# Supplementary material for: A Halo abstraction for distributed n-dimensional structured grids within the C++ PGAS library DASH
Source: PeerJ Comput Sci. 2023 Feb 3;9:e1203. doi: 10.7717/peerj-cs.1203 (PMC10280232; doi:10.7717/peerj-cs.1203)
Supplement: Supplemental Information 3 [file peerj-cs-09-1203-s003.gz › raw_romeo/res_3d_romeo/weak/dash_heat3d_n4_c128_4762_21918193.out]

DASH
InitEnergy=125.00000
EndEnergy=125.00000
DiffEnergy=-0.00000
Matrixspec: 4762 x 4762 x 4762
Iterations: 100
# unit_id;function_name;num_calls;avg_runtime;min_runtime;max_runtime
0;initialize;1;32.10353;32.10353;32.10353
0;async;100;0.59086;0.03911;1.04660
0;inner;100;3.24270;2.96741;3.71251
0;wait;100;0.00006;0.00004;0.00014
0;boundary;100;0.09175;0.07841;0.34800
0;calc iter;100;3.92538;3.63624;4.41378
0;calc total;1;394.25058;394.25058;394.25058
0;total;1;452.67825;452.67825;452.67825
1;initialize;1;32.105;32.105;32.105
1;async;100;0.636838;0.122325;0.83622
1;inner;100;3.20512;3.01632;3.68228
1;wait;100;5.31336e-05;3.665e-05;0.000131459
1;boundary;100;0.0834209;0.073076;0.297555
1;calc iter;100;3.92543;3.72611;4.11541
1;calc total;1;394.251;394.251;394.251
1;total;1;452.679;452.679;452.679
2;initialize;1;32.0999;32.0999;32.0999
2;async;100;0.637667;0.11817;0.85046
2;inner;100;3.20502;3.01159;3.68617
2;wait;100;4.54351e-05;3.0619e-05;9.8289e-05
2;boundary;100;0.0828542;0.0716302;0.301439
2;calc iter;100;3.92559;3.72281;4.12101
2;calc total;1;394.251;394.251;394.251
2;total;1;452.675;452.675;452.675
3;initialize;1;32.103;32.103;32.103
3;async;100;0.637243;0.112974;0.854156
3;inner;100;3.20534;3.01119;3.68823
3;wait;100;4.96247e-05;2.907e-05;0.000112399
3;boundary;100;0.0828705;0.0730428;0.305269
3;calc iter;100;3.92551;3.73149;4.12742
3;calc total;1;394.251;394.251;394.251
3;total;1;452.677;452.677;452.677
4;initialize;1;32.0993;32.0993;32.0993
4;async;100;0.752965;0.135619;0.959913
4;inner;100;3.07398;2.89575;3.66072
4;wait;100;3.88499e-05;2.837e-05;9.5299e-05
4;boundary;100;0.0964054;0.0850509;0.236247
4;calc iter;100;3.9234;3.58571;4.17576
4;calc total;1;394.251;394.251;394.251
4;total;1;452.674;452.674;452.674
5;initialize;1;32.1;32.1;32.1
5;async;100;0.854252;0.135739;1.12329
5;inner;100;2.94406;2.7319;3.66031
5;wait;100;7.28149e-05;3.944e-05;0.000256007
5;boundary;100;0.123115;0.0864875;0.237592
5;calc iter;100;3.92151;3.61037;4.23244
5;calc total;1;394.251;394.251;394.251
5;total;1;452.674;452.674;452.674
6;initialize;1;32.1033;32.1033;32.1033
6;async;100;0.768231;0.135296;1.16828
6;inner;100;3.04848;2.7224;3.66889
6;wait;100;5.99283e-05;3.7689e-05;0.000117248
6;boundary;100;0.105969;0.0861258;0.245616
6;calc iter;100;3.92275;3.47999;4.22195
6;calc total;1;394.251;394.251;394.251
6;total;1;452.677;452.677;452.677
7;initialize;1;32.099;32.099;32.099
7;async;100;0.783027;0.13569;1.1077
7;inner;100;3.0342;2.81369;3.63625
7;wait;100;5.28171e-05;3.525e-05;0.000126239
7;boundary;100;0.105636;0.0909192;0.199439
7;calc iter;100;3.92292;3.22382;4.29448
7;calc total;1;394.251;394.251;394.251
7;total;1;452.673;452.673;452.673
8;initialize;1;32.1007;32.1007;32.1007
8;async;100;0.626987;0.0626218;0.999591
8;inner;100;3.20067;2.90615;3.71569
8;wait;100;7.09143e-05;3.4329e-05;0.000202838
8;boundary;100;0.104303;0.0557572;0.33843
8;calc iter;100;3.93204;3.56486;4.19023
8;calc total;1;394.251;394.251;394.251
8;total;1;452.675;452.675;452.675
9;initialize;1;32.106;32.106;32.106
9;async;100;0.622533;0.0801414;0.859065
9;inner;100;3.23346;3.00275;3.74559
9;wait;100;5.67625e-05;3.163e-05;0.000274617
9;boundary;100;0.0764715;0.053598;0.340144
9;calc iter;100;3.93252;3.81479;4.18943
9;calc total;1;394.251;394.251;394.251
9;total;1;452.68;452.68;452.68
10;initialize;1;32.1005;32.1005;32.1005
10;async;100;0.633872;0.0722874;0.852269
10;inner;100;3.22859;2.99971;3.79284
10;wait;100;4.21144e-05;2.283e-05;0.000382456
10;boundary;100;0.070125;0.053257;0.315221
10;calc iter;100;3.93264;3.80713;4.20687
10;calc total;1;394.251;394.251;394.251
10;total;1;452.674;452.674;452.674
11;initialize;1;32.1017;32.1017;32.1017
11;async;100;0.634952;0.0748986;0.838988
11;inner;100;3.22666;2.99433;3.7953
11;wait;100;4.09843e-05;2.172e-05;0.000495184
11;boundary;100;0.0710156;0.0531623;0.317977
11;calc iter;100;3.93267;3.80441;4.20648
11;calc total;1;394.251;394.251;394.251
11;total;1;452.676;452.676;452.676
12;initialize;1;32.1034;32.1034;32.1034
12;async;100;0.614545;0.0793894;0.851566
12;inner;100;3.23482;3.02111;3.75295
12;wait;100;5.07207e-05;2.947e-05;0.000263107
12;boundary;100;0.0824607;0.0660057;0.338169
12;calc iter;100;3.93188;3.81145;4.18891
12;calc total;1;394.251;394.251;394.251
12;total;1;452.677;452.677;452.677
13;initialize;1;32.1029;32.1029;32.1029
13;async;100;0.593351;0.0809487;0.833966
13;inner;100;3.22276;2.99752;3.70517
13;wait;100;8.31416e-05;3.158e-05;0.000188338
13;boundary;100;0.115127;0.0721997;0.342443
13;calc iter;100;3.93132;3.80959;4.18208
13;calc total;1;394.251;394.251;394.251
13;total;1;452.677;452.677;452.677
14;initialize;1;32.0987;32.0987;32.0987
14;async;100;0.595475;0.069004;0.895105
14;inner;100;3.23991;3.02808;3.77661
14;wait;100;6.7174e-05;2.5629e-05;0.000480025
14;boundary;100;0.0959532;0.067797;0.323303
14;calc iter;100;3.9314;3.65228;4.20398
14;calc total;1;394.251;394.251;394.251
14;total;1;452.673;452.673;452.673
15;initialize;1;32.0996;32.0996;32.0996
15;async;100;0.619357;0.119121;0.873321
15;inner;100;3.21769;3.03452;3.68401
15;wait;100;6.99637e-05;3.8949e-05;0.000133498
15;boundary;100;0.0945231;0.0753653;0.313249
15;calc iter;100;3.93164;3.52953;4.18666
15;calc total;1;394.251;394.251;394.251
15;total;1;452.674;452.674;452.674
16;initialize;1;32.1018;32.1018;32.1018
16;async;100;0.206451;0.133622;0.400548
16;inner;100;3.61685;3.50817;3.68243
16;wait;100;5.8949e-05;4.568e-05;0.000123548
16;boundary;100;0.116839;0.0841473;0.301853
16;calc iter;100;3.9402;3.78256;4.11804
16;calc total;1;394.251;394.251;394.251
16;total;1;452.676;452.676;452.676
17;initialize;1;31.8672;31.8672;31.8672
17;async;100;0.183384;0.123323;0.295277
17;inner;100;3.64559;3.62088;3.68176
17;wait;100;5.65382e-05;4.2659e-05;0.000128249
17;boundary;100;0.111212;0.0809769;0.262222
17;calc iter;100;3.94024;3.87429;4.0568
17;calc total;1;394.251;394.251;394.251
17;total;1;452.441;452.441;452.441
18;initialize;1;32.0997;32.0997;32.0997
18;async;100;0.166441;0.125021;0.219443
18;inner;100;3.654;3.62593;3.69126
18;wait;100;5.0591e-05;2.981e-05;0.000103489
18;boundary;100;0.119883;0.082396;0.313711
18;calc iter;100;3.94038;3.85093;4.13667
18;calc total;1;394.251;394.251;394.251
18;total;1;452.674;452.674;452.674
19;initialize;1;32.1019;32.1019;32.1019
19;async;100;0.16702;0.123235;0.217255
19;inner;100;3.65182;3.62634;3.68971
19;wait;100;4.54255e-05;2.879e-05;0.000136259
19;boundary;100;0.121491;0.082423;0.283389
19;calc iter;100;3.94038;3.88514;4.09454
19;calc total;1;394.251;394.251;394.251
19;total;1;452.676;452.676;452.676
20;initialize;1;32.1062;32.1062;32.1062
20;async;100;0.226704;0.132126;0.280296
20;inner;100;3.60759;3.5637;3.67694
20;wait;100;5.05956e-05;3.263e-05;0.000125739
20;boundary;100;0.105381;0.088318;0.285836
20;calc iter;100;3.93973;3.8726;4.09503
20;calc total;1;394.251;394.251;394.251
20;total;1;452.68;452.68;452.68
21;initialize;1;32.1059;32.1059;32.1059
21;async;100;0.244953;0.128986;0.326351
21;inner;100;3.57925;3.5261;3.67778
21;wait;100;7.08164e-05;4.5439e-05;0.000116278
21;boundary;100;0.114933;0.0956321;0.288782
21;calc iter;100;3.93921;3.8573;4.10076
21;calc total;1;394.251;394.251;394.251
21;total;1;452.68;452.68;452.68
22;initialize;1;32.1057;32.1057;32.1057
22;async;100;0.230062;0.0868508;0.375117
22;inner;100;3.59211;3.51367;3.67606
22;wait;100;5.9043e-05;3.6939e-05;0.000118799
22;boundary;100;0.116935;0.0975909;0.270094
22;calc iter;100;3.93917;3.76069;4.11358
22;calc total;1;394.251;394.251;394.251
22;total;1;452.68;452.68;452.68
23;initialize;1;32.1059;32.1059;32.1059
23;async;100;0.255466;0.127748;0.359937
23;inner;100;3.57808;3.48177;3.65055
23;wait;100;6.2688e-05;4.457e-05;0.000141729
23;boundary;100;0.105728;0.0924071;0.250123
23;calc iter;100;3.93934;3.83671;4.02933
23;calc total;1;394.251;394.251;394.251
23;total;1;452.68;452.68;452.68
24;initialize;1;32.1018;32.1018;32.1018
24;async;100;0.0537633;0.0292769;0.171934
24;inner;100;3.72004;3.66472;3.77993
24;wait;100;8.45614e-05;4.8899e-05;0.000353916
24;boundary;100;0.166866;0.0860465;0.325072
24;calc iter;100;3.94076;3.82301;4.24061
24;calc total;1;394.251;394.251;394.251
24;total;1;452.676;452.676;452.676
25;initialize;1;32.069;32.069;32.069
25;async;100;0.0502675;0.0366507;0.125475
25;inner;100;3.73223;3.69693;3.77996
25;wait;100;7.35496e-05;4.265e-05;0.000206338
25;boundary;100;0.158228;0.0765703;0.350148
25;calc iter;100;3.9408;3.82109;4.1796
25;calc total;1;394.251;394.251;394.251
25;total;1;452.643;452.643;452.643
26;initialize;1;32.1022;32.1022;32.1022
26;async;100;0.0442925;0.0314479;0.130036
26;inner;100;3.74149;3.70071;3.80626
26;wait;100;6.65959e-05;3.0469e-05;0.000513365
26;boundary;100;0.155021;0.0657756;0.325954
26;calc iter;100;3.94087;3.81943;4.24051
26;calc total;1;394.251;394.251;394.251
26;total;1;452.676;452.676;452.676
27;initialize;1;32.0364;32.0364;32.0364
27;async;100;0.0423993;0.0352126;0.125371
27;inner;100;3.74042;3.69771;3.81177
27;wait;100;5.63852e-05;2.6219e-05;0.000287837
27;boundary;100;0.157993;0.0656077;0.369953
27;calc iter;100;3.94088;3.80956;4.22482
27;calc total;1;394.251;394.251;394.251
27;total;1;452.611;452.611;452.611
28;initialize;1;32.106;32.106;32.106
28;async;100;0.0654134;0.0305731;0.134001
28;inner;100;3.70886;3.67286;3.7658
28;wait;100;8.3413e-05;4.025e-05;0.000443645
28;boundary;100;0.166308;0.0845742;0.337995
28;calc iter;100;3.94067;3.83448;4.23825
28;calc total;1;394.251;394.251;394.251
28;total;1;452.68;452.68;452.68
29;initialize;1;32.106;32.106;32.106
29;async;100;0.116275;0.0360655;0.173854
29;inner;100;3.68421;3.64356;3.77525
29;wait;100;6.98379e-05;4.155e-05;0.000411216
29;boundary;100;0.139886;0.106536;0.333005
29;calc iter;100;3.94045;3.83418;4.23897
29;calc total;1;394.251;394.251;394.251
29;total;1;452.68;452.68;452.68
30;initialize;1;32.1047;32.1047;32.1047
30;async;100;0.106081;0.0290991;0.193378
30;inner;100;3.6931;3.6252;3.8191
30;wait;100;7.12317e-05;4.3619e-05;0.000515645
30;boundary;100;0.14125;0.105187;0.305569
30;calc iter;100;3.94051;3.79555;4.24713
30;calc total;1;394.251;394.251;394.251
30;total;1;452.679;452.679;452.679
31;initialize;1;31.8647;31.8647;31.8647
31;async;100;0.0863525;0.0361716;0.179887
31;inner;100;3.67816;3.64887;3.71878
31;wait;100;5.49436e-05;3.678e-05;0.000137469
31;boundary;100;0.176015;0.0918606;0.355035
31;calc iter;100;3.94059;3.84225;4.18528
31;calc total;1;394.251;394.251;394.251
31;total;1;452.439;452.439;452.439
32;initialize;1;32.1025;32.1025;32.1025
32;async;100;0.607155;0.0850782;0.790343
32;inner;100;3.22955;3.08793;3.68797
32;wait;100;6.90411e-05;4.617e-05;0.000135228
32;boundary;100;0.0973388;0.0582896;0.281142
32;calc iter;100;3.93411;3.68169;4.3648
32;calc total;1;394.251;394.251;394.251
32;total;1;452.677;452.677;452.677
33;initialize;1;31.8675;31.8675;31.8675
33;async;100;0.607327;0.127165;0.787162
33;inner;100;3.24309;3.09949;3.67716
33;wait;100;5.79068e-05;4.3109e-05;0.000130919
33;boundary;100;0.0836916;0.0557607;0.23057
33;calc iter;100;3.93417;3.81975;4.20739
33;calc total;1;394.251;394.251;394.251
33;total;1;452.442;452.442;452.442
34;initialize;1;32.1062;32.1062;32.1062
34;async;100;0.606777;0.130098;0.775173
34;inner;100;3.24449;3.09597;3.68189
34;wait;100;4.48457e-05;2.537e-05;0.000123029
34;boundary;100;0.082907;0.0556015;0.268864
34;calc iter;100;3.93423;3.81688;4.21745
34;calc total;1;394.251;394.251;394.251
34;total;1;452.68;452.68;452.68
35;initialize;1;31.8348;31.8348;31.8348
35;async;100;0.609542;0.134803;0.779524
35;inner;100;3.24168;3.08945;3.68559
35;wait;100;4.95912e-05;2.996e-05;0.000141249
35;boundary;100;0.0829835;0.0548394;0.283048
35;calc iter;100;3.93425;3.81783;4.21599
35;calc total;1;394.251;394.251;394.251
35;total;1;452.409;452.409;452.409
36;initialize;1;32.1052;32.1052;32.1052
36;async;100;0.651308;0.125286;0.788864
36;inner;100;3.18902;3.06818;3.66216
36;wait;100;4.45108e-05;2.714e-05;0.000109219
36;boundary;100;0.0934149;0.068772;0.201185
36;calc iter;100;3.93379;3.81788;4.10448
36;calc total;1;394.251;394.251;394.251
36;total;1;452.679;452.679;452.679
37;initialize;1;31.9104;31.9104;31.9104
37;async;100;0.652546;0.124676;0.838058
37;inner;100;3.158;3.01827;3.66043
37;wait;100;9.341e-05;4.1e-05;0.000129159
37;boundary;100;0.12257;0.072593;0.202404
37;calc iter;100;3.93322;3.82458;4.09333
37;calc total;1;394.251;394.251;394.251
37;total;1;452.484;452.484;452.484
38;initialize;1;31.8049;31.8049;31.8049
38;async;100;0.649342;0.133442;0.875723
38;inner;100;3.16791;3.02799;3.67665
38;wait;100;8.81375e-05;3.986e-05;0.000121209
38;boundary;100;0.115609;0.069477;0.253219
38;calc iter;100;3.93296;3.63361;4.10753
38;calc total;1;394.251;394.251;394.251
38;total;1;452.379;452.379;452.379
39;initialize;1;32.0124;32.0124;32.0124
39;async;100;0.666669;0.126853;0.80379
39;inner;100;3.16985;3.06652;3.6422
39;wait;100;5.70737e-05;2.9509e-05;0.000126098
39;boundary;100;0.0970726;0.0743815;0.186587
39;calc iter;100;3.93365;3.82478;4.09102
39;calc total;1;394.251;394.251;394.251
39;total;1;452.586;452.586;452.586
40;initialize;1;31.8058;31.8058;31.8058
40;async;100;0.633764;0.0402363;0.867655
40;inner;100;3.19927;3.04585;3.80098
40;wait;100;7.11308e-05;4.0079e-05;0.000458215
40;boundary;100;0.0940731;0.0737511;0.331979
40;calc iter;100;3.92718;3.73916;4.21149
40;calc total;1;394.251;394.251;394.251
40;total;1;452.38;452.38;452.38
41;initialize;1;31.9184;31.9184;31.9184
41;async;100;0.619436;0.0358064;0.838325
41;inner;100;3.22308;3.05264;3.8116
41;wait;100;6.64535e-05;3.0819e-05;0.000443915
41;boundary;100;0.0849287;0.0713612;0.291945
41;calc iter;100;3.92751;3.79721;4.22765
41;calc total;1;394.251;394.251;394.251
41;total;1;452.492;452.492;452.492
42;initialize;1;32.1011;32.1011;32.1011
42;async;100;0.625475;0.0588862;0.830034
42;inner;100;3.221;3.04847;3.85342
42;wait;100;4.59949e-05;2.648e-05;0.000345996
42;boundary;100;0.0809305;0.0703878;0.301335
42;calc iter;100;3.92745;3.77824;4.21738
42;calc total;1;394.251;394.251;394.251
42;total;1;452.675;452.675;452.675
43;initialize;1;31.8926;31.8926;31.8926
43;async;100;0.625742;0.0536474;0.83059
43;inner;100;3.22032;3.04639;3.85317
43;wait;100;5.709e-05;2.9079e-05;0.000388086
43;boundary;100;0.0813402;0.0721318;0.294912
43;calc iter;100;3.92746;3.79223;4.22323
43;calc total;1;394.251;394.251;394.251
43;total;1;452.467;452.467;452.467
44;initialize;1;32.0108;32.0108;32.0108
44;async;100;0.716649;0.0566807;1.05794
44;inner;100;3.11338;2.88907;3.76382
44;wait;100;4.54672e-05;3.2519e-05;0.000420275
44;boundary;100;0.0951225;0.0713981;0.315682
44;calc iter;100;3.9252;3.72658;4.31463
44;calc total;1;394.251;394.251;394.251
44;total;1;452.585;452.585;452.585
45;initialize;1;32.0111;32.0111;32.0111
45;async;100;0.815991;0.0342887;1.20143
45;inner;100;2.98617;2.66758;3.75209
45;wait;100;7.03555e-05;3.832e-05;0.000437385
45;boundary;100;0.120397;0.0893434;0.326332
45;calc iter;100;3.92263;3.53405;4.41347
45;calc total;1;394.251;394.251;394.251
45;total;1;452.585;452.585;452.585
46;initialize;1;31.9141;31.9141;31.9141
46;async;100;0.773212;0.0592706;1.28859
46;inner;100;3.03219;2.67196;3.81297
46;wait;100;6.63119e-05;3.451e-05;0.000460535
46;boundary;100;0.117765;0.0939567;0.292596
46;calc iter;100;3.92323;3.44807;4.47261
46;calc total;1;394.251;394.251;394.251
46;total;1;452.488;452.488;452.488
47;initialize;1;32.011;32.011;32.011
47;async;100;0.734832;0.104993;0.971897
47;inner;100;3.08837;2.88991;3.69093
47;wait;100;4.8541e-05;3.4119e-05;0.000133029
47;boundary;100;0.101744;0.0866616;0.322565
47;calc iter;100;3.925;3.43524;4.24168
47;calc total;1;394.251;394.251;394.251
47;total;1;452.585;452.585;452.585
48;initialize;1;31.8033;31.8033;31.8033
48;async;100;0.549586;0.125418;0.967564
48;inner;100;3.28073;2.96895;3.66027
48;wait;100;6.439e-05;3.6769e-05;0.000235417
48;boundary;100;0.0913146;0.0555399;0.300996
48;calc iter;100;3.9217;3.22974;4.50952
48;calc total;1;394.251;394.251;394.251
48;total;1;452.378;452.378;452.378
49;initialize;1;31.953;31.953;31.953
49;async;100;0.533386;0.0613065;0.949469
49;inner;100;3.30428;2.98258;3.73721
49;wait;100;4.89823e-05;2.693e-05;0.000176998
49;boundary;100;0.0841425;0.0543753;0.300558
49;calc iter;100;3.92186;3.50657;4.59421
49;calc total;1;394.251;394.251;394.251
49;total;1;452.527;452.527;452.527
50;initialize;1;31.8453;31.8453;31.8453
50;async;100;0.517096;0.0375804;0.93214
50;inner;100;3.32816;2.99493;3.90408
50;wait;100;5.10607e-05;3.118e-05;0.000562133
50;boundary;100;0.0766989;0.0538545;0.282033
50;calc iter;100;3.92201;3.51863;4.59759
50;calc total;1;394.251;394.251;394.251
50;total;1;452.419;452.419;452.419
51;initialize;1;31.9034;31.9034;31.9034
51;async;100;0.529556;0.0573173;0.930846
51;inner;100;3.30705;2.98521;3.7188
51;wait;100;5.06598e-05;2.4169e-05;0.000181348
51;boundary;100;0.085255;0.0541754;0.299241
51;calc iter;100;3.92192;3.50033;4.59254
51;calc total;1;394.251;394.251;394.251
51;total;1;452.477;452.477;452.477
52;initialize;1;32.1021;32.1021;32.1021
52;async;100;0.680909;0.117446;1.44236
52;inner;100;3.14035;2.56064;3.66919
52;wait;100;3.95076e-05;2.688e-05;0.000115758
52;boundary;100;0.0981356;0.0693603;0.296847
52;calc iter;100;3.91944;3.27655;5.09002
52;calc total;1;394.251;394.251;394.251
52;total;1;452.676;452.676;452.676
53;initialize;1;31.964;31.964;31.964
53;async;100;0.87092;0.102415;2.0226
53;inner;100;2.91791;2.01111;3.67213
53;wait;100;6.62032e-05;3.5289e-05;0.000119279
53;boundary;100;0.125599;0.0743727;0.295565
53;calc iter;100;3.91449;2.94884;5.44914
53;calc total;1;394.251;394.251;394.251
53;total;1;452.538;452.538;452.538
54;initialize;1;32.1013;32.1013;32.1013
54;async;100;0.767531;0.0753395;1.9069
54;inner;100;3.02889;2.18215;3.68264
54;wait;100;5.3262e-05;3.4239e-05;0.000113719
54;boundary;100;0.121021;0.0715212;0.312245
54;calc iter;100;3.9175;2.46219;5.39826
54;calc total;1;394.251;394.251;394.251
54;total;1;452.675;452.675;452.675
55;initialize;1;32.0686;32.0686;32.0686
55;async;100;0.699022;0.0593011;1.45504
55;inner;100;3.1165;2.55548;3.64707
55;wait;100;4.22821e-05;2.883e-05;0.000115759
55;boundary;100;0.103467;0.0740183;0.289373
55;calc iter;100;3.91903;3.13352;5.11404
55;calc total;1;394.251;394.251;394.251
55;total;1;452.643;452.643;452.643
56;initialize;1;32.106;32.106;32.106
56;async;100;0.517459;0.0574608;1.23721
56;inner;100;3.31557;2.93029;3.67608
56;wait;100;4.95907e-05;2.2249e-05;0.000124129
56;boundary;100;0.0877847;0.0544662;0.323937
56;calc iter;100;3.92087;3.46068;4.68931
56;calc total;1;394.251;394.251;394.251
56;total;1;452.68;452.68;452.68
57;initialize;1;31.8913;31.8913;31.8913
57;async;100;0.508055;0.0514816;0.827433
57;inner;100;3.32565;3.05141;3.71188
57;wait;100;5.54559e-05;2.635e-05;0.000162758
57;boundary;100;0.0869921;0.0544604;0.296269
57;calc iter;100;3.92075;3.56575;4.21044
57;calc total;1;394.251;394.251;394.251
57;total;1;452.465;452.465;452.465
58;initialize;1;32.1051;32.1051;32.1051
58;async;100;0.508438;0.0378805;0.844395
58;inner;100;3.331;3.04566;3.77635
58;wait;100;4.3974e-05;2.249e-05;0.000213237
58;boundary;100;0.0813936;0.0541338;0.305503
58;calc iter;100;3.92088;3.56129;4.20667
58;calc total;1;394.251;394.251;394.251
58;total;1;452.679;452.679;452.679
59;initialize;1;32.1027;32.1027;32.1027
59;async;100;0.505398;0.0476865;0.841585
59;inner;100;3.33043;3.04824;3.71338
59;wait;100;4.40182e-05;2.2229e-05;0.000135339
59;boundary;100;0.0850712;0.0548405;0.298285
59;calc iter;100;3.92095;3.56624;4.20392
59;calc total;1;394.251;394.251;394.251
59;total;1;452.677;452.677;452.677
60;initialize;1;32.1061;32.1061;32.1061
60;async;100;0.599492;0.10778;1.11367
60;inner;100;3.21686;2.78643;3.66768
60;wait;100;3.89996e-05;2.648e-05;0.000125299
60;boundary;100;0.100875;0.0629906;0.295963
60;calc iter;100;3.91726;3.29961;4.73375
60;calc total;1;394.251;394.251;394.251
60;total;1;452.68;452.68;452.68
61;initialize;1;32.0422;32.0422;32.0422
61;async;100;0.7396;0.0714586;1.58815
61;inner;100;3.0383;2.33271;3.67017
61;wait;100;6.86931e-05;4.053e-05;0.000128039
61;boundary;100;0.134345;0.0938621;0.292804
61;calc iter;100;3.91231;2.96514;4.96726
61;calc total;1;394.251;394.251;394.251
61;total;1;452.616;452.616;452.616
62;initialize;1;32.1003;32.1003;32.1003
62;async;100;0.633499;0.020989;1.78213
62;inner;100;3.16903;2.2971;3.67822
62;wait;100;4.9823e-05;3.2289e-05;0.000125158
62;boundary;100;0.113553;0.071349;0.334242
62;calc iter;100;3.91614;2.5485;4.94559
62;calc total;1;394.251;394.251;394.251
62;total;1;452.674;452.674;452.674
63;initialize;1;32.1002;32.1002;32.1002
63;async;100;0.620667;0.102598;1.16396
63;inner;100;3.18721;2.76217;3.64866
63;wait;100;4.77632e-05;3.062e-05;0.000125109
63;boundary;100;0.109016;0.0714579;0.287778
63;calc iter;100;3.91695;3.39218;4.80283
63;calc total;1;394.251;394.251;394.251
63;total;1;452.674;452.674;452.674
64;initialize;1;31.9726;31.9726;31.9726
64;async;100;0.487461;0.129233;1.93283
64;inner;100;3.31778;2.26078;3.6794
64;wait;100;5.97569e-05;4.5709e-05;8.6439e-05
64;boundary;100;0.110271;0.0743072;0.301943
64;calc iter;100;3.91558;3.18025;4.96549
64;calc total;1;394.251;394.251;394.251
64;total;1;452.547;452.547;452.547
65;initialize;1;32.0987;32.0987;32.0987
65;async;100;0.465238;0.0648069;1.20019
65;inner;100;3.34709;2.61124;3.69756
65;wait;100;5.48875e-05;2.9719e-05;0.000134908
65;boundary;100;0.10302;0.0733725;0.288485
65;calc iter;100;3.9154;3.50587;4.2358
65;calc total;1;394.251;394.251;394.251
65;total;1;452.673;452.673;452.673
66;initialize;1;32.1012;32.1012;32.1012
66;async;100;0.455226;0.0565248;1.18405
66;inner;100;3.34996;2.61115;3.69947
66;wait;100;4.36084e-05;2.58e-05;0.000123289
66;boundary;100;0.110325;0.0724186;0.273716
66;calc iter;100;3.91555;3.50015;4.21869
66;calc total;1;394.251;394.251;394.251
66;total;1;452.676;452.676;452.676
67;initialize;1;32.0434;32.0434;32.0434
67;async;100;0.461919;0.0636128;1.19058
67;inner;100;3.35131;2.61046;3.70303
67;wait;100;4.92384e-05;2.524e-05;0.000138659
67;boundary;100;0.102256;0.0725668;0.302676
67;calc iter;100;3.91554;3.50417;4.22355
67;calc total;1;394.251;394.251;394.251
67;total;1;452.617;452.617;452.617
128;initialize;1;31.9805;31.9805;31.9805
128;async;100;0.578107;0.0584137;3.45388
128;inner;100;3.23059;1.35477;3.70051
128;wait;100;6.61579e-05;3.476e-05;0.000174898
128;boundary;100;0.0912173;0.0583605;0.335038
128;calc iter;100;3.89998;2.24579;6.16472
128;calc total;1;394.25;394.25;394.25
128;total;1;452.555;452.555;452.555
129;initialize;1;31.983;31.983;31.983
129;async;100;0.60554;0.125951;2.03453
129;inner;100;3.2114;2.10252;3.65885
129;wait;100;5.79831e-05;3.4209e-05;0.000131998
129;boundary;100;0.0821814;0.0549064;0.211602
129;calc iter;100;3.89918;3.44149;4.66431
129;calc total;1;394.25;394.25;394.25
129;total;1;452.557;452.557;452.557
130;initialize;1;31.9885;31.9885;31.9885
130;async;100;0.610157;0.125093;1.98723
130;inner;100;3.20958;2.13516;3.67062
130;wait;100;4.54015e-05;3.105e-05;0.000140278
130;boundary;100;0.079467;0.0538552;0.229976
130;calc iter;100;3.89925;3.41883;4.61343
130;calc total;1;394.25;394.25;394.25
130;total;1;452.563;452.563;452.563
131;initialize;1;31.9695;31.9695;31.9695
131;async;100;0.58815;0.0745936;1.97684
131;inner;100;3.22962;2.15582;3.70877
131;wait;100;5.02907e-05;2.4689e-05;0.000167229
131;boundary;100;0.081552;0.0549785;0.321988
131;calc iter;100;3.89938;3.43206;4.62166
131;calc total;1;394.25;394.25;394.25
131;total;1;452.544;452.544;452.544
132;initialize;1;31.9886;31.9886;31.9886
132;async;100;0.714745;0.13187;2.24476
132;inner;100;3.08121;1.81498;3.6584
132;wait;100;3.79998e-05;3e-05;0.000118499
132;boundary;100;0.0940763;0.0695398;0.232908
132;calc iter;100;3.89008;2.88801;4.7903
132;calc total;1;394.25;394.25;394.25
132;total;1;452.563;452.563;452.563
133;initialize;1;31.9896;31.9896;31.9896
133;async;100;0.855499;0.0950222;3.15322
133;inner;100;2.90218;1.21783;3.6564
133;wait;100;6.62581e-05;3.5619e-05;0.000128629
133;boundary;100;0.120548;0.0904044;0.219065
133;calc iter;100;3.87829;2.57704;5.47401
133;calc total;1;394.25;394.25;394.25
133;total;1;452.563;452.563;452.563
134;initialize;1;31.9851;31.9851;31.9851
134;async;100;0.750589;0.134451;2.97845
134;inner;100;3.03262;1.25751;3.66893
134;wait;100;5.56576e-05;3.309e-05;0.000123639
134;boundary;100;0.107142;0.0717607;0.253925
134;calc iter;100;3.89041;2.24362;5.07766
134;calc total;1;394.25;394.25;394.25
134;total;1;452.559;452.559;452.559
135;initialize;1;31.9713;31.9713;31.9713
135;async;100;0.751867;0.134263;2.25977
135;inner;100;3.03132;1.63407;3.63597
135;wait;100;4.89315e-05;3.41e-05;0.000129468
135;boundary;100;0.105122;0.0723939;0.194825
135;calc iter;100;3.88836;2.67144;4.81429
135;calc total;1;394.25;394.25;394.25
135;total;1;452.545;452.545;452.545
136;initialize;1;31.9896;31.9896;31.9896
136;async;100;0.578524;0.0431628;3.49742
136;inner;100;3.24376;1.22134;3.70771
136;wait;100;6.40654e-05;3.8679e-05;0.000105369
136;boundary;100;0.0884601;0.0563936;0.341458
136;calc iter;100;3.91081;2.08232;5.7771
136;calc total;1;394.25;394.25;394.25
136;total;1;452.563;452.563;452.563
137;initialize;1;31.9895;31.9895;31.9895
137;async;100;0.56524;0.0690778;1.95251
137;inner;100;3.26891;1.97378;3.70679
137;wait;100;5.1821e-05;2.47e-05;0.000158419
137;boundary;100;0.0768693;0.054515;0.34159
137;calc iter;100;3.91107;3.49215;4.38488
137;calc total;1;394.25;394.25;394.25
137;total;1;452.563;452.563;452.563
138;initialize;1;31.9698;31.9698;31.9698
138;async;100;0.571693;0.0609088;1.95708
138;inner;100;3.26566;1.98468;3.71845
138;wait;100;4.5631e-05;2.3709e-05;0.000386046
138;boundary;100;0.0737478;0.0536023;0.335583
138;calc iter;100;3.91115;3.48724;4.37566
138;calc total;1;394.25;394.25;394.25
138;total;1;452.543;452.543;452.543
139;initialize;1;31.9715;31.9715;31.9715
139;async;100;0.568645;0.078656;1.96964
139;inner;100;3.26834;1.98198;3.73592
139;wait;100;4.64808e-05;2.556e-05;0.000294657
139;boundary;100;0.0740923;0.0539849;0.339014
139;calc iter;100;3.91112;3.48967;4.38067
139;calc total;1;394.25;394.25;394.25
139;total;1;452.545;452.545;452.545
140;initialize;1;31.9891;31.9891;31.9891
140;async;100;0.587511;0.0542127;1.99208
140;inner;100;3.23419;2.17129;3.7517
140;wait;100;5.21369e-05;2.983e-05;0.000419936
140;boundary;100;0.0855655;0.0530122;0.317514
140;calc iter;100;3.90732;3.6169;4.30693
140;calc total;1;394.25;394.25;394.25
140;total;1;452.563;452.563;452.563
141;initialize;1;31.9707;31.9707;31.9707
141;async;100;0.649054;0.0727312;2.08609
141;inner;100;3.13207;1.74711;3.7212
141;wait;100;8.06177e-05;3.634e-05;0.000494136
141;boundary;100;0.122249;0.0760013;0.329691
141;calc iter;100;3.90346;2.79243;4.34407
141;calc total;1;394.25;394.25;394.25
141;total;1;452.545;452.545;452.545
142;initialize;1;31.9706;31.9706;31.9706
142;async;100;0.58761;0.0629425;2.04586
142;inner;100;3.21388;2.18081;3.76741
142;wait;100;6.36832e-05;2.884e-05;0.000501265
142;boundary;100;0.104581;0.0550652;0.323321
142;calc iter;100;3.90614;3.36109;4.32629
142;calc total;1;394.25;394.25;394.25
142;total;1;452.544;452.544;452.544
143;initialize;1;31.9702;31.9702;31.9702
143;async;100;0.595709;0.104362;1.93026
143;inner;100;3.21897;2.10368;3.68045
143;wait;100;5.27043e-05;3.141e-05;0.000136569
143;boundary;100;0.0921304;0.0696857;0.313853
143;calc iter;100;3.90686;3.39059;4.30499
143;calc total;1;394.25;394.25;394.25
143;total;1;452.544;452.544;452.544
144;initialize;1;31.9698;31.9698;31.9698
144;async;100;0.510999;0.132342;1.48363
144;inner;100;3.31377;2.6459;3.67807
144;wait;100;6.42024e-05;4.376e-05;0.000109579
144;boundary;100;0.10314;0.0740224;0.297199
144;calc iter;100;3.92798;3.21082;4.86048
144;calc total;1;394.25;394.25;394.25
144;total;1;452.544;452.544;452.544
145;initialize;1;31.9886;31.9886;31.9886
145;async;100;0.491302;0.132417;0.960659
145;inner;100;3.35165;2.98046;3.67707
145;wait;100;5.27662e-05;3.332e-05;0.000134728
145;boundary;100;0.0852516;0.0710448;0.296752
145;calc iter;100;3.92826;3.45952;4.22842
145;calc total;1;394.25;394.25;394.25
145;total;1;452.563;452.563;452.563
146;initialize;1;31.9805;31.9805;31.9805
146;async;100;0.494277;0.125518;0.968762
146;inner;100;3.35525;2.98521;3.67851
146;wait;100;4.45994e-05;3.0769e-05;0.000142009
146;boundary;100;0.0787991;0.0705698;0.279506
146;calc iter;100;3.92837;3.45066;4.23965
146;calc total;1;394.25;394.25;394.25
146;total;1;452.555;452.555;452.555
147;initialize;1;31.9887;31.9887;31.9887
147;async;100;0.491969;0.12502;0.965952
147;inner;100;3.35527;2.98062;3.68737
147;wait;100;4.02477e-05;2.733e-05;0.000116578
147;boundary;100;0.0811299;0.0707377;0.325234
147;calc iter;100;3.92842;3.45044;4.22707
147;calc total;1;394.25;394.25;394.25
147;total;1;452.563;452.563;452.563
148;initialize;1;31.9885;31.9885;31.9885
148;async;100;0.634114;0.13014;1.3306
148;inner;100;3.19291;2.63467;3.67256
148;wait;100;4.29752e-05;3.167e-05;0.000130588
148;boundary;100;0.0956348;0.0839192;0.278432
148;calc iter;100;3.9227;3.31782;4.46053
148;calc total;1;394.25;394.25;394.25
148;total;1;452.563;452.563;452.563
149;initialize;1;31.9763;31.9763;31.9763
149;async;100;0.753141;0.124101;1.57865
149;inner;100;3.04296;2.36923;3.66344
149;wait;100;7.22215e-05;4.014e-05;0.000137218
149;boundary;100;0.120997;0.0908136;0.252276
149;calc iter;100;3.91717;3.33505;4.60266
149;calc total;1;394.25;394.25;394.25
149;total;1;452.55;452.55;452.55
150;initialize;1;31.9885;31.9885;31.9885
150;async;100;0.662241;0.131591;2.24125
150;inner;100;3.14946;2.07684;3.67866
150;wait;100;5.06215e-05;3.1489e-05;0.000112039
150;boundary;100;0.110078;0.0815846;0.290694
150;calc iter;100;3.92183;2.43616;5.231
150;calc total;1;394.25;394.25;394.25
150;total;1;452.563;452.563;452.563
151;initialize;1;31.971;31.971;31.971
151;async;100;0.668569;0.124285;1.28361
151;inner;100;3.14638;2.63455;3.64012
151;wait;100;5.39632e-05;3.5299e-05;0.000124969
151;boundary;100;0.107004;0.0882982;0.216298
151;calc iter;100;3.92201;3.436;4.421
151;calc total;1;394.25;394.25;394.25
151;total;1;452.545;452.545;452.545
152;initialize;1;31.9712;31.9712;31.9712
152;async;100;0.365816;0.0604224;0.594751
152;inner;100;3.48891;3.26926;3.71296
152;wait;100;7.73642e-05;3.2099e-05;0.000260868
152;boundary;100;0.0771794;0.0554448;0.352339
152;calc iter;100;3.93199;3.74216;4.18827
152;calc total;1;394.25;394.25;394.25
152;total;1;452.545;452.545;452.545
153;initialize;1;31.98;31.98;31.98
153;async;100;0.370087;0.0519158;0.610764
153;inner;100;3.49221;3.26802;3.73757
153;wait;100;5.64413e-05;2.672e-05;0.000462145
153;boundary;100;0.0697403;0.0551492;0.351499
153;calc iter;100;3.9321;3.71957;4.20566
153;calc total;1;394.25;394.25;394.25
153;total;1;452.554;452.554;452.554
154;initialize;1;31.9758;31.9758;31.9758
154;async;100;0.373446;0.0404029;0.607393
154;inner;100;3.49203;3.26951;3.80759
154;wait;100;4.70378e-05;2.2669e-05;0.000587314
154;boundary;100;0.0666419;0.0550332;0.312411
154;calc iter;100;3.93216;3.72827;4.22788
154;calc total;1;394.25;394.25;394.25
154;total;1;452.55;452.55;452.55
155;initialize;1;31.9893;31.9893;31.9893
155;async;100;0.370003;0.0400941;0.611406
155;inner;100;3.49557;3.26653;3.82072
155;wait;100;4.43712e-05;2.35e-05;0.000484175
155;boundary;100;0.0665414;0.0547497;0.28209
155;calc iter;100;3.93216;3.73073;4.23535
155;calc total;1;394.25;394.25;394.25
155;total;1;452.563;452.563;452.563
156;initialize;1;31.989;31.989;31.989
156;async;100;0.378714;0.0322553;0.62472
156;inner;100;3.47088;3.22235;3.75492
156;wait;100;4.70955e-05;2.674e-05;0.000501005
156;boundary;100;0.0817403;0.0689444;0.336475
156;calc iter;100;3.93139;3.75445;4.22415
156;calc total;1;394.25;394.25;394.25
156;total;1;452.563;452.563;452.563
157;initialize;1;31.977;31.977;31.977
157;async;100;0.400813;0.0696002;0.95576
157;inner;100;3.41379;3.01185;3.73773
157;wait;100;7.3634e-05;4.027e-05;0.000211918
157;boundary;100;0.115425;0.0716235;0.34939
157;calc iter;100;3.9301;3.46932;4.38433
157;calc total;1;394.25;394.25;394.25
157;total;1;452.551;452.551;452.551
158;initialize;1;31.9779;31.9779;31.9779
158;async;100;0.372359;0.0377637;1.28215
158;inner;100;3.46266;2.79591;3.80902
158;wait;100;6.99689e-05;3.8049e-05;0.000422356
158;boundary;100;0.0951849;0.072504;0.290911
158;calc iter;100;3.93028;3.0766;4.62296
158;calc total;1;394.25;394.25;394.25
158;total;1;452.552;452.552;452.552
159;initialize;1;31.9856;31.9856;31.9856
159;async;100;0.381739;0.123507;0.630862
159;inner;100;3.46539;3.22321;3.68038
159;wait;100;5.19998e-05;2.826e-05;0.000145759
159;boundary;100;0.083989;0.0695878;0.29731
159;calc iter;100;3.93117;3.79916;4.10136
159;calc total;1;394.25;394.25;394.25
159;total;1;452.559;452.559;452.559
160;initialize;1;31.9894;31.9894;31.9894
160;async;100;0.511415;0.0938515;1.0618
160;inner;100;3.32324;2.74034;3.68626
160;wait;100;7.50556e-05;4.3559e-05;0.000144768
160;boundary;100;0.0868627;0.0553793;0.231614
160;calc iter;100;3.92159;3.44173;4.27861
160;calc total;1;394.25;394.25;394.25
160;total;1;452.563;452.563;452.563
161;initialize;1;31.9849;31.9849;31.9849
161;async;100;0.507363;0.0956405;1.07836
161;inner;100;3.33178;2.73947;3.6998
161;wait;100;6.11799e-05;2.859e-05;0.000130529
161;boundary;100;0.0824247;0.0544322;0.280025
161;calc iter;100;3.92163;3.58799;4.23062
161;calc total;1;394.25;394.25;394.25
161;total;1;452.559;452.559;452.559
162;initialize;1;31.9809;31.9809;31.9809
162;async;100;0.503081;0.0732379;1.06454
162;inner;100;3.33426;2.73966;3.70385
162;wait;100;5.15709e-05;2.791e-05;0.000109959
162;boundary;100;0.0843219;0.0547741;0.331955
162;calc iter;100;3.92172;3.58477;4.22189
162;calc total;1;394.25;394.25;394.25
162;total;1;452.555;452.555;452.555
163;initialize;1;31.9801;31.9801;31.9801
163;async;100;0.50532;0.083037;1.07519
163;inner;100;3.33338;2.73464;3.71294
163;wait;100;5.09075e-05;3.013e-05;0.000143818
163;boundary;100;0.0829162;0.0549939;0.294126
163;calc iter;100;3.92167;3.58351;4.23836
163;calc total;1;394.25;394.25;394.25
163;total;1;452.554;452.554;452.554
164;initialize;1;31.9853;31.9853;31.9853
164;async;100;0.561479;0.132251;1.29456
164;inner;100;3.2697;2.53208;3.67561
164;wait;100;5.04424e-05;3.5669e-05;8.5469e-05
164;boundary;100;0.0896627;0.0707644;0.257899
164;calc iter;100;3.9209;3.39658;4.37379
164;calc total;1;394.25;394.25;394.25
164;total;1;452.559;452.559;452.559
165;initialize;1;31.9892;31.9892;31.9892
165;async;100;0.623158;0.123181;1.8004
165;inner;100;3.18573;2.36614;3.67613
165;wait;100;9.27364e-05;3.768e-05;0.000134419
165;boundary;100;0.11067;0.0715612;0.256371
165;calc iter;100;3.91966;3.03673;4.89615
165;calc total;1;394.25;394.25;394.25
165;total;1;452.563;452.563;452.563
166;initialize;1;31.9892;31.9892;31.9892
166;async;100;0.572738;0.0902354;2.98966
166;inner;100;3.25329;1.50632;3.68343
166;wait;100;6.39686e-05;3.374e-05;0.000120949
166;boundary;100;0.0944572;0.0712767;0.267508
166;calc iter;100;3.92055;1.72102;6.01469
166;calc total;1;394.25;394.25;394.25
166;total;1;452.563;452.563;452.563
167;initialize;1;31.9707;31.9707;31.9707
167;async;100;0.582559;0.122846;1.31209
167;inner;100;3.24817;2.52562;3.63382
167;wait;100;7.56355e-05;4.239e-05;0.000163508
167;boundary;100;0.0899913;0.0718354;0.20464
167;calc iter;100;3.9208;3.4362;4.36084
167;calc total;1;394.25;394.25;394.25
167;total;1;452.545;452.545;452.545
168;initialize;1;31.9819;31.9819;31.9819
168;async;100;0.531607;0.0437773;1.09568
168;inner;100;3.28379;2.42033;3.78555
168;wait;100;6.63292e-05;3.9999e-05;0.000161409
168;boundary;100;0.0952577;0.0570039;0.327572
168;calc iter;100;3.91072;3.25992;4.4927
168;calc total;1;394.25;394.25;394.25
168;total;1;452.556;452.556;452.556
169;initialize;1;31.9818;31.9818;31.9818
169;async;100;0.523316;0.0383457;1.10418
169;inner;100;3.30408;2.43168;3.83734
169;wait;100;7.39307e-05;2.91e-05;0.000560874
169;boundary;100;0.0833938;0.0561421;0.29186
169;calc iter;100;3.91087;3.24363;4.50625
169;calc total;1;394.25;394.25;394.25
169;total;1;452.556;452.556;452.556
170;initialize;1;31.9708;31.9708;31.9708
170;async;100;0.531721;0.0635251;1.1096
170;inner;100;3.29676;2.42423;3.83362
170;wait;100;5.03957e-05;3.02e-05;0.000393066
170;boundary;100;0.0823803;0.0561489;0.34845
170;calc iter;100;3.91092;3.22681;4.51647
170;calc total;1;394.25;394.25;394.25
170;total;1;452.545;452.545;452.545
171;initialize;1;31.9701;31.9701;31.9701
171;async;100;0.529573;0.035058;1.11368
171;inner;100;3.30145;2.42613;3.82658
171;wait;100;5.17021e-05;2.547e-05;0.000482795
171;boundary;100;0.0797611;0.0561581;0.299088
171;calc iter;100;3.91084;3.23135;4.52004
171;calc total;1;394.25;394.25;394.25
171;total;1;452.544;452.544;452.544
172;initialize;1;31.9707;31.9707;31.9707
172;async;100;0.615884;0.0453937;1.76988
172;inner;100;3.18962;1.96768;3.75458
172;wait;100;5.59511e-05;3.5429e-05;0.000346127
172;boundary;100;0.0974524;0.0663551;0.323613
172;calc iter;100;3.90301;2.85329;4.72267
172;calc total;1;394.25;394.25;394.25
172;total;1;452.545;452.545;452.545
173;initialize;1;31.9894;31.9894;31.9894
173;async;100;0.716319;0.0362455;3.10089
173;inner;100;3.05229;1.17823;3.75311
173;wait;100;7.25594e-05;3.724e-05;0.000431086
173;boundary;100;0.119503;0.0720977;0.325209
173;calc iter;100;3.88819;1.70436;5.83224
173;calc total;1;394.25;394.25;394.25
173;total;1;452.563;452.563;452.563
174;initialize;1;31.9708;31.9708;31.9708
174;async;100;0.640036;0.0321051;2.05292
174;inner;100;3.1545;1.87751;3.79784
174;wait;100;6.30026e-05;3.0439e-05;0.000485666
174;boundary;100;0.10635;0.0665354;0.2909
174;calc iter;100;3.90096;2.53727;5.18064
174;calc total;1;394.25;394.25;394.25
174;total;1;452.544;452.544;452.544
175;initialize;1;31.978;31.978;31.978
175;async;100;0.639833;0.124658;1.75834
175;inner;100;3.15348;1.9779;3.66917
175;wait;100;5.62004e-05;3.1479e-05;0.000134439
175;boundary;100;0.10959;0.0709619;0.249904
175;calc iter;100;3.90297;2.87632;4.71947
175;calc total;1;394.25;394.25;394.25
175;total;1;452.552;452.552;452.552
176;initialize;1;31.9756;31.9756;31.9756
176;async;100;0.512762;0.0624387;1.76089
176;inner;100;3.28497;2.58153;3.68874
176;wait;100;6.4759e-05;3.5419e-05;0.000145008
176;boundary;100;0.107532;0.0557979;0.31051
176;calc iter;100;3.90534;3.2392;4.77427
176;calc total;1;394.25;394.25;394.25
176;total;1;452.549;452.549;452.549
177;initialize;1;31.9583;31.9583;31.9583
177;async;100;0.491076;0.0593667;1.77902
177;inner;100;3.30179;2.58421;3.69325
177;wait;100;5.73303e-05;3.152e-05;0.000129718
177;boundary;100;0.112399;0.0555171;0.310021
177;calc iter;100;3.90533;3.1763;4.82408
177;calc total;1;394.25;394.25;394.25
177;total;1;452.532;452.532;452.532
178;initialize;1;31.9895;31.9895;31.9895
178;async;100;0.485792;0.0402905;1.78765
178;inner;100;3.31141;2.58821;3.78461
178;wait;100;6.24131e-05;2.309e-05;0.000314877
178;boundary;100;0.108204;0.0545306;0.309066
178;calc iter;100;3.90547;3.16383;4.83677
178;calc total;1;394.25;394.25;394.25
178;total;1;452.563;452.563;452.563
179;initialize;1;31.9756;31.9756;31.9756
179;async;100;0.488638;0.0612057;1.78961
179;inner;100;3.30452;2.58913;3.69899
179;wait;100;5.41468e-05;2.7969e-05;0.000220018
179;boundary;100;0.112253;0.0545456;0.309039
179;calc iter;100;3.90547;3.14914;4.8435
179;calc total;1;394.25;394.25;394.25
179;total;1;452.549;452.549;452.549
180;initialize;1;31.977;31.977;31.977
180;async;100;0.601223;0.122342;1.62084
180;inner;100;3.19726;2.02834;3.66552
180;wait;100;4.50868e-05;2.901e-05;0.000151209
180;boundary;100;0.10351;0.0692392;0.308408
180;calc iter;100;3.90204;3.16296;4.71595
180;calc total;1;394.25;394.25;394.25
180;total;1;452.551;452.551;452.551
181;initialize;1;31.9769;31.9769;31.9769
181;async;100;0.693665;0.066379;2.69293
181;inner;100;3.0782;1.30452;3.70008
181;wait;100;7.02518e-05;4.1639e-05;0.000111829
181;boundary;100;0.122976;0.0779466;0.308293
181;calc iter;100;3.89492;2.44505;5.90433
181;calc total;1;394.25;394.25;394.25
181;total;1;452.551;452.551;452.551
182;initialize;1;31.9325;31.9325;31.9325
182;async;100;0.597628;0.0263081;2.3061
182;inner;100;3.19296;2.02463;3.71059
182;wait;100;5.57828e-05;3.198e-05;0.000110169
182;boundary;100;0.111544;0.0699936;0.306791
182;calc iter;100;3.90219;2.2989;5.197
182;calc total;1;394.25;394.25;394.25
182;total;1;452.507;452.507;452.507
183;initialize;1;31.9709;31.9709;31.9709
183;async;100;0.625319;0.108173;1.7713
183;inner;100;3.16612;2.00542;3.67446
183;wait;100;5.94246e-05;3.4549e-05;0.000126249
183;boundary;100;0.110418;0.0740062;0.309289
183;calc iter;100;3.90192;3.1473;4.61502
183;calc total;1;394.25;394.25;394.25
183;total;1;452.545;452.545;452.545
184;initialize;1;31.9053;31.9053;31.9053
184;async;100;0.590639;0.04567;4.59884
184;inner;100;3.18991;0.89847;3.70641
184;wait;100;6.63655e-05;2.707e-05;0.000153238
184;boundary;100;0.118555;0.0521516;0.316094
184;calc iter;100;3.89917;2.16446;7.78422
184;calc total;1;394.25;394.25;394.25
184;total;1;452.479;452.479;452.479
185;initialize;1;31.9893;31.9893;31.9893
185;async;100;0.560787;0.0413111;2.89915
185;inner;100;3.22764;1.65779;3.75164
185;wait;100;6.31921e-05;2.4569e-05;0.000176178
185;boundary;100;0.110789;0.0528221;0.317746
185;calc iter;100;3.89928;2.70441;6.08165
185;calc total;1;394.25;394.25;394.25
185;total;1;452.563;452.563;452.563
186;initialize;1;31.88;31.88;31.88
186;async;100;0.553492;0.0290902;2.74684
186;inner;100;3.23989;1.76209;3.7762
186;wait;100;6.407e-05;2.391e-05;0.000432556
186;boundary;100;0.105955;0.052537;0.345143
186;calc iter;100;3.8994;2.68472;5.94037
186;calc total;1;394.25;394.25;394.25
186;total;1;452.454;452.454;452.454
187;initialize;1;31.9714;31.9714;31.9714
187;async;100;0.555711;0.0270508;2.72771
187;inner;100;3.23315;1.76305;3.74887
187;wait;100;6.6049e-05;2.2659e-05;0.000370197
187;boundary;100;0.110325;0.0529604;0.345692
187;calc iter;100;3.89926;2.68839;5.91492
187;calc total;1;394.25;394.25;394.25
187;total;1;452.545;452.545;452.545
188;initialize;1;31.821;31.821;31.821
188;async;100;0.686541;0.0787085;3.54595
188;inner;100;3.0889;1.50458;3.68384
188;wait;100;4.63219e-05;2.541e-05;0.000109449
188;boundary;100;0.112921;0.0533375;0.306552
188;calc iter;100;3.88842;2.70274;6.09031
188;calc total;1;394.25;394.25;394.25
188;total;1;452.395;452.395;452.395
189;initialize;1;31.9886;31.9886;31.9886
189;async;100;0.818379;0.0654248;4.03975
189;inner;100;2.92532;0.996415;3.66908
189;wait;100;6.29242e-05;2.605e-05;0.000128549
189;boundary;100;0.129514;0.0627603;0.305573
189;calc iter;100;3.87328;1.76157;6.77928
189;calc total;1;394.25;394.25;394.25
189;total;1;452.563;452.563;452.563
190;initialize;1;31.9705;31.9705;31.9705
190;async;100;0.704618;0.0338116;3.52292
190;inner;100;3.046;1.29827;3.68412
190;wait;100;5.93494e-05;3.478e-05;0.000436706
190;boundary;100;0.12267;0.0660007;0.351433
190;calc iter;100;3.87335;1.72738;6.0782
190;calc total;1;394.25;394.25;394.25
190;total;1;452.545;452.545;452.545
191;initialize;1;31.9706;31.9706;31.9706
191;async;100;0.723013;0.11637;3.64106
191;inner;100;3.05152;1.48329;3.66871
191;wait;100;5.67632e-05;3.538e-05;0.000134558
191;boundary;100;0.114046;0.0728087;0.307478
191;calc iter;100;3.88864;1.989;6.19757
191;calc total;1;394.25;394.25;394.25
191;total;1;452.545;452.545;452.545
192;initialize;1;31.9893;31.9893;31.9893
192;async;100;0.717679;0.073622;1.5566
192;inner;100;3.07413;2.06227;3.67813
192;wait;100;6.63667e-05;2.932e-05;9.4679e-05
192;boundary;100;0.0997231;0.0672638;0.30456
192;calc iter;100;3.8916;3.20581;4.37505
192;calc total;1;394.25;394.25;394.25
192;total;1;452.563;452.563;452.563
193;initialize;1;31.9778;31.9778;31.9778
193;async;100;0.692355;0.0736502;1.66276
193;inner;100;3.11022;2.0841;3.67672
193;wait;100;5.80308e-05;3.1499e-05;0.000133559
193;boundary;100;0.090572;0.069796;0.30474
193;calc iter;100;3.89321;2.76208;4.41627
193;calc total;1;394.25;394.25;394.25
193;total;1;452.551;452.551;452.551
194;initialize;1;31.9864;31.9864;31.9864
194;async;100;0.691588;0.0403449;1.65914
194;inner;100;3.11539;2.08453;3.68948
194;wait;100;4.81328e-05;2.709e-05;0.000133518
194;boundary;100;0.0862382;0.0715919;0.304783
194;calc iter;100;3.89327;2.72503;4.45666
194;calc total;1;394.25;394.25;394.25
194;total;1;452.56;452.56;452.56
195;initialize;1;31.9769;31.9769;31.9769
195;async;100;0.690543;0.0382052;1.65763
195;inner;100;3.11439;2.08625;3.68802
195;wait;100;4.56208e-05;2.712e-05;0.000132029
195;boundary;100;0.0882761;0.0715207;0.302827
195;calc iter;100;3.89325;2.73283;4.45383
195;calc total;1;394.25;394.25;394.25
195;total;1;452.55;452.55;452.55
196;initialize;1;31.971;31.971;31.971
196;async;100;0.870608;0.132606;2.00752
196;inner;100;2.92066;1.49559;3.66663
196;wait;100;3.98104e-05;2.957e-05;0.000121529
196;boundary;100;0.0938697;0.0822893;0.280917
196;calc iter;100;3.88518;2.86525;4.53819
196;calc total;1;394.25;394.25;394.25
196;total;1;452.545;452.545;452.545
197;initialize;1;31.9091;31.9091;31.9091
197;async;100;0.989861;0.133199;2.56142
197;inner;100;2.77228;1.57459;3.67011
197;wait;100;6.27975e-05;3.657e-05;0.000118869
197;boundary;100;0.121024;0.0911818;0.290872
197;calc iter;100;3.88323;2.71727;5.42531
197;calc total;1;394.25;394.25;394.25
197;total;1;452.483;452.483;452.483
198;initialize;1;31.9064;31.9064;31.9064
198;async;100;0.887402;0.0468542;2.30228
198;inner;100;2.88467;1.89572;3.68046
198;wait;100;5.61455e-05;3.6789e-05;0.000114479
198;boundary;100;0.11332;0.087235;0.299539
198;calc iter;100;3.88545;2.87613;5.18754
198;calc total;1;394.25;394.25;394.25
198;total;1;452.48;452.48;452.48
199;initialize;1;31.9854;31.9854;31.9854
199;async;100;0.888984;0.127629;1.93308
199;inner;100;2.89327;1.86241;3.63175
199;wait;100;5.08249e-05;3.1209e-05;0.000119189
199;boundary;100;0.102161;0.0860593;0.205895
199;calc iter;100;3.88447;2.9071;4.48728
199;calc total;1;394.25;394.25;394.25
199;total;1;452.559;452.559;452.559
200;initialize;1;31.9317;31.9317;31.9317
200;async;100;0.615241;0.0302039;1.50285
200;inner;100;3.17639;2.094;3.73768
200;wait;100;6.84516e-05;3.5629e-05;0.000172778
200;boundary;100;0.110429;0.0552205;0.305715
200;calc iter;100;3.90213;3.48671;4.15981
200;calc total;1;394.25;394.25;394.25
200;total;1;452.506;452.506;452.506
201;initialize;1;31.9859;31.9859;31.9859
201;async;100;0.611424;0.0389966;1.59413
201;inner;100;3.20249;2.15316;3.80599
201;wait;100;5.8576e-05;2.981e-05;0.000472855
201;boundary;100;0.0881266;0.0555512;0.342336
201;calc iter;100;3.9021;3.28367;4.2524
201;calc total;1;394.25;394.25;394.25
201;total;1;452.56;452.56;452.56
202;initialize;1;31.9885;31.9885;31.9885
202;async;100;0.619144;0.0393942;1.60286
202;inner;100;3.19996;2.1428;3.80865
202;wait;100;4.99999e-05;2.171e-05;0.000267827
202;boundary;100;0.0830095;0.0544285;0.306369
202;calc iter;100;3.90216;3.24882;4.25999
202;calc total;1;394.25;394.25;394.25
202;total;1;452.563;452.563;452.563
203;initialize;1;31.9814;31.9814;31.9814
203;async;100;0.615235;0.0337476;1.59299
203;inner;100;3.20234;2.15123;3.81029
203;wait;100;5.18266e-05;2.323e-05;0.000440116
203;boundary;100;0.0845123;0.0546993;0.290487
203;calc iter;100;3.90214;3.25225;4.27728
203;calc total;1;394.25;394.25;394.25
203;total;1;452.556;452.556;452.556
204;initialize;1;31.9838;31.9838;31.9838
204;async;100;0.643907;0.0250925;1.63757
204;inner;100;3.15998;1.98296;3.75818
204;wait;100;4.83865e-05;2.733e-05;0.000375796
204;boundary;100;0.0940372;0.0690045;0.330929
204;calc iter;100;3.89797;3.51044;4.22422
204;calc total;1;394.25;394.25;394.25
204;total;1;452.557;452.557;452.557
205;initialize;1;31.9808;31.9808;31.9808
205;async;100;0.658805;0.0330938;2.70518
205;inner;100;3.1057;1.07571;3.75632
205;wait;100;8.57153e-05;4.014e-05;0.000494245
205;boundary;100;0.131107;0.0777631;0.332592
205;calc iter;100;3.8957;2.39516;4.88732
205;calc total;1;394.25;394.25;394.25
205;total;1;452.554;452.554;452.554
206;initialize;1;31.9895;31.9895;31.9895
206;async;100;0.628698;0.0304444;1.70803
206;inner;100;3.16648;2.00182;3.80371
206;wait;100;7.86663e-05;3.197e-05;0.000473296
206;boundary;100;0.10234;0.0728477;0.29259
206;calc iter;100;3.8976;3.06239;4.32239
206;calc total;1;394.25;394.25;394.25
206;total;1;452.563;452.563;452.563
207;initialize;1;31.9792;31.9792;31.9792
207;async;100;0.641733;0.0658004;1.62802
207;inner;100;3.15674;1.9716;3.68779
207;wait;100;5.81694e-05;3.3579e-05;0.000149039
207;boundary;100;0.0993636;0.0725319;0.305373
207;calc iter;100;3.8979;3.3284;4.12842
207;calc total;1;394.25;394.25;394.25
207;total;1;452.553;452.553;452.553
208;initialize;1;31.9771;31.9771;31.9771
208;async;100;0.295581;0.129697;1.42551
208;inner;100;3.51346;2.49269;3.67953
208;wait;100;6.61765e-05;3.8179e-05;0.000129809
208;boundary;100;0.110392;0.0741512;0.299465
208;calc iter;100;3.9195;3.33968;4.24499
208;calc total;1;394.25;394.25;394.25
208;total;1;452.551;452.551;452.551
209;initialize;1;31.9699;31.9699;31.9699
209;async;100;0.278364;0.122874;1.43521
209;inner;100;3.53578;2.49306;3.68265
209;wait;100;5.86535e-05;3.3259e-05;0.000130059
209;boundary;100;0.105335;0.071626;0.247021
209;calc iter;100;3.91954;3.21592;4.32961
209;calc total;1;394.25;394.25;394.25
209;total;1;452.544;452.544;452.544
210;initialize;1;31.9886;31.9886;31.9886
210;async;100;0.26581;0.109694;1.44711
210;inner;100;3.54015;2.49715;3.68781
210;wait;100;5.29102e-05;3.054e-05;0.000149548
210;boundary;100;0.113711;0.0732365;0.314679
210;calc iter;100;3.91973;3.20158;4.33646
210;calc total;1;394.25;394.25;394.25
210;total;1;452.563;452.563;452.563
211;initialize;1;31.9825;31.9825;31.9825
211;async;100;0.266421;0.111319;1.41307
211;inner;100;3.54122;2.49744;3.69072
211;wait;100;5.20756e-05;3.0389e-05;0.000124499
211;boundary;100;0.111916;0.0726436;0.320395
211;calc iter;100;3.91961;3.23031;4.31604
211;calc total;1;394.25;394.25;394.25
211;total;1;452.557;452.557;452.557
212;initialize;1;31.77;31.77;31.77
212;async;100;0.355548;0.126765;1.91694
212;inner;100;3.45389;1.97454;3.66547
212;wait;100;5.4078e-05;3.2239e-05;0.000127299
212;boundary;100;0.102211;0.0859103;0.270804
212;calc iter;100;3.9117;3.06224;4.67289
212;calc total;1;394.25;394.25;394.25
212;total;1;452.344;452.344;452.344
213;initialize;1;31.9896;31.9896;31.9896
213;async;100;0.415591;0.0835939;3.62658
213;inner;100;3.37412;1.05272;3.67514
213;wait;100;6.56672e-05;5.5209e-05;0.000117749
213;boundary;100;0.12088;0.098941;0.298138
213;calc iter;100;3.91066;1.45163;5.94434
213;calc total;1;394.25;394.25;394.25
213;total;1;452.563;452.563;452.563
214;initialize;1;31.8015;31.8015;31.8015
214;async;100;0.358053;0.0814085;1.86116
214;inner;100;3.44131;1.9748;3.6829
214;wait;100;5.87784e-05;3.442e-05;0.000123179
214;boundary;100;0.11233;0.0920683;0.3129
214;calc iter;100;3.91176;3.0648;4.61975
214;calc total;1;394.25;394.25;394.25
214;total;1;452.375;452.375;452.375
215;initialize;1;31.9862;31.9862;31.9862
215;async;100;0.376115;0.132743;1.82644
215;inner;100;3.42739;1.97909;3.65044
215;wait;100;5.94251e-05;3.6599e-05;0.000128969
215;boundary;100;0.107883;0.0926348;0.256378
215;calc iter;100;3.91145;3.04969;4.44588
215;calc total;1;394.25;394.25;394.25
215;total;1;452.56;452.56;452.56
216;initialize;1;31.9815;31.9815;31.9815
216;async;100;0.143543;0.0367936;0.917648
216;inner;100;3.63299;2.9531;3.77283
216;wait;100;8.99282e-05;4.714e-05;0.000379386
216;boundary;100;0.149369;0.0561276;0.36485
216;calc iter;100;3.926;3.59935;4.21375
216;calc total;1;394.25;394.25;394.25
216;total;1;452.555;452.555;452.555
217;initialize;1;31.9769;31.9769;31.9769
217;async;100;0.143364;0.0404625;0.92334
217;inner;100;3.63921;2.9535;3.77918
217;wait;100;7.43271e-05;3.695e-05;0.000404957
217;boundary;100;0.14344;0.0552515;0.361349
217;calc iter;100;3.92609;3.59448;4.21452
217;calc total;1;394.25;394.25;394.25
217;total;1;452.551;452.551;452.551
218;initialize;1;31.9881;31.9881;31.9881
218;async;100;0.136394;0.0373578;0.918015
218;inner;100;3.64609;2.95205;3.82379
218;wait;100;6.63836e-05;2.77e-05;0.000481245
218;boundary;100;0.14357;0.0552389;0.327621
218;calc iter;100;3.92612;3.59314;4.22681
218;calc total;1;394.25;394.25;394.25
218;total;1;452.562;452.562;452.562
219;initialize;1;31.9878;31.9878;31.9878
219;async;100;0.13529;0.0346483;0.925406
219;inner;100;3.64519;2.95407;3.78414
219;wait;100;6.23485e-05;2.79e-05;0.000340487
219;boundary;100;0.145564;0.0550831;0.355404
219;calc iter;100;3.92611;3.58792;4.21697
219;calc total;1;394.25;394.25;394.25
219;total;1;452.561;452.561;452.561
220;initialize;1;31.9786;31.9786;31.9786
220;async;100;0.163811;0.0316033;0.922505
220;inner;100;3.60683;2.91022;3.7581
220;wait;100;8.7273e-05;3.771e-05;0.000453146
220;boundary;100;0.153787;0.0729596;0.343288
220;calc iter;100;3.92452;3.71542;4.22344
220;calc total;1;394.25;394.25;394.25
220;total;1;452.552;452.552;452.552
221;initialize;1;31.9786;31.9786;31.9786
221;async;100;0.244197;0.0381617;2.09659
221;inner;100;3.54031;2.17483;3.75931
221;wait;100;7.90536e-05;5.685e-05;0.000410036
221;boundary;100;0.134917;0.0820881;0.349295
221;calc iter;100;3.91951;2.44551;5.26232
221;calc total;1;394.25;394.25;394.25
221;total;1;452.552;452.552;452.552
222;initialize;1;31.9551;31.9551;31.9551
222;async;100;0.190294;0.0298053;0.901899
222;inner;100;3.59723;2.91663;3.81255
222;wait;100;7.3614e-05;3.109e-05;0.000437215
222;boundary;100;0.13681;0.0712515;0.362623
222;calc iter;100;3.92441;3.7205;4.21527
222;calc total;1;394.25;394.25;394.25
222;total;1;452.53;452.53;452.53
223;initialize;1;31.971;31.971;31.971
223;async;100;0.183255;0.0353049;0.905586
223;inner;100;3.58222;2.91394;3.71583
223;wait;100;6.16847e-05;3.407e-05;0.000132919
223;boundary;100;0.158909;0.0727934;0.353328
223;calc iter;100;3.92444;3.70856;4.17513
223;calc total;1;394.25;394.25;394.25
223;total;1;452.545;452.545;452.545
224;initialize;1;31.9555;31.9555;31.9555
224;async;100;0.503361;0.133045;1.05614
224;inner;100;3.32956;2.89882;3.67723
224;wait;100;6.55295e-05;2.781e-05;0.000140499
224;boundary;100;0.0848294;0.0548909;0.291548
224;calc iter;100;3.91782;3.55799;4.17441
224;calc total;1;394.25;394.25;394.25
224;total;1;452.529;452.529;452.529
225;initialize;1;31.9892;31.9892;31.9892
225;async;100;0.498241;0.126819;1.0388
225;inner;100;3.33873;2.89856;3.67884
225;wait;100;5.96507e-05;2.475e-05;0.000105879
225;boundary;100;0.0807689;0.0557035;0.29461
225;calc iter;100;3.9178;3.55313;4.12799
225;calc total;1;394.25;394.25;394.25
225;total;1;452.563;452.563;452.563
226;initialize;1;31.9893;31.9893;31.9893
226;async;100;0.499589;0.13119;1.03855
226;inner;100;3.33908;2.89276;3.71519
226;wait;100;4.49734e-05;2.435e-05;0.000153879
226;boundary;100;0.0790999;0.0537502;0.304549
226;calc iter;100;3.91782;3.54905;4.12853
226;calc total;1;394.25;394.25;394.25
226;total;1;452.563;452.563;452.563
227;initialize;1;31.9709;31.9709;31.9709
227;async;100;0.497193;0.125049;1.03582
227;inner;100;3.34084;2.90389;3.67984
227;wait;100;4.79858e-05;2.518e-05;0.000119509
227;boundary;100;0.0797144;0.0522106;0.293846
227;calc iter;100;3.9178;3.55473;4.12488
227;calc total;1;394.25;394.25;394.25
227;total;1;452.545;452.545;452.545
228;initialize;1;31.9895;31.9895;31.9895
228;async;100;0.547798;0.13498;1.09445
228;inner;100;3.28147;2.75232;3.67211
228;wait;100;4.389e-05;2.9099e-05;0.000116619
228;boundary;100;0.0880556;0.0697172;0.275399
228;calc iter;100;3.91737;3.41818;4.29221
228;calc total;1;394.25;394.25;394.25
228;total;1;452.563;452.563;452.563
229;initialize;1;31.9807;31.9807;31.9807
229;async;100;0.606481;0.0517936;2.37019
229;inner;100;3.18566;1.88005;3.67048
229;wait;100;7.68572e-05;4.771e-05;0.000129549
229;boundary;100;0.124871;0.0775128;0.268145
229;calc iter;100;3.91709;2.16524;5.51898
229;calc total;1;394.25;394.25;394.25
229;total;1;452.555;452.555;452.555
230;initialize;1;31.9099;31.9099;31.9099
230;async;100;0.539034;0.134398;1.11491
230;inner;100;3.27246;2.75399;3.68038
230;wait;100;6.32656e-05;2.7499e-05;0.000122029
230;boundary;100;0.105785;0.0710805;0.284557
230;calc iter;100;3.91735;3.3862;4.31109
230;calc total;1;394.25;394.25;394.25
230;total;1;452.484;452.484;452.484
231;initialize;1;31.9699;31.9699;31.9699
231;async;100;0.557086;0.127481;1.10084
231;inner;100;3.26937;2.74088;3.63186
231;wait;100;5.90792e-05;3.0589e-05;0.000130988
231;boundary;100;0.0906363;0.0698994;0.212387
231;calc iter;100;3.91715;3.40136;4.32088
231;calc total;1;394.25;394.25;394.25
231;total;1;452.543;452.543;452.543
232;initialize;1;31.8303;31.8303;31.8303
232;async;100;0.493108;0.0350381;0.976618
232;inner;100;3.31714;2.62739;3.7471
232;wait;100;7.14218e-05;4.2489e-05;0.000437226
232;boundary;100;0.0990625;0.0760548;0.350831
232;calc iter;100;3.90939;3.23044;4.33875
232;calc total;1;394.25;394.25;394.25
232;total;1;452.404;452.404;452.404
233;initialize;1;31.9892;31.9892;31.9892
233;async;100;0.482398;0.0354794;0.98888
233;inner;100;3.34183;2.63027;3.8026
233;wait;100;6.67732e-05;3.452e-05;0.000462156
233;boundary;100;0.0850413;0.0719126;0.304587
233;calc iter;100;3.90934;3.23266;4.33723
233;calc total;1;394.25;394.25;394.25
233;total;1;452.563;452.563;452.563
234;initialize;1;31.9353;31.9353;31.9353
234;async;100;0.483921;0.0421222;0.997063
234;inner;100;3.34468;2.62888;3.8964
234;wait;100;5.17973e-05;2.872e-05;0.000322427
234;boundary;100;0.080729;0.0704773;0.303146
234;calc iter;100;3.90939;3.21721;4.32382
234;calc total;1;394.25;394.25;394.25
234;total;1;452.509;452.509;452.509
235;initialize;1;31.9768;31.9768;31.9768
235;async;100;0.481624;0.0330336;0.986821
235;inner;100;3.34228;2.63499;3.79555
235;wait;100;5.79162e-05;2.972e-05;0.000467305
235;boundary;100;0.0854043;0.0717711;0.309882
235;calc iter;100;3.90936;3.21706;4.33099
235;calc total;1;394.25;394.25;394.25
235;total;1;452.551;452.551;452.551
236;initialize;1;31.8825;31.8825;31.8825
236;async;100;0.57236;0.0321142;1.30264
236;inner;100;3.23046;2.46842;3.73243
236;wait;100;4.95609e-05;3.0079e-05;0.000554625
236;boundary;100;0.098667;0.0851922;0.355499
236;calc iter;100;3.90154;2.78548;4.77422
236;calc total;1;394.25;394.25;394.25
236;total;1;452.456;452.456;452.456
237;initialize;1;31.8826;31.8826;31.8826
237;async;100;0.698723;0.0280036;2.7912
237;inner;100;3.07649;1.58033;3.75836
237;wait;100;6.94485e-05;4.6429e-05;0.000143668
237;boundary;100;0.121789;0.0936275;0.338537
237;calc iter;100;3.89708;2.10302;6.25639
237;calc total;1;394.25;394.25;394.25
237;total;1;452.456;452.456;452.456
238;initialize;1;31.9352;31.9352;31.9352
238;async;100;0.59448;0.021732;1.49612
238;inner;100;3.19256;2.42797;3.80601
238;wait;100;5.72849e-05;3.251e-05;0.000413106
238;boundary;100;0.11437;0.0867087;0.312105
238;calc iter;100;3.90147;2.77384;4.99955
238;calc total;1;394.25;394.25;394.25
238;total;1;452.509;452.509;452.509
239;initialize;1;31.9892;31.9892;31.9892
239;async;100;0.599232;0.0913171;1.47587
239;inner;100;3.19655;2.46525;3.69047
239;wait;100;5.45719e-05;3.5279e-05;0.000133309
239;boundary;100;0.105553;0.0874051;0.332125
239;calc iter;100;3.90139;2.80808;4.78291
239;calc total;1;394.25;394.25;394.25
239;total;1;452.563;452.563;452.563
240;initialize;1;31.8838;31.8838;31.8838
240;async;100;0.532096;0.0713003;1.17234
240;inner;100;3.27455;2.76874;3.68643
240;wait;100;5.50612e-05;3.399e-05;0.000135049
240;boundary;100;0.0961684;0.0551214;0.315089
240;calc iter;100;3.90287;3.27178;4.71466
240;calc total;1;394.25;394.25;394.25
240;total;1;452.457;452.457;452.457
241;initialize;1;31.9894;31.9894;31.9894
241;async;100;0.522547;0.050549;1.19074
241;inner;100;3.29514;2.77764;3.73291
241;wait;100;5.29216e-05;2.219e-05;0.000206038
241;boundary;100;0.0853861;0.0546026;0.315716
241;calc iter;100;3.90313;3.30138;4.69505
241;calc total;1;394.25;394.25;394.25
241;total;1;452.563;452.563;452.563
242;initialize;1;31.9078;31.9078;31.9078
242;async;100;0.521908;0.0387964;1.22344
242;inner;100;3.29815;2.7742;3.83531
242;wait;100;4.5482e-05;1.968e-05;0.000208848
242;boundary;100;0.0830076;0.0538997;0.33279
242;calc iter;100;3.90312;3.2797;4.7071
242;calc total;1;394.25;394.25;394.25
242;total;1;452.481;452.481;452.481
243;initialize;1;31.9775;31.9775;31.9775
243;async;100;0.51775;0.0362843;1.198
243;inner;100;3.29923;2.77751;3.72853
243;wait;100;4.86325e-05;2.226e-05;0.000242788
243;boundary;100;0.0860731;0.0541007;0.333441
243;calc iter;100;3.90311;3.28517;4.69747
243;calc total;1;394.25;394.25;394.25
243;total;1;452.551;452.551;452.551
244;initialize;1;31.8769;31.8769;31.8769
244;async;100;0.599781;0.106363;1.84276
244;inner;100;3.20656;2.37584;3.67546
244;wait;100;4.46192e-05;2.87e-05;8.9419e-05
244;boundary;100;0.0959561;0.0665333;0.316918
244;calc iter;100;3.90234;2.65825;5.37055
244;calc total;1;394.25;394.25;394.25
244;total;1;452.451;452.451;452.451
245;initialize;1;31.9893;31.9893;31.9893
245;async;100;0.740905;0.0602291;2.9715
245;inner;100;3.03301;1.72233;3.6743
245;wait;100;6.64044e-05;3.7009e-05;0.000137148
245;boundary;100;0.127832;0.0801601;0.315927
245;calc iter;100;3.90182;2.4059;6.00363
245;calc total;1;394.25;394.25;394.25
245;total;1;452.563;452.563;452.563
246;initialize;1;31.8074;31.8074;31.8074
246;async;100;0.630003;0.0251052;2.1135
246;inner;100;3.15903;2.23969;3.69371
246;wait;100;5.9481e-05;3.458e-05;0.000185648
246;boundary;100;0.113262;0.0710676;0.325525
246;calc iter;100;3.90236;2.38344;5.65064
246;calc total;1;394.25;394.25;394.25
246;total;1;452.381;452.381;452.381
247;initialize;1;31.9761;31.9761;31.9761
247;async;100;0.623448;0.125467;1.79402
247;inner;100;3.17815;2.35413;3.64937
247;wait;100;5.32689e-05;3.062e-05;0.000128888
247;boundary;100;0.100333;0.0694138;0.301696
247;calc iter;100;3.90198;2.69218;5.31117
247;calc total;1;394.25;394.25;394.25
247;total;1;452.55;452.55;452.55
248;initialize;1;31.9893;31.9893;31.9893
248;async;100;0.608824;0.0780769;1.9147
248;inner;100;3.18647;1.96994;3.67119
248;wait;100;5.66288e-05;2.899e-05;0.000131949
248;boundary;100;0.097341;0.0567989;0.308304
248;calc iter;100;3.8927;2.64135;5.46345
248;calc total;1;394.25;394.25;394.25
248;total;1;452.563;452.563;452.563
249;initialize;1;31.98;31.98;31.98
249;async;100;0.568935;0.0575662;1.82319
249;inner;100;3.23373;1.96991;3.69795
249;wait;100;5.11492e-05;2.589e-05;0.000134729
249;boundary;100;0.0900105;0.0546802;0.30556
249;calc iter;100;3.89273;2.66736;4.74925
249;calc total;1;394.25;394.25;394.25
249;total;1;452.554;452.554;452.554
250;initialize;1;31.7677;31.7677;31.7677
250;async;100;0.569535;0.0365308;1.84258
250;inner;100;3.23804;1.97405;3.76958
250;wait;100;4.82768e-05;2.7599e-05;0.000226748
250;boundary;100;0.0852163;0.0547172;0.316232
250;calc iter;100;3.89284;2.64151;4.78157
250;calc total;1;394.25;394.25;394.25
250;total;1;452.342;452.342;452.342
251;initialize;1;31.9893;31.9893;31.9893
251;async;100;0.567464;0.0312682;1.82849
251;inner;100;3.23735;1.97743;3.69624
251;wait;100;4.68592e-05;2.3509e-05;0.000166959
251;boundary;100;0.087883;0.0549907;0.316225
251;calc iter;100;3.89274;2.63924;4.78357
251;calc total;1;394.25;394.25;394.25
251;total;1;452.563;452.563;452.563
252;initialize;1;31.976;31.976;31.976
252;async;100;0.703626;0.119667;2.45892
252;inner;100;3.0703;1.40779;3.66906
252;wait;100;3.94802e-05;2.659e-05;0.000127289
252;boundary;100;0.102977;0.0754706;0.28411
252;calc iter;100;3.87694;1.8885;5.4868
252;calc total;1;394.25;394.25;394.25
252;total;1;452.55;452.55;452.55
256;initialize;1;31.9643;31.9643;31.9643
256;async;100;0.663873;0.0374765;2.31822
256;inner;100;3.14504;1.94858;3.70564
256;wait;100;6.50192e-05;3.3469e-05;0.000246018
256;boundary;100;0.0944831;0.069349;0.338275
256;calc iter;100;3.90347;3.0121;4.78533
256;calc total;1;394.251;394.251;394.251
256;total;1;452.54;452.54;452.54
253;initialize;1;31.9708;31.9708;31.9708
253;async;100;0.873602;0.125769;3.77169
253;inner;100;2.87509;1.13308;3.67632
253;wait;100;6.20338e-05;3.523e-05;0.000125579
253;boundary;100;0.127169;0.0935325;0.291369
253;calc iter;100;3.87592;1.84734;6.79674
253;calc total;1;394.25;394.25;394.25
253;total;1;452.545;452.545;452.545
257;initialize;1;31.9678;31.9678;31.9678
257;async;100;0.702237;0.126296;2.47867
257;inner;100;3.11406;1.80654;3.66206
257;wait;100;5.65295e-05;3.2479e-05;0.000128319
257;boundary;100;0.0861333;0.0735632;0.249967
257;calc iter;100;3.90249;3.07889;4.78602
257;calc total;1;394.251;394.251;394.251
257;total;1;452.543;452.543;452.543
258;initialize;1;31.9598;31.9598;31.9598
258;async;100;0.702803;0.10928;2.48546
258;inner;100;3.11824;1.79812;3.68719
258;wait;100;4.71764e-05;3.0879e-05;8.7089e-05
258;boundary;100;0.0815178;0.071041;0.30351
258;calc iter;100;3.90261;2.98994;4.81466
258;calc total;1;394.251;394.251;394.251
258;total;1;452.535;452.535;452.535
259;initialize;1;31.9541;31.9541;31.9541
259;async;100;0.705724;0.110028;2.5095
259;inner;100;3.11487;1.79421;3.68687
259;wait;100;4.96769e-05;3.02e-05;0.000120829
259;boundary;100;0.081511;0.0702412;0.302768
259;calc iter;100;3.90216;2.98985;4.80834
259;calc total;1;394.251;394.251;394.251
259;total;1;452.529;452.529;452.529
260;initialize;1;31.954;31.954;31.954
260;async;100;0.86853;0.123829;2.84543
260;inner;100;2.9319;1.41139;3.64874
260;wait;100;3.86704e-05;2.976e-05;9.2129e-05
260;boundary;100;0.0948671;0.07595;0.207564
260;calc iter;100;3.89534;2.89794;5.28391
260;calc total;1;394.251;394.251;394.251
260;total;1;452.528;452.528;452.528
261;initialize;1;31.9682;31.9682;31.9682
261;async;100;1.02504;0.126355;3.97032
261;inner;100;2.74654;0.964156;3.65574
261;wait;100;6.36448e-05;3.5869e-05;0.000128469
261;boundary;100;0.116925;0.0640135;0.207766
261;calc iter;100;3.88857;2.46315;6.26392
261;calc total;1;394.251;394.251;394.251
261;total;1;452.543;452.543;452.543
262;initialize;1;31.9573;31.9573;31.9573
262;async;100;0.889918;0.126618;2.95732
262;inner;100;2.8961;1.36326;3.66533
262;wait;100;5.47813e-05;3.3189e-05;0.000111739
262;boundary;100;0.108164;0.0846874;0.222415
262;calc iter;100;3.89424;2.4505;5.44231
262;calc total;1;394.251;394.251;394.251
262;total;1;452.532;452.532;452.532
263;initialize;1;31.9687;31.9687;31.9687
263;async;100;0.903832;0.132759;2.77756
263;inner;100;2.8837;1.41745;3.63859
263;wait;100;5.26032e-05;3.444e-05;0.000127049
263;boundary;100;0.10759;0.0833891;0.206628
263;calc iter;100;3.89518;2.89296;5.12261
263;calc total;1;394.251;394.251;394.251
263;total;1;452.543;452.543;452.543
264;initialize;1;31.9559;31.9559;31.9559
264;async;100;0.63429;0.0311576;1.85561
264;inner;100;3.19176;1.72042;3.71823
264;wait;100;7.10211e-05;3.3449e-05;0.000172608
264;boundary;100;0.0868983;0.0554957;0.323751
264;calc iter;100;3.91303;3.3127;4.62092
264;calc total;1;394.251;394.251;394.251
264;total;1;452.53;452.53;452.53
265;initialize;1;31.9668;31.9668;31.9668
265;async;100;0.639312;0.0745542;1.86143
265;inner;100;3.19725;1.71369;3.71311
265;wait;100;5.46071e-05;2.405e-05;0.000406196
265;boundary;100;0.0764145;0.0536834;0.333354
265;calc iter;100;3.91304;3.31879;4.57523
265;calc total;1;394.251;394.251;394.251
265;total;1;452.541;452.541;452.541
266;initialize;1;31.9583;31.9583;31.9583
266;async;100;0.647709;0.0732961;1.84919
266;inner;100;3.19292;1.7057;3.77905
266;wait;100;4.70967e-05;2.6419e-05;0.000425846
266;boundary;100;0.0724226;0.0533225;0.292731
266;calc iter;100;3.9131;3.31028;4.58024
266;calc total;1;394.251;394.251;394.251
266;total;1;452.533;452.533;452.533
267;initialize;1;31.9473;31.9473;31.9473
267;async;100;0.641001;0.0724;1.8555
267;inner;100;3.198;1.71598;3.77627
267;wait;100;4.98399e-05;2.379e-05;0.000441596
267;boundary;100;0.0739835;0.0543993;0.299528
267;calc iter;100;3.91304;3.30563;4.55756
267;calc total;1;394.251;394.251;394.251
267;total;1;452.522;452.522;452.522
268;initialize;1;31.9684;31.9684;31.9684
268;async;100;0.640838;0.0544198;1.98283
268;inner;100;3.18474;1.71113;3.74016
268;wait;100;5.25241e-05;3.2119e-05;0.000456125
268;boundary;100;0.0825273;0.0685808;0.321597
268;calc iter;100;3.90816;3.61137;4.42923
268;calc total;1;394.251;394.251;394.251
268;total;1;452.543;452.543;452.543
269;initialize;1;31.9644;31.9644;31.9644
269;async;100;0.688632;0.0759024;2.63828
269;inner;100;3.09483;1.30629;3.73759
269;wait;100;8.52713e-05;3.091e-05;0.000150369
269;boundary;100;0.116505;0.0719898;0.315734
269;calc iter;100;3.90005;3.02739;5.18025
269;calc total;1;394.251;394.251;394.251
269;total;1;452.539;452.539;452.539
270;initialize;1;31.9644;31.9644;31.9644
270;async;100;0.632036;0.0407201;2.00668
270;inner;100;3.18349;1.73074;3.76563
270;wait;100;6.97992e-05;3.338e-05;0.000484955
270;boundary;100;0.0927429;0.0707482;0.29895
270;calc iter;100;3.90835;3.39967;4.3678
270;calc total;1;394.251;394.251;394.251
270;total;1;452.539;452.539;452.539
271;initialize;1;31.9449;31.9449;31.9449
271;async;100;0.641635;0.0982532;1.92837
271;inner;100;3.177;1.72195;3.68632
271;wait;100;5.52779e-05;2.6939e-05;0.000133929
271;boundary;100;0.0891351;0.0713673;0.31815
271;calc iter;100;3.90783;3.5913;4.44628
271;calc total;1;394.251;394.251;394.251
271;total;1;452.519;452.519;452.519
272;initialize;1;31.9687;31.9687;31.9687
272;async;100;0.56742;0.126343;1.15093
272;inner;100;3.26623;2.78892;3.66538
272;wait;100;5.63389e-05;3.677e-05;0.000131839
272;boundary;100;0.0950542;0.0747878;0.244602
272;calc iter;100;3.92877;3.60651;4.23154
272;calc total;1;394.251;394.251;394.251
272;total;1;452.543;452.543;452.543
273;initialize;1;31.9657;31.9657;31.9657
273;async;100;0.559539;0.127809;1.07992
273;inner;100;3.28552;2.81746;3.66481
273;wait;100;5.04042e-05;2.966e-05;8.3659e-05
273;boundary;100;0.083735;0.0721624;0.284131
273;calc iter;100;3.92885;3.58507;4.29787
273;calc total;1;394.251;394.251;394.251
273;total;1;452.54;452.54;452.54
274;initialize;1;31.9685;31.9685;31.9685
274;async;100;0.547613;0.108456;1.07054
274;inner;100;3.29808;2.84204;3.70531
274;wait;100;4.57107e-05;3.273e-05;0.000112829
274;boundary;100;0.0833955;0.0711489;0.318918
274;calc iter;100;3.92914;3.57766;4.27538
274;calc total;1;394.251;394.251;394.251
274;total;1;452.543;452.543;452.543
275;initialize;1;31.9657;31.9657;31.9657
275;async;100;0.554487;0.123156;1.07666
275;inner;100;3.28853;2.81754;3.67458
275;wait;100;5.01555e-05;3.128e-05;8.6209e-05
275;boundary;100;0.0858821;0.07114;0.279579
275;calc iter;100;3.92895;3.54649;4.30246
275;calc total;1;394.251;394.251;394.251
275;total;1;452.54;452.54;452.54
276;initialize;1;31.9656;31.9656;31.9656
276;async;100;0.722821;0.0878113;1.5441
276;inner;100;3.1026;2.3906;3.67907
276;wait;100;3.76486e-05;2.882e-05;9.0909e-05
276;boundary;100;0.0965899;0.0850746;0.288868
276;calc iter;100;3.92205;3.45977;4.50895
276;calc total;1;394.251;394.251;394.251
276;total;1;452.54;452.54;452.54
277;initialize;1;31.966;31.966;31.966
277;async;100;0.894347;0.132285;2.28511
277;inner;100;2.89894;1.7367;3.67914
277;wait;100;6.76824e-05;3.5269e-05;0.000114019
277;boundary;100;0.122297;0.0839131;0.283089
277;calc iter;100;3.91566;3.16378;4.78064
277;calc total;1;394.251;394.251;394.251
277;total;1;452.541;452.541;452.541
278;initialize;1;31.9675;31.9675;31.9675
278;async;100;0.748126;0.124865;1.66948
278;inner;100;3.06444;2.31454;3.67246
278;wait;100;4.70541e-05;2.9769e-05;0.000136199
278;boundary;100;0.108452;0.0828794;0.256745
278;calc iter;100;3.92107;3.398;4.63797
278;calc total;1;394.251;394.251;394.251
278;total;1;452.542;452.542;452.542
279;initialize;1;31.9677;31.9677;31.9677
279;async;100;0.746302;0.133973;1.54637
279;inner;100;3.07123;2.37576;3.65633
279;wait;100;4.58167e-05;3.267e-05;0.000125929
279;boundary;100;0.104297;0.0870825;0.252184
279;calc iter;100;3.92188;3.45579;4.48508
279;calc total;1;394.251;394.251;394.251
279;total;1;452.543;452.543;452.543
280;initialize;1;31.9329;31.9329;31.9329
280;async;100;0.417845;0.0485698;0.646445
280;inner;100;3.44237;3.19161;3.73222
280;wait;100;5.76076e-05;2.894e-05;0.000399316
280;boundary;100;0.0733842;0.0543585;0.355509
280;calc iter;100;3.93366;3.74133;4.21451
280;calc total;1;394.251;394.251;394.251
280;total;1;452.508;452.508;452.508
281;initialize;1;31.9653;31.9653;31.9653
281;async;100;0.418845;0.0389256;0.646631
281;inner;100;3.44391;3.19099;3.75792
281;wait;100;4.77703e-05;2.504e-05;0.000391056
281;boundary;100;0.0709058;0.0549352;0.332755
281;calc iter;100;3.93371;3.74663;4.22342
281;calc total;1;394.251;394.251;394.251
281;total;1;452.54;452.54;452.54
282;initialize;1;31.9327;31.9327;31.9327
282;async;100;0.420767;0.0483935;0.64744
282;inner;100;3.44396;3.19169;3.79512
282;wait;100;3.90533e-05;2.185e-05;0.000457396
282;boundary;100;0.0690157;0.0546651;0.324756
282;calc iter;100;3.93378;3.75183;4.22795
282;calc total;1;394.251;394.251;394.251
282;total;1;452.508;452.508;452.508
283;initialize;1;31.9391;31.9391;31.9391
283;async;100;0.41447;0.0505689;0.643799
283;inner;100;3.44997;3.19118;3.79948
283;wait;100;4.4588e-05;2.303e-05;0.000335107
283;boundary;100;0.0692787;0.0549333;0.32816
283;calc iter;100;3.93376;3.75326;4.22533
283;calc total;1;394.251;394.251;394.251
283;total;1;452.514;452.514;452.514
284;initialize;1;31.9462;31.9462;31.9462
284;async;100;0.438837;0.0493316;0.691102
284;inner;100;3.41272;3.13488;3.73872
284;wait;100;4.25379e-05;2.6649e-05;0.000312227
284;boundary;100;0.0810921;0.0696075;0.358041
284;calc iter;100;3.9327;3.7305;4.27172
284;calc total;1;394.251;394.251;394.251
284;total;1;452.521;452.521;452.521
285;initialize;1;31.9358;31.9358;31.9358
285;async;100;0.517717;0.0498713;1.31999
285;inner;100;3.28295;2.71622;3.74644
285;wait;100;7.50741e-05;4.839e-05;0.000346506
285;boundary;100;0.128002;0.0695052;0.362488
285;calc iter;100;3.92875;2.98294;4.76341
285;calc total;1;394.251;394.251;394.251
285;total;1;452.51;452.51;452.51
286;initialize;1;31.9663;31.9663;31.9663
286;async;100;0.431209;0.037864;0.688089
286;inner;100;3.41188;3.14017;3.80558
286;wait;100;6.45018e-05;3.172e-05;0.000503665
286;boundary;100;0.0894768;0.0684522;0.296383
286;calc iter;100;3.93263;3.68264;4.27457
286;calc total;1;394.251;394.251;394.251
286;total;1;452.541;452.541;452.541
287;initialize;1;31.9527;31.9527;31.9527
287;async;100;0.443591;0.0688819;0.691402
287;inner;100;3.40409;3.13639;3.69441
287;wait;100;5.49547e-05;3.361e-05;0.000144969
287;boundary;100;0.0849561;0.0702127;0.351832
287;calc iter;100;3.9327;3.72127;4.28316
287;calc total;1;394.251;394.251;394.251
287;total;1;452.527;452.527;452.527
288;initialize;1;31.9376;31.9376;31.9376
288;async;100;0.627664;0.12456;1.20746
288;inner;100;3.202;2.78595;3.66455
288;wait;100;7.97986e-05;4.2339e-05;0.000133118
288;boundary;100;0.0943354;0.0556302;0.248406
288;calc iter;100;3.92408;3.59205;4.27558
288;calc total;1;394.251;394.251;394.251
288;total;1;452.512;452.512;452.512
289;initialize;1;31.9467;31.9467;31.9467
289;async;100;0.620784;0.133583;1.20225
289;inner;100;3.22213;2.78433;3.67939
289;wait;100;6.04702e-05;2.7939e-05;0.000127629
289;boundary;100;0.0811799;0.054886;0.283919
289;calc iter;100;3.92416;3.61694;4.26316
289;calc total;1;394.251;394.251;394.251
289;total;1;452.521;452.521;452.521
290;initialize;1;31.9411;31.9411;31.9411
290;async;100;0.618631;0.111298;1.20278
290;inner;100;3.22545;2.78434;3.71034
290;wait;100;4.48206e-05;2.866e-05;0.000199488
290;boundary;100;0.0800642;0.0551916;0.280556
290;calc iter;100;3.92419;3.61996;4.27022
290;calc total;1;394.251;394.251;394.251
290;total;1;452.516;452.516;452.516
291;initialize;1;31.9526;31.9526;31.9526
291;async;100;0.616617;0.126854;1.19332
291;inner;100;3.22709;2.78789;3.68172
291;wait;100;5.00516e-05;2.8019e-05;0.000133159
291;boundary;100;0.0804445;0.055028;0.280154
291;calc iter;100;3.92421;3.62253;4.26405
291;calc total;1;394.251;394.251;394.251
291;total;1;452.527;452.527;452.527
292;initialize;1;31.9656;31.9656;31.9656
292;async;100;0.739525;0.127981;1.33601
292;inner;100;3.09426;2.66292;3.67234
292;wait;100;4.57612e-05;3.217e-05;0.000144188
292;boundary;100;0.087943;0.0715392;0.263454
292;calc iter;100;3.92178;3.68334;4.26073
292;calc total;1;394.251;394.251;394.251
292;total;1;452.54;452.54;452.54
293;initialize;1;31.9683;31.9683;31.9683
293;async;100;0.908871;0.134222;2.6172
293;inner;100;2.87528;1.71428;3.68157
293;wait;100;8.61773e-05;4.732e-05;0.000133378
293;boundary;100;0.126095;0.0851519;0.286501
293;calc iter;100;3.91034;2.30471;5.54077
293;calc total;1;394.251;394.251;394.251
293;total;1;452.543;452.543;452.543
294;initialize;1;31.9685;31.9685;31.9685
294;async;100;0.743705;0.133589;1.32759
294;inner;100;3.08263;2.67202;3.68477
294;wait;100;5.12952e-05;3.192e-05;0.000110209
294;boundary;100;0.0953239;0.0728367;0.293575
294;calc iter;100;3.92172;3.64465;4.25472
294;calc total;1;394.251;394.251;394.251
294;total;1;452.543;452.543;452.543
295;initialize;1;31.9655;31.9655;31.9655
295;async;100;0.766492;0.13283;1.34619
295;inner;100;3.058;2.66744;3.65214
295;wait;100;5.96051e-05;3.423e-05;0.000126239
295;boundary;100;0.0971511;0.0707025;0.252134
295;calc iter;100;3.9217;3.6504;4.28002
295;calc total;1;394.251;394.251;394.251
295;total;1;452.54;452.54;452.54
296;initialize;1;31.9609;31.9609;31.9609
296;async;100;0.588731;0.0405391;1.3497
296;inner;100;3.24626;2.4325;3.74375
296;wait;100;7.00763e-05;3.551e-05;0.000417426
296;boundary;100;0.0821349;0.0612319;0.35027
296;calc iter;100;3.9172;3.41322;4.51339
296;calc total;1;394.251;394.251;394.251
296;total;1;452.536;452.536;452.536
297;initialize;1;31.954;31.954;31.954
297;async;100;0.588697;0.0547972;1.35792
297;inner;100;3.25171;2.43243;3.78998
297;wait;100;5.88971e-05;2.85e-05;0.000530245
297;boundary;100;0.076693;0.0565101;0.3291
297;calc iter;100;3.91716;3.39269;4.53349
297;calc total;1;394.251;394.251;394.251
297;total;1;452.529;452.529;452.529
298;initialize;1;31.937;31.937;31.937
298;async;100;0.584717;0.0371901;1.34684
298;inner;100;3.25694;2.44123;3.88429
298;wait;100;5.98683e-05;3.0039e-05;0.000530835
298;boundary;100;0.0756354;0.0564729;0.250727
298;calc iter;100;3.91735;3.39667;4.53197
298;calc total;1;394.251;394.251;394.251
298;total;1;452.512;452.512;452.512
299;initialize;1;31.9613;31.9613;31.9613
299;async;100;0.587535;0.0372078;1.35144
299;inner;100;3.25408;2.43188;3.8042
299;wait;100;5.48147e-05;2.542e-05;0.000478605
299;boundary;100;0.0756228;0.0573777;0.304551
299;calc iter;100;3.91729;3.38317;4.53306
299;calc total;1;394.251;394.251;394.251
299;total;1;452.536;452.536;452.536
300;initialize;1;31.9554;31.9554;31.9554
300;async;100;0.681212;0.0331819;2.0695
300;inner;100;3.14321;1.92237;3.77458
300;wait;100;5.66641e-05;3.405e-05;0.000442085
300;boundary;100;0.0901626;0.0715682;0.329343
300;calc iter;100;3.91464;2.78566;5.06466
300;calc total;1;394.251;394.251;394.251
300;total;1;452.531;452.531;452.531
301;initialize;1;31.9593;31.9593;31.9593
301;async;100;0.889211;0.0383868;3.73148
301;inner;100;2.89976;1.04579;3.77999
301;wait;100;8.05292e-05;4.9759e-05;0.000374486
301;boundary;100;0.123629;0.0766765;0.324153
301;calc iter;100;3.91268;1.36194;6.58542
301;calc total;1;394.251;394.251;394.251
301;total;1;452.534;452.534;452.534
302;initialize;1;31.9687;31.9687;31.9687
302;async;100;0.677745;0.0350068;2.05605
302;inner;100;3.14069;1.94656;3.82905
302;wait;100;6.16341e-05;3.359e-05;0.000524725
302;boundary;100;0.0962781;0.0730076;0.285382
302;calc iter;100;3.91478;2.80684;5.04171
302;calc total;1;394.251;394.251;394.251
302;total;1;452.543;452.543;452.543
303;initialize;1;31.9655;31.9655;31.9655
303;async;100;0.692184;0.121813;2.02612
303;inner;100;3.12576;1.94056;3.68645
303;wait;100;6.16628e-05;3.514e-05;0.000140328
303;boundary;100;0.0954746;0.0715778;0.311097
303;calc iter;100;3.91348;2.88035;4.97304
303;calc total;1;394.251;394.251;394.251
303;total;1;452.54;452.54;452.54
304;initialize;1;31.9514;31.9514;31.9514
304;async;100;0.593148;0.0609694;1.86395
304;inner;100;3.21794;2.10018;3.67178
304;wait;100;6.26332e-05;3.4239e-05;0.000129299
304;boundary;100;0.0875803;0.0551878;0.293299
304;calc iter;100;3.89873;3.30505;4.79021
304;calc total;1;394.251;394.251;394.251
304;total;1;452.526;452.526;452.526
305;initialize;1;31.9431;31.9431;31.9431
305;async;100;0.579553;0.0542757;1.87459
305;inner;100;3.2399;2.10448;3.76786
305;wait;100;4.96191e-05;2.227e-05;0.000170868
305;boundary;100;0.0791877;0.0554069;0.292463
305;calc iter;100;3.8987;3.2807;4.76111
305;calc total;1;394.251;394.251;394.251
305;total;1;452.517;452.517;452.517
306;initialize;1;31.9391;31.9391;31.9391
306;async;100;0.577911;0.0389405;1.8882
306;inner;100;3.24254;2.09472;3.82424
306;wait;100;4.64186e-05;2.316e-05;0.000427795
306;boundary;100;0.0783582;0.0550519;0.339626
306;calc iter;100;3.89886;3.26524;4.80426
306;calc total;1;394.251;394.251;394.251
306;total;1;452.514;452.514;452.514
68;initialize;1;31.9177;31.9177;31.9177
68;async;100;0.544785;0.122933;1.49793
68;inner;100;3.26714;2.3766;3.67339
68;wait;100;4.58831e-05;2.702e-05;9.3389e-05
68;boundary;100;0.0998919;0.0741371;0.305452
68;calc iter;100;3.91187;3.28026;4.43416
68;calc total;1;394.251;394.251;394.251
68;total;1;452.492;452.492;452.492
69;initialize;1;31.9712;31.9712;31.9712
69;async;100;0.615838;0.0816024;2.24053
69;inner;100;3.16698;1.79316;3.67244
69;wait;100;6.74968e-05;4.19e-05;0.000123909
69;boundary;100;0.123994;0.0902864;0.301865
69;calc iter;100;3.90688;2.39568;4.85972
69;calc total;1;394.251;394.251;394.251
69;total;1;452.545;452.545;452.545
70;initialize;1;31.8907;31.8907;31.8907
70;async;100;0.56202;0.0570256;2.25333
70;inner;100;3.24021;1.84396;3.68342
70;wait;100;6.3222e-05;3.442e-05;0.000136819
70;boundary;100;0.108681;0.0751762;0.316809
70;calc iter;100;3.91097;2.56498;4.86635
70;calc total;1;394.251;394.251;394.251
70;total;1;452.465;452.465;452.465
307;initialize;1;31.9683;31.9683;31.9683
307;async;100;0.577263;0.0389751;1.89314
307;inner;100;3.24268;2.09441;3.74402
307;wait;100;5.06465e-05;2.315e-05;0.000251517
307;boundary;100;0.0787948;0.0549294;0.318748
307;calc iter;100;3.89879;3.26821;4.79992
307;calc total;1;394.251;394.251;394.251
307;total;1;452.543;452.543;452.543
71;initialize;1;32.0351;32.0351;32.0351
71;async;100;0.572041;0.133935;1.50897
71;inner;100;3.23512;2.36113;3.64902
71;wait;100;5.75802e-05;3.3059e-05;0.000134599
71;boundary;100;0.104391;0.0890096;0.26451
71;calc iter;100;3.91161;3.34886;4.4546
71;calc total;1;394.251;394.251;394.251
71;total;1;452.609;452.609;452.609
308;initialize;1;31.9623;31.9623;31.9623
308;async;100;0.671704;0.10652;2.22988
308;inner;100;3.12379;1.90871;3.66981
308;wait;100;4.42795e-05;2.82e-05;0.000111499
308;boundary;100;0.0903592;0.0670857;0.298489
308;calc iter;100;3.8859;2.62163;4.9649
308;calc total;1;394.251;394.251;394.251
308;total;1;452.537;452.537;452.537
72;initialize;1;32.0674;32.0674;32.0674
72;async;100;0.387855;0.0325929;1.58008
72;inner;100;3.39908;2.49287;3.77707
72;wait;100;6.88749e-05;3.456e-05;0.000253837
72;boundary;100;0.137285;0.0584191;0.349482
72;calc iter;100;3.92429;3.40393;4.49934
72;calc total;1;394.251;394.251;394.251
72;total;1;452.641;452.641;452.641
309;initialize;1;31.9674;31.9674;31.9674
309;async;100;0.820249;0.0746394;3.38809
309;inner;100;2.93062;1.07267;3.66565
309;wait;100;6.82756e-05;3.3659e-05;0.000128928
309;boundary;100;0.12369;0.0747999;0.292934
309;calc iter;100;3.87463;1.42461;5.77496
309;calc total;1;394.251;394.251;394.251
309;total;1;452.542;452.542;452.542
73;initialize;1;32.106;32.106;32.106
73;async;100;0.381709;0.0374142;1.15628
73;inner;100;3.41487;2.67649;3.78148
73;wait;100;7.13684e-05;3.185e-05;0.000491294
73;boundary;100;0.127791;0.0549418;0.35432
73;calc iter;100;3.92445;3.73876;4.23889
73;calc total;1;394.251;394.251;394.251
73;total;1;452.68;452.68;452.68
310;initialize;1;31.9612;31.9612;31.9612
310;async;100;0.691569;0.0313115;2.72469
310;inner;100;3.09514;1.84424;3.69371
310;wait;100;5.60489e-05;3.151e-05;0.000183468
310;boundary;100;0.0993038;0.0703675;0.303015
310;calc iter;100;3.88607;2.02334;5.97937
310;calc total;1;394.251;394.251;394.251
310;total;1;452.536;452.536;452.536
74;initialize;1;31.8691;31.8691;31.8691
74;async;100;0.377617;0.0367516;1.14275
74;inner;100;3.42094;2.67365;3.80794
74;wait;100;5.78955e-05;2.744e-05;0.000521964
74;boundary;100;0.125914;0.0540098;0.310751
74;calc iter;100;3.92453;3.73527;4.24623
74;calc total;1;394.251;394.251;394.251
74;total;1;452.443;452.443;452.443
311;initialize;1;31.9657;31.9657;31.9657
311;async;100;0.690654;0.128287;2.15109
311;inner;100;3.09858;1.92345;3.64438
311;wait;100;5.16223e-05;2.961e-05;0.000135048
311;boundary;100;0.0967857;0.0717175;0.293607
311;calc iter;100;3.88607;2.70747;4.7693
311;calc total;1;394.251;394.251;394.251
311;total;1;452.54;452.54;452.54
75;initialize;1;32.1013;32.1013;32.1013
75;async;100;0.379793;0.0291241;1.15411
75;inner;100;3.42;2.66939;3.8088
75;wait;100;6.29876e-05;2.605e-05;0.000415115
75;boundary;100;0.124692;0.054116;0.305314
75;calc iter;100;3.92455;3.73557;4.24783
75;calc total;1;394.251;394.251;394.251
75;total;1;452.675;452.675;452.675
76;initialize;1;31.8463;31.8463;31.8463
76;async;100;0.413736;0.0364956;1.22199
76;inner;100;3.37342;2.68866;3.76299
76;wait;100;6.29493e-05;3.003e-05;0.000426885
76;boundary;100;0.135412;0.0685413;0.342639
76;calc iter;100;3.92263;3.6838;4.24134
76;calc total;1;394.251;394.251;394.251
76;total;1;452.421;452.421;452.421
77;initialize;1;32.1058;32.1058;32.1058
77;async;100;0.457341;0.0350052;1.42243
77;inner;100;3.32499;2.55227;3.7322
77;wait;100;7.87775e-05;4.9619e-05;0.000324157
77;boundary;100;0.137945;0.0762414;0.367384
77;calc iter;100;3.92036;3.36344;4.23588
77;calc total;1;394.251;394.251;394.251
77;total;1;452.68;452.68;452.68
78;initialize;1;31.8876;31.8876;31.8876
78;async;100;0.421019;0.0264793;1.46624
78;inner;100;3.36788;2.69493;3.77318
78;wait;100;7.11377e-05;3.182e-05;0.000491914
78;boundary;100;0.133193;0.0757284;0.34719
78;calc iter;100;3.92216;3.48758;4.25078
78;calc total;1;394.251;394.251;394.251
78;total;1;452.462;452.462;452.462
79;initialize;1;32.1056;32.1056;32.1056
79;async;100;0.426902;0.0421416;1.20791
79;inner;100;3.35646;2.65891;3.72565
79;wait;100;5.85689e-05;3.3179e-05;0.000143509
79;boundary;100;0.138812;0.0717872;0.348845
79;calc iter;100;3.92224;3.65071;4.172
79;calc total;1;394.251;394.251;394.251
79;total;1;452.68;452.68;452.68
80;initialize;1;31.9176;31.9176;31.9176
80;async;100;0.410197;0.125946;0.800444
80;inner;100;3.42079;3.10493;3.65708
80;wait;100;5.83723e-05;3.507e-05;0.000136699
80;boundary;100;0.104863;0.0796818;0.238209
80;calc iter;100;3.93591;3.49178;4.32566
80;calc total;1;394.251;394.251;394.251
80;total;1;452.492;452.492;452.492
81;initialize;1;32.1023;32.1023;32.1023
81;async;100;0.388961;0.130594;0.505327
81;inner;100;3.45991;3.38469;3.67214
81;wait;100;5.8414e-05;3.109e-05;0.000123109
81;boundary;100;0.0873632;0.0731847;0.271671
81;calc iter;100;3.9363;3.78459;4.08498
81;calc total;1;394.251;394.251;394.251
81;total;1;452.676;452.676;452.676
82;initialize;1;31.8623;31.8623;31.8623
82;async;100;0.393521;0.135379;0.52987
82;inner;100;3.462;3.3892;3.6766
82;wait;100;4.0521e-05;2.634e-05;0.000108949
82;boundary;100;0.080844;0.0709786;0.298489
82;calc iter;100;3.93641;3.7825;4.11059
82;calc total;1;394.251;394.251;394.251
82;total;1;452.437;452.437;452.437
83;initialize;1;32.0973;32.0973;32.0973
83;async;100;0.392595;0.12679;0.53581
83;inner;100;3.45976;3.38833;3.6738
83;wait;100;4.16742e-05;2.6229e-05;0.000131799
83;boundary;100;0.0839855;0.0714207;0.278875
83;calc iter;100;3.93639;3.79714;4.13644
83;calc total;1;394.251;394.251;394.251
83;total;1;452.672;452.672;452.672
312;initialize;1;31.9677;31.9677;31.9677
312;async;100;0.754494;0.0166895;3.28758
312;inner;100;3.04929;1.82221;3.66223
312;wait;100;5.95338e-05;2.5939e-05;0.000131459
312;boundary;100;0.0955222;0.0557859;0.294644
312;calc iter;100;3.89937;2.27422;5.80944
312;calc total;1;394.251;394.251;394.251
312;total;1;452.543;452.543;452.543
84;initialize;1;31.8872;31.8872;31.8872
84;async;100;0.482604;0.133181;0.686369
84;inner;100;3.35312;3.21595;3.67557
84;wait;100;3.68834e-05;2.8659e-05;0.000130698
84;boundary;100;0.098586;0.0848974;0.303409
84;calc iter;100;3.93435;3.66517;4.1879
84;calc total;1;394.251;394.251;394.251
84;total;1;452.462;452.462;452.462
313;initialize;1;31.9479;31.9479;31.9479
313;async;100;0.721157;0.0349643;3.31433
313;inner;100;3.09101;1.82268;3.66777
313;wait;100;5.43381e-05;3.2419e-05;0.000131329
313;boundary;100;0.0872184;0.0547937;0.290553
313;calc iter;100;3.89944;2.29387;5.47194
313;calc total;1;394.251;394.251;394.251
313;total;1;452.523;452.523;452.523
85;initialize;1;32.0131;32.0131;32.0131
85;async;100;0.564048;0.131025;0.835484
85;inner;100;3.2457;3.03414;3.67584
85;wait;100;6.5817e-05;3.497e-05;0.000191548
85;boundary;100;0.12293;0.0945121;0.306135
85;calc iter;100;3.93275;3.66776;4.21823
85;calc total;1;394.251;394.251;394.251
85;total;1;452.587;452.587;452.587
314;initialize;1;31.9534;31.9534;31.9534
314;async;100;0.717995;0.0218132;3.29484
314;inner;100;3.09688;1.82901;3.68271
314;wait;100;4.47881e-05;2.467e-05;0.000277168
314;boundary;100;0.0845986;0.0539302;0.342888
314;calc iter;100;3.89952;2.29234;5.45588
314;calc total;1;394.251;394.251;394.251
314;total;1;452.529;452.529;452.529
86;initialize;1;31.9724;31.9724;31.9724
86;async;100;0.520243;0.134351;1.00005
86;inner;100;3.29956;2.92364;3.68567
86;wait;100;5.95131e-05;3.677e-05;0.000134829
86;boundary;100;0.113392;0.0874421;0.318622
86;calc iter;100;3.93325;3.39209;4.43428
86;calc total;1;394.251;394.251;394.251
86;total;1;452.547;452.547;452.547
315;initialize;1;31.9615;31.9615;31.9615
315;async;100;0.72042;0.0216665;3.31033
315;inner;100;3.09422;1.82956;3.68652
315;wait;100;5.45282e-05;2.401e-05;0.000291787
315;boundary;100;0.0848168;0.0542548;0.343291
315;calc iter;100;3.89952;2.28348;5.46813
315;calc total;1;394.251;394.251;394.251
315;total;1;452.537;452.537;452.537
87;initialize;1;32.0406;32.0406;32.0406
87;async;100;0.528944;0.132455;0.86155
87;inner;100;3.29538;2.99099;3.64963
87;wait;100;6.05543e-05;3.135e-05;0.000135738
87;boundary;100;0.109497;0.0908254;0.255399
87;calc iter;100;3.93389;3.62289;4.22008
87;calc total;1;394.251;394.251;394.251
87;total;1;452.615;452.615;452.615
316;initialize;1;31.9639;31.9639;31.9639
316;async;100;0.970137;0.0199717;3.08239
316;inner;100;2.81705;1.26598;3.66281
316;wait;100;3.82612e-05;3.0759e-05;0.000140969
316;boundary;100;0.0979131;0.0683205;0.296427
316;calc iter;100;3.88514;2.49411;5.19573
316;calc total;1;394.251;394.251;394.251
316;total;1;452.539;452.539;452.539
88;initialize;1;31.9027;31.9027;31.9027
88;async;100;0.334436;0.0435163;0.390765
88;inner;100;3.52688;3.48857;3.71869
88;wait;100;5.8787e-05;3.407e-05;0.000301836
88;boundary;100;0.0766999;0.0565657;0.359407
88;calc iter;100;3.93808;3.82294;4.20339
88;calc total;1;394.251;394.251;394.251
88;total;1;452.477;452.477;452.477
89;initialize;1;32.1055;32.1055;32.1055
89;async;100;0.335982;0.0299742;0.4048
89;inner;100;3.53301;3.48984;3.76982
89;wait;100;5.44402e-05;2.797e-05;0.000503425
89;boundary;100;0.0690828;0.05511;0.333482
89;calc iter;100;3.93813;3.85183;4.23563
89;calc total;1;394.251;394.251;394.251
89;total;1;452.68;452.68;452.68
90;initialize;1;31.9033;31.9033;31.9033
90;async;100;0.338144;0.0401961;0.422379
90;inner;100;3.53323;3.4919;3.81008
90;wait;100;4.52425e-05;2.129e-05;0.000323726
90;boundary;100;0.0667647;0.0543164;0.360754
90;calc iter;100;3.93819;3.85225;4.20627
90;calc total;1;394.251;394.251;394.251
90;total;1;452.477;452.477;452.477
91;initialize;1;32.106;32.106;32.106
91;async;100;0.340879;0.0345251;0.419358
91;inner;100;3.53134;3.48631;3.82067
91;wait;100;4.2398e-05;2.0529e-05;0.000540324
91;boundary;100;0.0659657;0.0550536;0.288134
91;calc iter;100;3.93823;3.85399;4.24332
91;calc total;1;394.251;394.251;394.251
91;total;1;452.68;452.68;452.68
92;initialize;1;31.9157;31.9157;31.9157
92;async;100;0.350585;0.0468157;0.430345
92;inner;100;3.50547;3.44914;3.74626
92;wait;100;4.78397e-05;2.56e-05;0.000370456
92;boundary;100;0.081632;0.0681815;0.360086
92;calc iter;100;3.93773;3.8365;4.20844
92;calc total;1;394.251;394.251;394.251
92;total;1;452.49;452.49;452.49
93;initialize;1;32.1058;32.1058;32.1058
93;async;100;0.370641;0.0490507;0.550079
93;inner;100;3.44608;3.29508;3.78115
93;wait;100;6.9309e-05;3.6659e-05;0.000235548
93;boundary;100;0.12037;0.0710456;0.352705
93;calc iter;100;3.93716;3.71032;4.18068
93;calc total;1;394.251;394.251;394.251
93;total;1;452.68;452.68;452.68
94;initialize;1;32.106;32.106;32.106
94;async;100;0.356765;0.0377035;0.637326
94;inner;100;3.46599;3.24586;3.82124
94;wait;100;6.73355e-05;3.2819e-05;0.000559443
94;boundary;100;0.114202;0.0705485;0.287188
94;calc iter;100;3.93703;3.58344;4.24307
94;calc total;1;394.251;394.251;394.251
94;total;1;452.68;452.68;452.68
95;initialize;1;32.106;32.106;32.106
95;async;100;0.354109;0.0857985;0.540539
95;inner;100;3.49279;3.27622;3.69061
95;wait;100;5.16467e-05;3.1029e-05;0.000148449
95;boundary;100;0.090664;0.06967;0.347956
95;calc iter;100;3.93762;3.80931;4.1714
95;calc total;1;394.251;394.251;394.251
95;total;1;452.68;452.68;452.68
96;initialize;1;32.1009;32.1009;32.1009
96;async;100;0.640765;0.114101;0.931376
96;inner;100;3.19572;2.96156;3.67934
96;wait;100;6.05316e-05;3.9039e-05;0.000104699
96;boundary;100;0.0924821;0.0556032;0.302188
96;calc iter;100;3.92903;3.68237;4.11641
96;calc total;1;394.251;394.251;394.251
96;total;1;452.675;452.675;452.675
317;initialize;1;31.9618;31.9618;31.9618
317;async;100;1.18215;0.0599479;3.46518
317;inner;100;2.56144;0.923644;3.66835
317;wait;100;5.80572e-05;3.035e-05;0.000118729
317;boundary;100;0.123688;0.0641429;0.292888
317;calc iter;100;3.86734;1.9289;6.37994
317;calc total;1;394.251;394.251;394.251
317;total;1;452.536;452.536;452.536
97;initialize;1;32.0999;32.0999;32.0999
97;async;100;0.631397;0.135817;0.925833
97;inner;100;3.21076;2.9693;3.67827
97;wait;100;6.34939e-05;3.9e-05;0.000154268
97;boundary;100;0.086933;0.0550749;0.302429
97;calc iter;100;3.92916;3.68708;4.11662
97;calc total;1;394.251;394.251;394.251
97;total;1;452.674;452.674;452.674
318;initialize;1;31.9665;31.9665;31.9665
318;async;100;1.01549;0.0222322;3.33778
318;inner;100;2.76056;1.35569;3.67635
318;wait;100;4.81713e-05;2.8769e-05;0.000111229
318;boundary;100;0.10946;0.0629732;0.32688
318;calc iter;100;3.88556;1.62204;5.71266
318;calc total;1;394.251;394.251;394.251
318;total;1;452.541;452.541;452.541
98;initialize;1;32.1008;32.1008;32.1008
98;async;100;0.631539;0.132069;0.935034
98;inner;100;3.21084;2.96908;3.68572
98;wait;100;4.3391e-05;2.706e-05;0.000138578
98;boundary;100;0.0867599;0.05474;0.302868
98;calc iter;100;3.92918;3.69246;4.11586
98;calc total;1;394.251;394.251;394.251
98;total;1;452.675;452.675;452.675
319;initialize;1;31.9682;31.9682;31.9682
319;async;100;1.0138;0.0367075;3.07031
319;inner;100;2.76246;1.27145;3.65765
319;wait;100;4.5426e-05;2.9269e-05;0.000107729
319;boundary;100;0.106995;0.0812354;0.294739
319;calc iter;100;3.8833;2.27575;5.23726
319;calc total;1;394.251;394.251;394.251
319;total;1;452.543;452.543;452.543
99;initialize;1;32.0998;32.0998;32.0998
99;async;100;0.630688;0.111447;0.929127
99;inner;100;3.21022;2.96908;3.68978
99;wait;100;3.99095e-05;2.2389e-05;0.000133649
99;boundary;100;0.0882481;0.0550797;0.3199
99;calc iter;100;3.9292;3.68239;4.14568
99;calc total;1;394.251;394.251;394.251
99;total;1;452.674;452.674;452.674
320;initialize;1;31.9553;31.9553;31.9553
320;async;100;0.653123;0.045797;1.50895
320;inner;100;3.16295;2.41298;3.85503
320;wait;100;6.07111e-05;3.139e-05;0.000152309
320;boundary;100;0.101006;0.0709846;0.238783
320;calc iter;100;3.91714;3.35229;4.33482
320;calc total;1;394.251;394.251;394.251
320;total;1;452.53;452.53;452.53
100;initialize;1;32.069;32.069;32.069
100;async;100;0.702742;0.134842;0.959571
100;inner;100;3.13155;2.9247;3.67536
100;wait;100;4.50312e-05;3.187e-05;8.7809e-05
100;boundary;100;0.094036;0.0692496;0.300396
100;calc iter;100;3.92837;3.6962;4.1107
100;calc total;1;394.251;394.251;394.251
100;total;1;452.644;452.644;452.644
321;initialize;1;31.9392;31.9392;31.9392
321;async;100;0.641055;0.0363233;1.41487
321;inner;100;3.17557;2.40698;3.81994
321;wait;100;5.54289e-05;3.1349e-05;0.000139978
321;boundary;100;0.100155;0.0730422;0.276048
321;calc iter;100;3.91683;3.34661;4.36638
321;calc total;1;394.251;394.251;394.251
321;total;1;452.513;452.513;452.513
101;initialize;1;32.1044;32.1044;32.1044
101;async;100;0.71602;0.126353;1.12809
101;inner;100;3.08215;2.80448;3.67446
101;wait;100;9.15258e-05;4.791e-05;0.000129208
101;boundary;100;0.128756;0.0796259;0.299869
101;calc iter;100;3.92702;3.4763;4.19972
101;calc total;1;394.251;394.251;394.251
101;total;1;452.678;452.678;452.678
322;initialize;1;31.9613;31.9613;31.9613
322;async;100;0.630563;0.0348977;1.47884
322;inner;100;3.17889;2.38872;3.83089
322;wait;100;5.06164e-05;3.504e-05;0.000126258
322;boundary;100;0.107417;0.0735958;0.292802
322;calc iter;100;3.91693;3.3625;4.3743
322;calc total;1;394.251;394.251;394.251
322;total;1;452.536;452.536;452.536
102;initialize;1;32.1053;32.1053;32.1053
102;async;100;0.709114;0.0857464;1.31721
102;inner;100;3.10147;2.69535;3.68457
102;wait;100;7.29294e-05;3.4229e-05;0.000141988
102;boundary;100;0.116611;0.0737151;0.29883
102;calc iter;100;3.92727;3.2414;4.43113
102;calc total;1;394.251;394.251;394.251
102;total;1;452.68;452.68;452.68
323;initialize;1;31.9612;31.9612;31.9612
323;async;100;0.638393;0.0289585;1.48749
323;inner;100;3.17596;2.38325;3.80163
323;wait;100;5.08795e-05;2.953e-05;0.000139968
323;boundary;100;0.102382;0.0735296;0.264488
323;calc iter;100;3.91679;3.37177;4.38748
323;calc total;1;394.251;394.251;394.251
323;total;1;452.536;452.536;452.536
103;initialize;1;32.1057;32.1057;32.1057
103;async;100;0.718102;0.0467902;0.950701
103;inner;100;3.12026;2.92538;3.65127
103;wait;100;6.106e-05;3.5999e-05;0.000134928
103;boundary;100;0.0897783;0.0692131;0.27081
103;calc iter;100;3.9282;3.5988;4.06098
103;calc total;1;394.251;394.251;394.251
103;total;1;452.68;452.68;452.68
324;initialize;1;31.9532;31.9532;31.9532
324;async;100;0.798855;0.130978;1.83732
324;inner;100;3.01385;2.03963;3.66484
324;wait;100;4.47373e-05;3.092e-05;0.000123278
324;boundary;100;0.0997309;0.0843089;0.244178
324;calc iter;100;3.91248;3.12749;4.46495
324;calc total;1;394.251;394.251;394.251
324;total;1;452.528;452.528;452.528
104;initialize;1;32.106;32.106;32.106
104;async;100;0.666165;0.030369;0.955052
104;inner;100;3.15543;2.74307;3.7679
104;wait;100;6.45681e-05;3.557e-05;0.000431136
104;boundary;100;0.099881;0.0741328;0.343744
104;calc iter;100;3.92155;3.53325;4.24716
104;calc total;1;394.251;394.251;394.251
104;total;1;452.68;452.68;452.68
325;initialize;1;31.9523;31.9523;31.9523
325;async;100;1.02432;0.128654;2.71092
325;inner;100;2.75657;1.31183;3.65734
325;wait;100;6.63924e-05;4.5029e-05;0.000130749
325;boundary;100;0.124741;0.103831;0.228059
325;calc iter;100;3.9057;2.30468;5.02919
325;calc total;1;394.251;394.251;394.251
325;total;1;452.527;452.527;452.527
105;initialize;1;32.106;32.106;32.106
105;async;100;0.663315;0.0377579;0.966636
105;inner;100;3.16669;2.7517;3.77046
105;wait;100;7.21786e-05;3.1519e-05;0.000495955
105;boundary;100;0.0915681;0.0719394;0.351617
105;calc iter;100;3.92165;3.58148;4.24499
105;calc total;1;394.251;394.251;394.251
105;total;1;452.68;452.68;452.68
326;initialize;1;31.9672;31.9672;31.9672
326;async;100;0.803401;0.133701;1.88364
326;inner;100;2.9973;2.02559;3.67608
326;wait;100;5.51843e-05;3.561e-05;0.000109349
326;boundary;100;0.111704;0.0921431;0.276105
326;calc iter;100;3.91246;3.35623;4.58509
326;calc total;1;394.251;394.251;394.251
326;total;1;452.542;452.542;452.542
106;initialize;1;31.8321;31.8321;31.8321
106;async;100;0.661424;0.03656;0.959443
106;inner;100;3.17025;2.75568;3.80829
106;wait;100;5.78613e-05;2.783e-05;0.000535564
106;boundary;100;0.0900058;0.071811;0.310239
106;calc iter;100;3.92174;3.57333;4.25391
106;calc total;1;394.251;394.251;394.251
106;total;1;452.406;452.406;452.406
327;initialize;1;31.953;31.953;31.953
327;async;100;0.816484;0.133671;1.84497
327;inner;100;2.98899;2.08194;3.64705
327;wait;100;4.75296e-05;3.077e-05;0.000132009
327;boundary;100;0.106505;0.0872848;0.227694
327;calc iter;100;3.91203;3.06544;4.4307
327;calc total;1;394.251;394.251;394.251
327;total;1;452.528;452.528;452.528
107;initialize;1;32.106;32.106;32.106
107;async;100;0.661564;0.0364581;0.957337
107;inner;100;3.1692;2.75382;3.80975
107;wait;100;5.11195e-05;2.568e-05;0.000441786
107;boundary;100;0.090931;0.0733444;0.309547
107;calc iter;100;3.92175;3.57511;4.25402
107;calc total;1;394.251;394.251;394.251
107;total;1;452.68;452.68;452.68
328;initialize;1;31.959;31.959;31.959
328;async;100;0.597073;0.031084;1.50111
328;inner;100;3.19859;2.41051;3.7543
328;wait;100;6.86911e-05;3.68e-05;0.000388396
328;boundary;100;0.129965;0.0561466;0.336388
328;calc iter;100;3.9257;3.5964;4.22393
328;calc total;1;394.251;394.251;394.251
328;total;1;452.533;452.533;452.533
108;initialize;1;32.1038;32.1038;32.1038
108;async;100;0.776104;0.0411071;1.3944
108;inner;100;3.03696;2.39679;3.74515
108;wait;100;5.55391e-05;3.196e-05;0.000481865
108;boundary;100;0.106379;0.0805333;0.360658
108;calc iter;100;3.9195;3.19813;4.48548
108;calc total;1;394.251;394.251;394.251
108;total;1;452.678;452.678;452.678
329;initialize;1;31.9667;31.9667;31.9667
329;async;100;0.598798;0.0384594;1.47431
329;inner;100;3.2068;2.40249;3.77317
329;wait;100;6.26807e-05;3.077e-05;0.000387207
329;boundary;100;0.120079;0.0555261;0.337265
329;calc iter;100;3.92575;3.71811;4.22386
329;calc total;1;394.251;394.251;394.251
329;total;1;452.541;452.541;452.541
109;initialize;1;32.106;32.106;32.106
109;async;100;0.906311;0.0388346;1.85989
109;inner;100;2.885;2.07483;3.75094
109;wait;100;6.77086e-05;3.525e-05;0.000190568
109;boundary;100;0.12469;0.0939242;0.300181
109;calc iter;100;3.91607;2.76689;4.97864
109;calc total;1;394.251;394.251;394.251
109;total;1;452.68;452.68;452.68
330;initialize;1;31.9492;31.9492;31.9492
330;async;100;0.596812;0.0369746;1.47819
330;inner;100;3.20968;2.39889;3.8175
330;wait;100;5.65877e-05;2.683e-05;0.000424515
330;boundary;100;0.11925;0.0550008;0.30324
330;calc iter;100;3.9258;3.7096;4.23936
330;calc total;1;394.251;394.251;394.251
330;total;1;452.524;452.524;452.524
110;initialize;1;32.0995;32.0995;32.0995
110;async;100;0.851004;0.0262228;2.63148
110;inner;100;2.94645;1.6164;3.80821
110;wait;100;6.49588e-05;3.389e-05;0.000453585
110;boundary;100;0.121056;0.0940555;0.309479
110;calc iter;100;3.91858;1.985;5.71546
110;calc total;1;394.251;394.251;394.251
110;total;1;452.673;452.673;452.673
331;initialize;1;31.9646;31.9646;31.9646
331;async;100;0.592032;0.0320132;1.45552
331;inner;100;3.21208;2.40637;3.80856
331;wait;100;5.7477e-05;2.391e-05;0.000443926
331;boundary;100;0.121628;0.0550146;0.307229
331;calc iter;100;3.9258;3.71259;4.23788
331;calc total;1;394.251;394.251;394.251
331;total;1;452.539;452.539;452.539
111;initialize;1;32.0993;32.0993;32.0993
111;async;100;0.792814;0.0412672;1.41065
111;inner;100;3.01257;2.39311;3.68832
111;wait;100;5.81812e-05;3.7049e-05;0.000140318
111;boundary;100;0.113712;0.0876648;0.31149
111;calc iter;100;3.91916;3.32878;4.49101
111;calc total;1;394.251;394.251;394.251
111;total;1;452.673;452.673;452.673
332;initialize;1;31.934;31.934;31.934
332;async;100;0.639613;0.0322088;1.59999
332;inner;100;3.15704;2.30761;3.75477
332;wait;100;5.62554e-05;2.704e-05;0.000353406
332;boundary;100;0.126557;0.0709951;0.334258
332;calc iter;100;3.92327;3.68808;4.22446
332;calc total;1;394.251;394.251;394.251
332;total;1;452.509;452.509;452.509
112;initialize;1;31.8027;31.8027;31.8027
112;async;100;0.63292;0.0909916;1.49708
112;inner;100;3.18247;2.60768;3.67836
112;wait;100;7.633e-05;5.0409e-05;0.000153468
112;boundary;100;0.0968078;0.0553974;0.311564
112;calc iter;100;3.91228;3.22258;4.73745
112;calc total;1;394.251;394.251;394.251
112;total;1;452.377;452.377;452.377
333;initialize;1;31.9404;31.9404;31.9404
333;async;100;0.727832;0.0365024;1.87133
333;inner;100;3.04592;2.03506;3.75757
333;wait;100;7.708e-05;4.452e-05;0.000396326
333;boundary;100;0.146703;0.1041;0.33158
333;calc iter;100;3.92053;3.16225;4.35377
333;calc total;1;394.251;394.251;394.251
333;total;1;452.515;452.515;452.515
113;initialize;1;32.1046;32.1046;32.1046
113;async;100;0.611688;0.0941935;1.1271
113;inner;100;3.2158;2.86361;3.67339
113;wait;100;4.98324e-05;2.954e-05;0.000134259
113;boundary;100;0.0848757;0.0548129;0.299158
113;calc iter;100;3.91242;3.38518;4.69063
113;calc total;1;394.251;394.251;394.251
113;total;1;452.679;452.679;452.679
334;initialize;1;31.9467;31.9467;31.9467
334;async;100;0.642588;0.0278239;1.51986
334;inner;100;3.15833;2.30439;3.81134
334;wait;100;5.94474e-05;3.128e-05;0.000518115
334;boundary;100;0.121949;0.0712777;0.302105
334;calc iter;100;3.92293;3.60096;4.23938
334;calc total;1;394.251;394.251;394.251
334;total;1;452.522;452.522;452.522
114;initialize;1;32.0664;32.0664;32.0664
114;async;100;0.613444;0.0783166;1.13388
114;inner;100;3.21656;2.86108;3.77023
114;wait;100;5.59111e-05;2.503e-05;0.000409786
114;boundary;100;0.0824317;0.0543432;0.345404
114;calc iter;100;3.91249;3.38206;4.70173
114;calc total;1;394.251;394.251;394.251
114;total;1;452.641;452.641;452.641
335;initialize;1;31.9499;31.9499;31.9499
335;async;100;0.643422;0.0530233;1.61113
335;inner;100;3.14684;2.31881;3.70705
335;wait;100;5.29483e-05;3.151e-05;0.000138739
335;boundary;100;0.132878;0.0747983;0.340514
335;calc iter;100;3.9232;3.60119;4.16718
335;calc total;1;394.251;394.251;394.251
335;total;1;452.525;452.525;452.525
115;initialize;1;32.1042;32.1042;32.1042
115;async;100;0.608048;0.0865743;1.13512
115;inner;100;3.21981;2.86332;3.77031
115;wait;100;5.19819e-05;2.491e-05;0.000217068
115;boundary;100;0.0845563;0.0547396;0.346546
115;calc iter;100;3.91247;3.37888;4.69521
115;calc total;1;394.251;394.251;394.251
115;total;1;452.678;452.678;452.678
336;initialize;1;31.9505;31.9505;31.9505
336;async;100;0.437909;0.13539;0.598362
336;inner;100;3.40239;3.29662;3.66892
336;wait;100;5.67016e-05;3.8119e-05;0.000108858
336;boundary;100;0.0974661;0.0736981;0.266325
336;calc iter;100;3.93782;3.82909;4.21547
336;calc total;1;394.251;394.251;394.251
116;initialize;1;32.099;32.099;32.099
116;async;100;0.704406;0.134585;1.6492
116;inner;100;3.10817;2.49611;3.67166
116;wait;100;4.19259e-05;2.772e-05;0.000147329
116;boundary;100;0.0957761;0.0697948;0.300452
116;calc iter;100;3.9084;3.01341;4.82005
116;calc total;1;394.251;394.251;394.251
116;total;1;452.673;452.673;452.673
117;initialize;1;32.106;32.106;32.106
117;async;100;0.84175;0.0257267;2.87346
117;inner;100;2.9359;1.79746;3.67156
117;wait;100;7.05355e-05;3.5969e-05;0.000135378
117;boundary;100;0.123928;0.0707365;0.30031
117;calc iter;100;3.90165;2.15317;5.96785
117;calc total;1;394.251;394.251;394.251
117;total;1;452.68;452.68;452.68
336;total;1;452.525;452.525;452.525
118;initialize;1;32.1059;32.1059;32.1059
118;async;100;0.741859;0.0294496;2.10573
118;inner;100;3.04835;2.24862;3.68169
118;wait;100;5.74486e-05;3.273e-05;0.000139198
118;boundary;100;0.115442;0.0742219;0.31919
118;calc iter;100;3.90571;2.58752;5.26891
118;calc total;1;394.251;394.251;394.251
118;total;1;452.68;452.68;452.68
337;initialize;1;31.9387;31.9387;31.9387
337;async;100;0.435649;0.13536;0.589197
337;inner;100;3.41874;3.3287;3.66639
337;wait;100;4.82799e-05;3.401e-05;0.000132899
337;boundary;100;0.0834306;0.0715309;0.261715
337;calc iter;100;3.93787;3.79905;4.22859
337;calc total;1;394.251;394.251;394.251
337;total;1;452.513;452.513;452.513
119;initialize;1;32.106;32.106;32.106
119;async;100;0.735665;0.130138;1.64839
119;inner;100;3.06919;2.49193;3.64808
119;wait;100;5.8228e-05;3.1149e-05;0.000134459
119;boundary;100;0.103398;0.072272;0.303942
119;calc iter;100;3.90831;3.04827;4.8176
119;calc total;1;394.251;394.251;394.251
119;total;1;452.68;452.68;452.68
338;initialize;1;31.9687;31.9687;31.9687
338;async;100;0.437608;0.126389;0.591888
338;inner;100;3.41753;3.32569;3.67661
338;wait;100;4.25001e-05;2.934e-05;0.000131328
338;boundary;100;0.0828097;0.0712895;0.253685
338;calc iter;100;3.938;3.80173;4.20514
338;calc total;1;394.251;394.251;394.251
338;total;1;452.543;452.543;452.543
120;initialize;1;32.1036;32.1036;32.1036
120;async;100;0.663198;0.0297462;3.12783
120;inner;100;3.14837;1.43098;3.6857
120;wait;100;6.77662e-05;3.1869e-05;0.000123388
120;boundary;100;0.098976;0.0547131;0.304209
120;calc iter;100;3.91061;2.3589;6.68883
120;calc total;1;394.251;394.251;394.251
120;total;1;452.678;452.678;452.678
339;initialize;1;31.9643;31.9643;31.9643
339;async;100;0.431458;0.129791;0.579334
339;inner;100;3.4216;3.31192;3.67541
339;wait;100;5.45203e-05;3.175e-05;0.000151898
339;boundary;100;0.0849519;0.0721232;0.259451
339;calc iter;100;3.93807;3.77401;4.21027
339;calc total;1;394.251;394.251;394.251
339;total;1;452.539;452.539;452.539
121;initialize;1;32.106;32.106;32.106
121;async;100;0.64712;0.029764;1.69201
121;inner;100;3.17787;2.41023;3.67241
121;wait;100;5.10182e-05;1.891e-05;0.000131798
121;boundary;100;0.0853489;0.0548052;0.304001
121;calc iter;100;3.9104;3.05996;4.76844
121;calc total;1;394.251;394.251;394.251
121;total;1;452.68;452.68;452.68
340;initialize;1;31.9416;31.9416;31.9416
340;async;100;0.57642;0.135241;0.792613
340;inner;100;3.26123;3.10537;3.6772
340;wait;100;3.95328e-05;3.0769e-05;8.7739e-05
340;boundary;100;0.0971185;0.0850353;0.293043
340;calc iter;100;3.93481;3.70038;4.20435
340;calc total;1;394.251;394.251;394.251
340;total;1;452.516;452.516;452.516
122;initialize;1;32.1059;32.1059;32.1059
122;async;100;0.649322;0.0302062;1.6821
122;inner;100;3.18171;2.42184;3.77845
122;wait;100;4.76127e-05;2.333e-05;0.000162458
122;boundary;100;0.079517;0.0547042;0.30308
122;calc iter;100;3.9106;3.05441;4.75154
122;calc total;1;394.251;394.251;394.251
122;total;1;452.68;452.68;452.68
341;initialize;1;31.9633;31.9633;31.9633
341;async;100;0.759224;0.134931;1.07443
341;inner;100;3.04813;2.81288;3.67709
341;wait;100;7.13561e-05;4.269e-05;0.000132119
341;boundary;100;0.124234;0.0928403;0.292899
341;calc iter;100;3.93166;3.56454;4.41846
341;calc total;1;394.251;394.251;394.251
341;total;1;452.538;452.538;452.538
123;initialize;1;32.1056;32.1056;32.1056
123;async;100;0.641399;0.0289182;1.69212
123;inner;100;3.1873;2.4231;3.77895
123;wait;100;4.65934e-05;2.0469e-05;0.000164938
123;boundary;100;0.0818466;0.0550676;0.294837
123;calc iter;100;3.9106;3.05421;4.74281
123;calc total;1;394.251;394.251;394.251
123;total;1;452.68;452.68;452.68
342;initialize;1;31.9353;31.9353;31.9353
342;async;100;0.592038;0.133732;0.872469
342;inner;100;3.23597;3.06892;3.68398
342;wait;100;4.56943e-05;3.306e-05;9.9399e-05
342;boundary;100;0.105894;0.0876653;0.30216
342;calc iter;100;3.93395;3.59544;4.24099
342;calc total;1;394.251;394.251;394.251
342;total;1;452.51;452.51;452.51
124;initialize;1;32.103;32.103;32.103
124;async;100;0.775776;0.132362;2.60071
124;inner;100;3.03112;1.81501;3.67374
124;wait;100;4.1832e-05;2.841e-05;0.000110389
124;boundary;100;0.0955833;0.0710993;0.299468
124;calc iter;100;3.90253;2.59054;5.919
124;calc total;1;394.251;394.251;394.251
124;total;1;452.677;452.677;452.677
343;initialize;1;31.9671;31.9671;31.9671
343;async;100;0.594752;0.133141;0.836264
343;inner;100;3.23571;3.08837;3.65108
343;wait;100;4.66436e-05;3.567e-05;0.000142248
343;boundary;100;0.104214;0.0892655;0.244019
343;calc iter;100;3.93473;3.71774;4.25791
343;calc total;1;394.251;394.251;394.251
343;total;1;452.542;452.542;452.542
125;initialize;1;31.8335;31.8335;31.8335
125;async;100;0.902146;0.0863838;3.49038
125;inner;100;2.85312;1.02148;3.67287
125;wait;100;8.92616e-05;3.914e-05;0.000163218
125;boundary;100;0.132415;0.0909985;0.300152
125;calc iter;100;3.88777;1.95391;6.58853
125;calc total;1;394.251;394.251;394.251
125;total;1;452.408;452.408;452.408
344;initialize;1;31.9643;31.9643;31.9643
344;async;100;0.328354;0.0286359;0.433248
344;inner;100;3.53339;3.48046;3.76508
344;wait;100;6.15563e-05;2.715e-05;0.000363956
344;boundary;100;0.0780898;0.0553385;0.336692
344;calc iter;100;3.9399;3.75086;4.23734
344;calc total;1;394.251;394.251;394.251
344;total;1;452.539;452.539;452.539
126;initialize;1;32.1057;32.1057;32.1057
126;async;100;0.81103;0.0322093;2.67484
126;inner;100;2.9854;1.75273;3.68288
126;wait;100;6.11562e-05;3.249e-05;0.000134498
126;boundary;100;0.105912;0.0712789;0.325406
126;calc iter;100;3.90241;2.42969;6.00217
126;calc total;1;394.251;394.251;394.251
126;total;1;452.68;452.68;452.68
345;initialize;1;31.9643;31.9643;31.9643
345;async;100;0.332952;0.0370434;0.43907
345;inner;100;3.53635;3.48333;3.76238
345;wait;100;4.92817e-05;2.8359e-05;0.000440126
345;boundary;100;0.0706304;0.0549981;0.338809
345;calc iter;100;3.93999;3.74726;4.23675
345;calc total;1;394.251;394.251;394.251
345;total;1;452.539;452.539;452.539
127;initialize;1;32.1041;32.1041;32.1041
127;async;100;0.809731;0.0483954;2.75969
127;inner;100;2.99429;1.70186;3.65254
127;wait;100;5.59571e-05;3.231e-05;0.000145749
127;boundary;100;0.0955033;0.0721996;0.30389
127;calc iter;100;3.89958;2.58961;6.10346
127;calc total;1;394.251;394.251;394.251
127;total;1;452.678;452.678;452.678
346;initialize;1;31.9672;31.9672;31.9672
346;async;100;0.338346;0.0362629;0.442551
346;inner;100;3.53373;3.47686;3.81272
346;wait;100;4.41992e-05;2.273e-05;0.000464335
346;boundary;100;0.0679593;0.0546551;0.301656
346;calc iter;100;3.94008;3.74367;4.2456
346;calc total;1;394.251;394.251;394.251
346;total;1;452.541;452.541;452.541
347;initialize;1;31.9478;31.9478;31.9478
347;async;100;0.324037;0.0356835;0.428849
347;inner;100;3.54473;3.48252;3.81456
347;wait;100;5.92889e-05;2.655e-05;0.000383156
347;boundary;100;0.0712397;0.0547534;0.300036
347;calc iter;100;3.94007;3.74585;4.24824
347;calc total;1;394.251;394.251;394.251
347;total;1;452.522;452.522;452.522
348;initialize;1;31.9556;31.9556;31.9556
348;async;100;0.336772;0.0290517;0.442875
348;inner;100;3.519;3.45116;3.76593
348;wait;100;4.34712e-05;2.477e-05;0.000509024
348;boundary;100;0.0837105;0.0683845;0.336015
348;calc iter;100;3.93952;3.7924;4.23743
348;calc total;1;394.251;394.251;394.251
348;total;1;452.53;452.53;452.53
349;initialize;1;31.9509;31.9509;31.9509
349;async;100;0.405019;0.0578816;0.649445
349;inner;100;3.40177;3.24227;3.72245
349;wait;100;7.35327e-05;5.4379e-05;0.000283837
349;boundary;100;0.13081;0.090561;0.36375
349;calc iter;100;3.93768;3.60022;4.29044
349;calc total;1;394.251;394.251;394.251
349;total;1;452.526;452.526;452.526
350;initialize;1;31.9499;31.9499;31.9499
350;async;100;0.331173;0.0363453;0.447088
350;inner;100;3.52142;3.43949;3.79815
350;wait;100;6.05579e-05;3.3789e-05;0.000497665
350;boundary;100;0.0866583;0.0711506;0.31018
350;calc iter;100;3.93932;3.79027;4.24345
350;calc total;1;394.251;394.251;394.251
350;total;1;452.524;452.524;452.524
351;initialize;1;31.9044;31.9044;31.9044
351;async;100;0.346034;0.08973;0.447819
351;inner;100;3.50713;3.44553;3.69293
351;wait;100;4.87708e-05;2.73e-05;0.000147068
351;boundary;100;0.0862669;0.0707275;0.34683
351;calc iter;100;3.93948;3.79902;4.17259
351;calc total;1;394.251;394.251;394.251
351;total;1;452.479;452.479;452.479
352;initialize;1;31.923;31.923;31.923
352;async;100;0.466523;0.0873873;1.11008
352;inner;100;3.36411;2.92306;3.70177
352;wait;100;5.80635e-05;3.502e-05;0.000129398
352;boundary;100;0.100338;0.0560561;0.292343
352;calc iter;100;3.93103;3.69595;4.27628
352;calc total;1;394.251;394.251;394.251
352;total;1;452.497;452.497;452.497
353;initialize;1;31.9469;31.9469;31.9469
353;async;100;0.457426;0.0885698;1.11739
353;inner;100;3.37591;2.92064;3.70572
353;wait;100;5.38865e-05;3.0639e-05;0.000107648
353;boundary;100;0.0976958;0.0556145;0.294762
353;calc iter;100;3.93109;3.69458;4.28088
353;calc total;1;394.251;394.251;394.251
353;total;1;452.521;452.521;452.521
354;initialize;1;31.9344;31.9344;31.9344
354;async;100;0.451169;0.0844859;1.12632
354;inner;100;3.37714;2.91817;3.70742
354;wait;100;4.7409e-05;2.8879e-05;0.000228318
354;boundary;100;0.102769;0.0548222;0.308644
354;calc iter;100;3.93113;3.69407;4.2906
354;calc total;1;394.251;394.251;394.251
354;total;1;452.509;452.509;452.509
355;initialize;1;31.9434;31.9434;31.9434
355;async;100;0.448684;0.092821;1.11697
355;inner;100;3.3814;2.92255;3.71141
355;wait;100;4.89255e-05;2.123e-05;0.000134308
355;boundary;100;0.101003;0.0548955;0.308546
355;calc iter;100;3.93114;3.69067;4.28769
355;calc total;1;394.251;394.251;394.251
355;total;1;452.518;452.518;452.518
356;initialize;1;31.9568;31.9568;31.9568
356;async;100;0.517908;0.133523;1.08387
356;inner;100;3.31727;2.88777;3.67423
356;wait;100;4.59078e-05;2.8459e-05;0.000117598
356;boundary;100;0.0947936;0.0722686;0.273081
356;calc iter;100;3.93002;3.75887;4.0959
356;calc total;1;394.251;394.251;394.251
356;total;1;452.531;452.531;452.531
357;initialize;1;31.9464;31.9464;31.9464
357;async;100;0.579358;0.131666;1.41502
357;inner;100;3.21983;2.6524;3.67054
357;wait;100;9.07348e-05;6.0119e-05;0.000155418
357;boundary;100;0.127258;0.0873243;0.26349
357;calc iter;100;3.92654;3.32976;4.37718
357;calc total;1;394.251;394.251;394.251
357;total;1;452.521;452.521;452.521
358;initialize;1;31.963;31.963;31.963
358;async;100;0.518495;0.133793;1.03514
358;inner;100;3.3116;2.89482;3.68383
358;wait;100;5.91107e-05;3.0769e-05;0.000111809
358;boundary;100;0.0997908;0.0753134;0.287522
358;calc iter;100;3.92995;3.72662;4.10527
358;calc total;1;394.251;394.251;394.251
358;total;1;452.537;452.537;452.537
359;initialize;1;31.9354;31.9354;31.9354
359;async;100;0.536863;0.135551;1.09087
359;inner;100;3.30001;2.88837;3.65304
359;wait;100;5.84329e-05;3.217e-05;0.000128559
359;boundary;100;0.0931271;0.0765593;0.242829
359;calc iter;100;3.93006;3.76413;4.10969
359;calc total;1;394.251;394.251;394.251
359;total;1;452.51;452.51;452.51
360;initialize;1;31.9526;31.9526;31.9526
360;async;100;0.420137;0.0317379;1.04623
360;inner;100;3.37602;2.7047;3.75269
360;wait;100;7.62767e-05;3.9989e-05;0.000484515
360;boundary;100;0.127294;0.0741424;0.355443
360;calc iter;100;3.92353;3.5589;4.40313
360;calc total;1;394.251;394.251;394.251
360;total;1;452.527;452.527;452.527
361;initialize;1;31.9655;31.9655;31.9655
361;async;100;0.42133;0.0366485;1.03865
361;inner;100;3.38196;2.70081;3.77774
361;wait;100;6.54088e-05;3.3289e-05;0.000360086
361;boundary;100;0.120262;0.0731896;0.351672
361;calc iter;100;3.92362;3.54424;4.39699
361;calc total;1;394.251;394.251;394.251
361;total;1;452.54;452.54;452.54
362;initialize;1;31.9656;31.9656;31.9656
362;async;100;0.414716;0.0324194;1.03602
362;inner;100;3.38784;2.70269;3.83065
362;wait;100;6.11058e-05;2.9239e-05;0.000433715
362;boundary;100;0.120994;0.0743028;0.315267
362;calc iter;100;3.92362;3.54444;4.39181
362;calc total;1;394.251;394.251;394.251
362;total;1;452.54;452.54;452.54
363;initialize;1;31.9488;31.9488;31.9488
363;async;100;0.415476;0.0293697;1.02955
363;inner;100;3.38915;2.70486;3.84431
363;wait;100;5.94284e-05;2.8289e-05;0.000467515
363;boundary;100;0.118935;0.0734351;0.317898
363;calc iter;100;3.92362;3.55008;4.39773
363;calc total;1;394.251;394.251;394.251
363;total;1;452.523;452.523;452.523
364;initialize;1;31.9686;31.9686;31.9686
364;async;100;0.505669;0.0313969;1.49792
364;inner;100;3.27694;2.29916;3.74779
364;wait;100;6.40304e-05;3.097e-05;0.000399016
364;boundary;100;0.136162;0.0899217;0.358687
364;calc iter;100;3.91884;3.12773;4.72982
364;calc total;1;394.251;394.251;394.251
364;total;1;452.543;452.543;452.543
365;initialize;1;31.9561;31.9561;31.9561
365;async;100;0.730836;0.0382551;2.93108
365;inner;100;3.04108;1.29999;3.75748
365;wait;100;6.90945e-05;4.4449e-05;0.000410026
365;boundary;100;0.134414;0.110505;0.363843
365;calc iter;100;3.9064;1.65102;5.75068
365;calc total;1;394.251;394.251;394.251
365;total;1;452.531;452.531;452.531
366;initialize;1;31.9568;31.9568;31.9568
366;async;100;0.525101;0.0274485;1.52042
366;inner;100;3.26877;2.29779;3.82315
366;wait;100;5.93756e-05;3.3359e-05;0.000494115
366;boundary;100;0.124583;0.0887157;0.320528
366;calc iter;100;3.91851;3.13102;4.71261
366;calc total;1;394.251;394.251;394.251
366;total;1;452.531;452.531;452.531
367;initialize;1;31.9362;31.9362;31.9362
367;async;100;0.528288;0.0529634;1.50256
367;inner;100;3.25117;2.29382;3.70773
367;wait;100;5.58008e-05;3.196e-05;0.000244297
367;boundary;100;0.139134;0.0890645;0.339458
367;calc iter;100;3.91865;3.16145;4.71372
367;calc total;1;394.251;394.251;394.251
367;total;1;452.511;452.511;452.511
368;initialize;1;31.9212;31.9212;31.9212
368;async;100;0.62827;0.0393711;1.60151
368;inner;100;3.20844;2.51126;3.6715
368;wait;100;5.72863e-05;2.446e-05;0.000131088
368;boundary;100;0.0776799;0.0553121;0.296788
368;calc iter;100;3.91445;3.22854;4.45792
368;calc total;1;394.251;394.251;394.251
368;total;1;452.496;452.496;452.496
369;initialize;1;31.9207;31.9207;31.9207
369;async;100;0.628836;0.0415587;1.60056
369;inner;100;3.21298;2.5106;3.7215
369;wait;100;4.95559e-05;2.106e-05;0.000244337
369;boundary;100;0.0725496;0.055586;0.296349
369;calc iter;100;3.91442;3.23976;4.45104
369;calc total;1;394.251;394.251;394.251
369;total;1;452.496;452.496;452.496
370;initialize;1;31.9053;31.9053;31.9053
370;async;100;0.631792;0.0424462;1.60398
370;inner;100;3.21263;2.51235;3.75524
370;wait;100;4.15872e-05;1.9569e-05;0.000163868
370;boundary;100;0.0699947;0.0552172;0.301257
370;calc iter;100;3.91446;3.23024;4.46603
370;calc total;1;394.251;394.251;394.251
370;total;1;452.48;452.48;452.48
371;initialize;1;31.9213;31.9213;31.9213
371;async;100;0.628113;0.0407984;1.60395
371;inner;100;3.21614;2.51579;3.75069
371;wait;100;4.32207e-05;2.118e-05;0.000194228
371;boundary;100;0.0701627;0.0550039;0.301052
371;calc iter;100;3.91446;3.23056;4.46824
371;calc total;1;394.251;394.251;394.251
371;total;1;452.496;452.496;452.496
372;initialize;1;31.9674;31.9674;31.9674
372;async;100;0.730381;0.133156;2.07929
372;inner;100;3.09589;2.17683;3.67399
372;wait;100;3.99811e-05;2.664e-05;0.000145289
372;boundary;100;0.0869786;0.0683425;0.302946
372;calc iter;100;3.91329;3.05997;4.90098
372;calc total;1;394.251;394.251;394.251
372;total;1;452.542;452.542;452.542
373;initialize;1;31.9577;31.9577;31.9577
373;async;100;1.05131;0.0670506;4.02336
373;inner;100;2.73678;0.949927;3.66914
373;wait;100;7.7844e-05;3.27e-05;0.000135509
373;boundary;100;0.123981;0.0739557;0.298509
373;calc iter;100;3.91216;1.24662;6.88289
373;calc total;1;394.251;394.251;394.251
373;total;1;452.532;452.532;452.532
374;initialize;1;31.9424;31.9424;31.9424
374;async;100;0.7421;0.0338066;2.39182
374;inner;100;3.06779;2.02528;3.68277
374;wait;100;5.97545e-05;3.0829e-05;0.000171468
374;boundary;100;0.103503;0.0698709;0.341537
374;calc iter;100;3.91346;2.76132;5.21808
374;calc total;1;394.251;394.251;394.251
374;total;1;452.517;452.517;452.517
375;initialize;1;31.9422;31.9422;31.9422
375;async;100;0.743346;0.116693;2.03803
375;inner;100;3.07552;2.17295;3.6495
375;wait;100;5.72827e-05;3.336e-05;0.000130758
375;boundary;100;0.0939188;0.0704695;0.306948
375;calc iter;100;3.91285;3.08399;4.86882
375;calc total;1;394.251;394.251;394.251
375;total;1;452.517;452.517;452.517
376;initialize;1;31.9425;31.9425;31.9425
376;async;100;0.780152;0.0477131;2.55586
376;inner;100;3.02665;1.88505;3.6775
376;wait;100;6.70665e-05;3.1949e-05;0.000153639
376;boundary;100;0.0977991;0.068406;0.306368
376;calc iter;100;3.90467;2.45687;5.69026
376;calc total;1;394.251;394.251;394.251
376;total;1;452.518;452.518;452.518
377;initialize;1;31.9536;31.9536;31.9536
377;async;100;0.767902;0.0739295;2.58609
377;inner;100;3.04613;1.87795;3.67357
377;wait;100;6.60357e-05;3.827e-05;0.000122698
377;boundary;100;0.0903372;0.0695914;0.30956
377;calc iter;100;3.90443;2.43654;5.72297
377;calc total;1;394.251;394.251;394.251
377;total;1;452.529;452.529;452.529
378;initialize;1;31.9677;31.9677;31.9677
378;async;100;0.766577;0.0362744;2.58495
378;inner;100;3.05348;1.88692;3.68431
378;wait;100;4.66777e-05;2.3759e-05;0.000139989
378;boundary;100;0.0844702;0.0652824;0.34049
378;calc iter;100;3.90458;2.44339;5.72216
378;calc total;1;394.251;394.251;394.251
378;total;1;452.542;452.542;452.542
379;initialize;1;31.9554;31.9554;31.9554
379;async;100;0.766758;0.0371984;2.57983
379;inner;100;3.05052;1.8891;3.72684
379;wait;100;6.51528e-05;3.1929e-05;0.000471005
379;boundary;100;0.0868957;0.0657506;0.33399
379;calc iter;100;3.90424;2.44776;5.71347
379;calc total;1;394.251;394.251;394.251
379;total;1;452.531;452.531;452.531
380;initialize;1;31.9363;31.9363;31.9363
380;async;100;1.08955;0.122608;3.32206
380;inner;100;2.70434;1.12392;3.66752
380;wait;100;4.03768e-05;2.856e-05;0.000127869
380;boundary;100;0.100767;0.0852706;0.299844
380;calc iter;100;3.8947;2.56101;6.01526
380;calc total;1;394.251;394.251;394.251
380;total;1;452.511;452.511;452.511
381;initialize;1;31.962;31.962;31.962
381;async;100;1.36518;0.107978;4.07503
381;inner;100;2.39959;0.92181;3.6721
381;wait;100;6.59627e-05;2.913e-05;0.000129779
381;boundary;100;0.114532;0.0557508;0.296359
381;calc iter;100;3.87937;2.07439;5.68267
381;calc total;1;394.251;394.251;394.251
381;total;1;452.537;452.537;452.537
384;initialize;1;32.0392;32.0392;32.0392
384;async;100;0.613775;0.0476518;0.939181
384;inner;100;3.22384;2.92021;3.70423
384;wait;100;6.25891e-05;3.128e-05;0.000150899
384;boundary;100;0.0900007;0.0703468;0.335827
384;calc iter;100;3.92768;3.59404;4.17567
384;calc total;1;394.251;394.251;394.251
384;total;1;452.614;452.614;452.614
385;initialize;1;32.0417;32.0417;32.0417
385;async;100;0.658184;0.133113;0.998351
385;inner;100;3.18154;2.87895;3.66481
385;wait;100;5.46504e-05;3.061e-05;0.000137778
385;boundary;100;0.087473;0.0706535;0.26494
385;calc iter;100;3.92726;3.79772;4.07446
385;calc total;1;394.251;394.251;394.251
385;total;1;452.616;452.616;452.616
386;initialize;1;32.0414;32.0414;32.0414
386;async;100;0.661268;0.131032;1.00227
386;inner;100;3.18039;2.86892;3.68129
386;wait;100;5.23836e-05;2.766e-05;0.000148429
386;boundary;100;0.0855849;0.0715992;0.291951
386;calc iter;100;3.9273;3.76477;4.10733
386;calc total;1;394.251;394.251;394.251
386;total;1;452.616;452.616;452.616
387;initialize;1;32.0385;32.0385;32.0385
387;async;100;0.64527;0.0518503;0.984417
387;inner;100;3.19526;2.88541;3.71911
387;wait;100;6.05293e-05;3.18e-05;0.000463865
387;boundary;100;0.0867753;0.072002;0.326617
387;calc iter;100;3.92736;3.74314;4.18055
387;calc total;1;394.251;394.251;394.251
387;total;1;452.613;452.613;452.613
388;initialize;1;32.0393;32.0393;32.0393
388;async;100;0.766018;0.135142;1.15664
388;inner;100;3.06096;2.72989;3.66301
388;wait;100;4.04582e-05;3.1349e-05;8.807e-05
388;boundary;100;0.0975564;0.085131;0.250482
388;calc iter;100;3.92458;3.61204;4.10697
388;calc total;1;394.251;394.251;394.251
388;total;1;452.613;452.613;452.613
389;initialize;1;32.0443;32.0443;32.0443
389;async;100;0.90755;0.134723;1.56603
389;inner;100;2.89435;2.32554;3.66302
389;wait;100;6.88597e-05;4.1599e-05;0.000144288
389;boundary;100;0.120549;0.0918443;0.249334
389;calc iter;100;3.92252;3.40823;4.2894
389;calc total;1;394.251;394.251;394.251
389;total;1;452.618;452.618;452.618
390;initialize;1;32.0356;32.0356;32.0356
390;async;100;0.773625;0.13505;1.19823
390;inner;100;3.042;2.70539;3.67355
390;wait;100;4.77589e-05;3.1219e-05;0.000129689
390;boundary;100;0.108265;0.0889775;0.267453
390;calc iter;100;3.92394;3.64012;4.19199
390;calc total;1;394.251;394.251;394.251
390;total;1;452.61;452.61;452.61
391;initialize;1;32.0355;32.0355;32.0355
391;async;100;0.781328;0.134347;1.17125
391;inner;100;3.03946;2.71686;3.63868
391;wait;100;4.94999e-05;3.527e-05;0.000128769
391;boundary;100;0.103503;0.0895186;0.208415
391;calc iter;100;3.92434;3.64929;4.16803
391;calc total;1;394.251;394.251;394.251
391;total;1;452.61;452.61;452.61
392;initialize;1;32.0476;32.0476;32.0476
392;async;100;0.626239;0.0377778;0.948822
392;inner;100;3.21776;2.93967;3.7043
392;wait;100;5.89339e-05;2.565e-05;0.000137518
392;boundary;100;0.0900689;0.0556135;0.321489
392;calc iter;100;3.93413;3.80254;4.13112
392;calc total;1;394.251;394.251;394.251
392;total;1;452.622;452.622;452.622
393;initialize;1;31.9901;31.9901;31.9901
393;async;100;0.632382;0.0504382;0.954865
393;inner;100;3.22469;2.93333;3.7511
393;wait;100;5.16116e-05;2.407e-05;0.000275787
393;boundary;100;0.0771195;0.0538835;0.332183
393;calc iter;100;3.93424;3.80282;4.18079
393;calc total;1;394.251;394.251;394.251
393;total;1;452.564;452.564;452.564
394;initialize;1;31.9714;31.9714;31.9714
394;async;100;0.638027;0.0396248;0.953706
394;inner;100;3.21999;2.92645;3.79154
394;wait;100;4.73212e-05;2.309e-05;0.000288967
394;boundary;100;0.0762509;0.0542532;0.332285
394;calc iter;100;3.93432;3.80463;4.1809
394;calc total;1;394.251;394.251;394.251
394;total;1;452.546;452.546;452.546
395;initialize;1;32.0396;32.0396;32.0396
395;async;100;0.62561;0.0344238;0.942512
395;inner;100;3.22966;2.93319;3.77028
395;wait;100;5.40199e-05;2.7469e-05;0.000222278
395;boundary;100;0.0789883;0.0543819;0.333021
395;calc iter;100;3.93432;3.80778;4.17014
395;calc total;1;394.251;394.251;394.251
395;total;1;452.614;452.614;452.614
396;initialize;1;31.9904;31.9904;31.9904
396;async;100;0.636774;0.0400951;0.974359
396;inner;100;3.2071;2.90734;3.70176
396;wait;100;4.01435e-05;2.867e-05;0.000153828
396;boundary;100;0.0891964;0.0697146;0.322031
396;calc iter;100;3.93312;3.70951;4.1515
396;calc total;1;394.251;394.251;394.251
396;total;1;452.564;452.564;452.564
397;initialize;1;31.9903;31.9903;31.9903
397;async;100;0.659512;0.0430694;1.04051
397;inner;100;3.1229;2.81036;3.72745
397;wait;100;8.30326e-05;3.973e-05;0.000204618
397;boundary;100;0.149612;0.0717842;0.334148
397;calc iter;100;3.93211;3.66532;4.17845
397;calc total;1;394.251;394.251;394.251
397;total;1;452.564;452.564;452.564
398;initialize;1;31.9903;31.9903;31.9903
398;async;100;0.62616;0.0354019;0.98687
398;inner;100;3.21155;2.89386;3.77164
398;wait;100;6.33898e-05;3.0749e-05;0.000367846
398;boundary;100;0.0950344;0.0695234;0.321388
398;calc iter;100;3.93281;3.72931;4.19459
398;calc total;1;394.251;394.251;394.251
398;total;1;452.564;452.564;452.564
399;initialize;1;32.0304;32.0304;32.0304
399;async;100;0.639948;0.0949017;0.997478
399;inner;100;3.20125;2.90258;3.68467
399;wait;100;4.93174e-05;2.8589e-05;0.000143448
399;boundary;100;0.0918332;0.0715271;0.313897
399;calc iter;100;3.93308;3.78261;4.13413
399;calc total;1;394.251;394.251;394.251
399;total;1;452.605;452.605;452.605
400;initialize;1;32.0311;32.0311;32.0311
400;async;100;0.191003;0.127327;0.313209
400;inner;100;3.63445;3.56346;3.68845
400;wait;100;6.10364e-05;3.7199e-05;0.000138079
400;boundary;100;0.116075;0.0841416;0.268641
400;calc iter;100;3.94159;3.88021;4.09831
400;calc total;1;394.251;394.251;394.251
400;total;1;452.605;452.605;452.605
401;initialize;1;32.0313;32.0313;32.0313
401;async;100;0.181972;0.128345;0.266619
401;inner;100;3.64586;3.63098;3.68999
401;wait;100;5.62823e-05;3.795e-05;0.000137789
401;boundary;100;0.113847;0.0810839;0.275662
401;calc iter;100;3.94174;3.88207;4.08685
401;calc total;1;394.251;394.251;394.251
401;total;1;452.605;452.605;452.605
402;initialize;1;31.9736;31.9736;31.9736
402;async;100;0.161018;0.1264;0.196037
402;inner;100;3.64786;3.6316;3.69249
402;wait;100;4.57496e-05;3.738e-05;0.000113129
402;boundary;100;0.133091;0.0900334;0.279219
402;calc iter;100;3.94202;3.87924;4.15695
402;calc total;1;394.251;394.251;394.251
402;total;1;452.548;452.548;452.548
403;initialize;1;31.8895;31.8895;31.8895
403;async;100;0.177326;0.125736;0.203585
403;inner;100;3.64786;3.62357;3.68805
403;wait;100;5.59198e-05;3.6879e-05;9.3349e-05
403;boundary;100;0.116774;0.084022;0.275786
403;calc iter;100;3.94202;3.88676;4.15139
403;calc total;1;394.251;394.251;394.251
403;total;1;452.464;452.464;452.464
404;initialize;1;31.9708;31.9708;31.9708
404;async;100;0.233033;0.131661;0.291471
404;inner;100;3.60694;3.58331;3.67874
404;wait;100;4.78524e-05;3.049e-05;9.3519e-05
404;boundary;100;0.101092;0.0892209;0.281199
404;calc iter;100;3.94112;3.88498;4.0917
404;calc total;1;394.251;394.251;394.251
404;total;1;452.544;452.544;452.544
405;initialize;1;31.9708;31.9708;31.9708
405;async;100;0.253174;0.131488;0.375674
405;inner;100;3.56298;3.51461;3.67802
405;wait;100;7.31071e-05;5.9209e-05;0.000138249
405;boundary;100;0.123851;0.0941486;0.280192
405;calc iter;100;3.94008;3.84833;4.08985
405;calc total;1;394.251;394.251;394.251
405;total;1;452.544;452.544;452.544
406;initialize;1;31.9705;31.9705;31.9705
406;async;100;0.236004;0.129434;0.294557
406;inner;100;3.59476;3.56184;3.68332
406;wait;100;6.37503e-05;3.706e-05;0.000114619
406;boundary;100;0.11005;0.0941727;0.285603
406;calc iter;100;3.94088;3.85402;4.09992
406;calc total;1;394.251;394.251;394.251
406;total;1;452.544;452.544;452.544
407;initialize;1;31.8825;31.8825;31.8825
407;async;100;0.248967;0.134626;0.358191
407;inner;100;3.58538;3.50121;3.65603
407;wait;100;6.99407e-05;3.416e-05;0.000159309
407;boundary;100;0.106637;0.0932801;0.263385
407;calc iter;100;3.94106;3.87834;4.05422
407;calc total;1;394.251;394.251;394.251
407;total;1;452.456;452.456;452.456
408;initialize;1;31.8448;31.8448;31.8448
408;async;100;0.0521429;0.0303293;0.135441
408;inner;100;3.72969;3.68635;3.78952
408;wait;100;6.95875e-05;3.705e-05;0.000431146
408;boundary;100;0.160517;0.0992679;0.326237
408;calc iter;100;3.94242;3.8337;4.23929
408;calc total;1;394.251;394.251;394.251
408;total;1;452.419;452.419;452.419
409;initialize;1;32.0481;32.0481;32.0481
409;async;100;0.0511776;0.0417537;0.131048
409;inner;100;3.72925;3.68798;3.7849
409;wait;100;6.55939e-05;4.0749e-05;0.000372796
409;boundary;100;0.161972;0.086443;0.35659
409;calc iter;100;3.94247;3.82887;4.22299
409;calc total;1;394.251;394.251;394.251
409;total;1;452.622;452.622;452.622
410;initialize;1;32.048;32.048;32.048
410;async;100;0.0428504;0.0347515;0.135064
410;inner;100;3.73658;3.69356;3.82581
410;wait;100;6.47119e-05;3.579e-05;0.000480255
410;boundary;100;0.163011;0.0802784;0.287558
410;calc iter;100;3.94251;3.81571;4.24893
410;calc total;1;394.251;394.251;394.251
410;total;1;452.622;452.622;452.622
411;initialize;1;32.0416;32.0416;32.0416
411;async;100;0.0447781;0.0341175;0.133268
411;inner;100;3.73945;3.69895;3.81436
411;wait;100;6.75755e-05;4.122e-05;0.000555384
411;boundary;100;0.158204;0.0818927;0.298919
411;calc iter;100;3.9425;3.82161;4.24523
411;calc total;1;394.251;394.251;394.251
411;total;1;452.615;452.615;452.615
412;initialize;1;32.0398;32.0398;32.0398
412;async;100;0.0643938;0.0345815;0.131792
412;inner;100;3.70234;3.68136;3.75011
412;wait;100;7.92919e-05;3.23e-05;0.000398816
412;boundary;100;0.175495;0.100824;0.353641
412;calc iter;100;3.94232;3.84566;4.22888
412;calc total;1;394.251;394.251;394.251
412;total;1;452.614;452.614;452.614
413;initialize;1;32.0394;32.0394;32.0394
413;async;100;0.137541;0.0405433;0.170444
413;inner;100;3.66623;3.6336;3.76588
413;wait;100;7.17049e-05;3.784e-05;0.000480106
413;boundary;100;0.138002;0.107785;0.342675
413;calc iter;100;3.94184;3.85994;4.23635
413;calc total;1;394.251;394.251;394.251
413;total;1;452.613;452.613;452.613
414;initialize;1;32.0394;32.0394;32.0394
414;async;100;0.0836599;0.0294127;0.147441
414;inner;100;3.69898;3.67409;3.81892
414;wait;100;6.8706e-05;4.5259e-05;0.000498995
414;boundary;100;0.15946;0.104301;0.292997
414;calc iter;100;3.94217;3.82999;4.2474
414;calc total;1;394.251;394.251;394.251
414;total;1;452.613;452.613;452.613
415;initialize;1;31.8827;31.8827;31.8827
415;async;100;0.0866203;0.055996;0.182243
415;inner;100;3.68019;3.65624;3.73908
415;wait;100;7.34598e-05;4.2019e-05;0.000307087
415;boundary;100;0.175362;0.105699;0.34462
415;calc iter;100;3.94225;3.84204;4.17624
415;calc total;1;394.251;394.251;394.251
415;total;1;452.457;452.457;452.457
416;initialize;1;32.0481;32.0481;32.0481
416;async;100;0.519827;0.126378;0.817292
416;inner;100;3.33523;3.07723;3.67495
416;wait;100;6.86418e-05;2.78e-05;0.000210008
416;boundary;100;0.0807446;0.0556748;0.279094
416;calc iter;100;3.93587;3.79674;4.08058
416;calc total;1;394.251;394.251;394.251
416;total;1;452.622;452.622;452.622
417;initialize;1;32.0416;32.0416;32.0416
417;async;100;0.521523;0.127681;0.829245
417;inner;100;3.33967;3.08247;3.67758
417;wait;100;5.10875e-05;2.75e-05;0.000135849
417;boundary;100;0.0747237;0.0550241;0.283932
417;calc iter;100;3.93598;3.80613;4.08934
417;calc total;1;394.251;394.251;394.251
417;total;1;452.615;452.615;452.615
418;initialize;1;32.0397;32.0397;32.0397
418;async;100;0.523936;0.126647;0.833745
418;inner;100;3.33677;3.08427;3.68807
418;wait;100;4.19583e-05;3.135e-05;0.000147289
418;boundary;100;0.0753163;0.0547627;0.293762
418;calc iter;100;3.93607;3.8079;4.10865
418;calc total;1;394.251;394.251;394.251
418;total;1;452.614;452.614;452.614
419;initialize;1;32.0478;32.0478;32.0478
419;async;100;0.514398;0.132571;0.815624
419;inner;100;3.34316;3.07718;3.69056
419;wait;100;6.60512e-05;2.994e-05;0.000144328
419;boundary;100;0.078415;0.0546894;0.304182
419;calc iter;100;3.93605;3.80079;4.12745
419;calc total;1;394.251;394.251;394.251
419;total;1;452.622;452.622;452.622
420;initialize;1;32.0427;32.0427;32.0427
420;async;100;0.557728;0.125486;0.855775
420;inner;100;3.29221;3.04753;3.6636
420;wait;100;4.33087e-05;3.1049e-05;0.000130859
420;boundary;100;0.085461;0.0693738;0.237827
420;calc iter;100;3.93545;3.84357;4.06551
420;calc total;1;394.251;394.251;394.251
420;total;1;452.617;452.617;452.617
421;initialize;1;31.8885;31.8885;31.8885
421;async;100;0.599663;0.134516;0.887338
421;inner;100;3.19421;2.9476;3.67247
421;wait;100;7.76438e-05;4.287e-05;0.000124408
421;boundary;100;0.14036;0.0893353;0.277742
421;calc iter;100;3.93431;3.66145;4.09054
421;calc total;1;394.251;394.251;394.251
421;total;1;452.463;452.463;452.463
422;initialize;1;31.8242;31.8242;31.8242
422;async;100;0.552287;0.123423;0.841882
422;inner;100;3.28119;3.03931;3.68074
422;wait;100;6.56687e-05;3.2849e-05;0.000145568
422;boundary;100;0.101383;0.0709402;0.288182
422;calc iter;100;3.93492;3.69205;4.13228
422;calc total;1;394.251;394.251;394.251
422;total;1;452.399;452.399;452.399
423;initialize;1;31.8048;31.8048;31.8048
423;async;100;0.569956;0.126416;0.853342
423;inner;100;3.27666;3.04416;3.64253
423;wait;100;5.44057e-05;3.127e-05;0.000136838
423;boundary;100;0.0886933;0.0696579;0.228093
423;calc iter;100;3.93537;3.80558;4.38939
423;calc total;1;394.251;394.251;394.251
423;total;1;452.38;452.38;452.38
424;initialize;1;32.0399;32.0399;32.0399
424;async;100;0.514265;0.0540933;0.847618
424;inner;100;3.32499;3.04672;3.76172
424;wait;100;5.8757e-05;3.328e-05;0.000451605
424;boundary;100;0.0903688;0.0746844;0.331318
424;calc iter;100;3.92968;3.80057;4.22778
424;calc total;1;394.251;394.251;394.251
424;total;1;452.614;452.614;452.614
425;initialize;1;31.8261;31.8261;31.8261
425;async;100;0.507091;0.0355491;0.852163
425;inner;100;3.34125;3.06039;3.8263
425;wait;100;7.10167e-05;3.699e-05;0.000576094
425;boundary;100;0.08137;0.0672046;0.289367
425;calc iter;100;3.92979;3.80734;4.2517
425;calc total;1;394.251;394.251;394.251
425;total;1;452.4;452.4;452.4
426;initialize;1;32.0395;32.0395;32.0395
426;async;100;0.513698;0.0535649;0.862146
426;inner;100;3.33397;3.04958;3.80091
426;wait;100;4.52804e-05;2.673e-05;0.000155869
426;boundary;100;0.0820619;0.0626714;0.319103
426;calc iter;100;3.92978;3.80566;4.17001
426;calc total;1;394.251;394.251;394.251
426;total;1;452.613;452.613;452.613
427;initialize;1;32.0421;32.0421;32.0421
427;async;100;0.507456;0.0455608;0.846614
427;inner;100;3.33883;3.05495;3.8282
427;wait;100;5.67177e-05;3.0169e-05;0.000371006
427;boundary;100;0.0834921;0.0626733;0.283592
427;calc iter;100;3.92984;3.82828;4.24769
427;calc total;1;394.251;394.251;394.251
427;total;1;452.616;452.616;452.616
428;initialize;1;32.0406;32.0406;32.0406
428;async;100;0.606966;0.0357329;0.94587
428;inner;100;3.22094;2.92498;3.76206
428;wait;100;4.40617e-05;3.347e-05;0.000446835
428;boundary;100;0.0993418;0.0852882;0.332457
428;calc iter;100;3.92729;3.65998;4.22777
428;calc total;1;394.251;394.251;394.251
428;total;1;452.615;452.615;452.615
429;initialize;1;32.0476;32.0476;32.0476
429;async;100;0.773464;0.0454472;1.26155
429;inner;100;3.0237;2.59956;3.76435
429;wait;100;7.95497e-05;4.6899e-05;0.000369456
429;boundary;100;0.126615;0.0948977;0.33058
429;calc iter;100;3.92386;3.55262;4.24293
429;calc total;1;394.251;394.251;394.251
429;total;1;452.622;452.622;452.622
430;initialize;1;31.8031;31.8031;31.8031
430;async;100;0.647117;0.0332262;1.04094
430;inner;100;3.16854;2.85359;3.82713
430;wait;100;6.36241e-05;4.034e-05;0.000511645
430;boundary;100;0.11054;0.0903962;0.28463
430;calc iter;100;3.92626;3.62893;4.2463
430;calc total;1;394.251;394.251;394.251
430;total;1;452.377;452.377;452.377
431;initialize;1;32.0408;32.0408;32.0408
431;async;100;0.636441;0.0861564;0.95445
431;inner;100;3.19389;2.91136;3.6925
431;wait;100;4.58609e-05;3.176e-05;0.000172608
431;boundary;100;0.0967287;0.086585;0.345009
431;calc iter;100;3.92711;3.68718;4.23312
431;calc total;1;394.251;394.251;394.251
431;total;1;452.615;452.615;452.615
432;initialize;1;32.0379;32.0379;32.0379
432;async;100;0.619217;0.0544815;0.908192
432;inner;100;3.23148;3.00611;3.66777
432;wait;100;4.75646e-05;3.169e-05;0.000145548
432;boundary;100;0.0722057;0.0546845;0.303937
432;calc iter;100;3.92296;3.63216;4.12769
432;calc total;1;394.251;394.251;394.251
432;total;1;452.613;452.613;452.613
433;initialize;1;32.0309;32.0309;32.0309
433;async;100;0.616509;0.0497698;0.910991
433;inner;100;3.23759;3.00077;3.75001
433;wait;100;4.08296e-05;2.302e-05;0.000191329
433;boundary;100;0.0688782;0.0548578;0.301637
433;calc iter;100;3.92302;3.64034;4.13823
433;calc total;1;394.251;394.251;394.251
433;total;1;452.605;452.605;452.605
434;initialize;1;32.047;32.047;32.047
434;async;100;0.619416;0.0441986;0.90634
434;inner;100;3.23537;3.00324;3.74924
434;wait;100;3.81119e-05;2.111e-05;0.000188228
434;boundary;100;0.0682382;0.0543761;0.317912
434;calc iter;100;3.92307;3.63242;4.18751
434;calc total;1;394.251;394.251;394.251
434;total;1;452.622;452.622;452.622
435;initialize;1;32.0424;32.0424;32.0424
435;async;100;0.613195;0.0412137;0.890838
435;inner;100;3.24175;3.00998;3.77872
435;wait;100;4.33607e-05;2.143e-05;0.000189798
435;boundary;100;0.0680454;0.0548995;0.301069
435;calc iter;100;3.92304;3.62443;4.13913
435;calc total;1;394.251;394.251;394.251
435;total;1;452.617;452.617;452.617
436;initialize;1;31.8881;31.8881;31.8881
436;async;100;0.669189;0.109354;0.976322
436;inner;100;3.16378;2.89577;3.66666
436;wait;100;3.78411e-05;2.893e-05;0.000124609
436;boundary;100;0.0870215;0.0688936;0.302786
436;calc iter;100;3.92003;3.53851;4.16778
436;calc total;1;394.251;394.251;394.251
436;total;1;452.462;452.462;452.462
437;initialize;1;32.0322;32.0322;32.0322
437;async;100;0.948454;0.130487;1.79677
437;inner;100;2.83564;2.0417;3.66969
437;wait;100;6.58247e-05;3.932e-05;0.000139608
437;boundary;100;0.129339;0.071541;0.299555
437;calc iter;100;3.9135;2.78345;4.73792
437;calc total;1;394.251;394.251;394.251
437;total;1;452.606;452.606;452.606
438;initialize;1;31.8835;31.8835;31.8835
438;async;100;0.679281;0.083552;1.14795
438;inner;100;3.13657;2.82325;3.678
438;wait;100;5.16926e-05;3.057e-05;0.000185199
438;boundary;100;0.102141;0.0710339;0.310659
438;calc iter;100;3.91804;3.44255;4.34484
438;calc total;1;394.251;394.251;394.251
438;total;1;452.457;452.457;452.457
439;initialize;1;32.0431;32.0431;32.0431
439;async;100;0.678671;0.112362;0.969973
439;inner;100;3.15228;2.88539;3.64314
439;wait;100;4.50079e-05;2.875e-05;0.000132118
439;boundary;100;0.0887995;0.0710133;0.291765
439;calc iter;100;3.9198;3.54739;4.26042
439;calc total;1;394.251;394.251;394.251
439;total;1;452.617;452.617;452.617
440;initialize;1;31.8243;31.8243;31.8243
440;async;100;0.713434;0.0311425;1.17251
440;inner;100;3.11277;2.75455;3.67331
440;wait;100;4.70481e-05;2.69e-05;0.000134509
440;boundary;100;0.0951053;0.0711894;0.298574
440;calc iter;100;3.92135;3.19122;4.55576
440;calc total;1;394.251;394.251;394.251
440;total;1;452.399;452.399;452.399
441;initialize;1;32.048;32.048;32.048
441;async;100;0.700353;0.100024;1.09532
441;inner;100;3.1342;2.76837;3.66907
441;wait;100;6.28343e-05;3.528e-05;0.000149958
441;boundary;100;0.0866055;0.0708373;0.30255
441;calc iter;100;3.92123;3.42106;4.59557
441;calc total;1;394.251;394.251;394.251
441;total;1;452.622;452.622;452.622
442;initialize;1;31.8868;31.8868;31.8868
442;async;100;0.692402;0.089032;1.09181
442;inner;100;3.14194;2.7672;3.70313
442;wait;100;4.55795e-05;2.7269e-05;0.000162198
442;boundary;100;0.0868299;0.065873;0.318821
442;calc iter;100;3.92122;3.42526;4.59562
442;calc total;1;394.251;394.251;394.251
442;total;1;452.461;452.461;452.461
443;initialize;1;32.0475;32.0475;32.0475
443;async;100;0.694911;0.0653738;1.16479
443;inner;100;3.13853;2.60682;3.70841
443;wait;100;5.06038e-05;2.741e-05;0.000194848
443;boundary;100;0.0876317;0.065602;0.312466
443;calc iter;100;3.92113;3.38258;4.594
443;calc total;1;394.251;394.251;394.251
443;total;1;452.622;452.622;452.622
444;initialize;1;31.86;31.86;31.86
444;async;100;0.964817;0.0864855;1.59928
444;inner;100;2.85292;2.38205;3.67242
444;wait;100;4.63592e-05;3.563e-05;0.000136279
444;boundary;100;0.098339;0.0839875;0.300014
444;calc iter;100;3.91613;3.22485;4.88096
444;calc total;1;394.251;394.251;394.251
444;total;1;452.434;452.434;452.434
445;initialize;1;31.9483;31.9483;31.9483
445;async;100;1.34762;0.0346988;2.81797
445;inner;100;2.43551;1.2348;3.67214
445;wait;100;6.66121e-05;3.32e-05;8.744e-05
445;boundary;100;0.125959;0.0955173;0.300005
445;calc iter;100;3.90917;2.34754;5.39291
445;calc total;1;394.251;394.251;394.251
445;total;1;452.523;452.523;452.523
446;initialize;1;31.8859;31.8859;31.8859
446;async;100;0.990003;0.0650717;1.73132
446;inner;100;2.81339;2.33371;3.68255
446;wait;100;4.85999e-05;3.797e-05;0.000119309
446;boundary;100;0.112797;0.0827719;0.331665
446;calc iter;100;3.91624;3.08766;5.02793
446;calc total;1;394.251;394.251;394.251
446;total;1;452.46;452.46;452.46
447;initialize;1;31.8858;31.8858;31.8858
447;async;100;0.996692;0.119648;1.61892
447;inner;100;2.81251;2.33366;3.65207
447;wait;100;4.75717e-05;3.223e-05;0.000143748
447;boundary;100;0.106572;0.0855623;0.302247
447;calc iter;100;3.91582;3.21492;4.8766
447;calc total;1;394.251;394.251;394.251
447;total;1;452.46;452.46;452.46
448;initialize;1;32.0412;32.0412;32.0412
448;async;100;0.953044;0.0379481;1.38385
448;inner;100;2.8747;2.47757;3.62655
448;wait;100;5.57768e-05;3.158e-05;9.1079e-05
448;boundary;100;0.087436;0.0711011;0.210713
448;calc iter;100;3.91523;3.24603;4.40272
448;calc total;1;394.251;394.251;394.251
448;total;1;452.615;452.615;452.615
449;initialize;1;32.0439;32.0439;32.0439
449;async;100;0.94751;0.126664;1.3874
449;inner;100;2.88076;2.48248;3.61854
449;wait;100;5.44911e-05;3.0809e-05;0.000125769
449;boundary;100;0.0866305;0.0721555;0.220533
449;calc iter;100;3.91496;3.62402;4.21835
449;calc total;1;394.251;394.251;394.251
449;total;1;452.618;452.618;452.618
450;initialize;1;31.8453;31.8453;31.8453
450;async;100;0.944517;0.131864;1.37592
450;inner;100;2.88879;2.48885;3.64108
450;wait;100;5.18801e-05;2.9219e-05;0.000168579
450;boundary;100;0.0816801;0.0675163;0.259622
450;calc iter;100;3.91504;3.63238;4.23041
450;calc total;1;394.251;394.251;394.251
450;total;1;452.419;452.419;452.419
451;initialize;1;31.8815;31.8815;31.8815
451;async;100;0.943109;0.127204;1.39127
451;inner;100;2.88864;2.48221;3.64066
451;wait;100;4.55826e-05;2.6419e-05;0.000108798
451;boundary;100;0.0831395;0.0693357;0.234768
451;calc iter;100;3.91493;3.62617;4.24695
451;calc total;1;394.251;394.251;394.251
451;total;1;452.455;452.455;452.455
452;initialize;1;32.0315;32.0315;32.0315
452;async;100;1.16928;0.0621624;1.79028
452;inner;100;2.64335;2.11652;3.63701
452;wait;100;4.17669e-05;2.981e-05;0.000102689
452;boundary;100;0.0971281;0.0847265;0.272389
452;calc iter;100;3.9098;3.58514;4.38993
452;calc total;1;394.251;394.251;394.251
452;total;1;452.605;452.605;452.605
453;initialize;1;32.0358;32.0358;32.0358
453;async;100;1.40736;0.0618813;2.25459
453;inner;100;2.37293;1.67279;3.63645
453;wait;100;6.44392e-05;3.374e-05;0.000125339
453;boundary;100;0.122573;0.0879305;0.27503
453;calc iter;100;3.90293;2.8934;4.84695
453;calc total;1;394.251;394.251;394.251
453;total;1;452.61;452.61;452.61
454;initialize;1;32.048;32.048;32.048
454;async;100;1.19979;0.0435325;1.96983
454;inner;100;2.6055;2.01743;3.64584
454;wait;100;5.31243e-05;3.335e-05;0.000119079
454;boundary;100;0.104359;0.0850495;0.286772
454;calc iter;100;3.9097;3.49048;4.41556
454;calc total;1;394.251;394.251;394.251
454;total;1;452.622;452.622;452.622
455;initialize;1;32.0418;32.0418;32.0418
455;async;100;1.21051;0.133117;1.79287
455;inner;100;2.59635;2.10946;3.60902
455;wait;100;5.01771e-05;3.5919e-05;0.000129199
455;boundary;100;0.102298;0.0849567;0.211242
455;calc iter;100;3.9092;3.43337;4.34317
455;calc total;1;394.251;394.251;394.251
455;total;1;452.616;452.616;452.616
456;initialize;1;32.048;32.048;32.048
456;async;100;0.898158;0.0479333;1.40868
456;inner;100;2.94523;2.45023;3.72023
456;wait;100;5.84493e-05;3.017e-05;0.000420066
456;boundary;100;0.0813261;0.0560514;0.328962
456;calc iter;100;3.92478;3.61271;4.18445
456;calc total;1;394.251;394.251;394.251
456;total;1;452.622;452.622;452.622
457;initialize;1;31.8684;31.8684;31.8684
457;async;100;0.90233;0.0469385;1.39586
457;inner;100;2.94987;2.45102;3.73194
457;wait;100;5.5928e-05;2.496e-05;0.000312197
457;boundary;100;0.0726424;0.0539966;0.325531
457;calc iter;100;3.9249;3.75351;4.18506
457;calc total;1;394.251;394.251;394.251
457;total;1;452.442;452.442;452.442
458;initialize;1;32.0441;32.0441;32.0441
458;async;100;0.91018;0.0417105;1.39044
458;inner;100;2.94332;2.44514;3.76447
458;wait;100;4.35907e-05;2.175e-05;0.000451416
458;boundary;100;0.0714023;0.0531301;0.297261
458;calc iter;100;3.92495;3.75211;4.19724
458;calc total;1;394.251;394.251;394.251
458;total;1;452.618;452.618;452.618
459;initialize;1;32.0426;32.0426;32.0426
459;async;100;0.900993;0.0401061;1.40026
459;inner;100;2.95149;2.45363;3.77025
459;wait;100;4.97742e-05;2.054e-05;0.000514795
459;boundary;100;0.0724059;0.0532389;0.292804
459;calc iter;100;3.92494;3.74529;4.19865
459;calc total;1;394.251;394.251;394.251
459;total;1;452.616;452.616;452.616
460;initialize;1;31.9424;31.9424;31.9424
460;async;100;0.915569;0.0468261;1.48347
460;inner;100;2.92474;2.42698;3.72354
460;wait;100;4.07152e-05;2.763e-05;0.000262337
460;boundary;100;0.0825382;0.0699215;0.326496
460;calc iter;100;3.92289;3.5068;4.1852
460;calc total;1;394.251;394.251;394.251
460;total;1;452.516;452.516;452.516
461;initialize;1;32.0426;32.0426;32.0426
461;async;100;0.965078;0.0445589;1.71071
461;inner;100;2.80718;2.19924;3.71957
461;wait;100;0.000110946;4.245e-05;0.000445085
461;boundary;100;0.147142;0.0776263;0.329074
461;calc iter;100;3.91951;3.64468;4.35752
461;calc total;1;394.251;394.251;394.251
461;total;1;452.617;452.617;452.617
462;initialize;1;31.9405;31.9405;31.9405
462;async;100;0.899729;0.0432527;1.42041
462;inner;100;2.93606;2.45096;3.75424
462;wait;100;5.59088e-05;3.1829e-05;0.000435416
462;boundary;100;0.0865485;0.070513;0.304556
462;calc iter;100;3.92239;3.73486;4.19385
462;calc total;1;394.251;394.251;394.251
462;total;1;452.515;452.515;452.515
463;initialize;1;32.0398;32.0398;32.0398
463;async;100;0.920892;0.110016;1.44849
463;inner;100;2.91429;2.44354;3.65048
463;wait;100;4.82663e-05;2.9049e-05;0.000155909
463;boundary;100;0.087432;0.0691949;0.325534
463;calc iter;100;3.92266;3.39585;4.25317
463;calc total;1;394.251;394.251;394.251
463;total;1;452.614;452.614;452.614
464;initialize;1;32.0435;32.0435;32.0435
464;async;100;0.483761;0.131222;1.15279
464;inner;100;3.35702;2.78573;3.63793
464;wait;100;5.98591e-05;2.9649e-05;0.000141199
464;boundary;100;0.0965069;0.0735442;0.295711
464;calc iter;100;3.93735;3.36929;4.25097
464;calc total;1;394.251;394.251;394.251
464;total;1;452.618;452.618;452.618
465;initialize;1;31.8445;31.8445;31.8445
465;async;100;0.470449;0.125104;0.773597
465;inner;100;3.38447;3.19156;3.62513
465;wait;100;5.26127e-05;3.6909e-05;0.000130629
465;boundary;100;0.0824442;0.0719287;0.267547
465;calc iter;100;3.93742;3.68084;4.12205
465;calc total;1;394.251;394.251;394.251
465;total;1;452.419;452.419;452.419
466;initialize;1;31.96;31.96;31.96
466;async;100;0.471023;0.132203;0.692426
466;inner;100;3.38703;3.2918;3.64769
466;wait;100;4.02827e-05;2.6919e-05;0.000118489
466;boundary;100;0.0794905;0.0693455;0.310585
466;calc iter;100;3.93759;3.8004;4.09062
466;calc total;1;394.251;394.251;394.251
466;total;1;452.534;452.534;452.534
467;initialize;1;32.0398;32.0398;32.0398
467;async;100;0.461227;0.12412;0.690335
467;inner;100;3.39479;3.2911;3.63461
467;wait;100;4.83194e-05;2.6429e-05;0.000134819
467;boundary;100;0.0815323;0.0701263;0.285942
467;calc iter;100;3.9376;3.79631;4.06811
467;calc total;1;394.251;394.251;394.251
467;total;1;452.614;452.614;452.614
468;initialize;1;31.8684;31.8684;31.8684
468;async;100;0.576757;0.133349;0.785681
468;inner;100;3.25999;3.15564;3.6359
468;wait;100;4.08138e-05;2.9489e-05;0.000130899
468;boundary;100;0.0983742;0.0858286;0.29544
468;calc iter;100;3.93516;3.7481;4.21678
468;calc total;1;394.251;394.251;394.251
468;total;1;452.442;452.442;452.442
469;initialize;1;32.0431;32.0431;32.0431
469;async;100;0.738229;0.129548;0.961514
469;inner;100;3.07231;2.91;3.62842
469;wait;100;6.82951e-05;3.499e-05;0.000129088
469;boundary;100;0.121396;0.0800527;0.278727
469;calc iter;100;3.932;3.66499;4.19006
469;calc total;1;394.251;394.251;394.251
469;total;1;452.617;452.617;452.617
470;initialize;1;31.8683;31.8683;31.8683
470;async;100;0.596535;0.132835;0.920946
470;inner;100;3.23344;2.96937;3.64308
470;wait;100;4.57097e-05;3.1379e-05;0.000114309
470;boundary;100;0.104368;0.0758356;0.30452
470;calc iter;100;3.93439;3.62965;4.21541
470;calc total;1;394.251;394.251;394.251
470;total;1;452.442;452.442;452.442
471;initialize;1;32.0338;32.0338;32.0338
471;async;100;0.629211;0.133815;1.0884
471;inner;100;3.20015;2.8207;3.61145
471;wait;100;4.90888e-05;3.2339e-05;0.000131048
471;boundary;100;0.105643;0.0880716;0.254739
471;calc iter;100;3.93505;3.53952;4.23407
471;calc total;1;394.251;394.251;394.251
471;total;1;452.608;452.608;452.608
472;initialize;1;32.0367;32.0367;32.0367
472;async;100;0.38519;0.0694513;0.483028
472;inner;100;3.48255;3.44253;3.73917
472;wait;100;7.34566e-05;3.559e-05;0.000505485
472;boundary;100;0.071343;0.055609;0.325945
472;calc iter;100;3.93916;3.88194;4.19835
472;calc total;1;394.251;394.251;394.251
472;total;1;452.611;452.611;452.611
473;initialize;1;32.0437;32.0437;32.0437
473;async;100;0.392292;0.0560987;0.489266
473;inner;100;3.48192;3.45026;3.72511
473;wait;100;5.77792e-05;2.554e-05;0.000454435
473;boundary;100;0.0649671;0.0512498;0.338367
473;calc iter;100;3.93924;3.87697;4.1959
473;calc total;1;394.251;394.251;394.251
473;total;1;452.618;452.618;452.618
474;initialize;1;32.0409;32.0409;32.0409
474;async;100;0.39678;0.0653166;0.490686
474;inner;100;3.47924;3.44579;3.76509
474;wait;100;4.38548e-05;2.3369e-05;0.000484035
474;boundary;100;0.0632762;0.0536413;0.306685
474;calc iter;100;3.93934;3.87368;4.20288
474;calc total;1;394.251;394.251;394.251
474;total;1;452.615;452.615;452.615
475;initialize;1;32.0347;32.0347;32.0347
475;async;100;0.387136;0.0571207;0.49185
475;inner;100;3.48761;3.44914;3.76691
475;wait;100;5.1427e-05;2.299e-05;0.000366366
475;boundary;100;0.0645168;0.0536438;0.305435
475;calc iter;100;3.93931;3.85372;4.2033
475;calc total;1;394.251;394.251;394.251
475;total;1;452.609;452.609;452.609
476;initialize;1;32.0477;32.0477;32.0477
476;async;100;0.393569;0.0832027;0.506309
476;inner;100;3.4675;3.40393;3.70784
476;wait;100;4.22533e-05;2.676e-05;0.000308627
476;boundary;100;0.0775634;0.0684053;0.358761
476;calc iter;100;3.93868;3.85757;4.18213
476;calc total;1;394.251;394.251;394.251
476;total;1;452.622;452.622;452.622
477;initialize;1;32.0296;32.0296;32.0296
477;async;100;0.447499;0.0839494;0.675968
477;inner;100;3.36993;3.22109;3.70888
477;wait;100;7.16492e-05;3.9349e-05;0.000458966
477;boundary;100;0.118988;0.0752011;0.359872
477;calc iter;100;3.93649;3.58545;4.23712
477;calc total;1;394.251;394.251;394.251
477;total;1;452.604;452.604;452.604
478;initialize;1;32.0396;32.0396;32.0396
478;async;100;0.385998;0.0826279;0.598151
478;inner;100;3.45482;3.2865;3.73094
478;wait;100;5.77847e-05;2.8209e-05;0.000341717
478;boundary;100;0.0971834;0.0697348;0.339098
478;calc iter;100;3.93806;3.664;4.19633
478;calc total;1;394.251;394.251;394.251
478;total;1;452.614;452.614;452.614
479;initialize;1;32.0302;32.0302;32.0302
479;async;100;0.398378;0.125843;0.516111
479;inner;100;3.4577;3.39916;3.64483
479;wait;100;4.78748e-05;2.703e-05;0.000143148
479;boundary;100;0.0824646;0.0691729;0.309947
479;calc iter;100;3.93859;3.87455;4.08078
479;calc total;1;394.251;394.251;394.251
479;total;1;452.605;452.605;452.605
480;initialize;1;32.0396;32.0396;32.0396
480;async;100;0.7472;0.131867;1.20767
480;inner;100;3.1003;2.69561;3.63832
480;wait;100;6.0162e-05;2.403e-05;0.000135009
480;boundary;100;0.0807242;0.0544156;0.271367
480;calc iter;100;3.92828;3.47164;4.37555
480;calc total;1;394.251;394.251;394.251
480;total;1;452.613;452.613;452.613
481;initialize;1;32.0478;32.0478;32.0478
481;async;100;0.743599;0.13161;1.20578
481;inner;100;3.1081;2.69976;3.63842
481;wait;100;5.11318e-05;2.506e-05;9.6939e-05
481;boundary;100;0.0765506;0.05448;0.268537
481;calc iter;100;3.9283;3.73544;4.09088
481;calc total;1;394.251;394.251;394.251
481;total;1;452.622;452.622;452.622
482;initialize;1;32.048;32.048;32.048
482;async;100;0.745503;0.124326;1.22035
482;inner;100;3.10644;2.68886;3.64426
482;wait;100;3.99019e-05;2.429e-05;0.000135748
482;boundary;100;0.0763586;0.0545538;0.244195
482;calc iter;100;3.92835;3.74188;4.11594
482;calc total;1;394.251;394.251;394.251
482;total;1;452.622;452.622;452.622
483;initialize;1;32.0477;32.0477;32.0477
483;async;100;0.742777;0.126557;1.21136
483;inner;100;3.10975;2.69149;3.64476
483;wait;100;4.84575e-05;2.334e-05;0.000134098
483;boundary;100;0.075751;0.0541238;0.264872
483;calc iter;100;3.92833;3.73185;4.12827
483;calc total;1;394.251;394.251;394.251
483;total;1;452.622;452.622;452.622
484;initialize;1;32.0479;32.0479;32.0479
484;async;100;0.796351;0.135092;1.35745
484;inner;100;3.04295;2.63213;3.63782
484;wait;100;3.80648e-05;2.691e-05;9.4259e-05
484;boundary;100;0.0878548;0.0700673;0.280715
484;calc iter;100;3.92719;3.73461;4.12914
484;calc total;1;394.251;394.251;394.251
484;total;1;452.622;452.622;452.622
485;initialize;1;32.0385;32.0385;32.0385
485;async;100;0.84509;0.110377;1.50495
485;inner;100;2.94014;2.49788;3.63726
485;wait;100;9.27618e-05;3.3129e-05;0.000311287
485;boundary;100;0.138547;0.0722606;0.280055
485;calc iter;100;3.92387;2.879;4.85991
485;calc total;1;394.251;394.251;394.251
485;total;1;452.612;452.612;452.612
486;initialize;1;32.0444;32.0444;32.0444
486;async;100;0.793087;0.108789;1.34251
486;inner;100;3.039;2.63314;3.6454
486;wait;100;5.41966e-05;2.732e-05;0.000123519
486;boundary;100;0.094592;0.0702388;0.287147
486;calc iter;100;3.92673;3.26983;4.55009
486;calc total;1;394.251;394.251;394.251
486;total;1;452.618;452.618;452.618
487;initialize;1;32.0408;32.0408;32.0408
487;async;100;0.818039;0.132191;1.33912
487;inner;100;3.01965;2.63055;3.61271
487;wait;100;5.43386e-05;3.012e-05;0.000144189
487;boundary;100;0.0894024;0.0698408;0.231217
487;calc iter;100;3.92715;3.52922;4.36476
487;calc total;1;394.251;394.251;394.251
487;total;1;452.615;452.615;452.615
488;initialize;1;32.044;32.044;32.044
488;async;100;0.859187;0.0372953;1.35054
488;inner;100;2.96905;2.5421;3.73017
488;wait;100;6.14172e-05;3.887e-05;0.000264367
488;boundary;100;0.0904777;0.0735601;0.33385
488;calc iter;100;3.91878;3.36222;4.3441
488;calc total;1;394.251;394.251;394.251
488;total;1;452.618;452.618;452.618
489;initialize;1;32.0431;32.0431;32.0431
489;async;100;0.852261;0.058125;1.34614
489;inner;100;2.98427;2.5467;3.78552
489;wait;100;5.41744e-05;2.85e-05;0.000425765
489;boundary;100;0.0822065;0.0679583;0.333441
489;calc iter;100;3.9188;3.67471;4.24749
489;calc total;1;394.251;394.251;394.251
489;total;1;452.617;452.617;452.617
490;initialize;1;32.044;32.044;32.044
490;async;100;0.8556;0.0416543;1.34668
490;inner;100;2.98356;2.54336;3.76515
490;wait;100;4.76778e-05;2.354e-05;0.000384076
490;boundary;100;0.0796273;0.0660062;0.329458
490;calc iter;100;3.91883;3.67906;4.25008
490;calc total;1;394.251;394.251;394.251
490;total;1;452.618;452.618;452.618
491;initialize;1;32.0379;32.0379;32.0379
491;async;100;0.85196;0.0404733;1.34676
491;inner;100;2.98594;2.54025;3.79483
491;wait;100;5.73391e-05;2.797e-05;0.000526625
491;boundary;100;0.0808604;0.0661681;0.309713
491;calc iter;100;3.91882;3.67627;4.24918
491;calc total;1;394.251;394.251;394.251
491;total;1;452.612;452.612;452.612
492;initialize;1;32.043;32.043;32.043
492;async;100;1.06743;0.0413603;1.64832
492;inner;100;2.75039;2.34661;3.72238
492;wait;100;4.14641e-05;2.927e-05;0.000347016
492;boundary;100;0.0965247;0.0657058;0.33963
492;calc iter;100;3.91439;3.51467;4.47992
492;calc total;1;394.251;394.251;394.251
492;total;1;452.617;452.617;452.617
493;initialize;1;32.0313;32.0313;32.0313
493;async;100;1.40061;0.0403074;2.25042
493;inner;100;2.38027;1.62276;3.72113
493;wait;100;7.06324e-05;2.515e-05;0.000404306
493;boundary;100;0.126611;0.0652725;0.340893
493;calc iter;100;3.90757;3.15442;4.9113
493;calc total;1;394.251;394.251;394.251
493;total;1;452.606;452.606;452.606
494;initialize;1;32.0331;32.0331;32.0331
494;async;100;1.11816;0.0426857;1.64531
494;inner;100;2.68447;2.32996;3.79475
494;wait;100;6.02717e-05;3.557e-05;0.000444955
494;boundary;100;0.110053;0.0645455;0.314118
494;calc iter;100;3.91275;3.33633;4.47002
494;calc total;1;394.251;394.251;394.251
494;total;1;452.607;452.607;452.607
495;initialize;1;31.801;31.801;31.801
495;async;100;1.09356;0.106116;1.63727
495;inner;100;2.71747;2.33279;3.65204
495;wait;100;4.51829e-05;3.342e-05;0.000152958
495;boundary;100;0.10327;0.0858058;0.336009
495;calc iter;100;3.91435;3.41173;4.46228
495;calc total;1;394.251;394.251;394.251
495;total;1;452.375;452.375;452.375
496;initialize;1;31.8026;31.8026;31.8026
496;async;100;0.761595;0.134979;1.13288
496;inner;100;3.07113;2.69536;3.63642
496;wait;100;5.53483e-05;3.6839e-05;0.000116079
496;boundary;100;0.079806;0.0544612;0.295196
496;calc iter;100;3.91259;3.39008;4.62399
496;calc total;1;394.251;394.251;394.251
496;total;1;452.376;452.376;452.376
497;initialize;1;32.0478;32.0478;32.0478
497;async;100;0.74407;0.135267;1.12539
497;inner;100;3.0956;2.69543;3.63516
497;wait;100;5.13947e-05;2.5479e-05;0.000154649
497;boundary;100;0.072977;0.0537184;0.295708
497;calc iter;100;3.9127;3.48822;4.45501
497;calc total;1;394.251;394.251;394.251
497;total;1;452.622;452.622;452.622
498;initialize;1;32.0444;32.0444;32.0444
498;async;100;0.744694;0.126037;1.13435
498;inner;100;3.09493;2.69135;3.74139
498;wait;100;4.03255e-05;2.1739e-05;0.000218798
498;boundary;100;0.0730604;0.0524128;0.331135
498;calc iter;100;3.91273;3.48105;4.46773
498;calc total;1;394.251;394.251;394.251
498;total;1;452.618;452.618;452.618
499;initialize;1;32.0432;32.0432;32.0432
499;async;100;0.73968;0.101309;1.13543
499;inner;100;3.09923;2.69354;3.64685
499;wait;100;4.15357e-05;2.043e-05;0.000212738
499;boundary;100;0.0737736;0.0542177;0.328182
499;calc iter;100;3.91272;3.47939;4.46947
499;calc total;1;394.251;394.251;394.251
499;total;1;452.617;452.617;452.617
500;initialize;1;32.0442;32.0442;32.0442
500;async;100;0.894746;0.131722;1.64679
500;inner;100;2.92429;2.39507;3.6342
500;wait;100;3.76083e-05;2.4259e-05;9.1489e-05
500;boundary;100;0.0897041;0.0691002;0.296884
500;calc iter;100;3.90878;3.06043;4.77585
500;calc total;1;394.251;394.251;394.251
500;total;1;452.619;452.619;452.619
501;initialize;1;32.0429;32.0429;32.0429
501;async;100;1.33097;0.0385679;3.5427
501;inner;100;2.43016;1.01995;3.63292
501;wait;100;6.84184e-05;3.532e-05;0.000129599
501;boundary;100;0.126993;0.0744685;0.297262
501;calc iter;100;3.8882;1.61308;6.29014
501;calc total;1;394.251;394.251;394.251
501;total;1;452.617;452.617;452.617
502;initialize;1;31.8273;31.8273;31.8273
502;async;100;0.933276;0.103062;1.82321
502;inner;100;2.87149;2.19911;3.64248
502;wait;100;5.49269e-05;3.038e-05;0.000128429
502;boundary;100;0.104035;0.0707727;0.302157
502;calc iter;100;3.90886;2.72528;5.02776
502;calc total;1;394.251;394.251;394.251
502;total;1;452.402;452.402;452.402
503;initialize;1;32.0478;32.0478;32.0478
503;async;100;0.920157;0.132036;1.74523
503;inner;100;2.89361;2.30552;3.61104
503;wait;100;4.48812e-05;2.755e-05;0.000135759
503;boundary;100;0.094819;0.0695215;0.29413
503;calc iter;100;3.90863;3.04688;4.7727
503;calc total;1;394.251;394.251;394.251
503;total;1;452.622;452.622;452.622
504;initialize;1;32.0419;32.0419;32.0419
504;async;100;0.816076;0.0530994;1.71381
504;inner;100;3.00146;2.29967;3.67041
504;wait;100;5.73657e-05;2.953e-05;0.000149948
504;boundary;100;0.091656;0.0541875;0.295063
504;calc iter;100;3.90925;2.99475;4.98548
504;calc total;1;394.251;394.251;394.251
504;total;1;452.616;452.616;452.616
505;initialize;1;32.0407;32.0407;32.0407
505;async;100;0.813481;0.0418941;1.72925
505;inner;100;3.01359;2.30024;3.65538
505;wait;100;6.11451e-05;3.452e-05;0.000147088
505;boundary;100;0.081853;0.0545864;0.295377
505;calc iter;100;3.90899;2.98316;5.00863
505;calc total;1;394.251;394.251;394.251
505;total;1;452.615;452.615;452.615
506;initialize;1;31.8454;31.8454;31.8454
506;async;100;0.807332;0.0426669;1.73082
506;inner;100;3.02215;2.31071;3.68637
506;wait;100;5.16644e-05;2.746e-05;0.000202638
506;boundary;100;0.0797742;0.0543862;0.339185
506;calc iter;100;3.90931;2.98848;5.03448
506;calc total;1;394.251;394.251;394.251
506;total;1;452.419;452.419;452.419
507;initialize;1;32.0441;32.0441;32.0441
507;async;100;0.808169;0.045287;1.739
507;inner;100;3.02123;2.30854;3.66445
507;wait;100;5.15168e-05;2.641e-05;0.000211538
507;boundary;100;0.079823;0.054057;0.315112
507;calc iter;100;3.90927;2.98682;5.03501
507;calc total;1;394.251;394.251;394.251
507;total;1;452.618;452.618;452.618
508;initialize;1;32.0478;32.0478;32.0478
508;async;100;1.10626;0.0865821;2.62618
508;inner;100;2.69719;1.64197;3.65685
508;wait;100;4.3348e-05;2.866e-05;0.000137148
508;boundary;100;0.0966107;0.06453;0.297485
508;calc iter;100;3.9001;2.47187;6.05608
508;calc total;1;394.251;394.251;394.251
508;total;1;452.622;452.622;452.622
254;initialize;1;31.9566;31.9566;31.9566
254;async;100;0.744984;0.0332635;3.82554
254;inner;100;3.01547;1.23079;3.68303
254;wait;100;5.18125e-05;2.7159e-05;9.6969e-05
254;boundary;100;0.116538;0.0694363;0.304157
254;calc iter;100;3.87704;1.88398;6.85198
254;calc total;1;394.25;394.25;394.25
254;total;1;452.531;452.531;452.531
509;initialize;1;32.0475;32.0475;32.0475
509;async;100;1.43885;0.0294309;3.63337
509;inner;100;2.32297;0.910301;3.63844
509;wait;100;6.27275e-05;2.128e-05;9.0739e-05
509;boundary;100;0.122593;0.0514533;0.29762
509;calc iter;100;3.88448;1.68303;6.71182
509;calc total;1;394.251;394.251;394.251
509;total;1;452.622;452.622;452.622
255;initialize;1;31.9697;31.9697;31.9697
255;async;100;0.727553;0.0409522;2.44399
255;inner;100;3.03811;1.24265;3.67306
255;wait;100;5.12581e-05;3.4179e-05;0.000129009
255;boundary;100;0.108861;0.076755;0.247249
255;calc iter;100;3.87457;1.64409;5.4306
255;calc total;1;394.25;394.25;394.25
255;total;1;452.544;452.544;452.544
382;initialize;1;31.9065;31.9065;31.9065
382;async;100;1.11612;0.0322817;3.71105
382;inner;100;2.66231;1.08539;3.67696
382;wait;100;5.20507e-05;3.419e-05;0.000109118
382;boundary;100;0.110438;0.0846596;0.296416
382;calc iter;100;3.88892;1.9923;6.29506
382;calc total;1;394.251;394.251;394.251
382;total;1;452.481;452.481;452.481
383;initialize;1;31.9434;31.9434;31.9434
383;async;100;1.1235;0.117578;3.26345
383;inner;100;2.66357;1.10674;3.6547
383;wait;100;5.26437e-05;3.3569e-05;0.000144629
383;boundary;100;0.107579;0.0854826;0.30419
383;calc iter;100;3.8947;2.65083;5.95559
383;calc total;1;394.251;394.251;394.251
383;total;1;452.518;452.518;452.518
510;initialize;1;32.0477;32.0477;32.0477
510;async;100;1.15461;0.026488;2.71763
510;inner;100;2.63677;1.48612;3.66485
510;wait;100;5.24041e-05;3.2179e-05;0.000140179
510;boundary;100;0.108114;0.0674428;0.295623
510;calc iter;100;3.89954;2.42693;6.15947
510;calc total;1;394.251;394.251;394.251
510;total;1;452.622;452.622;452.622
511;initialize;1;32.0479;32.0479;32.0479
511;async;100;1.15556;0.0317107;2.76566
511;inner;100;2.64178;1.58654;3.60662
511;wait;100;4.95756e-05;3.1169e-05;0.000132169
511;boundary;100;0.102725;0.073764;0.270945
511;calc iter;100;3.90012;2.36242;6.229
511;calc total;1;394.251;394.251;394.251
511;total;1;452.622;452.622;452.622
DASH
InitEnergy=125.00000
EndEnergy=125.00000
DiffEnergy=-0.00000
Matrixspec: 4762 x 4762 x 4762
Iterations: 100
# unit_id;function_name;num_calls;avg_runtime;min_runtime;max_runtime
0;initialize;1;30.67660;30.67660;30.67660
0;async;100;0.55688;0.04986;1.29116
0;inner;100;3.30141;2.68879;3.70754
0;wait;100;0.00005;0.00003;0.00015
0;boundary;100;0.07510;0.05618;0.32725
0;calc iter;100;3.93346;3.59917;4.42721
0;calc total;1;395.34094;395.34094;395.34094
0;total;1;451.96016;451.96016;451.96016
1;initialize;1;30.6773;30.6773;30.6773
1;async;100;0.599125;0.134408;1.37529
1;inner;100;3.26299;2.57996;3.67913
1;wait;100;4.76938e-05;2.481e-05;0.000131438
1;boundary;100;0.070996;0.0548378;0.276055
1;calc iter;100;3.93316;3.63682;4.207
1;calc total;1;395.341;395.341;395.341
1;total;1;451.96;451.96;451.96
2;initialize;1;30.6766;30.6766;30.6766
2;async;100;0.59861;0.114759;1.37049
2;inner;100;3.26264;2.56087;3.68869
2;wait;100;4.10237e-05;2.557e-05;0.000122809
2;boundary;100;0.0719468;0.0555289;0.291693
2;calc iter;100;3.93324;3.64635;4.22772
2;calc total;1;395.341;395.341;395.341
2;total;1;451.96;451.96;451.96
3;initialize;1;30.6597;30.6597;30.6597
3;async;100;0.592758;0.121962;1.36926
3;inner;100;3.26321;2.56165;3.68658
3;wait;100;5.12987e-05;2.535e-05;0.000125159
3;boundary;100;0.0771349;0.0556304;0.288081
3;calc iter;100;3.93315;3.64106;4.22792
3;calc total;1;395.341;395.341;395.341
3;total;1;451.942;451.942;451.942
4;initialize;1;30.658;30.658;30.658
4;async;100;0.737367;0.134968;1.91393
4;inner;100;3.09855;2.45256;3.65781
4;wait;100;4.37172e-05;2.611e-05;9.7969e-05
4;boundary;100;0.0944015;0.0691223;0.20743
4;calc iter;100;3.93036;3.1037;4.63355
4;calc total;1;395.341;395.341;395.341
4;total;1;451.941;451.941;451.941
5;initialize;1;30.658;30.658;30.658
5;async;100;1.10967;0.135206;2.58729
5;inner;100;2.69079;1.58868;3.65746
5;wait;100;7.30524e-05;3.7789e-05;0.000123439
5;boundary;100;0.121412;0.0757833;0.207941
5;calc iter;100;3.92195;2.36114;5.71363
5;calc total;1;395.341;395.341;395.341
5;total;1;451.941;451.941;451.941
6;initialize;1;30.6773;30.6773;30.6773
6;async;100;0.740512;0.128307;2.97712
6;inner;100;3.09089;1.67061;3.65607
6;wait;100;5.51438e-05;3.47e-05;0.000121409
6;boundary;100;0.0987072;0.0700612;0.210718
6;calc iter;100;3.93017;3.12207;5.58699
6;calc total;1;395.341;395.341;395.341
6;total;1;451.96;451.96;451.96
7;initialize;1;30.6773;30.6773;30.6773
7;async;100;0.749473;0.135157;1.95466
7;inner;100;3.07596;2.441;3.63313
7;wait;100;5.11542e-05;3.202e-05;0.000134669
7;boundary;100;0.104798;0.0713243;0.172925
7;calc iter;100;3.93029;3.14894;4.84465
7;calc total;1;395.341;395.341;395.341
7;total;1;451.96;451.96;451.96
8;initialize;1;30.5133;30.5133;30.5133
8;async;100;0.51063;0.0730244;1.27804
8;inner;100;3.33925;2.38892;3.72398
8;wait;100;5.73219e-05;2.606e-05;0.000242217
8;boundary;100;0.082931;0.0547596;0.323346
8;calc iter;100;3.93287;3.38088;4.3691
8;calc total;1;395.341;395.341;395.341
8;total;1;451.797;451.797;451.797
9;initialize;1;30.6558;30.6558;30.6558
9;async;100;0.509747;0.076796;1.29605
9;inner;100;3.34706;2.39107;3.73181
9;wait;100;5.70988e-05;2.882e-05;0.000233097
9;boundary;100;0.0759926;0.0551133;0.321244
9;calc iter;100;3.93286;3.43983;4.38822
9;calc total;1;395.341;395.341;395.341
9;total;1;451.938;451.938;451.938
10;initialize;1;30.6264;30.6264;30.6264
10;async;100;0.508519;0.0765022;1.28958
10;inner;100;3.34973;2.40482;3.81855
10;wait;100;4.50525e-05;2.477e-05;0.000409336
10;boundary;100;0.0745827;0.0554006;0.316252
10;calc iter;100;3.93288;3.44175;4.37138
10;calc total;1;395.341;395.341;395.341
10;total;1;451.909;451.909;451.909
11;initialize;1;30.1593;30.1593;30.1593
11;async;100;0.504471;0.0465625;1.27748
11;inner;100;3.3356;2.40247;3.74604
11;wait;100;5.76727e-05;2.3239e-05;0.000272107
11;boundary;100;0.0923272;0.0553945;0.31398
11;calc iter;100;3.93246;3.46456;4.36368
11;calc total;1;395.341;395.341;395.341
11;total;1;451.443;451.443;451.443
12;initialize;1;29.9101;29.9101;29.9101
12;async;100;0.644346;0.0762234;1.92212
12;inner;100;3.18051;2.00318;3.72729
12;wait;100;4.9884e-05;3.142e-05;0.000170678
12;boundary;100;0.103662;0.0730575;0.32238
12;calc iter;100;3.92857;2.89392;4.79356
12;calc total;1;395.341;395.341;395.341
12;total;1;451.193;451.193;451.193
13;initialize;1;29.8773;29.8773;29.8773
13;async;100;0.902919;0.0759218;2.34322
13;inner;100;2.89864;1.82847;3.72693
13;wait;100;6.71223e-05;3.55e-05;0.000217938
13;boundary;100;0.120805;0.0723662;0.322765
13;calc iter;100;3.92243;2.60723;5.19064
13;calc total;1;395.341;395.341;395.341
13;total;1;451.161;451.161;451.161
14;initialize;1;30.4829;30.4829;30.4829
14;async;100;0.648005;0.0726263;2.32596
14;inner;100;3.18042;1.78702;3.78956
14;wait;100;5.50817e-05;3.6059e-05;0.000407535
14;boundary;100;0.100931;0.0721891;0.313526
14;calc iter;100;3.92942;2.36275;5.01103
14;calc total;1;395.341;395.341;395.341
14;total;1;451.765;451.765;451.765
15;initialize;1;29.5026;29.5026;29.5026
15;async;100;0.656703;0.108639;2.72569
15;inner;100;3.16964;1.57389;3.68529
15;wait;100;4.84791e-05;3.009e-05;0.000125378
15;boundary;100;0.102943;0.0733146;0.303484
15;calc iter;100;3.92934;2.39698;5.58043
15;calc total;1;395.341;395.341;395.341
15;total;1;450.785;450.785;450.785
16;initialize;1;29.7734;29.7734;29.7734
16;async;100;0.771115;0.125364;0.971308
16;inner;100;3.0805;2.87233;3.67511
16;wait;100;5.14576e-05;2.687e-05;0.000134738
16;boundary;100;0.0857694;0.0706058;0.2792
16;calc iter;100;3.93744;3.75674;4.13825
16;calc total;1;395.341;395.341;395.341
16;total;1;451.057;451.057;451.057
17;initialize;1;29.4435;29.4435;29.4435
17;async;100;0.766214;0.123779;0.966995
17;inner;100;3.09073;2.887;3.6672
17;wait;100;4.5889e-05;2.8469e-05;0.000130438
17;boundary;100;0.0805188;0.0713134;0.260486
17;calc iter;100;3.93751;3.75715;4.08089
17;calc total;1;395.341;395.341;395.341
17;total;1;450.727;450.727;450.727
18;initialize;1;30.2932;30.2932;30.2932
18;async;100;0.761155;0.132481;0.976558
18;inner;100;3.09188;2.88887;3.68853
18;wait;100;4.7845e-05;2.9879e-05;0.000144009
18;boundary;100;0.0844808;0.0712109;0.316878
18;calc iter;100;3.93756;3.7524;4.13802
18;calc total;1;395.341;395.341;395.341
18;total;1;451.576;451.576;451.576
19;initialize;1;29.845;29.845;29.845
19;async;100;0.768783;0.125963;0.989093
19;inner;100;3.06871;2.88421;3.6883
19;wait;100;5.2715e-05;3.057e-05;9.2119e-05
19;boundary;100;0.0998682;0.0703567;0.318082
19;calc iter;100;3.93741;3.75177;4.1407
19;calc total;1;395.341;395.341;395.341
19;total;1;451.128;451.128;451.128
20;initialize;1;30.5855;30.5855;30.5855
20;async;100;0.861983;0.0668402;1.19161
20;inner;100;2.9684;2.71835;3.67788
20;wait;100;4.52166e-05;2.974e-05;0.000119309
20;boundary;100;0.104173;0.0846688;0.278122
20;calc iter;100;3.9346;3.61749;4.20051
20;calc total;1;395.341;395.341;395.341
20;total;1;451.868;451.868;451.868
21;initialize;1;29.6588;29.6588;29.6588
21;async;100;1.00652;0.125204;1.49801
21;inner;100;2.79941;2.38919;3.6759
21;wait;100;7.22904e-05;4.259e-05;0.000124879
21;boundary;100;0.126608;0.0956816;0.271812
21;calc iter;100;3.93261;3.24758;4.39388
21;calc total;1;395.341;395.341;395.341
21;total;1;450.942;450.942;450.942
22;initialize;1;30.4826;30.4826;30.4826
22;async;100;0.850976;0.12675;1.15897
22;inner;100;2.9808;2.72518;3.68756
22;wait;100;4.20458e-05;3.157e-05;0.000110549
22;boundary;100;0.103312;0.0860016;0.295616
22;calc iter;100;3.93514;3.58212;4.11004
22;calc total;1;395.341;395.341;395.341
22;total;1;451.766;451.766;451.766
23;initialize;1;29.3186;29.3186;29.3186
23;async;100;0.868788;0.125515;1.15494
23;inner;100;2.96319;2.69999;3.65302
23;wait;100;4.71839e-05;3.36e-05;0.000142279
23;boundary;100;0.103092;0.0863618;0.242206
23;calc iter;100;3.93512;3.6244;4.17991
23;calc total;1;395.341;395.341;395.341
23;total;1;450.602;450.602;450.602
24;initialize;1;30.4482;30.4482;30.4482
24;async;100;0.756263;0.0350437;0.940184
24;inner;100;3.1043;2.94831;3.77766
24;wait;100;5.49397e-05;2.859e-05;0.000471465
24;boundary;100;0.0841854;0.0536283;0.355328
24;calc iter;100;3.94481;3.82358;4.22369
24;calc total;1;395.341;395.341;395.341
24;total;1;451.731;451.731;451.731
25;initialize;1;30.3435;30.3435;30.3435
25;async;100;0.760211;0.0454684;0.941038
25;inner;100;3.10336;2.94361;3.79937
25;wait;100;4.88653e-05;2.3339e-05;0.000437486
25;boundary;100;0.0811879;0.0532877;0.347871
25;calc iter;100;3.94481;3.81576;4.22487
25;calc total;1;395.341;395.341;395.341
25;total;1;451.626;451.626;451.626
26;initialize;1;30.5905;30.5905;30.5905
26;async;100;0.759545;0.0369689;0.959379
26;inner;100;3.10617;2.94736;3.82449
26;wait;100;5.46774e-05;3.1209e-05;0.000510675
26;boundary;100;0.0790891;0.0535483;0.290269
26;calc iter;100;3.94486;3.82523;4.2447
26;calc total;1;395.341;395.341;395.341
26;total;1;451.873;451.873;451.873
27;initialize;1;29.426;29.426;29.426
27;async;100;0.753771;0.0332347;0.952674
27;inner;100;3.07388;2.90236;3.80737
27;wait;100;7.52682e-05;3.536e-05;0.000480005
27;boundary;100;0.116735;0.0621097;0.316897
27;calc iter;100;3.94446;3.46567;4.24593
27;calc total;1;395.341;395.341;395.341
27;total;1;450.709;450.709;450.709
28;initialize;1;30.5504;30.5504;30.5504
28;async;100;0.749813;0.0310651;0.996311
28;inner;100;3.09448;2.90969;3.75943
28;wait;100;6.33462e-05;2.967e-05;0.000438365
28;boundary;100;0.0992329;0.0745681;0.335966
28;calc iter;100;3.94359;3.5482;4.2283
28;calc total;1;395.341;395.341;395.341
28;total;1;451.833;451.833;451.833
29;initialize;1;29.6033;29.6033;29.6033
29;async;100;0.754428;0.0394408;1.01113
29;inner;100;3.03873;2.8261;3.76172
29;wait;100;9.33275e-05;3.457e-05;0.000270487
29;boundary;100;0.149432;0.0642291;0.352418
29;calc iter;100;3.94269;3.56881;4.2303
29;calc total;1;395.341;395.341;395.341
29;total;1;450.886;450.886;450.886
30;initialize;1;30.0802;30.0802;30.0802
30;async;100;0.745248;0.0319857;1.01803
30;inner;100;3.10715;2.89856;3.81108
30;wait;100;5.30101e-05;2.5769e-05;0.000436476
30;boundary;100;0.0913294;0.0680897;0.357181
30;calc iter;100;3.94379;3.83387;4.22374
30;calc total;1;395.341;395.341;395.341
30;total;1;451.363;451.363;451.363
31;initialize;1;30.0942;30.0942;30.0942
31;async;100;0.754532;0.0765727;0.972029
31;inner;100;3.09981;2.90327;3.69342
31;wait;100;4.49846e-05;2.795e-05;0.000129769
31;boundary;100;0.0893167;0.0710534;0.349874
31;calc iter;100;3.94371;3.79747;4.17783
31;calc total;1;395.341;395.341;395.341
31;total;1;451.377;451.377;451.377
32;initialize;1;29.9706;29.9706;29.9706
32;async;100;0.17403;0.13202;0.222548
32;inner;100;3.64799;3.62566;3.69278
32;wait;100;5.69502e-05;3.401e-05;0.000137969
32;boundary;100;0.130542;0.0914612;0.302711
32;calc iter;100;3.95262;3.87208;4.11586
32;calc total;1;395.341;395.341;395.341
32;total;1;451.253;451.253;451.253
33;initialize;1;29.6213;29.6213;29.6213
33;async;100;0.168669;0.134756;0.20408
33;inner;100;3.64809;3.62298;3.69112
33;wait;100;5.78684e-05;3.273e-05;0.000129349
33;boundary;100;0.136066;0.0899041;0.303852
33;calc iter;100;3.95289;3.88427;4.12024
33;calc total;1;395.341;395.341;395.341
33;total;1;450.904;450.904;450.904
34;initialize;1;30.0934;30.0934;30.0934
34;async;100;0.162437;0.112377;0.274596
34;inner;100;3.65472;3.62879;3.69771
34;wait;100;5.13054e-05;3.288e-05;0.000106639
34;boundary;100;0.135674;0.087411;0.314441
34;calc iter;100;3.95289;3.88341;4.15948
34;calc total;1;395.341;395.341;395.341
34;total;1;451.377;451.377;451.377
35;initialize;1;29.2738;29.2738;29.2738
35;async;100;0.202143;0.131627;0.372575
35;inner;100;3.62194;3.49427;3.6892
35;wait;100;6.87918e-05;4.0569e-05;0.000131369
35;boundary;100;0.128485;0.0856456;0.306475
35;calc iter;100;3.95264;3.78474;4.12745
35;calc total;1;395.341;395.341;395.341
35;total;1;450.557;450.557;450.557
36;initialize;1;29.9992;29.9992;29.9992
36;async;100;0.245709;0.134226;0.356112
36;inner;100;3.60061;3.50101;3.67594
36;wait;100;5.92885e-05;3.532e-05;0.000116878
36;boundary;100;0.105648;0.0901478;0.292825
36;calc iter;100;3.95203;3.85603;4.10312
36;calc total;1;395.341;395.341;395.341
36;total;1;451.282;451.282;451.282
37;initialize;1;29.2557;29.2557;29.2557
37;async;100;0.26219;0.132583;0.373093
37;inner;100;3.56602;3.52085;3.67433
37;wait;100;7.73098e-05;6.268e-05;0.000132178
37;boundary;100;0.122818;0.105142;0.28892
37;calc iter;100;3.9511;3.81049;4.1304
37;calc total;1;395.341;395.341;395.341
37;total;1;450.538;450.538;450.538
38;initialize;1;30.5506;30.5506;30.5506
38;async;100;0.232129;0.134051;0.283682
38;inner;100;3.61548;3.5706;3.68601
38;wait;100;6.61149e-05;3.9859e-05;0.000123169
38;boundary;100;0.104227;0.0899177;0.298109
38;calc iter;100;3.95191;3.82241;4.11831
38;calc total;1;395.341;395.341;395.341
38;total;1;451.833;451.833;451.833
39;initialize;1;29.5219;29.5219;29.5219
39;async;100;0.245275;0.127641;0.352464
39;inner;100;3.59949;3.5606;3.63993
39;wait;100;5.66544e-05;3.133e-05;0.000131239
39;boundary;100;0.107229;0.0929869;0.223406
39;calc iter;100;3.95206;3.86805;4.07451
39;calc total;1;395.341;395.341;395.341
39;total;1;450.805;450.805;450.805
40;initialize;1;29.1639;29.1639;29.1639
40;async;100;0.0509192;0.0410426;0.134143
40;inner;100;3.74518;3.70059;3.79841
40;wait;100;8.13207e-05;2.9859e-05;0.000514665
40;boundary;100;0.157188;0.0859173;0.338056
40;calc iter;100;3.95337;3.84536;4.23507
40;calc total;1;395.341;395.341;395.341
40;total;1;450.447;450.447;450.447
41;initialize;1;30.3427;30.3427;30.3427
41;async;100;0.0450976;0.039822;0.135244
41;inner;100;3.74969;3.70608;3.82996
41;wait;100;8.48682e-05;3.3439e-05;0.000506634
41;boundary;100;0.158506;0.0816747;0.290387
41;calc iter;100;3.95338;3.83108;4.24814
41;calc total;1;395.341;395.341;395.341
41;total;1;451.626;451.626;451.626
42;initialize;1;30.4059;30.4059;30.4059
42;async;100;0.0441509;0.0388335;0.127369
42;inner;100;3.74824;3.70365;3.78774
42;wait;100;6.61719e-05;2.8799e-05;0.000249657
42;boundary;100;0.160951;0.0832895;0.347356
42;calc iter;100;3.95341;3.83539;4.18521
42;calc total;1;395.341;395.341;395.341
42;total;1;451.689;451.689;451.689
43;initialize;1;29.4826;29.4826;29.4826
43;async;100;0.0463296;0.0323797;0.13447
43;inner;100;3.73845;3.66921;3.81255
43;wait;100;0.000101752;5.535e-05;0.000452285
43;boundary;100;0.168449;0.0980558;0.295388
43;calc iter;100;3.95333;3.84139;4.24287
43;calc total;1;395.341;395.341;395.341
43;total;1;450.766;450.766;450.766
44;initialize;1;30.4941;30.4941;30.4941
44;async;100;0.0684498;0.040338;0.191133
44;inner;100;3.69768;3.64824;3.73706
44;wait;100;6.9051e-05;3.682e-05;0.000397895
44;boundary;100;0.186964;0.106207;0.348451
44;calc iter;100;3.95317;3.86451;4.19724
44;calc total;1;395.341;395.341;395.341
44;total;1;451.777;451.777;451.777
45;initialize;1;30.5506;30.5506;30.5506
45;async;100;0.129678;0.0413183;0.180377
45;inner;100;3.67492;3.62155;3.75905
45;wait;100;7.02337e-05;3.908e-05;0.000202958
45;boundary;100;0.148221;0.109898;0.30404
45;calc iter;100;3.9529;3.81484;4.17973
45;calc total;1;395.341;395.341;395.341
45;total;1;451.833;451.833;451.833
46;initialize;1;29.1153;29.1153;29.1153
46;async;100;0.0568678;0.0295043;0.134707
46;inner;100;3.71089;3.68351;3.8146
46;wait;100;6.40041e-05;3.848e-05;0.000463445
46;boundary;100;0.185284;0.112387;0.293399
46;calc iter;100;3.95311;3.85422;4.24318
46;calc total;1;395.341;395.341;395.341
46;total;1;450.399;450.399;450.399
47;initialize;1;30.4475;30.4475;30.4475
47;async;100;0.0808898;0.0566685;0.14818
47;inner;100;3.69042;3.6619;3.7239
47;wait;100;9.82993e-05;4.671e-05;0.000223777
47;boundary;100;0.181777;0.110651;0.328615
47;calc iter;100;3.95319;3.85948;4.1546
47;calc total;1;395.341;395.341;395.341
47;total;1;451.731;451.731;451.731
48;initialize;1;30.5137;30.5137;30.5137
48;async;100;0.637819;0.113926;0.906902
48;inner;100;3.21841;2.96913;3.76489
48;wait;100;6.14036e-05;2.644e-05;0.000139128
48;boundary;100;0.0894989;0.0561569;0.292564
48;calc iter;100;3.94579;3.53521;4.24201
48;calc total;1;395.341;395.341;395.341
48;total;1;451.797;451.797;451.797
49;initialize;1;30.2929;30.2929;30.2929
49;async;100;0.630969;0.122755;0.903432
49;inner;100;3.22809;2.97128;3.77038
49;wait;100;4.72088e-05;2.199e-05;0.000158478
49;boundary;100;0.0867654;0.0552071;0.292236
49;calc iter;100;3.94587;3.77246;4.12751
49;calc total;1;395.341;395.341;395.341
49;total;1;451.576;451.576;451.576
50;initialize;1;29.0904;29.0904;29.0904
50;async;100;0.615187;0.0344116;0.900103
50;inner;100;3.24828;2.99751;3.80829
50;wait;100;5.39283e-05;2.8489e-05;0.000472805
50;boundary;100;0.0824384;0.0541763;0.277806
50;calc iter;100;3.94597;3.77176;4.20106
50;calc total;1;395.341;395.341;395.341
50;total;1;450.374;450.374;450.374
51;initialize;1;30.0277;30.0277;30.0277
51;async;100;0.626445;0.0918785;0.892435
51;inner;100;3.22412;2.9598;3.77333
51;wait;100;6.25688e-05;2.82e-05;0.000167308
51;boundary;100;0.0951628;0.0579773;0.288585
51;calc iter;100;3.94579;3.636;4.13346
51;calc total;1;395.341;395.341;395.341
51;total;1;451.311;451.311;451.311
52;initialize;1;30.6245;30.6245;30.6245
52;async;100;0.663406;0.124742;0.925104
52;inner;100;3.18862;2.95174;3.67162
52;wait;100;6.53148e-05;3.246e-05;0.000140589
52;boundary;100;0.0932202;0.0648083;0.289188
52;calc iter;100;3.94531;3.73692;4.32623
52;calc total;1;395.341;395.341;395.341
52;total;1;451.907;451.907;451.907
53;initialize;1;29.5621;29.5621;29.5621
53;async;100;0.695997;0.121435;1.03067
53;inner;100;3.10855;2.84477;3.66715
53;wait;100;8.17045e-05;3.803e-05;0.000132008
53;boundary;100;0.139552;0.0666096;0.291625
53;calc iter;100;3.94418;3.55451;4.46124
53;calc total;1;395.341;395.341;395.341
53;total;1;450.845;450.845;450.845
54;initialize;1;30.6245;30.6245;30.6245
54;async;100;0.656977;0.123897;0.944504
54;inner;100;3.1969;2.95064;3.67973
54;wait;100;5.35726e-05;2.774e-05;0.000169008
54;boundary;100;0.09139;0.0631367;0.293417
54;calc iter;100;3.94532;3.75491;4.23935
54;calc total;1;395.341;395.341;395.341
54;total;1;451.907;451.907;451.907
55;initialize;1;29.5218;29.5218;29.5218
55;async;100;0.677035;0.112186;0.928354
55;inner;100;3.17719;2.94859;3.64822
55;wait;100;4.29276e-05;2.926e-05;0.000121209
55;boundary;100;0.0910895;0.0719085;0.296219
55;calc iter;100;3.94537;3.52006;4.38738
55;calc total;1;395.341;395.341;395.341
55;total;1;450.805;450.805;450.805
56;initialize;1;30.594;30.594;30.594
56;async;100;0.663129;0.0913007;0.934772
56;inner;100;3.18495;2.93929;3.66436
56;wait;100;5.3976e-05;3.4059e-05;0.000126868
56;boundary;100;0.0898954;0.0712342;0.291762
56;calc iter;100;3.93803;3.44825;4.28899
56;calc total;1;395.341;395.341;395.341
56;total;1;451.877;451.877;451.877
57;initialize;1;30.0278;30.0278;30.0278
57;async;100;0.662223;0.109449;0.933989
57;inner;100;3.19384;2.9372;3.67042
57;wait;100;4.64372e-05;2.779e-05;8.7149e-05
57;boundary;100;0.0820026;0.0595036;0.288134
57;calc iter;100;3.93812;3.68013;4.22906
57;calc total;1;395.341;395.341;395.341
57;total;1;451.311;451.311;451.311
58;initialize;1;30.4484;30.4484;30.4484
58;async;100;0.6628;0.0593383;0.955116
58;inner;100;3.19245;2.92862;3.6766
58;wait;100;4.29135e-05;2.794e-05;0.000132339
58;boundary;100;0.0828136;0.0579465;0.300289
58;calc iter;100;3.93811;3.68857;4.23262
58;calc total;1;395.341;395.341;395.341
58;total;1;451.731;451.731;451.731
59;initialize;1;30.2726;30.2726;30.2726
59;async;100;0.661049;0.0480773;0.928409
59;inner;100;3.18816;2.92864;3.68801
59;wait;100;5.22145e-05;2.455e-05;0.000354656
59;boundary;100;0.0886363;0.0571719;0.346519
59;calc iter;100;3.9379;3.68799;4.23942
59;calc total;1;395.341;395.341;395.341
59;total;1;451.555;451.555;451.555
60;initialize;1;30.6222;30.6222;30.6222
60;async;100;0.754357;0.063149;1.20911
60;inner;100;3.07856;2.77557;3.67064
60;wait;100;4.09033e-05;2.884e-05;8.8819e-05
60;boundary;100;0.103369;0.0692758;0.30351
60;calc iter;100;3.93633;3.4978;4.47325
60;calc total;1;395.341;395.341;395.341
60;total;1;451.905;451.905;451.905
61;initialize;1;29.7381;29.7381;29.7381
61;async;100;0.939239;0.0751368;1.59643
61;inner;100;2.86761;2.44919;3.66985
61;wait;100;5.79407e-05;3.6179e-05;0.000130058
61;boundary;100;0.125439;0.0954285;0.290448
61;calc iter;100;3.93234;3.03304;4.7036
61;calc total;1;395.341;395.341;395.341
61;total;1;451.021;451.021;451.021
62;initialize;1;30.4478;30.4478;30.4478
62;async;100;0.772248;0.0515839;1.3119
62;inner;100;3.05504;2.65127;3.68075
62;wait;100;4.94502e-05;3.504e-05;0.000222937
62;boundary;100;0.109038;0.0819029;0.342652
62;calc iter;100;3.93638;3.49057;4.77242
62;calc total;1;395.341;395.341;395.341
62;total;1;451.731;451.731;451.731
63;initialize;1;29.9704;29.9704;29.9704
63;async;100;0.779087;0.124861;1.27169
63;inner;100;3.05273;2.70847;3.66682
63;wait;100;4.37508e-05;2.971e-05;0.000124979
63;boundary;100;0.104475;0.0871306;0.292441
63;calc iter;100;3.93634;3.07591;4.52674
63;calc total;1;395.341;395.341;395.341
63;total;1;451.253;451.253;451.253
64;initialize;1;29.7384;29.7384;29.7384
64;async;100;0.780451;0.131272;1.39236
64;inner;100;3.05727;2.51211;3.67387
64;wait;100;5.15626e-05;3.382e-05;0.000128818
64;boundary;100;0.0860104;0.0548058;0.293996
64;calc iter;100;3.92379;3.20915;4.41772
64;calc total;1;395.341;395.341;395.341
64;total;1;451.021;451.021;451.021
65;initialize;1;29.6778;29.6778;29.6778
65;async;100;0.763787;0.133817;1.37035
65;inner;100;3.07553;2.60673;3.67479
65;wait;100;5.22475e-05;3.105e-05;0.000134949
65;boundary;100;0.0842647;0.0553917;0.299636
65;calc iter;100;3.92363;3.20962;4.42058
65;calc total;1;395.341;395.341;395.341
65;total;1;450.961;450.961;450.961
66;initialize;1;30.4069;30.4069;30.4069
66;async;100;0.764261;0.12969;1.36496
66;inner;100;3.0768;2.60214;3.68088
66;wait;100;4.27469e-05;2.499e-05;0.000113588
66;boundary;100;0.0825803;0.0549975;0.303044
66;calc iter;100;3.92369;3.21291;4.41258
66;calc total;1;395.341;395.341;395.341
66;total;1;451.689;451.689;451.689
67;initialize;1;29.0398;29.0398;29.0398
67;async;100;0.76338;0.107939;1.35017
67;inner;100;3.07516;2.59545;3.68538
67;wait;100;4.69152e-05;2.448e-05;0.000122829
67;boundary;100;0.084959;0.0565374;0.314554
67;calc iter;100;3.92355;3.20709;4.4101
67;calc total;1;395.341;395.341;395.341
67;total;1;450.323;450.323;450.323
128;initialize;1;30.6705;30.6705;30.6705
128;async;100;0.712722;0.0820639;1.57197
128;inner;100;3.11891;2.54946;3.69529
128;wait;100;5.85287e-05;3.042e-05;0.000125169
128;boundary;100;0.0836204;0.053449;0.310793
128;calc iter;100;3.91531;3.37378;4.6908
128;calc total;1;395.341;395.341;395.341
128;total;1;451.954;451.954;451.954
129;initialize;1;30.6704;30.6704;30.6704
129;async;100;0.760385;0.0936838;1.62159
129;inner;100;3.07057;2.46098;3.65976
129;wait;100;5.56851e-05;3.396e-05;0.000134959
129;boundary;100;0.0836034;0.0561913;0.238523
129;calc iter;100;3.91462;3.39971;4.35968
129;calc total;1;395.341;395.341;395.341
129;total;1;451.954;451.954;451.954
130;initialize;1;30.6704;30.6704;30.6704
130;async;100;0.763323;0.102614;1.65733
130;inner;100;3.07139;2.47437;3.67243
130;wait;100;4.79678e-05;2.507e-05;0.000122159
130;boundary;100;0.0797984;0.0559036;0.269866
130;calc iter;100;3.91456;3.41249;4.36129
130;calc total;1;395.341;395.341;395.341
130;total;1;451.954;451.954;451.954
131;initialize;1;30.6405;30.6405;30.6405
131;async;100;0.748429;0.0658357;1.64329
131;inner;100;3.08412;2.49047;3.69976
131;wait;100;5.02712e-05;3.206e-05;0.000133279
131;boundary;100;0.0818594;0.0556892;0.314151
131;calc iter;100;3.91446;3.47881;4.36499
131;calc total;1;395.341;395.341;395.341
131;total;1;451.924;451.924;451.924
132;initialize;1;30.6712;30.6712;30.6712
132;async;100;0.88302;0.112689;2.1031
132;inner;100;2.93807;2.08867;3.65782
132;wait;100;4.13199e-05;2.689e-05;0.000123439
132;boundary;100;0.093178;0.0679072;0.219562
132;calc iter;100;3.91431;3.24398;5.03357
132;calc total;1;395.341;395.341;395.341
132;total;1;451.954;451.954;451.954
133;initialize;1;30.6712;30.6712;30.6712
133;async;100;0.978729;0.0642284;2.4404
133;inner;100;2.81783;1.53289;3.65879
133;wait;100;6.94781e-05;3.8569e-05;0.000120889
133;boundary;100;0.117289;0.0799759;0.224461
133;calc iter;100;3.91392;2.04885;5.38446
133;calc total;1;395.341;395.341;395.341
133;total;1;451.954;451.954;451.954
134;initialize;1;30.6711;30.6711;30.6711
134;async;100;0.889701;0.0813911;2.20203
134;inner;100;2.91873;2.03362;3.66907
134;wait;100;6.58561e-05;3.621e-05;0.000120919
134;boundary;100;0.105832;0.0721333;0.230473
134;calc iter;100;3.91433;3.28602;5.13668
134;calc total;1;395.341;395.341;395.341
134;total;1;451.954;451.954;451.954
135;initialize;1;30.6711;30.6711;30.6711
135;async;100;0.903315;0.122021;2.36542
135;inner;100;2.90973;1.67719;3.63455
135;wait;100;5.8142e-05;3.491e-05;0.000261497
135;boundary;100;0.101146;0.0698787;0.179914
135;calc iter;100;3.91426;3.22813;4.96612
135;calc total;1;395.341;395.341;395.341
135;total;1;451.954;451.954;451.954
136;initialize;1;30.6711;30.6711;30.6711
136;async;100;0.665262;0.0574142;1.09317
136;inner;100;3.14833;2.58665;3.73237
136;wait;100;6.04018e-05;2.8809e-05;0.000160988
136;boundary;100;0.090657;0.0574226;0.319463
136;calc iter;100;3.90431;2.72921;4.22752
136;calc total;1;395.341;395.341;395.341
136;total;1;451.954;451.954;451.954
137;initialize;1;30.6424;30.6424;30.6424
137;async;100;0.665538;0.0689692;1.06256
137;inner;100;3.15727;2.59187;3.72366
137;wait;100;5.91515e-05;3.223e-05;0.000141739
137;boundary;100;0.0815404;0.0562031;0.318261
137;calc iter;100;3.90441;2.74132;4.16043
137;calc total;1;395.341;395.341;395.341
137;total;1;451.925;451.925;451.925
138;initialize;1;30.6424;30.6424;30.6424
138;async;100;0.66502;0.063094;1.06372
138;inner;100;3.15967;2.59949;3.72317
138;wait;100;5.05532e-05;3.12e-05;0.000173189
138;boundary;100;0.0799148;0.0565316;0.318378
138;calc iter;100;3.90465;2.75377;4.16778
138;calc total;1;395.341;395.341;395.341
138;total;1;451.925;451.925;451.925
139;initialize;1;30.6421;30.6421;30.6421
139;async;100;0.672067;0.0677049;1.7099
139;inner;100;3.15033;2.4235;3.78161
139;wait;100;5.58951e-05;2.717e-05;0.000524975
139;boundary;100;0.0821857;0.0564628;0.2771
139;calc iter;100;3.90464;2.78603;5.18577
139;calc total;1;395.341;395.341;395.341
139;total;1;451.925;451.925;451.925
140;initialize;1;30.6398;30.6398;30.6398
140;async;100;0.732632;0.0677619;1.22765
140;inner;100;3.07402;2.11279;3.70174
140;wait;100;4.68199e-05;2.883e-05;0.000141649
140;boundary;100;0.0921907;0.070813;0.319094
140;calc iter;100;3.8989;2.91908;4.79267
140;calc total;1;395.341;395.341;395.341
140;total;1;451.922;451.922;451.922
141;initialize;1;30.6361;30.6361;30.6361
141;async;100;0.797178;0.0505741;1.49662
141;inner;100;2.9746;1.78888;3.70193
141;wait;100;7.19735e-05;3.14e-05;0.000125898
141;boundary;100;0.119425;0.0737016;0.319015
141;calc iter;100;3.89128;2.4956;4.71353
141;calc total;1;395.341;395.341;395.341
141;total;1;451.919;451.919;451.919
142;initialize;1;30.6216;30.6216;30.6216
142;async;100;0.749783;0.0288939;1.43357
142;inner;100;3.04066;1.80509;3.73826
142;wait;100;6.23467e-05;2.888e-05;0.000431356
142;boundary;100;0.100968;0.0716005;0.314675
142;calc iter;100;3.89147;1.95216;4.82636
142;calc total;1;395.341;395.341;395.341
142;total;1;451.904;451.904;451.904
143;initialize;1;30.6219;30.6219;30.6219
143;async;100;0.742509;0.0569853;1.2897
143;inner;100;3.05346;2.10313;3.67666
143;wait;100;5.99184e-05;3.326e-05;0.000143839
143;boundary;100;0.103168;0.075071;0.293866
143;calc iter;100;3.8992;2.72095;4.80105
143;calc total;1;395.341;395.341;395.341
143;total;1;451.904;451.904;451.904
144;initialize;1;30.6189;30.6189;30.6189
144;async;100;0.531011;0.124501;2.03052
144;inner;100;3.28359;1.85332;3.67212
144;wait;100;5.5773e-05;3.0199e-05;0.000137119
144;boundary;100;0.0990803;0.0716221;0.270349
144;calc iter;100;3.91374;3.26772;4.5997
144;calc total;1;395.341;395.341;395.341
144;total;1;451.901;451.901;451.901
145;initialize;1;30.6187;30.6187;30.6187
145;async;100;0.521398;0.125736;2.03255
145;inner;100;3.30885;1.85073;3.67098
145;wait;100;5.15556e-05;3.131e-05;0.000124199
145;boundary;100;0.0834162;0.0713236;0.275699
145;calc iter;100;3.91372;3.25402;4.60235
145;calc total;1;395.341;395.341;395.341
145;total;1;451.901;451.901;451.901
146;initialize;1;30.6139;30.6139;30.6139
146;async;100;0.517672;0.124419;2.03272
146;inner;100;3.31275;1.85307;3.68325
146;wait;100;4.67348e-05;2.9229e-05;0.000136539
146;boundary;100;0.083339;0.0696135;0.281135
146;calc iter;100;3.91381;3.25564;4.60458
146;calc total;1;395.341;395.341;395.341
146;total;1;451.896;451.896;451.896
147;initialize;1;30.5993;30.5993;30.5993
147;async;100;0.515948;0.126222;1.89744
147;inner;100;3.30656;1.84193;3.68112
147;wait;100;4.94926e-05;2.7229e-05;0.000141969
147;boundary;100;0.0891439;0.0693704;0.285131
147;calc iter;100;3.9117;3.24288;4.43355
147;calc total;1;395.341;395.341;395.341
147;total;1;451.882;451.882;451.882
148;initialize;1;30.5914;30.5914;30.5914
148;async;100;0.641271;0.129081;2.62845
148;inner;100;3.16938;1.72172;3.67069
148;wait;100;4.20017e-05;2.962e-05;0.000127539
148;boundary;100;0.0962689;0.0842132;0.279776
148;calc iter;100;3.90696;2.70966;4.83737
148;calc total;1;395.341;395.341;395.341
148;total;1;451.874;451.874;451.874
149;initialize;1;30.5915;30.5915;30.5915
149;async;100;0.779961;0.130339;2.58772
149;inner;100;2.99775;1.44341;3.67328
149;wait;100;6.6944e-05;3.4089e-05;0.000124289
149;boundary;100;0.119212;0.0907717;0.283769
149;calc iter;100;3.89699;2.13496;5.03785
149;calc total;1;395.341;395.341;395.341
149;total;1;451.874;451.874;451.874
150;initialize;1;30.5913;30.5913;30.5913
150;async;100;0.652322;0.051181;2.57406
150;inner;100;3.14971;1.74414;3.68346
150;wait;100;4.8992e-05;3.053e-05;0.000122489
150;boundary;100;0.106052;0.077284;0.311699
150;calc iter;100;3.90814;2.83671;4.82884
150;calc total;1;395.341;395.341;395.341
150;total;1;451.874;451.874;451.874
151;initialize;1;30.5913;30.5913;30.5913
151;async;100;0.677924;0.130849;2.60126
151;inner;100;3.12342;1.7501;3.65093
151;wait;100;5.32929e-05;3.0459e-05;0.000140309
151;boundary;100;0.106625;0.0799469;0.262076
151;calc iter;100;3.90803;2.98575;4.85286
151;calc total;1;395.341;395.341;395.341
151;total;1;451.874;451.874;451.874
152;initialize;1;30.5618;30.5618;30.5618
152;async;100;0.500993;0.0309489;1.73342
152;inner;100;3.34281;1.93369;3.78071
152;wait;100;6.25268e-05;2.145e-05;0.000488216
152;boundary;100;0.0795643;0.054305;0.325853
152;calc iter;100;3.92343;3.52181;4.37771
152;calc total;1;395.341;395.341;395.341
152;total;1;451.844;451.844;451.844
153;initialize;1;30.5589;30.5589;30.5589
153;async;100;0.504645;0.0302198;1.74899
153;inner;100;3.34469;1.93145;3.78238
153;wait;100;4.92334e-05;2.358e-05;0.000350306
153;boundary;100;0.074046;0.0543099;0.323781
153;calc iter;100;3.92344;3.5063;4.38541
153;calc total;1;395.341;395.341;395.341
153;total;1;451.842;451.842;451.842
154;initialize;1;30.5617;30.5617;30.5617
154;async;100;0.508294;0.0401951;1.74305
154;inner;100;3.34323;1.92083;3.80141
154;wait;100;4.41754e-05;2.2819e-05;0.000400606
154;boundary;100;0.0718956;0.054162;0.318337
154;calc iter;100;3.92346;3.51005;4.38221
154;calc total;1;395.341;395.341;395.341
154;total;1;451.844;451.844;451.844
155;initialize;1;30.559;30.559;30.559
155;async;100;0.496718;0.0386345;1.74282
155;inner;100;3.35011;1.93416;3.82669
155;wait;100;5.57656e-05;2.403e-05;0.000498166
155;boundary;100;0.0762955;0.0560155;0.291357
155;calc iter;100;3.92319;3.51023;4.39047
155;calc total;1;395.341;395.341;395.341
155;total;1;451.842;451.842;451.842
156;initialize;1;30.5589;30.5589;30.5589
156;async;100;0.496384;0.0290457;2.07251
156;inner;100;3.33383;1.95205;3.76897
156;wait;100;4.92841e-05;2.289e-05;0.000474766
156;boundary;100;0.0877384;0.0671858;0.336187
156;calc iter;100;3.918;3.53179;4.23893
156;calc total;1;395.341;395.341;395.341
156;total;1;451.841;451.841;451.841
157;initialize;1;30.5337;30.5337;30.5337
157;async;100;0.610558;0.0581167;2.67319
157;inner;100;3.1715;1.36556;3.72962
157;wait;100;7.67134e-05;2.91e-05;0.000466076
157;boundary;100;0.124947;0.0718367;0.360864
157;calc iter;100;3.90708;2.69288;4.52306
157;calc total;1;395.341;395.341;395.341
157;total;1;451.816;451.816;451.816
158;initialize;1;30.5366;30.5366;30.5366
158;async;100;0.489939;0.0327868;2.00994
158;inner;100;3.33751;1.9649;3.80954
158;wait;100;6.57321e-05;2.954e-05;0.000499586
158;boundary;100;0.0910776;0.0713302;0.303601
158;calc iter;100;3.9186;3.57271;4.24621
158;calc total;1;395.341;395.341;395.341
158;total;1;451.819;451.819;451.819
159;initialize;1;30.5365;30.5365;30.5365
159;async;100;0.505556;0.122258;2.09786
159;inner;100;3.3244;1.95663;3.67932
159;wait;100;5.44132e-05;3.044e-05;0.000135929
159;boundary;100;0.0886921;0.0703302;0.296259
159;calc iter;100;3.9187;3.55802;4.22874
159;calc total;1;395.341;395.341;395.341
159;total;1;451.819;451.819;451.819
160;initialize;1;30.3054;30.3054;30.3054
160;async;100;0.721393;0.127006;1.07821
160;inner;100;3.13041;2.89826;3.68075
160;wait;100;6.68029e-05;3.235e-05;0.000142909
160;boundary;100;0.0885189;0.0715062;0.283435
160;calc iter;100;3.9404;3.63103;4.30987
160;calc total;1;395.341;395.341;395.341
160;total;1;451.588;451.588;451.588
161;initialize;1;30.5333;30.5333;30.5333
161;async;100;0.71384;0.126341;1.06949
161;inner;100;3.14575;2.90715;3.67801
161;wait;100;5.36626e-05;3.014e-05;0.000157918
161;boundary;100;0.0810339;0.070717;0.279737
161;calc iter;100;3.94068;3.64717;4.30106
161;calc total;1;395.341;395.341;395.341
161;total;1;451.816;451.816;451.816
162;initialize;1;30.5334;30.5334;30.5334
162;async;100;0.712322;0.124361;1.06536
162;inner;100;3.14731;2.90478;3.68529
162;wait;100;5.15803e-05;3.3689e-05;0.000106579
162;boundary;100;0.081121;0.0711383;0.286705
162;calc iter;100;3.94081;3.64892;4.2987
162;calc total;1;395.341;395.341;395.341
162;total;1;451.816;451.816;451.816
163;initialize;1;30.5113;30.5113;30.5113
163;async;100;0.708287;0.125305;1.04179
163;inner;100;3.13655;2.9074;3.68569
163;wait;100;5.9309e-05;3e-05;9.7259e-05
163;boundary;100;0.0955203;0.0708707;0.286032
163;calc iter;100;3.94042;3.65927;4.27789
163;calc total;1;395.341;395.341;395.341
163;total;1;451.794;451.794;451.794
164;initialize;1;29.9901;29.9901;29.9901
164;async;100;0.927223;0.132466;1.51692
164;inner;100;2.90696;2.50171;3.67941
164;wait;100;4.89742e-05;3.583e-05;0.000132518
164;boundary;100;0.10087;0.0850273;0.285988
164;calc iter;100;3.93511;3.39152;4.531
164;calc total;1;395.341;395.341;395.341
164;total;1;451.273;451.273;451.273
165;initialize;1;30.5115;30.5115;30.5115
165;async;100;1.21164;0.130395;2.21005
165;inner;100;2.59489;1.84789;3.67636
165;wait;100;7.62498e-05;4.243e-05;0.000130509
165;boundary;100;0.121037;0.0933565;0.279957
165;calc iter;100;3.92764;2.89883;5.03318
165;calc total;1;395.341;395.341;395.341
165;total;1;451.794;451.794;451.794
166;initialize;1;30.5116;30.5116;30.5116
166;async;100;0.928096;0.13146;1.41624
166;inner;100;2.90584;2.53048;3.68807
166;wait;100;4.86458e-05;3.232e-05;0.000115929
166;boundary;100;0.101677;0.0849638;0.302145
166;calc iter;100;3.93566;3.41764;4.46915
166;calc total;1;395.341;395.341;395.341
166;total;1;451.794;451.794;451.794
167;initialize;1;30.5116;30.5116;30.5116
167;async;100;0.955123;0.133753;1.46208
167;inner;100;2.87559;2.5082;3.65603
167;wait;100;6.23614e-05;4.0459e-05;0.000133569
167;boundary;100;0.104621;0.0873212;0.271002
167;calc iter;100;3.9354;3.45338;4.48207
167;calc total;1;395.341;395.341;395.341
167;total;1;451.794;451.794;451.794
168;initialize;1;30.4798;30.4798;30.4798
168;async;100;0.561006;0.048462;0.787337
168;inner;100;3.30208;3.04966;3.77971
168;wait;100;6.0995e-05;2.8229e-05;0.000472876
168;boundary;100;0.0813988;0.0546821;0.324027
168;calc iter;100;3.94455;3.72562;4.23864
168;calc total;1;395.341;395.341;395.341
168;total;1;451.762;451.762;451.762
169;initialize;1;30.4799;30.4799;30.4799
169;async;100;0.559326;0.0282248;0.790887
169;inner;100;3.31475;3.08706;3.84166
169;wait;100;6.55818e-05;2.88e-05;0.000558555
169;boundary;100;0.0704345;0.055127;0.279094
169;calc iter;100;3.94457;3.78712;4.25589
169;calc total;1;395.341;395.341;395.341
169;total;1;451.762;451.762;451.762
170;initialize;1;30.434;30.434;30.434
170;async;100;0.564132;0.0333801;0.813602
170;inner;100;3.31037;3.06789;3.82335
170;wait;100;4.6972e-05;2.1799e-05;0.000567465
170;boundary;100;0.07005;0.0550935;0.288837
170;calc iter;100;3.9446;3.78628;4.24675
170;calc total;1;395.341;395.341;395.341
170;total;1;451.717;451.717;451.717
171;initialize;1;30.434;30.434;30.434
171;async;100;0.561514;0.0332362;0.82555
171;inner;100;3.3114;3.05864;3.82985
171;wait;100;5.68266e-05;2.7309e-05;0.000465646
171;boundary;100;0.0715419;0.055922;0.283938
171;calc iter;100;3.94452;3.78503;4.24843
171;calc total;1;395.341;395.341;395.341
171;total;1;451.717;451.717;451.717
172;initialize;1;30.4797;30.4797;30.4797
172;async;100;0.587984;0.0348788;0.840794
172;inner;100;3.26877;3.05432;3.75291
172;wait;100;5.89141e-05;3.071e-05;0.000352767
172;boundary;100;0.0867112;0.0722548;0.347827
172;calc iter;100;3.94353;3.79688;4.23172
172;calc total;1;395.341;395.341;395.341
172;total;1;451.762;451.762;451.762
173;initialize;1;30.4797;30.4797;30.4797
173;async;100;0.681789;0.0407574;1.35988
173;inner;100;3.13208;2.76461;3.74627
173;wait;100;8.71682e-05;3.88e-05;0.000452126
173;boundary;100;0.124837;0.0761037;0.349414
173;calc iter;100;3.9388;3.13068;4.72075
173;calc total;1;395.341;395.341;395.341
173;total;1;451.762;451.762;451.762
174;initialize;1;30.4339;30.4339;30.4339
174;async;100;0.582201;0.0660973;0.874306
174;inner;100;3.27336;3.06262;3.77458
174;wait;100;5.67883e-05;2.748e-05;0.000407706
174;boundary;100;0.0879535;0.0702155;0.352344
174;calc iter;100;3.94357;3.75788;4.21075
174;calc total;1;395.341;395.341;395.341
174;total;1;451.717;451.717;451.717
175;initialize;1;30.4797;30.4797;30.4797
175;async;100;0.592176;0.123063;0.841684
175;inner;100;3.26341;3.03768;3.67888
175;wait;100;5.51911e-05;3.1009e-05;0.000139778
175;boundary;100;0.0878648;0.0718683;0.278755
175;calc iter;100;3.94351;3.80409;4.09389
175;calc total;1;395.341;395.341;395.341
175;total;1;451.762;451.762;451.762
176;initialize;1;30.4341;30.4341;30.4341
176;async;100;0.640759;0.0419181;1.62672
176;inner;100;3.15592;2.31581;3.74901
176;wait;100;6.57041e-05;2.649e-05;0.000227088
176;boundary;100;0.133318;0.0553158;0.303782
176;calc iter;100;3.93007;3.53598;4.30653
176;calc total;1;395.341;395.341;395.341
176;total;1;451.717;451.717;451.717
177;initialize;1;30.4341;30.4341;30.4341
177;async;100;0.621246;0.0410118;1.62141
177;inner;100;3.17458;2.32685;3.7621
177;wait;100;6.49604e-05;2.452e-05;0.000215548
177;boundary;100;0.134228;0.0552852;0.310132
177;calc iter;100;3.93012;3.53846;4.30794
177;calc total;1;395.341;395.341;395.341
177;total;1;451.717;451.717;451.717
178;initialize;1;30.4041;30.4041;30.4041
178;async;100;0.613435;0.0383676;1.62753
178;inner;100;3.18252;2.32149;3.75985
178;wait;100;6.80124e-05;2.7989e-05;0.000225468
178;boundary;100;0.134088;0.0553136;0.310271
178;calc iter;100;3.93012;3.5356;4.31197
178;calc total;1;395.341;395.341;395.341
178;total;1;451.686;451.686;451.686
179;initialize;1;30.3922;30.3922;30.3922
179;async;100;0.615578;0.0361987;1.61588
179;inner;100;3.18007;2.31281;3.75215
179;wait;100;7.59987e-05;3.2189e-05;0.000203328
179;boundary;100;0.134372;0.0551298;0.311775
179;calc iter;100;3.9301;3.54965;4.3031
179;calc total;1;395.341;395.341;395.341
179;total;1;451.675;451.675;451.675
180;initialize;1;30.404;30.404;30.404
180;async;100;0.728798;0.106416;1.72556
180;inner;100;3.07722;2.24745;3.69131
180;wait;100;5.51018e-05;2.972e-05;0.000170828
180;boundary;100;0.122307;0.0717406;0.311204
180;calc iter;100;3.92838;3.66176;4.14756
180;calc total;1;395.341;395.341;395.341
180;total;1;451.686;451.686;451.686
181;initialize;1;30.3607;30.3607;30.3607
181;async;100;0.84831;0.0389588;3.24603
181;inner;100;2.93593;1.34976;3.70722
181;wait;100;7.31572e-05;4.6559e-05;0.000139899
181;boundary;100;0.139295;0.0921379;0.309125
181;calc iter;100;3.92362;2.13648;5.70382
181;calc total;1;395.341;395.341;395.341
181;total;1;451.643;451.643;451.643
182;initialize;1;30.306;30.306;30.306
182;async;100;0.720219;0.0333908;1.70406
182;inner;100;3.09688;2.24992;3.72164
182;wait;100;5.22569e-05;2.936e-05;0.000124429
182;boundary;100;0.111383;0.0714694;0.307678
182;calc iter;100;3.92854;3.67104;4.12691
182;calc total;1;395.341;395.341;395.341
182;total;1;451.588;451.588;451.588
183;initialize;1;30.3058;30.3058;30.3058
183;async;100;0.741399;0.081811;1.72982
183;inner;100;3.07323;2.24411;3.67961
183;wait;100;5.51927e-05;3.395e-05;0.000153659
183;boundary;100;0.11393;0.0720002;0.303628
183;calc iter;100;3.92862;3.65001;4.15855
183;calc total;1;395.341;395.341;395.341
183;total;1;451.588;451.588;451.588
184;initialize;1;30.3194;30.3194;30.3194
184;async;100;0.699908;0.0405344;1.89282
184;inner;100;3.07397;1.86103;3.70922
184;wait;100;6.17601e-05;2.947e-05;0.000160158
184;boundary;100;0.142354;0.0733893;0.307057
184;calc iter;100;3.91629;3.21225;4.68838
184;calc total;1;395.341;395.341;395.341
184;total;1;451.602;451.602;451.602
185;initialize;1;30.4036;30.4036;30.4036
185;async;100;0.689245;0.0363397;1.90131
185;inner;100;3.08611;1.85644;3.7296
185;wait;100;7.34137e-05;3.0539e-05;0.000170779
185;boundary;100;0.140876;0.0732395;0.313823
185;calc iter;100;3.9163;3.21161;4.69967
185;calc total;1;395.341;395.341;395.341
185;total;1;451.686;451.686;451.686
186;initialize;1;30.36;30.36;30.36
186;async;100;0.683862;0.0362644;1.89272
186;inner;100;3.09569;1.85557;3.76614
186;wait;100;7.15255e-05;2.969e-05;0.000352097
186;boundary;100;0.136648;0.0736298;0.351064
186;calc iter;100;3.91628;3.2197;4.69083
186;calc total;1;395.341;395.341;395.341
186;total;1;451.643;451.643;451.643
187;initialize;1;30.3914;30.3914;30.3914
187;async;100;0.682827;0.0359813;1.89105
187;inner;100;3.09347;1.85387;3.77668
187;wait;100;7.04461e-05;3.283e-05;0.000214908
187;boundary;100;0.139736;0.0737639;0.333918
187;calc iter;100;3.9161;3.22627;4.68752
187;calc total;1;395.341;395.341;395.341
187;total;1;451.675;451.675;451.675
188;initialize;1;30.2486;30.2486;30.2486
188;async;100;0.856465;0.077217;2.70405
188;inner;100;2.90756;1.42193;3.70037
188;wait;100;4.94561e-05;3.069e-05;0.000128549
188;boundary;100;0.142709;0.0822591;0.307396
188;calc iter;100;3.90678;2.56623;5.26726
188;calc total;1;395.341;395.341;395.341
188;total;1;451.531;451.531;451.531
189;initialize;1;30.3058;30.3058;30.3058
189;async;100;1.06247;0.0756649;4.23411
189;inner;100;2.6963;0.942349;3.69817
189;wait;100;6.16749e-05;2.5149e-05;0.000115049
189;boundary;100;0.132058;0.0653167;0.307597
189;calc iter;100;3.89089;1.13266;6.65761
189;calc total;1;395.341;395.341;395.341
189;total;1;451.588;451.588;451.588
190;initialize;1;30.3059;30.3059;30.3059
190;async;100;0.866481;0.0669305;2.6982
190;inner;100;2.91784;1.44077;3.71747
190;wait;100;5.25584e-05;3.288e-05;0.000162989
190;boundary;100;0.123017;0.0704005;0.348861
190;calc iter;100;3.90739;2.59436;5.26423
190;calc total;1;395.341;395.341;395.341
190;total;1;451.588;451.588;451.588
191;initialize;1;30.3199;30.3199;30.3199
191;async;100;0.876635;0.0725213;2.67574
191;inner;100;2.90436;1.43358;3.68717
191;wait;100;5.71064e-05;3.6219e-05;0.000132589
191;boundary;100;0.126383;0.0708717;0.310967
191;calc iter;100;3.90744;2.58165;5.21808
191;calc total;1;395.341;395.341;395.341
191;total;1;451.602;451.602;451.602
192;initialize;1;29.7005;29.7005;29.7005
192;async;100;0.591126;0.132112;1.05296
192;inner;100;3.23151;2.82855;3.67191
192;wait;100;6.33363e-05;3.147e-05;0.000137249
192;boundary;100;0.0887905;0.0552608;0.275401
192;calc iter;100;3.9115;3.51251;4.25659
192;calc total;1;395.341;395.341;395.341
192;total;1;450.983;450.983;450.983
193;initialize;1;29.8936;29.8936;29.8936
193;async;100;0.579234;0.13068;1.05208
193;inner;100;3.25103;2.83589;3.67022
193;wait;100;5.24378e-05;2.584e-05;9.544e-05
193;boundary;100;0.0812763;0.0529938;0.278331
193;calc iter;100;3.91159;3.52885;4.33261
193;calc total;1;395.341;395.341;395.341
193;total;1;451.176;451.176;451.176
194;initialize;1;30.1787;30.1787;30.1787
194;async;100;0.57661;0.099449;1.05411
194;inner;100;3.25583;2.84455;3.68466
194;wait;100;4.29591e-05;2.109e-05;0.00010779
194;boundary;100;0.0793305;0.0532663;0.302774
194;calc iter;100;3.91181;3.51856;4.36433
194;calc total;1;395.341;395.341;395.341
194;total;1;451.461;451.461;451.461
195;initialize;1;29.3744;29.3744;29.3744
195;async;100;0.578497;0.117681;1.06793
195;inner;100;3.25363;2.8158;3.67986
195;wait;100;4.37346e-05;2.339e-05;0.000112499
195;boundary;100;0.0796096;0.0530988;0.294906
195;calc iter;100;3.91178;3.51363;4.35693
195;calc total;1;395.341;395.341;395.341
195;total;1;450.657;450.657;450.657
196;initialize;1;29.8939;29.8939;29.8939
196;async;100;0.716181;0.066031;1.47745
196;inner;100;3.10379;2.41651;3.6538
196;wait;100;4.05185e-05;2.904e-05;0.000124969
196;boundary;100;0.0903332;0.0655546;0.211061
196;calc iter;100;3.91034;3.45718;4.40241
196;calc total;1;395.341;395.341;395.341
196;total;1;451.176;451.176;451.176
197;initialize;1;30.0909;30.0909;30.0909
197;async;100;0.862041;0.0673634;2.12672
197;inner;100;2.92666;1.775;3.66994
197;wait;100;6.34402e-05;3.006e-05;0.000116589
197;boundary;100;0.121148;0.0746188;0.258139
197;calc iter;100;3.90992;2.77171;4.966
197;calc total;1;395.341;395.341;395.341
197;total;1;451.373;451.373;451.373
198;initialize;1;29.177;29.177;29.177
198;async;100;0.757767;0.0303513;1.66624
198;inner;100;3.0398;2.30642;3.66967
198;wait;100;5.49762e-05;3.4679e-05;0.000119429
198;boundary;100;0.11238;0.0817993;0.24994
198;calc iter;100;3.91;3.07412;4.82959
198;calc total;1;395.341;395.341;395.341
198;total;1;450.459;450.459;450.459
199;initialize;1;30.0293;30.0293;30.0293
199;async;100;0.74035;0.127608;1.48955
199;inner;100;3.06431;2.41347;3.64415
199;wait;100;5.13576e-05;3.126e-05;0.000134019
199;boundary;100;0.104589;0.0711074;0.211167
199;calc iter;100;3.90931;3.45934;4.6083
199;calc total;1;395.341;395.341;395.341
199;total;1;451.312;451.312;451.312
200;initialize;1;28.8425;28.8425;28.8425
200;async;100;0.474015;0.0297482;0.808052
200;inner;100;3.34081;3.03336;3.76074
200;wait;100;6.46979e-05;2.58e-05;0.000456396
200;boundary;100;0.0990827;0.0556829;0.321706
200;calc iter;100;3.91398;3.57264;4.24272
200;calc total;1;395.341;395.341;395.341
200;total;1;450.125;450.125;450.125
201;initialize;1;29.9897;29.9897;29.9897
201;async;100;0.471042;0.0299924;0.818295
201;inner;100;3.36168;3.02578;3.76956
201;wait;100;5.611e-05;2.773e-05;0.000437276
201;boundary;100;0.0812698;0.0555408;0.329656
201;calc iter;100;3.91405;3.66171;4.21499
201;calc total;1;395.341;395.341;395.341
201;total;1;451.272;451.272;451.272
202;initialize;1;29.911;29.911;29.911
202;async;100;0.473418;0.0436452;0.761641
202;inner;100;3.36145;3.01127;3.80074
202;wait;100;4.63903e-05;2.512e-05;0.000398696
202;boundary;100;0.0792278;0.0559272;0.349349
202;calc iter;100;3.91414;3.64537;4.21102
202;calc total;1;395.341;395.341;395.341
202;total;1;451.193;451.193;451.193
203;initialize;1;29.9315;29.9315;29.9315
203;async;100;0.462272;0.0239791;0.916302
203;inner;100;3.35744;2.26549;3.82638
203;wait;100;5.30663e-05;2.511e-05;0.000514955
203;boundary;100;0.0820279;0.0555408;0.299345
203;calc iter;100;3.90179;2.41024;4.22499
203;calc total;1;395.341;395.341;395.341
203;total;1;451.214;451.214;451.214
204;initialize;1;29.8941;29.8941;29.8941
204;async;100;0.504124;0.0520703;1.28435
204;inner;100;3.31927;2.96793;3.7564
204;wait;100;4.91453e-05;2.4869e-05;0.000252788
204;boundary;100;0.0915751;0.0508967;0.348306
204;calc iter;100;3.91502;3.27552;4.35229
204;calc total;1;395.341;395.341;395.341
204;total;1;451.177;451.177;451.177
205;initialize;1;28.8422;28.8422;28.8422
205;async;100;0.542006;0.0402643;1.01843
205;inner;100;3.24099;2.78751;3.75155
205;wait;100;7.75421e-05;2.604e-05;0.000446456
205;boundary;100;0.126049;0.0728453;0.328459
205;calc iter;100;3.90912;3.24685;4.2374
205;calc total;1;395.341;395.341;395.341
205;total;1;450.125;450.125;450.125
206;initialize;1;29.9517;29.9517;29.9517
206;async;100;0.505594;0.031776;1.11645
206;inner;100;3.30621;2.93463;3.80473
206;wait;100;6.17997e-05;2.722e-05;0.000407036
206;boundary;100;0.102162;0.0692675;0.288463
206;calc iter;100;3.91403;3.23881;4.28983
206;calc total;1;395.341;395.341;395.341
206;total;1;451.234;451.234;451.234
207;initialize;1;30.1362;30.1362;30.1362
207;async;100;0.52209;0.0540662;1.33284
207;inner;100;3.29073;2.95062;3.69109
207;wait;100;6.23314e-05;2.193e-05;0.000142429
207;boundary;100;0.10192;0.0521017;0.344448
207;calc iter;100;3.91481;3.23576;4.43167
207;calc total;1;395.341;395.341;395.341
207;total;1;451.419;451.419;451.419
208;initialize;1;29.8147;29.8147;29.8147
208;async;100;0.245524;0.0519566;1.3527
208;inner;100;3.5637;2.41652;3.78596
208;wait;100;6.57902e-05;3.637e-05;9.7389e-05
208;boundary;100;0.11161;0.0688464;0.289106
208;calc iter;100;3.9209;3.61883;4.11721
208;calc total;1;395.341;395.341;395.341
208;total;1;451.097;451.097;451.097
209;initialize;1;29.8148;29.8148;29.8148
209;async;100;0.23228;0.0429418;1.25723
209;inner;100;3.5751;2.4339;3.78691
209;wait;100;5.71439e-05;3.469e-05;0.000177478
209;boundary;100;0.113165;0.0735662;0.288167
209;calc iter;100;3.9206;3.17581;4.54045
209;calc total;1;395.341;395.341;395.341
209;total;1;451.097;451.097;451.097
210;initialize;1;28.8421;28.8421;28.8421
210;async;100;0.216262;0.0331517;1.32383
210;inner;100;3.58354;2.40127;3.76339
210;wait;100;5.27027e-05;2.924e-05;0.000121419
210;boundary;100;0.121217;0.0687201;0.304261
210;calc iter;100;3.92107;3.53628;4.12345
210;calc total;1;395.341;395.341;395.341
210;total;1;450.125;450.125;450.125
211;initialize;1;29.7954;29.7954;29.7954
211;async;100;0.233395;0.0238077;2.98295
211;inner;100;3.57217;1.8367;3.77462
211;wait;100;5.42793e-05;2.85e-05;0.000122989
211;boundary;100;0.114558;0.0716775;0.301527
211;calc iter;100;3.92018;1.98135;5.51398
211;calc total;1;395.341;395.341;395.341
211;total;1;451.078;451.078;451.078
212;initialize;1;29.8327;29.8327;29.8327
212;async;100;0.270065;0.0360483;1.12856
212;inner;100;3.53951;2.46343;3.66105
212;wait;100;5.41539e-05;2.879e-05;0.000115729
212;boundary;100;0.100248;0.0713402;0.236028
212;calc iter;100;3.90987;2.58942;4.47281
212;calc total;1;395.341;395.341;395.341
212;total;1;451.115;451.115;451.115
213;initialize;1;29.8752;29.8752;29.8752
213;async;100;0.289884;0.0757079;1.00872
213;inner;100;3.49969;2.46201;3.66921
213;wait;100;6.50576e-05;3.5229e-05;0.000116529
213;boundary;100;0.120159;0.0710166;0.259578
213;calc iter;100;3.90981;3.03362;4.21743
213;calc total;1;395.341;395.341;395.341
213;total;1;451.158;451.158;451.158
214;initialize;1;29.7008;29.7008;29.7008
214;async;100;0.276289;0.0341973;1.319
214;inner;100;3.52449;2.43393;3.66811
214;wait;100;6.3718e-05;3.849e-05;0.000109179
214;boundary;100;0.108439;0.0707692;0.248612
214;calc iter;100;3.90928;2.73632;4.63945
214;calc total;1;395.341;395.341;395.341
214;total;1;450.983;450.983;450.983
215;initialize;1;29.7509;29.7509;29.7509
215;async;100;0.294314;0.0235343;1.19294
215;inner;100;3.50942;2.40435;3.64266
215;wait;100;5.99804e-05;3.458e-05;0.000124289
215;boundary;100;0.105284;0.0748271;0.214104
215;calc iter;100;3.90908;2.54935;4.55893
215;calc total;1;395.341;395.341;395.341
215;total;1;451.033;451.033;451.033
216;initialize;1;29.7325;29.7325;29.7325
216;async;100;0.12105;0.0303394;1.16717
216;inner;100;3.65339;2.51055;3.76592
216;wait;100;8.43911e-05;3.474e-05;0.000347907
216;boundary;100;0.147174;0.0544693;0.324134
216;calc iter;100;3.9217;3.06725;4.39858
216;calc total;1;395.341;395.341;395.341
216;total;1;451.015;451.015;451.015
217;initialize;1;29.7714;29.7714;29.7714
217;async;100;0.122114;0.0303017;1.11169
217;inner;100;3.65387;2.50249;3.76733
217;wait;100;7.33157e-05;3.625e-05;0.000483406
217;boundary;100;0.145718;0.0529942;0.328401
217;calc iter;100;3.92177;3.13888;4.31993
217;calc total;1;395.341;395.341;395.341
217;total;1;451.054;451.054;451.054
218;initialize;1;29.6794;29.6794;29.6794
218;async;100;0.113262;0.0305603;1.16262
218;inner;100;3.66261;2.50104;3.82383
218;wait;100;6.35658e-05;2.5e-05;0.000406916
218;boundary;100;0.145896;0.0531028;0.351274
218;calc iter;100;3.92184;3.07559;4.38774
218;calc total;1;395.341;395.341;395.341
218;total;1;450.962;450.962;450.962
219;initialize;1;29.6304;29.6304;29.6304
219;async;100;0.122943;0.0242098;2.2956
219;inner;100;3.65565;2.36417;3.83205
219;wait;100;6.42129e-05;2.387e-05;0.000467556
219;boundary;100;0.142667;0.0680321;0.29776
219;calc iter;100;3.92133;2.50479;5.46144
219;calc total;1;395.341;395.341;395.341
219;total;1;450.913;450.913;450.913
220;initialize;1;29.586;29.586;29.586
220;async;100;0.130288;0.0303821;1.25303
220;inner;100;3.6292;2.04023;3.84692
220;wait;100;7.96091e-05;2.8559e-05;0.000460036
220;boundary;100;0.151658;0.0602535;0.333493
220;calc iter;100;3.91123;2.86091;4.22148
220;calc total;1;395.341;395.341;395.341
220;total;1;450.868;450.868;450.868
221;initialize;1;29.6564;29.6564;29.6564
221;async;100;0.173741;0.0329405;0.897786
221;inner;100;3.59197;1.30181;3.82986
221;wait;100;7.66834e-05;3.534e-05;0.000292937
221;boundary;100;0.127795;0.0691686;0.332063
221;calc iter;100;3.89358;1.80733;4.46593
221;calc total;1;395.341;395.341;395.341
221;total;1;450.939;450.939;450.939
222;initialize;1;28.8417;28.8417;28.8417
222;async;100;0.147889;0.0272989;1.52444
222;inner;100;3.61825;2.02157;3.82979
222;wait;100;6.99629e-05;3.515e-05;0.000481986
222;boundary;100;0.140697;0.0643905;0.299615
222;calc iter;100;3.90691;2.78977;4.92936
222;calc total;1;395.341;395.341;395.341
222;total;1;450.124;450.124;450.124
223;initialize;1;29.6085;29.6085;29.6085
223;async;100;0.151626;0.0276082;1.30928
223;inner;100;3.60414;1.96955;3.71297
223;wait;100;6.83427e-05;2.591e-05;0.000184608
223;boundary;100;0.156085;0.0599915;0.32652
223;calc iter;100;3.91192;2.96074;4.14351
223;calc total;1;395.341;395.341;395.341
223;total;1;450.891;450.891;450.891
224;initialize;1;28.8412;28.8412;28.8412
224;async;100;0.559837;0.134647;2.08757
224;inner;100;3.27955;2.0503;3.67746
224;wait;100;5.66636e-05;3.28e-05;9.4519e-05
224;boundary;100;0.087851;0.0537143;0.294611
224;calc iter;100;3.9273;3.15276;5.19623
224;calc total;1;395.341;395.341;395.341
224;total;1;450.124;450.124;450.124
225;initialize;1;28.8412;28.8412;28.8412
225;async;100;0.558053;0.134256;2.10676
225;inner;100;3.28567;2.05244;3.67756
225;wait;100;5.29626e-05;2.295e-05;0.000136829
225;boundary;100;0.0836093;0.0533094;0.295751
225;calc iter;100;3.92739;3.14466;5.21678
225;calc total;1;395.341;395.341;395.341
225;total;1;450.124;450.124;450.124
226;initialize;1;29.3261;29.3261;29.3261
226;async;100;0.556082;0.122225;2.10406
226;inner;100;3.28595;2.05389;3.69731
226;wait;100;4.26283e-05;2.805e-05;0.000164818
226;boundary;100;0.0853588;0.0536098;0.296934
226;calc iter;100;3.92744;3.14153;5.21646
226;calc total;1;395.341;395.341;395.341
226;total;1;450.609;450.609;450.609
227;initialize;1;29.3034;29.3034;29.3034
227;async;100;0.551946;0.110991;2.10062
227;inner;100;3.28233;2.03659;3.68771
227;wait;100;5.55429e-05;2.9359e-05;0.000128919
227;boundary;100;0.0927352;0.0558671;0.309586
227;calc iter;100;3.92707;3.18509;5.1947
227;calc total;1;395.341;395.341;395.341
227;total;1;450.586;450.586;450.586
228;initialize;1;29.4016;29.4016;29.4016
228;async;100;0.70972;0.134128;3.02848
228;inner;100;3.1113;1.32718;3.6744
228;wait;100;4.60072e-05;3.2269e-05;0.000223547
228;boundary;100;0.0961381;0.0706577;0.28289
228;calc iter;100;3.9172;3.1843;5.43486
228;calc total;1;395.341;395.341;395.341
228;total;1;450.684;450.684;450.684
229;initialize;1;29.5632;29.5632;29.5632
229;async;100;0.874942;0.133663;3.72067
229;inner;100;2.90245;0.983696;3.67235
229;wait;100;7.02755e-05;2.8969e-05;0.000128789
229;boundary;100;0.119995;0.0644672;0.280808
229;calc iter;100;3.89746;2.1452;5.57066
229;calc total;1;395.341;395.341;395.341
229;total;1;450.846;450.846;450.846
230;initialize;1;29.5182;29.5182;29.5182
230;async;100;0.720404;0.110025;2.88213
230;inner;100;3.08825;1.39976;3.68251
230;wait;100;4.85816e-05;2.9379e-05;0.000129939
230;boundary;100;0.109123;0.072552;0.288087
230;calc iter;100;3.91783;3.24731;5.33856
230;calc total;1;395.341;395.341;395.341
230;total;1;450.801;450.801;450.801
231;initialize;1;30.1366;30.1366;30.1366
231;async;100;0.717624;0.134191;2.96167
231;inner;100;3.09868;1.31481;3.65047
231;wait;100;5.19561e-05;3.273e-05;0.000137388
231;boundary;100;0.101419;0.0741381;0.250983
231;calc iter;100;3.91778;3.17442;5.42691
231;calc total;1;395.341;395.341;395.341
231;total;1;451.419;451.419;451.419
232;initialize;1;28.8412;28.8412;28.8412
232;async;100;0.549279;0.0311173;1.53212
232;inner;100;3.29114;2.46677;3.76718
232;wait;100;6.27713e-05;2.6949e-05;0.000420837
232;boundary;100;0.0945097;0.0546532;0.339286
232;calc iter;100;3.935;2.75956;4.94564
232;calc total;1;395.341;395.341;395.341
232;total;1;450.124;450.124;450.124
233;initialize;1;29.4243;29.4243;29.4243
233;async;100;0.522986;0.0426079;1.20403
233;inner;100;3.32835;2.74736;3.79167
233;wait;100;5.33067e-05;2.1559e-05;0.000422426
233;boundary;100;0.0836671;0.0545911;0.356156
233;calc iter;100;3.93506;3.41114;4.51346
233;calc total;1;395.341;395.341;395.341
233;total;1;450.707;450.707;450.707
234;initialize;1;29.3741;29.3741;29.3741
234;async;100;0.520542;0.0392783;1.20293
234;inner;100;3.33382;2.74997;3.82995
234;wait;100;4.87078e-05;2.0899e-05;0.000471826
234;boundary;100;0.0806392;0.0532257;0.308805
234;calc iter;100;3.93506;3.40258;4.52087
234;calc total;1;395.341;395.341;395.341
234;total;1;450.657;450.657;450.657
235;initialize;1;29.3498;29.3498;29.3498
235;async;100;0.52073;0.0315308;1.19797
235;inner;100;3.33188;2.74503;3.80114
235;wait;100;5.72749e-05;2.338e-05;0.000467836
235;boundary;100;0.0823534;0.0531996;0.313614
235;calc iter;100;3.93503;3.41688;4.51195
235;calc total;1;395.341;395.341;395.341
235;total;1;450.633;450.633;450.633
236;initialize;1;29.5862;29.5862;29.5862
236;async;100;0.591425;0.0318836;1.33161
236;inner;100;3.24214;2.56842;3.75161
236;wait;100;5.29183e-05;2.51e-05;0.000390826
236;boundary;100;0.0997251;0.0528511;0.352084
236;calc iter;100;3.93335;3.52206;4.50514
236;calc total;1;395.341;395.341;395.341
236;total;1;450.869;450.869;450.869
237;initialize;1;28.8414;28.8414;28.8414
237;async;100;0.839041;0.0351623;2.97686
237;inner;100;2.96083;1.58561;3.75509
237;wait;100;7.29815e-05;2.6e-05;0.000370706
237;boundary;100;0.128296;0.0534263;0.349841
237;calc iter;100;3.92824;1.80311;6.02444
237;calc total;1;395.341;395.341;395.341
237;total;1;450.124;450.124;450.124
238;initialize;1;29.8146;29.8146;29.8146
238;async;100;0.59729;0.0235187;1.35406
238;inner;100;3.23378;2.57911;3.80838
238;wait;100;5.41247e-05;2.681e-05;0.000471296
238;boundary;100;0.102391;0.0545997;0.312445
238;calc iter;100;3.93351;3.02877;4.8169
238;calc total;1;395.341;395.341;395.341
238;total;1;451.097;451.097;451.097
239;initialize;1;29.2549;29.2549;29.2549
239;async;100;0.603772;0.0462539;1.3458
239;inner;100;3.22292;2.57172;3.68393
239;wait;100;5.31004e-05;3.019e-05;0.000134569
239;boundary;100;0.1068;0.0703678;0.303671
239;calc iter;100;3.93355;3.55569;4.54753
239;calc total;1;395.341;395.341;395.341
239;total;1;450.537;450.537;450.537
240;initialize;1;28.8413;28.8413;28.8413
240;async;100;0.713277;0.0697425;2.01116
240;inner;100;3.11071;1.86426;3.72698
240;wait;100;5.98804e-05;2.69e-05;0.000248017
240;boundary;100;0.0960925;0.0550432;0.295834
240;calc iter;100;3.92015;3.48652;4.39522
240;calc total;1;395.341;395.341;395.341
240;total;1;450.124;450.124;450.124
241;initialize;1;29.2047;29.2047;29.2047
241;async;100;0.6858;0.134109;2.01019
241;inner;100;3.14863;1.86534;3.6761
241;wait;100;4.59781e-05;2.628e-05;0.000127619
241;boundary;100;0.0856813;0.0547137;0.289808
241;calc iter;100;3.92016;3.57824;4.39482
241;calc total;1;395.341;395.341;395.341
241;total;1;450.487;450.487;450.487
242;initialize;1;29.1774;29.1774;29.1774
242;async;100;0.687529;0.099105;2.01696
242;inner;100;3.15143;1.86187;3.79475
242;wait;100;4.04147e-05;2.181e-05;0.000183748
242;boundary;100;0.0812104;0.0547939;0.328715
242;calc iter;100;3.92021;3.58107;4.39867
242;calc total;1;395.341;395.341;395.341
242;total;1;450.46;450.46;450.46
243;initialize;1;29.1492;29.1492;29.1492
243;async;100;0.687697;0.0789913;2.01461
243;inner;100;3.15151;1.86755;3.79252
243;wait;100;4.72799e-05;2.335e-05;0.000214208
243;boundary;100;0.0808418;0.0553358;0.290635
243;calc iter;100;3.9201;3.58351;4.40146
243;calc total;1;395.341;395.341;395.341
243;total;1;450.432;450.432;450.432
244;initialize;1;28.896;28.896;28.896
244;async;100;0.788227;0.130337;1.96067
244;inner;100;3.03212;1.72439;3.6747
244;wait;100;4.83171e-05;3.1379e-05;0.000133959
244;boundary;100;0.0943486;0.0713957;0.292631
244;calc iter;100;3.91475;3.26418;4.74808
244;calc total;1;395.341;395.341;395.341
244;total;1;450.178;450.178;450.178
245;initialize;1;29.037;29.037;29.037
245;async;100;1.05213;0.0589167;4.12116
245;inner;100;2.71766;0.917337;3.66748
245;wait;100;6.62092e-05;2.363e-05;0.000132729
245;boundary;100;0.123544;0.0639883;0.296137
245;calc iter;100;3.8934;1.10201;6.72717
245;calc total;1;395.341;395.341;395.341
245;total;1;450.32;450.32;450.32
246;initialize;1;29.0659;29.0659;29.0659
246;async;100;0.803856;0.0889539;1.94496
246;inner;100;3.00726;1.74554;3.69463
246;wait;100;5.19263e-05;3.0479e-05;0.000190509
246;boundary;100;0.10385;0.0724345;0.296659
246;calc iter;100;3.91502;3.29046;4.72261
246;calc total;1;395.341;395.341;395.341
246;total;1;450.348;450.348;450.348
247;initialize;1;29.0942;29.0942;29.0942
247;async;100;0.816458;0.103875;1.95513
247;inner;100;2.99894;1.74148;3.65094
247;wait;100;5.59411e-05;3.1329e-05;0.000128169
247;boundary;100;0.0995128;0.0715398;0.292065
247;calc iter;100;3.91497;3.25232;4.7433
247;calc total;1;395.341;395.341;395.341
247;total;1;450.377;450.377;450.377
248;initialize;1;29.1224;29.1224;29.1224
248;async;100;0.718738;0.0277791;2.19257
248;inner;100;3.09267;1.88742;3.67739
248;wait;100;5.91575e-05;3.7059e-05;9.0829e-05
248;boundary;100;0.0961852;0.0576028;0.289604
248;calc iter;100;3.90765;2.67179;5.52048
248;calc total;1;395.341;395.341;395.341
248;total;1;450.405;450.405;450.405
249;initialize;1;28.9828;28.9828;28.9828
249;async;100;0.702667;0.0322789;2.21792
249;inner;100;3.12179;1.88834;3.71661
249;wait;100;4.83318e-05;2.678e-05;0.000167828
249;boundary;100;0.0832021;0.0544528;0.29043
249;calc iter;100;3.90771;2.74367;5.50077
249;calc total;1;395.341;395.341;395.341
249;total;1;450.265;450.265;450.265
250;initialize;1;28.9539;28.9539;28.9539
250;async;100;0.704728;0.0297312;2.21344
250;inner;100;3.12338;1.89505;3.78059
250;wait;100;4.39403e-05;2.307e-05;0.000162659
250;boundary;100;0.0795044;0.054147;0.295614
250;calc iter;100;3.90766;2.72118;5.50252
250;calc total;1;395.341;395.341;395.341
250;total;1;450.236;450.236;450.236
251;initialize;1;28.9243;28.9243;28.9243
251;async;100;0.703307;0.0274824;2.2067
251;inner;100;3.12286;1.89836;3.76363
251;wait;100;4.11286e-05;2.111e-05;0.000147789
251;boundary;100;0.081298;0.0528429;0.330136
251;calc iter;100;3.9075;2.73508;5.49535
251;calc total;1;395.341;395.341;395.341
251;total;1;450.207;450.207;450.207
256;initialize;1;30.6734;30.6734;30.6734
256;async;100;0.427564;0.0694984;1.34051
256;inner;100;3.3846;2.67267;3.71531
256;wait;100;7.14063e-05;3.574e-05;0.000268677
256;boundary;100;0.104007;0.0743077;0.320644
256;calc iter;100;3.91624;3.49821;4.73745
256;calc total;1;395.341;395.341;395.341
256;total;1;451.957;451.957;451.957
252;initialize;1;29.0087;29.0087;29.0087
252;async;100;0.845948;0.0969443;2.9475
252;inner;100;2.96218;1.35241;3.66784
252;wait;100;4.26618e-05;2.976e-05;0.000120919
252;boundary;100;0.0987594;0.076883;0.29502
252;calc iter;100;3.90693;2.71831;6.18273
252;calc total;1;395.341;395.341;395.341
252;total;1;450.291;450.291;450.291
253;initialize;1;28.8424;28.8424;28.8424
253;async;100;1.00769;0.0612203;4.33074
253;inner;100;2.77536;0.95769;3.67404
253;wait;100;6.5862e-05;3.073e-05;0.000133899
253;boundary;100;0.12373;0.0644246;0.290095
253;calc iter;100;3.90685;2.11732;7.72814
253;calc total;1;395.341;395.341;395.341
253;total;1;450.125;450.125;450.125
257;initialize;1;30.6805;30.6805;30.6805
257;async;100;0.458229;0.073539;1.38074
257;inner;100;3.37112;2.59201;3.67948
257;wait;100;5.2624e-05;3.535e-05;0.000128808
257;boundary;100;0.0865246;0.0728802;0.268191
257;calc iter;100;3.91593;3.49734;4.76278
257;calc total;1;395.341;395.341;395.341
257;total;1;451.964;451.964;451.964
258;initialize;1;30.6732;30.6732;30.6732
258;async;100;0.460582;0.0942777;1.37884
258;inner;100;3.37458;2.59142;3.69096
258;wait;100;4.57491e-05;2.9969e-05;0.000118599
258;boundary;100;0.0808165;0.068249;0.290548
258;calc iter;100;3.91603;3.51771;4.77061
258;calc total;1;395.341;395.341;395.341
258;total;1;451.956;451.956;451.956
259;initialize;1;29.6007;29.6007;29.6007
259;async;100;0.454441;0.0822155;1.26843
259;inner;100;3.36966;2.59045;3.68349
259;wait;100;4.40615e-05;2.5979e-05;9.1819e-05
259;boundary;100;0.0836549;0.070681;0.270028
259;calc iter;100;3.9078;3.52938;4.13402
259;calc total;1;395.341;395.341;395.341
259;total;1;450.884;450.884;450.884
260;initialize;1;30.6815;30.6815;30.6815
260;async;100;0.58107;0.0965994;2.10948
260;inner;100;3.23941;2.37051;3.66064
260;wait;100;3.92481e-05;3.0469e-05;0.000117669
260;boundary;100;0.0950755;0.0839523;0.221499
260;calc iter;100;3.91559;3.25232;5.38959
260;calc total;1;395.341;395.341;395.341
260;total;1;451.964;451.964;451.964
261;initialize;1;30.6814;30.6814;30.6814
261;async;100;0.676553;0.0640036;2.41306
261;inner;100;3.11054;1.93199;3.65244
261;wait;100;5.97393e-05;3.492e-05;0.000116308
261;boundary;100;0.119196;0.0884706;0.19212
261;calc iter;100;3.90635;2.99983;5.17326
261;calc total;1;395.341;395.341;395.341
261;total;1;451.964;451.964;451.964
262;initialize;1;30.4115;30.4115;30.4115
262;async;100;0.617743;0.1335;2.01908
262;inner;100;3.18347;2.38408;3.66821
262;wait;100;5.59588e-05;3.4589e-05;9.9769e-05
262;boundary;100;0.112897;0.0853059;0.239014
262;calc iter;100;3.91417;3.08259;5.29424
262;calc total;1;395.341;395.341;395.341
262;total;1;451.694;451.694;451.694
263;initialize;1;30.5072;30.5072;30.5072
263;async;100;0.620901;0.0342256;2.13483
263;inner;100;3.18688;2.35886;3.63579
263;wait;100;5.09138e-05;3.337e-05;0.000132548
263;boundary;100;0.10745;0.0861786;0.188291
263;calc iter;100;3.91528;3.38625;5.41953
263;calc total;1;395.341;395.341;395.341
263;total;1;451.79;451.79;451.79
264;initialize;1;29.0393;29.0393;29.0393
264;async;100;0.381507;0.0842107;1.94427
264;inner;100;3.44891;2.10511;3.78414
264;wait;100;6.94037e-05;3.016e-05;0.000176688
264;boundary;100;0.0871296;0.0524625;0.328131
264;calc iter;100;3.91762;3.53879;4.22822
264;calc total;1;395.341;395.341;395.341
264;total;1;450.322;450.322;450.322
265;initialize;1;30.2047;30.2047;30.2047
265;async;100;0.377531;0.103836;1.8683
265;inner;100;3.46391;2.1338;3.78753
265;wait;100;5.03923e-05;2.8569e-05;0.000232007
265;boundary;100;0.0758573;0.0555935;0.32799
265;calc iter;100;3.91735;3.54319;4.19591
265;calc total;1;395.341;395.341;395.341
265;total;1;451.487;451.487;451.487
266;initialize;1;30.525;30.525;30.525
266;async;100;0.384713;0.0991059;1.96397
266;inner;100;3.46088;2.08977;3.79315
266;wait;100;4.33378e-05;2.114e-05;0.000289337
266;boundary;100;0.0721448;0.0514291;0.322077
266;calc iter;100;3.91779;3.53217;4.19293
266;calc total;1;395.341;395.341;395.341
266;total;1;451.808;451.808;451.808
267;initialize;1;30.5252;30.5252;30.5252
267;async;100;0.385777;0.0919979;3.03055
267;inner;100;3.45804;1.82867;3.78357
267;wait;100;4.34288e-05;2.4739e-05;0.000314906
267;boundary;100;0.073067;0.0542027;0.317524
267;calc iter;100;3.91693;2.32085;5.23586
267;calc total;1;395.341;395.341;395.341
267;total;1;451.807;451.807;451.807
268;initialize;1;29.2011;29.2011;29.2011
268;async;100;0.374104;0.100992;1.37848
268;inner;100;3.44273;2.17135;3.78498
268;wait;100;4.73547e-05;2.695e-05;0.000211567
268;boundary;100;0.08744;0.0625766;0.325844
268;calc iter;100;3.90432;2.77406;4.20897
268;calc total;1;395.341;395.341;395.341
268;total;1;450.484;450.484;450.484
269;initialize;1;30.3727;30.3727;30.3727
269;async;100;0.420114;0.0550878;1.51729
269;inner;100;3.37112;2.0691;3.78293
269;wait;100;7.4281e-05;4.2139e-05;0.000163019
269;boundary;100;0.111755;0.0741352;0.328178
269;calc iter;100;3.90306;3.19136;4.47685
269;calc total;1;395.341;395.341;395.341
269;total;1;451.655;451.655;451.655
270;initialize;1;30.5619;30.5619;30.5619
270;async;100;0.387953;0.092409;1.41342
270;inner;100;3.41889;2.18824;3.76559
270;wait;100;6.66552e-05;3.225e-05;0.000499704
270;boundary;100;0.0975878;0.069677;0.307159
270;calc iter;100;3.9045;2.91859;4.30796
270;calc total;1;395.341;395.341;395.341
270;total;1;451.844;451.844;451.844
271;initialize;1;30.229;30.229;30.229
271;async;100;0.382465;0.0821068;1.38174
271;inner;100;3.43294;2.17311;3.77601
271;wait;100;5.49458e-05;2.971e-05;0.000222418
271;boundary;100;0.0895667;0.0649168;0.273355
271;calc iter;100;3.90503;2.87508;4.2357
271;calc total;1;395.341;395.341;395.341
271;total;1;451.512;451.512;451.512
272;initialize;1;30.6004;30.6004;30.6004
272;async;100;0.526149;0.0332481;1.04939
272;inner;100;3.29363;2.77163;3.66802
272;wait;100;5.98958e-05;3.713e-05;0.000139279
272;boundary;100;0.104766;0.0741482;0.242496
272;calc iter;100;3.9246;2.88893;4.45411
272;calc total;1;395.341;395.341;395.341
272;total;1;451.883;451.883;451.883
273;initialize;1;30.4594;30.4594;30.4594
273;async;100;0.516531;0.12222;0.891872
273;inner;100;3.32129;2.7678;3.66768
273;wait;100;5.0714e-05;3.082e-05;8.5419e-05
273;boundary;100;0.0869902;0.0735922;0.24138
273;calc iter;100;3.92487;2.97519;4.33378
273;calc total;1;395.341;395.341;395.341
273;total;1;451.742;451.742;451.742
274;initialize;1;30.6366;30.6366;30.6366
274;async;100;0.505356;0.0378587;0.876738
274;inner;100;3.33792;2.78745;3.70729
274;wait;100;4.03305e-05;2.775e-05;0.000101408
274;boundary;100;0.0816893;0.068855;0.327346
274;calc iter;100;3.92501;2.90154;4.39643
274;calc total;1;395.341;395.341;395.341
274;total;1;451.919;451.919;451.919
275;initialize;1;29.7079;29.7079;29.7079
275;async;100;0.520301;0.0765771;1.334
275;inner;100;3.32211;2.7802;3.67744
275;wait;100;4.89254e-05;3.247e-05;0.000138199
275;boundary;100;0.082353;0.0709504;0.256488
275;calc iter;100;3.92481;3.03696;4.97734
275;calc total;1;395.341;395.341;395.341
275;total;1;450.99;450.99;450.99
276;initialize;1;30.4594;30.4594;30.4594
276;async;100;0.636707;0.0369671;1.35349
276;inner;100;3.18232;2.0018;3.67609
276;wait;100;4.06403e-05;3.0199e-05;0.000114389
276;boundary;100;0.0965197;0.0846825;0.242196
276;calc iter;100;3.91559;3.09158;4.26558
276;calc total;1;395.341;395.341;395.341
276;total;1;451.742;451.742;451.742
277;initialize;1;30.2047;30.2047;30.2047
277;async;100;0.7174;0.0845902;1.40499
277;inner;100;3.06232;1.84033;3.66776
277;wait;100;6.75074e-05;3.701e-05;0.000125319
277;boundary;100;0.121389;0.0922245;0.217365
277;calc iter;100;3.90118;2.05123;4.37274
277;calc total;1;395.341;395.341;395.341
277;total;1;451.487;451.487;451.487
278;initialize;1;30.4593;30.4593;30.4593
278;async;100;0.649418;0.114345;1.6062
278;inner;100;3.14394;1.98706;3.68634
278;wait;100;5.18149e-05;3.278e-05;0.000101189
278;boundary;100;0.110037;0.0893152;0.268927
278;calc iter;100;3.90345;2.22509;4.59785
278;calc total;1;395.341;395.341;395.341
278;total;1;451.742;451.742;451.742
279;initialize;1;30.1843;30.1843;30.1843
279;async;100;0.670365;0.132816;1.40094
279;inner;100;3.13561;1.93243;3.65101
279;wait;100;5.14478e-05;3.451e-05;0.000132129
279;boundary;100;0.110178;0.0860965;0.21765
279;calc iter;100;3.91621;3.24104;4.28908
279;calc total;1;395.341;395.341;395.341
279;total;1;451.467;451.467;451.467
280;initialize;1;30.0215;30.0215;30.0215
280;async;100;0.38677;0.0349914;0.65439
280;inner;100;3.45812;3.00317;3.74439
280;wait;100;6.70648e-05;2.906e-05;0.000474505
280;boundary;100;0.0823563;0.0536479;0.338171
280;calc iter;100;3.92731;3.39597;4.38463
280;calc total;1;395.341;395.341;395.341
280;total;1;451.304;451.304;451.304
281;initialize;1;29.9581;29.9581;29.9581
281;async;100;0.39139;0.051512;0.618247
281;inner;100;3.46091;2.99947;3.74413
281;wait;100;4.80948e-05;2.417e-05;0.000356767
281;boundary;100;0.0750203;0.0530862;0.334391
281;calc iter;100;3.92737;3.43714;4.32581
281;calc total;1;395.341;395.341;395.341
281;total;1;451.24;451.24;451.24
282;initialize;1;30.0368;30.0368;30.0368
282;async;100;0.392165;0.0377702;0.628734
282;inner;100;3.462;2.99916;3.80119
282;wait;100;3.87235e-05;2.382e-05;0.000514714
282;boundary;100;0.0732066;0.0532587;0.312349
282;calc iter;100;3.92741;3.39699;4.36361
282;calc total;1;395.341;395.341;395.341
282;total;1;451.319;451.319;451.319
283;initialize;1;29.8289;29.8289;29.8289
283;async;100;0.393292;0.0450607;1.56134
283;inner;100;3.45814;2.68989;3.80072
283;wait;100;3.7317e-05;2.1049e-05;0.000409196
283;boundary;100;0.0739998;0.0554385;0.310876
283;calc iter;100;3.92548;2.96524;5.2597
283;calc total;1;395.341;395.341;395.341
283;total;1;451.112;451.112;451.112
284;initialize;1;30.5681;30.5681;30.5681
284;async;100;0.40226;0.052514;0.876071
284;inner;100;3.43905;2.72709;3.73321
284;wait;100;4.35491e-05;2.693e-05;0.000422276
284;boundary;100;0.0830694;0.0662174;0.343056
284;calc iter;100;3.92443;3.37396;4.21188
284;calc total;1;395.341;395.341;395.341
284;total;1;451.851;451.851;451.851
285;initialize;1;30.2542;30.2542;30.2542
285;async;100;0.426411;0.0525057;1.52928
285;inner;100;3.3819;2.35633;3.73578
285;wait;100;7.77764e-05;3.2769e-05;0.000350396
285;boundary;100;0.109093;0.0715888;0.340703
285;calc iter;100;3.91748;2.60825;4.40892
285;calc total;1;395.341;395.341;395.341
285;total;1;451.537;451.537;451.537
286;initialize;1;30.6385;30.6385;30.6385
286;async;100;0.3998;0.0470919;1.22904
286;inner;100;3.42862;2.68503;3.79639
286;wait;100;6.88707e-05;3.31e-05;0.000459705
286;boundary;100;0.0948144;0.0703605;0.32052
286;calc iter;100;3.9233;3.02767;4.54693
286;calc total;1;395.341;395.341;395.341
286;total;1;451.921;451.921;451.921
287;initialize;1;30.107;30.107;30.107
287;async;100;0.414437;0.098942;0.874929
287;inner;100;3.42293;2.67877;3.71462
287;wait;100;6.27074e-05;3.156e-05;0.000148009
287;boundary;100;0.0873148;0.0702181;0.320494
287;calc iter;100;3.92474;3.47811;4.15031
287;calc total;1;395.341;395.341;395.341
287;total;1;451.389;451.389;451.389
288;initialize;1;30.5652;30.5652;30.5652
288;async;100;0.440902;0.124059;0.967478
288;inner;100;3.39842;2.82478;3.67275
288;wait;100;7.58846e-05;3.782e-05;0.000144629
288;boundary;100;0.0901155;0.0641511;0.272326
288;calc iter;100;3.92951;3.59028;4.34213
288;calc total;1;395.341;395.341;395.341
288;total;1;451.848;451.848;451.848
289;initialize;1;30.0065;30.0065;30.0065
289;async;100;0.439486;0.123302;1.02468
289;inner;100;3.40832;2.81992;3.66907
289;wait;100;6.27144e-05;3.781e-05;0.000133589
289;boundary;100;0.0817412;0.0594572;0.264658
289;calc iter;100;3.92962;3.58044;4.39863
289;calc total;1;395.341;395.341;395.341
289;total;1;451.289;451.289;451.289
290;initialize;1;29.0889;29.0889;29.0889
290;async;100;0.438407;0.121829;0.992742
290;inner;100;3.41152;2.82457;3.68612
290;wait;100;4.11455e-05;2.302e-05;0.000152338
290;boundary;100;0.0796582;0.0579493;0.306743
290;calc iter;100;3.92963;3.58858;4.37977
290;calc total;1;395.341;395.341;395.341
290;total;1;450.371;450.371;450.371
291;initialize;1;30.1469;30.1469;30.1469
291;async;100;0.437352;0.128461;0.896637
291;inner;100;3.41039;2.80595;3.68607
291;wait;100;4.85585e-05;2.7539e-05;0.000114678
291;boundary;100;0.0800726;0.0577841;0.304385
291;calc iter;100;3.92786;3.58299;4.38962
291;calc total;1;395.341;395.341;395.341
291;total;1;451.429;451.429;451.429
292;initialize;1;29.7713;29.7713;29.7713
292;async;100;0.527411;0.132887;1.33555
292;inner;100;3.29929;2.54831;3.67383
292;wait;100;4.67151e-05;3.0279e-05;8.3269e-05
292;boundary;100;0.0988735;0.0731147;0.281531
292;calc iter;100;3.92562;3.19126;4.49743
292;calc total;1;395.341;395.341;395.341
292;total;1;451.054;451.054;451.054
293;initialize;1;28.9388;28.9388;28.9388
293;async;100;0.615852;0.131897;1.73667
293;inner;100;3.19212;2.25634;3.67468
293;wait;100;7.61078e-05;4.021e-05;0.000130288
293;boundary;100;0.117376;0.0882957;0.281451
293;calc iter;100;3.92543;2.85835;4.88908
293;calc total;1;395.341;395.341;395.341
293;total;1;450.221;450.221;450.221
294;initialize;1;28.9506;28.9506;28.9506
294;async;100;0.53979;0.122683;1.32127
294;inner;100;3.28144;2.54993;3.6775
294;wait;100;5.56452e-05;3.247e-05;0.000125779
294;boundary;100;0.104416;0.0739321;0.271349
294;calc iter;100;3.92571;3.19755;4.48443
294;calc total;1;395.341;395.341;395.341
294;total;1;450.233;450.233;450.233
295;initialize;1;30.5652;30.5652;30.5652
295;async;100;0.567043;0.123241;1.32747
295;inner;100;3.25039;2.53589;3.64408
295;wait;100;5.97458e-05;3.6189e-05;0.000126668
295;boundary;100;0.10761;0.0868717;0.220736
295;calc iter;100;3.92511;3.19122;4.45495
295;calc total;1;395.341;395.341;395.341
295;total;1;451.848;451.848;451.848
296;initialize;1;30.6097;30.6097;30.6097
296;async;100;0.488037;0.0462344;1.71554
296;inner;100;3.36084;2.1502;3.72783
296;wait;100;5.7598e-05;2.444e-05;0.000414016
296;boundary;100;0.0829009;0.0554242;0.350734
296;calc iter;100;3.93184;2.55318;4.87401
296;calc total;1;395.341;395.341;395.341
296;total;1;451.892;451.892;451.892
297;initialize;1;29.6015;29.6015;29.6015
297;async;100;0.463433;0.0889953;0.799908
297;inner;100;3.39379;2.92822;3.77561
297;wait;100;4.51629e-05;2.3479e-05;0.000366516
297;boundary;100;0.0746157;0.0535553;0.353162
297;calc iter;100;3.93188;3.77866;4.19838
297;calc total;1;395.341;395.341;395.341
297;total;1;450.884;450.884;450.884
298;initialize;1;30.635;30.635;30.635
298;async;100;0.459061;0.0408068;0.800584
298;inner;100;3.39934;2.92763;3.87831
298;wait;100;5.3081e-05;2.4759e-05;0.000522924
298;boundary;100;0.0734871;0.0535472;0.240083
298;calc iter;100;3.93194;3.75285;4.25386
298;calc total;1;395.341;395.341;395.341
298;total;1;451.917;451.917;451.917
299;initialize;1;29.0892;29.0892;29.0892
299;async;100;0.458986;0.0698363;0.801931
299;inner;100;3.39917;2.92943;3.787
299;wait;100;6.13809e-05;2.804e-05;0.000489845
299;boundary;100;0.0736333;0.0537001;0.310084
299;calc iter;100;3.93186;3.76665;4.21593
299;calc total;1;395.341;395.341;395.341
299;total;1;450.372;450.372;450.372
300;initialize;1;30.4906;30.4906;30.4906
300;async;100;0.49196;0.0382035;1.06329
300;inner;100;3.34874;2.87167;3.76645
300;wait;100;5.85838e-05;2.975e-05;0.000443925
300;boundary;100;0.0864314;0.0524338;0.31612
300;calc iter;100;3.92719;3.34264;4.51586
300;calc total;1;395.341;395.341;395.341
300;total;1;451.773;451.773;451.773
301;initialize;1;29.4661;29.4661;29.4661
301;async;100;0.616286;0.031678;1.98767
301;inner;100;3.18692;2.24056;3.77066
301;wait;100;8.56263e-05;3.085e-05;0.000376306
301;boundary;100;0.114531;0.0531568;0.31263
301;calc iter;100;3.91782;2.41379;5.55397
301;calc total;1;395.341;395.341;395.341
301;total;1;450.749;450.749;450.749
302;initialize;1;30.1848;30.1848;30.1848
302;async;100;0.492581;0.0291003;1.07782
302;inner;100;3.34456;2.81441;3.78424
302;wait;100;4.8347e-05;2.704e-05;0.000476455
302;boundary;100;0.090281;0.0533401;0.345739
302;calc iter;100;3.92747;3.36584;4.50121
302;calc total;1;395.341;395.341;395.341
302;total;1;451.467;451.467;451.467
303;initialize;1;30.254;30.254;30.254
303;async;100;0.516569;0.026484;1.52056
303;inner;100;3.31202;2.44008;3.6876
303;wait;100;7.32519e-05;3.6689e-05;0.000131849
303;boundary;100;0.0985479;0.0631514;0.323048
303;calc iter;100;3.92722;3.08249;4.77298
303;calc total;1;395.341;395.341;395.341
303;total;1;451.536;451.536;451.536
304;initialize;1;30.317;30.317;30.317
304;async;100;0.491005;0.0533831;1.83396
304;inner;100;3.32336;2.22025;3.6908
304;wait;100;5.92692e-05;2.881e-05;0.000121559
304;boundary;100;0.110633;0.0549212;0.303993
304;calc iter;100;3.92506;2.69139;5.14852
304;calc total;1;395.341;395.341;395.341
304;total;1;451.6;451.6;451.6
305;initialize;1;30.3723;30.3723;30.3723
305;async;100;0.433383;0.0468195;1.01834
305;inner;100;3.39138;2.85501;3.75082
305;wait;100;5.6552e-05;2.75e-05;0.000193268
305;boundary;100;0.100228;0.0549292;0.302947
305;calc iter;100;3.92505;3.54073;4.27936
305;calc total;1;395.341;395.341;395.341
305;total;1;451.655;451.655;451.655
306;initialize;1;29.9043;29.9043;29.9043
306;async;100;0.427605;0.0369504;1.0226
306;inner;100;3.40029;2.84959;3.81837
306;wait;100;5.59845e-05;2.408e-05;0.000250178
306;boundary;100;0.0971152;0.0537335;0.323499
306;calc iter;100;3.92507;3.54266;4.27676
306;calc total;1;395.341;395.341;395.341
306;total;1;451.187;451.187;451.187
307;initialize;1;30.1064;30.1064;30.1064
307;async;100;0.430034;0.0470689;1.01708
307;inner;100;3.39209;2.85529;3.71945
307;wait;100;6.14082e-05;2.927e-05;0.000195307
307;boundary;100;0.102803;0.0543635;0.324259
307;calc iter;100;3.92499;3.55248;4.27896
307;calc total;1;395.341;395.341;395.341
307;total;1;451.389;451.389;451.389
308;initialize;1;29.3933;29.3933;29.3933
308;async;100;0.48597;0.0396046;1.38563
308;inner;100;3.33204;2.68114;3.67374
308;wait;100;4.88456e-05;2.604e-05;0.000121729
308;boundary;100;0.106798;0.0533367;0.302767
308;calc iter;100;3.92486;3.29197;4.8549
308;calc total;1;395.341;395.341;395.341
308;total;1;450.676;450.676;450.676
309;initialize;1;30.3178;30.3178;30.3178
309;async;100;0.588622;0.0289881;2.75216
309;inner;100;3.21693;1.87427;3.67094
309;wait;100;6.56306e-05;3.1919e-05;0.000126239
309;boundary;100;0.119216;0.0633517;0.3029
309;calc iter;100;3.92483;2.10357;5.68664
309;calc total;1;395.341;395.341;395.341
309;total;1;451.6;451.6;451.6
310;initialize;1;30.1469;30.1469;30.1469
310;async;100;0.504104;0.0276707;1.92502
310;inner;100;3.31598;2.3583;3.68304
310;wait;100;4.79006e-05;3.018e-05;0.000119259
310;boundary;100;0.104727;0.0557821;0.316356
310;calc iter;100;3.92486;2.79084;5.42203
310;calc total;1;395.341;395.341;395.341
310;total;1;451.429;451.429;451.429
68;initialize;1;30.249;30.249;30.249
68;async;100;0.974793;0.125759;2.42772
68;inner;100;2.8456;2.04085;3.6596
68;wait;100;4.61417e-05;2.8549e-05;0.000115049
68;boundary;100;0.0942159;0.0700121;0.239178
68;calc iter;100;3.91465;2.78197;5.48244
311;initialize;1;30.4113;30.4113;30.4113
311;async;100;0.520188;0.0337609;1.36062
311;inner;100;3.29547;2.66962;3.65644
311;wait;100;6.14229e-05;3.171e-05;0.000138848
311;boundary;100;0.108864;0.0766942;0.291449
311;calc iter;100;3.92458;3.28059;4.85298
311;calc total;1;395.341;395.341;395.341
311;total;1;451.694;451.694;451.694
68;calc total;1;395.341;395.341;395.341
68;total;1;451.532;451.532;451.532
69;initialize;1;29.3821;29.3821;29.3821
69;async;100;1.42416;0.0674087;3.96198
69;inner;100;2.36238;0.914379;3.6576
69;wait;100;6.3358e-05;1.834e-05;0.000114618
69;boundary;100;0.113677;0.0513851;0.232023
69;calc iter;100;3.90028;1.58011;7.01223
69;calc total;1;395.341;395.341;395.341
69;total;1;450.665;450.665;450.665
70;initialize;1;29.659;29.659;29.659
70;async;100;0.978414;0.130221;2.28388
70;inner;100;2.82879;2.01775;3.67569
70;wait;100;6.08714e-05;3.055e-05;0.000107288
70;boundary;100;0.108152;0.0708108;0.278649
70;calc iter;100;3.91542;2.91814;5.34529
70;calc total;1;395.341;395.341;395.341
70;total;1;450.942;450.942;450.942
71;initialize;1;29.3602;29.3602;29.3602
71;async;100;0.973878;0.131246;2.3226
71;inner;100;2.84187;2.04028;3.64882
71;wait;100;5.95647e-05;3.0549e-05;0.000131898
71;boundary;100;0.0998472;0.0721097;0.238226
71;calc iter;100;3.91565;2.87685;5.38297
71;calc total;1;395.341;395.341;395.341
71;total;1;450.643;450.643;450.643
72;initialize;1;30.4066;30.4066;30.4066
72;async;100;0.805002;0.0352075;2.03986
72;inner;100;3.02729;2.2221;3.75403
72;wait;100;5.70182e-05;2.228e-05;0.000443005
72;boundary;100;0.0947112;0.0530952;0.350377
72;calc iter;100;3.92707;3.18426;5.15808
72;calc total;1;395.341;395.341;395.341
72;total;1;451.689;451.689;451.689
73;initialize;1;29.5619;29.5619;29.5619
73;async;100;0.797057;0.0293087;2.03674
73;inner;100;3.04096;2.22468;3.78163
73;wait;100;5.5022e-05;2.2919e-05;0.000451215
73;boundary;100;0.0889933;0.053297;0.326716
73;calc iter;100;3.92706;3.19353;5.15567
73;calc total;1;395.341;395.341;395.341
73;total;1;450.845;450.845;450.845
74;initialize;1;30.4067;30.4067;30.4067
74;async;100;0.798318;0.0280185;2.0391
74;inner;100;3.04539;2.22618;3.83588
74;wait;100;5.24293e-05;2.389e-05;0.000582544
74;boundary;100;0.0833438;0.0531361;0.286081
74;calc iter;100;3.92711;3.19083;5.15864
74;calc total;1;395.341;395.341;395.341
74;total;1;451.689;451.689;451.689
75;initialize;1;29.2078;29.2078;29.2078
75;async;100;0.803542;0.0258358;2.00443
75;inner;100;3.02507;2.2123;3.77061
75;wait;100;6.04577e-05;2.571e-05;0.000402076
75;boundary;100;0.0971163;0.0584095;0.363785
75;calc iter;100;3.92579;3.11535;5.3053
75;calc total;1;395.341;395.341;395.341
75;total;1;450.491;450.491;450.491
76;initialize;1;30.514;30.514;30.514
76;async;100;1.04317;0.0330852;3.03845
76;inner;100;2.77045;1.4803;3.75512
76;wait;100;4.73199e-05;3.003e-05;0.000305547
76;boundary;100;0.111362;0.0849155;0.328932
76;calc iter;100;3.92503;2.3248;6.09083
76;calc total;1;395.341;395.341;395.341
76;total;1;451.797;451.797;451.797
77;initialize;1;29.5401;29.5401;29.5401
77;async;100;1.4551;0.0355724;3.73804
77;inner;100;2.33605;0.945536;3.76402
77;wait;100;7.42066e-05;3.7619e-05;0.000501904
77;boundary;100;0.125104;0.0641666;0.332678
77;calc iter;100;3.91634;2.45592;6.38819
77;calc total;1;395.341;395.341;395.341
77;total;1;450.823;450.823;450.823
78;initialize;1;30.514;30.514;30.514
78;async;100;1.0828;0.0297204;3.06482
78;inner;100;2.73273;1.12072;3.82677
78;wait;100;6.01828e-05;3.011e-05;0.000527834
78;boundary;100;0.10986;0.0687599;0.294222
78;calc iter;100;3.92546;1.509;5.90438
78;calc total;1;395.341;395.341;395.341
78;total;1;451.797;451.797;451.797
312;initialize;1;30.525;30.525;30.525
312;async;100;0.503542;0.0606636;1.16491
312;inner;100;3.30136;2.52418;3.67363
312;wait;100;6.14055e-05;3.2689e-05;0.000132539
312;boundary;100;0.111351;0.0545633;0.303069
312;calc iter;100;3.91632;2.99258;4.73084
312;calc total;1;395.341;395.341;395.341
312;total;1;451.807;451.807;451.807
79;initialize;1;29.4616;29.4616;29.4616
79;async;100;1.04846;0.0595197;3.20303
79;inner;100;2.76481;1.39457;3.68477
79;wait;100;4.6739e-05;2.902e-05;0.000155628
79;boundary;100;0.111969;0.0701242;0.336068
79;calc iter;100;3.92529;2.46118;5.92783
79;calc total;1;395.341;395.341;395.341
79;total;1;450.744;450.744;450.744
313;initialize;1;30.3566;30.3566;30.3566
313;async;100;0.490005;0.0537567;1.12624
313;inner;100;3.32419;2.52356;3.69254
313;wait;100;5.72691e-05;2.822e-05;0.000173508
313;boundary;100;0.102035;0.0546575;0.314105
313;calc iter;100;3.91629;3.16324;4.45321
313;calc total;1;395.341;395.341;395.341
313;total;1;451.639;451.639;451.639
80;initialize;1;30.5504;30.5504;30.5504
80;async;100;0.94803;0.129529;1.47104
80;inner;100;2.88428;2.39874;3.67372
80;wait;100;5.38149e-05;2.708e-05;0.000125629
80;boundary;100;0.0939349;0.0569247;0.305174
80;calc iter;100;3.92631;3.60825;4.2604
80;calc total;1;395.341;395.341;395.341
80;total;1;451.833;451.833;451.833
314;initialize;1;29.6863;29.6863;29.6863
314;async;100;0.487808;0.0384161;1.11479
314;inner;100;3.32878;2.52196;3.73718
314;wait;100;4.94996e-05;2.334e-05;0.000242067
314;boundary;100;0.0997109;0.0553293;0.324606
314;calc iter;100;3.91635;3.15654;4.44881
314;calc total;1;395.341;395.341;395.341
314;total;1;450.969;450.969;450.969
81;initialize;1;29.7552;29.7552;29.7552
81;async;100;0.946812;0.122933;1.46534
81;inner;100;2.89498;2.39862;3.65992
81;wait;100;5.21033e-05;2.621e-05;0.000143048
81;boundary;100;0.0845056;0.0557482;0.231049
81;calc iter;100;3.92636;3.61425;4.26455
81;calc total;1;395.341;395.341;395.341
81;total;1;451.038;451.038;451.038
315;initialize;1;30.2543;30.2543;30.2543
315;async;100;0.488739;0.039397;1.1124
315;inner;100;3.32518;2.52886;3.69512
315;wait;100;5.37056e-05;2.5989e-05;0.000154298
315;boundary;100;0.102321;0.0553047;0.320026
315;calc iter;100;3.9163;3.18057;4.48486
315;calc total;1;395.341;395.341;395.341
315;total;1;451.537;451.537;451.537
82;initialize;1;30.4067;30.4067;30.4067
82;async;100;0.942028;0.120529;1.46059
82;inner;100;2.8972;2.39637;3.68278
82;wait;100;5.021e-05;2.803e-05;0.000150419
82;boundary;100;0.0871388;0.0571163;0.315959
82;calc iter;100;3.92642;3.61331;4.27123
82;calc total;1;395.341;395.341;395.341
82;total;1;451.69;451.69;451.69
316;initialize;1;29.2476;29.2476;29.2476
316;async;100;0.618543;0.0863052;1.74369
316;inner;100;3.18597;2.33933;3.67694
316;wait;100;4.19849e-05;2.8569e-05;0.000121919
316;boundary;100;0.107816;0.0687399;0.282981
316;calc iter;100;3.91237;2.7091;4.83535
316;calc total;1;395.341;395.341;395.341
316;total;1;450.53;450.53;450.53
83;initialize;1;29.4831;29.4831;29.4831
83;async;100;0.952018;0.114454;1.79531
83;inner;100;2.87745;2.25768;3.68292
83;wait;100;5.67765e-05;2.8879e-05;8.398e-05
83;boundary;100;0.0964481;0.0562807;0.317297
83;calc iter;100;3.92597;3.32647;4.62275
83;calc total;1;395.341;395.341;395.341
83;total;1;450.766;450.766;450.766
84;initialize;1;30.6517;30.6517;30.6517
84;async;100;1.15852;0.134464;1.9291
84;inner;100;2.66062;2.05712;3.67023
84;wait;100;4.06033e-05;2.9759e-05;0.000120499
84;boundary;100;0.102411;0.0854581;0.29267
84;calc iter;100;3.92159;3.25962;4.71951
84;calc total;1;395.341;395.341;395.341
84;total;1;451.935;451.935;451.935
85;initialize;1;29.2317;29.2317;29.2317
85;async;100;1.50041;0.126906;2.75972
85;inner;100;2.28604;1.30941;3.66046
85;wait;100;6.83959e-05;3.312e-05;0.000130249
85;boundary;100;0.128167;0.106908;0.242542
85;calc iter;100;3.91469;2.69872;5.09837
85;calc total;1;395.341;395.341;395.341
85;total;1;450.514;450.514;450.514
86;initialize;1;29.0396;29.0396;29.0396
86;async;100;1.15695;0.116533;2.08817
86;inner;100;2.65789;1.97709;3.67853
86;wait;100;4.20803e-05;2.8439e-05;0.000121789
86;boundary;100;0.107529;0.0889123;0.310284
86;calc iter;100;3.92241;3.36897;4.79001
86;calc total;1;395.341;395.341;395.341
86;total;1;450.322;450.322;450.322
87;initialize;1;29.5839;29.5839;29.5839
87;async;100;1.16666;0.134806;1.94145
87;inner;100;2.65264;2.04199;3.64846
87;wait;100;4.71275e-05;3.2039e-05;0.000129119
87;boundary;100;0.103034;0.0862865;0.258384
87;calc iter;100;3.92238;3.31371;4.64819
87;calc total;1;395.341;395.341;395.341
87;total;1;450.867;450.867;450.867
88;initialize;1;29.0391;29.0391;29.0391
88;async;100;0.882896;0.0305164;1.37277
88;inner;100;2.96823;2.48519;3.80025
88;wait;100;5.24931e-05;2.23e-05;0.000292367
88;boundary;100;0.0848925;0.0555539;0.355055
88;calc iter;100;3.93608;3.77276;4.18982
88;calc total;1;395.341;395.341;395.341
88;total;1;450.323;450.323;450.323
89;initialize;1;29.91;29.91;29.91
89;async;100;0.885501;0.0363387;1.36311
89;inner;100;2.96858;2.48142;3.79671
89;wait;100;4.99066e-05;2.315e-05;0.000241858
89;boundary;100;0.0821382;0.0541307;0.338556
89;calc iter;100;3.93627;3.76522;4.179
89;calc total;1;395.341;395.341;395.341
89;total;1;451.193;451.193;451.193
90;initialize;1;29.8269;29.8269;29.8269
90;async;100;0.88336;0.0314222;1.36177
90;inner;100;2.97111;2.48329;3.81442
90;wait;100;4.94268e-05;2.1279e-05;0.000504375
90;boundary;100;0.0817843;0.0536794;0.293742
90;calc iter;100;3.9363;3.77047;4.23904
90;calc total;1;395.341;395.341;395.341
90;total;1;451.11;451.11;451.11
91;initialize;1;30.5854;30.5854;30.5854
91;async;100;0.875418;0.0339305;1.36354
91;inner;100;2.96537;2.46972;3.82759
91;wait;100;5.91884e-05;2.978e-05;0.000248247
91;boundary;100;0.0952349;0.0556207;0.357057
91;calc iter;100;3.93608;3.75163;4.19674
91;calc total;1;395.341;395.341;395.341
91;total;1;451.868;451.868;451.868
317;initialize;1;30.0215;30.0215;30.0215
317;async;100;0.752475;0.0361493;2.33072
317;inner;100;3.02986;1.91771;3.68593
317;wait;100;5.9596e-05;3.667e-05;0.000116908
317;boundary;100;0.123845;0.0834503;0.275907
317;calc iter;100;3.90624;2.28373;5.63831
317;calc total;1;395.341;395.341;395.341
317;total;1;451.304;451.304;451.304
92;initialize;1;29.2746;29.2746;29.2746
92;async;100;0.898356;0.0288356;1.43957
92;inner;100;2.94196;2.47377;3.76228
92;wait;100;5.68923e-05;3.0709e-05;0.000446485
92;boundary;100;0.0937345;0.0698995;0.335506
92;calc iter;100;3.93411;3.74832;4.23343
92;calc total;1;395.341;395.341;395.341
92;total;1;450.557;450.557;450.557
318;initialize;1;30.608;30.608;30.608
318;async;100;0.66872;0.0309581;1.72671
318;inner;100;3.12523;2.33982;3.68002
318;wait;100;5.37753e-05;3.2019e-05;0.000103129
318;boundary;100;0.11872;0.0895269;0.297822
318;calc iter;100;3.91273;2.70754;4.98152
318;calc total;1;395.341;395.341;395.341
318;total;1;451.89;451.89;451.89
93;initialize;1;30.2932;30.2932;30.2932
93;async;100;0.979684;0.0303624;1.68109
93;inner;100;2.80277;2.32386;3.76095
93;wait;100;9.3121e-05;5.8909e-05;0.000492635
93;boundary;100;0.148078;0.0852534;0.33803
93;calc iter;100;3.93063;3.33282;4.45473
93;calc total;1;395.341;395.341;395.341
93;total;1;451.576;451.576;451.576
319;initialize;1;29.9215;29.9215;29.9215
319;async;100;0.645204;0.0944323;1.73282
319;inner;100;3.15099;2.30654;3.64988
319;wait;100;5.25982e-05;3.176e-05;0.000140509
319;boundary;100;0.116107;0.0752695;0.25893
319;calc iter;100;3.91236;2.69762;4.91581
319;calc total;1;395.341;395.341;395.341
319;total;1;451.204;451.204;451.204
94;initialize;1;29.9096;29.9096;29.9096
94;async;100;0.899394;0.0332494;1.42843
94;inner;100;2.94583;2.4779;3.81386
94;wait;100;5.47544e-05;2.993e-05;0.000506864
94;boundary;100;0.0890997;0.0709405;0.291465
94;calc iter;100;3.93438;3.75548;4.24071
94;calc total;1;395.341;395.341;395.341
94;total;1;451.192;451.192;451.192
320;initialize;1;29.321;29.321;29.321
320;async;100;0.29891;0.0806153;1.30953
320;inner;100;3.50636;2.3846;3.80715
320;wait;100;6.55259e-05;3.6959e-05;0.000136388
320;boundary;100;0.114322;0.0709667;0.296697
320;calc iter;100;3.91966;3.55251;4.26012
320;calc total;1;395.341;395.341;395.341
320;total;1;450.603;450.603;450.603
95;initialize;1;30.4827;30.4827;30.4827
95;async;100;0.908326;0.0877817;1.42802
95;inner;100;2.93488;2.46394;3.68685
95;wait;100;4.28233e-05;2.6329e-05;0.000135949
95;boundary;100;0.0910498;0.070816;0.342922
95;calc iter;100;3.9343;3.76057;4.16476
95;calc total;1;395.341;395.341;395.341
95;total;1;451.765;451.765;451.765
321;initialize;1;28.9503;28.9503;28.9503
321;async;100;0.281438;0.126824;1.27234
321;inner;100;3.52784;2.3995;3.86892
321;wait;100;5.50197e-05;3.8079e-05;0.000136549
321;boundary;100;0.110082;0.0745458;0.292096
321;calc iter;100;3.91942;3.62775;4.25799
321;calc total;1;395.341;395.341;395.341
321;total;1;450.233;450.233;450.233
96;initialize;1;30.6272;30.6272;30.6272
96;async;100;0.432234;0.133481;0.564576
96;inner;100;3.43127;3.26625;3.67605
96;wait;100;5.04928e-05;2.863e-05;0.000147799
96;boundary;100;0.0847202;0.070673;0.304504
96;calc iter;100;3.94828;3.76539;4.19932
96;calc total;1;395.341;395.341;395.341
96;total;1;451.91;451.91;451.91
97;initialize;1;30.3433;30.3433;30.3433
97;async;100;0.435749;0.133501;0.581945
97;inner;100;3.43123;3.28893;3.67763
97;wait;100;4.78331e-05;2.6129e-05;9.1049e-05
97;boundary;100;0.0813965;0.0709612;0.306615
97;calc iter;100;3.94842;3.74687;4.16978
97;calc total;1;395.341;395.341;395.341
97;total;1;451.626;451.626;451.626
322;initialize;1;28.9379;28.9379;28.9379
322;async;100;0.273186;0.133675;1.33955
322;inner;100;3.53403;2.37907;3.831
322;wait;100;4.65277e-05;2.987e-05;0.000112199
322;boundary;100;0.1125;0.0717521;0.310398
322;calc iter;100;3.91976;3.62441;4.24351
322;calc total;1;395.341;395.341;395.341
322;total;1;450.22;450.22;450.22
98;initialize;1;30.4644;30.4644;30.4644
98;async;100;0.432419;0.130585;0.577896
98;inner;100;3.43361;3.28832;3.68913
98;wait;100;4.6695e-05;3.027e-05;0.000103348
98;boundary;100;0.0825065;0.0699148;0.319539
98;calc iter;100;3.94859;3.70336;4.14349
98;calc total;1;395.341;395.341;395.341
98;total;1;451.747;451.747;451.747
323;initialize;1;29.393;29.393;29.393
323;async;100;0.281572;0.130035;2.14658
323;inner;100;3.52596;2.36873;3.83669
323;wait;100;4.79992e-05;2.8189e-05;0.000136248
323;boundary;100;0.110782;0.0725699;0.305922
323;calc iter;100;3.91837;3.25849;4.62262
323;calc total;1;395.341;395.341;395.341
323;total;1;450.675;450.675;450.675
99;initialize;1;30.5555;30.5555;30.5555
99;async;100;0.440362;0.0647251;0.912025
99;inner;100;3.40116;3.02826;3.68888
99;wait;100;5.96364e-05;4.271e-05;0.000122588
99;boundary;100;0.10654;0.0754232;0.3201
99;calc iter;100;3.94812;3.34693;4.39766
99;calc total;1;395.341;395.341;395.341
99;total;1;451.838;451.838;451.838
324;initialize;1;29.6863;29.6863;29.6863
324;async;100;0.32381;0.0364798;1.29175
324;inner;100;3.48131;2.45578;3.80798
324;wait;100;5.1013e-05;3.257e-05;0.000245998
324;boundary;100;0.103112;0.0776921;0.288586
324;calc iter;100;3.90829;2.58596;4.66298
324;calc total;1;395.341;395.341;395.341
324;total;1;450.969;450.969;450.969
100;initialize;1;29.0651;29.0651;29.0651
100;async;100;0.555297;0.129827;0.911101
100;inner;100;3.28692;3.01105;3.66853
100;wait;100;5.27865e-05;3.535e-05;0.000119408
100;boundary;100;0.10364;0.0863661;0.265714
100;calc iter;100;3.94591;3.62419;4.19719
100;calc total;1;395.341;395.341;395.341
100;total;1;450.348;450.348;450.348
325;initialize;1;30.373;30.373;30.373
325;async;100;0.365587;0.0679816;1.71087
325;inner;100;3.42499;2.25045;3.79846
325;wait;100;6.18597e-05;3.594e-05;0.000131649
325;boundary;100;0.117492;0.0960302;0.286701
325;calc iter;100;3.90814;2.9502;4.61155
325;calc total;1;395.341;395.341;395.341
325;total;1;451.655;451.655;451.655
101;initialize;1;30.0804;30.0804;30.0804
101;async;100;0.687679;0.122853;1.03955
101;inner;100;3.1304;2.88003;3.65228
101;wait;100;7.30139e-05;4.6779e-05;0.000135968
101;boundary;100;0.124978;0.0980058;0.229438
101;calc iter;100;3.94313;3.53127;4.33571
101;calc total;1;395.341;395.341;395.341
101;total;1;451.363;451.363;451.363
326;initialize;1;29.4883;29.4883;29.4883
326;async;100;0.338299;0.0965313;1.51403
326;inner;100;3.45572;2.43865;3.7718
326;wait;100;6.5903e-05;3.906e-05;0.000137709
326;boundary;100;0.113829;0.0913239;0.29917
326;calc iter;100;3.90792;2.68676;4.6009
326;calc total;1;395.341;395.341;395.341
326;total;1;450.771;450.771;450.771
102;initialize;1;30.16;30.16;30.16
102;async;100;0.534088;0.133669;0.692802
102;inner;100;3.31063;3.13153;3.67837
102;wait;100;4.52048e-05;3.131e-05;0.000112719
102;boundary;100;0.101455;0.0840798;0.292097
102;calc iter;100;3.94622;3.66552;4.10426
102;calc total;1;395.341;395.341;395.341
102;total;1;451.443;451.443;451.443
327;initialize;1;29.5794;29.5794;29.5794
327;async;100;0.344756;0.0246802;1.36011
327;inner;100;3.45504;2.41508;3.78725
327;wait;100;5.48901e-05;3.564e-05;0.000132409
327;boundary;100;0.107882;0.0916308;0.254286
327;calc iter;100;3.90774;2.55446;4.70406
327;calc total;1;395.341;395.341;395.341
327;total;1;450.862;450.862;450.862
103;initialize;1;29.6397;29.6397;29.6397
103;async;100;0.549097;0.130989;0.71656
103;inner;100;3.29926;3.14669;3.64731
103;wait;100;5.33988e-05;3.922e-05;0.000133768
103;boundary;100;0.0975685;0.0865842;0.242042
103;calc iter;100;3.94598;3.72451;4.11777
103;calc total;1;395.341;395.341;395.341
103;total;1;450.923;450.923;450.923
328;initialize;1;29.7082;29.7082;29.7082
328;async;100;0.175401;0.0322569;1.28386
328;inner;100;3.59368;2.64056;3.931
328;wait;100;7.48665e-05;2.517e-05;0.000342497
328;boundary;100;0.152912;0.0554579;0.352057
328;calc iter;100;3.92207;2.73055;4.79996
328;calc total;1;395.341;395.341;395.341
328;total;1;450.991;450.991;450.991
104;initialize;1;30.5903;30.5903;30.5903
104;async;100;0.363207;0.034375;0.788598
104;inner;100;3.51096;3.02182;3.79329
104;wait;100;5.89994e-05;2.353e-05;0.000511374
104;boundary;100;0.0762121;0.0556697;0.351735
104;calc iter;100;3.95044;3.57772;4.25004
104;calc total;1;395.341;395.341;395.341
104;total;1;451.873;451.873;451.873
329;initialize;1;28.9385;28.9385;28.9385
329;async;100;0.174346;0.0391535;1.16276
329;inner;100;3.60695;2.63634;3.92948
329;wait;100;6.55569e-05;2.523e-05;0.000468155
329;boundary;100;0.140741;0.0549647;0.353366
329;calc iter;100;3.92211;2.78807;4.73433
329;calc total;1;395.341;395.341;395.341
329;total;1;450.221;450.221;450.221
105;initialize;1;29.7185;29.7185;29.7185
105;async;100;0.367757;0.0413377;0.578947
105;inner;100;3.51201;3.27269;3.80958
105;wait;100;4.94314e-05;2.449e-05;0.000185928
105;boundary;100;0.0706998;0.0543411;0.351779
105;calc iter;100;3.95052;3.85412;4.18313
105;calc total;1;395.341;395.341;395.341
105;total;1;451.001;451.001;451.001
330;initialize;1;29.886;29.886;29.886
330;async;100;0.169172;0.0343975;1.18352
330;inner;100;3.61353;2.63843;3.94391
330;wait;100;5.77377e-05;2.241e-05;0.000488295
330;boundary;100;0.139404;0.0549872;0.314087
330;calc iter;100;3.92217;2.73116;4.79617
330;calc total;1;395.341;395.341;395.341
330;total;1;451.169;451.169;451.169
106;initialize;1;30.3331;30.3331;30.3331
106;async;100;0.361849;0.0338032;0.577506
106;inner;100;3.51793;3.26628;3.81536
106;wait;100;4.60828e-05;2.183e-05;0.000485345
106;boundary;100;0.0707228;0.0543082;0.293305
106;calc iter;100;3.95055;3.8567;4.24354
106;calc total;1;395.341;395.341;395.341
106;total;1;451.616;451.616;451.616
331;initialize;1;29.829;29.829;29.829
331;async;100;0.169232;0.0356616;1.42377
331;inner;100;3.61169;2.65026;3.94164
331;wait;100;6.29056e-05;2.456e-05;0.000488534
331;boundary;100;0.14109;0.0553576;0.326813
331;calc iter;100;3.92207;2.89095;4.95526
331;calc total;1;395.341;395.341;395.341
331;total;1;451.112;451.112;451.112
107;initialize;1;29.8604;29.8604;29.8604
107;async;100;0.356704;0.0319858;0.582718
107;inner;100;3.51439;3.26255;3.80775
107;wait;100;6.62979e-05;2.378e-05;0.000507195
107;boundary;100;0.0793129;0.0536983;0.30097
107;calc iter;100;3.95048;3.72514;4.24152
107;calc total;1;395.341;395.341;395.341
107;total;1;451.143;451.143;451.143
332;initialize;1;30.6715;30.6715;30.6715
332;async;100;0.191149;0.0336497;1.32953
332;inner;100;3.57319;2.05288;3.90465
332;wait;100;7.18832e-05;2.923e-05;0.000438986
332;boundary;100;0.150456;0.0729583;0.354511
332;calc iter;100;3.91487;3.37555;4.23785
332;calc total;1;395.341;395.341;395.341
332;total;1;451.954;451.954;451.954
108;initialize;1;30.5172;30.5172;30.5172
108;async;100;0.370977;0.0266343;0.639635
108;inner;100;3.49437;3.28586;3.76641
108;wait;100;5.83673e-05;2.602e-05;0.000503075
108;boundary;100;0.0845468;0.0668688;0.334518
108;calc iter;100;3.94995;3.76481;4.23613
108;calc total;1;395.341;395.341;395.341
108;total;1;451.8;451.8;451.8
333;initialize;1;29.7498;29.7498;29.7498
333;async;100;0.225147;0.038189;1.19637
333;inner;100;3.53351;1.70468;3.86873
333;wait;100;6.86406e-05;4.2539e-05;0.000483604
333;boundary;100;0.140047;0.0838897;0.365818
333;calc iter;100;3.89877;2.09502;4.21616
333;calc total;1;395.341;395.341;395.341
333;total;1;451.032;451.032;451.032
109;initialize;1;29.809;29.809;29.809
109;async;100;0.431492;0.0450143;0.857252
109;inner;100;3.38737;3.03874;3.76782
109;wait;100;6.86045e-05;4.8259e-05;0.000168768
109;boundary;100;0.129237;0.0720584;0.344081
109;calc iter;100;3.94817;3.59844;4.2802
109;calc total;1;395.341;395.341;395.341
109;total;1;451.092;451.092;451.092
334;initialize;1;29.9039;29.9039;29.9039
334;async;100;0.205731;0.026064;1.21386
334;inner;100;3.55583;2.03263;3.8826
334;wait;100;7.16259e-05;3.148e-05;0.000527195
334;boundary;100;0.142095;0.0816717;0.316602
334;calc iter;100;3.90374;2.36174;4.24511
334;calc total;1;395.341;395.341;395.341
334;total;1;451.187;451.187;451.187
110;initialize;1;29.3387;29.3387;29.3387
110;async;100;0.356394;0.0326848;0.632534
110;inner;100;3.50794;3.25546;3.81371
110;wait;100;5.40823e-05;2.776e-05;0.000510574
110;boundary;100;0.0855016;0.0682729;0.294813
110;calc iter;100;3.9499;3.8315;4.24296
110;calc total;1;395.341;395.341;395.341
110;total;1;450.622;450.622;450.622
335;initialize;1;29.7898;29.7898;29.7898
335;async;100;0.207966;0.0396556;1.45583
335;inner;100;3.54837;1.96233;3.87699
335;wait;100;6.61584e-05;3.223e-05;0.000153448
335;boundary;100;0.15922;0.0794121;0.3365
335;calc iter;100;3.91562;3.44093;4.15813
335;calc total;1;395.341;395.341;395.341
335;total;1;451.073;451.073;451.073
111;initialize;1;29.3818;29.3818;29.3818
111;async;100;0.373881;0.0787231;0.732942
111;inner;100;3.48891;3.13884;3.68509
111;wait;100;4.853e-05;2.999e-05;0.000139689
111;boundary;100;0.0871066;0.0682743;0.32328
111;calc iter;100;3.94995;3.65185;4.17594
111;calc total;1;395.341;395.341;395.341
111;total;1;450.665;450.665;450.665
336;initialize;1;29.7287;29.7287;29.7287
336;async;100;0.449111;0.03548;0.792378
336;inner;100;3.37151;3.11593;3.66644
336;wait;100;5.97158e-05;3.5519e-05;0.000129218
336;boundary;100;0.107959;0.0739118;0.258489
336;calc iter;100;3.92864;3.42673;4.27774
112;initialize;1;30.4826;30.4826;30.4826
112;async;100;0.639326;0.120368;1.08437
112;inner;100;3.20805;2.77692;3.70392
112;wait;100;6.70252e-05;3.447e-05;0.000177998
112;boundary;100;0.0927764;0.0550049;0.296662
112;calc iter;100;3.94022;3.64817;4.244
112;calc total;1;395.341;395.341;395.341
112;total;1;451.765;451.765;451.765
336;calc total;1;395.341;395.341;395.341
336;total;1;451.012;451.012;451.012
113;initialize;1;29.184;29.184;29.184
113;async;100;0.630489;0.122729;1.08456
113;inner;100;3.22566;2.77122;3.72007
113;wait;100;5.01025e-05;2.478e-05;0.000129759
113;boundary;100;0.0840231;0.0552271;0.262419
113;calc iter;100;3.94022;3.79004;4.23203
113;calc total;1;395.341;395.341;395.341
113;total;1;450.467;450.467;450.467
337;initialize;1;30.6414;30.6414;30.6414
337;async;100;0.429919;0.0797103;0.580147
337;inner;100;3.41056;3.11154;3.67434
337;wait;100;5.06744e-05;3.08e-05;0.000132318
337;boundary;100;0.0881614;0.0718304;0.273712
337;calc iter;100;3.92869;3.4761;4.1494
337;calc total;1;395.341;395.341;395.341
337;total;1;451.924;451.924;451.924
114;initialize;1;29.6987;29.6987;29.6987
114;async;100;0.627532;0.125593;1.09377
114;inner;100;3.22567;2.76584;3.71824
114;wait;100;5.13006e-05;2.6089e-05;0.000169008
114;boundary;100;0.0869651;0.0551992;0.303795
114;calc iter;100;3.94023;3.79581;4.1314
114;calc total;1;395.341;395.341;395.341
114;total;1;450.982;450.982;450.982
338;initialize;1;29.8677;29.8677;29.8677
338;async;100;0.430111;0.0378206;0.592795
338;inner;100;3.41694;3.11169;3.68124
338;wait;100;3.86065e-05;2.4869e-05;0.000129228
338;boundary;100;0.0816585;0.070511;0.274168
338;calc iter;100;3.92875;3.43975;4.17732
338;calc total;1;395.341;395.341;395.341
338;total;1;451.15;451.15;451.15
115;initialize;1;30.293;30.293;30.293
115;async;100;0.629664;0.129344;1.08794
115;inner;100;3.22281;2.77067;3.71705
115;wait;100;5.96887e-05;2.633e-05;0.000238167
115;boundary;100;0.0876266;0.0549997;0.296568
115;calc iter;100;3.94016;3.78782;4.17147
115;calc total;1;395.341;395.341;395.341
115;total;1;451.576;451.576;451.576
339;initialize;1;29.4415;29.4415;29.4415
339;async;100;0.432296;0.0324344;0.65821
339;inner;100;3.41394;3.0413;3.68159
339;wait;100;4.36668e-05;2.64e-05;0.000137289
339;boundary;100;0.0798584;0.0703274;0.273429
339;calc iter;100;3.92615;3.35486;4.33965
339;calc total;1;395.341;395.341;395.341
339;total;1;450.724;450.724;450.724
116;initialize;1;29.7385;29.7385;29.7385
116;async;100;0.695331;0.130815;1.17065
116;inner;100;3.14982;2.7233;3.67076
116;wait;100;5.17387e-05;3.056e-05;0.000141878
116;boundary;100;0.0939943;0.0725566;0.296212
116;calc iter;100;3.9392;3.69582;4.22574
116;calc total;1;395.341;395.341;395.341
116;total;1;451.021;451.021;451.021
340;initialize;1;30.0789;30.0789;30.0789
340;async;100;0.530449;0.0729255;0.760714
340;inner;100;3.29888;2.82455;3.67439
340;wait;100;4.28345e-05;3.4049e-05;8.8299e-05
340;boundary;100;0.0951908;0.0849943;0.280893
340;calc iter;100;3.92456;3.44032;4.11136
340;calc total;1;395.341;395.341;395.341
340;total;1;451.362;451.362;451.362
117;initialize;1;29.0398;29.0398;29.0398
117;async;100;0.791679;0.0834027;1.49266
117;inner;100;3.00984;2.56237;3.67335
117;wait;100;8.34288e-05;3.677e-05;0.000127658
117;boundary;100;0.134152;0.0931029;0.295626
117;calc iter;100;3.93576;3.28554;4.50953
117;calc total;1;395.341;395.341;395.341
117;total;1;450.323;450.323;450.323
118;initialize;1;30.2344;30.2344;30.2344
118;async;100;0.708661;0.0991694;1.17862
118;inner;100;3.13223;2.72486;3.68369
118;wait;100;4.89109e-05;2.6569e-05;0.000123049
118;boundary;100;0.0983573;0.0722873;0.309341
118;calc iter;100;3.93931;3.47898;4.39445
118;calc total;1;395.341;395.341;395.341
118;total;1;451.517;451.517;451.517
341;initialize;1;28.9803;28.9803;28.9803
341;async;100;0.621374;0.106511;1.19064
341;inner;100;3.17399;2.59914;3.67385
341;wait;100;6.53441e-05;3.5559e-05;0.000130549
341;boundary;100;0.122246;0.0919517;0.280577
341;calc iter;100;3.91768;2.82088;4.18033
341;calc total;1;395.341;395.341;395.341
341;total;1;450.263;450.263;450.263
119;initialize;1;29.1636;29.1636;29.1636
119;async;100;0.717463;0.0959159;1.18456
119;inner;100;3.12362;2.72341;3.65487
119;wait;100;5.20919e-05;2.664e-05;0.000156259
119;boundary;100;0.0980442;0.0705632;0.30427
119;calc iter;100;3.93918;3.69816;4.32646
119;calc total;1;395.341;395.341;395.341
119;total;1;450.446;450.446;450.446
342;initialize;1;30.4904;30.4904;30.4904
342;async;100;0.565966;0.134346;1.10079
342;inner;100;3.24784;2.79569;3.68331
342;wait;100;5.48131e-05;3.3639e-05;0.000133738
342;boundary;100;0.109484;0.0871237;0.291592
342;calc iter;100;3.92335;3.04786;4.44719
342;calc total;1;395.341;395.341;395.341
342;total;1;451.773;451.773;451.773
120;initialize;1;29.0907;29.0907;29.0907
120;async;100;0.673179;0.122998;1.23739
120;inner;100;3.16334;2.60894;3.6675
120;wait;100;5.72079e-05;2.755e-05;0.000125518
120;boundary;100;0.0942323;0.0627432;0.296977
120;calc iter;100;3.93081;3.65649;4.23401
120;calc total;1;395.341;395.341;395.341
120;total;1;450.374;450.374;450.374
343;initialize;1;30.6406;30.6406;30.6406
343;async;100;0.574736;0.134405;0.794562
343;inner;100;3.24408;2.77253;3.65084
343;wait;100;5.18483e-05;3.2519e-05;0.000127899
343;boundary;100;0.105768;0.0858645;0.246234
343;calc iter;100;3.92464;3.52781;4.14298
343;calc total;1;395.341;395.341;395.341
343;total;1;451.923;451.923;451.923
121;initialize;1;30.1599;30.1599;30.1599
121;async;100;0.667931;0.117305;1.22902
121;inner;100;3.17727;2.60875;3.66712
121;wait;100;5.19302e-05;2.7809e-05;0.000130579
121;boundary;100;0.0855176;0.0580324;0.28588
121;calc iter;100;3.93077;3.65149;4.23229
121;calc total;1;395.341;395.341;395.341
121;total;1;451.443;451.443;451.443
344;initialize;1;28.937;28.937;28.937
344;async;100;0.321019;0.0322722;0.420061
344;inner;100;3.52109;3.04417;3.76524
344;wait;100;7.22084e-05;2.412e-05;0.000343486
344;boundary;100;0.0886115;0.0543084;0.337577
344;calc iter;100;3.93079;3.43937;4.23849
344;calc total;1;395.341;395.341;395.341
344;total;1;450.22;450.22;450.22
122;initialize;1;30.3328;30.3328;30.3328
122;async;100;0.666752;0.0772413;1.21361
122;inner;100;3.17949;2.60604;3.6986
122;wait;100;5.07617e-05;2.7439e-05;0.000227878
122;boundary;100;0.0845014;0.0551032;0.301467
122;calc iter;100;3.9308;3.65933;4.23154
122;calc total;1;395.341;395.341;395.341
122;total;1;451.616;451.616;451.616
345;initialize;1;29.2702;29.2702;29.2702
345;async;100;0.32455;0.0389672;0.426108
345;inner;100;3.53056;3.0296;3.76333
345;wait;100;5.66849e-05;2.317e-05;0.000506694
345;boundary;100;0.075782;0.0528364;0.339071
345;calc iter;100;3.93095;3.44571;4.23797
345;calc total;1;395.341;395.341;395.341
345;total;1;450.553;450.553;450.553
123;initialize;1;29.6988;29.6988;29.6988
123;async;100;0.665743;0.0665999;1.22017
123;inner;100;3.17686;2.61066;3.6989
123;wait;100;5.73079e-05;2.788e-05;0.000196248
123;boundary;100;0.0880958;0.0543845;0.29953
123;calc iter;100;3.93076;3.66424;4.23249
123;calc total;1;395.341;395.341;395.341
123;total;1;450.982;450.982;450.982
124;initialize;1;29.1395;29.1395;29.1395
124;async;100;0.789266;0.113256;1.59561
124;inner;100;3.03663;2.2965;3.67168
124;wait;100;4.34928e-05;3.0499e-05;0.000130108
124;boundary;100;0.101156;0.0704842;0.298246
124;calc iter;100;3.9271;3.31394;4.61943
124;calc total;1;395.341;395.341;395.341
124;total;1;450.422;450.422;450.422
346;initialize;1;29.1408;29.1408;29.1408
346;async;100;0.329279;0.0355481;0.436079
346;inner;100;3.53103;3.02937;3.81719
346;wait;100;4.45135e-05;2.175e-05;0.000313117
346;boundary;100;0.0706455;0.0527585;0.30698
346;calc iter;100;3.93101;3.44568;4.24773
346;calc total;1;395.341;395.341;395.341
346;total;1;450.424;450.424;450.424
125;initialize;1;29.8272;29.8272;29.8272
125;async;100;1.04526;0.111166;2.81551
125;inner;100;2.74771;1.45684;3.67469
125;wait;100;8.08931e-05;4.4709e-05;0.000135819
125;boundary;100;0.125989;0.0998576;0.296177
125;calc iter;100;3.91904;2.24141;5.77433
125;calc total;1;395.341;395.341;395.341
125;total;1;451.11;451.11;451.11
347;initialize;1;30.6001;30.6001;30.6001
347;async;100;0.331324;0.0344877;0.633437
347;inner;100;3.52567;3.04816;3.81059
347;wait;100;4.7289e-05;2.297e-05;0.000525834
347;boundary;100;0.0719478;0.0562173;0.308615
347;calc iter;100;3.92899;3.48769;4.37314
347;calc total;1;395.341;395.341;395.341
347;total;1;451.883;451.883;451.883
126;initialize;1;29.9099;29.9099;29.9099
126;async;100;0.810928;0.108521;1.56107
126;inner;100;3.00331;2.29988;3.68116
126;wait;100;5.49054e-05;3.3019e-05;0.000136159
126;boundary;100;0.11298;0.0919594;0.298739
126;calc iter;100;3.92727;3.32933;4.60026
126;calc total;1;395.341;395.341;395.341
126;total;1;451.193;451.193;451.193
348;initialize;1;28.9385;28.9385;28.9385
348;async;100;0.324904;0.0333387;0.451552
348;inner;100;3.51732;3.26618;3.76391
348;wait;100;4.87089e-05;2.519e-05;0.000466675
348;boundary;100;0.0856896;0.0689774;0.338324
348;calc iter;100;3.92797;3.54068;4.23781
348;calc total;1;395.341;395.341;395.341
348;total;1;450.221;450.221;450.221
127;initialize;1;29.2959;29.2959;29.2959
127;async;100;0.804047;0.109567;1.59126
127;inner;100;3.02152;2.29047;3.65558
127;wait;100;4.78162e-05;3.217e-05;0.000137889
127;boundary;100;0.101787;0.0793205;0.300596
127;calc iter;100;3.9274;3.28583;4.59587
127;calc total;1;395.341;395.341;395.341
127;total;1;450.579;450.579;450.579
349;initialize;1;30.4111;30.4111;30.4111
349;async;100;0.33374;0.0385672;0.786364
349;inner;100;3.47919;2.99702;3.76369
349;wait;100;7.87029e-05;3.275e-05;0.000488095
349;boundary;100;0.112756;0.0758589;0.338512
349;calc iter;100;3.92577;3.19185;4.23799
349;calc total;1;395.341;395.341;395.341
349;total;1;451.694;451.694;451.694
350;initialize;1;29.5563;29.5563;29.5563
350;async;100;0.322014;0.0349921;0.746507
350;inner;100;3.50754;3.18287;3.81555
350;wait;100;6.98381e-05;3.433e-05;0.000434415
350;boundary;100;0.0973968;0.0737139;0.30759
350;calc iter;100;3.92702;3.51046;4.31476
350;calc total;1;395.341;395.341;395.341
350;total;1;450.839;450.839;450.839
351;initialize;1;30.4114;30.4114;30.4114
351;async;100;0.33394;0.108846;0.431158
351;inner;100;3.50585;3.12896;3.68751
351;wait;100;5.33377e-05;2.8659e-05;0.000141028
351;boundary;100;0.0889372;0.0714425;0.333725
351;calc iter;100;3.92879;3.58986;4.15595
351;calc total;1;395.341;395.341;395.341
351;total;1;451.694;451.694;451.694
352;initialize;1;29.973;29.973;29.973
352;async;100;0.428378;0.125312;1.07645
352;inner;100;3.4095;2.606;3.67262
352;wait;100;5.94211e-05;3.272e-05;0.000132669
352;boundary;100;0.0908313;0.058394;0.293545
352;calc iter;100;3.92877;3.19724;4.30243
352;calc total;1;395.341;395.341;395.341
352;total;1;451.255;451.255;451.255
353;initialize;1;30.4107;30.4107;30.4107
353;async;100;0.424823;0.131533;1.08085
353;inner;100;3.42086;2.60529;3.67596
353;wait;100;4.80574e-05;2.591e-05;8.6689e-05
353;boundary;100;0.0831099;0.0576271;0.307906
353;calc iter;100;3.92884;3.18446;4.31941
353;calc total;1;395.341;395.341;395.341
353;total;1;451.694;451.694;451.694
354;initialize;1;28.9366;28.9366;28.9366
354;async;100;0.423741;0.124698;1.08731
354;inner;100;3.42418;2.60502;3.68079
354;wait;100;4.32567e-05;2.2069e-05;0.000136498
354;boundary;100;0.0809509;0.0553081;0.305458
354;calc iter;100;3.92891;3.1826;4.32734
354;calc total;1;395.341;395.341;395.341
354;total;1;450.22;450.22;450.22
355;initialize;1;30.5287;30.5287;30.5287
355;async;100;0.425286;0.124843;1.06807
355;inner;100;3.41636;2.61027;3.68199
355;wait;100;4.34365e-05;2.3059e-05;9.1509e-05
355;boundary;100;0.08719;0.0552059;0.307507
355;calc iter;100;3.92889;3.35602;4.18504
355;calc total;1;395.341;395.341;395.341
355;total;1;451.812;451.812;451.812
356;initialize;1;29.1131;29.1131;29.1131
356;async;100;0.494479;0.134313;1.15848
356;inner;100;3.32865;2.16473;3.67449
356;wait;100;4.64963e-05;2.9259e-05;0.000128959
356;boundary;100;0.0968795;0.0702047;0.300855
356;calc iter;100;3.92006;3.05856;4.39605
356;calc total;1;395.341;395.341;395.341
356;total;1;450.396;450.396;450.396
357;initialize;1;30.3728;30.3728;30.3728
357;async;100;0.554794;0.0827112;1.31985
357;inner;100;3.23099;1.20812;3.66576
357;wait;100;7.81864e-05;4.0119e-05;0.000157458
357;boundary;100;0.118007;0.0751819;0.272283
357;calc iter;100;3.90388;1.45197;4.61573
357;calc total;1;395.341;395.341;395.341
357;total;1;451.655;451.655;451.655
358;initialize;1;30.276;30.276;30.276
358;async;100;0.505368;0.088636;1.35317
358;inner;100;3.30765;2.18465;3.6823
358;wait;100;5.68702e-05;2.5909e-05;9.7889e-05
358;boundary;100;0.107409;0.072532;0.305136
358;calc iter;100;3.92049;3.02229;4.97344
358;calc total;1;395.341;395.341;395.341
358;total;1;451.558;451.558;451.558
359;initialize;1;28.939;28.939;28.939
359;async;100;0.518267;0.131491;1.16201
359;inner;100;3.29632;2.17433;3.65272
359;wait;100;6.09604e-05;3.4589e-05;0.000134339
359;boundary;100;0.105583;0.0740906;0.268066
359;calc iter;100;3.92023;3.03238;4.38915
359;calc total;1;395.341;395.341;395.341
359;total;1;450.221;450.221;450.221
360;initialize;1;29.0109;29.0109;29.0109
360;async;100;0.399459;0.0771713;0.727255
360;inner;100;3.45529;3.00966;3.7602
360;wait;100;5.56176e-05;2.342e-05;0.000134918
360;boundary;100;0.0819408;0.0547778;0.342851
360;calc iter;100;3.93675;3.50539;4.3996
360;calc total;1;395.341;395.341;395.341
360;total;1;450.293;450.293;450.293
361;initialize;1;30.5293;30.5293;30.5293
361;async;100;0.401501;0.0490313;0.731224
361;inner;100;3.45592;3.00484;3.79334
361;wait;100;5.06563e-05;2.189e-05;0.000319827
361;boundary;100;0.0793224;0.0546315;0.361381
361;calc iter;100;3.9368;3.49993;4.40522
361;calc total;1;395.341;395.341;395.341
361;total;1;451.812;451.812;451.812
362;initialize;1;29.4657;29.4657;29.4657
362;async;100;0.397533;0.036953;0.73537
362;inner;100;3.46019;3.00488;3.80743
362;wait;100;5.09697e-05;2.5779e-05;0.000521504
362;boundary;100;0.0790331;0.0547671;0.308063
362;calc iter;100;3.93681;3.49484;4.39637
362;calc total;1;395.341;395.341;395.341
362;total;1;450.748;450.748;450.748
363;initialize;1;29.3693;29.3693;29.3693
363;async;100;0.39587;0.0318564;0.731259
363;inner;100;3.45727;3.01102;3.82871
363;wait;100;6.35498e-05;2.225e-05;0.000512955
363;boundary;100;0.0835468;0.0551248;0.288918
363;calc iter;100;3.93675;3.50742;4.41519
363;calc total;1;395.341;395.341;395.341
363;total;1;450.652;450.652;450.652
364;initialize;1;30.4592;30.4592;30.4592
364;async;100;0.453873;0.0336244;1.02381
364;inner;100;3.3834;2.95903;3.75576
364;wait;100;5.34976e-05;2.839e-05;0.000320487
364;boundary;100;0.0987327;0.0711956;0.352247
364;calc iter;100;3.93606;3.4951;4.65793
364;calc total;1;395.341;395.341;395.341
364;total;1;451.742;451.742;451.742
365;initialize;1;30.5621;30.5621;30.5621
365;async;100;0.581325;0.0340609;2.27211
365;inner;100;3.22739;1.90976;3.76796
365;wait;100;8.5105e-05;4.1249e-05;0.000481405
365;boundary;100;0.12549;0.088755;0.352876
365;calc iter;100;3.9343;2.09131;5.29344
365;calc total;1;395.341;395.341;395.341
365;total;1;451.844;451.844;451.844
366;initialize;1;30.4959;30.4959;30.4959
366;async;100;0.450847;0.0219051;1.05843
366;inner;100;3.39353;2.82555;3.82774
366;wait;100;5.06797e-05;2.768e-05;0.000570454
366;boundary;100;0.0916957;0.0704482;0.289505
366;calc iter;100;3.93612;3.51229;4.65668
366;calc total;1;395.341;395.341;395.341
366;total;1;451.778;451.778;451.778
367;initialize;1;29.4184;29.4184;29.4184
367;async;100;0.462644;0.084426;1.0367
367;inner;100;3.37622;2.95555;3.69283
367;wait;100;6.2455e-05;3.042e-05;0.000281647
367;boundary;100;0.097117;0.0721941;0.354654
367;calc iter;100;3.93605;3.5361;4.6646
367;calc total;1;395.341;395.341;395.341
367;total;1;450.701;450.701;450.701
368;initialize;1;30.0784;30.0784;30.0784
368;async;100;0.484162;0.0695492;1.47662
368;inner;100;3.35336;2.33615;3.67845
368;wait;100;5.35801e-05;2.489e-05;0.000136089
368;boundary;100;0.0925713;0.0555696;0.292735
368;calc iter;100;3.93015;2.77442;4.89091
368;calc total;1;395.341;395.341;395.341
368;total;1;451.362;451.362;451.362
369;initialize;1;28.9378;28.9378;28.9378
369;async;100;0.450152;0.0661382;0.951007
369;inner;100;3.39397;2.78216;3.67992
369;wait;100;4.64054e-05;2.435e-05;0.000115629
369;boundary;100;0.0860086;0.0553103;0.29932
369;calc iter;100;3.93018;3.57366;4.48927
369;calc total;1;395.341;395.341;395.341
369;total;1;450.221;450.221;450.221
370;initialize;1;29.2961;29.2961;29.2961
370;async;100;0.448854;0.0572886;0.951379
370;inner;100;3.39787;2.78179;3.69855
370;wait;100;4.26922e-05;2.3849e-05;0.000293077
370;boundary;100;0.083476;0.055025;0.340608
370;calc iter;100;3.93024;3.55716;4.48618
370;calc total;1;395.341;395.341;395.341
370;total;1;450.579;450.579;450.579
371;initialize;1;30.6696;30.6696;30.6696
371;async;100;0.444276;0.0612283;0.953037
371;inner;100;3.40045;2.79161;3.69385
371;wait;100;5.70834e-05;2.1999e-05;0.000420866
371;boundary;100;0.085381;0.055313;0.341079
371;calc iter;100;3.93016;3.55859;4.49017
371;calc total;1;395.341;395.341;395.341
371;total;1;451.953;451.953;451.953
372;initialize;1;29.5098;29.5098;29.5098
372;async;100;0.512394;0.0388163;1.37623
372;inner;100;3.3188;2.56485;3.66856
372;wait;100;4.78388e-05;2.272e-05;0.000127639
372;boundary;100;0.0938645;0.0514226;0.298663
372;calc iter;100;3.92511;3.31166;4.91842
372;calc total;1;395.341;395.341;395.341
372;total;1;450.792;450.792;450.792
373;initialize;1;28.9378;28.9378;28.9378
373;async;100;0.623315;0.032458;1.89569
373;inner;100;3.1692;1.84219;3.67429
373;wait;100;7.32182e-05;2.901e-05;0.000116089
373;boundary;100;0.119611;0.0520026;0.29503
373;calc iter;100;3.9122;2.02082;5.18475
373;calc total;1;395.341;395.341;395.341
373;total;1;450.22;450.22;450.22
374;initialize;1;30.4954;30.4954;30.4954
374;async;100;0.521203;0.0231631;1.63804
374;inner;100;3.30807;2.40235;3.67553
374;wait;100;4.92965e-05;3.031e-05;0.000111338
374;boundary;100;0.0959227;0.0538021;0.297161
374;calc iter;100;3.92525;3.26264;4.94304
374;calc total;1;395.341;395.341;395.341
374;total;1;451.778;451.778;451.778
375;initialize;1;28.9381;28.9381;28.9381
375;async;100;0.54616;0.0281798;1.5343
375;inner;100;3.27413;2.41517;3.64812
375;wait;100;7.68633e-05;3.7699e-05;0.000142559
375;boundary;100;0.104604;0.0759613;0.282679
375;calc iter;100;3.92497;3.0331;4.95612
375;calc total;1;395.341;395.341;395.341
375;total;1;450.221;450.221;450.221
376;initialize;1;30.4586;30.4586;30.4586
376;async;100;0.467126;0.0869997;0.993207
376;inner;100;3.36125;2.63594;3.70474
376;wait;100;7.15784e-05;3.105e-05;0.000161529
376;boundary;100;0.0986996;0.0559699;0.322699
376;calc iter;100;3.92715;3.28495;4.36051
376;calc total;1;395.341;395.341;395.341
376;total;1;451.742;451.742;451.742
377;initialize;1;28.9368;28.9368;28.9368
377;async;100;0.461406;0.100222;1.00637
377;inner;100;3.38535;2.63238;3.68077
377;wait;100;5.47523e-05;2.627e-05;0.000124688
377;boundary;100;0.0802542;0.0535177;0.32367
377;calc iter;100;3.92707;3.38094;4.36698
377;calc total;1;395.341;395.341;395.341
377;total;1;450.22;450.22;450.22
378;initialize;1;30.666;30.666;30.666
378;async;100;0.467864;0.104313;0.99151
378;inner;100;3.3842;2.63233;3.74796
378;wait;100;4.46259e-05;2.084e-05;0.000223777
378;boundary;100;0.0750495;0.0530754;0.29385
378;calc iter;100;3.92717;3.39337;4.36921
378;calc total;1;395.341;395.341;395.341
378;total;1;451.949;451.949;451.949
379;initialize;1;29.0601;29.0601;29.0601
379;async;100;0.463052;0.10264;1.00662
379;inner;100;3.38477;2.63313;3.73979
379;wait;100;5.09029e-05;2.083e-05;0.000312696
379;boundary;100;0.0789019;0.0534621;0.293496
379;calc iter;100;3.92677;3.3964;4.3457
379;calc total;1;395.341;395.341;395.341
379;total;1;450.343;450.343;450.343
380;initialize;1;30.6057;30.6057;30.6057
380;async;100;0.524114;0.134785;1.60113
380;inner;100;3.30287;2.27295;3.66932
380;wait;100;4.14518e-05;2.921e-05;0.000138859
380;boundary;100;0.0993249;0.0739886;0.296316
380;calc iter;100;3.92636;2.96615;4.6862
380;calc total;1;395.341;395.341;395.341
380;total;1;451.888;451.888;451.888
384;initialize;1;30.6562;30.6562;30.6562
384;async;100;0.506966;0.0668938;0.839314
384;inner;100;3.33043;2.96415;3.69716
384;wait;100;6.26065e-05;3.6489e-05;0.000128539
384;boundary;100;0.0903928;0.0562623;0.326229
384;calc iter;100;3.92785;3.68783;4.29905
384;calc total;1;395.341;395.341;395.341
384;total;1;451.939;451.939;451.939
385;initialize;1;30.6562;30.6562;30.6562
385;async;100;0.546924;0.124254;0.85716
385;inner;100;3.29478;2.90331;3.6504
385;wait;100;5.01933e-05;2.601e-05;0.000140169
385;boundary;100;0.0858443;0.05577;0.209957
385;calc iter;100;3.9276;3.74871;4.34785
385;calc total;1;395.341;395.341;395.341
385;total;1;451.939;451.939;451.939
386;initialize;1;30.6562;30.6562;30.6562
386;async;100;0.549714;0.128074;0.870998
386;inner;100;3.29894;2.90386;3.67044
386;wait;100;5.07031e-05;3.186e-05;0.000155479
386;boundary;100;0.0788984;0.0560346;0.263995
386;calc iter;100;3.9276;3.7332;4.28719
386;calc total;1;395.341;395.341;395.341
386;total;1;451.939;451.939;451.939
387;initialize;1;30.6325;30.6325;30.6325
387;async;100;0.537877;0.055169;1.22277
387;inner;100;3.30827;2.88877;3.70471
387;wait;100;4.65848e-05;2.908e-05;0.000128878
387;boundary;100;0.0813149;0.0591292;0.338984
387;calc iter;100;3.92751;3.48249;4.29675
387;calc total;1;395.341;395.341;395.341
387;total;1;451.915;451.915;451.915
388;initialize;1;30.6568;30.6568;30.6568
388;async;100;0.649275;0.134227;1.20137
388;inner;100;3.18184;2.87646;3.66257
388;wait;100;4.32405e-05;3.18e-05;0.000146808
388;boundary;100;0.0958418;0.0735968;0.25084
388;calc iter;100;3.927;3.11437;4.74037
388;calc total;1;395.341;395.341;395.341
388;total;1;451.939;451.939;451.939
389;initialize;1;30.6568;30.6568;30.6568
389;async;100;0.73716;0.129522;1.36417
389;inner;100;3.07037;2.72995;3.65731
389;wait;100;6.52421e-05;3.7619e-05;0.000143339
389;boundary;100;0.119287;0.0859573;0.237447
389;calc iter;100;3.92688;3.12367;4.91002
389;calc total;1;395.341;395.341;395.341
389;total;1;451.939;451.939;451.939
390;initialize;1;30.6572;30.6572;30.6572
390;async;100;0.679449;0.132073;1.32993
390;inner;100;3.13715;2.63845;3.67049
390;wait;100;5.52591e-05;3.0299e-05;0.000127749
390;boundary;100;0.110548;0.0677914;0.262509
390;calc iter;100;3.9272;3.22294;4.75144
390;calc total;1;395.341;395.341;395.341
390;total;1;451.939;451.939;451.939
391;initialize;1;30.6568;30.6568;30.6568
391;async;100;0.683244;0.133485;1.10163
391;inner;100;3.13531;2.84384;3.6379
391;wait;100;5.91155e-05;3.3899e-05;0.000146228
391;boundary;100;0.108005;0.0910136;0.205269
391;calc iter;100;3.92662;3.21544;4.64183
391;calc total;1;395.341;395.341;395.341
391;total;1;451.939;451.939;451.939
392;initialize;1;30.6278;30.6278;30.6278
392;async;100;0.534457;0.0381384;0.813517
392;inner;100;3.29138;2.91959;3.75484
392;wait;100;7.31908e-05;3.5649e-05;0.000381646
392;boundary;100;0.0999623;0.0580836;0.335885
392;calc iter;100;3.92587;3.28741;4.29512
392;calc total;1;395.341;395.341;395.341
392;total;1;451.909;451.909;451.909
393;initialize;1;30.6571;30.6571;30.6571
393;async;100;0.549074;0.0575377;0.73404
393;inner;100;3.30601;2.91494;3.74695
393;wait;100;4.94308e-05;3.4799e-05;0.000179388
393;boundary;100;0.0707476;0.053244;0.330333
393;calc iter;100;3.92588;3.29712;4.27895
393;calc total;1;395.341;395.341;395.341
393;total;1;451.939;451.939;451.939
394;initialize;1;30.6571;30.6571;30.6571
394;async;100;0.56052;0.0478641;0.743647
394;inner;100;3.29897;2.91361;3.77634
394;wait;100;4.63579e-05;2.325e-05;0.000367306
394;boundary;100;0.0664024;0.0536438;0.328294
394;calc iter;100;3.92594;3.2955;4.28459
394;calc total;1;395.341;395.341;395.341
394;total;1;451.939;451.939;451.939
395;initialize;1;30.6047;30.6047;30.6047
395;async;100;0.558743;0.0487345;0.897357
395;inner;100;3.2964;2.83508;3.78705
395;wait;100;4.13785e-05;2.1059e-05;0.000447155
395;boundary;100;0.0680682;0.0527117;0.315281
395;calc iter;100;3.92325;3.34682;4.45342
395;calc total;1;395.341;395.341;395.341
395;total;1;451.886;451.886;451.886
396;initialize;1;30.6313;30.6313;30.6313
396;async;100;0.522902;0.0593026;0.713399
396;inner;100;3.31546;2.77446;3.70861
396;wait;100;5.22159e-05;2.956e-05;0.000181228
396;boundary;100;0.0812265;0.0685239;0.339941
396;calc iter;100;3.91964;3.30143;4.18042
396;calc total;1;395.341;395.341;395.341
396;total;1;451.913;451.913;451.913
397;initialize;1;30.6296;30.6296;30.6296
397;async;100;0.511401;0.0890922;1.02499
397;inner;100;3.28337;2.21854;3.69597
397;wait;100;8.78881e-05;3.061e-05;0.000155638
397;boundary;100;0.116079;0.0706661;0.321652
397;calc iter;100;3.91094;2.82742;4.14577
397;calc total;1;395.341;395.341;395.341
397;total;1;451.911;451.911;451.911
398;initialize;1;30.2778;30.2778;30.2778
398;async;100;0.508238;0.0587602;0.789406
398;inner;100;3.31546;2.67247;3.75506
398;wait;100;6.94498e-05;3.2569e-05;0.000434996
398;boundary;100;0.0938716;0.0658858;0.311183
398;calc iter;100;3.91764;3.23421;4.18801
398;calc total;1;395.341;395.341;395.341
398;total;1;451.559;451.559;451.559
399;initialize;1;30.6033;30.6033;30.6033
399;async;100;0.527493;0.092336;0.732309
399;inner;100;3.30141;2.7762;3.68253
399;wait;100;5.9373e-05;3.001e-05;0.000162319
399;boundary;100;0.091068;0.0730745;0.31471
399;calc iter;100;3.92003;3.29496;4.14152
399;calc total;1;395.341;395.341;395.341
399;total;1;451.885;451.885;451.885
400;initialize;1;30.4794;30.4794;30.4794
400;async;100;0.209639;0.0703933;0.423311
400;inner;100;3.60503;2.96182;3.68564
400;wait;100;6.60873e-05;3.974e-05;0.000101399
400;boundary;100;0.115427;0.0737191;0.301876
400;calc iter;100;3.93016;3.45889;4.11856
400;calc total;1;395.341;395.341;395.341
400;total;1;451.761;451.761;451.761
401;initialize;1;30.5999;30.5999;30.5999
401;async;100;0.182742;0.106201;0.447298
401;inner;100;3.63454;2.95035;3.70264
401;wait;100;5.75393e-05;3.236e-05;0.000153358
401;boundary;100;0.113067;0.0778987;0.300853
401;calc iter;100;3.93041;3.47558;4.11694
401;calc total;1;395.341;395.341;395.341
401;total;1;451.882;451.882;451.882
402;initialize;1;30.5052;30.5052;30.5052
402;async;100;0.168696;0.105808;0.442578
402;inner;100;3.64263;2.95034;3.71059
402;wait;100;5.06961e-05;3.0369e-05;0.000159089
402;boundary;100;0.118996;0.0692914;0.31494
402;calc iter;100;3.93038;3.46225;4.14154
402;calc total;1;395.341;395.341;395.341
402;total;1;451.787;451.787;451.787
403;initialize;1;30.5292;30.5292;30.5292
403;async;100;0.169456;0.0336777;0.444272
403;inner;100;3.63804;2.88576;3.70734
403;wait;100;4.84044e-05;3.124e-05;9.8759e-05
403;boundary;100;0.120135;0.090999;0.31542
403;calc iter;100;3.92769;3.44643;4.14278
403;calc total;1;395.341;395.341;395.341
403;total;1;451.811;451.811;451.811
404;initialize;1;30.6293;30.6293;30.6293
404;async;100;0.229055;0.0627595;0.403521
404;inner;100;3.5932;3.01222;3.67758
404;wait;100;4.9899e-05;3.326e-05;0.000114129
404;boundary;100;0.102169;0.0882459;0.287648
404;calc iter;100;3.92448;3.39616;4.10014
404;calc total;1;395.341;395.341;395.341
404;total;1;451.911;451.911;451.911
405;initialize;1;30.5586;30.5586;30.5586
405;async;100;0.242819;0.0594184;0.72682
405;inner;100;3.55954;2.85503;3.67729
405;wait;100;7.07957e-05;4.9889e-05;0.000255938
405;boundary;100;0.118136;0.0999287;0.288214
405;calc iter;100;3.92057;3.22714;4.1007
405;calc total;1;395.341;395.341;395.341
405;total;1;451.841;451.841;451.841
406;initialize;1;30.5588;30.5588;30.5588
406;async;100;0.226676;0.102195;0.488805
406;inner;100;3.57837;2.99801;3.68769
406;wait;100;6.92349e-05;4.4889e-05;0.000245857
406;boundary;100;0.117586;0.0956041;0.298119
406;calc iter;100;3.9227;3.32367;4.12118
406;calc total;1;395.341;395.341;395.341
406;total;1;451.841;451.841;451.841
407;initialize;1;30.5595;30.5595;30.5595
407;async;100;0.253806;0.135116;0.489815
407;inner;100;3.56316;2.87209;3.65433
407;wait;100;7.07957e-05;3.7399e-05;0.000141458
407;boundary;100;0.108436;0.0849887;0.250935
407;calc iter;100;3.92547;3.44694;4.09709
407;calc total;1;395.341;395.341;395.341
407;total;1;451.841;451.841;451.841
408;initialize;1;30.5255;30.5255;30.5255
408;async;100;0.062867;0.0352736;0.532623
408;inner;100;3.70648;3.06784;3.79002
408;wait;100;7.97858e-05;3.2849e-05;0.000482635
408;boundary;100;0.162744;0.0542233;0.363617
408;calc iter;100;3.93217;3.27124;4.23661
408;calc total;1;395.341;395.341;395.341
408;total;1;451.807;451.807;451.807
409;initialize;1;28.974;28.974;28.974
409;async;100;0.0595295;0.0383118;0.549779
409;inner;100;3.71971;3.05995;3.794
409;wait;100;7.71063e-05;3.3e-05;0.000349586
409;boundary;100;0.152986;0.0527013;0.361393
409;calc iter;100;3.9323;3.2514;4.23767
409;calc total;1;395.341;395.341;395.341
409;total;1;450.256;450.256;450.256
410;initialize;1;30.5285;30.5285;30.5285
410;async;100;0.051248;0.0355076;0.552969
410;inner;100;3.72735;3.063;3.81199
410;wait;100;6.67759e-05;2.312e-05;0.000527725
410;boundary;100;0.153651;0.0528696;0.332233
410;calc iter;100;3.93232;3.24523;4.2459
410;calc total;1;395.341;395.341;395.341
410;total;1;451.811;451.811;451.811
411;initialize;1;30.5045;30.5045;30.5045
411;async;100;0.0529481;0.0369227;0.549672
411;inner;100;3.72305;3.07519;3.8139
411;wait;100;6.30444e-05;2.976e-05;0.000452296
411;boundary;100;0.155712;0.0652663;0.325032
411;calc iter;100;3.93178;3.457;4.24741
411;calc total;1;395.341;395.341;395.341
411;total;1;451.787;451.787;451.787
412;initialize;1;29.4274;29.4274;29.4274
412;async;100;0.0762377;0.0363733;0.77478
412;inner;100;3.68682;2.87916;3.78537
412;wait;100;7.61448e-05;3.529e-05;0.000389416
412;boundary;100;0.16523;0.0905602;0.359069
412;calc iter;100;3.92837;3.29662;4.23807
412;calc total;1;395.341;395.341;395.341
412;total;1;450.709;450.709;450.709
413;initialize;1;29.0583;29.0583;29.0583
413;async;100;0.128289;0.0383476;1.0306
413;inner;100;3.65007;2.37572;3.75344
413;wait;100;7.30179e-05;4.3599e-05;0.000308277
413;boundary;100;0.139162;0.104825;0.354509
413;calc iter;100;3.91759;2.69021;4.23942
413;calc total;1;395.341;395.341;395.341
413;total;1;450.34;450.34;450.34
414;initialize;1;29.8747;29.8747;29.8747
414;async;100;0.10885;0.0293511;0.4834
414;inner;100;3.67541;2.97284;3.8057
414;wait;100;7.30581e-05;4.095e-05;0.000459586
414;boundary;100;0.142165;0.0869411;0.325599
414;calc iter;100;3.92651;3.52882;4.24693
414;calc total;1;395.341;395.341;395.341
414;total;1;451.156;451.156;451.156
415;initialize;1;28.9738;28.9738;28.9738
415;async;100;0.0989782;0.0500132;0.837235
415;inner;100;3.65739;2.8588;3.73346
415;wait;100;6.55903e-05;3.5769e-05;0.000158108
415;boundary;100;0.172876;0.0882553;0.334191
415;calc iter;100;3.92931;3.41398;4.16132
415;calc total;1;395.341;395.341;395.341
415;total;1;450.256;450.256;450.256
416;initialize;1;30.1154;30.1154;30.1154
416;async;100;0.518927;0.131745;1.15102
416;inner;100;3.33;2.82413;3.68103
416;wait;100;7.11287e-05;3.541e-05;0.000138318
416;boundary;100;0.0899619;0.0566325;0.306237
416;calc iter;100;3.93896;3.65668;4.26979
416;calc total;1;395.341;395.341;395.341
416;total;1;451.397;451.397;451.397
417;initialize;1;29.6114;29.6114;29.6114
417;async;100;0.514082;0.128233;1.14283
417;inner;100;3.3356;2.82769;3.69937
417;wait;100;5.69326e-05;3.18e-05;0.000185848
417;boundary;100;0.089448;0.055879;0.30587
417;calc iter;100;3.93919;3.65967;4.26261
417;calc total;1;395.341;395.341;395.341
417;total;1;450.893;450.893;450.893
418;initialize;1;29.6687;29.6687;29.6687
418;async;100;0.515641;0.116444;1.14814
418;inner;100;3.33728;2.82949;3.71466
418;wait;100;4.29482e-05;2.477e-05;0.000102239
418;boundary;100;0.0863438;0.0555047;0.319854
418;calc iter;100;3.93931;3.64863;4.26612
418;calc total;1;395.341;395.341;395.341
418;total;1;450.951;450.951;450.951
419;initialize;1;30.2343;30.2343;30.2343
419;async;100;0.518571;0.0925035;1.16233
419;inner;100;3.32108;2.81006;3.70953
419;wait;100;6.06791e-05;2.891e-05;0.000150379
419;boundary;100;0.0993053;0.0558964;0.318005
419;calc iter;100;3.93902;3.66371;4.263
419;calc total;1;395.341;395.341;395.341
419;total;1;451.516;451.516;451.516
420;initialize;1;28.9744;28.9744;28.9744
420;async;100;0.663666;0.133168;1.81857
420;inner;100;3.16729;2.29002;3.6773
420;wait;100;4.70765e-05;2.699e-05;0.000132539
420;boundary;100;0.101073;0.0672236;0.291743
420;calc iter;100;3.93208;3.41644;4.63802
420;calc total;1;395.341;395.341;395.341
420;total;1;450.256;450.256;450.256
421;initialize;1;29.3405;29.3405;29.3405
421;async;100;0.818633;0.134113;2.25107
421;inner;100;2.98501;1.83252;3.67763
421;wait;100;6.44957e-05;4.667e-05;0.000102659
421;boundary;100;0.123682;0.072678;0.293042
421;calc iter;100;3.92739;2.89939;4.70981
421;calc total;1;395.341;395.341;395.341
421;total;1;450.622;450.622;450.622
422;initialize;1;30.4382;30.4382;30.4382
422;async;100;0.684871;0.133435;1.54149
422;inner;100;3.14037;2.40382;3.68702
422;wait;100;5.14733e-05;3.237e-05;0.000136748
422;boundary;100;0.10746;0.0720303;0.302459
422;calc iter;100;3.93276;3.46908;4.37816
422;calc total;1;395.341;395.341;395.341
422;total;1;451.72;451.72;451.72
423;initialize;1;29.058;29.058;29.058
423;async;100;0.678921;0.134566;1.59777
423;inner;100;3.15525;2.3888;3.65543
423;wait;100;5.30899e-05;3.4489e-05;0.000233118
423;boundary;100;0.0988449;0.0701738;0.268659
423;calc iter;100;3.93307;3.46567;4.46592
423;calc total;1;395.341;395.341;395.341
423;total;1;450.34;450.34;450.34
424;initialize;1;29.4488;29.4488;29.4488
424;async;100;0.362029;0.0336937;0.688707
424;inner;100;3.49164;3.22999;3.79959
424;wait;100;6.12081e-05;2.826e-05;0.000257587
424;boundary;100;0.0909152;0.0557356;0.360558
424;calc iter;100;3.94465;3.62487;4.19923
424;calc total;1;395.341;395.341;395.341
424;total;1;450.731;450.731;450.731
425;initialize;1;30.498;30.498;30.498
425;async;100;0.355166;0.0350483;0.678502
425;inner;100;3.49978;3.23497;3.83611
425;wait;100;7.46074e-05;3.3949e-05;0.000580304
425;boundary;100;0.0896811;0.055896;0.309525
425;calc iter;100;3.9447;3.76479;4.25715
425;calc total;1;395.341;395.341;395.341
425;total;1;451.779;451.779;451.779
426;initialize;1;30.4526;30.4526;30.4526
426;async;100;0.356646;0.0316777;0.685504
426;inner;100;3.49684;3.23028;3.79672
426;wait;100;5.67757e-05;2.437e-05;0.000474875
426;boundary;100;0.0911571;0.0559359;0.336295
426;calc iter;100;3.9447;3.77556;4.24474
426;calc total;1;395.341;395.341;395.341
426;total;1;451.734;451.734;451.734
427;initialize;1;28.9741;28.9741;28.9741
427;async;100;0.362257;0.0315466;0.678735
427;inner;100;3.48441;3.23253;3.74177
427;wait;100;7.81919e-05;3.8409e-05;0.000413055
427;boundary;100;0.0978659;0.0560983;0.358743
427;calc iter;100;3.94461;3.75601;4.23387
427;calc total;1;395.341;395.341;395.341
427;total;1;450.256;450.256;450.256
428;initialize;1;30.4383;30.4383;30.4383
428;async;100;0.399967;0.025768;0.694485
428;inner;100;3.44523;3.22867;3.74653
428;wait;100;6.53331e-05;3.486e-05;0.000381236
428;boundary;100;0.0989892;0.0718825;0.358095
428;calc iter;100;3.94426;3.77168;4.23975
428;calc total;1;395.341;395.341;395.341
428;total;1;451.72;451.72;451.72
429;initialize;1;30.498;30.498;30.498
429;async;100;0.459077;0.0322915;1.14942
429;inner;100;3.35672;2.91351;3.75212
429;wait;100;0.000101457;6.9379e-05;0.000370756
429;boundary;100;0.127924;0.0864008;0.356344
429;calc iter;100;3.94382;3.18301;4.71562
429;calc total;1;395.341;395.341;395.341
429;total;1;451.779;451.779;451.779
430;initialize;1;29.6495;29.6495;29.6495
430;async;100;0.389671;0.0255044;0.687571
430;inner;100;3.45718;3.23066;3.80472
430;wait;100;6.45529e-05;2.849e-05;0.000521004
430;boundary;100;0.0974061;0.0694216;0.316197
430;calc iter;100;3.94433;3.74384;4.25076
430;calc total;1;395.341;395.341;395.341
430;total;1;450.931;450.931;450.931
431;initialize;1;29.5727;29.5727;29.5727
431;async;100;0.404403;0.0889988;0.701909
431;inner;100;3.4408;3.22019;3.69138
431;wait;100;6.55016e-05;3.216e-05;0.000147388
431;boundary;100;0.0990222;0.0713322;0.337911
431;calc iter;100;3.94429;3.65264;4.16973
431;calc total;1;395.341;395.341;395.341
431;total;1;450.854;450.854;450.854
432;initialize;1;30.1914;30.1914;30.1914
432;async;100;0.643385;0.0399983;1.05416
432;inner;100;3.20568;2.8629;3.78198
432;wait;100;5.4399e-05;2.44e-05;0.000194648
432;boundary;100;0.0866277;0.0547116;0.308065
432;calc iter;100;3.93575;3.60304;4.53231
432;calc total;1;395.341;395.341;395.341
432;total;1;451.473;451.473;451.473
433;initialize;1;30.4785;30.4785;30.4785
433;async;100;0.643794;0.0394755;1.05012
433;inner;100;3.20546;2.85895;3.826
433;wait;100;4.45421e-05;2.165e-05;0.000192818
433;boundary;100;0.0864799;0.0546177;0.304763
433;calc iter;100;3.93578;3.60364;4.5244
433;calc total;1;395.341;395.341;395.341
433;total;1;451.761;451.761;451.761
434;initialize;1;30.2043;30.2043;30.2043
434;async;100;0.638847;0.0369922;1.03561
434;inner;100;3.20784;2.86157;3.80068
434;wait;100;4.52809e-05;2.3619e-05;0.000270147
434;boundary;100;0.0890725;0.0550804;0.320271
434;calc iter;100;3.93581;3.59912;4.5314
434;calc total;1;395.341;395.341;395.341
434;total;1;451.487;451.487;451.487
435;initialize;1;30.191;30.191;30.191
435;async;100;0.642373;0.0424981;1.03522
435;inner;100;3.19877;2.8619;3.68209
435;wait;100;6.60617e-05;2.578e-05;0.000149549
435;boundary;100;0.0945244;0.0550488;0.304532
435;calc iter;100;3.93574;3.59795;4.53875
435;calc total;1;395.341;395.341;395.341
435;total;1;451.473;451.473;451.473
436;initialize;1;28.9738;28.9738;28.9738
436;async;100;0.700293;0.053864;1.10624
436;inner;100;3.14081;2.81202;3.66792
436;wait;100;5.60237e-05;3.253e-05;0.000111929
436;boundary;100;0.0937487;0.0714027;0.303779
436;calc iter;100;3.93491;3.4262;4.46423
436;calc total;1;395.341;395.341;395.341
436;total;1;450.256;450.256;450.256
437;initialize;1;30.0575;30.0575;30.0575
437;async;100;0.805472;0.0489312;2.75001
437;inner;100;2.99922;1.79854;3.66782
437;wait;100;8.09644e-05;4.193e-05;0.000142259
437;boundary;100;0.127979;0.0841535;0.303778
437;calc iter;100;3.93275;1.96961;5.77444
437;calc total;1;395.341;395.341;395.341
437;total;1;451.339;451.339;451.339
438;initialize;1;29.5097;29.5097;29.5097
438;async;100;0.692978;0.034797;1.20065
438;inner;100;3.14867;2.81585;3.77051
438;wait;100;4.97001e-05;2.6999e-05;0.000223248
438;boundary;100;0.0933323;0.0703725;0.299853
438;calc iter;100;3.93503;3.3286;4.74176
438;calc total;1;395.341;395.341;395.341
438;total;1;450.791;450.791;450.791
439;initialize;1;30.2344;30.2344;30.2344
439;async;100;0.706188;0.0574801;1.08789
439;inner;100;3.13656;2.81069;3.63143
439;wait;100;5.8002e-05;3.122e-05;0.000136668
439;boundary;100;0.0921373;0.0709082;0.249222
439;calc iter;100;3.93495;3.35995;4.55313
439;calc total;1;395.341;395.341;395.341
439;total;1;451.516;451.516;451.516
440;initialize;1;29.1081;29.1081;29.1081
440;async;100;0.709489;0.0778116;1.61664
440;inner;100;3.11955;2.48238;3.67472
440;wait;100;5.38592e-05;3.1819e-05;0.000136188
440;boundary;100;0.0981292;0.0559904;0.300895
440;calc iter;100;3.92723;3.35137;5.30329
440;calc total;1;395.341;395.341;395.341
440;total;1;450.39;450.39;450.39
441;initialize;1;30.2247;30.2247;30.2247
441;async;100;0.695291;0.0251771;1.62654
441;inner;100;3.13949;2.48915;3.71692
441;wait;100;5.27945e-05;2.7959e-05;0.000157748
441;boundary;100;0.0924097;0.0550339;0.30624
441;calc iter;100;3.92724;3.29195;5.34425
441;calc total;1;395.341;395.341;395.341
441;total;1;451.506;451.506;451.506
442;initialize;1;29.362;29.362;29.362
442;async;100;0.696409;0.0298529;1.6289
442;inner;100;3.1409;2.49589;3.69324
442;wait;100;4.24278e-05;2.598e-05;0.000138639
442;boundary;100;0.0900013;0.055472;0.308914
442;calc iter;100;3.92736;3.27201;5.34039
442;calc total;1;395.341;395.341;395.341
442;total;1;450.644;450.644;450.644
443;initialize;1;29.8009;29.8009;29.8009
443;async;100;0.702967;0.0286806;1.62905
443;inner;100;3.13523;2.49566;3.68009
443;wait;100;5.13597e-05;2.611e-05;0.000158489
443;boundary;100;0.089059;0.0557179;0.300999
443;calc iter;100;3.92731;3.2554;5.34235
443;calc total;1;395.341;395.341;395.341
443;total;1;451.083;451.083;451.083
444;initialize;1;29.724;29.724;29.724
444;async;100;0.802916;0.0657354;2.64605
444;inner;100;3.01154;1.79248;3.70121
444;wait;100;5.16561e-05;3.194e-05;0.000121369
444;boundary;100;0.105986;0.0711042;0.30306
444;calc iter;100;3.9205;2.83872;6.14997
444;calc total;1;395.341;395.341;395.341
444;total;1;451.005;451.005;451.005
445;initialize;1;30.1152;30.1152;30.1152
445;async;100;0.964503;0.0760159;3.91463
445;inner;100;2.82021;0.997431;3.68259
445;wait;100;6.28725e-05;3.7159e-05;0.000132048
445;boundary;100;0.127058;0.0969461;0.30242
445;calc iter;100;3.91184;1.59298;7.38285
445;calc total;1;395.341;395.341;395.341
445;total;1;451.397;451.397;451.397
446;initialize;1;30.103;30.103;30.103
446;async;100;0.813011;0.0331287;3.03578
446;inner;100;2.99582;1.60125;3.69007
446;wait;100;5.11604e-05;3.1809e-05;0.000132258
446;boundary;100;0.111946;0.0873458;0.301066
446;calc iter;100;3.92083;2.87592;6.53151
446;calc total;1;395.341;395.341;395.341
446;total;1;451.384;451.384;451.384
447;initialize;1;29.5726;29.5726;29.5726
447;async;100;0.838017;0.0638067;2.47903
447;inner;100;2.97465;1.78438;3.66392
447;wait;100;5.47647e-05;3.455e-05;0.000136878
447;boundary;100;0.107944;0.0716898;0.296574
447;calc iter;100;3.92067;2.87971;5.5664
447;calc total;1;395.341;395.341;395.341
447;total;1;450.854;450.854;450.854
448;initialize;1;30.0575;30.0575;30.0575
448;async;100;0.668688;0.0678704;1.33804
448;inner;100;3.16497;2.73433;3.63867
448;wait;100;5.75796e-05;3.605e-05;0.000136369
448;boundary;100;0.0912769;0.0665544;0.25235
448;calc iter;100;3.92499;3.54593;4.67804
448;calc total;1;395.341;395.341;395.341
448;total;1;451.339;451.339;451.339
449;initialize;1;30.0134;30.0134;30.0134
449;async;100;0.650569;0.127218;1.34787
449;inner;100;3.17985;2.73605;3.64037
449;wait;100;5.79399e-05;3.492e-05;0.000119908
449;boundary;100;0.0944311;0.0580569;0.292515
449;calc iter;100;3.92491;3.50428;4.68221
449;calc total;1;395.341;395.341;395.341
449;total;1;451.295;451.295;451.295
450;initialize;1;29.3821;29.3821;29.3821
450;async;100;0.641908;0.129683;1.34503
450;inner;100;3.18815;2.74273;3.6458
450;wait;100;5.2406e-05;2.833e-05;0.000106309
450;boundary;100;0.0948756;0.0593997;0.30073
450;calc iter;100;3.92499;3.47681;4.68084
450;calc total;1;395.341;395.341;395.341
450;total;1;450.663;450.663;450.663
451;initialize;1;30.5248;30.5248;30.5248
451;async;100;0.64613;0.123955;1.34739
451;inner;100;3.18377;2.73903;3.64592
451;wait;100;5.30815e-05;2.6719e-05;0.000132868
451;boundary;100;0.0948031;0.0589827;0.266939
451;calc iter;100;3.92476;3.47237;4.68061
451;calc total;1;395.341;395.341;395.341
451;total;1;451.807;451.807;451.807
452;initialize;1;29.9794;29.9794;29.9794
452;async;100;0.823551;0.0957501;2.14266
452;inner;100;2.99489;2.295;3.63716
452;wait;100;4.54723e-05;3.2189e-05;0.000125148
452;boundary;100;0.0990172;0.0751257;0.294767
452;calc iter;100;3.9175;2.96043;5.43429
452;calc total;1;395.341;395.341;395.341
452;total;1;451.261;451.261;451.261
453;initialize;1;29.2651;29.2651;29.2651
453;async;100;0.958523;0.0711488;3.29551
453;inner;100;2.83181;1.5877;3.63382
453;wait;100;6.7419e-05;3.7879e-05;0.000129779
453;boundary;100;0.120048;0.0798816;0.288509
453;calc iter;100;3.91045;2.3023;6.58793
453;calc total;1;395.341;395.341;395.341
453;total;1;450.547;450.547;450.547
454;initialize;1;29.909;29.909;29.909
454;async;100;0.843055;0.0231845;2.54006
454;inner;100;2.96316;2.11007;3.64778
454;wait;100;5.06175e-05;3.127e-05;0.000113539
454;boundary;100;0.111866;0.0710796;0.311789
454;calc iter;100;3.91813;2.86808;5.82871
454;calc total;1;395.341;395.341;395.341
454;total;1;451.191;451.191;451.191
455;initialize;1;29.0281;29.0281;29.0281
455;async;100;0.856778;0.067969;1.96465
455;inner;100;2.95478;2.28419;3.615
455;wait;100;5.37882e-05;3.318e-05;0.000127509
455;boundary;100;0.106768;0.0804088;0.260162
455;calc iter;100;3.91838;3.05103;5.05062
455;calc total;1;395.341;395.341;395.341
455;total;1;450.31;450.31;450.31
456;initialize;1;28.9748;28.9748;28.9748
456;async;100;0.536863;0.0419818;1.16779
456;inner;100;3.28316;2.60591;3.75153
456;wait;100;7.61918e-05;2.948e-05;0.000261627
456;boundary;100;0.107529;0.0524202;0.357724
456;calc iter;100;3.92763;3.39923;4.39286
456;calc total;1;395.341;395.341;395.341
456;total;1;450.256;450.256;450.256
457;initialize;1;29.8747;29.8747;29.8747
457;async;100;0.538905;0.0441358;1.17171
457;inner;100;3.29947;2.6064;3.75139
457;wait;100;5.60166e-05;2.716e-05;0.000280937
457;boundary;100;0.0891773;0.0522606;0.355191
457;calc iter;100;3.92761;3.3973;4.39432
457;calc total;1;395.341;395.341;395.341
457;total;1;451.156;451.156;451.156
458;initialize;1;29.8226;29.8226;29.8226
458;async;100;0.541482;0.0342109;1.16525
458;inner;100;3.29951;2.60561;3.764
458;wait;100;4.61678e-05;2.146e-05;0.000516474
458;boundary;100;0.0866218;0.0526309;0.31087
458;calc iter;100;3.92766;3.4028;4.38811
458;calc total;1;395.341;395.341;395.341
458;total;1;451.104;451.104;451.104
459;initialize;1;29.8411;29.8411;29.8411
459;async;100;0.540379;0.0334435;1.14007
459;inner;100;3.29812;2.56617;3.75917
459;wait;100;5.10478e-05;2.142e-05;0.000496715
459;boundary;100;0.0879813;0.0530511;0.320473
459;calc iter;100;3.92653;3.33252;4.38838
459;calc total;1;395.341;395.341;395.341
459;total;1;451.122;451.122;451.122
460;initialize;1;29.8566;29.8566;29.8566
460;async;100;0.527718;0.0353676;2.05111
460;inner;100;3.29262;2.23961;3.7105
460;wait;100;5.39515e-05;2.718e-05;0.000398486
460;boundary;100;0.105109;0.0673514;0.362673
460;calc iter;100;3.9255;2.3961;5.2483
460;calc total;1;395.341;395.341;395.341
460;total;1;451.138;451.138;451.138
461;initialize;1;30.2777;30.2777;30.2777
461;async;100;0.527129;0.0358959;1.86785
461;inner;100;3.26059;2.12453;3.72721
461;wait;100;9.87963e-05;4.7589e-05;0.000502144
461;boundary;100;0.128799;0.0750594;0.336206
461;calc iter;100;3.91662;2.3977;4.50119
461;calc total;1;395.341;395.341;395.341
461;total;1;451.559;451.559;451.559
462;initialize;1;29.8017;29.8017;29.8017
462;async;100;0.517045;0.0298761;2.10719
462;inner;100;3.29906;2.25306;3.77576
462;wait;100;7.78145e-05;3.282e-05;0.000514715
462;boundary;100;0.109866;0.0678571;0.300811
462;calc iter;100;3.92605;2.47302;5.29429
462;calc total;1;395.341;395.341;395.341
462;total;1;451.083;451.083;451.083
463;initialize;1;29.724;29.724;29.724
463;async;100;0.52946;0.069799;2.03731
463;inner;100;3.28353;2.25222;3.6825
463;wait;100;6.85383e-05;3.087e-05;0.000156018
463;boundary;100;0.112812;0.0696332;0.34728
463;calc iter;100;3.92587;2.48209;5.22332
463;calc total;1;395.341;395.341;395.341
463;total;1;451.006;451.006;451.006
464;initialize;1;29.7241;29.7241;29.7241
464;async;100;0.527316;0.132921;1.19843
464;inner;100;3.29347;2.57968;3.63934
464;wait;100;6.31092e-05;4.139e-05;0.000105619
464;boundary;100;0.105695;0.0716282;0.306474
464;calc iter;100;3.92655;3.62854;4.16076
464;calc total;1;395.341;395.341;395.341
464;total;1;451.006;451.006;451.006
465;initialize;1;28.9746;28.9746;28.9746
465;async;100;0.510342;0.132656;1.19506
465;inner;100;3.33197;2.58134;3.63836
465;wait;100;4.98154e-05;3.1359e-05;0.000130268
465;boundary;100;0.0842499;0.0696144;0.303632
465;calc iter;100;3.92661;3.61665;4.10694
465;calc total;1;395.341;395.341;395.341
465;total;1;450.256;450.256;450.256
466;initialize;1;28.9745;28.9745;28.9745
466;async;100;0.51299;0.124373;1.19748
466;inner;100;3.33522;2.57818;3.63082
466;wait;100;3.90585e-05;2.6169e-05;0.000134418
466;boundary;100;0.0784223;0.069683;0.272035
466;calc iter;100;3.92668;3.61971;4.10583
466;calc total;1;395.341;395.341;395.341
466;total;1;450.256;450.256;450.256
467;initialize;1;29.7426;29.7426;29.7426
467;async;100;0.510709;0.129743;1.17773
467;inner;100;3.33378;2.53705;3.64563
467;wait;100;4.31196e-05;2.813e-05;0.000110249
467;boundary;100;0.0814828;0.0714189;0.309317
467;calc iter;100;3.92602;3.57728;4.08482
467;calc total;1;395.341;395.341;395.341
467;total;1;451.024;451.024;451.024
468;initialize;1;30.4794;30.4794;30.4794
468;async;100;0.599004;0.131053;1.6187
468;inner;100;3.22497;2.38209;3.6358
468;wait;100;3.67393e-05;2.704e-05;0.000118109
468;boundary;100;0.0977616;0.0843203;0.287565
468;calc iter;100;3.92178;3.30675;4.39215
468;calc total;1;395.341;395.341;395.341
468;total;1;451.761;451.761;451.761
469;initialize;1;29.7033;29.7033;29.7033
469;async;100;0.686874;0.12763;1.73883
469;inner;100;3.1106;2.01516;3.63268
469;wait;100;6.37204e-05;3.77e-05;0.000116438
469;boundary;100;0.117741;0.0910308;0.275402
469;calc iter;100;3.91529;3.29573;4.3066
469;calc total;1;395.341;395.341;395.341
469;total;1;450.985;450.985;450.985
470;initialize;1;30.1915;30.1915;30.1915
470;async;100;0.628348;0.123414;1.49149
470;inner;100;3.18663;2.45143;3.63028
470;wait;100;5.51454e-05;3.511e-05;0.000131658
470;boundary;100;0.107718;0.0811971;0.268453
470;calc iter;100;3.92275;3.40346;4.45946
470;calc total;1;395.341;395.341;395.341
470;total;1;451.473;451.473;451.473
471;initialize;1;30.5595;30.5595;30.5595
471;async;100;0.64038;0.131374;1.5352
471;inner;100;3.17761;2.44603;3.61471
471;wait;100;5.21825e-05;3.439e-05;0.000136009
471;boundary;100;0.104696;0.0888753;0.255017
471;calc iter;100;3.92274;3.45707;4.32572
471;calc total;1;395.341;395.341;395.341
471;total;1;451.841;451.841;451.841
472;initialize;1;28.9737;28.9737;28.9737
472;async;100;0.564922;0.0560971;1.15701
472;inner;100;3.30205;2.58351;3.73035
472;wait;100;6.26158e-05;2.453e-05;0.000485755
472;boundary;100;0.0684797;0.0522049;0.335124
472;calc iter;100;3.93552;3.75602;4.19928
472;calc total;1;395.341;395.341;395.341
472;total;1;450.256;450.256;450.256
473;initialize;1;30.5661;30.5661;30.5661
473;async;100;0.567745;0.101129;1.16131
473;inner;100;3.30476;2.57267;3.71808
473;wait;100;4.45065e-05;2.1179e-05;0.000294527
473;boundary;100;0.0631227;0.0516342;0.356038
473;calc iter;100;3.93568;3.7633;4.15562
473;calc total;1;395.341;395.341;395.341
473;total;1;451.848;451.848;451.848
474;initialize;1;29.1306;29.1306;29.1306
474;async;100;0.569052;0.0697997;1.17507
474;inner;100;3.30595;2.56833;3.80689
474;wait;100;4.43601e-05;2.118e-05;0.000523285
474;boundary;100;0.0606485;0.0518206;0.287433
474;calc iter;100;3.9357;3.76046;4.21064
474;calc total;1;395.341;395.341;395.341
474;total;1;450.412;450.412;450.412
475;initialize;1;29.2654;29.2654;29.2654
475;async;100;0.559523;0.0597452;1.17814
475;inner;100;3.30872;2.58464;3.774
475;wait;100;4.82274e-05;2.051e-05;0.000522195
475;boundary;100;0.0672162;0.0541558;0.300601
475;calc iter;100;3.9355;3.79117;4.20667
475;calc total;1;395.341;395.341;395.341
475;total;1;450.547;450.547;450.547
476;initialize;1;29.3176;29.3176;29.3176
476;async;100;0.550465;0.113456;1.24723
476;inner;100;3.30031;2.61812;3.72384
476;wait;100;4.5084e-05;2.6879e-05;0.000289527
476;boundary;100;0.0820613;0.0672784;0.35343
476;calc iter;100;3.93288;3.70306;4.2573
476;calc total;1;395.341;395.341;395.341
476;total;1;450.599;450.599;450.599
477;initialize;1;30.2247;30.2247;30.2247
477;async;100;0.66078;0.0464538;1.75528
477;inner;100;3.14619;2.21963;3.72488
477;wait;100;7.20693e-05;3.629e-05;0.000479145
477;boundary;100;0.123512;0.0730125;0.341729
477;calc iter;100;3.93055;3.37276;4.52374
477;calc total;1;395.341;395.341;395.341
477;total;1;451.506;451.506;451.506
478;initialize;1;29.0796;29.0796;29.0796
478;async;100;0.55418;0.0520328;1.17869
478;inner;100;3.28421;2.63241;3.75519
478;wait;100;6.16518e-05;2.9049e-05;0.000562524
478;boundary;100;0.0948257;0.0683023;0.316756
478;calc iter;100;3.93328;3.63527;4.2757
478;calc total;1;395.341;395.341;395.341
478;total;1;450.361;450.361;450.361
479;initialize;1;30.3979;30.3979;30.3979
479;async;100;0.554859;0.122918;1.25127
479;inner;100;3.28935;2.61931;3.64993
479;wait;100;4.36543e-05;2.4589e-05;0.000155358
479;boundary;100;0.0891875;0.0688859;0.339687
479;calc iter;100;3.93344;3.80898;4.12181
479;calc total;1;395.341;395.341;395.341
479;total;1;451.679;451.679;451.679
480;initialize;1;30.3419;30.3419;30.3419
480;async;100;0.505753;0.134923;0.635654
480;inner;100;3.36124;3.28813;3.64195
480;wait;100;5.03898e-05;2.5469e-05;0.000153858
480;boundary;100;0.0809867;0.069988;0.297842
480;calc iter;100;3.94803;3.77383;4.10681
480;calc total;1;395.341;395.341;395.341
480;total;1;451.623;451.623;451.623
481;initialize;1;29.0282;29.0282;29.0282
481;async;100;0.50861;0.134851;0.630237
481;inner;100;3.36036;3.28838;3.64238
481;wait;100;4.73717e-05;2.967e-05;9.1829e-05
481;boundary;100;0.0790604;0.0702072;0.299922
481;calc iter;100;3.94808;3.80909;4.10589
481;calc total;1;395.341;395.341;395.341
481;total;1;450.31;450.31;450.31
482;initialize;1;30.4308;30.4308;30.4308
482;async;100;0.505265;0.134889;0.625781
482;inner;100;3.36289;3.28831;3.65251
482;wait;100;4.49269e-05;2.6149e-05;9.3839e-05
482;boundary;100;0.0800039;0.0702292;0.315655
482;calc iter;100;3.94821;3.6567;4.10571
482;calc total;1;395.341;395.341;395.341
482;total;1;451.712;451.712;451.712
483;initialize;1;30.4382;30.4382;30.4382
483;async;100;0.520339;0.134952;1.08371
483;inner;100;3.31821;2.94353;3.6521
483;wait;100;6.21766e-05;3.266e-05;0.000138378
483;boundary;100;0.109001;0.0729637;0.313872
483;calc iter;100;3.94761;3.41455;4.58406
483;calc total;1;395.341;395.341;395.341
483;total;1;451.72;451.72;451.72
484;initialize;1;29.2107;29.2107;29.2107
484;async;100;0.667459;0.134574;0.994771
484;inner;100;3.17257;2.91489;3.63619
484;wait;100;4.73266e-05;3.098e-05;0.000128449
484;boundary;100;0.104571;0.0865568;0.289585
484;calc iter;100;3.94465;3.58221;4.22141
484;calc total;1;395.341;395.341;395.341
484;total;1;450.492;450.492;450.492
485;initialize;1;30.3421;30.3421;30.3421
485;async;100;0.814541;0.134943;1.13949
485;inner;100;3.00482;2.7751;3.63777
485;wait;100;6.43415e-05;3.3709e-05;0.000103539
485;boundary;100;0.122281;0.0867763;0.291414
485;calc iter;100;3.94171;3.5258;4.35006
485;calc total;1;395.341;395.341;395.341
485;total;1;451.623;451.623;451.623
486;initialize;1;30.0442;30.0442;30.0442
486;async;100;0.63125;0.134316;0.834812
486;inner;100;3.21197;3.07205;3.64588
486;wait;100;4.29957e-05;3.0679e-05;0.000129989
486;boundary;100;0.101867;0.0867137;0.292946
486;calc iter;100;3.94513;3.55812;4.2263
486;calc total;1;395.341;395.341;395.341
486;total;1;451.326;451.326;451.326
487;initialize;1;29.382;29.382;29.382
487;async;100;0.649884;0.134399;1.17775
487;inner;100;3.1947;2.7445;3.61317
487;wait;100;4.90584e-05;3.001e-05;0.000144338
487;boundary;100;0.100145;0.0886123;0.254722
487;calc iter;100;3.94478;3.38731;4.3576
487;calc total;1;395.341;395.341;395.341
487;total;1;450.663;450.663;450.663
488;initialize;1;29.4046;29.4046;29.4046
488;async;100;0.390332;0.0712234;0.4686
488;inner;100;3.48864;3.43886;3.74252
488;wait;100;5.52695e-05;2.635e-05;0.000506415
488;boundary;100;0.071438;0.0557118;0.338442
488;calc iter;100;3.95047;3.83039;4.19309
488;calc total;1;395.341;395.341;395.341
488;total;1;450.686;450.686;450.686
489;initialize;1;30.5254;30.5254;30.5254
489;async;100;0.397284;0.0905984;0.473208
489;inner;100;3.48356;3.44504;3.77048
489;wait;100;4.71968e-05;2.305e-05;0.000432886
489;boundary;100;0.0696576;0.0551668;0.333733
489;calc iter;100;3.95055;3.81947;4.19434
489;calc total;1;395.341;395.341;395.341
489;total;1;451.807;451.807;451.807
490;initialize;1;29.239;29.239;29.239
490;async;100;0.390298;0.051925;0.463971
490;inner;100;3.49007;3.4523;3.77417
490;wait;100;4.75339e-05;2.193e-05;0.000463025
490;boundary;100;0.0701425;0.0550662;0.292436
490;calc iter;100;3.95056;3.85415;4.20199
490;calc total;1;395.341;395.341;395.341
490;total;1;450.52;450.52;450.52
491;initialize;1;29.9258;29.9258;29.9258
491;async;100;0.380195;0.0721733;0.466127
491;inner;100;3.48667;3.44442;3.77946
491;wait;100;7.54952e-05;3.024e-05;0.000456005
491;boundary;100;0.0835537;0.0573681;0.313027
491;calc iter;100;3.9505;3.81722;4.19972
491;calc total;1;395.341;395.341;395.341
491;total;1;451.207;451.207;451.207
492;initialize;1;30.2774;30.2774;30.2774
492;async;100;0.383762;0.0760771;0.462025
492;inner;100;3.48423;3.38369;3.72078
492;wait;100;6.9954e-05;3.255e-05;0.000416945
492;boundary;100;0.0820978;0.0688305;0.349414
492;calc iter;100;3.95016;3.8139;4.18032
492;calc total;1;395.341;395.341;395.341
492;total;1;451.559;451.559;451.559
493;initialize;1;28.9738;28.9738;28.9738
493;async;100;0.409053;0.124971;0.711008
493;inner;100;3.41819;3.22133;3.6488
493;wait;100;8.66817e-05;5.127e-05;0.000138319
493;boundary;100;0.122485;0.0765535;0.294549
493;calc iter;100;3.94981;3.56211;4.2801
493;calc total;1;395.341;395.341;395.341
493;total;1;450.255;450.255;450.255
494;initialize;1;30.3977;30.3977;30.3977
494;async;100;0.37939;0.07768;0.452281
494;inner;100;3.49167;3.42739;3.77401
494;wait;100;6.34423e-05;3.236e-05;0.000499715
494;boundary;100;0.0790026;0.069532;0.319731
494;calc iter;100;3.95013;3.81634;4.19585
494;calc total;1;395.341;395.341;395.341
494;total;1;451.679;451.679;451.679
495;initialize;1;30.3419;30.3419;30.3419
495;async;100;0.392042;0.124555;0.47258
495;inner;100;3.47759;3.41457;3.62278
495;wait;100;5.2423e-05;2.58e-05;0.000130989
495;boundary;100;0.0804652;0.0697503;0.25523
495;calc iter;100;3.95015;3.83311;4.0669
495;calc total;1;395.341;395.341;395.341
495;total;1;451.623;451.623;451.623
496;initialize;1;30.074;30.074;30.074
496;async;100;0.74659;0.12189;1.16429
496;inner;100;3.10335;2.64452;3.62747
496;wait;100;5.6765e-05;2.362e-05;0.000240388
496;boundary;100;0.090112;0.0545416;0.301906
496;calc iter;100;3.94011;3.04767;4.33078
496;calc total;1;395.341;395.341;395.341
496;total;1;451.355;451.355;451.355
497;initialize;1;30.5984;30.5984;30.5984
497;async;100;0.74335;0.129839;1.09534
497;inner;100;3.1117;2.79829;3.6334
497;wait;100;4.47534e-05;2.21e-05;0.000127258
497;boundary;100;0.0850335;0.0545774;0.294899
497;calc iter;100;3.94013;3.72764;4.18037
497;calc total;1;395.341;395.341;395.341
497;total;1;451.88;451.88;451.88
498;initialize;1;30.4309;30.4309;30.4309
498;async;100;0.741786;0.0916111;1.10344
498;inner;100;3.11343;2.79482;3.71517
498;wait;100;4.13146e-05;2.104e-05;0.000214577
498;boundary;100;0.0848855;0.0537551;0.296923
498;calc iter;100;3.94015;3.71369;4.18481
498;calc total;1;395.341;395.341;395.341
498;total;1;451.712;451.712;451.712
499;initialize;1;30.3978;30.3978;30.3978
499;async;100;0.747332;0.0907665;1.07253
499;inner;100;3.10119;2.80107;3.64294
499;wait;100;6.34909e-05;2.0989e-05;0.000108039
499;boundary;100;0.0914662;0.0529796;0.336761
499;calc iter;100;3.94005;3.20677;4.35676
499;calc total;1;395.341;395.341;395.341
499;total;1;451.679;451.679;451.679
500;initialize;1;29.2903;29.2903;29.2903
500;async;100;0.783444;0.111236;1.11248
500;inner;100;3.06628;2.80021;3.63127
500;wait;100;5.8193e-05;2.669e-05;0.000130818
500;boundary;100;0.0898813;0.0678571;0.29823
500;calc iter;100;3.93966;3.49782;4.38871
500;calc total;1;395.341;395.341;395.341
500;total;1;450.572;450.572;450.572
501;initialize;1;29.6492;29.6492;29.6492
501;async;100;0.819007;0.0561477;1.4884
501;inner;100;2.99778;2.63731;3.62873
501;wait;100;9.09611e-05;2.979e-05;0.000326417
501;boundary;100;0.122324;0.0687244;0.300148
501;calc iter;100;3.93921;3.04226;4.83577
501;calc total;1;395.341;395.341;395.341
501;total;1;450.931;450.931;450.931
502;initialize;1;30.1144;30.1144;30.1144
502;async;100;0.769274;0.129234;1.10403
502;inner;100;3.08288;2.80079;3.63921
502;wait;100;4.75793e-05;2.724e-05;0.000113489
502;boundary;100;0.0874767;0.0655191;0.302453
502;calc iter;100;3.93968;3.64789;4.27199
502;calc total;1;395.341;395.341;395.341
502;total;1;451.397;451.397;451.397
503;initialize;1;29.6494;29.6494;29.6494
503;async;100;0.79043;0.122772;1.12025
503;inner;100;3.06066;2.7857;3.6085
503;wait;100;5.62771e-05;2.9479e-05;0.000128199
503;boundary;100;0.088468;0.0712339;0.282898
503;calc iter;100;3.93961;3.38984;4.4976
503;calc total;1;395.341;395.341;395.341
503;total;1;450.931;450.931;450.931
504;initialize;1;29.4874;29.4874;29.4874
504;async;100;0.814035;0.124635;1.3643
504;inner;100;3.02551;2.60921;3.63795
504;wait;100;5.46271e-05;2.908e-05;0.000104479
504;boundary;100;0.090247;0.0587511;0.294339
504;calc iter;100;3.92985;3.49889;4.48037
504;calc total;1;395.341;395.341;395.341
504;total;1;450.769;450.769;450.769
505;initialize;1;30.2777;30.2777;30.2777
505;async;100;0.804513;0.125627;1.36446
505;inner;100;3.04115;2.6064;3.63765
505;wait;100;5.09733e-05;2.753e-05;0.000137609
505;boundary;100;0.0840816;0.0550609;0.294201
505;calc iter;100;3.9298;3.50889;4.51258
505;calc total;1;395.341;395.341;395.341
505;total;1;451.559;451.559;451.559
506;initialize;1;30.2339;30.2339;30.2339
506;async;100;0.803349;0.0994928;1.37497
506;inner;100;3.04275;2.6055;3.66567
506;wait;100;5.11619e-05;2.331e-05;0.000170298
506;boundary;100;0.0836252;0.0545391;0.328915
506;calc iter;100;3.92978;3.51301;4.51006
506;calc total;1;395.341;395.341;395.341
506;total;1;451.516;451.516;451.516
507;initialize;1;28.9743;28.9743;28.9743
507;async;100;0.803744;0.0901744;1.37672
507;inner;100;3.0376;2.59865;3.70498
507;wait;100;5.399e-05;2.4229e-05;0.000234808
507;boundary;100;0.0883371;0.0557067;0.314541
507;calc iter;100;3.92974;3.50367;4.50621
507;calc total;1;395.341;395.341;395.341
507;total;1;450.256;450.256;450.256
508;initialize;1;30.6012;30.6012;30.6012
508;async;100;0.929795;0.124553;2.01217
508;inner;100;2.89383;2.12357;3.63395
508;wait;100;5.03705e-05;3.1739e-05;0.000126269
508;boundary;100;0.103641;0.0761958;0.297725
508;calc iter;100;3.92732;3.06012;4.84516
508;calc total;1;395.341;395.341;395.341
508;total;1;451.883;451.883;451.883
254;initialize;1;28.8411;28.8411;28.8411
254;async;100;0.880835;0.0549305;2.95098
254;inner;100;2.91133;1.34573;3.68183
254;wait;100;5.33065e-05;2.959e-05;0.000128959
254;boundary;100;0.114814;0.0757416;0.299395
254;calc iter;100;3.90704;2.4745;6.33207
254;calc total;1;395.341;395.341;395.341
254;total;1;450.124;450.124;450.124
509;initialize;1;30.446;30.446;30.446
509;async;100;1.12992;0.123305;2.90557
509;inner;100;2.66923;1.34639;3.63524
509;wait;100;6.34838e-05;3.3729e-05;0.000121218
509;boundary;100;0.122865;0.0930863;0.298158
509;calc iter;100;3.92209;1.73971;5.94259
509;calc total;1;395.341;395.341;395.341
509;total;1;451.728;451.728;451.728
255;initialize;1;28.896;28.896;28.896
255;async;100;0.872116;0.0853515;2.9112
255;inner;100;2.92606;1.34466;3.64856
255;wait;100;5.19742e-05;3.064e-05;0.000130119
255;boundary;100;0.108574;0.077432;0.279288
255;calc iter;100;3.90681;2.74138;5.8744
255;calc total;1;395.341;395.341;395.341
255;total;1;450.179;450.179;450.179
381;initialize;1;30.2293;30.2293;30.2293
381;async;100;0.633487;0.0912977;2.97764
381;inner;100;3.17202;1.37349;3.66728
381;wait;100;7.26019e-05;3.8629e-05;0.000133438
381;boundary;100;0.120803;0.0828731;0.299065
381;calc iter;100;3.92639;1.74312;6.03355
381;calc total;1;395.341;395.341;395.341
381;total;1;451.512;451.512;451.512
382;initialize;1;30.2541;30.2541;30.2541
382;async;100;0.553194;0.132337;1.6002
382;inner;100;3.26081;2.27304;3.67775
382;wait;100;5.60083e-05;3.481e-05;0.000124659
382;boundary;100;0.112593;0.0874401;0.293602
382;calc iter;100;3.92665;2.95162;4.68287
382;calc total;1;395.341;395.341;395.341
382;total;1;451.537;451.537;451.537
383;initialize;1;30.3178;30.3178;30.3178
383;async;100;0.554348;0.132804;1.62725
383;inner;100;3.26479;2.24467;3.65195
383;wait;100;6.57328e-05;3.728e-05;0.000154629
383;boundary;100;0.106775;0.0769507;0.295693
383;calc iter;100;3.92598;2.92696;4.68304
383;calc total;1;395.341;395.341;395.341
383;total;1;451.6;451.6;451.6
510;initialize;1;29.5512;29.5512;29.5512
510;async;100;0.937322;0.0250118;2.75978
510;inner;100;2.88539;1.6571;3.64271
510;wait;100;4.7545e-05;3.171e-05;0.000130998
510;boundary;100;0.10469;0.0671186;0.296946
510;calc iter;100;3.92745;2.93745;5.53045
510;calc total;1;395.341;395.341;395.341
510;total;1;450.833;450.833;450.833
511;initialize;1;29.6277;29.6277;29.6277
511;async;100;0.977468;0.109395;2.00416
511;inner;100;2.83969;2.12211;3.61562
511;wait;100;5.63331e-05;3.44e-05;0.000135199
511;boundary;100;0.110206;0.0857753;0.299526
511;calc iter;100;3.92742;3.05357;4.83313
511;calc total;1;395.341;395.341;395.341
511;total;1;450.909;450.909;450.909
DASH
InitEnergy=125.00000
EndEnergy=125.00000
DiffEnergy=-0.00000
Matrixspec: 4762 x 4762 x 4762
Iterations: 100
# unit_id;function_name;num_calls;avg_runtime;min_runtime;max_runtime
0;initialize;1;31.02493;31.02493;31.02493
0;async;100;0.41941;0.05870;0.81199
0;inner;100;3.40711;3.12536;3.70447
0;wait;100;0.00007;0.00005;0.00011
0;boundary;100;0.10275;0.07747;0.33673
0;calc iter;100;3.92934;3.56009;4.34791
0;calc total;1;394.46760;394.46760;394.46760
0;total;1;451.69286;451.69286;451.69286
1;initialize;1;31.0259;31.0259;31.0259
1;async;100;0.451928;0.132881;0.585337
1;inner;100;3.38806;3.2673;3.67903
1;wait;100;5.7702e-05;3.812e-05;0.000134138
1;boundary;100;0.0890762;0.0730344;0.300172
1;calc iter;100;3.92912;3.7753;4.11383
1;calc total;1;394.468;394.468;394.468
1;total;1;451.693;451.693;451.693
2;initialize;1;31.0249;31.0249;31.0249
2;async;100;0.451672;0.107557;0.57233
2;inner;100;3.39663;3.28008;3.68991
2;wait;100;4.52814e-05;2.991e-05;0.000129399
2;boundary;100;0.0810077;0.0706493;0.319698
2;calc iter;100;3.92936;3.79819;4.14525
2;calc total;1;394.468;394.468;394.468
2;total;1;451.693;451.693;451.693
3;initialize;1;31.0252;31.0252;31.0252
3;async;100;0.45141;0.113312;0.581544
3;inner;100;3.39649;3.28205;3.68831
3;wait;100;4.26061e-05;2.727e-05;0.000127529
3;boundary;100;0.0812901;0.0697181;0.315616
3;calc iter;100;3.92924;3.79081;4.13836
3;calc total;1;394.468;394.468;394.468
3;total;1;451.693;451.693;451.693
4;initialize;1;31.0258;31.0258;31.0258
4;async;100;0.571473;0.13541;0.765837
4;inner;100;3.2583;3.11995;3.66065
4;wait;100;4.10421e-05;3.191e-05;9.5189e-05
4;boundary;100;0.0961612;0.084743;0.256855
4;calc iter;100;3.92598;3.73138;4.13217
4;calc total;1;394.468;394.468;394.468
4;total;1;451.693;451.693;451.693
5;initialize;1;31.0258;31.0258;31.0258
5;async;100;0.667066;0.13525;0.964544
5;inner;100;3.13604;2.88252;3.66077
5;wait;100;6.98393e-05;4.2319e-05;0.000116658
5;boundary;100;0.118909;0.0908933;0.255888
5;calc iter;100;3.92209;3.65799;4.26833
5;calc total;1;394.468;394.468;394.468
5;total;1;451.693;451.693;451.693
6;initialize;1;31.0259;31.0259;31.0259
6;async;100;0.616571;0.134251;0.891369
6;inner;100;3.19573;2.99852;3.66892
6;wait;100;6.32177e-05;3.637e-05;0.000124128
6;boundary;100;0.113649;0.0883824;0.268524
6;calc iter;100;3.92601;3.65568;4.22064
6;calc total;1;394.468;394.468;394.468
6;total;1;451.693;451.693;451.693
7;initialize;1;31.0258;31.0258;31.0258
7;async;100;0.611669;0.133423;0.947192
7;inner;100;3.20677;2.95677;3.63497
7;wait;100;5.65881e-05;3.633e-05;0.000137328
7;boundary;100;0.107395;0.0874648;0.224353
7;calc iter;100;3.92589;3.60468;4.303
7;calc total;1;394.468;394.468;394.468
7;total;1;451.693;451.693;451.693
8;initialize;1;31.0258;31.0258;31.0258
8;async;100;0.350235;0.045995;0.637303
8;inner;100;3.49759;3.25497;3.73277
8;wait;100;7.00867e-05;3.3869e-05;0.000347017
8;boundary;100;0.0833917;0.0555591;0.344893
8;calc iter;100;3.93129;3.8;4.21313
8;calc total;1;394.468;394.468;394.468
8;total;1;451.693;451.693;451.693
9;initialize;1;31.0037;31.0037;31.0037
9;async;100;0.356831;0.0451706;0.589043
9;inner;100;3.5037;3.25478;3.72625
9;wait;100;5.89745e-05;2.801e-05;0.000459165
9;boundary;100;0.0708094;0.0539145;0.349737
9;calc iter;100;3.9314;3.86002;4.21191
9;calc total;1;394.468;394.468;394.468
9;total;1;451.671;451.671;451.671
10;initialize;1;30.9685;30.9685;30.9685
10;async;100;0.361693;0.0535722;0.626962
10;inner;100;3.50215;3.23773;3.77561
10;wait;100;4.4387e-05;2.2179e-05;0.000441485
10;boundary;100;0.0675713;0.0533377;0.327023
10;calc iter;100;3.93146;3.84719;4.22159
10;calc total;1;394.468;394.468;394.468
10;total;1;451.636;451.636;451.636
11;initialize;1;31.0258;31.0258;31.0258
11;async;100;0.359367;0.053993;0.616012
11;inner;100;3.50401;3.2581;3.78286
11;wait;100;4.4168e-05;2.552e-05;0.000447345
11;boundary;100;0.0679756;0.0534368;0.31968
11;calc iter;100;3.9314;3.8419;4.22424
11;calc total;1;394.468;394.468;394.468
11;total;1;451.693;451.693;451.693
12;initialize;1;31.0246;31.0246;31.0246
12;async;100;0.350838;0.0460327;0.730321
12;inner;100;3.49871;3.15335;3.72246
12;wait;100;5.30248e-05;3.236e-05;0.000369806
12;boundary;100;0.081459;0.0689513;0.354021
12;calc iter;100;3.93106;3.84616;4.21242
12;calc total;1;394.468;394.468;394.468
12;total;1;451.693;451.693;451.693
13;initialize;1;31.0255;31.0255;31.0255
13;async;100;0.363179;0.050158;1.23214
13;inner;100;3.45956;2.8219;3.71672
13;wait;100;7.74173e-05;4.4359e-05;0.000362837
13;boundary;100;0.107495;0.0703226;0.365207
13;calc iter;100;3.93032;3.36116;4.68875
13;calc total;1;394.468;394.468;394.468
13;total;1;451.693;451.693;451.693
14;initialize;1;31.005;31.005;31.005
14;async;100;0.349047;0.0581715;0.832639
14;inner;100;3.48788;3.07533;3.77331
14;wait;100;7.05027e-05;3.078e-05;0.000403655
14;boundary;100;0.093878;0.0672134;0.333871
14;calc iter;100;3.93088;3.64047;4.30438
14;calc total;1;394.468;394.468;394.468
14;total;1;451.672;451.672;451.672
15;initialize;1;30.8227;30.8227;30.8227
15;async;100;0.353233;0.113185;0.651748
15;inner;100;3.49112;3.17251;3.6799
15;wait;100;5.41668e-05;3.026e-05;0.000125458
15;boundary;100;0.0865899;0.0713732;0.318601
15;calc iter;100;3.931;3.82876;4.13257
15;calc total;1;394.468;394.468;394.468
15;total;1;451.49;451.49;451.49
16;initialize;1;31.0014;31.0014;31.0014
16;async;100;0.635642;0.0402542;0.995943
16;inner;100;3.20152;2.92137;3.71852
16;wait;100;5.63153e-05;3.4929e-05;0.000137398
16;boundary;100;0.0953869;0.0744714;0.284537
16;calc iter;100;3.93261;3.57054;4.22623
16;calc total;1;394.468;394.468;394.468
16;total;1;451.668;451.668;451.668
17;initialize;1;30.8865;30.8865;30.8865
17;async;100;0.626525;0.0779986;0.981018
17;inner;100;3.21358;2.9248;3.71665
17;wait;100;4.94632e-05;3.6239e-05;0.000102979
17;boundary;100;0.0924624;0.072619;0.284817
17;calc iter;100;3.93262;3.56773;4.23737
17;calc total;1;394.468;394.468;394.468
17;total;1;451.553;451.553;451.553
18;initialize;1;29.5089;29.5089;29.5089
18;async;100;0.621994;0.0418697;0.990558
18;inner;100;3.21537;2.92277;3.73668
18;wait;100;4.93724e-05;2.7359e-05;0.000209978
18;boundary;100;0.0953006;0.0726957;0.302966
18;calc iter;100;3.93272;3.55497;4.21511
18;calc total;1;394.468;394.468;394.468
18;total;1;450.176;450.176;450.176
19;initialize;1;30.2283;30.2283;30.2283
19;async;100;0.625803;0.0619115;0.982514
19;inner;100;3.21724;2.92935;3.72006
19;wait;100;5.09923e-05;2.9549e-05;0.000133869
19;boundary;100;0.0896622;0.0726761;0.286119
19;calc iter;100;3.93276;3.54188;4.22439
19;calc total;1;394.468;394.468;394.468
19;total;1;450.895;450.895;450.895
20;initialize;1;30.4496;30.4496;30.4496
20;async;100;0.879232;0.0669119;1.4349
20;inner;100;2.94747;2.47571;3.67846
20;wait;100;4.48557e-05;3.119e-05;0.000121949
20;boundary;100;0.100561;0.0848083;0.281268
20;calc iter;100;3.92732;3.42724;4.35138
20;calc total;1;394.468;394.468;394.468
20;total;1;451.117;451.117;451.117
21;initialize;1;30.8228;30.8228;30.8228
21;async;100;1.21885;0.0889396;2.20033
21;inner;100;2.57698;1.76722;3.67855
21;wait;100;7.09678e-05;5.7159e-05;0.000108729
21;boundary;100;0.123656;0.0973267;0.281617
21;calc iter;100;3.91956;2.99351;4.57575
21;calc total;1;394.468;394.468;394.468
21;total;1;451.49;451.49;451.49
22;initialize;1;29.8077;29.8077;29.8077
22;async;100;0.896461;0.0951546;1.50838
22;inner;100;2.92118;2.46946;3.70222
22;wait;100;4.64865e-05;3.074e-05;0.000120949
22;boundary;100;0.10857;0.087102;0.288551
22;calc iter;100;3.92626;3.3242;4.42545
22;calc total;1;394.468;394.468;394.468
22;total;1;450.475;450.475;450.475
23;initialize;1;30.9371;30.9371;30.9371
23;async;100;0.902512;0.126607;1.50032
23;inner;100;2.91816;2.4174;3.6562
23;wait;100;5.01104e-05;3.484e-05;0.000131418
23;boundary;100;0.106162;0.0866475;0.26106
23;calc iter;100;3.92688;3.37224;4.35493
23;calc total;1;394.468;394.468;394.468
23;total;1;451.604;451.604;451.604
24;initialize;1;29.7276;29.7276;29.7276
24;async;100;0.437373;0.0425933;0.693901
24;inner;100;3.41153;3.23284;3.75193
24;wait;100;5.80125e-05;2.906e-05;0.000329376
24;boundary;100;0.0866193;0.0552541;0.358947
24;calc iter;100;3.93558;3.79012;4.21876
24;calc total;1;394.468;394.468;394.468
24;total;1;450.395;450.395;450.395
25;initialize;1;30.0787;30.0787;30.0787
25;async;100;0.436606;0.0437899;0.691812
25;inner;100;3.4153;3.23189;3.79625
25;wait;100;4.87845e-05;2.339e-05;0.000436366
25;boundary;100;0.0836918;0.0554444;0.33842
25;calc iter;100;3.93565;3.78591;4.23382
25;calc total;1;394.468;394.468;394.468
25;total;1;450.746;450.746;450.746
26;initialize;1;29.9244;29.9244;29.9244
26;async;100;0.434171;0.0370156;0.692263
26;inner;100;3.41834;3.22942;3.83553
26;wait;100;4.8448e-05;2.1169e-05;0.000548124
26;boundary;100;0.083131;0.0552273;0.280388
26;calc iter;100;3.9357;3.78034;4.25077
26;calc total;1;394.468;394.468;394.468
26;total;1;450.591;450.591;450.591
27;initialize;1;29.9645;29.9645;29.9645
27;async;100;0.432367;0.0305605;0.690191
27;inner;100;3.4196;3.23525;3.81336
27;wait;100;4.74518e-05;2.099e-05;0.000406405
27;boundary;100;0.0836651;0.0552168;0.334436
27;calc iter;100;3.93569;3.78173;4.23493
27;calc total;1;394.468;394.468;394.468
27;total;1;450.632;450.632;450.632
28;initialize;1;29.7699;29.7699;29.7699
28;async;100;0.477407;0.0328587;0.759653
28;inner;100;3.35615;3.15555;3.7536
28;wait;100;4.20687e-05;2.619e-05;0.000428576
28;boundary;100;0.100884;0.0679779;0.350108
28;calc iter;100;3.93449;3.78362;4.23219
28;calc total;1;394.468;394.468;394.468
28;total;1;450.437;450.437;450.437
29;initialize;1;30.6663;30.6663;30.6663
29;async;100;0.576189;0.0344773;1.04917
29;inner;100;3.21484;2.79188;3.78966
29;wait;100;7.55849e-05;5.314e-05;0.000498105
29;boundary;100;0.138324;0.108663;0.324674
29;calc iter;100;3.92943;3.50688;4.29911
29;calc total;1;394.468;394.468;394.468
29;total;1;451.333;451.333;451.333
30;initialize;1;30.8537;30.8537;30.8537
30;async;100;0.469355;0.0270516;0.772587
30;inner;100;3.35789;3.16947;3.8232
30;wait;100;5.87256e-05;2.919e-05;0.000539614
30;boundary;100;0.106245;0.072456;0.292474
30;calc iter;100;3.93355;3.60832;4.24784
30;calc total;1;394.468;394.468;394.468
30;total;1;451.521;451.521;451.521
31;initialize;1;29.6706;29.6706;29.6706
31;async;100;0.482571;0.0760934;0.74957
31;inner;100;3.35101;3.15883;3.68664
31;wait;100;4.41775e-05;2.973e-05;0.000127919
31;boundary;100;0.100647;0.0694173;0.313297
31;calc iter;100;3.93428;3.79954;4.12621
31;calc total;1;394.468;394.468;394.468
31;total;1;450.337;450.337;450.337
32;initialize;1;30.8537;30.8537;30.8537
32;async;100;0.944031;0.134033;1.46199
32;inner;100;2.89069;2.46712;3.68402
32;wait;100;6.37103e-05;3.7259e-05;0.000147088
32;boundary;100;0.0874919;0.0551182;0.303551
32;calc iter;100;3.92228;3.62742;4.15376
32;calc total;1;394.468;394.468;394.468
32;total;1;451.521;451.521;451.521
33;initialize;1;30.6662;30.6662;30.6662
33;async;100;0.941308;0.107671;1.45442
33;inner;100;2.8966;2.47522;3.7045
33;wait;100;5.29877e-05;2.804e-05;0.000132658
33;boundary;100;0.0843631;0.0553923;0.275421
33;calc iter;100;3.92233;3.63049;4.17908
33;calc total;1;394.468;394.468;394.468
33;total;1;451.333;451.333;451.333
34;initialize;1;29.8837;29.8837;29.8837
34;async;100;0.944321;0.0993951;1.46279
34;inner;100;2.89436;2.4701;3.73553
34;wait;100;4.45976e-05;2.765e-05;0.000139199
34;boundary;100;0.0836164;0.0555529;0.311688
34;calc iter;100;3.92235;3.62201;4.15738
34;calc total;1;394.468;394.468;394.468
34;total;1;450.551;450.551;450.551
35;initialize;1;30.7737;30.7737;30.7737
35;async;100;0.943405;0.134063;1.46258
35;inner;100;2.89511;2.47056;3.68858
35;wait;100;5.54444e-05;3.191e-05;0.000144518
35;boundary;100;0.0837621;0.0552901;0.309925
35;calc iter;100;3.92233;3.61576;4.16329
35;calc total;1;394.468;394.468;394.468
35;total;1;451.441;451.441;451.441
36;initialize;1;29.9434;29.9434;29.9434
36;async;100;1.07313;0.135446;1.57999
36;inner;100;2.75997;2.30392;3.68018
36;wait;100;4.20244e-05;2.706e-05;0.000137909
36;boundary;100;0.0881988;0.0701566;0.298682
36;calc iter;100;3.92134;3.72482;4.11445
36;calc total;1;394.468;394.468;394.468
36;total;1;450.611;450.611;450.611
37;initialize;1;30.1129;30.1129;30.1129
37;async;100;1.21057;0.13445;2.34336
37;inner;100;2.55794;1.6387;3.683
37;wait;100;0.000105307;5.48e-05;0.000152729
37;boundary;100;0.15097;0.0796859;0.301756
37;calc iter;100;3.91958;2.56833;4.83321
37;calc total;1;394.468;394.468;394.468
37;total;1;450.78;450.78;450.78
38;initialize;1;29.6898;29.6898;29.6898
38;async;100;1.06098;0.135584;1.55525
38;inner;100;2.75789;2.32054;3.68868
38;wait;100;6.42232e-05;3.1839e-05;0.000142838
38;boundary;100;0.102126;0.0767345;0.30714
38;calc iter;100;3.92106;3.43621;4.13156
38;calc total;1;394.468;394.468;394.468
38;total;1;450.357;450.357;450.357
39;initialize;1;30.8862;30.8862;30.8862
39;async;100;1.07241;0.134954;1.55575
39;inner;100;2.75794;2.32408;3.65444
39;wait;100;4.77886e-05;3.096e-05;0.000148408
39;boundary;100;0.0909105;0.0740768;0.257005
39;calc iter;100;3.9213;3.73267;4.11283
39;calc total;1;394.468;394.468;394.468
39;total;1;451.553;451.553;451.553
40;initialize;1;29.6494;29.6494;29.6494
40;async;100;1.06871;0.0444403;1.62566
40;inner;100;2.74991;2.09073;3.80707
40;wait;100;6.81234e-05;3.1269e-05;0.000374616
40;boundary;100;0.08991;0.0737717;0.360187
40;calc iter;100;3.9086;3.25393;4.42592
40;calc total;1;394.468;394.468;394.468
40;total;1;450.317;450.317;450.317
41;initialize;1;29.7099;29.7099;29.7099
41;async;100;1.05822;0.0352608;1.63462
41;inner;100;2.76478;2.10678;3.84391
41;wait;100;6.10201e-05;3.238e-05;0.000580423
41;boundary;100;0.0857592;0.0737053;0.318985
41;calc iter;100;3.90883;3.26335;4.42283
41;calc total;1;394.468;394.468;394.468
41;total;1;450.377;450.377;450.377
42;initialize;1;29.8449;29.8449;29.8449
42;async;100;1.06675;0.0423946;1.63259
42;inner;100;2.75473;2.10008;3.79025
42;wait;100;5.64152e-05;2.986e-05;0.000458225
42;boundary;100;0.0872117;0.0722536;0.356038
42;calc iter;100;3.90875;3.27686;4.41316
42;calc total;1;394.468;394.468;394.468
42;total;1;450.512;450.512;450.512
43;initialize;1;30.9679;30.9679;30.9679
43;async;100;1.07037;0.0343461;1.63585
43;inner;100;2.74928;2.09498;3.75084
43;wait;100;6.39493e-05;3.6409e-05;0.000334597
43;boundary;100;0.0889213;0.0734245;0.354817
43;calc iter;100;3.90863;3.27246;4.41275
43;calc total;1;394.468;394.468;394.468
43;total;1;451.635;451.635;451.635
44;initialize;1;29.8634;29.8634;29.8634
44;async;100;1.31504;0.0347889;2.2824
44;inner;100;2.48423;1.52762;3.75156
44;wait;100;5.51451e-05;3.2229e-05;0.000510964
44;boundary;100;0.101919;0.0841606;0.355139
44;calc iter;100;3.90125;2.91498;4.70239
44;calc total;1;394.468;394.468;394.468
44;total;1;450.53;450.53;450.53
45;initialize;1;30.7737;30.7737;30.7737
45;async;100;1.7406;0.0311363;3.77434
45;inner;100;2.0073;0.953363;3.76911
45;wait;100;8.52787e-05;2.535e-05;0.000360166
45;boundary;100;0.139748;0.0654121;0.352485
45;calc iter;100;3.88774;1.59336;6.18852
45;calc total;1;394.468;394.468;394.468
45;total;1;451.441;451.441;451.441
46;initialize;1;29.7478;29.7478;29.7478
46;async;100;1.3315;0.0202279;2.50387
46;inner;100;2.46186;1.42433;3.83101
46;wait;100;5.44222e-05;3.1819e-05;0.000532134
46;boundary;100;0.107539;0.0879561;0.317169
46;calc iter;100;3.90096;2.72382;4.87311
46;calc total;1;394.468;394.468;394.468
46;total;1;450.415;450.415;450.415
47;initialize;1;30.8921;30.8921;30.8921
47;async;100;1.31024;0.0694974;2.25291
47;inner;100;2.4854;1.55018;3.70797
47;wait;100;4.70332e-05;3.2839e-05;0.000175798
47;boundary;100;0.105718;0.0864117;0.338713
47;calc iter;100;3.9014;2.93854;4.65594
47;calc total;1;394.468;394.468;394.468
47;total;1;451.559;451.559;451.559
48;initialize;1;30.0227;30.0227;30.0227
48;async;100;0.911879;0.125148;1.39695
48;inner;100;2.89493;2.4452;3.72859
48;wait;100;5.79362e-05;3.236e-05;0.000134668
48;boundary;100;0.097519;0.0716139;0.30235
48;calc iter;100;3.90439;3.52879;4.34599
48;calc total;1;394.468;394.468;394.468
48;total;1;450.69;450.69;450.69
49;initialize;1;30.0226;30.0226;30.0226
49;async;100;0.909462;0.124776;1.29751
49;inner;100;2.90927;2.47194;3.77266
49;wait;100;5.04303e-05;2.8969e-05;0.000164678
49;boundary;100;0.0854399;0.0644594;0.302926
49;calc iter;100;3.90423;3.4865;4.20474
49;calc total;1;394.468;394.468;394.468
49;total;1;450.69;450.69;450.69
50;initialize;1;29.6501;29.6501;29.6501
50;async;100;0.894985;0.0358785;1.28139
50;inner;100;2.92646;2.50307;3.86776
50;wait;100;5.24946e-05;3.131e-05;0.000576484
50;boundary;100;0.0829539;0.0596612;0.290146
50;calc iter;100;3.90445;3.47173;4.20986
50;calc total;1;394.468;394.468;394.468
50;total;1;450.317;450.317;450.317
51;initialize;1;30.7095;30.7095;30.7095
51;async;100;0.916298;0.0465481;1.28392
51;inner;100;2.90145;2.47532;3.68173
51;wait;100;5.10667e-05;3.208e-05;0.000162129
51;boundary;100;0.0861432;0.0638557;0.299837
51;calc iter;100;3.90395;3.46034;4.21408
51;calc total;1;394.468;394.468;394.468
51;total;1;451.376;451.376;451.376
52;initialize;1;30.1288;30.1288;30.1288
52;async;100;1.04483;0.0170625;1.67047
52;inner;100;2.75537;2.06158;3.67222
52;wait;100;3.96991e-05;3.094e-05;0.000116789
52;boundary;100;0.0990054;0.085156;0.298277
52;calc iter;100;3.89925;3.21638;4.52393
52;calc total;1;394.468;394.468;394.468
52;total;1;450.796;450.796;450.796
53;initialize;1;30.9975;30.9975;30.9975
53;async;100;1.1972;0.0664314;2.24914
53;inner;100;2.5693;1.62839;3.67047
53;wait;100;5.78609e-05;3.6369e-05;0.000116119
53;boundary;100;0.122009;0.0866429;0.299023
53;calc iter;100;3.88857;2.92412;4.99396
53;calc total;1;394.468;394.468;394.468
53;total;1;451.665;451.665;451.665
54;initialize;1;30.0965;30.0965;30.0965
54;async;100;1.09055;0.0177816;2.01778
54;inner;100;2.69094;2.03366;3.68144
54;wait;100;5.36767e-05;3.246e-05;0.000151848
54;boundary;100;0.117457;0.0916988;0.300318
54;calc iter;100;3.899;2.91552;4.58238
54;calc total;1;394.468;394.468;394.468
54;total;1;450.764;450.764;450.764
55;initialize;1;30.2936;30.2936;30.2936
55;async;100;1.06738;0.0659976;1.55312
55;inner;100;2.72643;2.0671;3.64847
55;wait;100;4.42751e-05;3.136e-05;0.000127339
55;boundary;100;0.105219;0.0856391;0.294438
55;calc iter;100;3.89907;3.17797;4.3423
55;calc total;1;394.468;394.468;394.468
55;total;1;450.961;450.961;450.961
56;initialize;1;30.0036;30.0036;30.0036
56;async;100;0.953367;0.126262;1.4085
56;inner;100;2.86768;2.37554;3.67319
56;wait;100;4.99959e-05;2.56e-05;0.000123978
56;boundary;100;0.0935152;0.0523994;0.297965
56;calc iter;100;3.91461;3.66453;4.22693
56;calc total;1;394.468;394.468;394.468
56;total;1;450.671;450.671;450.671
57;initialize;1;30.3061;30.3061;30.3061
57;async;100;0.950387;0.126109;1.33463
57;inner;100;2.87518;2.39577;3.6738
57;wait;100;5.38088e-05;3.303e-05;0.000151269
57;boundary;100;0.0888512;0.054261;0.294517
57;calc iter;100;3.91448;3.69813;4.1352
57;calc total;1;394.468;394.468;394.468
57;total;1;450.973;450.973;450.973
58;initialize;1;29.9647;29.9647;29.9647
58;async;100;0.955917;0.0801043;1.345
58;inner;100;2.87401;2.3914;3.6854
58;wait;100;4.1843e-05;2.352e-05;0.000155289
58;boundary;100;0.0845646;0.0535826;0.342162
58;calc iter;100;3.91453;3.69101;4.15416
58;calc total;1;394.468;394.468;394.468
58;total;1;450.632;450.632;450.632
59;initialize;1;29.6697;29.6697;29.6697
59;async;100;0.964882;0.0898849;1.34824
59;inner;100;2.86509;2.39783;3.68164
59;wait;100;4.33036e-05;2.674e-05;0.000137729
59;boundary;100;0.0841726;0.0576446;0.322682
59;calc iter;100;3.91419;3.64045;4.31666
59;calc total;1;394.468;394.468;394.468
59;total;1;450.338;450.338;450.338
60;initialize;1;29.9833;29.9833;29.9833
60;async;100;0.992691;0.0291122;1.39516
60;inner;100;2.83142;2.4163;3.67122
60;wait;100;3.80246e-05;2.794e-05;0.000125619
60;boundary;100;0.0877299;0.0688289;0.298016
60;calc iter;100;3.91189;3.21589;4.42603
60;calc total;1;394.468;394.468;394.468
60;total;1;450.651;450.651;450.651
61;initialize;1;30.2276;30.2276;30.2276
61;async;100;1.0028;0.113288;1.71532
61;inner;100;2.77408;2.22129;3.67108
61;wait;100;7.7445e-05;2.847e-05;0.000111019
61;boundary;100;0.129969;0.0717823;0.297376
61;calc iter;100;3.90693;3.16325;4.35
61;calc total;1;394.468;394.468;394.468
61;total;1;450.895;450.895;450.895
62;initialize;1;29.7883;29.7883;29.7883
62;async;100;0.976578;0.105699;1.52651
62;inner;100;2.82562;2.3877;3.67648
62;wait;100;5.97417e-05;2.775e-05;9.6769e-05
62;boundary;100;0.109154;0.0694483;0.297784
62;calc iter;100;3.91141;3.42684;4.16526
62;calc total;1;394.468;394.468;394.468
62;total;1;450.456;450.456;450.456
63;initialize;1;30.3202;30.3202;30.3202
63;async;100;0.989067;0.124134;1.41043
63;inner;100;2.83142;2.43113;3.6512
63;wait;100;5.01493e-05;3.046e-05;0.000123349
63;boundary;100;0.091147;0.0698724;0.303948
63;calc iter;100;3.91169;3.43928;4.31688
63;calc total;1;394.468;394.468;394.468
63;total;1;450.988;450.988;450.988
64;initialize;1;30.9583;30.9583;30.9583
64;async;100;0.199497;0.132188;0.33068
64;inner;100;3.6149;3.51852;3.67502
64;wait;100;6.73032e-05;4.7439e-05;0.000141448
64;boundary;100;0.118509;0.0898793;0.275745
64;calc iter;100;3.93297;3.84634;4.09804
64;calc total;1;394.468;394.468;394.468
64;total;1;451.625;451.625;451.625
65;initialize;1;30.1611;30.1611;30.1611
65;async;100;0.178903;0.130269;0.261513
65;inner;100;3.64075;3.62075;3.68652
65;wait;100;5.70981e-05;4.0399e-05;0.000121169
65;boundary;100;0.113345;0.0800779;0.258489
65;calc iter;100;3.93306;3.88259;4.05583
65;calc total;1;394.468;394.468;394.468
65;total;1;450.828;450.828;450.828
66;initialize;1;30.9374;30.9374;30.9374
66;async;100;0.161688;0.127311;0.214576
66;inner;100;3.64856;3.63066;3.69729
66;wait;100;4.85034e-05;2.782e-05;9.4549e-05
66;boundary;100;0.122904;0.083754;0.277705
66;calc iter;100;3.9332;3.86412;4.16881
66;calc total;1;394.468;394.468;394.468
66;total;1;451.604;451.604;451.604
67;initialize;1;30.1957;30.1957;30.1957
67;async;100;0.16711;0.1259;0.225568
67;inner;100;3.64638;3.6215;3.69636
67;wait;100;4.54301e-05;2.9379e-05;0.000146039
67;boundary;100;0.119523;0.0795636;0.276319
67;calc iter;100;3.93306;3.8666;4.17684
67;calc total;1;394.468;394.468;394.468
67;total;1;450.863;450.863;450.863
128;initialize;1;31.0211;31.0211;31.0211
128;async;100;0.362112;0.0857656;0.504937
128;inner;100;3.4718;3.35086;3.70493
128;wait;100;7.0678e-05;3.6129e-05;0.000121049
128;boundary;100;0.0949253;0.0601115;0.32549
128;calc iter;100;3.92891;3.67248;4.22159
128;calc total;1;394.468;394.468;394.468
128;total;1;451.689;451.689;451.689
129;initialize;1;31.0211;31.0211;31.0211
129;async;100;0.38744;0.126983;0.5168
129;inner;100;3.45305;3.3346;3.6718
129;wait;100;5.94685e-05;2.8569e-05;0.000150848
129;boundary;100;0.0881288;0.0554887;0.274341
129;calc iter;100;3.92869;3.77708;4.13111
129;calc total;1;394.468;394.468;394.468
129;total;1;451.689;451.689;451.689
130;initialize;1;31.0211;31.0211;31.0211
130;async;100;0.394049;0.127396;0.492941
130;inner;100;3.45611;3.33568;3.68255
130;wait;100;4.52709e-05;2.632e-05;0.000130878
130;boundary;100;0.07889;0.0548403;0.295015
130;calc iter;100;3.9291;3.76048;4.10511
130;calc total;1;394.468;394.468;394.468
130;total;1;451.689;451.689;451.689
131;initialize;1;31.0211;31.0211;31.0211
131;async;100;0.38476;0.0951554;0.575743
131;inner;100;3.4601;3.34273;3.69136
131;wait;100;4.9838e-05;3.2379e-05;0.000126239
131;boundary;100;0.0841505;0.070797;0.327761
131;calc iter;100;3.92907;3.75974;4.20053
131;calc total;1;394.468;394.468;394.468
131;total;1;451.689;451.689;451.689
132;initialize;1;31.022;31.022;31.022
132;async;100;0.493308;0.12929;0.627389
132;inner;100;3.33934;3.14667;3.65826
132;wait;100;4.13814e-05;3.2e-05;0.000110179
132;boundary;100;0.093561;0.0848562;0.231195
132;calc iter;100;3.92626;3.68991;4.11538
132;calc total;1;394.468;394.468;394.468
132;total;1;451.689;451.689;451.689
133;initialize;1;31.0219;31.0219;31.0219
133;async;100;0.573001;0.126492;0.868849
133;inner;100;3.22992;2.93831;3.65516
133;wait;100;6.26534e-05;3.82e-05;0.000126409
133;boundary;100;0.119841;0.0922696;0.218541
133;calc iter;100;3.92282;3.37747;4.25755
133;calc total;1;394.468;394.468;394.468
133;total;1;451.689;451.689;451.689
134;initialize;1;30.8911;30.8911;30.8911
134;async;100;0.528917;0.127134;0.848898
134;inner;100;3.28426;3.00432;3.66625
134;wait;100;6.08406e-05;3.8529e-05;0.000109269
134;boundary;100;0.113199;0.0786099;0.242158
134;calc iter;100;3.92644;3.34791;4.26522
134;calc total;1;394.468;394.468;394.468
134;total;1;451.558;451.558;451.558
135;initialize;1;30.8915;30.8915;30.8915
135;async;100;0.519427;0.126372;0.658304
135;inner;100;3.30452;3.13298;3.63165
135;wait;100;5.06724e-05;3.4839e-05;0.000130689
135;boundary;100;0.102257;0.075239;0.19132
135;calc iter;100;3.92626;3.62113;4.22214
135;calc total;1;394.468;394.468;394.468
135;total;1;451.559;451.559;451.559
136;initialize;1;30.9683;30.9683;30.9683
136;async;100;0.331985;0.111426;0.409362
136;inner;100;3.5245;3.47759;3.69814
136;wait;100;5.93795e-05;3.92e-05;0.000137748
136;boundary;100;0.074202;0.0555022;0.326173
136;calc iter;100;3.93075;3.84548;4.15064
136;calc total;1;394.468;394.468;394.468
136;total;1;451.636;451.636;451.636
137;initialize;1;29.7742;29.7742;29.7742
137;async;100;0.335295;0.115924;0.408389
137;inner;100;3.52941;3.47779;3.75867
137;wait;100;5.2476e-05;2.6829e-05;0.000234708
137;boundary;100;0.0660723;0.0550972;0.325228
137;calc iter;100;3.93083;3.83721;4.15676
137;calc total;1;394.468;394.468;394.468
137;total;1;450.442;450.442;450.442
138;initialize;1;31.0218;31.0218;31.0218
138;async;100;0.339725;0.105076;0.412791
138;inner;100;3.5277;3.46878;3.80983
138;wait;100;4.56951e-05;2.352e-05;0.000493606
138;boundary;100;0.0634252;0.0542143;0.30546
138;calc iter;100;3.9309;3.82658;4.18118
138;calc total;1;394.468;394.468;394.468
138;total;1;451.689;451.689;451.689
139;initialize;1;30.8513;30.8513;30.8513
139;async;100;0.340227;0.0871134;0.415799
139;inner;100;3.52732;3.46685;3.80137
139;wait;100;4.44936e-05;2.3109e-05;0.000427426
139;boundary;100;0.0632568;0.0493885;0.303804
139;calc iter;100;3.93086;3.83866;4.18861
139;calc total;1;394.468;394.468;394.468
139;total;1;451.519;451.519;451.519
140;initialize;1;30.996;30.996;30.996
140;async;100;0.351335;0.0867492;0.478649
140;inner;100;3.50116;3.35656;3.70585
140;wait;100;4.32779e-05;2.648e-05;0.000174768
140;boundary;100;0.0777902;0.0664109;0.332824
140;calc iter;100;3.93033;3.80247;4.17204
140;calc total;1;394.468;394.468;394.468
140;total;1;451.664;451.664;451.664
141;initialize;1;30.8076;30.8076;30.8076
141;async;100;0.387325;0.0947978;0.647184
141;inner;100;3.42452;3.16678;3.70452
141;wait;100;7.25357e-05;4.3769e-05;0.000137689
141;boundary;100;0.116173;0.0728725;0.329068
141;calc iter;100;3.92809;3.52773;4.16324
141;calc total;1;394.468;394.468;394.468
141;total;1;451.475;451.475;451.475
142;initialize;1;29.4087;29.4087;29.4087
142;async;100;0.358547;0.0991808;0.612461
142;inner;100;3.4619;3.25904;3.7116
142;wait;100;6.18422e-05;3.3709e-05;0.000135319
142;boundary;100;0.109338;0.0720924;0.332911
142;calc iter;100;3.92985;3.70033;4.18846
142;calc total;1;394.468;394.468;394.468
142;total;1;450.076;450.076;450.076
143;initialize;1;30.8579;30.8579;30.8579
143;async;100;0.356505;0.0888164;0.564205
143;inner;100;3.48838;3.31057;3.67846
143;wait;100;4.79386e-05;2.904e-05;0.000135538
143;boundary;100;0.0852492;0.0691584;0.311643
143;calc iter;100;3.93018;3.72049;4.17015
143;calc total;1;394.468;394.468;394.468
143;total;1;451.526;451.526;451.526
144;initialize;1;30.5637;30.5637;30.5637
144;async;100;0.196068;0.134284;0.34771
144;inner;100;3.62236;3.49244;3.67711
144;wait;100;6.33106e-05;4.564e-05;0.000127069
144;boundary;100;0.113232;0.0835189;0.306173
144;calc iter;100;3.93173;3.85257;4.1177
144;calc total;1;394.468;394.468;394.468
144;total;1;451.231;451.231;451.231
145;initialize;1;29.4812;29.4812;29.4812
145;async;100;0.17722;0.133759;0.258616
145;inner;100;3.64264;3.61829;3.69119
145;wait;100;5.71144e-05;3.574e-05;0.000248807
145;boundary;100;0.111995;0.0836753;0.30463
145;calc iter;100;3.93192;3.87191;4.11304
145;calc total;1;394.468;394.468;394.468
145;total;1;450.148;450.148;450.148
146;initialize;1;30.9726;30.9726;30.9726
146;async;100;0.158909;0.12547;0.195617
146;inner;100;3.64711;3.62012;3.6914
146;wait;100;5.00111e-05;3.2e-05;0.000125839
146;boundary;100;0.125932;0.0852708;0.309217
146;calc iter;100;3.93201;3.85183;4.12398
146;calc total;1;394.468;394.468;394.468
146;total;1;451.64;451.64;451.64
147;initialize;1;30.333;30.333;30.333
147;async;100;0.166153;0.130208;0.210732
147;inner;100;3.64876;3.61848;3.69994
147;wait;100;5.35701e-05;3.4049e-05;0.000121308
147;boundary;100;0.116941;0.0785989;0.313773
147;calc iter;100;3.93192;3.85923;4.13497
147;calc total;1;394.468;394.468;394.468
147;total;1;451.001;451.001;451.001
148;initialize;1;30.4401;30.4401;30.4401
148;async;100;0.226535;0.134664;0.268911
148;inner;100;3.60167;3.55489;3.67377
148;wait;100;6.14204e-05;3.541e-05;0.000272947
148;boundary;100;0.102805;0.0890246;0.29969
148;calc iter;100;3.93108;3.856;4.10822
148;calc total;1;394.468;394.468;394.468
148;total;1;451.108;451.108;451.108
149;initialize;1;29.4328;29.4328;29.4328
149;async;100;0.242494;0.108111;0.343886
149;inner;100;3.56781;3.51762;3.67376
149;wait;100;6.45098e-05;4.36e-05;0.000134108
149;boundary;100;0.119607;0.0952397;0.300045
149;calc iter;100;3.92997;3.83042;4.12455
149;calc total;1;394.468;394.468;394.468
149;total;1;450.101;450.101;450.101
150;initialize;1;29.4084;29.4084;29.4084
150;async;100;0.230059;0.123186;0.355023
150;inner;100;3.58736;3.53027;3.68329
150;wait;100;6.01466e-05;3.785e-05;0.000144959
150;boundary;100;0.113285;0.0952154;0.306671
150;calc iter;100;3.93077;3.81313;4.12468
150;calc total;1;394.468;394.468;394.468
150;total;1;450.076;450.076;450.076
151;initialize;1;29.4083;29.4083;29.4083
151;async;100;0.248901;0.134865;0.424027
151;inner;100;3.57606;3.43891;3.65164
151;wait;100;5.75703e-05;3.435e-05;0.000128559
151;boundary;100;0.105835;0.0903333;0.267205
151;calc iter;100;3.93086;3.79636;4.08536
151;calc total;1;394.468;394.468;394.468
151;total;1;450.076;450.076;450.076
152;initialize;1;30.6669;30.6669;30.6669
152;async;100;0.0532597;0.0345286;0.134029
152;inner;100;3.72062;3.68526;3.76884
152;wait;100;8.037e-05;3.69e-05;0.000454845
152;boundary;100;0.158472;0.0737093;0.34814
152;calc iter;100;3.93244;3.81032;4.24123
152;calc total;1;394.468;394.468;394.468
152;total;1;451.335;451.335;451.335
153;initialize;1;30.8071;30.8071;30.8071
153;async;100;0.0508993;0.0337921;0.134689
153;inner;100;3.72451;3.68243;3.77734
153;wait;100;6.87085e-05;3.4e-05;0.000401276
153;boundary;100;0.156988;0.0726441;0.344049
153;calc iter;100;3.93247;3.80279;4.24237
153;calc total;1;394.468;394.468;394.468
153;total;1;451.475;451.475;451.475
154;initialize;1;30.6665;30.6665;30.6665
154;async;100;0.0431852;0.0356175;0.133272
154;inner;100;3.73124;3.68889;3.80884
154;wait;100;6.09657e-05;3.316e-05;0.000490645
154;boundary;100;0.158014;0.065812;0.317991
154;calc iter;100;3.9325;3.79722;4.24773
154;calc total;1;394.468;394.468;394.468
154;total;1;451.335;451.335;451.335
155;initialize;1;29.4095;29.4095;29.4095
155;async;100;0.0418977;0.0351569;0.133255
155;inner;100;3.73406;3.69005;3.81266
155;wait;100;6.13163e-05;2.808e-05;0.000376347
155;boundary;100;0.156454;0.0711342;0.314968
155;calc iter;100;3.93248;3.80333;4.24799
155;calc total;1;394.468;394.468;394.468
155;total;1;450.077;450.077;450.077
156;initialize;1;30.2507;30.2507;30.2507
156;async;100;0.0641641;0.034385;0.133429
156;inner;100;3.70224;3.67289;3.75523
156;wait;100;8.19254e-05;3.684e-05;0.000453716
156;boundary;100;0.165804;0.0902314;0.357359
156;calc iter;100;3.9323;3.83408;4.23864
156;calc total;1;394.468;394.468;394.468
156;total;1;450.918;450.918;450.918
157;initialize;1;30.7752;30.7752;30.7752
157;async;100;0.130101;0.0277852;0.186955
157;inner;100;3.66823;3.62026;3.74555
157;wait;100;6.74034e-05;5.3529e-05;0.000239008
157;boundary;100;0.13352;0.10421;0.351029
157;calc iter;100;3.93192;3.81152;4.1799
157;calc total;1;394.468;394.468;394.468
157;total;1;451.443;451.443;451.443
158;initialize;1;30.2666;30.2666;30.2666
158;async;100;0.0979469;0.0312025;0.188832
158;inner;100;3.68722;3.6261;3.78568
158;wait;100;7.81098e-05;5.2849e-05;0.000495705
158;boundary;100;0.14688;0.10478;0.333172
158;calc iter;100;3.93213;3.81923;4.24453
158;calc total;1;394.468;394.468;394.468
158;total;1;450.935;450.935;450.935
159;initialize;1;31.0059;31.0059;31.0059
159;async;100;0.0879897;0.0513502;0.191912
159;inner;100;3.67419;3.62957;3.72468
159;wait;100;5.82145e-05;3.6039e-05;0.000150858
159;boundary;100;0.17001;0.0926024;0.33063
159;calc iter;100;3.93225;3.851;4.15045
159;calc total;1;394.468;394.468;394.468
159;total;1;451.674;451.674;451.674
160;initialize;1;30.0152;30.0152;30.0152
160;async;100;0.593969;0.133705;0.765339
160;inner;100;3.24171;3.1038;3.67977
160;wait;100;7.51159e-05;4.552e-05;0.000147569
160;boundary;100;0.0903926;0.0558667;0.273723
160;calc iter;100;3.92615;3.68539;4.14155
160;calc total;1;394.468;394.468;394.468
160;total;1;450.683;450.683;450.683
161;initialize;1;31.0054;31.0054;31.0054
161;async;100;0.589956;0.130715;0.743883
161;inner;100;3.25456;3.11886;3.69286
161;wait;100;5.83227e-05;3.334e-05;0.000164188
161;boundary;100;0.0816721;0.0551116;0.2539
161;calc iter;100;3.92625;3.83416;4.17616
161;calc total;1;394.468;394.468;394.468
161;total;1;451.673;451.673;451.673
162;initialize;1;31.0054;31.0054;31.0054
162;async;100;0.590336;0.130458;0.739353
162;inner;100;3.2535;3.11824;3.6913
162;wait;100;5.32275e-05;2.816e-05;0.000149139
162;boundary;100;0.0824094;0.0553115;0.290826
162;calc iter;100;3.9263;3.83603;4.11274
162;calc total;1;394.468;394.468;394.468
162;total;1;451.673;451.673;451.673
163;initialize;1;30.071;30.071;30.071
163;async;100;0.58522;0.126989;0.730583
163;inner;100;3.25541;3.11349;3.67529
163;wait;100;5.43352e-05;2.958e-05;0.000136799
163;boundary;100;0.0855675;0.0551586;0.24902
163;calc iter;100;3.92626;3.8289;4.129
163;calc total;1;394.468;394.468;394.468
163;total;1;450.739;450.739;450.739
164;initialize;1;29.9798;29.9798;29.9798
164;async;100;0.644041;0.13478;0.771768
164;inner;100;3.19139;3.07525;3.67937
164;wait;100;4.82184e-05;3.295e-05;0.000240357
164;boundary;100;0.0900844;0.0696802;0.280438
164;calc iter;100;3.92557;3.8091;4.09469
164;calc total;1;394.468;394.468;394.468
164;total;1;450.647;450.647;450.647
165;initialize;1;29.4092;29.4092;29.4092
165;async;100;0.653556;0.1345;0.902682
165;inner;100;3.13717;2.99268;3.6787
165;wait;100;0.000104762;4.7499e-05;0.000307117
165;boundary;100;0.133716;0.0797533;0.279223
165;calc iter;100;3.92455;3.66821;4.09396
165;calc total;1;394.468;394.468;394.468
165;total;1;450.076;450.076;450.076
166;initialize;1;30.0716;30.0716;30.0716
166;async;100;0.639509;0.134972;0.825814
166;inner;100;3.17286;3.05128;3.68841
166;wait;100;7.57111e-05;3.6049e-05;0.000137259
166;boundary;100;0.112503;0.0777985;0.291417
166;calc iter;100;3.92495;3.56292;4.12028
166;calc total;1;394.468;394.468;394.468
166;total;1;450.739;450.739;450.739
167;initialize;1;29.9632;29.9632;29.9632
167;async;100;0.653665;0.134441;0.775675
167;inner;100;3.18043;3.07193;3.65541
167;wait;100;6.7279e-05;3.527e-05;0.000143039
167;boundary;100;0.091247;0.0701996;0.241458
167;calc iter;100;3.92541;3.75775;4.1572
167;calc total;1;394.468;394.468;394.468
167;total;1;450.631;450.631;450.631
168;initialize;1;29.6625;29.6625;29.6625
168;async;100;0.633178;0.0725923;0.911123
168;inner;100;3.19726;2.92544;3.8118
168;wait;100;6.50749e-05;2.46e-05;0.000434376
168;boundary;100;0.0894242;0.0552606;0.340701
168;calc iter;100;3.91993;3.5281;4.242
168;calc total;1;394.468;394.468;394.468
168;total;1;450.33;450.33;450.33
169;initialize;1;30.2669;30.2669;30.2669
169;async;100;0.617777;0.0416455;0.836422
169;inner;100;3.2232;2.99184;3.91869
169;wait;100;7.21206e-05;3.782e-05;0.000532015
169;boundary;100;0.0792452;0.0550816;0.287642
169;calc iter;100;3.9203;3.73282;4.2672
169;calc total;1;394.468;394.468;394.468
169;total;1;450.935;450.935;450.935
170;initialize;1;30.8074;30.8074;30.8074
170;async;100;0.62106;0.0390788;0.836715
170;inner;100;3.21637;2.98905;3.80672
170;wait;100;5.13834e-05;2.677e-05;0.000486385
170;boundary;100;0.0828104;0.0553524;0.308712
170;calc iter;100;3.92029;3.73126;4.25039
170;calc total;1;394.468;394.468;394.468
170;total;1;451.475;451.475;451.475
171;initialize;1;30.525;30.525;30.525
171;async;100;0.62522;0.0341077;0.861597
171;inner;100;3.2118;2.98861;3.80914
171;wait;100;5.28361e-05;2.888e-05;0.000379456
171;boundary;100;0.0831657;0.0613554;0.307412
171;calc iter;100;3.92024;3.65755;4.2515
171;calc total;1;394.468;394.468;394.468
171;total;1;451.193;451.193;451.193
172;initialize;1;30.9392;30.9392;30.9392
172;async;100;0.710731;0.0305597;1.07886
172;inner;100;3.107;2.73276;3.76007
172;wait;100;4.7982e-05;3.5089e-05;0.000437096
172;boundary;100;0.100744;0.0854336;0.346395
172;calc iter;100;3.91852;3.53586;4.24132
172;calc total;1;394.468;394.468;394.468
172;total;1;451.607;451.607;451.607
173;initialize;1;30.267;30.267;30.267
173;async;100;0.862562;0.0330803;1.51439
173;inner;100;2.93085;2.32915;3.76218
173;wait;100;7.11071e-05;3.9299e-05;0.000294997
173;boundary;100;0.122589;0.0922426;0.344806
173;calc iter;100;3.91607;3.30659;4.54865
173;calc total;1;394.468;394.468;394.468
173;total;1;450.934;450.934;450.934
174;initialize;1;30.6675;30.6675;30.6675
174;async;100;0.739656;0.0359391;1.14357
174;inner;100;3.0651;2.71177;3.79781
174;wait;100;5.6574e-05;3.626e-05;0.000445746
174;boundary;100;0.113304;0.0846362;0.315111
174;calc iter;100;3.91812;3.52333;4.30471
174;calc total;1;394.468;394.468;394.468
174;total;1;451.335;451.335;451.335
175;initialize;1;29.6208;29.6208;29.6208
175;async;100;0.732576;0.0725602;1.15762
175;inner;100;3.08298;2.6562;3.69499
175;wait;100;4.88794e-05;3.285e-05;0.000165069
175;boundary;100;0.102873;0.0757799;0.324807
175;calc iter;100;3.91848;3.45126;4.35177
175;calc total;1;394.468;394.468;394.468
175;total;1;450.288;450.288;450.288
176;initialize;1;30.8515;30.8515;30.8515
176;async;100;0.713254;0.0198999;1.21915
176;inner;100;3.09324;2.654;3.80409
176;wait;100;6.6411e-05;3.6509e-05;0.000234038
176;boundary;100;0.10159;0.0720983;0.307204
176;calc iter;100;3.90815;3.318;4.4434
176;calc total;1;394.468;394.468;394.468
176;total;1;451.519;451.519;451.519
177;initialize;1;29.5756;29.5756;29.5756
177;async;100;0.695475;0.0391348;1.16294
177;inner;100;3.12249;2.65964;3.84048
177;wait;100;6.06445e-05;3.061e-05;0.000191048
177;boundary;100;0.0903722;0.0683154;0.308523
177;calc iter;100;3.9084;3.43861;4.47852
177;calc total;1;394.468;394.468;394.468
177;total;1;450.243;450.243;450.243
178;initialize;1;30.8577;30.8577;30.8577
178;async;100;0.696476;0.0378789;1.17912
178;inner;100;3.12069;2.67822;3.78814
178;wait;100;5.83212e-05;3.444e-05;0.000248448
178;boundary;100;0.0911375;0.0696887;0.306857
178;calc iter;100;3.90836;3.44173;4.47448
178;calc total;1;394.468;394.468;394.468
178;total;1;451.525;451.525;451.525
179;initialize;1;30.6006;30.6006;30.6006
179;async;100;0.697718;0.0373046;1.16077
179;inner;100;3.11509;2.67676;3.76617
179;wait;100;5.90179e-05;3.0529e-05;0.000220898
179;boundary;100;0.0954753;0.0715585;0.307068
179;calc iter;100;3.90834;3.429;4.4581
179;calc total;1;394.468;394.468;394.468
179;total;1;451.268;451.268;451.268
180;initialize;1;30.6457;30.6457;30.6457
180;async;100;0.905635;0.104305;1.76714
180;inner;100;2.89222;2.2436;3.6686
180;wait;100;4.38022e-05;3.151e-05;0.000117999
180;boundary;100;0.104752;0.0845675;0.305179
180;calc iter;100;3.90265;3.17939;4.76512
180;calc total;1;394.468;394.468;394.468
180;total;1;451.313;451.313;451.313
181;initialize;1;29.7045;29.7045;29.7045
181;async;100;1.13783;0.0956066;2.44629
181;inner;100;2.62828;1.66697;3.66856
181;wait;100;6.53512e-05;3.552e-05;8.6209e-05
181;boundary;100;0.129843;0.095381;0.305288
181;calc iter;100;3.89603;2.81372;5.11126
181;calc total;1;394.468;394.468;394.468
181;total;1;450.372;450.372;450.372
182;initialize;1;30.1952;30.1952;30.1952
182;async;100;0.951346;0.0405742;2.00336
182;inner;100;2.83272;2.17483;3.67376
182;wait;100;5.47503e-05;3.765e-05;0.000239378
182;boundary;100;0.116873;0.086689;0.306341
182;calc iter;100;3.901;2.70138;4.98654
182;calc total;1;394.468;394.468;394.468
182;total;1;450.863;450.863;450.863
183;initialize;1;30.6003;30.6003;30.6003
183;async;100;0.935367;0.113876;1.76333
183;inner;100;2.8584;2.21715;3.64177
183;wait;100;4.73926e-05;3.378e-05;0.000128618
183;boundary;100;0.108504;0.0856253;0.299069
183;calc iter;100;3.90232;3.31412;4.70787
183;calc total;1;394.468;394.468;394.468
183;total;1;451.268;451.268;451.268
184;initialize;1;30.8909;30.8909;30.8909
184;async;100;0.708723;0.0580955;1.16387
184;inner;100;3.11914;2.60944;3.67773
184;wait;100;5.42222e-05;3.441e-05;0.000159928
184;boundary;100;0.0886695;0.0532773;0.319085
184;calc iter;100;3.91659;3.65303;4.24278
184;calc total;1;394.468;394.468;394.468
184;total;1;451.559;451.559;451.559
185;initialize;1;29.5506;29.5506;29.5506
185;async;100;0.708594;0.0508422;1.15571
185;inner;100;3.12309;2.62249;3.73974
185;wait;100;5.42899e-05;2.433e-05;0.000215058
185;boundary;100;0.0847317;0.0541834;0.302898
185;calc iter;100;3.91648;3.66357;4.25319
185;calc total;1;394.468;394.468;394.468
185;total;1;450.219;450.219;450.219
186;initialize;1;30.9413;30.9413;30.9413
186;async;100;0.709654;0.0568115;1.15718
186;inner;100;3.12195;2.61582;3.69973
186;wait;100;4.78453e-05;2.305e-05;0.000388757
186;boundary;100;0.0849098;0.0531963;0.336468
186;calc iter;100;3.91657;3.64222;4.25074
186;calc total;1;394.468;394.468;394.468
186;total;1;451.61;451.61;451.61
187;initialize;1;30.9416;30.9416;30.9416
187;async;100;0.715569;0.0610851;1.15517
187;inner;100;3.11743;2.62357;3.69138
187;wait;100;5.15192e-05;3.015e-05;0.000485706
187;boundary;100;0.0832545;0.053419;0.339666
187;calc iter;100;3.91631;3.65421;4.25085
187;calc total;1;394.468;394.468;394.468
187;total;1;451.61;451.61;451.61
188;initialize;1;31.0217;31.0217;31.0217
188;async;100;0.739186;0.102914;1.18618
188;inner;100;3.08317;2.63501;3.67579
188;wait;100;4.13659e-05;2.9079e-05;0.000119019
188;boundary;100;0.0918313;0.0690841;0.304406
188;calc iter;100;3.91423;3.5023;4.27429
188;calc total;1;394.468;394.468;394.468
188;total;1;451.689;451.689;451.689
189;initialize;1;29.996;29.996;29.996
189;async;100;0.840981;0.110265;1.75688
189;inner;100;2.9385;2.25781;3.67355
189;wait;100;7.11175e-05;3.391e-05;0.000139068
189;boundary;100;0.129689;0.0722381;0.284152
189;calc iter;100;3.90924;2.71131;5.0396
189;calc total;1;394.468;394.468;394.468
189;total;1;450.664;450.664;450.664
190;initialize;1;31.0217;31.0217;31.0217
190;async;100;0.751324;0.0922643;1.3838
190;inner;100;3.04719;2.64564;3.68139
190;wait;100;6.101e-05;2.898e-05;0.000105519
190;boundary;100;0.11545;0.0715961;0.297053
190;calc iter;100;3.91403;3.35854;4.55875
190;calc total;1;394.468;394.468;394.468
190;total;1;451.689;451.689;451.689
191;initialize;1;29.6407;29.6407;29.6407
191;async;100;0.734627;0.120742;1.14813
191;inner;100;3.08101;2.64411;3.67376
191;wait;100;5.07396e-05;3.299e-05;0.000128419
191;boundary;100;0.0982848;0.0709082;0.249082
191;calc iter;100;3.91398;3.49747;4.27642
191;calc total;1;394.468;394.468;394.468
191;total;1;450.308;450.308;450.308
192;initialize;1;30.2674;30.2674;30.2674
192;async;100;0.618477;0.135061;0.904707
192;inner;100;3.21291;2.92891;3.67797
192;wait;100;6.04618e-05;2.9409e-05;0.000141659
192;boundary;100;0.0882831;0.0564422;0.310838
192;calc iter;100;3.91974;3.58159;4.24046
192;calc total;1;394.468;394.468;394.468
192;total;1;450.935;450.935;450.935
193;initialize;1;30.4252;30.4252;30.4252
193;async;100;0.610876;0.135016;0.924079
193;inner;100;3.22204;2.93088;3.67843
193;wait;100;5.19251e-05;2.32e-05;8.7369e-05
193;boundary;100;0.0866159;0.0542488;0.312024
193;calc iter;100;3.91959;3.57849;4.19493
193;calc total;1;394.468;394.468;394.468
193;total;1;451.093;451.093;451.093
194;initialize;1;30.943;30.943;30.943
194;async;100;0.608336;0.13317;0.89903
194;inner;100;3.22732;2.93672;3.68946
194;wait;100;4.50771e-05;2.914e-05;0.000123939
194;boundary;100;0.0840986;0.0543682;0.328802
194;calc iter;100;3.9198;3.57636;4.18662
194;calc total;1;394.468;394.468;394.468
194;total;1;451.61;451.61;451.61
195;initialize;1;29.5021;29.5021;29.5021
195;async;100;0.611282;0.122192;0.909908
195;inner;100;3.22535;2.92534;3.68954
195;wait;100;4.49965e-05;2.519e-05;0.000104529
195;boundary;100;0.0827385;0.0547581;0.329015
195;calc iter;100;3.91942;3.57179;4.18788
195;calc total;1;394.468;394.468;394.468
195;total;1;450.169;450.169;450.169
196;initialize;1;30.4401;30.4401;30.4401
196;async;100;0.824949;0.134928;1.27599
196;inner;100;2.99688;2.54605;3.67527
196;wait;100;3.85762e-05;2.6459e-05;0.000107969
196;boundary;100;0.0913352;0.0686625;0.295751
196;calc iter;100;3.9132;3.38839;4.31312
196;calc total;1;394.468;394.468;394.468
196;total;1;451.108;451.108;451.108
197;initialize;1;29.8605;29.8605;29.8605
197;async;100;1.0181;0.134725;2.0953
197;inner;100;2.76598;1.86598;3.67344
197;wait;100;6.32723e-05;3.257e-05;0.000129408
197;boundary;100;0.119497;0.072277;0.292379
197;calc iter;100;3.90364;3.13904;5.0793
197;calc total;1;394.468;394.468;394.468
197;total;1;450.528;450.528;450.528
198;initialize;1;29.9262;29.9262;29.9262
198;async;100;0.900995;0.135111;1.84316
198;inner;100;2.89797;2.23372;3.68458
198;wait;100;5.70392e-05;3.563e-05;0.000144548
198;boundary;100;0.113692;0.0748229;0.309549
198;calc iter;100;3.91271;2.99922;4.74246
198;calc total;1;394.468;394.468;394.468
198;total;1;450.594;450.594;450.594
199;initialize;1;30.316;30.316;30.316
199;async;100;0.850369;0.134627;1.28047
199;inner;100;2.95747;2.52635;3.64978
199;wait;100;4.47793e-05;3.01e-05;0.000128039
199;boundary;100;0.104866;0.0761682;0.252469
199;calc iter;100;3.91275;3.43084;4.39576
199;calc total;1;394.468;394.468;394.468
199;total;1;450.984;450.984;450.984
200;initialize;1;29.4095;29.4095;29.4095
200;async;100;0.436434;0.0350583;0.635651
200;inner;100;3.40548;3.13545;3.73309
200;wait;100;6.02221e-05;2.3629e-05;0.000369676
200;boundary;100;0.0822242;0.055517;0.359894
200;calc iter;100;3.9242;3.62366;4.20271
200;calc total;1;394.468;394.468;394.468
200;total;1;450.077;450.077;450.077
201;initialize;1;29.5252;29.5252;29.5252
201;async;100;0.436642;0.0409892;0.640957
201;inner;100;3.41214;3.14752;3.77123
201;wait;100;5.29666e-05;3.138e-05;0.000469735
201;boundary;100;0.0753672;0.0551343;0.35097
201;calc iter;100;3.92421;3.65698;4.2282
201;calc total;1;394.468;394.468;394.468
201;total;1;450.193;450.193;450.193
202;initialize;1;29.8389;29.8389;29.8389
202;async;100;0.436125;0.0366686;0.624734
202;inner;100;3.41364;3.15178;3.81211
202;wait;100;4.66648e-05;2.2129e-05;0.000512646
202;boundary;100;0.0744384;0.0552589;0.30292
202;calc iter;100;3.92426;3.6612;4.25083
202;calc total;1;394.468;394.468;394.468
202;total;1;450.506;450.506;450.506
203;initialize;1;29.4094;29.4094;29.4094
203;async;100;0.436452;0.0356573;0.63003
203;inner;100;3.41252;3.15133;3.78072
203;wait;100;4.4473e-05;2.2899e-05;0.000428316
203;boundary;100;0.0752307;0.0554419;0.346548
203;calc iter;100;3.92425;3.69825;4.23387
203;calc total;1;394.468;394.468;394.468
203;total;1;450.077;450.077;450.077
204;initialize;1;30.3631;30.3631;30.3631
204;async;100;0.486122;0.0420135;0.884521
204;inner;100;3.34844;2.92568;3.72055
204;wait;100;4.38469e-05;2.718e-05;0.000256637
204;boundary;100;0.08852;0.0688043;0.359178
204;calc iter;100;3.92313;3.53229;4.2542
204;calc total;1;394.468;394.468;394.468
204;total;1;451.031;451.031;451.031
205;initialize;1;29.7516;29.7516;29.7516
205;async;100;0.551379;0.040622;1.17292
205;inner;100;3.24547;2.65975;3.73458
205;wait;100;7.1343e-05;3.901e-05;0.000241688
205;boundary;100;0.121452;0.0725912;0.360178
205;calc iter;100;3.91837;3.35718;4.74699
205;calc total;1;394.468;394.468;394.468
205;total;1;450.419;450.419;450.419
206;initialize;1;30.6673;30.6673;30.6673
206;async;100;0.496755;0.0303414;1.0895
206;inner;100;3.31264;2.79173;3.78224
206;wait;100;7.09841e-05;3.336e-05;0.000473565
206;boundary;100;0.11362;0.0717218;0.347215
206;calc iter;100;3.92309;3.28632;4.50951
206;calc total;1;394.468;394.468;394.468
206;total;1;451.335;451.335;451.335
207;initialize;1;30.7855;30.7855;30.7855
207;async;100;0.489676;0.0634107;0.892117
207;inner;100;3.3412;2.91628;3.68142
207;wait;100;5.14613e-05;2.754e-05;0.000138098
207;boundary;100;0.0921034;0.071033;0.25975
207;calc iter;100;3.92303;3.55276;4.23967
207;calc total;1;394.468;394.468;394.468
207;total;1;451.453;451.453;451.453
208;initialize;1;29.4094;29.4094;29.4094
208;async;100;0.470164;0.125492;1.17883
208;inner;100;3.35618;3.01838;3.67289
208;wait;100;6.11898e-05;4.363e-05;0.000118809
208;boundary;100;0.0984272;0.0765788;0.270957
208;calc iter;100;3.92484;3.51178;4.27931
208;calc total;1;394.468;394.468;394.468
208;total;1;450.077;450.077;450.077
209;initialize;1;29.8832;29.8832;29.8832
209;async;100;0.464214;0.125171;1.18385
209;inner;100;3.37574;3.02364;3.67024
209;wait;100;5.28027e-05;3.293e-05;0.000138599
209;boundary;100;0.0853021;0.0709947;0.268255
209;calc iter;100;3.92531;3.52097;4.29255
209;calc total;1;394.468;394.468;394.468
209;total;1;450.551;450.551;450.551
210;initialize;1;30.7761;30.7761;30.7761
210;async;100;0.471187;0.125402;1.20244
210;inner;100;3.37336;3.00718;3.68339
210;wait;100;4.27036e-05;2.87e-05;0.000118609
210;boundary;100;0.0810571;0.0706248;0.287389
210;calc iter;100;3.92565;3.51359;4.28815
210;calc total;1;394.468;394.468;394.468
210;total;1;451.443;451.443;451.443
211;initialize;1;31.0219;31.0219;31.0219
211;async;100;0.463113;0.125581;1.17483
211;inner;100;3.37972;3.02468;3.68321
211;wait;100;4.31619e-05;2.7949e-05;0.000114569
211;boundary;100;0.0826435;0.0702388;0.286705
211;calc iter;100;3.92552;3.51403;4.27488
211;calc total;1;394.468;394.468;394.468
211;total;1;451.689;451.689;451.689
212;initialize;1;30.525;30.525;30.525
212;async;100;0.579269;0.130662;1.03911
212;inner;100;3.24917;2.7714;3.66938
212;wait;100;3.87427e-05;3.007e-05;8.5919e-05
212;boundary;100;0.0951219;0.084844;0.2695
212;calc iter;100;3.92361;3.72738;4.15458
212;calc total;1;394.468;394.468;394.468
212;total;1;451.193;451.193;451.193
213;initialize;1;30.8909;30.8909;30.8909
213;async;100;0.705627;0.130218;1.51366
213;inner;100;3.09159;2.22281;3.66834
213;wait;100;6.30739e-05;3.671e-05;0.000128179
213;boundary;100;0.124062;0.0907969;0.268229
213;calc iter;100;3.92135;3.13107;4.29466
213;calc total;1;394.468;394.468;394.468
213;total;1;451.558;451.558;451.558
214;initialize;1;30.9445;30.9445;30.9445
214;async;100;0.59773;0.133426;1.11532
214;inner;100;3.21696;2.77117;3.67934
214;wait;100;5.35858e-05;3.3789e-05;0.000101189
214;boundary;100;0.108249;0.0864275;0.291504
214;calc iter;100;3.923;3.63999;4.235
214;calc total;1;394.468;394.468;394.468
214;total;1;451.612;451.612;451.612
215;initialize;1;30.159;30.159;30.159
215;async;100;0.603763;0.126037;1.01671
215;inner;100;3.21285;2.68362;3.63796
215;wait;100;4.99875e-05;3.396e-05;0.000124019
215;boundary;100;0.106486;0.0898928;0.208069
215;calc iter;100;3.92315;3.68334;4.26046
215;calc total;1;394.468;394.468;394.468
215;total;1;450.827;450.827;450.827
216;initialize;1;30.2838;30.2838;30.2838
216;async;100;0.400964;0.0323888;0.684057
216;inner;100;3.45573;3.10601;3.76845
216;wait;100;7.30241e-05;2.713e-05;0.000484346
216;boundary;100;0.0741038;0.0558942;0.321037
216;calc iter;100;3.93087;3.8205;4.22415
216;calc total;1;394.468;394.468;394.468
216;total;1;450.951;450.951;450.951
217;initialize;1;30.1761;30.1761;30.1761
217;async;100;0.402292;0.0399132;0.688717
217;inner;100;3.45887;3.10586;3.7563
217;wait;100;5.36031e-05;2.653e-05;0.000449516
217;boundary;100;0.0696173;0.051816;0.348362
217;calc iter;100;3.93084;3.81927;4.21893
217;calc total;1;394.468;394.468;394.468
217;total;1;450.844;450.844;450.844
218;initialize;1;29.4101;29.4101;29.4101
218;async;100;0.402646;0.0399879;0.69306
218;inner;100;3.45966;3.10667;3.84511
218;wait;100;3.83361e-05;2.031e-05;0.000298197
218;boundary;100;0.0685856;0.0554578;0.360723
218;calc iter;100;3.93093;3.81512;4.21074
218;calc total;1;394.468;394.468;394.468
218;total;1;450.077;450.077;450.077
219;initialize;1;30.232;30.232;30.232
219;async;100;0.398601;0.0394502;0.684662
219;inner;100;3.46415;3.10657;3.84578
219;wait;100;4.67327e-05;2.172e-05;0.000406526
219;boundary;100;0.0681233;0.0553326;0.306005
219;calc iter;100;3.93092;3.81912;4.23116
219;calc total;1;394.468;394.468;394.468
219;total;1;450.899;450.899;450.899
220;initialize;1;30.5253;30.5253;30.5253
220;async;100;0.40869;0.0353064;0.853075
220;inner;100;3.43982;3.00291;3.768
220;wait;100;5.08831e-05;2.908e-05;0.000402816
220;boundary;100;0.0818857;0.0700795;0.321656
220;calc iter;100;3.93045;3.61449;4.22357
220;calc total;1;394.468;394.468;394.468
220;total;1;451.193;451.193;451.193
221;initialize;1;30.7756;30.7756;30.7756
221;async;100;0.478215;0.0346804;1.94641
221;inner;100;3.32799;2.23073;3.7621
221;wait;100;7.89981e-05;4.174e-05;0.000378897
221;boundary;100;0.123889;0.0787726;0.32623
221;calc iter;100;3.93017;2.53616;5.2763
221;calc total;1;394.468;394.468;394.468
221;total;1;451.443;451.443;451.443
222;initialize;1;29.8163;29.8163;29.8163
222;async;100;0.407676;0.0331326;0.907309
222;inner;100;3.4344;3.00863;3.8249
222;wait;100;5.64862e-05;2.736e-05;0.000420206
222;boundary;100;0.0883415;0.0703011;0.305674
222;calc iter;100;3.93048;3.58094;4.26314
222;calc total;1;394.468;394.468;394.468
222;total;1;450.484;450.484;450.484
223;initialize;1;30.7151;30.7151;30.7151
223;async;100;0.418803;0.0877976;0.894006
223;inner;100;3.42485;2.99583;3.68841
223;wait;100;5.83735e-05;3.0369e-05;0.000136288
223;boundary;100;0.0865823;0.0696108;0.34079
223;calc iter;100;3.9303;3.58454;4.25106
223;calc total;1;394.468;394.468;394.468
223;total;1;451.383;451.383;451.383
224;initialize;1;30.2115;30.2115;30.2115
224;async;100;0.589187;0.0494668;0.918205
224;inner;100;3.24365;2.92329;3.67649
224;wait;100;7.03431e-05;4.2919e-05;0.000147599
224;boundary;100;0.0881644;0.0551602;0.295891
224;calc iter;100;3.92107;3.5926;4.14332
224;calc total;1;394.468;394.468;394.468
224;total;1;450.879;450.879;450.879
225;initialize;1;30.4405;30.4405;30.4405
225;async;100;0.582089;0.130878;0.911881
225;inner;100;3.25247;2.93764;3.67584
225;wait;100;5.82244e-05;2.979e-05;9.3389e-05
225;boundary;100;0.0865218;0.0551308;0.296476
225;calc iter;100;3.92114;3.63664;4.16167
225;calc total;1;394.468;394.468;394.468
225;total;1;451.108;451.108;451.108
226;initialize;1;30.8074;30.8074;30.8074
226;async;100;0.578749;0.121705;0.911917
226;inner;100;3.25342;2.93378;3.67824
226;wait;100;4.28812e-05;2.158e-05;0.000232638
226;boundary;100;0.0889773;0.0551413;0.286088
226;calc iter;100;3.92119;3.62932;4.13
226;calc total;1;394.468;394.468;394.468
226;total;1;451.475;451.475;451.475
227;initialize;1;29.904;29.904;29.904
227;async;100;0.57821;0.123363;0.909053
227;inner;100;3.25517;2.93737;3.67746
227;wait;100;4.35382e-05;2.2229e-05;0.000129179
227;boundary;100;0.0877722;0.0552953;0.291401
227;calc iter;100;3.92119;3.6254;4.13652
227;calc total;1;394.468;394.468;394.468
227;total;1;450.571;450.571;450.571
228;initialize;1;30.7934;30.7934;30.7934
228;async;100;0.643822;0.105315;1.08828
228;inner;100;3.1861;2.86812;3.67174
228;wait;100;4.58669e-05;2.9909e-05;0.000118559
228;boundary;100;0.0892155;0.071239;0.281947
228;calc iter;100;3.91918;3.53631;4.2288
228;calc total;1;394.468;394.468;394.468
228;total;1;451.461;451.461;451.461
229;initialize;1;30.7153;30.7153;30.7153
229;async;100;0.742455;0.110001;1.96354
229;inner;100;3.04696;2.32748;3.6678
229;wait;100;7.89763e-05;5.431e-05;0.000123409
229;boundary;100;0.122168;0.0808626;0.277343
229;calc iter;100;3.91167;2.69355;5.04839
229;calc total;1;394.468;394.468;394.468
229;total;1;451.383;451.383;451.383
230;initialize;1;29.6816;29.6816;29.6816
230;async;100;0.641644;0.0787104;1.13869
230;inner;100;3.1838;2.87634;3.67973
230;wait;100;5.09397e-05;2.954e-05;0.000121698
230;boundary;100;0.0937238;0.0708999;0.300434
230;calc iter;100;3.91922;3.24482;4.4455
230;calc total;1;394.468;394.468;394.468
230;total;1;450.349;450.349;450.349
231;initialize;1;30.8072;30.8072;30.8072
231;async;100;0.659802;0.105505;1.13949
231;inner;100;3.16789;2.86519;3.6488
231;wait;100;6.68384e-05;3.0779e-05;0.000132688
231;boundary;100;0.0913521;0.0717312;0.255116
231;calc iter;100;3.91911;3.50832;4.2246
231;calc total;1;394.468;394.468;394.468
231;total;1;451.475;451.475;451.475
232;initialize;1;29.9959;29.9959;29.9959
232;async;100;0.650015;0.0394992;1.2539
232;inner;100;3.16784;2.70317;3.78133
232;wait;100;6.29933e-05;3.301e-05;0.000316877
232;boundary;100;0.0974607;0.0558184;0.353517
232;calc iter;100;3.91538;3.2663;4.6467
232;calc total;1;394.468;394.468;394.468
232;total;1;450.664;450.664;450.664
233;initialize;1;29.6204;29.6204;29.6204
233;async;100;0.632735;0.0347927;1.05253
233;inner;100;3.19637;2.70312;3.81978
233;wait;100;5.62426e-05;2.283e-05;0.000484826
233;boundary;100;0.0864288;0.0541483;0.331122
233;calc iter;100;3.91559;3.15534;4.47165
233;calc total;1;394.468;394.468;394.468
233;total;1;450.288;450.288;450.288
234;initialize;1;30.3634;30.3634;30.3634
234;async;100;0.63499;0.0391374;1.09282
234;inner;100;3.19784;2.70249;3.83959
234;wait;100;5.32537e-05;3.014e-05;0.000505736
234;boundary;100;0.0827048;0.053949;0.298368
234;calc iter;100;3.91559;3.11779;4.51867
234;calc total;1;394.468;394.468;394.468
234;total;1;451.031;451.031;451.031
235;initialize;1;30.7156;30.7156;30.7156
235;async;100;0.632494;0.0365868;1.05391
235;inner;100;3.19703;2.70496;3.83106
235;wait;100;5.79626e-05;2.354e-05;0.000459436
235;boundary;100;0.0860428;0.0541286;0.287074
235;calc iter;100;3.91563;3.16074;4.48011
235;calc total;1;394.468;394.468;394.468
235;total;1;451.383;451.383;451.383
236;initialize;1;30.1762;30.1762;30.1762
236;async;100;0.748682;0.0311921;1.48723
236;inner;100;3.06011;2.44623;3.78264
236;wait;100;4.8925e-05;2.3729e-05;0.000497555
236;boundary;100;0.102748;0.0615433;0.32609
236;calc iter;100;3.91159;2.96441;4.70062
236;calc total;1;394.468;394.468;394.468
236;total;1;450.844;450.844;450.844
237;initialize;1;29.5961;29.5961;29.5961
237;async;100;0.963455;0.0428514;2.40412
237;inner;100;2.81484;1.77635;3.76194
237;wait;100;7.33022e-05;4.173e-05;0.000433615
237;boundary;100;0.124625;0.0631148;0.353505
237;calc iter;100;3.90299;2.13624;5.64609
237;calc total;1;394.468;394.468;394.468
237;total;1;450.264;450.264;450.264
238;initialize;1;29.774;29.774;29.774
238;async;100;0.754625;0.0300716;1.60589
238;inner;100;3.05333;2.43194;3.82383
238;wait;100;5.61353e-05;2.721e-05;0.000521135
238;boundary;100;0.103691;0.0639372;0.292391
238;calc iter;100;3.9117;2.95873;4.72086
238;calc total;1;394.468;394.468;394.468
238;total;1;450.442;450.442;450.442
239;initialize;1;30.6002;30.6002;30.6002
239;async;100;0.771132;0.030983;1.50784
239;inner;100;3.02659;2.44539;3.68299
239;wait;100;5.24918e-05;3.3489e-05;0.000138159
239;boundary;100;0.113457;0.0862349;0.307744
239;calc iter;100;3.91124;2.93688;4.76489
239;calc total;1;394.468;394.468;394.468
239;total;1;451.268;451.268;451.268
240;initialize;1;30.1059;30.1059;30.1059
240;async;100;0.36701;0.035611;0.881009
240;inner;100;3.44591;2.87479;3.67227
240;wait;100;5.87244e-05;3.884e-05;9.958e-05
240;boundary;100;0.0978609;0.0555926;0.304174
240;calc iter;100;3.91085;3.54834;4.56929
240;calc total;1;394.468;394.468;394.468
240;total;1;450.773;450.773;450.773
241;initialize;1;29.4093;29.4093;29.4093
241;async;100;0.352219;0.033535;0.842198
241;inner;100;3.47265;2.95269;3.67014
241;wait;100;5.04086e-05;3.0559e-05;0.000138239
241;boundary;100;0.0859144;0.05635;0.305603
241;calc iter;100;3.91084;3.53238;4.51313
241;calc total;1;394.468;394.468;394.468
241;total;1;450.077;450.077;450.077
242;initialize;1;30.2319;30.2319;30.2319
242;async;100;0.353806;0.0292789;0.84765
242;inner;100;3.47254;2.97053;3.73997
242;wait;100;4.51253e-05;2.361e-05;0.000164188
242;boundary;100;0.0845585;0.0547686;0.341856
242;calc iter;100;3.91096;3.51965;4.53629
242;calc total;1;394.468;394.468;394.468
242;total;1;450.899;450.899;450.899
243;initialize;1;30.9002;30.9002;30.9002
243;async;100;0.345574;0.027046;0.837954
243;inner;100;3.47622;2.96883;3.69196
243;wait;100;4.85488e-05;2.01e-05;0.000213178
243;boundary;100;0.0891061;0.0548488;0.304849
243;calc iter;100;3.91096;3.52097;4.54603
243;calc total;1;394.468;394.468;394.468
243;total;1;451.568;451.568;451.568
244;initialize;1;29.7519;29.7519;29.7519
244;async;100;0.447135;0.134754;1.14607
244;inner;100;3.36225;2.59952;3.6722
244;wait;100;4.33873e-05;3.093e-05;0.000250188
244;boundary;100;0.100045;0.0714695;0.300622
244;calc iter;100;3.90948;3.03933;4.72302
244;calc total;1;394.468;394.468;394.468
244;total;1;450.419;450.419;450.419
245;initialize;1;30.4249;30.4249;30.4249
245;async;100;0.577079;0.0915396;1.85873
245;inner;100;3.20417;1.96922;3.67146
245;wait;100;6.23556e-05;3.564e-05;0.000123979
245;boundary;100;0.12585;0.0965685;0.302163
245;calc iter;100;3.90717;2.18474;5.33425
245;calc total;1;394.468;394.468;394.468
245;total;1;451.093;451.093;451.093
246;initialize;1;30.0716;30.0716;30.0716
246;async;100;0.470616;0.0320916;1.24872
246;inner;100;3.33078;2.61179;3.68206
246;wait;100;5.11365e-05;3.085e-05;0.000135259
246;boundary;100;0.108067;0.0718891;0.327098
246;calc iter;100;3.90951;3.06355;4.81246
246;calc total;1;394.468;394.468;394.468
246;total;1;450.739;450.739;450.739
247;initialize;1;30.1055;30.1055;30.1055
247;async;100;0.480559;0.11944;1.19785
247;inner;100;3.32013;2.58508;3.64914
247;wait;100;5.23796e-05;3.242e-05;0.000129738
247;boundary;100;0.107544;0.0860225;0.306909
247;calc iter;100;3.90829;3.05579;4.76394
247;calc total;1;394.468;394.468;394.468
247;total;1;450.773;450.773;450.773
248;initialize;1;29.4094;29.4094;29.4094
248;async;100;0.367805;0.0946885;1.01108
248;inner;100;3.46166;2.78009;3.67772
248;wait;100;5.35957e-05;2.4139e-05;0.000116008
248;boundary;100;0.0803182;0.0556005;0.311856
248;calc iter;100;3.90984;3.58305;4.40173
248;calc total;1;394.468;394.468;394.468
248;total;1;450.077;450.077;450.077
249;initialize;1;30.9698;30.9698;30.9698
249;async;100;0.370203;0.0990665;1.04623
249;inner;100;3.46774;2.78025;3.67902
249;wait;100;4.17603e-05;2.26e-05;0.000141719
249;boundary;100;0.0718854;0.0546698;0.298799
249;calc iter;100;3.90987;3.57866;4.43176
249;calc total;1;394.468;394.468;394.468
249;total;1;451.637;451.637;451.637
250;initialize;1;30.9698;30.9698;30.9698
250;async;100;0.374487;0.0979823;1.02883
250;inner;100;3.4666;2.78217;3.74634
250;wait;100;3.91841e-05;2.6579e-05;0.000217578
250;boundary;100;0.0687249;0.0544745;0.320774
250;calc iter;100;3.90985;3.58478;4.41635
250;calc total;1;394.468;394.468;394.468
250;total;1;451.637;451.637;451.637
251;initialize;1;29.9964;29.9964;29.9964
251;async;100;0.362441;0.103987;1.0351
251;inner;100;3.47612;2.77553;3.74412
251;wait;100;4.47561e-05;2.643e-05;0.000155809
251;boundary;100;0.0711001;0.0538596;0.32419
251;calc iter;100;3.90971;3.59467;4.41736
251;calc total;1;394.468;394.468;394.468
251;total;1;450.664;450.664;450.664
252;initialize;1;30.9718;30.9718;30.9718
252;async;100;0.405031;0.129463;1.4757
252;inner;100;3.39721;2.40566;3.67334
252;wait;100;3.96377e-05;3.0499e-05;0.000125079
252;boundary;100;0.0980178;0.0655944;0.301137
252;calc iter;100;3.9003;3.48944;4.80077
252;calc total;1;394.468;394.468;394.468
252;total;1;451.639;451.639;451.639
253;initialize;1;31.0047;31.0047;31.0047
253;async;100;0.552593;0.126813;1.78326
253;inner;100;3.20381;1.36158;3.6737
253;wait;100;6.27293e-05;3.585e-05;0.000105909
253;boundary;100;0.127315;0.093448;0.301114
253;calc iter;100;3.88379;3.01534;4.96786
253;calc total;1;394.468;394.468;394.468
253;total;1;451.673;451.673;451.673
256;initialize;1;31.0197;31.0197;31.0197
256;async;100;0.582501;0.0474042;1.62651
256;inner;100;3.23967;2.15309;3.70591
256;wait;100;5.49358e-05;2.9379e-05;0.000148848
256;boundary;100;0.0810155;0.0572813;0.347021
256;calc iter;100;3.90325;3.38634;4.40996
256;calc total;1;394.468;394.468;394.468
256;total;1;451.688;451.688;451.688
257;initialize;1;31.0197;31.0197;31.0197
257;async;100;0.633657;0.103964;1.71947
257;inner;100;3.19148;2.05218;3.6818
257;wait;100;5.02202e-05;2.852e-05;8.6479e-05
257;boundary;100;0.077088;0.0551451;0.315646
257;calc iter;100;3.90228;3.36585;4.48416
257;calc total;1;394.468;394.468;394.468
257;total;1;451.688;451.688;451.688
258;initialize;1;30.9824;30.9824;30.9824
258;async;100;0.637118;0.0999729;1.70977
[truncated: 103,814 more chars]
