# Supplementary material for: A Halo abstraction for distributed n-dimensional structured grids within the C++ PGAS library DASH
Source: PeerJ Comput Sci. 2023 Feb 3;9:e1203. doi: 10.7717/peerj-cs.1203 (PMC10280232; doi:10.7717/peerj-cs.1203)
Supplement: Supplemental Information 3 [file peerj-cs-09-1203-s003.gz › raw_romeo/res_3d_romeo/weak/dash_heat3d_n8_c128_6000_21918194.out]

DASH
InitEnergy=125.00000
EndEnergy=125.00000
DiffEnergy=-0.00000
Matrixspec: 6000 x 6000 x 6000
Iterations: 100
# unit_id;function_name;num_calls;avg_runtime;min_runtime;max_runtime
0;initialize;1;48.38805;48.38805;48.38805
0;async;100;0.47507;0.04150;1.48653
0;inner;100;3.32748;2.61229;3.68289
0;wait;100;0.00006;0.00003;0.00014
0;boundary;100;0.08096;0.04763;0.21232
0;calc iter;100;3.88357;2.76495;4.75345
0;calc total;1;389.67262;389.67262;389.67262
0;total;1;464.12017;464.12017;464.12017
1;initialize;1;48.4802;48.4802;48.4802
1;async;100;0.493143;0.100275;0.840973
1;inner;100;3.3132;3.05662;3.64308
1;wait;100;7.09774e-05;3.232e-05;0.000188508
1;boundary;100;0.0768569;0.0456256;0.130374
1;calc iter;100;3.88328;3.63532;4.28183
1;calc total;1;389.673;389.673;389.673
1;total;1;464.212;464.212;464.212
2;initialize;1;47.9517;47.9517;47.9517
2;async;100;0.48983;0.104352;0.848243
2;inner;100;3.32319;3.04757;3.66666
2;wait;100;5.77829e-05;3.257e-05;0.000138808
2;boundary;100;0.0702699;0.0450263;0.202276
2;calc iter;100;3.88335;3.59128;4.26118
2;calc total;1;389.673;389.673;389.673
2;total;1;463.684;463.684;463.684
3;initialize;1;48.3278;48.3278;48.3278
3;async;100;0.473649;0.049076;0.822503
3;inner;100;3.33965;3.06626;3.69697
3;wait;100;4.92482e-05;2.721e-05;0.000109389
3;boundary;100;0.070065;0.0454649;0.243361
3;calc iter;100;3.88342;3.65432;4.09293
3;calc total;1;389.673;389.673;389.673
3;total;1;464.06;464.06;464.06
4;initialize;1;48.4682;48.4682;48.4682
4;async;100;0.493855;0.10517;0.946337
4;inner;100;3.30984;2.98214;3.64958
4;wait;100;6.13136e-05;2.801e-05;0.000128338
4;boundary;100;0.0766622;0.0506065;0.178282
4;calc iter;100;3.88042;3.50786;4.40486
4;calc total;1;389.673;389.673;389.673
4;total;1;464.2;464.2;464.2
5;initialize;1;48.4714;48.4714;48.4714
5;async;100;0.552173;0.106097;1.46293
5;inner;100;3.25215;2.41305;3.64975
5;wait;100;5.73675e-05;2.409e-05;0.000100429
5;boundary;100;0.075568;0.0476636;0.170092
5;calc iter;100;3.87995;3.16221;4.59962
5;calc total;1;389.673;389.673;389.673
5;total;1;464.203;464.203;464.203
6;initialize;1;48.3457;48.3457;48.3457
6;async;100;0.515017;0.0174863;1.58534
6;inner;100;3.28386;2.65602;3.66355
6;wait;100;4.8231e-05;2.512e-05;0.000113459
6;boundary;100;0.0742661;0.046455;0.203195
6;calc iter;100;3.87319;2.81603;5.00042
6;calc total;1;389.673;389.673;389.673
6;total;1;464.077;464.077;464.077
7;initialize;1;47.9205;47.9205;47.9205
7;async;100;0.523188;0.106141;2.1074
7;inner;100;3.28054;2.20638;3.66158
7;wait;100;5.29806e-05;2.8549e-05;0.000129078
7;boundary;100;0.0767226;0.0490582;0.180617
7;calc iter;100;3.8805;3.29885;5.23782
7;calc total;1;389.673;389.673;389.673
7;total;1;463.652;463.652;463.652
8;initialize;1;48.1168;48.1168;48.1168
8;async;100;0.654703;0.032671;2.58277
8;inner;100;3.12847;1.65611;3.69598
8;wait;100;5.99204e-05;3.1879e-05;0.000146168
8;boundary;100;0.0933687;0.0667082;0.250909
8;calc iter;100;3.87661;2.70504;5.50576
8;calc total;1;389.673;389.673;389.673
8;total;1;463.849;463.849;463.849
9;initialize;1;48.2339;48.2339;48.2339
9;async;100;0.564009;0.0384624;1.39846
9;inner;100;3.22985;2.4747;3.69716
9;wait;100;6.14447e-05;3.594e-05;0.000228557
9;boundary;100;0.0888846;0.0554914;0.250123
9;calc iter;100;3.88281;3.24349;4.4929
9;calc total;1;389.673;389.673;389.673
9;total;1;463.966;463.966;463.966
10;initialize;1;47.8803;47.8803;47.8803
10;async;100;0.534377;0.0463223;1.39143
10;inner;100;3.26836;2.55485;3.75912
10;wait;100;4.77924e-05;2.367e-05;0.000143348
10;boundary;100;0.0800273;0.0571588;0.251995
10;calc iter;100;3.88281;3.26126;4.60049
10;calc total;1;389.673;389.673;389.673
10;total;1;463.612;463.612;463.612
11;initialize;1;48.1163;48.1163;48.1163
11;async;100;0.51608;0.0428883;1.37026
11;inner;100;3.28992;2.55033;3.75852
11;wait;100;4.34327e-05;2.656e-05;0.000112939
11;boundary;100;0.0768133;0.0542185;0.25249
11;calc iter;100;3.88286;3.27298;4.57585
11;calc total;1;389.673;389.673;389.673
11;total;1;463.848;463.848;463.848
12;initialize;1;48.0001;48.0001;48.0001
12;async;100;0.5409;0.0390423;1.34228
12;inner;100;3.26306;2.5408;3.69807
12;wait;100;5.62964e-05;3.163e-05;0.000120298
12;boundary;100;0.0791203;0.0563113;0.250765
12;calc iter;100;3.88314;3.37597;4.59201
12;calc total;1;389.673;389.673;389.673
12;total;1;463.732;463.732;463.732
13;initialize;1;48.3972;48.3972;48.3972
13;async;100;0.610459;0.0389168;2.25401
13;inner;100;3.18818;1.88858;3.69636
13;wait;100;5.94988e-05;3.0189e-05;0.000132809
13;boundary;100;0.0822457;0.0592583;0.252191
13;calc iter;100;3.88095;2.80223;5.04266
13;calc total;1;389.673;389.673;389.673
13;total;1;464.129;464.129;464.129
14;initialize;1;48.2565;48.2565;48.2565
14;async;100;0.568573;0.0349032;1.43107
14;inner;100;3.23507;2.5172;3.76013
14;wait;100;5.5434e-05;2.752e-05;0.000145668
14;boundary;100;0.0786416;0.059685;0.251885
14;calc iter;100;3.88234;2.93795;4.80123
14;calc total;1;389.673;389.673;389.673
14;total;1;463.988;463.988;463.988
15;initialize;1;48.3285;48.3285;48.3285
15;async;100;0.62695;0.0477441;2.48873
15;inner;100;3.1738;1.65386;3.75964
15;wait;100;5.2644e-05;2.883e-05;0.000197727
15;boundary;100;0.0822004;0.0596116;0.253845
15;calc iter;100;3.883;2.96722;5.08557
15;calc total;1;389.673;389.673;389.673
15;total;1;464.06;464.06;464.06
16;initialize;1;48.0057;48.0057;48.0057
16;async;100;0.717442;0.038028;1.4283
16;inner;100;3.07406;2.44652;3.65689
16;wait;100;6.82009e-05;3.472e-05;0.000140258
16;boundary;100;0.0938899;0.0617972;0.205761
16;calc iter;100;3.88547;3.40788;4.45801
16;calc total;1;389.673;389.673;389.673
16;total;1;463.737;463.737;463.737
17;initialize;1;48.1875;48.1875;48.1875
17;async;100;0.646531;0.0966846;1.31568
17;inner;100;3.1519;2.58306;3.65797
17;wait;100;4.96393e-05;3.059e-05;0.000111319
17;boundary;100;0.0869846;0.0605785;0.208975
17;calc iter;100;3.88547;3.46096;4.56164
17;calc total;1;389.673;389.673;389.673
17;total;1;463.919;463.919;463.919
18;initialize;1;48.1186;48.1186;48.1186
18;async;100;0.620137;0.108416;1.09893
18;inner;100;3.18626;2.77009;3.66854
18;wait;100;4.40179e-05;2.697e-05;0.000135649
18;boundary;100;0.0791354;0.0595625;0.239958
18;calc iter;100;3.88558;3.50046;4.16237
18;calc total;1;389.673;389.673;389.673
18;total;1;463.85;463.85;463.85
19;initialize;1;48.006;48.006;48.006
19;async;100;0.617199;0.110298;1.08608
19;inner;100;3.19382;2.77249;3.66948
19;wait;100;3.95554e-05;2.6689e-05;8.8719e-05
19;boundary;100;0.0745055;0.0588037;0.224652
19;calc iter;100;3.88557;3.54825;4.14935
19;calc total;1;389.673;389.673;389.673
19;total;1;463.737;463.737;463.737
20;initialize;1;48.3734;48.3734;48.3734
20;async;100;0.627511;0.107677;1.08597
20;inner;100;3.17481;2.84339;3.65812
20;wait;100;4.68774e-05;2.7019e-05;9.5368e-05
20;boundary;100;0.0814446;0.059963;0.214695
20;calc iter;100;3.88382;3.36922;4.42271
20;calc total;1;389.673;389.673;389.673
20;total;1;464.105;464.105;464.105
21;initialize;1;48.2136;48.2136;48.2136
21;async;100;0.642647;0.110188;1.15267
21;inner;100;3.15929;2.71268;3.65641
21;wait;100;5.45502e-05;3.082e-05;0.000156008
21;boundary;100;0.0813795;0.0596371;0.207805
21;calc iter;100;3.88338;3.5482;4.23756
21;calc total;1;389.673;389.673;389.673
21;total;1;463.945;463.945;463.945
22;initialize;1;48.2128;48.2128;48.2128
22;async;100;0.625051;0.0891396;1.0914
22;inner;100;3.1739;2.79845;3.6707
22;wait;100;4.76504e-05;2.768e-05;9.6578e-05
22;boundary;100;0.082299;0.0595798;0.229874
22;calc iter;100;3.88131;3.38596;4.37269
22;calc total;1;389.673;389.673;389.673
22;total;1;463.945;463.945;463.945
23;initialize;1;47.9523;47.9523;47.9523
23;async;100;0.677607;0.0842136;1.60341
23;inner;100;3.11635;2.30192;3.66934
23;wait;100;5.45186e-05;2.834e-05;0.000142598
23;boundary;100;0.0898177;0.0603707;0.233908
23;calc iter;100;3.88383;3.13146;4.63444
23;calc total;1;389.673;389.673;389.673
23;total;1;463.684;463.684;463.684
24;initialize;1;47.9089;47.9089;47.9089
24;async;100;0.595954;0.0282379;0.945726
24;inner;100;3.18869;2.90953;3.71446
24;wait;100;8.71279e-05;2.9259e-05;0.000171178
24;boundary;100;0.105526;0.0554683;0.279706
24;calc iter;100;3.89026;3.39902;4.13957
24;calc total;1;389.673;389.673;389.673
24;total;1;463.64;463.64;463.64
25;initialize;1;48.3692;48.3692;48.3692
25;async;100;0.577477;0.0248416;0.916384
25;inner;100;3.2233;2.95873;3.74861
25;wait;100;6.26032e-05;2.7059e-05;0.000258227
25;boundary;100;0.0898283;0.0458482;0.280775
25;calc iter;100;3.89067;3.74115;4.09825
25;calc total;1;389.673;389.673;389.673
25;total;1;464.101;464.101;464.101
26;initialize;1;48.2665;48.2665;48.2665
26;async;100;0.583108;0.0311394;0.882416
26;inner;100;3.23099;2.9759;3.78518
26;wait;100;4.7377e-05;2.1969e-05;0.000221507
26;boundary;100;0.0766147;0.0449562;0.2663
26;calc iter;100;3.89076;3.76264;4.10945
26;calc total;1;389.673;389.673;389.673
26;total;1;463.998;463.998;463.998
27;initialize;1;48.3267;48.3267;48.3267
27;async;100;0.584913;0.027135;0.893012
27;inner;100;3.23309;2.97798;3.75689
27;wait;100;4.58504e-05;2.434e-05;0.000259216
27;boundary;100;0.0727054;0.0456141;0.263987
27;calc iter;100;3.89076;3.79603;4.10591
27;calc total;1;389.673;389.673;389.673
27;total;1;464.058;464.058;464.058
28;initialize;1;48.0106;48.0106;48.0106
28;async;100;0.578821;0.0309954;0.885286
28;inner;100;3.22569;2.98531;3.70396
28;wait;100;5.17699e-05;2.52e-05;0.000183788
28;boundary;100;0.0855516;0.0596901;0.283554
28;calc iter;100;3.89012;3.56199;4.18361
28;calc total;1;389.673;389.673;389.673
28;total;1;463.742;463.742;463.742
29;initialize;1;48.0548;48.0548;48.0548
29;async;100;0.577756;0.0267653;0.879669
29;inner;100;3.22615;2.98712;3.70454
29;wait;100;5.82221e-05;2.854e-05;0.000232207
29;boundary;100;0.0856561;0.0577127;0.285381
29;calc iter;100;3.88963;3.77204;4.09642
29;calc total;1;389.673;389.673;389.673
29;total;1;463.786;463.786;463.786
30;initialize;1;48.11;48.11;48.11
30;async;100;0.575244;0.0243879;0.86229
30;inner;100;3.23364;2.99417;3.73432
30;wait;100;5.67903e-05;2.5289e-05;0.000231017
30;boundary;100;0.080701;0.0599664;0.270398
30;calc iter;100;3.88964;3.74549;4.10373
30;calc total;1;389.673;389.673;389.673
30;total;1;463.841;463.841;463.841
31;initialize;1;48.1018;48.1018;48.1018
31;async;100;0.593837;0.0238201;0.977866
31;inner;100;3.20524;2.89313;3.73118
31;wait;100;6.53618e-05;2.8959e-05;0.000243747
31;boundary;100;0.0912281;0.0550367;0.267819
31;calc iter;100;3.89038;3.56524;4.12447
31;calc total;1;389.673;389.673;389.673
31;total;1;463.833;463.833;463.833
32;initialize;1;48.4799;48.4799;48.4799
32;async;100;0.203467;0.0914553;0.332792
32;inner;100;3.59229;3.51551;3.66728
32;wait;100;6.86331e-05;3.253e-05;0.000132408
32;boundary;100;0.10005;0.0707502;0.217397
32;calc iter;100;3.89588;3.74943;4.04106
32;calc total;1;389.673;389.673;389.673
32;total;1;464.211;464.211;464.211
33;initialize;1;48.4812;48.4812;48.4812
33;async;100;0.177371;0.106836;0.308405
33;inner;100;3.62056;3.54002;3.69198
33;wait;100;6.2377e-05;3.774e-05;0.000131428
33;boundary;100;0.0982361;0.0682463;0.202205
33;calc iter;100;3.89623;3.80368;4.01564
33;calc total;1;389.673;389.673;389.673
33;total;1;464.213;464.213;464.213
34;initialize;1;48.4666;48.4666;48.4666
34;async;100;0.150005;0.078736;0.289795
34;inner;100;3.64041;3.55807;3.69735
34;wait;100;5.31935e-05;3.2169e-05;0.000116658
34;boundary;100;0.105886;0.0641428;0.231965
34;calc iter;100;3.89636;3.77649;4.01894
34;calc total;1;389.673;389.673;389.673
34;total;1;464.198;464.198;464.198
35;initialize;1;48.4823;48.4823;48.4823
35;async;100;0.150796;0.0746637;0.254223
35;inner;100;3.64329;3.56087;3.7008
35;wait;100;5.18066e-05;3.022e-05;0.000125628
35;boundary;100;0.102174;0.0708835;0.227248
35;calc iter;100;3.89631;3.77715;4.02332
35;calc total;1;389.673;389.673;389.673
35;total;1;464.214;464.214;464.214
36;initialize;1;48.4675;48.4675;48.4675
36;async;100;0.172584;0.0823877;0.351043
36;inner;100;3.62592;3.50645;3.69484
36;wait;100;6.28196e-05;3.8149e-05;0.000146298
36;boundary;100;0.0971094;0.0701355;0.235705
36;calc iter;100;3.89568;3.7747;4.04342
36;calc total;1;389.673;389.673;389.673
36;total;1;464.199;464.199;464.199
37;initialize;1;48.4731;48.4731;48.4731
37;async;100;0.166277;0.110022;0.286994
37;inner;100;3.62273;3.54028;3.68532
37;wait;100;5.38974e-05;3.233e-05;0.000139028
37;boundary;100;0.105889;0.0698774;0.220479
37;calc iter;100;3.89495;3.78193;4.01034
37;calc total;1;389.673;389.673;389.673
37;total;1;464.204;464.204;464.204
38;initialize;1;48.4717;48.4717;48.4717
38;async;100;0.160046;0.100844;0.288481
38;inner;100;3.63261;3.55243;3.7017
38;wait;100;5.76951e-05;3.1159e-05;9.8769e-05
38;boundary;100;0.103141;0.0696096;0.237833
38;calc iter;100;3.89586;3.80378;4.02304
38;calc total;1;389.673;389.673;389.673
38;total;1;464.203;464.203;464.203
39;initialize;1;48.4731;48.4731;48.4731
39;async;100;0.179276;0.0983385;0.353985
39;inner;100;3.61378;3.48432;3.6765
39;wait;100;5.99503e-05;2.9569e-05;9.9479e-05
39;boundary;100;0.102705;0.0731648;0.240368
39;calc iter;100;3.89583;3.74213;4.03243
39;calc total;1;389.673;389.673;389.673
39;total;1;464.204;464.204;464.204
40;initialize;1;47.9646;47.9646;47.9646
40;async;100;0.0632458;0.0254909;0.163545
40;inner;100;3.68943;3.64319;3.74509
40;wait;100;7.53159e-05;4.7119e-05;0.000222057
40;boundary;100;0.14387;0.0632733;0.288474
40;calc iter;100;3.89663;3.78914;4.10397
40;calc total;1;389.673;389.673;389.673
40;total;1;463.696;463.696;463.696
41;initialize;1;48.4722;48.4722;48.4722
41;async;100;0.05065;0.022075;0.140219
41;inner;100;3.70403;3.64791;3.76019
41;wait;100;9.45509e-05;5.2129e-05;0.000241847
41;boundary;100;0.141934;0.0574371;0.283132
41;calc iter;100;3.89671;3.77874;4.10937
41;calc total;1;389.673;389.673;389.673
41;total;1;464.204;464.204;464.204
42;initialize;1;47.9646;47.9646;47.9646
42;async;100;0.0398197;0.0182489;0.165961
42;inner;100;3.72065;3.64161;3.76757
42;wait;100;7.93663e-05;2.563e-05;0.000382455
42;boundary;100;0.13617;0.0526586;0.267243
42;calc iter;100;3.89673;3.76442;4.11544
42;calc total;1;389.673;389.673;389.673
42;total;1;463.696;463.696;463.696
43;initialize;1;48.4703;48.4703;48.4703
43;async;100;0.0389368;0.0202413;0.11879
43;inner;100;3.72277;3.68344;3.77119
43;wait;100;7.14633e-05;2.722e-05;0.000241747
43;boundary;100;0.134887;0.0595324;0.276468
43;calc iter;100;3.89667;3.78364;4.11305
43;calc total;1;389.673;389.673;389.673
43;total;1;464.202;464.202;464.202
44;initialize;1;47.8801;47.8801;47.8801
44;async;100;0.0545555;0.0315209;0.205269
44;inner;100;3.70343;3.58731;3.78114
44;wait;100;0.000103664;4.499e-05;0.000312316
44;boundary;100;0.138494;0.0728184;0.285297
44;calc iter;100;3.89658;3.73281;4.09432
44;calc total;1;389.673;389.673;389.673
44;total;1;463.612;463.612;463.612
45;initialize;1;48.1647;48.1647;48.1647
45;async;100;0.0497578;0.0238856;0.125801
45;inner;100;3.71465;3.64703;3.80932
45;wait;100;0.000116364;4.0319e-05;0.000462564
45;boundary;100;0.131828;0.079534;0.272979
45;calc iter;100;3.89636;3.80215;4.11642
45;calc total;1;389.673;389.673;389.673
45;total;1;463.896;463.896;463.896
46;initialize;1;48.4697;48.4697;48.4697
46;async;100;0.0489405;0.019148;0.158951
46;inner;100;3.71204;3.64592;3.78437
46;wait;100;8.49987e-05;3.7079e-05;0.000270987
46;boundary;100;0.135387;0.0738441;0.282842
46;calc iter;100;3.89645;3.78697;4.1087
46;calc total;1;389.673;389.673;389.673
46;total;1;464.201;464.201;464.201
47;initialize;1;48.0058;48.0058;48.0058
47;async;100;0.0509808;0.0215792;0.147587
47;inner;100;3.70212;3.63935;3.7842
47;wait;100;7.68398e-05;3.209e-05;0.000300086
47;boundary;100;0.143393;0.0705127;0.26875
47;calc iter;100;3.89657;3.80553;4.11466
47;calc total;1;389.673;389.673;389.673
47;total;1;463.737;463.737;463.737
48;initialize;1;48.414;48.414;48.414
48;async;100;0.373952;0.10342;0.744226
48;inner;100;3.42374;3.1493;3.66002
48;wait;100;7.36348e-05;4.419e-05;0.000138409
48;boundary;100;0.0941511;0.059187;0.198551
48;calc iter;100;3.89192;3.7675;4.0914
48;calc total;1;389.673;389.673;389.673
48;total;1;464.145;464.145;464.145
49;initialize;1;48.1322;48.1322;48.1322
49;async;100;0.370949;0.0726678;0.613123
49;inner;100;3.42861;3.24785;3.65603
49;wait;100;5.93478e-05;3.024e-05;0.000131979
49;boundary;100;0.0924615;0.0480921;0.205301
49;calc iter;100;3.89208;3.77498;4.10711
49;calc total;1;389.673;389.673;389.673
49;total;1;463.863;463.863;463.863
50;initialize;1;48.4712;48.4712;48.4712
50;async;100;0.360659;0.0290426;0.610252
50;inner;100;3.44196;3.24547;3.69718
50;wait;100;5.05299e-05;2.5e-05;0.000144238
50;boundary;100;0.0894548;0.0451075;0.222063
50;calc iter;100;3.89213;3.79363;4.13757
50;calc total;1;389.673;389.673;389.673
50;total;1;464.202;464.202;464.202
51;initialize;1;48.2554;48.2554;48.2554
51;async;100;0.35523;0.0807166;0.612382
51;inner;100;3.44658;3.24393;3.66772
51;wait;100;4.58851e-05;2.596e-05;0.000113408
51;boundary;100;0.0901821;0.0476784;0.223865
51;calc iter;100;3.89205;3.80761;4.03338
51;calc total;1;389.673;389.673;389.673
51;total;1;463.987;463.987;463.987
52;initialize;1;47.9088;47.9088;47.9088
52;async;100;0.366597;0.0757055;0.616965
52;inner;100;3.43294;3.20765;3.662
52;wait;100;5.64539e-05;3.112e-05;0.000109819
52;boundary;100;0.0921111;0.0599646;0.195357
52;calc iter;100;3.8917;3.75317;4.06988
52;calc total;1;389.673;389.673;389.673
52;total;1;463.64;463.64;463.64
53;initialize;1;47.8806;47.8806;47.8806
53;async;100;0.356001;0.041636;0.6329
53;inner;100;3.43192;3.18315;3.66931
53;wait;100;5.8061e-05;2.705e-05;0.000133209
53;boundary;100;0.102838;0.0631549;0.226235
53;calc iter;100;3.89082;3.75977;4.03121
53;calc total;1;389.673;389.673;389.673
53;total;1;463.612;463.612;463.612
54;initialize;1;48.4859;48.4859;48.4859
54;async;100;0.348395;0.0656772;0.660934
54;inner;100;3.44435;3.2114;3.68834
54;wait;100;6.24287e-05;3.0389e-05;0.000148888
54;boundary;100;0.0989916;0.0616188;0.224899
54;calc iter;100;3.8918;3.74494;4.03598
54;calc total;1;389.673;389.673;389.673
54;total;1;464.217;464.217;464.217
55;initialize;1;48.4066;48.4066;48.4066
55;async;100;0.353473;0.0864338;0.733118
55;inner;100;3.43973;3.10143;3.6793
55;wait;100;5.89923e-05;2.63e-05;0.000106619
55;boundary;100;0.0985137;0.0576301;0.227042
55;calc iter;100;3.89178;3.81344;4.07473
55;calc total;1;389.673;389.673;389.673
55;total;1;464.138;464.138;464.138
56;initialize;1;48.1642;48.1642;48.1642
56;async;100;0.357878;0.0250227;1.25434
56;inner;100;3.41346;2.73992;3.72087
56;wait;100;7.06238e-05;3.7989e-05;0.000277067
56;boundary;100;0.115737;0.0629164;0.251371
56;calc iter;100;3.88715;3.3773;4.58944
56;calc total;1;389.673;389.673;389.673
56;total;1;463.896;463.896;463.896
57;initialize;1;48.2212;48.2212;48.2212
57;async;100;0.333328;0.0198267;0.730493
57;inner;100;3.45304;3.10532;3.71837
57;wait;100;5.6412e-05;3.584e-05;0.000243307
57;boundary;100;0.10092;0.0606807;0.249017
57;calc iter;100;3.88735;3.72244;4.1387
57;calc total;1;389.673;389.673;389.673
57;total;1;463.953;463.953;463.953
58;initialize;1;47.92;47.92;47.92
58;async;100;0.323791;0.0177077;0.750648
58;inner;100;3.46356;3.1121;3.78074
58;wait;100;5.70095e-05;2.857e-05;0.000248647
58;boundary;100;0.100056;0.05991;0.265514
58;calc iter;100;3.88747;3.7396;4.19338
58;calc total;1;389.673;389.673;389.673
58;total;1;463.652;463.652;463.652
59;initialize;1;47.8799;47.8799;47.8799
59;async;100;0.320075;0.0187679;0.725391
59;inner;100;3.46623;3.11655;3.7373
59;wait;100;5.25915e-05;2.809e-05;0.000349286
59;boundary;100;0.101075;0.0602468;0.242697
59;calc iter;100;3.88743;3.72145;4.0907
59;calc total;1;389.673;389.673;389.673
59;total;1;463.612;463.612;463.612
60;initialize;1;47.965;47.965;47.965
60;async;100;0.333278;0.0203251;0.717572
60;inner;100;3.44739;3.1024;3.71862
60;wait;100;6.1569e-05;3.266e-05;0.000217187
60;boundary;100;0.105585;0.0616086;0.259754
60;calc iter;100;3.88632;3.7254;4.16744
60;calc total;1;389.673;389.673;389.673
60;total;1;463.696;463.696;463.696
61;initialize;1;48.4859;48.4859;48.4859
61;async;100;0.352524;0.0258165;0.896343
61;inner;100;3.42707;2.89683;3.77687
61;wait;100;6.99244e-05;2.76e-05;0.000241797
61;boundary;100;0.105179;0.0616255;0.252777
61;calc iter;100;3.88484;3.64801;4.21014
61;calc total;1;389.673;389.673;389.673
61;total;1;464.217;464.217;464.217
62;initialize;1;48.1948;48.1948;48.1948
62;async;100;0.335434;0.0256879;1.08785
62;inner;100;3.44699;2.84142;3.81943
62;wait;100;6.24321e-05;2.5939e-05;0.000279667
62;boundary;100;0.10218;0.0619168;0.236295
62;calc iter;100;3.88467;3.33515;4.5333
62;calc total;1;389.673;389.673;389.673
62;total;1;463.926;463.926;463.926
63;initialize;1;47.9525;47.9525;47.9525
63;async;100;0.340104;0.0197068;1.14538
63;inner;100;3.43902;2.72889;3.80448
63;wait;100;6.16325e-05;2.8689e-05;0.000239067
63;boundary;100;0.107224;0.0660614;0.240299
63;calc iter;100;3.88641;3.61642;4.47163
63;calc total;1;389.673;389.673;389.673
63;total;1;463.684;463.684;463.684
64;initialize;1;48.0349;48.0349;48.0349
64;async;100;0.649236;0.101703;2.45754
64;inner;100;3.14738;1.49956;3.65524
64;wait;100;6.1373e-05;2.442e-05;0.000147148
64;boundary;100;0.0801279;0.0469586;0.147816
64;calc iter;100;3.87681;1.73836;5.00528
64;calc total;1;389.673;389.673;389.673
64;total;1;463.767;463.767;463.767
65;initialize;1;48.483;48.483;48.483
65;async;100;0.60077;0.0504247;1.30133
65;inner;100;3.19223;2.53525;3.66137
65;wait;100;6.55095e-05;2.6929e-05;0.000122129
65;boundary;100;0.0839886;0.0459967;0.158254
65;calc iter;100;3.87706;3.25041;4.505
65;calc total;1;389.673;389.673;389.673
65;total;1;464.214;464.214;464.214
66;initialize;1;48.3498;48.3498;48.3498
66;async;100;0.584053;0.0398982;1.2392
66;inner;100;3.21205;2.62334;3.68147
66;wait;100;5.46239e-05;2.178e-05;0.000124208
66;boundary;100;0.0808981;0.0445196;0.196871
66;calc iter;100;3.87706;3.32884;4.29078
66;calc total;1;389.673;389.673;389.673
66;total;1;464.081;464.081;464.081
67;initialize;1;48.4861;48.4861;48.4861
67;async;100;0.577596;0.0786038;1.24576
67;inner;100;3.22228;2.62335;3.66876
67;wait;100;4.70543e-05;3.094e-05;8.6619e-05
67;boundary;100;0.0771612;0.0450217;0.208307
67;calc iter;100;3.87709;3.39402;4.29191
67;calc total;1;389.673;389.673;389.673
128;initialize;1;48.4068;48.4068;48.4068
128;async;100;0.936565;0.0399204;2.75913
128;inner;100;2.85026;1.72835;3.56652
128;wait;100;5.71175e-05;2.299e-05;0.000125718
128;boundary;100;0.0780049;0.0431829;0.253768
128;calc iter;100;3.86488;2.24389;5.96218
128;calc total;1;389.672;389.672;389.672
128;total;1;464.138;464.138;464.138
129;initialize;1;48.4054;48.4054;48.4054
129;async;100;0.957983;0.0652071;3.0498
129;inner;100;2.82716;1.47359;3.5437
129;wait;100;6.45027e-05;2.899e-05;0.000136728
129;boundary;100;0.0789582;0.0471546;0.246063
129;calc iter;100;3.86417;1.95426;5.76705
129;calc total;1;389.672;389.672;389.672
129;total;1;464.137;464.137;464.137
130;initialize;1;48.4139;48.4139;48.4139
130;async;100;0.926788;0.0710604;2.44
130;inner;100;2.86366;1.78572;3.54842
130;wait;100;5.18661e-05;2.5039e-05;0.000115858
130;boundary;100;0.0737301;0.0463806;0.25
130;calc iter;100;3.86423;2.39871;5.38975
130;calc total;1;389.672;389.672;389.672
130;total;1;464.146;464.146;464.146
131;initialize;1;48.4139;48.4139;48.4139
131;async;100;0.895357;0.0498567;1.66259
131;inner;100;2.90221;2.19935;3.56506
131;wait;100;4.49669e-05;3.1199e-05;0.000145388
131;boundary;100;0.0666806;0.0460302;0.24947
131;calc iter;100;3.86429;3.13209;4.69691
131;calc total;1;389.672;389.672;389.672
131;total;1;464.146;464.146;464.146
132;initialize;1;48.4092;48.4092;48.4092
132;async;100;0.970879;0.108314;2.8121
132;inner;100;2.81485;1.75817;3.51719
132;wait;100;5.08854e-05;2.8e-05;0.000115138
132;boundary;100;0.0722215;0.0441051;0.168345
132;calc iter;100;3.85801;2.36792;5.85608
132;calc total;1;389.672;389.672;389.672
132;total;1;464.14;464.14;464.14
133;initialize;1;47.964;47.964;47.964
133;async;100;1.09028;0.0302404;4.97034
133;inner;100;2.67377;0.970405;3.51752
133;wait;100;5.34658e-05;2.1619e-05;9.3258e-05
133;boundary;100;0.0694371;0.043677;0.171302
133;calc iter;100;3.83354;1.18873;7.66458
133;calc total;1;389.672;389.672;389.672
133;total;1;463.695;463.695;463.695
134;initialize;1;48.1666;48.1666;48.1666
134;async;100;1.01715;0.0210735;4.23696
134;inner;100;2.76968;0.921121;3.52684
134;wait;100;4.69902e-05;2.4369e-05;0.000118128
134;boundary;100;0.0691344;0.0450054;0.196021
134;calc iter;100;3.85602;1.07052;7.29796
134;calc total;1;389.672;389.672;389.672
134;total;1;463.898;463.898;463.898
135;initialize;1;48.1665;48.1665;48.1665
135;async;100;1.0187;0.0225408;3.8246
135;inner;100;2.76996;1.18142;3.52663
135;wait;100;5.10491e-05;2.647e-05;0.000122468
135;boundary;100;0.0696532;0.0448695;0.187798
135;calc iter;100;3.85837;2.20813;6.49029
135;calc total;1;389.672;389.672;389.672
135;total;1;463.898;463.898;463.898
136;initialize;1;48.2515;48.2515;48.2515
136;async;100;1.0543;0.0997723;3.12531
136;inner;100;2.71689;0.938578;3.55417
136;wait;100;5.68127e-05;3.1609e-05;0.000125748
136;boundary;100;0.0884751;0.0527106;0.255329
136;calc iter;100;3.85973;1.89455;5.9051
136;calc total;1;389.672;389.672;389.672
136;total;1;463.983;463.983;463.983
137;initialize;1;47.8721;47.8721;47.8721
137;async;100;1.04021;0.105237;3.95961
137;inner;100;2.73753;1.15289;3.56955
137;wait;100;6.33226e-05;2.752e-05;0.000134917
137;boundary;100;0.08221;0.0465399;0.251662
137;calc iter;100;3.86001;1.84682;6.86028
137;calc total;1;389.672;389.672;389.672
137;total;1;463.603;463.603;463.603
138;initialize;1;48.305;48.305;48.305
138;async;100;0.977705;0.026265;4.07436
138;inner;100;2.80497;1.06926;3.58872
138;wait;100;5.3336e-05;2.7409e-05;0.000449663
138;boundary;100;0.0775503;0.046413;0.257662
138;calc iter;100;3.86028;2.13034;7.03488
138;calc total;1;389.672;389.672;389.672
138;total;1;464.036;464.036;464.036
139;initialize;1;48.4045;48.4045;48.4045
139;async;100;0.942076;0.105196;2.9104
139;inner;100;2.84513;1.52493;3.59094
139;wait;100;4.58642e-05;2.6719e-05;0.000347664
139;boundary;100;0.0729754;0.0450714;0.256189
139;calc iter;100;3.86023;2.93924;5.98574
139;calc total;1;389.672;389.672;389.672
139;total;1;464.136;464.136;464.136
140;initialize;1;47.9425;47.9425;47.9425
140;async;100;0.911822;0.0949635;3.08635
140;inner;100;2.85406;1.51195;3.56188
140;wait;100;6.38688e-05;2.831e-05;0.000129618
140;boundary;100;0.0802045;0.0517455;0.254983
140;calc iter;100;3.84615;1.782;6.05042
140;calc total;1;389.672;389.672;389.672
140;total;1;463.674;463.674;463.674
141;initialize;1;48.4113;48.4113;48.4113
141;async;100;0.937728;0.105948;3.93716
141;inner;100;2.82407;1.04278;3.55939
141;wait;100;6.47921e-05;3.2199e-05;0.000128248
141;boundary;100;0.0755032;0.050583;0.256003
141;calc iter;100;3.83737;1.44957;6.67376
141;calc total;1;389.672;389.672;389.672
141;total;1;464.143;464.143;464.143
142;initialize;1;48.281;48.281;48.281
142;async;100;0.943542;0.0899275;4.15432
142;inner;100;2.82115;0.923818;3.57206
142;wait;100;5.30324e-05;2.633e-05;0.000138188
142;boundary;100;0.0766634;0.0494307;0.264952
142;calc iter;100;3.84142;1.74711;7.18884
142;calc total;1;389.672;389.672;389.672
142;total;1;464.012;464.012;464.012
143;initialize;1;48.1039;48.1039;48.1039
143;async;100;0.918994;0.0833007;2.967
143;inner;100;2.8493;1.34804;3.57234
143;wait;100;5.56592e-05;2.794e-05;0.000120828
143;boundary;100;0.0775616;0.0470281;0.260543
143;calc iter;100;3.84591;1.65358;5.59465
143;calc total;1;389.672;389.672;389.672
143;total;1;463.835;463.835;463.835
144;initialize;1;47.9418;47.9418;47.9418
144;async;100;1.48266;0.107166;4.50759
144;inner;100;2.2739;0.961506;3.54129
144;wait;100;7.14794e-05;2.9349e-05;0.000134668
144;boundary;100;0.0903945;0.0425516;0.193788
144;calc iter;100;3.84703;1.76615;6.63267
144;calc total;1;389.672;389.672;389.672
144;total;1;463.674;463.674;463.674
145;initialize;1;48.4012;48.4012;48.4012
145;async;100;1.36753;0.103019;4.40948
145;inner;100;2.41189;1.11073;3.53484
145;wait;100;5.47572e-05;2.948e-05;0.000137168
145;boundary;100;0.0822593;0.0505915;0.162075
145;calc iter;100;3.86173;2.1597;7.29178
145;calc total;1;389.672;389.672;389.672
145;total;1;464.133;464.133;464.133
146;initialize;1;48.4041;48.4041;48.4041
146;async;100;1.29248;0.016254;3.19141
146;inner;100;2.49732;1.39131;3.54774
146;wait;100;4.10106e-05;2.682e-05;0.000120518
146;boundary;100;0.0719866;0.0495843;0.204146
146;calc iter;100;3.86183;2.71071;6.06454
146;calc total;1;389.672;389.672;389.672
146;total;1;464.135;464.135;464.135
147;initialize;1;48.403;48.403;48.403
147;async;100;1.2632;0.105791;3.1851
147;inner;100;2.52405;1.40784;3.55006
147;wait;100;4.11943e-05;2.8749e-05;0.000130538
147;boundary;100;0.0746472;0.0503586;0.204391
147;calc iter;100;3.86194;2.71629;6.06035
147;calc total;1;389.672;389.672;389.672
147;total;1;464.135;464.135;464.135
148;initialize;1;48.1889;48.1889;48.1889
148;async;100;1.27707;0.0524143;2.78181
148;inner;100;2.50312;1.56843;3.52524
148;wait;100;4.7749e-05;2.7429e-05;0.000128228
148;boundary;100;0.0798143;0.0535245;0.115343
148;calc iter;100;3.86005;2.47865;5.12767
148;calc total;1;389.672;389.672;389.672
148;total;1;463.92;463.92;463.92
149;initialize;1;47.8954;47.8954;47.8954
149;async;100;1.36701;0.0994504;3.84556
149;inner;100;2.40209;0.983635;3.52485
149;wait;100;5.29458e-05;2.8269e-05;0.000118688
149;boundary;100;0.074797;0.0483492;0.137078
149;calc iter;100;3.84395;1.90255;6.52964
149;calc total;1;389.672;389.672;389.672
149;total;1;463.627;463.627;463.627
150;initialize;1;47.8833;47.8833;47.8833
150;async;100;1.31952;0.103133;3.42905
150;inner;100;2.46121;1.11405;3.54282
150;wait;100;5.00077e-05;2.5489e-05;0.000109258
150;boundary;100;0.0781364;0.0474273;0.176939
150;calc iter;100;3.85893;1.60653;6.011
150;calc total;1;389.672;389.672;389.672
150;total;1;463.615;463.615;463.615
151;initialize;1;48.0473;48.0473;48.0473
151;async;100;1.36375;0.0966576;3.47027
151;inner;100;2.41668;0.96768;3.53415
151;wait;100;5.02173e-05;2.414e-05;0.000117928
151;boundary;100;0.079645;0.0425663;0.13815
151;calc iter;100;3.86012;1.86769;5.37672
151;calc total;1;389.672;389.672;389.672
151;total;1;463.779;463.779;463.779
152;initialize;1;47.8952;47.8952;47.8952
152;async;100;1.38904;0.107852;3.43466
152;inner;100;2.38984;1.02884;3.59888
152;wait;100;7.00947e-05;2.547e-05;0.000240236
152;boundary;100;0.0926597;0.0451681;0.239419
152;calc iter;100;3.87161;2.16438;5.68675
152;calc total;1;389.672;389.672;389.672
152;total;1;463.627;463.627;463.627
153;initialize;1;47.8716;47.8716;47.8716
153;async;100;1.27645;0.108491;3.22675
153;inner;100;2.52168;1.3172;3.59918
153;wait;100;5.54989e-05;2.361e-05;0.000188157
153;boundary;100;0.0753194;0.0436107;0.238894
153;calc iter;100;3.87351;2.40617;6.10745
153;calc total;1;389.672;389.672;389.672
153;total;1;463.603;463.603;463.603
154;initialize;1;48.3757;48.3757;48.3757
154;async;100;1.22856;0.0252058;2.27595
154;inner;100;2.57586;1.68776;3.61723
154;wait;100;4.54461e-05;2.64e-05;0.000116558
154;boundary;100;0.0691609;0.0445286;0.232964
154;calc iter;100;3.87362;2.4078;4.48377
154;calc total;1;389.672;389.672;389.672
154;total;1;464.108;464.108;464.108
155;initialize;1;48.0303;48.0303;48.0303
155;async;100;1.23043;0.10821;2.2647
155;inner;100;2.57855;1.69071;3.61657
155;wait;100;3.63146e-05;2.009e-05;0.000140538
155;boundary;100;0.064661;0.0421541;0.23285
155;calc iter;100;3.87368;2.97983;4.45832
155;calc total;1;389.672;389.672;389.672
155;total;1;463.761;463.761;463.761
156;initialize;1;48.401;48.401;48.401
156;async;100;1.25491;0.0624125;2.80103
156;inner;100;2.54442;1.21529;3.59636
156;wait;100;5.00785e-05;2.1699e-05;0.000269116
156;boundary;100;0.0731595;0.0429003;0.241906
156;calc iter;100;3.87254;2.30548;5.84512
156;calc total;1;389.672;389.672;389.672
156;total;1;464.132;464.132;464.132
157;initialize;1;47.993;47.993;47.993
157;async;100;1.24156;0.105408;2.48434
157;inner;100;2.5545;1.66025;3.58493
157;wait;100;4.89974e-05;2.221e-05;0.000245806
157;boundary;100;0.0727561;0.0441477;0.252249
157;calc iter;100;3.86887;2.983;4.9608
157;calc total;1;389.672;389.672;389.672
157;total;1;463.724;463.724;463.724
158;initialize;1;48.3738;48.3738;48.3738
158;async;100;1.21295;0.0251999;2.42208
158;inner;100;2.58527;1.67096;3.61701
158;wait;100;4.61564e-05;2.3029e-05;0.000137418
158;boundary;100;0.0734002;0.0449547;0.230557
158;calc iter;100;3.87166;2.87555;4.84002
158;calc total;1;389.672;389.672;389.672
158;total;1;464.105;464.105;464.105
159;initialize;1;47.9928;47.9928;47.9928
159;async;100;1.30148;0.103544;3.57894
159;inner;100;2.48982;0.971133;3.61491
159;wait;100;5.35713e-05;2.709e-05;0.000185177
159;boundary;100;0.080971;0.0454542;0.22947
159;calc iter;100;3.87233;1.24801;6.214
159;calc total;1;389.672;389.672;389.672
159;total;1;463.724;463.724;463.724
160;initialize;1;47.9083;47.9083;47.9083
160;async;100;1.03149;0.0172449;2.37835
160;inner;100;2.76362;1.71084;3.54019
160;wait;100;6.11885e-05;3.2489e-05;8.8109e-05
160;boundary;100;0.0906329;0.0600734;0.230727
160;calc iter;100;3.88581;2.59076;4.83894
160;calc total;1;389.672;389.672;389.672
160;total;1;463.64;463.64;463.64
161;initialize;1;48.2189;48.2189;48.2189
161;async;100;0.886289;0.107731;2.23777
161;inner;100;2.92145;1.94541;3.53999
161;wait;100;4.93747e-05;3.197e-05;0.000130108
161;boundary;100;0.0780965;0.0595449;0.230954
161;calc iter;100;3.88589;2.99822;5.3381
161;calc total;1;389.672;389.672;389.672
161;total;1;463.95;463.95;463.95
162;initialize;1;47.9279;47.9279;47.9279
162;async;100;0.807724;0.105539;1.76928
162;inner;100;3.00663;2.27723;3.54419
162;wait;100;3.89185e-05;2.713e-05;8.8318e-05
162;boundary;100;0.0717096;0.0567285;0.23031
162;calc iter;100;3.88611;2.76636;4.63036
162;calc total;1;389.672;389.672;389.672
162;total;1;463.659;463.659;463.659
163;initialize;1;48.3445;48.3445;48.3445
163;async;100;0.790979;0.106916;1.52776
163;inner;100;3.02221;2.41304;3.5475
163;wait;100;3.89554e-05;2.603e-05;0.000126608
163;boundary;100;0.0728854;0.0584627;0.229559
163;calc iter;100;3.88612;3.09991;4.61169
163;calc total;1;389.672;389.672;389.672
163;total;1;464.076;464.076;464.076
164;initialize;1;48.2541;48.2541;48.2541
164;async;100;0.828236;0.10852;2.62009
164;inner;100;2.9752;1.47524;3.54182
164;wait;100;4.73768e-05;2.8579e-05;9.1848e-05
164;boundary;100;0.0781894;0.0581814;0.230584
164;calc iter;100;3.88167;2.73077;4.93379
164;calc total;1;389.672;389.672;389.672
164;total;1;463.986;463.986;463.986
165;initialize;1;48.0017;48.0017;48.0017
165;async;100;0.848558;0.108534;1.78151
165;inner;100;2.95368;2.09644;3.54036
165;wait;100;4.81871e-05;2.9469e-05;0.000133237
165;boundary;100;0.0791648;0.056835;0.231032
165;calc iter;100;3.88145;2.93889;4.6729
165;calc total;1;389.672;389.672;389.672
165;total;1;463.733;463.733;463.733
166;initialize;1;48.4096;48.4096;48.4096
166;async;100;0.807267;0.108693;2.03373
166;inner;100;2.99218;2.12124;3.55103
166;wait;100;4.7174e-05;2.7809e-05;9.3329e-05
166;boundary;100;0.0753674;0.0570869;0.24167
166;calc iter;100;3.87487;2.6093;5.10559
166;calc total;1;389.672;389.672;389.672
166;total;1;464.141;464.141;464.141
167;initialize;1;48.4139;48.4139;48.4139
167;async;100;0.901347;0.108387;2.51593
167;inner;100;2.89305;1.63189;3.55063
167;wait;100;5.23521e-05;2.7169e-05;0.000120708
167;boundary;100;0.0873537;0.0587893;0.242887
167;calc iter;100;3.88181;2.92144;4.92983
167;calc total;1;389.672;389.672;389.672
167;total;1;464.146;464.146;464.146
168;initialize;1;48.3463;48.3463;48.3463
168;async;100;0.567747;0.0673021;1.43333
168;inner;100;3.23874;2.67009;3.58476
168;wait;100;6.99711e-05;3.26e-05;0.000399403
168;boundary;100;0.0826569;0.0473225;0.285522
168;calc iter;100;3.88922;3.03536;4.73762
168;calc total;1;389.672;389.672;389.672
168;total;1;464.078;464.078;464.078
169;initialize;1;48.0017;48.0017;48.0017
169;async;100;0.545446;0.0702433;1.16612
169;inner;100;3.27239;2.87566;3.75541
169;wait;100;7.11436e-05;2.788e-05;0.000487862
169;boundary;100;0.0714224;0.0462278;0.147486
169;calc iter;100;3.88934;3.43851;4.50153
169;calc total;1;389.672;389.672;389.672
169;total;1;463.733;463.733;463.733
170;initialize;1;48.2187;48.2187;48.2187
170;async;100;0.547782;0.0971307;1.20272
170;inner;100;3.27691;2.84918;3.57759
170;wait;100;4.20586e-05;2.2219e-05;0.000124898
170;boundary;100;0.0646198;0.0459613;0.224004
170;calc iter;100;3.88936;3.18044;4.46604
170;calc total;1;389.672;389.672;389.672
170;total;1;463.95;463.95;463.95
171;initialize;1;48.3741;48.3741;48.3741
171;async;100;0.538748;0.106432;0.780413
171;inner;100;3.28634;3.13044;3.63571
171;wait;100;5.05531e-05;2.4419e-05;0.000484482
171;boundary;100;0.0642027;0.0464259;0.248315
171;calc iter;100;3.88935;3.67929;4.08034
171;calc total;1;389.672;389.672;389.672
171;total;1;464.106;464.106;464.106
172;initialize;1;48.2499;48.2499;48.2499
172;async;100;0.55907;0.0296735;1.63926
172;inner;100;3.26152;2.32313;3.56867
172;wait;100;4.86335e-05;2.3769e-05;0.000143228
172;boundary;100;0.0682684;0.046843;0.286605
172;calc iter;100;3.88891;2.45703;4.86704
172;calc total;1;389.672;389.672;389.672
172;total;1;463.981;463.981;463.981
173;initialize;1;48.1069;48.1069;48.1069
173;async;100;0.558423;0.106558;0.953328
173;inner;100;3.25695;2.89696;3.60035
173;wait;100;5.88964e-05;2.285e-05;0.000394244
173;boundary;100;0.0726699;0.0478066;0.278298
173;calc iter;100;3.88811;3.54065;4.22648
173;calc total;1;389.672;389.672;389.672
173;total;1;463.838;463.838;463.838
174;initialize;1;48.2196;48.2196;48.2196
174;async;100;0.549471;0.0858108;1.4083
174;inner;100;3.26759;2.7068;3.63133
174;wait;100;5.31391e-05;2.301e-05;0.000449002
174;boundary;100;0.0711166;0.0460916;0.253275
174;calc iter;100;3.88824;3.00033;4.75779
174;calc total;1;389.672;389.672;389.672
174;total;1;463.951;463.951;463.951
175;initialize;1;48.0292;48.0292;48.0292
175;async;100;0.558827;0.0986611;1.2354
175;inner;100;3.25823;2.64307;3.57056
175;wait;100;5.578e-05;2.5599e-05;0.000132458
175;boundary;100;0.0717988;0.0490757;0.284299
175;calc iter;100;3.88892;3.53734;4.43267
175;calc total;1;389.672;389.672;389.672
175;total;1;463.761;463.761;463.761
176;initialize;1;47.8828;47.8828;47.8828
176;async;100;0.934331;0.0976133;2.22482
176;inner;100;2.86211;2.0396;3.53194
176;wait;100;5.72414e-05;2.7789e-05;0.000133188
176;boundary;100;0.0856609;0.0479288;0.192476
176;calc iter;100;3.88216;2.38085;5.23943
176;calc total;1;389.672;389.672;389.672
176;total;1;463.615;463.615;463.615
177;initialize;1;48.2811;48.2811;48.2811
177;async;100;0.924987;0.0991005;2.34129
177;inner;100;2.87679;1.85389;3.53268
177;wait;100;5.0953e-05;2.2849e-05;8.7098e-05
177;boundary;100;0.0803252;0.0452715;0.191903
177;calc iter;100;3.88216;2.97128;5.21793
177;calc total;1;389.672;389.672;389.672
177;total;1;464.013;464.013;464.013
178;initialize;1;48.3064;48.3064;48.3064
178;async;100;0.857081;0.0996448;1.53532
178;inner;100;2.95213;2.39005;3.5453
178;wait;100;4.51918e-05;2.3169e-05;0.000131348
178;boundary;100;0.0729292;0.044919;0.208459
178;calc iter;100;3.88219;3.08468;4.72055
178;calc total;1;389.672;389.672;389.672
178;total;1;464.038;464.038;464.038
179;initialize;1;48.4146;48.4146;48.4146
179;async;100;0.83666;0.100184;1.5424
179;inner;100;2.97657;2.39738;3.54487
179;wait;100;4.0339e-05;2.3499e-05;9.8798e-05
179;boundary;100;0.068927;0.0460855;0.207589
179;calc iter;100;3.8822;3.28854;4.78324
179;calc total;1;389.672;389.672;389.672
179;total;1;464.146;464.146;464.146
180;initialize;1;48.1299;48.1299;48.1299
180;async;100;0.857682;0.0995338;1.71035
180;inner;100;2.94503;2.32503;3.53334
180;wait;100;5.22606e-05;2.5189e-05;0.000122388
180;boundary;100;0.0775769;0.0466994;0.195044
180;calc iter;100;3.88034;2.91159;5.04323
180;calc total;1;389.672;389.672;389.672
180;total;1;463.861;463.861;463.861
181;initialize;1;48.2781;48.2781;48.2781
181;async;100;0.835086;0.100268;1.89804
181;inner;100;2.96764;2.19712;3.53303
181;wait;100;5.63913e-05;2.8269e-05;0.000103408
181;boundary;100;0.077426;0.0491886;0.195191
181;calc iter;100;3.88022;3.3594;4.44688
181;calc total;1;389.672;389.672;389.672
181;total;1;464.009;464.009;464.009
182;initialize;1;48.1724;48.1724;48.1724
182;async;100;0.824931;0.0245007;3.03987
182;inner;100;2.9765;1.50568;3.54257
182;wait;100;4.70843e-05;2.6629e-05;0.000135988
182;boundary;100;0.0685554;0.0483348;0.205076
182;calc iter;100;3.87004;1.62632;6.10084
182;calc total;1;389.672;389.672;389.672
182;total;1;463.904;463.904;463.904
183;initialize;1;48.1909;48.1909;48.1909
183;async;100;0.845526;0.100223;2.55891
183;inner;100;2.96313;1.48191;3.54326
183;wait;100;4.90041e-05;2.6049e-05;0.000100408
183;boundary;100;0.0716057;0.0503577;0.206675
183;calc iter;100;3.88032;2.94554;5.1384
183;calc total;1;389.672;389.672;389.672
183;total;1;463.922;463.922;463.922
184;initialize;1;48.3723;48.3723;48.3723
184;async;100;0.945404;0.0469934;2.83884
184;inner;100;2.84594;1.51283;3.6034
184;wait;100;6.08115e-05;2.8199e-05;0.000383003
184;boundary;100;0.0845693;0.0578244;0.250311
184;calc iter;100;3.87598;2.57335;5.6537
184;calc total;1;389.672;389.672;389.672
184;total;1;464.104;464.104;464.104
185;initialize;1;48.4119;48.4119;48.4119
185;async;100;0.883588;0.0996756;2.12933
185;inner;100;2.91317;1.95538;3.57038
185;wait;100;5.65802e-05;2.857e-05;0.000204477
185;boundary;100;0.0815547;0.0590324;0.276384
185;calc iter;100;3.87838;3.0732;5.18859
185;calc total;1;389.672;389.672;389.672
185;total;1;464.143;464.143;464.143
186;initialize;1;48.3383;48.3383;48.3383
186;async;100;0.865649;0.107565;2.12286
186;inner;100;2.93974;1.95857;3.64493
186;wait;100;5.54965e-05;2.7769e-05;0.000472732
186;boundary;100;0.0728586;0.0585049;0.219995
186;calc iter;100;3.8783;3.01001;5.02952
186;calc total;1;389.672;389.672;389.672
186;total;1;464.07;464.07;464.07
187;initialize;1;48.2556;48.2556;48.2556
187;async;100;0.853848;0.0763862;2.12639
187;inner;100;2.95254;1.95419;3.61833
187;wait;100;4.56219e-05;2.65e-05;0.000382013
187;boundary;100;0.0720499;0.0574212;0.242659
187;calc iter;100;3.87849;3.04682;5.03398
187;calc total;1;389.672;389.672;389.672
187;total;1;463.987;463.987;463.987
188;initialize;1;48.3486;48.3486;48.3486
188;async;100;0.906766;0.102961;2.8928
188;inner;100;2.89697;1.51269;3.58791
188;wait;100;5.41341e-05;3.053e-05;0.000277035
188;boundary;100;0.0746701;0.0486609;0.266395
188;calc iter;100;3.87846;2.9346;5.80701
188;calc total;1;389.672;389.672;389.672
188;total;1;464.08;464.08;464.08
189;initialize;1;48.0303;48.0303;48.0303
189;async;100;1.01494;0.0901642;3.54796
189;inner;100;2.78748;0.99422;3.57349
189;wait;100;5.19901e-05;2.53e-05;0.000229726
189;boundary;100;0.0749272;0.0425609;0.274838
189;calc iter;100;3.87741;2.44765;6.45546
189;calc total;1;389.672;389.672;389.672
189;total;1;463.761;463.761;463.761
190;initialize;1;48.3407;48.3407;48.3407
190;async;100;0.939431;0.0271777;2.91676
190;inner;100;2.86401;1.47512;3.64192
190;wait;100;4.69648e-05;2.314e-05;0.000483812
190;boundary;100;0.0748347;0.0460807;0.221744
190;calc iter;100;3.87832;2.41364;5.81748
190;calc total;1;389.672;389.672;389.672
190;total;1;464.072;464.072;464.072
191;initialize;1;48.4079;48.4079;48.4079
191;async;100;0.962055;0.0998849;4.25225
191;inner;100;2.84313;1.00208;3.59893
191;wait;100;4.86429e-05;2.2329e-05;0.000202627
191;boundary;100;0.0732902;0.0442289;0.26099
191;calc iter;100;3.87852;2.19428;7.03314
191;calc total;1;389.672;389.672;389.672
191;total;1;464.139;464.139;464.139
192;initialize;1;47.9083;47.9083;47.9083
192;async;100;0.863477;0.0248788;2.55595
192;inner;100;2.92129;1.81635;3.53054
192;wait;100;6.19643e-05;2.9699e-05;0.000122538
192;boundary;100;0.0768445;0.0503327;0.185035
192;calc iter;100;3.86168;2.57071;5.69187
192;calc total;1;389.672;389.672;389.672
192;total;1;463.64;463.64;463.64
193;initialize;1;48.4069;48.4069;48.4069
193;async;100;0.90439;0.0213294;3.24225
193;inner;100;2.86517;1.06286;3.52814
193;wait;100;7.54112e-05;4.153e-05;0.000136588
193;boundary;100;0.0915911;0.0574268;0.192099
193;calc iter;100;3.86123;1.19768;5.90044
193;calc total;1;389.672;389.672;389.672
193;total;1;464.138;464.138;464.138
194;initialize;1;48.0293;48.0293;48.0293
194;async;100;0.846719;0.0142939;4.5536
194;inner;100;2.9291;0.969599;3.53981
194;wait;100;6.08529e-05;2.655e-05;0.000134248
194;boundary;100;0.085708;0.0501309;0.245928
194;calc iter;100;3.86159;1.97899;7.42825
194;calc total;1;389.672;389.672;389.672
194;total;1;463.76;463.76;463.76
195;initialize;1;48.4103;48.4103;48.4103
195;async;100;0.803847;0.021562;2.55986
195;inner;100;2.97837;1.81324;3.54068
195;wait;100;5.24335e-05;2.8979e-05;0.000107548
195;boundary;100;0.0794614;0.0488085;0.240462
195;calc iter;100;3.86173;2.88492;5.44002
195;calc total;1;389.672;389.672;389.672
195;total;1;464.142;464.142;464.142
196;initialize;1;48.1947;48.1947;48.1947
196;async;100;0.797869;0.0352429;2.43275
196;inner;100;2.98122;1.70292;3.51885
196;wait;100;6.63611e-05;3.2839e-05;0.000174387
196;boundary;100;0.0770923;0.0444106;0.165368
196;calc iter;100;3.85625;2.37409;5.33741
196;calc total;1;389.672;389.672;389.672
196;total;1;463.926;463.926;463.926
197;initialize;1;48.4145;48.4145;48.4145
197;async;100;0.764849;0.0472199;2.07711
197;inner;100;3.01209;1.7309;3.51859
197;wait;100;5.59018e-05;2.5539e-05;8.8268e-05
197;boundary;100;0.0788575;0.0454382;0.165617
197;calc iter;100;3.85585;2.70461;4.68945
197;calc total;1;389.672;389.672;389.672
197;total;1;464.146;464.146;464.146
198;initialize;1;48.1946;48.1946;48.1946
198;async;100;0.764576;0.0199679;2.21848
198;inner;100;3.01454;1.72848;3.5358
198;wait;100;4.61266e-05;2.4589e-05;0.000215597
198;boundary;100;0.077154;0.043813;0.236065
198;calc iter;100;3.85632;2.7198;4.76763
198;calc total;1;389.672;389.672;389.672
198;total;1;463.926;463.926;463.926
199;initialize;1;48.2748;48.2748;48.2748
199;async;100;0.766745;0.0232756;2.08433
199;inner;100;3.01526;1.7407;3.53534
199;wait;100;4.98692e-05;2.159e-05;0.000128048
199;boundary;100;0.0743688;0.0439506;0.23404
199;calc iter;100;3.85643;2.67981;5.08281
199;calc total;1;389.672;389.672;389.672
199;total;1;464.006;464.006;464.006
200;initialize;1;48.4144;48.4144;48.4144
200;async;100;0.659236;0.0260679;1.84496
200;inner;100;3.12073;2.16173;3.58882
200;wait;100;5.83364e-05;2.527e-05;0.000228737
200;boundary;100;0.0823477;0.0461929;0.258717
200;calc iter;100;3.86237;2.53255;5.00335
200;calc total;1;389.672;389.672;389.672
200;total;1;464.146;464.146;464.146
201;initialize;1;48.4145;48.4145;48.4145
201;async;100;0.717957;0.028457;3.04001
201;inner;100;3.05118;1.30314;3.59544
201;wait;100;8.02598e-05;3.667e-05;0.000285585
201;boundary;100;0.0931146;0.0447853;0.266248
201;calc iter;100;3.86234;1.70291;5.70631
201;calc total;1;389.672;389.672;389.672
201;total;1;464.146;464.146;464.146
202;initialize;1;48.4144;48.4144;48.4144
202;async;100;0.672512;0.0215878;2.26075
202;inner;100;3.10468;2.0575;3.66077
202;wait;100;5.86574e-05;2.2089e-05;0.000199857
202;boundary;100;0.0852133;0.0450555;0.242498
202;calc iter;100;3.86246;2.17521;5.37335
202;calc total;1;389.672;389.672;389.672
202;total;1;464.146;464.146;464.146
203;initialize;1;48.4144;48.4144;48.4144
203;async;100;0.652609;0.0278656;1.80856
203;inner;100;3.12936;2.17925;3.65165
203;wait;100;5.45211e-05;2.734e-05;0.000239906
203;boundary;100;0.0804814;0.0450845;0.242209
203;calc iter;100;3.86251;2.75191;5.01905
203;calc total;1;389.672;389.672;389.672
203;total;1;464.146;464.146;464.146
204;initialize;1;48.4028;48.4028;48.4028
204;async;100;0.638367;0.0237696;1.54297
204;inner;100;3.13426;2.51839;3.589
204;wait;100;6.3766e-05;2.7609e-05;0.000166267
204;boundary;100;0.0843408;0.0446693;0.261243
204;calc iter;100;3.85703;2.92194;4.9387
204;calc total;1;389.672;389.672;389.672
204;total;1;464.134;464.134;464.134
205;initialize;1;48.411;48.411;48.411
205;async;100;0.627388;0.0201825;1.58311
205;inner;100;3.14756;2.52608;3.59342
205;wait;100;6.42235e-05;2.674e-05;0.000288675
205;boundary;100;0.0810502;0.0458003;0.268739
205;calc iter;100;3.85607;2.89926;4.6291
205;calc total;1;389.672;389.672;389.672
205;total;1;464.142;464.142;464.142
206;initialize;1;48.4085;48.4085;48.4085
206;async;100;0.626804;0.021256;1.60373
206;inner;100;3.15754;2.52751;3.65834
206;wait;100;4.91166e-05;2.106e-05;0.000202486
206;boundary;100;0.0758911;0.0446708;0.242222
206;calc iter;100;3.86028;2.88575;4.64746
206;calc total;1;389.672;389.672;389.672
206;total;1;464.14;464.14;464.14
207;initialize;1;48.1004;48.1004;48.1004
207;async;100;0.623507;0.0215079;1.6147
207;inner;100;3.15961;2.5253;3.65319
207;wait;100;4.75333e-05;2.1559e-05;0.000228607
207;boundary;100;0.0772377;0.0450851;0.242004
207;calc iter;100;3.8604;2.87707;4.64964
207;calc total;1;389.672;389.672;389.672
207;total;1;463.832;463.832;463.832
208;initialize;1;48.4147;48.4147;48.4147
208;async;100;0.909143;0.0597704;3.50388
208;inner;100;2.86083;1.34239;3.53756
208;wait;100;6.30084e-05;2.363e-05;0.000157607
208;boundary;100;0.0862972;0.0489466;0.172023
208;calc iter;100;3.85633;2.39534;6.76464
208;calc total;1;389.672;389.672;389.672
208;total;1;464.146;464.146;464.146
209;initialize;1;48.4024;48.4024;48.4024
209;async;100;0.925338;0.0966098;2.93221
209;inner;100;2.84567;1.29665;3.5602
209;wait;100;5.98239e-05;3.0299e-05;0.000131558
209;boundary;100;0.0854439;0.0504485;0.199978
209;calc iter;100;3.85651;2.70378;5.46776
209;calc total;1;389.672;389.672;389.672
209;total;1;464.134;464.134;464.134
210;initialize;1;48.4097;48.4097;48.4097
210;async;100;0.862449;0.0174876;2.3788
210;inner;100;2.91251;1.95808;3.56126
210;wait;100;5.53571e-05;3.4069e-05;0.000144217
210;boundary;100;0.0816985;0.0497844;0.215825
210;calc iter;100;3.85671;2.27637;5.53921
210;calc total;1;389.672;389.672;389.672
210;total;1;464.141;464.141;464.141
211;initialize;1;48.2169;48.2169;48.2169
211;async;100;0.831646;0.0272429;2.411
211;inner;100;2.94865;1.97461;3.56604
211;wait;100;4.48237e-05;2.77e-05;0.000121918
211;boundary;100;0.0764187;0.0488413;0.212031
211;calc iter;100;3.85676;2.78232;5.15213
211;calc total;1;389.672;389.672;389.672
211;total;1;463.948;463.948;463.948
212;initialize;1;48.0987;48.0987;48.0987
212;async;100;0.832341;0.0263634;2.64883
212;inner;100;2.93428;1.92293;3.53907
212;wait;100;5.52632e-05;2.74e-05;8.8279e-05
212;boundary;100;0.085318;0.0471821;0.195916
212;calc iter;100;3.85199;2.17083;5.7069
212;calc total;1;389.672;389.672;389.672
212;total;1;463.83;463.83;463.83
213;initialize;1;48.1939;48.1939;48.1939
213;async;100;0.790835;0.0397793;2.0173
213;inner;100;2.98331;2.15015;3.53861
213;wait;100;5.95221e-05;2.399e-05;0.000135958
213;boundary;100;0.0775645;0.0441933;0.170017
213;calc iter;100;3.85177;2.38799;5.29088
213;calc total;1;389.672;389.672;389.672
213;total;1;463.925;463.925;463.925
214;initialize;1;48.0528;48.0528;48.0528
214;async;100;0.773536;0.0161077;1.79456
214;inner;100;3.0008;2.38076;3.54872
214;wait;100;4.13022e-05;2.0419e-05;0.000116768
214;boundary;100;0.0777043;0.0453596;0.198587
214;calc iter;100;3.85209;2.76578;4.7341
214;calc total;1;389.672;389.672;389.672
214;total;1;463.784;463.784;463.784
215;initialize;1;48.0314;48.0314;48.0314
215;async;100;0.76482;0.0267348;1.80197
215;inner;100;3.0112;2.38408;3.54889
215;wait;100;4.56454e-05;2.457e-05;0.000111848
215;boundary;100;0.0760429;0.0453054;0.201835
215;calc iter;100;3.85211;2.67707;4.96185
215;calc total;1;389.672;389.672;389.672
215;total;1;463.763;463.763;463.763
216;initialize;1;48.307;48.307;48.307
216;async;100;0.845747;0.0139398;4.14593
216;inner;100;2.92805;0.923118;3.60908
216;wait;100;7.36616e-05;2.815e-05;0.000194207
216;boundary;100;0.0843422;0.0438653;0.233506
216;calc iter;100;3.85821;1.19597;7.08096
216;calc total;1;389.672;389.672;389.672
216;total;1;464.038;464.038;464.038
217;initialize;1;48.2166;48.2166;48.2166
217;async;100;0.736171;0.0263566;2.13394
217;inner;100;3.05443;1.90516;3.59097
217;wait;100;5.64417e-05;2.519e-05;0.000248915
217;boundary;100;0.0736584;0.0443115;0.257548
217;calc iter;100;3.86432;3.10581;4.8503
217;calc total;1;389.672;389.672;389.672
217;total;1;463.948;463.948;463.948
218;initialize;1;48.1312;48.1312;48.1312
218;async;100;0.735867;0.0209987;2.16013
218;inner;100;3.05771;1.88374;3.63187
218;wait;100;4.6272e-05;2.058e-05;0.000224826
218;boundary;100;0.0708286;0.0437955;0.22752
218;calc iter;100;3.86445;3.13688;4.8237
218;calc total;1;389.672;389.672;389.672
218;total;1;463.862;463.862;463.862
219;initialize;1;48.4023;48.4023;48.4023
219;async;100;0.74506;0.0200738;2.16664
219;inner;100;3.04974;1.8753;3.63513
219;wait;100;4.79228e-05;2.382e-05;0.000220857
219;boundary;100;0.0696217;0.0447416;0.228732
219;calc iter;100;3.86447;3.12216;4.83484
219;calc total;1;389.672;389.672;389.672
219;total;1;464.134;464.134;464.134
220;initialize;1;48.0472;48.0472;48.0472
220;async;100;0.747759;0.0159454;2.26622
220;inner;100;3.03289;2.03554;3.59242
220;wait;100;5.95753e-05;2.369e-05;0.000149098
220;boundary;100;0.0834904;0.0455218;0.25188
220;calc iter;100;3.8642;2.64008;5.55213
220;calc total;1;389.672;389.672;389.672
220;total;1;463.779;463.779;463.779
221;initialize;1;48.2581;48.2581;48.2581
221;async;100;0.737486;0.0284116;2.03162
221;inner;100;3.04018;1.83859;3.58348
221;wait;100;6.54535e-05;2.98e-05;0.000229216
221;boundary;100;0.0821659;0.0457405;0.249493
221;calc iter;100;3.8599;2.32691;4.94639
221;calc total;1;389.672;389.672;389.672
221;total;1;463.989;463.989;463.989
222;initialize;1;48.4145;48.4145;48.4145
222;async;100;0.753621;0.0170171;3.51329
222;inner;100;3.02821;0.957563;3.60792
222;wait;100;5.59898e-05;2.7799e-05;0.000325854
222;boundary;100;0.0819045;0.044397;0.247761
222;calc iter;100;3.8638;1.96785;5.53178
222;calc total;1;389.672;389.672;389.672
222;total;1;464.146;464.146;464.146
223;initialize;1;48.4106;48.4106;48.4106
223;async;100;0.795232;0.014582;2.98242
223;inner;100;2.98271;1.52653;3.60759
223;wait;100;5.63218e-05;2.3e-05;0.000216167
223;boundary;100;0.0863048;0.0469095;0.24906
223;calc iter;100;3.8643;2.26002;5.89367
223;calc total;1;389.672;389.672;389.672
223;total;1;464.142;464.142;464.142
224;initialize;1;47.9279;47.9279;47.9279
224;async;100;1.50378;0.0329077;3.68486
224;inner;100;2.28213;0.971742;3.53552
224;wait;100;6.18329e-05;3.161e-05;0.000124118
224;boundary;100;0.0899047;0.0452556;0.14864
224;calc iter;100;3.87588;1.95787;5.38884
224;calc total;1;389.672;389.672;389.672
224;total;1;463.659;463.659;463.659
225;initialize;1;48.4146;48.4146;48.4146
225;async;100;1.33396;0.0989707;3.02626
225;inner;100;2.46194;1.12869;3.53448
225;wait;100;4.71382e-05;3.2009e-05;0.000122698
225;boundary;100;0.0832909;0.0596636;0.153955
225;calc iter;100;3.87925;2.42504;5.545
225;calc total;1;389.672;389.672;389.672
225;total;1;464.146;464.146;464.146
226;initialize;1;47.9337;47.9337;47.9337
226;async;100;1.249;0.0251993;2.91787
226;inner;100;2.5536;1.39536;3.54698
226;wait;100;4.31383e-05;2.7729e-05;0.000123548
226;boundary;100;0.0767671;0.0569885;0.215753
226;calc iter;100;3.87942;2.16082;5.82065
226;calc total;1;389.672;389.672;389.672
226;total;1;463.665;463.665;463.665
227;initialize;1;48.4015;48.4015;48.4015
227;async;100;1.22921;0.0930878;2.89947
227;inner;100;2.57592;1.45112;3.54497
227;wait;100;3.8701e-05;2.538e-05;0.000121808
227;boundary;100;0.074252;0.0570315;0.179216
227;calc iter;100;3.87942;2.40666;5.79523
227;calc total;1;389.672;389.672;389.672
227;total;1;464.133;464.133;464.133
228;initialize;1;48.1348;48.1348;48.1348
228;async;100;1.24931;0.0381997;2.61728
228;inner;100;2.5454;1.59988;3.52706
228;wait;100;5.06413e-05;2.8379e-05;0.000129448
228;boundary;100;0.0815505;0.0585666;0.135417
228;calc iter;100;3.87632;3.07121;5.10378
228;calc total;1;389.672;389.672;389.672
228;total;1;463.866;463.866;463.866
229;initialize;1;48.4035;48.4035;48.4035
229;async;100;1.35132;0.098006;3.52255
229;inner;100;2.44046;0.954918;3.52976
229;wait;100;5.59767e-05;2.9299e-05;0.000139598
229;boundary;100;0.0759265;0.0527419;0.137698
229;calc iter;100;3.86776;2.03044;5.93932
229;calc total;1;389.672;389.672;389.672
229;total;1;464.135;464.135;464.135
230;initialize;1;47.9641;47.9641;47.9641
230;async;100;1.28841;0.0966437;2.77786
230;inner;100;2.50775;1.52138;3.53737
230;wait;100;4.60651e-05;2.6679e-05;0.000138058
230;boundary;100;0.0777862;0.0579483;0.153476
230;calc iter;100;3.874;2.45424;5.43421
230;calc total;1;389.672;389.672;389.672
230;total;1;463.695;463.695;463.695
231;initialize;1;48.2762;48.2762;48.2762
231;async;100;1.42164;0.105629;4.01112
231;inner;100;2.37086;0.974903;3.5435
231;wait;100;5.1266e-05;2.196e-05;0.000120948
231;boundary;100;0.0831592;0.0446375;0.204575
231;calc iter;100;3.87571;2.74297;6.08755
231;calc total;1;389.672;389.672;389.672
231;total;1;464.007;464.007;464.007
232;initialize;1;48.4102;48.4102;48.4102
232;async;100;0.845981;0.028953;2.64666
232;inner;100;2.95287;1.89993;3.59669
232;wait;100;7.42284e-05;3.0929e-05;0.000257946
232;boundary;100;0.0833231;0.0447412;0.244042
232;calc iter;100;3.88225;2.32761;5.43975
232;calc total;1;389.672;389.672;389.672
232;total;1;464.142;464.142;464.142
233;initialize;1;48.4016;48.4016;48.4016
233;async;100;0.810996;0.0245741;1.95247
233;inner;100;2.99949;2.36122;3.63479
233;wait;100;5.21437e-05;2.264e-05;0.000225116
233;boundary;100;0.0717544;0.047107;0.251961
233;calc iter;100;3.88229;2.87086;4.82563
233;calc total;1;389.672;389.672;389.672
233;total;1;464.133;464.133;464.133
234;initialize;1;47.9929;47.9929;47.9929
234;async;100;0.796795;0.0240548;1.72658
234;inner;100;3.01683;2.44374;3.65508
234;wait;100;4.44358e-05;2.125e-05;0.000257956
234;boundary;100;0.068663;0.0468101;0.220521
234;calc iter;100;3.88234;2.73925;4.75085
234;calc total;1;389.672;389.672;389.672
234;total;1;463.724;463.724;463.724
235;initialize;1;48.4143;48.4143;48.4143
235;async;100;0.785137;0.0352971;1.32715
235;inner;100;3.02956;2.68535;3.65589
235;wait;100;4.53517e-05;2.1859e-05;0.000342355
235;boundary;100;0.0675565;0.0444494;0.221989
235;calc iter;100;3.8823;3.45018;4.22307
235;calc total;1;389.672;389.672;389.672
235;total;1;464.146;464.146;464.146
236;initialize;1;48.106;48.106;48.106
236;async;100;0.80662;0.0365474;2.57827
236;inner;100;3.00255;1.83087;3.57868
236;wait;100;5.15172e-05;2.1899e-05;0.000288636
236;boundary;100;0.0709171;0.0481373;0.265139
236;calc iter;100;3.88014;1.9735;5.7088
236;calc total;1;389.672;389.672;389.672
236;total;1;463.837;463.837;463.837
237;initialize;1;47.9427;47.9427;47.9427
237;async;100;0.822719;0.0407169;1.7552
237;inner;100;2.98152;2.22336;3.5977
237;wait;100;5.682e-05;2.512e-05;0.000262025
237;boundary;100;0.0757462;0.0451003;0.244559
237;calc iter;100;3.88005;3.0814;4.52993
237;calc total;1;389.672;389.672;389.672
237;total;1;463.674;463.674;463.674
238;initialize;1;48.127;48.127;48.127
238;async;100;0.806305;0.0267008;2.71979
238;inner;100;2.99055;1.74197;3.6556
238;wait;100;4.79965e-05;2.0429e-05;0.000404974
238;boundary;100;0.0702095;0.0445759;0.229276
238;calc iter;100;3.86711;1.86505;5.83152
238;calc total;1;389.672;389.672;389.672
238;total;1;463.858;463.858;463.858
239;initialize;1;48.3045;48.3045;48.3045
239;async;100;0.827866;0.046121;2.47463
239;inner;100;2.97414;1.51787;3.65403
239;wait;100;5.43593e-05;2.266e-05;0.000368884
239;boundary;100;0.0780841;0.0460965;0.215591
239;calc iter;100;3.88015;3.06293;5.14307
239;calc total;1;389.672;389.672;389.672
239;total;1;464.036;464.036;464.036
240;initialize;1;48.4079;48.4079;48.4079
240;async;100;1.03487;0.0525664;2.18926
240;inner;100;2.74787;1.70271;3.53868
240;wait;100;6.27296e-05;2.8479e-05;0.000137298
240;boundary;100;0.0872463;0.0448223;0.198278
240;calc iter;100;3.87005;1.85416;5.19662
240;calc total;1;389.672;389.672;389.672
240;total;1;464.139;464.139;464.139
241;initialize;1;48.1704;48.1704;48.1704
241;async;100;0.99319;0.108505;2.39642
241;inner;100;2.79735;1.68244;3.5395
241;wait;100;5.18318e-05;2.492e-05;9.0999e-05
241;boundary;100;0.0795271;0.0460837;0.19344
241;calc iter;100;3.87013;2.75327;5.57564
241;calc total;1;389.672;389.672;389.672
241;total;1;463.902;463.902;463.902
242;initialize;1;47.9728;47.9728;47.9728
242;async;100;0.94831;0.109012;1.95896
242;inner;100;2.84253;1.93649;3.55108
242;wait;100;4.51291e-05;2.179e-05;0.000143708
242;boundary;100;0.0792296;0.0454369;0.220347
242;calc iter;100;3.87012;3.17618;4.79214
242;calc total;1;389.672;389.672;389.672
242;total;1;463.704;463.704;463.704
243;initialize;1;48.4056;48.4056;48.4056
243;async;100;0.935118;0.017632;1.84504
243;inner;100;2.86115;2.25609;3.55229
243;wait;100;4.15381e-05;2.517e-05;8.4308e-05
243;boundary;100;0.0737848;0.0464153;0.2129
243;calc iter;100;3.8701;3.03376;4.77881
243;calc total;1;389.672;389.672;389.672
243;total;1;464.137;464.137;464.137
244;initialize;1;48.4145;48.4145;48.4145
244;async;100;0.961833;0.0921516;2.24605
244;inner;100;2.82966;1.96174;3.54006
244;wait;100;5.44006e-05;2.419e-05;0.000148758
244;boundary;100;0.0785147;0.0460302;0.194329
244;calc iter;100;3.87006;2.51625;5.44843
244;calc total;1;389.672;389.672;389.672
244;total;1;464.146;464.146;464.146
245;initialize;1;48.4037;48.4037;48.4037
245;async;100;0.988295;0.108833;3.11922
245;inner;100;2.80408;1.06897;3.54051
245;wait;100;5.50289e-05;2.329e-05;9.7738e-05
245;boundary;100;0.0774612;0.044074;0.198933
245;calc iter;100;3.8699;2.0123;5.65932
245;calc total;1;389.672;389.672;389.672
245;total;1;464.135;464.135;464.135
246;initialize;1;47.8719;47.8719;47.8719
246;async;100;0.956067;0.0193918;3.44104
246;inner;100;2.84145;1.09357;3.55133
246;wait;100;4.33145e-05;2.062e-05;0.000131898
246;boundary;100;0.0723881;0.0469034;0.218237
246;calc iter;100;3.86995;1.21649;6.62179
246;calc total;1;389.672;389.672;389.672
246;total;1;463.603;463.603;463.603
247;initialize;1;48.3071;48.3071;48.3071
247;async;100;0.970287;0.109311;2.74356
247;inner;100;2.82794;1.519;3.55142
247;wait;100;4.66036e-05;2.386e-05;9.1788e-05
247;boundary;100;0.0717446;0.0450487;0.211006
247;calc iter;100;3.87002;2.58128;5.36557
247;calc total;1;389.672;389.672;389.672
247;total;1;464.038;464.038;464.038
248;initialize;1;48.1259;48.1259;48.1259
248;async;100;0.922574;0.0248395;2.31018
248;inner;100;2.85119;1.87525;3.59891
248;wait;100;5.6168e-05;2.486e-05;0.000296086
248;boundary;100;0.0837485;0.0528806;0.268655
248;calc iter;100;3.85757;2.8838;5.40492
248;calc total;1;389.672;389.672;389.672
248;total;1;463.857;463.857;463.857
249;initialize;1;48.4065;48.4065;48.4065
249;async;100;0.920333;0.0288143;3.05
249;inner;100;2.85101;1.53649;3.60851
249;wait;100;6.2537e-05;2.544e-05;0.000233527
249;boundary;100;0.0863266;0.0541289;0.265971
249;calc iter;100;3.85773;1.81405;6.28378
249;calc total;1;389.672;389.672;389.672
249;total;1;464.138;464.138;464.138
250;initialize;1;48.0508;48.0508;48.0508
250;async;100;0.884389;0.0249174;2.73089
250;inner;100;2.89485;1.64763;3.63663
250;wait;100;5.1478e-05;2.28e-05;0.000345904
250;boundary;100;0.0783764;0.0522883;0.253721
250;calc iter;100;3.85767;2.55699;6.02264
250;calc total;1;389.672;389.672;389.672
250;total;1;463.782;463.782;463.782
251;initialize;1;48.4067;48.4067;48.4067
251;async;100;0.872976;0.0241852;2.40045
251;inner;100;2.90749;1.87603;3.6373
251;wait;100;4.62632e-05;2.4e-05;0.000324994
251;boundary;100;0.0772391;0.0573642;0.256512
251;calc iter;100;3.85775;2.87602;5.32328
251;calc total;1;389.672;389.672;389.672
251;total;1;464.138;464.138;464.138
252;initialize;1;48.1638;48.1638;48.1638
252;async;100;0.939427;0.025863;3.04902
252;inner;100;2.83176;1.55687;3.59152
252;wait;100;5.51836e-05;3.2239e-05;0.000176447
252;boundary;100;0.0810897;0.0454832;0.27487
252;calc iter;100;3.85234;2.92232;5.90113
252;calc total;1;389.672;389.672;389.672
252;total;1;463.895;463.895;463.895
253;initialize;1;48.3775;48.3775;48.3775
253;async;100;1.00162;0.0291697;4.12457
253;inner;100;2.75444;1.00045;3.5909
253;wait;100;5.45534e-05;2.29e-05;0.000285865
253;boundary;100;0.0846613;0.0445185;0.275239
253;calc iter;100;3.84077;1.33606;6.44393
253;calc total;1;389.672;389.672;389.672
253;total;1;464.109;464.109;464.109
254;initialize;1;47.9724;47.9724;47.9724
254;async;100;0.955211;0.0254833;3.02451
254;inner;100;2.81633;1.25793;3.63449
254;wait;100;4.33959e-05;2.0839e-05;0.000245046
254;boundary;100;0.0804061;0.0453672;0.257079
254;calc iter;100;3.85199;1.78411;6.18968
254;calc total;1;389.672;389.672;389.672
254;total;1;463.704;463.704;463.704
256;initialize;1;48.4041;48.4041;48.4041
256;async;100;0.85786;0.0451766;1.94602
256;inner;100;2.92625;2.04871;3.56258
256;wait;100;4.55439e-05;3.125e-05;8.1399e-05
256;boundary;100;0.0774928;0.0559493;0.223117
256;calc iter;100;3.86165;2.9366;4.86848
256;calc total;1;389.673;389.673;389.673
256;total;1;464.136;464.136;464.136
257;initialize;1;48.4011;48.4011;48.4011
257;async;100;1.03699;0.09523;2.79663
257;inner;100;2.72763;1.51863;3.53293
257;wait;100;6.44877e-05;3.5529e-05;0.000112489
257;boundary;100;0.0959337;0.0635339;0.178243
257;calc iter;100;3.86062;2.37279;5.47519
257;calc total;1;389.673;389.673;389.673
257;total;1;464.133;464.133;464.133
258;initialize;1;48.404;48.404;48.404
258;async;100;0.992007;0.0932518;2.44624
258;inner;100;2.78514;1.46264;3.54257
258;wait;100;5.51564e-05;2.641e-05;0.000127038
258;boundary;100;0.0836285;0.0537489;0.199326
258;calc iter;100;3.86083;2.64327;4.98601
258;calc total;1;389.673;389.673;389.673
258;total;1;464.136;464.136;464.136
259;initialize;1;48.3979;48.3979;48.3979
259;async;100;0.936505;0.0654827;2.03297
259;inner;100;2.84367;1.88196;3.57005
259;wait;100;4.64228e-05;2.874e-05;0.000114328
259;boundary;100;0.0806996;0.0555179;0.220501
259;calc iter;100;3.86092;2.95183;4.91983
259;calc total;1;389.673;389.673;389.673
259;total;1;464.13;464.13;464.13
260;initialize;1;48.4032;48.4032;48.4032
260;async;100;0.992599;0.107665;2.61345
260;inner;100;2.76556;1.64238;3.51168
260;wait;100;5.94573e-05;3.8639e-05;0.000104729
260;boundary;100;0.0913223;0.0625413;0.114623
260;calc iter;100;3.84955;2.77846;5.63098
260;calc total;1;389.673;389.673;389.673
260;total;1;464.135;464.135;464.135
261;initialize;1;48.1602;48.1602;48.1602
261;async;100;0.88435;0.0997884;2.25089
261;inner;100;2.87164;1.10583;3.49547
261;wait;100;5.51694e-05;2.9739e-05;0.000133729
261;boundary;100;0.0749804;0.0456219;0.107021
261;calc iter;100;3.83103;1.87023;4.93118
261;calc total;1;389.673;389.673;389.673
261;total;1;463.892;463.892;463.892
262;initialize;1;48.4038;48.4038;48.4038
262;async;100;0.869514;0.107476;2.14825
262;inner;100;2.91011;1.65293;3.51883
262;wait;100;4.30969e-05;2.8339e-05;0.000109028
262;boundary;100;0.0659045;0.0433901;0.124882
262;calc iter;100;3.84558;2.64295;4.59055
262;calc total;1;389.673;389.673;389.673
262;total;1;464.136;464.136;464.136
263;initialize;1;48.405;48.405;48.405
263;async;100;0.871378;0.0981671;2.14958
263;inner;100;2.90946;1.78886;3.50606
263;wait;100;4.18858e-05;2.848e-05;0.000114618
263;boundary;100;0.0690947;0.0465955;0.0997221
263;calc iter;100;3.84998;2.73805;4.5934
263;calc total;1;389.673;389.673;389.673
263;total;1;464.136;464.136;464.136
264;initialize;1;48.16;48.16;48.16
264;async;100;0.749595;0.0227294;2.21387
264;inner;100;3.02606;1.63135;3.56819
264;wait;100;5.78554e-05;3.164e-05;9.9339e-05
264;boundary;100;0.0794617;0.0580577;0.222449
264;calc iter;100;3.85518;1.77332;4.97483
264;calc total;1;389.673;389.673;389.673
264;total;1;463.892;463.892;463.892
265;initialize;1;48.16;48.16;48.16
265;async;100;0.801236;0.0185373;3.29499
265;inner;100;2.97159;1.30622;3.56708
265;wait;100;7.18493e-05;2.564e-05;0.000130828
265;boundary;100;0.0912472;0.0429514;0.223317
265;calc iter;100;3.86415;1.49234;6.24246
265;calc total;1;389.673;389.673;389.673
265;total;1;463.892;463.892;463.892
266;initialize;1;48.1603;48.1603;48.1603
266;async;100;0.738705;0.0486571;1.65206
266;inner;100;3.04493;2.42203;3.57719
266;wait;100;6.34681e-05;2.768e-05;0.000145968
266;boundary;100;0.08055;0.0439477;0.23402
266;calc iter;100;3.86425;2.78225;4.7708
266;calc total;1;389.673;389.673;389.673
266;total;1;463.892;463.892;463.892
267;initialize;1;48.1292;48.1292;48.1292
267;async;100;0.733428;0.0800823;1.42428
267;inner;100;3.05546;2.56063;3.57222
267;wait;100;4.27548e-05;2.424e-05;0.000126399
267;boundary;100;0.0753585;0.0457918;0.225435
267;calc iter;100;3.86429;3.30016;4.42412
267;calc total;1;389.673;389.673;389.673
267;total;1;463.86;463.86;463.86
268;initialize;1;48.1262;48.1262;48.1262
268;async;100;0.713378;0.0259036;3.14387
268;inner;100;3.06962;1.31812;3.56484
268;wait;100;7.66976e-05;3.2449e-05;0.000130188
268;boundary;100;0.077723;0.0445662;0.224874
268;calc iter;100;3.8608;1.4399;6.08758
268;calc total;1;389.673;389.673;389.673
268;total;1;463.858;463.858;463.858
269;initialize;1;48.1263;48.1263;48.1263
269;async;100;0.705324;0.0266012;1.8087
269;inner;100;3.06782;1.77199;3.56892
269;wait;100;6.44716e-05;3.4339e-05;0.000144349
269;boundary;100;0.0742712;0.0467511;0.224362
269;calc iter;100;3.84748;1.90228;4.13613
269;calc total;1;389.673;389.673;389.673
269;total;1;463.858;463.858;463.858
270;initialize;1;48.1263;48.1263;48.1263
270;async;100;0.704146;0.0525797;1.15325
270;inner;100;3.08828;2.56349;3.58111
270;wait;100;3.93665e-05;2.449e-05;0.000129738
270;boundary;100;0.0702712;0.0446122;0.232451
270;calc iter;100;3.86273;3.30542;4.14198
270;calc total;1;389.673;389.673;389.673
270;total;1;463.858;463.858;463.858
271;initialize;1;48.1262;48.1262;48.1262
271;async;100;0.702638;0.0545379;1.15386
271;inner;100;3.08752;2.56093;3.58142
271;wait;100;4.0455e-05;2.1509e-05;0.000103519
271;boundary;100;0.0725229;0.0446179;0.232468
271;calc iter;100;3.86273;3.29942;4.14167
271;calc total;1;389.673;389.673;389.673
271;total;1;463.858;463.858;463.858
272;initialize;1;48.1152;48.1152;48.1152
272;async;100;0.966018;0.0207083;2.1162
272;inner;100;2.80926;2.00731;3.51752
272;wait;100;5.00877e-05;2.4389e-05;9.7889e-05
272;boundary;100;0.0795192;0.0459066;0.108736
272;calc iter;100;3.85485;2.21853;5.31891
272;calc total;1;389.673;389.673;389.673
272;total;1;463.847;463.847;463.847
273;initialize;1;48.1149;48.1149;48.1149
273;async;100;1.03545;0.0975766;2.81331
273;inner;100;2.74108;1.62359;3.5172
273;wait;100;5.50457e-05;2.9589e-05;0.000126509
273;boundary;100;0.0881721;0.0450679;0.122674
273;calc iter;100;3.86476;2.33378;5.74819
273;calc total;1;389.673;389.673;389.673
273;total;1;463.847;463.847;463.847
274;initialize;1;48.4048;48.4048;48.4048
274;async;100;0.921801;0.021966;2.18822
274;inner;100;2.86635;2.0174;3.53379
274;wait;100;4.45778e-05;2.7469e-05;0.000114649
274;boundary;100;0.0767353;0.0472755;0.158822
274;calc iter;100;3.86493;2.51112;5.30166
274;calc total;1;389.673;389.673;389.673
274;total;1;464.136;464.136;464.136
275;initialize;1;48.4006;48.4006;48.4006
275;async;100;0.921357;0.0246385;2.80423
275;inner;100;2.87083;1.3257;3.53428
275;wait;100;3.90579e-05;2.566e-05;8.3559e-05
275;boundary;100;0.0726869;0.0452611;0.173481
275;calc iter;100;3.86491;1.76465;5.69845
275;calc total;1;389.673;389.673;389.673
275;total;1;464.132;464.132;464.132
276;initialize;1;48.1125;48.1125;48.1125
276;async;100;0.866862;0.0552979;3.19744
276;inner;100;2.91275;1.3632;3.54004
276;wait;100;5.7553e-05;2.737e-05;9.5659e-05
276;boundary;100;0.0804043;0.0455483;0.155071
276;calc iter;100;3.86007;1.62222;6.21786
276;calc total;1;389.673;389.673;389.673
276;total;1;463.844;463.844;463.844
277;initialize;1;48.1126;48.1126;48.1126
277;async;100;0.78995;0.0548619;1.7805
277;inner;100;2.99503;2.14916;3.53796
277;wait;100;5.47943e-05;2.42e-05;0.000130049
277;boundary;100;0.0709809;0.0432661;0.177121
277;calc iter;100;3.85602;2.75987;5.07378
277;calc total;1;389.673;389.673;389.673
277;total;1;463.844;463.844;463.844
278;initialize;1;48.1119;48.1119;48.1119
278;async;100;0.780808;0.0370022;1.61931
278;inner;100;3.02004;2.44359;3.53702
278;wait;100;4.10722e-05;2.296e-05;0.000125108
278;boundary;100;0.0631729;0.0423534;0.154747
278;calc iter;100;3.86406;2.55661;4.91625
278;calc total;1;389.673;389.673;389.673
278;total;1;463.844;463.844;463.844
279;initialize;1;48.0962;48.0962;48.0962
279;async;100;0.776804;0.0152581;1.61521
279;inner;100;3.02057;2.45489;3.54376
279;wait;100;4.01774e-05;2.345e-05;0.000118478
279;boundary;100;0.0666716;0.0433758;0.171154
279;calc iter;100;3.86409;2.55664;4.90832
279;calc total;1;389.673;389.673;389.673
279;total;1;463.828;463.828;463.828
280;initialize;1;48.0633;48.0633;48.0633
280;async;100;0.844949;0.0151221;3.87056
280;inner;100;2.9428;0.940418;3.60245
280;wait;100;6.5283e-05;2.861e-05;0.000152858
280;boundary;100;0.0852515;0.0469068;0.222588
280;calc iter;100;3.87307;1.0154;7.00646
280;calc total;1;389.673;389.673;389.673
280;total;1;463.795;463.795;463.795
281;initialize;1;48.0633;48.0633;48.0633
281;async;100;0.762256;0.0381196;2.06627
281;inner;100;3.03883;2.34949;3.60152
281;wait;100;5.31505e-05;2.221e-05;0.000131268
281;boundary;100;0.0719268;0.0431418;0.222252
281;calc iter;100;3.87307;2.74487;5.02739
281;calc total;1;389.673;389.673;389.673
281;total;1;463.795;463.795;463.795
67;total;1;464.217;464.217;464.217
68;initialize;1;48.2222;48.2222;48.2222
68;async;100;0.619358;0.0465236;1.57582
68;inner;100;3.17893;2.39082;3.716
68;wait;100;5.48082e-05;2.19e-05;0.000184848
68;boundary;100;0.078637;0.049817;0.186217
68;calc iter;100;3.87698;3.17838;4.62731
68;calc total;1;389.673;389.673;389.673
68;total;1;463.954;463.954;463.954
69;initialize;1;48.1146;48.1146;48.1146
69;async;100;0.745059;0.0213477;3.55301
69;inner;100;3.05029;0.960835;3.74371
69;wait;100;5.85522e-05;3.084e-05;0.000132768
69;boundary;100;0.0813315;0.0473328;0.180375
69;calc iter;100;3.87674;1.99228;6.22335
69;calc total;1;389.673;389.673;389.673
69;total;1;463.846;463.846;463.846
70;initialize;1;48.2797;48.2797;48.2797
70;async;100;0.651773;0.0163751;3.16129
70;inner;100;3.14437;1.5225;3.75746
70;wait;100;5.22042e-05;2.364e-05;0.000150748
70;boundary;100;0.0806978;0.0494717;0.205863
70;calc iter;100;3.87689;1.6453;6.02306
70;calc total;1;389.673;389.673;389.673
70;total;1;464.011;464.011;464.011
71;initialize;1;48.3878;48.3878;48.3878
71;async;100;0.676772;0.0337926;3.54139
71;inner;100;3.11582;1.26011;3.75688
71;wait;100;5.60056e-05;2.7809e-05;0.000114229
71;boundary;100;0.0842918;0.0500796;0.212207
71;calc iter;100;3.87694;2.33798;6.55458
71;calc total;1;389.673;389.673;389.673
71;total;1;464.119;464.119;464.119
72;initialize;1;48.3494;48.3494;48.3494
72;async;100;0.839377;0.022673;3.27815
72;inner;100;2.92707;1.02607;3.74009
72;wait;100;6.66509e-05;2.7549e-05;0.000220467
72;boundary;100;0.100663;0.0498226;0.247663
72;calc iter;100;3.86718;2.34355;5.78762
72;calc total;1;389.673;389.673;389.673
72;total;1;464.081;464.081;464.081
282;initialize;1;48.0867;48.0867;48.0867
282;async;100;0.756659;0.0385163;2.19265
282;inner;100;3.04967;2.27424;3.61691
282;wait;100;3.89609e-05;2.264e-05;0.000171108
282;boundary;100;0.0667183;0.0427753;0.221877
282;calc iter;100;3.87309;3.16532;5.15197
282;calc total;1;389.673;389.673;389.673
282;total;1;463.819;463.819;463.819
73;initialize;1;48.4125;48.4125;48.4125
73;async;100;0.745888;0.0282136;2.90275
73;inner;100;3.03366;1.46951;3.77005
73;wait;100;5.9307e-05;2.752e-05;0.000198608
73;boundary;100;0.0905941;0.0484647;0.248638
73;calc iter;100;3.8702;1.95586;6.14358
73;calc total;1;389.673;389.673;389.673
73;total;1;464.145;464.145;464.145
283;initialize;1;48.087;48.087;48.087
283;async;100;0.799865;0.0320179;3.23853
283;inner;100;3.00038;1.53756;3.62207
283;wait;100;4.25012e-05;2.24e-05;0.000189277
283;boundary;100;0.0727502;0.0436494;0.221572
283;calc iter;100;3.87304;2.20712;6.19961
283;calc total;1;389.673;389.673;389.673
283;total;1;463.819;463.819;463.819
74;initialize;1;48.2943;48.2943;48.2943
74;async;100;0.697175;0.0290378;1.94824
74;inner;100;3.08968;2.0957;3.79143
74;wait;100;5.66087e-05;2.452e-05;0.000201358
74;boundary;100;0.0834947;0.0485449;0.240391
74;calc iter;100;3.87041;2.3487;5.23169
74;calc total;1;389.673;389.673;389.673
74;total;1;464.026;464.026;464.026
284;initialize;1;48.0935;48.0935;48.0935
284;async;100;0.88964;0.0175175;3.30317
284;inner;100;2.90082;0.924574;3.60205
284;wait;100;5.49546e-05;2.856e-05;0.000144169
284;boundary;100;0.0822451;0.0460127;0.222781
284;calc iter;100;3.87276;2.34746;5.684
284;calc total;1;389.673;389.673;389.673
284;total;1;463.825;463.825;463.825
75;initialize;1;48.2693;48.2693;48.2693
75;async;100;0.671631;0.0221052;1.96263
75;inner;100;3.11689;2.12827;3.79157
75;wait;100;5.00986e-05;2.704e-05;0.000202158
75;boundary;100;0.0817728;0.047847;0.241187
75;calc iter;100;3.87035;2.90688;5.10611
75;calc total;1;389.673;389.673;389.673
75;total;1;464.001;464.001;464.001
285;initialize;1;48.0402;48.0402;48.0402
285;async;100;1.17358;0.0370113;4.4894
285;inner;100;2.61109;0.938356;3.60158
285;wait;100;6.0852e-05;2.563e-05;9.8219e-05
285;boundary;100;0.0878842;0.0446562;0.222984
285;calc iter;100;3.87262;1.33785;7.50241
285;calc total;1;389.673;389.673;389.673
285;total;1;463.772;463.772;463.772
76;initialize;1;48.4857;48.4857;48.4857
76;async;100;0.734991;0.0288547;2.79812
76;inner;100;3.04198;1.65187;3.74908
76;wait;100;5.60283e-05;2.85e-05;0.000248457
76;boundary;100;0.0878474;0.0593237;0.255715
76;calc iter;100;3.86488;2.71155;5.31365
76;calc total;1;389.673;389.673;389.673
76;total;1;464.217;464.217;464.217
286;initialize;1;48.0402;48.0402;48.0402
286;async;100;0.868693;0.018773;2.58722
286;inner;100;2.92664;1.86942;3.61752
286;wait;100;4.415e-05;2.377e-05;0.000176007
286;boundary;100;0.0774389;0.045571;0.223186
286;calc iter;100;3.87282;2.19758;5.52061
286;calc total;1;389.673;389.673;389.673
286;total;1;463.772;463.772;463.772
77;initialize;1;48.0984;48.0984;48.0984
77;async;100;0.847802;0.0246691;3.94286
77;inner;100;2.91146;0.972091;3.71149
77;wait;100;5.65318e-05;2.677e-05;0.000229038
77;boundary;100;0.0867734;0.0589867;0.25112
77;calc iter;100;3.8461;1.95713;7.2812
77;calc total;1;389.673;389.673;389.673
77;total;1;463.83;463.83;463.83
78;initialize;1;48.4133;48.4133;48.4133
78;async;100;0.771114;0.0215077;3.20185
78;inner;100;3.00325;1.31793;3.72809
78;wait;100;4.85236e-05;2.6459e-05;0.000250547
78;boundary;100;0.0871871;0.0600191;0.242263
78;calc iter;100;3.8616;2.20534;6.67758
78;calc total;1;389.673;389.673;389.673
78;total;1;464.145;464.145;464.145
287;initialize;1;48.0934;48.0934;48.0934
287;async;100;0.856536;0.0186649;2.34373
287;inner;100;2.94382;1.93438;3.61628
287;wait;100;4.14325e-05;2.5529e-05;0.000202548
287;boundary;100;0.0724585;0.0449297;0.22126
287;calc iter;100;3.87285;2.51951;5.32867
287;calc total;1;389.673;389.673;389.673
287;total;1;463.825;463.825;463.825
79;initialize;1;48.1102;48.1102;48.1102
79;async;100;0.841756;0.0218178;3.50943
79;inner;100;2.93536;0.973116;3.7212
79;wait;100;4.93928e-05;2.225e-05;0.000209187
79;boundary;100;0.0876888;0.0457368;0.245497
79;calc iter;100;3.86486;1.93111;6.20629
79;calc total;1;389.673;389.673;389.673
79;total;1;463.841;463.841;463.841
288;initialize;1;48.0617;48.0617;48.0617
288;async;100;1.05076;0.0481669;2.39135
288;inner;100;2.72693;1.67347;3.54533
288;wait;100;6.24923e-05;3.162e-05;0.000111809
288;boundary;100;0.0856326;0.0584537;0.171654
288;calc iter;100;3.86339;2.64536;5.31106
288;calc total;1;389.673;389.673;389.673
288;total;1;463.793;463.793;463.793
80;initialize;1;48.3237;48.3237;48.3237
80;async;100;1.06631;0.0778342;2.85754
80;inner;100;2.71266;1.30002;3.65714
80;wait;100;6.38131e-05;3.693e-05;0.000100379
80;boundary;100;0.09468;0.0611757;0.203023
80;calc iter;100;3.87372;2.21224;5.93266
80;calc total;1;389.673;389.673;389.673
80;total;1;464.055;464.055;464.055
289;initialize;1;48.0619;48.0619;48.0619
289;async;100;0.93509;0.0365016;1.92519
289;inner;100;2.85671;2.33395;3.54501
289;wait;100;4.65461e-05;2.941e-05;8.2669e-05
289;boundary;100;0.0715397;0.0546854;0.169873
289;calc iter;100;3.86339;3.12996;5.22119
289;calc total;1;389.673;389.673;389.673
289;total;1;463.793;463.793;463.793
81;initialize;1;48.2958;48.2958;48.2958
81;async;100;0.925388;0.0918047;2.87926
81;inner;100;2.86898;1.57167;3.65598
81;wait;100;5.1754e-05;3.1069e-05;0.000128278
81;boundary;100;0.0844564;0.0438112;0.19909
81;calc iter;100;3.87887;2.12862;5.91816
81;calc total;1;389.673;389.673;389.673
81;total;1;464.027;464.027;464.027
290;initialize;1;48.0415;48.0415;48.0415
290;async;100;0.932029;0.0241453;1.90013
290;inner;100;2.86664;2.33541;3.55485
290;wait;100;3.90058e-05;2.733e-05;0.000116419
290;boundary;100;0.0646864;0.0536694;0.187291
290;calc iter;100;3.86339;3.12163;5.19739
290;calc total;1;389.673;389.673;389.673
290;total;1;463.773;463.773;463.773
82;initialize;1;48.486;48.486;48.486
82;async;100;0.869168;0.0298303;1.78115
82;inner;100;2.93169;2.16038;3.66699
82;wait;100;3.92044e-05;2.149e-05;8.7799e-05
82;boundary;100;0.0779675;0.0468427;0.207998
82;calc iter;100;3.87887;3.12361;4.81251
82;calc total;1;389.673;389.673;389.673
82;total;1;464.217;464.217;464.217
291;initialize;1;48.0415;48.0415;48.0415
291;async;100;0.945765;0.022636;1.91699
291;inner;100;2.84728;2.33577;3.54066
291;wait;100;4.11586e-05;2.542e-05;0.000130708
291;boundary;100;0.0690622;0.0539691;0.151887
291;calc iter;100;3.86215;3.0667;5.21154
291;calc total;1;389.673;389.673;389.673
291;total;1;463.773;463.773;463.773
83;initialize;1;48.3731;48.3731;48.3731
83;async;100;0.851322;0.0630397;1.76338
83;inner;100;2.95172;2.1623;3.66607
83;wait;100;3.95942e-05;2.2019e-05;0.000124098
83;boundary;100;0.0759302;0.0445128;0.212259
83;calc iter;100;3.87901;3.15802;4.79023
83;calc total;1;389.673;389.673;389.673
83;total;1;464.105;464.105;464.105
84;initialize;1;48.2795;48.2795;48.2795
84;async;100;0.848762;0.0304282;1.81633
84;inner;100;2.95105;2.02275;3.65818
84;wait;100;4.77181e-05;2.7289e-05;0.000130938
84;boundary;100;0.0788779;0.0583106;0.214651
84;calc iter;100;3.87874;3.33787;4.44496
84;calc total;1;389.673;389.673;389.673
84;total;1;464.011;464.011;464.011
292;initialize;1;48.0221;48.0221;48.0221
292;async;100;1.12831;0.0393312;2.91058
292;inner;100;2.64982;1.64397;3.54529
292;wait;100;5.16825e-05;3.188e-05;0.000124778
292;boundary;100;0.0816921;0.0614846;0.168825
292;calc iter;100;3.85987;2.80175;6.24219
292;calc total;1;389.673;389.673;389.673
292;total;1;463.753;463.753;463.753
85;initialize;1;48.1946;48.1946;48.1946
85;async;100;0.914117;0.0482308;2.52156
85;inner;100;2.88136;1.61034;3.65539
85;wait;100;5.31915e-05;2.8e-05;0.000125989
85;boundary;100;0.080565;0.0596716;0.201641
85;calc iter;100;3.87609;2.90688;4.98979
85;calc total;1;389.673;389.673;389.673
85;total;1;463.926;463.926;463.926
293;initialize;1;48.0212;48.0212;48.0212
293;async;100;1.2627;0.0943393;3.24581
293;inner;100;2.50277;1.16058;3.54652
293;wait;100;5.9562e-05;3.189e-05;0.000116148
293;boundary;100;0.0940737;0.0635412;0.177777
293;calc iter;100;3.85961;1.38067;5.52506
293;calc total;1;389.673;389.673;389.673
293;total;1;463.753;463.753;463.753
86;initialize;1;48.2372;48.2372;48.2372
86;async;100;0.873628;0.041293;2.59162
86;inner;100;2.92399;1.67758;3.67598
86;wait;100;4.66977e-05;2.679e-05;0.000122379
86;boundary;100;0.0800898;0.0543321;0.229339
86;calc iter;100;3.87776;2.12337;5.62192
86;calc total;1;389.673;389.673;389.673
86;total;1;463.969;463.969;463.969
294;initialize;1;48.0212;48.0212;48.0212
294;async;100;1.10246;0.106386;2.42119
294;inner;100;2.67338;1.64528;3.5564
294;wait;100;4.71923e-05;2.788e-05;0.000142998
294;boundary;100;0.0842155;0.0567377;0.196479
294;calc iter;100;3.8601;2.84771;5.20535
294;calc total;1;389.673;389.673;389.673
294;total;1;463.753;463.753;463.753
87;initialize;1;48.071;48.071;48.071
87;async;100;0.974849;0.0372506;3.04156
87;inner;100;2.81772;1.10251;3.65921
87;wait;100;5.40797e-05;2.5869e-05;0.000159438
87;boundary;100;0.0858719;0.0520699;0.199691
87;calc iter;100;3.8785;2.52908;5.74329
87;calc total;1;389.673;389.673;389.673
87;total;1;463.803;463.803;463.803
295;initialize;1;48.4043;48.4043;48.4043
295;async;100;1.07417;0.100151;2.45516
295;inner;100;2.70981;1.8454;3.53969
295;wait;100;4.18618e-05;2.96e-05;0.000127198
295;boundary;100;0.0764001;0.0579362;0.160128
295;calc iter;100;3.86043;2.86047;5.23891
295;calc total;1;389.673;389.673;389.673
295;total;1;464.136;464.136;464.136
88;initialize;1;48.1521;48.1521;48.1521
88;async;100;0.857392;0.0140257;1.84441
88;inner;100;2.93197;2.23922;3.7003
88;wait;100;7.37091e-05;2.333e-05;0.000207747
88;boundary;100;0.0953858;0.0423909;0.275193
88;calc iter;100;3.88482;3.26903;4.5809
88;calc total;1;389.673;389.673;389.673
88;total;1;463.884;463.884;463.884
296;initialize;1;48.4048;48.4048;48.4048
296;async;100;0.681839;0.044462;1.23651
296;inner;100;3.11066;2.67356;3.59591
296;wait;100;7.39137e-05;3.179e-05;0.000220247
296;boundary;100;0.0799721;0.0465388;0.245994
296;calc iter;100;3.87255;3.54125;4.20665
296;calc total;1;389.673;389.673;389.673
296;total;1;464.136;464.136;464.136
89;initialize;1;48.4579;48.4579;48.4579
89;async;100;0.807475;0.0451136;1.6618
89;inner;100;2.99309;2.46305;3.73438
89;wait;100;5.15721e-05;2.255e-05;0.000168468
89;boundary;100;0.0842792;0.0449307;0.274644
89;calc iter;100;3.8849;3.38783;4.54992
89;calc total;1;389.673;389.673;389.673
89;total;1;464.189;464.189;464.189
297;initialize;1;48.025;48.025;48.025
297;async;100;0.678355;0.0279886;1.23196
297;inner;100;3.12033;2.67434;3.64635
297;wait;100;5.77827e-05;2.6449e-05;0.000476124
297;boundary;100;0.0739054;0.0468489;0.213055
297;calc iter;100;3.87265;3.52741;4.20957
297;calc total;1;389.673;389.673;389.673
297;total;1;463.757;463.757;463.757
90;initialize;1;48.3729;48.3729;48.3729
90;async;100;0.790984;0.0318825;1.38115
90;inner;100;3.0197;2.47744;3.75729
90;wait;100;4.80951e-05;2.044e-05;0.000475374
90;boundary;100;0.0742657;0.045435;0.23583
90;calc iter;100;3.885;3.21413;4.29562
90;calc total;1;389.673;389.673;389.673
90;total;1;464.104;464.104;464.104
298;initialize;1;48.4049;48.4049;48.4049
298;async;100;0.682226;0.0518353;1.2409
298;inner;100;3.11789;2.67585;3.60345
298;wait;100;4.06844e-05;2.383e-05;0.000210448
298;boundary;100;0.0724642;0.0467736;0.254291
298;calc iter;100;3.87262;3.53062;4.20919
298;calc total;1;389.673;389.673;389.673
298;total;1;464.136;464.136;464.136
91;initialize;1;48.4581;48.4581;48.4581
91;async;100;0.791721;0.0270594;1.38744
91;inner;100;3.02034;2.47078;3.7438
91;wait;100;4.48015e-05;1.883e-05;0.000280987
91;boundary;100;0.0728754;0.0413641;0.258804
91;calc iter;100;3.88498;3.46605;4.13761
91;calc total;1;389.673;389.673;389.673
91;total;1;464.189;464.189;464.189
299;initialize;1;48.4041;48.4041;48.4041
299;async;100;0.684656;0.0321116;1.25265
299;inner;100;3.11596;2.66999;3.61797
299;wait;100;5.5815e-05;2.484e-05;0.000365475
299;boundary;100;0.0719161;0.0464882;0.23089
299;calc iter;100;3.87259;3.52772;4.2141
299;calc total;1;389.673;389.673;389.673
299;total;1;464.136;464.136;464.136
92;initialize;1;48.4769;48.4769;48.4769
92;async;100;0.806814;0.0321877;1.55953
92;inner;100;2.99592;2.45953;3.69512
92;wait;100;5.52769e-05;2.643e-05;0.000206998
92;boundary;100;0.0805586;0.0466513;0.277845
92;calc iter;100;3.88335;2.74358;4.89902
92;calc total;1;389.673;389.673;389.673
92;total;1;464.208;464.208;464.208
300;initialize;1;48.4031;48.4031;48.4031
300;async;100;0.719576;0.0237323;1.18511
300;inner;100;3.07437;2.54355;3.6373
300;wait;100;6.54353e-05;3.12e-05;0.000445614
300;boundary;100;0.0785228;0.0576421;0.216682
300;calc iter;100;3.87253;3.06972;4.37104
300;calc total;1;389.673;389.673;389.673
300;total;1;464.135;464.135;464.135
93;initialize;1;48.4838;48.4838;48.4838
93;async;100;0.796446;0.0309389;1.42527
93;inner;100;3.00355;2.44399;3.7317
93;wait;100;5.85329e-05;2.37e-05;0.000248167
93;boundary;100;0.0831406;0.0484818;0.262584
93;calc iter;100;3.8832;3.53108;4.34512
93;calc total;1;389.673;389.673;389.673
301;initialize;1;48.4049;48.4049;48.4049
301;async;100;0.771611;0.0445691;2.56455
301;inner;100;3.00656;1.63199;3.58445
301;wait;100;8.00628e-05;4.1289e-05;0.000249837
301;boundary;100;0.0941349;0.0622639;0.253383
301;calc iter;100;3.87239;2.29361;5.62667
301;calc total;1;389.673;389.673;389.673
301;total;1;464.136;464.136;464.136
93;total;1;464.215;464.215;464.215
94;initialize;1;48.2942;48.2942;48.2942
94;async;100;0.777054;0.0274838;1.40133
94;inner;100;3.02237;2.43905;3.75773
94;wait;100;5.27237e-05;2.439e-05;0.000460754
94;boundary;100;0.0804574;0.0472287;0.235118
94;calc iter;100;3.87994;3.47308;4.25838
94;calc total;1;389.673;389.673;389.673
94;total;1;464.026;464.026;464.026
302;initialize;1;48.3993;48.3993;48.3993
302;async;100;0.719193;0.0314963;2.09892
302;inner;100;3.07478;1.91676;3.62202
302;wait;100;5.84742e-05;2.624e-05;0.000425334
302;boundary;100;0.0784686;0.058406;0.2272
302;calc iter;100;3.8725;2.06061;4.69842
302;calc total;1;389.673;389.673;389.673
302;total;1;464.131;464.131;464.131
95;initialize;1;48.4137;48.4137;48.4137
95;async;100;0.817926;0.0281351;2.0424
95;inner;100;2.97489;2.10759;3.74425
95;wait;100;6.26385e-05;2.631e-05;0.000200707
95;boundary;100;0.0904984;0.0486229;0.269392
95;calc iter;100;3.88338;2.9565;4.55063
95;calc total;1;389.673;389.673;389.673
95;total;1;464.145;464.145;464.145
303;initialize;1;48.4042;48.4042;48.4042
303;async;100;0.712584;0.0400963;1.18667
303;inner;100;3.08782;2.54783;3.67919
303;wait;100;5.22109e-05;2.877e-05;0.000370356
303;boundary;100;0.0720886;0.0572998;0.191199
303;calc iter;100;3.87254;3.09373;4.3743
303;calc total;1;389.673;389.673;389.673
303;total;1;464.135;464.135;464.135
96;initialize;1;48.3255;48.3255;48.3255
96;async;100;0.46163;0.108783;0.916513
96;inner;100;3.33582;2.97246;3.66831
96;wait;100;5.94707e-05;2.8929e-05;0.000129288
96;boundary;100;0.0947765;0.0627347;0.235136
96;calc iter;100;3.89229;3.45905;4.27696
96;calc total;1;389.673;389.673;389.673
96;total;1;464.057;464.057;464.057
304;initialize;1;48.4049;48.4049;48.4049
304;async;100;0.675285;0.10804;2.03771
304;inner;100;3.11818;2.26231;3.52727
304;wait;100;5.87038e-05;2.487e-05;0.000137498
304;boundary;100;0.0744006;0.0448002;0.189832
304;calc iter;100;3.86793;3.1836;5.19062
304;calc total;1;389.673;389.673;389.673
304;total;1;464.136;464.136;464.136
97;initialize;1;48.0542;48.0542;48.0542
97;async;100;0.396817;0.0983984;0.822491
97;inner;100;3.41196;3.08615;3.64814
97;wait;100;5.01124e-05;2.906e-05;0.000136079
97;boundary;100;0.0842911;0.0604842;0.160468
97;calc iter;100;3.89312;3.60504;4.27886
97;calc total;1;389.673;389.673;389.673
97;total;1;463.786;463.786;463.786
305;initialize;1;48.405;48.405;48.405
305;async;100;0.65581;0.0973864;1.14588
305;inner;100;3.14459;2.8769;3.5114
305;wait;100;4.87806e-05;2.553e-05;0.000124608
305;boundary;100;0.0675178;0.0451563;0.145536
305;calc iter;100;3.86797;3.48248;4.5486
305;calc total;1;389.673;389.673;389.673
305;total;1;464.136;464.136;464.136
98;initialize;1;47.9645;47.9645;47.9645
98;async;100;0.360522;0.0955115;0.727153
98;inner;100;3.45773;3.14085;3.67775
98;wait;100;3.94167e-05;2.461e-05;0.000112759
98;boundary;100;0.0750937;0.0593605;0.244885
98;calc iter;100;3.89339;3.53571;4.15405
98;calc total;1;389.673;389.673;389.673
98;total;1;463.696;463.696;463.696
306;initialize;1;48.4048;48.4048;48.4048
306;async;100;0.652715;0.107087;1.13158
306;inner;100;3.14798;2.88416;3.53761
306;wait;100;3.57934e-05;2.082e-05;7.2249e-05
306;boundary;100;0.067211;0.0446957;0.206361
306;calc iter;100;3.86794;3.49473;4.55641
306;calc total;1;389.673;389.673;389.673
306;total;1;464.136;464.136;464.136
99;initialize;1;48.0002;48.0002;48.0002
99;async;100;0.349166;0.104405;0.594069
99;inner;100;3.46772;3.27451;3.67804
99;wait;100;4.31941e-05;2.688e-05;8.3729e-05
99;boundary;100;0.0762695;0.0595491;0.244628
99;calc iter;100;3.8932;3.68953;4.07547
99;calc total;1;389.673;389.673;389.673
99;total;1;463.732;463.732;463.732
307;initialize;1;48.405;48.405;48.405
307;async;100;0.660638;0.106516;1.47311
307;inner;100;3.14213;2.63118;3.53675
307;wait;100;4.31133e-05;2.086e-05;0.000127848
307;boundary;100;0.0650813;0.042948;0.19961
307;calc iter;100;3.86789;2.96348;4.69195
307;calc total;1;389.673;389.673;389.673
307;total;1;464.136;464.136;464.136
100;initialize;1;48.1443;48.1443;48.1443
100;async;100;0.377532;0.105442;1.0152
100;inner;100;3.43334;2.89567;3.66571
100;wait;100;4.71654e-05;2.9669e-05;0.000133079
100;boundary;100;0.080708;0.0604389;0.23156
100;calc iter;100;3.89163;3.41722;4.33992
100;calc total;1;389.673;389.673;389.673
100;total;1;463.876;463.876;463.876
308;initialize;1;48.4048;48.4048;48.4048
308;async;100;0.769589;0.0972461;2.15442
308;inner;100;3.01512;2.05927;3.52035
308;wait;100;5.93388e-05;3.3239e-05;0.000124989
308;boundary;100;0.0830606;0.0581456;0.150812
308;calc iter;100;3.86784;2.26221;5.20397
308;calc total;1;389.673;389.673;389.673
308;total;1;464.136;464.136;464.136
101;initialize;1;48.4596;48.4596;48.4596
101;async;100;0.380524;0.108423;0.716986
101;inner;100;3.42897;3.10969;3.6695
101;wait;100;4.8063e-05;2.9409e-05;0.000133229
101;boundary;100;0.0809648;0.0594159;0.237731
101;calc iter;100;3.89051;3.57011;4.0976
101;calc total;1;389.673;389.673;389.673
101;total;1;464.191;464.191;464.191
309;initialize;1;48.405;48.405;48.405
309;async;100;0.892402;0.0369606;2.77417
309;inner;100;2.88179;1.63099;3.52291
309;wait;100;6.74293e-05;3.6079e-05;0.000123378
309;boundary;100;0.0936098;0.0678262;0.147515
309;calc iter;100;3.86787;1.84196;5.91214
309;calc total;1;389.673;389.673;389.673
309;total;1;464.136;464.136;464.136
102;initialize;1;48.2372;48.2372;48.2372
102;async;100;0.367199;0.0855331;0.761608
102;inner;100;3.44487;3.11429;3.68055
102;wait;100;4.76111e-05;2.922e-05;0.000125948
102;boundary;100;0.0783206;0.0574605;0.244452
102;calc iter;100;3.89044;3.535;4.25142
102;calc total;1;389.673;389.673;389.673
102;total;1;463.969;463.969;463.969
310;initialize;1;48.4043;48.4043;48.4043
310;async;100;0.718372;0.101398;1.97799
310;inner;100;3.07426;2.4186;3.53711
310;wait;100;4.60368e-05;2.452e-05;0.000106409
310;boundary;100;0.0752517;0.058033;0.186262
310;calc iter;100;3.86793;2.85156;4.81115
310;calc total;1;389.673;389.673;389.673
310;total;1;464.136;464.136;464.136
103;initialize;1;47.9406;47.9406;47.9406
103;async;100;0.408695;0.10585;0.974416
103;inner;100;3.39502;2.94739;3.67788
103;wait;100;5.1886e-05;2.5929e-05;0.000128259
103;boundary;100;0.0886059;0.0605733;0.241824
103;calc iter;100;3.89238;3.45116;4.26972
103;calc total;1;389.673;389.673;389.673
311;initialize;1;48.405;48.405;48.405
311;async;100;0.715926;0.0980583;1.66272
311;inner;100;3.07876;2.57842;3.53326
311;wait;100;4.03582e-05;2.661e-05;0.000116798
311;boundary;100;0.0732011;0.0572698;0.180773
311;calc iter;100;3.86793;3.03693;4.70895
311;calc total;1;389.673;389.673;389.673
311;total;1;464.136;464.136;464.136
103;total;1;463.672;463.672;463.672
104;initialize;1;48.3905;48.3905;48.3905
104;async;100;0.276381;0.0268517;0.624318
104;inner;100;3.53532;3.30248;3.72406
104;wait;100;6.67909e-05;2.456e-05;0.000344946
104;boundary;100;0.0828689;0.0541653;0.277558
104;calc iter;100;3.89464;3.57731;4.26176
104;calc total;1;389.673;389.673;389.673
104;total;1;464.122;464.122;464.122
105;initialize;1;48.2821;48.2821;48.2821
105;async;100;0.267122;0.0472084;0.49256
105;inner;100;3.55533;3.36983;3.70085
105;wait;100;5.11315e-05;2.223e-05;0.000136218
105;boundary;100;0.0722856;0.0487929;0.279722
105;calc iter;100;3.89479;3.69387;4.14514
105;calc total;1;389.673;389.673;389.673
105;total;1;464.013;464.013;464.013
312;initialize;1;48.405;48.405;48.405
312;async;100;0.817666;0.0153691;1.85219
312;inner;100;2.96594;2.38682;3.5838
312;wait;100;5.12415e-05;2.836e-05;0.000253977
312;boundary;100;0.0781035;0.0459652;0.249614
312;calc iter;100;3.86176;2.81657;5.16803
312;calc total;1;389.673;389.673;389.673
312;total;1;464.136;464.136;464.136
106;initialize;1;48.1163;48.1163;48.1163
106;async;100;0.265828;0.0337318;0.557012
106;inner;100;3.56182;3.34908;3.73832
106;wait;100;4.20784e-05;2.234e-05;0.000293976
106;boundary;100;0.0671574;0.0471302;0.286301
106;calc iter;100;3.89485;3.59031;4.15732
106;calc total;1;389.673;389.673;389.673
106;total;1;463.848;463.848;463.848
313;initialize;1;48.405;48.405;48.405
313;async;100;0.846362;0.0437463;1.96683
313;inner;100;2.92948;2.11852;3.58901
313;wait;100;5.647e-05;3.114e-05;0.000213797
313;boundary;100;0.0850759;0.0475784;0.244215
313;calc iter;100;3.86098;2.52127;5.21944
313;calc total;1;389.673;389.673;389.673
313;total;1;464.136;464.136;464.136
107;initialize;1;48.4682;48.4682;48.4682
107;async;100;0.261297;0.0310206;0.346056
107;inner;100;3.56776;3.50087;3.7654
107;wait;100;4.21651e-05;2.034e-05;0.000420825
107;boundary;100;0.0656773;0.0497702;0.242041
107;calc iter;100;3.89478;3.81055;4.11322
107;calc total;1;389.673;389.673;389.673
107;total;1;464.199;464.199;464.199
314;initialize;1;48.405;48.405;48.405
314;async;100;0.816356;0.0161596;1.99434
314;inner;100;2.96992;2.23307;3.59643
314;wait;100;4.6011e-05;2.799e-05;0.000232377
314;boundary;100;0.0751804;0.0445301;0.263454
314;calc iter;100;3.8615;2.8165;5.27875
314;calc total;1;389.673;389.673;389.673
314;total;1;464.136;464.136;464.136
108;initialize;1;48.1516;48.1516;48.1516
108;async;100;0.265156;0.0628019;0.65902
108;inner;100;3.55654;3.18179;3.69822
108;wait;100;4.74848e-05;2.6309e-05;0.000138028
108;boundary;100;0.072735;0.0513597;0.261884
108;calc iter;100;3.89448;3.36411;4.2181
108;calc total;1;389.673;389.673;389.673
108;total;1;463.883;463.883;463.883
315;initialize;1;48.4039;48.4039;48.4039
315;async;100;0.797502;0.0137994;1.98078
315;inner;100;2.98877;2.37506;3.6332
315;wait;100;4.58382e-05;2.387e-05;0.000199317
315;boundary;100;0.0752501;0.0444671;0.212581
315;calc iter;100;3.86157;2.82396;5.27248
315;calc total;1;389.673;389.673;389.673
315;total;1;464.135;464.135;464.135
109;initialize;1;48.4803;48.4803;48.4803
109;async;100;0.275592;0.0264758;0.421188
109;inner;100;3.54325;3.3639;3.73014
109;wait;100;4.89832e-05;2.735e-05;0.000408415
109;boundary;100;0.0739323;0.0502745;0.271342
109;calc iter;100;3.89282;3.72807;4.10851
109;calc total;1;389.673;389.673;389.673
109;total;1;464.212;464.212;464.212
316;initialize;1;48.4021;48.4021;48.4021
316;async;100;0.904319;0.0460871;2.85062
316;inner;100;2.86783;2.04627;3.57922
316;wait;100;5.2997e-05;2.5759e-05;0.000184438
316;boundary;100;0.0864715;0.0468064;0.258646
316;calc iter;100;3.85868;2.41711;6.20984
316;calc total;1;389.673;389.673;389.673
316;total;1;464.134;464.134;464.134
110;initialize;1;47.8806;47.8806;47.8806
110;async;100;0.264935;0.0378226;0.574276
110;inner;100;3.55837;3.33154;3.74143
110;wait;100;5.48087e-05;2.452e-05;0.000165908
110;boundary;100;0.0711155;0.0494836;0.275497
110;calc iter;100;3.89448;3.57581;4.21228
110;calc total;1;389.673;389.673;389.673
110;total;1;463.612;463.612;463.612
317;initialize;1;48.4046;48.4046;48.4046
317;async;100;0.918067;0.0222553;2.78329
317;inner;100;2.85787;1.34396;3.58988
317;wait;100;5.26548e-05;2.648e-05;0.000261097
317;boundary;100;0.083179;0.0441745;0.242223
317;calc iter;100;3.85917;2.13401;5.53081
317;calc total;1;389.673;389.673;389.673
317;total;1;464.136;464.136;464.136
111;initialize;1;48.2957;48.2957;48.2957
111;async;100;0.266001;0.0288712;0.49907
111;inner;100;3.55201;3.30376;3.77585
111;wait;100;5.71265e-05;2.5101e-05;0.000434234
111;boundary;100;0.0764095;0.0495996;0.230796
111;calc iter;100;3.89448;3.75939;4.14357
111;calc total;1;389.673;389.673;389.673
111;total;1;464.027;464.027;464.027
318;initialize;1;48.3988;48.3988;48.3988
318;async;100;0.80965;0.0470071;2.18757
318;inner;100;2.98147;1.89447;3.62445
318;wait;100;3.73269e-05;2.343e-05;0.000301846
318;boundary;100;0.0680388;0.0424841;0.219251
318;calc iter;100;3.8592;2.73451;5.54699
318;calc total;1;389.673;389.673;389.673
318;total;1;464.131;464.131;464.131
112;initialize;1;48.4725;48.4725;48.4725
112;async;100;0.527106;0.0720726;1.37252
112;inner;100;3.27092;2.785;3.65753
112;wait;100;7.37115e-05;3.208e-05;0.000175488
112;boundary;100;0.0901127;0.0498791;0.22606
112;calc iter;100;3.88822;3.38276;4.49607
112;calc total;1;389.673;389.673;389.673
112;total;1;464.204;464.204;464.204
319;initialize;1;48.404;48.404;48.404
319;async;100;0.813004;0.0490245;2.05566
319;inner;100;2.97614;1.72644;3.61972
319;wait;100;3.98995e-05;2.1279e-05;0.000327525
319;boundary;100;0.0700607;0.0458733;0.223611
319;calc iter;100;3.85924;2.61334;5.20483
319;calc total;1;389.673;389.673;389.673
319;total;1;464.136;464.136;464.136
113;initialize;1;47.909;47.909;47.909
113;async;100;0.526748;0.0965798;0.982927
113;inner;100;3.27861;2.93552;3.64485
113;wait;100;6.54492e-05;2.735e-05;0.000137699
113;boundary;100;0.0828991;0.0466676;0.161771
113;calc iter;100;3.88832;3.49423;4.43167
113;calc total;1;389.673;389.673;389.673
113;total;1;463.64;463.64;463.64
320;initialize;1;48.4016;48.4016;48.4016
320;async;100;1.06851;0.105875;2.14094
320;inner;100;2.72721;1.90293;3.52838
320;wait;100;5.25336e-05;3.4579e-05;0.000144479
320;boundary;100;0.0756177;0.0541598;0.167599
320;calc iter;100;3.87139;3.07316;4.63757
320;calc total;1;389.673;389.673;389.673
320;total;1;464.133;464.133;464.133
114;initialize;1;48.4804;48.4804;48.4804
114;async;100;0.497648;0.105798;0.888826
114;inner;100;3.31364;2.97356;3.67165
114;wait;100;5.51963e-05;2.8429e-05;0.000106749
114;boundary;100;0.0770116;0.0471673;0.229434
114;calc iter;100;3.88836;3.60397;4.10938
114;calc total;1;389.673;389.673;389.673
114;total;1;464.212;464.212;464.212
321;initialize;1;48.4049;48.4049;48.4049
321;async;100;1.28767;0.100149;3.26076
321;inner;100;2.48918;1.15796;3.51784
321;wait;100;6.83666e-05;3.524e-05;0.000129108
321;boundary;100;0.0950275;0.0620594;0.139554
321;calc iter;100;3.87194;2.36721;5.12324
321;calc total;1;389.673;389.673;389.673
321;total;1;464.136;464.136;464.136
115;initialize;1;48.0112;48.0112;48.0112
115;async;100;0.482343;0.107267;0.879149
115;inner;100;3.32872;2.97668;3.66889
115;wait;100;4.40442e-05;2.386e-05;0.000236849
115;boundary;100;0.0772601;0.047854;0.22993
115;calc iter;100;3.88837;3.71337;4.12463
115;calc total;1;389.673;389.673;389.673
115;total;1;463.742;463.742;463.742
116;initialize;1;48.3981;48.3981;48.3981
116;async;100;0.507962;0.105563;0.888303
116;inner;100;3.30104;2.94475;3.66112
116;wait;100;5.34339e-05;2.6099e-05;0.000101548
116;boundary;100;0.0788554;0.057721;0.233736
116;calc iter;100;3.88791;3.50891;4.38913
116;calc total;1;389.673;389.673;389.673
116;total;1;464.129;464.129;464.129
117;initialize;1;48.0495;48.0495;48.0495
117;async;100;0.491675;0.105498;0.98149
117;inner;100;3.31102;2.89943;3.66036
117;wait;100;5.52146e-05;2.634e-05;0.000129398
117;boundary;100;0.0844091;0.0536263;0.233094
117;calc iter;100;3.88716;3.68832;4.14081
117;calc total;1;389.673;389.673;389.673
117;total;1;463.782;463.782;463.782
322;initialize;1;48.404;48.404;48.404
322;async;100;1.16551;0.104165;2.34803
322;inner;100;2.61912;1.77952;3.5355
322;wait;100;6.35089e-05;3.62e-05;0.000134478
322;boundary;100;0.0874516;0.0531311;0.183927
322;calc iter;100;3.87214;2.62902;4.97482
322;calc total;1;389.673;389.673;389.673
322;total;1;464.135;464.135;464.135
118;initialize;1;48.4861;48.4861;48.4861
118;async;100;0.489479;0.105602;1.33647
118;inner;100;3.31961;2.77758;3.67259
118;wait;100;4.95161e-05;2.3699e-05;0.000123998
118;boundary;100;0.0780202;0.0524159;0.234836
118;calc iter;100;3.88717;3.13488;4.62859
118;calc total;1;389.673;389.673;389.673
118;total;1;464.217;464.217;464.217
323;initialize;1;48.4049;48.4049;48.4049
323;async;100;1.07603;0.10039;2.18557
323;inner;100;2.72132;1.88811;3.52919
323;wait;100;4.86568e-05;3.075e-05;0.000137458
323;boundary;100;0.0747184;0.0532092;0.158812
323;calc iter;100;3.87212;2.75173;4.89049
323;calc total;1;389.673;389.673;389.673
323;total;1;464.136;464.136;464.136
119;initialize;1;48.4863;48.4863;48.4863
119;async;100;0.49298;0.106437;1.29409
119;inner;100;3.31486;2.69902;3.67211
119;wait;100;5.41412e-05;2.683e-05;0.000115989
119;boundary;100;0.0801023;0.0552117;0.236785
119;calc iter;100;3.888;3.5638;4.36544
119;calc total;1;389.673;389.673;389.673
119;total;1;464.217;464.217;464.217
324;initialize;1;48.405;48.405;48.405
324;async;100;1.08364;0.108581;2.78028
324;inner;100;2.69312;1.81404;3.53499
324;wait;100;8.80148e-05;4.616e-05;0.000148768
324;boundary;100;0.087654;0.0615453;0.190036
324;calc iter;100;3.86451;2.44769;5.55436
324;calc total;1;389.673;389.673;389.673
120;initialize;1;48.4804;48.4804;48.4804
120;async;100;0.573403;0.0393616;2.74286
120;inner;100;3.22896;1.57915;3.69567
120;wait;100;5.71728e-05;2.816e-05;0.000128558
120;boundary;100;0.0803278;0.054899;0.231803
120;calc iter;100;3.88275;2.08613;5.90706
120;calc total;1;389.673;389.673;389.673
120;total;1;464.212;464.212;464.212
324;total;1;464.136;464.136;464.136
121;initialize;1;47.9406;47.9406;47.9406
121;async;100;0.512435;0.031186;1.36979
121;inner;100;3.28496;2.49576;3.69848
121;wait;100;5.82438e-05;3.315e-05;0.000130618
121;boundary;100;0.0853138;0.05921;0.286679
121;calc iter;100;3.88277;3.33903;4.61348
121;calc total;1;389.673;389.673;389.673
121;total;1;463.672;463.672;463.672
325;initialize;1;48.405;48.405;48.405
325;async;100;0.928339;0.105591;2.29549
325;inner;100;2.84509;1.27932;3.53133
325;wait;100;5.95165e-05;3.0689e-05;0.000159718
325;boundary;100;0.0745796;0.0587689;0.181049
325;calc iter;100;3.84807;2.81364;4.53603
325;calc total;1;389.673;389.673;389.673
325;total;1;464.136;464.136;464.136
122;initialize;1;48.4703;48.4703;48.4703
122;async;100;0.501613;0.0240106;1.33923
122;inner;100;3.30387;2.51349;3.75198
122;wait;100;6.27608e-05;3.0299e-05;0.000433755
122;boundary;100;0.0772639;0.0586598;0.250601
122;calc iter;100;3.88281;3.36839;4.57037
122;calc total;1;389.673;389.673;389.673
122;total;1;464.202;464.202;464.202
326;initialize;1;48.405;48.405;48.405
326;async;100;0.905263;0.101669;1.68698
326;inner;100;2.89531;2.29871;3.53708
326;wait;100;4.21812e-05;2.5989e-05;9.2679e-05
326;boundary;100;0.0651285;0.0566724;0.195071
326;calc iter;100;3.86574;2.81432;4.65062
326;calc total;1;389.673;389.673;389.673
326;total;1;464.136;464.136;464.136
123;initialize;1;48.4859;48.4859;48.4859
123;async;100;0.495609;0.0205764;1.326
123;inner;100;3.31031;2.51706;3.72299
123;wait;100;4.75265e-05;2.8289e-05;0.000185327
123;boundary;100;0.0768205;0.0553379;0.254241
123;calc iter;100;3.88279;3.35043;4.55667
123;calc total;1;389.673;389.673;389.673
123;total;1;464.217;464.217;464.217
327;initialize;1;48.4037;48.4037;48.4037
327;async;100;0.905491;0.101674;1.65635
327;inner;100;2.89588;2.3654;3.5372
327;wait;100;3.95687e-05;2.496e-05;8.4768e-05
327;boundary;100;0.0644738;0.0569135;0.184835
327;calc iter;100;3.86588;2.81875;4.6157
327;calc total;1;389.673;389.673;389.673
327;total;1;464.135;464.135;464.135
124;initialize;1;48.4758;48.4758;48.4758
124;async;100;0.515892;0.0274962;1.30675
124;inner;100;3.2819;2.4941;3.73855
124;wait;100;7.07739e-05;3.555e-05;0.000368596
124;boundary;100;0.0813088;0.0512728;0.253729
124;calc iter;100;3.87918;3.26286;4.49277
124;calc total;1;389.673;389.673;389.673
124;total;1;464.207;464.207;464.207
328;initialize;1;48.4049;48.4049;48.4049
328;async;100;0.689772;0.0336926;1.97577
328;inner;100;3.08968;1.72238;3.59326
328;wait;100;6.6418e-05;2.779e-05;0.000235036
328;boundary;100;0.0769032;0.0576364;0.245763
328;calc iter;100;3.85643;2.02277;4.16512
328;calc total;1;389.673;389.673;389.673
328;total;1;464.136;464.136;464.136
125;initialize;1;48.4825;48.4825;48.4825
125;async;100;0.576864;0.0382485;1.76844
125;inner;100;3.22488;2.07759;3.74743
125;wait;100;5.86897e-05;2.651e-05;0.000422285
125;boundary;100;0.0770649;0.0451335;0.257953
125;calc iter;100;3.87887;3.19119;4.74474
125;calc total;1;389.673;389.673;389.673
125;total;1;464.214;464.214;464.214
329;initialize;1;48.4049;48.4049;48.4049
329;async;100;0.740862;0.0155222;2.6294
329;inner;100;3.04384;1.61199;3.58959
329;wait;100;7.8672e-05;3.2159e-05;0.000238487
329;boundary;100;0.0884066;0.0463548;0.249325
329;calc iter;100;3.87319;1.75211;5.5991
329;calc total;1;389.673;389.673;389.673
329;total;1;464.136;464.136;464.136
126;initialize;1;48.486;48.486;48.486
126;async;100;0.540366;0.0338372;2.14109
126;inner;100;3.25213;2.09115;3.77428
126;wait;100;5.64121e-05;2.0709e-05;0.000421464
126;boundary;100;0.0760745;0.0455673;0.226806
126;calc iter;100;3.86863;2.22248;5.56806
126;calc total;1;389.673;389.673;389.673
126;total;1;464.217;464.217;464.217
330;initialize;1;48.4051;48.4051;48.4051
330;async;100;0.669006;0.101788;1.04918
330;inner;100;3.12511;2.73555;3.58941
330;wait;100;7.0265e-05;2.842e-05;0.000263216
330;boundary;100;0.0790828;0.0503145;0.253485
330;calc iter;100;3.87327;3.36206;4.18896
330;calc total;1;389.673;389.673;389.673
330;total;1;464.136;464.136;464.136
127;initialize;1;48.4825;48.4825;48.4825
127;async;100;0.569152;0.027858;2.44225
127;inner;100;3.23462;1.48839;3.77742
127;wait;100;5.63092e-05;2.414e-05;0.000358906
127;boundary;100;0.0751771;0.0464836;0.219673
127;calc iter;100;3.87901;2.94533;5.57527
127;calc total;1;389.673;389.673;389.673
127;total;1;464.214;464.214;464.214
331;initialize;1;48.4049;48.4049;48.4049
331;async;100;0.667176;0.108707;1.06449
331;inner;100;3.1329;2.73861;3.61409
331;wait;100;4.74895e-05;2.492e-05;0.000197017
331;boundary;100;0.0732135;0.0484119;0.237165
331;calc iter;100;3.87334;3.45071;4.1102
331;calc total;1;389.673;389.673;389.673
331;total;1;464.136;464.136;464.136
332;initialize;1;48.4043;48.4043;48.4043
332;async;100;0.652587;0.108313;1.44488
332;inner;100;3.14742;2.60792;3.59158
332;wait;100;7.09016e-05;2.8359e-05;0.000190458
332;boundary;100;0.0753061;0.0453614;0.246633
332;calc iter;100;3.87538;3.03339;4.59304
332;calc total;1;389.673;389.673;389.673
332;total;1;464.136;464.136;464.136
333;initialize;1;48.4039;48.4039;48.4039
333;async;100;0.669454;0.048332;2.91707
333;inner;100;3.13665;1.55992;3.59011
333;wait;100;6.52448e-05;2.706e-05;0.000225057
333;boundary;100;0.0687114;0.0448535;0.247476
333;calc iter;100;3.87488;2.08192;5.97691
333;calc total;1;389.673;389.673;389.673
333;total;1;464.136;464.136;464.136
334;initialize;1;48.4043;48.4043;48.4043
334;async;100;0.649885;0.106693;0.997129
334;inner;100;3.15844;2.78686;3.60968
334;wait;100;4.131e-05;2.162e-05;0.000285506
334;boundary;100;0.067133;0.0449751;0.239783
334;calc iter;100;3.8755;3.55386;4.07458
334;calc total;1;389.673;389.673;389.673
334;total;1;464.136;464.136;464.136
335;initialize;1;48.4049;48.4049;48.4049
335;async;100;0.649121;0.107317;1.00043
335;inner;100;3.15849;2.7868;3.61423
335;wait;100;4.30854e-05;2.49e-05;0.000184488
335;boundary;100;0.0678423;0.0430716;0.237892
335;calc iter;100;3.8755;3.55763;4.07464
335;calc total;1;389.673;389.673;389.673
335;total;1;464.136;464.136;464.136
336;initialize;1;48.3942;48.3942;48.3942
336;async;100;0.787504;0.100501;2.28899
336;inner;100;3.00562;1.98538;3.53615
336;wait;100;5.56022e-05;2.485e-05;0.000122469
336;boundary;100;0.0835738;0.0460974;0.164089
336;calc iter;100;3.87675;2.49209;5.33986
336;calc total;1;389.673;389.673;389.673
336;total;1;464.126;464.126;464.126
337;initialize;1;48.3944;48.3944;48.3944
337;async;100;0.809561;0.0994184;2.4315
337;inner;100;2.97701;1.80576;3.51965
337;wait;100;6.13373e-05;2.8519e-05;0.000126808
337;boundary;100;0.0903559;0.04805;0.134777
337;calc iter;100;3.87699;2.66937;5.43814
337;calc total;1;389.673;389.673;389.673
337;total;1;464.126;464.126;464.126
338;initialize;1;48.3935;48.3935;48.3935
338;async;100;0.722072;0.10187;1.86121
338;inner;100;3.07278;2.38763;3.53784
338;wait;100;5.03032e-05;2.7229e-05;0.000139418
338;boundary;100;0.0820565;0.0476003;0.16915
338;calc iter;100;3.87696;3.05073;4.90729
338;calc total;1;389.673;389.673;389.673
338;total;1;464.126;464.126;464.126
339;initialize;1;48.3944;48.3944;48.3944
339;async;100;0.719726;0.104596;2.18243
339;inner;100;3.0823;1.80071;3.54262
339;wait;100;5.11365e-05;2.6599e-05;0.000136128
339;boundary;100;0.0748672;0.0476225;0.18216
339;calc iter;100;3.87695;2.09198;4.96395
339;calc total;1;389.673;389.673;389.673
339;total;1;464.126;464.126;464.126
340;initialize;1;48.3943;48.3943;48.3943
340;async;100;0.706215;0.085726;2.32025
340;inner;100;3.08332;1.53616;3.53712
340;wait;100;6.31062e-05;3.386e-05;0.000142198
340;boundary;100;0.0819903;0.0472752;0.18917
340;calc iter;100;3.87159;1.71848;5.10501
340;calc total;1;389.673;389.673;389.673
340;total;1;464.125;464.125;464.125
341;initialize;1;48.3872;48.3872;48.3872
341;async;100;0.658268;0.104988;1.93952
341;inner;100;3.13836;1.99754;3.53184
341;wait;100;5.97546e-05;2.9e-05;0.000139608
341;boundary;100;0.0735446;0.0453688;0.154095
341;calc iter;100;3.87023;2.94355;5.04877
341;calc total;1;389.673;389.673;389.673
341;total;1;464.118;464.118;464.118
342;initialize;1;48.3871;48.3871;48.3871
342;async;100;0.626867;0.105159;1.80567
342;inner;100;3.17622;2.231;3.5435
342;wait;100;4.09747e-05;2.2249e-05;0.000138258
342;boundary;100;0.069606;0.0448076;0.183483
342;calc iter;100;3.87273;2.94217;4.70021
342;calc total;1;389.673;389.673;389.673
342;total;1;464.118;464.118;464.118
343;initialize;1;48.3872;48.3872;48.3872
343;async;100;0.625081;0.108277;1.61719
343;inner;100;3.17956;2.45643;3.54786
343;wait;100;4.73188e-05;2.733e-05;0.000139178
343;boundary;100;0.0680029;0.0449888;0.197437
343;calc iter;100;3.87269;2.99563;4.55338
343;calc total;1;389.673;389.673;389.673
343;total;1;464.118;464.118;464.118
344;initialize;1;48.3825;48.3825;48.3825
344;async;100;0.644286;0.0519451;2.63249
344;inner;100;3.15361;1.83314;3.61765
344;wait;100;7.58724e-05;2.686e-05;0.000272256
344;boundary;100;0.0834247;0.0451704;0.242416
344;calc iter;100;3.8814;2.16675;5.7852
344;calc total;1;389.673;389.673;389.673
344;total;1;464.114;464.114;464.114
345;initialize;1;48.3824;48.3824;48.3824
345;async;100;0.586835;0.0564495;1.67972
345;inner;100;3.2242;2.46936;3.59704
345;wait;100;6.28935e-05;2.687e-05;0.000175538
345;boundary;100;0.0703029;0.0448307;0.242266
345;calc iter;100;3.8814;2.63839;5.02859
345;calc total;1;389.673;389.673;389.673
345;total;1;464.114;464.114;464.114
346;initialize;1;48.362;48.362;48.362
346;async;100;0.582712;0.108422;1.33183
346;inner;100;3.23222;2.80406;3.65583
346;wait;100;4.06686e-05;2.104e-05;0.000157998
346;boundary;100;0.0665181;0.0464299;0.236015
346;calc iter;100;3.8815;3.47819;4.55964
346;calc total;1;389.673;389.673;389.673
346;total;1;464.094;464.094;464.094
347;initialize;1;48.3268;48.3268;48.3268
347;async;100;0.6278;0.0742528;3.10895
347;inner;100;3.18307;1.61869;3.61508
347;wait;100;5.29932e-05;2.27e-05;0.000276566
347;boundary;100;0.0705128;0.0447913;0.23657
347;calc iter;100;3.88144;2.38559;6.22554
347;calc total;1;389.673;389.673;389.673
347;total;1;464.058;464.058;464.058
348;initialize;1;48.3597;48.3597;48.3597
348;async;100;0.670239;0.0207522;2.49745
348;inner;100;3.13324;1.74094;3.61367
348;wait;100;6.36919e-05;2.253e-05;0.000184998
348;boundary;100;0.0771692;0.0461848;0.245847
348;calc iter;100;3.88071;2.63657;4.90505
348;calc total;1;389.673;389.673;389.673
348;total;1;464.091;464.091;464.091
349;initialize;1;48.3566;48.3566;48.3566
349;async;100;0.898311;0.0745194;3.08922
349;inner;100;2.88963;1.12762;3.60984
349;wait;100;7.46429e-05;2.532e-05;0.000243817
349;boundary;100;0.0918374;0.0445389;0.246419
349;calc iter;100;3.87986;2.44825;5.52572
349;calc total;1;389.673;389.673;389.673
349;total;1;464.088;464.088;464.088
350;initialize;1;48.3565;48.3565;48.3565
350;async;100;0.642479;0.10813;1.5497
350;inner;100;3.15971;2.54694;3.66537
350;wait;100;5.64237e-05;2.9249e-05;0.000142178
350;boundary;100;0.0784517;0.0458568;0.235113
350;calc iter;100;3.8807;2.92801;4.73319
350;calc total;1;389.673;389.673;389.673
350;total;1;464.088;464.088;464.088
351;initialize;1;48.2131;48.2131;48.2131
351;async;100;0.635696;0.108503;1.49783
351;inner;100;3.17258;2.55014;3.66417
351;wait;100;4.90289e-05;2.514e-05;0.000108939
351;boundary;100;0.0725801;0.0464715;0.233235
351;calc iter;100;3.88091;3.16627;4.58145
351;calc total;1;389.673;389.673;389.673
351;total;1;463.944;463.944;463.944
352;initialize;1;48.3577;48.3577;48.3577
352;async;100;0.830439;0.106212;1.82407
352;inner;100;2.95987;2.36393;3.53827
352;wait;100;6.52861e-05;2.581e-05;0.000133048
352;boundary;100;0.0858019;0.0588128;0.198355
352;calc iter;100;3.87618;2.98682;5.35961
352;calc total;1;389.673;389.673;389.673
352;total;1;464.089;464.089;464.089
353;initialize;1;48.2204;48.2204;48.2204
353;async;100;0.737863;0.0958407;1.18875
353;inner;100;3.07042;2.72125;3.51496
353;wait;100;4.80349e-05;2.721e-05;0.000141908
353;boundary;100;0.0677962;0.0581145;0.150823
353;calc iter;100;3.87613;3.3144;4.62049
353;calc total;1;389.673;389.673;389.673
353;total;1;463.952;463.952;463.952
354;initialize;1;48.2589;48.2589;48.2589
354;async;100;0.732474;0.105539;1.17834
354;inner;100;3.0789;2.72224;3.54602
354;wait;100;4.05695e-05;2.755e-05;0.000126279
354;boundary;100;0.0647121;0.0580272;0.20941
354;calc iter;100;3.87613;3.30336;4.52726
354;calc total;1;389.673;389.673;389.673
354;total;1;463.99;463.99;463.99
355;initialize;1;48.1955;48.1955;48.1955
355;async;100;0.798042;0.107504;2.03598
355;inner;100;2.99685;2.06047;3.54678
355;wait;100;5.2699e-05;2.778e-05;0.000127979
355;boundary;100;0.0760826;0.0576642;0.212896
355;calc iter;100;3.87103;3.12141;5.05737
355;calc total;1;389.673;389.673;389.673
355;total;1;463.927;463.927;463.927
356;initialize;1;48.3256;48.3256;48.3256
356;async;100;0.966799;0.0275444;1.91056
356;inner;100;2.81508;2.04357;3.53499
356;wait;100;5.48331e-05;2.9259e-05;0.000135588
356;boundary;100;0.0859125;0.0626531;0.190609
356;calc iter;100;3.86785;2.53498;4.7686
356;calc total;1;389.673;389.673;389.673
356;total;1;464.057;464.057;464.057
357;initialize;1;48.16;48.16;48.16
357;async;100;1.12972;0.10885;2.2743
357;inner;100;2.63806;1.83947;3.54057
357;wait;100;6.32935e-05;3.5789e-05;0.000123549
357;boundary;100;0.0995185;0.0586818;0.209914
357;calc iter;100;3.86736;2.91563;5.1702
357;calc total;1;389.673;389.673;389.673
357;total;1;463.892;463.892;463.892
358;initialize;1;48.0084;48.0084;48.0084
358;async;100;0.888067;0.106222;1.56205
358;inner;100;2.90377;2.43363;3.55081
358;wait;100;4.51724e-05;2.763e-05;0.000129598
358;boundary;100;0.0813515;0.0495591;0.216282
358;calc iter;100;3.87323;3.06799;4.77843
358;calc total;1;389.673;389.673;389.673
358;total;1;463.74;463.74;463.74
359;initialize;1;48.2146;48.2146;48.2146
359;async;100;0.85961;0.102133;1.515
359;inner;100;2.93721;2.51515;3.54463
359;wait;100;3.75787e-05;2.764e-05;0.000136248
359;boundary;100;0.0765122;0.0517037;0.205762
359;calc iter;100;3.87337;3.21112;4.54437
359;calc total;1;389.673;389.673;389.673
359;total;1;463.946;463.946;463.946
360;initialize;1;48.2425;48.2425;48.2425
360;async;100;0.521019;0.108348;0.800647
360;inner;100;3.28388;3.06327;3.61148
360;wait;100;7.10717e-05;3.1869e-05;0.000232607
360;boundary;100;0.0755269;0.0461143;0.247391
360;calc iter;100;3.8805;3.66662;4.04178
360;calc total;1;389.673;389.673;389.673
360;total;1;463.975;463.975;463.975
361;initialize;1;48.2444;48.2444;48.2444
361;async;100;0.526019;0.0982631;0.803827
361;inner;100;3.28771;3.06066;3.59303
361;wait;100;5.03214e-05;2.4599e-05;0.000220187
361;boundary;100;0.0667189;0.0445029;0.252974
361;calc iter;100;3.8805;3.65827;4.05413
361;calc total;1;389.673;389.673;389.673
361;total;1;463.976;463.976;463.976
362;initialize;1;48.2189;48.2189;48.2189
362;async;100;0.524289;0.108819;0.810699
362;inner;100;3.29115;3.05993;3.64521
362;wait;100;4.35508e-05;2.003e-05;0.000364495
362;boundary;100;0.0650576;0.0466576;0.229289
362;calc iter;100;3.88054;3.66282;4.04901
362;calc total;1;389.673;389.673;389.673
362;total;1;463.951;463.951;463.951
363;initialize;1;48.3305;48.3305;48.3305
363;async;100;0.521235;0.101736;0.8016
363;inner;100;3.28945;3.05311;3.61681
363;wait;100;5.50932e-05;2.216e-05;0.000332995
363;boundary;100;0.0696498;0.0475434;0.248318
363;calc iter;100;3.88039;3.67047;4.04724
363;calc total;1;389.673;389.673;389.673
363;total;1;464.063;464.063;464.063
364;initialize;1;48.282;48.282;48.282
364;async;100;0.55251;0.101445;1.47231
364;inner;100;3.24104;2.39342;3.5799
364;wait;100;6.78744e-05;3.114e-05;0.000265346
364;boundary;100;0.0810813;0.0586874;0.276753
364;calc iter;100;3.8747;2.76464;4.68475
364;calc total;1;389.673;389.673;389.673
364;total;1;464.014;464.014;464.014
365;initialize;1;48.2415;48.2415;48.2415
365;async;100;0.568557;0.108022;1.33594
365;inner;100;3.22083;2.5703;3.60581
365;wait;100;8.08249e-05;3.7899e-05;0.000299336
365;boundary;100;0.089804;0.0633673;0.2526
365;calc iter;100;3.87927;2.96133;4.72757
365;calc total;1;389.673;389.673;389.673
365;total;1;463.973;463.973;463.973
366;initialize;1;48.2545;48.2545;48.2545
366;async;100;0.541253;0.101231;1.07334
366;inner;100;3.26633;2.84085;3.61376
366;wait;100;5.65846e-05;2.6049e-05;0.000340075
366;boundary;100;0.0718403;0.0567034;0.256359
366;calc iter;100;3.87948;3.13282;4.26112
366;calc total;1;389.673;389.673;389.673
366;total;1;463.986;463.986;463.986
367;initialize;1;48.2823;48.2823;48.2823
367;async;100;0.538717;0.108118;0.866333
367;inner;100;3.2716;3.04541;3.64242
367;wait;100;4.67022e-05;2.832e-05;0.000339355
367;boundary;100;0.0691053;0.0553399;0.231304
367;calc iter;100;3.87947;3.6843;4.27632
367;calc total;1;389.673;389.673;389.673
367;total;1;464.014;464.014;464.014
368;initialize;1;48.1938;48.1938;48.1938
368;async;100;0.589776;0.10629;1.36361
368;inner;100;3.21465;2.59607;3.52541
368;wait;100;6.38119e-05;2.627e-05;0.000137838
368;boundary;100;0.069579;0.0449195;0.190175
368;calc iter;100;3.87408;3.3459;4.80199
368;calc total;1;389.673;389.673;389.673
368;total;1;463.925;463.925;463.925
369;initialize;1;48.2579;48.2579;48.2579
369;async;100;0.565877;0.107087;1.02735
369;inner;100;3.24529;2.89837;3.52721
369;wait;100;4.87089e-05;2.3019e-05;0.000117508
369;boundary;100;0.0628281;0.0433749;0.191922
369;calc iter;100;3.87405;3.57778;4.16153
369;calc total;1;389.673;389.673;389.673
369;total;1;463.989;463.989;463.989
370;initialize;1;48.2167;48.2167;48.2167
370;async;100;0.564135;0.109288;1.01321
370;inner;100;3.24852;2.90571;3.53916
370;wait;100;3.64049e-05;1.964e-05;0.000129338
370;boundary;100;0.0614489;0.0445964;0.215277
370;calc iter;100;3.87414;3.58728;4.16166
370;calc total;1;389.673;389.673;389.673
370;total;1;463.948;463.948;463.948
371;initialize;1;48.0082;48.0082;48.0082
371;async;100;0.564857;0.105945;1.2753
371;inner;100;3.24381;2.75834;3.53427
371;wait;100;4.86029e-05;2.193e-05;0.000135148
371;boundary;100;0.0651224;0.0452385;0.198034
371;calc iter;100;3.87384;3.0187;4.6951
371;calc total;1;389.673;389.673;389.673
371;total;1;463.74;463.74;463.74
372;initialize;1;48.1917;48.1917;48.1917
372;async;100;0.684246;0.107781;2.17381
372;inner;100;3.10719;1.86191;3.5308
372;wait;100;6.04725e-05;3.015e-05;0.000145048
372;boundary;100;0.0789964;0.0574305;0.202596
372;calc iter;100;3.8705;2.44952;5.19426
372;calc total;1;389.673;389.673;389.673
372;total;1;463.923;463.923;463.923
373;initialize;1;48.2442;48.2442;48.2442
373;async;100;0.757888;0.059478;2.33945
373;inner;100;3.02654;2.04103;3.5317
373;wait;100;7.29649e-05;3.97e-05;0.000140129
373;boundary;100;0.0884494;0.0607156;0.204059
373;calc iter;100;3.87295;2.2072;5.63117
373;calc total;1;389.673;389.673;389.673
373;total;1;463.976;463.976;463.976
374;initialize;1;48.3286;48.3286;48.3286
374;async;100;0.620364;0.108625;1.58971
374;inner;100;3.17784;2.55751;3.54306
374;wait;100;4.97101e-05;2.3679e-05;0.000102649
374;boundary;100;0.0749387;0.0568015;0.224264
374;calc iter;100;3.8732;3.31004;4.59062
374;calc total;1;389.673;389.673;389.673
374;total;1;464.06;464.06;464.06
375;initialize;1;48.192;48.192;48.192
375;async;100;0.61667;0.108201;1.6081
375;inner;100;3.18649;2.55863;3.54227
375;wait;100;4.07622e-05;2.5659e-05;0.000113879
375;boundary;100;0.0700367;0.0566276;0.226318
375;calc iter;100;3.87324;3.40256;4.60265
375;calc total;1;389.673;389.673;389.673
375;total;1;463.923;463.923;463.923
376;initialize;1;48.3287;48.3287;48.3287
376;async;100;0.664544;0.108929;1.31784
376;inner;100;3.12912;2.67433;3.58652
376;wait;100;5.12822e-05;2.7549e-05;0.000323396
376;boundary;100;0.073587;0.0449351;0.275545
376;calc iter;100;3.8673;3.0485;4.50185
376;calc total;1;389.673;389.673;389.673
376;total;1;464.06;464.06;464.06
377;initialize;1;48.2912;48.2912;48.2912
377;async;100;0.754747;0.0666997;1.86972
377;inner;100;3.02617;2.14075;3.59025
377;wait;100;6.08715e-05;2.99e-05;0.000339436
377;boundary;100;0.0861247;0.0587703;0.272127
377;calc iter;100;3.8671;2.84379;4.96443
377;calc total;1;389.673;389.673;389.673
377;total;1;464.022;464.022;464.022
378;initialize;1;48.2595;48.2595;48.2595
378;async;100;0.682431;0.0170154;1.94274
378;inner;100;3.1085;2.26539;3.61154
378;wait;100;5.06692e-05;2.851e-05;0.000374685
378;boundary;100;0.0764951;0.049198;0.256136
378;calc iter;100;3.86748;2.78485;4.96899
378;calc total;1;389.673;389.673;389.673
378;total;1;463.991;463.991;463.991
379;initialize;1;48.2741;48.2741;48.2741
379;async;100;0.668286;0.108105;1.60156
379;inner;100;3.12516;2.42139;3.62939
379;wait;100;4.97521e-05;2.5969e-05;0.000409224
379;boundary;100;0.073923;0.0465636;0.244458
379;calc iter;100;3.86742;3.00252;4.80205
379;calc total;1;389.673;389.673;389.673
379;total;1;464.005;464.005;464.005
380;initialize;1;48.2582;48.2582;48.2582
380;async;100;0.754065;0.0368678;3.24352
380;inner;100;3.01804;1.37461;3.58966
380;wait;100;7.17116e-05;3.599e-05;0.000366415
380;boundary;100;0.0881023;0.0497783;0.271985
380;calc iter;100;3.86028;2.00428;6.43935
380;calc total;1;389.673;389.673;389.673
380;total;1;463.99;463.99;463.99
381;initialize;1;48.2706;48.2706;48.2706
381;async;100;0.701239;0.0235723;1.67403
381;inner;100;3.07657;2.38102;3.57548
381;wait;100;5.66229e-05;3.017e-05;0.000145988
381;boundary;100;0.0826195;0.0456057;0.274284
381;calc iter;100;3.86049;2.79462;4.87527
381;calc total;1;389.673;389.673;389.673
381;total;1;464.002;464.002;464.002
384;initialize;1;48.4288;48.4288;48.4288
384;async;100;0.515428;0.0312283;1.14315
384;inner;100;3.27375;2.77567;3.68979
384;wait;100;5.10466e-05;3.371e-05;0.000114679
384;boundary;100;0.0853777;0.0621877;0.268344
384;calc iter;100;3.87461;3.2487;4.38783
384;calc total;1;389.672;389.672;389.672
384;total;1;464.16;464.16;464.16
385;initialize;1;48.4258;48.4258;48.4258
385;async;100;0.724032;0.0852538;1.98649
385;inner;100;3.05563;2.08372;3.66628
385;wait;100;6.63815e-05;3.7309e-05;0.000134159
385;boundary;100;0.100511;0.0645486;0.235926
385;calc iter;100;3.88024;2.73666;4.68318
385;calc total;1;389.672;389.672;389.672
385;total;1;464.157;464.157;464.157
386;initialize;1;48.4256;48.4256;48.4256
386;async;100;0.641605;0.0914321;1.35177
386;inner;100;3.14079;2.56848;3.6772
386;wait;100;6.05638e-05;3.1359e-05;0.000129139
386;boundary;100;0.0979627;0.0619129;0.251567
386;calc iter;100;3.88042;3.12216;4.54648
386;calc total;1;389.672;389.672;389.672
386;total;1;464.157;464.157;464.157
387;initialize;1;48.4219;48.4219;48.4219
387;async;100;0.565109;0.0842361;1.24978
387;inner;100;3.22701;2.69998;3.67875
387;wait;100;4.13095e-05;3.054e-05;8.239e-05
387;boundary;100;0.0881192;0.0601595;0.257512
387;calc iter;100;3.88029;3.29215;4.45234
387;calc total;1;389.672;389.672;389.672
387;total;1;464.153;464.153;464.153
388;initialize;1;48.4298;48.4298;48.4298
388;async;100;0.572395;0.109269;1.60956
388;inner;100;3.21803;2.57195;3.65265
388;wait;100;6.17386e-05;3.045e-05;0.000111589
388;boundary;100;0.0902703;0.0628621;0.194964
388;calc iter;100;3.88076;2.94207;4.94325
388;calc total;1;389.672;389.672;389.672
388;total;1;464.16;464.16;464.16
389;initialize;1;48.427;48.427;48.427
389;async;100;0.488236;0.109884;1.04212
389;inner;100;3.30878;2.83524;3.65202
389;wait;100;4.92101e-05;3.123e-05;0.000118899
389;boundary;100;0.0799129;0.0592715;0.196938
389;calc iter;100;3.87698;3.5704;4.31348
389;calc total;1;389.672;389.672;389.672
389;total;1;464.157;464.157;464.157
390;initialize;1;48.4204;48.4204;48.4204
390;async;100;0.468708;0.109043;0.808157
390;inner;100;3.33835;3.06344;3.66261
390;wait;100;4.10895e-05;2.828e-05;0.000118859
390;boundary;100;0.0741013;0.0593991;0.210748
390;calc iter;100;3.8812;3.39949;4.16842
390;calc total;1;389.672;389.672;389.672
390;total;1;464.151;464.151;464.151
391;initialize;1;48.4124;48.4124;48.4124
391;async;100;0.46715;0.107745;0.798097
391;inner;100;3.33933;3.05895;3.65877
391;wait;100;4.43385e-05;2.659e-05;0.000146679
391;boundary;100;0.0746436;0.0590369;0.203852
391;calc iter;100;3.88117;3.38407;4.15481
391;calc total;1;389.672;389.672;389.672
391;total;1;464.143;464.143;464.143
392;initialize;1;48.4137;48.4137;48.4137
392;async;100;0.357074;0.0261846;1.02255
392;inner;100;3.44278;2.81216;3.69978
392;wait;100;5.40055e-05;2.529e-05;0.000202588
392;boundary;100;0.0823315;0.0514864;0.288223
392;calc iter;100;3.88224;2.93672;4.47554
392;calc total;1;389.672;389.672;389.672
392;total;1;464.144;464.144;464.144
393;initialize;1;48.423;48.423;48.423
393;async;100;0.369135;0.0160703;1.12217
393;inner;100;3.41578;2.78903;3.69992
393;wait;100;8.18628e-05;2.4259e-05;0.000145999
393;boundary;100;0.0974963;0.044936;0.287828
393;calc iter;100;3.8825;2.98983;4.50634
393;calc total;1;389.672;389.672;389.672
393;total;1;464.154;464.154;464.154
394;initialize;1;48.4275;48.4275;48.4275
394;async;100;0.333439;0.0284297;0.554402
394;inner;100;3.46391;3.31779;3.74119
394;wait;100;7.68884e-05;3.165e-05;0.000292007
394;boundary;100;0.0851153;0.0463852;0.27487
394;calc iter;100;3.88255;3.61078;4.10758
394;calc total;1;389.672;389.672;389.672
394;total;1;464.158;464.158;464.158
395;initialize;1;48.4116;48.4116;48.4116
395;async;100;0.331196;0.02874;0.504402
395;inner;100;3.47111;3.31815;3.7526
395;wait;100;5.43134e-05;2.686e-05;0.000280097
395;boundary;100;0.0800925;0.0442499;0.277916
395;calc iter;100;3.88246;3.70494;4.10551
395;calc total;1;389.672;389.672;389.672
395;total;1;464.142;464.142;464.142
396;initialize;1;48.4293;48.4293;48.4293
396;async;100;0.320937;0.031156;0.64665
396;inner;100;3.47226;3.2654;3.7003
396;wait;100;7.75418e-05;3.278e-05;0.000240308
396;boundary;100;0.0876643;0.0470779;0.287551
396;calc iter;100;3.88094;3.52005;4.1653
396;calc total;1;389.672;389.672;389.672
396;total;1;464.16;464.16;464.16
397;initialize;1;48.4289;48.4289;48.4289
397;async;100;0.32722;0.0399006;1.07919
397;inner;100;3.4704;2.87903;3.74496
397;wait;100;6.35597e-05;3.1439e-05;0.000145829
397;boundary;100;0.0802623;0.0479412;0.292459
397;calc iter;100;3.87795;3.09194;4.62105
397;calc total;1;389.672;389.672;389.672
397;total;1;464.16;464.16;464.16
398;initialize;1;48.4289;48.4289;48.4289
398;async;100;0.317948;0.0310544;0.510883
398;inner;100;3.48806;3.35152;3.78141
398;wait;100;4.65193e-05;2.334e-05;0.000292168
398;boundary;100;0.0752553;0.0440541;0.272917
398;calc iter;100;3.88131;3.63706;4.10791
398;calc total;1;389.672;389.672;389.672
398;total;1;464.16;464.16;464.16
399;initialize;1;48.4102;48.4102;48.4102
399;async;100;0.316432;0.0280596;0.504789
399;inner;100;3.48626;3.35052;3.74838
399;wait;100;4.81142e-05;2.396e-05;0.000280437
399;boundary;100;0.0784362;0.050476;0.272847
399;calc iter;100;3.88118;3.62222;4.1084
399;calc total;1;389.672;389.672;389.672
399;total;1;464.141;464.141;464.141
400;initialize;1;48.4225;48.4225;48.4225
400;async;100;0.420434;0.0213212;1.10286
400;inner;100;3.3742;2.73572;3.66011
400;wait;100;5.57881e-05;3.1579e-05;0.000135969
400;boundary;100;0.0890444;0.045483;0.235765
400;calc iter;100;3.88373;3.31444;4.44191
400;calc total;1;389.672;389.672;389.672
400;total;1;464.153;464.153;464.153
401;initialize;1;48.4197;48.4197;48.4197
401;async;100;0.42838;0.0302646;1.16039
401;inner;100;3.36302;2.83759;3.66142
401;wait;100;5.45008e-05;3.034e-05;0.000107979
401;boundary;100;0.0922098;0.0473193;0.235609
401;calc iter;100;3.88367;3.34631;4.56854
401;calc total;1;389.672;389.672;389.672
401;total;1;464.15;464.15;464.15
402;initialize;1;48.4191;48.4191;48.4191
402;async;100;0.389317;0.0499381;1.21115
402;inner;100;3.41066;3.04385;3.6728
402;wait;100;4.87068e-05;2.499e-05;0.000117569
402;boundary;100;0.0838886;0.0461533;0.248159
402;calc iter;100;3.88391;3.52671;4.62009
402;calc total;1;389.672;389.672;389.672
402;total;1;464.149;464.149;464.149
403;initialize;1;48.4298;48.4298;48.4298
403;async;100;0.379495;0.0520188;1.05654
403;inner;100;3.42085;2.7911;3.67118
403;wait;100;4.53991e-05;2.9669e-05;0.000127269
403;boundary;100;0.083494;0.0473716;0.246577
403;calc iter;100;3.88388;2.95671;4.35183
403;calc total;1;389.672;389.672;389.672
403;total;1;464.16;464.16;464.16
404;initialize;1;48.4293;48.4293;48.4293
404;async;100;0.380233;0.0207398;1.11403
404;inner;100;3.41462;2.63416;3.6606
404;wait;100;5.71721e-05;3.131e-05;8.7779e-05
404;boundary;100;0.0861277;0.0594064;0.236198
404;calc iter;100;3.88104;2.91283;4.31331
404;calc total;1;389.672;389.672;389.672
404;total;1;464.16;464.16;464.16
405;initialize;1;48.4293;48.4293;48.4293
405;async;100;0.351415;0.0352208;1.09853
405;inner;100;3.44268;2.76073;3.66013
405;wait;100;6.13682e-05;3.474e-05;0.000126199
405;boundary;100;0.0842957;0.0612257;0.236254
405;calc iter;100;3.87846;3.38909;4.26488
405;calc total;1;389.672;389.672;389.672
405;total;1;464.16;464.16;464.16
406;initialize;1;48.4107;48.4107;48.4107
406;async;100;0.331794;0.0230078;1.05577
406;inner;100;3.47509;2.9801;3.67392
406;wait;100;4.22643e-05;2.679e-05;0.000125239
406;boundary;100;0.0738854;0.0518446;0.242862
406;calc iter;100;3.88082;3.43146;4.32087
406;calc total;1;389.672;389.672;389.672
406;total;1;464.141;464.141;464.141
407;initialize;1;48.4212;48.4212;48.4212
407;async;100;0.332518;0.0532083;0.989807
407;inner;100;3.47531;2.99675;3.67388
407;wait;100;4.5031e-05;2.7329e-05;9.857e-05
407;boundary;100;0.0733013;0.0516427;0.248213
407;calc iter;100;3.88118;3.51778;4.26178
407;calc total;1;389.672;389.672;389.672
407;total;1;464.152;464.152;464.152
408;initialize;1;48.429;48.429;48.429
408;async;100;0.343966;0.021652;1.38217
408;inner;100;3.45669;2.67266;3.7187
408;wait;100;7.07007e-05;2.303e-05;0.000444296
408;boundary;100;0.0859566;0.0481316;0.288955
408;calc iter;100;3.88669;3.02552;4.96036
408;calc total;1;389.672;389.672;389.672
408;total;1;464.16;464.16;464.16
409;initialize;1;48.4289;48.4289;48.4289
409;async;100;0.3192;0.069491;0.714351
409;inner;100;3.49593;3.18807;3.70424
409;wait;100;5.34874e-05;2.368e-05;0.000153059
409;boundary;100;0.0716264;0.0447841;0.234977
409;calc iter;100;3.88681;3.40415;4.27414
409;calc total;1;389.672;389.672;389.672
409;total;1;464.16;464.16;464.16
410;initialize;1;48.4289;48.4289;48.4289
410;async;100;0.316502;0.0282451;0.710922
410;inner;100;3.50196;3.22857;3.76543
410;wait;100;4.75497e-05;2.297e-05;0.000531935
410;boundary;100;0.0683204;0.0444829;0.253797
410;calc iter;100;3.88683;3.66277;4.22886
410;calc total;1;389.672;389.672;389.672
410;total;1;464.16;464.16;464.16
411;initialize;1;48.4251;48.4251;48.4251
411;async;100;0.342738;0.0593135;1.67172
411;inner;100;3.47473;2.51663;3.75467
411;wait;100;4.67794e-05;2.241e-05;0.000134389
411;boundary;100;0.0692917;0.0435047;0.285499
411;calc iter;100;3.88681;3.19673;5.20477
411;calc total;1;389.672;389.672;389.672
411;total;1;464.156;464.156;464.156
412;initialize;1;48.4146;48.4146;48.4146
412;async;100;0.357235;0.0155025;1.7709
412;inner;100;3.44978;2.32913;3.71819
412;wait;100;5.4255e-05;2.3039e-05;0.000377867
412;boundary;100;0.0793352;0.0461274;0.288282
412;calc iter;100;3.88641;2.9987;4.95113
412;calc total;1;389.672;389.672;389.672
412;total;1;464.145;464.145;464.145
413;initialize;1;48.4165;48.4165;48.4165
413;async;100;0.474022;0.0401738;1.60585
413;inner;100;3.3177;2.50479;3.72314
413;wait;100;6.85971e-05;2.504e-05;0.000396066
413;boundary;100;0.0938578;0.0463192;0.280997
413;calc iter;100;3.88565;3.11939;5.18579
413;calc total;1;389.672;389.672;389.672
413;total;1;464.147;464.147;464.147
414;initialize;1;48.4289;48.4289;48.4289
414;async;100;0.338042;0.0320751;0.728851
414;inner;100;3.47222;3.15999;3.77414
414;wait;100;5.83087e-05;2.506e-05;0.000503276
414;boundary;100;0.0762158;0.0451248;0.243955
414;calc iter;100;3.88654;3.57384;4.21099
414;calc total;1;389.672;389.672;389.672
414;total;1;464.16;464.16;464.16
415;initialize;1;48.4289;48.4289;48.4289
415;async;100;0.334044;0.0283958;0.732272
415;inner;100;3.47863;3.15859;3.76224
415;wait;100;4.62224e-05;2.352e-05;0.000447776
415;boundary;100;0.073871;0.0453619;0.254017
415;calc iter;100;3.88659;3.58642;4.20942
415;calc total;1;389.672;389.672;389.672
415;total;1;464.16;464.16;464.16
416;initialize;1;48.4129;48.4129;48.4129
416;async;100;0.411661;0.100474;0.966984
416;inner;100;3.38261;2.92793;3.66227
416;wait;100;5.51115e-05;2.5049e-05;0.000140029
416;boundary;100;0.0893659;0.0598424;0.214927
416;calc iter;100;3.8837;3.42692;4.64395
416;calc total;1;389.672;389.672;389.672
416;total;1;464.143;464.143;464.143
417;initialize;1;48.4168;48.4168;48.4168
417;async;100;0.356499;0.0963802;0.679619
417;inner;100;3.45466;3.17613;3.65853
417;wait;100;4.40139e-05;2.7799e-05;0.000125379
417;boundary;100;0.072599;0.0594054;0.192957
417;calc iter;100;3.88381;3.69907;4.07281
417;calc total;1;389.672;389.672;389.672
417;total;1;464.147;464.147;464.147
418;initialize;1;48.4143;48.4143;48.4143
418;async;100;0.3543;0.0964662;0.685534
418;inner;100;3.46011;3.18228;3.67308
418;wait;100;4.13531e-05;2.625e-05;0.000132028
418;boundary;100;0.0693669;0.0591685;0.226014
418;calc iter;100;3.88382;3.69328;4.06181
418;calc total;1;389.672;389.672;389.672
418;total;1;464.145;464.145;464.145
419;initialize;1;48.416;48.416;48.416
419;async;100;0.391098;0.080766;1.05697
419;inner;100;3.40735;2.87646;3.66857
419;wait;100;5.25268e-05;2.847e-05;0.000123158
419;boundary;100;0.0836316;0.0599894;0.220013
419;calc iter;100;3.88213;3.44651;4.303
419;calc total;1;389.672;389.672;389.672
419;total;1;464.146;464.146;464.146
420;initialize;1;48.4293;48.4293;48.4293
420;async;100;0.480663;0.020743;1.15668
420;inner;100;3.31003;2.70681;3.66071
420;wait;100;5.31339e-05;3.189e-05;9.9739e-05
420;boundary;100;0.0900391;0.0662101;0.217099
420;calc iter;100;3.88079;3.06292;4.35494
420;calc total;1;389.672;389.672;389.672
420;total;1;464.16;464.16;464.16
421;initialize;1;48.4293;48.4293;48.4293
421;async;100;0.546067;0.101764;0.977845
421;inner;100;3.238;2.83395;3.65888
421;wait;100;6.38218e-05;3.7099e-05;0.000135419
421;boundary;100;0.0963217;0.0692338;0.213027
421;calc iter;100;3.88046;3.39293;4.40697
421;calc total;1;389.672;389.672;389.672
421;total;1;464.16;464.16;464.16
422;initialize;1;48.4289;48.4289;48.4289
422;async;100;0.42306;0.087101;0.986552
422;inner;100;3.3748;2.93942;3.67449
422;wait;100;4.53381e-05;3.066e-05;0.000118689
422;boundary;100;0.0839422;0.060598;0.249134
422;calc iter;100;3.88185;3.46154;4.34415
422;calc total;1;389.672;389.672;389.672
422;total;1;464.16;464.16;464.16
423;initialize;1;48.4289;48.4289;48.4289
423;async;100;0.401845;0.0938062;0.950615
423;inner;100;3.39815;2.94618;3.67427
423;wait;100;4.11656e-05;3.051e-05;8.4319e-05
423;boundary;100;0.0820311;0.0600631;0.252028
423;calc iter;100;3.88207;3.56691;4.20386
423;calc total;1;389.672;389.672;389.672
423;total;1;464.16;464.16;464.16
424;initialize;1;48.4149;48.4149;48.4149
424;async;100;0.258273;0.0375854;0.453725
424;inner;100;3.54979;3.40447;3.74073
424;wait;100;7.09397e-05;2.685e-05;0.000188279
424;boundary;100;0.0788868;0.0522405;0.291123
424;calc iter;100;3.88703;3.78222;4.089
424;calc total;1;389.672;389.672;389.672
424;total;1;464.145;464.145;464.145
425;initialize;1;48.4146;48.4146;48.4146
425;async;100;0.257124;0.0265449;0.447835
425;inner;100;3.56024;3.40149;3.77072
425;wait;100;6.42898e-05;3.018e-05;0.000404557
425;boundary;100;0.0696207;0.0469074;0.270607
425;calc iter;100;3.88705;3.779;4.10347
425;calc total;1;389.672;389.672;389.672
425;total;1;464.145;464.145;464.145
426;initialize;1;48.4148;48.4148;48.4148
426;async;100;0.265174;0.0281621;0.458483
426;inner;100;3.55301;3.40734;3.75353
426;wait;100;4.85633e-05;2.381e-05;0.000313358
426;boundary;100;0.0688023;0.0494425;0.276473
426;calc iter;100;3.88703;3.77669;4.09957
426;calc total;1;389.672;389.672;389.672
426;total;1;464.145;464.145;464.145
427;initialize;1;48.4148;48.4148;48.4148
427;async;100;0.255588;0.021506;0.456895
427;inner;100;3.55508;3.39933;3.75392
427;wait;100;6.49823e-05;2.473e-05;0.000172328
427;boundary;100;0.0762004;0.0516155;0.279727
427;calc iter;100;3.88693;3.78092;4.06822
427;calc total;1;389.672;389.672;389.672
427;total;1;464.145;464.145;464.145
428;initialize;1;48.4088;48.4088;48.4088
428;async;100;0.271502;0.0235081;0.616352
428;inner;100;3.5286;3.21089;3.71692
428;wait;100;6.67704e-05;2.9589e-05;0.000385987
428;boundary;100;0.086365;0.0583059;0.275058
428;calc iter;100;3.88654;3.58654;4.17889
428;calc total;1;389.672;389.672;389.672
428;total;1;464.139;464.139;464.139
429;initialize;1;48.4076;48.4076;48.4076
429;async;100;0.279207;0.0323049;0.567533
429;inner;100;3.51213;3.2819;3.74312
429;wait;100;8.08745e-05;3.855e-05;0.000196169
429;boundary;100;0.0952852;0.0662817;0.291473
429;calc iter;100;3.88671;3.61193;4.24404
429;calc total;1;389.672;389.672;389.672
429;total;1;464.139;464.139;464.139
430;initialize;1;48.4082;48.4082;48.4082
430;async;100;0.259999;0.0272314;0.450694
430;inner;100;3.55201;3.38968;3.76431
430;wait;100;6.07301e-05;2.448e-05;0.000453026
430;boundary;100;0.0747864;0.0568139;0.240115
430;calc iter;100;3.88686;3.62864;4.11098
430;calc total;1;389.672;389.672;389.672
430;total;1;464.139;464.139;464.139
431;initialize;1;48.4086;48.4086;48.4086
431;async;100;0.258489;0.0265001;0.440167
431;inner;100;3.55405;3.39835;3.75612
431;wait;100;5.37768e-05;2.86e-05;0.000488466
431;boundary;100;0.0742866;0.0567777;0.253871
431;calc iter;100;3.88688;3.78363;4.10608
431;calc total;1;389.672;389.672;389.672
431;total;1;464.139;464.139;464.139
432;initialize;1;48.3915;48.3915;48.3915
432;async;100;0.352228;0.0920319;0.779709
432;inner;100;3.44952;3.08124;3.65726
432;wait;100;6.04403e-05;2.4769e-05;9.7329e-05
432;boundary;100;0.0796436;0.0470663;0.211464
432;calc iter;100;3.88146;3.5291;4.23286
432;calc total;1;389.672;389.672;389.672
432;total;1;464.122;464.122;464.122
433;initialize;1;48.3919;48.3919;48.3919
433;async;100;0.340673;0.0800738;0.648197
433;inner;100;3.46907;3.21123;3.66347
433;wait;100;4.73078e-05;2.1389e-05;0.000151288
433;boundary;100;0.0716433;0.0442065;0.196004
433;calc iter;100;3.88143;3.72944;4.0212
433;calc total;1;389.672;389.672;389.672
433;total;1;464.123;464.123;464.123
434;initialize;1;48.3913;48.3913;48.3913
434;async;100;0.334289;0.0929244;0.630427
434;inner;100;3.47211;3.21351;3.66157
434;wait;100;4.0746e-05;2.424e-05;0.000144708
434;boundary;100;0.0750266;0.0468808;0.209062
434;calc iter;100;3.88147;3.72336;4.00772
434;calc total;1;389.672;389.672;389.672
434;total;1;464.122;464.122;464.122
435;initialize;1;48.3913;48.3913;48.3913
435;async;100;0.335348;0.0475989;0.626687
435;inner;100;3.46999;3.22147;3.66765
435;wait;100;5.2333e-05;2.383e-05;0.000126479
435;boundary;100;0.075933;0.0464883;0.228259
435;calc iter;100;3.88132;3.63154;4.13556
435;calc total;1;389.672;389.672;389.672
435;total;1;464.122;464.122;464.122
436;initialize;1;48.3748;48.3748;48.3748
436;async;100;0.389146;0.0968392;1.42504
436;inner;100;3.40057;2.43178;3.65038
436;wait;100;6.15292e-05;3.252e-05;0.000125709
436;boundary;100;0.0850053;0.0603399;0.20152
436;calc iter;100;3.87478;2.71274;4.46229
436;calc total;1;389.672;389.672;389.672
436;total;1;464.105;464.105;464.105
437;initialize;1;48.3752;48.3752;48.3752
437;async;100;0.423551;0.0840418;1.23491
437;inner;100;3.3642;2.67506;3.65872
437;wait;100;7.89971e-05;4.438e-05;0.000130739
437;boundary;100;0.0922884;0.0639027;0.215177
437;calc iter;100;3.88013;2.98778;4.64032
437;calc total;1;389.672;389.672;389.672
437;total;1;464.105;464.105;464.105
438;initialize;1;48.3752;48.3752;48.3752
438;async;100;0.353808;0.0606769;0.815058
438;inner;100;3.44355;3.11786;3.67021
438;wait;100;5.09608e-05;2.932e-05;0.000109759
438;boundary;100;0.0829886;0.0601446;0.228443
438;calc iter;100;3.8804;3.61953;4.1962
438;calc total;1;389.672;389.672;389.672
438;total;1;464.105;464.105;464.105
439;initialize;1;48.3752;48.3752;48.3752
439;async;100;0.355659;0.0686432;0.822322
439;inner;100;3.44864;3.11333;3.66832
439;wait;100;4.32551e-05;2.802e-05;0.000137989
439;boundary;100;0.0760194;0.0572784;0.226032
439;calc iter;100;3.88037;3.67966;4.17815
439;calc total;1;389.672;389.672;389.672
439;total;1;464.105;464.105;464.105
440;initialize;1;48.4297;48.4297;48.4297
440;async;100;0.353067;0.0162544;0.839474
440;inner;100;3.44643;2.98723;3.87159
440;wait;100;5.86798e-05;3e-05;0.000493575
440;boundary;100;0.0781148;0.0578114;0.154997
440;calc iter;100;3.87767;3.54816;4.15229
440;calc total;1;389.672;389.672;389.672
440;total;1;464.16;464.16;464.16
441;initialize;1;48.3368;48.3368;48.3368
441;async;100;0.416352;0.055034;0.865552
441;inner;100;3.36809;2.93978;3.67904
441;wait;100;6.38986e-05;3.2669e-05;0.000132499
441;boundary;100;0.0930719;0.0605659;0.256719
441;calc iter;100;3.87758;3.32676;4.19274
441;calc total;1;389.672;389.672;389.672
441;total;1;464.067;464.067;464.067
442;initialize;1;48.4298;48.4298;48.4298
442;async;100;0.381145;0.0522022;0.91192
442;inner;100;3.41063;2.97053;3.75524
442;wait;100;5.65423e-05;2.651e-05;0.000179358
442;boundary;100;0.0858189;0.057927;0.260813
442;calc iter;100;3.87766;3.25065;4.34808
442;calc total;1;389.672;389.672;389.672
442;total;1;464.16;464.16;464.16
443;initialize;1;48.3374;48.3374;48.3374
443;async;100;0.367368;0.048994;0.926324
443;inner;100;3.42406;2.96553;3.76043
443;wait;100;5.33475e-05;2.832e-05;0.000191018
443;boundary;100;0.0858743;0.0590847;0.270094
443;calc iter;100;3.87736;3.46229;4.34297
443;calc total;1;389.672;389.672;389.672
443;total;1;464.068;464.068;464.068
444;initialize;1;48.2875;48.2875;48.2875
444;async;100;0.428718;0.0432657;1.92669
444;inner;100;3.34757;2.21423;3.71803
444;wait;100;6.38123e-05;3.915e-05;0.000290888
444;boundary;100;0.0934268;0.0573382;0.25283
444;calc iter;100;3.86978;2.81095;5.397
444;calc total;1;389.672;389.672;389.672
444;total;1;464.018;464.018;464.018
445;initialize;1;48.2878;48.2878;48.2878
445;async;100;0.384793;0.0451159;1.13317
445;inner;100;3.40161;2.70118;3.71672
445;wait;100;5.81698e-05;2.9529e-05;0.000404586
445;boundary;100;0.0887323;0.0513112;0.254056
445;calc iter;100;3.8752;3.42925;4.18265
445;calc total;1;389.672;389.672;389.672
445;total;1;464.018;464.018;464.018
446;initialize;1;48.2606;48.2606;48.2606
446;async;100;0.352029;0.0589796;1.13003
446;inner;100;3.44582;2.73783;3.7352
446;wait;100;4.62305e-05;2.7219e-05;0.000336637
446;boundary;100;0.0778358;0.0468877;0.245994
446;calc iter;100;3.87574;3.39262;4.21019
446;calc total;1;389.672;389.672;389.672
446;total;1;463.991;463.991;463.991
447;initialize;1;48.235;48.235;48.235
447;async;100;0.35235;0.0418826;1.14673
447;inner;100;3.44663;2.72972;3.75945
447;wait;100;4.79569e-05;2.4689e-05;0.000441406
447;boundary;100;0.0766243;0.0522667;0.220792
447;calc iter;100;3.87565;3.37943;4.23607
447;calc total;1;389.672;389.672;389.672
447;total;1;463.966;463.966;463.966
448;initialize;1;48.2221;48.2221;48.2221
448;async;100;0.393981;0.0444954;0.771302
448;inner;100;3.41055;3.15069;3.65883
448;wait;100;4.9447e-05;2.8639e-05;0.000152638
448;boundary;100;0.0786535;0.0579851;0.205771
448;calc iter;100;3.88323;3.52162;4.19716
448;calc total;1;389.672;389.672;389.672
448;total;1;463.953;463.953;463.953
449;initialize;1;48.3167;48.3167;48.3167
449;async;100;0.53848;0.094458;1.16233
449;inner;100;3.24589;2.7786;3.66137
449;wait;100;7.02129e-05;3.717e-05;0.000137429
449;boundary;100;0.0990639;0.0618673;0.204079
449;calc iter;100;3.88351;3.39554;4.40073
449;calc total;1;389.672;389.672;389.672
449;total;1;464.047;464.047;464.047
450;initialize;1;48.1798;48.1798;48.1798
450;async;100;0.459253;0.0321126;0.810076
450;inner;100;3.32741;3.04228;3.67089
450;wait;100;7.04124e-05;3.346e-05;0.000111509
450;boundary;100;0.0968875;0.0616821;0.216991
450;calc iter;100;3.88362;3.59299;4.34858
450;calc total;1;389.672;389.672;389.672
450;total;1;463.91;463.91;463.91
451;initialize;1;48.4229;48.4229;48.4229
451;async;100;0.38394;0.0307369;0.790352
451;inner;100;3.41524;3.10793;3.66927
451;wait;100;5.2574e-05;3.494e-05;0.000134058
451;boundary;100;0.0842545;0.0614265;0.220972
451;calc iter;100;3.88349;3.51624;4.34794
451;calc total;1;389.672;389.672;389.672
451;total;1;464.153;464.153;464.153
452;initialize;1;48.1973;48.1973;48.1973
452;async;100;0.402189;0.0704939;1.03657
452;inner;100;3.38377;2.98381;3.65897
452;wait;100;6.59825e-05;3.853e-05;0.000115589
452;boundary;100;0.0952035;0.0622966;0.205833
452;calc iter;100;3.88123;3.41658;4.59244
452;calc total;1;389.672;389.672;389.672
452;total;1;463.928;463.928;463.928
453;initialize;1;48.0803;48.0803;48.0803
453;async;100;0.325907;0.108651;0.512412
453;inner;100;3.47254;3.25316;3.65757
453;wait;100;5.5167e-05;3.151e-05;0.000149448
453;boundary;100;0.0827322;0.0623719;0.206365
453;calc iter;100;3.88124;3.63263;4.0452
453;calc total;1;389.672;389.672;389.672
453;total;1;463.811;463.811;463.811
454;initialize;1;48.0564;48.0564;48.0564
454;async;100;0.314401;0.0533143;0.514034
454;inner;100;3.49278;3.35284;3.66936
454;wait;100;3.73387e-05;2.564e-05;0.000124979
454;boundary;100;0.074552;0.0579874;0.222883
454;calc iter;100;3.88177;3.58333;4.04003
454;calc total;1;389.672;389.672;389.672
454;total;1;463.787;463.787;463.787
455;initialize;1;48.1078;48.1078;48.1078
455;async;100;0.314004;0.0369255;0.514031
455;inner;100;3.49353;3.35887;3.66924
455;wait;100;4.36027e-05;2.768e-05;9.0819e-05
455;boundary;100;0.0740715;0.0588124;0.222965
455;calc iter;100;3.88165;3.57124;4.0484
455;calc total;1;389.672;389.672;389.672
455;total;1;463.838;463.838;463.838
456;initialize;1;48.2026;48.2026;48.2026
456;async;100;0.248713;0.0262897;0.535862
456;inner;100;3.55421;3.29658;3.70892
456;wait;100;5.38384e-05;2.665e-05;0.000199938
456;boundary;100;0.0817462;0.0474696;0.2751
456;calc iter;100;3.88473;3.45621;4.13489
456;calc total;1;389.672;389.672;389.672
456;total;1;463.933;463.933;463.933
457;initialize;1;48.2236;48.2236;48.2236
457;async;100;0.254774;0.0275735;0.658444
457;inner;100;3.53101;3.24856;3.70921
457;wait;100;8.20047e-05;3.416e-05;0.000177709
457;boundary;100;0.0988104;0.0449247;0.274971
457;calc iter;100;3.88468;3.43021;4.25693
457;calc total;1;389.672;389.672;389.672
457;total;1;463.955;463.955;463.955
458;initialize;1;48.0567;48.0567;48.0567
458;async;100;0.235139;0.0262256;0.376115
458;inner;100;3.56084;3.41126;3.73491
458;wait;100;7.631e-05;3.117e-05;0.000198898
458;boundary;100;0.0887608;0.0453313;0.271888
458;calc iter;100;3.88482;3.69177;4.09649
458;calc total;1;389.672;389.672;389.672
458;total;1;463.787;463.787;463.787
459;initialize;1;48.2632;48.2632;48.2632
459;async;100;0.233034;0.025138;0.375647
459;inner;100;3.5734;3.41414;3.74557
459;wait;100;6.65049e-05;3.061e-05;0.000313727
459;boundary;100;0.0783007;0.0465102;0.261525
459;calc iter;100;3.88481;3.70554;4.10006
459;calc total;1;389.672;389.672;389.672
459;total;1;463.993;463.993;463.993
460;initialize;1;48.2049;48.2049;48.2049
460;async;100;0.234189;0.0293429;0.384015
460;inner;100;3.56091;3.42216;3.70579
460;wait;100;8.01369e-05;3.7989e-05;0.000260627
460;boundary;100;0.0881458;0.0498522;0.278022
460;calc iter;100;3.88333;3.68466;4.09252
460;calc total;1;389.672;389.672;389.672
460;total;1;463.935;463.935;463.935
461;initialize;1;48.3182;48.3182;48.3182
461;async;100;0.240547;0.0320672;0.506402
461;inner;100;3.56557;3.28364;3.7325
461;wait;100;6.71563e-05;3.008e-05;0.000191089
461;boundary;100;0.0751208;0.0493739;0.276162
461;calc iter;100;3.88131;3.48356;4.1139
461;calc total;1;389.672;389.672;389.672
461;total;1;464.048;464.048;464.048
462;initialize;1;47.9447;47.9447;47.9447
462;async;100;0.239304;0.0322843;0.360142
462;inner;100;3.57402;3.40118;3.78107
462;wait;100;5.60219e-05;2.225e-05;0.000324317
462;boundary;100;0.0694174;0.0478925;0.26192
462;calc iter;100;3.8828;3.65763;4.10079
462;calc total;1;389.672;389.672;389.672
462;total;1;463.675;463.675;463.675
463;initialize;1;48.2248;48.2248;48.2248
463;async;100;0.239239;0.0278569;0.363051
463;inner;100;3.57267;3.43172;3.75201
463;wait;100;5.40843e-05;2.464e-05;0.000275997
463;boundary;100;0.0716891;0.05071;0.259365
463;calc iter;100;3.88366;3.65643;4.10027
463;calc total;1;389.672;389.672;389.672
463;total;1;463.955;463.955;463.955
464;initialize;1;47.9451;47.9451;47.9451
464;async;100;0.317754;0.0312877;0.793245
464;inner;100;3.47919;3.13638;3.65855
464;wait;100;6.24984e-05;2.7429e-05;0.000141088
464;boundary;100;0.0906014;0.0596689;0.195428
464;calc iter;100;3.88761;3.35319;4.33875
464;calc total;1;389.672;389.672;389.672
464;total;1;463.675;463.675;463.675
465;initialize;1;48.0395;48.0395;48.0395
465;async;100;0.337783;0.0336352;0.72719
465;inner;100;3.45618;3.17881;3.71171
465;wait;100;6.86659e-05;3.013e-05;0.000108239
465;boundary;100;0.0944424;0.060826;0.195999
465;calc iter;100;3.88847;3.58351;4.35936
465;calc total;1;389.672;389.672;389.672
465;total;1;463.77;463.77;463.77
466;initialize;1;48.1553;48.1553;48.1553
466;async;100;0.30844;0.0438153;0.67678
466;inner;100;3.48857;3.2079;3.67341
466;wait;100;6.71389e-05;2.9079e-05;0.000153598
466;boundary;100;0.0916908;0.0580543;0.229642
466;calc iter;100;3.88877;3.4933;4.417
466;calc total;1;389.672;389.672;389.672
466;total;1;463.885;463.885;463.885
467;initialize;1;48.1553;48.1553;48.1553
467;async;100;0.297464;0.0140894;0.819428
467;inner;100;3.49844;3.13453;3.66967
467;wait;100;5.83464e-05;3.1809e-05;0.000112289
467;boundary;100;0.0926391;0.0626386;0.236609
467;calc iter;100;3.8886;3.43648;4.33244
467;calc total;1;389.672;389.672;389.672
467;total;1;463.885;463.885;463.885
468;initialize;1;48.2593;48.2593;48.2593
468;async;100;0.309435;0.0289214;0.987083
468;inner;100;3.48715;2.89588;3.77517
468;wait;100;6.45543e-05;3.258e-05;0.000148028
468;boundary;100;0.0901373;0.0596743;0.199037
468;calc iter;100;3.88679;3.47847;4.41892
468;calc total;1;389.672;389.672;389.672
468;total;1;463.99;463.99;463.99
469;initialize;1;48.1084;48.1084;48.1084
469;async;100;0.299879;0.0393236;0.894717
469;inner;100;3.49933;2.98692;3.71341
469;wait;100;6.34476e-05;3.0739e-05;0.000136589
469;boundary;100;0.0842511;0.0584787;0.204697
469;calc iter;100;3.88353;3.49692;4.17179
469;calc total;1;389.672;389.672;389.672
469;total;1;463.839;463.839;463.839
470;initialize;1;48.0567;48.0567;48.0567
470;async;100;0.272869;0.0266932;0.740964
470;inner;100;3.52959;3.14931;3.73824
470;wait;100;5.0074e-05;2.8679e-05;0.000106149
470;boundary;100;0.0846422;0.058643;0.230538
470;calc iter;100;3.88716;3.57313;4.12362
470;calc total;1;389.672;389.672;389.672
470;total;1;463.787;463.787;463.787
471;initialize;1;48.1807;48.1807;48.1807
471;async;100;0.275167;0.0457498;0.69681
471;inner;100;3.53044;3.16423;3.69726
471;wait;100;5.16401e-05;2.9329e-05;0.000134179
471;boundary;100;0.0818353;0.0598618;0.221082
471;calc iter;100;3.88749;3.58771;4.08417
471;calc total;1;389.672;389.672;389.672
471;total;1;463.911;463.911;463.911
472;initialize;1;48.2953;48.2953;48.2953
472;async;100;0.276204;0.0220286;0.673327
472;inner;100;3.51997;3.24904;3.79374
472;wait;100;8.67375e-05;2.941e-05;0.000219718
472;boundary;100;0.0940468;0.0491868;0.272898
472;calc iter;100;3.89031;3.41254;4.29907
472;calc total;1;389.672;389.672;389.672
472;total;1;464.025;464.025;464.025
473;initialize;1;48.0334;48.0334;48.0334
473;async;100;0.267067;0.0313153;0.49658
473;inner;100;3.54292;3.35451;3.79413
473;wait;100;6.47628e-05;2.791e-05;0.000271368
473;boundary;100;0.080343;0.0452829;0.275161
473;calc iter;100;3.8904;3.59686;4.10509
473;calc total;1;389.672;389.672;389.672
473;total;1;463.763;463.763;463.763
474;initialize;1;48.313;48.313;48.313
474;async;100;0.270935;0.0285258;0.514134
474;inner;100;3.54526;3.4009;3.79883
474;wait;100;6.58131e-05;2.558e-05;0.000260267
474;boundary;100;0.0741827;0.0433776;0.260959
474;calc iter;100;3.89044;3.75943;4.13172
474;calc total;1;389.672;389.672;389.672
474;total;1;464.043;464.043;464.043
475;initialize;1;48.2966;48.2966;48.2966
475;async;100;0.283439;0.0287156;1.06975
475;inner;100;3.53021;2.98733;3.82488
475;wait;100;6.65624e-05;2.577e-05;0.000273028
475;boundary;100;0.0766729;0.043882;0.261091
475;calc iter;100;3.89039;3.24943;4.66637
475;calc total;1;389.672;389.672;389.672
475;total;1;464.027;464.027;464.027
476;initialize;1;48.0798;48.0798;48.0798
476;async;100;0.273633;0.030061;0.87269
476;inner;100;3.5282;3.07812;3.7121
476;wait;100;5.90115e-05;2.959e-05;0.000259568
476;boundary;100;0.0881324;0.0442819;0.277132
476;calc iter;100;3.89003;3.46172;4.45228
476;calc total;1;389.672;389.672;389.672
476;total;1;463.81;463.81;463.81
477;initialize;1;48.1165;48.1165;48.1165
477;async;100;0.321303;0.0327254;0.701113
477;inner;100;3.46425;3.19642;3.71583
477;wait;100;8.13673e-05;4.103e-05;0.000170218
477;boundary;100;0.104135;0.0460728;0.276699
477;calc iter;100;3.88977;3.57761;4.31061
477;calc total;1;389.672;389.672;389.672
477;total;1;463.847;463.847;463.847
478;initialize;1;48.1572;48.1572;48.1572
478;async;100;0.258561;0.0253682;0.460608
478;inner;100;3.54313;3.40112;3.76041
478;wait;100;6.38508e-05;2.348e-05;0.000270597
478;boundary;100;0.0883223;0.0448163;0.260546
478;calc iter;100;3.89008;3.62446;4.1045
478;calc total;1;389.672;389.672;389.672
478;total;1;463.887;463.887;463.887
479;initialize;1;48.3326;48.3326;48.3326
479;async;100;0.259638;0.0223529;0.436956
479;inner;100;3.54796;3.40726;3.76093
479;wait;100;5.10979e-05;2.367e-05;0.000306567
479;boundary;100;0.0824439;0.0477624;0.262273
479;calc iter;100;3.89009;3.76833;4.10398
479;calc total;1;389.672;389.672;389.672
479;total;1;464.063;464.063;464.063
480;initialize;1;48.2003;48.2003;48.2003
480;async;100;0.227976;0.0857337;0.420819
480;inner;100;3.57226;3.42402;3.67812
480;wait;100;6.34686e-05;3.1719e-05;9.907e-05
480;boundary;100;0.0889806;0.0593188;0.241109
480;calc iter;100;3.88929;3.74233;4.11606
480;calc total;1;389.672;389.672;389.672
480;total;1;463.93;463.93;463.93
481;initialize;1;48.3299;48.3299;48.3299
481;async;100;0.198356;0.102827;0.425214
481;inner;100;3.59746;3.42228;3.68948
481;wait;100;5.14504e-05;2.572e-05;0.000140129
481;boundary;100;0.093523;0.0582154;0.206375
481;calc iter;100;3.88939;3.78848;4.0588
481;calc total;1;389.672;389.672;389.672
481;total;1;464.06;464.06;464.06
482;initialize;1;47.9677;47.9677;47.9677
482;async;100;0.184965;0.0689475;0.427213
482;inner;100;3.60281;3.42748;3.69596
482;wait;100;4.73739e-05;2.81e-05;0.000126329
482;boundary;100;0.1014;0.0598776;0.239431
482;calc iter;100;3.88922;3.78561;4.02213
482;calc total;1;389.672;389.672;389.672
482;total;1;463.698;463.698;463.698
483;initialize;1;48.3303;48.3303;48.3303
483;async;100;0.230971;0.0483899;0.718654
483;inner;100;3.55026;3.10284;3.6896
483;wait;100;5.59463e-05;3.099e-05;0.000147799
483;boundary;100;0.107431;0.069977;0.192665
483;calc iter;100;3.88872;3.54505;4.20982
483;calc total;1;389.672;389.672;389.672
483;total;1;464.06;464.06;464.06
255;initialize;1;48.0539;48.0539;48.0539
255;async;100;0.950533;0.0218423;3.0283
255;inner;100;2.82361;1.60506;3.62269
255;wait;100;4.95253e-05;2.123e-05;0.000271216
255;boundary;100;0.0783414;0.0443691;0.259481
255;calc iter;100;3.85253;2.40582;5.85458
255;calc total;1;389.672;389.672;389.672
255;total;1;463.785;463.785;463.785
484;initialize;1;48.1771;48.1771;48.1771
484;async;100;0.292394;0.0987512;0.868023
484;inner;100;3.49788;3.01759;3.66396
484;wait;100;6.19384e-05;3.278e-05;0.000132118
484;boundary;100;0.0944933;0.0727128;0.19304
484;calc iter;100;3.88484;3.43459;4.29118
484;calc total;1;389.672;389.672;389.672
484;total;1;463.907;463.907;463.907
485;initialize;1;48.0565;48.0565;48.0565
485;async;100;0.275869;0.100072;0.663266
485;inner;100;3.51085;3.19354;3.66642
485;wait;100;6.31718e-05;3.744e-05;0.000124649
485;boundary;100;0.0997789;0.0807953;0.198245
485;calc iter;100;3.88657;3.60725;4.13568
485;calc total;1;389.672;389.672;389.672
485;total;1;463.787;463.787;463.787
486;initialize;1;48.0046;48.0046;48.0046
486;async;100;0.226657;0.0725572;0.514727
486;inner;100;3.5693;3.33145;3.6771
486;wait;100;5.67161e-05;3.244e-05;8.9749e-05
486;boundary;100;0.0918635;0.0624304;0.202374
486;calc iter;100;3.88788;3.70757;4.11849
486;calc total;1;389.672;389.672;389.672
486;total;1;463.735;463.735;463.735
487;initialize;1;48.0566;48.0566;48.0566
487;async;100;0.218204;0.0721369;0.49121
487;inner;100;3.57876;3.34148;3.6794
487;wait;100;4.61596e-05;2.864e-05;0.000240538
487;boundary;100;0.0913168;0.0581549;0.197523
487;calc iter;100;3.88833;3.71092;4.04238
487;calc total;1;389.672;389.672;389.672
487;total;1;463.787;463.787;463.787
488;initialize;1;48.0104;48.0104;48.0104
488;async;100;0.109354;0.0304546;0.314542
488;inner;100;3.66034;3.53513;3.77027
488;wait;100;7.9998e-05;2.817e-05;0.000226618
488;boundary;100;0.121035;0.050793;0.271669
488;calc iter;100;3.89081;3.81477;4.0715
488;calc total;1;389.672;389.672;389.672
488;total;1;463.741;463.741;463.741
489;initialize;1;48.0789;48.0789;48.0789
489;async;100;0.108586;0.0307258;0.338086
489;inner;100;3.67705;3.52317;3.80795
489;wait;100;7.18607e-05;2.8749e-05;0.000321668
489;boundary;100;0.105172;0.0481881;0.277262
489;calc iter;100;3.89088;3.8083;4.10095
489;calc total;1;389.672;389.672;389.672
489;total;1;463.809;463.809;463.809
490;initialize;1;48.0332;48.0332;48.0332
490;async;100;0.0924441;0.0242093;0.309871
490;inner;100;3.69091;3.54629;3.81573
490;wait;100;7.31554e-05;3.0019e-05;0.000360977
490;boundary;100;0.10737;0.0523296;0.223571
490;calc iter;100;3.8908;3.8085;4.11273
490;calc total;1;389.672;389.672;389.672
490;total;1;463.763;463.763;463.763
491;initialize;1;48.2387;48.2387;48.2387
491;async;100;0.0966308;0.0205346;0.310396
491;inner;100;3.67608;3.50922;3.78071
491;wait;100;8.75636e-05;2.8759e-05;0.000537296
491;boundary;100;0.117743;0.0606609;0.22418
491;calc iter;100;3.89054;3.81649;4.13287
491;calc total;1;389.672;389.672;389.672
491;total;1;463.969;463.969;463.969
492;initialize;1;47.945;47.945;47.945
492;async;100;0.114585;0.026298;0.394472
492;inner;100;3.6446;3.44551;3.7353
492;wait;100;7.48436e-05;4.1009e-05;0.000202488
492;boundary;100;0.131178;0.0766421;0.280123
492;calc iter;100;3.89044;3.76028;4.07506
492;calc total;1;389.672;389.672;389.672
492;total;1;463.675;463.675;463.675
493;initialize;1;48.0331;48.0331;48.0331
493;async;100;0.13178;0.0255436;0.325537
493;inner;100;3.64353;3.52149;3.71886
493;wait;100;7.13866e-05;4.047e-05;0.000208858
493;boundary;100;0.115026;0.0631217;0.282127
493;calc iter;100;3.89041;3.79737;4.10001
493;calc total;1;389.672;389.672;389.672
493;total;1;463.764;463.764;463.764
494;initialize;1;47.945;47.945;47.945
494;async;100;0.102175;0.0172032;0.301592
494;inner;100;3.66624;3.53396;3.78992
494;wait;100;6.45755e-05;2.613e-05;0.000439946
494;boundary;100;0.122244;0.0561126;0.237129
494;calc iter;100;3.89073;3.80604;4.10928
494;calc total;1;389.672;389.672;389.672
494;total;1;463.675;463.675;463.675
495;initialize;1;48.2629;48.2629;48.2629
495;async;100;0.100077;0.0174865;0.312148
495;inner;100;3.67101;3.51317;3.77223
495;wait;100;7.1086e-05;2.764e-05;0.000539975
495;boundary;100;0.119602;0.0542116;0.230616
495;calc iter;100;3.89076;3.81812;4.10976
495;calc total;1;389.672;389.672;389.672
495;total;1;463.993;463.993;463.993
496;initialize;1;47.9672;47.9672;47.9672
496;async;100;0.309525;0.109112;0.53334
496;inner;100;3.50224;3.30401;3.6803
496;wait;100;7.16333e-05;3.0609e-05;0.000118299
496;boundary;100;0.0737416;0.0481014;0.220198
496;calc iter;100;3.88559;3.78872;3.99033
496;calc total;1;389.672;389.672;389.672
496;total;1;463.698;463.698;463.698
497;initialize;1;48.266;48.266;48.266
497;async;100;0.305339;0.10674;0.54685
497;inner;100;3.51092;3.30142;3.69137
497;wait;100;4.99635e-05;2.445e-05;0.000135559
497;boundary;100;0.0692998;0.0467214;0.216451
497;calc iter;100;3.88561;3.76741;4.03026
497;calc total;1;389.672;389.672;389.672
497;total;1;463.997;463.997;463.997
498;initialize;1;47.9672;47.9672;47.9672
498;async;100;0.305617;0.105456;0.55172
498;inner;100;3.51143;3.30818;3.67591
498;wait;100;4.10935e-05;2.1519e-05;0.000137649
498;boundary;100;0.0684934;0.0464184;0.245956
498;calc iter;100;3.88558;3.76428;4.0297
498;calc total;1;389.672;389.672;389.672
498;total;1;463.698;463.698;463.698
499;initialize;1;48.0041;48.0041;48.0041
499;async;100;0.299628;0.103928;0.579203
499;inner;100;3.51181;3.28225;3.69546
499;wait;100;5.72022e-05;2.527e-05;0.000144898
499;boundary;100;0.0739639;0.0451595;0.233819
499;calc iter;100;3.88547;3.7639;4.05032
499;calc total;1;389.672;389.672;389.672
499;total;1;463.735;463.735;463.735
500;initialize;1;48.2373;48.2373;48.2373
500;async;100;0.33756;0.107189;0.729383
500;inner;100;3.46407;3.14241;3.65788
500;wait;100;6.19114e-05;2.759e-05;0.000143878
500;boundary;100;0.0834082;0.0568203;0.213833
500;calc iter;100;3.8851;3.54853;4.22439
500;calc total;1;389.672;389.672;389.672
500;total;1;463.967;463.967;463.967
501;initialize;1;48.0794;48.0794;48.0794
501;async;100;0.363288;0.10713;0.635256
501;inner;100;3.42964;3.24521;3.65724
501;wait;100;6.94872e-05;4.067e-05;0.000140849
501;boundary;100;0.0922689;0.062932;0.212883
501;calc iter;100;3.88527;3.64347;4.24523
501;calc total;1;389.672;389.672;389.672
501;total;1;463.809;463.809;463.809
502;initialize;1;48.0585;48.0585;48.0585
502;async;100;0.320018;0.109828;0.543621
502;inner;100;3.48785;3.30037;3.66917
502;wait;100;5.43949e-05;3.1369e-05;0.000163929
502;boundary;100;0.0774696;0.0562129;0.232899
502;calc iter;100;3.8854;3.68314;4.07724
502;calc total;1;389.672;389.672;389.672
502;total;1;463.789;463.789;463.789
503;initialize;1;48.2841;48.2841;48.2841
503;async;100;0.31359;0.109461;0.546909
503;inner;100;3.49629;3.29712;3.66997
503;wait;100;3.96632e-05;2.697e-05;9.0769e-05
503;boundary;100;0.075511;0.0555457;0.234468
503;calc iter;100;3.88543;3.7145;4.06223
503;calc total;1;389.672;389.672;389.672
503;total;1;464.014;464.014;464.014
504;initialize;1;48.3156;48.3156;48.3156
504;async;100;0.317724;0.0258286;0.767171
504;inner;100;3.47826;3.17353;3.7107
504;wait;100;6.29739e-05;3.211e-05;0.000224418
504;boundary;100;0.0850338;0.0594256;0.286144
504;calc iter;100;3.88108;3.58578;4.10529
504;calc total;1;389.672;389.672;389.672
504;total;1;464.046;464.046;464.046
505;initialize;1;48.1779;48.1779;48.1779
505;async;100;0.368472;0.0278345;0.736128
505;inner;100;3.41463;3.15251;3.71063
505;wait;100;7.55174e-05;3.427e-05;0.000264107
505;boundary;100;0.0978898;0.0601066;0.285753
505;calc iter;100;3.88107;3.64915;4.17147
505;calc total;1;389.672;389.672;389.672
505;total;1;463.908;463.908;463.908
506;initialize;1;48.1598;48.1598;48.1598
506;async;100;0.341059;0.0261482;0.766368
506;inner;100;3.44362;3.14456;3.74022
506;wait;100;7.11172e-05;2.9399e-05;0.000503736
506;boundary;100;0.0963618;0.0600991;0.262666
506;calc iter;100;3.88111;3.63212;4.15936
506;calc total;1;389.672;389.672;389.672
506;total;1;463.89;463.89;463.89
507;initialize;1;48.3157;48.3157;48.3157
507;async;100;0.320669;0.030636;0.756352
507;inner;100;3.46612;3.17415;3.75606
507;wait;100;7.11655e-05;3.215e-05;0.000561905
507;boundary;100;0.0938924;0.0639832;0.250618
507;calc iter;100;3.88076;3.56767;4.19591
507;calc total;1;389.672;389.672;389.672
507;total;1;464.046;464.046;464.046
508;initialize;1;48.0107;48.0107;48.0107
508;async;100;0.40404;0.0472777;1.76765
508;inner;100;3.37021;2.39876;3.69001
508;wait;100;8.8627e-05;5.305e-05;0.000166948
508;boundary;100;0.102295;0.0644492;0.284855
508;calc iter;100;3.87664;3.06899;4.87609
508;calc total;1;389.672;389.672;389.672
508;total;1;463.741;463.741;463.741
509;initialize;1;48.1068;48.1068;48.1068
509;async;100;0.323769;0.0449644;1.11485
509;inner;100;3.46883;2.74098;3.71268
509;wait;100;6.46916e-05;3.465e-05;0.000215118
509;boundary;100;0.0863595;0.0613224;0.28986
509;calc iter;100;3.87902;3.60402;4.53358
509;calc total;1;389.672;389.672;389.672
509;total;1;463.838;463.838;463.838
510;initialize;1;47.9572;47.9572;47.9572
510;async;100;0.302363;0.0297018;0.880625
510;inner;100;3.49982;2.99002;3.78705
510;wait;100;5.5532e-05;2.8599e-05;0.000546705
510;boundary;100;0.0773584;0.058528;0.255828
510;calc iter;100;3.8796;3.43782;4.23179
510;calc total;1;389.672;389.672;389.672
510;total;1;463.688;463.688;463.688
512;initialize;1;48.3742;48.3742;48.3742
512;async;100;0.149008;0.0302488;0.879661
512;inner;100;3.62761;3.09486;3.69597
512;wait;100;6.57041e-05;4.162e-05;0.000281096
512;boundary;100;0.106789;0.0633157;0.252554
512;calc iter;100;3.88348;3.44634;4.37569
512;calc total;1;389.673;389.673;389.673
512;total;1;464.107;464.107;464.107
513;initialize;1;48.3814;48.3814;48.3814
513;async;100;0.226731;0.0961914;0.469519
513;inner;100;3.56009;3.2655;3.65099
513;wait;100;7.1813e-05;4.869e-05;0.000131768
513;boundary;100;0.0961505;0.0635442;0.174158
513;calc iter;100;3.88305;3.64526;4.05307
513;calc total;1;389.673;389.673;389.673
513;total;1;464.114;464.114;464.114
514;initialize;1;48.3895;48.3895;48.3895
514;async;100;0.197215;0.0792652;0.444719
514;inner;100;3.58591;3.26787;3.66797
514;wait;100;6.08648e-05;3.6379e-05;0.000134518
514;boundary;100;0.100076;0.0662942;0.19853
514;calc iter;100;3.88326;3.65591;4.11438
514;calc total;1;389.673;389.673;389.673
514;total;1;464.122;464.122;464.122
515;initialize;1;48.1708;48.1708;48.1708
515;async;100;0.147399;0.0390009;0.438845
515;inner;100;3.63323;3.27549;3.6988
515;wait;100;5.74482e-05;3.4259e-05;0.000104668
515;boundary;100;0.102458;0.0630944;0.247091
515;calc iter;100;3.88315;3.62993;4.05212
515;calc total;1;389.673;389.673;389.673
515;total;1;463.903;463.903;463.903
516;initialize;1;48.3904;48.3904;48.3904
516;async;100;0.211515;0.0972793;0.439646
516;inner;100;3.5764;3.1681;3.68708
516;wait;100;6.05871e-05;3.5989e-05;0.000127748
516;boundary;100;0.0927826;0.0672497;0.146937
516;calc iter;100;3.88076;3.62307;4.1378
516;calc total;1;389.673;389.673;389.673
516;total;1;464.122;464.122;464.122
517;initialize;1;48.3768;48.3768;48.3768
517;async;100;0.172147;0.0923848;0.73138
517;inner;100;3.60283;3.01974;3.68244
517;wait;100;6.072e-05;3.4419e-05;0.000106579
517;boundary;100;0.103581;0.0692983;0.170196
517;calc iter;100;3.87863;3.45104;4.17922
517;calc total;1;389.673;389.673;389.673
517;total;1;464.109;464.109;464.109
518;initialize;1;48.3845;48.3845;48.3845
518;async;100;0.143308;0.0723054;0.38187
518;inner;100;3.62225;3.13955;3.69572
518;wait;100;5.11865e-05;2.6949e-05;0.000112278
518;boundary;100;0.114658;0.0596717;0.197585
518;calc iter;100;3.88028;3.6102;4.0094
518;calc total;1;389.673;389.673;389.673
518;total;1;464.117;464.117;464.117
519;initialize;1;48.3836;48.3836;48.3836
519;async;100;0.14859;0.0718308;0.458131
519;inner;100;3.62165;3.1787;3.69449
519;wait;100;5.21577e-05;3.009e-05;0.000132018
519;boundary;100;0.110902;0.0655549;0.189812
519;calc iter;100;3.8812;3.63154;3.98977
519;calc total;1;389.673;389.673;389.673
519;total;1;464.115;464.115;464.115
520;initialize;1;48.3836;48.3836;48.3836
520;async;100;0.0756192;0.0342711;0.766613
520;inner;100;3.67159;3.18194;3.75269
520;wait;100;8.08026e-05;3.554e-05;0.000239466
520;boundary;100;0.139307;0.0636503;0.254997
520;calc iter;100;3.8866;3.67056;4.2655
520;calc total;1;389.673;389.673;389.673
520;total;1;464.116;464.116;464.116
521;initialize;1;48.3836;48.3836;48.3836
521;async;100;0.102098;0.0283408;0.399386
521;inner;100;3.65215;3.31685;3.72423
521;wait;100;6.76883e-05;3.8749e-05;0.000141218
521;boundary;100;0.132639;0.046798;0.255102
521;calc iter;100;3.88696;3.74427;4.10177
521;calc total;1;389.673;389.673;389.673
521;total;1;464.116;464.116;464.116
522;initialize;1;48.3605;48.3605;48.3605
522;async;100;0.0795409;0.0198529;0.40458
522;inner;100;3.67032;3.29253;3.78028
522;wait;100;6.86566e-05;3.031e-05;0.000164687
522;boundary;100;0.137205;0.0449712;0.255353
522;calc iter;100;3.88714;3.74211;4.06314
522;calc total;1;389.673;389.673;389.673
522;total;1;464.093;464.093;464.093
523;initialize;1;47.9431;47.9431;47.9431
523;async;100;0.0640583;0.0225612;0.378123
523;inner;100;3.68188;3.31932;3.76023
523;wait;100;7.3953e-05;3.581e-05;0.000293925
523;boundary;100;0.140968;0.0465045;0.252897
523;calc iter;100;3.88698;3.74215;4.05811
523;calc total;1;389.673;389.673;389.673
523;total;1;463.676;463.676;463.676
524;initialize;1;48.378;48.378;48.378
524;async;100;0.0687021;0.0223742;0.451021
524;inner;100;3.67721;3.32065;3.75976
524;wait;100;0.000101288;3.88e-05;0.000220186
524;boundary;100;0.140434;0.0644997;0.254552
524;calc iter;100;3.88646;3.73675;4.11973
524;calc total;1;389.673;389.673;389.673
524;total;1;464.111;464.111;464.111
525;initialize;1;47.9569;47.9569;47.9569
525;async;100;0.0638093;0.0291901;0.430699
525;inner;100;3.69379;3.24037;3.77527
525;wait;100;8.45165e-05;4.2539e-05;0.000177097
525;boundary;100;0.127525;0.0805682;0.258737
525;calc iter;100;3.88521;3.67024;4.04711
525;calc total;1;389.673;389.673;389.673
525;total;1;463.689;463.689;463.689
526;initialize;1;47.953;47.953;47.953
526;async;100;0.0539;0.0246421;0.495305
526;inner;100;3.71837;3.32762;3.79885
526;wait;100;7.82132e-05;2.7939e-05;0.000258565
526;boundary;100;0.114236;0.0586984;0.255908
526;calc iter;100;3.88659;3.73073;4.06289
526;calc total;1;389.673;389.673;389.673
526;total;1;463.686;463.686;463.686
527;initialize;1;48.3587;48.3587;48.3587
527;async;100;0.0523881;0.023848;0.446999
527;inner;100;3.7141;3.3149;3.80021
527;wait;100;7.20836e-05;2.74e-05;0.000168568
527;boundary;100;0.120084;0.057402;0.253108
527;calc iter;100;3.88665;3.7227;4.0563
527;calc total;1;389.673;389.673;389.673
527;total;1;464.091;464.091;464.091
528;initialize;1;48.1704;48.1704;48.1704
528;async;100;0.310585;0.0920588;0.864038
528;inner;100;3.49885;2.89838;3.66351
528;wait;100;4.92326e-05;2.803e-05;0.000115598
528;boundary;100;0.0819214;0.0553172;0.212829
528;calc iter;100;3.89141;3.54733;4.42201
528;calc total;1;389.673;389.673;389.673
528;total;1;463.902;463.902;463.902
529;initialize;1;48.1704;48.1704;48.1704
529;async;100;0.351837;0.0246126;1.12816
529;inner;100;3.44065;2.72841;3.66096
529;wait;100;5.86783e-05;3.3659e-05;0.000133098
529;boundary;100;0.0991573;0.0555622;0.206172
529;calc iter;100;3.89171;3.26428;4.2459
529;calc total;1;389.673;389.673;389.673
529;total;1;463.902;463.902;463.902
530;initialize;1;48.1537;48.1537;48.1537
530;async;100;0.309476;0.0569409;1.0473
530;inner;100;3.48879;2.77181;3.67204
530;wait;100;5.52125e-05;3.1e-05;0.000127928
530;boundary;100;0.0934743;0.056082;0.21995
530;calc iter;100;3.8918;3.57428;4.26198
530;calc total;1;389.673;389.673;389.673
530;total;1;463.886;463.886;463.886
531;initialize;1;48.1539;48.1539;48.1539
531;async;100;0.292922;0.0725438;0.880279
531;inner;100;3.51628;2.90236;3.67253
531;wait;100;4.79958e-05;2.8879e-05;9.1799e-05
531;boundary;100;0.082431;0.0572373;0.222121
531;calc iter;100;3.89168;3.57941;4.21325
531;calc total;1;389.673;389.673;389.673
531;total;1;463.886;463.886;463.886
532;initialize;1;48.151;48.151;48.151
532;async;100;0.299114;0.0587311;0.82187
532;inner;100;3.50786;3.09269;3.65862
532;wait;100;6.17206e-05;2.549e-05;0.000124128
532;boundary;100;0.0839415;0.0489515;0.195581
532;calc iter;100;3.89098;3.59627;4.43928
532;calc total;1;389.673;389.673;389.673
532;total;1;463.883;463.883;463.883
533;initialize;1;48.1508;48.1508;48.1508
533;async;100;0.284165;0.0677348;0.66755
533;inner;100;3.52953;3.13849;3.71024
533;wait;100;5.56576e-05;2.5409e-05;0.000227166
533;boundary;100;0.0765382;0.0489074;0.191203
533;calc iter;100;3.8903;3.66551;4.10288
533;calc total;1;389.673;389.673;389.673
533;total;1;463.883;463.883;463.883
534;initialize;1;48.1232;48.1232;48.1232
534;async;100;0.279567;0.040436;0.673933
534;inner;100;3.53961;3.13622;3.72384
534;wait;100;4.49965e-05;2.371e-05;0.000124648
534;boundary;100;0.0717928;0.0456026;0.226731
534;calc iter;100;3.89102;3.72006;4.08969
534;calc total;1;389.673;389.673;389.673
534;total;1;463.855;463.855;463.855
535;initialize;1;48.1232;48.1232;48.1232
535;async;100;0.282542;0.0562963;1.01421
535;inner;100;3.53526;2.92053;3.72248
535;wait;100;4.33939e-05;2.227e-05;0.000128268
535;boundary;100;0.0731763;0.0470776;0.205475
535;calc iter;100;3.89103;3.30639;4.21318
535;calc total;1;389.673;389.673;389.673
535;total;1;463.855;463.855;463.855
536;initialize;1;48.3779;48.3779;48.3779
536;async;100;0.252856;0.0301504;0.611371
536;inner;100;3.54003;3.15797;3.74869
536;wait;100;7.20462e-05;3.6159e-05;0.000163167
536;boundary;100;0.0990948;0.0596785;0.27618
536;calc iter;100;3.89206;3.57715;4.29066
536;calc total;1;389.673;389.673;389.673
536;total;1;464.11;464.11;464.11
537;initialize;1;48.123;48.123;48.123
537;async;100;0.264345;0.031976;0.823675
537;inner;100;3.52314;3.01362;3.74616
537;wait;100;7.10428e-05;3.1409e-05;0.000279685
537;boundary;100;0.104524;0.0593644;0.278006
537;calc iter;100;3.89209;3.36789;4.33589
537;calc total;1;389.673;389.673;389.673
537;total;1;463.855;463.855;463.855
538;initialize;1;48.3847;48.3847;48.3847
538;async;100;0.232908;0.0194062;0.622283
538;inner;100;3.56459;3.16508;3.76616
538;wait;100;6.3025e-05;2.927e-05;0.000353724
538;boundary;100;0.0945646;0.0567885;0.260862
538;calc iter;100;3.89213;3.71963;4.23777
538;calc total;1;389.673;389.673;389.673
538;total;1;464.117;464.117;464.117
539;initialize;1;48.3753;48.3753;48.3753
539;async;100;0.240998;0.0281905;0.822235
539;inner;100;3.55585;2.91648;3.74626
539;wait;100;5.82171e-05;2.9989e-05;0.000224877
539;boundary;100;0.0951903;0.0563924;0.265759
539;calc iter;100;3.8921;3.2459;4.27514
539;calc total;1;389.673;389.673;389.673
539;total;1;464.107;464.107;464.107
540;initialize;1;48.3816;48.3816;48.3816
540;async;100;0.227838;0.0166078;0.61467
540;inner;100;3.56882;3.16457;3.7017
540;wait;100;6.76109e-05;3.417e-05;0.000224826
540;boundary;100;0.0952501;0.0448905;0.284331
540;calc iter;100;3.89198;3.67568;4.16664
540;calc total;1;389.673;389.673;389.673
540;total;1;464.113;464.113;464.113
541;initialize;1;48.3904;48.3904;48.3904
541;async;100;0.230099;0.0322077;0.661257
541;inner;100;3.57287;3.14063;3.71324
541;wait;100;6.86868e-05;2.786e-05;0.000257145
541;boundary;100;0.0886058;0.046793;0.271896
541;calc iter;100;3.89165;3.65197;4.3153
541;calc total;1;389.673;389.673;389.673
541;total;1;464.122;464.122;464.122
542;initialize;1;48.3787;48.3787;48.3787
542;async;100;0.217625;0.0238707;0.645126
542;inner;100;3.58489;3.151;3.74508
542;wait;100;5.64793e-05;3.0349e-05;0.000214346
542;boundary;100;0.0892343;0.0449987;0.268305
542;calc iter;100;3.8918;3.66549;4.3234
542;calc total;1;389.673;389.673;389.673
542;total;1;464.11;464.11;464.11
543;initialize;1;48.3806;48.3806;48.3806
543;async;100;0.212767;0.0231681;0.610163
543;inner;100;3.58773;3.16811;3.74544
543;wait;100;6.93563e-05;3.296e-05;0.000346704
543;boundary;100;0.0914466;0.0478804;0.258417
543;calc iter;100;3.89201;3.67864;4.19917
543;calc total;1;389.673;389.673;389.673
543;total;1;464.112;464.112;464.112
544;initialize;1;48.39;48.39;48.39
544;async;100;0.282971;0.0790121;0.886614
544;inner;100;3.51102;3.06135;3.68933
544;wait;100;6.32328e-05;3.467e-05;0.000130688
544;boundary;100;0.0980039;0.0602328;0.223979
544;calc iter;100;3.89206;3.48485;4.50678
544;calc total;1;389.673;389.673;389.673
544;total;1;464.122;464.122;464.122
545;initialize;1;48.3903;48.3903;48.3903
545;async;100;0.235134;0.071017;0.483669
545;inner;100;3.56608;3.39408;3.68477
545;wait;100;5.0395e-05;3.204e-05;0.000222656
545;boundary;100;0.0908949;0.0594898;0.197414
545;calc iter;100;3.89216;3.76035;4.11712
545;calc total;1;389.673;389.673;389.673
545;total;1;464.122;464.122;464.122
546;initialize;1;48.1066;48.1066;48.1066
546;async;100;0.230126;0.0538288;0.398044
546;inner;100;3.57371;3.47862;3.6863
546;wait;100;4.55194e-05;2.8829e-05;0.000127358
546;boundary;100;0.0881687;0.0598598;0.2333
546;calc iter;100;3.89205;3.78396;4.07617
546;calc total;1;389.673;389.673;389.673
546;total;1;463.839;463.839;463.839
547;initialize;1;48.1066;48.1066;48.1066
547;async;100;0.254019;0.0402368;0.608473
547;inner;100;3.54945;3.24534;3.6738
547;wait;100;5.0104e-05;2.78e-05;9.0118e-05
547;boundary;100;0.087602;0.0600027;0.225773
547;calc iter;100;3.89112;3.62362;4.1253
547;calc total;1;389.673;389.673;389.673
547;total;1;463.839;463.839;463.839
548;initialize;1;48.1038;48.1038;48.1038
548;async;100;0.304959;0.0501465;0.743611
548;inner;100;3.48852;3.11054;3.67188
548;wait;100;5.93582e-05;3.275e-05;0.000246046
548;boundary;100;0.0972759;0.0671942;0.228791
548;calc iter;100;3.89081;3.58949;4.17332
548;calc total;1;389.673;389.673;389.673
548;total;1;463.836;463.836;463.836
549;initialize;1;48.1036;48.1036;48.1036
549;async;100;0.329352;0.0735164;0.708407
549;inner;100;3.46025;3.17541;3.68266
549;wait;100;6.77967e-05;4.1859e-05;0.000153737
549;boundary;100;0.10126;0.0726458;0.227502
549;calc iter;100;3.89093;3.65473;4.2557
549;calc total;1;389.673;389.673;389.673
549;total;1;463.836;463.836;463.836
550;initialize;1;48.0825;48.0825;48.0825
550;async;100;0.259584;0.0342129;0.50426
550;inner;100;3.53341;3.31343;3.71349
550;wait;100;5.44816e-05;3.2529e-05;0.000199446
550;boundary;100;0.0988014;0.0639698;0.238504
550;calc iter;100;3.89185;3.68958;4.08496
550;calc total;1;389.673;389.673;389.673
550;total;1;463.814;463.814;463.814
551;initialize;1;48.0821;48.0821;48.0821
551;async;100;0.25148;0.0330444;0.448927
551;inner;100;3.5467;3.37124;3.71857
551;wait;100;4.80958e-05;2.825e-05;0.000152847
551;boundary;100;0.093674;0.0585456;0.235591
551;calc iter;100;3.8919;3.72944;4.06915
551;calc total;1;389.673;389.673;389.673
551;total;1;463.814;463.814;463.814
552;initialize;1;48.0764;48.0764;48.0764
552;async;100;0.169401;0.0251844;0.332467
552;inner;100;3.63267;3.53245;3.78521
552;wait;100;0.000110047;4.799e-05;0.000246726
552;boundary;100;0.0904719;0.0509619;0.253295
552;calc iter;100;3.89266;3.81408;4.05278
552;calc total;1;389.673;389.673;389.673
552;total;1;463.808;463.808;463.808
553;initialize;1;48.0325;48.0325;48.0325
553;async;100;0.161643;0.0307298;0.311604
553;inner;100;3.64909;3.56533;3.82007
553;wait;100;8.34938e-05;3.2289e-05;0.000508571
553;boundary;100;0.0818693;0.0481486;0.227736
553;calc iter;100;3.89269;3.79632;4.12552
553;calc total;1;389.673;389.673;389.673
553;total;1;463.764;463.764;463.764
554;initialize;1;48.0322;48.0322;48.0322
554;async;100;0.175696;0.0295688;0.327869
554;inner;100;3.63533;3.55187;3.80379
554;wait;100;6.71545e-05;2.2e-05;0.000402604
554;boundary;100;0.081505;0.0471155;0.251328
554;calc iter;100;3.8926;3.80796;4.1115
554;calc total;1;389.673;389.673;389.673
554;total;1;463.764;463.764;463.764
555;initialize;1;48.0325;48.0325;48.0325
555;async;100;0.175525;0.0217053;0.473135
555;inner;100;3.62325;3.43083;3.78986
555;wait;100;7.87875e-05;3.2299e-05;0.000408473
555;boundary;100;0.0935968;0.049649;0.26109
555;calc iter;100;3.89246;3.75254;4.10986
555;calc total;1;389.673;389.673;389.673
555;total;1;463.764;463.764;463.764
556;initialize;1;48.0059;48.0059;48.0059
556;async;100;0.187691;0.0223924;0.445508
556;inner;100;3.61093;3.44956;3.72785
556;wait;100;6.39836e-05;3.2289e-05;0.000212226
556;boundary;100;0.0931929;0.0566061;0.288902
556;calc iter;100;3.89188;3.6889;4.1117
556;calc total;1;389.673;389.673;389.673
556;total;1;463.738;463.738;463.738
557;initialize;1;48.3757;48.3757;48.3757
557;async;100;0.207353;0.0223189;0.518982
557;inner;100;3.57103;3.36002;3.74596
557;wait;100;7.83025e-05;4.8049e-05;0.000218076
557;boundary;100;0.114013;0.0565981;0.286898
557;calc iter;100;3.89247;3.6205;4.17296
557;calc total;1;389.673;389.673;389.673
557;total;1;464.108;464.108;464.108
558;initialize;1;48.0032;48.0032;48.0032
558;async;100;0.168462;0.0274711;0.377206
558;inner;100;3.62885;3.45714;3.76769
558;wait;100;7.09863e-05;3.076e-05;0.000353644
558;boundary;100;0.0951779;0.0549109;0.267128
558;calc iter;100;3.89257;3.65243;4.27638
558;calc total;1;389.673;389.673;389.673
558;total;1;463.736;463.736;463.736
559;initialize;1;48.0054;48.0054;48.0054
559;async;100;0.168256;0.0269492;0.280463
559;inner;100;3.63704;3.54297;3.79929
559;wait;100;5.946e-05;2.6379e-05;0.000448492
559;boundary;100;0.0872487;0.0559688;0.248611
559;calc iter;100;3.89261;3.80699;4.1122
559;calc total;1;389.673;389.673;389.673
559;total;1;463.737;463.737;463.737
560;initialize;1;48.1095;48.1095;48.1095
560;async;100;0.232505;0.0529371;0.480438
560;inner;100;3.56882;3.29866;3.68217
560;wait;100;5.67106e-05;2.523e-05;0.000158558
560;boundary;100;0.0865627;0.0484957;0.199905
560;calc iter;100;3.88795;3.68809;4.16184
560;calc total;1;389.673;389.673;389.673
560;total;1;463.841;463.841;463.841
561;initialize;1;48.2751;48.2751;48.2751
561;async;100;0.240511;0.0584156;0.506848
561;inner;100;3.55718;3.28093;3.6745
561;wait;100;5.23146e-05;2.474e-05;0.000135767
561;boundary;100;0.0902893;0.0468305;0.208748
561;calc iter;100;3.88804;3.69529;4.09582
561;calc total;1;389.673;389.673;389.673
561;total;1;464.007;464.007;464.007
562;initialize;1;48.3813;48.3813;48.3813
562;async;100;0.220301;0.0420801;0.486118
562;inner;100;3.57551;3.30364;3.69296
562;wait;100;5.53178e-05;2.263e-05;0.000130338
562;boundary;100;0.0920765;0.0449585;0.217468
562;calc iter;100;3.88794;3.71009;4.08041
562;calc total;1;389.673;389.673;389.673
562;total;1;464.113;464.113;464.113
563;initialize;1;48.2462;48.2462;48.2462
563;async;100;0.216307;0.0552324;0.482192
563;inner;100;3.57688;3.28851;3.68428
563;wait;100;6.3567e-05;3.194e-05;0.000115388
563;boundary;100;0.094455;0.0531359;0.21397
563;calc iter;100;3.88771;3.67943;4.09998
563;calc total;1;389.673;389.673;389.673
563;total;1;463.978;463.978;463.978
564;initialize;1;48.38;48.38;48.38
564;async;100;0.264718;0.102518;0.843739
564;inner;100;3.51704;3.14782;3.70151
564;wait;100;6.53562e-05;3.6219e-05;0.000147778
564;boundary;100;0.105486;0.0726421;0.204614
564;calc iter;100;3.88731;3.52536;4.31898
564;calc total;1;389.673;389.673;389.673
564;total;1;464.112;464.112;464.112
565;initialize;1;48.3799;48.3799;48.3799
565;async;100;0.253884;0.0754312;0.986531
565;inner;100;3.53973;2.93497;3.69747
565;wait;100;6.63064e-05;3.79e-05;0.000131527
565;boundary;100;0.0938081;0.0638835;0.204891
565;calc iter;100;3.88749;3.20258;4.42287
565;calc total;1;389.673;389.673;389.673
565;total;1;464.112;464.112;464.112
566;initialize;1;48.3871;48.3871;48.3871
566;async;100;0.214451;0.0997049;1.00226
566;inner;100;3.57237;3.12047;3.71201
566;wait;100;4.84429e-05;2.8619e-05;0.000127208
566;boundary;100;0.100916;0.0543518;0.219768
566;calc iter;100;3.88778;3.3672;4.54118
566;calc total;1;389.673;389.673;389.673
566;total;1;464.119;464.119;464.119
567;initialize;1;48.3826;48.3826;48.3826
567;async;100;0.219916;0.0982412;0.702829
567;inner;100;3.5731;3.27894;3.7098
567;wait;100;4.66826e-05;2.7459e-05;0.000132368
567;boundary;100;0.0947581;0.0530769;0.222061
567;calc iter;100;3.88782;3.65898;4.23591
567;calc total;1;389.673;389.673;389.673
567;total;1;464.114;464.114;464.114
568;initialize;1;48.1777;48.1777;48.1777
568;async;100;0.185157;0.0273711;0.571433
568;inner;100;3.58563;3.25205;3.7701
568;wait;100;6.49921e-05;2.777e-05;0.000226317
568;boundary;100;0.112734;0.0473948;0.276372
568;calc iter;100;3.88359;3.64675;4.09184
568;calc total;1;389.673;389.673;389.673
568;total;1;463.91;463.91;463.91
569;initialize;1;48.3784;48.3784;48.3784
569;async;100;0.23966;0.021646;0.736851
569;inner;100;3.52782;3.10544;3.71065
569;wait;100;6.72345e-05;3.1019e-05;0.000264035
569;boundary;100;0.116078;0.0609509;0.280211
569;calc iter;100;3.88363;3.5132;4.24419
569;calc total;1;389.673;389.673;389.673
569;total;1;464.11;464.11;464.11
570;initialize;1;48.1958;48.1958;48.1958
570;async;100;0.225646;0.019344;0.83692
570;inner;100;3.5401;3.02396;3.75577
570;wait;100;6.89335e-05;3.1549e-05;0.000349104
570;boundary;100;0.117744;0.0564589;0.257419
570;calc iter;100;3.88357;3.5913;4.2779
570;calc total;1;389.673;389.673;389.673
570;total;1;463.928;463.928;463.928
571;initialize;1;48.3163;48.3163;48.3163
571;async;100;0.183756;0.0182862;0.824484
571;inner;100;3.58105;3.05942;3.75618
571;wait;100;5.33108e-05;2.5339e-05;0.000230996
571;boundary;100;0.11853;0.0506963;0.261312
571;calc iter;100;3.88339;3.55844;4.33199
571;calc total;1;389.673;389.673;389.673
571;total;1;464.048;464.048;464.048
572;initialize;1;48.3793;48.3793;48.3793
572;async;100;0.232993;0.0211506;0.96121
572;inner;100;3.51861;2.8504;3.75242
572;wait;100;7.86486e-05;4.648e-05;0.000195597
572;boundary;100;0.127733;0.0601964;0.274238
572;calc iter;100;3.87941;3.45277;4.41983
572;calc total;1;389.673;389.673;389.673
572;total;1;464.111;464.111;464.111
573;initialize;1;48.363;48.363;48.363
573;async;100;0.175295;0.0299134;0.591838
573;inner;100;3.59406;3.18092;3.75349
573;wait;100;6.81749e-05;2.7719e-05;0.000233826
573;boundary;100;0.112833;0.0512659;0.279521
573;calc iter;100;3.88226;3.63965;4.08893
573;calc total;1;389.673;389.673;389.673
573;total;1;464.095;464.095;464.095
574;initialize;1;48.3756;48.3756;48.3756
574;async;100;0.166892;0.0296292;0.585875
574;inner;100;3.61987;3.19936;3.79226
574;wait;100;6.28709e-05;2.2319e-05;0.000311095
574;boundary;100;0.095815;0.0467778;0.256983
574;calc iter;100;3.88264;3.66801;4.10152
574;calc total;1;389.673;389.673;389.673
574;total;1;464.108;464.108;464.108
575;initialize;1;48.3855;48.3855;48.3855
575;async;100;0.165033;0.0284737;0.577569
575;inner;100;3.61726;3.20072;3.78015
575;wait;100;5.79196e-05;2.318e-05;0.000295964
575;boundary;100;0.100355;0.0447215;0.258536
575;calc iter;100;3.88271;3.65944;4.10065
575;calc total;1;389.673;389.673;389.673
575;total;1;464.117;464.117;464.117
576;initialize;1;48.3199;48.3199;48.3199
576;async;100;0.374573;0.0635845;0.740506
576;inner;100;3.42767;3.19072;3.65464
576;wait;100;5.28395e-05;3.4699e-05;0.000127807
576;boundary;100;0.080038;0.0588195;0.176475
576;calc iter;100;3.88233;3.42453;4.2871
576;calc total;1;389.673;389.673;389.673
576;total;1;464.052;464.052;464.052
577;initialize;1;48.0782;48.0782;48.0782
577;async;100;0.499824;0.0949677;1.09984
577;inner;100;3.28444;2.78532;3.64677
577;wait;100;8.02261e-05;4.052e-05;0.000132267
577;boundary;100;0.0983693;0.0660204;0.156145
577;calc iter;100;3.88272;3.29408;4.41416
577;calc total;1;389.673;389.673;389.673
577;total;1;463.81;463.81;463.81
578;initialize;1;48.1755;48.1755;48.1755
578;async;100;0.435809;0.043672;0.788637
578;inner;100;3.35558;3.07701;3.66694
578;wait;100;6.34752e-05;2.8399e-05;0.000127548
578;boundary;100;0.0912998;0.060154;0.209282
578;calc iter;100;3.88276;3.33648;4.38098
578;calc total;1;389.673;389.673;389.673
578;total;1;463.907;463.907;463.907
579;initialize;1;47.9538;47.9538;47.9538
579;async;100;0.363205;0.0556024;0.740431
579;inner;100;3.43391;3.1302;3.67028
579;wait;100;4.23157e-05;2.615e-05;0.000116738
579;boundary;100;0.0855396;0.0592025;0.228671
579;calc iter;100;3.8827;3.46901;4.29845
579;calc total;1;389.673;389.673;389.673
579;total;1;463.686;463.686;463.686
580;initialize;1;47.944;47.944;47.944
580;async;100;0.400565;0.0207177;0.825334
580;inner;100;3.37935;2.89702;3.65936
580;wait;100;7.58852e-05;3.9619e-05;0.000128168
580;boundary;100;0.0952281;0.0658591;0.195271
580;calc iter;100;3.87522;3.01461;4.45726
580;calc total;1;389.673;389.673;389.673
580;total;1;463.676;463.676;463.676
581;initialize;1;47.9572;47.9572;47.9572
581;async;100;0.319971;0.106683;0.602968
581;inner;100;3.47789;3.25385;3.65794
581;wait;100;5.15196e-05;3.365e-05;0.000142618
581;boundary;100;0.0828536;0.0611121;0.194411
581;calc iter;100;3.88077;3.56868;4.05187
581;calc total;1;389.673;389.673;389.673
581;total;1;463.689;463.689;463.689
582;initialize;1;48.3548;48.3548;48.3548
582;async;100;0.314053;0.108888;0.516166
582;inner;100;3.49518;3.28779;3.67166
582;wait;100;4.37505e-05;2.681e-05;0.000138658
582;boundary;100;0.0719205;0.0585073;0.207884
582;calc iter;100;3.8812;3.59118;4.04583
582;calc total;1;389.673;389.673;389.673
582;total;1;464.087;464.087;464.087
583;initialize;1;48.3736;48.3736;48.3736
583;async;100;0.316147;0.106188;0.537444
583;inner;100;3.49449;3.28477;3.66698
583;wait;100;4.25386e-05;2.6859e-05;0.000133648
583;boundary;100;0.070426;0.0585691;0.224364
583;calc iter;100;3.88111;3.59345;4.1896
583;calc total;1;389.673;389.673;389.673
583;total;1;464.105;464.105;464.105
584;initialize;1;48.3771;48.3771;48.3771
584;async;100;0.283925;0.0269848;0.610428
584;inner;100;3.52214;3.23376;3.7262
584;wait;100;6.0521e-05;2.87e-05;0.000293445
584;boundary;100;0.0784272;0.0510003;0.264509
584;calc iter;100;3.88455;3.42949;4.21144
584;calc total;1;389.673;389.673;389.673
584;total;1;464.109;464.109;464.109
585;initialize;1;48.2458;48.2458;48.2458
585;async;100;0.312956;0.0311859;0.813922
585;inner;100;3.47486;3.04023;3.71644
585;wait;100;6.85793e-05;3.1319e-05;0.000193417
585;boundary;100;0.0968059;0.0546476;0.262958
585;calc iter;100;3.8847;3.35467;4.24621
585;calc total;1;389.673;389.673;389.673
585;total;1;463.978;463.978;463.978
586;initialize;1;48.1969;48.1969;48.1969
586;async;100;0.281844;0.0272262;0.704761
586;inner;100;3.51773;3.12101;3.75353
586;wait;100;6.05932e-05;2.712e-05;0.000266316
586;boundary;100;0.0853665;0.0523149;0.25131
586;calc iter;100;3.88501;3.66258;4.16884
586;calc total;1;389.673;389.673;389.673
586;total;1;463.929;463.929;463.929
587;initialize;1;48.3787;48.3787;48.3787
587;async;100;0.2678;0.0270729;0.566552
587;inner;100;3.54217;3.23863;3.74789
587;wait;100;5.7834e-05;2.887e-05;0.000235696
587;boundary;100;0.0747003;0.053437;0.255058
587;calc iter;100;3.88473;3.70484;4.09248
587;calc total;1;389.673;389.673;389.673
587;total;1;464.111;464.111;464.111
588;initialize;1;48.3534;48.3534;48.3534
588;async;100;0.283765;0.0217585;0.698776
588;inner;100;3.52446;3.15033;3.71199
588;wait;100;7.72353e-05;2.357e-05;0.000203207
588;boundary;100;0.0767379;0.043234;0.266038
588;calc iter;100;3.88504;3.50219;4.25603
588;calc total;1;389.673;389.673;389.673
588;total;1;464.085;464.085;464.085
589;initialize;1;48.3732;48.3732;48.3732
589;async;100;0.278517;0.0315217;0.683958
589;inner;100;3.53939;3.1538;3.71103
589;wait;100;6.62811e-05;2.3429e-05;0.000210866
589;boundary;100;0.0673507;0.0461404;0.267022
589;calc iter;100;3.88533;3.7461;4.08676
589;calc total;1;389.673;389.673;389.673
589;total;1;464.106;464.106;464.106
590;initialize;1;47.9012;47.9012;47.9012
590;async;100;0.282114;0.0285311;0.710867
590;inner;100;3.5398;3.14829;3.75326
590;wait;100;4.99504e-05;2.223e-05;0.000279475
590;boundary;100;0.0634712;0.044754;0.253097
590;calc iter;100;3.88544;3.76462;4.09453
590;calc total;1;389.673;389.673;389.673
590;total;1;463.633;463.633;463.633
591;initialize;1;48.3283;48.3283;48.3283
591;async;100;0.28159;0.0300536;0.94591
591;inner;100;3.53754;2.97541;3.75896
591;wait;100;5.40811e-05;2.298e-05;0.000299585
591;boundary;100;0.0662346;0.0437489;0.251198
591;calc iter;100;3.88542;3.3692;4.16372
591;calc total;1;389.673;389.673;389.673
591;total;1;464.06;464.06;464.06
592;initialize;1;48.3905;48.3905;48.3905
592;async;100;0.612597;0.0304097;1.56618
592;inner;100;3.18246;2.42997;3.66236
592;wait;100;5.94206e-05;3.6239e-05;9.0128e-05
592;boundary;100;0.0916322;0.0681084;0.201655
592;calc iter;100;3.88675;3.39997;4.60017
592;calc total;1;389.673;389.673;389.673
592;total;1;464.122;464.122;464.122
593;initialize;1;48.3905;48.3905;48.3905
593;async;100;0.69774;0.103317;2.10415
593;inner;100;3.08769;1.97418;3.66059
593;wait;100;6.36256e-05;3.648e-05;0.000132667
593;boundary;100;0.102807;0.0706516;0.202864
593;calc iter;100;3.8883;2.22972;4.74834
593;calc total;1;389.673;389.673;389.673
593;total;1;464.122;464.122;464.122
594;initialize;1;48.3828;48.3828;48.3828
594;async;100;0.573757;0.068462;1.33926
594;inner;100;3.22392;2.67219;3.67288
594;wait;100;4.92144e-05;3.1279e-05;7.8208e-05
594;boundary;100;0.0910933;0.063706;0.214361
594;calc iter;100;3.88883;3.23499;4.60616
594;calc total;1;389.673;389.673;389.673
594;total;1;464.115;464.115;464.115
595;initialize;1;48.2742;48.2742;48.2742
595;async;100;0.561681;0.0786616;1.25192
595;inner;100;3.2413;2.80312;3.6724
595;wait;100;4.54633e-05;2.986e-05;0.000116508
595;boundary;100;0.0853112;0.0634594;0.221859
595;calc iter;100;3.88834;3.39938;4.37968
595;calc total;1;389.673;389.673;389.673
595;total;1;464.006;464.006;464.006
596;initialize;1;48.0027;48.0027;48.0027
596;async;100;0.505501;0.0268186;1.14397
596;inner;100;3.29298;2.72012;3.66264
596;wait;100;6.59775e-05;3.0279e-05;0.000129177
596;boundary;100;0.0897842;0.06043;0.197884
596;calc iter;100;3.88833;3.39446;4.36003
596;calc total;1;389.673;389.673;389.673
596;total;1;463.734;463.734;463.734
597;initialize;1;48.1973;48.1973;48.1973
597;async;100;0.453328;0.0276029;0.862929
597;inner;100;3.3598;3.09023;3.65948
597;wait;100;5.54906e-05;2.9369e-05;0.000148177
597;boundary;100;0.0759843;0.0597787;0.200554
597;calc iter;100;3.88917;3.39442;4.20953
597;calc total;1;389.673;389.673;389.673
597;total;1;463.929;463.929;463.929
598;initialize;1;48.3899;48.3899;48.3899
598;async;100;0.44914;0.0267746;0.915937
598;inner;100;3.36558;3.0947;3.67233
598;wait;100;5.16615e-05;3.1839e-05;0.000103569
598;boundary;100;0.0744856;0.0585743;0.218747
598;calc iter;100;3.88927;3.40453;4.21179
598;calc total;1;389.673;389.673;389.673
598;total;1;464.122;464.122;464.122
599;initialize;1;47.9011;47.9011;47.9011
599;async;100;0.450382;0.0249852;0.910041
599;inner;100;3.36193;3.0941;3.6709
599;wait;100;5.44265e-05;3.066e-05;0.000128748
599;boundary;100;0.0768927;0.0590042;0.217148
599;calc iter;100;3.88926;3.40608;4.20969
599;calc total;1;389.673;389.673;389.673
599;total;1;463.633;463.633;463.633
382;initialize;1;48.2429;48.2429;48.2429
382;async;100;0.638699;0.10907;1.61047
382;inner;100;3.15398;2.42188;3.62427
382;wait;100;4.45849e-05;2.337e-05;0.000380085
382;boundary;100;0.0681437;0.0443461;0.246684
382;calc iter;100;3.86087;3.00951;4.80301
382;calc total;1;389.673;389.673;389.673
382;total;1;463.974;463.974;463.974
383;initialize;1;48.19;48.19;48.19
383;async;100;0.63864;0.109173;1.59571
383;inner;100;3.15412;2.43166;3.62216
383;wait;100;4.64068e-05;2.356e-05;0.000426914
383;boundary;100;0.06829;0.0445043;0.248204
383;calc iter;100;3.8611;2.98846;4.78733
383;calc total;1;389.673;389.673;389.673
383;total;1;463.921;463.921;463.921
600;initialize;1;48.2522;48.2522;48.2522
600;async;100;0.341237;0.02304;0.626142
600;inner;100;3.46177;3.10608;3.73695
600;wait;100;7.53592e-05;3.609e-05;0.000227026
600;boundary;100;0.087484;0.0596734;0.263496
600;calc iter;100;3.89057;3.51041;4.15993
600;calc total;1;389.673;389.673;389.673
600;total;1;463.984;463.984;463.984
601;initialize;1;47.9169;47.9169;47.9169
601;async;100;0.390245;0.0288436;1.5348
601;inner;100;3.39258;2.50223;3.72902
601;wait;100;8.24892e-05;3.6959e-05;0.000308625
601;boundary;100;0.107411;0.0646658;0.277521
601;calc iter;100;3.89032;3.07353;4.99687
601;calc total;1;389.673;389.673;389.673
601;total;1;463.649;463.649;463.649
602;initialize;1;48.2751;48.2751;48.2751
602;async;100;0.337794;0.0205856;0.829768
602;inner;100;3.46764;3.08448;3.74934
602;wait;100;6.80788e-05;3.2689e-05;0.000219537
602;boundary;100;0.0852199;0.0592834;0.262407
602;calc iter;100;3.89072;3.5279;4.36333
602;calc total;1;389.673;389.673;389.673
602;total;1;464.007;464.007;464.007
603;initialize;1;48.3866;48.3866;48.3866
603;async;100;0.338528;0.0230826;0.670352
603;inner;100;3.46939;3.06447;3.72938
603;wait;100;5.03896e-05;2.5889e-05;0.000288275
603;boundary;100;0.0828161;0.0584793;0.265017
603;calc iter;100;3.89078;3.55414;4.11046
603;calc total;1;389.673;389.673;389.673
603;total;1;464.118;464.118;464.118
604;initialize;1;48.2781;48.2781;48.2781
604;async;100;0.312183;0.0312387;0.550636
604;inner;100;3.49219;3.35424;3.71303
604;wait;100;7.69423e-05;2.998e-05;0.000247476
604;boundary;100;0.0865131;0.0481264;0.277689
604;calc iter;100;3.89096;3.5489;4.09854
604;calc total;1;389.673;389.673;389.673
604;total;1;464.01;464.01;464.01
605;initialize;1;48.2515;48.2515;48.2515
605;async;100;0.314492;0.0328913;0.576472
605;inner;100;3.49797;3.35546;3.73668
605;wait;100;6.2329e-05;2.928e-05;0.000280585
605;boundary;100;0.0784764;0.0474988;0.279367
605;calc iter;100;3.891;3.55902;4.11159
605;calc total;1;389.673;389.673;389.673
605;total;1;463.984;463.984;463.984
606;initialize;1;48.3897;48.3897;48.3897
606;async;100;0.310545;0.031911;0.567388
606;inner;100;3.50145;3.35545;3.76739
606;wait;100;4.94504e-05;2.351e-05;0.000200946
606;boundary;100;0.0790154;0.0481778;0.261122
606;calc iter;100;3.89106;3.56121;4.10563
606;calc total;1;389.673;389.673;389.673
606;total;1;464.122;464.122;464.122
607;initialize;1;48.3819;48.3819;48.3819
607;async;100;0.31171;0.0267293;0.574481
607;inner;100;3.50045;3.35397;3.74252
607;wait;100;5.63088e-05;2.236e-05;0.000294595
607;boundary;100;0.0788477;0.0475385;0.261162
607;calc iter;100;3.89107;3.60026;4.1056
607;calc total;1;389.673;389.673;389.673
607;total;1;464.114;464.114;464.114
608;initialize;1;48.0334;48.0334;48.0334
608;async;100;0.229743;0.0891897;0.597395
608;inner;100;3.56812;3.17358;3.66966
608;wait;100;6.23283e-05;3.245e-05;0.000120798
608;boundary;100;0.0916475;0.0629319;0.23378
608;calc iter;100;3.88958;3.60783;4.13575
608;calc total;1;389.673;389.673;389.673
608;total;1;463.765;463.765;463.765
609;initialize;1;48.3905;48.3905;48.3905
609;async;100;0.261345;0.088764;0.804502
609;inner;100;3.52942;2.98614;3.65972
609;wait;100;6.06877e-05;2.9089e-05;0.000133848
609;boundary;100;0.0988065;0.0597847;0.232111
609;calc iter;100;3.88963;3.29734;4.36842
609;calc total;1;389.673;389.673;389.673
609;total;1;464.122;464.122;464.122
610;initialize;1;47.9168;47.9168;47.9168
610;async;100;0.230059;0.0294603;0.625375
610;inner;100;3.56576;3.13795;3.67558
610;wait;100;5.59284e-05;2.309e-05;0.000161548
610;boundary;100;0.0936125;0.061324;0.248829
610;calc iter;100;3.8895;3.5806;4.12276
610;calc total;1;389.673;389.673;389.673
610;total;1;463.649;463.649;463.649
611;initialize;1;48.2298;48.2298;48.2298
611;async;100;0.247983;0.0684097;0.700859
611;inner;100;3.54626;3.09874;3.67107
611;wait;100;5.42189e-05;3.1299e-05;0.000117508
611;boundary;100;0.0936442;0.0608313;0.233526
611;calc iter;100;3.88794;3.53162;4.20433
611;calc total;1;389.673;389.673;389.673
611;total;1;463.962;463.962;463.962
612;initialize;1;47.9167;47.9167;47.9167
612;async;100;0.235833;0.0311561;0.580329
612;inner;100;3.55711;3.20478;3.66096
612;wait;100;6.34871e-05;3.269e-05;0.000103398
612;boundary;100;0.0950166;0.0459037;0.226525
612;calc iter;100;3.88802;3.50239;4.085
612;calc total;1;389.673;389.673;389.673
612;total;1;463.649;463.649;463.649
613;initialize;1;48.2517;48.2517;48.2517
613;async;100;0.213798;0.107286;0.629068
613;inner;100;3.57769;3.21;3.68844
613;wait;100;5.90948e-05;2.906e-05;0.000123658
613;boundary;100;0.0965326;0.048386;0.222686
613;calc iter;100;3.88808;3.69744;4.10792
613;calc total;1;389.673;389.673;389.673
613;total;1;463.984;463.984;463.984
614;initialize;1;48.2316;48.2316;48.2316
614;async;100;0.199216;0.0947596;0.611636
614;inner;100;3.59279;3.20855;3.69769
614;wait;100;4.69431e-05;2.757e-05;8.7248e-05
614;boundary;100;0.0964189;0.0476485;0.240712
614;calc iter;100;3.88848;3.71261;4.05717
614;calc total;1;389.673;389.673;389.673
614;total;1;463.964;463.964;463.964
615;initialize;1;48.2736;48.2736;48.2736
615;async;100;0.197936;0.0974506;0.564589
615;inner;100;3.59483;3.18657;3.69777
615;wait;100;5.77633e-05;2.93e-05;0.000246806
615;boundary;100;0.096361;0.0483088;0.24102
615;calc iter;100;3.88919;3.73247;4.11998
615;calc total;1;389.673;389.673;389.673
615;total;1;464.006;464.006;464.006
616;initialize;1;48.3904;48.3904;48.3904
616;async;100;0.125287;0.0268197;0.638171
616;inner;100;3.6417;3.19854;3.73135
616;wait;100;6.70038e-05;2.413e-05;0.000337874
616;boundary;100;0.123671;0.0498221;0.284201
616;calc iter;100;3.89072;3.66877;4.1734
616;calc total;1;389.673;389.673;389.673
616;total;1;464.122;464.122;464.122
617;initialize;1;47.9164;47.9164;47.9164
617;async;100;0.155802;0.0240549;0.562098
617;inner;100;3.6303;3.37444;3.75868
617;wait;100;6.08949e-05;2.532e-05;0.000341754
617;boundary;100;0.104623;0.0482305;0.285396
617;calc iter;100;3.8908;3.78681;4.10967
617;calc total;1;389.673;389.673;389.673
617;total;1;463.649;463.649;463.649
618;initialize;1;47.9169;47.9169;47.9169
618;async;100;0.119815;0.0177164;0.536425
618;inner;100;3.65047;3.37839;3.7544
618;wait;100;6.16644e-05;2.21e-05;0.000397664
618;boundary;100;0.120372;0.0499696;0.254117
618;calc iter;100;3.89072;3.70835;4.11695
618;calc total;1;389.673;389.673;389.673
618;total;1;463.649;463.649;463.649
619;initialize;1;47.9538;47.9538;47.9538
619;async;100;0.127484;0.016476;0.594159
619;inner;100;3.63771;3.30681;3.75056
619;wait;100;6.93806e-05;3.5799e-05;0.000442932
619;boundary;100;0.125236;0.0530187;0.256407
619;calc iter;100;3.8905;3.76462;4.11576
619;calc total;1;389.673;389.673;389.673
619;total;1;463.685;463.685;463.685
620;initialize;1;48.1245;48.1245;48.1245
620;async;100;0.158627;0.0184345;0.738897
620;inner;100;3.60344;3.14388;3.73693
620;wait;100;8.08377e-05;3.8719e-05;0.000366354
620;boundary;100;0.127864;0.0759546;0.285824
620;calc iter;100;3.89001;3.55525;4.19743
620;calc total;1;389.673;389.673;389.673
620;total;1;463.856;463.856;463.856
621;initialize;1;47.9487;47.9487;47.9487
621;async;100;0.12314;0.0309935;0.565229
621;inner;100;3.64496;3.30567;3.75134
621;wait;100;7.00862e-05;3.3359e-05;0.000187537
621;boundary;100;0.122013;0.063511;0.27606
621;calc iter;100;3.89019;3.66956;4.11184
621;calc total;1;389.673;389.673;389.673
621;total;1;463.681;463.681;463.681
622;initialize;1;48.2275;48.2275;48.2275
622;async;100;0.113962;0.0250449;0.551623
622;inner;100;3.66276;3.35867;3.77865
622;wait;100;6.53644e-05;3.006e-05;0.000449352
622;boundary;100;0.11377;0.0544131;0.258843
622;calc iter;100;3.89056;3.77297;4.11641
622;calc total;1;389.673;389.673;389.673
622;total;1;463.959;463.959;463.959
623;initialize;1;48.1995;48.1995;48.1995
623;async;100;0.117323;0.0254784;0.56828
623;inner;100;3.65849;3.36362;3.77746
623;wait;100;7.04202e-05;2.8339e-05;0.000264955
623;boundary;100;0.114702;0.0529651;0.286079
623;calc iter;100;3.89059;3.75993;4.08234
623;calc total;1;389.673;389.673;389.673
623;total;1;463.931;463.931;463.931
624;initialize;1;48.3905;48.3905;48.3905
624;async;100;0.326798;0.0862592;1.13833
624;inner;100;3.48336;2.89263;3.70378
624;wait;100;4.37519e-05;2.0919e-05;0.000124388
624;boundary;100;0.074625;0.0437497;0.195175
624;calc iter;100;3.88483;3.097;4.70935
624;calc total;1;389.673;389.673;389.673
624;total;1;464.122;464.122;464.122
625;initialize;1;47.9575;47.9575;47.9575
625;async;100;0.384408;0.105115;0.705638
625;inner;100;3.4135;3.18122;3.70271
625;wait;100;5.49648e-05;2.007e-05;0.000133308
625;boundary;100;0.0868882;0.0427769;0.210978
625;calc iter;100;3.88485;3.53608;4.45646
625;calc total;1;389.673;389.673;389.673
625;total;1;463.689;463.689;463.689
626;initialize;1;48.3905;48.3905;48.3905
626;async;100;0.314492;0.0688717;0.684462
626;inner;100;3.48942;3.2005;3.70679
626;wait;100;4.47443e-05;1.9039e-05;0.000125618
626;boundary;100;0.0808606;0.0461036;0.241853
626;calc iter;100;3.88482;3.60429;4.10543
626;calc total;1;389.673;389.673;389.673
626;total;1;464.122;464.122;464.122
627;initialize;1;48.2502;48.2502;48.2502
627;async;100;0.314252;0.0857492;1.09414
627;inner;100;3.48406;2.89028;3.67029
627;wait;100;5.17118e-05;2.4969e-05;0.000106458
627;boundary;100;0.0863848;0.0448913;0.241794
627;calc iter;100;3.88475;3.35449;4.37884
627;calc total;1;389.673;389.673;389.673
627;total;1;463.982;463.982;463.982
628;initialize;1;48.0051;48.0051;48.0051
628;async;100;0.35431;0.0967349;1.24399
628;inner;100;3.4345;2.70082;3.65506
628;wait;100;6.57003e-05;3.487e-05;0.000125598
628;boundary;100;0.0927591;0.0532786;0.177811
628;calc iter;100;3.88163;3.15932;4.62966
628;calc total;1;389.673;389.673;389.673
628;total;1;463.737;463.737;463.737
629;initialize;1;48.3731;48.3731;48.3731
629;async;100;0.307282;0.0463608;0.886298
629;inner;100;3.49787;2.93992;3.68261
629;wait;100;5.11279e-05;3.217e-05;0.000143888
629;boundary;100;0.0788651;0.0518374;0.173724
629;calc iter;100;3.88408;3.08365;4.21348
629;calc total;1;389.673;389.673;389.673
629;total;1;464.105;464.105;464.105
630;initialize;1;48.3261;48.3261;48.3261
630;async;100;0.296294;0.0715126;0.648628
630;inner;100;3.51207;3.18624;3.71077
630;wait;100;4.25927e-05;2.622e-05;0.000154768
630;boundary;100;0.0757654;0.0483923;0.203878
630;calc iter;100;3.88417;3.66986;4.09488
630;calc total;1;389.673;389.673;389.673
630;total;1;464.058;464.058;464.058
631;initialize;1;48.38;48.38;48.38
631;async;100;0.292113;0.0592207;0.643537
631;inner;100;3.51352;3.17706;3.71434
631;wait;100;4.57997e-05;2.4679e-05;0.000122258
631;boundary;100;0.0785859;0.0526943;0.223419
631;calc iter;100;3.88427;3.70301;4.0744
631;calc total;1;389.673;389.673;389.673
631;total;1;464.112;464.112;464.112
632;initialize;1;47.9488;47.9488;47.9488
632;async;100;0.329486;0.0226082;0.859455
632;inner;100;3.46276;3.0217;3.70739
632;wait;100;5.28552e-05;3.083e-05;0.000288825
632;boundary;100;0.0878221;0.0562367;0.276546
632;calc iter;100;3.88012;3.54077;4.15138
632;calc total;1;389.673;389.673;389.673
632;total;1;463.681;463.681;463.681
633;initialize;1;48.3292;48.3292;48.3292
633;async;100;0.420982;0.0427354;1.12718
633;inner;100;3.35731;2.72882;3.72558
633;wait;100;6.51844e-05;2.942e-05;0.000286425
633;boundary;100;0.101778;0.0590734;0.268742
633;calc iter;100;3.88014;3.41434;4.48075
633;calc total;1;389.673;389.673;389.673
633;total;1;464.061;464.061;464.061
634;initialize;1;48.2227;48.2227;48.2227
634;async;100;0.394854;0.0285119;0.955916
634;inner;100;3.38648;2.8856;3.76584
634;wait;100;6.78683e-05;2.8819e-05;0.000480482
634;boundary;100;0.0987437;0.0592442;0.232543
634;calc iter;100;3.88015;3.23995;4.40968
634;calc total;1;389.673;389.673;389.673
634;total;1;463.954;463.954;463.954
635;initialize;1;48.3885;48.3885;48.3885
635;async;100;0.333755;0.0287312;0.947142
635;inner;100;3.46203;3.00194;3.74786
635;wait;100;5.24446e-05;2.8729e-05;0.000548691
635;boundary;100;0.0841374;0.0573932;0.246098
635;calc iter;100;3.87998;3.56142;4.21334
635;calc total;1;389.673;389.673;389.673
635;total;1;464.12;464.12;464.12
640;initialize;1;48.4111;48.4111;48.4111
640;async;100;0.624886;0.0221444;1.48866
640;inner;100;3.16335;2.40634;3.69355
640;wait;100;5.18169e-05;3.392e-05;0.000141257
640;boundary;100;0.0886855;0.0617661;0.262759
640;calc iter;100;3.87698;3.10811;4.89443
640;calc total;1;389.673;389.673;389.673
640;total;1;464.143;464.143;464.143
641;initialize;1;48.3955;48.3955;48.3955
641;async;100;0.862101;0.0391956;2.83728
641;inner;100;2.90718;1.41633;3.66432
641;wait;100;6.45444e-05;3.765e-05;0.000118238
641;boundary;100;0.100861;0.0650068;0.224756
641;calc iter;100;3.87021;2.54379;5.42077
641;calc total;1;389.673;389.673;389.673
641;total;1;464.127;464.127;464.127
642;initialize;1;48.3949;48.3949;48.3949
642;async;100;0.752466;0.0547585;1.90163
642;inner;100;3.03068;2.22746;3.67472
642;wait;100;7.65289e-05;3.734e-05;0.000135998
642;boundary;100;0.0925718;0.0592764;0.246118
642;calc iter;100;3.87579;2.90955;5.41155
642;calc total;1;389.673;389.673;389.673
642;total;1;464.127;464.127;464.127
643;initialize;1;48.2509;48.2509;48.2509
643;async;100;0.655471;0.0248001;1.58399
643;inner;100;3.13878;2.27784;3.79148
643;wait;100;5.04949e-05;3.241e-05;0.000501891
643;boundary;100;0.0820263;0.0585031;0.218881
643;calc iter;100;3.87633;3.06855;5.01594
643;calc total;1;389.673;389.673;389.673
643;total;1;463.983;463.983;463.983
644;initialize;1;48.3937;48.3937;48.3937
644;async;100;0.652571;0.0523531;1.63033
644;inner;100;3.13817;2.50328;3.66073
644;wait;100;5.92899e-05;3.8019e-05;0.000116628
644;boundary;100;0.0890926;0.0623293;0.211284
644;calc iter;100;3.8799;2.8969;4.63726
644;calc total;1;389.673;389.673;389.673
644;total;1;464.125;464.125;464.125
645;initialize;1;48.1605;48.1605;48.1605
645;async;100;0.573544;0.0805376;1.21002
645;inner;100;3.22914;2.62524;3.65784
645;wait;100;5.41565e-05;3.9099e-05;0.000118718
645;boundary;100;0.0773793;0.0602335;0.207038
645;calc iter;100;3.88012;3.57051;4.32296
645;calc total;1;389.673;389.673;389.673
645;total;1;463.892;463.892;463.892
646;initialize;1;47.9944;47.9944;47.9944
646;async;100;0.561984;0.0980177;1.19846
646;inner;100;3.24988;2.62274;3.67051
646;wait;100;3.96094e-05;2.8309e-05;8.9958e-05
646;boundary;100;0.0682998;0.0585299;0.227457
646;calc iter;100;3.88021;3.54912;4.35935
646;calc total;1;389.673;389.673;389.673
646;total;1;463.726;463.726;463.726
647;initialize;1;48.1858;48.1858;48.1858
647;async;100;0.567757;0.0738217;1.76299
647;inner;100;3.24041;2.51122;3.67028
647;wait;100;4.38561e-05;2.796e-05;0.000123538
647;boundary;100;0.0720871;0.0588993;0.226719
647;calc iter;100;3.8803;3.07761;4.61475
647;calc total;1;389.673;389.673;389.673
647;total;1;463.918;463.918;463.918
648;initialize;1;48.3984;48.3984;48.3984
648;async;100;0.573728;0.0601944;1.3733
648;inner;100;3.21986;2.63087;3.72608
648;wait;100;5.39259e-05;2.6109e-05;0.000152137
648;boundary;100;0.0888071;0.0582077;0.253018
648;calc iter;100;3.88245;3.3811;4.55561
648;calc total;1;389.673;389.673;389.673
648;total;1;464.129;464.129;464.129
649;initialize;1;48.1018;48.1018;48.1018
649;async;100;0.685294;0.0380059;1.94305
649;inner;100;3.08905;2.14591;3.70324
649;wait;100;6.62398e-05;3.3189e-05;0.000131948
649;boundary;100;0.105955;0.0620039;0.269748
649;calc iter;100;3.88037;2.73449;4.74104
649;calc total;1;389.673;389.673;389.673
649;total;1;463.833;463.833;463.833
650;initialize;1;48.0744;48.0744;48.0744
650;async;100;0.567888;0.0242473;1.38696
650;inner;100;3.23236;2.61132;3.73403
650;wait;100;5.09269e-05;2.304e-05;0.000234636
650;boundary;100;0.0815693;0.0435865;0.264682
650;calc iter;100;3.88187;3.21951;4.60114
650;calc total;1;389.673;389.673;389.673
650;total;1;463.805;463.805;463.805
651;initialize;1;47.9285;47.9285;47.9285
651;async;100;0.572569;0.0236411;1.16778
651;inner;100;3.23672;2.61379;3.7444
651;wait;100;4.03878e-05;2.187e-05;0.000278635
651;boundary;100;0.0735302;0.0469231;0.268059
651;calc iter;100;3.88286;3.66548;4.15358
651;calc total;1;389.673;389.673;389.673
651;total;1;463.66;463.66;463.66
652;initialize;1;48.3955;48.3955;48.3955
652;async;100;0.568516;0.0280289;1.57694
652;inner;100;3.22882;2.31881;3.70207
652;wait;100;6.92174e-05;2.935e-05;0.000142118
652;boundary;100;0.0866413;0.0464983;0.271079
652;calc iter;100;3.88405;3.04504;4.49479
652;calc total;1;389.673;389.673;389.673
652;total;1;464.127;464.127;464.127
653;initialize;1;48.0114;48.0114;48.0114
653;async;100;0.550231;0.044662;1.10505
653;inner;100;3.2658;2.74299;3.69889
653;wait;100;4.88078e-05;2.5919e-05;0.000161137
653;boundary;100;0.0683213;0.0447721;0.265759
653;calc iter;100;3.8844;3.2497;4.48831
653;calc total;1;389.673;389.673;389.673
653;total;1;463.742;463.742;463.742
654;initialize;1;48.1272;48.1272;48.1272
654;async;100;0.554468;0.0344959;1.09653
654;inner;100;3.26406;2.74247;3.73031
654;wait;100;3.68655e-05;2.09e-05;0.000193986
654;boundary;100;0.0659274;0.0445853;0.26624
654;calc iter;100;3.88449;3.25421;4.50033
654;calc total;1;389.673;389.673;389.673
654;total;1;463.858;463.858;463.858
655;initialize;1;47.9287;47.9287;47.9287
655;async;100;0.551024;0.0333295;1.42225
655;inner;100;3.26491;2.69638;3.77901
655;wait;100;4.46436e-05;2.248e-05;0.000147898
655;boundary;100;0.0685014;0.0438407;0.256125
655;calc iter;100;3.88448;3.10816;4.82508
655;calc total;1;389.673;389.673;389.673
655;total;1;463.66;463.66;463.66
656;initialize;1;48.0123;48.0123;48.0123
656;async;100;0.458253;0.0383794;0.925062
656;inner;100;3.34125;2.98767;3.69386
656;wait;100;4.7201e-05;3.174e-05;9.4438e-05
656;boundary;100;0.0895774;0.0704907;0.203897
656;calc iter;100;3.88913;3.34325;4.44371
656;calc total;1;389.673;389.673;389.673
656;total;1;463.743;463.743;463.743
657;initialize;1;47.9025;47.9025;47.9025
657;async;100;0.551959;0.0888309;1.06541
657;inner;100;3.23643;2.8284;3.64622
657;wait;100;5.77995e-05;3.7139e-05;0.000122557
657;boundary;100;0.0985838;0.0719949;0.169084
657;calc iter;100;3.88703;3.26646;4.38728
657;calc total;1;389.673;389.673;389.673
657;total;1;463.633;463.633;463.633
658;initialize;1;47.9948;47.9948;47.9948
658;async;100;0.423896;0.0731937;0.857216
658;inner;100;3.38688;3.0886;3.70053
658;wait;100;4.15033e-05;2.878e-05;0.000107218
658;boundary;100;0.078759;0.0589775;0.220489
658;calc iter;100;3.88958;3.43861;4.2695
658;calc total;1;389.673;389.673;389.673
658;total;1;463.726;463.726;463.726
659;initialize;1;47.9947;47.9947;47.9947
659;async;100;0.402861;0.102298;0.753659
659;inner;100;3.40733;3.15013;3.70123
659;wait;100;4.02004e-05;3.09e-05;0.000122088
659;boundary;100;0.0798516;0.0615921;0.20815
659;calc iter;100;3.89009;3.61886;4.30253
659;calc total;1;389.673;389.673;389.673
659;total;1;463.726;463.726;463.726
660;initialize;1;48.1326;48.1326;48.1326
660;async;100;0.390568;0.0322848;0.868252
660;inner;100;3.41384;3.00674;3.66243
660;wait;100;5.62537e-05;3.3399e-05;8.1799e-05
660;boundary;100;0.0868022;0.0603922;0.213456
660;calc iter;100;3.89127;3.37135;4.38248
660;calc total;1;389.673;389.673;389.673
660;total;1;463.864;463.864;463.864
661;initialize;1;47.9024;47.9024;47.9024
661;async;100;0.337979;0.0319191;0.570543
661;inner;100;3.4827;3.3264;3.65437
661;wait;100;4.74867e-05;3.002e-05;0.000123108
661;boundary;100;0.0708435;0.0585367;0.194563
661;calc iter;100;3.89158;3.51322;4.12382
661;calc total;1;389.673;389.673;389.673
661;total;1;463.633;463.633;463.633
662;initialize;1;48.1889;48.1889;48.1889
662;async;100;0.334617;0.0311174;0.538128
662;inner;100;3.48999;3.34034;3.66849
662;wait;100;3.70066e-05;2.557e-05;9.8439e-05
662;boundary;100;0.0672249;0.0583407;0.214214
662;calc iter;100;3.89187;3.5189;4.13384
662;calc total;1;389.673;389.673;389.673
662;total;1;463.92;463.92;463.92
663;initialize;1;48.1863;48.1863;48.1863
663;async;100;0.333634;0.0208877;0.57625
663;inner;100;3.48677;3.27283;3.66747
663;wait;100;4.31304e-05;2.7569e-05;0.000124298
663;boundary;100;0.071473;0.057863;0.214992
663;calc iter;100;3.89193;3.39972;4.22025
663;calc total;1;389.673;389.673;389.673
663;total;1;463.917;463.917;463.917
664;initialize;1;48.0426;48.0426;48.0426
664;async;100;0.260248;0.0361586;0.422495
664;inner;100;3.55957;3.34519;3.70961
664;wait;100;5.97874e-05;2.8549e-05;0.000201867
664;boundary;100;0.0738137;0.0560167;0.27206
664;calc iter;100;3.8937;3.67407;4.08561
664;calc total;1;389.673;389.673;389.673
664;total;1;463.774;463.774;463.774
665;initialize;1;47.9138;47.9138;47.9138
665;async;100;0.291229;0.0307694;0.816379
665;inner;100;3.50992;2.99911;3.71759
665;wait;100;7.05702e-05;3.1459e-05;0.000251225
665;boundary;100;0.0922015;0.0620167;0.263388
665;calc iter;100;3.89342;3.40715;4.21496
665;calc total;1;389.673;389.673;389.673
665;total;1;463.645;463.645;463.645
666;initialize;1;48.1882;48.1882;48.1882
666;async;100;0.256787;0.0514189;0.449611
666;inner;100;3.56389;3.31094;3.73535
666;wait;100;5.29999e-05;2.69e-05;0.000247926
666;boundary;100;0.0729092;0.057215;0.277824
666;calc iter;100;3.89364;3.6777;4.08154
666;calc total;1;389.673;389.673;389.673
666;total;1;463.92;463.92;463.92
667;initialize;1;48.0626;48.0626;48.0626
667;async;100;0.255581;0.0283693;0.392882
667;inner;100;3.56792;3.34133;3.75268
667;wait;100;4.55175e-05;2.672e-05;0.000440082
667;boundary;100;0.0702154;0.0556797;0.241657
667;calc iter;100;3.89377;3.73229;4.10191
667;calc total;1;389.673;389.673;389.673
667;total;1;463.794;463.794;463.794
668;initialize;1;47.8669;47.8669;47.8669
668;async;100;0.248636;0.0327504;0.350787
668;inner;100;3.56872;3.48381;3.73544
668;wait;100;6.65405e-05;2.8629e-05;0.000242156
668;boundary;100;0.0762965;0.0514946;0.263974
668;calc iter;100;3.89372;3.71246;4.09018
668;calc total;1;389.673;389.673;389.673
668;total;1;463.599;463.599;463.599
669;initialize;1;48.411;48.411;48.411
669;async;100;0.253971;0.0333606;0.327815
669;inner;100;3.574;3.4832;3.74625
669;wait;100;4.85997e-05;2.6349e-05;0.000192057
669;boundary;100;0.0657741;0.048096;0.262001
669;calc iter;100;3.8938;3.71824;4.09024
669;calc total;1;389.673;389.673;389.673
669;total;1;464.143;464.143;464.143
670;initialize;1;48.4051;48.4051;48.4051
670;async;100;0.256691;0.0512509;0.342588
670;inner;100;3.57216;3.49182;3.75498
670;wait;100;3.79831e-05;2.2559e-05;0.000256176
670;boundary;100;0.0649788;0.0476539;0.280302
670;calc iter;100;3.89387;3.72338;4.09623
670;calc total;1;389.673;389.673;389.673
670;total;1;464.136;464.136;464.136
671;initialize;1;47.8738;47.8738;47.8738
671;async;100;0.249484;0.0367031;0.348534
671;inner;100;3.5781;3.46308;3.74082
671;wait;100;4.77983e-05;2.334e-05;0.000303495
671;boundary;100;0.0662554;0.047265;0.258131
671;calc iter;100;3.89389;3.66854;4.09359
671;calc total;1;389.673;389.673;389.673
671;total;1;463.605;463.605;463.605
672;initialize;1;48.1272;48.1272;48.1272
672;async;100;0.381672;0.0995744;0.991825
672;inner;100;3.43243;2.81713;3.65824
672;wait;100;6.5335e-05;3.192e-05;0.000118068
672;boundary;100;0.0749342;0.0588998;0.147542
672;calc iter;100;3.88911;3.491;4.32973
672;calc total;1;389.673;389.673;389.673
672;total;1;463.858;463.858;463.858
673;initialize;1;48.104;48.104;48.104
673;async;100;0.448727;0.0367064;1.86225
673;inner;100;3.34014;1.98752;3.66007
673;wait;100;8.10098e-05;3.172e-05;0.000256449
673;boundary;100;0.0955411;0.0611643;0.206899
673;calc iter;100;3.88449;2.83626;5.12785
673;calc total;1;389.673;389.673;389.673
673;total;1;463.835;463.835;463.835
674;initialize;1;47.961;47.961;47.961
674;async;100;0.378247;0.0988634;1.17242
674;inner;100;3.43767;2.74353;3.6679
674;wait;100;5.16589e-05;2.899e-05;0.000122428
674;boundary;100;0.0732333;0.0587703;0.207412
674;calc iter;100;3.8892;3.57935;4.596
674;calc total;1;389.673;389.673;389.673
674;total;1;463.692;463.692;463.692
675;initialize;1;48.402;48.402;48.402
675;async;100;0.376886;0.109577;0.971766
675;inner;100;3.43967;2.81922;3.67403
675;wait;100;4.40313e-05;2.925e-05;0.000105718
675;boundary;100;0.072669;0.0584858;0.226797
675;calc iter;100;3.88927;3.54222;4.32049
675;calc total;1;389.673;389.673;389.673
675;total;1;464.133;464.133;464.133
676;initialize;1;48.159;48.159;48.159
676;async;100;0.371369;0.0988004;1.00503
676;inner;100;3.44388;2.92151;3.65757
676;wait;100;6.6623e-05;2.363e-05;0.000237666
676;boundary;100;0.0746502;0.0455768;0.147632
676;calc iter;100;3.88996;3.56567;4.36784
676;calc total;1;389.673;389.673;389.673
676;total;1;463.89;463.89;463.89
677;initialize;1;48.1305;48.1305;48.1305
677;async;100;0.365505;0.0975362;0.601439
677;inner;100;3.45726;3.13196;3.65036
677;wait;100;4.9732e-05;2.387e-05;0.000121528
677;boundary;100;0.0671778;0.0449127;0.138998
677;calc iter;100;3.88999;3.71088;4.16198
677;calc total;1;389.673;389.673;389.673
677;total;1;463.862;463.862;463.862
678;initialize;1;48.2139;48.2139;48.2139
678;async;100;0.359862;0.108204;0.610491
678;inner;100;3.46182;3.13051;3.67103
678;wait;100;3.70568e-05;2.308e-05;7.5818e-05
678;boundary;100;0.0682834;0.0443433;0.228045
678;calc iter;100;3.89;3.70916;4.00736
678;calc total;1;389.673;389.673;389.673
678;total;1;463.945;463.945;463.945
679;initialize;1;48.0707;48.0707;48.0707
679;async;100;0.356087;0.10418;0.682663
679;inner;100;3.46442;3.11917;3.67485
679;wait;100;4.5979e-05;2.438e-05;0.000122128
679;boundary;100;0.0694926;0.045158;0.224651
679;calc iter;100;3.89005;3.69984;4.05058
679;calc total;1;389.673;389.673;389.673
679;total;1;463.802;463.802;463.802
680;initialize;1;48.4065;48.4065;48.4065
680;async;100;0.354178;0.038873;0.667728
680;inner;100;3.44639;3.11523;3.76
680;wait;100;5.71971e-05;3.2939e-05;0.000329264
680;boundary;100;0.0875116;0.0556918;0.255012
680;calc iter;100;3.88814;3.42218;4.15638
680;calc total;1;389.673;389.673;389.673
680;total;1;464.137;464.137;464.137
681;initialize;1;48.4117;48.4117;48.4117
681;async;100;0.416224;0.0268186;1.18383
681;inner;100;3.37858;2.72171;3.79656
681;wait;100;7.53523e-05;3.6159e-05;0.000335614
681;boundary;100;0.0933346;0.0560395;0.232975
681;calc iter;100;3.88822;2.91736;4.44253
681;calc total;1;389.673;389.673;389.673
681;total;1;464.143;464.143;464.143
682;initialize;1;47.8677;47.8677;47.8677
682;async;100;0.351971;0.0311956;0.65181
682;inner;100;3.44874;3.11702;3.75635
682;wait;100;5.71864e-05;3.433e-05;0.000387963
682;boundary;100;0.0873995;0.05964;0.238688
682;calc iter;100;3.88817;3.46848;4.15423
682;calc total;1;389.673;389.673;389.673
682;total;1;463.599;463.599;463.599
683;initialize;1;47.8675;47.8675;47.8675
683;async;100;0.351901;0.0280966;0.745914
683;inner;100;3.44764;3.06423;3.7583
683;wait;100;5.57476e-05;3.2999e-05;0.000298034
683;boundary;100;0.0882954;0.0669055;0.237422
683;calc iter;100;3.8879;3.45471;4.19678
683;calc total;1;389.673;389.673;389.673
683;total;1;463.599;463.599;463.599
684;initialize;1;48.2141;48.2141;48.2141
684;async;100;0.334655;0.0259702;0.707929
684;inner;100;3.46561;3.13394;3.74199
684;wait;100;6.73272e-05;3.321e-05;0.000390903
684;boundary;100;0.0873494;0.0595342;0.247503
684;calc iter;100;3.88768;3.37347;4.15589
684;calc total;1;389.673;389.673;389.673
684;total;1;463.945;463.945;463.945
685;initialize;1;48.4116;48.4116;48.4116
685;async;100;0.317816;0.058061;0.524259
685;inner;100;3.49291;3.25308;3.69129
685;wait;100;5.41619e-05;3.1669e-05;0.000124308
685;boundary;100;0.0768977;0.059889;0.229961
685;calc iter;100;3.88768;3.66875;4.04388
685;calc total;1;389.673;389.673;389.673
685;total;1;464.143;464.143;464.143
686;initialize;1;48.2481;48.2481;48.2481
686;async;100;0.313178;0.0233922;0.529975
686;inner;100;3.5008;3.25379;3.76289
686;wait;100;4.8099e-05;3.058e-05;0.000384934
686;boundary;100;0.0737932;0.0594794;0.231473
686;calc iter;100;3.88782;3.69645;4.10235
686;calc total;1;389.673;389.673;389.673
686;total;1;463.979;463.979;463.979
687;initialize;1;48.4037;48.4037;48.4037
687;async;100;0.312573;0.0280352;0.524737
687;inner;100;3.49883;3.25764;3.76587
687;wait;100;5.58908e-05;2.78e-05;0.000230965
687;boundary;100;0.076522;0.0582448;0.229185
687;calc iter;100;3.88799;3.54357;4.15728
687;calc total;1;389.673;389.673;389.673
687;total;1;464.135;464.135;464.135
688;initialize;1;48.2139;48.2139;48.2139
688;async;100;0.4656;0.0990663;0.855011
688;inner;100;3.33101;2.99583;3.65834
688;wait;100;5.08825e-05;2.032e-05;0.000102698
688;boundary;100;0.0859226;0.0437629;0.19656
688;calc iter;100;3.88259;3.42714;4.33425
688;calc total;1;389.673;389.673;389.673
688;total;1;463.945;463.945;463.945
689;initialize;1;48.3242;48.3242;48.3242
689;async;100;0.588983;0.0414967;1.58793
689;inner;100;3.20135;2.38468;3.66463
689;wait;100;5.99598e-05;2.3179e-05;0.000126888
689;boundary;100;0.0921625;0.0455419;0.178616
689;calc iter;100;3.88256;3.01466;5.1048
689;calc total;1;389.673;389.673;389.673
689;total;1;464.055;464.055;464.055
690;initialize;1;48.2136;48.2136;48.2136
690;async;100;0.45754;0.0201589;1.09138
690;inner;100;3.34458;2.92076;3.68979
690;wait;100;4.90827e-05;2.511e-05;0.000136418
690;boundary;100;0.0804258;0.0455795;0.199982
690;calc iter;100;3.8826;3.31922;4.47472
690;calc total;1;389.673;389.673;389.673
690;total;1;463.945;463.945;463.945
691;initialize;1;48.4025;48.4025;48.4025
691;async;100;0.457166;0.0245061;0.98694
691;inner;100;3.34257;2.87796;3.67494
691;wait;100;4.73309e-05;2.95e-05;0.000138988
691;boundary;100;0.0825845;0.05334;0.193231
691;calc iter;100;3.88237;3.43532;4.35039
691;calc total;1;389.673;389.673;389.673
691;total;1;464.134;464.134;464.134
692;initialize;1;48.4008;48.4008;48.4008
692;async;100;0.430253;0.0278602;1.35196
692;inner;100;3.37035;2.6946;3.66242
692;wait;100;6.02171e-05;2.4e-05;0.000101648
692;boundary;100;0.0816336;0.0469602;0.211034
692;calc iter;100;3.8823;2.85814;4.76261
692;calc total;1;389.673;389.673;389.673
692;total;1;464.132;464.132;464.132
693;initialize;1;48.4052;48.4052;48.4052
693;async;100;0.406756;0.0447107;0.787767
693;inner;100;3.40316;3.06296;3.6782
693;wait;100;5.08988e-05;2.541e-05;0.000132427
693;boundary;100;0.0723815;0.0444514;0.21321
693;calc iter;100;3.88235;3.50358;4.2173
693;calc total;1;389.673;389.673;389.673
693;total;1;464.136;464.136;464.136
694;initialize;1;48.4115;48.4115;48.4115
694;async;100;0.40028;0.0409629;0.795545
694;inner;100;3.41007;3.06222;3.69012
694;wait;100;3.82996e-05;2.221e-05;0.000114348
694;boundary;100;0.0720642;0.0477262;0.235704
694;calc iter;100;3.88245;3.54954;4.17033
694;calc total;1;389.673;389.673;389.673
694;total;1;464.143;464.143;464.143
695;initialize;1;48.4006;48.4006;48.4006
695;async;100;0.405243;0.0695752;1.16989
695;inner;100;3.40724;2.89495;3.67577
695;wait;100;4.28123e-05;2.462e-05;0.000127557
695;boundary;100;0.0699054;0.0445597;0.212865
695;calc iter;100;3.88243;3.38417;4.52707
695;calc total;1;389.673;389.673;389.673
695;total;1;464.132;464.132;464.132
696;initialize;1;47.961;47.961;47.961
696;async;100;0.505112;0.0275976;1.69222
696;inner;100;3.28916;2.51205;3.71134
696;wait;100;4.61288e-05;2.71e-05;0.000211966
696;boundary;100;0.0822392;0.0476916;0.256061
696;calc iter;100;3.87656;3.18627;4.87218
696;calc total;1;389.673;389.673;389.673
696;total;1;463.692;463.692;463.692
697;initialize;1;48.4117;48.4117;48.4117
697;async;100;0.631933;0.0292674;1.89514
697;inner;100;3.14876;2.0975;3.70489
697;wait;100;5.90522e-05;2.9239e-05;0.000185296
697;boundary;100;0.0959692;0.0481707;0.261515
697;calc iter;100;3.87672;2.45274;4.75515
697;calc total;1;389.673;389.673;389.673
697;total;1;464.143;464.143;464.143
698;initialize;1;48.4118;48.4118;48.4118
698;async;100;0.552508;0.0177082;1.88482
698;inner;100;3.23501;2.34853;3.78921
698;wait;100;5.06134e-05;2.897e-05;0.000188897
698;boundary;100;0.0891062;0.0452561;0.256014
698;calc iter;100;3.87668;3.08062;5.0947
698;calc total;1;389.673;389.673;389.673
698;total;1;464.143;464.143;464.143
699;initialize;1;48.4069;48.4069;48.4069
699;async;100;0.49337;0.0253373;1.69218
699;inner;100;3.29764;2.32226;3.78413
699;wait;100;4.54014e-05;2.9839e-05;0.000252306
699;boundary;100;0.0798779;0.046299;0.263852
699;calc iter;100;3.87093;2.53877;4.81634
699;calc total;1;389.673;389.673;389.673
699;total;1;464.138;464.138;464.138
700;initialize;1;48.4078;48.4078;48.4078
700;async;100;0.462677;0.0155921;1.4546
700;inner;100;3.32418;2.55874;3.7595
700;wait;100;5.85796e-05;2.787e-05;0.000197056
700;boundary;100;0.0901727;0.0505318;0.252613
700;calc iter;100;3.87709;3.30045;4.58694
700;calc total;1;389.673;389.673;389.673
700;total;1;464.139;464.139;464.139
701;initialize;1;48.2471;48.2471;48.2471
701;async;100;0.419042;0.0303528;1.28817
701;inner;100;3.38342;2.63858;3.76118
701;wait;100;5.56056e-05;2.9569e-05;0.000231636
701;boundary;100;0.0758491;0.0460796;0.264666
701;calc iter;100;3.87837;3.57402;4.3487
701;calc total;1;389.673;389.673;389.673
701;total;1;463.978;463.978;463.978
702;initialize;1;48.3016;48.3016;48.3016
702;async;100;0.416256;0.0326076;1.30979
702;inner;100;3.3925;2.63753;3.79752
702;wait;100;4.11673e-05;2.178e-05;0.000147017
702;boundary;100;0.0696642;0.0462539;0.254552
702;calc iter;100;3.87847;3.56826;4.34327
702;calc total;1;389.673;389.673;389.673
702;total;1;464.033;464.033;464.033
703;initialize;1;48.3975;48.3975;48.3975
703;async;100;0.421996;0.0290464;1.89403
703;inner;100;3.38226;2.13803;3.78195
703;wait;100;4.56164e-05;2.258e-05;0.000161727
703;boundary;100;0.0740282;0.0448388;0.254735
703;calc iter;100;3.87834;3.39207;5.01344
703;calc total;1;389.673;389.673;389.673
703;total;1;464.129;464.129;464.129
704;initialize;1;47.8669;47.8669;47.8669
704;async;100;0.60432;0.0212774;1.3654
704;inner;100;3.18414;2.44686;3.7074
704;wait;100;6.1317e-05;3.046e-05;0.000176446
704;boundary;100;0.0929846;0.0700031;0.178036
704;calc iter;100;3.88151;3.24101;4.42306
704;calc total;1;389.673;389.673;389.673
704;total;1;463.599;463.599;463.599
705;initialize;1;48.405;48.405;48.405
705;async;100;0.712198;0.043447;2.3403
705;inner;100;3.06362;1.86937;3.68466
705;wait;100;7.98492e-05;4.051e-05;0.000136687
705;boundary;100;0.104099;0.0641129;0.214036
705;calc iter;100;3.88;2.65798;4.74823
705;calc total;1;389.673;389.673;389.673
705;total;1;464.136;464.136;464.136
706;initialize;1;48.2733;48.2733;48.2733
706;async;100;0.579446;0.043517;1.68503
706;inner;100;3.20879;2.38271;3.7123
706;wait;100;5.92593e-05;3.066e-05;0.000115808
706;boundary;100;0.0927575;0.0594183;0.228342
706;calc iter;100;3.88106;3.19072;4.5505
706;calc total;1;389.673;389.673;389.673
706;total;1;464.005;464.005;464.005
707;initialize;1;48.3974;48.3974;48.3974
707;async;100;0.574517;0.0250323;1.16838
707;inner;100;3.22082;2.45423;3.73502
707;wait;100;5.10278e-05;3.349e-05;0.000158408
707;boundary;100;0.0866093;0.0604214;0.225058
707;calc iter;100;3.882;3.2714;4.17631
707;calc total;1;389.673;389.673;389.673
707;total;1;464.129;464.129;464.129
708;initialize;1;48.2717;48.2717;48.2717
708;async;100;0.553107;0.0342806;1.46573
708;inner;100;3.24107;2.42798;3.80131
708;wait;100;7.32886e-05;4.396e-05;0.000258466
708;boundary;100;0.0890737;0.060753;0.180971
708;calc iter;100;3.88333;3.13737;4.33989
708;calc total;1;389.673;389.673;389.673
708;total;1;464.003;464.003;464.003
709;initialize;1;48.4116;48.4116;48.4116
709;async;100;0.520121;0.0292885;0.99782
709;inner;100;3.28845;2.8785;3.81384
709;wait;100;6.03809e-05;3.085e-05;0.000152677
709;boundary;100;0.0751139;0.0603139;0.16237
709;calc iter;100;3.88375;3.12077;4.22714
709;calc total;1;389.673;389.673;389.673
709;total;1;464.143;464.143;464.143
710;initialize;1;48.4111;48.4111;48.4111
710;async;100;0.512894;0.0232347;0.99217
710;inner;100;3.29188;2.89413;3.80276
710;wait;100;4.83251e-05;2.935e-05;0.000140097
710;boundary;100;0.0790135;0.0582969;0.216058
710;calc iter;100;3.88383;3.11486;4.23942
710;calc total;1;389.673;389.673;389.673
710;total;1;464.143;464.143;464.143
711;initialize;1;48.3267;48.3267;48.3267
711;async;100;0.515494;0.0338259;1.2509
711;inner;100;3.28566;2.89402;3.80067
711;wait;100;5.28618e-05;3.049e-05;0.000125318
711;boundary;100;0.0826573;0.059251;0.20937
711;calc iter;100;3.88387;3.15248;4.63528
711;calc total;1;389.673;389.673;389.673
711;total;1;464.058;464.058;464.058
712;initialize;1;48.0993;48.0993;48.0993
712;async;100;0.493136;0.0212596;0.930833
712;inner;100;3.29645;2.93966;3.745
712;wait;100;7.64962e-05;3.23e-05;0.000390793
712;boundary;100;0.0985984;0.0604259;0.271208
712;calc iter;100;3.88827;3.53761;4.08859
712;calc total;1;389.673;389.673;389.673
712;total;1;463.83;463.83;463.83
713;initialize;1;48.365;48.365;48.365
713;async;100;0.516554;0.024105;1.3555
713;inner;100;3.24685;2.70695;3.84029
713;wait;100;9.72146e-05;4.4339e-05;0.000271436
713;boundary;100;0.12401;0.0687391;0.269924
713;calc iter;100;3.88752;3.17389;4.50556
713;calc total;1;389.673;389.673;389.673
713;total;1;464.096;464.096;464.096
714;initialize;1;48.4034;48.4034;48.4034
714;async;100;0.488443;0.0245413;0.880468
714;inner;100;3.30827;2.98407;3.83081
714;wait;100;7.40595e-05;2.744e-05;0.000409702
714;boundary;100;0.0916267;0.0585727;0.233194
714;calc iter;100;3.88841;3.41627;4.15812
714;calc total;1;389.673;389.673;389.673
714;total;1;464.135;464.135;464.135
715;initialize;1;48.3002;48.3002;48.3002
715;async;100;0.489935;0.0259497;0.88593
715;inner;100;3.31039;2.98758;3.83057
715;wait;100;4.83312e-05;2.436e-05;0.000140447
715;boundary;100;0.0882959;0.0638026;0.25642
715;calc iter;100;3.88867;3.57094;4.04087
715;calc total;1;389.673;389.673;389.673
715;total;1;464.032;464.032;464.032
716;initialize;1;48.3271;48.3271;48.3271
716;async;100;0.471899;0.0207797;0.984756
716;inner;100;3.3062;2.85306;3.72545
716;wait;100;9.39249e-05;4.353e-05;0.000347524
716;boundary;100;0.110724;0.0575177;0.25775
716;calc iter;100;3.88892;3.53463;4.19675
716;calc total;1;389.673;389.673;389.673
716;total;1;464.058;464.058;464.058
717;initialize;1;48.3903;48.3903;48.3903
717;async;100;0.469981;0.0327793;0.902879
717;inner;100;3.3306;2.96863;3.7604
717;wait;100;7.58972e-05;3.273e-05;0.000361494
717;boundary;100;0.0884588;0.0466942;0.259298
717;calc iter;100;3.88912;3.52602;4.09012
717;calc total;1;389.673;389.673;389.673
717;total;1;464.121;464.121;464.121
718;initialize;1;48.0134;48.0134;48.0134
718;async;100;0.471812;0.0222688;0.889243
718;inner;100;3.33147;2.96403;3.76275
718;wait;100;6.90734e-05;3.069e-05;0.000436482
718;boundary;100;0.085908;0.0458778;0.229727
718;calc iter;100;3.88926;3.53919;4.11238
718;calc total;1;389.673;389.673;389.673
718;total;1;463.745;463.745;463.745
719;initialize;1;48.3938;48.3938;48.3938
719;async;100;0.470366;0.0237966;0.884981
719;inner;100;3.33416;2.97489;3.83152
719;wait;100;7.79068e-05;3.347e-05;0.000434322
719;boundary;100;0.084701;0.0453733;0.22565
719;calc iter;100;3.8893;3.52211;4.25524
719;calc total;1;389.673;389.673;389.673
719;total;1;464.125;464.125;464.125
720;initialize;1;48.4085;48.4085;48.4085
720;async;100;0.193894;0.0203451;0.40956
720;inner;100;3.60574;3.35745;3.74745
720;wait;100;7.58447e-05;4.1369e-05;0.000151347
720;boundary;100;0.0952549;0.071052;0.229239
720;calc iter;100;3.89497;3.67352;4.05839
720;calc total;1;389.673;389.673;389.673
720;total;1;464.139;464.139;464.139
721;initialize;1;48.3883;48.3883;48.3883
721;async;100;0.219152;0.0677084;0.751853
721;inner;100;3.56959;3.06385;3.70194
721;wait;100;7.02392e-05;5.2229e-05;0.000255125
721;boundary;100;0.105214;0.0824016;0.195936
721;calc iter;100;3.89402;3.34133;4.27349
721;calc total;1;389.673;389.673;389.673
721;total;1;464.119;464.119;464.119
722;initialize;1;48.2687;48.2687;48.2687
722;async;100;0.172195;0.0434351;0.479685
722;inner;100;3.6171;3.28222;3.80477
722;wait;100;6.32404e-05;3.587e-05;0.000174247
722;boundary;100;0.105536;0.0776225;0.223271
722;calc iter;100;3.8949;3.61826;4.09016
722;calc total;1;389.673;389.673;389.673
722;total;1;464;464;464
723;initialize;1;48.3662;48.3662;48.3662
723;async;100;0.167393;0.0317286;0.37076
723;inner;100;3.62864;3.34328;3.80501
723;wait;100;5.59177e-05;3.1689e-05;0.000143168
723;boundary;100;0.0988922;0.0708834;0.234904
723;calc iter;100;3.89498;3.69307;4.07798
723;calc total;1;389.673;389.673;389.673
723;total;1;464.097;464.097;464.097
724;initialize;1;48.2544;48.2544;48.2544
724;async;100;0.177151;0.0401118;0.285858
724;inner;100;3.61855;3.47977;3.6915
724;wait;100;7.20976e-05;4.3319e-05;0.000137887
724;boundary;100;0.099155;0.0633892;0.219007
724;calc iter;100;3.89493;3.67542;4.08455
724;calc total;1;389.673;389.673;389.673
724;total;1;463.985;463.985;463.985
725;initialize;1;48.3614;48.3614;48.3614
725;async;100;0.150697;0.0340009;0.226226
725;inner;100;3.63917;3.47575;3.75964
725;wait;100;6.29529e-05;3.8539e-05;0.000203837
725;boundary;100;0.105199;0.0635676;0.204073
725;calc iter;100;3.89513;3.68245;4.07466
725;calc total;1;389.673;389.673;389.673
725;total;1;464.092;464.092;464.092
726;initialize;1;48.3243;48.3243;48.3243
726;async;100;0.130108;0.0329252;0.204635
726;inner;100;3.64654;3.48641;3.76469
726;wait;100;5.29544e-05;3.4869e-05;0.000105108
726;boundary;100;0.118595;0.0693759;0.233842
726;calc iter;100;3.8953;3.68835;4.08738
726;calc total;1;389.673;389.673;389.673
726;total;1;464.055;464.055;464.055
727;initialize;1;48.3614;48.3614;48.3614
727;async;100;0.143957;0.0456273;0.336741
727;inner;100;3.64337;3.46149;3.70824
727;wait;100;6.41331e-05;3.369e-05;0.000142027
727;boundary;100;0.107929;0.0631202;0.225047
727;calc iter;100;3.89532;3.63695;4.098
727;calc total;1;389.673;389.673;389.673
727;total;1;464.092;464.092;464.092
728;initialize;1;48.4117;48.4117;48.4117
728;async;100;0.0582415;0.0297018;0.184705
728;inner;100;3.68527;3.58554;3.73635
728;wait;100;8.24574e-05;4.1699e-05;0.000222356
728;boundary;100;0.152171;0.0733655;0.272188
728;calc iter;100;3.89577;3.78694;4.09565
728;calc total;1;389.673;389.673;389.673
728;total;1;464.143;464.143;464.143
729;initialize;1;48.1918;48.1918;48.1918
729;async;100;0.0942908;0.0245331;0.303707
729;inner;100;3.66706;3.44045;3.73065
729;wait;100;7.34056e-05;4.251e-05;0.000267875
729;boundary;100;0.134131;0.0894329;0.274238
729;calc iter;100;3.89556;3.65425;4.15347
729;calc total;1;389.673;389.673;389.673
729;total;1;463.923;463.923;463.923
730;initialize;1;48.4045;48.4045;48.4045
730;async;100;0.0477652;0.0192948;0.169797
730;inner;100;3.69632;3.5752;3.76362
730;wait;100;7.32561e-05;3.9719e-05;0.000212459
730;boundary;100;0.151586;0.0882658;0.256228
730;calc iter;100;3.89575;3.75781;4.10597
730;calc total;1;389.673;389.673;389.673
730;total;1;464.135;464.135;464.135
731;initialize;1;47.9288;47.9288;47.9288
731;async;100;0.0463031;0.0241577;0.194215
731;inner;100;3.70093;3.57557;3.75392
731;wait;100;8.32378e-05;2.882e-05;0.000312735
731;boundary;100;0.148424;0.068911;0.256427
731;calc iter;100;3.89574;3.79045;4.10365
731;calc total;1;389.673;389.673;389.673
731;total;1;463.66;463.66;463.66
511;initialize;1;47.9674;47.9674;47.9674
511;async;100;0.302696;0.0254123;0.864083
511;inner;100;3.49821;2.98622;3.74792
511;wait;100;5.26985e-05;2.875e-05;0.000267928
511;boundary;100;0.0786884;0.0586159;0.284739
511;calc iter;100;3.87965;3.44188;4.25761
511;calc total;1;389.672;389.672;389.672
511;total;1;463.698;463.698;463.698
732;initialize;1;48.0048;48.0048;48.0048
732;async;100;0.0469574;0.0233637;0.121394
732;inner;100;3.69645;3.63585;3.74237
732;wait;100;0.000109544;4.8259e-05;0.000252895
732;boundary;100;0.152245;0.0759036;0.274427
732;calc iter;100;3.89577;3.74516;4.09597
732;calc total;1;389.673;389.673;389.673
732;total;1;463.736;463.736;463.736
733;initialize;1;48.3005;48.3005;48.3005
733;async;100;0.0419178;0.0281681;0.109507
733;inner;100;3.71045;3.63398;3.76541
733;wait;100;0.000112521;3.559e-05;0.000288258
733;boundary;100;0.143293;0.0761223;0.272354
733;calc iter;100;3.89578;3.74448;4.09805
733;calc total;1;389.673;389.673;389.673
733;total;1;464.032;464.032;464.032
734;initialize;1;48.3963;48.3963;48.3963
734;async;100;0.0347924;0.0262005;0.10966
734;inner;100;3.72603;3.63518;3.81907
734;wait;100;9.61386e-05;3.817e-05;0.000315194
734;boundary;100;0.134923;0.077478;0.255184
734;calc iter;100;3.89585;3.76;4.10527
734;calc total;1;389.673;389.673;389.673
734;total;1;464.127;464.127;464.127
735;initialize;1;48.3279;48.3279;48.3279
735;async;100;0.0367355;0.0194869;0.109717
735;inner;100;3.71396;3.63332;3.76883
735;wait;100;0.000107543;2.835e-05;0.000355174
735;boundary;100;0.145027;0.075706;0.259155
735;calc iter;100;3.89584;3.75049;4.1037
735;calc total;1;389.673;389.673;389.673
735;total;1;464.059;464.059;464.059
736;initialize;1;47.9023;47.9023;47.9023
736;async;100;0.380169;0.105847;0.606392
736;inner;100;3.43353;3.16308;3.66276
736;wait;100;7.21654e-05;3.5509e-05;0.000136278
736;boundary;100;0.0770274;0.0576136;0.193732
736;calc iter;100;3.8908;3.68368;4.11754
736;calc total;1;389.673;389.673;389.673
736;total;1;463.633;463.633;463.633
737;initialize;1;47.9137;47.9137;47.9137
737;async;100;0.411541;0.0988602;1.08588
737;inner;100;3.37532;2.72046;3.64604
737;wait;100;9.17161e-05;4.8429e-05;0.000137078
737;boundary;100;0.102498;0.0641561;0.165432
737;calc iter;100;3.88945;3.22394;4.46623
737;calc total;1;389.673;389.673;389.673
737;total;1;463.645;463.645;463.645
738;initialize;1;48.0377;48.0377;48.0377
738;async;100;0.366468;0.106006;0.622775
738;inner;100;3.44656;3.12236;3.67301
738;wait;100;5.4139e-05;2.771e-05;0.000130638
738;boundary;100;0.0776966;0.0582013;0.213713
738;calc iter;100;3.89078;3.73364;4.10329
738;calc total;1;389.673;389.673;389.673
738;total;1;463.769;463.769;463.769
739;initialize;1;48.4059;48.4059;48.4059
739;async;100;0.368163;0.103431;0.576279
739;inner;100;3.44909;3.16569;3.66935
739;wait;100;5.46077e-05;3.0799e-05;0.000136238
739;boundary;100;0.0735157;0.0574207;0.205999
739;calc iter;100;3.89083;3.74828;4.09928
739;calc total;1;389.673;389.673;389.673
739;total;1;464.137;464.137;464.137
740;initialize;1;47.9745;47.9745;47.9745
740;async;100;0.358423;0.10632;0.524971
740;inner;100;3.45795;3.28666;3.66482
740;wait;100;6.74325e-05;2.695e-05;0.000129217
740;boundary;100;0.0745786;0.0515743;0.198697
740;calc iter;100;3.89102;3.69183;4.13123
740;calc total;1;389.673;389.673;389.673
740;total;1;463.706;463.706;463.706
741;initialize;1;48.0135;48.0135;48.0135
741;async;100;0.353945;0.103511;0.526595
741;inner;100;3.465;3.28453;3.65962
741;wait;100;5.4814e-05;3.125e-05;0.000136088
741;boundary;100;0.0720315;0.0492698;0.186908
741;calc iter;100;3.89104;3.70163;4.03259
741;calc total;1;389.673;389.673;389.673
741;total;1;463.744;463.744;463.744
742;initialize;1;47.9386;47.9386;47.9386
742;async;100;0.353181;0.108166;0.513719
742;inner;100;3.46522;3.29086;3.67585
742;wait;100;4.44439e-05;2.3929e-05;0.000135287
742;boundary;100;0.0726572;0.0475215;0.223733
742;calc iter;100;3.89111;3.71253;4.04786
742;calc total;1;389.673;389.673;389.673
742;total;1;463.67;463.67;463.67
743;initialize;1;48.3597;48.3597;48.3597
743;async;100;0.350363;0.101554;0.499901
743;inner;100;3.46896;3.28878;3.67176
743;wait;100;5.28571e-05;2.272e-05;0.000135827
743;boundary;100;0.0717448;0.0466168;0.213879
743;calc iter;100;3.89112;3.72465;4.09647
743;calc total;1;389.673;389.673;389.673
743;total;1;464.091;464.091;464.091
744;initialize;1;48.1635;48.1635;48.1635
744;async;100;0.387551;0.0253683;0.918561
744;inner;100;3.40128;2.84378;3.71611
744;wait;100;5.9492e-05;3.2099e-05;0.000285985
744;boundary;100;0.095814;0.059514;0.26608
744;calc iter;100;3.8847;3.52942;4.11027
744;calc total;1;389.673;389.673;389.673
744;total;1;463.894;463.894;463.894
745;initialize;1;48.2686;48.2686;48.2686
745;async;100;0.468894;0.0325119;1.48237
745;inner;100;3.30309;2.36698;3.71896
745;wait;100;6.85111e-05;4.0749e-05;0.000194797
745;boundary;100;0.107912;0.0700522;0.27601
745;calc iter;100;3.87997;2.88032;4.59329
745;calc total;1;389.673;389.673;389.673
745;total;1;464;464;464
746;initialize;1;48.0378;48.0378;48.0378
746;async;100;0.390306;0.0284454;0.984037
746;inner;100;3.40255;2.75662;3.7664
746;wait;100;6.40671e-05;3.6069e-05;0.000319305
746;boundary;100;0.0918779;0.0602985;0.240413
746;calc iter;100;3.8848;3.31521;4.24724
746;calc total;1;389.673;389.673;389.673
746;total;1;463.769;463.769;463.769
747;initialize;1;47.9388;47.9388;47.9388
747;async;100;0.373482;0.0298201;0.886992
747;inner;100;3.42406;2.8485;3.7705
747;wait;100;5.16639e-05;2.8879e-05;0.000233006
747;boundary;100;0.0873128;0.0657177;0.240504
747;calc iter;100;3.88491;3.49589;4.11522
747;calc total;1;389.673;389.673;389.673
747;total;1;463.67;463.67;463.67
748;initialize;1;48.3997;48.3997;48.3997
748;async;100;0.34175;0.0260841;0.561884
748;inner;100;3.45233;3.08322;3.71266
748;wait;100;6.40044e-05;3.059e-05;0.000282205
748;boundary;100;0.0922455;0.0601865;0.270113
748;calc iter;100;3.88639;3.61765;4.08958
748;calc total;1;389.673;389.673;389.673
748;total;1;464.131;464.131;464.131
749;initialize;1;48.3005;48.3005;48.3005
749;async;100;0.33375;0.0258595;0.559915
749;inner;100;3.4748;3.07884;3.74609
749;wait;100;5.94968e-05;3.257e-05;0.000176457
749;boundary;100;0.0778942;0.0554755;0.265016
749;calc iter;100;3.8865;3.62416;4.09177
749;calc total;1;389.673;389.673;389.673
749;total;1;464.032;464.032;464.032
750;initialize;1;47.961;47.961;47.961
750;async;100;0.329437;0.0324675;0.564387
750;inner;100;3.48051;3.08525;3.77595
750;wait;100;5.28018e-05;2.5949e-05;0.000397042
750;boundary;100;0.0765357;0.0550853;0.251911
750;calc iter;100;3.88653;3.62323;4.09563
750;calc total;1;389.673;389.673;389.673
750;total;1;463.692;463.692;463.692
751;initialize;1;48.4119;48.4119;48.4119
751;async;100;0.329551;0.0278735;0.590577
751;inner;100;3.47799;3.0823;3.76961
751;wait;100;6.26244e-05;2.8839e-05;0.000339864
751;boundary;100;0.078911;0.0572333;0.241529
751;calc iter;100;3.88652;3.59256;4.10303
751;calc total;1;389.673;389.673;389.673
751;total;1;464.143;464.143;464.143
752;initialize;1;47.9608;47.9608;47.9608
752;async;100;0.519884;0.0866923;0.990504
752;inner;100;3.27717;2.81003;3.664
752;wait;100;6.0012e-05;2.92e-05;0.000138188
752;boundary;100;0.0837265;0.0595399;0.233316
752;calc iter;100;3.88085;3.07398;4.30128
752;calc total;1;389.673;389.673;389.673
752;total;1;463.692;463.692;463.692
753;initialize;1;48.3012;48.3012;48.3012
753;async;100;0.637419;0.0700607;1.79739
753;inner;100;3.14305;2.37317;3.65991
753;wait;100;7.24727e-05;3.1409e-05;0.000137878
753;boundary;100;0.0988506;0.0651594;0.223108
753;calc iter;100;3.87939;2.63621;5.14494
753;calc total;1;389.673;389.673;389.673
753;total;1;464.032;464.032;464.032
754;initialize;1;48.3921;48.3921;48.3921
754;async;100;0.508043;0.0853605;1.0942
754;inner;100;3.28699;2.79345;3.67496
754;wait;100;4.83114e-05;2.794e-05;0.000106288
754;boundary;100;0.0854874;0.0586104;0.247042
754;calc iter;100;3.88057;3.13127;4.46727
754;calc total;1;389.673;389.673;389.673
754;total;1;464.123;464.123;464.123
755;initialize;1;48.4008;48.4008;48.4008
755;async;100;0.499866;0.100295;0.877223
755;inner;100;3.30012;2.77974;3.67486
755;wait;100;4.37716e-05;2.5379e-05;0.000132938
755;boundary;100;0.0808974;0.0581389;0.247377
755;calc iter;100;3.88093;3.21338;4.28061
755;calc total;1;389.673;389.673;389.673
755;total;1;464.132;464.132;464.132
756;initialize;1;48.4117;48.4117;48.4117
756;async;100;0.475653;0.1084;0.73319
756;inner;100;3.32633;2.98423;3.66312
756;wait;100;6.10752e-05;2.988e-05;0.000111978
756;boundary;100;0.0795205;0.0460027;0.224657
756;calc iter;100;3.88156;3.42744;4.15405
756;calc total;1;389.673;389.673;389.673
756;total;1;464.143;464.143;464.143
757;initialize;1;48.1617;48.1617;48.1617
757;async;100;0.463716;0.0808905;0.704102
757;inner;100;3.34441;2.97804;3.66337
757;wait;100;4.96532e-05;2.154e-05;9.1669e-05
757;boundary;100;0.0733656;0.0457622;0.226901
757;calc iter;100;3.88154;3.4292;4.17675
757;calc total;1;389.673;389.673;389.673
757;total;1;463.893;463.893;463.893
758;initialize;1;48.402;48.402;48.402
758;async;100;0.466611;0.101708;0.718422
758;inner;100;3.34356;2.97365;3.67323
758;wait;100;5.05178e-05;2.6879e-05;0.000144967
758;boundary;100;0.0713965;0.0450871;0.220385
758;calc iter;100;3.88162;3.4177;4.15918
758;calc total;1;389.673;389.673;389.673
758;total;1;464.133;464.133;464.133
759;initialize;1;47.9947;47.9947;47.9947
759;async;100;0.466095;0.0560157;0.961451
759;inner;100;3.34432;2.83253;3.66219
759;wait;100;5.00875e-05;2.21e-05;0.000144098
759;boundary;100;0.07112;0.0439719;0.191548
759;calc iter;100;3.88158;3.28041;4.3944
759;calc total;1;389.673;389.673;389.673
759;total;1;463.726;463.726;463.726
760;initialize;1;48.4118;48.4118;48.4118
760;async;100;0.613998;0.0159376;1.55861
760;inner;100;3.16802;2.44311;3.71689
760;wait;100;6.01466e-05;3.0149e-05;0.000442512
760;boundary;100;0.0910695;0.0470464;0.282989
760;calc iter;100;3.87315;2.99883;5.07412
760;calc total;1;389.673;389.673;389.673
760;total;1;464.143;464.143;464.143
761;initialize;1;48.2131;48.2131;48.2131
761;async;100;0.762401;0.0280455;2.42438
761;inner;100;2.99897;1.76898;3.72384
761;wait;100;7.48698e-05;4.0289e-05;0.000240565
761;boundary;100;0.102925;0.0558993;0.283107
761;calc iter;100;3.86437;2.42131;5.47411
761;calc total;1;389.673;389.673;389.673
761;total;1;463.944;463.944;463.944
762;initialize;1;48.4118;48.4118;48.4118
762;async;100;0.604119;0.0263364;1.8503
762;inner;100;3.18033;2.16623;3.77575
762;wait;100;6.28798e-05;3.366e-05;0.000490591
762;boundary;100;0.0887376;0.0455938;0.237566
762;calc iter;100;3.87326;2.97837;5.05237
762;calc total;1;389.673;389.673;389.673
762;total;1;464.143;464.143;464.143
763;initialize;1;48.1052;48.1052;48.1052
763;async;100;0.581539;0.0245086;1.38515
763;inner;100;3.2085;2.36104;3.76295
763;wait;100;5.51455e-05;2.727e-05;0.00052978
763;boundary;100;0.0828515;0.0479034;0.246353
763;calc iter;100;3.87294;3.11316;4.90158
763;calc total;1;389.673;389.673;389.673
763;total;1;463.836;463.836;463.836
764;initialize;1;48.4068;48.4068;48.4068
764;async;100;0.496913;0.0249397;1.37612
764;inner;100;3.2899;2.68138;3.7124
764;wait;100;6.75213e-05;2.724e-05;0.000300615
764;boundary;100;0.0904496;0.0579087;0.286333
764;calc iter;100;3.87733;3.22265;4.56471
764;calc total;1;389.673;389.673;389.673
764;total;1;464.138;464.138;464.138
765;initialize;1;48.131;48.131;48.131
765;async;100;0.464708;0.0241667;0.986965
765;inner;100;3.33233;2.96686;3.72057
765;wait;100;5.9387e-05;3.348e-05;0.000388563
765;boundary;100;0.0805931;0.0557549;0.276498
765;calc iter;100;3.87769;3.20483;4.46446
765;calc total;1;389.673;389.673;389.673
765;total;1;463.862;463.862;463.862
766;initialize;1;48.27;48.27;48.27
766;async;100;0.457114;0.0222412;0.993259
766;inner;100;3.34358;2.97062;3.74539
766;wait;100;4.90996e-05;2.657e-05;0.000519401
766;boundary;100;0.0769648;0.0530264;0.258931
766;calc iter;100;3.87771;3.20946;4.47884
766;calc total;1;389.673;389.673;389.673
766;total;1;464.001;464.001;464.001
768;initialize;1;48.4034;48.4034;48.4034
768;async;100;1.00364;0.0381053;2.24067
768;inner;100;2.77883;1.58009;3.57377
768;wait;100;5.59077e-05;3.6739e-05;0.000151018
768;boundary;100;0.0879192;0.060496;0.223882
768;calc iter;100;3.87045;2.84402;4.74522
768;calc total;1;389.672;389.672;389.672
768;total;1;464.132;464.132;464.132
769;initialize;1;48.3974;48.3974;48.3974
769;async;100;1.35982;0.10438;3.35456
769;inner;100;2.40317;1.00337;3.54542
769;wait;100;6.67918e-05;3.65e-05;0.000151438
769;boundary;100;0.097896;0.05291;0.191776
769;calc iter;100;3.86096;1.9228;5.67866
769;calc total;1;389.672;389.672;389.672
769;total;1;464.126;464.126;464.126
770;initialize;1;48.4024;48.4024;48.4024
770;async;100;1.09032;0.106087;3.05032
770;inner;100;2.69961;1.4172;3.55689
770;wait;100;4.44269e-05;2.9069e-05;0.000138719
770;boundary;100;0.0793855;0.0582946;0.206499
770;calc iter;100;3.86937;2.41961;5.0064
770;calc total;1;389.672;389.672;389.672
770;total;1;464.131;464.131;464.131
771;initialize;1;48.4085;48.4085;48.4085
771;async;100;1.07143;0.10442;2.44593
771;inner;100;2.72247;1.39722;3.5538
771;wait;100;3.7949e-05;2.5739e-05;0.000136168
771;boundary;100;0.0750838;0.0578453;0.204062
771;calc iter;100;3.86902;2.87409;4.78183
771;calc total;1;389.672;389.672;389.672
771;total;1;464.137;464.137;464.137
772;initialize;1;48.0639;48.0639;48.0639
772;async;100;0.929973;0.110129;2.69912
772;inner;100;2.8596;1.48754;3.53054
772;wait;100;6.66184e-05;3.457e-05;0.000109889
772;boundary;100;0.0842087;0.0577696;0.174607
772;calc iter;100;3.87385;2.62522;5.25095
772;calc total;1;389.672;389.672;389.672
772;total;1;463.792;463.792;463.792
773;initialize;1;48.3961;48.3961;48.3961
773;async;100;0.901945;0.0986747;1.72434
773;inner;100;2.90439;2.2008;3.48578
773;wait;100;5.33603e-05;2.7889e-05;0.000135189
773;boundary;100;0.0677989;0.0572236;0.0972184
773;calc iter;100;3.87419;2.60307;4.4967
773;calc total;1;389.672;389.672;389.672
773;total;1;464.125;464.125;464.125
774;initialize;1;48.4086;48.4086;48.4086
774;async;100;0.889445;0.0978443;1.71111
774;inner;100;2.91982;2.22626;3.49977
774;wait;100;4.50891e-05;2.798e-05;0.000143649
774;boundary;100;0.0649065;0.0568559;0.109439
774;calc iter;100;3.87422;2.59638;4.48266
774;calc total;1;389.672;389.672;389.672
774;total;1;464.137;464.137;464.137
775;initialize;1;48.4086;48.4086;48.4086
775;async;100;0.903886;0.100095;2.95686
775;inner;100;2.89991;1.56887;3.49812
775;wait;100;4.97438e-05;2.613e-05;0.000144378
775;boundary;100;0.0703605;0.0583536;0.109477
775;calc iter;100;3.87421;1.90208;5.64072
775;calc total;1;389.672;389.672;389.672
775;total;1;464.137;464.137;464.137
776;initialize;1;48.3937;48.3937;48.3937
776;async;100;0.840839;0.10127;1.71305
776;inner;100;2.95739;2.03286;3.55557
776;wait;100;5.47004e-05;2.598e-05;0.000136339
776;boundary;100;0.0812715;0.0563633;0.221384
776;calc iter;100;3.87956;3.04418;4.39943
776;calc total;1;389.672;389.672;389.672
776;total;1;464.122;464.122;464.122
777;initialize;1;48.4047;48.4047;48.4047
777;async;100;0.897187;0.107492;3.30424
777;inner;100;2.87166;1.10065;3.56657
777;wait;100;8.40837e-05;2.721e-05;0.000146469
777;boundary;100;0.109465;0.0572407;0.231172
777;calc iter;100;3.8784;2.32052;5.82325
777;calc total;1;389.672;389.672;389.672
777;total;1;464.133;464.133;464.133
778;initialize;1;48.1861;48.1861;48.1861
778;async;100;0.839437;0.10927;2.17724
778;inner;100;2.96889;1.88376;3.5787
778;wait;100;4.77271e-05;2.4499e-05;0.000121579
778;boundary;100;0.070641;0.041609;0.229434
778;calc iter;100;3.87902;2.81211;4.92632
778;calc total;1;389.672;389.672;389.672
778;total;1;463.915;463.915;463.915
779;initialize;1;48.1863;48.1863;48.1863
779;async;100;0.837062;0.108024;1.6611
779;inner;100;2.97284;2.03827;3.57746
779;wait;100;3.6715e-05;2e-05;0.000133689
779;boundary;100;0.069937;0.0428238;0.228946
779;calc iter;100;3.87988;3.07941;4.37729
779;calc total;1;389.672;389.672;389.672
779;total;1;463.915;463.915;463.915
780;initialize;1;48.1658;48.1658;48.1658
780;async;100;0.832423;0.107938;1.60815
780;inner;100;2.97224;2.3116;3.57069
780;wait;100;7.26911e-05;3.5549e-05;0.000142049
780;boundary;100;0.0761161;0.0440884;0.230043
780;calc iter;100;3.88085;3.53042;4.25473
780;calc total;1;389.672;389.672;389.672
780;total;1;463.894;463.894;463.894
781;initialize;1;48.1658;48.1658;48.1658
781;async;100;0.825033;0.107287;1.36308
781;inner;100;2.99511;2.5008;3.56955
781;wait;100;4.5637e-05;2.215e-05;0.000152528
781;boundary;100;0.0608267;0.0423842;0.23072
781;calc iter;100;3.88101;3.54208;4.106
781;calc total;1;389.672;389.672;389.672
781;total;1;463.894;463.894;463.894
782;initialize;1;48.1656;48.1656;48.1656
782;async;100;0.833315;0.10635;1.37088
782;inner;100;2.98872;2.4936;3.57933
782;wait;100;3.47275e-05;2.09e-05;0.000139119
782;boundary;100;0.0590184;0.0435851;0.231649
782;calc iter;100;3.88109;3.5391;4.10571
782;calc total;1;389.672;389.672;389.672
782;total;1;463.894;463.894;463.894
783;initialize;1;48.1657;48.1657;48.1657
783;async;100;0.828124;0.108963;1.39551
783;inner;100;2.99152;2.50846;3.58272
783;wait;100;3.97126e-05;2.2219e-05;0.000151379
783;boundary;100;0.0613522;0.044828;0.230563
783;calc iter;100;3.88104;3.30739;4.28549
783;calc total;1;389.672;389.672;389.672
783;total;1;463.894;463.894;463.894
784;initialize;1;48.147;48.147;48.147
784;async;100;0.574142;0.107404;1.50506
784;inner;100;3.22701;2.39541;3.53644
784;wait;100;4.95719e-05;2.971e-05;0.000140389
784;boundary;100;0.0870419;0.0687708;0.203305
784;calc iter;100;3.88825;3.19759;4.64049
784;calc total;1;389.672;389.672;389.672
784;total;1;463.875;463.875;463.875
785;initialize;1;48.147;48.147;48.147
785;async;100;0.665902;0.0981351;2.49694
785;inner;100;3.11768;1.66717;3.53064
785;wait;100;6.26957e-05;4.181e-05;0.000134849
785;boundary;100;0.102608;0.0825294;0.189123
785;calc iter;100;3.88625;2.38675;5.3118
785;calc total;1;389.672;389.672;389.672
785;total;1;463.875;463.875;463.875
786;initialize;1;48.1251;48.1251;48.1251
786;async;100;0.540935;0.105939;1.76398
786;inner;100;3.26727;2.23319;3.54672
786;wait;100;4.28507e-05;2.921e-05;0.000113159
786;boundary;100;0.0805232;0.059125;0.22335
786;calc iter;100;3.88878;3.08619;4.84646
786;calc total;1;389.672;389.672;389.672
786;total;1;463.854;463.854;463.854
787;initialize;1;48.1469;48.1469;48.1469
787;async;100;0.527778;0.0981719;1.50024
787;inner;100;3.28629;2.40427;3.54091
787;wait;100;3.93222e-05;2.969e-05;0.000118838
787;boundary;100;0.0749328;0.0601375;0.202929
787;calc iter;100;3.88905;3.22027;4.63692
787;calc total;1;389.672;389.672;389.672
787;total;1;463.875;463.875;463.875
788;initialize;1;48.1434;48.1434;48.1434
788;async;100;0.501776;0.100844;0.937593
788;inner;100;3.30199;2.86471;3.53229
788;wait;100;5.95141e-05;2.8289e-05;0.000134769
788;boundary;100;0.0864163;0.0602966;0.190771
788;calc iter;100;3.89024;3.34461;4.40842
788;calc total;1;389.672;389.672;389.672
788;total;1;463.872;463.872;463.872
789;initialize;1;48.1239;48.1239;48.1239
789;async;100;0.464219;0.105753;0.932766
789;inner;100;3.35763;2.8664;3.53658
789;wait;100;5.02539e-05;2.863e-05;0.000151608
789;boundary;100;0.0684705;0.0561721;0.207303
789;calc iter;100;3.89037;3.3495;4.36289
789;calc total;1;389.672;389.672;389.672
789;total;1;463.852;463.852;463.852
790;initialize;1;48.1239;48.1239;48.1239
790;async;100;0.462489;0.0985864;0.95197
790;inner;100;3.36271;2.87232;3.53921
790;wait;100;3.8247e-05;2.5909e-05;0.000141029
790;boundary;100;0.0652631;0.0570865;0.199245
790;calc iter;100;3.89051;3.35697;4.29795
790;calc total;1;389.672;389.672;389.672
790;total;1;463.852;463.852;463.852
791;initialize;1;48.1247;48.1247;48.1247
791;async;100;0.459482;0.106335;0.933613
791;inner;100;3.363;2.87426;3.5474
791;wait;100;4.57448e-05;2.8619e-05;0.000118708
791;boundary;100;0.0680882;0.0579043;0.229954
791;calc iter;100;3.89061;3.27784;4.32608
791;calc total;1;389.672;389.672;389.672
791;total;1;463.853;463.853;463.853
792;initialize;1;48.1072;48.1072;48.1072
792;async;100;0.400106;0.10782;0.655663
792;inner;100;3.41647;3.10036;3.60115
792;wait;100;6.01539e-05;2.918e-05;0.000326636
792;boundary;100;0.0753991;0.0573307;0.262644
792;calc iter;100;3.89204;3.69054;4.13471
792;calc total;1;389.672;389.672;389.672
792;total;1;463.836;463.836;463.836
793;initialize;1;48.1073;48.1073;48.1073
793;async;100;0.452684;0.0983673;1.15395
793;inner;100;3.33904;2.64871;3.58981
793;wait;100;6.93909e-05;3.8039e-05;0.000270107
793;boundary;100;0.0983074;0.0607022;0.283639
793;calc iter;100;3.89011;3.21883;4.3759
793;calc total;1;389.672;389.672;389.672
793;total;1;463.836;463.836;463.836
794;initialize;1;48.1072;48.1072;48.1072
794;async;100;0.399736;0.101101;0.67941
794;inner;100;3.42247;3.05358;3.6245
794;wait;100;4.56438e-05;2.4529e-05;0.000378906
794;boundary;100;0.0697549;0.0563614;0.251816
794;calc iter;100;3.89201;3.51394;4.06483
794;calc total;1;389.672;389.672;389.672
794;total;1;463.836;463.836;463.836
795;initialize;1;48.1072;48.1072;48.1072
795;async;100;0.393897;0.0981121;0.622308
795;inner;100;3.42997;3.10593;3.60465
795;wait;100;4.40164e-05;2.7449e-05;0.000272407
795;boundary;100;0.0681863;0.0558253;0.269143
795;calc iter;100;3.8921;3.64988;4.03768
795;calc total;1;389.672;389.672;389.672
795;total;1;463.835;463.835;463.835
796;initialize;1;48.09;48.09;48.09
796;async;100;0.383852;0.0988462;0.570051
796;inner;100;3.44029;3.17286;3.59348
796;wait;100;6.47485e-05;2.569e-05;0.000190028
796;boundary;100;0.0680177;0.0465777;0.283256
796;calc iter;100;3.89223;3.6505;4.04489
796;calc total;1;389.672;389.672;389.672
796;total;1;463.818;463.818;463.818
797;initialize;1;48.0896;48.0896;48.0896
797;async;100;0.389552;0.106315;0.579502
797;inner;100;3.44225;3.17077;3.5956
797;wait;100;4.80059e-05;2.351e-05;0.000223648
797;boundary;100;0.0604222;0.0466978;0.269316
797;calc iter;100;3.89228;3.64409;4.03155
797;calc total;1;389.672;389.672;389.672
797;total;1;463.818;463.818;463.818
798;initialize;1;48.09;48.09;48.09
798;async;100;0.393902;0.101032;0.583431
798;inner;100;3.43981;3.17318;3.60335
798;wait;100;3.92829e-05;2.359e-05;0.000261598
798;boundary;100;0.0585887;0.0451865;0.266263
798;calc iter;100;3.89234;3.64855;4.02786
798;calc total;1;389.672;389.672;389.672
798;total;1;463.818;463.818;463.818
799;initialize;1;48.0891;48.0891;48.0891
799;async;100;0.38501;0.108284;0.579496
799;inner;100;3.44696;3.17005;3.64186
799;wait;100;5.09623e-05;2.5389e-05;0.000404346
799;boundary;100;0.0603383;0.0473324;0.235173
799;calc iter;100;3.89236;3.65759;4.02913
799;calc total;1;389.672;389.672;389.672
799;total;1;463.818;463.818;463.818
800;initialize;1;48.0628;48.0628;48.0628
800;async;100;0.320132;0.101736;1.03018
800;inner;100;3.48108;2.73627;3.67648
800;wait;100;6.37512e-05;3.281e-05;0.000154788
800;boundary;100;0.0842611;0.0598737;0.181313
800;calc iter;100;3.88554;3.39792;4.16256
800;calc total;1;389.672;389.672;389.672
800;total;1;463.791;463.791;463.791
801;initialize;1;48.0628;48.0628;48.0628
801;async;100;0.366777;0.107862;2.05429
801;inner;100;3.4111;1.88968;3.6892
801;wait;100;6.9426e-05;3.8889e-05;0.000165738
801;boundary;100;0.103049;0.0667496;0.176363
801;calc iter;100;3.88099;2.37344;4.863
801;calc total;1;389.672;389.672;389.672
801;total;1;463.791;463.791;463.791
802;initialize;1;48.063;48.063;48.063
802;async;100;0.287705;0.0757571;1.05084
802;inner;100;3.50029;2.66623;3.73348
802;wait;100;7.71812e-05;3.9229e-05;0.000189638
802;boundary;100;0.0976213;0.0588684;0.227784
802;calc iter;100;3.8857;3.31937;4.18471
802;calc total;1;389.672;389.672;389.672
802;total;1;463.791;463.791;463.791
803;initialize;1;48.0629;48.0629;48.0629
803;async;100;0.300765;0.0908693;0.998012
803;inner;100;3.49865;2.73971;3.70398
803;wait;100;5.37677e-05;3.237e-05;0.000169299
803;boundary;100;0.0863016;0.0593846;0.204866
803;calc iter;100;3.88577;3.35617;4.13335
803;calc total;1;389.672;389.672;389.672
803;total;1;463.791;463.791;463.791
804;initialize;1;48.0149;48.0149;48.0149
804;async;100;0.284773;0.103754;0.640363
804;inner;100;3.5111;3.06715;3.68375
804;wait;100;6.91189e-05;3.306e-05;0.000167348
804;boundary;100;0.0906167;0.0476333;0.213297
804;calc iter;100;3.88657;3.57647;4.01034
804;calc total;1;389.672;389.672;389.672
804;total;1;463.743;463.743;463.743
805;initialize;1;48.0149;48.0149;48.0149
805;async;100;0.267646;0.109485;0.643101
805;inner;100;3.5284;3.0631;3.69219
805;wait;100;6.05724e-05;3.4149e-05;0.000193718
805;boundary;100;0.0904916;0.0467262;0.196272
805;calc iter;100;3.8866;3.58367;3.99317
805;calc total;1;389.672;389.672;389.672
805;total;1;463.743;463.743;463.743
806;initialize;1;48.0149;48.0149;48.0149
806;async;100;0.256242;0.10416;0.642653
806;inner;100;3.53359;3.07046;3.69913
806;wait;100;4.98378e-05;3.013e-05;0.000167718
806;boundary;100;0.0967356;0.0454113;0.212138
806;calc iter;100;3.88662;3.56586;4.01794
806;calc total;1;389.672;389.672;389.672
806;total;1;463.743;463.743;463.743
807;initialize;1;48.0149;48.0149;48.0149
807;async;100;0.260512;0.108355;0.639611
807;inner;100;3.53336;3.06947;3.69921
807;wait;100;5.9035e-05;2.637e-05;0.000182758
807;boundary;100;0.0926962;0.0448585;0.21897
807;calc iter;100;3.88663;3.59029;4.00921
807;calc total;1;389.672;389.672;389.672
807;total;1;463.743;463.743;463.743
808;initialize;1;47.9912;47.9912;47.9912
808;async;100;0.234038;0.0304777;1.18828
808;inner;100;3.51758;2.71424;3.76495
808;wait;100;7.57808e-05;3.5519e-05;0.000286677
808;boundary;100;0.130101;0.0710801;0.270745
808;calc iter;100;3.8818;2.94398;4.46327
808;calc total;1;389.672;389.672;389.672
808;total;1;463.719;463.719;463.719
809;initialize;1;47.9913;47.9913;47.9913
809;async;100;0.284014;0.0255068;1.60815
809;inner;100;3.47361;2.43186;3.7413
809;wait;100;7.06248e-05;4.018e-05;0.000269347
809;boundary;100;0.122941;0.0826566;0.26013
809;calc iter;100;3.88064;2.87877;4.75674
809;calc total;1;389.672;389.672;389.672
809;total;1;463.719;463.719;463.719
810;initialize;1;48.4093;48.4093;48.4093
810;async;100;0.222233;0.0204061;0.974522
810;inner;100;3.53584;2.84134;3.75628
810;wait;100;6.72705e-05;3.175e-05;0.000313786
810;boundary;100;0.123673;0.0647146;0.251961
810;calc iter;100;3.88181;3.44602;4.38348
810;calc total;1;389.672;389.672;389.672
810;total;1;464.137;464.137;464.137
811;initialize;1;48.4091;48.4091;48.4091
811;async;100;0.216977;0.0199818;1.03553
811;inner;100;3.54457;2.89088;3.77027
811;wait;100;6.99983e-05;3.2749e-05;0.000369496
811;boundary;100;0.120365;0.0641602;0.245668
811;calc iter;100;3.88199;3.47596;4.233
811;calc total;1;389.672;389.672;389.672
811;total;1;464.137;464.137;464.137
812;initialize;1;48.4008;48.4008;48.4008
812;async;100;0.197359;0.0305172;0.815376
812;inner;100;3.56008;3.06107;3.75865
812;wait;100;7.68918e-05;3.6449e-05;0.000243087
812;boundary;100;0.125199;0.0599124;0.257217
812;calc iter;100;3.88272;3.54208;4.36471
812;calc total;1;389.672;389.672;389.672
812;total;1;464.129;464.129;464.129
813;initialize;1;48.4035;48.4035;48.4035
813;async;100;0.192798;0.0332018;0.846066
813;inner;100;3.57578;3.06112;3.79916
813;wait;100;8.18586e-05;3.8579e-05;0.000286457
813;boundary;100;0.114033;0.0615023;0.258759
813;calc iter;100;3.88269;3.47749;4.42728
813;calc total;1;389.672;389.672;389.672
813;total;1;464.132;464.132;464.132
814;initialize;1;48.4092;48.4092;48.4092
814;async;100;0.184763;0.027271;0.833679
814;inner;100;3.58613;3.0608;3.82848
814;wait;100;7.50755e-05;2.993e-05;0.000317876
814;boundary;100;0.111864;0.0617841;0.243657
814;calc iter;100;3.88284;3.50034;4.41081
814;calc total;1;389.672;389.672;389.672
814;total;1;464.137;464.137;464.137
815;initialize;1;48.4086;48.4086;48.4086
815;async;100;0.186846;0.0265935;0.839967
815;inner;100;3.57983;3.05589;3.79401
815;wait;100;7.59569e-05;2.808e-05;0.000420716
815;boundary;100;0.116017;0.0615286;0.247051
815;calc iter;100;3.88277;3.37006;4.40611
815;calc total;1;389.672;389.672;389.672
815;total;1;464.137;464.137;464.137
816;initialize;1;48.409;48.409;48.409
816;async;100;0.625236;0.107851;1.32817
816;inner;100;3.16489;2.72321;3.61029
816;wait;100;5.71954e-05;2.7909e-05;0.000139218
816;boundary;100;0.0812817;0.0582512;0.247403
816;calc iter;100;3.87147;3.124;4.32187
816;calc total;1;389.672;389.672;389.672
816;total;1;464.137;464.137;464.137
817;initialize;1;48.3902;48.3902;48.3902
817;async;100;0.674821;0.108624;2.1816
817;inner;100;3.088;1.91414;3.61163
817;wait;100;7.54734e-05;4.0039e-05;0.000114929
817;boundary;100;0.104863;0.0580225;0.246659
817;calc iter;100;3.86777;2.17794;5.11969
817;calc total;1;389.672;389.672;389.672
817;total;1;464.118;464.118;464.118
818;initialize;1;48.4092;48.4092;48.4092
818;async;100;0.610538;0.10719;1.4064
818;inner;100;3.1748;2.57909;3.62208
818;wait;100;5.45465e-05;2.717e-05;0.000105709
818;boundary;100;0.086582;0.0528551;0.253298
818;calc iter;100;3.87197;3.12595;4.64088
818;calc total;1;389.672;389.672;389.672
818;total;1;464.137;464.137;464.137
819;initialize;1;48.3952;48.3952;48.3952
819;async;100;0.609607;0.0949052;1.36194
819;inner;100;3.18539;2.75599;3.62086
819;wait;100;4.68825e-05;2.926e-05;0.000148148
819;boundary;100;0.0768074;0.052738;0.25082
819;calc iter;100;3.87185;3.32008;4.35397
819;calc total;1;389.672;389.672;389.672
819;total;1;464.123;464.123;464.123
820;initialize;1;48.3919;48.3919;48.3919
820;async;100;0.581281;0.108762;1.02998
820;inner;100;3.21391;2.81151;3.61165
820;wait;100;6.35084e-05;2.045e-05;0.000101439
820;boundary;100;0.078394;0.0467579;0.245909
820;calc iter;100;3.87365;3.46773;4.28794
820;calc total;1;389.672;389.672;389.672
820;total;1;464.12;464.12;464.12
821;initialize;1;48.3984;48.3984;48.3984
821;async;100;0.57721;0.108643;1.09345
821;inner;100;3.21973;2.81137;3.61174
821;wait;100;5.33419e-05;2.5919e-05;0.000129769
821;boundary;100;0.0766428;0.0449212;0.246052
821;calc iter;100;3.87363;3.49365;4.30432
821;calc total;1;389.672;389.672;389.672
821;total;1;464.127;464.127;464.127
822;initialize;1;48.3896;48.3896;48.3896
822;async;100;0.574501;0.0927253;1.07029
822;inner;100;3.22049;2.81172;3.63604
822;wait;100;4.3862e-05;2.327e-05;0.000154858
822;boundary;100;0.0786846;0.0448315;0.261506
822;calc iter;100;3.87373;3.49395;4.30853
822;calc total;1;389.672;389.672;389.672
822;total;1;464.118;464.118;464.118
823;initialize;1;48.3906;48.3906;48.3906
823;async;100;0.572428;0.089282;1.0603
823;inner;100;3.22379;2.81399;3.62321
823;wait;100;4.97772e-05;2.453e-05;0.000151778
823;boundary;100;0.0774339;0.0465508;0.254156
823;calc iter;100;3.87371;3.4963;4.32334
823;calc total;1;389.672;389.672;389.672
823;total;1;464.119;464.119;464.119
824;initialize;1;48.3996;48.3996;48.3996
824;async;100;0.758961;0.0192735;2.53581
824;inner;100;3.01445;1.7364;3.65714
824;wait;100;4.97013e-05;2.896e-05;0.000140009
824;boundary;100;0.0901173;0.0586021;0.240942
824;calc iter;100;3.86358;2.78483;5.03883
824;calc total;1;389.672;389.672;389.672
824;total;1;464.128;464.128;464.128
825;initialize;1;48.409;48.409;48.409
825;async;100;0.885465;0.0583036;3.33392
825;inner;100;2.86332;0.967814;3.68053
825;wait;100;6.30828e-05;3.64e-05;0.000141778
825;boundary;100;0.0996166;0.0534934;0.242506
825;calc iter;100;3.84846;2.18085;5.65974
825;calc total;1;389.672;389.672;389.672
825;total;1;464.137;464.137;464.137
826;initialize;1;48.3924;48.3924;48.3924
826;async;100;0.723206;0.0213718;2.40891
826;inner;100;3.05169;1.81998;3.75706
826;wait;100;5.65187e-05;3.0099e-05;0.000469475
826;boundary;100;0.087128;0.0587984;0.29543
826;calc iter;100;3.86208;2.90148;5.2791
826;calc total;1;389.672;389.672;389.672
826;total;1;464.121;464.121;464.121
827;initialize;1;48.3955;48.3955;48.3955
827;async;100;0.709235;0.0199574;2.44334
827;inner;100;3.06699;1.82217;3.73332
827;wait;100;4.8412e-05;2.884e-05;0.000189358
827;boundary;100;0.0871976;0.0586175;0.251439
827;calc iter;100;3.86347;2.91252;4.99612
827;calc total;1;389.672;389.672;389.672
827;total;1;464.124;464.124;464.124
828;initialize;1;48.4025;48.4025;48.4025
828;async;100;0.684597;0.0376378;2.31418
828;inner;100;3.0954;2.08951;3.67979
828;wait;100;7.5491e-05;3.346e-05;0.000497515
828;boundary;100;0.0889224;0.0610272;0.28821
828;calc iter;100;3.86899;2.60487;5.24213
828;calc total;1;389.672;389.672;389.672
828;total;1;464.13;464.13;464.13
829;initialize;1;48.4092;48.4092;48.4092
829;async;100;0.637445;0.0415785;1.79787
829;inner;100;3.15112;2.37148;3.68033
829;wait;100;6.60786e-05;3.842e-05;0.000491195
829;boundary;100;0.0807075;0.0593503;0.303293
829;calc iter;100;3.86935;3.3668;4.75149
829;calc total;1;389.672;389.672;389.672
829;total;1;464.137;464.137;464.137
830;initialize;1;48.3961;48.3961;48.3961
830;async;100;0.626966;0.031232;1.79001
830;inner;100;3.16501;2.37521;3.71973
830;wait;100;5.9622e-05;3.074e-05;0.000463505
830;boundary;100;0.0774497;0.0575538;0.252707
830;calc iter;100;3.86949;3.30159;4.74232
830;calc total;1;389.672;389.672;389.672
830;total;1;464.124;464.124;464.124
831;initialize;1;48.3959;48.3959;48.3959
831;async;100;0.650208;0.0169172;2.74612
831;inner;100;3.14339;1.5998;3.74038
831;wait;100;5.60846e-05;2.66e-05;0.000485835
831;boundary;100;0.0758305;0.0571917;0.23305
831;calc iter;100;3.86948;1.7267;4.87096
831;calc total;1;389.672;389.672;389.672
831;total;1;464.124;464.124;464.124
832;initialize;1;48.4001;48.4001;48.4001
832;async;100;1.06598;0.0988218;3.21704
832;inner;100;2.71155;1.40745;3.60774
832;wait;100;6.37209e-05;3.3349e-05;0.000155508
832;boundary;100;0.0827664;0.0576712;0.177614
832;calc iter;100;3.86036;2.25148;5.7369
832;calc total;1;389.672;389.672;389.672
832;total;1;464.128;464.128;464.128
833;initialize;1;48.3929;48.3929;48.3929
833;async;100;1.21598;0.0870254;3.71315
833;inner;100;2.53562;1.13804;3.60479
833;wait;100;7.24566e-05;3.522e-05;0.000134849
833;boundary;100;0.101685;0.0682659;0.173008
833;calc iter;100;3.85336;2.12563;6.26971
833;calc total;1;389.672;389.672;389.672
833;total;1;464.121;464.121;464.121
834;initialize;1;47.9827;47.9827;47.9827
834;async;100;1.03325;0.0403314;3.58316
834;inner;100;2.7392;1.32228;3.61319
834;wait;100;5.95743e-05;3.031e-05;0.000140509
834;boundary;100;0.088294;0.0572053;0.189327
834;calc iter;100;3.86081;2.74893;6.12869
834;calc total;1;389.672;389.672;389.672
834;total;1;463.711;463.711;463.711
835;initialize;1;48.4003;48.4003;48.4003
835;async;100;1.01656;0.0984274;3.21186
835;inner;100;2.76;1.41903;3.61715
835;wait;100;5.53241e-05;3.031e-05;0.000152169
835;boundary;100;0.0842416;0.0580498;0.205862
835;calc iter;100;3.86086;2.68665;5.75958
835;calc total;1;389.672;389.672;389.672
835;total;1;464.128;464.128;464.128
836;initialize;1;48.3943;48.3943;48.3943
836;async;100;0.937827;0.100218;2.67923
836;inner;100;2.83869;1.57367;3.60511
836;wait;100;7.42147e-05;3.6359e-05;0.000144079
836;boundary;100;0.0851735;0.0593146;0.180756
836;calc iter;100;3.86176;2.61434;5.49647
836;calc total;1;389.672;389.672;389.672
836;total;1;464.123;464.123;464.123
837;initialize;1;48.3977;48.3977;48.3977
837;async;100;0.890551;0.100127;2.30734
837;inner;100;2.8964;1.90999;3.60532
837;wait;100;5.57499e-05;3.014e-05;9.2719e-05
837;boundary;100;0.0766604;0.0588185;0.171776
837;calc iter;100;3.86367;3.32365;5.04681
837;calc total;1;389.672;389.672;389.672
837;total;1;464.126;464.126;464.126
838;initialize;1;48.3956;48.3956;48.3956
838;async;100;0.87931;0.097956;2.36248
838;inner;100;2.91093;1.91167;3.6188
838;wait;100;4.33955e-05;2.66e-05;0.000141239
838;boundary;100;0.0735255;0.058309;0.220271
838;calc iter;100;3.86381;3.31792;5.09981
838;calc total;1;389.672;389.672;389.672
838;total;1;464.124;464.124;464.124
839;initialize;1;48.4055;48.4055;48.4055
839;async;100;0.897676;0.109205;3.66832
839;inner;100;2.89217;0.972465;3.61899
839;wait;100;4.86654e-05;2.698e-05;0.000142338
839;boundary;100;0.073866;0.0578152;0.232109
839;calc iter;100;3.86377;1.98316;6.07273
839;calc total;1;389.672;389.672;389.672
839;total;1;464.134;464.134;464.134
840;initialize;1;48.409;48.409;48.409
840;async;100;0.96716;0.0395019;2.31406
840;inner;100;2.80919;1.87418;3.63919
840;wait;100;6.65359e-05;3.0469e-05;0.000180428
840;boundary;100;0.0917578;0.0577549;0.278733
840;calc iter;100;3.86817;3.06997;4.84863
840;calc total;1;389.672;389.672;389.672
840;total;1;464.137;464.137;464.137
841;initialize;1;48.4093;48.4093;48.4093
841;async;100;1.12511;0.0353179;3.9862
841;inner;100;2.62623;0.982745;3.66378
841;wait;100;8.00354e-05;2.762e-05;0.000231928
841;boundary;100;0.113704;0.0551652;0.278451
841;calc iter;100;3.86513;1.70702;6.14318
841;calc total;1;389.672;389.672;389.672
841;total;1;464.137;464.137;464.137
842;initialize;1;48.4057;48.4057;48.4057
842;async;100;0.943075;0.0245803;2.13106
842;inner;100;2.83989;1.97334;3.69502
842;wait;100;5.535e-05;1.8719e-05;0.000479275
842;boundary;100;0.0851671;0.0412566;0.24586
842;calc iter;100;3.86819;2.93828;4.27287
842;calc total;1;389.672;389.672;389.672
842;total;1;464.134;464.134;464.134
843;initialize;1;48.3936;48.3936;48.3936
843;async;100;0.942184;0.024315;1.92878
843;inner;100;2.84739;1.98139;3.69745
843;wait;100;4.5889e-05;2.529e-05;0.000422826
843;boundary;100;0.0784686;0.0440748;0.243837
843;calc iter;100;3.86809;3.30661;4.24776
843;calc total;1;389.672;389.672;389.672
843;total;1;464.122;464.122;464.122
844;initialize;1;48.4054;48.4054;48.4054
844;async;100;0.916683;0.0246462;2.61661
844;inner;100;2.86546;1.53211;3.67936
844;wait;100;7.0811e-05;3.143e-05;0.000267177
844;boundary;100;0.0889366;0.0454026;0.272561
844;calc iter;100;3.87116;2.76314;4.97391
844;calc total;1;389.672;389.672;389.672
844;total;1;464.133;464.133;464.133
845;initialize;1;48.409;48.409;48.409
845;async;100;0.891315;0.0312367;1.90312
845;inner;100;2.90417;1.92663;3.6788
845;wait;100;5.89222e-05;2.282e-05;0.000523714
845;boundary;100;0.0756549;0.044988;0.255921
845;calc iter;100;3.87121;3.32217;4.52811
845;calc total;1;389.672;389.672;389.672
845;total;1;464.137;464.137;464.137
846;initialize;1;48.4092;48.4092;48.4092
846;async;100;0.893678;0.0297809;1.88686
846;inner;100;2.90506;1.939;3.70932
846;wait;100;4.66271e-05;2.159e-05;0.000408105
846;boundary;100;0.072533;0.0446746;0.231609
846;calc iter;100;3.87132;3.33788;4.54897
846;calc total;1;389.672;389.672;389.672
846;total;1;464.137;464.137;464.137
847;initialize;1;48.3913;48.3913;48.3913
847;async;100;0.892945;0.0249358;1.91456
847;inner;100;2.90439;1.96506;3.68554
847;wait;100;5.15714e-05;2.303e-05;0.000307687
847;boundary;100;0.0738978;0.0429431;0.253662
847;calc iter;100;3.87128;3.22318;4.71312
847;calc total;1;389.672;389.672;389.672
847;total;1;464.12;464.12;464.12
848;initialize;1;48.3889;48.3889;48.3889
848;async;100;0.79887;0.0271839;1.59078
848;inner;100;2.99287;2.39723;3.61323
848;wait;100;5.17282e-05;3.151e-05;0.000108459
848;boundary;100;0.0886713;0.062968;0.2177
848;calc iter;100;3.88047;2.93495;4.78715
848;calc total;1;389.672;389.672;389.672
848;total;1;464.117;464.117;464.117
849;initialize;1;48.3889;48.3889;48.3889
849;async;100;1.03056;0.0629285;2.22529
849;inner;100;2.74867;1.88484;3.61164
849;wait;100;5.94868e-05;3.946e-05;0.000141368
849;boundary;100;0.0970526;0.0769079;0.215762
849;calc iter;100;3.87635;2.76342;5.13739
849;calc total;1;389.672;389.672;389.672
849;total;1;464.117;464.117;464.117
850;initialize;1;48.4089;48.4089;48.4089
850;async;100;0.743653;0.0600774;1.49139
850;inner;100;3.04824;2.55193;3.62352
850;wait;100;4.15718e-05;2.667e-05;9.7439e-05
850;boundary;100;0.0872276;0.0600917;0.235581
850;calc iter;100;3.87916;3.24217;4.5957
850;calc total;1;389.672;389.672;389.672
850;total;1;464.137;464.137;464.137
851;initialize;1;48.4092;48.4092;48.4092
851;async;100;0.727569;0.1092;1.47695
851;inner;100;3.07162;2.59436;3.6231
851;wait;100;4.45282e-05;3.132e-05;0.000145328
851;boundary;100;0.0816818;0.0600883;0.234197
851;calc iter;100;3.88092;3.35824;4.58502
851;calc total;1;389.672;389.672;389.672
851;total;1;464.137;464.137;464.137
852;initialize;1;48.3956;48.3956;48.3956
852;async;100;0.621156;0.0267317;1.57999
852;inner;100;3.17828;2.55514;3.61179
852;wait;100;5.58732e-05;3.513e-05;0.000122449
852;boundary;100;0.0846507;0.0576716;0.215564
852;calc iter;100;3.88414;3.08475;4.91217
852;calc total;1;389.672;389.672;389.672
852;total;1;464.124;464.124;464.124
853;initialize;1;48.3954;48.3954;48.3954
853;async;100;0.566498;0.0273591;1.00423
853;inner;100;3.24446;2.9276;3.61119
853;wait;100;4.84781e-05;2.6709e-05;0.000137158
853;boundary;100;0.0733153;0.0573551;0.215682
853;calc iter;100;3.88433;3.36367;4.25886
853;calc total;1;389.672;389.672;389.672
853;total;1;464.124;464.124;464.124
854;initialize;1;48.3966;48.3966;48.3966
854;async;100;0.559754;0.0251178;1.03165
854;inner;100;3.2499;2.92629;3.61798
854;wait;100;4.00095e-05;2.749e-05;0.000103279
854;boundary;100;0.0748415;0.0573274;0.21745
854;calc iter;100;3.88454;3.35975;4.26688
854;calc total;1;389.672;389.672;389.672
854;total;1;464.125;464.125;464.125
855;initialize;1;48.3965;48.3965;48.3965
855;async;100;0.561878;0.0205897;1.01389
855;inner;100;3.2484;2.93262;3.62141
855;wait;100;4.40608e-05;2.389e-05;0.000145018
855;boundary;100;0.0741095;0.0574886;0.225557
855;calc iter;100;3.88443;3.36593;4.29606
855;calc total;1;389.672;389.672;389.672
855;total;1;464.125;464.125;464.125
856;initialize;1;48.3932;48.3932;48.3932
856;async;100;0.450722;0.0342692;0.76071
856;inner;100;3.34732;3.04351;3.64952
856;wait;100;6.19784e-05;3.188e-05;0.000255847
856;boundary;100;0.0875833;0.0580613;0.28739
856;calc iter;100;3.88569;3.39794;4.16856
856;calc total;1;389.672;389.672;389.672
856;total;1;464.121;464.121;464.121
857;initialize;1;48.3935;48.3935;48.3935
857;async;100;0.556375;0.0301889;1.4436
857;inner;100;3.2134;2.60372;3.65865
857;wait;100;8.1224e-05;3.978e-05;0.000191968
857;boundary;100;0.108431;0.0587394;0.282447
857;calc iter;100;3.87829;2.9406;4.87569
857;calc total;1;389.672;389.672;389.672
857;total;1;464.121;464.121;464.121
858;initialize;1;48.3667;48.3667;48.3667
858;async;100;0.447421;0.0250007;0.788925
858;inner;100;3.35598;3.02125;3.69466
858;wait;100;5.7454e-05;2.804e-05;0.000395916
858;boundary;100;0.0823481;0.0589847;0.258241
858;calc iter;100;3.88581;3.46744;4.12733
858;calc total;1;389.672;389.672;389.672
858;total;1;464.095;464.095;464.095
859;initialize;1;48.396;48.396;48.396
859;async;100;0.446481;0.0225913;0.698059
859;inner;100;3.36035;3.01882;3.69366
859;wait;100;4.75314e-05;2.434e-05;0.000414285
859;boundary;100;0.0790109;0.054226;0.267215
859;calc iter;100;3.8859;3.49886;4.12311
859;calc total;1;389.672;389.672;389.672
859;total;1;464.124;464.124;464.124
636;initialize;1;48.2197;48.2197;48.2197
636;async;100;0.419865;0.0167498;1.9513
636;inner;100;3.35931;2.08269;3.71865
636;wait;100;6.73377e-05;3.6919e-05;0.000370224
636;boundary;100;0.0985698;0.0500055;0.265604
636;calc iter;100;3.87782;2.60841;5.02576
636;calc total;1;389.673;389.673;389.673
636;total;1;463.951;463.951;463.951
860;initialize;1;48.362;48.362;48.362
860;async;100;0.404207;0.0311997;0.64127
860;inner;100;3.40577;3.2349;3.65857
860;wait;100;6.75789e-05;2.566e-05;0.000258677
860;boundary;100;0.0769124;0.0460444;0.287889
860;calc iter;100;3.88696;3.56819;4.1011
860;calc total;1;389.672;389.672;389.672
860;total;1;464.09;464.09;464.09
637;initialize;1;48.3904;48.3904;48.3904
637;async;100;0.309401;0.0353678;1.10397
637;inner;100;3.48075;2.74234;3.75685
637;wait;100;5.14894e-05;2.944e-05;0.000201427
637;boundary;100;0.0876748;0.0455816;0.286445
637;calc iter;100;3.87788;3.47564;4.52817
637;calc total;1;389.673;389.673;389.673
637;total;1;464.123;464.123;464.123
861;initialize;1;48.3617;48.3617;48.3617
861;async;100;0.403544;0.0308019;0.659658
861;inner;100;3.40992;3.23357;3.67981
861;wait;100;5.34697e-05;2.2709e-05;0.000196688
861;boundary;100;0.0734989;0.0463847;0.285955
861;calc iter;100;3.88702;3.58041;4.13467
861;calc total;1;389.672;389.672;389.672
861;total;1;464.09;464.09;464.09
638;initialize;1;47.9011;47.9011;47.9011
638;async;100;0.300085;0.0263338;1.02479
638;inner;100;3.50223;2.87105;3.75878
638;wait;100;4.47711e-05;2.542e-05;0.000403513
638;boundary;100;0.0757778;0.0457686;0.256657
638;calc iter;100;3.87814;3.29839;4.25812
638;calc total;1;389.673;389.673;389.673
638;total;1;463.633;463.633;463.633
639;initialize;1;48.3866;48.3866;48.3866
639;async;100;0.302219;0.0373949;1.00738
639;inner;100;3.49909;2.87539;3.76092
639;wait;100;4.56839e-05;2.375e-05;0.000162468
639;boundary;100;0.0765839;0.0470775;0.278537
639;calc iter;100;3.87794;3.29536;4.26957
639;calc total;1;389.673;389.673;389.673
639;total;1;464.118;464.118;464.118
862;initialize;1;48.3619;48.3619;48.3619
862;async;100;0.403652;0.03108;0.674338
862;inner;100;3.41388;3.2323;3.71179
862;wait;100;4.37237e-05;2.16e-05;0.000345536
862;boundary;100;0.0694494;0.0448659;0.257457
862;calc iter;100;3.88703;3.59519;4.11696
862;calc total;1;389.672;389.672;389.672
862;total;1;464.09;464.09;464.09
863;initialize;1;47.9899;47.9899;47.9899
863;async;100;0.404495;0.0278717;0.666307
863;inner;100;3.4119;3.2306;3.69605
863;wait;100;5.53525e-05;2.3189e-05;0.000436055
863;boundary;100;0.0706094;0.0450895;0.260248
863;calc iter;100;3.88706;3.60796;4.11154
863;calc total;1;389.672;389.672;389.672
863;total;1;463.718;463.718;463.718
864;initialize;1;48.3641;48.3641;48.3641
864;async;100;0.572425;0.108066;1.19256
864;inner;100;3.22214;2.60018;3.53189
864;wait;100;5.24715e-05;3.009e-05;0.000256428
864;boundary;100;0.0879873;0.051946;0.203203
864;calc iter;100;3.8826;2.9948;4.62699
864;calc total;1;389.672;389.672;389.672
864;total;1;464.092;464.092;464.092
865;initialize;1;48.196;48.196;48.196
865;async;100;0.673696;0.0654628;2.03586
865;inner;100;3.11156;2.19988;3.53113
865;wait;100;6.04745e-05;3.58e-05;0.000119099
865;boundary;100;0.0964197;0.060283;0.201023
865;calc iter;100;3.88174;2.42489;5.0463
865;calc total;1;389.672;389.672;389.672
865;total;1;463.924;463.924;463.924
866;initialize;1;48.2957;48.2957;48.2957
866;async;100;0.546365;0.104453;1.24379
866;inner;100;3.25677;2.65892;3.53568
866;wait;100;4.15753e-05;2.768e-05;8.3919e-05
866;boundary;100;0.0792866;0.0447844;0.202699
866;calc iter;100;3.88247;3.28106;4.59088
866;calc total;1;389.672;389.672;389.672
866;total;1;464.024;464.024;464.024
867;initialize;1;48.1958;48.1958;48.1958
867;async;100;0.534833;0.0991157;1.138
867;inner;100;3.26765;2.69363;3.52772
867;wait;100;4.01656e-05;2.967e-05;0.000119339
867;boundary;100;0.0803264;0.0456274;0.209034
867;calc iter;100;3.88285;3.31829;4.50549
867;calc total;1;389.672;389.672;389.672
867;total;1;463.924;463.924;463.924
868;initialize;1;48.2544;48.2544;48.2544
868;async;100;0.498994;0.108898;0.908055
868;inner;100;3.29968;2.8204;3.53366
868;wait;100;5.76493e-05;2.8459e-05;8.8199e-05
868;boundary;100;0.0849034;0.0469349;0.209005
868;calc iter;100;3.88364;3.50955;4.24819
868;calc total;1;389.672;389.672;389.672
868;total;1;463.983;463.983;463.983
869;initialize;1;48.2158;48.2158;48.2158
869;async;100;0.469279;0.108865;0.944567
869;inner;100;3.34378;2.81367;3.53227
869;wait;100;5.00365e-05;3.0209e-05;0.000133428
869;boundary;100;0.0704545;0.0457352;0.213525
869;calc iter;100;3.88357;3.53538;4.2095
869;calc total;1;389.672;389.672;389.672
869;total;1;463.944;463.944;463.944
870;initialize;1;48.2545;48.2545;48.2545
870;async;100;0.466626;0.109502;0.923523
870;inner;100;3.34709;2.82595;3.54446
870;wait;100;3.83653e-05;2.281e-05;0.000131288
870;boundary;100;0.0699704;0.0479606;0.242797
870;calc iter;100;3.88373;3.53339;4.21159
870;calc total;1;389.672;389.672;389.672
870;total;1;463.983;463.983;463.983
871;initialize;1;48.2717;48.2717;48.2717
871;async;100;0.463764;0.107363;0.915563
871;inner;100;3.34964;2.80931;3.54162
871;wait;100;4.71386e-05;2.891e-05;0.000117319
871;boundary;100;0.0701817;0.045454;0.241032
871;calc iter;100;3.88363;3.52452;4.20605
871;calc total;1;389.672;389.672;389.672
871;total;1;464;464;464
872;initialize;1;48.2163;48.2163;48.2163
872;async;100;0.387361;0.10744;0.54639
872;inner;100;3.42108;3.28838;3.6014
872;wait;100;5.84021e-05;2.7429e-05;0.000328956
872;boundary;100;0.0767899;0.0452808;0.263004
872;calc iter;100;3.88529;3.6444;4.16707
872;calc total;1;389.672;389.672;389.672
872;total;1;463.945;463.945;463.945
873;initialize;1;48.2003;48.2003;48.2003
873;async;100;0.415171;0.108392;0.702967
873;inner;100;3.38294;3.12107;3.60685
873;wait;100;6.70728e-05;2.8549e-05;0.000336576
873;boundary;100;0.0871226;0.0445825;0.257705
873;calc iter;100;3.8853;3.58611;4.20067
873;calc total;1;389.672;389.672;389.672
873;total;1;463.929;463.929;463.929
874;initialize;1;48.3052;48.3052;48.3052
874;async;100;0.38261;0.105992;0.631955
874;inner;100;3.42995;3.25212;3.67152
874;wait;100;5.52124e-05;2.213e-05;0.000509495
874;boundary;100;0.0727279;0.0448114;0.227047
874;calc iter;100;3.88534;3.60524;4.19905
874;calc total;1;389.672;389.672;389.672
874;total;1;464.033;464.033;464.033
875;initialize;1;48.2164;48.2164;48.2164
875;async;100;0.379267;0.109194;0.546458
875;inner;100;3.43537;3.30318;3.66395
875;wait;100;4.73838e-05;2.2619e-05;0.000313867
875;boundary;100;0.0706618;0.0453085;0.224642
875;calc iter;100;3.88535;3.64928;4.19939
875;calc total;1;389.672;389.672;389.672
875;total;1;463.945;463.945;463.945
876;initialize;1;48.2741;48.2741;48.2741
876;async;100;0.391029;0.05223;0.959462
876;inner;100;3.41866;2.93777;3.57403
876;wait;100;6.13009e-05;2.412e-05;0.000121258
876;boundary;100;0.0752818;0.0497565;0.223537
876;calc iter;100;3.88504;3.09231;4.39483
876;calc total;1;389.672;389.672;389.672
876;total;1;464.002;464.002;464.002
877;initialize;1;48.274;48.274;48.274
877;async;100;0.401829;0.104738;1.17172
877;inner;100;3.41094;2.89838;3.58659
877;wait;100;5.31617e-05;2.398e-05;0.000300617
877;boundary;100;0.0721476;0.0480144;0.277254
877;calc iter;100;3.88498;3.23633;4.54987
877;calc total;1;389.672;389.672;389.672
877;total;1;464.002;464.002;464.002
878;initialize;1;48.2534;48.2534;48.2534
878;async;100;0.402008;0.0256307;1.79236
878;inner;100;3.41326;2.35662;3.63851
878;wait;100;4.58945e-05;2.526e-05;0.000356326
878;boundary;100;0.0695289;0.0469296;0.235577
878;calc iter;100;3.88485;2.48716;5.27751
878;calc total;1;389.672;389.672;389.672
878;total;1;463.981;463.981;463.981
879;initialize;1;48.2879;48.2879;48.2879
879;async;100;0.388642;0.105521;0.682975
879;inner;100;3.42877;3.10541;3.63279
879;wait;100;4.5301e-05;2.326e-05;0.000360206
879;boundary;100;0.0675395;0.0468542;0.240446
879;calc iter;100;3.885;3.58758;4.16881
879;calc total;1;389.672;389.672;389.672
879;total;1;464.016;464.016;464.016
880;initialize;1;48.3172;48.3172;48.3172
880;async;100;0.774961;0.0768174;1.13853
880;inner;100;3.02288;2.65151;3.5366
880;wait;100;6.08731e-05;2.323e-05;0.000122588
880;boundary;100;0.0789467;0.0454631;0.186391
880;calc iter;100;3.87685;3.49217;4.35297
880;calc total;1;389.672;389.672;389.672
880;total;1;464.045;464.045;464.045
881;initialize;1;48.1985;48.1985;48.1985
881;async;100;0.800838;0.108608;1.57591
881;inner;100;2.98821;2.48968;3.54095
881;wait;100;7.10988e-05;2.832e-05;0.000120769
881;boundary;100;0.0877505;0.045423;0.188024
881;calc iter;100;3.87687;3.44798;4.35397
881;calc total;1;389.672;389.672;389.672
881;total;1;463.926;463.926;463.926
882;initialize;1;48.2172;48.2172;48.2172
882;async;100;0.755206;0.105519;1.21738
882;inner;100;3.0463;2.67189;3.54786
882;wait;100;4.37947e-05;2.135e-05;0.000117659
882;boundary;100;0.0753626;0.0464187;0.196286
882;calc iter;100;3.87691;3.57988;4.1346
882;calc total;1;389.672;389.672;389.672
882;total;1;463.945;463.945;463.945
883;initialize;1;48.2972;48.2972;48.2972
883;async;100;0.759412;0.109396;1.12777
883;inner;100;3.04898;2.67912;3.5509
883;wait;100;3.95731e-05;1.992e-05;0.000130568
883;boundary;100;0.0684703;0.0464821;0.213306
883;calc iter;100;3.8769;3.61781;4.15397
883;calc total;1;389.672;389.672;389.672
883;total;1;464.025;464.025;464.025
884;initialize;1;48.1939;48.1939;48.1939
884;async;100;0.756102;0.106101;1.79004
884;inner;100;3.04877;2.41548;3.53794
884;wait;100;6.09928e-05;1.914e-05;0.000142798
884;boundary;100;0.0718652;0.0454809;0.182912
884;calc iter;100;3.8768;2.90244;4.69517
884;calc total;1;389.672;389.672;389.672
884;total;1;463.922;463.922;463.922
885;initialize;1;48.3088;48.3088;48.3088
885;async;100;0.755504;0.10695;2.14771
885;inner;100;3.04777;2.17409;3.54148
885;wait;100;4.82822e-05;2.492e-05;0.000120179
885;boundary;100;0.0732627;0.044689;0.191566
885;calc iter;100;3.87659;2.52869;5.07743
885;calc total;1;389.672;389.672;389.672
885;total;1;464.037;464.037;464.037
886;initialize;1;48.2793;48.2793;48.2793
886;async;100;0.749966;0.0375509;2.3567
886;inner;100;3.05614;2.11031;3.55197
886;wait;100;4.47992e-05;2.038e-05;0.000140589
886;boundary;100;0.0706811;0.0446411;0.214726
886;calc iter;100;3.87683;2.25649;5.33686
886;calc total;1;389.672;389.672;389.672
886;total;1;464.007;464.007;464.007
887;initialize;1;48.3089;48.3089;48.3089
887;async;100;0.740426;0.106089;1.28046
887;inner;100;3.0665;2.68573;3.54939
887;wait;100;4.62121e-05;2.247e-05;0.000131319
887;boundary;100;0.0698268;0.045438;0.207084
887;calc iter;100;3.87681;3.3446;4.2626
887;calc total;1;389.672;389.672;389.672
887;total;1;464.037;464.037;464.037
888;initialize;1;48.2728;48.2728;48.2728
888;async;100;0.83569;0.0406997;1.76298
888;inner;100;2.94852;2.19011;3.59961
888;wait;100;6.26624e-05;3.2529e-05;0.000276627
888;boundary;100;0.0845186;0.059132;0.268552
888;calc iter;100;3.8688;3.1772;4.66688
888;calc total;1;389.672;389.672;389.672
888;total;1;464.001;464.001;464.001
889;initialize;1;48.3087;48.3087;48.3087
889;async;100;0.935346;0.0413133;2.8268
889;inner;100;2.8438;1.45509;3.59165
889;wait;100;5.93386e-05;3.0999e-05;0.000267897
889;boundary;100;0.0901071;0.0469707;0.274796
889;calc iter;100;3.86931;2.51525;5.52601
889;calc total;1;389.672;389.672;389.672
889;total;1;464.037;464.037;464.037
890;initialize;1;48.3084;48.3084;48.3084
890;async;100;0.819118;0.0847299;1.70212
890;inner;100;2.96762;2.22529;3.63654
890;wait;100;4.72476e-05;2.536e-05;0.000199038
890;boundary;100;0.0825386;0.0436307;0.257623
890;calc iter;100;3.86932;3.16282;4.60026
890;calc total;1;389.672;389.672;389.672
890;total;1;464.037;464.037;464.037
891;initialize;1;48.2521;48.2521;48.2521
891;async;100;0.811022;0.0562239;1.72132
891;inner;100;2.98066;2.22279;3.60921
891;wait;100;4.9054e-05;2.818e-05;0.000219257
891;boundary;100;0.0775115;0.0458778;0.263928
891;calc iter;100;3.86925;3.16163;4.62558
891;calc total;1;389.672;389.672;389.672
891;total;1;463.98;463.98;463.98
892;initialize;1;48.2955;48.2955;48.2955
892;async;100;0.79063;0.0240916;3.06929
892;inner;100;2.9954;1.43593;3.64967
892;wait;100;5.75699e-05;3.247e-05;0.000249677
892;boundary;100;0.082874;0.0525627;0.2684
892;calc iter;100;3.86897;1.56758;6.10697
892;calc total;1;389.672;389.672;389.672
892;total;1;464.024;464.024;464.024
896;initialize;1;48.4216;48.4216;48.4216
896;async;100;0.595235;0.0162816;1.39822
896;inner;100;3.19634;2.62072;3.60504
896;wait;100;6.6739e-05;2.752e-05;0.000202556
896;boundary;100;0.0785208;0.0454284;0.251751
896;calc iter;100;3.87016;3.14911;4.90972
896;calc total;1;389.673;389.673;389.673
896;total;1;464.154;464.154;464.154
897;initialize;1;48.422;48.422;48.422
897;async;100;0.630597;0.0251814;2.17148
897;inner;100;3.15988;2.16304;3.57202
897;wait;100;7.71442e-05;3.782e-05;0.000147778
897;boundary;100;0.0793404;0.0452453;0.248486
897;calc iter;100;3.8699;2.44765;5.09812
897;calc total;1;389.673;389.673;389.673
897;total;1;464.154;464.154;464.154
898;initialize;1;48.4214;48.4214;48.4214
898;async;100;0.625784;0.0159145;1.69286
898;inner;100;3.17066;2.41737;3.54627
898;wait;100;5.92153e-05;2.72e-05;0.000131538
898;boundary;100;0.0734532;0.0459268;0.233738
898;calc iter;100;3.86996;3.0533;4.56806
898;calc total;1;389.673;389.673;389.673
898;total;1;464.153;464.153;464.153
899;initialize;1;48.0246;48.0246;48.0246
899;async;100;0.623931;0.0163121;1.49432
899;inner;100;3.17539;2.48087;3.55568
899;wait;100;5.25521e-05;2.444e-05;0.000136388
899;boundary;100;0.0705695;0.0453464;0.231807
899;calc iter;100;3.86994;3.05202;4.57116
899;calc total;1;389.673;389.673;389.673
899;total;1;463.757;463.757;463.757
900;initialize;1;48.4217;48.4217;48.4217
900;async;100;0.660799;0.0351759;2.23062
900;inner;100;3.12209;2.12179;3.51778
900;wait;100;7.75411e-05;3.099e-05;0.000142028
900;boundary;100;0.0819265;0.047084;0.167195
900;calc iter;100;3.86489;2.38141;5.45231
900;calc total;1;389.673;389.673;389.673
900;total;1;464.154;464.154;464.154
901;initialize;1;48.0092;48.0092;48.0092
901;async;100;0.676176;0.0215269;2.38818
901;inner;100;3.10358;1.76849;3.52375
901;wait;100;7.28676e-05;2.962e-05;0.000185428
901;boundary;100;0.0776337;0.0473623;0.180092
901;calc iter;100;3.85747;2.21917;5.61529
901;calc total;1;389.673;389.673;389.673
901;total;1;463.741;463.741;463.741
902;initialize;1;48.422;48.422;48.422
902;async;100;0.661828;0.0177548;2.44223
902;inner;100;3.1272;2.07521;3.54507
902;wait;100;5.42112e-05;2.961e-05;0.000135539
902;boundary;100;0.0743314;0.0458346;0.179228
902;calc iter;100;3.86341;2.20994;5.66811
902;calc total;1;389.673;389.673;389.673
902;total;1;464.153;464.153;464.153
903;initialize;1;48.2891;48.2891;48.2891
903;async;100;0.669253;0.0586463;2.33797
903;inner;100;3.11886;2.01896;3.54377
903;wait;100;5.74806e-05;2.478e-05;0.00012905
903;boundary;100;0.07706;0.0457868;0.182191
903;calc iter;100;3.86524;2.48836;5.76856
903;calc total;1;389.673;389.673;389.673
903;total;1;464.021;464.021;464.021
904;initialize;1;48.1482;48.1482;48.1482
904;async;100;1.0056;0.0525599;3.19867
904;inner;100;2.7685;1.1307;3.55175
904;wait;100;7.04312e-05;3.458e-05;0.000143947
904;boundary;100;0.0954773;0.0603778;0.233403
904;calc iter;100;3.86965;2.19482;5.71657
904;calc total;1;389.673;389.673;389.673
904;total;1;463.88;463.88;463.88
905;initialize;1;48.1085;48.1085;48.1085
905;async;100;1.04269;0.022831;3.19367
905;inner;100;2.73716;1.20948;3.55272
905;wait;100;6.93157e-05;3.7329e-05;0.000123348
905;boundary;100;0.0898985;0.0449389;0.23558
905;calc iter;100;3.86982;1.89356;6.2861
905;calc total;1;389.673;389.673;389.673
905;total;1;463.84;463.84;463.84
906;initialize;1;48.1788;48.1788;48.1788
906;async;100;0.910447;0.0144593;2.83531
906;inner;100;2.87815;1.59995;3.57039
906;wait;100;5.34369e-05;2.21e-05;0.000127218
906;boundary;100;0.0813133;0.0427403;0.252062
906;calc iter;100;3.86996;2.49501;5.74048
906;calc total;1;389.673;389.673;389.673
906;total;1;463.91;463.91;463.91
907;initialize;1;48.0721;48.0721;48.0721
907;async;100;0.895172;0.0143217;2.78953
907;inner;100;2.89456;1.64128;3.58007
907;wait;100;5.39815e-05;2.688e-05;0.000164797
907;boundary;100;0.0801417;0.0436629;0.253338
907;calc iter;100;3.86993;2.67663;5.71648
907;calc total;1;389.673;389.673;389.673
907;total;1;463.804;463.804;463.804
908;initialize;1;48.3155;48.3155;48.3155
908;async;100;0.867135;0.108391;3.79317
908;inner;100;2.9145;0.967032;3.57817
908;wait;100;7.62924e-05;2.832e-05;0.000149537
908;boundary;100;0.0794046;0.0434464;0.251778
908;calc iter;100;3.86112;1.55506;6.65257
908;calc total;1;389.673;389.673;389.673
908;total;1;464.047;464.047;464.047
909;initialize;1;47.985;47.985;47.985
909;async;100;0.784213;0.108582;1.86687
909;inner;100;3.01478;2.11854;3.57742
909;wait;100;5.217e-05;2.0589e-05;0.000130248
909;boundary;100;0.0668268;0.0427106;0.251014
909;calc iter;100;3.86587;3.2584;5.14381
909;calc total;1;389.673;389.673;389.673
909;total;1;463.716;463.716;463.716
910;initialize;1;48.422;48.422;48.422
910;async;100;0.787304;0.104183;1.85501
910;inner;100;3.01397;2.12138;3.5855
910;wait;100;4.3018e-05;2.442e-05;0.000227386
910;boundary;100;0.0648898;0.0439958;0.251745
910;calc iter;100;3.86621;3.25763;5.13461
910;calc total;1;389.673;389.673;389.673
910;total;1;464.153;464.153;464.153
911;initialize;1;48.2356;48.2356;48.2356
911;async;100;0.785722;0.10061;1.9185
911;inner;100;3.01455;2.12363;3.58314
911;wait;100;4.91746e-05;2.4339e-05;0.000207247
911;boundary;100;0.0658824;0.0437146;0.253879
911;calc iter;100;3.86621;3.13282;5.14099
911;calc total;1;389.673;389.673;389.673
911;total;1;463.967;463.967;463.967
912;initialize;1;48.422;48.422;48.422
912;async;100;1.40428;0.0979938;2.99431
912;inner;100;2.37017;1.30078;3.53059
912;wait;100;5.13552e-05;3.0359e-05;0.000122528
912;boundary;100;0.087809;0.0618644;0.169231
912;calc iter;100;3.86231;2.69507;5.52481
912;calc total;1;389.673;389.673;389.673
912;total;1;464.154;464.154;464.154
913;initialize;1;48.1521;48.1521;48.1521
913;async;100;1.73679;0.0805331;3.94858
913;inner;100;2.02755;0.944864;3.52815
913;wait;100;5.945e-05;2.768e-05;0.000137898
913;boundary;100;0.0947696;0.0454449;0.166776
913;calc iter;100;3.85917;2.0087;6.43329
913;calc total;1;389.673;389.673;389.673
913;total;1;463.884;463.884;463.884
914;initialize;1;48.32;48.32;48.32
914;async;100;1.33774;0.103866;2.63889
914;inner;100;2.44429;1.48878;3.544
914;wait;100;4.35533e-05;2.718e-05;0.000121488
914;boundary;100;0.0798188;0.0594866;0.210149
914;calc iter;100;3.86189;2.66618;4.92876
914;calc total;1;389.673;389.673;389.673
914;total;1;464.052;464.052;464.052
915;initialize;1;48.0791;48.0791;48.0791
915;async;100;1.31627;0.0993456;2.73945
915;inner;100;2.47295;1.61059;3.54323
915;wait;100;4.67317e-05;3.4669e-05;0.000131398
915;boundary;100;0.0722464;0.0575109;0.201269
915;calc iter;100;3.86152;2.84012;5.09214
915;calc total;1;389.673;389.673;389.673
915;total;1;463.811;463.811;463.811
916;initialize;1;48.03;48.03;48.03
916;async;100;1.09748;0.097275;2.45598
916;inner;100;2.68362;1.83483;3.52123
916;wait;100;6.35755e-05;3.707e-05;0.000132288
916;boundary;100;0.0889648;0.055697;0.163658
916;calc iter;100;3.87013;2.91911;5.48145
916;calc total;1;389.673;389.673;389.673
916;total;1;463.762;463.762;463.762
917;initialize;1;47.8642;47.8642;47.8642
917;async;100;1.01675;0.0893446;1.98337
917;inner;100;2.78081;2.13308;3.53096
917;wait;100;5.25008e-05;2.891e-05;0.000123178
917;boundary;100;0.0725978;0.0556794;0.187559
917;calc iter;100;3.87021;2.97619;5.11825
917;calc total;1;389.673;389.673;389.673
917;total;1;463.596;463.596;463.596
918;initialize;1;48.207;48.207;48.207
918;async;100;1.0149;0.0968252;1.97512
918;inner;100;2.79134;2.1398;3.54025
918;wait;100;3.78877e-05;2.571e-05;0.000120188
918;boundary;100;0.064115;0.0553766;0.21518
918;calc iter;100;3.87039;2.95622;5.14253
918;calc total;1;389.673;389.673;389.673
918;total;1;463.939;463.939;463.939
919;initialize;1;48.1813;48.1813;48.1813
919;async;100;1.01367;0.046622;1.97873
919;inner;100;2.78934;2.14567;3.53365
919;wait;100;4.44269e-05;2.868e-05;0.000139688
919;boundary;100;0.0673333;0.0570695;0.183356
919;calc iter;100;3.87039;2.97167;5.15691
919;calc total;1;389.673;389.673;389.673
919;total;1;463.913;463.913;463.913
920;initialize;1;48.2583;48.2583;48.2583
920;async;100;0.794451;0.100992;1.29985
920;inner;100;3.00465;2.53708;3.57967
920;wait;100;6.22858e-05;2.8849e-05;0.000252466
920;boundary;100;0.0791747;0.0604445;0.261983
920;calc iter;100;3.87834;3.05246;4.6473
920;calc total;1;389.673;389.673;389.673
920;total;1;463.99;463.99;463.99
921;initialize;1;47.9948;47.9948;47.9948
921;async;100;0.960792;0.0843232;3.05225
921;inner;100;2.8165;1.42947;3.58856
921;wait;100;7.45944e-05;3.761e-05;0.000196477
921;boundary;100;0.10072;0.0616054;0.252297
921;calc iter;100;3.87808;2.00873;5.87567
921;calc total;1;389.673;389.673;389.673
921;total;1;463.726;463.726;463.726
922;initialize;1;48.0251;48.0251;48.0251
922;async;100;0.792485;0.103849;1.39506
922;inner;100;3.01353;2.42565;3.62987
922;wait;100;5.04591e-05;2.94e-05;0.000386694
922;boundary;100;0.072239;0.0478751;0.225186
922;calc iter;100;3.87831;3.18407;4.56029
922;calc total;1;389.673;389.673;389.673
922;total;1;463.757;463.757;463.757
923;initialize;1;47.8642;47.8642;47.8642
923;async;100;0.784804;0.100606;1.28239
923;inner;100;3.02414;2.57146;3.60265
923;wait;100;4.40321e-05;2.902e-05;0.000383844
923;boundary;100;0.0694619;0.0547662;0.246087
923;calc iter;100;3.87845;3.18261;4.38566
923;calc total;1;389.673;389.673;389.673
923;total;1;463.596;463.596;463.596
924;initialize;1;48.3876;48.3876;48.3876
924;async;100;0.726555;0.102481;1.19399
924;inner;100;3.08542;2.74884;3.57957
924;wait;100;6.09674e-05;2.417e-05;0.000235386
924;boundary;100;0.0667728;0.0479575;0.26045
924;calc iter;100;3.87881;3.525;4.44637
924;calc total;1;389.673;389.673;389.673
924;total;1;464.119;464.119;464.119
925;initialize;1;48.422;48.422;48.422
925;async;100;0.727131;0.100159;1.22472
925;inner;100;3.08903;2.74652;3.56607
925;wait;100;4.56551e-05;2.363e-05;0.000186987
925;boundary;100;0.0625804;0.0453512;0.269047
925;calc iter;100;3.87878;3.52809;4.46393
925;calc total;1;389.673;389.673;389.673
925;total;1;464.153;464.153;464.153
926;initialize;1;48.3501;48.3501;48.3501
926;async;100;0.727003;0.100978;1.22965
926;inner;100;3.08891;2.7318;3.64515
926;wait;100;4.25296e-05;2.3239e-05;0.000412664
926;boundary;100;0.0628521;0.0447344;0.210648
926;calc iter;100;3.87881;3.51682;4.47114
926;calc total;1;389.673;389.673;389.673
926;total;1;464.082;464.082;464.082
927;initialize;1;48.4221;48.4221;48.4221
927;async;100;0.723174;0.104074;1.22601
927;inner;100;3.09186;2.74571;3.63843
927;wait;100;4.72561e-05;2.432e-05;0.000426733
927;boundary;100;0.0637056;0.0460047;0.215994
927;calc iter;100;3.87879;3.51063;4.46584
927;calc total;1;389.673;389.673;389.673
927;total;1;464.154;464.154;464.154
928;initialize;1;48.4095;48.4095;48.4095
928;async;100;0.921932;0.100331;1.7683
928;inner;100;2.86961;2.12531;3.53256
928;wait;100;5.93762e-05;3.41e-05;0.000130197
928;boundary;100;0.0923223;0.0602836;0.170541
928;calc iter;100;3.88393;3.24726;4.78836
928;calc total;1;389.673;389.673;389.673
928;total;1;464.141;464.141;464.141
929;initialize;1;48.3857;48.3857;48.3857
929;async;100;0.844153;0.0995364;1.83321
929;inner;100;2.95121;2.03498;3.53056
929;wait;100;5.44524e-05;3.183e-05;0.000126918
929;boundary;100;0.0884286;0.0589878;0.176299
929;calc iter;100;3.88385;2.84701;4.51687
929;calc total;1;389.673;389.673;389.673
929;total;1;464.117;464.117;464.117
930;initialize;1;48.2306;48.2306;48.2306
930;async;100;0.747739;0.105077;1.27256
930;inner;100;3.06265;2.66893;3.54731
930;wait;100;4.17159e-05;2.827e-05;0.000111398
930;boundary;100;0.0738214;0.0578514;0.208749
930;calc iter;100;3.88426;3.40432;4.24269
930;calc total;1;389.673;389.673;389.673
930;total;1;463.962;463.962;463.962
931;initialize;1;48.422;48.422;48.422
931;async;100;0.749011;0.0995154;1.25662
931;inner;100;3.06441;2.69843;3.54081
931;wait;100;4.18288e-05;2.6959e-05;0.000136428
931;boundary;100;0.0707086;0.0577737;0.196372
931;calc iter;100;3.88417;3.30195;4.25911
931;calc total;1;389.673;389.673;389.673
931;total;1;464.154;464.154;464.154
932;initialize;1;47.9101;47.9101;47.9101
932;async;100;0.74952;0.106311;1.35642
932;inner;100;3.05118;2.60049;3.53451
932;wait;100;4.86466e-05;3.027e-05;0.000141048
932;boundary;100;0.0791642;0.0581007;0.194191
932;calc iter;100;3.87991;3.25886;4.75411
932;calc total;1;389.673;389.673;389.673
932;total;1;463.642;463.642;463.642
933;initialize;1;48.0774;48.0774;48.0774
933;async;100;0.782757;0.107625;1.73778
933;inner;100;3.01719;2.17713;3.53641
933;wait;100;5.0378e-05;2.7469e-05;0.000117278
933;boundary;100;0.079379;0.0579193;0.206915
933;calc iter;100;3.87938;3.24012;4.66293
933;calc total;1;389.673;389.673;389.673
933;total;1;463.809;463.809;463.809
934;initialize;1;48.3152;48.3152;48.3152
934;async;100;0.748196;0.0637904;1.9052
934;inner;100;3.05114;2.19786;3.55951
934;wait;100;5.23833e-05;3.013e-05;0.000110998
934;boundary;100;0.0767585;0.0567747;0.251408
934;calc iter;100;3.87615;2.76806;4.95511
934;calc total;1;389.673;389.673;389.673
934;total;1;464.047;464.047;464.047
935;initialize;1;48.0091;48.0091;48.0091
935;async;100;0.810145;0.104462;1.59559
935;inner;100;2.98261;2.25104;3.54289
935;wait;100;5.26607e-05;3.1399e-05;0.000115958
935;boundary;100;0.0873433;0.0578559;0.210635
935;calc iter;100;3.88015;3.34292;4.41353
935;calc total;1;389.673;389.673;389.673
935;total;1;463.741;463.741;463.741
936;initialize;1;48.4222;48.4222;48.4222
936;async;100;0.483764;0.0256148;0.727843
936;inner;100;3.32048;3.14521;3.59003
936;wait;100;8.10403e-05;2.997e-05;0.000301636
936;boundary;100;0.0840302;0.0454795;0.264823
936;calc iter;100;3.88835;3.69659;4.03601
936;calc total;1;389.673;389.673;389.673
936;total;1;464.154;464.154;464.154
937;initialize;1;47.8644;47.8644;47.8644
937;async;100;0.48248;0.0407426;0.787695
937;inner;100;3.3235;3.13648;3.57312
937;wait;100;7.70371e-05;3.6029e-05;0.000157567
937;boundary;100;0.0823931;0.0449532;0.278355
937;calc iter;100;3.88845;3.60371;4.20386
937;calc total;1;389.673;389.673;389.673
937;total;1;463.596;463.596;463.596
938;initialize;1;48.0762;48.0762;48.0762
938;async;100;0.483142;0.0286277;0.648169
938;inner;100;3.33213;3.20071;3.63442
938;wait;100;5.52081e-05;2.539e-05;0.000348614
938;boundary;100;0.0731646;0.0458403;0.261043
938;calc iter;100;3.88849;3.76743;4.01508
938;calc total;1;389.673;389.673;389.673
938;total;1;463.808;463.808;463.808
939;initialize;1;48.0791;48.0791;48.0791
939;async;100;0.484753;0.0259338;0.66358
939;inner;100;3.334;3.20203;3.63613
939;wait;100;4.94791e-05;2.461e-05;0.000467923
939;boundary;100;0.0696684;0.0456756;0.238196
939;calc iter;100;3.88847;3.76733;4.01656
939;calc total;1;389.673;389.673;389.673
939;total;1;463.811;463.811;463.811
940;initialize;1;48.3439;48.3439;48.3439
940;async;100;0.486786;0.0263075;0.693616
940;inner;100;3.32903;3.14926;3.62425
940;wait;100;6.68487e-05;2.425e-05;0.000460433
940;boundary;100;0.072412;0.0478893;0.255083
940;calc iter;100;3.8883;3.74833;4.02915
940;calc total;1;389.673;389.673;389.673
940;total;1;464.075;464.075;464.075
941;initialize;1;48.1557;48.1557;48.1557
941;async;100;0.485764;0.0291826;0.84304
941;inner;100;3.32196;3.03009;3.57599
941;wait;100;6.63771e-05;2.762e-05;0.000226736
941;boundary;100;0.0803989;0.0479224;0.276593
941;calc iter;100;3.88819;3.57384;4.18112
941;calc total;1;389.673;389.673;389.673
941;total;1;463.887;463.887;463.887
942;initialize;1;48.2105;48.2105;48.2105
942;async;100;0.485029;0.0400962;1.00543
942;inner;100;3.32796;2.97865;3.61453
942;wait;100;5.6297e-05;2.542e-05;0.000154418
942;boundary;100;0.0751718;0.0490651;0.279959
942;calc iter;100;3.88822;3.34599;4.33012
942;calc total;1;389.673;389.673;389.673
942;total;1;463.943;463.943;463.943
943;initialize;1;47.8873;47.8873;47.8873
943;async;100;0.483137;0.0283433;0.810606
943;inner;100;3.3257;3.03366;3.61004
943;wait;100;7.33346e-05;2.648e-05;0.000413804
943;boundary;100;0.0794573;0.050137;0.261441
943;calc iter;100;3.88837;3.51894;4.11742
943;calc total;1;389.673;389.673;389.673
943;total;1;463.619;463.619;463.619
944;initialize;1;48.422;48.422;48.422
944;async;100;0.818123;0.109764;1.6291
944;inner;100;2.97487;2.38015;3.53631
944;wait;100;6.15829e-05;3.06e-05;9.4189e-05
944;boundary;100;0.0875596;0.0476614;0.20121
944;calc iter;100;3.88061;2.85708;4.82189
944;calc total;1;389.673;389.673;389.673
944;total;1;464.154;464.154;464.154
945;initialize;1;48.2578;48.2578;48.2578
945;async;100;0.831416;0.10955;2.03315
945;inner;100;2.96102;1.91493;3.53607
945;wait;100;5.81245e-05;2.811e-05;0.000130298
945;boundary;100;0.0881377;0.0488824;0.200835
945;calc iter;100;3.88064;2.72447;4.53494
945;calc total;1;389.673;389.673;389.673
945;total;1;463.99;463.99;463.99
946;initialize;1;48.4076;48.4076;48.4076
946;async;100;0.782492;0.108849;1.41668
946;inner;100;3.01497;2.62722;3.5464
946;wait;100;4.40515e-05;2.551e-05;0.000127018
946;boundary;100;0.083133;0.0468106;0.215428
946;calc iter;100;3.88065;3.14353;4.55439
946;calc total;1;389.673;389.673;389.673
946;total;1;464.139;464.139;464.139
947;initialize;1;48.1861;48.1861;48.1861
947;async;100;0.766972;0.109567;1.43784
947;inner;100;3.03588;2.63692;3.54693
947;wait;100;4.33466e-05;2.519e-05;9.2569e-05
947;boundary;100;0.0777402;0.0459852;0.213739
947;calc iter;100;3.88064;3.3272;4.6291
947;calc total;1;389.673;389.673;389.673
947;total;1;463.918;463.918;463.918
948;initialize;1;48.1844;48.1844;48.1844
948;async;100;0.761322;0.108087;1.74931
948;inner;100;3.03615;2.46817;3.53551
948;wait;100;5.42988e-05;2.563e-05;0.000125098
948;boundary;100;0.0828005;0.0488237;0.19661
948;calc iter;100;3.88033;2.97222;5.0317
948;calc total;1;389.673;389.673;389.673
948;total;1;463.916;463.916;463.916
949;initialize;1;48.0679;48.0679;48.0679
949;async;100;0.727666;0.109127;1.30675
949;inner;100;3.07079;2.7161;3.53627
949;wait;100;5.69728e-05;2.5029e-05;0.000114748
949;boundary;100;0.0817879;0.0470138;0.202087
949;calc iter;100;3.8803;3.42746;4.33701
949;calc total;1;389.673;389.673;389.673
949;total;1;463.799;463.799;463.799
950;initialize;1;47.9948;47.9948;47.9948
950;async;100;0.729302;0.106106;2.04632
950;inner;100;3.07523;2.18553;3.54559
950;wait;100;4.76975e-05;2.431e-05;9.316e-05
950;boundary;100;0.0754237;0.0451706;0.198278
950;calc iter;100;3.88001;2.57557;5.00076
950;calc total;1;389.673;389.673;389.673
950;total;1;463.726;463.726;463.726
951;initialize;1;48.0441;48.0441;48.0441
951;async;100;0.733039;0.108385;1.57983
951;inner;100;3.07186;2.44128;3.54624
951;wait;100;5.32224e-05;2.567e-05;0.000134058
951;boundary;100;0.0753253;0.0453983;0.208332
951;calc iter;100;3.88028;3.00742;4.83131
951;calc total;1;389.673;389.673;389.673
951;total;1;463.776;463.776;463.776
952;initialize;1;47.936;47.936;47.936
952;async;100;0.702403;0.0280038;1.62604
952;inner;100;3.08502;2.30605;3.57906
952;wait;100;6.14847e-05;2.504e-05;0.000197127
952;boundary;100;0.0844827;0.0463385;0.2818
952;calc iter;100;3.87197;3.05294;4.63511
952;calc total;1;389.673;389.673;389.673
952;total;1;463.668;463.668;463.668
953;initialize;1;48.2879;48.2879;48.2879
953;async;100;0.690003;0.036657;1.23813
953;inner;100;3.09658;2.58516;3.59895
953;wait;100;6.3545e-05;2.684e-05;0.000198107
953;boundary;100;0.0865731;0.0477926;0.271239
953;calc iter;100;3.87322;3.20767;4.70181
953;calc total;1;389.673;389.673;389.673
953;total;1;464.02;464.02;464.02
954;initialize;1;48.1514;48.1514;48.1514
954;async;100;0.678851;0.0302961;1.23318
954;inner;100;3.1157;2.58691;3.63009
954;wait;100;5.96391e-05;2.9459e-05;0.000377064
954;boundary;100;0.0786446;0.0442911;0.253891
954;calc iter;100;3.87326;3.24273;4.57123
954;calc total;1;389.673;389.673;389.673
954;total;1;463.883;463.883;463.883
955;initialize;1;48.407;48.407;48.407
955;async;100;0.673461;0.0327851;1.2373
955;inner;100;3.12268;2.58965;3.64031
955;wait;100;6.00102e-05;2.5929e-05;0.000364924
955;boundary;100;0.0771041;0.048961;0.254339
955;calc iter;100;3.87331;3.40967;4.44184
955;calc total;1;389.673;389.673;389.673
955;total;1;464.139;464.139;464.139
956;initialize;1;48.0788;48.0788;48.0788
956;async;100;0.688006;0.0242266;1.72851
956;inner;100;3.10289;2.22765;3.59459
956;wait;100;6.32769e-05;2.835e-05;0.000223627
956;boundary;100;0.0815542;0.0466787;0.270597
956;calc iter;100;3.87252;2.69615;4.98173
956;calc total;1;389.673;389.673;389.673
956;total;1;463.811;463.811;463.811
957;initialize;1;48.1493;48.1493;48.1493
957;async;100;0.700942;0.029519;2.2823
957;inner;100;3.08763;1.74628;3.59165
957;wait;100;5.74527e-05;2.88e-05;0.000250436
957;boundary;100;0.0832929;0.0455002;0.275794
957;calc iter;100;3.87193;2.22484;4.81659
957;calc total;1;389.673;389.673;389.673
957;total;1;463.881;463.881;463.881
958;initialize;1;48.3799;48.3799;48.3799
958;async;100;0.693447;0.0259418;2.88194
958;inner;100;3.09993;1.58899;3.62334
958;wait;100;5.60846e-05;2.4069e-05;0.000324205
958;boundary;100;0.0787736;0.0479127;0.258187
958;calc iter;100;3.87221;1.77511;5.79123
958;calc total;1;389.673;389.673;389.673
958;total;1;464.111;464.111;464.111
959;initialize;1;48.4217;48.4217;48.4217
959;async;100;0.699739;0.0240292;2.8146
959;inner;100;3.09282;1.31522;3.61381
959;wait;100;5.2386e-05;2.238e-05;0.000279665
959;boundary;100;0.0797807;0.0450996;0.26399
959;calc iter;100;3.87239;1.49814;5.12897
959;calc total;1;389.673;389.673;389.673
959;total;1;464.154;464.154;464.154
960;initialize;1;48.2895;48.2895;48.2895
960;async;100;0.861203;0.0408302;2.94972
960;inner;100;2.94347;1.40127;3.52445
960;wait;100;5.66571e-05;2.502e-05;0.000118968
960;boundary;100;0.0711323;0.0445591;0.160077
960;calc iter;100;3.87587;1.54385;5.62635
960;calc total;1;389.673;389.673;389.673
960;total;1;464.021;464.021;464.021
961;initialize;1;48.3846;48.3846;48.3846
961;async;100;0.792316;0.0973611;1.41328
961;inner;100;3.00611;2.57629;3.52203
961;wait;100;6.54746e-05;2.968e-05;0.000123868
961;boundary;100;0.0774636;0.0459366;0.1596
961;calc iter;100;3.87596;3.26003;4.54118
961;calc total;1;389.673;389.673;389.673
961;total;1;464.116;464.116;464.116
962;initialize;1;48.2366;48.2366;48.2366
962;async;100;0.78055;0.0972422;1.51779
962;inner;100;3.02568;2.59565;3.5326
962;wait;100;4.97957e-05;2.2229e-05;0.000128768
962;boundary;100;0.0696737;0.0443677;0.170989
962;calc iter;100;3.87596;2.99493;4.68475
962;calc total;1;389.673;389.673;389.673
962;total;1;463.968;463.968;463.968
963;initialize;1;48.3842;48.3842;48.3842
963;async;100;0.782055;0.103502;1.40732
963;inner;100;3.02691;2.59018;3.53922
963;wait;100;4.5935e-05;2.402e-05;0.000234878
963;boundary;100;0.0669773;0.0459233;0.196113
963;calc iter;100;3.87599;3.35901;4.30715
963;calc total;1;389.673;389.673;389.673
963;total;1;464.116;464.116;464.116
964;initialize;1;47.8644;47.8644;47.8644
964;async;100;0.82897;0.104116;1.73615
964;inner;100;2.97498;2.29609;3.53052
964;wait;100;5.73466e-05;2.334e-05;0.000131708
964;boundary;100;0.0717123;0.049034;0.201468
964;calc iter;100;3.87573;2.86747;4.91976
964;calc total;1;389.673;389.673;389.673
964;total;1;463.596;463.596;463.596
965;initialize;1;48.2585;48.2585;48.2585
965;async;100;0.961599;0.10758;3.54588
965;inner;100;2.83819;0.9674;3.53448
965;wait;100;5.18889e-05;2.3539e-05;0.000130718
965;boundary;100;0.0756434;0.0442301;0.217901
965;calc iter;100;3.87549;2.11621;6.18113
965;calc total;1;389.673;389.673;389.673
965;total;1;463.99;463.99;463.99
966;initialize;1;48.2391;48.2391;48.2391
966;async;100;0.87274;0.021966;2.83993
966;inner;100;2.93181;1.57786;3.54521
966;wait;100;4.47219e-05;2.03e-05;0.000114438
966;boundary;100;0.0711027;0.0473958;0.233579
966;calc iter;100;3.8757;1.83632;5.86182
966;calc total;1;389.673;389.673;389.673
966;total;1;463.971;463.971;463.971
967;initialize;1;48.4068;48.4068;48.4068
967;async;100;0.857803;0.106895;3.70488
967;inner;100;2.94561;1.04751;3.54583
967;wait;100;4.68978e-05;1.877e-05;0.00010098
967;boundary;100;0.072184;0.0453086;0.235713
967;calc iter;100;3.87565;2.55735;6.38342
967;calc total;1;389.673;389.673;389.673
967;total;1;464.138;464.138;464.138
968;initialize;1;47.9361;47.9361;47.9361
968;async;100;1.16673;0.094574;3.28877
968;inner;100;2.60881;0.969476;3.59116
968;wait;100;5.9435e-05;2.8409e-05;0.000274326
968;boundary;100;0.0881034;0.0416726;0.254523
968;calc iter;100;3.8637;2.47014;5.8196
968;calc total;1;389.673;389.673;389.673
968;total;1;463.668;463.668;463.668
969;initialize;1;48.2944;48.2944;48.2944
969;async;100;1.0206;0.106485;3.09049
969;inner;100;2.76537;1.19976;3.58525
969;wait;100;5.16982e-05;2.634e-05;0.000241206
969;boundary;100;0.0830247;0.0478246;0.258311
969;calc iter;100;3.86905;2.21668;5.61771
969;calc total;1;389.673;389.673;389.673
969;total;1;464.026;464.026;464.026
970;initialize;1;48.4221;48.4221;48.4221
970;async;100;0.981176;0.107137;2.83458
970;inner;100;2.81253;1.40632;3.63476
970;wait;100;4.51889e-05;2.452e-05;0.000348045
970;boundary;100;0.0755201;0.0470024;0.224772
970;calc iter;100;3.86928;2.5646;5.05157
970;calc total;1;389.673;389.673;389.673
970;total;1;464.154;464.154;464.154
971;initialize;1;48.4221;48.4221;48.4221
971;async;100;0.954951;0.104726;2.84747
971;inner;100;2.8427;1.40051;3.61057
971;wait;100;4.18877e-05;2.554e-05;0.000388874
971;boundary;100;0.0715437;0.0461772;0.243816
971;calc iter;100;3.86924;2.58975;5.05952
971;calc total;1;389.673;389.673;389.673
971;total;1;464.154;464.154;464.154
972;initialize;1;48.4221;48.4221;48.4221
972;async;100;0.981622;0.0612957;2.94311
972;inner;100;2.80191;1.56277;3.57127
972;wait;100;5.21137e-05;2.477e-05;0.000254516
972;boundary;100;0.0809656;0.0590702;0.272819
972;calc iter;100;3.86455;2.74753;5.40093
972;calc total;1;389.673;389.673;389.673
972;total;1;464.154;464.154;464.154
973;initialize;1;48.422;48.422;48.422
973;async;100;1.08027;0.0325834;3.921
973;inner;100;2.68899;0.986131;3.56467
973;wait;100;5.89648e-05;3.015e-05;0.000171598
973;boundary;100;0.0764009;0.055712;0.2741
973;calc iter;100;3.84572;1.62789;7.14486
973;calc total;1;389.673;389.673;389.673
973;total;1;464.154;464.154;464.154
974;initialize;1;48.4214;48.4214;48.4214
974;async;100;1.02097;0.0412431;3.1066
974;inner;100;2.76508;1.41246;3.58513
974;wait;100;4.89741e-05;2.7279e-05;0.000238906
974;boundary;100;0.0750705;0.0507159;0.264333
974;calc iter;100;3.86117;2.33435;6.4843
974;calc total;1;389.673;389.673;389.673
974;total;1;464.153;464.153;464.153
975;initialize;1;48.4215;48.4215;48.4215
975;async;100;1.11125;0.104932;3.49451
975;inner;100;2.67442;0.963413;3.62977
975;wait;100;5.8179e-05;2.738e-05;0.000445603
975;boundary;100;0.0787581;0.0496733;0.229846
975;calc iter;100;3.8645;2.66675;6.09457
975;calc total;1;389.673;389.673;389.673
975;total;1;464.154;464.154;464.154
976;initialize;1;48.3163;48.3163;48.3163
976;async;100;1.19758;0.0272613;2.83033
976;inner;100;2.58104;1.29054;3.53879
976;wait;100;6.05647e-05;2.7959e-05;0.000128118
976;boundary;100;0.093634;0.0587021;0.200267
976;calc iter;100;3.87231;2.30625;5.85412
976;calc total;1;389.673;389.673;389.673
976;total;1;464.048;464.048;464.048
977;initialize;1;48.4222;48.4222;48.4222
977;async;100;1.05473;0.0414683;2.88407
977;inner;100;2.74456;1.5649;3.54722
977;wait;100;4.62673e-05;2.62e-05;0.000133897
977;boundary;100;0.07903;0.0594237;0.197763
977;calc iter;100;3.87836;2.99582;5.75044
977;calc total;1;389.673;389.673;389.673
977;total;1;464.154;464.154;464.154
767;initialize;1;48.4069;48.4069;48.4069
767;async;100;0.466149;0.0200523;1.74407
767;inner;100;3.3292;2.5025;3.72201
767;wait;100;4.94297e-05;2.5939e-05;0.000149007
767;boundary;100;0.0823656;0.054027;0.278459
767;calc iter;100;3.87777;2.63479;4.81812
767;calc total;1;389.673;389.673;389.673
767;total;1;464.138;464.138;464.138
978;initialize;1;48.422;48.422;48.422
978;async;100;0.996728;0.0291505;1.97683
978;inner;100;2.81112;2.02695;3.54869
978;wait;100;4.15518e-05;2.58e-05;0.000127028
978;boundary;100;0.070577;0.0502428;0.170935
978;calc iter;100;3.87847;3.26094;5.00206
978;calc total;1;389.673;389.673;389.673
978;total;1;464.154;464.154;464.154
979;initialize;1;48.422;48.422;48.422
979;async;100;0.981887;0.0311737;1.96469
979;inner;100;2.82492;2.03522;3.55542
979;wait;100;4.29339e-05;2.821e-05;0.000128498
979;boundary;100;0.071668;0.0582725;0.217639
979;calc iter;100;3.87852;3.29908;5.00422
979;calc total;1;389.673;389.673;389.673
979;total;1;464.154;464.154;464.154
980;initialize;1;47.9359;47.9359;47.9359
980;async;100;0.996193;0.10624;1.97112
980;inner;100;2.8041;2.10753;3.53477
980;wait;100;5.46735e-05;2.911e-05;0.000133558
980;boundary;100;0.0783857;0.0580663;0.169002
980;calc iter;100;3.87874;2.82348;4.99623
980;calc total;1;389.673;389.673;389.673
980;total;1;463.668;463.668;463.668
981;initialize;1;48.3441;48.3441;48.3441
981;async;100;1.02595;0.100784;2.6418
981;inner;100;2.77452;1.48686;3.52536
981;wait;100;5.49631e-05;3.0619e-05;0.000124228
981;boundary;100;0.0758529;0.0588024;0.147844
981;calc iter;100;3.87638;2.98385;5.03203
981;calc total;1;389.673;389.673;389.673
981;total;1;464.076;464.076;464.076
982;initialize;1;48.3442;48.3442;48.3442
982;async;100;0.999004;0.101039;1.86061
982;inner;100;2.80368;2.08698;3.55076
982;wait;100;5.03676e-05;2.774e-05;0.000134868
982;boundary;100;0.075096;0.0587415;0.203618
982;calc iter;100;3.87783;2.89905;4.85685
982;calc total;1;389.673;389.673;389.673
982;total;1;464.076;464.076;464.076
983;initialize;1;48.2908;48.2908;48.2908
983;async;100;1.11676;0.100707;3.10397
983;inner;100;2.67695;1.24968;3.53597
983;wait;100;6.07805e-05;3.237e-05;0.000138408
983;boundary;100;0.0847132;0.0592161;0.170101
983;calc iter;100;3.87848;2.03042;5.83173
983;calc total;1;389.673;389.673;389.673
983;total;1;464.022;464.022;464.022
984;initialize;1;48.4219;48.4219;48.4219
984;async;100;0.938201;0.017702;1.75971
984;inner;100;2.85082;2.16725;3.59903
984;wait;100;7.7161e-05;2.4089e-05;0.000313675
984;boundary;100;0.0948838;0.0432309;0.25596
984;calc iter;100;3.88398;2.90608;4.55437
984;calc total;1;389.673;389.673;389.673
984;total;1;464.154;464.154;464.154
985;initialize;1;48.4219;48.4219;48.4219
985;async;100;0.900879;0.103214;1.69458
985;inner;100;2.9069;2.29971;3.57527
985;wait;100;5.60791e-05;2.3539e-05;0.000198287
985;boundary;100;0.0760661;0.0428973;0.27009
985;calc iter;100;3.8839;3.52281;4.23113
985;calc total;1;389.673;389.673;389.673
985;total;1;464.154;464.154;464.154
986;initialize;1;48.4221;48.4221;48.4221
986;async;100;0.904469;0.105337;1.54509
986;inner;100;2.91597;2.33913;3.61821
986;wait;100;4.3415e-05;2.104e-05;0.000366994
986;boundary;100;0.0636454;0.0422419;0.244827
986;calc iter;100;3.88413;3.55781;4.14417
986;calc total;1;389.673;389.673;389.673
986;total;1;464.153;464.153;464.153
987;initialize;1;48.422;48.422;48.422
987;async;100;0.902346;0.108383;1.56259
987;inner;100;2.91783;2.34416;3.62855
987;wait;100;4.40252e-05;2.169e-05;0.000307176
987;boundary;100;0.0638897;0.0434444;0.236705
987;calc iter;100;3.88411;3.61322;4.13293
987;calc total;1;389.673;389.673;389.673
987;total;1;464.154;464.154;464.154
988;initialize;1;48.4221;48.4221;48.4221
988;async;100;0.90969;0.105465;1.79558
988;inner;100;2.9038;2.24628;3.59041
988;wait;100;5.19787e-05;2.479e-05;0.000253826
988;boundary;100;0.0694536;0.0426109;0.264645
988;calc iter;100;3.883;2.75852;4.81639
988;calc total;1;389.673;389.673;389.673
988;total;1;464.154;464.154;464.154
989;initialize;1;48.4221;48.4221;48.4221
989;async;100;0.894838;0.107413;1.47014
989;inner;100;2.91378;2.39654;3.59856
989;wait;100;5.00602e-05;2.2279e-05;0.000210376
989;boundary;100;0.0741686;0.0434984;0.257683
989;calc iter;100;3.88284;3.44499;4.36149
989;calc total;1;389.673;389.673;389.673
989;total;1;464.154;464.154;464.154
990;initialize;1;48.4221;48.4221;48.4221
990;async;100;0.889586;0.108713;1.42236
990;inner;100;2.92104;2.38872;3.63316
990;wait;100;6.26334e-05;2.6399e-05;0.000367254
990;boundary;100;0.0713152;0.0435709;0.234287
990;calc iter;100;3.882;3.42224;4.23571
990;calc total;1;389.673;389.673;389.673
990;total;1;464.154;464.154;464.154
991;initialize;1;48.3131;48.3131;48.3131
991;async;100;0.927653;0.105318;1.79257
991;inner;100;2.8724;2.14993;3.62081
991;wait;100;6.3372e-05;2.288e-05;0.000338965
991;boundary;100;0.0828077;0.0462059;0.243192
991;calc iter;100;3.88292;3.06211;4.5653
991;calc total;1;389.673;389.673;389.673
991;total;1;464.045;464.045;464.045
992;initialize;1;47.9849;47.9849;47.9849
992;async;100;0.62093;0.109369;1.08327
992;inner;100;3.17507;2.82964;3.53802
992;wait;100;6.53155e-05;3.478e-05;0.000131238
992;boundary;100;0.0952201;0.061038;0.193638
992;calc iter;100;3.89129;3.4844;4.4061
992;calc total;1;389.673;389.673;389.673
992;total;1;463.717;463.717;463.717
993;initialize;1;48.4113;48.4113;48.4113
993;async;100;0.55487;0.109808;1.06316
993;inner;100;3.25422;2.8665;3.53757
993;wait;100;5.3289e-05;2.87e-05;0.000111769
993;boundary;100;0.0830353;0.059361;0.195632
993;calc iter;100;3.89218;3.5823;4.24695
993;calc total;1;389.673;389.673;389.673
993;total;1;464.143;464.143;464.143
994;initialize;1;48.4218;48.4218;48.4218
994;async;100;0.512912;0.109485;0.855947
994;inner;100;3.30608;3.03709;3.5509
994;wait;100;4.15506e-05;2.751e-05;0.000107669
994;boundary;100;0.0733019;0.0571549;0.210817
994;calc iter;100;3.89233;3.55317;4.13852
994;calc total;1;389.673;389.673;389.673
994;total;1;464.153;464.153;464.153
995;initialize;1;48.4221;48.4221;48.4221
995;async;100;0.503918;0.10986;0.844431
995;inner;100;3.31437;3.06385;3.54862
995;wait;100;4.51181e-05;2.865e-05;0.000135297
995;boundary;100;0.0740403;0.0576848;0.214665
995;calc iter;100;3.89237;3.64645;4.12281
995;calc total;1;389.673;389.673;389.673
995;total;1;464.154;464.154;464.154
996;initialize;1;48.4221;48.4221;48.4221
996;async;100;0.530932;0.105456;1.12816
996;inner;100;3.28113;2.75087;3.5273
996;wait;100;5.05124e-05;2.738e-05;0.000130148
996;boundary;100;0.0782907;0.058221;0.154128
996;calc iter;100;3.89041;3.42844;4.25282
996;calc total;1;389.673;389.673;389.673
996;total;1;464.154;464.154;464.154
997;initialize;1;48.1033;48.1033;48.1033
997;async;100;0.53199;0.108237;0.902847
997;inner;100;3.27978;2.90808;3.53622
997;wait;100;4.61173e-05;2.715e-05;0.000127538
997;boundary;100;0.0771646;0.0575021;0.187327
997;calc iter;100;3.88898;3.56499;4.10023
997;calc total;1;389.673;389.673;389.673
997;total;1;463.835;463.835;463.835
998;initialize;1;48.1033;48.1033;48.1033
998;async;100;0.51733;0.108177;0.87247
998;inner;100;3.29554;2.98978;3.54608
998;wait;100;4.51315e-05;2.893e-05;8.7708e-05
998;boundary;100;0.0760781;0.0572666;0.191684
998;calc iter;100;3.88899;3.571;4.2114
998;calc total;1;389.673;389.673;389.673
998;total;1;463.835;463.835;463.835
999;initialize;1;48.0252;48.0252;48.0252
999;async;100;0.566519;0.10744;1.12112
999;inner;100;3.24033;2.81495;3.54498
999;wait;100;5.29025e-05;2.707e-05;0.000117358
999;boundary;100;0.0840759;0.0584678;0.185576
999;calc iter;100;3.89098;3.37081;4.26695
999;calc total;1;389.673;389.673;389.673
999;total;1;463.757;463.757;463.757
1000;initialize;1;48.2096;48.2096;48.2096
1000;async;100;0.377708;0.110017;0.609141
1000;inner;100;3.43246;3.24756;3.59553
1000;wait;100;7.93738e-05;2.967e-05;0.000192727
1000;boundary;100;0.0835205;0.0519739;0.259621
1000;calc iter;100;3.89377;3.63023;4.09003
1000;calc total;1;389.673;389.673;389.673
1000;total;1;463.941;463.941;463.941
1001;initialize;1;48.2096;48.2096;48.2096
1001;async;100;0.380219;0.109908;0.532873
1001;inner;100;3.44146;3.29959;3.59489
1001;wait;100;6.67918e-05;2.4079e-05;0.000263085
1001;boundary;100;0.0721801;0.0487974;0.26097
1001;calc iter;100;3.89393;3.71709;4.05991
1001;calc total;1;389.673;389.673;389.673
1001;total;1;463.941;463.941;463.941
1002;initialize;1;47.9104;47.9104;47.9104
1002;async;100;0.384422;0.109382;0.680811
1002;inner;100;3.44533;3.21143;3.6174
1002;wait;100;5.40992e-05;2.6019e-05;0.000295535
1002;boundary;100;0.0641825;0.0468425;0.250154
1002;calc iter;100;3.89399;3.57742;4.16802
1002;calc total;1;389.673;389.673;389.673
1002;total;1;463.642;463.642;463.642
1003;initialize;1;48.422;48.422;48.422
1003;async;100;0.379766;0.10973;0.454887
1003;inner;100;3.44969;3.38033;3.62141
1003;wait;100;5.13929e-05;2.752e-05;0.000206786
1003;boundary;100;0.0643887;0.0493134;0.244742
1003;calc iter;100;3.8939;3.80515;3.98724
1003;calc total;1;389.673;389.673;389.673
1003;total;1;464.154;464.154;464.154
1004;initialize;1;47.887;47.887;47.887
1004;async;100;0.383769;0.108878;0.66172
1004;inner;100;3.4406;3.15652;3.58976
1004;wait;100;6.03939e-05;2.825e-05;0.000271665
1004;boundary;100;0.0691827;0.0494341;0.265232
1004;calc iter;100;3.89362;3.52069;4.10523
1004;calc total;1;389.673;389.673;389.673
1004;total;1;463.619;463.619;463.619
1005;initialize;1;48.4221;48.4221;48.4221
1005;async;100;0.387125;0.109984;0.525042
1005;inner;100;3.43442;3.27438;3.59195
1005;wait;100;5.8985e-05;2.976e-05;0.000196757
1005;boundary;100;0.0718524;0.0483881;0.262905
1005;calc iter;100;3.89346;3.71246;3.99265
1005;calc total;1;389.673;389.673;389.673
1005;total;1;464.154;464.154;464.154
1006;initialize;1;47.8873;47.8873;47.8873
1006;async;100;0.378023;0.109161;0.609444
1006;inner;100;3.44656;3.26273;3.61309
1006;wait;100;6.49087e-05;2.2989e-05;0.000286296
1006;boundary;100;0.0690182;0.0487148;0.252009
1006;calc iter;100;3.89367;3.64;4.11189
1006;calc total;1;389.673;389.673;389.673
1006;total;1;463.619;463.619;463.619
1007;initialize;1;48.0786;48.0786;48.0786
1007;async;100;0.376404;0.106963;0.510386
1007;inner;100;3.44129;3.28411;3.60065
1007;wait;100;6.52214e-05;2.3979e-05;0.000206566
1007;boundary;100;0.0759352;0.0460946;0.261002
1007;calc iter;100;3.8937;3.71903;4.01928
1007;calc total;1;389.673;389.673;389.673
1007;total;1;463.811;463.811;463.811
1008;initialize;1;48.4218;48.4218;48.4218
1008;async;100;0.662478;0.108041;1.07244
1008;inner;100;3.14013;2.86495;3.52799
1008;wait;100;7.93586e-05;3.2089e-05;0.000145318
1008;boundary;100;0.0834668;0.0508494;0.19872
1008;calc iter;100;3.88615;3.43411;4.46462
1008;calc total;1;389.673;389.673;389.673
1008;total;1;464.153;464.153;464.153
1009;initialize;1;48.422;48.422;48.422
1009;async;100;0.673986;0.110006;1.18864
1009;inner;100;3.13131;2.72584;3.53028
1009;wait;100;6.27072e-05;2.877e-05;0.000126618
1009;boundary;100;0.0808961;0.0488878;0.202155
1009;calc iter;100;3.88626;3.49769;4.4986
1009;calc total;1;389.673;389.673;389.673
1009;total;1;464.154;464.154;464.154
1010;initialize;1;47.8644;47.8644;47.8644
1010;async;100;0.642423;0.108652;0.982677
1010;inner;100;3.16595;2.89285;3.54086
1010;wait;100;4.74982e-05;2.3279e-05;0.000134148
1010;boundary;100;0.077864;0.0487831;0.216124
1010;calc iter;100;3.88629;3.57548;4.20076
1010;calc total;1;389.673;389.673;389.673
1010;total;1;463.596;463.596;463.596
1011;initialize;1;48.183;48.183;48.183
1011;async;100;0.631863;0.109951;0.993023
1011;inner;100;3.18098;2.8875;3.54063
1011;wait;100;3.94146e-05;2.322e-05;9.0289e-05
1011;boundary;100;0.0733666;0.0519892;0.2175
1011;calc iter;100;3.88625;3.697;4.15259
1011;calc total;1;389.673;389.673;389.673
1011;total;1;463.915;463.915;463.915
1012;initialize;1;47.9849;47.9849;47.9849
1012;async;100;0.635826;0.108634;0.979213
1012;inner;100;3.17168;2.88759;3.5311
1012;wait;100;5.22804e-05;2.18e-05;0.000134158
1012;boundary;100;0.0784997;0.0514269;0.20526
1012;calc iter;100;3.88606;3.4478;4.34299
1012;calc total;1;389.673;389.673;389.673
1012;total;1;463.716;463.716;463.716
1013;initialize;1;48.4218;48.4218;48.4218
1013;async;100;0.616741;0.110067;1.05281
1013;inner;100;3.19323;2.82582;3.53145
1013;wait;100;5.49771e-05;2.4439e-05;0.00010236
1013;boundary;100;0.0759012;0.0500101;0.201502
1013;calc iter;100;3.88593;3.55046;4.12412
1013;calc total;1;389.673;389.673;389.673
1013;total;1;464.153;464.153;464.153
1014;initialize;1;48.4219;48.4219;48.4219
1014;async;100;0.612387;0.108432;1.1259
1014;inner;100;3.20183;2.8801;3.54134
1014;wait;100;5.75523e-05;2.6909e-05;0.00013018
1014;boundary;100;0.071682;0.0522747;0.213722
1014;calc iter;100;3.88596;3.48036;4.17876
1014;calc total;1;389.673;389.673;389.673
1014;total;1;464.153;464.153;464.153
1015;initialize;1;47.9106;47.9106;47.9106
1015;async;100;0.615317;0.109287;1.1271
1015;inner;100;3.19457;2.77015;3.54187
1015;wait;100;5.60766e-05;2.623e-05;0.000120298
1015;boundary;100;0.0761659;0.0534179;0.223752
1015;calc iter;100;3.88611;3.45673;4.4898
1015;calc total;1;389.673;389.673;389.673
1015;total;1;463.642;463.642;463.642
1016;initialize;1;48.2609;48.2609;48.2609
1016;async;100;0.691633;0.0589987;1.70533
1016;inner;100;3.1059;2.18707;3.63456
1016;wait;100;6.16277e-05;3.1299e-05;0.000214037
1016;boundary;100;0.0821201;0.0549074;0.27407
1016;calc iter;100;3.87972;2.82309;4.52318
1016;calc total;1;389.673;389.673;389.673
1016;total;1;463.993;463.993;463.993
1017;initialize;1;48.1128;48.1128;48.1128
1017;async;100;0.651927;0.106144;1.18844
1017;inner;100;3.14967;2.67863;3.63328
1017;wait;100;5.74333e-05;2.58e-05;0.000237676
1017;boundary;100;0.0780296;0.0583456;0.280035
1017;calc iter;100;3.87969;3.34998;4.37551
1017;calc total;1;389.673;389.673;389.673
1017;total;1;463.844;463.844;463.844
1018;initialize;1;48.422;48.422;48.422
1018;async;100;0.638429;0.107794;1.16595
1018;inner;100;3.16689;2.71099;3.66626
1018;wait;100;5.57638e-05;3.232e-05;0.000363204
1018;boundary;100;0.0745035;0.0511833;0.257182
1018;calc iter;100;3.87988;3.19603;4.6297
1018;calc total;1;389.673;389.673;389.673
1018;total;1;464.154;464.154;464.154
1019;initialize;1;48.422;48.422;48.422
1019;async;100;0.63496;0.109151;1.16463
1019;inner;100;3.17279;2.7168;3.6172
1019;wait;100;4.5994e-05;2.656e-05;0.000313545
1019;boundary;100;0.0719709;0.0567511;0.253312
1019;calc iter;100;3.87977;3.31639;4.33082
1019;calc total;1;389.673;389.673;389.673
1019;total;1;464.154;464.154;464.154
1020;initialize;1;48.2332;48.2332;48.2332
1020;async;100;0.659379;0.107998;1.45571
1020;inner;100;3.14036;2.4144;3.58698
1020;wait;100;5.77595e-05;2.856e-05;0.000176807
1020;boundary;100;0.0777329;0.05885;0.27342
1020;calc iter;100;3.87753;3.29417;4.64799
1020;calc total;1;389.673;389.673;389.673
1020;total;1;463.965;463.965;463.965
1021;initialize;1;47.9359;47.9359;47.9359
1021;async;100;0.704736;0.107903;2.117
1021;inner;100;3.09524;1.78667;3.58494
1021;wait;100;5.69293e-05;2.693e-05;0.000227276
1021;boundary;100;0.0771772;0.0504041;0.274688
1021;calc iter;100;3.87721;2.6085;4.64521
1021;calc total;1;389.673;389.673;389.673
1021;total;1;463.668;463.668;463.668
1022;initialize;1;47.8971;47.8971;47.8971
1022;async;100;0.67792;0.10728;2.48463
1022;inner;100;3.12697;1.86557;3.60793
1022;wait;100;4.75287e-05;2.332e-05;0.000264285
1022;boundary;100;0.0717333;0.0483868;0.260276
1022;calc iter;100;3.87667;2.37524;5.67132
1022;calc total;1;389.673;389.673;389.673
1022;total;1;463.629;463.629;463.629
893;initialize;1;48.2175;48.2175;48.2175
893;async;100;0.780129;0.0411708;1.91251
893;inner;100;3.01109;2.09648;3.64798
893;wait;100;5.17371e-05;2.766e-05;0.000197868
893;boundary;100;0.0773595;0.0525206;0.259911
893;calc iter;100;3.86863;2.70452;4.84975
893;calc total;1;389.672;389.672;389.672
893;total;1;463.946;463.946;463.946
894;initialize;1;48.2496;48.2496;48.2496
894;async;100;0.765968;0.0431358;1.99054
894;inner;100;3.03095;2.03838;3.67619
894;wait;100;4.38536e-05;2.315e-05;0.000242637
894;boundary;100;0.0722343;0.0469674;0.262893
894;calc iter;100;3.86919;2.75567;4.77683
894;calc total;1;389.672;389.672;389.672
894;total;1;463.978;463.978;463.978
895;initialize;1;48.2954;48.2954;48.2954
895;async;100;0.763434;0.0570017;1.68364
895;inner;100;3.02979;2.3597;3.67378
895;wait;100;4.80949e-05;2.8359e-05;0.000178818
895;boundary;100;0.0758339;0.0521065;0.261898
895;calc iter;100;3.86911;2.77757;4.7452
895;calc total;1;389.672;389.672;389.672
895;total;1;464.024;464.024;464.024
1023;initialize;1;47.897;47.897;47.897
1023;async;100;0.673257;0.107049;2.10106
1023;inner;100;3.12522;2.05914;3.60186
1023;wait;100;4.83448e-05;2.3569e-05;0.000273246
1023;boundary;100;0.0790653;0.0489286;0.264699
1023;calc iter;100;3.87759;2.77947;5.09542
1023;calc total;1;389.673;389.673;389.673
1023;total;1;463.629;463.629;463.629
DASH
InitEnergy=125.00000
EndEnergy=125.00000
DiffEnergy=-0.00000
Matrixspec: 6000 x 6000 x 6000
Iterations: 100
# unit_id;function_name;num_calls;avg_runtime;min_runtime;max_runtime
0;initialize;1;47.10310;47.10310;47.10310
0;async;100;0.55535;0.03088;1.27356
0;inner;100;3.24624;2.89380;3.69331
0;wait;100;0.00005;0.00003;0.00013
0;boundary;100;0.08140;0.04490;0.28296
0;calc iter;100;3.88304;3.36959;4.35366
0;calc total;1;390.18680;390.18680;390.18680
0;total;1;463.17481;463.17481;463.17481
1;initialize;1;47.103;47.103;47.103
1;async;100;0.689091;0.101735;2.69257
1;inner;100;3.09726;1.90615;3.65548
1;wait;100;7.65982e-05;3.283e-05;0.000138168
1;boundary;100;0.0957287;0.0650263;0.202751
1;calc iter;100;3.88216;2.12921;5.85497
1;calc total;1;390.187;390.187;390.187
1;total;1;463.175;463.175;463.175
2;initialize;1;47.103;47.103;47.103
2;async;100;0.610213;0.0569111;1.96753
2;inner;100;3.18634;2.56536;3.67329
2;wait;100;6.17266e-05;2.994e-05;0.000116459
2;boundary;100;0.0857661;0.0617431;0.230445
2;calc iter;100;3.88238;2.73052;4.94866
2;calc total;1;390.187;390.187;390.187
2;total;1;463.175;463.175;463.175
3;initialize;1;47.0926;47.0926;47.0926
3;async;100;0.577503;0.0709879;1.28887
3;inner;100;3.2287;2.87201;3.69149
3;wait;100;5.3905e-05;3.445e-05;0.000128809
3;boundary;100;0.0762921;0.0562105;0.257442
3;calc iter;100;3.88255;3.37508;4.299
3;calc total;1;390.187;390.187;390.187
3;total;1;463.164;463.164;463.164
4;initialize;1;47.083;47.083;47.083
4;async;100;0.55314;0.103076;1.14245
4;inner;100;3.23669;2.84569;3.64244
4;wait;100;7.31472e-05;4.307e-05;0.000135388
4;boundary;100;0.0924226;0.0560749;0.189874
4;calc iter;100;3.88233;3.45089;4.28371
4;calc total;1;390.187;390.187;390.187
4;total;1;463.154;463.154;463.154
5;initialize;1;47.0825;47.0825;47.0825
5;async;100;0.535559;0.106797;1.02851
5;inner;100;3.27332;2.87375;3.64953
5;wait;100;6.07466e-05;3.1789e-05;0.000128979
5;boundary;100;0.0737498;0.049903;0.187587
5;calc iter;100;3.88269;3.47414;4.24946
5;calc total;1;390.187;390.187;390.187
5;total;1;463.154;463.154;463.154
6;initialize;1;47.0825;47.0825;47.0825
6;async;100;0.529121;0.106625;1.03397
6;inner;100;3.28437;2.86974;3.66205
6;wait;100;4.48575e-05;2.5519e-05;0.000129319
6;boundary;100;0.069138;0.0507452;0.207343
6;calc iter;100;3.88268;3.46169;4.25956
6;calc total;1;390.187;390.187;390.187
6;total;1;463.154;463.154;463.154
7;initialize;1;47.0773;47.0773;47.0773
7;async;100;0.531705;0.0992065;1.04128
7;inner;100;3.28026;2.86687;3.66051
7;wait;100;4.64765e-05;2.6199e-05;9.2489e-05
7;boundary;100;0.0706386;0.0521701;0.209873
7;calc iter;100;3.88265;3.47316;4.27367
7;calc total;1;390.187;390.187;390.187
7;total;1;463.148;463.148;463.148
8;initialize;1;47.0517;47.0517;47.0517
8;async;100;0.676886;0.0397065;1.86006
8;inner;100;3.11194;2.18539;3.69619
8;wait;100;4.6156e-05;2.794e-05;0.000234727
8;boundary;100;0.080348;0.0541339;0.280632
8;calc iter;100;3.86922;3.04261;4.70463
8;calc total;1;390.187;390.187;390.187
8;total;1;463.123;463.123;463.123
9;initialize;1;47.0485;47.0485;47.0485
9;async;100;0.840372;0.0831903;3.1617
9;inner;100;2.9292;1.32945;3.68563
9;wait;100;6.65848e-05;2.1479e-05;0.000150898
9;boundary;100;0.0961718;0.0538077;0.225345
9;calc iter;100;3.86581;1.90502;6.09214
9;calc total;1;390.187;390.187;390.187
9;total;1;463.12;463.12;463.12
10;initialize;1;47.0487;47.0487;47.0487
10;async;100;0.711122;0.0387822;2.37665
10;inner;100;3.06651;1.75579;3.72946
10;wait;100;5.99745e-05;3.429e-05;0.000362486
10;boundary;100;0.0917462;0.0562179;0.255579
10;calc iter;100;3.86944;1.95994;5.42105
10;calc total;1;390.187;390.187;390.187
10;total;1;463.12;463.12;463.12
11;initialize;1;47.0495;47.0495;47.0495
11;async;100;0.666225;0.0264277;1.86502
11;inner;100;3.12263;2.2099;3.73175
11;wait;100;4.71708e-05;2.968e-05;0.000312257
11;boundary;100;0.0805866;0.0534502;0.253975
11;calc iter;100;3.8695;2.99762;4.72845
11;calc total;1;390.187;390.187;390.187
11;total;1;463.121;463.121;463.121
12;initialize;1;47.0585;47.0585;47.0585
12;async;100;0.572513;0.0248898;2.0393
12;inner;100;3.21534;2.32522;3.69631
12;wait;100;7.56618e-05;2.7259e-05;0.000217167
12;boundary;100;0.0869218;0.0568623;0.280869
12;calc iter;100;3.87486;2.91776;5.09408
12;calc total;1;390.187;390.187;390.187
12;total;1;463.129;463.129;463.129
13;initialize;1;47.0514;47.0514;47.0514
13;async;100;0.53057;0.0184821;1.54665
13;inner;100;3.26699;2.61848;3.69249
13;wait;100;6.70062e-05;3.123e-05;0.000140649
13;boundary;100;0.0774043;0.0577727;0.243138
13;calc iter;100;3.87503;2.8905;4.67425
13;calc total;1;390.187;390.187;390.187
13;total;1;463.122;463.122;463.122
14;initialize;1;47.046;47.046;47.046
14;async;100;0.52712;0.0225386;1.54352
14;inner;100;3.27273;2.61409;3.73912
14;wait;100;4.71151e-05;2.6389e-05;0.000481154
14;boundary;100;0.0753282;0.0580553;0.247835
14;calc iter;100;3.87523;2.88158;4.65762
14;calc total;1;390.187;390.187;390.187
14;total;1;463.117;463.117;463.117
15;initialize;1;47.0233;47.0233;47.0233
15;async;100;0.528623;0.0241988;1.56411
15;inner;100;3.2743;2.61513;3.71706
15;wait;100;5.16185e-05;2.702e-05;0.000323187
15;boundary;100;0.0722184;0.0571481;0.266356
15;calc iter;100;3.87519;2.86587;4.67057
15;calc total;1;390.187;390.187;390.187
15;total;1;463.094;463.094;463.094
16;initialize;1;47.0216;47.0216;47.0216
16;async;100;0.947073;0.0227734;2.05343
16;inner;100;2.84365;2.03632;3.65909
16;wait;100;5.40262e-05;2.795e-05;0.000145518
16;boundary;100;0.088575;0.0592362;0.204609
16;calc iter;100;3.87936;2.70747;5.26788
16;calc total;1;390.187;390.187;390.187
16;total;1;463.093;463.093;463.093
17;initialize;1;47.0444;47.0444;47.0444
17;async;100;1.06692;0.0978392;3.526
17;inner;100;2.71313;1.1446;3.66944
17;wait;100;5.86479e-05;2.5939e-05;0.000142929
17;boundary;100;0.0937289;0.0605324;0.183592
17;calc iter;100;3.87384;1.88608;6.0604
17;calc total;1;390.187;390.187;390.187
17;total;1;463.115;463.115;463.115
18;initialize;1;47.0218;47.0218;47.0218
18;async;100;0.877862;0.100543;2.24132
18;inner;100;2.91877;1.92566;3.66565
18;wait;100;4.22115e-05;2.561e-05;9.0079e-05
18;boundary;100;0.0819115;0.0577422;0.211661
18;calc iter;100;3.87859;2.35201;5.09876
18;calc total;1;390.187;390.187;390.187
18;total;1;463.093;463.093;463.093
19;initialize;1;47.0218;47.0218;47.0218
19;async;100;0.853364;0.0993681;1.94243
19;inner;100;2.947;2.07203;3.66597
19;wait;100;4.21609e-05;2.661e-05;0.000109059
19;boundary;100;0.0793014;0.0592517;0.204108
19;calc iter;100;3.87971;2.93592;4.6256
19;calc total;1;390.187;390.187;390.187
19;total;1;463.093;463.093;463.093
20;initialize;1;47.01;47.01;47.01
20;async;100;0.880569;0.02145;3.31425
20;inner;100;2.91377;1.25676;3.65
20;wait;100;6.07322e-05;2.665e-05;0.000168818
20;boundary;100;0.0871767;0.0581418;0.182395
20;calc iter;100;3.88158;1.84162;6.34327
20;calc total;1;390.187;390.187;390.187
20;total;1;463.081;463.081;463.081
21;initialize;1;47.0126;47.0126;47.0126
21;async;100;0.8287;0.0287104;2.13847
21;inner;100;2.97594;1.87711;3.6562
21;wait;100;5.64959e-05;2.907e-05;0.000119659
21;boundary;100;0.077575;0.0582817;0.194708
21;calc iter;100;3.88228;2.28933;5.06525
21;calc total;1;390.187;390.187;390.187
21;total;1;463.084;463.084;463.084
22;initialize;1;47.0072;47.0072;47.0072
22;async;100;0.782684;0.0452509;1.93435
22;inner;100;3.02719;2.10885;3.66922
22;wait;100;4.17703e-05;2.653e-05;0.000111938
22;boundary;100;0.0724391;0.057327;0.218372
22;calc iter;100;3.88236;3.15519;5.03593
22;calc total;1;390.187;390.187;390.187
22;total;1;463.078;463.078;463.078
23;initialize;1;46.9781;46.9781;46.9781
23;async;100;0.781132;0.0575601;1.9332
23;inner;100;3.02616;2.1118;3.66598
23;wait;100;4.32582e-05;2.542e-05;0.000123569
23;boundary;100;0.0749612;0.0581509;0.198997
23;calc iter;100;3.8823;3.29209;5.04045
23;calc total;1;390.187;390.187;390.187
23;total;1;463.05;463.05;463.05
24;initialize;1;46.9761;46.9761;46.9761
24;async;100;0.807893;0.0194595;1.86239
24;inner;100;2.99357;2.42391;3.68129
24;wait;100;5.36536e-05;2.266e-05;0.000132958
24;boundary;100;0.0853344;0.0449052;0.230239
24;calc iter;100;3.88686;2.98339;4.8797
24;calc total;1;390.187;390.187;390.187
24;total;1;463.047;463.047;463.047
25;initialize;1;46.976;46.976;46.976
25;async;100;0.828992;0.0389994;2.18286
25;inner;100;2.95413;2.00674;3.73304
25;wait;100;7.21151e-05;2.328e-05;0.000386876
25;boundary;100;0.100761;0.0483045;0.254173
25;calc iter;100;3.88396;3.03315;4.91692
25;calc total;1;390.187;390.187;390.187
25;total;1;463.047;463.047;463.047
26;initialize;1;46.976;46.976;46.976
26;async;100;0.776488;0.0294217;1.51167
26;inner;100;3.03334;2.61498;3.77427
26;wait;100;4.95452e-05;2.5399e-05;0.000413846
26;boundary;100;0.0772941;0.047942;0.225097
26;calc iter;100;3.88717;3.31702;4.48602
26;calc total;1;390.187;390.187;390.187
26;total;1;463.047;463.047;463.047
27;initialize;1;46.976;46.976;46.976
27;async;100;0.775955;0.0338663;1.4002
27;inner;100;3.03945;2.6054;3.77849
27;wait;100;4.39804e-05;2.359e-05;0.000375386
27;boundary;100;0.0720865;0.0453958;0.221562
27;calc iter;100;3.88754;3.5673;4.20748
27;calc total;1;390.187;390.187;390.187
27;total;1;463.047;463.047;463.047
28;initialize;1;46.9401;46.9401;46.9401
28;async;100;0.783716;0.0291343;2.06831
28;inner;100;3.01348;1.98068;3.72619
28;wait;100;6.80449e-05;2.98e-05;0.000319556
28;boundary;100;0.0918569;0.0474738;0.261881
28;calc iter;100;3.88912;2.82581;4.73472
28;calc total;1;390.187;390.187;390.187
28;total;1;463.011;463.011;463.011
29;initialize;1;46.94;46.94;46.94
29;async;100;0.770339;0.0307796;1.44321
29;inner;100;3.0405;2.45535;3.7369
29;wait;100;6.23507e-05;2.4019e-05;0.000370316
29;boundary;100;0.078223;0.0460281;0.251763
29;calc iter;100;3.88912;3.42738;4.47569
29;calc total;1;390.187;390.187;390.187
29;total;1;463.011;463.011;463.011
30;initialize;1;46.94;46.94;46.94
30;async;100;0.757902;0.0289397;1.30848
30;inner;100;3.06165;2.60238;3.76514
30;wait;100;4.20331e-05;2.078e-05;0.000393035
30;boundary;100;0.0696115;0.0441808;0.232531
30;calc iter;100;3.88921;3.5924;4.22788
30;calc total;1;390.187;390.187;390.187
30;total;1;463.011;463.011;463.011
31;initialize;1;46.9402;46.9402;46.9402
31;async;100;0.753264;0.032211;1.46468
31;inner;100;3.06438;2.60899;3.76695
31;wait;100;4.76303e-05;2.23e-05;0.000309956
31;boundary;100;0.0715162;0.0457659;0.231597
31;calc iter;100;3.88921;3.50463;4.35708
31;calc total;1;390.187;390.187;390.187
31;total;1;463.011;463.011;463.011
32;initialize;1;46.9124;46.9124;46.9124
32;async;100;0.471725;0.0181577;0.939988
32;inner;100;3.33592;3.02548;3.66397
32;wait;100;5.57275e-05;3.166e-05;0.000118939
32;boundary;100;0.0883547;0.0627339;0.197154
32;calc iter;100;3.89606;3.1713;4.52506
32;calc total;1;390.187;390.187;390.187
32;total;1;462.983;462.983;462.983
33;initialize;1;46.9071;46.9071;46.9071
33;async;100;0.492662;0.0986129;0.903068
33;inner;100;3.31357;2.95118;3.66148
33;wait;100;5.68859e-05;3.204e-05;0.000130829
33;boundary;100;0.0875312;0.0597608;0.192237
33;calc iter;100;3.89382;3.39158;4.29573
33;calc total;1;390.187;390.187;390.187
33;total;1;462.979;462.979;462.979
34;initialize;1;46.9082;46.9082;46.9082
34;async;100;0.406985;0.0993467;0.812947
34;inner;100;3.41086;3.07019;3.67617
34;wait;100;4.23388e-05;2.903e-05;9.4639e-05
34;boundary;100;0.0780023;0.058572;0.216118
34;calc iter;100;3.89589;3.519;4.27075
34;calc total;1;390.187;390.187;390.187
34;total;1;462.979;462.979;462.979
35;initialize;1;46.9077;46.9077;46.9077
35;async;100;0.390154;0.100102;0.699545
35;inner;100;3.43207;3.21527;3.67437
35;wait;100;3.89767e-05;2.622e-05;0.000133918
35;boundary;100;0.0747791;0.0581469;0.21752
35;calc iter;100;3.89705;3.55184;4.32114
35;calc total;1;390.187;390.187;390.187
35;total;1;462.979;462.979;462.979
36;initialize;1;46.1427;46.1427;46.1427
36;async;100;0.430358;0.0993216;0.878388
36;inner;100;3.37581;2.97247;3.65927
36;wait;100;6.6079e-05;3.392e-05;0.000131789
36;boundary;100;0.091887;0.0628185;0.193803
36;calc iter;100;3.89812;3.3752;4.36656
36;calc total;1;390.187;390.187;390.187
36;total;1;462.213;462.213;462.213
37;initialize;1;46.908;46.908;46.908
37;async;100;0.390537;0.106707;0.931312
37;inner;100;3.43151;3.00481;3.66391
37;wait;100;5.27421e-05;2.9049e-05;0.000100219
37;boundary;100;0.0764232;0.0596665;0.21311
37;calc iter;100;3.89852;3.57209;4.29819
37;calc total;1;390.187;390.187;390.187
37;total;1;462.979;462.979;462.979
38;initialize;1;45.9449;45.9449;45.9449
38;async;100;0.354928;0.102732;0.581272
38;inner;100;3.47429;3.28958;3.67421
38;wait;100;3.71393e-05;2.459e-05;0.000127129
38;boundary;100;0.0694037;0.0590765;0.22322
38;calc iter;100;3.89866;3.67354;4.07519
38;calc total;1;390.187;390.187;390.187
38;total;1;462.016;462.016;462.016
39;initialize;1;46.8851;46.8851;46.8851
39;async;100;0.36246;0.098906;0.689038
39;inner;100;3.46414;3.22256;3.6698
39;wait;100;4.38524e-05;2.762e-05;0.000124279
39;boundary;100;0.0719963;0.0595169;0.213914
39;calc iter;100;3.89864;3.61694;4.23475
39;calc total;1;390.187;390.187;390.187
39;total;1;462.956;462.956;462.956
40;initialize;1;46.8654;46.8654;46.8654
40;async;100;0.257583;0.0427229;1.01492
40;inner;100;3.56492;3.01046;3.71243
40;wait;100;6.54362e-05;2.691e-05;0.000185678
40;boundary;100;0.0770177;0.0565381;0.279314
40;calc iter;100;3.89959;3.19583;4.67572
40;calc total;1;390.187;390.187;390.187
40;total;1;462.936;462.936;462.936
41;initialize;1;46.8849;46.8849;46.8849
41;async;100;0.265089;0.0338731;0.527592
41;inner;100;3.54461;3.3237;3.71982
41;wait;100;9.47903e-05;4.2699e-05;0.000273987
41;boundary;100;0.0882849;0.0549618;0.265583
41;calc iter;100;3.89808;3.62123;4.14737
41;calc total;1;390.187;390.187;390.187
41;total;1;462.956;462.956;462.956
42;initialize;1;46.8595;46.8595;46.8595
42;async;100;0.258991;0.0515535;0.548
42;inner;100;3.57252;3.34062;3.7383
42;wait;100;5.28031e-05;3.033e-05;0.000232037
42;boundary;100;0.0681874;0.0528647;0.279738
42;calc iter;100;3.89976;3.59289;4.13818
42;calc total;1;390.187;390.187;390.187
42;total;1;462.93;462.93;462.93
43;initialize;1;46.8594;46.8594;46.8594
43;async;100;0.253406;0.0316109;0.396326
43;inner;100;3.57964;3.46343;3.75034
43;wait;100;5.36399e-05;2.642e-05;0.000484875
43;boundary;100;0.0666782;0.054145;0.244118
43;calc iter;100;3.89978;3.7981;4.10329
43;calc total;1;390.187;390.187;390.187
43;total;1;462.93;462.93;462.93
44;initialize;1;46.885;46.885;46.885
44;async;100;0.24752;0.0410769;0.329065
44;inner;100;3.57368;3.50988;3.71898
44;wait;100;9.37859e-05;3.691e-05;0.000255017
44;boundary;100;0.0786722;0.049997;0.27492
44;calc iter;100;3.89997;3.82025;4.09029
44;calc total;1;390.187;390.187;390.187
44;total;1;462.956;462.956;462.956
45;initialize;1;46.8148;46.8148;46.8148
45;async;100;0.249182;0.0278183;0.570676
45;inner;100;3.58051;3.33085;3.76218
45;wait;100;8.72824e-05;3.271e-05;0.000597843
45;boundary;100;0.0704127;0.0448777;0.239645
45;calc iter;100;3.90019;3.61064;4.22758
45;calc total;1;390.187;390.187;390.187
45;total;1;462.886;462.886;462.886
46;initialize;1;46.8597;46.8597;46.8597
46;async;100;0.258564;0.0392491;0.403602
46;inner;100;3.5775;3.52036;3.73541
46;wait;100;4.98358e-05;2.5599e-05;0.000185838
46;boundary;100;0.0640595;0.0466463;0.258035
46;calc iter;100;3.90018;3.81365;4.09684
46;calc total;1;390.187;390.187;390.187
46;total;1;462.93;462.93;462.93
47;initialize;1;46.8596;46.8596;46.8596
47;async;100;0.248839;0.0319359;0.325365
47;inner;100;3.5833;3.52591;3.73403
47;wait;100;5.92103e-05;2.848e-05;0.000228358
47;boundary;100;0.0678565;0.0484348;0.259335
47;calc iter;100;3.90005;3.82855;4.09699
47;calc total;1;390.187;390.187;390.187
47;total;1;462.93;462.93;462.93
48;initialize;1;46.8149;46.8149;46.8149
48;async;100;0.447571;0.108128;0.89936
48;inner;100;3.36418;2.97512;3.66034
48;wait;100;5.53827e-05;2.6939e-05;0.000128308
48;boundary;100;0.0830956;0.0624576;0.256531
48;calc iter;100;3.89491;3.2407;4.44535
48;calc total;1;390.187;390.187;390.187
48;total;1;462.886;462.886;462.886
49;initialize;1;46.781;46.781;46.781
49;async;100;0.455566;0.0871487;1.16629
49;inner;100;3.3429;2.87325;3.66227
49;wait;100;7.03653e-05;3.156e-05;0.000118719
49;boundary;100;0.0962142;0.0527368;0.255425
49;calc iter;100;3.89475;3.18362;4.58005
49;calc total;1;390.187;390.187;390.187
49;total;1;462.852;462.852;462.852
50;initialize;1;46.7812;46.7812;46.7812
50;async;100;0.408567;0.0862277;1.11502
50;inner;100;3.40661;2.92471;3.67336
50;wait;100;4.9626e-05;2.731e-05;9.0889e-05
50;boundary;100;0.0796061;0.0448709;0.253942
50;calc iter;100;3.89484;3.17678;4.46749
50;calc total;1;390.187;390.187;390.187
50;total;1;462.852;462.852;462.852
51;initialize;1;46.7812;46.7812;46.7812
51;async;100;0.406602;0.0822162;0.682376
51;inner;100;3.41011;3.18897;3.6728
51;wait;100;4.58036e-05;2.918e-05;0.000132639
51;boundary;100;0.0782802;0.0502202;0.25411
51;calc iter;100;3.89504;3.62844;4.25261
51;calc total;1;390.187;390.187;390.187
51;total;1;462.852;462.852;462.852
52;initialize;1;46.7808;46.7808;46.7808
52;async;100;0.461989;0.108244;0.958769
52;inner;100;3.34366;2.97;3.66101
52;wait;100;7.07885e-05;4.6169e-05;0.000110129
52;boundary;100;0.0895315;0.0498885;0.25509
52;calc iter;100;3.89525;3.21214;4.43787
52;calc total;1;390.187;390.187;390.187
52;total;1;462.852;462.852;462.852
53;initialize;1;46.7935;46.7935;46.7935
53;async;100;0.394666;0.104923;0.664358
53;inner;100;3.42464;3.16079;3.66021
53;wait;100;4.76295e-05;2.4639e-05;0.000134378
53;boundary;100;0.0759532;0.0456152;0.255626
53;calc iter;100;3.89531;3.6976;4.16733
53;calc total;1;390.187;390.187;390.187
53;total;1;462.864;462.864;462.864
54;initialize;1;46.7935;46.7935;46.7935
54;async;100;0.381388;0.0908066;0.644736
54;inner;100;3.43516;3.16822;3.67219
54;wait;100;3.88748e-05;2.422e-05;0.000130528
54;boundary;100;0.0787306;0.0467876;0.251912
54;calc iter;100;3.89532;3.72374;4.14896
54;calc total;1;390.187;390.187;390.187
54;total;1;462.864;462.864;462.864
55;initialize;1;46.7369;46.7369;46.7369
55;async;100;0.385489;0.0849524;0.655501
55;inner;100;3.43475;3.16809;3.67168
55;wait;100;4.43661e-05;2.4e-05;8.8229e-05
55;boundary;100;0.074993;0.0494579;0.251547
55;calc iter;100;3.89528;3.73574;4.15321
55;calc total;1;390.187;390.187;390.187
55;total;1;462.808;462.808;462.808
56;initialize;1;46.637;46.637;46.637
56;async;100;0.398446;0.0235991;0.938294
56;inner;100;3.40732;2.88747;3.72432
56;wait;100;5.47956e-05;2.849e-05;0.000470665
56;boundary;100;0.0833649;0.0554848;0.293291
56;calc iter;100;3.88919;3.33334;4.26068
56;calc total;1;390.187;390.187;390.187
56;total;1;462.708;462.708;462.708
57;initialize;1;46.7449;46.7449;46.7449
57;async;100;0.49167;0.0689628;1.72589
57;inner;100;3.29742;2.25186;3.71084
57;wait;100;6.33047e-05;3.3989e-05;0.000130468
57;boundary;100;0.0986853;0.0621904;0.251489
57;calc iter;100;3.88784;2.51813;5.05847
57;calc total;1;390.187;390.187;390.187
57;total;1;462.816;462.816;462.816
58;initialize;1;46.7447;46.7447;46.7447
58;async;100;0.412325;0.0269416;1.47393
58;inner;100;3.39045;2.55678;3.75046
58;wait;100;5.74654e-05;3.678e-05;0.000134189
58;boundary;100;0.0866203;0.0596892;0.276924
58;calc iter;100;3.88945;2.68489;4.65738
58;calc total;1;390.187;390.187;390.187
58;total;1;462.816;462.816;462.816
59;initialize;1;46.6772;46.6772;46.6772
59;async;100;0.389425;0.0309618;0.900095
59;inner;100;3.41821;2.90531;3.74217
59;wait;100;5.29541e-05;3.102e-05;0.00021099
59;boundary;100;0.0818145;0.0572508;0.260801
59;calc iter;100;3.88951;3.29976;4.37505
59;calc total;1;390.187;390.187;390.187
59;total;1;462.748;462.748;462.748
60;initialize;1;46.5586;46.5586;46.5586
60;async;100;0.367135;0.0290328;0.795731
60;inner;100;3.43823;3.08865;3.71995
60;wait;100;7.01369e-05;4.602e-05;0.000400635
60;boundary;100;0.0851239;0.0511415;0.302135
60;calc iter;100;3.89056;3.60938;4.12916
60;calc total;1;390.187;390.187;390.187
60;total;1;462.63;462.63;462.63
61;initialize;1;46.5586;46.5586;46.5586
61;async;100;0.357542;0.0521915;0.673967
61;inner;100;3.46222;3.10014;3.74124
61;wait;100;5.13752e-05;2.677e-05;0.000141339
61;boundary;100;0.0708408;0.0472221;0.294701
61;calc iter;100;3.89066;3.60524;4.08751
61;calc total;1;390.187;390.187;390.187
61;total;1;462.63;462.63;462.63
62;initialize;1;46.558;46.558;46.558
62;async;100;0.361694;0.0337815;0.669112
62;inner;100;3.46204;3.09821;3.76652
62;wait;100;4.93753e-05;2.483e-05;0.000446795
62;boundary;100;0.0669331;0.0462842;0.265235
62;calc iter;100;3.89072;3.60659;4.11521
62;calc total;1;390.187;390.187;390.187
62;total;1;462.63;462.63;462.63
63;initialize;1;46.482;46.482;46.482
63;async;100;0.357346;0.0457976;0.668386
63;inner;100;3.46186;3.10006;3.74676
63;wait;100;4.93542e-05;2.215e-05;0.000151328
63;boundary;100;0.0714447;0.0445543;0.248418
63;calc iter;100;3.89071;3.59244;4.06761
63;calc total;1;390.187;390.187;390.187
63;total;1;462.553;462.553;462.553
64;initialize;1;46.7365;46.7365;46.7365
64;async;100;0.522858;0.1096;1.04356
64;inner;100;3.28455;2.9785;3.65871
64;wait;100;5.58618e-05;3.2249e-05;9.966e-05
64;boundary;100;0.0773053;0.0584679;0.210482
64;calc iter;100;3.88478;3.47055;4.33458
64;calc total;1;390.187;390.187;390.187
64;total;1;462.807;462.807;462.807
65;initialize;1;46.6867;46.6867;46.6867
65;async;100;0.65876;0.093712;2.05542
65;inner;100;3.11592;2.16944;3.65863
65;wait;100;7.62004e-05;4.448e-05;0.000120089
65;boundary;100;0.101607;0.0616369;0.210199
65;calc iter;100;3.87637;2.64233;5.36936
65;calc total;1;390.187;390.187;390.187
65;total;1;462.758;462.758;462.758
66;initialize;1;46.6865;46.6865;46.6865
66;async;100;0.512794;0.0416323;1.44711
66;inner;100;3.27814;2.67602;3.66968
66;wait;100;6.04778e-05;3.08e-05;0.00011193
66;boundary;100;0.0942294;0.0576701;0.233198
66;calc iter;100;3.88523;2.82426;4.60911
66;calc total;1;390.187;390.187;390.187
66;total;1;462.757;462.757;462.757
67;initialize;1;46.687;46.687;46.687
67;async;100;0.502707;0.108914;0.982784
67;inner;100;3.30218;3.01057;3.67038
67;wait;100;4.74949e-05;2.748e-05;0.000121479
67;boundary;100;0.0801445;0.0578383;0.235743
67;calc iter;100;3.88508;3.52962;4.2908
67;calc total;1;390.187;390.187;390.187
67;total;1;462.758;462.758;462.758
128;initialize;1;47.038;47.038;47.038
128;async;100;0.906484;0.0602294;1.8544
128;inner;100;2.88989;2.14498;3.56461
128;wait;100;5.16687e-05;2.608e-05;0.000136148
128;boundary;100;0.0766337;0.0432701;0.246402
128;calc iter;100;3.87306;2.95811;4.68798
128;calc total;1;390.187;390.187;390.187
128;total;1;463.111;463.111;463.111
129;initialize;1;47.038;47.038;47.038
129;async;100;1.25957;0.0843713;4.03385
129;inner;100;2.49427;0.93605;3.53478
129;wait;100;6.95305e-05;2.788e-05;0.000163407
129;boundary;100;0.0957489;0.0506475;0.209113
129;calc iter;100;3.84966;1.652;6.71017
129;calc total;1;390.187;390.187;390.187
129;total;1;463.111;463.111;463.111
130;initialize;1;47.038;47.038;47.038
130;async;100;0.986858;0.0396397;3.09195
130;inner;100;2.80553;1.39833;3.545
130;wait;100;5.43606e-05;2.648e-05;0.000125708
130;boundary;100;0.0799626;0.0572951;0.225878
130;calc iter;100;3.87241;1.54869;6.07318
130;calc total;1;390.187;390.187;390.187
130;total;1;463.111;463.111;463.111
131;initialize;1;47.038;47.038;47.038
131;async;100;0.935139;0.0868905;1.93635
131;inner;100;2.86564;2.045;3.57241
131;wait;100;4.78278e-05;3.1149e-05;0.000126778
131;boundary;100;0.0721557;0.0547212;0.24444
131;calc iter;100;3.87299;2.95791;4.56372
131;calc total;1;390.187;390.187;390.187
131;total;1;463.111;463.111;463.111
132;initialize;1;47.0383;47.0383;47.0383
132;async;100;0.830945;0.109442;1.70221
132;inner;100;2.97185;2.37554;3.51457
132;wait;100;6.66069e-05;3.0819e-05;0.000115578
132;boundary;100;0.0739672;0.0465752;0.178049
132;calc iter;100;3.87683;3.12034;4.50223
132;calc total;1;390.187;390.187;390.187
132;total;1;463.11;463.11;463.11
133;initialize;1;47.0377;47.0377;47.0377
133;async;100;0.821798;0.109199;1.47105
133;inner;100;2.99272;2.51754;3.51367
133;wait;100;5.37196e-05;2.847e-05;0.000129158
133;boundary;100;0.0624129;0.0449378;0.152084
133;calc iter;100;3.87699;3.2825;4.45444
133;calc total;1;390.187;390.187;390.187
133;total;1;463.11;463.11;463.11
134;initialize;1;46.2062;46.2062;46.2062
134;async;100;0.813449;0.109379;1.4722
134;inner;100;3.00386;2.51754;3.52339
134;wait;100;4.07068e-05;2.2159e-05;0.000110258
134;boundary;100;0.0597402;0.0462148;0.166751
134;calc iter;100;3.8771;3.28466;4.46029
134;calc total;1;390.187;390.187;390.187
134;total;1;462.278;462.278;462.278
135;initialize;1;46.8645;46.8645;46.8645
135;async;100;0.814818;0.106801;1.45027
135;inner;100;3.0021;2.51678;3.5193
135;wait;100;4.43236e-05;2.5461e-05;0.000105369
135;boundary;100;0.0601218;0.0462195;0.15781
135;calc iter;100;3.87708;3.26145;4.46575
135;calc total;1;390.187;390.187;390.187
135;total;1;462.936;462.936;462.936
136;initialize;1;46.9442;46.9442;46.9442
136;async;100;1.1711;0.0175672;3.1641
136;inner;100;2.61261;1.31733;3.54035
136;wait;100;4.76844e-05;2.5149e-05;0.000126478
136;boundary;100;0.0800671;0.0532017;0.211257
136;calc iter;100;3.86382;2.08555;5.70551
136;calc total;1;390.187;390.187;390.187
136;total;1;463.017;463.017;463.017
137;initialize;1;46.556;46.556;46.556
137;async;100;1.47628;0.0527017;5.19269
137;inner;100;2.2788;0.94607;3.56688
137;wait;100;6.70399e-05;2.8419e-05;0.000149267
137;boundary;100;0.0915836;0.0442022;0.245784
137;calc iter;100;3.84673;1.56012;7.36451
137;calc total;1;390.187;390.187;390.187
137;total;1;462.629;462.629;462.629
138;initialize;1;46.9445;46.9445;46.9445
138;async;100;1.21086;0.0156014;3.41608
138;inner;100;2.57021;1.27672;3.57678
138;wait;100;5.11032e-05;3.0099e-05;0.000148387
138;boundary;100;0.0844144;0.0508619;0.242279
138;calc iter;100;3.86554;2.06409;5.62032
138;calc total;1;390.187;390.187;390.187
138;total;1;463.017;463.017;463.017
139;initialize;1;46.6635;46.6635;46.6635
139;async;100;1.13782;0.0202239;3.211
139;inner;100;2.65219;1.36661;3.57764
139;wait;100;4.16766e-05;2.417e-05;9.6238e-05
139;boundary;100;0.0756513;0.0514154;0.244562
139;calc iter;100;3.86571;2.45929;5.65359
139;calc total;1;390.187;390.187;390.187
139;total;1;462.735;462.735;462.735
140;initialize;1;46.3078;46.3078;46.3078
140;async;100;0.975587;0.0828498;4.28959
140;inner;100;2.81248;0.966112;3.56858
140;wait;100;7.6525e-05;3.5639e-05;0.000138628
140;boundary;100;0.0857257;0.0552493;0.246008
140;calc iter;100;3.87387;1.95339;7.20497
140;calc total;1;390.187;390.187;390.187
140;total;1;462.38;462.38;462.38
141;initialize;1;46.9368;46.9368;46.9368
141;async;100;0.905463;0.0160169;3.24459
141;inner;100;2.89608;1.47743;3.56578
141;wait;100;5.80022e-05;3.2689e-05;0.000129638
141;boundary;100;0.0724818;0.0566278;0.247122
141;calc iter;100;3.87409;2.59153;6.20041
141;calc total;1;390.187;390.187;390.187
141;total;1;463.009;463.009;463.009
142;initialize;1;46.6412;46.6412;46.6412
142;async;100;0.896418;0.0161215;3.18094
142;inner;100;2.90928;1.54062;3.55035
142;wait;100;4.39985e-05;2.3049e-05;0.000124128
142;boundary;100;0.0685151;0.0567329;0.225932
142;calc iter;100;3.87426;2.60411;6.13579
142;calc total;1;390.187;390.187;390.187
142;total;1;462.714;462.714;462.714
143;initialize;1;46.8889;46.8889;46.8889
143;async;100;0.894219;0.106444;3.14699
143;inner;100;2.91109;1.54959;3.57822
143;wait;100;4.55731e-05;2.635e-05;0.000164207
143;boundary;100;0.0689439;0.0562249;0.244009
143;calc iter;100;3.8743;2.60899;6.11133
143;calc total;1;390.187;390.187;390.187
143;total;1;462.961;462.961;462.961
144;initialize;1;46.0106;46.0106;46.0106
144;async;100;1.15583;0.0279616;3.08507
144;inner;100;2.63874;1.29165;3.53775
144;wait;100;5.88945e-05;3.006e-05;0.000151058
144;boundary;100;0.0839192;0.0568258;0.188924
144;calc iter;100;3.87856;2.21353;6.06966
144;calc total;1;390.187;390.187;390.187
144;total;1;462.083;462.083;462.083
145;initialize;1;46.4485;46.4485;46.4485
145;async;100;1.23303;0.103604;3.63234
145;inner;100;2.5492;1.03545;3.53148
145;wait;100;5.7281e-05;2.9559e-05;0.000132987
145;boundary;100;0.0905541;0.0587274;0.171122
145;calc iter;100;3.87284;2.26126;6.20085
145;calc total;1;390.187;390.187;390.187
145;total;1;462.52;462.52;462.52
146;initialize;1;46.9133;46.9133;46.9133
146;async;100;1.059;0.0987846;2.19588
146;inner;100;2.74282;1.90863;3.52848
146;wait;100;4.3001e-05;2.6549e-05;0.000132258
146;boundary;100;0.0759342;0.0583834;0.12381
146;calc iter;100;3.87781;2.4396;4.92973
146;calc total;1;390.187;390.187;390.187
146;total;1;462.985;462.985;462.985
147;initialize;1;46.4007;46.4007;46.4007
147;async;100;1.03312;0.108899;2.11299
147;inner;100;2.77494;1.91348;3.54871
147;wait;100;4.18016e-05;2.545e-05;0.000120138
147;boundary;100;0.0707964;0.0473307;0.1879
147;calc iter;100;3.87891;2.94482;4.78042
147;calc total;1;390.187;390.187;390.187
147;total;1;462.473;462.473;462.473
148;initialize;1;46.2668;46.2668;46.2668
148;async;100;1.08735;0.0980179;3.35595
148;inner;100;2.70741;1.20845;3.51672
148;wait;100;5.74923e-05;3.005e-05;0.000127868
148;boundary;100;0.0859507;0.0565426;0.123514
148;calc iter;100;3.88077;1.95231;6.3183
148;calc total;1;390.187;390.187;390.187
148;total;1;462.339;462.339;462.339
149;initialize;1;46.4483;46.4483;46.4483
149;async;100;1.01361;0.104533;2.73195
149;inner;100;2.79427;1.29626;3.53202
149;wait;100;5.36483e-05;2.913e-05;0.000114978
149;boundary;100;0.0736768;0.057359;0.144383
149;calc iter;100;3.88162;2.68638;5.2872
149;calc total;1;390.187;390.187;390.187
149;total;1;462.521;462.521;462.521
150;initialize;1;46.4122;46.4122;46.4122
150;async;100;0.963043;0.0989585;2.01015
150;inner;100;2.85191;2.04532;3.53006
150;wait;100;4.39631e-05;3.14e-05;0.000126378
150;boundary;100;0.0666732;0.0567744;0.110269
150;calc iter;100;3.88167;3.10418;4.94829
150;calc total;1;390.187;390.187;390.187
150;total;1;462.484;462.484;462.484
151;initialize;1;46.4123;46.4123;46.4123
151;async;100;0.958793;0.108001;2.19466
151;inner;100;2.85127;2.01591;3.54163
151;wait;100;4.23485e-05;2.8921e-05;0.000104929
151;boundary;100;0.0715321;0.0571061;0.180798
151;calc iter;100;3.88164;3.00178;5.10738
151;calc total;1;390.187;390.187;390.187
151;total;1;462.484;462.484;462.484
152;initialize;1;45.971;45.971;45.971
152;async;100;0.897918;0.0456961;1.7713
152;inner;100;2.90856;2.36257;3.58684
152;wait;100;6.14313e-05;2.616e-05;0.000226577
152;boundary;100;0.0793811;0.0438978;0.245592
152;calc iter;100;3.88593;3.04373;4.80438
152;calc total;1;390.187;390.187;390.187
152;total;1;462.043;462.043;462.043
153;initialize;1;46.6357;46.6357;46.6357
153;async;100;0.885162;0.108059;1.74763
153;inner;100;2.905;2.41102;3.5935
153;wait;100;8.05252e-05;2.838e-05;0.000250696
153;boundary;100;0.0941228;0.0462012;0.23907
153;calc iter;100;3.88437;3.57965;4.51101
153;calc total;1;390.187;390.187;390.187
153;total;1;462.708;462.708;462.708
154;initialize;1;46.6633;46.6633;46.6633
154;async;100;0.86428;0.107422;1.47237
154;inner;100;2.95026;2.58593;3.60968
154;wait;100;5.2383e-05;2.464e-05;0.000114408
154;boundary;100;0.0716631;0.0445517;0.232287
154;calc iter;100;3.88626;3.56599;4.45129
154;calc total;1;390.187;390.187;390.187
154;total;1;462.735;462.735;462.735
155;initialize;1;46.4007;46.4007;46.4007
155;async;100;0.861561;0.106629;1.4149
155;inner;100;2.95972;2.60522;3.60816
155;wait;100;3.97992e-05;2.3209e-05;0.000222096
155;boundary;100;0.0651933;0.0460501;0.232155
155;calc iter;100;3.88651;3.65076;4.07311
155;calc total;1;390.187;390.187;390.187
155;total;1;462.473;462.473;462.473
156;initialize;1;46.5084;46.5084;46.5084
156;async;100;0.869984;0.107562;1.79142
156;inner;100;2.9344;2.2053;3.59519
156;wait;100;6.5895e-05;2.808e-05;0.000216667
156;boundary;100;0.0834451;0.0468331;0.238713
156;calc iter;100;3.8879;3.00114;4.48159
156;calc total;1;390.187;390.187;390.187
156;total;1;462.58;462.58;462.58
157;initialize;1;46.9213;46.9213;46.9213
157;async;100;0.859402;0.108702;1.4991
157;inner;100;2.9594;2.46971;3.59805
157;wait;100;5.10918e-05;2.393e-05;0.000211817
157;boundary;100;0.0690687;0.0423741;0.235602
157;calc iter;100;3.88793;3.57974;4.17015
157;calc total;1;390.187;390.187;390.187
157;total;1;462.993;462.993;462.993
158;initialize;1;47.038;47.038;47.038
158;async;100;0.859868;0.104966;1.42293
158;inner;100;2.96746;2.50883;3.6035
158;wait;100;3.50827e-05;2.0029e-05;0.000229236
158;boundary;100;0.0606361;0.0434026;0.234072
158;calc iter;100;3.888;3.60763;4.17741
158;calc total;1;390.187;390.187;390.187
158;total;1;463.11;463.11;463.11
159;initialize;1;46.032;46.032;46.032
159;async;100;0.854393;0.108586;1.42972
159;inner;100;2.97128;2.50528;3.61157
159;wait;100;4.08048e-05;2.05e-05;0.000222906
159;boundary;100;0.0622675;0.0446546;0.233782
159;calc iter;100;3.88798;3.59871;4.18477
159;calc total;1;390.187;390.187;390.187
159;total;1;462.105;462.105;462.105
160;initialize;1;46.7227;46.7227;46.7227
160;async;100;0.566981;0.0987233;1.01862
160;inner;100;3.24173;2.9519;3.53699
160;wait;100;5.23426e-05;3.0109e-05;0.000125388
160;boundary;100;0.0863707;0.0621976;0.187228
160;calc iter;100;3.89514;3.32;4.53796
160;calc total;1;390.187;390.187;390.187
160;total;1;462.795;462.795;462.795
161;initialize;1;46.5085;46.5085;46.5085
161;async;100;0.588142;0.099222;0.981892
161;inner;100;3.215;2.86444;3.53762
161;wait;100;5.55489e-05;2.8479e-05;8.8248e-05
161;boundary;100;0.089367;0.0590849;0.180563
161;calc iter;100;3.89257;3.44775;4.27841
161;calc total;1;390.187;390.187;390.187
161;total;1;462.58;462.58;462.58
162;initialize;1;46.3599;46.3599;46.3599
162;async;100;0.513316;0.0993215;0.888665
162;inner;100;3.30361;3.01592;3.54805
162;wait;100;4.4469e-05;2.76e-05;0.000130817
162;boundary;100;0.0778456;0.0572373;0.201253
162;calc iter;100;3.89482;3.50763;4.2383
162;calc total;1;390.187;390.187;390.187
162;total;1;462.432;462.432;462.432
163;initialize;1;46.0516;46.0516;46.0516
163;async;100;0.499111;0.107113;0.724677
163;inner;100;3.32183;3.13847;3.54962
163;wait;100;4.14198e-05;2.9239e-05;0.000115638
163;boundary;100;0.0748591;0.0583511;0.226011
163;calc iter;100;3.89585;3.5988;4.20859
163;calc total;1;390.187;390.187;390.187
163;total;1;462.124;462.124;462.124
164;initialize;1;46.6353;46.6353;46.6353
164;async;100;0.529472;0.0979633;1.31716
164;inner;100;3.28154;2.73987;3.53215
164;wait;100;5.98266e-05;3.3509e-05;0.000132698
164;boundary;100;0.0858181;0.0615015;0.164947
164;calc iter;100;3.8969;3.13747;4.57398
164;calc total;1;390.187;390.187;390.187
164;total;1;462.708;462.708;462.708
165;initialize;1;46.09;46.09;46.09
165;async;100;0.493248;0.0979536;1.08151
165;inner;100;3.32767;2.8572;3.53274
165;wait;100;5.04587e-05;3.0489e-05;0.000131628
165;boundary;100;0.0762289;0.059266;0.16825
165;calc iter;100;3.8972;3.53159;4.42403
165;calc total;1;390.187;390.187;390.187
165;total;1;462.162;462.162;462.162
166;initialize;1;46.1569;46.1569;46.1569
166;async;100;0.468235;0.107555;0.717939
166;inner;100;3.3635;3.14403;3.54645
166;wait;100;3.82023e-05;2.679e-05;0.000112508
166;boundary;100;0.0654822;0.0571627;0.217018
166;calc iter;100;3.89726;3.69838;4.16667
166;calc total;1;390.187;390.187;390.187
166;total;1;462.229;462.229;462.229
167;initialize;1;45.9711;45.9711;45.9711
167;async;100;0.465923;0.0989067;0.714302
167;inner;100;3.35746;3.13613;3.54586
167;wait;100;4.41264e-05;2.695e-05;0.000117798
167;boundary;100;0.0737131;0.0587432;0.193534
167;calc iter;100;3.89715;3.65809;4.16717
167;calc total;1;390.187;390.187;390.187
167;total;1;462.043;462.043;462.043
168;initialize;1;46.5801;46.5801;46.5801
168;async;100;0.39254;0.102638;1.25362
168;inner;100;3.43184;2.81498;3.58843
168;wait;100;6.417e-05;2.967e-05;0.000259906
168;boundary;100;0.0735772;0.0496905;0.262757
168;calc iter;100;3.89802;3.18236;4.77092
168;calc total;1;390.187;390.187;390.187
168;total;1;462.652;462.652;462.652
169;initialize;1;46.8626;46.8626;46.8626
169;async;100;0.408142;0.100193;0.739567
169;inner;100;3.39953;3.16982;3.61521
169;wait;100;8.18256e-05;3.1799e-05;0.000227507
169;boundary;100;0.0882737;0.045477;0.254599
169;calc iter;100;3.89603;3.55953;4.25759
169;calc total;1;390.187;390.187;390.187
169;total;1;462.935;462.935;462.935
170;initialize;1;46.6772;46.6772;46.6772
170;async;100;0.393684;0.0989881;0.646882
170;inner;100;3.43783;3.2546;3.59614
170;wait;100;4.89415e-05;2.4579e-05;0.000212746
170;boundary;100;0.0667171;0.0463293;0.261688
170;calc iter;100;3.89828;3.63194;4.11112
170;calc total;1;390.187;390.187;390.187
170;total;1;462.749;462.749;462.749
171;initialize;1;46.0701;46.0701;46.0701
171;async;100;0.386797;0.102551;0.549787
171;inner;100;3.44718;3.3129;3.61114
171;wait;100;5.50444e-05;2.776e-05;0.000309775
171;boundary;100;0.0642374;0.0460759;0.25136
171;calc iter;100;3.89827;3.76432;4.06799
171;calc total;1;390.187;390.187;390.187
171;total;1;462.142;462.142;462.142
172;initialize;1;46.8647;46.8647;46.8647
172;async;100;0.383235;0.10241;0.684843
172;inner;100;3.44199;3.20153;3.58179
172;wait;100;6.8487e-05;3.1189e-05;0.000189457
172;boundary;100;0.0732373;0.0479022;0.267474
172;calc iter;100;3.89853;3.60983;4.14245
172;calc total;1;390.187;390.187;390.187
172;total;1;462.937;462.937;462.937
173;initialize;1;45.9714;45.9714;45.9714
173;async;100;0.395842;0.103563;0.732114
173;inner;100;3.43445;3.16899;3.58613
173;wait;100;5.72041e-05;2.9429e-05;0.000213707
173;boundary;100;0.0683266;0.0446255;0.263252
173;calc iter;100;3.89868;3.6867;4.24177
173;calc total;1;390.187;390.187;390.187
173;total;1;462.043;462.043;462.043
174;initialize;1;46.9132;46.9132;46.9132
174;async;100;0.390706;0.103956;0.588168
174;inner;100;3.44621;3.37044;3.61471
174;wait;100;4.75998e-05;2.4739e-05;0.000332434
174;boundary;100;0.0617974;0.0445911;0.249411
174;calc iter;100;3.89876;3.76222;4.01601
174;calc total;1;390.187;390.187;390.187
174;total;1;462.985;462.985;462.985
175;initialize;1;46.8889;46.8889;46.8889
175;async;100;0.382344;0.108548;0.503913
175;inner;100;3.45317;3.38633;3.6316
175;wait;100;5.51783e-05;2.1999e-05;0.000482952
175;boundary;100;0.0630289;0.0457263;0.234054
175;calc iter;100;3.8986;3.76111;4.02479
175;calc total;1;390.187;390.187;390.187
175;total;1;462.961;462.961;462.961
176;initialize;1;46.7581;46.7581;46.7581
176;async;100;0.656857;0.100322;1.01276
176;inner;100;3.15208;2.86209;3.51482
176;wait;100;5.36887e-05;3.05e-05;0.000125618
176;boundary;100;0.0807775;0.0614097;0.12779
176;calc iter;100;3.88977;3.40429;4.30302
176;calc total;1;390.187;390.187;390.187
176;total;1;462.83;462.83;462.83
177;initialize;1;46.8837;46.8837;46.8837
177;async;100;0.676083;0.108391;1.49824
177;inner;100;3.11655;2.59597;3.52257
177;wait;100;6.70695e-05;3.0659e-05;0.000117748
177;boundary;100;0.0963351;0.0513965;0.130973
177;calc iter;100;3.88904;3.13289;4.47155
177;calc total;1;390.187;390.187;390.187
177;total;1;462.956;462.956;462.956
178;initialize;1;46.9084;46.9084;46.9084
178;async;100;0.617534;0.0990989;1.06918
178;inner;100;3.19517;2.86348;3.51841
178;wait;100;4.55749e-05;2.4369e-05;0.000108588
178;boundary;100;0.0769394;0.0438193;0.129985
178;calc iter;100;3.88969;3.52958;4.30504
178;calc total;1;390.187;390.187;390.187
178;total;1;462.981;462.981;462.981
179;initialize;1;46.7115;46.7115;46.7115
179;async;100;0.619457;0.107262;1.00046
179;inner;100;3.19985;2.861;3.52946
179;wait;100;4.32433e-05;2.77e-05;0.000106398
179;boundary;100;0.0705372;0.0464779;0.138624
179;calc iter;100;3.88989;3.51362;4.1959
179;calc total;1;390.187;390.187;390.187
179;total;1;462.783;462.783;462.783
180;initialize;1;46.9953;46.9953;46.9953
180;async;100;0.662132;0.102327;0.990073
180;inner;100;3.14714;2.85143;3.53433
180;wait;100;6.51524e-05;3.382e-05;0.000100108
180;boundary;100;0.0808209;0.0465375;0.175635
180;calc iter;100;3.89016;3.38056;4.38696
180;calc total;1;390.187;390.187;390.187
180;total;1;463.067;463.067;463.067
181;initialize;1;46.7472;46.7472;46.7472
181;async;100;0.599061;0.10576;0.99516
181;inner;100;3.22234;2.8554;3.53794
181;wait;100;4.87986e-05;2.8819e-05;0.000129418
181;boundary;100;0.0687475;0.0481925;0.177571
181;calc iter;100;3.8902;3.63618;4.13503
181;calc total;1;390.187;390.187;390.187
181;total;1;462.819;462.819;462.819
182;initialize;1;46.2667;46.2667;46.2667
182;async;100;0.594241;0.0986324;0.989621
182;inner;100;3.2304;2.85677;3.53574
182;wait;100;3.84378e-05;2.17e-05;0.000126428
182;boundary;100;0.0655603;0.0454762;0.17272
182;calc iter;100;3.89024;3.62388;4.11257
182;calc total;1;390.187;390.187;390.187
182;total;1;462.339;462.339;462.339
183;initialize;1;46.9953;46.9953;46.9953
183;async;100;0.589696;0.099261;0.985839
183;inner;100;3.2324;2.85822;3.53845
183;wait;100;4.26507e-05;2.382e-05;9.3549e-05
183;boundary;100;0.0680271;0.0453184;0.182937
183;calc iter;100;3.89017;3.63356;4.13001
183;calc total;1;390.187;390.187;390.187
183;total;1;463.067;463.067;463.067
184;initialize;1;46.7769;46.7769;46.7769
184;async;100;0.719131;0.108823;1.77386
184;inner;100;3.08271;2.24731;3.6022
184;wait;100;4.57731e-05;2.802e-05;0.000210997
184;boundary;100;0.0761953;0.055179;0.221038
184;calc iter;100;3.87808;3.07084;4.86121
184;calc total;1;390.187;390.187;390.187
184;total;1;462.849;462.849;462.849
185;initialize;1;46.6418;46.6418;46.6418
185;async;100;0.913071;0.108139;3.20746
185;inner;100;2.86121;1.34008;3.60185
185;wait;100;6.16686e-05;2.946e-05;0.000244516
185;boundary;100;0.0957136;0.0587259;0.221786
185;calc iter;100;3.87006;2.03682;6.17886
185;calc total;1;390.187;390.187;390.187
185;total;1;462.714;462.714;462.714
186;initialize;1;45.9712;45.9712;45.9712
186;async;100;0.733351;0.108676;2.00873
186;inner;100;3.05841;2.09933;3.62811
186;wait;100;4.94074e-05;2.508e-05;0.000110278
186;boundary;100;0.0867434;0.0572961;0.205709
186;calc iter;100;3.87856;2.70298;4.83147
186;calc total;1;390.187;390.187;390.187
186;total;1;462.043;462.043;462.043
187;initialize;1;47.0321;47.0321;47.0321
187;async;100;0.700905;0.108286;1.76192
187;inner;100;3.10121;2.27008;3.62765
187;wait;100;4.41827e-05;2.8719e-05;0.000229847
187;boundary;100;0.0762714;0.0560318;0.204732
187;calc iter;100;3.87844;3.04719;4.86426
187;calc total;1;390.187;390.187;390.187
187;total;1;463.104;463.104;463.104
188;initialize;1;45.9908;45.9908;45.9908
188;async;100;0.620653;0.104193;1.32291
188;inner;100;3.18791;2.62293;3.57756
188;wait;100;6.39537e-05;2.4169e-05;0.000235466
188;boundary;100;0.0737904;0.0471734;0.241183
188;calc iter;100;3.88242;3.39541;4.44982
188;calc total;1;390.187;390.187;390.187
188;total;1;462.063;462.063;462.063
189;initialize;1;46.5083;46.5083;46.5083
189;async;100;0.611192;0.105065;1.26117
189;inner;100;3.21039;2.6251;3.5806
189;wait;100;5.01532e-05;2.395e-05;0.000174027
189;boundary;100;0.060826;0.0445162;0.238756
189;calc iter;100;3.88246;3.38906;4.35305
189;calc total;1;390.187;390.187;390.187
189;total;1;462.58;462.58;462.58
190;initialize;1;46.7473;46.7473;46.7473
190;async;100;0.611974;0.106475;1.25656
190;inner;100;3.21047;2.62845;3.61965
190;wait;100;4.24082e-05;2.4529e-05;0.000282136
190;boundary;100;0.0601085;0.0438209;0.209844
190;calc iter;100;3.8826;3.37625;4.34812
190;calc total;1;390.187;390.187;390.187
190;total;1;462.819;462.819;462.819
191;initialize;1;46.9952;46.9952;46.9952
191;async;100;0.609952;0.1087;1.25461
191;inner;100;3.21136;2.62541;3.62446
191;wait;100;4.16182e-05;2.286e-05;0.000200157
191;boundary;100;0.0611943;0.0451528;0.206266
191;calc iter;100;3.88255;3.37029;4.35269
191;calc total;1;390.187;390.187;390.187
191;total;1;463.067;463.067;463.067
192;initialize;1;46.8833;46.8833;46.8833
192;async;100;1.33629;0.107055;3.33318
192;inner;100;2.44048;1.25325;3.52585
192;wait;100;5.56053e-05;3.1509e-05;0.000127708
192;boundary;100;0.0762852;0.056476;0.212269
192;calc iter;100;3.85311;2.12133;5.92489
192;calc total;1;390.187;390.187;390.187
192;total;1;462.955;462.955;462.955
193;initialize;1;46.8673;46.8673;46.8673
193;async;100;1.58082;0.0503207;4.88459
193;inner;100;2.15762;0.918505;3.51204
193;wait;100;7.45473e-05;2.13e-05;0.000135988
193;boundary;100;0.0909139;0.0439102;0.164268
193;calc iter;100;3.82943;1.11767;7.36478
193;calc total;1;390.187;390.187;390.187
193;total;1;462.939;462.939;462.939
194;initialize;1;46.864;46.864;46.864
194;async;100;1.32876;0.0418811;3.71048
194;inner;100;2.43981;1.04538;3.53646
194;wait;100;6.22284e-05;2.939e-05;0.000131578
194;boundary;100;0.0841582;0.0549035;0.225
194;calc iter;100;3.85279;1.19021;6.27717
194;calc total;1;390.187;390.187;390.187
194;total;1;462.936;462.936;462.936
195;initialize;1;46.838;46.838;46.838
195;async;100;1.27461;0.107942;2.44708
195;inner;100;2.50649;1.50682;3.53577
195;wait;100;5.31236e-05;3.209e-05;0.000133907
195;boundary;100;0.0719046;0.0476739;0.222965
195;calc iter;100;3.85307;2.15859;5.10027
195;calc total;1;390.187;390.187;390.187
195;total;1;462.91;462.91;462.91
196;initialize;1;46.8305;46.8305;46.8305
196;async;100;1.10218;0.109196;2.64372
196;inner;100;2.67318;1.73533;3.53058
196;wait;100;7.33919e-05;4.0599e-05;0.000139388
196;boundary;100;0.0829614;0.0476549;0.228238
196;calc iter;100;3.8584;2.9236;5.43925
196;calc total;1;390.187;390.187;390.187
196;total;1;462.903;462.903;462.903
197;initialize;1;46.8306;46.8306;46.8306
197;async;100;1.0644;0.0996479;2.1238
197;inner;100;2.72197;1.96985;3.53214
197;wait;100;5.71589e-05;2.771e-05;0.000115768
197;boundary;100;0.0719747;0.0470729;0.227847
197;calc iter;100;3.8584;2.9618;4.92759
197;calc total;1;390.187;390.187;390.187
197;total;1;462.903;462.903;462.903
198;initialize;1;46.8309;46.8309;46.8309
198;async;100;1.05984;0.0935201;2.12908
198;inner;100;2.73188;1.97659;3.54214
198;wait;100;3.76823e-05;2.3359e-05;0.000133658
198;boundary;100;0.066737;0.0448287;0.237707
198;calc iter;100;3.8585;2.97241;4.92368
198;calc total;1;390.187;390.187;390.187
198;total;1;462.903;462.903;462.903
199;initialize;1;46.8304;46.8304;46.8304
199;async;100;1.06343;0.0908757;2.13516
199;inner;100;2.72802;1.97758;3.54228
199;wait;100;4.89422e-05;2.65e-05;9.6198e-05
199;boundary;100;0.0669643;0.045259;0.237322
199;calc iter;100;3.85846;2.96082;4.92842
199;calc total;1;390.187;390.187;390.187
199;total;1;462.902;462.902;462.902
200;initialize;1;46.8004;46.8004;46.8004
200;async;100;1.52772;0.0124778;3.77307
200;inner;100;2.22638;0.968029;3.58754
200;wait;100;5.48832e-05;2.7789e-05;0.000342064
200;boundary;100;0.0835263;0.0466476;0.270048
200;calc iter;100;3.83769;2.03301;6.3964
200;calc total;1;390.187;390.187;390.187
200;total;1;462.872;462.872;462.872
201;initialize;1;46.8003;46.8003;46.8003
201;async;100;1.74846;0.0391693;5.06159
201;inner;100;1.98656;0.925671;3.59989
201;wait;100;6.55183e-05;2.5e-05;0.000435943
201;boundary;100;0.084809;0.0417295;0.258044
201;calc iter;100;3.8199;1.79646;7.1346
201;calc total;1;390.187;390.187;390.187
201;total;1;462.872;462.872;462.872
202;initialize;1;46.8004;46.8004;46.8004
202;async;100;1.55461;0.0171015;4.26141
202;inner;100;2.19301;0.978894;3.64614
202;wait;100;5.20542e-05;2.4859e-05;0.000416433
202;boundary;100;0.083106;0.044695;0.224709
202;calc iter;100;3.83078;1.32971;6.62851
202;calc total;1;390.187;390.187;390.187
202;total;1;462.872;462.872;462.872
203;initialize;1;46.8003;46.8003;46.8003
203;async;100;1.49026;0.0144899;3.85894
203;inner;100;2.27144;1.02099;3.6434
203;wait;100;5.08764e-05;2.551e-05;0.000437043
203;boundary;100;0.0747794;0.0457115;0.225567
203;calc iter;100;3.83654;2.06615;6.39134
203;calc total;1;390.187;390.187;390.187
203;total;1;462.872;462.872;462.872
204;initialize;1;46.7858;46.7858;46.7858
204;async;100;1.20951;0.015955;4.43355
204;inner;100;2.55388;0.940856;3.56821
204;wait;100;6.3468e-05;2.2119e-05;0.000346355
204;boundary;100;0.088251;0.0443713;0.284397
204;calc iter;100;3.85171;1.67388;6.67672
204;calc total;1;390.187;390.187;390.187
204;total;1;462.858;462.858;462.858
205;initialize;1;46.7858;46.7858;46.7858
205;async;100;1.1232;0.0231139;4.23312
205;inner;100;2.65434;1.45716;3.57522
205;wait;100;5.69072e-05;3.0369e-05;0.000141768
205;boundary;100;0.0743142;0.0497744;0.241107
205;calc iter;100;3.85191;2.03569;6.64335
205;calc total;1;390.187;390.187;390.187
205;total;1;462.858;462.858;462.858
206;initialize;1;46.7769;46.7769;46.7769
206;async;100;1.11626;0.0202385;4.20806
206;inner;100;2.6659;1.46149;3.62642
206;wait;100;4.81641e-05;2.606e-05;0.000354635
206;boundary;100;0.0699142;0.0499402;0.238873
206;calc iter;100;3.85213;2.01718;6.62538
206;calc total;1;390.187;390.187;390.187
206;total;1;462.849;462.849;462.849
207;initialize;1;46.8841;46.8841;46.8841
207;async;100;1.11582;0.0198724;4.22544
207;inner;100;2.66202;1.46272;3.57453
207;wait;100;4.61328e-05;2.619e-05;0.000132727
207;boundary;100;0.0742593;0.0494021;0.277314
207;calc iter;100;3.85215;2.02344;6.64989
207;calc total;1;390.187;390.187;390.187
207;total;1;462.956;462.956;462.956
208;initialize;1;46.5737;46.5737;46.5737
208;async;100;1.54427;0.0320482;3.9269
208;inner;100;2.22402;0.968882;3.50876
208;wait;100;5.4419e-05;2.476e-05;0.000134528
208;boundary;100;0.0840712;0.0469591;0.131948
208;calc iter;100;3.85242;1.28008;6.39984
208;calc total;1;390.187;390.187;390.187
208;total;1;462.646;462.646;462.646
209;initialize;1;46.6633;46.6633;46.6633
209;async;100;1.65286;0.106957;4.99215
209;inner;100;2.09647;0.97225;3.53303
209;wait;100;6.21521e-05;3.1429e-05;0.000123328
209;boundary;100;0.0916148;0.0494508;0.195045
209;calc iter;100;3.84101;1.78736;6.64786
209;calc total;1;390.187;390.187;390.187
209;total;1;462.735;462.735;462.735
210;initialize;1;47.0054;47.0054;47.0054
210;async;100;1.42253;0.107886;3.19867
210;inner;100;2.35205;1.25934;3.54322
210;wait;100;4.82333e-05;2.954e-05;0.000114988
210;boundary;100;0.0792526;0.0555479;0.207977
210;calc iter;100;3.85389;2.02501;5.79047
210;calc total;1;390.187;390.187;390.187
210;total;1;463.077;463.077;463.077
211;initialize;1;46.2061;46.2061;46.2061
211;async;100;1.39067;0.10754;3.19656
211;inner;100;2.39196;1.39616;3.54363
211;wait;100;4.29417e-05;2.993e-05;8.6168e-05
211;boundary;100;0.0714145;0.0548761;0.204844
211;calc iter;100;3.85408;2.62695;5.78574
211;calc total;1;390.187;390.187;390.187
211;total;1;462.278;462.278;462.278
212;initialize;1;46.7227;46.7227;46.7227
212;async;100;1.4234;0.0180432;4.6796
212;inner;100;2.35255;0.93499;3.53565
212;wait;100;5.75363e-05;2.2839e-05;0.000141117
212;boundary;100;0.0866215;0.0427032;0.204337
212;calc iter;100;3.86263;1.135;7.30706
212;calc total;1;390.187;390.187;390.187
212;total;1;462.795;462.795;462.795
213;initialize;1;46.6773;46.6773;46.6773
213;async;100;1.35038;0.0215632;3.56791
213;inner;100;2.4349;1.0168;3.53782
213;wait;100;5.4746e-05;3.328e-05;0.000126958
213;boundary;100;0.0773424;0.0580373;0.210019
213;calc iter;100;3.86268;2.22161;6.23401
213;calc total;1;390.187;390.187;390.187
213;total;1;462.749;462.749;462.749
214;initialize;1;46.1397;46.1397;46.1397
214;async;100;1.28322;0.0211899;3.522
214;inner;100;2.50832;1.36113;3.54903
214;wait;100;4.19295e-05;2.6809e-05;8.5978e-05
214;boundary;100;0.071311;0.0566201;0.22082
214;calc iter;100;3.8629;2.89293;6.19081
214;calc total;1;390.187;390.187;390.187
214;total;1;462.212;462.212;462.212
215;initialize;1;47.036;47.036;47.036
215;async;100;1.28009;0.103525;3.71319
215;inner;100;2.50881;1.18815;3.54876
215;wait;100;4.58244e-05;2.778e-05;0.000133058
215;boundary;100;0.0740206;0.0565744;0.220057
215;calc iter;100;3.86296;2.35211;6.20066
215;calc total;1;390.187;390.187;390.187
215;total;1;463.108;463.108;463.108
216;initialize;1;46.4798;46.4798;46.4798
216;async;100;1.25011;0.0158737;3.39001
216;inner;100;2.53466;1.20225;3.56841
216;wait;100;5.66639e-05;2.412e-05;0.000143827
216;boundary;100;0.0874792;0.0450414;0.246046
216;calc iter;100;3.87231;1.84519;5.67113
216;calc total;1;390.187;390.187;390.187
216;total;1;462.552;462.552;462.552
217;initialize;1;46.948;46.948;46.948
217;async;100;1.24769;0.0333648;3.62578
217;inner;100;2.51765;1.12134;3.5852
217;wait;100;8.29455e-05;2.66e-05;0.000264036
217;boundary;100;0.100547;0.0435539;0.274989
217;calc iter;100;3.86597;2.66791;5.7601
217;calc total;1;390.187;390.187;390.187
217;total;1;463.02;463.02;463.02
218;initialize;1;46.0897;46.0897;46.0897
218;async;100;1.16893;0.0292463;2.27514
218;inner;100;2.62856;1.70059;3.62987
218;wait;100;4.5395e-05;2.2e-05;0.000201997
218;boundary;100;0.074902;0.0449822;0.247925
218;calc iter;100;3.87244;3.29766;4.83468
218;calc total;1;390.187;390.187;390.187
218;total;1;462.162;462.162;462.162
219;initialize;1;47.0378;47.0378;47.0378
219;async;100;1.16904;0.0270143;2.62299
219;inner;100;2.63442;1.71149;3.63062
219;wait;100;4.48448e-05;2.587e-05;0.000306895
219;boundary;100;0.0693358;0.0446808;0.243987
219;calc iter;100;3.87284;3.24259;4.54871
219;calc total;1;390.187;390.187;390.187
219;total;1;463.11;463.11;463.11
220;initialize;1;46.5801;46.5801;46.5801
220;async;100;1.22932;0.0260114;3.33567
220;inner;100;2.56303;0.987614;3.59314
220;wait;100;7.13974e-05;3.1349e-05;0.000350595
220;boundary;100;0.0819213;0.0452639;0.264035
220;calc iter;100;3.87435;1.67016;5.63736
220;calc total;1;390.187;390.187;390.187
220;total;1;462.652;462.652;462.652
221;initialize;1;46.3086;46.3086;46.3086
221;async;100;1.16649;0.0360405;2.41939
221;inner;100;2.63663;1.79719;3.60164
221;wait;100;6.03944e-05;2.3059e-05;0.000272116
221;boundary;100;0.0720123;0.0430356;0.255551
221;calc iter;100;3.8752;3.14193;4.76808
221;calc total;1;390.187;390.187;390.187
221;total;1;462.381;462.381;462.381
222;initialize;1;47.0378;47.0378;47.0378
222;async;100;1.14962;0.0304144;2.38929
222;inner;100;2.66064;1.80124;3.63298
222;wait;100;4.1196e-05;2.25e-05;0.000292555
222;boundary;100;0.0649736;0.0426432;0.243472
222;calc iter;100;3.87527;3.24757;4.61632
222;calc total;1;390.187;390.187;390.187
222;total;1;463.11;463.11;463.11
223;initialize;1;46.3471;46.3471;46.3471
223;async;100;1.14977;0.0275579;2.38388
223;inner;100;2.65978;1.80587;3.6313
223;wait;100;4.08228e-05;2.293e-05;0.000274225
223;boundary;100;0.0656237;0.0453411;0.248117
223;calc iter;100;3.87522;3.23158;4.62338
223;calc total;1;390.187;390.187;390.187
223;total;1;462.419;462.419;462.419
224;initialize;1;47.0363;47.0363;47.0363
224;async;100;0.938837;0.020996;2.20695
224;inner;100;2.86075;2.12562;3.53416
224;wait;100;5.30215e-05;2.8489e-05;0.000124268
224;boundary;100;0.0837856;0.0574788;0.18448
224;calc iter;100;3.88343;2.46941;5.62261
224;calc total;1;390.187;390.187;390.187
224;total;1;463.108;463.108;463.108
225;initialize;1;46.7579;46.7579;46.7579
225;async;100;1.01281;0.107224;2.3886
225;inner;100;2.77368;1.74626;3.53228
225;wait;100;5.18635e-05;2.727e-05;0.000132878
225;boundary;100;0.0908734;0.0587713;0.186532
225;calc iter;100;3.87741;2.54582;5.25379
225;calc total;1;390.187;390.187;390.187
225;total;1;462.83;462.83;462.83
226;initialize;1;47.0333;47.0333;47.0333
226;async;100;0.825639;0.109268;1.86433
226;inner;100;2.97985;2.24631;3.54639
226;wait;100;4.26362e-05;2.6329e-05;8.8799e-05
226;boundary;100;0.0787449;0.0568639;0.207184
226;calc iter;100;3.88428;2.91134;4.80045
226;calc total;1;390.187;390.187;390.187
226;total;1;463.105;463.105;463.105
227;initialize;1;46.9372;46.9372;46.9372
227;async;100;0.805043;0.108998;1.49087
227;inner;100;3.0043;2.48455;3.54506
227;wait;100;3.81898e-05;2.42e-05;0.000140368
227;boundary;100;0.0753299;0.0581556;0.208446
227;calc iter;100;3.88471;3.03514;4.63018
227;calc total;1;390.187;390.187;390.187
227;total;1;463.009;463.009;463.009
228;initialize;1;46.3468;46.3468;46.3468
228;async;100;0.844876;0.107821;2.15081
228;inner;100;2.95334;1.89396;3.53275
228;wait;100;5.68251e-05;3.369e-05;0.000125408
228;boundary;100;0.0909782;0.058285;0.184844
228;calc iter;100;3.88925;2.53088;4.93004
228;calc total;1;390.187;390.187;390.187
228;total;1;462.419;462.419;462.419
229;initialize;1;46.5564;46.5564;46.5564
229;async;100;0.785063;0.108418;2.45803
229;inner;100;3.0284;1.85347;3.53301
229;wait;100;5.75848e-05;3.4639e-05;0.000101068
229;boundary;100;0.0757454;0.0579535;0.182428
229;calc iter;100;3.88927;2.90615;5.55561
229;calc total;1;390.187;390.187;390.187
229;total;1;462.629;462.629;462.629
230;initialize;1;46.9065;46.9065;46.9065
230;async;100;0.722406;0.109011;1.69667
230;inner;100;3.0965;2.39391;3.54526
230;wait;100;3.85861e-05;2.535e-05;0.000105318
230;boundary;100;0.070488;0.0556001;0.205784
230;calc iter;100;3.88944;3.24237;4.95567
230;calc total;1;390.187;390.187;390.187
230;total;1;462.979;462.979;462.979
231;initialize;1;46.2374;46.2374;46.2374
231;async;100;0.726863;0.108497;1.68079
231;inner;100;3.0899;2.39492;3.54344
231;wait;100;4.2008e-05;2.44e-05;0.000131158
231;boundary;100;0.0726528;0.0563806;0.200823
231;calc iter;100;3.88946;3.06544;4.94285
231;calc total;1;390.187;390.187;390.187
231;total;1;462.31;462.31;462.31
232;initialize;1;46.3086;46.3086;46.3086
232;async;100;0.53759;0.0251418;1.81126
232;inner;100;3.27754;2.45907;3.60101
232;wait;100;6.84078e-05;2.6841e-05;0.000180047
232;boundary;100;0.0775829;0.0466277;0.261898
232;calc iter;100;3.89278;2.80459;5.18869
232;calc total;1;390.187;390.187;390.187
232;total;1;462.381;462.381;462.381
233;initialize;1;46.3085;46.3085;46.3085
233;async;100;0.572706;0.0319636;1.48384
233;inner;100;3.22769;2.64235;3.60968
233;wait;100;6.21637e-05;2.448e-05;0.000244146
233;boundary;100;0.0917762;0.0461736;0.263165
233;calc iter;100;3.89224;3.00716;4.7947
233;calc total;1;390.187;390.187;390.187
233;total;1;462.381;462.381;462.381
234;initialize;1;46.9183;46.9183;46.9183
234;async;100;0.527814;0.0276533;1.04411
234;inner;100;3.29011;2.96557;3.6126
234;wait;100;4.52039e-05;2.245e-05;0.000270865
234;boundary;100;0.0748399;0.0448812;0.251815
234;calc iter;100;3.89281;3.34106;4.26571
234;calc total;1;390.187;390.187;390.187
234;total;1;462.99;462.99;462.99
235;initialize;1;46.7112;46.7112;46.7112
235;async;100;0.525692;0.0221382;0.879731
235;inner;100;3.29577;3.08686;3.61404
235;wait;100;4.3948e-05;2.215e-05;0.000250145
235;boundary;100;0.0714752;0.0456907;0.251332
235;calc iter;100;3.89298;3.60236;4.26696
235;calc total;1;390.187;390.187;390.187
235;total;1;462.783;462.783;462.783
236;initialize;1;46.7227;46.7227;46.7227
236;async;100;0.521042;0.020167;1.28963
236;inner;100;3.29631;2.74795;3.59341
236;wait;100;7.18932e-05;2.6189e-05;0.000264646
236;boundary;100;0.0758202;0.0470634;0.262872
236;calc iter;100;3.89324;3.21642;4.53056
236;calc total;1;390.187;390.187;390.187
236;total;1;462.795;462.795;462.795
237;initialize;1;46.4008;46.4008;46.4008
237;async;100;0.540231;0.0361387;1.44948
237;inner;100;3.27865;2.58868;3.59555
237;wait;100;6.0107e-05;2.518e-05;0.000216476
237;boundary;100;0.0743616;0.0458944;0.264184
237;calc iter;100;3.89331;3.25478;4.69796
237;calc total;1;390.187;390.187;390.187
237;total;1;462.473;462.473;462.473
238;initialize;1;46.5565;46.5565;46.5565
238;async;100;0.517482;0.0287221;0.741879
238;inner;100;3.30701;3.14798;3.62199
238;wait;100;3.93748e-05;2.157e-05;0.000263826
238;boundary;100;0.0688047;0.0461034;0.251434
238;calc iter;100;3.89333;3.66626;4.13482
238;calc total;1;390.187;390.187;390.187
238;total;1;462.629;462.629;462.629
239;initialize;1;46.5083;46.5083;46.5083
239;async;100;0.515662;0.0298457;0.756191
239;inner;100;3.30945;3.14539;3.62021
239;wait;100;4.56835e-05;2.378e-05;0.000238996
239;boundary;100;0.0681405;0.0463734;0.252425
239;calc iter;100;3.8933;3.67922;4.13648
239;calc total;1;390.187;390.187;390.187
239;total;1;462.58;462.58;462.58
240;initialize;1;46.5736;46.5736;46.5736
240;async;100;0.879818;0.0865251;1.58012
240;inner;100;2.92049;2.28286;3.52975
240;wait;100;5.38732e-05;2.5749e-05;0.000130838
240;boundary;100;0.0800739;0.0517279;0.148261
240;calc iter;100;3.88044;2.91394;4.8208
240;calc total;1;390.187;390.187;390.187
240;total;1;462.646;462.646;462.646
241;initialize;1;46.2817;46.2817;46.2817
241;async;100;0.939835;0.10493;3.29468
241;inner;100;2.84308;1.38555;3.53717
241;wait;100;6.76333e-05;2.397e-05;0.000128718
241;boundary;100;0.094519;0.0452765;0.202002
241;calc iter;100;3.8775;1.75426;5.90186
241;calc total;1;390.187;390.187;390.187
241;total;1;462.354;462.354;462.354
242;initialize;1;46.4007;46.4007;46.4007
242;async;100;0.808228;0.103304;1.7827
242;inner;100;2.99302;2.36918;3.54985
242;wait;100;4.30971e-05;2.0589e-05;0.000135368
242;boundary;100;0.0792605;0.0447909;0.217786
242;calc iter;100;3.88055;2.79296;4.66907
242;calc total;1;390.187;390.187;390.187
242;total;1;462.473;462.473;462.473
243;initialize;1;45.9711;45.9711;45.9711
243;async;100;0.798753;0.102845;1.40518
243;inner;100;3.00522;2.52014;3.54465
243;wait;100;3.80383e-05;1.939e-05;0.000146858
243;boundary;100;0.0766349;0.0463496;0.207933
243;calc iter;100;3.88065;3.23061;4.49402
243;calc total;1;390.187;390.187;390.187
243;total;1;462.043;462.043;462.043
244;initialize;1;45.9712;45.9712;45.9712
244;async;100;0.89882;0.068705;1.93053
244;inner;100;2.89927;2.17096;3.52454
244;wait;100;6.18919e-05;2.3999e-05;0.000135468
244;boundary;100;0.0834233;0.0462449;0.152605
244;calc iter;100;3.88158;2.62387;5.18922
244;calc total;1;390.187;390.187;390.187
244;total;1;462.043;462.043;462.043
245;initialize;1;46.3755;46.3755;46.3755
245;async;100;0.754415;0.0981519;1.37844
245;inner;100;3.05262;2.52815;3.52661
245;wait;100;4.96812e-05;2.7151e-05;9.8979e-05
245;boundary;100;0.0745134;0.0456855;0.151862
245;calc iter;100;3.8816;3.45078;4.51935
245;calc total;1;390.187;390.187;390.187
245;total;1;462.447;462.447;462.447
246;initialize;1;47.0287;47.0287;47.0287
246;async;100;0.747754;0.103565;1.38588
246;inner;100;3.06156;2.51962;3.54512
246;wait;100;3.9838e-05;2.491e-05;0.000112449
246;boundary;100;0.0722274;0.0436088;0.206196
246;calc iter;100;3.88158;3.44556;4.27543
246;calc total;1;390.187;390.187;390.187
246;total;1;463.101;463.101;463.101
247;initialize;1;46.7473;46.7473;46.7473
247;async;100;0.745437;0.106319;1.40107
247;inner;100;3.0628;2.52115;3.54551
247;wait;100;4.12236e-05;2.2419e-05;0.000123728
247;boundary;100;0.0733098;0.0439194;0.210683
247;calc iter;100;3.88159;3.42286;4.30534
247;calc total;1;390.187;390.187;390.187
247;total;1;462.819;462.819;462.819
248;initialize;1;46.9233;46.9233;46.9233
248;async;100;0.893356;0.0229621;2.70149
248;inner;100;2.89104;1.5987;3.59882
248;wait;100;4.43297e-05;2.507e-05;0.000404414
248;boundary;100;0.0813219;0.0566845;0.249108
248;calc iter;100;3.86576;2.59895;5.42923
248;calc total;1;390.187;390.187;390.187
248;total;1;462.995;462.995;462.995
249;initialize;1;46.1908;46.1908;46.1908
249;async;100;1.12984;0.027567;3.87293
249;inner;100;2.62619;1.0929;3.6078
249;wait;100;6.93052e-05;3.075e-05;0.000339285
249;boundary;100;0.101238;0.0578376;0.248948
249;calc iter;100;3.85734;1.41613;6.25716
249;calc total;1;390.187;390.187;390.187
249;total;1;462.263;462.263;462.263
250;initialize;1;47.0003;47.0003;47.0003
250;async;100;0.919413;0.0265485;2.83399
250;inner;100;2.85674;1.42332;3.65346
250;wait;100;5.06233e-05;2.755e-05;0.000175438
250;boundary;100;0.0898638;0.0579334;0.229572
250;calc iter;100;3.86607;1.67603;5.59313
250;calc total;1;390.187;390.187;390.187
250;total;1;463.072;463.072;463.072
[truncated: 612,374 more chars]
