# Supplementary material for: A Halo abstraction for distributed n-dimensional structured grids within the C++ PGAS library DASH
Source: PeerJ Comput Sci. 2023 Feb 3;9:e1203. doi: 10.7717/peerj-cs.1203 (PMC10280232; doi:10.7717/peerj-cs.1203)
Supplement: Supplemental Information 3 [file peerj-cs-09-1203-s003.gz › raw_romeo/res_3d_romeo/weak/mpi_heat3d_n12_c128_6868_21918195.out]

MPI
Running Jacobi on 1536 processors with (16, 12 8) elements.
Array Dimensions: 6864 6864 6864
Block Dimensions: 429 572 858
== Energy Conservation Check ==
initial Energy:              125.000
  final Energy:              125.000
    Difference:               -0.000
== Time Statistics ==
Completed 100 iterations.
# unit_id;function_name;num_calls;avg_runtime;min_runtime;max_runtime
0;calc total;1;387.369;387.369;387.369
0;calc update async;100;8.00008e-05;2.3209e-05;0.00347714
0;calc inner;100;3.45059;2.38329;3.69002
0;calc wait;100;0.334766;0.0696754;1.67114
0;calc bound;100;0.0756853;0.0257688;0.132128
0;calc iter;100;3.86291;3.6481;4.08707
0;total;1;415.944;415.944;415.944
1;calc total;1;387.336;387.336;387.336
1;calc update async;100;8.1366e-05;2.276e-05;0.00369121
1;calc inner;100;3.4203;2.22607;3.70435
1;calc wait;100;0.362464;0.0888281;1.82997
1;calc bound;100;0.0797561;0.0265582;0.137707
1;calc iter;100;3.86463;3.62671;4.09422
1;total;1;415.924;415.924;415.924
2;calc total;1;387.333;387.333;387.333
2;calc update async;100;0.000140788;2.306e-05;0.00927859
2;calc inner;100;3.44427;2.14027;3.67261
2;calc wait;100;0.322393;0.0754503;1.71854
2;calc bound;100;0.096415;0.0265003;0.15959
2;calc iter;100;3.86515;3.7412;4.0238
2;total;1;415.926;415.926;415.926
3;calc total;1;387.24;387.24;387.24
3;calc update async;100;0.000206762;2.5089e-05;0.0157942
3;calc inner;100;3.47544;2.41885;3.67657
3;calc wait;100;0.290628;0.076385;1.41294
3;calc bound;100;0.0962357;0.0260008;0.160809
3;calc iter;100;3.86372;3.62181;4.10498
3;total;1;415.92;415.92;415.92
4;calc total;1;387.333;387.333;387.333
4;calc update async;100;0.000103735;2.104e-05;0.00659504
4;calc inner;100;3.44375;1.86009;3.66629
4;calc wait;100;0.348258;0.0865967;2.28275
4;calc bound;100;0.0720508;0.0248756;0.13324
4;calc iter;100;3.86587;3.66609;4.16775
4;total;1;415.702;415.702;415.702
5;calc total;1;387.333;387.333;387.333
5;calc update async;100;0.000116528;2.3739e-05;0.0072582
5;calc inner;100;3.47519;2.70021;3.65484
5;calc wait;100;0.307871;0.124563;1.18416
5;calc bound;100;0.0811508;0.0252476;0.137099
5;calc iter;100;3.86522;3.7503;4.00118
5;total;1;415.967;415.967;415.967
6;calc total;1;387.244;387.244;387.244
6;calc update async;100;0.000156326;3.0429e-05;0.0107814
6;calc inner;100;3.47029;2.82666;3.64059
6;calc wait;100;0.286923;0.143584;1.03256
6;calc bound;100;0.105809;0.0289915;0.148181
6;calc iter;100;3.86483;3.76361;3.94696
6;total;1;415.964;415.964;415.964
7;calc total;1;387.162;387.162;387.162
7;calc update async;100;0.000148202;2.7839e-05;0.0100007
7;calc inner;100;3.50434;2.82446;3.65613
7;calc wait;100;0.262369;0.0967298;1.15222
7;calc bound;100;0.0948416;0.0275128;0.152336
7;calc iter;100;3.86376;3.75295;4.04071
7;total;1;415.965;415.965;415.965
8;calc total;1;387.333;387.333;387.333
8;calc update async;100;0.000104457;2.456e-05;0.00647944
8;calc inner;100;3.50929;2.80844;3.6845
8;calc wait;100;0.269181;0.0758587;1.11952
8;calc bound;100;0.0853166;0.029054;0.123896
8;calc iter;100;3.8657;3.76246;4.00536
8;total;1;415.723;415.723;415.723
9;calc total;1;387.333;387.333;387.333
9;calc update async;100;0.000109393;2.472e-05;0.00654881
9;calc inner;100;3.44709;1.21981;3.68434
9;calc wait;100;0.331287;0.0895295;2.81756
9;calc bound;100;0.0836114;0.0287442;0.115327
9;calc iter;100;3.86669;3.72998;4.2276
9;total;1;415.715;415.715;415.715
10;calc total;1;387.333;387.333;387.333
10;calc update async;100;0.000114625;2.589e-05;0.00698689
10;calc inner;100;3.51641;2.8553;3.6785
10;calc wait;100;0.259113;0.0769061;1.01355
10;calc bound;100;0.0898948;0.0287895;0.113971
10;calc iter;100;3.86673;3.62299;3.98364
10;total;1;415.677;415.677;415.677
11;calc total;1;387.244;387.244;387.244
11;calc update async;100;0.000153692;2.433e-05;0.0110136
11;calc inner;100;3.52906;2.87753;3.69138
11;calc wait;100;0.247454;0.0917834;1.06095
11;calc bound;100;0.0874845;0.0249026;0.114388
11;calc iter;100;3.86547;3.57513;4.07628
11;total;1;415.903;415.903;415.903
12;calc total;1;387.24;387.24;387.24
12;calc update async;100;0.000162265;3.1059e-05;0.0119277
12;calc inner;100;3.53621;2.80427;3.66116
12;calc wait;100;0.233468;0.0762891;1.19465
12;calc bound;100;0.0916566;0.0263911;0.143051
12;calc iter;100;3.86626;3.75282;4.07056
12;total;1;415.708;415.708;415.708
13;calc total;1;387.24;387.24;387.24
13;calc update async;100;0.000159368;3.058e-05;0.0118537
13;calc inner;100;3.56603;3.27895;3.66976
13;calc wait;100;0.20694;0.088249;0.520224
13;calc bound;100;0.0855733;0.0258536;0.121871
13;calc iter;100;3.8659;3.78526;3.93737
13;total;1;415.882;415.882;415.882
14;calc total;1;387.162;387.162;387.162
14;calc update async;100;0.000134649;3.143e-05;0.00842244
14;calc inner;100;3.52495;3.24723;3.65052
14;calc wait;100;0.237632;0.117397;0.607263
14;calc bound;100;0.103028;0.0248762;0.115164
14;calc iter;100;3.8658;3.74261;4.00429
14;total;1;415.699;415.699;415.699
15;calc total;1;387.094;387.094;387.094
15;calc update async;100;0.000135618;3.259e-05;0.00915434
15;calc inner;100;3.56584;3.25963;3.67447
15;calc wait;100;0.211278;0.0937264;0.52279
15;calc bound;100;0.0850374;0.0260488;0.115219
15;calc iter;100;3.86482;3.77172;3.97653
15;total;1;415.979;415.979;415.979
16;calc total;1;387.333;387.333;387.333
16;calc update async;100;0.000115525;2.623e-05;0.00711865
16;calc inner;100;3.49401;2.44344;3.66223
16;calc wait;100;0.287597;0.121975;1.42419
16;calc bound;100;0.0819653;0.026265;0.140539
16;calc iter;100;3.86602;3.73877;4.02249
16;total;1;415.576;415.576;415.576
17;calc total;1;387.335;387.335;387.335
17;calc update async;100;7.01174e-05;2.086e-05;0.00349614
17;calc inner;100;3.35819;0.875515;3.67278
17;calc wait;100;0.427018;0.0981073;3.00527
17;calc bound;100;0.0736578;0.0249031;0.135908
17;calc iter;100;3.86437;3.71562;4.07118
17;total;1;415.948;415.948;415.948
18;calc total;1;387.333;387.333;387.333
18;calc update async;100;0.000115308;2.892e-05;0.00696686
18;calc inner;100;3.50632;2.57015;3.66953
18;calc wait;100;0.266877;0.0959015;1.2478
18;calc bound;100;0.0892945;0.0248612;0.14027
18;calc iter;100;3.86554;3.75122;3.99384
18;total;1;415.986;415.986;415.986
19;calc total;1;387.244;387.244;387.244
19;calc update async;100;0.000197354;3.345e-05;0.0149555
19;calc inner;100;3.48921;2.57;3.67094
19;calc wait;100;0.272171;0.107489;1.25358
19;calc bound;100;0.100854;0.0300368;0.161217
19;calc iter;100;3.86532;3.7383;3.94264
19;total;1;415.961;415.961;415.961
20;calc total;1;387.333;387.333;387.333
20;calc update async;100;0.000106934;2.335e-05;0.00651309
20;calc inner;100;3.52043;3.05075;3.68935
20;calc wait;100;0.262745;0.0885935;0.738834
20;calc bound;100;0.0815595;0.0261003;0.125616
20;calc iter;100;3.86581;3.75575;4.02001
20;total;1;415.968;415.968;415.968
21;calc total;1;387.333;387.333;387.333
21;calc update async;100;0.000110387;2.105e-05;0.0067484
21;calc inner;100;3.48987;2.74625;3.66403
21;calc wait;100;0.284546;0.0894105;1.30977
21;calc bound;100;0.0872321;0.0279899;0.135094
21;calc iter;100;3.86488;3.65114;4.11729
21;total;1;416.014;416.014;416.014
22;calc total;1;387.244;387.244;387.244
22;calc update async;100;0.000181813;2.425e-05;0.0135715
22;calc inner;100;3.49054;2.47312;3.67872
22;calc wait;100;0.281841;0.096889;1.45507
22;calc bound;100;0.0912291;0.0347242;0.143473
22;calc iter;100;3.86562;3.69975;3.99455
22;total;1;415.736;415.736;415.736
23;calc total;1;387.162;387.162;387.162
23;calc update async;100;0.000133474;2.137e-05;0.00930036
23;calc inner;100;3.49313;3.03118;3.6952
23;calc wait;100;0.285914;0.0912532;0.880008
23;calc bound;100;0.0820679;0.0260741;0.170997
23;calc iter;100;3.86348;3.7575;3.98857
23;total;1;416.041;416.041;416.041
24;calc total;1;387.252;387.252;387.252
24;calc update async;100;9.35159e-05;3.136e-05;0.0050108
24;calc inner;100;3.56077;3.35479;3.68441
24;calc wait;100;0.207637;0.0934456;0.468904
24;calc bound;100;0.0922187;0.0246485;0.113881
24;calc iter;100;3.86669;3.77995;3.96656
24;total;1;415.62;415.62;415.62
25;calc total;1;387.252;387.252;387.252
25;calc update async;100;9.0276e-05;2.468e-05;0.00493858
25;calc inner;100;3.56154;3.18031;3.66892
25;calc wait;100;0.225131;0.102105;0.664374
25;calc bound;100;0.0786111;0.0358107;0.11654
25;calc iter;100;3.86582;3.78458;3.94121
25;total;1;415.949;415.949;415.949
26;calc total;1;387.244;387.244;387.244
26;calc update async;100;0.000176061;2.699e-05;0.0132708
26;calc inner;100;3.58317;3.32826;3.68744
26;calc wait;100;0.192208;0.0825222;0.478502
26;calc bound;100;0.084746;0.0248126;0.111298
26;calc iter;100;3.8662;3.79314;4.01862
26;total;1;415.696;415.696;415.696
27;calc total;1;387.244;387.244;387.244
27;calc update async;100;0.000181373;2.9589e-05;0.0134436
27;calc inner;100;3.54951;3.30687;3.67087
27;calc wait;100;0.216288;0.0747758;0.474686
27;calc bound;100;0.0982881;0.0247967;0.110472
27;calc iter;100;3.86694;3.73195;4.00805
27;total;1;415.796;415.796;415.796
28;calc total;1;387.145;387.145;387.145
28;calc update async;100;0.000132488;2.817e-05;0.00882889
28;calc inner;100;3.57503;3.37703;3.67398
28;calc wait;100;0.200042;0.0983186;0.416614
28;calc bound;100;0.0870218;0.0399787;0.110074
28;calc iter;100;3.8646;3.79816;3.92979
28;total;1;416.05;416.05;416.05
29;calc total;1;387.145;387.145;387.145
29;calc update async;100;0.00013079;2.778e-05;0.00880208
29;calc inner;100;3.58192;3.24632;3.71572
29;calc wait;100;0.196308;0.0516869;0.602485
29;calc bound;100;0.0845106;0.0285019;0.113226
29;calc iter;100;3.86324;3.71464;3.97629
29;total;1;415.956;415.956;415.956
30;calc total;1;387.093;387.093;387.093
30;calc update async;100;0.000116913;2.385e-05;0.00775883
30;calc inner;100;3.55607;2.8579;3.68675
30;calc wait;100;0.221997;0.0855003;0.974101
30;calc bound;100;0.0784541;0.0304112;0.112232
30;calc iter;100;3.86262;3.73518;3.96479
30;total;1;416.019;416.019;416.019
31;calc total;1;387.052;387.052;387.052
31;calc update async;100;0.000140369;2.612e-05;0.00988552
31;calc inner;100;3.56302;3.37815;3.69212
31;calc wait;100;0.208885;0.0699119;0.427404
31;calc bound;100;0.0890627;0.0368587;0.114684
31;calc iter;100;3.86377;3.75737;3.97348
31;total;1;415.719;415.719;415.719
32;calc total;1;387.323;387.323;387.323
32;calc update async;100;6.39213e-05;2.651e-05;0.00203843
32;calc inner;100;3.46782;2.96862;3.65533
32;calc wait;100;0.299071;0.10075;0.784837
32;calc bound;100;0.0934724;0.0308376;0.158677
32;calc iter;100;3.86435;3.74384;3.99224
32;total;1;415.392;415.392;415.392
33;calc total;1;387.316;387.316;387.316
33;calc update async;100;0.000101461;2.136e-05;0.00648729
33;calc inner;100;3.37306;2.29271;3.69329
33;calc wait;100;0.413184;0.0733178;1.60202
33;calc bound;100;0.0717427;0.0250871;0.121847
33;calc iter;100;3.86397;3.64631;4.07815
33;total;1;415.658;415.658;415.658
34;calc total;1;387.316;387.316;387.316
34;calc update async;100;0.000109024;2.3659e-05;0.00658092
34;calc inner;100;3.47894;3.02279;3.67963
34;calc wait;100;0.292254;0.0832659;0.749744
34;calc bound;100;0.0896634;0.0294948;0.129108
34;calc iter;100;3.86432;3.76063;3.96694
34;total;1;415.665;415.665;415.665
35;calc total;1;387.244;387.244;387.244
35;calc update async;100;0.000209044;3.466e-05;0.0164155
35;calc inner;100;3.45033;2.99143;3.65511
35;calc wait;100;0.306321;0.0853168;0.765888
35;calc bound;100;0.103664;0.028061;0.152009
35;calc iter;100;3.86364;3.69943;3.98723
35;total;1;415.6;415.6;415.6
36;calc total;1;387.316;387.316;387.316
36;calc update async;100;0.000110609;2.638e-05;0.00634528
36;calc inner;100;3.4536;2.50056;3.6715
36;calc wait;100;0.316738;0.108481;1.32772
36;calc bound;100;0.0883256;0.0262369;0.131285
36;calc iter;100;3.86347;3.71695;3.97115
36;total;1;415.562;415.562;415.562
37;calc total;1;387.316;387.316;387.316
37;calc update async;100;0.000106959;2.4149e-05;0.006607
37;calc inner;100;3.43485;1.96277;3.65747
37;calc wait;100;0.341975;0.088135;2.11204
37;calc bound;100;0.0808578;0.024792;0.145319
37;calc iter;100;3.8619;3.5877;4.16256
37;total;1;415.967;415.967;415.967
38;calc total;1;387.243;387.243;387.243
38;calc update async;100;0.000208117;2.345e-05;0.0164832
38;calc inner;100;3.3515;0.566369;3.68184
38;calc wait;100;0.420531;0.11466;3.53186
38;calc bound;100;0.0846097;0.0247658;0.146222
38;calc iter;100;3.8605;3.39296;4.14645
38;total;1;415.58;415.58;415.58
39;calc total;1;387.153;387.153;387.153
39;calc update async;100;0.000190955;2.48e-05;0.0147532
39;calc inner;100;3.43163;2.38948;3.65465
39;calc wait;100;0.330455;0.0930435;1.52199
39;calc bound;100;0.0964331;0.0258563;0.140537
39;calc iter;100;3.86183;3.66393;4.00807
39;total;1;415.791;415.791;415.791
40;calc total;1;387.332;387.332;387.332
40;calc update async;100;0.000117443;3.127e-05;0.0069403
40;calc inner;100;3.4966;2.50642;3.67143
40;calc wait;100;0.255859;0.0728163;1.26726
40;calc bound;100;0.0971308;0.0265252;0.139495
40;calc iter;100;3.85823;3.66426;4.03845
40;total;1;415.769;415.769;415.769
41;calc total;1;387.332;387.332;387.332
41;calc update async;100;0.000115204;2.437e-05;0.00694676
41;calc inner;100;3.42174;0.841324;3.69585
41;calc wait;100;0.339239;0.0710588;3.39446
41;calc bound;100;0.0908409;0.0506885;0.123509
41;calc iter;100;3.85795;3.57135;4.28863
41;total;1;415.843;415.843;415.843
42;calc total;1;387.322;387.322;387.322
42;calc update async;100;0.00012483;2.46e-05;0.00793744
42;calc inner;100;3.51227;2.56046;3.69719
42;calc wait;100;0.241465;0.0591627;1.183
42;calc bound;100;0.0937156;0.0600294;0.128617
42;calc iter;100;3.85794;3.61553;4.09817
42;total;1;415.937;415.937;415.937
43;calc total;1;387.243;387.243;387.243
43;calc update async;100;0.000223456;3.109e-05;0.0176424
43;calc inner;100;3.48894;2.5614;3.68871
43;calc wait;100;0.263502;0.0757628;1.1524
43;calc bound;100;0.103579;0.0253695;0.136939
43;calc iter;100;3.85747;3.70719;4.02437
43;total;1;415.873;415.873;415.873
44;calc total;1;387.235;387.235;387.235
44;calc update async;100;0.000192161;2.658e-05;0.0148523
44;calc inner;100;3.51119;2.72472;3.67892
44;calc wait;100;0.245235;0.0386078;1.21255
44;calc bound;100;0.092938;0.0482617;0.127727
44;calc iter;100;3.85589;3.55448;4.11889
44;total;1;415.621;415.621;415.621
45;calc total;1;387.235;387.235;387.235
45;calc update async;100;0.000190225;2.081e-05;0.0149046
45;calc inner;100;3.49428;2.50361;3.6862
45;calc wait;100;0.265391;0.0830681;1.29565
45;calc bound;100;0.088812;0.044316;0.148007
45;calc iter;100;3.85467;3.52312;4.06014
45;total;1;415.566;415.566;415.566
46;calc total;1;387.153;387.153;387.153
46;calc update async;100;0.000178707;2.1569e-05;0.0138238
46;calc inner;100;3.483;1.79763;3.7076
46;calc wait;100;0.274525;0.0686172;2.34289
46;calc bound;100;0.0889417;0.0429463;0.119656
46;calc iter;100;3.85287;3.48071;4.28358
46;total;1;415.647;415.647;415.647
47;calc total;1;387.092;387.092;387.092
47;calc update async;100;0.000171403;2.478e-05;0.0129387
47;calc inner;100;3.51005;2.72862;3.70242
47;calc wait;100;0.251306;0.0489885;1.23405
47;calc bound;100;0.0919563;0.0503708;0.129064
47;calc iter;100;3.8544;3.56715;4.12971
47;total;1;415.518;415.518;415.518
48;calc total;1;387.256;387.256;387.256
48;calc update async;100;7.25332e-05;2.0379e-05;0.00298815
48;calc inner;100;3.31903;1.49821;3.67112
48;calc wait;100;0.45272;0.114092;2.47903
48;calc bound;100;0.0790983;0.0249195;0.127398
48;calc iter;100;3.85376;3.53959;4.18816
48;total;1;415.665;415.665;415.665
49;calc total;1;387.256;387.256;387.256
49;calc update async;100;6.43479e-05;1.8649e-05;0.00301932
49;calc inner;100;3.27385;1.69196;3.66134
49;calc wait;100;0.515333;0.0478856;2.37484
49;calc bound;100;0.0648188;0.0248432;0.110937
49;calc iter;100;3.85687;3.44819;4.27758
49;total;1;415.641;415.641;415.641
50;calc total;1;387.256;387.256;387.256
50;calc update async;100;7.55135e-05;1.836e-05;0.00330529
50;calc inner;100;3.4172;2.76084;3.67779
50;calc wait;100;0.357837;0.101923;1.089
50;calc bound;100;0.0790781;0.0264747;0.129661
50;calc iter;100;3.85755;3.70797;4.0471
50;total;1;415.697;415.697;415.697
51;calc total;1;387.243;387.243;387.243
51;calc update async;100;0.000221867;2.398e-05;0.0177032
51;calc inner;100;3.40165;2.76918;3.67217
51;calc wait;100;0.360645;0.0739451;1.07688
51;calc bound;100;0.0921001;0.025376;0.133479
51;calc iter;100;3.85688;3.72225;3.98878
51;total;1;415.765;415.765;415.765
52;calc total;1;387.247;387.247;387.247
52;calc update async;100;7.71893e-05;2.077e-05;0.00369571
52;calc inner;100;3.421;1.74341;3.66961
52;calc wait;100;0.353398;0.127054;2.23532
52;calc bound;100;0.0800512;0.0257773;0.124336
52;calc iter;100;3.85751;3.54803;4.0385
52;total;1;415.809;415.809;415.809
53;calc total;1;387.243;387.243;387.243
53;calc update async;100;0.000200749;1.7029e-05;0.0165215
53;calc inner;100;3.42541;2.66995;3.66618
53;calc wait;100;0.358713;0.0663078;1.278
53;calc bound;100;0.0679147;0.0249363;0.115769
53;calc iter;100;3.85835;3.68783;4.08186
53;total;1;415.886;415.886;415.886
54;calc total;1;387.243;387.243;387.243
54;calc update async;100;0.000217279;2.1329e-05;0.0175923
54;calc inner;100;3.46037;2.88206;3.63246
54;calc wait;100;0.309386;0.096664;0.917658
54;calc bound;100;0.0849818;0.0254517;0.141157
54;calc iter;100;3.85845;3.72591;3.96702
54;total;1;415.372;415.372;415.372
55;calc total;1;387.152;387.152;387.152
55;calc update async;100;0.000182376;2.569e-05;0.0140021
55;calc inner;100;3.45733;2.90168;3.64984
55;calc wait;100;0.305177;0.0677733;0.88283
55;calc bound;100;0.0912162;0.0262902;0.134992
55;calc iter;100;3.85723;3.75723;3.96963
55;total;1;415.584;415.584;415.584
56;calc total;1;387.192;387.192;387.192
56;calc update async;100;8.55961e-05;2.331e-05;0.00416569
56;calc inner;100;3.49153;2.60832;3.69068
56;calc wait;100;0.284996;0.0749353;1.24747
56;calc bound;100;0.0801722;0.0264771;0.124484
56;calc iter;100;3.85838;3.71319;4.00838
56;total;1;415.794;415.794;415.794
57;calc total;1;387.192;387.192;387.192
57;calc update async;100;7.96016e-05;2.419e-05;0.00415449
57;calc inner;100;3.44627;2.83972;3.66929
57;calc wait;100;0.343393;0.0554167;1.05262
57;calc bound;100;0.0685153;0.0251525;0.13589
57;calc iter;100;3.85908;3.68846;4.04161
57;total;1;415.948;415.948;415.948
58;calc total;1;387.183;387.183;387.183
58;calc update async;100;8.86777e-05;2.758e-05;0.00451752
58;calc inner;100;3.52791;3.23266;3.67501
58;calc wait;100;0.24833;0.0669784;0.497228
58;calc bound;100;0.0821602;0.0248898;0.125854
58;calc iter;100;3.85977;3.73473;3.99107
58;total;1;415.844;415.844;415.844
59;calc total;1;387.183;387.183;387.183
59;calc update async;100;9.18728e-05;2.86e-05;0.00450399
59;calc inner;100;3.51427;3.29062;3.6708
59;calc wait;100;0.250565;0.0981567;0.4535
59;calc bound;100;0.0929793;0.0291287;0.115467
59;calc iter;100;3.85882;3.73393;3.9687
59;total;1;415.637;415.637;415.637
60;calc total;1;387.083;387.083;387.083
60;calc update async;100;0.000114728;2.132e-05;0.00728569
60;calc inner;100;3.52918;2.93445;3.6656
60;calc wait;100;0.249243;0.0919698;0.937599
60;calc bound;100;0.0772088;0.0261885;0.128103
60;calc iter;100;3.85731;3.62377;3.99491
60;total;1;415.403;415.403;415.403
61;calc total;1;387.083;387.083;387.083
61;calc update async;100;0.000114913;2.2469e-05;0.00737219
61;calc inner;100;3.48163;3.04966;3.66562
61;calc wait;100;0.298066;0.086647;0.784621
61;calc bound;100;0.0753596;0.0268448;0.110468
61;calc iter;100;3.85782;3.68252;4.0374
61;total;1;416.005;416.005;416.005
62;calc total;1;387.054;387.054;387.054
62;calc update async;100;0.000161314;3.2699e-05;0.0115119
62;calc inner;100;3.53227;3.29184;3.67707
62;calc wait;100;0.237502;0.107621;0.511516
62;calc bound;100;0.0888088;0.0247458;0.108547
62;calc iter;100;3.85875;3.75699;3.93861
62;total;1;415.87;415.87;415.87
63;calc total;1;387.041;387.041;387.041
63;calc update async;100;0.000172034;3.138e-05;0.0126547
63;calc inner;100;3.5236;3.35962;3.69046
63;calc wait;100;0.239537;0.0577539;0.440286
63;calc bound;100;0.0946119;0.0247857;0.116835
63;calc iter;100;3.8581;3.7489;3.99394
63;total;1;415.696;415.696;415.696
64;calc total;1;387.316;387.316;387.316
64;calc update async;100;0.000123551;1.564e-05;0.00877952
64;calc inner;100;3.23168;1.32972;3.65904
64;calc wait;100;0.554606;0.0664457;2.81314
64;calc bound;100;0.0701708;0.0247224;0.148506
64;calc iter;100;3.85806;3.47804;4.18052
64;total;1;415.695;415.695;415.695
65;calc total;1;387.316;387.316;387.316
65;calc update async;100;0.000122238;1.806e-05;0.00856404
65;calc inner;100;3.31414;1.76774;3.65195
65;calc wait;100;0.480056;0.064717;2.19824
65;calc bound;100;0.0645292;0.0262983;0.145497
65;calc iter;100;3.8608;3.52159;4.05814
65;total;1;415.91;415.91;415.91
66;calc total;1;387.316;387.316;387.316
66;calc update async;100;0.000133217;2.306e-05;0.0086166
66;calc inner;100;3.41148;2.75231;3.67534
66;calc wait;100;0.351895;0.102329;1.08666
66;calc bound;100;0.0968891;0.025073;0.153198
66;calc iter;100;3.86147;3.73378;3.96539
66;total;1;415.765;415.765;415.765
67;calc total;1;387.313;387.313;387.313
67;calc update async;100;0.000240659;3.119e-05;0.0194235
67;calc inner;100;3.39774;2.77278;3.65532
67;calc wait;100;0.358026;0.0929113;1.10485
67;calc bound;100;0.103925;0.0262925;0.141415
67;calc iter;100;3.86128;3.72052;4.01792
67;total;1;415.913;415.913;415.913
68;calc total;1;387.316;387.316;387.316
68;calc update async;100;0.00019608;1.895e-05;0.0156165
68;calc inner;100;3.35633;2.17124;3.67316
68;calc wait;100;0.432183;0.0664472;1.9193
68;calc bound;100;0.0714776;0.0252662;0.152473
68;calc iter;100;3.86098;3.66423;4.18371
68;total;1;415.798;415.798;415.798
69;calc total;1;387.315;387.315;387.315
69;calc update async;100;0.000217291;1.688e-05;0.0175969
69;calc inner;100;3.33947;1.08476;3.69073
69;calc wait;100;0.445517;0.0799948;3.09219
69;calc bound;100;0.073733;0.0249207;0.12349
69;calc iter;100;3.86014;3.57516;4.26927
69;total;1;415.375;415.375;415.375
70;calc total;1;387.313;387.313;387.313
70;calc update async;100;0.000226231;3.411e-05;0.0178529
70;calc inner;100;3.42631;2.6685;3.63947
70;calc wait;100;0.334386;0.108736;1.24447
70;calc bound;100;0.0996226;0.0291154;0.150067
70;calc iter;100;3.86195;3.68645;3.99049
70;total;1;415.402;415.402;415.402
71;calc total;1;387.22;387.22;387.22
71;calc update async;100;0.000157723;3.155e-05;0.0110694
71;calc inner;100;3.43969;2.68815;3.66033
71;calc wait;100;0.322895;0.106775;1.14254
71;calc bound;100;0.0966932;0.0304535;0.152768
71;calc iter;100;3.86099;3.67429;3.99469
71;total;1;415.568;415.568;415.568
72;calc total;1;387.315;387.315;387.315
72;calc update async;100;0.000196212;2.4609e-05;0.0158797
72;calc inner;100;3.52305;2.89586;3.67466
72;calc wait;100;0.259174;0.0750113;0.973295
72;calc bound;100;0.0768529;0.0247094;0.131013
72;calc iter;100;3.86456;3.67498;4.09429
72;total;1;415.35;415.35;415.35
73;calc total;1;387.315;387.315;387.315
73;calc update async;100;0.000201116;2.7479e-05;0.0158766
73;calc inner;100;3.54069;2.92537;3.67866
73;calc wait;100;0.229689;0.087186;0.915338
73;calc bound;100;0.0833471;0.0247633;0.131843
73;calc iter;100;3.86225;3.75853;3.94579
73;total;1;415.881;415.881;415.881
74;calc total;1;387.315;387.315;387.315
74;calc update async;100;0.000204441;3.5369e-05;0.0159483
74;calc inner;100;3.53733;3.22325;3.67745
74;calc wait;100;0.228324;0.0843504;0.507098
74;calc bound;100;0.0953773;0.0248234;0.119504
74;calc iter;100;3.86344;3.79309;3.94913
74;total;1;415.412;415.412;415.412
75;calc total;1;387.303;387.303;387.303
75;calc update async;100;0.000285029;3.5669e-05;0.0240632
75;calc inner;100;3.5331;3.22706;3.67469
75;calc wait;100;0.231679;0.107866;0.497029
75;calc bound;100;0.097964;0.0262373;0.11247
75;calc iter;100;3.86304;3.76113;3.96975
75;total;1;415.595;415.595;415.595
76;calc total;1;387.265;387.265;387.265
76;calc update async;100;9.58795e-05;2.4249e-05;0.00589657
76;calc inner;100;3.54424;3.09901;3.67488
76;calc wait;100;0.228808;0.0820673;0.86642
76;calc bound;100;0.0824932;0.0297624;0.126995
76;calc iter;100;3.86145;3.74853;4.05466
76;total;1;415.401;415.401;415.401
77;calc total;1;387.265;387.265;387.265
77;calc update async;100;9.6094e-05;2.506e-05;0.00585532
77;calc inner;100;3.54246;2.81857;3.67434
77;calc wait;100;0.231055;0.0851741;1.0085
77;calc bound;100;0.0804574;0.0250654;0.126469
77;calc iter;100;3.86211;3.73867;4.01208
77;total;1;416.001;416.001;416.001
78;calc total;1;387.219;387.219;387.219
78;calc update async;100;0.00013871;3.6699e-05;0.00923832
78;calc inner;100;3.53942;3.30342;3.70142
78;calc wait;100;0.223875;0.0928045;0.507138
78;calc bound;100;0.098094;0.0279021;0.12104
78;calc iter;100;3.86215;3.73509;3.94485
78;total;1;415.83;415.83;415.83
79;calc total;1;387.164;387.164;387.164
79;calc update async;100;0.000142706;2.765e-05;0.00979138
79;calc inner;100;3.55414;3.28683;3.68394
79;calc wait;100;0.216266;0.103306;0.469488
79;calc bound;100;0.0901192;0.0292148;0.112517
79;calc iter;100;3.86144;3.71257;3.9578
79;total;1;415.902;415.902;415.902
80;calc total;1;387.315;387.315;387.315
80;calc update async;100;0.000225227;1.963e-05;0.0189066
80;calc inner;100;3.27631;1.74465;3.64132
80;calc wait;100;0.517342;0.0604487;2.33975
80;calc bound;100;0.0660514;0.024818;0.116126
80;calc iter;100;3.86252;3.55807;4.14532
80;total;1;415.72;415.72;415.72
81;calc total;1;387.315;387.315;387.315
81;calc update async;100;0.000222831;1.89e-05;0.0188567
81;calc inner;100;3.31814;2.56401;3.63046
81;calc wait;100;0.483665;0.0761212;1.3569
81;calc bound;100;0.0588537;0.0255757;0.103295
81;calc iter;100;3.8643;3.72734;4.03424
81;total;1;415.586;415.586;415.586
82;calc total;1;387.315;387.315;387.315
82;calc update async;100;0.000238178;3.3159e-05;0.019018
82;calc inner;100;3.41714;2.90681;3.65098
82;calc wait;100;0.353101;0.100959;0.945388
82;calc bound;100;0.0913314;0.0275293;0.11593
82;calc iter;100;3.86474;3.7816;3.95424
82;total;1;415.307;415.307;415.307
83;calc total;1;387.303;387.303;387.303
83;calc update async;100;0.000306216;2.312e-05;0.0259847
83;calc inner;100;3.40917;2.94562;3.63669
83;calc wait;100;0.361676;0.109734;0.964041
83;calc bound;100;0.0907659;0.0265061;0.115144
83;calc iter;100;3.86409;3.68846;4.03922
83;total;1;415.589;415.589;415.589
84;calc total;1;387.315;387.315;387.315
84;calc update async;100;0.000226086;1.736e-05;0.0190906
84;calc inner;100;3.29138;1.91455;3.61305
84;calc wait;100;0.505219;0.0991791;2.14911
84;calc bound;100;0.0647365;0.0246963;0.11342
84;calc iter;100;3.86389;3.59046;4.16203
84;total;1;415.356;415.356;415.356
85;calc total;1;387.315;387.315;387.315
85;calc update async;100;0.000232691;2.1489e-05;0.0191441
85;calc inner;100;3.40635;2.29587;3.62446
85;calc wait;100;0.385306;0.085831;1.84777
85;calc bound;100;0.069307;0.024703;0.108919
85;calc iter;100;3.86465;3.66054;4.18265
85;total;1;415.492;415.492;415.492
86;calc total;1;387.302;387.302;387.302
86;calc update async;100;0.000304654;3.238e-05;0.0257043
86;calc inner;100;3.4109;2.94912;3.62254
86;calc wait;100;0.35504;0.141955;0.922369
86;calc bound;100;0.0964468;0.0263295;0.116969
86;calc iter;100;3.86498;3.76138;4.03948
86;total;1;415.29;415.29;415.29
87;calc total;1;387.214;387.214;387.214
87;calc update async;100;0.000143809;3.009e-05;0.00975073
87;calc inner;100;3.43459;2.97535;3.59911
87;calc wait;100;0.335955;0.157281;0.913831
87;calc bound;100;0.0902956;0.0268465;0.11251
87;calc iter;100;3.8639;3.75845;4.02417
87;total;1;415.581;415.581;415.581
88;calc total;1;387.315;387.315;387.315
88;calc update async;100;0.000234341;2.468e-05;0.0191982
88;calc inner;100;3.47935;2.91949;3.63674
88;calc wait;100;0.307052;0.0982282;0.988444
88;calc bound;100;0.0775534;0.0292753;0.112437
88;calc iter;100;3.86561;3.74208;3.99717
88;total;1;415.748;415.748;415.748
89;calc total;1;387.315;387.315;387.315
89;calc update async;100;0.00022982;1.849e-05;0.0191779
89;calc inner;100;3.41146;2.62832;3.6158
89;calc wait;100;0.385733;0.141047;1.25573
89;calc bound;100;0.0675558;0.0247556;0.103227
89;calc iter;100;3.86579;3.77401;3.95693
89;total;1;415.619;415.619;415.619
90;calc total;1;387.302;387.302;387.302
90;calc update async;100;0.000291404;2.469e-05;0.0246875
90;calc inner;100;3.48434;3.29637;3.63413
90;calc wait;100;0.291663;0.101045;0.57873
90;calc bound;100;0.0897866;0.0248018;0.111461
90;calc iter;100;3.86666;3.7324;3.97205
90;total;1;415.331;415.331;415.331
91;calc total;1;387.302;387.302;387.302
91;calc update async;100;0.000291444;3.255e-05;0.0246942
91;calc inner;100;3.50244;3.26071;3.64062
91;calc wait;100;0.274696;0.114892;0.550661
91;calc bound;100;0.0864702;0.0255296;0.113699
91;calc iter;100;3.8658;3.76274;3.97577
91;total;1;415.711;415.711;415.711
92;calc total;1;387.205;387.205;387.205
92;calc update async;100;9.75721e-05;1.716e-05;0.00591091
92;calc inner;100;3.44182;3.06732;3.67036
92;calc wait;100;0.352921;0.0647471;0.878562
92;calc bound;100;0.069226;0.0250888;0.110973
92;calc iter;100;3.86423;3.68511;4.05731
92;total;1;415.776;415.776;415.776
93;calc total;1;387.205;387.205;387.205
93;calc update async;100;9.23883e-05;1.787e-05;0.00591906
93;calc inner;100;3.39522;2.64927;3.66126
93;calc wait;100;0.407982;0.0490707;1.23662
93;calc bound;100;0.0608558;0.0248898;0.101147
93;calc iter;100;3.86435;3.76851;4.12984
93;total;1;415.802;415.802;415.802
94;calc total;1;387.163;387.163;387.163
94;calc update async;100;0.00012571;2.6979e-05;0.00830757
94;calc inner;100;3.47892;3.20238;3.69
94;calc wait;100;0.294862;0.0570356;0.750546
94;calc bound;100;0.0899514;0.0258986;0.112597
94;calc iter;100;3.86505;3.77816;4.07057
94;total;1;415.331;415.331;415.331
95;calc total;1;387.096;387.096;387.096
95;calc update async;100;0.000139015;3.586e-05;0.00931517
95;calc inner;100;3.47867;3.26305;3.67916
95;calc wait;100;0.292901;0.120871;0.543076
95;calc bound;100;0.0918529;0.0295149;0.112326
95;calc iter;100;3.86357;3.73856;3.97472
95;total;1;415.307;415.307;415.307
96;calc total;1;387.297;387.297;387.297
96;calc update async;100;0.000213205;1.523e-05;0.0177052
96;calc inner;100;3.08308;0.487482;3.625
96;calc wait;100;0.697364;0.0897017;3.49967
96;calc bound;100;0.0750534;0.0246047;0.152693
96;calc iter;100;3.85782;3.24776;4.34876
96;total;1;415.481;415.481;415.481
97;calc total;1;387.297;387.297;387.297
97;calc update async;100;0.000210915;1.644e-05;0.0177826
97;calc inner;100;3.07393;0.761288;3.62523
97;calc wait;100;0.720622;0.136432;3.03657
97;calc bound;100;0.0606996;0.0247079;0.107178
97;calc iter;100;3.85887;3.42838;4.3207
97;total;1;415.481;415.481;415.481
98;calc total;1;387.297;387.297;387.297
98;calc update async;100;0.00022067;1.73e-05;0.0178725
98;calc inner;100;3.18686;0.557424;3.63804
98;calc wait;100;0.593578;0.135295;3.21143
98;calc bound;100;0.0771763;0.0247426;0.112761
98;calc iter;100;3.86103;3.3675;4.35336
98;total;1;415.48;415.48;415.48
99;calc total;1;387.293;387.293;387.293
99;calc update async;100;0.0002123;1.665e-05;0.0170602
99;calc inner;100;3.22015;1.83548;3.63722
99;calc wait;100;0.552624;0.137866;2.69893
99;calc bound;100;0.0852164;0.0265952;0.1291
99;calc iter;100;3.8606;3.4231;4.64103
99;total;1;415.48;415.48;415.48
100;calc total;1;387.297;387.297;387.297
100;calc update async;100;0.000217959;1.507e-05;0.0179219
100;calc inner;100;3.11336;1.85736;3.5977
100;calc wait;100;0.67454;0.120946;2.05968
100;calc bound;100;0.0719605;0.0249802;0.124065
100;calc iter;100;3.86228;3.4508;4.11426
100;total;1;415.455;415.455;415.455
101;calc total;1;387.297;387.297;387.297
101;calc update async;100;0.000213735;1.744e-05;0.0179611
101;calc inner;100;3.18905;0.537034;3.60728
101;calc wait;100;0.604862;0.10817;3.44175
101;calc bound;100;0.0641637;0.0263578;0.116933
101;calc iter;100;3.86065;3.55139;4.20536
101;total;1;415.456;415.456;415.456
102;calc total;1;387.292;387.292;387.292
102;calc update async;100;0.000215023;2.9919e-05;0.0169079
102;calc inner;100;3.27205;2.57003;3.62163
102;calc wait;100;0.495532;0.0526578;1.23065
102;calc bound;100;0.091981;0.0261971;0.114793
102;calc iter;100;3.8622;3.63992;4.21143
102;total;1;415.457;415.457;415.457
103;calc total;1;387.214;387.214;387.214
103;calc update async;100;0.000149111;1.776e-05;0.0104786
103;calc inner;100;3.26275;2.56051;3.6296
103;calc wait;100;0.508846;0.0503127;1.24255
103;calc bound;100;0.0869956;0.0247619;0.115562
103;calc iter;100;3.86075;3.65522;4.21511
103;total;1;415.452;415.452;415.452
104;calc total;1;387.297;387.297;387.297
104;calc update async;100;0.000121446;1.511e-05;0.00913572
104;calc inner;100;3.22753;1.80962;3.67173
104;calc wait;100;0.562061;0.0571524;2.3014
104;calc bound;100;0.0604591;0.0246239;0.123686
104;calc iter;100;3.85908;3.61202;4.54757
104;total;1;415.405;415.405;415.405
105;calc total;1;387.296;387.296;387.296
105;calc update async;100;0.000127489;1.5989e-05;0.0091704
105;calc inner;100;3.16236;0.479153;3.67672
105;calc wait;100;0.618388;0.080772;3.81881
105;calc bound;100;0.0750127;0.0283015;0.117351
105;calc iter;100;3.86323;3.39901;4.5263
105;total;1;415.402;415.402;415.402
106;calc total;1;387.296;387.296;387.296
106;calc update async;100;0.000133855;1.673e-05;0.00923482
106;calc inner;100;3.29652;1.73188;3.68561
106;calc wait;100;0.476713;0.0700152;2.31412
106;calc bound;100;0.0832945;0.0261152;0.113937
106;calc iter;100;3.86324;3.55281;4.5897
106;total;1;415.405;415.405;415.405
107;calc total;1;387.292;387.292;387.292
107;calc update async;100;0.000197542;2.165e-05;0.0155175
107;calc inner;100;3.31967;1.50105;3.65845
107;calc wait;100;0.453183;0.113079;2.61323
107;calc bound;100;0.0822019;0.0294762;0.107788
107;calc iter;100;3.86316;3.55643;4.56876
107;total;1;415.36;415.36;415.36
108;calc total;1;387.258;387.258;387.258
108;calc update async;100;8.62262e-05;1.618e-05;0.00505463
108;calc inner;100;3.30581;2.52552;3.64763
108;calc wait;100;0.482172;0.0698441;1.39582
108;calc bound;100;0.0690235;0.0249874;0.118793
108;calc iter;100;3.86358;3.55815;4.16107
108;total;1;415.324;415.324;415.324
109;calc total;1;387.258;387.258;387.258
109;calc update async;100;8.63762e-05;2.305e-05;0.00486383
109;calc inner;100;3.40678;2.55819;3.64618
109;calc wait;100;0.372221;0.0766952;1.37398
109;calc bound;100;0.0765633;0.0264279;0.100059
109;calc iter;100;3.86324;3.75074;4.18143
109;total;1;415.329;415.329;415.329
110;calc total;1;387.214;387.214;387.214
110;calc update async;100;0.000121677;2.7569e-05;0.00778855
110;calc inner;100;3.37397;2.54969;3.66292
110;calc wait;100;0.388994;0.0769404;1.37872
110;calc bound;100;0.0951063;0.0262024;0.114383
110;calc iter;100;3.86319;3.75372;4.14183
110;total;1;415.412;415.412;415.412
111;calc total;1;387.154;387.154;387.154
111;calc update async;100;0.000124915;2.682e-05;0.00869254
111;calc inner;100;3.40845;2.56533;3.65824
111;calc wait;100;0.360767;0.0686101;1.36533
111;calc bound;100;0.0839441;0.0298189;0.109422
111;calc iter;100;3.86248;3.74749;4.15891
111;total;1;415.326;415.326;415.326
112;calc total;1;387.276;387.276;387.276
112;calc update async;100;7.4713e-05;1.624e-05;0.00355858
112;calc inner;100;3.26393;1.93257;3.67718
112;calc wait;100;0.522033;0.0956407;2.14665
112;calc bound;100;0.072568;0.0263625;0.112927
112;calc iter;100;3.8618;3.56552;4.17688
112;total;1;415.788;415.788;415.788
113;calc total;1;387.276;387.276;387.276
113;calc update async;100;6.93958e-05;1.72e-05;0.00351647
113;calc inner;100;2.995;0.493754;3.67248
113;calc wait;100;0.793904;0.0707083;3.75558
113;calc bound;100;0.0647423;0.0268662;0.113417
113;calc iter;100;3.85858;3.21006;4.31554
113;total;1;415.36;415.36;415.36
114;calc total;1;387.276;387.276;387.276
114;calc update async;100;8.3095e-05;2.234e-05;0.00398039
114;calc inner;100;3.30985;2.00989;3.68272
114;calc wait;100;0.464251;0.0887917;2.07924
114;calc bound;100;0.0827515;0.0260932;0.119933
114;calc iter;100;3.86143;3.57327;4.17729
114;total;1;415.853;415.853;415.853
115;calc total;1;387.267;387.267;387.267
115;calc update async;100;0.000144971;3.257e-05;0.00988453
115;calc inner;100;3.30523;2.02215;3.65139
115;calc wait;100;0.458274;0.127886;2.03858
115;calc bound;100;0.0939724;0.0270626;0.139213
115;calc iter;100;3.86169;3.5735;4.17172
115;total;1;415.355;415.355;415.355
116;calc total;1;387.271;387.271;387.271
116;calc update async;100;5.254e-05;1.358e-05;0.00132512
116;calc inner;100;3.27825;1.77676;3.64454
116;calc wait;100;0.501995;0.103729;2.17456
116;calc bound;100;0.0776451;0.0249161;0.125997
116;calc iter;100;3.86246;3.66687;4.11134
116;total;1;415.535;415.535;415.535
117;calc total;1;387.267;387.267;387.267
117;calc update async;100;6.54566e-05;1.6899e-05;0.00271306
117;calc inner;100;3.20015;0.571681;3.64436
117;calc wait;100;0.586358;0.0752631;3.88751
117;calc bound;100;0.0714678;0.0246731;0.123987
117;calc iter;100;3.86202;3.33662;4.58016
117;total;1;415.81;415.81;415.81
118;calc total;1;387.271;387.271;387.271
118;calc update async;100;9.55903e-05;1.714e-05;0.00505934
118;calc inner;100;3.21776;0.480611;3.63863
118;calc wait;100;0.55601;0.119198;3.9981
118;calc bound;100;0.0847125;0.0260944;0.123936
118;calc iter;100;3.86252;3.3589;4.77486
118;total;1;415.936;415.936;415.936
119;calc total;1;387.213;387.213;387.213
119;calc update async;100;0.000125272;1.69e-05;0.0086022
119;calc inner;100;3.2164;1.84118;3.62819
119;calc wait;100;0.558731;0.128102;2.10995
119;calc bound;100;0.0811334;0.026234;0.138204
119;calc iter;100;3.86031;3.62829;4.25365
119;total;1;415.444;415.444;415.444
120;calc total;1;387.25;387.25;387.25
120;calc update async;100;5.24328e-05;2.242e-05;0.00118122
120;calc inner;100;3.42654;2.87697;3.67342
120;calc wait;100;0.343038;0.0710328;0.916098
120;calc bound;100;0.0845441;0.0269623;0.116763
120;calc iter;100;3.86376;3.73101;3.96886
120;total;1;415.565;415.565;415.565
121;calc total;1;387.25;387.25;387.25
121;calc update async;100;4.70931e-05;2.18e-05;0.00108083
121;calc inner;100;3.34699;1.34957;3.66443
121;calc wait;100;0.434586;0.0801721;2.57551
121;calc bound;100;0.0757006;0.024656;0.115683
121;calc iter;100;3.86329;3.59734;4.14074
121;total;1;415.712;415.712;415.712
122;calc total;1;387.248;387.248;387.248
122;calc update async;100;6.21577e-05;2.0119e-05;0.00237871
122;calc inner;100;3.43402;2.91778;3.68059
122;calc wait;100;0.333679;0.0597842;0.88171
122;calc bound;100;0.0838432;0.0301878;0.117425
122;calc iter;100;3.86365;3.76945;3.97075
122;total;1;415.477;415.477;415.477
123;calc total;1;387.248;387.248;387.248
123;calc update async;100;0.00011346;2.9849e-05;0.0067636
123;calc inner;100;3.41646;2.88301;3.6862
123;calc wait;100;0.346905;0.0616199;0.902475
123;calc bound;100;0.0953062;0.0278572;0.113618
123;calc iter;100;3.86369;3.74256;3.97372
123;total;1;415.404;415.404;415.404
124;calc total;1;387.236;387.236;387.236
124;calc update async;100;0.000124299;2.6149e-05;0.00822845
124;calc inner;100;3.42247;2.52265;3.66457
124;calc wait;100;0.349786;0.0760079;1.3237
124;calc bound;100;0.0835207;0.0261193;0.107253
124;calc iter;100;3.86269;3.74533;3.96182
124;total;1;415.511;415.511;415.511
125;calc total;1;387.236;387.236;387.236
125;calc update async;100;0.000123871;2.179e-05;0.00816373
125;calc inner;100;3.39746;1.90423;3.6635
125;calc wait;100;0.370321;0.0768687;2.18637
125;calc bound;100;0.0857041;0.0283842;0.111761
125;calc iter;100;3.8612;3.57053;4.17253
125;total;1;415.315;415.315;415.315
126;calc total;1;387.232;387.232;387.232
126;calc update async;100;0.000185459;2.0179e-05;0.01433
126;calc inner;100;3.30423;0.483346;3.68452
126;calc wait;100;0.474114;0.0788573;3.63897
126;calc bound;100;0.072092;0.0264484;0.110204
126;calc iter;100;3.86048;3.32076;4.15345
126;total;1;415.309;415.309;415.309
127;calc total;1;387.228;387.228;387.228
127;calc update async;100;0.000144003;1.9429e-05;0.010641
127;calc inner;100;3.36557;2.32339;3.6859
127;calc wait;100;0.411461;0.094687;1.57715
127;calc bound;100;0.0810461;0.0255605;0.115391
127;calc iter;100;3.86271;3.62159;4.01957
127;total;1;415.315;415.315;415.315
128;calc total;1;387.36;387.36;387.36
128;calc update async;100;8.85756e-05;2.497e-05;0.00399502
128;calc inner;100;3.41972;2.41972;3.66257
128;calc wait;100;0.350609;0.0912029;1.3664
128;calc bound;100;0.0886003;0.0275903;0.143866
128;calc iter;100;3.85949;3.66628;4.12052
128;total;1;415.805;415.805;415.805
129;calc total;1;387.321;387.321;387.321
129;calc update async;100;0.000102801;2.2059e-05;0.0065874
129;calc inner;100;3.22196;0.574389;3.63993
129;calc wait;100;0.573016;0.101366;3.67554
129;calc bound;100;0.0630197;0.0248056;0.107651
129;calc iter;100;3.85875;3.58517;4.30849
129;total;1;415.798;415.798;415.798
130;calc total;1;387.321;387.321;387.321
130;calc update async;100;0.000112677;2.451e-05;0.00667702
130;calc inner;100;3.4198;2.49518;3.65044
130;calc wait;100;0.355781;0.114712;1.25768
130;calc bound;100;0.0833597;0.0272445;0.110555
130;calc iter;100;3.85924;3.65642;4.08894
130;total;1;415.797;415.797;415.797
131;calc total;1;387.125;387.125;387.125
131;calc update async;100;0.000139759;3.2119e-05;0.00928818
131;calc inner;100;3.41271;2.51354;3.67186
131;calc wait;100;0.346505;0.111943;1.20662
131;calc bound;100;0.0978708;0.0259663;0.145161
131;calc iter;100;3.85733;3.63971;4.07858
131;total;1;415.81;415.81;415.81
132;calc total;1;387.309;387.309;387.309
132;calc update async;100;7.13554e-05;2.3349e-05;0.00284743
132;calc inner;100;3.40758;2.84574;3.62626
132;calc wait;100;0.368198;0.0846402;1.00522
132;calc bound;100;0.0810554;0.0255027;0.107195
132;calc iter;100;3.85795;3.5624;4.16675
132;total;1;415.853;415.853;415.853
133;calc total;1;387.304;387.304;387.304
133;calc update async;100;8.13668e-05;2.026e-05;0.00410059
133;calc inner;100;3.35031;2.43866;3.6258
133;calc wait;100;0.429785;0.0345477;1.71681
133;calc bound;100;0.076369;0.0248227;0.111035
133;calc iter;100;3.85696;3.45873;4.18032
133;total;1;415.437;415.437;415.437
134;calc total;1;387.125;387.125;387.125
134;calc update async;100;6.70634e-05;1.847e-05;0.00260076
134;calc inner;100;3.32831;1.94502;3.64872
134;calc wait;100;0.444442;0.101787;2.08845
134;calc bound;100;0.0800471;0.0270891;0.118965
134;calc iter;100;3.85324;3.29226;4.09235
134;total;1;415.852;415.852;415.852
135;calc total;1;386.972;386.972;386.972
135;calc update async;100;0.000120203;2.29e-05;0.00742005
135;calc inner;100;3.40437;2.84941;3.6455
135;calc wait;100;0.360206;0.0980441;0.961253
135;calc bound;100;0.0891107;0.0263317;0.121321
135;calc iter;100;3.85449;3.57753;4.1303
135;total;1;415.45;415.45;415.45
136;calc total;1;387.324;387.324;387.324
136;calc update async;100;5.60383e-05;2.36e-05;0.00124562
136;calc inner;100;3.52405;3.20953;3.66667
136;calc wait;100;0.239529;0.101288;0.651033
136;calc bound;100;0.0888299;0.0337101;0.126434
136;calc iter;100;3.85517;3.53531;4.00779
136;total;1;415.439;415.439;415.439
137;calc total;1;387.321;387.321;387.321
137;calc update async;100;5.11206e-05;2.1149e-05;0.00149926
137;calc inner;100;3.43116;2.71125;3.66181
137;calc wait;100;0.351705;0.0719281;1.19369
137;calc bound;100;0.0701819;0.0247608;0.113989
137;calc iter;100;3.85469;3.58462;4.03197
137;total;1;415.845;415.845;415.845
138;calc total;1;387.321;387.321;387.321
138;calc update async;100;0.000105883;2.43e-05;0.00647487
138;calc inner;100;3.5332;3.19304;3.67084
138;calc wait;100;0.235462;0.0902643;0.685331
138;calc bound;100;0.0847354;0.0328446;0.131112
138;calc iter;100;3.85516;3.61325;3.97362
138;total;1;415.843;415.843;415.843
139;calc total;1;387.124;387.124;387.124
139;calc update async;100;6.03374e-05;3.301e-05;0.00156053
139;calc inner;100;3.50307;3.23901;3.6628
139;calc wait;100;0.249307;0.119096;0.504554
139;calc bound;100;0.0985425;0.0280269;0.124918
139;calc iter;100;3.85329;3.62655;4.02654
139;total;1;415.843;415.843;415.843
140;calc total;1;387.088;387.088;387.088
140;calc update async;100;5.56407e-05;2.7419e-05;0.00133683
140;calc inner;100;3.54167;3.23337;3.67848
140;calc wait;100;0.220919;0.0844712;0.711482
140;calc bound;100;0.0881071;0.0302529;0.110902
140;calc iter;100;3.85166;3.51996;4.16424
140;total;1;415.861;415.861;415.861
141;calc total;1;387.088;387.088;387.088
141;calc update async;100;5.01082e-05;1.9709e-05;0.00122115
141;calc inner;100;3.52134;2.99013;3.68072
141;calc wait;100;0.258125;0.0597563;0.997002
141;calc bound;100;0.0697605;0.0427166;0.101718
141;calc iter;100;3.85112;3.5299;4.06605
141;total;1;415.858;415.858;415.858
142;calc total;1;386.972;386.972;386.972
142;calc update async;100;8.31454e-05;2.751e-05;0.00398077
142;calc inner;100;3.55096;3.33347;3.6742
142;calc wait;100;0.206445;0.0802058;0.455972
142;calc bound;100;0.0908474;0.0286271;0.131559
142;calc iter;100;3.85054;3.67739;4.00654
142;total;1;415.862;415.862;415.862
143;calc total;1;386.942;386.942;386.942
143;calc update async;100;6.22421e-05;2.892e-05;0.00157086
143;calc inner;100;3.54456;3.28417;3.68626
143;calc wait;100;0.211615;0.101434;0.468496
143;calc bound;100;0.0939836;0.0268459;0.134801
143;calc iter;100;3.85029;3.58449;4.00436
143;total;1;415.861;415.861;415.861
144;calc total;1;387.342;387.342;387.342
144;calc update async;100;7.52502e-05;1.869e-05;0.00342454
144;calc inner;100;3.30321;2.27792;3.65154
144;calc wait;100;0.470803;0.102332;1.58058
144;calc bound;100;0.079433;0.0248293;0.134628
144;calc iter;100;3.85601;3.62771;4.14621
144;total;1;415.518;415.518;415.518
145;calc total;1;387.32;387.32;387.32
145;calc update async;100;7.58748e-05;1.982e-05;0.00443932
145;calc inner;100;3.06521;0.822361;3.63496
145;calc wait;100;0.721406;0.0749634;3.14904
145;calc bound;100;0.0629981;0.0250307;0.117868
145;calc iter;100;3.85388;3.52394;4.237
145;total;1;415.919;415.919;415.919
146;calc total;1;387.32;387.32;387.32
146;calc update async;100;8.39433e-05;2.1109e-05;0.00447675
146;calc inner;100;3.30934;1.61928;3.65198
146;calc wait;100;0.463209;0.0638063;2.35547
146;calc bound;100;0.0808722;0.0302621;0.119214
146;calc iter;100;3.85579;3.64782;4.14672
146;total;1;415.921;415.921;415.921
147;calc total;1;387.124;387.124;387.124
147;calc update async;100;5.7336e-05;2.339e-05;0.00144792
147;calc inner;100;3.31468;2.28597;3.64368
147;calc wait;100;0.443238;0.11556;1.45523
147;calc bound;100;0.0933329;0.0367158;0.131809
147;calc iter;100;3.85396;3.60202;4.00354
147;total;1;415.914;415.914;415.914
148;calc total;1;387.308;387.308;387.308
148;calc update async;100;8.85342e-05;2.082e-05;0.00432423
148;calc inner;100;3.33628;2.57079;3.67073
148;calc wait;100;0.433605;0.0948897;1.42039
148;calc bound;100;0.0816941;0.044696;0.116619
148;calc iter;100;3.85483;3.5291;4.04782
148;total;1;415.97;415.97;415.97
149;calc total;1;387.304;387.304;387.304
149;calc update async;100;9.30388e-05;1.875e-05;0.00568534
149;calc inner;100;3.2434;1.3201;3.6549
149;calc wait;100;0.535372;0.0808453;2.73677
149;calc bound;100;0.0700146;0.0249158;0.1382
149;calc iter;100;3.85223;3.50358;4.17816
149;total;1;415.968;415.968;415.968
150;calc total;1;387.12;387.12;387.12
150;calc update async;100;6.26702e-05;1.7699e-05;0.00194885
150;calc inner;100;3.34201;2.24159;3.65188
150;calc wait;100;0.421482;0.125498;1.68815
150;calc bound;100;0.0873225;0.0305312;0.137266
150;calc iter;100;3.85322;3.62793;4.1655
150;total;1;415.97;415.97;415.97
151;calc total;1;386.971;386.971;386.971
151;calc update async;100;8.8018e-05;2.7719e-05;0.00457965
151;calc inner;100;3.35318;2.72878;3.65934
151;calc wait;100;0.401282;0.0887701;1.03377
151;calc bound;100;0.0944734;0.0600327;0.14446
151;calc iter;100;3.85151;3.49673;3.98865
151;total;1;415.968;415.968;415.968
152;calc total;1;387.136;387.136;387.136
152;calc update async;100;5.37018e-05;1.939e-05;0.00127543
152;calc inner;100;3.34679;1.75343;3.66424
152;calc wait;100;0.42772;0.0746914;2.08833
152;calc bound;100;0.0788675;0.0263554;0.107091
152;calc iter;100;3.85414;3.5985;4.12234
152;total;1;415.966;415.966;415.966
153;calc total;1;387.136;387.136;387.136
153;calc update async;100;4.81329e-05;2.075e-05;0.00133611
153;calc inner;100;3.12187;0.677198;3.64871
153;calc wait;100;0.664577;0.0868777;3.46532
153;calc bound;100;0.0665612;0.0250504;0.107993
153;calc iter;100;3.85443;3.52512;4.28955
153;total;1;415.966;415.966;415.966
154;calc total;1;387.12;387.12;387.12
154;calc update async;100;6.20806e-05;2.247e-05;0.00197645
154;calc inner;100;3.37859;2.48808;3.68926
154;calc wait;100;0.39422;0.0975191;1.39333
154;calc bound;100;0.0809885;0.0301931;0.110856
154;calc iter;100;3.85423;3.64759;4.11984
154;total;1;415.965;415.965;415.965
155;calc total;1;387.119;387.119;387.119
155;calc update async;100;6.55157e-05;2.5459e-05;0.00192758
155;calc inner;100;3.38043;2.60146;3.68896
155;calc wait;100;0.381666;0.0638932;1.24103
155;calc bound;100;0.0918934;0.032797;0.130638
155;calc iter;100;3.8541;3.57759;3.97705
155;total;1;415.966;415.966;415.966
156;calc total;1;386.965;386.965;386.965
156;calc update async;100;8.20462e-05;2.266e-05;0.0040058
156;calc inner;100;3.37195;2.50136;3.66241
156;calc wait;100;0.403199;0.0819589;1.45981
156;calc bound;100;0.0765509;0.0261883;0.129167
156;calc iter;100;3.8528;3.58853;4.08501
156;total;1;415.95;415.95;415.95
157;calc total;1;386.965;386.965;386.965
157;calc update async;100;7.34944e-05;1.76e-05;0.00397126
157;calc inner;100;3.11351;1.18841;3.65569
157;calc wait;100;0.672562;0.10542;2.81283
157;calc bound;100;0.0658458;0.0247339;0.10825
157;calc iter;100;3.85331;3.53009;4.20678
157;total;1;415.951;415.951;415.951
158;calc total;1;386.942;386.942;386.942
158;calc update async;100;6.24303e-05;2.838e-05;0.00177884
158;calc inner;100;3.38332;2.67736;3.65858
158;calc wait;100;0.379764;0.102883;1.30634
158;calc bound;100;0.0892528;0.0262495;0.113879
158;calc iter;100;3.85315;3.64819;4.06503
158;total;1;415.939;415.939;415.939
159;calc total;1;386.927;386.927;386.927
159;calc update async;100;6.55025e-05;3.2349e-05;0.00183833
159;calc inner;100;3.38312;2.77017;3.66755
159;calc wait;100;0.378565;0.0776201;1.03456
159;calc bound;100;0.0902902;0.028621;0.132324
159;calc iter;100;3.85284;3.64835;4.02685
159;total;1;415.938;415.938;415.938
160;calc total;1;387.303;387.303;387.303
160;calc update async;100;0.000122788;1.6929e-05;0.00874042
160;calc inner;100;2.90832;0.540798;3.6732
160;calc wait;100;0.877266;0.0717063;3.90109
160;calc bound;100;0.0672133;0.0249757;0.163082
160;calc iter;100;3.85497;2.96436;4.53267
160;total;1;415.471;415.471;415.471
161;calc total;1;387.303;387.303;387.303
161;calc update async;100;0.00012195;1.62e-05;0.00873529
161;calc inner;100;2.95801;0.828156;3.69068
161;calc wait;100;0.833264;0.0573847;3.57554
161;calc bound;100;0.0635645;0.0249135;0.113387
161;calc iter;100;3.85581;3.23459;4.51008
161;total;1;415.94;415.94;415.94
162;calc total;1;387.303;387.303;387.303
162;calc update async;100;0.000142822;2.4e-05;0.00948076
162;calc inner;100;3.18174;1.65101;3.65527
162;calc wait;100;0.581585;0.0963473;2.54897
162;calc bound;100;0.0916502;0.024855;0.163155
162;calc iter;100;3.8569;3.30063;4.54936
162;total;1;415.934;415.934;415.934
163;calc total;1;387.118;387.118;387.118
163;calc update async;100;0.000133435;2.128e-05;0.00851332
163;calc inner;100;3.17201;1.66572;3.62482
163;calc wait;100;0.58448;0.0724188;2.49736
163;calc bound;100;0.0968858;0.024887;0.152923
163;calc iter;100;3.85467;3.33216;4.49989
163;total;1;415.935;415.935;415.935
164;calc total;1;387.303;387.303;387.303
164;calc update async;100;0.000132732;1.8889e-05;0.00937358
164;calc inner;100;3.03599;0.933655;3.66431
164;calc wait;100;0.744936;0.078997;3.41321
164;calc bound;100;0.0717612;0.0247813;0.151655
164;calc iter;100;3.85436;3.30405;4.53266
164;total;1;415.925;415.925;415.925
165;calc total;1;387.303;387.303;387.303
165;calc update async;100;0.000133968;1.7389e-05;0.00958541
165;calc inner;100;3.00703;0.501286;3.71029
165;calc wait;100;0.777362;0.0980768;4.22539
165;calc bound;100;0.0716492;0.0248963;0.119704
165;calc iter;100;3.85739;2.95488;4.98648
165;total;1;415.915;415.915;415.915
166;calc total;1;387.118;387.118;387.118
166;calc update async;100;0.00013832;2.024e-05;0.00856428
166;calc inner;100;3.20241;1.86492;3.6559
166;calc wait;100;0.557675;0.0806212;2.4269
166;calc bound;100;0.0946901;0.0267144;0.16874
166;calc iter;100;3.8557;3.35303;4.37734
166;total;1;415.925;415.925;415.925
167;calc total;1;386.97;386.97;386.97
167;calc update async;100;0.000138451;2.9539e-05;0.00896999
167;calc inner;100;3.20839;1.8685;3.67917
167;calc wait;100;0.549834;0.108721;2.40434
167;calc bound;100;0.0950303;0.0281436;0.156706
167;calc iter;100;3.85418;3.31535;4.37319
167;total;1;415.913;415.913;415.913
168;calc total;1;387.312;387.312;387.312
168;calc update async;100;6.10049e-05;2.0439e-05;0.00219414
168;calc inner;100;3.22604;0.887025;3.66153
168;calc wait;100;0.556528;0.0859467;3.1919
168;calc bound;100;0.0716565;0.0318355;0.115501
168;calc iter;100;3.85745;3.2178;4.28591
168;total;1;415.893;415.893;415.893
169;calc total;1;387.312;387.312;387.312
169;calc update async;100;6.65928e-05;3.0019e-05;0.0022522
169;calc inner;100;3.32165;0.62696;3.67581
169;calc wait;100;0.458632;0.0815706;3.56382
169;calc bound;100;0.0767271;0.029436;0.113142
169;calc iter;100;3.85946;3.26622;4.23805
169;total;1;415.892;415.892;415.892
170;calc total;1;387.303;387.303;387.303
170;calc update async;100;0.000140252;3.1379e-05;0.00956811
170;calc inner;100;3.36261;2.56963;3.66532
170;calc wait;100;0.405294;0.0920555;1.27051
170;calc bound;100;0.0906018;0.0258395;0.112992
170;calc iter;100;3.85979;3.59621;4.04563
170;total;1;415.86;415.86;415.86
171;calc total;1;387.118;387.118;387.118
171;calc update async;100;0.000135691;3.3489e-05;0.00887553
171;calc inner;100;3.35367;2.57694;3.67012
171;calc wait;100;0.409103;0.103145;1.27064
171;calc bound;100;0.0949424;0.0265037;0.121847
171;calc iter;100;3.8579;3.6013;4.0274
171;total;1;415.858;415.858;415.858
172;calc total;1;387.084;387.084;387.084
172;calc update async;100;6.10265e-05;1.999e-05;0.00214818
172;calc inner;100;3.29259;1.03428;3.69153
172;calc wait;100;0.486493;0.0659329;3.22794
172;calc bound;100;0.0768242;0.0269579;0.116298
172;calc iter;100;3.85729;3.40276;4.3637
172;total;1;415.451;415.451;415.451
173;calc total;1;387.084;387.084;387.084
173;calc update async;100;5.90095e-05;2.214e-05;0.00203733
173;calc inner;100;3.27526;0.480374;3.68931
173;calc wait;100;0.501484;0.0845679;3.65685
173;calc bound;100;0.077895;0.0293423;0.111019
173;calc iter;100;3.85725;3.23491;4.26973
173;total;1;415.82;415.82;415.82
174;calc total;1;386.97;386.97;386.97
174;calc update async;100;0.000133063;2.439e-05;0.00872597
174;calc inner;100;3.36051;2.30567;3.68063
174;calc wait;100;0.400486;0.0692648;1.46182
174;calc bound;100;0.0941829;0.0264697;0.115272
174;calc iter;100;3.8568;3.64306;4.05163
174;total;1;415.82;415.82;415.82
175;calc total;1;386.941;386.941;386.941
175;calc update async;100;7.49687e-05;3.3699e-05;0.00276842
175;calc inner;100;3.3698;2.4487;3.69756
175;calc wait;100;0.394049;0.0859775;1.23886
175;calc bound;100;0.0923656;0.0264803;0.119517
175;calc iter;100;3.85651;3.63562;4.02673
175;total;1;415.816;415.816;415.816
176;calc total;1;387.148;387.148;387.148
176;calc update async;100;5.88495e-05;1.4439e-05;0.00209544
176;calc inner;100;2.94196;0.501249;3.65045
176;calc wait;100;0.843719;0.110019;3.99819
176;calc bound;100;0.071586;0.0246639;0.121446
176;calc iter;100;3.85895;3.19599;4.54959
176;total;1;415.841;415.841;415.841
177;calc total;1;387.148;387.148;387.148
177;calc update async;100;5.54061e-05;1.805e-05;0.00206303
177;calc inner;100;3.16657;1.42809;3.66868
177;calc wait;100;0.62036;0.0616951;2.49955
177;calc bound;100;0.0652396;0.0247023;0.122638
177;calc iter;100;3.85587;3.41174;4.36744
177;total;1;415.789;415.789;415.789
178;calc total;1;387.148;387.148;387.148
178;calc update async;100;6.96191e-05;2.257e-05;0.0022281
178;calc inner;100;3.26039;1.8124;3.66115
178;calc wait;100;0.503725;0.0795697;2.18389
178;calc bound;100;0.092229;0.0251007;0.146795
178;calc iter;100;3.85942;3.43712;4.37027
178;total;1;415.779;415.779;415.779
179;calc total;1;387.117;387.117;387.117
179;calc update async;100;0.00013985;1.9019e-05;0.00941973
179;calc inner;100;3.25565;1.77283;3.66041
179;calc wait;100;0.507984;0.0967984;2.30686
179;calc bound;100;0.0936077;0.0264928;0.151645
179;calc iter;100;3.85894;3.43757;4.3627
179;total;1;415.786;415.786;415.786
180;calc total;1;387.134;387.134;387.134
180;calc update async;100;5.29319e-05;1.605e-05;0.001759
180;calc inner;100;3.06361;0.536587;3.656
180;calc wait;100;0.711602;0.0600659;3.61954
180;calc bound;100;0.0754729;0.0316555;0.14771
180;calc iter;100;3.85409;3.13676;4.40636
180;total;1;415.834;415.834;415.834
181;calc total;1;387.117;387.117;387.117
181;calc update async;100;0.000124886;1.575e-05;0.00877471
181;calc inner;100;3.18628;1.20145;3.66103
181;calc wait;100;0.591441;0.0930058;3.06234
181;calc bound;100;0.0739487;0.0247005;0.126599
181;calc iter;100;3.85537;3.2699;4.70855
181;total;1;415.816;415.816;415.816
182;calc total;1;387.117;387.117;387.117
182;calc update async;100;0.000136631;2.446e-05;0.00875988
182;calc inner;100;3.27018;2.13404;3.65932
182;calc wait;100;0.487653;0.0573092;2.10035
182;calc bound;100;0.0982929;0.0247659;0.134312
182;calc iter;100;3.8576;3.36837;4.56484
182;total;1;415.818;415.818;415.818
183;calc total;1;386.97;386.97;386.97
183;calc update async;100;0.000136019;2.3379e-05;0.0087286
183;calc inner;100;3.26928;2.12556;3.66022
183;calc wait;100;0.48478;0.0509029;1.88424
183;calc bound;100;0.100214;0.025013;0.163413
183;calc iter;100;3.85587;3.41552;4.26113
183;total;1;415.797;415.797;415.797
184;calc total;1;387.014;387.014;387.014
184;calc update async;100;6.49208e-05;1.935e-05;0.00252821
184;calc inner;100;3.33768;0.696856;3.68474
184;calc wait;100;0.430733;0.0666884;3.62506
184;calc bound;100;0.0819096;0.0246869;0.120823
184;calc iter;100;3.85846;3.38317;4.39069
184;total;1;415.822;415.822;415.822
185;calc total;1;387.014;387.014;387.014
185;calc update async;100;6.73967e-05;2.6549e-05;0.00243782
185;calc inner;100;3.43236;2.67924;3.69758
185;calc wait;100;0.339325;0.0774596;1.19645
185;calc bound;100;0.0859776;0.027155;0.134357
185;calc iter;100;3.85973;3.7048;3.99913
185;total;1;415.821;415.821;415.821
186;calc total;1;386.997;386.997;386.997
186;calc update async;100;8.81993e-05;2.7089e-05;0.00474229
186;calc inner;100;3.44652;2.69919;3.69489
186;calc wait;100;0.307047;0.0483348;1.16241
186;calc bound;100;0.0951894;0.0355909;0.13335
186;calc iter;100;3.85999;3.71464;3.99344
186;total;1;415.797;415.797;415.797
187;calc total;1;386.997;386.997;386.997
187;calc update async;100;8.87258e-05;2.8299e-05;0.00461192
187;calc inner;100;3.4423;2.70184;3.70466
187;calc wait;100;0.325419;0.101095;1.15601
187;calc bound;100;0.0907641;0.034264;0.110361
187;calc iter;100;3.8598;3.714;3.97576
187;total;1;415.822;415.822;415.822
188;calc total;1;386.937;386.937;386.937
188;calc update async;100;6.53691e-05;1.7689e-05;0.00261576
188;calc inner;100;3.31739;0.52827;3.66827
188;calc wait;100;0.45129;0.0636185;3.86202
188;calc bound;100;0.085932;0.0288491;0.13591
188;calc iter;100;3.85938;3.21391;4.45673
188;total;1;415.78;415.78;415.78
189;calc total;1;386.937;386.937;386.937
189;calc update async;100;6.62856e-05;2.363e-05;0.00256709
189;calc inner;100;3.41699;2.43407;3.66394
189;calc wait;100;0.343418;0.0663556;1.95788
189;calc bound;100;0.0876907;0.0369662;0.138772
189;calc iter;100;3.85931;3.53431;4.43491
189;total;1;415.785;415.785;415.785
190;calc total;1;386.928;386.928;386.928
190;calc update async;100;9.06748e-05;2.868e-05;0.00468189
190;calc inner;100;3.43165;2.62236;3.69152
190;calc wait;100;0.332753;0.0625766;1.2984
190;calc bound;100;0.0929568;0.0264236;0.131191
190;calc iter;100;3.85947;3.70304;4.31033
190;total;1;415.768;415.768;415.768
191;calc total;1;386.922;386.922;386.922
191;calc update async;100;9.63346e-05;2.916e-05;0.00537032
191;calc inner;100;3.43044;2.62656;3.69322
191;calc wait;100;0.330191;0.0718112;1.30761
191;calc bound;100;0.0956257;0.0290045;0.112646
191;calc iter;100;3.85934;3.70706;4.03715
191;total;1;415.785;415.785;415.785
192;calc total;1;387.357;387.357;387.357
192;calc update async;100;9.42339e-05;2.287e-05;0.00470895
192;calc inner;100;3.07699;0.497881;3.64321
192;calc wait;100;0.692085;0.0322068;4.14561
192;calc bound;100;0.081021;0.030768;0.139539
192;calc iter;100;3.85051;3.24147;4.73007
192;total;1;415.83;415.83;415.83
193;calc total;1;387.337;387.337;387.337
193;calc update async;100;0.000120434;2.094e-05;0.00854264
193;calc inner;100;2.84249;0.501101;3.6627
193;calc wait;100;0.942597;0.0891609;3.78417
193;calc bound;100;0.0645658;0.0249003;0.151687
193;calc iter;100;3.8504;3.2876;4.36023
193;total;1;415.812;415.812;415.812
194;calc total;1;387.337;387.337;387.337
194;calc update async;100;0.000132363;2.458e-05;0.00874776
194;calc inner;100;3.08627;0.671541;3.65971
194;calc wait;100;0.683715;0.04673;3.29582
194;calc bound;100;0.0799747;0.0416784;0.14247
194;calc iter;100;3.85047;3.24578;4.45927
194;total;1;415.797;415.797;415.797
195;calc total;1;387.194;387.194;387.194
195;calc update async;100;0.000176758;2.1579e-05;0.0133764
195;calc inner;100;3.14733;2.00744;3.66331
195;calc wait;100;0.617366;0.0531654;1.87872
195;calc bound;100;0.0833479;0.0268364;0.144205
195;calc iter;100;3.84903;3.35703;4.36598
195;total;1;415.821;415.821;415.821
196;calc total;1;387.332;387.332;387.332
196;calc update async;100;0.000127671;2.361e-05;0.00831549
196;calc inner;100;2.98489;0.632904;3.64036
196;calc wait;100;0.795675;0.11646;3.81558
196;calc bound;100;0.0724592;0.0250697;0.132678
196;calc iter;100;3.85317;3.39881;4.51992
196;total;1;415.838;415.838;415.838
197;calc total;1;387.332;387.332;387.332
197;calc update async;100;0.000119142;2.0769e-05;0.0082952
197;calc inner;100;3.01443;0.540664;3.6326
197;calc wait;100;0.770841;0.0744201;3.75189
197;calc bound;100;0.0661274;0.0246765;0.12878
197;calc iter;100;3.85173;3.32379;4.39407
197;total;1;415.821;415.821;415.821
198;calc total;1;387.194;387.194;387.194
198;calc update async;100;0.000184888;2.6819e-05;0.0133783
198;calc inner;100;3.17057;2.40246;3.62464
198;calc wait;100;0.590756;0.120639;1.59408
198;calc bound;100;0.0902531;0.0258486;0.15041
198;calc iter;100;3.85189;3.47339;4.24784
198;total;1;415.778;415.778;415.778
199;calc total;1;387.065;387.065;387.065
199;calc update async;100;0.000139085;2.509e-05;0.00900884
199;calc inner;100;3.1648;2.42326;3.61054
199;calc wait;100;0.596593;0.135543;1.56283
199;calc bound;100;0.0885259;0.0264453;0.120757
199;calc iter;100;3.85031;3.39876;4.3088
199;total;1;415.824;415.824;415.824
200;calc total;1;387.339;387.339;387.339
200;calc update async;100;8.07924e-05;2.2359e-05;0.00401953
200;calc inner;100;2.99439;0.502575;3.68944
200;calc wait;100;0.785159;0.0455155;3.25832
200;calc bound;100;0.0682081;0.0284657;0.108369
200;calc iter;100;3.85048;3.26365;4.46512
200;total;1;415.784;415.784;415.784
201;calc total;1;387.335;387.335;387.335
201;calc update async;100;6.28966e-05;2.1989e-05;0.00221733
201;calc inner;100;3.03211;0.584995;3.69891
201;calc wait;100;0.753784;0.0980979;4.33121
201;calc bound;100;0.0702782;0.0247383;0.119445
201;calc iter;100;3.85648;3.12186;4.9617
201;total;1;415.75;415.75;415.75
202;calc total;1;387.337;387.337;387.337
202;calc update async;100;0.000127551;2.4879e-05;0.00818649
202;calc inner;100;3.14728;1.19318;3.69089
202;calc wait;100;0.627966;0.0720996;2.44267
202;calc bound;100;0.0812988;0.0257153;0.121373
202;calc iter;100;3.85687;3.36419;4.42577
202;total;1;415.781;415.781;415.781
203;calc total;1;387.193;387.193;387.193
203;calc update async;100;0.000141256;2.77e-05;0.00933853
203;calc inner;100;3.19636;1.30769;3.68098
203;calc wait;100;0.570306;0.0859163;2.39667
203;calc bound;100;0.0855551;0.026346;0.122356
203;calc iter;100;3.85536;3.32079;4.48879
203;total;1;415.795;415.795;415.795
204;calc total;1;387.153;387.153;387.153
204;calc update async;100;9.07389e-05;2.336e-05;0.00463801
204;calc inner;100;3.12062;0.663706;3.65806
204;calc wait;100;0.658843;0.040362;3.4762
204;calc bound;100;0.0767558;0.0262562;0.132597
204;calc iter;100;3.85635;3.25287;4.45211
204;total;1;415.797;415.797;415.797
205;calc total;1;387.153;387.153;387.153
205;calc update async;100;8.90071e-05;2.247e-05;0.00469063
205;calc inner;100;3.28289;1.93522;3.65575
205;calc wait;100;0.495727;0.0799585;1.6924
205;calc bound;100;0.0756982;0.0291488;0.139917
205;calc iter;100;3.85624;3.26806;4.42449
205;total;1;415.796;415.796;415.796
206;calc total;1;387.065;387.065;387.065
206;calc update async;100;0.000117297;2.532e-05;0.00659944
206;calc inner;100;3.29033;1.92484;3.67985
206;calc wait;100;0.473902;0.0365914;1.67696
206;calc bound;100;0.0904584;0.0301628;0.105275
206;calc iter;100;3.85546;3.24504;4.38755
206;total;1;415.766;415.766;415.766
207;calc total;1;386.978;386.978;386.978
207;calc update async;100;0.000113524;2.8819e-05;0.00676868
207;calc inner;100;3.29401;1.94356;3.66744
207;calc wait;100;0.470448;0.0822427;1.67783
207;calc bound;100;0.0899309;0.0326891;0.113174
207;calc iter;100;3.85454;3.22332;4.30108
207;total;1;415.763;415.763;415.763
208;calc total;1;387.353;387.353;387.353
208;calc update async;100;8.35198e-05;2.306e-05;0.00407258
208;calc inner;100;2.9899;0.694943;3.60817
208;calc wait;100;0.789862;0.11563;3.16327
208;calc bound;100;0.0721396;0.024936;0.120675
208;calc iter;100;3.85305;3.1646;4.42778
208;total;1;415.616;415.616;415.616
209;calc total;1;387.335;387.335;387.335
209;calc update async;100;0.000100558;1.97e-05;0.00627972
209;calc inner;100;2.83787;0.487834;3.61654
209;calc wait;100;0.943069;0.087612;4.31764
209;calc bound;100;0.0677025;0.0248303;0.103663
209;calc iter;100;3.85087;2.9614;5.21021
209;total;1;415.625;415.625;415.625
210;calc total;1;387.335;387.335;387.335
210;calc update async;100;0.000112947;2.319e-05;0.00633624
210;calc inner;100;3.11991;1.55829;3.60335
210;calc wait;100;0.650957;0.0883101;2.5992
210;calc bound;100;0.0805196;0.0247953;0.124018
210;calc iter;100;3.85209;3.2027;4.54128
210;total;1;415.621;415.621;415.621
211;calc total;1;387.192;387.192;387.192
211;calc update async;100;0.000165863;3.283e-05;0.0111
211;calc inner;100;3.13889;1.78631;3.62659
211;calc wait;100;0.620487;0.117496;1.94791
211;calc bound;100;0.09116;0.025521;0.126005
211;calc iter;100;3.85154;3.19831;4.39647
211;total;1;415.61;415.61;415.61
212;calc total;1;387.326;387.326;387.326
212;calc update async;100;0.000104825;2.208e-05;0.00596296
212;calc inner;100;3.11305;1.47813;3.61658
212;calc wait;100;0.66254;0.113642;2.66169
212;calc bound;100;0.0781288;0.0256717;0.122371
212;calc iter;100;3.85428;3.34818;4.31076
212;total;1;415.595;415.595;415.595
213;calc total;1;387.326;387.326;387.326
213;calc update async;100;0.000100425;2.053e-05;0.00595526
213;calc inner;100;3.08513;0.784116;3.61775
213;calc wait;100;0.68696;0.0755149;3.5886
213;calc bound;100;0.0765187;0.0347838;0.124939
213;calc iter;100;3.84983;3.31007;4.43428
213;total;1;415.419;415.419;415.419
214;calc total;1;387.192;387.192;387.192
214;calc update async;100;0.000162681;2.6879e-05;0.0113004
214;calc inner;100;3.08953;0.514806;3.57924
214;calc wait;100;0.679574;0.0620641;3.28942
214;calc bound;100;0.0832481;0.024886;0.12284
214;calc iter;100;3.85314;3.48652;4.20334
214;total;1;415.357;415.357;415.357
215;calc total;1;387.064;387.064;387.064
215;calc update async;100;0.000114365;1.989e-05;0.00677924
215;calc inner;100;3.01862;1.00813;3.59891
215;calc wait;100;0.754549;0.0825026;3.29365
215;calc bound;100;0.0767136;0.0249218;0.127528
215;calc iter;100;3.85165;3.40034;4.67278
215;total;1;415.599;415.599;415.599
216;calc total;1;387.234;387.234;387.234
216;calc update async;100;0.000100614;2.656e-05;0.00537963
216;calc inner;100;3.23408;2.15873;3.64912
216;calc wait;100;0.543009;0.103287;1.69937
216;calc bound;100;0.0806066;0.0298654;0.106561
216;calc iter;100;3.85802;3.51992;4.11054
216;total;1;415.298;415.298;415.298
217;calc total;1;387.234;387.234;387.234
217;calc update async;100;9.40317e-05;2.538e-05;0.0052682
217;calc inner;100;3.03983;0.510683;3.59541
217;calc wait;100;0.749196;0.0963385;3.7736
217;calc bound;100;0.0684521;0.0251143;0.101647
217;calc iter;100;3.85789;3.32046;4.57359
217;total;1;415.534;415.534;415.534
218;calc total;1;387.191;387.191;387.191
218;calc update async;100;0.000149156;2.5969e-05;0.0104569
218;calc inner;100;3.26025;2.35424;3.64869
218;calc wait;100;0.516102;0.0928806;1.4713
218;calc bound;100;0.0810387;0.030845;0.106962
218;calc iter;100;3.85755;3.47362;4.16534
218;total;1;415.536;415.536;415.536
219;calc total;1;387.191;387.191;387.191
219;calc update async;100;0.000154563;2.869e-05;0.0106132
219;calc inner;100;3.25101;2.35657;3.63345
219;calc wait;100;0.514569;0.135514;1.46293
219;calc bound;100;0.0918749;0.0290031;0.113411
219;calc iter;100;3.85762;3.48948;4.14085
219;total;1;415.52;415.52;415.52
220;calc total;1;387.06;387.06;387.06
220;calc update async;100;9.14796e-05;2.379e-05;0.00467785
220;calc inner;100;3.27264;1.94487;3.64433
220;calc wait;100;0.499492;0.106868;1.89389
220;calc bound;100;0.0830254;0.0257605;0.107728
220;calc iter;100;3.85528;3.34248;4.22519
220;total;1;415.557;415.557;415.557
221;calc total;1;387.059;387.059;387.059
221;calc update async;100;9.22511e-05;2.4129e-05;0.004908
221;calc inner;100;3.23703;0.664939;3.66234
221;calc wait;100;0.53882;0.0835708;4.05261
221;calc bound;100;0.077734;0.024701;0.106058
221;calc iter;100;3.85428;2.99873;4.79751
221;total;1;415.559;415.559;415.559
222;calc total;1;386.977;386.977;386.977
222;calc update async;100;0.000116879;2.241e-05;0.00729524
222;calc inner;100;3.19686;1.27951;3.63373
222;calc wait;100;0.579704;0.115816;2.77609
222;calc bound;100;0.07481;0.0250976;0.104596
222;calc iter;100;3.85158;3.35279;4.15198
222;total;1;415.55;415.55;415.55
223;calc total;1;386.947;386.947;386.947
223;calc update async;100;8.8045e-05;1.9449e-05;0.00456173
223;calc inner;100;3.13193;0.494229;3.67336
223;calc wait;100;0.643578;0.0436275;3.91039
223;calc bound;100;0.0782257;0.0254339;0.110468
223;calc iter;100;3.85412;3.12738;4.46136
223;total;1;415.559;415.559;415.559
224;calc total;1;387.301;387.301;387.301
224;calc update async;100;0.000106348;1.7909e-05;0.00624211
224;calc inner;100;3.21593;2.24226;3.60965
224;calc wait;100;0.564556;0.0608782;1.77188
224;calc bound;100;0.0722807;0.0271586;0.101014
224;calc iter;100;3.8572;3.6133;4.17065
224;total;1;415.55;415.55;415.55
225;calc total;1;387.301;387.301;387.301
225;calc update async;100;8.92403e-05;1.813e-05;0.00622547
225;calc inner;100;2.76097;1.33155;3.58633
225;calc wait;100;1.04042;0.0387517;2.57611
225;calc bound;100;0.0508001;0.0246684;0.0925662
225;calc iter;100;3.85605;3.47003;4.16999
225;total;1;415.551;415.551;415.551
226;calc total;1;387.301;387.301;387.301
226;calc update async;100;0.000109478;2.5419e-05;0.00637669
226;calc inner;100;3.25248;2.701;3.62013
226;calc wait;100;0.529685;0.106723;1.15539
226;calc bound;100;0.070234;0.0262518;0.0980529
226;calc iter;100;3.85706;3.64638;4.03166
226;total;1;415.552;415.552;415.552
227;calc total;1;387.19;387.19;387.19
227;calc update async;100;0.000121721;3.625e-05;0.0071286
227;calc inner;100;3.23609;2.8325;3.57348
227;calc wait;100;0.52504;0.0490596;0.948877
227;calc bound;100;0.0917539;0.025146;0.115674
227;calc iter;100;3.85623;3.68296;4.0212
227;total;1;415.363;415.363;415.363
228;calc total;1;387.301;387.301;387.301
228;calc update async;100;0.000106981;1.9409e-05;0.00640429
228;calc inner;100;3.24084;2.19317;3.55327
228;calc wait;100;0.538141;0.16656;1.71671
228;calc bound;100;0.0728625;0.024856;0.115903
228;calc iter;100;3.85567;3.60217;4.17089
228;total;1;415.577;415.577;415.577
229;calc total;1;387.301;387.301;387.301
229;calc update async;100;9.95839e-05;1.902e-05;0.00639041
229;calc inner;100;3.10673;1.22498;3.57504
229;calc wait;100;0.680266;0.162207;2.71906
229;calc bound;100;0.0624236;0.0249708;0.102114
229;calc iter;100;3.85283;3.59691;4.18615
229;total;1;415.395;415.395;415.395
230;calc total;1;387.19;387.19;387.19
230;calc update async;100;0.000114703;1.83e-05;0.00696601
230;calc inner;100;3.27505;1.97;3.56827
230;calc wait;100;0.496856;0.179148;2.0776
230;calc bound;100;0.0788852;0.0257251;0.107294
230;calc iter;100;3.85499;3.53653;4.11171
230;total;1;415.395;415.395;415.395
231;calc total;1;387.064;387.064;387.064
231;calc update async;100;9.23844e-05;2.611e-05;0.00430445
231;calc inner;100;3.29253;2.59371;3.56993
231;calc wait;100;0.471168;0.170433;1.10384
231;calc bound;100;0.0872099;0.0248594;0.131553
231;calc iter;100;3.85408;3.65513;4.09063
231;total;1;415.577;415.577;415.577
232;calc total;1;387.301;387.301;387.301
232;calc update async;100;0.000112178;2.192e-05;0.00689159
232;calc inner;100;3.37478;2.84126;3.61881
232;calc wait;100;0.397613;0.0932452;1.01314
232;calc bound;100;0.080291;0.029106;0.123367
232;calc iter;100;3.85784;3.63643;4.14094
232;total;1;415.497;415.497;415.497
233;calc total;1;387.301;387.301;387.301
233;calc update async;100;0.000101217;2.338e-05;0.00688484
233;calc inner;100;3.17891;1.27784;3.61053
233;calc wait;100;0.62182;0.0690494;2.60956
233;calc bound;100;0.0540928;0.02471;0.0950213
233;calc iter;100;3.85927;3.60881;4.20145
233;total;1;415.487;415.487;415.487
234;calc total;1;387.301;387.301;387.301
234;calc update async;100;0.000111374;2.569e-05;0.00700466
234;calc inner;100;3.38749;2.86499;3.63052
234;calc wait;100;0.386711;0.0821598;0.960766
234;calc bound;100;0.0796366;0.0295348;0.109059
234;calc iter;100;3.85815;3.69976;4.06206
234;total;1;415.497;415.497;415.497
235;calc total;1;387.189;387.189;387.189
235;calc update async;100;0.000125806;3.5399e-05;0.0074828
235;calc inner;100;3.35582;2.84686;3.62677
235;calc wait;100;0.404215;0.10623;0.973
235;calc bound;100;0.0938567;0.0247562;0.120959
235;calc iter;100;3.85849;3.72321;4.01637
235;total;1;415.494;415.494;415.494
236;calc total;1;387.145;387.145;387.145
236;calc update async;100;9.35477e-05;2.168e-05;0.00527315
236;calc inner;100;3.3728;2.39032;3.63642
236;calc wait;100;0.399436;0.125542;1.44438
236;calc bound;100;0.0786283;0.0266642;0.104607
236;calc iter;100;3.8565;3.58507;4.04496
236;total;1;415.52;415.52;415.52
237;calc total;1;387.145;387.145;387.145
237;calc update async;100;9.20451e-05;2.234e-05;0.00542896
237;calc inner;100;3.28824;1.77933;3.63911
237;calc wait;100;0.493746;0.0413494;2.14769
237;calc bound;100;0.0652289;0.0247623;0.105387
237;calc iter;100;3.85516;3.46533;4.1587
237;total;1;415.417;415.417;415.417
238;calc total;1;387.064;387.064;387.064
238;calc update async;100;8.60184e-05;2.244e-05;0.00439438
238;calc inner;100;3.37217;2.38248;3.62576
238;calc wait;100;0.392047;0.111464;1.53716
238;calc bound;100;0.0879325;0.032102;0.114465
238;calc iter;100;3.85572;3.67994;4.02413
238;total;1;415.526;415.526;415.526
239;calc total;1;386.975;386.975;386.975
239;calc update async;100;8.8524e-05;2.953e-05;0.00400906
239;calc inner;100;3.36452;2.89506;3.60867
239;calc wait;100;0.390625;0.0448811;0.942165
239;calc bound;100;0.0950763;0.0260693;0.114136
239;calc iter;100;3.855;3.68948;4.07106
239;total;1;415.422;415.422;415.422
240;calc total;1;387.188;387.188;387.188
240;calc update async;100;0.000107085;2.025e-05;0.00691268
240;calc inner;100;3.33456;2.29917;3.62151
240;calc wait;100;0.447509;0.0498904;1.61501
240;calc bound;100;0.0712868;0.0250429;0.115438
240;calc iter;100;3.85534;3.64736;4.08158
240;total;1;415.51;415.51;415.51
241;calc total;1;387.188;387.188;387.188
241;calc update async;100;9.85172e-05;1.89e-05;0.00667957
241;calc inner;100;3.22456;0.962778;3.62512
241;calc wait;100;0.566286;0.0609464;3.44765
241;calc bound;100;0.0610435;0.024831;0.120561
241;calc iter;100;3.85389;3.54884;4.53649
241;total;1;415.399;415.399;415.399
242;calc total;1;387.188;387.188;387.188
242;calc update async;100;0.000109877;2.0009e-05;0.00660109
242;calc inner;100;3.37477;2.64078;3.65242
242;calc wait;100;0.402823;0.0701798;1.21849
242;calc bound;100;0.0761814;0.0269791;0.109044
242;calc iter;100;3.85538;3.61777;4.13093
242;total;1;415.417;415.417;415.417
243;calc total;1;387.145;387.145;387.145
243;calc update async;100;0.000114297;2.5559e-05;0.00634262
243;calc inner;100;3.39423;2.64771;3.65168
243;calc wait;100;0.370596;0.107353;1.20817
243;calc bound;100;0.0879429;0.0302913;0.117282
243;calc iter;100;3.85486;3.61968;4.0678
243;total;1;415.436;415.436;415.436
244;calc total;1;387.151;387.151;387.151
244;calc update async;100;6.25583e-05;1.974e-05;0.00263705
244;calc inner;100;3.34637;2.26237;3.62926
244;calc wait;100;0.434318;0.0918942;1.86086
244;calc bound;100;0.0697991;0.0250103;0.0989564
244;calc iter;100;3.85221;3.66346;4.21244
244;total;1;415.385;415.385;415.385
245;calc total;1;387.145;387.145;387.145
245;calc update async;100;9.498e-05;1.862e-05;0.00580968
245;calc inner;100;3.33498;1.91931;3.62853
245;calc wait;100;0.44108;0.105059;1.95086
245;calc bound;100;0.0694361;0.0247427;0.106207
245;calc iter;100;3.84836;3.44269;4.04943
245;total;1;415.514;415.514;415.514
246;calc total;1;387.145;387.145;387.145
246;calc update async;100;0.000103456;2.367e-05;0.00594898
246;calc inner;100;3.41662;2.88815;3.64745
246;calc wait;100;0.345844;0.125993;0.858721
246;calc bound;100;0.0873349;0.0455071;0.106985
246;calc iter;100;3.85236;3.643;4.07415
246;total;1;415.381;415.381;415.381
247;calc total;1;387.063;387.063;387.063
247;calc update async;100;8.91681e-05;2.3089e-05;0.00440063
247;calc inner;100;3.4114;2.92435;3.64238
247;calc wait;100;0.348461;0.127021;0.769774
247;calc bound;100;0.0903325;0.0359884;0.114907
247;calc iter;100;3.85162;3.68777;4.07218
247;total;1;415.539;415.539;415.539
248;calc total;1;387.079;387.079;387.079
248;calc update async;100;6.844e-05;2.439e-05;0.00242455
248;calc inner;100;3.44619;2.95157;3.65135
248;calc wait;100;0.32393;0.115818;1.0182
248;calc bound;100;0.0816006;0.0266348;0.113064
248;calc iter;100;3.85684;3.54737;4.09928
248;total;1;415.456;415.456;415.456
249;calc total;1;387.079;387.079;387.079
249;calc update async;100;5.94366e-05;2.077e-05;0.00235025
249;calc inner;100;3.38388;2.13653;3.65176
249;calc wait;100;0.403229;0.0540339;1.70847
249;calc bound;100;0.067151;0.0250409;0.101435
249;calc iter;100;3.85641;3.59886;4.08179
249;total;1;415.471;415.471;415.471
250;calc total;1;387.074;387.074;387.074
250;calc update async;100;7.00392e-05;2.511e-05;0.00276927
250;calc inner;100;3.43927;2.60291;3.66308
250;calc wait;100;0.330587;0.0497055;1.44037
250;calc bound;100;0.0826059;0.0288334;0.111371
250;calc iter;100;3.85669;3.51467;4.34746
250;total;1;415.405;415.405;415.405
251;calc total;1;387.074;387.074;387.074
251;calc update async;100;7.58483e-05;3.076e-05;0.00280468
251;calc inner;100;3.46629;2.95031;3.649
251;calc wait;100;0.298117;0.0780659;0.818021
251;calc bound;100;0.087283;0.0279402;0.116028
251;calc iter;100;3.85673;3.52447;4.12261
251;total;1;415.458;415.458;415.458
252;calc total;1;387.006;387.006;387.006
252;calc update async;100;6.49172e-05;2.247e-05;0.00244971
252;calc inner;100;3.44403;2.81092;3.65783
252;calc wait;100;0.332807;0.0788593;1.14089
252;calc bound;100;0.0740861;0.0263939;0.114195
252;calc iter;100;3.85471;3.70079;4.09562
252;total;1;415.484;415.484;415.484
253;calc total;1;387.006;387.006;387.006
253;calc update async;100;6.30138e-05;2.202e-05;0.00227462
253;calc inner;100;3.38453;2.21896;3.64896
253;calc wait;100;0.391118;0.0834827;1.87925
253;calc bound;100;0.073939;0.024792;0.102561
253;calc iter;100;3.85223;3.64746;4.22403
253;total;1;415.54;415.54;415.54
256;calc total;1;387.368;387.368;387.368
256;calc update async;100;8.8555e-05;2.546e-05;0.00403013
256;calc inner;100;3.1418;1.08029;3.63315
256;calc wait;100;0.637292;0.151866;3.12952
256;calc bound;100;0.0760422;0.0256336;0.110697
256;calc iter;100;3.85523;3.47045;4.28517
256;total;1;415.939;415.939;415.939
257;calc total;1;387.352;387.352;387.352
257;calc update async;100;9.29913e-05;2.074e-05;0.00590802
257;calc inner;100;2.8652;0.491602;3.61654
257;calc wait;100;0.929554;0.0925221;3.82886
257;calc bound;100;0.058647;0.0250914;0.10828
257;calc iter;100;3.85416;3.22508;4.36712
257;total;1;415.932;415.932;415.932
258;calc total;1;387.352;387.352;387.352
258;calc update async;100;0.000106812;2.38e-05;0.00604808
258;calc inner;100;3.16933;1.86535;3.62177
258;calc wait;100;0.60301;0.115566;2.40305
258;calc bound;100;0.0829219;0.0264475;0.123317
258;calc iter;100;3.85537;3.42745;4.36929
258;total;1;415.935;415.935;415.935
259;calc total;1;387.16;387.16;387.16
259;calc update async;100;0.000251877;2.692e-05;0.0201911
259;calc inner;100;3.21135;2.51452;3.63531
259;calc wait;100;0.553385;0.132603;1.36998
259;calc bound;100;0.0882244;0.0265146;0.115646
259;calc iter;100;3.85346;3.45921;4.1721
259;total;1;415.407;415.407;415.407
260;calc total;1;387.343;387.343;387.343
260;calc update async;100;0.000137762;2.2959e-05;0.00961409
260;calc inner;100;3.05489;1.55615;3.57446
260;calc wait;100;0.728707;0.0691808;2.64692
260;calc bound;100;0.0694589;0.0260184;0.111347
260;calc iter;100;3.85319;3.4656;4.28787
260;total;1;415.868;415.868;415.868
261;calc total;1;387.343;387.343;387.343
261;calc update async;100;0.000134004;2.1759e-05;0.00920143
261;calc inner;100;2.97827;0.58173;3.58152
261;calc wait;100;0.802964;0.152978;3.52602
261;calc bound;100;0.0696452;0.0248257;0.11421
261;calc iter;100;3.85118;3.36082;4.25265
261;total;1;415.933;415.933;415.933
262;calc total;1;387.16;387.16;387.16
262;calc update async;100;0.000236495;2.718e-05;0.0190415
262;calc inner;100;3.20243;1.96282;3.55552
262;calc wait;100;0.559963;0.177702;1.68453
262;calc bound;100;0.0872831;0.0292042;0.110538
262;calc iter;100;3.84992;3.65873;4.08765
262;total;1;415.527;415.527;415.527
263;calc total;1;387.09;387.09;387.09
263;calc update async;100;0.000184239;2.743e-05;0.0135122
263;calc inner;100;3.20837;2.35588;3.57908
263;calc wait;100;0.553086;0.153704;1.37327
263;calc bound;100;0.0887676;0.0261189;0.108483
263;calc iter;100;3.85074;3.59078;4.027
263;total;1;415.939;415.939;415.939
264;calc total;1;387.356;387.356;387.356
264;calc update async;100;7.0244e-05;1.931e-05;0.00314265
264;calc inner;100;3.13871;0.472946;3.6038
264;calc wait;100;0.647203;0.062935;3.55387
264;calc bound;100;0.0659907;0.025063;0.128621
264;calc iter;100;3.85248;3.1113;4.32597
264;total;1;415.927;415.927;415.927
265;calc total;1;387.351;387.351;387.351
265;calc update async;100;9.18493e-05;2.1679e-05;0.00521696
265;calc inner;100;3.11941;1.52176;3.59846
265;calc wait;100;0.670741;0.0815791;2.29366
265;calc bound;100;0.06143;0.0287178;0.0971526
265;calc iter;100;3.8529;3.13037;4.34061
265;total;1;415.902;415.902;415.902
266;calc total;1;387.35;387.35;387.35
266;calc update async;100;0.000100424;2.69e-05;0.00524265
266;calc inner;100;3.27871;2.24038;3.6034
266;calc wait;100;0.486993;0.0704662;1.69832
266;calc bound;100;0.0867514;0.0284745;0.114015
266;calc iter;100;3.85298;3.1396;4.33782
266;total;1;415.544;415.544;415.544
267;calc total;1;387.16;387.16;387.16
267;calc update async;100;0.000177097;3.107e-05;0.0127811
267;calc inner;100;3.27941;2.24202;3.5902
267;calc wait;100;0.481275;0.0676828;1.69936
267;calc bound;100;0.0900032;0.0296834;0.114838
267;calc iter;100;3.85104;3.14303;4.34854
267;total;1;415.632;415.632;415.632
268;calc total;1;387.152;387.152;387.152
268;calc update async;100;0.000150694;2.2889e-05;0.0107848
268;calc inner;100;3.20734;1.15374;3.61691
268;calc wait;100;0.574132;0.0530981;2.84298
268;calc bound;100;0.0685038;0.0249145;0.105486
268;calc iter;100;3.85054;3.32318;4.35701
268;total;1;415.526;415.526;415.526
269;calc total;1;387.152;387.152;387.152
269;calc update async;100;0.000148869;2.157e-05;0.010634
269;calc inner;100;3.18013;0.489189;3.61585
269;calc wait;100;0.602801;0.0425095;3.88789
269;calc bound;100;0.0680271;0.0246913;0.109603
269;calc iter;100;3.85236;3.28539;4.45811
269;total;1;415.648;415.648;415.648
270;calc total;1;387.09;387.09;387.09
270;calc update async;100;0.000134873;2.325e-05;0.00840053
270;calc inner;100;3.29347;1.5223;3.61962
270;calc wait;100;0.469121;0.0601433;2.42951
270;calc bound;100;0.0891083;0.0264971;0.111393
270;calc iter;100;3.8521;3.38432;4.42075
270;total;1;415.847;415.847;415.847
271;calc total;1;387.038;387.038;387.038
271;calc update async;100;0.000135047;2.483e-05;0.00871651
271;calc inner;100;3.29463;1.54424;3.62226
271;calc wait;100;0.466022;0.0601567;2.39098
271;calc bound;100;0.0900403;0.0265185;0.111021
271;calc iter;100;3.85158;3.38209;4.43924
271;total;1;415.883;415.883;415.883
272;calc total;1;387.363;387.363;387.363
272;calc update async;100;7.18649e-05;2.031e-05;0.0031392
272;calc inner;100;2.90253;0.484917;3.60651
272;calc wait;100;0.883027;0.0974016;4.31863
272;calc bound;100;0.0657284;0.0246757;0.104224
272;calc iter;100;3.85176;2.92698;4.86621
272;total;1;415.705;415.705;415.705
273;calc total;1;387.35;387.35;387.35
273;calc update async;100;7.18223e-05;2.104e-05;0.00375799
273;calc inner;100;2.79184;0.766163;3.6039
273;calc wait;100;1.00252;0.0863677;3.53058
273;calc bound;100;0.0567934;0.0246261;0.0978221
273;calc iter;100;3.85208;3.00945;4.42461
273;total;1;415.756;415.756;415.756
274;calc total;1;387.349;387.349;387.349
274;calc update async;100;8.8356e-05;2.0169e-05;0.00403483
274;calc inner;100;3.1068;1.28075;3.56653
274;calc wait;100;0.663816;0.121496;2.78068
274;calc bound;100;0.0811678;0.0264726;0.111381
274;calc iter;100;3.85229;3.09516;4.4467
274;total;1;415.896;415.896;415.896
275;calc total;1;387.159;387.159;387.159
275;calc update async;100;0.000190818;1.6209e-05;0.0143677
275;calc inner;100;3.1076;1.28325;3.58889
275;calc wait;100;0.656008;0.0745722;2.81986
275;calc bound;100;0.0858585;0.0271773;0.122573
275;calc iter;100;3.85042;3.0329;4.43634
275;total;1;415.518;415.518;415.518
276;calc total;1;387.342;387.342;387.342
276;calc update async;100;9.84349e-05;1.962e-05;0.00605301
276;calc inner;100;2.82122;0.48361;3.60045
276;calc wait;100;0.961797;0.0733335;4.01995
276;calc bound;100;0.0648434;0.0248548;0.102379
276;calc iter;100;3.84878;2.86168;4.75498
276;total;1;415.827;415.827;415.827
277;calc total;1;387.342;387.342;387.342
277;calc update async;100;9.4053e-05;2.054e-05;0.00574514
277;calc inner;100;2.97519;1.36725;3.59899
277;calc wait;100;0.812967;0.0890817;2.66703
277;calc bound;100;0.061672;0.0247203;0.0858787
277;calc iter;100;3.8508;2.89451;4.60042
277;total;1;415.591;415.591;415.591
278;calc total;1;387.159;387.159;387.159
278;calc update async;100;0.00019478;3.052e-05;0.0141812
278;calc inner;100;3.11828;1.77959;3.59462
278;calc wait;100;0.643228;0.109552;2.49572
278;calc bound;100;0.0871832;0.0267801;0.10937
278;calc iter;100;3.84948;3.15157;4.78171
278;total;1;415.359;415.359;415.359
279;calc total;1;387.09;387.09;387.09
279;calc update async;100;0.000138885;3.102e-05;0.0091264
279;calc inner;100;3.12214;1.78681;3.58413
279;calc wait;100;0.638704;0.0972331;2.27435
279;calc bound;100;0.0872725;0.026197;0.112807
279;calc iter;100;3.84876;3.13419;4.53983
279;total;1;415.484;415.484;415.484
280;calc total;1;387.168;387.168;387.168
280;calc update async;100;9.90296e-05;2.158e-05;0.00550089
280;calc inner;100;3.0612;0.501739;3.61875
280;calc wait;100;0.715499;0.0785343;3.76203
280;calc bound;100;0.078111;0.0247478;0.111471
280;calc iter;100;3.85492;3.03738;4.66078
280;total;1;415.825;415.825;415.825
281;calc total;1;387.168;387.168;387.168
281;calc update async;100;9.34054e-05;2.5139e-05;0.00545191
281;calc inner;100;3.15915;2.29134;3.61396
281;calc wait;100;0.632349;0.0929828;1.96648
281;calc bound;100;0.0615942;0.0246733;0.105706
281;calc iter;100;3.85363;3.39982;4.44655
281;total;1;415.477;415.477;415.477
282;calc total;1;387.159;387.159;387.159
282;calc update async;100;0.000192626;3.085e-05;0.0145045
282;calc inner;100;3.2598;2.30211;3.61659
282;calc wait;100;0.514262;0.12414;1.73656
282;calc bound;100;0.0809339;0.0249614;0.106035
282;calc iter;100;3.8552;3.34735;4.47501
282;total;1;415.31;415.31;415.31
283;calc total;1;387.159;387.159;387.159
283;calc update async;100;0.000195919;2.946e-05;0.0146398
283;calc inner;100;3.24679;2.33315;3.62778
283;calc wait;100;0.519;0.103118;1.75632
283;calc bound;100;0.0889163;0.0317852;0.110685
283;calc iter;100;3.85497;3.33414;4.46994
283;total;1;415.705;415.705;415.705
284;calc total;1;387.072;387.072;387.072
284;calc update async;100;0.00011618;2.462e-05;0.00731473
284;calc inner;100;3.13529;0.596956;3.59494
284;calc wait;100;0.644512;0.0796488;3.64475
284;calc bound;100;0.0727971;0.0261427;0.10203
284;calc iter;100;3.8532;3.11203;4.53218
284;total;1;415.537;415.537;415.537
285;calc total;1;387.072;387.072;387.072
285;calc update async;100;0.000111853;1.997e-05;0.00732515
285;calc inner;100;3.18003;1.94129;3.60476
285;calc wait;100;0.605763;0.0789932;2.48184
285;calc bound;100;0.0674717;0.0247807;0.0959519
285;calc iter;100;3.85338;3.27431;4.5522
285;total;1;415.907;415.907;415.907
286;calc total;1;387.038;387.038;387.038
286;calc update async;100;7.51642e-05;3.062e-05;0.00267689
286;calc inner;100;3.2475;2.51673;3.62488
286;calc wait;100;0.516941;0.117174;1.86222
286;calc bound;100;0.0892086;0.0322311;0.109879
286;calc iter;100;3.85373;3.28368;4.53094
286;total;1;415.839;415.839;415.839
287;calc total;1;387.026;387.026;387.026
287;calc update async;100;0.000105115;3.2269e-05;0.00584442
287;calc inner;100;3.23597;2.44756;3.56814
287;calc wait;100;0.523493;0.103978;1.46767
287;calc bound;100;0.0933187;0.0319143;0.113162
287;calc iter;100;3.8536;3.29317;4.55066
287;total;1;415.514;415.514;415.514
288;calc total;1;387.34;387.34;387.34
288;calc update async;100;0.00010851;2.1349e-05;0.00609882
288;calc inner;100;3.06537;0.935235;3.61337
288;calc wait;100;0.695468;0.132845;3.27161
288;calc bound;100;0.0808456;0.0290623;0.183404
288;calc iter;100;3.84304;2.98924;4.54233
288;total;1;415.421;415.421;415.421
289;calc total;1;387.34;387.34;387.34
289;calc update async;100;0.00011128;2.3189e-05;0.0073229
289;calc inner;100;2.84734;0.468847;3.59704
289;calc wait;100;0.935912;0.104947;3.96815
289;calc bound;100;0.0659139;0.0247526;0.116709
289;calc iter;100;3.85059;3.06788;4.5227
289;total;1;415.67;415.67;415.67
290;calc total;1;387.34;387.34;387.34
290;calc update async;100;0.000133447;2.483e-05;0.00831617
290;calc inner;100;3.10622;1.56758;3.62959
290;calc wait;100;0.666645;0.0653534;2.46459
290;calc bound;100;0.0770382;0.0266264;0.145093
290;calc iter;100;3.8511;3.07277;4.46891
290;total;1;415.265;415.265;415.265
291;calc total;1;387.159;387.159;387.159
291;calc update async;100;0.000218055;2.289e-05;0.0164874
291;calc inner;100;3.12205;1.56769;3.64598
291;calc wait;100;0.639355;0.0406475;2.50309
291;calc bound;100;0.086072;0.0260781;0.157466
291;calc iter;100;3.84937;3.07718;4.45896
291;total;1;415.755;415.755;415.755
292;calc total;1;387.34;387.34;387.34
292;calc update async;100;0.000130524;2.367e-05;0.00861239
292;calc inner;100;3.02618;0.493618;3.62253
292;calc wait;100;0.735482;0.0786805;3.35711
292;calc bound;100;0.0840273;0.0272216;0.154367
292;calc iter;100;3.84655;2.87727;4.57078
292;total;1;415.419;415.419;415.419
293;calc total;1;387.34;387.34;387.34
293;calc update async;100;0.000120424;2.0729e-05;0.00853391
293;calc inner;100;2.74443;0.486061;3.62319
293;calc wait;100;1.03111;0.085318;4.16013
293;calc bound;100;0.065008;0.0248207;0.150012
293;calc iter;100;3.84304;2.95929;4.81282
293;total;1;415.605;415.605;415.605
294;calc total;1;387.159;387.159;387.159
294;calc update async;100;0.000216909;2.62e-05;0.0166849
294;calc inner;100;3.09183;1.95491;3.61889
294;calc wait;100;0.666911;0.049456;2.46169
294;calc bound;100;0.0845636;0.0256289;0.158826
294;calc iter;100;3.84499;2.9387;4.49224
294;total;1;415.417;415.417;415.417
295;calc total;1;387.083;387.083;387.083
295;calc update async;100;0.000209013;2.4279e-05;0.0162367
295;calc inner;100;3.0898;1.94575;3.60496
295;calc wait;100;0.664135;0.0524883;2.5592
295;calc bound;100;0.0884857;0.0269025;0.123445
295;calc iter;100;3.84414;2.83131;4.60481
295;total;1;415.953;415.953;415.953
296;calc total;1;387.345;387.345;387.345
296;calc update async;100;0.000112753;2.0459e-05;0.00694008
296;calc inner;100;3.16781;1.11535;3.66272
296;calc wait;100;0.586677;0.0445398;3.16098
296;calc bound;100;0.08422;0.0296289;0.107993
296;calc iter;100;3.84332;2.53995;4.57153
296;total;1;415.323;415.323;415.323
297;calc total;1;387.345;387.345;387.345
297;calc update async;100;0.000121791;2.6219e-05;0.00771739
297;calc inner;100;3.00822;0.500896;3.68847
297;calc wait;100;0.772648;0.0452589;4.20132
297;calc bound;100;0.0709787;0.0267151;0.123425
297;calc iter;100;3.85226;2.94869;4.76627
297;total;1;415.386;415.386;415.386
298;calc total;1;387.34;387.34;387.34
298;calc update async;100;0.000143938;1.7119e-05;0.00936183
298;calc inner;100;3.22447;1.94397;3.68786
298;calc wait;100;0.539886;0.0582869;1.96552
298;calc bound;100;0.0855812;0.0248026;0.107438
298;calc iter;100;3.85266;3.2962;4.41601
298;total;1;415.625;415.625;415.625
299;calc total;1;387.159;387.159;387.159
299;calc update async;100;0.000212514;2.4749e-05;0.0166853
299;calc inner;100;3.20644;1.93633;3.68636
299;calc wait;100;0.549126;0.0623662;2.00662
299;calc bound;100;0.0899194;0.0250875;0.12759
299;calc iter;100;3.8506;3.32381;4.40279
299;total;1;415.556;415.556;415.556
300;calc total;1;387.147;387.147;387.147
300;calc update async;100;0.000134975;2.958e-05;0.00906145
300;calc inner;100;3.21934;1.96748;3.67933
300;calc wait;100;0.547166;0.0773987;1.91765
300;calc bound;100;0.0868119;0.0275995;0.111748
300;calc iter;100;3.85348;2.97733;4.25817
300;total;1;415.939;415.939;415.939
301;calc total;1;387.147;387.147;387.147
301;calc update async;100;0.000129097;2.308e-05;0.00911243
301;calc inner;100;3.00937;0.501258;3.68166
301;calc wait;100;0.7729;0.0828578;3.90733
301;calc bound;100;0.0678316;0.0247944;0.0922691
301;calc iter;100;3.85215;3.07215;4.64099
301;total;1;415.557;415.557;415.557
302;calc total;1;387.082;387.082;387.082
302;calc update async;100;0.000192965;2.6099e-05;0.014849
302;calc inner;100;3.23481;1.99242;3.6961
302;calc wait;100;0.529503;0.0530647;1.8324
302;calc bound;100;0.0862114;0.0267532;0.108337
302;calc iter;100;3.85301;3.06279;4.26251
302;total;1;415.35;415.35;415.35
303;calc total;1;387.037;387.037;387.037
303;calc update async;100;0.000146656;3.3639e-05;0.00996734
303;calc inner;100;3.224;1.97307;3.67894
303;calc wait;100;0.535372;0.0801751;1.82415
303;calc bound;100;0.0914583;0.0257691;0.110544
303;calc iter;100;3.85262;3.01001;4.28761
303;total;1;415.759;415.759;415.759
304;calc total;1;387.175;387.175;387.175
304;calc update async;100;9.93977e-05;2.613e-05;0.00555587
304;calc inner;100;3.28598;1.82436;3.66206
304;calc wait;100;0.478694;0.0806886;1.89647
304;calc bound;100;0.0819008;0.0487569;0.126595
304;calc iter;100;3.84801;3.46806;4.34848
304;total;1;415.51;415.51;415.51
305;calc total;1;387.175;387.175;387.175
305;calc update async;100;8.7956e-05;2.207e-05;0.00551542
305;calc inner;100;2.99028;0.500688;3.64704
305;calc wait;100;0.792182;0.0495231;3.87241
305;calc bound;100;0.0624409;0.0387622;0.11403
305;calc iter;100;3.84639;3.28558;4.42689
305;total;1;415.749;415.749;415.749
306;calc total;1;387.175;387.175;387.175
306;calc update async;100;0.000107402;1.9349e-05;0.00599505
306;calc inner;100;3.27351;1.27921;3.66747
306;calc wait;100;0.486947;0.090143;2.64837
306;calc bound;100;0.0866611;0.0422292;0.164756
306;calc iter;100;3.84843;3.32126;4.31841
306;total;1;415.672;415.672;415.672
307;calc total;1;387.158;387.158;387.158
307;calc update async;100;0.000223035;3.081e-05;0.0174881
307;calc inner;100;3.27832;1.94787;3.66403
307;calc wait;100;0.468522;0.0759145;1.74473
307;calc bound;100;0.0991687;0.0347045;0.143998
307;calc iter;100;3.84834;3.45421;4.35826
307;total;1;415.563;415.563;415.563
308;calc total;1;387.166;387.166;387.166
308;calc update async;100;9.73333e-05;2.214e-05;0.0053139
308;calc inner;100;3.26851;2.02176;3.64548
308;calc wait;100;0.488198;0.0575363;1.99962
308;calc bound;100;0.0888301;0.0294423;0.138973
308;calc iter;100;3.84708;3.3868;4.41695
308;total;1;415.54;415.54;415.54
309;calc total;1;387.158;387.158;387.158
309;calc update async;100;0.000208352;1.994e-05;0.0169841
309;calc inner;100;3.12883;0.631285;3.65505
309;calc wait;100;0.634496;0.0855283;3.4867
309;calc bound;100;0.0759891;0.0422924;0.13016
309;calc iter;100;3.84303;3.29709;4.47392
309;total;1;415.537;415.537;415.537
310;calc total;1;387.158;387.158;387.158
310;calc update async;100;0.000220309;2.776e-05;0.0170466
310;calc inner;100;3.30934;2.22197;3.67086
310;calc wait;100;0.43956;0.0336044;1.52554
310;calc bound;100;0.0963309;0.0548472;0.139657
310;calc iter;100;3.84775;3.46563;4.44335
310;total;1;415.735;415.735;415.735
311;calc total;1;387.081;387.081;387.081
311;calc update async;100;0.000205849;2.419e-05;0.0155672
311;calc inner;100;3.26886;2.0078;3.66759
311;calc wait;100;0.47802;0.0701903;2.09314
311;calc bound;100;0.0989474;0.0301525;0.171572
311;calc iter;100;3.84734;3.43496;4.42986
311;total;1;415.908;415.908;415.908
312;calc total;1;387.113;387.113;387.113
312;calc update async;100;0.00017074;2.439e-05;0.0127423
312;calc inner;100;3.43165;2.5302;3.70326
312;calc wait;100;0.334489;0.0636718;1.38702
312;calc bound;100;0.0861572;0.0269583;0.12431
312;calc iter;100;3.85521;3.62215;4.09918
312;total;1;416.004;416.004;416.004
313;calc total;1;387.113;387.113;387.113
313;calc update async;100;0.000165838;2.27e-05;0.0127272
313;calc inner;100;3.29139;0.522739;3.68339
313;calc wait;100;0.484344;0.0497952;3.7079
313;calc bound;100;0.0734801;0.025698;0.129292
313;calc iter;100;3.85402;3.57163;4.27575
313;total;1;415.574;415.574;415.574
314;calc total;1;387.106;387.106;387.106
314;calc update async;100;0.00012793;3.023e-05;0.00809102
314;calc inner;100;3.44258;2.54106;3.71114
314;calc wait;100;0.321376;0.0634402;1.35575
314;calc bound;100;0.0869861;0.0265238;0.125711
314;calc iter;100;3.855;3.68768;4.02305
314;total;1;415.64;415.64;415.64
315;calc total;1;387.106;387.106;387.106
315;calc update async;100;0.000129418;3.552e-05;0.00835904
315;calc inner;100;3.4181;2.50745;3.72191
315;calc wait;100;0.337215;0.0725038;1.38175
315;calc bound;100;0.0976271;0.0251232;0.113836
315;calc iter;100;3.85529;3.71667;4.00512
315;total;1;415.477;415.477;415.477
316;calc total;1;387.036;387.036;387.036
316;calc update async;100;7.22915e-05;2.3899e-05;0.00301351
316;calc inner;100;3.45151;2.82137;3.67398
316;calc wait;100;0.314795;0.0576023;0.970692
316;calc bound;100;0.0845629;0.0246362;0.139207
316;calc iter;100;3.85282;3.67424;4.03764
316;total;1;415.856;415.856;415.856
317;calc total;1;387.035;387.035;387.035
317;calc update async;100;7.14078e-05;2.446e-05;0.00327424
317;calc inner;100;3.39769;2.18928;3.68144
317;calc wait;100;0.371193;0.0688657;1.79564
317;calc bound;100;0.0783117;0.0246219;0.127125
317;calc iter;100;3.84974;3.62004;4.04237
317;total;1;415.824;415.824;415.824
318;calc total;1;387.026;387.026;387.026
318;calc update async;100;0.000161991;3.0419e-05;0.0118775
318;calc inner;100;3.4562;2.82462;3.70022
318;calc wait;100;0.305396;0.0619209;0.981457
318;calc bound;100;0.0892816;0.0264152;0.120078
318;calc iter;100;3.85312;3.69443;4.03544
318;total;1;415.823;415.823;415.823
319;calc total;1;387.024;387.024;387.024
319;calc update async;100;0.00016495;2.6599e-05;0.0116989
319;calc inner;100;3.43357;2.80243;3.68447
319;calc wait;100;0.322655;0.0493941;1.00767
319;calc bound;100;0.0960363;0.0246744;0.124387
319;calc iter;100;3.85358;3.69087;4.03729
319;total;1;416.004;416.004;416.004
320;calc total;1;387.345;387.345;387.345
320;calc update async;100;0.000128505;2.3219e-05;0.00831001
320;calc inner;100;3.58349;3.33788;3.65419
320;calc wait;100;0.182857;0.0603561;0.485044
320;calc bound;100;0.0905488;0.0527512;0.150775
320;calc iter;100;3.85851;3.73775;3.97395
320;total;1;415.723;415.723;415.723
321;calc total;1;387.345;387.345;387.345
321;calc update async;100;0.00011935;2.209e-05;0.00830308
321;calc inner;100;3.53552;3.11942;3.66802
321;calc wait;100;0.255011;0.0898007;0.713746
321;calc bound;100;0.0649296;0.0474687;0.12088
321;calc iter;100;3.85951;3.75937;3.96965
321;total;1;415.405;415.405;415.405
322;calc total;1;387.345;387.345;387.345
322;calc update async;100;0.000129431;1.982e-05;0.00832666
322;calc inner;100;3.58694;3.38958;3.65952
322;calc wait;100;0.172521;0.0833669;0.388225
322;calc bound;100;0.0962335;0.0517025;0.157672
322;calc iter;100;3.859;3.78939;3.94869
322;total;1;415.733;415.733;415.733
323;calc total;1;387.225;387.225;387.225
323;calc update async;100;0.000161004;3.5019e-05;0.0112976
323;calc inner;100;3.55169;3.39985;3.64735
323;calc wait;100;0.191969;0.104896;0.307401
323;calc bound;100;0.112455;0.0661155;0.150314
323;calc iter;100;3.85867;3.77702;3.97826
323;total;1;415.915;415.915;415.915
324;calc total;1;387.344;387.344;387.344
324;calc update async;100;0.000147259;3.1659e-05;0.0097249
324;calc inner;100;3.59492;3.4712;3.67616
324;calc wait;100;0.171256;0.0645623;0.442579
324;calc bound;100;0.0905636;0.0593408;0.133671
324;calc iter;100;3.85882;3.73006;4.01868
324;total;1;415.318;415.318;415.318
325;calc total;1;387.344;387.344;387.344
325;calc update async;100;0.000131138;2.146e-05;0.00969918
325;calc inner;100;3.55768;3.32017;3.67457
325;calc wait;100;0.225533;0.0696173;0.46127
325;calc bound;100;0.0684385;0.0479097;0.138403
325;calc iter;100;3.85744;3.77353;4.02465
325;total;1;415.553;415.553;415.553
326;calc total;1;387.225;387.225;387.225
326;calc update async;100;0.000139861;2.684e-05;0.00947618
326;calc inner;100;3.60036;3.49802;3.68031
326;calc wait;100;0.161704;0.107803;0.333429
326;calc bound;100;0.0940679;0.0620374;0.131989
326;calc iter;100;3.85767;3.7744;3.94317
326;total;1;415.938;415.938;415.938
327;calc total;1;387.133;387.133;387.133
327;calc update async;100;0.000153934;3.3729e-05;0.0110706
327;calc inner;100;3.55721;3.45144;3.63101
327;calc wait;100;0.185814;0.0871057;0.300651
327;calc bound;100;0.111255;0.0743856;0.142237
327;calc iter;100;3.85729;3.77189;3.93361
327;total;1;415.58;415.58;415.58
328;calc total;1;387.344;387.344;387.344
328;calc update async;100;0.000140917;3.159e-05;0.00978513
328;calc inner;100;3.61373;3.34793;3.67191
328;calc wait;100;0.144026;0.0467252;0.367119
328;calc bound;100;0.0912398;0.0647191;0.131864
328;calc iter;100;3.86007;3.6628;3.97188
328;total;1;415.87;415.87;415.87
329;calc total;1;387.344;387.344;387.344
329;calc update async;100;0.000139763;2.6909e-05;0.00978029
329;calc inner;100;3.60132;3.22706;3.66691
329;calc wait;100;0.164272;0.0895607;0.561382
329;calc bound;100;0.0926569;0.063087;0.118436
329;calc iter;100;3.86013;3.67716;4.01449
329;total;1;415.563;415.563;415.563
330;calc total;1;387.344;387.344;387.344
330;calc update async;100;0.000137022;2.577e-05;0.00980058
330;calc inner;100;3.62443;3.25909;3.68446
330;calc wait;100;0.137887;0.0601922;0.597303
330;calc bound;100;0.0879838;0.0461307;0.115188
330;calc iter;100;3.86019;3.68191;3.99897
330;total;1;415.548;415.548;415.548
331;calc total;1;387.216;387.216;387.216
331;calc update async;100;0.000131042;3.259e-05;0.00853606
331;calc inner;100;3.59909;3.37213;3.66207
331;calc wait;100;0.155556;0.0656951;0.332265
331;calc bound;100;0.102754;0.0252227;0.116774
331;calc iter;100;3.85917;3.72891;3.95134
331;total;1;415.525;415.525;415.525
332;calc total;1;387.182;387.182;387.182
332;calc update async;100;0.000107316;3.009e-05;0.00655155
332;calc inner;100;3.62874;3.49125;3.67806
332;calc wait;100;0.132548;0.0640549;0.205764
332;calc bound;100;0.0899318;0.0635721;0.132222
332;calc iter;100;3.85853;3.74809;3.91852
332;total;1;415.662;415.662;415.662
333;calc total;1;387.182;387.182;387.182
333;calc update async;100;0.000105473;2.7379e-05;0.00653005
333;calc inner;100;3.61146;3.50782;3.66319
333;calc wait;100;0.151516;0.0794336;0.246611
333;calc bound;100;0.0937171;0.0691773;0.122607
333;calc iter;100;3.85833;3.72544;3.94655
333;total;1;415.918;415.918;415.918
334;calc total;1;387.133;387.133;387.133
334;calc update async;100;0.000135947;2.609e-05;0.00983346
334;calc inner;100;3.64032;3.4993;3.68761
334;calc wait;100;0.108293;0.0489298;0.189839
334;calc bound;100;0.0921591;0.0698522;0.127706
334;calc iter;100;3.85792;3.73086;3.97204
334;total;1;415.601;415.601;415.601
335;calc total;1;387.093;387.093;387.093
335;calc update async;100;0.000144701;2.8279e-05;0.00999781
335;calc inner;100;3.60174;3.4584;3.69862
335;calc wait;100;0.151285;0.0651999;0.22274
335;calc bound;100;0.104574;0.0281757;0.116782
335;calc iter;100;3.8578;3.75411;3.96113
335;total;1;415.922;415.922;415.922
336;calc total;1;387.344;387.344;387.344
336;calc update async;100;0.000142645;2.572e-05;0.0100901
336;calc inner;100;3.52447;2.92481;3.69651
336;calc wait;100;0.246576;0.0756497;0.941275
336;calc bound;100;0.0851553;0.0543385;0.13129
336;calc iter;100;3.85958;3.57863;4.00067
336;total;1;415.707;415.707;415.707
337;calc total;1;387.344;387.344;387.344
337;calc update async;100;0.000138179;2.09e-05;0.0101575
337;calc inner;100;3.47923;2.74139;3.69466
337;calc wait;100;0.300597;0.071707;1.2239
337;calc bound;100;0.0708717;0.0423946;0.145678
337;calc iter;100;3.85936;3.70665;4.11293
337;total;1;415.356;415.356;415.356
338;calc total;1;387.344;387.344;387.344
338;calc update async;100;0.000143879;2.252e-05;0.0101318
338;calc inner;100;3.50561;2.46103;3.65402
338;calc wait;100;0.257467;0.0913755;1.65261
338;calc bound;100;0.0910002;0.0380213;0.135901
338;calc iter;100;3.86002;3.60646;4.19013
338;total;1;415.51;415.51;415.51
339;calc total;1;387.215;387.215;387.215
339;calc update async;100;0.000188864;3.016e-05;0.014379
339;calc inner;100;3.51583;2.93042;3.70187
339;calc wait;100;0.238516;0.0769639;0.934821
339;calc bound;100;0.100591;0.0566585;0.137672
339;calc iter;100;3.85847;3.59022;4.00216
339;total;1;415.823;415.823;415.823
340;calc total;1;387.344;387.344;387.344
340;calc update async;100;0.000143375;2.354e-05;0.0101026
340;calc inner;100;3.53953;3.12938;3.70292
340;calc wait;100;0.234249;0.0607666;0.555173
340;calc bound;100;0.0806816;0.046597;0.131123
340;calc iter;100;3.8585;3.63356;4.03594
340;total;1;415.898;415.898;415.898
341;calc total;1;387.344;387.344;387.344
341;calc update async;100;0.000140826;2.005e-05;0.010087
341;calc inner;100;3.49996;2.73639;3.71592
341;calc wait;100;0.268914;0.0639018;1.08574
341;calc bound;100;0.0823363;0.0464165;0.139404
341;calc iter;100;3.85721;3.70218;3.98918
341;total;1;415.827;415.827;415.827
342;calc total;1;387.215;387.215;387.215
342;calc update async;100;0.000152097;2.6479e-05;0.0109026
342;calc inner;100;3.53933;3.12331;3.68731
342;calc wait;100;0.22224;0.0735551;0.579013
342;calc bound;100;0.0921901;0.0500529;0.132136
342;calc iter;100;3.85714;3.7112;3.97684
342;total;1;415.915;415.915;415.915
343;calc total;1;387.133;387.133;387.133
343;calc update async;100;0.000147626;3.3119e-05;0.0101305
343;calc inner;100;3.51514;3.07185;3.69188
343;calc wait;100;0.236791;0.0643507;0.591726
343;calc bound;100;0.101725;0.0475433;0.128621
343;calc iter;100;3.85673;3.66109;4.00462
343;total;1;415.828;415.828;415.828
344;calc total;1;387.295;387.295;387.295
344;calc update async;100;8.3221e-05;1.932e-05;0.00413955
344;calc inner;100;3.55355;2.51926;3.69274
344;calc wait;100;0.204768;0.0724948;1.45992
344;calc bound;100;0.0926584;0.0288238;0.147809
344;calc iter;100;3.8602;3.5543;4.01299
344;total;1;415.581;415.581;415.581
345;calc total;1;387.287;387.287;387.287
345;calc update async;100;9.38591e-05;2.194e-05;0.0053545
345;calc inner;100;3.54709;3.00966;3.70167
345;calc wait;100;0.225333;0.0865007;1.01187
345;calc bound;100;0.0840655;0.0340628;0.136951
345;calc iter;100;3.8596;3.61761;4.1093
345;total;1;415.89;415.89;415.89
346;calc total;1;387.215;387.215;387.215
346;calc update async;100;0.000140967;2.689e-05;0.00988271
346;calc inner;100;3.56856;3.31687;3.68393
346;calc wait;100;0.194483;0.0701679;0.471902
346;calc bound;100;0.0918498;0.0301271;0.136041
346;calc iter;100;3.85938;3.56118;3.98783
346;total;1;415.883;415.883;415.883
347;calc total;1;387.215;387.215;387.215
347;calc update async;100;0.000144109;2.518e-05;0.0100194
347;calc inner;100;3.57506;3.335;3.71506
347;calc wait;100;0.182616;0.0623276;0.481616
347;calc bound;100;0.0954534;0.0260052;0.146324
347;calc iter;100;3.8595;3.61893;3.97689
347;total;1;415.297;415.297;415.297
348;calc total;1;387.125;387.125;387.125
348;calc update async;100;0.000105685;2.107e-05;0.00640602
348;calc inner;100;3.57106;2.74798;3.70144
348;calc wait;100;0.190183;0.0843089;1.24965
348;calc bound;100;0.0912688;0.0251122;0.151301
348;calc iter;100;3.85788;3.55522;4.08105
348;total;1;415.311;415.311;415.311
349;calc total;1;387.125;387.125;387.125
349;calc update async;100;0.000103663;2.3099e-05;0.00631906
349;calc inner;100;3.55753;2.81922;3.70184
349;calc wait;100;0.206797;0.0759311;1.15766
349;calc bound;100;0.085944;0.044664;0.127508
349;calc iter;100;3.85649;3.71385;4.24614
349;total;1;415.593;415.593;415.593
350;calc total;1;387.093;387.093;387.093
350;calc update async;100;0.000127867;3.048e-05;0.00831879
350;calc inner;100;3.58992;3.29793;3.71178
350;calc wait;100;0.167208;0.0826574;0.740018
350;calc bound;100;0.0930985;0.0623969;0.131397
350;calc iter;100;3.85607;3.69149;4.12308
350;total;1;415.645;415.645;415.645
351;calc total;1;387.038;387.038;387.038
351;calc update async;100;0.000154115;3.058e-05;0.0108292
351;calc inner;100;3.57988;3.27537;3.69487
351;calc wait;100;0.175228;0.0790831;0.68594
351;calc bound;100;0.0987174;0.0534727;0.144972
351;calc iter;100;3.85698;3.6266;4.0711
351;total;1;415.698;415.698;415.698
352;calc total;1;387.248;387.248;387.248
352;calc update async;100;5.94566e-05;1.821e-05;0.00187911
352;calc inner;100;3.2388;2.40668;3.62936
352;calc wait;100;0.538795;0.0906569;1.41656
352;calc bound;100;0.0762096;0.0265485;0.112294
352;calc iter;100;3.85835;3.59852;4.0466
352;total;1;415.825;415.825;415.825
353;calc total;1;387.248;387.248;387.248
353;calc update async;100;5.13231e-05;2.065e-05;0.0017437
353;calc inner;100;3.12847;1.16558;3.62006
353;calc wait;100;0.658708;0.0475556;3.12136
353;calc bound;100;0.0645747;0.0261042;0.103886
353;calc iter;100;3.85803;3.35549;4.37097
353;total;1;415.722;415.722;415.722
354;calc total;1;387.248;387.248;387.248
354;calc update async;100;6.03465e-05;1.7509e-05;0.00215793
354;calc inner;100;3.22005;2.21881;3.63884
354;calc wait;100;0.553918;0.0842558;1.59923
354;calc bound;100;0.0789916;0.0264927;0.134497
354;calc iter;100;3.85853;3.58426;4.20411
354;total;1;415.703;415.703;415.703
355;calc total;1;387.206;387.206;387.206
355;calc update async;100;0.000152352;2.01e-05;0.0108838
355;calc inner;100;3.25925;2.61666;3.6243
355;calc wait;100;0.508632;0.114988;1.23959
355;calc bound;100;0.0839646;0.0270588;0.132685
355;calc iter;100;3.85793;3.56197;4.18874
355;total;1;415.608;415.608;415.608
356;calc total;1;387.248;387.248;387.248
356;calc update async;100;6.28938e-05;1.731e-05;0.00251288
356;calc inner;100;3.26642;2.85398;3.5992
356;calc wait;100;0.512283;0.112248;1.01799
356;calc bound;100;0.0726668;0.0257919;0.126563
356;calc iter;100;3.85716;3.69918;4.0536
356;total;1;415.327;415.327;415.327
357;calc total;1;387.247;387.247;387.247
357;calc update async;100;6.15153e-05;2.02e-05;0.00254081
357;calc inner;100;3.20192;1.58121;3.58478
357;calc wait;100;0.578423;0.129524;2.60606
357;calc bound;100;0.0704961;0.0247461;0.0995766
357;calc iter;100;3.85449;3.69345;4.35585
357;total;1;415.76;415.76;415.76
358;calc total;1;387.205;387.205;387.205
358;calc update async;100;0.000154588;2.439e-05;0.0111215
358;calc inner;100;3.29603;2.8477;3.6019
358;calc wait;100;0.466105;0.136949;1.07419
358;calc bound;100;0.0872725;0.0247747;0.114946
358;calc iter;100;3.85434;3.67135;4.03
358;total;1;415.834;415.834;415.834
359;calc total;1;387.131;387.131;387.131
359;calc update async;100;0.000149735;1.958e-05;0.0105482
359;calc inner;100;3.2723;2.74969;3.58507
359;calc wait;100;0.487564;0.0952325;1.26202
359;calc bound;100;0.0919026;0.0264283;0.124408
359;calc iter;100;3.85581;3.62136;4.12848
359;total;1;415.327;415.327;415.327
360;calc total;1;387.247;387.247;387.247
360;calc update async;100;8.52991e-05;1.739e-05;0.00446447
360;calc inner;100;3.17076;0.946221;3.67684
360;calc wait;100;0.600043;0.0669823;3.21763
360;calc bound;100;0.0763749;0.0335365;0.11288
360;calc iter;100;3.85205;3.49191;4.24397
360;total;1;415.745;415.745;415.745
361;calc total;1;387.247;387.247;387.247
361;calc update async;100;8.05321e-05;2.161e-05;0.0045636
361;calc inner;100;3.00189;0.851516;3.67833
361;calc wait;100;0.778615;0.101536;3.18505
361;calc bound;100;0.0650118;0.0296533;0.11807
361;calc iter;100;3.8514;3.49611;4.52853
361;total;1;415.866;415.866;415.866
362;calc total;1;387.247;387.247;387.247
362;calc update async;100;9.67225e-05;2.31e-05;0.00471387
362;calc inner;100;3.23601;2.47211;3.66452
362;calc wait;100;0.51804;0.0670039;1.34993
362;calc bound;100;0.0935355;0.0501944;0.168033
362;calc iter;100;3.8523;3.46001;4.12868
362;total;1;415.847;415.847;415.847
363;calc total;1;387.205;387.205;387.205
363;calc update async;100;0.000158103;2.8509e-05;0.0107443
363;calc inner;100;3.24669;2.4739;3.66708
363;calc wait;100;0.50345;0.0835617;1.3688
363;calc bound;100;0.0948735;0.0531674;0.15077
363;calc iter;100;3.85187;3.42622;4.15074
363;total;1;415.613;415.613;415.613
364;calc total;1;387.18;387.18;387.18
364;calc update async;100;8.73338e-05;1.812e-05;0.00513983
364;calc inner;100;3.10372;0.745168;3.66195
364;calc wait;100;0.666331;0.0844278;3.24091
364;calc bound;100;0.0736723;0.0247564;0.135187
364;calc iter;100;3.84887;3.29871;4.30877
364;total;1;415.324;415.324;415.324
365;calc total;1;387.18;387.18;387.18
365;calc update async;100;8.76626e-05;1.9849e-05;0.00510345
365;calc inner;100;3.15213;0.537649;3.64844
365;calc wait;100;0.615403;0.065658;3.48966
365;calc bound;100;0.074936;0.0249276;0.124351
365;calc iter;100;3.84941;3.33695;4.18777
365;total;1;415.267;415.267;415.267
366;calc total;1;387.131;387.131;387.131
366;calc update async;100;0.00013788;2.333e-05;0.00873295
366;calc inner;100;3.25798;2.36555;3.67995
366;calc wait;100;0.493741;0.0925294;1.28202
366;calc bound;100;0.0942579;0.0486681;0.16459
366;calc iter;100;3.8494;3.57387;4.12863
366;total;1;415.884;415.884;415.884
367;calc total;1;387.085;387.085;387.085
367;calc update async;100;0.000141267;2.8709e-05;0.00912415
367;calc inner;100;3.26256;2.37631;3.66525
367;calc wait;100;0.485084;0.0957123;1.27998
367;calc bound;100;0.0977511;0.0515641;0.15223
367;calc iter;100;3.84895;3.44998;4.10029
367;total;1;415.383;415.383;415.383
368;calc total;1;387.205;387.205;387.205
368;calc update async;100;8.73441e-05;1.761e-05;0.00471493
368;calc inner;100;2.88878;0.49846;3.65696
368;calc wait;100;0.882115;0.0894264;3.48306
368;calc bound;100;0.0735611;0.0248799;0.122813
368;calc iter;100;3.84689;3.34367;4.50235
368;total;1;415.863;415.863;415.863
369;calc total;1;387.204;387.204;387.204
369;calc update async;100;8.12224e-05;1.8529e-05;0.00510287
369;calc inner;100;2.63303;0.499433;3.64738
369;calc wait;100;1.14887;0.0643973;4.19223
369;calc bound;100;0.0606192;0.0245711;0.0915561
369;calc iter;100;3.84603;2.83157;4.83724
369;total;1;415.73;415.73;415.73
370;calc total;1;387.204;387.204;387.204
370;calc update async;100;9.73759e-05;2.066e-05;0.00517494
370;calc inner;100;3.04151;1.4163;3.66843
370;calc wait;100;0.722037;0.0447478;2.64297
370;calc bound;100;0.0805844;0.030204;0.11041
370;calc iter;100;3.8471;3.10802;4.46244
370;total;1;415.307;415.307;415.307
371;calc total;1;387.196;387.196;387.196
371;calc update async;100;0.000162924;2.094e-05;0.0115827
371;calc inner;100;3.04261;1.45089;3.61458
371;calc wait;100;0.713141;0.0569114;2.49538
371;calc bound;100;0.0875804;0.024938;0.140685
371;calc iter;100;3.84699;3.15447;4.53788
371;total;1;415.427;415.427;415.427
372;calc total;1;387.196;387.196;387.196
372;calc update async;100;5.68338e-05;1.6649e-05;0.00237842
372;calc inner;100;2.79031;0.494343;3.63494
372;calc wait;100;0.987619;0.0613627;4.28887
372;calc bound;100;0.063126;0.0246924;0.102454
372;calc iter;100;3.84452;3.10308;4.8422
372;total;1;415.901;415.901;415.901
373;calc total;1;387.196;387.196;387.196
373;calc update async;100;5.80861e-05;1.9859e-05;0.00227095
373;calc inner;100;2.92743;0.499334;3.6267
373;calc wait;100;0.845031;0.0795401;4.24339
373;calc bound;100;0.0678884;0.0288683;0.114271
373;calc iter;100;3.84431;3.07295;4.83053
373;total;1;415.407;415.407;415.407
374;calc total;1;387.195;387.195;387.195
374;calc update async;100;0.000136729;1.815e-05;0.00922884
374;calc inner;100;3.07499;1.93198;3.63119
374;calc wait;100;0.676632;0.0943233;2.15688
374;calc bound;100;0.0895448;0.0254597;0.129212
374;calc iter;100;3.84487;3.12648;4.50657
374;total;1;415.342;415.342;415.342
375;calc total;1;387.131;387.131;387.131
375;calc update async;100;0.000139105;2.0989e-05;0.00948132
375;calc inner;100;3.07834;2.02703;3.59965
375;calc wait;100;0.67356;0.0461803;2.15114
375;calc bound;100;0.0876605;0.0253709;0.137967
375;calc iter;100;3.84414;3.1526;4.49236
375;total;1;415.843;415.843;415.843
376;calc total;1;387.178;387.178;387.178
376;calc update async;100;5.697e-05;1.755e-05;0.0016746
376;calc inner;100;3.01605;0.460979;3.64019
376;calc wait;100;0.745597;0.0425405;4.4175
376;calc bound;100;0.0801595;0.0247206;0.122399
376;calc iter;100;3.8484;3.10905;4.95522
376;total;1;415.349;415.349;415.349
377;calc total;1;387.178;387.178;387.178
377;calc update async;100;5.01461e-05;1.8509e-05;0.00149248
377;calc inner;100;2.93516;0.593096;3.64557
377;calc wait;100;0.840887;0.0638804;3.55856
377;calc bound;100;0.0691126;0.0265192;0.119274
377;calc iter;100;3.84848;3.0076;4.66707
377;total;1;415.719;415.719;415.719
378;calc total;1;387.178;387.178;387.178
378;calc update async;100;0.000106188;2.097e-05;0.00641537
378;calc inner;100;3.16996;1.50596;3.65176
378;calc wait;100;0.587487;0.0862513;2.40883
378;calc bound;100;0.0832517;0.027263;0.119863
378;calc iter;100;3.84863;3.07113;4.473
378;total;1;415.838;415.838;415.838
379;calc total;1;387.178;387.178;387.178
379;calc update async;100;0.00010834;2.234e-05;0.00644417
379;calc inner;100;3.15983;1.51169;3.64818
379;calc wait;100;0.595845;0.0878693;2.42426
379;calc bound;100;0.0880633;0.0276156;0.129393
379;calc iter;100;3.84862;3.04797;4.50965
379;total;1;415.872;415.872;415.872
380;calc total;1;387.138;387.138;387.138
380;calc update async;100;8.60963e-05;2.012e-05;0.00478457
380;calc inner;100;2.98617;0.496998;3.66149
380;calc wait;100;0.783085;0.0432733;4.39396
380;calc bound;100;0.0734808;0.0258971;0.115938
380;calc iter;100;3.84658;3.17466;4.95243
380;total;1;415.906;415.906;415.906
381;calc total;1;387.138;387.138;387.138
381;calc update async;100;8.45901e-05;1.884e-05;0.00475854
381;calc inner;100;2.95813;0.481214;3.66435
381;calc wait;100;0.80278;0.0858071;3.42877
381;calc bound;100;0.0744701;0.0246697;0.122927
381;calc iter;100;3.84332;3.30819;4.6279
384;calc total;1;387.368;387.368;387.368
384;calc update async;100;6.98771e-05;1.991e-05;0.00320947
384;calc inner;100;2.19585;0.501281;3.50204
384;calc wait;100;1.59221;0.299083;5.03822
384;calc bound;100;0.0628264;0.0257467;0.103788
384;calc iter;100;3.85136;2.34403;5.63386
384;total;1;415.812;415.812;415.812
385;calc total;1;387.337;387.337;387.337
385;calc update async;100;0.000296927;1.259e-05;0.0272955
385;calc inner;100;1.28915;0.463043;3.50288
385;calc wait;100;2.52083;0.156609;4.35788
385;calc bound;100;0.0449903;0.0246697;0.0865628
385;calc iter;100;3.85634;2.80029;5.05424
385;total;1;415.804;415.804;415.804
386;calc total;1;387.337;387.337;387.337
386;calc update async;100;0.000307717;1.563e-05;0.0274792
386;calc inner;100;2.23369;0.468414;3.52246
386;calc wait;100;1.56955;0.203269;4.04
386;calc bound;100;0.0544303;0.0248408;0.114479
386;calc iter;100;3.85849;2.93555;4.91971
386;total;1;415.809;415.809;415.809
387;calc total;1;387.086;387.086;387.086
387;calc update async;100;0.0001935;2.068e-05;0.0146157
387;calc inner;100;2.35236;1.00303;3.42449
387;calc wait;100;1.42557;0.227094;3.55174
387;calc bound;100;0.0780088;0.0252825;0.110365
387;calc iter;100;3.85614;2.97624;5.01335
387;total;1;415.82;415.82;415.82
388;calc total;1;387.335;387.335;387.335
388;calc update async;100;0.000346643;1.831e-05;0.030938
388;calc inner;100;2.38816;0.476076;3.40375
388;calc wait;100;1.402;0.338395;4.01964
388;calc bound;100;0.0698243;0.0248119;0.121495
388;calc iter;100;3.86051;3.12067;4.56823
388;total;1;415.856;415.856;415.856
389;calc total;1;387.335;387.335;387.335
389;calc update async;100;0.00034167;1.637e-05;0.0311409
389;calc inner;100;1.75863;0.461242;3.40153
389;calc wait;100;2.04024;0.279518;4.76542
389;calc bound;100;0.0539226;0.0246588;0.0948479
389;calc iter;100;3.85417;3.12542;5.51067
389;total;1;415.859;415.859;415.859
390;calc total;1;387.086;387.086;387.086
390;calc update async;100;0.000214462;1.941e-05;0.0173275
390;calc inner;100;2.44484;0.497486;3.39732
390;calc wait;100;1.3367;0.268541;3.86814
390;calc bound;100;0.076101;0.0248169;0.118636
390;calc iter;100;3.85802;3.07349;4.45831
390;total;1;415.722;415.722;415.722
391;calc total;1;386.92;386.92;386.92
391;calc update async;100;9.91974e-05;2.889e-05;0.00494725
391;calc inner;100;2.49486;1.12614;3.38278
391;calc wait;100;1.27678;0.254856;3.31312
391;calc bound;100;0.0845989;0.0291396;0.120016
391;calc iter;100;3.85638;3.16204;4.51691
391;total;1;415.324;415.324;415.324
392;calc total;1;387.339;387.339;387.339
392;calc update async;100;9.92117e-05;1.799e-05;0.00607178
392;calc inner;100;2.80901;0.495673;3.41283
392;calc wait;100;0.976715;0.22851;3.81957
392;calc bound;100;0.0786308;0.0291372;0.109516
392;calc iter;100;3.86477;3.00752;4.42887
392;total;1;415.367;415.367;415.367
393;calc total;1;387.338;387.338;387.338
393;calc update async;100;0.0001885;1.873e-05;0.0158476
393;calc inner;100;2.62147;0.49216;3.40264
393;calc wait;100;1.18908;0.261136;3.85718
393;calc bound;100;0.0535365;0.0248794;0.0907798
393;calc iter;100;3.8643;3.34688;4.39824
393;total;1;415.515;415.515;415.515
394;calc total;1;387.335;387.335;387.335
394;calc update async;100;0.000362619;2.0849e-05;0.0323171
394;calc inner;100;2.88916;2.14347;3.39967
394;calc wait;100;0.894316;0.263959;1.73991
394;calc bound;100;0.0809487;0.0280714;0.103399
394;calc iter;100;3.86482;3.4611;4.26335
394;total;1;415.337;415.337;415.337
395;calc total;1;387.085;387.085;387.085
395;calc update async;100;0.000216296;3.108e-05;0.0171937
395;calc inner;100;2.88219;2.1571;3.40393
395;calc wait;100;0.889651;0.325391;1.74317
395;calc bound;100;0.0900222;0.0273732;0.106065
395;calc iter;100;3.86233;3.46791;4.17532
395;total;1;415.845;415.845;415.845
396;calc total;1;387.067;387.067;387.067
396;calc update async;100;0.000249025;2.017e-05;0.0206102
396;calc inner;100;2.89255;2.3057;3.34013
396;calc wait;100;0.881452;0.153407;1.61234
396;calc bound;100;0.0867939;0.0261018;0.104282
396;calc iter;100;3.86105;3.54567;4.13406
396;total;1;415.359;415.359;415.359
397;calc total;1;387.067;387.067;387.067
397;calc update async;100;0.000240061;1.911e-05;0.0206684
397;calc inner;100;2.65558;0.467338;3.3898
397;calc wait;100;1.14028;0.209387;3.99395
397;calc bound;100;0.0599558;0.0248742;0.0945975
397;calc iter;100;3.85646;3.29609;4.57047
397;total;1;415.395;415.395;415.395
398;calc total;1;386.92;386.92;386.92
398;calc update async;100;8.89999e-05;1.948e-05;0.0047687
398;calc inner;100;2.86778;1.20972;3.39505
398;calc wait;100;0.909328;0.140077;2.97707
398;calc bound;100;0.0824835;0.0260647;0.102338
398;calc iter;100;3.85972;3.55876;4.23692
398;total;1;415.391;415.391;415.391
399;calc total;1;386.9;386.9;386.9
399;calc update async;100;7.3247e-05;2.5789e-05;0.00298536
399;calc inner;100;2.90003;2.31051;3.34255
399;calc wait;100;0.869254;0.154102;1.55102
399;calc bound;100;0.0904096;0.0265475;0.105696
399;calc iter;100;3.85977;3.57892;4.06209
399;total;1;415.857;415.857;415.857
400;calc total;1;387.337;387.337;387.337
400;calc update async;100;0.000307476;1.507e-05;0.0273419
400;calc inner;100;2.57973;0.469677;3.42417
400;calc wait;100;1.20046;0.0384331;4.40201
400;calc bound;100;0.067153;0.0247524;0.110747
400;calc iter;100;3.84823;2.60927;4.95355
400;total;1;415.529;415.529;415.529
401;calc total;1;387.337;387.337;387.337
401;calc update async;100;0.000301368;1.343e-05;0.0275626
401;calc inner;100;2.09301;0.460393;3.42454
401;calc wait;100;1.70844;0.0466297;4.44222
401;calc bound;100;0.0496326;0.0248178;0.09289
401;calc iter;100;3.85239;2.84505;4.97355
401;total;1;415.526;415.526;415.526
402;calc total;1;387.337;387.337;387.337
402;calc update async;100;0.00031782;1.6199e-05;0.0281517
402;calc inner;100;2.68153;1.66406;3.45617
402;calc wait;100;1.09992;0.158707;2.57516
402;calc bound;100;0.0717651;0.0256721;0.108125
402;calc iter;100;3.85384;3.06236;4.5528
402;total;1;415.744;415.744;415.744
403;calc total;1;387.084;387.084;387.084
403;calc update async;100;0.000231972;2.769e-05;0.0191563
403;calc inner;100;2.71925;1.8804;3.39156
403;calc wait;100;1.05018;0.105607;2.60606
403;calc bound;100;0.0812448;0.0265299;0.107547
403;calc iter;100;3.85121;3.03367;4.58238
403;total;1;415.551;415.551;415.551
404;calc total;1;387.337;387.337;387.337
404;calc update async;100;0.000322157;1.916e-05;0.028065
404;calc inner;100;2.82154;1.79917;3.37566
404;calc wait;100;0.956522;0.233153;2.35365
404;calc bound;100;0.0776792;0.0262544;0.108273
404;calc iter;100;3.85644;2.95329;4.6749
404;total;1;415.903;415.903;415.903
405;calc total;1;387.337;387.337;387.337
405;calc update async;100;0.000311385;1.588e-05;0.0281106
405;calc inner;100;2.47904;0.475764;3.39115
405;calc wait;100;1.31966;0.0879554;4.3226
405;calc bound;100;0.055304;0.0248379;0.108159
405;calc iter;100;3.85483;2.72458;4.88929
405;total;1;415.523;415.523;415.523
406;calc total;1;387.084;387.084;387.084
406;calc update async;100;0.000230171;1.5809e-05;0.0192464
406;calc inner;100;2.83359;1.76999;3.37551
406;calc wait;100;0.941255;0.243886;2.4022
406;calc bound;100;0.0786467;0.0265626;0.108308
406;calc iter;100;3.85407;3.05409;4.56157
406;total;1;415.91;415.91;415.91
407;calc total;1;386.92;386.92;386.92
407;calc update async;100;9.15335e-05;2.1519e-05;0.00509697
407;calc inner;100;2.83191;1.95517;3.36125
407;calc wait;100;0.937745;0.270603;2.16263
407;calc bound;100;0.0825816;0.025355;0.109264
407;calc iter;100;3.85257;3.0531;4.60089
407;total;1;415.708;415.708;415.708
408;calc total;1;387.083;387.083;387.083
408;calc update async;100;0.000224403;1.465e-05;0.0186635
408;calc inner;100;2.89849;1.36141;3.46447
408;calc wait;100;0.881655;0.187304;2.40202
408;calc bound;100;0.0696745;0.0248436;0.105347
408;calc iter;100;3.85012;3.14379;4.55705
408;total;1;415.438;415.438;415.438
409;calc total;1;387.083;387.083;387.083
409;calc update async;100;0.000210562;1.509e-05;0.0185311
409;calc inner;100;2.47047;0.461854;3.48371
409;calc wait;100;1.33033;0.107572;4.0584
409;calc bound;100;0.0474608;0.0248644;0.0991098
409;calc iter;100;3.84871;2.68503;4.75197
409;total;1;415.343;415.343;415.343
410;calc total;1;387.065;387.065;387.065
410;calc update async;100;0.000265522;1.868e-05;0.0225404
410;calc inner;100;2.95709;1.80283;3.47361
410;calc wait;100;0.819119;0.19837;2.33146
410;calc bound;100;0.0737198;0.0263138;0.120088
410;calc iter;100;3.85037;3.09817;4.70779
410;total;1;415.576;415.576;415.576
411;calc total;1;387.065;387.065;387.065
411;calc update async;100;0.000271859;3.149e-05;0.0224735
411;calc inner;100;2.95179;1.79393;3.47484
411;calc wait;100;0.808883;0.193818;2.33254
411;calc bound;100;0.089347;0.0256141;0.134714
411;calc iter;100;3.85048;3.16045;4.71484
411;total;1;415.797;415.797;415.797
412;calc total;1;386.92;386.92;386.92
412;calc update async;100;8.6068e-05;1.626e-05;0.00482296
412;calc inner;100;2.8681;1.03546;3.47679
412;calc wait;100;0.906465;0.247522;2.78476
412;calc bound;100;0.0695669;0.0248367;0.119307
412;calc iter;100;3.84433;3.13753;4.60016
412;total;1;415.523;415.523;415.523
413;calc total;1;386.92;386.92;386.92
413;calc update async;100;8.22597e-05;1.688e-05;0.00478562
413;calc inner;100;2.72872;0.46623;3.47101
413;calc wait;100;1.04695;0.0592507;4.12513
413;calc bound;100;0.0646545;0.0248241;0.113931
413;calc iter;100;3.84053;2.38631;5.07581
413;total;1;415.332;415.332;415.332
414;calc total;1;386.899;386.899;386.899
414;calc update async;100;7.28041e-05;1.7249e-05;0.00304958
414;calc inner;100;2.99224;2.06094;3.42976
414;calc wait;100;0.767939;0.260017;2.35285
414;calc bound;100;0.0842733;0.02522;0.12767
414;calc iter;100;3.84471;2.98747;4.72694
414;total;1;415.61;415.61;415.61
415;calc total;1;386.884;386.884;386.884
415;calc update async;100;7.74201e-05;1.734e-05;0.00320006
415;calc inner;100;2.98152;2.07563;3.4725
415;calc wait;100;0.775561;0.230801;2.29403
415;calc bound;100;0.0875477;0.0249841;0.129414
415;calc iter;100;3.84486;3.03576;4.65799
415;total;1;415.664;415.664;415.664
416;calc total;1;387.321;387.321;387.321
416;calc update async;100;0.000509625;1.529e-05;0.0468038
416;calc inner;100;2.99696;2.07033;3.43529
416;calc wait;100;0.790378;0.125129;1.88225
416;calc bound;100;0.0689041;0.0251723;0.118411
416;calc iter;100;3.85696;3.56419;4.46653
416;total;1;415.801;415.801;415.801
417;calc total;1;387.321;387.321;387.321
417;calc update async;100;0.000492815;1.459e-05;0.0469811
417;calc inner;100;2.44837;0.485433;3.43592
417;calc wait;100;1.36694;0.0961458;3.74851
417;calc bound;100;0.0401981;0.0248136;0.106359
417;calc iter;100;3.85603;3.43708;4.64747
417;total;1;415.763;415.763;415.763
418;calc total;1;387.321;387.321;387.321
418;calc update async;100;0.000516032;1.706e-05;0.0473993
418;calc inner;100;2.94931;0.531344;3.45579
418;calc wait;100;0.835461;0.152716;3.25827
418;calc bound;100;0.0715164;0.0253251;0.126254
418;calc iter;100;3.85706;3.52895;4.08254
418;total;1;415.465;415.465;415.465
419;calc total;1;387.063;387.063;387.063
419;calc update async;100;0.000513275;2.09e-05;0.0464816
419;calc inner;100;3.02398;2.16744;3.44222
419;calc wait;100;0.739885;0.134908;1.74306
419;calc bound;100;0.0903062;0.0251516;0.12862
419;calc iter;100;3.85469;3.52593;4.37706
419;total;1;415.32;415.32;415.32
420;calc total;1;387.321;387.321;387.321
420;calc update async;100;0.000513889;1.471e-05;0.0473625
420;calc inner;100;3.04196;1.87798;3.46638
420;calc wait;100;0.745275;0.26896;2.38529
420;calc bound;100;0.0676713;0.0248286;0.111321
420;calc iter;100;3.8556;3.49901;4.39941
420;total;1;415.409;415.409;415.409
421;calc total;1;387.321;387.321;387.321
421;calc update async;100;0.000506146;1.698e-05;0.0475311
421;calc inner;100;2.81496;0.630066;3.46895
421;calc wait;100;0.983774;0.244717;3.71435
421;calc bound;100;0.0544221;0.0248991;0.105737
421;calc iter;100;3.85369;3.57608;4.42641
421;total;1;415.357;415.357;415.357
422;calc total;1;387.063;387.063;387.063
422;calc update async;100;0.000513608;2.114e-05;0.0465548
422;calc inner;100;3.11619;2.40836;3.43762
422;calc wait;100;0.651037;0.250887;1.55674
422;calc bound;100;0.0855265;0.0267928;0.129262
422;calc iter;100;3.85339;3.52983;4.46572
422;total;1;415.588;415.588;415.588
423;calc total;1;386.919;386.919;386.919
423;calc update async;100;0.000129305;2.2389e-05;0.00817438
423;calc inner;100;3.10971;2.56283;3.47455
423;calc wait;100;0.650363;0.211754;1.31807
423;calc bound;100;0.092108;0.0249054;0.131604
423;calc iter;100;3.85239;3.50465;4.29075
423;total;1;415.467;415.467;415.467
424;calc total;1;387.325;387.325;387.325
424;calc update async;100;0.000522201;2.112e-05;0.0482862
424;calc inner;100;3.19488;2.48226;3.47991
424;calc wait;100;0.58149;0.284412;1.20829
424;calc bound;100;0.0818053;0.0271939;0.109141
424;calc iter;100;3.85894;3.45541;4.20234
424;total;1;415.585;415.585;415.585
425;calc total;1;387.325;387.325;387.325
425;calc update async;100;0.000518364;1.912e-05;0.0484867
425;calc inner;100;2.9982;0.930751;3.49632
425;calc wait;100;0.805371;0.194448;3.04838
425;calc bound;100;0.0544398;0.024923;0.0914399
425;calc iter;100;3.85856;3.32331;4.33686
425;total;1;415.642;415.642;415.642
426;calc total;1;387.321;387.321;387.321
426;calc update async;100;0.000515918;2.143e-05;0.0476353
426;calc inner;100;3.12679;0.513679;3.49632
426;calc wait;100;0.654147;0.294753;3.33018
426;calc bound;100;0.0774455;0.0277152;0.106744
426;calc iter;100;3.85904;3.48519;4.17063
426;total;1;415.641;415.641;415.641
427;calc total;1;387.063;387.063;387.063
427;calc update async;100;0.000509943;3.357e-05;0.0464638
427;calc inner;100;3.18098;2.48254;3.45536
427;calc wait;100;0.583286;0.335241;1.19207
427;calc bound;100;0.0918445;0.0264132;0.112327
427;calc iter;100;3.85665;3.51642;4.17691
427;total;1;415.489;415.489;415.489
428;calc total;1;387.063;387.063;387.063
428;calc update async;100;0.000501049;1.6549e-05;0.0463321
428;calc inner;100;3.17709;1.94528;3.52446
428;calc wait;100;0.605915;0.131934;1.87056
428;calc bound;100;0.0739052;0.026592;0.110547
428;calc iter;100;3.85744;3.31515;4.33474
428;total;1;415.77;415.77;415.77
429;calc total;1;387.063;387.063;387.063
429;calc update async;100;0.000500221;1.831e-05;0.0464114
429;calc inner;100;3.20641;2.68109;3.47908
429;calc wait;100;0.579299;0.163914;1.36714
429;calc bound;100;0.0704332;0.0249325;0.112675
429;calc iter;100;3.85686;3.59264;4.45375
429;total;1;415.708;415.708;415.708
430;calc total;1;386.918;386.918;386.918
430;calc update async;100;0.000122934;3.033e-05;0.00791276
430;calc inner;100;3.23745;2.69138;3.49287
430;calc wait;100;0.533481;0.139614;1.08846
430;calc bound;100;0.085045;0.0268008;0.104483
430;calc iter;100;3.8561;3.60009;4.34051
430;total;1;415.297;415.297;415.297
431;calc total;1;386.898;386.898;386.898
431;calc update async;100;8.73693e-05;2.824e-05;0.00443547
431;calc inner;100;3.2091;2.73246;3.46107
431;calc wait;100;0.554166;0.155652;1.07864
431;calc bound;100;0.0924595;0.0280615;0.111812
431;calc iter;100;3.85582;3.57846;4.31347
431;total;1;415.879;415.879;415.879
432;calc total;1;387.098;387.098;387.098
432;calc update async;100;7.96158e-05;1.518e-05;0.00415376
432;calc inner;100;2.78701;1.68152;3.53297
432;calc wait;100;1.00927;0.164751;2.25137
432;calc bound;100;0.0668617;0.0265143;0.114879
432;calc iter;100;3.86334;3.49815;4.51102
432;total;1;415.327;415.327;415.327
433;calc total;1;387.098;387.098;387.098
433;calc update async;100;6.84357e-05;1.454e-05;0.00438426
433;calc inner;100;2.14749;0.479626;3.53277
433;calc wait;100;1.67025;0.0677094;3.995
433;calc bound;100;0.0431578;0.0246518;0.0880473
433;calc iter;100;3.86143;3.22058;4.55122
433;total;1;415.854;415.854;415.854
434;calc total;1;387.098;387.098;387.098
434;calc update async;100;8.46096e-05;1.563e-05;0.00427585
434;calc inner;100;2.73368;0.505417;3.54144
434;calc wait;100;1.05685;0.118308;3.88144
434;calc bound;100;0.0725574;0.0251769;0.113721
434;calc iter;100;3.86333;3.33664;4.48643
434;total;1;415.529;415.529;415.529
435;calc total;1;387.061;387.061;387.061
435;calc update async;100;0.000526243;1.586e-05;0.0480206
435;calc inner;100;2.82456;1.69983;3.54118
435;calc wait;100;0.953331;0.154895;2.21353
435;calc bound;100;0.0845348;0.0262401;0.130535
435;calc iter;100;3.86307;3.52516;4.40013
435;total;1;415.463;415.463;415.463
436;calc total;1;387.08;387.08;387.08
436;calc update async;100;0.000488922;1.8069e-05;0.0443798
436;calc inner;100;2.74379;0.483283;3.50945
436;calc wait;100;1.04147;0.207688;3.75788
436;calc bound;100;0.0749716;0.0247222;0.115491
436;calc iter;100;3.86075;3.37154;4.41692
436;total;1;415.839;415.839;415.839
437;calc total;1;387.061;387.061;387.061
437;calc update async;100;0.000504869;1.434e-05;0.0475176
437;calc inner;100;2.44471;0.4636;3.50095
437;calc wait;100;1.35714;0.107822;3.99373
437;calc bound;100;0.0516252;0.024594;0.119931
437;calc iter;100;3.85441;3.27;4.57008
437;total;1;415.411;415.411;415.411
438;calc total;1;387.061;387.061;387.061
438;calc update async;100;0.000517886;1.715e-05;0.0474274
438;calc inner;100;2.8885;2.20048;3.51999
438;calc wait;100;0.89321;0.124354;1.89484
438;calc bound;100;0.0792734;0.0247686;0.127964
438;calc iter;100;3.86161;3.56823;4.31668
438;total;1;415.395;415.395;415.395
439;calc total;1;386.917;386.917;386.917
439;calc update async;100;0.000129229;2.088e-05;0.00782037
439;calc inner;100;2.89828;2.10363;3.51483
439;calc wait;100;0.870377;0.191981;2.15005
439;calc bound;100;0.0907669;0.0265162;0.12444
439;calc iter;100;3.8596;3.62651;4.3376
439;total;1;415.337;415.337;415.337
440;calc total;1;386.924;386.924;386.924
440;calc update async;100;9.869e-05;2.5169e-05;0.00592989
440;calc inner;100;3.07033;2.30886;3.54532
440;calc wait;100;0.708306;0.107812;1.73763
440;calc bound;100;0.0840504;0.0250776;0.104041
440;calc iter;100;3.86345;3.56831;4.19025
440;total;1;415.474;415.474;415.474
441;calc total;1;386.924;386.924;386.924
441;calc update async;100;8.7501e-05;1.679e-05;0.00581524
441;calc inner;100;2.79671;0.544643;3.51209
441;calc wait;100;1.01071;0.0892922;3.71812
441;calc bound;100;0.0549476;0.0246386;0.0912786
441;calc iter;100;3.86249;3.26076;4.44906
441;total;1;415.903;415.903;415.903
442;calc total;1;386.924;386.924;386.924
442;calc update async;100;0.000112747;2.185e-05;0.00733783
442;calc inner;100;3.04303;0.913556;3.54271
442;calc wait;100;0.738923;0.0997533;3.38034
442;calc bound;100;0.0812267;0.0264245;0.110763
442;calc iter;100;3.8633;3.44773;4.34357
442;total;1;415.641;415.641;415.641
443;calc total;1;386.924;386.924;386.924
443;calc update async;100;0.000118664;2.6699e-05;0.00724047
443;calc inner;100;3.07092;2.43308;3.55274
443;calc wait;100;0.704832;0.102957;1.45784
443;calc bound;100;0.0872398;0.0247428;0.113015
443;calc iter;100;3.8637;3.65769;4.08147
443;total;1;415.616;415.616;415.616
444;calc total;1;386.892;386.892;386.892
444;calc update async;100;9.45834e-05;1.986e-05;0.00551305
444;calc inner;100;3.05083;1.57239;3.53203
444;calc wait;100;0.726413;0.141691;2.46151
444;calc bound;100;0.0843167;0.0261342;0.1069
444;calc iter;100;3.86166;3.44779;4.25658
444;total;1;415.422;415.422;415.422
445;calc total;1;386.892;386.892;386.892
445;calc update async;100;9.18979e-05;1.776e-05;0.00586321
445;calc inner;100;2.95561;0.820952;3.53036
445;calc wait;100;0.837424;0.0980664;3.49576
445;calc bound;100;0.064783;0.0246655;0.104482
445;calc iter;100;3.85808;3.39376;4.42067
445;total;1;415.69;415.69;415.69
446;calc total;1;386.883;386.883;386.883
446;calc update async;100;9.18695e-05;2.1599e-05;0.00529955
446;calc inner;100;3.07135;1.43371;3.55025
446;calc wait;100;0.709528;0.111303;2.68352
446;calc bound;100;0.0792828;0.0248027;0.107794
446;calc iter;100;3.86026;3.53018;4.16336
446;total;1;415.538;415.538;415.538
447;calc total;1;386.874;386.874;386.874
447;calc update async;100;9.2261e-05;3.3149e-05;0.00502493
447;calc inner;100;3.07454;2.68166;3.54024
447;calc wait;100;0.69384;0.144854;1.12693
447;calc bound;100;0.0930898;0.0255273;0.111198
447;calc iter;100;3.86157;3.69901;4.0642
447;total;1;415.919;415.919;415.919
448;calc total;1;387.347;387.347;387.347
448;calc update async;100;0.000105321;2.019e-05;0.0063716
448;calc inner;100;2.71124;0.772224;3.4987
448;calc wait;100;1.07171;0.195818;3.52367
448;calc bound;100;0.0772352;0.0279664;0.100887
448;calc iter;100;3.86154;3.34411;4.42849
448;total;1;415.479;415.479;415.479
449;calc total;1;387.347;387.347;387.347
449;calc update async;100;9.78885e-05;1.952e-05;0.00658111
449;calc inner;100;2.21557;0.461937;3.4994
449;calc wait;100;1.59081;0.205343;3.85494
449;calc bound;100;0.0534527;0.0246384;0.0898594
449;calc iter;100;3.86104;3.141;4.57422
449;total;1;415.655;415.655;415.655
450;calc total;1;387.347;387.347;387.347
450;calc update async;100;0.000106981;2.013e-05;0.00636137
450;calc inner;100;2.70652;0.875322;3.50933
450;calc wait;100;1.07445;0.220553;3.21644
450;calc bound;100;0.0791687;0.0285322;0.1116
450;calc iter;100;3.86149;3.28327;4.47017
450;total;1;415.323;415.323;415.323
451;calc total;1;387.203;387.203;387.203
451;calc update async;100;0.000145875;2.012e-05;0.0101228
451;calc inner;100;2.73791;1.43912;3.5017
451;calc wait;100;1.04243;0.237933;2.38668
451;calc bound;100;0.0782657;0.0251948;0.103105
451;calc iter;100;3.86024;3.40282;4.43121
451;total;1;415.859;415.859;415.859
254;calc total;1;386.974;386.974;386.974
254;calc update async;100;9.17541e-05;2.886e-05;0.00440637
254;calc inner;100;3.46313;3.17558;3.68398
254;calc wait;100;0.296941;0.0794453;0.704419
254;calc bound;100;0.0898494;0.0249822;0.111973
254;calc iter;100;3.85237;3.67227;4.03406
254;total;1;415.389;415.389;415.389
452;calc total;1;387.347;387.347;387.347
452;calc update async;100;0.000111278;1.858e-05;0.00678928
452;calc inner;100;2.743;0.671195;3.46533
452;calc wait;100;1.03727;0.213988;3.62315
452;calc bound;100;0.077922;0.0262021;0.11866
452;calc iter;100;3.85924;3.22764;4.37597
452;total;1;415.488;415.488;415.488
255;calc total;1;386.966;386.966;386.966
255;calc update async;100;9.31393e-05;3.298e-05;0.00467358
255;calc inner;100;3.46169;3.18914;3.68347
255;calc wait;100;0.297643;0.0524129;0.658408
255;calc bound;100;0.0930849;0.0259997;0.112106
255;calc iter;100;3.85434;3.66509;4.035
255;total;1;415.521;415.521;415.521
453;calc total;1;387.347;387.347;387.347
453;calc update async;100;0.000101515;1.745e-05;0.006642
453;calc inner;100;2.50145;0.465501;3.45875
453;calc wait;100;1.28327;0.210166;4.14906
453;calc bound;100;0.0627193;0.0246545;0.102783
453;calc iter;100;3.84902;3.10496;4.75955
453;total;1;415.662;415.662;415.662
454;calc total;1;387.203;387.203;387.203
454;calc update async;100;0.000132952;1.83e-05;0.00938376
454;calc inner;100;2.73701;0.500421;3.47567
454;calc wait;100;1.03971;0.219279;3.30145
454;calc bound;100;0.0774667;0.0260885;0.100283
454;calc iter;100;3.85542;3.38099;4.22199
454;total;1;415.924;415.924;415.924
455;calc total;1;386.984;386.984;386.984
455;calc update async;100;7.08801e-05;2.567e-05;0.00240277
455;calc inner;100;2.78705;1.94794;3.44786
455;calc wait;100;0.979853;0.24546;2.13603
455;calc bound;100;0.0876134;0.0250528;0.10724
455;calc iter;100;3.85581;3.29981;4.31115
455;total;1;415.72;415.72;415.72
456;calc total;1;387.347;387.347;387.347
456;calc update async;100;0.000108577;1.975e-05;0.00660393
456;calc inner;100;2.44445;0.838189;3.44585
456;calc wait;100;1.34562;0.185174;3.44956
456;calc bound;100;0.0683202;0.0249895;0.122557
456;calc iter;100;3.85861;3.11942;4.51123
456;total;1;415.802;415.802;415.802
457;calc total;1;387.347;387.347;387.347
457;calc update async;100;9.8747e-05;2.083e-05;0.00667134
457;calc inner;100;1.82769;0.460815;3.32253
457;calc wait;100;1.97526;0.123545;5.33713
457;calc bound;100;0.0512755;0.0246127;0.105315
457;calc iter;100;3.85497;3.05352;6.10445
457;total;1;415.723;415.723;415.723
458;calc total;1;387.344;387.344;387.344
458;calc update async;100;8.93746e-05;1.978e-05;0.00462693
458;calc inner;100;2.45192;0.970776;3.42418
458;calc wait;100;1.334;0.283526;3.14658
458;calc bound;100;0.0715488;0.0247881;0.130316
458;calc iter;100;3.8577;3.335;4.50994
458;total;1;415.842;415.842;415.842
459;calc total;1;387.185;387.185;387.185
459;calc update async;100;7.9678e-05;2.179e-05;0.00297046
459;calc inner;100;2.53613;1.28387;3.39593
459;calc wait;100;1.24159;0.321236;3.01619
459;calc bound;100;0.0791044;0.0255852;0.128921
459;calc iter;100;3.85703;3.32918;4.55024
459;total;1;415.599;415.599;415.599
460;calc total;1;387.113;387.113;387.113
460;calc update async;100;6.10296e-05;1.974e-05;0.00191318
460;calc inner;100;2.56048;0.805109;3.4383
460;calc wait;100;1.21452;0.292754;3.71049
460;calc bound;100;0.0711455;0.024734;0.120833
460;calc iter;100;3.84643;3.06144;4.80382
460;total;1;415.831;415.831;415.831
461;calc total;1;387.113;387.113;387.113
461;calc update async;100;5.71711e-05;1.828e-05;0.00184095
461;calc inner;100;2.56468;0.503214;3.42866
461;calc wait;100;1.21957;0.215751;5.43441
461;calc bound;100;0.0683285;0.0246561;0.112586
461;calc iter;100;3.85376;2.70441;6.22346
461;total;1;415.341;415.341;415.341
462;calc total;1;386.983;386.983;386.983
462;calc update async;100;7.67423e-05;2.207e-05;0.00263991
462;calc inner;100;2.69131;1.05733;3.44509
462;calc wait;100;1.07546;0.31926;3.68391
462;calc bound;100;0.0863168;0.0253629;0.129255
462;calc iter;100;3.85334;3.18041;4.8438
462;total;1;415.902;415.902;415.902
463;calc total;1;386.915;386.915;386.915
463;calc update async;100;0.000114285;2.093e-05;0.0061047
463;calc inner;100;2.68734;0.945412;3.44184
463;calc wait;100;1.07685;0.284883;3.89451
463;calc bound;100;0.0876042;0.0249476;0.123176
463;calc iter;100;3.85205;3.27318;4.92037
463;total;1;415.852;415.852;415.852
464;calc total;1;387.344;387.344;387.344
464;calc update async;100;0.000104373;1.762e-05;0.00637256
464;calc inner;100;2.00116;0.497726;3.50266
464;calc wait;100;1.7802;0.0536426;4.62114
464;calc bound;100;0.0625763;0.024936;0.110614
464;calc iter;100;3.84429;1.8288;5.29666
464;total;1;415.781;415.781;415.781
465;calc total;1;387.344;387.344;387.344
465;calc update async;100;9.33418e-05;1.722e-05;0.00652254
465;calc inner;100;1.55756;0.462206;3.49655
465;calc wait;100;2.23788;0.0418161;5.51767
465;calc bound;100;0.0482422;0.0248562;0.113974
465;calc iter;100;3.84524;1.6552;6.23134
465;total;1;415.574;415.574;415.574
466;calc total;1;387.344;387.344;387.344
466;calc update async;100;0.000106488;2.005e-05;0.00640987
466;calc inner;100;2.04455;0.541356;3.5155
466;calc wait;100;1.73678;0.281125;4.48478
466;calc bound;100;0.0640278;0.0265001;0.12569
466;calc iter;100;3.84558;2.57715;5.36636
466;total;1;415.845;415.845;415.845
467;calc total;1;387.183;387.183;387.183
467;calc update async;100;0.000104401;2.0099e-05;0.00531866
467;calc inner;100;2.11566;0.679256;3.49529
467;calc wait;100;1.65076;0.276409;3.8219
467;calc bound;100;0.0772456;0.029304;0.131273
467;calc iter;100;3.84394;3.04058;5.09398
467;total;1;415.309;415.309;415.309
468;calc total;1;387.344;387.344;387.344
468;calc update async;100;0.000102301;2.122e-05;0.00638835
468;calc inner;100;1.93428;0.46155;3.47332
468;calc wait;100;1.84483;0.211453;4.80159
468;calc bound;100;0.0660194;0.0256222;0.120562
468;calc iter;100;3.84574;2.58665;5.35378
468;total;1;415.408;415.408;415.408
469;calc total;1;387.344;387.344;387.344
469;calc update async;100;0.000101649;1.714e-05;0.00644078
469;calc inner;100;2.10981;0.465023;3.50141
469;calc wait;100;1.6804;0.216684;4.23475
469;calc bound;100;0.057528;0.0248168;0.128306
469;calc iter;100;3.848;2.68629;4.87193
469;total;1;415.713;415.713;415.713
470;calc total;1;387.183;387.183;387.183
470;calc update async;100;0.000111739;2.072e-05;0.00570211
470;calc inner;100;2.28897;0.596268;3.49263
470;calc wait;100;1.47056;0.226357;3.69564
470;calc bound;100;0.0869466;0.0248839;0.129743
470;calc iter;100;3.84673;3.03054;4.93872
470;total;1;415.848;415.848;415.848
471;calc total;1;386.982;386.982;386.982
471;calc update async;100;7.62472e-05;2.076e-05;0.00290874
471;calc inner;100;2.30001;0.595713;3.4843
471;calc wait;100;1.46211;0.252888;4.02251
471;calc bound;100;0.0820575;0.0259931;0.126279
471;calc iter;100;3.84443;2.99051;4.9193
471;total;1;415.216;415.216;415.216
472;calc total;1;387.326;387.326;387.326
472;calc update async;100;0.000581694;2.359e-05;0.0540727
472;calc inner;100;2.38547;0.585402;3.50978
472;calc wait;100;1.39922;0.303103;3.70487
472;calc bound;100;0.0694639;0.0247718;0.111722
472;calc iter;100;3.85474;3.05789;4.61136
472;total;1;415.789;415.789;415.789
473;calc total;1;387.326;387.326;387.326
473;calc update async;100;0.000573199;2.223e-05;0.0542809
473;calc inner;100;1.68122;0.465938;3.48143
473;calc wait;100;2.11589;0.0351783;4.8671
473;calc bound;100;0.0523246;0.0248239;0.0996147
473;calc iter;100;3.85029;2.13912;5.37918
473;total;1;415.615;415.615;415.615
474;calc total;1;387.182;387.182;387.182
474;calc update async;100;0.000142384;2.406e-05;0.0103151
474;calc inner;100;2.41836;0.498508;3.53759
474;calc wait;100;1.36493;0.270964;3.7954
474;calc bound;100;0.0702915;0.0265457;0.103662
474;calc iter;100;3.85373;3.17527;4.5805
474;total;1;415.661;415.661;415.661
475;calc total;1;387.182;387.182;387.182
475;calc update async;100;0.000149528;2.766e-05;0.0103883
475;calc inner;100;2.44178;1.07592;3.54268
475;calc wait;100;1.33163;0.279977;2.82824
475;calc bound;100;0.0802833;0.0255404;0.115926
475;calc iter;100;3.85385;3.23974;4.56896
475;total;1;415.793;415.793;415.793
476;calc total;1;386.962;386.962;386.962
476;calc update async;100;6.42067e-05;2.4649e-05;0.0022384
476;calc inner;100;2.42981;0.494077;3.49065
476;calc wait;100;1.34706;0.0496085;4.25929
476;calc bound;100;0.0759908;0.0271518;0.101463
476;calc iter;100;3.85307;2.21064;4.83934
476;total;1;415.221;415.221;415.221
477;calc total;1;386.961;386.961;386.961
477;calc update async;100;6.00637e-05;2.167e-05;0.00204103
477;calc inner;100;2.51161;0.497834;3.48409
477;calc wait;100;1.27136;0.176711;3.93105
477;calc bound;100;0.0693653;0.0249793;0.0974966
477;calc iter;100;3.8525;3.41788;4.4752
477;total;1;415.694;415.694;415.694
478;calc total;1;386.915;386.915;386.915
478;calc update async;100;0.000111368;3.665e-05;0.00625612
478;calc inner;100;2.56109;1.78054;3.4488
478;calc wait;100;1.19916;0.319129;2.1861
478;calc bound;100;0.0922559;0.0264826;0.106156
478;calc iter;100;3.85262;3.43871;4.15605
478;total;1;415.851;415.851;415.851
479;calc total;1;386.896;386.896;386.896
479;calc update async;100;8.87139e-05;2.918e-05;0.00414387
479;calc inner;100;2.56707;1.81133;3.41659
479;calc wait;100;1.19708;0.349387;2.20759
479;calc bound;100;0.0880161;0.0288231;0.108248
479;calc iter;100;3.85227;3.40862;4.13908
479;total;1;415.815;415.815;415.815
480;calc total;1;387.328;387.328;387.328
480;calc update async;100;0.000600774;2.429e-05;0.0553591
480;calc inner;100;2.83412;0.484689;3.48462
480;calc wait;100;0.965803;0.194583;3.91304
480;calc bound;100;0.0684284;0.0248041;0.117277
480;calc iter;100;3.86896;3.16298;4.44962
480;total;1;415.849;415.849;415.849
481;calc total;1;387.328;387.328;387.328
481;calc update async;100;0.000583344;1.908e-05;0.0554354
481;calc inner;100;2.33847;0.486089;3.48477
481;calc wait;100;1.49036;0.186012;3.84145
481;calc bound;100;0.0384942;0.0248187;0.0901163
481;calc iter;100;3.86791;3.52251;4.38631
481;total;1;415.855;415.855;415.855
482;calc total;1;387.328;387.328;387.328
482;calc update async;100;0.000604529;2.414e-05;0.0556176
482;calc inner;100;2.96923;2.1891;3.49305
482;calc wait;100;0.82454;0.238304;1.76688
482;calc bound;100;0.0748769;0.0249238;0.111439
482;calc iter;100;3.86926;3.60699;4.20172
482;total;1;415.785;415.785;415.785
483;calc total;1;387.164;387.164;387.164
483;calc update async;100;8.10924e-05;3.271e-05;0.00289334
483;calc inner;100;2.97194;2.21298;3.45249
483;calc wait;100;0.80174;0.19204;1.7678
483;calc bound;100;0.0937727;0.0308622;0.118498
483;calc iter;100;3.86754;3.64368;4.07691
483;total;1;415.572;415.572;415.572
484;calc total;1;387.328;387.328;387.328
484;calc update async;100;0.000608589;2.554e-05;0.0556329
484;calc inner;100;3.01696;1.53663;3.50208
484;calc wait;100;0.777088;0.309057;2.70477
484;calc bound;100;0.0733113;0.0247896;0.104228
484;calc iter;100;3.86798;3.43613;4.32831
484;total;1;415.237;415.237;415.237
485;calc total;1;387.328;387.328;387.328
485;calc update async;100;0.000587402;2.029e-05;0.0556871
485;calc inner;100;2.52119;0.484958;3.51253
485;calc wait;100;1.3002;0.196731;3.85489
485;calc bound;100;0.0428639;0.0247486;0.0777893
485;calc iter;100;3.86496;3.52689;4.45407
485;total;1;415.242;415.242;415.242
486;calc total;1;387.164;387.164;387.164
486;calc update async;100;8.49613e-05;2.569e-05;0.00308975
486;calc inner;100;3.0269;2.03387;3.46422
486;calc wait;100;0.755813;0.311368;1.7813
486;calc bound;100;0.0835493;0.0288933;0.11272
486;calc iter;100;3.86635;3.60994;4.05633
486;total;1;415.475;415.475;415.475
487;calc total;1;386.98;386.98;386.98
487;calc update async;100;9.20894e-05;2.593e-05;0.00395317
487;calc inner;100;3.02645;2.13514;3.5131
487;calc wait;100;0.751005;0.329998;1.77063
487;calc bound;100;0.0872358;0.0253421;0.114235
487;calc iter;100;3.86479;3.6784;4.0664
487;total;1;415.63;415.63;415.63
488;calc total;1;387.331;387.331;387.331
488;calc update async;100;0.00036112;2.667e-05;0.0314159
488;calc inner;100;3.22369;2.56948;3.4977
488;calc wait;100;0.567343;0.314366;1.30578
488;calc bound;100;0.0785904;0.0307788;0.105877
488;calc iter;100;3.87008;3.6551;4.11023
488;total;1;415.716;415.716;415.716
489;calc total;1;387.331;387.331;387.331
489;calc update async;100;0.000350217;2.402e-05;0.0314462
489;calc inner;100;3.1371;0.600725;3.51858
489;calc wait;100;0.675033;0.148514;3.72552
489;calc bound;100;0.0567677;0.0247272;0.0911124
489;calc iter;100;3.86926;3.4809;4.37062
489;total;1;415.583;415.583;415.583
490;calc total;1;387.328;387.328;387.328
490;calc update async;100;0.000391011;2.615e-05;0.0344941
490;calc inner;100;3.23201;2.08226;3.50572
490;calc wait;100;0.556266;0.195695;1.96334
490;calc bound;100;0.0815494;0.0260849;0.105411
490;calc iter;100;3.87023;3.44821;4.10341
490;total;1;415.279;415.279;415.279
491;calc total;1;387.164;387.164;387.164
491;calc update async;100;6.83956e-05;3.902e-05;0.00174954
491;calc inner;100;3.1938;2.55637;3.4486
491;calc wait;100;0.575701;0.349481;1.36015
491;calc bound;100;0.0992352;0.0248428;0.115095
491;calc iter;100;3.86881;3.6633;4.11142
491;total;1;415.729;415.729;415.729
492;calc total;1;387.091;387.091;387.091
492;calc update async;100;5.89395e-05;3.2039e-05;0.00146889
492;calc inner;100;3.2431;2.47605;3.47004
492;calc wait;100;0.542874;0.212492;1.6345
492;calc bound;100;0.0815566;0.0346039;0.103075
492;calc iter;100;3.86759;3.56016;4.20165
492;total;1;415.365;415.365;415.365
493;calc total;1;387.091;387.091;387.091
493;calc update async;100;5.0111e-05;2.351e-05;0.001341
493;calc inner;100;3.1757;1.87867;3.46416
493;calc wait;100;0.632301;0.204721;2.25274
493;calc bound;100;0.0580799;0.0247943;0.0966423
493;calc iter;100;3.86614;3.55001;4.18874
493;total;1;415.688;415.688;415.688
494;calc total;1;386.979;386.979;386.979
494;calc update async;100;5.86502e-05;1.933e-05;0.00143123
494;calc inner;100;3.16504;0.474464;3.4761
494;calc wait;100;0.620981;0.155919;4.09412
494;calc bound;100;0.080386;0.0248669;0.106543
494;calc iter;100;3.86647;3.35689;4.63849
494;total;1;415.745;415.745;415.745
495;calc total;1;386.914;386.914;386.914
495;calc update async;100;9.26865e-05;3.463e-05;0.00438164
495;calc inner;100;3.20574;2.44892;3.41944
495;calc wait;100;0.564572;0.239723;1.66418
495;calc bound;100;0.095453;0.0333788;0.113788
495;calc iter;100;3.86587;3.5579;4.20883
495;total;1;415.605;415.605;415.605
496;calc total;1;387.163;387.163;387.163
496;calc update async;100;5.66921e-05;1.647e-05;0.00133218
496;calc inner;100;2.66784;0.485193;3.41283
496;calc wait;100;1.1231;0.0747982;4.09319
496;calc bound;100;0.0725574;0.0261526;0.100856
496;calc iter;100;3.86404;3.00612;4.695
496;total;1;415.246;415.246;415.246
497;calc total;1;387.162;387.162;387.162
497;calc update async;100;4.39181e-05;1.889e-05;0.00140269
497;calc inner;100;2.21615;0.465899;3.44777
497;calc wait;100;1.5959;0.100775;4.25254
497;calc bound;100;0.0509947;0.0246848;0.0900641
497;calc iter;100;3.86367;3.1234;4.93936
497;total;1;415.243;415.243;415.243
498;calc total;1;387.162;387.162;387.162
498;calc update async;100;6.13183e-05;1.91e-05;0.00176283
498;calc inner;100;2.78923;1.70093;3.46129
498;calc wait;100;0.995015;0.101888;2.55348
498;calc bound;100;0.0795461;0.0267594;0.104463
498;calc iter;100;3.86412;3.53463;4.50082
498;total;1;415.866;415.866;415.866
499;calc total;1;387.09;387.09;387.09
499;calc update async;100;7.40813e-05;2.531e-05;0.00269813
499;calc inner;100;2.79106;1.95281;3.46798
499;calc wait;100;0.984552;0.241805;2.38676
499;calc bound;100;0.0877889;0.0249516;0.116681
499;calc iter;100;3.86359;3.56631;4.50638
499;total;1;415.632;415.632;415.632
500;calc total;1;387.09;387.09;387.09
500;calc update async;100;6.37012e-05;2.5759e-05;0.00172749
500;calc inner;100;2.82816;1.95203;3.44709
500;calc wait;100;0.953126;0.2347;2.15859
500;calc bound;100;0.0809667;0.0283465;0.116187
500;calc iter;100;3.86242;3.50115;4.27841
500;total;1;415.701;415.701;415.701
501;calc total;1;387.089;387.089;387.089
501;calc update async;100;4.6448e-05;1.631e-05;0.00157357
501;calc inner;100;2.3436;0.473193;3.45093
501;calc wait;100;1.46337;0.145545;4.06984
501;calc bound;100;0.0502494;0.0247396;0.0920519
501;calc iter;100;3.85785;3.26073;4.61432
501;total;1;415.539;415.539;415.539
502;calc total;1;387.089;387.089;387.089
502;calc update async;100;6.90589e-05;2.127e-05;0.00217852
502;calc inner;100;2.80745;0.501907;3.45555
502;calc wait;100;0.976674;0.14042;3.76892
502;calc bound;100;0.0781581;0.0246789;0.106811
502;calc iter;100;3.86248;3.57004;4.29553
502;total;1;415.867;415.867;415.867
503;calc total;1;386.978;386.978;386.978
503;calc update async;100;8.208e-05;2.755e-05;0.00312867
503;calc inner;100;2.83637;2.00786;3.45128
503;calc wait;100;0.934673;0.193917;2.00108
503;calc bound;100;0.0902759;0.0254107;0.127708
503;calc iter;100;3.86151;3.51961;4.15514
503;total;1;415.256;415.256;415.256
504;calc total;1;387.034;387.034;387.034
504;calc update async;100;0.000263031;2.259e-05;0.0216346
504;calc inner;100;2.68617;0.564235;3.47205
504;calc wait;100;1.09192;0.061448;3.94253
504;calc bound;100;0.0715778;0.0247046;0.108138
504;calc iter;100;3.85016;2.82822;4.72978
504;total;1;415.844;415.844;415.844
505;calc total;1;387.033;387.033;387.033
505;calc update async;100;0.000245785;2.031e-05;0.0214929
505;calc inner;100;2.15956;0.46298;3.46287
505;calc wait;100;1.64708;0.0781567;4.38945
505;calc bound;100;0.0485638;0.0246562;0.101382
505;calc iter;100;3.85608;2.82984;5.12864
505;total;1;415.263;415.263;415.263
506;calc total;1;387.015;387.015;387.015
506;calc update async;100;0.000108045;2.193e-05;0.00582073
506;calc inner;100;2.80172;1.26336;3.4773
506;calc wait;100;0.978424;0.0662122;3.08589
506;calc bound;100;0.0763493;0.0249469;0.127111
506;calc iter;100;3.85661;3.22044;4.71536
506;total;1;415.848;415.848;415.848
507;calc total;1;387.015;387.015;387.015
507;calc update async;100;0.000111358;2.6e-05;0.00566565
507;calc inner;100;2.78693;1.26644;3.48015
507;calc wait;100;0.977002;0.146002;3.0326
507;calc bound;100;0.092542;0.0248349;0.133367
507;calc iter;100;3.85682;3.27714;4.67147
507;total;1;415.253;415.253;415.253
508;calc total;1;386.921;386.921;386.921
508;calc update async;100;9.03999e-05;2.09e-05;0.00472296
508;calc inner;100;2.57673;0.476969;3.48021
508;calc wait;100;1.21157;0.101835;3.89571
508;calc bound;100;0.0696171;0.0246286;0.114392
508;calc iter;100;3.85809;3.06308;4.51841
508;total;1;415.751;415.751;415.751
509;calc total;1;386.921;386.921;386.921
509;calc update async;100;8.37022e-05;2.016e-05;0.00462773
509;calc inner;100;2.55788;0.461049;3.51258
509;calc wait;100;1.23462;0.0563929;4.24862
509;calc bound;100;0.0610728;0.0247483;0.100645
509;calc iter;100;3.85403;2.94878;4.81425
509;total;1;415.218;415.218;415.218
512;calc total;1;387.369;387.369;387.369
512;calc update async;100;0.000435812;2.156e-05;0.0385677
512;calc inner;100;3.08008;1.40248;3.66917
512;calc wait;100;0.68917;0.0652381;2.7315
512;calc bound;100;0.0896188;0.0306575;0.13646
512;calc iter;100;3.85955;3.2351;4.3907
512;total;1;415.931;415.931;415.931
513;calc total;1;387.336;387.336;387.336
513;calc update async;100;0.000451256;1.905e-05;0.0418868
513;calc inner;100;2.62152;0.476197;3.65804
513;calc wait;100;1.16747;0.0446621;4.22425
513;calc bound;100;0.0630981;0.0248249;0.127212
513;calc iter;100;3.85468;2.87497;4.86428
513;total;1;415.898;415.898;415.898
514;calc total;1;387.333;387.333;387.333
514;calc update async;100;0.000449937;2.214e-05;0.0410593
514;calc inner;100;3.001;1.00871;3.65947
514;calc wait;100;0.780168;0.0560795;3.24119
514;calc bound;100;0.0767614;0.0263471;0.128057
514;calc iter;100;3.85938;3.28237;4.28535
514;total;1;415.964;415.964;415.964
515;calc total;1;387.208;387.208;387.208
515;calc update async;100;0.00017381;2.715e-05;0.0127301
515;calc inner;100;3.1062;1.85169;3.6532
515;calc wait;100;0.659676;0.0654644;2.1964
515;calc bound;100;0.0918027;0.0481011;0.130131
515;calc iter;100;3.8583;3.44764;4.2648
515;total;1;415.905;415.905;415.905
516;calc total;1;387.333;387.333;387.333
516;calc update async;100;0.000444163;1.59e-05;0.040818
516;calc inner;100;2.79085;0.475409;3.61891
516;calc wait;100;0.99655;0.04443;3.95463
516;calc bound;100;0.0720358;0.0248524;0.129112
516;calc iter;100;3.86045;3.195;4.59029
516;total;1;415.959;415.959;415.959
517;calc total;1;387.333;387.333;387.333
517;calc update async;100;0.000446365;1.87e-05;0.04081
517;calc inner;100;3.10764;0.917371;3.62411
517;calc wait;100;0.673804;0.0522513;2.96566
517;calc bound;100;0.0769156;0.026211;0.1539
517;calc iter;100;3.85979;3.47401;4.1974
517;total;1;415.592;415.592;415.592
518;calc total;1;387.212;387.212;387.212
518;calc update async;100;0.000158092;3.012e-05;0.0108699
518;calc inner;100;3.16881;1.74619;3.64111
518;calc wait;100;0.595556;0.113697;2.28077
518;calc bound;100;0.0935051;0.0269773;0.128051
518;calc iter;100;3.85931;3.56446;4.19544
518;total;1;415.969;415.969;415.969
519;calc total;1;387.14;387.14;387.14
519;calc update async;100;0.000187192;2.063e-05;0.0142924
519;calc inner;100;3.16681;1.72093;3.62343
519;calc wait;100;0.601953;0.07577;2.354
519;calc bound;100;0.0886671;0.0262148;0.133776
519;calc iter;100;3.85851;3.5635;4.2163
519;total;1;415.956;415.956;415.956
520;calc total;1;387.333;387.333;387.333
520;calc update async;100;0.000297331;2.431e-05;0.0252778
520;calc inner;100;3.30814;2.4935;3.65837
520;calc wait;100;0.462851;0.0456186;1.49932
520;calc bound;100;0.0897927;0.0293108;0.116832
520;calc iter;100;3.8656;3.52766;4.2511
520;total;1;415.953;415.953;415.953
521;calc total;1;387.333;387.333;387.333
521;calc update async;100;0.000293431;1.7609e-05;0.0256083
521;calc inner;100;3.04043;0.542628;3.65014
521;calc wait;100;0.74712;0.100212;3.7635
521;calc bound;100;0.0734973;0.0252669;0.146753
521;calc iter;100;3.86368;3.43053;4.3888
521;total;1;415.585;415.585;415.585
522;calc total;1;387.333;387.333;387.333
522;calc update async;100;0.000291594;1.932e-05;0.0254603
522;calc inner;100;3.30006;2.30084;3.67074
522;calc wait;100;0.475265;0.0685383;1.50707
522;calc bound;100;0.0829048;0.0295713;0.140142
522;calc iter;100;3.86559;3.54489;4.2339
522;total;1;415.601;415.601;415.601
523;calc total;1;387.212;387.212;387.212
523;calc update async;100;0.0001379;1.759e-05;0.0094493
523;calc inner;100;3.30507;2.49534;3.67072
523;calc wait;100;0.465315;0.0493831;1.58395
523;calc bound;100;0.0924081;0.0291064;0.108761
523;calc iter;100;3.86439;3.55905;4.24262
523;total;1;415.594;415.594;415.594
524;calc total;1;387.208;387.208;387.208
524;calc update async;100;0.000104717;1.91e-05;0.0068441
524;calc inner;100;3.20479;0.48487;3.67403
524;calc wait;100;0.578485;0.0668454;4.06209
524;calc bound;100;0.0752203;0.0247221;0.10937
524;calc iter;100;3.86365;3.54503;4.59723
524;total;1;415.56;415.56;415.56
525;calc total;1;387.208;387.208;387.208
525;calc update async;100;0.000103948;1.6349e-05;0.00678193
525;calc inner;100;3.26625;0.523779;3.66252
525;calc wait;100;0.514031;0.0283789;3.64515
525;calc bound;100;0.0805828;0.0247576;0.137537
525;calc iter;100;3.86316;3.23668;4.48048
525;total;1;415.568;415.568;415.568
526;calc total;1;387.14;387.14;387.14
526;calc update async;100;0.000151816;3.1879e-05;0.010784
526;calc inner;100;3.33504;2.19888;3.68704
526;calc wait;100;0.43393;0.0570795;1.94867
526;calc bound;100;0.0904891;0.0280934;0.118282
526;calc iter;100;3.86302;3.65734;4.23738
526;total;1;415.543;415.543;415.543
527;calc total;1;387.09;387.09;387.09
527;calc update async;100;0.000147121;2.272e-05;0.0102827
527;calc inner;100;3.33151;2.17033;3.67046
527;calc wait;100;0.437865;0.0609824;2.04426
527;calc bound;100;0.092566;0.0261688;0.116338
527;calc iter;100;3.86261;3.65119;4.30603
527;total;1;415.567;415.567;415.567
528;calc total;1;387.333;387.333;387.333
528;calc update async;100;0.000303309;2.1579e-05;0.0258616
528;calc inner;100;3.31111;2.66997;3.66006
528;calc wait;100;0.475111;0.111062;1.19392
528;calc bound;100;0.0813427;0.0264165;0.117603
528;calc iter;100;3.86834;3.71263;4.08792
528;total;1;415.521;415.521;415.521
529;calc total;1;387.335;387.335;387.335
529;calc update async;100;0.000272376;1.786e-05;0.0243487
529;calc inner;100;2.96171;1.27541;3.6523
529;calc wait;100;0.849744;0.0811318;2.67616
529;calc bound;100;0.0546298;0.0248548;0.118072
529;calc iter;100;3.86758;3.60297;4.10774
529;total;1;415.535;415.535;415.535
530;calc total;1;387.333;387.333;387.333
530;calc update async;100;0.000298213;1.965e-05;0.0258091
530;calc inner;100;3.24802;1.25122;3.61625
530;calc wait;100;0.543795;0.0998125;3.08291
530;calc bound;100;0.0744978;0.0250528;0.147774
530;calc iter;100;3.86797;3.39288;4.38947
530;total;1;415.507;415.507;415.507
531;calc total;1;387.212;387.212;387.212
531;calc update async;100;0.00016184;2.863e-05;0.0114297
531;calc inner;100;3.31379;2.68059;3.66155
531;calc wait;100;0.461875;0.106646;1.16601
531;calc bound;100;0.0907468;0.0264537;0.119857
531;calc iter;100;3.86714;3.71046;4.06843
531;total;1;415.493;415.493;415.493
532;calc total;1;387.333;387.333;387.333
532;calc update async;100;0.00029432;1.9539e-05;0.0253983
532;calc inner;100;3.30278;1.52185;3.61051
532;calc wait;100;0.484446;0.0998288;2.62749
532;calc bound;100;0.0786967;0.0249061;0.149868
532;calc iter;100;3.86658;3.56468;4.18475
532;total;1;415.503;415.503;415.503
533;calc total;1;387.333;387.333;387.333
533;calc update async;100;0.000284448;1.865e-05;0.0253967
533;calc inner;100;3.19817;2.31842;3.63803
533;calc wait;100;0.605243;0.121161;1.51142
533;calc bound;100;0.0601418;0.0246991;0.0968856
533;calc iter;100;3.8646;3.68997;4.09589
533;total;1;415.503;415.503;415.503
534;calc total;1;387.212;387.212;387.212
534;calc update async;100;0.000144813;1.989e-05;0.010177
534;calc inner;100;3.36529;2.87839;3.63642
534;calc wait;100;0.416183;0.114027;1.12375
534;calc bound;100;0.0840543;0.0407275;0.116558
534;calc iter;100;3.86645;3.73123;4.10633
534;total;1;415.501;415.501;415.501
535;calc total;1;387.14;387.14;387.14
535;calc update async;100;0.000160551;2.756e-05;0.0118948
535;calc inner;100;3.36204;2.88751;3.60237
535;calc wait;100;0.410527;0.126779;1.06821
535;calc bound;100;0.0923099;0.0461845;0.151364
535;calc iter;100;3.86555;3.71313;4.04902
535;total;1;415.482;415.482;415.482
536;calc total;1;387.221;387.221;387.221
536;calc update async;100;0.000112132;2.67e-05;0.00694956
536;calc inner;100;3.47508;3.29644;3.65547
536;calc wait;100;0.307438;0.125534;0.495518
536;calc bound;100;0.0857207;0.0250406;0.108773
536;calc iter;100;3.86891;3.69728;4.00116
536;total;1;415.433;415.433;415.433
537;calc total;1;387.221;387.221;387.221
537;calc update async;100;0.000100078;1.85e-05;0.00682575
537;calc inner;100;3.44039;2.97252;3.67316
537;calc wait;100;0.368641;0.085626;1.05573
537;calc bound;100;0.0582737;0.0249155;0.0954532
537;calc iter;100;3.86813;3.70255;4.11197
537;total;1;415.425;415.425;415.425
538;calc total;1;387.212;387.212;387.212
538;calc update async;100;0.000123776;2.156e-05;0.00852221
538;calc inner;100;3.48285;3.18392;3.67924
538;calc wait;100;0.306632;0.153445;0.725543
538;calc bound;100;0.0777064;0.024901;0.111386
538;calc iter;100;3.86838;3.67398;4.03342
538;total;1;415.881;415.881;415.881
539;calc total;1;387.212;387.212;387.212
539;calc update async;100;0.000131502;2.416e-05;0.00871493
539;calc inner;100;3.46503;3.26982;3.66572
539;calc wait;100;0.308726;0.127625;0.528983
539;calc bound;100;0.0909988;0.0264264;0.110971
539;calc iter;100;3.86865;3.7145;4.1262
539;total;1;415.871;415.871;415.871
540;calc total;1;387.127;387.127;387.127
540;calc update async;100;0.000101717;2.4419e-05;0.00583634
540;calc inner;100;3.47468;3.29441;3.62691
540;calc wait;100;0.30567;0.138754;0.571902
540;calc bound;100;0.0855985;0.0265446;0.112031
540;calc iter;100;3.86679;3.68483;4.22532
540;total;1;415.941;415.941;415.941
541;calc total;1;387.127;387.127;387.127
541;calc update async;100;9.31684e-05;2.304e-05;0.00580314
541;calc inner;100;3.46704;3.16509;3.65085
541;calc wait;100;0.32823;0.105142;0.761551
541;calc bound;100;0.068827;0.0347929;0.104764
541;calc iter;100;3.86575;3.71835;4.08023
541;total;1;415.46;415.46;415.46
542;calc total;1;387.089;387.089;387.089
542;calc update async;100;0.000129985;2.614e-05;0.00904786
542;calc inner;100;3.48837;3.25988;3.66085
542;calc wait;100;0.297403;0.106525;0.619513
542;calc bound;100;0.0786908;0.0288398;0.110504
542;calc iter;100;3.86543;3.68246;4.27499
542;total;1;415.46;415.46;415.46
543;calc total;1;387.05;387.05;387.05
543;calc update async;100;0.00013309;3.095e-05;0.00881397
543;calc inner;100;3.45533;3.22041;3.6445
543;calc wait;100;0.310877;0.131647;0.493602
543;calc bound;100;0.097715;0.0253634;0.112937
543;calc iter;100;3.86615;3.74044;4.09402
543;total;1;415.457;415.457;415.457
544;calc total;1;387.323;387.323;387.323
544;calc update async;100;0.000434283;1.472e-05;0.0394609
544;calc inner;100;3.05549;2.15668;3.65271
544;calc wait;100;0.723443;0.113048;1.83246
544;calc bound;100;0.0843408;0.0249607;0.130121
544;calc iter;100;3.867;3.568;4.18515
544;total;1;415.954;415.954;415.954
545;calc total;1;387.319;387.319;387.319
545;calc update async;100;0.000438325;1.5239e-05;0.0408331
545;calc inner;100;2.7423;0.505293;3.65143
545;calc wait;100;1.06141;0.0811847;3.93389
545;calc bound;100;0.0590555;0.0248681;0.128025
545;calc iter;100;3.86637;3.1939;4.71121
545;total;1;415.471;415.471;415.471
546;calc total;1;387.319;387.319;387.319
546;calc update async;100;0.000449211;2.044e-05;0.0409509
546;calc inner;100;3.04861;0.963736;3.64295
546;calc wait;100;0.730022;0.0965297;3.32628
546;calc bound;100;0.0835842;0.0296077;0.120165
546;calc iter;100;3.86686;3.39582;4.36813
546;total;1;415.93;415.93;415.93
547;calc total;1;387.212;387.212;387.212
547;calc update async;100;0.000189026;2.013e-05;0.0149702
547;calc inner;100;3.06825;2.15581;3.65451
547;calc wait;100;0.707806;0.0551527;1.69816
547;calc bound;100;0.0874049;0.0264837;0.125882
547;calc iter;100;3.86593;3.63494;4.17818
547;total;1;415.933;415.933;415.933
548;calc total;1;387.319;387.319;387.319
548;calc update async;100;0.000449707;1.9339e-05;0.0409734
548;calc inner;100;3.09951;1.59863;3.62075
548;calc wait;100;0.68053;0.1416;2.423
548;calc bound;100;0.0829334;0.0262917;0.133433
548;calc iter;100;3.86593;3.45911;4.25181
548;total;1;415.498;415.498;415.498
549;calc total;1;387.319;387.319;387.319
549;calc update async;100;0.000441003;1.566e-05;0.0410619
549;calc inner;100;2.97495;1.38114;3.63037
549;calc wait;100;0.816576;0.137895;2.49071
549;calc bound;100;0.0677146;0.0249573;0.126376
549;calc iter;100;3.86223;3.48244;4.25823
549;total;1;415.937;415.937;415.937
550;calc total;1;387.212;387.212;387.212
550;calc update async;100;0.000183128;1.597e-05;0.0144542
550;calc inner;100;3.08639;1.64274;3.64383
550;calc wait;100;0.692811;0.123374;2.44901
550;calc bound;100;0.0810227;0.0248778;0.126036
550;calc iter;100;3.86337;3.55256;4.13802
550;total;1;415.571;415.571;415.571
551;calc total;1;387.135;387.135;387.135
551;calc update async;100;0.000182444;2.744e-05;0.013659
551;calc inner;100;3.11261;2.30133;3.62103
551;calc wait;100;0.656963;0.1622;1.53534
551;calc bound;100;0.0920877;0.0258046;0.123072
551;calc iter;100;3.86409;3.61004;4.10488
551;total;1;415.448;415.448;415.448
552;calc total;1;387.332;387.332;387.332
552;calc update async;100;0.000453558;1.81e-05;0.0409182
552;calc inner;100;2.73287;0.57456;3.65877
552;calc wait;100;1.04415;0.0564537;3.32251
552;calc bound;100;0.0847034;0.026481;0.146005
552;calc iter;100;3.86401;3.13505;4.37826
552;total;1;415.407;415.407;415.407
553;calc total;1;387.332;387.332;387.332
553;calc update async;100;0.000438939;1.638e-05;0.0409885
553;calc inner;100;2.18021;0.498724;3.66928
553;calc wait;100;1.61895;0.108647;5.03783
553;calc bound;100;0.0603137;0.02485;0.114438
553;calc iter;100;3.86264;2.49892;5.80068
553;total;1;415.399;415.399;415.399
554;calc total;1;387.322;387.322;387.322
554;calc update async;100;0.00048642;1.928e-05;0.0447348
554;calc inner;100;2.64166;0.476042;3.67161
554;calc wait;100;1.14572;0.0413209;3.61235
554;calc bound;100;0.0738216;0.0249095;0.163998
554;calc iter;100;3.86325;3.00622;4.41795
554;total;1;415.899;415.899;415.899
555;calc total;1;387.211;387.211;387.211
555;calc update async;100;0.000160748;2.268e-05;0.0113898
555;calc inner;100;2.76243;0.633957;3.66695
555;calc wait;100;1.01007;0.11962;3.01818
555;calc bound;100;0.087642;0.0259852;0.167354
555;calc iter;100;3.86283;3.26695;4.46203
555;total;1;415.897;415.897;415.897
556;calc total;1;387.202;387.202;387.202
556;calc update async;100;0.000137633;1.725e-05;0.0101664
556;calc inner;100;2.6964;0.503189;3.69182
556;calc wait;100;1.08524;0.0540328;4.0399
556;calc bound;100;0.0752334;0.0326419;0.119472
556;calc iter;100;3.85796;2.48017;4.64269
556;total;1;415.959;415.959;415.959
557;calc total;1;387.202;387.202;387.202
557;calc update async;100;0.00013953;1.5429e-05;0.0101738
557;calc inner;100;2.81551;0.675875;3.66955
557;calc wait;100;0.968666;0.0937782;3.88922
557;calc bound;100;0.0751931;0.0247259;0.114159
557;calc iter;100;3.8613;2.80998;4.66535
557;total;1;415.957;415.957;415.957
558;calc total;1;387.135;387.135;387.135
558;calc update async;100;0.000168952;2.023e-05;0.0121054
558;calc inner;100;2.87054;0.502002;3.68188
558;calc wait;100;0.900004;0.0709996;3.63394
558;calc bound;100;0.0885469;0.0248768;0.123305
558;calc iter;100;3.86108;3.35729;4.41446
558;total;1;415.958;415.958;415.958
559;calc total;1;387.088;387.088;387.088
559;calc update async;100;0.000191783;1.981e-05;0.0140795
559;calc inner;100;2.92735;1.71597;3.69658
559;calc wait;100;0.844503;0.0867329;2.14402
559;calc bound;100;0.0874732;0.0281776;0.123993
559;calc iter;100;3.86006;3.46309;4.37111
559;total;1;415.958;415.958;415.958
560;calc total;1;387.225;387.225;387.225
560;calc update async;100;0.000111833;1.8059e-05;0.00766983
560;calc inner;100;2.23699;0.50227;3.60494
560;calc wait;100;1.56068;0.107563;3.92413
560;calc bound;100;0.0606784;0.0249844;0.12713
560;calc iter;100;3.85927;2.90261;4.471
560;total;1;415.978;415.978;415.978
561;calc total;1;387.225;387.225;387.225
561;calc update async;100;0.000101777;1.762e-05;0.00765457
561;calc inner;100;1.29519;0.462257;3.56069
561;calc wait;100;2.50407;0.0419575;4.29327
561;calc bound;100;0.0527198;0.0246297;0.0972821
561;calc iter;100;3.85389;2.89518;4.99935
561;total;1;415.984;415.984;415.984
562;calc total;1;387.225;387.225;387.225
562;calc update async;100;0.000115968;1.7539e-05;0.00816154
562;calc inner;100;2.2539;0.492307;3.61051
562;calc wait;100;1.54568;0.114077;4.04625
562;calc bound;100;0.0586976;0.0250221;0.104376
562;calc iter;100;3.85903;2.91643;4.65392
562;total;1;415.985;415.985;415.985
563;calc total;1;387.211;387.211;387.211
563;calc update async;100;0.000198434;2.1819e-05;0.0154455
563;calc inner;100;2.36622;0.859562;3.60327
563;calc wait;100;1.41756;0.0615234;3.07688
563;calc bound;100;0.075196;0.0263491;0.130314
563;calc iter;100;3.8596;3.36698;4.47129
563;total;1;415.45;415.45;415.45
564;calc total;1;387.216;387.216;387.216
564;calc update async;100;5.48278e-05;2.146e-05;0.00174251
564;calc inner;100;2.10055;0.466713;3.603
564;calc wait;100;1.69437;0.217883;4.52385
564;calc bound;100;0.0667022;0.0246965;0.108507
564;calc iter;100;3.86293;2.84879;5.07309
564;total;1;415.969;415.969;415.969
565;calc total;1;387.211;387.211;387.211
565;calc update async;100;9.32184e-05;1.8719e-05;0.00595825
565;calc inner;100;2.51772;0.728659;3.60041
565;calc wait;100;1.27277;0.146611;3.48955
565;calc bound;100;0.0673026;0.0254812;0.121373
565;calc iter;100;3.85959;3.08444;4.73591
565;total;1;415.994;415.994;415.994
566;calc total;1;387.211;387.211;387.211
566;calc update async;100;0.000164711;2.5959e-05;0.0115038
566;calc inner;100;2.64491;1.49293;3.58491
566;calc wait;100;1.12764;0.170529;3.11044
566;calc bound;100;0.0894827;0.0268751;0.122724
566;calc iter;100;3.86298;3.13945;4.67274
566;total;1;415.994;415.994;415.994
567;calc total;1;387.135;387.135;387.135
567;calc update async;100;0.00018069;1.954e-05;0.013485
567;calc inner;100;2.64443;1.50134;3.58048
567;calc wait;100;1.1344;0.187899;3.17032
567;calc bound;100;0.0822109;0.0287985;0.11758
567;calc iter;100;3.86204;3.11991;4.74996
567;total;1;415.926;415.926;415.926
568;calc total;1;387.16;387.16;387.16
568;calc update async;100;7.10123e-05;2.109e-05;0.00281981
568;calc inner;100;2.92682;2.19234;3.62311
568;calc wait;100;0.854914;0.105409;1.59173
568;calc bound;100;0.0814644;0.0261042;0.107752
568;calc iter;100;3.86499;3.55544;4.20819
568;total;1;415.963;415.963;415.963
569;calc total;1;387.16;387.16;387.16
569;calc update async;100;5.78001e-05;1.8e-05;0.00273097
569;calc inner;100;2.35116;0.472924;3.61349
569;calc wait;100;1.45586;0.117627;4.14456
569;calc bound;100;0.0550878;0.0246357;0.0960722
569;calc iter;100;3.86269;3.15826;4.69662
569;total;1;415.963;415.963;415.963
570;calc total;1;387.152;387.152;387.152
570;calc update async;100;9.64538e-05;1.8899e-05;0.00560643
570;calc inner;100;2.92684;2.03935;3.63643
570;calc wait;100;0.859725;0.0715264;2.02405
570;calc bound;100;0.078056;0.0247703;0.10837
570;calc iter;100;3.86513;3.63786;4.13412
570;total;1;415.962;415.962;415.962
571;calc total;1;387.152;387.152;387.152
571;calc update async;100;0.000101853;3.1179e-05;0.00580681
571;calc inner;100;2.94658;2.21389;3.64501
571;calc wait;100;0.830504;0.0945766;1.5368
571;calc bound;100;0.0861054;0.0265353;0.111627
571;calc iter;100;3.86529;3.60394;4.05705
571;total;1;415.972;415.972;415.972
572;calc total;1;387.08;387.08;387.08
572;calc update async;100;0.000140817;1.705e-05;0.0103371
572;calc inner;100;2.9301;1.01393;3.6568
572;calc wait;100;0.859369;0.107343;3.44089
572;calc bound;100;0.0752315;0.0281141;0.132166
572;calc iter;100;3.86501;3.39835;4.5381
572;total;1;415.993;415.993;415.993
381;total;1;415.602;415.602;415.602
382;calc total;1;387.123;387.123;387.123
382;calc update async;100;0.000125921;2.226e-05;0.00802042
382;calc inner;100;3.12547;1.64418;3.663
382;calc wait;100;0.629846;0.0387972;2.58154
382;calc bound;100;0.0881271;0.0251096;0.110542
382;calc iter;100;3.84697;3.27546;4.66152
382;total;1;415.624;415.624;415.624
383;calc total;1;387.116;387.116;387.116
383;calc update async;100;0.000130213;3.1059e-05;0.00845131
383;calc inner;100;3.13752;2.10605;3.65999
383;calc wait;100;0.614158;0.112024;2.06956
383;calc bound;100;0.0908628;0.0263545;0.113627
383;calc iter;100;3.84678;3.24412;4.63839
383;total;1;415.31;415.31;415.31
573;calc total;1;387.08;387.08;387.08
573;calc update async;100;0.000146667;1.6149e-05;0.0109133
573;calc inner;100;2.96757;0.520687;3.65119
573;calc wait;100;0.821885;0.079942;4.02122
573;calc bound;100;0.0731708;0.0249806;0.0974656
573;calc iter;100;3.86472;3.63015;4.62471
573;total;1;415.989;415.989;415.989
574;calc total;1;387.053;387.053;387.053
574;calc update async;100;7.53957e-05;3.158e-05;0.00288401
574;calc inner;100;3.00906;2.08854;3.66353
574;calc wait;100;0.760138;0.0645554;2.00893
574;calc bound;100;0.0944283;0.0274958;0.111128
574;calc iter;100;3.86474;3.65931;4.20179
574;total;1;415.991;415.991;415.991
575;calc total;1;387.039;387.039;387.039
575;calc update async;100;0.000146412;2.3489e-05;0.0105514
575;calc inner;100;3.02677;2.07866;3.64998
575;calc wait;100;0.750484;0.0508257;1.9847
575;calc bound;100;0.0868852;0.0308208;0.110829
575;calc iter;100;3.86451;3.6336;4.15472
575;total;1;415.991;415.991;415.991
576;calc total;1;387.316;387.316;387.316
576;calc update async;100;0.000735823;2.694e-05;0.0687184
576;calc inner;100;3.53924;3.10166;3.79196
576;calc wait;100;0.240969;0.0615499;0.783747
576;calc bound;100;0.0888309;0.0498528;0.125245
576;calc iter;100;3.87088;3.6931;4.09483
576;total;1;415.943;415.943;415.943
577;calc total;1;387.316;387.316;387.316
577;calc update async;100;0.000726502;2.4789e-05;0.0687626
577;calc inner;100;3.4837;2.96726;3.73806
577;calc wait;100;0.314948;0.0544389;0.877965
577;calc bound;100;0.0673224;0.0283625;0.15541
577;calc iter;100;3.86936;3.75788;4.09106
577;total;1;415.478;415.478;415.478
578;calc total;1;387.316;387.316;387.316
578;calc update async;100;0.000736498;2.8529e-05;0.0688347
578;calc inner;100;3.56097;3.39832;3.7696
578;calc wait;100;0.213722;0.0897463;0.572125
578;calc bound;100;0.0938841;0.0462646;0.133676
578;calc iter;100;3.87096;3.75204;4.05274
578;total;1;415.965;415.965;415.965
579;calc total;1;387.291;387.291;387.291
579;calc update async;100;0.000599967;3.524e-05;0.0552074
579;calc inner;100;3.53346;3.38583;3.75864
579;calc wait;100;0.227703;0.106563;0.433624
579;calc bound;100;0.107808;0.0550262;0.157116
579;calc iter;100;3.87081;3.77074;4.10125
579;total;1;415.931;415.931;415.931
580;calc total;1;387.316;387.316;387.316
580;calc update async;100;0.000734663;2.997e-05;0.0689282
580;calc inner;100;3.56674;3.08823;3.7281
580;calc wait;100;0.210783;0.0923314;0.883761
580;calc bound;100;0.0902196;0.0497447;0.137192
580;calc iter;100;3.8699;3.75236;4.03711
580;total;1;415.959;415.959;415.959
581;calc total;1;387.315;387.315;387.315
581;calc update async;100;0.000725971;1.9299e-05;0.0689384
581;calc inner;100;3.50288;2.88214;3.65752
581;calc wait;100;0.295069;0.057604;1.01282
581;calc bound;100;0.0680008;0.0249413;0.147683
581;calc iter;100;3.8687;3.75385;4.05277
581;total;1;415.925;415.925;415.925
582;calc total;1;387.29;387.29;387.29
582;calc update async;100;0.000595317;2.348e-05;0.0550074
582;calc inner;100;3.56528;3.32204;3.73956
582;calc wait;100;0.204636;0.066762;0.509312
582;calc bound;100;0.0986792;0.0490912;0.16836
582;calc iter;100;3.87049;3.76327;3.98913
582;total;1;415.895;415.895;415.895
583;calc total;1;387.187;387.187;387.187
583;calc update async;100;0.000194626;2.348e-05;0.0146701
583;calc inner;100;3.54644;3.32716;3.70924
583;calc wait;100;0.217008;0.0998627;0.478947
583;calc bound;100;0.103783;0.0442672;0.147026
583;calc iter;100;3.86911;3.78506;3.98238
583;total;1;415.862;415.862;415.862
584;calc total;1;387.315;387.315;387.315
584;calc update async;100;0.000548431;2.851e-05;0.0503068
584;calc inner;100;3.60807;3.44274;3.83357
584;calc wait;100;0.16448;0.0749252;0.429152
584;calc bound;100;0.0910878;0.0667808;0.132691
584;calc iter;100;3.871;3.77209;4.00594
584;total;1;415.893;415.893;415.893
585;calc total;1;387.315;387.315;387.315
585;calc update async;100;0.000545015;2.6429e-05;0.050333
585;calc inner;100;3.59404;3.13443;3.83316
585;calc wait;100;0.18861;0.075899;0.810324
585;calc bound;100;0.0864919;0.0292414;0.140935
585;calc iter;100;3.8715;3.7928;4.03763
585;total;1;415.873;415.873;415.873
586;calc total;1;387.315;387.315;387.315
586;calc update async;100;0.000548661;2.809e-05;0.0504249
586;calc inner;100;3.62318;3.38152;3.81478
586;calc wait;100;0.150204;0.0786244;0.506563
586;calc bound;100;0.0912226;0.024762;0.1548
586;calc iter;100;3.87212;3.78237;4.01224
586;total;1;415.895;415.895;415.895
587;calc total;1;387.276;387.276;387.276
587;calc update async;100;0.000435726;3.554e-05;0.0386461
587;calc inner;100;3.58741;3.36922;3.81392
587;calc wait;100;0.1812;0.0946729;0.470146
587;calc bound;100;0.103497;0.0247547;0.132309
587;calc iter;100;3.87255;3.77711;4.03062
587;total;1;415.87;415.87;415.87
588;calc total;1;387.234;387.234;387.234
588;calc update async;100;0.000159712;3.08e-05;0.0112513
588;calc inner;100;3.61787;3.38247;3.78288
588;calc wait;100;0.156921;0.0793438;0.517966
588;calc bound;100;0.0911802;0.0297336;0.151173
588;calc iter;100;3.87073;3.72146;4.13338
588;total;1;415.472;415.472;415.472
589;calc total;1;387.233;387.233;387.233
589;calc update async;100;0.000157199;2.715e-05;0.0113011
589;calc inner;100;3.59987;3.30923;3.69852
589;calc wait;100;0.178743;0.0843863;0.542748
589;calc bound;100;0.0888556;0.0378723;0.130672
589;calc iter;100;3.87;3.7087;4.05276
589;total;1;415.898;415.898;415.898
590;calc total;1;387.187;387.187;387.187
590;calc update async;100;0.000156481;2.527e-05;0.0111001
590;calc inner;100;3.6099;2.84315;3.77199
590;calc wait;100;0.162407;0.088446;1.14887
590;calc bound;100;0.089959;0.0434656;0.141544
590;calc iter;100;3.86971;3.73773;4.03575
590;total;1;415.898;415.898;415.898
591;calc total;1;387.141;387.141;387.141
591;calc update async;100;0.000183519;2.513e-05;0.0136899
591;calc inner;100;3.60284;3.34177;3.74933
591;calc wait;100;0.168675;0.051678;0.504315
591;calc bound;100;0.098095;0.0296276;0.115045
591;calc iter;100;3.86981;3.66536;4.05867
591;total;1;415.878;415.878;415.878
592;calc total;1;387.315;387.315;387.315
592;calc update async;100;0.000545887;2.345e-05;0.050481
592;calc inner;100;3.39715;2.88066;3.64045
592;calc wait;100;0.393608;0.129559;1.03338
592;calc bound;100;0.0742156;0.0270292;0.108142
592;calc iter;100;3.86967;3.67997;4.08135
592;total;1;415.748;415.748;415.748
593;calc total;1;387.315;387.315;387.315
593;calc update async;100;0.00053666;2.0389e-05;0.05047
593;calc inner;100;3.2975;2.25273;3.6329
593;calc wait;100;0.509793;0.168447;1.9692
593;calc bound;100;0.0548563;0.0248345;0.0802968
593;calc iter;100;3.86894;3.67091;4.24932
593;total;1;415.749;415.749;415.749
594;calc total;1;387.315;387.315;387.315
594;calc update async;100;0.000550349;2.851e-05;0.0505856
594;calc inner;100;3.41806;2.91346;3.62693
594;calc wait;100;0.364832;0.133787;1.03902
594;calc bound;100;0.0817004;0.0265815;0.10503
594;calc iter;100;3.87027;3.57464;4.11176
594;total;1;415.724;415.724;415.724
595;calc total;1;387.276;387.276;387.276
595;calc update async;100;0.000442869;3.5309e-05;0.0392668
595;calc inner;100;3.38609;3.10332;3.63241
595;calc wait;100;0.381662;0.1635;0.898087
595;calc bound;100;0.098361;0.0254513;0.11603
595;calc iter;100;3.86999;3.74316;4.10955
595;total;1;415.723;415.723;415.723
596;calc total;1;387.315;387.315;387.315
596;calc update async;100;0.000549204;2.84e-05;0.0506788
596;calc inner;100;3.42943;3.14877;3.5796
596;calc wait;100;0.353032;0.179392;0.647091
596;calc bound;100;0.0822864;0.0316039;0.106589
596;calc iter;100;3.8696;3.76568;4.08069
596;total;1;415.691;415.691;415.691
597;calc total;1;387.315;387.315;387.315
597;calc update async;100;0.000540595;1.921e-05;0.0507201
597;calc inner;100;3.32407;2.27648;3.57234
597;calc wait;100;0.483565;0.163196;1.67859
597;calc bound;100;0.0536813;0.0248458;0.0822272
597;calc iter;100;3.86818;3.72411;4.0059
597;total;1;415.537;415.537;415.537
598;calc total;1;387.276;387.276;387.276
598;calc update async;100;0.000433707;2.373e-05;0.0389778
598;calc inner;100;3.43223;2.96586;3.5923
598;calc wait;100;0.35272;0.202705;0.953158
598;calc bound;100;0.0793932;0.0250304;0.111151
598;calc iter;100;3.86922;3.75885;4.01817
598;total;1;415.519;415.519;415.519
599;calc total;1;387.182;387.182;387.182
599;calc update async;100;0.000182547;3.028e-05;0.0134567
599;calc inner;100;3.40493;3.07877;3.56425
599;calc wait;100;0.36383;0.207141;0.626659
599;calc bound;100;0.0965698;0.0268269;0.113835
599;calc iter;100;3.86849;3.75656;4.03012
599;total;1;415.536;415.536;415.536
600;calc total;1;387.309;387.309;387.309
600;calc update async;100;0.000524832;2.3229e-05;0.0479786
600;calc inner;100;3.37002;2.21022;3.64043
600;calc wait;100;0.4134;0.0616004;1.81597
600;calc bound;100;0.0808753;0.0376623;0.128324
600;calc iter;100;3.86564;3.51358;4.33481
600;total;1;415.603;415.603;415.603
601;calc total;1;387.309;387.309;387.309
601;calc update async;100;0.000513635;2.043e-05;0.0480066
601;calc inner;100;3.18696;0.690628;3.66057
601;calc wait;100;0.616795;0.110764;3.84926
601;calc bound;100;0.059654;0.0251895;0.113635
601;calc iter;100;3.8655;3.39676;4.56854
601;total;1;415.659;415.659;415.659
602;calc total;1;387.275;387.275;387.275
602;calc update async;100;0.000429242;2.608e-05;0.0379149
602;calc inner;100;3.40151;2.38558;3.66592
602;calc wait;100;0.380479;0.122781;1.68485
602;calc bound;100;0.0818869;0.0359447;0.142542
602;calc iter;100;3.86567;3.63979;4.15842
602;total;1;415.478;415.478;415.478
603;calc total;1;387.275;387.275;387.275
603;calc update async;100;0.000435162;3.1769e-05;0.0377574
603;calc inner;100;3.38425;2.40969;3.65577
603;calc wait;100;0.374647;0.148467;1.65931
603;calc bound;100;0.105564;0.0366595;0.156534
603;calc iter;100;3.86577;3.64644;4.16791
603;total;1;415.659;415.659;415.659
604;calc total;1;387.173;387.173;387.173
604;calc update async;100;0.000139951;2.109e-05;0.00950074
604;calc inner;100;3.35301;2.5934;3.6445
604;calc wait;100;0.42769;0.0813066;1.25996
604;calc bound;100;0.0823399;0.0247579;0.149192
604;calc iter;100;3.86444;3.53903;4.1209
604;total;1;415.744;415.744;415.744
605;calc total;1;387.173;387.173;387.173
605;calc update async;100;0.000136851;2.35e-05;0.00955561
605;calc inner;100;3.33782;1.23144;3.63775
605;calc wait;100;0.450844;0.127931;3.01647
605;calc bound;100;0.0710343;0.038925;0.124608
605;calc iter;100;3.861;3.5426;4.30159
605;total;1;415.695;415.695;415.695
606;calc total;1;387.141;387.141;387.141
606;calc update async;100;0.000174925;2.996e-05;0.0121513
606;calc inner;100;3.41741;2.7396;3.60162
606;calc wait;100;0.350743;0.135951;1.10705
606;calc bound;100;0.0951052;0.0624101;0.130385
606;calc iter;100;3.86433;3.66654;4.02783
606;total;1;415.745;415.745;415.745
607;calc total;1;387.092;387.092;387.092
607;calc update async;100;0.000196766;3.5219e-05;0.0139913
607;calc inner;100;3.41112;2.78178;3.64928
607;calc wait;100;0.352564;0.132002;1.09301
607;calc bound;100;0.0991761;0.0478478;0.180905
607;calc iter;100;3.86394;3.6018;4.03417
607;total;1;415.686;415.686;415.686
608;calc total;1;387.293;387.293;387.293
608;calc update async;100;0.000335717;2.3269e-05;0.0288166
608;calc inner;100;3.29412;2.49642;3.62895
608;calc wait;100;0.483568;0.0805003;1.35232
608;calc bound;100;0.085398;0.0248946;0.129717
608;calc iter;100;3.8649;3.62763;4.23418
608;total;1;415.531;415.531;415.531
609;calc total;1;387.293;387.293;387.293
609;calc update async;100;0.000351574;2.191e-05;0.0316332
609;calc inner;100;2.9742;0.781589;3.63063
609;calc wait;100;0.826333;0.060355;3.38469
609;calc bound;100;0.0605293;0.0247319;0.128543
609;calc iter;100;3.86296;3.4769;4.29913
609;total;1;415.462;415.462;415.462
610;calc total;1;387.293;387.293;387.293
610;calc update async;100;0.000357235;2.2319e-05;0.0315812
610;calc inner;100;3.28562;2.00203;3.64967
610;calc wait;100;0.497717;0.0672012;1.69538
610;calc bound;100;0.0764213;0.025213;0.143144
610;calc iter;100;3.86216;3.59819;4.08169
610;total;1;415.515;415.515;415.515
611;calc total;1;387.259;387.259;387.259
611;calc update async;100;0.000294138;2.251e-05;0.024511
611;calc inner;100;3.29338;2.49746;3.6436
611;calc wait;100;0.473618;0.0848375;1.28711
611;calc bound;100;0.0953658;0.0331194;0.123883
611;calc iter;100;3.86439;3.68632;4.12287
611;total;1;415.457;415.457;415.457
612;calc total;1;387.293;387.293;387.293
612;calc update async;100;0.000397176;2.371e-05;0.0357585
612;calc inner;100;3.15083;1.45807;3.63851
612;calc wait;100;0.642466;0.0380238;2.41692
612;calc bound;100;0.071913;0.0248241;0.123845
612;calc iter;100;3.86712;3.53094;4.21147
612;total;1;415.555;415.555;415.555
613;calc total;1;387.292;387.292;387.292
613;calc update async;100;0.000399603;1.841e-05;0.0357062
613;calc inner;100;3.25273;1.62692;3.64618
613;calc wait;100;0.536043;0.0836471;2.43184
613;calc bound;100;0.0738213;0.0247602;0.125555
613;calc iter;100;3.8661;3.69642;4.1269
613;total;1;415.674;415.674;415.674
614;calc total;1;387.259;387.259;387.259
614;calc update async;100;0.000282036;2.7869e-05;0.0233483
614;calc inner;100;3.31552;2.84031;3.62186
614;calc wait;100;0.456073;0.0775453;0.931807
614;calc bound;100;0.0941509;0.0264098;0.123062
614;calc iter;100;3.86699;3.72203;4.12792
614;total;1;415.561;415.561;415.561
615;calc total;1;387.182;387.182;387.182
615;calc update async;100;0.00016544;2.549e-05;0.0117759
615;calc inner;100;3.34143;2.89855;3.65084
615;calc wait;100;0.434755;0.0776387;0.934122
615;calc bound;100;0.0882313;0.0262468;0.126734
615;calc iter;100;3.86633;3.6908;4.1112
615;total;1;415.697;415.697;415.697
616;calc total;1;387.292;387.292;387.292
616;calc update async;100;0.000399881;2.7699e-05;0.0351618
616;calc inner;100;3.38161;2.93936;3.65202
616;calc wait;100;0.39778;0.0810875;0.893974
616;calc bound;100;0.0883796;0.0251686;0.124748
616;calc iter;100;3.86849;3.67617;4.04212
616;total;1;415.58;415.58;415.58
617;calc total;1;387.292;387.292;387.292
617;calc update async;100;0.000385964;1.822e-05;0.035138
617;calc inner;100;3.1917;1.83235;3.6733
617;calc wait;100;0.615004;0.0784809;2.04399
617;calc bound;100;0.0587921;0.0247314;0.125549
617;calc iter;100;3.86773;3.59348;4.06657
617;total;1;415.692;415.692;415.692
618;calc total;1;387.292;387.292;387.292
618;calc update async;100;0.000394859;2.214e-05;0.0351226
618;calc inner;100;3.34001;1.6172;3.65528
618;calc wait;100;0.450604;0.0909884;2.49204
618;calc bound;100;0.0748116;0.025288;0.155878
618;calc iter;100;3.86769;3.58931;4.18438
618;total;1;415.589;415.589;415.589
619;calc total;1;387.259;387.259;387.259
619;calc update async;100;0.000269853;2.514e-05;0.0219972
619;calc inner;100;3.37225;2.11942;3.66278
619;calc wait;100;0.400805;0.0580297;1.92763
619;calc bound;100;0.094029;0.0263752;0.155353
619;calc iter;100;3.86797;3.56644;4.08878
619;total;1;415.671;415.671;415.671
620;calc total;1;387.228;387.228;387.228
620;calc update async;100;0.000108905;2.215e-05;0.00689105
620;calc inner;100;3.29763;1.715;3.67557
620;calc wait;100;0.495068;0.0865583;2.20078
620;calc bound;100;0.0738425;0.0248247;0.159498
620;calc iter;100;3.86812;3.48105;4.08995
620;total;1;415.499;415.499;415.499
621;calc total;1;387.228;387.228;387.228
621;calc update async;100;0.000108989;2.224e-05;0.00689084
621;calc inner;100;3.38338;2.66111;3.67404
621;calc wait;100;0.410969;0.0923777;1.30617
621;calc bound;100;0.0729451;0.0262027;0.154701
621;calc iter;100;3.86815;3.6818;4.10047
621;total;1;415.676;415.676;415.676
622;calc total;1;387.182;387.182;387.182
622;calc update async;100;0.00015068;2.6719e-05;0.0102169
622;calc inner;100;3.40619;2.93852;3.68483
622;calc wait;100;0.365711;0.0767659;0.887945
622;calc bound;100;0.0950187;0.0263623;0.158122
622;calc iter;100;3.86813;3.66745;4.06846
622;total;1;415.656;415.656;415.656
623;calc total;1;387.133;387.133;387.133
623;calc update async;100;0.000133921;2.4639e-05;0.0086136
623;calc inner;100;3.42208;2.97362;3.69165
623;calc wait;100;0.353727;0.0372897;0.823558
623;calc bound;100;0.0905037;0.0264589;0.168798
623;calc iter;100;3.86764;3.60717;4.01795
623;total;1;415.484;415.484;415.484
624;calc total;1;387.268;387.268;387.268
624;calc update async;100;0.000255234;2.782e-05;0.0203426
624;calc inner;100;3.57628;3.44236;3.68089
624;calc wait;100;0.194269;0.0727968;0.346528
624;calc bound;100;0.097589;0.0476587;0.147661
624;calc iter;100;3.86995;3.75792;4.13357
624;total;1;415.572;415.572;415.572
625;calc total;1;387.268;387.268;387.268
625;calc update async;100;0.000241211;2.4049e-05;0.0203024
625;calc inner;100;3.5435;3.23687;3.69749
625;calc wait;100;0.256422;0.0903414;0.577038
625;calc bound;100;0.0675509;0.0478564;0.120672
625;calc iter;100;3.86926;3.71506;4.06916
625;total;1;415.534;415.534;415.534
626;calc total;1;387.268;387.268;387.268
626;calc update async;100;0.000250693;2.426e-05;0.0203823
626;calc inner;100;3.57625;3.18736;3.69689
626;calc wait;100;0.200197;0.0630627;0.689696
626;calc bound;100;0.0906993;0.0519301;0.15248
626;calc iter;100;3.86984;3.6961;4.03331
626;total;1;415.6;415.6;415.6
627;calc total;1;387.258;387.258;387.258
627;calc update async;100;0.000295176;3.0769e-05;0.0247007
627;calc inner;100;3.56798;3.4447;3.69472
627;calc wait;100;0.192436;0.0721224;0.327477
627;calc bound;100;0.105494;0.0335531;0.153812
627;calc iter;100;3.86992;3.78507;4.1224
627;total;1;415.577;415.577;415.577
628;calc total;1;387.263;387.263;387.263
628;calc update async;100;0.00024659;2.8529e-05;0.0195727
628;calc inner;100;3.56891;2.82869;3.66069
628;calc wait;100;0.200101;0.0870373;0.975109
628;calc bound;100;0.097335;0.0465581;0.154904
628;calc iter;100;3.86829;3.77514;4.06377
628;total;1;415.631;415.631;415.631
629;calc total;1;387.258;387.258;387.258
629;calc update async;100;0.000244712;2.563e-05;0.0205075
629;calc inner;100;3.58154;3.27238;3.69692
629;calc wait;100;0.208458;0.0757012;0.580735
629;calc bound;100;0.0748956;0.0453971;0.152814
629;calc iter;100;3.86739;3.72713;4.19286
629;total;1;415.676;415.676;415.676
630;calc total;1;387.258;387.258;387.258
630;calc update async;100;0.000257377;3.479e-05;0.02065
630;calc inner;100;3.59169;3.33984;3.70876
630;calc wait;100;0.179168;0.0873718;0.399181
630;calc bound;100;0.0976618;0.0546408;0.139564
630;calc iter;100;3.86965;3.74882;4.16489
630;total;1;415.698;415.698;415.698
631;calc total;1;387.182;387.182;387.182
631;calc update async;100;0.000158776;3.548e-05;0.0109707
631;calc inner;100;3.5611;3.3651;3.71936
631;calc wait;100;0.192931;0.0771379;0.389906
631;calc bound;100;0.111791;0.0695596;0.140125
631;calc iter;100;3.8686;3.76306;4.20214
631;total;1;415.609;415.609;415.609
632;calc total;1;387.236;387.236;387.236
632;calc update async;100;9.13697e-05;3.0799e-05;0.00391246
632;calc inner;100;3.62833;3.51807;3.83303
632;calc wait;100;0.136782;0.0666043;0.195208
632;calc bound;100;0.0956781;0.0260672;0.137942
632;calc iter;100;3.87061;3.73388;4.056
632;total;1;415.567;415.567;415.567
633;calc total;1;387.236;387.236;387.236
633;calc update async;100;0.000128218;2.921e-05;0.00762472
633;calc inner;100;3.62629;3.4807;3.82971
633;calc wait;100;0.141681;0.0645716;0.29968
633;calc bound;100;0.0939366;0.0266229;0.126014
633;calc iter;100;3.87018;3.76677;4.06293
633;total;1;415.725;415.725;415.725
634;calc total;1;387.232;387.232;387.232
634;calc update async;100;0.000129741;2.668e-05;0.00834643
634;calc inner;100;3.63743;3.58814;3.80137
634;calc wait;100;0.129625;0.0533898;0.233903
634;calc bound;100;0.0930356;0.0258433;0.125293
634;calc iter;100;3.87023;3.76856;4.12084
634;total;1;415.721;415.721;415.721
635;calc total;1;387.232;387.232;387.232
635;calc update async;100;0.000133447;3.202e-05;0.00830087
635;calc inner;100;3.6266;3.54813;3.8296
635;calc wait;100;0.139295;0.0408289;0.220845
635;calc bound;100;0.100458;0.025202;0.13972
635;calc iter;100;3.87071;3.65404;4.15268
635;total;1;415.612;415.612;415.612
636;calc total;1;387.209;387.209;387.209
636;calc update async;100;0.000111294;3.0209e-05;0.00668435
636;calc inner;100;3.62527;3.56226;3.8509
636;calc wait;100;0.139865;0.0710974;0.217228
636;calc bound;100;0.0970988;0.0435676;0.125563
636;calc iter;100;3.86938;3.75832;4.09915
636;total;1;415.603;415.603;415.603
637;calc total;1;387.209;387.209;387.209
637;calc update async;100;0.000108666;2.949e-05;0.00667595
637;calc inner;100;3.62715;3.5602;3.84764
637;calc wait;100;0.138301;0.0792488;0.233523
637;calc bound;100;0.0957337;0.0556821;0.137673
637;calc iter;100;3.86815;3.77142;4.09795
637;total;1;415.616;415.616;415.616
640;calc total;1;387.36;387.36;387.36
640;calc update async;100;0.000290737;2.513e-05;0.0241285
640;calc inner;100;3.35543;2.43587;3.66396
640;calc wait;100;0.423581;0.106167;1.29005
640;calc bound;100;0.0906427;0.025779;0.15029
640;calc iter;100;3.87;3.65131;4.07293
640;total;1;415.818;415.818;415.818
641;calc total;1;387.321;387.321;387.321
641;calc update async;100;0.00160819;1.947e-05;0.157444
641;calc inner;100;3.24639;1.84153;3.64154
641;calc wait;100;0.556847;0.121651;2.0759
641;calc bound;100;0.0619316;0.0263523;0.108087
641;calc iter;100;3.86903;3.64957;4.10511
641;total;1;415.811;415.811;415.811
642;calc total;1;387.321;387.321;387.321
642;calc update async;100;0.00161967;2.1939e-05;0.157728
642;calc inner;100;3.34403;2.68372;3.65307
642;calc wait;100;0.440642;0.0813605;1.1848
642;calc bound;100;0.0826994;0.0252788;0.126641
642;calc iter;100;3.86923;3.63458;4.06231
642;total;1;415.812;415.812;415.812
643;calc total;1;387.117;387.117;387.117
643;calc update async;100;0.00160815;2.579e-05;0.156267
643;calc inner;100;3.33967;1.88615;3.68614
643;calc wait;100;0.434766;0.084005;2.02813
643;calc bound;100;0.091755;0.0248183;0.121102
643;calc iter;100;3.8682;3.63894;4.09473
643;total;1;415.825;415.825;415.825
644;calc total;1;387.309;387.309;387.309
644;calc update async;100;0.00169033;2.035e-05;0.165063
644;calc inner;100;3.3524;2.6609;3.60459
644;calc wait;100;0.431735;0.149539;1.39568
644;calc bound;100;0.0824559;0.0253663;0.14855
644;calc iter;100;3.86864;3.73535;4.24306
644;total;1;415.859;415.859;415.859
645;calc total;1;387.304;387.304;387.304
645;calc update async;100;0.0017127;1.854e-05;0.167411
645;calc inner;100;3.32969;2.90887;3.62157
645;calc wait;100;0.463561;0.155796;1.10264
645;calc bound;100;0.0718395;0.02577;0.144091
645;calc iter;100;3.8672;3.70123;4.21599
645;total;1;415.864;415.864;415.864
646;calc total;1;387.124;387.124;387.124
646;calc update async;100;0.00168746;2.1129e-05;0.164344
646;calc inner;100;3.34718;2.83868;3.61502
646;calc wait;100;0.435524;0.147573;1.04268
646;calc bound;100;0.0802986;0.0264324;0.119575
646;calc iter;100;3.86536;3.69323;4.21465
646;total;1;415.736;415.736;415.736
647;calc total;1;386.966;386.966;386.966
647;calc update async;100;0.000503293;2.947e-05;0.0460212
647;calc inner;100;3.34787;2.98862;3.61218
647;calc wait;100;0.421535;0.150718;0.879485
647;calc bound;100;0.095064;0.0261259;0.137074
647;calc iter;100;3.86511;3.60164;4.15104
647;total;1;415.595;415.595;415.595
648;calc total;1;387.325;387.325;387.325
648;calc update async;100;0.000352486;1.63e-05;0.0310096
648;calc inner;100;3.07344;0.509012;3.7093
648;calc wait;100;0.701895;0.104891;3.69265
648;calc bound;100;0.0882441;0.0249608;0.169495
648;calc iter;100;3.8666;3.09964;4.3023
648;total;1;415.504;415.504;415.504
649;calc total;1;387.321;387.321;387.321
649;calc update async;100;0.000384552;1.906e-05;0.0349985
649;calc inner;100;2.58369;0.475225;3.68496
649;calc wait;100;1.21061;0.0686791;3.72225
649;calc bound;100;0.0652933;0.0248917;0.160016
649;calc iter;100;3.86533;3.19383;4.38775
649;total;1;415.373;415.373;415.373
650;calc total;1;387.321;387.321;387.321
650;calc update async;100;0.000386835;2.191e-05;0.0349845
650;calc inner;100;3.07024;1.46771;3.67244
650;calc wait;100;0.713199;0.0935538;2.53239
650;calc bound;100;0.0804884;0.0334312;0.127076
650;calc iter;100;3.86631;3.52825;4.31938
650;total;1;415.564;415.564;415.564
651;calc total;1;387.119;387.119;387.119
651;calc update async;100;0.000661861;2.161e-05;0.0614243
651;calc inner;100;3.11242;1.8962;3.67306
651;calc wait;100;0.6495;0.0997587;2.25218
651;calc bound;100;0.0963315;0.0473337;0.174958
651;calc iter;100;3.86461;3.51908;4.28292
651;total;1;415.656;415.656;415.656
652;calc total;1;387.084;387.084;387.084
652;calc update async;100;0.000671165;2.071e-05;0.0633046
652;calc inner;100;2.90433;0.48798;3.6836
652;calc wait;100;0.884679;0.0811667;3.91797
652;calc bound;100;0.0728061;0.0289046;0.159292
652;calc iter;100;3.86399;3.40728;4.49433
652;total;1;415.712;415.712;415.712
653;calc total;1;387.084;387.084;387.084
653;calc update async;100;0.000673346;1.93e-05;0.0634538
653;calc inner;100;3.16201;1.84036;3.68875
653;calc wait;100;0.616156;0.0811671;1.96339
653;calc bound;100;0.0788565;0.0278146;0.178873
653;calc iter;100;3.86236;3.31118;4.40799
653;total;1;415.743;415.743;415.743
654;calc total;1;386.965;386.965;386.965
654;calc update async;100;0.000349182;1.957e-05;0.0301378
654;calc inner;100;3.18212;2.26376;3.69128
654;calc wait;100;0.587713;0.0993442;1.55166
654;calc bound;100;0.0921529;0.0453494;0.144705
654;calc iter;100;3.86297;3.35157;4.38738
654;total;1;415.423;415.423;415.423
655;calc total;1;386.936;386.936;386.936
655;calc update async;100;0.000203982;2.252e-05;0.0159884
655;calc inner;100;3.20424;2.2767;3.69229
655;calc wait;100;0.564886;0.089673;1.74302
655;calc bound;100;0.0914039;0.0301035;0.130018
655;calc iter;100;3.86237;3.32834;4.39741
655;total;1;415.484;415.484;415.484
656;calc total;1;387.342;387.342;387.342
656;calc update async;100;0.000200604;1.475e-05;0.0162104
656;calc inner;100;3.00696;2.05704;3.52084
656;calc wait;100;0.794189;0.267466;1.87216
656;calc bound;100;0.0667359;0.0250711;0.120277
656;calc iter;100;3.86896;3.66142;4.03806
656;total;1;415.648;415.648;415.648
657;calc total;1;387.32;387.32;387.32
657;calc update async;100;0.000357716;1.469e-05;0.0332134
657;calc inner;100;2.21199;0.495591;3.54806
657;calc wait;100;1.6064;0.150655;3.66465
657;calc bound;100;0.0464116;0.0249056;0.0821262
657;calc iter;100;3.86586;3.57352;4.3071
657;total;1;415.678;415.678;415.678
658;calc total;1;387.32;387.32;387.32
658;calc update async;100;0.000430866;1.699e-05;0.0384826
658;calc inner;100;3.03818;2.20269;3.56168
658;calc wait;100;0.756968;0.194599;1.75622
658;calc bound;100;0.0723709;0.0248521;0.113666
658;calc iter;100;3.86905;3.68523;4.05411
658;total;1;415.585;415.585;415.585
659;calc total;1;387.116;387.116;387.116
659;calc update async;100;0.000643204;2.8559e-05;0.0594198
659;calc inner;100;3.05364;2.23037;3.5565
659;calc wait;100;0.722617;0.236376;1.68245
659;calc bound;100;0.089354;0.0263336;0.120112
659;calc iter;100;3.8674;3.63319;4.01581
659;total;1;415.682;415.682;415.682
660;calc total;1;387.308;387.308;387.308
660;calc update async;100;0.000487889;1.657e-05;0.0458748
660;calc inner;100;3.00704;0.499337;3.5536
660;calc wait;100;0.798173;0.196966;3.73326
660;calc bound;100;0.0628875;0.0249077;0.105051
660;calc iter;100;3.86999;3.46308;4.26169
660;total;1;415.694;415.694;415.694
661;calc total;1;387.304;387.304;387.304
661;calc update async;100;0.00065625;1.653e-05;0.0616153
661;calc inner;100;3.2138;2.0756;3.56236
661;calc wait;100;0.583416;0.209423;1.86252
661;calc bound;100;0.0700112;0.0248712;0.0971531
661;calc iter;100;3.86946;3.65118;4.10033
661;total;1;415.85;415.85;415.85
662;calc total;1;387.114;387.114;387.114
662;calc update async;100;0.000625249;3.21e-05;0.0579172
662;calc inner;100;3.21715;2.2789;3.55994
662;calc wait;100;0.555554;0.224186;1.58345
662;calc bound;100;0.0940501;0.0300807;0.121082
662;calc iter;100;3.86808;3.71665;4.00106
662;total;1;415.83;415.83;415.83
663;calc total;1;386.964;386.964;386.964
663;calc update async;100;0.00033266;2.368e-05;0.0290116
663;calc inner;100;3.24119;2.28194;3.55372
663;calc wait;100;0.538831;0.195975;1.64886
663;calc bound;100;0.0849604;0.0297823;0.113944
663;calc iter;100;3.86641;3.57491;4.02483
663;total;1;415.764;415.764;415.764
664;calc total;1;387.134;387.134;387.134
664;calc update async;100;0.00165966;2.0629e-05;0.161693
664;calc inner;100;3.38931;3.04672;3.61013
664;calc wait;100;0.392035;0.162405;0.802135
664;calc bound;100;0.0855025;0.0256816;0.107973
664;calc iter;100;3.86941;3.70269;4.10624
664;total;1;415.46;415.46;415.46
665;calc total;1;387.133;387.133;387.133
665;calc update async;100;0.0016484;2.199e-05;0.161836
665;calc inner;100;3.28583;2.53798;3.61543
665;calc wait;100;0.525242;0.165736;1.34519
665;calc bound;100;0.0547878;0.0272945;0.0917545
665;calc iter;100;3.86831;3.69411;3.99506
665;total;1;415.656;415.656;415.656
666;calc total;1;387.116;387.116;387.116
666;calc update async;100;0.0016143;2.217e-05;0.157071
666;calc inner;100;3.40418;3.17174;3.61027
666;calc wait;100;0.380841;0.121283;0.64091
666;calc bound;100;0.0815621;0.0348347;0.109478
666;calc iter;100;3.86902;3.74695;4.08707
666;total;1;415.521;415.521;415.521
667;calc total;1;387.116;387.116;387.116
667;calc update async;100;0.00161661;2.328e-05;0.157056
667;calc inner;100;3.37692;3.14429;3.62157
667;calc wait;100;0.393868;0.122985;0.684975
667;calc bound;100;0.0955458;0.0257068;0.111552
667;calc iter;100;3.86972;3.75807;3.98259
667;total;1;415.687;415.687;415.687
668;calc total;1;386.961;386.961;386.961
668;calc update async;100;0.000446711;1.648e-05;0.0411788
668;calc inner;100;3.39674;2.87018;3.66002
668;calc wait;100;0.403542;0.112858;1.04518
668;calc bound;100;0.0665195;0.0269138;0.0997408
668;calc iter;100;3.86757;3.72551;4.07293
668;total;1;415.708;415.708;415.708
669;calc total;1;386.961;386.961;386.961
669;calc update async;100;0.000449138;1.63e-05;0.0412108
669;calc inner;100;3.384;2.58797;3.65579
669;calc wait;100;0.414277;0.0789056;1.41813
669;calc bound;100;0.0680509;0.0247826;0.0970278
669;calc iter;100;3.8674;3.71733;4.04453
669;total;1;415.848;415.848;415.848
670;calc total;1;386.938;386.938;386.938
670;calc update async;100;0.000292481;3.4309e-05;0.0247362
670;calc inner;100;3.37634;3.15849;3.64535
670;calc wait;100;0.389885;0.162278;0.63358
670;calc bound;100;0.0994547;0.0251532;0.113394
670;calc iter;100;3.86818;3.71497;3.99052
670;total;1;415.813;415.813;415.813
671;calc total;1;386.924;386.924;386.924
671;calc update async;100;0.000176668;2.892e-05;0.01329
671;calc inner;100;3.41408;3.14772;3.65488
671;calc wait;100;0.363468;0.120116;0.598037
671;calc bound;100;0.0876658;0.0341791;0.107836
671;calc iter;100;3.86711;3.70683;3.95861
671;total;1;415.915;415.915;415.915
672;calc total;1;387.303;387.303;387.303
672;calc update async;100;0.0017212;2.119e-05;0.16801
672;calc inner;100;3.53024;3.32716;3.64958
672;calc wait;100;0.253387;0.106059;0.548574
672;calc bound;100;0.0812999;0.047816;0.145582
672;calc iter;100;3.87108;3.74403;4.02399
672;total;1;415.589;415.589;415.589
673;calc total;1;387.303;387.303;387.303
673;calc update async;100;0.00171072;1.771e-05;0.167987
673;calc inner;100;3.49157;2.81279;3.68071
673;calc wait;100;0.306683;0.119537;1.01992
673;calc bound;100;0.0688309;0.0424272;0.115194
673;calc iter;100;3.87147;3.76923;3.97303
673;total;1;415.594;415.594;415.594
674;calc total;1;387.303;387.303;387.303
674;calc update async;100;0.00171994;1.8209e-05;0.168019
674;calc inner;100;3.54169;3.3285;3.64916
674;calc wait;100;0.230946;0.0570668;0.604711
674;calc bound;100;0.0948957;0.0488825;0.142953
674;calc iter;100;3.87247;3.7607;4.06256
674;total;1;415.61;415.61;415.61
675;calc total;1;387.11;387.11;387.11
675;calc update async;100;0.00155982;3.364e-05;0.151398
675;calc inner;100;3.51504;3.2839;3.63966
675;calc wait;100;0.244007;0.107661;0.46595
675;calc bound;100;0.106137;0.0721494;0.143678
675;calc iter;100;3.87073;3.77069;3.99001
675;total;1;415.377;415.377;415.377
676;calc total;1;387.303;387.303;387.303
676;calc update async;100;0.00172586;2.402e-05;0.168118
676;calc inner;100;3.56457;3.25361;3.6988
676;calc wait;100;0.216112;0.0978952;0.62295
676;calc bound;100;0.085759;0.0443854;0.139485
676;calc iter;100;3.87141;3.75068;4.04282
676;total;1;415.402;415.402;415.402
677;calc total;1;387.303;387.303;387.303
677;calc update async;100;0.0017132;1.886e-05;0.16812
677;calc inner;100;3.54212;3.33216;3.71109
677;calc wait;100;0.253593;0.0859002;0.459744
677;calc bound;100;0.0685687;0.0501525;0.126345
677;calc iter;100;3.87101;3.77109;4.04541
677;total;1;415.779;415.779;415.779
678;calc total;1;387.112;387.112;387.112
678;calc update async;100;0.00157056;3.201e-05;0.152538
678;calc inner;100;3.55546;3.32269;3.68106
678;calc wait;100;0.211373;0.0879121;0.469429
678;calc bound;100;0.0971545;0.0616176;0.1554
678;calc iter;100;3.87015;3.76402;3.97756
678;total;1;415.384;415.384;415.384
679;calc total;1;386.964;386.964;386.964
679;calc update async;100;0.000488096;2.919e-05;0.0445043
679;calc inner;100;3.55965;3.40069;3.70293
679;calc wait;100;0.202508;0.0906407;0.364724
679;calc bound;100;0.0995783;0.0622294;0.136002
679;calc iter;100;3.86797;3.74911;3.95945
679;total;1;415.832;415.832;415.832
680;calc total;1;387.312;387.312;387.312
680;calc update async;100;0.00167545;2.5119e-05;0.163455
680;calc inner;100;3.56988;3.27712;3.68937
680;calc wait;100;0.201163;0.0778446;0.512466
680;calc bound;100;0.094719;0.0525324;0.124057
680;calc iter;100;3.8726;3.78974;4.07449
680;total;1;415.311;415.311;415.311
681;calc total;1;387.312;387.312;387.312
681;calc update async;100;0.00167566;1.7909e-05;0.16347
681;calc inner;100;3.50034;2.59209;3.68636
681;calc wait;100;0.276561;0.0818443;1.31848
681;calc bound;100;0.0846534;0.0269065;0.136544
681;calc iter;100;3.87284;3.75421;4.04344
681;total;1;415.64;415.64;415.64
682;calc total;1;387.303;387.303;387.303
682;calc update async;100;0.00172693;2.175e-05;0.168352
682;calc inner;100;3.58442;3.28359;3.68415
682;calc wait;100;0.191225;0.0638116;0.534412
682;calc bound;100;0.0912377;0.0278319;0.127543
682;calc iter;100;3.87303;3.77628;3.98865
682;total;1;415.45;415.45;415.45
683;calc total;1;387.113;387.113;387.113
683;calc update async;100;0.00158884;3.1649e-05;0.154224
683;calc inner;100;3.56221;3.24247;3.70455
683;calc wait;100;0.202845;0.0696866;0.462636
683;calc bound;100;0.103668;0.0329831;0.167476
683;calc iter;100;3.87109;3.75112;4.00279
683;total;1;415.501;415.501;415.501
684;calc total;1;387.081;387.081;387.081
684;calc update async;100;0.00135312;3.051e-05;0.131148
684;calc inner;100;3.57589;3.3115;3.67142
684;calc wait;100;0.197537;0.0764475;0.518655
684;calc bound;100;0.089735;0.0368681;0.129914
684;calc iter;100;3.87071;3.74414;3.96738
684;total;1;415.431;415.431;415.431
685;calc total;1;387.08;387.08;387.08
685;calc update async;100;0.00134795;1.878e-05;0.131127
685;calc inner;100;3.51751;3.04619;3.67701
685;calc wait;100;0.262938;0.0773696;0.794195
685;calc bound;100;0.0839547;0.0272128;0.131144
685;calc iter;100;3.86975;3.79877;3.97782
685;total;1;415.753;415.753;415.753
686;calc total;1;386.967;386.967;386.967
686;calc update async;100;0.000499714;2.11e-05;0.0456357
686;calc inner;100;3.59012;3.38239;3.70158
686;calc wait;100;0.173561;0.0543254;0.389876
686;calc bound;100;0.0960837;0.057222;0.137399
686;calc iter;100;3.86886;3.79073;3.96109
686;total;1;415.917;415.917;415.917
687;calc total;1;386.935;386.935;386.935
687;calc update async;100;0.000269144;2.798e-05;0.0224218
687;calc inner;100;3.57171;3.31278;3.68062
687;calc wait;100;0.193026;0.0468801;0.425296
687;calc bound;100;0.100835;0.0387858;0.133851
687;calc iter;100;3.86923;3.7456;3.98758
687;total;1;415.724;415.724;415.724
688;calc total;1;387.145;387.145;387.145
688;calc update async;100;0.00149705;2.051e-05;0.145912
688;calc inner;100;3.4863;2.55385;3.65798
688;calc wait;100;0.295628;0.0984564;1.33084
688;calc bound;100;0.0820864;0.0263903;0.176463
688;calc iter;100;3.86866;3.67532;4.06349
688;total;1;415.42;415.42;415.42
689;calc total;1;387.145;387.145;387.145
689;calc update async;100;0.00149412;1.949e-05;0.146041
689;calc inner;100;3.47669;2.92659;3.66422
689;calc wait;100;0.315393;0.0787642;0.952261
689;calc bound;100;0.0704439;0.0303827;0.177977
689;calc iter;100;3.86926;3.77567;4.03422
689;total;1;415.583;415.583;415.583
690;calc total;1;387.145;387.145;387.145
690;calc update async;100;0.00150486;2.264e-05;0.14647
690;calc inner;100;3.51438;3.20847;3.68394
690;calc wait;100;0.260604;0.0853847;0.535424
690;calc bound;100;0.0893817;0.0249075;0.178061
690;calc iter;100;3.8701;3.74857;4.03495
690;total;1;415.899;415.899;415.899
691;calc total;1;387.114;387.114;387.114
691;calc update async;100;0.00161238;2.993e-05;0.156889
691;calc inner;100;3.47599;3.19822;3.65083
691;calc wait;100;0.282469;0.0875234;0.565561
691;calc bound;100;0.106755;0.0251632;0.178513
691;calc iter;100;3.87018;3.76026;4.00484
691;total;1;415.901;415.901;415.901
692;calc total;1;387.132;387.132;387.132
692;calc update async;100;0.00166742;2.2489e-05;0.162664
692;calc inner;100;3.51795;3.2738;3.68302
692;calc wait;100;0.255256;0.0630952;0.547769
692;calc bound;100;0.0906905;0.0272222;0.197988
692;calc iter;100;3.86932;3.75835;4.05902
692;total;1;415.385;415.385;415.385
693;calc total;1;387.114;387.114;387.114
693;calc update async;100;0.00159572;1.835e-05;0.15625
693;calc inner;100;3.43987;2.64752;3.68011
693;calc wait;100;0.352154;0.0847379;1.28309
693;calc bound;100;0.0718745;0.024648;0.198491
693;calc iter;100;3.86802;3.72607;4.04172
693;total;1;415.392;415.392;415.392
694;calc total;1;387.114;387.114;387.114
694;calc update async;100;0.00160127;2.324e-05;0.156268
694;calc inner;100;3.52606;3.30953;3.66404
694;calc wait;100;0.244614;0.0617743;0.502757
694;calc bound;100;0.0928709;0.026481;0.203721
694;calc iter;100;3.86836;3.7766;4.05389
694;total;1;415.354;415.354;415.354
695;calc total;1;386.966;386.966;386.966
695;calc update async;100;0.000504334;2.634e-05;0.0463639
695;calc inner;100;3.51393;3.24007;3.70588
695;calc wait;100;0.249688;0.0554234;0.495401
695;calc bound;100;0.100228;0.0281024;0.201353
695;calc iter;100;3.86769;3.75054;3.97524
695;total;1;415.445;415.445;415.445
696;calc total;1;387.012;387.012;387.012
696;calc update async;100;0.000893373;2.4189e-05;0.0850297
696;calc inner;100;3.56075;2.96074;3.67995
696;calc wait;100;0.204137;0.0733402;0.858926
696;calc bound;100;0.0940045;0.0538438;0.130242
696;calc iter;100;3.86491;3.6698;3.98247
696;total;1;415.393;415.393;415.393
697;calc total;1;387.012;387.012;387.012
697;calc update async;100;0.000884868;1.682e-05;0.0849808
697;calc inner;100;3.498;2.76813;3.68022
697;calc wait;100;0.280723;0.0790257;1.15751
697;calc bound;100;0.0826819;0.0250741;0.137668
697;calc iter;100;3.86463;3.71456;4.0055
697;total;1;415.458;415.458;415.458
698;calc total;1;386.994;386.994;386.994
698;calc update async;100;0.000739716;1.957e-05;0.0696172
698;calc inner;100;3.5712;3.03112;3.68772
698;calc wait;100;0.191722;0.0721072;0.867017
698;calc bound;100;0.0909472;0.0433252;0.154221
698;calc iter;100;3.86498;3.68817;4.03347
698;total;1;415.854;415.854;415.854
699;calc total;1;386.994;386.994;386.994
699;calc update async;100;0.000741791;3.156e-05;0.0696114
699;calc inner;100;3.55822;3.32996;3.68428
699;calc wait;100;0.20232;0.0890546;0.556836
699;calc bound;100;0.102382;0.0353712;0.175029
699;calc iter;100;3.86504;3.69835;4.0334
699;total;1;415.459;415.459;415.459
700;calc total;1;386.934;386.934;386.934
700;calc update async;100;0.000250748;1.7819e-05;0.0213228
700;calc inner;100;3.5092;2.35989;3.67763
700;calc wait;100;0.259415;0.0740165;1.51245
700;calc bound;100;0.089229;0.0437413;0.165201
700;calc iter;100;3.86384;3.72977;4.02649
700;total;1;415.897;415.897;415.897
701;calc total;1;386.934;386.934;386.934
701;calc update async;100;0.000252891;2.004e-05;0.0213333
701;calc inner;100;3.55399;3.03104;3.67665
701;calc wait;100;0.214135;0.0810793;0.811685
701;calc bound;100;0.0835297;0.0262901;0.152261
701;calc iter;100;3.86271;3.75143;4.01259
701;total;1;415.458;415.458;415.458
702;calc total;1;386.925;386.925;386.925
702;calc update async;100;0.000188184;2.826e-05;0.0142643
702;calc inner;100;3.55797;3.18107;3.68271
702;calc wait;100;0.202881;0.0821458;0.607682
702;calc bound;100;0.100839;0.072184;0.158504
702;calc iter;100;3.86385;3.74589;3.96759
702;total;1;415.867;415.867;415.867
703;calc total;1;386.919;386.919;386.919
703;calc update async;100;0.000137203;3.022e-05;0.00927676
703;calc inner;100;3.57046;3.23936;3.68091
703;calc wait;100;0.196408;0.0462841;0.58524
703;calc bound;100;0.0937273;0.0543565;0.152939
703;calc iter;100;3.86393;3.73328;3.99324
703;total;1;415.806;415.806;415.806
704;calc total;1;387.357;387.357;387.357
704;calc update async;100;0.000301909;2.7159e-05;0.0258293
704;calc inner;100;3.49199;3.14153;3.66589
704;calc wait;100;0.283646;0.0825522;0.891096
704;calc bound;100;0.0890478;0.0463149;0.141495
704;calc iter;100;3.86919;3.75628;4.14426
704;total;1;415.944;415.944;415.944
705;calc total;1;387.337;387.337;387.337
705;calc update async;100;0.000570932;1.825e-05;0.0537899
705;calc inner;100;3.42503;2.60191;3.65185
705;calc wait;100;0.373551;0.0965504;1.32663
705;calc bound;100;0.0626133;0.0275325;0.123271
705;calc iter;100;3.86816;3.74025;4.13585
705;total;1;415.616;415.616;415.616
706;calc total;1;387.337;387.337;387.337
706;calc update async;100;0.000580345;2.051e-05;0.0537776
706;calc inner;100;3.50488;3.08928;3.66703
706;calc wait;100;0.284041;0.0751537;0.730995
706;calc bound;100;0.0735425;0.0292624;0.147373
706;calc iter;100;3.868;3.74254;4.13496
706;total;1;415.947;415.947;415.947
707;calc total;1;387.194;387.194;387.194
707;calc update async;100;0.00152581;3.7849e-05;0.147587
707;calc inner;100;3.4805;3.21928;3.63152
707;calc wait;100;0.279399;0.0726169;0.511292
707;calc bound;100;0.101707;0.052156;0.139892
707;calc iter;100;3.8675;3.73095;4.00321
707;total;1;415.936;415.936;415.936
708;calc total;1;387.332;387.332;387.332
708;calc update async;100;0.000986445;2.136e-05;0.0948551
708;calc inner;100;3.47326;2.81501;3.68051
708;calc wait;100;0.318855;0.0756061;1.14622
708;calc bound;100;0.0727549;0.024904;0.121315
708;calc iter;100;3.86992;3.73395;4.17087
708;total;1;415.901;415.901;415.901
709;calc total;1;387.332;387.332;387.332
709;calc update async;100;0.000993291;2.2379e-05;0.0949543
709;calc inner;100;3.50216;2.95704;3.6878
709;calc wait;100;0.283658;0.0813725;1.02114
709;calc bound;100;0.078164;0.0290785;0.135645
709;calc iter;100;3.8694;3.74711;4.15889
709;total;1;415.634;415.634;415.634
510;calc total;1;386.914;386.914;386.914
510;calc update async;100;9.36027e-05;2.489e-05;0.0044584
510;calc inner;100;2.84922;1.73399;3.51397
510;calc wait;100;0.921874;0.107915;2.50453
510;calc bound;100;0.0865322;0.0248896;0.132515
510;calc iter;100;3.85773;3.25921;4.34266
510;total;1;415.561;415.561;415.561
710;calc total;1;387.194;387.194;387.194
710;calc update async;100;0.00152206;3.16e-05;0.147625
710;calc inner;100;3.48218;3.28673;3.66811
710;calc wait;100;0.276408;0.105395;0.540409
710;calc bound;100;0.102822;0.0701977;0.143962
710;calc iter;100;3.86853;3.6695;4.06533
710;total;1;415.905;415.905;415.905
511;calc total;1;386.914;386.914;386.914
511;calc update async;100;9.6165e-05;2.753e-05;0.00434558
511;calc inner;100;2.85323;1.72205;3.48152
511;calc wait;100;0.919688;0.146183;2.5084
511;calc bound;100;0.0852414;0.0247396;0.12648
511;calc iter;100;3.85826;3.37099;4.31121
511;total;1;415.457;415.457;415.457
711;calc total;1;387.059;387.059;387.059
711;calc update async;100;0.0013274;3.221e-05;0.128181
711;calc inner;100;3.50161;3.15952;3.69326
711;calc wait;100;0.263923;0.0755557;0.594963
711;calc bound;100;0.0937182;0.0657967;0.12772
711;calc iter;100;3.86719;3.63523;3.98574
711;total;1;415.516;415.516;415.516
712;calc total;1;387.339;387.339;387.339
712;calc update async;100;0.000553229;2.819e-05;0.050689
712;calc inner;100;3.49884;3.10187;3.69514
712;calc wait;100;0.273733;0.0792477;0.662278
712;calc bound;100;0.0942885;0.0426168;0.183292
712;calc iter;100;3.87038;3.67996;4.07907
712;total;1;415.877;415.877;415.877
713;calc total;1;387.337;387.337;387.337
713;calc update async;100;0.000581396;2.035e-05;0.0539825
713;calc inner;100;3.38713;2.44236;3.67911
713;calc wait;100;0.403524;0.0803906;1.50201
713;calc bound;100;0.0732157;0.0250301;0.136722
713;calc iter;100;3.86977;3.59842;4.1871
713;total;1;415.633;415.633;415.633
714;calc total;1;387.337;387.337;387.337
714;calc update async;100;0.000582556;2.135e-05;0.0539678
714;calc inner;100;3.47906;2.84726;3.68379
714;calc wait;100;0.305807;0.0721872;0.942099
714;calc bound;100;0.081018;0.0249616;0.14527
714;calc iter;100;3.87022;3.67778;3.9771
714;total;1;415.56;415.56;415.56
715;calc total;1;387.193;387.193;387.193
715;calc update async;100;0.00152837;2.367e-05;0.147592
715;calc inner;100;3.49085;3.10488;3.68574
715;calc wait;100;0.275534;0.0581469;0.696432
715;calc bound;100;0.0996497;0.0386002;0.148955
715;calc iter;100;3.86894;3.7153;4.00077
715;total;1;415.939;415.939;415.939
716;calc total;1;387.153;387.153;387.153
716;calc update async;100;0.00162315;2.357e-05;0.15822
716;calc inner;100;3.44539;2.58931;3.72067
716;calc wait;100;0.338531;0.0575699;1.28739
716;calc bound;100;0.0787377;0.0263821;0.145516
716;calc iter;100;3.86843;3.59423;4.0438
716;total;1;415.672;415.672;415.672
717;calc total;1;387.153;387.153;387.153
717;calc update async;100;0.00162813;2.253e-05;0.158312
717;calc inner;100;3.50624;2.75725;3.72003
717;calc wait;100;0.268843;0.0712259;1.09499
717;calc bound;100;0.0850655;0.0302139;0.138307
717;calc iter;100;3.86851;3.62715;4.05111
717;total;1;415.864;415.864;415.864
718;calc total;1;387.061;387.061;387.061
718;calc update async;100;0.00132586;2.8009e-05;0.127616
718;calc inner;100;3.51313;3.23246;3.68834
718;calc wait;100;0.256922;0.107969;0.524768
718;calc bound;100;0.0961438;0.0249076;0.13958
718;calc iter;100;3.86784;3.62738;3.98066
718;total;1;415.798;415.798;415.798
719;calc total;1;386.972;386.972;386.972
719;calc update async;100;0.000567097;3.132e-05;0.0517502
719;calc inner;100;3.51869;3.23889;3.69136
719;calc wait;100;0.247398;0.0747003;0.544587
719;calc bound;100;0.0971955;0.0403681;0.130069
719;calc iter;100;3.86673;3.57995;3.99972
719;total;1;415.913;415.913;415.913
720;calc total;1;387.353;387.353;387.353
720;calc update async;100;0.000362279;2.3869e-05;0.0310111
720;calc inner;100;3.39191;2.79573;3.62777
720;calc wait;100;0.391736;0.113715;1.04829
720;calc bound;100;0.0861286;0.0415571;0.144429
720;calc iter;100;3.87203;3.69441;4.03224
720;total;1;415.572;415.572;415.572
721;calc total;1;387.335;387.335;387.335
721;calc update async;100;0.0006679;1.928e-05;0.0635745
721;calc inner;100;3.21743;2.12572;3.623
721;calc wait;100;0.588926;0.108072;1.88903
721;calc bound;100;0.0599287;0.0247693;0.103847
721;calc iter;100;3.87126;3.66241;4.04315
721;total;1;415.829;415.829;415.829
722;calc total;1;387.335;387.335;387.335
722;calc update async;100;0.000678977;2.159e-05;0.063585
722;calc inner;100;3.39095;2.73931;3.63092
722;calc wait;100;0.401154;0.0962927;1.14433
722;calc bound;100;0.075061;0.0280339;0.139953
722;calc iter;100;3.8714;3.70603;4.0785
722;total;1;415.598;415.598;415.598
723;calc total;1;387.192;387.192;387.192
723;calc update async;100;0.00169778;2.562e-05;0.164747
723;calc inner;100;3.39768;2.70759;3.63464
723;calc wait;100;0.378577;0.10695;1.28606
723;calc bound;100;0.0904216;0.0443828;0.121091
723;calc iter;100;3.87059;3.64299;4.05761
723;total;1;415.636;415.636;415.636
724;calc total;1;387.326;387.326;387.326
724;calc update async;100;0.00137977;2.147e-05;0.134145
724;calc inner;100;3.339;2.08344;3.59275
724;calc wait;100;0.45848;0.185312;1.90536
724;calc bound;100;0.0702167;0.0246952;0.118662
724;calc iter;100;3.87084;3.59314;4.07216
724;total;1;415.843;415.843;415.843
725;calc total;1;387.326;387.326;387.326
725;calc update async;100;0.00138063;2.185e-05;0.134196
725;calc inner;100;3.38855;2.92415;3.59887
725;calc wait;100;0.406497;0.130146;0.974567
725;calc bound;100;0.0694941;0.0250453;0.111117
725;calc iter;100;3.86995;3.65213;4.08392
725;total;1;415.656;415.656;415.656
726;calc total;1;387.192;387.192;387.192
726;calc update async;100;0.00152995;2.817e-05;0.14797
726;calc inner;100;3.41925;3.08811;3.6204
726;calc wait;100;0.356635;0.115063;0.737693
726;calc bound;100;0.0897214;0.0473072;0.118933
726;calc iter;100;3.86939;3.72712;4.03164
726;total;1;415.48;415.48;415.48
727;calc total;1;387.058;387.058;387.058
727;calc update async;100;0.00132538;3.288e-05;0.127667
727;calc inner;100;3.42899;3.07978;3.61226
727;calc wait;100;0.340517;0.0958944;0.702733
727;calc bound;100;0.0912008;0.0695704;0.131756
727;calc iter;100;3.86814;3.72416;4.00828
727;total;1;415.844;415.844;415.844
728;calc total;1;387.234;387.234;387.234
728;calc update async;100;0.00179694;2.244e-05;0.174866
728;calc inner;100;3.44589;2.90412;3.66415
728;calc wait;100;0.337615;0.108913;0.930723
728;calc bound;100;0.0858208;0.0246207;0.140218
728;calc iter;100;3.87141;3.67619;4.05587
728;total;1;415.792;415.792;415.792
729;calc total;1;387.234;387.234;387.234
729;calc update async;100;0.00178134;2.2289e-05;0.174628
729;calc inner;100;3.35539;1.97077;3.6695
729;calc wait;100;0.453993;0.117712;2.02127
729;calc bound;100;0.059535;0.0249602;0.113937
729;calc iter;100;3.87125;3.60104;4.10771
729;total;1;415.782;415.782;415.782
730;calc total;1;387.191;387.191;387.191
730;calc update async;100;0.00151783;2.565e-05;0.147354
730;calc inner;100;3.44889;2.57778;3.67336
730;calc wait;100;0.338681;0.0670214;1.38641
730;calc bound;100;0.0799501;0.0254754;0.131769
730;calc iter;100;3.8707;3.63032;4.00427
730;total;1;415.792;415.792;415.792
731;calc total;1;387.191;387.191;387.191
731;calc update async;100;0.00152338;2.5289e-05;0.147341
731;calc inner;100;3.43181;2.47548;3.66919
731;calc wait;100;0.339412;0.116322;1.43098
731;calc bound;100;0.0981251;0.0257672;0.182285
731;calc iter;100;3.87104;3.61184;4.0917
731;total;1;415.737;415.737;415.737
732;calc total;1;387.056;387.056;387.056
732;calc update async;100;0.00129378;2.121e-05;0.124878
732;calc inner;100;3.43622;2.28985;3.6431
732;calc wait;100;0.346077;0.145929;1.60415
732;calc bound;100;0.0851248;0.0268212;0.121027
732;calc iter;100;3.86942;3.68794;4.17563
732;total;1;415.848;415.848;415.848
733;calc total;1;387.056;387.056;387.056
733;calc update async;100;0.0012889;2.0769e-05;0.124924
733;calc inner;100;3.4535;3.01095;3.61344
733;calc wait;100;0.341041;0.0890436;0.784989
733;calc bound;100;0.0715176;0.0382532;0.134781
733;calc iter;100;3.86795;3.71737;4.14496
733;total;1;415.56;415.56;415.56
734;calc total;1;386.973;386.973;386.973
734;calc update async;100;0.000574046;2.072e-05;0.053168
734;calc inner;100;3.4762;3.06732;3.65754
734;calc wait;100;0.304502;0.106733;0.985652
734;calc bound;100;0.0851263;0.0395721;0.154325
734;calc iter;100;3.8672;3.68806;4.30057
734;total;1;415.459;415.459;415.459
735;calc total;1;386.944;386.944;386.944
735;calc update async;100;0.000350148;2.725e-05;0.0299675
735;calc inner;100;3.44859;3.09282;3.6381
735;calc wait;100;0.31892;0.14543;0.804667
735;calc bound;100;0.0989417;0.0510102;0.139715
735;calc iter;100;3.86823;3.735;4.07798
735;total;1;415.586;415.586;415.586
736;calc total;1;387.301;387.301;387.301
736;calc update async;100;0.000768345;2.4299e-05;0.0718067
736;calc inner;100;3.15329;1.61773;3.66643
736;calc wait;100;0.634606;0.0989681;2.41649
736;calc bound;100;0.0802776;0.0265531;0.137429
736;calc iter;100;3.87101;3.5812;4.12232
736;total;1;415.46;415.46;415.46
737;calc total;1;387.301;387.301;387.301
737;calc update async;100;0.000754025;2.2379e-05;0.0719382
737;calc inner;100;2.86088;0.742755;3.66239
737;calc wait;100;0.950614;0.0876852;3.49643
737;calc bound;100;0.056369;0.0247194;0.112344
737;calc iter;100;3.87051;3.48581;4.28809
737;total;1;415.604;415.604;415.604
738;calc total;1;387.301;387.301;387.301
738;calc update async;100;0.000771122;2.32e-05;0.0726428
738;calc inner;100;3.15692;1.84402;3.64982
738;calc wait;100;0.627723;0.0994249;2.0522
738;calc bound;100;0.0829658;0.025775;0.13643
738;calc iter;100;3.87056;3.62264;4.15081
738;total;1;415.273;415.273;415.273
739;calc total;1;387.19;387.19;387.19
739;calc update async;100;0.000923018;2.471e-05;0.0867449
739;calc inner;100;3.18266;2.34021;3.6566
739;calc wait;100;0.594353;0.0687033;1.66525
739;calc bound;100;0.0907423;0.0264692;0.139596
739;calc iter;100;3.86997;3.62067;4.10926
739;total;1;415.272;415.272;415.272
740;calc total;1;387.301;387.301;387.301
740;calc update async;100;0.00077208;2.176e-05;0.0733375
740;calc inner;100;2.97009;0.477183;3.63499
740;calc wait;100;0.827305;0.114078;3.66116
740;calc bound;100;0.0673017;0.0246004;0.123534
740;calc iter;100;3.86958;3.33233;4.27675
740;total;1;415.343;415.343;415.343
741;calc total;1;387.301;387.301;387.301
741;calc update async;100;0.00077757;2.02e-05;0.0733848
741;calc inner;100;3.12374;1.96127;3.64477
741;calc wait;100;0.659164;0.0782115;2.12932
741;calc bound;100;0.0818395;0.0246202;0.131532
741;calc iter;100;3.86725;3.49165;4.27608
741;total;1;415.343;415.343;415.343
742;calc total;1;387.189;387.189;387.189
742;calc update async;100;0.000903753;2.232e-05;0.0854821
742;calc inner;100;3.18594;2.4296;3.62935
742;calc wait;100;0.597114;0.134297;1.52084
742;calc bound;100;0.0808763;0.0247984;0.145541
742;calc iter;100;3.86672;3.50083;4.14419
742;total;1;415.327;415.327;415.327
743;calc total;1;387.064;387.064;387.064
743;calc update async;100;0.00110355;2.843e-05;0.104992
743;calc inner;100;3.20516;2.4619;3.64057
743;calc wait;100;0.565783;0.108151;1.4621
743;calc bound;100;0.0933165;0.029396;0.14439
743;calc iter;100;3.86723;3.53337;4.15936
743;total;1;415.84;415.84;415.84
744;calc total;1;387.301;387.301;387.301
744;calc update async;100;0.000781356;2.437e-05;0.0738831
744;calc inner;100;3.16472;2.41368;3.67843
744;calc wait;100;0.623264;0.0737131;1.50461
744;calc bound;100;0.0787315;0.0246532;0.120934
744;calc iter;100;3.86848;3.63534;4.05824
744;total;1;415.293;415.293;415.293
745;calc total;1;387.301;387.301;387.301
745;calc update async;100;0.000771015;1.81e-05;0.0739627
745;calc inner;100;2.64198;0.487944;3.66941
745;calc wait;100;1.16434;0.0738559;3.66441
745;calc bound;100;0.0578446;0.0246294;0.113644
745;calc iter;100;3.86609;3.57413;4.35282
745;total;1;415.823;415.823;415.823
746;calc total;1;387.301;387.301;387.301
746;calc update async;100;0.000789553;2.534e-05;0.074152
746;calc inner;100;3.16339;2.48589;3.69054
746;calc wait;100;0.619804;0.0934773;1.43912
746;calc bound;100;0.0847417;0.0249301;0.115186
746;calc iter;100;3.86881;3.74339;4.03095
746;total;1;415.284;415.284;415.284
747;calc total;1;387.189;387.189;387.189
747;calc update async;100;0.00089407;2.813e-05;0.0848758
747;calc inner;100;3.16583;2.48598;3.68742
747;calc wait;100;0.612596;0.0732497;1.40576
747;calc bound;100;0.0877955;0.0265721;0.113825
747;calc iter;100;3.8681;3.75362;3.98616
747;total;1;415.284;415.284;415.284
748;calc total;1;387.145;387.145;387.145
748;calc update async;100;0.000785892;2.568e-05;0.0748725
748;calc inner;100;3.15539;0.505541;3.65834
748;calc wait;100;0.647277;0.0873596;3.73155
748;calc bound;100;0.0643022;0.0275099;0.102178
748;calc iter;100;3.86828;3.46098;4.2948
748;total;1;415.266;415.266;415.266
749;calc total;1;387.145;387.145;387.145
749;calc update async;100;0.000791643;2.9239e-05;0.074834
749;calc inner;100;3.25247;2.38026;3.66707
749;calc wait;100;0.527649;0.105629;1.53232
749;calc bound;100;0.0861501;0.0309436;0.108743
749;calc iter;100;3.86788;3.67966;4.0039
749;total;1;415.26;415.26;415.26
750;calc total;1;387.064;387.064;387.064
750;calc update async;100;0.00108317;3.3479e-05;0.103522
750;calc inner;100;3.25302;2.42851;3.69016
750;calc wait;100;0.521314;0.124454;1.43866
750;calc bound;100;0.0915454;0.0264658;0.108687
750;calc iter;100;3.8675;3.7273;3.98553
750;total;1;415.269;415.269;415.269
751;calc total;1;386.975;386.975;386.975
751;calc update async;100;0.000480904;2.9769e-05;0.0436208
751;calc inner;100;3.25133;2.45087;3.69935
751;calc wait;100;0.5215;0.105022;1.44316
751;calc bound;100;0.0928901;0.0305644;0.10855
751;calc iter;100;3.86646;3.68924;4.00982
751;total;1;415.259;415.259;415.259
752;calc total;1;387.188;387.188;387.188
752;calc update async;100;0.000869221;2.354e-05;0.0817904
752;calc inner;100;3.55509;3.41531;3.68385
752;calc wait;100;0.209312;0.0974094;0.362297
752;calc bound;100;0.103127;0.0460683;0.157487
752;calc iter;100;3.87072;3.67996;4.0605
752;total;1;415.211;415.211;415.211
753;calc total;1;387.188;387.188;387.188
753;calc update async;100;0.000854421;2.277e-05;0.0818159
753;calc inner;100;3.46021;2.99485;3.69634
753;calc wait;100;0.341271;0.0650376;0.849943
753;calc bound;100;0.0656951;0.0423383;0.130259
753;calc iter;100;3.86905;3.75655;4.04339
753;total;1;415.805;415.805;415.805
754;calc total;1;387.188;387.188;387.188
754;calc update async;100;0.000874626;3.22e-05;0.0819188
754;calc inner;100;3.56871;3.38598;3.69439
754;calc wait;100;0.202998;0.0853247;0.37529
754;calc bound;100;0.0968511;0.0512379;0.1619
754;calc iter;100;3.87016;3.77998;4.02609
754;total;1;415.221;415.221;415.221
755;calc total;1;387.145;387.145;387.145
755;calc update async;100;0.000850535;3.353e-05;0.0799547
755;calc inner;100;3.5419;3.39511;3.69367
755;calc wait;100;0.205205;0.0917602;0.366152
755;calc bound;100;0.119449;0.0572261;0.162032
755;calc iter;100;3.87045;3.76715;3.99803
755;total;1;415.811;415.811;415.811
756;calc total;1;387.151;387.151;387.151
756;calc update async;100;0.000797844;2.407e-05;0.0753429
756;calc inner;100;3.56088;3.09194;3.7045
756;calc wait;100;0.231622;0.0613419;0.752012
756;calc bound;100;0.0757573;0.0484141;0.122673
756;calc iter;100;3.86993;3.74607;4.02707
756;total;1;415.284;415.284;415.284
757;calc total;1;387.145;387.145;387.145
757;calc update async;100;0.000810922;2.572e-05;0.075746
757;calc inner;100;3.59065;3.44028;3.68482
757;calc wait;100;0.181798;0.0543372;0.328497
757;calc bound;100;0.0950164;0.0481339;0.148076
757;calc iter;100;3.86956;3.74903;4.03997
757;total;1;415.805;415.805;415.805
758;calc total;1;387.145;387.145;387.145
758;calc update async;100;0.000808791;3.205e-05;0.0759356
758;calc inner;100;3.55394;3.39057;3.69893
758;calc wait;100;0.196076;0.0875939;0.295646
758;calc bound;100;0.116588;0.0753003;0.156226
758;calc iter;100;3.87061;3.77285;4.05817
758;total;1;415.274;415.274;415.274
759;calc total;1;387.063;387.063;387.063
759;calc update async;100;0.00114243;2.998e-05;0.109272
759;calc inner;100;3.5849;3.40689;3.69459
759;calc wait;100;0.173931;0.045035;0.345817
759;calc bound;100;0.106322;0.0703692;0.153961
759;calc iter;100;3.86896;3.72861;4.02332
759;total;1;415.772;415.772;415.772
760;calc total;1;387.076;387.076;387.076
760;calc update async;100;0.000903415;3.015e-05;0.08556
760;calc inner;100;3.61687;3.51803;3.67562
760;calc wait;100;0.15541;0.0904964;0.308391
760;calc bound;100;0.0931004;0.041797;0.117699
760;calc iter;100;3.87031;3.76997;3.96497
760;total;1;415.253;415.253;415.253
761;calc total;1;387.076;387.076;387.076
761;calc update async;100;0.000907277;3.098e-05;0.0859411
761;calc inner;100;3.60739;3.49288;3.67768
761;calc wait;100;0.148493;0.0684337;0.311236
761;calc bound;100;0.095373;0.061708;0.125222
761;calc iter;100;3.8699;3.77401;3.94802
761;total;1;415.722;415.722;415.722
762;calc total;1;387.074;387.074;387.074
762;calc update async;100;0.000930984;2.681e-05;0.0885599
762;calc inner;100;3.63082;3.50765;3.69298
762;calc wait;100;0.135168;0.073778;0.345001
762;calc bound;100;0.0934103;0.0454267;0.121455
762;calc iter;100;3.87026;3.73873;4.05542
762;total;1;415.842;415.842;415.842
763;calc total;1;387.074;387.074;387.074
763;calc update async;100;0.000933201;3.48e-05;0.08853
763;calc inner;100;3.61504;3.51363;3.67542
763;calc wait;100;0.15553;0.0630797;0.23866
763;calc bound;100;0.09832;0.0512653;0.140072
763;calc iter;100;3.87025;3.77687;3.96826
763;total;1;415.857;415.857;415.857
764;calc total;1;387.006;387.006;387.006
764;calc update async;100;0.000674444;3.165e-05;0.0631917
764;calc inner;100;3.62713;3.4932;3.69485
764;calc wait;100;0.137747;0.065439;0.284962
764;calc bound;100;0.0934475;0.0635375;0.130108
764;calc iter;100;3.86955;3.78345;3.99028
764;total;1;415.854;415.854;415.854
765;calc total;1;387.006;387.006;387.006
765;calc update async;100;0.000677406;2.8689e-05;0.0630025
765;calc inner;100;3.62975;3.40172;3.69477
765;calc wait;100;0.130046;0.0756728;0.336083
765;calc bound;100;0.0913294;0.0578684;0.128191
765;calc iter;100;3.86954;3.7963;3.93664
765;total;1;415.265;415.265;415.265
768;calc total;1;387.368;387.368;387.368
768;calc update async;100;0.000106487;2.349e-05;0.00607738
768;calc inner;100;3.13045;1.81819;3.57866
768;calc wait;100;0.664782;0.103494;2.33376
768;calc bound;100;0.0731069;0.0257264;0.112241
768;calc iter;100;3.87018;3.57706;4.23614
768;total;1;415.915;415.915;415.915
769;calc total;1;387.343;387.343;387.343
769;calc update async;100;7.99628e-05;1.7749e-05;0.0049215
769;calc inner;100;2.93464;0.486256;3.59407
769;calc wait;100;0.881537;0.124126;3.64681
769;calc bound;100;0.0515235;0.0247619;0.0865653
769;calc iter;100;3.86919;3.33072;4.29309
769;total;1;415.886;415.886;415.886
770;calc total;1;387.343;387.343;387.343
770;calc update async;100;9.42434e-05;2.478e-05;0.00495622
770;calc inner;100;3.23796;2.4008;3.5746
770;calc wait;100;0.546395;0.187121;1.66529
770;calc bound;100;0.0839659;0.0256528;0.115919
770;calc iter;100;3.87035;3.64391;4.14492
770;total;1;415.846;415.846;415.846
771;calc total;1;387.16;387.16;387.16
771;calc update async;100;0.000637126;3.233e-05;0.0590878
771;calc inner;100;3.2314;2.50967;3.56032
771;calc wait;100;0.544102;0.186118;1.33846
771;calc bound;100;0.0917336;0.033728;0.110047
771;calc iter;100;3.86893;3.71917;4.02714
771;total;1;415.846;415.846;415.846
772;calc total;1;387.333;387.333;387.333
772;calc update async;100;0.000486989;2.006e-05;0.0446093
772;calc inner;100;3.20955;1.64439;3.58234
772;calc wait;100;0.584866;0.126957;2.478
772;calc bound;100;0.0735457;0.0246996;0.110915
772;calc iter;100;3.86938;3.49085;4.19741
772;total;1;415.866;415.866;415.866
773;calc total;1;387.331;387.331;387.331
773;calc update async;100;0.000546544;1.976e-05;0.0515354
773;calc inner;100;2.96736;1.89975;3.55232
773;calc wait;100;0.84172;0.115454;1.97198
773;calc bound;100;0.0571036;0.0247476;0.0944241
773;calc iter;100;3.86801;3.64434;4.08194
773;total;1;415.429;415.429;415.429
774;calc total;1;387.16;387.16;387.16
774;calc update async;100;0.000625316;3.056e-05;0.0576139
774;calc inner;100;3.24705;2.81492;3.55778
774;calc wait;100;0.529872;0.164487;0.958737
774;calc bound;100;0.089592;0.0293012;0.114271
774;calc iter;100;3.86821;3.7215;3.99213
774;total;1;415.511;415.511;415.511
775;calc total;1;387.09;387.09;387.09
775;calc update async;100;0.000491974;3.323e-05;0.0445138
775;calc inner;100;3.25055;2.83828;3.58334
775;calc wait;100;0.526417;0.172247;0.948189
775;calc bound;100;0.0892181;0.0287551;0.116601
775;calc iter;100;3.86754;3.72435;4.02038
775;total;1;415.324;415.324;415.324
776;calc total;1;387.343;387.343;387.343
776;calc update async;100;9.56647e-05;2.357e-05;0.00547895
776;calc inner;100;3.22581;2.33457;3.59481
776;calc wait;100;0.572697;0.187423;1.49875
776;calc bound;100;0.0720002;0.0253562;0.115426
776;calc iter;100;3.87079;3.63206;4.12157
776;total;1;415.898;415.898;415.898
777;calc total;1;387.342;387.342;387.342
777;calc update async;100;9.67848e-05;1.927e-05;0.00629009
777;calc inner;100;2.8555;0.468594;3.62322
777;calc wait;100;0.956407;0.143137;3.69233
777;calc bound;100;0.058807;0.0247401;0.0885957
777;calc iter;100;3.8712;3.46968;4.19959
777;total;1;415.319;415.319;415.319
778;calc total;1;387.342;387.342;387.342
778;calc update async;100;0.000108884;1.8309e-05;0.00627556
778;calc inner;100;3.24191;2.06607;3.62345
778;calc wait;100;0.548179;0.159505;1.76672
778;calc bound;100;0.0818086;0.0248038;0.115718
778;calc iter;100;3.87205;3.66626;4.03498
778;total;1;415.902;415.902;415.902
779;calc total;1;387.16;387.16;387.16
779;calc update async;100;0.000619313;3.482e-05;0.0567298
779;calc inner;100;3.2244;2.30974;3.56568
779;calc wait;100;0.545983;0.191713;1.47926
779;calc bound;100;0.0994936;0.0248041;0.127929
779;calc iter;100;3.87053;3.63559;4.01023
779;total;1;415.51;415.51;415.51
780;calc total;1;387.152;387.152;387.152
780;calc update async;100;0.00057776;2.774e-05;0.052848
780;calc inner;100;3.28511;2.33542;3.58727
780;calc wait;100;0.499453;0.187096;1.67893
780;calc bound;100;0.0842262;0.0277874;0.111035
780;calc iter;100;3.86938;3.59689;4.08489
780;total;1;415.912;415.912;415.912
781;calc total;1;387.152;387.152;387.152
781;calc update async;100;0.000561015;2.145e-05;0.0527989
781;calc inner;100;2.98726;0.489432;3.57237
781;calc wait;100;0.826003;0.196492;3.51989
781;calc bound;100;0.0540579;0.0248133;0.105434
781;calc iter;100;3.86834;3.57513;4.32385
781;total;1;415.402;415.402;415.402
782;calc total;1;387.09;387.09;387.09
782;calc update async;100;0.000474685;2.286e-05;0.0429172
782;calc inner;100;3.28761;2.56648;3.58363
782;calc wait;100;0.49989;0.162974;1.25653
782;calc bound;100;0.0802448;0.0250141;0.120126
782;calc iter;100;3.86824;3.76711;4.04719
782;total;1;415.694;415.694;415.694
783;calc total;1;387.038;387.038;387.038
783;calc update async;100;0.000236668;3.1099e-05;0.0185265
783;calc inner;100;3.28269;2.52942;3.58416
783;calc wait;100;0.489503;0.212862;1.21284
783;calc bound;100;0.0958187;0.0278602;0.133994
783;calc iter;100;3.86826;3.67777;4.00724
783;total;1;415.352;415.352;415.352
784;calc total;1;387.347;387.347;387.347
784;calc update async;100;0.000103782;2.241e-05;0.00615556
784;calc inner;100;3.23102;1.12295;3.60315
784;calc wait;100;0.563633;0.0818949;3.19228
784;calc bound;100;0.0725771;0.0250754;0.109563
784;calc iter;100;3.86779;3.4452;4.39542
784;total;1;415.486;415.486;415.486
785;calc total;1;387.341;387.341;387.341
785;calc update async;100;9.21765e-05;1.853e-05;0.00577367
785;calc inner;100;3.13048;2.09083;3.56707
785;calc wait;100;0.679166;0.178373;1.82843
785;calc bound;100;0.057212;0.0247987;0.0911883
785;calc iter;100;3.86741;3.63482;4.10161
785;total;1;415.368;415.368;415.368
786;calc total;1;387.341;387.341;387.341
786;calc update async;100;0.000103208;2.636e-05;0.00575321
786;calc inner;100;3.31289;2.77546;3.61088
786;calc wait;100;0.472695;0.182875;1.11942
786;calc bound;100;0.0821145;0.0267718;0.103985
786;calc iter;100;3.86826;3.69076;4.12744
786;total;1;415.967;415.967;415.967
787;calc total;1;387.159;387.159;387.159
787;calc update async;100;0.000638467;2.594e-05;0.058811
787;calc inner;100;3.30194;2.76421;3.57447
787;calc wait;100;0.470414;0.193207;1.12567
787;calc bound;100;0.0932238;0.0253257;0.117188
787;calc iter;100;3.86657;3.70258;4.22096
787;total;1;415.395;415.395;415.395
788;calc total;1;387.331;387.331;387.331
788;calc update async;100;0.000544448;2.189e-05;0.0502026
788;calc inner;100;3.25493;1.4503;3.57293
788;calc wait;100;0.534509;0.176241;2.60979
788;calc bound;100;0.0764123;0.0249489;0.109393
788;calc iter;100;3.86672;3.6204;4.08507
788;total;1;415.735;415.735;415.735
789;calc total;1;387.331;387.331;387.331
789;calc update async;100;0.00053713;2.087e-05;0.0501746
789;calc inner;100;2.98542;0.47801;3.59099
789;calc wait;100;0.815601;0.058131;3.95181
789;calc bound;100;0.0579328;0.0249894;0.0942385
789;calc iter;100;3.86069;3.27857;4.4883
789;total;1;415.365;415.365;415.365
790;calc total;1;387.159;387.159;387.159
790;calc update async;100;0.000619235;2.5389e-05;0.0573351
790;calc inner;100;3.29936;2.34455;3.59062
790;calc wait;100;0.480463;0.166918;1.61324
790;calc bound;100;0.0841924;0.0281696;0.107266
790;calc iter;100;3.86506;3.66254;4.06107
790;total;1;415.659;415.659;415.659
791;calc total;1;387.09;387.09;387.09
791;calc update async;100;0.000482553;2.957e-05;0.0436024
791;calc inner;100;3.29476;2.45386;3.56312
791;calc wait;100;0.480026;0.140126;1.4369
791;calc bound;100;0.0886732;0.0279026;0.107569
791;calc iter;100;3.86437;3.65102;4.0279
791;total;1;415.951;415.951;415.951
792;calc total;1;387.168;387.168;387.168
792;calc update async;100;0.000600899;2.0869e-05;0.0556111
792;calc inner;100;3.37199;1.74847;3.66582
792;calc wait;100;0.407751;0.0972659;2.3628
792;calc bound;100;0.0817815;0.0246976;0.128588
792;calc iter;100;3.86217;3.42975;4.18447
792;total;1;415.913;415.913;415.913
793;calc total;1;387.168;387.168;387.168
793;calc update async;100;0.000587819;1.868e-05;0.0555104
793;calc inner;100;3.12075;0.470537;3.66288
793;calc wait;100;0.679263;0.0729092;3.85755
793;calc bound;100;0.0589574;0.0248021;0.147664
793;calc iter;100;3.86164;3.45275;4.35722
793;total;1;415.462;415.462;415.462
794;calc total;1;387.159;387.159;387.159
794;calc update async;100;0.000600635;2.272e-05;0.0561057
794;calc inner;100;3.39034;2.27658;3.66333
794;calc wait;100;0.398277;0.0862173;1.84961
794;calc bound;100;0.073219;0.0282521;0.125787
794;calc iter;100;3.8639;3.5977;4.21084
794;total;1;415.913;415.913;415.913
795;calc total;1;387.159;387.159;387.159
795;calc update async;100;0.000608991;3.732e-05;0.0561985
795;calc inner;100;3.37081;2.43355;3.64107
795;calc wait;100;0.398583;0.124031;1.65632
795;calc bound;100;0.0940702;0.024908;0.122104
795;calc iter;100;3.86411;3.62746;4.1946
795;total;1;415.7;415.7;415.7
796;calc total;1;387.072;387.072;387.072
796;calc update async;100;0.000355311;1.635e-05;0.0316357
796;calc inner;100;3.21833;0.472677;3.66527
796;calc wait;100;0.570122;0.090011;3.73337
796;calc bound;100;0.0730781;0.0248347;0.116063
796;calc iter;100;3.86266;3.52351;4.27195
796;total;1;415.613;415.613;415.613
797;calc total;1;387.072;387.072;387.072
797;calc update async;100;0.00035352;2.075e-05;0.0315637
797;calc inner;100;3.35158;1.50478;3.6634
797;calc wait;100;0.431238;0.0831096;2.7606
797;calc bound;100;0.0740085;0.0250283;0.130589
797;calc iter;100;3.85869;3.48043;4.33435
797;total;1;415.667;415.667;415.667
798;calc total;1;387.038;387.038;387.038
798;calc update async;100;0.000217431;2.021e-05;0.0169035
798;calc inner;100;3.37639;2.45508;3.68077
798;calc wait;100;0.392531;0.0257603;1.52531
798;calc bound;100;0.0932805;0.0301417;0.128922
798;calc iter;100;3.86258;3.65602;4.08161
798;total;1;415.975;415.975;415.975
799;calc total;1;387.025;387.025;387.025
799;calc update async;100;0.00015838;2.768e-05;0.0110923
799;calc inner;100;3.39129;2.45581;3.69988
799;calc wait;100;0.382733;0.0918966;1.53974
799;calc bound;100;0.0879505;0.0277304;0.112027
799;calc iter;100;3.86251;3.66428;4.09676
799;total;1;415.695;415.695;415.695
800;calc total;1;387.34;387.34;387.34
800;calc update async;100;0.000318875;2.845e-05;0.0272256
800;calc inner;100;3.46681;2.58616;3.65854
800;calc wait;100;0.304944;0.0516658;1.15838
800;calc bound;100;0.091106;0.0248675;0.164072
800;calc iter;100;3.86513;3.69775;4.05083
800;total;1;415.895;415.895;415.895
801;calc total;1;387.34;387.34;387.34
801;calc update async;100;0.000460275;2.124e-05;0.0420543
801;calc inner;100;3.3052;0.951107;3.69703
801;calc wait;100;0.485332;0.0647016;2.96657
801;calc bound;100;0.0700881;0.0250985;0.12528
801;calc iter;100;3.86351;3.50409;4.02531
801;total;1;415.897;415.897;415.897
802;calc total;1;387.34;387.34;387.34
802;calc update async;100;0.000535605;2.497e-05;0.0493657
802;calc inner;100;3.44891;1.4275;3.67075
802;calc wait;100;0.327107;0.0686515;2.21509
802;calc bound;100;0.0823304;0.0305018;0.163559
802;calc iter;100;3.8608;3.44714;4.06568
802;total;1;415.898;415.898;415.898
803;calc total;1;387.159;387.159;387.159
803;calc update async;100;0.00102725;3.012e-05;0.0979608
803;calc inner;100;3.46496;2.59136;3.654
803;calc wait;100;0.292399;0.0565409;1.10238
803;calc bound;100;0.103055;0.0262763;0.158146
803;calc iter;100;3.86312;3.62875;4.02804
803;total;1;415.889;415.889;415.889
804;calc total;1;387.331;387.331;387.331
804;calc update async;100;0.0010849;2.247e-05;0.104324
804;calc inner;100;3.38123;1.62262;3.67234
804;calc wait;100;0.407084;0.0453952;2.25307
804;calc bound;100;0.0759503;0.0246605;0.127013
804;calc iter;100;3.86701;3.61218;4.09248
804;total;1;415.576;415.576;415.576
805;calc total;1;387.33;387.33;387.33
805;calc update async;100;0.00108763;2.222e-05;0.104365
805;calc inner;100;3.48593;2.89557;3.65562
805;calc wait;100;0.294369;0.0731063;0.849246
805;calc bound;100;0.0821452;0.0248318;0.142023
805;calc iter;100;3.86651;3.72115;4.04332
805;total;1;415.415;415.415;415.415
806;calc total;1;387.158;387.158;387.158
806;calc update async;100;0.00103083;2.6829e-05;0.0977649
806;calc inner;100;3.49035;2.94878;3.68814
806;calc wait;100;0.274655;0.0731107;0.811812
806;calc bound;100;0.0983434;0.0248209;0.146324
806;calc iter;100;3.86561;3.68587;4.05295
806;total;1;415.401;415.401;415.401
807;calc total;1;387.083;387.083;387.083
807;calc update async;100;0.00058623;3.11e-05;0.0539914
807;calc inner;100;3.498;2.94483;3.65476
807;calc wait;100;0.26666;0.0842475;0.82825
807;calc bound;100;0.0984313;0.0294903;0.144688
807;calc iter;100;3.8652;3.70808;4.05492
807;total;1;415.374;415.374;415.374
808;calc total;1;387.343;387.343;387.343
808;calc update async;100;0.000352161;3.106e-05;0.030556
808;calc inner;100;3.55862;2.96517;3.72672
808;calc wait;100;0.21073;0.0829611;0.871734
808;calc bound;100;0.0952341;0.0248139;0.141827
808;calc iter;100;3.86877;3.67639;4.0135
808;total;1;415.531;415.531;415.531
809;calc total;1;387.338;387.338;387.338
809;calc update async;100;0.000823373;2.3419e-05;0.0781521
809;calc inner;100;3.54745;2.69969;3.7073
809;calc wait;100;0.230765;0.0857863;1.14894
809;calc bound;100;0.0830258;0.0280811;0.146165
809;calc iter;100;3.86778;3.74557;3.96276
809;total;1;415.502;415.502;415.502
810;calc total;1;387.335;387.335;387.335
810;calc update async;100;0.000966115;2.7129e-05;0.0922859
810;calc inner;100;3.5658;2.68584;3.72778
810;calc wait;100;0.209153;0.0653577;1.15992
810;calc bound;100;0.087427;0.0298466;0.140176
810;calc iter;100;3.86771;3.73482;4.01337
810;total;1;415.906;415.906;415.906
811;calc total;1;387.158;387.158;387.158
811;calc update async;100;0.00102625;3.231e-05;0.0980495
811;calc inner;100;3.56292;3.10445;3.70696
811;calc wait;100;0.20026;0.0745884;0.592286
811;calc bound;100;0.10069;0.0262439;0.150184
811;calc iter;100;3.86673;3.71496;3.97927
811;total;1;415.909;415.909;415.909
812;calc total;1;387.15;387.15;387.15
812;calc update async;100;0.000936292;2.446e-05;0.0897368
812;calc inner;100;3.55347;3.10506;3.67801
812;calc wait;100;0.225479;0.0709999;0.700862
812;calc bound;100;0.0836435;0.0255869;0.140715
812;calc iter;100;3.86731;3.6209;4.00376
812;total;1;415.608;415.608;415.608
813;calc total;1;387.15;387.15;387.15
813;calc update async;100;0.000937674;2.443e-05;0.0897341
813;calc inner;100;3.57568;3.16874;3.69649
813;calc wait;100;0.199104;0.0585549;0.52182
813;calc bound;100;0.0876915;0.0264285;0.163929
813;calc iter;100;3.86723;3.71261;3.97634
813;total;1;415.67;415.67;415.67
814;calc total;1;387.082;387.082;387.082
814;calc update async;100;0.00056688;2.6219e-05;0.05219
814;calc inner;100;3.56205;3.11061;3.68519
814;calc wait;100;0.198978;0.0643391;0.505454
814;calc bound;100;0.100263;0.0268028;0.131923
814;calc iter;100;3.86692;3.64291;3.97677
814;total;1;415.617;415.617;415.617
815;calc total;1;387.037;387.037;387.037
815;calc update async;100;0.000271895;3.0889e-05;0.0225852
815;calc inner;100;3.57571;3.0572;3.70021
815;calc wait;100;0.195846;0.0346112;0.521675
815;calc bound;100;0.0934417;0.0251811;0.142132
815;calc iter;100;3.86664;3.59502;3.95423
815;total;1;415.852;415.852;415.852
816;calc total;1;387.175;387.175;387.175
816;calc update async;100;0.00103843;2.501e-05;0.0990829
816;calc inner;100;3.34846;2.5786;3.6699
816;calc wait;100;0.426793;0.089717;1.08559
816;calc bound;100;0.0886615;0.0263558;0.120392
816;calc iter;100;3.86848;3.70335;4.01592
816;total;1;415.918;415.918;415.918
817;calc total;1;387.173;387.173;387.173
817;calc update async;100;0.00100296;1.889e-05;0.096744
817;calc inner;100;3.18687;1.081;3.6397
817;calc wait;100;0.611494;0.122348;2.92477
817;calc bound;100;0.0640142;0.0250089;0.131225
817;calc iter;100;3.8676;3.42076;4.14852
817;total;1;415.865;415.865;415.865
818;calc total;1;387.173;387.173;387.173
818;calc update async;100;0.00101187;2.1439e-05;0.0969537
818;calc inner;100;3.33826;2.55478;3.65005
818;calc wait;100;0.443789;0.114222;1.03469
818;calc bound;100;0.0824807;0.0251746;0.125951
818;calc iter;100;3.86786;3.61652;3.9995
818;total;1;415.652;415.652;415.652
819;calc total;1;387.158;387.158;387.158
819;calc update async;100;0.000980805;2.244e-05;0.0938147
819;calc inner;100;3.31433;1.40909;3.64899
819;calc wait;100;0.458472;0.0968146;2.59126
819;calc bound;100;0.09146;0.0272724;0.133637
819;calc iter;100;3.86829;3.4696;4.06178
819;total;1;415.42;415.42;415.42
820;calc total;1;387.164;387.164;387.164
820;calc update async;100;0.000975143;1.869e-05;0.0940338
820;calc inner;100;3.19393;1.23856;3.66124
820;calc wait;100;0.600743;0.0934314;2.9122
820;calc bound;100;0.0643947;0.0245659;0.146435
820;calc iter;100;3.8668;3.57749;4.19955
820;total;1;415.872;415.872;415.872
821;calc total;1;387.156;387.156;387.156
821;calc update async;100;0.000951031;2.109e-05;0.090987
821;calc inner;100;3.33449;2.69464;3.65116
821;calc wait;100;0.442456;0.0954316;1.13653
821;calc bound;100;0.0839632;0.0248851;0.150293
821;calc iter;100;3.86574;3.61293;4.07172
821;total;1;415.386;415.386;415.386
822;calc total;1;387.158;387.158;387.158
822;calc update async;100;0.000976967;2.2119e-05;0.093118
822;calc inner;100;3.33046;2.76009;3.65762
822;calc wait;100;0.442111;0.0791435;1.07878
822;calc bound;100;0.0903642;0.0294173;0.152614
822;calc iter;100;3.86744;3.69994;3.98517
822;total;1;415.877;415.877;415.877
823;calc total;1;387.081;387.081;387.081
823;calc update async;100;0.000574166;3.219e-05;0.0529689
823;calc inner;100;3.34381;2.78532;3.63094
823;calc wait;100;0.419546;0.125893;1.03787
823;calc bound;100;0.0965199;0.0277738;0.14589
823;calc iter;100;3.86681;3.71306;4.02342
823;total;1;415.411;415.411;415.411
824;calc total;1;387.113;387.113;387.113
824;calc update async;100;0.000763578;2.123e-05;0.0714594
824;calc inner;100;3.27353;1.88357;3.66215
824;calc wait;100;0.503917;0.0974352;2.15502
824;calc bound;100;0.0894566;0.0262205;0.149028
824;calc iter;100;3.86911;3.73312;4.13145
824;total;1;415.902;415.902;415.902
825;calc total;1;387.113;387.113;387.113
825;calc update async;100;0.000752504;2.198e-05;0.0714651
825;calc inner;100;3.17314;1.46534;3.66439
825;calc wait;100;0.62421;0.0947468;2.41869
825;calc bound;100;0.0684467;0.0264535;0.113376
825;calc iter;100;3.86859;3.55867;4.27948
825;total;1;415.548;415.548;415.548
826;calc total;1;387.106;387.106;387.106
826;calc update async;100;0.000714839;2.029e-05;0.067473
826;calc inner;100;3.13899;1.4152;3.66862
826;calc wait;100;0.648522;0.0718398;2.70963
826;calc bound;100;0.0780167;0.0248376;0.12225
826;calc iter;100;3.86855;3.35753;4.16976
826;total;1;415.899;415.899;415.899
827;calc total;1;387.106;387.106;387.106
827;calc update async;100;0.000724302;2.4589e-05;0.0674689
827;calc inner;100;3.27637;2.63318;3.66773
827;calc wait;100;0.501619;0.0650621;1.25181
827;calc bound;100;0.0897622;0.0264382;0.143761
827;calc iter;100;3.86904;3.64105;4.12492
827;total;1;415.634;415.634;415.634
828;calc total;1;387.035;387.035;387.035
828;calc update async;100;0.000213081;2.055e-05;0.017785
828;calc inner;100;3.07481;0.520417;3.65818
828;calc wait;100;0.722544;0.0610927;3.54078
828;calc bound;100;0.0679915;0.024768;0.125167
828;calc iter;100;3.86688;3.47359;4.29461
828;total;1;415.882;415.882;415.882
638;calc total;1;387.204;387.204;387.204
638;calc update async;100;0.000116168;2.693e-05;0.00680571
638;calc inner;100;3.64069;3.56135;3.86379
638;calc wait;100;0.118815;0.0412585;0.210554
638;calc bound;100;0.0934748;0.0496233;0.13086
638;calc iter;100;3.86817;3.71121;4.16513
638;total;1;415.56;415.56;415.56
639;calc total;1;387.195;387.195;387.195
639;calc update async;100;0.000153667;3.196e-05;0.010624
639;calc inner;100;3.61661;3.51391;3.86342
639;calc wait;100;0.146646;0.0600858;0.204066
639;calc bound;100;0.103365;0.0511351;0.13804
639;calc iter;100;3.86923;3.70017;4.08787
639;total;1;415.506;415.506;415.506
829;calc total;1;387.035;387.035;387.035
829;calc update async;100;0.000221661;2.172e-05;0.0177498
829;calc inner;100;3.22409;2.05573;3.65854
829;calc wait;100;0.556889;0.101387;1.87844
829;calc bound;100;0.0827496;0.0247385;0.122842
829;calc iter;100;3.86462;3.61361;4.20052
829;total;1;415.636;415.636;415.636
830;calc total;1;387.026;387.026;387.026
830;calc update async;100;0.000167246;1.889e-05;0.0116038
830;calc inner;100;3.29617;2.46132;3.6853
830;calc wait;100;0.480755;0.0839085;1.36891
830;calc bound;100;0.084214;0.0247546;0.150302
830;calc iter;100;3.86503;3.48184;4.42876
830;total;1;415.875;415.875;415.875
831;calc total;1;387.023;387.023;387.023
831;calc update async;100;0.000161198;3.025e-05;0.0111528
831;calc inner;100;3.29508;2.49766;3.70068
831;calc wait;100;0.477915;0.122948;1.42943
831;calc bound;100;0.0933004;0.0304703;0.118831
831;calc iter;100;3.86676;3.61565;4.19898
831;total;1;415.575;415.575;415.575
832;calc total;1;387.332;387.332;387.332
832;calc update async;100;0.00103428;1.497e-05;0.0988149
832;calc inner;100;3.06459;0.500131;3.72279
832;calc wait;100;0.717549;0.0864765;3.90409
832;calc bound;100;0.0822028;0.0247943;0.125338
832;calc iter;100;3.8672;3.45347;4.47787
832;total;1;415.847;415.847;415.847
833;calc total;1;387.332;387.332;387.332
833;calc update async;100;0.00102336;1.532e-05;0.0987999
833;calc inner;100;2.90074;0.467424;3.71981
833;calc wait;100;0.896401;0.0584352;4.66424
833;calc bound;100;0.0652548;0.024581;0.0975435
833;calc iter;100;3.86691;3.02062;5.32109
833;total;1;415.421;415.421;415.421
834;calc total;1;387.332;387.332;387.332
834;calc update async;100;0.00102532;1.426e-05;0.0989015
834;calc inner;100;2.96251;0.521555;3.6481
834;calc wait;100;0.81655;0.111169;3.73031
834;calc bound;100;0.0836165;0.0250186;0.160588
834;calc iter;100;3.86683;3.07812;4.7616
834;total;1;415.836;415.836;415.836
835;calc total;1;387.224;387.224;387.224
835;calc update async;100;0.00123735;1.5929e-05;0.119092
835;calc inner;100;3.07337;1.45457;3.7402
835;calc wait;100;0.706554;0.0856609;2.75739
835;calc bound;100;0.0820256;0.0259628;0.153121
835;calc iter;100;3.86615;3.4803;4.43413
835;total;1;415.419;415.419;415.419
836;calc total;1;387.332;387.332;387.332
836;calc update async;100;0.00102285;1.365e-05;0.0990621
836;calc inner;100;2.79816;0.46764;3.67846
836;calc wait;100;0.997817;0.119978;4.11515
836;calc bound;100;0.0652728;0.0247142;0.122969
836;calc iter;100;3.8637;3.06355;4.66231
836;total;1;415.339;415.339;415.339
837;calc total;1;387.332;387.332;387.332
837;calc update async;100;0.00102573;1.402e-05;0.0990579
837;calc inner;100;2.894;0.475216;3.61416
837;calc wait;100;0.873657;0.109706;3.95675
837;calc bound;100;0.0872258;0.0247992;0.155184
837;calc iter;100;3.85839;3.13034;4.49208
837;total;1;415.74;415.74;415.74
838;calc total;1;387.224;387.224;387.224
838;calc update async;100;0.00122881;1.571e-05;0.118872
838;calc inner;100;3.08569;0.881317;3.69063
838;calc wait;100;0.685511;0.0958073;2.87968
838;calc bound;100;0.0816614;0.0248024;0.123651
838;calc iter;100;3.85807;3.30003;4.28624
838;total;1;415.871;415.871;415.871
839;calc total;1;387.133;387.133;387.133
839;calc update async;100;0.000897918;1.965e-05;0.0856058
839;calc inner;100;3.07693;1.68117;3.64591
839;calc wait;100;0.683838;0.123995;2.45756
839;calc bound;100;0.0977973;0.0256621;0.15181
839;calc iter;100;3.86172;3.22311;4.28623
839;total;1;415.874;415.874;415.874
840;calc total;1;387.332;387.332;387.332
840;calc update async;100;0.00103171;1.646e-05;0.0993479
840;calc inner;100;3.01973;0.845866;3.69706
840;calc wait;100;0.747803;0.0570494;3.19618
840;calc bound;100;0.0843285;0.0246265;0.124893
840;calc iter;100;3.86229;3.36268;4.28341
840;total;1;415.875;415.875;415.875
841;calc total;1;387.332;387.332;387.332
841;calc update async;100;0.00102852;1.626e-05;0.0993698
841;calc inner;100;2.54723;0.463545;3.70818
841;calc wait;100;1.23004;0.0837269;3.79563
841;calc bound;100;0.0724326;0.0247672;0.113681
841;calc iter;100;3.85674;3.10594;4.82352
841;total;1;415.877;415.877;415.877
842;calc total;1;387.33;387.33;387.33
842;calc update async;100;0.00109813;2.072e-05;0.105963
842;calc inner;100;3.05626;1.41708;3.65973
842;calc wait;100;0.717814;0.0464206;2.5014
842;calc bound;100;0.0840226;0.0261139;0.113884
842;calc iter;100;3.86215;3.42706;4.34604
842;total;1;415.495;415.495;415.495
843;calc total;1;387.216;387.216;387.216
843;calc update async;100;0.00119799;2.3479e-05;0.115675
843;calc inner;100;3.07786;1.43394;3.70424
843;calc wait;100;0.688077;0.0782685;2.46746
843;calc bound;100;0.0902119;0.0247942;0.115533
843;calc iter;100;3.8614;3.47198;4.24616
843;total;1;415.858;415.858;415.858
844;calc total;1;387.182;387.182;387.182
844;calc update async;100;0.0011196;1.527e-05;0.108247
844;calc inner;100;3.08822;0.500968;3.68251
844;calc wait;100;0.682728;0.0527984;4.30989
844;calc bound;100;0.0813096;0.0249709;0.121156
844;calc iter;100;3.86417;3.14105;4.90431
844;total;1;415.875;415.875;415.875
845;calc total;1;387.182;387.182;387.182
845;calc update async;100;0.00112338;2.674e-05;0.108238
845;calc inner;100;3.20863;1.87549;3.66283
845;calc wait;100;0.567276;0.0573667;2.32273
845;calc bound;100;0.0858311;0.0248304;0.108288
845;calc iter;100;3.86299;3.50351;4.2762
845;total;1;415.772;415.772;415.772
846;calc total;1;387.133;387.133;387.133
846;calc update async;100;0.000897369;2.804e-05;0.0855917
846;calc inner;100;3.2185;2.07149;3.68621
846;calc wait;100;0.550232;0.0511531;1.93701
846;calc bound;100;0.0919552;0.025647;0.113442
846;calc iter;100;3.86377;3.5163;4.35931
846;total;1;415.876;415.876;415.876
847;calc total;1;387.093;387.093;387.093
847;calc update async;100;0.000645863;2.514e-05;0.060327
847;calc inner;100;3.20894;2.11875;3.68041
847;calc wait;100;0.557503;0.0598782;1.98351
847;calc bound;100;0.0958466;0.0284162;0.114721
847;calc iter;100;3.86316;3.49974;4.3198
847;total;1;415.536;415.536;415.536
848;calc total;1;387.33;387.33;387.33
848;calc update async;100;0.00110172;2.049e-05;0.106179
848;calc inner;100;3.16225;2.13248;3.6182
848;calc wait;100;0.636617;0.115673;1.77419
848;calc bound;100;0.0673039;0.0246515;0.119912
848;calc iter;100;3.86868;3.67528;4.04343
848;total;1;415.732;415.732;415.732
849;calc total;1;387.33;387.33;387.33
849;calc update async;100;0.00109272;2.3e-05;0.106161
849;calc inner;100;2.58657;0.505042;3.61509
849;calc wait;100;1.22256;0.155098;3.57217
849;calc bound;100;0.0535093;0.0263688;0.0952742
849;calc iter;100;3.86582;3.58491;4.31341
849;total;1;415.729;415.729;415.729
850;calc total;1;387.33;387.33;387.33
850;calc update async;100;0.00110635;1.917e-05;0.106215
850;calc inner;100;3.16529;2.21985;3.5722
850;calc wait;100;0.622711;0.195455;1.71441
850;calc bound;100;0.0781868;0.0246933;0.118588
850;calc iter;100;3.86902;3.72706;4.1071
850;total;1;415.728;415.728;415.728
851;calc total;1;387.215;387.215;387.215
851;calc update async;100;0.001203;2.129e-05;0.115486
851;calc inner;100;3.19079;2.27109;3.61744
851;calc wait;100;0.588721;0.150513;1.64502
851;calc bound;100;0.0854272;0.0246865;0.120067
851;calc iter;100;3.86816;3.72381;4.04615
851;total;1;415.73;415.73;415.73
852;calc total;1;387.33;387.33;387.33
852;calc update async;100;0.00109741;1.836e-05;0.106358
852;calc inner;100;3.16736;1.79491;3.61767
852;calc wait;100;0.644748;0.114064;2.18999
852;calc bound;100;0.0552916;0.0253865;0.113443
852;calc iter;100;3.86984;3.67458;4.12013
852;total;1;415.298;415.298;415.298
853;calc total;1;387.33;387.33;387.33
853;calc update async;100;0.00110447;2.089e-05;0.106338
853;calc inner;100;3.29845;2.55622;3.61535
853;calc wait;100;0.49064;0.0910066;1.3825
853;calc bound;100;0.0777552;0.0290498;0.116243
853;calc iter;100;3.86964;3.64531;4.08413
853;total;1;415.587;415.587;415.587
854;calc total;1;387.215;387.215;387.215
854;calc update async;100;0.00120093;2.06e-05;0.115295
854;calc inner;100;3.31907;2.80471;3.62087
854;calc wait;100;0.459059;0.121208;1.06969
854;calc bound;100;0.0843729;0.0268956;0.112297
854;calc iter;100;3.86887;3.7253;4.07679
854;total;1;415.581;415.581;415.581
855;calc total;1;387.132;387.132;387.132
855;calc update async;100;0.000895175;3.332e-05;0.0849149
855;calc inner;100;3.31289;2.8019;3.59343
855;calc wait;100;0.462133;0.140474;1.0918
855;calc bound;100;0.0904604;0.0311648;0.116899
855;calc iter;100;3.86787;3.71962;4.01257
855;total;1;415.749;415.749;415.749
856;calc total;1;387.295;387.295;387.295
856;calc update async;100;0.00117616;1.83e-05;0.113355
856;calc inner;100;3.41213;3.10511;3.62693
856;calc wait;100;0.371901;0.129516;0.737383
856;calc bound;100;0.0853901;0.0250405;0.164899
856;calc iter;100;3.87061;3.71632;4.17055
856;total;1;415.283;415.283;415.283
857;calc total;1;387.287;387.287;387.287
857;calc update async;100;0.00117551;2.045e-05;0.114529
857;calc inner;100;3.30975;2.70709;3.63343
857;calc wait;100;0.50234;0.125557;1.17017
857;calc bound;100;0.0563109;0.0270471;0.128653
857;calc iter;100;3.86958;3.73474;4.1695
857;total;1;415.651;415.651;415.651
858;calc total;1;387.215;387.215;387.215
858;calc update async;100;0.00120444;2.104e-05;0.115943
858;calc inner;100;3.41978;3.20409;3.63118
858;calc wait;100;0.365047;0.154147;0.626747
858;calc bound;100;0.0835447;0.0271584;0.169092
858;calc iter;100;3.86966;3.78574;4.11383
858;total;1;415.515;415.515;415.515
859;calc total;1;387.215;387.215;387.215
859;calc update async;100;0.00120633;2.515e-05;0.116035
859;calc inner;100;3.40684;3.14195;3.63403
859;calc wait;100;0.364327;0.108857;0.639055
859;calc bound;100;0.0978084;0.0247451;0.130154
859;calc iter;100;3.87019;3.74851;4.10788
859;total;1;415.711;415.711;415.711
860;calc total;1;387.125;387.125;387.125
860;calc update async;100;0.000838881;2.26e-05;0.0800609
860;calc inner;100;3.43543;3.09112;3.65359
860;calc wait;100;0.365482;0.137212;1.04165
860;calc bound;100;0.0671609;0.0375347;0.124934
860;calc iter;100;3.86891;3.56539;4.29425
860;total;1;415.344;415.344;415.344
861;calc total;1;387.125;387.125;387.125
861;calc update async;100;0.000842326;2.136e-05;0.0800215
861;calc inner;100;3.42387;2.79168;3.66322
861;calc wait;100;0.368339;0.115448;1.05949
861;calc bound;100;0.0754955;0.0292287;0.161309
861;calc iter;100;3.86888;3.76698;4.04987
861;total;1;415.877;415.877;415.877
862;calc total;1;387.092;387.092;387.092
862;calc update async;100;0.000630661;3.566e-05;0.0580064
862;calc inner;100;3.41631;3.16657;3.64086
862;calc wait;100;0.349994;0.158986;0.57936
862;calc bound;100;0.102314;0.0247941;0.16351
862;calc iter;100;3.86926;3.78969;4.07018
862;total;1;415.74;415.74;415.74
863;calc total;1;387.038;387.038;387.038
863;calc update async;100;0.000283815;2.464e-05;0.023826
863;calc inner;100;3.43862;3.17308;3.66708
863;calc wait;100;0.339451;0.139501;0.558764
863;calc bound;100;0.0896291;0.0383659;0.156228
863;calc iter;100;3.86805;3.61103;4.10043
863;total;1;415.877;415.877;415.877
864;calc total;1;387.245;387.245;387.245
864;calc update async;100;0.00123777;2.015e-05;0.120155
864;calc inner;100;3.306;2.52528;3.61673
864;calc wait;100;0.485931;0.0801984;1.44881
864;calc bound;100;0.0708233;0.0247165;0.10705
864;calc iter;100;3.86457;3.65348;4.15501
864;total;1;415.767;415.767;415.767
865;calc total;1;387.245;387.245;387.245
865;calc update async;100;0.00123737;1.889e-05;0.120218
865;calc inner;100;3.29383;1.74331;3.61664
865;calc wait;100;0.503898;0.107049;2.17413
865;calc bound;100;0.0631551;0.0248509;0.116891
865;calc iter;100;3.86214;3.66366;4.1571
865;total;1;415.689;415.689;415.689
866;calc total;1;387.245;387.245;387.245
866;calc update async;100;0.001248;2.4e-05;0.120248
866;calc inner;100;3.36287;2.73893;3.62629
866;calc wait;100;0.413774;0.141014;1.18831
866;calc bound;100;0.0869476;0.0267034;0.115984
866;calc iter;100;3.86493;3.7381;4.16651
866;total;1;415.871;415.871;415.871
867;calc total;1;387.206;387.206;387.206
867;calc update async;100;0.00118393;3.38e-05;0.113762
867;calc inner;100;3.36794;2.73473;3.62142
867;calc wait;100;0.405186;0.155182;1.13799
867;calc bound;100;0.0901711;0.0263023;0.112294
867;calc iter;100;3.86466;3.74359;4.1291
867;total;1;415.481;415.481;415.481
868;calc total;1;387.244;387.244;387.244
868;calc update async;100;0.0012409;1.943e-05;0.11994
868;calc inner;100;3.36362;3.04245;3.58907
868;calc wait;100;0.412998;0.149813;0.796277
868;calc bound;100;0.0852687;0.0253314;0.122962
868;calc iter;100;3.86355;3.55799;4.27602
868;total;1;415.76;415.76;415.76
869;calc total;1;387.244;387.244;387.244
869;calc update async;100;0.00123632;2.122e-05;0.119976
869;calc inner;100;3.33115;2.61463;3.57732
869;calc wait;100;0.461345;0.197956;1.27914
869;calc bound;100;0.0693823;0.0254397;0.10806
869;calc iter;100;3.86331;3.70022;4.14243
869;total;1;415.297;415.297;415.297
870;calc total;1;387.205;387.205;387.205
870;calc update async;100;0.00117936;2.042e-05;0.113719
870;calc inner;100;3.38439;3.11709;3.60701
870;calc wait;100;0.392877;0.207083;0.668982
870;calc bound;100;0.0848886;0.0248808;0.108959
870;calc iter;100;3.8637;3.64727;4.13216
870;total;1;415.519;415.519;415.519
871;calc total;1;387.131;387.131;387.131
871;calc update async;100;0.000913072;2.6899e-05;0.0871436
871;calc inner;100;3.38272;3.06495;3.57824
871;calc wait;100;0.390698;0.116097;0.725229
871;calc bound;100;0.0880002;0.0248542;0.122854
871;calc iter;100;3.8627;3.62245;4.09617
871;total;1;415.348;415.348;415.348
872;calc total;1;387.244;387.244;387.244
872;calc update async;100;0.000681034;1.518e-05;0.0642266
872;calc inner;100;3.18514;0.55042;3.6788
872;calc wait;100;0.601284;0.0882658;3.55664
872;calc bound;100;0.0738268;0.0251004;0.157644
872;calc iter;100;3.86679;3.44495;4.38374
872;total;1;415.641;415.641;415.641
873;calc total;1;387.244;387.244;387.244
873;calc update async;100;0.000678688;1.913e-05;0.0642348
873;calc inner;100;3.23872;1.62898;3.67936
873;calc wait;100;0.554537;0.0954792;2.44739
873;calc bound;100;0.0681402;0.0247843;0.149444
873;calc iter;100;3.86647;3.61176;4.12837
873;total;1;415.701;415.701;415.701
874;calc total;1;387.244;387.244;387.244
874;calc update async;100;0.00069787;2.591e-05;0.0643507
874;calc inner;100;3.33342;2.35117;3.67563
874;calc wait;100;0.43479;0.0834596;1.32448
874;calc bound;100;0.0940682;0.0270952;0.191313
874;calc iter;100;3.86694;3.69244;4.04753
874;total;1;415.475;415.475;415.475
875;calc total;1;387.205;387.205;387.205
875;calc update async;100;0.000689743;3.119e-05;0.0635556
875;calc inner;100;3.33747;2.37699;3.66109
875;calc wait;100;0.426317;0.10625;1.29252
875;calc bound;100;0.0979648;0.0259293;0.189008
875;calc iter;100;3.86661;3.68794;4.06457
875;total;1;415.724;415.724;415.724
876;calc total;1;387.18;387.18;387.18
876;calc update async;100;0.000655103;2.414e-05;0.0599364
876;calc inner;100;3.32992;2.83061;3.63636
876;calc wait;100;0.436371;0.0739257;0.858388
876;calc bound;100;0.0937808;0.0298568;0.185147
876;calc iter;100;3.86522;3.63249;4.11595
876;total;1;415.679;415.679;415.679
877;calc total;1;387.179;387.179;387.179
877;calc update async;100;0.000632032;1.679e-05;0.0598797
877;calc inner;100;3.1627;1.71573;3.65654
877;calc wait;100;0.626303;0.0695943;2.39244
877;calc bound;100;0.0671408;0.0248338;0.16712
877;calc iter;100;3.86152;3.50455;4.16995
877;total;1;415.581;415.581;415.581
878;calc total;1;387.131;387.131;387.131
878;calc update async;100;0.000569617;1.726e-05;0.0523972
878;calc inner;100;3.33179;2.61133;3.65554
878;calc wait;100;0.444178;0.113175;1.38873
878;calc bound;100;0.0840247;0.0295099;0.195092
878;calc iter;100;3.86477;3.52675;4.12397
878;total;1;415.577;415.577;415.577
879;calc total;1;387.085;387.085;387.085
879;calc update async;100;0.000467293;2.069e-05;0.0422177
879;calc inner;100;3.32401;2.7946;3.64415
879;calc wait;100;0.443627;0.100363;1.13216
879;calc bound;100;0.0916825;0.0270759;0.193036
879;calc iter;100;3.86436;3.6254;4.19482
879;total;1;415.849;415.849;415.849
880;calc total;1;387.205;387.205;387.205
880;calc update async;100;0.000621165;1.667e-05;0.0581822
880;calc inner;100;3.23873;1.44788;3.64754
880;calc wait;100;0.543378;0.0868605;2.81597
880;calc bound;100;0.0767354;0.0291242;0.13308
880;calc iter;100;3.86191;3.46924;4.45582
880;total;1;415.8;415.8;415.8
881;calc total;1;387.204;387.204;387.204
881;calc update async;100;0.000619421;1.966e-05;0.0581584
881;calc inner;100;3.13453;0.560487;3.65637
881;calc wait;100;0.656397;0.0713473;3.53946
881;calc bound;100;0.0668223;0.0247385;0.117631
881;calc iter;100;3.8615;3.43736;4.41587
881;total;1;415.53;415.53;415.53
882;calc total;1;387.204;387.204;387.204
882;calc update async;100;0.000622236;2.1829e-05;0.0581743
882;calc inner;100;3.31144;2.17747;3.67478
882;calc wait;100;0.457861;0.0936863;1.78551
882;calc bound;100;0.0880108;0.0272652;0.133272
882;calc iter;100;3.86208;3.43632;4.37085
882;total;1;415.523;415.523;415.523
883;calc total;1;387.196;387.196;387.196
883;calc update async;100;0.000712229;2.942e-05;0.066317
883;calc inner;100;3.319;2.3765;3.66639
883;calc wait;100;0.445579;0.0627363;1.53583
883;calc bound;100;0.0933832;0.0272468;0.140936
883;calc iter;100;3.86199;3.47255;4.36803
883;total;1;415.448;415.448;415.448
884;calc total;1;387.196;387.196;387.196
884;calc update async;100;0.000613649;1.9e-05;0.0573036
884;calc inner;100;3.26548;1.88798;3.67406
884;calc wait;100;0.511183;0.0918969;2.11291
884;calc bound;100;0.080708;0.0256058;0.133117
884;calc iter;100;3.86079;3.50817;4.1953
884;total;1;415.516;415.516;415.516
885;calc total;1;387.196;387.196;387.196
885;calc update async;100;0.000605993;1.667e-05;0.0572111
885;calc inner;100;3.03976;1.23026;3.66254
885;calc wait;100;0.741032;0.06286;3.34037
885;calc bound;100;0.0713649;0.0247055;0.132606
885;calc iter;100;3.85629;3.34454;4.64173
885;total;1;415.492;415.492;415.492
886;calc total;1;387.195;387.195;387.195
886;calc update async;100;0.000697502;2.352e-05;0.0648332
886;calc inner;100;3.32078;2.65376;3.68745
886;calc wait;100;0.448517;0.0790497;1.47981
886;calc bound;100;0.0874385;0.0265439;0.141421
886;calc iter;100;3.86121;3.47865;4.26366
886;total;1;415.378;415.378;415.378
887;calc total;1;387.13;387.13;387.13
887;calc update async;100;0.00064211;3.1889e-05;0.0596426
887;calc inner;100;3.31458;2.64118;3.68513
887;calc wait;100;0.451513;0.0736537;1.33593
887;calc bound;100;0.0900458;0.0258633;0.132646
887;calc iter;100;3.86042;3.6113;4.19503
887;total;1;415.294;415.294;415.294
888;calc total;1;387.178;387.178;387.178
888;calc update async;100;0.000591522;2.4029e-05;0.0551079
888;calc inner;100;3.44773;2.80441;3.67131
888;calc wait;100;0.317109;0.0458902;1.08346
888;calc bound;100;0.0847196;0.0494629;0.112117
888;calc iter;100;3.85482;3.50986;4.14994
888;total;1;415.86;415.86;415.86
889;calc total;1;387.178;387.178;387.178
889;calc update async;100;0.000583571;1.955e-05;0.0550219
889;calc inner;100;3.34497;1.75531;3.66206
889;calc wait;100;0.427535;0.0579297;2.30369
889;calc bound;100;0.0716766;0.0248677;0.109999
889;calc iter;100;3.85395;3.4226;4.13651
889;total;1;415.64;415.64;415.64
890;calc total;1;387.178;387.178;387.178
890;calc update async;100;0.000595896;2.484e-05;0.0551318
890;calc inner;100;3.459;2.9286;3.67733
890;calc wait;100;0.299734;0.0576905;0.815526
890;calc bound;100;0.0896218;0.0490973;0.130829
890;calc iter;100;3.8546;3.56334;4.21022
890;total;1;415.522;415.522;415.522
891;calc total;1;387.178;387.178;387.178
891;calc update async;100;0.000645747;3.145e-05;0.0598624
891;calc inner;100;3.44901;2.92728;3.68767
891;calc wait;100;0.305191;0.0348432;0.798592
891;calc bound;100;0.0941662;0.0570287;0.133247
891;calc iter;100;3.85421;3.62722;4.20405
891;total;1;415.694;415.694;415.694
892;calc total;1;387.135;387.135;387.135
892;calc update async;100;0.000539039;1.751e-05;0.0500815
892;calc inner;100;3.36102;1.08024;3.66348
892;calc wait;100;0.404256;0.056385;3.26926
892;calc bound;100;0.08062;0.0262328;0.162039
892;calc iter;100;3.85472;3.47566;4.4323
892;total;1;415.396;415.396;415.396
893;calc total;1;387.135;387.135;387.135
893;calc update async;100;0.000539848;2.238e-05;0.0501466
893;calc inner;100;3.36101;1.36415;3.66193
893;calc wait;100;0.410315;0.0523479;2.62109
893;calc bound;100;0.0784444;0.0268635;0.12727
893;calc iter;100;3.85453;3.45275;4.26388
893;total;1;415.289;415.289;415.289
896;calc total;1;387.352;387.352;387.352
896;calc update async;100;0.000121426;2.386e-05;0.00666267
896;calc inner;100;3.20942;2.02567;3.62914
896;calc wait;100;0.56435;0.136556;1.67232
896;calc bound;100;0.0809428;0.0290504;0.112935
896;calc iter;100;3.85488;3.45093;4.18549
896;total;1;415.793;415.793;415.793
897;calc total;1;387.327;387.327;387.327
897;calc update async;100;0.000260247;2.083e-05;0.0225942
897;calc inner;100;2.83882;0.477656;3.61855
897;calc wait;100;0.956462;0.0972611;3.67774
897;calc bound;100;0.0567274;0.0248946;0.118208
897;calc iter;100;3.85273;3.03834;4.28611
897;total;1;415.789;415.789;415.789
898;calc total;1;387.327;387.327;387.327
898;calc update async;100;0.000273847;2.1039e-05;0.0230385
898;calc inner;100;3.13602;0.860117;3.63317
898;calc wait;100;0.643338;0.0914633;3.32189
898;calc bound;100;0.0748557;0.0250598;0.11696
898;calc iter;100;3.85483;3.49174;4.21964
898;total;1;415.79;415.79;415.79
899;calc total;1;387.086;387.086;387.086
899;calc update async;100;0.00190364;3.014e-05;0.185324
899;calc inner;100;3.22166;2.28915;3.60379
899;calc wait;100;0.541648;0.129206;1.55608
899;calc bound;100;0.0873804;0.0419086;0.127684
899;calc iter;100;3.8526;3.49405;4.15627
899;total;1;415.781;415.781;415.781
900;calc total;1;387.326;387.326;387.326
900;calc update async;100;0.00089233;1.8809e-05;0.0855621
900;calc inner;100;2.90725;0.484186;3.62581
900;calc wait;100;0.890688;0.0965917;3.60022
900;calc bound;100;0.0612973;0.0248367;0.101255
900;calc iter;100;3.86016;3.42725;4.21049
900;total;1;415.848;415.848;415.848
901;calc total;1;387.326;387.326;387.326
901;calc update async;100;0.000900203;2.3209e-05;0.0858541
901;calc inner;100;3.18337;1.47896;3.61187
901;calc wait;100;0.605941;0.111168;2.60488
901;calc bound;100;0.067667;0.0247312;0.137
901;calc iter;100;3.85802;3.54298;4.18935
901;total;1;415.848;415.848;415.848
902;calc total;1;387.085;387.085;387.085
902;calc update async;100;0.00190236;2.7319e-05;0.185172
902;calc inner;100;3.24069;2.29609;3.6227
902;calc wait;100;0.524058;0.125786;1.71804
902;calc bound;100;0.0912628;0.0269043;0.152663
902;calc iter;100;3.85792;3.48968;4.14456
902;total;1;415.85;415.85;415.85
903;calc total;1;386.914;386.914;386.914
903;calc update async;100;0.000640204;2.495e-05;0.0589242
903;calc inner;100;3.2509;2.30777;3.6308
903;calc wait;100;0.521251;0.122711;1.78184
903;calc bound;100;0.0833861;0.0272613;0.120118
903;calc iter;100;3.85619;3.53169;4.21282
903;total;1;415.851;415.851;415.851
904;calc total;1;387.328;387.328;387.328
904;calc update async;100;7.15484e-05;2.7609e-05;0.00271128
904;calc inner;100;3.35293;2.48528;3.59554
904;calc wait;100;0.423215;0.150086;1.28458
904;calc bound;100;0.0859188;0.0251448;0.123503
904;calc iter;100;3.86267;3.64021;4.07452
904;total;1;415.828;415.828;415.828
905;calc total;1;387.328;387.328;387.328
905;calc update async;100;9.01999e-05;2.0409e-05;0.0055031
905;calc inner;100;3.21559;0.495355;3.60388
905;calc wait;100;0.581985;0.115787;3.62985
905;calc bound;100;0.0633217;0.0247241;0.0987959
905;calc iter;100;3.86134;3.30998;4.17185
905;total;1;415.828;415.828;415.828
906;calc total;1;387.326;387.326;387.326
906;calc update async;100;0.00014216;2.144e-05;0.0101228
906;calc inner;100;3.3261;1.58148;3.62491
906;calc wait;100;0.451676;0.0962497;1.80691
906;calc bound;100;0.0782095;0.0269607;0.131843
906;calc iter;100;3.85631;3.42303;4.20662
906;total;1;415.821;415.821;415.821
907;calc total;1;387.085;387.085;387.085
907;calc update async;100;0.00139739;2.7579e-05;0.135016
907;calc inner;100;3.34746;2.48384;3.63219
907;calc wait;100;0.420383;0.162524;1.21604
907;calc bound;100;0.0902102;0.0261784;0.112615
907;calc iter;100;3.86011;3.64803;4.073
907;total;1;415.83;415.83;415.83
908;calc total;1;387.067;387.067;387.067
908;calc update async;100;0.00131173;2.5169e-05;0.127244
908;calc inner;100;3.30246;1.10794;3.61252
908;calc wait;100;0.491252;0.131485;2.95286
908;calc bound;100;0.0664477;0.0288433;0.100362
908;calc iter;100;3.86162;3.55084;4.11064
908;total;1;415.846;415.846;415.846
909;calc total;1;387.067;387.067;387.067
909;calc update async;100;0.0013105;1.805e-05;0.12702
909;calc inner;100;3.35407;2.64659;3.61204
909;calc wait;100;0.429281;0.0971724;1.1369
909;calc bound;100;0.0765283;0.0247904;0.110231
909;calc iter;100;3.8612;3.62577;4.06544
909;total;1;415.846;415.846;415.846
910;calc total;1;386.914;386.914;386.914
910;calc update async;100;0.000419771;2.693e-05;0.0375893
910;calc inner;100;3.37183;2.63668;3.62774
910;calc wait;100;0.396113;0.103605;0.985321
910;calc bound;100;0.0918052;0.0273998;0.112368
910;calc iter;100;3.86021;3.58705;4.01653
910;total;1;415.845;415.845;415.845
911;calc total;1;386.894;386.894;386.894
911;calc update async;100;0.000336399;2.925e-05;0.0291125
911;calc inner;100;3.37713;2.64643;3.61443
911;calc wait;100;0.391387;0.107756;1.00293
911;calc bound;100;0.0911397;0.0257983;0.110212
911;calc iter;100;3.8601;3.61046;4.00036
911;total;1;415.843;415.843;415.843
912;calc total;1;387.327;387.327;387.327
912;calc update async;100;0.000125596;1.848e-05;0.00815833
912;calc inner;100;3.13688;1.95626;3.573
912;calc wait;100;0.648212;0.151855;2.2324
912;calc bound;100;0.0800511;0.0250292;0.114124
912;calc iter;100;3.86672;3.42196;4.2569
912;total;1;415.931;415.931;415.931
913;calc total;1;387.327;387.327;387.327
913;calc update async;100;9.71096e-05;1.416e-05;0.00675573
913;calc inner;100;2.76547;0.497661;3.58984
913;calc wait;100;1.03947;0.157493;4.12307
913;calc bound;100;0.0587377;0.0247344;0.101331
913;calc iter;100;3.86534;2.97832;4.66645
913;total;1;415.933;415.933;415.933
914;calc total;1;387.327;387.327;387.327
914;calc update async;100;0.000108031;1.7759e-05;0.00673438
914;calc inner;100;3.11035;2.01428;3.59247
914;calc wait;100;0.681832;0.11144;1.98905
914;calc bound;100;0.0718792;0.0248261;0.121297
914;calc iter;100;3.8662;3.44989;4.18441
914;total;1;415.933;415.933;415.933
915;calc total;1;387.084;387.084;387.084
915;calc update async;100;0.00142547;2.13e-05;0.138181
915;calc inner;100;3.14376;2.19281;3.59506
915;calc wait;100;0.63193;0.149078;1.91274
915;calc bound;100;0.0858487;0.0306025;0.122831
915;calc iter;100;3.86422;3.44907;4.17635
915;total;1;415.932;415.932;415.932
916;calc total;1;387.327;387.327;387.327
916;calc update async;100;0.000101967;1.712e-05;0.00679722
916;calc inner;100;2.81108;0.46531;3.58983
916;calc wait;100;0.989578;0.197381;4.00427
916;calc bound;100;0.06138;0.024664;0.110266
916;calc iter;100;3.86411;3.20511;4.58277
916;total;1;415.91;415.91;415.91
917;calc total;1;387.327;387.327;387.327
917;calc update async;100;0.00010978;2.182e-05;0.0067552
917;calc inner;100;3.14691;1.83955;3.57395
917;calc wait;100;0.635349;0.191682;2.1677
917;calc bound;100;0.0726903;0.0246338;0.132006
917;calc iter;100;3.8571;3.34645;4.1649
917;total;1;415.91;415.91;415.91
918;calc total;1;387.084;387.084;387.084
918;calc update async;100;0.00140978;2.4979e-05;0.136653
918;calc inner;100;3.18396;2.21318;3.57979
918;calc wait;100;0.593249;0.18692;1.84279
918;calc bound;100;0.0814141;0.0258828;0.114767
918;calc iter;100;3.86251;3.58106;4.1756
918;total;1;415.908;415.908;415.908
919;calc total;1;386.913;386.913;386.913
919;calc update async;100;0.000412649;1.947e-05;0.036924
919;calc inner;100;3.18616;2.21084;3.60398
919;calc wait;100;0.589688;0.179853;1.83966
919;calc bound;100;0.0826444;0.0264313;0.117261
919;calc iter;100;3.86076;3.57396;4.17261
919;total;1;415.904;415.904;415.904
920;calc total;1;387.083;387.083;387.083
920;calc update async;100;0.00136743;2.394e-05;0.132338
920;calc inner;100;3.07457;1.84829;3.58419
920;calc wait;100;0.707492;0.153335;2.27623
920;calc bound;100;0.0811432;0.0264542;0.112749
920;calc iter;100;3.86471;3.43808;4.61712
920;total;1;415.867;415.867;415.867
921;calc total;1;387.083;387.083;387.083
921;calc update async;100;0.00135494;1.782e-05;0.132347
921;calc inner;100;2.7922;0.530594;3.58571
921;calc wait;100;1.01071;0.067356;3.98868
921;calc bound;100;0.0593345;0.0253267;0.106402
921;calc iter;100;3.86428;3.20467;4.79315
921;total;1;415.869;415.869;415.869
922;calc total;1;387.065;387.065;387.065
922;calc update async;100;0.00130893;1.624e-05;0.126873
922;calc inner;100;2.94557;0.507075;3.61661
922;calc wait;100;0.844236;0.101514;4.00689
922;calc bound;100;0.0720473;0.0249227;0.122734
922;calc iter;100;3.8642;3.08036;4.63561
922;total;1;415.872;415.872;415.872
923;calc total;1;387.065;387.065;387.065
923;calc update async;100;0.00131283;2.4709e-05;0.12678
923;calc inner;100;3.06425;1.85177;3.59259
923;calc wait;100;0.71159;0.144719;2.2395
923;calc bound;100;0.0865168;0.0259609;0.115802
923;calc iter;100;3.86455;3.3565;4.56131
923;total;1;415.873;415.873;415.873
924;calc total;1;386.916;386.916;386.916
924;calc update async;100;0.000396666;1.87e-05;0.0357052
924;calc inner;100;2.95986;1.15222;3.65666
924;calc wait;100;0.823151;0.139505;2.71748
924;calc bound;100;0.0749566;0.0252625;0.126676
924;calc iter;100;3.85935;3.49687;4.37104
924;total;1;415.925;415.925;415.925
925;calc total;1;386.916;386.916;386.916
925;calc update async;100;0.000398082;1.854e-05;0.0359681
925;calc inner;100;2.92953;0.466054;3.65027
925;calc wait;100;0.848421;0.0766912;3.83341
925;calc bound;100;0.0754768;0.0248199;0.126568
925;calc iter;100;3.85424;3.22628;4.57604
925;total;1;415.929;415.929;415.929
926;calc total;1;386.896;386.896;386.896
926;calc update async;100;0.000316695;2.122e-05;0.0276404
926;calc inner;100;3.06802;0.800835;3.66334
926;calc wait;100;0.715528;0.13127;2.96252
926;calc bound;100;0.0708002;0.0247318;0.121826
926;calc iter;100;3.85473;3.56948;4.30497
926;total;1;415.923;415.923;415.923
927;calc total;1;386.881;386.881;386.881
927;calc update async;100;0.000280086;2.759e-05;0.0232298
927;calc inner;100;3.0781;1.71905;3.59499
927;calc wait;100;0.686779;0.16561;2.24102
927;calc bound;100;0.0931872;0.0251395;0.125128
927;calc iter;100;3.85916;3.60505;4.16898
927;total;1;415.918;415.918;415.918
928;calc total;1;387.314;387.314;387.314
928;calc update async;100;0.00198897;2.438e-05;0.193779
928;calc inner;100;3.11369;2.0816;3.63582
928;calc wait;100;0.656826;0.0750888;1.9006
928;calc bound;100;0.0837736;0.0361195;0.143082
928;calc iter;100;3.85706;3.5179;4.24577
928;total;1;415.957;415.957;415.957
929;calc total;1;387.316;387.316;387.316
929;calc update async;100;0.00198929;1.954e-05;0.195431
929;calc inner;100;2.79453;0.5002;3.62295
929;calc wait;100;0.997232;0.0677929;3.84895
929;calc bound;100;0.0622;0.0250397;0.10639
929;calc iter;100;3.8569;3.30299;4.40172
929;total;1;415.955;415.955;415.955
930;calc total;1;387.316;387.316;387.316
930;calc update async;100;0.00200503;2.2289e-05;0.195681
930;calc inner;100;3.07836;1.81543;3.58229
930;calc wait;100;0.688108;0.059013;2.21265
930;calc bound;100;0.0865008;0.0305526;0.147236
930;calc iter;100;3.85604;3.48105;4.20877
930;total;1;415.485;415.485;415.485
931;calc total;1;387.063;387.063;387.063
931;calc update async;100;0.00180764;2.6129e-05;0.175705
931;calc inner;100;3.13758;2.11414;3.62728
931;calc wait;100;0.624921;0.128747;1.79199
931;calc bound;100;0.0894448;0.0445809;0.137416
931;calc iter;100;3.85443;3.55053;4.21488
931;total;1;415.91;415.91;415.91
932;calc total;1;387.316;387.316;387.316
932;calc update async;100;0.00200575;2.14e-05;0.196217
932;calc inner;100;3.03648;0.740622;3.66512
932;calc wait;100;0.738029;0.0318498;3.23822
932;calc bound;100;0.0753681;0.0264839;0.128101
932;calc iter;100;3.85286;3.46359;4.28863
932;total;1;415.947;415.947;415.947
933;calc total;1;387.316;387.316;387.316
933;calc update async;100;0.00200596;1.998e-05;0.19643
933;calc inner;100;2.95409;0.501729;3.64635
933;calc wait;100;0.819091;0.143768;3.71727
933;calc bound;100;0.0798545;0.0420001;0.141831
933;calc iter;100;3.85531;3.44534;4.31052
933;total;1;415.919;415.919;415.919
934;calc total;1;387.063;387.063;387.063
934;calc update async;100;0.0018017;2.434e-05;0.17549
934;calc inner;100;3.14906;2.21546;3.63199
934;calc wait;100;0.617782;0.0787181;1.54752
934;calc bound;100;0.083735;0.0329145;0.145134
934;calc iter;100;3.85312;3.53847;4.20387
934;total;1;415.506;415.506;415.506
935;calc total;1;386.913;386.913;386.913
935;calc update async;100;0.000632824;2.346e-05;0.0580497
935;calc inner;100;3.15074;2.16537;3.6344
935;calc wait;100;0.600508;0.110026;1.53849
935;calc bound;100;0.0989802;0.0513225;0.135562
935;calc iter;100;3.85155;3.53321;4.16745
935;total;1;415.92;415.92;415.92
936;calc total;1;387.318;387.318;387.318
936;calc update async;100;0.0020369;2.3599e-05;0.199324
936;calc inner;100;3.24354;2.62659;3.68332
936;calc wait;100;0.534547;0.0670975;1.13519
936;calc bound;100;0.0808273;0.025837;0.111963
936;calc iter;100;3.86103;3.56998;4.06097
936;total;1;415.876;415.876;415.876
937;calc total;1;387.318;387.318;387.318
937;calc update async;100;0.0020327;2.5209e-05;0.199575
937;calc inner;100;3.00961;1.30354;3.68306
937;calc wait;100;0.783816;0.10479;2.56789
937;calc bound;100;0.062341;0.025035;0.108398
937;calc iter;100;3.85865;3.39283;4.13898
937;total;1;415.869;415.869;415.869
938;calc total;1;387.316;387.316;387.316
938;calc update async;100;0.00202472;3.0099e-05;0.197756
938;calc inner;100;3.237;2.66666;3.69168
938;calc wait;100;0.539358;0.123496;1.10484
938;calc bound;100;0.0832513;0.0247967;0.110777
938;calc iter;100;3.86168;3.68464;4.07513
938;total;1;415.85;415.85;415.85
939;calc total;1;387.063;387.063;387.063
939;calc update async;100;0.00179813;2.8359e-05;0.175412
939;calc inner;100;3.24989;2.62829;3.70105
939;calc wait;100;0.524233;0.0987674;1.13115
939;calc bound;100;0.0835224;0.0247348;0.106894
939;calc iter;100;3.85959;3.72471;3.96299
939;total;1;415.869;415.869;415.869
940;calc total;1;387.063;387.063;387.063
940;calc update async;100;0.00174452;2.402e-05;0.169724
940;calc inner;100;3.24775;2.05319;3.67293
940;calc wait;100;0.533588;0.0711997;1.94226
940;calc bound;100;0.0754289;0.0248771;0.106871
940;calc iter;100;3.85865;3.44739;4.06877
940;total;1;415.866;415.866;415.866
941;calc total;1;387.063;387.063;387.063
941;calc update async;100;0.0017368;2.195e-05;0.169726
941;calc inner;100;3.12368;0.707755;3.66756
941;calc wait;100;0.655088;0.0961313;3.2494
941;calc bound;100;0.078662;0.0262924;0.112733
941;calc iter;100;3.86019;3.56928;4.17861
941;total;1;415.874;415.874;415.874
942;calc total;1;386.915;386.915;386.915
942;calc update async;100;0.000620594;2.684e-05;0.0576503
942;calc inner;100;3.26343;2.24591;3.65924
942;calc wait;100;0.513905;0.0844095;1.6946
942;calc bound;100;0.0809833;0.0253804;0.106889
942;calc iter;100;3.85905;3.58299;4.20889
942;total;1;415.848;415.848;415.848
943;calc total;1;386.898;386.898;386.898
943;calc update async;100;0.00052386;3.468e-05;0.0475659
943;calc inner;100;3.24943;2.48669;3.68104
943;calc wait;100;0.514562;0.0857864;1.296
943;calc bound;100;0.0941215;0.0266937;0.109645
943;calc iter;100;3.85875;3.73189;4.04753
943;total;1;415.493;415.493;415.493
944;calc total;1;387.098;387.098;387.098
944;calc update async;100;0.00198373;2.5439e-05;0.194044
944;calc inner;100;3.5501;3.26854;3.64767
944;calc wait;100;0.218268;0.0548868;0.659485
944;calc bound;100;0.0882403;0.049115;0.185367
944;calc iter;100;3.86118;3.72565;4.09492
944;total;1;415.804;415.804;415.804
945;calc total;1;387.098;387.098;387.098
945;calc update async;100;0.00197697;2.2929e-05;0.193951
945;calc inner;100;3.51749;2.93604;3.70687
945;calc wait;100;0.264333;0.0804469;0.925848
945;calc bound;100;0.0748673;0.046935;0.191171
945;calc iter;100;3.86025;3.74476;4.09762
945;total;1;415.804;415.804;415.804
946;calc total;1;387.098;387.098;387.098
946;calc update async;100;0.00198198;2.804e-05;0.193969
946;calc inner;100;3.55748;3.39892;3.65167
946;calc wait;100;0.205512;0.101312;0.392622
946;calc bound;100;0.0947633;0.0502317;0.210845
946;calc iter;100;3.86138;3.74542;4.12987
946;total;1;415.783;415.783;415.783
947;calc total;1;387.062;387.062;387.062
947;calc update async;100;0.00174692;3.073e-05;0.170137
947;calc inner;100;3.55697;3.36845;3.67751
947;calc wait;100;0.197807;0.0762666;0.354317
947;calc bound;100;0.10252;0.0516623;0.211313
947;calc iter;100;3.86113;3.71252;4.09402
947;total;1;415.825;415.825;415.825
948;calc total;1;387.08;387.08;387.08
948;calc update async;100;0.00186206;2.593e-05;0.181836
948;calc inner;100;3.55156;3.33458;3.69133
948;calc wait;100;0.217366;0.0740821;0.507538
948;calc bound;100;0.0892813;0.0436772;0.191961
948;calc iter;100;3.86227;3.71078;4.08483
948;total;1;415.838;415.838;415.838
949;calc total;1;387.061;387.061;387.061
949;calc update async;100;0.0017297;2.494e-05;0.168907
949;calc inner;100;3.5248;3.11961;3.65549
949;calc wait;100;0.25241;0.0631284;0.715219
949;calc bound;100;0.080961;0.045827;0.191566
949;calc iter;100;3.86164;3.69013;4.06483
949;total;1;415.843;415.843;415.843
950;calc total;1;387.061;387.061;387.061
950;calc update async;100;0.00173404;2.4629e-05;0.168904
950;calc inner;100;3.56142;3.2715;3.67473
950;calc wait;100;0.202318;0.100558;0.549218
950;calc bound;100;0.0939234;0.0270564;0.209285
950;calc iter;100;3.86219;3.71454;4.09763
950;total;1;415.842;415.842;415.842
951;calc total;1;386.915;386.915;386.915
951;calc update async;100;0.000627687;2.764e-05;0.0585737
951;calc inner;100;3.55471;3.42936;3.66011
951;calc wait;100;0.201187;0.0482949;0.323898
951;calc bound;100;0.10248;0.0431141;0.194153
951;calc iter;100;3.86063;3.72406;4.00345
951;total;1;415.818;415.818;415.818
952;calc total;1;386.925;386.925;386.925
952;calc update async;100;0.000823969;2.8119e-05;0.0778898
952;calc inner;100;3.61501;3.43801;3.68787
952;calc wait;100;0.141733;0.0705866;0.36061
952;calc bound;100;0.0962816;0.0259508;0.155136
952;calc iter;100;3.86237;3.74846;4.00369
952;total;1;415.802;415.802;415.802
953;calc total;1;386.924;386.924;386.924
953;calc update async;100;0.000825458;2.87e-05;0.077854
953;calc inner;100;3.61668;2.97341;3.6752
953;calc wait;100;0.135992;0.0679527;0.75084
953;calc bound;100;0.0933075;0.0530864;0.155985
953;calc iter;100;3.86014;3.77739;4.00377
953;total;1;415.794;415.794;415.794
954;calc total;1;386.924;386.924;386.924
954;calc update async;100;0.000821683;3.186e-05;0.0779243
954;calc inner;100;3.6257;3.45107;3.69311
954;calc wait;100;0.131807;0.0686494;0.341638
954;calc bound;100;0.0960726;0.0260694;0.122098
954;calc iter;100;3.86259;3.78493;4.04859
954;total;1;415.794;415.794;415.794
955;calc total;1;386.924;386.924;386.924
955;calc update async;100;0.000824574;2.7899e-05;0.0778935
955;calc inner;100;3.62645;3.43289;3.70542
955;calc wait;100;0.132229;0.0592999;0.336627
955;calc bound;100;0.0962287;0.025237;0.135865
955;calc iter;100;3.86273;3.75548;4.04794
955;total;1;415.743;415.743;415.743
956;calc total;1;386.892;386.892;386.892
956;calc update async;100;0.000538553;3.0829e-05;0.0495615
956;calc inner;100;3.61899;3.51175;3.69417
956;calc wait;100;0.139729;0.0568608;0.290886
956;calc bound;100;0.0974191;0.0317699;0.168653
956;calc iter;100;3.86285;3.73234;3.98034
956;total;1;415.755;415.755;415.755
957;calc total;1;386.892;386.892;386.892
957;calc update async;100;0.000535491;2.7819e-05;0.0495817
957;calc inner;100;3.6238;3.51106;3.68723
957;calc wait;100;0.136061;0.0404367;0.307202
957;calc bound;100;0.0920473;0.0335202;0.159634
957;calc iter;100;3.86279;3.73637;4.00809
957;total;1;415.777;415.777;415.777
958;calc total;1;386.883;386.883;386.883
958;calc update async;100;0.000458505;2.74e-05;0.041537
958;calc inner;100;3.63301;3.49955;3.6966
958;calc wait;100;0.133405;0.0458216;0.278157
958;calc bound;100;0.092371;0.0268699;0.126894
958;calc iter;100;3.86284;3.75909;4.00523
958;total;1;415.79;415.79;415.79
959;calc total;1;386.874;386.874;386.874
959;calc update async;100;0.000381152;2.2779e-05;0.0339627
959;calc inner;100;3.6265;3.53254;3.71606
959;calc wait;100;0.134638;0.0211826;0.272154
959;calc bound;100;0.0961885;0.0320932;0.144361
959;calc iter;100;3.86266;3.69283;4.0333
959;total;1;415.79;415.79;415.79
960;calc total;1;387.333;387.333;387.333
960;calc update async;100;0.000159774;1.885e-05;0.0122836
960;calc inner;100;3.02796;0.498123;3.61216
960;calc wait;100;0.764696;0.0961712;4.09346
960;calc bound;100;0.0692139;0.0294276;0.112153
960;calc iter;100;3.86204;3.4038;4.69456
960;total;1;415.695;415.695;415.695
961;calc total;1;387.333;387.333;387.333
961;calc update async;100;0.000157753;1.893e-05;0.0121909
961;calc inner;100;3.13558;0.816391;3.60981
961;calc wait;100;0.658649;0.08269;3.47117
961;calc bound;100;0.0669705;0.0249509;0.107263
961;calc iter;100;3.86138;3.48954;4.35451
961;total;1;415.698;415.698;415.698
962;calc total;1;387.333;387.333;387.333
962;calc update async;100;0.00026863;2.043e-05;0.0226632
962;calc inner;100;3.25032;2.54969;3.61413
962;calc wait;100;0.528887;0.168678;1.42569
962;calc bound;100;0.0812601;0.0268092;0.109967
962;calc iter;100;3.86074;3.64277;4.0876
962;total;1;415.72;415.72;415.72
963;calc total;1;387.203;387.203;387.203
963;calc update async;100;0.00311346;2.8839e-05;0.307027
963;calc inner;100;3.25969;2.56952;3.59528
963;calc wait;100;0.51036;0.166096;1.39466
963;calc bound;100;0.0875957;0.0365586;0.111591
963;calc iter;100;3.86076;3.6496;4.07253
963;total;1;415.724;415.724;415.724
964;calc total;1;387.333;387.333;387.333
964;calc update async;100;0.000268783;1.84e-05;0.0227801
964;calc inner;100;3.1847;1.87829;3.57391
964;calc wait;100;0.597837;0.0687075;2.03196
964;calc bound;100;0.0783843;0.0360734;0.122069
964;calc iter;100;3.86133;3.49329;4.23939
964;total;1;415.722;415.722;415.722
965;calc total;1;387.333;387.333;387.333
965;calc update async;100;0.000263721;1.853e-05;0.02288
965;calc inner;100;2.98223;1.23216;3.57575
965;calc wait;100;0.811129;0.137765;2.6321
965;calc bound;100;0.0672557;0.0254952;0.102236
965;calc iter;100;3.86143;3.5916;4.21405
965;total;1;415.74;415.74;415.74
966;calc total;1;387.203;387.203;387.203
966;calc update async;100;0.00310832;2.145e-05;0.306615
966;calc inner;100;3.21652;2.12033;3.57038
966;calc wait;100;0.558992;0.15011;1.79866
966;calc bound;100;0.0817142;0.0295475;0.111965
966;calc iter;100;3.86034;3.62082;4.03235
966;total;1;415.721;415.721;415.721
766;calc total;1;386.974;386.974;386.974
766;calc update async;100;0.00046661;4.412e-05;0.0413454
766;calc inner;100;3.61078;3.54914;3.69522
766;calc wait;100;0.155412;0.11839;0.221722
766;calc bound;100;0.102809;0.0251676;0.126484
766;calc iter;100;3.86948;3.79442;3.95873
766;total;1;415.263;415.263;415.263
767;calc total;1;386.966;386.966;386.966
767;calc update async;100;0.000453056;2.79e-05;0.0408567
767;calc inner;100;3.63847;3.50325;3.69999
767;calc wait;100;0.129444;0.0494653;0.228055
767;calc bound;100;0.0942212;0.0503482;0.141685
767;calc iter;100;3.86916;3.68949;3.93386
767;total;1;415.264;415.264;415.264
967;calc total;1;386.984;386.984;386.984
967;calc update async;100;0.00136766;2.247e-05;0.132429
967;calc inner;100;3.2435;2.5804;3.59927
967;calc wait;100;0.531469;0.106289;1.33712
967;calc bound;100;0.0817877;0.0344384;0.110934
967;calc iter;100;3.85814;3.61673;4.01976
967;total;1;415.682;415.682;415.682
968;calc total;1;387.333;387.333;387.333
968;calc update async;100;0.000128804;1.834e-05;0.00902843
968;calc inner;100;3.36631;2.59646;3.62187
968;calc wait;100;0.418505;0.142916;1.29934
968;calc bound;100;0.0779295;0.025242;0.152058
968;calc iter;100;3.86315;3.6108;4.13175
968;total;1;415.735;415.735;415.735
969;calc total;1;387.333;387.333;387.333
969;calc update async;100;8.49329e-05;2.192e-05;0.00415351
969;calc inner;100;3.40055;2.83334;3.59734
969;calc wait;100;0.386094;0.171734;1.01137
969;calc bound;100;0.0759743;0.0247588;0.140939
969;calc iter;100;3.86274;3.68703;4.02344
969;total;1;415.737;415.737;415.737
970;calc total;1;387.331;387.331;387.331
970;calc update async;100;0.000147653;2.531e-05;0.0105458
970;calc inner;100;3.42171;2.9617;3.61916
970;calc wait;100;0.360194;0.129318;0.690162
970;calc bound;100;0.0812309;0.0269374;0.166817
970;calc iter;100;3.86332;3.69636;4.16552
970;total;1;415.695;415.695;415.695
971;calc total;1;387.185;387.185;387.185
971;calc update async;100;0.00250801;2.713e-05;0.246244
971;calc inner;100;3.38569;2.80081;3.60574
971;calc wait;100;0.377058;0.172047;0.666846
971;calc bound;100;0.0964375;0.0262839;0.123459
971;calc iter;100;3.86188;3.62703;4.02026
971;total;1;415.706;415.706;415.706
972;calc total;1;387.113;387.113;387.113
972;calc update async;100;0.00208875;1.6999e-05;0.204595
972;calc inner;100;3.31973;2.34677;3.63312
972;calc wait;100;0.459317;0.0979428;1.54619
972;calc bound;100;0.0783574;0.0246464;0.185023
972;calc iter;100;3.85995;3.60329;4.22101
972;total;1;415.705;415.705;415.705
973;calc total;1;387.113;387.113;387.113
973;calc update async;100;0.00207582;1.735e-05;0.204371
973;calc inner;100;3.16927;1.72876;3.63818
973;calc wait;100;0.627601;0.0828586;2.38983
973;calc bound;100;0.0598974;0.0259706;0.11629
973;calc iter;100;3.85976;3.5379;4.17618
973;total;1;415.679;415.679;415.679
974;calc total;1;386.983;386.983;386.983
974;calc update async;100;0.00117296;1.91e-05;0.113132
974;calc inner;100;3.31162;2.92923;3.61239
974;calc wait;100;0.467827;0.0869578;0.95678
974;calc bound;100;0.0779958;0.0263124;0.146772
974;calc iter;100;3.85887;3.52909;4.13644
974;total;1;415.695;415.695;415.695
975;calc total;1;386.912;386.912;386.912
975;calc update async;100;0.000631794;1.769e-05;0.0590108
975;calc inner;100;3.35583;2.74928;3.64392
975;calc wait;100;0.42089;0.138178;1.12416
975;calc bound;100;0.08006;0.0251907;0.130397
975;calc iter;100;3.85821;3.52642;4.19196
975;total;1;415.702;415.702;415.702
976;calc total;1;387.331;387.331;387.331
976;calc update async;100;0.000141342;1.665e-05;0.0103217
976;calc inner;100;3.28499;2.15374;3.60775
976;calc wait;100;0.499188;0.0716373;1.89219
976;calc bound;100;0.0757989;0.024762;0.112113
976;calc iter;100;3.86145;3.63202;4.07499
976;total;1;415.609;415.609;415.609
977;calc total;1;387.331;387.331;387.331
977;calc update async;100;0.000134911;1.7069e-05;0.0101506
977;calc inner;100;3.28351;2.53674;3.60692
977;calc wait;100;0.504128;0.0860079;1.30512
977;calc bound;100;0.0699595;0.0287442;0.10334
977;calc iter;100;3.86053;3.6721;4.00851
977;total;1;415.611;415.611;415.611
978;calc total;1;387.331;387.331;387.331
978;calc update async;100;0.000142727;2.349e-05;0.0103185
978;calc inner;100;3.34894;2.53197;3.61358
978;calc wait;100;0.424297;0.101991;1.28594
978;calc bound;100;0.08575;0.0288772;0.136625
978;calc iter;100;3.86035;3.5751;4.10703
978;total;1;415.605;415.605;415.605
979;calc total;1;387.183;387.183;387.183
979;calc update async;100;0.00257966;2.539e-05;0.25346
979;calc inner;100;3.33602;2.5212;3.59807
979;calc wait;100;0.429297;0.0830639;1.28876
979;calc bound;100;0.0909786;0.0247152;0.127409
979;calc iter;100;3.86013;3.56187;4.00317
979;total;1;415.61;415.61;415.61
980;calc total;1;387.331;387.331;387.331
980;calc update async;100;0.000141056;1.492e-05;0.010367
980;calc inner;100;3.21266;1.75203;3.6488
980;calc wait;100;0.572981;0.0505968;2.24344
980;calc bound;100;0.0738355;0.02503;0.112299
980;calc iter;100;3.86063;3.43354;4.19582
980;total;1;415.611;415.611;415.611
981;calc total;1;387.331;387.331;387.331
981;calc update async;100;0.000138304;1.4099e-05;0.0104818
981;calc inner;100;2.93941;0.482424;3.60083
981;calc wait;100;0.852587;0.057031;4.22115
981;calc bound;100;0.0667335;0.0246967;0.138199
981;calc iter;100;3.85996;3.12388;5.00283
981;total;1;415.6;415.6;415.6
982;calc total;1;387.183;387.183;387.183
982;calc update async;100;0.00249607;1.505e-05;0.245503
982;calc inner;100;3.18974;1.30792;3.66061
982;calc wait;100;0.586499;0.0731936;2.84845
982;calc bound;100;0.0793333;0.0290278;0.118123
982;calc iter;100;3.85945;3.46518;4.21303
982;total;1;415.614;415.614;415.614
983;calc total;1;386.982;386.982;386.982
983;calc update async;100;0.00119566;1.812e-05;0.11547
983;calc inner;100;3.25375;1.78347;3.62416
983;calc wait;100;0.517085;0.0816185;2.04825
983;calc bound;100;0.0838206;0.0271623;0.14258
983;calc iter;100;3.8572;3.46706;4.21109
983;total;1;415.615;415.615;415.615
984;calc total;1;387.319;387.319;387.319
984;calc update async;100;0.00191606;1.951e-05;0.187595
984;calc inner;100;3.36542;2.55711;3.65589
984;calc wait;100;0.409724;0.0566478;1.36411
984;calc bound;100;0.0767528;0.024979;0.128474
984;calc iter;100;3.8543;3.43724;4.24547
984;total;1;415.336;415.336;415.336
985;calc total;1;387.319;387.319;387.319
985;calc update async;100;0.00191265;1.6579e-05;0.187885
985;calc inner;100;3.29867;1.97646;3.65321
985;calc wait;100;0.485155;0.130067;1.83565
985;calc bound;100;0.0665097;0.0247266;0.130443
985;calc iter;100;3.85324;3.45629;4.10959
985;total;1;415.523;415.523;415.523
986;calc total;1;387.182;387.182;387.182
986;calc update async;100;0.00249396;2.2029e-05;0.245044
986;calc inner;100;3.39337;2.84157;3.62064
986;calc wait;100;0.371961;0.0985574;1.0409
986;calc bound;100;0.0852408;0.0263066;0.129159
986;calc iter;100;3.85324;3.53501;4.3403
986;total;1;415.514;415.514;415.514
987;calc total;1;387.182;387.182;387.182
987;calc update async;100;0.00249536;2.635e-05;0.245
987;calc inner;100;3.39302;2.83253;3.66317
987;calc wait;100;0.366541;0.0989264;1.04285
987;calc bound;100;0.0911618;0.0258161;0.129327
987;calc iter;100;3.85333;3.4786;4.3167
987;total;1;415.52;415.52;415.52
988;calc total;1;386.962;386.962;386.962
988;calc update async;100;0.000994601;1.745e-05;0.0952439
988;calc inner;100;3.33831;1.36968;3.646
988;calc wait;100;0.431254;0.0902905;2.71909
988;calc bound;100;0.0780493;0.0260255;0.102047
988;calc iter;100;3.84936;3.40027;4.24289
988;total;1;415.585;415.585;415.585
989;calc total;1;386.961;386.961;386.961
989;calc update async;100;0.000985124;1.764e-05;0.0950572
989;calc inner;100;3.13781;0.652515;3.60888
989;calc wait;100;0.647565;0.0846188;4.21297
989;calc bound;100;0.0648828;0.0247974;0.110273
989;calc iter;100;3.85158;3.14131;4.9281
989;total;1;415.574;415.574;415.574
990;calc total;1;386.911;386.911;386.911
990;calc update async;100;0.000627682;2.103e-05;0.0583918
990;calc inner;100;3.34817;2.24648;3.6544
990;calc wait;100;0.416207;0.0771976;1.81954
990;calc bound;100;0.0862994;0.0252325;0.147099
990;calc iter;100;3.85152;3.30667;4.37292
990;total;1;415.567;415.567;415.567
991;calc total;1;386.893;386.893;386.893
991;calc update async;100;0.000489003;2.404e-05;0.0445465
991;calc inner;100;3.35675;2.3514;3.64112
991;calc wait;100;0.40187;0.137338;1.74735
991;calc bound;100;0.0914833;0.0266368;0.127961
991;calc iter;100;3.85117;3.49613;4.24788
991;total;1;415.563;415.563;415.563
992;calc total;1;387.319;387.319;387.319
992;calc update async;100;0.000811479;1.667e-05;0.0768178
992;calc inner;100;3.24139;2.12024;3.62332
992;calc wait;100;0.521818;0.0966812;1.97477
992;calc bound;100;0.084512;0.0269793;0.139322
992;calc iter;100;3.85178;3.14997;4.24438
992;total;1;415.506;415.506;415.506
993;calc total;1;387.32;387.32;387.32
993;calc update async;100;0.000808979;1.539e-05;0.0778427
993;calc inner;100;3.001;0.671877;3.63509
993;calc wait;100;0.785218;0.0826273;3.54769
993;calc bound;100;0.0607309;0.0249784;0.103988
993;calc iter;100;3.85055;3.28707;4.32517
993;total;1;415.504;415.504;415.504
994;calc total;1;387.32;387.32;387.32
994;calc update async;100;0.000822286;1.6709e-05;0.0781334
994;calc inner;100;3.22587;1.79921;3.61679
994;calc wait;100;0.539767;0.058945;2.08292
994;calc bound;100;0.080263;0.0249088;0.129657
994;calc iter;100;3.85119;3.27354;4.27855
994;total;1;415.527;415.527;415.527
995;calc total;1;387.164;387.164;387.164
995;calc update async;100;0.00140797;2.243e-05;0.136232
995;calc inner;100;3.26706;2.21995;3.62983
995;calc wait;100;0.490465;0.0590155;1.76466
995;calc bound;100;0.0883468;0.0352939;0.133381
995;calc iter;100;3.85031;3.30844;4.23225
995;total;1;415.527;415.527;415.527
996;calc total;1;387.32;387.32;387.32
996;calc update async;100;0.000825516;1.5409e-05;0.0787779
996;calc inner;100;3.20271;2.16763;3.62646
996;calc wait;100;0.57608;0.0587428;1.9001
996;calc bound;100;0.0711579;0.0248203;0.137968
996;calc iter;100;3.85331;3.5222;4.33573
996;total;1;415.526;415.526;415.526
997;calc total;1;387.319;387.319;387.319
997;calc update async;100;0.000814734;1.5229e-05;0.0780428
997;calc inner;100;3.22602;1.68085;3.64078
997;calc wait;100;0.552153;0.101847;2.26786
997;calc bound;100;0.069839;0.0248344;0.108799
997;calc iter;100;3.85214;3.50639;4.27154
997;total;1;415.501;415.501;415.501
998;calc total;1;387.164;387.164;387.164
998;calc update async;100;0.00139271;1.5699e-05;0.134682
998;calc inner;100;3.30156;1.90163;3.63954
998;calc wait;100;0.462096;0.120173;1.93756
998;calc bound;100;0.082359;0.0249744;0.137526
998;calc iter;100;3.85118;3.4633;4.13131
998;total;1;415.528;415.528;415.528
999;calc total;1;386.973;386.973;386.973
999;calc update async;100;0.00075678;1.5739e-05;0.0712633
999;calc inner;100;3.31508;2.41197;3.65282
999;calc wait;100;0.443856;0.0844229;1.26787
999;calc bound;100;0.0871746;0.0263143;0.119636
999;calc iter;100;3.84978;3.56191;4.10083
999;total;1;415.509;415.509;415.509
1000;calc total;1;387.322;387.322;387.322
1000;calc update async;100;0.000559066;1.974e-05;0.0516613
1000;calc inner;100;3.24486;2.18871;3.63944
1000;calc wait;100;0.522045;0.140919;1.79163
1000;calc bound;100;0.083093;0.0270687;0.109889
1000;calc iter;100;3.85397;3.35748;4.20849
1000;total;1;415.423;415.423;415.423
1001;calc total;1;387.322;387.322;387.322
1001;calc update async;100;0.000545614;1.474e-05;0.0516725
1001;calc inner;100;2.94766;0.633391;3.59353
1001;calc wait;100;0.840262;0.0785198;3.33881
1001;calc bound;100;0.0609778;0.0246308;0.100794
1001;calc iter;100;3.85253;3.10195;4.16549
1001;total;1;415.432;415.432;415.432
1002;calc total;1;387.319;387.319;387.319
1002;calc update async;100;0.000833429;2.067e-05;0.0796182
1002;calc inner;100;3.21097;2.00044;3.63946
1002;calc wait;100;0.565896;0.0946845;1.91811
1002;calc bound;100;0.0709986;0.0251403;0.102845
1002;calc iter;100;3.85279;3.20101;4.19606
1002;total;1;415.381;415.381;415.381
1003;calc total;1;387.164;387.164;387.164
1003;calc update async;100;0.00138008;2.4199e-05;0.133813
1003;calc inner;100;3.24423;2.3441;3.64834
1003;calc wait;100;0.518372;0.0974292;1.70301
1003;calc bound;100;0.0853439;0.027119;0.110461
1003;calc iter;100;3.85239;3.29862;4.2185
1003;total;1;415.314;415.314;415.314
1004;calc total;1;387.091;387.091;387.091
1004;calc update async;100;0.00138003;1.661e-05;0.134881
1004;calc inner;100;3.07475;1.07602;3.64676
1004;calc wait;100;0.707411;0.12479;2.71703
1004;calc bound;100;0.0677202;0.025063;0.104888
1004;calc iter;100;3.8548;3.26222;4.37805
1004;total;1;415.497;415.497;415.497
1005;calc total;1;387.091;387.091;387.091
1005;calc update async;100;0.00138823;2.5919e-05;0.13464
1005;calc inner;100;3.30077;2.56538;3.65459
1005;calc wait;100;0.466533;0.0963895;1.24279
1005;calc bound;100;0.0823071;0.0298177;0.105457
1005;calc iter;100;3.85479;3.47855;4.23665
1005;total;1;415.494;415.494;415.494
1006;calc total;1;386.976;386.976;386.976
1006;calc update async;100;0.000786934;2.8699e-05;0.0744605
1006;calc inner;100;3.3048;2.5359;3.68101
1006;calc wait;100;0.457822;0.110036;1.25841
1006;calc bound;100;0.0864964;0.0268894;0.115888
1006;calc iter;100;3.85384;3.44793;4.25701
1006;total;1;415.414;415.414;415.414
1007;calc total;1;386.909;386.909;386.909
1007;calc update async;100;0.000402884;2.159e-05;0.0363154
1007;calc inner;100;3.29332;2.56317;3.64775
1007;calc wait;100;0.466226;0.116033;1.22948
1007;calc bound;100;0.0892713;0.0277145;0.11362
1007;calc iter;100;3.85315;3.45727;4.24885
1007;total;1;415.495;415.495;415.495
1008;calc total;1;387.163;387.163;387.163
1008;calc update async;100;0.00134778;2.413e-05;0.130392
1008;calc inner;100;3.47878;2.85513;3.66919
1008;calc wait;100;0.274747;0.0733772;0.833403
1008;calc bound;100;0.0965672;0.0268863;0.157179
1008;calc iter;100;3.85314;3.45217;4.04243
1008;total;1;415.342;415.342;415.342
1009;calc total;1;387.163;387.163;387.163
1009;calc update async;100;0.00133487;1.993e-05;0.130012
1009;calc inner;100;3.41944;2.62108;3.7058
1009;calc wait;100;0.357973;0.0405626;1.18855
1009;calc bound;100;0.0675227;0.0247244;0.102246
1009;calc iter;100;3.84774;2.94284;4.08928
1009;total;1;415.418;415.418;415.418
1010;calc total;1;387.162;387.162;387.162
1010;calc update async;100;0.00134272;2.0799e-05;0.129963
1010;calc inner;100;3.46417;2.24052;3.71588
1010;calc wait;100;0.299845;0.0866109;1.87258
1010;calc bound;100;0.0853328;0.0249133;0.149732
1010;calc iter;100;3.85239;3.61902;4.17676
1010;total;1;415.336;415.336;415.336
1011;calc total;1;387.09;387.09;387.09
1011;calc update async;100;0.00144065;3.22e-05;0.139462
1011;calc inner;100;3.47241;2.84682;3.66352
1011;calc wait;100;0.273291;0.0831526;0.84171
1011;calc bound;100;0.102252;0.026684;0.151183
1011;calc iter;100;3.85241;3.43768;4.22444
1011;total;1;415.414;415.414;415.414
1012;calc total;1;387.087;387.087;387.087
1012;calc update async;100;0.00132269;2.162e-05;0.127555
1012;calc inner;100;3.45689;0.568025;3.71561
1012;calc wait;100;0.302414;0.0498493;3.22522
1012;calc bound;100;0.089011;0.0257698;0.121406
1012;calc iter;100;3.85345;3.59835;4.26771
1012;total;1;415.438;415.438;415.438
1013;calc total;1;387.087;387.087;387.087
1013;calc update async;100;0.00131313;2.244e-05;0.12758
1013;calc inner;100;3.4372;2.57828;3.64307
1013;calc wait;100;0.322324;0.0660627;1.41183
1013;calc bound;100;0.0857254;0.0248279;0.159883
1013;calc iter;100;3.84894;3.38661;4.43943
1013;total;1;415.365;415.365;415.365
1014;calc total;1;387.089;387.089;387.089
1014;calc update async;100;0.00141245;2.135e-05;0.136872
1014;calc inner;100;3.50682;2.60557;3.70764
1014;calc wait;100;0.263361;0.0801525;1.32557
1014;calc bound;100;0.0815174;0.0282416;0.149904
1014;calc iter;100;3.85392;3.52655;4.37463
1014;total;1;415.381;415.381;415.381
1015;calc total;1;386.975;386.975;386.975
1015;calc update async;100;0.000792153;2.431e-05;0.0745619
1015;calc inner;100;3.47408;2.60385;3.75837
1015;calc wait;100;0.277821;0.0529767;1.35958
1015;calc bound;100;0.0980095;0.0281788;0.142106
1015;calc iter;100;3.8528;3.50084;4.42791
1015;total;1;415.475;415.475;415.475
1016;calc total;1;387.034;387.034;387.034
1016;calc update async;100;0.00109044;3.0169e-05;0.104226
1016;calc inner;100;3.5504;2.91785;3.6935
1016;calc wait;100;0.197411;0.0642691;0.819146
1016;calc bound;100;0.0935491;0.0247806;0.126407
1016;calc iter;100;3.85221;3.50676;4.12574
1016;total;1;415.309;415.309;415.309
1017;calc total;1;387.033;387.033;387.033
1017;calc update async;100;0.00107873;2.7659e-05;0.104073
1017;calc inner;100;3.54568;2.90439;3.67357
1017;calc wait;100;0.208281;0.0845736;0.911055
1017;calc bound;100;0.0887304;0.0263781;0.136909
1017;calc iter;100;3.85277;3.4859;4.18751
1017;total;1;415.407;415.407;415.407
1018;calc total;1;387.015;387.015;387.015
1018;calc update async;100;0.000977965;2.714e-05;0.0936396
1018;calc inner;100;3.56486;2.9322;3.67077
1018;calc wait;100;0.186204;0.0569356;0.931374
1018;calc bound;100;0.0920838;0.0320268;0.131157
1018;calc iter;100;3.85302;3.46733;4.10161
1018;total;1;415.4;415.4;415.4
1019;calc total;1;387.012;387.012;387.012
1019;calc update async;100;0.00103281;2.763e-05;0.0987159
1019;calc inner;100;3.55325;2.93091;3.66603
1019;calc wait;100;0.195138;0.0523888;0.91451
1019;calc bound;100;0.0976429;0.0319691;0.114081
1019;calc iter;100;3.85303;3.50719;4.25638
1019;total;1;415.378;415.378;415.378
1020;calc total;1;386.921;386.921;386.921
1020;calc update async;100;0.000445811;3.282e-05;0.040133
1020;calc inner;100;3.55889;1.97323;3.71197
1020;calc wait;100;0.191248;0.07605;1.28945
1020;calc bound;100;0.0933018;0.0245598;0.116342
1020;calc iter;100;3.84765;3.29191;4.02872
1020;total;1;415.471;415.471;415.471
1021;calc total;1;386.921;386.921;386.921
1021;calc update async;100;0.000439752;2.393e-05;0.0400307
1021;calc inner;100;3.49814;0.991718;3.71866
1021;calc wait;100;0.25283;0.0823369;2.81507
1021;calc bound;100;0.0868478;0.0607589;0.112162
1021;calc iter;100;3.84113;3.31341;3.96334
1021;total;1;415.471;415.471;415.471
1024;calc total;1;387.369;387.369;387.369
1024;calc update async;100;9.45639e-05;2.394e-05;0.00430604
1024;calc inner;100;3.199;2.08032;3.57116
1024;calc wait;100;0.579076;0.159965;1.85248
1024;calc bound;100;0.0836947;0.026542;0.115506
1024;calc iter;100;3.86192;3.63416;4.0741
1024;total;1;415.881;415.881;415.881
1025;calc total;1;387.354;387.354;387.354
1025;calc update async;100;0.000107099;2.04e-05;0.00753034
1025;calc inner;100;2.87037;0.528987;3.53699
1025;calc wait;100;0.938624;0.230429;3.57654
1025;calc bound;100;0.0522497;0.0250151;0.0932121
1025;calc iter;100;3.86139;3.44749;4.34147
1025;total;1;415.913;415.913;415.913
1026;calc total;1;387.351;387.351;387.351
1026;calc update async;100;0.000194778;1.688e-05;0.0153443
1026;calc inner;100;3.14845;1.3968;3.56392
1026;calc wait;100;0.638573;0.179931;2.49955
1026;calc bound;100;0.0744934;0.025122;0.120746
1026;calc iter;100;3.86199;3.46231;4.07872
1026;total;1;415.876;415.876;415.876
1027;calc total;1;387.208;387.208;387.208
1027;calc update async;100;0.000676772;2.464e-05;0.0628907
1027;calc inner;100;3.20495;1.25797;3.59676
1027;calc wait;100;0.570365;0.169937;2.83776
1027;calc bound;100;0.0837899;0.0282367;0.120475
1027;calc iter;100;3.86032;3.49065;4.12992
1027;total;1;415.717;415.717;415.717
1028;calc total;1;387.344;387.344;387.344
1028;calc update async;100;0.000266324;2.1789e-05;0.0227715
1028;calc inner;100;3.07235;0.682759;3.59296
1028;calc wait;100;0.71561;0.117796;3.23221
1028;calc bound;100;0.0716898;0.0247088;0.107814
1028;calc iter;100;3.86016;3.55262;4.27912
1028;total;1;415.931;415.931;415.931
1029;calc total;1;387.34;387.34;387.34
1029;calc update async;100;0.000367206;2.09e-05;0.0325686
1029;calc inner;100;3.04373;0.583028;3.60056
1029;calc wait;100;0.740893;0.106838;3.38259
1029;calc bound;100;0.0735435;0.028895;0.123796
1029;calc iter;100;3.85866;3.60392;4.16486
1029;total;1;415.936;415.936;415.936
1030;calc total;1;387.212;387.212;387.212
1030;calc update async;100;0.000691269;1.982e-05;0.0648226
1030;calc inner;100;3.20868;2.12115;3.61394
1030;calc wait;100;0.578648;0.191337;2.06129
1030;calc bound;100;0.0712169;0.0271298;0.109029
1030;calc iter;100;3.85957;3.56695;4.23343
1030;total;1;415.81;415.81;415.81
1031;calc total;1;387.14;387.14;387.14
1031;calc update async;100;0.000365989;2.48e-05;0.0311243
1031;calc inner;100;3.20335;2.38697;3.57921
1031;calc wait;100;0.560712;0.188477;1.66926
1031;calc bound;100;0.094441;0.0275399;0.126304
1031;calc iter;100;3.85905;3.59756;4.19129
1031;total;1;415.583;415.583;415.583
1032;calc total;1;387.35;387.35;387.35
1032;calc update async;100;0.00011313;1.915e-05;0.00711147
1032;calc inner;100;3.33418;2.44346;3.63967
1032;calc wait;100;0.447746;0.102973;1.32372
1032;calc bound;100;0.079198;0.028499;0.168804
1032;calc iter;100;3.86209;3.49455;4.14779
1032;total;1;415.909;415.909;415.909
1033;calc total;1;387.35;387.35;387.35
1033;calc update async;100;0.000105957;2.011e-05;0.00710219
1033;calc inner;100;3.21644;1.63765;3.64436
1033;calc wait;100;0.584724;0.0968685;2.34684
1033;calc bound;100;0.0608768;0.0267275;0.0930193
1033;calc iter;100;3.86287;3.55123;4.09138
1033;total;1;415.901;415.901;415.901
1034;calc total;1;387.349;387.349;387.349
1034;calc update async;100;0.00012403;2.418e-05;0.00771362
1034;calc inner;100;3.27499;1.57185;3.61667
1034;calc wait;100;0.501348;0.132224;2.42328
1034;calc bound;100;0.0865174;0.0247606;0.112937
1034;calc iter;100;3.86384;3.52099;4.19225
1034;total;1;415.559;415.559;415.559
1035;calc total;1;387.212;387.212;387.212
1035;calc update async;100;0.000417747;2.1629e-05;0.0373771
1035;calc inner;100;3.34796;2.44728;3.6386
1035;calc wait;100;0.42584;0.111476;1.60613
1035;calc bound;100;0.0857424;0.0247856;0.135041
1035;calc iter;100;3.86191;3.43323;4.13658
1035;total;1;415.903;415.903;415.903
1036;calc total;1;387.208;387.208;387.208
1036;calc update async;100;0.000401799;1.891e-05;0.0360872
1036;calc inner;100;3.32968;2.07281;3.66199
1036;calc wait;100;0.45416;0.0868587;2.11998
1036;calc bound;100;0.0757518;0.0248868;0.11995
1036;calc iter;100;3.86074;3.49401;4.28748
1036;total;1;415.623;415.623;415.623
1037;calc total;1;387.208;387.208;387.208
1037;calc update async;100;0.000399895;1.9859e-05;0.036006
1037;calc inner;100;3.26831;1.21252;3.65197
1037;calc wait;100;0.5187;0.109402;3.06361
1037;calc bound;100;0.0721451;0.0281682;0.143371
1037;calc iter;100;3.85978;3.26111;4.3448
1037;total;1;415.848;415.848;415.848
1038;calc total;1;387.14;387.14;387.14
1038;calc update async;100;0.000280332;2.561e-05;0.0236642
1038;calc inner;100;3.37738;2.84927;3.64877
1038;calc wait;100;0.398889;0.121164;1.01424
1038;calc bound;100;0.0835728;0.0268593;0.121635
1038;calc iter;100;3.86062;3.54877;4.15448
1038;total;1;415.637;415.637;415.637
1039;calc total;1;387.09;387.09;387.09
1039;calc update async;100;0.000157578;3.072e-05;0.0111977
1039;calc inner;100;3.35272;2.81143;3.64335
1039;calc wait;100;0.40935;0.132505;0.959205
1039;calc bound;100;0.0972413;0.0253962;0.136956
1039;calc iter;100;3.86041;3.49935;4.04065
1039;total;1;415.804;415.804;415.804
1040;calc total;1;387.349;387.349;387.349
1040;calc update async;100;0.000119323;2.028e-05;0.00767183
1040;calc inner;100;3.14128;2.31439;3.60687
1040;calc wait;100;0.648368;0.0913428;1.80756
1040;calc bound;100;0.071283;0.0262115;0.114521
1040;calc iter;100;3.86141;3.59754;4.22119
1040;total;1;415.571;415.571;415.571
1041;calc total;1;387.354;387.354;387.354
1041;calc update async;100;6.91044e-05;1.6259e-05;0.00344813
1041;calc inner;100;2.86402;0.816345;3.58823
1041;calc wait;100;0.941466;0.0967352;3.31202
1041;calc bound;100;0.0546897;0.0246982;0.0977198
1041;calc iter;100;3.86056;3.5283;4.19953
1041;total;1;415.889;415.889;415.889
1042;calc total;1;387.349;387.349;387.349
1042;calc update async;100;0.00012961;2.335e-05;0.00810829
1042;calc inner;100;3.18719;2.17415;3.58463
1042;calc wait;100;0.597085;0.132618;1.72384
1042;calc bound;100;0.0775096;0.02609;0.123149
1042;calc iter;100;3.86192;3.69578;4.08737
1042;total;1;415.677;415.677;415.677
1043;calc total;1;387.212;387.212;387.212
1043;calc update async;100;0.000459188;3.2999e-05;0.0407384
1043;calc inner;100;3.22301;2.40697;3.62083
1043;calc wait;100;0.55126;0.134809;1.49101
1043;calc bound;100;0.0860401;0.0248539;0.119532
1043;calc iter;100;3.86077;3.73063;4.07412
1043;total;1;415.872;415.872;415.872
1044;calc total;1;387.342;387.342;387.342
1044;calc update async;100;0.000132427;2.121e-05;0.00930255
1044;calc inner;100;3.14967;2.08591;3.56579
1044;calc wait;100;0.643341;0.0945605;1.92292
1044;calc bound;100;0.0682259;0.0248744;0.113039
1044;calc iter;100;3.86137;3.60017;4.0968
1044;total;1;415.927;415.927;415.927
1045;calc total;1;387.339;387.339;387.339
1045;calc update async;100;0.000186432;2.02e-05;0.0148045
1045;calc inner;100;2.98197;0.65313;3.58237
1045;calc wait;100;0.816326;0.18923;3.35991
1045;calc bound;100;0.0639939;0.0246164;0.108461
1045;calc iter;100;3.86278;3.56966;4.15418
1045;total;1;415.822;415.822;415.822
1046;calc total;1;387.212;387.212;387.212
1046;calc update async;100;0.000440872;2.108e-05;0.0395112
1046;calc inner;100;3.20489;2.18065;3.59608
1046;calc wait;100;0.580272;0.149508;1.84427
1046;calc bound;100;0.0762996;0.0283898;0.112603
1046;calc iter;100;3.86192;3.6027;4.23252
1046;total;1;415.926;415.926;415.926
1047;calc total;1;387.14;387.14;387.14
1047;calc update async;100;0.000296511;3.001e-05;0.0244558
1047;calc inner;100;3.23837;2.44595;3.57118
1047;calc wait;100;0.537347;0.18814;1.36418
1047;calc bound;100;0.0851342;0.029155;0.12118
1047;calc iter;100;3.86115;3.70833;4.06327
1047;total;1;415.888;415.888;415.888
1048;calc total;1;387.221;387.221;387.221
1048;calc update async;100;0.00067507;2.14e-05;0.0635963
1048;calc inner;100;3.32952;2.57129;3.62149
1048;calc wait;100;0.458891;0.105377;1.34518
1048;calc bound;100;0.0729118;0.0250996;0.106661
1048;calc iter;100;3.862;3.64058;4.12739
1048;total;1;415.438;415.438;415.438
1049;calc total;1;387.221;387.221;387.221
1049;calc update async;100;0.000672179;2.3969e-05;0.0636161
1049;calc inner;100;3.36001;2.19569;3.61545
1049;calc wait;100;0.433126;0.0821787;1.31078
1049;calc bound;100;0.0643526;0.0248497;0.105969
1049;calc iter;100;3.85823;3.57652;4.12689
1049;total;1;415.926;415.926;415.926
1050;calc total;1;387.212;387.212;387.212
1050;calc update async;100;0.000665451;2.9899e-05;0.0619186
1050;calc inner;100;3.40086;3.1897;3.59964
1050;calc wait;100;0.376956;0.200249;0.566718
1050;calc bound;100;0.0839579;0.0261297;0.112312
1050;calc iter;100;3.86245;3.7287;4.12625
1050;total;1;415.473;415.473;415.473
1051;calc total;1;387.212;387.212;387.212
1051;calc update async;100;0.000667152;3.3109e-05;0.0620307
1051;calc inner;100;3.40017;3.17462;3.58542
1051;calc wait;100;0.370634;0.188316;0.573427
1051;calc bound;100;0.0910568;0.0255859;0.114933
1051;calc iter;100;3.86254;3.68972;4.11955
1051;total;1;415.577;415.577;415.577
1052;calc total;1;387.127;387.127;387.127
1052;calc update async;100;0.000201957;3.0759e-05;0.0157262
1052;calc inner;100;3.40607;3.10312;3.59735
1052;calc wait;100;0.371298;0.119585;0.672488
1052;calc bound;100;0.085243;0.0260346;0.11365
1052;calc iter;100;3.86282;3.58201;4.27853
1052;total;1;415.884;415.884;415.884
1053;calc total;1;387.127;387.127;387.127
1053;calc update async;100;0.000197652;2.5019e-05;0.0159088
1053;calc inner;100;3.38145;2.67034;3.62505
1053;calc wait;100;0.412082;0.19033;1.21901
1053;calc bound;100;0.068214;0.0246721;0.108788
1053;calc iter;100;3.86211;3.66901;4.10753
1053;total;1;415.703;415.703;415.703
1054;calc total;1;387.089;387.089;387.089
1054;calc update async;100;0.000187306;2.709e-05;0.0144333
1054;calc inner;100;3.42188;3.25145;3.59975
1054;calc wait;100;0.357843;0.189166;0.664918
1054;calc bound;100;0.0826086;0.0255148;0.108131
1054;calc iter;100;3.86253;3.65908;4.11759
1054;total;1;415.925;415.925;415.925
1055;calc total;1;387.05;387.05;387.05
1055;calc update async;100;0.000163952;2.851e-05;0.0119009
1055;calc inner;100;3.41592;3.17948;3.61047
1055;calc wait;100;0.35827;0.155025;0.592601
1055;calc bound;100;0.0873884;0.0248167;0.108208
1055;calc iter;100;3.86175;3.6312;4.08257
1055;total;1;415.702;415.702;415.702
1056;calc total;1;387.343;387.343;387.343
1056;calc update async;100;0.000262965;2.225e-05;0.0214028
1056;calc inner;100;3.50508;3.22187;3.68611
1056;calc wait;100;0.265704;0.0510818;0.510052
1056;calc bound;100;0.0880194;0.0501715;0.152916
1056;calc iter;100;3.86038;3.51107;4.08921
1056;total;1;415.946;415.946;415.946
1057;calc total;1;387.343;387.343;387.343
1057;calc update async;100;0.000308896;2.342e-05;0.026726
1057;calc inner;100;3.52518;3.27562;3.67002
1057;calc wait;100;0.245521;0.0756567;0.505326
1057;calc bound;100;0.0861751;0.0555014;0.143766
1057;calc iter;100;3.85995;3.58235;4.06508
1057;total;1;415.744;415.744;415.744
1058;calc total;1;387.343;387.343;387.343
1058;calc update async;100;0.000312229;2.497e-05;0.0267411
1058;calc inner;100;3.53777;3.27297;3.68375
1058;calc wait;100;0.234762;0.0720061;0.499179
1058;calc bound;100;0.0858417;0.0592862;0.155284
1058;calc iter;100;3.86018;3.60176;3.9955
1058;total;1;415.721;415.721;415.721
1059;calc total;1;387.212;387.212;387.212
1059;calc update async;100;0.000720335;3.2079e-05;0.0674973
1059;calc inner;100;3.49225;3.19257;3.67877
1059;calc wait;100;0.258132;0.105681;0.528768
1059;calc bound;100;0.106092;0.0437744;0.154596
1059;calc iter;100;3.85927;3.54506;3.98467
1059;total;1;415.758;415.758;415.758
1060;calc total;1;387.341;387.341;387.341
1060;calc update async;100;0.000318298;1.966e-05;0.0273681
1060;calc inner;100;3.47721;3.02464;3.70904
1060;calc wait;100;0.298207;0.0483433;0.786445
1060;calc bound;100;0.0831146;0.0489098;0.131746
1060;calc iter;100;3.85931;3.61034;4.07441
1060;total;1;415.662;415.662;415.662
1061;calc total;1;387.338;387.338;387.338
1061;calc update async;100;0.000386555;2.248e-05;0.0348066
1061;calc inner;100;3.40669;2.90027;3.70251
1061;calc wait;100;0.37775;0.0709863;1.05351
1061;calc bound;100;0.0722543;0.0436255;0.134348
1061;calc iter;100;3.859;3.68678;4.14525
1061;total;1;415.421;415.421;415.421
1062;calc total;1;387.212;387.212;387.212
1062;calc update async;100;0.000687523;2.165e-05;0.0649487
1062;calc inner;100;3.41849;2.95156;3.66724
1062;calc wait;100;0.354533;0.0724085;0.880447
1062;calc bound;100;0.0830125;0.0466488;0.141959
1062;calc iter;100;3.85837;3.67108;4.05203
1062;total;1;415.796;415.796;415.796
1063;calc total;1;387.135;387.135;387.135
1063;calc update async;100;0.000328414;2.775e-05;0.0283336
1063;calc inner;100;3.49137;3.09872;3.71355
1063;calc wait;100;0.277517;0.0730316;0.52201
1063;calc bound;100;0.0871069;0.0548404;0.157062
1063;calc iter;100;3.85772;3.62793;4.08931
1063;total;1;415.701;415.701;415.701
1064;calc total;1;387.348;387.348;387.348
1064;calc update async;100;0.000224159;2.858e-05;0.017985
1064;calc inner;100;3.61897;3.29505;3.68784
1064;calc wait;100;0.142992;0.057313;0.471826
1064;calc bound;100;0.0956246;0.0252787;0.137301
1064;calc iter;100;3.86126;3.48367;3.99522
1064;total;1;415.761;415.761;415.761
1065;calc total;1;387.351;387.351;387.351
1065;calc update async;100;0.000160824;3.02e-05;0.0118614
1065;calc inner;100;3.63824;3.25954;3.6946
1065;calc wait;100;0.130082;0.0752173;0.50121
1065;calc bound;100;0.0877832;0.0485897;0.15746
1065;calc iter;100;3.86082;3.54608;3.9624
1065;total;1;415.678;415.678;415.678
1066;calc total;1;387.343;387.343;387.343
1066;calc update async;100;0.000317481;2.6639e-05;0.0272797
1066;calc inner;100;3.63999;3.3468;3.69649
1066;calc wait;100;0.118749;0.0715067;0.398857
1066;calc bound;100;0.0881659;0.0507517;0.152104
1066;calc iter;100;3.86074;3.54304;3.95882
1066;total;1;415.581;415.581;415.581
1067;calc total;1;387.211;387.211;387.211
1067;calc update async;100;0.000697246;3.182e-05;0.0652074
1067;calc inner;100;3.61241;3.28866;3.69993
1067;calc wait;100;0.144366;0.0590239;0.32819
1067;calc bound;100;0.101578;0.024842;0.12501
1067;calc iter;100;3.86014;3.49166;3.98313
1067;total;1;415.58;415.58;415.58
1068;calc total;1;387.202;387.202;387.202
1068;calc update async;100;0.000644078;2.7059e-05;0.0595809
1068;calc inner;100;3.55992;3.1727;3.68975
1068;calc wait;100;0.19232;0.101762;0.549079
1068;calc bound;100;0.0957113;0.0406929;0.138001
1068;calc iter;100;3.85941;3.5359;3.97008
1068;total;1;415.686;415.686;415.686
1069;calc total;1;387.202;387.202;387.202
1069;calc update async;100;0.000637513;2.643e-05;0.0596124
1069;calc inner;100;3.56946;3.09069;3.69055
1069;calc wait;100;0.197528;0.0782586;0.871338
1069;calc bound;100;0.0847962;0.0567574;0.123885
1069;calc iter;100;3.85903;3.77637;4.01883
1069;total;1;415.786;415.786;415.786
1070;calc total;1;387.135;387.135;387.135
1070;calc update async;100;0.000318868;2.454e-05;0.0278741
1070;calc inner;100;3.5735;3.18426;3.69385
1070;calc wait;100;0.195812;0.0702066;0.749271
1070;calc bound;100;0.0871964;0.0368498;0.132148
1070;calc iter;100;3.85881;3.71111;3.99091
1070;total;1;415.677;415.677;415.677
1071;calc total;1;387.088;387.088;387.088
1071;calc update async;100;0.000184586;2.595e-05;0.0143449
1071;calc inner;100;3.5805;3.19602;3.69721
1071;calc wait;100;0.16493;0.0758149;0.508921
1071;calc bound;100;0.0954448;0.0382694;0.123526
1071;calc iter;100;3.85833;3.55403;3.98644
1071;total;1;415.736;415.736;415.736
1072;calc total;1;387.225;387.225;387.225
1072;calc update async;100;0.000685463;2.232e-05;0.064636
1072;calc inner;100;3.41217;2.60312;3.6529
1072;calc wait;100;0.356157;0.0919196;1.10857
1072;calc bound;100;0.0833582;0.0263464;0.140914
1072;calc iter;100;3.85874;3.52031;4.03379
1072;total;1;415.567;415.567;415.567
1073;calc total;1;387.225;387.225;387.225
1073;calc update async;100;0.000685381;2.7339e-05;0.0646865
1073;calc inner;100;3.43369;2.68434;3.66591
1073;calc wait;100;0.341179;0.101774;1.09269
1073;calc bound;100;0.0783614;0.0265201;0.118342
1073;calc iter;100;3.85859;3.57679;3.99385
1073;total;1;415.765;415.765;415.765
894;calc total;1;387.123;387.123;387.123
894;calc update async;100;0.000553188;2.1049e-05;0.0508057
894;calc inner;100;3.42757;2.6774;3.67909
894;calc wait;100;0.330423;0.0504078;1.44587
894;calc bound;100;0.0894168;0.0425536;0.127153
894;calc iter;100;3.85464;3.53173;4.23954
894;total;1;415.871;415.871;415.871
1074;calc total;1;387.225;387.225;387.225
1074;calc update async;100;0.000685313;2.004e-05;0.0647916
1074;calc inner;100;3.43649;2.67375;3.6597
1074;calc wait;100;0.334918;0.0827868;1.05354
1074;calc bound;100;0.0829948;0.0272747;0.145698
1074;calc iter;100;3.85851;3.56291;3.9579
1074;total;1;415.53;415.53;415.53
895;calc total;1;387.116;387.116;387.116
895;calc update async;100;0.000611101;2.9099e-05;0.0566004
895;calc inner;100;3.44164;2.68574;3.67373
895;calc wait;100;0.314687;0.0562572;1.16089
895;calc bound;100;0.090466;0.0489745;0.161399
895;calc iter;100;3.85456;3.55903;4.11688
895;total;1;415.868;415.868;415.868
1075;calc total;1;387.211;387.211;387.211
1075;calc update async;100;0.000703563;3.722e-05;0.0657353
1075;calc inner;100;3.40889;2.58966;3.64575
1075;calc wait;100;0.345079;0.0740295;1.14368
1075;calc bound;100;0.100139;0.0251713;0.139124
1075;calc iter;100;3.85883;3.47192;3.99638
1075;total;1;415.555;415.555;415.555
1076;calc total;1;387.216;387.216;387.216
1076;calc update async;100;0.000678022;2.1119e-05;0.063606
1076;calc inner;100;3.36149;2.16437;3.66205
1076;calc wait;100;0.40936;0.0739516;1.56641
1076;calc bound;100;0.0804134;0.0263167;0.138739
1076;calc iter;100;3.85646;3.75445;4.0393
1076;total;1;415.529;415.529;415.529
1077;calc total;1;387.211;387.211;387.211
1077;calc update async;100;0.000659745;2.185e-05;0.0623259
1077;calc inner;100;3.28934;1.6926;3.65288
1077;calc wait;100;0.484914;0.0590564;2.02277
1077;calc bound;100;0.072826;0.0422084;0.132951
1077;calc iter;100;3.85069;3.72324;4.03846
1077;total;1;415.836;415.836;415.836
1078;calc total;1;387.211;387.211;387.211
1078;calc update async;100;0.000692978;1.9949e-05;0.0654934
1078;calc inner;100;3.30615;1.59538;3.6701
1078;calc wait;100;0.461174;0.113671;2.26319
1078;calc bound;100;0.0797762;0.0267681;0.143499
1078;calc iter;100;3.85218;3.64902;4.00955
1078;total;1;415.53;415.53;415.53
1079;calc total;1;387.134;387.134;387.134
1079;calc update async;100;0.000321596;2.5199e-05;0.0277819
1079;calc inner;100;3.37397;2.17065;3.66066
1079;calc wait;100;0.386911;0.0925742;1.57718
1079;calc bound;100;0.0908251;0.0261756;0.131899
1079;calc iter;100;3.85562;3.77718;3.99996
1079;total;1;415.719;415.719;415.719
1080;calc total;1;387.16;387.16;387.16
1080;calc update async;100;0.000424043;2.763e-05;0.0376945
1080;calc inner;100;3.42535;2.99941;3.6928
1080;calc wait;100;0.319582;0.0678567;0.673832
1080;calc bound;100;0.0982879;0.0499967;0.1273
1080;calc iter;100;3.85033;3.332;4.09869
1080;total;1;415.474;415.474;415.474
1081;calc total;1;387.16;387.16;387.16
1081;calc update async;100;0.000419447;2.631e-05;0.0376423
1081;calc inner;100;3.43705;2.11679;3.68032
1081;calc wait;100;0.312877;0.0888589;1.92047
1081;calc bound;100;0.090887;0.0538608;0.150176
1081;calc iter;100;3.85005;3.40125;4.10798
1081;total;1;415.613;415.613;415.613
1082;calc total;1;387.149;387.149;387.149
1082;calc update async;100;0.000358936;2.7649e-05;0.0311454
1082;calc inner;100;3.44158;3.01023;3.698
1082;calc wait;100;0.314053;0.0573332;0.826854
1082;calc bound;100;0.092299;0.0433859;0.144081
1082;calc iter;100;3.85038;3.33755;4.2825
1082;total;1;415.479;415.479;415.479
1083;calc total;1;387.149;387.149;387.149
1083;calc update async;100;0.000365336;2.9019e-05;0.0311618
1083;calc inner;100;3.44565;2.96692;3.69388
1083;calc wait;100;0.29499;0.0756307;0.707087
1083;calc bound;100;0.10546;0.0467214;0.166755
1083;calc iter;100;3.85037;3.34516;4.16278
1083;total;1;415.609;415.609;415.609
1084;calc total;1;387.081;387.081;387.081
1084;calc update async;100;0.000132975;2.088e-05;0.00911944
1084;calc inner;100;3.38925;2.61349;3.67883
1084;calc wait;100;0.366273;0.0766486;1.17502
1084;calc bound;100;0.0884247;0.0280618;0.142209
1084;calc iter;100;3.8505;3.68683;4.01264
1084;total;1;415.532;415.532;415.532
1085;calc total;1;387.08;387.08;387.08
1085;calc update async;100;0.000126268;2.173e-05;0.00879195
1085;calc inner;100;3.24838;1.76536;3.68379
1085;calc wait;100;0.522489;0.0609549;2.21156
1085;calc bound;100;0.0747167;0.0248214;0.12944
1085;calc iter;100;3.84974;3.54809;4.11549
1085;total;1;415.759;415.759;415.759
1086;calc total;1;387.053;387.053;387.053
1086;calc update async;100;0.000128922;1.9889e-05;0.00879867
1086;calc inner;100;3.34465;2.11727;3.69377
1086;calc wait;100;0.41674;0.0700197;1.78
1086;calc bound;100;0.0831282;0.024765;0.164664
1086;calc iter;100;3.84989;3.51801;4.00638
1086;total;1;415.813;415.813;415.813
1087;calc total;1;387.039;387.039;387.039
1087;calc update async;100;0.000160063;2.855e-05;0.0114858
1087;calc inner;100;3.40026;2.77414;3.69225
1087;calc wait;100;0.358152;0.0682963;0.995057
1087;calc bound;100;0.0898859;0.0278153;0.144743
1087;calc iter;100;3.85019;3.67095;4.03559
1087;total;1;415.649;415.649;415.649
1088;calc total;1;387.323;387.323;387.323
1088;calc update async;100;0.000501772;2.118e-05;0.0461751
1088;calc inner;100;3.40112;2.38745;3.64653
1088;calc wait;100;0.373635;0.060858;1.51384
1088;calc bound;100;0.07576;0.0359938;0.118011
1088;calc iter;100;3.85414;3.5542;4.01268
1088;total;1;415.788;415.788;415.788
1089;calc total;1;387.323;387.323;387.323
1089;calc update async;100;0.000494899;1.7989e-05;0.0462117
1089;calc inner;100;3.3711;1.88013;3.64411
1089;calc wait;100;0.401316;0.0642894;2.27906
1089;calc bound;100;0.0762511;0.0456007;0.129055
1089;calc iter;100;3.85293;3.55794;4.21169
1089;total;1;415.877;415.877;415.877
1090;calc total;1;387.321;387.321;387.321
1090;calc update async;100;0.000592367;2.3999e-05;0.0553082
1090;calc inner;100;3.4195;2.67052;3.65976
1090;calc wait;100;0.34629;0.0573976;1.20685
1090;calc bound;100;0.0834021;0.0487687;0.120028
1090;calc iter;100;3.85349;3.57402;4.03919
1090;total;1;415.935;415.935;415.935
1091;calc total;1;387.291;387.291;387.291
1091;calc update async;100;0.000805556;3.027e-05;0.0762421
1091;calc inner;100;3.44354;2.9878;3.66164
1091;calc wait;100;0.314312;0.0609613;0.856373
1091;calc bound;100;0.0906674;0.0561307;0.12316
1091;calc iter;100;3.85399;3.582;4.00774
1091;total;1;415.936;415.936;415.936
1092;calc total;1;387.321;387.321;387.321
1092;calc update async;100;0.000587278;1.933e-05;0.0550224
1092;calc inner;100;3.45735;2.8903;3.63313
1092;calc wait;100;0.309545;0.118462;0.979282
1092;calc bound;100;0.0853297;0.0441132;0.123014
1092;calc iter;100;3.85515;3.62879;3.98533
1092;total;1;415.856;415.856;415.856
1093;calc total;1;387.32;387.32;387.32
1093;calc update async;100;0.000587562;1.967e-05;0.0549515
1093;calc inner;100;3.46182;2.77777;3.64355
1093;calc wait;100;0.309254;0.0901254;1.1795
1093;calc bound;100;0.0779477;0.0449531;0.122248
1093;calc iter;100;3.85432;3.63134;4.06552
1093;total;1;415.467;415.467;415.467
1094;calc total;1;387.29;387.29;387.29
1094;calc update async;100;0.00080195;2.5979e-05;0.075982
1094;calc inner;100;3.47617;3.05279;3.63473
1094;calc wait;100;0.282114;0.0692276;0.620812
1094;calc bound;100;0.0916582;0.0606857;0.138454
1094;calc iter;100;3.85457;3.59155;3.97541
1094;total;1;415.561;415.561;415.561
1095;calc total;1;387.187;387.187;387.187
1095;calc update async;100;0.000631985;2.724e-05;0.0587947
1095;calc inner;100;3.47529;2.99079;3.65132
1095;calc wait;100;0.280321;0.0750038;0.638221
1095;calc bound;100;0.0935306;0.053266;0.141743
1095;calc iter;100;3.8542;3.61235;4.01534
1095;total;1;415.687;415.687;415.687
1096;calc total;1;387.32;387.32;387.32
1096;calc update async;100;0.000597516;2.332e-05;0.0551004
1096;calc inner;100;3.47526;2.83423;3.66713
1096;calc wait;100;0.280729;0.0599596;1.04989
1096;calc bound;100;0.0914768;0.039084;0.132023
1096;calc iter;100;3.85572;3.55947;4.03675
1096;total;1;415.501;415.501;415.501
1097;calc total;1;387.32;387.32;387.32
1097;calc update async;100;0.000589941;1.9669e-05;0.0551004
1097;calc inner;100;3.43324;2.28284;3.70677
1097;calc wait;100;0.340372;0.0640212;1.70233
1097;calc bound;100;0.0787035;0.0384878;0.129181
1097;calc iter;100;3.85498;3.68613;4.14638
1097;total;1;415.599;415.599;415.599
1098;calc total;1;387.32;387.32;387.32
1098;calc update async;100;0.000592267;2.102e-05;0.0552527
1098;calc inner;100;3.48863;2.80218;3.71587
1098;calc wait;100;0.270057;0.0734691;1.17752
1098;calc bound;100;0.0856409;0.0248184;0.157141
1098;calc iter;100;3.85461;3.68845;4.14338
1098;total;1;415.903;415.903;415.903
1099;calc total;1;387.276;387.276;387.276
1099;calc update async;100;0.00075707;1.997e-05;0.0714315
1099;calc inner;100;3.50624;3.07566;3.69808
1099;calc wait;100;0.244078;0.0750095;0.714467
1099;calc bound;100;0.0923182;0.0264793;0.127931
1099;calc iter;100;3.8552;3.65114;4.01184
1099;total;1;415.899;415.899;415.899
1100;calc total;1;387.233;387.233;387.233
1100;calc update async;100;0.000736562;2.008e-05;0.0697207
1100;calc inner;100;3.51846;2.47427;3.6765
1100;calc wait;100;0.248251;0.0720803;1.39098
1100;calc bound;100;0.0853322;0.0383734;0.132668
1100;calc iter;100;3.85486;3.64658;4.01677
1100;total;1;415.835;415.835;415.835
1101;calc total;1;387.233;387.233;387.233
1101;calc update async;100;0.000738415;2.32e-05;0.0697314
1101;calc inner;100;3.5506;3.13412;3.67751
1101;calc wait;100;0.216901;0.053602;0.634346
1101;calc bound;100;0.0836609;0.0431067;0.123965
1101;calc iter;100;3.85486;3.54962;4.0622
1101;total;1;415.871;415.871;415.871
1102;calc total;1;387.187;387.187;387.187
1102;calc update async;100;0.000605163;2.148e-05;0.0560027
1102;calc inner;100;3.55292;3.00833;3.70048
1102;calc wait;100;0.207922;0.070498;0.872349
1102;calc bound;100;0.088914;0.046821;0.131485
1102;calc iter;100;3.85438;3.58389;4.04332
1102;total;1;415.957;415.957;415.957
1103;calc total;1;387.141;387.141;387.141
1103;calc update async;100;0.00035998;2.519e-05;0.031371
1103;calc inner;100;3.54575;3.02454;3.7006
1103;calc wait;100;0.217877;0.0576841;0.985623
1103;calc bound;100;0.0890535;0.0247871;0.128202
1103;calc iter;100;3.85417;3.61439;4.0696
1103;total;1;415.778;415.778;415.778
1104;calc total;1;387.32;387.32;387.32
1104;calc update async;100;0.000598313;1.86e-05;0.0553106
1104;calc inner;100;3.33627;2.79314;3.62176
1104;calc wait;100;0.432217;0.0732159;1.03055
1104;calc bound;100;0.0839433;0.0287225;0.120827
1104;calc iter;100;3.8549;3.68577;4.00888
1104;total;1;415.593;415.593;415.593
1105;calc total;1;387.32;387.32;387.32
1105;calc update async;100;0.000585184;1.8489e-05;0.0553125
1105;calc inner;100;3.10029;1.90129;3.60818
1105;calc wait;100;0.691144;0.104969;2.01182
1105;calc bound;100;0.0590383;0.0246946;0.139656
1105;calc iter;100;3.85509;3.60658;3.99525
1105;total;1;415.71;415.71;415.71
1106;calc total;1;387.32;387.32;387.32
1106;calc update async;100;0.000595195;1.678e-05;0.0554425
1106;calc inner;100;3.30436;2.6193;3.63095
1106;calc wait;100;0.478413;0.0890877;1.40852
1106;calc bound;100;0.0691724;0.0265201;0.120897
1106;calc iter;100;3.85518;3.57495;4.07807
1106;total;1;415.403;415.403;415.403
1107;calc total;1;387.276;387.276;387.276
1107;calc update async;100;0.000811216;2.315e-05;0.0762466
1107;calc inner;100;3.35377;2.98487;3.63515
1107;calc wait;100;0.413579;0.112756;0.792955
1107;calc bound;100;0.0850459;0.0386409;0.114471
1107;calc iter;100;3.85463;3.68327;3.96044
1107;total;1;415.799;415.799;415.799
1108;calc total;1;387.32;387.32;387.32
1108;calc update async;100;0.000597131;1.9039e-05;0.0554337
1108;calc inner;100;3.38423;3.03592;3.61939
1108;calc wait;100;0.389016;0.168493;0.844031
1108;calc bound;100;0.0794816;0.0261833;0.123082
1108;calc iter;100;3.85513;3.66466;4.0262
1108;total;1;415.578;415.578;415.578
1109;calc total;1;387.32;387.32;387.32
1109;calc update async;100;0.000590683;1.929e-05;0.0554331
1109;calc inner;100;3.37898;2.61696;3.61778
1109;calc wait;100;0.395859;0.113279;1.25465
1109;calc bound;100;0.0751281;0.0426088;0.110096
1109;calc iter;100;3.8541;3.57326;4.02294
1109;total;1;415.689;415.689;415.689
1110;calc total;1;387.276;387.276;387.276
1110;calc update async;100;0.000801583;1.669e-05;0.0760738
1110;calc inner;100;3.36649;2.01333;3.60554
1110;calc wait;100;0.405794;0.154474;1.94963
1110;calc bound;100;0.0768677;0.0250744;0.116799
1110;calc iter;100;3.85396;3.64087;4.13315
1110;total;1;415.297;415.297;415.297
1111;calc total;1;387.182;387.182;387.182
1111;calc update async;100;0.000608446;1.846e-05;0.0564211
1111;calc inner;100;3.37671;3.01102;3.63051
1111;calc wait;100;0.387207;0.110045;0.916227
1111;calc bound;100;0.0863375;0.0342428;0.147828
1111;calc iter;100;3.85376;3.60814;4.11609
1111;total;1;415.383;415.383;415.383
1112;calc total;1;387.309;387.309;387.309
1112;calc update async;100;0.000667687;2.4519e-05;0.0626806
1112;calc inner;100;3.42381;2.94811;3.62579
1112;calc wait;100;0.353795;0.128617;0.766271
1112;calc bound;100;0.0826318;0.02558;0.108429
1112;calc iter;100;3.86095;3.66754;4.01483
1112;total;1;415.339;415.339;415.339
1113;calc total;1;387.309;387.309;387.309
1113;calc update async;100;0.000661636;2.344e-05;0.0627216
1113;calc inner;100;3.36265;2.70637;3.6156
1113;calc wait;100;0.433414;0.0543778;0.970637
1113;calc bound;100;0.0636428;0.0263988;0.0955259
1113;calc iter;100;3.86088;3.71218;4.00869
1113;total;1;415.317;415.317;415.317
1114;calc total;1;387.275;387.275;387.275
1114;calc update async;100;0.000753903;2.482e-05;0.0710852
1114;calc inner;100;3.4122;2.60637;3.63372
1114;calc wait;100;0.366683;0.157787;1.18251
1114;calc bound;100;0.081477;0.0249987;0.107302
1114;calc iter;100;3.86112;3.73455;4.03126
1114;total;1;415.429;415.429;415.429
1115;calc total;1;387.275;387.275;387.275
1115;calc update async;100;0.000754379;2.836e-05;0.0710131
1115;calc inner;100;3.41106;2.9525;3.60627
1115;calc wait;100;0.356331;0.149655;0.771529
1115;calc bound;100;0.0926236;0.0261504;0.115873
1115;calc iter;100;3.86093;3.72558;4.01943
1115;total;1;415.326;415.326;415.326
1116;calc total;1;387.173;387.173;387.173
1116;calc update async;100;0.000536832;2.884e-05;0.0493767
1116;calc inner;100;3.41847;2.6768;3.6317
1116;calc wait;100;0.354597;0.147412;1.1091
1116;calc bound;100;0.0847558;0.0247391;0.106604
1116;calc iter;100;3.85837;3.59337;4.00203
1116;total;1;415.383;415.383;415.383
1117;calc total;1;387.173;387.173;387.173
1117;calc update async;100;0.000531254;1.908e-05;0.0495479
1117;calc inner;100;3.25803;0.743206;3.62918
1117;calc wait;100;0.529775;0.134535;3.12044
1117;calc bound;100;0.0683972;0.0246528;0.108874
1117;calc iter;100;3.85673;3.62389;4.08503
1117;total;1;415.487;415.487;415.487
1118;calc total;1;387.141;387.141;387.141
1118;calc update async;100;0.000331841;2.279e-05;0.0292885
1118;calc inner;100;3.42695;2.70365;3.64735
1118;calc wait;100;0.357611;0.13992;1.12725
1118;calc bound;100;0.0738479;0.0253286;0.0948298
1118;calc iter;100;3.85875;3.66456;3.96623
1118;total;1;415.388;415.388;415.388
1119;calc total;1;387.092;387.092;387.092
1119;calc update async;100;0.000197534;2.038e-05;0.0154547
1119;calc inner;100;3.40655;2.70405;3.64049
1119;calc wait;100;0.361207;0.134301;1.09009
1119;calc bound;100;0.090553;0.0268081;0.115257
1119;calc iter;100;3.85852;3.55582;4.00197
1119;total;1;415.369;415.369;415.369
1120;calc total;1;387.293;387.293;387.293
1120;calc update async;100;0.000381564;1.749e-05;0.0337193
1120;calc inner;100;3.50936;2.87707;3.68351
1120;calc wait;100;0.263444;0.0769811;1.13151
1120;calc bound;100;0.0857321;0.0250863;0.121602
1120;calc iter;100;3.86189;3.67923;4.11601
1120;total;1;415.383;415.383;415.383
1121;calc total;1;387.293;387.293;387.293
1121;calc update async;100;0.00037139;1.456e-05;0.0336738
1121;calc inner;100;3.44261;1.79356;3.68799
1121;calc wait;100;0.345898;0.0791373;2.26676
1121;calc bound;100;0.0713486;0.0248276;0.14007
1121;calc iter;100;3.86266;3.65773;4.10488
1121;total;1;415.5;415.5;415.5
1122;calc total;1;387.293;387.293;387.293
1122;calc update async;100;0.000377607;2.056e-05;0.0337247
1122;calc inner;100;3.48935;2.96065;3.65027
1122;calc wait;100;0.273934;0.104738;0.905585
1122;calc bound;100;0.097038;0.0263734;0.156219
1122;calc iter;100;3.86351;3.63064;3.99629
1122;total;1;415.914;415.914;415.914
1123;calc total;1;387.259;387.259;387.259
1123;calc update async;100;0.000439863;2.759e-05;0.0393704
1123;calc inner;100;3.52203;2.99133;3.6955
1123;calc wait;100;0.240202;0.0715998;0.777253
1123;calc bound;100;0.0952082;0.0480005;0.148164
1123;calc iter;100;3.86265;3.70045;3.98576
1123;total;1;415.921;415.921;415.921
1124;calc total;1;387.293;387.293;387.293
1124;calc update async;100;0.000375514;1.7929e-05;0.0337502
1124;calc inner;100;3.48595;2.95922;3.64948
1124;calc wait;100;0.282547;0.0532858;0.941795
1124;calc bound;100;0.0896867;0.0325735;0.158334
1124;calc iter;100;3.86181;3.67186;4.09663
1124;total;1;415.398;415.398;415.398
1125;calc total;1;387.292;387.292;387.292
1125;calc update async;100;0.00037328;1.696e-05;0.0337476
1125;calc inner;100;3.4675;2.99253;3.65732
1125;calc wait;100;0.315984;0.104311;0.868692
1125;calc bound;100;0.0754314;0.0442926;0.132494
1125;calc iter;100;3.86112;3.67811;4.0291
1125;total;1;415.396;415.396;415.396
1126;calc total;1;387.259;387.259;387.259
1126;calc update async;100;0.000418938;1.758e-05;0.0379033
1126;calc inner;100;3.46124;1.70476;3.66951
1126;calc wait;100;0.307235;0.0816629;2.3342
1126;calc bound;100;0.0909915;0.0297001;0.152248
1126;calc iter;100;3.86214;3.59129;4.07082
1126;total;1;415.385;415.385;415.385
1127;calc total;1;387.182;387.182;387.182
1127;calc update async;100;0.000430017;2.148e-05;0.0388731
1127;calc inner;100;3.4886;3.00048;3.66315
1127;calc wait;100;0.266337;0.0827789;0.855363
1127;calc bound;100;0.102889;0.0301495;0.159993
1127;calc iter;100;3.86151;3.6718;4.04174
1127;total;1;415.935;415.935;415.935
1128;calc total;1;387.292;387.292;387.292
1128;calc update async;100;0.000376701;1.917e-05;0.0337062
1128;calc inner;100;3.53068;2.72512;3.6987
1128;calc wait;100;0.242536;0.0938546;1.1233
1128;calc bound;100;0.0851195;0.0278076;0.131584
1128;calc iter;100;3.8638;3.64247;4.13043
1128;total;1;415.374;415.374;415.374
1129;calc total;1;387.292;387.292;387.292
1129;calc update async;100;0.000369923;1.9e-05;0.0337093
1129;calc inner;100;3.44215;1.36271;3.69376
1129;calc wait;100;0.333242;0.0708244;2.54283
1129;calc bound;100;0.076181;0.0270117;0.121129
1129;calc iter;100;3.86358;3.49787;4.15603
1129;total;1;415.375;415.375;415.375
1130;calc total;1;387.292;387.292;387.292
1130;calc update async;100;0.000382128;2.763e-05;0.0337721
1130;calc inner;100;3.53123;2.91116;3.69351
1130;calc wait;100;0.236076;0.0856923;0.719417
1130;calc bound;100;0.0943581;0.0267035;0.163504
1130;calc iter;100;3.86385;3.55293;4.10319
1130;total;1;415.357;415.357;415.357
1131;calc total;1;387.259;387.259;387.259
1131;calc update async;100;0.000409269;2.298e-05;0.0369187
1131;calc inner;100;3.54548;2.80606;3.70247
1131;calc wait;100;0.226344;0.0778937;1.34984
1131;calc bound;100;0.086717;0.0360714;0.161269
1131;calc iter;100;3.86341;3.54393;4.24976
1131;total;1;415.891;415.891;415.891
1132;calc total;1;387.227;387.227;387.227
1132;calc update async;100;0.000397182;1.83e-05;0.0358723
1132;calc inner;100;3.51674;2.47858;3.66456
1132;calc wait;100;0.255802;0.0483641;1.54198
1132;calc bound;100;0.0863935;0.0397043;0.130754
1132;calc iter;100;3.86273;3.60577;4.18526
1132;total;1;415.861;415.861;415.861
1133;calc total;1;387.227;387.227;387.227
1133;calc update async;100;0.000397709;1.83e-05;0.0358289
1133;calc inner;100;3.53363;3.07804;3.65644
1133;calc wait;100;0.228364;0.0721374;0.768232
1133;calc bound;100;0.0885536;0.0363981;0.137275
1133;calc iter;100;3.86223;3.60205;4.02113
1133;total;1;415.411;415.411;415.411
1134;calc total;1;387.182;387.182;387.182
1134;calc update async;100;0.000412534;2.358e-05;0.0373135
1134;calc inner;100;3.54677;2.33367;3.70161
1134;calc wait;100;0.218261;0.0669208;1.87628
1134;calc bound;100;0.0888326;0.0367735;0.123707
1134;calc iter;100;3.86244;3.53093;4.3086
1134;total;1;415.454;415.454;415.454
1135;calc total;1;387.133;387.133;387.133
1135;calc update async;100;0.000274356;3.1849e-05;0.0229741
1135;calc inner;100;3.54383;3.13216;3.68807
1135;calc wait;100;0.218565;0.0821078;0.666178
1135;calc bound;100;0.0965936;0.0710896;0.165956
1135;calc iter;100;3.86189;3.61672;4.01443
1135;total;1;415.477;415.477;415.477
1136;calc total;1;387.268;387.268;387.268
1136;calc update async;100;0.00035172;1.707e-05;0.0315052
1136;calc inner;100;3.01212;0.506157;3.63692
1136;calc wait;100;0.775314;0.0466492;3.79055
1136;calc bound;100;0.0681937;0.0267002;0.118216
1136;calc iter;100;3.86128;3.0843;4.4936
1136;total;1;415.369;415.369;415.369
1137;calc total;1;387.268;387.268;387.268
1137;calc update async;100;0.000347754;1.4789e-05;0.0314588
1137;calc inner;100;2.84661;0.502124;3.63424
1137;calc wait;100;0.949473;0.0597337;3.79868
1137;calc bound;100;0.0616199;0.0247371;0.122655
1137;calc iter;100;3.86192;3.0315;4.52777
1137;total;1;415.369;415.369;415.369
1138;calc total;1;387.268;387.268;387.268
1138;calc update async;100;0.000358997;2.1129e-05;0.0315203
1138;calc inner;100;3.13356;1.77642;3.64804
1138;calc wait;100;0.635799;0.110029;2.11766
1138;calc bound;100;0.0887848;0.0247968;0.128457
1138;calc iter;100;3.86274;3.52582;4.16553
1138;total;1;415.798;415.798;415.798
1139;calc total;1;387.258;387.258;387.258
1139;calc update async;100;0.000443456;1.9e-05;0.0398792
1139;calc inner;100;3.15496;1.77842;3.6454
1139;calc wait;100;0.617072;0.0721904;2.10244
1139;calc bound;100;0.0819941;0.0265233;0.1198
1139;calc iter;100;3.86213;3.5472;4.18509
1139;total;1;415.774;415.774;415.774
1140;calc total;1;387.263;387.263;387.263
1140;calc update async;100;0.000351179;1.7009e-05;0.0306262
1140;calc inner;100;3.07121;0.488319;3.61502
1140;calc wait;100;0.709722;0.0902385;3.54057
1140;calc bound;100;0.0757384;0.0251529;0.130984
1140;calc iter;100;3.86128;3.40491;4.38624
1140;total;1;415.849;415.849;415.849
1141;calc total;1;387.258;387.258;387.258
1141;calc update async;100;0.000341237;1.736e-05;0.0309682
1141;calc inner;100;3.00837;0.772294;3.61341
1141;calc wait;100;0.787211;0.0429644;3.46659
1141;calc bound;100;0.0604989;0.0247155;0.125679
1141;calc iter;100;3.86074;3.31262;4.28722
1141;total;1;415.306;415.306;415.306
1142;calc total;1;387.258;387.258;387.258
1142;calc update async;100;0.000422391;1.6929e-05;0.037903
1142;calc inner;100;3.13748;0.608996;3.61425
1142;calc wait;100;0.640456;0.186553;3.90386
1142;calc bound;100;0.0774659;0.029035;0.136922
1142;calc iter;100;3.86178;3.46604;4.60374
1142;total;1;415.43;415.43;415.43
1143;calc total;1;387.181;387.181;387.181
1143;calc update async;100;0.000457778;1.566e-05;0.0410289
1143;calc inner;100;3.17981;2.26749;3.58536
1143;calc wait;100;0.585518;0.152391;1.7347
1143;calc bound;100;0.0901102;0.0303786;0.122214
1143;calc iter;100;3.86119;3.41767;4.14663
1143;total;1;415.857;415.857;415.857
1144;calc total;1;387.236;387.236;387.236
1144;calc update async;100;0.00035909;1.494e-05;0.0323938
1144;calc inner;100;2.96033;0.501029;3.66167
1144;calc wait;100;0.8285;0.0554524;4.07428
1144;calc bound;100;0.0674063;0.0250591;0.113377
1144;calc iter;100;3.85991;3.23622;4.67857
1144;total;1;415.835;415.835;415.835
1145;calc total;1;387.236;387.236;387.236
1145;calc update async;100;0.000358946;1.592e-05;0.0323623
1145;calc inner;100;3.08216;0.46315;3.65896
1145;calc wait;100;0.704088;0.0425077;3.61614
1145;calc bound;100;0.0687288;0.0247925;0.107538
1145;calc iter;100;3.85949;3.39851;4.33209
1145;total;1;415.849;415.849;415.849
1146;calc total;1;387.232;387.232;387.232
1146;calc update async;100;0.000415728;1.975e-05;0.0374384
1146;calc inner;100;3.2136;2.4281;3.66799
1146;calc wait;100;0.562658;0.111915;1.52832
1146;calc bound;100;0.0801796;0.0251821;0.103274
1146;calc iter;100;3.86059;3.64228;4.2724
1146;total;1;415.849;415.849;415.849
1147;calc total;1;387.232;387.232;387.232
1147;calc update async;100;0.000418349;2.425e-05;0.0374158
1147;calc inner;100;3.21594;2.436;3.66848
1147;calc wait;100;0.551401;0.126839;1.547
1147;calc bound;100;0.088528;0.054005;0.108891
1147;calc iter;100;3.86047;3.6304;4.19551
1147;total;1;415.393;415.393;415.393
1148;calc total;1;387.209;387.209;387.209
1148;calc update async;100;0.000397327;1.8479e-05;0.0359367
1148;calc inner;100;3.21796;2.23496;3.65356
1148;calc wait;100;0.557777;0.0898666;1.83871
1148;calc bound;100;0.0791498;0.0291254;0.109843
1148;calc iter;100;3.85958;3.45548;4.2372
1148;total;1;415.297;415.297;415.297
1149;calc total;1;387.209;387.209;387.209
1149;calc update async;100;0.000393781;1.773e-05;0.0358702
1149;calc inner;100;3.03898;1.4476;3.6534
1149;calc wait;100;0.748125;0.114192;2.35779
1149;calc bound;100;0.0677199;0.0248824;0.104182
1149;calc iter;100;3.86025;3.61778;4.17493
1149;total;1;415.872;415.872;415.872
1152;calc total;1;387.369;387.369;387.369
1152;calc update async;100;0.000183627;1.894e-05;0.0139459
1152;calc inner;100;2.94753;2.01795;3.49975
1152;calc wait;100;0.83712;0.128973;2.14611
1152;calc bound;100;0.0733047;0.0257347;0.105791
1152;calc iter;100;3.85853;3.56777;4.25504
1152;total;1;415.859;415.859;415.859
1153;calc total;1;387.336;387.336;387.336
1153;calc update async;100;0.000103035;1.5369e-05;0.00651922
1153;calc inner;100;3.0088;2.25116;3.50505
1153;calc wait;100;0.785302;0.208703;1.82424
1153;calc bound;100;0.0638589;0.0249207;0.111899
1153;calc iter;100;3.85812;3.61233;4.12042
1153;total;1;415.785;415.785;415.785
1154;calc total;1;387.336;387.336;387.336
1154;calc update async;100;0.000105005;2.045e-05;0.00646197
1154;calc inner;100;3.04936;2.36173;3.51297
1154;calc wait;100;0.737672;0.177955;1.39652
1154;calc bound;100;0.071076;0.0271054;0.105389
1154;calc iter;100;3.85829;3.69298;4.0533
1154;total;1;415.856;415.856;415.856
1155;calc total;1;387.202;387.202;387.202
1155;calc update async;100;0.000172164;2.256e-05;0.0127263
1155;calc inner;100;3.05188;2.34857;3.48658
1155;calc wait;100;0.716282;0.224764;1.39997
1155;calc bound;100;0.0884751;0.0316338;0.114537
1155;calc iter;100;3.85686;3.60056;4.02784
1155;total;1;415.864;415.864;415.864
1156;calc total;1;387.329;387.329;387.329
1156;calc update async;100;0.000231084;1.5469e-05;0.0195595
1156;calc inner;100;2.7336;1.55332;3.47756
1156;calc wait;100;1.0632;0.19085;2.52202
1156;calc bound;100;0.0617013;0.0247278;0.110228
1156;calc iter;100;3.8589;3.55759;4.28027
1156;total;1;415.902;415.902;415.902
1157;calc total;1;387.316;387.316;387.316
1157;calc update async;100;0.000202417;1.224e-05;0.017501
1157;calc inner;100;2.43398;0.546595;3.48297
1157;calc wait;100;1.37864;0.237379;3.48031
1157;calc bound;100;0.0452157;0.0246668;0.0901567
1157;calc iter;100;3.85846;3.58488;4.11748
1157;total;1;415.896;415.896;415.896
1158;calc total;1;387.202;387.202;387.202
1158;calc update async;100;0.000158906;1.77e-05;0.0122193
1158;calc inner;100;2.57434;0.724176;3.46845
1158;calc wait;100;1.21855;0.177268;3.20659
1158;calc bound;100;0.063917;0.0248487;0.114086
1158;calc iter;100;3.85774;3.62543;4.14904
1158;total;1;415.901;415.901;415.901
1159;calc total;1;387.058;387.058;387.058
1159;calc update async;100;0.000152969;1.63e-05;0.0114033
1159;calc inner;100;2.79585;1.62375;3.47088
1159;calc wait;100;0.995039;0.16441;2.31131
1159;calc bound;100;0.0645186;0.0252908;0.10936
1159;calc iter;100;3.856;3.52893;4.18738
1159;total;1;415.902;415.902;415.902
1160;calc total;1;387.336;387.336;387.336
1160;calc update async;100;6.62061e-05;2.326e-05;0.00244503
1160;calc inner;100;3.18031;2.67103;3.49522
1160;calc wait;100;0.597356;0.291976;1.26891
1160;calc bound;100;0.0819624;0.0325862;0.105844
1160;calc iter;100;3.85991;3.52813;4.00785
1160;total;1;415.86;415.86;415.86
1161;calc total;1;387.336;387.336;387.336
1161;calc update async;100;6.33701e-05;2.8249e-05;0.00230467
1161;calc inner;100;3.21631;2.81689;3.52433
1161;calc wait;100;0.567086;0.256141;0.944561
1161;calc bound;100;0.0759378;0.026571;0.106033
1161;calc iter;100;3.85953;3.5537;4.00532
1161;total;1;415.626;415.626;415.626
1162;calc total;1;387.335;387.335;387.335
1162;calc update async;100;0.000106804;2.667e-05;0.0066685
1162;calc inner;100;3.22315;2.82116;3.54804
1162;calc wait;100;0.560401;0.246058;0.924899
1162;calc bound;100;0.0758629;0.0263959;0.110514
1162;calc iter;100;3.85956;3.56333;4.02333
1162;total;1;415.377;415.377;415.377
1163;calc total;1;387.2;387.2;387.2
1163;calc update async;100;0.000160452;2.987e-05;0.0117665
1163;calc inner;100;3.16879;2.731;3.51029
1163;calc wait;100;0.593899;0.225518;0.994162
1163;calc bound;100;0.0958472;0.0300941;0.116238
1163;calc iter;100;3.85875;3.51332;3.99122
1163;total;1;415.638;415.638;415.638
1164;calc total;1;387.16;387.16;387.16
1164;calc update async;100;6.14036e-05;2.372e-05;0.00174444
1164;calc inner;100;3.1542;2.7692;3.52852
1164;calc wait;100;0.62748;0.171667;0.971148
1164;calc bound;100;0.0766892;0.0282533;0.0999578
1164;calc iter;100;3.85844;3.5933;4.06302
1164;total;1;415.76;415.76;415.76
1165;calc total;1;387.16;387.16;387.16
1165;calc update async;100;5.10958e-05;1.7079e-05;0.00191993
1165;calc inner;100;3.06397;2.09761;3.51418
1165;calc wait;100;0.739709;0.16003;1.90832
1165;calc bound;100;0.0544012;0.0247317;0.0940914
1165;calc iter;100;3.85813;3.57235;4.0679
1165;total;1;415.418;415.418;415.418
1166;calc total;1;387.058;387.058;387.058
1166;calc update async;100;0.000147705;1.7259e-05;0.0112974
1166;calc inner;100;3.12535;2.56502;3.52835
1166;calc wait;100;0.663694;0.11264;1.37732
1166;calc bound;100;0.0682562;0.0247225;0.11222
1166;calc iter;100;3.85745;3.52473;3.99849
1166;total;1;415.918;415.918;415.918
1167;calc total;1;386.983;386.983;386.983
1167;calc update async;100;7.39465e-05;2.942e-05;0.00313897
1167;calc inner;100;3.17608;2.7712;3.47028
1167;calc wait;100;0.598724;0.149526;0.969401
1167;calc bound;100;0.0815575;0.033321;0.109267
1167;calc iter;100;3.85645;3.54429;3.966
1167;total;1;415.754;415.754;415.754
1168;calc total;1;387.354;387.354;387.354
1168;calc update async;100;0.000109722;1.675e-05;0.00695483
1168;calc inner;100;2.97403;0.839332;3.47964
1168;calc wait;100;0.812595;0.294958;3.14183
1168;calc bound;100;0.0700632;0.0248913;0.102091
1168;calc iter;100;3.857;3.50213;4.14078
1168;total;1;415.95;415.95;415.95
1169;calc total;1;387.335;387.335;387.335
1169;calc update async;100;8.20942e-05;1.67e-05;0.00472047
1169;calc inner;100;3.03363;2.09677;3.4709
1169;calc wait;100;0.756426;0.333636;2.00614
1169;calc bound;100;0.0662313;0.0248488;0.108493
1169;calc iter;100;3.85667;3.71784;4.16686
1169;total;1;415.397;415.397;415.397
1170;calc total;1;387.335;387.335;387.335
1170;calc update async;100;8.71536e-05;1.757e-05;0.00463522
1170;calc inner;100;3.07845;1.69132;3.47363
1170;calc wait;100;0.700187;0.318179;2.22147
1170;calc bound;100;0.0778052;0.0251814;0.109661
1170;calc iter;100;3.85676;3.49362;4.04801
1170;total;1;415.335;415.335;415.335
1171;calc total;1;387.197;387.197;387.197
1171;calc update async;100;0.000191122;2.463e-05;0.0144136
1171;calc inner;100;3.08602;2.15933;3.46913
1171;calc wait;100;0.680525;0.308874;1.5014
1171;calc bound;100;0.0885331;0.0272497;0.108883
1171;calc iter;100;3.85547;3.71811;3.964
1171;total;1;415.726;415.726;415.726
1172;calc total;1;387.326;387.326;387.326
1172;calc update async;100;0.000219331;1.54e-05;0.0185003
1172;calc inner;100;2.86713;1.23639;3.50211
1172;calc wait;100;0.921281;0.142229;3.0515
1172;calc bound;100;0.0663385;0.0255459;0.109187
1172;calc iter;100;3.85512;3.54635;4.34619
1172;total;1;415.461;415.461;415.461
1173;calc total;1;387.316;387.316;387.316
1173;calc update async;100;0.00020057;1.495e-05;0.0166972
1173;calc inner;100;2.74065;0.488817;3.50102
1173;calc wait;100;1.05425;0.118902;3.9686
1173;calc bound;100;0.0568192;0.0248416;0.0985398
1173;calc iter;100;3.85245;3.2969;4.49919
1173;total;1;415.427;415.427;415.427
1174;calc total;1;387.197;387.197;387.197
1174;calc update async;100;0.000170061;1.633e-05;0.0131414
1174;calc inner;100;2.87663;0.690613;3.46191
1174;calc wait;100;0.903124;0.0960956;3.686
1174;calc bound;100;0.0738226;0.0250973;0.110448
1174;calc iter;100;3.8539;3.40996;4.41717
1174;total;1;415.79;415.79;415.79
1175;calc total;1;387.056;387.056;387.056
1175;calc update async;100;0.000158408;2.207e-05;0.0112831
1175;calc inner;100;3.00686;1.3601;3.49159
1175;calc wait;100;0.763337;0.223709;2.61864
1175;calc bound;100;0.0817994;0.0287111;0.106597
1175;calc iter;100;3.8523;3.55277;4.27038
1175;total;1;415.683;415.683;415.683
1176;calc total;1;387.243;387.243;387.243
1176;calc update async;100;8.4263e-05;1.976e-05;0.00473539
1176;calc inner;100;3.11565;1.77803;3.51111
1176;calc wait;100;0.669023;0.160978;2.14482
1176;calc bound;100;0.0718499;0.0248403;0.0990668
1176;calc iter;100;3.85661;3.50669;4.2227
1176;total;1;415.371;415.371;415.371
1177;calc total;1;387.243;387.243;387.243
1177;calc update async;100;8.01734e-05;1.5979e-05;0.00460331
1177;calc inner;100;3.06281;1.28591;3.51125
1177;calc wait;100;0.729617;0.25545;2.6554
1177;calc bound;100;0.0636401;0.0248661;0.129128
1177;calc iter;100;3.85617;3.51662;4.24833
1177;total;1;415.393;415.393;415.393
1178;calc total;1;387.197;387.197;387.197
1178;calc update async;100;0.000157365;1.55e-05;0.0116329
1178;calc inner;100;3.11068;1.58642;3.51373
1178;calc wait;100;0.666361;0.240769;2.4935
1178;calc bound;100;0.0789463;0.0248812;0.113523
1178;calc iter;100;3.85615;3.51789;4.31081
1178;total;1;415.699;415.699;415.699
1179;calc total;1;387.197;387.197;387.197
1179;calc update async;100;0.000161543;2.4699e-05;0.0118
1179;calc inner;100;3.18207;2.28541;3.51353
1179;calc wait;100;0.587926;0.286777;1.46074
1179;calc bound;100;0.0859948;0.0292039;0.128398
1179;calc iter;100;3.85616;3.53859;4.26019
1179;total;1;415.73;415.73;415.73
1180;calc total;1;387.051;387.051;387.051
1180;calc update async;100;0.000126346;1.876e-05;0.00886962
1180;calc inner;100;3.11996;1.45072;3.52545
1180;calc wait;100;0.66208;0.0430483;2.65335
1180;calc bound;100;0.0711016;0.0260387;0.102629
1180;calc iter;100;3.85328;3.2983;4.33228
1180;total;1;415.988;415.988;415.988
1181;calc total;1;387.051;387.051;387.051
1181;calc update async;100;0.00012636;1.621e-05;0.00883898
1181;calc inner;100;2.96323;0.464502;3.5113
1181;calc wait;100;0.818163;0.0537856;4.05864
1181;calc bound;100;0.0701301;0.0247744;0.104351
1181;calc iter;100;3.85168;2.74282;4.63049
1181;total;1;415.858;415.858;415.858
1182;calc total;1;386.982;386.982;386.982
1182;calc update async;100;6.84397e-05;1.575e-05;0.00296936
1182;calc inner;100;2.99049;0.464152;3.54178
1182;calc wait;100;0.781146;0.123743;3.94329
1182;calc bound;100;0.0762754;0.0249476;0.126502
1182;calc iter;100;3.84823;3.32344;4.45345
1182;total;1;415.98;415.98;415.98
1183;calc total;1;386.946;386.946;386.946
1183;calc update async;100;6.68323e-05;1.448e-05;0.00258901
1183;calc inner;100;3.05111;1.33911;3.48138
1183;calc wait;100;0.720318;0.0484934;2.66963
1183;calc bound;100;0.0807381;0.0252116;0.108307
1183;calc iter;100;3.85228;3.32417;4.34364
1183;total;1;415.921;415.921;415.921
1184;calc total;1;387.33;387.33;387.33
1184;calc update async;100;0.000305038;1.383e-05;0.0273504
1184;calc inner;100;2.8847;1.09611;3.49002
1184;calc wait;100;0.906671;0.100675;2.94687
1184;calc bound;100;0.0597313;0.0249051;0.102213
1184;calc iter;100;3.85161;3.41264;4.23142
1184;total;1;415.265;415.265;415.265
1185;calc total;1;387.33;387.33;387.33
1185;calc update async;100;0.000318271;1.315e-05;0.0289815
1185;calc inner;100;2.66133;0.498545;3.50515
1185;calc wait;100;1.13158;0.0817077;4.0173
1185;calc bound;100;0.0557323;0.024921;0.098451
1185;calc iter;100;3.84959;3.41465;4.54256
1185;total;1;415.566;415.566;415.566
1186;calc total;1;387.33;387.33;387.33
1186;calc update async;100;0.00032463;1.445e-05;0.0290323
1186;calc inner;100;2.9691;1.68133;3.50057
1186;calc wait;100;0.810876;0.167757;2.25257
1186;calc bound;100;0.0695277;0.0249772;0.108028
1186;calc iter;100;3.85054;3.55616;4.099
1186;total;1;415.504;415.504;415.504
1187;calc total;1;387.194;387.194;387.194
1187;calc update async;100;0.000135758;1.629e-05;0.009486
1187;calc inner;100;3.02322;1.75941;3.49289
1187;calc wait;100;0.748475;0.16511;2.13177
1187;calc bound;100;0.0783914;0.0251071;0.107096
1187;calc iter;100;3.85052;3.65927;4.10308
1187;total;1;415.301;415.301;415.301
1188;calc total;1;387.325;387.325;387.325
1188;calc update async;100;0.000302614;1.5539e-05;0.0263618
1188;calc inner;100;3.08517;1.99291;3.49043
1188;calc wait;100;0.691302;0.168945;1.9196
1188;calc bound;100;0.0761733;0.0251553;0.114806
1188;calc iter;100;3.8534;3.60834;4.08249
1188;total;1;415.325;415.325;415.325
1189;calc total;1;387.313;387.313;387.313
1189;calc update async;100;0.000254096;1.611e-05;0.021778
1189;calc inner;100;2.99792;0.523827;3.4801
1189;calc wait;100;0.790342;0.0859224;3.51577
1189;calc bound;100;0.063379;0.0249146;0.104686
1189;calc iter;100;3.85211;3.41042;4.35536
1189;total;1;415.612;415.612;415.612
1190;calc total;1;387.193;387.193;387.193
1190;calc update async;100;0.000131877;1.627e-05;0.00909221
1190;calc inner;100;3.13792;2.43218;3.50745
1190;calc wait;100;0.630346;0.1763;1.54391
1190;calc bound;100;0.0826894;0.0269941;0.107269
1190;calc iter;100;3.85141;3.62695;4.20201
1190;total;1;415.375;415.375;415.375
1191;calc total;1;387.056;387.056;387.056
1191;calc update async;100;0.000204452;1.408e-05;0.0162165
1191;calc inner;100;3.13727;2.47795;3.45254
1191;calc wait;100;0.631002;0.199438;1.31409
1191;calc bound;100;0.0817452;0.0255563;0.115788
1191;calc iter;100;3.85063;3.56023;4.10628
1191;total;1;415.546;415.546;415.546
1192;calc total;1;387.334;387.334;387.334
1192;calc update async;100;0.000232813;1.497e-05;0.0191902
1192;calc inner;100;2.95751;0.564907;3.49082
1192;calc wait;100;0.823842;0.260831;3.75534
1192;calc bound;100;0.0720917;0.024874;0.115998
1192;calc iter;100;3.85394;3.4639;4.51717
1192;total;1;415.93;415.93;415.93
1193;calc total;1;387.334;387.334;387.334
1193;calc update async;100;0.000227202;1.663e-05;0.0192093
1193;calc inner;100;2.88565;0.481056;3.50276
1193;calc wait;100;0.907342;0.16216;3.94007
1193;calc bound;100;0.0590314;0.024818;0.104179
1193;calc iter;100;3.85271;3.33892;4.44606
1193;total;1;415.63;415.63;415.63
1194;calc total;1;387.33;387.33;387.33
1194;calc update async;100;0.000342904;1.61e-05;0.031111
1194;calc inner;100;3.0867;1.94498;3.49554
1194;calc wait;100;0.705646;0.240807;2.0181
1194;calc bound;100;0.060276;0.0249702;0.112342
1194;calc iter;100;3.85297;3.42001;4.21691
1194;total;1;415.918;415.918;415.918
1195;calc total;1;387.192;387.192;387.192
1195;calc update async;100;0.000133451;2.0589e-05;0.00905001
1195;calc inner;100;3.11982;1.92978;3.50147
1195;calc wait;100;0.651225;0.171049;2.16034
1195;calc bound;100;0.0811224;0.0299979;0.112033
1195;calc iter;100;3.85252;3.55182;4.17535
1195;total;1;415.918;415.918;415.918
1196;calc total;1;387.155;387.155;387.155
1196;calc update async;100;8.04957e-05;1.414e-05;0.00433194
1196;calc inner;100;3.06749;1.16712;3.51856
1196;calc wait;100;0.707254;0.101733;3.05738
1196;calc bound;100;0.078191;0.0249243;0.109789
1196;calc iter;100;3.85302;3.3807;4.4296
1196;total;1;415.388;415.388;415.388
1197;calc total;1;387.155;387.155;387.155
1197;calc update async;100;8.68137e-05;1.518e-05;0.00485139
1197;calc inner;100;3.17149;1.84456;3.51827
1197;calc wait;100;0.608268;0.188054;2.3729
1197;calc bound;100;0.0724312;0.0252625;0.0991216
1197;calc iter;100;3.85228;3.6088;4.30162
1197;total;1;415.737;415.737;415.737
1198;calc total;1;387.056;387.056;387.056
1198;calc update async;100;0.00020303;3.075e-05;0.016062
1198;calc inner;100;3.17948;2.43725;3.50211
1198;calc wait;100;0.585686;0.193669;1.29847
1198;calc bound;100;0.0861775;0.0249462;0.116202
1198;calc iter;100;3.85156;3.47565;4.16498
1198;total;1;415.95;415.95;415.95
1199;calc total;1;386.98;386.98;386.98
1199;calc update async;100;8.62118e-05;2.915e-05;0.00446856
1199;calc inner;100;3.17501;2.45646;3.50783
1199;calc wait;100;0.589508;0.178519;1.31371
1199;calc bound;100;0.0866937;0.0261932;0.108222
1199;calc iter;100;3.8513;3.51552;4.07148
1199;total;1;415.386;415.386;415.386
1200;calc total;1;387.268;387.268;387.268
1200;calc update async;100;0.000182477;1.509e-05;0.0147995
1200;calc inner;100;2.81562;2.07267;3.45033
1200;calc wait;100;0.972069;0.293459;1.96059
1200;calc bound;100;0.0601759;0.0246078;0.122136
1200;calc iter;100;3.84818;3.4977;4.24935
1200;total;1;415.996;415.996;415.996
1201;calc total;1;387.268;387.268;387.268
1201;calc update async;100;0.000176575;1.31e-05;0.0147872
1201;calc inner;100;2.38594;0.477269;3.4834
1201;calc wait;100;1.4054;0.129073;3.6241
1201;calc bound;100;0.0545702;0.0247403;0.111112
1201;calc iter;100;3.84733;3.26484;4.27194
1201;total;1;415.679;415.679;415.679
1202;calc total;1;387.268;387.268;387.268
1202;calc update async;100;0.000183889;1.403e-05;0.0148779
1202;calc inner;100;2.87185;1.5556;3.50573
1202;calc wait;100;0.917261;0.170043;2.64603
1202;calc bound;100;0.0590551;0.0247681;0.110457
1202;calc iter;100;3.84858;3.39238;4.43964
1202;total;1;415.458;415.458;415.458
1203;calc total;1;387.19;387.19;387.19
1203;calc update async;100;0.000125896;1.494e-05;0.0082722
1203;calc inner;100;2.94268;2.1988;3.46214
1203;calc wait;100;0.819028;0.178768;1.74587
1203;calc bound;100;0.0854738;0.0264565;0.122676
1203;calc iter;100;3.8474;3.51556;4.13595
1203;total;1;415.386;415.386;415.386
1204;calc total;1;387.238;387.238;387.238
1204;calc update async;100;7.32277e-05;1.886e-05;0.0035075
1204;calc inner;100;2.97008;1.08258;3.48065
1204;calc wait;100;0.808299;0.20898;3.21963
1204;calc bound;100;0.0702811;0.0249495;0.109799
1204;calc iter;100;3.84883;3.49992;4.35867
1204;total;1;415.828;415.828;415.828
1205;calc total;1;387.19;387.19;387.19
1205;calc update async;100;0.000111974;1.568e-05;0.00786191
1205;calc inner;100;2.9806;0.65245;3.47992
1205;calc wait;100;0.80549;0.147524;3.58778
1205;calc bound;100;0.0611611;0.0252642;0.0992191
1205;calc iter;100;3.84788;3.56837;4.29856
1205;total;1;415.738;415.738;415.738
1206;calc total;1;387.19;387.19;387.19
1206;calc update async;100;0.000119594;1.6239e-05;0.00788533
1206;calc inner;100;3.07553;2.01227;3.47368
1206;calc wait;100;0.687659;0.152149;1.99157
1206;calc bound;100;0.0844192;0.0265363;0.118604
1206;calc iter;100;3.84793;3.52911;4.11285
1206;total;1;415.453;415.453;415.453
1207;calc total;1;387.054;387.054;387.054
1207;calc update async;100;0.000191942;2.2949e-05;0.0147876
1207;calc inner;100;3.09735;2.49319;3.45703
1207;calc wait;100;0.663645;0.200093;1.24603
1207;calc bound;100;0.0856328;0.0260633;0.123179
1207;calc iter;100;3.8469;3.61273;4.07913
1207;total;1;415.73;415.73;415.73
1022;calc total;1;386.914;386.914;386.914
1022;calc update async;100;0.000415518;2.637e-05;0.0373367
1022;calc inner;100;3.57117;1.62513;3.72135
1022;calc wait;100;0.169876;0.063719;2.27014
1022;calc bound;100;0.0912388;0.0249818;0.1297
1022;calc iter;100;3.84894;3.42149;4.02444
1022;total;1;415.376;415.376;415.376
1023;calc total;1;386.91;386.91;386.91
1023;calc update async;100;0.000428804;2.869e-05;0.0380725
1023;calc inner;100;3.54916;1.97168;3.69499
1023;calc wait;100;0.192428;0.0565404;1.39534
1023;calc bound;100;0.100302;0.0263728;0.12451
1023;calc iter;100;3.84873;3.33331;4.06136
1023;total;1;415.398;415.398;415.398
1208;calc total;1;387.079;387.079;387.079
1208;calc update async;100;0.000151841;1.7239e-05;0.0115411
1208;calc inner;100;3.0965;1.79765;3.5098
1208;calc wait;100;0.681678;0.139404;2.06371
1208;calc bound;100;0.0732347;0.0247588;0.102048
1208;calc iter;100;3.8518;3.5488;4.11288
1208;total;1;415.483;415.483;415.483
1209;calc total;1;387.078;387.078;387.078
1209;calc update async;100;0.000144543;1.488e-05;0.0114937
1209;calc inner;100;2.82489;0.485075;3.48104
1209;calc wait;100;0.966566;0.067982;3.907
1209;calc bound;100;0.0603923;0.0251355;0.108338
1209;calc iter;100;3.85236;3.34955;4.44931
1209;total;1;415.796;415.796;415.796
1210;calc total;1;387.07;387.07;387.07
1210;calc update async;100;0.000251751;2.159e-05;0.0211406
1210;calc inner;100;3.13479;2.24301;3.50365
1210;calc wait;100;0.640867;0.118784;1.76427
1210;calc bound;100;0.0767706;0.0248815;0.107076
1210;calc iter;100;3.85269;3.61273;4.08963
1210;total;1;415.428;415.428;415.428
1211;calc total;1;387.07;387.07;387.07
1211;calc update async;100;0.000251498;1.938e-05;0.020999
1211;calc inner;100;3.11495;2.25178;3.53295
1211;calc wait;100;0.647602;0.122405;1.71091
1211;calc bound;100;0.0893036;0.0257004;0.111314
1211;calc iter;100;3.85234;3.639;4.04331
1211;total;1;415.736;415.736;415.736
1212;calc total;1;386.966;386.966;386.966
1212;calc update async;100;9.9843e-05;2.268e-05;0.00619771
1212;calc inner;100;3.12486;2.06239;3.52473
1212;calc wait;100;0.647932;0.151941;1.6833
1212;calc bound;100;0.07673;0.0263185;0.106459
1212;calc iter;100;3.84963;3.61679;4.1285
1212;total;1;415.819;415.819;415.819
1213;calc total;1;386.965;386.965;386.965
1213;calc update async;100;9.48165e-05;1.4279e-05;0.00621828
1213;calc inner;100;2.94549;0.482798;3.54482
1213;calc wait;100;0.83779;0.089094;4.02944
1213;calc bound;100;0.0646946;0.0247408;0.100359
1213;calc iter;100;3.84824;3.33796;4.58929
1213;total;1;415.975;415.975;415.975
1214;calc total;1;386.95;386.95;386.95
1214;calc update async;100;0.000102555;2.6069e-05;0.00594065
1214;calc inner;100;3.13509;2.27176;3.54053
1214;calc wait;100;0.626868;0.11526;1.42163
1214;calc bound;100;0.0876244;0.0248563;0.113711
1214;calc iter;100;3.84969;3.57981;4.08538
1214;total;1;415.816;415.816;415.816
1215;calc total;1;386.938;386.938;386.938
1215;calc update async;100;8.91663e-05;2.841e-05;0.00469498
1215;calc inner;100;3.13202;2.28283;3.49938
1215;calc wait;100;0.626623;0.14389;1.40488
1215;calc bound;100;0.0904797;0.026684;0.110404
1215;calc iter;100;3.84922;3.59049;4.04875
1215;total;1;416.02;416.02;416.02
1216;calc total;1;387.357;387.357;387.357
1216;calc update async;100;0.000154016;1.857e-05;0.0109987
1216;calc inner;100;3.05663;2.02056;3.50646
1216;calc wait;100;0.73969;0.206397;1.98944
1216;calc bound;100;0.0648472;0.0248095;0.0998674
1216;calc iter;100;3.86133;3.60123;4.10957
1216;total;1;415.897;415.897;415.897
1217;calc total;1;387.348;387.348;387.348
1217;calc update async;100;0.000111611;1.841e-05;0.00754227
1217;calc inner;100;2.85778;1.3396;3.49714
1217;calc wait;100;0.950985;0.220951;2.66834
1217;calc bound;100;0.0523273;0.0246262;0.103254
1217;calc iter;100;3.86121;3.66668;4.05194
1217;total;1;415.409;415.409;415.409
1218;calc total;1;387.348;387.348;387.348
1218;calc update async;100;0.000122231;2.583e-05;0.00743307
1218;calc inner;100;3.15331;2.60611;3.51906
1218;calc wait;100;0.629512;0.224925;1.19569
1218;calc bound;100;0.0788927;0.0276408;0.117674
1218;calc iter;100;3.86184;3.70978;4.03476
1218;total;1;415.769;415.769;415.769
1219;calc total;1;387.283;387.283;387.283
1219;calc update async;100;0.000315816;2.313e-05;0.0266582
1219;calc inner;100;3.13779;2.63794;3.48954
1219;calc wait;100;0.633177;0.226742;1.21306
1219;calc bound;100;0.0896614;0.0260652;0.111954
1219;calc iter;100;3.86095;3.67987;4.09476
1219;total;1;415.856;415.856;415.856
1220;calc total;1;387.344;387.344;387.344
1220;calc update async;100;0.0001033;2.1199e-05;0.00611817
1220;calc inner;100;3.02142;2.04724;3.49969
1220;calc wait;100;0.772612;0.194247;1.93006
1220;calc bound;100;0.0657179;0.0248573;0.117618
1220;calc iter;100;3.85989;3.64195;4.09495
1220;total;1;415.97;415.97;415.97
1221;calc total;1;387.344;387.344;387.344
1221;calc update async;100;8.56908e-05;1.734e-05;0.00576691
1221;calc inner;100;2.50183;0.499847;3.49573
1221;calc wait;100;1.31318;0.144703;3.75511
1221;calc bound;100;0.0431566;0.0245764;0.0916671
1221;calc iter;100;3.85832;3.61666;4.27976
1221;total;1;415.801;415.801;415.801
1222;calc total;1;387.283;387.283;387.283
1222;calc update async;100;0.000304368;2.411e-05;0.0253831
1222;calc inner;100;3.06316;1.95397;3.49468
1222;calc wait;100;0.717785;0.236621;2.01032
1222;calc bound;100;0.0787279;0.0247922;0.113446
1222;calc iter;100;3.86003;3.71308;4.04927
1222;total;1;415.718;415.718;415.718
1223;calc total;1;387.132;387.132;387.132
1223;calc update async;100;7.36225e-05;3.2649e-05;0.00232622
1223;calc inner;100;3.07976;2.09722;3.52744
1223;calc wait;100;0.689206;0.249783;1.86686
1223;calc bound;100;0.0897536;0.0312092;0.120321
1223;calc iter;100;3.85885;3.66591;4.08299
1223;total;1;415.657;415.657;415.657
1224;calc total;1;387.349;387.349;387.349
1224;calc update async;100;0.000110957;2.371e-05;0.00691312
1224;calc inner;100;3.29595;2.89333;3.46482
1224;calc wait;100;0.489901;0.24727;0.904721
1224;calc bound;100;0.0760965;0.0255292;0.0966928
1224;calc iter;100;3.86207;3.7057;4.05992
1224;total;1;415.957;415.957;415.957
1225;calc total;1;387.348;387.348;387.348
1225;calc update async;100;0.000103873;2.491e-05;0.00653451
1225;calc inner;100;3.2822;2.58679;3.46884
1225;calc wait;100;0.51454;0.24691;1.34443
1225;calc bound;100;0.06571;0.0300679;0.103649
1225;calc iter;100;3.86256;3.61774;4.0281
1225;total;1;415.369;415.369;415.369
1226;calc total;1;387.348;387.348;387.348
1226;calc update async;100;0.0001164;1.845e-05;0.00686298
1226;calc inner;100;3.27611;2.22917;3.47047
1226;calc wait;100;0.502029;0.245519;1.77295
1226;calc bound;100;0.0851608;0.0247445;0.111398
1226;calc iter;100;3.86342;3.73251;4.06205
1226;total;1;415.864;415.864;415.864
1227;calc total;1;387.282;387.282;387.282
1227;calc update async;100;0.00029825;2.741e-05;0.0250785
1227;calc inner;100;3.25804;2.85407;3.46928
1227;calc wait;100;0.508627;0.221091;0.948351
1227;calc bound;100;0.09512;0.0255508;0.11206
1227;calc iter;100;3.8621;3.76146;4.01466
1227;total;1;415.799;415.799;415.799
1228;calc total;1;387.272;387.272;387.272
1228;calc update async;100;0.000225626;2.3319e-05;0.0181966
1228;calc inner;100;3.25055;2.45364;3.45654
1228;calc wait;100;0.530618;0.28783;1.45583
1228;calc bound;100;0.0798135;0.0271802;0.104318
1228;calc iter;100;3.86121;3.75898;4.02618
1228;total;1;415.873;415.873;415.873
1229;calc total;1;387.272;387.272;387.272
1229;calc update async;100;0.000213088;1.99e-05;0.0181801
1229;calc inner;100;3.12407;0.93001;3.45568
1229;calc wait;100;0.682796;0.219255;3.17959
1229;calc bound;100;0.0532381;0.0246975;0.0870621
1229;calc iter;100;3.86033;3.6554;4.13593
1229;total;1;415.968;415.968;415.968
1230;calc total;1;387.132;387.132;387.132
1230;calc update async;100;6.73e-05;2.205e-05;0.00240782
1230;calc inner;100;3.23666;1.80707;3.45297
1230;calc wait;100;0.542225;0.299509;2.18072
1230;calc bound;100;0.0813293;0.0270067;0.105565
1230;calc iter;100;3.86029;3.58978;4.0776
1230;total;1;415.973;415.973;415.973
1231;calc total;1;387.06;387.06;387.06
1231;calc update async;100;0.00023962;2.5449e-05;0.0191842
1231;calc inner;100;3.22593;2.45507;3.44074
1231;calc wait;100;0.541024;0.29681;1.40706
1231;calc bound;100;0.0925796;0.0270414;0.116063
1231;calc iter;100;3.85978;3.74416;3.9907
1231;total;1;415.976;415.976;415.976
1232;calc total;1;387.355;387.355;387.355
1232;calc update async;100;0.000131076;1.73e-05;0.00923444
1232;calc inner;100;3.13753;2.28323;3.48063
1232;calc wait;100;0.652512;0.247494;1.77608
1232;calc bound;100;0.0699415;0.0252663;0.115541
1232;calc iter;100;3.86052;3.5564;4.12014
1232;total;1;415.692;415.692;415.692
1233;calc total;1;387.346;387.346;387.346
1233;calc update async;100;8.8344e-05;1.659e-05;0.00571857
1233;calc inner;100;2.99853;0.557655;3.47253
1233;calc wait;100;0.804008;0.128356;3.86617
1233;calc bound;100;0.0579172;0.0248382;0.102246
1233;calc iter;100;3.86095;3.36065;4.49219
1233;total;1;415.671;415.671;415.671
1234;calc total;1;387.346;387.346;387.346
1234;calc update async;100;0.000105927;2.739e-05;0.00570365
1234;calc inner;100;3.18965;2.55397;3.50298
1234;calc wait;100;0.584905;0.284487;1.3859
1234;calc bound;100;0.0863383;0.0256626;0.114287
1234;calc iter;100;3.86132;3.67652;4.02585
1234;total;1;415.583;415.583;415.583
1235;calc total;1;387.281;387.281;387.281
1235;calc update async;100;0.000314881;2.724e-05;0.0266985
1235;calc inner;100;3.17353;2.52978;3.49306
1235;calc wait;100;0.595576;0.253701;1.39249
1235;calc bound;100;0.0906313;0.026184;0.132774
1235;calc iter;100;3.86035;3.64078;4.03954
1235;total;1;415.637;415.637;415.637
1236;calc total;1;387.34;387.34;387.34
1236;calc update async;100;0.00010465;1.662e-05;0.00694968
1236;calc inner;100;2.97636;2.14407;3.49863
1236;calc wait;100;0.816045;0.187733;1.68671
1236;calc bound;100;0.0659708;0.0247288;0.107296
1236;calc iter;100;3.85883;3.49099;4.3617
1236;total;1;415.791;415.791;415.791
1237;calc total;1;387.34;387.34;387.34
1237;calc update async;100;9.28222e-05;1.453e-05;0.0065868
1237;calc inner;100;2.58301;0.467131;3.49028
1237;calc wait;100;1.22912;0.0501568;3.90957
1237;calc bound;100;0.0475277;0.0247029;0.0956428
1237;calc iter;100;3.86015;3.25373;4.43844
1237;total;1;415.793;415.793;415.793
1238;calc total;1;387.281;387.281;387.281
1238;calc update async;100;0.00030185;1.763e-05;0.0256087
1238;calc inner;100;3.05823;0.812368;3.50944
1238;calc wait;100;0.72173;0.16657;3.38734
1238;calc bound;100;0.0793933;0.0247958;0.115444
1238;calc iter;100;3.86016;3.44353;4.31743
1238;total;1;415.446;415.446;415.446
1239;calc total;1;387.131;387.131;387.131
1239;calc update async;100;7.12e-05;1.601e-05;0.00290461
1239;calc inner;100;3.07352;2.18514;3.46306
1239;calc wait;100;0.699431;0.112063;1.72879
1239;calc bound;100;0.0847386;0.0277649;0.119033
1239;calc iter;100;3.85815;3.35432;4.45549
1239;total;1;415.447;415.447;415.447
1240;calc total;1;387.298;387.298;387.298
1240;calc update async;100;0.000246689;1.795e-05;0.0206742
1240;calc inner;100;3.12803;0.490473;3.49799
1240;calc wait;100;0.664971;0.0642421;3.46979
1240;calc bound;100;0.0690169;0.0248925;0.111365
1240;calc iter;100;3.86228;3.38847;4.38442
1240;total;1;415.317;415.317;415.317
1241;calc total;1;387.298;387.298;387.298
1241;calc update async;100;0.00024225;1.527e-05;0.0206332
1241;calc inner;100;3.14276;1.12998;3.53273
1241;calc wait;100;0.652334;0.0498661;3.08184
1241;calc bound;100;0.0654473;0.0251412;0.104571
1241;calc iter;100;3.86107;3.38232;4.27679
1241;total;1;415.522;415.522;415.522
1242;calc total;1;387.281;387.281;387.281
1242;calc update async;100;0.000291379;1.591e-05;0.024682
1242;calc inner;100;3.21133;1.93083;3.50546
1242;calc wait;100;0.567663;0.140438;2.12037
1242;calc bound;100;0.08293;0.024724;0.113295
1242;calc iter;100;3.86225;3.46478;4.1579
1242;total;1;415.515;415.515;415.515
1243;calc total;1;387.281;387.281;387.281
1243;calc update async;100;0.000290395;2.005e-05;0.0247409
1243;calc inner;100;3.23929;2.53227;3.51354
1243;calc wait;100;0.542273;0.13418;1.26914
1243;calc bound;100;0.0798828;0.0254418;0.109506
1243;calc iter;100;3.86176;3.43993;4.21657
1243;total;1;415.521;415.521;415.521
1244;calc total;1;387.122;387.122;387.122
1244;calc update async;100;0.000124832;1.808e-05;0.00832533
1244;calc inner;100;3.14949;1.36201;3.47194
1244;calc wait;100;0.632613;0.0431036;2.50746
1244;calc bound;100;0.0761479;0.0250108;0.105978
1244;calc iter;100;3.85838;3.36356;4.24421
1244;total;1;415.56;415.56;415.56
1245;calc total;1;387.122;387.122;387.122
1245;calc update async;100;0.000121249;1.758e-05;0.0083292
1245;calc inner;100;3.09326;0.55939;3.47496
1245;calc wait;100;0.699819;0.112553;3.7857
1245;calc bound;100;0.0660721;0.0247389;0.102556
1245;calc iter;100;3.85941;3.35123;4.75678
1245;total;1;415.562;415.562;415.562
1246;calc total;1;387.059;387.059;387.059
1246;calc update async;100;0.000227293;1.9879e-05;0.0183151
1246;calc inner;100;3.1929;1.57246;3.47098
1246;calc wait;100;0.581932;0.128848;2.49863
1246;calc bound;100;0.0843553;0.0261567;0.110315
1246;calc iter;100;3.85942;3.38558;4.21484
1246;total;1;415.559;415.559;415.559
1247;calc total;1;387.008;387.008;387.008
1247;calc update async;100;5.8517e-05;2.09e-05;0.00139216
1247;calc inner;100;3.18911;2.02652;3.46778
1247;calc wait;100;0.58663;0.253043;2.04642
1247;calc bound;100;0.0823131;0.0249354;0.118984
1247;calc iter;100;3.85848;3.52762;4.13184
1247;total;1;415.555;415.555;415.555
1248;calc total;1;387.313;387.313;387.313
1248;calc update async;100;0.000263959;1.615e-05;0.0225779
1248;calc inner;100;2.83119;0.490266;3.51241
1248;calc wait;100;0.963976;0.134562;3.77108
1248;calc bound;100;0.0666254;0.0247175;0.121217
1248;calc iter;100;3.86248;3.145;4.33806
1248;total;1;415.523;415.523;415.523
1249;calc total;1;387.313;387.313;387.313
1249;calc update async;100;0.000263585;2.0279e-05;0.022513
1249;calc inner;100;2.98347;1.74225;3.51198
1249;calc wait;100;0.814874;0.20712;2.26721
1249;calc bound;100;0.0616474;0.0249598;0.122356
1249;calc iter;100;3.86123;3.47414;4.35137
1249;total;1;415.522;415.522;415.522
1250;calc total;1;387.313;387.313;387.313
1250;calc update async;100;0.000274442;2.099e-05;0.0226939
1250;calc inner;100;3.0173;1.94014;3.52152
1250;calc wait;100;0.765156;0.269206;1.86913
1250;calc bound;100;0.078998;0.0289941;0.129512
1250;calc iter;100;3.86261;3.55038;4.24537
1250;total;1;415.522;415.522;415.522
1251;calc total;1;387.281;387.281;387.281
1251;calc update async;100;0.000308733;2.204e-05;0.026199
1251;calc inner;100;3.0567;2.11985;3.51393
1251;calc wait;100;0.724531;0.224826;2.27965
1251;calc bound;100;0.0793547;0.025965;0.1178
1251;calc iter;100;3.86157;3.46108;4.51374
1251;total;1;415.901;415.901;415.901
1252;calc total;1;387.313;387.313;387.313
1252;calc update async;100;0.000268571;1.4509e-05;0.022613
1252;calc inner;100;2.88998;0.476411;3.44307
1252;calc wait;100;0.901208;0.143567;3.78353
1252;calc bound;100;0.0702714;0.0247794;0.116885
1252;calc iter;100;3.86253;3.34455;4.31683
1252;total;1;415.488;415.488;415.488
1253;calc total;1;387.313;387.313;387.313
1253;calc update async;100;0.00026288;2.026e-05;0.022578
1253;calc inner;100;2.91755;0.694485;3.47271
1253;calc wait;100;0.882272;0.202949;3.27755
1253;calc bound;100;0.0605419;0.0247707;0.0949449
1253;calc iter;100;3.86138;3.49116;4.35148
1253;total;1;415.484;415.484;415.484
1254;calc total;1;387.281;387.281;387.281
1254;calc update async;100;0.000303106;2.465e-05;0.025311
1254;calc inner;100;3.05387;1.92409;3.46681
1254;calc wait;100;0.718178;0.13842;2.39218
1254;calc bound;100;0.0892448;0.0262514;0.125461
1254;calc iter;100;3.86237;3.38006;4.39183
1254;total;1;415.47;415.47;415.47
1255;calc total;1;387.12;387.12;387.12
1255;calc update async;100;0.000130564;1.979e-05;0.00811924
1255;calc inner;100;3.06239;1.8385;3.44804
1255;calc wait;100;0.714593;0.100517;2.30361
1255;calc bound;100;0.0817844;0.0271578;0.111128
1255;calc iter;100;3.8599;3.33594;4.31642
1255;total;1;415.476;415.476;415.476
1256;calc total;1;387.313;387.313;387.313
1256;calc update async;100;0.000196235;1.66e-05;0.0157549
1256;calc inner;100;2.82442;1.38377;3.49142
1256;calc wait;100;0.970704;0.105497;2.71857
1256;calc bound;100;0.0623077;0.0248703;0.110179
1256;calc iter;100;3.85992;3.48998;4.72127
1256;total;1;415.795;415.795;415.795
1257;calc total;1;387.313;387.313;387.313
1257;calc update async;100;0.000196128;1.873e-05;0.0156891
1257;calc inner;100;2.88479;0.622846;3.49159
1257;calc wait;100;0.905525;0.0956646;3.30302
1257;calc bound;100;0.0711999;0.024936;0.105468
1257;calc iter;100;3.86345;3.38857;4.36188
1257;total;1;415.431;415.431;415.431
1258;calc total;1;387.313;387.313;387.313
1258;calc update async;100;0.00020032;1.621e-05;0.0156384
1258;calc inner;100;2.99802;0.508165;3.5015
1258;calc wait;100;0.789848;0.092151;3.69436
1258;calc bound;100;0.0743695;0.025258;0.111967
1258;calc iter;100;3.8637;3.38719;4.75833
1258;total;1;415.427;415.427;415.427
1259;calc total;1;387.281;387.281;387.281
1259;calc update async;100;0.000214116;1.754e-05;0.0170283
1259;calc inner;100;3.04632;2.05063;3.53029
1259;calc wait;100;0.735879;0.153081;2.25741
1259;calc bound;100;0.0794486;0.0253949;0.10694
1259;calc iter;100;3.86309;3.54574;4.74622
1259;total;1;415.835;415.835;415.835
1260;calc total;1;387.261;387.261;387.261
1260;calc update async;100;0.000147728;1.749e-05;0.0112167
1260;calc inner;100;2.86463;0.471931;3.41333
1260;calc wait;100;0.931371;0.0883824;3.77252
1260;calc bound;100;0.0661213;0.0248156;0.101518
1260;calc iter;100;3.86373;3.40888;4.39968
1260;total;1;415.467;415.467;415.467
1261;calc total;1;387.261;387.261;387.261
1261;calc update async;100;0.000150005;1.812e-05;0.011173
1261;calc inner;100;3.11129;2.38838;3.42233
1261;calc wait;100;0.680048;0.217523;1.61684
1261;calc bound;100;0.0709339;0.0263981;0.0937791
1261;calc iter;100;3.86319;3.6311;4.26196
1261;total;1;415.468;415.468;415.468
1262;calc total;1;387.126;387.126;387.126
1262;calc update async;100;0.000104271;2.139e-05;0.0054946
1262;calc inner;100;3.10613;2.39388;3.45522
1262;calc wait;100;0.66415;0.160039;1.56377
1262;calc bound;100;0.0910623;0.026408;0.116645
1262;calc iter;100;3.86239;3.63619;4.33198
1262;total;1;415.444;415.444;415.444
1263;calc total;1;387.058;387.058;387.058
1263;calc update async;100;0.000173075;2.4229e-05;0.0128604
1263;calc inner;100;3.12129;2.39844;3.46137
1263;calc wait;100;0.656477;0.164069;1.61572
1263;calc bound;100;0.0826561;0.0250795;0.109741
1263;calc iter;100;3.86143;3.66523;4.19926
1263;total;1;415.899;415.899;415.899
1264;calc total;1;387.281;387.281;387.281
1264;calc update async;100;0.000148246;2.125e-05;0.0104897
1264;calc inner;100;2.78937;1.63386;3.47699
1264;calc wait;100;1.00388;0.171209;2.53918
1264;calc bound;100;0.0678459;0.0246619;0.115948
1264;calc iter;100;3.86158;3.55225;4.27713
1264;total;1;415.404;415.404;415.404
1265;calc total;1;387.281;387.281;387.281
1265;calc update async;100;0.000135343;1.6849e-05;0.0104377
1265;calc inner;100;2.26134;0.464586;3.49473
1265;calc wait;100;1.5443;0.198091;4.15189
1265;calc bound;100;0.0503847;0.0246285;0.102865
1265;calc iter;100;3.85709;3.10135;4.66206
1265;total;1;415.808;415.808;415.808
1266;calc total;1;387.281;387.281;387.281
1266;calc update async;100;0.000147561;2.127e-05;0.0104515
1266;calc inner;100;2.74698;0.545728;3.50981
1266;calc wait;100;1.04946;0.202804;3.85468
1266;calc bound;100;0.0638415;0.0247838;0.114072
1266;calc iter;100;3.86118;3.48894;4.44972
1266;total;1;415.371;415.371;415.371
1267;calc total;1;387.259;387.259;387.259
1267;calc update async;100;0.00020765;3.1019e-05;0.0159035
1267;calc inner;100;2.86627;1.73902;3.43795
1267;calc wait;100;0.909937;0.263916;2.52018
1267;calc bound;100;0.0846105;0.0273634;0.112831
1267;calc iter;100;3.86154;3.56776;4.31542
1267;total;1;415.739;415.739;415.739
1268;calc total;1;387.269;387.269;387.269
1268;calc update async;100;0.000124057;2.012e-05;0.00741341
1268;calc inner;100;2.87601;1.11693;3.50605
1268;calc wait;100;0.916817;0.170336;3.28884
1268;calc bound;100;0.0692942;0.0249331;0.112484
1268;calc iter;100;3.86241;3.44445;4.4857
1268;total;1;415.445;415.445;415.445
1269;calc total;1;387.26;387.26;387.26
1269;calc update async;100;0.000117189;2.012e-05;0.00729203
1269;calc inner;100;2.81103;0.498123;3.50551
1269;calc wait;100;0.980743;0.120712;4.14252
1269;calc bound;100;0.069157;0.0248561;0.122468
1269;calc iter;100;3.86168;3.01023;4.69887
1269;total;1;415.784;415.784;415.784
1270;calc total;1;387.26;387.26;387.26
1270;calc update async;100;0.00018782;1.96e-05;0.0142713
1270;calc inner;100;2.81985;0.486625;3.49801
1270;calc wait;100;0.964245;0.204493;3.59499
1270;calc bound;100;0.0774576;0.0248164;0.124126
1270;calc iter;100;3.86231;3.27401;4.32694
1270;total;1;415.444;415.444;415.444
1271;calc total;1;387.12;387.12;387.12
1271;calc update async;100;9.04702e-05;1.833e-05;0.00521019
1271;calc inner;100;2.71096;0.797838;3.48904
1271;calc wait;100;1.08355;0.227747;3.27834
1271;calc bound;100;0.0630993;0.0247371;0.105275
1271;calc iter;100;3.85862;3.59088;4.44729
1271;total;1;415.785;415.785;415.785
1272;calc total;1;387.149;387.149;387.149
1272;calc update async;100;6.17711e-05;2.02e-05;0.00136327
1272;calc inner;100;3.15109;2.48012;3.50143
1272;calc wait;100;0.628133;0.13751;1.33556
1272;calc bound;100;0.0830786;0.0284735;0.112534
1272;calc iter;100;3.86271;3.64212;4.03161
1272;total;1;415.68;415.68;415.68
1273;calc total;1;387.149;387.149;387.149
1273;calc update async;100;4.59448e-05;2.1299e-05;0.00127334
1273;calc inner;100;2.98918;0.943496;3.50499
1273;calc wait;100;0.812142;0.0537597;2.94492
1273;calc bound;100;0.0605093;0.0246954;0.107249
1273;calc iter;100;3.86222;3.58126;4.11481
1273;total;1;415.386;415.386;415.386
1274;calc total;1;387.142;387.142;387.142
1274;calc update async;100;6.51437e-05;2.372e-05;0.00216639
1274;calc inner;100;3.14936;2.51046;3.50991
1274;calc wait;100;0.636382;0.141089;1.2845
1274;calc bound;100;0.0765577;0.028823;0.101428
1274;calc iter;100;3.8627;3.66218;3.99637
1274;total;1;415.722;415.722;415.722
1275;calc total;1;387.142;387.142;387.142
1275;calc update async;100;7.08255e-05;2.868e-05;0.00219293
1275;calc inner;100;3.13216;2.48147;3.5152
1275;calc wait;100;0.637022;0.0978592;1.30454
1275;calc bound;100;0.0931524;0.0259524;0.113618
1275;calc iter;100;3.86279;3.641;4.07287
1275;total;1;415.831;415.831;415.831
1276;calc total;1;387.074;387.074;387.074
1276;calc update async;100;0.000126271;3.2359e-05;0.00770553
1276;calc inner;100;3.15679;2.27129;3.5477
1276;calc wait;100;0.61959;0.136975;1.41748
1276;calc bound;100;0.0844751;0.0263669;0.107215
1276;calc iter;100;3.86099;3.66943;4.00951
1276;total;1;415.9;415.9;415.9
1277;calc total;1;387.074;387.074;387.074
1277;calc update async;100;0.000121635;2.327e-05;0.00778219
1277;calc inner;100;3.05702;0.507405;3.55192
1277;calc wait;100;0.720141;0.104214;3.72216
1277;calc bound;100;0.08145;0.0255333;0.110424
1277;calc iter;100;3.85889;3.39961;4.30425
1277;total;1;415.899;415.899;415.899
1280;calc total;1;387.369;387.369;387.369
1280;calc update async;100;0.000345686;2.241e-05;0.0302181
1280;calc inner;100;3.18539;2.08905;3.66481
1280;calc wait;100;0.590767;0.0917897;1.93391
1280;calc bound;100;0.0804937;0.0288896;0.134735
1280;calc iter;100;3.85769;3.44789;4.27721
1280;total;1;415.837;415.837;415.837
1281;calc total;1;387.343;387.343;387.343
1281;calc update async;100;0.000278979;1.742e-05;0.0243763
1281;calc inner;100;2.93864;0.517966;3.66508
1281;calc wait;100;0.843437;0.0713303;3.93997
1281;calc bound;100;0.0736969;0.024619;0.146402
1281;calc iter;100;3.85709;3.42657;4.54219
1281;total;1;415.835;415.835;415.835
1282;calc total;1;387.343;387.343;387.343
1282;calc update async;100;0.000288977;2.505e-05;0.0244168
1282;calc inner;100;3.23531;2.42513;3.64684
1282;calc wait;100;0.536661;0.0715669;1.58108
1282;calc bound;100;0.0827678;0.029955;0.130174
1282;calc iter;100;3.85743;3.45329;4.31689
1282;total;1;415.834;415.834;415.834
1283;calc total;1;387.202;387.202;387.202
1283;calc update async;100;0.00049521;2.49e-05;0.0450541
1283;calc inner;100;3.22156;2.40824;3.6311
1283;calc wait;100;0.536934;0.0615688;1.58871
1283;calc bound;100;0.0966728;0.0269705;0.179809
1283;calc iter;100;3.8561;3.43709;4.29597
1283;total;1;415.835;415.835;415.835
1284;calc total;1;387.333;387.333;387.333
1284;calc update async;100;0.000260718;2.5239e-05;0.021623
1284;calc inner;100;3.19549;1.72334;3.65484
1284;calc wait;100;0.575841;0.115283;2.38564
[truncated: 1,043,387 more chars]
