# Supplementary material for: A Halo abstraction for distributed n-dimensional structured grids within the C++ PGAS library DASH
Source: PeerJ Comput Sci. 2023 Feb 3;9:e1203. doi: 10.7717/peerj-cs.1203 (PMC10280232; doi:10.7717/peerj-cs.1203)
Supplement: Supplemental Information 3 [file peerj-cs-09-1203-s003.gz › raw_romeo/res_3d_romeo/weak/mpi_heat3d_n16_c128_7560_21918196.out]

MPI
Running Jacobi on 2048 processors with (16, 16 8) elements.
Array Dimensions: 7552 7552 7560
Block Dimensions: 472 472 945
== Energy Conservation Check ==
initial Energy:              125.000
  final Energy:              125.000
    Difference:               -0.000
== Time Statistics ==
Completed 100 iterations.
# unit_id;function_name;num_calls;avg_runtime;min_runtime;max_runtime
0;calc total;1;384.74;384.74;384.74
0;calc update async;100;8.28931e-05;2.15e-05;0.00386378
0;calc inner;100;3.55117;3.08501;3.71972
0;calc wait;100;0.215535;0.0505447;0.732217
0;calc bound;100;0.072993;0.026691;0.134868
0;calc iter;100;3.84275;3.73174;4.10007
0;total;1;414.733;414.733;414.733
1;calc total;1;384.713;384.713;384.713
1;calc update async;100;0.000222471;1.7159e-05;0.0183011
1;calc inner;100;3.56049;3.05811;3.70027
1;calc wait;100;0.217215;0.0741315;0.715985
1;calc bound;100;0.0597048;0.0263931;0.108965
1;calc iter;100;3.84197;3.7081;4.0029
1;total;1;414.731;414.731;414.731
2;calc total;1;384.711;384.711;384.711
2;calc update async;100;0.000371095;2.137e-05;0.0329246
2;calc inner;100;3.55886;3.34274;3.70967
2;calc wait;100;0.192462;0.08469;0.38947
2;calc bound;100;0.0862788;0.0380614;0.146648
2;calc iter;100;3.84167;3.70249;3.99447
2;total;1;414.721;414.721;414.721
3;calc total;1;384.711;384.711;384.711
3;calc update async;100;0.000367974;2.255e-05;0.0324412
3;calc inner;100;3.61085;3.43589;3.73258
3;calc wait;100;0.152237;0.0543879;0.423494
3;calc bound;100;0.0759238;0.0225837;0.133965
3;calc iter;100;3.84272;3.76874;3.99612
3;total;1;414.735;414.735;414.735
4;calc total;1;384.711;384.711;384.711
4;calc update async;100;0.000369309;1.899e-05;0.0326633
4;calc inner;100;3.54029;3.16955;3.63474
4;calc wait;100;0.221665;0.11276;0.669455
4;calc bound;100;0.0791963;0.0237208;0.143609
4;calc iter;100;3.84281;3.73689;4.02527
4;total;1;414.711;414.711;414.711
5;calc total;1;384.711;384.711;384.711
5;calc update async;100;0.000368704;2.238e-05;0.0329905
5;calc inner;100;3.54252;3.28627;3.69052
5;calc wait;100;0.237751;0.071562;0.532317
5;calc bound;100;0.0587101;0.0343731;0.117562
5;calc iter;100;3.8418;3.73484;3.96299
5;total;1;414.598;414.598;414.598
6;calc total;1;384.711;384.711;384.711
6;calc update async;100;0.000374021;2.6149e-05;0.0329976
6;calc inner;100;3.56165;3.37086;3.65447
6;calc wait;100;0.199965;0.0662146;0.418797
6;calc bound;100;0.0773753;0.0374186;0.152249
6;calc iter;100;3.84268;3.76149;3.98017
6;total;1;414.287;414.287;414.287
7;calc total;1;384.711;384.711;384.711
7;calc update async;100;0.000364859;2.6659e-05;0.0320756
7;calc inner;100;3.55696;3.45175;3.64559
7;calc wait;100;0.194924;0.0668655;0.299231
7;calc bound;100;0.0880896;0.0380455;0.152039
7;calc iter;100;3.84322;3.71321;3.97767
7;total;1;414.712;414.712;414.712
8;calc total;1;384.713;384.713;384.713
8;calc update async;100;0.000223424;2.158e-05;0.0183146
8;calc inner;100;3.58817;3.22392;3.68068
8;calc wait;100;0.177726;0.0608556;0.639225
8;calc bound;100;0.0709716;0.0264786;0.161469
8;calc iter;100;3.84356;3.7612;3.95258
8;total;1;414.677;414.677;414.677
9;calc total;1;384.713;384.713;384.713
9;calc update async;100;0.000219252;1.896e-05;0.018306
9;calc inner;100;3.56409;3.01762;3.67889
9;calc wait;100;0.208486;0.0648942;0.828789
9;calc bound;100;0.0668213;0.0265327;0.152318
9;calc iter;100;3.84324;3.71028;3.94159
9;total;1;414.219;414.219;414.219
10;calc total;1;384.713;384.713;384.713
10;calc update async;100;0.000226891;2.7889e-05;0.0183062
10;calc inner;100;3.59942;3.42026;3.6876
10;calc wait;100;0.161408;0.0714012;0.356112
10;calc bound;100;0.0795159;0.0424816;0.161933
10;calc iter;100;3.84321;3.70281;3.97957
10;total;1;414.595;414.595;414.595
11;calc total;1;384.71;384.71;384.71
11;calc update async;100;0.000370301;2.922e-05;0.0329274
11;calc inner;100;3.6156;3.44322;3.68689
11;calc wait;100;0.15015;0.0521328;0.338242
11;calc bound;100;0.0727631;0.0296878;0.166105
11;calc iter;100;3.84348;3.74656;3.95846
11;total;1;414.618;414.618;414.618
12;calc total;1;384.711;384.711;384.711
12;calc update async;100;0.000298581;2.9539e-05;0.0254991
12;calc inner;100;3.59512;3.4705;3.67239
12;calc wait;100;0.164389;0.0793061;0.283215
12;calc bound;100;0.0838415;0.0238846;0.162202
12;calc iter;100;3.84365;3.76232;3.96212
12;total;1;414.639;414.639;414.639
13;calc total;1;384.711;384.711;384.711
13;calc update async;100;0.000292297;2.502e-05;0.0254558
13;calc inner;100;3.61233;3.29863;3.67039
13;calc wait;100;0.160737;0.0641603;0.582586
13;calc bound;100;0.0670974;0.0300226;0.158994
13;calc iter;100;3.84341;3.77644;3.96277
13;total;1;414.645;414.645;414.645
14;calc total;1;384.711;384.711;384.711
14;calc update async;100;0.000294283;2.638e-05;0.0254326
14;calc inner;100;3.61481;3.45158;3.68429
14;calc wait;100;0.149237;0.0648767;0.458479
14;calc bound;100;0.0753719;0.0403783;0.162008
14;calc iter;100;3.84351;3.70363;3.99264
14;total;1;414.647;414.647;414.647
15;calc total;1;384.71;384.71;384.71
15;calc update async;100;0.000298414;2.503e-05;0.0254557
15;calc inner;100;3.60713;3.47464;3.68152
15;calc wait;100;0.155333;0.0597738;0.2843
15;calc bound;100;0.0808123;0.0218916;0.163486
15;calc iter;100;3.84375;3.72595;3.95203
15;total;1;414.731;414.731;414.731
16;calc total;1;384.713;384.713;384.713
16;calc update async;100;0.000259088;2.413e-05;0.0218408
16;calc inner;100;3.57799;3.30677;3.66573
16;calc wait;100;0.18057;0.0660903;0.485159
16;calc bound;100;0.0798122;0.0325886;0.189415
16;calc iter;100;3.84253;3.70694;3.97607
16;total;1;414.774;414.774;414.774
17;calc total;1;384.713;384.713;384.713
17;calc update async;100;0.000258651;2.0689e-05;0.0218318
17;calc inner;100;3.58629;3.38487;3.72056
17;calc wait;100;0.189984;0.0974449;0.457809
17;calc bound;100;0.0628642;0.0318913;0.163173
17;calc iter;100;3.84237;3.7611;4.06279
17;total;1;414.629;414.629;414.629
18;calc total;1;384.713;384.713;384.713
18;calc update async;100;0.000262347;2.7909e-05;0.0218162
18;calc inner;100;3.57612;3.45091;3.65347
18;calc wait;100;0.171119;0.0960285;0.282131
18;calc bound;100;0.0924098;0.0467984;0.187021
18;calc iter;100;3.84317;3.76078;3.97788
18;total;1;414.421;414.421;414.421
19;calc total;1;384.71;384.71;384.71
19;calc update async;100;0.000370323;2.745e-05;0.0325752
19;calc inner;100;3.58647;3.47284;3.66448
19;calc wait;100;0.165396;0.0850186;0.306252
19;calc bound;100;0.087171;0.0489907;0.190448
19;calc iter;100;3.84307;3.76468;3.98264
19;total;1;414.719;414.719;414.719
20;calc total;1;384.71;384.71;384.71
20;calc update async;100;0.000365205;2.6059e-05;0.0322404
20;calc inner;100;3.58243;3.39519;3.67252
20;calc wait;100;0.172381;0.0700951;0.453785
20;calc bound;100;0.0830063;0.0389889;0.16122
20;calc iter;100;3.84266;3.72652;3.98744
20;total;1;414.787;414.787;414.787
21;calc total;1;384.71;384.71;384.71
21;calc update async;100;0.000369553;2.017e-05;0.0331139
21;calc inner;100;3.55686;3.21563;3.66648
21;calc wait;100;0.221878;0.0632956;0.594283
21;calc bound;100;0.0575728;0.0327986;0.18916
21;calc iter;100;3.84206;3.75137;3.99618
21;total;1;414.374;414.374;414.374
22;calc total;1;384.71;384.71;384.71
22;calc update async;100;0.000367907;2.529e-05;0.0326114
22;calc inner;100;3.59724;3.46291;3.68597
22;calc wait;100;0.165405;0.0677434;0.312409
22;calc bound;100;0.0750013;0.0336998;0.191092
22;calc iter;100;3.84253;3.75821;3.98795
22;total;1;414.208;414.208;414.208
23;calc total;1;384.71;384.71;384.71
23;calc update async;100;0.000371262;3.3419e-05;0.0326821
23;calc inner;100;3.56996;3.39109;3.64926
23;calc wait;100;0.174239;0.0937905;0.332636
23;calc bound;100;0.0954757;0.0574514;0.191445
23;calc iter;100;3.84332;3.7646;3.97786
23;total;1;414.185;414.185;414.185
24;calc total;1;384.713;384.713;384.713
24;calc update async;100;7.3731e-05;2.898e-05;0.0033907
24;calc inner;100;3.62652;3.54635;3.71714
24;calc wait;100;0.126119;0.048545;0.306162
24;calc bound;100;0.0856822;0.0542489;0.130909
24;calc iter;100;3.84361;3.69556;3.95445
24;total;1;414.158;414.158;414.158
25;calc total;1;384.713;384.713;384.713
25;calc update async;100;8.37215e-05;2.6399e-05;0.00448277
25;calc inner;100;3.63899;3.55437;3.69204
25;calc wait;100;0.115391;0.0696651;0.227845
25;calc bound;100;0.0773241;0.0501318;0.170048
25;calc iter;100;3.84359;3.78589;3.95676
25;total;1;414.409;414.409;414.409
26;calc total;1;384.713;384.713;384.713
26;calc update async;100;0.000300308;2.7519e-05;0.0258806
26;calc inner;100;3.63618;3.56701;3.72707
26;calc wait;100;0.119163;0.0544229;0.194044
26;calc bound;100;0.0831588;0.0241197;0.19194
26;calc iter;100;3.84383;3.75274;3.98504
26;total;1;414.281;414.281;414.281
27;calc total;1;384.713;384.713;384.713
27;calc update async;100;0.000303252;3.134e-05;0.0258375
27;calc inner;100;3.63392;3.54413;3.70327
27;calc wait;100;0.125704;0.0803282;0.181171
27;calc bound;100;0.0816577;0.0265016;0.180977
27;calc iter;100;3.84377;3.73367;3.96871
27;total;1;414.231;414.231;414.231
28;calc total;1;384.713;384.713;384.713
28;calc update async;100;0.000295265;2.854e-05;0.025342
28;calc inner;100;3.62908;3.5481;3.69168
28;calc wait;100;0.122529;0.0758466;0.220512
28;calc bound;100;0.0840721;0.0486495;0.193305
28;calc iter;100;3.8435;3.76377;3.98678
28;total;1;414.577;414.577;414.577
29;calc total;1;384.713;384.713;384.713
29;calc update async;100;0.000297357;2.6709e-05;0.0252896
29;calc inner;100;3.63681;3.57661;3.67756
29;calc wait;100;0.123133;0.0581415;0.246689
29;calc bound;100;0.0794435;0.0441505;0.19238
29;calc iter;100;3.84314;3.77647;3.98454
29;total;1;414.243;414.243;414.243
30;calc total;1;384.713;384.713;384.713
30;calc update async;100;0.000294585;2.5289e-05;0.0252437
30;calc inner;100;3.64376;3.57756;3.69954
30;calc wait;100;0.103406;0.0485276;0.191064
30;calc bound;100;0.0813998;0.0578921;0.192859
30;calc iter;100;3.84351;3.75079;3.98624
30;total;1;414.55;414.55;414.55
31;calc total;1;384.71;384.71;384.71
31;calc update async;100;0.000371252;3.003e-05;0.0329784
31;calc inner;100;3.62901;3.58062;3.70202
31;calc wait;100;0.123116;0.0824468;0.203224
31;calc bound;100;0.0872459;0.0234729;0.191668
31;calc iter;100;3.84382;3.75871;3.98095
31;total;1;414.579;414.579;414.579
32;calc total;1;384.713;384.713;384.713
32;calc update async;100;8.38332e-05;2.2669e-05;0.00423795
32;calc inner;100;3.55273;3.08686;3.66676
32;calc wait;100;0.213548;0.0726365;0.805941
32;calc bound;100;0.0700086;0.0213033;0.178248
32;calc iter;100;3.84113;3.69276;4.00214
32;total;1;414.675;414.675;414.675
33;calc total;1;384.713;384.713;384.713
33;calc update async;100;9.17477e-05;1.914e-05;0.00537674
33;calc inner;100;3.55557;3.34471;3.6443
33;calc wait;100;0.210901;0.0829388;0.476288
33;calc bound;100;0.0715965;0.0230597;0.127158
33;calc iter;100;3.84177;3.73002;4.0429
33;total;1;414.463;414.463;414.463
34;calc total;1;384.713;384.713;384.713
34;calc update async;100;0.000299657;1.983e-05;0.0260528
34;calc inner;100;3.56058;3.34349;3.67055
34;calc wait;100;0.198872;0.0944098;0.44279
34;calc bound;100;0.0779512;0.0220559;0.169088
34;calc iter;100;3.84269;3.75218;3.95459
34;total;1;414.498;414.498;414.498
35;calc total;1;384.713;384.713;384.713
35;calc update async;100;0.000299959;2.496e-05;0.0259884
35;calc inner;100;3.56226;3.33826;3.66691
35;calc wait;100;0.192976;0.0728134;0.481984
35;calc bound;100;0.0795727;0.0230617;0.125789
35;calc iter;100;3.84256;3.73703;3.98215
35;total;1;414.284;414.284;414.284
36;calc total;1;384.713;384.713;384.713
36;calc update async;100;0.000327408;2.362e-05;0.0288626
36;calc inner;100;3.54902;3.0122;3.65146
36;calc wait;100;0.219876;0.0687394;0.886119
36;calc bound;100;0.0658487;0.0211732;0.150817
36;calc iter;100;3.84219;3.73751;3.95089
36;total;1;414.533;414.533;414.533
37;calc total;1;384.713;384.713;384.713
37;calc update async;100;0.000329077;2.171e-05;0.0291583
37;calc inner;100;3.53828;3.23668;3.65108
37;calc wait;100;0.235403;0.0691123;0.617911
37;calc bound;100;0.0615629;0.0242151;0.13842
37;calc iter;100;3.84176;3.75258;3.96015
37;total;1;414.19;414.19;414.19
38;calc total;1;384.713;384.713;384.713
38;calc update async;100;0.000325744;2.0149e-05;0.0287464
38;calc inner;100;3.5672;3.38384;3.64928
38;calc wait;100;0.20422;0.10919;0.409691
38;calc bound;100;0.0657476;0.0251104;0.187805
38;calc iter;100;3.84172;3.76278;3.97733
38;total;1;414.481;414.481;414.481
39;calc total;1;384.713;384.713;384.713
39;calc update async;100;0.000329873;2.863e-05;0.0286843
39;calc inner;100;3.54586;3.35369;3.65383
39;calc wait;100;0.204052;0.0806023;0.367438
39;calc bound;100;0.0861499;0.0230172;0.187008
39;calc iter;100;3.8427;3.766;3.99117
39;total;1;414.435;414.435;414.435
40;calc total;1;384.713;384.713;384.713
40;calc update async;100;0.000303971;2.303e-05;0.0260442
40;calc inner;100;3.59887;3.0264;3.68097
40;calc wait;100;0.152316;0.0644113;0.836644
40;calc bound;100;0.0761913;0.0356153;0.189596
40;calc iter;100;3.83931;3.63919;3.98216
40;total;1;414.625;414.625;414.625
41;calc total;1;384.713;384.713;384.713
41;calc update async;100;0.000101627;2.509e-05;0.0053049
41;calc inner;100;3.59733;3.08955;3.69957
41;calc wait;100;0.159348;0.0739463;0.782455
41;calc bound;100;0.0816651;0.0322218;0.176808
41;calc iter;100;3.8402;3.75253;3.96456
41;total;1;414.692;414.692;414.692
42;calc total;1;384.713;384.713;384.713
42;calc update async;100;0.000114376;3.066e-05;0.00703335
42;calc inner;100;3.61413;3.36571;3.69666
42;calc wait;100;0.141288;0.0632423;0.451314
42;calc bound;100;0.0806564;0.0462682;0.181875
42;calc iter;100;3.84007;3.74201;3.97038
42;total;1;414.066;414.066;414.066
43;calc total;1;384.713;384.713;384.713
43;calc update async;100;0.000303938;2.8709e-05;0.0260065
43;calc inner;100;3.60771;3.36341;3.68922
43;calc wait;100;0.151328;0.0608098;0.528406
43;calc bound;100;0.0775963;0.034198;0.184321
43;calc iter;100;3.84014;3.67269;4.00313
43;total;1;414.204;414.204;414.204
44;calc total;1;384.713;384.713;384.713
44;calc update async;100;0.0003393;2.773e-05;0.029255
44;calc inner;100;3.59824;3.30439;3.6888
44;calc wait;100;0.154791;0.0571801;0.448648
44;calc bound;100;0.0790778;0.0297499;0.185332
44;calc iter;100;3.84025;3.74565;3.97682
44;total;1;414.107;414.107;414.107
45;calc total;1;384.713;384.713;384.713
45;calc update async;100;0.000329461;2.021e-05;0.0288163
45;calc inner;100;3.59018;2.96116;3.68501
45;calc wait;100;0.166781;0.0546362;0.908097
45;calc bound;100;0.0756424;0.0265586;0.183199
45;calc iter;100;3.84018;3.74735;3.97364
45;total;1;414.296;414.296;414.296
46;calc total;1;384.713;384.713;384.713
46;calc update async;100;0.000334052;2.161e-05;0.0290682
46;calc inner;100;3.58753;3.0837;3.69985
46;calc wait;100;0.170736;0.0489223;0.817058
46;calc bound;100;0.0776801;0.0324401;0.192971
46;calc iter;100;3.8402;3.67192;3.99186
46;total;1;414.168;414.168;414.168
47;calc total;1;384.713;384.713;384.713
47;calc update async;100;0.000335963;2.9599e-05;0.0290437
47;calc inner;100;3.60745;3.27209;3.68677
47;calc wait;100;0.140894;0.0578088;0.418618
47;calc bound;100;0.0880087;0.0542589;0.186783
47;calc iter;100;3.84021;3.73944;3.97928
47;total;1;414.208;414.208;414.208
48;calc total;1;384.713;384.713;384.713
48;calc update async;100;0.000107268;1.53e-05;0.00702142
48;calc inner;100;3.456;3.0814;3.70921
48;calc wait;100;0.311994;0.071263;0.79144
48;calc bound;100;0.0671803;0.0229404;0.122742
48;calc iter;100;3.83912;3.70586;4.00188
48;total;1;414.148;414.148;414.148
49;calc total;1;384.713;384.713;384.713
49;calc update async;100;0.000112637;2.195e-05;0.00700438
49;calc inner;100;3.4372;3.03251;3.63885
49;calc wait;100;0.320513;0.0574965;0.829104
49;calc bound;100;0.0771315;0.030824;0.145589
49;calc iter;100;3.8391;3.68786;4.07872
49;total;1;414.19;414.19;414.19
50;calc total;1;384.713;384.713;384.713
50;calc update async;100;0.000113455;1.593e-05;0.00705299
50;calc inner;100;3.46196;3.13756;3.70597
50;calc wait;100;0.298991;0.0794919;0.71933
50;calc bound;100;0.07242;0.02382;0.131243
50;calc iter;100;3.83904;3.69467;4.00716
50;total;1;414.358;414.358;414.358
51;calc total;1;384.713;384.713;384.713
51;calc update async;100;0.000294832;1.97e-05;0.0260479
51;calc inner;100;3.43954;3.07003;3.64822
51;calc wait;100;0.32946;0.0665259;0.825489
51;calc bound;100;0.0640497;0.0304307;0.168398
51;calc iter;100;3.83916;3.6809;4.03352
51;total;1;414.386;414.386;414.386
52;calc total;1;384.713;384.713;384.713
52;calc update async;100;0.000292575;1.988e-05;0.0257406
52;calc inner;100;3.39711;2.72743;3.66481
52;calc wait;100;0.381668;0.0819123;1.1711
52;calc bound;100;0.0555834;0.030251;0.121388
52;calc iter;100;3.83902;3.65935;3.95242
52;total;1;414.147;414.147;414.147
53;calc total;1;384.712;384.712;384.712
53;calc update async;100;0.000291704;1.406e-05;0.0257372
53;calc inner;100;3.43823;3.01826;3.65756
53;calc wait;100;0.330212;0.0665877;0.814476
53;calc bound;100;0.065279;0.021111;0.134674
53;calc iter;100;3.83777;3.73796;3.95504
53;total;1;414.304;414.304;414.304
54;calc total;1;384.712;384.712;384.712
54;calc update async;100;0.000298294;2.29e-05;0.0257294
54;calc inner;100;3.45537;3.21665;3.64907
54;calc wait;100;0.301525;0.0660521;0.570104
54;calc bound;100;0.07559;0.0232975;0.170102
54;calc iter;100;3.83739;3.69423;3.97439
54;total;1;414.125;414.125;414.125
55;calc total;1;384.712;384.712;384.712
55;calc update async;100;0.00029915;2.8399e-05;0.0256324
55;calc inner;100;3.44797;3.13589;3.63911
55;calc wait;100;0.301249;0.0721465;0.595455
55;calc bound;100;0.0811503;0.0212338;0.168073
55;calc iter;100;3.83835;3.70897;3.97052
55;total;1;414.591;414.591;414.591
56;calc total;1;384.712;384.712;384.712
56;calc update async;100;0.000116211;2.0629e-05;0.00741135
56;calc inner;100;3.41639;2.79277;3.68241
56;calc wait;100;0.344675;0.0581399;0.958174
56;calc bound;100;0.0733548;0.0456625;0.160344
56;calc iter;100;3.83891;3.6294;4.19271
56;total;1;414.438;414.438;414.438
57;calc total;1;384.712;384.712;384.712
57;calc update async;100;0.000119065;1.701e-05;0.00738637
57;calc inner;100;3.36291;1.4355;3.66749
57;calc wait;100;0.395458;0.0670826;2.48667
57;calc bound;100;0.0738214;0.0209917;0.151896
57;calc iter;100;3.83755;3.52966;4.05615
57;total;1;414.213;414.213;414.213
58;calc total;1;384.712;384.712;384.712
58;calc update async;100;0.000116775;2.036e-05;0.00740307
58;calc inner;100;3.40289;2.16997;3.67694
58;calc wait;100;0.361035;0.0659965;1.84194
58;calc bound;100;0.072932;0.0328352;0.15962
58;calc iter;100;3.83894;3.49912;4.21745
58;total;1;414.187;414.187;414.187
59;calc total;1;384.712;384.712;384.712
59;calc update async;100;0.000294682;1.862e-05;0.0258319
59;calc inner;100;3.28393;1.42834;3.67228
59;calc wait;100;0.483086;0.0443366;2.66178
59;calc bound;100;0.0662952;0.0313465;0.186117
59;calc iter;100;3.83903;3.44377;4.17398
59;total;1;414.194;414.194;414.194
60;calc total;1;384.712;384.712;384.712
60;calc update async;100;0.000114198;1.968e-05;0.00755028
60;calc inner;100;3.35122;1.52104;3.68106
60;calc wait;100;0.418083;0.0670613;2.72478
60;calc bound;100;0.0634401;0.023034;0.166044
60;calc iter;100;3.83793;3.52436;4.34956
60;total;1;414.375;414.375;414.375
61;calc total;1;384.712;384.712;384.712
61;calc update async;100;0.000300714;2.1789e-05;0.0257088
61;calc inner;100;3.41458;2.85105;3.68177
61;calc wait;100;0.349031;0.0396324;0.970051
61;calc bound;100;0.0723548;0.031222;0.172885
61;calc iter;100;3.83774;3.64591;4.1022
61;total;1;414.609;414.609;414.609
62;calc total;1;384.712;384.712;384.712
62;calc update async;100;0.000136036;2.2289e-05;0.00906805
62;calc inner;100;3.44959;2.85563;3.69167
62;calc wait;100;0.307708;0.0431865;1.05409
62;calc bound;100;0.0748991;0.0224825;0.164108
62;calc iter;100;3.83796;3.69101;4.07736
62;total;1;414.732;414.732;414.732
63;calc total;1;384.712;384.712;384.712
63;calc update async;100;0.00030498;2.65e-05;0.0257729
63;calc inner;100;3.44275;2.85707;3.69044
63;calc wait;100;0.312829;0.0675957;0.971624
63;calc bound;100;0.0803138;0.030138;0.173285
63;calc iter;100;3.8377;3.67585;4.115
63;total;1;414.717;414.717;414.717
64;calc total;1;384.712;384.712;384.712
64;calc update async;100;0.000334801;2.189e-05;0.0288497
64;calc inner;100;3.34284;1.67548;3.64722
64;calc wait;100;0.422098;0.0593199;2.20219
64;calc bound;100;0.0681057;0.0225377;0.167145
64;calc iter;100;3.83663;3.5276;4.28852
64;total;1;414.435;414.435;414.435
65;calc total;1;384.712;384.712;384.712
65;calc update async;100;0.000326342;1.866e-05;0.0288367
65;calc inner;100;3.17319;0.675269;3.67739
65;calc wait;100;0.607248;0.0814835;3.55982
65;calc bound;100;0.0531052;0.0210618;0.123997
65;calc iter;100;3.83656;3.40854;4.28277
65;total;1;414.409;414.409;414.409
66;calc total;1;384.712;384.712;384.712
66;calc update async;100;0.000332333;2.1979e-05;0.0288213
66;calc inner;100;3.35522;2.52464;3.647
66;calc wait;100;0.409298;0.0766051;1.34958
66;calc bound;100;0.0704603;0.0223795;0.184153
66;calc iter;100;3.83723;3.34909;4.26525
66;total;1;414.611;414.611;414.611
67;calc total;1;384.712;384.712;384.712
67;calc update async;100;0.000336897;2.125e-05;0.0288067
67;calc inner;100;3.35263;2.44792;3.64747
67;calc wait;100;0.40397;0.0350796;1.59427
67;calc bound;100;0.0769278;0.0212159;0.190104
67;calc iter;100;3.83736;3.36874;4.3312
67;total;1;414.2;414.2;414.2
68;calc total;1;384.712;384.712;384.712
68;calc update async;100;0.000331944;2.084e-05;0.0287955
68;calc inner;100;3.3693;2.05636;3.66539
68;calc wait;100;0.393988;0.0628457;2.04111
68;calc bound;100;0.0707658;0.0235298;0.137431
68;calc iter;100;3.83724;3.46381;4.28459
68;total;1;414.1;414.1;414.1
69;calc total;1;384.712;384.712;384.712
69;calc update async;100;0.000331653;1.9369e-05;0.0287905
69;calc inner;100;3.38035;0.824632;3.6392
69;calc wait;100;0.384775;0.0535223;3.50729
69;calc bound;100;0.0666585;0.0241892;0.190026
69;calc iter;100;3.83723;3.19972;4.38565
69;total;1;414.326;414.326;414.326
70;calc total;1;384.712;384.712;384.712
70;calc update async;100;0.000334401;1.934e-05;0.0288133
70;calc inner;100;3.42218;2.69168;3.65413
70;calc wait;100;0.340363;0.0443335;1.1793
70;calc bound;100;0.0714951;0.0231251;0.187134
70;calc iter;100;3.83733;3.62862;4.32315
70;total;1;414.482;414.482;414.482
71;calc total;1;384.712;384.712;384.712
71;calc update async;100;0.000344964;2.495e-05;0.0294198
71;calc inner;100;3.40551;2.6964;3.64621
71;calc wait;100;0.343358;0.0530413;1.13409
71;calc bound;100;0.0845361;0.0290099;0.176947
71;calc iter;100;3.83706;3.60928;4.30093
71;total;1;414.104;414.104;414.104
72;calc total;1;384.712;384.712;384.712
72;calc update async;100;0.000392462;1.964e-05;0.0352629
72;calc inner;100;3.24133;1.39609;3.68427
72;calc wait;100;0.528581;0.0629604;2.71553
72;calc bound;100;0.0619765;0.0229284;0.192308
72;calc iter;100;3.83551;3.34814;4.29012
72;total;1;414.505;414.505;414.505
73;calc total;1;384.712;384.712;384.712
73;calc update async;100;0.000334508;2.4779e-05;0.0290514
73;calc inner;100;3.37398;2.18114;3.68123
73;calc wait;100;0.387158;0.068583;1.83562
73;calc bound;100;0.0681656;0.0211571;0.190778
73;calc iter;100;3.83513;3.47916;4.26225
73;total;1;414.569;414.569;414.569
74;calc total;1;384.712;384.712;384.712
74;calc update async;100;0.000337118;2.7929e-05;0.0289222
74;calc inner;100;3.40509;2.75019;3.69674
74;calc wait;100;0.34978;0.0558091;1.4354
74;calc bound;100;0.077349;0.0221605;0.193402
74;calc iter;100;3.83557;3.51826;4.26215
74;total;1;414.737;414.737;414.737
75;calc total;1;384.712;384.712;384.712
75;calc update async;100;0.000337002;2.4029e-05;0.0290831
75;calc inner;100;3.40877;2.73425;3.69449
75;calc wait;100;0.348267;0.042639;1.46881
75;calc bound;100;0.0768959;0.0225385;0.19262
75;calc iter;100;3.83535;3.52857;4.29934
75;total;1;414.742;414.742;414.742
76;calc total;1;384.712;384.712;384.712
76;calc update async;100;0.000390561;2.121e-05;0.0347056
76;calc inner;100;3.25989;0.713729;3.67111
76;calc wait;100;0.502211;0.0560291;3.2783
76;calc bound;100;0.066372;0.0211981;0.173965
76;calc iter;100;3.83109;3.39358;4.2193
76;total;1;414.032;414.032;414.032
77;calc total;1;384.712;384.712;384.712
77;calc update async;100;0.000387699;2.217e-05;0.034641
77;calc inner;100;3.31395;1.98598;3.66728
77;calc wait;100;0.450504;0.0661347;2.34277
77;calc bound;100;0.0660736;0.0302526;0.175158
77;calc iter;100;3.83272;3.43756;4.47016
77;total;1;414.545;414.545;414.545
78;calc total;1;384.712;384.712;384.712
78;calc update async;100;0.000391781;2.067e-05;0.0343453
78;calc inner;100;3.40779;2.55399;3.6821
78;calc wait;100;0.342941;0.0553674;1.40507
78;calc bound;100;0.0752036;0.0339564;0.176571
78;calc iter;100;3.83308;3.44531;4.1942
78;total;1;414.371;414.371;414.371
79;calc total;1;384.712;384.712;384.712
79;calc update async;100;0.000391679;2.399e-05;0.0343416
79;calc inner;100;3.39017;2.56359;3.68503
79;calc wait;100;0.362812;0.081566;1.42579
79;calc bound;100;0.0792272;0.025066;0.178005
79;calc iter;100;3.83272;3.39909;4.16161
79;total;1;414.457;414.457;414.457
80;calc total;1;384.712;384.712;384.712
80;calc update async;100;0.000331167;2.227e-05;0.0289211
80;calc inner;100;3.53411;3.13392;3.69941
80;calc wait;100;0.225408;0.0603643;0.671406
80;calc bound;100;0.0702671;0.0307933;0.132202
80;calc iter;100;3.83174;3.7054;4.01076
80;total;1;414.434;414.434;414.434
81;calc total;1;384.712;384.712;384.712
81;calc update async;100;0.00033254;2.3859e-05;0.0290379
81;calc inner;100;3.53904;3.07065;3.67464
81;calc wait;100;0.223809;0.0382722;0.830766
81;calc bound;100;0.0659495;0.0323688;0.196722
81;calc iter;100;3.8308;3.54024;3.9939
81;total;1;414.322;414.322;414.322
82;calc total;1;384.712;384.712;384.712
82;calc update async;100;0.000347457;2.672e-05;0.0301858
82;calc inner;100;3.55575;3.40737;3.64863
82;calc wait;100;0.188164;0.0569995;0.352577
82;calc bound;100;0.0850255;0.0343341;0.196867
82;calc iter;100;3.83136;3.69699;3.98602
82;total;1;414.141;414.141;414.141
83;calc total;1;384.712;384.712;384.712
83;calc update async;100;0.000335871;2.4709e-05;0.0288282
83;calc inner;100;3.55563;3.4007;3.68971
83;calc wait;100;0.183325;0.076801;0.317249
83;calc bound;100;0.0894915;0.0473238;0.187284
83;calc iter;100;3.83143;3.68889;3.9752
83;total;1;414.514;414.514;414.514
84;calc total;1;384.712;384.712;384.712
84;calc update async;100;0.000334118;2.394e-05;0.0290763
84;calc inner;100;3.55896;3.10094;3.68731
84;calc wait;100;0.20026;0.0569424;0.70814
84;calc bound;100;0.0697934;0.0356185;0.198141
84;calc iter;100;3.83152;3.67165;4.08062
84;total;1;414.372;414.372;414.372
85;calc total;1;384.712;384.712;384.712
85;calc update async;100;0.000355581;2.3819e-05;0.0312895
85;calc inner;100;3.54176;3.22769;3.67995
85;calc wait;100;0.223535;0.0588124;0.691504
85;calc bound;100;0.0629995;0.0347602;0.189199
85;calc iter;100;3.8328;3.5694;4.01898
85;total;1;414.699;414.699;414.699
86;calc total;1;384.712;384.712;384.712
86;calc update async;100;0.000336053;2.652e-05;0.0290578
86;calc inner;100;3.56473;2.97474;3.70019
86;calc wait;100;0.193947;0.0502724;0.812392
86;calc bound;100;0.0716616;0.0354037;0.204014
86;calc iter;100;3.83304;3.60225;4.0566
86;total;1;414.373;414.373;414.373
87;calc total;1;384.712;384.712;384.712
87;calc update async;100;0.000347754;2.5599e-05;0.0301263
87;calc inner;100;3.54699;3.2369;3.671
87;calc wait;100;0.196335;0.0628495;0.564301
87;calc bound;100;0.085625;0.0332565;0.203607
87;calc iter;100;3.83263;3.67153;3.99283
87;total;1;414.676;414.676;414.676
88;calc total;1;384.712;384.712;384.712
88;calc update async;100;0.000388857;2.762e-05;0.0346874
88;calc inner;100;3.60348;2.99236;3.69121
88;calc wait;100;0.140331;0.0401886;0.71794
88;calc bound;100;0.0818137;0.0439773;0.204114
88;calc iter;100;3.83288;3.68932;4.00952
88;total;1;414.56;414.56;414.56
89;calc total;1;384.712;384.712;384.712
89;calc update async;100;0.000385855;2.273e-05;0.0344346
89;calc inner;100;3.60985;2.9764;3.69645
89;calc wait;100;0.13769;0.0523467;0.744182
89;calc bound;100;0.0754847;0.0421021;0.198221
89;calc iter;100;3.83197;3.6463;4.07493
89;total;1;414.197;414.197;414.197
90;calc total;1;384.712;384.712;384.712
90;calc update async;100;0.000390775;2.787e-05;0.0344033
90;calc inner;100;3.6193;3.39818;3.70279
90;calc wait;100;0.126183;0.0325993;0.34549
90;calc bound;100;0.082618;0.0484925;0.204624
90;calc iter;100;3.83194;3.56063;4.03511
90;total;1;414.635;414.635;414.635
91;calc total;1;384.712;384.712;384.712
91;calc update async;100;0.00039034;2.4679e-05;0.0344633
91;calc inner;100;3.61875;3.43153;3.70096
91;calc wait;100;0.128387;0.0371245;0.334824
91;calc bound;100;0.081917;0.052092;0.205129
91;calc iter;100;3.83185;3.61711;4.05926
91;total;1;414.479;414.479;414.479
92;calc total;1;384.712;384.712;384.712
92;calc update async;100;0.00038301;2.757e-05;0.0340875
92;calc inner;100;3.59713;2.80893;3.67999
92;calc wait;100;0.145302;0.0488272;1.0156
92;calc bound;100;0.0793859;0.0452506;0.218512
92;calc iter;100;3.83293;3.65978;4.03324
92;total;1;414.435;414.435;414.435
93;calc total;1;384.712;384.712;384.712
93;calc update async;100;0.000386933;2.7849e-05;0.034337
93;calc inner;100;3.61264;3.37594;3.67548
93;calc wait;100;0.139501;0.0451355;0.399709
93;calc bound;100;0.0779972;0.0233933;0.186284
93;calc iter;100;3.83316;3.56337;4.12399
93;total;1;414.322;414.322;414.322
94;calc total;1;384.712;384.712;384.712
94;calc update async;100;0.000387151;2.939e-05;0.0340818
94;calc inner;100;3.62325;3.37462;3.68927
94;calc wait;100;0.12763;0.0524055;0.404105
94;calc bound;100;0.0773659;0.0248126;0.191597
94;calc iter;100;3.83313;3.52911;4.01214
94;total;1;414.498;414.498;414.498
95;calc total;1;384.712;384.712;384.712
95;calc update async;100;0.000379962;3.274e-05;0.0335805
95;calc inner;100;3.61343;3.38865;3.68415
95;calc wait;100;0.128879;0.0512791;0.409738
95;calc bound;100;0.0845359;0.0303552;0.189143
95;calc iter;100;3.83306;3.58793;4.04332
95;total;1;414.52;414.52;414.52
96;calc total;1;384.712;384.712;384.712
96;calc update async;100;0.000386114;2.243e-05;0.0342683
96;calc inner;100;3.40205;1.94342;3.65181
96;calc wait;100;0.363733;0.0409706;1.94116
96;calc bound;100;0.068481;0.0210575;0.183601
96;calc iter;100;3.83704;3.45837;4.1069
96;total;1;414.492;414.492;414.492
97;calc total;1;384.712;384.712;384.712
97;calc update async;100;0.000379506;2.0089e-05;0.0343555
97;calc inner;100;3.38614;1.75929;3.6546
97;calc wait;100;0.391627;0.0536929;2.33058
97;calc bound;100;0.055144;0.0210901;0.184908
97;calc iter;100;3.83617;3.53153;4.11862
97;total;1;414.461;414.461;414.461
98;calc total;1;384.712;384.712;384.712
98;calc update async;100;0.000389283;2.732e-05;0.0342992
98;calc inner;100;3.47619;2.87551;3.66682
98;calc wait;100;0.277722;0.07237;0.99518
98;calc bound;100;0.0800963;0.0248874;0.185129
98;calc iter;100;3.83771;3.719;3.97746
98;total;1;414.411;414.411;414.411
99;calc total;1;384.712;384.712;384.712
99;calc update async;100;0.000395401;2.854e-05;0.0345354
99;calc inner;100;3.48281;2.87774;3.66898
99;calc wait;100;0.271849;0.0756434;1.03518
99;calc bound;100;0.0797543;0.022152;0.185141
99;calc iter;100;3.83787;3.70498;4.00409
99;total;1;414.595;414.595;414.595
100;calc total;1;384.712;384.712;384.712
100;calc update async;100;0.000384575;2.256e-05;0.0344484
100;calc inner;100;3.34685;1.32516;3.66835
100;calc wait;100;0.421027;0.056764;2.77442
100;calc bound;100;0.0682681;0.0211376;0.183831
100;calc iter;100;3.83835;3.52163;4.12277
100;total;1;414.329;414.329;414.329
101;calc total;1;384.712;384.712;384.712
101;calc update async;100;0.000391469;2.767e-05;0.0344297
101;calc inner;100;3.48866;2.84674;3.6753
101;calc wait;100;0.275865;0.0634412;1.0087
101;calc bound;100;0.0692373;0.0293835;0.177101
101;calc iter;100;3.83768;3.72634;3.97984
101;total;1;414.298;414.298;414.298
102;calc total;1;384.712;384.712;384.712
102;calc update async;100;0.000392237;2.3349e-05;0.0345995
102;calc inner;100;3.49332;2.83532;3.68399
102;calc wait;100;0.26834;0.0669043;1.01962
102;calc bound;100;0.0727487;0.0238653;0.185139
102;calc iter;100;3.83836;3.7413;3.97677
102;total;1;414.28;414.28;414.28
103;calc total;1;384.712;384.712;384.712
103;calc update async;100;0.0003944;2.551e-05;0.0346269
103;calc inner;100;3.47865;2.869;3.65024
103;calc wait;100;0.270164;0.076481;0.958292
103;calc bound;100;0.0866912;0.0236585;0.183747
103;calc iter;100;3.83819;3.70733;3.97542
103;total;1;414.492;414.492;414.492
104;calc total;1;384.712;384.712;384.712
104;calc update async;100;0.000389399;2.414e-05;0.0346298
104;calc inner;100;3.55866;2.71308;3.72144
104;calc wait;100;0.201272;0.0653216;1.31519
104;calc bound;100;0.0699371;0.0272159;0.115686
104;calc iter;100;3.83775;3.64804;4.12315
104;total;1;414.683;414.683;414.683
105;calc total;1;384.712;384.712;384.712
105;calc update async;100;0.000388042;2.4709e-05;0.0346119
105;calc inner;100;3.562;3.10179;3.66685
105;calc wait;100;0.205219;0.0607538;0.727243
105;calc bound;100;0.0663059;0.0210203;0.190889
105;calc iter;100;3.83907;3.7248;4.02047
105;total;1;414.16;414.16;414.16
106;calc total;1;384.711;384.711;384.711
106;calc update async;100;0.000396217;3.198e-05;0.0345758
106;calc inner;100;3.57006;3.0797;3.7482
106;calc wait;100;0.185777;0.0625633;0.492699
106;calc bound;100;0.0821083;0.021157;0.109619
106;calc iter;100;3.83856;3.63634;3.99587
106;total;1;414.084;414.084;414.084
107;calc total;1;384.711;384.711;384.711
107;calc update async;100;0.000390528;3.0149e-05;0.0345586
107;calc inner;100;3.58025;3.24886;3.68225
107;calc wait;100;0.172646;0.0513983;0.598285
107;calc bound;100;0.0801123;0.0228742;0.19156
107;calc iter;100;3.83964;3.74531;4.00314
107;total;1;414.105;414.105;414.105
108;calc total;1;384.711;384.711;384.711
108;calc update async;100;0.000391571;2.714e-05;0.0344609
108;calc inner;100;3.55651;3.10924;3.67681
108;calc wait;100;0.209285;0.049972;0.761019
108;calc bound;100;0.0715615;0.0218007;0.206415
108;calc iter;100;3.8405;3.67652;4.03129
108;total;1;414.372;414.372;414.372
109;calc total;1;384.711;384.711;384.711
109;calc update async;100;0.000393861;3.482e-05;0.0345511
109;calc inner;100;3.57697;3.25334;3.69796
109;calc wait;100;0.182343;0.0663387;0.516317
109;calc bound;100;0.0768978;0.0211377;0.16255
109;calc iter;100;3.83939;3.73108;3.97392
109;total;1;414.273;414.273;414.273
110;calc total;1;384.711;384.711;384.711
110;calc update async;100;0.000390135;3.371e-05;0.034421
110;calc inner;100;3.58184;3.17019;3.70161
110;calc wait;100;0.176942;0.0586651;0.506259
110;calc bound;100;0.0758296;0.0223944;0.190864
110;calc iter;100;3.8404;3.70155;4.04405
110;total;1;414.471;414.471;414.471
111;calc total;1;384.711;384.711;384.711
111;calc update async;100;0.00039144;2.818e-05;0.0344912
111;calc inner;100;3.57221;3.26479;3.68362
111;calc wait;100;0.183179;0.0610544;0.519089
111;calc bound;100;0.0833215;0.0224656;0.171304
111;calc iter;100;3.83967;3.64709;4.03382
111;total;1;414.218;414.218;414.218
112;calc total;1;384.711;384.711;384.711
112;calc update async;100;0.000354317;2.395e-05;0.0313636
112;calc inner;100;3.50385;3.03813;3.63868
112;calc wait;100;0.268471;0.0571335;0.861815
112;calc bound;100;0.0644311;0.0345378;0.145105
112;calc iter;100;3.83962;3.69317;4.02779
112;total;1;414.155;414.155;414.155
113;calc total;1;384.711;384.711;384.711
113;calc update async;100;0.000363033;2.1539e-05;0.0317593
113;calc inner;100;3.50086;2.98059;3.65829
113;calc wait;100;0.268527;0.0977037;0.85082
113;calc bound;100;0.0673264;0.0235734;0.142283
113;calc iter;100;3.83867;3.74516;3.92695
113;total;1;414.639;414.639;414.639
114;calc total;1;384.711;384.711;384.711
114;calc update async;100;0.000363549;3.4749e-05;0.031359
114;calc inner;100;3.51406;3.24425;3.65092
114;calc wait;100;0.234074;0.101098;0.520449
114;calc bound;100;0.0889556;0.0570152;0.131715
114;calc iter;100;3.84011;3.75185;3.91736
114;total;1;414.281;414.281;414.281
115;calc total;1;384.711;384.711;384.711
115;calc update async;100;0.000376979;2.979e-05;0.0328952
115;calc inner;100;3.54164;3.26285;3.6498
115;calc wait;100;0.213193;0.0903562;0.574273
115;calc bound;100;0.0827723;0.0323383;0.146591
115;calc iter;100;3.84033;3.72207;3.94495
115;total;1;414.608;414.608;414.608
116;calc total;1;384.71;384.71;384.71
116;calc update async;100;0.00035373;2.17e-05;0.0313811
116;calc inner;100;3.42971;2.26563;3.65522
116;calc wait;100;0.346295;0.0402235;1.53784
116;calc bound;100;0.0606187;0.0312707;0.122847
116;calc iter;100;3.83977;3.62037;4.04978
116;total;1;414.675;414.675;414.675
117;calc total;1;384.71;384.71;384.71
117;calc update async;100;0.000371709;2.3539e-05;0.032844
117;calc inner;100;3.4727;2.21011;3.66747
117;calc wait;100;0.294122;0.0845058;1.71717
117;calc bound;100;0.0689722;0.0235796;0.145138
117;calc iter;100;3.83863;3.62293;4.03524
117;total;1;414.078;414.078;414.078
118;calc total;1;384.71;384.71;384.71
118;calc update async;100;0.000375328;2.6329e-05;0.032778
118;calc inner;100;3.50381;3.05143;3.65004
118;calc wait;100;0.248688;0.110109;0.81553
118;calc bound;100;0.0844444;0.0305226;0.144267
118;calc iter;100;3.83982;3.70628;3.98593
118;total;1;414.676;414.676;414.676
119;calc total;1;384.71;384.71;384.71
119;calc update async;100;0.000376273;2.512e-05;0.0327426
119;calc inner;100;3.51864;3.05249;3.67622
119;calc wait;100;0.240634;0.0671753;0.788285
119;calc bound;100;0.0782675;0.0241688;0.139549
119;calc iter;100;3.84032;3.70298;3.92994
119;total;1;414.331;414.331;414.331
120;calc total;1;384.71;384.71;384.71
120;calc update async;100;0.000373392;2.386e-05;0.0330162
120;calc inner;100;3.58085;3.18921;3.67447
120;calc wait;100;0.186045;0.0520346;0.753082
120;calc bound;100;0.071789;0.0226317;0.164463
120;calc iter;100;3.84079;3.72794;4.00686
120;total;1;414.558;414.558;414.558
128;calc total;1;384.74;384.74;384.74
128;calc update async;100;8.62777e-05;2.5209e-05;0.00363419
128;calc inner;100;3.59632;3.27686;3.68516
128;calc wait;100;0.169569;0.0594206;0.484284
128;calc bound;100;0.0739714;0.0414722;0.161423
128;calc iter;100;3.84252;3.75176;3.94464
128;total;1;414.688;414.688;414.688
121;calc total;1;384.71;384.71;384.71
121;calc update async;100;0.000370676;2.873e-05;0.0327248
121;calc inner;100;3.60499;3.44711;3.6784
121;calc wait;100;0.156733;0.0736976;0.342546
121;calc bound;100;0.0717696;0.0439189;0.16302
121;calc iter;100;3.84045;3.77327;3.97253
121;total;1;414.142;414.142;414.142
129;calc total;1;384.724;384.724;384.724
129;calc update async;100;0.000481689;2.1119e-05;0.0443237
129;calc inner;100;3.54807;3.14035;3.66209
129;calc wait;100;0.226999;0.0707877;0.699902
129;calc bound;100;0.0608762;0.0306401;0.139152
129;calc iter;100;3.84161;3.76076;3.9535
129;total;1;414.657;414.657;414.657
122;calc total;1;384.71;384.71;384.71
122;calc update async;100;0.00037835;3.7759e-05;0.0326326
122;calc inner;100;3.57277;3.37913;3.68823
122;calc wait;100;0.177461;0.093986;0.370784
122;calc bound;100;0.0898997;0.0303987;0.112691
122;calc iter;100;3.84052;3.76197;3.96757
122;total;1;414.531;414.531;414.531
130;calc total;1;384.724;384.724;384.724
130;calc update async;100;0.000485454;2.614e-05;0.0442727
130;calc inner;100;3.58058;3.43531;3.66156
130;calc wait;100;0.172086;0.0839114;0.372299
130;calc bound;100;0.0832148;0.0367612;0.178706
130;calc iter;100;3.84121;3.75871;3.94617
130;total;1;414.664;414.664;414.664
123;calc total;1;384.709;384.709;384.709
123;calc update async;100;0.00037015;2.793e-05;0.0325919
123;calc inner;100;3.60862;3.39775;3.68765
123;calc wait;100;0.154757;0.0417101;0.40056
123;calc bound;100;0.0744206;0.0236446;0.152722
123;calc iter;100;3.84091;3.71968;3.95845
123;total;1;414.171;414.171;414.171
131;calc total;1;384.724;384.724;384.724
131;calc update async;100;0.00049136;2.438e-05;0.0443548
131;calc inner;100;3.62425;3.48426;3.70132
131;calc wait;100;0.13687;0.051855;0.291389
131;calc bound;100;0.0774729;0.0477001;0.182394
131;calc iter;100;3.84212;3.74965;3.94583
131;total;1;414.699;414.699;414.699
124;calc total;1;384.709;384.709;384.709
124;calc update async;100;0.000362498;2.4769e-05;0.0319401
124;calc inner;100;3.57577;2.89971;3.67205
124;calc wait;100;0.188919;0.0630296;0.962337
124;calc bound;100;0.0723741;0.0215069;0.138665
124;calc iter;100;3.84106;3.69472;3.97373
124;total;1;414.712;414.712;414.712
132;calc total;1;384.724;384.724;384.724
132;calc update async;100;0.000481955;3.002e-05;0.0438033
132;calc inner;100;3.57012;3.45946;3.63524
132;calc wait;100;0.1787;0.09892;0.283555
132;calc bound;100;0.0902638;0.0405366;0.165676
132;calc iter;100;3.84242;3.71919;3.97065
132;total;1;414.716;414.716;414.716
125;calc total;1;384.709;384.709;384.709
125;calc update async;100;0.00035861;2.29e-05;0.0316936
125;calc inner;100;3.58989;3.11783;3.68045
125;calc wait;100;0.173219;0.0603002;0.813189
125;calc bound;100;0.0700375;0.0242064;0.15873
125;calc iter;100;3.84044;3.74009;3.99674
125;total;1;414.698;414.698;414.698
133;calc total;1;384.724;384.724;384.724
133;calc update async;100;0.000479136;2.036e-05;0.0437709
133;calc inner;100;3.58595;3.27258;3.64737
133;calc wait;100;0.186884;0.0824337;0.591562
133;calc bound;100;0.0651004;0.034498;0.164543
133;calc iter;100;3.84171;3.71041;3.95109
133;total;1;414.701;414.701;414.701
126;calc total;1;384.708;384.708;384.708
126;calc update async;100;0.000363027;3.4329e-05;0.0312554
126;calc inner;100;3.58434;3.38656;3.69197
126;calc wait;100;0.170638;0.0514144;0.396595
126;calc bound;100;0.0847988;0.0238299;0.104735
126;calc iter;100;3.8408;3.75216;3.93599
126;total;1;414.096;414.096;414.096
134;calc total;1;384.72;384.72;384.72
134;calc update async;100;0.000576294;3.024e-05;0.0531702
134;calc inner;100;3.58856;3.48794;3.64706
134;calc wait;100;0.170603;0.0760338;0.27214
134;calc bound;100;0.0798573;0.0377089;0.177376
134;calc iter;100;3.84222;3.74261;3.95355
134;total;1;414.619;414.619;414.619
127;calc total;1;384.708;384.708;384.708
127;calc update async;100;0.000356887;2.6149e-05;0.0312681
127;calc inner;100;3.59945;3.32641;3.68773
127;calc wait;100;0.161252;0.0473836;0.42362
127;calc bound;100;0.0760638;0.0213601;0.111801
127;calc iter;100;3.8414;3.62758;3.98328
127;total;1;414.33;414.33;414.33
135;calc total;1;384.72;384.72;384.72
135;calc update async;100;0.000579772;2.958e-05;0.0530817
135;calc inner;100;3.58172;3.45963;3.65059
135;calc wait;100;0.173425;0.0844122;0.258871
135;calc bound;100;0.0846629;0.0377222;0.180396
135;calc iter;100;3.84265;3.75255;3.96216
135;total;1;414.718;414.718;414.718
136;calc total;1;384.72;384.72;384.72
136;calc update async;100;0.000529646;2.9359e-05;0.0485841
136;calc inner;100;3.62985;3.54917;3.67376
136;calc wait;100;0.127855;0.0581175;0.227533
136;calc bound;100;0.0767291;0.0257377;0.154283
136;calc iter;100;3.84301;3.77456;3.96126
136;total;1;414.648;414.648;414.648
137;calc total;1;384.72;384.72;384.72
137;calc update async;100;0.000529607;2.7259e-05;0.0485949
137;calc inner;100;3.62659;3.5477;3.67793
137;calc wait;100;0.13004;0.0782217;0.249617
137;calc bound;100;0.0746302;0.0520958;0.18657
137;calc iter;100;3.84276;3.79175;3.96027
137;total;1;414.68;414.68;414.68
138;calc total;1;384.72;384.72;384.72
138;calc update async;100;0.000657721;2.7099e-05;0.0613891
138;calc inner;100;3.63468;3.58062;3.68455
138;calc wait;100;0.123388;0.0667596;0.229718
138;calc bound;100;0.0803682;0.0576689;0.190469
138;calc iter;100;3.8426;3.77504;3.96969
138;total;1;414.68;414.68;414.68
139;calc total;1;384.72;384.72;384.72
139;calc update async;100;0.000655617;2.9129e-05;0.0613899
139;calc inner;100;3.64085;3.54923;3.68472
139;calc wait;100;0.109564;0.0633173;0.159127
139;calc bound;100;0.0779182;0.0550945;0.188351
139;calc iter;100;3.84289;3.75799;3.96105
139;total;1;414.623;414.623;414.623
140;calc total;1;384.72;384.72;384.72
140;calc update async;100;0.000651923;3.6329e-05;0.0604789
140;calc inner;100;3.62686;3.55129;3.66545
140;calc wait;100;0.12802;0.0657044;0.27166
140;calc bound;100;0.0873358;0.0225318;0.164363
140;calc iter;100;3.8431;3.75201;3.93845
140;total;1;414.639;414.639;414.639
141;calc total;1;384.72;384.72;384.72
141;calc update async;100;0.000649122;3.2439e-05;0.0604781
141;calc inner;100;3.63987;3.57531;3.68941
141;calc wait;100;0.13058;0.0692372;0.221272
141;calc bound;100;0.0676017;0.0474392;0.16768
141;calc iter;100;3.84288;3.78442;3.94324
141;total;1;414.371;414.371;414.371
142;calc total;1;384.72;384.72;384.72
142;calc update async;100;0.000649643;2.951e-05;0.0604739
142;calc inner;100;3.64657;3.59801;3.70081
142;calc wait;100;0.109487;0.0676597;0.169117
142;calc bound;100;0.0782492;0.0551745;0.188034
142;calc iter;100;3.84301;3.77938;3.97887
142;total;1;414.714;414.714;414.714
143;calc total;1;384.72;384.72;384.72
143;calc update async;100;0.000648127;2.7339e-05;0.0604759
143;calc inner;100;3.63543;3.54216;3.68586
143;calc wait;100;0.126213;0.074954;0.209502
143;calc bound;100;0.0792658;0.0211714;0.104732
143;calc iter;100;3.84352;3.69493;4.00357
143;total;1;414.434;414.434;414.434
144;calc total;1;384.72;384.72;384.72
144;calc update async;100;0.000636257;1.883e-05;0.0596817
144;calc inner;100;3.53143;3.15545;3.65312
144;calc wait;100;0.245343;0.0913632;0.670984
144;calc bound;100;0.060887;0.0225318;0.0968957
144;calc iter;100;3.84227;3.71658;3.95146
144;total;1;414.145;414.145;414.145
145;calc total;1;384.72;384.72;384.72
145;calc update async;100;0.000629193;1.744e-05;0.0596399
145;calc inner;100;3.46592;2.93046;3.63509
145;calc wait;100;0.318991;0.109828;0.907944
145;calc bound;100;0.0522101;0.0212644;0.111794
145;calc iter;100;3.84151;3.6783;4.04082
145;total;1;414.228;414.228;414.228
146;calc total;1;384.72;384.72;384.72
146;calc update async;100;0.000640528;2.7779e-05;0.0597235
146;calc inner;100;3.54646;3.37856;3.64476
146;calc wait;100;0.213949;0.0884521;0.422315
146;calc bound;100;0.0774304;0.0285312;0.106385
146;calc iter;100;3.8422;3.66281;4.07597
146;total;1;414.287;414.287;414.287
147;calc total;1;384.72;384.72;384.72
147;calc update async;100;0.000642064;3.289e-05;0.0598347
147;calc inner;100;3.54842;3.38783;3.65102
147;calc wait;100;0.208781;0.103931;0.392909
147;calc bound;100;0.0793351;0.0357848;0.113167
147;calc iter;100;3.8422;3.75967;3.94064
147;total;1;414.441;414.441;414.441
148;calc total;1;384.72;384.72;384.72
148;calc update async;100;0.000647248;2.612e-05;0.0603848
148;calc inner;100;3.55288;3.43425;3.63551
148;calc wait;100;0.204452;0.0897914;0.322783
148;calc bound;100;0.0796622;0.0322622;0.100941
148;calc iter;100;3.84223;3.679;4.0269
148;total;1;414.194;414.194;414.194
149;calc total;1;384.72;384.72;384.72
149;calc update async;100;0.000641333;1.772e-05;0.0603744
149;calc inner;100;3.55096;3.20751;3.63408
149;calc wait;100;0.223956;0.0778086;0.654521
149;calc bound;100;0.0576243;0.0215399;0.08731
149;calc iter;100;3.84185;3.72439;3.9549
149;total;1;414.412;414.412;414.412
150;calc total;1;384.72;384.72;384.72
150;calc update async;100;0.000643528;2.4949e-05;0.0603647
150;calc inner;100;3.57403;3.47258;3.64945
150;calc wait;100;0.192455;0.101185;0.329876
150;calc bound;100;0.069983;0.0408871;0.0975997
150;calc iter;100;3.8421;3.73346;4.06248
150;total;1;414.394;414.394;414.394
151;calc total;1;384.72;384.72;384.72
151;calc update async;100;0.000646838;2.242e-05;0.0603249
151;calc inner;100;3.55826;3.41555;3.64186
151;calc wait;100;0.200931;0.0949152;0.342739
151;calc bound;100;0.0771529;0.0381839;0.10154
151;calc iter;100;3.84264;3.72625;3.97165
151;total;1;414.667;414.667;414.667
152;calc total;1;384.735;384.735;384.735
152;calc update async;100;8.15956e-05;2.009e-05;0.00395896
152;calc inner;100;3.57707;3.08911;3.67769
152;calc wait;100;0.195253;0.0769855;0.746212
152;calc bound;100;0.0687159;0.0228509;0.125744
152;calc iter;100;3.842;3.69285;4.01003
152;total;1;414.466;414.466;414.466
153;calc total;1;384.735;384.735;384.735
153;calc update async;100;7.84044e-05;1.992e-05;0.00395189
153;calc inner;100;3.58614;3.15132;3.68127
153;calc wait;100;0.1919;0.072233;0.681826
153;calc bound;100;0.0632232;0.0227141;0.123366
153;calc iter;100;3.8427;3.73453;3.94195
153;total;1;414.384;414.384;414.384
154;calc total;1;384.712;384.712;384.712
154;calc update async;100;0.000708985;2.7619e-05;0.0664524
154;calc inner;100;3.60029;3.39629;3.68685
154;calc wait;100;0.159862;0.0760084;0.350822
154;calc bound;100;0.0793399;0.0211676;0.142986
154;calc iter;100;3.84335;3.7356;3.97563
154;total;1;414.378;414.378;414.378
155;calc total;1;384.711;384.711;384.711
155;calc update async;100;0.00071298;3.7489e-05;0.0665319
155;calc inner;100;3.59035;3.39634;3.68429
155;calc wait;100;0.168227;0.0771254;0.361105
155;calc bound;100;0.0835712;0.0212148;0.153329
155;calc iter;100;3.8429;3.73435;3.99132
155;total;1;414.473;414.473;414.473
156;calc total;1;384.711;384.711;384.711
156;calc update async;100;0.000696247;1.876e-05;0.0650545
156;calc inner;100;3.56749;2.97693;3.66729
156;calc wait;100;0.196141;0.0774023;0.934332
156;calc bound;100;0.0724761;0.0257832;0.151848
156;calc iter;100;3.8425;3.75034;3.96499
156;total;1;414.192;414.192;414.192
157;calc total;1;384.711;384.711;384.711
157;calc update async;100;0.000688699;2.0149e-05;0.0650162
157;calc inner;100;3.57135;3.1787;3.67061
157;calc wait;100;0.207347;0.0578083;0.678233
157;calc bound;100;0.0620425;0.0231608;0.148851
157;calc iter;100;3.84248;3.72086;4.02866
157;total;1;414.182;414.182;414.182
158;calc total;1;384.711;384.711;384.711
158;calc update async;100;0.000693683;2.024e-05;0.0650081
158;calc inner;100;3.58271;3.20285;3.69504
158;calc wait;100;0.187548;0.0452453;0.70655
158;calc bound;100;0.0682505;0.0213174;0.149768
158;calc iter;100;3.8423;3.70251;3.9752
158;total;1;414.686;414.686;414.686
159;calc total;1;384.711;384.711;384.711
159;calc update async;100;0.000698632;3.4509e-05;0.0650913
159;calc inner;100;3.58579;3.40645;3.69042
159;calc wait;100;0.166917;0.0709215;0.334604
159;calc bound;100;0.0833221;0.0346714;0.114702
159;calc iter;100;3.84255;3.72683;4.00773
159;total;1;414.74;414.74;414.74
160;calc total;1;384.733;384.733;384.733
160;calc update async;100;9.2003e-05;1.781e-05;0.00545536
160;calc inner;100;3.42127;1.94533;3.62523
160;calc wait;100;0.352935;0.0364798;2.18213
160;calc bound;100;0.061784;0.0210444;0.121372
160;calc iter;100;3.84137;3.52958;4.1983
160;total;1;414.232;414.232;414.232
161;calc total;1;384.733;384.733;384.733
161;calc update async;100;9.22818e-05;2.351e-05;0.00507044
161;calc inner;100;3.48177;3.06242;3.62446
161;calc wait;100;0.289338;0.0990266;0.75131
161;calc bound;100;0.0636054;0.0247522;0.0938622
161;calc iter;100;3.84141;3.66815;3.97859
161;total;1;414.488;414.488;414.488
162;calc total;1;384.711;384.711;384.711
162;calc update async;100;0.000717888;2.565e-05;0.067264
162;calc inner;100;3.48189;3.05849;3.62605
162;calc wait;100;0.276559;0.102167;0.730293
162;calc bound;100;0.0771571;0.0321251;0.126817
162;calc iter;100;3.84128;3.71711;3.99366
162;total;1;414.492;414.492;414.492
163;calc total;1;384.711;384.711;384.711
163;calc update async;100;0.000718653;2.7679e-05;0.0673036
163;calc inner;100;3.47776;3.074;3.63216
163;calc wait;100;0.281394;0.0917822;0.758072
163;calc bound;100;0.0771108;0.0324671;0.118904
163;calc iter;100;3.84151;3.75696;3.95411
163;total;1;414.716;414.716;414.716
164;calc total;1;384.711;384.711;384.711
164;calc update async;100;0.000696792;1.8249e-05;0.0656108
164;calc inner;100;3.42133;2.36609;3.62898
164;calc wait;100;0.35154;0.0655011;1.62149
164;calc bound;100;0.0637081;0.0211154;0.108022
164;calc iter;100;3.84115;3.61427;4.03188
164;total;1;414.314;414.314;414.314
165;calc total;1;384.711;384.711;384.711
165;calc update async;100;0.000690752;1.634e-05;0.0655809
165;calc inner;100;3.35533;2.74942;3.63703
165;calc wait;100;0.430125;0.0622812;1.05734
165;calc bound;100;0.0504234;0.021312;0.120731
165;calc iter;100;3.83967;3.67331;4.13117
165;total;1;414.765;414.765;414.765
166;calc total;1;384.711;384.711;384.711
166;calc update async;100;0.000694555;2.0119e-05;0.0656252
166;calc inner;100;3.39961;2.69616;3.63466
166;calc wait;100;0.383029;0.057407;1.10848
166;calc bound;100;0.0546388;0.0216986;0.108466
166;calc iter;100;3.84091;3.65288;4.01512
166;total;1;414.294;414.294;414.294
167;calc total;1;384.711;384.711;384.711
167;calc update async;100;0.000703796;3.092e-05;0.0656487
167;calc inner;100;3.4463;3.05964;3.62476
167;calc wait;100;0.313291;0.0781408;0.817952
167;calc bound;100;0.0776834;0.0313574;0.126279
167;calc iter;100;3.84119;3.67876;4.00043
167;total;1;414.313;414.313;414.313
168;calc total;1;384.711;384.711;384.711
168;calc update async;100;0.000717776;2.5299e-05;0.0674665
168;calc inner;100;3.56543;3.34933;3.68208
168;calc wait;100;0.20529;0.0480833;0.516561
168;calc bound;100;0.0676967;0.0290857;0.104239
168;calc iter;100;3.84058;3.65703;3.95903
168;total;1;414.592;414.592;414.592
169;calc total;1;384.733;384.733;384.733
169;calc update async;100;0.000110074;2.819e-05;0.00539156
169;calc inner;100;3.53826;3.23908;3.692
169;calc wait;100;0.220841;0.0596238;0.608683
169;calc bound;100;0.0807636;0.0368079;0.109344
169;calc iter;100;3.84084;3.70436;4.02748
169;total;1;414.277;414.277;414.277
170;calc total;1;384.733;384.733;384.733
170;calc update async;100;0.000107348;3.0409e-05;0.00584133
170;calc inner;100;3.5658;3.32867;3.67134
170;calc wait;100;0.201999;0.0726665;0.575057
170;calc bound;100;0.0727823;0.040605;0.101968
170;calc iter;100;3.84069;3.70376;4.03426
170;total;1;414.347;414.347;414.347
171;calc total;1;384.711;384.711;384.711
171;calc update async;100;0.000715723;2.0029e-05;0.0674747
171;calc inner;100;3.53481;2.97793;3.66806
171;calc wait;100;0.240915;0.0749945;0.961144
171;calc bound;100;0.0634985;0.0232791;0.103065
171;calc iter;100;3.84062;3.68556;4.08657
171;total;1;414.351;414.351;414.351
172;calc total;1;384.711;384.711;384.711
172;calc update async;100;0.000703782;2.027e-05;0.0664493
172;calc inner;100;3.47029;2.58963;3.67329
172;calc wait;100;0.310313;0.0506425;1.39178
172;calc bound;100;0.0579897;0.0210328;0.10076
172;calc iter;100;3.84085;3.5725;4.04613
172;total;1;414.319;414.319;414.319
173;calc total;1;384.711;384.711;384.711
173;calc update async;100;0.00070714;2.287e-05;0.066429
173;calc inner;100;3.52316;2.94582;3.66545
173;calc wait;100;0.252287;0.0316819;0.932754
173;calc bound;100;0.0639304;0.0231561;0.100081
173;calc iter;100;3.84057;3.66976;4.00213
173;total;1;414.727;414.727;414.727
174;calc total;1;384.711;384.711;384.711
174;calc update async;100;0.00071022;2.148e-05;0.066424
174;calc inner;100;3.54036;3.29841;3.69525
174;calc wait;100;0.225084;0.0625776;0.574107
174;calc bound;100;0.0729216;0.0229558;0.103933
174;calc iter;100;3.84062;3.75139;3.97551
174;total;1;414.318;414.318;414.318
175;calc total;1;384.711;384.711;384.711
175;calc update async;100;0.000715409;3.033e-05;0.0665662
175;calc inner;100;3.54959;3.29772;3.6997
175;calc wait;100;0.215446;0.0869571;0.492618
175;calc bound;100;0.0748752;0.0456134;0.101095
175;calc iter;100;3.84104;3.70162;3.94621
175;total;1;414.465;414.465;414.465
176;calc total;1;384.732;384.732;384.732
176;calc update async;100;9.94897e-05;1.9089e-05;0.00610442
176;calc inner;100;3.35266;2.88036;3.63225
176;calc wait;100;0.421653;0.0453441;0.975097
176;calc bound;100;0.0605393;0.0209347;0.114774
176;calc iter;100;3.83934;3.62662;3.98169
176;total;1;414.118;414.118;414.118
177;calc total;1;384.732;384.732;384.732
177;calc update async;100;0.000100943;1.427e-05;0.00606421
177;calc inner;100;3.31875;1.98581;3.63445
177;calc wait;100;0.445676;0.0887719;2.19558
177;calc bound;100;0.069783;0.021487;0.107824
177;calc iter;100;3.84014;3.59526;4.21612
177;total;1;414.596;414.596;414.596
178;calc total;1;384.732;384.732;384.732
178;calc update async;100;0.000106733;2.323e-05;0.00639803
178;calc inner;100;3.35795;2.06418;3.65644
178;calc wait;100;0.410039;0.103998;2.12135
178;calc bound;100;0.0685098;0.031924;0.133606
178;calc iter;100;3.84008;3.62206;4.27544
178;total;1;414.106;414.106;414.106
179;calc total;1;384.711;384.711;384.711
179;calc update async;100;0.000726332;2.167e-05;0.0687541
179;calc inner;100;3.2582;1.62038;3.67534
179;calc wait;100;0.514705;0.0628551;2.62517
179;calc bound;100;0.0626953;0.0318526;0.103378
179;calc iter;100;3.83993;3.48161;4.32404
179;total;1;414.695;414.695;414.695
180;calc total;1;384.711;384.711;384.711
180;calc update async;100;0.000694651;1.7479e-05;0.0659385
180;calc inner;100;3.15707;0.526644;3.62255
180;calc wait;100;0.623168;0.0575298;3.858
180;calc bound;100;0.0569874;0.0212354;0.106254
180;calc iter;100;3.8401;3.53578;4.43229
180;total;1;414.623;414.623;414.623
181;calc total;1;384.711;384.711;384.711
181;calc update async;100;0.00069541;1.923e-05;0.0659134
181;calc inner;100;3.26671;1.92185;3.6225
181;calc wait;100;0.511453;0.0479304;2.13767
181;calc bound;100;0.0582421;0.0212772;0.0954754
181;calc iter;100;3.83985;3.58728;4.09872
181;total;1;414.675;414.675;414.675
182;calc total;1;384.711;384.711;384.711
182;calc update async;100;0.000701545;1.824e-05;0.0660392
182;calc inner;100;3.34567;2.58246;3.63428
182;calc wait;100;0.422305;0.050245;1.25911
182;calc bound;100;0.0678563;0.0240561;0.116377
182;calc iter;100;3.83993;3.68751;4.01607
182;total;1;414.091;414.091;414.091
183;calc total;1;384.711;384.711;384.711
183;calc update async;100;0.000707835;2.833e-05;0.0663046
183;calc inner;100;3.35228;2.60253;3.63323
183;calc wait;100;0.412184;0.104399;1.32617
183;calc bound;100;0.0717101;0.0395932;0.107609
183;calc iter;100;3.84001;3.66196;4.02081
183;total;1;414.733;414.733;414.733
184;calc total;1;384.732;384.732;384.732
184;calc update async;100;0.000110814;2.129e-05;0.00650821
184;calc inner;100;3.37351;1.19547;3.64356
184;calc wait;100;0.395814;0.0580964;2.91916
184;calc bound;100;0.0688757;0.0211327;0.121694
184;calc iter;100;3.8399;3.44212;4.24264
184;total;1;414.57;414.57;414.57
185;calc total;1;384.732;384.732;384.732
185;calc update async;100;0.000108122;2.024e-05;0.00650365
185;calc inner;100;3.35431;2.11239;3.63977
185;calc wait;100;0.424766;0.0566153;2.04081
185;calc bound;100;0.0584798;0.0209647;0.111622
185;calc iter;100;3.84028;3.41881;4.29276
185;total;1;414.506;414.506;414.506
186;calc total;1;384.732;384.732;384.732
186;calc update async;100;0.000107504;1.9959e-05;0.00644268
186;calc inner;100;3.37206;1.59277;3.65216
186;calc wait;100;0.399031;0.0586858;2.69305
186;calc bound;100;0.0676898;0.0210722;0.156909
186;calc iter;100;3.8408;3.54235;4.33123
186;total;1;414.708;414.708;414.708
187;calc total;1;384.711;384.711;384.711
187;calc update async;100;0.00073236;1.911e-05;0.0690336
187;calc inner;100;3.37759;2.55684;3.68836
187;calc wait;100;0.395412;0.0514699;1.44238
187;calc bound;100;0.0653578;0.0211408;0.140686
187;calc iter;100;3.84048;3.64857;4.22033
187;total;1;414.293;414.293;414.293
188;calc total;1;384.732;384.732;384.732
188;calc update async;100;0.00010964;2.181e-05;0.00656485
188;calc inner;100;3.39518;2.64072;3.66858
188;calc wait;100;0.37816;0.0485836;1.32553
188;calc bound;100;0.0647464;0.0210159;0.102002
188;calc iter;100;3.83932;3.49361;4.16217
188;total;1;414.671;414.671;414.671
189;calc total;1;384.711;384.711;384.711
189;calc update async;100;0.000724489;2.283e-05;0.0681498
189;calc inner;100;3.42175;1.5836;3.66569
189;calc wait;100;0.351175;0.0391906;2.85529
189;calc bound;100;0.0661753;0.0237931;0.157253
189;calc iter;100;3.84023;3.4047;4.48911
189;total;1;414.692;414.692;414.692
190;calc total;1;384.708;384.708;384.708
190;calc update async;100;0.00062727;1.887e-05;0.0581933
190;calc inner;100;3.43974;1.81871;3.69152
190;calc wait;100;0.331087;0.0551346;2.18162
190;calc bound;100;0.068559;0.0240394;0.100485
190;calc iter;100;3.84049;3.46404;4.11557
190;total;1;414.315;414.315;414.315
191;calc total;1;384.711;384.711;384.711
191;calc update async;100;0.000725613;2.0069e-05;0.0681026
191;calc inner;100;3.40666;1.91199;3.68188
191;calc wait;100;0.362933;0.0611032;2.21304
191;calc bound;100;0.0689744;0.0230206;0.145818
191;calc iter;100;3.84027;3.56744;4.23872
191;total;1;414.107;414.107;414.107
192;calc total;1;384.726;384.726;384.726
192;calc update async;100;0.000331145;1.984e-05;0.0289411
192;calc inner;100;3.03009;0.701136;3.63008
192;calc wait;100;0.751548;0.0346538;3.1945
192;calc bound;100;0.053856;0.0210396;0.157118
192;calc iter;100;3.8381;3.48089;4.28823
192;total;1;414.712;414.712;414.712
193;calc total;1;384.726;384.726;384.726
193;calc update async;100;0.000322696;1.377e-05;0.0289304
193;calc inner;100;2.90127;1.08212;3.63326
193;calc wait;100;0.884513;0.0660085;2.97152
193;calc bound;100;0.049249;0.0209343;0.136674
193;calc iter;100;3.83686;3.39801;4.39252
193;total;1;414.07;414.07;414.07
194;calc total;1;384.726;384.726;384.726
194;calc update async;100;0.000335376;1.7349e-05;0.0289376
194;calc inner;100;3.14838;2.24057;3.64042
194;calc wait;100;0.626431;0.0539541;1.85327
194;calc bound;100;0.0616728;0.0237742;0.141842
194;calc iter;100;3.83831;3.39722;4.57628
194;total;1;414.101;414.101;414.101
195;calc total;1;384.726;384.726;384.726
195;calc update async;100;0.000336401;1.8909e-05;0.0291702
195;calc inner;100;3.17375;2.30021;3.6402
195;calc wait;100;0.597768;0.0435761;1.44021
195;calc bound;100;0.0648408;0.0210611;0.109968
195;calc iter;100;3.83826;3.40591;4.51261
195;total;1;414.534;414.534;414.534
196;calc total;1;384.726;384.726;384.726
196;calc update async;100;0.000493624;1.852e-05;0.0451408
196;calc inner;100;3.0151;0.609656;3.63296
196;calc wait;100;0.756612;0.0365392;3.74712
196;calc bound;100;0.0599538;0.0211466;0.153773
196;calc iter;100;3.83353;3.33723;4.41181
196;total;1;414.621;414.621;414.621
197;calc total;1;384.726;384.726;384.726
197;calc update async;100;0.000332878;1.788e-05;0.0295266
197;calc inner;100;3.13636;1.56912;3.62994
197;calc wait;100;0.64102;0.0836621;2.38368
197;calc bound;100;0.0553;0.0211459;0.153372
197;calc iter;100;3.836;3.41499;4.33239
197;total;1;414.502;414.502;414.502
198;calc total;1;384.726;384.726;384.726
198;calc update async;100;0.000341198;2.116e-05;0.0295263
198;calc inner;100;3.22089;1.69913;3.64777
198;calc wait;100;0.55084;0.0559144;2.54007
198;calc bound;100;0.0627235;0.0224131;0.154579
198;calc iter;100;3.83619;3.57249;4.32549
198;total;1;414.754;414.754;414.754
199;calc total;1;384.726;384.726;384.726
199;calc update async;100;0.000343594;1.97e-05;0.0294991
199;calc inner;100;3.20964;1.11734;3.64738
199;calc wait;100;0.549694;0.0860429;3.30819
199;calc bound;100;0.0750572;0.0250061;0.154778
199;calc iter;100;3.83603;3.56965;4.50161
199;total;1;414.316;414.316;414.316
200;calc total;1;384.726;384.726;384.726
200;calc update async;100;0.000457432;1.997e-05;0.0418785
200;calc inner;100;3.10431;0.468171;3.66313
200;calc wait;100;0.675774;0.0315045;3.63221
200;calc bound;100;0.0589604;0.0210927;0.102804
200;calc iter;100;3.83965;3.11634;4.41866
200;total;1;414.373;414.373;414.373
201;calc total;1;384.726;384.726;384.726
201;calc update async;100;0.000457079;2.3719e-05;0.041863
201;calc inner;100;3.26896;2.26165;3.66291
201;calc wait;100;0.513989;0.0840966;1.5999
201;calc bound;100;0.0575451;0.0287234;0.0989166
201;calc iter;100;3.84096;3.65657;4.05947
201;total;1;414.504;414.504;414.504
202;calc total;1;384.726;384.726;384.726
202;calc update async;100;0.000465216;1.93e-05;0.0420455
202;calc inner;100;3.29262;2.48006;3.67487
202;calc wait;100;0.472527;0.0622706;1.47681
202;calc bound;100;0.0756152;0.0225014;0.103118
202;calc iter;100;3.84124;3.55837;4.17221
202;total;1;414.408;414.408;414.408
203;calc total;1;384.726;384.726;384.726
203;calc update async;100;0.000467009;2.6319e-05;0.0421705
203;calc inner;100;3.3025;2.4858;3.67396
203;calc wait;100;0.461529;0.11334;1.33041
203;calc bound;100;0.0764139;0.0289779;0.0998409
203;calc iter;100;3.84092;3.62029;4.10745
203;total;1;414.528;414.528;414.528
204;calc total;1;384.726;384.726;384.726
204;calc update async;100;0.000464431;2.038e-05;0.0426196
204;calc inner;100;3.10391;0.654488;3.66399
204;calc wait;100;0.675001;0.0734037;3.38719
204;calc bound;100;0.0609291;0.0214285;0.0948647
204;calc iter;100;3.84046;3.4814;4.37117
204;total;1;414.196;414.196;414.196
205;calc total;1;384.726;384.726;384.726
205;calc update async;100;0.000463439;2.024e-05;0.0426
205;calc inner;100;3.16577;0.566872;3.6626
205;calc wait;100;0.617654;0.058803;3.43568
205;calc bound;100;0.0567155;0.0209862;0.0992695
205;calc iter;100;3.8409;3.54002;4.36879
205;total;1;414.619;414.619;414.619
206;calc total;1;384.726;384.726;384.726
206;calc update async;100;0.000468644;2.937e-05;0.0425758
206;calc inner;100;3.29486;2.61578;3.67492
206;calc wait;100;0.473334;0.0869674;1.48489
206;calc bound;100;0.0725423;0.0229217;0.104867
206;calc iter;100;3.84121;3.57911;4.37254
206;total;1;414.738;414.738;414.738
207;calc total;1;384.726;384.726;384.726
207;calc update async;100;0.000468582;2.5369e-05;0.0425829
207;calc inner;100;3.27966;2.60624;3.67549
207;calc wait;100;0.480885;0.141979;1.44116
207;calc bound;100;0.0799252;0.0268464;0.104113
207;calc iter;100;3.84095;3.61216;4.33649
207;total;1;414.56;414.56;414.56
208;calc total;1;384.726;384.726;384.726
208;calc update async;100;0.000432442;1.723e-05;0.039264
208;calc inner;100;3.09885;0.73659;3.64642
208;calc wait;100;0.677893;0.0610926;3.41399
208;calc bound;100;0.0569496;0.02106;0.12966
208;calc iter;100;3.83545;3.45653;4.29386
208;total;1;414.383;414.383;414.383
209;calc total;1;384.726;384.726;384.726
209;calc update async;100;0.000430079;2.057e-05;0.039264
209;calc inner;100;3.16068;2.1072;3.62772
209;calc wait;100;0.618518;0.104053;1.83902
209;calc bound;100;0.0540963;0.0211361;0.137825
209;calc iter;100;3.83521;3.46103;4.14852
209;total;1;414.637;414.637;414.637
210;calc total;1;384.726;384.726;384.726
210;calc update async;100;0.000442124;2.229e-05;0.0392549
210;calc inner;100;3.28866;2.4565;3.63079
210;calc wait;100;0.475495;0.0531078;1.52547
210;calc bound;100;0.0700892;0.0231546;0.1271
210;calc iter;100;3.8355;3.46265;4.31242
210;total;1;414.058;414.058;414.058
211;calc total;1;384.725;384.725;384.725
211;calc update async;100;0.000442875;2.21e-05;0.0392363
211;calc inner;100;3.28853;2.46314;3.63463
211;calc wait;100;0.469918;0.0920474;1.58325
211;calc bound;100;0.075267;0.0250029;0.120323
211;calc iter;100;3.83552;3.46949;4.30493
211;total;1;414.298;414.298;414.298
212;calc total;1;384.722;384.722;384.722
212;calc update async;100;0.0005895;1.691e-05;0.0551562
212;calc inner;100;3.05311;0.849468;3.61653
212;calc wait;100;0.722517;0.0456158;3.01313
212;calc bound;100;0.0554306;0.023802;0.124968
212;calc iter;100;3.83204;3.36775;4.25069
212;total;1;414.54;414.54;414.54
213;calc total;1;384.722;384.722;384.722
213;calc update async;100;0.00058807;1.7029e-05;0.0551429
213;calc inner;100;3.09041;1.95715;3.64308
213;calc wait;100;0.688236;0.0829109;2.33983
213;calc bound;100;0.0522981;0.020986;0.133367
213;calc iter;100;3.8325;3.41281;4.38257
213;total;1;414.447;414.447;414.447
214;calc total;1;384.714;384.714;384.714
214;calc update async;100;0.000710055;2.018e-05;0.0661513
214;calc inner;100;3.24133;2.65632;3.62151
214;calc wait;100;0.525578;0.0801371;1.33508
214;calc bound;100;0.0642437;0.0212524;0.145973
214;calc iter;100;3.83264;3.40857;4.16756
214;total;1;414.425;414.425;414.425
215;calc total;1;384.722;384.722;384.722
215;calc update async;100;0.000602967;2.344e-05;0.0552402
215;calc inner;100;3.26061;2.64955;3.62446
215;calc wait;100;0.493549;0.0505542;1.39134
215;calc bound;100;0.0767861;0.023955;0.141896
215;calc iter;100;3.83243;3.38681;4.12329
215;total;1;414.221;414.221;414.221
216;calc total;1;384.722;384.722;384.722
216;calc update async;100;0.000585399;2.0229e-05;0.0545598
216;calc inner;100;3.33941;1.69626;3.67104
216;calc wait;100;0.433833;0.0439994;2.21137
216;calc bound;100;0.0626746;0.0211452;0.100868
216;calc iter;100;3.83688;3.4328;4.13944
216;total;1;414.168;414.168;414.168
217;calc total;1;384.714;384.714;384.714
217;calc update async;100;0.000685556;2.1939e-05;0.0649166
217;calc inner;100;3.35107;1.29885;3.65528
217;calc wait;100;0.427853;0.0992415;2.81697
217;calc bound;100;0.0563743;0.0210127;0.0921712
217;calc iter;100;3.83603;3.46931;4.13686
217;total;1;414.344;414.344;414.344
218;calc total;1;384.714;384.714;384.714
218;calc update async;100;0.000692486;3.149e-05;0.0649006
218;calc inner;100;3.3954;2.86991;3.6604
218;calc wait;100;0.362958;0.0937047;0.992683
218;calc bound;100;0.0781708;0.022867;0.102386
218;calc iter;100;3.83752;3.70016;3.9714
218;total;1;414.426;414.426;414.426
219;calc total;1;384.722;384.722;384.722
219;calc update async;100;0.000591969;3.2019e-05;0.0546954
219;calc inner;100;3.39257;2.84973;3.67796
219;calc wait;100;0.365005;0.0602035;0.993353
219;calc bound;100;0.0795361;0.0222687;0.116189
219;calc iter;100;3.83792;3.71734;3.98648
219;total;1;414.13;414.13;414.13
220;calc total;1;384.713;384.713;384.713
220;calc update async;100;0.000673351;2.274e-05;0.0634425
220;calc inner;100;3.29493;1.71527;3.66188
220;calc wait;100;0.484821;0.0562466;2.38519
220;calc bound;100;0.0575025;0.0227207;0.106294
220;calc iter;100;3.83818;3.4596;4.15153
220;total;1;414.358;414.358;414.358
221;calc total;1;384.713;384.713;384.713
221;calc update async;100;0.000672866;2.1219e-05;0.0635165
221;calc inner;100;3.35622;2.88732;3.65962
221;calc wait;100;0.422433;0.0913798;0.989142
221;calc bound;100;0.0581967;0.0222633;0.099318
221;calc iter;100;3.83755;3.72215;4.02678
221;total;1;414.067;414.067;414.067
222;calc total;1;384.713;384.713;384.713
222;calc update async;100;0.000678262;2.73e-05;0.0635731
222;calc inner;100;3.3972;2.93241;3.67175
222;calc wait;100;0.371213;0.135558;0.874579
222;calc bound;100;0.0690708;0.0219353;0.101474
222;calc iter;100;3.83826;3.73841;3.98679
222;total;1;414.507;414.507;414.507
223;calc total;1;384.713;384.713;384.713
223;calc update async;100;0.000682088;2.634e-05;0.0635924
223;calc inner;100;3.38498;2.98217;3.67142
223;calc wait;100;0.371066;0.070852;0.836812
223;calc bound;100;0.0808356;0.0229179;0.109456
223;calc iter;100;3.83802;3.71344;3.97621
223;total;1;414.599;414.599;414.599
224;calc total;1;384.713;384.713;384.713
224;calc update async;100;0.000670445;1.779e-05;0.0628615
224;calc inner;100;3.52486;2.89592;3.66932
224;calc wait;100;0.246073;0.0487413;0.850158
224;calc bound;100;0.0652423;0.026165;0.132681
224;calc iter;100;3.83846;3.65118;4.01019
224;total;1;414.088;414.088;414.088
225;calc total;1;384.713;384.713;384.713
225;calc update async;100;0.00066429;1.863e-05;0.0628028
225;calc inner;100;3.45875;1.85639;3.6734
225;calc wait;100;0.316541;0.0581836;2.15232
225;calc bound;100;0.0610652;0.0234513;0.132002
225;calc iter;100;3.83949;3.55783;4.08988
225;total;1;414.636;414.636;414.636
226;calc total;1;384.713;384.713;384.713
226;calc update async;100;0.000678078;2.145e-05;0.063009
226;calc inner;100;3.51679;2.71946;3.70224
226;calc wait;100;0.225009;0.0668438;1.0662
226;calc bound;100;0.0938218;0.0239929;0.132707
226;calc iter;100;3.83868;3.60051;3.99913
226;total;1;414.09;414.09;414.09
227;calc total;1;384.713;384.713;384.713
227;calc update async;100;0.000680588;2.703e-05;0.0632198
227;calc inner;100;3.54642;2.97883;3.68988
227;calc wait;100;0.212667;0.0717866;0.876814
227;calc bound;100;0.0778399;0.0409362;0.156261
227;calc iter;100;3.83986;3.69154;4.04627
227;total;1;414.038;414.038;414.038
228;calc total;1;384.713;384.713;384.713
228;calc update async;100;0.000677063;1.984e-05;0.0637211
228;calc inner;100;3.52018;3.14307;3.66783
228;calc wait;100;0.250386;0.0825508;0.658783
228;calc bound;100;0.0673262;0.029992;0.119252
228;calc iter;100;3.83942;3.71629;3.97194
228;total;1;414.302;414.302;414.302
229;calc total;1;384.713;384.713;384.713
229;calc update async;100;0.000679995;2.139e-05;0.0636905
229;calc inner;100;3.47756;2.29281;3.67673
229;calc wait;100;0.280259;0.0686867;1.56011
229;calc bound;100;0.0792354;0.0245881;0.133314
229;calc iter;100;3.83937;3.61262;4.03375
229;total;1;414.333;414.333;414.333
230;calc total;1;384.713;384.713;384.713
230;calc update async;100;0.000683053;1.862e-05;0.0637495
230;calc inner;100;3.53132;2.65571;3.65889
230;calc wait;100;0.220311;0.0603378;1.36455
230;calc bound;100;0.082566;0.0232914;0.152232
230;calc iter;100;3.84022;3.62404;4.07892
230;total;1;414.598;414.598;414.598
231;calc total;1;384.713;384.713;384.713
231;calc update async;100;0.000682688;2.694e-05;0.0638848
231;calc inner;100;3.53366;3.10919;3.67405
231;calc wait;100;0.211263;0.0713124;0.628388
231;calc bound;100;0.0914422;0.0572708;0.135211
231;calc iter;100;3.83963;3.71608;3.96373
231;total;1;414.191;414.191;414.191
232;calc total;1;384.713;384.713;384.713
232;calc update async;100;0.000684374;2.6369e-05;0.0643953
232;calc inner;100;3.59631;3.37269;3.67445
232;calc wait;100;0.163575;0.0532465;0.380508
232;calc bound;100;0.0748347;0.0454086;0.103841
232;calc iter;100;3.84022;3.761;3.97689
232;total;1;414.046;414.046;414.046
233;calc total;1;384.713;384.713;384.713
233;calc update async;100;0.000682376;2.326e-05;0.0643821
233;calc inner;100;3.57773;3.12301;3.67756
233;calc wait;100;0.180823;0.0470168;0.720702
233;calc bound;100;0.0732977;0.0319857;0.103322
233;calc iter;100;3.84055;3.72449;3.99438
233;total;1;414.604;414.604;414.604
234;calc total;1;384.713;384.713;384.713
234;calc update async;100;0.000689948;2.3489e-05;0.0643873
234;calc inner;100;3.58467;3.20201;3.68471
234;calc wait;100;0.168039;0.0461323;0.596995
234;calc bound;100;0.0839421;0.0330591;0.108354
234;calc iter;100;3.84024;3.70457;3.99132
234;total;1;414.494;414.494;414.494
235;calc total;1;384.713;384.713;384.713
235;calc update async;100;0.000685415;2.506e-05;0.0644026
235;calc inner;100;3.60412;3.34436;3.67683
235;calc wait;100;0.155914;0.0539732;0.433613
235;calc bound;100;0.0763724;0.0297441;0.104291
235;calc iter;100;3.84054;3.71214;3.95862
235;total;1;414.377;414.377;414.377
236;calc total;1;384.713;384.713;384.713
236;calc update async;100;0.000695387;2.947e-05;0.0650044
236;calc inner;100;3.58993;3.35655;3.67838
236;calc wait;100;0.162543;0.0600356;0.4353
236;calc bound;100;0.0790835;0.0446878;0.106016
236;calc iter;100;3.8403;3.75943;3.92996
236;total;1;414.267;414.267;414.267
237;calc total;1;384.713;384.713;384.713
237;calc update async;100;0.000689272;2.6779e-05;0.0649884
237;calc inner;100;3.59554;3.28661;3.66733
237;calc wait;100;0.16954;0.0799745;0.559686
237;calc bound;100;0.0710833;0.0318895;0.110931
237;calc iter;100;3.84054;3.72802;3.97994
237;total;1;414.33;414.33;414.33
238;calc total;1;384.713;384.713;384.713
238;calc update async;100;0.000692779;2.7769e-05;0.0649819
238;calc inner;100;3.60241;3.38781;3.68559
238;calc wait;100;0.161558;0.0685845;0.396012
238;calc bound;100;0.074889;0.0211433;0.104267
238;calc iter;100;3.84075;3.72701;3.96528
238;total;1;414.19;414.19;414.19
239;calc total;1;384.713;384.713;384.713
239;calc update async;100;0.000697419;2.671e-05;0.0653277
239;calc inner;100;3.59485;3.30213;3.68212
239;calc wait;100;0.164108;0.0483938;0.392659
239;calc bound;100;0.0802625;0.0348874;0.103264
239;calc iter;100;3.84054;3.75215;3.97001
239;total;1;414.556;414.556;414.556
240;calc total;1;384.713;384.713;384.713
240;calc update async;100;0.000642216;2.0529e-05;0.0606849
240;calc inner;100;3.57432;3.26646;3.65474
240;calc wait;100;0.195849;0.0496723;0.58064
240;calc bound;100;0.0649492;0.0320775;0.137321
240;calc iter;100;3.83944;3.71663;4.02643
240;total;1;413.991;413.991;413.991
241;calc total;1;384.713;384.713;384.713
241;calc update async;100;0.000655117;2.464e-05;0.0606835
241;calc inner;100;3.59824;3.49049;3.6529
241;calc wait;100;0.162529;0.0701787;0.266876
241;calc bound;100;0.0768718;0.0362365;0.131477
241;calc iter;100;3.84018;3.7565;3.9489
241;total;1;414.489;414.489;414.489
242;calc total;1;384.709;384.709;384.709
242;calc update async;100;0.000713623;3.0129e-05;0.0669467
242;calc inner;100;3.56232;3.45383;3.6364
242;calc wait;100;0.174226;0.0879497;0.268281
242;calc bound;100;0.100601;0.0615812;0.155614
242;calc iter;100;3.84082;3.76391;3.93699
242;total;1;414.329;414.329;414.329
243;calc total;1;384.709;384.709;384.709
243;calc update async;100;0.000717851;2.843e-05;0.0669216
243;calc inner;100;3.60764;3.49998;3.66365
243;calc wait;100;0.147087;0.0827962;0.246176
243;calc bound;100;0.0821367;0.0379722;0.130032
243;calc iter;100;3.84006;3.71433;3.97393
243;total;1;414.342;414.342;414.342
244;calc total;1;384.709;384.709;384.709
244;calc update async;100;0.000689914;1.975e-05;0.0655175
244;calc inner;100;3.56164;3.24561;3.66983
244;calc wait;100;0.214683;0.0612225;0.618593
244;calc bound;100;0.0610524;0.0330055;0.158275
244;calc iter;100;3.84061;3.67224;3.99509
244;total;1;414.175;414.175;414.175
245;calc total;1;384.709;384.709;384.709
245;calc update async;100;0.000696768;2.141e-05;0.065482
245;calc inner;100;3.59024;3.35934;3.66924
245;calc wait;100;0.173962;0.0810044;0.448154
245;calc bound;100;0.0726565;0.0312341;0.134448
245;calc iter;100;3.83967;3.71587;3.94941
245;total;1;414.291;414.291;414.291
246;calc total;1;384.709;384.709;384.709
246;calc update async;100;0.000700484;3.256e-05;0.0654621
246;calc inner;100;3.56791;3.44532;3.64569
246;calc wait;100;0.169373;0.0930786;0.279168
246;calc bound;100;0.0990617;0.0528382;0.148205
246;calc iter;100;3.84071;3.73422;3.9792
246;total;1;414.447;414.447;414.447
247;calc total;1;384.708;384.708;384.708
247;calc update async;100;0.000699341;2.978e-05;0.0655323
247;calc inner;100;3.59678;3.48055;3.65542
247;calc wait;100;0.153897;0.0822857;0.261083
247;calc bound;100;0.0855012;0.0420967;0.140608
247;calc iter;100;3.84021;3.69427;3.96125
247;total;1;414.672;414.672;414.672
248;calc total;1;384.708;384.708;384.708
248;calc update async;100;0.000694699;2.587e-05;0.0654449
248;calc inner;100;3.62872;3.55702;3.68289
248;calc wait;100;0.12708;0.0544528;0.224923
248;calc bound;100;0.0812628;0.0558275;0.113324
248;calc iter;100;3.84112;3.77034;3.9817
248;total;1;414.095;414.095;414.095
249;calc total;1;384.708;384.708;384.708
249;calc update async;100;0.000697273;2.9539e-05;0.0655136
249;calc inner;100;3.63907;3.59269;3.68237
249;calc wait;100;0.115644;0.068631;0.191077
249;calc bound;100;0.0759308;0.0386016;0.0983437
249;calc iter;100;3.84116;3.78206;3.92879
249;total;1;414.146;414.146;414.146
250;calc total;1;384.708;384.708;384.708
250;calc update async;100;0.000703318;3.8049e-05;0.0655768
250;calc inner;100;3.61553;3.54032;3.66983
250;calc wait;100;0.136125;0.074058;0.202916
250;calc bound;100;0.0890137;0.0221864;0.105736
250;calc iter;100;3.84138;3.72379;4.02478
250;total;1;414.229;414.229;414.229
251;calc total;1;384.708;384.708;384.708
251;calc update async;100;0.000696817;2.8529e-05;0.0656684
251;calc inner;100;3.64581;3.60303;3.68508
251;calc wait;100;0.118886;0.0614359;0.194697
251;calc bound;100;0.0708533;0.0345528;0.108036
251;calc iter;100;3.84115;3.76201;4.00961
251;total;1;414.49;414.49;414.49
252;calc total;1;384.704;384.704;384.704
252;calc update async;100;0.000689509;2.826e-05;0.0643435
252;calc inner;100;3.62025;3.44525;3.66808
252;calc wait;100;0.13106;0.0690614;0.38835
252;calc bound;100;0.0828988;0.0536404;0.11277
252;calc iter;100;3.84089;3.78053;3.99273
252;total;1;414.715;414.715;414.715
253;calc total;1;384.704;384.704;384.704
253;calc update async;100;0.000682906;2.6919e-05;0.0643254
253;calc inner;100;3.63794;3.58404;3.67211
253;calc wait;100;0.104567;0.062264;0.219374
253;calc bound;100;0.0816755;0.0550325;0.119928
253;calc iter;100;3.84101;3.77917;3.9798
253;total;1;414.714;414.714;414.714
254;calc total;1;384.7;384.7;384.7
254;calc update async;100;0.000569423;3.5099e-05;0.0522334
254;calc inner;100;3.61513;3.54774;3.6705
254;calc wait;100;0.137325;0.0668474;0.22528
254;calc bound;100;0.0881676;0.0238928;0.105996
254;calc iter;100;3.8412;3.74391;3.998
254;total;1;414.085;414.085;414.085
255;calc total;1;384.7;384.7;384.7
255;calc update async;100;0.000564044;2.5269e-05;0.052364
255;calc inner;100;3.64009;3.57566;3.68314
255;calc wait;100;0.1174;0.0522801;0.20099
255;calc bound;100;0.0780493;0.034197;0.119207
255;calc iter;100;3.84102;3.73646;4.00413
255;total;1;414.493;414.493;414.493
256;calc total;1;384.74;384.74;384.74
256;calc update async;100;7.12097e-05;1.291e-05;0.00319793
256;calc inner;100;3.19995;2.34511;3.53902
256;calc wait;100;0.583622;0.242655;1.64125
256;calc bound;100;0.0570168;0.0217815;0.0984188
256;calc iter;100;3.84077;3.58373;4.10053
256;total;1;414.646;414.646;414.646
257;calc total;1;384.71;384.71;384.71
257;calc update async;100;0.000622566;1.4639e-05;0.0597052
257;calc inner;100;3.1056;2.2904;3.52329
257;calc wait;100;0.69887;0.204978;1.60246
257;calc bound;100;0.034198;0.0209862;0.0740364
257;calc iter;100;3.83962;3.7125;4.04805
257;total;1;414.282;414.282;414.282
258;calc total;1;384.71;384.71;384.71
258;calc update async;100;0.000642231;1.614e-05;0.0597391
258;calc inner;100;3.25392;2.83325;3.53117
258;calc wait;100;0.514595;0.209628;0.977637
258;calc bound;100;0.0704676;0.0215483;0.103777
258;calc iter;100;3.83976;3.6837;4.11278
258;total;1;414.653;414.653;414.653
259;calc total;1;384.71;384.71;384.71
259;calc update async;100;0.000638962;1.654e-05;0.0597753
259;calc inner;100;3.28534;2.99391;3.53681
259;calc wait;100;0.491774;0.197587;0.780386
259;calc bound;100;0.0624621;0.0231785;0.0982259
259;calc iter;100;3.84049;3.69191;4.04552
259;total;1;414.653;414.653;414.653
260;calc total;1;384.71;384.71;384.71
260;calc update async;100;0.000637422;1.333e-05;0.0599284
260;calc inner;100;3.16543;1.52183;3.49075
260;calc wait;100;0.616586;0.133448;2.53655
260;calc bound;100;0.0576178;0.020957;0.0931999
260;calc iter;100;3.84029;3.65489;4.07937
260;total;1;414.347;414.347;414.347
261;calc total;1;384.71;384.71;384.71
261;calc update async;100;0.000630123;1.391e-05;0.059906
261;calc inner;100;3.15571;2.13188;3.49182
261;calc wait;100;0.641268;0.123936;1.84332
261;calc bound;100;0.0413239;0.0210259;0.0931957
261;calc iter;100;3.83909;3.7016;4.16016
261;total;1;414.699;414.699;414.699
262;calc total;1;384.71;384.71;384.71
262;calc update async;100;0.000642395;1.522e-05;0.0599074
262;calc inner;100;3.2312;2.61857;3.50121
262;calc wait;100;0.543564;0.143533;1.2037
262;calc bound;100;0.064943;0.0212392;0.105939
262;calc iter;100;3.84037;3.69527;4.11456
262;total;1;414.454;414.454;414.454
263;calc total;1;384.71;384.71;384.71
263;calc update async;100;0.000639467;1.445e-05;0.0599048
263;calc inner;100;3.25369;2.68139;3.50123
263;calc wait;100;0.531999;0.143608;1.15356
263;calc bound;100;0.0543124;0.0212296;0.103884
263;calc iter;100;3.84065;3.7067;4.11098
263;total;1;414.347;414.347;414.347
264;calc total;1;384.71;384.71;384.71
264;calc update async;100;0.000634468;1.977e-05;0.0600336
264;calc inner;100;3.35899;2.94943;3.53568
264;calc wait;100;0.42821;0.105536;0.892222
264;calc bound;100;0.0536107;0.0235601;0.103659
264;calc iter;100;3.84145;3.56732;4.06607
264;total;1;414.326;414.326;414.326
265;calc total;1;384.71;384.71;384.71
265;calc update async;100;0.000633011;2.172e-05;0.0600336
265;calc inner;100;3.35202;2.76068;3.53398
265;calc wait;100;0.440172;0.105906;1.12714
265;calc bound;100;0.0481311;0.0218584;0.0851094
265;calc iter;100;3.84097;3.71475;4.09555
265;total;1;414.303;414.303;414.303
266;calc total;1;384.71;384.71;384.71
266;calc update async;100;0.00064277;2.195e-05;0.0600536
266;calc inner;100;3.35955;3.16457;3.52915
266;calc wait;100;0.405991;0.119743;0.650291
266;calc bound;100;0.0746245;0.0225849;0.107408
266;calc iter;100;3.84081;3.69319;4.03037
266;total;1;414.683;414.683;414.683
267;calc total;1;384.71;384.71;384.71
267;calc update async;100;0.000641954;2.151e-05;0.0601383
267;calc inner;100;3.38743;3.21661;3.52653
267;calc wait;100;0.38738;0.123666;0.63578
267;calc bound;100;0.0659145;0.0252283;0.0969398
267;calc iter;100;3.84137;3.75263;4.14166
267;total;1;414.31;414.31;414.31
268;calc total;1;384.71;384.71;384.71
268;calc update async;100;0.000645794;2.2719e-05;0.0603375
268;calc inner;100;3.34104;2.95609;3.52405
268;calc wait;100;0.431496;0.134246;0.843804
268;calc bound;100;0.0685106;0.0211044;0.10502
268;calc iter;100;3.8417;3.56402;4.08887
268;total;1;414.324;414.324;414.324
269;calc total;1;384.71;384.71;384.71
269;calc update async;100;0.000641405;2.361e-05;0.060297
269;calc inner;100;3.38383;3.21603;3.52299
269;calc wait;100;0.395692;0.128237;0.624948
269;calc bound;100;0.0609896;0.0217644;0.0961475
269;calc iter;100;3.84116;3.72738;4.08333
269;total;1;414.324;414.324;414.324
270;calc total;1;384.71;384.71;384.71
270;calc update async;100;0.000645088;3.042e-05;0.0602983
270;calc inner;100;3.36319;3.15115;3.52905
270;calc wait;100;0.403225;0.133666;0.634339
270;calc bound;100;0.0743652;0.0241849;0.107121
270;calc iter;100;3.84143;3.71345;4.01984
270;total;1;414.325;414.325;414.325
271;calc total;1;384.71;384.71;384.71
271;calc update async;100;0.000644578;2.847e-05;0.060366
271;calc inner;100;3.36921;3.20169;3.5263
271;calc wait;100;0.398929;0.13376;0.654531
271;calc bound;100;0.0735142;0.0211611;0.102172
271;calc iter;100;3.84231;3.75011;4.14145
271;total;1;414.271;414.271;414.271
272;calc total;1;384.71;384.71;384.71
272;calc update async;100;0.00063009;1.312e-05;0.0603817
272;calc inner;100;3.01696;1.55817;3.50182
272;calc wait;100;0.782651;0.112244;2.5441
272;calc bound;100;0.0399088;0.021127;0.0912178
272;calc iter;100;3.84016;3.60623;4.21877
272;total;1;414.356;414.356;414.356
273;calc total;1;384.71;384.71;384.71
273;calc update async;100;0.000631568;1.3e-05;0.0603358
273;calc inner;100;3.07469;2.04151;3.51389
273;calc wait;100;0.72512;0.119542;1.95306
273;calc bound;100;0.0392788;0.0212349;0.100904
273;calc iter;100;3.84011;3.63437;4.09229
273;total;1;414.371;414.371;414.371
274;calc total;1;384.71;384.71;384.71
274;calc update async;100;0.000645349;1.5469e-05;0.060378
274;calc inner;100;3.23272;2.66751;3.52487
274;calc wait;100;0.538379;0.119554;1.34273
274;calc bound;100;0.0686742;0.0220211;0.0976057
274;calc iter;100;3.84042;3.65301;4.09167
274;total;1;414.773;414.773;414.773
275;calc total;1;384.71;384.71;384.71
275;calc update async;100;0.000647817;1.62e-05;0.0604606
275;calc inner;100;3.24055;2.75278;3.52427
275;calc wait;100;0.530802;0.121123;1.16927
275;calc bound;100;0.0681952;0.0254864;0.102116
275;calc iter;100;3.8402;3.68113;4.01613
275;total;1;414.57;414.57;414.57
276;calc total;1;384.71;384.71;384.71
276;calc update async;100;0.000645247;1.621e-05;0.0605678
276;calc inner;100;3.22775;2.59212;3.51328
276;calc wait;100;0.546452;0.114724;1.36383
276;calc bound;100;0.0647575;0.0212694;0.0991984
276;calc iter;100;3.83961;3.67398;4.0543
276;total;1;414.379;414.379;414.379
277;calc total;1;384.71;384.71;384.71
277;calc update async;100;0.000639801;1.493e-05;0.0605515
277;calc inner;100;3.18677;1.92217;3.50333
277;calc wait;100;0.603992;0.0635244;2.09757
277;calc bound;100;0.048348;0.02117;0.0994651
277;calc iter;100;3.83977;3.5414;4.15035
277;total;1;414.755;414.755;414.755
278;calc total;1;384.71;384.71;384.71
278;calc update async;100;0.000646297;1.768e-05;0.0606379
278;calc inner;100;3.27522;2.61038;3.52215
278;calc wait;100;0.498159;0.122995;1.34617
278;calc bound;100;0.0662146;0.0220127;0.0976425
278;calc iter;100;3.84025;3.65344;4.15811
278;total;1;414.374;414.374;414.374
279;calc total;1;384.71;384.71;384.71
279;calc update async;100;0.000649889;1.812e-05;0.0607388
279;calc inner;100;3.28686;2.91496;3.52103
279;calc wait;100;0.483048;0.126731;0.964892
279;calc bound;100;0.0693853;0.0277377;0.099094
279;calc iter;100;3.83995;3.69185;4.12502
279;total;1;414.611;414.611;414.611
280;calc total;1;384.736;384.736;384.736
280;calc update async;100;7.11578e-05;1.5569e-05;0.00378839
280;calc inner;100;3.33564;2.45115;3.54368
280;calc wait;100;0.446867;0.209071;1.5499
280;calc bound;100;0.0583041;0.0214696;0.109428
280;calc iter;100;3.84089;3.59936;4.0508
280;total;1;414.363;414.363;414.363
281;calc total;1;384.736;384.736;384.736
281;calc update async;100;7.31295e-05;2.1019e-05;0.00372097
281;calc inner;100;3.36712;2.85089;3.5382
281;calc wait;100;0.412611;0.250893;1.10811
281;calc bound;100;0.0616138;0.0235586;0.0980065
281;calc iter;100;3.84143;3.69455;4.20094
281;total;1;414.679;414.679;414.679
282;calc total;1;384.709;384.709;384.709
282;calc update async;100;0.000649303;3.055e-05;0.0605828
282;calc inner;100;3.35725;3.15423;3.53527
282;calc wait;100;0.40825;0.251314;0.622388
282;calc bound;100;0.0755396;0.0217029;0.109478
282;calc iter;100;3.84169;3.70801;4.06938
282;total;1;414.343;414.343;414.343
283;calc total;1;384.709;384.709;384.709
283;calc update async;100;0.000647573;2.782e-05;0.0606209
283;calc inner;100;3.35385;3.1109;3.53519
283;calc wait;100;0.408546;0.273593;0.723149
283;calc bound;100;0.0780673;0.0238914;0.110429
283;calc iter;100;3.84112;3.71409;4.15033
283;total;1;414.516;414.516;414.516
284;calc total;1;384.71;384.71;384.71
284;calc update async;100;0.000647093;1.586e-05;0.060919
284;calc inner;100;3.35177;2.86725;3.54203
284;calc wait;100;0.43184;0.202744;1.11889
284;calc bound;100;0.0577677;0.0216031;0.0934377
284;calc iter;100;3.84203;3.6351;4.10572
284;total;1;414.328;414.328;414.328
285;calc total;1;384.71;384.71;384.71
285;calc update async;100;0.000637538;1.52e-05;0.0608426
285;calc inner;100;3.24745;2.40398;3.54712
285;calc wait;100;0.54885;0.111827;1.50401
285;calc bound;100;0.0443234;0.0210731;0.099827
285;calc iter;100;3.84127;3.58782;4.10545
285;total;1;414.59;414.59;414.59
286;calc total;1;384.71;384.71;384.71
286;calc update async;100;0.000649342;1.855e-05;0.0608454
286;calc inner;100;3.35352;3.11037;3.53004
286;calc wait;100;0.419702;0.23763;0.750008
286;calc bound;100;0.0684944;0.021241;0.103149
286;calc iter;100;3.84237;3.67219;4.17416
286;total;1;414.545;414.545;414.545
287;calc total;1;384.709;384.709;384.709
287;calc update async;100;0.000650233;2.336e-05;0.0607521
287;calc inner;100;3.34871;3.11002;3.54245
287;calc wait;100;0.419926;0.23682;0.703257
287;calc bound;100;0.0725987;0.0222806;0.101633
287;calc iter;100;3.84189;3.72726;4.16376
287;total;1;414.274;414.274;414.274
288;calc total;1;384.735;384.735;384.735
288;calc update async;100;8.95936e-05;1.527e-05;0.00546367
288;calc inner;100;3.12003;0.521533;3.51969
288;calc wait;100;0.669826;0.169416;3.82345
288;calc bound;100;0.0521928;0.0210353;0.0915991
288;calc iter;100;3.84219;3.49433;4.36858
288;total;1;414.44;414.44;414.44
289;calc total;1;384.735;384.735;384.735
289;calc update async;100;8.5916e-05;1.356e-05;0.00541247
289;calc inner;100;3.08597;2.21183;3.51138
289;calc wait;100;0.705699;0.193396;1.73173
289;calc bound;100;0.0486002;0.0211718;0.102162
289;calc iter;100;3.84044;3.60782;4.18509
289;total;1;414.7;414.7;414.7
290;calc total;1;384.709;384.709;384.709
290;calc update async;100;0.000654144;2.114e-05;0.0609852
290;calc inner;100;3.21824;2.32668;3.53094
290;calc wait;100;0.549202;0.258723;1.6222
290;calc bound;100;0.0740629;0.0218156;0.108178
290;calc iter;100;3.84217;3.67583;4.19349
290;total;1;414.754;414.754;414.754
291;calc total;1;384.709;384.709;384.709
291;calc update async;100;0.000656839;2.032e-05;0.0611193
291;calc inner;100;3.23271;2.34618;3.52983
291;calc wait;100;0.543492;0.259162;1.62006
291;calc bound;100;0.064666;0.0221174;0.0985647
291;calc iter;100;3.84157;3.64506;4.16724
291;total;1;414.264;414.264;414.264
292;calc total;1;384.706;384.706;384.706
292;calc update async;100;0.000661016;1.376e-05;0.0621968
292;calc inner;100;3.09609;2.0135;3.50667
292;calc wait;100;0.685141;0.156133;1.87142
292;calc bound;100;0.0606657;0.0212167;0.0965658
292;calc iter;100;3.84269;3.64047;4.15861
292;total;1;414.45;414.45;414.45
293;calc total;1;384.706;384.706;384.706
293;calc update async;100;0.000647223;1.445e-05;0.0621733
293;calc inner;100;2.87364;0.587768;3.51614
293;calc wait;100;0.933425;0.159991;3.59813
293;calc bound;100;0.0336841;0.0211192;0.0946869
293;calc iter;100;3.84146;3.36115;4.20933
293;total;1;414.773;414.773;414.773
294;calc total;1;384.706;384.706;384.706
294;calc update async;100;0.00065387;1.533e-05;0.0620968
294;calc inner;100;2.9323;1.09308;3.52868
294;calc wait;100;0.863044;0.16625;3.08907
294;calc bound;100;0.0456448;0.0211922;0.0956695
294;calc iter;100;3.84192;3.59234;4.20337
294;total;1;414.48;414.48;414.48
295;calc total;1;384.706;384.706;384.706
295;calc update async;100;0.000664589;1.5489e-05;0.0620812
295;calc inner;100;3.13235;2.26697;3.52673
295;calc wait;100;0.639378;0.166404;1.58187
295;calc bound;100;0.0702743;0.0224041;0.107586
295;calc iter;100;3.84273;3.64022;4.19352
295;total;1;414.724;414.724;414.724
296;calc total;1;384.706;384.706;384.706
296;calc update async;100;0.000659006;2.2519e-05;0.0621194
296;calc inner;100;3.35106;2.87957;3.54637
296;calc wait;100;0.428378;0.205243;0.989795
296;calc bound;100;0.0630881;0.0247548;0.0907086
296;calc iter;100;3.84319;3.65423;4.10549
296;total;1;414.458;414.458;414.458
297;calc total;1;384.735;384.735;384.735
297;calc update async;100;9.50929e-05;2.1649e-05;0.00564853
297;calc inner;100;3.35324;2.84491;3.55674
297;calc wait;100;0.432711;0.233099;1.11475
297;calc bound;100;0.0562642;0.025168;0.0970749
297;calc iter;100;3.84231;3.71119;4.09771
297;total;1;414.169;414.169;414.169
298;calc total;1;384.734;384.734;384.734
298;calc update async;100;9.63291e-05;3.062e-05;0.00521359
298;calc inner;100;3.3311;3.03793;3.54525
298;calc wait;100;0.430877;0.264525;0.662366
298;calc bound;100;0.0819659;0.0231896;0.104523
298;calc iter;100;3.84404;3.69271;4.21911
298;total;1;414.72;414.72;414.72
299;calc total;1;384.706;384.706;384.706
299;calc update async;100;0.000660573;2.158e-05;0.0621696
299;calc inner;100;3.36322;3.08689;3.54914
299;calc wait;100;0.409199;0.203079;0.639805
299;calc bound;100;0.070001;0.0276488;0.100872
299;calc iter;100;3.84308;3.71896;4.14859
299;total;1;414.247;414.247;414.247
300;calc total;1;384.706;384.706;384.706
300;calc update async;100;0.000667929;1.597e-05;0.0625803
300;calc inner;100;3.28287;2.28045;3.53995
300;calc wait;100;0.486685;0.0618868;1.81846
300;calc bound;100;0.0737312;0.0211647;0.103548
300;calc iter;100;3.84396;3.52508;4.21936
300;total;1;414.774;414.774;414.774
301;calc total;1;384.706;384.706;384.706
301;calc update async;100;0.000660936;1.701e-05;0.062553
301;calc inner;100;3.28673;1.7956;3.54424
301;calc wait;100;0.502747;0.160554;2.17731
301;calc bound;100;0.0530516;0.0211336;0.0848382
301;calc iter;100;3.84319;3.56733;4.21989
301;total;1;414.537;414.537;414.537
302;calc total;1;384.706;384.706;384.706
302;calc update async;100;0.000657743;1.815e-05;0.0626388
302;calc inner;100;3.26833;1.92622;3.54359
302;calc wait;100;0.525751;0.160865;1.94329
302;calc bound;100;0.049094;0.0212851;0.102547
302;calc iter;100;3.84383;3.63;4.14905
302;total;1;414.601;414.601;414.601
303;calc total;1;384.706;384.706;384.706
303;calc update async;100;0.000669879;2.978e-05;0.0627045
303;calc inner;100;3.31599;2.85663;3.54165
303;calc wait;100;0.452946;0.191131;0.95651
303;calc bound;100;0.0747365;0.0212323;0.104515
303;calc iter;100;3.84435;3.64569;4.18195
303;total;1;414.577;414.577;414.577
304;calc total;1;384.734;384.734;384.734
304;calc update async;100;8.68782e-05;1.4829e-05;0.00504963
304;calc inner;100;3.06518;1.57105;3.5043
304;calc wait;100;0.725646;0.140307;2.69874
304;calc bound;100;0.0524749;0.0211121;0.101781
304;calc iter;100;3.84365;3.42841;4.51675
304;total;1;414.72;414.72;414.72
305;calc total;1;384.734;384.734;384.734
305;calc update async;100;7.66459e-05;1.5019e-05;0.00506901
305;calc inner;100;2.86038;0.806026;3.5039
305;calc wait;100;0.945995;0.174365;3.02039
305;calc bound;100;0.0356799;0.0210389;0.0810079
305;calc iter;100;3.84292;3.53193;4.29514
305;total;1;414.521;414.521;414.521
306;calc total;1;384.731;384.731;384.731
306;calc update async;100;0.00010258;1.5209e-05;0.0057037
306;calc inner;100;3.10791;1.20572;3.51887
306;calc wait;100;0.662899;0.24379;2.93658
306;calc bound;100;0.0729172;0.0213137;0.109072
306;calc iter;100;3.84429;3.35804;4.20539
306;total;1;414.542;414.542;414.542
307;calc total;1;384.705;384.705;384.705
307;calc update async;100;0.00067108;1.656e-05;0.0628602
307;calc inner;100;3.11349;1.22821;3.51169
307;calc wait;100;0.668329;0.257248;2.86668
307;calc bound;100;0.0609924;0.0211999;0.101066
307;calc iter;100;3.84389;3.51135;4.34663
307;total;1;414.473;414.473;414.473
308;calc total;1;384.706;384.706;384.706
308;calc update async;100;0.000665707;1.575e-05;0.0628234
308;calc inner;100;3.10576;1.45779;3.5233
308;calc wait;100;0.674985;0.164789;2.66639
308;calc bound;100;0.0604656;0.021072;0.0985764
308;calc iter;100;3.84192;3.42815;4.24854
308;total;1;414.764;414.764;414.764
309;calc total;1;384.706;384.706;384.706
309;calc update async;100;0.000666714;1.454e-05;0.062887
309;calc inner;100;3.09416;1.79558;3.52415
309;calc wait;100;0.688814;0.164385;2.10872
309;calc bound;100;0.0594928;0.0210661;0.108474
309;calc iter;100;3.84317;3.56535;4.26381
309;total;1;414.554;414.554;414.554
310;calc total;1;384.706;384.706;384.706
310;calc update async;100;0.000661876;1.355e-05;0.0626434
310;calc inner;100;3.10313;2.31293;3.5284
310;calc wait;100;0.68523;0.178766;1.62567
310;calc bound;100;0.0548244;0.0211557;0.109404
310;calc iter;100;3.84388;3.62687;4.13308
310;total;1;414.286;414.286;414.286
311;calc total;1;384.706;384.706;384.706
311;calc update async;100;0.000665198;1.427e-05;0.0626273
311;calc inner;100;3.04956;0.483555;3.53271
311;calc wait;100;0.727648;0.0742781;3.42639
311;calc bound;100;0.0646634;0.0212389;0.101298
311;calc iter;100;3.8433;3.10541;4.27231
311;total;1;414.736;414.736;414.736
312;calc total;1;384.731;384.731;384.731
312;calc update async;100;9.16601e-05;2.161e-05;0.00532168
312;calc inner;100;3.23971;2.50375;3.53826
312;calc wait;100;0.535714;0.130176;1.44189
312;calc bound;100;0.0684823;0.0253165;0.100042
312;calc iter;100;3.84401;3.55954;4.1379
312;total;1;414.709;414.709;414.709
313;calc total;1;384.731;384.731;384.731
313;calc update async;100;8.55213e-05;1.623e-05;0.00524786
313;calc inner;100;3.15554;0.905241;3.53761
313;calc wait;100;0.638078;0.130093;3.20575
313;calc bound;100;0.050994;0.0215581;0.0953908
313;calc iter;100;3.84473;3.32954;4.24826
313;total;1;414.756;414.756;414.756
314;calc total;1;384.731;384.731;384.731
314;calc update async;100;9.01283e-05;1.802e-05;0.00522963
314;calc inner;100;3.15079;0.992102;3.56124
314;calc wait;100;0.630952;0.115139;2.95771
314;calc bound;100;0.0638304;0.0215356;0.101532
314;calc iter;100;3.84567;3.49285;4.40075
314;total;1;414.768;414.768;414.768
315;calc total;1;384.705;384.705;384.705
315;calc update async;100;0.00067145;1.994e-05;0.0628015
315;calc inner;100;3.23578;1.93576;3.5386
315;calc wait;100;0.538472;0.191233;2.25054
315;calc bound;100;0.0696789;0.0232398;0.101012
315;calc iter;100;3.84461;3.56655;4.2624
315;total;1;414.345;414.345;414.345
316;calc total;1;384.731;384.731;384.731
316;calc update async;100;9.08374e-05;1.797e-05;0.00550389
316;calc inner;100;3.22809;0.465542;3.56456
316;calc wait;100;0.55682;0.261331;4.02283
316;calc bound;100;0.0596102;0.0212914;0.0939864
316;calc iter;100;3.84481;3.46552;4.53686
316;total;1;414.625;414.625;414.625
317;calc total;1;384.703;384.703;384.703
317;calc update async;100;0.000651661;1.748e-05;0.0609815
317;calc inner;100;3.26044;2.53771;3.54899
317;calc wait;100;0.510677;0.105323;1.36783
317;calc bound;100;0.0721827;0.0230633;0.0995532
317;calc iter;100;3.84396;3.6067;4.10137
317;total;1;414.77;414.77;414.77
318;calc total;1;384.703;384.703;384.703
318;calc update async;100;0.000650442;1.741e-05;0.0610407
318;calc inner;100;3.27838;2.5302;3.56257
318;calc wait;100;0.496774;0.0988197;1.15703
318;calc bound;100;0.0695379;0.0226926;0.101173
318;calc iter;100;3.84535;3.65024;4.16392
318;total;1;414.774;414.774;414.774
319;calc total;1;384.703;384.703;384.703
319;calc update async;100;0.000647617;1.6909e-05;0.0609474
319;calc inner;100;3.2139;0.984165;3.56827
319;calc wait;100;0.562516;0.0486225;3.31848
319;calc bound;100;0.0675851;0.0210614;0.104717
319;calc iter;100;3.84465;3.31274;4.36427
319;total;1;414.318;414.318;414.318
320;calc total;1;384.73;384.73;384.73
320;calc update async;100;0.000130609;1.849e-05;0.0100201
320;calc inner;100;2.65095;1.03382;3.50041
320;calc wait;100;1.15439;0.200874;3.16629
320;calc bound;100;0.0365728;0.021013;0.105307
320;calc iter;100;3.84215;3.44335;4.29176
320;total;1;414.709;414.709;414.709
321;calc total;1;384.73;384.73;384.73
321;calc update async;100;0.000139055;2.113e-05;0.010012
321;calc inner;100;3.07996;2.36165;3.4902
321;calc wait;100;0.716695;0.199572;1.45522
321;calc bound;100;0.0476442;0.0228811;0.0870917
321;calc iter;100;3.84445;3.69167;4.2161
321;total;1;414.255;414.255;414.255
322;calc total;1;384.73;384.73;384.73
322;calc update async;100;0.00014795;1.8159e-05;0.0100227
322;calc inner;100;3.09727;2.47212;3.51048
322;calc wait;100;0.671377;0.188871;1.4085
322;calc bound;100;0.0760467;0.0212083;0.111537
322;calc iter;100;3.84485;3.66726;4.03637
322;total;1;414.687;414.687;414.687
323;calc total;1;384.73;384.73;384.73
323;calc update async;100;0.000150321;2.359e-05;0.0101602
323;calc inner;100;3.13019;2.49436;3.50877
323;calc wait;100;0.647707;0.206708;1.42534
323;calc bound;100;0.0663742;0.0245705;0.11212
323;calc iter;100;3.84443;3.6433;4.16017
323;total;1;414.712;414.712;414.712
324;calc total;1;384.73;384.73;384.73
324;calc update async;100;0.00014411;1.735e-05;0.0108057
324;calc inner;100;2.91677;0.654174;3.51314
324;calc wait;100;0.880842;0.194996;3.45971
324;calc bound;100;0.0457218;0.0209966;0.0980521
324;calc iter;100;3.84352;3.53316;4.16287
324;total;1;414.726;414.726;414.726
325;calc total;1;384.73;384.73;384.73
325;calc update async;100;0.000149275;1.974e-05;0.0108019
325;calc inner;100;2.96802;1.27718;3.5122
325;calc wait;100;0.828762;0.19361;2.7205
325;calc bound;100;0.0475512;0.0210654;0.0966737
325;calc iter;100;3.84458;3.55983;4.19155
325;total;1;414.483;414.483;414.483
326;calc total;1;384.73;384.73;384.73
326;calc update async;100;0.000151882;1.813e-05;0.0107951
326;calc inner;100;3.14827;2.3793;3.52004
326;calc wait;100;0.636324;0.203271;1.45903
326;calc bound;100;0.06041;0.0221527;0.107962
326;calc iter;100;3.84516;3.67817;4.01505
326;total;1;414.633;414.633;414.633
327;calc total;1;384.73;384.73;384.73
327;calc update async;100;0.00016074;2.1159e-05;0.0109559
327;calc inner;100;3.14698;2.33863;3.51937
327;calc wait;100;0.624224;0.20272;1.61908
327;calc bound;100;0.0731358;0.0223138;0.109155
327;calc iter;100;3.84451;3.68456;4.13338
327;total;1;414.25;414.25;414.25
328;calc total;1;384.73;384.73;384.73
328;calc update async;100;0.000125677;2.5959e-05;0.00862328
328;calc inner;100;3.2817;2.74166;3.53927
328;calc wait;100;0.514069;0.221746;1.14947
328;calc bound;100;0.0492002;0.0226914;0.100865
328;calc iter;100;3.8451;3.68074;4.07162
328;total;1;414.498;414.498;414.498
329;calc total;1;384.715;384.715;384.715
329;calc update async;100;0.000487486;2.652e-05;0.0443898
329;calc inner;100;3.33901;3.18271;3.53805
329;calc wait;100;0.443263;0.212787;0.609064
329;calc bound;100;0.0630079;0.0226212;0.0935856
329;calc iter;100;3.84577;3.72652;4.06052
329;total;1;414.665;414.665;414.665
330;calc total;1;384.715;384.715;384.715
330;calc update async;100;0.000589613;3.1009e-05;0.0539555
330;calc inner;100;3.29241;3.11925;3.54161
330;calc wait;100;0.469948;0.195603;0.619581
330;calc bound;100;0.0831767;0.0214431;0.105884
330;calc iter;100;3.84613;3.68859;4.03698
330;total;1;414.373;414.373;414.373
331;calc total;1;384.715;384.715;384.715
331;calc update async;100;0.000495138;3.827e-05;0.0445032
331;calc inner;100;3.31469;3.11945;3.53591
331;calc wait;100;0.45451;0.248487;0.719523
331;calc bound;100;0.0757347;0.0218344;0.0981062
331;calc iter;100;3.84544;3.73315;4.19418
331;total;1;414.266;414.266;414.266
332;calc total;1;384.715;384.715;384.715
332;calc update async;100;0.000491452;2.84e-05;0.0446636
332;calc inner;100;3.29095;2.7967;3.55121
332;calc wait;100;0.495612;0.1604;1.06503
332;calc bound;100;0.0572207;0.0304313;0.103861
332;calc iter;100;3.84428;3.64782;4.01945
332;total;1;414.429;414.429;414.429
333;calc total;1;384.715;384.715;384.715
333;calc update async;100;0.000481379;1.938e-05;0.0446475
333;calc inner;100;3.23997;1.71059;3.55109
333;calc wait;100;0.556236;0.157712;2.38124
333;calc bound;100;0.04864;0.0211204;0.100224
333;calc iter;100;3.84534;3.7142;4.21704
333;total;1;414.659;414.659;414.659
334;calc total;1;384.715;384.715;384.715
334;calc update async;100;0.000494692;3.198e-05;0.0446253
334;calc inner;100;3.3132;2.86735;3.55425
334;calc wait;100;0.45745;0.174731;0.892883
334;calc bound;100;0.0748305;0.0223417;0.102515
334;calc iter;100;3.84599;3.71618;4.16378
334;total;1;414.404;414.404;414.404
335;calc total;1;384.715;384.715;384.715
335;calc update async;100;0.000494885;3.335e-05;0.0446573
335;calc inner;100;3.30391;2.90935;3.5542
335;calc wait;100;0.460147;0.173091;0.938826
335;calc bound;100;0.0811742;0.022971;0.10388
335;calc iter;100;3.84574;3.74187;4.10086
335;total;1;414.732;414.732;414.732
336;calc total;1;384.715;384.715;384.715
336;calc update async;100;0.000224372;1.65e-05;0.0193828
336;calc inner;100;2.77917;0.476707;3.51488
336;calc wait;100;1.01524;0.038704;3.96834
336;calc bound;100;0.0446674;0.0211922;0.0942325
336;calc iter;100;3.83943;3.23802;4.53391
336;total;1;414.292;414.292;414.292
337;calc total;1;384.715;384.715;384.715
337;calc update async;100;0.000231618;1.833e-05;0.0194263
337;calc inner;100;3.05483;2.22064;3.50999
337;calc wait;100;0.735617;0.169946;1.64689
337;calc bound;100;0.0501812;0.02116;0.0885369
337;calc iter;100;3.84087;3.65648;4.17769
337;total;1;414.564;414.564;414.564
338;calc total;1;384.715;384.715;384.715
338;calc update async;100;0.000243077;1.884e-05;0.0195019
338;calc inner;100;3.08776;2.36779;3.52407
338;calc wait;100;0.673754;0.175267;1.53051
338;calc bound;100;0.0793782;0.0225902;0.107132
338;calc iter;100;3.84114;3.58745;4.28541
338;total;1;414.33;414.33;414.33
339;calc total;1;384.715;384.715;384.715
339;calc update async;100;0.000242821;2.3099e-05;0.0196691
339;calc inner;100;3.10552;2.37659;3.52557
339;calc wait;100;0.66382;0.175235;1.54865
339;calc bound;100;0.0712233;0.0291447;0.0990075
339;calc iter;100;3.84081;3.59588;4.22701
339;total;1;414.481;414.481;414.481
340;calc total;1;384.715;384.715;384.715
340;calc update async;100;0.000230829;1.789e-05;0.0197337
340;calc inner;100;2.8784;0.474001;3.51437
340;calc wait;100;0.913345;0.193283;3.77277
340;calc bound;100;0.0485124;0.0210703;0.0941912
340;calc iter;100;3.84054;3.26878;4.54695
340;total;1;414.421;414.421;414.421
341;calc total;1;384.715;384.715;384.715
341;calc update async;100;0.000231552;1.691e-05;0.0197187
341;calc inner;100;2.83016;0.74412;3.50663
341;calc wait;100;0.964494;0.184941;3.56084
341;calc bound;100;0.0459688;0.0211274;0.0902494
341;calc iter;100;3.84087;3.628;4.48425
341;total;1;414.422;414.422;414.422
342;calc total;1;384.715;384.715;384.715
342;calc update async;100;0.000245184;2.359e-05;0.0197545
342;calc inner;100;3.07868;2.10574;3.52238
342;calc wait;100;0.688982;0.199389;2.23239
342;calc bound;100;0.0733185;0.0219777;0.100613
342;calc iter;100;3.84123;3.69167;4.40165
342;total;1;414.39;414.39;414.39
343;calc total;1;384.712;384.712;384.712
343;calc update async;100;0.000556158;2.739e-05;0.0510547
343;calc inner;100;3.08839;2.10883;3.52456
343;calc wait;100;0.681437;0.177745;2.27893
343;calc bound;100;0.0705121;0.0253092;0.102784
343;calc iter;100;3.84091;3.67431;4.48244
343;total;1;414.447;414.447;414.447
344;calc total;1;384.712;384.712;384.712
344;calc update async;100;0.000540996;1.9049e-05;0.0504157
344;calc inner;100;2.91479;0.471798;3.54394
344;calc wait;100;0.867838;0.0920892;3.53303
344;calc bound;100;0.0535474;0.0210849;0.0923496
344;calc iter;100;3.83675;3.21423;4.29217
344;total;1;414.413;414.413;414.413
345;calc total;1;384.712;384.712;384.712
345;calc update async;100;0.000541456;2.0359e-05;0.0504032
345;calc inner;100;3.10514;2.12381;3.53733
345;calc wait;100;0.677937;0.141165;1.75277
345;calc bound;100;0.0524483;0.0211533;0.113935
345;calc iter;100;3.83607;3.55159;4.14966
345;total;1;414.184;414.184;414.184
346;calc total;1;384.712;384.712;384.712
346;calc update async;100;0.000551752;2.072e-05;0.0505747
346;calc inner;100;3.14798;2.26531;3.54202
346;calc wait;100;0.616678;0.147741;1.46236
346;calc bound;100;0.0717768;0.0213559;0.10803
346;calc iter;100;3.83699;3.5097;4.14647
346;total;1;414.185;414.185;414.185
347;calc total;1;384.712;384.712;384.712
347;calc update async;100;0.000551075;2.196e-05;0.0506417
347;calc inner;100;3.15849;2.27151;3.55333
347;calc wait;100;0.607554;0.0985039;1.79797
347;calc bound;100;0.0702377;0.0212232;0.102185
347;calc iter;100;3.83684;3.43449;4.18954
347;total;1;414.185;414.185;414.185
348;calc total;1;384.712;384.712;384.712
348;calc update async;100;0.000545792;1.8969e-05;0.0507268
348;calc inner;100;2.90657;0.46732;3.54026
348;calc wait;100;0.86985;0.16437;3.85991
348;calc bound;100;0.0545581;0.021177;0.110011
348;calc iter;100;3.83176;3.08608;4.3885
348;total;1;414.122;414.122;414.122
349;calc total;1;384.712;384.712;384.712
349;calc update async;100;0.000544412;1.651e-05;0.0508297
349;calc inner;100;3.07661;1.89332;3.54927
349;calc wait;100;0.703982;0.142202;2.19505
349;calc bound;100;0.052515;0.0211289;0.096229
349;calc iter;100;3.83365;3.42275;4.32911
349;total;1;414.124;414.124;414.124
350;calc total;1;384.712;384.712;384.712
350;calc update async;100;0.000554824;2.845e-05;0.0507817
350;calc inner;100;3.16474;2.06733;3.5475
350;calc wait;100;0.59284;0.152667;1.97365
350;calc bound;100;0.075592;0.0221249;0.103598
350;calc iter;100;3.83376;3.38583;4.29383
350;total;1;414.124;414.124;414.124
351;calc total;1;384.712;384.712;384.712
351;calc update async;100;0.000552938;1.921e-05;0.050928
351;calc inner;100;3.16621;2.05346;3.55364
351;calc wait;100;0.596079;0.149649;1.92674
351;calc bound;100;0.0706916;0.0230853;0.101863
351;calc iter;100;3.83354;3.49104;4.22345
351;total;1;414.184;414.184;414.184
352;calc total;1;384.712;384.712;384.712
352;calc update async;100;0.000550744;1.714e-05;0.0509876
352;calc inner;100;3.15763;1.3788;3.51513
352;calc wait;100;0.632924;0.119712;2.75726
352;calc bound;100;0.0470741;0.0212992;0.0889008
352;calc iter;100;3.83819;3.55141;4.15763
352;total;1;414.128;414.128;414.128
353;calc total;1;384.712;384.712;384.712
353;calc update async;100;0.000551372;1.769e-05;0.0509548
353;calc inner;100;3.0811;1.23938;3.515
353;calc wait;100;0.704219;0.115083;2.80892
353;calc bound;100;0.0525947;0.0212024;0.0950516
353;calc iter;100;3.83847;3.44263;4.10763
353;total;1;414.128;414.128;414.128
354;calc total;1;384.712;384.712;384.712
354;calc update async;100;0.000556821;1.746e-05;0.0509254
354;calc inner;100;3.23132;2.56331;3.52286
354;calc wait;100;0.54124;0.143652;1.3307
354;calc bound;100;0.0649657;0.0214242;0.0982333
354;calc iter;100;3.83809;3.68941;4.08812
354;total;1;414.134;414.134;414.134
355;calc total;1;384.712;384.712;384.712
355;calc update async;100;0.000551317;1.888e-05;0.0509741
355;calc inner;100;3.22862;2.61637;3.52319
355;calc wait;100;0.554406;0.124188;1.18711
355;calc bound;100;0.054322;0.021403;0.105331
355;calc iter;100;3.83791;3.68358;4.01283
355;total;1;414.134;414.134;414.134
356;calc total;1;384.712;384.712;384.712
356;calc update async;100;0.000538159;1.618e-05;0.0510204
356;calc inner;100;2.95747;1.39367;3.50674
356;calc wait;100;0.839953;0.152468;2.4459
356;calc bound;100;0.0399594;0.0212093;0.0951756
356;calc iter;100;3.83793;3.58404;4.08807
356;total;1;414.132;414.132;414.132
357;calc total;1;384.712;384.712;384.712
357;calc update async;100;0.000547273;1.9069e-05;0.0510188
357;calc inner;100;3.17427;2.53162;3.49298
357;calc wait;100;0.616697;0.142132;1.35216
357;calc bound;100;0.0461281;0.0212744;0.0874092
357;calc iter;100;3.83765;3.71936;4.04988
357;total;1;414.132;414.132;414.132
358;calc total;1;384.7;384.7;384.7
358;calc update async;100;0.000625726;2.017e-05;0.0577351
358;calc inner;100;3.21065;2.67939;3.51499
358;calc wait;100;0.552265;0.13092;1.10324
358;calc bound;100;0.0746983;0.0234892;0.105802
358;calc iter;100;3.83825;3.63469;4.0038
358;total;1;414.133;414.133;414.133
359;calc total;1;384.7;384.7;384.7
359;calc update async;100;0.000620228;1.935e-05;0.0577326
359;calc inner;100;3.22825;2.73113;3.5146
359;calc wait;100;0.548849;0.129761;1.20523
359;calc bound;100;0.0603941;0.0246629;0.0996765
359;calc iter;100;3.83812;3.68606;4.04198
359;total;1;414.125;414.125;414.125
360;calc total;1;384.712;384.712;384.712
360;calc update async;100;0.000552449;2.281e-05;0.051236
360;calc inner;100;3.38277;2.98847;3.53849
360;calc wait;100;0.394938;0.163965;0.911567
360;calc bound;100;0.061217;0.0212135;0.0928119
360;calc iter;100;3.83948;3.61185;4.09904
360;total;1;414.606;414.606;414.606
361;calc total;1;384.7;384.7;384.7
361;calc update async;100;0.000618282;2.291e-05;0.0577806
361;calc inner;100;3.34276;2.81947;3.53975
361;calc wait;100;0.430409;0.129326;1.08525
361;calc bound;100;0.0660674;0.0215918;0.10096
361;calc iter;100;3.83987;3.67696;4.0446
361;total;1;414.114;414.114;414.114
362;calc total;1;384.712;384.712;384.712
362;calc update async;100;0.000559233;2.703e-05;0.0512767
362;calc inner;100;3.38188;3.17197;3.53424
362;calc wait;100;0.385896;0.175923;0.651297
362;calc bound;100;0.0707679;0.024209;0.102913
362;calc iter;100;3.83911;3.70877;4.14983
362;total;1;414.111;414.111;414.111
363;calc total;1;384.7;384.7;384.7
363;calc update async;100;0.000618184;1.576e-05;0.0576988
363;calc inner;100;3.36055;2.6602;3.54168
363;calc wait;100;0.412008;0.136444;1.18138
363;calc bound;100;0.0656853;0.0233164;0.101735
363;calc iter;100;3.83887;3.69371;4.06479
363;total;1;414.612;414.612;414.612
364;calc total;1;384.704;384.704;384.704
364;calc update async;100;0.00061724;2.386e-05;0.0581473
364;calc inner;100;3.33642;2.76841;3.54711
364;calc wait;100;0.451216;0.120798;1.10141
364;calc bound;100;0.0506129;0.0302371;0.0923346
364;calc iter;100;3.83887;3.63003;4.09416
364;total;1;414.021;414.021;414.021
365;calc total;1;384.7;384.7;384.7
365;calc update async;100;0.000623811;2.656e-05;0.0579245
365;calc inner;100;3.38003;3.16424;3.56702
365;calc wait;100;0.394165;0.0897478;0.659527
365;calc bound;100;0.0640192;0.0303858;0.0917047
365;calc iter;100;3.83884;3.70115;4.01914
365;total;1;414.027;414.027;414.027
366;calc total;1;384.7;384.7;384.7
366;calc update async;100;0.00062556;3.007e-05;0.057882
366;calc inner;100;3.35037;3.11732;3.5737
366;calc wait;100;0.409597;0.105271;0.697619
366;calc bound;100;0.0791383;0.022561;0.106644
366;calc iter;100;3.83974;3.71653;4.02007
366;total;1;414.024;414.024;414.024
367;calc total;1;384.7;384.7;384.7
367;calc update async;100;0.000624535;2.997e-05;0.0579019
367;calc inner;100;3.385;3.1722;3.57364
367;calc wait;100;0.383601;0.102762;0.691897
367;calc bound;100;0.0697091;0.0259411;0.108004
367;calc iter;100;3.83894;3.65144;4.10077
367;total;1;414.014;414.014;414.014
368;calc total;1;384.704;384.704;384.704
368;calc update async;100;0.000617424;1.65e-05;0.0582294
368;calc inner;100;3.16525;2.27066;3.50957
368;calc wait;100;0.622091;0.113892;1.60191
368;calc bound;100;0.0498795;0.0211052;0.0912231
368;calc iter;100;3.83787;3.59929;4.09814
368;total;1;414.084;414.084;414.084
369;calc total;1;384.699;384.699;384.699
369;calc update async;100;0.000624541;1.66e-05;0.0582721
369;calc inner;100;3.2391;2.61569;3.50926
369;calc wait;100;0.548701;0.0932952;1.21159
369;calc bound;100;0.0503366;0.0211176;0.0973355
369;calc iter;100;3.83877;3.66699;4.08401
369;total;1;414.082;414.082;414.082
384;calc total;1;384.74;384.74;384.74
384;calc update async;100;7.69883e-05;2.0699e-05;0.00334851
384;calc inner;100;3.60687;3.21198;3.84011
384;calc wait;100;0.152284;0.0498226;0.500219
384;calc bound;100;0.0780715;0.0296388;0.135795
384;calc iter;100;3.84209;3.72749;4.11902
384;total;1;414.388;414.388;414.388
385;calc total;1;384.701;384.701;384.701
385;calc update async;100;0.00030659;1.956e-05;0.0267977
385;calc inner;100;3.59993;3.30382;3.85328
385;calc wait;100;0.172366;0.0893965;0.544245
385;calc bound;100;0.0645247;0.0241107;0.11647
385;calc iter;100;3.84025;3.72819;4.17557
385;total;1;414.411;414.411;414.411
386;calc total;1;384.698;384.698;384.698
386;calc update async;100;0.000521245;2.3349e-05;0.0476991
386;calc inner;100;3.57643;3.36583;3.80694
386;calc wait;100;0.170132;0.0869562;0.43561
386;calc bound;100;0.0905532;0.0424066;0.126345
386;calc iter;100;3.84166;3.73586;4.06345
386;total;1;414.651;414.651;414.651
387;calc total;1;384.698;384.698;384.698
387;calc update async;100;0.000521554;2.149e-05;0.0477031
387;calc inner;100;3.60805;3.27162;3.87337
387;calc wait;100;0.150712;0.0676519;0.55497
387;calc bound;100;0.0777385;0.0392163;0.122358
387;calc iter;100;3.84134;3.72661;4.14062
387;total;1;414.649;414.649;414.649
388;calc total;1;384.698;384.698;384.698
388;calc update async;100;0.000406176;1.767e-05;0.0373892
388;calc inner;100;3.49414;3.21076;3.74135
388;calc wait;100;0.283566;0.0762138;0.622029
388;calc bound;100;0.0594049;0.0315111;0.133805
388;calc iter;100;3.84016;3.73729;4.06942
388;total;1;414.707;414.707;414.707
389;calc total;1;384.698;384.698;384.698
389;calc update async;100;0.000417902;1.651e-05;0.0373766
389;calc inner;100;3.54022;3.05362;3.81384
389;calc wait;100;0.222011;0.102617;0.783005
389;calc bound;100;0.0744275;0.0224009;0.128133
389;calc iter;100;3.84016;3.69776;4.03537
389;total;1;414.35;414.35;414.35
390;calc total;1;384.698;384.698;384.698
390;calc update async;100;0.000419895;2.8149e-05;0.0373984
390;calc inner;100;3.53903;3.41267;3.77683
390;calc wait;100;0.210132;0.0780385;0.410921
390;calc bound;100;0.0890453;0.0470109;0.126734
390;calc iter;100;3.84104;3.75719;4.11896
390;total;1;414.049;414.049;414.049
391;calc total;1;384.698;384.698;384.698
391;calc update async;100;0.000414781;2.588e-05;0.037102
391;calc inner;100;3.54892;3.34309;3.82629
391;calc wait;100;0.200643;0.0980442;0.357053
391;calc bound;100;0.088696;0.054675;0.124744
391;calc iter;100;3.84175;3.7588;4.12685
391;total;1;414.605;414.605;414.605
392;calc total;1;384.701;384.701;384.701
392;calc update async;100;0.000307908;2.378e-05;0.026932
392;calc inner;100;3.60385;3.20421;3.86334
392;calc wait;100;0.150942;0.0582096;0.650755
392;calc bound;100;0.0805603;0.0317206;0.112327
392;calc iter;100;3.84203;3.72988;4.10798
392;total;1;414.7;414.7;414.7
393;calc total;1;384.701;384.701;384.701
393;calc update async;100;0.000310993;2.6999e-05;0.02691
393;calc inner;100;3.62179;3.49235;3.88032
393;calc wait;100;0.133534;0.0507958;0.294729
393;calc bound;100;0.0782292;0.0493833;0.115902
393;calc iter;100;3.84204;3.73131;4.10195
393;total;1;414.436;414.436;414.436
394;calc total;1;384.701;384.701;384.701
394;calc update async;100;0.000314552;2.732e-05;0.0269344
394;calc inner;100;3.60155;3.43269;3.84378
394;calc wait;100;0.151871;0.0678522;0.32707
394;calc bound;100;0.0884879;0.0229673;0.108056
394;calc iter;100;3.84227;3.74063;4.10726
394;total;1;414.391;414.391;414.391
395;calc total;1;384.699;384.699;384.699
395;calc update async;100;0.000437951;3.081e-05;0.0397614
395;calc inner;100;3.62964;3.49479;3.89193
395;calc wait;100;0.134845;0.056054;0.307011
395;calc bound;100;0.0707758;0.0305935;0.101992
395;calc iter;100;3.84204;3.74283;4.10678
395;total;1;414.186;414.186;414.186
396;calc total;1;384.699;384.699;384.699
396;calc update async;100;0.000427795;2.254e-05;0.0386549
396;calc inner;100;3.58783;3.25017;3.85504
396;calc wait;100;0.167516;0.056555;0.633109
396;calc bound;100;0.0783226;0.0305702;0.121041
396;calc iter;100;3.84173;3.6465;4.09484
396;total;1;414.64;414.64;414.64
397;calc total;1;384.699;384.699;384.699
397;calc update async;100;0.000428615;2.976e-05;0.0387012
397;calc inner;100;3.62167;3.49849;3.89199
397;calc wait;100;0.137049;0.0658911;0.317146
397;calc bound;100;0.0758059;0.0450107;0.0993151
397;calc iter;100;3.84161;3.76378;4.09817
397;total;1;414.142;414.142;414.142
370;calc total;1;384.704;384.704;384.704
370;calc update async;100;0.000631215;2.897e-05;0.0581856
370;calc inner;100;3.27363;2.96615;3.51367
370;calc wait;100;0.490113;0.153485;0.795783
370;calc bound;100;0.0750978;0.023393;0.109918
370;calc iter;100;3.83948;3.74311;4.07455
370;total;1;414.615;414.615;414.615
371;calc total;1;384.699;384.699;384.699
371;calc update async;100;0.000629584;1.902e-05;0.058286
371;calc inner;100;3.27958;2.71325;3.52015
371;calc wait;100;0.503432;0.134365;1.20209
371;calc bound;100;0.0555363;0.0229781;0.0904848
371;calc iter;100;3.83919;3.69149;4.0796
371;total;1;414.114;414.114;414.114
398;calc total;1;384.699;384.699;384.699
398;calc update async;100;0.000433907;3.161e-05;0.0389875
398;calc inner;100;3.60643;3.4397;3.87138
398;calc wait;100;0.146839;0.0547957;0.331374
398;calc bound;100;0.0854148;0.0326563;0.105087
398;calc iter;100;3.842;3.73288;4.13287
398;total;1;414.431;414.431;414.431
372;calc total;1;384.699;384.699;384.699
372;calc update async;100;0.000610143;1.693e-05;0.0582394
372;calc inner;100;2.93335;1.36399;3.51038
372;calc wait;100;0.869432;0.127545;2.65251
372;calc bound;100;0.0352533;0.0209826;0.0812497
372;calc iter;100;3.83865;3.58478;4.11889
372;total;1;414.513;414.513;414.513
399;calc total;1;384.699;384.699;384.699
399;calc update async;100;0.000430454;2.543e-05;0.0388468
399;calc inner;100;3.62029;3.51381;3.89876
399;calc wait;100;0.141136;0.0683181;0.258649
399;calc bound;100;0.0779612;0.0227245;0.103098
399;calc iter;100;3.84226;3.75055;4.10783
399;total;1;414.586;414.586;414.586
373;calc total;1;384.699;384.699;384.699
373;calc update async;100;0.000619732;1.54e-05;0.0582346
373;calc inner;100;3.16484;2.55527;3.51484
373;calc wait;100;0.63021;0.124155;1.34871
373;calc bound;100;0.0427117;0.0211828;0.0910679
373;calc iter;100;3.83839;3.64011;4.07428
373;total;1;414.452;414.452;414.452
374;calc total;1;384.699;384.699;384.699
374;calc update async;100;0.000631252;2.079e-05;0.0582866
374;calc inner;100;3.21444;2.57746;3.51917
374;calc wait;100;0.554294;0.130932;1.2112
374;calc bound;100;0.0698841;0.0256383;0.105076
374;calc iter;100;3.83926;3.62842;4.10286
374;total;1;414.072;414.072;414.072
375;calc total;1;384.699;384.699;384.699
375;calc update async;100;0.000631171;1.663e-05;0.0585542
375;calc inner;100;3.22454;2.59705;3.52362
375;calc wait;100;0.551564;0.136174;1.29933
375;calc bound;100;0.0619613;0.023634;0.109068
375;calc iter;100;3.8387;3.68953;4.09303
375;total;1;414.091;414.091;414.091
400;calc total;1;384.7;384.7;384.7
400;calc update async;100;0.000371596;1.443e-05;0.0335109
400;calc inner;100;3.43741;2.60677;3.66578
400;calc wait;100;0.346186;0.0907004;1.39177
400;calc bound;100;0.0536937;0.0211207;0.106669
400;calc iter;100;3.84067;3.69439;4.046
400;total;1;414.499;414.499;414.499
376;calc total;1;384.699;384.699;384.699
376;calc update async;100;0.000644574;2.527e-05;0.0599745
376;calc inner;100;3.37476;3.08155;3.55023
376;calc wait;100;0.400023;0.130983;0.728176
376;calc bound;100;0.0636619;0.0256064;0.097773
376;calc iter;100;3.8391;3.66091;4.11651
376;total;1;414.508;414.508;414.508
377;calc total;1;384.699;384.699;384.699
377;calc update async;100;0.000642048;2.41e-05;0.0600227
377;calc inner;100;3.39974;3.19127;3.549
377;calc wait;100;0.379453;0.12161;0.714681
377;calc bound;100;0.0597872;0.0262971;0.0963173
377;calc iter;100;3.83963;3.75024;4.12343
377;total;1;414.544;414.544;414.544
401;calc total;1;384.7;384.7;384.7
401;calc update async;100;0.000373585;1.843e-05;0.0334279
401;calc inner;100;3.52822;3.24942;3.66279
401;calc wait;100;0.245462;0.0818038;0.609335
401;calc bound;100;0.0633027;0.026007;0.113935
401;calc iter;100;3.84106;3.68746;4.05451
401;total;1;414.249;414.249;414.249
378;calc total;1;384.699;384.699;384.699
378;calc update async;100;0.000652398;3.715e-05;0.0601206
378;calc inner;100;3.34646;3.09672;3.55778
378;calc wait;100;0.40783;0.11894;0.653097
378;calc bound;100;0.0857295;0.0212178;0.106321
378;calc iter;100;3.84068;3.73289;4.03488
378;total;1;414.098;414.098;414.098
379;calc total;1;384.699;384.699;384.699
379;calc update async;100;0.000648072;3.146e-05;0.0602556
379;calc inner;100;3.40211;3.18663;3.55791
379;calc wait;100;0.371495;0.120044;0.681429
379;calc bound;100;0.0654789;0.0229147;0.0930019
379;calc iter;100;3.83974;3.71763;4.12391
379;total;1;414.54;414.54;414.54
402;calc total;1;384.7;384.7;384.7
402;calc update async;100;0.000378822;2.138e-05;0.0334349
402;calc inner;100;3.51138;3.23802;3.65677
402;calc wait;100;0.240326;0.121745;0.591639
402;calc bound;100;0.085217;0.0280783;0.143534
402;calc iter;100;3.84175;3.69917;4.07882
402;total;1;414.492;414.492;414.492
380;calc total;1;384.699;384.699;384.699
380;calc update async;100;0.000640182;2.158e-05;0.0604627
380;calc inner;100;3.36503;2.9703;3.55323
380;calc wait;100;0.423997;0.128912;0.892323
380;calc bound;100;0.0500032;0.0248427;0.0962763
380;calc iter;100;3.83968;3.73088;4.05072
380;total;1;414.568;414.568;414.568
403;calc total;1;384.7;384.7;384.7
403;calc update async;100;0.000375951;1.504e-05;0.0336
403;calc inner;100;3.52914;3.25428;3.67462
403;calc wait;100;0.23096;0.0899038;0.64648
403;calc bound;100;0.0778989;0.0230571;0.135904
403;calc iter;100;3.84115;3.71235;3.99986
403;total;1;414.722;414.722;414.722
381;calc total;1;384.699;384.699;384.699
381;calc update async;100;0.000644198;2.192e-05;0.060459
381;calc inner;100;3.36777;2.74699;3.55179
381;calc wait;100;0.417073;0.124977;1.02474
381;calc bound;100;0.0545412;0.0227821;0.0914937
381;calc iter;100;3.84003;3.69279;4.04191
381;total;1;414.6;414.6;414.6
382;calc total;1;384.699;384.699;384.699
382;calc update async;100;0.000655573;2.66e-05;0.0604862
382;calc inner;100;3.36912;3.08401;3.56062
382;calc wait;100;0.395622;0.123971;0.713738
382;calc bound;100;0.075648;0.02124;0.103046
382;calc iter;100;3.84105;3.7172;4.07365
382;total;1;414.598;414.598;414.598
404;calc total;1;384.7;384.7;384.7
404;calc update async;100;0.000370521;1.2959e-05;0.0337356
404;calc inner;100;3.46728;2.6177;3.67508
404;calc wait;100;0.31528;0.0509383;1.27411
404;calc bound;100;0.0558849;0.0213133;0.123965
404;calc iter;100;3.84191;3.64926;4.01245
404;total;1;414.546;414.546;414.546
405;calc total;1;384.7;384.7;384.7
405;calc update async;100;0.000374341;1.5949e-05;0.0337649
405;calc inner;100;3.52196;3.1735;3.67483
405;calc wait;100;0.248933;0.0747501;0.713463
405;calc bound;100;0.0664474;0.0223465;0.12687
405;calc iter;100;3.84148;3.70335;4.00129
405;total;1;414.348;414.348;414.348
383;calc total;1;384.699;384.699;384.699
383;calc update async;100;0.000652848;3.0919e-05;0.0605534
383;calc inner;100;3.37578;3.13245;3.56012
383;calc wait;100;0.390722;0.124907;0.625637
383;calc bound;100;0.0729025;0.0226128;0.0982868
383;calc iter;100;3.84007;3.7271;4.08069
383;total;1;414.127;414.127;414.127
406;calc total;1;384.7;384.7;384.7
406;calc update async;100;0.000378074;2.474e-05;0.0336783
406;calc inner;100;3.51732;3.24351;3.68778
406;calc wait;100;0.235851;0.0854744;0.540003
406;calc bound;100;0.0855519;0.0386176;0.135374
406;calc iter;100;3.8423;3.7554;4.04704
406;total;1;414.725;414.725;414.725
407;calc total;1;384.7;384.7;384.7
407;calc update async;100;0.000376127;1.419e-05;0.0336595
407;calc inner;100;3.53322;3.26127;3.66958
407;calc wait;100;0.223197;0.0711016;0.522157
407;calc bound;100;0.0809326;0.0242432;0.132761
407;calc iter;100;3.84205;3.75253;3.98671
407;total;1;414.761;414.761;414.761
408;calc total;1;384.7;384.7;384.7
408;calc update async;100;0.000370966;1.437e-05;0.0335964
408;calc inner;100;3.54575;2.90105;3.77769
408;calc wait;100;0.226028;0.0222712;0.999199
408;calc bound;100;0.0649426;0.0223228;0.0972472
408;calc iter;100;3.8424;3.5551;4.03868
408;total;1;414.566;414.566;414.566
409;calc total;1;384.7;384.7;384.7
409;calc update async;100;0.00037703;2.734e-05;0.0335938
409;calc inner;100;3.5845;3.38214;3.76455
409;calc wait;100;0.178703;0.0648457;0.417775
409;calc bound;100;0.0740035;0.0314089;0.104977
409;calc iter;100;3.84228;3.71741;3.98172
409;total;1;414.782;414.782;414.782
410;calc total;1;384.7;384.7;384.7
410;calc update async;100;0.000379409;2.822e-05;0.0335598
410;calc inner;100;3.57132;3.33183;3.78977
410;calc wait;100;0.189281;0.0781585;0.425035
410;calc bound;100;0.080494;0.0330632;0.109586
410;calc iter;100;3.84261;3.65232;3.99726
410;total;1;414.783;414.783;414.783
411;calc total;1;384.7;384.7;384.7
411;calc update async;100;0.000377617;1.918e-05;0.0336578
411;calc inner;100;3.58;3.14412;3.75333
411;calc wait;100;0.183188;0.0555801;0.800954
411;calc bound;100;0.0770653;0.0249129;0.103726
411;calc iter;100;3.84247;3.70942;4.03885
411;total;1;414.387;414.387;414.387
412;calc total;1;384.7;384.7;384.7
412;calc update async;100;0.000371847;1.6179e-05;0.0335923
412;calc inner;100;3.56227;3.03163;3.78323
412;calc wait;100;0.212056;0.0645228;0.814111
412;calc bound;100;0.0659873;0.0232221;0.115014
412;calc iter;100;3.84265;3.61497;3.99646
412;total;1;414.627;414.627;414.627
413;calc total;1;384.7;384.7;384.7
413;calc update async;100;0.000375074;2.3959e-05;0.0335874
413;calc inner;100;3.59068;3.44214;3.77777
413;calc wait;100;0.179006;0.0643945;0.375207
413;calc bound;100;0.0686008;0.0323785;0.105324
413;calc iter;100;3.84262;3.74287;4.05244
413;total;1;414.747;414.747;414.747
414;calc total;1;384.7;384.7;384.7
414;calc update async;100;0.000443464;3.037e-05;0.0399683
414;calc inner;100;3.56946;3.38872;3.75251
414;calc wait;100;0.183849;0.0656127;0.380292
414;calc bound;100;0.0863673;0.0211473;0.122893
414;calc iter;100;3.84285;3.74909;3.98752
414;total;1;414.766;414.766;414.766
415;calc total;1;384.7;384.7;384.7
415;calc update async;100;0.00044458;2.2169e-05;0.0402068
415;calc inner;100;3.58506;3.0687;3.79721
415;calc wait;100;0.179379;0.0531007;0.812128
415;calc bound;100;0.0769079;0.0311657;0.12058
415;calc iter;100;3.84265;3.69843;4.02702
415;total;1;414.719;414.719;414.719
416;calc total;1;384.7;384.7;384.7
416;calc update async;100;0.000439951;2.039e-05;0.0397123
416;calc inner;100;3.56331;3.13939;3.91215
416;calc wait;100;0.209754;0.0705179;0.740713
416;calc bound;100;0.0669761;0.0215609;0.124077
416;calc iter;100;3.84343;3.69597;4.14912
416;total;1;414.55;414.55;414.55
417;calc total;1;384.7;384.7;384.7
417;calc update async;100;0.000434528;1.862e-05;0.0394881
417;calc inner;100;3.55503;3.0107;3.87333
417;calc wait;100;0.224814;0.0472224;0.788279
417;calc bound;100;0.0595573;0.0256991;0.111078
417;calc iter;100;3.84242;3.69848;4.1463
417;total;1;414.085;414.085;414.085
418;calc total;1;384.7;384.7;384.7
418;calc update async;100;0.000439779;3.1259e-05;0.0394235
418;calc inner;100;3.55143;3.35835;3.87657
418;calc wait;100;0.194051;0.0660576;0.404567
418;calc bound;100;0.0945263;0.0374595;0.128559
418;calc iter;100;3.84373;3.7604;4.14739
418;total;1;414.583;414.583;414.583
419;calc total;1;384.7;384.7;384.7
419;calc update async;100;0.000441388;1.646e-05;0.0399696
419;calc inner;100;3.56988;3.09231;3.87357
419;calc wait;100;0.193809;0.0753801;0.706798
419;calc bound;100;0.0767171;0.0217086;0.136099
419;calc iter;100;3.84332;3.73615;4.15101
419;total;1;414.554;414.554;414.554
420;calc total;1;384.7;384.7;384.7
420;calc update async;100;0.000440366;1.7149e-05;0.0398574
420;calc inner;100;3.49089;2.79895;3.85192
420;calc wait;100;0.266261;0.0908801;1.06779
420;calc bound;100;0.0839804;0.0210348;0.133107
420;calc iter;100;3.84428;3.63672;4.10947
420;total;1;414.25;414.25;414.25
421;calc total;1;384.7;384.7;384.7
421;calc update async;100;0.000436099;2.028e-05;0.0399137
421;calc inner;100;3.51033;2.77807;3.86122
421;calc wait;100;0.272782;0.075381;1.07588
421;calc bound;100;0.05706;0.0305628;0.136687
421;calc iter;100;3.84336;3.71774;4.07087
421;total;1;414.429;414.429;414.429
422;calc total;1;384.699;384.699;384.699
422;calc update async;100;0.000438798;2.3309e-05;0.0398549
422;calc inner;100;3.52799;3.12295;3.85728
422;calc wait;100;0.2439;0.0720934;0.700517
422;calc bound;100;0.0685945;0.0308062;0.146292
422;calc iter;100;3.84388;3.7464;4.08425
422;total;1;414.116;414.116;414.116
423;calc total;1;384.699;384.699;384.699
423;calc update async;100;0.00044299;2.233e-05;0.0398652
423;calc inner;100;3.54186;3.28966;3.86215
423;calc wait;100;0.212679;0.0930376;0.52346
423;calc bound;100;0.0865662;0.0270566;0.152997
423;calc iter;100;3.84445;3.72531;4.11117
423;total;1;414.624;414.624;414.624
424;calc total;1;384.699;384.699;384.699
424;calc update async;100;0.000440733;2.882e-05;0.0397991
424;calc inner;100;3.60275;3.43708;3.92373
424;calc wait;100;0.16174;0.066915;0.357898
424;calc bound;100;0.0762112;0.039823;0.109166
424;calc iter;100;3.84469;3.67118;4.13963
424;total;1;414.323;414.323;414.323
425;calc total;1;384.699;384.699;384.699
425;calc update async;100;0.00043903;2.723e-05;0.0397306
425;calc inner;100;3.6035;3.15467;3.92046
425;calc wait;100;0.157641;0.0608791;0.736553
425;calc bound;100;0.0730143;0.0332686;0.11167
425;calc iter;100;3.84413;3.70732;4.14086
425;total;1;414.642;414.642;414.642
426;calc total;1;384.699;384.699;384.699
426;calc update async;100;0.000445987;3.1319e-05;0.0400478
426;calc inner;100;3.58908;3.4168;3.88539
426;calc wait;100;0.169112;0.0724404;0.344583
426;calc bound;100;0.0857996;0.0512751;0.121278
426;calc iter;100;3.84464;3.68577;4.09179
426;total;1;414.352;414.352;414.352
427;calc total;1;384.699;384.699;384.699
427;calc update async;100;0.00051624;2.7439e-05;0.0475338
427;calc inner;100;3.61897;3.47094;3.93317
427;calc wait;100;0.145458;0.0606679;0.32233
427;calc bound;100;0.0734173;0.0410787;0.107017
427;calc iter;100;3.84466;3.69552;4.16369
427;total;1;414.296;414.296;414.296
428;calc total;1;384.699;384.699;384.699
428;calc update async;100;0.000519478;2.257e-05;0.0477111
428;calc inner;100;3.58967;3.28532;3.92483
428;calc wait;100;0.173303;0.0673793;0.610633
428;calc bound;100;0.0800342;0.021768;0.115938
428;calc iter;100;3.84496;3.7104;4.19242
428;total;1;414.389;414.389;414.389
429;calc total;1;384.697;384.697;384.697
429;calc update async;100;0.000509261;1.924e-05;0.0469657
429;calc inner;100;3.56036;2.88298;3.88843
429;calc wait;100;0.207938;0.0508589;1.02999
429;calc bound;100;0.0701915;0.0210744;0.110542
429;calc iter;100;3.8447;3.64916;4.16714
429;total;1;414.156;414.156;414.156
430;calc total;1;384.699;384.699;384.699
430;calc update async;100;0.000488897;2.3029e-05;0.0449345
430;calc inner;100;3.56757;3.02151;3.89659
430;calc wait;100;0.195124;0.0664526;0.825637
430;calc bound;100;0.071251;0.0258605;0.128739
430;calc iter;100;3.84459;3.67418;4.11556
430;total;1;414.411;414.411;414.411
431;calc total;1;384.699;384.699;384.699
431;calc update async;100;0.000496943;3.588e-05;0.0449319
431;calc inner;100;3.59073;3.32111;3.90037
431;calc wait;100;0.173726;0.0787982;0.449117
431;calc bound;100;0.0796158;0.0240648;0.102569
431;calc iter;100;3.84483;3.64225;4.14689
431;total;1;414.625;414.625;414.625
432;calc total;1;384.699;384.699;384.699
432;calc update async;100;0.000438167;2.043e-05;0.0396622
432;calc inner;100;3.51704;2.93736;3.82316
432;calc wait;100;0.253952;0.0693199;0.882423
432;calc bound;100;0.0693321;0.0228609;0.118207
432;calc iter;100;3.84387;3.69446;4.10903
432;total;1;414.277;414.277;414.277
433;calc total;1;384.699;384.699;384.699
433;calc update async;100;0.000428788;1.809e-05;0.0396747
433;calc inner;100;3.44312;2.20579;3.80969
433;calc wait;100;0.344866;0.0745182;1.80933
433;calc bound;100;0.0543884;0.0211437;0.10908
433;calc iter;100;3.84478;3.72557;4.04293
433;total;1;414.095;414.095;414.095
434;calc total;1;384.699;384.699;384.699
434;calc update async;100;0.000439793;1.9409e-05;0.0395815
434;calc inner;100;3.505;3.01555;3.72385
434;calc wait;100;0.253557;0.0912997;0.827962
434;calc bound;100;0.0831354;0.0211839;0.137148
434;calc iter;100;3.84527;3.57235;4.17704
434;total;1;414.423;414.423;414.423
435;calc total;1;384.699;384.699;384.699
435;calc update async;100;0.000490599;1.834e-05;0.04488
435;calc inner;100;3.52335;3.02419;3.79897
435;calc wait;100;0.24155;0.0793803;0.815878
435;calc bound;100;0.0753304;0.0211685;0.118062
435;calc iter;100;3.8451;3.69296;3.99407
435;total;1;414.059;414.059;414.059
436;calc total;1;384.696;384.696;384.696
436;calc update async;100;0.000502981;2.1029e-05;0.0463686
436;calc inner;100;3.52864;3.0344;3.78442
436;calc wait;100;0.241182;0.0767223;0.815703
436;calc bound;100;0.0715351;0.0233383;0.114164
436;calc iter;100;3.84471;3.66505;4.23824
436;total;1;414.346;414.346;414.346
437;calc total;1;384.696;384.696;384.696
437;calc update async;100;0.000505847;1.881e-05;0.04635
437;calc inner;100;3.52951;3.2028;3.84717
437;calc wait;100;0.239856;0.0984056;0.725831
437;calc bound;100;0.0728774;0.0369621;0.120694
437;calc iter;100;3.84428;3.75113;4.05664
437;total;1;414.195;414.195;414.195
438;calc total;1;384.696;384.696;384.696
438;calc update async;100;0.000507399;2.266e-05;0.0465915
438;calc inner;100;3.54393;3.29199;3.85098
438;calc wait;100;0.227484;0.0774122;0.523292
438;calc bound;100;0.071617;0.0343649;0.135713
438;calc iter;100;3.84532;3.69133;4.10121
438;total;1;414.482;414.482;414.482
439;calc total;1;384.696;384.696;384.696
439;calc update async;100;0.000505062;1.5439e-05;0.0468939
439;calc inner;100;3.49054;2.69801;3.85764
439;calc wait;100;0.275594;0.0796293;1.19847
439;calc bound;100;0.0756207;0.0212997;0.124631
439;calc iter;100;3.84498;3.70283;4.16358
439;total;1;414.224;414.224;414.224
440;calc total;1;384.699;384.699;384.699
440;calc update async;100;0.000434339;2.32e-05;0.0393969
440;calc inner;100;3.58318;3.35856;3.86953
440;calc wait;100;0.176488;0.0547494;0.473666
440;calc bound;100;0.0806511;0.0367069;0.116822
440;calc iter;100;3.84563;3.59801;4.05277
440;total;1;414.194;414.194;414.194
441;calc total;1;384.699;384.699;384.699
441;calc update async;100;0.000432378;2.379e-05;0.0393555
441;calc inner;100;3.58298;3.09012;3.81186
441;calc wait;100;0.184395;0.0545907;0.740336
441;calc bound;100;0.0707589;0.0308137;0.114085
441;calc iter;100;3.84561;3.74995;4.04354
441;total;1;414.132;414.132;414.132
442;calc total;1;384.699;384.699;384.699
442;calc update async;100;0.000432882;2.355e-05;0.0393258
442;calc inner;100;3.57973;3.16413;3.81886
442;calc wait;100;0.192266;0.055463;0.643989
442;calc bound;100;0.0713514;0.0248389;0.107597
442;calc iter;100;3.84586;3.66485;4.10845
442;total;1;414.339;414.339;414.339
443;calc total;1;384.699;384.699;384.699
443;calc update async;100;0.000518889;1.8739e-05;0.0476567
443;calc inner;100;3.58827;3.34071;3.80679
443;calc wait;100;0.17681;0.0568471;0.563057
443;calc bound;100;0.0780075;0.0329483;0.10713
443;calc iter;100;3.84566;3.71057;3.99746
443;total;1;414.309;414.309;414.309
444;calc total;1;384.705;384.705;384.705
444;calc update async;100;5.46546e-05;2.227e-05;0.00143432
444;calc inner;100;3.58385;2.93738;3.69454
444;calc wait;100;0.18098;0.0537687;0.855673
444;calc bound;100;0.0743826;0.0286878;0.113562
444;calc iter;100;3.84559;3.63635;4.1353
444;total;1;414.467;414.467;414.467
445;calc total;1;384.698;384.698;384.698
445;calc update async;100;0.000511955;2.896e-05;0.0469687
445;calc inner;100;3.57012;3.27783;3.69652
445;calc wait;100;0.189059;0.0741333;0.413206
445;calc bound;100;0.0833305;0.052413;0.129239
445;calc iter;100;3.84572;3.7527;3.96863
445;total;1;414.467;414.467;414.467
446;calc total;1;384.705;384.705;384.705
446;calc update async;100;8.05281e-05;2.744e-05;0.0039458
446;calc inner;100;3.59831;3.37616;3.70034
446;calc wait;100;0.166113;0.0477347;0.442976
446;calc bound;100;0.0777154;0.0221454;0.121798
446;calc iter;100;3.846;3.73337;3.99724
446;total;1;414.652;414.652;414.652
447;calc total;1;384.698;384.698;384.698
447;calc update async;100;0.000508626;2.398e-05;0.0469317
447;calc inner;100;3.58676;3.21759;3.69775
447;calc wait;100;0.18468;0.0536141;0.683467
447;calc bound;100;0.0723626;0.0271681;0.115116
447;calc iter;100;3.84576;3.63763;4.13053
447;total;1;414.121;414.121;414.121
448;calc total;1;384.698;384.698;384.698
448;calc update async;100;0.000435044;2.6079e-05;0.0394433
448;calc inner;100;3.55769;3.27926;3.87573
448;calc wait;100;0.226887;0.0667063;0.583683
448;calc bound;100;0.0582936;0.0331169;0.119663
448;calc iter;100;3.84484;3.70029;4.04432
448;total;1;414.794;414.794;414.794
449;calc total;1;384.698;384.698;384.698
449;calc update async;100;0.000439958;2.602e-05;0.0394142
449;calc inner;100;3.59624;3.51474;3.86975
449;calc wait;100;0.176838;0.0883003;0.268366
449;calc bound;100;0.0713177;0.038881;0.171881
449;calc iter;100;3.84573;3.7561;4.03976
449;total;1;414.232;414.232;414.232
450;calc total;1;384.698;384.698;384.698
450;calc update async;100;0.000443899;2.8889e-05;0.0394907
450;calc inner;100;3.5698;3.46239;3.88333
450;calc wait;100;0.180716;0.0757496;0.299998
450;calc bound;100;0.0927803;0.0344514;0.146215
450;calc iter;100;3.84653;3.67697;4.14353
450;total;1;414.748;414.748;414.748
451;calc total;1;384.698;384.698;384.698
451;calc update async;100;0.000445848;3.1109e-05;0.0396695
451;calc inner;100;3.58895;3.45462;3.85775
451;calc wait;100;0.164725;0.082764;0.274364
451;calc bound;100;0.0888081;0.0422658;0.137001
451;calc iter;100;3.84541;3.73628;4.11867
451;total;1;414.101;414.101;414.101
452;calc total;1;384.698;384.698;384.698
452;calc update async;100;0.000439721;2.325e-05;0.0395979
452;calc inner;100;3.58793;3.1715;3.83938
452;calc wait;100;0.188722;0.0686321;0.636173
452;calc bound;100;0.0654947;0.0350208;0.121429
452;calc iter;100;3.84477;3.72697;4.09619
452;total;1;414.601;414.601;414.601
453;calc total;1;384.698;384.698;384.698
453;calc update async;100;0.00044196;2.272e-05;0.0397283
453;calc inner;100;3.58552;3.32873;3.85786
453;calc wait;100;0.186467;0.0534239;0.463856
453;calc bound;100;0.0704118;0.0318234;0.127533
453;calc iter;100;3.84527;3.72117;4.01454
453;total;1;414.163;414.163;414.163
454;calc total;1;384.698;384.698;384.698
454;calc update async;100;0.000444353;2.9149e-05;0.0396563
454;calc inner;100;3.60147;3.42295;3.88565
454;calc wait;100;0.161273;0.0575091;0.297457
454;calc bound;100;0.0799186;0.0461169;0.140942
454;calc iter;100;3.84597;3.7307;4.20465
454;total;1;414.238;414.238;414.238
455;calc total;1;384.698;384.698;384.698
455;calc update async;100;0.000455271;3.19e-05;0.0404791
455;calc inner;100;3.59463;3.45536;3.85674
455;calc wait;100;0.156187;0.0809562;0.365083
455;calc bound;100;0.0903316;0.0523024;0.130321
455;calc iter;100;3.84571;3.75928;4.06948
455;total;1;414.251;414.251;414.251
456;calc total;1;384.698;384.698;384.698
456;calc update async;100;0.000441247;3.1209e-05;0.0400019
456;calc inner;100;3.63137;3.55088;3.90033
456;calc wait;100;0.126649;0.0675019;0.256824
456;calc bound;100;0.0815186;0.045925;0.120706
456;calc iter;100;3.84654;3.73663;4.06683
456;total;1;414.758;414.758;414.758
457;calc total;1;384.698;384.698;384.698
457;calc update async;100;0.000442674;2.3609e-05;0.0399896
457;calc inner;100;3.64492;3.58996;3.88779
457;calc wait;100;0.110678;0.0620565;0.185768
457;calc bound;100;0.0764069;0.0531041;0.116868
457;calc iter;100;3.84676;3.75267;4.12361
457;total;1;414.15;414.15;414.15
458;calc total;1;384.698;384.698;384.698
458;calc update async;100;0.000448318;2.76e-05;0.0400632
458;calc inner;100;3.6312;3.54818;3.88909
458;calc wait;100;0.128211;0.0528868;0.2135
458;calc bound;100;0.0853204;0.0221829;0.104908
458;calc iter;100;3.84698;3.71603;4.11725
458;total;1;414.456;414.456;414.456
459;calc total;1;384.698;384.698;384.698
459;calc update async;100;0.000534201;3.0489e-05;0.0487329
459;calc inner;100;3.64401;3.56949;3.87897
459;calc wait;100;0.119304;0.0668215;0.218965
459;calc bound;100;0.0796456;0.0272205;0.115524
459;calc iter;100;3.84684;3.75481;4.08366
459;total;1;414.735;414.735;414.735
460;calc total;1;384.698;384.698;384.698
460;calc update async;100;0.000529205;3.0349e-05;0.0485677
460;calc inner;100;3.63542;3.55492;3.86606
460;calc wait;100;0.120299;0.0606856;0.274706
460;calc bound;100;0.0800675;0.0478379;0.111858
460;calc iter;100;3.84655;3.76175;4.17504
460;total;1;414.703;414.703;414.703
461;calc total;1;384.698;384.698;384.698
461;calc update async;100;0.000528886;2.7349e-05;0.0485325
461;calc inner;100;3.63205;3.39807;3.90677
461;calc wait;100;0.125302;0.069019;0.421139
461;calc bound;100;0.0795787;0.0461516;0.111692
461;calc iter;100;3.84664;3.78467;4.06295
461;total;1;414.694;414.694;414.694
462;calc total;1;384.698;384.698;384.698
462;calc update async;100;0.00053224;3.202e-05;0.0486337
462;calc inner;100;3.6418;3.5502;3.86305
462;calc wait;100;0.116606;0.0612081;0.255229
462;calc bound;100;0.0826533;0.0247727;0.1118
462;calc iter;100;3.84688;3.74092;4.06963
462;total;1;414.463;414.463;414.463
463;calc total;1;384.698;384.698;384.698
463;calc update async;100;0.000537102;2.988e-05;0.0488425
463;calc inner;100;3.63471;3.52402;3.90687
463;calc wait;100;0.125868;0.0680408;0.259008
463;calc bound;100;0.0839711;0.056781;0.116902
463;calc iter;100;3.84672;3.74278;4.08131
463;total;1;414.696;414.696;414.696
464;calc total;1;384.698;384.698;384.698
464;calc update async;100;0.000525616;2.17e-05;0.0489212
464;calc inner;100;3.48091;2.91585;3.80773
464;calc wait;100;0.301695;0.0873279;0.956684
464;calc bound;100;0.0565964;0.0218067;0.101957
464;calc iter;100;3.84464;3.72021;4.02899
464;total;1;414.231;414.231;414.231
465;calc total;1;384.698;384.698;384.698
465;calc update async;100;0.000530999;2.509e-05;0.0489159
465;calc inner;100;3.52702;3.27546;3.8119
465;calc wait;100;0.247096;0.0806052;0.493355
465;calc bound;100;0.0654524;0.0221165;0.116254
465;calc iter;100;3.84533;3.77294;4.07638
465;total;1;414.605;414.605;414.605
466;calc total;1;384.697;384.697;384.697
466;calc update async;100;0.000539938;3.676e-05;0.0490783
466;calc inner;100;3.49365;3.20382;3.78211
466;calc wait;100;0.257969;0.0770482;0.514322
466;calc bound;100;0.0888611;0.0212669;0.120865
466;calc iter;100;3.84601;3.74707;4.06759
466;total;1;414.241;414.241;414.241
467;calc total;1;384.697;384.697;384.697
467;calc update async;100;0.000541706;3.306e-05;0.0494351
467;calc inner;100;3.51872;3.28579;3.8135
467;calc wait;100;0.240999;0.0932721;0.468218
467;calc bound;100;0.0796468;0.0244914;0.123668
467;calc iter;100;3.84526;3.75354;4.18285
467;total;1;414.254;414.254;414.254
468;calc total;1;384.697;384.697;384.697
468;calc update async;100;0.000534072;2.5619e-05;0.0493055
468;calc inner;100;3.49345;2.92114;3.78031
468;calc wait;100;0.282194;0.0957244;0.885288
468;calc bound;100;0.0617284;0.0213368;0.11523
468;calc iter;100;3.8439;3.703;4.04319
468;total;1;414.212;414.212;414.212
469;calc total;1;384.697;384.697;384.697
469;calc update async;100;0.000532139;2.295e-05;0.0493773
469;calc inner;100;3.4982;2.71172;3.6527
469;calc wait;100;0.277176;0.0830352;1.26983
469;calc bound;100;0.0632784;0.0214371;0.117153
469;calc iter;100;3.84487;3.77546;4.19167
469;total;1;414.055;414.055;414.055
470;calc total;1;384.697;384.697;384.697
470;calc update async;100;0.000541485;2.582e-05;0.04944
470;calc inner;100;3.50834;3.17963;3.7822
470;calc wait;100;0.246186;0.0658491;0.547242
470;calc bound;100;0.0844776;0.0213173;0.117376
470;calc iter;100;3.84577;3.72381;4.18475
470;total;1;414.125;414.125;414.125
471;calc total;1;384.697;384.697;384.697
471;calc update async;100;0.000538882;2.766e-05;0.0496159
471;calc inner;100;3.52266;3.24663;3.76609
471;calc wait;100;0.235387;0.0964814;0.576747
471;calc bound;100;0.0788232;0.0233934;0.120649
471;calc iter;100;3.84526;3.7503;4.07451
471;total;1;414.359;414.359;414.359
472;calc total;1;384.697;384.697;384.697
472;calc update async;100;0.000539056;2.1769e-05;0.0497731
472;calc inner;100;3.46997;2.3317;3.8223
472;calc wait;100;0.297065;0.0529963;1.57884
472;calc bound;100;0.070364;0.0210545;0.143362
472;calc iter;100;3.84295;3.68294;4.17588
472;total;1;414.314;414.314;414.314
473;calc total;1;384.697;384.697;384.697
473;calc update async;100;0.000544822;2.6309e-05;0.0497784
473;calc inner;100;3.53672;3.13839;3.80841
473;calc wait;100;0.223604;0.0632385;0.67736
473;calc bound;100;0.0731762;0.0247682;0.118565
473;calc iter;100;3.84253;3.74688;4.012
473;total;1;414.218;414.218;414.218
474;calc total;1;384.697;384.697;384.697
474;calc update async;100;0.000552902;2.292e-05;0.049914
474;calc inner;100;3.5406;3.10032;3.81938
474;calc wait;100;0.215343;0.0465979;0.718402
474;calc bound;100;0.0842759;0.0231353;0.119763
474;calc iter;100;3.84297;3.68253;4.15449
474;total;1;414.394;414.394;414.394
475;calc total;1;384.697;384.697;384.697
475;calc update async;100;0.000550745;2.9759e-05;0.0499158
475;calc inner;100;3.54647;3.14457;3.80669
475;calc wait;100;0.214836;0.0594314;0.778289
475;calc bound;100;0.0777103;0.0253812;0.135221
475;calc iter;100;3.8427;3.59892;4.02549
475;total;1;414.322;414.322;414.322
476;calc total;1;384.703;384.703;384.703
476;calc update async;100;6.0235e-05;2.302e-05;0.00185524
476;calc inner;100;3.44782;1.56685;3.80975
476;calc wait;100;0.316102;0.0590487;2.54187
476;calc bound;100;0.0721515;0.0212625;0.127458
476;calc iter;100;3.84207;3.54004;4.20465
476;total;1;414.68;414.68;414.68
477;calc total;1;384.697;384.697;384.697
477;calc update async;100;0.000550862;2.4379e-05;0.0502545
477;calc inner;100;3.53109;2.83682;3.69203
477;calc wait;100;0.228818;0.0685634;1.11963
477;calc bound;100;0.074151;0.0253334;0.129043
477;calc iter;100;3.84273;3.66685;4.00619
477;total;1;414.353;414.353;414.353
478;calc total;1;384.703;384.703;384.703
478;calc update async;100;7.17897e-05;3.2609e-05;0.00197964
478;calc inner;100;3.53889;2.81773;3.80777
478;calc wait;100;0.218945;0.0565707;1.03586
478;calc bound;100;0.0819333;0.0252228;0.136842
478;calc iter;100;3.84287;3.67452;4.03566
478;total;1;414.464;414.464;414.464
479;calc total;1;384.697;384.697;384.697
479;calc update async;100;0.000552122;3.302e-05;0.0502398
479;calc inner;100;3.54268;2.8651;3.80869
479;calc wait;100;0.215963;0.0466733;1.00168
479;calc bound;100;0.0807545;0.0212156;0.120058
479;calc iter;100;3.84222;3.67658;4.073
479;total;1;414.529;414.529;414.529
480;calc total;1;384.697;384.697;384.697
480;calc update async;100;0.00054553;2.3629e-05;0.0502162
480;calc inner;100;3.57403;3.36164;3.87334
480;calc wait;100;0.189576;0.0636891;0.48146
480;calc bound;100;0.0728109;0.0383343;0.140687
480;calc iter;100;3.83962;3.71622;4.07415
480;total;1;414.111;414.111;414.111
481;calc total;1;384.697;384.697;384.697
481;calc update async;100;0.000545777;2.233e-05;0.0502128
481;calc inner;100;3.54305;3.26823;3.78323
481;calc wait;100;0.21768;0.0612099;0.56003
481;calc bound;100;0.0748099;0.033976;0.137261
481;calc iter;100;3.84001;3.71096;4.01731
481;total;1;414.395;414.395;414.395
482;calc total;1;384.697;384.697;384.697
482;calc update async;100;0.000547528;2.135e-05;0.0503653
482;calc inner;100;3.5706;3.43133;3.85309
482;calc wait;100;0.180664;0.0659966;0.360101
482;calc bound;100;0.0850327;0.038148;0.12495
482;calc iter;100;3.83968;3.74886;4.13787
482;total;1;414.654;414.654;414.654
483;calc total;1;384.697;384.697;384.697
483;calc update async;100;0.000551789;2.602e-05;0.0505888
483;calc inner;100;3.57396;3.20775;3.86141
483;calc wait;100;0.183428;0.0731032;0.618504
483;calc bound;100;0.0769654;0.0378476;0.157142
483;calc iter;100;3.83887;3.7254;4.06731
483;total;1;414.048;414.048;414.048
484;calc total;1;384.697;384.697;384.697
484;calc update async;100;0.000541814;2.2219e-05;0.0505156
484;calc inner;100;3.54453;3.05705;3.67463
484;calc wait;100;0.225985;0.0624757;0.765655
484;calc bound;100;0.0639732;0.0343046;0.121961
484;calc iter;100;3.83807;3.72977;4.06669
484;total;1;414.586;414.586;414.586
485;calc total;1;384.697;384.697;384.697
485;calc update async;100;0.000548453;1.917e-05;0.0506072
485;calc inner;100;3.5824;3.43993;3.78084
485;calc wait;100;0.180793;0.0858005;0.374105
485;calc bound;100;0.0721198;0.0356139;0.134771
485;calc iter;100;3.83881;3.74232;4.04053
485;total;1;414.314;414.314;414.314
486;calc total;1;384.696;384.696;384.696
486;calc update async;100;0.000639231;3.799e-05;0.058634
486;calc inner;100;3.55923;3.39076;3.72307
486;calc wait;100;0.183395;0.0745466;0.267979
486;calc bound;100;0.092153;0.0574511;0.123284
486;calc iter;100;3.8396;3.73512;4.07248
486;total;1;414.627;414.627;414.627
487;calc total;1;384.696;384.696;384.696
487;calc update async;100;0.000629996;2.666e-05;0.0586311
487;calc inner;100;3.58611;3.44739;3.79828
487;calc wait;100;0.16829;0.068934;0.301987
487;calc bound;100;0.0782439;0.0376812;0.13405
487;calc iter;100;3.83896;3.74652;4.08744
487;total;1;414.126;414.126;414.126
488;calc total;1;384.696;384.696;384.696
488;calc update async;100;0.000555579;2.608e-05;0.0510558
488;calc inner;100;3.63902;3.57135;3.88891
488;calc wait;100;0.112814;0.0457353;0.210515
488;calc bound;100;0.0793514;0.0398068;0.139526
488;calc iter;100;3.84035;3.76754;4.07754
488;total;1;414.502;414.502;414.502
489;calc total;1;384.696;384.696;384.696
489;calc update async;100;0.000632575;2.8429e-05;0.0585763
489;calc inner;100;3.62657;3.55477;3.87875
489;calc wait;100;0.123055;0.0397666;0.244632
489;calc bound;100;0.0856083;0.022139;0.146868
489;calc iter;100;3.84057;3.71889;4.0845
489;total;1;414.371;414.371;414.371
490;calc total;1;384.696;384.696;384.696
490;calc update async;100;0.000558802;2.888e-05;0.0515027
490;calc inner;100;3.64278;3.58325;3.89129
490;calc wait;100;0.109281;0.0389181;0.183059
490;calc bound;100;0.0806139;0.0274683;0.135202
490;calc iter;100;3.8404;3.761;4.09182
490;total;1;414.472;414.472;414.472
491;calc total;1;384.696;384.696;384.696
491;calc update async;100;0.000636724;3.061e-05;0.0592748
491;calc inner;100;3.63161;3.52962;3.89297
491;calc wait;100;0.121467;0.048851;0.256343
491;calc bound;100;0.082179;0.0423239;0.124224
491;calc iter;100;3.84009;3.72266;4.09207
491;total;1;414.251;414.251;414.251
492;calc total;1;384.702;384.702;384.702
492;calc update async;100;0.000110165;2.6529e-05;0.00664743
492;calc inner;100;3.62189;3.3438;3.86224
492;calc wait;100;0.1248;0.0490722;0.332336
492;calc bound;100;0.080634;0.0473202;0.12983
492;calc iter;100;3.83965;3.74689;4.06918
492;total;1;414.232;414.232;414.232
493;calc total;1;384.696;384.696;384.696
493;calc update async;100;0.000642129;2.475e-05;0.0600286
493;calc inner;100;3.63497;3.45972;3.87294
493;calc wait;100;0.116943;0.0570191;0.18785
493;calc bound;100;0.0797232;0.0549482;0.13527
493;calc iter;100;3.84023;3.75221;4.05973
493;total;1;414.128;414.128;414.128
494;calc total;1;384.702;384.702;384.702
494;calc update async;100;0.000112527;2.516e-05;0.00656306
494;calc inner;100;3.6239;3.3515;3.84135
494;calc wait;100;0.124708;0.0336571;0.347172
494;calc bound;100;0.0883536;0.0234231;0.146833
494;calc iter;100;3.84057;3.70167;4.09328
494;total;1;414.618;414.618;414.618
495;calc total;1;384.696;384.696;384.696
495;calc update async;100;0.000639794;2.8409e-05;0.0599305
495;calc inner;100;3.64084;3.46337;3.88061
495;calc wait;100;0.117467;0.049697;0.192832
495;calc bound;100;0.0764544;0.0509275;0.140992
495;calc iter;100;3.84028;3.75513;4.06758
495;total;1;414.686;414.686;414.686
496;calc total;1;384.696;384.696;384.696
496;calc update async;100;0.000571974;2.3139e-05;0.052445
496;calc inner;100;3.57139;3.28891;3.82641
496;calc wait;100;0.188474;0.0870549;0.516539
496;calc bound;100;0.0754073;0.0217024;0.128851
496;calc iter;100;3.83942;3.7215;4.13625
496;total;1;414.537;414.537;414.537
497;calc total;1;384.696;384.696;384.696
497;calc update async;100;0.000632118;2.372e-05;0.0588716
497;calc inner;100;3.56679;3.27831;3.84652
497;calc wait;100;0.200568;0.0851595;0.578715
497;calc bound;100;0.068521;0.0262965;0.10803
497;calc iter;100;3.84017;3.75085;4.06484
497;total;1;414.661;414.661;414.661
498;calc total;1;384.702;384.702;384.702
498;calc update async;100;0.000167294;2.923e-05;0.0117418
498;calc inner;100;3.56239;3.36565;3.80167
498;calc wait;100;0.181321;0.109827;0.351956
498;calc bound;100;0.0940093;0.0545162;0.129438
498;calc iter;100;3.84098;3.73966;4.07914
498;total;1;414.658;414.658;414.658
499;calc total;1;384.696;384.696;384.696
499;calc update async;100;0.000634517;3.042e-05;0.0587819
499;calc inner;100;3.58538;3.3555;3.88249
499;calc wait;100;0.170943;0.0818829;0.384953
499;calc bound;100;0.0792311;0.042812;0.128762
499;calc iter;100;3.84;3.75026;4.14794
499;total;1;414.468;414.468;414.468
500;calc total;1;384.702;384.702;384.702
500;calc update async;100;0.000214892;2.3229e-05;0.0174826
500;calc inner;100;3.54331;3.31974;3.6618
500;calc wait;100;0.23332;0.083306;0.502939
500;calc bound;100;0.0604593;0.0308405;0.13016
500;calc iter;100;3.84009;3.7656;4.0704
500;total;1;414.415;414.415;414.415
501;calc total;1;384.696;384.696;384.696
501;calc update async;100;0.000646388;2.53e-05;0.0600059
501;calc inner;100;3.56214;3.18548;3.7953
501;calc wait;100;0.197775;0.069382;0.58965
501;calc bound;100;0.0729368;0.0353772;0.128012
501;calc iter;100;3.84039;3.6593;4.03302
501;total;1;414.531;414.531;414.531
502;calc total;1;384.702;384.702;384.702
502;calc update async;100;0.000221868;3.015e-05;0.0175112
502;calc inner;100;3.57188;3.4417;3.74548
502;calc wait;100;0.182038;0.0825287;0.295898
502;calc bound;100;0.0826472;0.0463389;0.124781
502;calc iter;100;3.8411;3.722;4.07508
502;total;1;414.725;414.725;414.725
503;calc total;1;384.689;384.689;384.689
503;calc update async;100;0.000527916;3.1199e-05;0.0478256
503;calc inner;100;3.575;3.41027;3.81114
503;calc wait;100;0.174396;0.0923206;0.291302
503;calc bound;100;0.0846089;0.0414225;0.116834
503;calc iter;100;3.84031;3.73;4.05499
503;total;1;414.617;414.617;414.617
504;calc total;1;384.702;384.702;384.702
504;calc update async;100;0.000223551;2.6869e-05;0.0174492
504;calc inner;100;3.62412;3.38271;3.85934
504;calc wait;100;0.131003;0.0698694;0.356754
504;calc bound;100;0.0815679;0.0570829;0.105763
504;calc iter;100;3.84097;3.74082;4.09945
504;total;1;414.679;414.679;414.679
505;calc total;1;384.689;384.689;384.689
505;calc update async;100;0.000520009;3.0769e-05;0.0475818
505;calc inner;100;3.63415;3.56495;3.89235
505;calc wait;100;0.120348;0.0603468;0.251305
505;calc bound;100;0.0729047;0.0376224;0.101751
505;calc iter;100;3.84115;3.75426;4.09532
505;total;1;414.585;414.585;414.585
506;calc total;1;384.689;384.689;384.689
506;calc update async;100;0.000529394;3.93e-05;0.0475137
506;calc inner;100;3.62186;3.54167;3.8641
506;calc wait;100;0.13279;0.0548332;0.226005
506;calc bound;100;0.0862048;0.0235369;0.115026
506;calc iter;100;3.84139;3.71881;4.10904
506;total;1;414.562;414.562;414.562
507;calc total;1;384.681;384.681;384.681
507;calc update async;100;0.000460132;3.279e-05;0.0416382
507;calc inner;100;3.64557;3.58215;3.89984
507;calc wait;100;0.118243;0.0524951;0.200561
507;calc bound;100;0.0725767;0.0432862;0.111106
507;calc iter;100;3.84113;3.771;4.08408
507;total;1;414.673;414.673;414.673
508;calc total;1;384.674;384.674;384.674
508;calc update async;100;0.000413676;2.908e-05;0.0364981
508;calc inner;100;3.62612;3.49238;3.87136
508;calc wait;100;0.123989;0.0587895;0.22619
508;calc bound;100;0.0805144;0.0539592;0.110248
508;calc iter;100;3.84083;3.75885;4.1039
508;total;1;414.368;414.368;414.368
509;calc total;1;384.674;384.674;384.674
509;calc update async;100;0.000411769;2.959e-05;0.036569
509;calc inner;100;3.61901;3.37525;3.88332
509;calc wait;100;0.141654;0.0411941;0.47081
509;calc bound;100;0.0771047;0.039509;0.111006
509;calc iter;100;3.84111;3.74808;4.10718
509;total;1;414.614;414.614;414.614
510;calc total;1;384.674;384.674;384.674
510;calc update async;100;0.000407719;2.7e-05;0.0365723
510;calc inner;100;3.64023;3.51555;3.88332
510;calc wait;100;0.11103;0.0443192;0.30274
510;calc bound;100;0.0762364;0.0219296;0.125415
510;calc iter;100;3.84133;3.76426;4.06331
510;total;1;414.172;414.172;414.172
511;calc total;1;384.667;384.667;384.667
511;calc update async;100;0.000350494;3.391e-05;0.030094
511;calc inner;100;3.61381;3.47068;3.88251
511;calc wait;100;0.13648;0.0554528;0.237277
511;calc bound;100;0.0855654;0.03263;0.107466
511;calc iter;100;3.84106;3.73754;4.1249
511;total;1;414.323;414.323;414.323
512;calc total;1;384.74;384.74;384.74
512;calc update async;100;7.88438e-05;2.611e-05;0.00331136
512;calc inner;100;3.51389;2.69946;3.7264
512;calc wait;100;0.252428;0.0571992;1.25243
512;calc bound;100;0.0693119;0.0243145;0.123094
512;calc iter;100;3.84022;3.60431;4.13811
512;total;1;414.701;414.701;414.701
513;calc total;1;384.718;384.718;384.718
513;calc update async;100;9.92971e-05;2.404e-05;0.00498814
513;calc inner;100;3.51405;3.12366;3.71185
513;calc wait;100;0.25701;0.0715731;0.715252
513;calc bound;100;0.0659736;0.0317533;0.129197
513;calc iter;100;3.84029;3.72424;3.94574
513;total;1;414.647;414.647;414.647
514;calc total;1;384.707;384.707;384.707
514;calc update async;100;0.000227024;3.392e-05;0.0177168
514;calc inner;100;3.50561;3.11241;3.64017
514;calc wait;100;0.244191;0.0833022;0.635088
514;calc bound;100;0.087444;0.0372269;0.122376
514;calc iter;100;3.84092;3.69237;3.98591
514;total;1;414.71;414.71;414.71
515;calc total;1;384.703;384.703;384.703
515;calc update async;100;0.000288318;2.327e-05;0.0241451
515;calc inner;100;3.5479;3.13126;3.69514
515;calc wait;100;0.213932;0.0655069;0.598416
515;calc bound;100;0.0735416;0.0239757;0.12721
515;calc iter;100;3.84041;3.70845;3.95537
515;total;1;414.633;414.633;414.633
516;calc total;1;384.703;384.703;384.703
516;calc update async;100;0.000258329;1.909e-05;0.0222893
516;calc inner;100;3.25387;1.3489;3.64169
516;calc wait;100;0.527903;0.0819084;2.50633
516;calc bound;100;0.0531765;0.0211295;0.129619
516;calc iter;100;3.83854;3.643;4.0345
516;total;1;414.731;414.731;414.731
517;calc total;1;384.703;384.703;384.703
517;calc update async;100;0.000269455;2.2719e-05;0.0222968
517;calc inner;100;3.45226;2.58096;3.63777
517;calc wait;100;0.317411;0.0945946;1.2467
517;calc bound;100;0.0673995;0.0241335;0.132154
517;calc iter;100;3.83996;3.73694;4.02199
517;total;1;414.618;414.618;414.618
518;calc total;1;384.702;384.702;384.702
518;calc update async;100;0.000272621;3.29e-05;0.0224823
518;calc inner;100;3.44794;2.6914;3.64213
518;calc wait;100;0.302432;0.0963365;1.08309
518;calc bound;100;0.0865752;0.0384481;0.142695
518;calc iter;100;3.84036;3.71797;3.94112
518;total;1;414.502;414.502;414.502
519;calc total;1;384.702;384.702;384.702
519;calc update async;100;0.000275144;2.882e-05;0.0225901
519;calc inner;100;3.46212;2.71823;3.64095
519;calc wait;100;0.295668;0.0925966;1.07604
519;calc bound;100;0.0783663;0.0243605;0.138354
519;calc iter;100;3.84002;3.75651;3.9397
519;total;1;414.728;414.728;414.728
520;calc total;1;384.718;384.718;384.718
520;calc update async;100;8.90788e-05;2.549e-05;0.00478946
520;calc inner;100;3.5629;3.28093;3.67334
520;calc wait;100;0.204296;0.0689095;0.596284
520;calc bound;100;0.0709392;0.0322856;0.109191
520;calc iter;100;3.84085;3.71351;3.97971
520;total;1;414.429;414.429;414.429
521;calc total;1;384.718;384.718;384.718
521;calc update async;100;9.25854e-05;2.594e-05;0.00529026
521;calc inner;100;3.57929;3.25296;3.6834
521;calc wait;100;0.184347;0.0672106;0.602112
521;calc bound;100;0.0700287;0.0320148;0.113663
521;calc iter;100;3.84066;3.71645;3.99535
521;total;1;414.204;414.204;414.204
522;calc total;1;384.718;384.718;384.718
522;calc update async;100;0.000104251;2.3319e-05;0.00553343
522;calc inner;100;3.55999;3.28604;3.70427
522;calc wait;100;0.195946;0.0838854;0.423137
522;calc bound;100;0.0846881;0.0261548;0.10853
522;calc iter;100;3.84095;3.60823;4.0446
522;total;1;413.987;413.987;413.987
523;calc total;1;384.702;384.702;384.702
523;calc update async;100;0.000341115;2.587e-05;0.0295798
523;calc inner;100;3.57949;2.97226;3.68194
523;calc wait;100;0.186016;0.0525432;0.838998
523;calc bound;100;0.0716685;0.0324821;0.116884
523;calc iter;100;3.8406;3.72378;3.97239
523;total;1;414.003;414.003;414.003
524;calc total;1;384.702;384.702;384.702
524;calc update async;100;0.00033781;2.8339e-05;0.0295309
524;calc inner;100;3.55046;3.09971;3.71197
524;calc wait;100;0.218764;0.0589448;0.715734
524;calc bound;100;0.0675793;0.0314467;0.111495
524;calc iter;100;3.83983;3.74296;3.91884
524;total;1;414.729;414.729;414.729
525;calc total;1;384.702;384.702;384.702
525;calc update async;100;0.000342416;3.071e-05;0.02952
525;calc inner;100;3.57471;3.32575;3.70218
525;calc wait;100;0.187102;0.0773615;0.417823
525;calc bound;100;0.0731978;0.0352375;0.11942
525;calc iter;100;3.8402;3.71473;4.04404
525;total;1;414.286;414.286;414.286
526;calc total;1;384.702;384.702;384.702
526;calc update async;100;0.000346844;3.098e-05;0.0297172
526;calc inner;100;3.55844;3.26527;3.71127
526;calc wait;100;0.195452;0.0832635;0.444347
526;calc bound;100;0.0862458;0.0415908;0.121984
526;calc iter;100;3.84071;3.73898;3.96838
526;total;1;414.612;414.612;414.612
527;calc total;1;384.702;384.702;384.702
527;calc update async;100;0.000346302;3.459e-05;0.0298575
527;calc inner;100;3.57185;3.32133;3.71201
527;calc wait;100;0.188849;0.0672055;0.400709
527;calc bound;100;0.0790519;0.0212855;0.105797
527;calc iter;100;3.84104;3.72056;3.98326
527;total;1;414.333;414.333;414.333
528;calc total;1;384.717;384.717;384.717
528;calc update async;100;0.00010187;2.098e-05;0.00582825
528;calc inner;100;3.55768;3.3014;3.66066
528;calc wait;100;0.217892;0.0550686;0.538852
528;calc bound;100;0.0606898;0.0341654;0.13303
528;calc iter;100;3.84096;3.70377;3.95679
528;total;1;414.483;414.483;414.483
529;calc total;1;384.717;384.717;384.717
529;calc update async;100;0.000111987;2.347e-05;0.00690037
529;calc inner;100;3.56145;3.17197;3.67474
529;calc wait;100;0.202661;0.0913981;0.625568
529;calc bound;100;0.0739672;0.0347758;0.133966
529;calc iter;100;3.84114;3.74417;3.95425
529;total;1;414.746;414.746;414.746
530;calc total;1;384.717;384.717;384.717
530;calc update async;100;0.00011511;3.185e-05;0.00689894
530;calc inner;100;3.56646;3.44881;3.6639
530;calc wait;100;0.180333;0.0967066;0.291557
530;calc bound;100;0.0921462;0.0500527;0.133856
530;calc iter;100;3.84261;3.75066;3.97641
530;total;1;414.741;414.741;414.741
531;calc total;1;384.702;384.702;384.702
531;calc update async;100;0.000346512;2.787e-05;0.0300335
531;calc inner;100;3.57825;3.4296;3.65201
531;calc wait;100;0.169378;0.0968048;0.292434
531;calc bound;100;0.0892156;0.0454793;0.140639
531;calc iter;100;3.84144;3.72184;3.96202
531;total;1;414.747;414.747;414.747
532;calc total;1;384.702;384.702;384.702
532;calc update async;100;0.000277889;2.009e-05;0.0236425
532;calc inner;100;3.58425;3.27125;3.70568
532;calc wait;100;0.187665;0.0544925;0.567609
532;calc bound;100;0.0658713;0.0356717;0.136878
532;calc iter;100;3.84257;3.7118;3.96106
532;total;1;414.725;414.725;414.725
533;calc total;1;384.702;384.702;384.702
533;calc update async;100;0.000281942;2.524e-05;0.0236527
533;calc inner;100;3.60431;3.48202;3.69937
533;calc wait;100;0.160338;0.0776095;0.342393
533;calc bound;100;0.0729608;0.0379149;0.136662
533;calc iter;100;3.84151;3.74481;3.94962
533;total;1;414.525;414.525;414.525
534;calc total;1;384.702;384.702;384.702
534;calc update async;100;0.000282297;2.83e-05;0.0237581
534;calc inner;100;3.57947;3.45686;3.66962
534;calc wait;100;0.166452;0.0626225;0.291975
534;calc bound;100;0.0923024;0.0429278;0.145931
534;calc iter;100;3.84264;3.7496;3.98527
534;total;1;414.731;414.731;414.731
535;calc total;1;384.702;384.702;384.702
535;calc update async;100;0.000282049;2.5539e-05;0.0238974
535;calc inner;100;3.59746;3.35743;3.69993
535;calc wait;100;0.153371;0.0752573;0.477093
535;calc bound;100;0.0856871;0.0392552;0.125478
535;calc iter;100;3.84157;3.74084;3.93479
535;total;1;414.398;414.398;414.398
536;calc total;1;384.717;384.717;384.717
536;calc update async;100;5.76923e-05;2.6319e-05;0.00161464
536;calc inner;100;3.62924;3.52767;3.68068
536;calc wait;100;0.129525;0.0477122;0.264474
536;calc bound;100;0.0773135;0.0418966;0.110621
536;calc iter;100;3.84273;3.7596;3.91974
536;total;1;414.179;414.179;414.179
537;calc total;1;384.717;384.717;384.717
537;calc update async;100;6.08284e-05;3.176e-05;0.00181368
537;calc inner;100;3.63137;3.52006;3.68381
537;calc wait;100;0.127436;0.0414436;0.230541
537;calc bound;100;0.0783394;0.0460258;0.118066
537;calc iter;100;3.84294;3.76464;3.94636
537;total;1;414.378;414.378;414.378
538;calc total;1;384.717;384.717;384.717
538;calc update async;100;0.000159381;3.4769e-05;0.0111637
538;calc inner;100;3.62592;3.55429;3.69643
538;calc wait;100;0.130208;0.0664288;0.205985
538;calc bound;100;0.0840444;0.0258719;0.108355
538;calc iter;100;3.8432;3.73516;3.96327
538;total;1;414.207;414.207;414.207
539;calc total;1;384.717;384.717;384.717
539;calc update async;100;0.000154148;2.8569e-05;0.0109907
539;calc inner;100;3.63265;3.55858;3.68985
539;calc wait;100;0.127777;0.0689427;0.198952
539;calc bound;100;0.0794499;0.0403937;0.107761
539;calc iter;100;3.84302;3.71403;3.954
539;total;1;414.28;414.28;414.28
540;calc total;1;384.717;384.717;384.717
540;calc update async;100;0.000135754;3.247e-05;0.00918654
540;calc inner;100;3.63293;3.51121;3.68802
540;calc wait;100;0.124804;0.0578305;0.247533
540;calc bound;100;0.0805618;0.0237123;0.123504
540;calc iter;100;3.84325;3.76287;3.94488
540;total;1;414.415;414.415;414.415
541;calc total;1;384.717;384.717;384.717
541;calc update async;100;0.000135013;2.6689e-05;0.00914131
541;calc inner;100;3.63785;3.51528;3.68561
541;calc wait;100;0.117428;0.0651892;0.266311
541;calc bound;100;0.0765936;0.0356938;0.114388
541;calc iter;100;3.84312;3.73702;3.94421
541;total;1;414.656;414.656;414.656
542;calc total;1;384.717;384.717;384.717
542;calc update async;100;0.000139961;2.9969e-05;0.00914895
542;calc inner;100;3.62844;3.53628;3.67469
542;calc wait;100;0.12893;0.0701381;0.215721
542;calc bound;100;0.0832302;0.0335955;0.105687
542;calc iter;100;3.84316;3.74333;3.92776
542;total;1;414.576;414.576;414.576
543;calc total;1;384.701;384.701;384.701
543;calc update async;100;0.000372395;3.026e-05;0.0327549
543;calc inner;100;3.63748;3.57888;3.68153
543;calc wait;100;0.1216;0.0510351;0.201148
543;calc bound;100;0.0809331;0.042525;0.112178
543;calc iter;100;3.84296;3.72437;3.95135
543;total;1;414.543;414.543;414.543
544;calc total;1;384.717;384.717;384.717
544;calc update async;100;6.17718e-05;1.988e-05;0.00205219
544;calc inner;100;3.52326;2.97109;3.65795
544;calc wait;100;0.247874;0.0537555;0.855724
544;calc bound;100;0.0678966;0.0210668;0.127355
544;calc iter;100;3.84265;3.67291;3.99613
544;total;1;414.406;414.406;414.406
545;calc total;1;384.717;384.717;384.717
545;calc update async;100;6.24692e-05;2.0969e-05;0.00206516
545;calc inner;100;3.54412;3.20142;3.6595
545;calc wait;100;0.227461;0.0722563;0.657757
545;calc bound;100;0.0672319;0.0246506;0.120978
545;calc iter;100;3.84399;3.73477;3.97969
545;total;1;414.361;414.361;414.361
546;calc total;1;384.717;384.717;384.717
546;calc update async;100;0.00016042;3.1229e-05;0.0114086
546;calc inner;100;3.5505;3.32756;3.65112
546;calc wait;100;0.203151;0.096643;0.39577
546;calc bound;100;0.0869115;0.0443877;0.140471
546;calc iter;100;3.84458;3.73896;3.95375
546;total;1;414.135;414.135;414.135
547;calc total;1;384.717;384.717;384.717
547;calc update async;100;0.000161715;2.561e-05;0.0113736
547;calc inner;100;3.56894;3.38092;3.67671
547;calc wait;100;0.194672;0.071911;0.448475
547;calc bound;100;0.0768231;0.0279217;0.125088
547;calc iter;100;3.84378;3.76463;3.96323
547;total;1;414.781;414.781;414.781
548;calc total;1;384.717;384.717;384.717
548;calc update async;100;0.00015358;2.1939e-05;0.0107732
548;calc inner;100;3.56126;3.09026;3.66949
548;calc wait;100;0.207098;0.0741321;0.669989
548;calc bound;100;0.0705012;0.0238613;0.126822
548;calc iter;100;3.84433;3.72746;4.01086
548;total;1;414.604;414.604;414.604
549;calc total;1;384.717;384.717;384.717
549;calc update async;100;0.000146066;1.367e-05;0.0107652
549;calc inner;100;3.53914;2.59907;3.68924
549;calc wait;100;0.243463;0.0492554;1.25857
549;calc bound;100;0.0557112;0.0216012;0.102315
549;calc iter;100;3.8438;3.7388;3.95701
549;total;1;414.84;414.84;414.84
550;calc total;1;384.717;384.717;384.717
550;calc update async;100;0.000154781;2.3609e-05;0.0107074
550;calc inner;100;3.55882;3.18395;3.72803
550;calc wait;100;0.199654;0.0615725;0.507317
550;calc bound;100;0.0816939;0.0337349;0.133777
550;calc iter;100;3.84463;3.71604;4.00293
550;total;1;414.203;414.203;414.203
551;calc total;1;384.716;384.716;384.716
551;calc update async;100;0.00015324;1.803e-05;0.0107452
551;calc inner;100;3.56929;3.08637;3.6856
551;calc wait;100;0.191279;0.0643583;0.771942
551;calc bound;100;0.0798925;0.028975;0.136974
551;calc iter;100;3.84423;3.69117;3.94692
551;total;1;414.284;414.284;414.284
552;calc total;1;384.716;384.716;384.716
552;calc update async;100;0.000124672;2.589e-05;0.00811185
552;calc inner;100;3.60256;3.11875;3.6791
552;calc wait;100;0.172949;0.0622547;0.816373
552;calc bound;100;0.0687379;0.036094;0.109676
552;calc iter;100;3.84471;3.71353;3.98756
552;total;1;414.218;414.218;414.218
553;calc total;1;384.713;384.713;384.713
553;calc update async;100;9.61309e-05;2.184e-05;0.00538198
553;calc inner;100;3.60709;3.34124;3.69687
553;calc wait;100;0.166114;0.0713129;0.466795
553;calc bound;100;0.0676075;0.0233246;0.115209
553;calc iter;100;3.84486;3.7238;3.95669
553;total;1;414.443;414.443;414.443
554;calc total;1;384.711;384.711;384.711
554;calc update async;100;0.000110888;3.35e-05;0.00606126
554;calc inner;100;3.58817;3.36216;3.68474
554;calc wait;100;0.168661;0.0681024;0.355874
554;calc bound;100;0.0880054;0.0248138;0.107193
554;calc iter;100;3.84496;3.73402;3.94736
554;total;1;414.239;414.239;414.239
555;calc total;1;384.711;384.711;384.711
555;calc update async;100;0.000210245;2.564e-05;0.0166941
555;calc inner;100;3.6195;3.47159;3.68654
555;calc wait;100;0.150579;0.0469304;0.342473
555;calc bound;100;0.0709137;0.0350281;0.117134
555;calc iter;100;3.84484;3.7523;3.96898
555;total;1;414.421;414.421;414.421
556;calc total;1;384.711;384.711;384.711
556;calc update async;100;0.000208198;2.549e-05;0.016231
556;calc inner;100;3.58792;3.00432;3.68993
556;calc wait;100;0.176305;0.0714479;0.906925
556;calc bound;100;0.0793245;0.0444036;0.110013
556;calc iter;100;3.84476;3.72143;3.9673
556;total;1;414.521;414.521;414.521
557;calc total;1;384.711;384.711;384.711
557;calc update async;100;0.000202502;2.244e-05;0.0161928
557;calc inner;100;3.57685;2.97515;3.68955
557;calc wait;100;0.202095;0.0636715;0.872196
557;calc bound;100;0.063704;0.0302584;0.112769
557;calc iter;100;3.84487;3.76545;3.93644
557;total;1;414.837;414.837;414.837
558;calc total;1;384.711;384.711;384.711
558;calc update async;100;0.000203961;2.269e-05;0.0161654
558;calc inner;100;3.59983;3.3867;3.69659
558;calc wait;100;0.170894;0.045986;0.415429
558;calc bound;100;0.0706308;0.0216184;0.119196
558;calc iter;100;3.84508;3.69118;3.96546
558;total;1;414.349;414.349;414.349
559;calc total;1;384.71;384.71;384.71
559;calc update async;100;0.000208828;3.477e-05;0.016162
559;calc inner;100;3.59118;3.34887;3.69763
559;calc wait;100;0.16561;0.058102;0.369982
559;calc bound;100;0.0837372;0.0504107;0.107729
559;calc iter;100;3.84484;3.71346;3.97476
559;total;1;414.836;414.836;414.836
560;calc total;1;384.71;384.71;384.71
560;calc update async;100;0.000102978;1.6239e-05;0.00599497
560;calc inner;100;3.5478;2.87257;3.67382
560;calc wait;100;0.222195;0.0741246;1.06023
560;calc bound;100;0.069713;0.0223051;0.126264
560;calc iter;100;3.84345;3.70405;3.97425
560;total;1;414.211;414.211;414.211
561;calc total;1;384.71;384.71;384.71
561;calc update async;100;9.68831e-05;1.794e-05;0.00596296
561;calc inner;100;3.5449;3.00148;3.67114
561;calc wait;100;0.235281;0.0626829;0.941539
561;calc bound;100;0.0566975;0.022803;0.126056
561;calc iter;100;3.84323;3.72419;4.0335
561;total;1;414.705;414.705;414.705
562;calc total;1;384.71;384.71;384.71
562;calc update async;100;0.000117147;2.15e-05;0.00719745
562;calc inner;100;3.5556;3.19322;3.68094
562;calc wait;100;0.2024;0.0582257;0.628709
562;calc bound;100;0.0831665;0.0282263;0.138123
562;calc iter;100;3.84412;3.73303;3.97477
562;total;1;414.146;414.146;414.146
563;calc total;1;384.71;384.71;384.71
563;calc update async;100;0.00018719;1.9049e-05;0.0142042
563;calc inner;100;3.57298;3.37123;3.67077
563;calc wait;100;0.191326;0.0938495;0.419089
563;calc bound;100;0.0752025;0.0316602;0.140729
563;calc iter;100;3.84392;3.74616;3.9524
563;total;1;414.757;414.757;414.757
564;calc total;1;384.71;384.71;384.71
564;calc update async;100;0.00018368;2.295e-05;0.0139041
564;calc inner;100;3.57926;3.29;3.67694
564;calc wait;100;0.18567;0.0718012;0.546285
564;calc bound;100;0.0752435;0.0243287;0.126042
564;calc iter;100;3.84366;3.73574;3.96495
564;total;1;414.465;414.465;414.465
565;calc total;1;384.71;384.71;384.71
565;calc update async;100;0.000178467;1.786e-05;0.0138789
565;calc inner;100;3.54443;3.19622;3.63794
565;calc wait;100;0.218773;0.0859028;0.720756
565;calc bound;100;0.0765346;0.0212341;0.137957
565;calc iter;100;3.8433;3.75044;3.9981
565;total;1;414.775;414.775;414.775
566;calc total;1;384.71;384.71;384.71
566;calc update async;100;0.000182111;2.0339e-05;0.0138456
566;calc inner;100;3.58449;3.21883;3.67249
566;calc wait;100;0.179776;0.057051;0.641946
566;calc bound;100;0.0757811;0.0253148;0.138784
566;calc iter;100;3.8441;3.72799;3.92845
566;total;1;414.322;414.322;414.322
567;calc total;1;384.71;384.71;384.71
567;calc update async;100;0.000180893;2.621e-05;0.0137913
567;calc inner;100;3.58069;3.42644;3.68866
567;calc wait;100;0.183263;0.0680782;0.368529
567;calc bound;100;0.0758921;0.0242051;0.148584
567;calc iter;100;3.84341;3.74712;3.96461
567;total;1;414.191;414.191;414.191
568;calc total;1;384.71;384.71;384.71
568;calc update async;100;0.000116389;2.5749e-05;0.00708552
568;calc inner;100;3.5625;3.01618;3.67049
568;calc wait;100;0.200639;0.0640399;0.934626
568;calc bound;100;0.0777774;0.025198;0.144109
568;calc iter;100;3.84383;3.64159;4.10403
568;total;1;414.665;414.665;414.665
569;calc total;1;384.71;384.71;384.71
569;calc update async;100;0.000110481;2.237e-05;0.00708382
569;calc inner;100;3.51098;2.55642;3.67816
569;calc wait;100;0.259381;0.0697624;1.32154
569;calc bound;100;0.0694768;0.0219965;0.136138
569;calc iter;100;3.84451;3.72752;3.96981
569;total;1;414.743;414.743;414.743
570;calc total;1;384.71;384.71;384.71
570;calc update async;100;0.000119347;2.6539e-05;0.00707916
570;calc inner;100;3.56723;3.13897;3.68904
570;calc wait;100;0.196667;0.0610207;0.738017
570;calc bound;100;0.0749254;0.0221491;0.129575
570;calc iter;100;3.84549;3.71537;3.94629
570;total;1;414.742;414.742;414.742
571;calc total;1;384.71;384.71;384.71
571;calc update async;100;0.000212883;3.345e-05;0.0161937
571;calc inner;100;3.57183;3.2194;3.68927
571;calc wait;100;0.189095;0.0700096;0.526764
571;calc bound;100;0.0820087;0.0256887;0.12859
571;calc iter;100;3.84477;3.66725;3.99593
571;total;1;414.71;414.71;414.71
572;calc total;1;384.71;384.71;384.71
572;calc update async;100;0.000148211;2.6359e-05;0.0107017
572;calc inner;100;3.59205;3.17775;3.67528
572;calc wait;100;0.171368;0.0738441;0.683892
572;calc bound;100;0.0721088;0.026607;0.127882
572;calc iter;100;3.84478;3.70738;3.98622
572;total;1;414.553;414.553;414.553
573;calc total;1;384.71;384.71;384.71
573;calc update async;100;0.00020749;3.493e-05;0.0158901
573;calc inner;100;3.59092;3.3644;3.67814
573;calc wait;100;0.172392;0.078011;0.469181
573;calc bound;100;0.08056;0.0315646;0.107385
573;calc iter;100;3.84409;3.70182;4.089
573;total;1;414.7;414.7;414.7
574;calc total;1;384.71;384.71;384.71
574;calc update async;100;0.000204168;2.92e-05;0.0158457
574;calc inner;100;3.60118;3.41387;3.69416
574;calc wait;100;0.165046;0.0701968;0.326497
574;calc bound;100;0.0761362;0.0226514;0.147753
574;calc iter;100;3.84544;3.73206;3.99817
574;total;1;414.754;414.754;414.754
575;calc total;1;384.71;384.71;384.71
575;calc update async;100;0.000202443;3.077e-05;0.0157664
575;calc inner;100;3.59704;3.44925;3.68548
575;calc wait;100;0.168233;0.0536337;0.382826
575;calc bound;100;0.0785956;0.0268843;0.137471
575;calc iter;100;3.84478;3.73381;4.00816
575;total;1;414.754;414.754;414.754
576;calc total;1;384.71;384.71;384.71
576;calc update async;100;0.000210943;1.641e-05;0.0175096
576;calc inner;100;3.33141;1.86514;3.65404
576;calc wait;100;0.445492;0.0754878;1.98838
576;calc bound;100;0.0606185;0.0215295;0.14593
576;calc iter;100;3.84212;3.55275;4.11297
576;total;1;414.259;414.259;414.259
577;calc total;1;384.71;384.71;384.71
577;calc update async;100;0.000210903;1.633e-05;0.017572
577;calc inner;100;3.39831;2.87663;3.66515
577;calc wait;100;0.391719;0.100357;0.987944
577;calc bound;100;0.0502989;0.021225;0.136849
577;calc iter;100;3.84421;3.6956;4.04889
577;total;1;414.68;414.68;414.68
578;calc total;1;384.71;384.71;384.71
578;calc update async;100;0.000213563;1.9359e-05;0.017531
578;calc inner;100;3.45045;2.90442;3.64113
578;calc wait;100;0.32404;0.0956546;0.789913
578;calc bound;100;0.0667688;0.0212884;0.129947
578;calc iter;100;3.84466;3.68062;3.97163
578;total;1;414.599;414.599;414.599
579;calc total;1;384.71;384.71;384.71
579;calc update async;100;0.000217468;1.681e-05;0.0174532
579;calc inner;100;3.4577;2.96594;3.64663
579;calc wait;100;0.31346;0.0879443;0.805
579;calc bound;100;0.0693239;0.0247439;0.13228
579;calc iter;100;3.84422;3.70767;3.98418
579;total;1;414.764;414.764;414.764
580;calc total;1;384.71;384.71;384.71
580;calc update async;100;0.000208797;1.47e-05;0.0174875
580;calc inner;100;3.45781;2.84268;3.6373
580;calc wait;100;0.323162;0.0859752;1.03615
580;calc bound;100;0.0581289;0.0216528;0.141268
580;calc iter;100;3.84351;3.68938;3.99175
580;total;1;414.211;414.211;414.211
581;calc total;1;384.71;384.71;384.71
581;calc update async;100;0.000216013;1.902e-05;0.0174665
581;calc inner;100;3.47633;3.07978;3.63536
581;calc wait;100;0.293236;0.0626191;0.760794
581;calc bound;100;0.0706414;0.0234299;0.115937
581;calc iter;100;3.84439;3.73452;3.9732
581;total;1;414.358;414.358;414.358
582;calc total;1;384.71;384.71;384.71
582;calc update async;100;0.000216476;2.338e-05;0.0174433
582;calc inner;100;3.50052;3.22039;3.64437
582;calc wait;100;0.265647;0.0688786;0.521379
582;calc bound;100;0.0727934;0.02234;0.1342
582;calc iter;100;3.84497;3.70623;3.97107
582;total;1;414.214;414.214;414.214
583;calc total;1;384.71;384.71;384.71
583;calc update async;100;0.000213757;2.0859e-05;0.0174143
583;calc inner;100;3.49879;3.23572;3.64514
583;calc wait;100;0.27332;0.0895562;0.646343
583;calc bound;100;0.0666332;0.0267102;0.132913
583;calc iter;100;3.84431;3.6907;3.98225
583;total;1;414.357;414.357;414.357
584;calc total;1;384.71;384.71;384.71
584;calc update async;100;0.000187667;1.86e-05;0.0155245
584;calc inner;100;3.4467;2.92384;3.67695
584;calc wait;100;0.345724;0.0767513;0.95748
584;calc bound;100;0.0517565;0.0220409;0.110951
584;calc iter;100;3.84493;3.60652;4.05883
584;total;1;414.562;414.562;414.562
585;calc total;1;384.71;384.71;384.71
585;calc update async;100;0.000195888;2.803e-05;0.0155143
585;calc inner;100;3.5335;3.36856;3.672
585;calc wait;100;0.249207;0.105658;0.45127
585;calc bound;100;0.062344;0.0225437;0.122715
585;calc iter;100;3.84575;3.73003;3.93345
585;total;1;414.327;414.327;414.327
586;calc total;1;384.709;384.709;384.709
586;calc update async;100;0.000199717;2.4049e-05;0.0155209
586;calc inner;100;3.49543;3.32837;3.6865
586;calc wait;100;0.264618;0.0828049;0.474611
586;calc bound;100;0.0858358;0.0215261;0.116156
586;calc iter;100;3.84609;3.72993;3.99115
586;total;1;414.41;414.41;414.41
587;calc total;1;384.702;384.702;384.702
587;calc update async;100;0.000182542;3.13e-05;0.0136393
587;calc inner;100;3.52128;3.34013;3.68863
587;calc wait;100;0.246502;0.103276;0.421624
587;calc bound;100;0.0773875;0.0217529;0.114989
587;calc iter;100;3.84536;3.71612;3.99762
587;total;1;414.051;414.051;414.051
588;calc total;1;384.702;384.702;384.702
588;calc update async;100;0.000172126;2.066e-05;0.013436
588;calc inner;100;3.4814;2.99738;3.68402
588;calc wait;100;0.306089;0.0557325;0.889978
588;calc bound;100;0.056181;0.0249243;0.110698
588;calc iter;100;3.8442;3.65218;4.04322
588;total;1;414.64;414.64;414.64
589;calc total;1;384.702;384.702;384.702
589;calc update async;100;0.000167903;1.508e-05;0.0134191
589;calc inner;100;3.46497;2.94485;3.67804
589;calc wait;100;0.324074;0.0825036;0.873341
589;calc bound;100;0.0553333;0.0214867;0.11239
589;calc iter;100;3.84523;3.70916;3.94205
589;total;1;414.349;414.349;414.349
590;calc total;1;384.702;384.702;384.702
590;calc update async;100;0.000179137;2.774e-05;0.0134435
590;calc inner;100;3.50955;3.29046;3.68489
590;calc wait;100;0.255854;0.0919236;0.479321
590;calc bound;100;0.0802924;0.0224519;0.136479
590;calc iter;100;3.84588;3.70863;3.98394
590;total;1;414.758;414.758;414.758
591;calc total;1;384.705;384.705;384.705
591;calc update async;100;0.0002083;2.7059e-05;0.0162023
591;calc inner;100;3.51891;3.33595;3.69316
591;calc wait;100;0.248023;0.100675;0.444089
591;calc bound;100;0.0784591;0.0228023;0.106007
591;calc iter;100;3.84565;3.76384;4.03378
591;total;1;414.102;414.102;414.102
592;calc total;1;384.705;384.705;384.705
592;calc update async;100;0.00022833;1.431e-05;0.0197269
592;calc inner;100;3.41233;2.86748;3.63484
592;calc wait;100;0.374195;0.0514449;1.02662
592;calc bound;100;0.0549503;0.0210868;0.133452
592;calc iter;100;3.84368;3.63467;4.01554
592;total;1;414.426;414.426;414.426
593;calc total;1;384.705;384.705;384.705
593;calc update async;100;0.000230924;1.4709e-05;0.0197079
593;calc inner;100;3.47433;2.87945;3.64199
593;calc wait;100;0.308161;0.0812747;0.982994
593;calc bound;100;0.0582874;0.0212404;0.138832
593;calc iter;100;3.84323;3.72146;3.97748
593;total;1;414.352;414.352;414.352
594;calc total;1;384.705;384.705;384.705
594;calc update async;100;0.000242343;3.2529e-05;0.0197075
594;calc inner;100;3.4825;3.29051;3.65296
594;calc wait;100;0.274932;0.0669748;0.476455
594;calc bound;100;0.0841836;0.0255464;0.136498
594;calc iter;100;3.84379;3.69188;3.9777
594;total;1;414.485;414.485;414.485
595;calc total;1;384.705;384.705;384.705
595;calc update async;100;0.000237476;1.9909e-05;0.0196531
595;calc inner;100;3.50247;3.31988;3.66945
595;calc wait;100;0.261646;0.0887765;0.476757
595;calc bound;100;0.0765112;0.0242757;0.141702
595;calc iter;100;3.84348;3.66919;4.05466
595;total;1;414.572;414.572;414.572
596;calc total;1;384.705;384.705;384.705
596;calc update async;100;0.000232992;1.522e-05;0.0199545
596;calc inner;100;3.42946;2.47018;3.67728
596;calc wait;100;0.357088;0.0579075;1.46313
596;calc bound;100;0.0548098;0.0210838;0.14016
596;calc iter;100;3.84307;3.58413;4.0925
596;total;1;414.09;414.09;414.09
597;calc total;1;384.705;384.705;384.705
597;calc update async;100;0.000237303;1.528e-05;0.0198921
597;calc inner;100;3.43498;2.6745;3.65574
597;calc wait;100;0.349115;0.0654079;1.34203
597;calc bound;100;0.0556843;0.0212778;0.140853
597;calc iter;100;3.84325;3.62213;4.08167
597;total;1;414.525;414.525;414.525
598;calc total;1;384.704;384.704;384.704
598;calc update async;100;0.000242357;2.981e-05;0.0198981
598;calc inner;100;3.49014;3.16551;3.6467
598;calc wait;100;0.269945;0.0843494;0.663215
598;calc bound;100;0.0816925;0.0259621;0.143107
598;calc iter;100;3.84365;3.72518;4.01969
598;total;1;414.09;414.09;414.09
599;calc total;1;384.704;384.704;384.704
599;calc update async;100;0.000240506;2.8219e-05;0.0198639
599;calc inner;100;3.50141;3.21483;3.66591
599;calc wait;100;0.261724;0.0460387;0.585521
599;calc bound;100;0.0769982;0.0300743;0.145458
599;calc iter;100;3.84328;3.73743;4.04495
599;total;1;414.438;414.438;414.438
600;calc total;1;384.704;384.704;384.704
600;calc update async;100;0.000236008;1.613e-05;0.0199581
600;calc inner;100;3.48987;2.83008;3.66663
600;calc wait;100;0.288238;0.0441958;1.02851
600;calc bound;100;0.0644367;0.0214504;0.132164
600;calc iter;100;3.84397;3.67398;4.07989
600;total;1;414.025;414.025;414.025
601;calc total;1;384.704;384.704;384.704
601;calc update async;100;0.00023753;1.536e-05;0.0200123
601;calc inner;100;3.49576;2.83477;3.66359
601;calc wait;100;0.285456;0.0590072;1.04121
601;calc bound;100;0.0603163;0.0224216;0.121249
601;calc iter;100;3.84439;3.71962;3.97176
601;total;1;414.216;414.216;414.216
602;calc total;1;384.704;384.704;384.704
602;calc update async;100;0.000242813;1.667e-05;0.0198519
602;calc inner;100;3.50376;2.90013;3.67784
602;calc wait;100;0.262624;0.0513883;1.02589
602;calc bound;100;0.0786909;0.0210932;0.115694
602;calc iter;100;3.84565;3.68968;3.99372
602;total;1;414.066;414.066;414.066
603;calc total;1;384.704;384.704;384.704
603;calc update async;100;0.00024595;2.67e-05;0.0202
603;calc inner;100;3.53499;3.29001;3.67903
603;calc wait;100;0.232216;0.0574717;0.493967
603;calc bound;100;0.0766504;0.0231001;0.133952
603;calc iter;100;3.84458;3.66828;4.05094
603;total;1;414.475;414.475;414.475
604;calc total;1;384.704;384.704;384.704
604;calc update async;100;0.000240285;1.71e-05;0.019988
604;calc inner;100;3.46943;2.54201;3.67732
604;calc wait;100;0.305327;0.0702349;1.38804
604;calc bound;100;0.0668953;0.0213579;0.120377
604;calc iter;100;3.84392;3.55996;4.01104
604;total;1;414.12;414.12;414.12
605;calc total;1;384.704;384.704;384.704
605;calc update async;100;0.000236374;1.727e-05;0.0200179
605;calc inner;100;3.48933;2.70165;3.67021
605;calc wait;100;0.288001;0.0733769;1.13599
605;calc bound;100;0.0638362;0.0218787;0.128805
605;calc iter;100;3.84457;3.7287;3.97985
605;total;1;414.592;414.592;414.592
606;calc total;1;384.704;384.704;384.704
606;calc update async;100;0.000242514;1.91e-05;0.0199517
606;calc inner;100;3.51378;3.12088;3.69234
606;calc wait;100;0.248145;0.0789885;0.655481
606;calc bound;100;0.0826953;0.021138;0.136957
606;calc iter;100;3.84513;3.72768;3.99047
606;total;1;414.139;414.139;414.139
607;calc total;1;384.704;384.704;384.704
607;calc update async;100;0.000241877;2.911e-05;0.0199478
607;calc inner;100;3.52731;3.23723;3.68972
607;calc wait;100;0.235231;0.0773868;0.562825
607;calc bound;100;0.0803041;0.0226755;0.142311
607;calc iter;100;3.84431;3.64573;3.989
607;total;1;414.504;414.504;414.504
608;calc total;1;384.704;384.704;384.704
608;calc update async;100;0.000234575;1.648e-05;0.0198762
608;calc inner;100;3.37859;2.50632;3.6488
608;calc wait;100;0.40698;0.0502776;1.41403
608;calc bound;100;0.0542648;0.0216226;0.117838
608;calc iter;100;3.84297;3.6081;4.05099
608;total;1;414.455;414.455;414.455
609;calc total;1;384.704;384.704;384.704
609;calc update async;100;0.000239356;1.95e-05;0.0199257
609;calc inner;100;3.41422;2.81885;3.65619
609;calc wait;100;0.367169;0.0838265;1.03209
609;calc bound;100;0.058156;0.0218581;0.126504
609;calc iter;100;3.84255;3.70177;4.06206
609;total;1;414.399;414.399;414.399
610;calc total;1;384.704;384.704;384.704
610;calc update async;100;0.000245635;2.303e-05;0.0198437
610;calc inner;100;3.44131;3.04322;3.63786
610;calc wait;100;0.319064;0.111315;0.658456
610;calc bound;100;0.0805283;0.0229983;0.128495
610;calc iter;100;3.843;3.64072;4.09956
610;total;1;414.344;414.344;414.344
611;calc total;1;384.704;384.704;384.704
611;calc update async;100;0.000241904;1.7e-05;0.0198566
611;calc inner;100;3.45845;2.98996;3.66723
611;calc wait;100;0.314401;0.0795927;0.811902
611;calc bound;100;0.0671142;0.0235312;0.124212
611;calc iter;100;3.84257;3.6244;4.02422
611;total;1;414.278;414.278;414.278
612;calc total;1;384.704;384.704;384.704
612;calc update async;100;0.000231393;1.728e-05;0.0198175
612;calc inner;100;3.23006;1.43446;3.61369
612;calc wait;100;0.557659;0.0633746;2.45008
612;calc bound;100;0.0516263;0.0210751;0.136357
612;calc iter;100;3.84195;3.58981;4.09858
612;total;1;414.117;414.117;414.117
613;calc total;1;384.704;384.704;384.704
613;calc update async;100;0.000234944;1.896e-05;0.019803
613;calc inner;100;3.4123;2.67799;3.65853
613;calc wait;100;0.372872;0.0744251;1.10747
613;calc bound;100;0.054687;0.0214059;0.106194
613;calc iter;100;3.84252;3.57358;4.0755
613;total;1;414.29;414.29;414.29
614;calc total;1;384.704;384.704;384.704
614;calc update async;100;0.000245448;2.581e-05;0.0197695
614;calc inner;100;3.4146;2.72958;3.61895
614;calc wait;100;0.346073;0.116758;1.00569
614;calc bound;100;0.0800125;0.0233935;0.126283
614;calc iter;100;3.84264;3.58437;4.0396
614;total;1;414.001;414.001;414.001
615;calc total;1;384.704;384.704;384.704
615;calc update async;100;0.00024118;2.3839e-05;0.0197232
615;calc inner;100;3.43649;2.7497;3.63592
615;calc wait;100;0.332918;0.0490149;1.03716
615;calc bound;100;0.069246;0.021404;0.125769
615;calc iter;100;3.84219;3.60486;4.08939
615;total;1;414.015;414.015;414.015
616;calc total;1;384.704;384.704;384.704
616;calc update async;100;0.000306996;2.563e-05;0.0263198
616;calc inner;100;3.53999;3.15653;3.67551
616;calc wait;100;0.235155;0.0716448;0.708672
616;calc bound;100;0.0639987;0.0225976;0.115777
616;calc iter;100;3.83946;3.70047;4.06784
616;total;1;413.981;413.981;413.981
617;calc total;1;384.704;384.704;384.704
617;calc update async;100;0.000304394;2.3169e-05;0.0264053
617;calc inner;100;3.52124;3.20698;3.66318
617;calc wait;100;0.247215;0.0834456;0.550534
617;calc bound;100;0.0695183;0.0211853;0.108705
617;calc iter;100;3.83992;3.65119;4.0272
617;total;1;414.017;414.017;414.017
618;calc total;1;384.704;384.704;384.704
618;calc update async;100;0.000312248;2.914e-05;0.0266493
618;calc inner;100;3.53198;3.24711;3.67788
618;calc wait;100;0.228831;0.0642511;0.583385
618;calc bound;100;0.0778705;0.0225301;0.108002
618;calc iter;100;3.83904;3.72397;4.13723
618;total;1;414.267;414.267;414.267
619;calc total;1;384.704;384.704;384.704
619;calc update async;100;0.000307704;1.7829e-05;0.0267914
619;calc inner;100;3.49399;2.72132;3.671
619;calc wait;100;0.277315;0.0691892;1.10268
619;calc bound;100;0.0665455;0.0211269;0.105473
619;calc iter;100;3.83863;3.68858;4.03828
619;total;1;414.362;414.362;414.362
620;calc total;1;384.704;384.704;384.704
620;calc update async;100;0.000305257;2.201e-05;0.0269993
620;calc inner;100;3.43037;2.88887;3.67013
620;calc wait;100;0.35511;0.0634321;1.02161
620;calc bound;100;0.0514977;0.0212038;0.105376
620;calc iter;100;3.83797;3.65624;4.10424
620;total;1;414.035;414.035;414.035
621;calc total;1;384.704;384.704;384.704
621;calc update async;100;0.000311082;2.093e-05;0.0270537
621;calc inner;100;3.50742;3.24284;3.67284
621;calc wait;100;0.265728;0.0903179;0.613151
621;calc bound;100;0.0646712;0.0224345;0.10786
621;calc iter;100;3.83886;3.74086;4.04939
621;total;1;414.407;414.407;414.407
640;calc total;1;384.74;384.74;384.74
640;calc update async;100;7.89225e-05;1.877e-05;0.00317528
640;calc inner;100;3.41646;2.35951;3.69463
640;calc wait;100;0.35681;0.0561181;1.57677
640;calc bound;100;0.063417;0.0220422;0.148642
640;calc iter;100;3.8375;3.52998;4.0722
640;total;1;414.753;414.753;414.753
622;calc total;1;384.704;384.704;384.704
622;calc update async;100;0.00032205;3.7359e-05;0.0272347
622;calc inner;100;3.49321;3.17867;3.66416
622;calc wait;100;0.263596;0.0995541;0.634119
622;calc bound;100;0.0822428;0.0228805;0.119159
622;calc iter;100;3.83945;3.70949;4.01194
622;total;1;414.211;414.211;414.211
641;calc total;1;384.716;384.716;384.716
641;calc update async;100;0.000314217;1.7629e-05;0.0272021
641;calc inner;100;3.44019;2.78228;3.6702
641;calc wait;100;0.341164;0.0959005;1.01978
641;calc bound;100;0.0561359;0.0219594;0.142334
641;calc iter;100;3.83832;3.58079;4.12196
641;total;1;414.752;414.752;414.752
623;calc total;1;384.704;384.704;384.704
623;calc update async;100;0.000317354;2.042e-05;0.0273859
623;calc inner;100;3.52887;3.25647;3.68026
623;calc wait;100;0.237986;0.0616319;0.629996
623;calc bound;100;0.0713699;0.0235935;0.105701
623;calc iter;100;3.83899;3.6499;4.08528
623;total;1;414.111;414.111;414.111
624;calc total;1;384.704;384.704;384.704
624;calc update async;100;0.0002181;2.347e-05;0.0175766
624;calc inner;100;3.53799;3.13238;3.67545
624;calc wait;100;0.230298;0.0900782;0.669786
624;calc bound;100;0.0703199;0.0329644;0.174402
624;calc iter;100;3.83963;3.72803;4.10851
624;total;1;414.204;414.204;414.204
642;calc total;1;384.716;384.716;384.716
642;calc update async;100;0.00032077;2.648e-05;0.0272621
642;calc inner;100;3.44827;3.13244;3.64822
642;calc wait;100;0.310745;0.107067;0.617407
642;calc bound;100;0.078662;0.0210975;0.161146
642;calc iter;100;3.83858;3.69879;4.00959
642;total;1;414.542;414.542;414.542
625;calc total;1;384.704;384.704;384.704
625;calc update async;100;0.000217698;2.18e-05;0.017551
625;calc inner;100;3.53539;3.13265;3.67533
625;calc wait;100;0.238897;0.059339;0.677508
625;calc bound;100;0.0645963;0.033671;0.161233
625;calc iter;100;3.84022;3.75003;4.09859
625;total;1;414.038;414.038;414.038
626;calc total;1;384.703;384.703;384.703
626;calc update async;100;0.000217743;3.0709e-05;0.0175116
626;calc inner;100;3.53155;3.13727;3.64426
626;calc wait;100;0.215547;0.0909776;0.652584
626;calc bound;100;0.0912962;0.0514328;0.18332
626;calc iter;100;3.8409;3.74506;4.07154
626;total;1;414.042;414.042;414.042
643;calc total;1;384.716;384.716;384.716
643;calc update async;100;0.000315915;1.9959e-05;0.0270439
643;calc inner;100;3.45197;2.31421;3.67578
643;calc wait;100;0.316563;0.0778942;1.50674
643;calc bound;100;0.0687316;0.0241745;0.161065
643;calc iter;100;3.8382;3.72639;4.01518
643;total;1;414.411;414.411;414.411
627;calc total;1;384.703;384.703;384.703
627;calc update async;100;0.000219991;2.423e-05;0.0174799
627;calc inner;100;3.55185;2.8024;3.68885
627;calc wait;100;0.210746;0.0976767;1.10034
627;calc bound;100;0.0761317;0.023639;0.160904
627;calc iter;100;3.84066;3.68217;4.05779
627;total;1;414.412;414.412;414.412
628;calc total;1;384.694;384.694;384.694
628;calc update async;100;0.000322535;1.893e-05;0.0286733
628;calc inner;100;3.42219;1.53487;3.66533
628;calc wait;100;0.3527;0.0548746;2.24561
628;calc bound;100;0.0623125;0.0211027;0.174011
628;calc iter;100;3.83903;3.64403;4.01802
628;total;1;414.258;414.258;414.258
629;calc total;1;384.694;384.694;384.694
629;calc update async;100;0.000324933;1.995e-05;0.0286911
629;calc inner;100;3.475;2.63523;3.64624
629;calc wait;100;0.300889;0.0735839;1.31747
629;calc bound;100;0.0622473;0.0211946;0.1707
629;calc iter;100;3.84018;3.52841;4.07207
629;total;1;414.308;414.308;414.308
644;calc total;1;384.716;384.716;384.716
644;calc update async;100;0.00029499;1.8149e-05;0.0261013
644;calc inner;100;3.2137;1.77074;3.61526
644;calc wait;100;0.569358;0.0782933;2.2944
644;calc bound;100;0.0510626;0.0210486;0.150585
644;calc iter;100;3.83696;3.64463;4.10271
644;total;1;414.732;414.732;414.732
630;calc total;1;384.694;384.694;384.694
630;calc update async;100;0.000333018;2.237e-05;0.0289256
630;calc inner;100;3.51803;2.78476;3.66761
630;calc wait;100;0.249578;0.0738085;1.0221
630;calc bound;100;0.0710067;0.0384417;0.178852
630;calc iter;100;3.84045;3.59839;4.11048
630;total;1;414.387;414.387;414.387
645;calc total;1;384.716;384.716;384.716
645;calc update async;100;0.000304034;1.6759e-05;0.0261014
645;calc inner;100;3.35563;2.88428;3.62862
645;calc wait;100;0.42954;0.104088;0.913991
645;calc bound;100;0.0511164;0.0209072;0.149327
645;calc iter;100;3.83744;3.66185;4.191
645;total;1;414.342;414.342;414.342
631;calc total;1;384.694;384.694;384.694
631;calc update async;100;0.000339546;2.2989e-05;0.0294499
631;calc inner;100;3.5079;2.79762;3.64804
631;calc wait;100;0.24325;0.0743521;1.09783
631;calc bound;100;0.0863137;0.0312656;0.177795
631;calc iter;100;3.83995;3.73945;4.06048
631;total;1;414.282;414.282;414.282
632;calc total;1;384.694;384.694;384.694
632;calc update async;100;0.000334861;3.031e-05;0.0291182
632;calc inner;100;3.58224;3.23903;3.66736
632;calc wait;100;0.179549;0.0661597;0.617417
632;calc bound;100;0.075604;0.0520943;0.105481
632;calc iter;100;3.841;3.71832;4.10362
632;total;1;414.389;414.389;414.389
633;calc total;1;384.694;384.694;384.694
633;calc update async;100;0.00033272;2.893e-05;0.0291284
633;calc inner;100;3.5975;3.28307;3.67064
633;calc wait;100;0.166751;0.0694443;0.594432
633;calc bound;100;0.0676604;0.0445222;0.116686
633;calc iter;100;3.84114;3.74553;4.12965
633;total;1;414.565;414.565;414.565
646;calc total;1;384.716;384.716;384.716
646;calc update async;100;0.000453701;1.931e-05;0.0400658
646;calc inner;100;3.39119;2.89184;3.62446
646;calc wait;100;0.369338;0.114511;0.969012
646;calc bound;100;0.0762186;0.0216148;0.166149
646;calc iter;100;3.83789;3.66863;4.13134
646;total;1;414.14;414.14;414.14
634;calc total;1;384.694;384.694;384.694
634;calc update async;100;0.000338665;2.96e-05;0.0293798
634;calc inner;100;3.57765;3.24334;3.67136
634;calc wait;100;0.177302;0.0976132;0.56767
634;calc bound;100;0.0860844;0.022178;0.104288
634;calc iter;100;3.84138;3.73454;4.04547
634;total;1;414.582;414.582;414.582
647;calc total;1;384.716;384.716;384.716
647;calc update async;100;0.000309418;1.646e-05;0.0261764
647;calc inner;100;3.40307;2.87451;3.62427
647;calc wait;100;0.367463;0.0900715;0.971681
647;calc bound;100;0.0659746;0.0220582;0.166742
647;calc iter;100;3.83756;3.62105;4.15633
647;total;1;414.688;414.688;414.688
635;calc total;1;384.694;384.694;384.694
635;calc update async;100;0.000337952;3.133e-05;0.0295308
635;calc inner;100;3.60792;3.312;3.67798
635;calc wait;100;0.160187;0.0730248;0.585972
635;calc bound;100;0.0695822;0.0364662;0.110676
635;calc iter;100;3.84116;3.75363;4.13106
635;total;1;414.594;414.594;414.594
636;calc total;1;384.689;384.689;384.689
636;calc update async;100;0.000315465;2.492e-05;0.0272944
636;calc inner;100;3.56929;3.02956;3.68615
636;calc wait;100;0.195621;0.0530799;0.796501
636;calc bound;100;0.0719631;0.0349183;0.106314
636;calc iter;100;3.84101;3.72958;4.06793
636;total;1;414.679;414.679;414.679
637;calc total;1;384.689;384.689;384.689
637;calc update async;100;0.000313091;2.489e-05;0.0273638
637;calc inner;100;3.53429;2.27357;3.68409
637;calc wait;100;0.23229;0.0655037;1.8701
637;calc bound;100;0.0712651;0.031119;0.107136
637;calc iter;100;3.84099;3.65357;4.18622
637;total;1;414.607;414.607;414.607
638;calc total;1;384.684;384.684;384.684
638;calc update async;100;0.000271764;2.57e-05;0.0232192
638;calc inner;100;3.58106;2.94414;3.69764
638;calc wait;100;0.187159;0.0688458;1.02683
638;calc bound;100;0.0662403;0.023058;0.0983318
638;calc iter;100;3.84121;3.72676;4.05677
638;total;1;414.418;414.418;414.418
648;calc total;1;384.716;384.716;384.716
648;calc update async;100;0.000406775;2.417e-05;0.0367773
648;calc inner;100;3.44749;2.56644;3.66701
648;calc wait;100;0.335582;0.0712933;1.53949
648;calc bound;100;0.0552364;0.0249634;0.128741
648;calc iter;100;3.83934;3.50412;4.17172
648;total;1;414.156;414.156;414.156
639;calc total;1;384.684;384.684;384.684
639;calc update async;100;0.000279159;3.2119e-05;0.0233827
639;calc inner;100;3.57125;3.02822;3.68721
639;calc wait;100;0.187699;0.0675059;0.784122
639;calc bound;100;0.081401;0.0430434;0.10746
639;calc iter;100;3.84098;3.74828;4.06334
639;total;1;414.246;414.246;414.246
649;calc total;1;384.716;384.716;384.716
649;calc update async;100;0.000412127;2.576e-05;0.036802
649;calc inner;100;3.50714;3.26419;3.66731
649;calc wait;100;0.264892;0.0634768;0.665713
649;calc bound;100;0.0650223;0.0234731;0.157066
649;calc iter;100;3.83905;3.69471;3.99532
649;total;1;414.241;414.241;414.241
650;calc total;1;384.716;384.716;384.716
650;calc update async;100;0.000417817;3.147e-05;0.0369214
650;calc inner;100;3.47628;3.21246;3.64695
650;calc wait;100;0.277474;0.114293;0.609237
650;calc bound;100;0.0852803;0.0223728;0.10619
650;calc iter;100;3.83946;3.67527;4.00242
650;total;1;414.343;414.343;414.343
651;calc total;1;384.716;384.716;384.716
651;calc update async;100;0.000416794;2.876e-05;0.0371167
651;calc inner;100;3.51052;3.24756;3.67297
651;calc wait;100;0.254268;0.0363545;0.600427
651;calc bound;100;0.0728522;0.0245606;0.106019
651;calc iter;100;3.83887;3.66716;4.04929
651;total;1;414.213;414.213;414.213
652;calc total;1;384.715;384.715;384.715
652;calc update async;100;0.000414153;2.354e-05;0.0375814
652;calc inner;100;3.42368;2.22426;3.65815
652;calc wait;100;0.362811;0.0731889;1.60215
652;calc bound;100;0.0512752;0.0234974;0.113692
652;calc iter;100;3.83822;3.57936;4.07472
652;total;1;414.223;414.223;414.223
653;calc total;1;384.715;384.715;384.715
653;calc update async;100;0.000420359;2.49e-05;0.0375399
653;calc inner;100;3.50637;3.13292;3.68801
653;calc wait;100;0.265071;0.0325995;0.779936
653;calc bound;100;0.0657925;0.0245778;0.108052
653;calc iter;100;3.83894;3.7321;3.98956
653;total;1;414.324;414.324;414.324
654;calc total;1;384.715;384.715;384.715
654;calc update async;100;0.00042227;3.296e-05;0.0375459
654;calc inner;100;3.47539;3.15401;3.6605
654;calc wait;100;0.278347;0.120981;0.616926
654;calc bound;100;0.0849717;0.0226864;0.123902
654;calc iter;100;3.83914;3.73404;3.98937
654;total;1;414.436;414.436;414.436
655;calc total;1;384.715;384.715;384.715
655;calc update async;100;0.000423456;2.748e-05;0.0376888
655;calc inner;100;3.503;3.1612;3.65423
655;calc wait;100;0.260723;0.100073;0.60085
655;calc bound;100;0.0752348;0.0234901;0.10025
655;calc iter;100;3.83939;3.72267;3.96482
655;total;1;414.294;414.294;414.294
656;calc total;1;384.715;384.715;384.715
656;calc update async;100;0.000406799;2.005e-05;0.0368316
656;calc inner;100;3.2651;2.26928;3.61796
656;calc wait;100;0.520817;0.0508698;1.58902
656;calc bound;100;0.0503532;0.0210947;0.10684
656;calc iter;100;3.83802;3.61737;4.08689
656;total;1;414.306;414.306;414.306
657;calc total;1;384.715;384.715;384.715
657;calc update async;100;0.000410069;1.6199e-05;0.0368074
657;calc inner;100;3.32371;1.64524;3.61764
657;calc wait;100;0.459311;0.0790511;2.4602
657;calc bound;100;0.0542771;0.0229741;0.0963444
657;calc iter;100;3.83951;3.51796;4.14516
657;total;1;414.317;414.317;414.317
658;calc total;1;384.715;384.715;384.715
658;calc update async;100;0.000421483;2.7929e-05;0.036888
658;calc inner;100;3.40287;2.91554;3.62292
658;calc wait;100;0.361238;0.0992243;0.966445
658;calc bound;100;0.0747452;0.0227721;0.130915
658;calc iter;100;3.83998;3.71756;3.97663
658;total;1;414.696;414.696;414.696
659;calc total;1;384.715;384.715;384.715
659;calc update async;100;0.000421976;1.8829e-05;0.0370833
659;calc inner;100;3.41841;2.89008;3.62276
659;calc wait;100;0.35049;0.126064;0.964674
659;calc bound;100;0.0693884;0.0234323;0.127768
659;calc iter;100;3.83969;3.70033;3.95966
659;total;1;414.563;414.563;414.563
660;calc total;1;384.715;384.715;384.715
660;calc update async;100;0.000414987;1.927e-05;0.0375086
660;calc inner;100;3.3217;1.1288;3.62646
660;calc wait;100;0.462091;0.11489;2.89619
660;calc bound;100;0.054983;0.021006;0.123383
660;calc iter;100;3.83969;3.49214;4.04602
660;total;1;414.22;414.22;414.22
661;calc total;1;384.715;384.715;384.715
661;calc update async;100;0.000419997;1.928e-05;0.0374873
661;calc inner;100;3.3916;2.60263;3.62355
661;calc wait;100;0.391453;0.115797;1.32762
661;calc bound;100;0.056079;0.0210453;0.120039
661;calc iter;100;3.84;3.69481;4.08677
661;total;1;414.6;414.6;414.6
662;calc total;1;384.715;384.715;384.715
662;calc update async;100;0.000425673;2.479e-05;0.0374732
662;calc inner;100;3.42568;2.69245;3.63511
662;calc wait;100;0.337383;0.104193;1.06254
662;calc bound;100;0.0764603;0.0216325;0.127616
662;calc iter;100;3.84053;3.71762;3.94495
662;total;1;414.437;414.437;414.437
663;calc total;1;384.715;384.715;384.715
663;calc update async;100;0.000423138;2.416e-05;0.0375048
663;calc inner;100;3.4274;2.6607;3.62989
663;calc wait;100;0.339748;0.129757;1.34475
663;calc bound;100;0.0722301;0.0220968;0.11056
663;calc iter;100;3.8404;3.65387;4.02946
663;total;1;414.138;414.138;414.138
664;calc total;1;384.728;384.728;384.728
664;calc update async;100;7.51039e-05;2.235e-05;0.00353084
664;calc inner;100;3.48202;2.79668;3.67434
664;calc wait;100;0.303297;0.104771;1.01996
664;calc bound;100;0.0566269;0.021339;0.117206
664;calc iter;100;3.84214;3.66008;4.01602
664;total;1;414.392;414.392;414.392
665;calc total;1;384.728;384.728;384.728
665;calc update async;100;7.49119e-05;2.417e-05;0.00356561
665;calc inner;100;3.49485;3.00061;3.68179
665;calc wait;100;0.28865;0.0858658;0.804295
665;calc bound;100;0.058938;0.0238475;0.115814
665;calc iter;100;3.84308;3.70562;3.98466
665;total;1;414.611;414.611;414.611
666;calc total;1;384.707;384.707;384.707
666;calc update async;100;0.000547713;3.2289e-05;0.0496879
666;calc inner;100;3.49375;3.24697;3.67291
666;calc wait;100;0.269338;0.103736;0.516864
666;calc bound;100;0.0799702;0.0226846;0.127688
666;calc iter;100;3.84361;3.73914;3.93359
666;total;1;414.189;414.189;414.189
667;calc total;1;384.707;384.707;384.707
667;calc update async;100;0.000544859;2.4429e-05;0.0499311
667;calc inner;100;3.51048;3.28257;3.67215
667;calc wait;100;0.258012;0.0972648;0.494384
667;calc bound;100;0.0737136;0.021352;0.137209
667;calc iter;100;3.84324;3.73305;4.01351
667;total;1;414.213;414.213;414.213
668;calc total;1;384.709;384.709;384.709
668;calc update async;100;0.000547769;2.318e-05;0.0505212
668;calc inner;100;3.49779;3.01511;3.68475
668;calc wait;100;0.281218;0.0941071;0.880857
668;calc bound;100;0.0629182;0.0211193;0.0995925
668;calc iter;100;3.8425;3.64502;3.98705
668;total;1;414.751;414.751;414.751
669;calc total;1;384.709;384.709;384.709
669;calc update async;100;0.000557688;2.473e-05;0.0517308
669;calc inner;100;3.49803;2.87995;3.66706
669;calc wait;100;0.287813;0.0924679;0.996721
669;calc bound;100;0.0563822;0.024754;0.104844
669;calc iter;100;3.84286;3.72921;4.02604
669;total;1;414.644;414.644;414.644
670;calc total;1;384.709;384.709;384.709
670;calc update async;100;0.00056828;3.732e-05;0.0518873
670;calc inner;100;3.49005;3.24719;3.70009
670;calc wait;100;0.268225;0.104693;0.582748
670;calc bound;100;0.0847388;0.0230502;0.104718
670;calc iter;100;3.84362;3.72145;3.96958
670;total;1;414.745;414.745;414.745
671;calc total;1;384.712;384.712;384.712
671;calc update async;100;0.000586919;2.553e-05;0.0540751
671;calc inner;100;3.50882;3.20355;3.68088
671;calc wait;100;0.259103;0.103898;0.541029
671;calc bound;100;0.0744355;0.0215589;0.116094
671;calc iter;100;3.84312;3.70388;3.93424
671;total;1;414.31;414.31;414.31
672;calc total;1;384.725;384.725;384.725
672;calc update async;100;7.67174e-05;2.155e-05;0.00342271
672;calc inner;100;3.53761;3.21064;3.66659
672;calc wait;100;0.241169;0.0682779;0.686179
672;calc bound;100;0.0631272;0.0218278;0.111043
672;calc iter;100;3.84386;3.70959;4.01632
672;total;1;414.718;414.718;414.718
673;calc total;1;384.725;384.725;384.725
673;calc update async;100;7.91349e-05;2.115e-05;0.00343299
673;calc inner;100;3.56041;3.38161;3.66158
673;calc wait;100;0.215598;0.0765905;0.490414
673;calc bound;100;0.0677047;0.028792;0.101742
673;calc iter;100;3.84485;3.6915;3.95606
673;total;1;414.312;414.312;414.312
674;calc total;1;384.712;384.712;384.712
674;calc update async;100;0.000615821;2.535e-05;0.0565866
674;calc inner;100;3.54832;3.42909;3.64319
674;calc wait;100;0.20458;0.107552;0.417364
674;calc bound;100;0.0896753;0.0363123;0.143972
674;calc iter;100;3.84532;3.75589;3.98253
674;total;1;414.17;414.17;414.17
675;calc total;1;384.712;384.712;384.712
675;calc update async;100;0.000612744;2.538e-05;0.0566629
675;calc inner;100;3.57839;3.37846;3.67591
675;calc wait;100;0.189543;0.0937649;0.432773
675;calc bound;100;0.0750893;0.0288626;0.110436
675;calc iter;100;3.84477;3.73379;3.94595
675;total;1;414.475;414.475;414.475
676;calc total;1;384.707;384.707;384.707
676;calc update async;100;0.000545568;2.2259e-05;0.0501169
676;calc inner;100;3.51283;3.01428;3.66851
676;calc wait;100;0.262859;0.054891;0.896871
676;calc bound;100;0.0643323;0.0212495;0.137439
676;calc iter;100;3.8438;3.69819;4.00436
676;total;1;414.727;414.727;414.727
677;calc total;1;384.712;384.712;384.712
677;calc update async;100;0.000588049;1.992e-05;0.054855
677;calc inner;100;3.49548;2.94905;3.66663
677;calc wait;100;0.291251;0.0751902;0.899253
677;calc bound;100;0.0567036;0.0281831;0.0997776
677;calc iter;100;3.84459;3.73665;3.99152
677;total;1;414.689;414.689;414.689
678;calc total;1;384.707;384.707;384.707
678;calc update async;100;0.000559897;2.91e-05;0.0500721
678;calc inner;100;3.54217;3.2952;3.66994
678;calc wait;100;0.214328;0.0919205;0.474336
678;calc bound;100;0.0867724;0.0394329;0.121761
678;calc iter;100;3.84553;3.7132;4.00962
678;total;1;414.295;414.295;414.295
679;calc total;1;384.707;384.707;384.707
679;calc update async;100;0.000547953;2.167e-05;0.0500445
679;calc inner;100;3.55042;3.2929;3.65965
679;calc wait;100;0.212587;0.0924127;0.563264
679;calc bound;100;0.0790504;0.0292045;0.127768
679;calc iter;100;3.84452;3.71071;3.95405
679;total;1;414.688;414.688;414.688
680;calc total;1;384.708;384.708;384.708
680;calc update async;100;0.0005487;2.38e-05;0.0506732
680;calc inner;100;3.61058;3.40433;3.70298
680;calc wait;100;0.157141;0.0669377;0.418343
680;calc bound;100;0.0731217;0.0362787;0.106606
680;calc iter;100;3.84521;3.71927;3.99203
680;total;1;414.375;414.375;414.375
681;calc total;1;384.721;384.721;384.721
681;calc update async;100;9.05465e-05;2.534e-05;0.00482627
681;calc inner;100;3.6135;3.47117;3.70615
681;calc wait;100;0.148133;0.0562533;0.345821
681;calc bound;100;0.0746203;0.0385572;0.107568
681;calc iter;100;3.84586;3.70189;3.99073
681;total;1;414.384;414.384;414.384
682;calc total;1;384.721;384.721;384.721
682;calc update async;100;9.72646e-05;3.7489e-05;0.00486888
682;calc inner;100;3.6023;3.45718;3.69837
682;calc wait;100;0.16036;0.088584;0.36787
682;calc bound;100;0.0831793;0.0231296;0.110235
682;calc iter;100;3.84609;3.76208;3.97871
682;total;1;414.532;414.532;414.532
683;calc total;1;384.712;384.712;384.712
683;calc update async;100;0.0006239;2.8439e-05;0.0578588
683;calc inner;100;3.61815;3.39035;3.71342
683;calc wait;100;0.147881;0.0630973;0.420537
683;calc bound;100;0.0738983;0.0332626;0.102847
683;calc iter;100;3.84581;3.743;3.95004
683;total;1;414.405;414.405;414.405
684;calc total;1;384.712;384.712;384.712
684;calc update async;100;0.000615606;2.667e-05;0.0573416
684;calc inner;100;3.59862;3.28005;3.68038
684;calc wait;100;0.168544;0.0617652;0.599735
684;calc bound;100;0.07698;0.0309805;0.104711
684;calc iter;100;3.84536;3.74156;3.96044
684;total;1;414.317;414.317;414.317
685;calc total;1;384.711;384.711;384.711
685;calc update async;100;0.000613741;2.281e-05;0.0573179
685;calc inner;100;3.60259;3.10584;3.68798
685;calc wait;100;0.164181;0.0690289;0.742543
685;calc bound;100;0.0686122;0.0319023;0.105371
685;calc iter;100;3.84576;3.74743;3.9815
685;total;1;414.268;414.268;414.268
686;calc total;1;384.711;384.711;384.711
686;calc update async;100;0.000617764;2.279e-05;0.0572944
686;calc inner;100;3.59592;3.18067;3.68716
686;calc wait;100;0.163037;0.0647888;0.766053
686;calc bound;100;0.0843854;0.0226334;0.110084
686;calc iter;100;3.84601;3.73701;4.03496
686;total;1;414.315;414.315;414.315
687;calc total;1;384.711;384.711;384.711
687;calc update async;100;0.00061876;2.798e-05;0.0573229
687;calc inner;100;3.61798;3.42965;3.69693
687;calc wait;100;0.154193;0.0579241;0.424082
687;calc bound;100;0.0714699;0.0338597;0.107191
687;calc iter;100;3.84579;3.72188;3.9785
687;total;1;414.267;414.267;414.267
688;calc total;1;384.721;384.721;384.721
688;calc update async;100;9.44169e-05;2.148e-05;0.00544923
688;calc inner;100;3.55612;3.09891;3.7199
688;calc wait;100;0.220492;0.0710059;0.796387
688;calc bound;100;0.0615605;0.0293144;0.129928
688;calc iter;100;3.84366;3.70193;4.00095
688;total;1;414.12;414.12;414.12
689;calc total;1;384.721;384.721;384.721
689;calc update async;100;9.30099e-05;1.658e-05;0.00544608
689;calc inner;100;3.52963;3.19087;3.64738
689;calc wait;100;0.244479;0.0847754;0.656323
689;calc bound;100;0.0660424;0.0218986;0.153799
689;calc iter;100;3.84466;3.72039;3.98613
689;total;1;414.319;414.319;414.319
690;calc total;1;384.721;384.721;384.721
690;calc update async;100;9.78773e-05;2.18e-05;0.00543436
690;calc inner;100;3.54258;3.40155;3.64216
690;calc wait;100;0.217303;0.0682203;0.402192
690;calc bound;100;0.0824802;0.0333405;0.129003
690;calc iter;100;3.84567;3.74413;3.98343
690;total;1;414.088;414.088;414.088
691;calc total;1;384.711;384.711;384.711
691;calc update async;100;0.000635039;1.439e-05;0.0593245
691;calc inner;100;3.54775;3.19757;3.6492
691;calc wait;100;0.218765;0.103216;0.638305
691;calc bound;100;0.0727137;0.0231802;0.155816
691;calc iter;100;3.84464;3.70841;3.94822
691;total;1;414.24;414.24;414.24
692;calc total;1;384.711;384.711;384.711
692;calc update async;100;0.000608903;2.2419e-05;0.0567038
692;calc inner;100;3.55681;3.24897;3.65244
692;calc wait;100;0.21503;0.0880948;0.664951
692;calc bound;100;0.0690414;0.0251124;0.135832
692;calc iter;100;3.84503;3.71316;4.03018
692;total;1;414.392;414.392;414.392
693;calc total;1;384.711;384.711;384.711
693;calc update async;100;0.00060511;1.966e-05;0.056727
693;calc inner;100;3.54392;3.13512;3.63967
693;calc wait;100;0.23376;0.0867091;0.816696
693;calc bound;100;0.0634044;0.0215027;0.134589
693;calc iter;100;3.84451;3.75006;4.00478
693;total;1;414.679;414.679;414.679
694;calc total;1;384.711;384.711;384.711
694;calc update async;100;0.000610464;2.773e-05;0.0567204
694;calc inner;100;3.5585;3.34129;3.63798
694;calc wait;100;0.201889;0.110559;0.519606
694;calc bound;100;0.0812653;0.0302861;0.141674
694;calc iter;100;3.84531;3.74772;3.94564
694;total;1;414.418;414.418;414.418
695;calc total;1;384.711;384.711;384.711
695;calc update async;100;0.000609471;1.913e-05;0.0568447
695;calc inner;100;3.55957;2.97292;3.65401
695;calc wait;100;0.204283;0.0673448;0.871994
695;calc bound;100;0.0772075;0.0240025;0.154343
695;calc iter;100;3.84499;3.70779;3.99346
695;total;1;414.775;414.775;414.775
696;calc total;1;384.721;384.721;384.721
696;calc update async;100;0.00010053;2.3229e-05;0.00561014
696;calc inner;100;3.58547;3.12521;3.699
696;calc wait;100;0.182528;0.0491482;0.74443
696;calc bound;100;0.0731595;0.028373;0.116724
696;calc iter;100;3.84564;3.6897;4.01146
696;total;1;414.176;414.176;414.176
697;calc total;1;384.721;384.721;384.721
697;calc update async;100;9.82907e-05;2.072e-05;0.00556985
697;calc inner;100;3.57377;3.41067;3.68998
697;calc wait;100;0.201017;0.0657454;0.441303
697;calc bound;100;0.067279;0.0296709;0.120169
697;calc iter;100;3.84421;3.74825;3.96589
697;total;1;414.197;414.197;414.197
698;calc total;1;384.721;384.721;384.721
698;calc update async;100;9.77035e-05;1.8559e-05;0.00555366
698;calc inner;100;3.58247;3.3548;3.7015
698;calc wait;100;0.185605;0.0466455;0.466811
698;calc bound;100;0.0732526;0.0294359;0.11169
698;calc iter;100;3.84516;3.65689;3.9678
698;total;1;414.768;414.768;414.768
768;calc total;1;384.74;384.74;384.74
768;calc update async;100;7.80011e-05;2.67e-05;0.00325513
768;calc inner;100;3.625;3.21674;3.69517
768;calc wait;100;0.139877;0.0503176;0.526979
768;calc bound;100;0.062449;0.0412772;0.153007
768;calc iter;100;3.83748;3.74142;3.96351
768;total;1;414.689;414.689;414.689
769;calc total;1;384.708;384.708;384.708
769;calc update async;100;0.000460169;3.0049e-05;0.0415067
769;calc inner;100;3.62129;3.49567;3.66839
769;calc wait;100;0.138498;0.08272;0.235934
769;calc bound;100;0.0757018;0.0392809;0.156653
769;calc iter;100;3.83804;3.76797;3.96358
769;total;1;414.681;414.681;414.681
770;calc total;1;384.708;384.708;384.708
770;calc update async;100;0.000461197;3.638e-05;0.0415472
770;calc inner;100;3.58106;3.48208;3.66139
770;calc wait;100;0.154537;0.101357;0.22852
770;calc bound;100;0.0997427;0.0445463;0.165354
770;calc iter;100;3.83876;3.78159;3.92327
770;total;1;414.684;414.684;414.684
771;calc total;1;384.708;384.708;384.708
771;calc update async;100;0.000463349;2.9519e-05;0.0417972
771;calc inner;100;3.6219;3.50383;3.67973
771;calc wait;100;0.129033;0.0688864;0.223318
771;calc bound;100;0.0835011;0.0474183;0.164273
771;calc iter;100;3.83814;3.75475;3.92811
771;total;1;414.685;414.685;414.685
772;calc total;1;384.708;384.708;384.708
772;calc update async;100;0.000453747;1.968e-05;0.0419169
772;calc inner;100;3.54474;3.26027;3.64412
772;calc wait;100;0.228496;0.0692101;0.531028
772;calc bound;100;0.0600412;0.0308299;0.156616
772;calc iter;100;3.83709;3.7449;3.92804
772;total;1;414.728;414.728;414.728
773;calc total;1;384.708;384.708;384.708
773;calc update async;100;0.000468675;2.7709e-05;0.0419457
773;calc inner;100;3.58519;3.48716;3.64449
773;calc wait;100;0.180884;0.085235;0.282719
773;calc bound;100;0.0704038;0.0375716;0.136674
773;calc iter;100;3.83807;3.75746;3.91702
773;total;1;414.719;414.719;414.719
774;calc total;1;384.708;384.708;384.708
774;calc update async;100;0.000465213;3.4279e-05;0.0421271
774;calc inner;100;3.5474;3.41809;3.6354
774;calc wait;100;0.187153;0.0959;0.278797
774;calc bound;100;0.0999567;0.0485895;0.165011
774;calc iter;100;3.83864;3.76418;3.9406
774;total;1;414.722;414.722;414.722
775;calc total;1;384.708;384.708;384.708
775;calc update async;100;0.000474648;2.626e-05;0.042337
775;calc inner;100;3.59365;3.4886;3.65213
775;calc wait;100;0.160799;0.0773407;0.266775
775;calc bound;100;0.0779441;0.0421481;0.164691
775;calc iter;100;3.83776;3.73154;3.93438
775;total;1;414.72;414.72;414.72
776;calc total;1;384.708;384.708;384.708
776;calc update async;100;0.000462928;2.713e-05;0.0423783
776;calc inner;100;3.62379;3.5279;3.66697
776;calc wait;100;0.13328;0.0641126;0.243938
776;calc bound;100;0.0801694;0.0482163;0.111361
776;calc iter;100;3.83896;3.76118;3.95749
776;total;1;414.739;414.739;414.739
777;calc total;1;384.708;384.708;384.708
777;calc update async;100;0.000464992;2.981e-05;0.0424016
777;calc inner;100;3.63686;3.59771;3.67317
777;calc wait;100;0.102925;0.0637851;0.155487
777;calc bound;100;0.0813149;0.0594338;0.13818
777;calc iter;100;3.83909;3.77344;3.89668
777;total;1;414.738;414.738;414.738
778;calc total;1;384.708;384.708;384.708
778;calc update async;100;0.000472849;3.7059e-05;0.042501
778;calc inner;100;3.61243;3.55775;3.65527
778;calc wait;100;0.135337;0.0979871;0.209721
778;calc bound;100;0.0910635;0.021697;0.107236
778;calc iter;100;3.83931;3.74379;3.98585
778;total;1;414.743;414.743;414.743
779;calc total;1;384.708;384.708;384.708
779;calc update async;100;0.000469092;2.709e-05;0.0426294
779;calc inner;100;3.64556;3.60629;3.69104
779;calc wait;100;0.115663;0.0593233;0.165474
779;calc bound;100;0.0732191;0.0547731;0.137138
779;calc iter;100;3.83901;3.77046;3.90334
779;total;1;414.742;414.742;414.742
780;calc total;1;384.708;384.708;384.708
780;calc update async;100;0.000472874;3.046e-05;0.0428529
780;calc inner;100;3.61763;3.52713;3.67098
780;calc wait;100;0.131413;0.0621446;0.206739
780;calc bound;100;0.0793512;0.0529286;0.11646
780;calc iter;100;3.83883;3.78516;3.95409
780;total;1;414.744;414.744;414.744
781;calc total;1;384.708;384.708;384.708
781;calc update async;100;0.000469516;2.534e-05;0.042839
781;calc inner;100;3.63648;3.59426;3.68118
781;calc wait;100;0.110632;0.065415;0.182483
781;calc bound;100;0.0764554;0.0539381;0.13845
781;calc iter;100;3.83897;3.7728;3.89332
781;total;1;414.734;414.734;414.734
782;calc total;1;384.708;384.708;384.708
782;calc update async;100;0.000476078;3.556e-05;0.0429509
782;calc inner;100;3.61263;3.54684;3.66914
782;calc wait;100;0.133951;0.0940172;0.180598
782;calc bound;100;0.092143;0.0236653;0.135428
782;calc iter;100;3.8392;3.7458;3.95279
782;total;1;414.739;414.739;414.739
783;calc total;1;384.708;384.708;384.708
783;calc update async;100;0.000473964;2.946e-05;0.043129
783;calc inner;100;3.64357;3.59669;3.68976
783;calc wait;100;0.114023;0.0525083;0.167521
783;calc bound;100;0.0747865;0.0504538;0.151539
783;calc iter;100;3.8391;3.78255;3.9113
783;total;1;414.735;414.735;414.735
784;calc total;1;384.708;384.708;384.708
784;calc update async;100;0.000470094;1.732e-05;0.0431867
784;calc inner;100;3.51385;3.05398;3.65982
784;calc wait;100;0.25596;0.0442093;0.881623
784;calc bound;100;0.0623391;0.0224823;0.11915
784;calc iter;100;3.83793;3.68141;4.03028
784;total;1;414.79;414.79;414.79
785;calc total;1;384.708;384.708;384.708
785;calc update async;100;0.000468601;2.03e-05;0.0431817
785;calc inner;100;3.51805;2.70218;3.65594
785;calc wait;100;0.250498;0.0578041;1.12363
785;calc bound;100;0.0652787;0.0282052;0.121603
785;calc iter;100;3.83829;3.66851;4.01381
785;total;1;414.796;414.796;414.796
786;calc total;1;384.708;384.708;384.708
786;calc update async;100;0.000483155;2.29e-05;0.0432978
786;calc inner;100;3.52519;3.1491;3.64945
786;calc wait;100;0.219541;0.0857248;0.5045
786;calc bound;100;0.08873;0.0232675;0.142193
786;calc iter;100;3.83854;3.73058;3.98308
786;total;1;414.795;414.795;414.795
787;calc total;1;384.708;384.708;384.708
787;calc update async;100;0.000479304;2.11e-05;0.0435837
787;calc inner;100;3.54314;3.19327;3.6703
787;calc wait;100;0.212677;0.0437727;0.507708
787;calc bound;100;0.077341;0.0374249;0.128567
787;calc iter;100;3.8384;3.74984;3.98893
787;total;1;414.794;414.794;414.794
788;calc total;1;384.708;384.708;384.708
788;calc update async;100;0.000478534;2.158e-05;0.0437374
788;calc inner;100;3.49648;2.57324;3.65625
788;calc wait;100;0.268172;0.0650438;1.38819
788;calc bound;100;0.0673814;0.0318823;0.125196
788;calc iter;100;3.83627;3.57018;4.0753
788;total;1;414.789;414.789;414.789
789;calc total;1;384.708;384.708;384.708
789;calc update async;100;0.00048086;2.578e-05;0.0437371
789;calc inner;100;3.52418;3.15999;3.65539
789;calc wait;100;0.238976;0.0479858;0.740311
789;calc bound;100;0.069866;0.0319147;0.130681
789;calc iter;100;3.83761;3.66771;3.99691
789;total;1;414.795;414.795;414.795
790;calc total;1;384.708;384.708;384.708
790;calc update async;100;0.000487523;2.486e-05;0.0438135
790;calc inner;100;3.52189;3.13477;3.6539
790;calc wait;100;0.226189;0.0710827;0.736557
790;calc bound;100;0.0858939;0.0332276;0.143516
790;calc iter;100;3.83825;3.61146;4.0091
790;total;1;414.794;414.794;414.794
791;calc total;1;384.708;384.708;384.708
791;calc update async;100;0.000488452;2.999e-05;0.0439446
791;calc inner;100;3.54163;3.1688;3.66667
791;calc wait;100;0.207634;0.0861692;0.612006
791;calc bound;100;0.0829747;0.0359075;0.141118
791;calc iter;100;3.83749;3.68328;3.96078
791;total;1;414.738;414.738;414.738
792;calc total;1;384.723;384.723;384.723
792;calc update async;100;5.5958e-05;2.4489e-05;0.00134442
792;calc inner;100;3.51299;2.27667;3.71721
792;calc wait;100;0.249614;0.0624304;1.75748
792;calc bound;100;0.0704148;0.0210344;0.116507
792;calc iter;100;3.8394;3.54438;4.07035
792;total;1;414.723;414.723;414.723
793;calc total;1;384.723;384.723;384.723
793;calc update async;100;5.58998e-05;2.529e-05;0.00137676
793;calc inner;100;3.5652;3.16026;3.69832
793;calc wait;100;0.196576;0.0576141;0.697792
793;calc bound;100;0.0736954;0.0227692;0.111201
793;calc iter;100;3.84221;3.74137;3.99436
793;total;1;414.712;414.712;414.712
794;calc total;1;384.708;384.708;384.708
794;calc update async;100;0.00048493;2.622e-05;0.0441771
794;calc inner;100;3.56037;3.12297;3.69079
794;calc wait;100;0.199788;0.0520501;0.688578
794;calc bound;100;0.0810967;0.0225544;0.119158
794;calc iter;100;3.84244;3.70059;4.08605
794;total;1;414.712;414.712;414.712
795;calc total;1;384.708;384.708;384.708
795;calc update async;100;0.000486344;2.927e-05;0.0442142
795;calc inner;100;3.57177;3.17662;3.71127
795;calc wait;100;0.185897;0.0488859;0.657007
795;calc bound;100;0.0789986;0.0223986;0.120473
795;calc iter;100;3.84209;3.69287;4.03684
795;total;1;414.708;414.708;414.708
796;calc total;1;384.708;384.708;384.708
796;calc update async;100;0.000481366;2.2e-05;0.0443253
796;calc inner;100;3.54443;2.30215;3.6932
796;calc wait;100;0.218659;0.0438873;1.60874
796;calc bound;100;0.0730949;0.0219575;0.133179
796;calc iter;100;3.84251;3.51333;4.08285
796;total;1;414.757;414.757;414.757
797;calc total;1;384.708;384.708;384.708
797;calc update async;100;0.000485353;2.276e-05;0.0443196
797;calc inner;100;3.57273;3.16854;3.69617
797;calc wait;100;0.185759;0.0587045;0.674163
797;calc bound;100;0.0769679;0.0225262;0.131444
797;calc iter;100;3.84299;3.72324;3.94826
797;total;1;414.725;414.725;414.725
798;calc total;1;384.708;384.708;384.708
798;calc update async;100;0.000487557;2.5169e-05;0.0443479
798;calc inner;100;3.56754;3.11694;3.6991
798;calc wait;100;0.18825;0.0504105;0.678259
798;calc bound;100;0.0825709;0.0211393;0.138418
798;calc iter;100;3.84339;3.73094;3.98763
798;total;1;414.724;414.724;414.724
799;calc total;1;384.708;384.708;384.708
799;calc update async;100;0.000487058;3.103e-05;0.0444409
799;calc inner;100;3.57657;3.17745;3.7048
799;calc wait;100;0.185467;0.0636879;0.663876
799;calc bound;100;0.0783484;0.0219729;0.135916
799;calc iter;100;3.84307;3.70067;3.95003
799;total;1;414.717;414.717;414.717
699;calc total;1;384.711;384.711;384.711
699;calc update async;100;0.000641661;2.575e-05;0.0595218
699;calc inner;100;3.59233;3.45594;3.71438
699;calc wait;100;0.167049;0.0470428;0.30987
699;calc bound;100;0.0805132;0.0403941;0.109044
699;calc iter;100;3.84554;3.69471;3.97177
699;total;1;414.332;414.332;414.332
800;calc total;1;384.719;384.719;384.719
800;calc update async;100;5.25544e-05;2.305e-05;0.00126985
800;calc inner;100;3.44686;2.29103;3.66871
800;calc wait;100;0.338716;0.0762022;1.59326
800;calc bound;100;0.0561687;0.0232935;0.126803
800;calc iter;100;3.84409;3.59449;4.01771
800;total;1;414.677;414.677;414.677
700;calc total;1;384.721;384.721;384.721
700;calc update async;100;9.97445e-05;2.346e-05;0.00566299
700;calc inner;100;3.59023;3.25855;3.69122
700;calc wait;100;0.185946;0.0617944;0.579568
700;calc bound;100;0.0687548;0.0224566;0.104185
700;calc iter;100;3.84586;3.54321;4.10728
700;total;1;414.64;414.64;414.64
701;calc total;1;384.711;384.711;384.711
701;calc update async;100;0.00062662;2.996e-05;0.0582138
701;calc inner;100;3.5989;3.48113;3.6922
701;calc wait;100;0.163686;0.0680216;0.328616
701;calc bound;100;0.0772675;0.0439315;0.101691
701;calc iter;100;3.84551;3.76592;3.97814
701;total;1;414.788;414.788;414.788
702;calc total;1;384.711;384.711;384.711
702;calc update async;100;0.000628881;2.643e-05;0.058244
702;calc inner;100;3.60283;3.4132;3.69881
702;calc wait;100;0.157716;0.0434399;0.363701
702;calc bound;100;0.0811031;0.0410173;0.121661
702;calc iter;100;3.84545;3.72368;3.97333
702;total;1;414.785;414.785;414.785
801;calc total;1;384.719;384.719;384.719
801;calc update async;100;5.63973e-05;2.087e-05;0.00129877
801;calc inner;100;3.51222;2.93964;3.64789
801;calc wait;100;0.258844;0.0787909;0.940858
801;calc bound;100;0.0714466;0.0232019;0.120373
801;calc iter;100;3.84449;3.71169;3.9577
801;total;1;414.678;414.678;414.678
703;calc total;1;384.711;384.711;384.711
703;calc update async;100;0.000626476;2.475e-05;0.0581859
703;calc inner;100;3.60489;3.39498;3.6979
703;calc wait;100;0.165776;0.0586215;0.451432
703;calc bound;100;0.0734492;0.0261546;0.0991184
703;calc iter;100;3.84571;3.68118;4.01964
703;total;1;414.741;414.741;414.741
802;calc total;1;384.708;384.708;384.708
802;calc update async;100;0.000497749;3.12e-05;0.044792
802;calc inner;100;3.51095;3.05449;3.64745
802;calc wait;100;0.243159;0.0888765;0.690377
802;calc bound;100;0.0874741;0.0547638;0.128265
802;calc iter;100;3.84508;3.75669;3.94877
802;total;1;414.247;414.247;414.247
704;calc total;1;384.717;384.717;384.717
704;calc update async;100;0.000121414;2.267e-05;0.00811418
704;calc inner;100;3.57691;3.24509;3.64821
704;calc wait;100;0.190317;0.053549;0.591206
704;calc bound;100;0.0697391;0.0324411;0.143263
704;calc iter;100;3.84413;3.71203;3.99765
704;total;1;414.541;414.541;414.541
803;calc total;1;384.708;384.708;384.708
803;calc update async;100;0.000495858;2.006e-05;0.0448407
803;calc inner;100;3.5275;3.11056;3.65863
803;calc wait;100;0.23382;0.0960077;0.753336
803;calc bound;100;0.0797427;0.0234295;0.12014
803;calc iter;100;3.84438;3.7184;3.98827
803;total;1;414.673;414.673;414.673
705;calc total;1;384.717;384.717;384.717
705;calc update async;100;0.000133955;2.175e-05;0.0092119
705;calc inner;100;3.59835;3.47094;3.65879
705;calc wait;100;0.16782;0.072651;0.292875
705;calc bound;100;0.0764073;0.0411329;0.125859
705;calc iter;100;3.84511;3.7093;3.93892
705;total;1;414.536;414.536;414.536
804;calc total;1;384.708;384.708;384.708
804;calc update async;100;0.000489791;2.2069e-05;0.0449115
804;calc inner;100;3.4749;2.45526;3.67858
804;calc wait;100;0.293994;0.0457247;1.61064
804;calc bound;100;0.0722366;0.0234732;0.121381
804;calc iter;100;3.84384;3.67599;4.12526
804;total;1;414.668;414.668;414.668
706;calc total;1;384.717;384.717;384.717
706;calc update async;100;0.000122788;2.2789e-05;0.00807049
706;calc inner;100;3.57683;3.43995;3.66175
706;calc wait;100;0.169181;0.0804166;0.402235
706;calc bound;100;0.0966793;0.0454969;0.131966
706;calc iter;100;3.8456;3.72333;3.94297
706;total;1;414.504;414.504;414.504
805;calc total;1;384.708;384.708;384.708
805;calc update async;100;0.000491527;2.132e-05;0.0449114
805;calc inner;100;3.42533;2.16889;3.6623
805;calc wait;100;0.352368;0.0718645;1.73297
805;calc bound;100;0.0643684;0.0229748;0.117201
805;calc iter;100;3.8448;3.72533;3.98563
805;total;1;414.657;414.657;414.657
707;calc total;1;384.717;384.717;384.717
707;calc update async;100;0.000125319;2.227e-05;0.00805793
707;calc inner;100;3.59937;3.47787;3.65991
707;calc wait;100;0.151044;0.0550247;0.335398
707;calc bound;100;0.0901576;0.0506457;0.126788
707;calc iter;100;3.84519;3.74539;3.95109
707;total;1;414.373;414.373;414.373
806;calc total;1;384.708;384.708;384.708
806;calc update async;100;0.000498942;2.293e-05;0.0449763
806;calc inner;100;3.50456;3.08236;3.67069
806;calc wait;100;0.255645;0.0682925;0.796888
806;calc bound;100;0.0820055;0.0365946;0.125069
806;calc iter;100;3.84523;3.63653;4.02251
806;total;1;414.241;414.241;414.241
708;calc total;1;384.717;384.717;384.717
708;calc update async;100;0.000170708;1.968e-05;0.012984
708;calc inner;100;3.59291;3.20356;3.6555
708;calc wait;100;0.175716;0.0736162;0.712365
708;calc bound;100;0.0695327;0.0305123;0.123887
708;calc iter;100;3.8455;3.75511;4.02511
708;total;1;414.587;414.587;414.587
807;calc total;1;384.708;384.708;384.708
807;calc update async;100;0.000496088;2.584e-05;0.0450303
807;calc inner;100;3.52046;3.07793;3.66981
807;calc wait;100;0.239295;0.0836297;0.737909
807;calc bound;100;0.0825133;0.0342603;0.134938
807;calc iter;100;3.84507;3.65878;3.99522
807;total;1;414.659;414.659;414.659
709;calc total;1;384.717;384.717;384.717
709;calc update async;100;0.000168626;2.076e-05;0.0129673
709;calc inner;100;3.60206;3.44861;3.66797
709;calc wait;100;0.165529;0.080183;0.359475
709;calc bound;100;0.0727182;0.0314617;0.12573
709;calc iter;100;3.8445;3.7547;4.00043
709;total;1;414.253;414.253;414.253
808;calc total;1;384.708;384.708;384.708
808;calc update async;100;0.000489394;2.3879e-05;0.0452179
808;calc inner;100;3.58445;3.22177;3.68449
808;calc wait;100;0.187614;0.066092;0.616494
808;calc bound;100;0.068368;0.0317749;0.117645
808;calc iter;100;3.84546;3.72867;3.98353
808;total;1;414.645;414.645;414.645
710;calc total;1;384.717;384.717;384.717
710;calc update async;100;0.00017177;2.5459e-05;0.0129528
710;calc inner;100;3.59026;3.45246;3.66304
710;calc wait;100;0.152601;0.0544804;0.295122
710;calc bound;100;0.0970167;0.05093;0.133739
710;calc iter;100;3.84553;3.76456;3.9351
710;total;1;414.77;414.77;414.77
809;calc total;1;384.719;384.719;384.719
809;calc update async;100;7.72125e-05;2.853e-05;0.0033237
809;calc inner;100;3.59746;3.4143;3.68986
809;calc wait;100;0.168466;0.0688944;0.366973
809;calc bound;100;0.0749539;0.0325535;0.118952
809;calc iter;100;3.84559;3.76552;3.9767
809;total;1;414.613;414.613;414.613
711;calc total;1;384.717;384.717;384.717
711;calc update async;100;0.000172004;2.755e-05;0.012899
711;calc inner;100;3.60902;3.47023;3.66637
711;calc wait;100;0.14362;0.0648815;0.316114
711;calc bound;100;0.086497;0.0435256;0.140352
711;calc iter;100;3.84532;3.74724;3.99422
711;total;1;414.227;414.227;414.227
810;calc total;1;384.714;384.714;384.714
810;calc update async;100;5.6771e-05;3.36e-05;0.00114501
810;calc inner;100;3.57971;3.36292;3.697
810;calc wait;100;0.180439;0.0744591;0.391259
810;calc bound;100;0.0852095;0.0423846;0.12021
810;calc iter;100;3.8456;3.75019;3.94116
810;total;1;414.618;414.618;414.618
712;calc total;1;384.717;384.717;384.717
712;calc update async;100;0.000166133;2.8589e-05;0.0124912
712;calc inner;100;3.62784;3.55497;3.69428
712;calc wait;100;0.134605;0.0603351;0.236398
712;calc bound;100;0.0817611;0.0280685;0.109552
712;calc iter;100;3.84601;3.76644;3.93543
712;total;1;414.748;414.748;414.748
811;calc total;1;384.708;384.708;384.708
811;calc update async;100;0.000494005;2.528e-05;0.0452705
811;calc inner;100;3.60626;3.41415;3.70597
811;calc wait;100;0.160327;0.0575769;0.365579
811;calc bound;100;0.0757989;0.0421159;0.120266
811;calc iter;100;3.84553;3.73965;3.92559
811;total;1;414.616;414.616;414.616
713;calc total;1;384.717;384.717;384.717
713;calc update async;100;0.000165277;3.095e-05;0.012468
713;calc inner;100;3.64176;3.60774;3.69661
713;calc wait;100;0.107874;0.0604842;0.184611
713;calc bound;100;0.0805974;0.0597814;0.111255
713;calc iter;100;3.84591;3.78046;3.94133
713;total;1;414.503;414.503;414.503
812;calc total;1;384.708;384.708;384.708
812;calc update async;100;0.00050308;2.69e-05;0.045472
812;calc inner;100;3.59129;3.13532;3.67875
812;calc wait;100;0.179224;0.0628139;0.761884
812;calc bound;100;0.0717689;0.032065;0.107878
812;calc iter;100;3.84535;3.70345;3.96567
812;total;1;414.58;414.58;414.58
714;calc total;1;384.717;384.717;384.717
714;calc update async;100;0.000172638;2.88e-05;0.0125106
714;calc inner;100;3.62529;3.56297;3.6877
714;calc wait;100;0.132805;0.059159;0.193894
714;calc bound;100;0.0867981;0.0222098;0.105406
714;calc iter;100;3.84614;3.75632;3.95284
714;total;1;414.757;414.757;414.757
813;calc total;1;384.708;384.708;384.708
813;calc update async;100;0.000494538;2.616e-05;0.0454673
813;calc inner;100;3.59456;3.12465;3.68658
813;calc wait;100;0.173314;0.0627328;0.730101
813;calc bound;100;0.0698112;0.0280003;0.102717
813;calc iter;100;3.84563;3.76761;3.96655
813;total;1;414.573;414.573;414.573
715;calc total;1;384.717;384.717;384.717
715;calc update async;100;0.000167977;2.959e-05;0.0124564
715;calc inner;100;3.64434;3.60723;3.69236
715;calc wait;100;0.123332;0.0794054;0.179119
715;calc bound;100;0.0757578;0.0511989;0.107907
715;calc iter;100;3.84592;3.78206;3.92799
715;total;1;414.502;414.502;414.502
814;calc total;1;384.708;384.708;384.708
814;calc update async;100;0.000502322;2.998e-05;0.0455525
814;calc inner;100;3.58932;3.38113;3.68133
814;calc wait;100;0.173714;0.0746358;0.365659
814;calc bound;100;0.0808533;0.0342715;0.104676
814;calc iter;100;3.84557;3.74122;3.94944
814;total;1;414.561;414.561;414.561
716;calc total;1;384.717;384.717;384.717
716;calc update async;100;0.000168322;2.449e-05;0.0125363
716;calc inner;100;3.63136;3.53525;3.69868
716;calc wait;100;0.123331;0.0609291;0.233331
716;calc bound;100;0.0836678;0.0560747;0.125761
716;calc iter;100;3.8457;3.78718;3.9547
716;total;1;414.726;414.726;414.726
815;calc total;1;384.708;384.708;384.708
815;calc update async;100;0.000503343;3.322e-05;0.0456534
815;calc inner;100;3.5981;3.34117;3.69486
815;calc wait;100;0.167164;0.0598378;0.377088
815;calc bound;100;0.0781241;0.0233921;0.103635
815;calc iter;100;3.84569;3.76221;3.971
815;total;1;414.183;414.183;414.183
717;calc total;1;384.717;384.717;384.717
717;calc update async;100;0.000165597;2.792e-05;0.0124676
717;calc inner;100;3.64096;3.55878;3.6978
717;calc wait;100;0.109855;0.0649595;0.18829
717;calc bound;100;0.0816723;0.0563479;0.12337
717;calc iter;100;3.84583;3.77105;3.9244
717;total;1;414.317;414.317;414.317
718;calc total;1;384.717;384.717;384.717
718;calc update async;100;0.000169097;2.9219e-05;0.0124593
718;calc inner;100;3.62587;3.55741;3.68957
718;calc wait;100;0.132147;0.0701074;0.21139
718;calc bound;100;0.0872833;0.0243189;0.106384
718;calc iter;100;3.84605;3.74967;3.97185
718;total;1;414.727;414.727;414.727
816;calc total;1;384.713;384.713;384.713
816;calc update async;100;5.73222e-05;1.771e-05;0.00191041
816;calc inner;100;3.53461;2.96697;3.69436
816;calc wait;100;0.244086;0.0603794;0.968864
816;calc bound;100;0.0600547;0.0213574;0.121552
816;calc iter;100;3.84403;3.66677;3.98582
816;total;1;414.72;414.72;414.72
719;calc total;1;384.717;384.717;384.717
719;calc update async;100;0.000213503;3.067e-05;0.0172675
719;calc inner;100;3.64424;3.5843;3.68875
719;calc wait;100;0.116408;0.0580042;0.188524
719;calc bound;100;0.080814;0.0375674;0.115975
719;calc iter;100;3.84581;3.74952;3.93508
719;total;1;414.524;414.524;414.524
720;calc total;1;384.717;384.717;384.717
720;calc update async;100;0.000169567;2.1429e-05;0.0133301
720;calc inner;100;3.47561;2.94694;3.67218
720;calc wait;100;0.297739;0.0579779;0.965075
720;calc bound;100;0.0635693;0.0294916;0.120961
720;calc iter;100;3.84489;3.68137;4.02092
720;total;1;414.665;414.665;414.665
817;calc total;1;384.713;384.713;384.713
817;calc update async;100;5.77282e-05;1.766e-05;0.00202233
817;calc inner;100;3.55533;3.29273;3.65491
817;calc wait;100;0.215904;0.0559824;0.560819
817;calc bound;100;0.0694829;0.0343564;0.137276
817;calc iter;100;3.84452;3.66175;3.98533
817;total;1;414.37;414.37;414.37
721;calc total;1;384.717;384.717;384.717
721;calc update async;100;0.00017085;2.2799e-05;0.0133186
721;calc inner;100;3.50509;3.23042;3.65975
721;calc wait;100;0.266293;0.0966948;0.534175
721;calc bound;100;0.0665222;0.0345587;0.115993
721;calc iter;100;3.84486;3.75599;3.9445
721;total;1;414.157;414.157;414.157
818;calc total;1;384.713;384.713;384.713
818;calc update async;100;6.64887e-05;1.984e-05;0.00225177
818;calc inner;100;3.5512;3.32347;3.66069
818;calc wait;100;0.20093;0.0461886;0.601161
818;calc bound;100;0.0869074;0.0348255;0.142402
818;calc iter;100;3.84483;3.70963;4.00587
818;total;1;414.314;414.314;414.314
819;calc total;1;384.707;384.707;384.707
819;calc update async;100;0.000501335;2.511e-05;0.0459782
819;calc inner;100;3.56802;3.41065;3.66534
819;calc wait;100;0.191755;0.0883016;0.487778
819;calc bound;100;0.0784941;0.0348426;0.131445
819;calc iter;100;3.84447;3.72756;3.97579
819;total;1;414.719;414.719;414.719
722;calc total;1;384.717;384.717;384.717
722;calc update async;100;0.000176301;2.179e-05;0.0132957
722;calc inner;100;3.49089;3.15987;3.64704
722;calc wait;100;0.266766;0.0717007;0.545922
722;calc bound;100;0.0832256;0.030181;0.138806
722;calc iter;100;3.84599;3.76422;3.96439
722;total;1;414.135;414.135;414.135
820;calc total;1;384.708;384.708;384.708
820;calc update async;100;0.000498511;1.757e-05;0.0459067
820;calc inner;100;3.54999;3.15482;3.67075
820;calc wait;100;0.218893;0.0528388;0.729152
820;calc bound;100;0.0704516;0.0229265;0.133244
820;calc iter;100;3.84395;3.66283;3.96578
820;total;1;414.653;414.653;414.653
723;calc total;1;384.717;384.717;384.717
723;calc update async;100;0.00017674;2.461e-05;0.0133266
723;calc inner;100;3.51637;3.22302;3.65701
723;calc wait;100;0.242675;0.0831787;0.498917
723;calc bound;100;0.0784019;0.0493456;0.128232
723;calc iter;100;3.84507;3.76222;3.93205
723;total;1;414.417;414.417;414.417
724;calc total;1;384.717;384.717;384.717
724;calc update async;100;0.000172809;1.298e-05;0.013535
724;calc inner;100;3.48761;2.91774;3.72237
724;calc wait;100;0.292579;0.0574751;0.984589
724;calc bound;100;0.0581508;0.0309865;0.121727
724;calc iter;100;3.84427;3.66156;4.01146
724;total;1;414.606;414.606;414.606
821;calc total;1;384.707;384.707;384.707
821;calc update async;100;0.000498374;2.124e-05;0.0459234
821;calc inner;100;3.55379;3.14607;3.67086
821;calc wait;100;0.223616;0.0806423;0.687663
821;calc bound;100;0.0627028;0.0213212;0.131898
821;calc iter;100;3.8446;3.6814;4.01282
821;total;1;414.694;414.694;414.694
725;calc total;1;384.717;384.717;384.717
725;calc update async;100;0.000171778;1.672e-05;0.013522
725;calc inner;100;3.50562;3.09185;3.6936
725;calc wait;100;0.269494;0.0488971;0.73194
725;calc bound;100;0.0620886;0.0260636;0.122271
725;calc iter;100;3.84491;3.70865;3.96601
725;total;1;414.7;414.7;414.7
822;calc total;1;384.707;384.707;384.707
822;calc update async;100;0.000507231;2.752e-05;0.0460035
822;calc inner;100;3.55942;3.3977;3.65528
822;calc wait;100;0.199804;0.0434271;0.388981
822;calc bound;100;0.0811831;0.0212315;0.134505
822;calc iter;100;3.84509;3.76627;3.94693
822;total;1;414.656;414.656;414.656
726;calc total;1;384.714;384.714;384.714
726;calc update async;100;0.00061243;2.237e-05;0.0566955
726;calc inner;100;3.50142;3.20676;3.6671
726;calc wait;100;0.255406;0.0898499;0.531817
726;calc bound;100;0.0821995;0.0436031;0.118994
726;calc iter;100;3.84539;3.7592;3.97179
726;total;1;414.696;414.696;414.696
727;calc total;1;384.717;384.717;384.717
727;calc update async;100;0.000180257;2.73e-05;0.0138216
727;calc inner;100;3.52063;3.27364;3.66907
727;calc wait;100;0.236268;0.0681374;0.498739
727;calc bound;100;0.076474;0.0420653;0.117012
727;calc iter;100;3.84454;3.74245;4.01816
727;total;1;414.398;414.398;414.398
823;calc total;1;384.707;384.707;384.707
823;calc update async;100;0.000505019;2.6009e-05;0.0460617
823;calc inner;100;3.57381;3.41614;3.67352
823;calc wait;100;0.187848;0.082181;0.351303
823;calc bound;100;0.078187;0.0385456;0.120388
823;calc iter;100;3.84471;3.73738;3.93515
823;total;1;414.648;414.648;414.648
728;calc total;1;384.717;384.717;384.717
728;calc update async;100;0.000177042;1.989e-05;0.0135331
728;calc inner;100;3.42682;1.85229;3.67293
728;calc wait;100;0.345746;0.0769418;2.1851
728;calc bound;100;0.0719819;0.0230301;0.156452
728;calc iter;100;3.84606;3.57061;4.09673
728;total;1;414.593;414.593;414.593
824;calc total;1;384.713;384.713;384.713
824;calc update async;100;6.51674e-05;2.4179e-05;0.00253068
824;calc inner;100;3.56393;3.12998;3.68357
824;calc wait;100;0.208543;0.0645428;0.702993
824;calc bound;100;0.0694595;0.0306794;0.11724
824;calc iter;100;3.84331;3.67339;3.96458
824;total;1;414.714;414.714;414.714
729;calc total;1;384.714;384.714;384.714
729;calc update async;100;0.000606019;2.072e-05;0.056464
729;calc inner;100;3.49352;2.79012;3.71186
729;calc wait;100;0.277695;0.0447329;1.18707
729;calc bound;100;0.0686619;0.0333519;0.119959
729;calc iter;100;3.84623;3.65341;4.02126
729;total;1;414.194;414.194;414.194
825;calc total;1;384.713;384.713;384.713
825;calc update async;100;6.34644e-05;1.91e-05;0.00226042
825;calc inner;100;3.51681;2.84136;3.68042
825;calc wait;100;0.252977;0.0599883;1.06216
825;calc bound;100;0.0687479;0.0210936;0.118216
825;calc iter;100;3.84329;3.73578;3.95537
825;total;1;414.706;414.706;414.706
826;calc total;1;384.713;384.713;384.713
826;calc update async;100;6.53496e-05;1.7979e-05;0.00226706
826;calc inner;100;3.55484;2.76817;3.69101
826;calc wait;100;0.21108;0.0763275;1.11899
826;calc bound;100;0.0771955;0.0211904;0.1098
826;calc iter;100;3.84395;3.73549;3.99184
826;total;1;414.656;414.656;414.656
730;calc total;1;384.713;384.713;384.713
730;calc update async;100;0.000616576;2.665e-05;0.0565041
730;calc inner;100;3.51253;2.91439;3.72933
730;calc wait;100;0.247967;0.0510841;0.858603
730;calc bound;100;0.0841336;0.0215482;0.151418
730;calc iter;100;3.84645;3.66335;3.98214
730;total;1;414.051;414.051;414.051
827;calc total;1;384.707;384.707;384.707
827;calc update async;100;0.000507331;2.9399e-05;0.0463584
827;calc inner;100;3.57567;3.31053;3.69952
827;calc wait;100;0.188241;0.0738937;0.553111
827;calc bound;100;0.0784941;0.0439822;0.116267
827;calc iter;100;3.84407;3.7077;4.0134
827;total;1;414.621;414.621;414.621
731;calc total;1;384.717;384.717;384.717
731;calc update async;100;0.00018442;2.688e-05;0.0136275
731;calc inner;100;3.51047;2.93772;3.70235
731;calc wait;100;0.247066;0.0629641;0.834405
731;calc bound;100;0.0860826;0.0539703;0.127883
731;calc iter;100;3.84623;3.7275;4.00968
731;total;1;414.342;414.342;414.342
732;calc total;1;384.713;384.713;384.713
732;calc update async;100;0.000579359;2.023e-05;0.0535285
732;calc inner;100;3.46966;2.27212;3.67529
732;calc wait;100;0.298273;0.0615883;1.76987
732;calc bound;100;0.0721653;0.0231178;0.126627
732;calc iter;100;3.84598;3.40908;4.11003
732;total;1;414.104;414.104;414.104
828;calc total;1;384.712;384.712;384.712
828;calc update async;100;6.58852e-05;2.633e-05;0.0024194
828;calc inner;100;3.58311;3.31614;3.67419
828;calc wait;100;0.185044;0.0678418;0.640214
828;calc bound;100;0.0743544;0.0244233;0.113349
828;calc iter;100;3.8448;3.75517;4.01763
828;total;1;414.649;414.649;414.649
733;calc total;1;384.713;384.713;384.713
733;calc update async;100;0.000575173;2.14e-05;0.0535253
733;calc inner;100;3.49889;2.77655;3.67442
733;calc wait;100;0.270782;0.0653173;1.07424
733;calc bound;100;0.0684195;0.0314503;0.132081
733;calc iter;100;3.84608;3.68328;4.00846
733;total;1;414.525;414.525;414.525
829;calc total;1;384.706;384.706;384.706
829;calc update async;100;0.000495265;2.6279e-05;0.0454453
829;calc inner;100;3.59639;3.41455;3.6752
829;calc wait;100;0.171059;0.0808989;0.466163
829;calc bound;100;0.0703761;0.0336712;0.111951
829;calc iter;100;3.84406;3.71236;3.96695
829;total;1;414.361;414.361;414.361
734;calc total;1;384.713;384.713;384.713
734;calc update async;100;0.000585775;2.242e-05;0.0535611
734;calc inner;100;3.51374;3.02476;3.67565
734;calc wait;100;0.24906;0.0453029;0.775109
734;calc bound;100;0.0816298;0.0236904;0.179143
734;calc iter;100;3.84631;3.60184;4.01803
734;total;1;414.163;414.163;414.163
830;calc total;1;384.706;384.706;384.706
830;calc update async;100;0.000307752;3.229e-05;0.0263303
830;calc inner;100;3.59111;3.39123;3.68661
830;calc wait;100;0.170277;0.0850109;0.363816
830;calc bound;100;0.0816244;0.0438431;0.116402
830;calc iter;100;3.84443;3.69834;3.94493
830;total;1;414.648;414.648;414.648
735;calc total;1;384.713;384.713;384.713
735;calc update async;100;0.000583991;3.02e-05;0.0534466
735;calc inner;100;3.52836;3.03017;3.68097
735;calc wait;100;0.232685;0.0636868;0.767251
735;calc bound;100;0.0777263;0.0341824;0.131271
735;calc iter;100;3.84615;3.61211;3.99449
735;total;1;414.455;414.455;414.455
831;calc total;1;384.706;384.706;384.706
831;calc update async;100;0.00049949;2.871e-05;0.0453811
831;calc inner;100;3.59352;3.44227;3.68297
831;calc wait;100;0.167891;0.0741111;0.342231
831;calc bound;100;0.0811083;0.0259264;0.113731
831;calc iter;100;3.84469;3.73576;3.96303
831;total;1;414.645;414.645;414.645
736;calc total;1;384.713;384.713;384.713
736;calc update async;100;0.000563069;1.898e-05;0.0527919
736;calc inner;100;3.48697;2.70064;3.66
736;calc wait;100;0.292604;0.0641688;1.29944
736;calc bound;100;0.0595482;0.0218997;0.127507
736;calc iter;100;3.84395;3.65845;4.04562
736;total;1;414.065;414.065;414.065
737;calc total;1;384.713;384.713;384.713
737;calc update async;100;0.000567776;2.045e-05;0.052792
737;calc inner;100;3.53929;3.23497;3.66885
737;calc wait;100;0.234536;0.0609162;0.598856
737;calc bound;100;0.0676036;0.0251532;0.107876
737;calc iter;100;3.8443;3.72456;4.00758
737;total;1;414.44;414.44;414.44
738;calc total;1;384.713;384.713;384.713
738;calc update async;100;0.000571308;2.877e-05;0.0528796
738;calc inner;100;3.50024;3.11981;3.64908
738;calc wait;100;0.242341;0.0944316;0.623696
738;calc bound;100;0.0983433;0.0212444;0.12785
738;calc iter;100;3.84542;3.78052;3.97027
738;total;1;414.083;414.083;414.083
832;calc total;1;384.712;384.712;384.712
832;calc update async;100;0.000198119;1.568e-05;0.0166498
832;calc inner;100;3.38583;2.12338;3.62066
832;calc wait;100;0.399638;0.067295;1.96442
832;calc bound;100;0.0513147;0.0210781;0.0947277
832;calc iter;100;3.84224;3.62266;4.11654
832;total;1;414.556;414.556;414.556
739;calc total;1;384.713;384.713;384.713
739;calc update async;100;0.000579042;2.967e-05;0.0532236
739;calc inner;100;3.53679;3.21331;3.67113
739;calc wait;100;0.220928;0.0730193;0.581613
739;calc bound;100;0.0825898;0.0214923;0.1343
739;calc iter;100;3.84459;3.75902;3.96353
739;total;1;414.446;414.446;414.446
833;calc total;1;384.712;384.712;384.712
833;calc update async;100;0.000204885;1.904e-05;0.0166305
833;calc inner;100;3.48707;2.98006;3.62602
833;calc wait;100;0.290767;0.0976017;0.891329
833;calc bound;100;0.0594002;0.0211908;0.105931
833;calc iter;100;3.84297;3.72632;3.99271
833;total;1;414.528;414.528;414.528
740;calc total;1;384.713;384.713;384.713
740;calc update async;100;0.00056923;1.898e-05;0.0537844
740;calc inner;100;3.446;2.65533;3.65534
740;calc wait;100;0.34602;0.0508015;1.29039
740;calc bound;100;0.0488019;0.0225175;0.094602
740;calc iter;100;3.84385;3.69902;4.0328
740;total;1;414.093;414.093;414.093
834;calc total;1;384.712;384.712;384.712
834;calc update async;100;0.000212894;1.6799e-05;0.0165882
834;calc inner;100;3.48312;3.00881;3.63762
834;calc wait;100;0.275313;0.117676;0.878585
834;calc bound;100;0.0805922;0.0239372;0.110448
834;calc iter;100;3.8439;3.68757;3.99293
834;total;1;414.519;414.519;414.519
741;calc total;1;384.713;384.713;384.713
741;calc update async;100;0.000582303;2.376e-05;0.0537725
741;calc inner;100;3.52171;3.20914;3.6584
741;calc wait;100;0.248478;0.0833036;0.559342
741;calc bound;100;0.0713866;0.0251901;0.123095
741;calc iter;100;3.84434;3.73271;4.00282
741;total;1;414.532;414.532;414.532
835;calc total;1;384.712;384.712;384.712
835;calc update async;100;0.00020965;2.4049e-05;0.0166006
835;calc inner;100;3.50216;3.03576;3.62511
835;calc wait;100;0.262371;0.102235;0.906967
835;calc bound;100;0.0742371;0.0334485;0.112436
835;calc iter;100;3.84326;3.69052;4.01062
835;total;1;414.526;414.526;414.526
742;calc total;1;384.713;384.713;384.713
742;calc update async;100;0.00058067;3.133e-05;0.0537501
742;calc inner;100;3.48326;3.14807;3.63843
742;calc wait;100;0.258433;0.0720982;0.562618
742;calc bound;100;0.0986987;0.0212765;0.137028
742;calc iter;100;3.84491;3.73379;3.9488
742;total;1;414.718;414.718;414.718
836;calc total;1;384.712;384.712;384.712
836;calc update async;100;0.000253713;1.346e-05;0.0219002
836;calc inner;100;3.43515;2.67586;3.63822
836;calc wait;100;0.349773;0.0589426;1.31645
836;calc bound;100;0.0532357;0.0214587;0.115054
836;calc iter;100;3.84394;3.70795;4.06192
836;total;1;414.236;414.236;414.236
743;calc total;1;384.713;384.713;384.713
743;calc update async;100;0.000580667;2.997e-05;0.0538505
743;calc inner;100;3.52724;3.22783;3.6588
743;calc wait;100;0.233152;0.0781699;0.536529
743;calc bound;100;0.0794783;0.0251133;0.124488
743;calc iter;100;3.84431;3.74268;3.93988
743;total;1;414.503;414.503;414.503
837;calc total;1;384.712;384.712;384.712
837;calc update async;100;0.000256308;1.729e-05;0.0218972
837;calc inner;100;3.48849;2.85104;3.63642
837;calc wait;100;0.290194;0.0424264;1.08779
837;calc bound;100;0.06003;0.022725;0.1154
837;calc iter;100;3.84357;3.71652;3.98563
837;total;1;414.565;414.565;414.565
744;calc total;1;384.713;384.713;384.713
744;calc update async;100;0.00059739;2.663e-05;0.0554321
744;calc inner;100;3.54692;3.011;3.67143
744;calc wait;100;0.21314;0.06386;0.799584
744;calc bound;100;0.0766622;0.0370017;0.127004
744;calc iter;100;3.83987;3.63542;4.06303
744;total;1;414.694;414.694;414.694
838;calc total;1;384.712;384.712;384.712
838;calc update async;100;0.000261565;2.295e-05;0.0218741
838;calc inner;100;3.5009;3.25057;3.65109
838;calc wait;100;0.259725;0.100052;0.541777
838;calc bound;100;0.079002;0.0389152;0.110269
838;calc iter;100;3.84407;3.73603;3.97318
838;total;1;414.543;414.543;414.543
745;calc total;1;384.713;384.713;384.713
745;calc update async;100;0.00060596;2.88e-05;0.0560259
745;calc inner;100;3.55921;3.02271;3.67431
745;calc wait;100;0.194396;0.0699816;0.653352
745;calc bound;100;0.07675;0.0396286;0.113574
745;calc iter;100;3.83949;3.67441;4.01542
745;total;1;414.448;414.448;414.448
839;calc total;1;384.712;384.712;384.712
839;calc update async;100;0.00026254;2.652e-05;0.0218747
839;calc inner;100;3.51772;3.27272;3.64926
839;calc wait;100;0.249082;0.108661;0.578899
839;calc bound;100;0.072389;0.0329172;0.115175
839;calc iter;100;3.84387;3.71025;3.98815
839;total;1;414.546;414.546;414.546
746;calc total;1;384.713;384.713;384.713
746;calc update async;100;0.000608135;3.445e-05;0.055903
746;calc inner;100;3.54266;2.99735;3.67252
746;calc wait;100;0.209976;0.0643201;0.649082
746;calc bound;100;0.0867369;0.0240018;0.116071
746;calc iter;100;3.84018;3.59762;4.06643
746;total;1;414.609;414.609;414.609
840;calc total;1;384.712;384.712;384.712
840;calc update async;100;8.77516e-05;1.837e-05;0.00508051
840;calc inner;100;3.51232;2.80742;3.67106
840;calc wait;100;0.274577;0.0790109;1.09504
840;calc bound;100;0.0568472;0.0227702;0.105782
840;calc iter;100;3.8441;3.61761;4.09962
840;total;1;414.55;414.55;414.55
747;calc total;1;384.713;384.713;384.713
747;calc update async;100;0.000603044;1.883e-05;0.0559912
747;calc inner;100;3.53563;2.06082;3.68029
747;calc wait;100;0.227348;0.0559541;1.97157
747;calc bound;100;0.0726162;0.0313345;0.134427
747;calc iter;100;3.84004;3.58493;4.07444
747;total;1;414.177;414.177;414.177
748;calc total;1;384.713;384.713;384.713
748;calc update async;100;0.000604267;2.155e-05;0.0561845
748;calc inner;100;3.4318;1.53446;3.67197
748;calc wait;100;0.324914;0.0501279;2.52197
748;calc bound;100;0.0755265;0.0314158;0.107535
748;calc iter;100;3.83854;3.49326;4.12952
748;total;1;414.647;414.647;414.647
841;calc total;1;384.71;384.71;384.71
841;calc update async;100;0.000388065;1.787e-05;0.0347257
841;calc inner;100;3.55348;3.29143;3.65877
841;calc wait;100;0.226498;0.0886704;0.486078
841;calc bound;100;0.0629644;0.0342443;0.106854
841;calc iter;100;3.84427;3.74897;3.96955
841;total;1;414.555;414.555;414.555
749;calc total;1;384.713;384.713;384.713
749;calc update async;100;0.000601562;1.705e-05;0.0561382
749;calc inner;100;3.51355;2.61307;3.66745
749;calc wait;100;0.244814;0.0742386;1.26878
749;calc bound;100;0.0691498;0.0210461;0.0998668
749;calc iter;100;3.83903;3.7198;3.93851
749;total;1;414.739;414.739;414.739
842;calc total;1;384.71;384.71;384.71
842;calc update async;100;0.000392414;2.736e-05;0.0346706
842;calc inner;100;3.53764;3.29938;3.66968
842;calc wait;100;0.223533;0.0428815;0.426807
842;calc bound;100;0.083295;0.0212237;0.118097
842;calc iter;100;3.84489;3.71608;3.93745
842;total;1;414.527;414.527;414.527
843;calc total;1;384.71;384.71;384.71
843;calc update async;100;0.000393024;2.939e-05;0.0347287
843;calc inner;100;3.56704;3.33788;3.6752
843;calc wait;100;0.201947;0.0801852;0.434815
843;calc bound;100;0.0748892;0.0317009;0.107845
843;calc iter;100;3.84428;3.73915;4.01204
843;total;1;414.554;414.554;414.554
750;calc total;1;384.713;384.713;384.713
750;calc update async;100;0.000611928;3.265e-05;0.0560548
750;calc inner;100;3.5171;2.74579;3.67321
750;calc wait;100;0.231649;0.0958234;1.04539
750;calc bound;100;0.0899554;0.0504438;0.126517
750;calc iter;100;3.83986;3.66725;3.964
750;total;1;414.6;414.6;414.6
751;calc total;1;384.713;384.713;384.713
751;calc update async;100;0.000603496;3.0269e-05;0.0560696
751;calc inner;100;3.54176;2.75602;3.67664
751;calc wait;100;0.221632;0.0652932;1.02786
751;calc bound;100;0.0725399;0.0389449;0.107887
751;calc iter;100;3.83914;3.71588;3.96448
751;total;1;414.457;414.457;414.457
844;calc total;1;384.71;384.71;384.71
844;calc update async;100;0.000385816;1.71e-05;0.0346477
844;calc inner;100;3.52209;3.04221;3.68725
844;calc wait;100;0.268548;0.0580813;0.843566
844;calc bound;100;0.0524945;0.0214477;0.087911
844;calc iter;100;3.84405;3.7117;4.02111
844;total;1;414.538;414.538;414.538
752;calc total;1;384.713;384.713;384.713
752;calc update async;100;0.000567984;1.84e-05;0.0534219
752;calc inner;100;3.46971;2.66408;3.62929
752;calc wait;100;0.302781;0.0664036;1.26569
752;calc bound;100;0.0584496;0.0235898;0.106061
752;calc iter;100;3.83557;3.61155;3.97891
752;total;1;414.573;414.573;414.573
845;calc total;1;384.709;384.709;384.709
845;calc update async;100;0.000383424;1.58e-05;0.0346368
845;calc inner;100;3.53336;3.04743;3.68527
845;calc wait;100;0.250411;0.0640114;0.799273
845;calc bound;100;0.0593182;0.0212713;0.107272
845;calc iter;100;3.84423;3.6448;4.05044
845;total;1;414.539;414.539;414.539
753;calc total;1;384.713;384.713;384.713
753;calc update async;100;0.000575938;1.9049e-05;0.0533908
753;calc inner;100;3.50823;3.25293;3.62294
753;calc wait;100;0.261239;0.089814;0.575366
753;calc bound;100;0.0629556;0.0221796;0.115473
753;calc iter;100;3.83829;3.7214;3.98926
753;total;1;414.491;414.491;414.491
846;calc total;1;384.709;384.709;384.709
846;calc update async;100;0.000391862;2.4939e-05;0.0345899
846;calc inner;100;3.55032;3.31499;3.69497
846;calc wait;100;0.21307;0.0864763;0.518862
846;calc bound;100;0.0805699;0.0210947;0.123559
846;calc iter;100;3.84449;3.73391;4.01232
846;total;1;414.536;414.536;414.536
754;calc total;1;384.713;384.713;384.713
754;calc update async;100;0.00057724;2.881e-05;0.053382
754;calc inner;100;3.50233;3.23761;3.62489
754;calc wait;100;0.254022;0.0880536;0.550074
754;calc bound;100;0.0778639;0.0250145;0.109918
754;calc iter;100;3.8386;3.71129;3.97872
754;total;1;414.695;414.695;414.695
847;calc total;1;384.709;384.709;384.709
847;calc update async;100;0.000391939;2.8129e-05;0.034588
847;calc inner;100;3.56513;3.38456;3.69432
847;calc wait;100;0.201509;0.0774016;0.35445
847;calc bound;100;0.0768426;0.0385308;0.129865
847;calc iter;100;3.84425;3.73901;3.9568
847;total;1;414.32;414.32;414.32
755;calc total;1;384.713;384.713;384.713
755;calc update async;100;0.000583665;1.9409e-05;0.0538858
755;calc inner;100;3.51185;2.87194;3.63609
755;calc wait;100;0.25257;0.0852082;1.08401
755;calc bound;100;0.069428;0.0214388;0.123193
755;calc iter;100;3.83781;3.67524;4.00829
755;total;1;414.457;414.457;414.457
756;calc total;1;384.713;384.713;384.713
756;calc update async;100;0.000586844;1.836e-05;0.055061
756;calc inner;100;3.39014;2.33049;3.62723
756;calc wait;100;0.394629;0.0894499;1.66188
756;calc bound;100;0.0504353;0.0210662;0.0967054
756;calc iter;100;3.83729;3.62778;4.13734
756;total;1;414.62;414.62;414.62
757;calc total;1;384.713;384.713;384.713
757;calc update async;100;0.000593671;1.8269e-05;0.0556226
757;calc inner;100;3.42488;2.24926;3.63106
757;calc wait;100;0.353803;0.0774232;1.67067
757;calc bound;100;0.0551846;0.0215382;0.11712
757;calc iter;100;3.83867;3.56434;4.20423
757;total;1;414.366;414.366;414.366
848;calc total;1;384.709;384.709;384.709
848;calc update async;100;0.000426797;1.79e-05;0.0391942
848;calc inner;100;3.16473;1.04113;3.62669
848;calc wait;100;0.614245;0.056032;3.15788
848;calc bound;100;0.0624225;0.0211397;0.138656
848;calc iter;100;3.84373;3.35654;4.32981
848;total;1;414.449;414.449;414.449
758;calc total;1;384.713;384.713;384.713
758;calc update async;100;0.000593782;2.154e-05;0.0549819
758;calc inner;100;3.463;3.00341;3.63566
758;calc wait;100;0.295187;0.087722;0.869922
758;calc bound;100;0.0763457;0.0211067;0.109518
758;calc iter;100;3.83902;3.6815;3.99245
758;total;1;414.53;414.53;414.53
849;calc total;1;384.709;384.709;384.709
849;calc update async;100;0.000430923;2.366e-05;0.0392003
849;calc inner;100;3.3509;2.68529;3.63801
849;calc wait;100;0.428872;0.0777907;1.25303
849;calc bound;100;0.0599647;0.0289926;0.136342
849;calc iter;100;3.84336;3.7027;4.00107
849;total;1;414.435;414.435;414.435
850;calc total;1;384.709;384.709;384.709
850;calc update async;100;0.000440008;2.987e-05;0.039202
850;calc inner;100;3.35515;2.71702;3.64403
850;calc wait;100;0.40459;0.0972874;1.14018
850;calc bound;100;0.081167;0.0237115;0.118116
850;calc iter;100;3.84363;3.66957;3.98303
850;total;1;414.434;414.434;414.434
759;calc total;1;384.713;384.713;384.713
759;calc update async;100;0.000604176;2.417e-05;0.0559238
759;calc inner;100;3.49081;3.00507;3.64707
759;calc wait;100;0.272169;0.0873963;0.84041
759;calc bound;100;0.0696497;0.0252679;0.114358
759;calc iter;100;3.83862;3.58906;4.02874
759;total;1;414.452;414.452;414.452
851;calc total;1;384.709;384.709;384.709
851;calc update async;100;0.000435677;3.1629e-05;0.0391979
851;calc inner;100;3.36245;2.73591;3.64078
851;calc wait;100;0.401029;0.114977;1.12486
851;calc bound;100;0.0767971;0.0323405;0.141706
851;calc iter;100;3.84349;3.68096;3.97493
851;total;1;414.456;414.456;414.456
760;calc total;1;384.713;384.713;384.713
760;calc update async;100;0.0005775;2.585e-05;0.0534957
760;calc inner;100;3.52926;3.08198;3.66662
760;calc wait;100;0.243697;0.081618;0.839098
760;calc bound;100;0.0658515;0.0211249;0.100103
760;calc iter;100;3.8394;3.64483;3.99707
760;total;1;414.691;414.691;414.691
852;calc total;1;384.709;384.709;384.709
852;calc update async;100;0.000434254;1.743e-05;0.0393849
852;calc inner;100;3.20084;0.647386;3.64392
852;calc wait;100;0.583814;0.0496423;3.68817
852;calc bound;100;0.0553493;0.0211938;0.138968
852;calc iter;100;3.84307;3.1963;4.39125
852;total;1;414.349;414.349;414.349
761;calc total;1;384.713;384.713;384.713
761;calc update async;100;0.000578084;2.563e-05;0.0535217
761;calc inner;100;3.53434;3.12585;3.66808
761;calc wait;100;0.239731;0.0662381;0.655957
761;calc bound;100;0.063582;0.0220163;0.0986492
761;calc iter;100;3.83983;3.64734;4.0147
761;total;1;414.217;414.217;414.217
853;calc total;1;384.709;384.709;384.709
853;calc update async;100;0.000432287;1.892e-05;0.0393929
853;calc inner;100;3.32829;2.48965;3.64835
853;calc wait;100;0.45132;0.0679807;1.67579
853;calc bound;100;0.0603482;0.0220422;0.135241
853;calc iter;100;3.84328;3.67637;4.23524
853;total;1;414.117;414.117;414.117
762;calc total;1;384.713;384.713;384.713
762;calc update async;100;0.000579001;2.304e-05;0.0535647
762;calc inner;100;3.52284;3.17239;3.67533
762;calc wait;100;0.239021;0.0992485;0.596566
762;calc bound;100;0.0783747;0.0211084;0.104607
762;calc iter;100;3.84083;3.67165;3.97974
762;total;1;414.646;414.646;414.646
854;calc total;1;384.709;384.709;384.709
854;calc update async;100;0.000442967;2.1049e-05;0.0393835
854;calc inner;100;3.34683;2.65203;3.66343
854;calc wait;100;0.416464;0.0599362;1.28061
854;calc bound;100;0.0771113;0.0373698;0.140278
854;calc iter;100;3.84359;3.6205;4.03095
854;total;1;414.374;414.374;414.374
763;calc total;1;384.713;384.713;384.713
763;calc update async;100;0.000579578;2.788e-05;0.0536806
763;calc inner;100;3.54655;3.23849;3.669
763;calc wait;100;0.221429;0.078372;0.61305
763;calc bound;100;0.071406;0.0227959;0.099745
763;calc iter;100;3.84016;3.66565;4.05061
763;total;1;414.522;414.522;414.522
855;calc total;1;384.709;384.709;384.709
855;calc update async;100;0.000441228;2.8699e-05;0.0395531
855;calc inner;100;3.37057;2.65488;3.66475
855;calc wait;100;0.396846;0.0875047;1.25268
855;calc bound;100;0.0730859;0.0368574;0.115227
855;calc iter;100;3.84347;3.64796;4.08093
855;total;1;414.114;414.114;414.114
764;calc total;1;384.706;384.706;384.706
764;calc update async;100;0.000578891;1.876e-05;0.0538473
764;calc inner;100;3.47063;1.35602;3.65799
764;calc wait;100;0.302302;0.0723562;2.73126
764;calc bound;100;0.0626216;0.0210431;0.0954734
764;calc iter;100;3.83818;3.4341;4.1117
764;total;1;414.546;414.546;414.546
765;calc total;1;384.706;384.706;384.706
765;calc update async;100;0.000575503;1.833e-05;0.0538436
765;calc inner;100;3.45437;1.75685;3.65481
765;calc wait;100;0.326503;0.0678706;2.33393
765;calc bound;100;0.0576412;0.0239207;0.0930821
765;calc iter;100;3.83961;3.46131;4.16633
765;total;1;414.369;414.369;414.369
766;calc total;1;384.701;384.701;384.701
766;calc update async;100;0.000533695;2.041e-05;0.0493109
766;calc inner;100;3.48068;2.08465;3.66941
766;calc wait;100;0.286837;0.0461678;1.8421
766;calc bound;100;0.0711957;0.0211849;0.103304
766;calc iter;100;3.84005;3.62566;4.05674
766;total;1;414.688;414.688;414.688
856;calc total;1;384.709;384.709;384.709
856;calc update async;100;0.000435859;1.7509e-05;0.0395976
856;calc inner;100;3.2092;0.640594;3.66795
856;calc wait;100;0.571931;0.0584939;3.59345
856;calc bound;100;0.0621462;0.0212003;0.107538
856;calc iter;100;3.84399;3.3256;4.31014
856;total;1;414.435;414.435;414.435
767;calc total;1;384.701;384.701;384.701
767;calc update async;100;0.00053796;3.223e-05;0.0493231
767;calc inner;100;3.51055;2.87885;3.67036
767;calc wait;100;0.253205;0.0671929;0.95291
767;calc bound;100;0.0749578;0.0234063;0.107791
767;calc iter;100;3.83962;3.69441;4.00766
767;total;1;414.243;414.243;414.243
857;calc total;1;384.709;384.709;384.709
857;calc update async;100;0.000436987;2.072e-05;0.039638
857;calc inner;100;3.39414;2.31249;3.67802
857;calc wait;100;0.387568;0.072579;1.45332
857;calc bound;100;0.0605646;0.022;0.10623
857;calc iter;100;3.84445;3.61952;4.05876
857;total;1;414.433;414.433;414.433
858;calc total;1;384.709;384.709;384.709
858;calc update async;100;0.000445099;2.692e-05;0.0395285
858;calc inner;100;3.40321;2.35582;3.67785
858;calc wait;100;0.360603;0.0854461;1.41903
858;calc bound;100;0.0782173;0.0212197;0.125365
858;calc iter;100;3.8451;3.49853;4.21904
858;total;1;414.433;414.433;414.433
859;calc total;1;384.709;384.709;384.709
859;calc update async;100;0.000446389;2.575e-05;0.0398054
859;calc inner;100;3.40381;2.37573;3.66637
859;calc wait;100;0.364767;0.0842947;1.40923
859;calc bound;100;0.0751196;0.0225702;0.104375
859;calc iter;100;3.84466;3.5233;4.20155
859;total;1;414.179;414.179;414.179
860;calc total;1;384.709;384.709;384.709
860;calc update async;100;5.17651e-05;1.819e-05;0.00151689
860;calc inner;100;3.28405;0.910721;3.67588
860;calc wait;100;0.503414;0.0479;3.19291
860;calc bound;100;0.0544846;0.0210107;0.133092
860;calc iter;100;3.844;3.40426;4.25054
860;total;1;414.166;414.166;414.166
861;calc total;1;384.709;384.709;384.709
861;calc update async;100;0.000439968;2.16e-05;0.0399225
861;calc inner;100;3.37724;2.39233;3.68199
861;calc wait;100;0.404683;0.0852873;1.54428
861;calc bound;100;0.0605423;0.0216226;0.146348
861;calc iter;100;3.84427;3.57357;4.06804
861;total;1;414.167;414.167;414.167
862;calc total;1;384.709;384.709;384.709
862;calc update async;100;6.63338e-05;2.9719e-05;0.00134087
862;calc inner;100;3.40781;2.76928;3.70393
862;calc wait;100;0.353384;0.0667848;1.22097
862;calc bound;100;0.0821388;0.0220473;0.129407
862;calc iter;100;3.84473;3.51073;4.13568
862;total;1;414.165;414.165;414.165
863;calc total;1;384.709;384.709;384.709
863;calc update async;100;0.00044645;1.9739e-05;0.0399908
863;calc inner;100;3.42217;2.78925;3.69725
863;calc wait;100;0.346019;0.0875826;1.18676
863;calc bound;100;0.0732844;0.0232403;0.128254
863;calc iter;100;3.8444;3.54716;4.05208
863;total;1;414.407;414.407;414.407
864;calc total;1;384.709;384.709;384.709
864;calc update async;100;0.000386699;1.9729e-05;0.0350021
864;calc inner;100;3.17457;0.492904;3.65641
864;calc wait;100;0.606003;0.054299;3.51482
864;calc bound;100;0.0592246;0.0214298;0.128756
864;calc iter;100;3.84293;3.27806;4.48639
864;total;1;414.236;414.236;414.236
865;calc total;1;384.709;384.709;384.709
865;calc update async;100;0.000387698;2.123e-05;0.0349786
865;calc inner;100;3.38302;2.41982;3.6587
865;calc wait;100;0.393909;0.0898312;1.48221
865;calc bound;100;0.0632343;0.026763;0.12301
865;calc iter;100;3.84257;3.69187;4.04644
865;total;1;414.421;414.421;414.421
866;calc total;1;384.709;384.709;384.709
866;calc update async;100;0.000395237;3.251e-05;0.0349719
866;calc inner;100;3.36768;2.52671;3.63779
866;calc wait;100;0.385177;0.0423592;1.401
866;calc bound;100;0.0874972;0.0222073;0.115347
866;calc iter;100;3.84293;3.66388;4.05455
866;total;1;414.404;414.404;414.404
867;calc total;1;384.709;384.709;384.709
867;calc update async;100;0.000397306;2.5949e-05;0.0350424
867;calc inner;100;3.39013;2.53265;3.67536
867;calc wait;100;0.371403;0.0911099;1.34754
867;calc bound;100;0.0781538;0.0249781;0.129926
867;calc iter;100;3.84267;3.69584;4.03491
867;total;1;414.406;414.406;414.406
868;calc total;1;384.709;384.709;384.709
868;calc update async;100;0.000384754;2.089e-05;0.0351308
868;calc inner;100;3.13349;0.505406;3.66393
868;calc wait;100;0.654907;0.0607824;4.06732
868;calc bound;100;0.0519912;0.0230375;0.144155
868;calc iter;100;3.84231;3.17976;4.59952
868;total;1;414.37;414.37;414.37
869;calc total;1;384.709;384.709;384.709
869;calc update async;100;0.000391941;2.2319e-05;0.035126
869;calc inner;100;3.33928;2.30876;3.67416
869;calc wait;100;0.434964;0.0964915;1.72971
869;calc bound;100;0.0651594;0.0211304;0.137463
869;calc iter;100;3.84216;3.58024;4.06648
869;total;1;414.383;414.383;414.383
870;calc total;1;384.706;384.706;384.706
870;calc update async;100;0.000412869;2.879e-05;0.0366157
870;calc inner;100;3.35907;2.42878;3.65816
870;calc wait;100;0.398918;0.0817783;1.58399
870;calc bound;100;0.0820042;0.0269696;0.141892
870;calc iter;100;3.84285;3.62846;4.06889
870;total;1;414.316;414.316;414.316
871;calc total;1;384.706;384.706;384.706
871;calc update async;100;0.000410064;2.185e-05;0.0367372
871;calc inner;100;3.36507;2.42553;3.65181
871;calc wait;100;0.395111;0.0678602;1.57897
871;calc bound;100;0.0795982;0.0233598;0.142485
871;calc iter;100;3.8423;3.63258;4.06905
871;total;1;414.347;414.347;414.347
872;calc total;1;384.709;384.709;384.709
872;calc update async;100;0.000390119;1.8439e-05;0.0351986
872;calc inner;100;3.44307;1.93039;3.68683
872;calc wait;100;0.319678;0.0340412;2.2905
872;calc bound;100;0.0660597;0.0211566;0.110584
872;calc iter;100;3.83294;3.36951;4.28624
872;total;1;414.376;414.376;414.376
873;calc total;1;384.706;384.706;384.706
873;calc update async;100;0.000415233;2.778e-05;0.0368625
873;calc inner;100;3.47934;2.6298;3.68784
873;calc wait;100;0.275339;0.0385384;1.20302
873;calc bound;100;0.0721591;0.0210411;0.102294
873;calc iter;100;3.83314;3.54042;4.06262
873;total;1;414.372;414.372;414.372
874;calc total;1;384.709;384.709;384.709
874;calc update async;100;0.00040212;2.1139e-05;0.0351632
874;calc inner;100;3.46393;2.6155;3.69562
874;calc wait;100;0.284181;0.0848411;1.20807
874;calc bound;100;0.0850694;0.0211349;0.106428
874;calc iter;100;3.83374;3.56654;4.01484
874;total;1;414.377;414.377;414.377
875;calc total;1;384.706;384.706;384.706
875;calc update async;100;0.00041178;1.839e-05;0.0367979
875;calc inner;100;3.44637;1.84653;3.6958
875;calc wait;100;0.315658;0.0651112;2.26749
875;calc bound;100;0.0700022;0.0211179;0.0990094
875;calc iter;100;3.83346;3.50043;4.20557
875;total;1;414.373;414.373;414.373
876;calc total;1;384.706;384.706;384.706
876;calc update async;100;0.000307394;1.8839e-05;0.027023
876;calc inner;100;3.3074;0.544557;3.67042
876;calc wait;100;0.451537;0.0554485;3.87585
876;calc bound;100;0.063161;0.0210083;0.108591
876;calc iter;100;3.82742;3.26232;4.62652
876;total;1;414.32;414.32;414.32
877;calc total;1;384.706;384.706;384.706
877;calc update async;100;0.000408221;1.966e-05;0.0368553
877;calc inner;100;3.40934;2.11006;3.67798
877;calc wait;100;0.351109;0.0616941;1.90339
877;calc bound;100;0.0643371;0.0212162;0.0954665
877;calc iter;100;3.82852;3.19933;4.24851
877;total;1;414.32;414.32;414.32
878;calc total;1;384.706;384.706;384.706
878;calc update async;100;0.00031686;3.0649e-05;0.0270323
878;calc inner;100;3.43967;2.25283;3.67112
878;calc wait;100;0.30707;0.0736944;1.89869
878;calc bound;100;0.0796986;0.0338419;0.103119
878;calc iter;100;3.82896;3.15457;4.26694
878;total;1;414.321;414.321;414.321
879;calc total;1;384.706;384.706;384.706
879;calc update async;100;0.000414566;2.6919e-05;0.0367881
879;calc inner;100;3.45345;2.25262;3.69539
879;calc wait;100;0.30035;0.0613251;1.83709
879;calc bound;100;0.0732973;0.0332873;0.108635
879;calc iter;100;3.82873;3.20761;4.179
879;total;1;414.303;414.303;414.303
880;calc total;1;384.707;384.707;384.707
880;calc update async;100;0.000418393;2.1689e-05;0.0378792
880;calc inner;100;3.44115;0.880431;3.67436
880;calc wait;100;0.324013;0.0799696;3.14142
880;calc bound;100;0.0643736;0.0300518;0.127004
880;calc iter;100;3.83199;3.60872;4.07123
880;total;1;414.253;414.253;414.253
881;calc total;1;384.706;384.706;384.706
881;calc update async;100;0.000496665;2.291e-05;0.0452089
881;calc inner;100;3.50014;2.5314;3.66834
881;calc wait;100;0.263077;0.0941853;1.38196
881;calc bound;100;0.068351;0.02111;0.134605
881;calc iter;100;3.83491;3.59907;3.99921
881;total;1;414.258;414.258;414.258
882;calc total;1;384.707;384.707;384.707
882;calc update async;100;0.000425882;2.374e-05;0.0378614
882;calc inner;100;3.49981;2.54521;3.66708
882;calc wait;100;0.248688;0.0926474;1.36064
882;calc bound;100;0.0836175;0.0217526;0.13048
882;calc iter;100;3.83534;3.61278;3.98843
882;total;1;414.248;414.248;414.248
883;calc total;1;384.706;384.706;384.706
883;calc update async;100;0.000494631;2.5519e-05;0.0451877
883;calc inner;100;3.51893;2.52034;3.6838
883;calc wait;100;0.241983;0.0664976;1.37921
883;calc bound;100;0.071215;0.0221485;0.139273
883;calc iter;100;3.83518;3.58104;4.02517
883;total;1;414.258;414.258;414.258
884;calc total;1;384.706;384.706;384.706
884;calc update async;100;0.000494585;2.024e-05;0.0452123
884;calc inner;100;3.42206;1.28239;3.64934
884;calc wait;100;0.327347;0.0505525;2.84547
884;calc bound;100;0.0758816;0.0328448;0.125412
884;calc iter;100;3.82714;3.13817;4.20745
884;total;1;414.299;414.299;414.299
885;calc total;1;384.704;384.704;384.704
885;calc update async;100;0.000480003;2.223e-05;0.0437159
885;calc inner;100;3.47694;2.14694;3.66129
885;calc wait;100;0.294897;0.0696514;1.81748
885;calc bound;100;0.0592603;0.0211809;0.121864
885;calc iter;100;3.83297;3.62805;4.15099
885;total;1;414.292;414.292;414.292
886;calc total;1;384.706;384.706;384.706
886;calc update async;100;0.000496674;2.016e-05;0.0452487
886;calc inner;100;3.48083;2.35828;3.65661
886;calc wait;100;0.266519;0.0860621;1.58195
886;calc bound;100;0.084077;0.021483;0.132668
886;calc iter;100;3.83388;3.54468;4.17552
886;total;1;414.298;414.298;414.298
887;calc total;1;384.704;384.704;384.704
887;calc update async;100;0.000484099;2.399e-05;0.0440339
887;calc inner;100;3.50892;2.53043;3.67112
887;calc wait;100;0.245053;0.0849284;1.4892
887;calc bound;100;0.0770971;0.0220272;0.140035
887;calc iter;100;3.83372;3.56674;4.10937
887;total;1;414.298;414.298;414.298
888;calc total;1;384.706;384.706;384.706
888;calc update async;100;0.000495002;2.3459e-05;0.0454553
888;calc inner;100;3.58996;3.11755;3.67316
888;calc wait;100;0.167038;0.0455748;0.716507
888;calc bound;100;0.0741702;0.0212297;0.106066
888;calc iter;100;3.83568;3.64983;3.95039
888;total;1;414.286;414.286;414.286
889;calc total;1;384.704;384.704;384.704
889;calc update async;100;0.000482295;2.928e-05;0.0439552
889;calc inner;100;3.58699;3.16839;3.67263
889;calc wait;100;0.173647;0.0619551;0.601321
889;calc bound;100;0.0720034;0.0221432;0.100506
889;calc iter;100;3.83698;3.69622;3.96213
889;total;1;414.282;414.282;414.282
890;calc total;1;384.706;384.706;384.706
890;calc update async;100;0.000500152;2.5889e-05;0.0456098
890;calc inner;100;3.58981;3.11601;3.6828
890;calc wait;100;0.162425;0.0481603;0.647241
890;calc bound;100;0.0818331;0.0251024;0.114194
890;calc iter;100;3.83732;3.65098;3.99617
890;total;1;414.285;414.285;414.285
891;calc total;1;384.704;384.704;384.704
891;calc update async;100;0.000484867;2.9989e-05;0.0441435
891;calc inner;100;3.60106;3.15424;3.68168
891;calc wait;100;0.152359;0.0516166;0.606994
891;calc bound;100;0.0747229;0.0228573;0.106959
891;calc iter;100;3.83694;3.66199;3.96839
891;total;1;414.282;414.282;414.282
892;calc total;1;384.704;384.704;384.704
892;calc update async;100;0.000494336;2.437e-05;0.0452934
892;calc inner;100;3.55982;2.27856;3.66686
892;calc wait;100;0.203264;0.0592974;1.69086
892;calc bound;100;0.0703745;0.0211158;0.103294
892;calc iter;100;3.83658;3.58623;4.03505
892;total;1;414.239;414.239;414.239
893;calc total;1;384.704;384.704;384.704
893;calc update async;100;0.000493645;2.747e-05;0.0451994
893;calc inner;100;3.58429;3.07746;3.66519
893;calc wait;100;0.176704;0.0590411;0.70378
893;calc bound;100;0.0672196;0.0248849;0.0965545
893;calc iter;100;3.83728;3.71224;3.93651
893;total;1;414.229;414.229;414.229
894;calc total;1;384.704;384.704;384.704
894;calc update async;100;0.000494125;2.63e-05;0.0452077
894;calc inner;100;3.58085;3.02438;3.68507
894;calc wait;100;0.172787;0.0545551;0.688494
894;calc bound;100;0.0819126;0.0215739;0.105816
894;calc iter;100;3.8375;3.70712;3.99299
894;total;1;414.24;414.24;414.24
895;calc total;1;384.704;384.704;384.704
895;calc update async;100;0.000494993;2.52e-05;0.0452708
895;calc inner;100;3.59336;3.0788;3.69033
895;calc wait;100;0.167474;0.0428561;0.692916
895;calc bound;100;0.0726335;0.0243749;0.103188
895;calc iter;100;3.83737;3.7267;3.98233
895;total;1;414.24;414.24;414.24
896;calc total;1;384.74;384.74;384.74
896;calc update async;100;7.2268e-05;2.1169e-05;0.00320148
896;calc inner;100;3.55712;2.98224;3.69026
896;calc wait;100;0.205541;0.0437684;0.894524
896;calc bound;100;0.0722411;0.0223749;0.131963
896;calc iter;100;3.8363;3.65305;4.00746
896;total;1;414.727;414.727;414.727
897;calc total;1;384.693;384.693;384.693
897;calc update async;100;7.8326e-05;2.49e-05;0.00325114
897;calc inner;100;3.57526;3.20216;3.65752
897;calc wait;100;0.183481;0.0780544;0.620209
897;calc bound;100;0.0762849;0.0269816;0.124585
897;calc iter;100;3.83637;3.73038;4.05834
897;total;1;414.725;414.725;414.725
898;calc total;1;384.693;384.693;384.693
898;calc update async;100;7.74436e-05;3.007e-05;0.00340024
898;calc inner;100;3.56597;3.34698;3.67424
898;calc wait;100;0.181189;0.0717437;0.443616
898;calc bound;100;0.08797;0.0251606;0.122709
898;calc iter;100;3.83674;3.73484;3.9888
898;total;1;414.725;414.725;414.725
899;calc total;1;384.693;384.693;384.693
899;calc update async;100;7.93409e-05;2.832e-05;0.00331061
899;calc inner;100;3.6069;3.35682;3.70286
899;calc wait;100;0.149218;0.0478641;0.412917
899;calc bound;100;0.0786453;0.036547;0.135842
899;calc iter;100;3.83658;3.69384;3.97588
899;total;1;414.728;414.728;414.728
900;calc total;1;384.693;384.693;384.693
900;calc update async;100;7.62198e-05;1.95e-05;0.00389734
900;calc inner;100;3.5288;3.01426;3.64274
900;calc wait;100;0.244845;0.0376054;0.939947
900;calc bound;100;0.0589255;0.0312554;0.12552
900;calc iter;100;3.83634;3.52119;4.0113
900;total;1;414.734;414.734;414.734
901;calc total;1;384.693;384.693;384.693
901;calc update async;100;8.36821e-05;2.465e-05;0.00385596
901;calc inner;100;3.56952;3.36854;3.63873
901;calc wait;100;0.194734;0.0614136;0.381059
901;calc bound;100;0.0679328;0.0339229;0.122752
901;calc iter;100;3.83549;3.70207;3.97079
901;total;1;414.703;414.703;414.703
902;calc total;1;384.693;384.693;384.693
902;calc update async;100;8.2913e-05;3.675e-05;0.00379161
902;calc inner;100;3.53945;3.31891;3.6276
902;calc wait;100;0.199645;0.107194;0.411384
902;calc bound;100;0.0945534;0.0406205;0.132086
902;calc iter;100;3.83661;3.59352;3.96048
902;total;1;414.74;414.74;414.74
903;calc total;1;384.693;384.693;384.693
903;calc update async;100;9.15665e-05;2.555e-05;0.00458379
903;calc inner;100;3.577;3.37999;3.65017
903;calc wait;100;0.180315;0.0537392;0.437168
903;calc bound;100;0.0760446;0.0359119;0.126095
903;calc iter;100;3.83623;3.67079;3.95309
903;total;1;414.459;414.459;414.459
904;calc total;1;384.693;384.693;384.693
904;calc update async;100;7.67517e-05;2.0829e-05;0.00403947
904;calc inner;100;3.58656;2.9513;3.67803
904;calc wait;100;0.175159;0.0544857;0.958526
904;calc bound;100;0.071275;0.0286165;0.106151
904;calc iter;100;3.83667;3.65746;4.00583
904;total;1;414.381;414.381;414.381
905;calc total;1;384.693;384.693;384.693
905;calc update async;100;8.13949e-05;2.603e-05;0.00400332
905;calc inner;100;3.61558;3.41542;3.68862
905;calc wait;100;0.147574;0.0836157;0.308403
905;calc bound;100;0.0716883;0.0246256;0.0998381
905;calc iter;100;3.83722;3.72947;4.0151
905;total;1;414.388;414.388;414.388
906;calc total;1;384.693;384.693;384.693
906;calc update async;100;8.67833e-05;3.4819e-05;0.00394267
906;calc inner;100;3.59258;3.35131;3.69295
906;calc wait;100;0.159592;0.0852907;0.375106
906;calc bound;100;0.0856117;0.0228289;0.106457
906;calc iter;100;3.83787;3.77052;3.9717
906;total;1;414.389;414.389;414.389
907;calc total;1;384.693;384.693;384.693
907;calc update async;100;8.3973e-05;2.8439e-05;0.00411638
907;calc inner;100;3.6203;3.42295;3.6976
907;calc wait;100;0.143037;0.0656815;0.336072
907;calc bound;100;0.0725345;0.0226209;0.0992924
907;calc iter;100;3.83732;3.76018;3.92791
907;total;1;414.371;414.371;414.371
908;calc total;1;384.693;384.693;384.693
908;calc update async;100;8.14656e-05;2.441e-05;0.0044244
908;calc inner;100;3.58203;3.22026;3.66821
908;calc wait;100;0.182465;0.0586928;0.593132
908;calc bound;100;0.0685711;0.0329019;0.113177
908;calc iter;100;3.83638;3.6643;3.97109
908;total;1;414.424;414.424;414.424
909;calc total;1;384.693;384.693;384.693
909;calc update async;100;8.6703e-05;2.968e-05;0.0044101
909;calc inner;100;3.61596;3.47311;3.68416
909;calc wait;100;0.141071;0.0704763;0.26945
909;calc bound;100;0.0734227;0.0210884;0.107034
909;calc iter;100;3.83754;3.75709;3.90729
909;total;1;414.434;414.434;414.434
910;calc total;1;384.693;384.693;384.693
910;calc update async;100;9.1931e-05;3.7719e-05;0.00432277
910;calc inner;100;3.58661;3.43137;3.66892
910;calc wait;100;0.162587;0.105683;0.284094
910;calc bound;100;0.0885785;0.022802;0.10548
910;calc iter;100;3.83787;3.74798;3.97302
910;total;1;414.736;414.736;414.736
911;calc total;1;384.693;384.693;384.693
911;calc update async;100;8.33568e-05;2.8459e-05;0.00430634
911;calc inner;100;3.62435;3.50017;3.69114
911;calc wait;100;0.1361;0.0663094;0.243234
911;calc bound;100;0.0728896;0.0248783;0.109509
911;calc iter;100;3.83722;3.74979;3.92604
911;total;1;414.737;414.737;414.737
912;calc total;1;384.683;384.683;384.683
912;calc update async;100;5.68524e-05;1.534e-05;0.00245748
912;calc inner;100;3.39005;2.74476;3.67087
912;calc wait;100;0.382021;0.0699356;1.09529
912;calc bound;100;0.0576221;0.0212511;0.155718
912;calc iter;100;3.83407;3.58008;3.98295
912;total;1;414.785;414.785;414.785
913;calc total;1;384.683;384.683;384.683
913;calc update async;100;6.76629e-05;1.832e-05;0.00236587
913;calc inner;100;3.48956;3.17405;3.67029
913;calc wait;100;0.276172;0.0933762;0.63029
913;calc bound;100;0.0630878;0.0245151;0.155016
913;calc iter;100;3.83514;3.69671;3.98002
913;total;1;414.789;414.789;414.789
914;calc total;1;384.683;384.683;384.683
914;calc update async;100;8.64643e-05;2.55e-05;0.00395827
914;calc inner;100;3.48333;3.17364;3.65257
914;calc wait;100;0.265821;0.101925;0.580176
914;calc bound;100;0.0821043;0.0236324;0.158186
914;calc iter;100;3.83558;3.71718;3.93298
914;total;1;414.792;414.792;414.792
915;calc total;1;384.683;384.683;384.683
915;calc update async;100;8.82908e-05;1.9559e-05;0.00409382
915;calc inner;100;3.5006;3.20853;3.67296
915;calc wait;100;0.261754;0.0697526;0.601984
915;calc bound;100;0.0683907;0.0230353;0.144276
915;calc iter;100;3.83513;3.6964;3.95294
915;total;1;414.789;414.789;414.789
916;calc total;1;384.683;384.683;384.683
916;calc update async;100;7.20878e-05;1.44e-05;0.00387779
916;calc inner;100;3.43279;2.55078;3.68361
916;calc wait;100;0.342492;0.0496173;1.43875
916;calc bound;100;0.0570334;0.0209212;0.152751
916;calc iter;100;3.83565;3.58031;4.03848
916;total;1;414.791;414.791;414.791
917;calc total;1;384.683;384.683;384.683
917;calc update async;100;0.000123645;1.646e-05;0.00833815
917;calc inner;100;3.48175;3.15563;3.64224
917;calc wait;100;0.287835;0.0721281;0.747554
917;calc bound;100;0.0607795;0.0210821;0.138633
917;calc iter;100;3.83482;3.69052;3.98196
917;total;1;414.791;414.791;414.791
918;calc total;1;384.683;384.683;384.683
918;calc update async;100;0.000133233;2.787e-05;0.0083151
918;calc inner;100;3.48252;3.21058;3.66645
918;calc wait;100;0.268781;0.0615343;0.57405
918;calc bound;100;0.080955;0.0211257;0.152647
918;calc iter;100;3.83583;3.66943;3.99306
918;total;1;414.783;414.783;414.783
919;calc total;1;384.683;384.683;384.683
919;calc update async;100;0.000132006;1.973e-05;0.00846311
919;calc inner;100;3.50762;3.23426;3.64555
919;calc wait;100;0.247535;0.0756593;0.549054
919;calc bound;100;0.0751352;0.0256061;0.158674
919;calc iter;100;3.83532;3.75941;3.92387
919;total;1;414.79;414.79;414.79
920;calc total;1;384.683;384.683;384.683
920;calc update async;100;0.000115467;1.743e-05;0.00837719
920;calc inner;100;3.31472;0.879156;3.69171
920;calc wait;100;0.466848;0.0676349;3.32204
920;calc bound;100;0.0556877;0.0210351;0.124455
920;calc iter;100;3.8391;3.3558;4.29854
920;total;1;414.745;414.745;414.745
921;calc total;1;384.683;384.683;384.683
921;calc update async;100;0.000158461;2.065e-05;0.0114378
921;calc inner;100;3.45197;2.18932;3.69874
921;calc wait;100;0.313556;0.0675891;1.73568
921;calc bound;100;0.0714082;0.0228484;0.121143
921;calc iter;100;3.84011;3.50116;4.07075
921;total;1;414.727;414.727;414.727
922;calc total;1;384.683;384.683;384.683
922;calc update async;100;0.000159445;2.693e-05;0.0113796
922;calc inner;100;3.43968;2.64687;3.67596
922;calc wait;100;0.316144;0.0661208;1.26577
922;calc bound;100;0.0841333;0.0212904;0.121861
922;calc iter;100;3.84029;3.65232;3.99478
922;total;1;414.719;414.719;414.719
923;calc total;1;384.683;384.683;384.683
923;calc update async;100;0.000156164;2.7609e-05;0.0113949
923;calc inner;100;3.47109;2.66472;3.70876
923;calc wait;100;0.292608;0.0625404;1.31366
923;calc bound;100;0.0726447;0.0224786;0.132732
923;calc iter;100;3.83998;3.62646;4.11141
923;total;1;414.682;414.682;414.682
924;calc total;1;384.683;384.683;384.683
924;calc update async;100;0.000194971;1.8009e-05;0.0155796
924;calc inner;100;3.34898;0.512737;3.67656
924;calc wait;100;0.416591;0.0344839;3.4601
924;calc bound;100;0.0666937;0.0210171;0.116694
924;calc iter;100;3.83348;3.15167;4.34252
924;total;1;414.436;414.436;414.436
925;calc total;1;384.683;384.683;384.683
925;calc update async;100;0.000194897;2.1089e-05;0.0154857
925;calc inner;100;3.41324;2.23705;3.67633
925;calc wait;100;0.362872;0.0699816;1.65603
925;calc bound;100;0.0605106;0.0210906;0.0987184
925;calc iter;100;3.83821;3.66479;4.00108
925;total;1;414.435;414.435;414.435
926;calc total;1;384.683;384.683;384.683
926;calc update async;100;0.000198586;2.843e-05;0.015504
926;calc inner;100;3.45722;2.60788;3.68849
926;calc wait;100;0.303049;0.0494857;1.20359
926;calc bound;100;0.0775298;0.0229693;0.111856
926;calc iter;100;3.83908;3.69635;4.04623
926;total;1;414.707;414.707;414.707
927;calc total;1;384.683;384.683;384.683
927;calc update async;100;0.000200594;2.4359e-05;0.0157094
927;calc inner;100;3.46247;2.63583;3.67388
927;calc wait;100;0.298274;0.0776759;1.19915
927;calc bound;100;0.0776268;0.0212383;0.101353
927;calc iter;100;3.83878;3.66938;4.089
927;total;1;414.501;414.501;414.501
928;calc total;1;384.683;384.683;384.683
928;calc update async;100;0.000192322;1.939e-05;0.0156258
928;calc inner;100;3.52029;2.91927;3.67102
928;calc wait;100;0.264378;0.0795;0.928775
928;calc bound;100;0.0536145;0.0306379;0.103113
928;calc iter;100;3.84036;3.67623;3.99793
928;total;1;414.666;414.666;414.666
929;calc total;1;384.682;384.682;384.682
929;calc update async;100;0.000200117;2.307e-05;0.0155916
929;calc inner;100;3.56564;3.29084;3.68195
929;calc wait;100;0.190176;0.0791748;0.525973
929;calc bound;100;0.0832358;0.022866;0.151723
929;calc iter;100;3.8416;3.71106;3.95154
929;total;1;414.473;414.473;414.473
930;calc total;1;384.682;384.682;384.682
930;calc update async;100;0.000283875;2.958e-05;0.0239862
930;calc inner;100;3.55155;3.31789;3.6678
930;calc wait;100;0.195456;0.0724895;0.464383
930;calc bound;100;0.0924237;0.0231068;0.152789
930;calc iter;100;3.84204;3.72638;3.93487
930;total;1;414.72;414.72;414.72
931;calc total;1;384.682;384.682;384.682
931;calc update async;100;0.000284903;2.7829e-05;0.0241357
931;calc inner;100;3.57752;3.3129;3.67809
931;calc wait;100;0.177817;0.0685054;0.545293
931;calc bound;100;0.0823138;0.0215242;0.142103
931;calc iter;100;3.84175;3.71973;3.95379
931;total;1;414.149;414.149;414.149
932;calc total;1;384.682;384.682;384.682
932;calc update async;100;0.000276966;1.8e-05;0.0239471
932;calc inner;100;3.54314;3.01416;3.66228
932;calc wait;100;0.229586;0.0577391;0.915413
932;calc bound;100;0.0673743;0.0224845;0.143774
932;calc iter;100;3.84209;3.62237;4.0214
932;total;1;414.721;414.721;414.721
933;calc total;1;384.682;384.682;384.682
933;calc update async;100;0.000277944;2.139e-05;0.0237689
933;calc inner;100;3.54465;3.20215;3.6608
933;calc wait;100;0.236395;0.0357436;0.64564
933;calc bound;100;0.0601138;0.0220891;0.111122
933;calc iter;100;3.84261;3.69833;3.97054
933;total;1;414.445;414.445;414.445
934;calc total;1;384.682;384.682;384.682
934;calc update async;100;0.000284147;2.691e-05;0.0240601
934;calc inner;100;3.56919;3.3973;3.67105
934;calc wait;100;0.184856;0.0500066;0.417675
934;calc bound;100;0.0859498;0.0213668;0.154398
934;calc iter;100;3.84295;3.70822;3.94549
934;total;1;414.409;414.409;414.409
935;calc total;1;384.682;384.682;384.682
935;calc update async;100;0.000283667;2.391e-05;0.0241825
935;calc inner;100;3.57202;3.39822;3.66956
935;calc wait;100;0.179933;0.0741144;0.405163
935;calc bound;100;0.0878774;0.0217552;0.123636
935;calc iter;100;3.84274;3.74248;3.97261
935;total;1;414.406;414.406;414.406
936;calc total;1;384.682;384.682;384.682
936;calc update async;100;0.000275602;2.262e-05;0.0239607
936;calc inner;100;3.61784;3.2002;3.69245
936;calc wait;100;0.142957;0.0710078;0.720253
936;calc bound;100;0.0742161;0.022062;0.103963
936;calc iter;100;3.84332;3.71103;3.94254
936;total;1;414.256;414.256;414.256
937;calc total;1;384.682;384.682;384.682
937;calc update async;100;0.000367214;3.161e-05;0.0321652
937;calc inner;100;3.63558;3.51917;3.70058
937;calc wait;100;0.12405;0.0731696;0.317961
937;calc bound;100;0.0766287;0.0223244;0.1068
937;calc iter;100;3.84358;3.77564;3.99647
937;total;1;414.42;414.42;414.42
938;calc total;1;384.682;384.682;384.682
938;calc update async;100;0.000371327;3.22e-05;0.0321797
938;calc inner;100;3.61834;3.43884;3.7063
938;calc wait;100;0.137136;0.0645668;0.329239
938;calc bound;100;0.0871146;0.0231003;0.107518
938;calc iter;100;3.84404;3.7623;3.93634
938;total;1;414.219;414.219;414.219
939;calc total;1;384.682;384.682;384.682
939;calc update async;100;0.000364161;3.246e-05;0.0321513
939;calc inner;100;3.63474;3.50158;3.70653
939;calc wait;100;0.133265;0.0782805;0.325438
939;calc bound;100;0.073549;0.0225809;0.101841
939;calc iter;100;3.8437;3.72572;3.94419
939;total;1;414.161;414.161;414.161
940;calc total;1;384.682;384.682;384.682
940;calc update async;100;0.000365245;2.702e-05;0.0322202
940;calc inner;100;3.62594;3.52029;3.69613
940;calc wait;100;0.136167;0.0627632;0.301819
940;calc bound;100;0.0749391;0.0225686;0.104454
940;calc iter;100;3.84323;3.74084;3.93038
940;total;1;414.323;414.323;414.323
941;calc total;1;384.682;384.682;384.682
941;calc update async;100;0.000362095;2.593e-05;0.0321579
941;calc inner;100;3.63339;3.5226;3.69321
941;calc wait;100;0.125303;0.06675;0.260148
941;calc bound;100;0.074427;0.0254258;0.0968882
941;calc iter;100;3.84388;3.77714;3.92055
941;total;1;414.593;414.593;414.593
942;calc total;1;384.682;384.682;384.682
942;calc update async;100;0.000366595;2.85e-05;0.0323984
942;calc inner;100;3.62428;3.47039;3.70331
942;calc wait;100;0.136641;0.0855969;0.296343
942;calc bound;100;0.0813661;0.0211335;0.103621
942;calc iter;100;3.8444;3.76949;3.96111
942;total;1;414.69;414.69;414.69
943;calc total;1;384.682;384.682;384.682
943;calc update async;100;0.000365189;2.442e-05;0.0324267
943;calc inner;100;3.63244;3.5209;3.70251
943;calc wait;100;0.131562;0.0648194;0.267706
943;calc bound;100;0.0789069;0.0232802;0.102633
943;calc iter;100;3.84403;3.74638;3.99696
943;total;1;414.2;414.2;414.2
944;calc total;1;384.682;384.682;384.682
944;calc update async;100;0.000359153;1.807e-05;0.0324426
944;calc inner;100;3.5408;3.16836;3.68441
944;calc wait;100;0.237826;0.0591913;0.685672
944;calc bound;100;0.0582645;0.030853;0.131128
944;calc iter;100;3.84212;3.70824;3.96049
944;total;1;414.662;414.662;414.662
945;calc total;1;384.673;384.673;384.673
945;calc update async;100;0.000505753;2.086e-05;0.0464506
945;calc inner;100;3.57272;3.40162;3.68195
945;calc wait;100;0.186154;0.0944646;0.352748
945;calc bound;100;0.0760041;0.0361629;0.11809
945;calc iter;100;3.84166;3.7644;3.96791
945;total;1;414.2;414.2;414.2
946;calc total;1;384.673;384.673;384.673
946;calc update async;100;0.000506226;2.9309e-05;0.0463854
946;calc inner;100;3.54635;3.38234;3.64277
946;calc wait;100;0.198097;0.0732885;0.340273
946;calc bound;100;0.0933493;0.0558854;0.139925
946;calc iter;100;3.84232;3.71224;3.92177
946;total;1;414.353;414.353;414.353
947;calc total;1;384.673;384.673;384.673
947;calc update async;100;0.000502344;1.981e-05;0.0463429
947;calc inner;100;3.57651;3.12588;3.68199
947;calc wait;100;0.178358;0.0851229;0.735154
947;calc bound;100;0.0798724;0.0239813;0.123995
947;calc iter;100;3.84293;3.70218;3.94907
947;total;1;414.311;414.311;414.311
948;calc total;1;384.673;384.673;384.673
948;calc update async;100;0.000498644;1.773e-05;0.046425
948;calc inner;100;3.56041;3.05724;3.6596
948;calc wait;100;0.209365;0.0704993;0.786037
948;calc bound;100;0.0664327;0.0258648;0.154551
948;calc iter;100;3.84213;3.68483;4.0076
948;total;1;414.536;414.536;414.536
949;calc total;1;384.673;384.673;384.673
949;calc update async;100;0.000498957;2.023e-05;0.0464232
949;calc inner;100;3.55238;3.13563;3.68969
949;calc wait;100;0.2196;0.076319;0.705611
949;calc bound;100;0.0652634;0.0240028;0.138201
949;calc iter;100;3.84249;3.74842;3.93669
949;total;1;414.122;414.122;414.122
950;calc total;1;384.673;384.673;384.673
950;calc update async;100;0.000508899;3.112e-05;0.0463979
950;calc inner;100;3.5713;3.38254;3.70455
950;calc wait;100;0.179185;0.0819287;0.372922
950;calc bound;100;0.0848702;0.0481811;0.12346
950;calc iter;100;3.84272;3.77667;3.92161
950;total;1;414.321;414.321;414.321
951;calc total;1;384.673;384.673;384.673
951;calc update async;100;0.000509813;2.8009e-05;0.0466732
951;calc inner;100;3.56621;3.3919;3.66667
951;calc wait;100;0.178806;0.0932521;0.348813
951;calc bound;100;0.0914353;0.0440628;0.141817
951;calc iter;100;3.84294;3.76156;3.94536
951;total;1;414.195;414.195;414.195
952;calc total;1;384.673;384.673;384.673
952;calc update async;100;0.000504581;1.683e-05;0.0465599
952;calc inner;100;3.58664;2.91946;3.69976
952;calc wait;100;0.172163;0.0612048;0.883048
952;calc bound;100;0.0757478;0.0228468;0.139772
952;calc iter;100;3.84325;3.67837;3.97515
952;total;1;414.547;414.547;414.547
953;calc total;1;384.673;384.673;384.673
953;calc update async;100;0.000505918;1.8299e-05;0.0466401
953;calc inner;100;3.59445;2.98243;3.69233
953;calc wait;100;0.166426;0.0737275;0.903534
953;calc bound;100;0.0763235;0.0232212;0.130284
953;calc iter;100;3.84291;3.72795;3.94271
953;total;1;414.068;414.068;414.068
954;calc total;1;384.673;384.673;384.673
954;calc update async;100;0.00050721;1.707e-05;0.0465258
954;calc inner;100;3.60016;3.20727;3.70585
954;calc wait;100;0.16082;0.0563099;0.644959
954;calc bound;100;0.0795046;0.0211436;0.120959
954;calc iter;100;3.84326;3.71732;3.99904
954;total;1;414.507;414.507;414.507
955;calc total;1;384.673;384.673;384.673
955;calc update async;100;0.000506308;1.865e-05;0.0464995
955;calc inner;100;3.60531;3.38429;3.69556
955;calc wait;100;0.155384;0.0683888;0.463094
955;calc bound;100;0.0815767;0.0227207;0.150922
955;calc iter;100;3.84349;3.73287;3.9433
955;total;1;414.131;414.131;414.131
956;calc total;1;384.735;384.735;384.735
956;calc update async;100;7.79665e-05;2.029e-05;0.00364077
956;calc inner;100;3.60704;3.07204;3.68177
956;calc wait;100;0.150576;0.0570322;0.669941
956;calc bound;100;0.0789984;0.028547;0.146073
956;calc iter;100;3.84386;3.72477;3.98118
956;total;1;414.715;414.715;414.715
957;calc total;1;384.673;384.673;384.673
957;calc update async;100;0.000507218;1.626e-05;0.0467679
957;calc inner;100;3.60872;3.28913;3.6838
957;calc wait;100;0.155891;0.0591501;0.529027
957;calc bound;100;0.0756947;0.0222564;0.147897
957;calc iter;100;3.84305;3.72969;3.96162
957;total;1;414.177;414.177;414.177
958;calc total;1;384.735;384.735;384.735
958;calc update async;100;7.69443e-05;2.149e-05;0.00340042
958;calc inner;100;3.61044;3.07824;3.69777
958;calc wait;100;0.147676;0.0746396;0.671689
958;calc bound;100;0.0822486;0.0299942;0.150249
958;calc iter;100;3.84386;3.69969;3.99362
958;total;1;414.332;414.332;414.332
959;calc total;1;384.673;384.673;384.673
959;calc update async;100;0.000513732;2.715e-05;0.0468532
959;calc inner;100;3.6095;3.29277;3.69029
959;calc wait;100;0.149724;0.0649459;0.353911
959;calc bound;100;0.0824407;0.0228624;0.154111
959;calc iter;100;3.84348;3.71382;3.9909
959;total;1;414.279;414.279;414.279
960;calc total;1;384.673;384.673;384.673
960;calc update async;100;0.000506769;2.386e-05;0.0468068
960;calc inner;100;3.51097;2.81994;3.65291
960;calc wait;100;0.26883;0.0881742;1.09523
960;calc bound;100;0.0540193;0.0302675;0.138999
960;calc iter;100;3.84174;3.70376;3.97939
960;total;1;414.384;414.384;414.384
961;calc total;1;384.673;384.673;384.673
961;calc update async;100;0.000511941;2.022e-05;0.0467542
961;calc inner;100;3.5405;3.22674;3.6396
961;calc wait;100;0.222648;0.0874994;0.664818
961;calc bound;100;0.0712846;0.0229224;0.138272
961;calc iter;100;3.8411;3.74248;3.93791
961;total;1;414.132;414.132;414.132
962;calc total;1;384.672;384.672;384.672
962;calc update async;100;0.000513424;2.988e-05;0.0467451
962;calc inner;100;3.52828;3.32368;3.65054
962;calc wait;100;0.220877;0.0845421;0.404497
962;calc bound;100;0.0860766;0.0376958;0.15057
962;calc iter;100;3.84179;3.75938;3.97506
962;total;1;414.36;414.36;414.36
963;calc total;1;384.672;384.672;384.672
963;calc update async;100;0.000515642;3.264e-05;0.0468081
963;calc inner;100;3.54708;3.34009;3.64667
963;calc wait;100;0.210785;0.0847097;0.399288
963;calc bound;100;0.0783661;0.0393663;0.152759
963;calc iter;100;3.84259;3.74769;4.00538
963;total;1;414.209;414.209;414.209
964;calc total;1;384.672;384.672;384.672
964;calc update async;100;0.000567482;2.224e-05;0.0529404
964;calc inner;100;3.52219;3.01957;3.73167
964;calc wait;100;0.255952;0.0698986;0.888466
964;calc bound;100;0.0585694;0.0310248;0.132351
964;calc iter;100;3.8418;3.74491;3.98901
964;total;1;414.362;414.362;414.362
965;calc total;1;384.672;384.672;384.672
965;calc update async;100;0.000570481;2.094e-05;0.0529305
965;calc inner;100;3.51916;2.93141;3.67533
965;calc wait;100;0.245699;0.0507155;0.978665
965;calc bound;100;0.0678764;0.0286379;0.11345
965;calc iter;100;3.84109;3.67602;3.98943
965;total;1;414.189;414.189;414.189
966;calc total;1;384.672;384.672;384.672
966;calc update async;100;0.000577352;2.905e-05;0.0528571
966;calc inner;100;3.5402;3.36169;3.69884
966;calc wait;100;0.213798;0.0751355;0.398356
966;calc bound;100;0.0807757;0.0309586;0.141181
966;calc iter;100;3.84185;3.76349;3.94229
966;total;1;414.554;414.554;414.554
967;calc total;1;384.672;384.672;384.672
967;calc update async;100;0.000575763;2.394e-05;0.0530433
967;calc inner;100;3.54122;3.3623;3.66455
967;calc wait;100;0.214649;0.0775717;0.528066
967;calc bound;100;0.0799259;0.0368184;0.149852
967;calc iter;100;3.84256;3.71273;4.04263
967;total;1;414.116;414.116;414.116
968;calc total;1;384.672;384.672;384.672
968;calc update async;100;0.000574706;2.291e-05;0.05305
968;calc inner;100;3.52412;2.60687;3.70705
968;calc wait;100;0.241799;0.0554292;1.3298
968;calc bound;100;0.0737231;0.0209518;0.141629
968;calc iter;100;3.8416;3.58706;4.09358
968;total;1;414.684;414.684;414.684
969;calc total;1;384.672;384.672;384.672
969;calc update async;100;0.00057513;2.3809e-05;0.0530005
969;calc inner;100;3.55974;3.07267;3.70488
969;calc wait;100;0.204434;0.0637292;0.792905
969;calc bound;100;0.0695655;0.0233037;0.118086
969;calc iter;100;3.84212;3.7033;3.98839
969;total;1;414.195;414.195;414.195
970;calc total;1;384.672;384.672;384.672
970;calc update async;100;0.000586686;3.44e-05;0.0530882
970;calc inner;100;3.55896;3.26023;3.70751
970;calc wait;100;0.192313;0.0435127;0.573769
970;calc bound;100;0.0899814;0.0376302;0.13535
970;calc iter;100;3.84272;3.68258;3.99517
970;total;1;414.681;414.681;414.681
971;calc total;1;384.672;384.672;384.672
971;calc update async;100;0.000581434;2.817e-05;0.0531974
971;calc inner;100;3.57773;3.27579;3.72119
971;calc wait;100;0.180737;0.0560006;0.565264
971;calc bound;100;0.0805709;0.0381866;0.121133
971;calc iter;100;3.84267;3.71935;3.9905
971;total;1;414.189;414.189;414.189
972;calc total;1;384.672;384.672;384.672
972;calc update async;100;0.00057866;2.423e-05;0.0534083
972;calc inner;100;3.5465;2.87561;3.67957
972;calc wait;100;0.226336;0.0772893;1.02098
972;calc bound;100;0.0651656;0.0233644;0.105499
972;calc iter;100;3.84254;3.69828;3.99609
972;total;1;414.599;414.599;414.599
973;calc total;1;384.672;384.672;384.672
973;calc update async;100;0.000579207;2.174e-05;0.0532476
973;calc inner;100;3.55416;2.95404;3.6707
973;calc wait;100;0.206518;0.0681359;0.958455
973;calc bound;100;0.0729017;0.0228938;0.165097
973;calc iter;100;3.84201;3.68167;4.02651
973;total;1;414.543;414.543;414.543
974;calc total;1;384.672;384.672;384.672
974;calc update async;100;0.000588938;3.5689e-05;0.0531988
974;calc inner;100;3.56746;3.28962;3.68281
974;calc wait;100;0.18652;0.0753313;0.471154
974;calc bound;100;0.0865961;0.021311;0.133792
974;calc iter;100;3.84298;3.75129;3.9409
974;total;1;414.597;414.597;414.597
975;calc total;1;384.672;384.672;384.672
975;calc update async;100;0.000585441;2.443e-05;0.0534147
975;calc inner;100;3.57164;3.17758;3.67853
975;calc wait;100;0.184968;0.0657676;0.691066
975;calc bound;100;0.0828296;0.0320561;0.149406
975;calc iter;100;3.84254;3.67626;4.01342
975;total;1;414.309;414.309;414.309
976;calc total;1;384.672;384.672;384.672
976;calc update async;100;0.000576364;2.358e-05;0.0534003
976;calc inner;100;3.39701;1.21629;3.64618
976;calc wait;100;0.370243;0.0410949;2.74458
976;calc bound;100;0.0642571;0.0216512;0.115285
976;calc iter;100;3.83937;3.45384;4.28373
976;total;1;414.455;414.455;414.455
977;calc total;1;384.672;384.672;384.672
977;calc update async;100;0.000574423;2.1049e-05;0.0533481
977;calc inner;100;3.43949;1.96088;3.651
977;calc wait;100;0.331288;0.0707054;1.83067
977;calc bound;100;0.0635504;0.0227954;0.110756
977;calc iter;100;3.84004;3.59855;4.2822
977;total;1;414.142;414.142;414.142
978;calc total;1;384.672;384.672;384.672
978;calc update async;100;0.000582462;3.162e-05;0.0533025
978;calc inner;100;3.44974;2.82563;3.68739
978;calc wait;100;0.30778;0.0880112;0.966013
978;calc bound;100;0.079095;0.0229446;0.117971
978;calc iter;100;3.84037;3.53259;4.18933
978;total;1;414.208;414.208;414.208
979;calc total;1;384.671;384.671;384.671
979;calc update async;100;0.000579755;3.36e-05;0.0533387
979;calc inner;100;3.45592;2.82803;3.67592
979;calc wait;100;0.300823;0.0947925;0.9691
979;calc bound;100;0.0776202;0.0221046;0.116193
979;calc iter;100;3.84011;3.55378;4.19363
979;total;1;414.153;414.153;414.153
980;calc total;1;384.671;384.671;384.671
980;calc update async;100;0.00057542;2.267e-05;0.0534848
980;calc inner;100;3.41445;2.20235;3.63063
980;calc wait;100;0.361009;0.0533067;1.9696
980;calc bound;100;0.0598593;0.0238565;0.118445
980;calc iter;100;3.84072;3.52329;4.25062
980;total;1;414.366;414.366;414.366
981;calc total;1;384.671;384.671;384.671
981;calc update async;100;0.00057717;2.115e-05;0.0534342
981;calc inner;100;3.41486;2.60515;3.64172
981;calc wait;100;0.360392;0.0429345;1.48487
981;calc bound;100;0.0601001;0.0210911;0.12706
981;calc iter;100;3.84042;3.60735;4.17521
981;total;1;414.112;414.112;414.112
982;calc total;1;384.671;384.671;384.671
982;calc update async;100;0.000578215;2.353e-05;0.0534225
982;calc inner;100;3.43775;2.95807;3.65387
982;calc wait;100;0.325935;0.0668958;0.907834
982;calc bound;100;0.0732108;0.0215666;0.119922
982;calc iter;100;3.8409;3.64798;4.12808
982;total;1;414.298;414.298;414.298
983;calc total;1;384.671;384.671;384.671
983;calc update async;100;0.000579608;2.2049e-05;0.0535931
983;calc inner;100;3.45543;2.95883;3.65602
983;calc wait;100;0.309092;0.0898924;0.851359
983;calc bound;100;0.0715061;0.0234143;0.101182
983;calc iter;100;3.84086;3.59912;4.02955
983;total;1;414.116;414.116;414.116
984;calc total;1;384.671;384.671;384.671
984;calc update async;100;0.000575031;2.034e-05;0.0536615
984;calc inner;100;3.32019;1.37469;3.68473
984;calc wait;100;0.452337;0.0469541;2.74845
984;calc bound;100;0.0662628;0.023268;0.110106
984;calc iter;100;3.84241;3.50697;4.20081
984;total;1;414.408;414.408;414.408
985;calc total;1;384.671;384.671;384.671
985;calc update async;100;0.000582674;2.594e-05;0.0536065
985;calc inner;100;3.45894;2.72295;3.67793
985;calc wait;100;0.311831;0.0562115;1.06829
985;calc bound;100;0.0662599;0.0244182;0.123968
985;calc iter;100;3.84223;3.65495;4.11356
985;total;1;414.206;414.206;414.206
986;calc total;1;384.671;384.671;384.671
986;calc update async;100;0.000587972;3.189e-05;0.0535727
986;calc inner;100;3.46915;2.71777;3.68944
986;calc wait;100;0.288442;0.0631915;1.0632
986;calc bound;100;0.0789818;0.0221046;0.140532
986;calc iter;100;3.84249;3.68929;4.04958
986;total;1;414.083;414.083;414.083
987;calc total;1;384.671;384.671;384.671
987;calc update async;100;0.000583564;3.05e-05;0.0535279
987;calc inner;100;3.4682;2.74575;3.67638
987;calc wait;100;0.290169;0.0581554;1.02561
987;calc bound;100;0.0812868;0.0302529;0.124383
987;calc iter;100;3.84234;3.67032;4.04209
987;total;1;414.497;414.497;414.497
988;calc total;1;384.733;384.733;384.733
988;calc update async;100;7.26003e-05;2.065e-05;0.00314418
988;calc inner;100;3.30695;1.52459;3.68385
988;calc wait;100;0.46571;0.0517889;2.42133
988;calc bound;100;0.0651514;0.0210045;0.112172
988;calc iter;100;3.84255;3.39404;4.12882
988;total;1;414.296;414.296;414.296
989;calc total;1;384.671;384.671;384.671
989;calc update async;100;0.000581216;2.2769e-05;0.053762
989;calc inner;100;3.45712;2.70626;3.68781
989;calc wait;100;0.31079;0.0552235;1.1761
989;calc bound;100;0.0677064;0.0209833;0.123483
989;calc iter;100;3.84166;3.58707;4.13888
989;total;1;414.582;414.582;414.582
990;calc total;1;384.73;384.73;384.73
990;calc update async;100;8.74884e-05;3.08e-05;0.0038017
990;calc inner;100;3.46265;2.74835;3.69591
990;calc wait;100;0.298715;0.0641579;1.00848
990;calc bound;100;0.079777;0.0264933;0.153415
990;calc iter;100;3.84283;3.62491;4.05482
990;total;1;414.462;414.462;414.462
991;calc total;1;384.671;384.671;384.671
991;calc update async;100;0.000587704;2.573e-05;0.0537704
991;calc inner;100;3.47138;2.75418;3.69157
991;calc wait;100;0.285023;0.0448478;0.990878
991;calc bound;100;0.0777472;0.0227987;0.120026
991;calc iter;100;3.84195;3.61691;4.03672
991;total;1;414.574;414.574;414.574
992;calc total;1;384.671;384.671;384.671
992;calc update async;100;0.000574479;2.01e-05;0.0536983
992;calc inner;100;3.30565;0.499132;3.65702
992;calc wait;100;0.468285;0.0539187;4.13535
992;calc bound;100;0.059967;0.0211211;0.125337
992;calc iter;100;3.83771;3.04715;4.71981
992;total;1;414.085;414.085;414.085
993;calc total;1;384.671;384.671;384.671
993;calc update async;100;0.000581102;2.264e-05;0.0536493
993;calc inner;100;3.42973;1.89921;3.64997
993;calc wait;100;0.335715;0.0834604;2.20002
993;calc bound;100;0.0700155;0.0211157;0.117519
993;calc iter;100;3.83808;3.42463;4.38975
993;total;1;414.432;414.432;414.432
994;calc total;1;384.671;384.671;384.671
994;calc update async;100;0.000583826;2.882e-05;0.0536396
994;calc inner;100;3.42117;2.42349;3.64242
994;calc wait;100;0.323782;0.113085;1.66964
994;calc bound;100;0.0899948;0.0228631;0.12331
994;calc iter;100;3.83825;3.47017;4.31826
994;total;1;414.087;414.087;414.087
995;calc total;1;384.671;384.671;384.671
995;calc update async;100;0.00058656;2.468e-05;0.0536985
995;calc inner;100;3.4404;2.42271;3.65623
995;calc wait;100;0.309456;0.0697145;1.67382
995;calc bound;100;0.0840556;0.0222237;0.129267
995;calc iter;100;3.83837;3.45646;4.32677
995;total;1;414.202;414.202;414.202
996;calc total;1;384.671;384.671;384.671
996;calc update async;100;0.000578426;2.128e-05;0.0537184
996;calc inner;100;3.21126;0.482907;3.65458
996;calc wait;100;0.561866;0.0418838;4.36785
996;calc bound;100;0.0578276;0.0210824;0.10455
996;calc iter;100;3.83313;2.8472;4.92652
996;total;1;414.49;414.49;414.49
997;calc total;1;384.67;384.67;384.67
997;calc update async;100;0.000580012;2.25e-05;0.0537388
997;calc inner;100;3.39842;2.23657;3.64868
997;calc wait;100;0.361858;0.0624821;1.87514
997;calc bound;100;0.0688335;0.0212893;0.117029
997;calc iter;100;3.83275;3.25699;4.19883
997;total;1;414.49;414.49;414.49
998;calc total;1;384.67;384.67;384.67
998;calc update async;100;0.000582568;2.671e-05;0.0536711
998;calc inner;100;3.41975;2.32976;3.6687
998;calc wait;100;0.33229;0.0502255;1.77991
998;calc bound;100;0.0802001;0.0212009;0.123645
998;calc iter;100;3.83524;3.50104;4.23815
998;total;1;414.6;414.6;414.6
999;calc total;1;384.67;384.67;384.67
999;calc update async;100;0.00058295;2.6299e-05;0.0538695
999;calc inner;100;3.42447;2.33102;3.66973
999;calc wait;100;0.325122;0.0764677;1.80536
999;calc bound;100;0.081952;0.0214936;0.134592
999;calc iter;100;3.83494;3.45829;4.23212
999;total;1;414.194;414.194;414.194
1000;calc total;1;384.67;384.67;384.67
1000;calc update async;100;0.000577094;2.189e-05;0.0537992
1000;calc inner;100;3.50274;1.16631;3.68295
1000;calc wait;100;0.249596;0.0471516;2.85273
1000;calc bound;100;0.0726258;0.0209785;0.173136
1000;calc iter;100;3.82863;3.48914;4.05802
1000;total;1;414.619;414.619;414.619
1001;calc total;1;384.67;384.67;384.67
1001;calc update async;100;0.000580692;2.3509e-05;0.0537323
1001;calc inner;100;3.53265;1.86167;3.67833
1001;calc wait;100;0.215856;0.0653434;2.15776
1001;calc bound;100;0.0710563;0.0232606;0.170823
1001;calc iter;100;3.82794;3.64281;4.05364
1001;total;1;414.302;414.302;414.302
1002;calc total;1;384.67;384.67;384.67
1002;calc update async;100;0.000588627;3.3439e-05;0.0536613
1002;calc inner;100;3.53848;2.5318;3.68571
1002;calc wait;100;0.202232;0.0721054;1.17679
1002;calc bound;100;0.0870214;0.0219429;0.17921
1002;calc iter;100;3.82871;3.65251;3.95999
1002;total;1;414.59;414.59;414.59
1003;calc total;1;384.67;384.67;384.67
1003;calc update async;100;0.000581897;3.008e-05;0.053744
1003;calc inner;100;3.55627;2.53821;3.68791
1003;calc wait;100;0.19081;0.0665121;1.18716
1003;calc bound;100;0.0780595;0.0211473;0.181547
1003;calc iter;100;3.82836;3.63457;3.99461
1003;total;1;414.524;414.524;414.524
1004;calc total;1;384.713;384.713;384.713
1004;calc update async;100;8.56654e-05;2.1949e-05;0.00420496
1004;calc inner;100;3.47282;1.11319;3.67495
1004;calc wait;100;0.274112;0.0469494;3.07702
1004;calc bound;100;0.0754627;0.0233427;0.162555
1004;calc iter;100;3.82816;3.46748;4.26207
1004;total;1;414.547;414.547;414.547
1005;calc total;1;384.67;384.67;384.67
1005;calc update async;100;0.000580232;2.096e-05;0.0539018
1005;calc inner;100;3.53259;2.37466;3.67589
1005;calc wait;100;0.215287;0.059065;1.59094
1005;calc bound;100;0.0726605;0.023095;0.172724
1005;calc iter;100;3.8273;3.54418;3.99869
1005;total;1;414.334;414.334;414.334
1006;calc total;1;384.713;384.713;384.713
1006;calc update async;100;8.83176e-05;3.175e-05;0.00407134
1006;calc inner;100;3.53601;2.55876;3.69029
1006;calc wait;100;0.206936;0.0465267;1.26871
1006;calc bound;100;0.0829823;0.026303;0.173328
1006;calc iter;100;3.82828;3.67598;3.91865
1006;total;1;414.429;414.429;414.429
1007;calc total;1;384.67;384.67;384.67
1007;calc update async;100;0.000585703;2.891e-05;0.0538242
1007;calc inner;100;3.54675;2.57194;3.68939
1007;calc wait;100;0.197096;0.0596115;1.28306
1007;calc bound;100;0.0787052;0.0251996;0.170122
1007;calc iter;100;3.82787;3.6569;3.94674
1007;total;1;414.23;414.23;414.23
1008;calc total;1;384.67;384.67;384.67
1008;calc update async;100;0.000581501;2.3489e-05;0.05386
1008;calc inner;100;3.52093;2.76334;3.67143
1008;calc wait;100;0.238569;0.0425056;1.2717
1008;calc bound;100;0.0658504;0.0270822;0.120464
1008;calc iter;100;3.82908;3.46538;4.11302
1008;total;1;414.615;414.615;414.615
1009;calc total;1;384.67;384.67;384.67
1009;calc update async;100;0.000584351;2.3279e-05;0.0537409
1009;calc inner;100;3.52368;3.11507;3.65518
1009;calc wait;100;0.242273;0.0696531;0.680857
1009;calc bound;100;0.0612696;0.0300857;0.100521
1009;calc iter;100;3.83079;3.71421;3.96273
1009;total;1;414.2;414.2;414.2
1010;calc total;1;384.704;384.704;384.704
1010;calc update async;100;9.61204e-05;2.583e-05;0.00516987
1010;calc inner;100;3.53046;3.19966;3.65621
1010;calc wait;100;0.217982;0.0623426;0.527825
1010;calc bound;100;0.0797265;0.0273281;0.116331
1010;calc iter;100;3.8314;3.67969;3.97483
1010;total;1;414.653;414.653;414.653
1011;calc total;1;384.669;384.669;384.669
1011;calc update async;100;0.00058336;2.714e-05;0.0535495
1011;calc inner;100;3.54493;3.26774;3.67706
1011;calc wait;100;0.206164;0.0809656;0.57084
1011;calc bound;100;0.0767681;0.0267599;0.113621
1011;calc iter;100;3.83098;3.68878;3.99432
1011;total;1;414.54;414.54;414.54
1012;calc total;1;384.704;384.704;384.704
1012;calc update async;100;9.47056e-05;2.2159e-05;0.00500078
1012;calc inner;100;3.49254;2.97935;3.6555
1012;calc wait;100;0.26844;0.0390194;0.920556
1012;calc bound;100;0.0659023;0.0307993;0.113549
1012;calc iter;100;3.82916;3.57088;4.02669
1012;total;1;414.57;414.57;414.57
1013;calc total;1;384.669;384.669;384.669
1013;calc update async;100;0.000580172;2.176e-05;0.0537302
1013;calc inner;100;3.51536;2.85191;3.64543
1013;calc wait;100;0.24985;0.0388081;1.11294
1013;calc bound;100;0.0620773;0.0221001;0.115179
1013;calc iter;100;3.8301;3.53981;4.01846
1013;total;1;414.571;414.571;414.571
1014;calc total;1;384.704;384.704;384.704
1014;calc update async;100;0.000100766;3.0859e-05;0.00486532
1014;calc inner;100;3.52423;3.21881;3.64265
1014;calc wait;100;0.221042;0.072461;0.591168
1014;calc bound;100;0.0836393;0.0264039;0.120132
1014;calc iter;100;3.83108;3.57985;3.95172
1014;total;1;414.644;414.644;414.644
1015;calc total;1;384.662;384.662;384.662
1015;calc update async;100;0.00052939;3.007e-05;0.0480382
1015;calc inner;100;3.54041;3.27558;3.65055
1015;calc wait;100;0.212289;0.0546769;0.56355
1015;calc bound;100;0.0747603;0.0283501;0.112757
1015;calc iter;100;3.83025;3.58375;3.97409
1015;total;1;414.5;414.5;414.5
1016;calc total;1;384.694;384.694;384.694
1016;calc update async;100;6.51508e-05;2.9849e-05;0.00176277
1016;calc inner;100;3.58027;3.15919;3.67218
1016;calc wait;100;0.177085;0.0429635;0.589738
1016;calc bound;100;0.0733899;0.0212474;0.106376
1016;calc iter;100;3.833;3.58229;4.02019
1016;total;1;414.558;414.558;414.558
1017;calc total;1;384.662;384.662;384.662
1017;calc update async;100;0.000522937;2.859e-05;0.0478521
1017;calc inner;100;3.57576;2.72353;3.66713
1017;calc wait;100;0.189777;0.061477;1.17569
1017;calc bound;100;0.0661924;0.0243859;0.101584
1017;calc iter;100;3.83349;3.73656;3.97732
1017;total;1;414.391;414.391;414.391
1018;calc total;1;384.662;384.662;384.662
1018;calc update async;100;0.00052644;2.982e-05;0.0478378
1018;calc inner;100;3.58198;3.17553;3.67606
1018;calc wait;100;0.173185;0.0639478;0.665661
1018;calc bound;100;0.0775929;0.0234836;0.106292
1018;calc iter;100;3.83364;3.74907;3.96542
1018;total;1;414.588;414.588;414.588
1019;calc total;1;384.662;384.662;384.662
1019;calc update async;100;0.000526969;3.451e-05;0.0479056
1019;calc inner;100;3.5877;3.13069;3.6761
1019;calc wait;100;0.166948;0.0677874;0.476948
1019;calc bound;100;0.0752159;0.0225813;0.104834
1019;calc iter;100;3.83367;3.54755;3.9214
1019;total;1;414.607;414.607;414.607
1020;calc total;1;384.662;384.662;384.662
1020;calc update async;100;0.000519258;2.424e-05;0.0478683
1020;calc inner;100;3.57715;3.00284;3.70718
1020;calc wait;100;0.187809;0.0504786;0.694694
1020;calc bound;100;0.064843;0.0226151;0.0974084
1020;calc iter;100;3.83104;3.57938;3.96885
1020;total;1;414.638;414.638;414.638
1021;calc total;1;384.662;384.662;384.662
1021;calc update async;100;0.000519663;2.708e-05;0.0478479
1021;calc inner;100;3.59194;3.26955;3.70044
1021;calc wait;100;0.172356;0.0508171;0.582638
1021;calc bound;100;0.0622088;0.021198;0.0910986
1021;calc iter;100;3.83152;3.5395;3.93852
1021;total;1;414.492;414.492;414.492
1022;calc total;1;384.662;384.662;384.662
1022;calc update async;100;0.000529992;3.7809e-05;0.0478421
1022;calc inner;100;3.58067;3.31253;3.7077
1022;calc wait;100;0.167297;0.0722919;0.410488
1022;calc bound;100;0.0836786;0.0213045;0.107596
1022;calc iter;100;3.83233;3.55154;3.96671
1022;total;1;414.284;414.284;414.284
1023;calc total;1;384.655;384.655;384.655
1023;calc update async;100;0.000461957;3.0629e-05;0.0415576
1023;calc inner;100;3.60543;3.35271;3.72935
1023;calc wait;100;0.157329;0.0652686;0.405419
1023;calc bound;100;0.0674318;0.0211406;0.101813
1023;calc iter;100;3.83177;3.56787;3.96957
1023;total;1;414.304;414.304;414.304
1024;calc total;1;384.74;384.74;384.74
1024;calc update async;100;0.000282139;1.741e-05;0.0235442
1024;calc inner;100;3.13153;1.34467;3.54693
1024;calc wait;100;0.64264;0.0640578;2.79345
1024;calc bound;100;0.0587628;0.021991;0.105213
1024;calc iter;100;3.83329;3.38749;4.19093
1024;total;1;414.623;414.623;414.623
1025;calc total;1;384.713;384.713;384.713
1025;calc update async;100;0.000156333;1.559e-05;0.011742
1025;calc inner;100;3.14525;2.08593;3.52701
1025;calc wait;100;0.641055;0.139574;1.8105
1025;calc bound;100;0.0496186;0.0211393;0.104879
1025;calc iter;100;3.83614;3.60211;4.04383
1025;total;1;414.615;414.615;414.615
1026;calc total;1;384.711;384.711;384.711
1026;calc update async;100;0.00045679;2.1989e-05;0.0411656
1026;calc inner;100;3.21357;2.60375;3.53455
1026;calc wait;100;0.559494;0.101881;1.12594
1026;calc bound;100;0.062047;0.0218922;0.102544
1026;calc iter;100;3.83562;3.67381;4.03385
1026;total;1;414.617;414.617;414.617
1027;calc total;1;384.711;384.711;384.711
1027;calc update async;100;0.000471917;2.653e-05;0.0419863
1027;calc inner;100;3.23132;2.75252;3.55351
1027;calc wait;100;0.531304;0.12014;1.02274
1027;calc bound;100;0.0730228;0.0231749;0.101863
1027;calc iter;100;3.83612;3.53475;4.04292
1027;total;1;414.626;414.626;414.626
1028;calc total;1;384.711;384.711;384.711
1028;calc update async;100;0.000452457;1.575e-05;0.0417027
1028;calc inner;100;2.92374;1.46299;3.48454
1028;calc wait;100;0.86617;0.11063;2.53144
1028;calc bound;100;0.0443934;0.0210471;0.108643
1028;calc iter;100;3.83483;3.39457;4.17151
1028;total;1;414.657;414.657;414.657
1029;calc total;1;384.711;384.711;384.711
1029;calc update async;100;0.000441364;1.6679e-05;0.0409981
1029;calc inner;100;3.01783;2.0068;3.48248
1029;calc wait;100;0.779742;0.115248;1.9627
1029;calc bound;100;0.034408;0.0210614;0.0987727
1029;calc iter;100;3.83245;3.64095;4.02308
1029;total;1;414.662;414.662;414.662
1030;calc total;1;384.711;384.711;384.711
1030;calc update async;100;0.000471345;3.7689e-05;0.0411131
1030;calc inner;100;3.13879;2.63543;3.48764
1030;calc wait;100;0.621405;0.145057;1.1327
1030;calc bound;100;0.0748374;0.0232766;0.120946
1030;calc iter;100;3.83551;3.59599;4.0165
1030;total;1;414.663;414.663;414.663
1031;calc total;1;384.711;384.711;384.711
1031;calc update async;100;0.0004519;1.776e-05;0.041109
1031;calc inner;100;3.13308;2.7121;3.49415
1031;calc wait;100;0.653405;0.146232;1.33909
1031;calc bound;100;0.0480137;0.0213492;0.101237
1031;calc iter;100;3.83496;3.59056;4.13848
1031;total;1;414.662;414.662;414.662
1032;calc total;1;384.713;384.713;384.713
1032;calc update async;100;0.000156789;2.025e-05;0.0117489
1032;calc inner;100;3.26446;1.8967;3.53913
1032;calc wait;100;0.510207;0.0878583;2.20359
1032;calc bound;100;0.0611604;0.0233003;0.107043
1032;calc iter;100;3.83599;3.4442;4.29298
1032;total;1;414.682;414.682;414.682
1033;calc total;1;384.713;384.713;384.713
1033;calc update async;100;0.000160061;2.921e-05;0.0117324
1033;calc inner;100;3.3225;2.93184;3.53678
1033;calc wait;100;0.451527;0.192187;0.93396
1033;calc bound;100;0.0636828;0.0235078;0.102242
1033;calc iter;100;3.83788;3.71831;4.01715
1033;total;1;414.684;414.684;414.684
1034;calc total;1;384.713;384.713;384.713
1034;calc update async;100;0.000160534;3.2469e-05;0.0117437
1034;calc inner;100;3.32663;2.9882;3.53319
1034;calc wait;100;0.439197;0.195643;0.859467
1034;calc bound;100;0.0717339;0.0235177;0.0959949
1034;calc iter;100;3.83772;3.6652;3.98551
1034;total;1;414.683;414.683;414.683
1035;calc total;1;384.711;384.711;384.711
1035;calc update async;100;0.00046541;2.512e-05;0.041898
1035;calc inner;100;3.32493;2.95323;3.54056
1035;calc wait;100;0.438956;0.133615;0.863551
1035;calc bound;100;0.0735075;0.0229118;0.101772
1035;calc iter;100;3.83787;3.72112;4.01711
1035;total;1;414.68;414.68;414.68
1036;calc total;1;384.711;384.711;384.711
1036;calc update async;100;0.000454774;1.9839e-05;0.0417009
1036;calc inner;100;3.27922;2.27048;3.57193
1036;calc wait;100;0.500923;0.120701;1.68832
1036;calc bound;100;0.0567224;0.0224645;0.103033
1036;calc iter;100;3.83733;3.61907;4.0937
1036;total;1;414.676;414.676;414.676
1037;calc total;1;384.711;384.711;384.711
1037;calc update async;100;0.000451919;1.959e-05;0.0414618
1037;calc inner;100;3.28399;2.05894;3.57166
1037;calc wait;100;0.500901;0.0857843;1.87828
1037;calc bound;100;0.0497702;0.0216345;0.0863011
1037;calc iter;100;3.83513;3.57326;4.0492
1037;total;1;414.679;414.679;414.679
1038;calc total;1;384.711;384.711;384.711
1038;calc update async;100;0.000461021;2.707e-05;0.0414517
1038;calc inner;100;3.30606;3.04217;3.57578
1038;calc wait;100;0.452457;0.0879182;0.817434
1038;calc bound;100;0.0782393;0.0224422;0.105417
1038;calc iter;100;3.83722;3.63339;4.03572
1038;total;1;414.677;414.677;414.677
1039;calc total;1;384.711;384.711;384.711
1039;calc update async;100;0.000456807;2.198e-05;0.0414566
1039;calc inner;100;3.32082;2.4661;3.57584
1039;calc wait;100;0.446593;0.0840825;1.63892
1039;calc bound;100;0.0696325;0.0228368;0.0959102
1039;calc iter;100;3.83752;3.53038;4.18094
1039;total;1;414.677;414.677;414.677
1040;calc total;1;384.713;384.713;384.713
1040;calc update async;100;0.000202538;1.7589e-05;0.0161782
1040;calc inner;100;2.96628;0.560361;3.50227
1040;calc wait;100;0.811799;0.0582199;3.39533
1040;calc bound;100;0.0528294;0.0212304;0.103448
1040;calc iter;100;3.83155;3.34764;4.07134
1040;total;1;414.593;414.593;414.593
1041;calc total;1;384.713;384.713;384.713
1041;calc update async;100;0.00020048;1.6069e-05;0.0161645
1041;calc inner;100;3.0531;0.530222;3.48948
1041;calc wait;100;0.733771;0.184864;3.4494
1041;calc bound;100;0.0490874;0.0212635;0.094929
1041;calc iter;100;3.83649;3.36333;4.14293
1041;total;1;414.549;414.549;414.549
1042;calc total;1;384.713;384.713;384.713
1042;calc update async;100;0.000210286;2.011e-05;0.0161751
1042;calc inner;100;3.12804;1.95716;3.51051
1042;calc wait;100;0.640332;0.191898;2.07551
1042;calc bound;100;0.0668824;0.0212502;0.10994
1042;calc iter;100;3.83551;3.48671;4.05395
1042;total;1;414.67;414.67;414.67
1043;calc total;1;384.71;384.71;384.71
1043;calc update async;100;0.000388614;1.494e-05;0.0340854
1043;calc inner;100;3.12815;2.23359;3.5133
1043;calc wait;100;0.640793;0.166238;1.66331
1043;calc bound;100;0.0669254;0.0214266;0.109308
1043;calc iter;100;3.83655;3.4771;4.11651
1043;total;1;414.539;414.539;414.539
1044;calc total;1;384.711;384.711;384.711
1044;calc update async;100;0.000358482;1.312e-05;0.0320881
1044;calc inner;100;2.92869;0.857518;3.5028
1044;calc wait;100;0.859194;0.133162;2.95419
1044;calc bound;100;0.0484087;0.0211374;0.100209
1044;calc iter;100;3.83715;3.49099;4.26737
1044;total;1;414.731;414.731;414.731
1045;calc total;1;384.71;384.71;384.71
1045;calc update async;100;0.000358097;1.939e-05;0.0324651
1045;calc inner;100;2.85072;0.661772;3.50717
1045;calc wait;100;0.946876;0.130658;3.42634
1045;calc bound;100;0.0389887;0.0211127;0.0867079
1045;calc iter;100;3.83761;3.55231;4.2005
1045;total;1;414.663;414.663;414.663
1046;calc total;1;384.71;384.71;384.71
1046;calc update async;100;0.000379043;2.1089e-05;0.0324694
1046;calc inner;100;3.0915;2.41008;3.51689
1046;calc wait;100;0.675423;0.144078;1.54521
1046;calc bound;100;0.070632;0.0240324;0.108474
1046;calc iter;100;3.83797;3.46494;4.14752
1046;total;1;414.753;414.753;414.753
1047;calc total;1;384.71;384.71;384.71
1047;calc update async;100;0.000369095;2.0229e-05;0.0320247
1047;calc inner;100;3.10805;2.41436;3.51389
1047;calc wait;100;0.66775;0.143507;1.63176
1047;calc bound;100;0.0614344;0.021872;0.10547
1047;calc iter;100;3.83774;3.61476;4.18769
1047;total;1;414.731;414.731;414.731
1048;calc total;1;384.713;384.713;384.713
1048;calc update async;100;0.000283548;1.635e-05;0.0247472
1048;calc inner;100;3.0701;1.07753;3.549
1048;calc wait;100;0.707675;0.0489623;3.05906
1048;calc bound;100;0.059284;0.0211193;0.0950197
1048;calc iter;100;3.83737;3.35992;4.25635
1048;total;1;414.678;414.678;414.678
1049;calc total;1;384.713;384.713;384.713
1049;calc update async;100;0.000285735;2.2629e-05;0.0247273
1049;calc inner;100;3.2187;1.77264;3.54824
1049;calc wait;100;0.553312;0.128303;2.37985
1049;calc bound;100;0.0602397;0.0212156;0.102088
1049;calc iter;100;3.83254;3.41389;4.19459
1049;total;1;414.688;414.688;414.688
1050;calc total;1;384.713;384.713;384.713
1050;calc update async;100;0.000291898;2.7849e-05;0.024729
1050;calc inner;100;3.22495;2.71731;3.55651
1050;calc wait;100;0.536852;0.145573;1.0783
1050;calc bound;100;0.0759488;0.0232654;0.102325
1050;calc iter;100;3.83805;3.58708;4.00028
1050;total;1;414.666;414.666;414.666
1051;calc total;1;384.713;384.713;384.713
1051;calc update async;100;0.000292212;3.129e-05;0.024758
1051;calc inner;100;3.23503;2.72853;3.5562
1051;calc wait;100;0.531125;0.143217;1.09722
1051;calc bound;100;0.0717321;0.0217743;0.101436
1051;calc iter;100;3.83818;3.63748;4.03443
1051;total;1;414.43;414.43;414.43
1052;calc total;1;384.713;384.713;384.713
1052;calc update async;100;0.000288178;2.4129e-05;0.0247762
1052;calc inner;100;3.19263;1.73168;3.54641
1052;calc wait;100;0.589348;0.14508;2.09442
1052;calc bound;100;0.0561331;0.0214906;0.0970462
1052;calc iter;100;3.83841;3.48391;4.17695
1052;total;1;414.683;414.683;414.683
1053;calc total;1;384.713;384.713;384.713
1053;calc update async;100;0.000285804;2.09e-05;0.0247631
1053;calc inner;100;3.07905;0.772681;3.54589
1053;calc wait;100;0.705252;0.143104;3.67896
1053;calc bound;100;0.054233;0.0215076;0.0992762
1053;calc iter;100;3.83883;3.47417;4.48741
1053;total;1;414.191;414.191;414.191
1054;calc total;1;384.713;384.713;384.713
1054;calc update async;100;0.000293702;2.8469e-05;0.0247539
1054;calc inner;100;3.21207;2.37693;3.55184
1054;calc wait;100;0.552738;0.154283;1.80418
1054;calc bound;100;0.0739801;0.0212434;0.100278
1054;calc iter;100;3.83909;3.59857;4.26925
1054;total;1;414.741;414.741;414.741
1055;calc total;1;384.71;384.71;384.71
1055;calc update async;100;0.000386749;2.704e-05;0.0343812
1055;calc inner;100;3.23684;2.45055;3.54596
1055;calc wait;100;0.532637;0.150874;1.59753
1055;calc bound;100;0.0689303;0.022928;0.0959089
1055;calc iter;100;3.83881;3.66126;4.1346
1055;total;1;414.241;414.241;414.241
1056;calc total;1;384.713;384.713;384.713
1056;calc update async;100;0.000390754;1.6069e-05;0.0360199
1056;calc inner;100;2.80648;0.845831;3.51223
1056;calc wait;100;0.994706;0.115782;3.18502
1056;calc bound;100;0.0375906;0.0211475;0.0830976
1056;calc iter;100;3.83917;3.44874;4.23457
1056;total;1;414.624;414.624;414.624
1057;calc total;1;384.713;384.713;384.713
1057;calc update async;100;0.000384149;1.923e-05;0.0341672
1057;calc inner;100;3.10815;1.78983;3.50331
1057;calc wait;100;0.67438;0.108245;2.09874
1057;calc bound;100;0.057325;0.0215585;0.097865
1057;calc iter;100;3.84027;3.53545;4.08192
1057;total;1;414.12;414.12;414.12
1058;calc total;1;384.713;384.713;384.713
1058;calc update async;100;0.000408273;2.2e-05;0.0359536
1058;calc inner;100;3.16088;2.35275;3.51977
1058;calc wait;100;0.607759;0.134779;1.61676
1058;calc bound;100;0.0713223;0.0222198;0.103043
1058;calc iter;100;3.84038;3.63572;4.04459
1058;total;1;414.682;414.682;414.682
1059;calc total;1;384.713;384.713;384.713
1059;calc update async;100;0.000404168;1.791e-05;0.035271
1059;calc inner;100;3.16698;2.16694;3.51951
1059;calc wait;100;0.608051;0.12223;1.9427
1059;calc bound;100;0.0648013;0.0213238;0.09097
1059;calc iter;100;3.84025;3.63195;4.13393
1059;total;1;414.323;414.323;414.323
1060;calc total;1;384.713;384.713;384.713
1060;calc update async;100;0.000435496;1.624e-05;0.0397587
1060;calc inner;100;2.94398;1.0831;3.51541
1060;calc wait;100;0.846402;0.158347;3.05494
1060;calc bound;100;0.0435352;0.0211573;0.106748
1060;calc iter;100;3.83436;3.22796;4.31968
1060;total;1;414.257;414.257;414.257
1061;calc total;1;384.713;384.713;384.713
1061;calc update async;100;0.000391109;1.9199e-05;0.0359409
1061;calc inner;100;2.8422;1.36431;3.51647
1061;calc wait;100;0.96338;0.141242;2.67208
1061;calc bound;100;0.0324343;0.0210433;0.0761641
1061;calc iter;100;3.83842;3.64173;4.05949
1061;total;1;414.577;414.577;414.577
1062;calc total;1;384.713;384.713;384.713
1062;calc update async;100;0.000405974;2.34e-05;0.0352257
1062;calc inner;100;3.13968;2.56342;3.52165
1062;calc wait;100;0.628216;0.162551;1.33687
1062;calc bound;100;0.0708394;0.0236222;0.104108
1062;calc iter;100;3.83915;3.68226;4.04088
1062;total;1;414.435;414.435;414.435
1063;calc total;1;384.713;384.713;384.713
1063;calc update async;100;0.00042058;2.15e-05;0.0365878
1063;calc inner;100;3.13934;2.56892;3.52107
1063;calc wait;100;0.63018;0.158288;1.359
1063;calc bound;100;0.0691168;0.0232235;0.101141
1063;calc iter;100;3.83907;3.69445;4.09707
1063;total;1;414.607;414.607;414.607
1064;calc total;1;384.713;384.713;384.713
1064;calc update async;100;0.000427033;2.681e-05;0.0388878
1064;calc inner;100;3.32246;2.22819;3.5563
1064;calc wait;100;0.464235;0.0937482;1.76192
1064;calc bound;100;0.0505479;0.0211841;0.0901753
1064;calc iter;100;3.83767;3.42835;4.0338
1064;total;1;414.339;414.339;414.339
1065;calc total;1;384.713;384.713;384.713
1065;calc update async;100;0.000415192;2.649e-05;0.0365721
1065;calc inner;100;3.33984;3.07043;3.56644
1065;calc wait;100;0.431823;0.140494;0.691307
1065;calc bound;100;0.0688116;0.022816;0.10292
1065;calc iter;100;3.8409;3.71806;3.95401
1065;total;1;414.513;414.513;414.513
1066;calc total;1;384.713;384.713;384.713
1066;calc update async;100;0.00040865;2.8249e-05;0.0360901
1066;calc inner;100;3.3184;3.04418;3.56569
1066;calc wait;100;0.4438;0.148353;0.745417
1066;calc bound;100;0.0784599;0.0230534;0.105408
1066;calc iter;100;3.84108;3.65252;3.9272
1066;total;1;414.461;414.461;414.461
1067;calc total;1;384.713;384.713;384.713
1067;calc update async;100;0.000420525;2.348e-05;0.0375227
1067;calc inner;100;3.33711;3.06692;3.5672
1067;calc wait;100;0.428808;0.154314;0.702458
1067;calc bound;100;0.074454;0.0225669;0.100825
1067;calc iter;100;3.8408;3.67457;3.95698
1067;total;1;414.431;414.431;414.431
1068;calc total;1;384.713;384.713;384.713
1068;calc update async;100;0.000393378;2.395e-05;0.0354685
1068;calc inner;100;3.32685;2.86536;3.55298
1068;calc wait;100;0.458178;0.181901;1.01544
1068;calc bound;100;0.0556895;0.0223684;0.0948358
1068;calc iter;100;3.84112;3.65982;4.01782
1068;total;1;414.22;414.22;414.22
1069;calc total;1;384.713;384.713;384.713
1069;calc update async;100;0.000402401;2.623e-05;0.0364783
1069;calc inner;100;3.31784;2.78694;3.55356
1069;calc wait;100;0.473661;0.154704;1.06728
1069;calc bound;100;0.049691;0.0242482;0.0898588
1069;calc iter;100;3.8416;3.73816;3.95478
1069;total;1;414.655;414.655;414.655
1070;calc total;1;384.713;384.713;384.713
1070;calc update async;100;0.000444646;3.755e-05;0.0396432
1070;calc inner;100;3.33179;3.06298;3.56462
1070;calc wait;100;0.432487;0.175443;0.70358
1070;calc bound;100;0.0770525;0.0220244;0.101651
1070;calc iter;100;3.84178;3.73682;3.96859
1070;total;1;414.279;414.279;414.279
1071;calc total;1;384.713;384.713;384.713
1071;calc update async;100;0.000411793;3.2719e-05;0.0365168
1071;calc inner;100;3.32411;3.08638;3.56425
1071;calc wait;100;0.436478;0.190627;0.679264
1071;calc bound;100;0.0806797;0.0233059;0.105315
1071;calc iter;100;3.84169;3.74076;3.96563
1071;total;1;414.176;414.176;414.176
1072;calc total;1;384.713;384.713;384.713
1072;calc update async;100;0.000438798;1.731e-05;0.0406196
1072;calc inner;100;3.13984;1.89321;3.51408
1072;calc wait;100;0.658094;0.0621392;2.09357
1072;calc bound;100;0.04258;0.0210261;0.0829498
1072;calc iter;100;3.84102;3.56721;4.04739
1072;total;1;414.41;414.41;414.41
1073;calc total;1;384.713;384.713;384.713
1073;calc update async;100;0.000444626;1.7e-05;0.0404213
1073;calc inner;100;3.25457;2.47861;3.51412
1073;calc wait;100;0.530242;0.0933656;1.43539
1073;calc bound;100;0.0551447;0.0210546;0.103114
1073;calc iter;100;3.84045;3.61638;4.04901
1073;total;1;414.198;414.198;414.198
1074;calc total;1;384.713;384.713;384.713
1074;calc update async;100;0.000450957;2.3979e-05;0.0405207
1074;calc inner;100;3.30557;2.89373;3.52
1074;calc wait;100;0.464415;0.0942439;0.926868
1074;calc bound;100;0.0713295;0.0234999;0.10135
1074;calc iter;100;3.84177;3.70136;3.94584
1074;total;1;414.324;414.324;414.324
1075;calc total;1;384.713;384.713;384.713
1075;calc update async;100;0.000440385;1.719e-05;0.0395873
1075;calc inner;100;3.3095;2.91913;3.51969
1075;calc wait;100;0.461243;0.0922561;0.928312
1075;calc bound;100;0.0700716;0.0223346;0.103952
1075;calc iter;100;3.84134;3.69163;4.02769
1075;total;1;414.386;414.386;414.386
1076;calc total;1;384.713;384.713;384.713
1076;calc update async;100;0.000398984;1.6519e-05;0.0363121
1076;calc inner;100;3.19732;1.42616;3.51611
1076;calc wait;100;0.599302;0.151924;2.69285
1076;calc bound;100;0.043587;0.0210625;0.0845827
1076;calc iter;100;3.84062;3.58553;4.14281
1076;total;1;414.237;414.237;414.237
1077;calc total;1;384.713;384.713;384.713
1077;calc update async;100;0.000418247;1.592e-05;0.0389365
1077;calc inner;100;3.08424;2.07224;3.51597
1077;calc wait;100;0.719106;0.13236;1.79106
1077;calc bound;100;0.0373165;0.0210098;0.0970022
1077;calc iter;100;3.84108;3.66673;4.09184
1077;total;1;414.376;414.376;414.376
1078;calc total;1;384.713;384.713;384.713
1078;calc update async;100;0.000443272;2.3719e-05;0.0394965
1078;calc inner;100;3.28677;2.81831;3.51423
1078;calc wait;100;0.485026;0.173367;1.00338
1078;calc bound;100;0.0694846;0.0236686;0.105479
1078;calc iter;100;3.84173;3.64313;4.093
1078;total;1;414.4;414.4;414.4
1079;calc total;1;384.712;384.712;384.712
1079;calc update async;100;0.000419773;2.1079e-05;0.0372106
1079;calc inner;100;3.28436;2.82466;3.51343
1079;calc wait;100;0.482299;0.178177;0.984521
1079;calc bound;100;0.07462;0.0262449;0.103296
1079;calc iter;100;3.84171;3.66062;4.00466
1079;total;1;414.351;414.351;414.351
1080;calc total;1;384.712;384.712;384.712
1080;calc update async;100;0.000411185;1.898e-05;0.0370493
1080;calc inner;100;3.35936;1.97021;3.55265
1080;calc wait;100;0.423305;0.0842713;2.02211
1080;calc bound;100;0.0590097;0.0212344;0.093321
1080;calc iter;100;3.84229;3.56175;4.04041
1080;total;1;414.304;414.304;414.304
1081;calc total;1;384.712;384.712;384.712
1081;calc update async;100;0.000444285;1.8239e-05;0.0403837
1081;calc inner;100;3.38312;2.25323;3.55726
1081;calc wait;100;0.397506;0.13243;1.70328
1081;calc bound;100;0.0604194;0.0214476;0.0934334
1081;calc iter;100;3.8415;3.51956;3.98981
1081;total;1;414.59;414.59;414.59
1082;calc total;1;384.712;384.712;384.712
1082;calc update async;100;0.000436526;2.075e-05;0.03937
1082;calc inner;100;3.40236;3.04386;3.56859
1082;calc wait;100;0.37034;0.0845235;0.724881
1082;calc bound;100;0.0690837;0.0292398;0.099247
1082;calc iter;100;3.84222;3.70178;4.00646
1082;total;1;414.164;414.164;414.164
1083;calc total;1;384.712;384.712;384.712
1083;calc update async;100;0.000451027;3.5529e-05;0.0403579
1083;calc inner;100;3.37853;3.01587;3.56821
1083;calc wait;100;0.384099;0.219319;0.730721
1083;calc bound;100;0.0796369;0.0227841;0.104375
1083;calc iter;100;3.84272;3.69189;4.02094
1083;total;1;414.298;414.298;414.298
1084;calc total;1;384.712;384.712;384.712
1084;calc update async;100;0.000426827;1.875e-05;0.0385547
1084;calc inner;100;3.38318;2.53825;3.55674
1084;calc wait;100;0.400582;0.0802832;1.33481
1084;calc bound;100;0.0580439;0.0209192;0.092309
1084;calc iter;100;3.84223;3.61018;4.08641
1084;total;1;414.181;414.181;414.181
1085;calc total;1;384.712;384.712;384.712
1085;calc update async;100;0.00043106;2.259e-05;0.0392921
1085;calc inner;100;3.391;2.78836;3.55853
1085;calc wait;100;0.396022;0.144356;1.18774
1085;calc bound;100;0.053954;0.0234529;0.0952596
1085;calc iter;100;3.84141;3.67923;4.05244
1085;total;1;414.278;414.278;414.278
1086;calc total;1;384.712;384.712;384.712
1086;calc update async;100;0.000454562;2.185e-05;0.0408695
1086;calc inner;100;3.40194;3.17396;3.57167
1086;calc wait;100;0.365399;0.144075;0.636406
1086;calc bound;100;0.0744497;0.0289736;0.105936
1086;calc iter;100;3.84225;3.71934;3.98412
1086;total;1;414.754;414.754;414.754
1087;calc total;1;384.712;384.712;384.712
1087;calc update async;100;0.000446781;2.649e-05;0.0401748
1087;calc inner;100;3.40039;3.20567;3.57045
1087;calc wait;100;0.366656;0.147932;0.620157
1087;calc bound;100;0.0752304;0.0225472;0.0981751
1087;calc iter;100;3.84273;3.64623;4.02584
1087;total;1;414.145;414.145;414.145
1088;calc total;1;384.712;384.712;384.712
1088;calc update async;100;0.000427563;1.553e-05;0.0392874
1088;calc inner;100;3.10057;1.92038;3.50615
1088;calc wait;100;0.688067;0.150118;2.01332
1088;calc bound;100;0.0512614;0.0209905;0.0968013
1088;calc iter;100;3.84054;3.55999;4.10667
1088;total;1;414.507;414.507;414.507
1089;calc total;1;384.712;384.712;384.712
1089;calc update async;100;0.000434279;1.494e-05;0.0397388
1089;calc inner;100;3.19875;2.27828;3.50373
1089;calc wait;100;0.590597;0.14794;1.68775
1089;calc bound;100;0.0496841;0.0211841;0.0855222
1089;calc iter;100;3.83967;3.64681;4.05504
1089;total;1;414.269;414.269;414.269
1090;calc total;1;384.712;384.712;384.712
1090;calc update async;100;0.000445351;1.654e-05;0.0400459
1090;calc inner;100;3.24093;2.89975;3.51128
1090;calc wait;100;0.528393;0.151714;0.984472
1090;calc bound;100;0.0709894;0.0212662;0.10501
1090;calc iter;100;3.84084;3.70518;4.04135
1090;total;1;414.47;414.47;414.47
1091;calc total;1;384.712;384.712;384.712
1091;calc update async;100;0.000448191;1.725e-05;0.0403242
1091;calc inner;100;3.2518;2.99482;3.51131
1091;calc wait;100;0.515278;0.150469;0.848127
1091;calc bound;100;0.0727173;0.02263;0.0976687
1091;calc iter;100;3.84033;3.673;4.0507
1091;total;1;414.142;414.142;414.142
1092;calc total;1;384.712;384.712;384.712
1092;calc update async;100;0.000436391;1.483e-05;0.0401721
1092;calc inner;100;3.12068;1.69445;3.51869
1092;calc wait;100;0.667795;0.129006;2.41788
1092;calc bound;100;0.0495566;0.021062;0.0913239
1092;calc iter;100;3.83879;3.56019;4.15982
1092;total;1;414.293;414.293;414.293
1093;calc total;1;384.712;384.712;384.712
1093;calc update async;100;0.000442726;1.548e-05;0.0407431
1093;calc inner;100;3.13296;1.05043;3.52205
1093;calc wait;100;0.658891;0.0823098;3.36448
1093;calc bound;100;0.0477726;0.0210621;0.0947871
1093;calc iter;100;3.8404;3.49466;4.47824
1093;total;1;414.158;414.158;414.158
1094;calc total;1;384.712;384.712;384.712
1094;calc update async;100;0.000442385;1.667e-05;0.0399504
1094;calc inner;100;3.24891;2.66085;3.50859
1094;calc wait;100;0.525706;0.178749;1.27261
1094;calc bound;100;0.0641732;0.021418;0.101621
1094;calc iter;100;3.83937;3.67907;3.99433
1094;total;1;414.208;414.208;414.208
1095;calc total;1;384.712;384.712;384.712
1095;calc update async;100;0.000462011;1.94e-05;0.0415564
1095;calc inner;100;3.24907;2.66246;3.50707
1095;calc wait;100;0.520932;0.177099;1.33248
1095;calc bound;100;0.0698367;0.0322348;0.100184
1095;calc iter;100;3.84045;3.66624;4.07418
1095;total;1;414.205;414.205;414.205
1096;calc total;1;384.712;384.712;384.712
1096;calc update async;100;0.000469552;1.551e-05;0.0431634
1096;calc inner;100;3.13861;0.571092;3.55183
1096;calc wait;100;0.646196;0.170083;3.40564
1096;calc bound;100;0.0562269;0.0211323;0.0942707
1096;calc iter;100;3.84158;3.32183;4.32524
1096;total;1;414.507;414.507;414.507
1097;calc total;1;384.712;384.712;384.712
1097;calc update async;100;0.000456632;1.55e-05;0.0424557
1097;calc inner;100;3.12567;1.19446;3.54863
1097;calc wait;100;0.664703;0.145922;2.6627
1097;calc bound;100;0.0490589;0.0210056;0.0856208
1097;calc iter;100;3.84035;3.56902;4.29063
1097;total;1;414.714;414.714;414.714
1098;calc total;1;384.712;384.712;384.712
1098;calc update async;100;0.000479152;1.925e-05;0.0434014
1098;calc inner;100;3.23371;2.49678;3.56107
1098;calc wait;100;0.534227;0.172399;1.48269
1098;calc bound;100;0.0734165;0.0228034;0.100599
1098;calc iter;100;3.84185;3.56884;4.16714
1098;total;1;414.116;414.116;414.116
1099;calc total;1;384.712;384.712;384.712
1099;calc update async;100;0.0004775;1.596e-05;0.0434164
1099;calc inner;100;3.24452;2.57973;3.56123
1099;calc wait;100;0.529203;0.171924;1.49132
1099;calc bound;100;0.0672913;0.0212371;0.0936698
1099;calc iter;100;3.8415;3.53549;4.18404
1099;total;1;414.591;414.591;414.591
1100;calc total;1;384.712;384.712;384.712
1100;calc update async;100;0.00047329;1.619e-05;0.0434321
1100;calc inner;100;3.24129;1.61164;3.55535
1100;calc wait;100;0.543292;0.161426;2.58064
1100;calc bound;100;0.056838;0.0211832;0.100698
1100;calc iter;100;3.8419;3.49926;4.2627
1100;total;1;414.161;414.161;414.161
1101;calc total;1;384.712;384.712;384.712
1101;calc update async;100;0.000465705;1.622e-05;0.0431537
1101;calc inner;100;3.19182;1.22867;3.55397
1101;calc wait;100;0.6021;0.114419;2.99737
1101;calc bound;100;0.0478278;0.0211529;0.0889359
1101;calc iter;100;3.84238;3.37834;4.39308
1101;total;1;414.768;414.768;414.768
1102;calc total;1;384.712;384.712;384.712
1102;calc update async;100;0.000476944;1.775e-05;0.0430968
1102;calc inner;100;3.28222;2.64134;3.56374
1102;calc wait;100;0.486296;0.171121;1.40726
1102;calc bound;100;0.0731161;0.0212207;0.105706
1102;calc iter;100;3.84212;3.56429;4.14697
1102;total;1;414.34;414.34;414.34
1103;calc total;1;384.712;384.712;384.712
1103;calc update async;100;0.000474936;3.104e-05;0.042862
1103;calc inner;100;3.2785;2.63381;3.56337
1103;calc wait;100;0.485968;0.171696;1.37246
1103;calc bound;100;0.0775697;0.0214918;0.113442
1103;calc iter;100;3.84252;3.60532;4.11297
1103;total;1;414.114;414.114;414.114
1104;calc total;1;384.712;384.712;384.712
1104;calc update async;100;0.000439893;1.751e-05;0.0404058
1104;calc inner;100;2.96766;0.48988;3.50956
1104;calc wait;100;0.815081;0.0521271;4.236
1104;calc bound;100;0.0551531;0.021667;0.0970973
1104;calc iter;100;3.8394;3.30713;4.76831
1104;total;1;414.463;414.463;414.463
1105;calc total;1;384.712;384.712;384.712
1105;calc update async;100;0.000419436;1.647e-05;0.0389923
1105;calc inner;100;2.93366;0.565941;3.51176
1105;calc wait;100;0.860101;0.123016;3.88329
1105;calc bound;100;0.0443467;0.0211675;0.0906341
1105;calc iter;100;3.83951;3.07809;4.48403
1105;total;1;414.034;414.034;414.034
1106;calc total;1;384.712;384.712;384.712
1106;calc update async;100;0.000446749;1.57e-05;0.0404572
1106;calc inner;100;3.07923;1.69316;3.52481
1106;calc wait;100;0.695187;0.142027;1.95822
1106;calc bound;100;0.0641138;0.022614;0.103197
1106;calc iter;100;3.83963;3.6098;4.13251
1106;total;1;414.581;414.581;414.581
1107;calc total;1;384.712;384.712;384.712
1107;calc update async;100;0.000473148;1.854e-05;0.0433816
1107;calc inner;100;3.10852;1.47495;3.52729
1107;calc wait;100;0.663008;0.13793;2.32697
1107;calc bound;100;0.0667635;0.025094;0.0963451
1107;calc iter;100;3.83954;3.59593;4.10096
1107;total;1;414.283;414.283;414.283
1108;calc total;1;384.712;384.712;384.712
1108;calc update async;100;0.000470266;1.5529e-05;0.0432497
1108;calc inner;100;3.04603;0.476544;3.50852
1108;calc wait;100;0.733015;0.120516;3.91759
1108;calc bound;100;0.0556968;0.0211454;0.0966138
1108;calc iter;100;3.83715;3.27009;4.4555
1108;total;1;414.579;414.579;414.579
1109;calc total;1;384.712;384.712;384.712
1109;calc update async;100;0.00046062;1.443e-05;0.0429902
1109;calc inner;100;2.96525;0.6032;3.50867
1109;calc wait;100;0.825078;0.119251;3.79791
1109;calc bound;100;0.047315;0.0211104;0.0952801
1109;calc iter;100;3.83908;3.48507;4.44056
1109;total;1;414.25;414.25;414.25
1110;calc total;1;384.712;384.712;384.712
1110;calc update async;100;0.000474695;1.6e-05;0.04314
1110;calc inner;100;3.11767;2.35349;3.51352
1110;calc wait;100;0.652326;0.158727;1.47785
1110;calc bound;100;0.068119;0.0212618;0.0988571
1110;calc iter;100;3.83947;3.59566;4.15363
1110;total;1;414.485;414.485;414.485
1111;calc total;1;384.712;384.712;384.712
1111;calc update async;100;0.000469854;1.631e-05;0.04287
1111;calc inner;100;3.12647;2.34231;3.51346
1111;calc wait;100;0.644584;0.126537;1.41652
1111;calc bound;100;0.0667954;0.0225943;0.0987685
1111;calc iter;100;3.8394;3.64809;4.12677
1111;total;1;414.511;414.511;414.511
1112;calc total;1;384.712;384.712;384.712
1112;calc update async;100;0.000466145;1.723e-05;0.0431691
1112;calc inner;100;2.80205;0.468485;3.55645
1112;calc wait;100;0.978926;0.0373703;3.98599
1112;calc bound;100;0.0563437;0.0210237;0.0997152
1112;calc iter;100;3.83806;3.02115;4.52732
1112;total;1;414.322;414.322;414.322
1113;calc total;1;384.712;384.712;384.712
1113;calc update async;100;0.00046387;1.514e-05;0.0431608
1113;calc inner;100;2.92969;0.535186;3.55507
1113;calc wait;100;0.859925;0.0814577;3.55309
1113;calc bound;100;0.0480076;0.0211002;0.0943812
1113;calc iter;100;3.83833;3.3943;4.4205
1113;total;1;414.564;414.564;414.564
1114;calc total;1;384.712;384.712;384.712
1114;calc update async;100;0.000470682;2.048e-05;0.0431162
1114;calc inner;100;3.06599;1.60631;3.56374
1114;calc wait;100;0.706184;0.0807581;2.49028
1114;calc bound;100;0.0659115;0.0229922;0.0986935
1114;calc iter;100;3.83863;3.43538;4.35176
1114;total;1;414.572;414.572;414.572
1115;calc total;1;384.712;384.712;384.712
1115;calc update async;100;0.000472899;1.7399e-05;0.0432791
1115;calc inner;100;3.05648;1.58639;3.56281
1115;calc wait;100;0.713642;0.0580949;2.55338
1115;calc bound;100;0.0679921;0.0229594;0.100481
1115;calc iter;100;3.83863;3.33815;4.32952
1115;total;1;414.515;414.515;414.515
1116;calc total;1;384.712;384.712;384.712
1116;calc update async;100;0.000465304;1.618e-05;0.0431123
1116;calc inner;100;2.79478;0.472578;3.55952
1116;calc wait;100;0.981042;0.0322892;4.02658
1116;calc bound;100;0.0573531;0.0212388;0.10274
1116;calc iter;100;3.83446;2.90487;4.68969
1116;total;1;414.264;414.264;414.264
1117;calc total;1;384.712;384.712;384.712
1117;calc update async;100;0.000468024;1.982e-05;0.0431506
1117;calc inner;100;3.07875;1.7316;3.56665
1117;calc wait;100;0.698641;0.143651;2.50089
1117;calc bound;100;0.0557339;0.0212768;0.0883808
1117;calc iter;100;3.83363;3.33003;4.29468
1117;total;1;414.608;414.608;414.608
1118;calc total;1;384.712;384.712;384.712
1118;calc update async;100;0.000474417;2.657e-05;0.0430945
1118;calc inner;100;3.08503;1.79961;3.5637
1118;calc wait;100;0.679695;0.146399;2.40248
1118;calc bound;100;0.0703678;0.0212902;0.0941212
1118;calc iter;100;3.83557;3.38495;4.24911
1118;total;1;414.225;414.225;414.225
1119;calc total;1;384.712;384.712;384.712
1119;calc update async;100;0.000468328;2.0409e-05;0.0425928
1119;calc inner;100;3.09906;1.81071;3.56291
1119;calc wait;100;0.668145;0.148378;2.45183
1119;calc bound;100;0.0676567;0.0213417;0.100947
1119;calc iter;100;3.83536;3.32921;4.33205
1119;total;1;414.609;414.609;414.609
1120;calc total;1;384.712;384.712;384.712
1120;calc update async;100;0.000458013;1.585e-05;0.0426551
1120;calc inner;100;2.5982;0.471952;3.52049
1120;calc wait;100;1.19423;0.144919;4.0408
1120;calc bound;100;0.0429535;0.0212269;0.0964356
1120;calc iter;100;3.83635;3.12958;4.60927
1120;total;1;414.151;414.151;414.151
1121;calc total;1;384.712;384.712;384.712
1121;calc update async;100;0.000465916;1.492e-05;0.0430623
1121;calc inner;100;2.93126;0.583573;3.52155
1121;calc wait;100;0.855137;0.150737;4.12419
1121;calc bound;100;0.0468078;0.0212631;0.112544
1121;calc iter;100;3.83376;3.35326;4.76149
1121;total;1;414.693;414.693;414.693
1122;calc total;1;384.712;384.712;384.712
1122;calc update async;100;0.000479177;1.837e-05;0.0429565
1122;calc inner;100;3.0253;1.70144;3.52956
1122;calc wait;100;0.739949;0.151664;2.38681
1122;calc bound;100;0.0715922;0.0249455;0.107353
1122;calc iter;100;3.8374;3.35695;4.56978
1122;total;1;414.58;414.58;414.58
1123;calc total;1;384.712;384.712;384.712
1123;calc update async;100;0.00046872;1.635e-05;0.0426541
1123;calc inner;100;3.02709;1.30271;3.52888
1123;calc wait;100;0.746337;0.152551;3.00896
1123;calc bound;100;0.062857;0.0212184;0.1013
1123;calc iter;100;3.83685;3.4022;4.60172
1123;total;1;414.499;414.499;414.499
1124;calc total;1;384.712;384.712;384.712
1124;calc update async;100;0.000460799;1.418e-05;0.0427427
1124;calc inner;100;2.74331;0.46829;3.51667
1124;calc wait;100;1.0472;0.0341761;3.89058
1124;calc bound;100;0.0446993;0.0212271;0.103404
1124;calc iter;100;3.83587;2.97491;4.45494
1124;total;1;414.448;414.448;414.448
1125;calc total;1;384.712;384.712;384.712
1125;calc update async;100;0.000471025;1.566e-05;0.042947
1125;calc inner;100;2.96451;1.74822;3.51603
1125;calc wait;100;0.820744;0.131484;2.3106
1125;calc bound;100;0.0516495;0.0212729;0.0927016
1125;calc iter;100;3.8374;3.53184;4.20679
1125;total;1;414.381;414.381;414.381
1126;calc total;1;384.712;384.712;384.712
1126;calc update async;100;0.000476056;1.5649e-05;0.0429694
1126;calc inner;100;3.04571;2.11315;3.52119
1126;calc wait;100;0.72745;0.142102;1.85101
1126;calc bound;100;0.0639361;0.0216062;0.111035
1126;calc iter;100;3.83761;3.62369;4.21636
1126;total;1;414.449;414.449;414.449
1127;calc total;1;384.712;384.712;384.712
1127;calc update async;100;0.000468663;1.632e-05;0.04248
1127;calc inner;100;2.98152;0.470826;3.5213
1127;calc wait;100;0.792782;0.142653;3.90053
1127;calc bound;100;0.0628479;0.0213522;0.111261
1127;calc iter;100;3.8377;3.33648;4.41258
1127;total;1;414.442;414.442;414.442
1128;calc total;1;384.712;384.712;384.712
1128;calc update async;100;0.000462321;1.75e-05;0.0428392
1128;calc inner;100;3.02461;0.468837;3.5576
1128;calc wait;100;0.749113;0.0285097;4.2561
1128;calc bound;100;0.0539553;0.0213042;0.0931498
1128;calc iter;100;3.82817;2.95423;4.81902
1128;total;1;414.275;414.275;414.275
1129;calc total;1;384.712;384.712;384.712
1129;calc update async;100;0.00046413;2.157e-05;0.0427915
1129;calc inner;100;3.20468;2.21139;3.55579
1129;calc wait;100;0.575198;0.13795;1.96187
1129;calc bound;100;0.0561002;0.0217866;0.0889524
1129;calc iter;100;3.83645;3.60061;4.26012
1129;total;1;414.452;414.452;414.452
1130;calc total;1;384.712;384.712;384.712
1130;calc update async;100;0.000469977;3.126e-05;0.0427611
1130;calc inner;100;3.1819;2.2437;3.56677
1130;calc wait;100;0.573142;0.182217;1.91995
1130;calc bound;100;0.081378;0.022213;0.106232
1130;calc iter;100;3.8369;3.61964;4.23198
1130;total;1;414.636;414.636;414.636
1131;calc total;1;384.711;384.711;384.711
1131;calc update async;100;0.000468483;2.4399e-05;0.0427734
1131;calc inner;100;3.21242;2.23081;3.56619
1131;calc wait;100;0.554894;0.143554;2.00989
1131;calc bound;100;0.0679796;0.0225083;0.101418
1131;calc iter;100;3.83577;3.56786;4.31186
1131;total;1;414.055;414.055;414.055
1132;calc total;1;384.711;384.711;384.711
1132;calc update async;100;0.000461942;1.84e-05;0.0426909
1132;calc inner;100;3.07296;0.996125;3.55887
1132;calc wait;100;0.705083;0.137382;3.28662
1132;calc bound;100;0.0533027;0.0212523;0.0965239
1132;calc iter;100;3.83182;3.25047;4.36242
1132;total;1;414.54;414.54;414.54
1133;calc total;1;384.711;384.711;384.711
1133;calc update async;100;0.000465762;2.0229e-05;0.0427976
1133;calc inner;100;3.20691;2.57521;3.55764
1133;calc wait;100;0.568328;0.141516;1.29597
1133;calc bound;100;0.0616757;0.0304778;0.0965894
1133;calc iter;100;3.83739;3.64853;4.12935
1133;total;1;414.384;414.384;414.384
1134;calc total;1;384.711;384.711;384.711
1134;calc update async;100;0.00046705;2.956e-05;0.0423245
1134;calc inner;100;3.20809;2.61465;3.56738
1134;calc wait;100;0.551726;0.146558;1.18821
1134;calc bound;100;0.07726;0.0304722;0.102006
1134;calc iter;100;3.83755;3.56634;4.09907
1134;total;1;414.249;414.249;414.249
1135;calc total;1;384.711;384.711;384.711
1135;calc update async;100;0.000464927;1.697e-05;0.0426575
1135;calc inner;100;3.17916;2.19638;3.56734
1135;calc wait;100;0.58558;0.1447;1.67384
1135;calc bound;100;0.0721537;0.0230746;0.100307
1135;calc iter;100;3.83737;3.4825;4.14322
1135;total;1;414.387;414.387;414.387
1136;calc total;1;384.711;384.711;384.711
1136;calc update async;100;0.000336359;1.6649e-05;0.0299238
1136;calc inner;100;2.85041;0.501915;3.48021
1136;calc wait;100;0.938086;0.123021;3.74493
1136;calc bound;100;0.0447056;0.0210871;0.100084
1136;calc iter;100;3.83362;3.40249;4.2706
1136;total;1;414.369;414.369;414.369
1137;calc total;1;384.711;384.711;384.711
1137;calc update async;100;0.000329038;1.3689e-05;0.0298983
1137;calc inner;100;2.80424;0.528552;3.47937
1137;calc wait;100;0.992975;0.122541;3.49833
1137;calc bound;100;0.0383034;0.0210983;0.0881326
1137;calc iter;100;3.83599;3.26456;4.33527
1137;total;1;414.226;414.226;414.226
1138;calc total;1;384.711;384.711;384.711
1138;calc update async;100;0.000352309;1.7259e-05;0.0298846
1138;calc inner;100;3.04181;2.03811;3.48736
1138;calc wait;100;0.724784;0.189987;1.93512
1138;calc bound;100;0.0695674;0.0218569;0.114055
1138;calc iter;100;3.83658;3.3688;4.30168
1138;total;1;414.345;414.345;414.345
1139;calc total;1;384.711;384.711;384.711
1139;calc update async;100;0.000347636;1.953e-05;0.0298799
1139;calc inner;100;3.05856;2.04718;3.48732
1139;calc wait;100;0.715413;0.172158;2.03669
1139;calc bound;100;0.0619488;0.0219737;0.117931
1139;calc iter;100;3.83632;3.35178;4.28993
1139;total;1;414.223;414.223;414.223
1140;calc total;1;384.71;384.71;384.71
1140;calc update async;100;0.000453983;1.52e-05;0.0417215
1140;calc inner;100;2.70735;0.502492;3.49897
1140;calc wait;100;1.07546;0.176145;3.64189
1140;calc bound;100;0.0478997;0.0210202;0.0954856
1140;calc iter;100;3.83126;3.32993;4.42328
1140;total;1;414.175;414.175;414.175
1141;calc total;1;384.71;384.71;384.71
1141;calc update async;100;0.000447308;1.584e-05;0.0410484
1141;calc inner;100;2.92945;1.28522;3.4982
1141;calc wait;100;0.856652;0.159835;2.89573
1141;calc bound;100;0.0476421;0.0211273;0.0901831
1141;calc iter;100;3.8342;3.37735;4.24417
1141;total;1;414.286;414.286;414.286
1142;calc total;1;384.71;384.71;384.71
1142;calc update async;100;0.000462311;2.028e-05;0.0409595
1142;calc inner;100;3.04164;1.5985;3.50485
1142;calc wait;100;0.720729;0.17925;2.3931
1142;calc bound;100;0.072872;0.021168;0.110817
1142;calc iter;100;3.83571;3.46438;4.22986
1142;total;1;414.373;414.373;414.373
1143;calc total;1;384.71;384.71;384.71
1143;calc update async;100;0.000454646;1.653e-05;0.0408908
1143;calc inner;100;3.03038;1.57806;3.50476
1143;calc wait;100;0.743516;0.178816;2.44708
1143;calc bound;100;0.0611052;0.0211341;0.106322
1143;calc iter;100;3.83547;3.41988;4.2272
1143;total;1;414.177;414.177;414.177
1144;calc total;1;384.71;384.71;384.71
1144;calc update async;100;0.000453429;2.1289e-05;0.041447
1144;calc inner;100;3.17908;1.63605;3.5511
1144;calc wait;100;0.600703;0.158223;2.41896
1144;calc bound;100;0.0562202;0.0225742;0.0959875
1144;calc iter;100;3.83647;3.37403;4.0998
1144;total;1;414.419;414.419;414.419
1145;calc total;1;384.71;384.71;384.71
1145;calc update async;100;0.000443602;2.032e-05;0.0408244
1145;calc inner;100;3.12427;1.14349;3.54998
1145;calc wait;100;0.660057;0.151709;2.8046
1145;calc bound;100;0.0530929;0.0269225;0.0880908
1145;calc iter;100;3.83788;3.54973;4.16114
1145;total;1;414.353;414.353;414.353
1146;calc total;1;384.71;384.71;384.71
1146;calc update async;100;0.000452072;2.223e-05;0.0408069
1146;calc inner;100;3.21251;2.56399;3.55822
1146;calc wait;100;0.55431;0.164845;1.22677
1146;calc bound;100;0.0709177;0.0239196;0.100684
1146;calc iter;100;3.83819;3.58606;3.99483
1146;total;1;414.418;414.418;414.418
1147;calc total;1;384.709;384.709;384.709
1147;calc update async;100;0.000451832;2.407e-05;0.0407259
1147;calc inner;100;3.21891;2.57067;3.55769
1147;calc wait;100;0.546981;0.159182;1.19935
1147;calc bound;100;0.0716295;0.026512;0.102174
1147;calc iter;100;3.83798;3.67899;4.02736
1147;total;1;414.526;414.526;414.526
1148;calc total;1;384.709;384.709;384.709
1148;calc update async;100;0.000443902;2.0109e-05;0.0401929
1148;calc inner;100;3.09644;0.551894;3.54934
1148;calc wait;100;0.682403;0.158582;3.46638
1148;calc bound;100;0.0580819;0.0210635;0.0948822
1148;calc iter;100;3.83739;3.33102;4.30364
1148;total;1;414.253;414.253;414.253
1149;calc total;1;384.709;384.709;384.709
1149;calc update async;100;0.000440887;2.2e-05;0.0401764
1149;calc inner;100;3.22174;2.57245;3.54856
1149;calc wait;100;0.55308;0.168025;1.15354
1149;calc bound;100;0.0628169;0.0293631;0.0898858
1149;calc iter;100;3.83809;3.65538;4.10615
1149;total;1;414.249;414.249;414.249
1150;calc total;1;384.708;384.708;384.708
1150;calc update async;100;0.000440286;2.4909e-05;0.0395691
1150;calc inner;100;3.19469;2.55659;3.55716
1150;calc wait;100;0.563624;0.17318;1.15126
1150;calc bound;100;0.079454;0.0227812;0.100228
1150;calc iter;100;3.83822;3.63058;4.09275
1150;total;1;414;414;414
1151;calc total;1;384.708;384.708;384.708
1151;calc update async;100;0.0004391;2.405e-05;0.0395316
1151;calc inner;100;3.21853;2.58135;3.55696
1151;calc wait;100;0.549849;0.177375;1.18073
1151;calc bound;100;0.0692171;0.0305698;0.0931469
1151;calc iter;100;3.83804;3.58697;4.14222
1151;total;1;414.033;414.033;414.033
1152;calc total;1;384.74;384.74;384.74
1152;calc update async;100;0.00022197;2.047e-05;0.0181478
1152;calc inner;100;3.19481;1.89148;3.64577
1152;calc wait;100;0.584453;0.0521949;2.19972
1152;calc bound;100;0.0573732;0.0228845;0.0988683
1152;calc iter;100;3.83741;3.43334;4.14472
1152;total;1;414.651;414.651;414.651
1153;calc total;1;384.724;384.724;384.724
1153;calc update async;100;0.000374482;1.9779e-05;0.0339548
1153;calc inner;100;3.22309;2.2384;3.62806
1153;calc wait;100;0.560152;0.107972;1.72295
1153;calc bound;100;0.0552133;0.0210871;0.11305
1153;calc iter;100;3.83953;3.5433;4.02592
1153;total;1;414.135;414.135;414.135
1154;calc total;1;384.724;384.724;384.724
1154;calc update async;100;0.000385579;1.9939e-05;0.0344333
1154;calc inner;100;3.28468;2.21471;3.64616
1154;calc wait;100;0.493322;0.142637;1.9413
1154;calc bound;100;0.0604213;0.0236547;0.132637
1154;calc iter;100;3.83902;3.63341;4.2149
1154;total;1;414.644;414.644;414.644
1155;calc total;1;384.724;384.724;384.724
1155;calc update async;100;0.0003832;1.677e-05;0.033918
1155;calc inner;100;3.33465;2.65517;3.68336
1155;calc wait;100;0.429039;0.105655;1.27849
1155;calc bound;100;0.0752984;0.0215287;0.134022
1155;calc iter;100;3.83946;3.68699;4.00672
1155;total;1;414.098;414.098;414.098
1156;calc total;1;384.724;384.724;384.724
1156;calc update async;100;0.000363934;1.739e-05;0.0327634
1156;calc inner;100;3.10333;1.4049;3.62136
1156;calc wait;100;0.683468;0.0560255;2.80798
1156;calc bound;100;0.0514505;0.0212088;0.130854
1156;calc iter;100;3.83892;3.45177;4.27173
1156;total;1;414.191;414.191;414.191
1157;calc total;1;384.724;384.724;384.724
1157;calc update async;100;0.000357378;1.778e-05;0.0327136
1157;calc inner;100;3.11799;2.23712;3.61148
1157;calc wait;100;0.676681;0.138894;1.6491
1157;calc bound;100;0.0421617;0.0211361;0.11945
1157;calc iter;100;3.8383;3.67383;4.14963
1157;total;1;414.705;414.705;414.705
1158;calc total;1;384.72;384.72;384.72
1158;calc update async;100;0.000533713;2.8369e-05;0.0486563
1158;calc inner;100;3.29309;2.78832;3.63719
1158;calc wait;100;0.466944;0.127934;1.12261
1158;calc bound;100;0.0782059;0.0263153;0.137477
1158;calc iter;100;3.83891;3.62544;4.06702
1158;total;1;414.153;414.153;414.153
1159;calc total;1;384.72;384.72;384.72
1159;calc update async;100;0.000534344;1.98e-05;0.0486613
1159;calc inner;100;3.30479;2.7898;3.63379
1159;calc wait;100;0.46946;0.1271;1.08196
1159;calc bound;100;0.0641413;0.0212785;0.130492
1159;calc iter;100;3.83919;3.69184;4.02361
1159;total;1;414.701;414.701;414.701
1160;calc total;1;384.72;384.72;384.72
1160;calc update async;100;0.000488167;2.1899e-05;0.0451417
1160;calc inner;100;3.42149;2.62712;3.69769
1160;calc wait;100;0.362156;0.0623745;1.30508
1160;calc bound;100;0.0557041;0.022394;0.0978056
1160;calc iter;100;3.83993;3.52997;4.12583
1160;total;1;414.175;414.175;414.175
1161;calc total;1;384.72;384.72;384.72
1161;calc update async;100;0.000500631;2.446e-05;0.0461505
1161;calc inner;100;3.40364;2.39952;3.6856
1161;calc wait;100;0.370789;0.0593368;1.48563
1161;calc bound;100;0.0657471;0.0210921;0.0991965
1161;calc iter;100;3.8409;3.68712;4.11995
1161;total;1;414.179;414.179;414.179
1162;calc total;1;384.72;384.72;384.72
1162;calc update async;100;0.000513212;2.4669e-05;0.0472003
1162;calc inner;100;3.45085;3.06859;3.66529
1162;calc wait;100;0.318335;0.149265;0.743796
1162;calc bound;100;0.0708493;0.0249062;0.112518
1162;calc iter;100;3.84056;3.69231;4.03348
1162;total;1;414.688;414.688;414.688
1163;calc total;1;384.72;384.72;384.72
1163;calc update async;100;0.00053481;2.438e-05;0.0490327
1163;calc inner;100;3.43282;3.07519;3.70724
1163;calc wait;100;0.330358;0.0582295;0.700369
1163;calc bound;100;0.077864;0.0211889;0.108481
1163;calc iter;100;3.84165;3.72064;4.12681
1163;total;1;414.137;414.137;414.137
1164;calc total;1;384.72;384.72;384.72
1164;calc update async;100;0.000538107;2.2639e-05;0.0498912
1164;calc inner;100;3.41908;2.89834;3.6615
1164;calc wait;100;0.354584;0.106411;1.04302
1164;calc bound;100;0.0663515;0.0250982;0.146763
1164;calc iter;100;3.84056;3.5521;4.01148
1164;total;1;414.156;414.156;414.156
1165;calc total;1;384.72;384.72;384.72
1165;calc update async;100;0.000534253;2.186e-05;0.0498844
1165;calc inner;100;3.39968;2.58207;3.68388
1165;calc wait;100;0.386967;0.0334079;1.35096
1165;calc bound;100;0.0508182;0.0226263;0.0823877
1165;calc iter;100;3.83881;3.70394;4.0179
1165;total;1;414.159;414.159;414.159
1166;calc total;1;384.72;384.72;384.72
1166;calc update async;100;0.0005429;2.263e-05;0.0501122
1166;calc inner;100;3.4353;3.19083;3.66723
1166;calc wait;100;0.326654;0.101994;0.734532
1166;calc bound;100;0.0775591;0.0219131;0.125852
1166;calc iter;100;3.84007;3.69801;4.01464
1166;total;1;414.705;414.705;414.705
1167;calc total;1;384.72;384.72;384.72
1167;calc update async;100;0.000545764;2.2979e-05;0.0504293
1167;calc inner;100;3.44219;3.10307;3.65946
1167;calc wait;100;0.32385;0.0813633;0.840959
1167;calc bound;100;0.0739742;0.0233443;0.112446
1167;calc iter;100;3.8406;3.67916;4.01574
1167;total;1;414.708;414.708;414.708
1168;calc total;1;384.72;384.72;384.72
1168;calc update async;100;0.000517687;1.704e-05;0.0483176
1168;calc inner;100;3.16942;1.39296;3.62621
1168;calc wait;100;0.615563;0.0562657;2.82029
1168;calc bound;100;0.0530267;0.0210247;0.128425
1168;calc iter;100;3.83855;3.48776;4.25925
1168;total;1;414.833;414.833;414.833
1169;calc total;1;384.72;384.72;384.72
1169;calc update async;100;0.000521245;1.989e-05;0.0484694
1169;calc inner;100;3.31605;2.5334;3.63852
1169;calc wait;100;0.470277;0.0810858;1.45131
1169;calc bound;100;0.0534659;0.0228533;0.125648
1169;calc iter;100;3.84036;3.69236;4.01899
1169;total;1;414.812;414.812;414.812
1170;calc total;1;384.72;384.72;384.72
1170;calc update async;100;0.000532883;1.85e-05;0.0489214
1170;calc inner;100;3.34408;2.70516;3.64934
1170;calc wait;100;0.424556;0.0726317;1.10384
1170;calc bound;100;0.0704923;0.022574;0.132104
1170;calc iter;100;3.83975;3.7051;4.05195
1170;total;1;414.812;414.812;414.812
1171;calc total;1;384.72;384.72;384.72
1171;calc update async;100;0.000539507;2.155e-05;0.0496256
1171;calc inner;100;3.34332;2.71532;3.64882
1171;calc wait;100;0.428586;0.0660039;1.19933
1171;calc bound;100;0.06741;0.0214917;0.119719
1171;calc iter;100;3.8399;3.6936;4.0429
1171;total;1;414.833;414.833;414.833
1172;calc total;1;384.72;384.72;384.72
1172;calc update async;100;0.000539856;1.722e-05;0.0505477
1172;calc inner;100;3.09292;1.09065;3.63577
1172;calc wait;100;0.695786;0.0321517;3.03386
1172;calc bound;100;0.0495074;0.0210761;0.123965
1172;calc iter;100;3.83931;3.44096;4.2639
1172;total;1;414.822;414.822;414.822
1173;calc total;1;384.72;384.72;384.72
1173;calc update async;100;0.000534258;1.697e-05;0.0505464
1173;calc inner;100;3.02777;1.68379;3.6398
1173;calc wait;100;0.767805;0.124699;2.28445
1173;calc bound;100;0.0437389;0.0212046;0.103449
1173;calc iter;100;3.84031;3.56359;4.08912
1173;total;1;414.815;414.815;414.815
1174;calc total;1;384.72;384.72;384.72
1174;calc update async;100;0.000554371;2.092e-05;0.0509151
1174;calc inner;100;3.26819;2.6219;3.64222
1174;calc wait;100;0.500938;0.107678;1.20614
1174;calc bound;100;0.0708311;0.0227501;0.123688
1174;calc iter;100;3.84073;3.69412;4.0307
1174;total;1;414.82;414.82;414.82
1175;calc total;1;384.72;384.72;384.72
1175;calc update async;100;0.000552326;1.8869e-05;0.0510678
1175;calc inner;100;3.28186;2.65008;3.62872
1175;calc wait;100;0.496258;0.0801255;1.23093
1175;calc bound;100;0.0614495;0.0228701;0.1359
1175;calc iter;100;3.84043;3.69172;4.03189
1175;total;1;414.823;414.823;414.823
1176;calc total;1;384.735;384.735;384.735
1176;calc update async;100;0.00029972;2.148e-05;0.0261066
1176;calc inner;100;3.38904;2.71361;3.62848
1176;calc wait;100;0.387426;0.073592;1.22225
1176;calc bound;100;0.064204;0.02299;0.126709
1176;calc iter;100;3.84117;3.54647;4.04277
1176;total;1;414.789;414.789;414.789
1177;calc total;1;384.735;384.735;384.735
1177;calc update async;100;0.000300741;2.615e-05;0.0260959
1177;calc inner;100;3.47005;3.07716;3.65732
1177;calc wait;100;0.306635;0.156669;0.783268
1177;calc bound;100;0.0633622;0.0316705;0.147298
1177;calc iter;100;3.84047;3.74471;4.10656
1177;total;1;414.771;414.771;414.771
1178;calc total;1;384.712;384.712;384.712
1178;calc update async;100;0.000817188;3.1849e-05;0.0771412
1178;calc inner;100;3.44171;3.21474;3.67051
1178;calc wait;100;0.317713;0.126372;0.527847
1178;calc bound;100;0.0809004;0.0221323;0.16752
1178;calc iter;100;3.84117;3.71466;4.01763
1178;total;1;414.774;414.774;414.774
1179;calc total;1;384.712;384.712;384.712
1179;calc update async;100;0.000810556;2.3999e-05;0.0771203
1179;calc inner;100;3.46461;3.27474;3.64698
1179;calc wait;100;0.302129;0.115126;0.554411
1179;calc bound;100;0.0731659;0.0229142;0.124678
1179;calc iter;100;3.84111;3.72149;4.06131
1179;total;1;414.769;414.769;414.769
1180;calc total;1;384.712;384.712;384.712
1180;calc update async;100;0.000793392;2.209e-05;0.0758262
1180;calc inner;100;3.42435;2.87612;3.64987
1180;calc wait;100;0.362804;0.0493388;0.99653
1180;calc bound;100;0.0527309;0.0221748;0.100488
1180;calc iter;100;3.84068;3.55687;4.05568
1180;total;1;414.766;414.766;414.766
1181;calc total;1;384.711;384.711;384.711
1181;calc update async;100;0.000790705;2.016e-05;0.0757559
1181;calc inner;100;3.40876;2.25921;3.65182
1181;calc wait;100;0.377229;0.0977983;1.77542
1181;calc bound;100;0.0547569;0.021156;0.0899523
1181;calc iter;100;3.84155;3.70968;4.06592
1181;total;1;414.639;414.639;414.639
1182;calc total;1;384.711;384.711;384.711
1182;calc update async;100;0.00080614;2.5469e-05;0.0761012
1182;calc inner;100;3.43223;3.15451;3.66984
1182;calc wait;100;0.328864;0.149669;0.751871
1182;calc bound;100;0.0801072;0.021264;0.107133
1182;calc iter;100;3.84202;3.74407;3.99418
1182;total;1;414.795;414.795;414.795
1183;calc total;1;384.711;384.711;384.711
1183;calc update async;100;0.000804202;3.1879e-05;0.0762792
1183;calc inner;100;3.47053;3.16863;3.67197
1183;calc wait;100;0.299124;0.154496;0.608717
1183;calc bound;100;0.0713626;0.0219567;0.0983397
1183;calc iter;100;3.84183;3.74833;4.00693
1183;total;1;414.349;414.349;414.349
1184;calc total;1;384.733;384.733;384.733
1184;calc update async;100;0.000327559;2.267e-05;0.0286693
1184;calc inner;100;3.47313;2.74517;3.67727
1184;calc wait;100;0.295833;0.0585969;1.18618
1184;calc bound;100;0.0678439;0.0307038;0.119715
1184;calc iter;100;3.83884;3.55273;4.06599
1184;total;1;414.523;414.523;414.523
1185;calc total;1;384.733;384.733;384.733
1185;calc update async;100;0.000318481;1.566e-05;0.0286481
1185;calc inner;100;3.33085;2.304;3.68411
1185;calc wait;100;0.447642;0.0581003;1.66208
1185;calc bound;100;0.0558857;0.0210766;0.133882
1185;calc iter;100;3.8374;3.6394;4.06747
1185;total;1;414.763;414.763;414.763
1186;calc total;1;384.711;384.711;384.711
1186;calc update async;100;0.000825599;1.869e-05;0.0784732
1186;calc inner;100;3.48345;3.14315;3.68076
1186;calc wait;100;0.282497;0.064052;0.682738
1186;calc bound;100;0.0717105;0.0227846;0.140254
1186;calc iter;100;3.83925;3.72714;4.01189
1186;total;1;414.792;414.792;414.792
1187;calc total;1;384.711;384.711;384.711
1187;calc update async;100;0.000824572;2.727e-05;0.0784312
1187;calc inner;100;3.48046;3.15494;3.63819
1187;calc wait;100;0.271826;0.105557;0.630822
1187;calc bound;100;0.0848622;0.0253479;0.140713
1187;calc iter;100;3.83933;3.66088;3.97329
1187;total;1;414.792;414.792;414.792
1188;calc total;1;384.711;384.711;384.711
1188;calc update async;100;0.000810781;1.735e-05;0.077213
1188;calc inner;100;3.47669;2.99823;3.67431
1188;calc wait;100;0.295719;0.0629985;0.952597
1188;calc bound;100;0.0652941;0.0232177;0.134418
1188;calc iter;100;3.83931;3.65885;4.02986
1188;total;1;414.693;414.693;414.693
1189;calc total;1;384.711;384.711;384.711
1189;calc update async;100;0.000803309;1.51e-05;0.0771903
1189;calc inner;100;3.36516;2.03049;3.66407
1189;calc wait;100;0.416281;0.0881415;2.23359
1189;calc bound;100;0.0566812;0.0225479;0.111026
1189;calc iter;100;3.8396;3.56926;4.28665
1189;total;1;414.658;414.658;414.658
1190;calc total;1;384.711;384.711;384.711
1190;calc update async;100;0.00082204;1.813e-05;0.0776291
1190;calc inner;100;3.48641;2.98517;3.66306
1190;calc wait;100;0.272919;0.0891056;0.908633
1190;calc bound;100;0.078619;0.0225892;0.132869
1190;calc iter;100;3.84002;3.71049;4.0305
1190;total;1;414.476;414.476;414.476
1191;calc total;1;384.711;384.711;384.711
1191;calc update async;100;0.00082465;2.0659e-05;0.0780289
1191;calc inner;100;3.48494;3.02349;3.65454
1191;calc wait;100;0.26906;0.0965363;0.894934
1191;calc bound;100;0.0839556;0.0225027;0.145564
1191;calc iter;100;3.83962;3.72315;4.02288
1191;total;1;414.518;414.518;414.518
1192;calc total;1;384.711;384.711;384.711
1192;calc update async;100;0.000842712;2.538e-05;0.080259
1192;calc inner;100;3.56693;3.33011;3.67579
1192;calc wait;100;0.199709;0.0671022;0.56032
1192;calc bound;100;0.0700104;0.0233683;0.102475
1192;calc iter;100;3.84044;3.7125;3.98451
1192;total;1;414.582;414.582;414.582
1193;calc total;1;384.733;384.733;384.733
1193;calc update async;100;0.000326461;2.099e-05;0.0287568
1193;calc inner;100;3.5152;2.76289;3.67867
1193;calc wait;100;0.25984;0.0633601;1.15987
1193;calc bound;100;0.0626323;0.0222997;0.12152
1193;calc iter;100;3.84033;3.60131;4.05734
1193;total;1;414.157;414.157;414.157
1194;calc total;1;384.733;384.733;384.733
1194;calc update async;100;0.000324754;1.693e-05;0.0287465
1194;calc inner;100;3.56018;2.77751;3.68964
1194;calc wait;100;0.211052;0.0607483;1.28173
1194;calc bound;100;0.0661894;0.0232958;0.102213
1194;calc iter;100;3.84056;3.72257;4.09206
1194;total;1;414.692;414.692;414.692
1195;calc total;1;384.711;384.711;384.711
1195;calc update async;100;0.000844107;2.916e-05;0.0801643
1195;calc inner;100;3.54356;3.30948;3.67296
1195;calc wait;100;0.210537;0.0582585;0.612034
1195;calc bound;100;0.0844795;0.0246322;0.101796
1195;calc iter;100;3.84106;3.71304;4.05491
1195;total;1;414.603;414.603;414.603
1196;calc total;1;384.711;384.711;384.711
1196;calc update async;100;0.000824456;2.14e-05;0.0785583
1196;calc inner;100;3.57206;3.06565;3.6817
1196;calc wait;100;0.19505;0.0735438;0.825799
1196;calc bound;100;0.0704928;0.0221976;0.106731
1196;calc iter;100;3.84051;3.65224;4.00683
1196;total;1;414.76;414.76;414.76
1197;calc total;1;384.711;384.711;384.711
1197;calc update async;100;0.000820784;2.151e-05;0.0785325
1197;calc inner;100;3.56626;3.19732;3.67764
1197;calc wait;100;0.206237;0.0790033;0.675872
1197;calc bound;100;0.0645326;0.0245136;0.117814
1197;calc iter;100;3.84105;3.69189;3.99062
1197;total;1;414.685;414.685;414.685
1198;calc total;1;384.711;384.711;384.711
1198;calc update async;100;0.000833709;3.197e-05;0.0790351
1198;calc inner;100;3.57813;3.36312;3.6847
1198;calc wait;100;0.185911;0.0881083;0.459444
1198;calc bound;100;0.0768167;0.0212366;0.0986271
1198;calc iter;100;3.8421;3.75259;4.01974
1198;total;1;414.632;414.632;414.632
1199;calc total;1;384.711;384.711;384.711
1199;calc update async;100;0.000834695;2.863e-05;0.0792123
1199;calc inner;100;3.55499;3.39134;3.68376
1199;calc wait;100;0.200393;0.0740543;0.447535
1199;calc bound;100;0.084524;0.0228032;0.107448
1199;calc iter;100;3.84112;3.68256;3.97802
1199;total;1;414.763;414.763;414.763
1200;calc total;1;384.733;384.733;384.733
1200;calc update async;100;0.000328248;1.493e-05;0.0292703
1200;calc inner;100;3.37959;1.95962;3.6341
1200;calc wait;100;0.391277;0.0851778;2.05209
1200;calc bound;100;0.0647916;0.0210818;0.121462
1200;calc iter;100;3.84094;3.67503;4.06524
1200;total;1;414.691;414.691;414.691
1201;calc total;1;384.732;384.732;384.732
1201;calc update async;100;0.000330507;1.789e-05;0.0292433
1201;calc inner;100;3.43162;2.10878;3.63731
1201;calc wait;100;0.339173;0.102621;1.86702
1201;calc bound;100;0.064363;0.0217937;0.117097
1201;calc iter;100;3.83974;3.69592;4.039
1201;total;1;414.759;414.759;414.759
1202;calc total;1;384.732;384.732;384.732
1202;calc update async;100;0.000331786;1.749e-05;0.0292286
1202;calc inner;100;3.4864;2.86097;3.63924
1202;calc wait;100;0.279238;0.068907;0.982526
1202;calc bound;100;0.071884;0.0211911;0.11619
1202;calc iter;100;3.84145;3.74306;3.97467
1202;total;1;414.66;414.66;414.66
1203;calc total;1;384.711;384.711;384.711
1203;calc update async;100;0.000860006;2.197e-05;0.0815727
1203;calc inner;100;3.46936;2.94348;3.63948
1203;calc wait;100;0.278041;0.110713;0.920569
1203;calc bound;100;0.0909069;0.022027;0.132696
1203;calc iter;100;3.84171;3.73106;3.96413
1203;total;1;414.722;414.722;414.722
1204;calc total;1;384.711;384.711;384.711
1204;calc update async;100;0.000825609;1.7149e-05;0.078661
1204;calc inner;100;3.49277;1.53104;3.6383
1204;calc wait;100;0.275256;0.10205;2.56614
1204;calc bound;100;0.0684488;0.0214069;0.109645
1204;calc iter;100;3.8401;3.41211;4.11861
1204;total;1;414.506;414.506;414.506
1205;calc total;1;384.711;384.711;384.711
1205;calc update async;100;0.000821237;1.781e-05;0.0787883
1205;calc inner;100;3.48279;2.81195;3.64745
1205;calc wait;100;0.292616;0.0986073;1.09461
1205;calc bound;100;0.0621345;0.0225379;0.124107
1205;calc iter;100;3.84163;3.71724;3.99373
1205;total;1;414.495;414.495;414.495
1206;calc total;1;384.711;384.711;384.711
1206;calc update async;100;0.000834426;2.627e-05;0.0791902
1206;calc inner;100;3.51972;2.80111;3.65293
1206;calc wait;100;0.235823;0.0890959;1.00951
1206;calc bound;100;0.0810884;0.0213476;0.114706
1206;calc iter;100;3.84205;3.76165;4.02855
1206;total;1;414.47;414.47;414.47
1207;calc total;1;384.711;384.711;384.711
1207;calc update async;100;0.000834952;2.755e-05;0.0793029
1207;calc inner;100;3.52139;2.83858;3.6474
1207;calc wait;100;0.236054;0.105116;1.06273
1207;calc bound;100;0.081394;0.02606;0.116574
1207;calc iter;100;3.84231;3.69744;4.01432
1207;total;1;414.501;414.501;414.501
1208;calc total;1;384.732;384.732;384.732
1208;calc update async;100;0.000331466;2.2629e-05;0.029443
1208;calc inner;100;3.57696;3.07075;3.69433
1208;calc wait;100;0.1886;0.06695;0.794361
1208;calc bound;100;0.0733478;0.023915;0.119849
1208;calc iter;100;3.84274;3.71717;4.05327
1208;total;1;414.694;414.694;414.694
1209;calc total;1;384.732;384.732;384.732
1209;calc update async;100;0.000333906;2.28e-05;0.0294591
1209;calc inner;100;3.56601;2.95248;3.68706
1209;calc wait;100;0.196457;0.0678804;0.892177
1209;calc bound;100;0.0763254;0.0212921;0.113638
1209;calc iter;100;3.84116;3.59717;3.99472
1209;total;1;414.639;414.639;414.639
1210;calc total;1;384.732;384.732;384.732
1210;calc update async;100;0.000333483;2.881e-05;0.0294142
1210;calc inner;100;3.59941;3.39529;3.70128
1210;calc wait;100;0.166052;0.075548;0.463948
1210;calc bound;100;0.0718571;0.0214562;0.111629
1210;calc iter;100;3.84289;3.73328;4.08407
1210;total;1;414.73;414.73;414.73
1211;calc total;1;384.711;384.711;384.711
1211;calc update async;100;0.000867702;3.3039e-05;0.0821919
1211;calc inner;100;3.56483;3.33052;3.70991
1211;calc wait;100;0.187621;0.0612963;0.507181
1211;calc bound;100;0.0890426;0.0307548;0.12336
1211;calc iter;100;3.84238;3.67527;4.06489
1211;total;1;414.517;414.517;414.517
1212;calc total;1;384.732;384.732;384.732
1212;calc update async;100;0.000336747;2.545e-05;0.0294018
1212;calc inner;100;3.57129;3.14696;3.67892
1212;calc wait;100;0.194455;0.064605;0.682357
1212;calc bound;100;0.0710251;0.022608;0.117435
1212;calc iter;100;3.84398;3.56412;4.01001
1212;total;1;414.324;414.324;414.324
1213;calc total;1;384.711;384.711;384.711
1213;calc update async;100;0.000853161;2.2649e-05;0.0813255
1213;calc inner;100;3.57729;3.28705;3.67009
1213;calc wait;100;0.190848;0.0859211;0.531704
1213;calc bound;100;0.071846;0.0254928;0.115648
1213;calc iter;100;3.84243;3.70327;4.05375
1213;total;1;414.523;414.523;414.523
1214;calc total;1;384.711;384.711;384.711
1214;calc update async;100;0.000856489;2.567e-05;0.0812603
1214;calc inner;100;3.56992;3.3284;3.6815
1214;calc wait;100;0.183842;0.0443808;0.541545
1214;calc bound;100;0.0823756;0.0220587;0.113157
1214;calc iter;100;3.84383;3.72954;4.03988
1214;total;1;414.597;414.597;414.597
1215;calc total;1;384.711;384.711;384.711
1215;calc update async;100;0.000854784;2.711e-05;0.0813651
1215;calc inner;100;3.581;3.31397;3.68377
1215;calc wait;100;0.176102;0.0743384;0.386021
1215;calc bound;100;0.0829548;0.0211928;0.117014
1215;calc iter;100;3.84312;3.71675;3.97415
1215;total;1;414.593;414.593;414.593
1216;calc total;1;384.726;384.726;384.726
1216;calc update async;100;0.000386218;2.0809e-05;0.0346425
1216;calc inner;100;3.39719;2.05194;3.63973
1216;calc wait;100;0.380748;0.0722189;1.96551
1216;calc bound;100;0.0597687;0.0210145;0.129055
1216;calc iter;100;3.84278;3.65677;4.11677
1216;total;1;414.273;414.273;414.273
1217;calc total;1;384.726;384.726;384.726
1217;calc update async;100;0.000382551;1.6849e-05;0.0346296
1217;calc inner;100;3.4177;2.87386;3.63691
1217;calc wait;100;0.361217;0.0592259;0.992196
1217;calc bound;100;0.0553852;0.0240683;0.116785
1217;calc iter;100;3.8415;3.69178;3.97617
1217;total;1;414.059;414.059;414.059
1218;calc total;1;384.726;384.726;384.726
1218;calc update async;100;0.000388251;2.0619e-05;0.0346058
1218;calc inner;100;3.4724;3.0278;3.65015
1218;calc wait;100;0.300836;0.0768651;0.76242
1218;calc bound;100;0.0632357;0.0213539;0.12329
1218;calc iter;100;3.84357;3.72879;3.95237
1218;total;1;414.395;414.395;414.395
1219;calc total;1;384.726;384.726;384.726
1219;calc update async;100;0.000394728;2.517e-05;0.0345965
1219;calc inner;100;3.44698;3.05277;3.64545
1219;calc wait;100;0.310217;0.0820413;0.796556
1219;calc bound;100;0.0818751;0.025442;0.118342
1219;calc iter;100;3.84321;3.73202;4.00896
1219;total;1;414.336;414.336;414.336
1220;calc total;1;384.726;384.726;384.726
1220;calc update async;100;0.000394589;2.0049e-05;0.0352018
1220;calc inner;100;3.41365;2.65458;3.66717
1220;calc wait;100;0.363264;0.0733959;1.21229
1220;calc bound;100;0.0609936;0.0211797;0.127666
1220;calc iter;100;3.84218;3.59436;4.02778
1220;total;1;414.661;414.661;414.661
1221;calc total;1;384.726;384.726;384.726
1221;calc update async;100;0.000385008;1.7999e-05;0.0350912
1221;calc inner;100;3.39425;2.58959;3.64887
1221;calc wait;100;0.393273;0.0761893;1.28765
1221;calc bound;100;0.0524414;0.0212093;0.130706
1221;calc iter;100;3.84379;3.71324;4.01221
1221;total;1;414.368;414.368;414.368
1222;calc total;1;384.726;384.726;384.726
1222;calc update async;100;0.00039494;2.0139e-05;0.0351779
1222;calc inner;100;3.4751;3.16887;3.68165
1222;calc wait;100;0.297575;0.094492;0.598203
1222;calc bound;100;0.0669157;0.0243012;0.125049
1222;calc iter;100;3.8432;3.74388;4.00635
1222;total;1;414.484;414.484;414.484
1223;calc total;1;384.726;384.726;384.726
1223;calc update async;100;0.00039766;2.9519e-05;0.0350434
1223;calc inner;100;3.45384;3.14667;3.65753
1223;calc wait;100;0.303788;0.0701252;0.585482
1223;calc bound;100;0.0824941;0.0216125;0.132332
1223;calc iter;100;3.84392;3.7417;4.13428
1223;total;1;414.314;414.314;414.314
1224;calc total;1;384.726;384.726;384.726
1224;calc update async;100;0.000400943;2.74e-05;0.035259
1224;calc inner;100;3.43364;3.03776;3.68017
1224;calc wait;100;0.341816;0.10153;0.803902
1224;calc bound;100;0.067231;0.0217471;0.112142
1224;calc iter;100;3.84457;3.68717;4.07587
1224;total;1;414.351;414.351;414.351
1225;calc total;1;384.726;384.726;384.726
1225;calc update async;100;0.000390652;2.2959e-05;0.0352756
1225;calc inner;100;3.27178;2.32344;3.67021
1225;calc wait;100;0.520134;0.0696136;1.65069
1225;calc bound;100;0.0489736;0.021458;0.0926762
1225;calc iter;100;3.84421;3.54606;4.09991
1225;total;1;414.318;414.318;414.318
1226;calc total;1;384.726;384.726;384.726
1226;calc update async;100;0.000393264;1.9849e-05;0.0351843
1226;calc inner;100;3.4282;2.83573;3.67993
1226;calc wait;100;0.351333;0.0834523;0.970745
1226;calc bound;100;0.0628903;0.0226623;0.112618
1226;calc iter;100;3.84483;3.65885;4.05989
1226;total;1;414.573;414.573;414.573
1227;calc total;1;384.726;384.726;384.726
1227;calc update async;100;0.000401844;2.862e-05;0.035225
1227;calc inner;100;3.44111;3.05342;3.67966
1227;calc wait;100;0.32393;0.108668;0.714849
1227;calc bound;100;0.0759644;0.0247538;0.134595
1227;calc iter;100;3.84307;3.65098;4.0799
1227;total;1;414.351;414.351;414.351
1228;calc total;1;384.726;384.726;384.726
1228;calc update async;100;0.000398914;2.3549e-05;0.0353613
1228;calc inner;100;3.47865;2.78166;3.66896
1228;calc wait;100;0.297472;0.0866524;1.15288
1228;calc bound;100;0.0679868;0.0225916;0.110364
1228;calc iter;100;3.84476;3.65967;4.00501
1228;total;1;414.514;414.514;414.514
1229;calc total;1;384.726;384.726;384.726
1229;calc update async;100;0.000393673;2.041e-05;0.0353354
1229;calc inner;100;3.44292;2.6106;3.66977
1229;calc wait;100;0.341798;0.0855689;1.26432
1229;calc bound;100;0.0583542;0.0210537;0.0978765
1229;calc iter;100;3.84543;3.698;4.03659
1229;total;1;414.306;414.306;414.306
1230;calc total;1;384.726;384.726;384.726
1230;calc update async;100;0.000397989;2.3609e-05;0.0353593
1230;calc inner;100;3.49377;3.18954;3.69446
1230;calc wait;100;0.277852;0.0657314;0.67643
1230;calc bound;100;0.0710952;0.0219676;0.102472
1230;calc iter;100;3.84438;3.67196;4.02264
1230;total;1;414.628;414.628;414.628
1231;calc total;1;384.726;384.726;384.726
1231;calc update async;100;0.000404827;3.0759e-05;0.035303
1231;calc inner;100;3.46356;3.19789;3.68534
1231;calc wait;100;0.297372;0.0647909;0.625272
1231;calc bound;100;0.0836474;0.0212241;0.137725
1231;calc iter;100;3.84504;3.68737;4.08379
1231;total;1;414.422;414.422;414.422
1232;calc total;1;384.726;384.726;384.726
1232;calc update async;100;0.000352366;1.741e-05;0.0314433
1232;calc inner;100;3.09539;0.495322;3.63601
1232;calc wait;100;0.690716;0.0394596;3.51302
1232;calc bound;100;0.0532849;0.0212189;0.0925123
1232;calc iter;100;3.84169;3.22812;4.20753
1232;total;1;414.637;414.637;414.637
1233;calc total;1;384.726;384.726;384.726
1233;calc update async;100;0.000346168;1.9149e-05;0.0314433
1233;calc inner;100;2.76914;0.471147;3.63201
1233;calc wait;100;1.01945;0.0839923;3.98064
1233;calc bound;100;0.0463357;0.0211325;0.0869888
1233;calc iter;100;3.83735;3.42525;4.52451
1233;total;1;414.332;414.332;414.332
1234;calc total;1;384.726;384.726;384.726
1234;calc update async;100;0.000354822;1.999e-05;0.0314422
1234;calc inner;100;3.18561;2.4021;3.64678
1234;calc wait;100;0.596196;0.0856157;1.53764
1234;calc bound;100;0.0580379;0.0213614;0.102686
1234;calc iter;100;3.8418;3.64592;4.02764
1234;total;1;414.508;414.508;414.508
1235;calc total;1;384.726;384.726;384.726
1235;calc update async;100;0.000361474;2.5079e-05;0.0314122
1235;calc inner;100;3.20279;2.41501;3.65139
1235;calc wait;100;0.566924;0.0737972;1.42851
1235;calc bound;100;0.0689078;0.0258227;0.108057
1235;calc iter;100;3.8416;3.65434;4.05802
1235;total;1;414.333;414.333;414.333
1236;calc total;1;384.722;384.722;384.722
1236;calc update async;100;0.000383271;2.2909e-05;0.0339814
1236;calc inner;100;3.21737;0.714204;3.61488
1236;calc wait;100;0.558296;0.0553033;3.65995
1236;calc bound;100;0.0637635;0.0229107;0.108359
1236;calc iter;100;3.84169;3.51505;4.42795
1236;total;1;414.101;414.101;414.101
1237;calc total;1;384.722;384.722;384.722
1237;calc update async;100;0.000377728;1.955e-05;0.0339685
1237;calc inner;100;3.2037;1.11366;3.60033
1237;calc wait;100;0.58607;0.126486;3.04836
1237;calc bound;100;0.050694;0.022208;0.095737
1237;calc iter;100;3.84241;3.57156;4.21166
1237;total;1;414.288;414.288;414.288
1238;calc total;1;384.714;384.714;384.714
1238;calc update async;100;0.00075235;2.796e-05;0.0707425
1238;calc inner;100;3.31266;2.59185;3.62784
1238;calc wait;100;0.453118;0.0744272;1.27221
1238;calc bound;100;0.0737169;0.021424;0.104463
1238;calc iter;100;3.84208;3.6838;4.0142
1238;total;1;414.38;414.38;414.38
1239;calc total;1;384.722;384.722;384.722
1239;calc update async;100;0.000388195;3.1509e-05;0.0342413
1239;calc inner;100;3.30455;2.60368;3.62081
1239;calc wait;100;0.462085;0.136092;1.32475
1239;calc bound;100;0.0744066;0.0214403;0.10219
1239;calc iter;100;3.84257;3.69975;4.01692
1239;total;1;414.526;414.526;414.526
1240;calc total;1;384.722;384.722;384.722
1240;calc update async;100;0.000373753;2.133e-05;0.0336127
1240;calc inner;100;3.123;0.976436;3.64887
1240;calc wait;100;0.663139;0.0984916;3.11428
1240;calc bound;100;0.0522207;0.021208;0.0916869
1240;calc iter;100;3.83903;3.39753;4.30091
1240;total;1;414.13;414.13;414.13
1241;calc total;1;384.714;384.714;384.714
1241;calc update async;100;0.000736172;2.174e-05;0.0700476
1241;calc inner;100;3.22312;1.36817;3.64698
1241;calc wait;100;0.560587;0.0679084;2.6446
1241;calc bound;100;0.0510664;0.0214406;0.102408
1241;calc iter;100;3.83557;3.57296;4.07158
1241;total;1;414.427;414.427;414.427
1242;calc total;1;384.714;384.714;384.714
1242;calc update async;100;0.000747672;2.6419e-05;0.0700327
1242;calc inner;100;3.34942;2.51057;3.65419
1242;calc wait;100;0.419507;0.0822877;1.3702
1242;calc bound;100;0.0697164;0.0214772;0.102002
1242;calc iter;100;3.83948;3.59303;4.00344
1242;total;1;414.431;414.431;414.431
1243;calc total;1;384.722;384.722;384.722
1243;calc update async;100;0.000381955;2.2419e-05;0.0335765
1243;calc inner;100;3.33063;2.44804;3.6444
1243;calc wait;100;0.432321;0.0983876;1.47805
1243;calc bound;100;0.0751712;0.0224525;0.102753
1243;calc iter;100;3.8389;3.53268;4.07213
1243;total;1;414.318;414.318;414.318
1244;calc total;1;384.713;384.713;384.713
1244;calc update async;100;0.000724056;1.8459e-05;0.0686767
1244;calc inner;100;3.23684;0.84414;3.66807
1244;calc wait;100;0.54634;0.033509;3.5287
1244;calc bound;100;0.055235;0.0210167;0.0939116
1244;calc iter;100;3.83931;3.35972;4.45866
1244;total;1;414.111;414.111;414.111
1245;calc total;1;384.713;384.713;384.713
1245;calc update async;100;0.000727124;1.99e-05;0.0686555
1245;calc inner;100;3.35642;2.12121;3.66767
1245;calc wait;100;0.42306;0.109558;1.72623
1245;calc bound;100;0.0600311;0.0221727;0.0902518
1245;calc iter;100;3.84024;3.57137;4.01357
1245;total;1;414.163;414.163;414.163
1246;calc total;1;384.713;384.713;384.713
1246;calc update async;100;0.000740051;2.4029e-05;0.0689546
1246;calc inner;100;3.34541;2.70502;3.67676
1246;calc wait;100;0.408305;0.0861928;1.18016
1246;calc bound;100;0.0852994;0.0212024;0.106832
1246;calc iter;100;3.83976;3.66461;4.09245
1246;total;1;414.532;414.532;414.532
1247;calc total;1;384.713;384.713;384.713
1247;calc update async;100;0.000741325;2.933e-05;0.0693162
1247;calc inner;100;3.38429;2.70828;3.67697
1247;calc wait;100;0.382396;0.0991233;1.26073
1247;calc bound;100;0.0729545;0.0216784;0.102456
1247;calc iter;100;3.84039;3.6547;4.04884
1247;total;1;414.3;414.3;414.3
1248;calc total;1;384.713;384.713;384.713
1248;calc update async;100;0.000711642;2.047e-05;0.0670281
1248;calc inner;100;3.12016;1.2498;3.61778
1248;calc wait;100;0.662405;0.0932714;2.88795
1248;calc bound;100;0.0540142;0.0211036;0.116369
1248;calc iter;100;3.83769;3.51572;4.19635
1248;total;1;414.272;414.272;414.272
1249;calc total;1;384.713;384.713;384.713
1249;calc update async;100;0.000706018;1.956e-05;0.0670118
1249;calc inner;100;3.1597;1.93056;3.61778
1249;calc wait;100;0.627751;0.0744152;2.05817
1249;calc bound;100;0.0497271;0.021247;0.122003
1249;calc iter;100;3.83859;3.58254;4.16313
1249;total;1;414.274;414.274;414.274
1250;calc total;1;384.713;384.713;384.713
1250;calc update async;100;0.000721591;2.4139e-05;0.0675499
1250;calc inner;100;3.28291;2.53149;3.63006
1250;calc wait;100;0.488286;0.0689939;1.33942
1250;calc bound;100;0.0666403;0.0226567;0.101234
1250;calc iter;100;3.83899;3.66192;4.06505
1250;total;1;414.428;414.428;414.428
1251;calc total;1;384.713;384.713;384.713
1251;calc update async;100;0.000728834;2.194e-05;0.068294
1251;calc inner;100;3.3223;2.70681;3.6284
1251;calc wait;100;0.445925;0.0809008;1.20196
1251;calc bound;100;0.0683192;0.0214546;0.115841
1251;calc iter;100;3.83785;3.62837;4.05359
1251;total;1;414.22;414.22;414.22
1252;calc total;1;384.713;384.713;384.713
1252;calc update async;100;0.000733012;2.005e-05;0.0695144
1252;calc inner;100;3.20399;1.53271;3.63294
1252;calc wait;100;0.577941;0.038903;2.70448
1252;calc bound;100;0.0558047;0.0216212;0.116142
1252;calc iter;100;3.83878;3.51409;4.31087
1252;total;1;414.455;414.455;414.455
1253;calc total;1;384.713;384.713;384.713
1253;calc update async;100;0.000739982;1.9409e-05;0.0696987
1253;calc inner;100;3.34643;2.76195;3.63543
1253;calc wait;100;0.43284;0.0763395;1.14964
1253;calc bound;100;0.0584099;0.0211345;0.116297
1253;calc iter;100;3.83851;3.64644;4.06285
1253;total;1;414.07;414.07;414.07
1254;calc total;1;384.713;384.713;384.713
1254;calc update async;100;0.000751182;3.3259e-05;0.0702742
1254;calc inner;100;3.36824;2.8074;3.63244
1254;calc wait;100;0.393298;0.0966677;1.07053
1254;calc bound;100;0.0769215;0.0212755;0.119799
1254;calc iter;100;3.83926;3.68036;4.10776
1254;total;1;414.336;414.336;414.336
1255;calc total;1;384.713;384.713;384.713
1255;calc update async;100;0.000756019;2.0749e-05;0.070994
1255;calc inner;100;3.35033;2.26935;3.64541
1255;calc wait;100;0.422897;0.0912763;1.66306
1255;calc bound;100;0.0648509;0.0211624;0.119485
1255;calc iter;100;3.83906;3.65577;4.07535
1255;total;1;414.316;414.316;414.316
1256;calc total;1;384.713;384.713;384.713
1256;calc update async;100;0.000751421;2.26e-05;0.0709487
1256;calc inner;100;3.41867;2.14381;3.662
1256;calc wait;100;0.357694;0.0578896;1.96449
1256;calc bound;100;0.0622412;0.0213195;0.10005
1256;calc iter;100;3.83957;3.55634;4.19291
1256;total;1;414.525;414.525;414.525
1257;calc total;1;384.713;384.713;384.713
1257;calc update async;100;0.000752992;2.5099e-05;0.0710802
1257;calc inner;100;3.44817;2.6936;3.66219
1257;calc wait;100;0.332655;0.131169;1.20991
1257;calc bound;100;0.0582472;0.0227353;0.0909668
1257;calc iter;100;3.84;3.67907;4.08847
1257;total;1;414.291;414.291;414.291
1258;calc total;1;384.713;384.713;384.713
1258;calc update async;100;0.000762723;2.739e-05;0.0715117
1258;calc inner;100;3.45633;3.10871;3.67401
1258;calc wait;100;0.307683;0.1132;0.613206
1258;calc bound;100;0.0755348;0.0224099;0.107554
1258;calc iter;100;3.84032;3.62357;4.10569
1258;total;1;414.558;414.558;414.558
1259;calc total;1;384.713;384.713;384.713
1259;calc update async;100;0.000766835;2.503e-05;0.0721423
1259;calc inner;100;3.47733;3.18171;3.67291
1259;calc wait;100;0.290816;0.0957324;0.639295
1259;calc bound;100;0.071049;0.0279625;0.102636
1259;calc iter;100;3.83997;3.66242;4.06857
1259;total;1;414.24;414.24;414.24
1260;calc total;1;384.713;384.713;384.713
1260;calc update async;100;0.000763487;2.4419e-05;0.0726237
1260;calc inner;100;3.44634;3.00026;3.66347
1260;calc wait;100;0.334785;0.0966273;0.958038
1260;calc bound;100;0.0566923;0.0285355;0.098121
1260;calc iter;100;3.83859;3.60131;4.04601
1260;total;1;414.584;414.584;414.584
1261;calc total;1;384.713;384.713;384.713
1261;calc update async;100;0.000768807;2.4449e-05;0.0726004
1261;calc inner;100;3.47785;3.22137;3.66334
1261;calc wait;100;0.29199;0.0866008;0.691502
1261;calc bound;100;0.0693655;0.031232;0.106553
1261;calc iter;100;3.83998;3.7092;4.0734
1261;total;1;414.126;414.126;414.126
1262;calc total;1;384.713;384.713;384.713
1262;calc update async;100;0.000776219;2.8069e-05;0.0729059
1262;calc inner;100;3.47405;3.2973;3.67524
1262;calc wait;100;0.285409;0.0873258;0.577282
1262;calc bound;100;0.0800412;0.0229085;0.10822
1262;calc iter;100;3.84028;3.68597;4.0306
1262;total;1;414.124;414.124;414.124
1263;calc total;1;384.713;384.713;384.713
1263;calc update async;100;0.000777105;2.4499e-05;0.0731217
1263;calc inner;100;3.47394;3.14273;3.67395
1263;calc wait;100;0.294773;0.0562;0.655819
1263;calc bound;100;0.0703107;0.0325887;0.102849
1263;calc iter;100;3.83993;3.58371;4.07505
1263;total;1;414.123;414.123;414.123
1264;calc total;1;384.713;384.713;384.713
1264;calc update async;100;0.000728261;1.988e-05;0.0687702
1264;calc inner;100;3.23443;1.52582;3.61037
1264;calc wait;100;0.546511;0.0880188;2.61941
1264;calc bound;100;0.0554031;0.021275;0.156962
1264;calc iter;100;3.83768;3.37086;4.18523
1264;total;1;414.579;414.579;414.579
1265;calc total;1;384.713;384.713;384.713
1265;calc update async;100;0.000723185;1.971e-05;0.0687833
1265;calc inner;100;3.17544;1.69566;3.58158
1265;calc wait;100;0.613154;0.115296;2.47041
1265;calc bound;100;0.0484824;0.0213794;0.147492
1265;calc iter;100;3.83865;3.58904;4.20219
1265;total;1;414.31;414.31;414.31
1266;calc total;1;384.709;384.709;384.709
1266;calc update async;100;0.000847508;2.396e-05;0.0796791
1266;calc inner;100;3.31934;2.76287;3.6204
1266;calc wait;100;0.443514;0.0832152;1.07446
1266;calc bound;100;0.0752001;0.0218777;0.167855
1266;calc iter;100;3.83917;3.6394;3.99713
1266;total;1;414.551;414.551;414.551
1267;calc total;1;384.709;384.709;384.709
1267;calc update async;100;0.000848554;2.091e-05;0.0796546
1267;calc inner;100;3.33648;2.86269;3.61137
1267;calc wait;100;0.432866;0.096409;1.00361
1267;calc bound;100;0.0680016;0.0233443;0.17681
1267;calc iter;100;3.83839;3.61013;4.02393
1267;total;1;414.023;414.023;414.023
1268;calc total;1;384.709;384.709;384.709
1268;calc update async;100;0.000815486;2.0769e-05;0.0783037
1268;calc inner;100;2.9742;0.572182;3.63866
1268;calc wait;100;0.818058;0.0712051;3.66095
1268;calc bound;100;0.0439724;0.0211127;0.163382
1268;calc iter;100;3.83753;3.5295;4.25635
1268;total;1;414.15;414.15;414.15
1269;calc total;1;384.709;384.709;384.709
1269;calc update async;100;0.000828103;2.278e-05;0.0783025
1269;calc inner;100;3.29914;2.5292;3.63643
1269;calc wait;100;0.476649;0.0951932;1.30085
1269;calc bound;100;0.0617576;0.0231725;0.149614
1269;calc iter;100;3.83854;3.70528;4.05976
1269;total;1;414.104;414.104;414.104
1270;calc total;1;384.709;384.709;384.709
1270;calc update async;100;0.000835278;2.045e-05;0.0786565
1270;calc inner;100;3.31575;2.52771;3.64855
1270;calc wait;100;0.448621;0.0644755;1.33792
1270;calc bound;100;0.0735977;0.022195;0.161329
1270;calc iter;100;3.83898;3.67513;3.99282
1270;total;1;414.132;414.132;414.132
1271;calc total;1;384.709;384.709;384.709
1271;calc update async;100;0.000835913;1.921e-05;0.0792606
1271;calc inner;100;3.31464;2.49765;3.64519
1271;calc wait;100;0.458907;0.0633925;1.42767
1271;calc bound;100;0.0640262;0.0243534;0.157204
1271;calc iter;100;3.83859;3.66877;4.00884
1271;total;1;414.229;414.229;414.229
1272;calc total;1;384.709;384.709;384.709
1272;calc update async;100;0.000818031;2.328e-05;0.0778445
1272;calc inner;100;3.42457;2.63275;3.66647
1272;calc wait;100;0.358779;0.0903953;1.25904
1272;calc bound;100;0.0556205;0.0210228;0.0928092
1272;calc iter;100;3.83986;3.62506;4.04712
1272;total;1;414.473;414.473;414.473
1273;calc total;1;384.708;384.708;384.708
1273;calc update async;100;0.000816092;2.235e-05;0.0778266
1273;calc inner;100;3.42838;2.82223;3.65969
1273;calc wait;100;0.355181;0.0926879;1.0118
1273;calc bound;100;0.0554704;0.022748;0.100757
1273;calc iter;100;3.84004;3.6455;4.05243
1273;total;1;414.21;414.21;414.21
1274;calc total;1;384.708;384.708;384.708
1274;calc update async;100;0.000824013;2.412e-05;0.0780829
1274;calc inner;100;3.43185;2.79077;3.67074
1274;calc wait;100;0.335341;0.128114;0.994442
1274;calc bound;100;0.0731493;0.0212227;0.102831
1274;calc iter;100;3.84117;3.73432;4.03804
1274;total;1;414.13;414.13;414.13
1275;calc total;1;384.708;384.708;384.708
1275;calc update async;100;0.000829703;2.0219e-05;0.07831
1275;calc inner;100;3.44835;3.02473;3.67016
1275;calc wait;100;0.314308;0.10108;0.936294
1275;calc bound;100;0.0766301;0.0227782;0.104763
1275;calc iter;100;3.84013;3.68605;4.03406
1275;total;1;414.178;414.178;414.178
1276;calc total;1;384.704;384.704;384.704
1276;calc update async;100;0.000828791;2.247e-05;0.079222
1276;calc inner;100;3.40026;2.82678;3.65909
1276;calc wait;100;0.38823;0.0778698;1.10121
1276;calc bound;100;0.0488968;0.0213005;0.088405
1276;calc iter;100;3.83822;3.60865;4.06532
1276;total;1;414.373;414.373;414.373
1277;calc total;1;384.704;384.704;384.704
1277;calc update async;100;0.000834767;2.7079e-05;0.0792009
1277;calc inner;100;3.47349;3.25896;3.65975
1277;calc wait;100;0.299798;0.140833;0.564673
1277;calc bound;100;0.0651834;0.0214308;0.100161
1277;calc iter;100;3.83931;3.71336;4.03742
1277;total;1;414.161;414.161;414.161
1278;calc total;1;384.7;384.7;384.7
1278;calc update async;100;0.000811438;3.521e-05;0.0761719
1278;calc inner;100;3.42479;3.23282;3.66948
1278;calc wait;100;0.326845;0.105688;0.571
1278;calc bound;100;0.0877594;0.0214053;0.107567
1278;calc iter;100;3.84021;3.72009;3.9915
1278;total;1;414.27;414.27;414.27
1279;calc total;1;384.7;384.7;384.7
1279;calc update async;100;0.000809806;2.8289e-05;0.0762117
[truncated: 1,533,540 more chars]
