# Supplementary material for: A Halo abstraction for distributed n-dimensional structured grids within the C++ PGAS library DASH
Source: PeerJ Comput Sci. 2023 Feb 3;9:e1203. doi: 10.7717/peerj-cs.1203 (PMC10280232; doi:10.7717/peerj-cs.1203)
Supplement: Supplemental Information 3 [file peerj-cs-09-1203-s003.gz › raw_romeo/res_3d_romeo/weak/mpi_heat3d_n2_c128_3800_21918192.out]

MPI
Running Jacobi on 256 processors with (8, 8 4) elements.
Array Dimensions: 3800 3800 3800
Block Dimensions: 475 475 950
== Energy Conservation Check ==
initial Energy:              125.000
  final Energy:              125.000
    Difference:               -0.000
== Time Statistics ==
Completed 100 iterations.
# unit_id;function_name;num_calls;avg_runtime;min_runtime;max_runtime
0;calc total;1;390.707;390.707;390.707
0;calc update async;100;0.000381719;2.5609e-05;0.0336533
0;calc inner;100;3.61988;3.3675;3.77903
0;calc wait;100;0.207604;0.0635051;0.480607
0;calc bound;100;0.0678452;0.0400686;0.123101
0;calc iter;100;3.90239;3.76537;4.05365
0;total;1;417.013;417.013;417.013
1;calc total;1;390.707;390.707;390.707
1;calc update async;100;0.000376744;2.2259e-05;0.0336586
1;calc inner;100;3.61076;3.35171;3.7451
1;calc wait;100;0.217864;0.0572949;0.48327
1;calc bound;100;0.0648361;0.0407065;0.127788
1;calc iter;100;3.90233;3.80888;3.98158
1;total;1;416.966;416.966;416.966
2;calc total;1;390.707;390.707;390.707
2;calc update async;100;0.000386572;2.83e-05;0.0336531
2;calc inner;100;3.58455;3.28889;3.74444
2;calc wait;100;0.225798;0.0656854;0.535899
2;calc bound;100;0.0856042;0.0224048;0.127009
2;calc iter;100;3.90262;3.72839;4.02682
2;total;1;416.986;416.986;416.986
3;calc total;1;390.707;390.707;390.707
3;calc update async;100;0.000381803;2.793e-05;0.0337678
3;calc inner;100;3.60462;3.33428;3.75338
3;calc wait;100;0.210108;0.0763612;0.477394
3;calc bound;100;0.0783755;0.0307752;0.125908
3;calc iter;100;3.90268;3.78562;4.0346
3;total;1;416.969;416.969;416.969
4;calc total;1;390.707;390.707;390.707
4;calc update async;100;0.000195928;2.1589e-05;0.0161072
4;calc inner;100;3.48985;3.02039;3.71373
4;calc wait;100;0.35377;0.0879675;0.906424
4;calc bound;100;0.0562358;0.0252913;0.136305
4;calc iter;100;3.90079;3.82811;3.97488
4;total;1;417.033;417.033;417.033
5;calc total;1;390.707;390.707;390.707
5;calc update async;100;0.000202755;2.5629e-05;0.0161024
5;calc inner;100;3.54241;3.23185;3.70983
5;calc wait;100;0.293794;0.0830242;0.622526
5;calc bound;100;0.0644221;0.0406219;0.131505
5;calc iter;100;3.90125;3.81787;4.04475
5;total;1;417.02;417.02;417.02
6;calc total;1;390.707;390.707;390.707
6;calc update async;100;0.000207507;2.521e-05;0.0161481
6;calc inner;100;3.54539;3.04265;3.71996
6;calc wait;100;0.28001;0.0788487;0.834204
6;calc bound;100;0.073881;0.025122;0.134939
6;calc iter;100;3.90176;3.82119;3.97588
6;total;1;416.472;416.472;416.472
7;calc total;1;390.707;390.707;390.707
7;calc update async;100;0.000411415;2.3659e-05;0.0364565
7;calc inner;100;3.55401;3.24005;3.71055
7;calc wait;100;0.264768;0.0743999;0.611773
7;calc bound;100;0.0794017;0.0449282;0.127516
7;calc iter;100;3.9016;3.83132;3.98024
7;total;1;416.989;416.989;416.989
8;calc total;1;390.707;390.707;390.707
8;calc update async;100;0.000202257;2.518e-05;0.0164402
8;calc inner;100;3.69466;3.59677;3.76266
8;calc wait;100;0.127709;0.0594038;0.246668
8;calc bound;100;0.0728691;0.0523368;0.0989656
8;calc iter;100;3.90211;3.85592;3.98586
8;total;1;416.411;416.411;416.411
9;calc total;1;390.707;390.707;390.707
9;calc update async;100;0.000298888;2.9079e-05;0.0255321
9;calc inner;100;3.68646;3.5466;3.75655
9;calc wait;100;0.127173;0.0704279;0.282458
9;calc bound;100;0.0784231;0.0605331;0.104524
9;calc iter;100;3.90227;3.84023;4.04001
9;total;1;416.637;416.637;416.637
10;calc total;1;390.707;390.707;390.707
10;calc update async;100;0.000212016;2.962e-05;0.0165404
10;calc inner;100;3.69432;3.60413;3.7582
10;calc wait;100;0.125343;0.0651078;0.230448
10;calc bound;100;0.081009;0.0442842;0.102094
10;calc iter;100;3.90237;3.82179;3.96913
10;total;1;416.5;416.5;416.5
11;calc total;1;390.707;390.707;390.707
11;calc update async;100;0.000411597;2.905e-05;0.036667
11;calc inner;100;3.68306;3.52725;3.73417
11;calc wait;100;0.132209;0.0726761;0.269792
11;calc bound;100;0.0849082;0.0456852;0.0967644
11;calc iter;100;3.90238;3.80769;4.03997
11;total;1;416.722;416.722;416.722
12;calc total;1;390.707;390.707;390.707
12;calc update async;100;0.000404044;2.738e-05;0.0361589
12;calc inner;100;3.6936;3.30236;3.74425
12;calc wait;100;0.131571;0.0721843;0.60143
12;calc bound;100;0.0724668;0.0390504;0.107646
12;calc iter;100;3.90124;3.82892;4.00857
12;total;1;416.571;416.571;416.571
13;calc total;1;390.707;390.707;390.707
13;calc update async;100;0.000403503;2.434e-05;0.0361639
13;calc inner;100;3.6943;3.52461;3.73926
13;calc wait;100;0.12367;0.0704804;0.354855
13;calc bound;100;0.0753887;0.0365647;0.116017
13;calc iter;100;3.90166;3.81682;4.0439
13;total;1;416.941;416.941;416.941
14;calc total;1;390.707;390.707;390.707
14;calc update async;100;0.000281755;2.788e-05;0.0238007
14;calc inner;100;3.6915;3.54425;3.76405
14;calc wait;100;0.127305;0.0701895;0.343078
14;calc bound;100;0.0803842;0.038686;0.111706
14;calc iter;100;3.90223;3.80425;3.9843
14;total;1;416.571;416.571;416.571
15;calc total;1;390.707;390.707;390.707
15;calc update async;100;0.000283243;2.352e-05;0.0237876
15;calc inner;100;3.69634;3.5501;3.76783
15;calc wait;100;0.123315;0.0699673;0.281394
15;calc bound;100;0.079174;0.0483447;0.11751
15;calc iter;100;3.9019;3.82583;4.03948
15;total;1;416.35;416.35;416.35
16;calc total;1;390.707;390.707;390.707
16;calc update async;100;0.000309922;2.084e-05;0.0274735
16;calc inner;100;3.58085;3.214;3.7235
16;calc wait;100;0.252179;0.0569064;0.696724
16;calc bound;100;0.0569727;0.0367134;0.135215
16;calc iter;100;3.89977;3.80779;4.02925
16;total;1;416.276;416.276;416.276
17;calc total;1;390.707;390.707;390.707
17;calc update async;100;0.000144432;2.055e-05;0.0107876
17;calc inner;100;3.57417;3.20176;3.74725
17;calc wait;100;0.262616;0.0787593;0.686762
17;calc bound;100;0.0582622;0.037047;0.114803
17;calc iter;100;3.90039;3.81291;4.01318
17;total;1;416.719;416.719;416.719
18;calc total;1;390.707;390.707;390.707
18;calc update async;100;0.000218577;2.2509e-05;0.0175259
18;calc inner;100;3.61028;3.08482;3.77076
18;calc wait;100;0.212848;0.0692263;0.893937
18;calc bound;100;0.0719331;0.0374199;0.132638
18;calc iter;100;3.90113;3.78647;4.03945
18;total;1;416.719;416.719;416.719
19;calc total;1;390.707;390.707;390.707
19;calc update async;100;0.000417974;2.889e-05;0.0374237
19;calc inner;100;3.61848;3.29249;3.75289
19;calc wait;100;0.201466;0.066909;0.5766
19;calc bound;100;0.0726027;0.0388303;0.132808
19;calc iter;100;3.90065;3.79068;4.05098
19;total;1;416.695;416.695;416.695
20;calc total;1;390.707;390.707;390.707
20;calc update async;100;0.000213029;2.56e-05;0.0174764
20;calc inner;100;3.57491;3.29457;3.71545
20;calc wait;100;0.265197;0.114055;0.529678
20;calc bound;100;0.0604555;0.0387277;0.114256
20;calc iter;100;3.90178;3.80966;4.01949
20;total;1;416.717;416.717;416.717
21;calc total;1;390.707;390.707;390.707
21;calc update async;100;0.000414398;3.3689e-05;0.0366682
21;calc inner;100;3.61066;3.30047;3.71715
21;calc wait;100;0.215566;0.071337;0.499129
21;calc bound;100;0.0746279;0.048516;0.121596
21;calc iter;100;3.90211;3.79477;3.99973
21;total;1;416.717;416.717;416.717
22;calc total;1;390.707;390.707;390.707
22;calc update async;100;0.000289774;3.0989e-05;0.0244237
22;calc inner;100;3.56908;3.2518;3.72919
22;calc wait;100;0.238192;0.0788546;0.526089
22;calc bound;100;0.0918553;0.0436697;0.114712
22;calc iter;100;3.90231;3.78174;4.06792
22;total;1;416.719;416.719;416.719
23;calc total;1;390.707;390.707;390.707
23;calc update async;100;0.000411422;2.7449e-05;0.0366658
23;calc inner;100;3.60143;3.30122;3.72777
23;calc wait;100;0.211953;0.0719146;0.493688
23;calc bound;100;0.085673;0.0479708;0.119745
23;calc iter;100;3.90216;3.78412;4.00073
23;total;1;416.693;416.693;416.693
24;calc total;1;390.707;390.707;390.707
24;calc update async;100;0.000393263;2.814e-05;0.0352872
24;calc inner;100;3.69277;3.57655;3.7427
24;calc wait;100;0.127489;0.067405;0.216084
24;calc bound;100;0.0751149;0.0461249;0.0974658
24;calc iter;100;3.90266;3.82604;4.05469
24;total;1;416.628;416.628;416.628
25;calc total;1;390.707;390.707;390.707
25;calc update async;100;0.000392482;2.5959e-05;0.035358
25;calc inner;100;3.70573;3.61085;3.75271
25;calc wait;100;0.112346;0.0777717;0.166619
25;calc bound;100;0.0728804;0.0464105;0.0936716
25;calc iter;100;3.90267;3.77687;4.00175
25;total;1;416.714;416.714;416.714
26;calc total;1;390.707;390.707;390.707
26;calc update async;100;0.000402973;2.981e-05;0.0354589
26;calc inner;100;3.68848;3.56546;3.75883
26;calc wait;100;0.12534;0.0853756;0.164741
26;calc bound;100;0.0881277;0.0381774;0.0994452
26;calc iter;100;3.90286;3.72933;4.0149
26;total;1;416.84;416.84;416.84
27;calc total;1;390.707;390.707;390.707
27;calc update async;100;0.000398476;2.5729e-05;0.0354967
27;calc inner;100;3.71359;3.61677;3.75922
27;calc wait;100;0.111369;0.0716447;0.153971
27;calc bound;100;0.075512;0.0310818;0.0939429
27;calc iter;100;3.90297;3.79305;4.00347
27;total;1;416.863;416.863;416.863
28;calc total;1;390.707;390.707;390.707
28;calc update async;100;0.000322892;2.9239e-05;0.0283281
28;calc inner;100;3.70794;3.62995;3.76103
28;calc wait;100;0.119486;0.0624292;0.191187
28;calc bound;100;0.0737676;0.0392093;0.102246
28;calc iter;100;3.90292;3.77657;3.99365
28;total;1;416.889;416.889;416.889
29;calc total;1;390.707;390.707;390.707
29;calc update async;100;0.000399639;2.773e-05;0.0359355
29;calc inner;100;3.71178;3.62964;3.76425
29;calc wait;100;0.10612;0.070446;0.17707
29;calc bound;100;0.0752305;0.0355861;0.100246
29;calc iter;100;3.90295;3.75868;4.0328
29;total;1;416.924;416.924;416.924
30;calc total;1;390.707;390.707;390.707
30;calc update async;100;0.00040326;2.9289e-05;0.0359446
30;calc inner;100;3.69443;3.5768;3.75793
30;calc wait;100;0.119047;0.0639754;0.161871
30;calc bound;100;0.0874454;0.0223197;0.105369
30;calc iter;100;3.90317;3.68761;4.00443
30;total;1;416.972;416.972;416.972
31;calc total;1;390.707;390.707;390.707
31;calc update async;100;0.000402798;2.946e-05;0.03593
31;calc inner;100;3.71389;3.63066;3.77161
31;calc wait;100;0.107927;0.0652038;0.171426
31;calc bound;100;0.0791767;0.0283197;0.101941
31;calc iter;100;3.90301;3.7495;4.04777
31;total;1;416.808;416.808;416.808
32;calc total;1;390.707;390.707;390.707
32;calc update async;100;7.49064e-05;1.802e-05;0.00389681
32;calc inner;100;3.5111;2.52162;3.74481
32;calc wait;100;0.323315;0.0961017;1.55538
32;calc bound;100;0.0604902;0.03638;0.123575
32;calc iter;100;3.90045;3.68944;4.1899
32;total;1;416.933;416.933;416.933
33;calc total;1;390.707;390.707;390.707
33;calc update async;100;9.49059e-05;1.774e-05;0.006043
33;calc inner;100;3.54986;3.00789;3.75143
33;calc wait;100;0.285239;0.0446224;0.918036
33;calc bound;100;0.0588099;0.030253;0.110874
33;calc iter;100;3.90037;3.75421;4.07042
33;total;1;416.774;416.774;416.774
34;calc total;1;390.707;390.707;390.707
34;calc update async;100;0.00012758;2.335e-05;0.00836671
34;calc inner;100;3.56824;3.23638;3.72637
34;calc wait;100;0.251478;0.0682377;0.561723
34;calc bound;100;0.0764783;0.0442827;0.123469
34;calc iter;100;3.90076;3.78479;4.06637
34;total;1;416.912;416.912;416.912
35;calc total;1;390.707;390.707;390.707
35;calc update async;100;0.000128871;2.803e-05;0.00834924
35;calc inner;100;3.5783;3.26161;3.72835
35;calc wait;100;0.243641;0.0685815;0.565982
35;calc bound;100;0.0736865;0.0446231;0.131295
35;calc iter;100;3.90065;3.81565;4.06667
35;total;1;416.316;416.316;416.316
36;calc total;1;390.707;390.707;390.707
36;calc update async;100;0.000114821;1.689e-05;0.00823292
36;calc inner;100;3.49354;2.79448;3.74334
36;calc wait;100;0.348199;0.093301;1.17556
36;calc bound;100;0.0583977;0.0295046;0.108258
36;calc iter;100;3.90141;3.74812;4.05872
36;total;1;416.98;416.98;416.98
37;calc total;1;390.707;390.707;390.707
37;calc update async;100;0.000124633;1.803e-05;0.00854309
37;calc inner;100;3.48526;2.19421;3.71588
37;calc wait;100;0.341452;0.0792541;1.71746
37;calc bound;100;0.0714852;0.0318592;0.133859
37;calc iter;100;3.90081;3.70557;4.0383
37;total;1;416.489;416.489;416.489
38;calc total;1;390.707;390.707;390.707
38;calc update async;100;0.00012725;2.124e-05;0.008238
38;calc inner;100;3.56208;3.11077;3.74166
38;calc wait;100;0.260514;0.0719816;0.770617
38;calc bound;100;0.0772431;0.0511018;0.111608
38;calc iter;100;3.90147;3.77474;4.00353
38;total;1;416.657;416.657;416.657
39;calc total;1;390.707;390.707;390.707
39;calc update async;100;0.000132526;2.6009e-05;0.00854396
39;calc inner;100;3.54644;3.0987;3.70037
39;calc wait;100;0.269257;0.0950401;0.759256
39;calc bound;100;0.0826954;0.0479907;0.133458
39;calc iter;100;3.90095;3.79454;4.01352
39;total;1;416.319;416.319;416.319
40;calc total;1;390.707;390.707;390.707
40;calc update async;100;0.000119457;2.306e-05;0.00834775
40;calc inner;100;3.64516;3.40216;3.74071
40;calc wait;100;0.18451;0.0621331;0.485969
40;calc bound;100;0.0645725;0.039136;0.0935277
40;calc iter;100;3.9019;3.77939;4.03809
40;total;1;416.969;416.969;416.969
41;calc total;1;390.707;390.707;390.707
41;calc update async;100;0.000122061;2.372e-05;0.00836994
41;calc inner;100;3.64441;3.43297;3.73577
41;calc wait;100;0.182605;0.0589258;0.421165
41;calc bound;100;0.0728374;0.0417893;0.0951372
41;calc iter;100;3.9019;3.79497;4.06133
41;total;1;416.374;416.374;416.374
42;calc total;1;390.707;390.707;390.707
42;calc update async;100;8.12817e-05;2.5689e-05;0.00396022
42;calc inner;100;3.64514;3.46511;3.75451
42;calc wait;100;0.173696;0.0587549;0.399272
42;calc bound;100;0.0758171;0.0425107;0.0972639
42;calc iter;100;3.90193;3.79375;4.04569
42;total;1;416.635;416.635;416.635
43;calc total;1;390.707;390.707;390.707
43;calc update async;100;9.99827e-05;2.809e-05;0.00578427
43;calc inner;100;3.62741;3.42926;3.73387
43;calc wait;100;0.188221;0.0854197;0.428753
43;calc bound;100;0.0825879;0.0451844;0.0962869
43;calc iter;100;3.90192;3.802;4.06379
43;total;1;416.353;416.353;416.353
44;calc total;1;390.707;390.707;390.707
44;calc update async;100;0.000109315;1.871e-05;0.00738372
44;calc inner;100;3.6274;3.00496;3.74399
44;calc wait;100;0.204223;0.0704923;0.883347
44;calc bound;100;0.0625585;0.0363747;0.113637
44;calc iter;100;3.90175;3.74431;4.12634
44;total;1;416.595;416.595;416.595
45;calc total;1;390.707;390.707;390.707
45;calc update async;100;0.000110944;2.079e-05;0.00767477
45;calc inner;100;3.63306;3.19836;3.74282
45;calc wait;100;0.200333;0.0717583;0.66512
45;calc bound;100;0.063647;0.0356764;0.114199
45;calc iter;100;3.90175;3.7166;4.05342
45;total;1;416.43;416.43;416.43
46;calc total;1;390.707;390.707;390.707
46;calc update async;100;0.000115891;2.282e-05;0.00760003
46;calc inner;100;3.63491;3.39841;3.75155
46;calc wait;100;0.186247;0.075314;0.428232
46;calc bound;100;0.0779169;0.022908;0.115254
46;calc iter;100;3.90207;3.80201;4.09839
46;total;1;416.679;416.679;416.679
47;calc total;1;390.707;390.707;390.707
47;calc update async;100;0.00011465;2.7089e-05;0.00750542
47;calc inner;100;3.64084;3.41487;3.75305
47;calc wait;100;0.179059;0.0787732;0.464128
47;calc bound;100;0.0765095;0.0482956;0.103943
47;calc iter;100;3.90184;3.73797;4.14946
47;total;1;416.54;416.54;416.54
48;calc total;1;390.707;390.707;390.707
48;calc update async;100;7.65314e-05;1.896e-05;0.00379625
48;calc inner;100;3.40204;2.70249;3.69547
48;calc wait;100;0.431606;0.0743408;1.36197
48;calc bound;100;0.0569531;0.0220095;0.111185
48;calc iter;100;3.90038;3.72258;4.13726
48;total;1;416.639;416.639;416.639
49;calc total;1;390.707;390.707;390.707
49;calc update async;100;6.15374e-05;1.549e-05;0.00255813
49;calc inner;100;3.35547;1.97775;3.69554
49;calc wait;100;0.483529;0.0791224;1.92677
49;calc bound;100;0.0569242;0.0231844;0.114371
49;calc iter;100;3.9008;3.66835;4.14528
49;total;1;416.468;416.468;416.468
50;calc total;1;390.707;390.707;390.707
50;calc update async;100;5.88887e-05;2.35e-05;0.00116647
50;calc inner;100;3.45359;3.02714;3.72861
50;calc wait;100;0.364657;0.0859712;0.8704
50;calc bound;100;0.0768486;0.0233304;0.116089
50;calc iter;100;3.90123;3.72569;4.06226
50;total;1;416.544;416.544;416.544
51;calc total;1;390.707;390.707;390.707
51;calc update async;100;0.000133688;2.3729e-05;0.0085904
51;calc inner;100;3.44822;3.01019;3.7017
51;calc wait;100;0.371623;0.0886244;0.879451
51;calc bound;100;0.0766653;0.0354725;0.110103
51;calc iter;100;3.90097;3.76644;4.06456
51;total;1;416.485;416.485;416.485
52;calc total;1;390.707;390.707;390.707
52;calc update async;100;0.000108129;1.5799e-05;0.00823035
52;calc inner;100;3.01169;1.68847;3.68843
52;calc wait;100;0.836499;0.0466949;2.46042
52;calc bound;100;0.047092;0.0221626;0.126979
52;calc iter;100;3.89827;3.69128;4.18606
52;total;1;416.895;416.895;416.895
53;calc total;1;390.707;390.707;390.707
53;calc update async;100;0.000115045;1.851e-05;0.00739541
53;calc inner;100;3.33513;2.49155;3.688
53;calc wait;100;0.497983;0.0635969;1.46753
53;calc bound;100;0.0614007;0.0274233;0.111949
53;calc iter;100;3.90076;3.79507;4.02949
53;total;1;416.464;416.464;416.464
54;calc total;1;390.707;390.707;390.707
54;calc update async;100;0.000113021;1.919e-05;0.00644112
54;calc inner;100;3.36044;2.84624;3.69799
54;calc wait;100;0.460924;0.0501797;1.09287
54;calc bound;100;0.0755881;0.0354835;0.0999841
54;calc iter;100;3.90087;3.76921;4.05481
54;total;1;416.93;416.93;416.93
55;calc total;1;390.707;390.707;390.707
55;calc update async;100;0.00012055;1.674e-05;0.0076816
55;calc inner;100;3.37658;2.81692;3.69678
55;calc wait;100;0.446001;0.0959569;1.12941
55;calc bound;100;0.0744354;0.0360558;0.135597
55;calc iter;100;3.90063;3.8028;3.99389
55;total;1;416.442;416.442;416.442
56;calc total;1;390.707;390.707;390.707
56;calc update async;100;0.000110989;1.8739e-05;0.0082376
56;calc inner;100;3.47064;2.78937;3.73114
56;calc wait;100;0.37692;0.116357;1.15896
56;calc bound;100;0.0502779;0.0266783;0.0954478
56;calc iter;100;3.90198;3.79178;3.9888
56;total;1;416.843;416.843;416.843
57;calc total;1;390.707;390.707;390.707
57;calc update async;100;0.000117854;2.232e-05;0.00815333
57;calc inner;100;3.53921;3.37763;3.72773
57;calc wait;100;0.297772;0.0684318;0.490174
57;calc bound;100;0.0599248;0.0319958;0.0906775
57;calc iter;100;3.90246;3.76407;3.99428
57;total;1;416.499;416.499;416.499
58;calc total;1;390.707;390.707;390.707
58;calc update async;100;0.000124541;1.965e-05;0.00795631
58;calc inner;100;3.50047;3.30732;3.742
58;calc wait;100;0.315166;0.104612;0.526983
58;calc bound;100;0.0817223;0.0340831;0.0977773
58;calc iter;100;3.90241;3.78573;4.02082
58;total;1;416.873;416.873;416.873
59;calc total;1;390.707;390.707;390.707
59;calc update async;100;0.000122892;2.512e-05;0.00834832
59;calc inner;100;3.53433;3.3583;3.73848
59;calc wait;100;0.285734;0.0696002;0.482682
59;calc bound;100;0.0725786;0.0345176;0.0937484
59;calc iter;100;3.90234;3.79565;4.01607
59;total;1;416.537;416.537;416.537
60;calc total;1;390.707;390.707;390.707
60;calc update async;100;0.000113735;1.855e-05;0.0082941
60;calc inner;100;3.53126;3.23255;3.72964
60;calc wait;100;0.310635;0.105723;0.695581
60;calc bound;100;0.051163;0.0270397;0.0729567
60;calc iter;100;3.90209;3.71616;4.06909
60;total;1;416.861;416.861;416.861
61;calc total;1;390.707;390.707;390.707
61;calc update async;100;0.0001193;2.0489e-05;0.00833691
61;calc inner;100;3.55346;3.33917;3.72974
61;calc wait;100;0.280782;0.106419;0.595495
61;calc bound;100;0.0608886;0.0340464;0.0883705
61;calc iter;100;3.90231;3.79132;3.98283
61;total;1;416.381;416.381;416.381
62;calc total;1;390.707;390.707;390.707
62;calc update async;100;0.000123839;2.641e-05;0.00824459
62;calc inner;100;3.52282;3.35096;3.73777
62;calc wait;100;0.292884;0.102293;0.479667
62;calc bound;100;0.0814993;0.0236633;0.0972245
62;calc iter;100;3.90258;3.7284;4.0293
62;total;1;416.776;416.776;416.776
63;calc total;1;390.707;390.707;390.707
63;calc update async;100;0.000100084;2.408e-05;0.00642539
63;calc inner;100;3.54362;3.3732;3.73917
63;calc wait;100;0.274907;0.106321;0.46128
63;calc bound;100;0.074826;0.0310135;0.094785
63;calc iter;100;3.90268;3.78617;4.03798
63;total;1;416.368;416.368;416.368
64;calc total;1;390.707;390.707;390.707
64;calc update async;100;0.000112839;1.562e-05;0.00825073
64;calc inner;100;3.21658;0.881921;3.70913
64;calc wait;100;0.629282;0.056689;3.29097
64;calc bound;100;0.0536098;0.0221134;0.122641
64;calc iter;100;3.90146;3.70367;4.19682
64;total;1;416.91;416.91;416.91
65;calc total;1;390.707;390.707;390.707
65;calc update async;100;0.000110692;1.493e-05;0.00741297
65;calc inner;100;3.39195;2.64597;3.7068
65;calc wait;100;0.445271;0.0693903;1.34206
65;calc bound;100;0.0620619;0.0244226;0.123403
65;calc iter;100;3.90235;3.74645;4.10035
65;total;1;416.843;416.843;416.843
66;calc total;1;390.707;390.707;390.707
66;calc update async;100;0.000119868;1.529e-05;0.00820848
66;calc inner;100;3.40501;2.54796;3.72228
66;calc wait;100;0.424594;0.0791136;1.47535
66;calc bound;100;0.0705905;0.0244054;0.116932
66;calc iter;100;3.90213;3.68161;4.19283
66;total;1;416.583;416.583;416.583
67;calc total;1;390.707;390.707;390.707
67;calc update async;100;0.000107373;1.4629e-05;0.00741324
67;calc inner;100;3.37783;2.3902;3.71637
67;calc wait;100;0.458735;0.0749597;1.58725
67;calc bound;100;0.0626103;0.0257362;0.118608
67;calc iter;100;3.90106;3.792;4.19158
67;total;1;416.702;416.702;416.702
68;calc total;1;390.707;390.707;390.707
68;calc update async;100;0.000117063;1.5699e-05;0.00816224
68;calc inner;100;3.41141;2.1241;3.71518
68;calc wait;100;0.430177;0.0606198;2.13553
68;calc bound;100;0.0597383;0.0221323;0.109843
68;calc iter;100;3.90266;3.74854;4.34445
68;total;1;416.922;416.922;416.922
69;calc total;1;390.707;390.707;390.707
69;calc update async;100;0.000120036;1.438e-05;0.00830527
69;calc inner;100;3.39591;2.61146;3.70221
69;calc wait;100;0.43734;0.0967467;1.4642
69;calc bound;100;0.0681687;0.0236822;0.122171
69;calc iter;100;3.90224;3.69479;4.12843
69;total;1;416.437;416.437;416.437
70;calc total;1;390.707;390.707;390.707
70;calc update async;100;0.000115542;1.8139e-05;0.00762804
70;calc inner;100;3.45356;2.98657;3.70364
70;calc wait;100;0.373796;0.104137;0.801463
70;calc bound;100;0.0746853;0.0243038;0.123347
70;calc iter;100;3.90278;3.78952;3.99936
70;total;1;416.937;416.937;416.937
71;calc total;1;390.707;390.707;390.707
71;calc update async;100;0.000126004;1.8819e-05;0.00849474
71;calc inner;100;3.4481;2.96566;3.71242
71;calc wait;100;0.373706;0.0758391;0.824819
71;calc bound;100;0.0798441;0.0238683;0.126616
71;calc iter;100;3.90242;3.74235;4.02303
71;total;1;416.728;416.728;416.728
72;calc total;1;390.707;390.707;390.707
72;calc update async;100;7.60939e-05;1.963e-05;0.00434189
72;calc inner;100;3.58924;3.32944;3.73275
72;calc wait;100;0.247148;0.070159;0.704189
72;calc bound;100;0.0653657;0.0232348;0.0931242
72;calc iter;100;3.90418;3.76927;4.12554
72;total;1;416.765;416.765;416.765
73;calc total;1;390.707;390.707;390.707
73;calc update async;100;0.000119629;2.122e-05;0.00846329
73;calc inner;100;3.57893;3.30944;3.73759
73;calc wait;100;0.253051;0.105076;0.637506
73;calc bound;100;0.0691914;0.0267215;0.10823
73;calc iter;100;3.90352;3.76323;4.09405
73;total;1;416.664;416.664;416.664
74;calc total;1;390.707;390.707;390.707
74;calc update async;100;0.000113781;2.55e-05;0.00760069
74;calc inner;100;3.57692;3.36229;3.73997
74;calc wait;100;0.247693;0.0979296;0.493222
74;calc bound;100;0.0769465;0.0226308;0.0970779
74;calc iter;100;3.90429;3.77862;4.02562
74;total;1;416.849;416.849;416.849
75;calc total;1;390.707;390.707;390.707
75;calc update async;100;0.000113394;2.07e-05;0.00741262
75;calc inner;100;3.56422;3.30699;3.74783
75;calc wait;100;0.254482;0.101874;0.492206
75;calc bound;100;0.0820907;0.0240379;0.107548
75;calc iter;100;3.90358;3.80094;4.00123
75;total;1;416.528;416.528;416.528
76;calc total;1;390.707;390.707;390.707
76;calc update async;100;9.13732e-05;1.7709e-05;0.00603936
76;calc inner;100;3.55287;2.92464;3.72935
76;calc wait;100;0.293925;0.0855745;1.07991
76;calc bound;100;0.0525816;0.0236983;0.102301
76;calc iter;100;3.90318;3.77946;4.04795
76;total;1;416.652;416.652;416.652
77;calc total;1;390.707;390.707;390.707
77;calc update async;100;0.000113132;1.8939e-05;0.00815691
77;calc inner;100;3.54638;3.01998;3.73153
77;calc wait;100;0.298557;0.0747365;0.901798
77;calc bound;100;0.05465;0.0230312;0.0945327
77;calc iter;100;3.90287;3.77486;4.01627
77;total;1;416.797;416.797;416.797
78;calc total;1;390.707;390.707;390.707
78;calc update async;100;0.000113226;1.993e-05;0.00761694
78;calc inner;100;3.57016;3.35747;3.74519
78;calc wait;100;0.258244;0.0961992;0.506277
78;calc bound;100;0.0730299;0.0273629;0.097353
78;calc iter;100;3.90351;3.82394;4.04188
78;total;1;416.737;416.737;416.737
79;calc total;1;390.707;390.707;390.707
79;calc update async;100;0.000123535;2.2579e-05;0.00839475
79;calc inner;100;3.57403;3.36234;3.74096
79;calc wait;100;0.251699;0.0973853;0.453686
79;calc bound;100;0.0738082;0.0267544;0.0972533
79;calc iter;100;3.90331;3.78214;4.00648
79;total;1;416.49;416.49;416.49
80;calc total;1;390.707;390.707;390.707
80;calc update async;100;7.4881e-05;1.552e-05;0.00429664
80;calc inner;100;3.19858;1.04541;3.72989
80;calc wait;100;0.647166;0.0748445;3.16642
80;calc bound;100;0.0528379;0.0220116;0.116867
80;calc iter;100;3.9018;3.63695;4.23385
80;total;1;416.748;416.748;416.748
81;calc total;1;390.707;390.707;390.707
81;calc update async;100;9.37392e-05;1.637e-05;0.00624466
81;calc inner;100;3.21846;0.930368;3.7043
81;calc wait;100;0.626836;0.0887922;3.25994
81;calc bound;100;0.0535933;0.0224888;0.111845
81;calc iter;100;3.90093;3.64748;4.21283
81;total;1;416.531;416.531;416.531
82;calc total;1;390.707;390.707;390.707
82;calc update async;100;0.00011949;1.9109e-05;0.00769771
82;calc inner;100;3.35364;2.62477;3.7157
82;calc wait;100;0.471192;0.0825475;1.36024
82;calc bound;100;0.0745654;0.0260674;0.128446
82;calc iter;100;3.90203;3.7543;4.11869
82;total;1;416.786;416.786;416.786
83;calc total;1;390.707;390.707;390.707
83;calc update async;100;0.000125102;1.6979e-05;0.00848434
83;calc inner;100;3.3558;2.6215;3.71681
83;calc wait;100;0.468981;0.0742561;1.35991
83;calc bound;100;0.0753278;0.0228046;0.113286
83;calc iter;100;3.90189;3.77825;4.04926
83;total;1;416.806;416.806;416.806
84;calc total;1;390.707;390.707;390.707
84;calc update async;100;0.000116373;1.519e-05;0.00845013
84;calc inner;100;3.24396;1.70696;3.69045
84;calc wait;100;0.602758;0.0436757;2.37518
84;calc bound;100;0.0549465;0.0223137;0.119287
84;calc iter;100;3.90258;3.77212;4.17581
84;total;1;416.631;416.631;416.631
85;calc total;1;390.707;390.707;390.707
85;calc update async;100;0.000115547;1.693e-05;0.00812763
85;calc inner;100;3.28235;2.37893;3.69025
85;calc wait;100;0.560375;0.0790653;1.52637
85;calc bound;100;0.0595187;0.0223956;0.124906
85;calc iter;100;3.90292;3.6561;4.10121
85;total;1;416.456;416.456;416.456
86;calc total;1;390.707;390.707;390.707
86;calc update async;100;0.00012631;2.192e-05;0.00824556
86;calc inner;100;3.37762;2.75171;3.69738
86;calc wait;100;0.454323;0.0761588;1.1584
86;calc bound;100;0.0699157;0.0237639;0.126944
86;calc iter;100;3.90284;3.76294;4.0719
86;total;1;416.722;416.722;416.722
87;calc total;1;390.707;390.707;390.707
87;calc update async;100;0.000125113;1.6819e-05;0.00850447
87;calc inner;100;3.36607;2.75246;3.69682
87;calc wait;100;0.466652;0.0551911;1.22004
87;calc bound;100;0.0695264;0.0240794;0.112083
87;calc iter;100;3.90242;3.79193;4.10268
87;total;1;416.293;416.293;416.293
88;calc total;1;390.707;390.707;390.707
88;calc update async;100;0.00011002;1.916e-05;0.00767278
88;calc inner;100;3.54366;3.252;3.7219
88;calc wait;100;0.297782;0.0915977;0.612498
88;calc bound;100;0.0594655;0.0240102;0.0893826
88;calc iter;100;3.90399;3.7971;4.06706
88;total;1;416.719;416.719;416.719
89;calc total;1;390.707;390.707;390.707
89;calc update async;100;0.000118525;2.126e-05;0.00829946
89;calc inner;100;3.50372;3.16171;3.73229
89;calc wait;100;0.331067;0.0745883;0.781305
89;calc bound;100;0.0673364;0.0232486;0.0941927
89;calc iter;100;3.90457;3.73154;4.03877
89;total;1;416.541;416.541;416.541
90;calc total;1;390.707;390.707;390.707
90;calc update async;100;0.00012026;2.3559e-05;0.00814273
90;calc inner;100;3.5419;3.34786;3.73064
90;calc wait;100;0.285655;0.0745342;0.495748
90;calc bound;100;0.0751808;0.0227405;0.09711
90;calc iter;100;3.90443;3.81851;3.9965
90;total;1;416.744;416.744;416.744
91;calc total;1;390.707;390.707;390.707
91;calc update async;100;0.000107589;2.4609e-05;0.00714117
91;calc inner;100;3.54041;3.37675;3.74193
91;calc wait;100;0.286924;0.0942234;0.470103
91;calc bound;100;0.0751627;0.0248548;0.0974325
91;calc iter;100;3.90397;3.81049;4.06328
91;total;1;416.767;416.767;416.767
92;calc total;1;390.707;390.707;390.707
92;calc update async;100;0.000111768;1.7399e-05;0.00804773
92;calc inner;100;3.49943;2.0508;3.74012
92;calc wait;100;0.345975;0.085247;2.08769
92;calc bound;100;0.0561144;0.0222993;0.0946647
92;calc iter;100;3.90325;3.69776;4.1783
92;total;1;416.816;416.816;416.816
93;calc total;1;390.707;390.707;390.707
93;calc update async;100;0.000117305;2.101e-05;0.0081646
93;calc inner;100;3.5504;3.15311;3.72818
93;calc wait;100;0.283495;0.0793081;0.7041
93;calc bound;100;0.0674596;0.0268188;0.0981661
93;calc iter;100;3.90385;3.80082;4.04482
93;total;1;416.386;416.386;416.386
94;calc total;1;390.707;390.707;390.707
94;calc update async;100;0.000122291;2.393e-05;0.00845905
94;calc inner;100;3.53619;3.16701;3.75017
94;calc wait;100;0.291183;0.102012;0.71469
94;calc bound;100;0.0747127;0.023818;0.0968508
94;calc iter;100;3.90367;3.77812;4.09188
94;total;1;416.493;416.493;416.493
95;calc total;1;390.707;390.707;390.707
95;calc update async;100;0.000113584;1.981e-05;0.00783117
95;calc inner;100;3.55084;3.1601;3.73688
95;calc wait;100;0.287015;0.0774644;0.701079
95;calc bound;100;0.0637768;0.0240048;0.0980828
95;calc iter;100;3.90312;3.79932;4.06234
95;total;1;416.381;416.381;416.381
96;calc total;1;390.707;390.707;390.707
96;calc update async;100;0.000356777;1.855e-05;0.0323114
96;calc inner;100;3.54976;2.9449;3.73813
96;calc wait;100;0.286209;0.0473229;1.03187
96;calc bound;100;0.0613112;0.0367565;0.155035
96;calc iter;100;3.90333;3.80461;4.05695
96;total;1;416.729;416.729;416.729
97;calc total;1;390.707;390.707;390.707
97;calc update async;100;0.000366416;2.026e-05;0.032313
97;calc inner;100;3.59256;3.26998;3.73638
97;calc wait;100;0.232371;0.0854933;0.5869
97;calc bound;100;0.0705588;0.0401144;0.132669
97;calc iter;100;3.90419;3.81873;4.04777
97;total;1;416.617;416.617;416.617
98;calc total;1;390.707;390.707;390.707
98;calc update async;100;0.000366884;2.7509e-05;0.0323114
98;calc inner;100;3.59262;3.31222;3.74251
98;calc wait;100;0.230441;0.067004;0.533187
98;calc bound;100;0.0755874;0.0458896;0.154221
98;calc iter;100;3.90399;3.83019;4.08266
98;total;1;416.62;416.62;416.62
99;calc total;1;390.707;390.707;390.707
99;calc update async;100;0.000361856;1.9559e-05;0.0323622
99;calc inner;100;3.59705;3.31159;3.74498
99;calc wait;100;0.230445;0.0609864;0.527616
99;calc bound;100;0.0685644;0.0398141;0.13486
99;calc iter;100;3.90331;3.79953;3.99229
99;total;1;416.567;416.567;416.567
100;calc total;1;390.707;390.707;390.707
100;calc update async;100;0.00036859;1.993e-05;0.0328457
100;calc inner;100;3.57561;3.19673;3.73635
100;calc wait;100;0.257177;0.0381997;0.694028
100;calc bound;100;0.0682718;0.0370803;0.130035
100;calc iter;100;3.90461;3.75125;4.12856
100;total;1;416.507;416.507;416.507
101;calc total;1;390.707;390.707;390.707
101;calc update async;100;0.000367304;2.094e-05;0.0328821
101;calc inner;100;3.58773;3.32337;3.71392
101;calc wait;100;0.24248;0.107489;0.528684
101;calc bound;100;0.0715076;0.0397643;0.135928
101;calc iter;100;3.90366;3.78579;4.11636
101;total;1;416.902;416.902;416.902
102;calc total;1;390.707;390.707;390.707
102;calc update async;100;0.000369088;2.2659e-05;0.0328381
102;calc inner;100;3.58404;3.36139;3.74825
102;calc wait;100;0.234034;0.10319;0.463169
102;calc bound;100;0.0835647;0.0496971;0.136283
102;calc iter;100;3.90463;3.77655;3.99406
102;total;1;416.73;416.73;416.73
103;calc total;1;390.707;390.707;390.707
103;calc update async;100;0.000370393;2.07e-05;0.0328472
103;calc inner;100;3.58199;3.28342;3.74147
103;calc wait;100;0.234173;0.103904;0.524761
103;calc bound;100;0.0850219;0.0468359;0.158601
103;calc iter;100;3.90395;3.79477;4.07734
103;total;1;416.9;416.9;416.9
104;calc total;1;390.707;390.707;390.707
104;calc update async;100;0.000290474;2.6339e-05;0.0253047
104;calc inner;100;3.70527;3.58315;3.76851
104;calc wait;100;0.121932;0.0520303;0.269234
104;calc bound;100;0.0733221;0.0242345;0.0968198
104;calc iter;100;3.90512;3.81451;4.04649
104;total;1;416.851;416.851;416.851
105;calc total;1;390.707;390.707;390.707
105;calc update async;100;0.000293978;2.843e-05;0.0252687
105;calc inner;100;3.70602;3.61364;3.76802
105;calc wait;100;0.116733;0.0653742;0.222324
105;calc bound;100;0.0742576;0.0468358;0.0950357
105;calc iter;100;3.90488;3.80534;4.04054
105;total;1;416.976;416.976;416.976
106;calc total;1;390.707;390.707;390.707
106;calc update async;100;0.000297352;3.1119e-05;0.0252795
106;calc inner;100;3.70478;3.62183;3.77658
106;calc wait;100;0.116778;0.0797748;0.22573
106;calc bound;100;0.0806873;0.024286;0.0983742
106;calc iter;100;3.90512;3.80548;4.08008
106;total;1;416.354;416.354;416.354
107;calc total;1;390.707;390.707;390.707
107;calc update async;100;0.000292955;2.2109e-05;0.0252538
107;calc inner;100;3.70434;3.59699;3.76112
107;calc wait;100;0.116407;0.048864;0.195462
107;calc bound;100;0.0819324;0.0319373;0.0960032
107;calc iter;100;3.90494;3.80233;4.01745
107;total;1;416.963;416.963;416.963
108;calc total;1;390.707;390.707;390.707
108;calc update async;100;0.000391537;2.511e-05;0.0352907
108;calc inner;100;3.70573;3.6002;3.75352
108;calc wait;100;0.119878;0.0699318;0.252044
108;calc bound;100;0.0756391;0.0458468;0.108654
108;calc iter;100;3.90481;3.81763;4.02282
108;total;1;416.299;416.299;416.299
109;calc total;1;390.707;390.707;390.707
109;calc update async;100;0.000296278;2.6539e-05;0.025474
109;calc inner;100;3.70719;3.59698;3.75556
109;calc wait;100;0.113667;0.0662812;0.196459
109;calc bound;100;0.076108;0.0498011;0.111699
109;calc iter;100;3.90459;3.81851;3.99089
109;total;1;416.773;416.773;416.773
128;calc total;1;390.707;390.707;390.707
128;calc update async;100;0.000266452;2.15e-05;0.0226769
128;calc inner;100;3.41695;2.58635;3.72597
128;calc wait;100;0.428488;0.0744808;1.45203
128;calc bound;100;0.0554623;0.0245644;0.109523
128;calc iter;100;3.90304;3.73514;4.16973
128;total;1;416.955;416.955;416.955
110;calc total;1;390.707;390.707;390.707
110;calc update async;100;0.000393093;2.787e-05;0.0353073
110;calc inner;100;3.6997;3.62418;3.75938
110;calc wait;100;0.116546;0.0712453;0.205081
110;calc bound;100;0.0863223;0.0624053;0.109693
110;calc iter;100;3.90486;3.80184;4.07477
110;total;1;416.48;416.48;416.48
111;calc total;1;390.707;390.707;390.707
111;calc update async;100;0.000297278;3.004e-05;0.0254712
111;calc inner;100;3.70598;3.5978;3.76367
111;calc wait;100;0.113611;0.0610183;0.188171
111;calc bound;100;0.0820987;0.0583746;0.109423
111;calc iter;100;3.90474;3.79051;4.06324
111;total;1;416.824;416.824;416.824
112;calc total;1;390.707;390.707;390.707
112;calc update async;100;0.000300406;2.0769e-05;0.0263755
112;calc inner;100;3.57637;3.10514;3.72343
112;calc wait;100;0.25604;0.0694393;0.767827
112;calc bound;100;0.0620518;0.0369554;0.137614
112;calc iter;100;3.90345;3.79444;4.03948
112;total;1;416.49;416.49;416.49
113;calc total;1;390.707;390.707;390.707
113;calc update async;100;0.000388919;2.064e-05;0.0354369
113;calc inner;100;3.59128;3.31493;3.71485
113;calc wait;100;0.242709;0.0737431;0.589893
113;calc bound;100;0.0612287;0.0393891;0.1366
113;calc iter;100;3.90323;3.75982;4.05013
113;total;1;416.547;416.547;416.547
114;calc total;1;390.707;390.707;390.707
114;calc update async;100;0.000395964;2.714e-05;0.0354368
114;calc inner;100;3.60935;3.45732;3.73217
114;calc wait;100;0.208217;0.0908227;0.361574
114;calc bound;100;0.0802092;0.0418322;0.150695
114;calc iter;100;3.90367;3.79934;3.98697
114;total;1;416.689;416.689;416.689
115;calc total;1;390.707;390.707;390.707
115;calc update async;100;0.000304365;2.5099e-05;0.0265167
115;calc inner;100;3.60986;3.46211;3.73329
115;calc wait;100;0.206514;0.0745039;0.380095
115;calc bound;100;0.0785554;0.0463457;0.14096
115;calc iter;100;3.90353;3.77039;4.00766
115;total;1;416.359;416.359;416.359
116;calc total;1;390.707;390.707;390.707
116;calc update async;100;0.000311478;2.195e-05;0.0271061
116;calc inner;100;3.59227;3.22028;3.73839
116;calc wait;100;0.243253;0.063353;0.735127
116;calc bound;100;0.0661363;0.0369233;0.119672
116;calc iter;100;3.90431;3.78485;4.07493
116;total;1;416.457;416.457;416.457
117;calc total;1;390.707;390.707;390.707
117;calc update async;100;0.000403054;2.35e-05;0.0362292
117;calc inner;100;3.60603;3.37271;3.72559
117;calc wait;100;0.22414;0.0470672;0.489655
117;calc bound;100;0.0717936;0.0387654;0.109187
117;calc iter;100;3.90498;3.75873;4.02339
117;total;1;416.29;416.29;416.29
118;calc total;1;390.707;390.707;390.707
118;calc update async;100;0.000314681;2.705e-05;0.0270785
118;calc inner;100;3.61309;3.43369;3.7525
118;calc wait;100;0.20725;0.0775871;0.465086
118;calc bound;100;0.0815126;0.0455292;0.137549
118;calc iter;100;3.90456;3.81505;3.98331
118;total;1;416.289;416.289;416.289
119;calc total;1;390.707;390.707;390.707
119;calc update async;100;0.00031352;2.512e-05;0.0271796
119;calc inner;100;3.61288;3.42296;3.7237
119;calc wait;100;0.206283;0.0704974;0.459916
119;calc bound;100;0.0822422;0.0481356;0.136036
119;calc iter;100;3.90425;3.80763;4.01009
119;total;1;416.862;416.862;416.862
120;calc total;1;390.707;390.707;390.707
120;calc update async;100;0.000318335;2.364e-05;0.027994
120;calc inner;100;3.7094;3.65884;3.75611
120;calc wait;100;0.117625;0.051153;0.243203
120;calc bound;100;0.0716199;0.0419204;0.106747
120;calc iter;100;3.90508;3.81343;4.04544
120;total;1;416.297;416.297;416.297
129;calc total;1;390.707;390.707;390.707
129;calc update async;100;0.000267197;1.965e-05;0.0226775
129;calc inner;100;3.49885;3.19388;3.68732
129;calc wait;100;0.339459;0.093454;0.765464
129;calc bound;100;0.0630648;0.0244971;0.10952
129;calc iter;100;3.90397;3.76887;4.1237
129;total;1;416.953;416.953;416.953
121;calc total;1;390.707;390.707;390.707
121;calc update async;100;0.000320735;2.89e-05;0.0280008
121;calc inner;100;3.69512;3.60433;3.74886
121;calc wait;100;0.127555;0.0728848;0.221555
121;calc bound;100;0.0803298;0.0224088;0.108877
121;calc iter;100;3.90531;3.7956;3.99046
121;total;1;416.312;416.312;416.312
130;calc total;1;390.707;390.707;390.707
130;calc update async;100;0.000229667;1.9699e-05;0.0177712
130;calc inner;100;3.51811;3.2514;3.6924
130;calc wait;100;0.30784;0.0909612;0.698419
130;calc bound;100;0.0766155;0.0348249;0.109758
130;calc iter;100;3.90387;3.7236;4.06175
130;total;1;416.954;416.954;416.954
122;calc total;1;390.707;390.707;390.707
122;calc update async;100;0.000322178;3.1169e-05;0.0280552
122;calc inner;100;3.7076;3.64705;3.75298
122;calc wait;100;0.117603;0.0759725;0.201259
122;calc bound;100;0.0788207;0.0276611;0.102781
122;calc iter;100;3.90518;3.80203;4.01723
122;total;1;416.219;416.219;416.219
131;calc total;1;390.707;390.707;390.707
131;calc update async;100;0.000274773;1.954e-05;0.0227187
131;calc inner;100;3.53049;3.268;3.72881
131;calc wait;100;0.299069;0.0417498;0.678045
131;calc bound;100;0.0719337;0.0351885;0.12565
131;calc iter;100;3.90328;3.73528;4.09152
131;total;1;416.957;416.957;416.957
123;calc total;1;390.707;390.707;390.707
123;calc update async;100;0.00040605;2.789e-05;0.036537
123;calc inner;100;3.70225;3.61733;3.7621
123;calc wait;100;0.119253;0.0645824;0.220035
123;calc bound;100;0.0810276;0.0580262;0.0978217
123;calc iter;100;3.90507;3.83016;4.03986
123;total;1;416.295;416.295;416.295
132;calc total;1;390.707;390.707;390.707
132;calc update async;100;0.000214526;1.899e-05;0.0179374
132;calc inner;100;3.38338;2.52104;3.72434
132;calc wait;100;0.467831;0.0790076;1.50881
132;calc bound;100;0.0520101;0.0224063;0.112359
132;calc iter;100;3.90408;3.65176;4.06954
132;total;1;416.949;416.949;416.949
124;calc total;1;390.707;390.707;390.707
124;calc update async;100;0.000329416;2.465e-05;0.0287281
124;calc inner;100;3.69375;3.34023;3.75598
124;calc wait;100;0.130578;0.0508902;0.541017
124;calc bound;100;0.0743964;0.0403169;0.095538
124;calc iter;100;3.90445;3.734;4.06112
124;total;1;416.429;416.429;416.429
133;calc total;1;390.707;390.707;390.707
133;calc update async;100;0.000226354;1.565e-05;0.0179199
133;calc inner;100;3.44407;2.33152;3.69757
133;calc wait;100;0.390491;0.0652795;1.6686
133;calc bound;100;0.0695042;0.0223331;0.112877
133;calc iter;100;3.90447;3.75687;4.02313
133;total;1;416.947;416.947;416.947
125;calc total;1;390.707;390.707;390.707
125;calc update async;100;0.000408035;3.075e-05;0.0362652
125;calc inner;100;3.70205;3.59304;3.74912
125;calc wait;100;0.118306;0.0686391;0.253354
125;calc bound;100;0.077515;0.0546701;0.109855
125;calc iter;100;3.905;3.81584;3.98746
125;total;1;416.354;416.354;416.354
126;calc total;1;390.707;390.707;390.707
126;calc update async;100;0.000328892;2.708e-05;0.0287214
126;calc inner;100;3.69968;3.60007;3.76012
126;calc wait;100;0.121321;0.0567721;0.251937
126;calc bound;100;0.082068;0.0481755;0.111328
126;calc iter;100;3.9049;3.72116;4.06836
126;total;1;416.257;416.257;416.257
127;calc total;1;390.707;390.707;390.707
127;calc update async;100;0.000329676;2.647e-05;0.0289493
127;calc inner;100;3.71215;3.59954;3.75832
127;calc wait;100;0.112107;0.0752021;0.241428
127;calc bound;100;0.0751922;0.0586597;0.101758
127;calc iter;100;3.90448;3.84604;3.99442
127;total;1;416.259;416.259;416.259
134;calc total;1;390.707;390.707;390.707
134;calc update async;100;0.000284065;2.4899e-05;0.0232199
134;calc inner;100;3.49169;3.12218;3.69797
134;calc wait;100;0.33671;0.0716504;0.773034
134;calc bound;100;0.0752675;0.023522;0.124715
134;calc iter;100;3.90485;3.77306;4.00659
134;total;1;416.942;416.942;416.942
135;calc total;1;390.707;390.707;390.707
135;calc update async;100;0.000282628;3.3639e-05;0.0232128
135;calc inner;100;3.50144;3.10421;3.70665
135;calc wait;100;0.323217;0.086132;0.753497
135;calc bound;100;0.0792179;0.0234766;0.108731
135;calc iter;100;3.90451;3.73468;4.00191
135;total;1;416.929;416.929;416.929
136;calc total;1;390.707;390.707;390.707
136;calc update async;100;0.000174656;2.148e-05;0.0137794
136;calc inner;100;3.58126;3.13963;3.72561
136;calc wait;100;0.266983;0.0645157;0.733855
136;calc bound;100;0.054794;0.0234558;0.0939511
136;calc iter;100;3.90486;3.78412;4.00621
136;total;1;416.938;416.938;416.938
137;calc total;1;390.707;390.707;390.707
137;calc update async;100;0.000182517;2.611e-05;0.013782
137;calc inner;100;3.59499;3.22638;3.7336
137;calc wait;100;0.243477;0.0539606;0.673289
137;calc bound;100;0.0657845;0.0276376;0.0937631
137;calc iter;100;3.90589;3.76521;4.00087
137;total;1;416.938;416.938;416.938
138;calc total;1;390.707;390.707;390.707
138;calc update async;100;0.000181647;2.855e-05;0.013783
138;calc inner;100;3.5959;3.42065;3.73528
138;calc wait;100;0.230448;0.0999444;0.403596
138;calc bound;100;0.0785268;0.0238405;0.0965677
138;calc iter;100;3.90651;3.78835;3.97904
138;total;1;416.945;416.945;416.945
139;calc total;1;390.707;390.707;390.707
139;calc update async;100;0.000276841;3.022e-05;0.0228855
139;calc inner;100;3.59373;3.46575;3.74152
139;calc wait;100;0.230735;0.0699517;0.372249
139;calc bound;100;0.0793387;0.0320417;0.0980592
139;calc iter;100;3.90584;3.8021;3.99869
139;total;1;416.945;416.945;416.945
140;calc total;1;390.707;390.707;390.707
140;calc update async;100;0.000271273;2.476e-05;0.0233197
140;calc inner;100;3.57734;3.33169;3.73086
140;calc wait;100;0.272358;0.0970138;0.584436
140;calc bound;100;0.0542817;0.0315842;0.0944256
140;calc iter;100;3.90587;3.82;4.02456
140;total;1;416.902;416.902;416.902
141;calc total;1;390.707;390.707;390.707
141;calc update async;100;0.000247214;2.262e-05;0.0207296
141;calc inner;100;3.60302;3.37195;3.72646
141;calc wait;100;0.23946;0.0814522;0.546799
141;calc bound;100;0.0623261;0.0319423;0.0938472
141;calc iter;100;3.90586;3.80542;4.02451
141;total;1;416.891;416.891;416.891
142;calc total;1;390.707;390.707;390.707
142;calc update async;100;0.00028129;3.4599e-05;0.0234189
142;calc inner;100;3.56908;3.4363;3.73959
142;calc wait;100;0.248565;0.11009;0.413622
142;calc bound;100;0.0865821;0.0232269;0.0970374
142;calc iter;100;3.90656;3.83511;3.98552
142;total;1;416.893;416.893;416.893
143;calc total;1;390.707;390.707;390.707
143;calc update async;100;0.000193736;3.3629e-05;0.0148189
143;calc inner;100;3.59804;3.44894;3.73435
143;calc wait;100;0.227885;0.103046;0.392508
143;calc bound;100;0.0768984;0.0245113;0.0952359
143;calc iter;100;3.90596;3.83681;4.02043
143;total;1;416.884;416.884;416.884
144;calc total;1;390.707;390.707;390.707
144;calc update async;100;0.000182099;1.714e-05;0.0148073
144;calc inner;100;3.31152;2.07832;3.72343
144;calc wait;100;0.542946;0.0850426;1.91639
144;calc bound;100;0.0484593;0.0218234;0.140587
144;calc iter;100;3.90462;3.67758;4.18455
144;total;1;417.011;417.011;417.011
145;calc total;1;390.707;390.707;390.707
145;calc update async;100;0.000188874;1.688e-05;0.0149955
145;calc inner;100;3.45512;2.77593;3.70037
145;calc wait;100;0.391148;0.0799631;1.11168
145;calc bound;100;0.0565664;0.0248927;0.135545
145;calc iter;100;3.90455;3.71967;4.16493
145;total;1;417.01;417.01;417.01
146;calc total;1;390.707;390.707;390.707
146;calc update async;100;0.000196867;3.539e-05;0.0148074
146;calc inner;100;3.48837;3.15146;3.71246
146;calc wait;100;0.331937;0.0555801;0.71974
146;calc bound;100;0.0833437;0.0221469;0.120351
146;calc iter;100;3.90479;3.77114;4.06946
146;total;1;416.989;416.989;416.989
147;calc total;1;390.707;390.707;390.707
147;calc update async;100;0.000156123;2.695e-05;0.0106551
147;calc inner;100;3.5045;3.16552;3.71245
147;calc wait;100;0.32219;0.079853;0.712154
147;calc bound;100;0.0760182;0.0262436;0.134402
147;calc iter;100;3.90462;3.78844;4.06695
147;total;1;416.985;416.985;416.985
148;calc total;1;390.707;390.707;390.707
148;calc update async;100;0.000202456;1.891e-05;0.0167621
148;calc inner;100;3.38744;2.67374;3.68977
148;calc wait;100;0.460305;0.084355;1.31928
148;calc bound;100;0.0537464;0.0220612;0.116604
148;calc iter;100;3.90254;3.75363;4.05811
148;total;1;416.989;416.989;416.989
149;calc total;1;390.707;390.707;390.707
149;calc update async;100;0.000248628;1.7909e-05;0.0214207
149;calc inner;100;3.41973;2.59988;3.68841
149;calc wait;100;0.42701;0.0774024;1.44028
149;calc bound;100;0.0561672;0.0221603;0.10069
149;calc iter;100;3.90353;3.71698;4.11367
149;total;1;416.988;416.988;416.988
150;calc total;1;390.707;390.707;390.707
150;calc update async;100;0.000262807;3.0139e-05;0.0214229
150;calc inner;100;3.50686;3.2728;3.70081
150;calc wait;100;0.317206;0.0660008;0.623295
150;calc bound;100;0.0787287;0.0219652;0.116848
150;calc iter;100;3.90396;3.82092;4.01629
150;total;1;416.991;416.991;416.991
151;calc total;1;390.707;390.707;390.707
151;calc update async;100;0.000262328;3.1229e-05;0.021489
151;calc inner;100;3.50177;3.26837;3.69551
151;calc wait;100;0.321322;0.111421;0.603128
151;calc bound;100;0.0798628;0.0313949;0.113577
151;calc iter;100;3.9037;3.76615;4.02294
151;total;1;416.971;416.971;416.971
152;calc total;1;390.707;390.707;390.707
152;calc update async;100;0.000257899;2.443e-05;0.0216971
152;calc inner;100;3.61187;3.44416;3.73239
152;calc wait;100;0.228982;0.0840309;0.368892
152;calc bound;100;0.0616986;0.0268938;0.0941402
152;calc iter;100;3.90459;3.79589;4.03468
152;total;1;416.907;416.907;416.907
153;calc total;1;390.707;390.707;390.707
153;calc update async;100;0.000143056;2.335e-05;0.0104861
153;calc inner;100;3.58725;3.21801;3.73528
153;calc wait;100;0.251012;0.100284;0.664478
153;calc bound;100;0.0645442;0.035744;0.0935398
153;calc iter;100;3.90537;3.80393;4.05283
153;total;1;416.907;416.907;416.907
154;calc total;1;390.707;390.707;390.707
154;calc update async;100;0.000263059;2.88e-05;0.0216971
154;calc inner;100;3.58299;3.45598;3.74423
154;calc wait;100;0.239832;0.0968946;0.384731
154;calc bound;100;0.0803099;0.0277167;0.0968381
154;calc iter;100;3.90579;3.80226;4.04608
154;total;1;416.905;416.905;416.905
155;calc total;1;390.707;390.707;390.707
155;calc update async;100;0.000217347;3.408e-05;0.017159
155;calc inner;100;3.57863;3.43012;3.73953
155;calc wait;100;0.239978;0.0988767;0.36672
155;calc bound;100;0.0848473;0.0355556;0.0981089
155;calc iter;100;3.90546;3.81759;4.05187
155;total;1;416.928;416.928;416.928
156;calc total;1;390.707;390.707;390.707
156;calc update async;100;0.000261706;2.179e-05;0.022737
156;calc inner;100;3.55666;2.97779;3.73457
156;calc wait;100;0.293115;0.107964;1.00432
156;calc bound;100;0.0541048;0.0358872;0.0930274
156;calc iter;100;3.90534;3.74804;4.02067
156;total;1;416.924;416.924;416.924
157;calc total;1;390.707;390.707;390.707
157;calc update async;100;0.000254235;2.283e-05;0.0213888
157;calc inner;100;3.61212;3.44201;3.73943
157;calc wait;100;0.22745;0.092311;0.480988
157;calc bound;100;0.0634716;0.0260977;0.0972719
157;calc iter;100;3.90582;3.82191;4.04839
157;total;1;416.926;416.926;416.926
158;calc total;1;390.707;390.707;390.707
158;calc update async;100;0.000274476;2.825e-05;0.0227572
158;calc inner;100;3.59823;3.424;3.75222
158;calc wait;100;0.22821;0.0979642;0.393334
158;calc bound;100;0.0773498;0.0360765;0.0985906
158;calc iter;100;3.90548;3.80754;4.05268
158;total;1;416.919;416.919;416.919
159;calc total;1;390.707;390.707;390.707
159;calc update async;100;0.000258901;2.667e-05;0.0215051
159;calc inner;100;3.61448;3.48408;3.75076
159;calc wait;100;0.221427;0.101327;0.386242
159;calc bound;100;0.068195;0.0392737;0.0968992
159;calc iter;100;3.90536;3.8293;4.03852
159;total;1;416.926;416.926;416.926
160;calc total;1;390.707;390.707;390.707
160;calc update async;100;0.000122763;1.9909e-05;0.00895039
160;calc inner;100;3.65153;3.3643;3.73885
160;calc wait;100;0.189283;0.0755562;0.524683
160;calc bound;100;0.0551703;0.0385317;0.111645
160;calc iter;100;3.90537;3.8263;4.03748
160;total;1;416.939;416.939;416.939
161;calc total;1;390.707;390.707;390.707
161;calc update async;100;0.000137562;2.331e-05;0.00971159
161;calc inner;100;3.6724;3.554;3.74378
161;calc wait;100;0.158899;0.0707973;0.32817
161;calc bound;100;0.066306;0.0404605;0.115294
161;calc iter;100;3.90583;3.77388;4.03739
161;total;1;416.928;416.928;416.928
162;calc total;1;390.707;390.707;390.707
162;calc update async;100;0.000126207;2.5429e-05;0.00839192
162;calc inner;100;3.67331;3.55834;3.75039
162;calc wait;100;0.147798;0.0432537;0.312508
162;calc bound;100;0.0769977;0.0446617;0.125532
162;calc iter;100;3.90551;3.79014;4.04993
162;total;1;416.928;416.928;416.928
163;calc total;1;390.707;390.707;390.707
163;calc update async;100;0.000137692;1.896e-05;0.00982992
163;calc inner;100;3.67217;3.44708;3.7501
163;calc wait;100;0.15128;0.075843;0.475643
163;calc bound;100;0.0735054;0.041412;0.121689
163;calc iter;100;3.90538;3.785;4.04519
163;total;1;416.918;416.918;416.918
164;calc total;1;390.707;390.707;390.707
164;calc update async;100;0.000128386;2.34e-05;0.00902466
164;calc inner;100;3.65101;3.32381;3.72549
164;calc wait;100;0.191151;0.0582066;0.598519
164;calc bound;100;0.060205;0.0385086;0.103588
164;calc iter;100;3.90516;3.78185;4.04612
164;total;1;416.925;416.925;416.925
165;calc total;1;390.707;390.707;390.707
165;calc update async;100;0.000128486;2.115e-05;0.00856653
165;calc inner;100;3.65434;3.4565;3.71587
165;calc wait;100;0.171553;0.0766413;0.435893
165;calc bound;100;0.0782019;0.0407593;0.110206
165;calc iter;100;3.90614;3.79;4.01701
165;total;1;416.926;416.926;416.926
166;calc total;1;390.707;390.707;390.707
166;calc update async;100;0.000137454;2.741e-05;0.00970933
166;calc inner;100;3.64414;3.53742;3.73701
166;calc wait;100;0.171153;0.0700132;0.277141
166;calc bound;100;0.0884836;0.0448454;0.126925
166;calc iter;100;3.90635;3.79162;4.00328
166;total;1;416.915;416.915;416.915
167;calc total;1;390.707;390.707;390.707
167;calc update async;100;0.000142765;2.6279e-05;0.00979398
167;calc inner;100;3.65488;3.56515;3.72122
167;calc wait;100;0.160569;0.102709;0.229534
167;calc bound;100;0.0872724;0.0449938;0.116537
167;calc iter;100;3.906;3.83459;3.99508
167;total;1;416.917;416.917;416.917
168;calc total;1;390.707;390.707;390.707
168;calc update async;100;4.25625e-05;2.549e-05;0.000624824
168;calc inner;100;3.70302;3.61399;3.75018
168;calc wait;100;0.124673;0.0677323;0.194828
168;calc bound;100;0.0748336;0.0562082;0.111375
168;calc iter;100;3.90653;3.85033;3.98959
168;total;1;416.838;416.838;416.838
169;calc total;1;390.707;390.707;390.707
169;calc update async;100;0.000134657;2.848e-05;0.00917028
169;calc inner;100;3.7157;3.6571;3.76633
169;calc wait;100;0.103546;0.0712037;0.190337
169;calc bound;100;0.0779064;0.0526316;0.0957685
169;calc iter;100;3.90672;3.82923;4.01389
169;total;1;416.843;416.843;416.843
170;calc total;1;390.707;390.707;390.707
170;calc update async;100;4.84295e-05;2.67e-05;0.000611514
170;calc inner;100;3.69721;3.61181;3.75229
170;calc wait;100;0.120954;0.0749802;0.161356
170;calc bound;100;0.0842711;0.0246493;0.110956
170;calc iter;100;3.907;3.76828;3.99346
170;total;1;416.841;416.841;416.841
171;calc total;1;390.707;390.707;390.707
171;calc update async;100;0.000143477;2.6699e-05;0.00993806
171;calc inner;100;3.70968;3.6366;3.76043
171;calc wait;100;0.113693;0.0764883;0.191372
171;calc bound;100;0.0800268;0.0416749;0.0982928
171;calc iter;100;3.90675;3.8114;4.0179
171;total;1;416.849;416.849;416.849
172;calc total;1;390.707;390.707;390.707
172;calc update async;100;0.000131243;2.416e-05;0.00944993
172;calc inner;100;3.69809;3.58676;3.77377
172;calc wait;100;0.1301;0.0756976;0.212289
172;calc bound;100;0.0736893;0.0337609;0.0939787
172;calc iter;100;3.90687;3.85524;3.96861
172;total;1;416.902;416.902;416.902
173;calc total;1;390.707;390.707;390.707
173;calc update async;100;0.00012729;2.242e-05;0.00898045
173;calc inner;100;3.70993;3.62458;3.77866
173;calc wait;100;0.111773;0.0839292;0.183131
173;calc bound;100;0.0715301;0.0410877;0.0911122
173;calc iter;100;3.90675;3.81122;3.97544
173;total;1;416.881;416.881;416.881
174;calc total;1;390.707;390.707;390.707
174;calc update async;100;0.000140461;2.6569e-05;0.00972309
174;calc inner;100;3.68563;3.60327;3.77939
174;calc wait;100;0.130342;0.0802354;0.183757
174;calc bound;100;0.0906376;0.0233327;0.099609
174;calc iter;100;3.90704;3.76932;4.02018
174;total;1;416.859;416.859;416.859
175;calc total;1;390.707;390.707;390.707
175;calc update async;100;0.000130999;2.1239e-05;0.00911593
175;calc inner;100;3.71777;3.67013;3.79102
175;calc wait;100;0.113351;0.0787612;0.175533
175;calc bound;100;0.073956;0.0390778;0.0946345
175;calc iter;100;3.90681;3.84123;3.98267
175;total;1;416.861;416.861;416.861
176;calc total;1;390.707;390.707;390.707
176;calc update async;100;0.000115807;1.784e-05;0.0084257
176;calc inner;100;3.62953;3.40026;3.74241
176;calc wait;100;0.205424;0.066879;0.499532
176;calc bound;100;0.0638392;0.0387937;0.140061
176;calc iter;100;3.9062;3.80455;4.05591
176;total;1;416.811;416.811;416.811
177;calc total;1;390.707;390.707;390.707
177;calc update async;100;0.000123624;2.272e-05;0.00845191
177;calc inner;100;3.6585;3.55654;3.7322
177;calc wait;100;0.173804;0.0812904;0.341547
177;calc bound;100;0.0685865;0.0396005;0.147957
177;calc iter;100;3.90621;3.82201;4.00903
177;total;1;416.806;416.806;416.806
178;calc total;1;390.707;390.707;390.707
178;calc update async;100;0.000125361;3.225e-05;0.00839783
178;calc inner;100;3.62406;3.53248;3.7412
178;calc wait;100;0.181565;0.0881691;0.294245
178;calc bound;100;0.0961871;0.0421876;0.146584
178;calc iter;100;3.90679;3.83562;4.01604
178;total;1;416.629;416.629;416.629
179;calc total;1;390.707;390.707;390.707
179;calc update async;100;0.000129609;2.464e-05;0.00898786
179;calc inner;100;3.65671;3.55574;3.743
179;calc wait;100;0.156777;0.0775878;0.275173
179;calc bound;100;0.0852417;0.0456431;0.127969
179;calc iter;100;3.90626;3.84004;4.00727
179;total;1;416.632;416.632;416.632
180;calc total;1;390.707;390.707;390.707
180;calc update async;100;6.48398e-05;1.89e-05;0.00302336
180;calc inner;100;3.64809;3.43184;3.74624
180;calc wait;100;0.191101;0.0919016;0.435564
180;calc bound;100;0.064721;0.0360393;0.118454
180;calc iter;100;3.90482;3.83288;4.00708
180;total;1;416.639;416.639;416.639
181;calc total;1;390.707;390.707;390.707
181;calc update async;100;0.000127892;2.158e-05;0.00894197
181;calc inner;100;3.65162;3.46935;3.73044
181;calc wait;100;0.179779;0.078274;0.37319
181;calc bound;100;0.0707142;0.0383561;0.131306
181;calc iter;100;3.90554;3.80084;4.09952
181;total;1;416.639;416.639;416.639
182;calc total;1;390.707;390.707;390.707
182;calc update async;100;0.000134798;2.49e-05;0.00911752
182;calc inner;100;3.64916;3.53678;3.76812
182;calc wait;100;0.164231;0.091866;0.243567
182;calc bound;100;0.0902919;0.0566834;0.143846
182;calc iter;100;3.90614;3.81718;3.99152
182;total;1;416.659;416.659;416.659
183;calc total;1;390.707;390.707;390.707
183;calc update async;100;0.000130544;2.565e-05;0.00897893
183;calc inner;100;3.64554;3.57794;3.70821
183;calc wait;100;0.161625;0.0892927;0.244754
183;calc bound;100;0.0949799;0.0550248;0.148166
183;calc iter;100;3.90569;3.81048;3.97778
183;total;1;416.659;416.659;416.659
184;calc total;1;390.707;390.707;390.707
184;calc update async;100;0.000131332;2.081e-05;0.00937223
184;calc inner;100;3.7039;3.66064;3.76806
184;calc wait;100;0.116527;0.0727492;0.174379
184;calc bound;100;0.0761065;0.0584942;0.11616
184;calc iter;100;3.90635;3.84773;3.96038
184;total;1;416.6;416.6;416.6
185;calc total;1;390.707;390.707;390.707
185;calc update async;100;0.000130951;2.531e-05;0.00949492
185;calc inner;100;3.70116;3.64768;3.75319
185;calc wait;100;0.121296;0.0587732;0.208791
185;calc bound;100;0.077011;0.0627585;0.129559
185;calc iter;100;3.90677;3.83573;4.02331
185;total;1;416.595;416.595;416.595
186;calc total;1;390.707;390.707;390.707
186;calc update async;100;0.000135751;2.959e-05;0.00946605
186;calc inner;100;3.69708;3.60746;3.77882
186;calc wait;100;0.119442;0.0686043;0.184265
186;calc bound;100;0.085217;0.0235906;0.109779
186;calc iter;100;3.90707;3.83902;4.01081
186;total;1;416.551;416.551;416.551
187;calc total;1;390.707;390.707;390.707
187;calc update async;100;0.000131488;2.53e-05;0.00888154
187;calc inner;100;3.69338;3.6374;3.75635
187;calc wait;100;0.127243;0.0724125;0.183774
187;calc bound;100;0.0856168;0.063613;0.0974876
187;calc iter;100;3.9068;3.84337;3.97264
187;total;1;416.58;416.58;416.58
188;calc total;1;390.707;390.707;390.707
188;calc update async;100;7.56401e-05;2.482e-05;0.00365292
188;calc inner;100;3.71085;3.58719;3.77316
188;calc wait;100;0.109833;0.0691467;0.221519
188;calc bound;100;0.0804746;0.0562068;0.12648
188;calc iter;100;3.90672;3.84792;3.98172
188;total;1;416.638;416.638;416.638
189;calc total;1;390.707;390.707;390.707
189;calc update async;100;0.000130276;2.612e-05;0.00908051
189;calc inner;100;3.70387;3.61703;3.77352
189;calc wait;100;0.113491;0.0700662;0.204646
189;calc bound;100;0.0844882;0.0237923;0.118279
189;calc iter;100;3.90705;3.83328;4.01306
189;total;1;416.661;416.661;416.661
190;calc total;1;390.707;390.707;390.707
190;calc update async;100;0.00013027;2.56e-05;0.00913935
190;calc inner;100;3.70326;3.60966;3.78269
190;calc wait;100;0.114701;0.0763158;0.173034
190;calc bound;100;0.0857585;0.0532903;0.12175
190;calc iter;100;3.90683;3.81653;3.98382
190;total;1;416.588;416.588;416.588
191;calc total;1;390.707;390.707;390.707
191;calc update async;100;0.000129704;2.5919e-05;0.00915078
191;calc inner;100;3.71293;3.64109;3.78048
191;calc wait;100;0.106022;0.0699526;0.190795
191;calc bound;100;0.0834532;0.0655526;0.128718
191;calc iter;100;3.90652;3.8427;4.01928
191;total;1;416.662;416.662;416.662
192;calc total;1;390.707;390.707;390.707
192;calc update async;100;0.00010918;1.241e-05;0.00831187
192;calc inner;100;3.28015;1.51217;3.71223
192;calc wait;100;0.569304;0.0860452;2.56763
192;calc bound;100;0.0471826;0.0224797;0.137684
192;calc iter;100;3.90297;3.61605;4.2775
192;total;1;416.727;416.727;416.727
193;calc total;1;390.707;390.707;390.707
193;calc update async;100;0.000121591;1.37e-05;0.00848324
193;calc inner;100;3.45029;2.73327;3.7041
193;calc wait;100;0.388155;0.0636796;1.19499
193;calc bound;100;0.05875;0.0229146;0.114017
193;calc iter;100;3.90373;3.77767;4.10744
193;total;1;416.711;416.711;416.711
194;calc total;1;390.707;390.707;390.707
194;calc update async;100;0.000129701;1.637e-05;0.00846696
194;calc inner;100;3.47317;2.84095;3.71532
194;calc wait;100;0.350129;0.0589442;1.05546
194;calc bound;100;0.0756072;0.0238924;0.131622
194;calc iter;100;3.90366;3.73427;4.07562
194;total;1;416.734;416.734;416.734
195;calc total;1;390.707;390.707;390.707
195;calc update async;100;0.000132859;1.43e-05;0.0088599
195;calc inner;100;3.46341;2.82369;3.70162
195;calc wait;100;0.361189;0.0500078;1.09187
195;calc bound;100;0.0740512;0.0249495;0.110758
195;calc iter;100;3.90363;3.74481;4.16041
195;total;1;416.734;416.734;416.734
196;calc total;1;390.707;390.707;390.707
196;calc update async;100;0.000124787;1.225e-05;0.00941439
196;calc inner;100;3.26392;1.86613;3.72963
196;calc wait;100;0.584799;0.0607325;2.31689
196;calc bound;100;0.050434;0.0219245;0.13932
196;calc iter;100;3.90401;3.57443;4.22535
196;total;1;416.81;416.81;416.81
197;calc total;1;390.707;390.707;390.707
197;calc update async;100;0.000135494;1.213e-05;0.00973858
197;calc inner;100;3.40192;2.34071;3.70496
197;calc wait;100;0.430303;0.107618;1.63868
197;calc bound;100;0.0683132;0.0226715;0.142849
197;calc iter;100;3.90431;3.74751;4.06474
197;total;1;416.717;416.717;416.717
198;calc total;1;390.707;390.707;390.707
198;calc update async;100;0.000128084;1.786e-05;0.00847412
198;calc inner;100;3.45948;3.00467;3.72182
198;calc wait;100;0.363626;0.0751466;0.919102
198;calc bound;100;0.0770167;0.0239615;0.143127
198;calc iter;100;3.90466;3.79988;4.02109
198;total;1;416.724;416.724;416.724
199;calc total;1;390.707;390.707;390.707
199;calc update async;100;0.000142543;2.208e-05;0.00945102
199;calc inner;100;3.46362;3.02001;3.70093
199;calc wait;100;0.357952;0.05602;0.909884
199;calc bound;100;0.0775708;0.0243518;0.113685
199;calc iter;100;3.90446;3.79888;4.03113
199;total;1;416.724;416.724;416.724
200;calc total;1;390.707;390.707;390.707
200;calc update async;100;4.35889e-05;1.6769e-05;0.00158878
200;calc inner;100;3.54151;3.0539;3.73685
200;calc wait;100;0.302777;0.083808;0.769231
200;calc bound;100;0.0506725;0.0222388;0.121224
200;calc iter;100;3.90479;3.79346;4.06118
200;total;1;416.745;416.745;416.745
201;calc total;1;390.707;390.707;390.707
201;calc update async;100;0.000131352;1.697e-05;0.00976611
201;calc inner;100;3.57941;3.28949;3.71449
201;calc wait;100;0.256162;0.0899321;0.60715
201;calc bound;100;0.0642167;0.0349599;0.0976007
201;calc iter;100;3.90571;3.81982;4.05516
201;total;1;416.753;416.753;416.753
202;calc total;1;390.707;390.707;390.707
202;calc update async;100;5.34426e-05;2.662e-05;0.001614
202;calc inner;100;3.56741;3.35325;3.74821
202;calc wait;100;0.254441;0.067589;0.446087
202;calc bound;100;0.0789019;0.0234822;0.121836
202;calc iter;100;3.90628;3.80211;4.00729
202;total;1;416.745;416.745;416.745
203;calc total;1;390.707;390.707;390.707
203;calc update async;100;0.000128464;2.267e-05;0.00908675
203;calc inner;100;3.57887;3.3878;3.73728
203;calc wait;100;0.242533;0.0802337;0.412127
203;calc bound;100;0.0738733;0.0322043;0.0963363
203;calc iter;100;3.9058;3.82321;4.03552
203;total;1;416.753;416.753;416.753
204;calc total;1;390.707;390.707;390.707
204;calc update async;100;0.00012772;1.864e-05;0.00971269
204;calc inner;100;3.57968;3.35234;3.72923
204;calc wait;100;0.262428;0.0782355;0.576877
204;calc bound;100;0.0570485;0.0355779;0.0921682
204;calc iter;100;3.90578;3.82554;4.04841
204;total;1;416.697;416.697;416.697
205;calc total;1;390.707;390.707;390.707
205;calc update async;100;0.000103179;1.811e-05;0.00717028
205;calc inner;100;3.59383;3.39903;3.73286
205;calc wait;100;0.244277;0.0876183;0.523509
205;calc bound;100;0.0607717;0.0352811;0.121997
205;calc iter;100;3.90584;3.83938;4.01967
205;total;1;416.72;416.72;416.72
206;calc total;1;390.707;390.707;390.707
206;calc update async;100;0.000133289;2.033e-05;0.00943704
206;calc inner;100;3.54713;3.312;3.74331
206;calc wait;100;0.268304;0.098295;0.487442
206;calc bound;100;0.0859198;0.0228901;0.0970389
206;calc iter;100;3.90639;3.8273;4.05363
206;total;1;416.722;416.722;416.722
207;calc total;1;390.707;390.707;390.707
207;calc update async;100;0.000124131;2.733e-05;0.00857509
207;calc inner;100;3.5825;3.38397;3.74864
207;calc wait;100;0.238451;0.0913134;0.445905
207;calc bound;100;0.0731598;0.0255357;0.0947292
207;calc iter;100;3.9059;3.84054;4.03237
207;total;1;416.723;416.723;416.723
208;calc total;1;390.707;390.707;390.707
208;calc update async;100;0.000118023;1.6179e-05;0.00884346
208;calc inner;100;3.29538;2.17343;3.70204
208;calc wait;100;0.553447;0.0816448;1.85406
208;calc bound;100;0.0505091;0.0221177;0.121434
208;calc iter;100;3.90462;3.67868;4.19534
208;total;1;416.669;416.669;416.669
209;calc total;1;390.707;390.707;390.707
209;calc update async;100;0.000117781;1.338e-05;0.00885222
209;calc inner;100;3.43523;2.73188;3.69827
209;calc wait;100;0.412363;0.0603018;1.16564
209;calc bound;100;0.0521401;0.0224816;0.120858
209;calc iter;100;3.90446;3.72693;4.16239
209;total;1;416.67;416.67;416.67
210;calc total;1;390.707;390.707;390.707
210;calc update async;100;0.000139962;2.75e-05;0.00998056
210;calc inner;100;3.4716;3.16394;3.69745
210;calc wait;100;0.346988;0.116284;0.722017
210;calc bound;100;0.0811235;0.0234593;0.115556
210;calc iter;100;3.90468;3.78463;4.0734
210;total;1;416.525;416.525;416.525
211;calc total;1;390.707;390.707;390.707
211;calc update async;100;0.000135255;2.179e-05;0.0097602
211;calc inner;100;3.48926;3.17036;3.71112
211;calc wait;100;0.332652;0.0659036;0.712162
211;calc bound;100;0.074196;0.0274107;0.122793
211;calc iter;100;3.90457;3.7576;4.05372
211;total;1;416.693;416.693;416.693
212;calc total;1;390.707;390.707;390.707
212;calc update async;100;4.92312e-05;1.559e-05;0.00173434
212;calc inner;100;3.35803;2.47363;3.69228
212;calc wait;100;0.488612;0.0937862;1.52134
212;calc bound;100;0.0517555;0.022112;0.119288
212;calc iter;100;3.90249;3.68225;4.08909
212;total;1;416.722;416.722;416.722
213;calc total;1;390.707;390.707;390.707
213;calc update async;100;0.000128355;1.5379e-05;0.00944506
213;calc inner;100;3.38777;2.55324;3.70136
213;calc wait;100;0.457474;0.0428197;1.49633
213;calc bound;100;0.0533032;0.0224302;0.0976646
213;calc iter;100;3.90332;3.73906;4.088
213;total;1;416.722;416.722;416.722
214;calc total;1;390.707;390.707;390.707
214;calc update async;100;0.000134906;2.3879e-05;0.00948477
214;calc inner;100;3.48678;3.23916;3.70892
214;calc wait;100;0.33734;0.0669406;0.639317
214;calc bound;100;0.0749677;0.0286241;0.118272
214;calc iter;100;3.90403;3.80581;4.02242
214;total;1;416.506;416.506;416.506
215;calc total;1;390.707;390.707;390.707
215;calc update async;100;0.000122514;1.966e-05;0.00857302
215;calc inner;100;3.48512;3.22312;3.70572
215;calc wait;100;0.339277;0.0653028;0.645732
215;calc bound;100;0.0750685;0.0293147;0.118582
215;calc iter;100;3.90393;3.76833;3.98246
215;total;1;416.722;416.722;416.722
216;calc total;1;390.707;390.707;390.707
216;calc update async;100;0.00012526;2.3439e-05;0.00938
216;calc inner;100;3.61059;3.51497;3.74279
216;calc wait;100;0.226005;0.094603;0.332725
216;calc bound;100;0.0620028;0.0291131;0.0925924
216;calc iter;100;3.90456;3.82456;4.01477
216;total;1;416.48;416.48;416.48
217;calc total;1;390.707;390.707;390.707
217;calc update async;100;0.000132597;1.7469e-05;0.00990974
217;calc inner;100;3.5948;3.17459;3.74096
217;calc wait;100;0.24074;0.0839572;0.718745
217;calc bound;100;0.0611401;0.0288586;0.0924861
217;calc iter;100;3.90509;3.79598;4.06197
217;total;1;416.451;416.451;416.451
218;calc total;1;390.707;390.707;390.707
218;calc update async;100;0.000127725;2.09e-05;0.00885613
218;calc inner;100;3.58252;3.43271;3.74345
218;calc wait;100;0.237225;0.0857768;0.398197
218;calc bound;100;0.0784836;0.0229372;0.098318
218;calc iter;100;3.9058;3.80299;4.02348
218;total;1;416.481;416.481;416.481
219;calc total;1;390.707;390.707;390.707
219;calc update async;100;0.000136845;2.93e-05;0.00994935
219;calc inner;100;3.58307;3.46341;3.74549
219;calc wait;100;0.233578;0.0844969;0.343254
219;calc bound;100;0.0798974;0.0293001;0.0953374
219;calc iter;100;3.90549;3.84081;3.98452
219;total;1;416.457;416.457;416.457
220;calc total;1;390.707;390.707;390.707
220;calc update async;100;0.000121157;1.952e-05;0.00902145
220;calc inner;100;3.57499;3.31774;3.72883
220;calc wait;100;0.273541;0.083867;0.605302
220;calc bound;100;0.0501505;0.0320406;0.0903145
220;calc iter;100;3.90521;3.78054;4.0521
220;total;1;416.519;416.519;416.519
221;calc total;1;390.707;390.707;390.707
221;calc update async;100;0.000122662;1.986e-05;0.00891249
221;calc inner;100;3.60718;3.46277;3.72885
221;calc wait;100;0.230738;0.0811002;0.441303
221;calc bound;100;0.0588695;0.0249699;0.0925363
221;calc iter;100;3.90583;3.8278;3.98267
221;total;1;416.463;416.463;416.463
222;calc total;1;390.707;390.707;390.707
222;calc update async;100;0.000127374;1.855e-05;0.00884423
222;calc inner;100;3.59493;3.45536;3.73522
222;calc wait;100;0.227882;0.106156;0.358117
222;calc bound;100;0.0755112;0.0274133;0.0969669
222;calc iter;100;3.90537;3.81848;4.00371
222;total;1;416.737;416.737;416.737
223;calc total;1;390.707;390.707;390.707
223;calc update async;100;0.000105861;1.762e-05;0.00712031
223;calc inner;100;3.60471;3.49205;3.7331
223;calc wait;100;0.223208;0.0942405;0.369341
223;calc bound;100;0.070339;0.0322759;0.0964519
223;calc iter;100;3.90536;3.81251;4.0509
223;total;1;416.46;416.46;416.46
224;calc total;1;390.707;390.707;390.707
224;calc update async;100;0.00013099;2.162e-05;0.00942499
224;calc inner;100;3.46513;2.61667;3.69997
224;calc wait;100;0.372037;0.0625664;1.36077
224;calc bound;100;0.0592869;0.0314682;0.126248
224;calc iter;100;3.90042;3.70319;4.1255
224;total;1;416.486;416.486;416.486
225;calc total;1;390.707;390.707;390.707
225;calc update async;100;0.000144732;1.545e-05;0.0106458
225;calc inner;100;3.50355;3.19773;3.70478
225;calc wait;100;0.333505;0.0597909;0.647678
225;calc bound;100;0.0597375;0.0323664;0.123648
225;calc iter;100;3.90042;3.71895;4.0545
225;total;1;416.514;416.514;416.514
226;calc total;1;390.707;390.707;390.707
226;calc update async;100;0.000149986;2.7879e-05;0.0104846
226;calc inner;100;3.5039;3.19836;3.71136
226;calc wait;100;0.312035;0.0687315;0.634565
226;calc bound;100;0.0821168;0.025386;0.135839
226;calc iter;100;3.90066;3.69786;4.04703
226;total;1;416.517;416.517;416.517
227;calc total;1;390.707;390.707;390.707
227;calc update async;100;0.000232084;2.495e-05;0.0191504
227;calc inner;100;3.51665;3.2105;3.71172
227;calc wait;100;0.305658;0.110951;0.635304
227;calc bound;100;0.0758095;0.0266683;0.109454
227;calc iter;100;3.90069;3.74565;4.06122
227;total;1;416.516;416.516;416.516
228;calc total;1;390.707;390.707;390.707
228;calc update async;100;0.000135282;1.687e-05;0.0105471
228;calc inner;100;3.2156;1.58793;3.70748
228;calc wait;100;0.629934;0.0842075;2.53733
228;calc bound;100;0.052832;0.0243322;0.139032
228;calc iter;100;3.89928;3.63277;4.21166
228;total;1;416.753;416.753;416.753
229;calc total;1;390.707;390.707;390.707
229;calc update async;100;0.000247755;1.583e-05;0.0211176
229;calc inner;100;3.41876;2.6198;3.71492
229;calc wait;100;0.4215;0.0588878;1.29764
229;calc bound;100;0.0582638;0.021936;0.118142
229;calc iter;100;3.89987;3.73377;4.07375
229;total;1;416.498;416.498;416.498
230;calc total;1;390.707;390.707;390.707
230;calc update async;100;0.000149008;2.071e-05;0.0105481
230;calc inner;100;3.45133;2.87907;3.72094
230;calc wait;100;0.375974;0.0774114;0.97382
230;calc bound;100;0.071464;0.0343196;0.122132
230;calc iter;100;3.90049;3.71337;4.1123
230;total;1;416.451;416.451;416.451
231;calc total;1;390.707;390.707;390.707
231;calc update async;100;0.000202782;2.4949e-05;0.0159967
231;calc inner;100;3.45783;2.86469;3.71706
231;calc wait;100;0.369621;0.0672982;1.02623
231;calc bound;100;0.0717316;0.0323405;0.129202
231;calc iter;100;3.90038;3.75908;4.13591
231;total;1;416.551;416.551;416.551
232;calc total;1;390.707;390.707;390.707
232;calc update async;100;0.000194872;1.873e-05;0.0164171
232;calc inner;100;3.55053;2.14579;3.73616
232;calc wait;100;0.294544;0.0571328;2.01236
232;calc bound;100;0.0551955;0.0220139;0.0921977
232;calc iter;100;3.90243;3.57013;4.21192
232;total;1;416.439;416.439;416.439
233;calc total;1;390.707;390.707;390.707
233;calc update async;100;0.000196428;1.963e-05;0.0159269
233;calc inner;100;3.60088;3.1951;3.74254
233;calc wait;100;0.231332;0.0776948;0.734854
233;calc bound;100;0.0679568;0.0270813;0.0928139
233;calc iter;100;3.9027;3.76597;4.07494
233;total;1;416.438;416.438;416.438
234;calc total;1;390.707;390.707;390.707
234;calc update async;100;0.000205236;2.761e-05;0.0165677
234;calc inner;100;3.59363;3.17715;3.74597
234;calc wait;100;0.229487;0.0476313;0.762251
234;calc bound;100;0.0781876;0.0245902;0.0992631
234;calc iter;100;3.90323;3.74555;4.0405
234;total;1;416.431;416.431;416.431
235;calc total;1;390.707;390.707;390.707
235;calc update async;100;0.00020122;2.72e-05;0.0159249
235;calc inner;100;3.59496;3.20575;3.74916
235;calc wait;100;0.226973;0.0626671;0.737119
235;calc bound;100;0.0795413;0.0253272;0.0976205
235;calc iter;100;3.90305;3.73361;4.02687
235;total;1;416.414;416.414;416.414
236;calc total;1;390.707;390.707;390.707
236;calc update async;100;0.000233837;1.8189e-05;0.0202481
236;calc inner;100;3.5886;2.73291;3.73941
236;calc wait;100;0.254589;0.0705672;1.2487
236;calc bound;100;0.055549;0.0257649;0.0934808
236;calc iter;100;3.90314;3.66608;4.13026
236;total;1;416.465;416.465;416.465
237;calc total;1;390.707;390.707;390.707
237;calc update async;100;0.000206733;2.22e-05;0.0169767
237;calc inner;100;3.61816;3.34065;3.73475
237;calc wait;100;0.217122;0.058003;0.579807
237;calc bound;100;0.0647443;0.0280745;0.0957282
237;calc iter;100;3.90288;3.72383;4.05255
237;total;1;416.469;416.469;416.469
238;calc total;1;390.707;390.707;390.707
238;calc update async;100;0.000209304;2.509e-05;0.0168788
238;calc inner;100;3.59699;3.27807;3.74462
238;calc wait;100;0.221582;0.0722033;0.579748
238;calc bound;100;0.0818625;0.0232255;0.0988569
238;calc iter;100;3.90329;3.72686;4.0781
238;total;1;416.47;416.47;416.47
239;calc total;1;390.707;390.707;390.707
239;calc update async;100;0.000209948;2.423e-05;0.017178
239;calc inner;100;3.61364;3.30538;3.74659
239;calc wait;100;0.210331;0.0656941;0.566822
239;calc bound;100;0.0765519;0.0269792;0.0961903
239;calc iter;100;3.90311;3.72484;4.06143
239;total;1;416.46;416.46;416.46
240;calc total;1;390.707;390.707;390.707
240;calc update async;100;0.000200733;1.753e-05;0.0168595
240;calc inner;100;3.39434;1.93328;3.72383
240;calc wait;100;0.450042;0.0705618;2.07966
240;calc bound;100;0.0524001;0.0234514;0.120906
240;calc iter;100;3.90126;3.66753;4.19197
240;total;1;416.38;416.38;416.38
241;calc total;1;390.707;390.707;390.707
241;calc update async;100;0.000207233;1.704e-05;0.0171935
241;calc inner;100;3.4646;2.88556;3.69384
241;calc wait;100;0.374452;0.0537642;1.06494
241;calc bound;100;0.0586873;0.0244165;0.117734
241;calc iter;100;3.90139;3.60574;4.14778
241;total;1;416.407;416.407;416.407
242;calc total;1;390.707;390.707;390.707
242;calc update async;100;0.000213075;2.4959e-05;0.0164323
242;calc inner;100;3.5088;3.00961;3.73801
242;calc wait;100;0.309712;0.0759611;0.764234
242;calc bound;100;0.0803184;0.0244304;0.132775
242;calc iter;100;3.9016;3.67228;4.16601
242;total;1;416.408;416.408;416.408
243;calc total;1;390.707;390.707;390.707
243;calc update async;100;0.000254689;2.279e-05;0.0207721
243;calc inner;100;3.51361;3.01368;3.72946
243;calc wait;100;0.308986;0.088908;0.760471
243;calc bound;100;0.076096;0.0251186;0.123547
243;calc iter;100;3.90162;3.68421;4.16548
243;total;1;416.375;416.375;416.375
244;calc total;1;390.707;390.707;390.707
244;calc update async;100;0.000136492;1.83e-05;0.0103614
244;calc inner;100;3.26423;1.6496;3.71286
244;calc wait;100;0.577974;0.0769982;2.30446
244;calc bound;100;0.0560344;0.0250562;0.126024
244;calc iter;100;3.89998;3.63756;4.16173
244;total;1;416.432;416.432;416.432
245;calc total;1;390.707;390.707;390.707
245;calc update async;100;0.000222957;1.408e-05;0.0176311
245;calc inner;100;3.45557;2.76114;3.7241
245;calc wait;100;0.371031;0.0704606;1.30682
245;calc bound;100;0.0718985;0.0223564;0.126115
245;calc iter;100;3.90045;3.75741;4.15971
245;total;1;416.432;416.432;416.432
246;calc total;1;390.707;390.707;390.707
246;calc update async;100;0.000266032;2.718e-05;0.0216317
246;calc inner;100;3.47006;2.95995;3.72821
246;calc wait;100;0.344486;0.0496128;0.826236
246;calc bound;100;0.0847364;0.0445859;0.122245
246;calc iter;100;3.90069;3.72607;4.02494
246;total;1;416.407;416.407;416.407
247;calc total;1;390.707;390.707;390.707
247;calc update async;100;0.000211159;2.88e-05;0.0162597
247;calc inner;100;3.48125;2.9868;3.71691
247;calc wait;100;0.33362;0.0802918;0.821855
247;calc bound;100;0.0835286;0.0458006;0.128899
247;calc iter;100;3.90038;3.73926;4.04501
247;total;1;416.407;416.407;416.407
248;calc total;1;390.707;390.707;390.707
248;calc update async;100;0.000238149;1.509e-05;0.0208243
248;calc inner;100;3.53093;2.95424;3.74489
248;calc wait;100;0.314594;0.0776268;0.95491
248;calc bound;100;0.0539104;0.0220599;0.0948487
248;calc iter;100;3.90228;3.7316;4.04597
248;total;1;416.399;416.399;416.399
249;calc total;1;390.707;390.707;390.707
249;calc update async;100;0.000210473;1.915e-05;0.0173488
249;calc inner;100;3.57673;3.36159;3.73797
249;calc wait;100;0.257447;0.0632884;0.47545
249;calc bound;100;0.0661763;0.0258427;0.0948779
249;calc iter;100;3.90291;3.77632;4.00569
249;total;1;416.375;416.375;416.375
250;calc total;1;390.707;390.707;390.707
250;calc update async;100;0.000214953;2.477e-05;0.0173465
250;calc inner;100;3.56093;3.3173;3.75658
250;calc wait;100;0.257572;0.0939301;0.514433
250;calc bound;100;0.08331;0.0265165;0.0982431
250;calc iter;100;3.90336;3.71313;4.00753
250;total;1;416.376;416.376;416.376
251;calc total;1;390.707;390.707;390.707
251;calc update async;100;0.000211217;3.0039e-05;0.0173406
251;calc inner;100;3.5812;3.3701;3.74499
251;calc wait;100;0.244197;0.0745136;0.486268
251;calc bound;100;0.075835;0.0241441;0.0954468
251;calc iter;100;3.90307;3.78295;4.02162
251;total;1;416.373;416.373;416.373
252;calc total;1;390.707;390.707;390.707
252;calc update async;100;0.000205539;1.7769e-05;0.0173328
252;calc inner;100;3.56129;2.94288;3.73749
252;calc wait;100;0.283572;0.0884253;1.01642
252;calc bound;100;0.0551852;0.0252108;0.0956012
252;calc iter;100;3.90289;3.75381;4.05685
252;total;1;416.316;416.316;416.316
253;calc total;1;390.707;390.707;390.707
253;calc update async;100;0.000206732;2.179e-05;0.0171717
253;calc inner;100;3.59038;3.0325;3.7367
253;calc wait;100;0.245898;0.0905704;0.958097
253;calc bound;100;0.0637764;0.0227158;0.0938765
253;calc iter;100;3.90363;3.79722;4.04133
253;total;1;416.32;416.32;416.32
254;calc total;1;390.707;390.707;390.707
254;calc update async;100;0.000201854;2.872e-05;0.0159167
254;calc inner;100;3.57273;3.31996;3.7548
254;calc wait;100;0.244966;0.107261;0.476875
254;calc bound;100;0.084313;0.026574;0.0990041
254;calc iter;100;3.90353;3.76764;4.02942
254;total;1;416.303;416.303;416.303
255;calc total;1;390.707;390.707;390.707
255;calc update async;100;0.000202342;3.072e-05;0.0158941
255;calc inner;100;3.59246;3.32786;3.7534
255;calc wait;100;0.232272;0.106175;0.487216
255;calc bound;100;0.0764298;0.0260762;0.0947501
255;calc iter;100;3.90362;3.76601;4.05333
255;total;1;416.311;416.311;416.311
MPI
Running Jacobi on 256 processors with (8, 8 4) elements.
Array Dimensions: 3800 3800 3800
Block Dimensions: 475 475 950
== Energy Conservation Check ==
initial Energy:              125.000
  final Energy:              125.000
    Difference:               -0.000
== Time Statistics ==
Completed 100 iterations.
# unit_id;function_name;num_calls;avg_runtime;min_runtime;max_runtime
0;calc total;1;390.518;390.518;390.518
0;calc update async;100;0.00022662;2.4109e-05;0.0188403
0;calc inner;100;3.61382;3.24988;3.76648
0;calc wait;100;0.219498;0.0730962;0.612017
0;calc bound;100;0.0637962;0.0408491;0.114178
0;calc iter;100;3.90353;3.80462;4.05349
0;total;1;416.551;416.551;416.551
1;calc total;1;390.518;390.518;390.518
1;calc update async;100;0.000224638;2.656e-05;0.0183993
1;calc inner;100;3.62872;3.41869;3.74642
1;calc wait;100;0.205042;0.0602315;0.432737
1;calc bound;100;0.0637236;0.0374651;0.11223
1;calc iter;100;3.9026;3.8074;4.09797
1;total;1;416.548;416.548;416.548
2;calc total;1;390.518;390.518;390.518
2;calc update async;100;0.000235587;2.9209e-05;0.0183947
2;calc inner;100;3.59637;3.45808;3.72657
2;calc wait;100;0.21386;0.0720887;0.377057
2;calc bound;100;0.0885177;0.0525851;0.129416
2;calc iter;100;3.9036;3.81576;4.02436
2;total;1;416.551;416.551;416.551
3;calc total;1;390.518;390.518;390.518
3;calc update async;100;0.000237502;2.964e-05;0.018816
3;calc inner;100;3.63688;3.47063;3.7474
3;calc wait;100;0.182278;0.0717195;0.387571
3;calc bound;100;0.0746967;0.0420338;0.109873
3;calc iter;100;3.9027;3.84173;4.01516
3;total;1;416.524;416.524;416.524
4;calc total;1;390.518;390.518;390.518
4;calc update async;100;0.000227093;2.2219e-05;0.0186501
4;calc inner;100;3.62322;3.41274;3.72439
4;calc wait;100;0.212669;0.0771576;0.568583
4;calc bound;100;0.0626975;0.0375943;0.123144
4;calc iter;100;3.9032;3.80731;4.06397
4;total;1;416.497;416.497;416.497
5;calc total;1;390.518;390.518;390.518
5;calc update async;100;0.000230261;2.3079e-05;0.0187473
5;calc inner;100;3.61871;3.40414;3.72465
5;calc wait;100;0.21292;0.087216;0.508849
5;calc bound;100;0.0697782;0.0407705;0.113338
5;calc iter;100;3.90358;3.82156;4.02593
5;total;1;416.522;416.522;416.522
6;calc total;1;390.518;390.518;390.518
6;calc update async;100;0.000237005;3.203e-05;0.0187355
6;calc inner;100;3.60173;3.42588;3.70734
6;calc wait;100;0.208854;0.0916671;0.352883
6;calc bound;100;0.0909011;0.0430904;0.119079
6;calc iter;100;3.9043;3.79629;4.01877
6;total;1;416.523;416.523;416.523
7;calc total;1;390.518;390.518;390.518
7;calc update async;100;0.000229186;2.558e-05;0.0186042
7;calc inner;100;3.63348;3.50894;3.73499
7;calc wait;100;0.192947;0.0560837;0.371099
7;calc bound;100;0.0750123;0.0412539;0.110306
7;calc iter;100;3.90374;3.79705;4.00679
7;total;1;416.523;416.523;416.523
8;calc total;1;390.518;390.518;390.518
8;calc update async;100;0.000176287;2.8439e-05;0.0137488
8;calc inner;100;3.70312;3.59507;3.75309
8;calc wait;100;0.122648;0.0728886;0.264491
8;calc bound;100;0.077944;0.0595097;0.0979149
8;calc iter;100;3.90451;3.8263;4.03839
8;total;1;416.456;416.456;416.456
9;calc total;1;390.518;390.518;390.518
9;calc update async;100;0.000177913;2.534e-05;0.0138071
9;calc inner;100;3.71148;3.6405;3.75086
9;calc wait;100;0.103895;0.0745906;0.147807
9;calc bound;100;0.0761799;0.0620643;0.0939172
9;calc iter;100;3.90458;3.83916;3.96379
9;total;1;416.458;416.458;416.458
10;calc total;1;390.518;390.518;390.518
10;calc update async;100;0.000184606;3.551e-05;0.0137514
10;calc inner;100;3.68671;3.59523;3.74589
10;calc wait;100;0.127467;0.0761201;0.189113
10;calc bound;100;0.0903419;0.0231295;0.098719
10;calc iter;100;3.90481;3.80235;4.03989
10;total;1;416.37;416.37;416.37
11;calc total;1;390.518;390.518;390.518
11;calc update async;100;0.000212762;2.7239e-05;0.0172345
11;calc inner;100;3.72077;3.65679;3.76306
11;calc wait;100;0.100505;0.0641416;0.158366
11;calc bound;100;0.0761932;0.0624929;0.110551
11;calc iter;100;3.9045;3.82296;3.95972
11;total;1;416.075;416.075;416.075
12;calc total;1;390.518;390.518;390.518
12;calc update async;100;0.000224929;3.0209e-05;0.0173785
12;calc inner;100;3.68727;3.62527;3.75427
12;calc wait;100;0.127772;0.0838378;0.173305
12;calc bound;100;0.0892758;0.024254;0.0977156
12;calc iter;100;3.90476;3.82202;3.98815
12;total;1;416.32;416.32;416.32
13;calc total;1;390.518;390.518;390.518
13;calc update async;100;0.000232236;2.729e-05;0.0190398
13;calc inner;100;3.70939;3.64737;3.74854
13;calc wait;100;0.111177;0.0810897;0.163213
13;calc bound;100;0.0752524;0.0369138;0.101213
13;calc iter;100;3.90461;3.83584;3.97129
13;total;1;415.822;415.822;415.822
14;calc total;1;390.518;390.518;390.518
14;calc update async;100;0.000213508;2.273e-05;0.0174182
14;calc inner;100;3.70248;3.61382;3.75317
14;calc wait;100;0.118068;0.0715547;0.221035
14;calc bound;100;0.0819437;0.0612906;0.100959
14;calc iter;100;3.90443;3.82925;4.00219
14;total;1;416.311;416.311;416.311
15;calc total;1;390.518;390.518;390.518
15;calc update async;100;0.000229044;2.387e-05;0.0190012
15;calc inner;100;3.71743;3.6472;3.76338
15;calc wait;100;0.103017;0.0653215;0.195099
15;calc bound;100;0.0748554;0.0586213;0.101686
15;calc iter;100;3.90452;3.82126;4.03651
15;total;1;416.039;416.039;416.039
16;calc total;1;390.518;390.518;390.518
16;calc update async;100;0.000192919;3.136e-05;0.0147181
16;calc inner;100;3.61385;3.40892;3.73201
16;calc wait;100;0.19748;0.0580578;0.389529
16;calc bound;100;0.0875177;0.0579966;0.125305
16;calc iter;100;3.90445;3.82883;3.98186
16;total;1;416.007;416.007;416.007
17;calc total;1;390.518;390.518;390.518
17;calc update async;100;0.000184086;2.16e-05;0.0147177
17;calc inner;100;3.64102;3.48387;3.73422
17;calc wait;100;0.192661;0.0719219;0.384123
17;calc bound;100;0.0634403;0.0387178;0.113251
17;calc iter;100;3.90358;3.83593;4.03704
17;total;1;415.938;415.938;415.938
18;calc total;1;390.518;390.518;390.518
18;calc update async;100;0.00022142;2.7369e-05;0.0179696
18;calc inner;100;3.64343;3.4875;3.75328
18;calc wait;100;0.174646;0.0455778;0.437661
18;calc bound;100;0.0778837;0.0407043;0.126185
18;calc iter;100;3.90359;3.79142;4.02353
18;total;1;415.914;415.914;415.914
19;calc total;1;390.518;390.518;390.518
19;calc update async;100;0.000218615;2.327e-05;0.0179485
19;calc inner;100;3.65551;3.4984;3.7468
19;calc wait;100;0.17494;0.0690458;0.349942
19;calc bound;100;0.0663347;0.0397638;0.11761
19;calc iter;100;3.90354;3.76126;4.04878
19;total;1;416.066;416.066;416.066
20;calc total;1;390.518;390.518;390.518
20;calc update async;100;0.000232396;2.066e-05;0.0196732
20;calc inner;100;3.5009;3.18046;3.71287
20;calc wait;100;0.343049;0.0988028;0.701928
20;calc bound;100;0.0588525;0.0366064;0.118238
20;calc iter;100;3.90475;3.85811;4.02385
20;total;1;416.177;416.177;416.177
21;calc total;1;390.518;390.518;390.518
21;calc update async;100;0.000239534;2.938e-05;0.0196089
21;calc inner;100;3.59659;3.24046;3.74949
21;calc wait;100;0.242128;0.0524186;0.679628
21;calc bound;100;0.0641757;0.0427017;0.120881
21;calc iter;100;3.90371;3.83196;4.00053
21;total;1;416.031;416.031;416.031
22;calc total;1;390.518;390.518;390.518
22;calc update async;100;0.000241473;2.588e-05;0.0196521
22;calc inner;100;3.58451;3.41244;3.7318
22;calc wait;100;0.230228;0.110644;0.387785
22;calc bound;100;0.0875928;0.0566488;0.130022
22;calc iter;100;3.90465;3.83689;4.05651
22;total;1;415.981;415.981;415.981
23;calc total;1;390.518;390.518;390.518
23;calc update async;100;0.000239773;3.042e-05;0.0196062
23;calc inner;100;3.61364;3.44363;3.76458
23;calc wait;100;0.212639;0.0811135;0.424444
23;calc bound;100;0.0743631;0.0542119;0.14444
23;calc iter;100;3.90424;3.81595;3.98308
23;total;1;415.974;415.974;415.974
24;calc total;1;390.518;390.518;390.518
24;calc update async;100;0.000201463;3.037e-05;0.0158149
24;calc inner;100;3.69495;3.63073;3.75468
24;calc wait;100;0.126034;0.0689192;0.191546
24;calc bound;100;0.0781007;0.0240631;0.103593
24;calc iter;100;3.90518;3.84934;4.02369
24;total;1;416.394;416.394;416.394
25;calc total;1;390.518;390.518;390.518
25;calc update async;100;0.000197994;2.495e-05;0.0157993
25;calc inner;100;3.70729;3.60579;3.75434
25;calc wait;100;0.11027;0.0703541;0.221985
25;calc bound;100;0.0758348;0.0586724;0.104245
25;calc iter;100;3.90494;3.86034;4.01815
25;total;1;416.127;416.127;416.127
26;calc total;1;390.518;390.518;390.518
26;calc update async;100;0.000205141;2.7609e-05;0.0158063
26;calc inner;100;3.69096;3.64858;3.76466
26;calc wait;100;0.124953;0.0811677;0.157702
26;calc bound;100;0.0885673;0.0241727;0.0988484
26;calc iter;100;3.90518;3.82723;4.01443
26;total;1;416.128;416.128;416.128
27;calc total;1;390.518;390.518;390.518
27;calc update async;100;0.000232872;2.784e-05;0.0187646
27;calc inner;100;3.71282;3.64978;3.76867
27;calc wait;100;0.110849;0.0440022;0.204468
27;calc bound;100;0.0764516;0.0318662;0.0981746
27;calc iter;100;3.90499;3.84028;4.07196
27;total;1;416.059;416.059;416.059
28;calc total;1;390.518;390.518;390.518
28;calc update async;100;0.000197526;2.986e-05;0.0156447
28;calc inner;100;3.69534;3.63755;3.77495
28;calc wait;100;0.123908;0.0841503;0.206796
28;calc bound;100;0.0765081;0.060394;0.101061
28;calc iter;100;3.90482;3.85671;4.00068
28;total;1;416.217;416.217;416.217
29;calc total;1;390.518;390.518;390.518
29;calc update async;100;0.000197279;2.906e-05;0.0156449
29;calc inner;100;3.7057;3.62392;3.81722
29;calc wait;100;0.106777;0.0665412;0.165823
29;calc bound;100;0.0752488;0.0587991;0.101302
29;calc iter;100;3.90415;3.79795;4.0197
29;total;1;416.031;416.031;416.031
30;calc total;1;390.518;390.518;390.518
30;calc update async;100;0.000204649;3.6159e-05;0.0156448
30;calc inner;100;3.68179;3.61555;3.75663
30;calc wait;100;0.129762;0.0793644;0.242182
30;calc bound;100;0.0928678;0.0712867;0.0984461
30;calc iter;100;3.90487;3.82281;4.10809
30;total;1;416.239;416.239;416.239
31;calc total;1;390.518;390.518;390.518
31;calc update async;100;0.000243652;3.125e-05;0.019831
31;calc inner;100;3.71391;3.65307;3.79719
31;calc wait;100;0.111617;0.0714846;0.177183
31;calc bound;100;0.0757873;0.0614285;0.102458
31;calc iter;100;3.90467;3.84589;4.04596
31;total;1;416.003;416.003;416.003
32;calc total;1;390.518;390.518;390.518
32;calc update async;100;0.000110068;1.843e-05;0.00788093
32;calc inner;100;3.25706;2.00453;3.711
32;calc wait;100;0.586314;0.0553684;2.09291
32;calc bound;100;0.0512708;0.0224506;0.124621
32;calc iter;100;3.90225;3.68927;4.27014
32;total;1;416.155;416.155;416.155
33;calc total;1;390.518;390.518;390.518
33;calc update async;100;0.000108755;1.765e-05;0.00754614
33;calc inner;100;3.4162;2.82698;3.71507
33;calc wait;100;0.424011;0.0704056;1.02451
33;calc bound;100;0.0565845;0.0302552;0.120262
33;calc iter;100;3.90133;3.77263;4.06491
33;total;1;416.091;416.091;416.091
34;calc total;1;390.518;390.518;390.518
34;calc update async;100;0.000124356;2.677e-05;0.00786418
34;calc inner;100;3.4459;2.91869;3.70765
34;calc wait;100;0.374442;0.089096;0.961024
34;calc bound;100;0.0777079;0.0539215;0.119303
34;calc iter;100;3.90216;3.75694;4.05106
34;total;1;416.337;416.337;416.337
35;calc total;1;390.518;390.518;390.518
35;calc update async;100;0.000113867;2.997e-05;0.00682361
35;calc inner;100;3.46294;2.92343;3.71933
35;calc wait;100;0.36195;0.0721134;0.958553
35;calc bound;100;0.072201;0.0517951;0.121104
35;calc iter;100;3.90197;3.79439;4.0718
35;total;1;416.064;416.064;416.064
36;calc total;1;390.518;390.518;390.518
36;calc update async;100;7.49649e-05;1.644e-05;0.00417745
36;calc inner;100;3.41987;2.56757;3.7654
36;calc wait;100;0.42096;0.0627496;1.42852
36;calc bound;100;0.0567151;0.0223815;0.103752
36;calc iter;100;3.90105;3.68778;4.10213
36;total;1;416.253;416.253;416.253
37;calc total;1;390.518;390.518;390.518
37;calc update async;100;8.25298e-05;1.817e-05;0.00418848
37;calc inner;100;3.45941;2.69646;3.71892
37;calc wait;100;0.372123;0.0560963;1.36723
37;calc bound;100;0.0667906;0.0350271;0.105347
37;calc iter;100;3.90228;3.75238;4.10474
37;total;1;416.039;416.039;416.039
38;calc total;1;390.518;390.518;390.518
38;calc update async;100;0.000119788;2.4219e-05;0.00689848
38;calc inner;100;3.47939;3.07158;3.73476
38;calc wait;100;0.339451;0.0686684;0.73005
38;calc bound;100;0.0817288;0.0241709;0.114182
38;calc iter;100;3.90233;3.71136;4.04616
38;total;1;416.225;416.225;416.225
39;calc total;1;390.518;390.518;390.518
39;calc update async;100;0.000127912;2.344e-05;0.00794433
39;calc inner;100;3.49744;3.09995;3.72189
39;calc wait;100;0.326579;0.0901301;0.735769
39;calc bound;100;0.0747836;0.0357614;0.110812
39;calc iter;100;3.90236;3.73224;4.01341
39;total;1;415.9;415.9;415.9
40;calc total;1;390.518;390.518;390.518
40;calc update async;100;0.00010498;2.113e-05;0.00687546
40;calc inner;100;3.62057;3.28843;3.72868
40;calc wait;100;0.212986;0.0774304;0.66713
40;calc bound;100;0.0556547;0.0271353;0.100223
40;calc iter;100;3.90289;3.78701;4.02266
40;total;1;416.233;416.233;416.233
41;calc total;1;390.518;390.518;390.518
41;calc update async;100;0.000115624;2.1729e-05;0.00793301
41;calc inner;100;3.62699;3.4546;3.73849
41;calc wait;100;0.207644;0.095427;0.373147
41;calc bound;100;0.0612343;0.031045;0.0952211
41;calc iter;100;3.903;3.81355;4.03028
41;total;1;416.182;416.182;416.182
42;calc total;1;390.518;390.518;390.518
42;calc update async;100;0.000122734;2.7029e-05;0.00788623
42;calc inner;100;3.59826;3.39769;3.74305
42;calc wait;100;0.216325;0.0930864;0.382632
42;calc bound;100;0.0837416;0.0238217;0.0980908
42;calc iter;100;3.90389;3.79553;4.035
42;total;1;415.981;415.981;415.981
43;calc total;1;390.518;390.518;390.518
43;calc update async;100;0.000118775;2.437e-05;0.00791279
43;calc inner;100;3.63051;3.45157;3.73944
43;calc wait;100;0.197441;0.0576063;0.333987
43;calc bound;100;0.0688761;0.0273393;0.0943472
43;calc iter;100;3.90324;3.81271;4.04326
43;total;1;416.117;416.117;416.117
44;calc total;1;390.518;390.518;390.518
44;calc update async;100;0.000120581;3.1679e-05;0.00773635
44;calc inner;100;3.6016;3.40022;3.74649
44;calc wait;100;0.216278;0.0919726;0.369487
44;calc bound;100;0.0812931;0.023334;0.0967083
44;calc iter;100;3.9039;3.80426;4.00213
44;total;1;416.279;416.279;416.279
45;calc total;1;390.518;390.518;390.518
45;calc update async;100;0.000114694;2.249e-05;0.00793012
45;calc inner;100;3.63316;3.4577;3.74524
45;calc wait;100;0.202253;0.0971242;0.376971
45;calc bound;100;0.0610342;0.0319041;0.0852467
45;calc iter;100;3.90324;3.83333;3.97433
45;total;1;415.872;415.872;415.872
46;calc total;1;390.518;390.518;390.518
46;calc update async;100;0.000111663;2.169e-05;0.00735605
46;calc inner;100;3.61478;3.05629;3.74048
46;calc wait;100;0.212418;0.0700161;0.919836
46;calc bound;100;0.0697818;0.0262541;0.0968536
46;calc iter;100;3.90345;3.74345;4.04902
46;total;1;416.308;416.308;416.308
47;calc total;1;390.518;390.518;390.518
47;calc update async;100;0.000116195;2.3e-05;0.00781724
47;calc inner;100;3.63954;3.47882;3.75599
47;calc wait;100;0.191723;0.0849042;0.345823
47;calc bound;100;0.0630427;0.033115;0.0767803
47;calc iter;100;3.90322;3.81286;3.99293
47;total;1;416.156;416.156;416.156
48;calc total;1;390.518;390.518;390.518
48;calc update async;100;0.0001246;2.236e-05;0.00765517
48;calc inner;100;3.45489;2.862;3.69629
48;calc wait;100;0.367235;0.0676712;0.928989
48;calc bound;100;0.0762154;0.0238959;0.115609
48;calc iter;100;3.90279;3.72629;4.05065
48;total;1;415.96;415.96;415.96
49;calc total;1;390.518;390.518;390.518
49;calc update async;100;0.000106868;1.8819e-05;0.0073498
49;calc inner;100;3.43781;2.91434;3.69687
49;calc wait;100;0.401091;0.0633078;1.05771
49;calc bound;100;0.0560742;0.0220209;0.114324
49;calc iter;100;3.90246;3.72172;4.08883
49;total;1;415.818;415.818;415.818
50;calc total;1;390.518;390.518;390.518
50;calc update async;100;0.000117797;2.16e-05;0.00733189
50;calc inner;100;3.46014;2.39231;3.71243
50;calc wait;100;0.366934;0.0833201;1.74427
50;calc bound;100;0.070219;0.0290667;0.113306
50;calc iter;100;3.90254;3.6302;4.19775
50;total;1;415.844;415.844;415.844
51;calc total;1;390.518;390.518;390.518
51;calc update async;100;9.50979e-05;2.0329e-05;0.00554514
51;calc inner;100;3.46644;2.89854;3.70415
51;calc wait;100;0.363757;0.0828524;0.976736
51;calc bound;100;0.0645487;0.0286568;0.128694
51;calc iter;100;3.90221;3.68331;4.12735
51;total;1;415.984;415.984;415.984
52;calc total;1;390.518;390.518;390.518
52;calc update async;100;0.000105373;1.7189e-05;0.00751534
52;calc inner;100;3.05329;1.00463;3.71202
52;calc wait;100;0.795376;0.0815622;2.88856
52;calc bound;100;0.0527144;0.0230001;0.117928
52;calc iter;100;3.90262;3.77589;4.02165
52;total;1;415.888;415.888;415.888
53;calc total;1;390.518;390.518;390.518
53;calc update async;100;0.000111636;1.704e-05;0.00787567
53;calc inner;100;3.31017;2.34948;3.71159
53;calc wait;100;0.535853;0.0792451;1.53957
53;calc bound;100;0.0532154;0.0239944;0.119045
53;calc iter;100;3.90186;3.79999;4.0053
53;total;1;416.158;416.158;416.158
54;calc total;1;390.518;390.518;390.518
54;calc update async;100;0.000120985;1.9039e-05;0.00788327
54;calc inner;100;3.35146;2.48939;3.71803
54;calc wait;100;0.475439;0.0903339;1.33881
54;calc bound;100;0.0722883;0.0247584;0.133379
54;calc iter;100;3.90276;3.77853;4.04106
54;total;1;416.34;416.34;416.34
55;calc total;1;390.518;390.518;390.518
55;calc update async;100;0.000111214;2.179e-05;0.00680683
55;calc inner;100;3.36464;2.49012;3.71813
55;calc wait;100;0.463598;0.0776775;1.3739
55;calc bound;100;0.0683735;0.0243882;0.133563
55;calc iter;100;3.90203;3.80507;4.05068
55;total;1;416.159;416.159;416.159
56;calc total;1;390.518;390.518;390.518
56;calc update async;100;0.000110078;1.797e-05;0.00783907
56;calc inner;100;3.486;3.05347;3.73011
56;calc wait;100;0.35929;0.0816228;0.865382
56;calc bound;100;0.0551458;0.0245459;0.097385
56;calc iter;100;3.90412;3.78905;3.99847
56;total;1;415.872;415.872;415.872
57;calc total;1;390.518;390.518;390.518
57;calc update async;100;0.000107219;2.3709e-05;0.00730659
57;calc inner;100;3.56485;3.27975;3.72868
57;calc wait;100;0.273152;0.0996378;0.561067
57;calc bound;100;0.0623777;0.022009;0.0915469
57;calc iter;100;3.90345;3.77114;4.0192
57;total;1;415.821;415.821;415.821
58;calc total;1;390.518;390.518;390.518
58;calc update async;100;0.000119764;2.562e-05;0.0078273
58;calc inner;100;3.5331;3.24627;3.74065
58;calc wait;100;0.285429;0.0997633;0.542603
58;calc bound;100;0.0806411;0.0229283;0.097891
58;calc iter;100;3.90427;3.81224;3.98836
58;total;1;415.825;415.825;415.825
59;calc total;1;390.518;390.518;390.518
59;calc update async;100;0.000117561;2.3599e-05;0.00797352
59;calc inner;100;3.56131;3.28494;3.74046
59;calc wait;100;0.262735;0.0943909;0.532476
59;calc bound;100;0.0704676;0.0260326;0.0943463
59;calc iter;100;3.90389;3.78629;4.01444
59;total;1;416.062;416.062;416.062
60;calc total;1;390.518;390.518;390.518
60;calc update async;100;0.000102679;1.925e-05;0.00731869
60;calc inner;100;3.53442;3.19084;3.73054
60;calc wait;100;0.311475;0.087559;0.654351
60;calc bound;100;0.052037;0.0232462;0.0905272
60;calc iter;100;3.90303;3.81449;4.0558
60;total;1;415.979;415.979;415.979
61;calc total;1;390.518;390.518;390.518
61;calc update async;100;0.000106499;1.94e-05;0.0073309
61;calc inner;100;3.5557;3.31138;3.73099
61;calc wait;100;0.280126;0.115054;0.491116
61;calc bound;100;0.062461;0.0314997;0.0931906
61;calc iter;100;3.90234;3.8234;4.06686
61;total;1;415.959;415.959;415.959
62;calc total;1;390.518;390.518;390.518
62;calc update async;100;0.00012028;3.284e-05;0.00793382
62;calc inner;100;3.50258;3.24897;3.74206
62;calc wait;100;0.306936;0.130305;0.509819
62;calc bound;100;0.088996;0.0234513;0.0986008
62;calc iter;100;3.90316;3.82446;4.04339
62;total;1;416.232;416.232;416.232
63;calc total;1;390.518;390.518;390.518
63;calc update async;100;0.000114502;2.467e-05;0.00753989
63;calc inner;100;3.55402;3.29641;3.74123
63;calc wait;100;0.265949;0.112793;0.482499
63;calc bound;100;0.0725376;0.0325785;0.0830387
63;calc iter;100;3.90254;3.80576;4.0267
63;total;1;416.002;416.002;416.002
64;calc total;1;390.518;390.518;390.518
64;calc update async;100;0.000111604;1.815e-05;0.00752886
64;calc inner;100;3.51577;3.03959;3.71516
64;calc wait;100;0.322405;0.0459552;0.923976
64;calc bound;100;0.0576608;0.0259611;0.114108
64;calc iter;100;3.89986;3.75917;4.03524
64;total;1;416.226;416.226;416.226
65;calc total;1;390.518;390.518;390.518
65;calc update async;100;0.00010909;1.765e-05;0.00760974
65;calc inner;100;3.47087;2.30995;3.71614
65;calc wait;100;0.359668;0.0513876;1.74851
65;calc bound;100;0.0614442;0.0301936;0.123377
65;calc iter;100;3.8967;3.70756;4.08867
65;total;1;416.217;416.217;416.217
66;calc total;1;390.518;390.518;390.518
66;calc update async;100;0.000115287;2.2829e-05;0.00743697
66;calc inner;100;3.52543;3.16699;3.72118
66;calc wait;100;0.289396;0.0429394;0.70575
66;calc bound;100;0.0796416;0.0444776;0.123806
66;calc iter;100;3.89979;3.76022;4.06464
66;total;1;416.284;416.284;416.284
67;calc total;1;390.518;390.518;390.518
67;calc update async;100;0.000116833;2.865e-05;0.00740882
67;calc inner;100;3.52718;3.13972;3.71759
67;calc wait;100;0.286404;0.0413283;0.691903
67;calc bound;100;0.0819824;0.0534474;0.126501
67;calc iter;100;3.89909;3.77446;4.04228
67;total;1;416.221;416.221;416.221
68;calc total;1;390.518;390.518;390.518
68;calc update async;100;0.000107052;1.626e-05;0.00732259
68;calc inner;100;3.44467;2.62031;3.71645
68;calc wait;100;0.386579;0.0440877;1.25501
68;calc bound;100;0.0669583;0.0271227;0.121493
68;calc iter;100;3.89946;3.73423;4.05133
68;total;1;416.342;416.342;416.342
69;calc total;1;390.518;390.518;390.518
69;calc update async;100;0.000108769;1.848e-05;0.00794334
69;calc inner;100;3.1965;1.19172;3.7389
69;calc wait;100;0.646146;0.072335;2.72666
69;calc bound;100;0.0552658;0.0302477;0.125325
69;calc iter;100;3.9002;3.70778;4.08687
69;total;1;416.136;416.136;416.136
70;calc total;1;390.518;390.518;390.518
70;calc update async;100;0.000118239;2.077e-05;0.00784804
70;calc inner;100;3.46675;2.73931;3.72395
70;calc wait;100;0.355623;0.0926077;1.10322
70;calc bound;100;0.0767019;0.0232022;0.126655
70;calc iter;100;3.90018;3.72081;4.04299
70;total;1;416.193;416.193;416.193
71;calc total;1;390.518;390.518;390.518
71;calc update async;100;0.000119364;2.7149e-05;0.00793464
71;calc inner;100;3.45393;2.739;3.72639
71;calc wait;100;0.36164;0.0932807;1.12032
71;calc bound;100;0.082633;0.0321019;0.128517
71;calc iter;100;3.90021;3.72186;4.02812
71;total;1;416.105;416.105;416.105
72;calc total;1;390.518;390.518;390.518
72;calc update async;100;7.08938e-05;2.077e-05;0.0035861
72;calc inner;100;3.61426;3.11185;3.74484
72;calc wait;100;0.20982;0.058586;0.82406
72;calc bound;100;0.0719851;0.0351567;0.101273
72;calc iter;100;3.9;3.78782;4.01758
72;total;1;416.166;416.166;416.166
73;calc total;1;390.518;390.518;390.518
73;calc update async;100;9.68216e-05;1.641e-05;0.00678726
73;calc inner;100;3.59375;3.20864;3.74205
73;calc wait;100;0.244691;0.0720377;0.735147
73;calc bound;100;0.0589708;0.022017;0.101591
73;calc iter;100;3.90104;3.7108;4.03664
73;total;1;416.411;416.411;416.411
74;calc total;1;390.518;390.518;390.518
74;calc update async;100;7.87742e-05;2.2249e-05;0.00415607
74;calc inner;100;3.62311;3.40091;3.75031
74;calc wait;100;0.196112;0.0585088;0.443296
74;calc bound;100;0.0777697;0.0302297;0.0997066
74;calc iter;100;3.90165;3.73159;4.00226
74;total;1;416.348;416.348;416.348
75;calc total;1;390.518;390.518;390.518
75;calc update async;100;0.000113502;2.669e-05;0.00735322
75;calc inner;100;3.60188;3.31499;3.74054
75;calc wait;100;0.211589;0.0577789;0.477488
75;calc bound;100;0.0851526;0.0254266;0.107201
75;calc iter;100;3.90134;3.76802;4.034
75;total;1;416.437;416.437;416.437
76;calc total;1;390.518;390.518;390.518
76;calc update async;100;0.00011244;1.8269e-05;0.00790264
76;calc inner;100;3.63486;3.39576;3.75291
76;calc wait;100;0.195484;0.0643122;0.53718
76;calc bound;100;0.0669791;0.0249427;0.102323
76;calc iter;100;3.90175;3.7632;4.0498
76;total;1;416.262;416.262;416.262
77;calc total;1;390.518;390.518;390.518
77;calc update async;100;0.000113071;2.363e-05;0.00768748
77;calc inner;100;3.63605;3.43925;3.75199
77;calc wait;100;0.189382;0.0541765;0.384471
77;calc bound;100;0.0725334;0.0269856;0.103893
77;calc iter;100;3.90172;3.83448;4.02183
77;total;1;416.438;416.438;416.438
78;calc total;1;390.518;390.518;390.518
78;calc update async;100;0.000117444;2.513e-05;0.0078326
78;calc inner;100;3.61764;3.33191;3.75436
78;calc wait;100;0.197823;0.0786001;0.443622
78;calc bound;100;0.0831904;0.0283284;0.103469
78;calc iter;100;3.90173;3.78753;4.03662
78;total;1;416.602;416.602;416.602
79;calc total;1;390.518;390.518;390.518
79;calc update async;100;0.000114683;2.5689e-05;0.00795168
79;calc inner;100;3.6421;3.4368;3.75393
79;calc wait;100;0.18067;0.0702583;0.410529
79;calc bound;100;0.074746;0.0273768;0.102138
79;calc iter;100;3.90142;3.81427;4.02216
79;total;1;416.317;416.317;416.317
80;calc total;1;390.518;390.518;390.518
80;calc update async;100;0.000106358;1.541e-05;0.00768392
80;calc inner;100;3.32486;1.74756;3.71758
80;calc wait;100;0.514858;0.0752793;2.13515
80;calc bound;100;0.053957;0.0267414;0.124283
80;calc iter;100;3.90062;3.63796;4.08552
80;total;1;416.394;416.394;416.394
81;calc total;1;390.518;390.518;390.518
81;calc update async;100;4.97237e-05;1.609e-05;0.00188824
81;calc inner;100;3.40711;2.65456;3.71029
81;calc wait;100;0.428801;0.0869883;1.17117
81;calc bound;100;0.0575311;0.0290647;0.121358
81;calc iter;100;3.8995;3.78182;4.03777
81;total;1;416.37;416.37;416.37
82;calc total;1;390.518;390.518;390.518
82;calc update async;100;0.000119819;2.028e-05;0.00746129
82;calc inner;100;3.4655;2.77274;3.72572
82;calc wait;100;0.360668;0.0707684;1.00274
82;calc bound;100;0.0691352;0.0389354;0.126095
82;calc iter;100;3.89964;3.79541;4.02114
82;total;1;416.481;416.481;416.481
83;calc total;1;390.518;390.518;390.518
83;calc update async;100;7.50828e-05;1.741e-05;0.00403572
83;calc inner;100;3.46818;2.76583;3.72881
83;calc wait;100;0.365399;0.0668294;1.00405
83;calc bound;100;0.0618045;0.0366497;0.120949
83;calc iter;100;3.90055;3.79083;4.04606
83;total;1;416.48;416.48;416.48
84;calc total;1;390.518;390.518;390.518
84;calc update async;100;0.000115027;2.556e-05;0.00750177
84;calc inner;100;3.51178;3.13179;3.73765
84;calc wait;100;0.317216;0.111429;0.667764
84;calc bound;100;0.0708495;0.0394463;0.126746
84;calc iter;100;3.9006;3.78388;3.97662
84;total;1;416.396;416.396;416.396
85;calc total;1;390.518;390.518;390.518
85;calc update async;100;0.000124583;1.967e-05;0.00793698
85;calc inner;100;3.47994;2.57603;3.71876
85;calc wait;100;0.348339;0.0795107;1.45893
85;calc bound;100;0.0700578;0.0276259;0.118015
85;calc iter;100;3.89985;3.78125;4.0763
85;total;1;416.01;416.01;416.01
86;calc total;1;390.518;390.518;390.518
86;calc update async;100;0.000122576;2.3439e-05;0.0079371
86;calc inner;100;3.51819;3.14344;3.74341
86;calc wait;100;0.310889;0.0784495;0.665241
86;calc bound;100;0.0703519;0.0438061;0.131104
86;calc iter;100;3.90062;3.7873;3.9943
86;total;1;416.308;416.308;416.308
87;calc total;1;390.518;390.518;390.518
87;calc update async;100;0.000123286;2.727e-05;0.00753333
87;calc inner;100;3.49668;3.12413;3.72115
87;calc wait;100;0.316159;0.0627708;0.652429
87;calc bound;100;0.0865365;0.0557736;0.120766
87;calc iter;100;3.90037;3.80387;4.05102
87;total;1;416.151;416.151;416.151
88;calc total;1;390.518;390.518;390.518
88;calc update async;100;0.000109961;2.575e-05;0.0074131
88;calc inner;100;3.61726;3.41834;3.74294
88;calc wait;100;0.206831;0.089191;0.41149
88;calc bound;100;0.070064;0.0257362;0.0955793
88;calc iter;100;3.90126;3.81411;4.05625
88;total;1;416.513;416.513;416.513
89;calc total;1;390.518;390.518;390.518
89;calc update async;100;0.000109264;2.382e-05;0.00756932
89;calc inner;100;3.60829;3.41248;3.7304
89;calc wait;100;0.214022;0.0484876;0.448877
89;calc bound;100;0.0730057;0.0259862;0.0937676
89;calc iter;100;3.90116;3.81845;3.99265
89;total;1;416.312;416.312;416.312
90;calc total;1;390.518;390.518;390.518
90;calc update async;100;0.000105326;2.576e-05;0.00696171
90;calc inner;100;3.62566;3.41457;3.75891
90;calc wait;100;0.20283;0.071538;0.403335
90;calc bound;100;0.0693794;0.0224536;0.0927021
90;calc iter;100;3.9014;3.81956;4.01553
90;total;1;416.491;416.491;416.491
91;calc total;1;390.518;390.518;390.518
91;calc update async;100;0.000118872;3.158e-05;0.00792674
91;calc inner;100;3.58703;3.35342;3.7478
91;calc wait;100;0.225225;0.0821428;0.415167
91;calc bound;100;0.0869984;0.0270631;0.0963586
91;calc iter;100;3.90118;3.83059;4.0085
91;total;1;415.937;415.937;415.937
92;calc total;1;390.518;390.518;390.518
92;calc update async;100;0.000110508;2.046e-05;0.00796528
92;calc inner;100;3.5871;3.25694;3.7416
92;calc wait;100;0.254385;0.0755904;0.640401
92;calc bound;100;0.0560363;0.0359959;0.100109
92;calc iter;100;3.90077;3.82507;4.00209
92;total;1;416.423;416.423;416.423
93;calc total;1;390.518;390.518;390.518
93;calc update async;100;0.000113432;2.101e-05;0.00785326
93;calc inner;100;3.58758;3.28544;3.7397
93;calc wait;100;0.24785;0.0762723;0.576901
93;calc bound;100;0.0611699;0.0367942;0.0914248
93;calc iter;100;3.89999;3.79938;3.9896
93;total;1;416.263;416.263;416.263
94;calc total;1;390.518;390.518;390.518
94;calc update async;100;0.000109189;2.25e-05;0.00733012
94;calc inner;100;3.6082;3.3852;3.75174
94;calc wait;100;0.219162;0.0797343;0.415231
94;calc bound;100;0.0710073;0.0253097;0.0966999
94;calc iter;100;3.90086;3.80563;3.99588
94;total;1;416.437;416.437;416.437
95;calc total;1;390.518;390.518;390.518
95;calc update async;100;0.000115382;2.371e-05;0.00783965
95;calc inner;100;3.60382;3.39117;3.74131
95;calc wait;100;0.221052;0.0815923;0.399428
95;calc bound;100;0.0735905;0.0385927;0.0964963
95;calc iter;100;3.90079;3.83306;4.02192
95;total;1;416.417;416.417;416.417
96;calc total;1;390.518;390.518;390.518
96;calc update async;100;0.00016612;2.0859e-05;0.0128441
96;calc inner;100;3.60862;3.44747;3.72152
96;calc wait;100;0.21448;0.0613474;0.418368
96;calc bound;100;0.0631953;0.0272382;0.110435
96;calc iter;100;3.8999;3.80298;4.01314
96;total;1;416.488;416.488;416.488
97;calc total;1;390.518;390.518;390.518
97;calc update async;100;0.000227264;2.199e-05;0.0189359
97;calc inner;100;3.60237;3.42156;3.73229
97;calc wait;100;0.226828;0.0735698;0.406953
97;calc bound;100;0.063045;0.0264893;0.0919802
97;calc iter;100;3.899;3.80187;4.00095
97;total;1;416.406;416.406;416.406
98;calc total;1;390.518;390.518;390.518
98;calc update async;100;0.00021414;2.201e-05;0.017212
98;calc inner;100;3.59421;3.3758;3.74791
98;calc wait;100;0.221388;0.0790809;0.443198
98;calc bound;100;0.0775812;0.0222655;0.11121
98;calc iter;100;3.89952;3.79463;3.99284
98;total;1;415.814;415.814;415.814
128;calc total;1;390.518;390.518;390.518
128;calc update async;100;0.000237857;2.651e-05;0.0189793
128;calc inner;100;3.48273;2.87518;3.75756
128;calc wait;100;0.350742;0.0678129;1.16983
128;calc bound;100;0.0650453;0.0264244;0.121498
128;calc iter;100;3.90054;3.6891;4.12334
128;total;1;416.217;416.217;416.217
99;calc total;1;390.518;390.518;390.518
99;calc update async;100;0.000214735;2.967e-05;0.0172616
99;calc inner;100;3.60014;3.41412;3.72083
99;calc wait;100;0.213498;0.047313;0.385797
99;calc bound;100;0.0793726;0.0251378;0.111025
99;calc iter;100;3.89992;3.78502;4.02851
99;total;1;416.264;416.264;416.264
100;calc total;1;390.518;390.518;390.518
100;calc update async;100;0.000219569;2.176e-05;0.0176953
100;calc inner;100;3.53359;2.56928;3.72315
100;calc wait;100;0.291301;0.0657863;1.21707
100;calc bound;100;0.0700504;0.0368213;0.117037
100;calc iter;100;3.89688;3.77378;4.02782
100;total;1;416.19;416.19;416.19
101;calc total;1;390.518;390.518;390.518
101;calc update async;100;0.000218809;2.049e-05;0.0184309
101;calc inner;100;3.49993;3.09215;3.70849
101;calc wait;100;0.340267;0.0944892;0.819014
101;calc bound;100;0.057821;0.0251872;0.112502
101;calc iter;100;3.89899;3.78739;4.02734
101;total;1;416.252;416.252;416.252
129;calc total;1;390.518;390.518;390.518
129;calc update async;100;0.00023058;2.12e-05;0.0189805
129;calc inner;100;3.4049;2.27341;3.72558
129;calc wait;100;0.42946;0.0804349;1.74526
129;calc bound;100;0.0628476;0.0274955;0.135932
129;calc iter;100;3.90004;3.69647;4.10392
129;total;1;415.966;415.966;415.966
130;calc total;1;390.518;390.518;390.518
130;calc update async;100;0.000267852;2.3859e-05;0.0220967
130;calc inner;100;3.46895;2.86574;3.7587
130;calc wait;100;0.357514;0.0763266;1.05346
130;calc bound;100;0.0706326;0.026694;0.122316
130;calc iter;100;3.90077;3.70799;4.04533
130;total;1;415.991;415.991;415.991
131;calc total;1;390.518;390.518;390.518
131;calc update async;100;0.00016802;2.688e-05;0.0121949
131;calc inner;100;3.48562;2.90221;3.75681
131;calc wait;100;0.333956;0.0510338;1.03766
131;calc bound;100;0.0797008;0.0480224;0.131628
131;calc iter;100;3.90132;3.73043;4.03326
131;total;1;416.022;416.022;416.022
132;calc total;1;390.518;390.518;390.518
132;calc update async;100;0.000250051;2.114e-05;0.0211914
132;calc inner;100;3.33313;2.45117;3.7067
132;calc wait;100;0.501559;0.0947454;1.41753
132;calc bound;100;0.0629303;0.0259848;0.133402
132;calc iter;100;3.90009;3.78463;4.03191
132;total;1;416.535;416.535;416.535
133;calc total;1;390.518;390.518;390.518
133;calc update async;100;0.000250686;2.2219e-05;0.0213869
133;calc inner;100;2.95851;0.866995;3.70294
133;calc wait;100;0.880669;0.0741819;3.33919
133;calc bound;100;0.0605236;0.0219376;0.131979
133;calc iter;100;3.90103;3.69515;4.22879
133;total;1;415.932;415.932;415.932
102;calc total;1;390.518;390.518;390.518
102;calc update async;100;0.000229516;2.094e-05;0.0185553
102;calc inner;100;3.57612;3.26968;3.73224
102;calc wait;100;0.246954;0.0693777;0.517051
102;calc bound;100;0.0742817;0.023711;0.116056
102;calc iter;100;3.89934;3.81048;4.00121
102;total;1;416.073;416.073;416.073
103;calc total;1;390.518;390.518;390.518
103;calc update async;100;0.000216621;1.993e-05;0.0175619
103;calc inner;100;3.55352;3.31265;3.71345
103;calc wait;100;0.262558;0.0777163;0.548451
103;calc bound;100;0.0804356;0.0277734;0.113263
103;calc iter;100;3.89895;3.81018;3.9871
103;total;1;416.403;416.403;416.403
134;calc total;1;390.518;390.518;390.518
134;calc update async;100;0.000232869;2.572e-05;0.018799
134;calc inner;100;3.35437;2.46192;3.70486
134;calc wait;100;0.470132;0.0804919;1.38522
134;calc bound;100;0.0746056;0.0324815;0.121212
134;calc iter;100;3.90177;3.78691;4.03193
134;total;1;416.496;416.496;416.496
104;calc total;1;390.518;390.518;390.518
104;calc update async;100;0.000179141;2.261e-05;0.0137637
104;calc inner;100;3.68757;3.38135;3.74097
104;calc wait;100;0.131978;0.0633308;0.491132
104;calc bound;100;0.0753564;0.0228947;0.0956547
104;calc iter;100;3.90015;3.7957;3.98821
104;total;1;416.099;416.099;416.099
135;calc total;1;390.518;390.518;390.518
135;calc update async;100;0.000235004;2.208e-05;0.0187767
135;calc inner;100;3.35588;2.43919;3.70874
135;calc wait;100;0.467507;0.0680335;1.39886
135;calc bound;100;0.076766;0.0271609;0.128289
135;calc iter;100;3.90111;3.8033;4.03011
135;total;1;416.241;416.241;416.241
136;calc total;1;390.518;390.518;390.518
136;calc update async;100;0.000152497;2.9499e-05;0.0109857
136;calc inner;100;3.5967;3.37244;3.72757
136;calc wait;100;0.226507;0.0498605;0.452017
136;calc bound;100;0.0777965;0.053848;0.104398
136;calc iter;100;3.90189;3.79104;3.99222
136;total;1;416.511;416.511;416.511
137;calc total;1;390.518;390.518;390.518
137;calc update async;100;0.000257291;2.476e-05;0.0217537
137;calc inner;100;3.57624;3.166;3.73785
137;calc wait;100;0.260337;0.0715337;0.782079
137;calc bound;100;0.0616581;0.0366817;0.0947192
137;calc iter;100;3.90201;3.81431;4.0097
137;total;1;415.926;415.926;415.926
138;calc total;1;390.518;390.518;390.518
138;calc update async;100;0.000264834;2.987e-05;0.0217617
138;calc inner;100;3.60103;3.3719;3.7381
138;calc wait;100;0.222368;0.0794589;0.446413
138;calc bound;100;0.0780771;0.0221344;0.097936
138;calc iter;100;3.90223;3.79717;4.03183
138;total;1;415.865;415.865;415.865
105;calc total;1;390.518;390.518;390.518
105;calc update async;100;0.000178063;2.562e-05;0.0137133
105;calc inner;100;3.69093;3.54474;3.74688
105;calc wait;100;0.128853;0.0653769;0.293607
105;calc bound;100;0.0757718;0.0240017;0.0946803
105;calc iter;100;3.90079;3.81457;4.02161
105;total;1;415.769;415.769;415.769
139;calc total;1;390.518;390.518;390.518
139;calc update async;100;0.000246979;2.6529e-05;0.0201618
139;calc inner;100;3.58705;3.34833;3.75573
139;calc wait;100;0.227619;0.0665334;0.455305
139;calc bound;100;0.0839157;0.0338554;0.108719
139;calc iter;100;3.90206;3.80475;3.98913
139;total;1;416.28;416.28;416.28
106;calc total;1;390.518;390.518;390.518
106;calc update async;100;0.000181188;2.805e-05;0.0137665
106;calc inner;100;3.69669;3.45951;3.75797
106;calc wait;100;0.123623;0.0437218;0.300254
106;calc bound;100;0.077074;0.0234931;0.0989608
106;calc iter;100;3.90123;3.78331;4.01601
106;total;1;416.235;416.235;416.235
140;calc total;1;390.518;390.518;390.518
140;calc update async;100;0.000253783;2.578e-05;0.0211874
140;calc inner;100;3.61378;3.29117;3.74088
140;calc wait;100;0.220501;0.0786645;0.614995
140;calc bound;100;0.065924;0.0360667;0.111808
140;calc iter;100;3.9019;3.79021;3.98692
140;total;1;415.999;415.999;415.999
141;calc total;1;390.518;390.518;390.518
141;calc update async;100;0.000234861;2.645e-05;0.0192753
141;calc inner;100;3.61202;3.36711;3.74193
141;calc wait;100;0.217346;0.0831575;0.492262
141;calc bound;100;0.0708665;0.0374682;0.112278
141;calc iter;100;3.9019;3.81849;3.97704
141;total;1;415.969;415.969;415.969
142;calc total;1;390.518;390.518;390.518
142;calc update async;100;0.000256692;2.877e-05;0.0212303
142;calc inner;100;3.59723;3.30325;3.75307
142;calc wait;100;0.219329;0.0810399;0.497482
142;calc bound;100;0.0845126;0.0447572;0.111675
142;calc iter;100;3.902;3.80162;4.07037
142;total;1;416.189;416.189;416.189
143;calc total;1;390.518;390.518;390.518
143;calc update async;100;0.000259271;2.86e-05;0.0212753
143;calc inner;100;3.61594;3.30776;3.75906
143;calc wait;100;0.206552;0.0675213;0.495332
143;calc bound;100;0.0786266;0.0504016;0.0971351
143;calc iter;100;3.90192;3.84441;4.02985
143;total;1;415.95;415.95;415.95
144;calc total;1;390.518;390.518;390.518
144;calc update async;100;0.000170559;2.007e-05;0.0136082
144;calc inner;100;3.24062;1.73338;3.70243
144;calc wait;100;0.600922;0.0759567;2.19344
144;calc bound;100;0.0516726;0.0236114;0.093068
144;calc iter;100;3.90069;3.61919;4.12287
144;total;1;415.921;415.921;415.921
107;calc total;1;390.518;390.518;390.518
107;calc update async;100;0.000219036;2.595e-05;0.0177943
107;calc inner;100;3.69003;3.54942;3.75242
107;calc wait;100;0.125471;0.0555398;0.279552
107;calc bound;100;0.0832284;0.0238727;0.0975591
107;calc iter;100;3.9008;3.80281;3.98069
107;total;1;415.741;415.741;415.741
145;calc total;1;390.518;390.518;390.518
145;calc update async;100;0.000210126;2.044e-05;0.0174729
145;calc inner;100;3.34652;2.30385;3.70799
145;calc wait;100;0.49293;0.0585721;1.74549
145;calc bound;100;0.0562074;0.0238287;0.120325
145;calc iter;100;3.90053;3.73202;4.0733
145;total;1;416.23;416.23;416.23
108;calc total;1;390.518;390.518;390.518
108;calc update async;100;0.000214971;2.344e-05;0.0177954
108;calc inner;100;3.70189;3.60112;3.74521
108;calc wait;100;0.119952;0.0655317;0.276852
108;calc bound;100;0.0748351;0.0240058;0.107282
108;calc iter;100;3.89992;3.80426;4.02545
108;total;1;416.485;416.485;416.485
146;calc total;1;390.518;390.518;390.518
146;calc update async;100;0.00021922;2.049e-05;0.0173574
146;calc inner;100;3.41242;2.80421;3.71329
146;calc wait;100;0.413739;0.0699093;0.97184
146;calc bound;100;0.0706521;0.0323125;0.124275
146;calc iter;100;3.90081;3.7699;4.0534
146;total;1;415.913;415.913;415.913
109;calc total;1;390.518;390.518;390.518
109;calc update async;100;0.000217035;2.631e-05;0.017792
109;calc inner;100;3.70227;3.64265;3.74571
109;calc wait;100;0.112141;0.061934;0.256135
109;calc bound;100;0.0760033;0.0226302;0.0985988
109;calc iter;100;3.90045;3.80394;3.99603
109;total;1;415.827;415.827;415.827
147;calc total;1;390.518;390.518;390.518
147;calc update async;100;0.000259868;2.517e-05;0.021188
147;calc inner;100;3.41838;2.79074;3.71176
147;calc wait;100;0.408735;0.07464;0.973672
147;calc bound;100;0.0671111;0.0390937;0.128816
147;calc iter;100;3.90106;3.74246;4.00823
147;total;1;416.226;416.226;416.226
110;calc total;1;390.518;390.518;390.518
110;calc update async;100;0.000220446;2.8709e-05;0.0178384
110;calc inner;100;3.68648;3.58382;3.75692
110;calc wait;100;0.125862;0.0671534;0.27916
110;calc bound;100;0.087687;0.0228878;0.0988981
110;calc iter;100;3.90131;3.7832;4.03315
110;total;1;416.398;416.398;416.398
148;calc total;1;390.518;390.518;390.518
148;calc update async;100;0.000177642;2.4539e-05;0.0131375
148;calc inner;100;3.48655;3.11568;3.71642
148;calc wait;100;0.348959;0.0507983;0.709948
148;calc bound;100;0.0642765;0.0250404;0.105338
148;calc iter;100;3.90147;3.73723;4.02979
148;total;1;415.951;415.951;415.951
111;calc total;1;390.518;390.518;390.518
111;calc update async;100;0.000220249;2.671e-05;0.0177927
111;calc inner;100;3.70643;3.59391;3.75583
111;calc wait;100;0.113499;0.0744826;0.240691
111;calc bound;100;0.0770569;0.0235184;0.101057
111;calc iter;100;3.90036;3.79473;4.02791
111;total;1;415.803;415.803;415.803
149;calc total;1;390.518;390.518;390.518
149;calc update async;100;0.000271917;2.3559e-05;0.0224678
149;calc inner;100;3.44504;2.57087;3.72413
149;calc wait;100;0.384944;0.094027;1.46898
149;calc bound;100;0.0696537;0.0265435;0.130697
149;calc iter;100;3.90133;3.73943;4.08076
149;total;1;416.446;416.446;416.446
112;calc total;1;390.518;390.518;390.518
112;calc update async;100;0.000170218;1.8669e-05;0.0136264
112;calc inner;100;3.52639;3.15951;3.72592
112;calc wait;100;0.309076;0.0824258;0.703556
112;calc bound;100;0.0538117;0.0392188;0.121652
112;calc iter;100;3.89934;3.81046;4.00131
112;total;1;416.279;416.279;416.279
150;calc total;1;390.518;390.518;390.518
150;calc update async;100;0.000177361;2.0209e-05;0.0131373
150;calc inner;100;3.49242;3.12415;3.72192
150;calc wait;100;0.340914;0.0776226;0.678296
150;calc bound;100;0.067111;0.0311783;0.105676
150;calc iter;100;3.90146;3.7335;4.01862
150;total;1;416.307;416.307;416.307
113;calc total;1;390.518;390.518;390.518
113;calc update async;100;0.000169979;2.201e-05;0.0136265
113;calc inner;100;3.5545;3.20342;3.72284
113;calc wait;100;0.283268;0.0502056;0.701954
113;calc bound;100;0.0547201;0.0359773;0.113756
113;calc iter;100;3.89871;3.8101;4.0124
113;total;1;415.921;415.921;415.921
151;calc total;1;390.518;390.518;390.518
151;calc update async;100;0.00027716;3.596e-05;0.0219313
151;calc inner;100;3.47454;3.08835;3.70716
151;calc wait;100;0.343074;0.0934714;0.667413
151;calc bound;100;0.0830859;0.0454877;0.120664
151;calc iter;100;3.90188;3.73636;4.03645
151;total;1;416.449;416.449;416.449
114;calc total;1;390.518;390.518;390.518
114;calc update async;100;0.000182251;2.3349e-05;0.0136788
114;calc inner;100;3.57356;3.34738;3.73719
114;calc wait;100;0.247288;0.0741242;0.505076
114;calc bound;100;0.0726445;0.0407145;0.13048
114;calc iter;100;3.89961;3.80402;4.04513
114;total;1;416.367;416.367;416.367
152;calc total;1;390.518;390.518;390.518
152;calc update async;100;0.000162445;2.667e-05;0.0117881
152;calc inner;100;3.62364;3.42725;3.7384
152;calc wait;100;0.207858;0.0858518;0.381621
152;calc bound;100;0.0689278;0.0286158;0.0945877
152;calc iter;100;3.90218;3.84352;3.96926
152;total;1;416.236;416.236;416.236
115;calc total;1;390.518;390.518;390.518
115;calc update async;100;0.000233219;2.227e-05;0.0193249
115;calc inner;100;3.58338;3.30034;3.73349
115;calc wait;100;0.244074;0.0752221;0.554882
115;calc bound;100;0.0636717;0.0376393;0.127852
115;calc iter;100;3.89976;3.82906;4.00596
115;total;1;415.872;415.872;415.872
153;calc total;1;390.518;390.518;390.518
153;calc update async;100;0.000268533;3.018e-05;0.0222272
153;calc inner;100;3.6106;3.42418;3.73196
153;calc wait;100;0.215513;0.0778862;0.437204
153;calc bound;100;0.0754696;0.0517856;0.0953966
153;calc iter;100;3.90206;3.83488;4.0255
153;total;1;416.14;416.14;416.14
116;calc total;1;390.518;390.518;390.518
116;calc update async;100;0.000215969;3.017e-05;0.0174017
116;calc inner;100;3.58985;3.36465;3.71908
116;calc wait;100;0.229142;0.0806194;0.451516
116;calc bound;100;0.0738314;0.0540966;0.123926
116;calc iter;100;3.90098;3.81378;3.97914
116;total;1;416.521;416.521;416.521
154;calc total;1;390.518;390.518;390.518
154;calc update async;100;0.000141455;2.882e-05;0.00974352
154;calc inner;100;3.62741;3.43652;3.74295
154;calc wait;100;0.20356;0.0713404;0.371957
154;calc bound;100;0.0695596;0.030192;0.0932676
154;calc iter;100;3.90217;3.84062;3.96798
154;total;1;416.425;416.425;416.425
117;calc total;1;390.518;390.518;390.518
117;calc update async;100;0.000224599;2.2539e-05;0.0184488
117;calc inner;100;3.56748;3.30582;3.70885
117;calc wait;100;0.253112;0.0820229;0.479647
117;calc bound;100;0.075936;0.0373016;0.125507
117;calc iter;100;3.9003;3.77612;4.0069
117;total;1;416.138;416.138;416.138
155;calc total;1;390.518;390.518;390.518
155;calc update async;100;0.000269716;3.3779e-05;0.022189
155;calc inner;100;3.58701;3.38585;3.73231
155;calc wait;100;0.226859;0.100946;0.411577
155;calc bound;100;0.0881309;0.0234068;0.0979395
155;calc iter;100;3.90227;3.80718;4.02841
155;total;1;416.403;416.403;416.403
118;calc total;1;390.518;390.518;390.518
118;calc update async;100;0.000214365;2.6909e-05;0.0173278
118;calc inner;100;3.59819;3.38122;3.73821
118;calc wait;100;0.22478;0.0493249;0.437764
118;calc bound;100;0.0739407;0.0520734;0.114805
118;calc iter;100;3.90073;3.79515;4.0333
118;total;1;416.5;416.5;416.5
156;calc total;1;390.518;390.518;390.518
156;calc update async;100;0.000170783;2.194e-05;0.013539
156;calc inner;100;3.5853;3.26551;3.73331
156;calc wait;100;0.257649;0.076108;0.617665
156;calc bound;100;0.0581554;0.0358397;0.104334
156;calc iter;100;3.90189;3.82777;3.99975
156;total;1;416.581;416.581;416.581
119;calc total;1;390.518;390.518;390.518
119;calc update async;100;0.00023449;3.401e-05;0.0191151
119;calc inner;100;3.55087;3.3212;3.7151
119;calc wait;100;0.253959;0.0860259;0.486698
119;calc bound;100;0.0927587;0.0390626;0.134386
119;calc iter;100;3.90113;3.81268;4.01094
119;total;1;416.435;416.435;416.435
157;calc total;1;390.518;390.518;390.518
157;calc update async;100;0.000254565;2.598e-05;0.0215483
157;calc inner;100;3.59434;3.31789;3.73123
157;calc wait;100;0.24395;0.0783993;0.582255
157;calc bound;100;0.060455;0.0369863;0.108708
157;calc iter;100;3.90142;3.82314;4.03577
157;total;1;416.459;416.459;416.459
120;calc total;1;390.518;390.518;390.518
120;calc update async;100;0.000180733;2.7939e-05;0.0138414
120;calc inner;100;3.70966;3.63094;3.77962
120;calc wait;100;0.116373;0.0651368;0.165873
120;calc bound;100;0.0712508;0.0316054;0.13118
120;calc iter;100;3.90133;3.77656;3.97685
120;total;1;416.511;416.511;416.511
158;calc total;1;390.518;390.518;390.518
158;calc update async;100;0.000260739;2.6179e-05;0.0216289
158;calc inner;100;3.60927;3.40947;3.74176
158;calc wait;100;0.219222;0.073486;0.410935
158;calc bound;100;0.0722722;0.0392121;0.109592
158;calc iter;100;3.90186;3.83228;4.00736
158;total;1;416.414;416.414;416.414
121;calc total;1;390.518;390.518;390.518
121;calc update async;100;0.00023794;3.005e-05;0.01975
121;calc inner;100;3.69856;3.63876;3.76678
121;calc wait;100;0.122896;0.0693878;0.196066
121;calc bound;100;0.0783674;0.0458805;0.094157
121;calc iter;100;3.90125;3.83134;4.02031
121;total;1;416.335;416.335;416.335
122;calc total;1;390.518;390.518;390.518
122;calc update async;100;0.000178964;2.847e-05;0.0139035
122;calc inner;100;3.71941;3.64517;3.78839
122;calc wait;100;0.100242;0.0425163;0.161384
122;calc bound;100;0.0706154;0.0336992;0.0889551
122;calc iter;100;3.90132;3.8305;3.97471
122;total;1;416.512;416.512;416.512
159;calc total;1;390.518;390.518;390.518
159;calc update async;100;0.000255741;2.7619e-05;0.0207881
159;calc inner;100;3.6073;3.41855;3.73954
159;calc wait;100;0.221964;0.0585156;0.408106
159;calc bound;100;0.0714297;0.0584171;0.0964819
159;calc iter;100;3.90204;3.81628;4.04366
159;total;1;416.382;416.382;416.382
123;calc total;1;390.518;390.518;390.518
123;calc update async;100;0.000214614;2.715e-05;0.0172221
123;calc inner;100;3.69021;3.6312;3.77463
123;calc wait;100;0.121788;0.0856713;0.193994
123;calc bound;100;0.089188;0.0240122;0.0967122
123;calc iter;100;3.90141;3.75905;4.05019
123;total;1;416.421;416.421;416.421
160;calc total;1;390.518;390.518;390.518
160;calc update async;100;0.000121925;1.943e-05;0.00878054
160;calc inner;100;3.30134;0.760161;3.7292
160;calc wait;100;0.535896;0.0681447;3.45804
160;calc bound;100;0.0590433;0.0360125;0.140995
160;calc iter;100;3.89973;3.49475;4.2586
160;total;1;416.056;416.056;416.056
124;calc total;1;390.518;390.518;390.518
124;calc update async;100;0.00021675;2.9509e-05;0.0176688
124;calc inner;100;3.7047;3.63599;3.7742
124;calc wait;100;0.113291;0.0714175;0.211357
124;calc bound;100;0.0766919;0.0548158;0.113309
124;calc iter;100;3.90101;3.84244;4.05002
124;total;1;415.911;415.911;415.911
161;calc total;1;390.518;390.518;390.518
161;calc update async;100;0.000133509;1.89e-05;0.00943566
161;calc inner;100;3.35004;2.56364;3.73655
161;calc wait;100;0.4859;0.0887789;1.58838
161;calc bound;100;0.0591549;0.0361665;0.129688
161;calc iter;100;3.89891;3.70002;4.40258
161;total;1;416.413;416.413;416.413
125;calc total;1;390.518;390.518;390.518
125;calc update async;100;0.000230662;2.742e-05;0.0189165
125;calc inner;100;3.70903;3.6411;3.78082
125;calc wait;100;0.106714;0.070164;0.163844
125;calc bound;100;0.0776821;0.0557106;0.100607
125;calc iter;100;3.90072;3.79152;3.97176
125;total;1;416.28;416.28;416.28
162;calc total;1;390.518;390.518;390.518
162;calc update async;100;8.94322e-05;2.195e-05;0.00433835
162;calc inner;100;3.41041;2.55857;3.74633
162;calc wait;100;0.415533;0.0562016;1.23193
162;calc bound;100;0.0698024;0.0388234;0.133779
162;calc iter;100;3.89949;3.6777;4.18237
162;total;1;415.935;415.935;415.935
126;calc total;1;390.518;390.518;390.518
126;calc update async;100;0.000220076;2.939e-05;0.0177452
126;calc inner;100;3.70706;3.64236;3.78081
126;calc wait;100;0.110364;0.0707438;0.208574
126;calc bound;100;0.0807875;0.0614;0.106628
126;calc iter;100;3.90085;3.8147;4.06629
126;total;1;415.838;415.838;415.838
163;calc total;1;390.518;390.518;390.518
163;calc update async;100;0.000127755;2.677e-05;0.00836196
163;calc inner;100;3.41035;2.56689;3.74703
163;calc wait;100;0.411842;0.0748672;1.24207
163;calc bound;100;0.0746421;0.0474106;0.123492
163;calc iter;100;3.89998;3.70768;4.14221
163;total;1;416.156;416.156;416.156
127;calc total;1;390.518;390.518;390.518
127;calc update async;100;0.000230111;2.724e-05;0.0190886
127;calc inner;100;3.70839;3.63018;3.78842
127;calc wait;100;0.110822;0.0845469;0.148611
127;calc bound;100;0.0783728;0.0500896;0.10058
127;calc iter;100;3.90117;3.82669;3.97241
127;total;1;415.982;415.982;415.982
164;calc total;1;390.518;390.518;390.518
164;calc update async;100;0.00013042;1.938e-05;0.00916442
164;calc inner;100;3.34923;1.5445;3.7188
164;calc wait;100;0.48047;0.0304288;2.66763
164;calc bound;100;0.0672318;0.0263994;0.108333
164;calc iter;100;3.89993;3.57522;4.23856
164;total;1;416.111;416.111;416.111
165;calc total;1;390.518;390.518;390.518
165;calc update async;100;0.000128828;1.861e-05;0.00916277
165;calc inner;100;3.22017;0.564106;3.70363
165;calc wait;100;0.610657;0.0993646;3.65947
165;calc bound;100;0.0675981;0.0222875;0.12888
165;calc iter;100;3.90022;3.53376;4.38213
165;total;1;416.198;416.198;416.198
166;calc total;1;390.518;390.518;390.518
166;calc update async;100;0.000133439;2.038e-05;0.00939413
166;calc inner;100;3.39559;2.17823;3.72313
166;calc wait;100;0.429138;0.0447384;1.81244
166;calc bound;100;0.0748951;0.0269831;0.111894
166;calc iter;100;3.90067;3.70808;4.11645
166;total;1;416.167;416.167;416.167
167;calc total;1;390.518;390.518;390.518
167;calc update async;100;0.000137149;2.119e-05;0.0093019
167;calc inner;100;3.37922;2.17923;3.71559
167;calc wait;100;0.438661;0.0560217;1.791
167;calc bound;100;0.0802014;0.0274204;0.126747
167;calc iter;100;3.90053;3.68606;4.12864
167;total;1;416.226;416.226;416.226
168;calc total;1;390.518;390.518;390.518
168;calc update async;100;0.000131404;2.161e-05;0.0094059
168;calc inner;100;3.57966;2.89316;3.74849
168;calc wait;100;0.24232;0.0783099;1.04497
168;calc bound;100;0.0704777;0.036996;0.112136
168;calc iter;100;3.90085;3.68913;4.0925
168;total;1;416.187;416.187;416.187
169;calc total;1;390.518;390.518;390.518
169;calc update async;100;0.000127731;2.262e-05;0.00901465
169;calc inner;100;3.507;2.24959;3.74795
169;calc wait;100;0.323155;0.0649273;1.87241
169;calc bound;100;0.0679158;0.0263157;0.0942784
169;calc iter;100;3.90108;3.48299;4.22629
169;total;1;416.21;416.21;416.21
170;calc total;1;390.518;390.518;390.518
170;calc update async;100;0.000106377;2.452e-05;0.006907
170;calc inner;100;3.58809;3.01051;3.75657
170;calc wait;100;0.229473;0.0650878;0.797957
170;calc bound;100;0.0742409;0.0222678;0.102378
170;calc iter;100;3.90132;3.66729;4.07606
170;total;1;416.232;416.232;416.232
171;calc total;1;390.518;390.518;390.518
171;calc update async;100;0.000127707;2.486e-05;0.00878336
171;calc inner;100;3.58069;2.98979;3.74511
171;calc wait;100;0.237607;0.0772985;0.822157
171;calc bound;100;0.0792409;0.0258222;0.0984878
171;calc iter;100;3.90111;3.69219;4.0608
171;total;1;416.249;416.249;416.249
172;calc total;1;390.518;390.518;390.518
172;calc update async;100;0.000123617;2.216e-05;0.00886201
172;calc inner;100;3.59083;2.71336;3.75255
172;calc wait;100;0.233001;0.0750563;1.54609
172;calc bound;100;0.0668566;0.0364893;0.0930285
172;calc iter;100;3.90061;3.56708;4.34404
172;total;1;416.1;416.1;416.1
173;calc total;1;390.518;390.518;390.518
173;calc update async;100;0.000133712;2.616e-05;0.00946687
173;calc inner;100;3.60332;3.07582;3.75338
173;calc wait;100;0.215319;0.0853091;0.770354
173;calc bound;100;0.077054;0.0533065;0.0981332
173;calc iter;100;3.90088;3.69178;4.08377
173;total;1;416.288;416.288;416.288
174;calc total;1;390.518;390.518;390.518
174;calc update async;100;0.000119488;2.253e-05;0.00827585
174;calc inner;100;3.60283;3.04514;3.76396
174;calc wait;100;0.215022;0.0783332;0.815549
174;calc bound;100;0.0785073;0.0377568;0.106582
174;calc iter;100;3.90097;3.71521;4.09372
174;total;1;416.391;416.391;416.391
175;calc total;1;390.518;390.518;390.518
175;calc update async;100;0.000129531;2.527e-05;0.00931582
175;calc inner;100;3.61117;3.06439;3.76383
175;calc wait;100;0.208994;0.0798299;0.769152
175;calc bound;100;0.07491;0.0451698;0.127999
175;calc iter;100;3.90106;3.73374;4.06338
175;total;1;416.333;416.333;416.333
176;calc total;1;390.518;390.518;390.518
176;calc update async;100;7.76665e-05;1.691e-05;0.0047843
176;calc inner;100;3.30992;1.68179;3.66488
176;calc wait;100;0.529135;0.101524;2.23232
176;calc bound;100;0.0540853;0.0222034;0.0945899
176;calc iter;100;3.89915;3.57086;4.16924
176;total;1;416.292;416.292;416.292
177;calc total;1;390.518;390.518;390.518
177;calc update async;100;0.000131999;1.25e-05;0.00949874
177;calc inner;100;3.37984;2.6588;3.70173
177;calc wait;100;0.447505;0.0993342;1.52271
177;calc bound;100;0.0662076;0.0268152;0.0948094
177;calc iter;100;3.89925;3.65003;4.23596
177;total;1;416.1;416.1;416.1
178;calc total;1;390.518;390.518;390.518
178;calc update async;100;7.70676e-05;1.409e-05;0.00377816
178;calc inner;100;3.39842;2.76042;3.70797
178;calc wait;100;0.428804;0.0874648;1.25173
178;calc bound;100;0.0665554;0.0300457;0.100526
178;calc iter;100;3.89977;3.68601;4.17785
178;total;1;415.802;415.802;415.802
179;calc total;1;390.518;390.518;390.518
179;calc update async;100;0.00013269;1.82e-05;0.0094788
179;calc inner;100;3.40158;2.8127;3.71146
179;calc wait;100;0.424393;0.0914844;1.19191
179;calc bound;100;0.0661139;0.0290224;0.0970779
179;calc iter;100;3.89993;3.67671;4.20823
179;total;1;415.983;415.983;415.983
180;calc total;1;390.518;390.518;390.518
180;calc update async;100;0.000118997;1.545e-05;0.00874398
180;calc inner;100;3.33083;2.52008;3.69227
180;calc wait;100;0.514227;0.0754287;1.37677
180;calc bound;100;0.051543;0.0227795;0.0909921
180;calc iter;100;3.89968;3.68736;4.11566
180;total;1;416.188;416.188;416.188
181;calc total;1;390.518;390.518;390.518
181;calc update async;100;0.000136397;1.659e-05;0.00944208
181;calc inner;100;3.31265;2.36111;3.68967
181;calc wait;100;0.526106;0.0588325;1.47464
181;calc bound;100;0.0590805;0.0222326;0.096003
181;calc iter;100;3.89991;3.72062;4.12064
181;total;1;415.993;415.993;415.993
182;calc total;1;390.518;390.518;390.518
182;calc update async;100;0.000130964;1.626e-05;0.00953187
182;calc inner;100;3.3773;3.0004;3.70763
182;calc wait;100;0.462168;0.0977348;1.01643
182;calc bound;100;0.0556401;0.0223542;0.0888032
182;calc iter;100;3.90018;3.67023;4.15544
182;total;1;416.291;416.291;416.291
183;calc total;1;390.518;390.518;390.518
183;calc update async;100;0.000135684;2.21e-05;0.00873344
183;calc inner;100;3.38739;2.98001;3.69927
183;calc wait;100;0.444277;0.0562279;1.00557
183;calc bound;100;0.0655647;0.0270133;0.0989673
183;calc iter;100;3.9;3.6964;4.12534
183;total;1;415.91;415.91;415.91
184;calc total;1;390.518;390.518;390.518
184;calc update async;100;0.00012345;1.951e-05;0.00885153
184;calc inner;100;3.5361;3.11103;3.74173
184;calc wait;100;0.291039;0.106474;0.691224
184;calc bound;100;0.0641311;0.0265581;0.0816934
184;calc iter;100;3.90091;3.72037;4.044
184;total;1;415.874;415.874;415.874
185;calc total;1;390.518;390.518;390.518
185;calc update async;100;0.000122463;1.883e-05;0.00882847
185;calc inner;100;3.52258;3.09174;3.73889
185;calc wait;100;0.305061;0.103955;0.708448
185;calc bound;100;0.0675745;0.0296902;0.0884182
185;calc iter;100;3.90081;3.70942;4.08379
185;total;1;416.156;416.156;416.156
186;calc total;1;390.518;390.518;390.518
186;calc update async;100;0.000130117;2.124e-05;0.00936806
186;calc inner;100;3.53932;3.12691;3.74304
186;calc wait;100;0.289262;0.081089;0.678309
186;calc bound;100;0.0665538;0.0260919;0.0890958
186;calc iter;100;3.90092;3.73388;4.0462
186;total;1;416.419;416.419;416.419
187;calc total;1;390.518;390.518;390.518
187;calc update async;100;0.000118739;2.527e-05;0.007658
187;calc inner;100;3.51027;3.08336;3.75431
187;calc wait;100;0.305923;0.0963239;0.712308
187;calc bound;100;0.0810974;0.0219468;0.0946225
187;calc iter;100;3.90164;3.71249;4.03966
187;total;1;416.613;416.613;416.613
188;calc total;1;390.518;390.518;390.518
188;calc update async;100;0.00011229;1.745e-05;0.00837781
188;calc inner;100;3.35105;2.00534;3.72645
188;calc wait;100;0.494362;0.083153;1.92687
188;calc bound;100;0.0500015;0.0239221;0.0793557
188;calc iter;100;3.90014;3.71323;4.13044
188;total;1;416.54;416.54;416.54
189;calc total;1;390.518;390.518;390.518
189;calc update async;100;0.000127634;1.82e-05;0.0094474
189;calc inner;100;3.38371;1.91208;3.73272
189;calc wait;100;0.454217;0.106895;2.11797
189;calc bound;100;0.0575569;0.0325589;0.0931327
189;calc iter;100;3.89988;3.68602;4.11434
189;total;1;416.532;416.532;416.532
190;calc total;1;390.518;390.518;390.518
190;calc update async;100;0.000125971;2.241e-05;0.00872047
190;calc inner;100;3.48719;2.9774;3.73308
190;calc wait;100;0.342672;0.0907586;0.763967
190;calc bound;100;0.0660841;0.0225149;0.0986378
190;calc iter;100;3.90025;3.6936;4.03084
190;total;1;416.513;416.513;416.513
191;calc total;1;390.518;390.518;390.518
191;calc update async;100;0.000136798;2.606e-05;0.00945277
191;calc inner;100;3.4846;2.99143;3.73689
191;calc wait;100;0.341112;0.0963579;0.765548
191;calc bound;100;0.0697219;0.030394;0.0946115
191;calc iter;100;3.90085;3.714;4.04675
191;total;1;416.414;416.414;416.414
192;calc total;1;390.518;390.518;390.518
192;calc update async;100;0.000117332;1.2959e-05;0.0087868
192;calc inner;100;2.93709;0.505104;3.73453
192;calc wait;100;0.906576;0.0628161;4.26642
192;calc bound;100;0.0501139;0.0221004;0.102148
192;calc iter;100;3.89899;3.05282;4.92837
192;total;1;416.618;416.618;416.618
193;calc total;1;390.518;390.518;390.518
193;calc update async;100;0.000130004;1.306e-05;0.00950093
193;calc inner;100;3.17302;1.67193;3.74518
193;calc wait;100;0.657079;0.0628307;2.40902
193;calc bound;100;0.061622;0.0225923;0.113256
193;calc iter;100;3.89605;3.57308;4.12157
193;total;1;416.097;416.097;416.097
194;calc total;1;390.518;390.518;390.518
194;calc update async;100;0.000138737;1.6489e-05;0.0095738
194;calc inner;100;3.26085;2.24359;3.72827
194;calc wait;100;0.563517;0.0742052;1.74077
194;calc bound;100;0.0718652;0.0236567;0.104302
194;calc iter;100;3.8989;3.54237;4.19002
194;total;1;416.552;416.552;416.552
195;calc total;1;390.518;390.518;390.518
195;calc update async;100;0.000132226;2.36e-05;0.00890087
195;calc inner;100;3.26669;2.24336;3.77156
195;calc wait;100;0.557107;0.0801416;1.73441
195;calc bound;100;0.070732;0.0297044;0.112989
195;calc iter;100;3.89773;3.60437;4.1511
195;total;1;416.257;416.257;416.257
196;calc total;1;390.518;390.518;390.518
196;calc update async;100;0.00012521;1.172e-05;0.00950427
196;calc inner;100;3.05966;0.853634;3.72098
196;calc wait;100;0.781287;0.054874;3.37057
196;calc bound;100;0.0554537;0.0241596;0.0986309
196;calc iter;100;3.89827;3.32875;4.49743
196;total;1;416.05;416.05;416.05
197;calc total;1;390.518;390.518;390.518
197;calc update async;100;0.000133957;1.543e-05;0.00944181
197;calc inner;100;3.28369;2.55112;3.73001
197;calc wait;100;0.547855;0.0773969;1.51639
197;calc bound;100;0.0674589;0.0249867;0.113251
197;calc iter;100;3.89968;3.55011;4.18973
197;total;1;415.934;415.934;415.934
198;calc total;1;390.518;390.518;390.518
198;calc update async;100;0.000108917;1.609e-05;0.00608418
198;calc inner;100;3.28139;2.55549;3.69271
198;calc wait;100;0.536576;0.0649145;1.47111
198;calc bound;100;0.0813768;0.0221125;0.10425
198;calc iter;100;3.89999;3.54978;4.16749
198;total;1;416.426;416.426;416.426
199;calc total;1;390.518;390.518;390.518
199;calc update async;100;0.000104712;2.286e-05;0.00612705
199;calc inner;100;3.30103;2.57799;3.70103
199;calc wait;100;0.526417;0.0493859;1.48891
199;calc bound;100;0.0716619;0.0251014;0.110348
199;calc iter;100;3.89968;3.51985;4.22927
199;total;1;415.955;415.955;415.955
200;calc total;1;390.518;390.518;390.518
200;calc update async;100;7.32014e-05;1.448e-05;0.00442223
200;calc inner;100;3.36568;1.05097;3.71979
200;calc wait;100;0.474326;0.042822;3.27052
200;calc bound;100;0.0550689;0.0264701;0.100819
200;calc iter;100;3.89966;3.44161;4.37455
200;total;1;416.046;416.046;416.046
201;calc total;1;390.518;390.518;390.518
201;calc update async;100;0.000124832;1.74e-05;0.00893793
201;calc inner;100;3.46995;2.82927;3.72408
201;calc wait;100;0.362019;0.0904734;0.965977
201;calc bound;100;0.0671965;0.0276942;0.0958605
201;calc iter;100;3.90124;3.66642;4.06564
201;total;1;416.079;416.079;416.079
202;calc total;1;390.518;390.518;390.518
202;calc update async;100;0.000128012;2.4499e-05;0.00900431
202;calc inner;100;3.45185;2.82284;3.72862
202;calc wait;100;0.36466;0.0670309;1.11807
202;calc bound;100;0.0833326;0.0279337;0.0975595
202;calc iter;100;3.90147;3.71128;4.04194
202;total;1;416.11;416.11;416.11
203;calc total;1;390.518;390.518;390.518
203;calc update async;100;0.000102786;1.686e-05;0.00668581
203;calc inner;100;3.47815;2.81908;3.73515
203;calc wait;100;0.352292;0.101878;1.13248
203;calc bound;100;0.0687883;0.0270235;0.0942596
203;calc iter;100;3.90121;3.72338;4.11238
203;total;1;416.257;416.257;416.257
204;calc total;1;390.518;390.518;390.518
204;calc update async;100;0.00012712;2.0609e-05;0.00895361
204;calc inner;100;3.46268;3.07841;3.72904
204;calc wait;100;0.35939;0.0989472;0.888894
204;calc bound;100;0.0781335;0.0224371;0.0969079
204;calc iter;100;3.90181;3.69714;4.07233
204;total;1;416.192;416.192;416.192
205;calc total;1;390.518;390.518;390.518
205;calc update async;100;0.00011928;1.823e-05;0.00877629
205;calc inner;100;3.48657;3.04911;3.72672
205;calc wait;100;0.355489;0.104589;0.889187
205;calc bound;100;0.057986;0.0267118;0.0912162
205;calc iter;100;3.90163;3.68828;4.08185
205;total;1;416.33;416.33;416.33
206;calc total;1;390.518;390.518;390.518
206;calc update async;100;0.000125166;1.8589e-05;0.00893194
206;calc inner;100;3.43488;2.13241;3.7374
206;calc wait;100;0.38817;0.0960487;2.14229
206;calc bound;100;0.0759972;0.0258435;0.0972716
206;calc iter;100;3.90167;3.51072;4.36803
206;total;1;416.519;416.519;416.519
207;calc total;1;390.518;390.518;390.518
207;calc update async;100;0.000130273;1.841e-05;0.00946109
207;calc inner;100;3.48774;2.5407;3.73687
207;calc wait;100;0.348603;0.0482254;1.54548
207;calc bound;100;0.0636217;0.0274341;0.0979526
207;calc iter;100;3.90141;3.70476;4.14577
207;total;1;416.648;416.648;416.648
208;calc total;1;390.518;390.518;390.518
208;calc update async;100;0.000139339;2.0849e-05;0.00941704
208;calc inner;100;3.31288;2.24011;3.73111
208;calc wait;100;0.506688;0.0687019;1.44407
208;calc bound;100;0.0771174;0.023815;0.12798
208;calc iter;100;3.89984;3.60487;4.28292
208;total;1;416.075;416.075;416.075
209;calc total;1;390.518;390.518;390.518
209;calc update async;100;0.000126947;1.6359e-05;0.00950358
209;calc inner;100;3.2844;0.856091;3.72057
209;calc wait;100;0.550961;0.049394;3.45346
209;calc bound;100;0.0586581;0.022153;0.122869
209;calc iter;100;3.89792;3.20512;4.35019
209;total;1;416.582;416.582;416.582
210;calc total;1;390.518;390.518;390.518
210;calc update async;100;0.000131901;1.593e-05;0.00947237
210;calc inner;100;3.26342;0.532614;3.74067
210;calc wait;100;0.556493;0.0490035;3.91255
210;calc bound;100;0.076694;0.0240169;0.130043
210;calc iter;100;3.89941;3.02746;4.5203
210;total;1;416.463;416.463;416.463
211;calc total;1;390.518;390.518;390.518
211;calc update async;100;0.000131401;1.592e-05;0.00961602
211;calc inner;100;3.33777;2.28084;3.72194
211;calc wait;100;0.490116;0.0923543;1.56339
211;calc bound;100;0.067882;0.0239257;0.134673
211;calc iter;100;3.89984;3.44236;4.46508
211;total;1;416.459;416.459;416.459
212;calc total;1;390.518;390.518;390.518
212;calc update async;100;0.000123404;1.714e-05;0.00938022
212;calc inner;100;3.09415;0.800863;3.73008
212;calc wait;100;0.749281;0.0514342;3.4612
212;calc bound;100;0.054493;0.0238255;0.0969803
212;calc iter;100;3.90014;3.55168;4.57463
212;total;1;416.024;416.024;416.024
213;calc total;1;390.518;390.518;390.518
213;calc update async;100;0.000130079;1.501e-05;0.00960218
213;calc inner;100;3.19726;1.57962;3.70597
213;calc wait;100;0.635492;0.0558554;2.57764
213;calc bound;100;0.0632132;0.0223531;0.131398
213;calc iter;100;3.89776;3.60198;4.3341
213;total;1;416.194;416.194;416.194
214;calc total;1;390.518;390.518;390.518
214;calc update async;100;0.000131996;1.632e-05;0.00938023
214;calc inner;100;3.26294;1.6723;3.73973
214;calc wait;100;0.568877;0.0641764;2.24326
214;calc bound;100;0.0671002;0.0237904;0.114505
214;calc iter;100;3.90015;3.58111;4.36474
214;total;1;416.531;416.531;416.531
215;calc total;1;390.518;390.518;390.518
215;calc update async;100;0.000111208;1.323e-05;0.00755305
215;calc inner;100;3.27006;1.69431;3.70545
215;calc wait;100;0.558086;0.0671776;2.32279
215;calc bound;100;0.0702924;0.0224471;0.13725
215;calc iter;100;3.89946;3.58026;4.43964
215;total;1;416.006;416.006;416.006
216;calc total;1;390.518;390.518;390.518
216;calc update async;100;7.44768e-05;2.01e-05;0.00423086
216;calc inner;100;3.43052;1.85166;3.7447
216;calc wait;100;0.404444;0.0805156;2.06494
216;calc bound;100;0.0630609;0.0238329;0.0991032
216;calc iter;100;3.90144;3.68025;4.14239
216;total;1;416.582;416.582;416.582
217;calc total;1;390.518;390.518;390.518
217;calc update async;100;8.59192e-05;2.252e-05;0.00502006
217;calc inner;100;3.51642;3.00148;3.73857
217;calc wait;100;0.315168;0.0663475;0.826942
217;calc bound;100;0.0683611;0.0243646;0.104878
217;calc iter;100;3.90103;3.69861;4.11278
217;total;1;416.495;416.495;416.495
218;calc total;1;390.518;390.518;390.518
218;calc update async;100;8.50512e-05;2.252e-05;0.00488542
218;calc inner;100;3.50683;2.99252;3.75326
218;calc wait;100;0.315369;0.061252;0.793455
218;calc bound;100;0.0769568;0.023212;0.0939235
218;calc iter;100;3.90148;3.70554;4.10409
218;total;1;416.255;416.255;416.255
219;calc total;1;390.518;390.518;390.518
219;calc update async;100;0.000126644;2.45e-05;0.0088346
219;calc inner;100;3.51806;3.02632;3.75078
219;calc wait;100;0.308417;0.0767321;0.78706
219;calc bound;100;0.0737407;0.0225307;0.0977614
219;calc iter;100;3.90117;3.71976;4.09797
219;total;1;416.495;416.495;416.495
220;calc total;1;390.518;390.518;390.518
220;calc update async;100;0.00012073;1.765e-05;0.00877812
220;calc inner;100;3.41119;1.59186;3.73867
220;calc wait;100;0.428947;0.0709021;2.71597
220;calc bound;100;0.0561269;0.0220751;0.0884805
220;calc iter;100;3.90078;3.66589;4.35284
220;total;1;416.035;416.035;416.035
221;calc total;1;390.518;390.518;390.518
221;calc update async;100;0.000129657;1.677e-05;0.00948492
221;calc inner;100;3.4427;2.38608;3.73244
221;calc wait;100;0.377968;0.0554741;1.56756
221;calc bound;100;0.0762247;0.0222393;0.0943605
221;calc iter;100;3.89817;3.73254;4.08418
221;total;1;416.284;416.284;416.284
222;calc total;1;390.518;390.518;390.518
222;calc update async;100;0.000131811;2.797e-05;0.00939672
222;calc inner;100;3.48635;3.01255;3.74684
222;calc wait;100;0.332229;0.0728697;1.02745
222;calc bound;100;0.0800331;0.0240548;0.09698
222;calc iter;100;3.90091;3.75033;4.13517
222;total;1;416.292;416.292;416.292
223;calc total;1;390.518;390.518;390.518
223;calc update async;100;0.000127301;2.139e-05;0.0088464
223;calc inner;100;3.4947;3.03409;3.74176
223;calc wait;100;0.325124;0.0772414;0.973732
223;calc bound;100;0.0805444;0.0237637;0.095223
223;calc iter;100;3.90059;3.75503;4.0964
223;total;1;416.394;416.394;416.394
224;calc total;1;390.518;390.518;390.518
224;calc update async;100;0.000120657;1.909e-05;0.00884525
224;calc inner;100;3.25596;1.9818;3.71168
224;calc wait;100;0.593162;0.0649856;2.12178
224;calc bound;100;0.0520056;0.0313763;0.127893
224;calc iter;100;3.90194;3.66533;4.35382
224;total;1;416.286;416.286;416.286
225;calc total;1;390.518;390.518;390.518
225;calc update async;100;0.000209087;1.932e-05;0.0172434
225;calc inner;100;3.42749;2.7843;3.72022
225;calc wait;100;0.414294;0.0714464;1.05769
225;calc bound;100;0.0583879;0.0256112;0.128866
225;calc iter;100;3.9014;3.7724;4.09739
225;total;1;415.889;415.889;415.889
226;calc total;1;390.518;390.518;390.518
226;calc update async;100;0.000250023;2.946e-05;0.020056
226;calc inner;100;3.45646;2.9353;3.69636
226;calc wait;100;0.361798;0.0883181;0.894537
226;calc bound;100;0.0833635;0.0288048;0.118847
226;calc iter;100;3.90203;3.75058;4.13334
226;total;1;416.395;416.395;416.395
227;calc total;1;390.518;390.518;390.518
227;calc update async;100;0.000214856;2.146e-05;0.0173797
227;calc inner;100;3.47909;2.95536;3.73412
227;calc wait;100;0.352316;0.0678247;0.882275
227;calc bound;100;0.0697501;0.034109;0.130786
227;calc iter;100;3.90167;3.80633;4.1469
227;total;1;415.866;415.866;415.866
228;calc total;1;390.518;390.518;390.518
228;calc update async;100;0.000199282;1.87e-05;0.0164456
228;calc inner;100;3.43897;2.26685;3.72062
228;calc wait;100;0.40201;0.0295408;1.82783
228;calc bound;100;0.0589363;0.0233827;0.108532
228;calc iter;100;3.90112;3.62952;4.17693
228;total;1;415.974;415.974;415.974
229;calc total;1;390.518;390.518;390.518
229;calc update async;100;0.000209166;1.859e-05;0.016388
229;calc inner;100;3.49776;2.92567;3.72444
229;calc wait;100;0.330814;0.0918526;1.10015
229;calc bound;100;0.0726282;0.0224672;0.11395
229;calc iter;100;3.902;3.76003;4.07133
229;total;1;415.845;415.845;415.845
230;calc total;1;390.518;390.518;390.518
230;calc update async;100;0.000246659;3.314e-05;0.0197699
230;calc inner;100;3.49064;3.0837;3.71374
230;calc wait;100;0.323337;0.0611577;0.854633
230;calc bound;100;0.0869875;0.0219795;0.117522
230;calc iter;100;3.90241;3.7631;4.01638
230;total;1;416.071;416.071;416.071
231;calc total;1;390.518;390.518;390.518
231;calc update async;100;0.000211618;2.103e-05;0.0163837
231;calc inner;100;3.516;3.07121;3.73335
231;calc wait;100;0.307915;0.0759821;0.855223
231;calc bound;100;0.0772003;0.026272;0.135629
231;calc iter;100;3.90206;3.74127;4.03635
231;total;1;415.82;415.82;415.82
232;calc total;1;390.518;390.518;390.518
232;calc update async;100;0.000131984;2.019e-05;0.00991757
232;calc inner;100;3.62292;3.30678;3.73996
232;calc wait;100;0.216221;0.0609689;0.65535
232;calc bound;100;0.0631958;0.0320231;0.108162
232;calc iter;100;3.90313;3.7412;4.05604
232;total;1;416.231;416.231;416.231
233;calc total;1;390.518;390.518;390.518
233;calc update async;100;0.000236;2.6589e-05;0.019658
233;calc inner;100;3.64307;3.48285;3.73694
233;calc wait;100;0.184742;0.0776309;0.39012
233;calc bound;100;0.0716455;0.0218847;0.095893
233;calc iter;100;3.90345;3.795;4.04454
233;total;1;416.035;416.035;416.035
234;calc total;1;390.518;390.518;390.518
234;calc update async;100;0.000219516;2.538e-05;0.0174497
234;calc inner;100;3.61657;3.43466;3.74524
234;calc wait;100;0.197372;0.0691803;0.396848
234;calc bound;100;0.0893029;0.0235481;0.0990551
234;calc iter;100;3.90419;3.77997;4.00166
234;total;1;416.253;416.253;416.253
235;calc total;1;390.518;390.518;390.518
235;calc update async;100;0.00021391;2.3679e-05;0.0172835
235;calc inner;100;3.64899;3.48791;3.74627
235;calc wait;100;0.179717;0.0508655;0.359603
235;calc bound;100;0.0729408;0.021994;0.0952942
235;calc iter;100;3.90377;3.80816;4.04165
235;total;1;415.78;415.78;415.78
236;calc total;1;390.518;390.518;390.518
236;calc update async;100;0.00021479;2.4159e-05;0.0172819
236;calc inner;100;3.62144;3.39772;3.73657
236;calc wait;100;0.197551;0.069076;0.459549
236;calc bound;100;0.0848476;0.0236139;0.0975648
236;calc iter;100;3.90418;3.7904;4.04993
236;total;1;416.425;416.425;416.425
237;calc total;1;390.518;390.518;390.518
237;calc update async;100;0.000235254;2.605e-05;0.0198289
237;calc inner;100;3.64991;3.45442;3.74442
237;calc wait;100;0.181009;0.0724248;0.416586
237;calc bound;100;0.0653098;0.0342342;0.0923928
237;calc iter;100;3.90309;3.80796;4.00143
237;total;1;415.833;415.833;415.833
238;calc total;1;390.518;390.518;390.518
238;calc update async;100;0.000237316;2.023e-05;0.0198919
238;calc inner;100;3.63258;3.37002;3.74888
238;calc wait;100;0.193288;0.0726156;0.686395
238;calc bound;100;0.0770263;0.0294057;0.0967594
238;calc iter;100;3.90318;3.76992;4.14489
238;total;1;416.424;416.424;416.424
239;calc total;1;390.518;390.518;390.518
239;calc update async;100;0.000210367;2.351e-05;0.0174507
239;calc inner;100;3.65886;3.45671;3.75528
239;calc wait;100;0.174877;0.06816;0.423979
239;calc bound;100;0.0648765;0.0300819;0.0856061
239;calc iter;100;3.90317;3.78849;3.9987
239;total;1;415.921;415.921;415.921
240;calc total;1;390.518;390.518;390.518
240;calc update async;100;0.000144797;2.542e-05;0.0102366
240;calc inner;100;3.31847;2.73703;3.6837
240;calc wait;100;0.507304;0.110795;1.06275
240;calc bound;100;0.0739021;0.026218;0.120504
240;calc iter;100;3.90311;3.72693;4.04225
240;total;1;416.276;416.276;416.276
241;calc total;1;390.518;390.518;390.518
241;calc update async;100;0.00020798;1.606e-05;0.0174106
241;calc inner;100;3.32594;2.75344;3.68848
241;calc wait;100;0.520054;0.0719724;1.01057
241;calc bound;100;0.0531148;0.0219529;0.0988987
241;calc iter;100;3.90245;3.7822;4.0738
241;total;1;415.861;415.861;415.861
242;calc total;1;390.518;390.518;390.518
242;calc update async;100;0.000196709;2.066e-05;0.0155603
242;calc inner;100;3.30686;2.76602;3.69807
242;calc wait;100;0.516602;0.0752443;1.14132
242;calc bound;100;0.0751577;0.0299298;0.116825
242;calc iter;100;3.90293;3.64978;4.19208
242;total;1;416.426;416.426;416.426
243;calc total;1;390.518;390.518;390.518
243;calc update async;100;0.000209102;2.085e-05;0.016971
243;calc inner;100;3.34028;2.733;3.69628
243;calc wait;100;0.49751;0.0887965;1.31949
243;calc bound;100;0.0604157;0.0298564;0.0973114
243;calc iter;100;3.90236;3.7699;4.17307
243;total;1;416.333;416.333;416.333
244;calc total;1;390.518;390.518;390.518
244;calc update async;100;0.000226252;1.903e-05;0.0198205
244;calc inner;100;2.44011;0.647717;3.68883
244;calc wait;100;1.41409;0.0869602;3.33029
244;calc bound;100;0.0482301;0.0219543;0.106195
244;calc iter;100;3.90289;3.70438;4.15971
244;total;1;416.576;416.576;416.576
245;calc total;1;390.518;390.518;390.518
245;calc update async;100;0.000203307;1.771e-05;0.0174419
245;calc inner;100;3.00447;2.03172;3.6889
245;calc wait;100;0.853506;0.0578734;1.99274
245;calc bound;100;0.043573;0.0224588;0.100417
245;calc iter;100;3.90192;3.78208;4.16993
245;total;1;416.175;416.175;416.175
246;calc total;1;390.518;390.518;390.518
246;calc update async;100;0.000240528;1.981e-05;0.0198957
246;calc inner;100;3.09307;2.14349;3.70864
246;calc wait;100;0.740288;0.0842352;1.72647
246;calc bound;100;0.0693514;0.0282573;0.108537
246;calc iter;100;3.90296;3.71293;4.05782
246;total;1;416.512;416.512;416.512
247;calc total;1;390.518;390.518;390.518
247;calc update async;100;0.000241826;2.2039e-05;0.0198676
247;calc inner;100;3.10282;2.1379;3.70734
247;calc wait;100;0.742993;0.0831803;1.73987
247;calc bound;100;0.0559216;0.0225892;0.106502
247;calc iter;100;3.90205;3.77587;4.0738
247;total;1;416.25;416.25;416.25
248;calc total;1;390.518;390.518;390.518
248;calc update async;100;0.000133843;2.2109e-05;0.0103464
248;calc inner;100;3.40805;3.00158;3.7496
248;calc wait;100;0.443846;0.0805511;0.888728
248;calc bound;100;0.051793;0.026809;0.0973649
248;calc iter;100;3.90398;3.81568;4.04888
248;total;1;416.425;416.425;416.425
249;calc total;1;390.518;390.518;390.518
249;calc update async;100;0.000210324;1.808e-05;0.0175137
249;calc inner;100;3.5102;3.21451;3.74502
249;calc wait;100;0.33086;0.0784936;0.689629
249;calc bound;100;0.0616399;0.0218696;0.0950099
249;calc iter;100;3.90356;3.69119;4.20432
249;total;1;415.934;415.934;415.934
250;calc total;1;390.518;390.518;390.518
250;calc update async;100;0.000198358;2.377e-05;0.0156029
250;calc inner;100;3.4852;3.2518;3.76323
250;calc wait;100;0.333678;0.0552286;0.524371
250;calc bound;100;0.0849365;0.0237063;0.0982115
250;calc iter;100;3.90408;3.79764;4.06808
250;total;1;416.401;416.401;416.401
251;calc total;1;390.518;390.518;390.518
251;calc update async;100;0.000213941;2.6239e-05;0.017488
251;calc inner;100;3.5183;3.29792;3.74112
251;calc wait;100;0.313546;0.100333;0.535028
251;calc bound;100;0.0719357;0.0262973;0.0970888
251;calc iter;100;3.90401;3.80738;4.0237
251;total;1;416.46;416.46;416.46
252;calc total;1;390.518;390.518;390.518
252;calc update async;100;0.000229869;2.159e-05;0.0196537
252;calc inner;100;3.49709;3.22826;3.73297
252;calc wait;100;0.352925;0.0773748;0.664074
252;calc bound;100;0.0521508;0.0231938;0.0878119
252;calc iter;100;3.9033;3.81454;4.052
252;total;1;416.474;416.474;416.474
253;calc total;1;390.518;390.518;390.518
253;calc update async;100;0.000233621;2.07e-05;0.0196244
253;calc inner;100;3.50698;3.3084;3.73138
253;calc wait;100;0.324519;0.0751497;0.510299
253;calc bound;100;0.0703766;0.0287283;0.0896562
253;calc iter;100;3.90243;3.76995;4.10508
253;total;1;416.423;416.423;416.423
254;calc total;1;390.518;390.518;390.518
254;calc update async;100;0.000221057;3.599e-05;0.0175517
254;calc inner;100;3.47271;3.21972;3.7446
254;calc wait;100;0.339718;0.129587;0.538033
254;calc bound;100;0.090606;0.0243335;0.0980574
254;calc iter;100;3.90326;3.80502;4.02754
254;total;1;416.231;416.231;416.231
255;calc total;1;390.518;390.518;390.518
255;calc update async;100;0.000238933;2.3549e-05;0.0198157
255;calc inner;100;3.5182;3.29227;3.7438
255;calc wait;100;0.307685;0.108287;0.495219
255;calc bound;100;0.0763272;0.0236271;0.0925958
255;calc iter;100;3.90254;3.77822;4.06725
255;total;1;416.539;416.539;416.539
MPI
Running Jacobi on 256 processors with (8, 8 4) elements.
Array Dimensions: 3800 3800 3800
Block Dimensions: 475 475 950
== Energy Conservation Check ==
initial Energy:              125.000
  final Energy:              125.000
    Difference:               -0.000
== Time Statistics ==
Completed 100 iterations.
# unit_id;function_name;num_calls;avg_runtime;min_runtime;max_runtime
0;calc total;1;390.485;390.485;390.485
0;calc update async;100;0.00024303;2.725e-05;0.0199885
0;calc inner;100;3.62543;3.28762;3.79195
0;calc wait;100;0.200001;0.0615098;0.592019
0;calc bound;100;0.0662925;0.0226972;0.11279
0;calc iter;100;3.90012;3.7258;4.08667
0;total;1;416.524;416.524;416.524
1;calc total;1;390.485;390.485;390.485
1;calc update async;100;0.000239613;2.399e-05;0.0200483
1;calc inner;100;3.62297;3.26077;3.77518
1;calc wait;100;0.204669;0.0782392;0.569158
1;calc bound;100;0.0676218;0.0237725;0.117648
1;calc iter;100;3.90041;3.71771;4.0341
1;total;1;416.519;416.519;416.519
2;calc total;1;390.485;390.485;390.485
2;calc update async;100;0.000246707;3.1739e-05;0.0200123
2;calc inner;100;3.59504;3.18454;3.74506
2;calc wait;100;0.214856;0.0775247;0.610879
2;calc bound;100;0.0859351;0.0221895;0.113048
2;calc iter;100;3.90119;3.6722;4.02907
2;total;1;416.528;416.528;416.528
3;calc total;1;390.485;390.485;390.485
3;calc update async;100;0.000247299;2.3199e-05;0.0203039
3;calc inner;100;3.63354;3.24018;3.75201
3;calc wait;100;0.19038;0.0642696;0.569897
3;calc bound;100;0.0690595;0.0233274;0.111827
3;calc iter;100;3.90045;3.67163;4.04738
3;total;1;416.505;416.505;416.505
4;calc total;1;390.485;390.485;390.485
4;calc update async;100;0.000243183;2.203e-05;0.0204007
4;calc inner;100;3.54538;2.96944;3.72892
4;calc wait;100;0.286038;0.077709;0.907569
4;calc bound;100;0.0622217;0.0382143;0.126591
4;calc iter;100;3.89692;3.79709;4.0097
4;total;1;416.508;416.508;416.508
5;calc total;1;390.485;390.485;390.485
5;calc update async;100;0.000210181;2.457e-05;0.0171632
5;calc inner;100;3.56241;3.14475;3.70961
5;calc wait;100;0.269012;0.0742031;0.707849
5;calc bound;100;0.0643534;0.0372471;0.121499
5;calc iter;100;3.89702;3.77176;4.08588
5;total;1;416.486;416.486;416.486
6;calc total;1;390.485;390.485;390.485
6;calc update async;100;0.000248339;2.485e-05;0.0199601
6;calc inner;100;3.58134;3.20221;3.72478
6;calc wait;100;0.23257;0.0778836;0.598894
6;calc bound;100;0.0818028;0.0417143;0.128077
6;calc iter;100;3.89758;3.79717;4.11122
6;total;1;416.513;416.513;416.513
7;calc total;1;390.485;390.485;390.485
7;calc update async;100;0.000247253;2.707e-05;0.0204773
7;calc inner;100;3.58924;3.20498;3.70855
7;calc wait;100;0.225358;0.0906331;0.587193
7;calc bound;100;0.0796859;0.0402712;0.128757
7;calc iter;100;3.89745;3.7824;4.00791
7;total;1;416.486;416.486;416.486
8;calc total;1;390.485;390.485;390.485
8;calc update async;100;0.000244279;2.4319e-05;0.0206241
8;calc inner;100;3.69422;3.62453;3.7378
8;calc wait;100;0.128545;0.0641573;0.253716
8;calc bound;100;0.0722013;0.036717;0.110961
8;calc iter;100;3.89791;3.81496;3.98071
8;total;1;416.428;416.428;416.428
9;calc total;1;390.485;390.485;390.485
9;calc update async;100;0.000246111;2.714e-05;0.0205464
9;calc inner;100;3.69241;3.63326;3.74092
9;calc wait;100;0.131323;0.0638011;0.230512
9;calc bound;100;0.0720254;0.0549951;0.100942
9;calc iter;100;3.89791;3.81301;4.01208
9;total;1;416.429;416.429;416.429
10;calc total;1;390.485;390.485;390.485
10;calc update async;100;0.000186046;2.8929e-05;0.0142157
10;calc inner;100;3.69175;3.63947;3.74441
10;calc wait;100;0.120687;0.0741483;0.288051
10;calc bound;100;0.0822955;0.0328668;0.109284
10;calc iter;100;3.89814;3.82286;4.04034
10;total;1;416.425;416.425;416.425
11;calc total;1;390.485;390.485;390.485
11;calc update async;100;0.000249163;2.574e-05;0.0204943
11;calc inner;100;3.70061;3.64267;3.7558
11;calc wait;100;0.114697;0.050606;0.203944
11;calc bound;100;0.0803288;0.0513506;0.108154
11;calc iter;100;3.89801;3.796;4.0625
11;total;1;416.43;416.43;416.43
12;calc total;1;390.485;390.485;390.485
12;calc update async;100;0.000227487;2.9979e-05;0.0184081
12;calc inner;100;3.69929;3.62918;3.80404
12;calc wait;100;0.117671;0.0631314;0.188623
12;calc bound;100;0.0747457;0.0428511;0.123452
12;calc iter;100;3.89809;3.83435;4.01531
12;total;1;415.895;415.895;415.895
13;calc total;1;390.485;390.485;390.485
13;calc update async;100;0.000246187;2.5659e-05;0.0205259
13;calc inner;100;3.70581;3.65058;3.76853
13;calc wait;100;0.104247;0.0633952;0.193569
13;calc bound;100;0.0734872;0.0404447;0.123625
13;calc iter;100;3.8981;3.8052;4.01577
13;total;1;416.055;416.055;416.055
14;calc total;1;390.485;390.485;390.485
14;calc update async;100;0.000255107;3.372e-05;0.0204999
14;calc inner;100;3.68472;3.6295;3.79618
14;calc wait;100;0.123116;0.0656507;0.197753
14;calc bound;100;0.0900275;0.0238894;0.108172
14;calc iter;100;3.89834;3.73992;4.02935
14;total;1;416.237;416.237;416.237
15;calc total;1;390.485;390.485;390.485
15;calc update async;100;0.000227155;2.8159e-05;0.0182876
15;calc inner;100;3.71014;3.66098;3.78906
15;calc wait;100;0.109554;0.0704087;0.160162
15;calc bound;100;0.0758594;0.0241389;0.110569
15;calc iter;100;3.89833;3.78974;3.98487
15;total;1;416.414;416.414;416.414
16;calc total;1;390.485;390.485;390.485
16;calc update async;100;0.000239129;2.0879e-05;0.0204017
16;calc inner;100;3.56066;3.18408;3.73871
16;calc wait;100;0.272357;0.0825732;0.652588
16;calc bound;100;0.0591698;0.0367603;0.111895
16;calc iter;100;3.8978;3.79538;4.04377
16;total;1;415.999;415.999;415.999
17;calc total;1;390.485;390.485;390.485
17;calc update async;100;0.000242769;2.4789e-05;0.0203549
17;calc inner;100;3.57784;3.22852;3.74227
17;calc wait;100;0.253263;0.0847158;0.605778
17;calc bound;100;0.0612647;0.0410813;0.116341
17;calc iter;100;3.89762;3.82872;4.01088
17;total;1;416.247;416.247;416.247
18;calc total;1;390.485;390.485;390.485
18;calc update async;100;0.000250826;2.931e-05;0.0205072
18;calc inner;100;3.55533;3.29803;3.74745
18;calc wait;100;0.252866;0.0873848;0.499726
18;calc bound;100;0.0848537;0.0394171;0.112327
18;calc iter;100;3.89802;3.81542;4.01179
18;total;1;416.117;416.117;416.117
19;calc total;1;390.485;390.485;390.485
19;calc update async;100;0.000243114;2.056e-05;0.0200879
19;calc inner;100;3.58806;3.29895;3.73541
19;calc wait;100;0.228462;0.0546577;0.485404
19;calc bound;100;0.0705916;0.0445266;0.10911
19;calc iter;100;3.89794;3.83701;4.0192
19;total;1;416.349;416.349;416.349
20;calc total;1;390.485;390.485;390.485
20;calc update async;100;0.000244701;2.405e-05;0.0205068
20;calc inner;100;3.51073;3.01016;3.72361
20;calc wait;100;0.315327;0.0845808;0.870409
20;calc bound;100;0.0737202;0.0377689;0.124751
20;calc iter;100;3.90133;3.6846;4.02248
20;total;1;415.965;415.965;415.965
21;calc total;1;390.485;390.485;390.485
21;calc update async;100;0.00023636;2.2259e-05;0.0197235
21;calc inner;100;3.51371;2.92344;3.72054
21;calc wait;100;0.324482;0.0795032;0.948038
21;calc bound;100;0.061866;0.0363932;0.1084
21;calc iter;100;3.90138;3.81373;4.05043
21;total;1;416.406;416.406;416.406
22;calc total;1;390.485;390.485;390.485
22;calc update async;100;0.00024734;2.678e-05;0.0205349
22;calc inner;100;3.5759;3.30222;3.7309
22;calc wait;100;0.252195;0.0614111;0.506868
22;calc bound;100;0.0714675;0.0488669;0.107809
22;calc iter;100;3.90083;3.6926;4.04621
22;total;1;416.173;416.173;416.173
23;calc total;1;390.485;390.485;390.485
23;calc update async;100;0.000249216;2.876e-05;0.0205132
23;calc inner;100;3.56162;3.30536;3.71741
23;calc wait;100;0.258386;0.101738;0.482999
23;calc bound;100;0.0788325;0.0468672;0.11798
23;calc iter;100;3.90115;3.72954;4.00734
23;total;1;415.985;415.985;415.985
24;calc total;1;390.485;390.485;390.485
24;calc update async;100;0.000248905;2.942e-05;0.0205144
24;calc inner;100;3.69927;3.54646;3.74931
24;calc wait;100;0.1147;0.0594573;0.250767
24;calc bound;100;0.0825138;0.0248188;0.0983843
24;calc iter;100;3.90202;3.70068;4.04247
24;total;1;416.032;416.032;416.032
25;calc total;1;390.485;390.485;390.485
25;calc update async;100;0.000150544;2.809e-05;0.0110991
25;calc inner;100;3.70816;3.56106;3.76516
25;calc wait;100;0.111631;0.0637447;0.203505
25;calc bound;100;0.0752596;0.0499393;0.0982379
25;calc iter;100;3.90175;3.71109;3.96752
25;total;1;415.882;415.882;415.882
26;calc total;1;390.485;390.485;390.485
26;calc update async;100;0.0001516;2.611e-05;0.0110989
26;calc inner;100;3.71226;3.57251;3.76763
26;calc wait;100;0.108059;0.052638;0.196122
26;calc bound;100;0.0782509;0.0428924;0.0993045
26;calc iter;100;3.9017;3.73591;3.98963
26;total;1;416.095;416.095;416.095
27;calc total;1;390.485;390.485;390.485
27;calc update async;100;0.000249635;2.62e-05;0.0206427
27;calc inner;100;3.70926;3.56423;3.77564
27;calc wait;100;0.105017;0.0446545;0.182788
27;calc bound;100;0.0813425;0.0499135;0.0975345
27;calc iter;100;3.90178;3.71612;4.04796
27;total;1;416.246;416.246;416.246
28;calc total;1;390.485;390.485;390.485
28;calc update async;100;0.000228225;2.618e-05;0.0192339
28;calc inner;100;3.70033;3.57051;3.75473
28;calc wait;100;0.123166;0.0810567;0.244595
28;calc bound;100;0.0752145;0.0306934;0.109583
28;calc iter;100;3.90195;3.78341;4.00051
28;total;1;416.238;416.238;416.238
29;calc total;1;390.485;390.485;390.485
29;calc update async;100;0.000245187;2.336e-05;0.0206075
29;calc inner;100;3.70855;3.56299;3.76844
29;calc wait;100;0.10065;0.0702107;0.192904
29;calc bound;100;0.0780584;0.0538825;0.109458
29;calc iter;100;3.90177;3.72952;4.03932
29;total;1;415.832;415.832;415.832
30;calc total;1;390.485;390.485;390.485
30;calc update async;100;0.00025532;3.623e-05;0.0206074
30;calc inner;100;3.68142;3.50496;3.7569
30;calc wait;100;0.126349;0.0890878;0.196795
30;calc bound;100;0.0939972;0.0253815;0.0989432
30;calc iter;100;3.90202;3.65781;4.05998
30;total;1;416.186;416.186;416.186
31;calc total;1;390.485;390.485;390.485
31;calc update async;100;0.000222735;2.568e-05;0.0183188
31;calc inner;100;3.71994;3.56191;3.77681
31;calc wait;100;0.0988139;0.070574;0.181616
31;calc bound;100;0.0737828;0.0501178;0.107701
31;calc iter;100;3.90177;3.72308;4.03288
31;total;1;415.788;415.788;415.788
32;calc total;1;390.485;390.485;390.485
32;calc update async;100;0.000129387;1.881e-05;0.00931175
32;calc inner;100;3.38121;1.94426;3.72518
32;calc wait;100;0.447341;0.0619883;1.87298
32;calc bound;100;0.0632893;0.0221875;0.131097
32;calc iter;100;3.89632;3.55549;4.26992
32;total;1;416.277;416.277;416.277
33;calc total;1;390.485;390.485;390.485
33;calc update async;100;0.000126872;1.847e-05;0.0094491
33;calc inner;100;3.3832;2.21516;3.72375
33;calc wait;100;0.446934;0.0727492;1.85978
33;calc bound;100;0.0602552;0.0221262;0.119857
33;calc iter;100;3.89705;3.58766;4.21599
33;total;1;415.836;415.836;415.836
34;calc total;1;390.485;390.485;390.485
34;calc update async;100;0.000140568;2.8169e-05;0.00932639
34;calc inner;100;3.42985;2.39603;3.7197
34;calc wait;100;0.385857;0.0740059;1.43332
34;calc bound;100;0.0786493;0.022742;0.11329
34;calc iter;100;3.89761;3.58395;4.164
34;total;1;416.08;416.08;416.08
35;calc total;1;390.485;390.485;390.485
35;calc update async;100;0.000115176;2.491e-05;0.00743623
35;calc inner;100;3.44331;2.44433;3.73963
35;calc wait;100;0.381389;0.0526257;1.41092
35;calc bound;100;0.0674312;0.0235316;0.133404
35;calc iter;100;3.89764;3.62216;4.05752
35;total;1;416.228;416.228;416.228
36;calc total;1;390.485;390.485;390.485
36;calc update async;100;0.000107234;1.7209e-05;0.00726824
36;calc inner;100;3.24358;0.5422;3.71981
36;calc wait;100;0.584916;0.0729561;3.56631
36;calc bound;100;0.0627542;0.0364129;0.141315
36;calc iter;100;3.89222;3.41083;4.36813
36;total;1;416.041;416.041;416.041
37;calc total;1;390.485;390.485;390.485
37;calc update async;100;0.00013523;2.0169e-05;0.0092689
37;calc inner;100;3.34027;1.58208;3.70703
37;calc wait;100;0.476494;0.0703434;2.10378
37;calc bound;100;0.0727766;0.0361652;0.136369
37;calc iter;100;3.89098;3.5036;4.25915
37;total;1;416.161;416.161;416.161
38;calc total;1;390.485;390.485;390.485
38;calc update async;100;0.000131841;2.316e-05;0.00851243
38;calc inner;100;3.38234;1.80784;3.71631
38;calc wait;100;0.431685;0.054819;1.8612
38;calc bound;100;0.0766585;0.0358198;0.143374
38;calc iter;100;3.89276;3.71171;4.07024
38;total;1;416.284;416.284;416.284
39;calc total;1;390.485;390.485;390.485
39;calc update async;100;0.00010455;2.244e-05;0.005791
39;calc inner;100;3.37681;1.80667;3.71969
39;calc wait;100;0.434184;0.066496;1.8526
39;calc bound;100;0.0802638;0.0370929;0.142804
39;calc iter;100;3.89257;3.70992;4.07507
39;total;1;416.427;416.427;416.427
40;calc total;1;390.485;390.485;390.485
40;calc update async;100;0.000120263;2.008e-05;0.00856656
40;calc inner;100;3.48625;2.42422;3.74941
40;calc wait;100;0.345878;0.0752251;1.71024
40;calc bound;100;0.060843;0.0234987;0.108037
40;calc iter;100;3.89807;3.68192;4.19653
40;total;1;416.278;416.278;416.278
41;calc total;1;390.485;390.485;390.485
41;calc update async;100;0.000130303;2.086e-05;0.00910437
41;calc inner;100;3.52745;2.70728;3.74141
41;calc wait;100;0.301421;0.0737122;1.37712
41;calc bound;100;0.0662719;0.0238613;0.0955889
41;calc iter;100;3.89825;3.59282;4.13626
41;total;1;416.253;416.253;416.253
42;calc total;1;390.485;390.485;390.485
42;calc update async;100;0.000100996;1.97e-05;0.00608686
42;calc inner;100;3.55745;3.12224;3.75824
42;calc wait;100;0.266064;0.0587872;0.863205
42;calc bound;100;0.072359;0.0268028;0.115328
42;calc iter;100;3.89876;3.72246;4.06956
42;total;1;415.883;415.883;415.883
43;calc total;1;390.485;390.485;390.485
43;calc update async;100;0.000127423;2.2e-05;0.00870192
43;calc inner;100;3.53111;2.72343;3.75807
43;calc wait;100;0.288464;0.0713837;1.14721
43;calc bound;100;0.0751619;0.0222272;0.11277
43;calc iter;100;3.89842;3.66367;4.03575
43;total;1;416.102;416.102;416.102
44;calc total;1;390.485;390.485;390.485
44;calc update async;100;0.000130837;2.316e-05;0.0092836
44;calc inner;100;3.58305;3.23449;3.74302
44;calc wait;100;0.246293;0.0630481;0.626585
44;calc bound;100;0.0665467;0.026611;0.0894049
44;calc iter;100;3.89886;3.65958;4.07173
44;total;1;416.083;416.083;416.083
45;calc total;1;390.485;390.485;390.485
45;calc update async;100;0.000126162;2.4679e-05;0.00854683
45;calc inner;100;3.57078;3.20993;3.7423
45;calc wait;100;0.245303;0.0816189;0.626922
45;calc bound;100;0.079013;0.0239195;0.105743
45;calc iter;100;3.89907;3.73378;4.07416
45;total;1;416.44;416.44;416.44
46;calc total;1;390.485;390.485;390.485
46;calc update async;100;0.000113786;2.576e-05;0.00759337
46;calc inner;100;3.56825;3.20292;3.75325
46;calc wait;100;0.244116;0.0916333;0.595078
46;calc bound;100;0.0837709;0.0268095;0.0970764
46;calc iter;100;3.89877;3.70402;4.04624
46;total;1;415.974;415.974;415.974
47;calc total;1;390.485;390.485;390.485
47;calc update async;100;0.000102781;2.2609e-05;0.00654477
47;calc inner;100;3.57872;3.13697;3.7522
47;calc wait;100;0.2451;0.0758539;0.765523
47;calc bound;100;0.0710251;0.0241538;0.0971422
47;calc iter;100;3.89907;3.69674;4.10966
47;total;1;416.446;416.446;416.446
48;calc total;1;390.485;390.485;390.485
48;calc update async;100;0.000120011;1.8269e-05;0.00852383
48;calc inner;100;3.41178;2.75242;3.70227
48;calc wait;100;0.415871;0.0613372;1.25012
48;calc bound;100;0.0593551;0.0370079;0.117854
48;calc iter;100;3.89296;3.57389;4.16118
48;total;1;416.09;416.09;416.09
49;calc total;1;390.485;390.485;390.485
49;calc update async;100;0.000127067;2.0369e-05;0.0088349
49;calc inner;100;3.42761;2.56921;3.70664
49;calc wait;100;0.389229;0.0832116;1.41744
49;calc bound;100;0.0713767;0.0407711;0.116441
49;calc iter;100;3.89312;3.73139;4.21038
49;total;1;416.32;416.32;416.32
50;calc total;1;390.485;390.485;390.485
50;calc update async;100;0.000128954;2.907e-05;0.00846225
50;calc inner;100;3.44686;2.95891;3.73261
50;calc wait;100;0.359988;0.0866781;0.847756
50;calc bound;100;0.0826351;0.0477141;0.124004
50;calc iter;100;3.89323;3.71353;4.15882
50;total;1;416.099;416.099;416.099
51;calc total;1;390.485;390.485;390.485
51;calc update async;100;0.000126984;2.018e-05;0.00884035
51;calc inner;100;3.42173;2.58732;3.69322
51;calc wait;100;0.396502;0.0632353;1.33496
51;calc bound;100;0.0694968;0.0372034;0.111332
51;calc iter;100;3.89324;3.5829;4.15907
51;total;1;416.127;416.127;416.127
52;calc total;1;390.485;390.485;390.485
52;calc update async;100;0.000116655;1.87e-05;0.00779111
52;calc inner;100;3.36172;1.64679;3.71279
52;calc wait;100;0.470982;0.0538196;2.50876
52;calc bound;100;0.0636624;0.0274205;0.107276
52;calc iter;100;3.89818;3.58986;4.1968
52;total;1;416.105;416.105;416.105
53;calc total;1;390.485;390.485;390.485
53;calc update async;100;0.000127579;1.694e-05;0.009486
53;calc inner;100;3.3171;2.34049;3.72047
53;calc wait;100;0.519453;0.0430297;1.65056
53;calc bound;100;0.0581899;0.0321067;0.113543
53;calc iter;100;3.89815;3.5476;4.07106
53;total;1;416.364;416.364;416.364
54;calc total;1;390.485;390.485;390.485
54;calc update async;100;0.000135007;2.1299e-05;0.00932596
54;calc inner;100;3.41303;2.66869;3.73289
54;calc wait;100;0.411014;0.0932849;1.13885
54;calc bound;100;0.073034;0.0349314;0.117379
54;calc iter;100;3.89821;3.50957;4.06971
54;total;1;415.859;415.859;415.859
55;calc total;1;390.485;390.485;390.485
55;calc update async;100;9.82533e-05;1.8809e-05;0.00598029
55;calc inner;100;3.41029;2.68656;3.7333
55;calc wait;100;0.413888;0.0838903;1.25259
55;calc bound;100;0.0716842;0.0268487;0.116355
55;calc iter;100;3.89822;3.55267;4.05443
55;total;1;416.427;416.427;416.427
56;calc total;1;390.485;390.485;390.485
56;calc update async;100;0.000121481;1.931e-05;0.00848179
56;calc inner;100;3.58142;2.74299;3.73698
56;calc wait;100;0.249221;0.0711714;1.31908
56;calc bound;100;0.0672406;0.0278748;0.097735
56;calc iter;100;3.90126;3.70142;4.13639
56;total;1;416.239;416.239;416.239
57;calc total;1;390.485;390.485;390.485
57;calc update async;100;0.000113018;1.9389e-05;0.00783925
57;calc inner;100;3.56596;2.75029;3.74122
57;calc wait;100;0.269118;0.0386035;1.18394
57;calc bound;100;0.0631655;0.0259275;0.0947624
57;calc iter;100;3.90135;3.67002;4.0966
57;total;1;416.216;416.216;416.216
58;calc total;1;390.485;390.485;390.485
58;calc update async;100;0.000127393;2.425e-05;0.00879719
58;calc inner;100;3.59703;3.27164;3.74933
58;calc wait;100;0.22614;0.0761611;0.60058
58;calc bound;100;0.0761136;0.0224447;0.094826
58;calc iter;100;3.90153;3.70223;4.13591
58;total;1;416.21;416.21;416.21
59;calc total;1;390.485;390.485;390.485
59;calc update async;100;0.000115472;2.314e-05;0.00783175
59;calc inner;100;3.59518;3.29892;3.75218
59;calc wait;100;0.229542;0.0777097;0.579781
59;calc bound;100;0.0739065;0.0254225;0.0981197
59;calc iter;100;3.90138;3.71447;4.05595
59;total;1;416.476;416.476;416.476
60;calc total;1;390.485;390.485;390.485
60;calc update async;100;0.000105609;1.859e-05;0.00724101
60;calc inner;100;3.57133;3.12942;3.74276
60;calc wait;100;0.260792;0.0731163;0.867653
60;calc bound;100;0.0628732;0.0292451;0.101098
60;calc iter;100;3.90088;3.72279;4.06049
60;total;1;415.959;415.959;415.959
61;calc total;1;390.485;390.485;390.485
61;calc update async;100;0.000107612;1.8849e-05;0.00737479
61;calc inner;100;3.58102;2.79965;3.74172
61;calc wait;100;0.250568;0.0828276;1.26553
61;calc bound;100;0.0662643;0.0221715;0.0978172
61;calc iter;100;3.90044;3.71841;4.10173
61;total;1;416.362;416.362;416.362
62;calc total;1;390.485;390.485;390.485
62;calc update async;100;0.000127009;2.614e-05;0.00848242
62;calc inner;100;3.57479;3.28468;3.75008
62;calc wait;100;0.238093;0.0827786;0.527871
62;calc bound;100;0.0857482;0.0229788;0.0964712
62;calc iter;100;3.90119;3.67173;4.0657
62;total;1;416.186;416.186;416.186
63;calc total;1;390.485;390.485;390.485
63;calc update async;100;0.00012062;2.5869e-05;0.00799393
63;calc inner;100;3.60583;3.34742;3.74872
63;calc wait;100;0.221807;0.0770454;0.507726
63;calc bound;100;0.0698567;0.026353;0.0982186
63;calc iter;100;3.90093;3.72225;4.05143
63;total;1;416.476;416.476;416.476
64;calc total;1;390.485;390.485;390.485
64;calc update async;100;9.59591e-05;1.823e-05;0.0058978
64;calc inner;100;3.32265;1.61738;3.70566
64;calc wait;100;0.513022;0.109935;2.62898
64;calc bound;100;0.0629555;0.0221443;0.114975
64;calc iter;100;3.90067;3.49219;4.31637
64;total;1;416.453;416.453;416.453
65;calc total;1;390.485;390.485;390.485
65;calc update async;100;0.00010738;1.483e-05;0.00781445
65;calc inner;100;3.3746;2.85845;3.70702
65;calc wait;100;0.470268;0.0538946;1.13849
65;calc bound;100;0.0519744;0.021981;0.107368
65;calc iter;100;3.90028;3.74622;4.07117
65;total;1;416.452;416.452;416.452
66;calc total;1;390.485;390.485;390.485
66;calc update async;100;0.000119001;2.577e-05;0.00745919
66;calc inner;100;3.43498;2.98413;3.69628
66;calc wait;100;0.382604;0.119906;0.874217
66;calc bound;100;0.0817306;0.0276477;0.11587
66;calc iter;100;3.90109;3.74665;4.03971
66;total;1;416.303;416.303;416.303
67;calc total;1;390.485;390.485;390.485
67;calc update async;100;0.000117693;1.779e-05;0.00782977
67;calc inner;100;3.44878;2.99606;3.71261
67;calc wait;100;0.384931;0.101787;0.862818
67;calc bound;100;0.0652234;0.0275065;0.105158
67;calc iter;100;3.90087;3.77298;4.02217
67;total;1;416.43;416.43;416.43
68;calc total;1;390.485;390.485;390.485
68;calc update async;100;0.000128345;1.429e-05;0.00951372
68;calc inner;100;3.19692;0.645967;3.69078
68;calc wait;100;0.641443;0.0350837;3.63618
68;calc bound;100;0.0579002;0.0224963;0.101669
68;calc iter;100;3.89818;3.61201;4.31454
68;total;1;416.407;416.407;416.407
69;calc total;1;390.485;390.485;390.485
69;calc update async;100;0.000124624;1.711e-05;0.00848974
69;calc inner;100;3.37243;2.17132;3.72167
69;calc wait;100;0.46022;0.0428059;1.79635
69;calc bound;100;0.06373;0.0284279;0.108822
69;calc iter;100;3.89827;3.66023;4.09455
69;total;1;415.943;415.943;415.943
70;calc total;1;390.485;390.485;390.485
70;calc update async;100;0.000129971;1.564e-05;0.00849167
70;calc inner;100;3.40734;2.48075;3.69707
70;calc wait;100;0.414381;0.10287;1.3999
70;calc bound;100;0.0767658;0.0239213;0.116324
70;calc iter;100;3.89883;3.71381;4.0262
70;total;1;415.946;415.946;415.946
71;calc total;1;390.485;390.485;390.485
71;calc update async;100;0.000128601;1.8209e-05;0.00888527
71;calc inner;100;3.39835;2.41751;3.71514
71;calc wait;100;0.424115;0.0915743;1.67364
71;calc bound;100;0.074617;0.0339972;0.120574
71;calc iter;100;3.89856;3.68811;4.17569
71;total;1;415.896;415.896;415.896
72;calc total;1;390.485;390.485;390.485
72;calc update async;100;0.000123658;1.819e-05;0.00934716
72;calc inner;100;3.5527;2.87841;3.71326
72;calc wait;100;0.291418;0.0898325;1.08756
72;calc bound;100;0.0551818;0.0244713;0.0925944
72;calc iter;100;3.90108;3.7803;4.04848
72;total;1;416.309;416.309;416.309
73;calc total;1;390.485;390.485;390.485
73;calc update async;100;3.89353e-05;2.0159e-05;0.000425335
73;calc inner;100;3.58241;3.34854;3.73064
73;calc wait;100;0.255692;0.108953;0.524626
73;calc bound;100;0.0618449;0.0265859;0.0959681
73;calc iter;100;3.90105;3.77326;4.05264
73;total;1;415.999;415.999;415.999
74;calc total;1;390.485;390.485;390.485
74;calc update async;100;0.000132327;2.2249e-05;0.00934588
74;calc inner;100;3.56373;3.31243;3.72728
74;calc wait;100;0.255955;0.084483;0.479877
74;calc bound;100;0.0806226;0.037508;0.0990119
74;calc iter;100;3.9018;3.7773;4.05378
74;total;1;416.228;416.228;416.228
75;calc total;1;390.485;390.485;390.485
75;calc update async;100;0.000123754;2.073e-05;0.00873146
75;calc inner;100;3.57431;3.35921;3.73708
75;calc wait;100;0.252236;0.0937609;0.567027
75;calc bound;100;0.0735631;0.037085;0.0984001
75;calc iter;100;3.90172;3.78311;4.05585
75;total;1;415.833;415.833;415.833
76;calc total;1;390.485;390.485;390.485
76;calc update async;100;0.000126161;2.191e-05;0.0093208
76;calc inner;100;3.60775;3.36917;3.74137
76;calc wait;100;0.231239;0.0815312;0.473346
76;calc bound;100;0.0604993;0.0378585;0.0790259
76;calc iter;100;3.90184;3.80613;4.04668
76;total;1;416.375;416.375;416.375
77;calc total;1;390.485;390.485;390.485
77;calc update async;100;0.000122696;2.041e-05;0.00850941
77;calc inner;100;3.57341;3.35335;3.73808
77;calc wait;100;0.24939;0.0969021;0.516925
77;calc bound;100;0.0757579;0.0369141;0.0969111
77;calc iter;100;3.90185;3.80685;3.99762
77;total;1;415.935;415.935;415.935
78;calc total;1;390.485;390.485;390.485
78;calc update async;100;0.000134279;3.225e-05;0.0093923
78;calc inner;100;3.59456;3.29197;3.73839
78;calc wait;100;0.226662;0.0905955;0.48338
78;calc bound;100;0.0782439;0.0417007;0.0974735
78;calc iter;100;3.90168;3.8237;4.02385
78;total;1;416.458;416.458;416.458
79;calc total;1;390.485;390.485;390.485
79;calc update async;100;0.000121495;2.142e-05;0.00848441
79;calc inner;100;3.60393;3.32911;3.7508
79;calc wait;100;0.227467;0.0890339;0.471488
79;calc bound;100;0.066057;0.0253626;0.0956725
79;calc iter;100;3.90214;3.81129;4.03341
79;total;1;415.902;415.902;415.902
80;calc total;1;390.485;390.485;390.485
80;calc update async;100;0.000126492;1.3809e-05;0.00946458
80;calc inner;100;3.37324;2.57683;3.70737
80;calc wait;100;0.467388;0.0756842;1.33355
80;calc bound;100;0.0549469;0.0229367;0.119743
80;calc iter;100;3.89898;3.61692;4.10556
80;total;1;416.33;416.33;416.33
81;calc total;1;390.485;390.485;390.485
81;calc update async;100;0.000104995;1.548e-05;0.00669959
81;calc inner;100;3.41169;2.76476;3.72481
81;calc wait;100;0.417152;0.0781317;1.15177
81;calc bound;100;0.0682747;0.0247085;0.118608
81;calc iter;100;3.89907;3.75531;4.08359
81;total;1;416.126;416.126;416.126
82;calc total;1;390.485;390.485;390.485
82;calc update async;100;0.000109444;2.7399e-05;0.00669868
82;calc inner;100;3.43491;3.05595;3.70965
82;calc wait;100;0.385871;0.095315;0.728869
82;calc bound;100;0.0764412;0.0368653;0.129994
82;calc iter;100;3.89898;3.71324;4.04265
82;total;1;416.209;416.209;416.209
83;calc total;1;390.485;390.485;390.485
83;calc update async;100;0.000128183;1.817e-05;0.00920857
83;calc inner;100;3.42149;2.89182;3.70158
83;calc wait;100;0.41275;0.044187;1.13358
83;calc bound;100;0.0621979;0.0277473;0.114873
83;calc iter;100;3.89913;3.72807;4.10323
83;total;1;416.128;416.128;416.128
84;calc total;1;390.485;390.485;390.485
84;calc update async;100;3.76795e-05;1.613e-05;0.000419165
84;calc inner;100;3.25865;1.82417;3.71963
84;calc wait;100;0.581264;0.0606921;2.24892
84;calc bound;100;0.0591326;0.0223186;0.132943
84;calc iter;100;3.90032;3.64209;4.17479
84;total;1;415.735;415.735;415.735
85;calc total;1;390.485;390.485;390.485
85;calc update async;100;0.000126663;1.6489e-05;0.00936512
85;calc inner;100;3.23651;1.6702;3.72807
85;calc wait;100;0.607932;0.0593942;2.272
85;calc bound;100;0.0549982;0.0228499;0.12552
85;calc iter;100;3.90146;3.71716;4.17674
85;total;1;415.846;415.846;415.846
86;calc total;1;390.485;390.485;390.485
86;calc update async;100;0.000136609;2.088e-05;0.00917086
86;calc inner;100;3.37424;2.75459;3.7212
86;calc wait;100;0.453468;0.0580401;1.12754
86;calc bound;100;0.0735241;0.0271239;0.134351
86;calc iter;100;3.90156;3.70513;4.03969
86;total;1;415.744;415.744;415.744
87;calc total;1;390.485;390.485;390.485
87;calc update async;100;0.000135517;1.766e-05;0.00960962
87;calc inner;100;3.36831;2.75735;3.7204
87;calc wait;100;0.464434;0.0674947;1.12634
87;calc bound;100;0.0676186;0.0277374;0.126445
87;calc iter;100;3.9015;3.7326;4.0545
87;total;1;415.844;415.844;415.844
88;calc total;1;390.485;390.485;390.485
88;calc update async;100;0.000107918;2.0389e-05;0.00746618
88;calc inner;100;3.5602;3.19183;3.74299
88;calc wait;100;0.279945;0.0969847;0.816954
88;calc bound;100;0.0610017;0.0307899;0.0951273
88;calc iter;100;3.9038;3.78425;4.07972
88;total;1;415.75;415.75;415.75
89;calc total;1;390.485;390.485;390.485
89;calc update async;100;0.000103863;1.755e-05;0.00732477
89;calc inner;100;3.56322;3.10489;3.73424
89;calc wait;100;0.279129;0.0685781;0.804192
89;calc bound;100;0.06001;0.0291399;0.0947627
89;calc iter;100;3.9039;3.69655;4.02397
89;total;1;415.987;415.987;415.987
90;calc total;1;390.485;390.485;390.485
90;calc update async;100;0.000132208;2.8749e-05;0.00933901
90;calc inner;100;3.55322;3.35146;3.7526
90;calc wait;100;0.267194;0.0938426;0.417052
90;calc bound;100;0.0819032;0.022043;0.0980726
90;calc iter;100;3.90427;3.6747;4.038
90;total;1;415.75;415.75;415.75
91;calc total;1;390.485;390.485;390.485
91;calc update async;100;0.000128704;2.439e-05;0.00917213
91;calc inner;100;3.58228;3.37406;3.73957
91;calc wait;100;0.251053;0.0957336;0.426082
91;calc bound;100;0.0687863;0.0250368;0.095606
91;calc iter;100;3.90407;3.68611;4.0182
91;total;1;415.957;415.957;415.957
92;calc total;1;390.485;390.485;390.485
92;calc update async;100;0.000124329;1.6339e-05;0.00915212
92;calc inner;100;3.5417;3.09261;3.72889
92;calc wait;100;0.294788;0.094371;0.88471
92;calc bound;100;0.0639746;0.0218237;0.0958158
92;calc iter;100;3.90289;3.72216;4.06243
92;total;1;415.683;415.683;415.683
93;calc total;1;390.485;390.485;390.485
93;calc update async;100;0.000112627;2.126e-05;0.00800595
93;calc inner;100;3.57118;3.15617;3.7387
93;calc wait;100;0.272644;0.0872625;0.794743
93;calc bound;100;0.0584481;0.0237772;0.0897391
93;calc iter;100;3.90345;3.79327;3.99798
93;total;1;415.953;415.953;415.953
94;calc total;1;390.485;390.485;390.485
94;calc update async;100;0.000126692;3.181e-05;0.00868405
94;calc inner;100;3.54402;3.38189;3.74064
94;calc wait;100;0.272422;0.112978;0.426026
94;calc bound;100;0.0855121;0.0263526;0.0989817
94;calc iter;100;3.9039;3.70667;4.0347
94;total;1;415.684;415.684;415.684
95;calc total;1;390.485;390.485;390.485
95;calc update async;100;0.000121825;2.11e-05;0.00854438
95;calc inner;100;3.58833;3.38987;3.74962
95;calc wait;100;0.246063;0.0860961;0.532834
95;calc bound;100;0.0655276;0.0239994;0.0843518
95;calc iter;100;3.90346;3.73723;3.96873
95;total;1;416.082;416.082;416.082
96;calc total;1;390.485;390.485;390.485
96;calc update async;100;0.000226074;2.334e-05;0.0185954
96;calc inner;100;3.59864;3.26786;3.7199
96;calc wait;100;0.228013;0.0824562;0.666616
96;calc bound;100;0.0689633;0.02407;0.147857
96;calc iter;100;3.90283;3.71674;4.06756
96;total;1;415.736;415.736;415.736
97;calc total;1;390.485;390.485;390.485
97;calc update async;100;0.00019957;2.065e-05;0.0164176
97;calc inner;100;3.62238;3.4188;3.73237
97;calc wait;100;0.218916;0.0633048;0.408745
97;calc bound;100;0.0563531;0.0232314;0.115304
97;calc iter;100;3.90332;3.77705;4.00515
97;total;1;416.036;416.036;416.036
98;calc total;1;390.485;390.485;390.485
98;calc update async;100;0.000247491;2.61e-05;0.0204784
98;calc inner;100;3.61232;3.37882;3.72168
98;calc wait;100;0.196242;0.0724477;0.422517
98;calc bound;100;0.0898985;0.0226174;0.151672
98;calc iter;100;3.90361;3.69388;4.00881
98;total;1;416.072;416.072;416.072
99;calc total;1;390.485;390.485;390.485
99;calc update async;100;0.000209645;2.4529e-05;0.0165448
99;calc inner;100;3.64489;3.41021;3.74462
99;calc wait;100;0.180671;0.0837965;0.400428
99;calc bound;100;0.0656964;0.0240172;0.149721
99;calc iter;100;3.90343;3.72914;4.01171
99;total;1;415.95;415.95;415.95
100;calc total;1;390.485;390.485;390.485
100;calc update async;100;0.000225017;2.246e-05;0.0187161
100;calc inner;100;3.59231;3.14232;3.71454
100;calc wait;100;0.242438;0.0621965;0.789403
100;calc bound;100;0.0649029;0.0377325;0.149139
100;calc iter;100;3.90129;3.78289;4.03078
100;total;1;415.931;415.931;415.931
101;calc total;1;390.485;390.485;390.485
101;calc update async;100;0.000235525;2.38e-05;0.0194509
101;calc inner;100;3.62975;3.37949;3.71171
101;calc wait;100;0.199945;0.092312;0.460259
101;calc bound;100;0.0699973;0.0404972;0.148218
101;calc iter;100;3.90118;3.79673;4.03875
101;total;1;416.084;416.084;416.084
102;calc total;1;390.485;390.485;390.485
102;calc update async;100;0.000239328;2.622e-05;0.0194406
102;calc inner;100;3.61664;3.41482;3.72069
102;calc wait;100;0.19609;0.0818474;0.409728
102;calc bound;100;0.0869085;0.0487242;0.147121
102;calc iter;100;3.90208;3.76853;3.98862
102;total;1;416.197;416.197;416.197
103;calc total;1;390.485;390.485;390.485
103;calc update async;100;0.000226663;2.27e-05;0.0182798
103;calc inner;100;3.62121;3.42719;3.72382
103;calc wait;100;0.196548;0.0414194;0.428061
103;calc bound;100;0.0816408;0.0380727;0.127115
103;calc iter;100;3.90177;3.78777;4.05063
103;total;1;416.025;416.025;416.025
104;calc total;1;390.485;390.485;390.485
104;calc update async;100;0.000224752;2.593e-05;0.0186663
104;calc inner;100;3.70307;3.63563;3.76147
104;calc wait;100;0.11669;0.0632307;0.229104
104;calc bound;100;0.0759901;0.0606352;0.113862
104;calc iter;100;3.90231;3.82308;4.04837
104;total;1;415.843;415.843;415.843
105;calc total;1;390.485;390.485;390.485
105;calc update async;100;0.000226027;2.4449e-05;0.0190981
105;calc inner;100;3.70621;3.65034;3.75695
105;calc wait;100;0.11295;0.0538793;0.202868
105;calc bound;100;0.0751672;0.0604019;0.114593
105;calc iter;100;3.90228;3.80601;4.0414
105;total;1;416.141;416.141;416.141
106;calc total;1;390.485;390.485;390.485
106;calc update async;100;0.000212016;2.98e-05;0.0167014
106;calc inner;100;3.70007;3.64522;3.76826
106;calc wait;100;0.112761;0.042857;0.198941
106;calc bound;100;0.0844451;0.0325935;0.101156
106;calc iter;100;3.90261;3.8034;4.04998
106;total;1;415.912;415.912;415.912
107;calc total;1;390.485;390.485;390.485
107;calc update async;100;0.000206695;2.6519e-05;0.0166626
107;calc inner;100;3.70367;3.63632;3.74597
107;calc wait;100;0.115277;0.0464764;0.189644
107;calc bound;100;0.0792289;0.0394264;0.10357
107;calc iter;100;3.90253;3.82159;3.99592
107;total;1;415.828;415.828;415.828
108;calc total;1;390.485;390.485;390.485
108;calc update async;100;0.000221832;2.801e-05;0.0182595
108;calc inner;100;3.71279;3.65141;3.76701
108;calc wait;100;0.102255;0.0711501;0.173668
108;calc bound;100;0.0763755;0.0445462;0.110169
108;calc iter;100;3.90257;3.82721;3.98334
108;total;1;416.242;416.242;416.242
109;calc total;1;390.485;390.485;390.485
109;calc update async;100;0.000219973;2.26e-05;0.0177698
109;calc inner;100;3.69478;3.63874;3.7659
109;calc wait;100;0.120951;0.0750597;0.191985
109;calc bound;100;0.0851357;0.033159;0.0992904
109;calc iter;100;3.90261;3.83207;4.029
109;total;1;416.334;416.334;416.334
110;calc total;1;390.485;390.485;390.485
110;calc update async;100;0.000225581;2.791e-05;0.0183948
110;calc inner;100;3.71281;3.6332;3.75934
110;calc wait;100;0.105993;0.0431104;0.160188
110;calc bound;100;0.0804828;0.0436314;0.111233
110;calc iter;100;3.9026;3.81057;3.9887
110;total;1;415.79;415.79;415.79
111;calc total;1;390.485;390.485;390.485
111;calc update async;100;0.000211484;2.6319e-05;0.0173333
111;calc inner;100;3.70979;3.60027;3.7723
111;calc wait;100;0.111145;0.0755994;0.197605
111;calc bound;100;0.0795229;0.023226;0.111983
111;calc iter;100;3.90284;3.78768;4.04287
111;total;1;416.272;416.272;416.272
112;calc total;1;390.485;390.485;390.485
112;calc update async;100;0.000202702;2.4499e-05;0.016184
112;calc inner;100;3.61878;3.30168;3.73799
112;calc wait;100;0.212073;0.0724312;0.594887
112;calc bound;100;0.0629186;0.0366986;0.1402
112;calc iter;100;3.90189;3.82553;4.03329
112;total;1;415.998;415.998;415.998
113;calc total;1;390.485;390.485;390.485
113;calc update async;100;0.000203648;2.503e-05;0.0161845
113;calc inner;100;3.60759;3.33851;3.7222
113;calc wait;100;0.209516;0.0792187;0.486406
113;calc bound;100;0.0767339;0.0421664;0.140892
113;calc iter;100;3.90185;3.83507;4.02705
113;total;1;416.205;416.205;416.205
114;calc total;1;390.485;390.485;390.485
114;calc update async;100;0.000248389;2.534e-05;0.0205753
114;calc inner;100;3.62665;3.34808;3.73237
114;calc wait;100;0.192769;0.0548527;0.491176
114;calc bound;100;0.0751506;0.042043;0.119136
114;calc iter;100;3.90182;3.80583;4.0513
114;total;1;416.057;416.057;416.057
115;calc total;1;390.485;390.485;390.485
115;calc update async;100;0.000245233;2.397e-05;0.020642
115;calc inner;100;3.62812;3.35443;3.73749
115;calc wait;100;0.193032;0.0611585;0.438882
115;calc bound;100;0.0702952;0.040059;0.14192
115;calc iter;100;3.90214;3.80028;4.01325
115;total;1;415.941;415.941;415.941
116;calc total;1;390.485;390.485;390.485
116;calc update async;100;0.000173476;2.288e-05;0.0135702
116;calc inner;100;3.59036;3.21223;3.73106
116;calc wait;100;0.242495;0.0485772;0.687621
116;calc bound;100;0.0667438;0.0381513;0.13558
116;calc iter;100;3.90405;3.77294;4.05995
116;total;1;415.909;415.909;415.909
117;calc total;1;390.485;390.485;390.485
117;calc update async;100;0.000241098;2.216e-05;0.0206218
117;calc inner;100;3.58554;3.36935;3.7309
117;calc wait;100;0.254933;0.0413813;0.518621
117;calc bound;100;0.0620102;0.0361145;0.112112
117;calc iter;100;3.90405;3.71586;4.03501
117;total;1;416.296;416.296;416.296
118;calc total;1;390.485;390.485;390.485
118;calc update async;100;0.000250158;2.9869e-05;0.0206226
118;calc inner;100;3.59958;3.29461;3.72179
118;calc wait;100;0.220503;0.0767893;0.454474
118;calc bound;100;0.0823137;0.0376146;0.136266
118;calc iter;100;3.90463;3.71136;4.04251
118;total;1;415.753;415.753;415.753
119;calc total;1;390.485;390.485;390.485
119;calc update async;100;0.00020083;2.342e-05;0.0160753
119;calc inner;100;3.61776;3.35988;3.73011
119;calc wait;100;0.212858;0.0638304;0.439098
119;calc bound;100;0.0713105;0.0414358;0.138941
119;calc iter;100;3.90412;3.69418;4.01738
119;total;1;415.938;415.938;415.938
120;calc total;1;390.485;390.485;390.485
120;calc update async;100;0.00020595;2.663e-05;0.0166309
120;calc inner;100;3.70635;3.59046;3.75728
120;calc wait;100;0.120485;0.0581161;0.223191
120;calc bound;100;0.0759872;0.0386886;0.108875
120;calc iter;100;3.9048;3.73175;4.00213
120;total;1;415.993;415.993;415.993
121;calc total;1;390.485;390.485;390.485
121;calc update async;100;0.000183717;2.519e-05;0.0144727
121;calc inner;100;3.71045;3.58222;3.7573
121;calc wait;100;0.111059;0.0516878;0.207738
121;calc bound;100;0.0745913;0.0449119;0.103542
121;calc iter;100;3.90479;3.71353;3.97242
121;total;1;416.193;416.193;416.193
122;calc total;1;390.485;390.485;390.485
122;calc update async;100;0.000192583;2.58e-05;0.0149038
122;calc inner;100;3.69719;3.55457;3.74892
122;calc wait;100;0.12068;0.0375408;0.180419
122;calc bound;100;0.0859122;0.0441577;0.107164
122;calc iter;100;3.90479;3.63631;4.02044
122;total;1;415.782;415.782;415.782
123;calc total;1;390.485;390.485;390.485
123;calc update async;100;0.00024413;2.814e-05;0.020526
123;calc inner;100;3.72094;3.57789;3.76912
123;calc wait;100;0.103793;0.05548;0.182313
123;calc bound;100;0.0752302;0.0281138;0.107987
123;calc iter;100;3.90485;3.70268;4.03063
123;total;1;416.193;416.193;416.193
124;calc total;1;390.485;390.485;390.485
124;calc update async;100;0.000223872;2.55e-05;0.01828
124;calc inner;100;3.69691;3.56803;3.76066
124;calc wait;100;0.126735;0.0636394;0.278574
124;calc bound;100;0.0789857;0.0582866;0.0985162
124;calc iter;100;3.90442;3.80655;4.0445
124;total;1;415.798;415.798;415.798
125;calc total;1;390.485;390.485;390.485
125;calc update async;100;0.000223036;2.775e-05;0.0183324
125;calc inner;100;3.70981;3.6106;3.7549
125;calc wait;100;0.104903;0.0603325;0.175195
125;calc bound;100;0.0734514;0.0576885;0.116196
125;calc iter;100;3.90434;3.74576;3.99858
125;total;1;416.228;416.228;416.228
126;calc total;1;390.485;390.485;390.485
126;calc update async;100;0.000249646;3.046e-05;0.0205299
126;calc inner;100;3.68792;3.55356;3.74906
126;calc wait;100;0.127185;0.0880152;0.190623
126;calc bound;100;0.0888561;0.0430419;0.105354
126;calc iter;100;3.90474;3.69909;4.05333
126;total;1;415.748;415.748;415.748
127;calc total;1;390.485;390.485;390.485
127;calc update async;100;0.000246354;2.829e-05;0.0205925
127;calc inner;100;3.71971;3.60515;3.76794
127;calc wait;100;0.105586;0.0653309;0.188007
127;calc bound;100;0.0725999;0.0475839;0.100305
127;calc iter;100;3.90457;3.74987;4.05196
127;total;1;415.879;415.879;415.879
128;calc total;1;390.485;390.485;390.485
128;calc update async;100;0.000236124;2.515e-05;0.0190462
128;calc inner;100;3.45216;1.92672;3.7597
128;calc wait;100;0.381445;0.0626541;2.23616
128;calc bound;100;0.0637247;0.0230889;0.123967
128;calc iter;100;3.90038;3.53529;4.27832
128;total;1;416.459;416.459;416.459
129;calc total;1;390.485;390.485;390.485
129;calc update async;100;0.000228298;2.18e-05;0.0190448
129;calc inner;100;3.46289;2.89703;3.72737
129;calc wait;100;0.380391;0.0901719;1.0852
129;calc bound;100;0.0531132;0.0235641;0.123963
129;calc iter;100;3.90019;3.70782;4.06045
129;total;1;416.457;416.457;416.457
130;calc total;1;390.485;390.485;390.485
130;calc update async;100;0.000240888;2.701e-05;0.0194365
130;calc inner;100;3.5016;3.02985;3.71786
130;calc wait;100;0.313642;0.0789544;0.834285
130;calc bound;100;0.0826325;0.0267071;0.127239
130;calc iter;100;3.90101;3.78123;4.07742
130;total;1;416.457;416.457;416.457
131;calc total;1;390.485;390.485;390.485
131;calc update async;100;0.000272497;2.021e-05;0.0224688
131;calc inner;100;3.52898;3.04589;3.74933
131;calc wait;100;0.294998;0.0501636;0.816736
131;calc bound;100;0.0745404;0.0304279;0.12253
131;calc iter;100;3.90103;3.76283;4.05444
131;total;1;416.44;416.44;416.44
132;calc total;1;390.485;390.485;390.485
132;calc update async;100;0.000170814;2.273e-05;0.0133091
132;calc inner;100;3.29905;0.885338;3.69917
132;calc wait;100;0.539256;0.0618195;3.36315
132;calc bound;100;0.0586397;0.0270786;0.123525
132;calc iter;100;3.89847;3.63639;4.27858
132;total;1;416.479;416.479;416.479
133;calc total;1;390.485;390.485;390.485
133;calc update async;100;0.000176398;2.166e-05;0.0129266
133;calc inner;100;3.43279;2.19354;3.69365
133;calc wait;100;0.397512;0.0725353;1.76233
133;calc bound;100;0.067559;0.0300369;0.142239
133;calc iter;100;3.8985;3.66466;4.07091
133;total;1;416.478;416.478;416.478
134;calc total;1;390.485;390.485;390.485
134;calc update async;100;0.000283232;2.533e-05;0.0232022
134;calc inner;100;3.44983;2.56326;3.70296
134;calc wait;100;0.365534;0.0880884;1.3051
134;calc bound;100;0.0822067;0.0236912;0.143027
134;calc iter;100;3.89911;3.72934;4.02363
134;total;1;416.455;416.455;416.455
135;calc total;1;390.485;390.485;390.485
135;calc update async;100;0.000261329;2.6139e-05;0.021275
135;calc inner;100;3.44684;2.53179;3.70582
135;calc wait;100;0.372491;0.0745389;1.55766
135;calc bound;100;0.0785079;0.0349555;0.147668
135;calc iter;100;3.89894;3.69212;4.14165
135;total;1;416.214;416.214;416.214
136;calc total;1;390.485;390.485;390.485
136;calc update async;100;0.0001696;2.5659e-05;0.0131209
136;calc inner;100;3.60462;2.89499;3.7391
136;calc wait;100;0.232521;0.0873916;1.05749
136;calc bound;100;0.0617217;0.0260544;0.102314
136;calc iter;100;3.90099;3.80331;4.04736
136;total;1;416.277;416.277;416.277
137;calc total;1;390.485;390.485;390.485
137;calc update async;100;0.000174676;2.971e-05;0.0131549
137;calc inner;100;3.63102;3.37049;3.74062
137;calc wait;100;0.200981;0.0733725;0.475529
137;calc bound;100;0.0644528;0.0301736;0.100569
137;calc iter;100;3.90092;3.80506;3.99016
137;total;1;416.33;416.33;416.33
138;calc total;1;390.485;390.485;390.485
138;calc update async;100;0.000179212;2.883e-05;0.0130992
138;calc inner;100;3.61929;3.35315;3.74418
138;calc wait;100;0.201836;0.0742803;0.45057
138;calc bound;100;0.0802002;0.0305318;0.097789
138;calc iter;100;3.90151;3.80703;4.03516
138;total;1;416.084;416.084;416.084
139;calc total;1;390.485;390.485;390.485
139;calc update async;100;0.000285141;2.697e-05;0.0240835
139;calc inner;100;3.61993;3.37938;3.74287
139;calc wait;100;0.203922;0.0691992;0.528413
139;calc bound;100;0.0758967;0.0351492;0.0983707
139;calc iter;100;3.90147;3.75012;4.03774
139;total;1;416.325;416.325;416.325
140;calc total;1;390.485;390.485;390.485
140;calc update async;100;0.000255627;2.914e-05;0.0211955
140;calc inner;100;3.64546;3.39152;3.73924
140;calc wait;100;0.185716;0.0726994;0.474279
140;calc bound;100;0.0672747;0.0281916;0.101815
140;calc iter;100;3.90157;3.79244;4.02401
140;total;1;416.205;416.205;416.205
141;calc total;1;390.485;390.485;390.485
141;calc update async;100;0.000277553;2.9509e-05;0.0230876
141;calc inner;100;3.62368;3.38149;3.73563
141;calc wait;100;0.191732;0.082206;0.473779
141;calc bound;100;0.0847561;0.0333181;0.104629
141;calc iter;100;3.9015;3.83409;4.07254
141;total;1;415.886;415.886;415.886
142;calc total;1;390.485;390.485;390.485
142;calc update async;100;0.000178588;2.788e-05;0.0132956
142;calc inner;100;3.63256;3.32348;3.74379
142;calc wait;100;0.186259;0.0722797;0.475977
142;calc bound;100;0.0816771;0.0355458;0.0977285
142;calc iter;100;3.90148;3.78604;3.97745
142;total;1;416.155;416.155;416.155
143;calc total;1;390.485;390.485;390.485
143;calc update async;100;0.00025685;2.61e-05;0.0214011
143;calc inner;100;3.64176;3.35872;3.74439
143;calc wait;100;0.189256;0.0810442;0.460224
143;calc bound;100;0.0703139;0.0221648;0.0969846
143;calc iter;100;3.90175;3.79056;4.02512
143;total;1;415.668;415.668;415.668
144;calc total;1;390.485;390.485;390.485
144;calc update async;100;0.000163764;2.091e-05;0.0126859
144;calc inner;100;3.43646;2.53355;3.72358
144;calc wait;100;0.406601;0.0775553;1.50001
144;calc bound;100;0.0519303;0.0239345;0.121189
144;calc iter;100;3.8992;3.64613;4.10556
144;total;1;415.875;415.875;415.875
145;calc total;1;390.485;390.485;390.485
145;calc update async;100;0.00020854;2.2129e-05;0.0166185
145;calc inner;100;3.46628;2.67163;3.7259
145;calc wait;100;0.358938;0.0955181;1.24923
145;calc bound;100;0.0692517;0.0399185;0.136604
145;calc iter;100;3.89933;3.71831;4.05226
145;total;1;416;416;416
146;calc total;1;390.485;390.485;390.485
146;calc update async;100;0.000169757;2.5609e-05;0.0123662
146;calc inner;100;3.48291;3.01885;3.72531
146;calc wait;100;0.335591;0.0655958;0.765995
146;calc bound;100;0.0765048;0.0466792;0.131297
146;calc iter;100;3.89917;3.72307;4.03514
146;total;1;415.889;415.889;415.889
147;calc total;1;390.485;390.485;390.485
147;calc update async;100;0.000268676;2.3109e-05;0.0225987
147;calc inner;100;3.48335;3.01447;3.71904
147;calc wait;100;0.344758;0.0933079;0.757345
147;calc bound;100;0.0668207;0.0274296;0.128281
147;calc iter;100;3.89945;3.73592;4.06496
147;total;1;416.118;416.118;416.118
148;calc total;1;390.485;390.485;390.485
148;calc update async;100;0.000173343;2.228e-05;0.0136142
148;calc inner;100;3.34182;2.1218;3.71722
148;calc wait;100;0.49769;0.0927768;1.89333
148;calc bound;100;0.0606292;0.0222178;0.133133
148;calc iter;100;3.90115;3.70414;4.15542
148;total;1;415.881;415.881;415.881
149;calc total;1;390.485;390.485;390.485
149;calc update async;100;0.000251413;2.164e-05;0.0213083
149;calc inner;100;3.32882;1.68955;3.71339
149;calc wait;100;0.505194;0.0819669;2.25164
149;calc bound;100;0.0661173;0.0279587;0.127414
149;calc iter;100;3.90155;3.71458;4.15564
149;total;1;415.819;415.819;415.819
150;calc total;1;390.485;390.485;390.485
150;calc update async;100;0.000260934;2.229e-05;0.0213122
150;calc inner;100;3.42871;2.89132;3.72761
150;calc wait;100;0.394986;0.068015;0.987844
150;calc bound;100;0.0767687;0.0255684;0.121733
150;calc iter;100;3.90166;3.72863;4.05241
150;total;1;416.016;416.016;416.016
151;calc total;1;390.485;390.485;390.485
151;calc update async;100;0.000263558;2.695e-05;0.0213534
151;calc inner;100;3.41606;2.87552;3.71057
151;calc wait;100;0.407904;0.0941825;1.01895
151;calc bound;100;0.0756801;0.0287778;0.127506
151;calc iter;100;3.90157;3.76736;4.02093
151;total;1;416.127;416.127;416.127
152;calc total;1;390.485;390.485;390.485
152;calc update async;100;0.000167653;2.54e-05;0.0127388
152;calc inner;100;3.6153;3.1947;3.76479
152;calc wait;100;0.223185;0.073605;0.745664
152;calc bound;100;0.062574;0.0243547;0.0943555
152;calc iter;100;3.90366;3.76339;4.05519
152;total;1;415.93;415.93;415.93
153;calc total;1;390.485;390.485;390.485
153;calc update async;100;0.000262594;2.5039e-05;0.0222678
153;calc inner;100;3.61032;3.16601;3.76379
153;calc wait;100;0.229993;0.0895893;0.766706
153;calc bound;100;0.0623748;0.0239439;0.0947839
153;calc iter;100;3.90373;3.72296;4.03356
153;total;1;416.028;416.028;416.028
154;calc total;1;390.485;390.485;390.485
154;calc update async;100;0.000162061;3.0659e-05;0.0115669
154;calc inner;100;3.60894;3.37601;3.75814
154;calc wait;100;0.212121;0.078767;0.446265
154;calc bound;100;0.0813046;0.0219742;0.0970882
154;calc iter;100;3.90421;3.67584;3.99392
154;total;1;415.812;415.812;415.812
155;calc total;1;390.485;390.485;390.485
155;calc update async;100;0.000270405;2.981e-05;0.0222259
155;calc inner;100;3.62209;3.41026;3.75157
155;calc wait;100;0.206317;0.0941979;0.416585
155;calc bound;100;0.0752521;0.0220153;0.0970892
155;calc iter;100;3.90393;3.69097;4.03885
155;total;1;416.147;416.147;416.147
156;calc total;1;390.485;390.485;390.485
156;calc update async;100;0.000248141;2.754e-05;0.020836
156;calc inner;100;3.60483;3.22967;3.75148
156;calc wait;100;0.228979;0.0702248;0.743443
156;calc bound;100;0.0677897;0.0219682;0.0955039
156;calc iter;100;3.90281;3.74937;4.03539
156;total;1;416.21;416.21;416.21
157;calc total;1;390.485;390.485;390.485
157;calc update async;100;0.000247774;2.811e-05;0.0208112
157;calc inner;100;3.62523;3.39289;3.75173
157;calc wait;100;0.208587;0.0700164;0.537815
157;calc bound;100;0.0657948;0.0231307;0.0952179
157;calc iter;100;3.90325;3.79947;4.02848
157;total;1;415.986;415.986;415.986
158;calc total;1;390.485;390.485;390.485
158;calc update async;100;0.000271599;3.901e-05;0.0221672
158;calc inner;100;3.60017;3.41646;3.76603
158;calc wait;100;0.217356;0.0864504;0.430578
158;calc bound;100;0.0856581;0.0263249;0.0977887
158;calc iter;100;3.90355;3.70711;4.04003
158;total;1;416.4;416.4;416.4
159;calc total;1;390.485;390.485;390.485
159;calc update async;100;0.0002633;2.6749e-05;0.0221158
159;calc inner;100;3.63011;3.45142;3.77715
159;calc wait;100;0.199547;0.0794742;0.41918
159;calc bound;100;0.07251;0.0239429;0.0940798
159;calc iter;100;3.90338;3.73586;4.03881
159;total;1;416.015;416.015;416.015
160;calc total;1;390.485;390.485;390.485
160;calc update async;100;0.000122438;1.855e-05;0.00876938
160;calc inner;100;3.0776;0.504336;3.71239
160;calc wait;100;0.751419;0.0688356;4.61065
160;calc bound;100;0.0612757;0.022097;0.14313
160;calc iter;100;3.89421;2.66872;5.16835
160;total;1;416.412;416.412;416.412
161;calc total;1;390.485;390.485;390.485
161;calc update async;100;0.000124117;1.8489e-05;0.009454
161;calc inner;100;3.11409;1.79057;3.70874
161;calc wait;100;0.726886;0.0642672;2.41633
161;calc bound;100;0.0484244;0.0219142;0.140595
161;calc iter;100;3.89585;3.60545;4.26331
161;total;1;416.381;416.381;416.381
162;calc total;1;390.485;390.485;390.485
162;calc update async;100;0.000143434;2.525e-05;0.00945574
162;calc inner;100;3.24303;2.07368;3.71905
162;calc wait;100;0.572582;0.0906392;2.09483
162;calc bound;100;0.0773474;0.0239718;0.131469
162;calc iter;100;3.89626;3.58768;4.23399
162;total;1;415.971;415.971;415.971
163;calc total;1;390.485;390.485;390.485
163;calc update async;100;0.000138499;1.846e-05;0.00947828
163;calc inner;100;3.24041;2.09271;3.71721
163;calc wait;100;0.576099;0.0815029;2.07582
163;calc bound;100;0.0748667;0.0237196;0.137469
163;calc iter;100;3.89631;3.60644;4.25724
163;total;1;416.389;416.389;416.389
164;calc total;1;390.485;390.485;390.485
164;calc update async;100;5.55063e-05;1.8949e-05;0.00241981
164;calc inner;100;2.84058;0.501105;3.7127
164;calc wait;100;0.992686;0.0833764;3.58968
164;calc bound;100;0.0566514;0.0267668;0.114092
164;calc iter;100;3.89221;3.18279;4.45424
164;total;1;416.401;416.401;416.401
165;calc total;1;390.485;390.485;390.485
165;calc update async;100;0.000142334;1.779e-05;0.00996215
165;calc inner;100;3.11239;1.68158;3.71374
165;calc wait;100;0.704409;0.0718246;2.4098
165;calc bound;100;0.070325;0.022443;0.127218
165;calc iter;100;3.89147;3.20956;4.26923
165;total;1;416.373;416.373;416.373
166;calc total;1;390.485;390.485;390.485
166;calc update async;100;5.8281e-05;1.816e-05;0.0014129
166;calc inner;100;3.16474;1.859;3.72411
166;calc wait;100;0.65019;0.0814645;2.27462
166;calc bound;100;0.0768538;0.02203;0.126975
166;calc iter;100;3.89388;3.12097;4.35113
166;total;1;416.514;416.514;416.514
167;calc total;1;390.485;390.485;390.485
167;calc update async;100;0.00014402;2.1629e-05;0.00981314
167;calc inner;100;3.15136;0.785804;3.70371
167;calc wait;100;0.667694;0.0568989;3.37176
167;calc bound;100;0.0719426;0.0222335;0.114435
167;calc iter;100;3.89343;3.10564;4.58416
167;total;1;416.402;416.402;416.402
168;calc total;1;390.485;390.485;390.485
168;calc update async;100;0.00011422;2.026e-05;0.0083374
168;calc inner;100;3.35083;1.04783;3.74062
168;calc wait;100;0.483869;0.0679288;3.09529
168;calc bound;100;0.0563954;0.0234346;0.0905418
168;calc iter;100;3.89827;3.47832;4.32779
168;total;1;416.296;416.296;416.296
169;calc total;1;390.485;390.485;390.485
169;calc update async;100;0.000136605;2.343e-05;0.00947537
169;calc inner;100;3.47355;2.78582;3.74995
169;calc wait;100;0.353242;0.0816802;1.0469
169;calc bound;100;0.0651019;0.0225133;0.0974064
169;calc iter;100;3.89845;3.70978;4.0893
169;total;1;415.872;415.872;415.872
170;calc total;1;390.485;390.485;390.485
170;calc update async;100;0.000110741;2.127e-05;0.00684531
170;calc inner;100;3.47349;2.78349;3.75947
170;calc wait;100;0.346093;0.0858335;1.0739
170;calc bound;100;0.0738646;0.0272397;0.0980309
170;calc iter;100;3.89884;3.66273;4.12512
170;total;1;415.901;415.901;415.901
171;calc total;1;390.485;390.485;390.485
171;calc update async;100;0.000127089;2.231e-05;0.00883604
171;calc inner;100;3.45409;2.19933;3.75786
171;calc wait;100;0.368623;0.0642855;1.89412
171;calc bound;100;0.0713405;0.0236855;0.095851
171;calc iter;100;3.89864;3.69998;4.16566
171;total;1;415.76;415.76;415.76
172;calc total;1;390.485;390.485;390.485
172;calc update async;100;8.06714e-05;2.269e-05;0.00440764
172;calc inner;100;3.51847;3.01849;3.73768
172;calc wait;100;0.312892;0.0715846;0.92882
172;calc bound;100;0.0622609;0.025674;0.110089
172;calc iter;100;3.89914;3.66934;4.09569
172;total;1;415.975;415.975;415.975
173;calc total;1;390.485;390.485;390.485
173;calc update async;100;0.00010852;2.502e-05;0.00697
173;calc inner;100;3.50662;2.99283;3.73845
173;calc wait;100;0.309116;0.0730013;0.943296
173;calc bound;100;0.0773217;0.0280584;0.0940378
173;calc iter;100;3.89902;3.7126;4.09798
173;total;1;416.005;416.005;416.005
174;calc total;1;390.485;390.485;390.485
174;calc update async;100;0.000138324;3.022e-05;0.00979838
174;calc inner;100;3.50872;2.97094;3.74647
174;calc wait;100;0.303249;0.0804111;0.967828
174;calc bound;100;0.0823221;0.0276849;0.0975507
174;calc iter;100;3.89894;3.72564;4.06989
174;total;1;416.08;416.08;416.08
175;calc total;1;390.485;390.485;390.485
175;calc update async;100;0.000130804;2.331e-05;0.00945813
175;calc inner;100;3.51852;2.98712;3.74645
175;calc wait;100;0.307246;0.073437;0.951033
175;calc bound;100;0.067514;0.0231039;0.0949835
175;calc iter;100;3.89918;3.74192;4.0748
175;total;1;416.027;416.027;416.027
176;calc total;1;390.485;390.485;390.485
176;calc update async;100;0.000104557;1.681e-05;0.00752426
176;calc inner;100;3.1009;0.801362;3.71851
176;calc wait;100;0.734901;0.0845246;3.28974
176;calc bound;100;0.0500658;0.0270094;0.132962
176;calc iter;100;3.89243;3.23757;4.21833
176;total;1;415.929;415.929;415.929
177;calc total;1;390.485;390.485;390.485
177;calc update async;100;0.000141361;1.945e-05;0.0098712
177;calc inner;100;3.23787;2.38792;3.70284
177;calc wait;100;0.582811;0.0954782;1.51384
177;calc bound;100;0.0679048;0.0287226;0.135021
177;calc iter;100;3.89361;3.55661;4.16814
177;total;1;416.208;416.208;416.208
178;calc total;1;390.485;390.485;390.485
178;calc update async;100;0.000125993;2.504e-05;0.00815968
178;calc inner;100;3.25001;2.38641;3.71254
178;calc wait;100;0.562375;0.0997387;1.46322
178;calc bound;100;0.0771066;0.039295;0.135064
178;calc iter;100;3.89393;3.51033;4.16389
178;total;1;416.007;416.007;416.007
179;calc total;1;390.485;390.485;390.485
179;calc update async;100;0.000135172;1.715e-05;0.00988711
179;calc inner;100;3.20914;1.85377;3.71256
179;calc wait;100;0.614655;0.0851772;2.39946
179;calc bound;100;0.0635784;0.0222212;0.130893
179;calc iter;100;3.8941;3.52668;4.3449
179;total;1;416.089;416.089;416.089
180;calc total;1;390.485;390.485;390.485
180;calc update async;100;0.000129615;1.886e-05;0.00946695
180;calc inner;100;3.06054;0.713388;3.70392
180;calc wait;100;0.777886;0.032966;3.50125
180;calc bound;100;0.0537921;0.0218334;0.0951763
180;calc iter;100;3.89631;3.35423;4.41862
180;total;1;415.862;415.862;415.862
181;calc total;1;390.485;390.485;390.485
181;calc update async;100;0.000132672;1.866e-05;0.0097656
181;calc inner;100;3.13475;1.95946;3.6963
181;calc wait;100;0.702175;0.0575311;2.12584
181;calc bound;100;0.0568773;0.0231758;0.119285
181;calc iter;100;3.89685;3.59948;4.36619
181;total;1;415.885;415.885;415.885
182;calc total;1;390.485;390.485;390.485
182;calc update async;100;0.000141514;2.0869e-05;0.00974581
182;calc inner;100;3.22248;2.1595;3.7209
182;calc wait;100;0.600152;0.0841443;1.66472
182;calc bound;100;0.0711557;0.0219023;0.120372
182;calc iter;100;3.89716;3.55507;4.22055
182;total;1;416.056;416.056;416.056
183;calc total;1;390.485;390.485;390.485
183;calc update async;100;0.000127741;2.336e-05;0.00874067
183;calc inner;100;3.22439;2.16836;3.70925
183;calc wait;100;0.600225;0.0776986;1.62462
183;calc bound;100;0.069799;0.0235138;0.123313
183;calc iter;100;3.89696;3.57271;4.26137
183;total;1;416;416;416
184;calc total;1;390.485;390.485;390.485
184;calc update async;100;0.000120766;1.804e-05;0.00875364
184;calc inner;100;3.41487;1.23734;3.72889
184;calc wait;100;0.422408;0.0695391;3.00801
184;calc bound;100;0.0586285;0.0239779;0.0961236
184;calc iter;100;3.90095;3.56728;4.32219
184;total;1;415.775;415.775;415.775
185;calc total;1;390.485;390.485;390.485
185;calc update async;100;0.000126953;2.007e-05;0.00944787
185;calc inner;100;3.42621;2.22956;3.72343
185;calc wait;100;0.408932;0.0729761;1.83835
185;calc bound;100;0.0607174;0.0235754;0.0947749
185;calc iter;100;3.90123;3.66641;4.1094
185;total;1;416.11;416.11;416.11
186;calc total;1;390.485;390.485;390.485
186;calc update async;100;0.000110487;2.077e-05;0.00680517
186;calc inner;100;3.45588;2.91339;3.74373
186;calc wait;100;0.364097;0.0856762;0.921831
186;calc bound;100;0.0765538;0.0228546;0.0992646
186;calc iter;100;3.90147;3.71651;3.99921
186;total;1;415.773;415.773;415.773
187;calc total;1;390.485;390.485;390.485
187;calc update async;100;0.000135349;2.601e-05;0.00950108
187;calc inner;100;3.45691;2.92274;3.73129
187;calc wait;100;0.362049;0.0911262;0.921167
187;calc bound;100;0.0742267;0.0238544;0.0972211
187;calc iter;100;3.90159;3.7182;4.03616
187;total;1;416.381;416.381;416.381
188;calc total;1;390.485;390.485;390.485
188;calc update async;100;0.000132031;1.597e-05;0.00992477
188;calc inner;100;3.3772;0.895697;3.72294
188;calc wait;100;0.459973;0.0785571;3.43033
188;calc bound;100;0.0570424;0.0218676;0.0958493
188;calc iter;100;3.90033;3.48744;4.39818
188;total;1;416.43;416.43;416.43
189;calc total;1;390.485;390.485;390.485
189;calc update async;100;0.000117238;1.409e-05;0.00831397
189;calc inner;100;3.45489;2.67847;3.72001
189;calc wait;100;0.383614;0.0833328;1.34589
189;calc bound;100;0.0553494;0.0222666;0.0828119
189;calc iter;100;3.9001;3.66214;4.13166
189;total;1;416.478;416.478;416.478
190;calc total;1;390.485;390.485;390.485
190;calc update async;100;0.000128652;2.3669e-05;0.00889957
190;calc inner;100;3.44831;2.79664;3.73085
190;calc wait;100;0.367557;0.113325;1.08121
190;calc bound;100;0.0804922;0.0249553;0.09734
190;calc iter;100;3.90094;3.73735;4.11479
190;total;1;416.465;416.465;416.465
191;calc total;1;390.485;390.485;390.485
191;calc update async;100;0.000135752;2.435e-05;0.00953412
191;calc inner;100;3.47324;2.8047;3.73166
191;calc wait;100;0.353444;0.0914323;1.07145
191;calc bound;100;0.0688946;0.0263152;0.0943338
191;calc iter;100;3.90103;3.75438;4.09748
191;total;1;416.309;416.309;416.309
192;calc total;1;390.485;390.485;390.485
192;calc update async;100;0.000121407;1.6789e-05;0.00886316
192;calc inner;100;3.20066;0.500223;3.7127
192;calc wait;100;0.617731;0.0738826;4.56047
192;calc bound;100;0.0611425;0.0219041;0.105361
192;calc iter;100;3.88488;2.91997;5.14626
192;total;1;415.783;415.783;415.783
193;calc total;1;390.485;390.485;390.485
193;calc update async;100;6.02513e-05;1.869e-05;0.00241681
193;calc inner;100;3.19849;0.521003;3.73017
193;calc wait;100;0.623082;0.0395583;4.00822
193;calc bound;100;0.0625527;0.0220328;0.118881
193;calc iter;100;3.8895;3.51712;4.56634
193;total;1;416.445;416.445;416.445
194;calc total;1;390.485;390.485;390.485
194;calc update async;100;0.000141266;2.5e-05;0.0097882
194;calc inner;100;3.25836;1.40606;3.7137
194;calc wait;100;0.543215;0.062808;2.43172
194;calc bound;100;0.084291;0.0223041;0.122996
194;calc iter;100;3.88994;3.47127;4.27982
194;total;1;416.094;416.094;416.094
195;calc total;1;390.485;390.485;390.485
195;calc update async;100;0.000134531;1.8289e-05;0.00946269
195;calc inner;100;3.27812;1.43909;3.74204
195;calc wait;100;0.535733;0.0556056;2.41252
195;calc bound;100;0.0706335;0.0237926;0.112805
195;calc iter;100;3.8898;3.50272;4.23033
195;total;1;415.9;415.9;415.9
196;calc total;1;390.485;390.485;390.485
196;calc update async;100;7.13059e-05;1.711e-05;0.00353593
196;calc inner;100;2.98895;0.502052;3.69881
196;calc wait;100;0.83153;0.0700885;4.65574
196;calc bound;100;0.0609671;0.0279154;0.107672
196;calc iter;100;3.88292;2.92364;5.19942
196;total;1;416.388;416.388;416.388
197;calc total;1;390.485;390.485;390.485
197;calc update async;100;0.000128018;1.367e-05;0.00983088
197;calc inner;100;2.93985;0.507272;3.69616
197;calc wait;100;0.881954;0.0543379;3.84179
197;calc bound;100;0.0569644;0.0224821;0.140132
197;calc iter;100;3.87984;3.11348;4.55516
197;total;1;416.095;416.095;416.095
198;calc total;1;390.485;390.485;390.485
198;calc update async;100;0.000128145;1.604e-05;0.00888914
198;calc inner;100;3.15924;0.84476;3.72128
198;calc wait;100;0.649105;0.0629322;3.21108
198;calc bound;100;0.0732096;0.037035;0.123472
198;calc iter;100;3.88299;3.41773;4.51153
198;total;1;415.982;415.982;415.982
199;calc total;1;390.485;390.485;390.485
199;calc update async;100;0.000136745;1.668e-05;0.00993451
199;calc inner;100;3.15583;0.867602;3.6932
199;calc wait;100;0.655021;0.0756191;3.16625
199;calc bound;100;0.0706337;0.0274436;0.130947
199;calc iter;100;3.88229;3.41912;4.50317
199;total;1;416.234;416.234;416.234
200;calc total;1;390.485;390.485;390.485
200;calc update async;100;0.00012015;1.683e-05;0.00900098
200;calc inner;100;3.28391;1.03816;3.72651
200;calc wait;100;0.547297;0.0734224;2.95292
200;calc bound;100;0.0584812;0.0220931;0.105292
200;calc iter;100;3.89197;3.60338;4.25916
200;total;1;416.362;416.362;416.362
201;calc total;1;390.485;390.485;390.485
201;calc update async;100;8.2771e-05;1.5029e-05;0.00545281
201;calc inner;100;3.27077;1.89104;3.73715
201;calc wait;100;0.564998;0.0364483;2.34172
201;calc bound;100;0.0543381;0.0219703;0.10312
201;calc iter;100;3.89297;3.34037;4.31367
201;total;1;416.066;416.066;416.066
202;calc total;1;390.485;390.485;390.485
202;calc update async;100;5.9512e-05;2.301e-05;0.00236498
202;calc inner;100;3.3979;2.47268;3.73321
202;calc wait;100;0.422452;0.101376;1.29399
202;calc bound;100;0.0711221;0.0239044;0.0956167
202;calc iter;100;3.8934;3.63461;4.21017
202;total;1;415.933;415.933;415.933
203;calc total;1;390.485;390.485;390.485
203;calc update async;100;0.000116923;1.92e-05;0.00782551
203;calc inner;100;3.39513;2.48659;3.74803
203;calc wait;100;0.423814;0.114839;1.26072
203;calc bound;100;0.0722226;0.0236339;0.105473
203;calc iter;100;3.89321;3.63347;4.20964
203;total;1;416.27;416.27;416.27
204;calc total;1;390.485;390.485;390.485
204;calc update async;100;6.28021e-05;1.923e-05;0.00278735
204;calc inner;100;3.43502;2.76603;3.72805
204;calc wait;100;0.392356;0.0990585;0.995067
204;calc bound;100;0.062759;0.0225761;0.0961293
204;calc iter;100;3.89355;3.56074;4.16063
204;total;1;416.107;416.107;416.107
205;calc total;1;390.485;390.485;390.485
205;calc update async;100;0.000133017;2.03e-05;0.00979294
205;calc inner;100;3.44409;2.73582;3.71881
205;calc wait;100;0.375429;0.0809128;1.01583
205;calc bound;100;0.0722328;0.0263029;0.0960041
205;calc iter;100;3.89384;3.5927;4.10602
205;total;1;415.821;415.821;415.821
206;calc total;1;390.485;390.485;390.485
206;calc update async;100;0.000140558;2.511e-05;0.00996718
206;calc inner;100;3.4265;2.7375;3.72975
206;calc wait;100;0.380972;0.105524;1.04416
206;calc bound;100;0.0839896;0.0232373;0.0963042
206;calc iter;100;3.89394;3.56061;4.12614
206;total;1;416.307;416.307;416.307
207;calc total;1;390.485;390.485;390.485
207;calc update async;100;0.000133553;1.8929e-05;0.00978167
207;calc inner;100;3.41973;1.86717;3.73361
207;calc wait;100;0.400996;0.0895285;2.09166
207;calc bound;100;0.0698135;0.0273069;0.094259
207;calc iter;100;3.89384;3.58535;4.29325
207;total;1;416.22;416.22;416.22
208;calc total;1;390.485;390.485;390.485
208;calc update async;100;0.000109406;2.065e-05;0.00733714
208;calc inner;100;3.41297;1.61985;3.71934
208;calc wait;100;0.405189;0.0542584;2.29665
208;calc bound;100;0.0610954;0.0252836;0.123048
208;calc iter;100;3.88377;3.47117;4.1287
208;total;1;416.417;416.417;416.417
209;calc total;1;390.485;390.485;390.485
209;calc update async;100;0.000135837;2.097e-05;0.00985407
209;calc inner;100;3.45919;1.53396;3.71268
209;calc wait;100;0.353723;0.0480643;2.74106
209;calc bound;100;0.067295;0.0363516;0.118843
209;calc iter;100;3.88429;3.39633;4.31399
209;total;1;416.039;416.039;416.039
210;calc total;1;390.485;390.485;390.485
210;calc update async;100;0.000133583;2.182e-05;0.00949644
210;calc inner;100;3.48755;2.43144;3.72003
210;calc wait;100;0.317555;0.0521354;1.60395
210;calc bound;100;0.0779943;0.0398383;0.12246
210;calc iter;100;3.88562;3.45507;4.2013
210;total;1;416.073;416.073;416.073
211;calc total;1;390.485;390.485;390.485
211;calc update async;100;0.000132413;1.838e-05;0.00982084
211;calc inner;100;3.48611;2.43786;3.72017
211;calc wait;100;0.327866;0.0449804;1.49998
211;calc bound;100;0.0679075;0.0339344;0.115485
211;calc iter;100;3.88585;3.49925;4.20234
211;total;1;416.198;416.198;416.198
212;calc total;1;390.485;390.485;390.485
212;calc update async;100;6.06675e-05;1.847e-05;0.00211303
212;calc inner;100;3.45677;2.59984;3.70231
212;calc wait;100;0.365897;0.0640416;1.16616
212;calc bound;100;0.0690654;0.0222516;0.113197
212;calc iter;100;3.8922;3.67749;4.19099
212;total;1;416.452;416.452;416.452
213;calc total;1;390.485;390.485;390.485
213;calc update async;100;0.000128686;1.7e-05;0.00948716
213;calc inner;100;3.45172;2.62372;3.71104
213;calc wait;100;0.377679;0.0981683;1.22396
213;calc bound;100;0.0624733;0.0220776;0.116652
213;calc iter;100;3.89243;3.69664;4.25579
213;total;1;416.129;416.129;416.129
214;calc total;1;390.485;390.485;390.485
214;calc update async;100;0.000126611;1.8369e-05;0.00886431
214;calc inner;100;3.43567;1.87647;3.71132
214;calc wait;100;0.374088;0.0436972;1.92993
214;calc bound;100;0.0801074;0.0236897;0.128462
214;calc iter;100;3.89202;3.44136;4.19748
214;total;1;416.453;416.453;416.453
215;calc total;1;390.485;390.485;390.485
215;calc update async;100;0.000141097;1.819e-05;0.00982433
215;calc inner;100;3.46856;2.63213;3.71097
215;calc wait;100;0.339399;0.0587544;1.19777
215;calc bound;100;0.0826762;0.0229557;0.125694
215;calc iter;100;3.89251;3.67049;4.24156
215;total;1;415.801;415.801;415.801
216;calc total;1;390.485;390.485;390.485
216;calc update async;100;0.000116015;2.223e-05;0.0081148
216;calc inner;100;3.60761;2.87781;3.75262
216;calc wait;100;0.210189;0.0542449;0.953544
216;calc bound;100;0.077087;0.0219211;0.112103
216;calc iter;100;3.89837;3.57195;4.07917
216;total;1;416.504;416.504;416.504
217;calc total;1;390.485;390.485;390.485
217;calc update async;100;0.000132132;2.048e-05;0.00964508
217;calc inner;100;3.61596;2.85768;3.75319
217;calc wait;100;0.204271;0.0658019;1.04536
217;calc bound;100;0.0706929;0.0268969;0.104237
217;calc iter;100;3.89774;3.48234;4.11539
217;total;1;416.387;416.387;416.387
218;calc total;1;390.485;390.485;390.485
218;calc update async;100;0.000108674;1.815e-05;0.00733821
218;calc inner;100;3.58649;2.546;3.74176
218;calc wait;100;0.230809;0.0528937;1.61887
218;calc bound;100;0.0775602;0.024073;0.0991655
218;calc iter;100;3.89775;3.53422;4.235
218;total;1;416.479;416.479;416.479
219;calc total;1;390.485;390.485;390.485
219;calc update async;100;0.000125786;2.178e-05;0.00887421
219;calc inner;100;3.61096;2.86711;3.74842
219;calc wait;100;0.204453;0.0734078;0.984057
219;calc bound;100;0.0803873;0.0232022;0.0983921
219;calc iter;100;3.89802;3.52047;4.09277
219;total;1;416.042;416.042;416.042
220;calc total;1;390.485;390.485;390.485
220;calc update async;100;0.000129833;1.74e-05;0.00979952
220;calc inner;100;3.54711;0.996775;3.75166
220;calc wait;100;0.2787;0.068434;3.47533
220;calc bound;100;0.067153;0.0218866;0.0990151
220;calc iter;100;3.89623;3.36889;4.55666
220;total;1;416.248;416.248;416.248
221;calc total;1;390.485;390.485;390.485
221;calc update async;100;0.000128104;1.695e-05;0.00947205
221;calc inner;100;3.57072;2.7233;3.75143
221;calc wait;100;0.253798;0.0525745;1.36917
221;calc bound;100;0.067339;0.0294854;0.104055
221;calc iter;100;3.89761;3.61426;4.14586
221;total;1;416.147;416.147;416.147
222;calc total;1;390.485;390.485;390.485
222;calc update async;100;0.000135251;2.3829e-05;0.00979799
222;calc inner;100;3.58511;2.75115;3.74439
222;calc wait;100;0.224554;0.077553;1.25782
222;calc bound;100;0.0862922;0.0237921;0.0981424
222;calc iter;100;3.89799;3.60689;4.09654
222;total;1;415.765;415.765;415.765
223;calc total;1;390.485;390.485;390.485
223;calc update async;100;0.000102494;2.128e-05;0.00637133
223;calc inner;100;3.61172;2.76007;3.75557
223;calc wait;100;0.210425;0.0625294;1.23894
223;calc bound;100;0.0716955;0.0294653;0.107983
223;calc iter;100;3.8976;3.6023;4.08737
223;total;1;415.768;415.768;415.768
224;calc total;1;390.485;390.485;390.485
224;calc update async;100;0.000135868;1.705e-05;0.0100035
224;calc inner;100;3.31404;2.10247;3.72324
224;calc wait;100;0.514056;0.0634048;1.93072
224;calc bound;100;0.0654421;0.0218796;0.147285
224;calc iter;100;3.89619;3.54692;4.34926
224;total;1;415.928;415.928;415.928
225;calc total;1;390.485;390.485;390.485
225;calc update async;100;0.000237595;1.856e-05;0.020237
225;calc inner;100;3.38651;2.61418;3.73164
225;calc wait;100;0.450499;0.0642271;1.3832
225;calc bound;100;0.0570202;0.025828;0.137144
225;calc iter;100;3.89754;3.59474;4.13131
225;total;1;415.838;415.838;415.838
226;calc total;1;390.485;390.485;390.485
226;calc update async;100;0.000223802;2.665e-05;0.017864
226;calc inner;100;3.40078;2.55789;3.72303
226;calc wait;100;0.412695;0.0661598;1.23422
226;calc bound;100;0.0822085;0.0348518;0.148243
226;calc iter;100;3.89778;3.56685;4.13117
226;total;1;415.985;415.985;415.985
227;calc total;1;390.485;390.485;390.485
227;calc update async;100;0.00021862;2.153e-05;0.0178379
227;calc inner;100;3.42055;2.59718;3.74137
227;calc wait;100;0.410807;0.035639;1.22017
227;calc bound;100;0.0632901;0.0375724;0.107934
227;calc iter;100;3.89774;3.59797;4.06711
227;total;1;415.818;415.818;415.818
228;calc total;1;390.485;390.485;390.485
228;calc update async;100;0.000134844;1.853e-05;0.010142
228;calc inner;100;3.06499;0.950034;3.70239
228;calc wait;100;0.768475;0.0420441;3.17081
228;calc bound;100;0.0579983;0.0224096;0.104403
228;calc iter;100;3.89217;3.5633;4.18183
228;total;1;416.001;416.001;416.001
229;calc total;1;390.485;390.485;390.485
229;calc update async;100;0.000198387;2.05e-05;0.0162291
229;calc inner;100;3.20201;1.5597;3.70454
229;calc wait;100;0.633537;0.0775722;2.40608
229;calc bound;100;0.0567742;0.0270407;0.143968
229;calc iter;100;3.89322;3.64061;4.21992
229;total;1;416.172;416.172;416.172
230;calc total;1;390.485;390.485;390.485
230;calc update async;100;0.000226267;2.118e-05;0.0182627
230;calc inner;100;3.29715;1.65229;3.71702
230;calc wait;100;0.51511;0.0716474;2.55957
230;calc bound;100;0.0803389;0.0358087;0.146372
230;calc iter;100;3.89356;3.64185;4.26476
230;total;1;416.175;416.175;416.175
231;calc total;1;390.485;390.485;390.485
231;calc update async;100;0.000228937;2.8829e-05;0.0182135
231;calc inner;100;3.31319;2.12051;3.71788
231;calc wait;100;0.502822;0.0666624;1.63612
231;calc bound;100;0.0759807;0.0406735;0.143255
231;calc iter;100;3.89343;3.75989;4.01729
231;total;1;415.874;415.874;415.874
232;calc total;1;390.485;390.485;390.485
232;calc update async;100;0.000227015;1.985e-05;0.01941
232;calc inner;100;3.51803;2.96168;3.74272
232;calc wait;100;0.317716;0.0652529;1.05277
232;calc bound;100;0.0587088;0.0227691;0.115351
232;calc iter;100;3.89716;3.65004;4.132
232;total;1;415.697;415.697;415.697
233;calc total;1;390.485;390.485;390.485
233;calc update async;100;0.000229639;2.076e-05;0.0194382
233;calc inner;100;3.54724;3.06998;3.74268
233;calc wait;100;0.286208;0.069933;0.848758
233;calc bound;100;0.0602385;0.0261276;0.10151
233;calc iter;100;3.89698;3.79671;4.07194
233;total;1;416.04;416.04;416.04
234;calc total;1;390.485;390.485;390.485
234;calc update async;100;0.000236191;2.195e-05;0.0194507
234;calc inner;100;3.56145;3.22003;3.74739
234;calc wait;100;0.256562;0.0538982;0.894596
234;calc bound;100;0.0779801;0.0393674;0.0966203
234;calc iter;100;3.89768;3.73627;4.21127
234;total;1;416.049;416.049;416.049
235;calc total;1;390.485;390.485;390.485
235;calc update async;100;0.000205679;3.1129e-05;0.0164031
235;calc inner;100;3.57073;3.31994;3.74873
235;calc wait;100;0.252827;0.0864996;0.539405
235;calc bound;100;0.0744659;0.0223789;0.0977735
235;calc iter;100;3.89823;3.72875;4.08082
235;total;1;415.752;415.752;415.752
236;calc total;1;390.485;390.485;390.485
236;calc update async;100;0.000190595;2.547e-05;0.0152747
236;calc inner;100;3.59085;3.36001;3.74636
236;calc wait;100;0.239136;0.0794313;0.45407
236;calc bound;100;0.0665466;0.0246194;0.0977299
236;calc iter;100;3.89706;3.77441;4.04329
236;total;1;415.996;415.996;415.996
237;calc total;1;390.485;390.485;390.485
237;calc update async;100;0.000191305;2.515e-05;0.0152514
237;calc inner;100;3.58896;3.35973;3.74552
237;calc wait;100;0.232112;0.0789579;0.440226
237;calc bound;100;0.0723573;0.0379424;0.0993641
237;calc iter;100;3.89778;3.77959;4.0539
237;total;1;415.856;415.856;415.856
238;calc total;1;390.485;390.485;390.485
238;calc update async;100;0.000247477;3.117e-05;0.0204365
238;calc inner;100;3.5597;3.31171;3.74573
238;calc wait;100;0.248906;0.0887508;0.489338
238;calc bound;100;0.0892259;0.0236041;0.10083
238;calc iter;100;3.89809;3.79606;4.02859
238;total;1;416.341;416.341;416.341
239;calc total;1;390.485;390.485;390.485
239;calc update async;100;0.000197348;2.865e-05;0.0156495
239;calc inner;100;3.58961;3.33727;3.75355
239;calc wait;100;0.228889;0.0676383;0.485752
239;calc bound;100;0.0775303;0.0347471;0.10639
239;calc iter;100;3.8978;3.81084;4.02585
239;total;1;416.187;416.187;416.187
240;calc total;1;390.485;390.485;390.485
240;calc update async;100;0.00014955;1.979e-05;0.0117418
240;calc inner;100;3.23161;2.46819;3.7091
240;calc wait;100;0.600851;0.0834264;1.62887
240;calc bound;100;0.0575123;0.0234309;0.147399
240;calc iter;100;3.8937;3.70625;4.12053
240;total;1;416.39;416.39;416.39
241;calc total;1;390.485;390.485;390.485
241;calc update async;100;0.000219225;2.028e-05;0.0183667
241;calc inner;100;3.30255;2.42527;3.7348
241;calc wait;100;0.526589;0.0761065;1.51209
241;calc bound;100;0.0611972;0.033667;0.146934
241;calc iter;100;3.89397;3.74047;4.05351
241;total;1;416.123;416.123;416.123
242;calc total;1;390.485;390.485;390.485
242;calc update async;100;0.000146396;2.161e-05;0.0102601
242;calc inner;100;3.31159;2.81159;3.71709
242;calc wait;100;0.498353;0.0796585;1.01822
242;calc bound;100;0.0813789;0.0253855;0.148244
242;calc iter;100;3.89402;3.77719;4.06841
242;total;1;416.278;416.278;416.278
243;calc total;1;390.485;390.485;390.485
243;calc update async;100;0.000251134;1.99e-05;0.0210301
243;calc inner;100;3.3377;2.84206;3.71914
243;calc wait;100;0.481006;0.04801;1.00825
243;calc bound;100;0.0705735;0.0334402;0.11117
243;calc iter;100;3.89398;3.76954;4.03443
243;total;1;416.071;416.071;416.071
244;calc total;1;390.485;390.485;390.485
244;calc update async;100;0.000149114;1.79e-05;0.0109215
244;calc inner;100;3.13637;1.65209;3.70755
244;calc wait;100;0.697389;0.0632943;2.50322
244;calc bound;100;0.06327;0.0232722;0.129049
244;calc iter;100;3.8984;3.58388;4.20816
244;total;1;416.336;416.336;416.336
245;calc total;1;390.485;390.485;390.485
245;calc update async;100;0.00023691;1.891e-05;0.0201638
245;calc inner;100;3.07114;0.866456;3.70739
245;calc wait;100;0.766817;0.0697209;3.12034
245;calc bound;100;0.0588246;0.0280986;0.151318
245;calc iter;100;3.89809;3.53375;4.23538
245;total;1;416.05;416.05;416.05
246;calc total;1;390.485;390.485;390.485
246;calc update async;100;0.000244036;1.964e-05;0.0201776
246;calc inner;100;3.24468;2.36711;3.72511
246;calc wait;100;0.588261;0.0599971;1.47376
246;calc bound;100;0.0642335;0.0314045;0.150912
246;calc iter;100;3.89803;3.56014;4.2068
246;total;1;416.121;416.121;416.121
247;calc total;1;390.485;390.485;390.485
247;calc update async;100;0.000205941;1.939e-05;0.0161117
247;calc inner;100;3.24478;2.3482;3.70014
247;calc wait;100;0.580061;0.117985;1.47237
247;calc bound;100;0.0724975;0.0279045;0.11621
247;calc iter;100;3.89826;3.55178;4.04461
247;total;1;416.256;416.256;416.256
248;calc total;1;390.485;390.485;390.485
248;calc update async;100;0.00015592;1.808e-05;0.0118683
248;calc inner;100;3.54474;2.94911;3.73605
248;calc wait;100;0.279167;0.0710802;1.07603
248;calc bound;100;0.0744447;0.0284899;0.0969828
248;calc iter;100;3.90083;3.62172;4.1025
248;total;1;416.101;416.101;416.101
249;calc total;1;390.485;390.485;390.485
249;calc update async;100;0.000246786;2.175e-05;0.0210416
249;calc inner;100;3.55626;3.13601;3.73151
249;calc wait;100;0.280308;0.0748965;0.741504
249;calc bound;100;0.0640832;0.0235059;0.096322
249;calc iter;100;3.90092;3.74891;4.08866
249;total;1;416.134;416.134;416.134
250;calc total;1;390.485;390.485;390.485
250;calc update async;100;0.000157989;2.132e-05;0.0119321
250;calc inner;100;3.56881;3.28315;3.75399
250;calc wait;100;0.25893;0.071205;0.727008
250;calc bound;100;0.0717409;0.0332686;0.0983835
250;calc iter;100;3.90062;3.71741;4.10128
250;total;1;416.341;416.341;416.341
251;calc total;1;390.485;390.485;390.485
251;calc update async;100;0.000207933;2.718e-05;0.0169189
251;calc inner;100;3.56589;3.25808;3.7451
251;calc wait;100;0.255428;0.0639287;0.504534
251;calc bound;100;0.0795714;0.0219856;0.0975212
251;calc iter;100;3.90131;3.71699;4.03557
251;total;1;416.336;416.336;416.336
252;calc total;1;390.485;390.485;390.485
252;calc update async;100;0.00023698;1.88e-05;0.0203681
252;calc inner;100;3.54892;2.92653;3.73905
252;calc wait;100;0.293635;0.0722253;1.1418
252;calc bound;100;0.0568759;0.0219453;0.0964796
252;calc iter;100;3.90023;3.70842;4.14781
252;total;1;416.356;416.356;416.356
253;calc total;1;390.485;390.485;390.485
253;calc update async;100;0.000242339;2.281e-05;0.0203434
253;calc inner;100;3.57257;3.33629;3.748
253;calc wait;100;0.256913;0.0869849;0.450139
253;calc bound;100;0.0695098;0.0337304;0.0927344
253;calc iter;100;3.90067;3.69109;4.00716
253;total;1;416.354;416.354;416.354
254;calc total;1;390.485;390.485;390.485
254;calc update async;100;0.000246399;2.894e-05;0.020368
254;calc inner;100;3.53941;3.26913;3.74443
254;calc wait;100;0.26949;0.0653193;0.477325
254;calc bound;100;0.0916799;0.0281789;0.0982078
254;calc iter;100;3.90083;3.61265;4.05447
254;total;1;416.136;416.136;416.136
255;calc total;1;390.485;390.485;390.485
255;calc update async;100;0.000194278;2.6579e-05;0.0155112
255;calc inner;100;3.5839;3.33987;3.75685
255;calc wait;100;0.243627;0.0840285;0.43507
255;calc bound;100;0.0723243;0.0334523;0.0935813
255;calc iter;100;3.90068;3.68795;4.00709
255;total;1;415.718;415.718;415.718
