# Supplementary material for: A Halo abstraction for distributed n-dimensional structured grids within the C++ PGAS library DASH
Source: PeerJ Comput Sci. 2023 Feb 3;9:e1203. doi: 10.7717/peerj-cs.1203 (PMC10280232; doi:10.7717/peerj-cs.1203)
Supplement: Supplemental Information 3 [file peerj-cs-09-1203-s003.gz › raw_romeo/res_3d_romeo/weak/mpi_heat3d_n4_c128_4762_21918193.out]

MPI
Running Jacobi on 512 processors with (8, 8 8) elements.
Array Dimensions: 4760 4760 4760
Block Dimensions: 595 595 595
== Energy Conservation Check ==
initial Energy:              125.000
  final Energy:              125.000
    Difference:               -0.000
== Time Statistics ==
Completed 100 iterations.
# unit_id;function_name;num_calls;avg_runtime;min_runtime;max_runtime
0;calc total;1;402.212;402.212;402.212
0;calc update async;100;0.000228974;1.962e-05;0.0191632
0;calc inner;100;3.01476;1.39336;3.73805
0;calc wait;100;0.915222;0.0830151;2.68394
0;calc bound;100;0.0854386;0.0399302;0.234873
0;calc iter;100;4.01586;3.77653;4.23922
0;total;1;428.259;428.259;428.259
1;calc total;1;402.212;402.212;402.212
1;calc update async;100;0.000368602;1.627e-05;0.0325961
1;calc inner;100;3.26184;1.67787;3.7572
1;calc wait;100;0.661251;0.0735182;2.43595
1;calc bound;100;0.0932903;0.0393217;0.241017
1;calc iter;100;4.01782;3.64528;4.31486
1;total;1;428.81;428.81;428.81
2;calc total;1;402.212;402.212;402.212
2;calc update async;100;0.000236656;1.951e-05;0.0191958
2;calc inner;100;3.30287;2.5961;3.73052
2;calc wait;100;0.607766;0.0950413;1.43056
2;calc bound;100;0.105441;0.0421102;0.250973
2;calc iter;100;4.01799;3.83791;4.18195
2;total;1;428.764;428.764;428.764
3;calc total;1;402.212;402.212;402.212
3;calc update async;100;0.000319073;1.757e-05;0.0275504
3;calc inner;100;3.305;2.41708;3.76754
3;calc wait;100;0.61078;0.0734747;1.78314
3;calc bound;100;0.101228;0.0393283;0.241886
3;calc iter;100;4.01772;3.8067;4.29569
3;total;1;428.974;428.974;428.974
4;calc total;1;402.212;402.212;402.212
4;calc update async;100;0.000302105;1.896e-05;0.0267695
4;calc inner;100;3.08802;0.551072;3.6891
4;calc wait;100;0.843198;0.0837051;3.72267
4;calc bound;100;0.082723;0.0390442;0.253167
4;calc iter;100;4.01583;3.48555;4.32363
4;total;1;429.008;429.008;429.008
5;calc total;1;402.212;402.212;402.212
5;calc update async;100;0.000316201;1.924e-05;0.0267833
5;calc inner;100;3.32924;2.19551;3.83397
5;calc wait;100;0.588874;0.0717091;1.95522
5;calc bound;100;0.0985313;0.0420867;0.236032
5;calc iter;100;4.01768;3.72175;4.25045
5;total;1;428.9;428.9;428.9
6;calc total;1;402.212;402.212;402.212
6;calc update async;100;0.000314503;2.8e-05;0.0267557
6;calc inner;100;3.35381;2.42109;3.71372
6;calc wait;100;0.54716;0.135648;1.54853
6;calc bound;100;0.115265;0.044574;0.236934
6;calc iter;100;4.01807;3.84395;4.24757
6;total;1;428.578;428.578;428.578
7;calc total;1;402.212;402.212;402.212
7;calc update async;100;0.000311406;1.832e-05;0.0267083
7;calc inner;100;3.35774;2.09498;3.7625
7;calc wait;100;0.555251;0.0818073;2.18708
7;calc bound;100;0.102492;0.0409012;0.222539
7;calc iter;100;4.0178;3.78123;4.36454
7;total;1;428.806;428.806;428.806
8;calc total;1;402.212;402.212;402.212
8;calc update async;100;0.000359637;2.0479e-05;0.0325739
8;calc inner;100;3.39538;2.62527;3.68859
8;calc wait;100;0.538555;0.110393;1.32208
8;calc bound;100;0.0817697;0.0458891;0.162321
8;calc iter;100;4.01853;3.81396;4.26256
8;total;1;428.433;428.433;428.433
9;calc total;1;402.212;402.212;402.212
9;calc update async;100;0.000235234;2.163e-05;0.0193228
9;calc inner;100;3.44202;2.90332;3.689
9;calc wait;100;0.468374;0.148122;1.07747
9;calc bound;100;0.105177;0.0449978;0.189745
9;calc iter;100;4.01892;3.81593;4.16396
9;total;1;428.439;428.439;428.439
10;calc total;1;402.212;402.212;402.212
10;calc update async;100;0.000315839;2.056e-05;0.0274987
10;calc inner;100;3.4222;2.88073;3.69974
10;calc wait;100;0.493919;0.118074;1.24661
10;calc bound;100;0.101908;0.0392864;0.14374
10;calc iter;100;4.02056;3.79302;4.39338
10;total;1;428.801;428.801;428.801
11;calc total;1;402.212;402.212;402.212
11;calc update async;100;0.00023482;2.9929e-05;0.0193185
11;calc inner;100;3.45373;3.17185;3.71673
11;calc wait;100;0.449624;0.0919028;0.798563
11;calc bound;100;0.10829;0.0482588;0.195735
11;calc iter;100;4.01885;3.86244;4.29249
11;total;1;428.325;428.325;428.325
12;calc total;1;402.212;402.212;402.212
12;calc update async;100;0.00035856;1.9589e-05;0.0319541
12;calc inner;100;3.38213;2.24387;3.70566
12;calc wait;100;0.547003;0.108841;1.83989
12;calc bound;100;0.0850124;0.0390837;0.124259
12;calc iter;100;4.01759;3.75285;4.26245
12;total;1;428.443;428.443;428.443
13;calc total;1;402.212;402.212;402.212
13;calc update async;100;0.000303184;1.826e-05;0.026465
13;calc inner;100;3.39565;1.18418;3.70362
13;calc wait;100;0.522824;0.154416;3.14316
13;calc bound;100;0.096262;0.0407208;0.198295
13;calc iter;100;4.01888;3.86676;4.37463
13;total;1;428.601;428.601;428.601
14;calc total;1;402.212;402.212;402.212
14;calc update async;100;0.000310069;2.257e-05;0.0264682
14;calc inner;100;3.38701;2.70998;3.71166
14;calc wait;100;0.520127;0.0714357;1.37778
14;calc bound;100;0.112437;0.041887;0.136135
14;calc iter;100;4.02046;3.76179;4.19777
14;total;1;428.364;428.364;428.364
15;calc total;1;402.212;402.212;402.212
15;calc update async;100;0.000307833;2.669e-05;0.0267063
15;calc inner;100;3.44919;2.7429;3.70354
15;calc wait;100;0.458668;0.142361;1.31462
15;calc bound;100;0.106054;0.0481699;0.190426
15;calc iter;100;4.01885;3.89647;4.29935
15;total;1;428.255;428.255;428.255
16;calc total;1;402.212;402.212;402.212
16;calc update async;100;0.00027634;1.852e-05;0.0242466
16;calc inner;100;2.43597;0.494051;3.78653
16;calc wait;100;1.49354;0.100422;3.89103
16;calc bound;100;0.0791523;0.0396905;0.212273
16;calc iter;100;4.01246;3.4969;4.46092
16;total;1;428.614;428.614;428.614
17;calc total;1;402.212;402.212;402.212
17;calc update async;100;0.000365531;1.909e-05;0.0323936
17;calc inner;100;2.62651;0.493154;3.7338
17;calc wait;100;1.27019;0.149034;3.98606
17;calc bound;100;0.113108;0.0461476;0.250662
17;calc iter;100;4.01399;3.24637;4.55144
17;total;1;428.904;428.904;428.904
18;calc total;1;402.212;402.212;402.212
18;calc update async;100;0.000368458;1.878e-05;0.0323693
18;calc inner;100;2.64377;0.543229;3.78331
18;calc wait;100;1.2602;0.0653185;4.27332
18;calc bound;100;0.104365;0.0445148;0.265826
18;calc iter;100;4.01429;3.42643;4.92843
18;total;1;428.62;428.62;428.62
19;calc total;1;402.212;402.212;402.212
19;calc update async;100;0.000284552;2.896e-05;0.02423
19;calc inner;100;2.66712;1.92611;3.78898
19;calc wait;100;1.22518;0.116524;2.0696
19;calc bound;100;0.117999;0.0453737;0.246538
19;calc iter;100;4.01444;3.79401;4.32958
19;total;1;428.402;428.402;428.402
20;calc total;1;402.212;402.212;402.212
20;calc update async;100;0.000282659;1.6299e-05;0.0244521
20;calc inner;100;2.44132;0.493117;3.76622
20;calc wait;100;1.47977;0.0899941;4.38789
20;calc bound;100;0.0885193;0.0409465;0.241146
20;calc iter;100;4.01254;2.93058;4.9877
20;total;1;428.432;428.432;428.432
21;calc total;1;402.212;402.212;402.212
21;calc update async;100;0.000367047;1.801e-05;0.0325766
21;calc inner;100;2.61155;0.934926;3.81238
21;calc wait;100;1.28849;0.0915692;3.57063
21;calc bound;100;0.108791;0.0445605;0.23828
21;calc iter;100;4.01387;3.6003;4.58374
21;total;1;428.811;428.811;428.811
22;calc total;1;402.212;402.212;402.212
22;calc update async;100;0.00030156;1.959e-05;0.0257965
22;calc inner;100;2.64061;0.850915;3.80808
22;calc wait;100;1.26045;0.0637638;3.51064
22;calc bound;100;0.109169;0.0428953;0.258557
22;calc iter;100;4.0144;3.6581;4.43314
22;total;1;428.587;428.587;428.587
23;calc total;1;402.212;402.212;402.212
23;calc update async;100;0.000289687;2.136e-05;0.0245918
23;calc inner;100;2.66907;1.65816;3.75122
23;calc wait;100;1.22496;0.126857;2.33671
23;calc bound;100;0.116186;0.0461723;0.257371
23;calc iter;100;4.01405;3.67968;4.29558
23;total;1;428.865;428.865;428.865
24;calc total;1;402.212;402.212;402.212
24;calc update async;100;0.000283535;1.725e-05;0.0247911
24;calc inner;100;1.89145;0.49224;3.70025
24;calc wait;100;1.99889;0.103192;5.09258
24;calc bound;100;0.0941037;0.0390326;0.179858
24;calc iter;100;3.99136;2.52668;5.63264
24;total;1;428.664;428.664;428.664
25;calc total;1;402.212;402.212;402.212
25;calc update async;100;0.000357822;1.6229e-05;0.0322549
25;calc inner;100;2.21669;0.49337;3.70039
25;calc wait;100;1.69647;0.106458;5.51048
25;calc bound;100;0.0865577;0.0390771;0.165828
25;calc iter;100;4.00163;1.83536;6.26617
25;total;1;428.772;428.772;428.772
26;calc total;1;402.212;402.212;402.212
26;calc update async;100;0.000364976;1.708e-05;0.0322548
26;calc inner;100;2.31577;1.24056;3.71414
26;calc wait;100;1.57777;0.0973473;3.14931
26;calc bound;100;0.102806;0.0412899;0.199584
26;calc iter;100;4.00253;3.36876;4.70907
26;total;1;428.839;428.839;428.839
27;calc total;1;402.212;402.212;402.212
27;calc update async;100;0.000369092;1.893e-05;0.032462
27;calc inner;100;2.32892;1.23777;3.7149
27;calc wait;100;1.56915;0.0962686;3.1018
27;calc bound;100;0.101926;0.0419253;0.168928
27;calc iter;100;4.00145;3.22885;4.73771
27;total;1;428.708;428.708;428.708
28;calc total;1;402.212;402.212;402.212
28;calc update async;100;0.00036205;1.7119e-05;0.0324947
28;calc inner;100;2.20783;0.493265;3.70719
28;calc wait;100;1.68069;0.0742936;5.45002
28;calc bound;100;0.0947443;0.0405126;0.201141
28;calc iter;100;3.98863;1.94802;6.03374
28;total;1;428.847;428.847;428.847
29;calc total;1;402.212;402.212;402.212
29;calc update async;100;0.000289616;1.622e-05;0.0255844
29;calc inner;100;2.34996;0.492549;3.72211
29;calc wait;100;1.55879;0.0715571;4.76174
29;calc bound;100;0.0915843;0.041623;0.16913
29;calc iter;100;4.00187;3.1077;5.31595
29;total;1;428.609;428.609;428.609
30;calc total;1;402.212;402.212;402.212
30;calc update async;100;0.000246864;2.143e-05;0.0192383
30;calc inner;100;2.43748;1.21064;3.7153
30;calc wait;100;1.44022;0.126583;3.29302
30;calc bound;100;0.121441;0.0412547;0.199173
30;calc iter;100;4.0028;3.1871;4.73859
30;total;1;428.843;428.843;428.843
31;calc total;1;402.212;402.212;402.212
31;calc update async;100;0.000371375;2.159e-05;0.0325098
31;calc inner;100;2.45059;1.21873;3.71181
31;calc wait;100;1.44439;0.105113;3.24682
31;calc bound;100;0.106257;0.0416613;0.17119
31;calc iter;100;4.00214;3.20712;4.74432
31;total;1;428.723;428.723;428.723
32;calc total;1;402.212;402.212;402.212
32;calc update async;100;0.000234349;1.832e-05;0.0195395
32;calc inner;100;1.79216;0.462378;3.8091
32;calc wait;100;2.08031;0.0537433;5.68672
32;calc bound;100;0.0845836;0.0406179;0.219971
32;calc iter;100;3.95983;1.95995;6.25921
32;total;1;428.534;428.534;428.534
33;calc total;1;402.212;402.212;402.212
33;calc update async;100;0.000360231;1.842e-05;0.032473
33;calc inner;100;1.90612;0.46343;3.71302
33;calc wait;100;1.97631;0.116263;6.56018
33;calc bound;100;0.0872741;0.0397771;0.259357
33;calc iter;100;3.97275;1.11524;7.14959
33;total;1;428.574;428.574;428.574
34;calc total;1;402.212;402.212;402.212
34;calc update async;100;0.000367416;1.794e-05;0.0324755
34;calc inner;100;2.08677;0.478333;3.78181
34;calc wait;100;1.78546;0.0690273;3.86189
34;calc bound;100;0.102367;0.0392533;0.239129
34;calc iter;100;3.97684;2.92662;5.05819
34;total;1;428.56;428.56;428.56
35;calc total;1;402.212;402.212;402.212
35;calc update async;100;0.000310778;1.591e-05;0.0268195
35;calc inner;100;2.06002;0.553244;3.73538
35;calc wait;100;1.81005;0.131934;4.80453
35;calc bound;100;0.103268;0.040722;0.234611
35;calc iter;100;3.97571;2.79869;5.41806
35;total;1;428.662;428.662;428.662
36;calc total;1;402.212;402.212;402.212
36;calc update async;100;0.000309683;1.456e-05;0.0272768
36;calc inner;100;1.94648;0.462207;3.73626
36;calc wait;100;1.93534;0.0555985;6.60828
36;calc bound;100;0.10076;0.0404224;0.255883
36;calc iter;100;3.98411;1.3372;7.13768
36;total;1;428.435;428.435;428.435
37;calc total;1;402.212;402.212;402.212
37;calc update async;100;0.000309703;1.6829e-05;0.0271461
37;calc inner;100;2.03766;0.4726;3.7321
37;calc wait;100;1.84527;0.111059;5.63231
37;calc bound;100;0.0968885;0.0402386;0.257323
37;calc iter;100;3.98297;2.27753;6.1898
37;total;1;428.685;428.685;428.685
38;calc total;1;402.212;402.212;402.212
38;calc update async;100;0.000322291;2.107e-05;0.0271416
38;calc inner;100;2.11098;0.529559;3.78344
38;calc wait;100;1.76074;0.0962455;4.54067
38;calc bound;100;0.111327;0.0392639;0.233138
38;calc iter;100;3.98528;2.50397;5.28632
38;total;1;428.44;428.44;428.44
39;calc total;1;402.212;402.212;402.212
39;calc update async;100;0.000314074;1.784e-05;0.027169
39;calc inner;100;2.13469;0.535017;3.74091
39;calc wait;100;1.74468;0.0448689;4.14404
39;calc bound;100;0.102407;0.0407344;0.258711
39;calc iter;100;3.98501;2.53412;5.18074
39;total;1;428.415;428.415;428.415
40;calc total;1;402.212;402.212;402.212
40;calc update async;100;0.000236146;1.587e-05;0.0197785
40;calc inner;100;1.88747;0.462102;3.70495
40;calc wait;100;1.9496;0.048687;5.34804
40;calc bound;100;0.0947503;0.0390612;0.220846
40;calc iter;100;3.93776;1.45806;6.14808
40;total;1;428.436;428.436;428.436
41;calc total;1;402.212;402.212;402.212
41;calc update async;100;0.000318745;1.9309e-05;0.0280029
41;calc inner;100;2.12067;0.46516;3.73106
41;calc wait;100;1.75144;0.107446;6.3063
41;calc bound;100;0.0843779;0.0391937;0.19745
41;calc iter;100;3.96244;1.54782;6.87296
41;total;1;428.824;428.824;428.824
42;calc total;1;402.212;402.212;402.212
42;calc update async;100;0.00035979;1.826e-05;0.0320075
42;calc inner;100;2.15613;0.468711;3.70872
42;calc wait;100;1.70794;0.132141;4.32742
42;calc bound;100;0.0991542;0.0410242;0.173766
42;calc iter;100;3.96373;2.52273;5.16919
42;total;1;428.552;428.552;428.552
43;calc total;1;402.212;402.212;402.212
43;calc update async;100;0.000309788;1.7699e-05;0.0272244
43;calc inner;100;2.14922;0.570348;3.72814
43;calc wait;100;1.7132;0.0805262;4.26418
43;calc bound;100;0.0936673;0.040647;0.212477
43;calc iter;100;3.96323;2.49742;5.31116
43;total;1;428.8;428.8;428.8
44;calc total;1;402.212;402.212;402.212
44;calc update async;100;0.000361654;1.721e-05;0.0324419
44;calc inner;100;1.93751;0.46391;3.70845
44;calc wait;100;1.90754;0.0482544;5.90194
44;calc bound;100;0.0896489;0.0410248;0.18941
44;calc iter;100;3.93578;1.07228;6.5652
44;total;1;428.397;428.397;428.397
45;calc total;1;402.212;402.212;402.212
45;calc update async;100;0.000305399;1.695e-05;0.027096
45;calc inner;100;2.06148;0.469149;3.73016
45;calc wait;100;1.80309;0.104549;4.928
45;calc bound;100;0.0906282;0.0405728;0.19862
45;calc iter;100;3.95892;1.71623;5.68719
45;total;1;428.674;428.674;428.674
46;calc total;1;402.212;402.212;402.212
46;calc update async;100;0.000317499;1.92e-05;0.0274823
46;calc inner;100;2.15478;0.546655;3.71973
46;calc wait;100;1.70284;0.103448;4.94176
46;calc bound;100;0.103503;0.0406206;0.19509
46;calc iter;100;3.96149;2.3169;5.65399
46;total;1;428.399;428.399;428.399
47;calc total;1;402.212;402.212;402.212
47;calc update async;100;0.00030842;1.764e-05;0.0271378
47;calc inner;100;2.17139;0.523315;3.73885
47;calc wait;100;1.68835;0.0877031;5.03615
47;calc bound;100;0.0969576;0.0408638;0.213351
47;calc iter;100;3.96049;2.26941;5.70039
47;total;1;428.318;428.318;428.318
48;calc total;1;402.212;402.212;402.212
48;calc update async;100;0.000287756;1.579e-05;0.0254327
48;calc inner;100;1.96043;0.466158;3.74388
48;calc wait;100;1.92637;0.0528887;5.19556
48;calc bound;100;0.0807167;0.0390914;0.202805
48;calc iter;100;3.96967;1.40659;5.73882
48;total;1;428.554;428.554;428.554
49;calc total;1;402.212;402.212;402.212
49;calc update async;100;0.000286502;1.575e-05;0.0254077
49;calc inner;100;2.27631;0.466797;3.65457
49;calc wait;100;1.63055;0.117894;5.81981
49;calc bound;100;0.0779422;0.0395079;0.200812
49;calc iter;100;3.98664;1.85728;6.39564
49;total;1;429.078;429.078;429.078
50;calc total;1;402.212;402.212;402.212
50;calc update async;100;0.000304276;2.244e-05;0.0255372
50;calc inner;100;2.35698;0.499774;3.72778
50;calc wait;100;1.52433;0.122066;4.03265
50;calc bound;100;0.104499;0.0565908;0.263905
50;calc iter;100;3.98774;2.97414;5.04515
50;total;1;428.439;428.439;428.439
51;calc total;1;402.212;402.212;402.212
51;calc update async;100;0.00029088;1.62e-05;0.0254014
51;calc inner;100;2.35738;0.836285;3.69564
51;calc wait;100;1.53909;0.10694;3.90886
51;calc bound;100;0.0873493;0.0392339;0.230949
51;calc iter;100;3.9859;2.96236;5.22619
51;total;1;429.08;429.08;429.08
52;calc total;1;402.212;402.212;402.212
52;calc update async;100;0.000361172;1.7999e-05;0.0321868
52;calc inner;100;2.11657;0.46216;3.66736
52;calc wait;100;1.76492;0.122261;5.94678
52;calc bound;100;0.0906186;0.0400585;0.221982
52;calc iter;100;3.97541;1.25782;6.48197
52;total;1;428.563;428.563;428.563
53;calc total;1;402.212;402.212;402.212
53;calc update async;100;0.000292931;1.8319e-05;0.0254675
53;calc inner;100;2.33867;0.623852;3.72867
53;calc wait;100;1.55314;0.0883309;4.12518
53;calc bound;100;0.0929249;0.0391271;0.173158
53;calc iter;100;3.98739;2.32518;5.18154
53;total;1;429.062;429.062;429.062
54;calc total;1;402.212;402.212;402.212
54;calc update async;100;0.000370869;1.878e-05;0.0319927
54;calc inner;100;2.3747;0.910633;3.68078
54;calc wait;100;1.50193;0.0976831;3.90739
54;calc bound;100;0.109356;0.0401833;0.236863
54;calc iter;100;3.98869;2.60167;5.05365
54;total;1;428.632;428.632;428.632
55;calc total;1;402.212;402.212;402.212
55;calc update async;100;0.00036418;1.837e-05;0.0323483
55;calc inner;100;2.38833;0.972081;3.7423
55;calc wait;100;1.504;0.0648805;3.99258
55;calc bound;100;0.0931837;0.0400165;0.210236
55;calc iter;100;3.9882;2.5587;5.22579
55;total;1;429.025;429.025;429.025
56;calc total;1;402.212;402.212;402.212
56;calc update async;100;0.000299749;1.751e-05;0.0263211
56;calc inner;100;2.07127;0.462429;3.70532
56;calc wait;100;1.842;0.122759;5.08193
56;calc bound;100;0.0846657;0.0390273;0.201479
56;calc iter;100;3.99917;2.63908;5.61886
56;total;1;428.598;428.598;428.598
57;calc total;1;402.212;402.212;402.212
57;calc update async;100;0.00029885;1.847e-05;0.0263
57;calc inner;100;2.42212;0.468765;3.7151
57;calc wait;100;1.50612;0.172835;4.72808
57;calc bound;100;0.0817855;0.0415128;0.195739
57;calc iter;100;4.01092;2.47483;5.29494
57;total;1;428.924;428.924;428.924
58;calc total;1;402.212;402.212;402.212
58;calc update async;100;0.000302635;1.748e-05;0.026358
58;calc inner;100;2.42489;0.670148;3.71935
58;calc wait;100;1.49383;0.121748;4.10607
58;calc bound;100;0.0919095;0.0395869;0.224107
58;calc iter;100;4.01137;3.28053;4.81963
58;total;1;428.445;428.445;428.445
59;calc total;1;402.212;402.212;402.212
59;calc update async;100;0.000300755;1.827e-05;0.0262789
59;calc inner;100;2.50103;0.923799;3.71945
59;calc wait;100;1.42909;0.225022;3.68884
59;calc bound;100;0.0794727;0.0393039;0.211496
59;calc iter;100;4.01053;3.44683;4.6999
59;total;1;428.983;428.983;428.983
60;calc total;1;402.212;402.212;402.212
60;calc update async;100;0.000296858;1.776e-05;0.0261962
60;calc inner;100;2.21679;0.465346;3.70668
60;calc wait;100;1.69824;0.0911171;5.05247
60;calc bound;100;0.0815359;0.0390175;0.140175
60;calc iter;100;3.99757;1.96298;5.60597
60;total;1;428.494;428.494;428.494
61;calc total;1;402.212;402.212;402.212
61;calc update async;100;0.000298541;1.8159e-05;0.026097
61;calc inner;100;2.4729;0.471421;3.69058
61;calc wait;100;1.44519;0.210679;4.02245
61;calc bound;100;0.0909169;0.0390037;0.188769
61;calc iter;100;4.01028;2.83181;4.89655
61;total;1;429.072;429.072;429.072
62;calc total;1;402.212;402.212;402.212
62;calc update async;100;0.00036793;2.0379e-05;0.0320394
62;calc inner;100;2.56569;0.957018;3.71821
62;calc wait;100;1.34584;0.0834898;3.43529
62;calc bound;100;0.0985927;0.0420361;0.147748
62;calc iter;100;4.01089;3.12201;4.67175
62;total;1;428.654;428.654;428.654
63;calc total;1;402.212;402.212;402.212
63;calc update async;100;0.000357323;1.699e-05;0.032232
63;calc inner;100;2.54949;0.951763;3.71835
63;calc wait;100;1.3734;0.193207;3.51187
63;calc bound;100;0.0858722;0.039787;0.191771
63;calc iter;100;4.01003;3.05348;4.64672
63;total;1;428.965;428.965;428.965
64;calc total;1;402.212;402.212;402.212
64;calc update async;100;0.000325862;2.445e-05;0.027908
64;calc inner;100;3.63974;3.43385;3.78105
64;calc wait;100;0.269015;0.0952776;0.530667
64;calc bound;100;0.105139;0.0641529;0.225228
64;calc iter;100;4.01897;3.88066;4.27756
64;total;1;428.501;428.501;428.501
65;calc total;1;402.212;402.212;402.212
65;calc update async;100;0.000334396;2.374e-05;0.0279085
65;calc inner;100;3.62977;3.44811;3.75965
65;calc wait;100;0.235635;0.107675;0.502908
65;calc bound;100;0.147932;0.0550613;0.288855
65;calc iter;100;4.01991;3.84485;4.19729
65;total;1;428.531;428.531;428.531
66;calc total;1;402.212;402.212;402.212
66;calc update async;100;0.000336093;2.397e-05;0.0280521
66;calc inner;100;3.62546;3.44578;3.77532
66;calc wait;100;0.246217;0.0870547;0.427818
66;calc bound;100;0.144836;0.0724068;0.232337
66;calc iter;100;4.02133;3.82254;4.20971
66;total;1;428.434;428.434;428.434
67;calc total;1;402.212;402.212;402.212
67;calc update async;100;0.000335129;2.126e-05;0.0280903
67;calc inner;100;3.62689;3.44259;3.75486
67;calc wait;100;0.229441;0.0951882;0.571882
67;calc bound;100;0.158455;0.0462218;0.263687
67;calc iter;100;4.01971;3.81372;4.23043
67;total;1;428.656;428.656;428.656
68;calc total;1;402.212;402.212;402.212
68;calc update async;100;0.000330373;2.443e-05;0.0282992
68;calc inner;100;3.66198;3.2004;3.76958
68;calc wait;100;0.236102;0.0727594;0.673923
68;calc bound;100;0.111473;0.0605701;0.236348
68;calc iter;100;4.01821;3.80198;4.20403
68;total;1;428.483;428.483;428.483
69;calc total;1;402.212;402.212;402.212
69;calc update async;100;0.000339399;2.869e-05;0.0282317
69;calc inner;100;3.65134;3.46288;3.78525
69;calc wait;100;0.224621;0.0836863;0.44163
69;calc bound;100;0.14128;0.0744035;0.292098
69;calc iter;100;4.01985;3.8717;4.20614
69;total;1;428.614;428.614;428.614
70;calc total;1;402.212;402.212;402.212
70;calc update async;100;0.000333656;2.518e-05;0.028283
70;calc inner;100;3.60764;3.4089;3.75209
70;calc wait;100;0.244233;0.126384;0.375648
70;calc bound;100;0.163784;0.0592984;0.264841
70;calc iter;100;4.021;3.89187;4.21022
70;total;1;428.542;428.542;428.542
71;calc total;1;402.212;402.212;402.212
71;calc update async;100;0.000337758;2.188e-05;0.0283265
71;calc inner;100;3.66024;3.4525;3.783
71;calc wait;100;0.207297;0.115774;0.574302
71;calc bound;100;0.148929;0.0676598;0.284007
71;calc iter;100;4.01971;3.83625;4.16501
71;total;1;428.574;428.574;428.574
72;calc total;1;402.212;402.212;402.212
72;calc update async;100;0.000223778;3.0249e-05;0.0173875
72;calc inner;100;3.65861;3.51921;3.74818
72;calc wait;100;0.20291;0.114118;0.383336
72;calc bound;100;0.147695;0.0876457;0.192882
72;calc iter;100;4.02143;3.90881;4.21374
72;total;1;428.554;428.554;428.554
73;calc total;1;402.212;402.212;402.212
73;calc update async;100;0.000218843;2.688e-05;0.0173864
73;calc inner;100;3.66078;3.52714;3.7497
73;calc wait;100;0.206757;0.0966308;0.41925
73;calc bound;100;0.140362;0.087021;0.219031
73;calc iter;100;4.0217;3.89887;4.19422
73;total;1;428.714;428.714;428.714
74;calc total;1;402.212;402.212;402.212
74;calc update async;100;0.000279603;2.64e-05;0.0235028
74;calc inner;100;3.65743;3.42198;3.78576
74;calc wait;100;0.229502;0.111466;0.608644
74;calc bound;100;0.130513;0.0424083;0.23393
74;calc iter;100;4.02212;3.83835;4.17761
74;total;1;428.532;428.532;428.532
75;calc total;1;402.212;402.212;402.212
75;calc update async;100;0.000372714;3.199e-05;0.0325447
75;calc inner;100;3.66944;3.51059;3.80632
75;calc wait;100;0.21452;0.0817762;0.437259
75;calc bound;100;0.129894;0.065037;0.256717
75;calc iter;100;4.0218;3.79055;4.26467
75;total;1;428.414;428.414;428.414
76;calc total;1;402.212;402.212;402.212
76;calc update async;100;0.000349092;3.2869e-05;0.0301015
76;calc inner;100;3.6487;3.4991;3.75287
76;calc wait;100;0.220443;0.108172;0.538376
76;calc bound;100;0.144712;0.0777075;0.252356
76;calc iter;100;4.02137;3.8362;4.20465
76;total;1;428.492;428.492;428.492
77;calc total;1;402.212;402.212;402.212
77;calc update async;100;0.000341076;3.2409e-05;0.0295865
77;calc inner;100;3.65192;3.29795;3.74514
77;calc wait;100;0.212554;0.111511;0.725281
77;calc bound;100;0.138747;0.0549102;0.20164
77;calc iter;100;4.02166;3.89381;4.2041
77;total;1;428.774;428.774;428.774
78;calc total;1;402.212;402.212;402.212
78;calc update async;100;0.000343948;2.8529e-05;0.029534
78;calc inner;100;3.64341;3.41145;3.75514
78;calc wait;100;0.249199;0.110141;0.692582
78;calc bound;100;0.12499;0.0428406;0.241796
78;calc iter;100;4.02209;3.84147;4.20787
78;total;1;428.464;428.464;428.464
79;calc total;1;402.212;402.212;402.212
79;calc update async;100;0.000345984;2.616e-05;0.0301971
79;calc inner;100;3.66864;3.48014;3.77758
79;calc wait;100;0.2108;0.114257;0.4675
79;calc bound;100;0.133072;0.087213;0.213895
79;calc iter;100;4.02179;3.84126;4.20758
79;total;1;428.821;428.821;428.821
80;calc total;1;402.212;402.212;402.212
80;calc update async;100;0.000219414;2.2269e-05;0.0175966
80;calc inner;100;3.16408;2.59359;3.84042
80;calc wait;100;0.74979;0.111881;1.41775
80;calc bound;100;0.0930956;0.0490984;0.245041
80;calc iter;100;4.01912;3.84091;4.21899
80;total;1;428.25;428.25;428.25
81;calc total;1;402.212;402.212;402.212
81;calc update async;100;0.000313395;2.298e-05;0.0268407
81;calc inner;100;3.18899;2.62719;3.77997
81;calc wait;100;0.715193;0.109906;1.34061
81;calc bound;100;0.105188;0.0491053;0.263961
81;calc iter;100;4.01876;3.86517;4.23964
81;total;1;428.647;428.647;428.647
82;calc total;1;402.212;402.212;402.212
82;calc update async;100;0.000232377;2.721e-05;0.0175953
82;calc inner;100;3.19725;2.50394;3.78572
82;calc wait;100;0.700484;0.114016;1.3549
82;calc bound;100;0.112825;0.0409634;0.274348
82;calc iter;100;4.02023;3.88518;4.29592
82;total;1;428.475;428.475;428.475
83;calc total;1;402.212;402.212;402.212
83;calc update async;100;0.000313957;2.8349e-05;0.0268914
83;calc inner;100;3.18745;2.6649;3.68158
83;calc wait;100;0.692828;0.135685;1.27504
83;calc bound;100;0.123405;0.047112;0.259544
83;calc iter;100;4.01886;3.85026;4.28133
83;total;1;428.865;428.865;428.865
84;calc total;1;402.212;402.212;402.212
84;calc update async;100;0.000359835;2.248e-05;0.031528
84;calc inner;100;3.15676;2.19969;3.73831
84;calc wait;100;0.748252;0.103844;1.86462
84;calc bound;100;0.0975346;0.0407788;0.264237
84;calc iter;100;4.01725;3.77517;4.27679
84;total;1;428.804;428.804;428.804
85;calc total;1;402.212;402.212;402.212
85;calc update async;100;0.000279052;2.278e-05;0.0235094
85;calc inner;100;3.19473;2.518;3.79868
85;calc wait;100;0.711611;0.12533;1.42127
85;calc bound;100;0.104432;0.0498888;0.25848
85;calc iter;100;4.01881;3.79841;4.25516
85;total;1;428.685;428.685;428.685
86;calc total;1;402.212;402.212;402.212
86;calc update async;100;0.000283625;2.582e-05;0.0235122
86;calc inner;100;3.17974;2.58875;3.75884
86;calc wait;100;0.708075;0.11922;1.32855
86;calc bound;100;0.125522;0.0414261;0.269431
86;calc iter;100;4.01996;3.83863;4.2153
86;total;1;428.684;428.684;428.684
87;calc total;1;402.212;402.212;402.212
87;calc update async;100;0.000362666;3.1829e-05;0.0315726
87;calc inner;100;3.1838;2.48007;3.79686
87;calc wait;100;0.706759;0.114814;1.3922
87;calc bound;100;0.115593;0.0494763;0.276988
87;calc iter;100;4.01876;3.91405;4.2654
87;total;1;428.669;428.669;428.669
88;calc total;1;402.212;402.212;402.212
88;calc update async;100;0.000263684;2.164e-05;0.0224648
88;calc inner;100;2.69175;0.511551;3.71198
88;calc wait;100;1.20907;0.130536;3.4468
88;calc bound;100;0.100989;0.0562373;0.226063
88;calc iter;100;4.00886;3.56327;4.41438
88;total;1;428.842;428.842;428.842
89;calc total;1;402.212;402.212;402.212
89;calc update async;100;0.000272002;2.2059e-05;0.022462
89;calc inner;100;2.9642;0.895474;3.69628
89;calc wait;100;0.919233;0.142362;3.35892
89;calc bound;100;0.122438;0.0575966;0.224326
89;calc iter;100;4.01069;3.64776;4.42084
89;total;1;428.965;428.965;428.965
90;calc total;1;402.212;402.212;402.212
90;calc update async;100;0.000381891;2.283e-05;0.0324545
90;calc inner;100;2.98663;1.57046;3.71163
90;calc wait;100;0.875522;0.104402;2.70487
90;calc bound;100;0.136968;0.0565733;0.244466
90;calc iter;100;4.01184;3.56271;4.46412
90;total;1;428.87;428.87;428.87
91;calc total;1;402.212;402.212;402.212
91;calc update async;100;0.000281862;3.037e-05;0.0224491
91;calc inner;100;3.00601;2.09912;3.76118
91;calc wait;100;0.863297;0.0745322;1.73464
91;calc bound;100;0.138073;0.0780203;0.225757
91;calc iter;100;4.01148;3.58583;4.2864
91;total;1;428.804;428.804;428.804
92;calc total;1;402.212;402.212;402.212
92;calc update async;100;0.000344469;2.157e-05;0.0303791
92;calc inner;100;2.78613;0.493494;3.72017
92;calc wait;100;1.1031;0.0679567;3.71299
92;calc bound;100;0.110837;0.056443;0.252237
92;calc iter;100;4.00917;3.26881;4.46119
92;total;1;429.023;429.023;429.023
93;calc total;1;402.212;402.212;402.212
93;calc update async;100;0.000363544;2.252e-05;0.0320216
93;calc inner;100;3.01821;1.23875;3.72004
93;calc wait;100;0.867772;0.0815961;2.79139
93;calc bound;100;0.118101;0.0563398;0.225389
93;calc iter;100;4.01051;3.60236;4.42192
93;total;1;428.89;428.89;428.89
94;calc total;1;402.212;402.212;402.212
94;calc update async;100;0.000374037;2.3209e-05;0.0314404
94;calc inner;100;3.01604;1.96325;3.74801
94;calc wait;100;0.841332;0.10909;2.02729
94;calc bound;100;0.146538;0.0580016;0.239181
94;calc iter;100;4.01202;3.64384;4.28065
94;total;1;428.912;428.912;428.912
95;calc total;1;402.212;402.212;402.212
95;calc update async;100;0.000364567;2.837e-05;0.0310211
95;calc inner;100;3.04089;2.02931;3.75219
95;calc wait;100;0.826169;0.0684878;1.71599
95;calc bound;100;0.140442;0.0658891;0.230203
95;calc iter;100;4.01114;3.67726;4.25598
95;total;1;428.953;428.953;428.953
96;calc total;1;402.212;402.212;402.212
96;calc update async;100;0.0003239;1.94e-05;0.0285486
96;calc inner;100;2.01111;0.465564;3.72782
96;calc wait;100;1.88433;0.0658763;5.46684
96;calc bound;100;0.0862512;0.0390989;0.25371
96;calc iter;100;3.98714;2.07821;5.99247
96;total;1;428.854;428.854;428.854
97;calc total;1;402.212;402.212;402.212
97;calc update async;100;0.000324276;1.708e-05;0.0287195
97;calc inner;100;2.33089;0.475305;3.71414
97;calc wait;100;1.58463;0.101097;5.40117
97;calc bound;100;0.0782865;0.0390586;0.24504
97;calc iter;100;4.00149;1.84852;6.04592
97;total;1;428.955;428.955;428.955
98;calc total;1;402.212;402.212;402.212
98;calc update async;100;0.000348972;1.979e-05;0.0301323
98;calc inner;100;2.43316;1.10085;3.67116
98;calc wait;100;1.46834;0.149488;3.00279
98;calc bound;100;0.0958627;0.0412637;0.251175
98;calc iter;100;4.00242;3.35401;4.56786
98;total;1;428.995;428.995;428.995
99;calc total;1;402.212;402.212;402.212
99;calc update async;100;0.000338814;1.99e-05;0.0290384
99;calc inner;100;2.41468;0.562419;3.66207
99;calc wait;100;1.48324;0.163827;3.79197
99;calc bound;100;0.09999;0.0423609;0.187241
99;calc iter;100;4.00144;3.26304;4.7423
99;total;1;428.898;428.898;428.898
100;calc total;1;402.212;402.212;402.212
100;calc update async;100;0.000342188;2.0789e-05;0.0298181
100;calc inner;100;2.23457;0.464694;3.73998
100;calc wait;100;1.65895;0.0604828;5.45364
100;calc bound;100;0.0905108;0.0406212;0.244029
100;calc iter;100;3.9884;1.77601;6.00868
100;total;1;428.573;428.573;428.573
101;calc total;1;402.212;402.212;402.212
101;calc update async;100;0.000344103;2.169e-05;0.0300955
101;calc inner;100;2.4111;0.49319;3.68526
101;calc wait;100;1.49773;0.139854;3.84172
101;calc bound;100;0.0880038;0.0391087;0.24526
101;calc iter;100;4.00177;2.90874;4.71666
101;total;1;428.959;428.959;428.959
102;calc total;1;402.212;402.212;402.212
102;calc update async;100;0.000347761;2.252e-05;0.0295329
102;calc inner;100;2.46798;0.756562;3.75989
102;calc wait;100;1.42277;0.100212;3.26081
102;calc bound;100;0.107466;0.0411161;0.252543
102;calc iter;100;4.00276;3.11092;4.71723
102;total;1;428.651;428.651;428.651
103;calc total;1;402.212;402.212;402.212
103;calc update async;100;0.000342483;2.253e-05;0.0293641
103;calc inner;100;2.49251;1.16371;3.70201
103;calc wait;100;1.40293;0.0970906;3.15297
103;calc bound;100;0.1023;0.0419549;0.192084
103;calc iter;100;4.00216;3.09413;4.7097
103;total;1;428.723;428.723;428.723
104;calc total;1;402.212;402.212;402.212
104;calc update async;100;0.000330222;2.004e-05;0.0295489
104;calc inner;100;1.89335;0.468822;3.69915
104;calc wait;100;1.99443;0.0700612;5.15079
104;calc bound;100;0.0796096;0.0391002;0.149546
104;calc iter;100;3.96977;2.39571;5.70247
104;total;1;428.296;428.296;428.296
105;calc total;1;402.212;402.212;402.212
105;calc update async;100;0.000336136;2.011e-05;0.0298289
105;calc inner;100;2.19802;0.492824;3.69951
105;calc wait;100;1.70801;0.183827;5.50318
105;calc bound;100;0.0755556;0.0390348;0.174229
105;calc iter;100;3.98413;1.82616;6.20176
105;total;1;428.929;428.929;428.929
106;calc total;1;402.212;402.212;402.212
106;calc update async;100;0.000340155;2.264e-05;0.0295362
106;calc inner;100;2.27615;0.672286;3.71225
106;calc wait;100;1.61226;0.183964;3.97027
106;calc bound;100;0.095094;0.0392837;0.155488
106;calc iter;100;3.9851;3.13106;5.01081
106;total;1;428.675;428.675;428.675
107;calc total;1;402.212;402.212;402.212
107;calc update async;100;0.000333062;2.102e-05;0.0295556
107;calc inner;100;2.29495;0.72298;3.70935
107;calc wait;100;1.60679;0.162555;4.04576
107;calc bound;100;0.0807857;0.0402275;0.139904
107;calc iter;100;3.98415;3.12472;5.06518
107;total;1;428.932;428.932;428.932
108;calc total;1;402.212;402.212;402.212
108;calc update async;100;0.000337286;1.925e-05;0.0293045
108;calc inner;100;2.09858;0.478247;3.69673
108;calc wait;100;1.784;0.145408;5.89425
108;calc bound;100;0.0929143;0.0392008;0.218176
108;calc iter;100;3.9786;1.28493;6.45304
108;total;1;428.557;428.557;428.557
109;calc total;1;402.212;402.212;402.212
109;calc update async;100;0.000339818;2.295e-05;0.0297715
109;calc inner;100;2.30803;0.56796;3.69943
109;calc wait;100;1.59293;0.138399;4.29725
109;calc bound;100;0.0840205;0.0390329;0.157855
109;calc iter;100;3.98667;2.3813;4.9391
109;total;1;428.864;428.864;428.864
110;calc total;1;402.212;402.212;402.212
110;calc update async;100;0.000346032;2.591e-05;0.0295312
110;calc inner;100;2.3603;0.678665;3.71014
110;calc wait;100;1.51789;0.122478;4.23451
110;calc bound;100;0.106552;0.0420136;0.200414
110;calc iter;100;3.98711;2.56097;5.02989
110;total;1;428.255;428.255;428.255
111;calc total;1;402.212;402.212;402.212
111;calc update async;100;0.000337076;1.958e-05;0.0295406
111;calc inner;100;2.37691;0.688407;3.74092
111;calc wait;100;1.52401;0.125522;4.21682
111;calc bound;100;0.0832833;0.04112;0.122246
111;calc iter;100;3.98639;2.55307;4.94729
111;total;1;428.793;428.793;428.793
112;calc total;1;402.212;402.212;402.212
112;calc update async;100;0.000240007;2.898e-05;0.0187454
112;calc inner;100;2.35971;0.494121;3.7843
112;calc wait;100;1.51984;0.0866091;4.36361
112;calc bound;100;0.115785;0.0567708;0.258083
112;calc iter;100;3.99759;3.16582;4.93665
112;total;1;428.871;428.871;428.871
113;calc total;1;402.212;402.212;402.212
113;calc update async;100;0.00024231;2.4109e-05;0.018744
113;calc inner;100;2.74666;0.492867;3.78533
113;calc wait;100;1.13517;0.0906104;4.47188
113;calc bound;100;0.120989;0.0563599;0.257588
113;calc iter;100;4.00359;2.97169;5.04971
113;total;1;428.94;428.94;428.94
114;calc total;1;402.212;402.212;402.212
114;calc update async;100;0.000244358;2.6829e-05;0.0187652
114;calc inner;100;2.79042;1.48573;3.76709
114;calc wait;100;1.07144;0.0686085;2.71299
114;calc bound;100;0.138353;0.059054;0.267187
114;calc iter;100;4.00388;3.50931;4.33855
114;total;1;428.57;428.57;428.57
115;calc total;1;402.212;402.212;402.212
115;calc update async;100;0.000243463;2.771e-05;0.0187283
115;calc inner;100;2.84145;1.49726;3.79701
115;calc wait;100;1.04186;0.0801204;2.64896
115;calc bound;100;0.117052;0.0658107;0.282502
115;calc iter;100;4.0032;3.49331;4.38818
115;total;1;429.032;429.032;429.032
116;calc total;1;402.212;402.212;402.212
116;calc update async;100;0.000364216;2.298e-05;0.0313471
116;calc inner;100;2.57597;0.492959;3.80711
116;calc wait;100;1.30958;0.0799709;4.57205
116;calc bound;100;0.110728;0.0565897;0.218156
116;calc iter;100;3.99743;2.65091;5.1623
116;total;1;428.687;428.687;428.687
117;calc total;1;402.212;402.212;402.212
117;calc update async;100;0.000369116;2.531e-05;0.0314627
117;calc inner;100;2.83305;1.3069;3.72378
117;calc wait;100;1.02685;0.064455;2.86543
117;calc bound;100;0.140764;0.0587306;0.284385
117;calc iter;100;4.00338;3.2451;4.46338
117;total;1;428.896;428.896;428.896
118;calc total;1;402.212;402.212;402.212
118;calc update async;100;0.000383097;2.7719e-05;0.0316722
118;calc inner;100;2.87892;1.39761;3.81096
118;calc wait;100;0.994953;0.103906;2.84128
118;calc bound;100;0.127978;0.0540381;0.228066
118;calc iter;100;4.0039;3.33842;4.51491
118;total;1;428.678;428.678;428.678
119;calc total;1;402.212;402.212;402.212
119;calc update async;100;0.000369082;2.729e-05;0.0313847
119;calc inner;100;2.88618;1.42917;3.7928
119;calc wait;100;0.984973;0.0700352;2.72354
119;calc bound;100;0.130619;0.0637911;0.283048
119;calc iter;100;4.00329;3.31621;4.46704
119;total;1;428.927;428.927;428.927
120;calc total;1;402.212;402.212;402.212
120;calc update async;100;0.000262187;2.585e-05;0.0222587
120;calc inner;100;2.95786;1.60368;3.76522
120;calc wait;100;0.961029;0.101281;2.59035
120;calc bound;100;0.0941254;0.0417597;0.18917
120;calc iter;100;4.01581;3.76416;4.25616
120;total;1;428.693;428.693;428.693
121;calc total;1;402.212;402.212;402.212
121;calc update async;100;0.000370216;2.8159e-05;0.03247
121;calc inner;100;3.06132;1.51067;3.72098
121;calc wait;100;0.837176;0.152413;2.61457
121;calc bound;100;0.111981;0.044123;0.18415
121;calc iter;100;4.01741;3.6077;4.23792
121;total;1;429.028;429.028;429.028
122;calc total;1;402.212;402.212;402.212
122;calc update async;100;0.000269585;2.908e-05;0.0222306
122;calc inner;100;3.08804;2.18343;3.72787
122;calc wait;100;0.813549;0.0883011;1.87339
122;calc bound;100;0.112229;0.04203;0.214755
122;calc iter;100;4.01773;3.85432;4.17716
122;total;1;428.81;428.81;428.81
123;calc total;1;402.212;402.212;402.212
123;calc update async;100;0.000373074;3.1799e-05;0.0324712
123;calc inner;100;3.08616;2.16303;3.73364
123;calc wait;100;0.806823;0.127621;1.78379
123;calc bound;100;0.118217;0.0447754;0.185238
123;calc iter;100;4.01729;3.82636;4.25978
123;total;1;428.837;428.837;428.837
124;calc total;1;402.212;402.212;402.212
124;calc update async;100;0.000356174;2.5679e-05;0.0313341
124;calc inner;100;3.00242;0.540047;3.74576
124;calc wait;100;0.896706;0.0932358;3.77327
124;calc bound;100;0.105067;0.0417788;0.238658
124;calc iter;100;4.01578;3.44524;4.37047
124;total;1;428.721;428.721;428.721
128;calc total;1;402.212;402.212;402.212
128;calc update async;100;0.00022613;2.1449e-05;0.0180492
128;calc inner;100;3.05538;1.27855;3.79677
128;calc wait;100;0.865295;0.103421;2.78989
128;calc bound;100;0.0919303;0.0397921;0.250882
128;calc iter;100;4.0157;3.72038;4.25222
128;total;1;428.974;428.974;428.974
125;calc total;1;402.212;402.212;402.212
125;calc update async;100;0.000359708;3.286e-05;0.0314344
125;calc inner;100;3.10478;2.1046;3.76922
125;calc wait;100;0.804405;0.0631459;1.95777
125;calc bound;100;0.106884;0.0447426;0.146768
125;calc iter;100;4.01726;3.74487;4.17171
125;total;1;428.873;428.873;428.873
126;calc total;1;402.212;402.212;402.212
126;calc update async;100;0.000365704;2.677e-05;0.0316275
126;calc inner;100;3.09682;2.06261;3.74471
126;calc wait;100;0.789279;0.057385;1.91716
126;calc bound;100;0.124659;0.0414501;0.209631
126;calc iter;100;4.01796;3.81159;4.13616
126;total;1;428.559;428.559;428.559
127;calc total;1;402.212;402.212;402.212
127;calc update async;100;0.000365889;3.311e-05;0.0313314
127;calc inner;100;3.1119;2.10855;3.75303
127;calc wait;100;0.779515;0.117903;1.86458
127;calc bound;100;0.116376;0.0443781;0.193021
127;calc iter;100;4.01738;3.78605;4.23668
127;total;1;428.79;428.79;428.79
129;calc total;1;402.212;402.212;402.212
129;calc update async;100;0.000388577;2.167e-05;0.0338325
129;calc inner;100;3.29395;1.66661;3.70952
129;calc wait;100;0.610656;0.123519;2.45191
129;calc bound;100;0.10983;0.0418515;0.225449
129;calc iter;100;4.01721;3.61163;4.23189
129;total;1;428.966;428.966;428.966
130;calc total;1;402.212;402.212;402.212
130;calc update async;100;0.000387146;2.1599e-05;0.0338296
130;calc inner;100;3.35043;2.64257;3.81482
130;calc wait;100;0.562319;0.121445;1.37378
130;calc bound;100;0.101914;0.0421615;0.224041
130;calc iter;100;4.01784;3.78246;4.20534
130;total;1;428.965;428.965;428.965
131;calc total;1;402.212;402.212;402.212
131;calc update async;100;0.000394339;2.22e-05;0.0338038
131;calc inner;100;3.38717;2.75043;3.8413
131;calc wait;100;0.511617;0.0954418;1.17859
131;calc bound;100;0.116446;0.0390324;0.212758
131;calc iter;100;4.0175;3.79041;4.24439
131;total;1;428.962;428.962;428.962
132;calc total;1;402.212;402.212;402.212
132;calc update async;100;0.000370201;1.896e-05;0.0331417
132;calc inner;100;3.11066;0.520946;3.70325
132;calc wait;100;0.807187;0.124117;3.76033
132;calc bound;100;0.094484;0.0388521;0.245609
132;calc iter;100;4.01567;3.49514;4.32159
132;total;1;429.007;429.007;429.007
133;calc total;1;402.212;402.212;402.212
133;calc update async;100;0.000377509;1.788e-05;0.0331296
133;calc inner;100;3.36318;2.30029;3.76954
133;calc wait;100;0.553559;0.113119;1.80139
133;calc bound;100;0.0991462;0.0425991;0.249373
133;calc iter;100;4.01774;3.63086;4.23856
133;total;1;429.021;429.021;429.021
134;calc total;1;402.212;402.212;402.212
134;calc update async;100;0.000383023;2.4909e-05;0.0331866
134;calc inner;100;3.38866;2.39837;3.81279
134;calc wait;100;0.508688;0.103645;1.59697
134;calc bound;100;0.118781;0.0501352;0.241747
134;calc iter;100;4.01792;3.86505;4.2133
134;total;1;428.338;428.338;428.338
135;calc total;1;402.212;402.212;402.212
135;calc update async;100;0.00038296;2.776e-05;0.0331396
135;calc inner;100;3.38908;2.43296;3.67255
135;calc wait;100;0.503994;0.171237;1.57178
135;calc bound;100;0.121791;0.0477802;0.242294
135;calc iter;100;4.01761;3.79166;4.27152
135;total;1;428.893;428.893;428.893
136;calc total;1;402.212;402.212;402.212
136;calc update async;100;0.000290375;2.754e-05;0.0250717
136;calc inner;100;3.46045;2.8735;3.74455
136;calc wait;100;0.460713;0.131598;1.10476
136;calc bound;100;0.0948725;0.0427068;0.224049
136;calc iter;100;4.01835;3.87034;4.20013
136;total;1;428.9;428.9;428.9
137;calc total;1;402.212;402.212;402.212
137;calc update async;100;0.000229604;2.6029e-05;0.0183467
137;calc inner;100;3.48471;3.01828;3.71076
137;calc wait;100;0.428148;0.130705;0.981885
137;calc bound;100;0.105479;0.0445912;0.194431
137;calc iter;100;4.01863;3.79583;4.17933
137;total;1;428.343;428.343;428.343
138;calc total;1;402.212;402.212;402.212
138;calc update async;100;0.000233047;3.1629e-05;0.0183774
138;calc inner;100;3.48462;3.20211;3.75267
138;calc wait;100;0.415031;0.108394;0.860301
138;calc bound;100;0.117509;0.0407017;0.190402
138;calc iter;100;4.02156;3.85225;4.25397
138;total;1;428.501;428.501;428.501
139;calc total;1;402.212;402.212;402.212
139;calc update async;100;0.000403439;2.945e-05;0.0354733
139;calc inner;100;3.48643;3.2481;3.75894
139;calc wait;100;0.405935;0.105839;0.897696
139;calc bound;100;0.120128;0.0431039;0.205212
139;calc iter;100;4.01887;3.75651;4.26372
139;total;1;428.589;428.589;428.589
140;calc total;1;402.212;402.212;402.212
140;calc update async;100;0.000376187;2.199e-05;0.033743
140;calc inner;100;3.43799;2.089;3.72289
140;calc wait;100;0.487696;0.108828;1.9797
140;calc bound;100;0.0911519;0.0392188;0.21235
140;calc iter;100;4.01762;3.70317;4.22889
140;total;1;428.939;428.939;428.939
141;calc total;1;402.212;402.212;402.212
141;calc update async;100;0.000381702;2.173e-05;0.033718
141;calc inner;100;3.49183;3.05286;3.71249
141;calc wait;100;0.413933;0.126786;0.875201
141;calc bound;100;0.109005;0.0402843;0.214334
141;calc iter;100;4.01857;3.84423;4.21511
141;total;1;428.752;428.752;428.752
142;calc total;1;402.212;402.212;402.212
142;calc update async;100;0.000388126;3.182e-05;0.033721
142;calc inner;100;3.44279;3.12496;3.7404
142;calc wait;100;0.442144;0.116996;0.789304
142;calc bound;100;0.129001;0.0406384;0.214392
142;calc iter;100;4.01964;3.8156;4.1975
142;total;1;428.722;428.722;428.722
143;calc total;1;402.212;402.212;402.212
143;calc update async;100;0.000381313;2.408e-05;0.0337219
143;calc inner;100;3.49529;3.02784;3.75997
143;calc wait;100;0.416534;0.14886;0.982102
143;calc bound;100;0.10649;0.0432466;0.184022
143;calc iter;100;4.01886;3.84529;4.21576
143;total;1;428.94;428.94;428.94
144;calc total;1;402.212;402.212;402.212
144;calc update async;100;0.000220918;2.042e-05;0.0183735
144;calc inner;100;2.62786;0.494282;3.68203
144;calc wait;100;1.29769;0.139032;3.80522
144;calc bound;100;0.0811274;0.0395337;0.233684
144;calc iter;100;4.01263;3.39233;4.59369
144;total;1;428.692;428.692;428.692
145;calc total;1;402.212;402.212;402.212
145;calc update async;100;0.000225101;1.854e-05;0.0183639
145;calc inner;100;2.76936;0.509495;3.71868
145;calc wait;100;1.13912;0.108557;3.96101
145;calc bound;100;0.0968533;0.0392258;0.229769
145;calc iter;100;4.01417;3.31109;4.55478
145;total;1;428.714;428.714;428.714
146;calc total;1;402.212;402.212;402.212
146;calc update async;100;0.000232292;2.3619e-05;0.0183998
146;calc inner;100;2.83692;2.01535;3.7394
146;calc wait;100;1.06802;0.121756;1.89363
146;calc bound;100;0.102437;0.0430381;0.252532
146;calc iter;100;4.01439;3.7854;4.2258
146;total;1;428.843;428.843;428.843
147;calc total;1;402.212;402.212;402.212
147;calc update async;100;0.000400653;2.332e-05;0.0357109
147;calc inner;100;2.83317;2.03507;3.66702
147;calc wait;100;1.06745;0.113;1.89404
147;calc bound;100;0.106889;0.0437525;0.22917
147;calc iter;100;4.01378;3.66449;4.48836
147;total;1;428.625;428.625;428.625
148;calc total;1;402.212;402.212;402.212
148;calc update async;100;0.000370982;1.6829e-05;0.0336622
148;calc inner;100;2.60305;0.480298;3.75489
148;calc wait;100;1.31819;0.106291;4.35547
148;calc bound;100;0.0844654;0.0393146;0.199678
148;calc iter;100;4.01271;3.25266;4.9454
148;total;1;428.608;428.608;428.608
149;calc total;1;402.212;402.212;402.212
149;calc update async;100;0.000377727;2.38e-05;0.0336586
149;calc inner;100;2.81061;0.501345;3.71773
149;calc wait;100;1.10273;0.0930981;3.79925
149;calc bound;100;0.0934697;0.0445381;0.221503
149;calc iter;100;4.01431;3.67799;4.37072
149;total;1;429.063;429.063;429.063
150;calc total;1;402.212;402.212;402.212
150;calc update async;100;0.000380793;1.984e-05;0.0338054
150;calc inner;100;2.8358;1.90202;3.66541
150;calc wait;100;1.06958;0.111685;2.07429
150;calc bound;100;0.10382;0.0422415;0.250479
150;calc iter;100;4.01449;3.70113;4.30031
150;total;1;428.7;428.7;428.7
151;calc total;1;402.212;402.212;402.212
151;calc update async;100;0.000383454;2.678e-05;0.0337642
151;calc inner;100;2.83854;1.91801;3.65493
151;calc wait;100;1.06044;0.180169;2.05808
151;calc bound;100;0.108281;0.0446629;0.228505
151;calc iter;100;4.0143;3.71431;4.19096
151;total;1;428.61;428.61;428.61
152;calc total;1;402.212;402.212;402.212
152;calc update async;100;0.000380789;1.916e-05;0.0341487
152;calc inner;100;2.17022;0.491293;3.69457
152;calc wait;100;1.73749;0.0830734;4.98956
152;calc bound;100;0.0870056;0.0389924;0.179767
152;calc iter;100;3.99593;2.64972;5.52657
152;total;1;428.771;428.771;428.771
153;calc total;1;402.212;402.212;402.212
153;calc update async;100;0.000390497;2.037e-05;0.0344135
153;calc inner;100;2.44893;0.493679;3.69587
153;calc wait;100;1.45667;0.193058;5.26988
153;calc bound;100;0.0936825;0.0393353;0.221013
153;calc iter;100;4.00142;2.00412;6.02543
153;total;1;429.048;429.048;429.048
154;calc total;1;402.212;402.212;402.212
154;calc update async;100;0.000384426;1.994e-05;0.0343584
154;calc inner;100;2.46312;0.491903;3.71519
154;calc wait;100;1.4428;0.0907386;3.5825
154;calc bound;100;0.0944755;0.0415933;0.251822
154;calc iter;100;4.00228;3.25153;4.53575
154;total;1;428.434;428.434;428.434
155;calc total;1;402.212;402.212;402.212
155;calc update async;100;0.000389674;2.369e-05;0.0341179
155;calc inner;100;2.51177;1.33401;3.71414
155;calc wait;100;1.38708;0.147031;3.064
155;calc bound;100;0.101147;0.0427476;0.219082
155;calc iter;100;4.00135;3.23946;4.65571
155;total;1;428.654;428.654;428.654
156;calc total;1;402.212;402.212;402.212
156;calc update async;100;0.000388758;1.9059e-05;0.0346175
156;calc inner;100;2.44492;0.492592;3.69356
156;calc wait;100;1.45062;0.0717885;4.98874
156;calc bound;100;0.0905361;0.0396824;0.166322
156;calc iter;100;3.98848;2.28684;5.55103
156;total;1;428.594;428.594;428.594
157;calc total;1;402.212;402.212;402.212
157;calc update async;100;0.000387113;1.932e-05;0.0347002
157;calc inner;100;2.56684;0.814478;3.69141
157;calc wait;100;1.3419;0.0959721;3.53694
157;calc bound;100;0.0913729;0.0413582;0.183768
157;calc iter;100;4.00163;3.07565;4.63386
157;total;1;428.465;428.465;428.465
158;calc total;1;402.212;402.212;402.212
158;calc update async;100;0.000406209;2.167e-05;0.0346096
158;calc inner;100;2.65939;1.28891;3.70926
158;calc wait;100;1.22544;0.134342;3.174
158;calc bound;100;0.116493;0.039316;0.23489
158;calc iter;100;4.00272;3.19114;4.66032
158;total;1;428.591;428.591;428.591
159;calc total;1;402.212;402.212;402.212
159;calc update async;100;0.000290595;2.099e-05;0.0239801
159;calc inner;100;2.6651;1.30846;3.69316
159;calc wait;100;1.22259;0.107674;3.12803
159;calc bound;100;0.112962;0.041854;0.22891
159;calc iter;100;4.00221;3.21052;4.57131
159;total;1;428.432;428.432;428.432
160;calc total;1;402.212;402.212;402.212
160;calc update async;100;0.000231842;2.005e-05;0.0189703
160;calc inner;100;2.12319;0.461286;3.7624
160;calc wait;100;1.73751;0.0927528;5.79591
160;calc bound;100;0.0990443;0.0406264;0.22398
160;calc iter;100;3.96328;1.88377;6.35775
160;total;1;428.316;428.316;428.316
161;calc total;1;402.212;402.212;402.212
161;calc update async;100;0.000386454;1.788e-05;0.0351419
161;calc inner;100;2.3558;0.465661;3.78253
161;calc wait;100;1.52978;0.0419846;6.43612
161;calc bound;100;0.0866101;0.0406381;0.227162
161;calc iter;100;3.9763;0.950254;7.02619
161;total;1;428.328;428.328;428.328
162;calc total;1;402.212;402.212;402.212
162;calc update async;100;0.00039928;1.9359e-05;0.035187
162;calc inner;100;2.42534;0.488608;3.79372
162;calc wait;100;1.44546;0.0822281;3.94272
162;calc bound;100;0.106069;0.0404057;0.24219
162;calc iter;100;3.97933;2.80766;5.08115
162;total;1;428.742;428.742;428.742
163;calc total;1;402.212;402.212;402.212
163;calc update async;100;0.000394996;1.926e-05;0.0351257
163;calc inner;100;2.42072;0.561416;3.79662
163;calc wait;100;1.44372;0.079691;4.31241
163;calc bound;100;0.111536;0.0406198;0.224759
163;calc iter;100;3.97859;2.7225;5.31382
163;total;1;428.409;428.409;428.409
164;calc total;1;402.212;402.212;402.212
164;calc update async;100;0.000394921;2.021e-05;0.0348363
164;calc inner;100;2.32763;0.467646;3.76377
164;calc wait;100;1.54574;0.0624622;6.46135
164;calc bound;100;0.109318;0.0403691;0.246489
164;calc iter;100;3.9857;1.49744;7.01802
164;total;1;429.088;429.088;429.088
165;calc total;1;402.212;402.212;402.212
165;calc update async;100;0.000392094;2.127e-05;0.0348391
165;calc inner;100;2.37939;0.479788;3.78807
165;calc wait;100;1.50671;0.0762821;4.37973
165;calc bound;100;0.0941469;0.0405965;0.245936
165;calc iter;100;3.98415;2.23897;5.18439
165;total;1;428.371;428.371;428.371
166;calc total;1;402.212;402.212;402.212
166;calc update async;100;0.000395545;2.26e-05;0.0348711
166;calc inner;100;2.45324;0.478909;3.81455
166;calc wait;100;1.41369;0.10418;4.06665
166;calc bound;100;0.117311;0.0413684;0.227155
166;calc iter;100;3.98653;2.51168;5.25224
166;total;1;428.501;428.501;428.501
167;calc total;1;402.212;402.212;402.212
167;calc update async;100;0.000394466;2.112e-05;0.0348828
167;calc inner;100;2.4974;0.544304;3.79613
167;calc wait;100;1.37862;0.121555;3.99032
167;calc bound;100;0.107254;0.04176;0.23652
167;calc iter;100;3.98629;2.51284;5.1238
167;total;1;428.383;428.383;428.383
168;calc total;1;402.212;402.212;402.212
168;calc update async;100;0.000228036;1.766e-05;0.0192114
168;calc inner;100;2.17413;0.460689;3.72831
168;calc wait;100;1.671;0.130546;5.49609
168;calc bound;100;0.0900885;0.039082;0.185032
168;calc iter;100;3.93792;1.69255;6.07126
168;total;1;428.913;428.913;428.913
169;calc total;1;402.212;402.212;402.212
169;calc update async;100;0.000308058;2.068e-05;0.0263973
169;calc inner;100;2.33547;0.464544;3.7673
169;calc wait;100;1.5232;0.0557548;6.13451
169;calc bound;100;0.0956377;0.0391668;0.183911
169;calc iter;100;3.962;1.59172;6.71131
169;total;1;428.36;428.36;428.36
170;calc total;1;402.212;402.212;402.212
170;calc update async;100;0.000236129;2.1689e-05;0.0192607
170;calc inner;100;2.39313;0.477733;3.72528
170;calc wait;100;1.46325;0.0689734;4.33911
170;calc bound;100;0.103659;0.0407299;0.210787
170;calc iter;100;3.96337;2.54524;5.13832
170;total;1;428.99;428.99;428.99
171;calc total;1;402.212;402.212;402.212
171;calc update async;100;0.000412731;2.076e-05;0.0369348
171;calc inner;100;2.41593;0.528641;3.75136
171;calc wait;100;1.44193;0.0685772;4.29851
171;calc bound;100;0.100925;0.0414747;0.168809
171;calc iter;100;3.96291;2.46049;5.24915
171;total;1;428.474;428.474;428.474
172;calc total;1;402.212;402.212;402.212
172;calc update async;100;0.00039265;1.9859e-05;0.035012
172;calc inner;100;2.3061;0.464958;3.74899
172;calc wait;100;1.52586;0.0766942;6.10079
172;calc bound;100;0.0986031;0.0395971;0.177475
172;calc iter;100;3.93553;1.12847;6.67618
172;total;1;429.086;429.086;429.086
173;calc total;1;402.212;402.212;402.212
173;calc update async;100;0.000387076;2.01e-05;0.0349797
173;calc inner;100;2.29663;0.46447;3.75628
173;calc wait;100;1.56169;0.0838253;5.36501
173;calc bound;100;0.0946508;0.040718;0.187537
173;calc iter;100;3.95778;1.75046;5.92308
173;total;1;428.772;428.772;428.772
174;calc total;1;402.212;402.212;402.212
174;calc update async;100;0.000399265;2.2489e-05;0.0350381
174;calc inner;100;2.40421;0.488706;3.75788
174;calc wait;100;1.43876;0.0672174;5.09837
174;calc bound;100;0.114068;0.0407101;0.179644
174;calc iter;100;3.96114;2.25217;5.68383
174;total;1;428.527;428.527;428.527
175;calc total;1;402.212;402.212;402.212
175;calc update async;100;0.000392845;2.193e-05;0.0350977
175;calc inner;100;2.43649;0.512994;3.75283
175;calc wait;100;1.41249;0.0657957;5.09495
175;calc bound;100;0.106594;0.0410128;0.195698
175;calc iter;100;3.9603;2.2862;5.65185
175;total;1;428.991;428.991;428.991
176;calc total;1;402.212;402.212;402.212
176;calc update async;100;0.000382407;1.863e-05;0.0343004
176;calc inner;100;2.05031;0.467939;3.74358
176;calc wait;100;1.81477;0.126503;5.17142
176;calc bound;100;0.102686;0.0388053;0.249819
176;calc iter;100;3.96953;2.07097;5.7139
176;total;1;428.521;428.521;428.521
177;calc total;1;402.212;402.212;402.212
177;calc update async;100;0.000381614;2.202e-05;0.0342758
177;calc inner;100;2.35351;0.466138;3.82086
177;calc wait;100;1.54602;0.0781239;5.74905
177;calc bound;100;0.0860716;0.0404154;0.228017
177;calc iter;100;3.98737;1.86534;6.32575
177;total;1;428.883;428.883;428.883
178;calc total;1;402.212;402.212;402.212
178;calc update async;100;0.000397355;2.5699e-05;0.0343307
178;calc inner;100;2.39488;0.494295;3.77218
178;calc wait;100;1.4764;0.108901;4.06138
178;calc bound;100;0.116161;0.0561607;0.250778
178;calc iter;100;3.98872;2.98141;5.10295
178;total;1;428.553;428.553;428.553
179;calc total;1;402.212;402.212;402.212
179;calc update async;100;0.000382804;1.507e-05;0.0342606
179;calc inner;100;2.42439;0.86851;3.82067
179;calc wait;100;1.46492;0.108652;3.96797
179;calc bound;100;0.096472;0.0392285;0.224778
179;calc iter;100;3.98737;2.84364;5.12874
179;total;1;428.516;428.516;428.516
180;calc total;1;402.212;402.212;402.212
180;calc update async;100;0.000392831;2.036e-05;0.0348406
180;calc inner;100;2.1768;0.462093;3.78154
180;calc wait;100;1.70065;0.0929349;5.89017
180;calc bound;100;0.0949172;0.0388398;0.242907
180;calc iter;100;3.97526;1.24363;6.43685
180;total;1;428.7;428.7;428.7
181;calc total;1;402.212;402.212;402.212
181;calc update async;100;0.000393217;2.227e-05;0.034857
181;calc inner;100;2.35835;0.552778;3.78966
181;calc wait;100;1.52068;0.126848;4.39944
181;calc bound;100;0.105788;0.0389007;0.24582
181;calc iter;100;3.98667;2.31397;5.22776
181;total;1;428.984;428.984;428.984
182;calc total;1;402.212;402.212;402.212
182;calc update async;100;0.000406228;2.447e-05;0.0348353
182;calc inner;100;2.4097;0.832087;3.76531
182;calc wait;100;1.45582;0.122631;3.95409
182;calc bound;100;0.121845;0.0401082;0.25578
182;calc iter;100;3.98895;2.61648;4.95109
182;total;1;428.337;428.337;428.337
183;calc total;1;402.212;402.212;402.212
183;calc update async;100;0.000396993;2.14e-05;0.0348021
183;calc inner;100;2.44457;0.870565;3.72729
183;calc wait;100;1.43448;0.0942482;3.97533
183;calc bound;100;0.107525;0.0405678;0.244764
183;calc iter;100;3.98797;2.57945;5.01202
183;total;1;428.829;428.829;428.829
184;calc total;1;402.212;402.212;402.212
184;calc update async;100;0.000398263;2.137e-05;0.0359778
184;calc inner;100;2.10355;0.46198;3.71216
184;calc wait;100;1.8095;0.182436;4.90965
184;calc bound;100;0.0853552;0.0389398;0.189424
184;calc iter;100;3.9988;2.50703;5.4461
184;total;1;428.948;428.948;428.948
185;calc total;1;402.212;402.212;402.212
185;calc update async;100;0.000399975;2.106e-05;0.0359275
185;calc inner;100;2.44729;0.468121;3.71105
185;calc wait;100;1.46797;0.103869;4.68482
185;calc bound;100;0.0934377;0.0410237;0.203036
185;calc iter;100;4.01102;2.46482;5.25269
185;total;1;428.819;428.819;428.819
186;calc total;1;402.212;402.212;402.212
186;calc update async;100;0.0002943;2.063e-05;0.0251302
186;calc inner;100;2.4763;0.776024;3.70142
186;calc wait;100;1.43346;0.119325;3.83774
186;calc bound;100;0.0985628;0.0406257;0.206446
186;calc iter;100;4.01119;3.29163;4.7016
186;total;1;429.028;429.028;429.028
187;calc total;1;402.212;402.212;402.212
187;calc update async;100;0.000405125;1.9469e-05;0.0359109
187;calc inner;100;2.53747;0.976918;3.72901
187;calc wait;100;1.37242;0.0983533;3.5803
187;calc bound;100;0.0990313;0.040359;0.183485
187;calc iter;100;4.01102;3.34958;4.68545
187;total;1;428.941;428.941;428.941
188;calc total;1;402.212;402.212;402.212
188;calc update async;100;0.000407911;2.189e-05;0.0366375
188;calc inner;100;2.27245;0.463206;3.71278
188;calc wait;100;1.62628;0.128502;5.20864
188;calc bound;100;0.0940749;0.0389873;0.196987
188;calc iter;100;3.99742;1.9243;5.76501
188;total;1;428.765;428.765;428.765
189;calc total;1;402.212;402.212;402.212
189;calc update async;100;0.000406584;2.144e-05;0.0366246
189;calc inner;100;2.53309;0.475586;3.71726
189;calc wait;100;1.38391;0.181865;3.94083
189;calc bound;100;0.0922793;0.0390072;0.200975
189;calc iter;100;4.01034;2.80308;4.8772
189;total;1;428.944;428.944;428.944
190;calc total;1;402.212;402.212;402.212
190;calc update async;100;0.000418707;2.3609e-05;0.0366759
190;calc inner;100;2.60064;0.991613;3.71343
190;calc wait;100;1.30207;0.0772438;3.38628
190;calc bound;100;0.106857;0.04452;0.178042
190;calc iter;100;4.01104;3.07275;4.6639
190;total;1;428.323;428.323;428.323
191;calc total;1;402.212;402.212;402.212
191;calc update async;100;0.000296427;2.263e-05;0.0253292
191;calc inner;100;2.6292;0.982399;3.71859
191;calc wait;100;1.27914;0.124825;3.37282
191;calc bound;100;0.0994157;0.0403105;0.207158
191;calc iter;100;4.01033;3.00762;4.64706
191;total;1;428.86;428.86;428.86
192;calc total;1;402.212;402.212;402.212
192;calc update async;100;0.000308736;1.667e-05;0.0272551
192;calc inner;100;1.92539;0.462765;3.76098
192;calc wait;100;1.98469;0.103949;4.62927
192;calc bound;100;0.0874316;0.039055;0.231207
192;calc iter;100;4.00214;2.92106;5.16679
192;total;1;428.93;428.93;428.93
193;calc total;1;402.212;402.212;402.212
193;calc update async;100;0.000234812;1.573e-05;0.0201375
193;calc inner;100;2.46208;0.47194;3.72493
193;calc wait;100;1.45716;0.135775;4.52292
193;calc bound;100;0.0863391;0.039069;0.237031
193;calc iter;100;4.01097;2.50916;5.21571
193;total;1;429.137;429.137;429.137
194;calc total;1;402.212;402.212;402.212
194;calc update async;100;0.000415757;1.684e-05;0.037657
194;calc inner;100;2.53102;0.617438;3.76964
194;calc wait;100;1.3904;0.107985;3.90172
194;calc bound;100;0.085682;0.0392476;0.221813
194;calc iter;100;4.01122;3.28215;4.68911
194;total;1;428.607;428.607;428.607
195;calc total;1;402.212;402.212;402.212
195;calc update async;100;0.000312749;1.688e-05;0.0271761
195;calc inner;100;2.61728;0.644775;3.77439
195;calc wait;100;1.29274;0.106482;3.96275
195;calc bound;100;0.0945643;0.039311;0.228428
195;calc iter;100;4.01111;3.3508;4.7196
195;total;1;428.987;428.987;428.987
196;calc total;1;402.212;402.212;402.212
196;calc update async;100;0.000388215;1.6659e-05;0.0355162
196;calc inner;100;2.10089;0.463635;3.69088
196;calc wait;100;1.80653;0.0933238;4.77828
196;calc bound;100;0.0876823;0.0390388;0.235339
196;calc iter;100;3.9999;2.35518;5.34924
196;total;1;428.367;428.367;428.367
197;calc total;1;402.212;402.212;402.212
197;calc update async;100;0.000391898;1.568e-05;0.0355118
197;calc inner;100;2.58407;0.468233;3.74926
197;calc wait;100;1.33727;0.0423896;4.16704
197;calc bound;100;0.0832618;0.0391404;0.220783
197;calc iter;100;4.01021;2.80754;4.86679
197;total;1;428.791;428.791;428.791
198;calc total;1;402.212;402.212;402.212
198;calc update async;100;0.00040523;1.981e-05;0.0355162
198;calc inner;100;2.72168;1.16098;3.76595
198;calc wait;100;1.18988;0.0792161;3.43188
198;calc bound;100;0.0943469;0.0416124;0.209123
198;calc iter;100;4.01068;3.02346;4.66876
198;total;1;428.641;428.641;428.641
199;calc total;1;402.212;402.212;402.212
199;calc update async;100;0.000399765;1.788e-05;0.0358038
199;calc inner;100;2.73501;1.17467;3.69819
199;calc wait;100;1.16654;0.12296;3.42329
199;calc bound;100;0.103507;0.0405412;0.236567
199;calc iter;100;4.01033;3.00689;4.64048
199;total;1;428.764;428.764;428.764
200;calc total;1;402.212;402.212;402.212
200;calc update async;100;0.000191285;1.6679e-05;0.0158903
200;calc inner;100;2.88351;0.481103;3.74223
200;calc wait;100;1.03622;0.100841;3.77907
200;calc bound;100;0.08466;0.041791;0.210725
200;calc iter;100;4.01259;3.41553;4.58305
200;total;1;428.497;428.497;428.497
201;calc total;1;402.212;402.212;402.212
201;calc update async;100;0.000325216;1.548e-05;0.0284586
201;calc inner;100;3.05255;0.491663;3.71376
201;calc wait;100;0.852118;0.140461;3.983
201;calc bound;100;0.101624;0.0428293;0.139987
201;calc iter;100;4.01418;3.29925;4.56487
201;total;1;428.66;428.66;428.66
202;calc total;1;402.212;402.212;402.212
202;calc update async;100;0.000201937;2.418e-05;0.0158877
202;calc inner;100;3.12315;2.4081;3.71515
202;calc wait;100;0.773129;0.0599629;1.60895
202;calc bound;100;0.108471;0.0432532;0.221964
202;calc iter;100;4.01439;3.77635;4.15052
202;total;1;428.628;428.628;428.628
203;calc total;1;402.212;402.212;402.212
203;calc update async;100;0.000423629;2.292e-05;0.0383047
203;calc inner;100;3.11484;2.27184;3.71471
203;calc wait;100;0.784629;0.0949042;2.13393
203;calc bound;100;0.106477;0.0439934;0.220818
203;calc iter;100;4.01384;3.6664;4.51208
203;total;1;429.086;429.086;429.086
204;calc total;1;402.212;402.212;402.212
204;calc update async;100;0.000398181;1.621e-05;0.0362158
204;calc inner;100;2.8314;0.473494;3.75913
204;calc wait;100;1.08693;0.135014;4.24983
204;calc bound;100;0.0869635;0.0391137;0.185238
204;calc iter;100;4.01267;3.24435;4.83342
204;total;1;428.764;428.764;428.764
205;calc total;1;402.212;402.212;402.212
205;calc update async;100;0.00039645;1.527e-05;0.0361734
205;calc inner;100;3.06732;0.481256;3.7394
205;calc wait;100;0.842025;0.0940946;3.8321
205;calc bound;100;0.0960694;0.0422875;0.216324
205;calc iter;100;4.01432;3.68336;4.38259
205;total;1;429.126;429.126;429.126
206;calc total;1;402.212;402.212;402.212
206;calc update async;100;0.000407278;1.7359e-05;0.0364363
206;calc inner;100;3.09403;2.38845;3.76481
206;calc wait;100;0.805033;0.0765745;1.7857
206;calc bound;100;0.10698;0.0423033;0.221354
206;calc iter;100;4.0145;3.71101;4.33074
206;total;1;428.791;428.791;428.791
207;calc total;1;402.212;402.212;402.212
207;calc update async;100;0.000408452;2.732e-05;0.0366555
207;calc inner;100;3.10531;2.40554;3.76326
207;calc wait;100;0.795903;0.201189;1.58687
207;calc bound;100;0.106113;0.044396;0.191781
207;calc iter;100;4.01431;3.71615;4.19196
207;total;1;428.788;428.788;428.788
208;calc total;1;402.212;402.212;402.212
208;calc update async;100;0.000202647;1.634e-05;0.0167297
208;calc inner;100;2.4377;0.478951;3.72538
208;calc wait;100;1.46559;0.110585;5.38881
208;calc bound;100;0.0959052;0.0389861;0.230923
208;calc iter;100;4.00191;2.91953;5.93882
208;total;1;428.473;428.473;428.473
209;calc total;1;402.212;402.212;402.212
209;calc update async;100;0.000202087;1.9159e-05;0.0160128
209;calc inner;100;2.77341;0.49291;3.73221
209;calc wait;100;1.12027;0.0972332;5.14318
209;calc bound;100;0.105988;0.0409523;0.236509
209;calc iter;100;4.00427;1.87322;5.94864
209;total;1;428.561;428.561;428.561
210;calc total;1;402.212;402.212;402.212
210;calc update async;100;0.000328656;1.897e-05;0.0279668
210;calc inner;100;2.75812;0.501863;3.77601
210;calc wait;100;1.13439;0.102115;3.74221
210;calc bound;100;0.107907;0.0392822;0.24388
210;calc iter;100;4.00474;3.29638;4.65838
210;total;1;428.988;428.988;428.988
211;calc total;1;402.212;402.212;402.212
211;calc update async;100;0.000440735;1.9e-05;0.0394689
211;calc inner;100;2.79619;1.45412;3.74857
211;calc wait;100;1.09419;0.0742903;3.05204
211;calc bound;100;0.108849;0.0406789;0.248341
211;calc iter;100;4.00463;3.34347;4.63663
211;total;1;428.838;428.838;428.838
212;calc total;1;402.212;402.212;402.212
212;calc update async;100;0.000402;1.755e-05;0.0364173
212;calc inner;100;2.6376;0.46207;3.75151
212;calc wait;100;1.2393;0.0823845;5.0101
212;calc bound;100;0.106003;0.0389306;0.24708
212;calc iter;100;3.98646;2.08915;5.59318
212;total;1;428.758;428.758;428.758
213;calc total;1;402.212;402.212;402.212
213;calc update async;100;0.00040283;1.7829e-05;0.0364105
213;calc inner;100;2.79796;1.19534;3.8012
213;calc wait;100;1.0984;0.101866;3.25898
213;calc bound;100;0.101673;0.0389966;0.246864
213;calc iter;100;4.00258;3.14886;4.57773
213;total;1;428.38;428.38;428.38
214;calc total;1;402.212;402.212;402.212
214;calc update async;100;0.000415622;2.1369e-05;0.0366997
214;calc inner;100;2.87671;1.41084;3.83064
214;calc wait;100;1.0177;0.0783044;2.94387
214;calc bound;100;0.104065;0.043421;0.247552
214;calc iter;100;4.00259;3.28415;4.41461
214;total;1;428.418;428.418;428.418
215;calc total;1;402.212;402.212;402.212
215;calc update async;100;0.000415772;1.9879e-05;0.037043
215;calc inner;100;2.87728;1.42121;3.76017
215;calc wait;100;1.00486;0.144438;2.95703
215;calc bound;100;0.117286;0.0439814;0.243478
215;calc iter;100;4.00263;3.29182;4.4389
215;total;1;428.683;428.683;428.683
216;calc total;1;402.212;402.212;402.212
216;calc update async;100;0.000415634;2.138e-05;0.037229
216;calc inner;100;2.63419;0.490197;3.73668
216;calc wait;100;1.23935;0.11229;6.00928
216;calc bound;100;0.100313;0.0403357;0.214979
216;calc iter;100;3.97681;1.92175;6.58307
216;total;1;428.589;428.589;428.589
217;calc total;1;402.212;402.212;402.212
217;calc update async;100;0.000412065;2.077e-05;0.0373806
217;calc inner;100;2.65288;0.494737;3.75578
217;calc wait;100;1.22728;0.101092;6.05836
217;calc bound;100;0.0963834;0.0403048;0.210982
217;calc iter;100;3.98278;1.55922;6.71923
217;total;1;428.589;428.589;428.589
218;calc total;1;402.212;402.212;402.212
218;calc update async;100;0.00041827;1.685e-05;0.0378516
218;calc inner;100;2.69284;1.03024;3.74875
218;calc wait;100;1.18686;0.0847005;3.89619
218;calc bound;100;0.0985685;0.0405649;0.217342
218;calc iter;100;3.9842;2.72122;5.27446
218;total;1;428.675;428.675;428.675
219;calc total;1;402.212;402.212;402.212
219;calc update async;100;0.000424535;2.3539e-05;0.0381805
219;calc inner;100;2.78842;1.03882;3.74259
219;calc wait;100;1.08554;0.0739965;3.87233
219;calc bound;100;0.10763;0.0441716;0.207932
219;calc iter;100;3.98399;2.84178;5.23534
219;total;1;428.644;428.644;428.644
220;calc total;1;402.212;402.212;402.212
220;calc update async;100;0.000448789;1.572e-05;0.0398387
220;calc inner;100;2.69426;0.471578;3.7344
220;calc wait;100;1.1647;0.0473986;5.91995
220;calc bound;100;0.120921;0.0390431;0.206322
220;calc iter;100;3.9859;1.38919;6.52501
220;total;1;428.417;428.417;428.417
221;calc total;1;402.212;402.212;402.212
221;calc update async;100;0.000435394;2.0499e-05;0.0397857
221;calc inner;100;2.77687;0.579394;3.78955
221;calc wait;100;1.10718;0.0763891;4.05658
221;calc bound;100;0.0986432;0.0500927;0.200747
221;calc iter;100;3.98599;2.47294;4.99297
221;total;1;428.722;428.722;428.722
222;calc total;1;402.212;402.212;402.212
222;calc update async;100;0.000446768;2.245e-05;0.039791
222;calc inner;100;2.83972;0.863285;3.78201
222;calc wait;100;1.02507;0.0933642;3.5162
222;calc bound;100;0.113309;0.0446792;0.210835
222;calc iter;100;3.98655;2.85522;4.90035
222;total;1;428.57;428.57;428.57
223;calc total;1;402.212;402.212;402.212
223;calc update async;100;0.000317595;2.4439e-05;0.0272361
223;calc inner;100;2.82001;0.878967;3.72164
223;calc wait;100;1.03357;0.0806643;3.50172
223;calc bound;100;0.126359;0.0547966;0.206845
223;calc iter;100;3.98642;2.87363;4.87896
223;total;1;428.853;428.853;428.853
224;calc total;1;402.212;402.212;402.212
224;calc update async;100;0.00031073;1.597e-05;0.0273987
224;calc inner;100;2.3573;0.4854;3.68849
224;calc wait;100;1.49082;0.147652;5.6627
224;calc bound;100;0.089674;0.0390264;0.236413
224;calc iter;100;3.94175;1.5418;6.28583
224;total;1;428.427;428.427;428.427
225;calc total;1;402.212;402.212;402.212
225;calc update async;100;0.000304297;1.541e-05;0.027416
225;calc inner;100;2.17816;0.491483;3.68498
225;calc wait;100;1.70318;0.114406;5.92279
225;calc bound;100;0.0733014;0.0389852;0.20879
225;calc iter;100;3.95951;1.30829;6.4753
225;total;1;428.643;428.643;428.643
226;calc total;1;402.212;402.212;402.212
226;calc update async;100;0.00043543;1.401e-05;0.0401664
226;calc inner;100;2.19948;0.465708;3.66794
226;calc wait;100;1.67148;0.137428;4.83848
226;calc bound;100;0.0849672;0.0407787;0.208778
226;calc iter;100;3.96036;2.72779;5.72179
226;total;1;428.858;428.858;428.858
227;calc total;1;402.212;402.212;402.212
227;calc update async;100;0.000441646;1.4979e-05;0.040244
227;calc inner;100;2.3823;0.518241;3.66366
227;calc wait;100;1.48418;0.141594;4.79906
227;calc bound;100;0.0887571;0.0417156;0.21498
227;calc iter;100;3.96027;2.83732;5.68471
227;total;1;428.639;428.639;428.639
228;calc total;1;402.212;402.212;402.212
228;calc update async;100;0.000439671;1.5199e-05;0.0401084
228;calc inner;100;2.47075;0.490082;3.65484
228;calc wait;100;1.35807;0.0931634;6.13341
228;calc bound;100;0.0988022;0.0417949;0.142863
228;calc iter;100;3.93229;1.24968;6.68255
228;total;1;428.618;428.618;428.618
229;calc total;1;402.212;402.212;402.212
229;calc update async;100;0.000434101;1.5e-05;0.0401362
229;calc inner;100;2.44405;0.485629;3.65307
229;calc wait;100;1.42684;0.191133;4.87025
229;calc bound;100;0.0779787;0.0394256;0.19812
229;calc iter;100;3.9541;1.98849;5.47193
229;total;1;428.709;428.709;428.709
230;calc total;1;402.212;402.212;402.212
230;calc update async;100;0.000439127;1.327e-05;0.0401202
230;calc inner;100;2.51456;0.492151;3.66322
230;calc wait;100;1.35352;0.133975;4.51685
230;calc bound;100;0.0861217;0.0393268;0.142341
230;calc iter;100;3.95769;2.11644;5.18045
230;total;1;428.368;428.368;428.368
231;calc total;1;402.212;402.212;402.212
231;calc update async;100;0.000316296;1.447e-05;0.0277189
231;calc inner;100;2.53422;0.492214;3.65401
231;calc wait;100;1.32027;0.159356;4.49868
231;calc bound;100;0.0992706;0.0394241;0.198048
231;calc iter;100;3.95757;2.06148;5.17027
231;total;1;428.766;428.766;428.766
232;calc total;1;402.212;402.212;402.212
232;calc update async;100;0.000203754;1.683e-05;0.0166773
232;calc inner;100;2.2175;0.502292;3.67842
232;calc wait;100;1.60423;0.201237;3.68811
232;calc bound;100;0.0866167;0.0390523;0.175285
232;calc iter;100;3.91233;2.50738;4.87669
232;total;1;428.343;428.343;428.343
233;calc total;1;402.212;402.212;402.212
233;calc update async;100;0.000435663;1.385e-05;0.0406558
233;calc inner;100;2.02564;0.481415;3.67484
233;calc wait;100;1.82035;0.090935;4.79088
233;calc bound;100;0.0759625;0.0392655;0.185283
233;calc iter;100;3.92488;2.05912;5.46464
233;total;1;429.001;429.001;429.001
234;calc total;1;402.212;402.212;402.212
234;calc update async;100;0.00032294;1.788e-05;0.0283544
234;calc inner;100;2.25318;0.49503;3.68069
234;calc wait;100;1.58595;0.219703;5.41451
234;calc bound;100;0.0907974;0.0421357;0.175641
234;calc iter;100;3.93373;2.09272;6.11782
234;total;1;428.332;428.332;428.332
235;calc total;1;402.212;402.212;402.212
235;calc update async;100;0.000444117;1.732e-05;0.0406427
235;calc inner;100;2.24082;0.516708;3.6801
235;calc wait;100;1.59526;0.157524;4.24829
235;calc bound;100;0.0916365;0.0408271;0.160834
235;calc iter;100;3.93236;2.17594;5.01989
235;total;1;429.001;429.001;429.001
236;calc total;1;402.212;402.212;402.212
236;calc update async;100;0.000441872;1.494e-05;0.039618
236;calc inner;100;2.55674;0.492882;3.74883
236;calc wait;100;1.24861;0.212103;3.70041
236;calc bound;100;0.106435;0.0403288;0.169494
236;calc iter;100;3.91444;2.97036;4.94191
236;total;1;428.721;428.721;428.721
237;calc total;1;402.212;402.212;402.212
237;calc update async;100;0.000424792;1.4629e-05;0.0395526
237;calc inner;100;2.46074;0.463854;3.74536
237;calc wait;100;1.40062;0.120062;4.33232
237;calc bound;100;0.0744551;0.0392266;0.149778
237;calc iter;100;3.94099;2.51522;5.52099
237;total;1;428.745;428.745;428.745
238;calc total;1;402.212;402.212;402.212
238;calc update async;100;0.000433104;1.469e-05;0.0395464
238;calc inner;100;2.53336;0.495562;3.80014
238;calc wait;100;1.31582;0.0614853;5.51131
238;calc bound;100;0.0906957;0.0407803;0.146787
238;calc iter;100;3.94271;1.83819;6.07746
238;total;1;428.714;428.714;428.714
239;calc total;1;402.212;402.212;402.212
239;calc update async;100;0.000444364;1.8739e-05;0.0398756
239;calc inner;100;2.56745;0.664506;3.77385
239;calc wait;100;1.26379;0.147596;3.82656
239;calc bound;100;0.107589;0.0410846;0.173568
239;calc iter;100;3.94229;2.19846;5.7063
239;total;1;428.63;428.63;428.63
240;calc total;1;402.212;402.212;402.212
240;calc update async;100;0.000334339;1.658e-05;0.0293112
240;calc inner;100;2.16626;0.461201;3.75747
240;calc wait;100;1.67361;0.115301;5.21244
240;calc bound;100;0.100153;0.0409103;0.27436
240;calc iter;100;3.94249;1.16718;5.81794
240;total;1;428.844;428.844;428.844
241;calc total;1;402.212;402.212;402.212
241;calc update async;100;0.000330123;1.45e-05;0.0292962
241;calc inner;100;2.25411;0.46767;3.79286
241;calc wait;100;1.62541;0.0933611;6.23052
241;calc bound;100;0.0826539;0.0397512;0.266372
241;calc iter;100;3.96567;1.71817;6.84649
241;total;1;428.813;428.813;428.813
242;calc total;1;402.212;402.212;402.212
242;calc update async;100;0.00045382;1.504e-05;0.0411552
242;calc inner;100;2.34701;0.493973;3.73869
242;calc wait;100;1.51358;0.116867;4.95562
242;calc bound;100;0.104145;0.0392553;0.272153
242;calc iter;100;3.96733;1.90074;5.75541
242;total;1;428.908;428.908;428.908
243;calc total;1;402.212;402.212;402.212
243;calc update async;100;0.000448796;1.486e-05;0.0411393
243;calc inner;100;2.34632;0.484212;3.80131
243;calc wait;100;1.5235;0.0975835;4.64478
243;calc bound;100;0.0943425;0.0408889;0.266135
243;calc iter;100;3.96709;1.81323;5.33134
243;total;1;428.627;428.627;428.627
244;calc total;1;402.212;402.212;402.212
244;calc update async;100;0.000262784;1.7019e-05;0.0224732
244;calc inner;100;2.08574;0.461756;3.71612
244;calc wait;100;1.75846;0.0984222;5.63592
244;calc bound;100;0.0938693;0.0389564;0.234085
244;calc iter;100;3.94142;1.38764;6.26392
244;total;1;428.807;428.807;428.807
245;calc total;1;402.212;402.212;402.212
245;calc update async;100;0.000344583;1.651e-05;0.0307307
245;calc inner;100;2.14995;0.469782;3.74743
245;calc wait;100;1.71023;0.0936423;5.40544
245;calc bound;100;0.093918;0.0398684;0.204107
245;calc iter;100;3.95763;1.77159;5.94169
245;total;1;428.647;428.647;428.647
246;calc total;1;402.212;402.212;402.212
246;calc update async;100;0.000464679;1.646e-05;0.0421196
246;calc inner;100;2.26243;0.478482;3.74735
246;calc wait;100;1.58908;0.130659;5.27633
246;calc bound;100;0.108121;0.0410003;0.225671
246;calc iter;100;3.96271;2.24862;5.89195
246;total;1;428.408;428.408;428.408
247;calc total;1;402.212;402.212;402.212
247;calc update async;100;0.000345482;1.5699e-05;0.0307064
247;calc inner;100;2.29271;0.49419;3.76277
247;calc wait;100;1.5648;0.0822553;5.20193
247;calc bound;100;0.100192;0.0411728;0.27014
247;calc iter;100;3.96142;2.29912;5.78919
247;total;1;428.444;428.444;428.444
248;calc total;1;402.212;402.212;402.212
248;calc update async;100;0.000340033;1.858e-05;0.0305596
248;calc inner;100;2.08739;0.461404;3.70908
248;calc wait;100;1.78518;0.129516;5.18282
248;calc bound;100;0.0917199;0.0390405;0.208333
248;calc iter;100;3.96949;1.69272;5.79529
248;total;1;428.901;428.901;428.901
249;calc total;1;402.212;402.212;402.212
249;calc update async;100;0.000258183;1.743e-05;0.0226873
249;calc inner;100;2.21914;0.482448;3.70467
249;calc wait;100;1.69201;0.139203;5.88148
249;calc bound;100;0.0842893;0.0390286;0.212826
249;calc iter;100;3.99881;1.75628;6.47606
249;total;1;428.36;428.36;428.36
250;calc total;1;402.212;402.212;402.212
250;calc update async;100;0.000455418;1.906e-05;0.0416049
250;calc inner;100;2.27027;0.461828;3.72266
250;calc wait;100;1.63047;0.108846;4.58114
250;calc bound;100;0.095485;0.0392619;0.187425
250;calc iter;100;3.99983;2.27754;5.53418
250;total;1;428.638;428.638;428.638
251;calc total;1;402.212;402.212;402.212
251;calc update async;100;0.000451685;2.033e-05;0.0415821
251;calc inner;100;2.30951;0.483795;3.75965
251;calc wait;100;1.59741;0.118262;4.37511
251;calc bound;100;0.0876798;0.0415607;0.171943
251;calc iter;100;3.99892;2.12525;5.78313
251;total;1;428.919;428.919;428.919
252;calc total;1;402.212;402.212;402.212
252;calc update async;100;0.000449301;1.929e-05;0.0415116
252;calc inner;100;2.12532;0.468171;3.72071
252;calc wait;100;1.75364;0.0723826;6.04865
252;calc bound;100;0.0885519;0.0406777;0.190697
252;calc iter;100;3.97191;1.29009;6.61802
252;total;1;428.831;428.831;428.831
253;calc total;1;402.212;402.212;402.212
253;calc update async;100;0.00045023;1.7319e-05;0.0415045
253;calc inner;100;2.26363;0.466603;3.73919
253;calc wait;100;1.64538;0.159329;5.40441
253;calc bound;100;0.0845012;0.0390565;0.192406
253;calc iter;100;3.99676;1.69189;5.97181
253;total;1;428.959;428.959;428.959
256;calc total;1;402.212;402.212;402.212
256;calc update async;100;0.000197899;2.1499e-05;0.0155262
256;calc inner;100;2.30118;0.479324;3.80377
256;calc wait;100;1.58688;0.0764773;5.01249
256;calc bound;100;0.0890519;0.0411284;0.23183
256;calc iter;100;3.97956;2.34451;5.59276
256;total;1;428.783;428.783;428.783
257;calc total;1;402.212;402.212;402.212
257;calc update async;100;0.000328956;2.093e-05;0.028988
257;calc inner;100;2.33072;0.467878;3.71052
257;calc wait;100;1.57728;0.0997628;5.70869
257;calc bound;100;0.0898481;0.040219;0.234073
257;calc iter;100;3.99861;1.89574;6.41904
257;total;1;428.995;428.995;428.995
258;calc total;1;402.212;402.212;402.212
258;calc update async;100;0.000198632;1.664e-05;0.0155393
258;calc inner;100;2.3838;0.500175;3.71529
258;calc wait;100;1.52078;0.0857585;4.29786
258;calc bound;100;0.0931701;0.0392021;0.254827
258;calc iter;100;3.99957;2.65851;5.12377
258;total;1;428.78;428.78;428.78
259;calc total;1;402.212;402.212;402.212
259;calc update async;100;0.000396579;1.8389e-05;0.0353051
259;calc inner;100;2.45326;0.514998;3.73009
259;calc wait;100;1.44507;0.0768917;4.20064
259;calc bound;100;0.0990705;0.0412974;0.233963
259;calc iter;100;3.99883;2.50867;5.01728
259;total;1;428.995;428.995;428.995
260;calc total;1;402.212;402.212;402.212
260;calc update async;100;0.000376824;1.987e-05;0.0336727
260;calc inner;100;2.09633;0.463636;3.66698
260;calc wait;100;1.79783;0.186103;5.65436
260;calc bound;100;0.0918168;0.0389598;0.23835
260;calc iter;100;3.98782;1.38315;6.19708
260;total;1;428.825;428.825;428.825
261;calc total;1;402.212;402.212;402.212
261;calc update async;100;0.000375208;1.688e-05;0.0336325
261;calc inner;100;2.26656;0.490196;3.76414
261;calc wait;100;1.64706;0.0885025;4.55268
261;calc bound;100;0.0806573;0.0390043;0.243194
261;calc iter;100;3.99655;1.90301;5.46925
261;total;1;428.494;428.494;428.494
262;calc total;1;402.212;402.212;402.212
262;calc update async;100;0.000314748;1.781e-05;0.0266713
262;calc inner;100;2.39762;0.489237;3.68604
262;calc wait;100;1.50423;0.128201;4.51936
262;calc bound;100;0.0963094;0.0403232;0.239833
262;calc iter;100;3.9996;2.30225;5.34592
262;total;1;428.594;428.594;428.594
263;calc total;1;402.212;402.212;402.212
263;calc update async;100;0.000310676;1.737e-05;0.0265576
263;calc inner;100;2.46703;0.492083;3.68048
263;calc wait;100;1.43085;0.137799;4.50803
263;calc bound;100;0.100697;0.0405317;0.242514
263;calc iter;100;3.99938;2.32172;5.38364
263;total;1;428.425;428.425;428.425
264;calc total;1;402.212;402.212;402.212
264;calc update async;100;0.000334683;1.89e-05;0.0297953
264;calc inner;100;2.4183;0.467633;3.69434
264;calc wait;100;1.49953;0.180274;5.45881
264;calc bound;100;0.0824488;0.0405863;0.152709
264;calc iter;100;4.00184;2.60536;6.00973
264;total;1;428.479;428.479;428.479
265;calc total;1;402.212;402.212;402.212
265;calc update async;100;0.000336988;1.941e-05;0.0295174
265;calc inner;100;2.70237;0.466163;3.69252
265;calc wait;100;1.20369;0.0783526;5.12208
265;calc bound;100;0.0974548;0.0421336;0.13413
265;calc iter;100;4.00424;2.08454;5.67487
265;total;1;428.551;428.551;428.551
266;calc total;1;402.212;402.212;402.212
266;calc update async;100;0.000201919;2.185e-05;0.0159762
266;calc inner;100;2.70208;0.497634;3.73615
266;calc wait;100;1.20496;0.155427;3.72437
266;calc bound;100;0.094993;0.0422321;0.224425
266;calc iter;100;4.00463;3.30104;4.61442
266;total;1;428.482;428.482;428.482
267;calc total;1;402.212;402.212;402.212
267;calc update async;100;0.000247236;2.3779e-05;0.0206096
267;calc inner;100;2.76057;1.76078;3.69559
267;calc wait;100;1.14372;0.0938349;2.56356
267;calc bound;100;0.0976107;0.0423065;0.22194
267;calc iter;100;4.00461;3.3443;4.63698
267;total;1;428.406;428.406;428.406
268;calc total;1;402.212;402.212;402.212
268;calc update async;100;0.000370472;2.137e-05;0.0330753
268;calc inner;100;2.54459;0.467935;3.70718
268;calc wait;100;1.34932;0.0714155;4.84187
268;calc bound;100;0.0933355;0.0451248;0.124103
268;calc iter;100;3.98816;2.22131;5.39893
268;total;1;428.417;428.417;428.417
269;calc total;1;402.212;402.212;402.212
269;calc update async;100;0.000368748;2.0139e-05;0.0330682
269;calc inner;100;2.73369;1.40819;3.70599
269;calc wait;100;1.1807;0.128326;2.87269
269;calc bound;100;0.0863112;0.0392355;0.208462
269;calc iter;100;4.00227;3.15369;4.57375
269;total;1;428.322;428.322;428.322
270;calc total;1;402.212;402.212;402.212
270;calc update async;100;0.000307772;1.561e-05;0.0266254
270;calc inner;100;2.75645;1.48718;3.7184
270;calc wait;100;1.14811;0.150707;2.67195
270;calc bound;100;0.0962486;0.040456;0.168725
270;calc iter;100;4.00254;3.31262;4.48599
270;total;1;428.347;428.347;428.347
271;calc total;1;402.212;402.212;402.212
271;calc update async;100;0.000375304;2.287e-05;0.0330796
271;calc inner;100;2.78511;1.5034;3.72865
271;calc wait;100;1.11299;0.167708;2.65013
271;calc bound;100;0.103949;0.0424255;0.125516
271;calc iter;100;4.00244;3.28855;4.4522
271;total;1;428.468;428.468;428.468
272;calc total;1;402.212;402.212;402.212
272;calc update async;100;0.000201677;1.514e-05;0.0158796
272;calc inner;100;2.81149;0.46296;3.97042
272;calc wait;100;1.05386;0.100357;5.53554
272;calc bound;100;0.112239;0.0391062;0.281463
272;calc iter;100;3.97927;2.10892;6.06104
272;total;1;428.639;428.639;428.639
273;calc total;1;402.212;402.212;402.212
273;calc update async;100;0.000342735;1.957e-05;0.0301528
273;calc inner;100;2.92241;0.491537;3.89979
273;calc wait;100;0.950191;0.0902294;5.72014
273;calc bound;100;0.109251;0.0391801;0.291416
273;calc iter;100;3.98578;1.97855;6.30465
273;total;1;428.471;428.471;428.471
274;calc total;1;402.212;402.212;402.212
274;calc update async;100;0.000203577;2.212e-05;0.0159034
274;calc inner;100;2.97784;0.773116;3.99229
274;calc wait;100;0.894812;0.0929546;3.48359
274;calc bound;100;0.110694;0.042626;0.29287
274;calc iter;100;3.98625;3.3332;4.69072
274;total;1;428.983;428.983;428.983
275;calc total;1;402.212;402.212;402.212
275;calc update async;100;0.000350777;2.2419e-05;0.0301388
275;calc inner;100;3.01665;0.69769;4.01132
275;calc wait;100;0.8536;0.0919955;3.47522
275;calc bound;100;0.113466;0.0420029;0.271187
275;calc iter;100;3.98615;3.28575;4.72622
275;total;1;428.951;428.951;428.951
276;calc total;1;402.212;402.212;402.212
276;calc update async;100;0.000389884;1.6939e-05;0.0349331
276;calc inner;100;2.9075;0.471656;3.93062
276;calc wait;100;0.955686;0.079787;6.0481
276;calc bound;100;0.121808;0.0419694;0.267263
276;calc iter;100;3.98764;1.62689;6.61688
276;total;1;428.618;428.618;428.618
277;calc total;1;402.212;402.212;402.212
277;calc update async;100;0.000384575;1.726e-05;0.0342731
277;calc inner;100;3.03941;0.500657;3.98977
277;calc wait;100;0.845751;0.0886585;4.2708
277;calc bound;100;0.0998301;0.040654;0.267313
277;calc iter;100;3.98767;2.45619;5.02445
277;total;1;428.351;428.351;428.351
278;calc total;1;402.212;402.212;402.212
278;calc update async;100;0.000392106;1.9109e-05;0.0344966
278;calc inner;100;3.04261;0.717674;4.04418
278;calc wait;100;0.835304;0.0913123;3.76539
278;calc bound;100;0.107291;0.0392754;0.267433
278;calc iter;100;3.98782;2.9687;4.93207
278;total;1;428.945;428.945;428.945
279;calc total;1;402.212;402.212;402.212
279;calc update async;100;0.000318214;2.0929e-05;0.0272178
279;calc inner;100;3.03026;0.720255;3.98043
279;calc wait;100;0.829516;0.130123;3.80758
279;calc bound;100;0.125092;0.0439031;0.253701
279;calc iter;100;3.98795;2.96295;4.93268
279;total;1;429.033;429.033;429.033
280;calc total;1;402.212;402.212;402.212
280;calc update async;100;0.00032436;2.03e-05;0.0283617
280;calc inner;100;2.98147;0.463721;4.01055
280;calc wait;100;0.846807;0.152435;5.2421
280;calc bound;100;0.109486;0.0399722;0.189912
280;calc iter;100;3.94867;1.87377;5.82262
280;total;1;428.551;428.551;428.551
281;calc total;1;402.212;402.212;402.212
281;calc update async;100;0.000320739;1.7359e-05;0.0283139
281;calc inner;100;2.99957;0.47548;3.97784
281;calc wait;100;0.859648;0.0954641;6.0768
281;calc bound;100;0.0995968;0.0390587;0.194457
281;calc iter;100;3.96243;1.26446;6.65904
281;total;1;428.888;428.888;428.888
282;calc total;1;402.212;402.212;402.212
282;calc update async;100;0.000327605;2.1709e-05;0.0284148
282;calc inner;100;3.05208;0.824273;3.9976
282;calc wait;100;0.792873;0.110901;4.35953
282;calc bound;100;0.108192;0.0547189;0.207867
282;calc iter;100;3.96343;2.36595;5.59481
282;total;1;428.947;428.947;428.947
283;calc total;1;402.212;402.212;402.212
283;calc update async;100;0.00032462;2.257e-05;0.0283946
283;calc inner;100;3.05677;0.847476;3.98458
283;calc wait;100;0.777161;0.101969;4.34934
283;calc bound;100;0.115947;0.0541294;0.207526
283;calc iter;100;3.96335;2.31744;5.58605
283;total;1;428.433;428.433;428.433
284;calc total;1;402.212;402.212;402.212
284;calc update async;100;0.000395928;1.6409e-05;0.0352845
284;calc inner;100;3.02093;0.461591;3.99249
284;calc wait;100;0.804155;0.0989237;6.21575
284;calc bound;100;0.113026;0.0403425;0.218249
284;calc iter;100;3.93972;1.24673;6.78862
284;total;1;428.584;428.584;428.584
285;calc total;1;402.212;402.212;402.212
285;calc update async;100;0.00032567;1.976e-05;0.028612
285;calc inner;100;3.06466;0.491296;4.0292
285;calc wait;100;0.775774;0.109627;5.23455
285;calc bound;100;0.110269;0.0414392;0.22385
285;calc iter;100;3.95829;2.49444;5.84805
285;total;1;428.557;428.557;428.557
286;calc total;1;402.212;402.212;402.212
286;calc update async;100;0.000332659;2.568e-05;0.0285052
286;calc inner;100;3.0735;0.803349;4.02486
286;calc wait;100;0.763899;0.0960296;4.34903
286;calc bound;100;0.112204;0.0506667;0.220897
286;calc iter;100;3.96134;2.82383;5.318
286;total;1;428.439;428.439;428.439
287;calc total;1;402.212;402.212;402.212
287;calc update async;100;0.000328754;2.278e-05;0.0286265
287;calc inner;100;3.09105;0.803309;4.01381
287;calc wait;100;0.751283;0.0702602;4.36554
287;calc bound;100;0.115447;0.0421875;0.190708
287;calc iter;100;3.96102;2.77379;5.32146
287;total;1;428.561;428.561;428.561
288;calc total;1;402.212;402.212;402.212
288;calc update async;100;0.000320296;2.086e-05;0.0272751
288;calc inner;100;3.00894;0.57562;3.79688
288;calc wait;100;0.792876;0.0970196;3.21516
288;calc bound;100;0.109355;0.0458653;0.280149
288;calc iter;100;3.91898;2.771;4.59251
288;total;1;428.392;428.392;428.392
289;calc total;1;402.212;402.212;402.212
289;calc update async;100;0.000311525;2.008e-05;0.0273188
289;calc inner;100;2.92122;0.634946;3.72928
289;calc wait;100;0.912319;0.104482;4.01722
289;calc bound;100;0.0907033;0.0404224;0.285589
289;calc iter;100;3.9302;3.10489;5.08027
289;total;1;428.488;428.488;428.488
290;calc total;1;402.212;402.212;402.212
290;calc update async;100;0.000398002;2.069e-05;0.0360425
290;calc inner;100;2.96489;1.53064;3.79082
290;calc wait;100;0.866847;0.0683964;3.50573
290;calc bound;100;0.097238;0.0416184;0.280258
290;calc iter;100;3.93729;3.12687;5.21257
290;total;1;428.658;428.658;428.658
291;calc total;1;402.212;402.212;402.212
291;calc update async;100;0.000314631;2.0959e-05;0.0273214
291;calc inner;100;3.01973;1.57827;3.70947
291;calc wait;100;0.797601;0.0883011;2.20435
291;calc bound;100;0.111741;0.0419844;0.285792
291;calc iter;100;3.93734;3.13819;4.62493
291;total;1;428.514;428.514;428.514
292;calc total;1;402.212;402.212;402.212
292;calc update async;100;0.000321893;2.1429e-05;0.0279106
292;calc inner;100;3.25297;0.613121;3.80081
292;calc wait;100;0.539018;0.105214;3.12151
292;calc bound;100;0.121673;0.0613459;0.291958
292;calc iter;100;3.91805;3.15535;4.43764
292;total;1;428.608;428.608;428.608
293;calc total;1;402.212;402.212;402.212
293;calc update async;100;0.000319108;2.207e-05;0.0278564
293;calc inner;100;3.291;1.74509;3.8275
293;calc wait;100;0.541507;0.0863171;3.96157
293;calc bound;100;0.0992784;0.0405777;0.292988
293;calc iter;100;3.93912;3.16459;5.89
293;total;1;428.628;428.628;428.628
294;calc total;1;402.212;402.212;402.212
294;calc update async;100;0.000319151;2.462e-05;0.0278754
294;calc inner;100;3.30135;1.71967;3.86983
294;calc wait;100;0.524363;0.0996838;3.36546
294;calc bound;100;0.107367;0.0418443;0.293461
294;calc iter;100;3.94065;3.20859;5.81375
294;total;1;428.626;428.626;428.626
295;calc total;1;402.212;402.212;402.212
295;calc update async;100;0.000323742;2.5899e-05;0.0280079
295;calc inner;100;3.26356;1.72934;3.85238
295;calc wait;100;0.548893;0.0799552;3.24726
295;calc bound;100;0.122773;0.0418872;0.28567
295;calc iter;100;3.94059;3.20803;5.70043
295;total;1;428.43;428.43;428.43
296;calc total;1;402.212;402.212;402.212
296;calc update async;100;0.000324802;2.585e-05;0.0279984
296;calc inner;100;2.85941;1.21088;3.80952
296;calc wait;100;0.938925;0.109906;2.4651
296;calc bound;100;0.10974;0.0582009;0.215215
296;calc iter;100;3.9126;2.9931;4.73428
296;total;1;428.327;428.327;428.327
297;calc total;1;402.212;402.212;402.212
297;calc update async;100;0.000319293;1.691e-05;0.0279932
297;calc inner;100;2.65862;0.492945;3.73327
297;calc wait;100;1.14212;0.0984723;4.2371
297;calc bound;100;0.103521;0.0395389;0.236292
297;calc iter;100;3.91412;3.16495;4.89552
297;total;1;428.929;428.929;428.929
298;calc total;1;402.212;402.212;402.212
298;calc update async;100;0.000395598;1.62e-05;0.0356493
298;calc inner;100;2.66453;0.495864;3.80421
298;calc wait;100;1.1456;0.0676272;3.82982
298;calc bound;100;0.100232;0.0455248;0.215805
298;calc iter;100;3.91695;2.89728;5.40866
298;total;1;428.329;428.329;428.329
299;calc total;1;402.212;402.212;402.212
299;calc update async;100;0.000394273;2.102e-05;0.0352212
299;calc inner;100;2.84943;1.18362;3.81742
299;calc wait;100;0.950225;0.095353;2.47248
299;calc bound;100;0.107109;0.056749;0.212858
299;calc iter;100;3.9164;2.9924;4.73478
299;total;1;428.418;428.418;428.418
300;calc total;1;402.212;402.212;402.212
300;calc update async;100;0.000336692;2.327e-05;0.02834
300;calc inner;100;3.1871;2.26354;3.83829
300;calc wait;100;0.585023;0.0720696;1.49025
300;calc bound;100;0.136786;0.0547897;0.233728
300;calc iter;100;3.91177;3.03916;4.43452
300;total;1;428.994;428.994;428.994
301;calc total;1;402.212;402.212;402.212
301;calc update async;100;0.000322327;1.874e-05;0.0283106
301;calc inner;100;3.17042;1.19509;3.75462
301;calc wait;100;0.630144;0.0966296;3.05359
301;calc bound;100;0.106998;0.0554033;0.225775
301;calc iter;100;3.91773;3.20259;4.33598
301;total;1;428.962;428.962;428.962
302;calc total;1;402.212;402.212;402.212
302;calc update async;100;0.000401917;2.055e-05;0.0362296
302;calc inner;100;3.19324;1.35768;3.78415
302;calc wait;100;0.601731;0.0988748;2.98931
302;calc bound;100;0.11607;0.0541046;0.22187
302;calc iter;100;3.91875;3.33778;4.50817
302;total;1;428.559;428.559;428.559
303;calc total;1;402.212;402.212;402.212
303;calc update async;100;0.000342982;3.053e-05;0.0284482
303;calc inner;100;3.1785;2.21908;3.82802
303;calc wait;100;0.589538;0.100559;1.50135
303;calc bound;100;0.14721;0.059015;0.232457
303;calc iter;100;3.91866;3.35255;4.35818
303;total;1;428.413;428.413;428.413
304;calc total;1;402.212;402.212;402.212
304;calc update async;100;0.0002147;1.665e-05;0.0171455
304;calc inner;100;2.63499;0.469343;3.72439
304;calc wait;100;1.17808;0.0944521;4.68868
304;calc bound;100;0.0997049;0.0406519;0.25771
304;calc iter;100;3.91462;1.76576;5.31683
304;total;1;428.339;428.339;428.339
305;calc total;1;402.212;402.212;402.212
305;calc update async;100;0.000208333;1.765e-05;0.0171367
305;calc inner;100;2.48387;0.46115;3.75357
305;calc wait;100;1.35352;0.0725686;4.62345
305;calc bound;100;0.0811379;0.0390953;0.276075
305;calc iter;100;3.92227;1.75366;5.25986
305;total;1;428.427;428.427;428.427
306;calc total;1;402.212;402.212;402.212
306;calc update async;100;0.000213706;1.888e-05;0.0171552
306;calc inner;100;2.65788;0.470269;3.6944
306;calc wait;100;1.17311;0.121731;5.45514
306;calc bound;100;0.101139;0.0412441;0.280632
306;calc iter;100;3.9336;2.1868;6.13476
306;total;1;428.623;428.623;428.623
307;calc total;1;402.212;402.212;402.212
307;calc update async;100;0.000367763;1.955e-05;0.0323631
307;calc inner;100;2.69644;0.637102;3.76309
307;calc wait;100;1.12485;0.132874;4.19497
307;calc bound;100;0.108917;0.040965;0.288255
307;calc iter;100;3.93229;2.01328;5.16932
307;total;1;428.41;428.41;428.41
308;calc total;1;402.212;402.212;402.212
308;calc update async;100;0.000338515;1.634e-05;0.0299456
308;calc inner;100;2.73967;0.470017;3.711
308;calc wait;100;1.08141;0.0612454;4.2791
308;calc bound;100;0.0907492;0.039152;0.284406
308;calc iter;100;3.91654;2.93717;4.92089
308;total;1;428.885;428.885;428.885
309;calc total;1;402.212;402.212;402.212
309;calc update async;100;0.000332988;1.693e-05;0.0299306
309;calc inner;100;2.62263;0.479865;3.70809
309;calc wait;100;1.22939;0.0649179;4.49196
309;calc bound;100;0.084936;0.0394267;0.287159
309;calc iter;100;3.94081;1.98366;5.15417
309;total;1;428.454;428.454;428.454
310;calc total;1;402.212;402.212;402.212
310;calc update async;100;0.000386177;1.688e-05;0.0345372
310;calc inner;100;2.78952;0.467442;3.72162
310;calc wait;100;1.04844;0.0859351;4.59225
310;calc bound;100;0.10131;0.0391895;0.288093
310;calc iter;100;3.94261;2.24861;5.91868
310;total;1;428.92;428.92;428.92
311;calc total;1;402.212;402.212;402.212
311;calc update async;100;0.000343048;1.7059e-05;0.0300869
311;calc inner;100;2.82176;0.815742;3.71238
311;calc wait;100;1.01247;0.0989463;4.29273
311;calc bound;100;0.103922;0.0411594;0.27991
311;calc iter;100;3.94227;1.97984;5.75678
311;total;1;428.983;428.983;428.983
312;calc total;1;402.212;402.212;402.212
312;calc update async;100;0.000328117;2.021e-05;0.0288825
312;calc inner;100;2.66403;0.472424;3.71115
312;calc wait;100;1.18781;0.0772616;5.46827
312;calc bound;100;0.0947972;0.0405462;0.210455
312;calc iter;100;3.94909;1.66378;6.12277
312;total;1;428.795;428.795;428.795
313;calc total;1;402.212;402.212;402.212
313;calc update async;100;0.000324373;1.96e-05;0.0289015
313;calc inner;100;2.6585;0.462348;3.73154
313;calc wait;100;1.22173;0.0854918;4.68654
313;calc bound;100;0.0825694;0.0390803;0.216145
313;calc iter;100;3.9667;1.95712;5.36894
313;total;1;428.447;428.447;428.447
314;calc total;1;402.212;402.212;402.212
314;calc update async;100;0.000401193;1.923e-05;0.0360395
314;calc inner;100;2.81012;0.466132;3.74913
314;calc wait;100;1.06185;0.0730073;5.1722
314;calc bound;100;0.0957973;0.0392848;0.152772
314;calc iter;100;3.96911;2.10949;6.00696
314;total;1;428.922;428.922;428.922
315;calc total;1;402.212;402.212;402.212
315;calc update async;100;0.000330514;2.314e-05;0.0288489
315;calc inner;100;2.81872;0.486726;3.73541
315;calc wait;100;1.05116;0.130606;4.36038
315;calc bound;100;0.097373;0.0392655;0.191834
315;calc iter;100;3.96872;2.08849;5.48349
315;total;1;428.626;428.626;428.626
316;calc total;1;402.212;402.212;402.212
316;calc update async;100;0.000333124;2.266e-05;0.029699
316;calc inner;100;2.64601;0.487597;3.7689
316;calc wait;100;1.19689;0.10339;5.36449
316;calc bound;100;0.0928052;0.0406737;0.224822
316;calc iter;100;3.93814;1.90896;6.02448
316;total;1;429.105;429.105;429.105
317;calc total;1;402.212;402.212;402.212
317;calc update async;100;0.000332669;1.828e-05;0.0298266
317;calc inner;100;2.73352;0.467935;3.75957
317;calc wait;100;1.13138;0.110472;5.12276
317;calc bound;100;0.0893128;0.0391459;0.192231
317;calc iter;100;3.95587;1.79767;5.6394
317;total;1;428.762;428.762;428.762
318;calc total;1;402.212;402.212;402.212
318;calc update async;100;0.000384241;2.0689e-05;0.0343268
318;calc inner;100;2.78326;0.491828;3.7785
318;calc wait;100;1.07231;0.127967;5.17181
318;calc bound;100;0.105612;0.0406476;0.18631
318;calc iter;100;3.96253;2.0614;5.82155
318;total;1;429.096;429.096;429.096
319;calc total;1;402.212;402.212;402.212
319;calc update async;100;0.000335306;2.027e-05;0.0297075
319;calc inner;100;2.82101;0.493211;3.76347
319;calc wait;100;1.04337;0.147979;5.11246
319;calc bound;100;0.0931309;0.040834;0.136025
319;calc iter;100;3.9612;2.12449;5.77349
319;total;1;428.776;428.776;428.776
320;calc total;1;402.212;402.212;402.212
320;calc update async;100;0.000347401;2.036e-05;0.0303107
320;calc inner;100;3.1019;0.5012;3.78081
320;calc wait;100;0.739152;0.0936681;4.21929
320;calc bound;100;0.100682;0.0431476;0.229392
320;calc iter;100;3.94925;1.77492;5.30044
320;total;1;428.867;428.867;428.867
321;calc total;1;402.212;402.212;402.212
321;calc update async;100;0.000393999;1.72e-05;0.0356384
321;calc inner;100;3.03053;0.519772;3.7696
321;calc wait;100;0.845959;0.0501115;5.64295
321;calc bound;100;0.0894983;0.0399781;0.231196
321;calc iter;100;3.97304;2.19469;6.37104
321;total;1;429.001;429.001;429.001
322;calc total;1;402.212;402.212;402.212
322;calc update async;100;0.00026479;2.077e-05;0.0220995
322;calc inner;100;3.10425;0.592522;3.71323
322;calc wait;100;0.758232;0.0571574;4.46126
322;calc bound;100;0.106986;0.0409012;0.236253
322;calc iter;100;3.97404;2.57719;5.38434
322;total;1;428.859;428.859;428.859
323;calc total;1;402.212;402.212;402.212
323;calc update async;100;0.000350747;2.321e-05;0.030221
323;calc inner;100;3.11887;0.639479;3.77608
323;calc wait;100;0.735102;0.0968639;4.55465
323;calc bound;100;0.114437;0.0410893;0.235233
323;calc iter;100;3.97333;2.24767;5.44719
323;total;1;428.65;428.65;428.65
324;calc total;1;402.212;402.212;402.212
324;calc update async;100;0.000388118;1.749e-05;0.0350869
324;calc inner;100;3.00351;0.4625;3.73018
324;calc wait;100;0.850128;0.0527584;5.9976
324;calc bound;100;0.0868205;0.0408705;0.219769
324;calc iter;100;3.94658;1.32912;6.59157
324;total;1;428.933;428.933;428.933
325;calc total;1;402.212;402.212;402.212
325;calc update async;100;0.000341899;1.746e-05;0.0300346
325;calc inner;100;3.0828;0.493954;3.74094
325;calc wait;100;0.774296;0.142405;5.47851
325;calc bound;100;0.10251;0.040867;0.219651
325;calc iter;100;3.96349;2.41892;6.52146
325;total;1;428.6;428.6;428.6
326;calc total;1;402.212;402.212;402.212
326;calc update async;100;0.000347903;2.7059e-05;0.0300472
326;calc inner;100;3.09546;0.716292;3.66098
326;calc wait;100;0.745574;0.141489;5.41643
326;calc bound;100;0.121689;0.0406042;0.226145
326;calc iter;100;3.96694;2.51042;6.56151
326;total;1;428.916;428.916;428.916
327;calc total;1;402.212;402.212;402.212
327;calc update async;100;0.000400713;2.1989e-05;0.0354768
327;calc inner;100;3.14985;0.721618;3.70637
327;calc wait;100;0.694452;0.0718197;5.27714
327;calc bound;100;0.11286;0.0434392;0.206723
327;calc iter;100;3.96454;2.41585;6.45279
327;total;1;428.914;428.914;428.914
328;calc total;1;402.212;402.212;402.212
328;calc update async;100;0.000218301;1.8e-05;0.0178933
328;calc inner;100;2.96263;0.462532;3.9315
328;calc wait;100;0.906912;0.087;5.1276
328;calc bound;100;0.103459;0.0390908;0.218906
328;calc iter;100;3.97933;2.87798;5.64886
328;total;1;428.91;428.91;428.91
329;calc total;1;402.212;402.212;402.212
329;calc update async;100;0.000222199;2.045e-05;0.0178835
329;calc inner;100;3.06072;0.488352;3.91478
329;calc wait;100;0.805981;0.0469353;5.65657
329;calc bound;100;0.110446;0.0410557;0.21585
329;calc iter;100;3.98659;1.88728;6.43459
329;total;1;428.647;428.647;428.647
330;calc total;1;402.212;402.212;402.212
330;calc update async;100;0.000358178;1.716e-05;0.0313085
330;calc inner;100;3.03387;0.718866;3.92754
330;calc wait;100;0.847888;0.100121;3.19104
330;calc bound;100;0.104599;0.0419823;0.151698
330;calc iter;100;3.98729;3.23239;4.65861
330;total;1;429.065;429.065;429.065
331;calc total;1;402.212;402.212;402.212
331;calc update async;100;0.000404422;1.825e-05;0.0361993
331;calc inner;100;3.09172;1.45978;3.93249
331;calc wait;100;0.77963;0.113671;2.78249
331;calc bound;100;0.108956;0.039263;0.205555
331;calc iter;100;3.98693;3.19788;4.65732
331;total;1;429.068;429.068;429.068
332;calc total;1;402.212;402.212;402.212
332;calc update async;100;0.000395736;2.092e-05;0.0350469
332;calc inner;100;3.00168;0.466255;3.78164
332;calc wait;100;0.872304;0.0833108;5.58084
332;calc bound;100;0.110476;0.0417788;0.230283
332;calc iter;100;3.98739;2.22135;6.10558
332;total;1;428.92;428.92;428.92
333;calc total;1;402.212;402.212;402.212
333;calc update async;100;0.000384987;1.798e-05;0.0350346
333;calc inner;100;2.90623;0.60578;3.7825
333;calc wait;100;0.988803;0.114303;4.14016
333;calc bound;100;0.0854269;0.0392146;0.215417
333;calc iter;100;3.9885;2.86201;4.94514
333;total;1;428.897;428.897;428.897
334;calc total;1;402.212;402.212;402.212
334;calc update async;100;0.000393535;2.0619e-05;0.0351861
334;calc inner;100;3.08725;0.790884;3.72809
334;calc wait;100;0.803454;0.124429;3.87176
334;calc bound;100;0.0968289;0.0397182;0.156158
334;calc iter;100;3.98879;3.12666;4.92365
334;total;1;428.865;428.865;428.865
335;calc total;1;402.212;402.212;402.212
335;calc update async;100;0.000344928;1.9e-05;0.0301052
335;calc inner;100;3.12111;0.791844;3.7845
335;calc wait;100;0.758465;0.151189;3.9171
335;calc bound;100;0.10584;0.0431432;0.207345
335;calc iter;100;3.98862;3.07833;4.92249
335;total;1;428.736;428.736;428.736
336;calc total;1;402.212;402.212;402.212
336;calc update async;100;0.000183257;2.098e-05;0.0143734
336;calc inner;100;2.90094;0.493448;3.77575
336;calc wait;100;0.945421;0.108972;4.24553
336;calc bound;100;0.0961579;0.0405367;0.282247
336;calc iter;100;3.94859;2.00136;5.26851
336;total;1;428.629;428.629;428.629
337;calc total;1;402.212;402.212;402.212
337;calc update async;100;0.000348987;1.857e-05;0.0310335
337;calc inner;100;2.83778;0.555015;3.76287
337;calc wait;100;1.03126;0.0793266;5.3755
337;calc bound;100;0.088766;0.0390139;0.282853
337;calc iter;100;3.96413;2.3246;6.0879
337;total;1;429.015;429.015;429.015
338;calc total;1;402.212;402.212;402.212
338;calc update async;100;0.000354068;1.945e-05;0.0311018
338;calc inner;100;2.79542;0.488205;3.76746
338;calc wait;100;1.05857;0.0922744;3.92972
338;calc bound;100;0.105911;0.039302;0.285044
338;calc iter;100;3.96519;2.71948;5.11848
338;total;1;428.63;428.63;428.63
339;calc total;1;402.212;402.212;402.212
339;calc update async;100;0.000406103;1.696e-05;0.0362408
339;calc inner;100;2.94292;1.12893;3.69947
339;calc wait;100;0.911182;0.123164;3.55919
339;calc bound;100;0.103578;0.041038;0.290584
339;calc iter;100;3.96484;2.73096;4.82188
339;total;1;428.777;428.777;428.777
340;calc total;1;402.212;402.212;402.212
340;calc update async;100;0.0003541;2.074e-05;0.0310573
340;calc inner;100;2.97647;0.491601;3.87005
340;calc wait;100;0.85573;0.103526;5.4368
340;calc bound;100;0.104308;0.0420998;0.290702
340;calc iter;100;3.94183;1.52348;5.9904
340;total;1;428.794;428.794;428.794
341;calc total;1;402.212;402.212;402.212
341;calc update async;100;0.000348361;1.968e-05;0.0310396
341;calc inner;100;3.01272;0.524428;3.84978
341;calc wait;100;0.850238;0.111138;5.24598
341;calc bound;100;0.0919796;0.0396876;0.277562
341;calc iter;100;3.9624;2.50352;5.8222
341;total;1;428.618;428.618;428.618
342;calc total;1;402.212;402.212;402.212
342;calc update async;100;0.000356581;1.643e-05;0.0310356
342;calc inner;100;3.05762;0.55911;3.89283
342;calc wait;100;0.796288;0.116393;4.9153
342;calc bound;100;0.103906;0.0391661;0.291275
342;calc iter;100;3.9641;2.55152;5.56251
342;total;1;429.037;429.037;429.037
343;calc total;1;402.212;402.212;402.212
343;calc update async;100;0.000357135;2.346e-05;0.0310105
343;calc inner;100;3.07805;0.567879;3.84335
343;calc wait;100;0.768872;0.0850232;4.98117
343;calc bound;100;0.110439;0.0411476;0.291061
343;calc iter;100;3.96316;2.50092;5.63619
343;total;1;428.789;428.789;428.789
344;calc total;1;402.212;402.212;402.212
344;calc update async;100;0.000351004;1.889e-05;0.0308666
344;calc inner;100;2.92683;0.466234;3.85157
344;calc wait;100;0.885067;0.0982226;3.82793
344;calc bound;100;0.0975832;0.0418675;0.166521
344;calc iter;100;3.9171;1.70831;5.2744
344;total;1;428.681;428.681;428.681
345;calc total;1;402.212;402.212;402.212
345;calc update async;100;0.000346049;1.878e-05;0.0308525
345;calc inner;100;2.83095;0.516527;3.75909
345;calc wait;100;1.00823;0.111893;5.23828
345;calc bound;100;0.0911149;0.0391738;0.218009
345;calc iter;100;3.93746;2.12189;5.9671
345;total;1;428.728;428.728;428.728
346;calc total;1;402.212;402.212;402.212
346;calc update async;100;0.000352033;2.3079e-05;0.0308757
346;calc inner;100;2.93001;0.641193;3.81564
346;calc wait;100;0.90993;0.0899667;4.40746
346;calc bound;100;0.0925738;0.0501027;0.217621
346;calc iter;100;3.94069;2.0347;5.33839
346;total;1;428.787;428.787;428.787
347;calc total;1;402.212;402.212;402.212
347;calc update async;100;0.000351786;2.5729e-05;0.0308617
347;calc inner;100;2.98997;1.12275;3.73731
347;calc wait;100;0.841661;0.0616171;3.27392
347;calc bound;100;0.100723;0.0493372;0.171337
347;calc iter;100;3.93995;2.08143;5.21601
347;total;1;428.605;428.605;428.605
348;calc total;1;402.212;402.212;402.212
348;calc update async;100;0.000406065;2.008e-05;0.0360679
348;calc inner;100;3.0457;0.4664;3.81635
348;calc wait;100;0.775175;0.0908575;5.89542
348;calc bound;100;0.109555;0.0390718;0.2041
348;calc iter;100;3.9365;1.77792;6.4227
348;total;1;428.618;428.618;428.618
349;calc total;1;402.212;402.212;402.212
349;calc update async;100;0.000347631;1.927e-05;0.0312961
349;calc inner;100;3.0877;0.506295;3.75019
349;calc wait;100;0.756666;0.127173;5.91481
349;calc bound;100;0.0930646;0.0404088;0.163927
349;calc iter;100;3.94381;2.11076;6.49104
349;total;1;428.698;428.698;428.698
350;calc total;1;402.212;402.212;402.212
350;calc update async;100;0.000407984;2.2819e-05;0.0361203
350;calc inner;100;3.12552;0.769588;3.8953
350;calc wait;100;0.708248;0.102641;5.10256
350;calc bound;100;0.103556;0.041362;0.173739
350;calc iter;100;3.94552;2.53546;5.99207
350;total;1;429.027;429.027;429.027
351;calc total;1;402.212;402.212;402.212
351;calc update async;100;0.00027128;2e-05;0.0226047
351;calc inner;100;3.09309;0.768916;3.86632
351;calc wait;100;0.730812;0.0967634;5.05181
351;calc bound;100;0.114686;0.0415759;0.195726
351;calc iter;100;3.94527;2.44004;5.97617
351;total;1;428.721;428.721;428.721
352;calc total;1;402.212;402.212;402.212
352;calc update async;100;0.000331761;1.91e-05;0.0293208
352;calc inner;100;2.62532;0.577665;3.74889
352;calc wait;100;1.19219;0.0560218;3.85871
352;calc bound;100;0.0892499;0.0419338;0.217468
352;calc iter;100;3.91117;2.23284;4.80513
352;total;1;428.915;428.915;428.915
353;calc total;1;402.212;402.212;402.212
353;calc update async;100;0.000329766;1.6679e-05;0.0293099
353;calc inner;100;2.4499;0.493124;3.72375
353;calc wait;100;1.373;0.0988483;6.29925
353;calc bound;100;0.0844527;0.0390611;0.190998
353;calc iter;100;3.91321;1.55194;6.90286
353;total;1;428.767;428.767;428.767
354;calc total;1;402.212;402.212;402.212
354;calc update async;100;0.000399343;1.756e-05;0.0358933
354;calc inner;100;2.46955;0.471937;3.70057
354;calc wait;100;1.35208;0.0970924;5.47652
354;calc bound;100;0.0900486;0.0417507;0.258876
354;calc iter;100;3.91627;1.87788;6.23936
354;total;1;428.422;428.422;428.422
355;calc total;1;402.212;402.212;402.212
355;calc update async;100;0.000404718;2.083e-05;0.035877
355;calc inner;100;2.66968;0.70107;3.67302
355;calc wait;100;1.14103;0.148135;3.98917
355;calc bound;100;0.100695;0.0422063;0.260533
355;calc iter;100;3.91631;2.40771;4.98245
355;total;1;428.718;428.718;428.718
356;calc total;1;402.212;402.212;402.212
356;calc update async;100;0.000341555;1.932e-05;0.0299144
356;calc inner;100;2.88414;1.37836;3.70038
356;calc wait;100;0.919629;0.1381;3.14642
356;calc bound;100;0.103094;0.0393338;0.256143
356;calc iter;100;3.91049;2.80794;4.96847
356;total;1;428.311;428.311;428.311
357;calc total;1;402.212;402.212;402.212
357;calc update async;100;0.000399675;1.492e-05;0.0359372
357;calc inner;100;2.84348;0.550282;3.7318
357;calc wait;100;0.977923;0.0926641;3.22138
357;calc bound;100;0.0873352;0.0393653;0.239218
357;calc iter;100;3.91739;2.7091;5.00229
357;total;1;428.644;428.644;428.644
358;calc total;1;402.212;402.212;402.212
358;calc update async;100;0.000342551;2.2119e-05;0.0299681
358;calc inner;100;2.92761;1.36907;3.73139
358;calc wait;100;0.888093;0.118964;3.18278
358;calc bound;100;0.0961337;0.0419771;0.240936
358;calc iter;100;3.91851;2.7859;5.07586
358;total;1;428.899;428.899;428.899
359;calc total;1;402.212;402.212;402.212
359;calc update async;100;0.000407213;3.234e-05;0.0359719
359;calc inner;100;2.91107;1.4266;3.71366
359;calc wait;100;0.891039;0.119199;3.17281
359;calc bound;100;0.11238;0.042377;0.240889
359;calc iter;100;3.91855;2.72768;5.06701
359;total;1;428.718;428.718;428.718
360;calc total;1;402.212;402.212;402.212
360;calc update async;100;0.000238696;2.361e-05;0.0188163
360;calc inner;100;2.7116;0.497449;3.84354
360;calc wait;100;1.09673;0.114877;3.97839
360;calc bound;100;0.100335;0.0399357;0.211668
360;calc iter;100;3.91201;2.9422;4.69488
360;total;1;428.878;428.878;428.878
361;calc total;1;402.212;402.212;402.212
361;calc update async;100;0.000364114;2.025e-05;0.0328927
361;calc inner;100;2.45137;0.462427;3.71395
361;calc wait;100;1.37894;0.0717895;5.77039
361;calc bound;100;0.0787174;0.0392769;0.176017
361;calc iter;100;3.91209;1.84637;6.42832
361;total;1;428.476;428.476;428.476
362;calc total;1;402.212;402.212;402.212
362;calc update async;100;0.000231204;1.925e-05;0.0188031
362;calc inner;100;2.74625;0.536528;3.82779
362;calc wait;100;1.06294;0.0836388;5.02936
362;calc bound;100;0.100087;0.041603;0.233737
362;calc iter;100;3.9125;2.20867;6.68468
362;total;1;428.354;428.354;428.354
363;calc total;1;402.212;402.212;402.212
363;calc update async;100;0.000408552;2.229e-05;0.0362486
363;calc inner;100;2.73683;0.502054;3.78679
363;calc wait;100;1.07068;0.112381;3.29901
363;calc bound;100;0.100934;0.0428931;0.189092
363;calc iter;100;3.91224;3.05223;4.62626
363;total;1;428.625;428.625;428.625
364;calc total;1;402.212;402.212;402.212
364;calc update async;100;0.000402613;2.093e-05;0.0360881
364;calc inner;100;2.81758;0.510411;3.79854
364;calc wait;100;0.991893;0.0774521;3.72826
364;calc bound;100;0.097277;0.0428819;0.174586
364;calc iter;100;3.91189;2.9314;4.76976
364;total;1;428.934;428.934;428.934
365;calc total;1;402.212;402.212;402.212
365;calc update async;100;0.000341383;2.198e-05;0.0303199
365;calc inner;100;2.76731;0.49285;3.74825
365;calc wait;100;1.05152;0.112046;3.77237
365;calc bound;100;0.0865258;0.039455;0.163609
365;calc iter;100;3.91169;2.86516;4.74892
365;total;1;428.669;428.669;428.669
366;calc total;1;402.212;402.212;402.212
366;calc update async;100;0.000406561;2.186e-05;0.0361009
366;calc inner;100;2.89481;0.596342;3.8282
366;calc wait;100;0.909531;0.150814;4.36135
366;calc bound;100;0.104005;0.0408647;0.164715
366;calc iter;100;3.91218;2.94827;5.07576
366;total;1;428.433;428.433;428.433
367;calc total;1;402.212;402.212;402.212
367;calc update async;100;0.000350924;2.5199e-05;0.030268
367;calc inner;100;2.92087;1.07044;3.78124
367;calc wait;100;0.88087;0.106823;3.57086
367;calc bound;100;0.106644;0.0433275;0.179004
367;calc iter;100;3.91197;2.94314;4.74709
367;total;1;428.674;428.674;428.674
368;calc total;1;402.212;402.212;402.212
368;calc update async;100;0.000287051;1.927e-05;0.0241119
368;calc inner;100;2.8223;0.493603;4.00205
368;calc wait;100;0.963732;0.123152;4.37928
368;calc bound;100;0.122302;0.0408886;0.234178
368;calc iter;100;3.91063;2.17171;5.07412
368;total;1;428.368;428.368;428.368
369;calc total;1;402.212;402.212;402.212
369;calc update async;100;0.000382761;2.007e-05;0.0340982
369;calc inner;100;2.82503;0.485642;3.96364
369;calc wait;100;1.00368;0.0612808;5.60876
369;calc bound;100;0.092096;0.0391626;0.19944
369;calc iter;100;3.92495;1.80087;6.33677
369;total;1;428.684;428.684;428.684
370;calc total;1;402.212;402.212;402.212
370;calc update async;100;0.000241589;2.142e-05;0.0189952
370;calc inner;100;2.95402;0.646867;4.03857
370;calc wait;100;0.858375;0.112128;5.24112
370;calc bound;100;0.111985;0.0408779;0.231831
370;calc iter;100;3.92606;2.33736;6.02376
370;total;1;428.903;428.903;428.903
371;calc total;1;402.212;402.212;402.212
371;calc update async;100;0.000386816;1.976e-05;0.0341004
371;calc inner;100;2.92138;0.700729;3.94463
371;calc wait;100;0.866866;0.124125;3.35051
371;calc bound;100;0.13404;0.0411503;0.229324
371;calc iter;100;3.92528;2.22663;5.47032
371;total;1;428.931;428.931;428.931
372;calc total;1;402.212;402.212;402.212
372;calc update async;100;0.000373077;1.994e-05;0.0325731
372;calc inner;100;2.81806;0.492841;4.02526
372;calc wait;100;0.98858;0.0504336;4.58715
372;calc bound;100;0.102372;0.0414434;0.232665
372;calc iter;100;3.9102;1.84153;5.90259
372;total;1;428.975;428.975;428.975
373;calc total;1;402.212;402.212;402.212
373;calc update async;100;0.000375417;2.29e-05;0.0325597
373;calc inner;100;2.87647;0.49403;4.00612
373;calc wait;100;0.927102;0.114954;5.02498
373;calc bound;100;0.110345;0.0418961;0.224535
373;calc iter;100;3.91529;2.24556;5.6903
373;total;1;428.751;428.751;428.751
374;calc total;1;402.212;402.212;402.212
374;calc update async;100;0.000378938;2.75e-05;0.0325533
374;calc inner;100;2.9567;1.02864;3.90121
374;calc wait;100;0.829618;0.119711;3.93265
374;calc bound;100;0.132407;0.0408488;0.242286
374;calc iter;100;3.9213;2.40425;5.44287
374;total;1;428.678;428.678;428.678
375;calc total;1;402.212;402.212;402.212
375;calc update async;100;0.000295993;2.972e-05;0.0239731
375;calc inner;100;2.99229;1.07104;3.97639
375;calc wait;100;0.796448;0.115811;3.87806
375;calc bound;100;0.128459;0.0444561;0.227892
375;calc iter;100;3.92021;2.47787;5.39844
375;total;1;429.017;429.017;429.017
376;calc total;1;402.212;402.212;402.212
376;calc update async;100;0.000366167;2.482e-05;0.032247
376;calc inner;100;2.99974;0.529436;4.00116
376;calc wait;100;0.809515;0.0558519;4.46985
376;calc bound;100;0.105663;0.0408474;0.165654
376;calc iter;100;3.91856;1.47317;5.53787
376;total;1;428.436;428.436;428.436
377;calc total;1;402.212;402.212;402.212
377;calc update async;100;0.000370867;2.606e-05;0.032242
377;calc inner;100;2.92744;0.495654;3.913
377;calc wait;100;0.883973;0.0857372;5.42037
377;calc bound;100;0.112506;0.0406755;0.193913
377;calc iter;100;3.93512;2.06696;6.12518
377;total;1;428.681;428.681;428.681
378;calc total;1;402.212;402.212;402.212
378;calc update async;100;0.000366182;2.632e-05;0.032242
378;calc inner;100;3.03344;0.686264;4.00878
378;calc wait;100;0.773843;0.0894379;4.50606
378;calc bound;100;0.121758;0.0410211;0.189214
378;calc iter;100;3.94204;1.85219;5.62715
378;total;1;428.359;428.359;428.359
379;calc total;1;402.212;402.212;402.212
379;calc update async;100;0.000369054;2.574e-05;0.0322353
379;calc inner;100;3.03839;0.702195;3.93735
379;calc wait;100;0.795992;0.0298992;4.36843
379;calc bound;100;0.105331;0.0403557;0.158854
379;calc iter;100;3.94116;1.82098;5.47995
379;total;1;428.797;428.797;428.797
380;calc total;1;402.212;402.212;402.212
380;calc update async;100;0.000400933;2.296e-05;0.0360686
380;calc inner;100;2.9763;0.467404;4.03805
380;calc wait;100;0.83501;0.0453793;5.38449
380;calc bound;100;0.114332;0.0406891;0.199327
380;calc iter;100;3.93288;1.53568;5.95214
380;total;1;428.35;428.35;428.35
381;calc total;1;402.212;402.212;402.212
381;calc update async;100;0.000373575;2.6589e-05;0.0323105
381;calc inner;100;3.04405;0.482646;4.04335
381;calc wait;100;0.775374;0.109054;5.21503
381;calc bound;100;0.109698;0.039109;0.200951
381;calc iter;100;3.94611;2.30711;6.07489
381;total;1;429.007;429.007;429.007
384;calc total;1;402.213;402.213;402.213
384;calc update async;100;0.000392564;2.172e-05;0.0345936
384;calc inner;100;2.31634;0.48606;3.82142
384;calc wait;100;1.56662;0.0757311;4.94386
384;calc bound;100;0.0908326;0.0410502;0.254459
384;calc iter;100;3.97634;2.35954;5.51674
384;total;1;429.019;429.019;429.019
385;calc total;1;402.213;402.213;402.213
385;calc update async;100;0.000383721;1.766e-05;0.0345841
385;calc inner;100;2.37748;0.467284;3.7166
385;calc wait;100;1.5217;0.0670408;5.84202
385;calc bound;100;0.0967052;0.0391919;0.261184
385;calc iter;100;3.99869;1.91931;6.56958
385;total;1;429.016;429.016;429.016
386;calc total;1;402.213;402.213;402.213
386;calc update async;100;0.000396391;2.033e-05;0.0346636
386;calc inner;100;2.47934;0.480107;3.76313
386;calc wait;100;1.40696;0.101223;4.56075
386;calc bound;100;0.107936;0.0392498;0.22748
386;calc iter;100;3.99918;2.74363;5.14798
386;total;1;429.018;429.018;429.018
387;calc total;1;402.213;402.213;402.213
387;calc update async;100;0.000392355;2.0299e-05;0.0349867
387;calc inner;100;2.51999;0.493855;3.76466
387;calc wait;100;1.37081;0.0966828;4.13803
387;calc bound;100;0.103897;0.0402959;0.220264
387;calc iter;100;3.99631;2.7745;4.80453
387;total;1;429.019;429.019;429.019
388;calc total;1;402.213;402.213;402.213
388;calc update async;100;0.000389291;1.6989e-05;0.035047
388;calc inner;100;1.99218;0.469743;3.73151
388;calc wait;100;1.90231;0.0949283;5.79535
388;calc bound;100;0.0889859;0.0389466;0.241202
388;calc iter;100;3.987;1.54631;6.36283
388;total;1;428.996;428.996;428.996
389;calc total;1;402.213;402.213;402.213
389;calc update async;100;0.000388109;2.055e-05;0.0350306
389;calc inner;100;2.36865;0.46765;3.72358
389;calc wait;100;1.53967;0.0736205;4.83988
389;calc bound;100;0.088017;0.0403933;0.239955
389;calc iter;100;3.99998;2.01921;5.82064
389;total;1;428.995;428.995;428.995
390;calc total;1;402.213;402.213;402.213
390;calc update async;100;0.000403531;2.194e-05;0.0350611
390;calc inner;100;2.51968;0.573425;3.74371
390;calc wait;100;1.36989;0.0953349;4.7558
390;calc bound;100;0.109814;0.0417225;0.264506
390;calc iter;100;4.00028;2.33551;5.71595
390;total;1;428.996;428.996;428.996
391;calc total;1;402.213;402.213;402.213
391;calc update async;100;0.000391553;1.688e-05;0.0350275
391;calc inner;100;2.50817;0.597921;3.67007
391;calc wait;100;1.38358;0.0976671;4.77232
391;calc bound;100;0.106031;0.0406742;0.234732
391;calc iter;100;4.00003;2.26404;5.80518
391;total;1;428.995;428.995;428.995
392;calc total;1;402.213;402.213;402.213
392;calc update async;100;0.00021507;1.8359e-05;0.0181161
392;calc inner;100;2.15519;0.466368;3.73139
392;calc wait;100;1.74584;0.0460851;5.14447
392;calc bound;100;0.089594;0.0404351;0.227711
392;calc iter;100;3.99413;2.52423;5.6981
392;total;1;428.878;428.878;428.878
393;calc total;1;402.213;402.213;402.213
393;calc update async;100;0.000408532;2.251e-05;0.0368332
393;calc inner;100;2.67157;0.466792;3.71979
393;calc wait;100;1.23177;0.0776209;5.07764
393;calc bound;100;0.0966657;0.0415993;0.192028
393;calc iter;100;4.00448;2.08368;5.75939
393;total;1;429.013;429.013;429.013
394;calc total;1;402.213;402.213;402.213
394;calc update async;100;0.000410705;2.359e-05;0.0368234
394;calc inner;100;2.72105;1.7138;3.77761
394;calc wait;100;1.17841;0.139363;2.56095
394;calc bound;100;0.102111;0.0420436;0.226323
394;calc iter;100;4.00475;3.21373;4.62203
394;total;1;428.604;428.604;428.604
395;calc total;1;402.213;402.213;402.213
395;calc update async;100;0.00041049;2.9309e-05;0.036806
395;calc inner;100;2.73808;1.71674;3.72381
395;calc wait;100;1.16695;0.112914;2.48676
395;calc bound;100;0.097253;0.0431575;0.158402
395;calc iter;100;4.00458;3.28052;4.56412
395;total;1;428.52;428.52;428.52
396;calc total;1;402.213;402.213;402.213
396;calc update async;100;0.000220541;2.053e-05;0.0182191
396;calc inner;100;2.44765;0.466758;3.69518
396;calc wait;100;1.44167;0.053881;5.40421
396;calc bound;100;0.0949662;0.0390134;0.185752
396;calc iter;100;3.98861;2.18931;5.93089
396;total;1;428.311;428.311;428.311
397;calc total;1;402.213;402.213;402.213
397;calc update async;100;0.00042274;2.328e-05;0.0377368
397;calc inner;100;2.65888;0.462377;3.75569
397;calc wait;100;1.2369;0.114444;4.37889
397;calc bound;100;0.102167;0.0418284;0.21064
397;calc iter;100;4.00382;3.20235;4.93596
397;total;1;428.556;428.556;428.556
398;calc total;1;402.213;402.213;402.213
398;calc update async;100;0.000419356;1.912e-05;0.0377141
398;calc inner;100;2.7132;0.89897;3.763
398;calc wait;100;1.1727;0.0788159;4.06447
398;calc bound;100;0.112422;0.0395402;0.212703
398;calc iter;100;4.00417;3.27629;5.02798
398;total;1;428.624;428.624;428.624
399;calc total;1;402.213;402.213;402.213
399;calc update async;100;0.000290582;2.515e-05;0.0248348
399;calc inner;100;2.75252;1.2893;3.75933
399;calc wait;100;1.14632;0.0816781;2.84678
399;calc bound;100;0.101629;0.0420912;0.226209
399;calc iter;100;4.00373;3.25182;4.66566
399;total;1;428.503;428.503;428.503
400;calc total;1;402.213;402.213;402.213
400;calc update async;100;0.00021414;1.54e-05;0.0181691
400;calc inner;100;2.13529;0.464034;3.69626
400;calc wait;100;1.76579;0.0660836;5.11171
400;calc bound;100;0.0721075;0.039006;0.236098
400;calc iter;100;3.9761;2.16738;5.66581
400;total;1;428.562;428.562;428.562
401;calc total;1;402.213;402.213;402.213
401;calc update async;100;0.000218286;1.961e-05;0.0181251
401;calc inner;100;2.5071;0.473721;3.66084
401;calc wait;100;1.3876;0.105245;5.86843
401;calc bound;100;0.0873251;0.0390654;0.226571
401;calc iter;100;3.98621;2.01363;6.41901
401;total;1;428.413;428.413;428.413
402;calc total;1;402.213;402.213;402.213
402;calc update async;100;0.000298777;2.1159e-05;0.0256139
402;calc inner;100;2.47283;0.493739;3.67571
402;calc wait;100;1.41493;0.117923;3.91704
402;calc bound;100;0.093678;0.0425449;0.243056
402;calc iter;100;3.98696;3.19071;4.91196
402;total;1;428.649;428.649;428.649
403;calc total;1;402.213;402.213;402.213
403;calc update async;100;0.000432667;1.873e-05;0.0392291
403;calc inner;100;2.45618;0.503511;3.66652
403;calc wait;100;1.4358;0.098033;4.26115
403;calc bound;100;0.090227;0.0393915;0.23837
403;calc iter;100;3.987;3.15454;4.93785
403;total;1;428.508;428.508;428.508
404;calc total;1;402.213;402.213;402.213
404;calc update async;100;0.000397026;1.805e-05;0.0357587
404;calc inner;100;2.46879;0.466275;3.65452
404;calc wait;100;1.42949;0.0805936;5.97687
404;calc bound;100;0.0846823;0.0390496;0.157103
404;calc iter;100;3.98677;1.64609;6.55061
404;total;1;428.833;428.833;428.833
405;calc total;1;402.213;402.213;402.213
405;calc update async;100;0.000392968;1.846e-05;0.0361313
405;calc inner;100;2.40737;0.470111;3.65438
405;calc wait;100;1.49983;0.084144;4.26179
405;calc bound;100;0.0767519;0.0390561;0.231541
405;calc iter;100;3.98841;2.802;5.07348
405;total;1;428.5;428.5;428.5
406;calc total;1;402.213;402.213;402.213
406;calc update async;100;0.000408126;1.834e-05;0.0366012
406;calc inner;100;2.58082;0.720633;3.66117
406;calc wait;100;1.3156;0.157298;4.0729
406;calc bound;100;0.089182;0.0394973;0.170982
406;calc iter;100;3.98861;3.09038;5.00983
406;total;1;428.314;428.314;428.314
407;calc total;1;402.213;402.213;402.213
407;calc update async;100;0.000412236;2.081e-05;0.0368218
407;calc inner;100;2.63185;0.724737;3.65961
407;calc wait;100;1.254;0.13034;4.09976
407;calc bound;100;0.0987745;0.0417323;0.23148
407;calc iter;100;3.98858;3.06474;5.00802
407;total;1;428.829;428.829;428.829
408;calc total;1;402.213;402.213;402.213
408;calc update async;100;0.000399755;1.714e-05;0.03636
408;calc inner;100;2.34262;0.462646;3.70892
408;calc wait;100;1.52335;0.132925;4.96807
408;calc bound;100;0.0792404;0.0389854;0.172414
408;calc iter;100;3.94584;2.08245;5.57321
408;total;1;428.375;428.375;428.375
409;calc total;1;402.213;402.213;402.213
409;calc update async;100;0.000407603;1.987e-05;0.0370458
409;calc inner;100;2.3013;0.462719;3.70767
409;calc wait;100;1.57925;0.104702;5.35257
409;calc bound;100;0.0812602;0.0389912;0.145757
409;calc iter;100;3.9641;1.34932;5.92579
409;total;1;428.529;428.529;428.529
410;calc total;1;402.213;402.213;402.213
410;calc update async;100;0.000401004;2.092e-05;0.036411
410;calc inner;100;2.32082;0.469424;3.72069
410;calc wait;100;1.55887;0.188841;4.24875
410;calc bound;100;0.0842684;0.0416899;0.157457
410;calc iter;100;3.9651;2.76375;5.35462
410;total;1;428.44;428.44;428.44
411;calc total;1;402.213;402.213;402.213
411;calc update async;100;0.000407373;1.726e-05;0.0365669
411;calc inner;100;2.50457;0.80403;3.7207
411;calc wait;100;1.3638;0.143651;4.23778
411;calc bound;100;0.0954028;0.0437635;0.160504
411;calc iter;100;3.96502;2.42757;5.31722
411;total;1;428.376;428.376;428.376
412;calc total;1;402.213;402.213;402.213
412;calc update async;100;0.000411535;1.695e-05;0.0373092
412;calc inner;100;2.5454;0.462294;3.70875
412;calc wait;100;1.30602;0.0789035;5.96406
412;calc bound;100;0.0923943;0.0394358;0.155105
412;calc iter;100;3.94462;1.21266;6.50447
412;total;1;428.375;428.375;428.375
413;calc total;1;402.213;402.213;402.213
413;calc update async;100;0.000407482;1.796e-05;0.0372705
413;calc inner;100;2.58605;0.493656;3.70877
413;calc wait;100;1.28726;0.232745;4.76764
413;calc bound;100;0.0870172;0.0390356;0.143718
413;calc iter;100;3.96165;2.60119;5.75987
413;total;1;428.879;428.879;428.879
414;calc total;1;402.213;402.213;402.213
414;calc update async;100;0.00041676;2.0049e-05;0.037295
414;calc inner;100;2.68157;0.800104;3.72117
414;calc wait;100;1.18527;0.207335;4.52729
414;calc bound;100;0.0955779;0.0408571;0.162469
414;calc iter;100;3.96386;2.85384;5.69876
414;total;1;428.484;428.484;428.484
415;calc total;1;402.212;402.212;402.212
415;calc update async;100;0.000421803;1.944e-05;0.0372887
415;calc inner;100;2.66839;0.799124;3.72017
415;calc wait;100;1.18502;0.159269;4.52305
415;calc bound;100;0.108669;0.0453777;0.181585
415;calc iter;100;3.96331;2.7479;5.70416
415;total;1;428.933;428.933;428.933
416;calc total;1;402.213;402.213;402.213
416;calc update async;100;0.000230983;1.6709e-05;0.019056
416;calc inner;100;2.17294;0.464467;3.73964
416;calc wait;100;1.65385;0.0739951;5.0288
416;calc bound;100;0.0831112;0.0391007;0.238472
416;calc iter;100;3.91114;1.62572;5.98839
416;total;1;428.888;428.888;428.888
417;calc total;1;402.213;402.213;402.213
417;calc update async;100;0.00041255;1.931e-05;0.0377729
417;calc inner;100;2.10021;0.477703;3.73577
417;calc wait;100;1.75197;0.111899;5.3428
417;calc bound;100;0.0812725;0.0391777;0.242071
417;calc iter;100;3.93697;2.1024;6.01689
417;total;1;428.918;428.918;428.918
418;calc total;1;402.213;402.213;402.213
418;calc update async;100;0.00041705;2.149e-05;0.037774
418;calc inner;100;2.1331;0.463112;3.69224
418;calc wait;100;1.71278;0.07451;4.43793
418;calc bound;100;0.0921852;0.0406335;0.207962
418;calc iter;100;3.94014;2.22695;5.39302
418;total;1;428.858;428.858;428.858
419;calc total;1;402.213;402.213;402.213
419;calc update async;100;0.000421787;1.792e-05;0.0377617
419;calc inner;100;2.24741;0.467124;3.69378
419;calc wait;100;1.59278;0.0857742;4.30078
419;calc bound;100;0.0960374;0.0405971;0.242184
419;calc iter;100;3.93973;2.20836;5.35414
419;total;1;428.88;428.88;428.88
420;calc total;1;402.213;402.213;402.213
420;calc update async;100;0.000236245;2.028e-05;0.0193133
420;calc inner;100;2.47432;0.464434;3.67143
420;calc wait;100;1.36015;0.0512211;6.17939
420;calc bound;100;0.0986198;0.0398449;0.258025
420;calc iter;100;3.93414;1.24401;6.6999
420;total;1;428.887;428.887;428.887
421;calc total;1;402.213;402.213;402.213
421;calc update async;100;0.000416925;1.76e-05;0.0382211
421;calc inner;100;2.41276;0.494493;3.67597
421;calc wait;100;1.44443;0.134536;4.98675
421;calc bound;100;0.0851431;0.0391366;0.258882
421;calc iter;100;3.94375;2.37032;6.16704
421;total;1;428.894;428.894;428.894
422;calc total;1;402.213;402.213;402.213
422;calc update async;100;0.000426605;2.3749e-05;0.0382365
422;calc inner;100;2.56349;1.03067;3.71134
422;calc wait;100;1.27996;0.0916808;4.68246
422;calc bound;100;0.10002;0.0417163;0.259036
422;calc iter;100;3.94537;3.01648;6.05842
422;total;1;428.944;428.944;428.944
423;calc total;1;402.213;402.213;402.213
423;calc update async;100;0.000426334;1.935e-05;0.0382402
423;calc inner;100;2.54855;1.02281;3.67914
423;calc wait;100;1.29098;0.155849;4.68636
423;calc bound;100;0.103915;0.042096;0.25924
423;calc iter;100;3.94526;2.95865;6.08455
423;total;1;428.891;428.891;428.891
424;calc total;1;402.213;402.213;402.213
424;calc update async;100;0.00023348;1.9889e-05;0.0193859
424;calc inner;100;2.42084;0.490896;3.69564
424;calc wait;100;1.39731;0.167375;4.95091
424;calc bound;100;0.0913076;0.0419574;0.190166
424;calc iter;100;3.91065;1.89471;5.8646
424;total;1;428.469;428.469;428.469
425;calc total;1;402.213;402.213;402.213
425;calc update async;100;0.000432266;2.025e-05;0.0395007
425;calc inner;100;2.1999;0.468498;3.72638
425;calc wait;100;1.64101;0.0446311;4.82344
425;calc bound;100;0.0820213;0.0390382;0.164326
425;calc iter;100;3.92493;1.4393;5.56783
425;total;1;428.575;428.575;428.575
426;calc total;1;402.213;402.213;402.213
426;calc update async;100;0.000321565;2.024e-05;0.0279557
426;calc inner;100;2.4883;0.569059;3.69713
426;calc wait;100;1.33848;0.118499;4.72482
426;calc bound;100;0.0977491;0.0408559;0.203828
426;calc iter;100;3.92598;2.08823;5.83818
426;total;1;428.988;428.988;428.988
427;calc total;1;402.213;402.213;402.213
427;calc update async;100;0.000433428;2.024e-05;0.0391023
427;calc inner;100;2.48341;0.490232;3.72551
427;calc wait;100;1.3433;0.0871568;4.11795
427;calc bound;100;0.0958467;0.0392113;0.170451
427;calc iter;100;3.92525;2.99585;5.49018
427;total;1;428.724;428.724;428.724
428;calc total;1;402.213;402.213;402.213
428;calc update async;100;0.000319223;2.207e-05;0.0274579
428;calc inner;100;2.55263;0.615595;3.69511
428;calc wait;100;1.26381;0.0801708;5.15372
428;calc bound;100;0.0927892;0.0391441;0.216672
428;calc iter;100;3.91038;2.26129;5.86275
428;total;1;428.402;428.402;428.402
429;calc total;1;402.213;402.213;402.213
429;calc update async;100;0.000428972;1.987e-05;0.0393991
429;calc inner;100;2.37646;0.463152;3.7054
429;calc wait;100;1.45698;0.0664138;5.02952
429;calc bound;100;0.0773495;0.0390459;0.143368
429;calc iter;100;3.91501;2.30269;5.61203
429;total;1;429.072;429.072;429.072
430;calc total;1;402.213;402.213;402.213
430;calc update async;100;0.000439401;2.208e-05;0.0394037
430;calc inner;100;2.62945;0.481198;3.74426
430;calc wait;100;1.19123;0.0790658;3.80228
430;calc bound;100;0.0988766;0.0408287;0.151057
430;calc iter;100;3.92122;2.30118;5.92042
430;total;1;428.893;428.893;428.893
431;calc total;1;402.213;402.213;402.213
431;calc update async;100;0.000318266;2.0879e-05;0.0275781
431;calc inner;100;2.66057;0.915554;3.70862
431;calc wait;100;1.16098;0.149021;3.22604
431;calc bound;100;0.0979777;0.0409272;0.171008
431;calc iter;100;3.92011;2.38785;5.65731
431;total;1;429.013;429.013;429.013
432;calc total;1;402.213;402.213;402.213
432;calc update async;100;0.000238593;2.05e-05;0.0195647
432;calc inner;100;2.37241;0.465083;3.75765
432;calc wait;100;1.45531;0.0321798;5.29148
432;calc bound;100;0.0962138;0.0467844;0.25055
432;calc iter;100;3.9252;1.22768;5.84253
432;total;1;428.601;428.601;428.601
433;calc total;1;402.213;402.213;402.213
433;calc update async;100;0.000424894;1.8299e-05;0.0392738
433;calc inner;100;2.12461;0.463713;3.76023
433;calc wait;100;1.73046;0.0942031;4.63882
433;calc bound;100;0.0776392;0.0389287;0.250431
433;calc iter;100;3.9342;1.77915;5.44504
433;total;1;428.684;428.684;428.684
434;calc total;1;402.213;402.213;402.213
434;calc update async;100;0.000242268;1.813e-05;0.019582
434;calc inner;100;2.45533;0.462416;3.7523
434;calc wait;100;1.38922;0.0923195;5.00817
434;calc bound;100;0.096478;0.0392468;0.254439
434;calc iter;100;3.9416;1.85467;5.59854
434;total;1;428.468;428.468;428.468
435;calc total;1;402.213;402.213;402.213
435;calc update async;100;0.000437777;1.897e-05;0.0392536
435;calc inner;100;2.48716;0.488045;3.77057
435;calc wait;100;1.34772;0.108471;4.83932
435;calc bound;100;0.104931;0.0408833;0.255667
435;calc iter;100;3.9406;1.76935;5.38616
435;total;1;428.662;428.662;428.662
436;calc total;1;402.213;402.213;402.213
436;calc update async;100;0.000438861;1.7049e-05;0.0404794
436;calc inner;100;2.10922;0.462594;3.68229
436;calc wait;100;1.73362;0.13827;5.10626
436;calc bound;100;0.0819663;0.039246;0.252433
436;calc iter;100;3.92551;1.27539;5.70031
436;total;1;428.523;428.523;428.523
437;calc total;1;402.213;402.213;402.213
437;calc update async;100;0.000331094;1.8309e-05;0.0293917
437;calc inner;100;2.21132;0.466788;3.72837
437;calc wait;100;1.65135;0.128179;6.28318
437;calc bound;100;0.0811429;0.0389777;0.228112
437;calc iter;100;3.94495;1.58181;6.9167
437;total;1;428.696;428.696;428.696
438;calc total;1;402.213;402.213;402.213
438;calc update async;100;0.000338558;2.1549e-05;0.0293325
438;calc inner;100;2.46573;0.485898;3.72493
438;calc wait;100;1.37267;0.12812;6.24303
438;calc bound;100;0.10694;0.0414333;0.235996
438;calc iter;100;3.94587;2.13476;6.92853
438;total;1;428.884;428.884;428.884
439;calc total;1;402.212;402.212;402.212
439;calc update async;100;0.000343276;1.993e-05;0.0302006
439;calc inner;100;2.48309;0.487291;3.65557
439;calc wait;100;1.36817;0.139887;6.24591
439;calc bound;100;0.093183;0.040673;0.222137
439;calc iter;100;3.94517;1.64922;6.9393
439;total;1;429.06;429.06;429.06
440;calc total;1;402.213;402.213;402.213
440;calc update async;100;0.000442247;2.1979e-05;0.0403099
440;calc inner;100;2.56529;0.467224;3.68099
440;calc wait;100;1.28913;0.174193;5.41568
440;calc bound;100;0.0913377;0.0391544;0.16314
440;calc iter;100;3.9462;1.79054;5.95081
440;total;1;428.584;428.584;428.584
441;calc total;1;402.213;402.213;402.213
441;calc update async;100;0.000235826;1.814e-05;0.0201448
441;calc inner;100;2.55161;0.463191;3.68511
441;calc wait;100;1.34118;0.114457;5.10777
441;calc bound;100;0.0784536;0.0405967;0.204318
441;calc iter;100;3.97296;2.60912;5.65388
441;total;1;429.134;429.134;429.134
442;calc total;1;402.213;402.213;402.213
442;calc update async;100;0.000345375;1.918e-05;0.030426
442;calc inner;100;2.69495;0.462504;3.69145
442;calc wait;100;1.18472;0.15865;5.62033
442;calc bound;100;0.0934055;0.0407359;0.164889
442;calc iter;100;3.974;2.29319;6.16396
442;total;1;428.891;428.891;428.891
443;calc total;1;402.213;402.213;402.213
443;calc update async;100;0.000341899;1.8759e-05;0.0301453
443;calc inner;100;2.69546;0.541897;3.69913
443;calc wait;100;1.18031;0.181273;4.68294
443;calc bound;100;0.097088;0.0404803;0.167557
443;calc iter;100;3.97327;2.2453;5.39881
443;total;1;429.029;429.029;429.029
444;calc total;1;402.213;402.213;402.213
444;calc update async;100;0.000431155;1.987e-05;0.0395768
444;calc inner;100;2.5049;0.480437;3.70737
444;calc wait;100;1.35237;0.170927;5.20413
444;calc bound;100;0.0838882;0.0390362;0.150492
444;calc iter;100;3.94223;1.28269;5.84624
444;total;1;428.887;428.887;428.887
445;calc total;1;402.213;402.213;402.213
445;calc update async;100;0.000331605;2.032e-05;0.0296193
445;calc inner;100;2.62134;0.461866;3.68983
445;calc wait;100;1.2552;0.131768;5.87382
445;calc bound;100;0.085604;0.0405983;0.175875
445;calc iter;100;3.96323;1.60775;6.52826
445;total;1;429.064;429.064;429.064
446;calc total;1;402.213;402.213;402.213
446;calc update async;100;0.000443023;2.56e-05;0.0396086
446;calc inner;100;2.66714;0.560475;3.72429
446;calc wait;100;1.19199;0.195961;5.84223
446;calc bound;100;0.107263;0.0406909;0.148358
446;calc iter;100;3.96684;2.00422;6.57453
446;total;1;429.064;429.064;429.064
447;calc total;1;402.212;402.212;402.212
447;calc update async;100;0.00033865;2.245e-05;0.0297789
447;calc inner;100;2.7045;0.559513;3.71732
447;calc wait;100;1.16451;0.18432;5.78702
447;calc bound;100;0.0947976;0.0392487;0.185269
447;calc iter;100;3.96437;1.97166;6.53538
447;total;1;428.801;428.801;428.801
448;calc total;1;402.213;402.213;402.213
448;calc update async;100;5.92301e-05;1.332e-05;0.00258298
448;calc inner;100;1.84195;0.462299;3.6672
448;calc wait;100;2.07699;0.0800828;4.72811
448;calc bound;100;0.0795476;0.0390895;0.227077
448;calc iter;100;4.00055;2.92456;5.26206
448;total;1;428.734;428.734;428.734
449;calc total;1;402.213;402.213;402.213
449;calc update async;100;0.000244773;1.497e-05;0.0212525
449;calc inner;100;2.35865;0.472612;3.70197
449;calc wait;100;1.58296;0.14815;4.58735
449;calc bound;100;0.0677894;0.0396374;0.202006
449;calc iter;100;4.01101;2.48662;5.2643
449;total;1;428.949;428.949;428.949
450;calc total;1;402.213;402.213;402.213
450;calc update async;100;0.000447521;1.499e-05;0.0409074
450;calc inner;100;2.43744;0.608437;3.6845
450;calc wait;100;1.487;0.132775;4.16836
450;calc bound;100;0.0855909;0.0392112;0.234379
450;calc iter;100;4.01148;3.2799;4.82816
450;total;1;428.603;428.603;428.603
451;calc total;1;402.213;402.213;402.213
451;calc update async;100;0.000351947;1.712e-05;0.03167
451;calc inner;100;2.46713;0.472482;3.66618
451;calc wait;100;1.46361;0.091666;4.6758
451;calc bound;100;0.0780383;0.0402889;0.228206
451;calc iter;100;4.01061;3.31926;5.24112
451;total;1;428.996;428.996;428.996
452;calc total;1;402.213;402.213;402.213
452;calc update async;100;0.000419264;1.667e-05;0.0387624
452;calc inner;100;2.05111;0.464424;3.63545
452;calc wait;100;1.86974;0.123516;4.77699
452;calc bound;100;0.0761577;0.0389354;0.228308
452;calc iter;100;4.00042;2.45004;5.34558
452;total;1;428.918;428.918;428.918
453;calc total;1;402.213;402.213;402.213
453;calc update async;100;0.000425388;1.695e-05;0.0387375
453;calc inner;100;2.54836;0.466839;3.63546
453;calc wait;100;1.38201;0.0548566;4.29833
453;calc bound;100;0.0784152;0.0390419;0.164353
453;calc iter;100;4.01038;2.83214;4.87812
453;total;1;428.384;428.384;428.384
454;calc total;1;402.213;402.213;402.213
454;calc update async;100;0.000434641;2.109e-05;0.0387518
454;calc inner;100;2.69213;1.21919;3.64132
454;calc wait;100;1.2165;0.168797;3.15249
454;calc bound;100;0.100075;0.0421192;0.206009
454;calc iter;100;4.01098;3.10558;4.67343
454;total;1;428.407;428.407;428.407
455;calc total;1;402.213;402.213;402.213
455;calc update async;100;0.000428106;1.576e-05;0.0388913
455;calc inner;100;2.65759;0.464261;3.64142
455;calc wait;100;1.26645;0.0769096;4.4358
455;calc bound;100;0.0841711;0.0392819;0.137832
455;calc iter;100;4.01017;3.06862;5.00229
455;total;1;428.404;428.404;428.404
456;calc total;1;402.213;402.213;402.213
456;calc update async;100;0.000199807;1.722e-05;0.0167052
456;calc inner;100;2.62638;0.480792;3.65266
456;calc wait;100;1.31094;0.186871;3.92296
456;calc bound;100;0.073382;0.0404666;0.184101
456;calc iter;100;4.01256;3.45201;4.47464
456;total;1;428.509;428.509;428.509
457;calc total;1;402.213;402.213;402.213
457;calc update async;100;0.000455641;1.978e-05;0.0411874
457;calc inner;100;2.93649;0.476515;3.67163
457;calc wait;100;0.977517;0.101355;4.01351
457;calc bound;100;0.0972774;0.0428688;0.122701
457;calc iter;100;4.01415;3.20942;4.55761
457;total;1;428.818;428.818;428.818
458;calc total;1;402.213;402.213;402.213
458;calc update async;100;0.00020265;1.784e-05;0.0159808
458;calc inner;100;2.93534;0.535308;3.65399
458;calc wait;100;0.976935;0.199912;4.27739
458;calc bound;100;0.100655;0.0406457;0.18072
458;calc iter;100;4.01461;3.42109;4.92153
458;total;1;429.048;429.048;429.048
459;calc total;1;402.213;402.213;402.213
459;calc update async;100;0.000367735;2.61e-05;0.0326073
459;calc inner;100;2.997;2.26568;3.68168
459;calc wait;100;0.911535;0.178867;1.70689
459;calc bound;100;0.103158;0.044562;0.168383
459;calc iter;100;4.01428;3.7149;4.41661
459;total;1;428.817;428.817;428.817
460;calc total;1;402.213;402.213;402.213
460;calc update async;100;0.000442035;1.466e-05;0.0407326
460;calc inner;100;2.6539;0.473061;3.70906
460;calc wait;100;1.27402;0.127706;4.41181
460;calc bound;100;0.0836607;0.0390132;0.122207
460;calc iter;100;4.01264;3.06651;4.99837
460;total;1;429.042;429.042;429.042
461;calc total;1;402.213;402.213;402.213
461;calc update async;100;0.00034307;1.492e-05;0.0303384
461;calc inner;100;2.86984;0.469328;3.69451
461;calc wait;100;1.05657;0.203072;4.19638
461;calc bound;100;0.0847979;0.0391475;0.152552
461;calc iter;100;4.01421;3.64867;4.74135
461;total;1;428.566;428.566;428.566
462;calc total;1;402.213;402.213;402.213
462;calc update async;100;0.00044796;1.529e-05;0.0407066
462;calc inner;100;2.93424;0.591385;3.72633
462;calc wait;100;0.979038;0.132071;3.82009
462;calc bound;100;0.10051;0.0416058;0.124381
462;calc iter;100;4.01465;3.63312;4.50664
462;total;1;428.781;428.781;428.781
463;calc total;1;402.213;402.213;402.213
463;calc update async;100;0.000348265;2.6469e-05;0.030404
463;calc inner;100;2.99372;2.16448;3.71435
463;calc wait;100;0.917568;0.210778;2.04325
463;calc bound;100;0.101213;0.0444898;0.125679
463;calc iter;100;4.01412;3.6746;4.52806
463;total;1;428.771;428.771;428.771
464;calc total;1;402.213;402.213;402.213
464;calc update async;100;0.000318895;1.51e-05;0.0288233
464;calc inner;100;1.80654;0.463004;3.69673
464;calc wait;100;2.10693;0.0551415;5.12748
464;calc bound;100;0.077313;0.0390131;0.274104
464;calc iter;100;3.99406;1.85683;5.68154
464;total;1;428.532;428.532;428.532
465;calc total;1;402.213;402.213;402.213
465;calc update async;100;0.000324086;1.435e-05;0.0289243
465;calc inner;100;2.3073;0.493185;3.66375
465;calc wait;100;1.60371;0.11788;5.66162
465;calc bound;100;0.0905536;0.0404766;0.304548
465;calc iter;100;4.00431;1.59964;6.40448
465;total;1;428.89;428.89;428.89
466;calc total;1;402.213;402.213;402.213
466;calc update async;100;0.000328322;1.748e-05;0.02892
466;calc inner;100;2.37077;1.43072;3.68402
466;calc wait;100;1.53776;0.0827836;3.02404
466;calc bound;100;0.0913294;0.0413682;0.301121
466;calc iter;100;4.0047;3.20451;4.64481
466;total;1;428.622;428.622;428.622
467;calc total;1;402.213;402.213;402.213
467;calc update async;100;0.00045661;1.869e-05;0.0415509
467;calc inner;100;2.37166;1.43831;3.67224
467;calc wait;100;1.5341;0.110853;2.99685
467;calc bound;100;0.0955825;0.0420019;0.302307
467;calc iter;100;4.00453;3.28201;4.62236
467;total;1;428.768;428.768;428.768
468;calc total;1;402.213;402.213;402.213
468;calc update async;100;0.000441604;1.4239e-05;0.0407188
468;calc inner;100;2.10015;0.462488;3.73533
468;calc wait;100;1.80217;0.0440255;5.39093
468;calc bound;100;0.081814;0.0390957;0.30342
468;calc iter;100;3.98797;2.1711;5.9837
468;total;1;428.687;428.687;428.687
469;calc total;1;402.213;402.213;402.213
469;calc update async;100;0.00033941;1.663e-05;0.0301709
469;calc inner;100;2.32084;0.489506;3.74634
469;calc wait;100;1.58583;0.109218;4.43399
469;calc bound;100;0.0940509;0.0407678;0.289268
469;calc iter;100;4.00375;2.88135;5.01843
469;total;1;428.482;428.482;428.482
470;calc total;1;402.213;402.213;402.213
470;calc update async;100;0.000451275;1.805e-05;0.0407407
470;calc inner;100;2.34704;0.55597;3.68927
470;calc wait;100;1.55614;0.128247;4.23121
470;calc bound;100;0.0980222;0.0421195;0.303038
470;calc iter;100;4.00412;3.29092;5.02461
470;total;1;428.743;428.743;428.743
471;calc total;1;402.213;402.213;402.213
471;calc update async;100;0.000341747;1.829e-05;0.029981
471;calc inner;100;2.42504;1.27039;3.6887
471;calc wait;100;1.47625;0.117431;3.20827
471;calc bound;100;0.0996196;0.0417552;0.303035
471;calc iter;100;4.00365;3.23648;4.64959
471;total;1;428.349;428.349;428.349
472;calc total;1;402.213;402.213;402.213
472;calc update async;100;0.000426462;1.603e-05;0.0391389
472;calc inner;100;1.92596;0.481844;3.71999
472;calc wait;100;1.95736;0.133532;5.21198
472;calc bound;100;0.082926;0.0402673;0.147242
472;calc iter;100;3.96926;2.04331;5.77387
472;total;1;428.494;428.494;428.494
473;calc total;1;402.213;402.213;402.213
473;calc update async;100;0.000425383;1.745e-05;0.0391529
473;calc inner;100;2.1566;0.493532;3.71423
473;calc wait;100;1.73713;0.114023;6.47659
473;calc bound;100;0.08377;0.0415547;0.142434
473;calc iter;100;3.98108;1.56897;7.0989
473;total;1;428.4;428.4;428.4
474;calc total;1;402.213;402.213;402.213
474;calc update async;100;0.000427577;1.8019e-05;0.0391387
474;calc inner;100;2.17507;0.486002;3.72989
474;calc wait;100;1.71447;0.109643;3.93762
474;calc bound;100;0.0897876;0.0397208;0.181599
474;calc iter;100;3.98255;2.85169;4.96297
474;total;1;429.005;429.005;429.005
475;calc total;1;402.213;402.213;402.213
475;calc update async;100;0.000433181;1.855e-05;0.0392859
475;calc inner;100;2.21382;0.547911;3.73591
475;calc wait;100;1.6681;0.146235;3.79665
475;calc bound;100;0.0980886;0.040298;0.186081
475;calc iter;100;3.98229;2.9511;4.91841
475;total;1;428.401;428.401;428.401
476;calc total;1;402.213;402.213;402.213
476;calc update async;100;0.000344982;1.401e-05;0.0304395
476;calc inner;100;2.1729;0.466757;3.69024
476;calc wait;100;1.71419;0.0772583;6.33155
476;calc bound;100;0.0947126;0.0390438;0.225309
476;calc iter;100;3.98467;1.42826;6.88079
476;total;1;428.675;428.675;428.675
477;calc total;1;402.213;402.213;402.213
477;calc update async;100;0.00034005;1.561e-05;0.0304343
477;calc inner;100;2.25215;0.601447;3.69031
477;calc wait;100;1.63303;0.223646;4.33209
477;calc bound;100;0.0946321;0.0389752;0.216373
477;calc iter;100;3.98395;2.1671;5.29393
477;total;1;428.613;428.613;428.613
478;calc total;1;402.213;402.213;402.213
478;calc update async;100;0.000466196;1.875e-05;0.0415407
478;calc inner;100;2.36334;0.927399;3.72122
478;calc wait;100;1.50987;0.0958307;3.88181
478;calc bound;100;0.10945;0.0412984;0.191507
478;calc iter;100;3.98524;2.50327;5.14777
478;total;1;428.88;428.88;428.88
479;calc total;1;402.212;402.212;402.212
479;calc update async;100;0.000347963;1.923e-05;0.0304244
479;calc inner;100;2.36807;0.96051;3.70998
479;calc wait;100;1.50872;0.106078;3.87839
479;calc bound;100;0.105526;0.0418794;0.17017
479;calc iter;100;3.98504;2.49519;5.136
479;total;1;428.608;428.608;428.608
480;calc total;1;402.213;402.213;402.213
480;calc update async;100;0.000197994;1.639e-05;0.016789
480;calc inner;100;1.85691;0.462655;3.67755
480;calc wait;100;2.00665;0.147398;4.80109
480;calc bound;100;0.0715438;0.0392303;0.223171
480;calc iter;100;3.93774;2.29016;6.09549
480;total;1;428.989;428.989;428.989
481;calc total;1;402.213;402.213;402.213
481;calc update async;100;0.000441989;1.665e-05;0.0411282
481;calc inner;100;1.91398;0.482212;3.69951
481;calc wait;100;1.96988;0.081569;6.9053
481;calc bound;100;0.0722934;0.0404961;0.224229
481;calc iter;100;3.95925;1.04572;7.44269
481;total;1;428.353;428.353;428.353
482;calc total;1;402.213;402.213;402.213
482;calc update async;100;0.000357627;1.736e-05;0.0320315
482;calc inner;100;2.12713;0.506239;3.67955
482;calc wait;100;1.7466;0.0653523;4.70749
482;calc bound;100;0.0832253;0.039343;0.220585
482;calc iter;100;3.96032;2.9359;6.16995
482;total;1;428.654;428.654;428.654
483;calc total;1;402.213;402.213;402.213
483;calc update async;100;0.000451055;1.838e-05;0.041109
483;calc inner;100;2.11704;0.466647;3.68151
483;calc wait;100;1.7538;0.110466;4.60371
483;calc bound;100;0.0864193;0.0417453;0.22034
483;calc iter;100;3.96014;2.57727;6.09837
483;total;1;428.954;428.954;428.954
484;calc total;1;402.213;402.213;402.213
484;calc update async;100;0.000442941;1.526e-05;0.0401812
484;calc inner;100;2.26798;0.467692;3.64655
484;calc wait;100;1.57271;0.062085;6.75532
484;calc bound;100;0.0916283;0.0406849;0.190377
484;calc iter;100;3.93517;1.10116;7.26817
484;total;1;428.921;428.921;428.921
485;calc total;1;402.213;402.213;402.213
485;calc update async;100;0.000340836;1.653e-05;0.0309622
485;calc inner;100;2.28585;0.467599;3.69933
485;calc wait;100;1.58928;0.101039;5.37805
485;calc bound;100;0.0759951;0.0404737;0.221019
485;calc iter;100;3.95677;1.6496;5.90835
485;total;1;428.773;428.773;428.773
486;calc total;1;402.213;402.213;402.213
486;calc update async;100;0.00044633;1.6359e-05;0.040257
486;calc inner;100;2.35397;0.544153;3.65531
486;calc wait;100;1.50384;0.160392;4.98495
486;calc bound;100;0.0986854;0.0410583;0.210403
486;calc iter;100;3.95886;2.11107;5.61448
486;total;1;428.814;428.814;428.814
487;calc total;1;402.213;402.213;402.213
487;calc update async;100;0.000442593;1.608e-05;0.0401904
487;calc inner;100;2.38224;0.543671;3.69086
487;calc wait;100;1.48346;0.158673;4.99346
487;calc bound;100;0.089686;0.0408267;0.194308
487;calc iter;100;3.95841;2.12111;5.6165
487;total;1;428.328;428.328;428.328
488;calc total;1;402.213;402.213;402.213
488;calc update async;100;0.000204588;1.798e-05;0.0170337
488;calc inner;100;2.07023;0.461823;3.6916
488;calc wait;100;1.76887;0.0396979;5.23568
488;calc bound;100;0.08278;0.039121;0.209116
488;calc iter;100;3.92319;1.2026;5.94309
488;total;1;428.683;428.683;428.683
489;calc total;1;402.213;402.213;402.213
489;calc update async;100;0.000363824;1.7119e-05;0.0333609
489;calc inner;100;2.06546;0.47406;3.68784
489;calc wait;100;1.79025;0.0826964;6.87037
489;calc bound;100;0.0767029;0.0390011;0.197302
489;calc iter;100;3.93414;1.4619;7.50834
489;total;1;428.684;428.684;428.684
490;calc total;1;402.213;402.213;402.213
490;calc update async;100;0.000456871;1.728e-05;0.0419851
490;calc inner;100;2.19281;0.468469;3.6973
490;calc wait;100;1.65054;0.103581;4.81448
490;calc bound;100;0.0961698;0.0406139;0.172122
490;calc iter;100;3.9414;2.04619;5.42069
490;total;1;428.943;428.943;428.943
491;calc total;1;402.213;402.213;402.213
491;calc update async;100;0.000366424;1.765e-05;0.0333095
491;calc inner;100;2.17289;0.466634;3.69021
491;calc wait;100;1.6805;0.0493143;5.43306
491;calc bound;100;0.0848898;0.0392627;0.216336
491;calc iter;100;3.94042;2.12557;5.99245
491;total;1;428.366;428.366;428.366
492;calc total;1;402.213;402.213;402.213
492;calc update async;100;0.000369004;1.775e-05;0.0334251
492;calc inner;100;2.09612;0.464447;3.71183
492;calc wait;100;1.73753;0.0555674;5.87611
492;calc bound;100;0.0891815;0.0390383;0.151246
492;calc iter;100;3.92419;1.13835;6.41193
492;total;1;429.004;429.004;429.004
493;calc total;1;402.213;402.213;402.213
493;calc update async;100;0.000365002;1.845e-05;0.0333764
493;calc inner;100;1.95232;0.463618;3.71118
493;calc wait;100;1.91196;0.0845136;6.26171
493;calc bound;100;0.0789462;0.0390575;0.185207
493;calc iter;100;3.94492;1.6895;7.05346
493;total;1;428.74;428.74;428.74
494;calc total;1;402.213;402.213;402.213
494;calc update async;100;0.000376976;1.857e-05;0.033404
494;calc inner;100;2.18032;0.495574;3.73728
494;calc wait;100;1.66739;0.130803;5.98799
494;calc bound;100;0.0971579;0.0396743;0.153122
494;calc iter;100;3.94584;2.06807;6.9049
494;total;1;428.882;428.882;428.882
254;calc total;1;402.212;402.212;402.212
254;calc update async;100;0.000345708;1.511e-05;0.0304562
254;calc inner;100;2.38548;0.524149;3.72889
254;calc wait;100;1.51443;0.122974;4.83894
254;calc bound;100;0.0959046;0.0392959;0.183493
254;calc iter;100;3.99986;1.99967;5.43945
254;total;1;428.399;428.399;428.399
255;calc total;1;402.212;402.212;402.212
255;calc update async;100;0.000342025;1.813e-05;0.0304396
255;calc inner;100;2.41291;0.527516;3.74129
255;calc wait;100;1.49437;0.105216;4.84651
255;calc bound;100;0.0894638;0.0392491;0.155759
255;calc iter;100;3.99943;2.01096;5.41626
255;total;1;428.352;428.352;428.352
495;calc total;1;402.213;402.213;402.213
495;calc update async;100;0.0003672;1.482e-05;0.0334088
495;calc inner;100;2.20572;0.486379;3.73998
495;calc wait;100;1.65071;0.142963;5.98474
495;calc bound;100;0.0868199;0.0400429;0.163536
495;calc iter;100;3.94516;2.08446;6.97952
495;total;1;428.733;428.733;428.733
496;calc total;1;402.213;402.213;402.213
496;calc update async;100;0.000451124;1.767e-05;0.04158
496;calc inner;100;1.82985;0.462117;3.70674
496;calc wait;100;2.02891;0.0313777;5.45288
496;calc bound;100;0.0848308;0.039;0.240256
496;calc iter;100;3.94541;1.27145;6.01804
496;total;1;428.622;428.622;428.622
497;calc total;1;402.213;402.213;402.213
497;calc update async;100;0.000450629;1.462e-05;0.0415687
497;calc inner;100;1.9097;0.468;3.72247
497;calc wait;100;1.97523;0.129409;5.7896
497;calc bound;100;0.0819397;0.0389045;0.250151
497;calc iter;100;3.96827;1.6708;6.42149
497;total;1;428.531;428.531;428.531
498;calc total;1;402.213;402.213;402.213
498;calc update async;100;0.000358932;1.696e-05;0.0317055
498;calc inner;100;2.04916;0.474126;3.74337
498;calc wait;100;1.82064;0.0544495;5.0247
498;calc bound;100;0.0979676;0.0392587;0.236294
498;calc iter;100;3.96958;2.00372;5.60726
498;total;1;428.337;428.337;428.337
499;calc total;1;402.213;402.213;402.213
499;calc update async;100;0.00035261;1.474e-05;0.03186
499;calc inner;100;2.00382;0.488268;3.79077
499;calc wait;100;1.87656;0.0851594;4.80816
499;calc bound;100;0.087029;0.0391119;0.211629
499;calc iter;100;3.969;1.97401;5.36252
499;total;1;428.617;428.617;428.617
500;calc total;1;402.213;402.213;402.213
500;calc update async;100;0.000354669;1.685e-05;0.032011
500;calc inner;100;1.81889;0.461938;3.68896
500;calc wait;100;2.0341;0.0456196;5.69109
500;calc bound;100;0.0891767;0.0389128;0.250131
500;calc iter;100;3.94514;1.23175;6.28164
500;total;1;428.428;428.428;428.428
501;calc total;1;402.213;402.213;402.213
501;calc update async;100;0.000356906;1.796e-05;0.0319815
501;calc inner;100;1.93109;0.469163;3.75112
501;calc wait;100;1.94326;0.0692479;5.56554
501;calc bound;100;0.0870099;0.0389213;0.19542
501;calc iter;100;3.96305;1.65035;6.17005
501;total;1;428.534;428.534;428.534
502;calc total;1;402.213;402.213;402.213
502;calc update async;100;0.000468348;1.928e-05;0.0424943
502;calc inner;100;2.0245;0.501497;3.68728
502;calc wait;100;1.83794;0.0852909;5.39418
502;calc bound;100;0.102038;0.0407727;0.234992
502;calc iter;100;3.96595;2.26676;6.15522
502;total;1;428.41;428.41;428.41
503;calc total;1;402.212;402.212;402.212
503;calc update async;100;0.00036729;1.799e-05;0.0327044
503;calc inner;100;2.02956;0.473372;3.75182
503;calc wait;100;1.84;0.0818776;5.38896
503;calc bound;100;0.0935928;0.0417125;0.254289
503;calc iter;100;3.96392;2.23923;6.13069
503;total;1;428.531;428.531;428.531
504;calc total;1;402.213;402.213;402.213
504;calc update async;100;0.000364152;1.921e-05;0.0327083
504;calc inner;100;1.93067;0.462066;3.75577
504;calc wait;100;1.94667;0.0909099;5.24842
504;calc bound;100;0.0902721;0.0405982;0.157436
504;calc iter;100;3.96993;1.54356;5.78973
504;total;1;428.612;428.612;428.612
505;calc total;1;402.213;402.213;402.213
505;calc update async;100;0.000359412;1.562e-05;0.0325952
505;calc inner;100;2.09485;0.486945;3.74788
505;calc wait;100;1.82486;0.0704148;5.86535
505;calc bound;100;0.0776199;0.0390753;0.162551
505;calc iter;100;3.99865;1.95482;6.46734
505;total;1;428.936;428.936;428.936
506;calc total;1;402.213;402.213;402.213
506;calc update async;100;0.00046654;2.0209e-05;0.0425552
506;calc inner;100;2.14869;0.462088;3.71614
506;calc wait;100;1.75284;0.135395;4.82375
506;calc bound;100;0.0949023;0.03929;0.204938
506;calc iter;100;3.99915;2.10352;5.89626
506;total;1;428.493;428.493;428.493
507;calc total;1;402.213;402.213;402.213
507;calc update async;100;0.00035952;1.659e-05;0.0326884
507;calc inner;100;2.14951;0.487496;3.7081
507;calc wait;100;1.76401;0.130789;4.50792
507;calc bound;100;0.0799028;0.0407226;0.20343
507;calc iter;100;3.99624;2.10596;6.02238
507;total;1;428.814;428.814;428.814
508;calc total;1;402.213;402.213;402.213
508;calc update async;100;0.000454225;1.8879e-05;0.0420329
508;calc inner;100;1.99227;0.471549;3.70886
508;calc wait;100;1.88993;0.0683087;6.11984
508;calc bound;100;0.0877868;0.0406151;0.210705
508;calc iter;100;3.97132;1.20724;6.6833
508;total;1;428.574;428.574;428.574
509;calc total;1;402.213;402.213;402.213
509;calc update async;100;0.00045645;1.803e-05;0.0420174
509;calc inner;100;2.17198;0.462643;3.69722
509;calc wait;100;1.73735;0.113796;5.72998
509;calc bound;100;0.0868859;0.0389644;0.200684
509;calc iter;100;3.99995;1.65087;6.26777
509;total;1;428.568;428.568;428.568
382;calc total;1;402.212;402.212;402.212
382;calc update async;100;0.000408836;2.7599e-05;0.0360863
382;calc inner;100;3.07914;0.481433;4.04427
382;calc wait;100;0.753163;0.111393;5.18984
382;calc bound;100;0.113887;0.0408072;0.169405
382;calc iter;100;3.94735;2.2623;6.19924
382;total;1;428.934;428.934;428.934
383;calc total;1;402.212;402.212;402.212
383;calc update async;100;0.000286897;2.5889e-05;0.0241218
383;calc inner;100;3.10272;0.502386;4.05046
383;calc wait;100;0.72735;0.0626648;5.00179
383;calc bound;100;0.108418;0.0410299;0.18641
383;calc iter;100;3.9464;2.2056;6.03984
383;total;1;428.714;428.714;428.714
510;calc total;1;402.213;402.213;402.213
510;calc update async;100;0.000372032;2.006e-05;0.0327531
510;calc inner;100;2.28192;0.509241;3.71368
510;calc wait;100;1.62106;0.102446;4.99902
510;calc bound;100;0.0966749;0.0416946;0.209974
510;calc iter;100;4.00026;2.24122;5.71454
510;total;1;428.384;428.384;428.384
511;calc total;1;402.212;402.212;402.212
511;calc update async;100;0.000366432;1.629e-05;0.0331652
511;calc inner;100;2.3053;0.505788;3.73739
511;calc wait;100;1.60499;0.100494;5.07245
511;calc bound;100;0.0858284;0.040883;0.200755
511;calc iter;100;4.00001;2.20466;5.82002
511;total;1;428.538;428.538;428.538
MPI
Running Jacobi on 512 processors with (8, 8 8) elements.
Array Dimensions: 4760 4760 4760
Block Dimensions: 595 595 595
== Energy Conservation Check ==
initial Energy:              125.000
  final Energy:              125.000
    Difference:               -0.000
== Time Statistics ==
Completed 100 iterations.
# unit_id;function_name;num_calls;avg_runtime;min_runtime;max_runtime
0;calc total;1;394.96;394.96;394.96
0;calc update async;100;8.05226e-05;2.045e-05;0.00356743
0;calc inner;100;2.94679;0.778288;3.76922
0;calc wait;100;0.881482;0.0922264;3.01607
0;calc bound;100;0.101066;0.0413707;0.274302
0;calc iter;100;3.93819;3.32845;4.19048
0;total;1;421.639;421.639;421.639
1;calc total;1;394.91;394.91;394.91
1;calc update async;100;0.000288418;1.8899e-05;0.0260988
1;calc inner;100;2.80422;1.11115;3.67581
1;calc wait;100;1.03626;0.16416;2.42869
1;calc bound;100;0.0711517;0.0409946;0.270172
1;calc iter;100;3.91783;3.1158;4.15921
1;total;1;421.637;421.637;421.637
2;calc total;1;394.91;394.91;394.91
2;calc update async;100;0.000297349;1.993e-05;0.0261207
2;calc inner;100;2.89296;1.12551;3.707
2;calc wait;100;0.923812;0.141364;2.50703
2;calc bound;100;0.0898672;0.0569464;0.283123
2;calc iter;100;3.9175;3.14881;4.14344
2;total;1;421.632;421.632;421.632
3;calc total;1;394.91;394.91;394.91
3;calc update async;100;0.000308734;2.414e-05;0.0261243
3;calc inner;100;2.88618;0.746535;3.6725
3;calc wait;100;0.930976;0.17601;2.96671
3;calc bound;100;0.112459;0.0406769;0.288341
3;calc iter;100;3.9373;3.35557;4.19903
3;total;1;421.065;421.065;421.065
4;calc total;1;394.91;394.91;394.91
4;calc update async;100;0.000295478;1.9319e-05;0.0256752
4;calc inner;100;3.0437;1.01659;3.63943
4;calc wait;100;0.79232;0.0797325;1.72253
4;calc bound;100;0.0962004;0.0418925;0.279313
4;calc iter;100;3.9455;2.55469;4.15856
4;total;1;421.072;421.072;421.072
5;calc total;1;394.91;394.91;394.91
5;calc update async;100;0.000290135;2.064e-05;0.0256209
5;calc inner;100;3.0079;1.0167;3.64529
5;calc wait;100;0.841732;0.0800763;1.73403
5;calc bound;100;0.0837641;0.0413651;0.280471
5;calc iter;100;3.94566;2.57168;4.25841
5;total;1;421.043;421.043;421.043
6;calc total;1;394.91;394.91;394.91
6;calc update async;100;0.000294331;1.7049e-05;0.0256105
6;calc inner;100;3.07071;1.02084;3.66064
6;calc wait;100;0.763969;0.0886869;1.70865
6;calc bound;100;0.0975435;0.0423465;0.288596
6;calc iter;100;3.94549;2.57291;4.15364
6;total;1;421.097;421.097;421.097
7;calc total;1;394.91;394.91;394.91
7;calc update async;100;0.000302587;3.562e-05;0.0255674
7;calc inner;100;3.01198;1.04493;3.66198
7;calc wait;100;0.809426;0.0840499;1.70854
7;calc bound;100;0.116018;0.0424531;0.287831
7;calc iter;100;3.94584;2.5603;4.18791
7;total;1;421.045;421.045;421.045
8;calc total;1;394.91;394.91;394.91
8;calc update async;100;0.000286098;1.9719e-05;0.0239959
8;calc inner;100;2.59025;0.792814;3.69574
8;calc wait;100;1.22413;0.10565;2.94273
8;calc bound;100;0.101577;0.0419804;0.211964
8;calc iter;100;3.91848;3.13703;4.21543
8;total;1;421.02;421.02;421.02
9;calc total;1;394.91;394.91;394.91
9;calc update async;100;0.000270904;1.818e-05;0.0239786
9;calc inner;100;2.20102;0.491997;3.69323
9;calc wait;100;1.62268;0.132003;3.8638
9;calc bound;100;0.0706443;0.0391931;0.145285
9;calc iter;100;3.89603;3.03643;4.41609
9;total;1;421;421;421
10;calc total;1;394.91;394.91;394.91
10;calc update async;100;0.000274197;1.846e-05;0.0239359
10;calc inner;100;2.46401;0.640095;3.6991
10;calc wait;100;1.33767;0.227441;3.32352
10;calc bound;100;0.0903807;0.0423113;0.183137
10;calc iter;100;3.89572;3.04985;4.28065
10;total;1;421.281;421.281;421.281
11;calc total;1;394.91;394.91;394.91
11;calc update async;100;0.000288274;2.147e-05;0.0239283
11;calc inner;100;2.61407;0.795752;3.71076
11;calc wait;100;1.18896;0.210166;2.90636
11;calc bound;100;0.111564;0.0475238;0.227494
11;calc iter;100;3.91824;3.15415;4.32342
11;total;1;421.18;421.18;421.18
12;calc total;1;394.91;394.91;394.91
12;calc update async;100;0.000362825;1.968e-05;0.0310471
12;calc inner;100;2.8344;1.3495;3.68579
12;calc wait;100;0.977529;0.172386;2.57243
12;calc bound;100;0.11542;0.0419019;0.205526
12;calc iter;100;3.93087;2.716;4.25604
12;total;1;421.402;421.402;421.402
13;calc total;1;394.91;394.91;394.91
13;calc update async;100;0.000347656;1.945e-05;0.0309894
13;calc inner;100;2.65042;0.874694;3.68605
13;calc wait;100;1.19393;0.107283;3.3916
13;calc bound;100;0.0827162;0.0393785;0.162638
13;calc iter;100;3.93086;2.77608;4.34067
13;total;1;421.59;421.59;421.59
14;calc total;1;394.91;394.91;394.91
14;calc update async;100;0.000357371;2.512e-05;0.0310118
14;calc inner;100;2.86451;1.36565;3.69414
14;calc wait;100;0.949728;0.0990176;2.02686
14;calc bound;100;0.113452;0.0449024;0.17849
14;calc iter;100;3.93073;2.70798;4.23319
14;total;1;421.364;421.364;421.364
15;calc total;1;394.91;394.91;394.91
15;calc update async;100;0.000373402;2.599e-05;0.0308331
15;calc inner;100;2.84289;1.34648;3.69359
15;calc wait;100;0.947774;0.214204;2.01306
15;calc bound;100;0.137944;0.0512014;0.223001
15;calc iter;100;3.93123;2.71636;4.34714
15;total;1;421.399;421.399;421.399
16;calc total;1;394.91;394.91;394.91
16;calc update async;100;0.00033704;1.553e-05;0.0299402
16;calc inner;100;2.27776;0.491798;3.8362
16;calc wait;100;1.52941;0.100015;3.65054
16;calc bound;100;0.0882179;0.0406498;0.211785
16;calc iter;100;3.89716;2.87569;4.73136
16;total;1;421.382;421.382;421.382
17;calc total;1;394.91;394.91;394.91
17;calc update async;100;0.000341837;1.7579e-05;0.02994
17;calc inner;100;2.10626;0.472166;3.75927
17;calc wait;100;1.66122;0.103786;4.57657
17;calc bound;100;0.104454;0.0405131;0.234439
17;calc iter;100;3.87478;2.44078;5.26208
17;total;1;420.959;420.959;420.959
18;calc total;1;394.91;394.91;394.91
18;calc update async;100;0.000338064;1.569e-05;0.0299242
18;calc inner;100;2.29817;0.471984;3.80532
18;calc wait;100;1.47987;0.0985775;5.19481
18;calc bound;100;0.0943994;0.0392352;0.235139
18;calc iter;100;3.87451;2.60374;5.74201
18;total;1;421.292;421.292;421.292
19;calc total;1;394.91;394.91;394.91
19;calc update async;100;0.000342405;1.857e-05;0.0299354
19;calc inner;100;2.34339;0.492428;3.73488
19;calc wait;100;1.43037;0.100049;3.65791
19;calc bound;100;0.119875;0.0485687;0.23692
19;calc iter;100;3.89659;2.85105;4.62133
19;total;1;420.95;420.95;420.95
20;calc total;1;394.91;394.91;394.91
20;calc update async;100;0.000350907;1.797e-05;0.0304338
20;calc inner;100;2.51301;0.961341;3.83423
20;calc wait;100;1.29806;0.0763385;3.00134
20;calc bound;100;0.103836;0.0434437;0.231733
20;calc iter;100;3.91777;3.1669;4.37114
20;total;1;421.378;421.378;421.378
21;calc total;1;394.91;394.91;394.91
21;calc update async;100;0.000347457;1.514e-05;0.0304468
21;calc inner;100;2.25888;0.486103;3.78589
21;calc wait;100;1.55436;0.0792984;4.44852
21;calc bound;100;0.100223;0.0389298;0.228999
21;calc iter;100;3.91781;2.89139;5.0198
21;total;1;420.995;420.995;420.995
22;calc total;1;394.91;394.91;394.91
22;calc update async;100;0.00034382;1.952e-05;0.0304064
22;calc inner;100;2.51432;0.555093;3.69233
22;calc wait;100;1.28632;0.111824;3.62413
22;calc bound;100;0.113689;0.0406766;0.231525
22;calc iter;100;3.91801;3.17413;4.35069
22;total;1;421.519;421.519;421.519
23;calc total;1;394.91;394.91;394.91
23;calc update async;100;0.000356556;3.053e-05;0.0303477
23;calc inner;100;2.53218;0.982305;3.75436
23;calc wait;100;1.2523;0.0960974;2.85812
23;calc bound;100;0.131324;0.0416218;0.226645
23;calc iter;100;3.91814;3.14953;4.309
23;total;1;421.042;421.042;421.042
24;calc total;1;394.91;394.91;394.91
24;calc update async;100;0.000343759;1.659e-05;0.030716
24;calc inner;100;2.42735;0.542248;3.70406
24;calc wait;100;1.36693;0.110105;3.68554
24;calc bound;100;0.0924476;0.0390054;0.174021
24;calc iter;100;3.89045;2.6931;4.60285
24;total;1;421.577;421.577;421.577
25;calc total;1;394.91;394.91;394.91
25;calc update async;100;0.000346506;1.6349e-05;0.0306399
25;calc inner;100;2.36343;0.470489;3.73795
25;calc wait;100;1.41734;0.149555;4.98229
25;calc bound;100;0.0983946;0.041109;0.177261
25;calc iter;100;3.88033;2.73153;5.5572
25;total;1;421.047;421.047;421.047
26;calc total;1;394.91;394.91;394.91
26;calc update async;100;0.000343174;1.636e-05;0.0306494
26;calc inner;100;2.41033;0.472652;3.75303
26;calc wait;100;1.35751;0.0851352;5.0223
26;calc bound;100;0.0957951;0.0392578;0.19438
26;calc iter;100;3.86907;1.63302;5.607
26;total;1;421.467;421.467;421.467
27;calc total;1;394.91;394.91;394.91
27;calc update async;100;0.000349686;1.791e-05;0.0306904
27;calc inner;100;2.46142;0.494746;3.76011
27;calc wait;100;1.32643;0.0876541;3.78683
27;calc bound;100;0.102337;0.0418083;0.17527
27;calc iter;100;3.8906;2.96292;4.41924
27;total;1;421.046;421.046;421.046
28;calc total;1;394.91;394.91;394.91
28;calc update async;100;0.000349594;1.516e-05;0.0312143
28;calc inner;100;2.51051;0.507167;3.72837
28;calc wait;100;1.29396;0.110673;4.1743
28;calc bound;100;0.0978557;0.0390576;0.200178
28;calc iter;100;3.90696;2.68894;4.91742
28;total;1;421.466;421.466;421.466
29;calc total;1;394.909;394.909;394.909
29;calc update async;100;0.000350812;1.754e-05;0.0313397
29;calc inner;100;2.29052;0.466644;3.72974
29;calc wait;100;1.50697;0.116363;4.65415
29;calc bound;100;0.0992791;0.0403189;0.189885
29;calc iter;100;3.90145;2.40388;5.21732
29;total;1;421.344;421.344;421.344
30;calc total;1;394.909;394.909;394.909
30;calc update async;100;0.000351016;1.718e-05;0.0313333
30;calc inner;100;2.54153;0.671882;3.74024
30;calc wait;100;1.2732;0.0922027;3.738
30;calc bound;100;0.0913972;0.0391315;0.169859
30;calc iter;100;3.90742;3.05007;4.82185
30;total;1;421.257;421.257;421.257
31;calc total;1;394.909;394.909;394.909
31;calc update async;100;0.000356769;1.9419e-05;0.0312527
31;calc inner;100;2.56576;0.658622;3.75679
31;calc wait;100;1.23093;0.157153;3.72848
31;calc bound;100;0.108185;0.041677;0.178159
31;calc iter;100;3.9068;2.8855;4.82162
31;total;1;421.321;421.321;421.321
32;calc total;1;394.909;394.909;394.909
32;calc update async;100;0.000332982;2.003e-05;0.0289616
32;calc inner;100;2.68812;0.634297;3.77632
32;calc wait;100;1.12327;0.0667171;3.25975
32;calc bound;100;0.100867;0.0500062;0.223307
32;calc iter;100;3.91346;3.17915;4.48622
32;total;1;421.571;421.571;421.571
33;calc total;1;394.909;394.909;394.909
33;calc update async;100;0.000327337;2.181e-05;0.02897
33;calc inner;100;2.40967;0.492193;3.72758
33;calc wait;100;1.37225;0.122071;4.29967
33;calc bound;100;0.120951;0.0559637;0.254077
33;calc iter;100;3.90521;2.56058;4.99929
33;total;1;421.257;421.257;421.257
34;calc total;1;394.909;394.909;394.909
34;calc update async;100;0.000333791;1.991e-05;0.0289158
34;calc inner;100;2.56585;0.492074;3.79058
34;calc wait;100;1.22144;0.114698;5.0235
34;calc bound;100;0.107811;0.0421204;0.265005
34;calc iter;100;3.89887;1.49109;5.72162
34;total;1;420.883;420.883;420.883
35;calc total;1;394.909;394.909;394.909
35;calc update async;100;0.000334356;2.315e-05;0.0288237
35;calc inner;100;2.66742;0.634139;3.70908
35;calc wait;100;1.11069;0.12143;3.28608
35;calc bound;100;0.133543;0.0451018;0.255639
35;calc iter;100;3.9137;3.20812;4.55333
35;total;1;420.873;420.873;420.873
36;calc total;1;394.909;394.909;394.909
36;calc update async;100;0.000340067;2.312e-05;0.0290368
36;calc inner;100;2.87948;1.21288;3.82447
36;calc wait;100;0.942175;0.0988174;2.9534
36;calc bound;100;0.104426;0.0424823;0.259846
36;calc iter;100;3.92689;3.27605;4.23901
36;total;1;420.922;420.922;420.922
37;calc total;1;394.909;394.909;394.909
37;calc update async;100;0.000344479;2.238e-05;0.0290057
37;calc inner;100;2.67944;0.506358;3.73932
37;calc wait;100;1.11703;0.109693;3.79269
37;calc bound;100;0.124162;0.0403693;0.261346
37;calc iter;100;3.92344;3.02385;4.55682
37;total;1;420.92;420.92;420.92
38;calc total;1;394.909;394.909;394.909
38;calc update async;100;0.000342222;2.568e-05;0.029007
38;calc inner;100;2.90815;1.4081;3.80006
38;calc wait;100;0.902956;0.0693007;2.28388
38;calc bound;100;0.113267;0.042736;0.261295
38;calc iter;100;3.92678;3.37272;4.2507
38;total;1;420.944;420.944;420.944
39;calc total;1;394.909;394.909;394.909
39;calc update async;100;0.00034826;2.5969e-05;0.0290503
39;calc inner;100;2.86239;1.40974;3.735
39;calc wait;100;0.914727;0.134808;2.3861
39;calc bound;100;0.147891;0.0422676;0.241321
39;calc iter;100;3.92704;3.22602;4.31704
39;total;1;420.941;420.941;420.941
40;calc total;1;394.909;394.909;394.909
40;calc update async;100;0.000321619;2.7209e-05;0.0282067
40;calc inner;100;2.8755;0.948935;3.69834
40;calc wait;100;0.938186;0.144806;2.58181
40;calc bound;100;0.110592;0.0417533;0.182949
40;calc iter;100;3.93456;3.57253;4.2145
40;total;1;420.967;420.967;420.967
41;calc total;1;394.909;394.909;394.909
41;calc update async;100;0.000320002;2.382e-05;0.0281228
41;calc inner;100;2.6568;0.519768;3.7304
41;calc wait;100;1.18195;0.111387;3.72189
41;calc bound;100;0.092338;0.0406781;0.207073
41;calc iter;100;3.93179;3.41281;4.30588
41;total;1;420.967;420.967;420.967
42;calc total;1;394.909;394.909;394.909
42;calc update async;100;0.000317028;2.0369e-05;0.0281258
42;calc inner;100;2.70438;0.479853;3.73957
42;calc wait;100;1.1242;0.0702367;3.49062
42;calc bound;100;0.0998533;0.0408967;0.202027
42;calc iter;100;3.93098;3.31818;4.26159
42;total;1;420.964;420.964;420.964
43;calc total;1;394.909;394.909;394.909
43;calc update async;100;0.000392898;2.981e-05;0.0348703
43;calc inner;100;2.87263;0.950114;3.71856
43;calc wait;100;0.954227;0.114842;2.57575
43;calc bound;100;0.107255;0.0420984;0.213163
43;calc iter;100;3.93455;3.568;4.19312
43;total;1;420.982;420.982;420.982
44;calc total;1;394.909;394.909;394.909
44;calc update async;100;0.000386034;3.286e-05;0.0340927
44;calc inner;100;2.98002;0.971538;3.72757
44;calc wait;100;0.832579;0.0690256;2.56594
44;calc bound;100;0.116441;0.0431467;0.18987
44;calc iter;100;3.94029;2.82963;4.224
44;total;1;420.975;420.975;420.975
45;calc total;1;394.909;394.909;394.909
45;calc update async;100;0.000378618;1.5159e-05;0.0340188
45;calc inner;100;2.92729;0.957625;3.70939
45;calc wait;100;0.904887;0.148057;2.62003
45;calc bound;100;0.10637;0.0399715;0.205402
45;calc iter;100;3.93987;2.87321;4.1634
45;total;1;420.979;420.979;420.979
46;calc total;1;394.909;394.909;394.909
46;calc update async;100;0.000384192;2.171e-05;0.0339984
46;calc inner;100;2.99448;0.994504;3.73059
46;calc wait;100;0.812296;0.0904771;2.50291
46;calc bound;100;0.116169;0.0429349;0.199724
46;calc iter;100;3.94037;2.83725;4.24196
46;total;1;420.973;420.973;420.973
47;calc total;1;394.909;394.909;394.909
47;calc update async;100;0.000384103;2.224e-05;0.0339968
47;calc inner;100;2.96337;0.998249;3.72853
47;calc wait;100;0.860158;0.16004;2.52121
47;calc bound;100;0.115808;0.0434635;0.205665
47;calc iter;100;3.94034;2.88637;4.21327
47;total;1;421.412;421.412;421.412
48;calc total;1;394.909;394.909;394.909
48;calc update async;100;0.000384735;2.5e-05;0.0333894
48;calc inner;100;3.34232;0.802017;3.81056
48;calc wait;100;0.473147;0.0980167;2.90712
48;calc bound;100;0.121505;0.0597408;0.245552
48;calc iter;100;3.94095;2.88081;4.21833
48;total;1;420.991;420.991;420.991
49;calc total;1;394.909;394.909;394.909
49;calc update async;100;0.000373724;2.1659e-05;0.0333687
49;calc inner;100;3.28371;1.48713;3.74078
49;calc wait;100;0.512139;0.0923288;2.2023
49;calc bound;100;0.124319;0.062418;0.248635
49;calc iter;100;3.92315;3.11759;4.19717
49;total;1;421.214;421.214;421.214
50;calc total;1;394.909;394.909;394.909
50;calc update async;100;0.000380205;2.195e-05;0.0333665
50;calc inner;100;3.33244;1.51642;3.81064
50;calc wait;100;0.448351;0.0725358;2.08784
50;calc bound;100;0.135534;0.0616992;0.241718
50;calc iter;100;3.92298;3.13155;4.17741
50;total;1;420.997;420.997;420.997
51;calc total;1;394.909;394.909;394.909
51;calc update async;100;0.000377829;2.106e-05;0.0333321
51;calc inner;100;3.2954;0.79749;3.71761
51;calc wait;100;0.496095;0.124666;2.89036
51;calc bound;100;0.145251;0.0693016;0.232439
51;calc iter;100;3.94073;2.8722;4.20328
51;total;1;421.166;421.166;421.166
52;calc total;1;394.909;394.909;394.909
52;calc update async;100;0.000396881;3.126e-05;0.0343155
52;calc inner;100;3.50072;1.8599;3.7771
52;calc wait;100;0.316275;0.0939553;0.99878
52;calc bound;100;0.125489;0.0643198;0.255955
52;calc iter;100;3.94591;2.48953;4.14802
52;total;1;421.278;421.278;421.278
53;calc total;1;394.909;394.909;394.909
53;calc update async;100;0.000386557;2.015e-05;0.0342883
53;calc inner;100;3.4806;1.91783;3.7654
53;calc wait;100;0.344184;0.136758;1.03344
53;calc bound;100;0.11552;0.0614629;0.268582
53;calc iter;100;3.94561;2.546;4.16093
53;total;1;421.566;421.566;421.566
54;calc total;1;394.913;394.913;394.913
54;calc update async;100;0.000103326;2.796e-05;0.00500436
54;calc inner;100;3.51441;1.91003;3.80894
54;calc wait;100;0.298678;0.107282;0.987878
54;calc bound;100;0.130719;0.0799066;0.256689
54;calc iter;100;3.94612;2.55918;4.18686
54;total;1;421.218;421.218;421.218
55;calc total;1;394.909;394.909;394.909
55;calc update async;100;0.000384585;3.297e-05;0.0341354
55;calc inner;100;3.4219;1.82909;3.67687
55;calc wait;100;0.36442;0.120711;1.0412
55;calc bound;100;0.156775;0.104092;0.259353
55;calc iter;100;3.94614;2.46889;4.16008
55;total;1;421.564;421.564;421.564
56;calc total;1;394.913;394.913;394.913
56;calc update async;100;8.84563e-05;2.7859e-05;0.00465871
56;calc inner;100;3.46891;1.54309;3.7276
56;calc wait;100;0.332323;0.121182;2.01162
56;calc bound;100;0.127924;0.0952331;0.211844
56;calc iter;100;3.94655;2.52525;4.15484
56;total;1;421.099;421.099;421.099
57;calc total;1;394.909;394.909;394.909
57;calc update async;100;0.000391956;3.1559e-05;0.0342068
57;calc inner;100;3.4554;1.46415;3.7068
57;calc wait;100;0.340474;0.129345;2.11878
57;calc bound;100;0.136551;0.0849928;0.225733
57;calc iter;100;3.93849;3.45228;4.17803
57;total;1;421.383;421.383;421.383
58;calc total;1;394.909;394.909;394.909
58;calc update async;100;0.000381132;2.738e-05;0.0342834
58;calc inner;100;3.48268;1.49255;3.72851
58;calc wait;100;0.321644;0.103325;2.16421
58;calc bound;100;0.121947;0.0849065;0.209962
58;calc iter;100;3.9382;3.45305;4.12226
58;total;1;421.132;421.132;421.132
59;calc total;1;394.909;394.909;394.909
59;calc update async;100;0.000386096;3.217e-05;0.0342496
59;calc inner;100;3.47155;1.51466;3.76231
59;calc wait;100;0.345618;0.117047;1.99432
59;calc bound;100;0.119975;0.100979;0.178332
59;calc iter;100;3.94638;2.54132;4.22069
59;total;1;421.489;421.489;421.489
60;calc total;1;394.913;394.913;394.913
60;calc update async;100;8.75805e-05;2.712e-05;0.00475953
60;calc inner;100;3.62136;2.27754;3.75949
60;calc wait;100;0.185827;0.104933;0.378062
60;calc bound;100;0.127007;0.043753;0.20746
60;calc iter;100;3.94686;2.47329;4.15192
60;total;1;421.502;421.502;421.502
61;calc total;1;394.909;394.909;394.909
61;calc update async;100;0.000386408;2.5969e-05;0.0346247
61;calc inner;100;3.61452;2.33387;3.73346
61;calc wait;100;0.195839;0.114446;0.382737
61;calc bound;100;0.13257;0.0633998;0.218271
61;calc iter;100;3.9465;2.51892;4.18455
61;total;1;421.059;421.059;421.059
62;calc total;1;394.909;394.909;394.909
62;calc update async;100;0.000385115;2.553e-05;0.0345769
62;calc inner;100;3.64397;2.33371;3.75647
62;calc wait;100;0.156889;0.0977234;0.268816
62;calc bound;100;0.12593;0.0496672;0.216442
62;calc iter;100;3.94658;2.50727;4.12981
62;total;1;421.303;421.303;421.303
63;calc total;1;394.909;394.909;394.909
63;calc update async;100;0.000387751;3.261e-05;0.0345532
63;calc inner;100;3.60373;2.26273;3.77462
63;calc wait;100;0.222155;0.128106;0.410053
63;calc bound;100;0.120648;0.0419065;0.16976
63;calc iter;100;3.94693;2.45268;4.21866
63;total;1;421.056;421.056;421.056
64;calc total;1;394.909;394.909;394.909
64;calc update async;100;0.000308535;2.078e-05;0.0264868
64;calc inner;100;2.35162;0.664854;3.76995
64;calc wait;100;1.46349;0.113258;3.66776
64;calc bound;100;0.095585;0.0412658;0.225129
64;calc iter;100;3.91547;2.91305;4.7466
64;total;1;421.499;421.499;421.499
65;calc total;1;394.909;394.909;394.909
65;calc update async;100;0.000297436;1.875e-05;0.0264435
65;calc inner;100;1.99465;0.491766;3.75364
65;calc wait;100;1.81938;0.0996207;4.28438
65;calc bound;100;0.0761199;0.0403005;0.247252
65;calc iter;100;3.89599;3.0334;4.97903
65;total;1;421.536;421.536;421.536
66;calc total;1;394.906;394.906;394.906
66;calc update async;100;0.000323485;2.12e-05;0.0285103
66;calc inner;100;2.28122;0.493081;3.70169
66;calc wait;100;1.51308;0.110512;3.60201
66;calc bound;100;0.0959619;0.0452115;0.245508
66;calc iter;100;3.89579;3.24139;4.37346
66;total;1;421.08;421.08;421.08
67;calc total;1;394.906;394.906;394.906
67;calc update async;100;0.000330786;2.074e-05;0.0285214
67;calc inner;100;2.35755;0.66414;3.66271
67;calc wait;100;1.44082;0.151665;3.08693
67;calc bound;100;0.112262;0.0401386;0.222784
67;calc iter;100;3.91537;2.93059;4.35144
67;total;1;421.539;421.539;421.539
68;calc total;1;394.908;394.908;394.908
68;calc update async;100;0.000310927;2.123e-05;0.0265115
68;calc inner;100;2.53321;0.5892;3.76712
68;calc wait;100;1.29396;0.0751459;3.9262
68;calc bound;100;0.100986;0.0425518;0.209391
68;calc iter;100;3.93244;2.78407;4.60909
68;total;1;421.418;421.418;421.418
69;calc total;1;394.908;394.908;394.908
69;calc update async;100;0.000302905;2.015e-05;0.0265013
69;calc inner;100;2.42698;0.493523;3.74979
69;calc wait;100;1.41203;0.118536;3.98662
69;calc bound;100;0.0864764;0.0408578;0.247459
69;calc iter;100;3.93209;2.77757;4.75333
69;total;1;421.572;421.572;421.572
70;calc total;1;394.908;394.908;394.908
70;calc update async;100;0.000309601;2.597e-05;0.0264957
70;calc inner;100;2.60072;0.999682;3.77886
70;calc wait;100;1.22212;0.132745;2.1619
70;calc bound;100;0.105185;0.0423207;0.222139
70;calc iter;100;3.93263;2.75753;4.29526
70;total;1;421.164;421.164;421.164
71;calc total;1;394.908;394.908;394.908
71;calc update async;100;0.000315766;2.232e-05;0.0264781
71;calc inner;100;2.56264;1.01464;3.65985
71;calc wait;100;1.24759;0.178038;2.20659
71;calc bound;100;0.118249;0.0418728;0.234676
71;calc iter;100;3.93268;2.81094;4.29442
71;total;1;421.471;421.471;421.471
72;calc total;1;394.907;394.907;394.907
72;calc update async;100;0.000323774;2.0789e-05;0.0284264
72;calc inner;100;2.06913;0.511551;3.6969
72;calc wait;100;1.73536;0.0592167;3.70777
72;calc bound;100;0.0925484;0.0416323;0.233575
72;calc iter;100;3.90086;2.93135;4.76183
72;total;1;421.18;421.18;421.18
73;calc total;1;394.907;394.907;394.907
73;calc update async;100;0.000318271;2.095e-05;0.0282092
73;calc inner;100;1.75939;0.469701;3.69594
73;calc wait;100;2.02765;0.0681336;5.23121
73;calc bound;100;0.084576;0.0390553;0.208299
73;calc iter;100;3.88043;2.24344;5.81039
73;total;1;420.981;420.981;420.981
74;calc total;1;394.907;394.907;394.907
74;calc update async;100;0.00032072;2.127e-05;0.0281568
74;calc inner;100;2.04433;0.494117;3.75448
74;calc wait;100;1.742;0.0286727;5.01017
74;calc bound;100;0.089369;0.0391403;0.2028
74;calc iter;100;3.88015;2.54133;5.71725
74;total;1;421.211;421.211;421.211
75;calc total;1;394.907;394.907;394.907
75;calc update async;100;0.000326517;2.037e-05;0.0283433
75;calc inner;100;2.10509;0.520655;3.75495
75;calc wait;100;1.69348;0.0767108;3.70464
75;calc bound;100;0.0989605;0.0425141;0.247796
75;calc iter;100;3.90065;2.94671;4.57544
75;total;1;420.999;420.999;420.999
76;calc total;1;394.907;394.907;394.907
76;calc update async;100;0.00032633;1.8959e-05;0.0285257
76;calc inner;100;2.31973;0.698813;3.70095
76;calc wait;100;1.49511;0.0903629;3.77687
76;calc bound;100;0.097923;0.0416728;0.194388
76;calc iter;100;3.91773;3.11564;4.77345
76;total;1;421.632;421.632;421.632
77;calc total;1;394.907;394.907;394.907
77;calc update async;100;0.000321402;1.846e-05;0.0285334
77;calc inner;100;2.06964;0.468443;3.69671
77;calc wait;100;1.75825;0.155992;4.20338
77;calc bound;100;0.084712;0.0389115;0.200791
77;calc iter;100;3.91778;2.84918;4.85772
77;total;1;421.029;421.029;421.029
78;calc total;1;394.907;394.907;394.907
78;calc update async;100;0.000330087;2.057e-05;0.0287154
78;calc inner;100;2.38229;1.06857;3.73945
78;calc wait;100;1.43376;0.135628;2.93941
78;calc bound;100;0.0978343;0.0403198;0.230323
78;calc iter;100;3.91798;3.14038;4.57336
78;total;1;421.172;421.172;421.172
79;calc total;1;394.907;394.907;394.907
79;calc update async;100;0.000342703;2.691e-05;0.0287203
79;calc inner;100;2.37776;1.1069;3.7403
79;calc wait;100;1.41935;0.142638;2.86521
79;calc bound;100;0.118209;0.0419502;0.249803
79;calc iter;100;3.91811;3.1234;4.69959
79;total;1;421.052;421.052;421.052
80;calc total;1;394.907;394.907;394.907
80;calc update async;100;0.000331868;2.075e-05;0.0293129
80;calc inner;100;2.08615;0.463967;3.75017
80;calc wait;100;1.70602;0.0578816;4.56132
80;calc bound;100;0.0872895;0.0402951;0.205652
80;calc iter;100;3.88192;3.00371;5.15566
80;total;1;421.207;421.207;421.207
81;calc total;1;394.907;394.907;394.907
81;calc update async;100;0.000335974;1.973e-05;0.0293866
81;calc inner;100;2.0557;0.462395;3.75144
81;calc wait;100;1.70534;0.0791797;5.83334
81;calc bound;100;0.0889432;0.0390158;0.171554
81;calc iter;100;3.85285;1.98134;6.45746
81;total;1;421.539;421.539;421.539
82;calc total;1;394.91;394.91;394.91
82;calc update async;100;0.000221781;2.21e-05;0.0182295
82;calc inner;100;2.13965;0.491508;3.70232
82;calc wait;100;1.61513;0.123663;5.7228
82;calc bound;100;0.0932535;0.0405987;0.209163
82;calc iter;100;3.85127;2.20171;6.34121
82;total;1;421.058;421.058;421.058
83;calc total;1;394.907;394.907;394.907
83;calc update async;100;0.000340155;1.966e-05;0.0293885
83;calc inner;100;2.20629;0.493122;3.6847
83;calc wait;100;1.56113;0.0828343;4.60909
83;calc bound;100;0.109995;0.0391845;0.216735
83;calc iter;100;3.88137;2.99719;5.2022
83;total;1;421.174;421.174;421.174
84;calc total;1;394.91;394.91;394.91
84;calc update async;100;0.000266069;2.1119e-05;0.0224788
84;calc inner;100;2.28742;0.476566;3.74708
84;calc wait;100;1.51719;0.0810306;3.56348
84;calc bound;100;0.0910129;0.0390019;0.219032
84;calc iter;100;3.90034;2.98355;4.69244
84;total;1;421.186;421.186;421.186
85;calc total;1;394.907;394.907;394.907
85;calc update async;100;0.000332769;2.032e-05;0.029248
85;calc inner;100;2.0811;0.466862;3.7473
85;calc wait;100;1.72345;0.0728464;5.14687
85;calc bound;100;0.0913339;0.0403104;0.212524
85;calc iter;100;3.89969;2.4643;5.70593
85;total;1;421.094;421.094;421.094
86;calc total;1;394.91;394.91;394.91
86;calc update async;100;0.000226196;1.9569e-05;0.0182922
86;calc inner;100;2.36707;0.497386;3.68851
86;calc wait;100;1.4248;0.141353;3.78553
86;calc bound;100;0.103105;0.0391097;0.219708
86;calc iter;100;3.90052;2.96527;4.83488
86;total;1;421.305;421.305;421.305
87;calc total;1;394.907;394.907;394.907
87;calc update async;100;0.000346507;2.727e-05;0.0293596
87;calc inner;100;2.39171;0.94314;3.69558
87;calc wait;100;1.38743;0.136395;3.50005
87;calc bound;100;0.11797;0.0420234;0.22181
87;calc iter;100;3.90057;2.94799;4.67439
87;total;1;421.403;421.403;421.403
88;calc total;1;394.908;394.908;394.908
88;calc update async;100;0.000309837;2.014e-05;0.0271213
88;calc inner;100;2.27797;0.486097;3.76429
88;calc wait;100;1.49728;0.111284;4.27734
88;calc bound;100;0.0876671;0.0406433;0.187104
88;calc iter;100;3.86701;2.15354;4.85647
88;total;1;421.389;421.389;421.389
89;calc total;1;394.908;394.908;394.908
89;calc update async;100;0.000307221;2.066e-05;0.0269342
89;calc inner;100;2.31251;0.473804;3.76234
89;calc wait;100;1.441;0.0971908;5.93637
89;calc bound;100;0.0946135;0.0406638;0.195203
89;calc iter;100;3.85505;2.41362;6.54694
89;total;1;421.14;421.14;421.14
90;calc total;1;394.908;394.908;394.908
90;calc update async;100;0.00031183;2.237e-05;0.027141
90;calc inner;100;2.33435;0.471368;3.78513
90;calc wait;100;1.41698;0.168174;4.79372
90;calc bound;100;0.0880905;0.0397492;0.144686
90;calc iter;100;3.84105;1.99904;5.35378
90;total;1;421.533;421.533;421.533
91;calc total;1;394.908;394.908;394.908
91;calc update async;100;0.000310977;2.093e-05;0.0268991
91;calc inner;100;2.39732;0.494437;3.78212
91;calc wait;100;1.36705;0.14396;3.71852
91;calc bound;100;0.0983542;0.0465542;0.178669
91;calc iter;100;3.86625;1.95984;4.91154
91;total;1;421.077;421.077;421.077
92;calc total;1;394.912;394.912;394.912
92;calc update async;100;8.96727e-05;2.219e-05;0.0052038
92;calc inner;100;2.22122;0.464634;3.71604
92;calc wait;100;1.57356;0.146248;5.00638
92;calc bound;100;0.08481;0.0389665;0.181949
92;calc iter;100;3.88473;2.6834;5.54672
92;total;1;421.338;421.338;421.338
93;calc total;1;394.908;394.908;394.908
93;calc update async;100;0.000380981;2.099e-05;0.0341198
93;calc inner;100;2.03577;0.467973;3.76284
93;calc wait;100;1.74849;0.125749;4.85585
93;calc bound;100;0.0916379;0.0390002;0.182114
93;calc iter;100;3.8812;1.92791;5.41483
93;total;1;421.054;421.054;421.054
94;calc total;1;394.908;394.908;394.908
94;calc update async;100;0.000379628;2.008e-05;0.0340863
94;calc inner;100;2.29117;0.491098;3.73544
94;calc wait;100;1.50251;0.0951295;4.41912
94;calc bound;100;0.0897678;0.0391366;0.188979
94;calc iter;100;3.88618;2.72242;5.44174
94;total;1;421.064;421.064;421.064
95;calc total;1;394.908;394.908;394.908
95;calc update async;100;0.000384174;2.2949e-05;0.0340641
95;calc inner;100;2.34134;0.713125;3.73488
95;calc wait;100;1.44176;0.138191;4.40898
95;calc bound;100;0.0997538;0.0406339;0.18874
95;calc iter;100;3.88669;2.68478;5.46261
95;total;1;421.334;421.334;421.334
96;calc total;1;394.908;394.908;394.908
96;calc update async;100;0.000386809;1.9449e-05;0.0345504
96;calc inner;100;2.25205;0.554409;3.81041
96;calc wait;100;1.5481;0.0585906;4.05792
96;calc bound;100;0.0866558;0.0389924;0.238696
96;calc iter;100;3.89048;2.96805;5.10956
96;total;1;421.548;421.548;421.548
97;calc total;1;394.908;394.908;394.908
97;calc update async;100;0.000387627;1.973e-05;0.0345344
97;calc inner;100;2.16624;0.466783;3.80271
97;calc wait;100;1.60819;0.0838083;4.89337
97;calc bound;100;0.0999196;0.0391334;0.278701
97;calc iter;100;3.87915;2.3847;5.48629
97;total;1;421.148;421.148;421.148
98;calc total;1;394.912;394.912;394.912
98;calc update async;100;9.79265e-05;1.937e-05;0.00574323
98;calc inner;100;2.26454;0.473956;3.77922
98;calc wait;100;1.49027;0.0882428;5.404
98;calc bound;100;0.110047;0.0420217;0.277643
98;calc iter;100;3.86906;1.48828;5.92045
98;total;1;421.57;421.57;421.57
99;calc total;1;394.908;394.908;394.908
99;calc update async;100;0.000393672;2.283e-05;0.0344774
99;calc inner;100;2.33206;0.491928;3.68806
99;calc wait;100;1.43438;0.11036;3.89871
99;calc bound;100;0.119587;0.0394282;0.279086
99;calc iter;100;3.89046;2.7774;4.92238
99;total;1;421.548;421.548;421.548
100;calc total;1;394.911;394.911;394.911
100;calc update async;100;0.000102037;1.965e-05;0.00549254
100;calc inner;100;2.33837;0.476905;3.80255
100;calc wait;100;1.47703;0.0801916;4.07556
100;calc bound;100;0.0850939;0.0403727;0.274237
100;calc iter;100;3.90689;2.66805;4.72411
100;total;1;421.211;421.211;421.211
101;calc total;1;394.908;394.908;394.908
101;calc update async;100;0.000401018;2.1889e-05;0.0354927
101;calc inner;100;2.14137;0.461515;3.78203
101;calc wait;100;1.65073;0.0821263;5.61835
101;calc bound;100;0.105929;0.0405805;0.255466
101;calc iter;100;3.90141;2.16216;6.29751
101;total;1;421.495;421.495;421.495
102;calc total;1;394.911;394.911;394.911
102;calc update async;100;9.84425e-05;1.911e-05;0.00542287
102;calc inner;100;2.40358;0.742756;3.76867
102;calc wait;100;1.40397;0.101582;3.49337
102;calc bound;100;0.0956141;0.0409155;0.25884
102;calc iter;100;3.90716;3.00958;4.49115
102;total;1;421.28;421.28;421.28
103;calc total;1;394.907;394.907;394.907
103;calc update async;100;0.000405348;2.118e-05;0.0354265
103;calc inner;100;2.4175;0.809779;3.73003
103;calc wait;100;1.35816;0.0973366;3.34235
103;calc bound;100;0.127608;0.0430573;0.272646
103;calc iter;100;3.90679;2.87138;4.5263
103;total;1;421.495;421.495;421.495
104;calc total;1;394.911;394.911;394.911
104;calc update async;100;0.000110055;2.349e-05;0.00714863
104;calc inner;100;2.38003;0.511462;3.70338
104;calc wait;100;1.43032;0.126859;3.45236
104;calc bound;100;0.0933013;0.0409774;0.25689
104;calc iter;100;3.90878;3.33292;4.69049
104;total;1;421.478;421.478;421.478
105;calc total;1;394.907;394.907;394.907
105;calc update async;100;0.000395136;2.092e-05;0.0357141
105;calc inner;100;2.13922;0.463565;3.70161
105;calc wait;100;1.66275;0.122123;4.84205
105;calc bound;100;0.0943418;0.0392711;0.240337
105;calc iter;100;3.90486;2.33445;5.53593
105;total;1;421.554;421.554;421.554
128;calc total;1;394.96;394.96;394.96
128;calc update async;100;7.41286e-05;2.3399e-05;0.00319356
128;calc inner;100;2.12622;0.5046;3.77986
128;calc wait;100;1.68468;0.0883072;4.44386
128;calc bound;100;0.0827173;0.0426865;0.245323
128;calc iter;100;3.89686;3.08809;5.03545
128;total;1;421.547;421.547;421.547
106;calc total;1;394.911;394.911;394.911
106;calc update async;100;0.000110708;2.048e-05;0.00709307
106;calc inner;100;2.35749;0.479864;3.71244
106;calc wait;100;1.44025;0.11795;4.57484
106;calc bound;100;0.093605;0.0418888;0.250694
106;calc iter;100;3.89661;2.33216;5.2595
106;total;1;421.416;421.416;421.416
107;calc total;1;394.907;394.907;394.907
107;calc update async;100;0.000398462;2.2939e-05;0.035643
107;calc inner;100;2.40763;0.514111;3.70272
107;calc wait;100;1.40181;0.113656;3.30373
107;calc bound;100;0.0961971;0.0419482;0.223047
107;calc iter;100;3.9088;3.3186;4.58607
107;total;1;421.398;421.398;421.398
108;calc total;1;394.911;394.911;394.911
108;calc update async;100;0.000185935;2.2719e-05;0.0144637
108;calc inner;100;2.55772;0.808237;3.69679
108;calc wait;100;1.26456;0.116139;3.18792
108;calc bound;100;0.0968501;0.0401989;0.242888
108;calc iter;100;3.92374;3.31342;4.49511
108;total;1;421.053;421.053;421.053
109;calc total;1;394.907;394.907;394.907
109;calc update async;100;0.000382624;2.257e-05;0.0343976
109;calc inner;100;2.38926;0.466544;3.7007
109;calc wait;100;1.44018;0.0814774;4.20118
109;calc bound;100;0.0877924;0.0390281;0.233782
109;calc iter;100;3.92213;3.00044;4.7756
109;total;1;421.381;421.381;421.381
110;calc total;1;394.907;394.907;394.907
110;calc update async;100;0.000384339;2.205e-05;0.0343655
110;calc inner;100;2.6221;0.876368;3.70868
110;calc wait;100;1.20261;0.119789;2.72978
110;calc bound;100;0.0930335;0.0413359;0.229981
110;calc iter;100;3.92407;3.32947;4.36667
110;total;1;421.348;421.348;421.348
111;calc total;1;394.907;394.907;394.907
111;calc update async;100;0.000421851;2.648e-05;0.0372445
111;calc inner;100;2.60339;0.889731;3.71037
111;calc wait;100;1.21314;0.128405;2.77716
111;calc bound;100;0.104604;0.0428039;0.224798
111;calc iter;100;3.92387;3.3347;4.49537
111;total;1;421.334;421.334;421.334
129;calc total;1;394.928;394.928;394.928
129;calc update async;100;8.27882e-05;1.866e-05;0.00518399
129;calc inner;100;1.61688;0.47592;3.70317
129;calc wait;100;2.17753;0.0842036;5.7551
129;calc bound;100;0.0737611;0.039071;0.242221
129;calc iter;100;3.87256;1.93015;6.45444
129;total;1;421.54;421.54;421.54
112;calc total;1;394.911;394.911;394.911
112;calc update async;100;0.00018298;2.467e-05;0.0139692
112;calc inner;100;2.79701;0.784424;3.79414
112;calc wait;100;1.0351;0.0596618;3.07803
112;calc bound;100;0.0856044;0.039765;0.234903
112;calc iter;100;3.92459;3.35268;4.25384
112;total;1;421.122;421.122;421.122
130;calc total;1;394.924;394.924;394.924
130;calc update async;100;0.000185504;1.907e-05;0.0148219
130;calc inner;100;2.05308;0.475967;3.70224
130;calc wait;100;1.73273;0.122428;5.19059
130;calc bound;100;0.0830517;0.0415376;0.249368
130;calc iter;100;3.87221;2.5193;5.75559
130;total;1;421.539;421.539;421.539
113;calc total;1;394.907;394.907;394.907
113;calc update async;100;0.000406886;2.05e-05;0.0368751
113;calc inner;100;2.48286;0.498789;3.74148
113;calc wait;100;1.32477;0.138287;3.70338
113;calc bound;100;0.0894389;0.0390285;0.272404
113;calc iter;100;3.90199;3.16792;4.26339
113;total;1;421.212;421.212;421.212
131;calc total;1;394.924;394.924;394.924
131;calc update async;100;0.000190052;2.147e-05;0.01481
131;calc inner;100;2.12829;0.48547;3.68568
131;calc wait;100;1.66927;0.124004;3.45239
131;calc bound;100;0.0942912;0.0416992;0.271785
131;calc iter;100;3.89626;3.05921;4.77524
131;total;1;421.552;421.552;421.552
114;calc total;1;394.907;394.907;394.907
114;calc update async;100;0.000410218;2.208e-05;0.0368421
114;calc inner;100;2.65688;0.514657;3.80441
114;calc wait;100;1.13721;0.08391;3.48689
114;calc bound;100;0.101027;0.0422547;0.270151
114;calc iter;100;3.90165;3.14898;4.28652
114;total;1;421.515;421.515;421.515
132;calc total;1;394.924;394.924;394.924
132;calc update async;100;0.000153536;2.144e-05;0.0111183
132;calc inner;100;2.37169;0.951578;3.66167
132;calc wait;100;1.44818;0.108775;3.05607
132;calc bound;100;0.0924557;0.0413477;0.267259
132;calc iter;100;3.91516;2.95782;4.58298
132;total;1;421.583;421.583;421.583
115;calc total;1;394.907;394.907;394.907
115;calc update async;100;0.000411418;2.135e-05;0.0368281
115;calc inner;100;2.8195;0.770908;3.6808
115;calc wait;100;0.986163;0.105488;2.97664
115;calc bound;100;0.111583;0.0454789;0.267459
115;calc iter;100;3.92419;3.34453;4.15002
115;total;1;421.148;421.148;421.148
133;calc total;1;394.924;394.924;394.924
133;calc update async;100;0.000148472;1.887e-05;0.0111336
133;calc inner;100;2.11021;0.462971;3.68909
133;calc wait;100;1.71912;0.108257;4.41637
133;calc bound;100;0.0801021;0.0389637;0.280011
133;calc iter;100;3.91476;2.96551;4.95161
133;total;1;421.583;421.583;421.583
116;calc total;1;394.911;394.911;394.911
116;calc update async;100;0.000183385;1.916e-05;0.0138401
116;calc inner;100;3.04594;1.14136;3.791
116;calc wait;100;0.797757;0.0861874;2.20916
116;calc bound;100;0.0893876;0.0403445;0.262395
116;calc iter;100;3.94034;2.86993;4.18486
116;total;1;421.444;421.444;421.444
117;calc total;1;394.907;394.907;394.907
117;calc update async;100;0.000421016;2.002e-05;0.0381
117;calc inner;100;2.84094;0.607252;3.72122
117;calc wait;100;1.00465;0.117002;3.59871
117;calc bound;100;0.0863698;0.038984;0.273376
117;calc iter;100;3.94013;2.90447;4.25938
117;total;1;421.147;421.147;421.147
118;calc total;1;394.907;394.907;394.907
118;calc update async;100;0.000344721;2.585e-05;0.0295668
118;calc inner;100;3.07906;1.17547;3.74541
118;calc wait;100;0.751468;0.110824;2.26732
118;calc bound;100;0.100804;0.0428142;0.271742
118;calc iter;100;3.94024;2.84082;4.19499
118;total;1;421.246;421.246;421.246
119;calc total;1;394.902;394.902;394.902
119;calc update async;100;0.000394393;2.9969e-05;0.0342282
119;calc inner;100;3.04598;1.17662;3.67372
119;calc wait;100;0.768917;0.102043;2.20568
119;calc bound;100;0.119828;0.0437614;0.269659
119;calc iter;100;3.94028;2.87168;4.15534
119;total;1;421.243;421.243;421.243
120;calc total;1;394.907;394.907;394.907
120;calc update async;100;0.000338514;2.2669e-05;0.0294288
120;calc inner;100;3.09545;0.490688;3.72676
120;calc wait;100;0.733524;0.155106;3.34932
120;calc bound;100;0.0989643;0.0407961;0.188071
120;calc iter;100;3.93763;3.28102;4.20853
120;total;1;421.394;421.394;421.394
121;calc total;1;394.902;394.902;394.902
121;calc update async;100;0.000369896;2.139e-05;0.0336492
121;calc inner;100;2.98058;0.549236;3.70712
121;calc wait;100;0.853419;0.144036;2.82077
121;calc bound;100;0.0760777;0.0395221;0.173054
121;calc iter;100;3.91766;3.11392;4.17604
121;total;1;421.143;421.143;421.143
122;calc total;1;394.902;394.902;394.902
122;calc update async;100;0.000376688;2.006e-05;0.0336057
122;calc inner;100;3.10853;0.552077;3.72486
122;calc wait;100;0.706561;0.0984667;2.84403
122;calc bound;100;0.0902618;0.0577884;0.161176
122;calc iter;100;3.91742;3.13203;4.2561
122;total;1;421.4;421.4;421.4
123;calc total;1;394.902;394.902;394.902
123;calc update async;100;0.000386992;2.152e-05;0.0335752
123;calc inner;100;3.07482;0.491427;3.71501
123;calc wait;100;0.747202;0.158378;3.30085
123;calc bound;100;0.108001;0.0409087;0.131143
123;calc iter;100;3.93721;3.2559;4.17593
123;total;1;421.114;421.114;421.114
124;calc total;1;394.902;394.902;394.902
124;calc update async;100;0.000303479;2.254e-05;0.0259443
124;calc inner;100;3.23967;1.17308;3.70122
124;calc wait;100;0.59448;0.101487;2.02662
124;calc bound;100;0.0976657;0.0404023;0.169615
124;calc iter;100;3.94541;2.5311;4.15422
124;total;1;421.344;421.344;421.344
125;calc total;1;394.902;394.902;394.902
125;calc update async;100;0.000374726;2.004e-05;0.0337241
125;calc inner;100;3.20882;1.167;3.70583
125;calc wait;100;0.638679;0.132837;2.09956
125;calc bound;100;0.0863467;0.0392651;0.162183
125;calc iter;100;3.94559;2.56867;4.21111
125;total;1;421.342;421.342;421.342
134;calc total;1;394.924;394.924;394.924
134;calc update async;100;0.000153351;2.195e-05;0.0111048
134;calc inner;100;2.33964;0.626032;3.6697
134;calc wait;100;1.48176;0.103912;3.92222
134;calc bound;100;0.0912155;0.0408466;0.267485
134;calc iter;100;3.91564;2.99205;4.62759
134;total;1;421.369;421.369;421.369
126;calc total;1;394.897;394.897;394.897
126;calc update async;100;0.000337036;2.9549e-05;0.0294601
126;calc inner;100;3.26922;1.1853;3.71678
126;calc wait;100;0.56225;0.1422;2.06893
126;calc bound;100;0.0987661;0.042533;0.179799
126;calc iter;100;3.94537;2.51522;4.13351
126;total;1;421.286;421.286;421.286
135;calc total;1;394.924;394.924;394.924
135;calc update async;100;0.000161515;2.389e-05;0.0111451
135;calc inner;100;2.41591;0.921468;3.65406
135;calc wait;100;1.39572;0.134445;2.6977
135;calc bound;100;0.100492;0.0422415;0.279819
135;calc iter;100;3.91533;2.97472;4.64541
135;total;1;421.254;421.254;421.254
127;calc total;1;394.897;394.897;394.897
127;calc update async;100;0.000345504;3.3009e-05;0.029432
127;calc inner;100;3.20289;1.17481;3.71584
127;calc wait;100;0.621941;0.163828;2.02542
127;calc bound;100;0.114479;0.0409065;0.139019
127;calc iter;100;3.9458;2.54225;4.17476
127;total;1;420.998;420.998;420.998
136;calc total;1;394.924;394.924;394.924
136;calc update async;100;0.000165703;2.003e-05;0.0130662
136;calc inner;100;2.03035;0.522549;3.68653
136;calc wait;100;1.77094;0.203547;3.87487
136;calc bound;100;0.0794169;0.0407068;0.198557
136;calc iter;100;3.88211;3.07998;4.71195
136;total;1;421.49;421.49;421.49
137;calc total;1;394.924;394.924;394.924
137;calc update async;100;0.000161661;1.8779e-05;0.0130493
137;calc inner;100;1.80647;0.463712;3.68603
137;calc wait;100;1.9803;0.11348;5.80196
137;calc bound;100;0.0662685;0.039108;0.117994
137;calc iter;100;3.85402;1.9532;6.42993
137;total;1;421.452;421.452;421.452
138;calc total;1;394.924;394.924;394.924
138;calc update async;100;0.000167426;2.083e-05;0.0131494
138;calc inner;100;1.99551;0.480086;3.69701
138;calc wait;100;1.77461;0.205266;4.70323
138;calc bound;100;0.0791331;0.0393134;0.14678
138;calc iter;100;3.85107;2.14596;5.30193
138;total;1;421.078;421.078;421.078
139;calc total;1;394.924;394.924;394.924
139;calc update async;100;0.000171847;2.279e-05;0.0131369
139;calc inner;100;2.08972;0.581783;3.69611
139;calc wait;100;1.70212;0.189432;3.93452
139;calc bound;100;0.0876129;0.0396506;0.166647
139;calc iter;100;3.88169;3.12284;4.77758
139;total;1;421.529;421.529;421.529
140;calc total;1;394.924;394.924;394.924
140;calc update async;100;0.000173285;2.095e-05;0.0130544
140;calc inner;100;2.21876;0.534711;3.69367
140;calc wait;100;1.59011;0.0706331;3.84936
140;calc bound;100;0.090243;0.0394023;0.16129
140;calc iter;100;3.90043;2.94602;4.73618
140;total;1;421.474;421.474;421.474
141;calc total;1;394.924;394.924;394.924
141;calc update async;100;0.000170441;1.951e-05;0.013018
141;calc inner;100;2.16726;0.492556;3.69481
141;calc wait;100;1.64632;0.0947248;5.40022
141;calc bound;100;0.0832271;0.0392532;0.141486
141;calc iter;100;3.89987;2.68133;6.02249
141;total;1;421.359;421.359;421.359
142;calc total;1;394.924;394.924;394.924
142;calc update async;100;0.000171162;2.269e-05;0.0129716
142;calc inner;100;2.31677;0.890913;3.70002
142;calc wait;100;1.4854;0.117921;3.3742
142;calc bound;100;0.0974546;0.040083;0.170555
142;calc iter;100;3.90065;2.96572;4.61504
142;total;1;421.103;421.103;421.103
143;calc total;1;394.924;394.924;394.924
143;calc update async;100;0.000181705;2.418e-05;0.0129119
143;calc inner;100;2.30608;0.975591;3.70452
143;calc wait;100;1.4877;0.138293;3.40685
143;calc bound;100;0.106056;0.0418926;0.17645
143;calc iter;100;3.90074;2.93314;4.68719
143;total;1;421.355;421.355;421.355
144;calc total;1;394.924;394.924;394.924
144;calc update async;100;0.000170997;1.938e-05;0.012963
144;calc inner;100;2.55317;0.48594;3.75311
144;calc wait;100;1.21817;0.069413;4.10119
144;calc bound;100;0.0867388;0.0393183;0.258723
144;calc iter;100;3.85859;2.96389;4.73944
144;total;1;421.129;421.129;421.129
145;calc total;1;394.924;394.924;394.924
145;calc update async;100;0.000168012;1.911e-05;0.0130226
145;calc inner;100;2.46655;0.478227;3.76362
145;calc wait;100;1.27873;0.0968674;4.34803
145;calc bound;100;0.0894824;0.0391204;0.255988
145;calc iter;100;3.83514;2.42059;4.93668
145;total;1;421.223;421.223;421.223
146;calc total;1;394.924;394.924;394.924
146;calc update async;100;0.000155796;2.142e-05;0.0109151
146;calc inner;100;2.59346;0.472295;3.6976
146;calc wait;100;1.14619;0.0484833;3.76496
146;calc bound;100;0.0926607;0.0403352;0.25493
146;calc iter;100;3.83401;2.62273;4.55439
146;total;1;421.218;421.218;421.218
147;calc total;1;394.924;394.924;394.924
147;calc update async;100;0.000178431;2.157e-05;0.0130279
147;calc inner;100;2.63669;0.489037;3.74765
147;calc wait;100;1.10888;0.084807;3.47778
147;calc bound;100;0.105418;0.0487781;0.26631
147;calc iter;100;3.85461;2.70864;4.52169
147;total;1;421.443;421.443;421.443
148;calc total;1;394.924;394.924;394.924
148;calc update async;100;0.000146745;1.892e-05;0.0108716
148;calc inner;100;2.57234;0.493525;3.6661
148;calc wait;100;1.22027;0.114678;4.19123
148;calc bound;100;0.0876937;0.0393812;0.241771
148;calc iter;100;3.8813;2.80644;5.03309
148;total;1;421.287;421.287;421.287
149;calc total;1;394.924;394.924;394.924
149;calc update async;100;0.000168882;1.644e-05;0.0132935
149;calc inner;100;2.51541;0.467679;3.74899
149;calc wait;100;1.27775;0.0719549;4.83554
149;calc bound;100;0.0866317;0.039098;0.200689
149;calc iter;100;3.88109;2.21128;5.39643
149;total;1;421.613;421.613;421.613
150;calc total;1;394.924;394.924;394.924
150;calc update async;100;0.000150158;1.523e-05;0.0108232
150;calc inner;100;2.73425;0.600533;3.68198
150;calc wait;100;1.04794;0.123224;3.76261
150;calc bound;100;0.0985226;0.042064;0.23938
150;calc iter;100;3.88166;2.87271;5.00108
150;total;1;421.103;421.103;421.103
151;calc total;1;394.924;394.924;394.924
151;calc update async;100;0.000179523;2.31e-05;0.0130683
151;calc inner;100;2.74692;0.915415;3.65822
151;calc wait;100;1.02194;0.084863;3.10835
151;calc bound;100;0.112076;0.0415505;0.263576
151;calc iter;100;3.88182;2.8942;5.05365
151;total;1;421.09;421.09;421.09
152;calc total;1;394.924;394.924;394.924
152;calc update async;100;0.000157291;2.183e-05;0.0115057
152;calc inner;100;2.54945;0.469547;3.68445
152;calc wait;100;1.21839;0.0830472;4.3935
152;calc bound;100;0.089358;0.0409319;0.167907
152;calc iter;100;3.85808;2.82195;5.03178
152;total;1;421.441;421.441;421.441
153;calc total;1;394.924;394.924;394.924
153;calc update async;100;0.000151473;1.855e-05;0.011517
153;calc inner;100;2.55508;0.464853;3.6844
153;calc wait;100;1.18572;0.107376;6.49535
153;calc bound;100;0.0888248;0.0408484;0.225755
153;calc iter;100;3.83287;1.58807;7.04804
153;total;1;421.439;421.439;421.439
154;calc total;1;394.924;394.924;394.924
154;calc update async;100;0.000152217;1.812e-05;0.011458
154;calc inner;100;2.58805;0.492241;3.70279
154;calc wait;100;1.14379;0.0947759;5.5181
154;calc bound;100;0.091677;0.0392404;0.127389
154;calc iter;100;3.82519;2.08413;6.10266
154;total;1;421.097;421.097;421.097
155;calc total;1;394.924;394.924;394.924
155;calc update async;100;0.000158234;2.058e-05;0.0114797
155;calc inner;100;2.63193;0.607881;3.70247
155;calc wait;100;1.10875;0.111255;3.76678
155;calc bound;100;0.102466;0.0415381;0.199793
155;calc iter;100;3.84549;2.16776;4.99528
155;total;1;421.16;421.16;421.16
156;calc total;1;394.919;394.919;394.919
156;calc update async;100;0.000250801;1.894e-05;0.0216304
156;calc inner;100;2.38298;0.462762;3.70196
156;calc wait;100;1.40284;0.0919961;4.12631
156;calc bound;100;0.0826826;0.0389465;0.15514
156;calc iter;100;3.87079;3.05207;4.65127
156;total;1;421.308;421.308;421.308
157;calc total;1;394.919;394.919;394.919
157;calc update async;100;0.000252482;2.16e-05;0.021557
157;calc inner;100;2.27173;0.468374;3.70199
157;calc wait;100;1.50468;0.0854393;4.18628
157;calc bound;100;0.089391;0.0403768;0.185641
157;calc iter;100;3.86885;2.44649;4.91629
157;total;1;421.215;421.215;421.215
158;calc total;1;394.919;394.919;394.919
158;calc update async;100;0.000253329;1.605e-05;0.0215317
158;calc inner;100;2.41872;0.489448;3.72936
158;calc wait;100;1.36044;0.0461018;4.17003
158;calc bound;100;0.0899711;0.0416322;0.143574
158;calc iter;100;3.8712;2.64266;4.84224
158;total;1;421.328;421.328;421.328
159;calc total;1;394.919;394.919;394.919
159;calc update async;100;0.00025621;2.226e-05;0.0214978
159;calc inner;100;2.47729;0.490142;3.75189
159;calc wait;100;1.28977;0.0992403;3.45904
159;calc bound;100;0.101645;0.0441672;0.149385
159;calc iter;100;3.87145;2.57001;4.86766
159;total;1;421.077;421.077;421.077
160;calc total;1;394.919;394.919;394.919
160;calc update async;100;0.000250511;2.103e-05;0.0209972
160;calc inner;100;2.29389;0.484913;3.77651
160;calc wait;100;1.4809;0.0778909;4.14727
160;calc bound;100;0.095328;0.0417412;0.22099
160;calc iter;100;3.87158;2.45505;5.36261
160;total;1;420.924;420.924;420.924
161;calc total;1;394.919;394.919;394.919
161;calc update async;100;0.000252291;1.78e-05;0.0209301
161;calc inner;100;2.3249;0.462475;3.76711
161;calc wait;100;1.43138;0.1214;5.84954
161;calc bound;100;0.0970506;0.039263;0.259319
161;calc iter;100;3.85496;1.38756;6.40681
161;total;1;420.982;420.982;420.982
162;calc total;1;394.919;394.919;394.919
162;calc update async;100;0.000255612;2.0009e-05;0.0211285
162;calc inner;100;2.33282;0.466538;3.74691
162;calc wait;100;1.39807;0.138074;6.20537
162;calc bound;100;0.111832;0.0393647;0.25642
162;calc iter;100;3.84566;2.04437;6.77298
162;total;1;421.292;421.292;421.292
163;calc total;1;394.919;394.919;394.919
163;calc update async;100;0.000257288;2.115e-05;0.0210196
163;calc inner;100;2.42015;0.493848;3.76744
163;calc wait;100;1.32996;0.129176;3.68018
163;calc bound;100;0.11772;0.0393501;0.260215
163;calc iter;100;3.87104;2.56196;4.75072
163;total;1;421.576;421.576;421.576
164;calc total;1;394.919;394.919;394.919
164;calc update async;100;0.000257347;2.122e-05;0.0213522
164;calc inner;100;2.28323;0.492379;3.77929
164;calc wait;100;1.50425;0.0699856;5.16867
164;calc bound;100;0.0956556;0.0408209;0.225624
164;calc iter;100;3.88633;2.21577;5.76923
164;total;1;420.983;420.983;420.983
165;calc total;1;394.919;394.919;394.919
165;calc update async;100;0.000255692;2.116e-05;0.0213196
165;calc inner;100;2.11758;0.473148;3.76073
165;calc wait;100;1.65523;0.08458;6.15782
165;calc bound;100;0.104442;0.0391676;0.264008
165;calc iter;100;3.8804;2.15023;6.7391
165;total;1;421.047;421.047;421.047
166;calc total;1;394.919;394.919;394.919
166;calc update async;100;0.00025709;2.035e-05;0.0212807
166;calc inner;100;2.33415;0.479849;3.78031
166;calc wait;100;1.45142;0.0882985;4.25148
166;calc bound;100;0.100616;0.0392277;0.258321
166;calc iter;100;3.88746;2.71054;4.949
166;total;1;421.372;421.372;421.372
167;calc total;1;394.919;394.919;394.919
167;calc update async;100;0.000264846;2.579e-05;0.021308
167;calc inner;100;2.37284;0.692075;3.67717
167;calc wait;100;1.38399;0.130017;3.57952
167;calc bound;100;0.129948;0.0408381;0.264575
167;calc iter;100;3.88807;2.70843;5.04686
167;total;1;421.005;421.005;421.005
168;calc total;1;394.919;394.919;394.919
168;calc update async;100;0.000247566;2.219e-05;0.0210099
168;calc inner;100;2.39421;0.463496;3.73071
168;calc wait;100;1.39474;0.107627;4.74627
168;calc bound;100;0.0950017;0.0390574;0.190275
168;calc iter;100;3.88903;2.78397;5.75785
168;total;1;421.095;421.095;421.095
169;calc total;1;394.919;394.919;394.919
169;calc update async;100;0.000255653;2.294e-05;0.0210596
169;calc inner;100;2.2928;0.485452;3.73837
169;calc wait;100;1.47797;0.0695034;5.57122
169;calc bound;100;0.100857;0.0393555;0.174671
169;calc iter;100;3.87972;1.11581;6.19764
169;total;1;421.017;421.017;421.017
170;calc total;1;394.919;394.919;394.919
170;calc update async;100;0.000252606;2.163e-05;0.0210072
170;calc inner;100;2.39586;0.487639;3.75486
170;calc wait;100;1.37326;0.157403;5.60789
170;calc bound;100;0.0932705;0.0409954;0.192432
170;calc iter;100;3.86466;1.87597;6.2909
170;total;1;421.315;421.315;421.315
171;calc total;1;394.919;394.919;394.919
171;calc update async;100;0.000253001;2.029e-05;0.0209618
171;calc inner;100;2.44251;0.578549;3.7727
171;calc wait;100;1.34751;0.10593;3.99889
171;calc bound;100;0.0972944;0.0407065;0.170047
171;calc iter;100;3.88942;2.59887;5.40841
171;total;1;421.499;421.499;421.499
172;calc total;1;394.919;394.919;394.919
172;calc update async;100;0.000250814;2.229e-05;0.0212025
172;calc inner;100;2.41235;0.493572;3.72346
172;calc wait;100;1.39098;0.11298;4.64579
172;calc bound;100;0.0937619;0.0391163;0.173393
172;calc iter;100;3.90073;2.63564;5.20821
172;total;1;421.105;421.105;421.105
173;calc total;1;394.919;394.919;394.919
173;calc update async;100;0.000295575;1.813e-05;0.0252949
173;calc inner;100;2.2464;0.488154;3.71838
173;calc wait;100;1.55091;0.0948464;5.83324
173;calc bound;100;0.0970487;0.0402137;0.17089
173;calc iter;100;3.89935;1.89828;6.51775
173;total;1;421.139;421.139;421.139
174;calc total;1;394.919;394.919;394.919
174;calc update async;100;0.000291959;2.1619e-05;0.0252606
174;calc inner;100;2.49712;0.48653;3.72959
174;calc wait;100;1.30296;0.108723;3.93568
174;calc bound;100;0.0971549;0.0409954;0.178033
174;calc iter;100;3.90146;2.71851;4.57201
174;total;1;421.23;421.23;421.23
175;calc total;1;394.919;394.919;394.919
175;calc update async;100;0.000297265;2.031e-05;0.0252462
175;calc inner;100;2.48466;0.773538;3.74027
175;calc wait;100;1.31164;0.172544;3.69078
175;calc bound;100;0.104466;0.0416025;0.177019
175;calc iter;100;3.90108;2.78587;4.56538
175;total;1;421.575;421.575;421.575
176;calc total;1;394.919;394.919;394.919
176;calc update async;100;0.00028505;1.859e-05;0.0249671
176;calc inner;100;2.22296;0.498175;3.78603
176;calc wait;100;1.59925;0.119262;4.31158
176;calc bound;100;0.0767684;0.0387802;0.187542
176;calc iter;100;3.90133;2.92327;5.00642
176;total;1;421.37;421.37;421.37
177;calc total;1;394.918;394.918;394.918
177;calc update async;100;0.000286645;1.68e-05;0.0250226
177;calc inner;100;1.984;0.461964;3.64978
177;calc wait;100;1.80702;0.188002;5.15571
177;calc bound;100;0.0862837;0.0387525;0.24067
177;calc iter;100;3.88102;2.34456;5.86103
177;total;1;421.459;421.459;421.459
178;calc total;1;394.918;394.918;394.918
178;calc update async;100;0.000292018;2.221e-05;0.0249764
178;calc inner;100;2.31371;0.49467;3.77834
178;calc wait;100;1.47087;0.111958;4.81812
178;calc bound;100;0.0931513;0.0426885;0.210313
178;calc iter;100;3.88095;2.54048;5.53628
178;total;1;421.461;421.461;421.461
179;calc total;1;394.918;394.918;394.918
179;calc update async;100;0.000292765;2.0189e-05;0.0250101
179;calc inner;100;2.31684;0.499742;3.68431
179;calc wait;100;1.47817;0.190898;3.87354
179;calc bound;100;0.0999353;0.0423884;0.233719
179;calc iter;100;3.90101;2.90225;4.75372
179;total;1;421.429;421.429;421.429
180;calc total;1;394.918;394.918;394.918
180;calc update async;100;0.000300018;2.154e-05;0.0258068
180;calc inner;100;2.52191;0.705736;3.81911
180;calc wait;100;1.31661;0.105287;3.82599
180;calc bound;100;0.0814828;0.0388206;0.221615
180;calc iter;100;3.92355;3.28929;4.58599
180;total;1;421.638;421.638;421.638
181;calc total;1;394.918;394.918;394.918
181;calc update async;100;0.000294665;1.873e-05;0.0257552
181;calc inner;100;2.17036;0.463273;3.79033
181;calc wait;100;1.66717;0.0757826;4.66243
181;calc bound;100;0.0815821;0.0390334;0.238761
181;calc iter;100;3.9222;3.00584;5.19789
181;total;1;421.001;421.001;421.001
182;calc total;1;394.941;394.941;394.941
182;calc update async;100;8.38222e-05;2.144e-05;0.00410504
182;calc inner;100;2.60213;0.871373;3.79076
182;calc wait;100;1.23205;0.0817879;3.5438
182;calc bound;100;0.0862962;0.0406475;0.236506
182;calc iter;100;3.92435;3.31041;4.77934
182;total;1;421.578;421.578;421.578
183;calc total;1;394.918;394.918;394.918
183;calc update async;100;0.000308077;3.131e-05;0.0257291
183;calc inner;100;2.58968;0.889784;3.70774
183;calc wait;100;1.22261;0.121224;3.45036
183;calc bound;100;0.108759;0.0415756;0.242838
183;calc iter;100;3.92392;3.31577;4.73699
183;total;1;421.152;421.152;421.152
184;calc total;1;394.941;394.941;394.941
184;calc update async;100;8.57248e-05;2.3779e-05;0.0042789
184;calc inner;100;2.67361;0.500158;3.6927
184;calc wait;100;1.1423;0.147421;3.33173
184;calc bound;100;0.0963509;0.0413394;0.190458
184;calc iter;100;3.91582;3.05041;4.32701
184;total;1;421.236;421.236;421.236
185;calc total;1;394.918;394.918;394.918
185;calc update async;100;0.000293145;2.236e-05;0.0259467
185;calc inner;100;2.30297;0.475314;3.68357
185;calc wait;100;1.52234;0.114657;4.04849
185;calc bound;100;0.0699461;0.0390847;0.14118
185;calc iter;100;3.89609;2.87281;4.61955
185;total;1;420.979;420.979;420.979
186;calc total;1;394.918;394.918;394.918
186;calc update async;100;0.000300187;2.179e-05;0.0260446
186;calc inner;100;2.60804;0.536716;3.70043
186;calc wait;100;1.19437;0.160736;3.7807
186;calc bound;100;0.0888111;0.0399087;0.191696
186;calc iter;100;3.89587;2.88686;4.38224
186;total;1;421.297;421.297;421.297
187;calc total;1;394.918;394.918;394.918
187;calc update async;100;0.000304843;2.064e-05;0.0258372
187;calc inner;100;2.66519;0.500286;3.72249
187;calc wait;100;1.14387;0.154645;3.30055
187;calc bound;100;0.10495;0.0501925;0.149134
187;calc iter;100;3.91544;3.04201;4.2975
187;total;1;421.235;421.235;421.235
188;calc total;1;394.941;394.941;394.941
188;calc update async;100;8.80626e-05;2.496e-05;0.00424685
188;calc inner;100;2.87943;0.979776;3.69572
188;calc wait;100;0.949828;0.176312;2.11927
188;calc bound;100;0.101833;0.0428085;0.210059
188;calc iter;100;3.93267;2.76693;4.45387
188;total;1;421.358;421.358;421.358
189;calc total;1;394.918;394.918;394.918
189;calc update async;100;0.000299277;2.12e-05;0.0260099
189;calc inner;100;2.73156;0.477036;3.69283
189;calc wait;100;1.11118;0.107701;4.02006
189;calc bound;100;0.0882078;0.0389501;0.206732
189;calc iter;100;3.93218;2.78673;4.58446
189;total;1;421.389;421.389;421.389
190;calc total;1;394.918;394.918;394.918
190;calc update async;100;0.000302359;2.084e-05;0.0260118
190;calc inner;100;2.84986;0.990553;3.70578
190;calc wait;100;0.985145;0.118331;2.20067
190;calc bound;100;0.0950653;0.0393603;0.206443
190;calc iter;100;3.93272;2.75629;4.38391
190;total;1;421.508;421.508;421.508
191;calc total;1;394.918;394.918;394.918
191;calc update async;100;0.000310289;2.436e-05;0.0259654
191;calc inner;100;2.87633;1.00638;3.70406
191;calc wait;100;0.951384;0.121787;2.11335
191;calc bound;100;0.104593;0.0418521;0.212334
191;calc iter;100;3.93277;2.80496;4.39052
191;total;1;421.106;421.106;421.106
192;calc total;1;394.918;394.918;394.918
192;calc update async;100;0.000220761;1.871e-05;0.0182847
192;calc inner;100;2.31344;0.520782;3.68751
192;calc wait;100;1.46622;0.170347;3.84538
192;calc bound;100;0.0944703;0.0390305;0.254234
192;calc iter;100;3.878;2.6636;4.90554
192;total;1;421.625;421.625;421.625
193;calc total;1;394.918;394.918;394.918
193;calc update async;100;0.000275409;1.611e-05;0.0245264
193;calc inner;100;2.08148;0.488762;3.74955
193;calc wait;100;1.68262;0.0858084;5.41548
193;calc bound;100;0.0804484;0.0393549;0.258224
193;calc iter;100;3.84996;1.91544;6.14202
193;total;1;420.999;420.999;420.999
194;calc total;1;394.918;394.918;394.918
194;calc update async;100;0.000278972;1.77e-05;0.0245
194;calc inner;100;2.26783;0.463693;3.71924
194;calc wait;100;1.48607;0.0599998;5.61167
194;calc bound;100;0.0907888;0.0393958;0.257424
194;calc iter;100;3.84911;1.69934;6.15051
194;total;1;421.566;421.566;421.566
195;calc total;1;394.918;394.918;394.918
195;calc update async;100;0.000286905;1.969e-05;0.0246092
195;calc inner;100;2.31226;0.52439;3.70224
195;calc wait;100;1.4621;0.101594;3.73854
195;calc bound;100;0.0984867;0.0408123;0.259629
195;calc iter;100;3.87727;2.83526;4.79007
195;total;1;421.243;421.243;421.243
196;calc total;1;394.918;394.918;394.918
196;calc update async;100;0.00027717;1.6739e-05;0.0239421
196;calc inner;100;2.53211;0.780258;3.73791
196;calc wait;100;1.26885;0.138451;3.23292
196;calc bound;100;0.0901262;0.039044;0.191679
196;calc iter;100;3.89581;2.78539;5.04058
196;total;1;421.247;421.247;421.247
197;calc total;1;394.918;394.918;394.918
197;calc update async;100;0.000275253;1.624e-05;0.0239132
197;calc inner;100;2.41566;0.466328;3.70762
197;calc wait;100;1.38081;0.122708;4.80191
197;calc bound;100;0.0921726;0.0389731;0.261792
197;calc iter;100;3.89518;2.6552;5.42932
197;total;1;421.031;421.031;421.031
198;calc total;1;394.918;394.918;394.918
198;calc update async;100;0.000277663;2.0119e-05;0.0239036
198;calc inner;100;2.59653;0.918162;3.70443
198;calc wait;100;1.20548;0.141366;3.1721
198;calc bound;100;0.0909808;0.0419072;0.265201
198;calc iter;100;3.89619;2.7814;4.94369
198;total;1;421.153;421.153;421.153
199;calc total;1;394.918;394.918;394.918
199;calc update async;100;0.000281662;2.511e-05;0.0238653
199;calc inner;100;2.60849;0.912072;3.70013
199;calc wait;100;1.18233;0.142769;3.22045
199;calc bound;100;0.101333;0.0424753;0.258804
199;calc iter;100;3.89611;2.76196;5.02238
199;total;1;420.999;420.999;420.999
200;calc total;1;394.913;394.913;394.913
200;calc update async;100;0.000425539;1.7999e-05;0.0384608
200;calc inner;100;2.52695;0.569683;3.70056
200;calc wait;100;1.23228;0.109315;3.68156
200;calc bound;100;0.0936947;0.0394122;0.22345
200;calc iter;100;3.85419;2.57687;4.52086
200;total;1;421.435;421.435;421.435
201;calc total;1;394.918;394.918;394.918
201;calc update async;100;0.000260068;1.789e-05;0.0224596
201;calc inner;100;2.44215;0.48408;3.76239
201;calc wait;100;1.30455;0.162085;5.19649
201;calc bound;100;0.0844048;0.0391168;0.178164
201;calc iter;100;3.83546;2.05136;5.91762
201;total;1;421.372;421.372;421.372
202;calc total;1;394.913;394.913;394.913
202;calc update async;100;0.000420829;1.695e-05;0.0383361
202;calc inner;100;2.41642;0.464993;3.74745
202;calc wait;100;1.32403;0.106986;3.99447
202;calc bound;100;0.0894496;0.0409435;0.19456
202;calc iter;100;3.8315;2.62948;4.92672
202;total;1;421.533;421.533;421.533
203;calc total;1;394.918;394.918;394.918
203;calc update async;100;0.000267936;1.9129e-05;0.0224296
203;calc inner;100;2.56647;0.573341;3.74744
203;calc wait;100;1.17866;0.0953943;3.69624
203;calc bound;100;0.0987146;0.0433752;0.207331
203;calc iter;100;3.85099;2.66224;4.50782
203;total;1;421.527;421.527;421.527
204;calc total;1;394.913;394.913;394.913
204;calc update async;100;0.000406787;1.994e-05;0.0369304
204;calc inner;100;2.71153;0.496237;3.7581
204;calc wait;100;1.07351;0.0760207;3.77544
204;calc bound;100;0.0941075;0.0411044;0.177339
204;calc iter;100;3.88118;2.59352;4.99599
204;total;1;421.244;421.244;421.244
205;calc total;1;394.913;394.913;394.913
205;calc update async;100;0.000403622;1.887e-05;0.0369391
205;calc inner;100;2.64667;0.466793;3.73691
205;calc wait;100;1.13223;0.101769;4.21372
205;calc bound;100;0.0964746;0.0406031;0.246644
205;calc iter;100;3.88058;2.47332;5.1232
205;total;1;421.216;421.216;421.216
206;calc total;1;394.913;394.913;394.913
206;calc update async;100;0.00040872;1.838e-05;0.0369704
206;calc inner;100;2.77412;0.614661;3.76916
206;calc wait;100;1.00628;0.118664;2.83467
206;calc bound;100;0.0998215;0.0417861;0.192607
206;calc iter;100;3.88151;2.5453;5.05035
206;total;1;421.241;421.241;421.241
207;calc total;1;394.913;394.913;394.913
207;calc update async;100;0.000413567;1.689e-05;0.0371291
207;calc inner;100;2.75544;0.604744;3.74878
207;calc wait;100;1.01325;0.100293;2.83978
207;calc bound;100;0.110362;0.0407044;0.206729
207;calc iter;100;3.8817;2.47087;5.09332
207;total;1;421.453;421.453;421.453
208;calc total;1;394.913;394.913;394.913
208;calc update async;100;0.000428312;2.383e-05;0.0383432
208;calc inner;100;2.77636;0.56146;3.8122
208;calc wait;100;0.979939;0.0504693;3.45588
208;calc bound;100;0.0918001;0.0405762;0.234205
208;calc iter;100;3.84953;2.70113;4.39049
208;total;1;421.301;421.301;421.301
209;calc total;1;394.913;394.913;394.913
209;calc update async;100;0.00042507;1.9869e-05;0.038307
209;calc inner;100;2.69332;0.463894;3.75294
209;calc wait;100;1.03191;0.0753198;6.01118
209;calc bound;100;0.101988;0.0389712;0.267231
209;calc iter;100;3.82939;1.4359;6.52965
209;total;1;421.008;421.008;421.008
210;calc total;1;394.935;394.935;394.935
210;calc update async;100;8.96722e-05;1.682e-05;0.00493328
210;calc inner;100;2.7056;0.491588;3.78151
210;calc wait;100;1.0168;0.062705;5.425
210;calc bound;100;0.0929493;0.0405928;0.243698
210;calc iter;100;3.81676;2.24365;6.02869
210;total;1;421.145;421.145;421.145
211;calc total;1;394.913;394.913;394.913
211;calc update async;100;0.000424473;2.074e-05;0.0382228
211;calc inner;100;2.77318;0.563891;3.73691
211;calc wait;100;0.951107;0.0906185;3.09122
211;calc bound;100;0.113901;0.0419717;0.249718
211;calc iter;100;3.84067;2.60827;4.40704
211;total;1;421.363;421.363;421.363
212;calc total;1;394.935;394.935;394.935
212;calc update async;100;8.87203e-05;1.902e-05;0.00479814
212;calc inner;100;2.6379;0.580127;3.7932
212;calc wait;100;1.13051;0.0662876;3.47225
212;calc bound;100;0.099091;0.0390424;0.234192
212;calc iter;100;3.87011;3.06746;4.66167
212;total;1;421.042;421.042;421.042
213;calc total;1;394.912;394.912;394.912
213;calc update async;100;0.000437815;1.812e-05;0.039783
213;calc inner;100;2.75138;0.553829;3.79165
213;calc wait;100;1.00432;0.0756795;3.79553
213;calc bound;100;0.109249;0.0484867;0.254398
213;calc iter;100;3.86777;2.72089;4.99273
213;total;1;421.509;421.509;421.509
214;calc total;1;394.935;394.935;394.935
214;calc update async;100;8.73456e-05;2.026e-05;0.0047634
214;calc inner;100;2.77587;0.525609;3.76731
214;calc wait;100;0.98148;0.0649617;3.34688
214;calc bound;100;0.109247;0.0458403;0.27081
214;calc iter;100;3.87043;3.02305;4.8848
214;total;1;421.142;421.142;421.142
215;calc total;1;394.912;394.912;394.912
215;calc update async;100;0.000439979;2.1269e-05;0.0398085
215;calc inner;100;2.70241;0.75224;3.77572
215;calc wait;100;1.03937;0.120758;3.22008
215;calc bound;100;0.124082;0.0485767;0.271097
215;calc iter;100;3.87067;2.937;4.85691
215;total;1;421.081;421.081;421.081
216;calc total;1;394.932;394.932;394.932
216;calc update async;100;9.69655e-05;2.2189e-05;0.0051184
216;calc inner;100;2.71521;0.49151;3.70914
216;calc wait;100;1.04338;0.139134;3.22254
216;calc bound;100;0.107304;0.0412104;0.223618
216;calc iter;100;3.87108;2.96252;4.6113
216;total;1;421.207;421.207;421.207
217;calc total;1;394.912;394.912;394.912
217;calc update async;100;0.000437957;1.883e-05;0.0397661
217;calc inner;100;2.71554;0.472312;3.71816
217;calc wait;100;1.03695;0.128266;5.84164
217;calc bound;100;0.101584;0.0390547;0.168688
217;calc iter;100;3.85469;1.35584;6.42617
217;total;1;421.246;421.246;421.246
218;calc total;1;394.932;394.932;394.932
218;calc update async;100;8.79843e-05;2.111e-05;0.00508539
218;calc inner;100;2.72967;0.486234;3.71549
218;calc wait;100;1.0056;0.0940841;6.12637
218;calc bound;100;0.0986704;0.0431648;0.222329
218;calc iter;100;3.84101;1.98078;6.66603
218;total;1;421.559;421.559;421.559
219;calc total;1;394.912;394.912;394.912
219;calc update async;100;0.000439646;2.351e-05;0.0397081
219;calc inner;100;2.7479;0.560583;3.72476
219;calc wait;100;1.01091;0.0545592;3.16537
219;calc bound;100;0.10939;0.0514289;0.165658
219;calc iter;100;3.86999;2.27879;5.07725
219;total;1;421.478;421.478;421.478
220;calc total;1;394.932;394.932;394.932
220;calc update async;100;9.12357e-05;2.2859e-05;0.00527495
220;calc inner;100;2.39941;0.548644;3.69882
220;calc wait;100;1.38631;0.0777365;4.88722
220;calc bound;100;0.0951587;0.0407197;0.20718
220;calc iter;100;3.88643;2.54723;5.57153
220;total;1;421.071;421.071;421.071
221;calc total;1;394.912;394.912;394.912
221;calc update async;100;0.000429365;1.717e-05;0.0394449
221;calc inner;100;2.30754;0.52277;3.69825
221;calc wait;100;1.47443;0.116195;4.59623
221;calc bound;100;0.0922087;0.0390609;0.192553
221;calc iter;100;3.8788;2.01486;6.08121
221;total;1;421.199;421.199;421.199
222;calc total;1;394.912;394.912;394.912
222;calc update async;100;0.000429283;2.005e-05;0.0393391
222;calc inner;100;2.35351;0.474401;3.70632
222;calc wait;100;1.44037;0.0843407;5.15552
222;calc bound;100;0.0888881;0.0407405;0.217061
222;calc iter;100;3.88737;2.7463;5.88523
222;total;1;421.171;421.171;421.171
223;calc total;1;394.912;394.912;394.912
223;calc update async;100;0.000435511;2.111e-05;0.0394726
223;calc inner;100;2.45608;0.590492;3.72644
223;calc wait;100;1.32658;0.107737;3.68624
223;calc bound;100;0.100879;0.0408345;0.17918
223;calc iter;100;3.88798;2.72183;5.30182
223;total;1;421.193;421.193;421.193
224;calc total;1;394.912;394.912;394.912
224;calc update async;100;0.000436977;1.545e-05;0.0394317
224;calc inner;100;2.2955;0.482364;3.77612
224;calc wait;100;1.50188;0.112436;4.46243
224;calc bound;100;0.0901186;0.0407036;0.18997
224;calc iter;100;3.89041;2.94703;5.05355
224;total;1;421.596;421.596;421.596
225;calc total;1;394.912;394.912;394.912
225;calc update async;100;0.000433837;1.3849e-05;0.0394806
225;calc inner;100;2.3556;0.504995;3.73365
225;calc wait;100;1.4205;0.0662499;5.29613
225;calc bound;100;0.100142;0.0390499;0.251136
225;calc iter;100;3.88027;1.43662;5.87901
225;total;1;421.391;421.391;421.391
226;calc total;1;394.929;394.929;394.929
226;calc update async;100;9.48438e-05;1.47e-05;0.00587751
226;calc inner;100;2.32019;0.492408;3.83572
226;calc wait;100;1.44959;0.104612;5.91852
226;calc bound;100;0.0954785;0.0391464;0.244514
226;calc iter;100;3.86934;1.65133;6.55592
226;total;1;421.597;421.597;421.597
227;calc total;1;394.912;394.912;394.912
227;calc update async;100;0.000438478;2.035e-05;0.0393554
227;calc inner;100;2.39144;0.470639;3.68503
227;calc wait;100;1.38171;0.0750496;4.60326
227;calc bound;100;0.113929;0.0392402;0.24941
227;calc iter;100;3.89054;1.01828;5.71619
227;total;1;421.383;421.383;421.383
228;calc total;1;394.929;394.929;394.929
228;calc update async;100;9.78467e-05;1.364e-05;0.00604048
228;calc inner;100;2.15513;0.471356;3.8061
228;calc wait;100;1.65815;0.067544;4.44418
228;calc bound;100;0.0888983;0.0391678;0.260252
228;calc iter;100;3.90399;2.85707;4.99442
228;total;1;421.379;421.379;421.379
229;calc total;1;394.912;394.912;394.912
229;calc update async;100;0.000441942;1.206e-05;0.0403528
229;calc inner;100;1.96226;0.493065;3.71714
229;calc wait;100;1.82791;0.10529;4.84861
229;calc bound;100;0.103699;0.0388598;0.254042
229;calc iter;100;3.89693;1.99026;5.555
229;total;1;421.309;421.309;421.309
230;calc total;1;394.929;394.929;394.929
230;calc update async;100;9.92876e-05;1.774e-05;0.00626415
230;calc inner;100;2.10797;0.465085;3.7826
230;calc wait;100;1.70407;0.104845;4.16411
230;calc bound;100;0.0891543;0.0408264;0.250768
230;calc iter;100;3.90519;2.38019;4.97978
230;total;1;421.216;421.216;421.216
231;calc total;1;394.912;394.912;394.912
231;calc update async;100;0.000451105;1.527e-05;0.0403798
231;calc inner;100;2.22469;0.492701;3.67653
231;calc wait;100;1.56297;0.122122;3.77006
231;calc bound;100;0.114407;0.0404713;0.232604
231;calc iter;100;3.90488;2.83219;4.92576
231;total;1;421.409;421.409;421.409
232;calc total;1;394.929;394.929;394.929
232;calc update async;100;0.000103615;2.076e-05;0.00642453
232;calc inner;100;2.6714;0.494123;3.70705
232;calc wait;100;1.13813;0.100383;4.67152
232;calc bound;100;0.0968919;0.0414962;0.185251
232;calc iter;100;3.91271;3.08225;5.23461
232;total;1;421.515;421.515;421.515
233;calc total;1;394.912;394.912;394.912
233;calc update async;100;0.000446278;2.059e-05;0.0403687
233;calc inner;100;2.69842;0.487636;3.74838
233;calc wait;100;1.10417;0.14788;4.63017
233;calc bound;100;0.102219;0.0405043;0.188525
233;calc iter;100;3.90679;2.12584;5.32606
233;total;1;421.159;421.159;421.159
234;calc total;1;394.928;394.928;394.928
234;calc update async;100;0.000101132;2.288e-05;0.00637374
234;calc inner;100;2.58783;0.46817;3.71486
234;calc wait;100;1.2036;0.144465;4.98145
234;calc bound;100;0.101086;0.0534096;0.18882
234;calc iter;100;3.89616;2.05234;5.68627
234;total;1;421.598;421.598;421.598
235;calc total;1;394.912;394.912;394.912
235;calc update async;100;0.000446406;2.6049e-05;0.0403121
235;calc inner;100;2.73167;0.544239;3.74479
235;calc wait;100;1.07597;0.125431;4.64352
235;calc bound;100;0.101627;0.0412927;0.147985
235;calc iter;100;3.91275;2.34221;5.25153
235;total;1;421.28;421.28;421.28
236;calc total;1;394.928;394.928;394.928
236;calc update async;100;0.000102262;1.574e-05;0.00641863
236;calc inner;100;2.62631;0.635059;3.70597
236;calc wait;100;1.19384;0.127171;3.54261
236;calc bound;100;0.093382;0.0403907;0.163462
236;calc iter;100;3.91903;2.89001;4.81558
236;total;1;421.563;421.563;421.563
237;calc total;1;394.912;394.912;394.912
237;calc update async;100;0.000437694;1.691e-05;0.0401792
237;calc inner;100;2.38617;0.48566;3.71034
237;calc wait;100;1.44136;0.0376747;4.17021
237;calc bound;100;0.0883724;0.0405209;0.148737
237;calc iter;100;3.91799;2.82412;4.78335
237;total;1;421.078;421.078;421.078
238;calc total;1;394.912;394.912;394.912
238;calc update async;100;0.00043854;1.821e-05;0.0401734
238;calc inner;100;2.53438;0.479045;3.72708
238;calc wait;100;1.28916;0.088135;4.72653
238;calc bound;100;0.0894819;0.0434059;0.176694
238;calc iter;100;3.9187;2.23153;5.27248
238;total;1;421.531;421.531;421.531
239;calc total;1;394.912;394.912;394.912
239;calc update async;100;0.000444295;2.809e-05;0.040139
239;calc inner;100;2.67466;0.942847;3.73414
239;calc wait;100;1.14018;0.174145;2.67961
239;calc bound;100;0.102261;0.0433098;0.135858
239;calc iter;100;3.91885;2.86612;4.76579
239;total;1;421.566;421.566;421.566
240;calc total;1;394.928;394.928;394.928
240;calc update async;100;9.0031e-05;1.656e-05;0.00525013
240;calc inner;100;2.1552;0.463407;3.73275
240;calc wait;100;1.63608;0.12237;4.18836
240;calc bound;100;0.0951106;0.0390823;0.21872
240;calc iter;100;3.89061;2.93206;5.09416
240;total;1;421.083;421.083;421.083
241;calc total;1;394.912;394.912;394.912
241;calc update async;100;0.000423151;1.624e-05;0.0388333
241;calc inner;100;2.16458;0.465856;3.70557
241;calc wait;100;1.61382;0.113785;5.15582
241;calc bound;100;0.0976669;0.0408008;0.231538
241;calc iter;100;3.88005;1.54354;5.79504
241;total;1;421.519;421.519;421.519
242;calc total;1;394.912;394.912;394.912
242;calc update async;100;0.000427838;1.766e-05;0.0388104
242;calc inner;100;2.29082;0.486124;3.73354
242;calc wait;100;1.47057;0.0290563;5.61459
242;calc bound;100;0.0986589;0.0425302;0.220962
242;calc iter;100;3.86526;0.822473;6.32175
242;total;1;421.504;421.504;421.504
243;calc total;1;394.911;394.911;394.911
243;calc update async;100;0.000424705;1.616e-05;0.0387749
243;calc inner;100;2.33213;0.493198;3.6607
243;calc wait;100;1.45148;0.181962;3.98445
243;calc bound;100;0.10394;0.0425489;0.234211
243;calc iter;100;3.89077;3.16067;5.06572
243;total;1;421.054;421.054;421.054
244;calc total;1;394.925;394.925;394.925
244;calc update async;100;8.56495e-05;1.665e-05;0.00469099
244;calc inner;100;2.33202;0.466548;3.73676
244;calc wait;100;1.47169;0.0896027;4.53578
244;calc bound;100;0.092977;0.0401966;0.22588
244;calc iter;100;3.9007;2.73795;5.6974
244;total;1;421.346;421.346;421.346
245;calc total;1;394.911;394.911;394.911
245;calc update async;100;0.000462735;1.588e-05;0.0427933
245;calc inner;100;2.15622;0.465248;3.68679
245;calc wait;100;1.63771;0.102267;4.72304
245;calc bound;100;0.10198;0.0407551;0.226102
245;calc iter;100;3.89926;2.66294;5.38359
245;total;1;421.604;421.604;421.604
246;calc total;1;394.911;394.911;394.911
246;calc update async;100;0.000469879;1.606e-05;0.0428168
246;calc inner;100;2.44621;0.755236;3.77911
246;calc wait;100;1.35261;0.093274;4.2136
246;calc bound;100;0.0950149;0.0393116;0.233252
246;calc iter;100;3.90114;2.70676;5.44101
246;total;1;421.382;421.382;421.382
247;calc total;1;394.911;394.911;394.911
247;calc update async;100;0.000473075;1.718e-05;0.0427499
247;calc inner;100;2.43572;0.770466;3.65908
247;calc wait;100;1.34812;0.152158;4.04646
247;calc bound;100;0.113867;0.0416963;0.232939
247;calc iter;100;3.90105;2.66051;5.34116
247;total;1;421.35;421.35;421.35
248;calc total;1;394.925;394.925;394.925
248;calc update async;100;9.15637e-05;1.9e-05;0.00554072
248;calc inner;100;2.35531;0.472931;3.73583
248;calc wait;100;1.44703;0.106364;4.1835
248;calc bound;100;0.0904139;0.0400359;0.213963
248;calc iter;100;3.89572;2.75045;4.77551
248;total;1;420.926;420.926;420.926
249;calc total;1;394.911;394.911;394.911
249;calc update async;100;0.000453008;1.596e-05;0.0422652
249;calc inner;100;1.9757;0.466857;3.74186
249;calc wait;100;1.80877;0.114824;5.23302
249;calc bound;100;0.0851497;0.0391182;0.218059
249;calc iter;100;3.87431;1.93602;5.8939
249;total;1;420.918;420.918;420.918
250;calc total;1;394.911;394.911;394.911
250;calc update async;100;0.000457692;1.804e-05;0.0422616
250;calc inner;100;2.29149;0.489757;3.7276
250;calc wait;100;1.47916;0.102548;4.8543
250;calc bound;100;0.0948537;0.0420868;0.191895
250;calc iter;100;3.87398;2.54115;5.5746
250;total;1;420.923;420.923;420.923
251;calc total;1;394.911;394.911;394.911
251;calc update async;100;0.000460065;1.653e-05;0.042234
251;calc inner;100;2.40059;0.524817;3.77571
251;calc wait;100;1.39023;0.144948;3.30888
251;calc bound;100;0.100169;0.0406415;0.213819
251;calc iter;100;3.89518;2.74684;4.76417
251;total;1;420.855;420.855;420.855
252;calc total;1;394.911;394.911;394.911
252;calc update async;100;0.000460933;2.16e-05;0.0420805
252;calc inner;100;2.64274;0.96108;3.73337
252;calc wait;100;1.16088;0.121738;3.08834
252;calc bound;100;0.103204;0.0415306;0.187759
252;calc iter;100;3.91498;3.04026;4.58959
252;total;1;420.918;420.918;420.918
253;calc total;1;394.911;394.911;394.911
253;calc update async;100;0.000454631;1.715e-05;0.042088
253;calc inner;100;2.44151;0.467925;3.73309
253;calc wait;100;1.37654;0.0978651;4.45499
253;calc bound;100;0.0914011;0.0404427;0.168092
253;calc iter;100;3.91432;3.03484;4.98871
253;total;1;420.885;420.885;420.885
256;calc total;1;394.96;394.96;394.96
256;calc update async;100;0.000275479;1.948e-05;0.0226902
256;calc inner;100;2.68495;0.518602;3.7773
256;calc wait;100;1.064;0.103986;3.3072
256;calc bound;100;0.116585;0.0432322;0.231308
256;calc iter;100;3.8681;3.00977;4.46022
256;total;1;421.521;421.521;421.521
257;calc total;1;394.91;394.91;394.91
257;calc update async;100;0.000459155;1.713e-05;0.0420711
257;calc inner;100;2.5438;0.466953;3.74521
257;calc wait;100;1.20477;0.100371;5.97414
257;calc bound;100;0.102378;0.0405844;0.276553
257;calc iter;100;3.85382;2.00294;6.54928
257;total;1;421.519;421.519;421.519
258;calc total;1;394.91;394.91;394.91
258;calc update async;100;0.000453622;2.134e-05;0.041355
258;calc inner;100;2.62996;0.489061;3.73762
258;calc wait;100;1.09279;0.109226;5.53379
258;calc bound;100;0.109778;0.0558774;0.289267
258;calc iter;100;3.83785;1.43492;6.12158
258;total;1;421.488;421.488;421.488
259;calc total;1;394.91;394.91;394.91
259;calc update async;100;0.000452265;2.0829e-05;0.0413026
259;calc inner;100;2.68954;0.515796;3.8097
259;calc wait;100;1.05113;0.103605;3.10059
259;calc bound;100;0.118182;0.0562802;0.28874
259;calc iter;100;3.86611;2.94025;4.72645
259;total;1;421.203;421.203;421.203
260;calc total;1;394.91;394.91;394.91
260;calc update async;100;0.000466679;1.848e-05;0.0423889
260;calc inner;100;2.9102;0.463563;3.74683
260;calc wait;100;0.86776;0.0804525;3.41736
260;calc bound;100;0.107268;0.0404705;0.218825
260;calc iter;100;3.88841;2.62803;4.91722
260;total;1;421.241;421.241;421.241
261;calc total;1;394.91;394.91;394.91
261;calc update async;100;0.000445302;1.6419e-05;0.0406931
261;calc inner;100;2.77182;0.494111;3.77296
261;calc wait;100;0.998654;0.0809813;4.69471
261;calc bound;100;0.110719;0.0392709;0.274223
261;calc iter;100;3.88674;2.66785;5.429
261;total;1;420.858;420.858;420.858
262;calc total;1;394.91;394.91;394.91
262;calc update async;100;0.000466376;2.052e-05;0.0419986
262;calc inner;100;2.91385;0.754579;3.71955
262;calc wait;100;0.853999;0.113904;3.30534
262;calc bound;100;0.118431;0.0416688;0.289134
262;calc iter;100;3.88989;2.03889;4.94977
262;total;1;421.24;421.24;421.24
263;calc total;1;394.91;394.91;394.91
263;calc update async;100;0.000471531;2.2819e-05;0.0422032
263;calc inner;100;2.92711;0.828769;3.72615
263;calc wait;100;0.840676;0.108829;3.5146
263;calc bound;100;0.118824;0.0416151;0.288836
263;calc iter;100;3.88972;2.61218;5.15347
263;total;1;421.24;421.24;421.24
264;calc total;1;394.91;394.91;394.91
264;calc update async;100;0.000439963;1.782e-05;0.0398366
264;calc inner;100;2.85315;0.566653;3.7106
264;calc wait;100;0.875555;0.0895345;3.16432
264;calc bound;100;0.110274;0.0405146;0.186467
264;calc iter;100;3.84772;2.95071;4.31465
264;total;1;421.219;421.219;421.219
265;calc total;1;394.91;394.91;394.91
265;calc update async;100;0.000443895;2.2429e-05;0.0401847
265;calc inner;100;2.86046;0.491372;3.74109
265;calc wait;100;0.857418;0.0695116;5.31361
265;calc bound;100;0.105458;0.0421251;0.208092
265;calc iter;100;3.83023;2.52483;5.86635
265;total;1;421.214;421.214;421.214
266;calc total;1;394.91;394.91;394.91
266;calc update async;100;0.000437866;2.147e-05;0.0397175
266;calc inner;100;2.85965;0.493067;3.73432
266;calc wait;100;0.845457;0.0928325;3.50915
266;calc bound;100;0.10599;0.0428265;0.193362
266;calc iter;100;3.81808;2.40409;4.44022
266;total;1;421.326;421.326;421.326
267;calc total;1;394.91;394.91;394.91
267;calc update async;100;0.000448226;1.905e-05;0.040722
267;calc inner;100;2.87067;0.568536;3.71971
267;calc wait;100;0.84778;0.0618606;2.84003
267;calc bound;100;0.109999;0.0462386;0.187575
267;calc iter;100;3.84119;2.94229;4.33413
267;total;1;420.985;420.985;420.985
268;calc total;1;394.91;394.91;394.91
268;calc update async;100;0.000451468;2.0699e-05;0.0410582
268;calc inner;100;2.96296;0.657097;3.73083
268;calc wait;100;0.789202;0.0925402;3.15661
268;calc bound;100;0.110674;0.0450651;0.202025
268;calc iter;100;3.86731;2.95462;4.42433
268;total;1;421.076;421.076;421.076
269;calc total;1;394.91;394.91;394.91
269;calc update async;100;0.000449388;2.07e-05;0.0409251
269;calc inner;100;2.85609;0.600521;3.73786
269;calc wait;100;0.899018;0.0920071;4.41584
269;calc bound;100;0.10157;0.0518592;0.186558
269;calc iter;100;3.86297;2.55875;5.13639
269;total;1;420.925;420.925;420.925
270;calc total;1;394.91;394.91;394.91
270;calc update async;100;0.000448328;2.06e-05;0.0410915
270;calc inner;100;2.92902;0.606091;3.76988
270;calc wait;100;0.829939;0.0331882;3.70687
270;calc bound;100;0.102283;0.0409469;0.185299
270;calc iter;100;3.86828;2.37758;4.82877
270;total;1;421.027;421.027;421.027
271;calc total;1;394.91;394.91;394.91
271;calc update async;100;0.000445077;2.763e-05;0.0404118
271;calc inner;100;2.9737;0.806609;3.74288
271;calc wait;100;0.770509;0.110061;3.18872
271;calc bound;100;0.117085;0.0430166;0.213983
271;calc iter;100;3.86757;2.91478;4.54399
271;total;1;420.955;420.955;420.955
272;calc total;1;394.91;394.91;394.91
272;calc update async;100;0.000420126;1.484e-05;0.0386303
272;calc inner;100;2.90992;0.492717;3.65557
272;calc wait;100;0.864894;0.146888;3.45997
272;calc bound;100;0.0899322;0.0391121;0.219579
272;calc iter;100;3.8678;2.95127;4.21967
272;total;1;420.944;420.944;420.944
273;calc total;1;394.91;394.91;394.91
273;calc update async;100;0.00042874;1.954e-05;0.03855
273;calc inner;100;2.97721;0.463426;3.70774
273;calc wait;100;0.775535;0.121744;5.52603
273;calc bound;100;0.0990597;0.0403702;0.218789
273;calc iter;100;3.85413;2.1847;6.09578
273;total;1;421.023;421.023;421.023
274;calc total;1;394.91;394.91;394.91
274;calc update async;100;0.000424641;1.645e-05;0.038777
274;calc inner;100;2.98125;0.462701;3.79956
274;calc wait;100;0.77244;0.0620179;6.18444
274;calc bound;100;0.0832872;0.0406718;0.224169
274;calc iter;100;3.84026;1.4397;6.71885
274;total;1;421.039;421.039;421.039
275;calc total;1;394.91;394.91;394.91
275;calc update async;100;0.000433953;2.095e-05;0.0392007
275;calc inner;100;2.9922;0.493599;3.6609
275;calc wait;100;0.76153;0.142629;3.36105
275;calc bound;100;0.109984;0.0417472;0.216858
275;calc iter;100;3.86747;2.82757;4.8278
275;total;1;421.121;421.121;421.121
276;calc total;1;394.91;394.91;394.91
276;calc update async;100;0.000431753;1.748e-05;0.0399717
276;calc inner;100;2.66672;0.646618;3.75443
276;calc wait;100;1.13731;0.102661;3.9492
276;calc bound;100;0.0798128;0.0399953;0.214278
276;calc iter;100;3.88664;2.9148;4.68787
276;total;1;421.196;421.196;421.196
277;calc total;1;394.91;394.91;394.91
277;calc update async;100;0.000439999;1.71e-05;0.0399796
277;calc inner;100;2.71325;0.478599;3.6836
277;calc wait;100;1.06956;0.113338;3.28168
277;calc bound;100;0.0958178;0.0419381;0.199566
277;calc iter;100;3.8817;2.91079;4.61629
277;total;1;421.344;421.344;421.344
278;calc total;1;394.91;394.91;394.91
278;calc update async;100;0.000435525;1.8e-05;0.0399061
278;calc inner;100;2.74332;0.528542;3.67636
278;calc wait;100;1.04522;0.096415;4.17327
278;calc bound;100;0.0906581;0.0402348;0.215553
278;calc iter;100;3.88731;2.77268;5.02035
278;total;1;420.986;420.986;420.986
279;calc total;1;394.91;394.91;394.91
279;calc update async;100;0.000449232;2.257e-05;0.0406557
279;calc inner;100;2.75907;0.917941;3.67758
279;calc wait;100;1.0168;0.0858892;3.19648
279;calc bound;100;0.106362;0.0409687;0.216687
279;calc iter;100;3.8876;3.0348;4.55463
279;total;1;420.92;420.92;420.92
280;calc total;1;394.91;394.91;394.91
280;calc update async;100;0.000453008;1.753e-05;0.0415313
280;calc inner;100;2.97263;0.489412;3.70092
280;calc wait;100;0.822524;0.151393;3.88987
280;calc bound;100;0.0938313;0.03912;0.152737
280;calc iter;100;3.89016;2.98239;5.04464
280;total;1;421.071;421.071;421.071
281;calc total;1;394.91;394.91;394.91
281;calc update async;100;0.000458071;2.192e-05;0.0415166
281;calc inner;100;2.99823;0.5132;3.70133
281;calc wait;100;0.773849;0.0572016;4.88867
281;calc bound;100;0.103471;0.0558808;0.139903
281;calc iter;100;3.88034;2.34165;5.5108
281;total;1;421.269;421.269;421.269
282;calc total;1;394.91;394.91;394.91
282;calc update async;100;0.000452238;2.104e-05;0.0414436
282;calc inner;100;2.97297;0.493267;3.71728
282;calc wait;100;0.795229;0.0692882;5.75696
282;calc bound;100;0.0929236;0.0432855;0.185104
282;calc iter;100;3.86874;1.48469;6.31915
282;total;1;421.075;421.075;421.075
283;calc total;1;394.91;394.91;394.91
283;calc update async;100;0.000456462;1.821e-05;0.0414708
283;calc inner;100;2.98246;0.547864;3.71417
283;calc wait;100;0.797645;0.0739245;3.75461
283;calc bound;100;0.109221;0.0418132;0.142745
283;calc iter;100;3.8903;1.04224;5.46107
283;total;1;421.274;421.274;421.274
284;calc total;1;394.91;394.91;394.91
284;calc update async;100;0.000456126;1.764e-05;0.041987
284;calc inner;100;2.67704;0.469348;3.69994
284;calc wait;100;1.12993;0.164806;4.45549
284;calc bound;100;0.092115;0.040413;0.161776
284;calc iter;100;3.90371;2.87501;5.04784
284;total;1;421.389;421.389;421.389
285;calc total;1;394.909;394.909;394.909
285;calc update async;100;0.000453857;1.692e-05;0.0418644
285;calc inner;100;2.60508;0.462409;3.70044
285;calc wait;100;1.20147;0.177972;3.55195
285;calc bound;100;0.0875038;0.0404122;0.134074
285;calc iter;100;3.89611;2.7995;5.07832
285;total;1;421.174;421.174;421.174
286;calc total;1;394.909;394.909;394.909
286;calc update async;100;0.000456312;1.873e-05;0.0421616
286;calc inner;100;2.5778;0.484459;3.71174
286;calc wait;100;1.2353;0.124931;3.64233
286;calc bound;100;0.0860602;0.0406345;0.172262
286;calc iter;100;3.90494;2.90172;5.21762
286;total;1;420.93;420.93;420.93
287;calc total;1;394.909;394.909;394.909
287;calc update async;100;0.000458421;1.9e-05;0.0415931
287;calc inner;100;2.69335;0.471478;3.71158
287;calc wait;100;1.09971;0.112526;3.93402
287;calc bound;100;0.104595;0.0415831;0.126271
287;calc iter;100;3.90479;2.86658;5.0777
287;total;1;421.385;421.385;421.385
288;calc total;1;394.909;394.909;394.909
288;calc update async;100;0.000432669;1.598e-05;0.040135
288;calc inner;100;2.09882;0.48315;3.75075
288;calc wait;100;1.74658;0.112242;4.87143
288;calc bound;100;0.0663032;0.0391548;0.251605
288;calc iter;100;3.9134;2.45447;5.42226
288;total;1;421.226;421.226;421.226
289;calc total;1;394.909;394.909;394.909
289;calc update async;100;0.000452422;1.38e-05;0.0406875
289;calc inner;100;2.29813;0.498368;3.7487
289;calc wait;100;1.51129;0.0990774;4.40305
289;calc bound;100;0.0957282;0.0389979;0.253094
289;calc iter;100;3.90688;2.43528;5.09397
289;total;1;421.337;421.337;421.337
290;calc total;1;394.909;394.909;394.909
290;calc update async;100;0.000444316;1.783e-05;0.0405113
290;calc inner;100;2.25658;0.464809;3.65923
290;calc wait;100;1.55561;0.107894;5.72673
290;calc bound;100;0.0857671;0.0392348;0.208287
290;calc iter;100;3.89899;1.56141;6.41151
290;total;1;421.049;421.049;421.049
291;calc total;1;394.909;394.909;394.909
291;calc update async;100;0.000446654;1.7269e-05;0.0403514
291;calc inner;100;2.33619;0.636945;3.73497
291;calc wait;100;1.4761;0.0647419;4.15184
291;calc bound;100;0.100366;0.0421968;0.25801
291;calc iter;100;3.91401;2.00028;5.04727
291;total;1;421.248;421.248;421.248
292;calc total;1;394.909;394.909;394.909
292;calc update async;100;0.000445621;1.448e-05;0.0414004
292;calc inner;100;2.10082;0.462604;3.75503
292;calc wait;100;1.74829;0.0482815;4.17706
292;calc bound;100;0.0766713;0.038972;0.261312
292;calc iter;100;3.92718;3.01423;5.03638
292;total;1;420.97;420.97;420.97
293;calc total;1;394.909;394.909;394.909
293;calc update async;100;0.000457099;1.711e-05;0.0417461
293;calc inner;100;1.90739;0.468264;3.6649
293;calc wait;100;1.92636;0.0807291;4.84666
293;calc bound;100;0.088434;0.0389291;0.259967
293;calc iter;100;3.92352;3.03392;5.383
293;total;1;421.247;421.247;421.247
294;calc total;1;394.909;394.909;394.909
294;calc update async;100;0.00044962;1.552e-05;0.0416888
294;calc inner;100;2.09221;0.494002;3.67688
294;calc wait;100;1.758;0.0756058;5.8493
294;calc bound;100;0.0753418;0.0393147;0.260146
294;calc iter;100;3.92732;2.23991;6.39313
294;total;1;421.267;421.267;421.267
295;calc total;1;394.909;394.909;394.909
295;calc update async;100;0.000459167;1.892e-05;0.0415423
295;calc inner;100;2.21275;0.531679;3.67403
295;calc wait;100;1.60987;0.136084;4.10017
295;calc bound;100;0.103577;0.0420782;0.261241
295;calc iter;100;3.92713;3.02133;4.93977
295;total;1;421.351;421.351;421.351
296;calc total;1;394.909;394.909;394.909
296;calc update async;100;0.00045714;1.651e-05;0.0419986
296;calc inner;100;2.71916;0.476089;3.69754
296;calc wait;100;1.13023;0.0999489;4.21729
296;calc bound;100;0.084368;0.0403509;0.152894
296;calc iter;100;3.93443;3.14164;4.76761
296;total;1;421.42;421.42;421.42
297;calc total;1;394.909;394.909;394.909
297;calc update async;100;0.000457746;2.081e-05;0.0418949
297;calc inner;100;2.79317;0.49476;3.69487
297;calc wait;100;1.04011;0.174088;3.89802
297;calc bound;100;0.09737;0.040395;0.17326
297;calc iter;100;3.9321;3.35493;4.47046
297;total;1;421.485;421.485;421.485
298;calc total;1;394.909;394.909;394.909
298;calc update async;100;0.000462002;1.855e-05;0.0418733
298;calc inner;100;2.69613;0.483165;3.72752
298;calc wait;100;1.14037;0.175205;4.019
298;calc bound;100;0.0930918;0.040666;0.129061
298;calc iter;100;3.93007;3.29355;4.57048
298;total;1;421.425;421.425;421.425
299;calc total;1;394.909;394.909;394.909
299;calc update async;100;0.000463067;1.884e-05;0.0418429
299;calc inner;100;2.81781;0.482964;3.70928
299;calc wait;100;1.0134;0.181525;3.99159
299;calc bound;100;0.102884;0.0412607;0.157611
299;calc iter;100;3.93459;2.95836;4.55701
299;total;1;421.544;421.544;421.544
300;calc total;1;394.909;394.909;394.909
300;calc update async;100;0.000458534;2.511e-05;0.0419244
300;calc inner;100;2.78237;1.58442;3.69656
300;calc wait;100;1.06072;0.132653;2.21079
300;calc bound;100;0.0928276;0.0426041;0.160756
300;calc iter;100;3.93705;3.49557;4.34659
300;total;1;421.485;421.485;421.485
301;calc total;1;394.909;394.909;394.909
301;calc update async;100;0.000449778;1.715e-05;0.0413473
301;calc inner;100;2.43604;0.465455;3.69513
301;calc wait;100;1.41233;0.138783;4.31468
301;calc bound;100;0.0868102;0.039164;0.171661
301;calc iter;100;3.9362;2.75342;5.00784
301;total;1;421.585;421.585;421.585
302;calc total;1;394.909;394.909;394.909
302;calc update async;100;0.000452521;1.6489e-05;0.0418449
302;calc inner;100;2.60406;0.484398;3.71237
302;calc wait;100;1.24848;0.0766318;4.09819
302;calc bound;100;0.0834947;0.0431686;0.145783
302;calc iter;100;3.93701;3.35973;4.67032
302;total;1;421.024;421.024;421.024
303;calc total;1;394.909;394.909;394.909
303;calc update async;100;0.000467873;3.485e-05;0.0417501
303;calc inner;100;2.76261;1.57402;3.71281
303;calc wait;100;1.0675;0.198346;2.27353
303;calc bound;100;0.106606;0.0422294;0.129046
303;calc iter;100;3.93723;3.47909;4.40966
303;total;1;421.247;421.247;421.247
304;calc total;1;394.909;394.909;394.909
304;calc update async;100;0.000457073;1.8679e-05;0.0420127
304;calc inner;100;2.67583;0.489028;3.80742
304;calc wait;100;1.14795;0.0642705;4.14062
304;calc bound;100;0.0880014;0.0419193;0.197411
304;calc iter;100;3.91275;3.0268;4.75277
304;total;1;421.538;421.538;421.538
305;calc total;1;394.909;394.909;394.909
305;calc update async;100;0.000464439;1.799e-05;0.0427126
305;calc inner;100;2.68899;0.491655;3.66762
305;calc wait;100;1.12165;0.20967;4.71161
305;calc bound;100;0.094789;0.0396914;0.220568
305;calc iter;100;3.90698;2.03413;5.42758
305;total;1;421.534;421.534;421.534
306;calc total;1;394.909;394.909;394.909
306;calc update async;100;0.000465782;1.7979e-05;0.0427025
306;calc inner;100;2.64913;0.464413;3.71073
306;calc wait;100;1.14946;0.087361;5.35644
306;calc bound;100;0.0959883;0.0391686;0.231157
306;calc iter;100;3.89609;1.83649;6.09783
306;total;1;421.464;421.464;421.464
307;calc total;1;394.909;394.909;394.909
307;calc update async;100;0.000469113;2.12e-05;0.0426977
307;calc inner;100;2.78379;0.617077;3.73628
307;calc wait;100;1.02214;0.0580642;5.09355
307;calc bound;100;0.105425;0.0413772;0.235333
307;calc iter;100;3.9128;2.12791;5.75203
307;total;1;421.14;421.14;421.14
308;calc total;1;394.909;394.909;394.909
308;calc update async;100;0.000460356;1.637e-05;0.0425164
308;calc inner;100;2.64751;0.46641;3.82021
308;calc wait;100;1.18766;0.0600554;4.36311
308;calc bound;100;0.0823531;0.0390933;0.22683
308;calc iter;100;3.91888;2.86917;5.21233
308;total;1;421.252;421.252;421.252
309;calc total;1;394.909;394.909;394.909
309;calc update async;100;0.00046835;1.6859e-05;0.0425878
309;calc inner;100;2.55679;0.461779;3.71244
309;calc wait;100;1.25936;0.0931123;4.1877
309;calc bound;100;0.0977999;0.0406089;0.235528
309;calc iter;100;3.91835;2.67533;5.15784
309;total;1;421.527;421.527;421.527
310;calc total;1;394.913;394.913;394.913
310;calc update async;100;0.000378518;1.635e-05;0.034447
310;calc inner;100;2.68953;0.515812;3.71755
310;calc wait;100;1.14231;0.096567;4.27188
310;calc bound;100;0.086053;0.0393972;0.220471
310;calc iter;100;3.91897;2.86453;5.27614
310;total;1;421.608;421.608;421.608
311;calc total;1;394.909;394.909;394.909
311;calc update async;100;0.000472868;2.0239e-05;0.0429247
311;calc inner;100;2.79683;0.921182;3.67316
311;calc wait;100;1.01142;0.115802;3.22729
311;calc bound;100;0.109176;0.0433601;0.235758
311;calc iter;100;3.91895;2.84977;5.14922
311;total;1;421.621;421.621;421.621
312;calc total;1;394.913;394.913;394.913
312;calc update async;100;0.000379679;1.775e-05;0.0345446
312;calc inner;100;2.47446;0.513605;3.70868
312;calc wait;100;1.32299;0.0657914;4.02125
312;calc bound;100;0.090364;0.0394618;0.184745
312;calc iter;100;3.89092;2.86556;4.80453
312;total;1;421.599;421.599;421.599
313;calc total;1;394.909;394.909;394.909
313;calc update async;100;0.000472095;1.713e-05;0.0440326
313;calc inner;100;2.18921;0.464939;3.74189
313;calc wait;100;1.60335;0.0766447;5.65154
313;calc bound;100;0.084035;0.0415365;0.124848
313;calc iter;100;3.88047;1.42875;6.28333
313;total;1;421.544;421.544;421.544
314;calc total;1;394.909;394.909;394.909
314;calc update async;100;0.000474978;1.828e-05;0.0440854
314;calc inner;100;2.45922;0.46782;3.71515
314;calc wait;100;1.31681;0.0815514;5.76969
314;calc bound;100;0.0877732;0.040608;0.157511
314;calc iter;100;3.86637;1.17177;6.42537
314;total;1;421.438;421.438;421.438
315;calc total;1;394.909;394.909;394.909
315;calc update async;100;0.000476023;1.983e-05;0.0438575
315;calc inner;100;2.48422;0.513573;3.71397
315;calc wait;100;1.30823;0.0623322;3.71957
315;calc bound;100;0.096127;0.0448487;0.156233
315;calc iter;100;3.89118;2.9474;4.79225
315;total;1;421.576;421.576;421.576
316;calc total;1;394.913;394.913;394.913
316;calc update async;100;0.000384354;1.96e-05;0.0345065
316;calc inner;100;2.74292;1.19416;3.69133
316;calc wait;100;1.06613;0.089353;3.12151
316;calc bound;100;0.0937093;0.0414014;0.183648
316;calc iter;100;3.90491;2.85975;5.02636
316;total;1;421.558;421.558;421.558
317;calc total;1;394.909;394.909;394.909
317;calc update async;100;0.00047498;1.5029e-05;0.04395
317;calc inner;100;2.57106;0.463134;3.68727
317;calc wait;100;1.2358;0.087431;4.51837
317;calc bound;100;0.0926436;0.039103;0.169304
317;calc iter;100;3.90078;2.47103;5.07028
317;total;1;421.401;421.401;421.401
318;calc total;1;394.909;394.909;394.909
318;calc update async;100;0.000477307;1.985e-05;0.0438676
318;calc inner;100;2.74445;1.22642;3.70703
318;calc wait;100;1.06578;0.137262;3.15277
318;calc bound;100;0.0916511;0.0405173;0.188551
318;calc iter;100;3.90532;2.64277;5.01959
318;total;1;421.496;421.496;421.496
319;calc total;1;394.909;394.909;394.909
319;calc update async;100;0.000478083;2.794e-05;0.043567
319;calc inner;100;2.7792;1.1811;3.73323
319;calc wait;100;1.02394;0.0913314;3.17566
319;calc bound;100;0.10088;0.0421562;0.135866
319;calc iter;100;3.90509;2.77928;5.08183
319;total;1;421.389;421.389;421.389
320;calc total;1;394.909;394.909;394.909
320;calc update async;100;0.000467213;2.061e-05;0.0428086
320;calc inner;100;2.35986;0.490011;3.72617
320;calc wait;100;1.43191;0.110118;4.08079
320;calc bound;100;0.0954187;0.0416197;0.228287
320;calc iter;100;3.89069;2.8588;4.90689
320;total;1;421.502;421.502;421.502
321;calc total;1;394.909;394.909;394.909
321;calc update async;100;0.000462847;1.555e-05;0.0427473
321;calc inner;100;2.06151;0.476116;3.77562
321;calc wait;100;1.72288;0.0689774;5.56634
321;calc bound;100;0.0910694;0.0390678;0.22609
321;calc iter;100;3.8804;1.58024;6.15518
321;total;1;421.202;421.202;421.202
322;calc total;1;394.909;394.909;394.909
322;calc update async;100;0.000461163;1.501e-05;0.0427296
322;calc inner;100;2.30428;0.475612;3.66126
322;calc wait;100;1.46508;0.0554915;5.59049
322;calc bound;100;0.0906928;0.0392841;0.245188
322;calc iter;100;3.8643;1.30153;6.20898
322;total;1;421.136;421.136;421.136
323;calc total;1;394.909;394.909;394.909
323;calc update async;100;0.000478304;1.714e-05;0.0433412
323;calc inner;100;2.37359;0.492108;3.78565
323;calc wait;100;1.40771;0.134844;4.18192
323;calc bound;100;0.104462;0.0416719;0.213563
323;calc iter;100;3.89071;2.94782;5.02299
323;total;1;421.523;421.523;421.523
324;calc total;1;394.909;394.909;394.909
324;calc update async;100;0.000471333;1.758e-05;0.0431883
324;calc inner;100;2.53846;0.589183;3.69603
324;calc wait;100;1.27178;0.102587;4.20071
324;calc bound;100;0.0900518;0.0392867;0.240467
324;calc iter;100;3.90489;2.8535;5.01916
324;total;1;421.148;421.148;421.148
325;calc total;1;394.908;394.908;394.908
325;calc update async;100;0.000472419;1.795e-05;0.0432117
325;calc inner;100;2.4656;0.493313;3.76966
325;calc wait;100;1.33963;0.110462;4.52502
325;calc bound;100;0.0896382;0.0396988;0.223135
325;calc iter;100;3.90073;2.5304;5.13711
325;total;1;421.015;421.015;421.015
326;calc total;1;394.908;394.908;394.908
326;calc update async;100;0.000481612;1.911e-05;0.0434283
326;calc inner;100;2.63657;0.959146;3.67826
326;calc wait;100;1.15823;0.085729;3.29292
326;calc bound;100;0.103029;0.0421681;0.246233
326;calc iter;100;3.90508;2.47355;5.02693
326;total;1;421.138;421.138;421.138
327;calc total;1;394.908;394.908;394.908
327;calc update async;100;0.000478751;1.861e-05;0.0432099
327;calc inner;100;2.64003;0.954769;3.75944
327;calc wait;100;1.15486;0.103188;3.34551
327;calc bound;100;0.105751;0.0426146;0.222496
327;calc iter;100;3.9052;2.77512;5.07495
327;total;1;421.146;421.146;421.146
328;calc total;1;394.908;394.908;394.908
328;calc update async;100;0.00047629;2.107e-05;0.0438457
328;calc inner;100;2.6472;0.485968;3.72065
328;calc wait;100;1.13324;0.12618;3.58229
328;calc bound;100;0.0845448;0.0416294;0.200017
328;calc iter;100;3.86688;2.86353;4.91748
328;total;1;421.304;421.304;421.304
329;calc total;1;394.908;394.908;394.908
329;calc update async;100;0.000467127;1.671e-05;0.043101
329;calc inner;100;2.56777;0.467502;3.69514
329;calc wait;100;1.1928;0.062388;5.51548
329;calc bound;100;0.0903501;0.0389922;0.14962
329;calc iter;100;3.85415;2.24346;6.05191
329;total;1;421.154;421.154;421.154
330;calc total;1;394.908;394.908;394.908
330;calc update async;100;0.000473406;1.743e-05;0.0437647
330;calc inner;100;2.63807;0.472872;3.72373
330;calc wait;100;1.11508;0.157315;4.86707
330;calc bound;100;0.0837694;0.0420008;0.137696
330;calc iter;100;3.83892;1.48276;5.43557
330;total;1;421.068;421.068;421.068
331;calc total;1;394.908;394.908;394.908
331;calc update async;100;0.000479248;2.0209e-05;0.0437309
331;calc inner;100;2.6747;0.504964;3.72524
331;calc wait;100;1.08364;0.160443;3.4909
331;calc bound;100;0.10273;0.0445641;0.20254
331;calc iter;100;3.86653;2.90491;4.86421
331;total;1;421.359;421.359;421.359
332;calc total;1;394.908;394.908;394.908
332;calc update async;100;0.000476558;2.061e-05;0.0438438
332;calc inner;100;2.68947;0.497692;3.69884
332;calc wait;100;1.10359;0.12116;3.69675
332;calc bound;100;0.0901986;0.0404986;0.159313
332;calc iter;100;3.88659;2.63956;4.87912
332;total;1;421.021;421.021;421.021
333;calc total;1;394.908;394.908;394.908
333;calc update async;100;0.000472985;1.896e-05;0.0433856
333;calc inner;100;2.60291;0.487134;3.72501
333;calc wait;100;1.17705;0.0958385;5.04221
333;calc bound;100;0.0955434;0.0435049;0.187443
333;calc iter;100;3.88364;2.54416;5.71032
333;total;1;421.452;421.452;421.452
334;calc total;1;394.908;394.908;394.908
334;calc update async;100;0.000477736;2.266e-05;0.0433573
334;calc inner;100;2.7194;0.482279;3.72334
334;calc wait;100;1.06567;0.125173;3.65611
334;calc bound;100;0.0973524;0.0416123;0.156815
334;calc iter;100;3.88728;2.0292;4.82045
334;total;1;421.207;421.207;421.207
335;calc total;1;394.908;394.908;394.908
335;calc update async;100;0.000484889;1.832e-05;0.0437479
335;calc inner;100;2.72942;0.901403;3.72776
335;calc wait;100;1.03991;0.147868;3.52173
335;calc bound;100;0.114622;0.0411619;0.198054
335;calc iter;100;3.88757;2.72634;4.85845
335;total;1;421.45;421.45;421.45
336;calc total;1;394.908;394.908;394.908
336;calc update async;100;0.000490155;2.046e-05;0.0445549
336;calc inner;100;2.62074;0.739555;3.79598
336;calc wait;100;1.17804;0.0954823;3.46519
336;calc bound;100;0.0900703;0.0390488;0.266963
336;calc iter;100;3.89103;3.03926;4.71877
336;total;1;420.974;420.974;420.974
337;calc total;1;394.908;394.908;394.908
337;calc update async;100;0.000484501;1.859e-05;0.0442989
337;calc inner;100;2.56498;0.483817;3.76556
337;calc wait;100;1.19651;0.139078;5.1144
337;calc bound;100;0.115747;0.0403471;0.269083
337;calc iter;100;3.88036;2.24269;5.66796
337;total;1;421.023;421.023;421.023
338;calc total;1;394.912;394.912;394.912
338;calc update async;100;0.00039476;1.87e-05;0.0353384
338;calc inner;100;2.58513;0.46299;3.80513
338;calc wait;100;1.18966;0.0750175;6.34441
338;calc bound;100;0.0905093;0.0409254;0.221996
338;calc iter;100;3.86844;1.43147;6.93381
338;total;1;420.852;420.852;420.852
339;calc total;1;394.908;394.908;394.908
339;calc update async;100;0.000488286;2.5189e-05;0.0442001
339;calc inner;100;2.59827;0.719414;3.75101
339;calc wait;100;1.16702;0.0687278;4.2598
339;calc bound;100;0.123113;0.0507206;0.256852
339;calc iter;100;3.89159;1.09091;5.36066
339;total;1;421.271;421.271;421.271
340;calc total;1;394.912;394.912;394.912
340;calc update async;100;0.000398201;1.8069e-05;0.0353997
340;calc inner;100;2.35724;0.466519;3.80233
340;calc wait;100;1.44943;0.089204;4.97368
340;calc bound;100;0.0951784;0.0404084;0.211124
340;calc iter;100;3.90323;2.89041;5.53806
340;total;1;421.091;421.091;421.091
341;calc total;1;394.908;394.908;394.908
341;calc update async;100;0.000487844;1.9659e-05;0.0445997
341;calc inner;100;2.22294;0.500074;3.74494
341;calc wait;100;1.57164;0.0819983;3.69669
341;calc bound;100;0.101635;0.0399226;0.24567
341;calc iter;100;3.89951;2.74062;5.24974
341;total;1;420.938;420.938;420.938
342;calc total;1;394.912;394.912;394.912
342;calc update async;100;0.000392868;1.9209e-05;0.0354313
342;calc inner;100;2.2179;0.497574;3.80187
342;calc wait;100;1.59135;0.0620412;3.94787
342;calc bound;100;0.0927775;0.0406096;0.265463
342;calc iter;100;3.90445;3.01654;5.20282
342;total;1;420.912;420.912;420.912
343;calc total;1;394.908;394.908;394.908
343;calc update async;100;0.000488704;2.1209e-05;0.0444285
343;calc inner;100;2.35275;0.490586;3.68927
343;calc wait;100;1.42436;0.118762;3.60785
343;calc bound;100;0.123615;0.0407566;0.26927
343;calc iter;100;3.9039;2.91781;4.67965
343;total;1;420.937;420.937;420.937
344;calc total;1;394.912;394.912;394.912
344;calc update async;100;0.000394053;1.939e-05;0.035643
344;calc inner;100;2.72808;0.507482;3.72103
344;calc wait;100;1.07907;0.113998;4.86275
344;calc bound;100;0.0979941;0.0403838;0.201263
344;calc iter;100;3.91322;2.43086;5.41635
344;total;1;421.034;421.034;421.034
345;calc total;1;394.908;394.908;394.908
345;calc update async;100;0.000482048;1.869e-05;0.0441305
345;calc inner;100;2.69148;0.478259;3.72123
345;calc wait;100;1.10981;0.153359;4.4723
345;calc bound;100;0.103333;0.0391512;0.174749
345;calc iter;100;3.90516;2.46607;5.06529
345;total;1;421.409;421.409;421.409
346;calc total;1;394.912;394.912;394.912
346;calc update async;100;0.000392241;2.0949e-05;0.0355845
346;calc inner;100;2.68029;0.469628;3.72932
346;calc wait;100;1.11814;0.126948;5.73012
346;calc bound;100;0.0965765;0.0427082;0.19069
346;calc iter;100;3.8988;1.5589;6.41304
346;total;1;421.009;421.009;421.009
347;calc total;1;394.908;394.908;394.908
347;calc update async;100;0.000487721;2.078e-05;0.0442737
347;calc inner;100;2.69686;0.551858;3.71901
347;calc wait;100;1.1099;0.117546;4.63565
347;calc bound;100;0.106388;0.0408668;0.125758
347;calc iter;100;3.9138;1.49242;5.37897
347;total;1;421.13;421.13;421.13
348;calc total;1;394.912;394.912;394.912
348;calc update async;100;0.000395867;2.266e-05;0.0356772
348;calc inner;100;2.60032;0.463643;3.72948
348;calc wait;100;1.22265;0.130249;4.2817
348;calc bound;100;0.100024;0.0414224;0.189891
348;calc iter;100;3.92718;3.25577;4.98516
348;total;1;421.424;421.424;421.424
349;calc total;1;394.908;394.908;394.908
349;calc update async;100;0.000477091;1.8969e-05;0.0438685
349;calc inner;100;2.50338;0.478277;3.73901
349;calc wait;100;1.32777;0.125331;4.96726
349;calc bound;100;0.0918079;0.0405216;0.17101
349;calc iter;100;3.92348;3.00298;5.66333
349;total;1;421.444;421.444;421.444
350;calc total;1;394.908;394.908;394.908
350;calc update async;100;0.000473471;2.0799e-05;0.0438278
350;calc inner;100;2.47843;0.47998;3.73583
350;calc wait;100;1.35077;0.104554;6.19206
350;calc bound;100;0.0914037;0.0422834;0.196248
350;calc iter;100;3.92729;2.70152;6.77281
350;total;1;421.386;421.386;421.386
351;calc total;1;394.908;394.908;394.908
351;calc update async;100;0.000481449;2.848e-05;0.0436112
351;calc inner;100;2.62915;0.606115;3.73881
351;calc wait;100;1.19683;0.197807;4.33389
351;calc bound;100;0.100394;0.0434236;0.136986
351;calc iter;100;3.92709;3.31148;5.03518
351;total;1;421.483;421.483;421.483
352;calc total;1;394.908;394.908;394.908
352;calc update async;100;0.000476274;1.88e-05;0.044211
352;calc inner;100;2.82889;0.496619;3.67472
352;calc wait;100;1.039;0.138245;4.1137
352;calc bound;100;0.0705587;0.0390121;0.17123
352;calc iter;100;3.93955;3.36022;4.67845
352;total;1;421.335;421.335;421.335
353;calc total;1;394.908;394.908;394.908
353;calc update async;100;0.000483461;2.013e-05;0.0441065
353;calc inner;100;2.9511;0.612865;3.65251
353;calc wait;100;0.885651;0.196402;3.09873
353;calc bound;100;0.0960416;0.0391427;0.190882
353;calc iter;100;3.93546;3.609;4.23459
353;total;1;421.335;421.335;421.335
354;calc total;1;394.912;394.912;394.912
354;calc update async;100;0.000400039;2.388e-05;0.035768
354;calc inner;100;2.84128;0.51089;3.67892
354;calc wait;100;1.00224;0.156634;3.86662
354;calc bound;100;0.0890242;0.0406046;0.168303
354;calc iter;100;3.93368;3.45435;4.43917
354;total;1;421.289;421.289;421.289
355;calc total;1;394.908;394.908;394.908
355;calc update async;100;0.00048304;2.171e-05;0.043707
355;calc inner;100;2.98373;0.900962;3.66313
355;calc wait;100;0.852421;0.128145;3.49641
355;calc bound;100;0.101335;0.041536;0.200396
355;calc iter;100;3.93973;3.23245;4.44093
355;total;1;421.361;421.361;421.361
356;calc total;1;394.911;394.911;394.911
356;calc update async;100;0.000403438;2.506e-05;0.0357673
356;calc inner;100;2.89476;1.26268;3.66191
356;calc wait;100;0.961295;0.110755;2.89339
356;calc bound;100;0.0867102;0.0407871;0.209875
356;calc iter;100;3.94462;3.7151;4.31922
356;total;1;420.872;420.872;420.872
357;calc total;1;394.908;394.908;394.908
357;calc update async;100;0.000478519;2.125e-05;0.0439519
357;calc inner;100;2.54767;0.514685;3.65945
357;calc wait;100;1.31551;0.135901;4.24906
357;calc bound;100;0.0766116;0.0390116;0.194795
357;calc iter;100;3.94273;2.86407;4.87147
357;total;1;421.441;421.441;421.441
358;calc total;1;394.911;394.911;394.911
358;calc update async;100;0.000392773;2.118e-05;0.0355848
358;calc inner;100;2.62202;0.524149;3.66912
358;calc wait;100;1.25154;0.17149;4.09027
358;calc bound;100;0.068712;0.0393226;0.194647
358;calc iter;100;3.94388;3.45702;4.65524
358;total;1;421.283;421.283;421.283
359;calc total;1;394.907;394.907;394.907
359;calc update async;100;0.000490772;2.788e-05;0.0441058
359;calc inner;100;2.90914;1.26151;3.65783
359;calc wait;100;0.930933;0.222425;2.87684
359;calc bound;100;0.102974;0.0429859;0.178918
359;calc iter;100;3.94466;3.62436;4.1972
359;total;1;421.501;421.501;421.501
360;calc total;1;394.911;394.911;394.911
360;calc update async;100;0.000396618;2.331e-05;0.0356873
360;calc inner;100;3.24358;2.01054;3.70209
360;calc wait;100;0.612972;0.148835;2.11321
360;calc bound;100;0.0888172;0.0415629;0.177953
360;calc iter;100;3.9463;3.67883;4.32756
360;total;1;420.864;420.864;420.864
361;calc total;1;394.907;394.907;394.907
361;calc update async;100;0.000484276;2.3759e-05;0.0439059
361;calc inner;100;3.27158;2.46665;3.73138
361;calc wait;100;0.576533;0.21432;1.3025
361;calc bound;100;0.0960943;0.0398305;0.130119
361;calc iter;100;3.9447;3.73458;4.2448
361;total;1;421.113;421.113;421.113
362;calc total;1;394.911;394.911;394.911
362;calc update async;100;0.000398246;2.659e-05;0.0356306
362;calc inner;100;3.22736;2.08696;3.74872
362;calc wait;100;0.617263;0.189682;1.72624
362;calc bound;100;0.0987586;0.0416447;0.141678
362;calc iter;100;3.94378;3.76924;4.20995
362;total;1;421.112;421.112;421.112
363;calc total;1;394.907;394.907;394.907
363;calc update async;100;0.000481401;2.6039e-05;0.0439208
363;calc inner;100;3.27766;2.48347;3.72114
363;calc wait;100;0.564495;0.19712;1.20148
363;calc bound;100;0.103664;0.0418133;0.129223
363;calc iter;100;3.94632;3.71296;4.25719
363;total;1;421.375;421.375;421.375
364;calc total;1;394.911;394.911;394.911
364;calc update async;100;0.000400247;2.72e-05;0.0355334
364;calc inner;100;3.2599;2.44426;3.68261
364;calc wait;100;0.585425;0.153164;1.1034
364;calc bound;100;0.101647;0.0414253;0.179651
364;calc iter;100;3.9479;3.58914;4.21795
364;total;1;421.03;421.03;421.03
365;calc total;1;394.907;394.907;394.907
365;calc update async;100;0.000473043;2.113e-05;0.0436585
365;calc inner;100;3.10452;1.88136;3.69309
365;calc wait;100;0.765991;0.174464;2.04986
365;calc bound;100;0.0761656;0.038895;0.135203
365;calc iter;100;3.94729;3.69646;4.19788
365;total;1;421.446;421.446;421.446
366;calc total;1;394.907;394.907;394.907
366;calc update async;100;0.000473025;2.19e-05;0.0436904
366;calc inner;100;3.22546;2.14636;3.71804
366;calc wait;100;0.641628;0.179763;1.85553
366;calc bound;100;0.0799701;0.0397788;0.111225
366;calc iter;100;3.94754;3.64825;4.21923
366;total;1;420.882;420.882;420.882
367;calc total;1;394.907;394.907;394.907
367;calc update async;100;0.000486375;3.219e-05;0.0437961
367;calc inner;100;3.23764;2.42951;3.71853
367;calc wait;100;0.599556;0.268691;1.15355
367;calc bound;100;0.110468;0.0409683;0.126016
367;calc iter;100;3.9482;3.59059;4.24756
367;total;1;421.548;421.548;421.548
368;calc total;1;394.911;394.911;394.911
368;calc update async;100;0.000391025;1.931e-05;0.0352853
368;calc inner;100;2.77713;0.463609;3.68671
368;calc wait;100;1.06429;0.140131;4.30963
368;calc bound;100;0.0899106;0.0417479;0.278723
368;calc iter;100;3.9344;3.19779;4.85517
368;total;1;420.861;420.861;420.861
369;calc total;1;394.907;394.907;394.907
369;calc update async;100;0.000474725;1.799e-05;0.0434153
369;calc inner;100;2.82871;0.500091;3.69418
369;calc wait;100;1.00468;0.109204;3.65842
369;calc bound;100;0.0947114;0.0406456;0.277444
369;calc iter;100;3.93197;3.50131;4.39235
369;total;1;421.282;421.282;421.282
370;calc total;1;394.907;394.907;394.907
370;calc update async;100;0.000475387;1.8589e-05;0.043401
370;calc inner;100;2.75133;0.497075;3.70903
370;calc wait;100;1.07527;0.116309;4.08042
370;calc bound;100;0.10005;0.039378;0.279189
370;calc iter;100;3.93019;3.39379;4.80027
370;total;1;420.909;420.909;420.909
371;calc total;1;394.907;394.907;394.907
371;calc update async;100;0.00048012;2.415e-05;0.0434847
371;calc inner;100;2.91431;0.529174;3.71356
371;calc wait;100;0.912193;0.0985177;3.87775
371;calc bound;100;0.103814;0.0422935;0.26942
371;calc iter;100;3.93436;3.08497;4.49263
371;total;1;421.492;421.492;421.492
372;calc total;1;394.911;394.911;394.911
372;calc update async;100;0.000391784;2.061e-05;0.0351602
372;calc inner;100;2.83772;0.560512;3.71735
372;calc wait;100;1.00247;0.119849;3.21493
372;calc bound;100;0.0936928;0.0407446;0.241027
372;calc iter;100;3.93702;3.16468;4.62846
372;total;1;421.286;421.286;421.286
373;calc total;1;394.907;394.907;394.907
373;calc update async;100;0.000470369;1.771e-05;0.0432108
373;calc inner;100;2.35294;0.468335;3.75798
373;calc wait;100;1.50032;0.104114;4.33831
373;calc bound;100;0.0790439;0.0389859;0.229556
373;calc iter;100;3.93613;3.07846;4.98128
373;total;1;421.561;421.561;421.561
374;calc total;1;394.907;394.907;394.907
374;calc update async;100;0.000471508;1.972e-05;0.0433596
374;calc inner;100;2.8105;1.26507;3.75571
374;calc wait;100;1.03493;0.0817255;3.18853
374;calc bound;100;0.0870037;0.0393833;0.273317
374;calc iter;100;3.93696;3.48111;4.54046
374;total;1;420.902;420.902;420.902
375;calc total;1;394.902;394.902;394.902
375;calc update async;100;0.000436344;3.161e-05;0.0387839
375;calc inner;100;2.88524;1.59964;3.68067
375;calc wait;100;0.93658;0.130563;2.08576
375;calc bound;100;0.112138;0.0430975;0.270082
375;calc iter;100;3.93699;3.46414;4.53026
375;total;1;421.56;421.56;421.56
376;calc total;1;394.907;394.907;394.907
376;calc update async;100;0.000464565;2.3339e-05;0.0423299
376;calc inner;100;2.49051;0.873982;3.73426
376;calc wait;100;1.32996;0.0712362;3.58491
376;calc bound;100;0.0880571;0.0489027;0.134899
376;calc iter;100;3.91291;3.21548;4.843
376;total;1;421.538;421.538;421.538
377;calc total;1;394.902;394.902;394.902
377;calc update async;100;0.000420991;2.0379e-05;0.038702
377;calc inner;100;1.84469;0.465538;3.70003
377;calc wait;100;1.982;0.0515139;4.87276
377;calc bound;100;0.0763609;0.0391164;0.205146
377;calc iter;100;3.90714;1.95044;5.5675
377;total;1;421.179;421.179;421.179
378;calc total;1;394.902;394.902;394.902
378;calc update async;100;0.000423384;2e-05;0.0385627
378;calc inner;100;2.30697;0.491247;3.75608
378;calc wait;100;1.49927;0.0848239;5.1207
378;calc bound;100;0.0873207;0.0430688;0.147499
378;calc iter;100;3.89634;2.05887;5.83544
378;total;1;421.453;421.453;421.453
379;calc total;1;394.902;394.902;394.902
379;calc update async;100;0.000429586;2.331e-05;0.0384298
379;calc inner;100;2.52228;0.880118;3.71412
379;calc wait;100;1.28988;0.142046;3.46986
379;calc bound;100;0.0977565;0.0460819;0.153787
379;calc iter;100;3.91286;3.21645;4.80217
379;total;1;421.079;421.079;421.079
380;calc total;1;394.902;394.902;394.902
380;calc update async;100;0.000426596;1.95e-05;0.0383165
380;calc inner;100;2.71639;0.47127;3.69943
380;calc wait;100;1.10737;0.122658;4.49441
380;calc bound;100;0.0979499;0.0420882;0.148982
380;calc iter;100;3.92393;2.93779;5.0337
380;total;1;421.112;421.112;421.112
381;calc total;1;394.902;394.902;394.902
381;calc update async;100;0.000426903;1.819e-05;0.0385279
381;calc inner;100;2.41841;0.467998;3.70175
381;calc wait;100;1.41492;0.0522697;4.2409
381;calc bound;100;0.0858628;0.0391192;0.179741
381;calc iter;100;3.9225;2.95121;4.89423
381;total;1;421.337;421.337;421.337
384;calc total;1;394.959;394.959;394.959
384;calc update async;100;7.64779e-05;2.286e-05;0.00313346
384;calc inner;100;2.34883;0.705296;3.70662
384;calc wait;100;1.4686;0.0592375;3.40112
384;calc bound;100;0.0899434;0.0424997;0.267124
384;calc iter;100;3.90946;2.81473;4.80781
384;total;1;421.556;421.556;421.556
385;calc total;1;394.928;394.928;394.928
385;calc update async;100;0.000383526;1.695e-05;0.0345169
385;calc inner;100;1.85613;0.466869;3.78708
385;calc wait;100;1.95862;0.111638;5.01868
385;calc bound;100;0.0843055;0.0389705;0.262256
385;calc iter;100;3.90312;1.90277;5.56782
385;total;1;421.541;421.541;421.541
386;calc total;1;394.924;394.924;394.924
386;calc update async;100;0.000462138;2.194e-05;0.0418486
386;calc inner;100;2.22662;0.480631;3.67582
386;calc wait;100;1.56864;0.104337;5.43042
386;calc bound;100;0.0991238;0.0405914;0.274312
386;calc iter;100;3.8964;1.54492;6.17166
386;total;1;421.555;421.555;421.555
387;calc total;1;394.924;394.924;394.924
387;calc update async;100;0.000465046;2.081e-05;0.0418473
387;calc inner;100;2.34962;0.675755;3.76186
387;calc wait;100;1.45661;0.0872963;3.48249
387;calc bound;100;0.100809;0.041887;0.278357
387;calc iter;100;3.90915;2.85447;4.73905
387;total;1;421.538;421.538;421.538
388;calc total;1;394.924;394.924;394.924
388;calc update async;100;0.000442936;2.253e-05;0.0400272
388;calc inner;100;2.54911;0.482336;3.66782
388;calc wait;100;1.27368;0.055251;4.55317
388;calc bound;100;0.0983275;0.0418687;0.285393
388;calc iter;100;3.92406;2.87017;5.10767
388;total;1;421.607;421.607;421.607
389;calc total;1;394.924;394.924;394.924
389;calc update async;100;0.000439993;1.883e-05;0.0400089
389;calc inner;100;2.20527;0.464429;3.72669
389;calc wait;100;1.62784;0.0889302;4.18117
389;calc bound;100;0.0860251;0.0389395;0.285597
389;calc iter;100;3.9227;3.02901;4.91539
389;total;1;421.606;421.606;421.606
390;calc total;1;394.924;394.924;394.924
390;calc update async;100;0.000446697;2.069e-05;0.0399805
390;calc inner;100;2.58909;0.933753;3.66361
390;calc wait;100;1.2298;0.0874128;2.82765
390;calc bound;100;0.101845;0.0404076;0.283215
390;calc iter;100;3.92376;3.33668;4.63544
390;total;1;421.608;421.608;421.608
391;calc total;1;394.924;394.924;394.924
391;calc update async;100;0.000454891;3.116e-05;0.0402518
391;calc inner;100;2.59429;0.930345;3.73326
391;calc wait;100;1.21523;0.0855685;2.80466
391;calc bound;100;0.111624;0.0411412;0.276318
391;calc iter;100;3.92437;3.29846;4.62353
391;total;1;421.437;421.437;421.437
392;calc total;1;394.924;394.924;394.924
392;calc update async;100;0.000439808;2.112e-05;0.040076
392;calc inner;100;2.38851;0.527229;3.68506
392;calc wait;100;1.41691;0.134592;3.805
392;calc bound;100;0.084541;0.0415191;0.169037
392;calc iter;100;3.89104;3.11624;4.76496
392;total;1;420.975;420.975;420.975
393;calc total;1;394.924;394.924;394.924
393;calc update async;100;0.000441908;2.0599e-05;0.0400543
393;calc inner;100;2.32702;0.485196;3.68418
393;calc wait;100;1.46196;0.195373;4.99088
393;calc bound;100;0.090153;0.0415127;0.146046
393;calc iter;100;3.88065;2.25482;5.65415
393;total;1;421.019;421.019;421.019
394;calc total;1;394.924;394.924;394.924
394;calc update async;100;0.000440612;2.1109e-05;0.0400429
394;calc inner;100;2.33212;0.462968;3.68818
394;calc wait;100;1.45052;0.215509;5.34561
394;calc bound;100;0.0843281;0.0408251;0.129569
394;calc iter;100;3.86845;1.45798;6.03895
394;total;1;421.199;421.199;421.199
395;calc total;1;394.924;394.924;394.924
395;calc update async;100;0.000446479;2.198e-05;0.0400733
395;calc inner;100;2.41435;0.52698;3.69074
395;calc wait;100;1.37393;0.171151;3.75753
395;calc bound;100;0.101142;0.0390965;0.154725
395;calc iter;100;3.89175;3.14173;4.86909
395;total;1;421.505;421.505;421.505
396;calc total;1;394.924;394.924;394.924
396;calc update async;100;0.000440433;2.202e-05;0.0400548
396;calc inner;100;2.34299;0.735957;3.71367
396;calc wait;100;1.4659;0.0986205;3.65164
396;calc bound;100;0.0913098;0.0408386;0.153637
396;calc iter;100;3.90327;2.90328;4.72575
396;total;1;421.22;421.22;421.22
397;calc total;1;394.924;394.924;394.924
397;calc update async;100;0.000435065;2.019e-05;0.040054
397;calc inner;100;2.16885;0.492182;3.67927
397;calc wait;100;1.64445;0.138758;4.56334
397;calc bound;100;0.0836115;0.0403564;0.175942
397;calc iter;100;3.89947;2.69942;5.20441
397;total;1;421.247;421.247;421.247
398;calc total;1;394.924;394.924;394.924
398;calc update async;100;0.000437427;1.731e-05;0.0401203
398;calc inner;100;2.20486;0.488147;3.69278
398;calc wait;100;1.61239;0.18286;3.72588
398;calc bound;100;0.0846526;0.0405766;0.148436
398;calc iter;100;3.90428;2.7777;4.80759
398;total;1;421.404;421.404;421.404
399;calc total;1;394.924;394.924;394.924
399;calc update async;100;0.00044126;1.971e-05;0.0399809
399;calc inner;100;2.35761;0.918985;3.69344
399;calc wait;100;1.44234;0.199407;3.71442
399;calc bound;100;0.102572;0.0418062;0.161669
399;calc iter;100;3.90403;2.76542;4.83522
399;total;1;421.404;421.404;421.404
400;calc total;1;394.924;394.924;394.924
400;calc update async;100;0.000437801;2.279e-05;0.0387555
400;calc inner;100;2.86939;0.495092;3.80874
400;calc wait;100;0.935207;0.0917055;5.30352
400;calc bound;100;0.106588;0.0582477;0.255387
400;calc iter;100;3.91253;1.92466;5.88667
400;total;1;421.212;421.212;421.212
401;calc total;1;394.924;394.924;394.924
401;calc update async;100;0.000438321;2.6499e-05;0.0387466
401;calc inner;100;2.81374;0.493332;3.76507
401;calc wait;100;0.95701;0.0988645;4.25593
401;calc bound;100;0.131844;0.0570635;0.265372
401;calc iter;100;3.90544;2.82134;4.94737
401;total;1;421.153;421.153;421.153
402;calc total;1;394.924;394.924;394.924
402;calc update async;100;0.000429;2.368e-05;0.0387274
402;calc inner;100;2.77796;0.493457;3.81571
402;calc wait;100;1.01713;0.103996;5.27848
402;calc bound;100;0.101688;0.0564655;0.227915
402;calc iter;100;3.89895;1.76863;5.99462
402;total;1;421.031;421.031;421.031
403;calc total;1;394.924;394.924;394.924
403;calc update async;100;0.000439216;2.8e-05;0.0387364
403;calc inner;100;2.82265;0.659554;3.68976
403;calc wait;100;0.950863;0.0845862;4.72711
403;calc bound;100;0.137698;0.0572443;0.26576
403;calc iter;100;3.91286;1.97362;5.44394
403;total;1;421.148;421.148;421.148
404;calc total;1;394.924;394.924;394.924
404;calc update async;100;0.000441429;2.5959e-05;0.0392365
404;calc inner;100;2.77278;0.496188;3.78977
404;calc wait;100;1.03525;0.101998;3.8672
404;calc bound;100;0.110411;0.056443;0.241325
404;calc iter;100;3.91955;2.81896;4.57221
404;total;1;421.56;421.56;421.56
405;calc total;1;394.924;394.924;394.924
405;calc update async;100;0.000440418;2.548e-05;0.0392199
405;calc inner;100;2.66365;0.492582;3.72733
405;calc wait;100;1.13209;0.106248;4.37935
405;calc bound;100;0.119636;0.0569471;0.263461
405;calc iter;100;3.91755;2.89843;4.92942
405;total;1;421.531;421.531;421.531
406;calc total;1;394.924;394.924;394.924
406;calc update async;100;0.000436513;2.181e-05;0.0392021
406;calc inner;100;2.6472;0.493998;3.79347
406;calc wait;100;1.16652;0.0894979;4.58452
406;calc bound;100;0.104746;0.0564521;0.25668
406;calc iter;100;3.91974;2.7614;5.15943
406;total;1;421.646;421.646;421.646
407;calc total;1;394.924;394.924;394.924
407;calc update async;100;0.000445826;2.348e-05;0.0391531
407;calc inner;100;2.78115;0.807541;3.70287
407;calc wait;100;1.002;0.0840995;3.24736
407;calc bound;100;0.134592;0.056887;0.237878
407;calc iter;100;3.91997;2.86466;4.72636
407;total;1;421.145;421.145;421.145
408;calc total;1;394.924;394.924;394.924
408;calc update async;100;0.000420018;2.276e-05;0.0379978
408;calc inner;100;3.11074;0.63528;3.72401
408;calc wait;100;0.716813;0.100372;3.77259
408;calc bound;100;0.106687;0.0412744;0.195743
408;calc iter;100;3.93965;3.37825;4.51982
408;total;1;421.455;421.455;421.455
409;calc total;1;394.924;394.924;394.924
409;calc update async;100;0.000425771;2.55e-05;0.0380282
409;calc inner;100;3.08141;0.693694;3.72434
409;calc wait;100;0.7449;0.105307;3.01835
409;calc bound;100;0.108561;0.0403502;0.200098
409;calc iter;100;3.93535;3.60447;4.24032
409;total;1;421.519;421.519;421.519
410;calc total;1;394.924;394.924;394.924
410;calc update async;100;0.000419556;1.708e-05;0.0379718
410;calc inner;100;3.00242;0.495457;3.7322
410;calc wait;100;0.81654;0.102138;3.92731
410;calc bound;100;0.102128;0.0407525;0.196252
410;calc iter;100;3.93357;3.44355;4.48098
410;total;1;421.458;421.458;421.458
411;calc total;1;394.924;394.924;394.924
411;calc update async;100;0.000423457;2.185e-05;0.0379675
411;calc inner;100;3.08682;0.533223;3.73749
411;calc wait;100;0.74158;0.146353;3.89023
411;calc bound;100;0.110586;0.0413018;0.196
411;calc iter;100;3.93982;3.21335;4.49821
411;total;1;421.457;421.457;421.457
412;calc total;1;394.919;394.919;394.919
412;calc update async;100;0.000461484;2.229e-05;0.0418135
412;calc inner;100;3.06637;1.23385;3.73977
412;calc wait;100;0.761111;0.106046;2.6506
412;calc bound;100;0.108531;0.0413184;0.187004
412;calc iter;100;3.94435;3.72688;4.2382
412;total;1;421.516;421.516;421.516
413;calc total;1;394.919;394.919;394.919
413;calc update async;100;0.000459514;2.351e-05;0.0417949
413;calc inner;100;3.03336;0.627019;3.73332
413;calc wait;100;0.804951;0.112311;4.18454
413;calc bound;100;0.103867;0.0404252;0.203845
413;calc iter;100;3.9428;2.86705;4.86855
413;total;1;421.091;421.091;421.091
414;calc total;1;394.919;394.919;394.919
414;calc update async;100;0.000455534;2.25e-05;0.0417105
414;calc inner;100;2.95599;0.49188;3.72727
414;calc wait;100;0.875342;0.105165;4.14891
414;calc bound;100;0.103281;0.0407525;0.211666
414;calc iter;100;3.9439;3.55869;4.68653
414;total;1;421.656;421.656;421.656
415;calc total;1;394.919;394.919;394.919
415;calc update async;100;0.000465095;3.31e-05;0.0417095
415;calc inner;100;3.08182;1.26383;3.77575
415;calc wait;100;0.745943;0.124903;2.65059
415;calc bound;100;0.112434;0.0415754;0.158377
415;calc iter;100;3.94449;3.73532;4.25562
415;total;1;421.325;421.325;421.325
416;calc total;1;394.919;394.919;394.919
416;calc update async;100;0.00044734;2.7249e-05;0.0390426
416;calc inner;100;3.53911;2.98045;3.8051
416;calc wait;100;0.294004;0.0923496;0.956702
416;calc bound;100;0.111268;0.062165;0.261882
416;calc iter;100;3.94655;3.70313;4.21906
416;total;1;421.376;421.376;421.376
417;calc total;1;394.919;394.919;394.919
417;calc update async;100;0.000438275;2.289e-05;0.0391377
417;calc inner;100;3.52213;2.80006;3.8159
417;calc wait;100;0.300281;0.101197;0.969271
417;calc bound;100;0.118426;0.0647605;0.232677
417;calc iter;100;3.94499;3.76769;4.25139
417;total;1;421.071;421.071;421.071
418;calc total;1;394.919;394.919;394.919
418;calc update async;100;0.000435364;2.2559e-05;0.0390474
418;calc inner;100;3.48021;2.46771;3.77622
418;calc wait;100;0.328484;0.107802;1.31251
418;calc bound;100;0.128864;0.0603529;0.256462
418;calc iter;100;3.94435;3.75247;4.19681
418;total;1;421.398;421.398;421.398
419;calc total;1;394.919;394.919;394.919
419;calc update async;100;0.000453617;3.1309e-05;0.0402471
419;calc inner;100;3.52497;3.00343;3.78658
419;calc wait;100;0.28949;0.0993627;0.888979
419;calc bound;100;0.127197;0.0629397;0.249655
419;calc iter;100;3.9466;3.74268;4.26969
419;total;1;421.18;421.18;421.18
420;calc total;1;394.919;394.919;394.919
420;calc update async;100;0.00044735;2.765e-05;0.0393173
420;calc inner;100;3.52081;3.12822;3.7761
420;calc wait;100;0.295967;0.105457;0.623635
420;calc bound;100;0.129213;0.0810668;0.245139
420;calc iter;100;3.94841;3.64457;4.35329
420;total;1;421.509;421.509;421.509
421;calc total;1;394.919;394.919;394.919
421;calc update async;100;0.000432949;2.2389e-05;0.0392455
421;calc inner;100;3.46944;2.23865;3.77492
421;calc wait;100;0.366655;0.103879;1.66734
421;calc bound;100;0.107891;0.0587594;0.244508
421;calc iter;100;3.94776;3.73792;4.27329
421;total;1;421.271;421.271;421.271
422;calc total;1;394.919;394.919;394.919
422;calc update async;100;0.000434718;2.248e-05;0.0392812
422;calc inner;100;3.50382;2.56465;3.7993
422;calc wait;100;0.340935;0.116652;1.41686
422;calc bound;100;0.100689;0.0583282;0.232143
422;calc iter;100;3.94804;3.70692;4.18725
422;total;1;421;421;421
423;calc total;1;394.919;394.919;394.919
423;calc update async;100;0.000444043;3.495e-05;0.0396544
423;calc inner;100;3.49815;3.13232;3.66215
423;calc wait;100;0.308063;0.118361;0.635641
423;calc bound;100;0.139346;0.0915834;0.244857
423;calc iter;100;3.94836;3.60125;4.2667
423;total;1;421.349;421.349;421.349
424;calc total;1;394.919;394.919;394.919
424;calc update async;100;0.000444916;2.166e-05;0.0401793
424;calc inner;100;3.62289;3.3429;3.72325
424;calc wait;100;0.19169;0.0890269;0.397888
424;calc bound;100;0.120247;0.0743486;0.22782
424;calc iter;100;3.94877;3.63562;4.25179
424;total;1;421.254;421.254;421.254
425;calc total;1;394.919;394.919;394.919
425;calc update async;100;0.000462242;3.779e-05;0.0408274
425;calc inner;100;3.64564;3.4388;3.7512
425;calc wait;100;0.165672;0.0577193;0.302753
425;calc bound;100;0.122427;0.0693081;0.228985
425;calc iter;100;3.94702;3.709;4.2262
425;total;1;421.367;421.367;421.367
426;calc total;1;394.919;394.919;394.919
426;calc update async;100;0.000448677;3.4029e-05;0.0401595
426;calc inner;100;3.63675;3.40008;3.75126
426;calc wait;100;0.198825;0.114046;0.351996
426;calc bound;100;0.108423;0.0707503;0.226386
426;calc iter;100;3.94698;3.71974;4.2269
426;total;1;421.282;421.282;421.282
427;calc total;1;394.919;394.919;394.919
427;calc update async;100;0.000453793;3.047e-05;0.0407678
427;calc inner;100;3.63535;3.36575;3.75342
427;calc wait;100;0.179989;0.0861969;0.291177
427;calc bound;100;0.123764;0.0909722;0.222402
427;calc iter;100;3.94864;3.64705;4.2286
427;total;1;421.557;421.557;421.557
428;calc total;1;394.919;394.919;394.919
428;calc update async;100;0.000454062;2.945e-05;0.0406721
428;calc inner;100;3.62086;3.3849;3.7694
428;calc wait;100;0.201085;0.104342;0.358234
428;calc bound;100;0.114379;0.0427971;0.213636
428;calc iter;100;3.94906;3.57293;4.26339
428;total;1;421.334;421.334;421.334
429;calc total;1;394.919;394.919;394.919
429;calc update async;100;0.000458799;3.431e-05;0.0409168
429;calc inner;100;3.62232;3.47149;3.75782
429;calc wait;100;0.192715;0.0691981;0.378187
429;calc bound;100;0.12457;0.0821465;0.225339
429;calc iter;100;3.94871;3.65623;4.19782
429;total;1;421.1;421.1;421.1
430;calc total;1;394.919;394.919;394.919
430;calc update async;100;0.000451007;3.001e-05;0.0403385
430;calc inner;100;3.64258;3.45126;3.75376
430;calc wait;100;0.15778;0.0731101;0.42593
430;calc bound;100;0.122898;0.0906548;0.214273
430;calc iter;100;3.94877;3.65886;4.22655
430;total;1;421.361;421.361;421.361
431;calc total;1;394.918;394.918;394.918
431;calc update async;100;0.000455413;3.027e-05;0.0410379
431;calc inner;100;3.62843;3.37782;3.766
431;calc wait;100;0.201272;0.107338;0.334626
431;calc bound;100;0.117636;0.0414568;0.214
431;calc iter;100;3.94918;3.56978;4.26703
431;total;1;421.271;421.271;421.271
432;calc total;1;394.918;394.918;394.918
432;calc update async;100;0.000441284;1.705e-05;0.0405394
432;calc inner;100;2.83563;1.01863;3.64625
432;calc wait;100;1.02338;0.225685;2.5198
432;calc bound;100;0.0796623;0.0390375;0.163583
432;calc iter;100;3.94636;3.37888;4.35348
432;total;1;421.313;421.313;421.313
433;calc total;1;394.918;394.918;394.918
433;calc update async;100;0.000441961;1.8919e-05;0.0407632
433;calc inner;100;2.72182;0.463509;3.64725
433;calc wait;100;1.13604;0.217214;3.65131
433;calc bound;100;0.0789892;0.0404073;0.181557
433;calc iter;100;3.94451;3.67455;4.19539
433;total;1;421.022;421.022;421.022
434;calc total;1;394.918;394.918;394.918
434;calc update async;100;0.000445564;1.958e-05;0.0405792
434;calc inner;100;2.84945;1.27142;3.66674
434;calc wait;100;0.995831;0.198619;2.19356
434;calc bound;100;0.0918915;0.0405496;0.150019
434;calc iter;100;3.94373;3.39503;4.34479
434;total;1;421.059;421.059;421.059
435;calc total;1;394.918;394.918;394.918
435;calc update async;100;0.000455475;1.935e-05;0.0410796
435;calc inner;100;2.9178;1.28969;3.66641
435;calc wait;100;0.923743;0.191323;2.27103
435;calc bound;100;0.0951565;0.041093;0.154627
435;calc iter;100;3.94628;3.37454;4.29875
435;total;1;421.656;421.656;421.656
436;calc total;1;394.918;394.918;394.918
436;calc update async;100;0.000450816;1.88e-05;0.0410426
436;calc inner;100;2.89053;0.573315;3.65252
436;calc wait;100;0.954431;0.18899;4.02509
436;calc bound;100;0.0946337;0.0395918;0.219491
436;calc iter;100;3.9479;3.32824;4.67966
436;total;1;421.329;421.329;421.329
437;calc total;1;394.918;394.918;394.918
437;calc update async;100;0.000443924;1.73e-05;0.0410894
437;calc inner;100;2.57092;0.470158;3.66364
437;calc wait;100;1.29576;0.182779;3.89572
437;calc bound;100;0.0756505;0.0397505;0.221083
437;calc iter;100;3.94734;3.36069;4.49195
437;total;1;421.309;421.309;421.309
438;calc total;1;394.941;394.941;394.941
438;calc update async;100;0.000216336;2.025e-05;0.0177348
438;calc inner;100;2.94606;2.12689;3.67573
438;calc wait;100;0.913985;0.258292;1.93731
438;calc bound;100;0.0833854;0.0409359;0.226786
438;calc iter;100;3.94767;3.52173;4.54759
438;total;1;421.573;421.573;421.573
439;calc total;1;394.918;394.918;394.918
439;calc update async;100;0.000462244;3.293e-05;0.04116
439;calc inner;100;2.90573;2.08955;3.66195
439;calc wait;100;0.927406;0.220318;1.90263
439;calc bound;100;0.110248;0.0418196;0.20426
439;calc iter;100;3.94787;3.41834;4.44848
439;total;1;421.574;421.574;421.574
440;calc total;1;394.941;394.941;394.941
440;calc update async;100;0.000210216;1.9529e-05;0.016971
440;calc inner;100;2.60414;0.531434;3.68261
440;calc wait;100;1.24139;0.303588;3.77476
440;calc bound;100;0.0871204;0.0416858;0.177428
440;calc iter;100;3.93352;3.37601;4.34829
440;total;1;421.494;421.494;421.494
441;calc total;1;394.918;394.918;394.918
441;calc update async;100;0.000439483;1.883e-05;0.0410158
441;calc inner;100;1.98164;0.473154;3.63459
441;calc wait;100;1.8781;0.168591;4.11197
441;calc bound;100;0.0680148;0.0391152;0.132083
441;calc iter;100;3.93013;3.13741;4.66856
441;total;1;421.21;421.21;421.21
442;calc total;1;394.918;394.918;394.918
442;calc update async;100;0.000452323;2.26e-05;0.0410104
442;calc inner;100;2.38827;0.513285;3.68903
442;calc wait;100;1.45392;0.198614;3.68796
442;calc bound;100;0.0871306;0.0422107;0.180751
442;calc iter;100;3.93029;3.34438;4.34988
442;total;1;421.216;421.216;421.216
443;calc total;1;394.918;394.918;394.918
443;calc update async;100;0.000462523;2.43e-05;0.0409751
443;calc inner;100;2.63687;1.11632;3.64136
443;calc wait;100;1.19049;0.214651;2.39866
443;calc bound;100;0.105249;0.0449466;0.1498
443;calc iter;100;3.93328;3.5317;4.30868
443;total;1;421.509;421.509;421.509
444;calc total;1;394.941;394.941;394.941
444;calc update async;100;0.000213996;2.001e-05;0.0170549
444;calc inner;100;2.70828;0.487704;3.6857
444;calc wait;100;1.13315;0.217676;3.91008
444;calc bound;100;0.0933486;0.0412216;0.172116
444;calc iter;100;3.93633;3.19109;4.60731
444;total;1;421.431;421.431;421.431
445;calc total;1;394.918;394.918;394.918
445;calc update async;100;0.000444219;1.825e-05;0.0408396
445;calc inner;100;2.47145;0.468489;3.6385
445;calc wait;100;1.38112;0.0986114;4.07402
445;calc bound;100;0.0812504;0.038974;0.148943
445;calc iter;100;3.93557;3.21902;4.60764
445;total;1;421.098;421.098;421.098
446;calc total;1;394.918;394.918;394.918
446;calc update async;100;0.000453127;1.941e-05;0.0408879
446;calc inner;100;2.77552;1.62129;3.69794
446;calc wait;100;1.06369;0.204952;2.72087
446;calc bound;100;0.0957547;0.0395801;0.172736
446;calc iter;100;3.93598;3.21026;4.49619
446;total;1;421.161;421.161;421.161
447;calc total;1;394.918;394.918;394.918
447;calc update async;100;0.000464241;2.3839e-05;0.0408898
447;calc inner;100;2.77343;1.65364;3.66223
447;calc wait;100;1.04688;0.208019;2.51085
447;calc bound;100;0.115404;0.0559117;0.161499
447;calc iter;100;3.93627;3.15175;4.5279
447;total;1;421.611;421.611;421.611
448;calc total;1;394.918;394.918;394.918
448;calc update async;100;4.52034e-05;1.9259e-05;0.000286598
448;calc inner;100;2.49159;0.661116;3.79707
448;calc wait;100;1.31756;0.103332;3.19676
448;calc bound;100;0.102254;0.0406406;0.240093
448;calc iter;100;3.91466;3.04313;4.36783
448;total;1;421.191;421.191;421.191
449;calc total;1;394.918;394.918;394.918
449;calc update async;100;0.000440801;1.857e-05;0.0406886
449;calc inner;100;2.18066;0.488219;3.81296
449;calc wait;100;1.62634;0.0794691;4.26774
449;calc bound;100;0.0834125;0.0562706;0.25414
449;calc iter;100;3.89592;3.03242;4.84103
449;total;1;421.012;421.012;421.012
450;calc total;1;394.918;394.918;394.918
450;calc update async;100;0.000443977;1.983e-05;0.0407448
450;calc inner;100;2.38012;0.489168;3.74311
450;calc wait;100;1.39835;0.0809644;3.67165
450;calc bound;100;0.113558;0.0420694;0.245822
450;calc iter;100;3.89571;3.04225;4.33844
450;total;1;421.093;421.093;421.093
451;calc total;1;394.918;394.918;394.918
451;calc update async;100;0.00045439;1.648e-05;0.040728
451;calc inner;100;2.51557;0.663885;3.78245
451;calc wait;100;1.28265;0.108797;3.07068
451;calc bound;100;0.109704;0.0404039;0.247479
451;calc iter;100;3.91382;3.00484;4.31663
451;total;1;421.242;421.242;421.242
452;calc total;1;394.918;394.918;394.918
452;calc update async;100;0.000447373;2.113e-05;0.0406552
452;calc inner;100;2.67702;0.535401;3.70427
452;calc wait;100;1.12864;0.0866009;3.83953
452;calc bound;100;0.123379;0.0427722;0.242232
452;calc iter;100;3.9324;2.90355;4.47242
452;total;1;421.331;421.331;421.331
453;calc total;1;394.918;394.918;394.918
453;calc update async;100;0.00043032;1.707e-05;0.0395581
453;calc inner;100;2.60764;0.495518;3.7789
453;calc wait;100;1.22659;0.0883867;3.96647
453;calc bound;100;0.0943063;0.0404222;0.243096
453;calc iter;100;3.93176;2.87078;4.53256
453;total;1;421.204;421.204;421.204
454;calc total;1;394.918;394.918;394.918
454;calc update async;100;0.000448454;2.188e-05;0.0404556
454;calc inner;100;2.7193;0.990614;3.78164
454;calc wait;100;1.09689;0.0714686;1.98547
454;calc bound;100;0.112218;0.0425871;0.227485
454;calc iter;100;3.93242;2.91587;4.34577
454;total;1;421.025;421.025;421.025
455;calc total;1;394.918;394.918;394.918
455;calc update async;100;0.000450628;2.837e-05;0.040367
455;calc inner;100;2.67923;0.935998;3.68947
455;calc wait;100;1.12137;0.135978;2.03471
455;calc bound;100;0.129221;0.0411219;0.2333
455;calc iter;100;3.93278;2.81322;4.17929
455;total;1;421.222;421.222;421.222
456;calc total;1;394.913;394.913;394.913
456;calc update async;100;0.000423661;1.724e-05;0.0385216
456;calc inner;100;2.23418;0.502843;3.70316
456;calc wait;100;1.5596;0.0781601;3.69495
456;calc bound;100;0.0978176;0.0407208;0.212939
456;calc iter;100;3.8994;2.94391;4.56876
456;total;1;421.398;421.398;421.398
457;calc total;1;394.918;394.918;394.918
457;calc update async;100;0.000407323;1.794e-05;0.0369028
457;calc inner;100;2.04838;0.492363;3.7421
457;calc wait;100;1.72309;0.0720984;4.66708
457;calc bound;100;0.0960481;0.0472811;0.208438
457;calc iter;100;3.87865;2.12901;5.22232
457;total;1;421.49;421.49;421.49
458;calc total;1;394.913;394.913;394.913
458;calc update async;100;0.000420055;1.694e-05;0.0384377
458;calc inner;100;2.24159;0.495805;3.73996
458;calc wait;100;1.54132;0.0865703;5.05085
458;calc bound;100;0.0934054;0.0392914;0.192814
458;calc iter;100;3.87808;2.58167;5.74772
458;total;1;421.238;421.238;421.238
459;calc total;1;394.918;394.918;394.918
459;calc update async;100;0.000409288;2.122e-05;0.0368732
459;calc inner;100;2.26636;0.512997;3.71944
459;calc wait;100;1.51531;0.0652828;3.6956
459;calc bound;100;0.105818;0.0421324;0.202048
459;calc iter;100;3.89899;2.96954;4.58119
459;total;1;421.461;421.461;421.461
460;calc total;1;394.913;394.913;394.913
460;calc update async;100;0.000420059;1.7e-05;0.038193
460;calc inner;100;2.42961;0.784375;3.73997
460;calc wait;100;1.39111;0.093975;3.66112
460;calc bound;100;0.0960869;0.0406297;0.178016
460;calc iter;100;3.91791;3.11745;4.52104
460;total;1;421.674;421.674;421.674
461;calc total;1;394.913;394.913;394.913
461;calc update async;100;0.000420228;1.742e-05;0.038174
461;calc inner;100;2.20745;0.486837;3.70073
461;calc wait;100;1.60723;0.068872;4.21135
461;calc bound;100;0.0943955;0.0392615;0.201642
461;calc iter;100;3.91762;2.86737;4.8285
461;total;1;421.631;421.631;421.631
462;calc total;1;394.913;394.913;394.913
462;calc update async;100;0.000422792;2.022e-05;0.0381378
462;calc inner;100;2.48325;1.0241;3.70863
462;calc wait;100;1.32204;0.083405;2.88539
462;calc bound;100;0.10387;0.0417097;0.19851
462;calc iter;100;3.91792;3.117;4.32136
462;total;1;421.602;421.602;421.602
463;calc total;1;394.913;394.913;394.913
463;calc update async;100;0.000427111;1.727e-05;0.0381187
463;calc inner;100;2.49328;1.14047;3.73676
463;calc wait;100;1.31388;0.0641618;2.82625
463;calc bound;100;0.110344;0.0408135;0.152071
463;calc iter;100;3.91859;3.13639;4.34266
463;total;1;421.571;421.571;421.571
464;calc total;1;394.913;394.913;394.913
464;calc update async;100;0.000418533;1.874e-05;0.0384456
464;calc inner;100;2.42483;0.491481;3.80259
464;calc wait;100;1.38807;0.0949257;4.01432
464;calc bound;100;0.0739631;0.0390212;0.274822
464;calc iter;100;3.89084;3.20767;4.56618
464;total;1;421.565;421.565;421.565
465;calc total;1;394.913;394.913;394.913
465;calc update async;100;0.000423518;1.378e-05;0.0384292
465;calc inner;100;2.49435;0.480708;3.68569
465;calc wait;100;1.28608;0.143893;5.1193
465;calc bound;100;0.0960226;0.0392037;0.264604
465;calc iter;100;3.88043;2.42335;5.68093
465;total;1;421.142;421.142;421.142
466;calc total;1;394.935;394.935;394.935
466;calc update async;100;0.000335503;1.646e-05;0.030046
466;calc inner;100;2.40984;0.492458;3.78998
466;calc wait;100;1.37166;0.0950661;5.43673
466;calc bound;100;0.081417;0.0395878;0.269406
466;calc iter;100;3.86868;1.52644;6.0061
466;total;1;421.138;421.138;421.138
467;calc total;1;394.912;394.912;394.912
467;calc update async;100;0.000428256;1.8949e-05;0.0383605
467;calc inner;100;2.52822;0.492193;3.71488
467;calc wait;100;1.25285;0.116063;3.52798
467;calc bound;100;0.105603;0.0411328;0.293468
467;calc iter;100;3.89135;3.22735;4.37051
467;total;1;421.143;421.143;421.143
468;calc total;1;394.935;394.935;394.935
468;calc update async;100;0.000335404;1.731e-05;0.0299578
468;calc inner;100;2.38066;0.522669;3.7059
468;calc wait;100;1.43245;0.131689;3.97063
468;calc bound;100;0.0864746;0.0391074;0.278681
468;calc iter;100;3.90319;2.92552;4.70086
468;total;1;421.476;421.476;421.476
469;calc total;1;394.912;394.912;394.912
469;calc update async;100;0.000431706;1.762e-05;0.0392061
469;calc inner;100;2.24419;0.503076;3.72937
469;calc wait;100;1.55595;0.111132;4.94283
469;calc bound;100;0.0957814;0.0406081;0.278061
469;calc iter;100;3.8995;1.48002;5.55408
469;total;1;421.109;421.109;421.109
470;calc total;1;394.935;394.935;394.935
470;calc update async;100;0.000334995;1.673e-05;0.0299606
470;calc inner;100;2.25673;0.497937;3.7586
470;calc wait;100;1.55729;0.0979433;3.7839
470;calc bound;100;0.084604;0.0408604;0.295328
470;calc iter;100;3.90426;2.99339;4.42247
470;total;1;421.452;421.452;421.452
471;calc total;1;394.912;394.912;394.912
471;calc update async;100;0.000433667;1.7139e-05;0.039146
471;calc inner;100;2.44004;0.856093;3.67329
471;calc wait;100;1.35216;0.125387;3.11033
471;calc bound;100;0.107592;0.0418327;0.293905
471;calc iter;100;3.90391;2.92702;4.46951
471;total;1;421.053;421.053;421.053
472;calc total;1;394.932;394.932;394.932
472;calc update async;100;0.000361682;1.836e-05;0.0326685
472;calc inner;100;2.74057;0.576744;3.6792
472;calc wait;100;1.08094;0.17423;3.2325
472;calc bound;100;0.0867571;0.0407829;0.257851
472;calc iter;100;3.91354;3.16759;4.49005
472;total;1;421.498;421.498;421.498
473;calc total;1;394.912;394.912;394.912
473;calc update async;100;0.000437625;1.982e-05;0.0397666
473;calc inner;100;2.73484;0.490329;3.69776
473;calc wait;100;1.06819;0.166192;4.41747
473;calc bound;100;0.0966765;0.0389389;0.161269
473;calc iter;100;3.90542;2.58374;4.99166
473;total;1;420.816;420.816;420.816
474;calc total;1;394.932;394.932;394.932
474;calc update async;100;0.000362522;2.205e-05;0.0326245
474;calc inner;100;2.65544;0.49258;3.69139
474;calc wait;100;1.14658;0.151701;5.14685
474;calc bound;100;0.0892628;0.0421043;0.237529
474;calc iter;100;3.89891;1.44876;5.83516
474;total;1;421.373;421.373;421.373
475;calc total;1;394.912;394.912;394.912
475;calc update async;100;0.000439954;2.371e-05;0.0397755
475;calc inner;100;2.74018;0.590855;3.72097
475;calc wait;100;1.06414;0.190211;3.27212
475;calc bound;100;0.104064;0.0406802;0.151369
475;calc iter;100;3.91375;3.21985;4.52336
475;total;1;420.896;420.896;420.896
476;calc total;1;394.932;394.932;394.932
476;calc update async;100;0.00036597;2.122e-05;0.0327271
476;calc inner;100;2.78631;0.583241;3.72868
476;calc wait;100;1.04184;0.133756;3.85772
476;calc bound;100;0.093727;0.0429993;0.261325
476;calc iter;100;3.92735;3.26768;4.51933
476;total;1;421.591;421.591;421.591
477;calc total;1;394.912;394.912;394.912
477;calc update async;100;0.000423972;1.971e-05;0.0386041
477;calc inner;100;2.69385;0.49446;3.69767
477;calc wait;100;1.13401;0.0909699;4.38185
477;calc bound;100;0.0893092;0.0406947;0.146232
477;calc iter;100;3.92352;3.05304;5.04021
477;total;1;421.103;421.103;421.103
478;calc total;1;394.912;394.912;394.912
478;calc update async;100;0.000419041;1.951e-05;0.0385201
478;calc inner;100;2.71983;0.481661;3.71565
478;calc wait;100;1.11661;0.156354;3.91517
478;calc bound;100;0.0846642;0.0418257;0.20456
478;calc iter;100;3.92707;2.75688;4.51571
478;total;1;421.523;421.523;421.523
479;calc total;1;394.912;394.912;394.912
479;calc update async;100;0.000429551;1.985e-05;0.0385565
479;calc inner;100;2.80814;0.81978;3.70561
479;calc wait;100;1.01215;0.198849;2.77005
479;calc bound;100;0.102619;0.0431285;0.168248
479;calc iter;100;3.92719;3.21854;4.26919
479;total;1;421.106;421.106;421.106
480;calc total;1;394.912;394.912;394.912
480;calc update async;100;0.000419609;1.421e-05;0.0386591
480;calc inner;100;2.97491;0.701797;3.7496
480;calc wait;100;0.883994;0.0701335;3.3946
480;calc bound;100;0.0774019;0.0393367;0.23304
480;calc iter;100;3.93953;3.46723;4.20355
480;total;1;421.542;421.542;421.542
481;calc total;1;394.912;394.912;394.912
481;calc update async;100;0.000430217;1.7069e-05;0.0386384
481;calc inner;100;3.02395;0.613509;3.73158
481;calc wait;100;0.810803;0.129947;3.07602
481;calc bound;100;0.0954811;0.0395585;0.254598
481;calc iter;100;3.93515;3.50741;4.25006
481;total;1;421.394;421.394;421.394
482;calc total;1;394.929;394.929;394.929
482;calc update async;100;0.000388593;1.482e-05;0.0347316
482;calc inner;100;2.96081;0.515764;3.7569
482;calc wait;100;0.869549;0.0936614;3.69695
482;calc bound;100;0.0963591;0.0401868;0.230405
482;calc iter;100;3.93374;3.46461;4.3702
482;total;1;421.415;421.415;421.415
483;calc total;1;394.912;394.912;394.912
483;calc update async;100;0.000434058;2.452e-05;0.0385847
483;calc inner;100;3.10395;1.14394;3.67373
483;calc wait;100;0.726681;0.164434;2.60181
483;calc bound;100;0.104063;0.0415866;0.256862
483;calc iter;100;3.9396;3.55909;4.17886
483;total;1;421.036;421.036;421.036
484;calc total;1;394.929;394.929;394.929
484;calc update async;100;0.000393015;1.928e-05;0.0347975
484;calc inner;100;3.04626;1.5671;3.69873
484;calc wait;100;0.798189;0.120948;2.22124
484;calc bound;100;0.0955346;0.0399153;0.255435
484;calc iter;100;3.94444;3.58761;4.17507
484;total;1;421.309;421.309;421.309
485;calc total;1;394.912;394.912;394.912
485;calc update async;100;0.000432562;1.524e-05;0.0397767
485;calc inner;100;2.78586;0.489192;3.67569
485;calc wait;100;1.06471;0.145332;3.36365
485;calc bound;100;0.0883926;0.0390398;0.255794
485;calc iter;100;3.9427;3.47623;4.24105
485;total;1;420.889;420.889;420.889
486;calc total;1;394.929;394.929;394.929
486;calc update async;100;0.000381397;1.659e-05;0.0347522
486;calc inner;100;2.94316;0.791065;3.84298
486;calc wait;100;0.91989;0.0975304;3.143
486;calc bound;100;0.0770151;0.0393862;0.243062
486;calc iter;100;3.94392;3.40006;4.37773
486;total;1;421.074;421.074;421.074
254;calc total;1;394.901;394.901;394.901
254;calc update async;100;0.000379125;1.929e-05;0.0337954
254;calc inner;100;2.67659;0.986356;3.73669
254;calc wait;100;1.12112;0.0733283;2.50347
254;calc bound;100;0.107613;0.0411765;0.188305
254;calc iter;100;3.91534;3.03481;4.49624
254;total;1;420.895;420.895;420.895
255;calc total;1;394.901;394.901;394.901
255;calc update async;100;0.000383821;1.69e-05;0.0340234
255;calc inner;100;2.66333;0.994951;3.73593
255;calc wait;100;1.12908;0.0830843;2.61105
255;calc bound;100;0.112647;0.0421956;0.221708
255;calc iter;100;3.91507;3.02903;4.67849
255;total;1;420.894;420.894;420.894
487;calc total;1;394.912;394.912;394.912
487;calc update async;100;0.000442634;1.857e-05;0.0398928
487;calc inner;100;3.05922;1.56334;3.68514
487;calc wait;100;0.768852;0.150013;2.16176
487;calc bound;100;0.113068;0.0420183;0.247997
487;calc iter;100;3.94419;3.5516;4.14888
487;total;1;420.91;420.91;420.91
488;calc total;1;394.929;394.929;394.929
488;calc update async;100;0.000383939;1.682e-05;0.034824
488;calc inner;100;3.15455;1.69573;3.70755
488;calc wait;100;0.697053;0.172488;1.9689
488;calc bound;100;0.089078;0.041937;0.190304
488;calc iter;100;3.94647;3.3939;4.35227
488;total;1;420.859;420.859;420.859
489;calc total;1;394.912;394.912;394.912
489;calc update async;100;0.000435147;2.0309e-05;0.0398584
489;calc inner;100;3.03315;0.503925;3.69547
489;calc wait;100;0.817743;0.177823;3.62078
489;calc bound;100;0.0896715;0.0434813;0.163941
489;calc iter;100;3.94423;3.52089;4.21377
489;total;1;420.851;420.851;420.851
490;calc total;1;394.928;394.928;394.928
490;calc update async;100;0.000383364;1.9e-05;0.0347738
490;calc inner;100;3.12839;1.82637;3.70338
490;calc wait;100;0.712011;0.201811;1.99519
490;calc bound;100;0.0968858;0.0417664;0.188369
490;calc iter;100;3.9438;3.38882;4.32448
490;total;1;420.915;420.915;420.915
491;calc total;1;394.912;394.912;394.912
491;calc update async;100;0.000439326;2.365e-05;0.0398062
491;calc inner;100;3.18914;1.80635;3.7349
491;calc wait;100;0.646277;0.173835;1.98432
491;calc bound;100;0.101786;0.0420814;0.127563
491;calc iter;100;3.94623;3.43236;4.25947
491;total;1;420.843;420.843;420.843
492;calc total;1;394.928;394.928;394.928
492;calc update async;100;0.000387484;2.015e-05;0.034847
492;calc inner;100;3.1471;1.38416;3.6859
492;calc wait;100;0.695661;0.191216;3.21971
492;calc bound;100;0.0997405;0.0413652;0.212011
492;calc iter;100;3.94801;3.28252;4.69721
492;total;1;421.07;421.07;421.07
493;calc total;1;394.912;394.912;394.912
493;calc update async;100;0.000424955;1.7509e-05;0.0391723
493;calc inner;100;2.88957;0.497077;3.67801
493;calc wait;100;0.970831;0.146494;4.00338
493;calc bound;100;0.0822419;0.0410683;0.171107
493;calc iter;100;3.94728;3.34234;4.6584
493;total;1;420.926;420.926;420.926
494;calc total;1;394.912;394.912;394.912
494;calc update async;100;0.000429334;2.331e-05;0.0391527
494;calc inner;100;3.16558;1.83496;3.73115
494;calc wait;100;0.686417;0.182031;2.09367
494;calc bound;100;0.0914746;0.0427528;0.163021
494;calc iter;100;3.9474;3.56505;4.24806
494;total;1;421.176;421.176;421.176
495;calc total;1;394.912;394.912;394.912
495;calc update async;100;0.000435415;2.984e-05;0.0391305
495;calc inner;100;3.12376;1.74354;3.69522
495;calc wait;100;0.708273;0.181216;2.17634
495;calc bound;100;0.112812;0.0406179;0.172636
495;calc iter;100;3.94819;3.56462;4.27012
495;total;1;420.948;420.948;420.948
496;calc total;1;394.928;394.928;394.928
496;calc update async;100;0.000375754;1.615e-05;0.0341109
496;calc inner;100;2.73309;0.943875;3.83108
496;calc wait;100;1.12213;0.143177;2.68444
496;calc bound;100;0.0770036;0.0388947;0.219102
496;calc iter;100;3.93475;3.57305;4.32466
496;total;1;421.292;421.292;421.292
497;calc total;1;394.912;394.912;394.912
497;calc update async;100;0.000427025;1.883e-05;0.0392821
497;calc inner;100;2.42575;0.494058;3.69883
497;calc wait;100;1.41872;0.114992;3.73854
497;calc bound;100;0.0856678;0.0388317;0.259636
497;calc iter;100;3.93209;3.4371;4.27485
497;total;1;420.946;420.946;420.946
498;calc total;1;394.911;394.911;394.911
498;calc update async;100;0.000428174;2.071e-05;0.0391691
498;calc inner;100;2.59776;0.49419;3.72576
498;calc wait;100;1.24077;0.121195;3.5438
498;calc bound;100;0.0911892;0.0422921;0.217873
498;calc iter;100;3.93123;3.35958;4.28924
498;total;1;420.964;420.964;420.964
499;calc total;1;394.911;394.911;394.911
499;calc update async;100;0.000432706;2.065e-05;0.0391335
499;calc inner;100;2.7961;0.975896;3.64032
499;calc wait;100;1.03205;0.167075;2.64421
499;calc bound;100;0.105126;0.0420481;0.260589
499;calc iter;100;3.93457;3.57071;4.18995
499;total;1;420.904;420.904;420.904
500;calc total;1;394.925;394.925;394.925
500;calc update async;100;0.000393495;1.349e-05;0.0358183
500;calc inner;100;2.93208;1.13023;3.71523
500;calc wait;100;0.921268;0.0980659;2.4613
500;calc bound;100;0.0858275;0.0389953;0.238653
500;calc iter;100;3.94054;2.83561;4.22451
500;total;1;420.942;420.942;420.942
501;calc total;1;394.911;394.911;394.911
501;calc update async;100;0.000426045;1.657e-05;0.0394066
501;calc inner;100;2.70727;0.580313;3.71799
501;calc wait;100;1.153;0.138375;3.62588
501;calc bound;100;0.0781316;0.0388591;0.221775
501;calc iter;100;3.93992;2.87075;4.2722
501;total;1;420.942;420.942;420.942
502;calc total;1;394.911;394.911;394.911
502;calc update async;100;0.000434793;2.0269e-05;0.039237
502;calc inner;100;2.98023;1.14267;3.73084
502;calc wait;100;0.87348;0.0791015;2.45507
502;calc bound;100;0.0858477;0.0419385;0.233919
502;calc iter;100;3.94049;2.84188;4.37734
502;total;1;421.089;421.089;421.089
503;calc total;1;394.911;394.911;394.911
503;calc update async;100;0.000441683;2.3019e-05;0.0394033
503;calc inner;100;2.94958;1.12302;3.65947
503;calc wait;100;0.875627;0.189286;2.4211
503;calc bound;100;0.11418;0.043046;0.25407
503;calc iter;100;3.9403;2.87606;4.17363
503;total;1;421.356;421.356;421.356
504;calc total;1;394.925;394.925;394.925
504;calc update async;100;0.000399101;2.246e-05;0.0358271
504;calc inner;100;3.06946;0.65697;3.69907
504;calc wait;100;0.76653;0.161645;2.98409
504;calc bound;100;0.100708;0.0408706;0.195969
504;calc iter;100;3.93793;3.34806;4.17839
504;total;1;421.323;421.323;421.323
505;calc total;1;394.911;394.911;394.911
505;calc update async;100;0.000423791;1.992e-05;0.0392673
505;calc inner;100;2.91584;0.769251;3.69904
505;calc wait;100;0.928006;0.158776;2.52199
505;calc bound;100;0.0729531;0.0392714;0.1832
505;calc iter;100;3.9179;3.11847;4.1739
505;total;1;421.321;421.321;421.321
506;calc total;1;394.911;394.911;394.911
506;calc update async;100;0.000433014;2.553e-05;0.0392175
506;calc inner;100;3.0521;0.774983;3.74407
506;calc wait;100;0.771163;0.151279;2.58637
506;calc bound;100;0.0931098;0.0572148;0.203631
506;calc iter;100;3.91734;3.15018;4.15678
506;total;1;421.61;421.61;421.61
507;calc total;1;394.911;394.911;394.911
507;calc update async;100;0.000437766;2.351e-05;0.0392003
507;calc inner;100;3.03652;0.663409;3.76844
507;calc wait;100;0.789947;0.183093;2.95834
507;calc bound;100;0.109921;0.0413248;0.183577
507;calc iter;100;3.93746;3.35582;4.2854
507;total;1;421.323;421.323;421.323
508;calc total;1;394.911;394.911;394.911
508;calc update async;100;0.00042457;2.0939e-05;0.0386131
508;calc inner;100;3.1688;1.13377;3.71726
508;calc wait;100;0.676957;0.103608;2.41458
508;calc bound;100;0.0989505;0.0411188;0.182057
508;calc iter;100;3.9457;2.51647;4.1839
508;total;1;421.574;421.574;421.574
509;calc total;1;394.911;394.911;394.911
509;calc update async;100;0.000423973;2.117e-05;0.0387296
509;calc inner;100;3.12148;1.13967;3.7164
509;calc wait;100;0.738506;0.189502;2.55316
509;calc bound;100;0.0847893;0.0391164;0.196423
509;calc iter;100;3.94521;2.53441;4.20699
509;total;1;421.299;421.299;421.299
510;calc total;1;394.901;394.901;394.901
510;calc update async;100;0.000337831;2.335e-05;0.0298727
510;calc inner;100;3.20839;1.17658;3.73287
510;calc wait;100;0.637031;0.219851;2.45025
510;calc bound;100;0.0990453;0.0419906;0.204111
510;calc iter;100;3.94536;2.53393;4.14152
510;total;1;421.278;421.278;421.278
511;calc total;1;394.901;394.901;394.901
511;calc update async;100;0.000337761;3.068e-05;0.0293649
511;calc inner;100;3.11525;1.11113;3.73542
511;calc wait;100;0.711413;0.156625;2.45618
511;calc bound;100;0.119266;0.0408766;0.176039
511;calc iter;100;3.94628;2.52135;4.19669
511;total;1;421.278;421.278;421.278
382;calc total;1;394.897;394.897;394.897
382;calc update async;100;0.000381839;1.754e-05;0.0338253
382;calc inner;100;2.54792;0.468935;3.7123
382;calc wait;100;1.27567;0.0876782;3.69734
382;calc bound;100;0.0960712;0.0392885;0.21401
382;calc iter;100;3.92357;3.32459;4.60896
382;total;1;421.145;421.145;421.145
383;calc total;1;394.897;394.897;394.897
383;calc update async;100;0.000384588;2.131e-05;0.0338892
383;calc inner;100;2.73527;1.28461;3.71873
383;calc wait;100;1.0851;0.0790335;3.27023
383;calc bound;100;0.101911;0.0414453;0.153308
383;calc iter;100;3.92402;3.33977;4.65711
383;total;1;421.025;421.025;421.025
MPI
Running Jacobi on 512 processors with (8, 8 8) elements.
Array Dimensions: 4760 4760 4760
Block Dimensions: 595 595 595
== Energy Conservation Check ==
initial Energy:              125.000
  final Energy:              125.000
    Difference:               -0.000
== Time Statistics ==
Completed 100 iterations.
# unit_id;function_name;num_calls;avg_runtime;min_runtime;max_runtime
0;calc total;1;402.523;402.523;402.523
0;calc update async;100;0.000388398;1.75e-05;0.0340952
0;calc inner;100;3.0034;0.478782;3.84094
0;calc wait;100;0.856373;0.0368106;4.52105
0;calc bound;100;0.112849;0.0403813;0.260419
0;calc iter;100;3.97736;2.70229;5.10386
0;total;1;429.211;429.211;429.211
1;calc total;1;402.523;402.523;402.523
1;calc update async;100;0.000291128;1.6469e-05;0.0251196
1;calc inner;100;3.06393;0.484931;3.78519
1;calc wait;100;0.812193;0.106301;4.8824
1;calc bound;100;0.0938932;0.0390688;0.214999
1;calc iter;100;3.97629;2.57024;5.62046
1;total;1;429.209;429.209;429.209
2;calc total;1;402.523;402.523;402.523
2;calc update async;100;0.000299313;1.886e-05;0.0253257
2;calc inner;100;3.17166;0.936433;3.75736
2;calc wait;100;0.683922;0.07712;3.89261
2;calc bound;100;0.117713;0.0449161;0.273794
2;calc iter;100;3.9764;3.23585;4.97254
2;total;1;429.21;429.21;429.21
3;calc total;1;402.523;402.523;402.523
3;calc update async;100;0.000298047;1.856e-05;0.0251318
3;calc inner;100;3.20628;1.6288;3.77821
3;calc wait;100;0.652141;0.0801843;2.82717
3;calc bound;100;0.116121;0.042398;0.260684
3;calc iter;100;3.97726;3.45957;4.5755
3;total;1;428.499;428.499;428.499
4;calc total;1;402.523;402.523;402.523
4;calc update async;100;0.000360093;1.687e-05;0.0320187
4;calc inner;100;3.14451;1.02861;3.71719
4;calc wait;100;0.722885;0.0627238;2.94264
4;calc bound;100;0.10663;0.0393553;0.265466
4;calc iter;100;3.97758;3.27591;4.60021
4;total;1;428.522;428.522;428.522
5;calc total;1;402.523;402.523;402.523
5;calc update async;100;0.000365391;1.744e-05;0.0321641
5;calc inner;100;3.08227;0.463625;3.74281
5;calc wait;100;0.790066;0.0843811;4.13918
5;calc bound;100;0.102094;0.038971;0.248884
5;calc iter;100;3.97849;3.45514;4.66297
5;total;1;428.496;428.496;428.496
6;calc total;1;402.523;402.523;402.523
6;calc update async;100;0.000327846;1.905e-05;0.0280163
6;calc inner;100;3.18192;0.654672;3.69148
6;calc wait;100;0.669841;0.131653;3.45114
6;calc bound;100;0.123571;0.0392222;0.266266
6;calc iter;100;3.97823;3.35845;4.62451
6;total;1;428.496;428.496;428.496
7;calc total;1;402.523;402.523;402.523
7;calc update async;100;0.000314425;1.601e-05;0.0268232
7;calc inner;100;3.19225;0.469821;3.74599
7;calc wait;100;0.668986;0.102004;4.46422
7;calc bound;100;0.114549;0.0419713;0.240076
7;calc iter;100;3.97859;3.42415;5.02981
7;total;1;428.513;428.513;428.513
8;calc total;1;402.523;402.523;402.523
8;calc update async;100;0.000361596;1.825e-05;0.0325444
8;calc inner;100;3.11841;0.823467;3.71509
8;calc wait;100;0.762431;0.0839187;3.35382
8;calc bound;100;0.0960108;0.0390495;0.177077
8;calc iter;100;3.97942;3.58863;4.36298
8;total;1;428.438;428.438;428.438
9;calc total;1;402.523;402.523;402.523
9;calc update async;100;0.000364038;1.976e-05;0.0325448
9;calc inner;100;3.01422;0.477102;3.71444
9;calc wait;100;0.869165;0.123217;4.35912
9;calc bound;100;0.089925;0.0390892;0.17673
9;calc iter;100;3.97778;3.48539;5.00779
9;total;1;428.423;428.423;428.423
10;calc total;1;402.523;402.523;402.523
10;calc update async;100;0.000249938;2.588e-05;0.0205636
10;calc inner;100;3.26617;2.22821;3.71985
10;calc wait;100;0.604914;0.132968;2.00666
10;calc bound;100;0.105909;0.0424564;0.176142
10;calc iter;100;3.97797;3.69654;4.34672
10;total;1;428.414;428.414;428.414
11;calc total;1;402.523;402.523;402.523
11;calc update async;100;0.000321382;2.326e-05;0.0281255
11;calc inner;100;3.28788;2.24646;3.72191
11;calc wait;100;0.582081;0.100721;1.97655
11;calc bound;100;0.104594;0.0410495;0.173502
11;calc iter;100;3.97896;3.73395;4.31042
11;total;1;428.594;428.594;428.594
12;calc total;1;402.523;402.523;402.523
12;calc update async;100;0.00036983;3.12e-05;0.0322969
12;calc inner;100;3.36812;2.72702;3.72263
12;calc wait;100;0.490768;0.0940267;1.1554
12;calc bound;100;0.117159;0.0416125;0.183207
12;calc iter;100;3.97943;3.66394;4.19601
12;total;1;428.6;428.6;428.6
13;calc total;1;402.523;402.523;402.523
13;calc update async;100;0.00036326;2.129e-05;0.0322846
13;calc inner;100;3.38754;2.79291;3.70465
13;calc wait;100;0.479091;0.110991;1.17395
13;calc bound;100;0.104745;0.040707;0.168348
13;calc iter;100;3.9802;3.74368;4.31793
13;total;1;428.653;428.653;428.653
14;calc total;1;402.523;402.523;402.523
14;calc update async;100;0.000370345;3.009e-05;0.0322981
14;calc inner;100;3.38349;2.77676;3.72522
14;calc wait;100;0.483725;0.130751;1.17215
14;calc bound;100;0.112042;0.0414552;0.163198
14;calc iter;100;3.97984;3.60049;4.19707
14;total;1;429.088;429.088;429.088
15;calc total;1;402.523;402.523;402.523
15;calc update async;100;0.000361974;2.1819e-05;0.0323243
15;calc inner;100;3.39952;2.78518;3.74433
15;calc wait;100;0.474588;0.10368;1.15071
15;calc bound;100;0.100545;0.0407527;0.150263
15;calc iter;100;3.98077;3.74252;4.31272
15;total;1;428.705;428.705;428.705
16;calc total;1;402.523;402.523;402.523
16;calc update async;100;0.000368257;2.061e-05;0.0325946
16;calc inner;100;3.51597;2.65848;3.76722
16;calc wait;100;0.345618;0.0939069;1.36327
16;calc bound;100;0.110344;0.0549851;0.238354
16;calc iter;100;3.97502;3.62969;4.2211
16;total;1;428.801;428.801;428.801
17;calc total;1;402.523;402.523;402.523
17;calc update async;100;0.000370296;1.589e-05;0.0325813
17;calc inner;100;3.47386;2.65994;3.74409
17;calc wait;100;0.390412;0.0752822;1.39586
17;calc bound;100;0.107427;0.0425454;0.241054
17;calc iter;100;3.97452;3.63813;4.22242
17;total;1;428.866;428.866;428.866
18;calc total;1;402.523;402.523;402.523
18;calc update async;100;0.000264272;3.09e-05;0.020731
18;calc inner;100;3.50887;2.65603;3.73607
18;calc wait;100;0.323835;0.117571;1.35179
18;calc bound;100;0.138931;0.0609406;0.279802
18;calc iter;100;3.97499;3.61105;4.21486
18;total;1;428.832;428.832;428.832
19;calc total;1;402.523;402.523;402.523
19;calc update async;100;0.000337382;2.6649e-05;0.0281329
19;calc inner;100;3.53995;2.68322;3.74877
19;calc wait;100;0.307946;0.112733;1.35171
19;calc bound;100;0.123503;0.047653;0.278471
19;calc iter;100;3.97504;3.69143;4.20484
19;total;1;428.743;428.743;428.743
20;calc total;1;402.523;402.523;402.523
20;calc update async;100;0.000367299;2.058e-05;0.0321602
20;calc inner;100;3.47191;0.704063;3.80318
20;calc wait;100;0.37024;0.073737;3.47009
20;calc bound;100;0.130457;0.0437521;0.234488
20;calc iter;100;3.97596;3.55858;4.24548
20;total;1;428.772;428.772;428.772
21;calc total;1;402.523;402.523;402.523
21;calc update async;100;0.000377195;1.79e-05;0.0321257
21;calc inner;100;3.52334;1.53038;3.73019
21;calc wait;100;0.319423;0.0645449;2.82081
21;calc bound;100;0.122558;0.0422644;0.243087
21;calc iter;100;3.97625;3.34369;4.44682
21;total;1;429.207;429.207;429.207
22;calc total;1;402.523;402.523;402.523
22;calc update async;100;0.000364728;2.3779e-05;0.0321344
22;calc inner;100;3.5009;2.46594;3.69992
22;calc wait;100;0.332238;0.0734389;1.39545
22;calc bound;100;0.13987;0.0443904;0.255384
22;calc iter;100;3.97604;3.64667;4.18099
22;total;1;429.235;429.235;429.235
23;calc total;1;402.523;402.523;402.523
23;calc update async;100;0.000377474;2.307e-05;0.03228
23;calc inner;100;3.5538;2.50243;3.7216
23;calc wait;100;0.295876;0.0639078;1.42811
23;calc bound;100;0.123218;0.0432901;0.24302
23;calc iter;100;3.97632;3.79437;4.22685
23;total;1;429.084;429.084;429.084
24;calc total;1;402.523;402.523;402.523
24;calc update async;100;0.000355452;2.819e-05;0.0307385
24;calc inner;100;3.53561;2.37662;3.72136
24;calc wait;100;0.314156;0.11649;1.41765
24;calc bound;100;0.130776;0.0415187;0.206953
24;calc iter;100;3.98855;3.72485;4.44746
24;total;1;429.229;429.229;429.229
25;calc total;1;402.523;402.523;402.523
25;calc update async;100;0.000352545;2.4149e-05;0.0308222
25;calc inner;100;3.54209;2.431;3.76798
25;calc wait;100;0.308064;0.0876474;1.28078
25;calc bound;100;0.121685;0.0441672;0.212016
25;calc iter;100;3.98694;3.69144;4.44767
25;total;1;428.775;428.775;428.775
26;calc total;1;402.523;402.523;402.523
26;calc update async;100;0.000332551;2.73e-05;0.0292321
26;calc inner;100;3.54859;2.40355;3.74066
26;calc wait;100;0.320078;0.0888835;1.457
26;calc bound;100;0.118463;0.0413096;0.216094
26;calc iter;100;3.9889;3.72395;4.44151
26;total;1;429.104;429.104;429.104
27;calc total;1;402.523;402.523;402.523
27;calc update async;100;0.000326111;2.872e-05;0.0287353
27;calc inner;100;3.5546;2.41071;3.74973
27;calc wait;100;0.297535;0.100325;1.43656
27;calc bound;100;0.11948;0.0419004;0.203659
27;calc iter;100;3.98865;3.72454;4.44072
27;total;1;428.856;428.856;428.856
28;calc total;1;402.523;402.523;402.523
28;calc update async;100;0.000330022;2.251e-05;0.0288937
28;calc inner;100;3.40945;0.495424;3.80452
28;calc wait;100;0.454394;0.120263;3.77761
28;calc bound;100;0.114131;0.0404892;0.209303
28;calc iter;100;3.97978;3.19311;4.60596
28;total;1;428.679;428.679;428.679
29;calc total;1;402.523;402.523;402.523
29;calc update async;100;0.000330031;2.2909e-05;0.0293248
29;calc inner;100;3.53147;1.65049;3.77566
29;calc wait;100;0.34688;0.114888;2.50134
29;calc bound;100;0.101442;0.0435066;0.204846
29;calc iter;100;3.98711;3.59658;4.39916
29;total;1;428.721;428.721;428.721
30;calc total;1;402.523;402.523;402.523
30;calc update async;100;0.000349395;2.1149e-05;0.030886
30;calc inner;100;3.53369;2.20485;3.79157
30;calc wait;100;0.340905;0.130498;2.04496
30;calc bound;100;0.111852;0.0444414;0.142247
30;calc iter;100;3.98697;3.52441;4.44093
30;total;1;428.723;428.723;428.723
31;calc total;1;402.523;402.523;402.523
31;calc update async;100;0.000329436;2.28e-05;0.0293284
31;calc inner;100;3.55578;2.24667;3.75954
31;calc wait;100;0.314285;0.0929939;2.0978
31;calc bound;100;0.107526;0.0417885;0.218415
31;calc iter;100;3.98728;3.57218;4.41881
31;total;1;428.665;428.665;428.665
32;calc total;1;402.523;402.523;402.523
32;calc update async;100;0.000314357;1.572e-05;0.0272715
32;calc inner;100;2.87127;0.466055;3.80432
32;calc wait;100;1.02373;0.0908885;4.3243
32;calc bound;100;0.0919465;0.0391495;0.25141
32;calc iter;100;3.99137;3.18097;4.91797
32;total;1;428.687;428.687;428.687
33;calc total;1;402.523;402.523;402.523
33;calc update async;100;0.00032484;1.965e-05;0.0284689
33;calc inner;100;3.12698;0.819929;3.75236
33;calc wait;100;0.755335;0.0804574;3.35003
33;calc bound;100;0.106627;0.0405622;0.252364
33;calc iter;100;3.99046;3.57703;4.43938
33;total;1;428.5;428.5;428.5
34;calc total;1;402.523;402.523;402.523
34;calc update async;100;0.000328745;2.341e-05;0.0282947
34;calc inner;100;3.21722;2.35039;3.76438
34;calc wait;100;0.65334;0.104763;1.79157
34;calc bound;100;0.11485;0.0416191;0.251525
34;calc iter;100;3.99114;3.56911;4.47813
34;total;1;428.92;428.92;428.92
35;calc total;1;402.523;402.523;402.523
35;calc update async;100;0.000365788;2.5549e-05;0.0315477
35;calc inner;100;3.21378;2.29587;3.75052
35;calc wait;100;0.659693;0.119817;1.92776
35;calc bound;100;0.114802;0.0416538;0.252235
35;calc iter;100;3.99076;3.59641;4.34544
35;total;1;428.978;428.978;428.978
36;calc total;1;402.523;402.523;402.523
36;calc update async;100;0.000349655;1.7769e-05;0.0309487
36;calc inner;100;2.87767;0.461924;3.7405
36;calc wait;100;1.00202;0.0818716;3.98219
36;calc bound;100;0.0990323;0.0390431;0.248575
36;calc iter;100;3.98661;3.38317;4.59634
36;total;1;428.947;428.947;428.947
37;calc total;1;402.523;402.523;402.523
37;calc update async;100;0.000356951;2.033e-05;0.0312257
37;calc inner;100;3.10827;1.17228;3.7692
37;calc wait;100;0.770975;0.0850947;2.98533
37;calc bound;100;0.0944377;0.0390363;0.249871
37;calc iter;100;3.98013;3.25661;4.60546
37;total;1;428.627;428.627;428.627
38;calc total;1;402.523;402.523;402.523
38;calc update async;100;0.000361606;2.453e-05;0.0310083
38;calc inner;100;3.1547;1.61592;3.67508
38;calc wait;100;0.703579;0.116992;2.5943
38;calc bound;100;0.123413;0.0585637;0.26397
38;calc iter;100;3.98465;3.52106;4.58657
38;total;1;428.493;428.493;428.493
39;calc total;1;402.523;402.523;402.523
39;calc update async;100;0.000329371;2.193e-05;0.0287245
39;calc inner;100;3.19225;1.60136;3.77233
39;calc wait;100;0.685488;0.0985271;2.73227
39;calc bound;100;0.105748;0.0419199;0.247665
39;calc iter;100;3.98691;3.53731;4.69923
39;total;1;428.821;428.821;428.821
40;calc total;1;402.523;402.523;402.523
40;calc update async;100;0.000325239;1.7459e-05;0.0287264
40;calc inner;100;2.89149;0.468097;3.71785
40;calc wait;100;0.989377;0.055152;4.3225
40;calc bound;100;0.0998395;0.0391632;0.218915
40;calc iter;100;3.99205;3.26319;4.87171
40;total;1;428.422;428.422;428.422
41;calc total;1;402.523;402.523;402.523
41;calc update async;100;0.000329959;2.402e-05;0.0286808
41;calc inner;100;3.30719;2.54607;3.75731
41;calc wait;100;0.576948;0.0969255;1.67927
41;calc bound;100;0.106296;0.040092;0.211276
41;calc iter;100;3.99184;3.60796;4.46114
41;total;1;429.068;429.068;429.068
42;calc total;1;402.523;402.523;402.523
42;calc update async;100;0.000327332;2.4069e-05;0.0284388
42;calc inner;100;3.30499;2.53353;3.75056
42;calc wait;100;0.564474;0.107095;1.73868
42;calc bound;100;0.118467;0.0439941;0.211213
42;calc iter;100;3.99202;3.73702;4.64483
42;total;1;429.006;429.006;429.006
43;calc total;1;402.523;402.523;402.523
43;calc update async;100;0.000364768;2.7539e-05;0.0319914
43;calc inner;100;3.31518;2.51637;3.75065
43;calc wait;100;0.55584;0.0483929;1.73305
43;calc bound;100;0.111113;0.0443207;0.199176
43;calc iter;100;3.9919;3.66449;4.37488
43;total;1;428.789;428.789;428.789
44;calc total;1;402.523;402.523;402.523
44;calc update async;100;0.000354233;1.7369e-05;0.0313946
44;calc inner;100;3.09132;0.468576;3.72657
44;calc wait;100;0.798946;0.101838;4.4626
44;calc bound;100;0.0967447;0.0410474;0.202918
44;calc iter;100;3.9893;3.01687;5.0305
44;total;1;429.143;429.143;429.143
45;calc total;1;402.523;402.523;402.523
45;calc update async;100;0.000354847;2.048e-05;0.0314136
45;calc inner;100;3.31739;2.15436;3.72933
45;calc wait;100;0.55683;0.097178;1.98911
45;calc bound;100;0.104062;0.0409754;0.203696
45;calc iter;100;3.98713;3.64751;4.3201
45;total;1;428.566;428.566;428.566
46;calc total;1;402.523;402.523;402.523
46;calc update async;100;0.000359182;2.753e-05;0.0314957
46;calc inner;100;3.33343;2.39649;3.74549
46;calc wait;100;0.542392;0.107968;1.65984
46;calc bound;100;0.112812;0.0423035;0.215665
46;calc iter;100;3.98927;3.70044;4.31365
46;total;1;428.961;428.961;428.961
47;calc total;1;402.523;402.523;402.523
47;calc update async;100;0.000356642;2.4929e-05;0.0314133
47;calc inner;100;3.35586;2.39652;3.73907
47;calc wait;100;0.521012;0.108908;1.6467
47;calc bound;100;0.108982;0.0409179;0.205051
47;calc iter;100;3.98993;3.67389;4.27231
47;total;1;428.621;428.621;428.621
48;calc total;1;402.523;402.523;402.523
48;calc update async;100;0.000330295;1.604e-05;0.0295562
48;calc inner;100;2.68076;0.472252;3.74044
48;calc wait;100;1.22113;0.0765979;4.76656
48;calc bound;100;0.0808587;0.0389213;0.225387
48;calc iter;100;3.986;2.9609;5.36234
48;total;1;428.732;428.732;428.732
49;calc total;1;402.523;402.523;402.523
49;calc update async;100;0.000332308;1.816e-05;0.0294509
49;calc inner;100;2.89978;0.487388;3.71212
49;calc wait;100;0.989261;0.117871;3.57103
49;calc bound;100;0.0906167;0.0398606;0.24402
49;calc iter;100;3.9854;3.18296;4.98487
49;total;1;428.608;428.608;428.608
50;calc total;1;402.523;402.523;402.523
50;calc update async;100;0.000339593;2.396e-05;0.0288904
50;calc inner;100;3.03587;0.92439;3.78801
50;calc wait;100;0.841973;0.0789284;3.62504
50;calc bound;100;0.103226;0.0428279;0.225911
50;calc iter;100;3.98596;3.17403;5.02917
50;total;1;428.609;428.609;428.609
51;calc total;1;402.523;402.523;402.523
51;calc update async;100;0.000335265;1.75e-05;0.0294792
51;calc inner;100;3.02554;0.926308;3.67075
51;calc wait;100;0.852163;0.143987;3.58956
51;calc bound;100;0.104356;0.0419903;0.257098
51;calc iter;100;3.9858;3.13324;5.0139
51;total;1;429.157;429.157;429.157
52;calc total;1;402.523;402.523;402.523
52;calc update async;100;0.000366151;1.594e-05;0.032281
52;calc inner;100;2.85495;0.471712;3.78609
52;calc wait;100;1.02357;0.0535493;5.03057
52;calc bound;100;0.101677;0.0406801;0.261627
52;calc iter;100;3.98366;2.60474;5.61932
52;total;1;429.115;429.115;429.115
53;calc total;1;402.523;402.523;402.523
53;calc update async;100;0.000358222;1.5099e-05;0.0323177
53;calc inner;100;2.91018;0.465793;3.79204
53;calc wait;100;0.97326;0.0820859;4.78332
53;calc bound;100;0.0854511;0.039111;0.227609
53;calc iter;100;3.97537;3.09822;5.40252
53;total;1;428.63;428.63;428.63
54;calc total;1;402.523;402.523;402.523
54;calc update async;100;0.000379634;2.598e-05;0.0330475
54;calc inner;100;3.05426;0.692462;3.73157
54;calc wait;100;0.808785;0.107823;4.59378
54;calc bound;100;0.117539;0.0445291;0.256592
54;calc iter;100;3.98424;3.4017;5.39268
54;total;1;429.121;429.121;429.121
55;calc total;1;402.523;402.523;402.523
55;calc update async;100;0.000256835;1.6989e-05;0.0215467
55;calc inner;100;3.05218;0.935826;3.67609
55;calc wait;100;0.821589;0.167186;3.91104
55;calc bound;100;0.106661;0.04033;0.25841
55;calc iter;100;3.98425;3.37794;4.94683
55;total;1;429.142;429.142;429.142
56;calc total;1;402.523;402.523;402.523
56;calc update async;100;0.000355987;1.846e-05;0.031626
56;calc inner;100;2.84007;0.466147;3.73421
56;calc wait;100;1.04233;0.14559;4.22674
56;calc bound;100;0.0975975;0.0412046;0.193938
56;calc iter;100;3.98253;3.15686;4.7414
56;total;1;429.014;429.014;429.014
57;calc total;1;402.523;402.523;402.523
57;calc update async;100;0.000357123;2.034e-05;0.0316102
57;calc inner;100;3.03517;1.3485;3.69822
57;calc wait;100;0.850507;0.15664;3.14907
57;calc bound;100;0.0956061;0.0400094;0.209751
57;calc iter;100;3.98396;3.49238;4.69306
57;total;1;428.754;428.754;428.754
58;calc total;1;402.523;402.523;402.523
58;calc update async;100;0.000359642;2.576e-05;0.0316092
58;calc inner;100;3.11261;1.4533;3.71985
58;calc wait;100;0.756272;0.141064;3.03935
58;calc bound;100;0.112427;0.0449292;0.202896
58;calc iter;100;3.98423;3.51063;4.68827
58;total;1;428.556;428.556;428.556
59;calc total;1;402.523;402.523;402.523
59;calc update async;100;0.000360841;1.965e-05;0.0317882
59;calc inner;100;3.12143;1.29137;3.71393
59;calc wait;100;0.761443;0.136073;3.30189
59;calc bound;100;0.0994424;0.0412065;0.157649
59;calc iter;100;3.98404;3.47665;4.67418
59;total;1;429.019;429.019;429.019
60;calc total;1;402.523;402.523;402.523
60;calc update async;100;0.0003749;1.756e-05;0.033788
60;calc inner;100;2.88905;0.463368;3.72138
60;calc wait;100;0.983312;0.0951813;4.47682
60;calc bound;100;0.0996112;0.0412501;0.20757
60;calc iter;100;3.97507;3.14011;5.02618
60;total;1;428.724;428.724;428.724
61;calc total;1;402.523;402.523;402.523
61;calc update async;100;0.000331476;1.896e-05;0.0294302
61;calc inner;100;2.90787;0.492511;3.70559
61;calc wait;100;0.981478;0.0998924;4.18987
61;calc bound;100;0.0912905;0.0404871;0.213905
61;calc iter;100;3.98233;3.05838;4.74218
61;total;1;429.149;429.149;429.149
62;calc total;1;402.523;402.523;402.523
62;calc update async;100;0.000338106;1.766e-05;0.0294415
62;calc inner;100;3.02249;0.486097;3.73807
62;calc wait;100;0.844461;0.108788;4.31747
62;calc bound;100;0.112121;0.0413925;0.21428
62;calc iter;100;3.98293;2.96912;4.89998
62;total;1;428.748;428.748;428.748
63;calc total;1;402.523;402.523;402.523
63;calc update async;100;0.000374386;1.827e-05;0.0334209
63;calc inner;100;3.08459;1.43155;3.74449
63;calc wait;100;0.801897;0.137587;2.87421
63;calc bound;100;0.0951099;0.040863;0.176048
63;calc iter;100;3.98268;3.15084;4.46173
63;total;1;429.154;429.154;429.154
64;calc total;1;402.523;402.523;402.523
64;calc update async;100;0.000348253;1.802e-05;0.0304995
64;calc inner;100;2.39344;0.472193;3.74012
64;calc wait;100;1.4875;0.0915245;5.53208
64;calc bound;100;0.102732;0.0404114;0.228176
64;calc iter;100;3.98708;1.9945;6.07288
64;total;1;429.151;429.151;429.151
65;calc total;1;402.523;402.523;402.523
65;calc update async;100;0.000345148;1.69e-05;0.0305535
65;calc inner;100;2.70953;1.49604;3.78366
65;calc wait;100;1.18869;0.12752;2.96836
65;calc bound;100;0.085441;0.0421332;0.198402
65;calc iter;100;3.98767;3.50183;4.66637
65;total;1;429.12;429.12;429.12
66;calc total;1;402.523;402.523;402.523
66;calc update async;100;0.000278685;2.47e-05;0.0229998
66;calc inner;100;2.75911;1.53956;3.65813
66;calc wait;100;1.10946;0.145407;2.96392
66;calc bound;100;0.116182;0.0416128;0.229105
66;calc iter;100;3.98798;3.46688;4.70917
66;total;1;428.549;428.549;428.549
67;calc total;1;402.523;402.523;402.523
67;calc update async;100;0.000273024;2.171e-05;0.023003
67;calc inner;100;2.78773;1.55871;3.79024
67;calc wait;100;1.09696;0.125456;3.10299
67;calc bound;100;0.0990994;0.0426138;0.198912
67;calc iter;100;3.98781;3.42114;4.77843
67;total;1;429.023;429.023;429.023
68;calc total;1;402.523;402.523;402.523
68;calc update async;100;0.000381921;1.789e-05;0.0345592
68;calc inner;100;2.38083;0.470113;3.69851
68;calc wait;100;1.49791;0.0523018;5.09567
68;calc bound;100;0.0921344;0.0390115;0.234912
68;calc iter;100;3.97432;1.90249;5.73535
68;total;1;429.173;429.173;429.173
69;calc total;1;402.523;402.523;402.523
69;calc update async;100;0.000375404;1.804e-05;0.033637
69;calc inner;100;2.48562;0.493985;3.78937
69;calc wait;100;1.40749;0.106486;4.25726
69;calc bound;100;0.0868254;0.0403102;0.20367
69;calc iter;100;3.9858;2.78481;4.80815
69;total;1;428.635;428.635;428.635
70;calc total;1;402.523;402.523;402.523
70;calc update async;100;0.000389801;2.497e-05;0.034001
70;calc inner;100;2.63988;0.568924;3.6836
70;calc wait;100;1.23497;0.0454026;4.49086
70;calc bound;100;0.107359;0.0406491;0.235332
70;calc iter;100;3.98643;2.52711;5.11989
70;total;1;428.775;428.775;428.775
71;calc total;1;402.523;402.523;402.523
71;calc update async;100;0.00034469;2.483e-05;0.0301537
71;calc inner;100;2.74149;1.47403;3.77376
71;calc wait;100;1.13984;0.106526;2.87044
71;calc bound;100;0.100644;0.0411157;0.235667
71;calc iter;100;3.98603;3.19315;4.67192
71;total;1;428.974;428.974;428.974
72;calc total;1;402.523;402.523;402.523
72;calc update async;100;0.000237354;1.904e-05;0.0197799
72;calc inner;100;2.59859;0.494117;3.72574
72;calc wait;100;1.28773;0.103529;4.44962
72;calc bound;100;0.0907445;0.0389736;0.213621
72;calc iter;100;3.98137;2.71763;5.03685
72;total;1;428.942;428.942;428.942
73;calc total;1;402.523;402.523;402.523
73;calc update async;100;0.000232937;1.827e-05;0.0197458
73;calc inner;100;2.54311;0.466092;3.70959
73;calc wait;100;1.34005;0.123068;4.46921
73;calc bound;100;0.0855226;0.0404038;0.212733
73;calc iter;100;3.97828;3.11349;5.0595
73;total;1;428.837;428.837;428.837
74;calc total;1;402.523;402.523;402.523
74;calc update async;100;0.000246179;2.126e-05;0.0197457
74;calc inner;100;2.79104;0.587387;3.76039
74;calc wait;100;1.08307;0.201214;3.96015
74;calc bound;100;0.104463;0.0422318;0.182454
74;calc iter;100;3.98151;3.31592;4.96948
74;total;1;428.944;428.944;428.944
75;calc total;1;402.523;402.523;402.523
75;calc update async;100;0.000238813;2.073e-05;0.0197642
75;calc inner;100;2.81132;0.600596;3.71944
75;calc wait;100;1.06632;0.125892;4.05612
75;calc bound;100;0.0975473;0.0420085;0.212362
75;calc iter;100;3.98136;3.29486;4.97842
75;total;1;428.94;428.94;428.94
76;calc total;1;402.523;402.523;402.523
76;calc update async;100;0.000391875;2.0979e-05;0.0346833
76;calc inner;100;2.78873;0.465293;3.72905
76;calc wait;100;1.08629;0.0864356;3.5885
76;calc bound;100;0.0953639;0.0416563;0.193761
76;calc iter;100;3.97597;3.28675;4.4908
76;total;1;429.131;429.131;429.131
128;calc total;1;402.523;402.523;402.523
128;calc update async;100;0.000304799;1.796e-05;0.0261116
128;calc inner;100;2.59012;0.502384;3.74695
128;calc wait;100;1.30879;0.0772498;4.35477
128;calc bound;100;0.0946372;0.0401461;0.214987
128;calc iter;100;3.99661;3.34913;4.95929
128;total;1;429.079;429.079;429.079
77;calc total;1;402.523;402.523;402.523
77;calc update async;100;0.000343221;2.013e-05;0.0305945
77;calc inner;100;2.80423;1.04901;3.71222
77;calc wait;100;1.0802;0.135017;3.15101
77;calc bound;100;0.086378;0.0391533;0.190555
77;calc iter;100;3.97601;2.96833;5.00061
77;total;1;429.104;429.104;429.104
78;calc total;1;402.523;402.523;402.523
78;calc update async;100;0.000355753;2.288e-05;0.0306056
78;calc inner;100;2.87313;0.544506;3.75337
78;calc wait;100;0.99149;0.149017;3.15499
78;calc bound;100;0.108044;0.041939;0.17781
78;calc iter;100;3.97604;3.19858;4.83941
78;total;1;428.945;428.945;428.945
79;calc total;1;402.523;402.523;402.523
79;calc update async;100;0.000276961;1.732e-05;0.0236863
79;calc inner;100;2.89305;1.11951;3.79214
79;calc wait;100;0.98073;0.120442;2.77813
79;calc bound;100;0.097056;0.0407631;0.168668
79;calc iter;100;3.97632;2.98444;4.98731
79;total;1;429.133;429.133;429.133
80;calc total;1;402.523;402.523;402.523
80;calc update async;100;0.000235395;1.373e-05;0.0195958
80;calc inner;100;2.68692;0.506673;3.72352
80;calc wait;100;1.21222;0.0960196;4.29569
80;calc bound;100;0.0922422;0.0393594;0.259034
80;calc iter;100;3.99644;2.50253;4.89794
80;total;1;428.799;428.799;428.799
81;calc total;1;402.523;402.523;402.523
81;calc update async;100;0.000237485;1.908e-05;0.0195959
81;calc inner;100;2.49094;0.464492;3.78507
81;calc wait;100;1.41381;0.10286;4.42988
81;calc bound;100;0.081652;0.0390397;0.211942
81;calc iter;100;3.99151;2.92159;4.96647
81;total;1;428.902;428.902;428.902
82;calc total;1;402.523;402.523;402.523
82;calc update async;100;0.000364641;2.245e-05;0.0311671
82;calc inner;100;2.84328;0.792433;3.67365
82;calc wait;100;1.03661;0.095957;3.23932
82;calc bound;100;0.111198;0.0412185;0.23086
82;calc iter;100;3.99664;3.58614;4.73074
82;total;1;428.756;428.756;428.756
83;calc total;1;402.523;402.523;402.523
83;calc update async;100;0.000410734;2.095e-05;0.0366265
83;calc inner;100;2.86794;0.808968;3.79187
83;calc wait;100;1.02997;0.112104;3.22196
83;calc bound;100;0.093367;0.0397318;0.224333
83;calc iter;100;3.99575;3.35969;4.84107
83;total;1;428.58;428.58;428.58
84;calc total;1;402.523;402.523;402.523
84;calc update async;100;0.000405756;1.987e-05;0.0359879
84;calc inner;100;2.84646;0.48085;3.72667
84;calc wait;100;1.01685;0.0784938;3.86349
84;calc bound;100;0.0992952;0.0431148;0.236254
84;calc iter;100;3.96816;3.35963;4.53061
84;total;1;428.658;428.658;428.658
85;calc total;1;402.523;402.523;402.523
85;calc update async;100;0.000404465;2.042e-05;0.0359879
85;calc inner;100;2.87791;0.492251;3.78858
85;calc wait;100;1.01382;0.0935875;4.09947
85;calc bound;100;0.0844948;0.0390067;0.164398
85;calc iter;100;3.98553;2.98796;5.45709
85;total;1;428.676;428.676;428.676
86;calc total;1;402.523;402.523;402.523
86;calc update async;100;0.000277571;2.267e-05;0.0229909
86;calc inner;100;2.85483;0.464016;3.66412
86;calc wait;100;1.01844;0.156619;4.28465
86;calc bound;100;0.104727;0.0406949;0.247661
86;calc iter;100;3.98284;3.1731;4.93151
86;total;1;428.729;428.729;428.729
87;calc total;1;402.523;402.523;402.523
87;calc update async;100;0.00034511;1.856e-05;0.0303441
87;calc inner;100;2.89889;0.49432;3.80086
87;calc wait;100;0.989604;0.11304;4.01565
87;calc bound;100;0.0896138;0.039331;0.209214
87;calc iter;100;3.98637;3.0794;5.44953
87;total;1;428.705;428.705;428.705
129;calc total;1;402.523;402.523;402.523
129;calc update async;100;0.000186567;1.7729e-05;0.0151677
129;calc inner;100;2.71449;1.71807;3.73881
129;calc wait;100;1.19547;0.10937;2.30629
129;calc bound;100;0.0830329;0.038855;0.246615
129;calc iter;100;3.99708;3.74674;4.30476
129;total;1;429.093;429.093;429.093
88;calc total;1;402.523;402.523;402.523
88;calc update async;100;0.000385606;2.356e-05;0.0342083
88;calc inner;100;2.94678;0.576374;3.71798
88;calc wait;100;0.961321;0.141506;3.94776
88;calc bound;100;0.0960239;0.0427736;0.177104
88;calc iter;100;4.00636;3.61171;4.63509
88;total;1;428.547;428.547;428.547
130;calc total;1;402.523;402.523;402.523
130;calc update async;100;0.000290934;2.844e-05;0.0240044
130;calc inner;100;2.75677;1.72604;3.72978
130;calc wait;100;1.1207;0.149079;2.31975
130;calc bound;100;0.117342;0.0417294;0.243404
130;calc iter;100;3.99751;3.80518;4.24724
130;total;1;429.041;429.041;429.041
89;calc total;1;402.523;402.523;402.523
89;calc update async;100;0.000337139;2.0689e-05;0.0298198
89;calc inner;100;2.93817;0.496201;3.71119
89;calc wait;100;0.970849;0.0617359;4.09971
89;calc bound;100;0.090013;0.0393175;0.195707
89;calc iter;100;4.00524;3.40318;4.70027
89;total;1;428.753;428.753;428.753
131;calc total;1;402.523;402.523;402.523
131;calc update async;100;0.000284918;2.177e-05;0.0244042
131;calc inner;100;2.78756;1.7497;3.71995
131;calc wait;100;1.10395;0.0741026;2.32804
131;calc bound;100;0.102448;0.0422057;0.282557
131;calc iter;100;3.99725;3.76974;4.24321
131;total;1;428.985;428.985;428.985
90;calc total;1;402.523;402.523;402.523
90;calc update async;100;0.000342299;2.113e-05;0.029567
90;calc inner;100;3.03006;1.69598;3.73354
90;calc wait;100;0.867556;0.100188;2.13984
90;calc bound;100;0.104659;0.042493;0.196378
90;calc iter;100;4.00635;3.64065;4.45237
90;total;1;428.826;428.826;428.826
132;calc total;1;402.523;402.523;402.523
132;calc update async;100;0.000352079;1.8749e-05;0.0312955
132;calc inner;100;2.49092;0.463034;3.6473
132;calc wait;100;1.39524;0.162337;4.36291
132;calc bound;100;0.097054;0.0402449;0.274418
132;calc iter;100;3.98803;2.99708;4.95226
132;total;1;429.089;429.089;429.089
91;calc total;1;402.523;402.523;402.523
91;calc update async;100;0.000390614;3.317e-05;0.0343299
91;calc inner;100;3.05864;1.72116;3.72446
91;calc wait;100;0.838331;0.0960276;2.12889
91;calc bound;100;0.103195;0.0432691;0.207863
91;calc iter;100;4.00614;3.6635;4.4026
91;total;1;428.482;428.482;428.482
133;calc total;1;402.523;402.523;402.523
133;calc update async;100;0.000349722;2.155e-05;0.0314539
133;calc inner;100;2.54906;1.26165;3.64691
133;calc wait;100;1.36155;0.111978;2.84852
133;calc bound;100;0.0809061;0.0389472;0.269893
133;calc iter;100;3.99568;3.7157;4.26169
133;total;1;429.165;429.165;429.165
92;calc total;1;402.523;402.523;402.523
92;calc update async;100;0.000379119;2.354e-05;0.0339609
92;calc inner;100;2.73548;0.480101;3.69798
92;calc wait;100;1.16486;0.13551;4.44798
92;calc bound;100;0.0954131;0.0404756;0.183392
92;calc iter;100;4.00127;2.87226;4.98793
92;total;1;428.828;428.828;428.828
93;calc total;1;402.523;402.523;402.523
93;calc update async;100;0.000344564;2.659e-05;0.0297701
93;calc inner;100;3.03803;1.48468;3.69735
93;calc wait;100;0.856449;0.0933039;2.50559
93;calc bound;100;0.0983126;0.0417654;0.181233
93;calc iter;100;4.00552;3.30946;4.73009
93;total;1;428.527;428.527;428.527
94;calc total;1;402.523;402.523;402.523
94;calc update async;100;0.000375367;2.811e-05;0.0332895
94;calc inner;100;3.03191;1.50239;3.74872
94;calc wait;100;0.869621;0.126968;2.91571
94;calc bound;100;0.100053;0.043043;0.13393
94;calc iter;100;4.00512;3.04918;4.75164
94;total;1;429.108;429.108;429.108
95;calc total;1;402.523;402.523;402.523
95;calc update async;100;0.000382313;2.16e-05;0.0342225
95;calc inner;100;3.05513;1.52952;3.70905
95;calc wait;100;0.842764;0.0950174;2.4606
95;calc bound;100;0.0989919;0.0433106;0.174762
95;calc iter;100;4.0054;3.30209;4.73565
95;total;1;428.808;428.808;428.808
96;calc total;1;402.523;402.523;402.523
96;calc update async;100;0.000334156;1.359e-05;0.0297715
96;calc inner;100;2.86885;0.687023;3.69298
96;calc wait;100;1.0333;0.0523294;3.47662
96;calc bound;100;0.0824299;0.0392026;0.206034
96;calc iter;100;3.98847;2.87495;5.04535
96;total;1;428.966;428.966;428.966
97;calc total;1;402.523;402.523;402.523
97;calc update async;100;0.000338437;2.205e-05;0.0295762
97;calc inner;100;3.01346;0.498704;3.69257
97;calc wait;100;0.881752;0.0603935;4.31634
97;calc bound;100;0.0892194;0.0403981;0.205893
97;calc iter;100;3.98776;3.3034;4.89864
97;total;1;428.826;428.826;428.826
98;calc total;1;402.523;402.523;402.523
98;calc update async;100;0.000343321;1.918e-05;0.0297994
98;calc inner;100;3.0676;1.7165;3.66513
98;calc wait;100;0.818878;0.122526;2.40791
98;calc bound;100;0.0980405;0.0421038;0.172043
98;calc iter;100;3.98845;3.24928;4.99324
98;total;1;428.998;428.998;428.998
99;calc total;1;402.523;402.523;402.523
99;calc update async;100;0.000403739;2.129e-05;0.0358931
99;calc inner;100;3.08219;1.72303;3.69094
99;calc wait;100;0.806539;0.101403;2.40581
99;calc bound;100;0.0965552;0.0418602;0.195099
99;calc iter;100;3.98835;3.22939;5.00139
99;total;1;428.857;428.857;428.857
100;calc total;1;402.523;402.523;402.523
100;calc update async;100;0.000376976;1.914e-05;0.0338126
100;calc inner;100;2.56788;0.463894;3.70319
100;calc wait;100;1.32612;0.0815275;4.81341
100;calc bound;100;0.0828201;0.039236;0.191337
100;calc iter;100;3.98002;2.84641;5.36722
100;total;1;428.748;428.748;428.748
101;calc total;1;402.523;402.523;402.523
101;calc update async;100;0.000379401;2.001e-05;0.0341982
101;calc inner;100;2.91846;0.699753;3.72016
101;calc wait;100;0.980093;0.113656;4.07519
101;calc bound;100;0.0823481;0.0395945;0.198903
101;calc iter;100;3.98487;2.9301;4.9504
101;total;1;428.874;428.874;428.874
134;calc total;1;402.523;402.523;402.523
134;calc update async;100;0.000358158;2.381e-05;0.0310506
134;calc inner;100;2.7133;1.08256;3.68714
134;calc wait;100;1.1719;0.0977425;3.19336
134;calc bound;100;0.106602;0.0423001;0.27522
134;calc iter;100;3.99597;3.66252;4.33636
134;total;1;429.171;429.171;429.171
102;calc total;1;402.523;402.523;402.523
102;calc update async;100;0.00038706;2.057e-05;0.0342782
102;calc inner;100;2.9124;0.552203;3.73141
102;calc wait;100;0.978243;0.112408;4.34833
102;calc bound;100;0.0904392;0.039306;0.187311
102;calc iter;100;3.98513;2.77515;5.0421
102;total;1;428.75;428.75;428.75
135;calc total;1;402.523;402.523;402.523
135;calc update async;100;0.000354663;1.893e-05;0.0310595
135;calc inner;100;2.73237;1.77119;3.65178
135;calc wait;100;1.15493;0.190738;2.13117
135;calc bound;100;0.105232;0.0424507;0.264346
135;calc iter;100;3.99593;3.71285;4.19698
135;total;1;429.169;429.169;429.169
103;calc total;1;402.523;402.523;402.523
103;calc update async;100;0.000387049;2.083e-05;0.0343781
103;calc inner;100;2.9842;0.776711;3.68869
103;calc wait;100;0.906542;0.124993;3.7555
103;calc bound;100;0.0918087;0.0422907;0.200431
103;calc iter;100;3.98534;3.21556;4.71189
103;total;1;428.745;428.745;428.745
136;calc total;1;402.523;402.523;402.523
136;calc update async;100;0.000204976;2.157e-05;0.0153344
136;calc inner;100;2.38503;0.493177;3.68222
136;calc wait;100;1.50799;0.155315;5.56285
136;calc bound;100;0.103324;0.0405678;0.225589
136;calc iter;100;3.99787;1.46775;6.12698
136;total;1;429.056;429.056;429.056
104;calc total;1;402.523;402.523;402.523
104;calc update async;100;0.0003854;1.772e-05;0.0351412
104;calc inner;100;2.74162;0.462281;3.69832
104;calc wait;100;1.16176;0.0468284;5.14628
104;calc bound;100;0.0801775;0.040713;0.186792
104;calc iter;100;3.98602;2.48719;5.71856
104;total;1;428.516;428.516;428.516
137;calc total;1;402.523;402.523;402.523
137;calc update async;100;0.000186161;1.741e-05;0.0153027
137;calc inner;100;2.16401;0.46232;3.66276
137;calc wait;100;1.75231;0.147287;4.60154
137;calc bound;100;0.0783646;0.0389996;0.246033
137;calc iter;100;3.9964;2.82322;5.14702
137;total;1;429.057;429.057;429.057
105;calc total;1;402.523;402.523;402.523
105;calc update async;100;0.000343179;2.131e-05;0.0302005
105;calc inner;100;2.96563;0.879243;3.69935
105;calc wait;100;0.926288;0.0722819;3.7615
105;calc bound;100;0.0903218;0.0418456;0.133737
105;calc iter;100;3.98544;3.38043;5.02969
105;total;1;429.126;429.126;429.126
138;calc total;1;402.523;402.523;402.523
138;calc update async;100;0.000211258;2.808e-05;0.0153041
138;calc inner;100;2.50338;1.01835;3.68021
138;calc wait;100;1.37661;0.175068;3.60872
138;calc bound;100;0.117733;0.0417589;0.238034
138;calc iter;100;3.99812;3.48314;4.71324
138;total;1;428.696;428.696;428.696
106;calc total;1;402.523;402.523;402.523
106;calc update async;100;0.000344928;2.686e-05;0.030029
106;calc inner;100;3.1021;1.44121;3.79625
106;calc wait;100;0.779765;0.166292;3.10923
106;calc bound;100;0.101393;0.0419781;0.132371
106;calc iter;100;3.98611;3.33988;5.07105
106;total;1;428.448;428.448;428.448
107;calc total;1;402.523;402.523;402.523
107;calc update async;100;0.000392291;1.955e-05;0.0347886
107;calc inner;100;3.1063;1.08939;3.72174
107;calc wait;100;0.778243;0.17446;3.73057
107;calc bound;100;0.0985169;0.0407735;0.133238
107;calc iter;100;3.98582;3.26042;5.13316
107;total;1;429.119;429.119;429.119
108;calc total;1;402.523;402.523;402.523
108;calc update async;100;0.000399771;1.954e-05;0.0359242
108;calc inner;100;2.84665;0.461824;3.70081
108;calc wait;100;1.04219;0.0598024;4.70584
108;calc bound;100;0.0916789;0.0408839;0.165754
108;calc iter;100;3.9834;2.26977;5.29868
108;total;1;428.495;428.495;428.495
109;calc total;1;402.523;402.523;402.523
109;calc update async;100;0.000336544;1.789e-05;0.0302533
109;calc inner;100;2.99258;0.476906;3.69238
109;calc wait;100;0.898376;0.0951384;4.16506
109;calc bound;100;0.0803102;0.0403818;0.163451
109;calc iter;100;3.97485;3.16811;5.12173
109;total;1;429.107;429.107;429.107
110;calc total;1;402.523;402.523;402.523
110;calc update async;100;0.00027275;1.713e-05;0.0230507
110;calc inner;100;3.11236;1.96266;3.70368
110;calc wait;100;0.769684;0.100681;2.42934
110;calc bound;100;0.0965494;0.0409595;0.18488
110;calc iter;100;3.9842;3.19085;5.2408
110;total;1;428.831;428.831;428.831
111;calc total;1;402.523;402.523;402.523
111;calc update async;100;0.000348233;2.041e-05;0.0303043
111;calc inner;100;3.13239;1.7141;3.72283
111;calc wait;100;0.750867;0.0978182;2.53265
111;calc bound;100;0.0986777;0.0410711;0.158055
111;calc iter;100;3.98425;3.04445;4.91175
111;total;1;429.167;429.167;429.167
112;calc total;1;402.523;402.523;402.523
112;calc update async;100;0.000350019;2.31e-05;0.0305575
112;calc inner;100;2.09775;0.474551;3.72598
112;calc wait;100;1.81485;0.105951;4.67441
112;calc bound;100;0.0756744;0.0389997;0.216822
112;calc iter;100;3.99117;2.17367;5.2414
112;total;1;428.933;428.933;428.933
113;calc total;1;402.523;402.523;402.523
113;calc update async;100;0.00034093;1.946e-05;0.0305036
113;calc inner;100;2.29087;0.463897;3.68495
113;calc wait;100;1.62379;0.110974;4.65448
113;calc bound;100;0.0768238;0.0388039;0.236502
113;calc iter;100;3.9942;3.20392;5.19088
113;total;1;429.182;429.182;429.182
114;calc total;1;402.523;402.523;402.523
114;calc update async;100;0.000356332;2.399e-05;0.0305384
114;calc inner;100;2.67431;1.06066;3.68819
114;calc wait;100;1.21153;0.132308;3.29619
114;calc bound;100;0.107401;0.0414134;0.231242
114;calc iter;100;3.99447;3.61333;4.42487
114;total;1;428.964;428.964;428.964
139;calc total;1;402.523;402.523;402.523
139;calc update async;100;0.000418902;1.792e-05;0.0375751
139;calc inner;100;2.53172;1.04167;3.7086
139;calc wait;100;1.37127;0.141138;3.69864
139;calc bound;100;0.0935305;0.0422398;0.202448
139;calc iter;100;3.99793;3.57017;4.80816
139;total;1;428.696;428.696;428.696
115;calc total;1;402.523;402.523;402.523
115;calc update async;100;0.000241931;2.236e-05;0.0201011
115;calc inner;100;2.67637;1.03721;3.65648
115;calc wait;100;1.22495;0.140885;3.33325
115;calc bound;100;0.0913444;0.0397408;0.23109
115;calc iter;100;3.99423;3.58739;4.50737
115;total;1;429.154;429.154;429.154
140;calc total;1;402.523;402.523;402.523
140;calc update async;100;0.000351274;1.863e-05;0.0312326
140;calc inner;100;2.08124;0.467556;3.70035
140;calc wait;100;1.81254;0.112757;5.11995
140;calc bound;100;0.0872582;0.0390587;0.204601
140;calc iter;100;3.98191;2.11558;5.67153
140;total;1;428.755;428.755;428.755
116;calc total;1;402.523;402.523;402.523
116;calc update async;100;0.000341234;2.071e-05;0.030355
116;calc inner;100;2.14137;0.465331;3.72477
116;calc wait;100;1.74869;0.152484;4.35125
116;calc bound;100;0.0813323;0.038989;0.219123
116;calc iter;100;3.97456;2.65618;4.94321
116;total;1;429.095;429.095;429.095
141;calc total;1;402.523;402.523;402.523
141;calc update async;100;0.000349653;1.95e-05;0.0314854
141;calc inner;100;2.10152;0.485328;3.69683
141;calc wait;100;1.81242;0.17215;4.31024
141;calc bound;100;0.0742566;0.0395014;0.127336
141;calc iter;100;3.99054;2.80965;5.64407
141;total;1;428.873;428.873;428.873
117;calc total;1;402.523;402.523;402.523
117;calc update async;100;0.000387618;1.769e-05;0.0352273
117;calc inner;100;2.21983;0.466276;3.74963
117;calc wait;100;1.68997;0.117409;4.57256
117;calc bound;100;0.0749778;0.038955;0.223371
117;calc iter;100;3.98857;2.89237;5.14521
117;total;1;428.849;428.849;428.849
142;calc total;1;402.523;402.523;402.523
142;calc update async;100;0.000355521;1.946e-05;0.0315579
142;calc inner;100;2.2345;0.46435;3.7194
142;calc wait;100;1.66056;0.143386;4.89395
142;calc bound;100;0.0895435;0.0392293;0.184466
142;calc iter;100;3.98623;3.01569;5.42432
142;total;1;429.035;429.035;429.035
118;calc total;1;402.523;402.523;402.523
118;calc update async;100;0.000395124;2.155e-05;0.0351501
118;calc inner;100;2.55106;0.462745;3.66575
118;calc wait;100;1.34087;0.124753;4.62535
118;calc bound;100;0.0964844;0.0391814;0.224482
118;calc iter;100;3.99054;2.78501;5.23433
118;total;1;428.968;428.968;428.968
143;calc total;1;402.523;402.523;402.523
143;calc update async;100;0.000360326;1.956e-05;0.0315367
143;calc inner;100;2.37905;0.491867;3.71607
143;calc wait;100;1.51258;0.16832;4.25716
143;calc bound;100;0.0978032;0.0413517;0.173339
143;calc iter;100;3.99064;3.26545;5.63572
143;total;1;429.095;429.095;429.095
119;calc total;1;402.523;402.523;402.523
119;calc update async;100;0.000402055;1.8839e-05;0.0356219
119;calc inner;100;2.65884;0.891462;3.66616
119;calc wait;100;1.23657;0.113349;3.66053
119;calc bound;100;0.0922808;0.0394924;0.207958
119;calc iter;100;3.99003;3.19082;4.62948
119;total;1;428.629;428.629;428.629
120;calc total;1;402.523;402.523;402.523
120;calc update async;100;0.000344103;1.938e-05;0.030301
120;calc inner;100;2.70146;0.46523;3.70191
120;calc wait;100;1.20455;0.180023;4.42711
120;calc bound;100;0.0891675;0.0389995;0.165801
120;calc iter;100;3.9967;3.31469;4.97047
120;total;1;428.609;428.609;428.609
121;calc total;1;402.523;402.523;402.523
121;calc update async;100;0.000393862;1.875e-05;0.0354119
121;calc inner;100;2.96464;1.23275;3.69986
121;calc wait;100;0.945733;0.0710736;3.05882
121;calc bound;100;0.0858213;0.0416177;0.206887
121;calc iter;100;3.9973;3.74789;4.33523
121;total;1;429;429;429
122;calc total;1;402.523;402.523;402.523
122;calc update async;100;0.000404365;3.086e-05;0.0354037
122;calc inner;100;3.02897;2.26987;3.71091
122;calc wait;100;0.854116;0.178448;1.66972
122;calc bound;100;0.113365;0.0408501;0.162188
122;calc iter;100;3.99772;3.71243;4.22793
122;total;1;428.976;428.976;428.976
123;calc total;1;402.523;402.523;402.523
123;calc update async;100;0.000344221;2.211e-05;0.0302653
123;calc inner;100;3.0605;2.34112;3.71752
123;calc wait;100;0.836036;0.191225;1.72198
123;calc bound;100;0.0990568;0.0420612;0.136796
123;calc iter;100;3.99731;3.80216;4.25477
123;total;1;429.162;429.162;429.162
124;calc total;1;402.523;402.523;402.523
124;calc update async;100;0.000394946;2.067e-05;0.0353019
124;calc inner;100;2.73134;0.465203;3.71348
124;calc wait;100;1.16044;0.0942765;4.36194
124;calc bound;100;0.0917344;0.0390463;0.158467
124;calc iter;100;3.98484;3.03768;4.91282
124;total;1;428.87;428.87;428.87
125;calc total;1;402.523;402.523;402.523
125;calc update async;100;0.000390495;1.934e-05;0.0352743
125;calc inner;100;2.82654;0.902321;3.7174
125;calc wait;100;1.08156;0.0842666;3.18415
125;calc bound;100;0.0849744;0.0404838;0.195911
125;calc iter;100;3.99581;3.71695;4.26342
125;total;1;428.935;428.935;428.935
126;calc total;1;402.523;402.523;402.523
126;calc update async;100;0.000349665;2.7559e-05;0.030259
126;calc inner;100;2.99109;1.10289;3.71781
126;calc wait;100;0.903892;0.152873;3.17304
126;calc bound;100;0.100599;0.0409062;0.128072
126;calc iter;100;3.99628;3.60197;4.33351
126;total;1;428.476;428.476;428.476
127;calc total;1;402.523;402.523;402.523
127;calc update async;100;0.00035136;2.8049e-05;0.0304207
127;calc inner;100;3.02345;2.35621;3.72391
127;calc wait;100;0.865108;0.121562;1.67659
127;calc bound;100;0.105014;0.0422931;0.146701
127;calc iter;100;3.99593;3.72753;4.21389
127;total;1;428.938;428.938;428.938
144;calc total;1;402.523;402.523;402.523
144;calc update async;100;0.000196883;1.834e-05;0.0153734
144;calc inner;100;2.21956;0.462133;3.70045
144;calc wait;100;1.69054;0.0619865;4.39147
144;calc bound;100;0.104532;0.0389678;0.275303
144;calc iter;100;4.01563;3.04374;5.00322
144;total;1;428.712;428.712;428.712
145;calc total;1;402.523;402.523;402.523
145;calc update async;100;0.000318807;1.922e-05;0.0275013
145;calc inner;100;2.53021;0.461483;3.80946
145;calc wait;100;1.40113;0.111627;4.84525
145;calc bound;100;0.0791846;0.0388979;0.268003
145;calc iter;100;4.01174;2.85055;5.41278
145;total;1;429.094;429.094;429.094
146;calc total;1;402.523;402.523;402.523
146;calc update async;100;0.000330159;3.008e-05;0.027524
146;calc inner;100;2.78201;1.26459;3.67824
146;calc wait;100;1.10429;0.150644;3.12025
146;calc bound;100;0.12843;0.0413491;0.277648
146;calc iter;100;4.01596;3.54925;4.48721
146;total;1;429.232;429.232;429.232
147;calc total;1;402.523;402.523;402.523
147;calc update async;100;0.000196802;1.988e-05;0.0153596
147;calc inner;100;2.81196;1.20495;3.80416
147;calc wait;100;1.10873;0.106858;3.26111
147;calc bound;100;0.0943251;0.0391596;0.280225
147;calc iter;100;4.01559;3.50957;4.50965
147;total;1;428.693;428.693;428.693
148;calc total;1;402.523;402.523;402.523
148;calc update async;100;0.000355854;1.995e-05;0.0320737
148;calc inner;100;1.75339;0.462159;3.68936
148;calc wait;100;2.16294;0.136415;4.49046
148;calc bound;100;0.0889555;0.0389309;0.27579
148;calc iter;100;4.00707;3.13614;5.04478
148;total;1;428.722;428.722;428.722
149;calc total;1;402.523;402.523;402.523
149;calc update async;100;0.00031257;1.7679e-05;0.0270925
149;calc inner;100;2.66557;1.2816;3.75479
149;calc wait;100;1.26014;0.110346;3.11454
149;calc bound;100;0.0878942;0.0390017;0.271388
149;calc iter;100;4.01437;3.52077;4.51521
149;total;1;428.852;428.852;428.852
150;calc total;1;402.523;402.523;402.523
150;calc update async;100;0.00036757;2.016e-05;0.0320739
150;calc inner;100;2.55537;0.668588;3.68118
150;calc wait;100;1.35047;0.159439;3.79586
150;calc bound;100;0.105947;0.0391397;0.274545
150;calc iter;100;4.01252;3.51794;4.50645
150;total;1;428.664;428.664;428.664
151;calc total;1;402.523;402.523;402.523
151;calc update async;100;0.000313214;1.8859e-05;0.0269119
151;calc inner;100;2.72032;1.37204;3.76105
151;calc wait;100;1.20045;0.0891714;3.04875
151;calc bound;100;0.0927482;0.0408232;0.281097
151;calc iter;100;4.01448;3.46763;4.53671
151;total;1;429.256;429.256;429.256
152;calc total;1;402.523;402.523;402.523
152;calc update async;100;0.00037024;2.1749e-05;0.0330392
152;calc inner;100;2.99797;0.471204;3.71042
152;calc wait;100;0.926341;0.106768;4.24119
152;calc bound;100;0.0931321;0.0420093;0.204325
152;calc iter;100;4.0179;3.23;4.78015
152;total;1;428.972;428.972;428.972
153;calc total;1;402.523;402.523;402.523
153;calc update async;100;0.000200297;2.5739e-05;0.0155273
153;calc inner;100;3.17119;2.51878;3.71035
153;calc wait;100;0.733159;0.134554;1.69248
153;calc bound;100;0.105866;0.0422627;0.228984
153;calc iter;100;4.01729;3.79062;4.31888
153;total;1;429.106;429.106;429.106
154;calc total;1;402.523;402.523;402.523
154;calc update async;100;0.000377965;3.037e-05;0.0331653
154;calc inner;100;3.15387;2.51264;3.70967
154;calc wait;100;0.751267;0.127283;1.52175
154;calc bound;100;0.112152;0.0422044;0.210902
154;calc iter;100;4.01799;3.74368;4.30728
154;total;1;428.729;428.729;428.729
155;calc total;1;402.523;402.523;402.523
155;calc update async;100;0.000375423;2.968e-05;0.0331493
155;calc inner;100;3.17729;2.51964;3.71769
155;calc wait;100;0.72609;0.109363;1.52993
155;calc bound;100;0.110151;0.0426458;0.235635
155;calc iter;100;4.01774;3.83657;4.24218
155;total;1;429.137;429.137;429.137
156;calc total;1;402.523;402.523;402.523
156;calc update async;100;0.000388264;2.0489e-05;0.0353489
156;calc inner;100;2.85593;0.478374;3.71505
156;calc wait;100;1.07228;0.130122;4.06777
156;calc bound;100;0.0805661;0.0403977;0.168678
156;calc iter;100;4.01131;3.36828;4.62155
156;total;1;428.756;428.756;428.756
157;calc total;1;402.523;402.523;402.523
157;calc update async;100;0.000287293;2.184e-05;0.0239792
157;calc inner;100;3.12062;2.3929;3.70346
157;calc wait;100;0.775074;0.122905;1.65002
157;calc bound;100;0.113928;0.04334;0.217564
157;calc iter;100;4.01716;3.78768;4.27189
157;total;1;428.494;428.494;428.494
158;calc total;1;402.523;402.523;402.523
158;calc update async;100;0.000397293;2.1969e-05;0.035435
158;calc inner;100;3.14287;2.21727;3.74581
158;calc wait;100;0.77353;0.124599;1.85669
158;calc bound;100;0.0990709;0.0408102;0.162853
158;calc iter;100;4.01634;3.75011;4.28804
158;total;1;428.811;428.811;428.811
159;calc total;1;402.523;402.523;402.523
159;calc update async;100;0.000286907;3.229e-05;0.0239865
159;calc inner;100;3.13772;2.39096;3.7194
159;calc wait;100;0.758994;0.116092;1.64792
159;calc bound;100;0.115531;0.0434642;0.233429
159;calc iter;100;4.01723;3.82899;4.25569
159;total;1;428.761;428.761;428.761
160;calc total;1;402.523;402.523;402.523
160;calc update async;100;0.000372979;1.97e-05;0.0323967
160;calc inner;100;2.90158;0.473265;3.75226
160;calc wait;100;0.991494;0.054782;4.65148
160;calc bound;100;0.109591;0.0391351;0.25455
160;calc iter;100;4.00611;2.65359;5.21374
160;total;1;428.705;428.705;428.705
161;calc total;1;402.523;402.523;402.523
161;calc update async;100;0.000368865;1.954e-05;0.0325029
161;calc inner;100;2.88734;0.464793;3.72669
161;calc wait;100;1.00494;0.103925;4.54393
161;calc bound;100;0.109963;0.0390978;0.247922
161;calc iter;100;4.00515;3.37935;5.07654
161;total;1;428.868;428.868;428.868
162;calc total;1;402.523;402.523;402.523
162;calc update async;100;0.00037957;3.078e-05;0.0321469
162;calc inner;100;3.01035;1.40089;3.73471
162;calc wait;100;0.866092;0.104974;3.12444
162;calc bound;100;0.126028;0.0418214;0.249829
162;calc iter;100;4.00631;3.40543;4.63865
162;total;1;428.76;428.76;428.76
163;calc total;1;402.523;402.523;402.523
163;calc update async;100;0.000373942;2.1059e-05;0.0326336
163;calc inner;100;3.02233;1.40984;3.76282
163;calc wait;100;0.864477;0.0621281;3.15451
163;calc bound;100;0.117124;0.0430601;0.233847
163;calc iter;100;4.00609;3.40419;4.675
163;total;1;429.224;429.224;429.224
164;calc total;1;402.523;402.523;402.523
164;calc update async;100;0.000379735;1.844e-05;0.0341806
164;calc inner;100;2.32432;0.461861;3.77491
164;calc wait;100;1.58014;0.114218;4.74137
164;calc bound;100;0.0932153;0.0391024;0.254389
164;calc iter;100;4.00117;3.1734;5.2805
164;total;1;428.554;428.554;428.554
165;calc total;1;402.523;402.523;402.523
165;calc update async;100;0.000389255;2.0869e-05;0.0345139
165;calc inner;100;2.86896;1.09383;3.78693
165;calc wait;100;1.03873;0.102301;3.53896
165;calc bound;100;0.0930012;0.0391971;0.259218
165;calc iter;100;4.0053;3.52296;4.92597
165;total;1;429.091;429.091;429.091
166;calc total;1;402.523;402.523;402.523
166;calc update async;100;0.000235521;1.8819e-05;0.0188502
166;calc inner;100;2.9027;1.33314;3.77497
166;calc wait;100;0.993581;0.10794;3.51467
166;calc bound;100;0.103972;0.0412121;0.243606
166;calc iter;100;4.0052;3.38113;4.91656
166;total;1;428.619;428.619;428.619
167;calc total;1;402.523;402.523;402.523
167;calc update async;100;0.000394615;2.3529e-05;0.034398
167;calc inner;100;2.92781;1.43947;3.7418
167;calc wait;100;0.95988;0.142316;3.40746
167;calc bound;100;0.114784;0.0429792;0.254836
167;calc iter;100;4.00535;3.52597;4.93609
167;total;1;429.216;429.216;429.216
168;calc total;1;402.523;402.523;402.523
168;calc update async;100;0.000274341;1.968e-05;0.0236961
168;calc inner;100;2.45823;0.461583;3.74147
168;calc wait;100;1.42429;0.0596281;4.99865
168;calc bound;100;0.100143;0.0391525;0.203994
168;calc iter;100;3.99109;2.54867;5.55692
168;total;1;428.53;428.53;428.53
169;calc total;1;402.523;402.523;402.523
169;calc update async;100;0.000284463;2.482e-05;0.0240378
169;calc inner;100;2.78343;0.502951;3.74771
169;calc wait;100;1.11179;0.116087;4.19587
169;calc bound;100;0.0957607;0.0412384;0.166522
169;calc iter;100;3.99415;3.41565;4.76495
169;total;1;429.231;429.231;429.231
170;calc total;1;402.523;402.523;402.523
170;calc update async;100;0.000422613;2.959e-05;0.0374802
170;calc inner;100;2.90581;1.52895;3.77864
170;calc wait;100;0.974342;0.133909;2.47195
170;calc bound;100;0.111701;0.0418438;0.154867
170;calc iter;100;3.99443;3.63143;4.42203
170;total;1;428.738;428.738;428.738
171;calc total;1;402.523;402.523;402.523
171;calc update async;100;0.000419031;2.3409e-05;0.0375591
171;calc inner;100;2.914;1.50254;3.74624
171;calc wait;100;0.975949;0.100442;2.49127
171;calc bound;100;0.101403;0.0401475;0.170499
171;calc iter;100;3.99418;3.61395;4.48804
171;total;1;428.557;428.557;428.557
172;calc total;1;402.523;402.523;402.523
172;calc update async;100;0.000414729;2.131e-05;0.0375173
172;calc inner;100;2.42742;0.464692;3.70805
172;calc wait;100;1.44332;0.0907589;4.36831
172;calc bound;100;0.0966084;0.0390754;0.193922
172;calc iter;100;3.9721;2.69961;4.93596
172;total;1;428.731;428.731;428.731
173;calc total;1;402.523;402.523;402.523
173;calc update async;100;0.000416519;2.065e-05;0.0372831
173;calc inner;100;2.63645;0.481392;3.75552
173;calc wait;100;1.24704;0.0783773;4.3555
173;calc bound;100;0.101249;0.0401222;0.217125
173;calc iter;100;3.98864;3.00665;4.95025
173;total;1;429.253;429.253;429.253
174;calc total;1;402.523;402.523;402.523
174;calc update async;100;0.000237782;2.243e-05;0.0190837
174;calc inner;100;2.79304;0.46922;3.72644
174;calc wait;100;1.06924;0.0427306;4.71402
174;calc bound;100;0.115789;0.0409885;0.198326
174;calc iter;100;3.99049;2.62506;5.24073
174;total;1;428.628;428.628;428.628
175;calc total;1;402.523;402.523;402.523
175;calc update async;100;0.000308963;2.2259e-05;0.0269299
175;calc inner;100;2.86512;1.2712;3.75713
175;calc wait;100;1.02314;0.112611;3.1462
175;calc bound;100;0.101336;0.0409945;0.171001
175;calc iter;100;3.99;3.32372;4.64971
175;total;1;428.752;428.752;428.752
176;calc total;1;402.523;402.523;402.523
176;calc update async;100;0.000274132;1.773e-05;0.0237247
176;calc inner;100;2.93771;0.954405;3.69414
176;calc wait;100;0.988911;0.158255;2.97756
176;calc bound;100;0.0715484;0.038851;0.267777
176;calc iter;100;4.00047;3.62387;4.33813
176;total;1;428.545;428.545;428.545
177;calc total;1;402.523;402.523;402.523
177;calc update async;100;0.000288247;2.1009e-05;0.0244799
177;calc inner;100;3.1679;2.11266;3.72338
177;calc wait;100;0.749594;0.116728;2.06675
177;calc bound;100;0.0795921;0.0387689;0.279548
177;calc iter;100;4.00179;3.86918;4.22616
177;total;1;428.859;428.859;428.859
178;calc total;1;402.523;402.523;402.523
178;calc update async;100;0.000292198;3.765e-05;0.024007
178;calc inner;100;3.25736;2.59471;3.66674
178;calc wait;100;0.623791;0.191485;1.25322
178;calc bound;100;0.115594;0.0418162;0.272413
178;calc iter;100;4.00211;3.8674;4.22547
178;total;1;428.55;428.55;428.55
179;calc total;1;402.523;402.523;402.523
179;calc update async;100;0.000432695;2.583e-05;0.0379839
179;calc inner;100;3.29521;2.64135;3.68808
179;calc wait;100;0.60451;0.139578;1.24835
179;calc bound;100;0.0968014;0.0436047;0.263547
179;calc iter;100;4.00177;3.83187;4.2031
179;total;1;428.573;428.573;428.573
180;calc total;1;402.523;402.523;402.523
180;calc update async;100;0.000402514;1.8899e-05;0.0362764
180;calc inner;100;2.96952;0.486048;3.6539
180;calc wait;100;0.936819;0.161006;3.61499
180;calc bound;100;0.0898173;0.0387855;0.26379
180;calc iter;100;3.99859;3.57722;4.24439
180;total;1;428.664;428.664;428.664
181;calc total;1;402.523;402.523;402.523
181;calc update async;100;0.000390889;1.16e-05;0.0357333
181;calc inner;100;3.03584;1.73822;3.65857
181;calc wait;100;0.886961;0.139878;2.3792
181;calc bound;100;0.0747912;0.038698;0.270169
181;calc iter;100;4.00056;3.74619;4.27471
181;total;1;428.706;428.706;428.706
182;calc total;1;402.523;402.523;402.523
182;calc update async;100;0.000405456;1.8339e-05;0.0362799
182;calc inner;100;3.16447;1.37745;3.72076
182;calc wait;100;0.744681;0.142949;2.83228
182;calc bound;100;0.0896643;0.0402814;0.260847
182;calc iter;100;4.00129;3.73796;4.25631
182;total;1;428.689;428.689;428.689
183;calc total;1;402.523;402.523;402.523
183;calc update async;100;0.000301218;2.3749e-05;0.0253856
183;calc inner;100;3.24374;2.37448;3.67093
183;calc wait;100;0.643806;0.18464;1.55464
183;calc bound;100;0.110685;0.0413235;0.270425
183;calc iter;100;4.00102;3.82277;4.15132
183;total;1;428.515;428.515;428.515
184;calc total;1;402.523;402.523;402.523
184;calc update async;100;0.000402092;2.6129e-05;0.0362296
184;calc inner;100;3.35888;2.6417;3.69222
184;calc wait;100;0.560042;0.194426;1.40973
184;calc bound;100;0.0811512;0.0428699;0.140816
184;calc iter;100;4.00154;3.80119;4.24879
184;total;1;428.9;428.9;428.9
185;calc total;1;402.523;402.523;402.523
185;calc update async;100;0.000298204;1.78e-05;0.0259378
185;calc inner;100;3.35052;2.18162;3.68444
185;calc wait;100;0.563911;0.181327;1.74331
185;calc bound;100;0.0877953;0.0389844;0.205363
185;calc iter;100;4.0032;3.80846;4.12689
185;total;1;428.896;428.896;428.896
186;calc total;1;402.523;402.523;402.523
186;calc update async;100;0.000318763;2.033e-05;0.0268915
186;calc inner;100;3.31681;2.64528;3.70515
186;calc wait;100;0.570055;0.160357;1.36557
186;calc bound;100;0.116455;0.0394385;0.184097
186;calc iter;100;4.00477;3.87362;4.24554
186;total;1;428.573;428.573;428.573
187;calc total;1;402.523;402.523;402.523
187;calc update async;100;0.00040855;2.471e-05;0.036404
187;calc inner;100;3.43017;2.99943;3.71307
187;calc wait;100;0.472144;0.171852;0.944145
187;calc bound;100;0.0954076;0.0430959;0.138374
187;calc iter;100;4.00326;3.89569;4.24208
187;total;1;428.745;428.745;428.745
188;calc total;1;402.523;402.523;402.523
188;calc update async;100;0.000384333;2.647e-05;0.0340193
188;calc inner;100;3.31626;2.33172;3.70869
188;calc wait;100;0.588961;0.198661;1.82813
188;calc bound;100;0.0954302;0.0423294;0.147767
188;calc iter;100;4.00289;3.77723;4.21824
188;total;1;428.636;428.636;428.636
189;calc total;1;402.523;402.523;402.523
189;calc update async;100;0.000308584;2.21e-05;0.0270646
189;calc inner;100;3.35511;2.36759;3.71071
189;calc wait;100;0.562568;0.108129;1.64242
189;calc bound;100;0.0829034;0.0402018;0.137773
189;calc iter;100;4.00231;3.87318;4.21112
189;total;1;428.881;428.881;428.881
190;calc total;1;402.523;402.523;402.523
190;calc update async;100;0.000392842;2.775e-05;0.0349279
190;calc inner;100;3.3715;3.0867;3.71753
190;calc wait;100;0.531333;0.223369;0.984013
190;calc bound;100;0.100309;0.0408039;0.127709
190;calc iter;100;4.00419;3.85796;4.20921
190;total;1;428.91;428.91;428.91
191;calc total;1;402.523;402.523;402.523
191;calc update async;100;0.000398108;3.461e-05;0.0350313
191;calc inner;100;3.37409;3.01984;3.7204
191;calc wait;100;0.515943;0.118158;0.828261
191;calc bound;100;0.111704;0.0422396;0.164004
191;calc iter;100;4.00341;3.81812;4.24187
191;total;1;428.943;428.943;428.943
192;calc total;1;402.523;402.523;402.523
192;calc update async;100;0.000359841;1.608e-05;0.0326107
192;calc inner;100;3.11973;2.39;3.69372
192;calc wait;100;0.796488;0.156342;1.58997
192;calc bound;100;0.0779264;0.0403983;0.217891
192;calc iter;100;4.00141;3.79114;4.17166
192;total;1;428.859;428.859;428.859
193;calc total;1;402.523;402.523;402.523
193;calc update async;100;0.000365017;2.137e-05;0.0326198
193;calc inner;100;3.14904;2.44989;3.70635
193;calc wait;100;0.761654;0.151963;1.46264
193;calc bound;100;0.0848545;0.0435027;0.219851
193;calc iter;100;4.00297;3.81777;4.20474
193;total;1;428.985;428.985;428.985
194;calc total;1;402.523;402.523;402.523
194;calc update async;100;0.000370582;2.121e-05;0.0326107
194;calc inner;100;3.14457;2.6048;3.70358
194;calc wait;100;0.74018;0.167899;1.19219
194;calc bound;100;0.113478;0.0407591;0.22383
194;calc iter;100;4.00462;3.82425;4.18516
194;total;1;429.194;429.194;429.194
195;calc total;1;402.523;402.523;402.523
195;calc update async;100;0.000371826;3.099e-05;0.0326088
195;calc inner;100;3.20609;2.70045;3.68107
195;calc wait;100;0.682615;0.176307;1.1517
195;calc bound;100;0.0970908;0.043387;0.241913
195;calc iter;100;4.003;3.88455;4.13374
195;total;1;429.064;429.064;429.064
196;calc total;1;402.523;402.523;402.523
196;calc update async;100;0.000412929;1.591e-05;0.0376364
196;calc inner;100;3.08086;1.87821;3.67415
196;calc wait;100;0.821473;0.163666;2.25706
196;calc bound;100;0.0911995;0.0395845;0.189282
196;calc iter;100;4.00252;3.79776;4.17989
196;total;1;428.76;428.76;428.76
197;calc total;1;402.523;402.523;402.523
197;calc update async;100;0.000402979;1.88e-05;0.0370311
197;calc inner;100;3.17793;2.67505;3.64756
197;calc wait;100;0.734085;0.0722466;1.25065
197;calc bound;100;0.0803595;0.041132;0.158836
197;calc iter;100;4.00216;3.77124;4.21144
197;total;1;428.552;428.552;428.552
198;calc total;1;402.523;402.523;402.523
198;calc update async;100;0.000313822;2.176e-05;0.0271969
198;calc inner;100;3.1673;2.66;3.64983
198;calc wait;100;0.730991;0.207495;1.20624
198;calc bound;100;0.0985175;0.0409663;0.239263
198;calc iter;100;4.00375;3.83082;4.13289
198;total;1;428.762;428.762;428.762
199;calc total;1;402.523;402.523;402.523
199;calc update async;100;0.000421863;2.215e-05;0.0376569
199;calc inner;100;3.15242;2.73777;3.69518
199;calc wait;100;0.732093;0.0845182;1.12295
199;calc bound;100;0.108956;0.042558;0.152319
199;calc iter;100;4.00301;3.78943;4.22093
199;total;1;428.631;428.631;428.631
200;calc total;1;402.523;402.523;402.523
200;calc update async;100;0.00039344;1.83e-05;0.035058
200;calc inner;100;2.83267;0.495443;3.69085
200;calc wait;100;1.07644;0.129211;4.27818
200;calc bound;100;0.103139;0.0423825;0.190301
200;calc iter;100;4.01559;2.99351;4.91852
200;total;1;429.218;429.218;429.218
201;calc total;1;402.523;402.523;402.523
201;calc update async;100;0.000369105;1.778e-05;0.034072
201;calc inner;100;2.66625;0.469678;3.68776
201;calc wait;100;1.27085;0.193221;4.12855
201;calc bound;100;0.0722939;0.038936;0.18944
201;calc iter;100;4.01168;3.16761;4.74382
201;total;1;428.642;428.642;428.642
202;calc total;1;402.523;402.523;402.523
202;calc update async;100;0.000417439;3.408e-05;0.0358087
202;calc inner;100;2.92731;1.98562;3.70667
202;calc wait;100;0.943054;0.136828;1.97813
202;calc bound;100;0.143189;0.0411113;0.237185
202;calc iter;100;4.01594;3.76221;4.25145
202;total;1;428.638;428.638;428.638
203;calc total;1;402.523;402.523;402.523
203;calc update async;100;0.000425229;1.91e-05;0.0374693
203;calc inner;100;2.95589;1.99663;3.70594
203;calc wait;100;0.94223;0.0638818;1.94681
203;calc bound;100;0.113197;0.0416099;0.193905
203;calc iter;100;4.01556;3.67991;4.26342
203;total;1;428.61;428.61;428.61
204;calc total;1;402.523;402.523;402.523
204;calc update async;100;0.00041294;1.735e-05;0.0370338
204;calc inner;100;2.41196;0.462321;3.70843
204;calc wait;100;1.47864;0.203261;4.25876
204;calc bound;100;0.11233;0.0389211;0.217074
204;calc iter;100;4.00702;3.34588;4.79287
204;total;1;429.179;429.179;429.179
205;calc total;1;402.523;402.523;402.523
205;calc update async;100;0.000403243;1.766e-05;0.0370155
205;calc inner;100;2.75856;1.59967;3.69917
205;calc wait;100;1.16942;0.137891;2.56437
205;calc bound;100;0.0836666;0.0411782;0.190609
205;calc iter;100;4.01433;3.56439;4.49129
205;total;1;428.83;428.83;428.83
206;calc total;1;402.523;402.523;402.523
206;calc update async;100;0.000408819;1.808e-05;0.037034
206;calc inner;100;2.77202;1.03003;3.70637
206;calc wait;100;1.14498;0.200633;3.43143
206;calc bound;100;0.0935683;0.0408154;0.210302
206;calc iter;100;4.01248;3.69782;4.52769
206;total;1;429.186;429.186;429.186
207;calc total;1;402.523;402.523;402.523
207;calc update async;100;0.000419588;2.1e-05;0.0370138
207;calc inner;100;2.86041;1.6892;3.71753
207;calc wait;100;1.01793;0.176701;2.57167
207;calc bound;100;0.133206;0.0416219;0.221901
207;calc iter;100;4.01446;3.48974;4.51827
207;total;1;428.862;428.862;428.862
208;calc total;1;402.523;402.523;402.523
208;calc update async;100;0.000407771;1.717e-05;0.0367865
208;calc inner;100;3.03284;1.81869;3.67069
208;calc wait;100;0.906808;0.167937;2.1831
208;calc bound;100;0.0798819;0.0389727;0.201689
208;calc iter;100;4.021;3.81836;4.31673
208;total;1;428.971;428.971;428.971
209;calc total;1;402.523;402.523;402.523
209;calc update async;100;0.000409537;1.544e-05;0.0370386
209;calc inner;100;3.2605;2.31108;3.74995
209;calc wait;100;0.679599;0.116348;1.91128
209;calc bound;100;0.077422;0.0402412;0.193979
209;calc iter;100;4.02034;3.869;4.31209
209;total;1;428.876;428.876;428.876
210;calc total;1;402.523;402.523;402.523
210;calc update async;100;0.000419301;3.071e-05;0.0370535
210;calc inner;100;3.31343;2.87385;3.69782
210;calc wait;100;0.585923;0.131587;1.06728
210;calc bound;100;0.120274;0.0429466;0.197144
210;calc iter;100;4.02134;3.89643;4.25175
210;total;1;428.968;428.968;428.968
211;calc total;1;402.523;402.523;402.523
211;calc update async;100;0.00041741;1.987e-05;0.0370665
211;calc inner;100;3.35506;2.90209;3.67583
211;calc wait;100;0.569994;0.166065;1.08643
211;calc bound;100;0.0937758;0.0419905;0.191684
211;calc iter;100;4.02079;3.82574;4.29184
211;total;1;429.067;429.067;429.067
212;calc total;1;402.523;402.523;402.523
212;calc update async;100;0.00038293;1.594e-05;0.035741
212;calc inner;100;2.83161;1.95751;3.709
212;calc wait;100;1.12425;0.103681;2.16151
212;calc bound;100;0.0607566;0.0388358;0.194899
212;calc iter;100;4.01806;3.75685;4.30428
212;total;1;428.561;428.561;428.561
213;calc total;1;402.523;402.523;402.523
213;calc update async;100;0.000408993;1.554e-05;0.0362307
213;calc inner;100;3.27971;2.54779;3.72769
213;calc wait;100;0.633192;0.124767;1.42192
213;calc bound;100;0.105452;0.039554;0.194438
213;calc iter;100;4.02047;3.78481;4.32897
213;total;1;428.737;428.737;428.737
214;calc total;1;402.523;402.523;402.523
214;calc update async;100;0.000408216;2.309e-05;0.0367181
214;calc inner;100;3.26856;2.82749;3.6885
214;calc wait;100;0.651192;0.144539;1.24104
214;calc bound;100;0.098359;0.0406742;0.193089
214;calc iter;100;4.01973;3.86348;4.28383
214;total;1;428.507;428.507;428.507
215;calc total;1;402.523;402.523;402.523
215;calc update async;100;0.000406819;1.98e-05;0.0360487
215;calc inner;100;3.30391;2.89339;3.69601
215;calc wait;100;0.607129;0.0822848;1.04954
215;calc bound;100;0.106913;0.0435431;0.192671
215;calc iter;100;4.02051;3.77349;4.40398
215;total;1;429.108;429.108;429.108
216;calc total;1;402.523;402.523;402.523
216;calc update async;100;0.000416814;2.09e-05;0.037863
216;calc inner;100;3.42608;2.50068;3.71303
216;calc wait;100;0.510167;0.13574;1.61433
216;calc bound;100;0.0835796;0.0411017;0.124427
216;calc iter;100;4.02252;3.78889;4.38046
216;total;1;428.673;428.673;428.673
217;calc total;1;402.523;402.523;402.523
217;calc update async;100;0.000410716;2.461e-05;0.0374514
217;calc inner;100;3.47187;3.26865;3.71385
217;calc wait;100;0.455727;0.193064;0.835127
217;calc bound;100;0.0926517;0.0422427;0.139937
217;calc iter;100;4.02172;3.91902;4.31208
217;total;1;428.816;428.816;428.816
218;calc total;1;402.523;402.523;402.523
218;calc update async;100;0.000425207;3.689e-05;0.0375507
218;calc inner;100;3.3765;3.20975;3.73348
218;calc wait;100;0.52576;0.233384;0.800268
218;calc bound;100;0.119114;0.0431705;0.133533
218;calc iter;100;4.02353;3.80587;4.18101
218;total;1;428.475;428.475;428.475
219;calc total;1;402.523;402.523;402.523
219;calc update async;100;0.000414361;2.113e-05;0.0375159
219;calc inner;100;3.47806;2.88074;3.72971
219;calc wait;100;0.444133;0.185835;1.15819
219;calc bound;100;0.0981315;0.0414608;0.12801
219;calc iter;100;4.02226;3.8079;4.31211
219;total;1;429.019;429.019;429.019
220;calc total;1;402.523;402.523;402.523
220;calc update async;100;0.000308247;1.84e-05;0.0274804
220;calc inner;100;3.35896;2.25511;3.67278
220;calc wait;100;0.586209;0.200471;1.75314
220;calc bound;100;0.0735964;0.042274;0.192991
220;calc iter;100;4.02129;3.73495;4.34235
220;total;1;428.483;428.483;428.483
221;calc total;1;402.523;402.523;402.523
221;calc update async;100;0.000314803;2.022e-05;0.0274532
221;calc inner;100;3.41297;2.94654;3.68744
221;calc wait;100;0.503837;0.185739;1.05637
221;calc bound;100;0.104465;0.0435067;0.185068
221;calc iter;100;4.02352;3.86797;4.32008
221;total;1;429.06;429.06;429.06
222;calc total;1;402.523;402.523;402.523
222;calc update async;100;0.000423303;3.0369e-05;0.0379102
222;calc inner;100;3.39595;3.14741;3.72374
222;calc wait;100;0.517569;0.230073;0.850805
222;calc bound;100;0.106677;0.0421626;0.125592
222;calc iter;100;4.02172;3.85949;4.31079
222;total;1;428.492;428.492;428.492
223;calc total;1;402.523;402.523;402.523
223;calc update async;100;0.000418811;2.191e-05;0.037944
223;calc inner;100;3.4227;3.19898;3.72299
223;calc wait;100;0.490908;0.130553;0.842251
223;calc bound;100;0.10718;0.0447133;0.184001
223;calc iter;100;4.0235;3.89286;4.31301
223;total;1;429.042;429.042;429.042
224;calc total;1;402.523;402.523;402.523
224;calc update async;100;0.000314107;1.213e-05;0.0275107
224;calc inner;100;3.02302;0.495718;3.77106
224;calc wait;100;0.89638;0.124491;4.19431
224;calc bound;100;0.0939509;0.0405696;0.199125
224;calc iter;100;4.01773;3.27675;4.7341
224;total;1;428.964;428.964;428.964
225;calc total;1;402.523;402.523;402.523
225;calc update async;100;0.000422549;1.717e-05;0.0380283
225;calc inner;100;3.11691;1.76806;3.68344
225;calc wait;100;0.791151;0.179555;2.44014
225;calc bound;100;0.103769;0.0406112;0.236747
225;calc iter;100;4.01719;3.79906;4.30788
225;total;1;429.04;429.04;429.04
226;calc total;1;402.523;402.523;402.523
226;calc update async;100;0.000328117;2.728e-05;0.0275093
226;calc inner;100;3.15837;2.07308;3.78147
226;calc wait;100;0.740841;0.0968696;1.87805
226;calc bound;100;0.114833;0.0421481;0.194808
226;calc iter;100;4.01795;3.81547;4.25109
226;total;1;429.178;429.178;429.178
227;calc total;1;402.523;402.523;402.523
227;calc update async;100;0.00032415;2.377e-05;0.0274871
227;calc inner;100;3.17347;2.11029;3.79636
227;calc wait;100;0.731781;0.0949967;1.89928
227;calc bound;100;0.109271;0.0432251;0.192391
227;calc iter;100;4.01773;3.81969;4.25424
227;total;1;429.066;429.066;429.066
228;calc total;1;402.523;402.523;402.523
228;calc update async;100;0.00040861;1.364e-05;0.0378707
228;calc inner;100;2.76336;0.532196;3.65257
228;calc wait;100;1.16318;0.153909;3.84836
228;calc bound;100;0.0811178;0.0389651;0.235267
228;calc iter;100;4.01125;3.64142;4.42589
228;total;1;429.19;429.19;429.19
229;calc total;1;402.523;402.523;402.523
229;calc update async;100;0.000414923;1.3929e-05;0.0376351
229;calc inner;100;2.97295;0.701325;3.7688
229;calc wait;100;0.948792;0.0785782;3.38275
229;calc bound;100;0.0914343;0.0390833;0.196266
229;calc iter;100;4.01693;3.75467;4.2585
229;total;1;428.831;428.831;428.831
230;calc total;1;402.523;402.523;402.523
230;calc update async;100;0.000422534;1.446e-05;0.0378242
230;calc inner;100;3.05906;2.14307;3.77516
230;calc wait;100;0.857815;0.152295;1.87879
230;calc bound;100;0.0946948;0.0391324;0.192419
230;calc iter;100;4.01624;3.77235;4.26292
230;total;1;428.898;428.898;428.898
231;calc total;1;402.523;402.523;402.523
231;calc update async;100;0.000426674;1.964e-05;0.0374511
231;calc inner;100;3.06854;2.29062;3.65959
231;calc wait;100;0.827665;0.165039;1.66338
231;calc bound;100;0.115759;0.0406831;0.217657
231;calc iter;100;4.01709;3.66564;4.33399
231;total;1;428.794;428.794;428.794
232;calc total;1;402.523;402.523;402.523
232;calc update async;100;0.000145818;1.681e-05;0.0106599
232;calc inner;100;3.0075;1.29048;3.7128
232;calc wait;100;0.901338;0.122019;2.66539
232;calc bound;100;0.0930677;0.0405754;0.194518
232;calc iter;100;4.00629;3.59076;4.28988
232;total;1;428.882;428.882;428.882
233;calc total;1;402.523;402.523;402.523
233;calc update async;100;0.000418745;2.119e-05;0.0380849
233;calc inner;100;3.16169;2.32021;3.70317
233;calc wait;100;0.747642;0.18307;1.60649
233;calc bound;100;0.0925554;0.0406205;0.1374
233;calc iter;100;4.00491;3.81196;4.25216
233;total;1;428.965;428.965;428.965
234;calc total;1;402.523;402.523;402.523
234;calc update async;100;0.000345814;2.947e-05;0.029612
234;calc inner;100;3.15637;2.34649;3.71957
234;calc wait;100;0.724523;0.143619;1.61228
234;calc bound;100;0.119544;0.0406848;0.218529
234;calc iter;100;4.00683;3.87029;4.19605
234;total;1;428.788;428.788;428.788
235;calc total;1;402.523;402.523;402.523
235;calc update async;100;0.000340008;2.089e-05;0.029587
235;calc inner;100;3.18427;2.36113;3.72795
235;calc wait;100;0.706652;0.0948524;1.54761
235;calc bound;100;0.109609;0.0415925;0.219077
235;calc iter;100;4.00585;3.82887;4.15336
235;total;1;428.741;428.741;428.741
236;calc total;1;402.523;402.523;402.523
236;calc update async;100;0.000345213;1.502e-05;0.030981
236;calc inner;100;2.89926;0.496611;3.70251
236;calc wait;100;1.01017;0.184958;3.6842
236;calc bound;100;0.0896755;0.0390754;0.126084
236;calc iter;100;4.00078;3.63657;4.28711
236;total;1;428.97;428.97;428.97
237;calc total;1;402.523;402.523;402.523
237;calc update async;100;0.000348606;1.658e-05;0.0309096
237;calc inner;100;3.04851;1.89587;3.70366
237;calc wait;100;0.863377;0.128647;2.14139
237;calc bound;100;0.0889466;0.0413194;0.179611
237;calc iter;100;4.00538;3.72157;4.27801
237;total;1;428.961;428.961;428.961
238;calc total;1;402.523;402.523;402.523
238;calc update async;100;0.000214101;1.984e-05;0.0172603
238;calc inner;100;3.09731;1.75985;3.69203
238;calc wait;100;0.793287;0.0984669;2.45164
238;calc bound;100;0.106436;0.0506011;0.219546
238;calc iter;100;4.00405;3.70351;4.27169
238;total;1;428.474;428.474;428.474
239;calc total;1;402.523;402.523;402.523
239;calc update async;100;0.000354538;2.762e-05;0.0309287
239;calc inner;100;3.11602;1.95893;3.73175
239;calc wait;100;0.77953;0.191087;2.09136
239;calc bound;100;0.10884;0.0420025;0.163097
239;calc iter;100;4.00568;3.73516;4.37079
239;total;1;429.083;429.083;429.083
240;calc total;1;402.523;402.523;402.523
240;calc update async;100;0.000343796;2.134e-05;0.029441
240;calc inner;100;3.66117;3.38284;3.77894
240;calc wait;100;0.227623;0.0805495;0.511841
240;calc bound;100;0.110141;0.0669022;0.216211
240;calc iter;100;4.00228;3.81797;4.19515
240;total;1;428.542;428.542;428.542
241;calc total;1;402.523;402.523;402.523
241;calc update async;100;0.000348369;2.259e-05;0.0294337
241;calc inner;100;3.66236;3.49102;3.81092
241;calc wait;100;0.21196;0.0772509;0.513018
241;calc bound;100;0.127374;0.06988;0.230517
241;calc iter;100;4.004;3.81506;4.23009
241;total;1;428.738;428.738;428.738
242;calc total;1;402.523;402.523;402.523
242;calc update async;100;0.000428428;2.9839e-05;0.0380736
242;calc inner;100;3.5996;3.46033;3.80441
242;calc wait;100;0.231825;0.10724;0.411401
242;calc bound;100;0.168713;0.0793557;0.237288
242;calc iter;100;4.00514;3.88317;4.2206
242;total;1;428.46;428.46;428.46
243;calc total;1;402.523;402.523;402.523
243;calc update async;100;0.00027111;2.726e-05;0.0211544
243;calc inner;100;3.67692;3.53558;3.80453
243;calc wait;100;0.176781;0.0980775;0.282026
243;calc bound;100;0.140685;0.0930646;0.220065
243;calc iter;100;4.00371;3.86345;4.15332
243;total;1;428.81;428.81;428.81
244;calc total;1;402.523;402.523;402.523
244;calc update async;100;0.000423214;2.3339e-05;0.0379773
244;calc inner;100;3.6032;3.14593;3.74892
244;calc wait;100;0.254303;0.0973905;0.762124
244;calc bound;100;0.141485;0.0613945;0.239408
244;calc iter;100;4.00345;3.85235;4.2218
244;total;1;428.816;428.816;428.816
245;calc total;1;402.523;402.523;402.523
245;calc update async;100;0.00043455;2.381e-05;0.038031
245;calc inner;100;3.6608;3.33792;3.78078
245;calc wait;100;0.227922;0.0955649;0.586308
245;calc bound;100;0.11157;0.0677443;0.181832
245;calc iter;100;4.00254;3.89315;4.25352
245;total;1;428.911;428.911;428.911
246;calc total;1;402.523;402.523;402.523
246;calc update async;100;0.000335747;2.326e-05;0.028849
246;calc inner;100;3.63502;3.43535;3.79002
246;calc wait;100;0.225017;0.109964;0.482956
246;calc bound;100;0.14187;0.070787;0.220339
246;calc iter;100;4.00425;3.8892;4.20751
246;total;1;428.684;428.684;428.684
247;calc total;1;402.523;402.523;402.523
247;calc update async;100;0.000337543;3.296e-05;0.0288314
247;calc inner;100;3.60676;3.44236;3.74391
247;calc wait;100;0.223856;0.107945;0.448284
247;calc bound;100;0.169837;0.105529;0.236895
247;calc iter;100;4.00378;3.82898;4.26
247;total;1;428.938;428.938;428.938
248;calc total;1;402.523;402.523;402.523
248;calc update async;100;0.000352954;2.852e-05;0.0311774
248;calc inner;100;3.65578;3.54245;3.73674
248;calc wait;100;0.182525;0.0945671;0.296409
248;calc bound;100;0.149238;0.0996964;0.194421
248;calc iter;100;4.005;3.9131;4.16578
248;total;1;428.903;428.903;428.903
249;calc total;1;402.523;402.523;402.523
249;calc update async;100;0.00042921;2.874e-05;0.0379682
249;calc inner;100;3.6631;3.51987;3.73804
249;calc wait;100;0.177315;0.105765;0.425451
249;calc bound;100;0.13792;0.0596794;0.187445
249;calc iter;100;4.0056;3.88185;4.25223
249;total;1;428.946;428.946;428.946
250;calc total;1;402.523;402.523;402.523
250;calc update async;100;0.000188868;3.424e-05;0.0144718
250;calc inner;100;3.65078;3.57742;3.74662
250;calc wait;100;0.228522;0.100328;0.315864
250;calc bound;100;0.122679;0.0578136;0.20352
250;calc iter;100;4.00562;3.80128;4.15831
250;total;1;428.674;428.674;428.674
251;calc total;1;402.523;402.523;402.523
251;calc update async;100;0.000420651;2.846e-05;0.0380356
251;calc inner;100;3.68018;3.62365;3.73676
251;calc wait;100;0.178753;0.107421;0.26206
251;calc bound;100;0.134028;0.0583141;0.197991
251;calc iter;100;4.00562;3.93475;4.15779
251;total;1;429.09;429.09;429.09
252;calc total;1;402.523;402.523;402.523
252;calc update async;100;0.000424546;2.8559e-05;0.0380599
252;calc inner;100;3.64853;3.49245;3.7267
252;calc wait;100;0.221857;0.0945831;0.385178
252;calc bound;100;0.133113;0.104146;0.199504
252;calc iter;100;4.00475;3.88184;4.24714
252;total;1;428.882;428.882;428.882
253;calc total;1;402.523;402.523;402.523
253;calc update async;100;0.000261692;2.757e-05;0.0214094
253;calc inner;100;3.66373;3.61028;3.72286
253;calc wait;100;0.171567;0.109605;0.360145
253;calc bound;100;0.146669;0.0907228;0.199552
253;calc iter;100;4.00525;3.90326;4.18403
253;total;1;428.64;428.64;428.64
256;calc total;1;402.523;402.523;402.523
256;calc update async;100;0.000384691;1.844e-05;0.0338964
256;calc inner;100;3.01247;0.521835;3.74055
256;calc wait;100;0.892054;0.0714616;3.99631
256;calc bound;100;0.0990634;0.0406129;0.16555
256;calc iter;100;4.00662;3.37265;4.59664
256;total;1;429.156;429.156;429.156
257;calc total;1;402.523;402.523;402.523
257;calc update async;100;0.000377135;1.343e-05;0.0342004
257;calc inner;100;3.10868;1.51159;3.73181
257;calc wait;100;0.804713;0.105015;2.79787
257;calc bound;100;0.0854182;0.0391072;0.231012
257;calc iter;100;4.00603;3.57938;4.4199
257;total;1;429.147;429.147;429.147
258;calc total;1;402.523;402.523;402.523
258;calc update async;100;0.000232739;1.779e-05;0.0181618
258;calc inner;100;3.13149;2.04383;3.76158
258;calc wait;100;0.758474;0.114655;1.70121
258;calc bound;100;0.113424;0.040383;0.23078
258;calc iter;100;4.00696;3.76806;4.43036
258;total;1;428.918;428.918;428.918
259;calc total;1;402.523;402.523;402.523
259;calc update async;100;0.00027949;1.733e-05;0.0237087
259;calc inner;100;3.16755;2.0659;3.73348
259;calc wait;100;0.726635;0.0820477;1.73634
259;calc bound;100;0.108139;0.0504614;0.231614
259;calc iter;100;4.00673;3.73472;4.33212
259;total;1;429.151;429.151;429.151
260;calc total;1;402.523;402.523;402.523
260;calc update async;100;0.000351872;1.5579e-05;0.0317905
260;calc inner;100;2.75028;0.493456;3.65324
260;calc wait;100;1.1527;0.125331;3.81368
260;calc bound;100;0.0951945;0.0391942;0.224327
260;calc iter;100;4.00242;3.22431;4.43673
260;total;1;429.2;429.2;429.2
261;calc total;1;402.523;402.523;402.523
261;calc update async;100;0.000351317;1.454e-05;0.0315016
261;calc inner;100;2.85154;0.976325;3.70328
261;calc wait;100;1.06467;0.100202;3.4621
261;calc bound;100;0.0858737;0.0390266;0.226719
261;calc iter;100;4.00585;3.61429;4.49747
261;total;1;429.198;429.198;429.198
262;calc total;1;402.523;402.523;402.523
262;calc update async;100;0.000360524;1.625e-05;0.0319847
262;calc inner;100;3.01336;0.525756;3.64496
262;calc wait;100;0.890115;0.178466;3.93215
262;calc bound;100;0.0958706;0.0392503;0.195606
262;calc iter;100;4.00527;3.54495;4.52017
262;total;1;429.199;429.199;429.199
263;calc total;1;402.523;402.523;402.523
263;calc update async;100;0.000282485;3.0899e-05;0.0233244
263;calc inner;100;3.06181;1.68859;3.65268
263;calc wait;100;0.823416;0.131952;2.19747
263;calc bound;100;0.114981;0.0506962;0.225369
263;calc iter;100;4.00577;3.77496;4.40539
263;total;1;428.506;428.506;428.506
264;calc total;1;402.523;402.523;402.523
264;calc update async;100;0.00018406;1.644e-05;0.0150535
264;calc inner;100;2.99259;1.65691;3.68068
264;calc wait;100;0.947663;0.110261;2.35689
264;calc bound;100;0.0774609;0.0389937;0.199286
264;calc iter;100;4.0207;3.76675;4.25566
264;total;1;428.642;428.642;428.642
265;calc total;1;402.523;402.523;402.523
265;calc update async;100;0.000392698;1.596e-05;0.0351655
265;calc inner;100;3.2439;2.46451;3.71018
265;calc wait;100;0.682763;0.122957;1.62096
265;calc bound;100;0.0913572;0.0429064;0.166262
265;calc iter;100;4.02031;3.84335;4.31596
265;total;1;428.61;428.61;428.61
266;calc total;1;402.523;402.523;402.523
266;calc update async;100;0.00020067;1.859e-05;0.0150637
266;calc inner;100;3.22159;2.44539;3.68838
266;calc wait;100;0.680908;0.160611;1.46743
266;calc bound;100;0.117843;0.0406958;0.204015
266;calc iter;100;4.0212;3.69649;4.25774
266;total;1;429.125;429.125;429.125
267;calc total;1;402.523;402.523;402.523
267;calc update async;100;0.000395996;2.192e-05;0.0349371
267;calc inner;100;3.26041;2.50979;3.72264
267;calc wait;100;0.653819;0.143468;1.43201
267;calc bound;100;0.104142;0.0434679;0.21252
267;calc iter;100;4.02071;3.81648;4.2676
267;total;1;429.091;429.091;429.091
268;calc total;1;402.523;402.523;402.523
268;calc update async;100;0.000374117;1.651e-05;0.0347175
268;calc inner;100;2.94401;1.81366;3.69276
268;calc wait;100;1.00959;0.0798193;2.27307
268;calc bound;100;0.06372;0.0390945;0.160926
268;calc iter;100;4.01798;3.7631;4.30189
268;total;1;428.607;428.607;428.607
269;calc total;1;402.523;402.523;402.523
269;calc update async;100;0.000294032;2.364e-05;0.024659
269;calc inner;100;3.24356;2.37438;3.68329
269;calc wait;100;0.670916;0.181327;1.5225
269;calc bound;100;0.104439;0.044798;0.21393
269;calc iter;100;4.02039;3.84845;4.32254
269;total;1;428.561;428.561;428.561
270;calc total;1;402.523;402.523;402.523
270;calc update async;100;0.000293509;2.5879e-05;0.0246812
270;calc inner;100;3.25434;2.43743;3.71828
270;calc wait;100;0.657202;0.0896205;1.47857
270;calc bound;100;0.105856;0.04065;0.161344
270;calc iter;100;4.01969;3.84741;4.29352
270;total;1;428.738;428.738;428.738
271;calc total;1;402.523;402.523;402.523
[truncated: 75,359 more chars]
