# Supplementary material for: A Halo abstraction for distributed n-dimensional structured grids within the C++ PGAS library DASH
Source: PeerJ Comput Sci. 2023 Feb 3;9:e1203. doi: 10.7717/peerj-cs.1203 (PMC10280232; doi:10.7717/peerj-cs.1203)
Supplement: Supplemental Information 3 [file peerj-cs-09-1203-s003.gz › raw_romeo/res_3d_romeo/weak/mpi_heat3d_n8_c128_6000_21918194.out]

MPI
Running Jacobi on 1024 processors with (16, 8 8) elements.
Array Dimensions: 6000 6000 6000
Block Dimensions: 375 750 750
== Energy Conservation Check ==
initial Energy:              125.000
  final Energy:              125.000
    Difference:               -0.000
== Time Statistics ==
Completed 100 iterations.
# unit_id;function_name;num_calls;avg_runtime;min_runtime;max_runtime
0;calc total;1;388.553;388.553;388.553
0;calc update async;100;8.95758e-05;2.7029e-05;0.00359556
0;calc inner;100;3.32248;2.63189;3.69925
0;calc wait;100;0.45489;0.0458063;1.2053
0;calc bound;100;0.0991465;0.0370584;0.13362
0;calc iter;100;3.87681;3.76516;4.02617
0;total;1;417.046;417.046;417.046
1;calc total;1;388.537;388.537;388.537
1;calc update async;100;0.000111288;2.176e-05;0.00787775
1;calc inner;100;2.92796;0.680378;3.66617
1;calc wait;100;0.882765;0.0982065;3.37105
1;calc bound;100;0.0633033;0.0429864;0.136575
1;calc iter;100;3.87571;3.65947;4.27223
1;total;1;417.02;417.02;417.02
2;calc total;1;388.535;388.535;388.535
2;calc update async;100;0.000352803;2.401e-05;0.0306449
2;calc inner;100;3.26293;2.0567;3.66986
2;calc wait;100;0.525986;0.0846109;1.81913
2;calc bound;100;0.0841765;0.0366936;0.140056
2;calc iter;100;3.8737;3.68579;4.00205
2;total;1;417.028;417.028;417.028
3;calc total;1;388.535;388.535;388.535
3;calc update async;100;0.000347774;2.6089e-05;0.0302559
3;calc inner;100;3.28548;1.71694;3.70701
3;calc wait;100;0.493734;0.0676194;2.33344
3;calc bound;100;0.0966359;0.0364016;0.135807
3;calc iter;100;3.87654;3.6047;4.09083
3;total;1;416.928;416.928;416.928
4;calc total;1;388.535;388.535;388.535
4;calc update async;100;0.000334359;2.0879e-05;0.029569
4;calc inner;100;3.20411;1.16574;3.65307
4;calc wait;100;0.594037;0.0553512;2.88154
4;calc bound;100;0.0789333;0.0378524;0.120244
4;calc iter;100;3.87769;3.56566;4.21989
4;total;1;417.091;417.091;417.091
5;calc total;1;388.535;388.535;388.535
5;calc update async;100;0.000337541;2.502e-05;0.0296495
5;calc inner;100;3.32682;2.70829;3.64732
5;calc wait;100;0.473828;0.0749071;1.1743
5;calc bound;100;0.0764293;0.0386503;0.132111
5;calc iter;100;3.87807;3.74712;4.00647
5;total;1;416.992;416.992;416.992
6;calc total;1;388.535;388.535;388.535
6;calc update async;100;0.00034178;2.3119e-05;0.029586
6;calc inner;100;3.37842;2.58865;3.65919
6;calc wait;100;0.400382;0.0712355;1.26164
6;calc bound;100;0.098445;0.0392648;0.143248
6;calc iter;100;3.87782;3.76426;3.97899
6;total;1;416.616;416.616;416.616
7;calc total;1;388.535;388.535;388.535
7;calc update async;100;0.000326548;2.786e-05;0.0280653
7;calc inner;100;3.39143;2.71327;3.68029
7;calc wait;100;0.39131;0.0765018;1.07846
7;calc bound;100;0.0941864;0.0375409;0.128101
7;calc iter;100;3.87816;3.79868;4.00207
7;total;1;417.088;417.088;417.088
8;calc total;1;388.537;388.537;388.537
8;calc update async;100;0.000119009;2.551e-05;0.00757809
8;calc inner;100;3.50629;3.27771;3.67362
8;calc wait;100;0.273667;0.0909161;0.504275
8;calc bound;100;0.0969165;0.0376911;0.133909
8;calc iter;100;3.87901;3.78467;3.96498
8;total;1;416.595;416.595;416.595
9;calc total;1;388.537;388.537;388.537
9;calc update async;100;0.000155349;2.0099e-05;0.0115324
9;calc inner;100;3.46822;2.86762;3.68839
9;calc wait;100;0.340594;0.0618389;1.01941
9;calc bound;100;0.0677701;0.0356835;0.113431
9;calc iter;100;3.87836;3.73203;3.98647
9;total;1;416.644;416.644;416.644
10;calc total;1;388.537;388.537;388.537
10;calc update async;100;0.000157747;2.5169e-05;0.011517
10;calc inner;100;3.52387;3.30629;3.67962
10;calc wait;100;0.272274;0.0763839;0.515271
10;calc bound;100;0.0800479;0.0386205;0.142549
10;calc iter;100;3.87796;3.79067;3.99486
10;total;1;416.647;416.647;416.647
11;calc total;1;388.534;388.534;388.534
11;calc update async;100;0.000349106;2.365e-05;0.0304943
11;calc inner;100;3.50263;3.25817;3.68473
11;calc wait;100;0.272854;0.0742807;0.609554
11;calc bound;100;0.0983882;0.0380655;0.126726
11;calc iter;100;3.87896;3.73316;4.00404
11;total;1;416.647;416.647;416.647
12;calc total;1;388.534;388.534;388.534
12;calc update async;100;0.000342248;2.571e-05;0.0300169
12;calc inner;100;3.52502;3.18726;3.69105
12;calc wait;100;0.271188;0.128889;0.670328
12;calc bound;100;0.0817037;0.0374329;0.114189
12;calc iter;100;3.87917;3.75946;4.03052
12;total;1;416.624;416.624;416.624
13;calc total;1;388.534;388.534;388.534
13;calc update async;100;0.000332017;2.9039e-05;0.028991
13;calc inner;100;3.53945;3.29906;3.69111
13;calc wait;100;0.254407;0.0506712;0.485105
13;calc bound;100;0.0830151;0.0354017;0.127073
13;calc iter;100;3.87997;3.76143;4.0094
13;total;1;416.955;416.955;416.955
14;calc total;1;388.534;388.534;388.534
14;calc update async;100;0.000340432;3.096e-05;0.0295851
14;calc inner;100;3.51555;3.25294;3.70203
14;calc wait;100;0.258401;0.125752;0.523521
14;calc bound;100;0.100959;0.0358995;0.117142
14;calc iter;100;3.87933;3.78011;4.03999
14;total;1;416.6;416.6;416.6
15;calc total;1;388.534;388.534;388.534
15;calc update async;100;0.000333991;2.5849e-05;0.0292209
15;calc inner;100;3.52471;3.21292;3.70221
15;calc wait;100;0.254948;0.0566596;0.484715
15;calc bound;100;0.0946029;0.0365038;0.126264
15;calc iter;100;3.87975;3.71839;3.99552
15;total;1;416.538;416.538;416.538
16;calc total;1;388.534;388.534;388.534
16;calc update async;100;0.000344152;2.457e-05;0.0305083
16;calc inner;100;3.2757;2.10697;3.66982
16;calc wait;100;0.522251;0.0805527;1.70446
16;calc bound;100;0.0792408;0.0402542;0.145304
16;calc iter;100;3.87793;3.6939;4.04788
16;total;1;416.926;416.926;416.926
17;calc total;1;388.537;388.537;388.537
17;calc update async;100;0.00016839;2.097e-05;0.0129966
17;calc inner;100;3.3434;2.35609;3.66738
17;calc wait;100;0.462258;0.0869896;1.42102
17;calc bound;100;0.0693599;0.0375062;0.148951
17;calc iter;100;3.87608;3.58079;4.04391
17;total;1;416.659;416.659;416.659
18;calc total;1;388.537;388.537;388.537
18;calc update async;100;0.000171896;1.84e-05;0.0129847
18;calc inner;100;3.4063;2.83916;3.67858
18;calc wait;100;0.381106;0.0483816;1.19799
18;calc bound;100;0.0881435;0.0438657;0.147786
18;calc iter;100;3.87642;3.58154;4.12873
18;total;1;416.679;416.679;416.679
19;calc total;1;388.537;388.537;388.537
19;calc update async;100;0.000233777;3.579e-05;0.0186455
19;calc inner;100;3.44006;3.09808;3.67637
19;calc wait;100;0.338057;0.0723992;0.682884
19;calc bound;100;0.0992816;0.0405156;0.149239
19;calc iter;100;3.87796;3.81274;3.95522
19;total;1;416.681;416.681;416.681
20;calc total;1;388.532;388.532;388.532
20;calc update async;100;0.000231575;1.961e-05;0.0187622
20;calc inner;100;3.4537;2.85277;3.65681
20;calc wait;100;0.336659;0.0623405;1.09532
20;calc bound;100;0.087838;0.0363618;0.141101
20;calc iter;100;3.87942;3.76003;4.01593
20;total;1;416.666;416.666;416.666
21;calc total;1;388.534;388.534;388.534
21;calc update async;100;0.000309717;2.139e-05;0.0273713
21;calc inner;100;3.29864;1.83518;3.67095
21;calc wait;100;0.509975;0.0712645;2.02228
21;calc bound;100;0.0679714;0.0351327;0.143295
21;calc iter;100;3.87842;3.69138;4.05059
21;total;1;416.563;416.563;416.563
22;calc total;1;388.534;388.534;388.534
22;calc update async;100;0.000325496;2.456e-05;0.0278493
22;calc inner;100;3.4699;2.96742;3.66531
22;calc wait;100;0.311952;0.0505972;0.871298
22;calc bound;100;0.0963682;0.0358284;0.130925
22;calc iter;100;3.87914;3.7359;4.02998
22;total;1;417.149;417.149;417.149
23;calc total;1;388.534;388.534;388.534
23;calc update async;100;0.000331528;2.82e-05;0.0285992
23;calc inner;100;3.47749;2.92327;3.68097
23;calc wait;100;0.303628;0.0842915;0.86734
23;calc bound;100;0.097055;0.0361638;0.132918
23;calc iter;100;3.87956;3.77641;3.97741
23;total;1;416.631;416.631;416.631
24;calc total;1;388.532;388.532;388.532
24;calc update async;100;0.000233035;2.463e-05;0.0192783
24;calc inner;100;3.53211;3.16274;3.70236
24;calc wait;100;0.261615;0.0756692;0.755485
24;calc bound;100;0.0846368;0.03827;0.120671
24;calc iter;100;3.88002;3.76274;4.02383
24;total;1;417.124;417.124;417.124
25;calc total;1;388.537;388.537;388.537
25;calc update async;100;0.000210364;2.65e-05;0.0169173
25;calc inner;100;3.54534;3.0639;3.69857
25;calc wait;100;0.246348;0.0811706;0.897921
25;calc bound;100;0.0855182;0.0358764;0.119346
25;calc iter;100;3.87881;3.72803;4.05565
25;total;1;417.095;417.095;417.095
26;calc total;1;388.537;388.537;388.537
26;calc update async;100;0.000210049;2.431e-05;0.0169073
26;calc inner;100;3.52741;3.16016;3.71067
26;calc wait;100;0.256029;0.0583071;0.750339
26;calc bound;100;0.0920254;0.0367711;0.115499
26;calc iter;100;3.87876;3.67738;4.00766
26;total;1;416.79;416.79;416.79
27;calc total;1;388.537;388.537;388.537
27;calc update async;100;0.000213804;2.9709e-05;0.0168976
27;calc inner;100;3.52149;3.35822;3.71042
27;calc wait;100;0.254764;0.0773841;0.422764
27;calc bound;100;0.101259;0.0378377;0.117753
27;calc iter;100;3.88016;3.73409;4.0109
27;total;1;416.567;416.567;416.567
28;calc total;1;388.534;388.534;388.534
28;calc update async;100;0.000343412;2.873e-05;0.029772
28;calc inner;100;3.5194;3.36193;3.6966
28;calc wait;100;0.264872;0.081675;0.490018
28;calc bound;100;0.0945695;0.0377867;0.112361
28;calc iter;100;3.88084;3.7642;3.98519
28;total;1;417.074;417.074;417.074
29;calc total;1;388.534;388.534;388.534
29;calc update async;100;0.000334838;2.329e-05;0.0299619
29;calc inner;100;3.43294;2.73833;3.69698
29;calc wait;100;0.379512;0.0435458;1.1458
29;calc bound;100;0.0661497;0.0368942;0.116028
29;calc iter;100;3.88015;3.74589;4.00085
29;total;1;417.175;417.175;417.175
30;calc total;1;388.534;388.534;388.534
30;calc update async;100;0.000336216;2.385e-05;0.029803
30;calc inner;100;3.50846;3.09217;3.71014
30;calc wait;100;0.292393;0.0676018;0.790362
30;calc bound;100;0.0780112;0.0365919;0.11354
30;calc iter;100;3.88083;3.80799;4.00649
30;total;1;416.872;416.872;416.872
31;calc total;1;388.534;388.534;388.534
31;calc update async;100;0.000343269;3.4049e-05;0.0297984
31;calc inner;100;3.50688;3.33245;3.70889
31;calc wait;100;0.269217;0.0839146;0.478254
31;calc bound;100;0.102215;0.0360657;0.116517
31;calc iter;100;3.88105;3.72915;4.03692
31;total;1;416.964;416.964;416.964
32;calc total;1;388.537;388.537;388.537
32;calc update async;100;0.000201828;2.245e-05;0.0160814
32;calc inner;100;3.35686;2.75848;3.66928
32;calc wait;100;0.444274;0.0775586;1.05521
32;calc bound;100;0.0795133;0.0361825;0.114607
32;calc iter;100;3.88213;3.75195;4.09261
32;total;1;417.16;417.16;417.16
33;calc total;1;388.537;388.537;388.537
33;calc update async;100;0.000192515;2.148e-05;0.0160777
33;calc inner;100;3.07673;1.40092;3.67065
33;calc wait;100;0.738151;0.0731745;2.50465
33;calc bound;100;0.0626153;0.0359311;0.116023
33;calc iter;100;3.88048;3.57105;4.07343
33;total;1;416.959;416.959;416.959
34;calc total;1;388.537;388.537;388.537
34;calc update async;100;0.000202481;2.216e-05;0.016054
34;calc inner;100;3.33512;2.49288;3.6825
34;calc wait;100;0.468975;0.0726898;1.52584
34;calc bound;100;0.0751607;0.0360777;0.117312
34;calc iter;100;3.8813;3.75374;4.08662
34;total;1;416.914;416.914;416.914
35;calc total;1;388.537;388.537;388.537
35;calc update async;100;0.00027451;2.8519e-05;0.0225847
35;calc inner;100;3.37979;2.77328;3.67274
35;calc wait;100;0.407493;0.0489589;1.03875
35;calc bound;100;0.0940606;0.0379855;0.118172
35;calc iter;100;3.88238;3.75937;4.00037
35;total;1;417.045;417.045;417.045
36;calc total;1;388.534;388.534;388.534
36;calc update async;100;0.000341838;2.814e-05;0.029635
36;calc inner;100;3.44424;3.11491;3.66975
36;calc wait;100;0.34232;0.0685695;0.667567
36;calc bound;100;0.0949537;0.0360298;0.112102
36;calc iter;100;3.88285;3.81182;3.98537
36;total;1;416.986;416.986;416.986
37;calc total;1;388.534;388.534;388.534
37;calc update async;100;0.000322868;2.13e-05;0.0287905
37;calc inner;100;3.37241;2.53034;3.66948
37;calc wait;100;0.441452;0.0832745;1.42579
37;calc bound;100;0.0669343;0.0354305;0.111998
37;calc iter;100;3.88148;3.73835;4.03428
37;total;1;416.733;416.733;416.733
38;calc total;1;388.534;388.534;388.534
38;calc update async;100;0.000329063;2.8699e-05;0.0286213
38;calc inner;100;3.45046;2.90704;3.68026
38;calc wait;100;0.338669;0.0832989;1.04475
38;calc bound;100;0.0922994;0.0372655;0.115947
38;calc iter;100;3.88243;3.71147;4.00762
38;total;1;417.105;417.105;417.105
39;calc total;1;388.534;388.534;388.534
39;calc update async;100;0.000329106;2.329e-05;0.0285983
39;calc inner;100;3.45002;3.11535;3.67375
39;calc wait;100;0.335961;0.101972;0.696764
39;calc bound;100;0.0963258;0.0366084;0.114936
39;calc iter;100;3.88309;3.78442;3.99392
39;total;1;417.011;417.011;417.011
40;calc total;1;388.537;388.537;388.537
40;calc update async;100;0.000252424;2.941e-05;0.0208364
40;calc inner;100;3.43704;3.2322;3.69874
40;calc wait;100;0.356512;0.0887213;0.584413
40;calc bound;100;0.0877283;0.0386106;0.109109
40;calc iter;100;3.8838;3.79386;3.96518
40;total;1;417.171;417.171;417.171
41;calc total;1;388.537;388.537;388.537
41;calc update async;100;0.000243001;2.497e-05;0.0209701
41;calc inner;100;3.13228;2.37735;3.69404
41;calc wait;100;0.693414;0.0768468;1.48726
41;calc bound;100;0.0561935;0.0361072;0.103149
41;calc iter;100;3.8826;3.77009;4.01096
41;total;1;416.772;416.772;416.772
42;calc total;1;388.537;388.537;388.537
42;calc update async;100;0.00025148;2.934e-05;0.0209331
42;calc inner;100;3.43784;3.12677;3.70666
42;calc wait;100;0.364568;0.0536791;0.740612
42;calc bound;100;0.0792605;0.0358563;0.107308
42;calc iter;100;3.88326;3.77987;3.97568
42;total;1;416.86;416.86;416.86
43;calc total;1;388.537;388.537;388.537
43;calc update async;100;0.000254743;2.655e-05;0.0209935
43;calc inner;100;3.43515;3.23127;3.70573
43;calc wait;100;0.350972;0.0777376;0.568742
43;calc bound;100;0.0955448;0.0388591;0.11154
43;calc iter;100;3.88394;3.78979;3.96876
43;total;1;417.099;417.099;417.099
44;calc total;1;388.534;388.534;388.534
44;calc update async;100;0.00034325;3.3959e-05;0.0295061
44;calc inner;100;3.48467;3.33078;3.70329
44;calc wait;100;0.297491;0.0796402;0.431384
44;calc bound;100;0.0992868;0.0363226;0.115559
44;calc iter;100;3.88424;3.7746;3.95867
44;total;1;416.844;416.844;416.844
45;calc total;1;388.534;388.534;388.534
45;calc update async;100;0.000335581;3.696e-05;0.0287734
45;calc inner;100;3.5338;3.40849;3.71092
45;calc wait;100;0.265598;0.0881442;0.41262
45;calc bound;100;0.0823871;0.0387065;0.108245
45;calc iter;100;3.8837;3.82246;4.00511
45;total;1;416.994;416.994;416.994
46;calc total;1;388.533;388.533;388.533
46;calc update async;100;0.000340894;3.268e-05;0.0291939
46;calc inner;100;3.50689;3.36107;3.71346
46;calc wait;100;0.281555;0.106819;0.421411
46;calc bound;100;0.0934061;0.0375785;0.114409
46;calc iter;100;3.88405;3.79948;4.00182
46;total;1;416.993;416.993;416.993
47;calc total;1;388.533;388.533;388.533
47;calc update async;100;0.000336441;3.154e-05;0.028879
47;calc inner;100;3.49264;3.32806;3.71392
47;calc wait;100;0.289185;0.0905878;0.423481
47;calc bound;100;0.0988424;0.0354757;0.114252
47;calc iter;100;3.88456;3.78946;4.01064
47;total;1;417.088;417.088;417.088
48;calc total;1;388.536;388.536;388.536
48;calc update async;100;0.000246929;2.059e-05;0.0207502
48;calc inner;100;3.14288;2.25778;3.67697
48;calc wait;100;0.656386;0.0496556;1.7171
48;calc bound;100;0.0789728;0.037796;0.129729
48;calc iter;100;3.87994;3.66794;4.14006
48;total;1;417.138;417.138;417.138
49;calc total;1;388.536;388.536;388.536
49;calc update async;100;0.000239275;2.0009e-05;0.0208154
49;calc inner;100;2.72139;0.538696;3.67022
49;calc wait;100;1.0962;0.0851797;3.47865
49;calc bound;100;0.0594415;0.0349694;0.125007
49;calc iter;100;3.87882;3.56484;4.18555
49;total;1;417.132;417.132;417.132
50;calc total;1;388.536;388.536;388.536
50;calc update async;100;0.000245098;2.082e-05;0.0207088
50;calc inner;100;3.18738;2.24501;3.6865
50;calc wait;100;0.608944;0.0881958;1.58694
50;calc bound;100;0.0819695;0.0364461;0.129164
50;calc iter;100;3.8795;3.7444;4.03016
50;total;1;416.633;416.633;416.633
51;calc total;1;388.536;388.536;388.536
51;calc update async;100;0.000252429;2.4139e-05;0.0208609
51;calc inner;100;3.21229;2.42976;3.67828
51;calc wait;100;0.579032;0.0897364;1.39168
51;calc bound;100;0.0866104;0.0383319;0.128938
51;calc iter;100;3.88003;3.78563;4.04152
51;total;1;416.556;416.556;416.556
52;calc total;1;388.533;388.533;388.533
52;calc update async;100;0.000331521;2.473e-05;0.0291056
52;calc inner;100;3.33315;2.68911;3.66706
52;calc wait;100;0.453127;0.0745763;1.1302
52;calc bound;100;0.0923695;0.0365239;0.125612
52;calc iter;100;3.88028;3.79116;3.99849
52;total;1;416.971;416.971;416.971
53;calc total;1;388.533;388.533;388.533
53;calc update async;100;0.000328676;1.879e-05;0.0290817
53;calc inner;100;3.34729;2.70942;3.6659
53;calc wait;100;0.451963;0.0875415;1.08246
53;calc bound;100;0.077082;0.0376179;0.126059
53;calc iter;100;3.87962;3.75473;4.00603
53;total;1;416.763;416.763;416.763
54;calc total;1;388.533;388.533;388.533
54;calc update async;100;0.000332647;2.9329e-05;0.0290714
54;calc inner;100;3.349;2.69612;3.67944
54;calc wait;100;0.43407;0.105725;1.10289
54;calc bound;100;0.0943381;0.0383689;0.111911
54;calc iter;100;3.87988;3.76148;3.97009
54;total;1;416.973;416.973;416.973
55;calc total;1;388.533;388.533;388.533
55;calc update async;100;0.000330883;2.407e-05;0.0288663
55;calc inner;100;3.34699;2.6765;3.67785
55;calc wait;100;0.437336;0.0796841;1.13022
55;calc bound;100;0.0943413;0.0360678;0.124847
55;calc iter;100;3.88032;3.79283;3.97135
55;total;1;416.912;416.912;416.912
56;calc total;1;388.536;388.536;388.536
56;calc update async;100;0.00024611;2.197e-05;0.0206311
56;calc inner;100;3.14261;1.54051;3.69708
56;calc wait;100;0.643207;0.0760776;2.32
56;calc bound;100;0.0840453;0.0355421;0.119534
56;calc iter;100;3.87207;3.37783;4.3193
56;total;1;416.843;416.843;416.843
57;calc total;1;388.536;388.536;388.536
57;calc update async;100;0.0002442;2.373e-05;0.0206741
57;calc inner;100;2.82573;0.5423;3.69599
57;calc wait;100;0.960168;0.0578845;4.3517
57;calc bound;100;0.0750002;0.0363145;0.110443
57;calc iter;100;3.86386;2.89868;5.23279
57;total;1;416.714;416.714;416.714
58;calc total;1;388.536;388.536;388.536
58;calc update async;100;0.000245347;2.095e-05;0.0206849
58;calc inner;100;3.04126;1.00635;3.70642
58;calc wait;100;0.736389;0.0952329;3.26982
58;calc bound;100;0.089696;0.0351369;0.121005
58;calc iter;100;3.8703;3.47829;4.38984
58;total;1;417.06;417.06;417.06
59;calc total;1;388.536;388.536;388.536
59;calc update async;100;0.000293313;2.417e-05;0.0251087
59;calc inner;100;3.16332;1.62283;3.70794
59;calc wait;100;0.61489;0.0937966;2.6205
59;calc bound;100;0.0907077;0.0352186;0.128904
59;calc iter;100;3.87237;3.46791;4.46107
59;total;1;416.735;416.735;416.735
60;calc total;1;388.536;388.536;388.536
60;calc update async;100;0.000271718;2.3139e-05;0.0229004
60;calc inner;100;3.30544;2.14754;3.69209
60;calc wait;100;0.483364;0.0623762;2.12315
60;calc bound;100;0.0846887;0.0372016;0.125816
60;calc iter;100;3.87496;3.54173;4.35842
60;total;1;416.658;416.658;416.658
61;calc total;1;388.533;388.533;388.533
61;calc update async;100;0.000325624;2.232e-05;0.0290717
61;calc inner;100;3.23203;1.83261;3.70175
61;calc wait;100;0.569485;0.0452675;2.23164
61;calc bound;100;0.0697299;0.0349661;0.113361
61;calc iter;100;3.87293;3.60981;4.21684
61;total;1;416.617;416.617;416.617
62;calc total;1;388.533;388.533;388.533
62;calc update async;100;0.000333853;2.83e-05;0.0288464
62;calc inner;100;3.32253;2.34376;3.708
62;calc wait;100;0.451577;0.0683455;1.46608
62;calc bound;100;0.097982;0.0378822;0.116718
62;calc iter;100;3.87476;3.65002;4.14041
62;total;1;417.099;417.099;417.099
63;calc total;1;388.533;388.533;388.533
63;calc update async;100;0.000337236;2.759e-05;0.0290551
63;calc inner;100;3.34221;2.30804;3.70734
63;calc wait;100;0.433826;0.0586156;1.43246
63;calc bound;100;0.0958656;0.0366385;0.126645
63;calc iter;100;3.87497;3.58274;4.18776
63;total;1;417.019;417.019;417.019
64;calc total;1;388.533;388.533;388.533
64;calc update async;100;0.000236522;2.496e-05;0.0191981
64;calc inner;100;3.58278;3.4445;3.68178
64;calc wait;100;0.192329;0.0880165;0.34918
64;calc bound;100;0.102178;0.0610242;0.128885
64;calc iter;100;3.87915;3.79186;3.98148
64;total;1;417.024;417.024;417.024
65;calc total;1;388.534;388.534;388.534
65;calc update async;100;0.00022762;1.937e-05;0.0195249
65;calc inner;100;3.52876;3.1609;3.69089
65;calc wait;100;0.278118;0.0705752;0.713443
65;calc bound;100;0.0700826;0.0527766;0.119804
65;calc iter;100;3.87846;3.78664;3.9715
65;total;1;417.206;417.206;417.206
66;calc total;1;388.536;388.536;388.536
66;calc update async;100;0.000294986;2.271e-05;0.0254896
66;calc inner;100;3.58872;3.34519;3.68516
66;calc wait;100;0.200814;0.0766072;0.453591
66;calc bound;100;0.08652;0.0573875;0.132571
66;calc iter;100;3.87815;3.77996;4.01703
66;total;1;416.803;416.803;416.803
67;calc total;1;388.536;388.536;388.536
67;calc update async;100;0.000297399;2.295e-05;0.02548
67;calc inner;100;3.57863;3.36807;3.68449
67;calc wait;100;0.194072;0.0881244;0.477407
67;calc bound;100;0.104109;0.0557969;0.13275
67;calc iter;100;3.87913;3.78634;3.94107
67;total;1;416.866;416.866;416.866
68;calc total;1;388.536;388.536;388.536
68;calc update async;100;0.000295133;2.389e-05;0.0258063
68;calc inner;100;3.57967;3.308;3.68914
68;calc wait;100;0.216641;0.0980224;0.538825
68;calc bound;100;0.0819671;0.052237;0.131913
68;calc iter;100;3.87922;3.77134;3.9732
68;total;1;417.025;417.025;417.025
69;calc total;1;388.536;388.536;388.536
69;calc update async;100;0.000298151;2.088e-05;0.0258058
69;calc inner;100;3.59628;3.48002;3.68155
69;calc wait;100;0.20007;0.0459691;0.352597
69;calc bound;100;0.0819785;0.0522071;0.112773
69;calc iter;100;3.88012;3.74873;4.00686
69;total;1;416.771;416.771;416.771
70;calc total;1;388.536;388.536;388.536
70;calc update async;100;0.000299875;3.242e-05;0.0257588
70;calc inner;100;3.58731;3.48891;3.66757
70;calc wait;100;0.180427;0.0781604;0.260374
70;calc bound;100;0.107942;0.0565019;0.140659
70;calc iter;100;3.87947;3.78854;3.98483
70;total;1;416.953;416.953;416.953
71;calc total;1;388.536;388.536;388.536
71;calc update async;100;0.000297465;2.434e-05;0.0257505
71;calc inner;100;3.59746;3.47516;3.69788
71;calc wait;100;0.181889;0.0504097;0.276132
71;calc bound;100;0.0965638;0.053266;0.125005
71;calc iter;100;3.8802;3.74313;4.00487
71;total;1;416.847;416.847;416.847
72;calc total;1;388.536;388.536;388.536
72;calc update async;100;0.000239324;3.102e-05;0.0195422
72;calc inner;100;3.6356;3.58985;3.69691
72;calc wait;100;0.133721;0.0835741;0.176424
72;calc bound;100;0.102686;0.0602436;0.117582
72;calc iter;100;3.88031;3.77413;3.97428
72;total;1;417.208;417.208;417.208
73;calc total;1;388.536;388.536;388.536
73;calc update async;100;0.000230058;2.685e-05;0.0193596
73;calc inner;100;3.64892;3.58165;3.69263
73;calc wait;100;0.134513;0.0708079;0.210583
73;calc bound;100;0.0894168;0.0691828;0.115883
73;calc iter;100;3.87959;3.82858;3.91538
73;total;1;417.06;417.06;417.06
74;calc total;1;388.536;388.536;388.536
74;calc update async;100;0.000235082;2.897e-05;0.0196843
74;calc inner;100;3.66346;3.61968;3.70622
74;calc wait;100;0.111498;0.0741518;0.152921
74;calc bound;100;0.0929267;0.0779807;0.120222
74;calc iter;100;3.87954;3.82553;3.9729
74;total;1;416.863;416.863;416.863
75;calc total;1;388.536;388.536;388.536
75;calc update async;100;0.000338456;2.9219e-05;0.0296934
75;calc inner;100;3.64041;3.58799;3.70694
75;calc wait;100;0.132487;0.0531363;0.166065
75;calc bound;100;0.104633;0.0639047;0.116265
75;calc iter;100;3.88018;3.74418;3.99052
75;total;1;417.211;417.211;417.211
76;calc total;1;388.536;388.536;388.536
76;calc update async;100;0.000309625;2.64e-05;0.0271425
76;calc inner;100;3.65633;3.59049;3.71409
76;calc wait;100;0.121724;0.0627313;0.180436
76;calc bound;100;0.0924007;0.0645642;0.114901
76;calc iter;100;3.88028;3.75025;3.95298
76;total;1;417.14;417.14;417.14
77;calc total;1;388.536;388.536;388.536
77;calc update async;100;0.000309978;2.766e-05;0.0271497
77;calc inner;100;3.65585;3.58242;3.71546
77;calc wait;100;0.120866;0.0757488;0.23518
77;calc bound;100;0.0921339;0.0371931;0.114655
77;calc iter;100;3.88066;3.72001;3.99078
77;total;1;417.14;417.14;417.14
78;calc total;1;388.536;388.536;388.536
78;calc update async;100;0.000312771;2.926e-05;0.0270878
78;calc inner;100;3.64358;3.58121;3.71921
78;calc wait;100;0.130683;0.0593376;0.177666
78;calc bound;100;0.103007;0.0548919;0.118965
78;calc iter;100;3.88042;3.75739;3.95565
78;total;1;417.155;417.155;417.155
79;calc total;1;388.536;388.536;388.536
79;calc update async;100;0.000312184;2.4829e-05;0.0269867
79;calc inner;100;3.65475;3.56511;3.72386
79;calc wait;100;0.121841;0.0594474;0.165108
79;calc bound;100;0.0982425;0.036755;0.118016
79;calc iter;100;3.88068;3.69918;3.95708
79;total;1;416.824;416.824;416.824
80;calc total;1;388.536;388.536;388.536
80;calc update async;100;0.000290771;2.2589e-05;0.0251944
80;calc inner;100;3.57817;3.31908;3.6964
80;calc wait;100;0.209051;0.0785422;0.527905
80;calc bound;100;0.0907381;0.0558456;0.138506
80;calc iter;100;3.8802;3.79815;4.02006
80;total;1;416.506;416.506;416.506
81;calc total;1;388.536;388.536;388.536
81;calc update async;100;0.000292081;2.194e-05;0.0252364
81;calc inner;100;3.58908;3.28484;3.66783
81;calc wait;100;0.203488;0.0758061;0.627225
81;calc bound;100;0.0840542;0.053131;0.127542
81;calc iter;100;3.87914;3.7209;4.00538
81;total;1;416.53;416.53;416.53
82;calc total;1;388.536;388.536;388.536
82;calc update async;100;0.000295277;2.133e-05;0.0254352
82;calc inner;100;3.5961;3.18443;3.69387
82;calc wait;100;0.185499;0.069014;0.718248
82;calc bound;100;0.0944041;0.0553878;0.121616
82;calc iter;100;3.8791;3.68399;4.0287
82;total;1;416.742;416.742;416.742
83;calc total;1;388.536;388.536;388.536
83;calc update async;100;0.000296539;3.129e-05;0.025411
83;calc inner;100;3.59465;3.46652;3.68385
83;calc wait;100;0.176735;0.0657258;0.298989
83;calc bound;100;0.106628;0.0594291;0.139127
83;calc iter;100;3.8803;3.75113;4.02074
83;total;1;416.774;416.774;416.774
84;calc total;1;388.536;388.536;388.536
84;calc update async;100;0.000304832;2.559e-05;0.0264937
84;calc inner;100;3.619;3.48844;3.69443
84;calc wait;100;0.166996;0.0821227;0.304765
84;calc bound;100;0.0926001;0.0494663;0.12879
84;calc iter;100;3.88091;3.78207;3.9776
84;total;1;416.873;416.873;416.873
85;calc total;1;388.536;388.536;388.536
85;calc update async;100;0.000299835;2.3479e-05;0.0264433
85;calc inner;100;3.5948;3.16051;3.75072
85;calc wait;100;0.205133;0.0541875;0.699065
85;calc bound;100;0.0769862;0.0517934;0.11745
85;calc iter;100;3.88029;3.73963;4.01698
85;total;1;416.95;416.95;416.95
86;calc total;1;388.536;388.536;388.536
86;calc update async;100;0.000304755;2.302e-05;0.0264754
86;calc inner;100;3.61966;3.49344;3.71466
86;calc wait;100;0.1621;0.067715;0.379855
86;calc bound;100;0.0965801;0.0497205;0.124297
86;calc iter;100;3.88091;3.80788;3.98796
86;total;1;416.937;416.937;416.937
87;calc total;1;388.536;388.536;388.536
87;calc update async;100;0.000315279;2.654e-05;0.0272736
87;calc inner;100;3.61668;3.45296;3.69131
87;calc wait;100;0.156866;0.0662366;0.290518
87;calc bound;100;0.104488;0.041418;0.13127
87;calc iter;100;3.88108;3.73817;3.98264
87;total;1;416.502;416.502;416.502
88;calc total;1;388.536;388.536;388.536
88;calc update async;100;0.000317428;2.6409e-05;0.0277775
88;calc inner;100;3.64054;3.57174;3.77927
88;calc wait;100;0.138322;0.0687576;0.241027
88;calc bound;100;0.095407;0.0367393;0.119085
88;calc iter;100;3.88206;3.82089;4.01612
88;total;1;416.635;416.635;416.635
89;calc total;1;388.536;388.536;388.536
89;calc update async;100;0.00033216;2.756e-05;0.0294363
89;calc inner;100;3.64995;3.58552;3.7374
89;calc wait;100;0.128159;0.0689029;0.284098
89;calc bound;100;0.0930526;0.0618167;0.12409
89;calc iter;100;3.88065;3.79576;4.01747
89;total;1;416.449;416.449;416.449
90;calc total;1;388.535;388.535;388.535
90;calc update async;100;0.000314736;2.453e-05;0.0274494
90;calc inner;100;3.64266;3.58502;3.75481
90;calc wait;100;0.131792;0.0536881;0.267541
90;calc bound;100;0.0989708;0.0370789;0.123609
90;calc iter;100;3.88121;3.7899;4.01487
90;total;1;417.028;417.028;417.028
91;calc total;1;388.535;388.535;388.535
91;calc update async;100;0.000237551;2.55e-05;0.0198563
91;calc inner;100;3.63871;3.54437;3.75255
91;calc wait;100;0.136111;0.0489875;0.240626
91;calc bound;100;0.103292;0.0371979;0.124906
91;calc iter;100;3.88231;3.73355;3.98057
91;total;1;416.842;416.842;416.842
92;calc total;1;388.535;388.535;388.535
92;calc update async;100;0.000345506;2.704e-05;0.0303323
92;calc inner;100;3.64141;3.5735;3.69501
92;calc wait;100;0.132149;0.0666018;0.224423
92;calc bound;100;0.0991946;0.0357567;0.115124
92;calc iter;100;3.88282;3.80827;4.01863
92;total;1;416.665;416.665;416.665
93;calc total;1;388.535;388.535;388.535
93;calc update async;100;0.000335093;2.387e-05;0.029781
93;calc inner;100;3.63464;3.53619;3.69521
93;calc wait;100;0.15469;0.0865206;0.236579
93;calc bound;100;0.0887261;0.035468;0.115968
93;calc iter;100;3.8814;3.8027;3.95054
93;total;1;417.091;417.091;417.091
94;calc total;1;388.535;388.535;388.535
94;calc update async;100;0.000343129;2.692e-05;0.0304236
94;calc inner;100;3.65663;3.59543;3.7071
94;calc wait;100;0.123836;0.0507712;0.198843
94;calc bound;100;0.0896829;0.0362363;0.116651
94;calc iter;100;3.88235;3.80709;4.02357
94;total;1;416.919;416.919;416.919
95;calc total;1;388.535;388.535;388.535
95;calc update async;100;0.000349356;3.316e-05;0.0304803
95;calc inner;100;3.6324;3.54807;3.707
95;calc wait;100;0.140661;0.0835757;0.228997
95;calc bound;100;0.105225;0.0357957;0.118733
95;calc iter;100;3.88305;3.80703;3.99415
95;total;1;416.916;416.916;416.916
96;calc total;1;388.535;388.535;388.535
96;calc update async;100;0.000305151;2.659e-05;0.0264214
96;calc inner;100;3.58872;3.43329;3.67466
96;calc wait;100;0.202672;0.063047;0.352889
96;calc bound;100;0.0897918;0.062198;0.120887
96;calc iter;100;3.88388;3.77509;4.05197
96;total;1;417.132;417.132;417.132
97;calc total;1;388.535;388.535;388.535
97;calc update async;100;0.000229721;2.0749e-05;0.01977
97;calc inner;100;3.50733;3.12666;3.67073
97;calc wait;100;0.298193;0.095281;0.709514
97;calc bound;100;0.074045;0.0552997;0.116477
97;calc iter;100;3.88294;3.79681;3.98476
97;total;1;417.131;417.131;417.131
98;calc total;1;388.535;388.535;388.535
98;calc update async;100;0.000300323;2.461e-05;0.0263004
98;calc inner;100;3.59324;3.40275;3.68385
98;calc wait;100;0.21007;0.0680465;0.409423
98;calc bound;100;0.0761369;0.0546015;0.11783
98;calc iter;100;3.88337;3.8015;4.00643
98;total;1;417.132;417.132;417.132
128;calc total;1;388.553;388.553;388.553
128;calc update async;100;0.000212674;1.974e-05;0.0166339
128;calc inner;100;3.03091;2.07652;3.47752
128;calc wait;100;0.754589;0.291184;1.79923
128;calc bound;100;0.091294;0.0363687;0.130745
128;calc iter;100;3.87701;3.72646;4.05844
128;total;1;417.035;417.035;417.035
99;calc total;1;388.535;388.535;388.535
99;calc update async;100;0.000309098;2.874e-05;0.0262655
99;calc inner;100;3.5858;3.42643;3.68301
99;calc wait;100;0.193971;0.0842599;0.351674
99;calc bound;100;0.10195;0.0645657;0.125953
99;calc iter;100;3.88413;3.80631;3.99513
99;total;1;416.83;416.83;416.83
100;calc total;1;388.535;388.535;388.535
100;calc update async;100;0.000299623;2.7189e-05;0.0256923
100;calc inner;100;3.5937;3.48949;3.67805
100;calc wait;100;0.185923;0.0776732;0.273559
100;calc bound;100;0.103353;0.0552231;0.127213
100;calc iter;100;3.88475;3.76596;3.99189
100;total;1;416.771;416.771;416.771
101;calc total;1;388.535;388.535;388.535
101;calc update async;100;0.000293469;2.226e-05;0.0256837
101;calc inner;100;3.61001;3.49575;3.68706
101;calc wait;100;0.193403;0.0730961;0.346255
101;calc bound;100;0.0792879;0.0558714;0.125249
101;calc iter;100;3.88389;3.82331;3.97194
101;total;1;416.848;416.848;416.848
102;calc total;1;388.535;388.535;388.535
102;calc update async;100;0.000298862;2.5589e-05;0.0257011
102;calc inner;100;3.61571;3.54446;3.72102
102;calc wait;100;0.169595;0.083469;0.290207
102;calc bound;100;0.097395;0.0659237;0.122003
102;calc iter;100;3.88429;3.80733;3.99167
102;total;1;417.138;417.138;417.138
103;calc total;1;388.535;388.535;388.535
103;calc update async;100;0.000356496;3.399e-05;0.0313435
103;calc inner;100;3.60273;3.47783;3.68736
103;calc wait;100;0.177816;0.0965506;0.281982
103;calc bound;100;0.101986;0.0548208;0.117985
103;calc iter;100;3.88477;3.80793;3.94654
103;total;1;417.054;417.054;417.054
104;calc total;1;388.535;388.535;388.535
104;calc update async;100;0.000253457;2.8659e-05;0.0210464
104;calc inner;100;3.64263;3.55177;3.7013
104;calc wait;100;0.13372;0.0708175;0.229687
104;calc bound;100;0.0959506;0.0490523;0.11255
104;calc iter;100;3.88502;3.81706;3.94158
104;total;1;416.708;416.708;416.708
105;calc total;1;388.535;388.535;388.535
105;calc update async;100;0.0002471;2.663e-05;0.0209153
105;calc inner;100;3.61263;3.52724;3.70119
105;calc wait;100;0.173986;0.0684391;0.283957
105;calc bound;100;0.0876728;0.0721707;0.10747
105;calc iter;100;3.88446;3.83698;3.98504
105;total;1;416.797;416.797;416.797
106;calc total;1;388.535;388.535;388.535
106;calc update async;100;0.000245649;2.702e-05;0.0207376
106;calc inner;100;3.65467;3.57894;3.71231
106;calc wait;100;0.122618;0.0755853;0.187432
106;calc bound;100;0.0929741;0.0769772;0.109583
106;calc iter;100;3.88451;3.83242;3.93133
106;total;1;416.792;416.792;416.792
107;calc total;1;388.535;388.535;388.535
107;calc update async;100;0.000354024;2.749e-05;0.0313124
107;calc inner;100;3.64147;3.53047;3.71651
107;calc wait;100;0.131851;0.063335;0.208252
107;calc bound;100;0.101318;0.0501213;0.118396
107;calc iter;100;3.88501;3.76918;4.03533
107;total;1;417.053;417.053;417.053
108;calc total;1;388.535;388.535;388.535
108;calc update async;100;0.000352385;3.059e-05;0.0310175
108;calc inner;100;3.63814;3.57665;3.70726
108;calc wait;100;0.143627;0.0635633;0.208157
108;calc bound;100;0.102799;0.037431;0.115585
108;calc iter;100;3.88528;3.79892;4.03554
108;total;1;416.724;416.724;416.724
109;calc total;1;388.535;388.535;388.535
109;calc update async;100;0.000353685;2.82e-05;0.0312644
109;calc inner;100;3.66563;3.61811;3.70723
109;calc wait;100;0.12147;0.0842441;0.22824
109;calc bound;100;0.0865379;0.0632223;0.0979128
109;calc iter;100;3.8849;3.83411;3.94223
109;total;1;417.119;417.119;417.119
129;calc total;1;388.553;388.553;388.553
129;calc update async;100;0.000189542;1.581e-05;0.0166339
129;calc inner;100;2.4272;0.504994;3.45103
129;calc wait;100;1.40157;0.171934;3.5511
129;calc bound;100;0.0469262;0.0347185;0.116073
129;calc iter;100;3.87589;3.58276;4.34759
129;total;1;417.028;417.028;417.028
110;calc total;1;388.535;388.535;388.535
110;calc update async;100;0.0003539;2.919e-05;0.0311792
110;calc inner;100;3.65291;3.60677;3.71872
110;calc wait;100;0.124526;0.0869642;0.169351
110;calc bound;100;0.0997474;0.0527918;0.118034
110;calc iter;100;3.88499;3.83735;4.02912
110;total;1;416.749;416.749;416.749
130;calc total;1;388.55;388.55;388.55
130;calc update async;100;0.000674904;1.8439e-05;0.0633317
130;calc inner;100;2.94513;1.56333;3.49846
130;calc wait;100;0.852816;0.247303;2.32193
130;calc bound;100;0.0752882;0.0348399;0.114501
130;calc iter;100;3.87391;3.67325;4.03171
130;total;1;417.025;417.025;417.025
111;calc total;1;388.535;388.535;388.535
111;calc update async;100;0.000353183;3.038e-05;0.0311063
111;calc inner;100;3.65228;3.59144;3.71771
111;calc wait;100;0.134285;0.0861216;0.178795
111;calc bound;100;0.098252;0.0362164;0.11553
111;calc iter;100;3.88535;3.75423;4.03245
111;total;1;417.109;417.109;417.109
131;calc total;1;388.55;388.55;388.55
131;calc update async;100;0.000678549;1.746e-05;0.0633268
131;calc inner;100;2.99279;1.38755;3.5119
131;calc wait;100;0.794778;0.240051;2.66636
131;calc bound;100;0.0885315;0.0359649;0.122001
131;calc iter;100;3.87678;3.5845;4.0904
131;total;1;417.034;417.034;417.034
112;calc total;1;388.535;388.535;388.535
112;calc update async;100;0.000282968;2.489e-05;0.0242239
112;calc inner;100;3.46054;3.17848;3.66773
112;calc wait;100;0.330793;0.0710639;0.612217
112;calc bound;100;0.0897102;0.0395855;0.130756
112;calc iter;100;3.88357;3.79391;3.98913
112;total;1;416.875;416.875;416.875
132;calc total;1;388.55;388.55;388.55
132;calc update async;100;0.000651762;1.667e-05;0.0616086
132;calc inner;100;2.90871;0.962244;3.5175
132;calc wait;100;0.899472;0.146089;3.13284
132;calc bound;100;0.0691098;0.0350678;0.114137
132;calc iter;100;3.87795;3.54705;4.30136
132;total;1;417.075;417.075;417.075
113;calc total;1;388.535;388.535;388.535
113;calc update async;100;0.000274771;2.116e-05;0.0243041
113;calc inner;100;3.33967;2.67574;3.67153
113;calc wait;100;0.475701;0.0818354;1.2259
113;calc bound;100;0.0650818;0.0349926;0.128388
113;calc iter;100;3.88244;3.79673;3.98782
113;total;1;416.506;416.506;416.506
133;calc total;1;388.55;388.55;388.55
133;calc update async;100;0.000647972;1.4589e-05;0.0616177
133;calc inner;100;2.99078;2.09384;3.51658
133;calc wait;100;0.823673;0.202548;1.86514
133;calc bound;100;0.0632291;0.0347598;0.110179
133;calc iter;100;3.87835;3.63727;4.04778
133;total;1;417.076;417.076;417.076
114;calc total;1;388.531;388.531;388.531
114;calc update async;100;0.00031109;2.3e-05;0.0274774
114;calc inner;100;3.45933;3.05454;3.66645
114;calc wait;100;0.33685;0.0675724;0.813114
114;calc bound;100;0.0845036;0.0351731;0.127612
114;calc iter;100;3.88292;3.80312;4.00767
114;total;1;416.955;416.955;416.955
115;calc total;1;388.535;388.535;388.535
115;calc update async;100;0.000286783;3.011e-05;0.0243571
115;calc inner;100;3.47801;3.17951;3.69047
115;calc wait;100;0.3099;0.0922584;0.618513
115;calc bound;100;0.0921914;0.038655;0.126812
115;calc iter;100;3.88367;3.81152;3.93603
115;total;1;416.603;416.603;416.603
116;calc total;1;388.531;388.531;388.531
116;calc update async;100;0.000316223;2.516e-05;0.0271937
116;calc inner;100;3.49629;3.17277;3.67129
116;calc wait;100;0.282663;0.0857714;0.563152
116;calc bound;100;0.101622;0.0353176;0.137115
116;calc iter;100;3.88417;3.79644;3.95194
116;total;1;416.837;416.837;416.837
117;calc total;1;388.531;388.531;388.531
117;calc update async;100;0.000303309;2.338e-05;0.0269673
117;calc inner;100;3.52654;3.24548;3.67322
117;calc wait;100;0.273521;0.0769814;0.540038
117;calc bound;100;0.0791237;0.0394151;0.137312
117;calc iter;100;3.88354;3.81129;3.97642
117;total;1;417.017;417.017;417.017
118;calc total;1;388.531;388.531;388.531
118;calc update async;100;0.000312436;2.695e-05;0.0272144
118;calc inner;100;3.51696;3.24711;3.68031
118;calc wait;100;0.266733;0.0857509;0.556937
118;calc bound;100;0.0967771;0.0375809;0.135608
118;calc iter;100;3.8838;3.80741;3.94578
118;total;1;416.843;416.843;416.843
119;calc total;1;388.531;388.531;388.531
119;calc update async;100;0.000312935;2.723e-05;0.0271939
119;calc inner;100;3.50721;3.17983;3.68608
119;calc wait;100;0.274845;0.0814329;0.58823
119;calc bound;100;0.0987894;0.0353023;0.134407
119;calc iter;100;3.8845;3.81466;3.94574
119;total;1;416.588;416.588;416.588
120;calc total;1;388.531;388.531;388.531
120;calc update async;100;0.000293356;2.321e-05;0.0247715
120;calc inner;100;3.44866;2.73947;3.69864
120;calc wait;100;0.332561;0.0724304;1.05802
120;calc bound;100;0.0957157;0.0595448;0.116926
120;calc iter;100;3.87941;3.78876;3.99888
120;total;1;416.763;416.763;416.763
121;calc total;1;388.526;388.526;388.526
121;calc update async;100;0.000253574;1.908e-05;0.0219268
121;calc inner;100;3.23677;1.42384;3.70179
121;calc wait;100;0.560169;0.0560483;2.59886
121;calc bound;100;0.074032;0.0462281;0.109683
121;calc iter;100;3.87818;3.59584;4.15436
121;total;1;417.038;417.038;417.038
122;calc total;1;388.526;388.526;388.526
122;calc update async;100;0.000260777;2.323e-05;0.0219567
122;calc inner;100;3.41634;2.64744;3.70974
122;calc wait;100;0.369321;0.0991159;1.11717
122;calc bound;100;0.0921834;0.0492476;0.11875
122;calc iter;100;3.87848;3.75957;4.02436
122;total;1;416.439;416.439;416.439
123;calc total;1;388.526;388.526;388.526
123;calc update async;100;0.000267838;2.782e-05;0.0222108
123;calc inner;100;3.46346;2.74249;3.70998
123;calc wait;100;0.318454;0.0667788;1.05973
123;calc bound;100;0.0942068;0.0654489;0.12666
123;calc iter;100;3.87949;3.77778;3.98343
123;total;1;416.513;416.513;416.513
134;calc total;1;388.55;388.55;388.55
134;calc update async;100;0.00066353;1.9209e-05;0.0617332
134;calc inner;100;3.12371;2.41934;3.52442
134;calc wait;100;0.659075;0.191397;1.4329
134;calc bound;100;0.0945353;0.0370628;0.120978
134;calc iter;100;3.87799;3.70009;4.03884
134;total;1;417.078;417.078;417.078
124;calc total;1;388.526;388.526;388.526
124;calc update async;100;0.000276651;2.149e-05;0.0226442
124;calc inner;100;3.5144;3.09193;3.70668
124;calc wait;100;0.267456;0.0666229;0.765324
124;calc bound;100;0.0936554;0.0475877;0.126146
124;calc iter;100;3.87971;3.71448;4.06067
124;total;1;416.527;416.527;416.527
135;calc total;1;388.55;388.55;388.55
135;calc update async;100;0.000662908;1.863e-05;0.0617483
135;calc inner;100;3.13113;2.55817;3.52357
135;calc wait;100;0.659794;0.198996;1.24409
135;calc bound;100;0.0869908;0.0366717;0.114233
135;calc iter;100;3.87859;3.59909;3.97944
135;total;1;417.072;417.072;417.072
125;calc total;1;388.526;388.526;388.526
125;calc update async;100;0.000285628;2.235e-05;0.0247029
125;calc inner;100;3.50017;3.02316;3.71037
125;calc wait;100;0.288826;0.065334;0.931499
125;calc bound;100;0.0796695;0.0482026;0.107528
125;calc iter;100;3.8787;3.70371;4.07393
125;total;1;416.537;416.537;416.537
136;calc total;1;388.553;388.553;388.553
136;calc update async;100;0.000159027;2.936e-05;0.0115662
136;calc inner;100;3.30518;3.05358;3.54522
136;calc wait;100;0.477292;0.30122;0.728617
136;calc bound;100;0.0967313;0.0382626;0.112288
136;calc iter;100;3.87937;3.77731;3.96612
136;total;1;417.089;417.089;417.089
126;calc total;1;388.52;388.52;388.52
126;calc update async;100;0.000267509;2.731e-05;0.0223727
126;calc inner;100;3.51344;3.09974;3.70904
126;calc wait;100;0.265155;0.0984689;0.647642
126;calc bound;100;0.0998647;0.0629277;0.125298
126;calc iter;100;3.87934;3.74659;4.03043
126;total;1;416.704;416.704;416.704
137;calc total;1;388.553;388.553;388.553
137;calc update async;100;0.000146621;2.0699e-05;0.0115555
137;calc inner;100;3.28558;2.78161;3.49564
137;calc wait;100;0.528661;0.124366;1.1019
137;calc bound;100;0.0642454;0.0359624;0.115751
137;calc iter;100;3.87864;3.61561;4.12917
137;total;1;417.095;417.095;417.095
127;calc total;1;388.52;388.52;388.52
127;calc update async;100;0.00027417;3.215e-05;0.0223442
127;calc inner;100;3.53015;3.0839;3.71676
127;calc wait;100;0.246812;0.0479638;0.583975
127;calc bound;100;0.0971596;0.0447903;0.129041
127;calc iter;100;3.87973;3.75463;4.03738
127;total;1;417.097;417.097;417.097
138;calc total;1;388.553;388.553;388.553
138;calc update async;100;0.000154576;2.389e-05;0.0115552
138;calc inner;100;3.33346;3.08369;3.55109
138;calc wait;100;0.466264;0.265047;0.760715
138;calc bound;100;0.0782932;0.0368853;0.107159
138;calc iter;100;3.87818;3.76921;3.98963
138;total;1;417.093;417.093;417.093
139;calc total;1;388.55;388.55;388.55
139;calc update async;100;0.000688767;2.219e-05;0.0645658
139;calc inner;100;3.29544;2.99125;3.55413
139;calc wait;100;0.484547;0.246417;0.842286
139;calc bound;100;0.0986142;0.0387126;0.117487
139;calc iter;100;3.8793;3.70717;3.9687
139;total;1;417.094;417.094;417.094
140;calc total;1;388.55;388.55;388.55
140;calc update async;100;0.000659354;2.6449e-05;0.0619289
140;calc inner;100;3.32686;2.96203;3.54606
140;calc wait;100;0.472725;0.181074;0.886405
140;calc bound;100;0.0792239;0.0377792;0.115911
140;calc iter;100;3.87948;3.68232;4.00392
140;total;1;417.085;417.085;417.085
141;calc total;1;388.55;388.55;388.55
141;calc update async;100;0.000657372;2.156e-05;0.06193
141;calc inner;100;3.32647;2.91883;3.54597
141;calc wait;100;0.473605;0.182711;0.976835
141;calc bound;100;0.0794592;0.0361086;0.109011
141;calc iter;100;3.8802;3.70884;4.03086
141;total;1;417.087;417.087;417.087
142;calc total;1;388.55;388.55;388.55
142;calc update async;100;0.000662078;2.9279e-05;0.0618961
142;calc inner;100;3.30319;2.98159;3.54977
142;calc wait;100;0.476083;0.280316;0.792659
142;calc bound;100;0.099609;0.0367982;0.115516
142;calc iter;100;3.87955;3.68489;4.05663
142;total;1;416.739;416.739;416.739
143;calc total;1;388.55;388.55;388.55
143;calc update async;100;0.000658281;2.122e-05;0.0619555
143;calc inner;100;3.31771;3.02961;3.5496
143;calc wait;100;0.469184;0.233323;0.756784
143;calc bound;100;0.0926465;0.0363414;0.115131
143;calc iter;100;3.88021;3.75363;4.05854
143;total;1;416.735;416.735;416.735
144;calc total;1;388.55;388.55;388.55
144;calc update async;100;0.000645913;1.75e-05;0.0609721
144;calc inner;100;2.95624;1.23129;3.50622
144;calc wait;100;0.848199;0.195905;2.88844
144;calc bound;100;0.0731726;0.035052;0.112655
144;calc iter;100;3.87828;3.62412;4.15811
144;total;1;417.112;417.112;417.112
145;calc total;1;388.553;388.553;388.553
145;calc update async;100;0.000210223;1.596e-05;0.0177621
145;calc inner;100;3.01971;0.927731;3.49502
145;calc wait;100;0.79381;0.10232;2.90357
145;calc bound;100;0.0624182;0.035049;0.123619
145;calc iter;100;3.87615;3.44606;4.13238
145;total;1;417.111;417.111;417.111
146;calc total;1;388.553;388.553;388.553
146;calc update async;100;0.00021705;1.5499e-05;0.017762
146;calc inner;100;3.11994;0.590532;3.51467
146;calc wait;100;0.67547;0.148241;3.70102
146;calc bound;100;0.0809551;0.0350894;0.125558
146;calc iter;100;3.87658;3.29911;4.33977
146;total;1;417.114;417.114;417.114
147;calc total;1;388.553;388.553;388.553
147;calc update async;100;0.000222983;2.297e-05;0.0179241
147;calc inner;100;3.18966;2.45415;3.50012
147;calc wait;100;0.59254;0.250624;1.35926
147;calc bound;100;0.0957744;0.0363059;0.116208
147;calc iter;100;3.8782;3.74082;4.00435
147;total;1;417.114;417.114;417.114
148;calc total;1;388.546;388.546;388.546
148;calc update async;100;0.000858637;1.654e-05;0.0822085
148;calc inner;100;3.19678;2.41062;3.53031
148;calc wait;100;0.603387;0.155401;1.5837
148;calc bound;100;0.0786644;0.035211;0.110078
148;calc iter;100;3.87969;3.70831;4.06198
148;total;1;417.135;417.135;417.135
149;calc total;1;388.546;388.546;388.546
149;calc update async;100;0.000850921;1.495e-05;0.0821059
149;calc inner;100;2.93086;0.878347;3.53606
149;calc wait;100;0.888497;0.194818;3.21454
149;calc bound;100;0.0582894;0.0350847;0.119565
149;calc iter;100;3.87853;3.65807;4.27253
149;total;1;417.136;417.136;417.136
150;calc total;1;388.546;388.546;388.546
150;calc update async;100;0.000866116;1.967e-05;0.0821514
150;calc inner;100;3.22107;2.11565;3.52942
150;calc wait;100;0.570536;0.147756;1.96079
150;calc bound;100;0.0869389;0.0354562;0.113581
150;calc iter;100;3.87941;3.73583;4.16569
150;total;1;417.138;417.138;417.138
151;calc total;1;388.546;388.546;388.546
151;calc update async;100;0.000863574;2.417e-05;0.0820358
151;calc inner;100;3.23543;2.46564;3.53211
151;calc wait;100;0.547024;0.193768;1.39
151;calc bound;100;0.0964462;0.0360831;0.125304
151;calc iter;100;3.87977;3.74642;4.02826
151;total;1;417.133;417.133;417.133
152;calc total;1;388.546;388.546;388.546
152;calc update async;100;0.000889798;2.6969e-05;0.0849582
152;calc inner;100;3.31844;2.86764;3.5411
152;calc wait;100;0.478117;0.239043;1.0894
152;calc bound;100;0.082926;0.0372833;0.110332
152;calc iter;100;3.88038;3.60032;4.12674
152;total;1;417.13;417.13;417.13
153;calc total;1;388.553;388.553;388.553
153;calc update async;100;0.000233668;2.374e-05;0.0193125
153;calc inner;100;3.33239;2.91919;3.54045
153;calc wait;100;0.461095;0.274997;1.06824
153;calc bound;100;0.0855709;0.0371319;0.114977
153;calc iter;100;3.87929;3.67685;4.09046
153;total;1;417.13;417.13;417.13
154;calc total;1;388.553;388.553;388.553
154;calc update async;100;0.000232714;1.7589e-05;0.0193123
154;calc inner;100;3.26634;2.57077;3.55187
154;calc wait;100;0.526128;0.282233;1.30425
154;calc bound;100;0.0865302;0.0356179;0.114616
154;calc iter;100;3.87924;3.65769;4.01375
154;total;1;417.121;417.121;417.121
155;calc total;1;388.553;388.553;388.553
155;calc update async;100;0.000158423;1.817e-05;0.0116566
155;calc inner;100;3.27743;2.33522;3.48826
155;calc wait;100;0.508457;0.125357;1.68866
155;calc bound;100;0.0943447;0.0353494;0.114324
155;calc iter;100;3.88039;3.55362;4.15234
155;total;1;417.129;417.129;417.129
156;calc total;1;388.546;388.546;388.546
156;calc update async;100;0.000867006;2.181e-05;0.0824861
156;calc inner;100;3.32611;2.97091;3.55194
156;calc wait;100;0.460116;0.200464;0.930234
156;calc bound;100;0.0939358;0.0371656;0.110561
156;calc iter;100;3.88103;3.61409;4.04394
156;total;1;417.072;417.072;417.072
157;calc total;1;388.546;388.546;388.546
157;calc update async;100;0.000856975;1.822e-05;0.0825213
157;calc inner;100;3.25217;2.25221;3.52446
157;calc wait;100;0.562558;0.0571935;1.66849
157;calc bound;100;0.0647432;0.0367588;0.11174
157;calc iter;100;3.88034;3.59006;4.08618
157;total;1;417.064;417.064;417.064
158;calc total;1;388.546;388.546;388.546
158;calc update async;100;0.000861245;1.7489e-05;0.082456
158;calc inner;100;3.32677;2.93484;3.55249
158;calc wait;100;0.476536;0.2132;0.954269
158;calc bound;100;0.0768438;0.0362083;0.116842
158;calc iter;100;3.88102;3.66998;4.06129
158;total;1;417.073;417.073;417.073
159;calc total;1;388.546;388.546;388.546
159;calc update async;100;0.00086707;2.9569e-05;0.0825952
159;calc inner;100;3.31395;3.08107;3.5496
159;calc wait;100;0.463926;0.129687;0.716396
159;calc bound;100;0.102505;0.0359299;0.115548
159;calc iter;100;3.88126;3.73721;4.01934
159;total;1;417.07;417.07;417.07
160;calc total;1;388.553;388.553;388.553
160;calc update async;100;0.000244379;1.751e-05;0.0207267
160;calc inner;100;3.01595;2.17752;3.47542
160;calc wait;100;0.795948;0.263099;1.7242
160;calc bound;100;0.0702543;0.034996;0.117657
160;calc iter;100;3.8824;3.69267;4.11074
160;total;1;417.07;417.07;417.07
161;calc total;1;388.553;388.553;388.553
161;calc update async;100;0.000150343;1.44e-05;0.0123498
161;calc inner;100;2.43766;0.532257;3.45023
161;calc wait;100;1.38621;0.250343;3.50178
161;calc bound;100;0.0561393;0.0348785;0.110257
161;calc iter;100;3.88071;3.55353;4.17632
161;total;1;416.719;416.719;416.719
162;calc total;1;388.553;388.553;388.553
162;calc update async;100;0.000242271;1.533e-05;0.0207254
162;calc inner;100;2.94052;1.96474;3.49912
162;calc wait;100;0.87946;0.281115;2.05122
162;calc bound;100;0.0613829;0.0352336;0.125831
162;calc iter;100;3.88161;3.74912;4.10623
162;total;1;417.063;417.063;417.063
163;calc total;1;388.553;388.553;388.553
163;calc update async;100;0.000251784;2.442e-05;0.0207101
163;calc inner;100;3.04014;2.21065;3.4756
163;calc wait;100;0.75202;0.233381;1.65545
163;calc bound;100;0.0901985;0.0377356;0.124952
163;calc iter;100;3.88261;3.702;4.03138
163;total;1;417.068;417.068;417.068
164;calc total;1;388.546;388.546;388.546
164;calc update async;100;0.000864385;1.604e-05;0.0823329
164;calc inner;100;3.16895;2.28248;3.50189
164;calc wait;100;0.621517;0.208732;1.62785
164;calc bound;100;0.091872;0.034982;0.125891
164;calc iter;100;3.88321;3.70432;3.9961
164;total;1;417.096;417.096;417.096
165;calc total;1;388.546;388.546;388.546
165;calc update async;100;0.0008525;1.401e-05;0.0823288
165;calc inner;100;3.06213;2.06779;3.51232
165;calc wait;100;0.760887;0.154741;1.91978
165;calc bound;100;0.0577991;0.0349559;0.103512
165;calc iter;100;3.88168;3.70802;4.11463
165;total;1;417.121;417.121;417.121
166;calc total;1;388.546;388.546;388.546
166;calc update async;100;0.000866211;1.9949e-05;0.0823142
166;calc inner;100;3.19401;2.63032;3.49966
166;calc wait;100;0.596648;0.205893;1.33784
166;calc bound;100;0.0911297;0.0371237;0.125928
166;calc iter;100;3.88266;3.71478;4.01776
166;total;1;416.783;416.783;416.783
167;calc total;1;388.546;388.546;388.546
167;calc update async;100;0.000869041;2.3939e-05;0.0826586
167;calc inner;100;3.19494;2.76274;3.51445
167;calc wait;100;0.593383;0.217594;1.04409
167;calc bound;100;0.0940908;0.0369496;0.129464
167;calc iter;100;3.88329;3.78101;4.01316
167;total;1;417.121;417.121;417.121
168;calc total;1;388.553;388.553;388.553
168;calc update async;100;0.000175962;3.135e-05;0.0132735
168;calc inner;100;3.2608;3.06403;3.54533
168;calc wait;100;0.53537;0.161922;0.72941
168;calc bound;100;0.0876359;0.037613;0.118068
168;calc iter;100;3.88399;3.77631;3.95521
168;total;1;417.069;417.069;417.069
169;calc total;1;388.553;388.553;388.553
169;calc update async;100;0.000154408;1.7699e-05;0.0126054
169;calc inner;100;2.95615;2.21787;3.53738
169;calc wait;100;0.873353;0.264962;1.64708
169;calc bound;100;0.0532116;0.0351734;0.130739
169;calc iter;100;3.88288;3.75851;3.99047
169;total;1;417.072;417.072;417.072
170;calc total;1;388.553;388.553;388.553
170;calc update async;100;0.000162827;2.096e-05;0.0125909
170;calc inner;100;3.26154;2.76979;3.53693
170;calc wait;100;0.545883;0.165027;1.12246
170;calc bound;100;0.0759974;0.0365095;0.131923
170;calc iter;100;3.88359;3.77314;3.96849
170;total;1;417.071;417.071;417.071
171;calc total;1;388.553;388.553;388.553
171;calc update async;100;0.000267042;2.994e-05;0.0222708
171;calc inner;100;3.25914;3.05896;3.60408
171;calc wait;100;0.531092;0.245732;0.722101
171;calc bound;100;0.093624;0.0373229;0.110853
171;calc iter;100;3.88413;3.79348;4.04204
171;total;1;417.054;417.054;417.054
172;calc total;1;388.546;388.546;388.546
172;calc update async;100;0.000866204;2.3549e-05;0.0824825
172;calc inner;100;3.27664;3.05463;3.54988
172;calc wait;100;0.507462;0.197487;0.69372
172;calc bound;100;0.0997863;0.0359462;0.115005
172;calc iter;100;3.88476;3.59469;4.06873
172;total;1;417.084;417.084;417.084
173;calc total;1;388.546;388.546;388.546
173;calc update async;100;0.000862144;1.949e-05;0.0826762
173;calc inner;100;3.33495;2.87146;3.53542
173;calc wait;100;0.471183;0.0768179;1.06461
173;calc bound;100;0.0768653;0.0378393;0.129423
173;calc iter;100;3.88387;3.65065;3.99508
173;total;1;417.079;417.079;417.079
174;calc total;1;388.546;388.546;388.546
174;calc update async;100;0.000873154;3.039e-05;0.082872
174;calc inner;100;3.30243;3.14462;3.55157
174;calc wait;100;0.485981;0.20676;0.707348
174;calc bound;100;0.0950839;0.0354386;0.119607
174;calc iter;100;3.88437;3.77093;3.94897
174;total;1;417.078;417.078;417.078
175;calc total;1;388.546;388.546;388.546
175;calc update async;100;0.00086874;3.0879e-05;0.0827073
175;calc inner;100;3.30197;3.05872;3.53831
175;calc wait;100;0.486007;0.220084;0.69941
175;calc bound;100;0.0960443;0.0358703;0.130799
175;calc iter;100;3.8849;3.79735;3.96242
175;total;1;417.076;417.076;417.076
176;calc total;1;388.552;388.552;388.552
176;calc update async;100;0.000375964;1.612e-05;0.0337903
176;calc inner;100;2.77027;1.30985;3.48175
176;calc wait;100;1.0314;0.120812;2.63414
176;calc bound;100;0.0775427;0.0347466;0.114819
176;calc iter;100;3.87964;3.60491;4.21938
176;total;1;416.626;416.626;416.626
177;calc total;1;388.552;388.552;388.552
177;calc update async;100;0.000362949;1.703e-05;0.0337824
177;calc inner;100;2.26717;0.498046;3.48122
177;calc wait;100;1.56166;0.218095;3.63635
177;calc bound;100;0.0490955;0.0348103;0.0922851
177;calc iter;100;3.87842;3.52848;4.19869
177;total;1;416.635;416.635;416.635
178;calc total;1;388.552;388.552;388.552
178;calc update async;100;0.000376939;1.923e-05;0.0338651
178;calc inner;100;2.8226;1.50038;3.49003
178;calc wait;100;0.975874;0.267668;2.65728
178;calc bound;100;0.0800308;0.0367157;0.11667
178;calc iter;100;3.87905;3.74948;4.22307
178;total;1;416.638;416.638;416.638
179;calc total;1;388.552;388.552;388.552
179;calc update async;100;0.000378824;1.833e-05;0.0340101
179;calc inner;100;2.87428;1.90786;3.49966
179;calc wait;100;0.924961;0.20919;1.92113
179;calc bound;100;0.079925;0.0382483;0.107038
179;calc iter;100;3.87962;3.76197;4.14075
179;total;1;416.64;416.64;416.64
180;calc total;1;388.545;388.545;388.545
180;calc update async;100;0.000868608;1.7199e-05;0.0826637
180;calc inner;100;3.01269;2.53076;3.50258
180;calc wait;100;0.772114;0.282689;1.3599
180;calc bound;100;0.0944478;0.0348025;0.115854
180;calc iter;100;3.88015;3.69352;4.0592
180;total;1;416.768;416.768;416.768
181;calc total;1;388.545;388.545;388.545
181;calc update async;100;0.000858785;1.515e-05;0.0826232
181;calc inner;100;2.99768;2.3194;3.50178
181;calc wait;100;0.815525;0.129005;1.70211
181;calc bound;100;0.0648418;0.0349566;0.0935499
181;calc iter;100;3.87893;3.68636;4.10523
181;total;1;416.769;416.769;416.769
182;calc total;1;388.545;388.545;388.545
182;calc update async;100;0.000868381;1.977e-05;0.0826984
182;calc inner;100;3.04383;2.55533;3.50505
182;calc wait;100;0.739667;0.19497;1.33501
182;calc bound;100;0.0952266;0.0369802;0.112397
182;calc iter;100;3.87963;3.73318;4.05056
182;total;1;416.702;416.702;416.702
183;calc total;1;388.545;388.545;388.545
183;calc update async;100;0.000868774;2.051e-05;0.0826898
183;calc inner;100;3.03495;2.52606;3.50503
183;calc wait;100;0.752111;0.153763;1.36865
183;calc bound;100;0.0921945;0.0364115;0.109558
183;calc iter;100;3.88015;3.7216;4.06743
183;total;1;417.077;417.077;417.077
184;calc total;1;388.552;388.552;388.552
184;calc update async;100;0.000383839;2.0419e-05;0.0348285
184;calc inner;100;2.77346;1.14267;3.57238
184;calc wait;100;1.02044;0.195418;3.02754
184;calc bound;100;0.078026;0.035438;0.112919
184;calc iter;100;3.87232;3.41591;4.48024
184;total;1;416.687;416.687;416.687
185;calc total;1;388.552;388.552;388.552
185;calc update async;100;0.000380317;1.768e-05;0.0348084
185;calc inner;100;2.46832;0.470907;3.57177
185;calc wait;100;1.32496;0.181163;4.83937
185;calc bound;100;0.0697086;0.0350158;0.10367
185;calc iter;100;3.86345;2.68697;5.66345
185;total;1;417.048;417.048;417.048
186;calc total;1;388.552;388.552;388.552
186;calc update async;100;0.000384315;1.69e-05;0.0347985
186;calc inner;100;2.66039;0.506644;3.57975
186;calc wait;100;1.12409;0.183782;3.84902
186;calc bound;100;0.0857258;0.034996;0.117438
186;calc iter;100;3.8706;3.43552;4.51918
186;total;1;416.753;416.753;416.753
187;calc total;1;388.552;388.552;388.552
187;calc update async;100;0.00038974;2.014e-05;0.0349487
187;calc inner;100;2.83557;1.22956;3.58017
187;calc wait;100;0.954072;0.18041;2.88607
187;calc bound;100;0.0825557;0.0354078;0.121785
187;calc iter;100;3.87259;3.44225;4.43943
187;total;1;416.706;416.706;416.706
188;calc total;1;388.552;388.552;388.552
188;calc update async;100;0.000389867;2.1179e-05;0.0348078
188;calc inner;100;2.99681;1.54947;3.54096
188;calc wait;100;0.79129;0.155177;2.74223
188;calc bound;100;0.0867679;0.0374032;0.119274
188;calc iter;100;3.87527;3.57297;4.38791
188;total;1;417.061;417.061;417.061
189;calc total;1;388.545;388.545;388.545
189;calc update async;100;0.000868286;1.692e-05;0.0839103
189;calc inner;100;2.89646;0.500689;3.55521
189;calc wait;100;0.91297;0.190094;3.78881
189;calc bound;100;0.0627858;0.03493;0.0978813
189;calc iter;100;3.87309;3.53205;4.34063
189;total;1;417.057;417.057;417.057
190;calc total;1;388.545;388.545;388.545
190;calc update async;100;0.000879891;2.5999e-05;0.08389
190;calc inner;100;3.02633;1.96927;3.53731
190;calc wait;100;0.750276;0.210808;1.82012
190;calc bound;100;0.0975898;0.0381925;0.115708
190;calc iter;100;3.87509;3.63725;4.07427
190;total;1;417.058;417.058;417.058
191;calc total;1;388.545;388.545;388.545
191;calc update async;100;0.000883367;2.9529e-05;0.083866
191;calc inner;100;3.05281;1.95325;3.56485
191;calc wait;100;0.728109;0.176005;1.85883
191;calc bound;100;0.0934028;0.0374113;0.121221
191;calc iter;100;3.87521;3.59026;4.06436
191;total;1;416.72;416.72;416.72
192;calc total;1;388.552;388.552;388.552
192;calc update async;100;0.000408794;2.5029e-05;0.0356777
192;calc inner;100;2.26079;0.628308;3.53756
192;calc wait;100;1.51551;0.0675551;3.83202
192;calc bound;100;0.0846767;0.0373358;0.148789
192;calc iter;100;3.86557;3.09625;4.54393
192;total;1;416.68;416.68;416.68
193;calc total;1;388.552;388.552;388.552
193;calc update async;100;0.000385935;2.0339e-05;0.0356586
193;calc inner;100;1.37803;0.478942;3.58416
193;calc wait;100;2.42632;0.115428;4.54461
193;calc bound;100;0.0555256;0.0349243;0.130496
193;calc iter;100;3.86214;2.91894;5.14186
193;total;1;416.675;416.675;416.675
194;calc total;1;388.552;388.552;388.552
194;calc update async;100;0.000402562;1.875e-05;0.0364539
194;calc inner;100;2.16617;0.487956;3.54775
194;calc wait;100;1.62544;0.104407;3.99667
194;calc bound;100;0.0694548;0.0356422;0.145949
194;calc iter;100;3.86559;3.22998;4.54561
194;total;1;416.677;416.677;416.677
195;calc total;1;388.552;388.552;388.552
195;calc update async;100;0.00042466;2.212e-05;0.0370057
195;calc inner;100;2.23811;0.474975;3.54695
195;calc wait;100;1.53399;0.0682977;4.01249
195;calc bound;100;0.0882251;0.0353792;0.149473
195;calc iter;100;3.86548;3.18979;4.71089
195;total;1;417.008;417.008;417.008
196;calc total;1;388.552;388.552;388.552
196;calc update async;100;0.000415577;1.557e-05;0.0376529
196;calc inner;100;2.14663;0.47404;3.56473
196;calc wait;100;1.6461;0.10769;4.48438
196;calc bound;100;0.0730434;0.0356228;0.141638
196;calc iter;100;3.87017;2.80174;5.0489
196;total;1;416.743;416.743;416.743
197;calc total;1;388.551;388.551;388.551
197;calc update async;100;0.000411829;1.87e-05;0.0376496
197;calc inner;100;2.04412;0.500687;3.5586
197;calc wait;100;1.75811;0.0804761;3.82451
197;calc bound;100;0.0630999;0.0348794;0.140495
197;calc iter;100;3.87048;3.53654;4.46956
197;total;1;416.996;416.996;416.996
198;calc total;1;388.551;388.551;388.551
198;calc update async;100;0.000431486;1.75e-05;0.0379381
198;calc inner;100;2.50426;0.838893;3.55011
198;calc wait;100;1.26862;0.0660052;3.69615
198;calc bound;100;0.0922694;0.036566;0.152215
198;calc iter;100;3.87022;3.53741;4.60717
198;total;1;416.741;416.741;416.741
199;calc total;1;388.551;388.551;388.551
199;calc update async;100;0.000433819;1.907e-05;0.0384213
199;calc inner;100;2.50382;1.19149;3.54887
199;calc wait;100;1.27497;0.0847117;3.20429
199;calc bound;100;0.0862353;0.0363955;0.15038
199;calc iter;100;3.87051;3.57019;4.48102
199;total;1;416.743;416.743;416.743
200;calc total;1;388.551;388.551;388.551
200;calc update async;100;0.000431733;2.611e-05;0.038879
200;calc inner;100;2.95595;2.33588;3.57976
200;calc wait;100;0.819357;0.0558269;1.47455
200;calc bound;100;0.0926342;0.0356274;0.129621
200;calc iter;100;3.87375;3.71245;4.00222
200;total;1;417;417;417
201;calc total;1;388.551;388.551;388.551
201;calc update async;100;0.00042236;2.025e-05;0.0389575
201;calc inner;100;2.71979;0.48056;3.57947
201;calc wait;100;1.08404;0.0464831;3.87317
201;calc bound;100;0.0635641;0.0349678;0.12553
201;calc iter;100;3.87317;3.25686;4.43546
201;total;1;416.769;416.769;416.769
202;calc total;1;388.551;388.551;388.551
202;calc update async;100;0.000430969;2.0639e-05;0.0393769
202;calc inner;100;2.94864;2.26931;3.59003
202;calc wait;100;0.838051;0.15619;1.57528
202;calc bound;100;0.080188;0.0353186;0.115992
202;calc iter;100;3.8717;3.68831;4.14717
202;total;1;416.768;416.768;416.768
203;calc total;1;388.551;388.551;388.551
203;calc update async;100;0.0004393;2.176e-05;0.0396725
203;calc inner;100;2.9346;1.53304;3.58935
203;calc wait;100;0.837706;0.0719248;2.66856
203;calc bound;100;0.0952994;0.0361861;0.127008
203;calc iter;100;3.87361;3.47294;4.28371
203;total;1;416.767;416.767;416.767
204;calc total;1;388.551;388.551;388.551
204;calc update async;100;0.000439369;2.0619e-05;0.0403463
204;calc inner;100;2.97886;1.38765;3.58182
204;calc wait;100;0.808875;0.0827287;2.81133
204;calc bound;100;0.0810096;0.0386395;0.128973
204;calc iter;100;3.87442;3.47398;4.28265
204;total;1;417.016;417.016;417.016
205;calc total;1;388.551;388.551;388.551
205;calc update async;100;0.000438018;1.9839e-05;0.0403504
205;calc inner;100;2.99039;2.18003;3.58131
205;calc wait;100;0.798643;0.0467704;1.90337
205;calc bound;100;0.0795406;0.0378332;0.129284
205;calc iter;100;3.87459;3.63793;4.15116
205;total;1;417.009;417.009;417.009
206;calc total;1;388.551;388.551;388.551
206;calc update async;100;0.000449765;3.144e-05;0.0406699
206;calc inner;100;3.01388;2.50969;3.59245
206;calc wait;100;0.760077;0.096153;1.34652
206;calc bound;100;0.0949685;0.0386804;0.159491
206;calc iter;100;3.87446;3.71472;4.00949
206;total;1;416.775;416.775;416.775
207;calc total;1;388.551;388.551;388.551
207;calc update async;100;0.00044712;2.4949e-05;0.0406578
207;calc inner;100;3.01625;2.49055;3.59131
207;calc wait;100;0.760724;0.059807;1.35632
207;calc bound;100;0.0923389;0.036945;0.130022
207;calc iter;100;3.87464;3.64705;4.00677
207;total;1;417.006;417.006;417.006
208;calc total;1;388.551;388.551;388.551
208;calc update async;100;0.000398463;1.999e-05;0.0362589
208;calc inner;100;2.21593;0.468291;3.53619
208;calc wait;100;1.57131;0.0592948;4.05123
208;calc bound;100;0.0747716;0.0350113;0.126602
208;calc iter;100;3.86611;2.94072;4.63903
208;total;1;416.683;416.683;416.683
209;calc total;1;388.551;388.551;388.551
209;calc update async;100;0.000397524;2.0169e-05;0.0362828
209;calc inner;100;2.09138;0.470076;3.54589
209;calc wait;100;1.70417;0.0519687;4.02132
209;calc bound;100;0.0624258;0.0351005;0.138098
209;calc iter;100;3.86244;3.09164;4.67379
209;total;1;416.888;416.888;416.888
210;calc total;1;388.548;388.548;388.548
210;calc update async;100;0.000802311;2.059e-05;0.0759534
210;calc inner;100;2.47798;0.474139;3.55738
210;calc wait;100;1.30264;0.0877549;4.06604
210;calc bound;100;0.0771643;0.0352475;0.142489
210;calc iter;100;3.86294;3.18226;4.6998
210;total;1;416.885;416.885;416.885
211;calc total;1;388.548;388.548;388.548
211;calc update async;100;0.000807607;1.735e-05;0.0759177
211;calc inner;100;2.64731;1.53118;3.55687
211;calc wait;100;1.12368;0.12157;2.66524
211;calc bound;100;0.0896499;0.0354907;0.142428
211;calc iter;100;3.86629;3.3532;4.33844
211;total;1;416.893;416.893;416.893
212;calc total;1;388.548;388.548;388.548
212;calc update async;100;0.000785677;1.7879e-05;0.0744242
212;calc inner;100;2.52912;0.47637;3.54119
212;calc wait;100;1.25882;0.0861333;4.21791
212;calc bound;100;0.0781459;0.0367585;0.135609
212;calc iter;100;3.87116;3.25167;4.80643
212;total;1;416.907;416.907;416.907
213;calc total;1;388.548;388.548;388.548
213;calc update async;100;0.000774765;1.98e-05;0.0743983
213;calc inner;100;2.05947;0.47712;3.53116
213;calc wait;100;1.7419;0.0848209;4.41131
213;calc bound;100;0.0630453;0.0351682;0.127428
213;calc iter;100;3.86932;3.34132;5.02342
213;total;1;416.909;416.909;416.909
214;calc total;1;388.548;388.548;388.548
214;calc update async;100;0.000793735;1.829e-05;0.07523
214;calc inner;100;2.68081;1.06015;3.54067
214;calc wait;100;1.10176;0.0826433;3.33812
214;calc bound;100;0.0828493;0.0366367;0.13571
214;calc iter;100;3.87137;3.37836;4.55819
214;total;1;416.885;416.885;416.885
215;calc total;1;388.548;388.548;388.548
215;calc update async;100;0.000800047;1.837e-05;0.0754548
215;calc inner;100;2.71713;1.59627;3.55108
215;calc wait;100;1.0596;0.0727661;2.5561
215;calc bound;100;0.0898044;0.036424;0.12535
215;calc iter;100;3.8714;3.40508;4.49831
215;total;1;416.887;416.887;416.887
216;calc total;1;388.548;388.548;388.548
216;calc update async;100;0.000787824;1.852e-05;0.0752807
216;calc inner;100;2.837;0.843654;3.5725
216;calc wait;100;0.955148;0.0646203;3.40221
216;calc bound;100;0.077411;0.0376664;0.10977
216;calc iter;100;3.87507;3.35357;4.36929
216;total;1;416.888;416.888;416.888
217;calc total;1;388.548;388.548;388.548
217;calc update async;100;0.000795354;1.908e-05;0.0752729
217;calc inner;100;2.85501;0.484446;3.57171
217;calc wait;100;0.931405;0.106637;3.93543
217;calc bound;100;0.0820835;0.0365201;0.106825
217;calc iter;100;3.8742;3.23032;4.492
217;total;1;416.875;416.875;416.875
218;calc total;1;388.548;388.548;388.548
218;calc update async;100;0.000795812;1.828e-05;0.0756286
218;calc inner;100;2.66454;0.470008;3.57782
218;calc wait;100;1.11776;0.102706;3.79249
218;calc bound;100;0.0860725;0.0362002;0.108735
218;calc iter;100;3.87415;3.2376;4.34798
218;total;1;416.872;416.872;416.872
219;calc total;1;388.548;388.548;388.548
219;calc update async;100;0.000800569;1.9039e-05;0.0761228
219;calc inner;100;2.80779;0.467726;3.57694
219;calc wait;100;0.973046;0.0423936;3.44181
219;calc bound;100;0.0885357;0.0362776;0.110841
219;calc iter;100;3.87505;3.22501;4.23362
219;total;1;416.888;416.888;416.888
220;calc total;1;388.548;388.548;388.548
220;calc update async;100;0.000813384;2.1099e-05;0.0768082
220;calc inner;100;2.84996;0.769007;3.57171
220;calc wait;100;0.929561;0.0856005;3.43312
220;calc bound;100;0.090008;0.0376114;0.109932
220;calc iter;100;3.87563;3.48662;4.26043
220;total;1;416.809;416.809;416.809
221;calc total;1;388.548;388.548;388.548
221;calc update async;100;0.000800317;2.026e-05;0.0768125
221;calc inner;100;2.43408;0.486342;3.5719
221;calc wait;100;1.37178;0.0498312;3.85525
221;calc bound;100;0.0635536;0.0351596;0.108894
221;calc iter;100;3.87502;3.09113;4.48097
221;total;1;416.816;416.816;416.816
222;calc total;1;388.548;388.548;388.548
222;calc update async;100;0.000813483;1.581e-05;0.0775942
222;calc inner;100;2.74375;0.528044;3.57656
222;calc wait;100;1.04854;0.134703;3.66073
222;calc bound;100;0.078255;0.0354076;0.10822
222;calc iter;100;3.8756;3.47802;4.23454
222;total;1;416.549;416.549;416.549
223;calc total;1;388.547;388.547;388.547
223;calc update async;100;0.000824738;2.8779e-05;0.0779064
223;calc inner;100;2.86983;2.23159;3.57629
223;calc wait;100;0.903239;0.103642;1.71965
223;calc bound;100;0.0963636;0.0370602;0.119857
223;calc iter;100;3.87572;3.54099;4.15802
223;total;1;416.811;416.811;416.811
224;calc total;1;388.547;388.547;388.547
224;calc update async;100;0.000786528;1.3389e-05;0.0751934
224;calc inner;100;2.28624;0.539819;3.54083
224;calc wait;100;1.51345;0.0658418;3.35037
224;calc bound;100;0.0661999;0.0356685;0.139615
224;calc iter;100;3.87102;3.41432;4.36755
224;total;1;416.832;416.832;416.832
225;calc total;1;388.547;388.547;388.547
225;calc update async;100;0.00078189;1.6949e-05;0.0751919
225;calc inner;100;1.78065;0.47359;3.54029
225;calc wait;100;2.01183;0.0855686;4.08102
225;calc bound;100;0.063713;0.0353827;0.11498
225;calc iter;100;3.86042;2.48475;4.63944
225;total;1;416.813;416.813;416.813
226;calc total;1;388.547;388.547;388.547
226;calc update async;100;0.000792625;1.501e-05;0.075566
226;calc inner;100;2.25195;0.470533;3.55043
226;calc wait;100;1.54449;0.0656601;3.96942
226;calc bound;100;0.0670755;0.0351333;0.120468
226;calc iter;100;3.86799;3.34205;4.5315
226;total;1;416.814;416.814;416.814
227;calc total;1;388.547;388.547;388.547
227;calc update async;100;0.000800249;2.012e-05;0.0759188
227;calc inner;100;2.45941;1.02274;3.54962
227;calc wait;100;1.32263;0.0796952;2.98759
227;calc bound;100;0.0842038;0.0355695;0.119611
227;calc iter;100;3.87124;3.47075;4.2791
227;total;1;416.819;416.819;416.819
228;calc total;1;388.547;388.547;388.547
228;calc update async;100;0.00081746;1.8659e-05;0.0770704
228;calc inner;100;2.61585;0.507102;3.5392
228;calc wait;100;1.16624;0.0866469;3.8313
228;calc bound;100;0.0881801;0.0368912;0.114042
228;calc iter;100;3.87533;3.42846;4.38978
228;total;1;416.87;416.87;416.87
229;calc total;1;388.547;388.547;388.547
229;calc update async;100;0.000802407;1.748e-05;0.0770875
229;calc inner;100;2.27861;0.473858;3.5393
229;calc wait;100;1.52716;0.0719241;3.97965
229;calc bound;100;0.0612826;0.0349922;0.119169
229;calc iter;100;3.87223;3.22711;4.55629
229;total;1;416.87;416.87;416.87
230;calc total;1;388.547;388.547;388.547
230;calc update async;100;0.000829647;2.2979e-05;0.0778521
230;calc inner;100;2.66848;0.698327;3.55001
230;calc wait;100;1.11223;0.079787;3.62194
230;calc bound;100;0.0894887;0.0388321;0.120784
230;calc iter;100;3.87523;3.2817;4.3874
230;total;1;416.87;416.87;416.87
231;calc total;1;388.547;388.547;388.547
231;calc update async;100;0.000831304;1.9039e-05;0.0781505
231;calc inner;100;2.6854;1.60485;3.54965
231;calc wait;100;1.09103;0.0808709;2.684
231;calc bound;100;0.0938299;0.0379908;0.127549
231;calc iter;100;3.87532;3.42829;4.37678
231;total;1;416.715;416.715;416.715
232;calc total;1;388.547;388.547;388.547
232;calc update async;100;0.000820446;2.0109e-05;0.0780835
232;calc inner;100;2.64716;2.04709;3.5845
232;calc wait;100;1.14951;0.108854;1.85876
232;calc bound;100;0.0774128;0.038271;0.104697
232;calc iter;100;3.8792;3.68871;4.06287
232;total;1;416.837;416.837;416.837
233;calc total;1;388.547;388.547;388.547
233;calc update async;100;0.000808469;1.827e-05;0.0782436
233;calc inner;100;1.58725;0.464626;3.58363
233;calc wait;100;2.23176;0.144462;3.73668
233;calc bound;100;0.0555485;0.034995;0.107027
233;calc iter;100;3.87832;3.43692;4.27262
233;total;1;416.862;416.862;416.862
234;calc total;1;388.547;388.547;388.547
234;calc update async;100;0.00082086;2.026e-05;0.0784651
234;calc inner;100;2.60788;0.552587;3.59433
234;calc wait;100;1.19549;0.0973112;3.55185
234;calc bound;100;0.0702175;0.0359525;0.119591
234;calc iter;100;3.87877;3.43052;4.29347
234;total;1;416.853;416.853;416.853
235;calc total;1;388.547;388.547;388.547
235;calc update async;100;0.000830699;2.3449e-05;0.0789459
235;calc inner;100;2.67795;2.19527;3.59366
235;calc wait;100;1.11105;0.105701;1.67332
235;calc bound;100;0.0844389;0.039141;0.107236
235;calc iter;100;3.87932;3.68288;4.10832
235;total;1;416.837;416.837;416.837
236;calc total;1;388.547;388.547;388.547
236;calc update async;100;0.000839483;2.2499e-05;0.079759
236;calc inner;100;2.91664;1.77693;3.5837
236;calc wait;100;0.864826;0.11757;2.33877
236;calc bound;100;0.0920301;0.0383833;0.106588
236;calc iter;100;3.87943;3.45276;4.16703
236;total;1;416.842;416.842;416.842
237;calc total;1;388.547;388.547;388.547
237;calc update async;100;0.000833321;2.167e-05;0.0797565
237;calc inner;100;2.94696;2.6239;3.58339
237;calc wait;100;0.847084;0.0904888;1.1747
237;calc bound;100;0.0786643;0.035953;0.102444
237;calc iter;100;3.87815;3.71603;4.03536
237;total;1;416.845;416.845;416.845
238;calc total;1;388.547;388.547;388.547
238;calc update async;100;0.000841203;3.144e-05;0.0798269
238;calc inner;100;2.93898;2.56606;3.59509
238;calc wait;100;0.842102;0.129209;1.22457
238;calc bound;100;0.0922099;0.0374195;0.106848
238;calc iter;100;3.87902;3.70437;4.08136
238;total;1;416.844;416.844;416.844
239;calc total;1;388.547;388.547;388.547
239;calc update async;100;0.000844108;3e-05;0.0801372
239;calc inner;100;2.93607;2.53599;3.59316
239;calc wait;100;0.843433;0.117484;1.25966
239;calc bound;100;0.094303;0.0379987;0.118619
239;calc iter;100;3.87946;3.70774;4.04867
239;total;1;416.848;416.848;416.848
240;calc total;1;388.547;388.547;388.547
240;calc update async;100;0.000803526;1.959e-05;0.0766946
240;calc inner;100;2.23536;0.489167;3.56079
240;calc wait;100;1.55643;0.108186;4.09219
240;calc bound;100;0.0713672;0.0355639;0.121488
240;calc iter;100;3.86684;3.08652;4.92292
240;total;1;416.832;416.832;416.832
241;calc total;1;388.547;388.547;388.547
241;calc update async;100;0.000796229;1.701e-05;0.0766946
241;calc inner;100;1.73391;0.466821;3.5632
241;calc wait;100;2.06558;0.0354431;4.62637
241;calc bound;100;0.0590201;0.0348851;0.112155
241;calc iter;100;3.86124;2.99528;5.28648
241;total;1;416.816;416.816;416.816
242;calc total;1;388.547;388.547;388.547
242;calc update async;100;0.000811188;2.028e-05;0.0770643
242;calc inner;100;2.36311;1.03283;3.54571
242;calc wait;100;1.42481;0.0781683;3.25078
242;calc bound;100;0.0746002;0.0351998;0.12676
242;calc iter;100;3.86625;3.32056;4.41743
242;total;1;416.807;416.807;416.807
243;calc total;1;388.547;388.547;388.547
243;calc update async;100;0.00081509;1.9799e-05;0.0774788
243;calc inner;100;2.45404;1.37345;3.57634
243;calc wait;100;1.33274;0.0770229;2.64318
243;calc bound;100;0.0756129;0.0355272;0.113441
243;calc iter;100;3.86708;3.3051;4.50464
243;total;1;416.814;416.814;416.814
244;calc total;1;388.547;388.547;388.547
244;calc update async;100;0.000818798;1.838e-05;0.0775852
244;calc inner;100;2.6763;0.656006;3.53625
244;calc wait;100;1.09847;0.0846092;3.4253
244;calc bound;100;0.0886593;0.0351225;0.123344
244;calc iter;100;3.86825;3.47623;4.3385
244;total;1;416.746;416.746;416.746
245;calc total;1;388.547;388.547;388.547
245;calc update async;100;0.000806803;1.735e-05;0.0775618
245;calc inner;100;2.54043;0.471553;3.54594
245;calc wait;100;1.25465;0.0779873;3.87076
245;calc bound;100;0.0666912;0.0347006;0.113349
245;calc iter;100;3.86761;3.23404;4.43408
245;total;1;416.738;416.738;416.738
246;calc total;1;388.547;388.547;388.547
246;calc update async;100;0.00082882;2.646e-05;0.0780103
246;calc inner;100;2.74215;2.03107;3.54729
246;calc wait;100;1.02738;0.0995987;1.6922
246;calc bound;100;0.0940778;0.0374079;0.124181
246;calc iter;100;3.86833;3.5202;4.34038
246;total;1;416.556;416.556;416.556
247;calc total;1;388.544;388.544;388.544
247;calc update async;100;0.000928684;1.8939e-05;0.0882246
247;calc inner;100;2.72582;1.90169;3.55153
247;calc wait;100;1.04539;0.0636209;2.40647
247;calc bound;100;0.0919579;0.0379854;0.127122
247;calc iter;100;3.86829;3.51394;4.40791
247;total;1;416.746;416.746;416.746
248;calc total;1;388.544;388.544;388.544
248;calc update async;100;0.000878235;1.706e-05;0.0836243
248;calc inner;100;2.77832;0.512635;3.58725
248;calc wait;100;0.996605;0.0479858;3.58942
248;calc bound;100;0.0837543;0.0350072;0.11243
248;calc iter;100;3.86277;3.09984;4.31123
248;total;1;416.794;416.794;416.794
249;calc total;1;388.544;388.544;388.544
249;calc update async;100;0.000873717;1.893e-05;0.0836658
249;calc inner;100;2.81819;0.512505;3.58671
249;calc wait;100;0.964555;0.0853022;3.75355
249;calc bound;100;0.0757042;0.0381213;0.117408
249;calc iter;100;3.86262;2.86301;4.3171
249;total;1;416.795;416.795;416.795
250;calc total;1;388.544;388.544;388.544
250;calc update async;100;0.000878511;2.1059e-05;0.0838641
250;calc inner;100;2.78052;0.475298;3.59678
250;calc wait;100;0.992828;0.117707;4.48383
250;calc bound;100;0.0847371;0.0352;0.113729
250;calc iter;100;3.86272;3.33097;5.0424
250;total;1;416.795;416.795;416.795
251;calc total;1;388.544;388.544;388.544
251;calc update async;100;0.000893273;2.1089e-05;0.0848992
251;calc inner;100;2.89984;1.00305;3.59545
251;calc wait;100;0.870877;0.0873167;2.76372
251;calc bound;100;0.0880323;0.0378306;0.109101
251;calc iter;100;3.8628;3.32803;4.30549
251;total;1;416.794;416.794;416.794
252;calc total;1;388.544;388.544;388.544
252;calc update async;100;0.000892578;1.907e-05;0.0854882
252;calc inner;100;2.70275;0.487439;3.58578
252;calc wait;100;1.077;0.0233354;4.07367
252;calc bound;100;0.0756986;0.0355437;0.133338
252;calc iter;100;3.86025;2.93051;4.67439
252;total;1;416.763;416.763;416.763
253;calc total;1;388.544;388.544;388.544
253;calc update async;100;0.000886002;1.8369e-05;0.085665
253;calc inner;100;2.3741;0.465399;3.58469
253;calc wait;100;1.41751;0.100405;3.98182
253;calc bound;100;0.0627142;0.0348282;0.107297
253;calc iter;100;3.85899;2.83249;4.55354
253;total;1;416.76;416.76;416.76
256;calc total;1;388.553;388.553;388.553
256;calc update async;100;9.17631e-05;2.0329e-05;0.00451714
256;calc inner;100;2.43032;1.03352;3.59844
256;calc wait;100;1.35128;0.0572606;3.18278
256;calc bound;100;0.0919843;0.0406369;0.143389
256;calc iter;100;3.87393;3.38513;4.5324
256;total;1;417.096;417.096;417.096
257;calc total;1;388.553;388.553;388.553
257;calc update async;100;7.35548e-05;1.606e-05;0.00443496
257;calc inner;100;1.95506;0.474395;3.58034
257;calc wait;100;1.85113;0.0571232;4.78805
257;calc bound;100;0.0615952;0.0348292;0.129224
257;calc iter;100;3.86822;2.58571;5.60269
257;total;1;417.092;417.092;417.092
258;calc total;1;388.529;388.529;388.529
258;calc update async;100;0.000558582;1.562e-05;0.052958
258;calc inner;100;2.08613;0.474491;3.54448
258;calc wait;100;1.71915;0.0345646;3.86496
258;calc bound;100;0.0666774;0.0350507;0.14796
258;calc iter;100;3.87307;2.95269;4.61786
258;total;1;417.088;417.088;417.088
259;calc total;1;388.529;388.529;388.529
259;calc update async;100;0.000570586;1.874e-05;0.053029
259;calc inner;100;2.41015;1.03531;3.58388
259;calc wait;100;1.37645;0.0540649;3.13457
259;calc bound;100;0.0859395;0.0389735;0.152138
259;calc iter;100;3.87369;3.36232;4.52244
259;total;1;417.096;417.096;417.096
260;calc total;1;388.529;388.529;388.529
260;calc update async;100;0.000556221;1.751e-05;0.0514384
260;calc inner;100;2.60662;0.967139;3.52866
260;calc wait;100;1.17521;0.0852144;3.31831
260;calc bound;100;0.0869019;0.034894;0.136278
260;calc iter;100;3.86937;3.3415;4.76156
260;total;1;417.1;417.1;417.1
261;calc total;1;388.529;388.529;388.529
261;calc update async;100;0.000545862;1.694e-05;0.0514253
261;calc inner;100;2.26471;0.464852;3.53572
261;calc wait;100;1.54275;0.0571364;3.81333
261;calc bound;100;0.0639712;0.034834;0.123151
261;calc iter;100;3.87305;3.23945;4.77046
261;total;1;417.1;417.1;417.1
262;calc total;1;388.529;388.529;388.529
262;calc update async;100;0.000554938;1.406e-05;0.0515961
262;calc inner;100;2.60363;0.579415;3.52842
262;calc wait;100;1.18114;0.0709285;3.48752
262;calc bound;100;0.0883585;0.0364934;0.155531
262;calc iter;100;3.87377;3.21777;4.68949
262;total;1;417.092;417.092;417.092
263;calc total;1;388.529;388.529;388.529
263;calc update async;100;0.000560806;2.176e-05;0.0518299
263;calc inner;100;2.63963;1.0339;3.52751
263;calc wait;100;1.14416;0.0939264;2.92874
263;calc bound;100;0.0888941;0.0386018;0.155721
263;calc iter;100;3.87345;3.26433;4.66874
263;total;1;417.101;417.101;417.101
264;calc total;1;388.553;388.553;388.553
264;calc update async;100;8.24524e-05;1.74e-05;0.00484326
264;calc inner;100;2.84125;0.47578;3.55398
264;calc wait;100;0.953529;0.138678;3.81279
264;calc bound;100;0.0799095;0.0349349;0.143048
264;calc iter;100;3.87482;3.36492;4.42719
264;total;1;417.036;417.036;417.036
265;calc total;1;388.553;388.553;388.553
265;calc update async;100;8.04529e-05;1.743e-05;0.00481917
265;calc inner;100;2.55085;0.474475;3.53559
265;calc wait;100;1.25259;0.0846658;4.09082
265;calc bound;100;0.0718621;0.0380996;0.120687
265;calc iter;100;3.87545;3.06497;4.61249
265;total;1;417.024;417.024;417.024
266;calc total;1;388.549;388.549;388.549
266;calc update async;100;9.3357e-05;1.625e-05;0.00547347
266;calc inner;100;2.90019;0.972046;3.55831
266;calc wait;100;0.892212;0.102269;3.05008
266;calc bound;100;0.082992;0.0368865;0.156713
266;calc iter;100;3.87562;3.35997;4.34712
266;total;1;417.038;417.038;417.038
267;calc total;1;388.529;388.529;388.529
267;calc update async;100;0.000585815;2.1959e-05;0.0544475
267;calc inner;100;2.94158;1.96313;3.55891
267;calc wait;100;0.841726;0.0935039;2.23828
267;calc bound;100;0.0913438;0.0422451;0.138566
267;calc iter;100;3.87542;3.38687;4.34217
267;total;1;417.035;417.035;417.035
268;calc total;1;388.529;388.529;388.529
268;calc update async;100;0.000561481;1.647e-05;0.0520726
268;calc inner;100;2.95928;0.582221;3.57718
268;calc wait;100;0.826022;0.0732001;3.59496
268;calc bound;100;0.0872474;0.0364012;0.15882
268;calc iter;100;3.87312;3.32154;4.4806
268;total;1;417.073;417.073;417.073
269;calc total;1;388.529;388.529;388.529
269;calc update async;100;0.00055697;1.513e-05;0.0522072
269;calc inner;100;2.90322;0.936103;3.56676
269;calc wait;100;0.897873;0.0634364;3.24422
269;calc bound;100;0.0730486;0.0351206;0.142
269;calc iter;100;3.87512;3.34231;4.57497
269;total;1;416.523;416.523;416.523
270;calc total;1;388.529;388.529;388.529
270;calc update async;100;0.000567525;2.489e-05;0.0525524
270;calc inner;100;3.02326;2.3646;3.58159
270;calc wait;100;0.754598;0.0683276;1.67121
270;calc bound;100;0.0969586;0.0412396;0.147208
270;calc iter;100;3.8754;3.47066;4.30401
270;total;1;416.906;416.906;416.906
271;calc total;1;388.529;388.529;388.529
271;calc update async;100;0.000564155;2.0969e-05;0.0525045
271;calc inner;100;3.03596;2.36599;3.5776
271;calc wait;100;0.746665;0.0689371;1.63404
271;calc bound;100;0.0918608;0.043564;0.166841
271;calc iter;100;3.8751;3.5125;4.27423
271;total;1;416.789;416.789;416.789
272;calc total;1;388.529;388.529;388.529
272;calc update async;100;0.00065105;1.433e-05;0.0617609
272;calc inner;100;2.45205;0.495028;3.45437
272;calc wait;100;1.34007;0.10586;3.97634
272;calc bound;100;0.0697664;0.0348784;0.124767
272;calc iter;100;3.8628;3.12066;4.71032
272;total;1;416.869;416.869;416.869
273;calc total;1;388.549;388.549;388.549
273;calc update async;100;6.89033e-05;1.506e-05;0.00344856
273;calc inner;100;2.30537;0.466186;3.48282
273;calc wait;100;1.4905;0.0905952;3.99059
273;calc bound;100;0.0705452;0.03502;0.122972
273;calc iter;100;3.8672;3.09937;4.65713
273;total;1;416.856;416.856;416.856
274;calc total;1;388.545;388.545;388.545
274;calc update async;100;8.28503e-05;1.381e-05;0.00420956
274;calc inner;100;2.61245;0.480338;3.49954
274;calc wait;100;1.17233;0.12659;3.81526
274;calc bound;100;0.0821045;0.0349647;0.124128
274;calc iter;100;3.86737;3.21603;4.58188
274;total;1;416.853;416.853;416.853
275;calc total;1;388.545;388.545;388.545
275;calc update async;100;8.91687e-05;1.608e-05;0.00476522
275;calc inner;100;2.70069;1.3363;3.49863
275;calc wait;100;1.08233;0.161188;2.61776
275;calc bound;100;0.0837288;0.0382418;0.123752
275;calc iter;100;3.86714;3.23579;4.54236
275;total;1;416.853;416.853;416.853
276;calc total;1;388.529;388.529;388.529
276;calc update async;100;0.000552072;1.382e-05;0.0516277
276;calc inner;100;2.45175;0.51347;3.53505
276;calc wait;100;1.34373;0.0483876;4.16484
276;calc bound;100;0.0727133;0.0348593;0.116845
276;calc iter;100;3.86904;3.06888;4.75626
276;total;1;416.878;416.878;416.878
277;calc total;1;388.529;388.529;388.529
277;calc update async;100;0.000552046;1.331e-05;0.0516364
277;calc inner;100;2.44699;0.4825;3.53529
277;calc wait;100;1.34665;0.0367324;4.70492
277;calc bound;100;0.0737396;0.0351223;0.123782
277;calc iter;100;3.86876;2.47845;5.55127
277;total;1;416.875;416.875;416.875
278;calc total;1;388.529;388.529;388.529
278;calc update async;100;0.000556977;1.391e-05;0.0518383
278;calc inner;100;2.71433;0.98034;3.54209
278;calc wait;100;1.0755;0.0872734;3.00493
278;calc bound;100;0.0784854;0.0365439;0.127264
278;calc iter;100;3.86906;3.2013;4.49289
278;total;1;416.848;416.848;416.848
279;calc total;1;388.529;388.529;388.529
279;calc update async;100;0.00056569;2.129e-05;0.0519317
279;calc inner;100;2.77316;1.91702;3.5206
279;calc wait;100;1.00174;0.106299;2.39386
279;calc bound;100;0.093262;0.03934;0.123151
279;calc iter;100;3.86891;3.40921;4.47475
279;total;1;416.847;416.847;416.847
280;calc total;1;388.529;388.529;388.529
280;calc update async;100;0.000651471;1.535e-05;0.0615139
280;calc inner;100;2.90376;0.47672;3.53254
280;calc wait;100;0.878372;0.0453079;4.08996
280;calc bound;100;0.0803449;0.035061;0.107207
280;calc iter;100;3.86339;2.96106;4.67602
280;total;1;416.784;416.784;416.784
281;calc total;1;388.544;388.544;388.544
281;calc update async;100;7.69368e-05;1.431e-05;0.00452533
281;calc inner;100;2.77756;0.502527;3.54212
281;calc wait;100;1.01302;0.0514239;3.52725
281;calc bound;100;0.0746904;0.0358753;0.111563
281;calc iter;100;3.86539;3.31498;4.30149
281;total;1;416.795;416.795;416.795
282;calc total;1;388.54;388.54;388.54
282;calc update async;100;9.56457e-05;1.819e-05;0.0057563
282;calc inner;100;2.9243;0.48499;3.53865
282;calc wait;100;0.853532;0.0819308;3.79844
282;calc bound;100;0.0872407;0.0378187;0.107135
282;calc iter;100;3.86517;3.35216;4.37738
282;total;1;416.762;416.762;416.762
283;calc total;1;388.54;388.54;388.54
283;calc update async;100;9.81502e-05;2.095e-05;0.00576252
283;calc inner;100;2.9964;2.34166;3.50475
283;calc wait;100;0.778478;0.065976;1.54459
283;calc bound;100;0.0903489;0.0374863;0.111719
283;calc iter;100;3.86533;3.34474;4.16979
283;total;1;416.765;416.765;416.765
284;calc total;1;388.529;388.529;388.529
284;calc update async;100;0.000627013;1.44e-05;0.0591865
284;calc inner;100;2.83788;0.489358;3.55658
284;calc wait;100;0.94636;0.0756584;3.94178
284;calc bound;100;0.0795436;0.0349997;0.10739
284;calc iter;100;3.86451;3.30067;4.48103
284;total;1;417.142;417.142;417.142
285;calc total;1;388.529;388.529;388.529
285;calc update async;100;0.000627428;1.5259e-05;0.0592743
285;calc inner;100;2.82012;0.505393;3.52674
285;calc wait;100;0.9633;0.0361098;3.97275
285;calc bound;100;0.0799049;0.0352401;0.110542
285;calc iter;100;3.86412;3.0744;4.65138
285;total;1;416.825;416.825;416.825
286;calc total;1;388.529;388.529;388.529
286;calc update async;100;0.000633749;2.1679e-05;0.0596219
286;calc inner;100;2.99665;1.6878;3.53874
286;calc wait;100;0.780477;0.120388;2.61307
286;calc bound;100;0.0866964;0.037941;0.107262
286;calc iter;100;3.86451;3.3381;4.50831
286;total;1;416.826;416.826;416.826
287;calc total;1;388.529;388.529;388.529
287;calc update async;100;0.000638159;2.1879e-05;0.0595173
287;calc inner;100;2.99309;2.11121;3.56565
287;calc wait;100;0.773363;0.0592522;2.38435
287;calc bound;100;0.0972629;0.036895;0.110883
287;calc iter;100;3.8646;3.3098;4.59187
287;total;1;416.803;416.803;416.803
288;calc total;1;388.54;388.54;388.54
288;calc update async;100;8.79828e-05;1.566e-05;0.00516053
288;calc inner;100;2.36608;0.488924;3.50364
288;calc wait;100;1.42177;0.113506;3.69166
288;calc bound;100;0.0689974;0.0351939;0.110101
288;calc iter;100;3.85716;3.10333;4.42865
288;total;1;416.798;416.798;416.798
289;calc total;1;388.54;388.54;388.54
289;calc update async;100;9.65508e-05;1.98e-05;0.00481309
289;calc inner;100;2.71573;0.50718;3.48269
289;calc wait;100;1.04854;0.0572818;3.80783
289;calc bound;100;0.091996;0.0479828;0.123902
289;calc iter;100;3.8567;3.05454;4.36484
289;total;1;416.915;416.915;416.915
290;calc total;1;388.54;388.54;388.54
290;calc update async;100;9.01131e-05;1.539e-05;0.00509111
290;calc inner;100;2.70536;0.928578;3.48651
290;calc wait;100;1.0763;0.121158;3.31027
290;calc bound;100;0.0745542;0.038137;0.109937
290;calc iter;100;3.85667;3.11598;4.29697
290;total;1;416.797;416.797;416.797
291;calc total;1;388.54;388.54;388.54
291;calc update async;100;9.92186e-05;1.671e-05;0.00508946
291;calc inner;100;2.62525;0.469641;3.50859
291;calc wait;100;1.14253;0.0419034;3.74951
291;calc bound;100;0.0886032;0.0417455;0.123819
291;calc iter;100;3.85706;3.09489;4.38858
291;total;1;416.794;416.794;416.794
292;calc total;1;388.528;388.528;388.528
292;calc update async;100;0.000630299;1.6409e-05;0.0595778
292;calc inner;100;2.46421;0.53181;3.52275
292;calc wait;100;1.32556;0.075918;3.48743
292;calc bound;100;0.0689935;0.0349731;0.110386
292;calc iter;100;3.85959;3.11601;4.46814
292;total;1;416.832;416.832;416.832
293;calc total;1;388.528;388.528;388.528
293;calc update async;100;0.000628138;1.577e-05;0.0596199
293;calc inner;100;2.22057;0.507674;3.50634
293;calc wait;100;1.57169;0.0440029;4.0521
293;calc bound;100;0.0650968;0.0351923;0.121345
293;calc iter;100;3.85916;2.99965;4.91043
293;total;1;416.821;416.821;416.821
294;calc total;1;388.528;388.528;388.528
294;calc update async;100;0.000643476;1.544e-05;0.0599512
294;calc inner;100;2.60464;0.61168;3.5285
294;calc wait;100;1.17271;0.0721198;3.60398
294;calc bound;100;0.0802212;0.0397368;0.123239
294;calc iter;100;3.85962;3.15199;4.62978
294;total;1;416.807;416.807;416.807
295;calc total;1;388.528;388.528;388.528
295;calc update async;100;0.000645785;1.701e-05;0.0601264
295;calc inner;100;2.66936;0.805955;3.51313
295;calc wait;100;1.10452;0.0865009;3.11268
295;calc bound;100;0.0844595;0.0394627;0.122028
295;calc iter;100;3.85954;3.16479;4.55946
295;total;1;416.808;416.808;416.808
296;calc total;1;388.536;388.536;388.536
296;calc update async;100;9.84961e-05;2.05e-05;0.0063375
296;calc inner;100;3.02874;2.10845;3.52964
296;calc wait;100;0.757606;0.134423;1.71555
296;calc bound;100;0.079058;0.0372253;0.109664
296;calc iter;100;3.86555;3.65603;4.14772
296;total;1;416.809;416.809;416.809
297;calc total;1;388.536;388.536;388.536
297;calc update async;100;0.000108015;1.7729e-05;0.00631539
297;calc inner;100;2.96593;0.497615;3.54437
297;calc wait;100;0.79952;0.162455;3.39486
297;calc bound;100;0.0944105;0.0352421;0.110896
297;calc iter;100;3.85998;3.1493;4.24207
297;total;1;417.146;417.146;417.146
298;calc total;1;388.536;388.536;388.536
298;calc update async;100;0.000109085;2.268e-05;0.00718455
298;calc inner;100;3.04907;1.97718;3.55759
298;calc wait;100;0.732859;0.0980903;1.94937
298;calc bound;100;0.0831377;0.0376525;0.114855
298;calc iter;100;3.86554;3.56904;4.35074
298;total;1;416.809;416.809;416.809
299;calc total;1;388.536;388.536;388.536
299;calc update async;100;0.000125375;2.3839e-05;0.00836949
299;calc inner;100;3.0334;2.12682;3.54321
299;calc wait;100;0.739224;0.125057;1.6826
299;calc bound;100;0.0929991;0.0362546;0.111164
299;calc iter;100;3.86575;3.60615;4.15371
299;total;1;417.135;417.135;417.135
300;calc total;1;388.528;388.528;388.528
300;calc update async;100;0.000643392;2.08e-05;0.0605187
300;calc inner;100;3.00901;2.23951;3.55542
300;calc wait;100;0.77355;0.127548;1.77768
300;calc bound;100;0.0835401;0.0374241;0.103806
300;calc iter;100;3.86678;3.57285;4.16277
300;total;1;416.777;416.777;416.777
301;calc total;1;388.528;388.528;388.528
301;calc update async;100;0.000638683;1.747e-05;0.0605058
301;calc inner;100;2.77619;0.682184;3.55532
301;calc wait;100;1.02248;0.0880727;3.50274
301;calc bound;100;0.0669435;0.0349722;0.110549
301;calc iter;100;3.86626;3.46886;4.24466
301;total;1;417.142;417.142;417.142
302;calc total;1;388.528;388.528;388.528
302;calc update async;100;0.000646;1.8839e-05;0.0606893
302;calc inner;100;3.00292;1.3139;3.56042
302;calc wait;100;0.777276;0.129575;2.69879
302;calc bound;100;0.0860069;0.0374402;0.109864
302;calc iter;100;3.86686;3.45476;4.14073
302;total;1;417.134;417.134;417.134
303;calc total;1;388.528;388.528;388.528
303;calc update async;100;0.000649264;2.207e-05;0.0607808
303;calc inner;100;3.0183;2.28647;3.56007
303;calc wait;100;0.756745;0.136703;1.48978
303;calc bound;100;0.0912047;0.0367577;0.110196
303;calc iter;100;3.86691;3.58485;4.14891
303;total;1;416.799;416.799;416.799
304;calc total;1;388.536;388.536;388.536
304;calc update async;100;0.00011154;1.446e-05;0.00751957
304;calc inner;100;2.3648;0.478108;3.50893
304;calc wait;100;1.43122;0.14641;3.55766
304;calc bound;100;0.0725765;0.0348933;0.1128
304;calc iter;100;3.86883;3.295;4.36944
304;total;1;416.992;416.992;416.992
305;calc total;1;388.536;388.536;388.536
305;calc update async;100;0.000114322;1.746e-05;0.00748635
305;calc inner;100;2.54169;1.3971;3.50834
305;calc wait;100;1.24565;0.114678;2.52205
305;calc bound;100;0.0808964;0.0347669;0.115479
305;calc iter;100;3.86846;3.48864;4.24763
305;total;1;416.739;416.739;416.739
306;calc total;1;388.536;388.536;388.536
306;calc update async;100;0.000104659;1.5259e-05;0.00747149
306;calc inner;100;2.16757;0.478707;3.51261
306;calc wait;100;1.63718;0.0464164;3.91887
306;calc bound;100;0.0617451;0.035071;0.113565
306;calc iter;100;3.86816;3.2259;4.53979
306;total;1;416.913;416.913;416.913
307;calc total;1;388.536;388.536;388.536
307;calc update async;100;0.000134468;1.5979e-05;0.00870709
307;calc inner;100;2.60612;1.9993;3.50909
307;calc wait;100;1.16996;0.16299;2.13815
307;calc bound;100;0.0925222;0.0374062;0.11698
307;calc iter;100;3.86881;3.41088;4.38222
307;total;1;417.017;417.017;417.017
308;calc total;1;388.528;388.528;388.528
308;calc update async;100;0.000640416;1.852e-05;0.0603562
308;calc inner;100;2.54669;1.1967;3.51427
308;calc wait;100;1.23078;0.0849892;2.88054
308;calc bound;100;0.0840703;0.039462;0.119379
308;calc iter;100;3.86227;3.39769;4.62672
308;total;1;417.142;417.142;417.142
309;calc total;1;388.528;388.528;388.528
309;calc update async;100;0.000628357;1.6159e-05;0.0603385
309;calc inner;100;1.89744;0.480093;3.50578
309;calc wait;100;1.9047;0.0802286;3.8204
309;calc bound;100;0.0556723;0.0349553;0.0982048
309;calc iter;100;3.85911;3.23157;4.4629
309;total;1;416.915;416.915;416.915
310;calc total;1;388.528;388.528;388.528
310;calc update async;100;0.000644069;1.748e-05;0.0607207
310;calc inner;100;2.52824;0.744448;3.50778
310;calc wait;100;1.24843;0.0730681;3.41846
310;calc bound;100;0.0823068;0.0403354;0.118447
310;calc iter;100;3.85979;3.32563;4.6128
310;total;1;417.143;417.143;417.143
311;calc total;1;388.528;388.528;388.528
311;calc update async;100;0.000651089;2.329e-05;0.0609876
311;calc inner;100;2.58179;1.27682;3.51617
311;calc wait;100;1.19216;0.101121;2.76593
311;calc bound;100;0.0881178;0.0353494;0.108045
311;calc iter;100;3.86278;3.37175;4.70706
311;total;1;416.921;416.921;416.921
312;calc total;1;388.536;388.536;388.536
312;calc update async;100;0.000122803;2.826e-05;0.00826543
312;calc inner;100;2.85264;2.26952;3.57493
312;calc wait;100;0.922973;0.143863;1.65816
312;calc bound;100;0.0970506;0.0374726;0.111196
312;calc iter;100;3.8728;3.68469;4.05488
312;total;1;417.164;417.164;417.164
313;calc total;1;388.536;388.536;388.536
313;calc update async;100;0.00011332;1.8e-05;0.00826702
313;calc inner;100;2.59001;0.476528;3.57535
313;calc wait;100;1.21596;0.100974;3.92243
313;calc bound;100;0.0660001;0.0349198;0.0970121
313;calc iter;100;3.87209;3.34363;4.44982
313;total;1;417.022;417.022;417.022
314;calc total;1;388.536;388.536;388.536
314;calc update async;100;0.00011458;1.5649e-05;0.00831685
314;calc inner;100;2.53041;0.625519;3.58196
314;calc wait;100;1.27671;0.158809;3.39641
314;calc bound;100;0.065414;0.0351265;0.111732
314;calc iter;100;3.87265;3.40837;4.35879
314;total;1;417.162;417.162;417.162
315;calc total;1;388.535;388.535;388.535
315;calc update async;100;0.000126831;2.2829e-05;0.00835975
315;calc inner;100;2.82382;0.966566;3.58162
315;calc wait;100;0.953436;0.149616;3.3953
315;calc bound;100;0.0954384;0.0371203;0.116232
315;calc iter;100;3.87283;3.549;4.4478
315;total;1;417.134;417.134;417.134
316;calc total;1;388.535;388.535;388.535
316;calc update async;100;0.000123016;2.555e-05;0.00824526
316;calc inner;100;2.94859;2.43168;3.52585
316;calc wait;100;0.828305;0.199943;1.29049
316;calc bound;100;0.0949362;0.0381911;0.10994
316;calc iter;100;3.87196;3.70674;3.97378
316;total;1;417.1;417.1;417.1
317;calc total;1;388.528;388.528;388.528
317;calc update async;100;0.000652592;1.972e-05;0.0620729
317;calc inner;100;2.76467;0.510695;3.51757
317;calc wait;100;1.03598;0.136438;3.7242
317;calc bound;100;0.0676059;0.0360825;0.109101
317;calc iter;100;3.86892;3.49814;4.28484
317;total;1;416.855;416.855;416.855
318;calc total;1;388.528;388.528;388.528
318;calc update async;100;0.00066127;3.204e-05;0.0620197
318;calc inner;100;2.96464;2.4526;3.54214
318;calc wait;100;0.815382;0.133479;1.33939
318;calc bound;100;0.0907796;0.0354361;0.114131
318;calc iter;100;3.8715;3.70828;3.98274
318;total;1;417.102;417.102;417.102
319;calc total;1;388.528;388.528;388.528
319;calc update async;100;0.000663566;3.148e-05;0.06203
319;calc inner;100;2.95275;2.42683;3.5112
319;calc wait;100;0.822193;0.195758;1.28886
319;calc bound;100;0.096397;0.0376322;0.109622
319;calc iter;100;3.87201;3.70712;3.9863
319;total;1;417.1;417.1;417.1
320;calc total;1;388.531;388.531;388.531
320;calc update async;100;0.000144972;3.474e-05;0.00937537
320;calc inner;100;2.96622;2.29012;3.53037
320;calc wait;100;0.812501;0.236525;1.54614
320;calc bound;100;0.0990661;0.0382478;0.112556
320;calc iter;100;3.87794;3.76734;3.98699
320;total;1;416.926;416.926;416.926
321;calc total;1;388.531;388.531;388.531
321;calc update async;100;0.000117652;2.128e-05;0.00854181
321;calc inner;100;2.71324;0.730397;3.52715
321;calc wait;100;1.10604;0.143295;3.34503
321;calc bound;100;0.0565115;0.0349087;0.0948148
321;calc iter;100;3.87618;3.57048;4.22755
321;total;1;417.128;417.128;417.128
322;calc total;1;388.531;388.531;388.531
322;calc update async;100;0.000120609;1.882e-05;0.00848813
322;calc inner;100;2.76755;1.65778;3.5348
322;calc wait;100;1.04877;0.197823;2.3238
322;calc bound;100;0.060635;0.0350432;0.10749
322;calc iter;100;3.87727;3.68051;4.10956
322;total;1;416.561;416.561;416.561
323;calc total;1;388.531;388.531;388.531
323;calc update async;100;0.000216026;2.527e-05;0.0166397
323;calc inner;100;2.97445;2.29486;3.53647
323;calc wait;100;0.809057;0.137119;1.54948
323;calc bound;100;0.0940548;0.0350802;0.113522
323;calc iter;100;3.8778;3.70678;4.16684
323;total;1;417.096;417.096;417.096
324;calc total;1;388.531;388.531;388.531
324;calc update async;100;0.000187974;2.4969e-05;0.0138391
324;calc inner;100;3.03899;2.44323;3.55033
324;calc wait;100;0.744376;0.115627;1.44545
324;calc bound;100;0.0917837;0.034931;0.111648
324;calc iter;100;3.87535;3.71009;4.00582
324;total;1;416.634;416.634;416.634
325;calc total;1;388.531;388.531;388.531
325;calc update async;100;0.000174496;1.929e-05;0.0138318
325;calc inner;100;2.74913;0.539038;3.54373
325;calc wait;100;1.06332;0.0604707;3.93365
325;calc bound;100;0.064063;0.0348671;0.099209
325;calc iter;100;3.87682;3.52257;4.52257
325;total;1;417.008;417.008;417.008
326;calc total;1;388.531;388.531;388.531
326;calc update async;100;0.000181792;2.3509e-05;0.0138195
326;calc inner;100;3.03911;2.34895;3.54299
326;calc wait;100;0.752578;0.190034;1.52908
326;calc bound;100;0.0856245;0.0376088;0.113042
326;calc iter;100;3.8775;3.76042;3.98911
326;total;1;416.632;416.632;416.632
327;calc total;1;388.531;388.531;388.531
327;calc update async;100;0.000185817;2.677e-05;0.0138322
327;calc inner;100;3.05174;2.43471;3.55526
327;calc wait;100;0.732357;0.118898;1.39156
327;calc bound;100;0.092637;0.0380679;0.11153
327;calc iter;100;3.87693;3.72523;4.01045
327;total;1;417.14;417.14;417.14
328;calc total;1;388.531;388.531;388.531
328;calc update async;100;0.00016665;2.292e-05;0.0123258
328;calc inner;100;3.03197;1.40759;3.52765
328;calc wait;100;0.768792;0.237136;2.65408
328;calc bound;100;0.0767294;0.0359505;0.124902
328;calc iter;100;3.87767;3.51876;4.2352
328;total;1;416.621;416.621;416.621
329;calc total;1;388.531;388.531;388.531
329;calc update async;100;0.000303476;2.021e-05;0.0263464
329;calc inner;100;2.83915;0.498048;3.56213
329;calc wait;100;0.958403;0.0644695;3.63212
329;calc bound;100;0.0791105;0.0364251;0.116645
329;calc iter;100;3.87697;3.30546;4.31064
329;total;1;416.908;416.908;416.908
330;calc total;1;388.531;388.531;388.531
330;calc update async;100;0.00030358;2.1379e-05;0.0263335
330;calc inner;100;3.01869;0.891166;3.56933
330;calc wait;100;0.779582;0.0496075;3.05674
330;calc bound;100;0.0794283;0.0364709;0.12401
330;calc iter;100;3.87822;3.37503;4.40456
330;total;1;416.635;416.635;416.635
331;calc total;1;388.531;388.531;388.531
331;calc update async;100;0.000306903;1.808e-05;0.0263463
331;calc inner;100;3.10086;1.93031;3.56915
331;calc wait;100;0.688452;0.138979;1.94929
331;calc bound;100;0.0892959;0.0352792;0.115248
331;calc iter;100;3.87892;3.58826;4.21213
331;total;1;416.965;416.965;416.965
332;calc total;1;388.531;388.531;388.531
332;calc update async;100;0.000306845;2.437e-05;0.0258936
332;calc inner;100;3.13117;1.85277;3.57417
332;calc wait;100;0.655582;0.160275;2.15503
332;calc bound;100;0.0910388;0.0380175;0.111927
332;calc iter;100;3.8781;3.47346;4.3108
332;total;1;416.977;416.977;416.977
333;calc total;1;388.531;388.531;388.531
333;calc update async;100;0.000295564;1.9989e-05;0.0258724
333;calc inner;100;2.90854;0.51726;3.57417
333;calc wait;100;0.90214;0.127291;3.4563
333;calc bound;100;0.0673354;0.0347966;0.110692
333;calc iter;100;3.87833;3.36643;4.37837
333;total;1;416.697;416.697;416.697
334;calc total;1;388.531;388.531;388.531
334;calc update async;100;0.000304185;2.298e-05;0.025857
334;calc inner;100;3.11892;2.08383;3.58067
334;calc wait;100;0.663738;0.143833;2.18662
334;calc bound;100;0.0966293;0.0351031;0.117679
334;calc iter;100;3.87959;3.46841;4.37646
334;total;1;416.601;416.601;416.601
335;calc total;1;388.531;388.531;388.531
335;calc update async;100;0.000305725;2.139e-05;0.0258862
335;calc inner;100;3.14966;2.00241;3.58011
335;calc wait;100;0.639203;0.120207;1.96622
335;calc bound;100;0.0894883;0.0359994;0.12477
335;calc iter;100;3.87867;3.38721;4.16307
335;total;1;417.135;417.135;417.135
336;calc total;1;388.531;388.531;388.531
336;calc update async;100;0.000266292;2.091e-05;0.0226485
336;calc inner;100;2.70553;0.494977;3.53536
336;calc wait;100;1.09972;0.164203;3.84369
336;calc bound;100;0.0703499;0.03637;0.115308
336;calc iter;100;3.87591;3.40754;4.44019
336;total;1;416.947;416.947;416.947
337;calc total;1;388.531;388.531;388.531
337;calc update async;100;0.000262524;2.0739e-05;0.0226247
337;calc inner;100;2.76846;0.949084;3.52674
337;calc wait;100;1.03965;0.169154;3.31058
337;calc bound;100;0.0678904;0.0352793;0.121299
337;calc iter;100;3.87629;3.55695;4.38855
337;total;1;416.768;416.768;416.768
338;calc total;1;388.531;388.531;388.531
338;calc update async;100;0.000271683;1.836e-05;0.0226118
338;calc inner;100;2.94552;1.58463;3.5421
338;calc wait;100;0.844194;0.151253;2.46177
338;calc bound;100;0.0866247;0.0354426;0.124681
338;calc iter;100;3.87666;3.60035;4.10495
338;total;1;416.902;416.902;416.902
339;calc total;1;388.531;388.531;388.531
339;calc update async;100;0.000271824;2.45e-05;0.0225923
339;calc inner;100;2.99388;2.11268;3.53719
339;calc wait;100;0.798699;0.211122;1.98735
339;calc bound;100;0.0838419;0.0360508;0.124119
339;calc iter;100;3.8767;3.57904;4.2432
339;total;1;416.807;416.807;416.807
340;calc total;1;388.531;388.531;388.531
340;calc update async;100;0.00041369;1.9739e-05;0.0375952
340;calc inner;100;2.76022;0.550322;3.53782
340;calc wait;100;1.04451;0.0592921;3.59506
340;calc bound;100;0.0688837;0.0349234;0.111489
340;calc iter;100;3.87421;3.13024;4.39427
340;total;1;416.587;416.587;416.587
341;calc total;1;388.531;388.531;388.531
341;calc update async;100;0.000415228;2.089e-05;0.037574
341;calc inner;100;2.86005;0.754455;3.5372
341;calc wait;100;0.944531;0.0941168;3.64073
341;calc bound;100;0.0711744;0.0349691;0.122615
341;calc iter;100;3.87624;3.33359;4.48874
341;total;1;416.613;416.613;416.613
342;calc total;1;388.531;388.531;388.531
342;calc update async;100;0.000420384;2.207e-05;0.0375442
342;calc inner;100;2.99977;0.755502;3.54306
342;calc wait;100;0.796199;0.114244;3.54441
342;calc bound;100;0.080096;0.0351369;0.110178
342;calc iter;100;3.87653;3.32198;4.3669
342;total;1;416.614;416.614;416.614
343;calc total;1;388.531;388.531;388.531
343;calc update async;100;0.000428519;2.518e-05;0.0377132
343;calc inner;100;3.03956;2.1656;3.54299
343;calc wait;100;0.738516;0.182161;1.86981
343;calc bound;100;0.097736;0.039808;0.127623
343;calc iter;100;3.87628;3.57421;4.26293
343;total;1;416.721;416.721;416.721
344;calc total;1;388.531;388.531;388.531
344;calc update async;100;0.000420228;2.3e-05;0.0378882
344;calc inner;100;3.10825;0.478717;3.57906
344;calc wait;100;0.685924;0.0613374;3.71213
344;calc bound;100;0.0809374;0.0391547;0.112243
344;calc iter;100;3.87566;3.08673;4.3406
344;total;1;416.567;416.567;416.567
345;calc total;1;388.531;388.531;388.531
345;calc update async;100;0.000417475;2.316e-05;0.0378055
345;calc inner;100;3.13249;1.75316;3.57862
345;calc wait;100;0.666051;0.0870892;2.28512
345;calc bound;100;0.0761191;0.0352134;0.113204
345;calc iter;100;3.87508;3.54225;4.25123
345;total;1;417.097;417.097;417.097
346;calc total;1;388.531;388.531;388.531
346;calc update async;100;0.000421907;2.4369e-05;0.0377833
346;calc inner;100;3.17693;2.43529;3.58527
346;calc wait;100;0.607642;0.16151;1.43187
346;calc bound;100;0.0905982;0.0399327;0.11862
346;calc iter;100;3.8756;3.58596;4.10363
346;total;1;416.766;416.766;416.766
347;calc total;1;388.531;388.531;388.531
347;calc update async;100;0.000424175;2.473e-05;0.0379742
347;calc inner;100;3.19766;2.4283;3.58531
347;calc wait;100;0.583964;0.172694;1.40223
347;calc bound;100;0.0936024;0.0394883;0.126365
347;calc iter;100;3.87566;3.69997;4.02889
347;total;1;417.097;417.097;417.097
348;calc total;1;388.53;388.53;388.53
348;calc update async;100;0.000425031;2.067e-05;0.0386442
348;calc inner;100;2.94533;0.481476;3.57884
348;calc wait;100;0.854076;0.177891;4.13194
348;calc bound;100;0.0733209;0.0351119;0.112059
348;calc iter;100;3.87316;3.3186;4.69772
348;total;1;416.941;416.941;416.941
349;calc total;1;388.53;388.53;388.53
349;calc update async;100;0.000432399;2.0779e-05;0.0386454
349;calc inner;100;2.85132;0.475074;3.57855
349;calc wait;100;0.934548;0.0498319;4.14764
349;calc bound;100;0.0853537;0.0350707;0.117245
349;calc iter;100;3.87222;3.14292;4.98126
349;total;1;416.587;416.587;416.587
350;calc total;1;388.53;388.53;388.53
350;calc update async;100;0.000429363;1.947e-05;0.0386177
350;calc inner;100;3.09542;0.553139;3.58521
350;calc wait;100;0.696844;0.152687;3.7878
350;calc bound;100;0.0811736;0.0365178;0.114143
350;calc iter;100;3.87388;3.28603;4.39473
350;total;1;417.009;417.009;417.009
351;calc total;1;388.53;388.53;388.53
351;calc update async;100;0.000435049;3.1879e-05;0.038614
351;calc inner;100;3.08676;2.07712;3.58706
351;calc wait;100;0.68621;0.110658;2.0364
351;calc bound;100;0.100329;0.0364861;0.116654
351;calc iter;100;3.87375;3.61654;4.24515
351;total;1;416.611;416.611;416.611
352;calc total;1;388.53;388.53;388.53
352;calc update async;100;0.000386878;1.9269e-05;0.0347787
352;calc inner;100;2.83525;1.50448;3.5127
352;calc wait;100;0.965766;0.217403;2.48425
352;calc bound;100;0.065821;0.0350136;0.110372
352;calc iter;100;3.86726;3.39634;4.15573
352;total;1;416.933;416.933;416.933
353;calc total;1;388.53;388.53;388.53
353;calc update async;100;0.000394723;3.06e-05;0.0347576
353;calc inner;100;2.98379;1.57777;3.50455
353;calc wait;100;0.787054;0.182304;2.35445
353;calc bound;100;0.0968744;0.0392774;0.113027
353;calc iter;100;3.86813;3.38265;4.14426
353;total;1;416.939;416.939;416.939
354;calc total;1;388.53;388.53;388.53
354;calc update async;100;0.000545074;2.391e-05;0.0499233
354;calc inner;100;2.99467;1.59215;3.52744
354;calc wait;100;0.800108;0.165807;2.3696
354;calc bound;100;0.0728457;0.0362789;0.104176
354;calc iter;100;3.86825;3.42066;4.13873
354;total;1;416.544;416.544;416.544
355;calc total;1;388.53;388.53;388.53
355;calc update async;100;0.00054313;2.11e-05;0.0498844
355;calc inner;100;2.87774;0.523044;3.52702
355;calc wait;100;0.901932;0.0825632;3.51947
355;calc bound;100;0.0880007;0.0376233;0.114646
355;calc iter;100;3.86828;3.33252;4.13592
355;total;1;416.569;416.569;416.569
356;calc total;1;388.53;388.53;388.53
356;calc update async;100;0.000517383;2.019e-05;0.0479004
356;calc inner;100;2.60584;0.510617;3.53907
356;calc wait;100;1.19262;0.157105;4.01064
356;calc bound;100;0.0624944;0.0349937;0.0978003
356;calc iter;100;3.86157;3.2953;4.55702
356;total;1;416.628;416.628;416.628
357;calc total;1;388.53;388.53;388.53
357;calc update async;100;0.000512797;2.038e-05;0.0479003
357;calc inner;100;2.3878;0.482967;3.53916
357;calc wait;100;1.40812;0.0412636;4.54332
357;calc bound;100;0.0556453;0.0351338;0.112512
357;calc iter;100;3.85248;2.47824;5.35196
357;total;1;416.908;416.908;416.908
358;calc total;1;388.53;388.53;388.53
358;calc update async;100;0.000520942;2.173e-05;0.047918
358;calc inner;100;2.69839;0.622799;3.54385
358;calc wait;100;1.08575;0.161911;3.34182
358;calc bound;100;0.0780638;0.0354237;0.114935
358;calc iter;100;3.86304;3.4062;4.09772
358;total;1;416.636;416.636;416.636
359;calc total;1;388.53;388.53;388.53
359;calc update async;100;0.000526868;2.243e-05;0.048165
359;calc inner;100;2.78016;0.610731;3.54345
359;calc wait;100;1.00185;0.118728;3.48537
359;calc bound;100;0.0804971;0.0351945;0.117257
359;calc iter;100;3.86309;3.46676;4.2087
359;total;1;416.639;416.639;416.639
360;calc total;1;388.53;388.53;388.53
360;calc update async;100;0.00050472;2.477e-05;0.0465251
360;calc inner;100;3.1769;2.07851;3.55773
360;calc wait;100;0.612666;0.181269;1.55323
360;calc bound;100;0.0817447;0.0382196;0.113238
360;calc iter;100;3.87182;3.5811;4.04879
360;total;1;416.666;416.666;416.666
361;calc total;1;388.53;388.53;388.53
361;calc update async;100;0.000510458;2.8459e-05;0.046513
361;calc inner;100;3.1442;2.07485;3.55862
361;calc wait;100;0.623177;0.129052;1.56306
361;calc bound;100;0.103991;0.0369093;0.116717
361;calc iter;100;3.87189;3.58128;4.04507
361;total;1;416.98;416.98;416.98
362;calc total;1;388.53;388.53;388.53
362;calc update async;100;0.000506017;3.064e-05;0.0465279
362;calc inner;100;3.20105;2.0992;3.56592
362;calc wait;100;0.585874;0.177636;1.59
362;calc bound;100;0.0844072;0.0381067;0.11574
362;calc iter;100;3.87185;3.59281;4.09308
362;total;1;417.019;417.019;417.019
363;calc total;1;388.527;388.527;388.527
363;calc update async;100;0.000701978;2.834e-05;0.0658732
363;calc inner;100;3.15898;2.15624;3.57329
363;calc wait;100;0.617606;0.0777423;1.8875
363;calc bound;100;0.0939966;0.0353655;0.113536
363;calc iter;100;3.87129;3.53607;4.22227
363;total;1;416.91;416.91;416.91
364;calc total;1;388.527;388.527;388.527
364;calc update async;100;0.000665981;1.993e-05;0.062825
364;calc inner;100;2.92553;0.46752;3.57779
364;calc wait;100;0.865895;0.138994;3.55641
364;calc bound;100;0.075921;0.038166;0.113666
364;calc iter;100;3.86803;3.28678;4.36419
364;total;1;417.017;417.017;417.017
365;calc total;1;388.527;388.527;388.527
365;calc update async;100;0.000663041;2.273e-05;0.0628064
365;calc inner;100;2.95233;0.509518;3.57744
365;calc wait;100;0.840813;0.0966211;3.59979
365;calc bound;100;0.0651589;0.0352126;0.112045
365;calc iter;100;3.859;3.21374;4.37413
365;total;1;416.617;416.617;416.617
366;calc total;1;388.527;388.527;388.527
366;calc update async;100;0.00067458;2.514e-05;0.0631465
366;calc inner;100;3.11541;1.89297;3.58304
366;calc wait;100;0.667476;0.132029;1.85153
366;calc bound;100;0.0857566;0.0358403;0.115679
366;calc iter;100;3.86932;3.63091;4.02209
366;total;1;416.639;416.639;416.639
367;calc total;1;388.526;388.526;388.526
367;calc update async;100;0.000672549;2.567e-05;0.0627885
367;calc inner;100;3.12151;1.89922;3.58313
367;calc wait;100;0.659796;0.0961422;1.79735
367;calc bound;100;0.0871638;0.0364199;0.113219
367;calc iter;100;3.86914;3.58502;4.02414
367;total;1;417.002;417.002;417.002
368;calc total;1;388.526;388.526;388.526
368;calc update async;100;0.00064395;2.047e-05;0.0605308
368;calc inner;100;3.15104;2.6871;3.53367
368;calc wait;100;0.654473;0.140659;1.24976
368;calc bound;100;0.0704221;0.0347571;0.112023
368;calc iter;100;3.87659;3.7295;4.01361
368;total;1;416.902;416.902;416.902
369;calc total;1;388.526;388.526;388.526
369;calc update async;100;0.000649689;2.042e-05;0.0606165
369;calc inner;100;3.16503;2.42829;3.53335
369;calc wait;100;0.627462;0.0950419;1.42498
369;calc bound;100;0.0824251;0.0349138;0.113315
369;calc iter;100;3.87557;3.71531;4.04
369;total;1;416.816;416.816;416.816
370;calc total;1;388.521;388.521;388.521
370;calc update async;100;0.000572374;1.822e-05;0.0541332
370;calc inner;100;3.04058;1.63729;3.54086
370;calc wait;100;0.779577;0.141414;2.41614
370;calc bound;100;0.055517;0.0349414;0.106397
370;calc iter;100;3.87631;3.6503;4.09277
370;total;1;416.781;416.781;416.781
371;calc total;1;388.526;388.526;388.526
371;calc update async;100;0.000654575;2.167e-05;0.0607483
371;calc inner;100;3.19318;2.75784;3.54068
371;calc wait;100;0.586785;0.0795007;1.08208
371;calc bound;100;0.0960548;0.0358649;0.114373
371;calc iter;100;3.87668;3.70458;4.08507
371;total;1;416.842;416.842;416.842
372;calc total;1;388.521;388.521;388.521
372;calc update async;100;0.000657405;2.721e-05;0.0611565
372;calc inner;100;3.12146;2.17169;3.53251
372;calc wait;100;0.665694;0.139087;1.76256
372;calc bound;100;0.0872234;0.0355435;0.117573
372;calc iter;100;3.87504;3.74903;4.03903
372;total;1;416.66;416.66;416.66
373;calc total;1;388.521;388.521;388.521
373;calc update async;100;0.000642278;2.1149e-05;0.0610689
373;calc inner;100;2.64459;0.509;3.53229
373;calc wait;100;1.17554;0.0958075;3.73691
373;calc bound;100;0.0510774;0.0347892;0.0995411
373;calc iter;100;3.87185;3.60156;4.28217
373;total;1;416.576;416.576;416.576
374;calc total;1;388.521;388.521;388.521
374;calc update async;100;0.000582506;2.424e-05;0.0539429
374;calc inner;100;3.09666;2.13806;3.54255
374;calc wait;100;0.697938;0.145922;1.75832
374;calc bound;100;0.0790212;0.0350193;0.115795
374;calc iter;100;3.87421;3.7185;4.00912
374;total;1;416.661;416.661;416.661
375;calc total;1;388.521;388.521;388.521
375;calc update async;100;0.000589991;2.454e-05;0.0539358
375;calc inner;100;3.12817;2.26624;3.54218
375;calc wait;100;0.653195;0.0796377;1.66088
375;calc bound;100;0.0932952;0.0361941;0.116013
375;calc iter;100;3.87527;3.7315;4.03791
375;total;1;416.533;416.533;416.533
376;calc total;1;388.52;388.52;388.52
376;calc update async;100;0.000591268;3.717e-05;0.0540319
376;calc inner;100;3.2966;3.08627;3.57606
376;calc wait;100;0.479537;0.141804;0.67481
376;calc bound;100;0.101684;0.0357727;0.116132
376;calc iter;100;3.87842;3.75859;4.02712
376;total;1;416.979;416.979;416.979
377;calc total;1;388.518;388.518;388.518
377;calc update async;100;0.000546062;2.3199e-05;0.0512172
377;calc inner;100;3.28001;2.8296;3.57482
377;calc wait;100;0.531911;0.0858351;1.07113
377;calc bound;100;0.0652046;0.0367905;0.0863207
377;calc iter;100;3.87768;3.77371;3.97648
377;total;1;416.501;416.501;416.501
378;calc total;1;388.518;388.518;388.518
378;calc update async;100;0.000547312;2.161e-05;0.0513333
378;calc inner;100;3.27042;2.86229;3.58467
378;calc wait;100;0.542695;0.127777;1.08967
378;calc bound;100;0.0639788;0.0362277;0.105377
378;calc iter;100;3.87764;3.78158;4.02364
378;total;1;417.069;417.069;417.069
379;calc total;1;388.518;388.518;388.518
379;calc update async;100;0.000558864;2.4139e-05;0.051592
379;calc inner;100;3.31243;3.03687;3.58462
379;calc wait;100;0.470944;0.103072;0.929826
379;calc bound;100;0.0943672;0.0363519;0.112181
379;calc iter;100;3.87831;3.75971;4.03634
379;total;1;416.916;416.916;416.916
380;calc total;1;388.52;388.52;388.52
380;calc update async;100;0.000590302;3.5229e-05;0.0542525
380;calc inner;100;3.31157;3.13534;3.57508
380;calc wait;100;0.466695;0.140459;0.654643
380;calc bound;100;0.0984308;0.036144;0.110391
380;calc iter;100;3.8773;3.76545;4.04229
380;total;1;417.103;417.103;417.103
381;calc total;1;388.517;388.517;388.517
381;calc update async;100;0.000554257;2.629e-05;0.0518918
381;calc inner;100;3.31552;2.77094;3.57451
381;calc wait;100;0.492517;0.2032;1.12765
381;calc bound;100;0.0676475;0.0376404;0.116567
381;calc iter;100;3.87624;3.6533;4.04022
381;total;1;417.102;417.102;417.102
384;calc total;1;388.553;388.553;388.553
384;calc update async;100;0.000308031;3.469e-05;0.0259752
384;calc inner;100;3.49453;3.33417;3.68986
384;calc wait;100;0.274088;0.0851697;0.445002
384;calc bound;100;0.106834;0.0911281;0.124108
384;calc iter;100;3.87934;3.8233;4.0297
384;total;1;416.492;416.492;416.492
385;calc total;1;388.553;388.553;388.553
385;calc update async;100;0.000287524;1.804e-05;0.0259659
385;calc inner;100;3.45674;3.05021;3.67482
385;calc wait;100;0.352153;0.0960534;0.757275
385;calc bound;100;0.0667356;0.0458137;0.132116
385;calc iter;100;3.8784;3.8142;3.9366
385;total;1;416.87;416.87;416.87
386;calc total;1;388.553;388.553;388.553
386;calc update async;100;0.00039075;1.8919e-05;0.0363696
386;calc inner;100;3.46456;3.14746;3.68188
386;calc wait;100;0.341992;0.0710391;0.696076
386;calc bound;100;0.0688372;0.0483682;0.132123
386;calc iter;100;3.87868;3.81855;3.94296
386;total;1;416.506;416.506;416.506
387;calc total;1;388.553;388.553;388.553
387;calc update async;100;0.000403122;2.997e-05;0.036384
387;calc inner;100;3.49556;3.32966;3.68461
387;calc wait;100;0.282415;0.0586445;0.453796
387;calc bound;100;0.0968997;0.0665689;0.119263
387;calc iter;100;3.87922;3.79511;4.03634
387;total;1;416.484;416.484;416.484
388;calc total;1;388.553;388.553;388.553
388;calc update async;100;0.000299223;2.504e-05;0.0261521
388;calc inner;100;3.51415;3.37781;3.66058
388;calc wait;100;0.265511;0.100888;0.384967
388;calc bound;100;0.095629;0.0615569;0.136433
388;calc iter;100;3.87834;3.83714;3.96393
388;total;1;417.044;417.044;417.044
389;calc total;1;388.553;388.553;388.553
389;calc update async;100;0.00039908;1.739e-05;0.0367883
389;calc inner;100;3.49265;2.86725;3.66691
389;calc wait;100;0.306973;0.0798448;1.03159
389;calc bound;100;0.073348;0.04607;0.125681
389;calc iter;100;3.87876;3.78978;3.97817
389;total;1;416.658;416.658;416.658
390;calc total;1;388.553;388.553;388.553
390;calc update async;100;0.000405832;2.328e-05;0.0367857
390;calc inner;100;3.52969;3.39876;3.67086
390;calc wait;100;0.257445;0.0875931;0.40859
390;calc bound;100;0.0886571;0.0479165;0.135242
390;calc iter;100;3.87952;3.82092;3.97889
390;total;1;416.91;416.91;416.91
391;calc total;1;388.553;388.553;388.553
391;calc update async;100;0.000305935;3.01e-05;0.026153
391;calc inner;100;3.50284;3.32293;3.67096
391;calc wait;100;0.270392;0.100069;0.408576
391;calc bound;100;0.101638;0.0763745;0.132254
391;calc iter;100;3.87934;3.80421;3.94416
391;total;1;416.892;416.892;416.892
392;calc total;1;388.553;388.553;388.553
392;calc update async;100;0.000393007;1.598e-05;0.0356069
392;calc inner;100;3.55102;3.06691;3.69488
392;calc wait;100;0.23787;0.0546668;0.796783
392;calc bound;100;0.0871139;0.046063;0.138923
392;calc iter;100;3.87964;3.79147;4.01234
392;total;1;416.994;416.994;416.994
393;calc total;1;388.553;388.553;388.553
393;calc update async;100;0.000394808;1.671e-05;0.0356021
393;calc inner;100;3.51246;2.7112;3.69364
393;calc wait;100;0.278271;0.0712776;1.1352
393;calc bound;100;0.0858568;0.0400441;0.136253
393;calc iter;100;3.87918;3.70537;4.03906
393;total;1;416.571;416.571;416.571
394;calc total;1;388.553;388.553;388.553
394;calc update async;100;0.00039334;1.946e-05;0.0355948
394;calc inner;100;3.54717;3.00405;3.70813
394;calc wait;100;0.245159;0.0753151;0.832554
394;calc bound;100;0.0855381;0.0429647;0.116525
394;calc iter;100;3.87982;3.72186;4.08033
394;total;1;416.93;416.93;416.93
395;calc total;1;388.553;388.553;388.553
395;calc update async;100;0.000305081;2.086e-05;0.0262708
395;calc inner;100;3.57068;3.29021;3.70103
395;calc wait;100;0.214135;0.0588046;0.515857
395;calc bound;100;0.091054;0.0498729;0.126005
395;calc iter;100;3.87982;3.76442;4.02302
395;total;1;416.589;416.589;416.589
396;calc total;1;388.553;388.553;388.553
396;calc update async;100;0.000408812;1.5009e-05;0.0363115
396;calc inner;100;3.57563;3.35211;3.69532
396;calc wait;100;0.207784;0.0559825;0.525259
396;calc bound;100;0.0942508;0.0483385;0.118092
396;calc iter;100;3.87964;3.73831;4.02415
396;total;1;417.105;417.105;417.105
397;calc total;1;388.553;388.553;388.553
397;calc update async;100;0.000397233;1.571e-05;0.0362731
397;calc inner;100;3.54682;3.08095;3.69664
397;calc wait;100;0.252646;0.0522917;0.798364
397;calc bound;100;0.0747316;0.0463379;0.115146
397;calc iter;100;3.87986;3.69797;4.0203
397;total;1;416.903;416.903;416.903
398;calc total;1;388.553;388.553;388.553
398;calc update async;100;0.000408392;1.635e-05;0.0362985
398;calc inner;100;3.57789;3.34308;3.70719
398;calc wait;100;0.202901;0.0600194;0.569727
398;calc bound;100;0.0981385;0.0356932;0.118842
398;calc iter;100;3.88022;3.7393;4.03651
398;total;1;417.005;417.005;417.005
399;calc total;1;388.553;388.553;388.553
399;calc update async;100;0.000306049;1.531e-05;0.0263828
399;calc inner;100;3.58915;3.29018;3.70167
399;calc wait;100;0.197848;0.0625779;0.523244
399;calc bound;100;0.0911781;0.038263;0.135493
399;calc iter;100;3.88003;3.72578;3.98797
399;total;1;416.957;416.957;416.957
400;calc total;1;388.553;388.553;388.553
400;calc update async;100;0.00033369;1.9319e-05;0.0298825
400;calc inner;100;3.48422;2.60291;3.68914
400;calc wait;100;0.311611;0.049295;1.32327
400;calc bound;100;0.079744;0.0389003;0.130037
400;calc iter;100;3.87743;3.72963;4.08293
400;total;1;417.057;417.057;417.057
401;calc total;1;388.553;388.553;388.553
401;calc update async;100;0.000403834;1.949e-05;0.0368749
401;calc inner;100;3.52563;3.1754;3.6807
401;calc wait;100;0.267101;0.0588251;0.774348
401;calc bound;100;0.0827043;0.035519;0.122961
401;calc iter;100;3.87701;3.76106;4.11553
401;total;1;416.964;416.964;416.964
402;calc total;1;388.553;388.553;388.553
402;calc update async;100;0.00033984;2.224e-05;0.0301146
402;calc inner;100;3.5397;3.18786;3.69937
402;calc wait;100;0.242303;0.0847855;0.686672
402;calc bound;100;0.0940484;0.0486853;0.130889
402;calc iter;100;3.87825;3.68685;3.98586
402;total;1;417.167;417.167;417.167
403;calc total;1;388.553;388.553;388.553
403;calc update async;100;0.000341445;2.279e-05;0.0299945
403;calc inner;100;3.55272;3.23169;3.69301
403;calc wait;100;0.228194;0.0620484;0.724456
403;calc bound;100;0.0960762;0.0376621;0.124995
403;calc iter;100;3.87854;3.73596;4.1155
403;total;1;416.607;416.607;416.607
404;calc total;1;388.553;388.553;388.553
404;calc update async;100;0.000356836;2.04e-05;0.0322608
404;calc inner;100;3.49214;2.56862;3.69529
404;calc wait;100;0.30353;0.0496826;1.40202
404;calc bound;100;0.0803211;0.0418875;0.13505
404;calc iter;100;3.87814;3.66692;4.09683
404;total;1;417.166;417.166;417.166
405;calc total;1;388.553;388.553;388.553
405;calc update async;100;0.000265645;1.905e-05;0.0226946
405;calc inner;100;3.52313;2.98268;3.6846
405;calc wait;100;0.267723;0.0745152;0.886895
405;calc bound;100;0.0854952;0.0380504;0.126214
405;calc iter;100;3.87822;3.67113;4.17799
405;total;1;417.123;417.123;417.123
406;calc total;1;388.553;388.553;388.553
406;calc update async;100;0.000264778;1.796e-05;0.0226896
406;calc inner;100;3.53116;2.34288;3.69021
406;calc wait;100;0.255113;0.0942071;1.60146
406;calc bound;100;0.0913962;0.0350193;0.128125
406;calc iter;100;3.87935;3.61183;4.15611
406;total;1;417.174;417.174;417.174
407;calc total;1;388.553;388.553;388.553
407;calc update async;100;0.000269748;3.02e-05;0.0226761
407;calc inner;100;3.53661;3.07251;3.66771
407;calc wait;100;0.233774;0.0477169;0.833609
407;calc bound;100;0.105685;0.0361306;0.134295
407;calc iter;100;3.87858;3.73643;4.08958
407;total;1;416.693;416.693;416.693
408;calc total;1;388.553;388.553;388.553
408;calc update async;100;0.00040524;2.18e-05;0.0369036
408;calc inner;100;3.57623;2.86434;3.70274
408;calc wait;100;0.212931;0.0612822;1.02712
408;calc bound;100;0.0825967;0.0412486;0.116367
408;calc iter;100;3.87798;3.68357;4.06929
408;total;1;417.109;417.109;417.109
409;calc total;1;388.553;388.553;388.553
409;calc update async;100;0.000266769;2.339e-05;0.0227987
409;calc inner;100;3.57616;3.26356;3.68781
409;calc wait;100;0.20831;0.0754368;0.582802
409;calc bound;100;0.0893104;0.042266;0.116946
409;calc iter;100;3.87801;3.6537;4.01685
409;total;1;416.915;416.915;416.915
410;calc total;1;388.553;388.553;388.553
410;calc update async;100;0.000410195;2.28e-05;0.0369036
410;calc inner;100;3.5855;3.29215;3.70175
410;calc wait;100;0.196601;0.0545472;0.475449
410;calc bound;100;0.0938867;0.0502052;0.11674
410;calc iter;100;3.87802;3.68359;4.03631
410;total;1;416.883;416.883;416.883
411;calc total;1;388.553;388.553;388.553
411;calc update async;100;0.00034403;2.765e-05;0.0302132
411;calc inner;100;3.58332;3.2704;3.70135
411;calc wait;100;0.19315;0.0853581;0.468032
411;calc bound;100;0.09743;0.048223;0.117421
411;calc iter;100;3.87823;3.76266;3.99738
411;total;1;416.883;416.883;416.883
412;calc total;1;388.553;388.553;388.553
412;calc update async;100;0.000345205;2.203e-05;0.0309397
412;calc inner;100;3.51814;2.49587;3.70283
412;calc wait;100;0.270458;0.0782745;1.51616
412;calc bound;100;0.0850813;0.0394428;0.115413
412;calc iter;100;3.87733;3.75263;4.1002
412;total;1;417.152;417.152;417.152
413;calc total;1;388.553;388.553;388.553
413;calc update async;100;0.000344893;1.811e-05;0.0309062
413;calc inner;100;3.42364;1.72998;3.70048
413;calc wait;100;0.361776;0.0720222;2.11769
413;calc bound;100;0.0881146;0.037361;0.114873
413;calc iter;100;3.87633;3.62501;4.06824
413;total;1;416.998;416.998;416.998
414;calc total;1;388.553;388.553;388.553
414;calc update async;100;0.000266436;2.316e-05;0.0229281
414;calc inner;100;3.56247;3.05311;3.71889
414;calc wait;100;0.21766;0.0662621;0.842379
414;calc bound;100;0.0881221;0.038878;0.118116
414;calc iter;100;3.87747;3.76425;3.99939
414;total;1;416.669;416.669;416.669
415;calc total;1;388.553;388.553;388.553
415;calc update async;100;0.000350405;2.214e-05;0.0309036
415;calc inner;100;3.54121;3.04726;3.71033
415;calc wait;100;0.230215;0.0897697;0.715962
415;calc bound;100;0.105694;0.0416496;0.119243
415;calc iter;100;3.87766;3.75705;4.02772
415;total;1;417.02;417.02;417.02
416;calc total;1;388.553;388.553;388.553
416;calc update async;100;0.000389515;2.198e-05;0.0350465
416;calc inner;100;3.51027;2.65976;3.66619
416;calc wait;100;0.28162;0.0892895;1.17256
416;calc bound;100;0.0824652;0.0394987;0.13304
416;calc iter;100;3.87549;3.6198;3.96236
416;total;1;416.914;416.914;416.914
417;calc total;1;388.553;388.553;388.553
417;calc update async;100;0.000391291;2.395e-05;0.0350542
417;calc inner;100;3.50148;2.71237;3.6711
417;calc wait;100;0.26624;0.0880889;1.06968
417;calc bound;100;0.105799;0.0396869;0.139773
417;calc iter;100;3.87548;3.59049;3.99598
417;total;1;416.919;416.919;416.919
418;calc total;1;388.553;388.553;388.553
418;calc update async;100;0.000390647;2.549e-05;0.0350466
418;calc inner;100;3.53908;2.7187;3.68146
418;calc wait;100;0.247087;0.0904456;1.03261
418;calc bound;100;0.0865826;0.0398237;0.136115
418;calc iter;100;3.87551;3.65291;3.94683
418;total;1;416.915;416.915;416.915
419;calc total;1;388.553;388.553;388.553
419;calc update async;100;0.000388658;2.42e-05;0.035132
419;calc inner;100;3.493;2.69398;3.67626
419;calc wait;100;0.283177;0.0608735;1.09651
419;calc bound;100;0.0977515;0.0381698;0.138666
419;calc iter;100;3.87552;3.74333;4.05741
419;total;1;416.556;416.556;416.556
420;calc total;1;388.553;388.553;388.553
420;calc update async;100;0.000387896;1.899e-05;0.0352034
420;calc inner;100;3.42121;1.69109;3.67365
420;calc wait;100;0.369696;0.0775477;2.40134
420;calc bound;100;0.0805246;0.0349247;0.137146
420;calc iter;100;3.87305;3.6977;4.20289
420;total;1;417.035;417.035;417.035
421;calc total;1;388.553;388.553;388.553
421;calc update async;100;0.000383442;1.895e-05;0.0351942
421;calc inner;100;3.28675;0.524845;3.67763
421;calc wait;100;0.510051;0.0637114;3.64011
421;calc bound;100;0.0731061;0.0349319;0.140027
421;calc iter;100;3.87235;3.31255;4.29206
421;total;1;417.058;417.058;417.058
422;calc total;1;388.553;388.553;388.553
422;calc update async;100;0.000388435;2.179e-05;0.0352203
422;calc inner;100;3.45162;2.04723;3.70018
422;calc wait;100;0.332285;0.0836549;1.84464
422;calc bound;100;0.0882111;0.0369726;0.138785
422;calc iter;100;3.87374;3.72182;3.96972
422;total;1;416.942;416.942;416.942
423;calc total;1;388.553;388.553;388.553
423;calc update async;100;0.000390212;2.219e-05;0.035229
423;calc inner;100;3.46365;2.06163;3.68451
423;calc wait;100;0.316903;0.095795;1.84203
423;calc bound;100;0.0914231;0.0364467;0.139324
423;calc iter;100;3.87386;3.72634;4.02952
423;total;1;417.184;417.184;417.184
424;calc total;1;388.553;388.553;388.553
424;calc update async;100;0.000408389;2.65e-05;0.0370494
424;calc inner;100;3.58992;3.00413;3.69817
424;calc wait;100;0.182617;0.07875;0.758542
424;calc bound;100;0.0944749;0.0375437;0.11856
424;calc iter;100;3.87836;3.69736;3.98489
424;total;1;416.945;416.945;416.945
425;calc total;1;388.553;388.553;388.553
425;calc update async;100;0.000421113;3.358e-05;0.0375051
425;calc inner;100;3.57898;2.98481;3.70776
425;calc wait;100;0.192635;0.0668957;0.772609
425;calc bound;100;0.106264;0.0360387;0.114587
425;calc iter;100;3.87853;3.68805;4.05816
425;total;1;416.947;416.947;416.947
426;calc total;1;388.553;388.553;388.553
426;calc update async;100;0.000410738;2.887e-05;0.0370739
426;calc inner;100;3.60454;3.02031;3.70954
426;calc wait;100;0.179026;0.0608285;0.759453
426;calc bound;100;0.0901135;0.0381238;0.114969
426;calc iter;100;3.87831;3.70398;4.07366
426;total;1;416.946;416.946;416.946
427;calc total;1;388.553;388.553;388.553
427;calc update async;100;0.000307702;2.642e-05;0.0268342
427;calc inner;100;3.58377;2.89968;3.69604
427;calc wait;100;0.196052;0.0714155;0.956869
427;calc bound;100;0.0974228;0.0374616;0.114071
427;calc iter;100;3.87784;3.70101;4.05436
427;total;1;416.927;416.927;416.927
428;calc total;1;388.553;388.553;388.553
428;calc update async;100;0.000411486;1.865e-05;0.0374682
428;calc inner;100;3.52317;2.50953;3.71425
428;calc wait;100;0.25572;0.0731789;1.37568
428;calc bound;100;0.0882017;0.035352;0.115589
428;calc iter;100;3.87711;3.76691;4.07393
428;total;1;416.935;416.935;416.935
429;calc total;1;388.553;388.553;388.553
429;calc update async;100;0.000304987;2.1819e-05;0.0268282
429;calc inner;100;3.5317;1.66429;3.70917
429;calc wait;100;0.253841;0.0692258;2.31621
429;calc bound;100;0.0848469;0.0351153;0.132142
429;calc iter;100;3.87587;3.72618;4.01564
429;total;1;417.204;417.204;417.204
430;calc total;1;388.553;388.553;388.553
430;calc update async;100;0.000414986;2.881e-05;0.0374682
430;calc inner;100;3.5714;2.89442;3.71042
430;calc wait;100;0.206477;0.0485943;0.861824
430;calc bound;100;0.0972645;0.0379227;0.117834
430;calc iter;100;3.87783;3.76909;4.08098
430;total;1;417.159;417.159;417.159
431;calc total;1;388.553;388.553;388.553
431;calc update async;100;0.000308311;2.675e-05;0.0268599
431;calc inner;100;3.57958;2.87493;3.71876
431;calc wait;100;0.197521;0.0638749;0.838426
431;calc bound;100;0.0940273;0.0386036;0.116388
431;calc iter;100;3.8777;3.752;3.95556
431;total;1;417.204;417.204;417.204
432;calc total;1;388.553;388.553;388.553
432;calc update async;100;0.000419369;2.621e-05;0.0378887
432;calc inner;100;3.59713;3.47884;3.67406
432;calc wait;100;0.186511;0.0940179;0.265075
432;calc bound;100;0.0935489;0.0510234;0.179993
432;calc iter;100;3.87858;3.77077;3.9787
432;total;1;417.154;417.154;417.154
433;calc total;1;388.553;388.553;388.553
433;calc update async;100;0.000338582;2.253e-05;0.0301442
433;calc inner;100;3.60816;3.48431;3.67328
433;calc wait;100;0.174784;0.0678779;0.322169
433;calc bound;100;0.0927945;0.0536839;0.174165
433;calc iter;100;3.87799;3.80772;3.96424
433;total;1;417.166;417.166;417.166
434;calc total;1;388.553;388.553;388.553
434;calc update async;100;0.000266273;2.031e-05;0.0233598
434;calc inner;100;3.60834;3.30946;3.683
434;calc wait;100;0.185664;0.0770189;0.507169
434;calc bound;100;0.0769255;0.0590604;0.178789
434;calc iter;100;3.87798;3.8002;3.95868
434;total;1;416.894;416.894;416.894
435;calc total;1;388.553;388.553;388.553
435;calc update async;100;0.000341861;2.5309e-05;0.0302404
435;calc inner;100;3.6015;3.48579;3.68063
435;calc wait;100;0.172229;0.0751324;0.270394
435;calc bound;100;0.102868;0.0512213;0.181729
435;calc iter;100;3.87877;3.81864;3.95968
435;total;1;417.054;417.054;417.054
436;calc total;1;388.553;388.553;388.553
436;calc update async;100;0.000414019;2.416e-05;0.0373586
436;calc inner;100;3.58885;3.4667;3.67452
436;calc wait;100;0.186131;0.0818446;0.304096
436;calc bound;100;0.10163;0.0630718;0.176052
436;calc iter;100;3.87782;3.81824;3.96628
436;total;1;417.04;417.04;417.04
437;calc total;1;388.553;388.553;388.553
437;calc update async;100;0.000407508;2.273e-05;0.0373037
437;calc inner;100;3.53718;3.10305;3.68199
437;calc wait;100;0.260928;0.0811322;0.770874
437;calc bound;100;0.076774;0.0518698;0.179924
437;calc iter;100;3.87675;3.82697;3.95703
437;total;1;416.993;416.993;416.993
438;calc total;1;388.553;388.553;388.553
438;calc update async;100;0.000340868;2.788e-05;0.0300778
438;calc inner;100;3.60028;3.45851;3.69108
438;calc wait;100;0.184744;0.0825887;0.351475
438;calc bound;100;0.0903185;0.0559531;0.179999
438;calc iter;100;3.87707;3.81634;3.97062
438;total;1;416.709;416.709;416.709
439;calc total;1;388.553;388.553;388.553
439;calc update async;100;0.000339693;2.587e-05;0.0300647
439;calc inner;100;3.5819;3.46257;3.69112
439;calc wait;100;0.188832;0.0702945;0.305912
439;calc bound;100;0.105016;0.0657373;0.171187
439;calc iter;100;3.87799;3.81077;3.96875
439;total;1;417.173;417.173;417.173
440;calc total;1;388.553;388.553;388.553
440;calc update async;100;0.000280164;2.624e-05;0.0236065
440;calc inner;100;3.62929;3.57318;3.7247
440;calc wait;100;0.135226;0.0928512;0.218628
440;calc bound;100;0.107995;0.0359386;0.12747
440;calc iter;100;3.87935;3.73601;4.08229
440;total;1;416.541;416.541;416.541
441;calc total;1;388.553;388.553;388.553
441;calc update async;100;0.000364428;2.803e-05;0.0324764
441;calc inner;100;3.63254;3.56384;3.69117
441;calc wait;100;0.152605;0.0754193;0.232766
441;calc bound;100;0.0867271;0.0568821;0.142951
441;calc iter;100;3.87899;3.80868;3.9669
441;total;1;417.147;417.147;417.147
442;calc total;1;388.553;388.553;388.553
442;calc update async;100;0.000359425;2.493e-05;0.0323574
442;calc inner;100;3.63758;3.58781;3.69613
442;calc wait;100;0.129853;0.0924305;0.229548
442;calc bound;100;0.0899666;0.0624144;0.11576
442;calc iter;100;3.87893;3.81022;4.07037
442;total;1;416.555;416.555;416.555
443;calc total;1;388.553;388.553;388.553
443;calc update async;100;0.000364889;2.99e-05;0.032339
443;calc inner;100;3.62862;3.5805;3.69956
443;calc wait;100;0.140178;0.0880318;0.196164
443;calc bound;100;0.104904;0.0368049;0.138342
443;calc iter;100;3.8793;3.71589;3.95468
443;total;1;416.87;416.87;416.87
444;calc total;1;388.553;388.553;388.553
444;calc update async;100;0.000277589;2.937e-05;0.0237032
444;calc inner;100;3.63433;3.57882;3.69237
444;calc wait;100;0.138432;0.0972052;0.24294
444;calc bound;100;0.101652;0.0602014;0.114705
444;calc iter;100;3.87886;3.78374;4.07372
444;total;1;416.856;416.856;416.856
445;calc total;1;388.553;388.553;388.553
445;calc update async;100;0.000361989;2.731e-05;0.032623
445;calc inner;100;3.64786;3.55021;3.71619
445;calc wait;100;0.135632;0.0815378;0.25067
445;calc bound;100;0.0885977;0.0690666;0.137943
445;calc iter;100;3.87826;3.83247;3.95873
445;total;1;417.112;417.112;417.112
446;calc total;1;388.553;388.553;388.553
446;calc update async;100;0.00036968;2.8729e-05;0.0329265
446;calc inner;100;3.65299;3.60071;3.73096
446;calc wait;100;0.119051;0.0902237;0.224309
446;calc bound;100;0.0938962;0.0798079;0.116879
446;calc iter;100;3.87829;3.82193;4.07922
446;total;1;416.856;416.856;416.856
447;calc total;1;388.552;388.552;388.552
447;calc update async;100;0.000366472;2.643e-05;0.0325904
447;calc inner;100;3.6316;3.5737;3.70498
447;calc wait;100;0.142135;0.0858644;0.181826
447;calc bound;100;0.104333;0.0578755;0.136441
447;calc iter;100;3.87896;3.79227;3.95988
447;total;1;416.822;416.822;416.822
448;calc total;1;388.553;388.553;388.553
448;calc update async;100;0.000416443;2.392e-05;0.0375438
448;calc inner;100;3.51049;2.97431;3.66845
448;calc wait;100;0.276455;0.0399453;0.933724
448;calc bound;100;0.089752;0.0532258;0.131745
448;calc iter;100;3.87843;3.705;4.01587
448;total;1;416.813;416.813;416.813
449;calc total;1;388.553;388.553;388.553
449;calc update async;100;0.000320668;2.027e-05;0.0280728
449;calc inner;100;3.42537;2.17664;3.66981
449;calc wait;100;0.365736;0.08116;1.63678
449;calc bound;100;0.0864054;0.0357972;0.126056
449;calc iter;100;3.87841;3.71312;4.03872
449;total;1;416.817;416.817;416.817
450;calc total;1;388.553;388.553;388.553
450;calc update async;100;0.000321873;2.23e-05;0.0280728
450;calc inner;100;3.46209;2.5469;3.67696
450;calc wait;100;0.334862;0.0805031;1.40635
450;calc bound;100;0.0792153;0.0386016;0.132396
450;calc iter;100;3.87786;3.72256;4.03721
450;total;1;416.8;416.8;416.8
451;calc total;1;388.553;388.553;388.553
451;calc update async;100;0.000421989;2.344e-05;0.0375528
451;calc inner;100;3.51188;2.98117;3.67871
451;calc wait;100;0.269495;0.0435689;0.906064
451;calc bound;100;0.0954647;0.0406128;0.128264
451;calc iter;100;3.87833;3.64422;4.01895
451;total;1;416.547;416.547;416.547
452;calc total;1;388.553;388.553;388.553
452;calc update async;100;0.000406979;2.007e-05;0.0368274
452;calc inner;100;3.5464;3.25471;3.66358
452;calc wait;100;0.242055;0.039891;0.501428
452;calc bound;100;0.0865746;0.0492446;0.115875
452;calc iter;100;3.87695;3.76404;4.03861
452;total;1;416.656;416.656;416.656
453;calc total;1;388.553;388.553;388.553
453;calc update async;100;0.000400394;1.907e-05;0.036795
453;calc inner;100;3.49337;2.89659;3.6571
453;calc wait;100;0.309034;0.0633208;1.01945
453;calc bound;100;0.0722571;0.0415691;0.118851
453;calc iter;100;3.87773;3.71788;4.02195
453;total;1;416.857;416.857;416.857
454;calc total;1;388.553;388.553;388.553
454;calc update async;100;0.000407717;2.067e-05;0.0368626
454;calc inner;100;3.54528;3.27048;3.66973
454;calc wait;100;0.2393;0.0478531;0.528422
454;calc bound;100;0.0918251;0.0586514;0.122811
454;calc iter;100;3.87831;3.76229;4.04184
454;total;1;416.856;416.856;416.856
455;calc total;1;388.553;388.553;388.553
455;calc update async;100;0.000412377;2.7239e-05;0.0368287
455;calc inner;100;3.55167;3.23175;3.66842
455;calc wait;100;0.233188;0.074278;0.56236
455;calc bound;100;0.0905209;0.0581691;0.123304
455;calc iter;100;3.87772;3.74565;3.97634
455;total;1;416.857;416.857;416.857
456;calc total;1;388.553;388.553;388.553
456;calc update async;100;0.000325034;2.216e-05;0.0283823
456;calc inner;100;3.60113;3.31071;3.69347
456;calc wait;100;0.187912;0.0371037;0.560934
456;calc bound;100;0.0839469;0.0474067;0.111467
456;calc iter;100;3.87856;3.77738;4.04779
456;total;1;417.097;417.097;417.097
457;calc total;1;388.553;388.553;388.553
457;calc update async;100;0.000328612;2.426e-05;0.0283816
457;calc inner;100;3.553;2.8296;3.69414
457;calc wait;100;0.231122;0.0702131;1.03794
457;calc bound;100;0.0929901;0.0386759;0.117245
457;calc iter;100;3.87895;3.76687;4.03944
457;total;1;417.014;417.014;417.014
458;calc total;1;388.553;388.553;388.553
458;calc update async;100;0.000427113;2.771e-05;0.0384333
458;calc inner;100;3.60713;3.32091;3.70466
458;calc wait;100;0.183924;0.0587562;0.546567
458;calc bound;100;0.0868433;0.0547501;0.118532
458;calc iter;100;3.87876;3.77919;3.9976
458;total;1;417.094;417.094;417.094
459;calc total;1;388.553;388.553;388.553
459;calc update async;100;0.000427672;2.494e-05;0.0384373
459;calc inner;100;3.60733;3.30423;3.70446
459;calc wait;100;0.180599;0.0900518;0.465433
459;calc bound;100;0.0900244;0.0433326;0.116017
459;calc iter;100;3.87887;3.77527;4.02204
459;total;1;417.174;417.174;417.174
460;calc total;1;388.553;388.553;388.553
460;calc update async;100;0.00032919;2.988e-05;0.0286375
460;calc inner;100;3.58829;3.3266;3.69422
460;calc wait;100;0.186399;0.0623302;0.42789
460;calc bound;100;0.0992607;0.065919;0.115093
460;calc iter;100;3.87855;3.77365;3.9604
460;total;1;416.815;416.815;416.815
461;calc total;1;388.553;388.553;388.553
461;calc update async;100;0.000432647;2.526e-05;0.0392507
461;calc inner;100;3.60796;3.38941;3.69441
461;calc wait;100;0.188929;0.0709621;0.381046
461;calc bound;100;0.0793366;0.0603952;0.107183
461;calc iter;100;3.87856;3.75886;3.99669
461;total;1;416.715;416.715;416.715
462;calc total;1;388.553;388.553;388.553
462;calc update async;100;0.000329442;2.592e-05;0.0286176
462;calc inner;100;3.58875;3.38201;3.70502
462;calc wait;100;0.187523;0.067936;0.399167
462;calc bound;100;0.100379;0.0359912;0.116499
462;calc iter;100;3.87937;3.74448;3.95688
462;total;1;416.644;416.644;416.644
463;calc total;1;388.553;388.553;388.553
463;calc update async;100;0.000328358;2.5619e-05;0.0286177
463;calc inner;100;3.6076;3.35593;3.70498
463;calc wait;100;0.181506;0.0531788;0.524465
463;calc bound;100;0.0882858;0.0423981;0.118121
463;calc iter;100;3.87899;3.63678;4.00791
463;total;1;416.814;416.814;416.814
464;calc total;1;388.553;388.553;388.553
464;calc update async;100;0.000371457;1.88e-05;0.0334785
464;calc inner;100;3.40389;2.7584;3.65513
464;calc wait;100;0.403127;0.0643715;1.16738
464;calc bound;100;0.0705893;0.0353637;0.121693
464;calc iter;100;3.87883;3.71417;4.02613
464;total;1;416.751;416.751;416.751
465;calc total;1;388.553;388.553;388.553
465;calc update async;100;0.000379432;2.41e-05;0.0334793
465;calc inner;100;3.4861;3.00136;3.65501
465;calc wait;100;0.300864;0.066624;0.921575
465;calc bound;100;0.0911628;0.0372115;0.130632
465;calc iter;100;3.87912;3.70995;3.98701
465;total;1;416.473;416.473;416.473
466;calc total;1;388.553;388.553;388.553
466;calc update async;100;0.000292003;2.208e-05;0.0245811
466;calc inner;100;3.49338;3.22986;3.66129
466;calc wait;100;0.294047;0.0721697;0.641117
466;calc bound;100;0.0902025;0.0374909;0.132175
466;calc iter;100;3.8786;3.75873;3.99111
466;total;1;416.75;416.75;416.75
467;calc total;1;388.553;388.553;388.553
467;calc update async;100;0.000382077;2.734e-05;0.0335815
467;calc inner;100;3.50067;3.27917;3.6588
467;calc wait;100;0.285413;0.0950825;0.553954
467;calc bound;100;0.0922816;0.0370796;0.132269
467;calc iter;100;3.87924;3.76436;3.96033
467;total;1;416.739;416.739;416.739
468;calc total;1;388.553;388.553;388.553
468;calc update async;100;0.000288553;2.115e-05;0.024539
468;calc inner;100;3.41022;2.25589;3.67225
468;calc wait;100;0.380657;0.0931611;1.81091
468;calc bound;100;0.0864208;0.0403182;0.122924
468;calc iter;100;3.87802;3.6983;4.11916
468;total;1;416.754;416.754;416.754
469;calc total;1;388.553;388.553;388.553
469;calc update async;100;0.000382366;1.833e-05;0.0347774
469;calc inner;100;3.32447;2.26947;3.66372
469;calc wait;100;0.480525;0.0504597;1.57594
469;calc bound;100;0.0706931;0.040423;0.122161
469;calc iter;100;3.8773;3.69183;4.00344
469;total;1;416.513;416.513;416.513
470;calc total;1;388.553;388.553;388.553
470;calc update async;100;0.000288246;2.404e-05;0.0245616
470;calc inner;100;3.45317;3.02227;3.67109
470;calc wait;100;0.330136;0.0996186;0.860758
470;calc bound;100;0.0939255;0.0421299;0.129614
470;calc iter;100;3.87797;3.73779;3.98446
470;total;1;416.757;416.757;416.757
471;calc total;1;388.553;388.553;388.553
471;calc update async;100;0.000389305;1.6359e-05;0.0347771
471;calc inner;100;3.46223;3.0813;3.67618
471;calc wait;100;0.327202;0.0888255;0.775423
471;calc bound;100;0.0875877;0.0354772;0.13116
471;calc iter;100;3.87833;3.71981;3.98957
471;total;1;416.756;416.756;416.756
472;calc total;1;388.553;388.553;388.553
472;calc update async;100;0.000349766;2.5409e-05;0.030947
472;calc inner;100;3.57131;3.05105;3.70505
472;calc wait;100;0.231687;0.0728123;0.901518
472;calc bound;100;0.0770828;0.0392109;0.111891
472;calc iter;100;3.8805;3.7132;4.10775
472;total;1;417.101;417.101;417.101
473;calc total;1;388.553;388.553;388.553
473;calc update async;100;0.000444039;3.274e-05;0.0395587
473;calc inner;100;3.57162;3.43431;3.69642
473;calc wait;100;0.213123;0.0546624;0.413638
473;calc bound;100;0.0951164;0.038643;0.11707
473;calc iter;100;3.88052;3.69317;4.03944
473;total;1;416.576;416.576;416.576
254;calc total;1;388.537;388.537;388.537
254;calc update async;100;0.00085613;2.427e-05;0.0812721
254;calc inner;100;2.83954;1.76647;3.59557
254;calc wait;100;0.926661;0.0806254;2.16152
254;calc bound;100;0.0883038;0.0357277;0.110815
254;calc iter;100;3.85987;2.8507;4.67533
254;total;1;416.764;416.764;416.764
474;calc total;1;388.553;388.553;388.553
474;calc update async;100;0.000353841;2.071e-05;0.0309843
474;calc inner;100;3.56665;3.34527;3.71235
474;calc wait;100;0.216938;0.0740095;0.413011
474;calc bound;100;0.0956284;0.0357474;0.118651
474;calc iter;100;3.87995;3.66919;4.1049
474;total;1;416.648;416.648;416.648
255;calc total;1;388.537;388.537;388.537
255;calc update async;100;0.000855313;2.2779e-05;0.0812552
255;calc inner;100;2.85659;1.79777;3.5959
255;calc wait;100;0.911593;0.154588;2.04347
255;calc bound;100;0.0875854;0.0352556;0.11613
255;calc iter;100;3.86047;2.87761;4.66548
255;total;1;416.76;416.76;416.76
475;calc total;1;388.553;388.553;388.553
475;calc update async;100;0.00035717;2.9409e-05;0.0311589
475;calc inner;100;3.57591;3.38262;3.71228
475;calc wait;100;0.208077;0.0827171;0.357331
475;calc bound;100;0.0963714;0.0356899;0.117076
475;calc iter;100;3.8808;3.78685;4.01898
475;total;1;417.108;417.108;417.108
476;calc total;1;388.553;388.553;388.553
476;calc update async;100;0.000352194;2.328e-05;0.0312713
476;calc inner;100;3.54152;3.13447;3.69902
476;calc wait;100;0.253727;0.0686769;0.798816
476;calc bound;100;0.0830738;0.0361;0.116038
476;calc iter;100;3.87975;3.76328;4.06661
476;total;1;416.666;416.666;416.666
477;calc total;1;388.553;388.553;388.553
477;calc update async;100;0.000432918;2.451e-05;0.0392129
477;calc inner;100;3.5215;2.92328;3.69758
477;calc wait;100;0.277406;0.0978652;0.922864
477;calc bound;100;0.0783757;0.037204;0.119978
477;calc iter;100;3.87876;3.75036;4.02984
477;total;1;417.038;417.038;417.038
478;calc total;1;388.553;388.553;388.553
478;calc update async;100;0.000361468;3.2899e-05;0.0312712
478;calc inner;100;3.54852;3.3774;3.70876
478;calc wait;100;0.230406;0.0957349;0.399518
478;calc bound;100;0.100071;0.0365299;0.11756
478;calc iter;100;3.87937;3.6589;4.03246
478;total;1;417;417;417
479;calc total;1;388.553;388.553;388.553
479;calc update async;100;0.000359414;2.939e-05;0.0313336
479;calc inner;100;3.56533;3.3048;3.7085
479;calc wait;100;0.21896;0.094676;0.42513
479;calc bound;100;0.094478;0.0390035;0.117012
479;calc iter;100;3.88047;3.81506;3.96162
479;total;1;416.561;416.561;416.561
480;calc total;1;388.553;388.553;388.553
480;calc update async;100;0.000426724;1.862e-05;0.039302
480;calc inner;100;3.26427;2.20457;3.6574
480;calc wait;100;0.540998;0.115996;1.64818
480;calc bound;100;0.0733986;0.040189;0.107349
480;calc iter;100;3.88122;3.65019;4.10216
480;total;1;417.074;417.074;417.074
481;calc total;1;388.553;388.553;388.553
481;calc update async;100;0.000370819;2.284e-05;0.0323032
481;calc inner;100;3.40544;3.05437;3.65876
481;calc wait;100;0.38013;0.0787033;0.75363
481;calc bound;100;0.0939229;0.0378913;0.114644
481;calc iter;100;3.88141;3.69154;4.07003
481;total;1;416.665;416.665;416.665
482;calc total;1;388.553;388.553;388.553
482;calc update async;100;0.000365052;2.552e-05;0.0323915
482;calc inner;100;3.40659;3.07297;3.67029
482;calc wait;100;0.376326;0.0421998;0.731942
482;calc bound;100;0.0978555;0.0409848;0.117396
482;calc iter;100;3.88119;3.66682;4.0575
482;total;1;416.609;416.609;416.609
483;calc total;1;388.553;388.553;388.553
483;calc update async;100;0.000362735;2.17e-05;0.0323132
483;calc inner;100;3.34191;2.25369;3.66911
483;calc wait;100;0.455923;0.0685695;1.68583
483;calc bound;100;0.0790762;0.0353869;0.115156
483;calc iter;100;3.87889;3.73788;4.03219
483;total;1;416.575;416.575;416.575
484;calc total;1;388.553;388.553;388.553
484;calc update async;100;0.000371609;1.975e-05;0.0337913
484;calc inner;100;3.19794;1.82021;3.65635
484;calc wait;100;0.611958;0.0791098;2.20878
484;calc bound;100;0.0665747;0.0354165;0.110704
484;calc iter;100;3.87936;3.64989;4.106
484;total;1;417.03;417.03;417.03
485;calc total;1;388.553;388.553;388.553
485;calc update async;100;0.000376447;2.157e-05;0.0337913
485;calc inner;100;3.27736;1.60296;3.65339
485;calc wait;100;0.526894;0.0753967;2.39241
485;calc bound;100;0.0717548;0.0371107;0.117812
485;calc iter;100;3.87757;3.73825;4.04636
485;total;1;417.158;417.158;417.158
486;calc total;1;388.553;388.553;388.553
486;calc update async;100;0.000390275;2.8679e-05;0.0337912
486;calc inner;100;3.37399;2.79713;3.66336
486;calc wait;100;0.403829;0.10128;1.03414
486;calc bound;100;0.101464;0.0357818;0.121235
486;calc iter;100;3.88012;3.77692;4.02006
486;total;1;417.097;417.097;417.097
487;calc total;1;388.553;388.553;388.553
487;calc update async;100;0.000253659;2.044e-05;0.0206338
487;calc inner;100;3.39729;2.79833;3.66071
487;calc wait;100;0.394331;0.0716446;1.0293
487;calc bound;100;0.0873989;0.0353717;0.121064
487;calc iter;100;3.88037;3.75434;4.00709
487;total;1;416.803;416.803;416.803
488;calc total;1;388.553;388.553;388.553
488;calc update async;100;0.000368222;2.2439e-05;0.0331315
488;calc inner;100;3.50163;3.27179;3.70257
488;calc wait;100;0.299921;0.0945721;0.504947
488;calc bound;100;0.0789045;0.0365552;0.113325
488;calc iter;100;3.88273;3.78357;4.04865
488;total;1;416.779;416.779;416.779
489;calc total;1;388.553;388.553;388.553
489;calc update async;100;0.000380362;3.046e-05;0.0332874
489;calc inner;100;3.48337;3.21407;3.70222
489;calc wait;100;0.294714;0.0916068;0.522154
489;calc bound;100;0.102755;0.0350256;0.11446
489;calc iter;100;3.8833;3.74797;4.05641
489;total;1;416.782;416.782;416.782
490;calc total;1;388.553;388.553;388.553
490;calc update async;100;0.000377184;3.365e-05;0.0331789
490;calc inner;100;3.49791;3.28364;3.71153
490;calc wait;100;0.28206;0.102292;0.478735
490;calc bound;100;0.102376;0.0369501;0.114463
490;calc iter;100;3.88273;3.77763;3.99184
490;total;1;417.082;417.082;417.082
491;calc total;1;388.553;388.553;388.553
491;calc update async;100;0.000370909;3.12e-05;0.0331738
491;calc inner;100;3.52595;3.25289;3.71178
491;calc wait;100;0.268147;0.0961215;0.563398
491;calc bound;100;0.0858844;0.0378756;0.112919
491;calc iter;100;3.88221;3.83366;4.00278
491;total;1;417.172;417.172;417.172
492;calc total;1;388.553;388.553;388.553
492;calc update async;100;0.000366771;2.111e-05;0.0335197
492;calc inner;100;3.44117;2.65288;3.70358
492;calc wait;100;0.374972;0.102815;1.25783
492;calc bound;100;0.0626897;0.0402439;0.101496
492;calc iter;100;3.88119;3.7534;4.0338
492;total;1;416.769;416.769;416.769
493;calc total;1;388.553;388.553;388.553
493;calc update async;100;0.000427347;2.449e-05;0.0388284
493;calc inner;100;3.50159;3.14432;3.70184
493;calc wait;100;0.305501;0.113765;0.704389
493;calc bound;100;0.0733363;0.036164;0.116414
493;calc iter;100;3.88149;3.78699;4.06255
493;total;1;417.16;417.16;417.16
494;calc total;1;388.553;388.553;388.553
494;calc update async;100;0.000382931;3.252e-05;0.0334668
494;calc inner;100;3.48484;3.25629;3.71348
494;calc wait;100;0.293922;0.090125;0.49422
494;calc bound;100;0.10323;0.0370141;0.118543
494;calc iter;100;3.88238;3.81752;4.02921
494;total;1;416.778;416.778;416.778
495;calc total;1;388.553;388.553;388.553
495;calc update async;100;0.000379025;2.922e-05;0.0335989
495;calc inner;100;3.52654;3.2926;3.71327
495;calc wait;100;0.267829;0.0670182;0.492273
495;calc bound;100;0.0863956;0.0373113;0.115924
495;calc iter;100;3.88204;3.77393;4.05679
495;total;1;416.582;416.582;416.582
496;calc total;1;388.553;388.553;388.553
496;calc update async;100;0.000364155;1.599e-05;0.0331912
496;calc inner;100;3.43545;2.91177;3.66012
496;calc wait;100;0.36425;0.0876593;0.96516
496;calc bound;100;0.0751935;0.0374069;0.109299
496;calc iter;100;3.87839;3.68551;4.01148
496;total;1;416.665;416.665;416.665
497;calc total;1;388.553;388.553;388.553
497;calc update async;100;0.000372148;2.556e-05;0.0329669
497;calc inner;100;3.49173;3.27097;3.65945
497;calc wait;100;0.288808;0.0975656;0.455227
497;calc bound;100;0.0945147;0.043246;0.109491
497;calc iter;100;3.87842;3.6501;4.01593
497;total;1;416.714;416.714;416.714
498;calc total;1;388.553;388.553;388.553
498;calc update async;100;0.000369114;1.65e-05;0.0330171
498;calc inner;100;3.49087;3.15377;3.66891
498;calc wait;100;0.296191;0.125557;0.706352
498;calc bound;100;0.0886483;0.0393126;0.115813
498;calc iter;100;3.87838;3.69125;4.06394
498;total;1;417.11;417.11;417.11
499;calc total;1;388.553;388.553;388.553
499;calc update async;100;0.000370528;2.54e-05;0.0330697
499;calc inner;100;3.50598;3.08292;3.66829
499;calc wait;100;0.286078;0.123742;0.801279
499;calc bound;100;0.0817304;0.0536234;0.105632
499;calc iter;100;3.87776;3.7303;4.04144
499;total;1;416.564;416.564;416.564
500;calc total;1;388.553;388.553;388.553
500;calc update async;100;0.000369806;1.775e-05;0.0334224
500;calc inner;100;3.34702;2.06066;3.65391
500;calc wait;100;0.449103;0.0821095;1.7924
500;calc bound;100;0.0760899;0.0352179;0.111497
500;calc iter;100;3.87698;3.71203;4.06064
500;total;1;417.039;417.039;417.039
501;calc total;1;388.553;388.553;388.553
501;calc update async;100;0.000362889;1.642e-05;0.0334181
501;calc inner;100;3.34537;2.22071;3.65336
501;calc wait;100;0.463975;0.0950539;1.75096
501;calc bound;100;0.0626805;0.0365835;0.109711
501;calc iter;100;3.8762;3.70433;4.06685
501;total;1;416.718;416.718;416.718
502;calc total;1;388.553;388.553;388.553
502;calc update async;100;0.000426471;3.046e-05;0.038357
502;calc inner;100;3.45695;3.09206;3.65948
502;calc wait;100;0.326896;0.0747277;0.703933
502;calc bound;100;0.0906623;0.0434095;0.114697
502;calc iter;100;3.87801;3.73562;3.98063
502;total;1;417.069;417.069;417.069
503;calc total;1;388.553;388.553;388.553
503;calc update async;100;0.00037519;2.628e-05;0.0334694
503;calc inner;100;3.46692;3.08467;3.66231
503;calc wait;100;0.316483;0.0849934;0.68369
503;calc bound;100;0.0899677;0.0479256;0.114631
503;calc iter;100;3.87806;3.7195;4.07301
503;total;1;416.628;416.628;416.628
504;calc total;1;388.553;388.553;388.553
504;calc update async;100;0.000409724;3.4159e-05;0.0359695
504;calc inner;100;3.50469;3.32003;3.68137
504;calc wait;100;0.267379;0.119237;0.457175
504;calc bound;100;0.0988299;0.0405776;0.11343
504;calc iter;100;3.87848;3.76285;3.99334
504;total;1;416.714;416.714;416.714
505;calc total;1;388.553;388.553;388.553
505;calc update async;100;0.000248256;1.985e-05;0.0213123
505;calc inner;100;3.477;3.05404;3.67113
505;calc wait;100;0.329403;0.104642;0.817889
505;calc bound;100;0.0665659;0.0359588;0.105937
505;calc iter;100;3.87805;3.81093;4.02659
505;total;1;416.717;416.717;416.717
506;calc total;1;388.553;388.553;388.553
506;calc update async;100;0.00024422;2.074e-05;0.0213124
506;calc inner;100;3.4825;3.15809;3.67236
506;calc wait;100;0.327412;0.087354;0.719684
506;calc bound;100;0.0631882;0.036655;0.0947278
506;calc iter;100;3.87808;3.78017;3.96771
506;total;1;416.714;416.714;416.714
507;calc total;1;388.553;388.553;388.553
507;calc update async;100;0.000410015;3.182e-05;0.0359556
507;calc inner;100;3.51545;3.33054;3.69355
507;calc wait;100;0.257434;0.105215;0.446709
507;calc bound;100;0.0977666;0.0428227;0.116101
507;calc iter;100;3.87846;3.78237;4.03003
507;total;1;416.947;416.947;416.947
508;calc total;1;388.553;388.553;388.553
508;calc update async;100;0.000386494;2.6889e-05;0.0339942
508;calc inner;100;3.54117;3.41608;3.69699
508;calc wait;100;0.235107;0.0948054;0.336281
508;calc bound;100;0.0950879;0.0662343;0.112078
508;calc iter;100;3.87792;3.77714;4.05219
508;total;1;416.657;416.657;416.657
509;calc total;1;388.553;388.553;388.553
509;calc update async;100;0.000421295;1.876e-05;0.0387124
509;calc inner;100;3.52034;3.00212;3.69524
509;calc wait;100;0.275667;0.120268;0.88062
509;calc bound;100;0.0707516;0.0364393;0.0956154
509;calc iter;100;3.87668;3.7854;3.98714
509;total;1;416.628;416.628;416.628
512;calc total;1;388.553;388.553;388.553
512;calc update async;100;0.000251308;2.4929e-05;0.0207248
512;calc inner;100;3.53681;2.36673;3.7309
512;calc wait;100;0.254248;0.0563346;1.49489
512;calc bound;100;0.0844711;0.0522948;0.132966
512;calc iter;100;3.87694;3.72649;4.00101
512;total;1;417.127;417.127;417.127
513;calc total;1;388.537;388.537;388.537
513;calc update async;100;0.000426627;2.532e-05;0.0383564
513;calc inner;100;3.52291;2.9876;3.6755
513;calc wait;100;0.260445;0.0979815;0.868936
513;calc bound;100;0.0932353;0.0351405;0.127053
513;calc iter;100;3.87822;3.78845;3.98981
513;total;1;417.121;417.121;417.121
514;calc total;1;388.535;388.535;388.535
514;calc update async;100;0.000522563;2.2819e-05;0.0478508
514;calc inner;100;3.56354;3.18477;3.7002
514;calc wait;100;0.226073;0.0800177;0.59324
514;calc bound;100;0.0878779;0.0380262;0.143859
514;calc iter;100;3.87887;3.75784;3.95945
514;total;1;417.122;417.122;417.122
515;calc total;1;388.535;388.535;388.535
515;calc update async;100;0.000522946;2.8209e-05;0.0478478
515;calc inner;100;3.59208;3.23421;3.72328
515;calc wait;100;0.190844;0.0511674;0.548257
515;calc bound;100;0.0940201;0.0378413;0.143881
515;calc iter;100;3.87858;3.77329;4.00133
515;total;1;417.13;417.13;417.13
516;calc total;1;388.535;388.535;388.535
516;calc update async;100;0.000500923;2.302e-05;0.0458934
516;calc inner;100;3.45949;1.85422;3.67159
516;calc wait;100;0.322308;0.073172;2.01442
516;calc bound;100;0.0941896;0.0351008;0.145552
516;calc iter;100;3.87778;3.66779;3.99749
516;total;1;417.164;417.164;417.164
517;calc total;1;388.535;388.535;388.535
517;calc update async;100;0.000499778;2.507e-05;0.0458792
517;calc inner;100;3.55072;2.92961;3.68069
517;calc wait;100;0.243681;0.0744643;0.905149
517;calc bound;100;0.0822808;0.0382481;0.145707
517;calc iter;100;3.87885;3.73335;4.02125
517;total;1;417.143;417.143;417.143
518;calc total;1;388.535;388.535;388.535
518;calc update async;100;0.000502467;2.782e-05;0.0458934
518;calc inner;100;3.54428;2.9324;3.67753
518;calc wait;100;0.229424;0.0710855;0.850413
518;calc bound;100;0.103935;0.0375781;0.145747
518;calc iter;100;3.87936;3.78832;4.00988
518;total;1;417.165;417.165;417.165
519;calc total;1;388.535;388.535;388.535
519;calc update async;100;0.000500233;2.409e-05;0.0458374
519;calc inner;100;3.56409;2.97446;3.69143
519;calc wait;100;0.223075;0.0753518;0.832213
519;calc bound;100;0.0898679;0.0370748;0.136063
519;calc iter;100;3.87903;3.75602;3.98785
519;total;1;416.801;416.801;416.801
520;calc total;1;388.537;388.537;388.537
520;calc update async;100;0.000420292;2.4849e-05;0.0380798
520;calc inner;100;3.62871;3.28505;3.71952
520;calc wait;100;0.158927;0.0630657;0.582947
520;calc bound;100;0.0834208;0.0374057;0.109584
520;calc iter;100;3.87955;3.77974;3.98843
520;total;1;416.634;416.634;416.634
521;calc total;1;388.537;388.537;388.537
521;calc update async;100;0.000424723;2.855e-05;0.0380685
521;calc inner;100;3.61148;3.40179;3.68538
521;calc wait;100;0.169675;0.0817842;0.391416
521;calc bound;100;0.097666;0.0413903;0.11875
521;calc iter;100;3.88024;3.80906;3.95955
521;total;1;417.17;417.17;417.17
522;calc total;1;388.537;388.537;388.537
522;calc update async;100;0.000422473;2.4859e-05;0.038056
522;calc inner;100;3.63373;3.33664;3.713
522;calc wait;100;0.152314;0.0815382;0.401292
522;calc bound;100;0.0912252;0.0365409;0.116951
522;calc iter;100;3.88076;3.77165;3.97946
522;total;1;416.662;416.662;416.662
523;calc total;1;388.534;388.534;388.534
523;calc update async;100;0.000533901;2.742e-05;0.0490191
523;calc inner;100;3.62893;3.38626;3.72387
523;calc wait;100;0.147462;0.0735531;0.362078
523;calc bound;100;0.0951229;0.0411656;0.115888
523;calc iter;100;3.88052;3.78986;4.05134
523;total;1;416.616;416.616;416.616
524;calc total;1;388.534;388.534;388.534
524;calc update async;100;0.000507832;2.4679e-05;0.0462526
524;calc inner;100;3.61211;3.22353;3.69174
524;calc wait;100;0.17487;0.0772879;0.633774
524;calc bound;100;0.0917949;0.0366422;0.120645
524;calc iter;100;3.87958;3.76174;3.93738
524;total;1;416.677;416.677;416.677
525;calc total;1;388.534;388.534;388.534
525;calc update async;100;0.000506302;1.961e-05;0.0462261
525;calc inner;100;3.63053;3.22984;3.70306
525;calc wait;100;0.16069;0.0607991;0.613953
525;calc bound;100;0.0840051;0.0394933;0.114938
525;calc iter;100;3.88025;3.71779;4.00847
525;total;1;417.17;417.17;417.17
526;calc total;1;388.534;388.534;388.534
526;calc update async;100;0.000506132;2.457e-05;0.0462251
526;calc inner;100;3.6159;3.37017;3.69954
526;calc wait;100;0.16249;0.0776933;0.392
526;calc bound;100;0.100551;0.035153;0.117841
526;calc iter;100;3.8811;3.78135;3.99741
526;total;1;416.828;416.828;416.828
527;calc total;1;388.534;388.534;388.534
527;calc update async;100;0.00050635;2.737e-05;0.0461896
527;calc inner;100;3.63214;3.42019;3.7384
527;calc wait;100;0.152163;0.0632038;0.358874
527;calc bound;100;0.0916232;0.0399377;0.120215
527;calc iter;100;3.88024;3.75831;4.0391
527;total;1;417.178;417.178;417.178
528;calc total;1;388.534;388.534;388.534
528;calc update async;100;0.000526828;2.4879e-05;0.0487833
528;calc inner;100;3.61095;3.32157;3.6995
528;calc wait;100;0.185975;0.0657427;0.483419
528;calc bound;100;0.0796918;0.0571899;0.134014
528;calc iter;100;3.87997;3.77311;4.01203
528;total;1;416.878;416.878;416.878
529;calc total;1;388.537;388.537;388.537
529;calc update async;100;0.000425104;2.957e-05;0.0382145
529;calc inner;100;3.612;3.47147;3.67269
529;calc wait;100;0.166432;0.068828;0.350673
529;calc bound;100;0.0991103;0.0605365;0.1338
529;calc iter;100;3.88008;3.79432;4.02753
529;total;1;416.701;416.701;416.701
530;calc total;1;388.537;388.537;388.537
530;calc update async;100;0.000425733;2.3359e-05;0.0382033
530;calc inner;100;3.61904;3.47057;3.71543
530;calc wait;100;0.160625;0.0617098;0.244366
530;calc bound;100;0.0981812;0.0595641;0.136237
530;calc iter;100;3.8801;3.75163;4.01909
530;total;1;416.861;416.861;416.861
531;calc total;1;388.537;388.537;388.537
531;calc update async;100;0.00042427;3.183e-05;0.0381983
531;calc inner;100;3.62212;3.49746;3.70685
531;calc wait;100;0.157662;0.0847905;0.24765
531;calc bound;100;0.0987498;0.0427237;0.13258
531;calc iter;100;3.88064;3.81182;3.98925
531;total;1;417.105;417.105;417.105
532;calc total;1;388.534;388.534;388.534
532;calc update async;100;0.00050073;2.403e-05;0.0460618
532;calc inner;100;3.59685;3.45937;3.67403
532;calc wait;100;0.187144;0.0797006;0.416566
532;calc bound;100;0.093649;0.0537328;0.134423
532;calc iter;100;3.8798;3.8047;3.98591
532;total;1;416.551;416.551;416.551
533;calc total;1;388.534;388.534;388.534
533;calc update async;100;0.000498791;2.288e-05;0.0460606
533;calc inner;100;3.57152;3.12893;3.68308
533;calc wait;100;0.224456;0.0821972;0.715194
533;calc bound;100;0.0802384;0.0529472;0.131751
533;calc iter;100;3.87889;3.79449;3.98298
533;total;1;416.839;416.839;416.839
534;calc total;1;388.534;388.534;388.534
534;calc update async;100;0.000504247;2.462e-05;0.0460627
534;calc inner;100;3.60014;3.47763;3.67839
534;calc wait;100;0.173978;0.0801592;0.281791
534;calc bound;100;0.10313;0.0624151;0.13536
534;calc iter;100;3.8796;3.78169;4.01946
534;total;1;416.893;416.893;416.893
535;calc total;1;388.534;388.534;388.534
535;calc update async;100;0.000502468;2.453e-05;0.0461217
535;calc inner;100;3.61259;3.42701;3.68996
535;calc wait;100;0.171957;0.0898039;0.436218
535;calc bound;100;0.0923177;0.0602058;0.132636
535;calc iter;100;3.87989;3.79642;3.95892
535;total;1;416.742;416.742;416.742
536;calc total;1;388.534;388.534;388.534
536;calc update async;100;0.00053233;2.511e-05;0.049104
536;calc inner;100;3.65911;3.55441;3.72649
536;calc wait;100;0.125706;0.0799644;0.226315
536;calc bound;100;0.0888981;0.0439515;0.114618
536;calc iter;100;3.88087;3.83709;4.03713
536;total;1;416.552;416.552;416.552
537;calc total;1;388.537;388.537;388.537
537;calc update async;100;0.000425789;2.8359e-05;0.0382795
537;calc inner;100;3.65281;3.59295;3.70651
537;calc wait;100;0.125414;0.046242;0.286303
537;calc bound;100;0.0964543;0.035887;0.119537
537;calc iter;100;3.88121;3.76553;4.08113
537;total;1;416.591;416.591;416.591
538;calc total;1;388.537;388.537;388.537
538;calc update async;100;0.000427918;2.3919e-05;0.038273
538;calc inner;100;3.65065;3.57464;3.73535
538;calc wait;100;0.126554;0.049905;0.210691
538;calc bound;100;0.0987747;0.0461521;0.118706
538;calc iter;100;3.88083;3.75696;4.02639
538;total;1;417.083;417.083;417.083
539;calc total;1;388.537;388.537;388.537
539;calc update async;100;0.000425548;2.416e-05;0.0382749
539;calc inner;100;3.65887;3.57273;3.72139
539;calc wait;100;0.119279;0.0411364;0.158916
539;calc bound;100;0.0973663;0.0372847;0.119598
539;calc iter;100;3.88113;3.74732;3.95492
539;total;1;416.633;416.633;416.633
540;calc total;1;388.534;388.534;388.534
540;calc update async;100;0.000507263;2.922e-05;0.0463451
540;calc inner;100;3.64849;3.56846;3.73805
540;calc wait;100;0.132245;0.0706842;0.232191
540;calc bound;100;0.0934746;0.0475227;0.11505
540;calc iter;100;3.88073;3.79512;4.05771
540;total;1;416.715;416.715;416.715
541;calc total;1;388.534;388.534;388.534
541;calc update async;100;0.000504884;2.8139e-05;0.0464428
541;calc inner;100;3.65129;3.53812;3.73157
541;calc wait;100;0.127344;0.0839947;0.22337
541;calc bound;100;0.0911461;0.0721932;0.113011
541;calc iter;100;3.88028;3.83504;3.94449
541;total;1;416.648;416.648;416.648
542;calc total;1;388.534;388.534;388.534
542;calc update async;100;0.00051056;3.139e-05;0.0463497
542;calc inner;100;3.64235;3.57979;3.69386
542;calc wait;100;0.132362;0.0533627;0.185037
542;calc bound;100;0.101849;0.075781;0.119118
542;calc iter;100;3.88033;3.7466;4.0138
542;total;1;416.53;416.53;416.53
543;calc total;1;388.534;388.534;388.534
543;calc update async;100;0.000509873;3.2249e-05;0.0464682
543;calc inner;100;3.65824;3.59011;3.74636
543;calc wait;100;0.122576;0.0482348;0.170008
543;calc bound;100;0.0948888;0.0459577;0.116384
543;calc iter;100;3.88079;3.79848;3.96168
543;total;1;416.719;416.719;416.719
544;calc total;1;388.537;388.537;388.537
544;calc update async;100;0.000432469;2.514e-05;0.0391467
544;calc inner;100;3.55909;3.42882;3.7017
544;calc wait;100;0.241389;0.0520046;0.415896
544;calc bound;100;0.0806542;0.0546696;0.109291
544;calc iter;100;3.88253;3.75816;4.02343
544;total;1;416.737;416.737;416.737
545;calc total;1;388.537;388.537;388.537
545;calc update async;100;0.000436227;2.6299e-05;0.0391762
545;calc inner;100;3.56702;3.43352;3.69999
545;calc wait;100;0.210664;0.045449;0.328047
545;calc bound;100;0.102725;0.0435908;0.120681
545;calc iter;100;3.88314;3.77037;4.03963
545;total;1;417.088;417.088;417.088
546;calc total;1;388.537;388.537;388.537
546;calc update async;100;0.000435607;2.9389e-05;0.0391501
546;calc inner;100;3.57325;3.49061;3.68311
546;calc wait;100;0.201546;0.0882808;0.279793
546;calc bound;100;0.105888;0.0550402;0.131294
546;calc iter;100;3.8827;3.80212;3.96157
546;total;1;416.633;416.633;416.633
547;calc total;1;388.537;388.537;388.537
547;calc update async;100;0.000429262;2.87e-05;0.0390165
547;calc inner;100;3.58167;3.31119;3.70938
547;calc wait;100;0.211859;0.098299;0.505623
547;calc bound;100;0.0860555;0.0536837;0.125124
547;calc iter;100;3.88174;3.84311;3.92749
547;total;1;416.915;416.915;416.915
548;calc total;1;388.534;388.534;388.534
548;calc update async;100;0.00049577;2.244e-05;0.0461442
548;calc inner;100;3.51417;3.11434;3.68184
548;calc wait;100;0.295022;0.0800045;0.737788
548;calc bound;100;0.0691026;0.0518444;0.128295
548;calc iter;100;3.88119;3.82141;4.00672
548;total;1;416.807;416.807;416.807
549;calc total;1;388.534;388.534;388.534
549;calc update async;100;0.000502148;2.403e-05;0.0461265
549;calc inner;100;3.56118;3.27746;3.68026
549;calc wait;100;0.240845;0.0901496;0.557846
549;calc bound;100;0.0781078;0.0544439;0.119824
549;calc iter;100;3.88134;3.81201;3.94074
549;total;1;416.727;416.727;416.727
550;calc total;1;388.534;388.534;388.534
550;calc update async;100;0.000513264;4.1369e-05;0.0461196
550;calc inner;100;3.5689;3.43787;3.69132
550;calc wait;100;0.20555;0.0721339;0.340106
550;calc bound;100;0.105668;0.0605935;0.129022
550;calc iter;100;3.88231;3.81166;3.98455
550;total;1;416.958;416.958;416.958
551;calc total;1;388.534;388.534;388.534
551;calc update async;100;0.000509776;2.7619e-05;0.0461946
551;calc inner;100;3.59874;3.46302;3.69185
551;calc wait;100;0.188874;0.0747875;0.312138
551;calc bound;100;0.0903346;0.0567228;0.121252
551;calc iter;100;3.88198;3.79677;3.9736
551;total;1;416.826;416.826;416.826
552;calc total;1;388.537;388.537;388.537
552;calc update async;100;0.000438763;3.235e-05;0.0391254
552;calc inner;100;3.65036;3.59582;3.70743
552;calc wait;100;0.136558;0.0907768;0.218489
552;calc bound;100;0.0919541;0.0409965;0.10834
552;calc iter;100;3.88336;3.77978;3.94199
552;total;1;416.729;416.729;416.729
553;calc total;1;388.537;388.537;388.537
553;calc update async;100;0.000443812;3.333e-05;0.0393379
553;calc inner;100;3.65171;3.57677;3.71123
553;calc wait;100;0.12962;0.0540448;0.155176
553;calc bound;100;0.100347;0.0418166;0.116583
553;calc iter;100;3.88335;3.67269;3.95506
553;total;1;416.537;416.537;416.537
554;calc total;1;388.537;388.537;388.537
554;calc update async;100;0.000436915;3.5159e-05;0.0391186
554;calc inner;100;3.64251;3.59614;3.71135
554;calc wait;100;0.13474;0.107757;0.182952
554;calc bound;100;0.10568;0.0394849;0.118302
554;calc iter;100;3.88338;3.78989;4.04836
554;total;1;416.844;416.844;416.844
555;calc total;1;388.537;388.537;388.537
555;calc update async;100;0.000432572;2.7389e-05;0.0391077
555;calc inner;100;3.65747;3.58036;3.71316
555;calc wait;100;0.129056;0.0995353;0.172696
555;calc bound;100;0.0902789;0.0735883;0.106866
555;calc iter;100;3.88298;3.81872;4.00732
555;total;1;416.857;416.857;416.857
556;calc total;1;388.534;388.534;388.534
556;calc update async;100;0.000506399;3.148e-05;0.0465841
556;calc inner;100;3.64786;3.56471;3.72388
556;calc wait;100;0.140536;0.0832862;0.24899
556;calc bound;100;0.0914351;0.0789538;0.114036
556;calc iter;100;3.88235;3.84576;3.99359
556;total;1;417.015;417.015;417.015
557;calc total;1;388.534;388.534;388.534
557;calc update async;100;0.000509993;3.2259e-05;0.0465505
557;calc inner;100;3.66277;3.62791;3.72461
557;calc wait;100;0.111214;0.0806674;0.16318
557;calc bound;100;0.0925705;0.0800024;0.10206
557;calc iter;100;3.88251;3.84659;4.00668
557;total;1;416.714;416.714;416.714
558;calc total;1;388.533;388.533;388.533
558;calc update async;100;0.000513466;3.7149e-05;0.0465303
558;calc inner;100;3.63392;3.5759;3.71659
558;calc wait;100;0.139994;0.117988;0.178932
558;calc bound;100;0.108595;0.0524218;0.118198
558;calc iter;100;3.88303;3.81999;4.05008
558;total;1;416.735;416.735;416.735
559;calc total;1;388.533;388.533;388.533
559;calc update async;100;0.000517846;2.8859e-05;0.0469803
559;calc inner;100;3.66412;3.58455;3.73331
559;calc wait;100;0.117267;0.0746357;0.191559
559;calc bound;100;0.0926941;0.0674321;0.115579
559;calc iter;100;3.88292;3.79319;3.95847
559;total;1;416.939;416.939;416.939
560;calc total;1;388.536;388.536;388.536
560;calc update async;100;0.000427694;2.014e-05;0.039233
560;calc inner;100;3.44925;3.13478;3.66195
560;calc wait;100;0.349604;0.0818211;0.783521
560;calc bound;100;0.0777147;0.0363671;0.138267
560;calc iter;100;3.88228;3.75634;4.0227
560;total;1;416.552;416.552;416.552
561;calc total;1;388.536;388.536;388.536
561;calc update async;100;0.00043614;2.6359e-05;0.0392313
561;calc inner;100;3.47516;3.23131;3.67269
561;calc wait;100;0.303658;0.0857903;0.497271
561;calc bound;100;0.100183;0.0350623;0.129077
561;calc iter;100;3.88276;3.76476;3.96857
561;total;1;416.907;416.907;416.907
562;calc total;1;388.536;388.536;388.536
562;calc update async;100;0.000436604;3.3949e-05;0.0392286
562;calc inner;100;3.47434;3.28094;3.67016
562;calc wait;100;0.300307;0.0901789;0.460942
562;calc bound;100;0.104462;0.0367752;0.14196
562;calc iter;100;3.88226;3.77972;3.95311
562;total;1;416.8;416.8;416.8
563;calc total;1;388.536;388.536;388.536
563;calc update async;100;0.000431593;2.693e-05;0.0392535
563;calc inner;100;3.4915;3.2345;3.67248
563;calc wait;100;0.300671;0.0830359;0.584396
563;calc bound;100;0.0837839;0.0357947;0.141976
563;calc iter;100;3.88156;3.82392;3.93044
563;total;1;416.925;416.925;416.925
564;calc total;1;388.533;388.533;388.533
564;calc update async;100;0.000494239;2.1759e-05;0.0463954
564;calc inner;100;3.39149;2.68427;3.66326
564;calc wait;100;0.423293;0.0819807;1.22774
564;calc bound;100;0.0600972;0.0361852;0.151348
564;calc iter;100;3.88092;3.75465;4.08126
564;total;1;416.755;416.755;416.755
565;calc total;1;388.533;388.533;388.533
565;calc update async;100;0.00050178;2.281e-05;0.0463765
565;calc inner;100;3.47572;3.17363;3.664
565;calc wait;100;0.327749;0.0854967;0.676791
565;calc bound;100;0.0734929;0.0356574;0.151337
565;calc iter;100;3.88093;3.81261;3.9379
565;total;1;416.751;416.751;416.751
566;calc total;1;388.533;388.533;388.533
566;calc update async;100;0.000509375;3.657e-05;0.0463551
566;calc inner;100;3.46884;3.28706;3.67805
566;calc wait;100;0.306099;0.0745751;0.485503
566;calc bound;100;0.103051;0.0368595;0.151804
566;calc iter;100;3.88173;3.8174;3.96436
566;total;1;416.676;416.676;416.676
567;calc total;1;388.533;388.533;388.533
567;calc update async;100;0.000504978;2.7989e-05;0.0463771
567;calc inner;100;3.49703;3.27919;3.67731
567;calc wait;100;0.287042;0.0595109;0.494697
567;calc bound;100;0.0905539;0.0363658;0.146823
567;calc iter;100;3.88182;3.8001;3.95285
567;total;1;416.961;416.961;416.961
568;calc total;1;388.536;388.536;388.536
568;calc update async;100;0.000441718;2.2789e-05;0.0396239
568;calc inner;100;3.51249;3.15279;3.70355
568;calc wait;100;0.270429;0.0841446;0.495184
568;calc bound;100;0.0927415;0.0505708;0.135223
568;calc iter;100;3.87781;3.67444;4.01578
568;total;1;416.562;416.562;416.562
569;calc total;1;388.536;388.536;388.536
569;calc update async;100;0.000445607;2.069e-05;0.0395937
569;calc inner;100;3.49578;3.14038;3.69547
569;calc wait;100;0.289127;0.0388698;0.503957
569;calc bound;100;0.0902805;0.0425681;0.140981
569;calc iter;100;3.87788;3.63946;4.01272
569;total;1;416.963;416.963;416.963
570;calc total;1;388.536;388.536;388.536
570;calc update async;100;0.000440948;1.872e-05;0.039579
570;calc inner;100;3.48932;3.11872;3.71256
570;calc wait;100;0.298749;0.0495696;0.742232
570;calc bound;100;0.088041;0.039198;0.131841
570;calc iter;100;3.87781;3.65358;3.98622
570;total;1;416.563;416.563;416.563
571;calc total;1;388.536;388.536;388.536
571;calc update async;100;0.000437691;2.536e-05;0.0395921
571;calc inner;100;3.46486;2.96607;3.71022
571;calc wait;100;0.324744;0.0738209;0.862762
571;calc bound;100;0.0846728;0.052484;0.112988
571;calc iter;100;3.87649;3.72524;4.02604
571;total;1;416.865;416.865;416.865
572;calc total;1;388.536;388.536;388.536
572;calc update async;100;0.000436741;2.433e-05;0.0394474
572;calc inner;100;3.43971;2.33918;3.6934
572;calc wait;100;0.357083;0.086773;1.56657
572;calc bound;100;0.0783254;0.049328;0.116112
572;calc iter;100;3.87632;3.76737;3.96718
572;total;1;416.972;416.972;416.972
573;calc total;1;388.533;388.533;388.533
573;calc update async;100;0.000508143;1.897e-05;0.0478281
573;calc inner;100;3.34562;2.05402;3.69487
573;calc wait;100;0.464843;0.0935751;1.90462
573;calc bound;100;0.0634315;0.0404332;0.11594
573;calc iter;100;3.87598;3.74562;4.02323
573;total;1;417.067;417.067;417.067
574;calc total;1;388.533;388.533;388.533
574;calc update async;100;0.000520979;2.75e-05;0.0477068
574;calc inner;100;3.48496;2.99534;3.70612
574;calc wait;100;0.297432;0.0500596;0.700383
574;calc bound;100;0.0926408;0.0537125;0.140218
574;calc iter;100;3.87721;3.73298;4.05237
574;total;1;417.079;417.079;417.079
575;calc total;1;388.533;388.533;388.533
575;calc update async;100;0.000519454;2.6859e-05;0.0477494
575;calc inner;100;3.47665;2.96271;3.70635
575;calc wait;100;0.304515;0.079889;0.67772
575;calc bound;100;0.0937706;0.0545719;0.117503
575;calc iter;100;3.87733;3.69625;3.98277
575;total;1;416.869;416.869;416.869
576;calc total;1;388.536;388.536;388.536
576;calc update async;100;0.000461553;2.0979e-05;0.042238
576;calc inner;100;3.57802;3.36802;3.67408
576;calc wait;100;0.215646;0.0803689;0.476495
576;calc bound;100;0.0831043;0.0528231;0.128624
576;calc iter;100;3.87962;3.78738;3.95198
576;total;1;417.177;417.177;417.177
577;calc total;1;388.536;388.536;388.536
577;calc update async;100;0.000455578;2.1229e-05;0.0418738
577;calc inner;100;3.56823;3.05737;3.67304
577;calc wait;100;0.232507;0.073729;0.779077
577;calc bound;100;0.0759997;0.0505014;0.111714
577;calc iter;100;3.88051;3.77417;3.98054
577;total;1;417.057;417.057;417.057
578;calc total;1;388.536;388.536;388.536
578;calc update async;100;0.000473663;1.9189e-05;0.0434423
578;calc inner;100;3.58539;3.38808;3.67099
578;calc wait;100;0.203297;0.080801;0.465564
578;calc bound;100;0.0904237;0.0505664;0.138187
578;calc iter;100;3.8814;3.78158;3.98706
578;total;1;416.689;416.689;416.689
579;calc total;1;388.536;388.536;388.536
579;calc update async;100;0.000478228;3.1299e-05;0.0433887
579;calc inner;100;3.59373;3.44074;3.67357
579;calc wait;100;0.185008;0.0837382;0.331518
579;calc bound;100;0.0989516;0.058463;0.142483
579;calc iter;100;3.88067;3.81133;4.00125
579;total;1;416.896;416.896;416.896
580;calc total;1;388.536;388.536;388.536
580;calc update async;100;0.000474714;2.541e-05;0.0434333
580;calc inner;100;3.5675;3.29831;3.67779
580;calc wait;100;0.218148;0.0731619;0.534085
580;calc bound;100;0.0920168;0.0535575;0.130245
580;calc iter;100;3.87968;3.75823;3.98572
580;total;1;417.085;417.085;417.085
581;calc total;1;388.536;388.536;388.536
581;calc update async;100;0.000473118;1.7929e-05;0.0435597
581;calc inner;100;3.57137;3.07495;3.68161
581;calc wait;100;0.228995;0.0851438;0.790661
581;calc bound;100;0.0776409;0.0514593;0.126104
581;calc iter;100;3.88058;3.79775;4.01751
581;total;1;417.159;417.159;417.159
582;calc total;1;388.536;388.536;388.536
582;calc update async;100;0.000479307;2.5529e-05;0.0437713
582;calc inner;100;3.58058;3.46005;3.67998
582;calc wait;100;0.194942;0.0881048;0.367552
582;calc bound;100;0.10372;0.0560647;0.132507
582;calc iter;100;3.88138;3.78923;4.00163
582;total;1;416.685;416.685;416.685
583;calc total;1;388.536;388.536;388.536
583;calc update async;100;0.000481594;2.6069e-05;0.043761
583;calc inner;100;3.59321;3.45598;3.6879
583;calc wait;100;0.187824;0.0754202;0.337349
583;calc bound;100;0.0965048;0.0574059;0.137687
583;calc iter;100;3.88056;3.76633;3.97217
583;total;1;417.15;417.15;417.15
584;calc total;1;388.535;388.535;388.535
584;calc update async;100;0.000469254;2.3259e-05;0.0430705
584;calc inner;100;3.64839;3.57023;3.7073
584;calc wait;100;0.133128;0.0622464;0.217645
584;calc bound;100;0.0894053;0.0626136;0.126206
584;calc iter;100;3.88149;3.79152;3.98672
584;total;1;416.967;416.967;416.967
585;calc total;1;388.535;388.535;388.535
585;calc update async;100;0.000468865;2.47e-05;0.0430784
585;calc inner;100;3.63934;3.53714;3.70524
585;calc wait;100;0.142413;0.0563695;0.270681
585;calc bound;100;0.090114;0.0694584;0.10991
585;calc iter;100;3.88161;3.81662;3.94985
585;total;1;416.729;416.729;416.729
586;calc total;1;388.535;388.535;388.535
586;calc update async;100;0.000472049;2.8249e-05;0.0431577
586;calc inner;100;3.64681;3.58861;3.70904
586;calc wait;100;0.136192;0.0797315;0.219056
586;calc bound;100;0.0951642;0.0369632;0.116955
586;calc iter;100;3.88198;3.79455;4.04597
586;total;1;416.66;416.66;416.66
587;calc total;1;388.536;388.536;388.536
587;calc update async;100;0.00048228;2.301e-05;0.0438316
587;calc inner;100;3.65495;3.43705;3.70826
587;calc wait;100;0.126691;0.0711485;0.444226
587;calc bound;100;0.0904641;0.0486957;0.110998
587;calc iter;100;3.88168;3.77928;3.96326
587;total;1;416.753;416.753;416.753
588;calc total;1;388.536;388.536;388.536
588;calc update async;100;0.000480676;2.391e-05;0.0436703
588;calc inner;100;3.6288;3.5544;3.69742
588;calc wait;100;0.145574;0.0530861;0.232003
588;calc bound;100;0.101815;0.0830096;0.116299
588;calc iter;100;3.88152;3.765;4.04202
588;total;1;416.598;416.598;416.598
589;calc total;1;388.536;388.536;388.536
589;calc update async;100;0.000477274;2.489e-05;0.0437275
589;calc inner;100;3.6552;3.57363;3.7025
589;calc wait;100;0.126737;0.0619923;0.288179
589;calc bound;100;0.0853682;0.0606045;0.110388
589;calc iter;100;3.88164;3.81491;3.94987
589;total;1;417.066;417.066;417.066
590;calc total;1;388.536;388.536;388.536
590;calc update async;100;0.000480851;3.202e-05;0.0436205
590;calc inner;100;3.62816;3.54229;3.70942
590;calc wait;100;0.145786;0.0574659;0.228029
590;calc bound;100;0.105911;0.0361155;0.118313
590;calc iter;100;3.88204;3.74502;4.01072
590;total;1;417.179;417.179;417.179
591;calc total;1;388.536;388.536;388.536
591;calc update async;100;0.000476696;2.872e-05;0.043549
591;calc inner;100;3.65796;3.56831;3.7155
591;calc wait;100;0.131386;0.0550382;0.208195
591;calc bound;100;0.0891608;0.0716413;0.11253
591;calc iter;100;3.88168;3.74321;4.00649
591;total;1;416.676;416.676;416.676
592;calc total;1;388.536;388.536;388.536
592;calc update async;100;0.000446909;2.113e-05;0.0409443
592;calc inner;100;3.56985;3.3545;3.67961
592;calc wait;100;0.226663;0.0720157;0.512875
592;calc bound;100;0.0788257;0.0393604;0.124141
592;calc iter;100;3.87962;3.74243;3.98863
592;total;1;416.964;416.964;416.964
593;calc total;1;388.535;388.535;388.535
593;calc update async;100;0.00044723;2.014e-05;0.040584
593;calc inner;100;3.59689;3.43734;3.67209
593;calc wait;100;0.19596;0.0698761;0.403023
593;calc bound;100;0.0842954;0.0450787;0.123268
593;calc iter;100;3.88038;3.7659;4.01163
593;total;1;416.923;416.923;416.923
594;calc total;1;388.535;388.535;388.535
594;calc update async;100;0.000449621;2.652e-05;0.0404038
594;calc inner;100;3.59412;3.46288;3.67979
594;calc wait;100;0.184323;0.108456;0.384072
594;calc bound;100;0.0993594;0.0589048;0.120083
594;calc iter;100;3.88114;3.74912;3.97042
594;total;1;416.898;416.898;416.898
595;calc total;1;388.535;388.535;388.535
595;calc update async;100;0.000556212;2.6859e-05;0.0511658
595;calc inner;100;3.60555;3.49259;3.67596
595;calc wait;100;0.175647;0.0770374;0.283925
595;calc bound;100;0.0957627;0.0484759;0.126419
595;calc iter;100;3.8809;3.76696;3.93784
595;total;1;417.013;417.013;417.013
596;calc total;1;388.536;388.536;388.536
596;calc update async;100;0.000460382;2.3739e-05;0.0416974
596;calc inner;100;3.58025;3.35454;3.66137
596;calc wait;100;0.210919;0.0912472;0.470636
596;calc bound;100;0.0849412;0.0515838;0.119784
596;calc iter;100;3.8797;3.7877;3.96569
596;total;1;416.55;416.55;416.55
597;calc total;1;388.536;388.536;388.536
597;calc update async;100;0.000460399;2.2529e-05;0.0422091
597;calc inner;100;3.57297;3.23064;3.67338
597;calc wait;100;0.226406;0.0884303;0.597695
597;calc bound;100;0.0763841;0.0457015;0.119697
597;calc iter;100;3.88041;3.80101;4.00081
597;total;1;417.11;417.11;417.11
598;calc total;1;388.536;388.536;388.536
598;calc update async;100;0.000462086;2.8459e-05;0.0417047
598;calc inner;100;3.58731;3.46143;3.68723
598;calc wait;100;0.187338;0.0637322;0.322519
598;calc bound;100;0.102256;0.0601308;0.124999
598;calc iter;100;3.88122;3.79495;4.0273
598;total;1;417.038;417.038;417.038
599;calc total;1;388.536;388.536;388.536
599;calc update async;100;0.000464874;2.196e-05;0.0425974
599;calc inner;100;3.60658;3.40977;3.67317
599;calc wait;100;0.183201;0.0731232;0.42534
599;calc bound;100;0.0864978;0.0464545;0.123679
599;calc iter;100;3.88061;3.81542;3.96344
599;total;1;417.11;417.11;417.11
600;calc total;1;388.536;388.536;388.536
600;calc update async;100;0.000448981;2.144e-05;0.0413261
600;calc inner;100;3.62971;3.3106;3.6892
600;calc wait;100;0.159037;0.0708282;0.534463
600;calc bound;100;0.0860101;0.0499676;0.11433
600;calc iter;100;3.88085;3.76827;3.99334
600;total;1;416.782;416.782;416.782
601;calc total;1;388.535;388.535;388.535
601;calc update async;100;0.000541259;2.2409e-05;0.0501743
601;calc inner;100;3.64841;3.54741;3.69581
601;calc wait;100;0.133292;0.0557479;0.221239
601;calc bound;100;0.0892392;0.0659609;0.11221
601;calc iter;100;3.88083;3.80296;4.02993
601;total;1;416.728;416.728;416.728
602;calc total;1;388.535;388.535;388.535
602;calc update async;100;0.00054611;2.728e-05;0.0502519
602;calc inner;100;3.63069;3.48802;3.70845
602;calc wait;100;0.143333;0.0567951;0.280371
602;calc bound;100;0.0999452;0.0473263;0.118578
602;calc iter;100;3.8813;3.74545;4.04881
602;total;1;417.053;417.053;417.053
382;calc total;1;388.51;388.51;388.51
382;calc update async;100;0.000490807;2.982e-05;0.0445781
382;calc inner;100;3.34582;3.16413;3.58394
382;calc wait;100;0.443831;0.142038;0.617206
382;calc bound;100;0.0866123;0.0355513;0.11284
382;calc iter;100;3.87676;3.80592;4.04036
382;total;1;416.846;416.846;416.846
603;calc total;1;388.535;388.535;388.535
603;calc update async;100;0.000543407;2.919e-05;0.0501588
603;calc inner;100;3.63223;3.51576;3.70795
603;calc wait;100;0.145124;0.077185;0.224145
603;calc bound;100;0.0979828;0.0443941;0.115568
603;calc iter;100;3.88134;3.76673;3.99835
603;total;1;416.974;416.974;416.974
383;calc total;1;388.51;388.51;388.51
383;calc update async;100;0.000492298;2.782e-05;0.044545
383;calc inner;100;3.31106;3.13039;3.58379
383;calc wait;100;0.466398;0.105758;0.638005
383;calc bound;100;0.0994282;0.0380913;0.117944
383;calc iter;100;3.87738;3.78668;3.95462
383;total;1;416.521;416.521;416.521
604;calc total;1;388.535;388.535;388.535
604;calc update async;100;0.000458702;2.059e-05;0.0421066
604;calc inner;100;3.61258;3.21633;3.69571
604;calc wait;100;0.172047;0.0680805;0.711525
604;calc bound;100;0.0870307;0.0517089;0.111293
604;calc iter;100;3.88089;3.74594;4.02716
604;total;1;417.016;417.016;417.016
605;calc total;1;388.535;388.535;388.535
605;calc update async;100;0.000465337;2.08e-05;0.0427535
605;calc inner;100;3.60816;3.38536;3.69637
605;calc wait;100;0.18293;0.0767468;0.431511
605;calc bound;100;0.0835138;0.0532779;0.103361
605;calc iter;100;3.88003;3.80327;4.00037
605;total;1;416.902;416.902;416.902
606;calc total;1;388.535;388.535;388.535
606;calc update async;100;0.000465112;2.9849e-05;0.0422655
606;calc inner;100;3.61788;3.48804;3.70787
606;calc wait;100;0.155923;0.0823285;0.308076
606;calc bound;100;0.100619;0.0797246;0.118427
606;calc iter;100;3.88056;3.81629;4.01963
606;total;1;416.463;416.463;416.463
607;calc total;1;388.535;388.535;388.535
607;calc update async;100;0.000470259;3.039e-05;0.0427508
607;calc inner;100;3.63363;3.51447;3.70797
607;calc wait;100;0.143294;0.0558006;0.247526
607;calc bound;100;0.092588;0.0460216;0.116387
607;calc iter;100;3.88131;3.7913;4.02944
607;total;1;417.048;417.048;417.048
608;calc total;1;388.535;388.535;388.535
608;calc update async;100;0.000525313;1.279e-05;0.0490464
608;calc inner;100;3.41585;2.1916;3.66638
608;calc wait;100;0.381426;0.0785387;1.78891
608;calc bound;100;0.0787096;0.0368977;0.134989
608;calc iter;100;3.88075;3.66378;4.02352
608;total;1;416.444;416.444;416.444
609;calc total;1;388.535;388.535;388.535
609;calc update async;100;0.000530264;2.2759e-05;0.0489825
609;calc inner;100;3.49645;3.14876;3.66384
609;calc wait;100;0.289196;0.0809227;0.66624
609;calc bound;100;0.0897626;0.0394708;0.137644
609;calc iter;100;3.88091;3.76115;3.98392
609;total;1;416.949;416.949;416.949
610;calc total;1;388.535;388.535;388.535
610;calc update async;100;0.000538819;2.394e-05;0.0495353
610;calc inner;100;3.49668;3.12504;3.67438
610;calc wait;100;0.28326;0.0994027;0.657936
610;calc bound;100;0.0961336;0.0401099;0.126554
610;calc iter;100;3.88075;3.82925;4.02751
610;total;1;416.438;416.438;416.438
611;calc total;1;388.535;388.535;388.535
611;calc update async;100;0.000532544;2.0049e-05;0.0496371
611;calc inner;100;3.48539;3.09956;3.67781
611;calc wait;100;0.311139;0.0842866;0.774826
611;calc bound;100;0.078835;0.0369976;0.130498
611;calc iter;100;3.8799;3.78648;3.95976
611;total;1;417.009;417.009;417.009
612;calc total;1;388.535;388.535;388.535
612;calc update async;100;0.000427091;1.4909e-05;0.0398773
612;calc inner;100;3.33177;2.57814;3.6627
612;calc wait;100;0.477395;0.0784756;1.4419
612;calc bound;100;0.0652268;0.0385884;0.139395
612;calc iter;100;3.87926;3.66164;4.06309
612;total;1;417.11;417.11;417.11
613;calc total;1;388.535;388.535;388.535
613;calc update async;100;0.00043052;1.656e-05;0.0398517
613;calc inner;100;3.33502;2.17975;3.66576
613;calc wait;100;0.472583;0.0446726;1.68338
613;calc bound;100;0.0659973;0.0372045;0.123907
613;calc iter;100;3.87794;3.7679;4.01678
613;total;1;416.985;416.985;416.985
614;calc total;1;388.535;388.535;388.535
614;calc update async;100;0.000442262;1.874e-05;0.0398529
614;calc inner;100;3.44443;3.04271;3.66796
614;calc wait;100;0.334263;0.0812193;0.74807
614;calc bound;100;0.0963259;0.0374877;0.128828
614;calc iter;100;3.87987;3.78911;3.975
614;total;1;416.801;416.801;416.801
615;calc total;1;388.535;388.535;388.535
615;calc update async;100;0.000569224;1.829e-05;0.052664
615;calc inner;100;3.46758;3.05106;3.67534
615;calc wait;100;0.323634;0.077769;0.738949
615;calc bound;100;0.0830647;0.0363321;0.129663
615;calc iter;100;3.87997;3.78819;3.98703
615;total;1;417.109;417.109;417.109
616;calc total;1;388.535;388.535;388.535
616;calc update async;100;0.000535955;2.081e-05;0.0501128
616;calc inner;100;3.51897;3.26871;3.69896
616;calc wait;100;0.273634;0.087542;0.635037
616;calc bound;100;0.0814569;0.0357651;0.107361
616;calc iter;100;3.8824;3.77455;4.00399
616;total;1;416.602;416.602;416.602
617;calc total;1;388.535;388.535;388.535
617;calc update async;100;0.000543978;2.683e-05;0.0501123
617;calc inner;100;3.50874;3.26993;3.69837
617;calc wait;100;0.26719;0.07982;0.473494
617;calc bound;100;0.0997019;0.0350708;0.110342
617;calc iter;100;3.88292;3.74746;4.03536
617;total;1;416.797;416.797;416.797
618;calc total;1;388.535;388.535;388.535
618;calc update async;100;0.000547194;3.279e-05;0.050229
618;calc inner;100;3.50872;3.33669;3.71107
618;calc wait;100;0.264653;0.104102;0.425296
618;calc bound;100;0.10275;0.0364664;0.11625
618;calc iter;100;3.88234;3.78477;4.05955
618;total;1;416.567;416.567;416.567
619;calc total;1;388.535;388.535;388.535
619;calc update async;100;0.000541346;2.797e-05;0.0503652
619;calc inner;100;3.54715;3.29008;3.71114
619;calc wait;100;0.246839;0.0983082;0.524097
619;calc bound;100;0.0806211;0.035225;0.104095
619;calc iter;100;3.88157;3.84404;4.03452
619;total;1;416.798;416.798;416.798
620;calc total;1;388.535;388.535;388.535
620;calc update async;100;0.000546645;1.873e-05;0.0517264
620;calc inner;100;3.45849;2.75343;3.69425
620;calc wait;100;0.348937;0.0825607;1.15003
620;calc bound;100;0.0640545;0.0388696;0.110752
620;calc iter;100;3.88102;3.76843;4.0637
620;total;1;416.78;416.78;416.78
621;calc total;1;388.535;388.535;388.535
621;calc update async;100;0.000440645;2.187e-05;0.0404712
621;calc inner;100;3.53238;3.27099;3.68458
621;calc wait;100;0.269129;0.0922905;0.605256
621;calc bound;100;0.0718266;0.0370276;0.103891
621;calc iter;100;3.88103;3.80403;3.93611
621;total;1;416.676;416.676;416.676
622;calc total;1;388.535;388.535;388.535
622;calc update async;100;0.000562419;3.452e-05;0.0518302
622;calc inner;100;3.5111;3.3177;3.71003
622;calc wait;100;0.261923;0.105972;0.444038
622;calc bound;100;0.102435;0.0360596;0.118636
622;calc iter;100;3.88194;3.81922;4.01361
622;total;1;416.677;416.677;416.677
623;calc total;1;388.535;388.535;388.535
623;calc update async;100;0.000561448;3.0989e-05;0.0518227
623;calc inner;100;3.54609;3.32309;3.70493
623;calc wait;100;0.236815;0.0835824;0.433756
623;calc bound;100;0.0875899;0.0365977;0.108415
623;calc iter;100;3.88186;3.79458;4.03001
623;total;1;416.907;416.907;416.907
624;calc total;1;388.535;388.535;388.535
624;calc update async;100;0.000522866;2.6239e-05;0.0481711
624;calc inner;100;3.55479;3.26304;3.69889
624;calc wait;100;0.22707;0.0834796;0.529793
624;calc bound;100;0.0952616;0.0470628;0.142473
624;calc iter;100;3.87927;3.76938;3.96725
624;total;1;417.093;417.093;417.093
625;calc total;1;388.535;388.535;388.535
625;calc update async;100;0.00052098;2.204e-05;0.048255
625;calc inner;100;3.54603;3.23983;3.71167
625;calc wait;100;0.238016;0.0804657;0.530416
625;calc bound;100;0.0923262;0.0397055;0.141034
625;calc iter;100;3.87936;3.75561;3.96894
625;total;1;417.006;417.006;417.006
626;calc total;1;388.531;388.531;388.531
626;calc update async;100;0.000488143;2.9769e-05;0.0449936
626;calc inner;100;3.56017;3.25444;3.69609
626;calc wait;100;0.216825;0.0605009;0.50789
626;calc bound;100;0.099267;0.0472801;0.132041
626;calc iter;100;3.87923;3.76341;4.00487
626;total;1;417.107;417.107;417.107
627;calc total;1;388.535;388.535;388.535
627;calc update async;100;0.000531286;1.53e-05;0.0495006
627;calc inner;100;3.53808;2.64956;3.7072
627;calc wait;100;0.248515;0.0710072;1.24273
627;calc bound;100;0.089083;0.0373178;0.137547
627;calc iter;100;3.87803;3.74939;4.01508
627;total;1;416.766;416.766;416.766
628;calc total;1;388.531;388.531;388.531
628;calc update async;100;0.000499129;1.8249e-05;0.0465005
628;calc inner;100;3.37977;1.90095;3.66221
628;calc wait;100;0.417287;0.077205;2.20075
628;calc bound;100;0.078427;0.0379467;0.134233
628;calc iter;100;3.87789;3.69491;4.1469
628;total;1;417.042;417.042;417.042
629;calc total;1;388.531;388.531;388.531
629;calc update async;100;0.000498127;1.931e-05;0.0465608
629;calc inner;100;3.44117;2.32371;3.67554
629;calc wait;100;0.355541;0.076981;1.64914
629;calc bound;100;0.076437;0.0350758;0.131223
629;calc iter;100;3.87719;3.75865;4.0257
629;total;1;416.82;416.82;416.82
630;calc total;1;388.531;388.531;388.531
630;calc update async;100;0.000507079;2.582e-05;0.0465712
630;calc inner;100;3.50996;2.94664;3.67135
630;calc wait;100;0.268687;0.0449292;0.883055
630;calc bound;100;0.0969024;0.0461426;0.12196
630;calc iter;100;3.87875;3.76914;4.05553
630;total;1;416.938;416.938;416.938
631;calc total;1;388.531;388.531;388.531
631;calc update async;100;0.000508882;3.1429e-05;0.0466961
631;calc inner;100;3.50891;2.95053;3.68714
631;calc wait;100;0.266333;0.0742149;0.868431
631;calc bound;100;0.100149;0.0492742;0.13246
631;calc iter;100;3.87885;3.8016;3.99187
631;total;1;416.728;416.728;416.728
632;calc total;1;388.531;388.531;388.531
632;calc update async;100;0.000504741;2.04e-05;0.046203
632;calc inner;100;3.55685;2.53086;3.72636
632;calc wait;100;0.220107;0.0662177;1.3396
632;calc bound;100;0.093613;0.0395124;0.13495
632;calc iter;100;3.87564;3.71765;4.01381
632;total;1;416.91;416.91;416.91
633;calc total;1;388.526;388.526;388.526
633;calc update async;100;0.000476366;2.119e-05;0.0437984
633;calc inner;100;3.61337;3.311;3.72032
633;calc wait;100;0.172921;0.0418448;0.476065
633;calc bound;100;0.0867366;0.0357953;0.126378
633;calc iter;100;3.87802;3.75224;4.02626
633;total;1;416.896;416.896;416.896
634;calc total;1;388.526;388.526;388.526
634;calc update async;100;0.000485689;2.615e-05;0.044171
634;calc inner;100;3.61574;3.28739;3.72748
634;calc wait;100;0.153626;0.0579596;0.500914
634;calc bound;100;0.096687;0.0518782;0.137021
634;calc iter;100;3.87884;3.75521;4.00584
634;total;1;417.125;417.125;417.125
635;calc total;1;388.525;388.525;388.525
635;calc update async;100;0.000528575;2.5899e-05;0.0486128
635;calc inner;100;3.60024;3.31045;3.70856
635;calc wait;100;0.174681;0.048726;0.472272
635;calc bound;100;0.100407;0.041626;0.118353
635;calc iter;100;3.87847;3.70075;4.05701
635;total;1;416.998;416.998;416.998
636;calc total;1;388.525;388.525;388.525
636;calc update async;100;0.000513645;1.7759e-05;0.0475426
636;calc inner;100;3.52178;2.62915;3.69423
636;calc wait;100;0.260511;0.0521392;1.30364
636;calc bound;100;0.0872184;0.0364348;0.11897
636;calc iter;100;3.87761;3.64604;4.03008
636;total;1;417.058;417.058;417.058
637;calc total;1;388.525;388.525;388.525
637;calc update async;100;0.000512635;2.0739e-05;0.0475269
637;calc inner;100;3.57162;3.176;3.70899
637;calc wait;100;0.220165;0.0860446;0.725297
637;calc bound;100;0.083929;0.0501434;0.119603
637;calc iter;100;3.87883;3.74253;4.01666
637;total;1;416.906;416.906;416.906
640;calc total;1;388.553;388.553;388.553
640;calc update async;100;0.000296387;2.048e-05;0.0252816
640;calc inner;100;3.48548;2.25663;3.69923
640;calc wait;100;0.304237;0.0507659;1.75909
640;calc bound;100;0.0858615;0.050654;0.117967
640;calc iter;100;3.8761;3.66132;4.0867
640;total;1;417.134;417.134;417.134
641;calc total;1;388.553;388.553;388.553
641;calc update async;100;0.000285423;1.77e-05;0.0252835
641;calc inner;100;3.42267;2.83514;3.66145
641;calc wait;100;0.379451;0.071756;1.10454
641;calc bound;100;0.0743271;0.0352261;0.104565
641;calc iter;100;3.87851;3.74404;3.99462
641;total;1;417.043;417.043;417.043
642;calc total;1;388.55;388.55;388.55
642;calc update async;100;0.000388448;2.1699e-05;0.034942
642;calc inner;100;3.51031;3.14048;3.66574
642;calc wait;100;0.277264;0.11013;0.662203
642;calc bound;100;0.0901234;0.0375404;0.118522
642;calc iter;100;3.87931;3.77828;3.95809
642;total;1;416.694;416.694;416.694
643;calc total;1;388.55;388.55;388.55
643;calc update async;100;0.000397441;2.935e-05;0.0351395
643;calc inner;100;3.54399;3.18666;3.69802
643;calc wait;100;0.236331;0.0775373;0.627406
643;calc bound;100;0.0977025;0.036007;0.120439
643;calc iter;100;3.87885;3.77949;4.0493
643;total;1;417.071;417.071;417.071
644;calc total;1;388.55;388.55;388.55
644;calc update async;100;0.000362334;2.043e-05;0.0323405
644;calc inner;100;3.42915;1.50741;3.66432
644;calc wait;100;0.352891;0.0823635;2.40725
644;calc bound;100;0.0946218;0.0353171;0.119578
644;calc iter;100;3.878;3.61622;4.00963
644;total;1;417.066;417.066;417.066
645;calc total;1;388.55;388.55;388.55
645;calc update async;100;0.000379425;1.937e-05;0.0344648
645;calc inner;100;3.52913;2.81108;3.66499
645;calc wait;100;0.270368;0.0992189;1.02915
645;calc bound;100;0.0784099;0.0386987;0.115565
645;calc iter;100;3.87911;3.75363;3.95207
645;total;1;416.978;416.978;416.978
646;calc total;1;388.55;388.55;388.55
646;calc update async;100;0.000378471;2.935e-05;0.0338049
646;calc inner;100;3.52794;2.83992;3.67978
646;calc wait;100;0.247761;0.0887526;0.943922
646;calc bound;100;0.102577;0.03816;0.123288
646;calc iter;100;3.87971;3.79539;3.9565
646;total;1;416.66;416.66;416.66
647;calc total;1;388.55;388.55;388.55
647;calc update async;100;0.000379848;2.764e-05;0.0339423
647;calc inner;100;3.53418;2.86618;3.66602
647;calc wait;100;0.245116;0.0992099;0.910625
647;calc bound;100;0.0986502;0.0384169;0.123694
647;calc iter;100;3.8793;3.75335;3.98496
647;total;1;416.675;416.675;416.675
648;calc total;1;388.553;388.553;388.553
648;calc update async;100;0.000294251;2.247e-05;0.0255735
648;calc inner;100;3.61119;3.30151;3.69845
648;calc wait;100;0.169784;0.0600132;0.557182
648;calc bound;100;0.0881495;0.0381253;0.110114
648;calc iter;100;3.87977;3.6746;3.97275
648;total;1;417.17;417.17;417.17
649;calc total;1;388.553;388.553;388.553
649;calc update async;100;0.000291336;2.4189e-05;0.0255638
649;calc inner;100;3.60651;3.40925;3.70032
649;calc wait;100;0.184797;0.0780199;0.415809
649;calc bound;100;0.0855639;0.0406297;0.108117
649;calc iter;100;3.88045;3.82809;3.94253
649;total;1;417.044;417.044;417.044
650;calc total;1;388.553;388.553;388.553
650;calc update async;100;0.000294896;2.839e-05;0.0255598
650;calc inner;100;3.60672;3.35744;3.7109
650;calc wait;100;0.177236;0.0969711;0.414985
650;calc bound;100;0.0950249;0.0363521;0.117565
650;calc iter;100;3.88135;3.80883;3.95879
650;total;1;417.17;417.17;417.17
651;calc total;1;388.55;388.55;388.55
651;calc update async;100;0.000391784;3.0289e-05;0.0351733
651;calc inner;100;3.61694;3.39119;3.71055
651;calc wait;100;0.154498;0.0658817;0.36995
651;calc bound;100;0.0985243;0.0391673;0.115476
651;calc iter;100;3.88056;3.78041;4.04345
651;total;1;416.934;416.934;416.934
652;calc total;1;388.55;388.55;388.55
652;calc update async;100;0.000372306;1.823e-05;0.033082
652;calc inner;100;3.59692;3.19633;3.7017
652;calc wait;100;0.188002;0.0918286;0.658586
652;calc bound;100;0.094498;0.0373663;0.116943
652;calc iter;100;3.8798;3.73968;3.98501
652;total;1;416.846;416.846;416.846
653;calc total;1;388.55;388.55;388.55
653;calc update async;100;0.000364098;2.636e-05;0.0326473
653;calc inner;100;3.62736;3.40421;3.70272
653;calc wait;100;0.165899;0.0748212;0.376488
653;calc bound;100;0.0832538;0.039881;0.117589
653;calc iter;100;3.88053;3.79946;4.0674
653;total;1;416.582;416.582;416.582
654;calc total;1;388.55;388.55;388.55
654;calc update async;100;0.000373053;2.383e-05;0.0331841
654;calc inner;100;3.61299;3.35997;3.71261
654;calc wait;100;0.166521;0.0974745;0.39437
654;calc bound;100;0.100855;0.0366192;0.116009
654;calc iter;100;3.8813;3.80823;3.95011
654;total;1;416.845;416.845;416.845
655;calc total;1;388.55;388.55;388.55
655;calc update async;100;0.000371294;2.949e-05;0.0330862
655;calc inner;100;3.61823;3.404;3.71307
655;calc wait;100;0.163816;0.0905704;0.355523
655;calc bound;100;0.0980147;0.0408278;0.117718
655;calc iter;100;3.8805;3.76068;3.9959
655;total;1;416.894;416.894;416.894
656;calc total;1;388.55;388.55;388.55
656;calc update async;100;0.000327984;1.6169e-05;0.0296511
656;calc inner;100;3.43302;2.33076;3.64199
656;calc wait;100;0.374532;0.0751089;1.63344
656;calc bound;100;0.0691273;0.0392182;0.105779
656;calc iter;100;3.87817;3.69807;4.04305
656;total;1;417.216;417.216;417.216
657;calc total;1;388.553;388.553;388.553
657;calc update async;100;0.000291445;1.403e-05;0.0257632
657;calc inner;100;3.44477;3.05727;3.64169
657;calc wait;100;0.364798;0.052549;0.805492
657;calc bound;100;0.066572;0.0360978;0.104473
657;calc iter;100;3.87835;3.74758;3.98174
657;total;1;417.129;417.129;417.129
658;calc total;1;388.553;388.553;388.553
658;calc update async;100;0.00029403;1.715e-05;0.0258266
658;calc inner;100;3.50956;3.19517;3.64781
658;calc wait;100;0.284962;0.0827778;0.564128
658;calc bound;100;0.0835828;0.038297;0.114921
658;calc iter;100;3.87927;3.77525;3.9729
658;total;1;416.609;416.609;416.609
659;calc total;1;388.553;388.553;388.553
659;calc update async;100;0.000297481;2.6969e-05;0.0257954
659;calc inner;100;3.52381;3.18698;3.64996
659;calc wait;100;0.263322;0.14255;0.586974
659;calc bound;100;0.0896316;0.0380052;0.117039
659;calc iter;100;3.87876;3.75718;4.04013
659;total;1;417.217;417.217;417.217
660;calc total;1;388.546;388.546;388.546
660;calc update async;100;0.000355018;1.933e-05;0.0319096
660;calc inner;100;3.47214;2.57654;3.63731
660;calc wait;100;0.319891;0.0919824;1.31462
660;calc bound;100;0.08362;0.0499793;0.110679
660;calc iter;100;3.87818;3.74403;3.99506
660;total;1;417.214;417.214;417.214
661;calc total;1;388.546;388.546;388.546
661;calc update async;100;0.000356143;1.915e-05;0.0322361
661;calc inner;100;3.52434;3.27841;3.64398
661;calc wait;100;0.281426;0.114987;0.554071
661;calc bound;100;0.070026;0.0386274;0.095095
661;calc iter;100;3.87897;3.76156;3.95629
661;total;1;417.213;417.213;417.213
662;calc total;1;388.546;388.546;388.546
662;calc update async;100;0.000352159;2.3969e-05;0.0315559
662;calc inner;100;3.53364;3.25415;3.66235
662;calc wait;100;0.247295;0.0777789;0.50612
662;calc bound;100;0.0958543;0.0416856;0.118045
662;calc iter;100;3.87967;3.73005;3.98165
662;total;1;417.173;417.173;417.173
663;calc total;1;388.546;388.546;388.546
663;calc update async;100;0.00036015;2.04e-05;0.0323707
663;calc inner;100;3.53659;3.29799;3.64531
663;calc wait;100;0.247511;0.0804027;0.476726
663;calc bound;100;0.0921519;0.039553;0.125662
663;calc iter;100;3.87942;3.6801;4.03803
663;total;1;417.206;417.206;417.206
664;calc total;1;388.546;388.546;388.546
664;calc update async;100;0.000361683;2.328e-05;0.0325267
664;calc inner;100;3.58602;3.03651;3.69892
664;calc wait;100;0.209949;0.0395618;0.865451
664;calc bound;100;0.0824936;0.0494743;0.114141
664;calc iter;100;3.87956;3.65382;4.13768
664;total;1;417.199;417.199;417.199
665;calc total;1;388.553;388.553;388.553
665;calc update async;100;0.000298534;2.2619e-05;0.0262322
665;calc inner;100;3.60706;3.37415;3.7017
665;calc wait;100;0.187663;0.0873645;0.515784
665;calc bound;100;0.083456;0.0503724;0.112944
665;calc iter;100;3.87964;3.79125;4.04405
665;total;1;417.202;417.202;417.202
666;calc total;1;388.553;388.553;388.553
666;calc update async;100;0.00030199;2.454e-05;0.0262656
666;calc inner;100;3.58699;3.37238;3.70476
666;calc wait;100;0.19313;0.0653902;0.39007
666;calc bound;100;0.0988832;0.0359415;0.118232
666;calc iter;100;3.88021;3.6825;4.00583
666;total;1;416.841;416.841;416.841
667;calc total;1;388.553;388.553;388.553
667;calc update async;100;0.000303284;2.788e-05;0.0262538
667;calc inner;100;3.59363;3.38844;3.70592
667;calc wait;100;0.188296;0.0777924;0.391528
667;calc bound;100;0.0977358;0.0350929;0.116643
667;calc iter;100;3.88066;3.8152;3.96486
667;total;1;416.858;416.858;416.858
668;calc total;1;388.546;388.546;388.546
668;calc update async;100;0.000351691;2.027e-05;0.03143
668;calc inner;100;3.56264;3.04175;3.69025
668;calc wait;100;0.241223;0.067388;0.843803
668;calc bound;100;0.074798;0.0435126;0.109994
668;calc iter;100;3.87969;3.75712;4.01824
668;total;1;416.805;416.805;416.805
669;calc total;1;388.546;388.546;388.546
669;calc update async;100;0.000349804;1.753e-05;0.0316711
669;calc inner;100;3.55495;3.14118;3.67966
669;calc wait;100;0.247925;0.0839979;0.764952
669;calc bound;100;0.0740741;0.0420216;0.101493
669;calc iter;100;3.87856;3.78405;4.00315
669;total;1;417.083;417.083;417.083
670;calc total;1;388.546;388.546;388.546
670;calc update async;100;0.000361242;2.7339e-05;0.0319923
670;calc inner;100;3.57706;3.39357;3.73522
670;calc wait;100;0.201466;0.0982054;0.373011
670;calc bound;100;0.0990421;0.0479797;0.117923
670;calc iter;100;3.87928;3.78679;4.02643
670;total;1;417.194;417.194;417.194
671;calc total;1;388.546;388.546;388.546
671;calc update async;100;0.000360299;2.8919e-05;0.0320997
671;calc inner;100;3.58195;3.43981;3.68982
671;calc wait;100;0.198844;0.0644184;0.342392
671;calc bound;100;0.0978814;0.0362383;0.117936
671;calc iter;100;3.88002;3.78815;4.01107
671;total;1;416.736;416.736;416.736
672;calc total;1;388.553;388.553;388.553
672;calc update async;100;0.000317594;2.314e-05;0.0278149
672;calc inner;100;3.5621;3.37139;3.67611
672;calc wait;100;0.224569;0.0835591;0.428411
672;calc bound;100;0.0912555;0.0370288;0.119009
672;calc iter;100;3.87867;3.78357;4.05731
672;total;1;416.611;416.611;416.611
673;calc total;1;388.553;388.553;388.553
673;calc update async;100;0.000312654;2.162e-05;0.0277854
673;calc inner;100;3.56254;3.3889;3.67841
673;calc wait;100;0.230109;0.0530332;0.474852
673;calc bound;100;0.0835501;0.0375227;0.116903
673;calc iter;100;3.87804;3.76023;4.05622
673;total;1;416.597;416.597;416.597
674;calc total;1;388.553;388.553;388.553
674;calc update async;100;0.000323976;2.065e-05;0.02859
674;calc inner;100;3.56785;3.36323;3.68663
674;calc wait;100;0.215233;0.0881737;0.433526
674;calc bound;100;0.0940434;0.0390745;0.114719
674;calc iter;100;3.87851;3.77531;3.97707
674;total;1;416.597;416.597;416.597
675;calc total;1;388.553;388.553;388.553
675;calc update async;100;0.000319298;2.405e-05;0.0280229
675;calc inner;100;3.5715;3.38914;3.69804
675;calc wait;100;0.216179;0.111307;0.397637
675;calc bound;100;0.0900654;0.0387716;0.119683
675;calc iter;100;3.87857;3.7845;3.96774
675;total;1;416.719;416.719;416.719
676;calc total;1;388.546;388.546;388.546
676;calc update async;100;0.000350763;1.485e-05;0.0318432
676;calc inner;100;3.44242;3.05851;3.68119
676;calc wait;100;0.359302;0.0773183;0.793182
676;calc bound;100;0.0740142;0.0393137;0.119044
676;calc iter;100;3.87774;3.75581;4.00357
676;total;1;417.08;417.08;417.08
677;calc total;1;388.546;388.546;388.546
677;calc update async;100;0.000348074;1.668e-05;0.0318548
677;calc inner;100;3.35546;2.57653;3.67765
677;calc wait;100;0.448216;0.0776772;1.28832
677;calc bound;100;0.0690716;0.0450783;0.117921
677;calc iter;100;3.87565;3.75607;4.07185
677;total;1;416.91;416.91;416.91
678;calc total;1;388.546;388.546;388.546
678;calc update async;100;0.000360448;2.457e-05;0.0318268
678;calc inner;100;3.50523;3.22006;3.68414
678;calc wait;100;0.278482;0.0908955;0.57337
678;calc bound;100;0.092174;0.0397051;0.121493
678;calc iter;100;3.87779;3.77952;4.03402
678;total;1;417.134;417.134;417.134
679;calc total;1;388.546;388.546;388.546
679;calc update async;100;0.000355025;2.312e-05;0.0317973
679;calc inner;100;3.51312;3.22801;3.6828
679;calc wait;100;0.273184;0.0765921;0.584217
679;calc bound;100;0.0891688;0.0386312;0.125459
679;calc iter;100;3.87787;3.77237;4.0193
679;total;1;416.668;416.668;416.668
680;calc total;1;388.553;388.553;388.553
680;calc update async;100;0.000329671;2.933e-05;0.0287141
680;calc inner;100;3.57097;3.36617;3.70449
680;calc wait;100;0.211237;0.0995889;0.417527
680;calc bound;100;0.0975259;0.0362782;0.113962
680;calc iter;100;3.88061;3.76545;4.05384
680;total;1;416.8;416.8;416.8
681;calc total;1;388.553;388.553;388.553
681;calc update async;100;0.000333365;3.253e-05;0.0289634
681;calc inner;100;3.60034;3.46098;3.71563
681;calc wait;100;0.192116;0.0608064;0.338308
681;calc bound;100;0.0866449;0.0373978;0.1137
681;calc iter;100;3.87974;3.76963;3.9849
681;total;1;416.709;416.709;416.709
682;calc total;1;388.553;388.553;388.553
682;calc update async;100;0.000326514;3.0089e-05;0.0287039
682;calc inner;100;3.58827;3.38838;3.70745
682;calc wait;100;0.195562;0.0701464;0.416401
682;calc bound;100;0.0944049;0.0355248;0.132543
682;calc iter;100;3.87998;3.79946;3.98422
682;total;1;416.683;416.683;416.683
683;calc total;1;388.553;388.553;388.553
683;calc update async;100;0.000331286;2.811e-05;0.0290647
683;calc inner;100;3.58506;3.4411;3.70927
683;calc wait;100;0.200806;0.0925033;0.338392
683;calc bound;100;0.0937342;0.0361821;0.114071
683;calc iter;100;3.88063;3.8108;3.95201
683;total;1;417.085;417.085;417.085
684;calc total;1;388.546;388.546;388.546
684;calc update async;100;0.000356511;2.425e-05;0.0318041
684;calc inner;100;3.56089;3.40956;3.70303
684;calc wait;100;0.23465;0.0859089;0.43684
684;calc bound;100;0.0812381;0.0378539;0.109154
684;calc iter;100;3.87945;3.80105;4.02957
684;total;1;416.666;416.666;416.666
685;calc total;1;388.546;388.546;388.546
685;calc update async;100;0.000347794;2.213e-05;0.031804
685;calc inner;100;3.45262;2.99755;3.69966
685;calc wait;100;0.353585;0.062278;0.936513
685;calc bound;100;0.0694276;0.0389483;0.116705
685;calc iter;100;3.87845;3.79612;4.02135
685;total;1;416.826;416.826;416.826
686;calc total;1;388.546;388.546;388.546
686;calc update async;100;0.000358029;2.575e-05;0.0317882
686;calc inner;100;3.55896;3.35777;3.71027
686;calc wait;100;0.228434;0.0703025;0.53908
686;calc bound;100;0.0903924;0.0362448;0.116047
686;calc iter;100;3.87912;3.72436;4.04076
686;total;1;416.925;416.925;416.925
687;calc total;1;388.546;388.546;388.546
687;calc update async;100;0.000357172;2.21e-05;0.0316543
687;calc inner;100;3.57382;3.40797;3.71123
687;calc wait;100;0.214715;0.0786126;0.375251
687;calc bound;100;0.089495;0.0383614;0.112866
687;calc iter;100;3.87961;3.78336;4.06985
687;total;1;417.149;417.149;417.149
688;calc total;1;388.552;388.552;388.552
688;calc update async;100;0.000323521;1.9199e-05;0.0287222
688;calc inner;100;3.48042;3.12806;3.66034
688;calc wait;100;0.301423;0.140369;0.595979
688;calc bound;100;0.0939296;0.0382308;0.113549
688;calc iter;100;3.87741;3.74298;4.05907
688;total;1;416.878;416.878;416.878
689;calc total;1;388.552;388.552;388.552
689;calc update async;100;0.000318578;1.626e-05;0.0285046
689;calc inner;100;3.47777;3.09435;3.64908
689;calc wait;100;0.31719;0.0809547;0.813909
689;calc bound;100;0.079067;0.0394028;0.107566
689;calc iter;100;3.87727;3.77742;3.96813
689;total;1;417.131;417.131;417.131
690;calc total;1;388.552;388.552;388.552
690;calc update async;100;0.000321613;2.4779e-05;0.0284792
690;calc inner;100;3.49124;3.1598;3.66656
690;calc wait;100;0.289931;0.128257;0.575243
690;calc bound;100;0.0939093;0.0402383;0.115072
690;calc iter;100;3.87726;3.77677;3.95993
690;total;1;417.033;417.033;417.033
691;calc total;1;388.552;388.552;388.552
691;calc update async;100;0.000322749;2.1e-05;0.0285727
691;calc inner;100;3.49186;3.11939;3.66973
691;calc wait;100;0.292596;0.122747;0.57615
691;calc bound;100;0.0909294;0.0388802;0.114399
691;calc iter;100;3.8774;3.70049;4.07212
691;total;1;417.131;417.131;417.131
692;calc total;1;388.545;388.545;388.545
692;calc update async;100;0.000349454;1.5979e-05;0.0315849
692;calc inner;100;3.36667;2.893;3.65432
692;calc wait;100;0.434494;0.10129;1.01757
692;calc bound;100;0.0738214;0.0360256;0.112726
692;calc iter;100;3.87616;3.71373;4.04912
692;total;1;416.553;416.553;416.553
693;calc total;1;388.545;388.545;388.545
693;calc update async;100;0.0003405;1.643e-05;0.0315583
693;calc inner;100;3.02463;1.73455;3.65465
693;calc wait;100;0.786728;0.0525089;2.17249
693;calc bound;100;0.058421;0.036527;0.114535
693;calc iter;100;3.87154;3.66912;4.07182
693;total;1;417.141;417.141;417.141
694;calc total;1;388.545;388.545;388.545
694;calc update async;100;0.000352512;1.705e-05;0.0316055
694;calc inner;100;3.38432;2.87843;3.65835
694;calc wait;100;0.407442;0.117919;0.946396
694;calc bound;100;0.0818897;0.0412736;0.115185
694;calc iter;100;3.87532;3.64861;4.09
694;total;1;416.677;416.677;416.677
695;calc total;1;388.545;388.545;388.545
695;calc update async;100;0.000354116;2.245e-05;0.0315612
695;calc inner;100;3.39611;2.98029;3.66569
695;calc wait;100;0.391074;0.119814;0.802882
695;calc bound;100;0.0865363;0.0356755;0.116892
695;calc iter;100;3.87628;3.77948;4.09393
695;total;1;417.143;417.143;417.143
696;calc total;1;388.552;388.552;388.552
696;calc update async;100;0.000324366;1.778e-05;0.0283393
696;calc inner;100;3.50661;2.75892;3.69445
696;calc wait;100;0.272167;0.0675162;0.971768
696;calc bound;100;0.0919969;0.0461685;0.114447
696;calc iter;100;3.87156;3.74345;4.0694
696;total;1;417.103;417.103;417.103
697;calc total;1;388.552;388.552;388.552
697;calc update async;100;0.000316695;1.8209e-05;0.028504
697;calc inner;100;3.50007;2.95862;3.69409
697;calc wait;100;0.302835;0.0494854;0.852604
697;calc bound;100;0.0716024;0.0351506;0.118374
697;calc iter;100;3.87489;3.66297;4.06511
697;total;1;417.155;417.155;417.155
698;calc total;1;388.552;388.552;388.552
698;calc update async;100;0.000321419;2.139e-05;0.0283044
698;calc inner;100;3.54495;3.20522;3.70245
698;calc wait;100;0.242051;0.059934;0.63942
698;calc bound;100;0.0879402;0.0366307;0.113969
698;calc iter;100;3.8758;3.75122;4.01309
698;total;1;417.062;417.062;417.062
699;calc total;1;388.552;388.552;388.552
699;calc update async;100;0.000325963;2.787e-05;0.0284292
699;calc inner;100;3.5329;3.24425;3.70153
699;calc wait;100;0.243746;0.0991805;0.604927
699;calc bound;100;0.0980682;0.0433251;0.117878
699;calc iter;100;3.8754;3.75448;4.00604
699;total;1;417.155;417.155;417.155
700;calc total;1;388.552;388.552;388.552
700;calc update async;100;0.000319998;1.732e-05;0.0283763
700;calc inner;100;3.42026;1.47638;3.68484
700;calc wait;100;0.364365;0.0406279;2.23122
700;calc bound;100;0.0840697;0.0364943;0.114601
700;calc iter;100;3.86965;3.67519;4.09069
700;total;1;416.986;416.986;416.986
701;calc total;1;388.545;388.545;388.545
701;calc update async;100;0.000345459;1.958e-05;0.0314652
701;calc inner;100;3.42938;2.93593;3.68943
701;calc wait;100;0.375467;0.0795009;1.01131
701;calc bound;100;0.0696745;0.0406706;0.100926
701;calc iter;100;3.87544;3.65645;4.1181
701;total;1;417.094;417.094;417.094
702;calc total;1;388.545;388.545;388.545
702;calc update async;100;0.000353853;2.0379e-05;0.0314438
702;calc inner;100;3.50473;2.95762;3.70154
702;calc wait;100;0.281082;0.109911;0.874864
702;calc bound;100;0.0882976;0.0365181;0.115814
702;calc iter;100;3.87589;3.74087;4.07398
702;total;1;417.05;417.05;417.05
703;calc total;1;388.545;388.545;388.545
703;calc update async;100;0.000354329;2.749e-05;0.0314796
703;calc inner;100;3.50688;2.97444;3.70113
703;calc wait;100;0.268896;0.115223;0.838214
703;calc bound;100;0.0978229;0.0435077;0.117274
703;calc iter;100;3.87545;3.712;4.08147
703;total;1;416.903;416.903;416.903
704;calc total;1;388.551;388.551;388.551
704;calc update async;100;0.000338748;2.542e-05;0.0293904
704;calc inner;100;3.38627;2.26059;3.67128
704;calc wait;100;0.395055;0.0860965;1.75032
704;calc bound;100;0.0882588;0.0503999;0.147459
704;calc iter;100;3.87315;3.56424;4.06134
704;total;1;417.171;417.171;417.171
705;calc total;1;388.551;388.551;388.551
705;calc update async;100;0.000324746;2.19e-05;0.029362
705;calc inner;100;3.16181;2.00551;3.67149
705;calc wait;100;0.643404;0.077748;1.91103
705;calc bound;100;0.0642322;0.034989;0.139364
705;calc iter;100;3.87363;3.67219;4.08187
705;total;1;416.978;416.978;416.978
706;calc total;1;388.552;388.552;388.552
706;calc update async;100;0.000333911;2.366e-05;0.0294831
706;calc inner;100;3.35988;2.70386;3.67758
706;calc wait;100;0.435119;0.0881024;1.13453
706;calc bound;100;0.0770368;0.0377467;0.132332
706;calc iter;100;3.87457;3.66912;4.04739
706;total;1;417.154;417.154;417.154
707;calc total;1;388.552;388.552;388.552
707;calc update async;100;0.000346636;3.463e-05;0.0294763
707;calc inner;100;3.417;2.9578;3.68526
707;calc wait;100;0.361189;0.0880222;0.861132
707;calc bound;100;0.0919926;0.0378676;0.146742
707;calc iter;100;3.87457;3.64058;4.06239
707;total;1;416.651;416.651;416.651
708;calc total;1;388.551;388.551;388.551
708;calc update async;100;0.00033972;2.388e-05;0.0298491
708;calc inner;100;3.42307;2.32955;3.66758
708;calc wait;100;0.355072;0.0831392;1.53036
708;calc bound;100;0.0891818;0.0486425;0.156721
708;calc iter;100;3.87036;3.66024;4.09327
708;total;1;416.773;416.773;416.773
709;calc total;1;388.551;388.551;388.551
709;calc update async;100;0.000339066;2.116e-05;0.0298506
709;calc inner;100;3.49608;3.1464;3.67074
709;calc wait;100;0.298616;0.071772;0.750459
709;calc bound;100;0.0755061;0.0366801;0.158575
709;calc iter;100;3.87386;3.72424;3.9895
709;total;1;416.939;416.939;416.939
710;calc total;1;388.551;388.551;388.551
710;calc update async;100;0.000343813;3.1419e-05;0.0298208
710;calc inner;100;3.48664;3.16581;3.67961
710;calc wait;100;0.287564;0.0716048;0.712895
710;calc bound;100;0.0969037;0.0382027;0.155491
710;calc iter;100;3.87443;3.69454;4.00407
710;total;1;416.844;416.844;416.844
711;calc total;1;388.551;388.551;388.551
711;calc update async;100;0.000341813;2.8279e-05;0.0298292
711;calc inner;100;3.47817;3.15108;3.68001
711;calc wait;100;0.292172;0.0497021;0.689999
711;calc bound;100;0.100089;0.0359652;0.155821
711;calc iter;100;3.87397;3.68785;4.01017
711;total;1;416.794;416.794;416.794
712;calc total;1;388.551;388.551;388.551
712;calc update async;100;0.000338999;2.3e-05;0.0297908
712;calc inner;100;3.51493;2.9669;3.70077
712;calc wait;100;0.268181;0.0640813;0.913188
712;calc bound;100;0.0846642;0.035098;0.129575
712;calc iter;100;3.87596;3.71408;3.9962
712;total;1;416.604;416.604;416.604
713;calc total;1;388.551;388.551;388.551
713;calc update async;100;0.000333528;2.183e-05;0.0298104
713;calc inner;100;3.44813;2.65238;3.69998
713;calc wait;100;0.350549;0.0576791;1.45761
713;calc bound;100;0.0735432;0.0364062;0.112247
713;calc iter;100;3.87677;3.75181;4.16491
713;total;1;416.644;416.644;416.644
714;calc total;1;388.551;388.551;388.551
714;calc update async;100;0.000340204;2.409e-05;0.0297608
714;calc inner;100;3.48429;2.64095;3.71274
714;calc wait;100;0.303489;0.0801649;1.21026
714;calc bound;100;0.0831077;0.0384369;0.132523
714;calc iter;100;3.87725;3.75507;4.01912
714;total;1;416.959;416.959;416.959
715;calc total;1;388.551;388.551;388.551
715;calc update async;100;0.000347207;3.3249e-05;0.0301507
715;calc inner;100;3.53261;3.29723;3.71118
715;calc wait;100;0.241976;0.0531409;0.456355
715;calc bound;100;0.0951567;0.037665;0.128962
715;calc iter;100;3.87716;3.78262;3.95763
715;total;1;416.863;416.863;416.863
716;calc total;1;388.551;388.551;388.551
716;calc update async;100;0.000345207;2.166e-05;0.030175
716;calc inner;100;3.51657;2.93146;3.70029
716;calc wait;100;0.263772;0.0636642;1.00863
716;calc bound;100;0.0918421;0.0368874;0.116243
716;calc iter;100;3.87695;3.7123;4.06759
716;total;1;417.038;417.038;417.038
717;calc total;1;388.551;388.551;388.551
717;calc update async;100;0.000344127;2.796e-05;0.0301751
717;calc inner;100;3.56987;3.32153;3.69992
717;calc wait;100;0.214064;0.0601081;0.468401
717;calc bound;100;0.0840548;0.038555;0.140801
717;calc iter;100;3.87746;3.74983;3.97562
717;total;1;416.979;416.979;416.979
718;calc total;1;388.551;388.551;388.551
718;calc update async;100;0.000350625;3.147e-05;0.0301736
718;calc inner;100;3.54421;3.29051;3.71363
718;calc wait;100;0.229004;0.0691071;0.462227
718;calc bound;100;0.0990313;0.036497;0.116626
718;calc iter;100;3.87764;3.76538;4.07455
718;total;1;416.932;416.932;416.932
719;calc total;1;388.551;388.551;388.551
719;calc update async;100;0.000347479;2.9849e-05;0.0301304
719;calc inner;100;3.54881;3.30881;3.71321
719;calc wait;100;0.227888;0.0480617;0.472924
719;calc bound;100;0.0947675;0.0379855;0.121265
719;calc iter;100;3.87751;3.75865;3.97036
719;total;1;416.78;416.78;416.78
720;calc total;1;388.551;388.551;388.551
720;calc update async;100;0.00032511;2.594e-05;0.0279023
720;calc inner;100;3.57901;3.17476;3.69642
720;calc wait;100;0.206969;0.0699071;0.646177
720;calc bound;100;0.0903415;0.0605737;0.127673
720;calc iter;100;3.87782;3.78993;3.97952
720;total;1;416.88;416.88;416.88
721;calc total;1;388.551;388.551;388.551
721;calc update async;100;0.000312422;2.547e-05;0.0274948
721;calc inner;100;3.52695;3.02229;3.68998
721;calc wait;100;0.271304;0.0708182;0.881561
721;calc bound;100;0.0768323;0.0536547;0.142765
721;calc iter;100;3.87738;3.77246;3.99714
721;total;1;416.858;416.858;416.858
722;calc total;1;388.548;388.548;388.548
722;calc update async;100;0.000327507;2.751e-05;0.0282566
722;calc inner;100;3.59847;3.44201;3.70547
722;calc wait;100;0.183832;0.0843796;0.34245
722;calc bound;100;0.0935552;0.0636967;0.139032
722;calc iter;100;3.87779;3.80944;3.99642
722;total;1;416.881;416.881;416.881
723;calc total;1;388.548;388.548;388.548
723;calc update async;100;0.000323965;2.9759e-05;0.0280282
723;calc inner;100;3.59079;3.4132;3.70608
723;calc wait;100;0.188548;0.0796912;0.376314
723;calc bound;100;0.0962944;0.0613561;0.138722
723;calc iter;100;3.87813;3.78782;4.02148
723;total;1;416.56;416.56;416.56
724;calc total;1;388.548;388.548;388.548
724;calc update async;100;0.000331225;2.559e-05;0.0290033
724;calc inner;100;3.58784;3.38932;3.68736
724;calc wait;100;0.20386;0.071927;0.454142
724;calc bound;100;0.0844219;0.0566684;0.140731
724;calc iter;100;3.87767;3.78888;3.95776
724;total;1;416.817;416.817;416.817
725;calc total;1;388.548;388.548;388.548
725;calc update async;100;0.000326968;2.567e-05;0.0286112
725;calc inner;100;3.55783;3.205;3.68067
725;calc wait;100;0.230261;0.0818286;0.600381
725;calc bound;100;0.0885863;0.0536623;0.134007
725;calc iter;100;3.87857;3.80546;4.03815
725;total;1;416.997;416.997;416.997
726;calc total;1;388.548;388.548;388.548
726;calc update async;100;0.00038091;3.374e-05;0.033262
726;calc inner;100;3.58438;3.4272;3.68825
726;calc wait;100;0.187055;0.0885494;0.314696
726;calc bound;100;0.10489;0.0585227;0.1448
726;calc iter;100;3.87863;3.7635;3.97086
726;total;1;416.679;416.679;416.679
727;calc total;1;388.548;388.548;388.548
727;calc update async;100;0.000336527;2.632e-05;0.0291908
727;calc inner;100;3.58907;3.47478;3.68094
727;calc wait;100;0.190214;0.0798444;0.358972
727;calc bound;100;0.0975277;0.0625011;0.13803
727;calc iter;100;3.87827;3.77222;3.98037
727;total;1;416.573;416.573;416.573
728;calc total;1;388.548;388.548;388.548
728;calc update async;100;0.000339671;2.9239e-05;0.0295769
728;calc inner;100;3.65031;3.54216;3.70744
728;calc wait;100;0.125452;0.060927;0.242492
728;calc bound;100;0.095861;0.0605603;0.120627
728;calc iter;100;3.87887;3.79351;3.96356
728;total;1;417.069;417.069;417.069
729;calc total;1;388.548;388.548;388.548
729;calc update async;100;0.000330081;2.5389e-05;0.0292013
729;calc inner;100;3.64574;3.5618;3.70672
729;calc wait;100;0.13656;0.0704407;0.244341
729;calc bound;100;0.0891949;0.0746756;0.112006
729;calc iter;100;3.87839;3.82031;3.97119
729;total;1;416.634;416.634;416.634
730;calc total;1;388.547;388.547;388.547
730;calc update async;100;0.000333376;3.132e-05;0.0291613
730;calc inner;100;3.66074;3.58338;3.7215
730;calc wait;100;0.116554;0.0596127;0.16669
730;calc bound;100;0.0942182;0.0686409;0.118404
730;calc iter;100;3.87876;3.78693;3.99794
730;total;1;416.732;416.732;416.732
731;calc total;1;388.547;388.547;388.547
731;calc update async;100;0.000333434;2.925e-05;0.0287493
731;calc inner;100;3.65277;3.58529;3.70757
731;calc wait;100;0.122643;0.0564802;0.189569
731;calc bound;100;0.100125;0.0598323;0.118558
731;calc iter;100;3.8789;3.78879;3.98103
731;total;1;416.927;416.927;416.927
732;calc total;1;388.548;388.548;388.548
732;calc update async;100;0.00038028;3.015e-05;0.0335844
732;calc inner;100;3.65331;3.51878;3.69975
732;calc wait;100;0.121939;0.0752534;0.300261
732;calc bound;100;0.0895032;0.0682094;0.109615
732;calc iter;100;3.8788;3.82035;3.94288
732;total;1;416.969;416.969;416.969
733;calc total;1;388.548;388.548;388.548
733;calc update async;100;0.000371797;3.09e-05;0.0325875
733;calc inner;100;3.6422;3.57688;3.72591
733;calc wait;100;0.132939;0.0979962;0.243324
733;calc bound;100;0.0968274;0.0373683;0.117532
733;calc iter;100;3.87917;3.76806;3.97256
733;total;1;416.727;416.727;416.727
734;calc total;1;388.547;388.547;388.547
734;calc update async;100;0.000371783;3.0359e-05;0.0325555
734;calc inner;100;3.64919;3.56966;3.71168
734;calc wait;100;0.126258;0.0685151;0.164579
734;calc bound;100;0.101046;0.0413898;0.117337
734;calc iter;100;3.87905;3.69101;3.93667
734;total;1;416.701;416.701;416.701
735;calc total;1;388.547;388.547;388.547
735;calc update async;100;0.000369938;3.185e-05;0.0322397
735;calc inner;100;3.64687;3.54669;3.71016
735;calc wait;100;0.126074;0.0716743;0.180911
735;calc bound;100;0.0991344;0.0445469;0.118976
735;calc iter;100;3.87899;3.76235;4.04126
735;total;1;417.086;417.086;417.086
736;calc total;1;388.547;388.547;388.547
736;calc update async;100;0.000358204;2.532e-05;0.0308452
736;calc inner;100;3.56898;3.41753;3.67336
736;calc wait;100;0.203868;0.0601615;0.322011
736;calc bound;100;0.106557;0.0525362;0.135966
736;calc iter;100;3.88065;3.78107;3.96324
736;total;1;416.819;416.819;416.819
737;calc total;1;388.547;388.547;388.547
737;calc update async;100;0.000339914;2.424e-05;0.0301071
737;calc inner;100;3.60186;3.48526;3.66575
737;calc wait;100;0.195327;0.0907696;0.297776
737;calc bound;100;0.0817611;0.0591086;0.135552
737;calc iter;100;3.87988;3.81055;3.97237
737;total;1;416.623;416.623;416.623
738;calc total;1;388.547;388.547;388.547
738;calc update async;100;0.000370221;2.752e-05;0.03241
738;calc inner;100;3.60492;3.47703;3.68878
738;calc wait;100;0.18251;0.0616319;0.279793
738;calc bound;100;0.0912465;0.0606919;0.134488
738;calc iter;100;3.88011;3.81513;3.9848
738;total;1;416.916;416.916;416.916
739;calc total;1;388.547;388.547;388.547
739;calc update async;100;0.000356271;2.9709e-05;0.0307236
739;calc inner;100;3.57174;3.4449;3.66541
739;calc wait;100;0.200672;0.0745469;0.335123
739;calc bound;100;0.106744;0.0518467;0.142118
739;calc iter;100;3.88068;3.78352;3.98722
739;total;1;416.677;416.677;416.677
740;calc total;1;388.547;388.547;388.547
740;calc update async;100;0.000369471;2.596e-05;0.0329221
740;calc inner;100;3.57069;3.34109;3.69598
740;calc wait;100;0.227712;0.0931984;0.432358
740;calc bound;100;0.0799756;0.0581044;0.12367
740;calc iter;100;3.87965;3.81693;3.9848
740;total;1;416.545;416.545;416.545
741;calc total;1;388.547;388.547;388.547
741;calc update async;100;0.000362784;2.2639e-05;0.0328952
741;calc inner;100;3.47243;2.92138;3.68967
741;calc wait;100;0.32895;0.0925226;0.883428
741;calc bound;100;0.0743884;0.0504556;0.132441
741;calc iter;100;3.87864;3.81333;3.96993
741;total;1;416.826;416.826;416.826
742;calc total;1;388.547;388.547;388.547
742;calc update async;100;0.000368117;2.19e-05;0.0331418
742;calc inner;100;3.55495;3.27217;3.67752
742;calc wait;100;0.235419;0.0894838;0.543219
742;calc bound;100;0.0847166;0.051305;0.134915
742;calc iter;100;3.87889;3.80207;3.96877
742;total;1;416.941;416.941;416.941
743;calc total;1;388.547;388.547;388.547
743;calc update async;100;0.000357669;3.135e-05;0.0314203
743;calc inner;100;3.57587;3.32773;3.68784
743;calc wait;100;0.208068;0.100401;0.428393
743;calc bound;100;0.0942049;0.0647548;0.141672
743;calc iter;100;3.87983;3.81191;3.96502
743;total;1;416.985;416.985;416.985
744;calc total;1;388.547;388.547;388.547
744;calc update async;100;0.000355237;3.0479e-05;0.0306573
744;calc inner;100;3.62013;3.57291;3.71282
744;calc wait;100;0.150875;0.0752531;0.20689
744;calc bound;100;0.109552;0.036819;0.11461
744;calc iter;100;3.88121;3.70437;4.04877
744;total;1;416.954;416.954;416.954
745;calc total;1;388.547;388.547;388.547
745;calc update async;100;0.000359327;2.699e-05;0.0320073
745;calc inner;100;3.65876;3.60741;3.70951
745;calc wait;100;0.1315;0.0735681;0.201343
745;calc bound;100;0.0847806;0.0523817;0.125522
745;calc iter;100;3.88088;3.80555;3.94942
745;total;1;417.108;417.108;417.108
746;calc total;1;388.547;388.547;388.547
746;calc update async;100;0.000342976;2.785e-05;0.0299773
746;calc inner;100;3.66201;3.58081;3.72527
746;calc wait;100;0.110332;0.0626144;0.214561
746;calc bound;100;0.0955193;0.0610336;0.136774
746;calc iter;100;3.88082;3.79476;4.06686
746;total;1;416.935;416.935;416.935
747;calc total;1;388.547;388.547;388.547
747;calc update async;100;0.00034565;2.439e-05;0.03015
747;calc inner;100;3.63119;3.56497;3.72393
747;calc wait;100;0.143875;0.0625258;0.243409
747;calc bound;100;0.104941;0.037742;0.139279
747;calc iter;100;3.8812;3.69998;3.92501
747;total;1;417.127;417.127;417.127
748;calc total;1;388.547;388.547;388.547
748;calc update async;100;0.000368829;3.2429e-05;0.032267
748;calc inner;100;3.62124;3.56938;3.69808
748;calc wait;100;0.141748;0.0662059;0.219306
748;calc bound;100;0.101146;0.0490822;0.130349
748;calc iter;100;3.88092;3.78603;3.93206
748;total;1;416.768;416.768;416.768
749;calc total;1;388.547;388.547;388.547
749;calc update async;100;0.00037069;3.106e-05;0.0328079
749;calc inner;100;3.61701;3.56675;3.70125
749;calc wait;100;0.172084;0.0563091;0.229297
749;calc bound;100;0.0863817;0.0744506;0.132061
749;calc iter;100;3.88021;3.80909;4.07118
749;total;1;416.448;416.448;416.448
750;calc total;1;388.547;388.547;388.547
750;calc update async;100;0.000359873;2.5019e-05;0.0319344
750;calc inner;100;3.6338;3.60727;3.70616
750;calc wait;100;0.136609;0.0881748;0.183306
750;calc bound;100;0.0921083;0.0772335;0.115941
750;calc iter;100;3.88019;3.83111;3.96949
750;total;1;417.075;417.075;417.075
751;calc total;1;388.547;388.547;388.547
751;calc update async;100;0.000367372;3.097e-05;0.0322302
751;calc inner;100;3.62691;3.56584;3.7112
751;calc wait;100;0.134807;0.0883535;0.223861
751;calc bound;100;0.103388;0.0525955;0.128692
751;calc iter;100;3.88085;3.78131;4.06046
751;total;1;416.521;416.521;416.521
752;calc total;1;388.547;388.547;388.547
752;calc update async;100;0.000308078;3.2609e-05;0.0263334
752;calc inner;100;3.52952;3.15229;3.66919
752;calc wait;100;0.24352;0.0815233;0.563136
752;calc bound;100;0.104463;0.0367154;0.16426
752;calc iter;100;3.88037;3.76129;3.95838
752;total;1;416.545;416.545;416.545
753;calc total;1;388.547;388.547;388.547
753;calc update async;100;0.000299269;2.3899e-05;0.0263325
753;calc inner;100;3.56875;3.23204;3.67158
753;calc wait;100;0.229706;0.0743845;0.518046
753;calc bound;100;0.0774848;0.0381714;0.166886
753;calc iter;100;3.87953;3.79033;3.98924
753;total;1;416.497;416.497;416.497
754;calc total;1;388.547;388.547;388.547
754;calc update async;100;0.000301593;2.1089e-05;0.0263182
754;calc inner;100;3.56629;3.23576;3.67968
754;calc wait;100;0.220648;0.0844125;0.530844
754;calc bound;100;0.0892399;0.0366612;0.167618
754;calc iter;100;3.87969;3.80726;3.96587
754;total;1;416.497;416.497;416.497
755;calc total;1;388.547;388.547;388.547
755;calc update async;100;0.00030811;3.014e-05;0.0264769
755;calc inner;100;3.53622;3.18228;3.68114
755;calc wait;100;0.240771;0.0732092;0.570869
755;calc bound;100;0.0999454;0.0364499;0.168796
755;calc iter;100;3.88035;3.79424;3.9604
755;total;1;416.498;416.498;416.498
510;calc total;1;388.553;388.553;388.553
510;calc update async;100;0.00038431;2.662e-05;0.0341071
510;calc inner;100;3.55463;3.36948;3.70749
510;calc wait;100;0.232472;0.107561;0.437769
510;calc bound;100;0.0820608;0.0362004;0.116612
510;calc iter;100;3.87683;3.82692;3.9839
510;total;1;416.637;416.637;416.637
511;calc total;1;388.552;388.552;388.552
511;calc update async;100;0.000390196;2.574e-05;0.0341098
511;calc inner;100;3.52409;3.40264;3.7086
511;calc wait;100;0.243881;0.0302104;0.335674
511;calc bound;100;0.100848;0.0493411;0.116921
511;calc iter;100;3.87793;3.65602;4.0725
511;total;1;416.467;416.467;416.467
756;calc total;1;388.547;388.547;388.547
756;calc update async;100;0.000309197;2.182e-05;0.0267238
756;calc inner;100;3.49975;3.16511;3.67195
756;calc wait;100;0.28595;0.095847;0.607574
756;calc bound;100;0.0919226;0.0393656;0.170862
756;calc iter;100;3.8794;3.81286;3.9524
756;total;1;416.545;416.545;416.545
757;calc total;1;388.547;388.547;388.547
757;calc update async;100;0.00029616;2.0409e-05;0.0266988
757;calc inner;100;3.36623;3.03666;3.67234
757;calc wait;100;0.44239;0.100868;0.813558
757;calc bound;100;0.0668546;0.0359878;0.170416
757;calc iter;100;3.87824;3.82336;3.95528
757;total;1;416.565;416.565;416.565
758;calc total;1;388.547;388.547;388.547
758;calc update async;100;0.00030489;2.358e-05;0.0266985
758;calc inner;100;3.47492;3.18487;3.68323
758;calc wait;100;0.325836;0.0826126;0.618912
758;calc bound;100;0.0761036;0.0354468;0.171579
758;calc iter;100;3.87852;3.81444;3.95092
758;total;1;416.856;416.856;416.856
759;calc total;1;388.544;388.544;388.544
759;calc update async;100;0.000347148;2.3039e-05;0.0302595
759;calc inner;100;3.50731;3.16397;3.6827
759;calc wait;100;0.274256;0.0768517;0.594771
759;calc bound;100;0.0948763;0.0394793;0.171255
759;calc iter;100;3.87939;3.799;3.95027
759;total;1;416.693;416.693;416.693
760;calc total;1;388.544;388.544;388.544
760;calc update async;100;0.000351224;3.344e-05;0.0299762
760;calc inner;100;3.5858;3.07535;3.7015
760;calc wait;100;0.180712;0.0921892;0.629197
760;calc bound;100;0.0984599;0.0487146;0.119815
760;calc iter;100;3.87476;3.63647;4.04684
760;total;1;416.726;416.726;416.726
761;calc total;1;388.544;388.544;388.544
761;calc update async;100;0.000337222;2.271e-05;0.0299616
761;calc inner;100;3.54976;3.06793;3.69483
761;calc wait;100;0.23979;0.0859991;0.660178
761;calc bound;100;0.0800065;0.0582561;0.126473
761;calc iter;100;3.87453;3.69109;3.9459
761;total;1;416.744;416.744;416.744
762;calc total;1;388.544;388.544;388.544
762;calc update async;100;0.000341253;2.4279e-05;0.029803
762;calc inner;100;3.58287;3.08327;3.70607
762;calc wait;100;0.199579;0.0894938;0.656302
762;calc bound;100;0.087887;0.0576879;0.127413
762;calc iter;100;3.87459;3.66629;4.06228
762;total;1;416.862;416.862;416.862
763;calc total;1;388.544;388.544;388.544
763;calc update async;100;0.000344609;2.963e-05;0.0299226
763;calc inner;100;3.58931;3.05414;3.70606
763;calc wait;100;0.173061;0.0900075;0.656673
763;calc bound;100;0.101379;0.0510832;0.126668
763;calc iter;100;3.87473;3.59131;3.95266
763;total;1;416.728;416.728;416.728
764;calc total;1;388.544;388.544;388.544
764;calc update async;100;0.000344201;3.0209e-05;0.0298211
764;calc inner;100;3.56862;2.73853;3.70218
764;calc wait;100;0.206768;0.0482115;0.98796
764;calc bound;100;0.0965768;0.0531597;0.116374
764;calc iter;100;3.87345;3.70801;4.05813
764;total;1;416.812;416.812;416.812
765;calc total;1;388.544;388.544;388.544
765;calc update async;100;0.000336985;2.5629e-05;0.029815
765;calc inner;100;3.54416;1.77226;3.71169
765;calc wait;100;0.235248;0.0816091;1.97534
765;calc bound;100;0.0809281;0.0488786;0.125292
765;calc iter;100;3.87025;3.71939;4.01163
765;total;1;416.996;416.996;416.996
768;calc total;1;388.553;388.553;388.553
768;calc update async;100;0.000348195;2.1229e-05;0.0302984
768;calc inner;100;2.51839;0.549947;3.4961
768;calc wait;100;1.26412;0.172807;3.96869
768;calc bound;100;0.0752182;0.0373879;0.123882
768;calc iter;100;3.85847;2.68045;4.58622
768;total;1;417.137;417.137;417.137
769;calc total;1;388.553;388.553;388.553
769;calc update async;100;0.000321722;1.689e-05;0.0295212
769;calc inner;100;1.64154;0.466156;3.49549
769;calc wait;100;2.17441;0.16176;3.89414
769;calc bound;100;0.0513781;0.0346948;0.100505
769;calc iter;100;3.8681;3.07612;4.49364
769;total;1;417.137;417.137;417.137
770;calc total;1;388.529;388.529;388.529
770;calc update async;100;0.000663276;1.739e-05;0.0627808
770;calc inner;100;2.37191;0.574192;3.47235
770;calc wait;100;1.42928;0.196386;3.68838
770;calc bound;100;0.0665307;0.0349705;0.114133
770;calc iter;100;3.86922;3.41714;4.31815
770;total;1;417.127;417.127;417.127
771;calc total;1;388.529;388.529;388.529
771;calc update async;100;0.000666876;2.298e-05;0.0626972
771;calc inner;100;2.58735;1.2578;3.49678
771;calc wait;100;1.20657;0.192668;2.7722
771;calc bound;100;0.0736596;0.0358837;0.116918
771;calc iter;100;3.86856;3.58136;4.17487
771;total;1;417.137;417.137;417.137
772;calc total;1;388.529;388.529;388.529
772;calc update async;100;0.000654373;1.919e-05;0.0613076
772;calc inner;100;2.72281;0.510872;3.51747
772;calc wait;100;1.0491;0.198804;4.0661
772;calc bound;100;0.0848732;0.0358363;0.110795
772;calc iter;100;3.85781;3.25425;4.66776
772;total;1;417.139;417.139;417.139
773;calc total;1;388.529;388.529;388.529
773;calc update async;100;0.00064772;1.611e-05;0.0613033
773;calc inner;100;2.84055;1.4399;3.49605
773;calc wait;100;0.96309;0.0834857;2.65788
773;calc bound;100;0.0642766;0.03484;0.106458
773;calc iter;100;3.86876;3.52926;4.18653
773;total;1;417.132;417.132;417.132
774;calc total;1;388.529;388.529;388.529
774;calc update async;100;0.000660438;3.2139e-05;0.0613706
774;calc inner;100;2.88957;1.7738;3.50514
774;calc wait;100;0.884712;0.249445;2.27411
774;calc bound;100;0.0944593;0.0350815;0.114144
774;calc iter;100;3.86965;3.54378;4.21937
774;total;1;417.137;417.137;417.137
775;calc total;1;388.529;388.529;388.529
775;calc update async;100;0.000661509;2.219e-05;0.06149
775;calc inner;100;2.88658;1.74677;3.50331
775;calc wait;100;0.889682;0.214419;2.3523
775;calc bound;100;0.0922499;0.0361015;0.112739
775;calc iter;100;3.86931;3.54574;4.28233
775;total;1;417.131;417.131;417.131
776;calc total;1;388.553;388.553;388.553
776;calc update async;100;0.000336488;1.88e-05;0.0298202
776;calc inner;100;2.86018;0.501891;3.55494
776;calc wait;100;0.934935;0.0903534;3.84058
776;calc bound;100;0.0777865;0.0352103;0.109753
776;calc iter;100;3.87324;3.18447;4.40522
776;total;1;417.078;417.078;417.078
777;calc total;1;388.553;388.553;388.553
777;calc update async;100;0.000330143;1.88e-05;0.0297758
777;calc inner;100;2.55093;0.472416;3.51768
777;calc wait;100;1.25908;0.163307;4.21759
777;calc bound;100;0.0631754;0.0351643;0.115656
777;calc iter;100;3.87352;3.33411;5.02404
777;total;1;417.077;417.077;417.077
778;calc total;1;388.549;388.549;388.549
778;calc update async;100;0.000389968;2.233e-05;0.0349878
778;calc inner;100;2.80336;0.480979;3.50045
778;calc wait;100;0.9938;0.286978;3.65738
778;calc bound;100;0.076137;0.0359321;0.111625
778;calc iter;100;3.87369;3.60624;4.23756
778;total;1;417.078;417.078;417.078
779;calc total;1;388.529;388.529;388.529
779;calc update async;100;0.000687421;3.262e-05;0.0643481
779;calc inner;100;2.9706;2.1195;3.55783
779;calc wait;100;0.811012;0.232455;1.76965
779;calc bound;100;0.0909808;0.0395443;0.112114
779;calc iter;100;3.87328;3.61065;4.12539
779;total;1;416.591;416.591;416.591
780;calc total;1;388.529;388.529;388.529
780;calc update async;100;0.000663117;2.044e-05;0.0618572
780;calc inner;100;2.97053;0.53152;3.53853
780;calc wait;100;0.809897;0.190711;3.56903
780;calc bound;100;0.0889669;0.0348706;0.116612
780;calc iter;100;3.87008;3.24942;4.38045
780;total;1;417.112;417.112;417.112
781;calc total;1;388.529;388.529;388.529
781;calc update async;100;0.000657715;2.754e-05;0.0618374
781;calc inner;100;3.10841;2.54362;3.5386
781;calc wait;100;0.684821;0.164719;1.34332
781;calc bound;100;0.0790086;0.0394838;0.110792
781;calc iter;100;3.87291;3.63513;3.99787
781;total;1;417.116;417.116;417.116
782;calc total;1;388.529;388.529;388.529
782;calc update async;100;0.000662426;3.021e-05;0.0618468
782;calc inner;100;3.07589;2.55812;3.5418
782;calc wait;100;0.697724;0.187492;1.29376
782;calc bound;100;0.0987712;0.039994;0.1134
782;calc iter;100;3.87306;3.57371;4.00411
782;total;1;417.112;417.112;417.112
783;calc total;1;388.529;388.529;388.529
783;calc update async;100;0.000663875;3.589e-05;0.0619558
783;calc inner;100;3.08627;2.57509;3.54134
783;calc wait;100;0.691519;0.2396;1.31538
783;calc bound;100;0.0942677;0.0385173;0.11507
783;calc iter;100;3.87272;3.57588;4.04003
783;total;1;417.116;417.116;417.116
784;calc total;1;388.529;388.529;388.529
784;calc update async;100;0.000686953;1.869e-05;0.0645228
784;calc inner;100;2.93373;0.531091;3.47104
784;calc wait;100;0.866612;0.119366;3.45868
784;calc bound;100;0.0750921;0.0350541;0.115452
784;calc iter;100;3.87612;3.55673;4.26985
784;total;1;417.191;417.191;417.191
785;calc total;1;388.549;388.549;388.549
785;calc update async;100;0.00036199;1.878e-05;0.0329178
785;calc inner;100;2.527;0.507481;3.47457
785;calc wait;100;1.29052;0.123798;3.94764
785;calc bound;100;0.0562382;0.0350861;0.110329
785;calc iter;100;3.87414;3.43405;4.49799
785;total;1;417.179;417.179;417.179
786;calc total;1;388.545;388.545;388.545
786;calc update async;100;0.000443378;1.735e-05;0.0397475
786;calc inner;100;3.02145;2.04829;3.47912
786;calc wait;100;0.770854;0.201341;2.0161
786;calc bound;100;0.0830901;0.0357863;0.130944
786;calc iter;100;3.876;3.70237;4.15991
786;total;1;417.154;417.154;417.154
787;calc total;1;388.545;388.545;388.545
787;calc update async;100;0.000443147;2.243e-05;0.0397203
787;calc inner;100;3.0292;2.15204;3.50329
787;calc wait;100;0.76506;0.197695;1.8373
787;calc bound;100;0.0817394;0.0359204;0.127838
787;calc iter;100;3.87645;3.66038;4.15542
787;total;1;417.179;417.179;417.179
788;calc total;1;388.529;388.529;388.529
788;calc update async;100;0.00065032;1.912e-05;0.0615787
788;calc inner;100;2.91891;1.36866;3.51804
788;calc wait;100;0.891571;0.101804;2.59028
788;calc bound;100;0.0632876;0.0351255;0.109988
788;calc iter;100;3.87469;3.54595;4.08419
788;total;1;417.197;417.197;417.197
789;calc total;1;388.529;388.529;388.529
789;calc update async;100;0.000652456;1.9639e-05;0.0616
789;calc inner;100;2.78095;0.562824;3.51849
789;calc wait;100;1.02492;0.19729;3.30517
789;calc bound;100;0.0703927;0.0351181;0.113395
789;calc iter;100;3.87692;3.59672;4.14876
789;total;1;417.197;417.197;417.197
790;calc total;1;388.529;388.529;388.529
790;calc update async;100;0.000665428;2.685e-05;0.0617239
790;calc inner;100;3.07222;2.28;3.52152
790;calc wait;100;0.712492;0.165678;1.58504
790;calc bound;100;0.0916578;0.0381486;0.123786
790;calc iter;100;3.87705;3.74432;3.9995
790;total;1;417.193;417.193;417.193
791;calc total;1;388.529;388.529;388.529
791;calc update async;100;0.000664827;2.035e-05;0.0619461
791;calc inner;100;3.02982;1.94747;3.52123
791;calc wait;100;0.763596;0.177636;1.96861
791;calc bound;100;0.0826743;0.0385899;0.1259
791;calc iter;100;3.87676;3.61006;4.0473
791;total;1;417.194;417.194;417.194
792;calc total;1;388.529;388.529;388.529
792;calc update async;100;0.000694442;2.336e-05;0.0651486
792;calc inner;100;3.28562;2.53766;3.53167
792;calc wait;100;0.503911;0.191843;1.36474
792;calc bound;100;0.0872318;0.0372037;0.113756
792;calc iter;100;3.87746;3.55836;4.02232
792;total;1;417.133;417.133;417.133
793;calc total;1;388.544;388.544;388.544
793;calc update async;100;0.000432704;2.3669e-05;0.0398208
793;calc inner;100;3.2283;2.60882;3.51493
793;calc wait;100;0.581217;0.191014;1.26785
793;calc bound;100;0.0669842;0.0386475;0.114515
793;calc iter;100;3.87694;3.61128;4.09488
793;total;1;417.133;417.133;417.133
794;calc total;1;388.54;388.54;388.54
794;calc update async;100;0.000509516;2.704e-05;0.0465824
794;calc inner;100;3.30869;3.05955;3.53757
794;calc wait;100;0.477123;0.183548;0.68047
794;calc bound;100;0.0912647;0.0370641;0.116652
794;calc iter;100;3.87759;3.70021;4.01696
794;total;1;417.096;417.096;417.096
795;calc total;1;388.54;388.54;388.54
795;calc update async;100;0.000511209;2.723e-05;0.0465611
795;calc inner;100;3.30122;3.08974;3.5338
795;calc wait;100;0.483049;0.231635;0.656697
795;calc bound;100;0.0931603;0.0361008;0.116358
795;calc iter;100;3.87795;3.70956;4.02511
795;total;1;417.123;417.123;417.123
796;calc total;1;388.529;388.529;388.529
796;calc update async;100;0.000661331;2.315e-05;0.0622297
796;calc inner;100;3.31537;2.22057;3.5573
796;calc wait;100;0.485378;0.124089;1.82229
796;calc bound;100;0.0757355;0.0369898;0.111745
796;calc iter;100;3.8772;3.60451;4.11092
796;total;1;417.183;417.183;417.183
797;calc total;1;388.529;388.529;388.529
797;calc update async;100;0.00066135;2.619e-05;0.0622118
797;calc inner;100;3.2829;2.84817;3.55715
797;calc wait;100;0.511189;0.17595;1.06567
797;calc bound;100;0.0834471;0.0362005;0.117346
797;calc iter;100;3.8782;3.78704;3.96906
797;total;1;417.165;417.165;417.165
798;calc total;1;388.529;388.529;388.529
798;calc update async;100;0.000670357;3.2889e-05;0.0624145
798;calc inner;100;3.29695;3.07461;3.56213
798;calc wait;100;0.483498;0.218174;0.710643
798;calc bound;100;0.0975793;0.0353732;0.116379
798;calc iter;100;3.87872;3.68723;4.02127
798;total;1;417.182;417.182;417.182
799;calc total;1;388.529;388.529;388.529
799;calc update async;100;0.00066994;2.7919e-05;0.0626318
799;calc inner;100;3.29695;3.05907;3.56206
799;calc wait;100;0.486116;0.163057;0.834014
799;calc bound;100;0.0944349;0.0368017;0.115868
799;calc iter;100;3.87818;3.61956;3.99597
799;total;1;417.162;417.162;417.162
800;calc total;1;388.54;388.54;388.54
800;calc update async;100;0.000500636;3.05e-05;0.045673
800;calc inner;100;3.35507;2.93949;3.67314
800;calc wait;100;0.42503;0.0889637;0.862101
800;calc bound;100;0.0977794;0.0374339;0.11395
800;calc iter;100;3.87867;3.82128;3.97933
800;total;1;417.106;417.106;417.106
801;calc total;1;388.54;388.54;388.54
801;calc update async;100;0.000489816;2.014e-05;0.0456606
801;calc inner;100;3.31685;2.83985;3.65272
801;calc wait;100;0.497688;0.0907671;1.03738
801;calc bound;100;0.0630287;0.0375321;0.115369
801;calc iter;100;3.87823;3.75641;4.04607
801;total;1;417.095;417.095;417.095
802;calc total;1;388.54;388.54;388.54
802;calc update async;100;0.000506628;3.184e-05;0.0457256
802;calc inner;100;3.38364;2.96243;3.67675
802;calc wait;100;0.405047;0.0833097;0.840034
802;calc bound;100;0.0889426;0.03808;0.110734
802;calc iter;100;3.87829;3.79864;3.98051
802;total;1;417.103;417.103;417.103
803;calc total;1;388.54;388.54;388.54
803;calc update async;100;0.000503047;3.151e-05;0.0457895
803;calc inner;100;3.35783;2.92949;3.64969
803;calc wait;100;0.420926;0.0923534;0.846766
803;calc bound;100;0.09915;0.0381511;0.11894
803;calc iter;100;3.87865;3.82265;3.95943
803;total;1;417.103;417.103;417.103
804;calc total;1;388.528;388.528;388.528
804;calc update async;100;0.000657385;1.926e-05;0.0620327
804;calc inner;100;3.16702;2.42058;3.66327
804;calc wait;100;0.638208;0.0967806;1.39193
804;calc bound;100;0.070506;0.0356127;0.0975079
804;calc iter;100;3.87648;3.73803;4.01187
804;total;1;417.162;417.162;417.162
805;calc total;1;388.528;388.528;388.528
805;calc update async;100;0.000653067;1.932e-05;0.0622953
805;calc inner;100;2.70526;0.686339;3.65747
805;calc wait;100;1.10394;0.100794;3.4793
805;calc bound;100;0.0634397;0.0350822;0.107065
805;calc iter;100;3.87412;3.57763;4.20734
805;total;1;417.146;417.146;417.146
806;calc total;1;388.528;388.528;388.528
806;calc update async;100;0.000665376;2.457e-05;0.0625947
806;calc inner;100;3.12999;2.29074;3.66487
806;calc wait;100;0.666186;0.0980928;1.65434
806;calc bound;100;0.0782401;0.0402381;0.120748
806;calc iter;100;3.87533;3.71496;4.06357
806;total;1;417.146;417.146;417.146
807;calc total;1;388.528;388.528;388.528
807;calc update async;100;0.000674031;3.284e-05;0.0627348
807;calc inner;100;3.21628;2.44138;3.66878
807;calc wait;100;0.572281;0.119343;1.3615
807;calc bound;100;0.0874447;0.0356217;0.115592
807;calc iter;100;3.87676;3.80929;3.9705
807;total;1;417.142;417.142;417.142
808;calc total;1;388.536;388.536;388.536
808;calc update async;100;0.000563599;2.982e-05;0.051688
808;calc inner;100;3.42869;3.15395;3.70125
808;calc wait;100;0.342123;0.0930425;0.60943
808;calc bound;100;0.108288;0.0356209;0.114407
808;calc iter;100;3.88064;3.76025;4.01151
808;total;1;417.119;417.119;417.119
809;calc total;1;388.536;388.536;388.536
809;calc update async;100;0.000551732;2.772e-05;0.0516751
809;calc inner;100;3.49568;3.22478;3.69596
809;calc wait;100;0.305421;0.097753;0.560803
809;calc bound;100;0.0780155;0.0358773;0.10112
809;calc iter;100;3.87968;3.77272;3.99059
809;total;1;417.12;417.12;417.12
810;calc total;1;388.536;388.536;388.536
810;calc update async;100;0.000558872;2.705e-05;0.0516869
810;calc inner;100;3.48499;3.22038;3.71036
810;calc wait;100;0.304622;0.0889497;0.534343
810;calc bound;100;0.0898752;0.0355012;0.11494
810;calc iter;100;3.88005;3.8124;3.99474
810;total;1;417.113;417.113;417.113
811;calc total;1;388.536;388.536;388.536
811;calc update async;100;0.000560922;2.96e-05;0.0518133
811;calc inner;100;3.44967;3.18982;3.69856
811;calc wait;100;0.327449;0.088733;0.579867
811;calc bound;100;0.102834;0.036357;0.114327
811;calc iter;100;3.88052;3.78357;3.96172
811;total;1;417.116;417.116;417.116
812;calc total;1;388.528;388.528;388.528
812;calc update async;100;0.000669516;2.4109e-05;0.0628559
812;calc inner;100;3.42638;2.97972;3.70033
812;calc wait;100;0.362712;0.0951084;0.948513
812;calc bound;100;0.0895528;0.0370236;0.111329
812;calc iter;100;3.87932;3.76934;4.00866
812;total;1;417.094;417.094;417.094
813;calc total;1;388.528;388.528;388.528
813;calc update async;100;0.000662881;2.402e-05;0.063295
813;calc inner;100;3.27781;2.8467;3.70027
813;calc wait;100;0.540095;0.100725;0.998777
813;calc bound;100;0.0597615;0.0380717;0.102929
813;calc iter;100;3.87833;3.79052;3.99192
813;total;1;417.092;417.092;417.092
814;calc total;1;388.528;388.528;388.528
814;calc update async;100;0.00067069;2.3399e-05;0.0633306
814;calc inner;100;3.40927;3.04548;3.7118
814;calc wait;100;0.394652;0.108878;0.822167
814;calc bound;100;0.0741937;0.0356458;0.114601
814;calc iter;100;3.87879;3.81157;4.01472
814;total;1;417.093;417.093;417.093
815;calc total;1;388.528;388.528;388.528
815;calc update async;100;0.000681791;2.806e-05;0.063655
815;calc inner;100;3.43518;3.15839;3.71154
815;calc wait;100;0.347464;0.143293;0.642843
815;calc bound;100;0.0961384;0.0371278;0.116331
815;calc iter;100;3.87947;3.79204;4.02145
815;total;1;417.088;417.088;417.088
816;calc total;1;388.536;388.536;388.536
816;calc update async;100;0.000564908;2.587e-05;0.0520441
816;calc inner;100;3.21729;2.30149;3.59549
816;calc wait;100;0.555201;0.104939;1.28901
816;calc bound;100;0.102059;0.0376983;0.113748
816;calc iter;100;3.87571;3.62892;4.036
816;total;1;417.03;417.03;417.03
817;calc total;1;388.536;388.536;388.536
817;calc update async;100;0.000555822;1.8399e-05;0.0520073
817;calc inner;100;3.22247;2.0519;3.59644
817;calc wait;100;0.577191;0.0947782;2.04545
817;calc bound;100;0.0729038;0.0364355;0.105397
817;calc iter;100;3.87547;3.69801;4.13657
817;total;1;417.049;417.049;417.049
818;calc total;1;388.536;388.536;388.536
818;calc update async;100;0.000564539;3.304e-05;0.0521718
818;calc inner;100;3.2496;2.35892;3.60477
818;calc wait;100;0.533046;0.168669;1.2738
818;calc bound;100;0.0915346;0.0393155;0.114475
818;calc iter;100;3.87553;3.67275;3.97726
818;total;1;417.048;417.048;417.048
819;calc total;1;388.536;388.536;388.536
819;calc update async;100;0.000563607;1.871e-05;0.0522814
819;calc inner;100;3.2252;2.3069;3.60494
819;calc wait;100;0.551679;0.153378;1.2774
819;calc bound;100;0.0972926;0.038511;0.113129
819;calc iter;100;3.87569;3.6235;4.04348
819;total;1;417.047;417.047;417.047
820;calc total;1;388.528;388.528;388.528
820;calc update async;100;0.000669885;1.955e-05;0.0628815
820;calc inner;100;3.02983;2.20628;3.61021
820;calc wait;100;0.760046;0.105619;1.46848
820;calc bound;100;0.0831696;0.0363862;0.103669
820;calc iter;100;3.8744;3.6966;3.95706
820;total;1;417.053;417.053;417.053
821;calc total;1;388.528;388.528;388.528
821;calc update async;100;0.000657387;1.63e-05;0.0633106
821;calc inner;100;2.4049;1.3037;3.61031
821;calc wait;100;1.41787;0.107187;2.51846
821;calc bound;100;0.0456854;0.0348917;0.0964495
821;calc iter;100;3.8706;3.6454;4.04655
821;total;1;417.051;417.051;417.051
822;calc total;1;388.528;388.528;388.528
822;calc update async;100;0.000666383;1.953e-05;0.0633023
822;calc inner;100;2.93014;2.1199;3.62174
822;calc wait;100;0.876978;0.173059;1.786
822;calc bound;100;0.0652516;0.0354966;0.108551
822;calc iter;100;3.87373;3.74292;4.00408
822;total;1;417.03;417.03;417.03
823;calc total;1;388.528;388.528;388.528
823;calc update async;100;0.000684886;3.147e-05;0.0638416
823;calc inner;100;3.04399;2.20588;3.61898
823;calc wait;100;0.736298;0.181904;1.45851
823;calc bound;100;0.0924529;0.0361671;0.116652
823;calc iter;100;3.8745;3.70126;4.04249
823;total;1;417.029;417.029;417.029
824;calc total;1;388.536;388.536;388.536
824;calc update async;100;0.000577209;2.608e-05;0.0531479
824;calc inner;100;3.2177;1.88672;3.65199
824;calc wait;100;0.554678;0.166653;1.80965
824;calc bound;100;0.0968831;0.0362379;0.118855
824;calc iter;100;3.86985;3.67914;3.97882
824;total;1;417.007;417.007;417.007
825;calc total;1;388.536;388.536;388.536
825;calc update async;100;0.000558639;2.091e-05;0.0531312
825;calc inner;100;2.91035;1.83118;3.65161
825;calc wait;100;0.908392;0.135436;1.97889
825;calc bound;100;0.0493815;0.034936;0.107281
825;calc iter;100;3.86868;3.64659;4.09845
825;total;1;416.987;416.987;416.987
826;calc total;1;388.536;388.536;388.536
826;calc update async;100;0.000571359;2.2749e-05;0.0532574
826;calc inner;100;3.17725;1.92034;3.66124
826;calc wait;100;0.614953;0.0756283;1.82832
826;calc bound;100;0.0765936;0.0352511;0.116257
826;calc iter;100;3.86937;3.66423;4.11542
826;total;1;416.984;416.984;416.984
827;calc total;1;388.536;388.536;388.536
827;calc update async;100;0.000580704;3.2989e-05;0.0532457
827;calc inner;100;3.22188;1.89692;3.6608
827;calc wait;100;0.549487;0.158458;1.81135
827;calc bound;100;0.097963;0.0360849;0.118998
827;calc iter;100;3.86992;3.67954;4.00176
827;total;1;417.007;417.007;417.007
828;calc total;1;388.535;388.535;388.535
828;calc update async;100;0.000577601;2.279e-05;0.0532669
828;calc inner;100;3.20295;1.05076;3.61075
828;calc wait;100;0.570261;0.14318;2.69547
828;calc bound;100;0.0905142;0.0358906;0.114417
828;calc iter;100;3.86431;3.65867;4.02668
828;total;1;416.953;416.953;416.953
829;calc total;1;388.528;388.528;388.528
829;calc update async;100;0.000689411;2.225e-05;0.0651263
829;calc inner;100;3.16666;0.601398;3.64065
829;calc wait;100;0.612712;0.131966;3.64825
829;calc bound;100;0.0771626;0.038612;0.116063
829;calc iter;100;3.85738;3.20557;4.3815
829;total;1;416.95;416.95;416.95
830;calc total;1;388.528;388.528;388.528
830;calc update async;100;0.000699381;2.236e-05;0.0651738
830;calc inner;100;3.18953;0.675015;3.65094
830;calc wait;100;0.575303;0.0708881;3.10027
830;calc bound;100;0.0948346;0.0426894;0.116928
830;calc iter;100;3.86041;3.61974;4.05749
830;total;1;416.953;416.953;416.953
831;calc total;1;388.528;388.528;388.528
831;calc update async;100;0.000699108;3.132e-05;0.0650901
831;calc inner;100;3.22427;1.08022;3.65001
831;calc wait;100;0.542213;0.139783;2.65404
831;calc bound;100;0.0971395;0.0359186;0.116233
831;calc iter;100;3.86435;3.65657;3.98177
831;total;1;416.926;416.926;416.926
832;calc total;1;388.531;388.531;388.531
832;calc update async;100;0.000628528;2.109e-05;0.0590126
832;calc inner;100;1.99406;0.511919;3.61365
832;calc wait;100;1.7752;0.0587389;3.9417
832;calc bound;100;0.071225;0.0376498;0.123817
832;calc iter;100;3.84352;2.48589;4.81451
832;total;1;416.645;416.645;416.645
833;calc total;1;388.531;388.531;388.531
833;calc update async;100;0.000622113;1.813e-05;0.0589987
833;calc inner;100;1.44806;0.463965;3.61015
833;calc wait;100;2.33638;0.051875;5.16989
833;calc bound;100;0.0675674;0.0360422;0.121445
833;calc iter;100;3.85372;1.97691;5.95683
833;total;1;416.68;416.68;416.68
834;calc total;1;388.531;388.531;388.531
834;calc update async;100;0.000628507;1.893e-05;0.0593737
834;calc inner;100;1.96942;0.465175;3.62972
834;calc wait;100;1.81772;0.0632725;4.45621
834;calc bound;100;0.0656272;0.0347988;0.111264
834;calc iter;100;3.85633;2.61974;5.26421
834;total;1;416.644;416.644;416.644
835;calc total;1;388.531;388.531;388.531
835;calc update async;100;0.000630835;1.928e-05;0.0591516
835;calc inner;100;2.10092;0.512488;3.62173
835;calc wait;100;1.67362;0.0650737;3.91881
835;calc bound;100;0.0773403;0.0349856;0.128821
835;calc iter;100;3.85516;3.12324;4.79485
835;total;1;416.919;416.919;416.919
836;calc total;1;388.531;388.531;388.531
836;calc update async;100;0.000653896;1.805e-05;0.0608583
836;calc inner;100;2.36793;0.488065;3.62432
836;calc wait;100;1.38769;0.0486907;4.05433
836;calc bound;100;0.0835829;0.0355678;0.120183
836;calc iter;100;3.84358;2.87536;4.60558
836;total;1;416.933;416.933;416.933
837;calc total;1;388.531;388.531;388.531
837;calc update async;100;0.000638875;2.0269e-05;0.0605254
837;calc inner;100;2.44994;0.614386;3.61607
837;calc wait;100;1.33475;0.0757982;3.85235
837;calc bound;100;0.0667356;0.0355897;0.128027
837;calc iter;100;3.8571;3.01688;4.75846
837;total;1;416.919;416.919;416.919
838;calc total;1;388.531;388.531;388.531
838;calc update async;100;0.000648085;1.884e-05;0.060264
838;calc inner;100;2.56024;1.33283;3.62151
838;calc wait;100;1.20165;0.0618131;2.84966
838;calc bound;100;0.0919639;0.035616;0.12992
838;calc iter;100;3.85788;2.98511;5.172
838;total;1;416.917;416.917;416.917
839;calc total;1;388.531;388.531;388.531
839;calc update async;100;0.000655429;2.194e-05;0.0607623
839;calc inner;100;2.56335;1.35041;3.63236
839;calc wait;100;1.19862;0.0833908;2.59839
839;calc bound;100;0.0918877;0.0361169;0.134177
839;calc iter;100;3.85793;3.01879;4.68148
839;total;1;416.919;416.919;416.919
840;calc total;1;388.531;388.531;388.531
840;calc update async;100;0.000644415;1.577e-05;0.0609154
840;calc inner;100;2.44184;0.475336;3.64879
840;calc wait;100;1.33285;0.0561133;4.54915
840;calc bound;100;0.0736913;0.0356979;0.108567
840;calc iter;100;3.85377;2.94501;5.14125
840;total;1;416.951;416.951;416.951
841;calc total;1;388.531;388.531;388.531
841;calc update async;100;0.000637535;1.915e-05;0.060712
841;calc inner;100;2.08566;0.472955;3.65122
841;calc wait;100;1.70724;0.0504024;5.87463
841;calc bound;100;0.0670938;0.0355783;0.11271
841;calc iter;100;3.86355;2.75757;6.69929
841;total;1;416.667;416.667;416.667
842;calc total;1;388.531;388.531;388.531
842;calc update async;100;0.000643811;1.825e-05;0.0605773
842;calc inner;100;2.41853;0.473567;3.66054
842;calc wait;100;1.36489;0.0956492;4.40744
842;calc bound;100;0.0762786;0.0348513;0.112511
842;calc iter;100;3.86394;2.99668;5.14185
842;total;1;416.688;416.688;416.688
843;calc total;1;388.531;388.531;388.531
843;calc update async;100;0.000653236;2.081e-05;0.0612014
843;calc inner;100;2.60871;0.724001;3.66013
843;calc wait;100;1.16666;0.061856;4.00653
843;calc bound;100;0.0832647;0.0368218;0.112913
843;calc iter;100;3.86391;3.17904;4.78059
843;total;1;416.656;416.656;416.656
844;calc total;1;388.531;388.531;388.531
844;calc update async;100;0.000653212;2.004e-05;0.0613453
844;calc inner;100;2.77133;0.570518;3.65036
844;calc wait;100;0.993211;0.0314487;3.37427
844;calc bound;100;0.0869422;0.0353483;0.110704
844;calc iter;100;3.85725;3.10668;4.59645
844;total;1;416.955;416.955;416.955
845;calc total;1;388.531;388.531;388.531
845;calc update async;100;0.000647436;1.845e-05;0.0613846
845;calc inner;100;2.86731;1.66076;3.64977
845;calc wait;100;0.911307;0.0512641;2.52338
845;calc bound;100;0.0788136;0.0369287;0.105568
845;calc iter;100;3.86415;3.32656;4.47186
845;total;1;416.695;416.695;416.695
846;calc total;1;388.531;388.531;388.531
846;calc update async;100;0.000657255;2.681e-05;0.0613959
846;calc inner;100;2.86335;1.72792;3.66005
846;calc wait;100;0.899163;0.0732891;2.47805
846;calc bound;100;0.0970072;0.0360505;0.110997
846;calc iter;100;3.86444;3.37992;4.39697
846;total;1;416.956;416.956;416.956
847;calc total;1;388.531;388.531;388.531
847;calc update async;100;0.000650717;2.195e-05;0.0612687
847;calc inner;100;2.87085;1.72607;3.66061
847;calc wait;100;0.894077;0.0661366;2.47142
847;calc bound;100;0.0937915;0.0368484;0.110629
847;calc iter;100;3.86439;3.37407;4.42171
847;total;1;416.693;416.693;416.693
848;calc total;1;388.531;388.531;388.531
848;calc update async;100;0.000649471;2.038e-05;0.0605628
848;calc inner;100;2.40673;0.474681;3.61235
848;calc wait;100;1.38387;0.0343924;3.98562
848;calc bound;100;0.0769647;0.0363906;0.119679
848;calc iter;100;3.8718;2.97158;5.02609
848;total;1;416.882;416.882;416.882
849;calc total;1;388.531;388.531;388.531
849;calc update async;100;0.000627332;1.807e-05;0.0595867
849;calc inner;100;1.8411;0.466624;3.61117
849;calc wait;100;1.96012;0.042811;4.60922
849;calc bound;100;0.0654712;0.0349261;0.130317
849;calc iter;100;3.8701;2.56289;5.36886
849;total;1;416.867;416.867;416.867
850;calc total;1;388.531;388.531;388.531
850;calc update async;100;0.000649559;1.719e-05;0.0602148
850;calc inner;100;2.54588;1.34729;3.63171
850;calc wait;100;1.23314;0.037406;3.65933
850;calc bound;100;0.086385;0.0357052;0.126449
850;calc iter;100;3.87136;3.09582;5.15682
850;total;1;416.867;416.867;416.867
851;calc total;1;388.531;388.531;388.531
851;calc update async;100;0.000649476;1.811e-05;0.060496
851;calc inner;100;2.5598;1.48124;3.6226
851;calc wait;100;1.22253;0.0643886;3.49435
851;calc bound;100;0.084207;0.0366137;0.122686
851;calc iter;100;3.8718;3.25877;5.10344
851;total;1;416.882;416.882;416.882
852;calc total;1;388.531;388.531;388.531
852;calc update async;100;0.000644191;1.688e-05;0.0611409
852;calc inner;100;2.30843;0.501209;3.61334
852;calc wait;100;1.47619;0.0362981;3.98942
852;calc bound;100;0.0689839;0.0351362;0.126957
852;calc iter;100;3.85711;2.97696;4.59154
852;total;1;416.89;416.89;416.89
853;calc total;1;388.531;388.531;388.531
853;calc update async;100;0.000649442;1.564e-05;0.0611993
853;calc inner;100;2.29624;0.480376;3.61808
853;calc wait;100;1.49265;0.0480067;4.16293
853;calc bound;100;0.0762434;0.036126;0.120639
853;calc iter;100;3.86956;2.94152;4.72767
853;total;1;416.86;416.86;416.86
854;calc total;1;388.531;388.531;388.531
854;calc update async;100;0.000658123;1.972e-05;0.0610878
854;calc inner;100;2.63645;1.33636;3.62532
854;calc wait;100;1.13821;0.0588337;2.68805
854;calc bound;100;0.0897683;0.0359051;0.118112
854;calc iter;100;3.86953;3.32725;4.39932
854;total;1;416.863;416.863;416.863
855;calc total;1;388.531;388.531;388.531
855;calc update async;100;0.000653727;1.514e-05;0.0610662
855;calc inner;100;2.53756;0.478648;3.63106
855;calc wait;100;1.24172;0.0662017;3.75883
855;calc bound;100;0.0850986;0.0351433;0.128978
855;calc iter;100;3.86892;2.91375;4.41972
855;total;1;416.643;416.643;416.643
856;calc total;1;388.531;388.531;388.531
856;calc update async;100;0.000650862;1.475e-05;0.0611701
856;calc inner;100;2.95072;0.474429;3.65016
856;calc wait;100;0.831243;0.0534403;3.70819
856;calc bound;100;0.0851586;0.0363977;0.109381
856;calc iter;100;3.87342;3.16162;4.23534
856;total;1;416.803;416.803;416.803
857;calc total;1;388.531;388.531;388.531
857;calc update async;100;0.000639775;1.593e-05;0.0609175
857;calc inner;100;2.56919;0.472642;3.64999
857;calc wait;100;1.2296;0.0439978;3.74396
857;calc bound;100;0.0668634;0.0351098;0.111564
857;calc iter;100;3.87119;3.30995;4.4262
857;total;1;416.778;416.778;416.778
858;calc total;1;388.531;388.531;388.531
858;calc update async;100;0.000648065;2.126e-05;0.0608616
858;calc inner;100;3.01938;2.39934;3.6607
858;calc wait;100;0.759738;0.0604802;1.33874
858;calc bound;100;0.0877239;0.0373823;0.107159
858;calc iter;100;3.87361;3.66553;4.07837
858;total;1;416.772;416.772;416.772
859;calc total;1;388.531;388.531;388.531
859;calc update async;100;0.000649222;2.097e-05;0.0607763
859;calc inner;100;3.01833;2.41522;3.66045
859;calc wait;100;0.759699;0.106746;1.29133
859;calc bound;100;0.0901174;0.0362692;0.115884
859;calc iter;100;3.87363;3.66634;4.04867
859;total;1;416.778;416.778;416.778
860;calc total;1;388.531;388.531;388.531
860;calc update async;100;0.000645706;2.083e-05;0.0609604
860;calc inner;100;3.03785;0.590823;3.66098
860;calc wait;100;0.750929;0.0562493;3.89527
860;calc bound;100;0.0783981;0.0349807;0.113802
860;calc iter;100;3.87275;3.36801;4.55679
860;total;1;416.812;416.812;416.812
861;calc total;1;388.531;388.531;388.531
861;calc update async;100;0.000647602;1.844e-05;0.0609389
861;calc inner;100;2.94978;0.512107;3.66011
861;calc wait;100;0.838187;0.0837636;3.75347
861;calc bound;100;0.0809833;0.0377083;0.112421
861;calc iter;100;3.87406;3.52877;4.31714
861;total;1;416.846;416.846;416.846
862;calc total;1;388.53;388.53;388.53
862;calc update async;100;0.000653202;3.204e-05;0.0609113
862;calc inner;100;3.08045;2.4099;3.66995
862;calc wait;100;0.692834;0.0731084;1.62348
862;calc bound;100;0.0949133;0.0368158;0.111836
862;calc iter;100;3.87421;3.5989;4.13599
862;total;1;416.841;416.841;416.841
863;calc total;1;388.53;388.53;388.53
863;calc update async;100;0.000650048;1.919e-05;0.0608711
863;calc inner;100;3.06061;2.28885;3.66823
863;calc wait;100;0.71488;0.0931799;1.70895
863;calc bound;100;0.0926665;0.0378465;0.119045
863;calc iter;100;3.87407;3.57441;4.14322
863;total;1;416.829;416.829;416.829
864;calc total;1;388.53;388.53;388.53
864;calc update async;100;0.000629721;1.61e-05;0.0583244
864;calc inner;100;2.7749;1.63896;3.53549
864;calc wait;100;0.999284;0.131786;2.19188
864;calc bound;100;0.0918955;0.035277;0.108128
864;calc iter;100;3.8717;3.69767;4.24465
864;total;1;416.801;416.801;416.801
865;calc total;1;388.53;388.53;388.53
865;calc update async;100;0.000610733;1.545e-05;0.0584111
865;calc inner;100;2.52719;0.482092;3.5349
865;calc wait;100;1.27964;0.179224;4.01184
865;calc bound;100;0.0582492;0.035906;0.119052
865;calc iter;100;3.8705;3.49162;4.60373
865;total;1;416.814;416.814;416.814
866;calc total;1;388.53;388.53;388.53
866;calc update async;100;0.000624274;1.498e-05;0.0581771
866;calc inner;100;2.79217;1.67072;3.54505
866;calc wait;100;0.984745;0.132695;2.16378
866;calc bound;100;0.089118;0.0364702;0.112916
866;calc iter;100;3.87167;3.67727;4.17666
866;total;1;416.814;416.814;416.814
867;calc total;1;388.53;388.53;388.53
867;calc update async;100;0.000630121;3.214e-05;0.0584014
867;calc inner;100;2.78441;1.66512;3.54612
867;calc wait;100;0.986721;0.130805;2.16603
867;calc bound;100;0.0953599;0.0368373;0.110124
867;calc iter;100;3.87182;3.69083;4.23374
867;total;1;416.804;416.804;416.804
868;calc total;1;388.53;388.53;388.53
868;calc update async;100;0.000619489;1.5179e-05;0.0588436
868;calc inner;100;2.26493;0.4995;3.53677
868;calc wait;100;1.53282;0.110481;3.58496
868;calc bound;100;0.0636477;0.0347717;0.106055
868;calc iter;100;3.86623;3.29389;4.50082
868;total;1;416.791;416.791;416.791
869;calc total;1;388.53;388.53;388.53
869;calc update async;100;0.000620519;1.319e-05;0.0594916
869;calc inner;100;1.88924;0.467411;3.53784
869;calc wait;100;1.91119;0.101706;4.55549
869;calc bound;100;0.056293;0.0347331;0.102117
869;calc iter;100;3.86123;2.16822;5.2081
869;total;1;416.792;416.792;416.792
870;calc total;1;388.53;388.53;388.53
870;calc update async;100;0.0006298;1.387e-05;0.059723
870;calc inner;100;2.32296;0.54172;3.54995
870;calc wait;100;1.46485;0.129783;3.91035
870;calc bound;100;0.0703095;0.0348481;0.114275
870;calc iter;100;3.86363;3.37778;4.52219
870;total;1;416.792;416.792;416.792
871;calc total;1;388.53;388.53;388.53
871;calc update async;100;0.000637556;1.686e-05;0.0597881
871;calc inner;100;2.47714;0.835333;3.54936
871;calc wait;100;1.30079;0.182464;3.04366
871;calc bound;100;0.0832848;0.0349991;0.122315
871;calc iter;100;3.86647;3.62164;4.39734
871;total;1;416.778;416.778;416.778
872;calc total;1;388.53;388.53;388.53
872;calc update async;100;0.000616151;3.0629e-05;0.0575846
872;calc inner;100;2.95925;2.38846;3.57506
872;calc wait;100;0.816152;0.107437;1.35451
872;calc bound;100;0.0940903;0.0366239;0.110802
872;calc iter;100;3.87576;3.65752;4.09057
872;total;1;416.765;416.765;416.765
873;calc total;1;388.53;388.53;388.53
873;calc update async;100;0.000609366;1.655e-05;0.0575865
873;calc inner;100;2.97703;2.19849;3.57493
873;calc wait;100;0.815665;0.111619;1.92869
873;calc bound;100;0.0747708;0.0361693;0.0938
873;calc iter;100;3.87551;3.6399;4.21522
873;total;1;416.765;416.765;416.765
874;calc total;1;388.53;388.53;388.53
874;calc update async;100;0.000620127;3.346e-05;0.0576979
874;calc inner;100;2.98263;2.4225;3.58596
874;calc wait;100;0.7993;0.105443;1.33172
874;calc bound;100;0.0878709;0.038556;0.107341
874;calc iter;100;3.87551;3.67895;4.07973
874;total;1;416.755;416.755;416.755
875;calc total;1;388.527;388.527;388.527
875;calc update async;100;0.000697925;2.708e-05;0.0652562
875;calc inner;100;2.96485;2.37113;3.58756
875;calc wait;100;0.810819;0.0922575;1.35797
875;calc bound;100;0.093804;0.0380568;0.110906
875;calc iter;100;3.87565;3.6261;4.0871
875;total;1;416.779;416.779;416.779
876;calc total;1;388.526;388.526;388.526
876;calc update async;100;0.000671759;1.615e-05;0.0631015
876;calc inner;100;2.71026;0.842807;3.57862
876;calc wait;100;1.0735;0.133312;3.34307
876;calc bound;100;0.0849449;0.0348816;0.118599
876;calc iter;100;3.87438;3.42065;4.23949
876;total;1;416.694;416.694;416.694
877;calc total;1;388.526;388.526;388.526
877;calc update async;100;0.00065301;1.352e-05;0.0629165
877;calc inner;100;1.94428;0.494083;3.57952
877;calc wait;100;1.86949;0.133329;3.91594
877;calc bound;100;0.051138;0.0348216;0.118285
877;calc iter;100;3.87059;3.41667;4.47676
877;total;1;416.688;416.688;416.688
638;calc total;1;388.52;388.52;388.52
638;calc update async;100;0.00046772;2.834e-05;0.0428911
638;calc inner;100;3.60055;3.22128;3.72028
638;calc wait;100;0.174222;0.0729874;0.62956
638;calc bound;100;0.0940115;0.0397299;0.121598
638;calc iter;100;3.8792;3.79498;3.95778
638;total;1;417.061;417.061;417.061
878;calc total;1;388.526;388.526;388.526
878;calc update async;100;0.00066152;1.362e-05;0.0628879
878;calc inner;100;2.64679;0.480796;3.59069
878;calc wait;100;1.15205;0.14674;3.63609
878;calc bound;100;0.0699762;0.0352615;0.110375
878;calc iter;100;3.87373;3.47345;4.17004
878;total;1;416.694;416.694;416.694
639;calc total;1;388.52;388.52;388.52
639;calc update async;100;0.00047618;3.0489e-05;0.043118
639;calc inner;100;3.59243;3.24437;3.70727
639;calc wait;100;0.177625;0.0700205;0.612625
639;calc bound;100;0.101003;0.0454889;0.11824
639;calc iter;100;3.87897;3.77715;4.03717
639;total;1;416.455;416.455;416.455
879;calc total;1;388.526;388.526;388.526
879;calc update async;100;0.000672027;2.949e-05;0.0628621
879;calc inner;100;2.7598;2.09043;3.59014
879;calc wait;100;1.01445;0.161485;1.75134
879;calc bound;100;0.0939712;0.0358001;0.111992
879;calc iter;100;3.87452;3.68669;4.04443
879;total;1;416.684;416.684;416.684
880;calc total;1;388.526;388.526;388.526
880;calc update async;100;0.000650102;2.6279e-05;0.0606549
880;calc inner;100;2.56295;1.91518;3.54478
880;calc wait;100;1.20463;0.0869979;1.92452
880;calc bound;100;0.0920822;0.0380407;0.133591
880;calc iter;100;3.86525;3.5946;4.35335
880;total;1;416.732;416.732;416.732
881;calc total;1;388.526;388.526;388.526
881;calc update async;100;0.000637067;1.715e-05;0.0606386
881;calc inner;100;2.51163;0.92344;3.54352
881;calc wait;100;1.27652;0.121868;3.26565
881;calc bound;100;0.0687768;0.0362995;0.119611
881;calc iter;100;3.86512;3.29291;4.26154
881;total;1;416.713;416.713;416.713
882;calc total;1;388.521;388.521;388.521
882;calc update async;100;0.000639346;2.662e-05;0.0596629
882;calc inner;100;2.57989;1.94759;3.55415
882;calc wait;100;1.19046;0.0714721;1.89388
882;calc bound;100;0.0896759;0.0382083;0.131279
882;calc iter;100;3.8652;3.57588;4.35583
882;total;1;416.713;416.713;416.713
883;calc total;1;388.526;388.526;388.526
883;calc update async;100;0.000653592;1.653e-05;0.0608631
883;calc inner;100;2.57048;1.91144;3.55557
883;calc wait;100;1.19818;0.0512619;1.89691
883;calc bound;100;0.0917145;0.0365441;0.134301
883;calc iter;100;3.86537;3.45438;4.41007
883;total;1;416.7;416.7;416.7
884;calc total;1;388.521;388.521;388.521
884;calc update async;100;0.000625338;1.699e-05;0.0594993
884;calc inner;100;2.0068;0.617861;3.55014
884;calc wait;100;1.78471;0.0498795;3.59224
884;calc bound;100;0.066896;0.0349981;0.137126
884;calc iter;100;3.86206;3.34755;4.25347
884;total;1;416.669;416.669;416.669
885;calc total;1;388.521;388.521;388.521
885;calc update async;100;0.000617131;1.492e-05;0.059415
885;calc inner;100;1.09895;0.468787;3.5493
885;calc wait;100;2.69747;0.0827575;4.24214
885;calc bound;100;0.0505451;0.0348167;0.139474
885;calc iter;100;3.84947;2.82297;4.98989
885;total;1;416.692;416.692;416.692
886;calc total;1;388.521;388.521;388.521
886;calc update async;100;0.000621053;1.423e-05;0.059408
886;calc inner;100;1.76048;0.509469;3.55967
886;calc wait;100;2.04032;0.0919457;3.74863
886;calc bound;100;0.0559327;0.0350031;0.13607
886;calc iter;100;3.86049;3.21399;4.37341
886;total;1;416.692;416.692;416.692
887;calc total;1;388.521;388.521;388.521
887;calc update async;100;0.000637202;1.849e-05;0.0595401
887;calc inner;100;2.08089;0.944895;3.56095
887;calc wait;100;1.70273;0.0863843;3.06499
887;calc bound;100;0.0742614;0.0357113;0.13893
887;calc iter;100;3.86225;3.48897;4.2105
887;total;1;416.672;416.672;416.672
888;calc total;1;388.52;388.52;388.52
888;calc update async;100;0.000633079;1.475e-05;0.0594518
888;calc inner;100;2.41088;0.911022;3.58821
888;calc wait;100;1.35396;0.0712992;3.11312
888;calc bound;100;0.0817447;0.0362001;0.130129
888;calc iter;100;3.85171;3.27763;4.29533
888;total;1;416.617;416.617;416.617
889;calc total;1;388.52;388.52;388.52
889;calc update async;100;0.000617586;1.699e-05;0.0593981
889;calc inner;100;1.5232;0.466479;3.58825
889;calc wait;100;2.26796;0.0889725;4.23576
889;calc bound;100;0.0529694;0.0372478;0.129942
889;calc iter;100;3.84943;3.00553;4.75459
889;total;1;416.621;416.621;416.621
890;calc total;1;388.52;388.52;388.52
890;calc update async;100;0.000627498;1.583e-05;0.0593146
890;calc inner;100;2.21963;0.504417;3.59997
890;calc wait;100;1.5545;0.085002;3.93529
890;calc bound;100;0.0708509;0.0350323;0.108593
890;calc iter;100;3.85102;3.30036;4.63606
890;total;1;416.597;416.597;416.597
891;calc total;1;388.52;388.52;388.52
891;calc update async;100;0.000637255;1.715e-05;0.0593854
891;calc inner;100;2.43101;0.919252;3.59944
891;calc wait;100;1.33164;0.0838433;3.10565
891;calc bound;100;0.0836263;0.0358853;0.138414
891;calc iter;100;3.85171;3.27615;4.29924
891;total;1;416.605;416.605;416.605
892;calc total;1;388.52;388.52;388.52
892;calc update async;100;0.000631398;1.642e-05;0.0594173
892;calc inner;100;2.58167;0.474668;3.58825
892;calc wait;100;1.17013;0.0869743;4.0572
892;calc bound;100;0.0860971;0.0363515;0.107484
892;calc iter;100;3.84326;3.11531;4.58396
892;total;1;416.67;416.67;416.67
893;calc total;1;388.52;388.52;388.52
893;calc update async;100;0.000625406;1.449e-05;0.0593417
893;calc inner;100;2.60075;0.568113;3.58782
893;calc wait;100;1.15431;0.0869837;3.86237
893;calc bound;100;0.077062;0.0374747;0.120736
893;calc iter;100;3.83751;2.801;4.59324
893;total;1;416.671;416.671;416.671
896;calc total;1;388.553;388.553;388.553
896;calc update async;100;0.000306352;2.134e-05;0.0254456
896;calc inner;100;2.38808;1.01114;3.56578
896;calc wait;100;1.37304;0.0350952;3.90224
896;calc bound;100;0.084363;0.0392533;0.137376
896;calc iter;100;3.84625;2.98646;5.17132
896;total;1;417.062;417.062;417.062
897;calc total;1;388.553;388.553;388.553
897;calc update async;100;0.00029178;2.3099e-05;0.0256054
897;calc inner;100;1.80908;0.486434;3.56559
897;calc wait;100;1.96967;0.0531418;6.26356
897;calc bound;100;0.0624214;0.0349031;0.113529
897;calc iter;100;3.8435;2.63567;7.06864
897;total;1;417.064;417.064;417.064
898;calc total;1;388.553;388.553;388.553
898;calc update async;100;0.000295235;1.924e-05;0.0256616
898;calc inner;100;2.25114;0.513932;3.54623
898;calc wait;100;1.52056;0.0500225;4.28424
898;calc bound;100;0.0713584;0.0376896;0.121555
898;calc iter;100;3.84395;2.94203;4.84696
898;total;1;417.055;417.055;417.055
899;calc total;1;388.553;388.553;388.553
899;calc update async;100;0.000425496;1.8919e-05;0.0377665
899;calc inner;100;2.35621;0.519273;3.54201
899;calc wait;100;1.40471;0.0504668;4.34816
899;calc bound;100;0.0849;0.0378545;0.124762
899;calc iter;100;3.84656;3.00885;5.209
899;total;1;417.056;417.056;417.056
900;calc total;1;388.553;388.553;388.553
900;calc update async;100;0.000309807;2.049e-05;0.0261558
900;calc inner;100;2.32528;0.466491;3.52194
900;calc wait;100;1.44989;0.0578092;4.29953
900;calc bound;100;0.0780067;0.0356805;0.124172
900;calc iter;100;3.85394;3.14566;4.87863
900;total;1;417.109;417.109;417.109
901;calc total;1;388.553;388.553;388.553
901;calc update async;100;0.000299606;2.021e-05;0.0262531
901;calc inner;100;2.08079;0.48607;3.5233
901;calc wait;100;1.70804;0.132653;4.24962
901;calc bound;100;0.0653026;0.035286;0.117832
901;calc iter;100;3.85492;2.91524;4.83816
901;total;1;417.106;417.106;417.106
902;calc total;1;388.553;388.553;388.553
902;calc update async;100;0.000320691;1.965e-05;0.026326
902;calc inner;100;2.5227;1.40751;3.53072
902;calc wait;100;1.23761;0.081328;3.16454
902;calc bound;100;0.093435;0.0353615;0.127936
902;calc iter;100;3.85423;3.1741;4.67602
902;total;1;417.112;417.112;417.112
903;calc total;1;388.553;388.553;388.553
903;calc update async;100;0.00042837;2.12e-05;0.0377599
903;calc inner;100;2.5238;1.31518;3.52526
903;calc wait;100;1.2435;0.0746166;3.18565
903;calc bound;100;0.086775;0.0364409;0.118105
903;calc iter;100;3.8549;3.18391;4.70968
903;total;1;416.723;416.723;416.723
904;calc total;1;388.553;388.553;388.553
904;calc update async;100;0.000412422;2.435e-05;0.0370855
904;calc inner;100;2.61249;1.48762;3.57049
904;calc wait;100;1.16866;0.148368;3.03075
904;calc bound;100;0.0824362;0.0360576;0.10963
904;calc iter;100;3.86401;3.16038;4.61946
904;total;1;417.097;417.097;417.097
905;calc total;1;388.553;388.553;388.553
905;calc update async;100;0.000300919;2.1469e-05;0.0267305
905;calc inner;100;2.05989;0.481795;3.57223
905;calc wait;100;1.73657;0.194093;4.55374
905;calc bound;100;0.0653496;0.0349162;0.113734
905;calc iter;100;3.86234;2.86552;5.20216
905;total;1;417.017;417.017;417.017
906;calc total;1;388.553;388.553;388.553
906;calc update async;100;0.000306569;2.228e-05;0.0267029
906;calc inner;100;2.52711;0.532105;3.58233
906;calc wait;100;1.25914;0.183846;3.99303
906;calc bound;100;0.0754293;0.035242;0.108567
906;calc iter;100;3.86199;3.25887;4.61678
906;total;1;417.098;417.098;417.098
907;calc total;1;388.553;388.553;388.553
907;calc update async;100;0.000412923;2.306e-05;0.0370663
907;calc inner;100;2.57071;0.511994;3.57918
907;calc wait;100;1.20424;0.146871;4.09411
907;calc bound;100;0.0887158;0.035864;0.111069
907;calc iter;100;3.86409;2.86885;4.65648
907;total;1;417.097;417.097;417.097
908;calc total;1;388.553;388.553;388.553
908;calc update async;100;0.000309099;1.92e-05;0.0269252
908;calc inner;100;2.62741;0.500395;3.57484
908;calc wait;100;1.15369;0.150934;3.92865
908;calc bound;100;0.0840301;0.0382929;0.106132
908;calc iter;100;3.86545;3.17077;4.64574
908;total;1;416.817;416.817;416.817
909;calc total;1;388.553;388.553;388.553
909;calc update async;100;0.000420778;2.226e-05;0.0382725
909;calc inner;100;2.75623;2.10062;3.57332
909;calc wait;100;1.02863;0.177667;1.82935
909;calc bound;100;0.0802539;0.0366023;0.117501
909;calc iter;100;3.86562;3.55659;4.26963
909;total;1;416.705;416.705;416.705
910;calc total;1;388.553;388.553;388.553
910;calc update async;100;0.000314658;2.788e-05;0.0268452
910;calc inner;100;2.77023;2.10646;3.58458
910;calc wait;100;0.997602;0.17777;1.69265
910;calc bound;100;0.0971091;0.0378424;0.110716
910;calc iter;100;3.86527;3.61456;4.27957
910;total;1;416.762;416.762;416.762
911;calc total;1;388.553;388.553;388.553
911;calc update async;100;0.000312262;2.408e-05;0.0269789
911;calc inner;100;2.78122;2.08638;3.58461
911;calc wait;100;0.990739;0.181088;1.69876
911;calc bound;100;0.0933049;0.0376187;0.107542
911;calc iter;100;3.86559;3.59729;4.30188
911;total;1;416.622;416.622;416.622
912;calc total;1;388.553;388.553;388.553
912;calc update async;100;0.000235198;1.927e-05;0.0201858
912;calc inner;100;2.12769;0.479629;3.53264
912;calc wait;100;1.65796;0.173515;3.98455
912;calc bound;100;0.0647925;0.0350154;0.110991
912;calc iter;100;3.85086;2.39165;4.79963
912;total;1;416.85;416.85;416.85
913;calc total;1;388.553;388.553;388.553
913;calc update async;100;0.000233651;1.704e-05;0.0201872
913;calc inner;100;1.94261;0.470923;3.53147
913;calc wait;100;1.82924;0.0326171;5.08875
913;calc bound;100;0.065583;0.0350197;0.109634
913;calc iter;100;3.83791;2.21844;5.68908
913;total;1;416.65;416.65;416.65
914;calc total;1;388.553;388.553;388.553
914;calc update async;100;0.000243865;2.161e-05;0.0201796
914;calc inner;100;2.26806;0.501106;3.54201
914;calc wait;100;1.50307;0.171501;3.99388
914;calc bound;100;0.0747716;0.0383736;0.127138
914;calc iter;100;3.84626;2.62454;4.85757
914;total;1;417.2;417.2;417.2
915;calc total;1;388.553;388.553;388.553
915;calc update async;100;0.000427173;2.014e-05;0.0381303
915;calc inner;100;2.44523;1.0325;3.53206
915;calc wait;100;1.31897;0.174752;3.54872
915;calc bound;100;0.0864447;0.0414643;0.131961
915;calc iter;100;3.85119;3.07473;4.8225
915;total;1;416.804;416.804;416.804
916;calc total;1;388.553;388.553;388.553
916;calc update async;100;0.000243619;1.887e-05;0.0203115
916;calc inner;100;2.37256;0.467285;3.52768
916;calc wait;100;1.40902;0.138704;4.19852
916;calc bound;100;0.0784152;0.0349984;0.120881
916;calc iter;100;3.86034;2.97406;5.0378
916;total;1;416.98;416.98;416.98
917;calc total;1;388.553;388.553;388.553
917;calc update async;100;0.000322989;1.753e-05;0.0290233
917;calc inner;100;2.03786;0.465071;3.53336
917;calc wait;100;1.75362;0.0920822;4.52475
917;calc bound;100;0.0648145;0.0349266;0.111584
917;calc iter;100;3.85723;2.89086;5.17281
917;total;1;417.092;417.092;417.092
918;calc total;1;388.553;388.553;388.553
918;calc update async;100;0.000428795;2.146e-05;0.0383005
918;calc inner;100;2.54178;0.904276;3.53417
918;calc wait;100;1.23092;0.110025;3.4361
918;calc bound;100;0.0872098;0.0373787;0.124805
918;calc iter;100;3.86049;2.8882;5.09985
918;total;1;416.649;416.649;416.649
919;calc total;1;388.553;388.553;388.553
919;calc update async;100;0.000337275;2.0199e-05;0.0290079
919;calc inner;100;2.5531;1.1993;3.54032
919;calc wait;100;1.21605;0.128119;2.76339
919;calc bound;100;0.0908422;0.0367972;0.13004
919;calc iter;100;3.86052;3.07121;4.98242
919;total;1;417.117;417.117;417.117
920;calc total;1;388.553;388.553;388.553
920;calc update async;100;0.000338945;2.0229e-05;0.0301285
920;calc inner;100;2.67502;0.510818;3.57105
920;calc wait;100;1.11086;0.126073;3.92026
920;calc bound;100;0.0816151;0.0349535;0.117048
920;calc iter;100;3.86784;3.11999;4.68561
920;total;1;417.178;417.178;417.178
921;calc total;1;388.553;388.553;388.553
921;calc update async;100;0.000245529;1.9169e-05;0.0204507
921;calc inner;100;2.69507;0.470984;3.56612
921;calc wait;100;1.08521;0.0244135;4.06831
921;calc bound;100;0.0826859;0.035055;0.110977
921;calc iter;100;3.86383;2.61591;4.62429
921;total;1;416.844;416.844;416.844
922;calc total;1;388.553;388.553;388.553
922;calc update async;100;0.000245363;2.1399e-05;0.0204482
922;calc inner;100;2.6665;0.582131;3.57522
922;calc wait;100;1.11203;0.183411;3.92565
922;calc bound;100;0.0882973;0.035104;0.1082
922;calc iter;100;3.86708;3.22118;4.66939
922;total;1;416.991;416.991;416.991
923;calc total;1;388.553;388.553;388.553
923;calc update async;100;0.000427248;2.23e-05;0.0384785
923;calc inner;100;2.75805;1.74954;3.57287
923;calc wait;100;1.01449;0.21925;2.5203
923;calc bound;100;0.095038;0.035543;0.111135
923;calc iter;100;3.86802;3.09481;4.70611
923;total;1;416.968;416.968;416.968
924;calc total;1;388.553;388.553;388.553
924;calc update async;100;0.000329476;1.79e-05;0.0292423
924;calc inner;100;2.63619;0.801381;3.57647
924;calc wait;100;1.15419;0.172255;3.40779
924;calc bound;100;0.0785028;0.0349304;0.108721
924;calc iter;100;3.86925;3.01558;4.47531
924;total;1;416.523;416.523;416.523
925;calc total;1;388.553;388.553;388.553
925;calc update async;100;0.000325004;1.854e-05;0.0292149
925;calc inner;100;2.30669;0.470752;3.57677
925;calc wait;100;1.49089;0.0913356;4.17009
925;calc bound;100;0.0703518;0.035412;0.109959
925;calc iter;100;3.86874;2.68985;4.96505
925;total;1;416.521;416.521;416.521
926;calc total;1;388.553;388.553;388.553
926;calc update async;100;0.000331163;1.933e-05;0.029222
926;calc inner;100;2.59699;0.508605;3.58362
926;calc wait;100;1.19402;0.232403;3.37034
926;calc bound;100;0.0777708;0.0380246;0.108826
926;calc iter;100;3.86921;3.33437;4.48897
926;total;1;417.038;417.038;417.038
927;calc total;1;388.553;388.553;388.553
927;calc update async;100;0.00033251;2.154e-05;0.0293193
927;calc inner;100;2.65122;0.865224;3.58367
927;calc wait;100;1.12892;0.217084;3.29738
927;calc bound;100;0.0887421;0.0382067;0.110878
927;calc iter;100;3.86923;3.29576;4.45339
927;total;1;417.058;417.058;417.058
928;calc total;1;388.553;388.553;388.553
928;calc update async;100;0.000309844;1.72e-05;0.0269332
928;calc inner;100;2.73645;1.07785;3.54618
928;calc wait;100;1.04334;0.0713238;3.17374
928;calc bound;100;0.0799335;0.0365996;0.165966
928;calc iter;100;3.86018;3.08277;4.88598
928;total;1;416.889;416.889;416.889
929;calc total;1;388.553;388.553;388.553
929;calc update async;100;0.000400459;1.706e-05;0.0370971
929;calc inner;100;2.07022;0.465821;3.56726
929;calc wait;100;1.72549;0.0558701;4.64373
929;calc bound;100;0.0609714;0.0350969;0.1498
929;calc iter;100;3.85753;2.93487;5.20092
929;total;1;417.164;417.164;417.164
930;calc total;1;388.553;388.553;388.553
930;calc update async;100;0.000413316;2.317e-05;0.0370971
930;calc inner;100;2.72698;0.879833;3.55326
930;calc wait;100;1.05243;0.10226;3.60916
930;calc bound;100;0.0799653;0.0361453;0.167515
930;calc iter;100;3.85998;2.90051;4.75709
930;total;1;416.739;416.739;416.739
931;calc total;1;388.553;388.553;388.553
931;calc update async;100;0.000421156;2.543e-05;0.0371313
931;calc inner;100;2.77608;1.74588;3.57356
931;calc wait;100;0.994258;0.0825263;2.72083
931;calc bound;100;0.0895599;0.0498878;0.154435
931;calc iter;100;3.86047;3.22854;4.70255
931;total;1;417.162;417.162;417.162
932;calc total;1;388.553;388.553;388.553
932;calc update async;100;0.000419799;1.772e-05;0.0381794
932;calc inner;100;2.70289;1.2423;3.53758
932;calc wait;100;1.08145;0.0362791;2.63632
932;calc bound;100;0.0776455;0.0354428;0.167924
932;calc iter;100;3.86253;3.20556;4.56419
932;total;1;416.701;416.701;416.701
933;calc total;1;388.553;388.553;388.553
933;calc update async;100;0.000306336;1.9209e-05;0.0272474
933;calc inner;100;2.28715;0.464229;3.58825
933;calc wait;100;1.5081;0.0867756;4.49001
933;calc bound;100;0.06614;0.0350984;0.133937
933;calc iter;100;3.86212;2.88713;5.05726
933;total;1;417.149;417.149;417.149
934;calc total;1;388.553;388.553;388.553
934;calc update async;100;0.000319575;2.055e-05;0.0273881
934;calc inner;100;2.79534;1.51695;3.56614
934;calc wait;100;0.980601;0.0727005;3.17648
934;calc bound;100;0.0861395;0.0398418;0.160076
934;calc iter;100;3.86256;3.18158;4.7784
934;total;1;416.929;416.929;416.929
935;calc total;1;388.553;388.553;388.553
935;calc update async;100;0.000426097;2.275e-05;0.038167
935;calc inner;100;2.8088;1.74884;3.57779
935;calc wait;100;0.964664;0.0813744;2.90243
935;calc bound;100;0.0884464;0.0369716;0.147137
935;calc iter;100;3.86246;3.17095;4.75297
935;total;1;417.155;417.155;417.155
936;calc total;1;388.553;388.553;388.553
936;calc update async;100;0.000316105;2.6259e-05;0.0275871
936;calc inner;100;3.01087;1.43905;3.58056
936;calc wait;100;0.775985;0.0751478;2.8729
936;calc bound;100;0.0803786;0.0364551;0.149235
936;calc iter;100;3.86765;3.50855;4.37346
936;total;1;416.865;416.865;416.865
937;calc total;1;388.553;388.553;388.553
937;calc update async;100;0.000307429;2.028e-05;0.0275993
937;calc inner;100;2.75388;0.821306;3.5802
937;calc wait;100;1.05408;0.0659272;3.25768
937;calc bound;100;0.0563628;0.0350497;0.147493
937;calc iter;100;3.86525;3.32245;4.35556
937;total;1;417.05;417.05;417.05
938;calc total;1;388.553;388.553;388.553
938;calc update async;100;0.000430704;2.779e-05;0.0385507
938;calc inner;100;3.02147;1.48939;3.58934
938;calc wait;100;0.765077;0.0864268;2.84467
938;calc bound;100;0.0804161;0.0360711;0.118616
938;calc iter;100;3.86741;3.48464;4.40116
938;total;1;416.569;416.569;416.569
939;calc total;1;388.553;388.553;388.553
939;calc update async;100;0.000431604;2.483e-05;0.0385356
939;calc inner;100;3.02634;1.50485;3.59017
939;calc wait;100;0.755632;0.0739555;2.80682
939;calc bound;100;0.0850047;0.0356448;0.171796
939;calc iter;100;3.86786;3.50287;4.38438
939;total;1;417.184;417.184;417.184
940;calc total;1;388.553;388.553;388.553
940;calc update async;100;0.000328122;1.958e-05;0.0284325
940;calc inner;100;3.02154;1.67514;3.58285
940;calc wait;100;0.752203;0.0844756;2.48146
940;calc bound;100;0.0950683;0.0377594;0.153954
940;calc iter;100;3.86915;3.5351;4.2646
940;total;1;417.084;417.084;417.084
941;calc total;1;388.553;388.553;388.553
941;calc update async;100;0.000322241;2.4299e-05;0.0284133
941;calc inner;100;3.04656;1.95146;3.58393
941;calc wait;100;0.743225;0.105898;1.68774
941;calc bound;100;0.0779341;0.035266;0.165538
941;calc iter;100;3.86865;3.44521;4.30052
941;total;1;417.039;417.039;417.039
942;calc total;1;388.553;388.553;388.553
942;calc update async;100;0.000326646;2.228e-05;0.0284853
942;calc inner;100;3.03902;1.94526;3.59166
942;calc wait;100;0.734973;0.084572;1.62723
942;calc bound;100;0.0946105;0.0378778;0.15446
942;calc iter;100;3.86916;3.50424;4.29378
942;total;1;416.542;416.542;416.542
943;calc total;1;388.553;388.553;388.553
943;calc update async;100;0.000325914;3.175e-05;0.0283989
943;calc inner;100;3.04305;1.94807;3.59222
943;calc wait;100;0.731707;0.12184;1.63086
943;calc bound;100;0.0941841;0.0367648;0.11352
943;calc iter;100;3.86927;3.49561;4.27491
943;total;1;417.116;417.116;417.116
944;calc total;1;388.553;388.553;388.553
944;calc update async;100;0.000248955;1.8329e-05;0.0211644
944;calc inner;100;2.69258;0.478775;3.52236
944;calc wait;100;1.09359;0.0748221;3.40369
944;calc bound;100;0.072593;0.0353828;0.103571
944;calc iter;100;3.85994;3.04326;4.70244
944;total;1;416.769;416.769;416.769
945;calc total;1;388.553;388.553;388.553
945;calc update async;100;0.000337814;1.836e-05;0.0309492
945;calc inner;100;2.38568;0.507949;3.53408
945;calc wait;100;1.41029;0.0533575;3.95174
945;calc bound;100;0.0555425;0.0347191;0.110796
945;calc iter;100;3.85302;2.89675;4.91288
945;total;1;416.598;416.598;416.598
946;calc total;1;388.553;388.553;388.553
946;calc update async;100;0.000350551;2.2739e-05;0.0309327
946;calc inner;100;2.79182;1.26174;3.54204
946;calc wait;100;0.985801;0.0644243;3.12627
946;calc bound;100;0.0804475;0.0349639;0.124956
946;calc iter;100;3.85961;2.84293;4.82937
946;total;1;416.877;416.877;416.877
947;calc total;1;388.553;388.553;388.553
947;calc update async;100;0.00043803;2.355e-05;0.0396996
947;calc inner;100;2.79099;1.40428;3.53755
947;calc wait;100;0.985817;0.0362811;2.83605
947;calc bound;100;0.081568;0.0352341;0.114664
947;calc iter;100;3.86021;2.7731;4.90851
947;total;1;416.979;416.979;416.979
948;calc total;1;388.553;388.553;388.553
948;calc update async;100;0.000431897;1.636e-05;0.0389645
948;calc inner;100;2.823;0.589286;3.5357
948;calc wait;100;0.951726;0.100281;3.89115
948;calc bound;100;0.0861286;0.0350096;0.117329
948;calc iter;100;3.86226;3.26736;4.57402
948;total;1;416.673;416.673;416.673
949;calc total;1;388.553;388.553;388.553
949;calc update async;100;0.000343678;1.863e-05;0.0308829
949;calc inner;100;2.72667;0.468;3.53691
949;calc wait;100;1.06539;0.129404;4.15713
949;calc bound;100;0.0674738;0.0349594;0.11457
949;calc iter;100;3.86196;2.99382;4.6912
949;total;1;417.057;417.057;417.057
950;calc total;1;388.553;388.553;388.553
950;calc update async;100;0.000260648;2.2439e-05;0.0214192
950;calc inner;100;2.88392;1.98453;3.54958
950;calc wait;100;0.886454;0.122406;1.97765
950;calc bound;100;0.0907477;0.0373921;0.115823
950;calc iter;100;3.8623;3.3993;4.31001
950;total;1;416.596;416.596;416.596
951;calc total;1;388.553;388.553;388.553
951;calc update async;100;0.000431375;2.242e-05;0.0389404
951;calc inner;100;2.89178;1.97943;3.53962
951;calc wait;100;0.877824;0.146794;1.92851
951;calc bound;100;0.0911997;0.0367373;0.131156
951;calc iter;100;3.86234;3.3788;4.30055
951;total;1;416.816;416.816;416.816
952;calc total;1;388.553;388.553;388.553
952;calc update async;100;0.000365903;2.0979e-05;0.0326267
952;calc inner;100;2.52493;0.475629;3.57419
952;calc wait;100;1.24142;0.038356;4.56931
952;calc bound;100;0.0799713;0.0357947;0.118605
952;calc iter;100;3.84683;2.93061;5.13969
952;total;1;416.722;416.722;416.722
953;calc total;1;388.553;388.553;388.553
953;calc update async;100;0.00024897;1.9119e-05;0.0216429
953;calc inner;100;2.22262;0.476186;3.5693
953;calc wait;100;1.54871;0.0543169;4.6684
953;calc bound;100;0.0698066;0.0361563;0.117494
953;calc iter;100;3.84206;2.64836;5.52004
953;total;1;416.753;416.753;416.753
954;calc total;1;388.553;388.553;388.553
954;calc update async;100;0.000438851;2.032e-05;0.0397929
954;calc inner;100;2.68505;1.02533;3.57707
954;calc wait;100;1.07351;0.0696915;3.18589
954;calc bound;100;0.086856;0.0378571;0.109992
954;calc iter;100;3.8462;3.25568;4.58596
954;total;1;416.592;416.592;416.592
955;calc total;1;388.553;388.553;388.553
955;calc update async;100;0.000258135;2.151e-05;0.0216582
955;calc inner;100;2.71424;1.44624;3.57871
955;calc wait;100;1.04662;0.132119;2.45356
955;calc bound;100;0.0858626;0.0472062;0.110758
955;calc iter;100;3.84707;3.20102;4.30343
955;total;1;416.963;416.963;416.963
956;calc total;1;388.553;388.553;388.553
956;calc update async;100;0.000354292;1.69e-05;0.0318491
956;calc inner;100;2.50837;0.488509;3.58156
956;calc wait;100;1.26653;0.0469182;4.42448
956;calc bound;100;0.074404;0.0349269;0.105866
956;calc iter;100;3.84992;2.70525;5.02103
956;total;1;416.855;416.855;416.855
957;calc total;1;388.553;388.553;388.553
957;calc update async;100;0.000351606;1.8759e-05;0.0318262
957;calc inner;100;2.46116;0.477033;3.58158
957;calc wait;100;1.32014;0.0728349;4.66429
957;calc bound;100;0.0674887;0.0361655;0.103133
957;calc iter;100;3.84975;2.99183;5.28589
957;total;1;416.627;416.627;416.627
958;calc total;1;388.553;388.553;388.553
958;calc update async;100;0.000364377;2.669e-05;0.0319415
958;calc inner;100;2.7709;1.59423;3.59055
958;calc wait;100;0.984922;0.0926294;2.81436
958;calc bound;100;0.0936766;0.0377707;0.109947
958;calc iter;100;3.85002;3.23944;4.66103
958;total;1;416.839;416.839;416.839
959;calc total;1;388.552;388.552;388.552
959;calc update async;100;0.000361994;2.2109e-05;0.0320706
959;calc inner;100;2.78285;1.51602;3.5898
959;calc wait;100;0.979765;0.0775809;3.23469
959;calc bound;100;0.086759;0.0476039;0.108116
959;calc iter;100;3.85001;3.18831;4.83893
959;total;1;416.868;416.868;416.868
960;calc total;1;388.553;388.553;388.553
960;calc update async;100;7.35095e-05;1.6829e-05;0.00319819
960;calc inner;100;2.31701;0.867688;3.48404
960;calc wait;100;1.47308;0.217863;3.3578
960;calc bound;100;0.0788539;0.03482;0.122382
960;calc iter;100;3.86902;3.33737;4.36042
960;total;1;416.55;416.55;416.55
961;calc total;1;388.553;388.553;388.553
961;calc update async;100;0.000356558;1.538e-05;0.0333336
961;calc inner;100;1.36729;0.48121;3.51322
961;calc wait;100;2.44436;0.0938414;4.46052
961;calc bound;100;0.0515859;0.0348141;0.0953183
961;calc iter;100;3.86422;3.08027;5.02888
961;total;1;416.837;416.837;416.837
962;calc total;1;388.553;388.553;388.553
962;calc update async;100;0.000365485;1.7829e-05;0.0333429
962;calc inner;100;2.19132;0.511859;3.52146
962;calc wait;100;1.60868;0.135022;3.96427
962;calc bound;100;0.0634605;0.0349438;0.114044
962;calc iter;100;3.86383;3.23163;4.53915
962;total;1;417.039;417.039;417.039
963;calc total;1;388.553;388.553;388.553
963;calc update async;100;0.000378944;1.8499e-05;0.0333308
963;calc inner;100;2.28169;0.504796;3.5107
963;calc wait;100;1.50229;0.146461;3.98954
963;calc bound;100;0.0847054;0.0358943;0.125823
963;calc iter;100;3.86908;2.53455;4.55051
963;total;1;416.792;416.792;416.792
964;calc total;1;388.553;388.553;388.553
964;calc update async;100;0.000368568;1.782e-05;0.0327705
964;calc inner;100;2.23748;0.466998;3.53017
964;calc wait;100;1.55832;0.212803;4.46413
964;calc bound;100;0.0763631;0.0351465;0.120974
964;calc iter;100;3.87263;3.09816;5.02002
964;total;1;416.553;416.553;416.553
965;calc total;1;388.553;388.553;388.553
965;calc update async;100;0.000358123;1.62e-05;0.0327692
965;calc inner;100;2.25537;0.622743;3.52979
965;calc wait;100;1.55553;0.170995;3.36034
965;calc bound;100;0.0618257;0.0347449;0.114251
965;calc iter;100;3.87323;3.4915;4.49091
965;total;1;416.891;416.891;416.891
966;calc total;1;388.553;388.553;388.553
966;calc update async;100;0.000378973;1.876e-05;0.0327707
966;calc inner;100;2.59451;0.68099;3.53385
966;calc wait;100;1.1835;0.147923;3.67407
966;calc bound;100;0.0943105;0.0358459;0.127294
966;calc iter;100;3.87271;3.51733;4.54945
966;total;1;416.796;416.796;416.796
967;calc total;1;388.553;388.553;388.553
967;calc update async;100;0.000378717;1.962e-05;0.0327708
967;calc inner;100;2.61134;1.04829;3.53372
967;calc wait;100;1.17642;0.167623;3.19957
967;calc bound;100;0.0850985;0.037074;0.118859
967;calc iter;100;3.87325;3.51008;4.44984
967;total;1;416.829;416.829;416.829
968;calc total;1;388.553;388.553;388.553
968;calc update async;100;0.00022016;1.705e-05;0.0177309
968;calc inner;100;2.97088;2.33357;3.55445
968;calc wait;100;0.812399;0.12084;1.57003
968;calc bound;100;0.092094;0.0356538;0.123387
968;calc iter;100;3.8756;3.72729;4.09902
968;total;1;416.636;416.636;416.636
969;calc total;1;388.553;388.553;388.553
969;calc update async;100;0.000208034;1.7569e-05;0.0177233
969;calc inner;100;2.65905;0.477349;3.54806
969;calc wait;100;1.1561;0.208461;3.97348
969;calc bound;100;0.0598262;0.0347629;0.0998324
969;calc iter;100;3.87519;3.17473;4.51716
969;total;1;416.872;416.872;416.872
970;calc total;1;388.553;388.553;388.553
970;calc update async;100;0.000393624;2.014e-05;0.0356457
970;calc inner;100;2.95717;2.21638;3.56717
970;calc wait;100;0.835624;0.121898;1.66814
970;calc bound;100;0.0802597;0.0357708;0.112859
970;calc iter;100;3.87346;3.68691;4.15991
970;total;1;416.633;416.633;416.633
971;calc total;1;388.553;388.553;388.553
971;calc update async;100;0.000397518;2.37e-05;0.03546
971;calc inner;100;2.95368;1.69377;3.56697
971;calc wait;100;0.826247;0.186844;2.35318
971;calc bound;100;0.0951903;0.0362141;0.114009
971;calc iter;100;3.87552;3.44199;4.10061
971;total;1;416.93;416.93;416.93
972;calc total;1;388.553;388.553;388.553
972;calc update async;100;0.000266205;2.313e-05;0.0227897
972;calc inner;100;2.99418;1.4766;3.57135
972;calc wait;100;0.798255;0.237361;2.64294
972;calc bound;100;0.0835614;0.0382322;0.110698
972;calc iter;100;3.87627;3.52834;4.19267
972;total;1;416.594;416.594;416.594
973;calc total;1;388.553;388.553;388.553
973;calc update async;100;0.000397986;2.265e-05;0.0359651
973;calc inner;100;3.05385;2.50383;3.57352
973;calc wait;100;0.741564;0.183455;1.30387
973;calc bound;100;0.0805379;0.0375574;0.107093
973;calc iter;100;3.87636;3.67096;4.02362
973;total;1;416.595;416.595;416.595
974;calc total;1;388.553;388.553;388.553
974;calc update async;100;0.000272317;2.99e-05;0.0227725
974;calc inner;100;3.03428;2.52128;3.58113
974;calc wait;100;0.742734;0.24165;1.24709
974;calc bound;100;0.0988715;0.037987;0.112347
974;calc iter;100;3.87617;3.72726;4.03626
974;total;1;416.755;416.755;416.755
975;calc total;1;388.553;388.553;388.553
975;calc update async;100;0.000403666;3.258e-05;0.0359545
975;calc inner;100;3.04817;2.49699;3.58092
975;calc wait;100;0.734729;0.179927;1.28749
975;calc bound;100;0.0931932;0.0360087;0.110438
975;calc iter;100;3.87651;3.70276;4.03538
975;total;1;416.881;416.881;416.881
976;calc total;1;388.553;388.553;388.553
976;calc update async;100;0.000366543;1.532e-05;0.0333598
976;calc inner;100;2.22185;0.466352;3.54088
976;calc wait;100;1.58343;0.259887;4.14915
976;calc bound;100;0.0667352;0.0350838;0.110837
976;calc iter;100;3.87251;3.2099;4.74533
976;total;1;416.658;416.658;416.658
977;calc total;1;388.553;388.553;388.553
977;calc update async;100;0.000362677;1.54e-05;0.0333563
977;calc inner;100;2.20595;0.475224;3.54065
977;calc wait;100;1.60324;0.0958512;4.13295
977;calc bound;100;0.0564493;0.0351336;0.104151
977;calc iter;100;3.86603;2.61864;4.71272
977;total;1;416.822;416.822;416.822
978;calc total;1;388.553;388.553;388.553
978;calc update async;100;0.000375973;1.3909e-05;0.0334007
978;calc inner;100;2.54388;0.576243;3.54841
978;calc wait;100;1.24682;0.162345;3.84848
978;calc bound;100;0.0796412;0.035297;0.120537
978;calc iter;100;3.87081;2.80801;4.49746
978;total;1;416.672;416.672;416.672
979;calc total;1;388.553;388.553;388.553
979;calc update async;100;0.000374942;1.83e-05;0.033352
979;calc inner;100;2.70791;1.55529;3.54879
979;calc wait;100;1.08177;0.112575;2.31233
979;calc bound;100;0.0828468;0.0352437;0.114038
979;calc iter;100;3.87291;3.6477;4.16728
979;total;1;416.74;416.74;416.74
980;calc total;1;388.553;388.553;388.553
980;calc update async;100;0.000224219;1.865e-05;0.0182973
980;calc inner;100;2.66896;0.475702;3.50742
980;calc wait;100;1.12503;0.224009;4.16591
980;calc bound;100;0.0812245;0.0365305;0.123924
980;calc iter;100;3.87544;3.43729;4.74244
980;total;1;416.617;416.617;416.617
981;calc total;1;388.553;388.553;388.553
981;calc update async;100;0.000377043;1.68e-05;0.0346472
981;calc inner;100;2.13728;0.467939;3.52225
981;calc wait;100;1.67787;0.184567;4.03664
981;calc bound;100;0.0584286;0.0350355;0.104703
981;calc iter;100;3.87415;3.40159;4.60382
981;total;1;416.548;416.548;416.548
766;calc total;1;388.537;388.537;388.537
766;calc update async;100;0.000275617;2.6279e-05;0.0232416
766;calc inner;100;3.57454;2.5627;3.71413
766;calc wait;100;0.19088;0.050749;1.21102
766;calc bound;100;0.0988728;0.049308;0.143335
766;calc iter;100;3.87243;3.73058;4.04931
766;total;1;416.466;416.466;416.466
767;calc total;1;388.537;388.537;388.537
767;calc update async;100;0.000277563;3.03e-05;0.0232489
767;calc inner;100;3.58213;2.74148;3.71367
767;calc wait;100;0.189495;0.0542836;0.975261
767;calc bound;100;0.0995454;0.0522555;0.124661
767;calc iter;100;3.87352;3.70292;4.03269
767;total;1;416.499;416.499;416.499
982;calc total;1;388.553;388.553;388.553
982;calc update async;100;0.000387408;1.9939e-05;0.0346482
982;calc inner;100;2.78381;1.46773;3.53062
982;calc wait;100;1.00401;0.21173;2.72639
982;calc bound;100;0.0872762;0.0373438;0.111064
982;calc iter;100;3.8755;3.44789;4.2781
982;total;1;416.547;416.547;416.547
983;calc total;1;388.553;388.553;388.553
983;calc update async;100;0.000391059;2.0079e-05;0.0346494
983;calc inner;100;2.81097;1.68536;3.53037
983;calc wait;100;0.9745;0.167724;2.46487
983;calc bound;100;0.0897954;0.0369678;0.123476
983;calc iter;100;3.87566;3.47724;4.23673
983;total;1;416.821;416.821;416.821
984;calc total;1;388.553;388.553;388.553
984;calc update async;100;0.000223281;2.496e-05;0.0183156
984;calc inner;100;2.99947;0.701795;3.55875
984;calc wait;100;0.798401;0.223289;3.64164
984;calc bound;100;0.0791144;0.0363635;0.111044
984;calc iter;100;3.87722;3.3892;4.41164
984;total;1;416.861;416.861;416.861
985;calc total;1;388.553;388.553;388.553
985;calc update async;100;0.000223851;1.64e-05;0.0183054
985;calc inner;100;2.9948;0.478152;3.55853
985;calc wait;100;0.797094;0.0313702;4.01155
985;calc bound;100;0.0837899;0.0353103;0.110723
985;calc iter;100;3.87595;3.16339;4.55766
985;total;1;416.656;416.656;416.656
986;calc total;1;388.553;388.553;388.553
986;calc update async;100;0.00040504;1.944e-05;0.0363625
986;calc inner;100;2.97368;0.499632;3.58761
986;calc wait;100;0.813807;0.163766;3.88181
986;calc bound;100;0.0884333;0.035349;0.118081
986;calc iter;100;3.87634;3.32157;4.47133
986;total;1;416.883;416.883;416.883
987;calc total;1;388.553;388.553;388.553
987;calc update async;100;0.000407313;2.49e-05;0.0363944
987;calc inner;100;3.03157;2.45863;3.5871
987;calc wait;100;0.746679;0.199796;1.44267
987;calc bound;100;0.0986218;0.0367344;0.117801
987;calc iter;100;3.87728;3.65667;4.04241
987;total;1;417.091;417.091;417.091
988;calc total;1;388.553;388.553;388.553
988;calc update async;100;0.000273784;2.645e-05;0.0229896
988;calc inner;100;2.94254;2.19653;3.56035
988;calc wait;100;0.846804;0.240312;1.59862
988;calc bound;100;0.0885912;0.0368491;0.111647
988;calc iter;100;3.87821;3.6343;4.09735
988;total;1;417.049;417.049;417.049
989;calc total;1;388.553;388.553;388.553
989;calc update async;100;0.00039238;1.549e-05;0.0362168
989;calc inner;100;2.44527;0.48898;3.57692
989;calc wait;100;1.36873;0.210989;3.8101
989;calc bound;100;0.0631504;0.0350904;0.112759
989;calc iter;100;3.87759;3.32344;4.36855
989;total;1;417.089;417.089;417.089
990;calc total;1;388.553;388.553;388.553
990;calc update async;100;0.00039534;1.6889e-05;0.0359879
990;calc inner;100;2.8026;0.559948;3.58641
990;calc wait;100;0.998733;0.169443;3.57941
990;calc bound;100;0.0762536;0.0355021;0.1087
990;calc iter;100;3.87799;3.46173;4.18949
990;total;1;416.732;416.732;416.732
991;calc total;1;388.552;388.552;388.552
991;calc update async;100;0.000403125;3.016e-05;0.0359801
991;calc inner;100;2.93243;2.20358;3.58703
991;calc wait;100;0.846725;0.201485;1.60064
991;calc bound;100;0.0986319;0.037594;0.113367
991;calc iter;100;3.8782;3.65873;4.08047
991;total;1;417.087;417.087;417.087
992;calc total;1;388.553;388.553;388.553
992;calc update async;100;0.00039228;1.794e-05;0.0359191
992;calc inner;100;2.46714;0.539374;3.52856
992;calc wait;100;1.339;0.154901;3.37753
992;calc bound;100;0.066196;0.035825;0.108817
992;calc iter;100;3.87278;3.50252;4.31577
992;total;1;416.701;416.701;416.701
993;calc total;1;388.553;388.553;388.553
993;calc update async;100;0.000250702;1.656e-05;0.0223991
993;calc inner;100;1.79613;0.465842;3.52375
993;calc wait;100;2.00948;0.118025;4.04696
993;calc bound;100;0.056819;0.0350554;0.116713
993;calc iter;100;3.86382;2.54195;4.62331
993;total;1;417.124;417.124;417.124
994;calc total;1;388.553;388.553;388.553
994;calc update async;100;0.000395801;1.785e-05;0.0359301
994;calc inner;100;2.42307;0.484728;3.53362
994;calc wait;100;1.37488;0.13097;3.86275
994;calc bound;100;0.0713297;0.0353641;0.115031
994;calc iter;100;3.86976;3.31716;4.44559
994;total;1;417.123;417.123;417.123
995;calc total;1;388.553;388.553;388.553
995;calc update async;100;0.000401423;1.671e-05;0.0357491
995;calc inner;100;2.58959;1.23597;3.53508
995;calc wait;100;1.19815;0.219365;2.71986
995;calc bound;100;0.0848969;0.035586;0.114889
995;calc iter;100;3.87304;3.5614;4.13852
995;total;1;417.124;417.124;417.124
996;calc total;1;388.553;388.553;388.553
996;calc update async;100;0.000387696;1.516e-05;0.0347709
996;calc inner;100;2.77317;1.79716;3.54054
996;calc wait;100;1.01702;0.190804;2.34213
996;calc bound;100;0.0860591;0.0351821;0.108076
996;calc iter;100;3.87664;3.62216;4.21979
996;total;1;416.601;416.601;416.601
997;calc total;1;388.553;388.553;388.553
997;calc update async;100;0.000383585;1.598e-05;0.0351762
997;calc inner;100;2.4383;0.476804;3.54071
997;calc wait;100;1.36893;0.208811;3.9846
997;calc bound;100;0.0655562;0.0351722;0.112187
997;calc iter;100;3.87363;3.30941;4.53013
997;total;1;416.742;416.742;416.742
998;calc total;1;388.553;388.553;388.553
998;calc update async;100;0.000388444;1.541e-05;0.0348057
998;calc inner;100;2.79354;0.740016;3.54624
998;calc wait;100;0.99369;0.158031;3.55046
998;calc bound;100;0.0890868;0.0362934;0.108813
998;calc iter;100;3.87679;3.36006;4.35436
998;total;1;416.956;416.956;416.956
999;calc total;1;388.553;388.553;388.553
999;calc update async;100;0.000394829;1.917e-05;0.0348949
999;calc inner;100;2.80648;1.57582;3.54601
999;calc wait;100;0.974135;0.205202;2.65126
999;calc bound;100;0.0958935;0.036311;0.110574
999;calc iter;100;3.87691;3.62836;4.30815
999;total;1;416.53;416.53;416.53
1000;calc total;1;388.553;388.553;388.553
1000;calc update async;100;0.000385796;1.714e-05;0.0348418
1000;calc inner;100;2.64459;1.81093;3.58232
1000;calc wait;100;1.15869;0.181066;2.19405
1000;calc bound;100;0.0766128;0.0367271;0.107325
1000;calc iter;100;3.88029;3.70754;4.11928
1000;total;1;416.959;416.959;416.959
1001;calc total;1;388.553;388.553;388.553
1001;calc update async;100;0.000377211;1.578e-05;0.0351208
1001;calc inner;100;1.54388;0.468398;3.58177
1001;calc wait;100;2.28;0.144196;3.83281
1001;calc bound;100;0.0547347;0.0351765;0.113968
1001;calc iter;100;3.8791;3.45622;4.42642
1001;total;1;416.658;416.658;416.658
1002;calc total;1;388.553;388.553;388.553
1002;calc update async;100;0.000388113;1.551e-05;0.0351029
1002;calc inner;100;2.60938;1.20404;3.59003
1002;calc wait;100;1.1979;0.10235;2.98504
1002;calc bound;100;0.0724227;0.035393;0.107586
1002;calc iter;100;3.8801;3.50753;4.25617
1002;total;1;417.1;417.1;417.1
1003;calc total;1;388.553;388.553;388.553
1003;calc update async;100;0.000394357;2.155e-05;0.0354819
1003;calc inner;100;2.68348;1.91243;3.59015
1003;calc wait;100;1.11359;0.199199;2.10214
1003;calc bound;100;0.0829219;0.039644;0.107311
1003;calc iter;100;3.8804;3.69357;4.1121
1003;total;1;416.958;416.958;416.958
1004;calc total;1;388.553;388.553;388.553
1004;calc update async;100;0.000402653;2.4779e-05;0.0359415
1004;calc inner;100;2.97833;2.54428;3.58147
1004;calc wait;100;0.80684;0.175302;1.22306
1004;calc bound;100;0.0951322;0.0372424;0.117384
1004;calc iter;100;3.88071;3.66935;4.06138
1004;total;1;416.887;416.887;416.887
1005;calc total;1;388.553;388.553;388.553
1005;calc update async;100;0.000396634;2.752e-05;0.0357416
1005;calc inner;100;3.00627;2.60055;3.58052
1005;calc wait;100;0.791885;0.204665;1.18531
1005;calc bound;100;0.0813577;0.0365715;0.109796
1005;calc iter;100;3.87992;3.78205;4.00357
1005;total;1;416.592;416.592;416.592
1006;calc total;1;388.553;388.553;388.553
1006;calc update async;100;0.000399511;2.939e-05;0.0358019
1006;calc inner;100;2.99716;2.59491;3.58786
1006;calc wait;100;0.789262;0.217787;1.15849
1006;calc bound;100;0.0936027;0.0393194;0.110854
1006;calc iter;100;3.88043;3.75804;3.98985
1006;total;1;417.059;417.059;417.059
1007;calc total;1;388.553;388.553;388.553
1007;calc update async;100;0.000401614;3.2639e-05;0.0358737
1007;calc inner;100;2.98034;2.54518;3.58819
1007;calc wait;100;0.800604;0.203819;1.22099
1007;calc bound;100;0.0993934;0.0365646;0.110553
1007;calc iter;100;3.88075;3.78484;3.9876
1007;total;1;416.992;416.992;416.992
1008;calc total;1;388.553;388.553;388.553
1008;calc update async;100;0.000224452;1.6809e-05;0.0191748
1008;calc inner;100;2.06286;0.491578;3.50885
1008;calc wait;100;1.74143;0.0854627;4.08769
1008;calc bound;100;0.0643156;0.0346637;0.108668
1008;calc iter;100;3.86895;2.97886;4.72713
1008;total;1;416.933;416.933;416.933
1009;calc total;1;388.553;388.553;388.553
1009;calc update async;100;0.00028432;1.364e-05;0.0259027
1009;calc inner;100;1.44796;0.466188;3.51693
1009;calc wait;100;2.35892;0.0806471;4.87949
1009;calc bound;100;0.0555739;0.0346074;0.115683
1009;calc iter;100;3.86319;2.39562;5.58319
1009;total;1;417.028;417.028;417.028
1010;calc total;1;388.553;388.553;388.553
1010;calc update async;100;0.000220584;1.69e-05;0.0185293
1010;calc inner;100;2.17962;0.815529;3.51175
1010;calc wait;100;1.61889;0.211676;3.37425
1010;calc bound;100;0.069769;0.0351353;0.112206
1010;calc iter;100;3.86853;3.43968;4.5349
1010;total;1;417.098;417.098;417.098
1011;calc total;1;388.553;388.553;388.553
1011;calc update async;100;0.000410068;1.461e-05;0.0374335
1011;calc inner;100;2.28832;1.33511;3.51926
1011;calc wait;100;1.50849;0.228076;2.65483
1011;calc bound;100;0.0717277;0.0355787;0.114319
1011;calc iter;100;3.86911;3.41995;4.37602
1011;total;1;416.656;416.656;416.656
1012;calc total;1;388.553;388.553;388.553
1012;calc update async;100;0.00040626;1.336e-05;0.0365452
1012;calc inner;100;2.64629;1.78881;3.53106
1012;calc wait;100;1.13442;0.0369188;2.25559
1012;calc bound;100;0.0891407;0.0348683;0.109726
1012;calc iter;100;3.87045;3.39775;4.35879
1012;total;1;416.967;416.967;416.967
1013;calc total;1;388.553;388.553;388.553
1013;calc update async;100;0.000401166;1.646e-05;0.0365289
1013;calc inner;100;2.63478;0.476106;3.53097
1013;calc wait;100;1.16463;0.216035;3.87253
1013;calc bound;100;0.0701856;0.0348908;0.107183
1013;calc iter;100;3.87008;3.28343;4.40841
1013;total;1;416.912;416.912;416.912
1014;calc total;1;388.553;388.553;388.553
1014;calc update async;100;0.00040635;2.604e-05;0.0365351
1014;calc inner;100;2.70844;1.80697;3.53428
1014;calc wait;100;1.0679;0.198258;1.98111
1014;calc bound;100;0.0936223;0.0371718;0.111054
1014;calc iter;100;3.87047;3.43469;4.30379
1014;total;1;416.999;416.999;416.999
1015;calc total;1;388.553;388.553;388.553
1015;calc update async;100;0.000285499;1.839e-05;0.0243052
1015;calc inner;100;2.70611;1.78994;3.53111
1015;calc wait;100;1.06989;0.233815;2.03583
1015;calc bound;100;0.0941973;0.0363984;0.111719
1015;calc iter;100;3.87057;3.40626;4.36311
1015;total;1;417.046;417.046;417.046
1016;calc total;1;388.553;388.553;388.553
1016;calc update async;100;0.000399082;1.41e-05;0.0362393
1016;calc inner;100;2.33208;0.504008;3.57818
1016;calc wait;100;1.44056;0.0532062;3.8553
1016;calc bound;100;0.0770414;0.0347519;0.117663
1016;calc iter;100;3.85019;3.01418;5.12257
1016;total;1;417;417;417
1017;calc total;1;388.553;388.553;388.553
1017;calc update async;100;0.000395924;1.641e-05;0.0362385
1017;calc inner;100;2.26355;0.477551;3.57742
1017;calc wait;100;1.49259;0.138154;6.30775
1017;calc bound;100;0.0715607;0.0364846;0.107223
1017;calc iter;100;3.82833;2.0509;7.12124
1017;total;1;417.072;417.072;417.072
1018;calc total;1;388.553;388.553;388.553
1018;calc update async;100;0.000402848;1.691e-05;0.0363839
1018;calc inner;100;2.3834;0.490909;3.58563
1018;calc wait;100;1.37759;0.171815;4.51328
1018;calc bound;100;0.0855934;0.0373551;0.119582
1018;calc iter;100;3.84772;2.99748;5.06989
1018;total;1;417.073;417.073;417.073
1019;calc total;1;388.553;388.553;388.553
1019;calc update async;100;0.000401717;1.547e-05;0.0362507
1019;calc inner;100;2.45208;0.544897;3.58525
1019;calc wait;100;1.31221;0.185028;4.30935
1019;calc bound;100;0.0857866;0.0350735;0.112117
1019;calc iter;100;3.85108;3.14321;5.32255
1019;total;1;417.107;417.107;417.107
1020;calc total;1;388.553;388.553;388.553
1020;calc update async;100;0.000401102;1.462e-05;0.0365057
1020;calc inner;100;2.47876;0.49641;3.56879
1020;calc wait;100;1.30507;0.036926;4.4664
1020;calc bound;100;0.0766307;0.0351413;0.112662
1020;calc iter;100;3.86095;3.10017;5.05935
1020;total;1;417.041;417.041;417.041
1021;calc total;1;388.553;388.553;388.553
1021;calc update async;100;0.000396962;1.575e-05;0.0364615
1021;calc inner;100;2.24622;0.467502;3.56896
1021;calc wait;100;1.5465;0.119868;4.26662
1021;calc bound;100;0.0654965;0.0347694;0.102598
1021;calc iter;100;3.85872;3.06893;4.81574
1021;total;1;416.933;416.933;416.933
894;calc total;1;388.51;388.51;388.51
894;calc update async;100;0.000539228;2.047e-05;0.0499187
894;calc inner;100;2.64801;0.908183;3.59987
894;calc wait;100;1.09164;0.102386;3.48202
894;calc bound;100;0.0938461;0.0488158;0.111603
894;calc iter;100;3.83872;2.65779;4.45838
894;total;1;416.658;416.658;416.658
895;calc total;1;388.51;388.51;388.51
895;calc update async;100;0.000538438;1.7909e-05;0.0498201
895;calc inner;100;2.66194;0.937205;3.60015
895;calc wait;100;1.08186;0.0839797;2.88863
895;calc bound;100;0.0942159;0.0394793;0.119324
895;calc iter;100;3.84344;3.11907;4.0782
895;total;1;416.669;416.669;416.669
1022;calc total;1;388.553;388.553;388.553
1022;calc update async;100;0.000406734;1.7649e-05;0.0364878
1022;calc inner;100;2.63437;1.23346;3.57628
1022;calc wait;100;1.13515;0.212103;2.99336
1022;calc bound;100;0.0905607;0.0349891;0.120073
1022;calc iter;100;3.86049;3.22962;4.65712
1022;total;1;416.994;416.994;416.994
1023;calc total;1;388.552;388.552;388.552
1023;calc update async;100;0.000283984;2.191e-05;0.0243232
1023;calc inner;100;2.65246;1.26119;3.55682
1023;calc wait;100;1.12068;0.236993;3.00959
1023;calc bound;100;0.0876536;0.0356954;0.120571
1023;calc iter;100;3.86108;3.08913;4.66501
1023;total;1;416.637;416.637;416.637
MPI
Running Jacobi on 1024 processors with (16, 8 8) elements.
Array Dimensions: 6000 6000 6000
Block Dimensions: 375 750 750
== Energy Conservation Check ==
initial Energy:              125.000
  final Energy:              125.000
    Difference:               -0.000
== Time Statistics ==
Completed 100 iterations.
# unit_id;function_name;num_calls;avg_runtime;min_runtime;max_runtime
0;calc total;1;389.149;389.149;389.149
0;calc update async;100;7.55097e-05;2.616e-05;0.0035413
0;calc inner;100;3.64621;3.41561;3.73227
0;calc wait;100;0.15654;0.0554519;0.427642
0;calc bound;100;0.0812449;0.0599807;0.146462
0;calc iter;100;3.88642;3.78416;3.99545
0;total;1;417.651;417.651;417.651
1;calc total;1;389.145;389.145;389.145
1;calc update async;100;0.000125986;2.566e-05;0.00850014
1;calc inner;100;3.63099;3.53612;3.68183
1;calc wait;100;0.162792;0.0631748;0.239736
1;calc bound;100;0.0915352;0.0637335;0.166248
1;calc iter;100;3.88774;3.7778;3.96804
1;total;1;417.595;417.595;417.595
2;calc total;1;389.145;389.145;389.145
2;calc update async;100;0.00013092;2.8009e-05;0.00857439
2;calc inner;100;3.61346;3.54652;3.69686
2;calc wait;100;0.15656;0.0972433;0.227078
2;calc bound;100;0.115575;0.093312;0.167527
2;calc iter;100;3.88765;3.79865;3.98457
2;total;1;417.63;417.63;417.63
3;calc total;1;389.145;389.145;389.145
3;calc update async;100;0.000128766;2.991e-05;0.00869297
3;calc inner;100;3.65637;3.5891;3.71915
3;calc wait;100;0.126396;0.064635;0.186449
3;calc bound;100;0.102383;0.069646;0.166438
3;calc iter;100;3.88767;3.81952;3.98476
3;total;1;417.236;417.236;417.236
4;calc total;1;389.145;389.145;389.145
4;calc update async;100;0.000186693;2.11e-05;0.0151222
4;calc inner;100;3.60397;3.3852;3.72691
4;calc wait;100;0.200985;0.062185;0.454967
4;calc bound;100;0.0775734;0.0535395;0.163725
4;calc iter;100;3.88705;3.78727;4.01442
4;total;1;417.307;417.307;417.307
5;calc total;1;389.145;389.145;389.145
5;calc update async;100;0.00019264;2.825e-05;0.0151124
5;calc inner;100;3.62333;3.53174;3.71808
5;calc wait;100;0.177636;0.0887065;0.316634
5;calc bound;100;0.0834308;0.0548841;0.164778
5;calc iter;100;3.88703;3.79876;3.99723
5;total;1;417.645;417.645;417.645
6;calc total;1;389.145;389.145;389.145
6;calc update async;100;0.000197228;3.191e-05;0.0150948
6;calc inner;100;3.59796;3.48926;3.6908
6;calc wait;100;0.171453;0.0959482;0.245692
6;calc bound;100;0.115998;0.0923504;0.166944
6;calc iter;100;3.88773;3.82772;3.98743
6;total;1;417.647;417.647;417.647
7;calc total;1;389.145;389.145;389.145
7;calc update async;100;0.000194411;2.7139e-05;0.0150221
7;calc inner;100;3.62686;3.52155;3.70307
7;calc wait;100;0.155784;0.0886062;0.242292
7;calc bound;100;0.102336;0.0762632;0.163294
7;calc iter;100;3.88708;3.80541;3.99241
7;total;1;417.645;417.645;417.645
8;calc total;1;389.145;389.145;389.145
8;calc update async;100;0.000183438;2.963e-05;0.0144746
8;calc inner;100;3.64914;3.58665;3.70329
8;calc wait;100;0.132711;0.0790063;0.231724
8;calc bound;100;0.093066;0.0726128;0.130441
8;calc iter;100;3.88799;3.8547;3.96151
8;total;1;417.231;417.231;417.231
9;calc total;1;389.145;389.145;389.145
9;calc update async;100;0.000186742;2.881e-05;0.0145179
9;calc inner;100;3.66693;3.62842;3.72313
9;calc wait;100;0.116151;0.0635082;0.159651
9;calc bound;100;0.0936227;0.0378869;0.135467
9;calc iter;100;3.88837;3.81054;3.94553
9;total;1;417.255;417.255;417.255
10;calc total;1;389.145;389.145;389.145
10;calc update async;100;0.000193864;3.982e-05;0.0145162
10;calc inner;100;3.62816;3.55485;3.70626
10;calc wait;100;0.146434;0.10508;0.205494
10;calc bound;100;0.113383;0.05263;0.119395
10;calc iter;100;3.88818;3.78775;4.04076
10;total;1;417.234;417.234;417.234
11;calc total;1;389.145;389.145;389.145
11;calc update async;100;0.00018598;2.675e-05;0.0146204
11;calc inner;100;3.66637;3.61873;3.72649
11;calc wait;100;0.126352;0.0813637;0.188983
11;calc bound;100;0.0938448;0.0394429;0.123323
11;calc iter;100;3.88833;3.83141;4.03307
11;total;1;417.261;417.261;417.261
12;calc total;1;389.145;389.145;389.145
12;calc update async;100;0.000185805;2.3979e-05;0.0144908
12;calc inner;100;3.64614;3.52111;3.71843
12;calc wait;100;0.142499;0.078105;0.279169
12;calc bound;100;0.0938009;0.0728699;0.128709
12;calc iter;100;3.88793;3.83876;3.94041
12;total;1;417.306;417.306;417.306
13;calc total;1;389.145;389.145;389.145
13;calc update async;100;0.000282132;3.002e-05;0.0240637
13;calc inner;100;3.66641;3.61748;3.71955
13;calc wait;100;0.1092;0.0666653;0.190696
13;calc bound;100;0.0939143;0.071436;0.135202
13;calc iter;100;3.88791;3.83138;3.95557
13;total;1;417.282;417.282;417.282
14;calc total;1;389.145;389.145;389.145
14;calc update async;100;0.000190661;3.816e-05;0.0144495
14;calc inner;100;3.62326;3.56235;3.70731
14;calc wait;100;0.151138;0.11854;0.212259
14;calc bound;100;0.11371;0.0397331;0.119217
14;calc iter;100;3.8883;3.80067;4.04894
14;total;1;417.286;417.286;417.286
15;calc total;1;389.145;389.145;389.145
15;calc update async;100;0.000187771;3.283e-05;0.0144185
15;calc inner;100;3.65969;3.5959;3.71665
15;calc wait;100;0.12835;0.0894683;0.190912
15;calc bound;100;0.0992288;0.079501;0.119151
15;calc iter;100;3.88791;3.80285;4.03208
15;total;1;417.286;417.286;417.286
16;calc total;1;389.145;389.145;389.145
16;calc update async;100;0.000222908;2.286e-05;0.0184297
16;calc inner;100;3.60463;3.29959;3.70617
16;calc wait;100;0.206753;0.100516;0.59988
16;calc bound;100;0.0740691;0.0538806;0.117054
16;calc iter;100;3.8876;3.82059;3.99017
16;total;1;417.251;417.251;417.251
17;calc total;1;389.145;389.145;389.145
17;calc update async;100;0.000225701;2.6919e-05;0.018429
17;calc inner;100;3.62639;3.5225;3.70783
17;calc wait;100;0.173121;0.0989438;0.309443
17;calc bound;100;0.0861697;0.0551132;0.147349
17;calc iter;100;3.88827;3.82114;3.957
17;total;1;417.26;417.26;417.26
18;calc total;1;389.145;389.145;389.145
18;calc update async;100;0.000227847;2.819e-05;0.0184154
18;calc inner;100;3.60017;3.46734;3.66829
18;calc wait;100;0.166234;0.110188;0.269264
18;calc bound;100;0.118023;0.0824246;0.147473
18;calc iter;100;3.88767;3.8292;3.94449
18;total;1;417.26;417.26;417.26
19;calc total;1;389.142;389.142;389.142
19;calc update async;100;0.00048608;3.111e-05;0.0442271
19;calc inner;100;3.63343;3.51713;3.71998
19;calc wait;100;0.149412;0.102954;0.25606
19;calc bound;100;0.0999177;0.0765352;0.147207
19;calc iter;100;3.88824;3.82945;3.98306
19;total;1;417.254;417.254;417.254
20;calc total;1;389.141;389.141;389.141
20;calc update async;100;0.000435925;2.2589e-05;0.0396952
20;calc inner;100;3.60097;3.38602;3.69125
20;calc wait;100;0.192642;0.0654708;0.460522
20;calc bound;100;0.090079;0.0542968;0.140458
20;calc iter;100;3.88746;3.77618;4.02572
20;total;1;417.251;417.251;417.251
21;calc total;1;389.141;389.141;389.141
21;calc update async;100;0.00043571;2.353e-05;0.0396838
21;calc inner;100;3.60845;3.33485;3.68962
21;calc wait;100;0.198174;0.0751382;0.465012
21;calc bound;100;0.0785814;0.0510935;0.14528
21;calc iter;100;3.88769;3.83115;3.9746
21;total;1;417.253;417.253;417.253
22;calc total;1;389.141;389.141;389.141
22;calc update async;100;0.000440047;2.907e-05;0.0396654
22;calc inner;100;3.60754;3.5092;3.69102
22;calc wait;100;0.168048;0.0805838;0.2821
22;calc bound;100;0.109063;0.070445;0.146528
22;calc iter;100;3.88797;3.80992;3.96782
22;total;1;417.23;417.23;417.23
23;calc total;1;389.141;389.141;389.141
23;calc update async;100;0.00043874;2.3319e-05;0.0396376
23;calc inner;100;3.61891;3.50551;3.69233
23;calc wait;100;0.156356;0.0740125;0.246557
23;calc bound;100;0.10851;0.0646161;0.143864
23;calc iter;100;3.88701;3.82513;3.94209
23;total;1;417.231;417.231;417.231
24;calc total;1;389.141;389.141;389.141
24;calc update async;100;0.000420708;2.683e-05;0.0379818
24;calc inner;100;3.6661;3.54553;3.72861
24;calc wait;100;0.124174;0.055318;0.250841
24;calc bound;100;0.0906926;0.0732452;0.119876
24;calc iter;100;3.88852;3.84397;3.96349
24;total;1;417.212;417.212;417.212
25;calc total;1;389.141;389.141;389.141
25;calc update async;100;0.000503274;2.524e-05;0.0464745
25;calc inner;100;3.6679;3.56443;3.72949
25;calc wait;100;0.111854;0.0426669;0.197971
25;calc bound;100;0.0933536;0.0388467;0.11583
25;calc iter;100;3.88891;3.80018;4.00324
25;total;1;417.154;417.154;417.154
26;calc total;1;389.141;389.141;389.141
26;calc update async;100;0.000509698;3.27e-05;0.0466891
26;calc inner;100;3.63758;3.58538;3.71345
26;calc wait;100;0.141714;0.0461724;0.172518
26;calc bound;100;0.108717;0.0449801;0.119025
26;calc iter;100;3.88869;3.7598;4.00717
26;total;1;417.169;417.169;417.169
27;calc total;1;389.141;389.141;389.141
27;calc update async;100;0.000504522;2.556e-05;0.0464796
27;calc inner;100;3.67346;3.60622;3.73536
27;calc wait;100;0.120427;0.0551243;0.193142
27;calc bound;100;0.0916426;0.039465;0.117366
27;calc iter;100;3.8889;3.75334;4.00958
27;total;1;417.195;417.195;417.195
28;calc total;1;389.141;389.141;389.141
28;calc update async;100;0.000507581;2.856e-05;0.0466559
28;calc inner;100;3.64706;3.56856;3.70515
28;calc wait;100;0.137831;0.0740055;0.200135
28;calc bound;100;0.0982797;0.0759086;0.121391
28;calc iter;100;3.88851;3.82887;3.99247
28;total;1;417.67;417.67;417.67
29;calc total;1;389.141;389.141;389.141
29;calc update async;100;0.000505809;2.7549e-05;0.0466613
29;calc inner;100;3.66126;3.58893;3.72417
29;calc wait;100;0.115841;0.0730794;0.192533
29;calc bound;100;0.092741;0.0681691;0.122303
29;calc iter;100;3.88846;3.84388;3.99788
29;total;1;417.673;417.673;417.673
30;calc total;1;389.141;389.141;389.141
30;calc update async;100;0.000507036;2.696e-05;0.0466097
30;calc inner;100;3.65057;3.57661;3.72189
30;calc wait;100;0.125721;0.0797323;0.191549
30;calc bound;100;0.103204;0.0401256;0.119389
30;calc iter;100;3.88886;3.80198;4.05109
30;total;1;417.232;417.232;417.232
31;calc total;1;389.141;389.141;389.141
31;calc update async;100;0.000508638;2.8619e-05;0.0466243
31;calc inner;100;3.65049;3.59803;3.71257
31;calc wait;100;0.130589;0.0692369;0.216731
31;calc bound;100;0.101935;0.0572808;0.118197
31;calc iter;100;3.88849;3.78824;4.00417
31;total;1;417.671;417.671;417.671
32;calc total;1;389.141;389.141;389.141
32;calc update async;100;0.00048697;1.957e-05;0.0454699
32;calc inner;100;3.36848;2.50863;3.68273
32;calc wait;100;0.448787;0.076623;1.4221
32;calc bound;100;0.0658548;0.0440656;0.108927
32;calc iter;100;3.88698;3.64161;4.04899
32;total;1;417.652;417.652;417.652
33;calc total;1;389.141;389.141;389.141
33;calc update async;100;0.000493445;1.9479e-05;0.0450678
33;calc inner;100;3.471;2.74058;3.6804
33;calc wait;100;0.334574;0.122147;1.15914
33;calc bound;100;0.0809234;0.0430372;0.121535
33;calc iter;100;3.88809;3.77146;3.99379
33;total;1;417.65;417.65;417.65
34;calc total;1;389.141;389.141;389.141
34;calc update async;100;0.000496137;1.962e-05;0.0453863
34;calc inner;100;3.49889;3.12812;3.68003
34;calc wait;100;0.287185;0.100716;0.659935
34;calc bound;100;0.10011;0.0490124;0.122657
34;calc iter;100;3.88831;3.74926;3.97353
34;total;1;417.652;417.652;417.652
35;calc total;1;389.141;389.141;389.141
35;calc update async;100;0.000496596;2.201e-05;0.0450096
35;calc inner;100;3.51394;3.15669;3.69446
35;calc wait;100;0.272175;0.0805324;0.695215
35;calc bound;100;0.0990693;0.0386901;0.134659
35;calc iter;100;3.88767;3.76177;4.01327
35;total;1;417.652;417.652;417.652
36;calc total;1;389.141;389.141;389.141
36;calc update async;100;0.000500871;2.148e-05;0.0462107
36;calc inner;100;3.39741;2.35276;3.67378
36;calc wait;100;0.411739;0.0598724;1.67609
36;calc bound;100;0.0747347;0.0463485;0.116528
36;calc iter;100;3.88717;3.64053;4.10319
36;total;1;417.646;417.646;417.646
37;calc total;1;389.141;389.141;389.141
37;calc update async;100;0.000503223;2.074e-05;0.0459752
37;calc inner;100;3.51164;3.15024;3.66688
37;calc wait;100;0.295426;0.0768607;0.713548
37;calc bound;100;0.0785787;0.0390052;0.1165
37;calc iter;100;3.88776;3.76695;4.02198
37;total;1;417.642;417.642;417.642
38;calc total;1;389.141;389.141;389.141
38;calc update async;100;0.000508284;3.419e-05;0.0457705
38;calc inner;100;3.5159;3.13712;3.67622
38;calc wait;100;0.268743;0.0549552;0.671889
38;calc bound;100;0.102507;0.0477093;0.124623
38;calc iter;100;3.88835;3.81301;3.96451
38;total;1;417.648;417.648;417.648
39;calc total;1;389.141;389.141;389.141
39;calc update async;100;0.000507075;2.264e-05;0.0459907
39;calc inner;100;3.53265;3.17336;3.67206
39;calc wait;100;0.254953;0.103427;0.661183
39;calc bound;100;0.0980803;0.0396959;0.121058
39;calc iter;100;3.88783;3.80094;3.97286
39;total;1;417.648;417.648;417.648
40;calc total;1;389.141;389.141;389.141
40;calc update async;100;0.000495648;2.341e-05;0.0458595
40;calc inner;100;3.57433;3.07809;3.70153
40;calc wait;100;0.237623;0.0762303;0.859438
40;calc bound;100;0.0742756;0.047494;0.106183
40;calc iter;100;3.88827;3.73044;4.02562
40;total;1;417.589;417.589;417.589
41;calc total;1;389.141;389.141;389.141
41;calc update async;100;0.000502411;2.799e-05;0.0456411
41;calc inner;100;3.56904;3.11827;3.70723
41;calc wait;100;0.233359;0.0908019;0.706338
41;calc bound;100;0.0843157;0.0426212;0.114562
41;calc iter;100;3.88906;3.7172;3.95681
41;total;1;417.582;417.582;417.582
42;calc total;1;389.141;389.141;389.141
42;calc update async;100;0.00050581;2.913e-05;0.0460137
42;calc inner;100;3.58416;3.41668;3.71971
42;calc wait;100;0.204659;0.0920123;0.398079
42;calc bound;100;0.0975238;0.0380552;0.117486
42;calc iter;100;3.88952;3.78876;3.99263
42;total;1;417.59;417.59;417.59
43;calc total;1;389.141;389.141;389.141
43;calc update async;100;0.000502143;2.89e-05;0.0455439
43;calc inner;100;3.57379;3.41708;3.71246
43;calc wait;100;0.20875;0.092784;0.385119
43;calc bound;100;0.103292;0.0411621;0.117903
43;calc iter;100;3.88914;3.82536;4.04384
43;total;1;417.585;417.585;417.585
44;calc total;1;389.14;389.14;389.14
44;calc update async;100;0.000495748;2.422e-05;0.045578
44;calc inner;100;3.5851;3.13638;3.70236
44;calc wait;100;0.226869;0.0873215;0.722185
44;calc bound;100;0.0736173;0.0448439;0.0993637
44;calc iter;100;3.88844;3.77105;4.00298
44;total;1;417.628;417.628;417.628
45;calc total;1;389.14;389.14;389.14
45;calc update async;100;0.00050494;3.5069e-05;0.0453931
45;calc inner;100;3.61116;3.45701;3.71099
45;calc wait;100;0.189795;0.087792;0.336093
45;calc bound;100;0.086064;0.0413156;0.1109
45;calc iter;100;3.88914;3.80925;4.04504
45;total;1;417.631;417.631;417.631
46;calc total;1;389.14;389.14;389.14
46;calc update async;100;0.000502297;3.0159e-05;0.045192
46;calc inner;100;3.56151;3.39661;3.71505
46;calc wait;100;0.214952;0.093575;0.353767
46;calc bound;100;0.109303;0.0354698;0.118434
46;calc iter;100;3.88992;3.83476;3.96285
46;total;1;417.629;417.629;417.629
47;calc total;1;389.14;389.14;389.14
47;calc update async;100;0.000499972;2.8939e-05;0.0456753
47;calc inner;100;3.59691;3.43711;3.71264
47;calc wait;100;0.192569;0.0786178;0.319386
47;calc bound;100;0.095888;0.0416625;0.117997
47;calc iter;100;3.88921;3.80949;4.05407
47;total;1;417.63;417.63;417.63
48;calc total;1;389.14;389.14;389.14
48;calc update async;100;0.000449903;1.991e-05;0.0418826
48;calc inner;100;3.38963;2.52669;3.67925
48;calc wait;100;0.430593;0.0890243;1.42019
48;calc bound;100;0.0623478;0.038175;0.103072
48;calc iter;100;3.88625;3.78834;4.00644
48;total;1;417.644;417.644;417.644
49;calc total;1;389.14;389.14;389.14
49;calc update async;100;0.00045642;2.126e-05;0.0416169
49;calc inner;100;3.46464;2.75278;3.67312
49;calc wait;100;0.337164;0.0946627;1.12065
49;calc bound;100;0.0839957;0.0397238;0.129726
49;calc iter;100;3.88735;3.75789;3.99238
49;total;1;417.623;417.623;417.623
50;calc total;1;389.14;389.14;389.14
50;calc update async;100;0.000458118;2.376e-05;0.0413895
50;calc inner;100;3.51054;3.24736;3.68166
50;calc wait;100;0.280848;0.082715;0.607493
50;calc bound;100;0.0951695;0.0464662;0.131467
50;calc iter;100;3.88827;3.75666;4.0105
50;total;1;417.646;417.646;417.646
51;calc total;1;389.14;389.14;389.14
51;calc update async;100;0.00046459;3.2349e-05;0.0419822
51;calc inner;100;3.5162;3.25513;3.66347
51;calc wait;100;0.269442;0.0990081;0.584948
51;calc bound;100;0.100686;0.0583876;0.130045
51;calc iter;100;3.88775;3.81001;3.97313
51;total;1;417.644;417.644;417.644
52;calc total;1;389.14;389.14;389.14
52;calc update async;100;0.000509567;1.874e-05;0.0475745
52;calc inner;100;3.46426;2.4923;3.67783
52;calc wait;100;0.352304;0.0792432;1.48786
52;calc bound;100;0.0691012;0.0373824;0.125995
52;calc iter;100;3.88773;3.70347;4.09463
52;total;1;417.629;417.629;417.629
53;calc total;1;389.14;389.14;389.14
53;calc update async;100;0.000518353;2.232e-05;0.0478647
53;calc inner;100;3.52932;3.01775;3.66824
53;calc wait;100;0.280459;0.0954222;0.953272
53;calc bound;100;0.0751378;0.0402272;0.108848
53;calc iter;100;3.8878;3.78091;4.04733
53;total;1;417.628;417.628;417.628
54;calc total;1;389.14;389.14;389.14
54;calc update async;100;0.00052566;3.541e-05;0.0480904
54;calc inner;100;3.51943;3.16844;3.66511
54;calc wait;100;0.260518;0.0740484;0.658336
54;calc bound;100;0.107135;0.047806;0.133568
54;calc iter;100;3.88838;3.7998;3.99349
54;total;1;417.625;417.625;417.625
55;calc total;1;389.14;389.14;389.14
55;calc update async;100;0.000521545;2.964e-05;0.0477899
55;calc inner;100;3.54858;3.18596;3.67536
55;calc wait;100;0.241561;0.0702469;0.652629
55;calc bound;100;0.0960222;0.0529478;0.130199
55;calc iter;100;3.88819;3.79257;3.97579
55;total;1;417.626;417.626;417.626
56;calc total;1;389.14;389.14;389.14
56;calc update async;100;0.000461801;2.526e-05;0.0419638
56;calc inner;100;3.58677;3.28654;3.73583
56;calc wait;100;0.212299;0.0857626;0.608462
56;calc bound;100;0.0853779;0.0480452;0.110788
56;calc iter;100;3.88839;3.7878;3.99526
56;total;1;417.624;417.624;417.624
57;calc total;1;389.138;389.138;389.138
57;calc update async;100;0.000494383;2.163e-05;0.0457046
57;calc inner;100;3.54793;2.70529;3.73309
57;calc wait;100;0.255171;0.0643647;1.25323
57;calc bound;100;0.0805876;0.0382364;0.114163
57;calc iter;100;3.88764;3.76861;4.02797
57;total;1;417.645;417.645;417.645
58;calc total;1;389.14;389.14;389.14
58;calc update async;100;0.000458337;1.981e-05;0.041695
58;calc inner;100;3.58186;3.09274;3.70497
58;calc wait;100;0.209864;0.068803;0.788599
58;calc bound;100;0.0913062;0.0365299;0.11777
58;calc iter;100;3.88801;3.78914;4.0355
58;total;1;417.622;417.622;417.622
59;calc total;1;389.14;389.14;389.14
59;calc update async;100;0.000524047;3.483e-05;0.0479959
59;calc inner;100;3.58161;3.30291;3.73465
59;calc wait;100;0.203646;0.04769;0.488252
59;calc bound;100;0.0988299;0.0404289;0.115773
59;calc iter;100;3.88867;3.81172;4.04376
59;total;1;417.609;417.609;417.609
60;calc total;1;389.138;389.138;389.138
60;calc update async;100;0.000497529;2.536e-05;0.0457504
60;calc inner;100;3.60409;3.28696;3.6945
60;calc wait;100;0.201478;0.0814749;0.613529
60;calc bound;100;0.0807219;0.0362998;0.110853
60;calc iter;100;3.88899;3.77865;4.00934
60;total;1;417.555;417.555;417.555
61;calc total;1;389.14;389.14;389.14
61;calc update async;100;0.000520151;2.349e-05;0.0481713
61;calc inner;100;3.61311;3.48152;3.70278
61;calc wait;100;0.190133;0.0812754;0.408416
61;calc bound;100;0.0815338;0.0505135;0.106544
61;calc iter;100;3.888;3.78931;4.03127
61;total;1;417.554;417.554;417.554
62;calc total;1;389.14;389.14;389.14
62;calc update async;100;0.000524764;3.004e-05;0.048118
62;calc inner;100;3.58081;3.45594;3.70716
62;calc wait;100;0.199672;0.074399;0.344925
62;calc bound;100;0.104329;0.0400794;0.1189
62;calc iter;100;3.88874;3.78161;4.03439
62;total;1;417.532;417.532;417.532
63;calc total;1;389.14;389.14;389.14
63;calc update async;100;0.000524259;2.714e-05;0.0480488
63;calc inner;100;3.60293;3.40436;3.70638
63;calc wait;100;0.187921;0.0705771;0.362044
63;calc bound;100;0.0942635;0.0374203;0.116751
63;calc iter;100;3.88905;3.81793;4.03914
63;total;1;417.524;417.524;417.524
64;calc total;1;389.14;389.14;389.14
64;calc update async;100;0.00041533;1.5519e-05;0.0380455
64;calc inner;100;3.52625;3.05485;3.64927
64;calc wait;100;0.278447;0.0764599;0.862381
64;calc bound;100;0.0781336;0.0371177;0.106511
64;calc iter;100;3.88829;3.74639;4.03957
64;total;1;417.632;417.632;417.632
65;calc total;1;389.14;389.14;389.14
65;calc update async;100;0.000489239;1.988e-05;0.0455116
65;calc inner;100;3.49853;2.94335;3.65509
65;calc wait;100;0.311268;0.0757207;0.986872
65;calc bound;100;0.0731121;0.0366858;0.117762
65;calc iter;100;3.88737;3.74452;4.03713
65;total;1;417.625;417.625;417.625
66;calc total;1;389.14;389.14;389.14
66;calc update async;100;0.000496144;2.312e-05;0.0455489
66;calc inner;100;3.53879;3.16584;3.6623
66;calc wait;100;0.254341;0.0773283;0.699098
66;calc bound;100;0.0894348;0.0370577;0.113908
66;calc iter;100;3.88752;3.82087;3.96158
66;total;1;417.624;417.624;417.624
67;calc total;1;389.14;389.14;389.14
67;calc update async;100;0.000496961;2.547e-05;0.0455445
67;calc inner;100;3.53766;3.35799;3.66202
67;calc wait;100;0.247956;0.0838462;0.440132
67;calc bound;100;0.0981219;0.0387536;0.114696
67;calc iter;100;3.88845;3.80868;3.97673
67;total;1;417.229;417.229;417.229
68;calc total;1;389.14;389.14;389.14
68;calc update async;100;0.000488201;1.475e-05;0.045541
68;calc inner;100;3.55431;3.1829;3.66833
68;calc wait;100;0.254993;0.0843621;0.716984
68;calc bound;100;0.0733501;0.0373496;0.107884
68;calc iter;100;3.88868;3.76461;3.99107
68;total;1;417.596;417.596;417.596
69;calc total;1;389.14;389.14;389.14
69;calc update async;100;0.000491402;2.238e-05;0.0455322
69;calc inner;100;3.5659;3.35955;3.67179
69;calc wait;100;0.241466;0.118656;0.544694
69;calc bound;100;0.0760839;0.0358816;0.113007
69;calc iter;100;3.88761;3.76763;4.03761
69;total;1;417.187;417.187;417.187
70;calc total;1;389.14;389.14;389.14
70;calc update async;100;0.000501985;2.823e-05;0.0455304
70;calc inner;100;3.53897;3.43885;3.66556
70;calc wait;100;0.242507;0.0995542;0.323749
70;calc bound;100;0.102617;0.0385987;0.117775
70;calc iter;100;3.88842;3.81103;4.009
70;total;1;417.604;417.604;417.604
71;calc total;1;389.14;389.14;389.14
71;calc update async;100;0.00049514;2.0309e-05;0.0455345
71;calc inner;100;3.56161;3.43721;3.68061
71;calc wait;100;0.229365;0.105362;0.353459
71;calc bound;100;0.0918834;0.0360747;0.109021
71;calc iter;100;3.88896;3.82201;3.97637
71;total;1;417.57;417.57;417.57
72;calc total;1;389.14;389.14;389.14
72;calc update async;100;0.000466252;1.528e-05;0.0437497
72;calc inner;100;3.44153;2.95387;3.69646
72;calc wait;100;0.375531;0.0556481;0.927573
72;calc bound;100;0.0631449;0.0380074;0.111599
72;calc iter;100;3.88629;3.74736;4.0402
72;total;1;417.588;417.588;417.588
73;calc total;1;389.14;389.14;389.14
73;calc update async;100;0.000487456;1.903e-05;0.0444045
73;calc inner;100;3.55405;3.35395;3.69405
73;calc wait;100;0.243227;0.0714615;0.480779
73;calc bound;100;0.0830238;0.0392629;0.132365
73;calc iter;100;3.887;3.80675;4.02761
73;total;1;417.591;417.591;417.591
74;calc total;1;389.138;389.138;389.138
74;calc update async;100;0.000506643;2.9849e-05;0.0453741
74;calc inner;100;3.55242;3.38123;3.70756
74;calc wait;100;0.220181;0.100004;0.387173
74;calc bound;100;0.107667;0.038098;0.127166
74;calc iter;100;3.88708;3.80021;3.9705
74;total;1;417.59;417.59;417.59
75;calc total;1;389.138;389.138;389.138
75;calc update async;100;0.000509271;3.386e-05;0.0457044
75;calc inner;100;3.57208;3.39093;3.70753
75;calc wait;100;0.211307;0.0931504;0.384544
75;calc bound;100;0.0952388;0.040246;0.132361
75;calc iter;100;3.88696;3.80863;3.96856
75;total;1;417.577;417.577;417.577
76;calc total;1;389.138;389.138;389.138
76;calc update async;100;0.000485821;1.476e-05;0.0457226
76;calc inner;100;3.45278;2.97192;3.69703
76;calc wait;100;0.362116;0.0730937;0.916626
76;calc bound;100;0.0627877;0.0384483;0.108019
76;calc iter;100;3.88611;3.76448;4.03259
76;total;1;417.518;417.518;417.518
77;calc total;1;389.138;389.138;389.138
77;calc update async;100;0.000495789;2.248e-05;0.0457444
77;calc inner;100;3.54879;3.307;3.69636
77;calc wait;100;0.257254;0.0569227;0.498751
77;calc bound;100;0.0739531;0.0401068;0.108954
77;calc iter;100;3.88637;3.74337;4.03321
77;total;1;417.54;417.54;417.54
78;calc total;1;389.137;389.137;389.137
78;calc update async;100;0.00050821;2.788e-05;0.0457196
78;calc inner;100;3.54688;3.30237;3.70842
78;calc wait;100;0.221432;0.0869456;0.451401
78;calc bound;100;0.111574;0.0397144;0.138845
78;calc iter;100;3.88697;3.81202;3.96914
78;total;1;417.522;417.522;417.522
79;calc total;1;389.137;389.137;389.137
79;calc update async;100;0.000505457;3.226e-05;0.0457008
79;calc inner;100;3.5703;3.33748;3.70771
79;calc wait;100;0.209989;0.0880816;0.418922
79;calc bound;100;0.0986524;0.0389851;0.123741
79;calc iter;100;3.88639;3.80571;3.99426
79;total;1;417.522;417.522;417.522
80;calc total;1;389.137;389.137;389.137
80;calc update async;100;0.000472578;1.852e-05;0.0440313
80;calc inner;100;3.31162;2.04749;3.69177
80;calc wait;100;0.499553;0.0635281;1.86157
80;calc bound;100;0.0685704;0.0370837;0.149087
80;calc iter;100;3.88496;3.65506;4.14277
80;total;1;417.456;417.456;417.456
81;calc total;1;389.137;389.137;389.137
81;calc update async;100;0.00047828;1.857e-05;0.0440197
81;calc inner;100;3.4292;3.0437;3.66291
81;calc wait;100;0.376618;0.0862027;0.87124
81;calc bound;100;0.0747629;0.0392672;0.141414
81;calc iter;100;3.88636;3.7754;4.01852
81;total;1;417.129;417.129;417.129
82;calc total;1;389.137;389.137;389.137
82;calc update async;100;0.000490804;2.3729e-05;0.0440221
82;calc inner;100;3.45773;3.0708;3.66683
82;calc wait;100;0.319452;0.0944098;0.776583
82;calc bound;100;0.103551;0.0369967;0.125401
82;calc iter;100;3.88588;3.78451;4.01854
82;total;1;417.461;417.461;417.461
83;calc total;1;389.137;389.137;389.137
83;calc update async;100;0.000487066;2.417e-05;0.0439334
83;calc inner;100;3.47772;3.10187;3.68502
83;calc wait;100;0.310151;0.0528071;0.774396
83;calc bound;100;0.0936406;0.0391101;0.14663
83;calc iter;100;3.88638;3.77412;4.07053
83;total;1;417.461;417.461;417.461
84;calc total;1;389.137;389.137;389.137
84;calc update async;100;0.000489762;2.088e-05;0.0449958
84;calc inner;100;3.32683;1.98236;3.66117
84;calc wait;100;0.474335;0.0679146;1.97009
84;calc bound;100;0.0794629;0.0355224;0.144
84;calc iter;100;3.88548;3.65985;4.06644
84;total;1;417.483;417.483;417.483
85;calc total;1;389.137;389.137;389.137
85;calc update async;100;0.000482434;1.845e-05;0.0449407
85;calc inner;100;3.35255;2.58697;3.66224
85;calc wait;100;0.460166;0.0771252;1.40941
85;calc bound;100;0.0682295;0.0350544;0.149144
85;calc iter;100;3.88563;3.76989;4.03624
85;total;1;417.457;417.457;417.457
86;calc total;1;389.137;389.137;389.137
86;calc update async;100;0.00049874;2.534e-05;0.0452412
86;calc inner;100;3.45014;3.0574;3.672
86;calc wait;100;0.33182;0.0508237;0.774082
86;calc bound;100;0.0997532;0.0386472;0.139789
86;calc iter;100;3.88636;3.79997;4.03905
86;total;1;417.461;417.461;417.461
87;calc total;1;389.137;389.137;389.137
87;calc update async;100;0.000500808;2.3089e-05;0.0452634
87;calc inner;100;3.45809;3.08372;3.67246
87;calc wait;100;0.323095;0.0854246;0.772798
87;calc bound;100;0.0997497;0.0365768;0.148723
87;calc iter;100;3.8859;3.81324;3.99709
87;total;1;417.117;417.117;417.117
88;calc total;1;389.149;389.149;389.149
88;calc update async;100;7.29399e-05;1.941e-05;0.00396124
88;calc inner;100;3.48125;2.80729;3.70726
88;calc wait;100;0.328313;0.070265;1.15435
88;calc bound;100;0.0702467;0.0364207;0.139645
88;calc iter;100;3.88699;3.66317;4.04879
88;total;1;417.401;417.401;417.401
89;calc total;1;389.137;389.137;389.137
89;calc update async;100;0.000497085;2.2479e-05;0.0458854
89;calc inner;100;3.52052;3.08199;3.722
89;calc wait;100;0.27996;0.0835642;0.84774
89;calc bound;100;0.0824962;0.0409519;0.134699
89;calc iter;100;3.88766;3.77575;4.00384
89;total;1;417.402;417.402;417.402
90;calc total;1;389.137;389.137;389.137
90;calc update async;100;0.000502853;2.7589e-05;0.045857
90;calc inner;100;3.5129;3.25172;3.72202
90;calc wait;100;0.26794;0.0799997;0.559543
90;calc bound;100;0.10138;0.0364046;0.144016
90;calc iter;100;3.88807;3.73044;3.99154
90;total;1;417.058;417.058;417.058
91;calc total;1;389.137;389.137;389.137
91;calc update async;100;0.00049891;2.803e-05;0.0459015
91;calc inner;100;3.52743;3.29439;3.7172
91;calc wait;100;0.257142;0.0795461;0.530525
91;calc bound;100;0.0953503;0.0399701;0.143528
91;calc iter;100;3.88772;3.75523;4.0075
91;total;1;417.081;417.081;417.081
92;calc total;1;389.137;389.137;389.137
92;calc update async;100;0.000490676;1.869e-05;0.0453906
92;calc inner;100;3.47491;2.28786;3.67901
92;calc wait;100;0.327705;0.0769905;1.76932
92;calc bound;100;0.0802935;0.0356145;0.11415
92;calc iter;100;3.88701;3.58481;4.12616
92;total;1;417.448;417.448;417.448
93;calc total;1;389.137;389.137;389.137
93;calc update async;100;0.000487845;1.955e-05;0.0452829
93;calc inner;100;3.53242;3.22438;3.68653
93;calc wait;100;0.271777;0.0902675;0.635768
93;calc bound;100;0.0801999;0.040608;0.109358
93;calc iter;100;3.88765;3.7704;4.03118
93;total;1;417.446;417.446;417.446
94;calc total;1;389.137;389.137;389.137
94;calc update async;100;0.000498565;2.431e-05;0.0454806
94;calc inner;100;3.50724;3.17672;3.69514
94;calc wait;100;0.276523;0.0758516;0.646017
94;calc bound;100;0.100855;0.035973;0.121067
94;calc iter;100;3.88813;3.80018;3.99836
94;total;1;417.444;417.444;417.444
95;calc total;1;389.137;389.137;389.137
95;calc update async;100;0.00049694;3.157e-05;0.0452395
95;calc inner;100;3.51714;3.22414;3.68524
95;calc wait;100;0.267121;0.0965424;0.621106
95;calc bound;100;0.100462;0.0392851;0.114917
95;calc iter;100;3.8877;3.77995;4.01424
95;total;1;417.444;417.444;417.444
96;calc total;1;389.149;389.149;389.149
96;calc update async;100;8.03647e-05;2.211e-05;0.00479836
96;calc inner;100;3.57025;3.29311;3.68527
96;calc wait;100;0.248467;0.0768536;0.594118
96;calc bound;100;0.0689002;0.0534955;0.141721
96;calc iter;100;3.88846;3.79077;3.96741
96;total;1;417.424;417.424;417.424
97;calc total;1;389.137;389.137;389.137
97;calc update async;100;0.000489752;2.4639e-05;0.0451396
97;calc inner;100;3.58013;3.15494;3.71546
97;calc wait;100;0.215749;0.077285;0.69004
97;calc bound;100;0.0918403;0.0505681;0.139564
97;calc iter;100;3.8894;3.73004;3.9722
97;total;1;417.424;417.424;417.424
98;calc total;1;389.137;389.137;389.137
98;calc update async;100;0.000493875;2.7909e-05;0.0451895
98;calc inner;100;3.60814;3.49467;3.72302
98;calc wait;100;0.185285;0.0835985;0.28032
98;calc bound;100;0.0946765;0.0607985;0.132844
98;calc iter;100;3.89005;3.79969;3.94296
98;total;1;417.424;417.424;417.424
99;calc total;1;389.137;389.137;389.137
99;calc update async;100;0.000494456;2.661e-05;0.0451993
99;calc inner;100;3.59668;3.48229;3.70066
99;calc wait;100;0.177981;0.110277;0.294529
99;calc bound;100;0.112277;0.0845015;0.146766
99;calc iter;100;3.88945;3.83192;3.97712
99;total;1;417.423;417.423;417.423
100;calc total;1;389.137;389.137;389.137
100;calc update async;100;0.000492631;2.386e-05;0.0455372
100;calc inner;100;3.59008;3.35044;3.71108
100;calc wait;100;0.224391;0.0739881;0.475692
100;calc bound;100;0.0720078;0.0546452;0.145488
100;calc iter;100;3.88847;3.76939;3.99054
100;total;1;417.072;417.072;417.072
101;calc total;1;389.137;389.137;389.137
101;calc update async;100;0.000495248;2.5049e-05;0.0455492
101;calc inner;100;3.62819;3.49606;3.7096
101;calc wait;100;0.176416;0.0817766;0.355439
101;calc bound;100;0.0836802;0.0567587;0.143954
101;calc iter;100;3.88946;3.83866;3.97004
101;total;1;417.34;417.34;417.34
102;calc total;1;389.137;389.137;389.137
102;calc update async;100;0.000498698;2.635e-05;0.0456274
102;calc inner;100;3.59333;3.5066;3.68606
102;calc wait;100;0.177263;0.081299;0.262079
102;calc bound;100;0.11693;0.0597408;0.145977
102;calc iter;100;3.89009;3.83035;3.96705
102;total;1;417.338;417.338;417.338
103;calc total;1;389.137;389.137;389.137
103;calc update async;100;0.000497933;2.757e-05;0.0456059
103;calc inner;100;3.62759;3.53497;3.72157
103;calc wait;100;0.156688;0.0545237;0.236404
103;calc bound;100;0.102667;0.0793921;0.135073
103;calc iter;100;3.8894;3.82323;4.02193
103;total;1;417.34;417.34;417.34
104;calc total;1;389.148;389.148;389.148
104;calc update async;100;8.52057e-05;2.668e-05;0.00478062
104;calc inner;100;3.66124;3.49134;3.7078
104;calc wait;100;0.127095;0.0838804;0.277645
104;calc bound;100;0.0897277;0.0743259;0.148728
104;calc iter;100;3.89032;3.81604;3.93585
104;total;1;417.403;417.403;417.403
105;calc total;1;389.137;389.137;389.137
105;calc update async;100;0.000505692;2.36e-05;0.0467788
105;calc inner;100;3.65559;3.58615;3.69703
105;calc wait;100;0.128185;0.0681092;0.201376
105;calc bound;100;0.0961294;0.0800541;0.154222
105;calc iter;100;3.89031;3.79116;3.98951
105;total;1;417.401;417.401;417.401
106;calc total;1;389.137;389.137;389.137
106;calc update async;100;0.000507911;2.989e-05;0.04675
106;calc inner;100;3.66113;3.60163;3.72479
106;calc wait;100;0.123805;0.0708554;0.161242
106;calc bound;100;0.0978516;0.0388296;0.149019
106;calc iter;100;3.8907;3.7995;3.92726
106;total;1;417.262;417.262;417.262
107;calc total;1;389.137;389.137;389.137
107;calc update async;100;0.000506828;2.875e-05;0.0466698
107;calc inner;100;3.64947;3.59689;3.72466
107;calc wait;100;0.135361;0.082503;0.173824
107;calc bound;100;0.105152;0.0454263;0.149723
107;calc iter;100;3.89055;3.81841;3.99148
107;total;1;417.375;417.375;417.375
108;calc total;1;389.148;389.148;389.148
108;calc update async;100;8.2556e-05;2.594e-05;0.00454017
108;calc inner;100;3.66532;3.59915;3.72064
108;calc wait;100;0.128742;0.0778378;0.225435
108;calc bound;100;0.087801;0.0749132;0.140049
108;calc iter;100;3.89021;3.83379;3.94144
108;total;1;417.358;417.358;417.358
109;calc total;1;389.148;389.148;389.148
109;calc update async;100;8.24521e-05;2.973e-05;0.00443809
109;calc inner;100;3.67181;3.63673;3.71797
109;calc wait;100;0.111642;0.082372;0.175624
109;calc bound;100;0.0884012;0.0463688;0.151875
109;calc iter;100;3.89064;3.85045;3.96119
109;total;1;417.354;417.354;417.354
110;calc total;1;389.137;389.137;389.137
110;calc update async;100;0.000536752;3.554e-05;0.0490642
110;calc inner;100;3.63164;3.59368;3.68936
110;calc wait;100;0.144312;0.11817;0.205661
110;calc bound;100;0.11406;0.0447691;0.119035
110;calc iter;100;3.89056;3.78681;4.06271
110;total;1;417.361;417.361;417.361
111;calc total;1;389.145;389.145;389.145
111;calc update async;100;0.000136883;2.919e-05;0.00961873
111;calc inner;100;3.67216;3.63561;3.72801
111;calc wait;100;0.12346;0.0594777;0.179842
111;calc bound;100;0.0939418;0.0413115;0.142174
111;calc iter;100;3.89071;3.82867;3.95262
111;total;1;417.36;417.36;417.36
112;calc total;1;389.145;389.145;389.145
112;calc update async;100;0.000109553;2.181e-05;0.00737917
112;calc inner;100;3.60181;3.42173;3.68944
112;calc wait;100;0.209974;0.0760587;0.452559
112;calc bound;100;0.0732659;0.0526014;0.110901
112;calc iter;100;3.88868;3.81128;3.96205
112;total;1;417.357;417.357;417.357
113;calc total;1;389.145;389.145;389.145
113;calc update async;100;0.000116072;2.3989e-05;0.00738105
113;calc inner;100;3.60969;3.43742;3.67127
113;calc wait;100;0.181802;0.0711358;0.390877
113;calc bound;100;0.0949114;0.0560006;0.13287
113;calc iter;100;3.88926;3.80437;3.97449
113;total;1;417.295;417.295;417.295
114;calc total;1;389.145;389.145;389.145
114;calc update async;100;0.000116829;2.593e-05;0.00736277
114;calc inner;100;3.62158;3.54686;3.69485
114;calc wait;100;0.164249;0.0875243;0.235974
114;calc bound;100;0.101607;0.0702141;0.129408
114;calc iter;100;3.89013;3.81146;3.98913
114;total;1;417.3;417.3;417.3
115;calc total;1;389.145;389.145;389.145
115;calc update async;100;0.000115328;3.1189e-05;0.00733769
115;calc inner;100;3.61499;3.53849;3.66654
115;calc wait;100;0.162357;0.086416;0.242873
115;calc bound;100;0.108115;0.0822405;0.130437
115;calc iter;100;3.88943;3.80265;3.98578
115;total;1;417.357;417.357;417.357
116;calc total;1;389.145;389.145;389.145
116;calc update async;100;0.000127043;2.205e-05;0.00897371
116;calc inner;100;3.61787;3.36853;3.69041
116;calc wait;100;0.190259;0.0915874;0.462076
116;calc bound;100;0.0775134;0.0510088;0.122358
116;calc iter;100;3.88954;3.8076;4.01795
116;total;1;417.276;417.276;417.276
117;calc total;1;389.145;389.145;389.145
117;calc update async;100;0.000125394;2.495e-05;0.00897396
117;calc inner;100;3.63232;3.52241;3.68935
117;calc wait;100;0.173086;0.0976945;0.300598
117;calc bound;100;0.081192;0.0578034;0.120945
117;calc iter;100;3.88942;3.83972;3.97639
117;total;1;417.333;417.333;417.333
118;calc total;1;389.145;389.145;389.145
118;calc update async;100;0.000130149;3.235e-05;0.00896719
118;calc inner;100;3.602;3.48187;3.67067
118;calc wait;100;0.16936;0.11259;0.265986
118;calc bound;100;0.115247;0.0696467;0.138246
118;calc iter;100;3.89019;3.83466;3.99393
118;total;1;417.332;417.332;417.332
119;calc total;1;389.145;389.145;389.145
119;calc update async;100;0.000199393;2.488e-05;0.0158832
119;calc inner;100;3.63535;3.51537;3.69193
119;calc wait;100;0.150374;0.0946494;0.241677
119;calc bound;100;0.100346;0.0704891;0.131665
119;calc iter;100;3.88991;3.83792;3.96499
119;total;1;417.306;417.306;417.306
120;calc total;1;389.142;389.142;389.142
120;calc update async;100;0.000410053;2.8609e-05;0.0368101
120;calc inner;100;3.66538;3.56974;3.70342
120;calc wait;100;0.122094;0.0731822;0.232281
120;calc bound;100;0.0944953;0.0746485;0.12652
120;calc iter;100;3.88994;3.84282;3.96256
120;total;1;417.302;417.302;417.302
121;calc total;1;389.139;389.139;389.139
121;calc update async;100;0.000530113;2.957e-05;0.0488964
121;calc inner;100;3.65811;3.54517;3.70268
121;calc wait;100;0.129917;0.0582227;0.260755
121;calc bound;100;0.093323;0.0665976;0.125091
121;calc iter;100;3.88935;3.83627;3.96213
121;total;1;417.33;417.33;417.33
122;calc total;1;389.139;389.139;389.139
122;calc update async;100;0.00053025;2.845e-05;0.0488357
122;calc inner;100;3.6643;3.58151;3.70825
122;calc wait;100;0.122711;0.0790503;0.272027
122;calc bound;100;0.0959931;0.0692581;0.124424
122;calc iter;100;3.88941;3.82389;3.96492
122;total;1;417.109;417.109;417.109
123;calc total;1;389.139;389.139;389.139
123;calc update async;100;0.000532706;2.692e-05;0.0488488
123;calc inner;100;3.65814;3.5942;3.71142
123;calc wait;100;0.127234;0.0676487;0.171077
123;calc bound;100;0.10293;0.0765951;0.127995
123;calc iter;100;3.89018;3.82272;3.96655
123;total;1;417.333;417.333;417.333
124;calc total;1;389.139;389.139;389.139
124;calc update async;100;0.000526125;3.1649e-05;0.0483751
124;calc inner;100;3.6727;3.57199;3.7247
124;calc wait;100;0.12036;0.0768527;0.208002
124;calc bound;100;0.0902985;0.0379614;0.128802
124;calc iter;100;3.89044;3.78874;3.957
124;total;1;417.272;417.272;417.272
128;calc total;1;389.149;389.149;389.149
128;calc update async;100;7.51626e-05;1.763e-05;0.003232
128;calc inner;100;2.99947;0.569148;3.46916
128;calc wait;100;0.806181;0.122376;3.79599
128;calc bound;100;0.0799609;0.0370781;0.108392
128;calc iter;100;3.88574;3.42668;4.48623
128;total;1;417.59;417.59;417.59
125;calc total;1;389.139;389.139;389.139
125;calc update async;100;0.000523684;2.8939e-05;0.0483287
125;calc inner;100;3.67766;3.62913;3.73896
125;calc wait;100;0.106748;0.0792866;0.188847
125;calc bound;100;0.0904541;0.0655339;0.129691
125;calc iter;100;3.89006;3.82319;3.95273
125;total;1;417.268;417.268;417.268
126;calc total;1;389.134;389.134;389.134
126;calc update async;100;0.000470528;3.387e-05;0.042609
126;calc inner;100;3.64353;3.55787;3.70431
126;calc wait;100;0.136726;0.0838442;0.177956
126;calc bound;100;0.109073;0.0813412;0.123822
126;calc iter;100;3.89014;3.80443;3.98261
126;total;1;417.274;417.274;417.274
127;calc total;1;389.134;389.134;389.134
127;calc update async;100;0.000469375;2.916e-05;0.0428221
127;calc inner;100;3.6738;3.5895;3.74337
127;calc wait;100;0.11889;0.0538835;0.183698
127;calc bound;100;0.0959809;0.0359984;0.127818
127;calc iter;100;3.8905;3.77557;4.01142
127;total;1;417.296;417.296;417.296
129;calc total;1;389.145;389.145;389.145
129;calc update async;100;0.000233366;1.498e-05;0.0201538
129;calc inner;100;2.80159;0.519656;3.5019
129;calc wait;100;1.01319;0.0963088;3.69865
129;calc bound;100;0.0697727;0.0347518;0.111204
129;calc iter;100;3.88502;3.46287;4.48501
129;total;1;417.587;417.587;417.587
130;calc total;1;389.145;389.145;389.145
130;calc update async;100;0.000243894;1.78e-05;0.0202558
130;calc inner;100;3.05431;0.9634;3.50872
130;calc wait;100;0.742281;0.213276;3.15736
130;calc bound;100;0.0878159;0.0353165;0.10859
130;calc iter;100;3.88467;3.66447;4.17193
130;total;1;417.588;417.588;417.588
131;calc total;1;389.145;389.145;389.145
131;calc update async;100;0.000247647;2.0069e-05;0.020256
131;calc inner;100;3.10437;2.39624;3.52744
131;calc wait;100;0.687426;0.213282;1.41548
131;calc bound;100;0.0937457;0.0357283;0.11574
131;calc iter;100;3.88582;3.71305;4.11756
131;total;1;417.59;417.59;417.59
132;calc total;1;389.145;389.145;389.145
132;calc update async;100;0.000227443;1.6659e-05;0.0190626
132;calc inner;100;3.04801;0.546051;3.52687
132;calc wait;100;0.760849;0.155331;3.72303
132;calc bound;100;0.0771238;0.0370335;0.102647
132;calc iter;100;3.88624;3.33714;4.39365
132;total;1;417.609;417.609;417.609
133;calc total;1;389.145;389.145;389.145
133;calc update async;100;0.000227031;1.596e-05;0.0190642
133;calc inner;100;3.12256;1.71904;3.52658
133;calc wait;100;0.688354;0.125834;2.4911
133;calc bound;100;0.0742667;0.0358766;0.107356
133;calc iter;100;3.88545;3.43168;4.29058
133;total;1;417.609;417.609;417.609
134;calc total;1;389.145;389.145;389.145
134;calc update async;100;0.000339198;1.635e-05;0.0292798
134;calc inner;100;3.13439;2.49171;3.5264
134;calc wait;100;0.653312;0.173887;1.42048
134;calc bound;100;0.0981829;0.0350974;0.113225
134;calc iter;100;3.88623;3.7105;4.14682
134;total;1;417.397;417.397;417.397
135;calc total;1;389.145;389.145;389.145
135;calc update async;100;0.00023241;2.2829e-05;0.0189861
135;calc inner;100;3.16157;2.51371;3.5329
135;calc wait;100;0.632655;0.229775;1.42875
135;calc bound;100;0.0919531;0.036066;0.109488
135;calc iter;100;3.88641;3.72293;4.02647
135;total;1;417.61;417.61;417.61
136;calc total;1;389.145;389.145;389.145
136;calc update async;100;0.000283046;1.5079e-05;0.0258742
136;calc inner;100;2.39131;0.499096;3.57393
136;calc wait;100;1.43717;0.0825173;3.5812
136;calc bound;100;0.0498456;0.0347488;0.108559
136;calc iter;100;3.87867;3.39747;4.37492
136;total;1;417.567;417.567;417.567
137;calc total;1;389.144;389.144;389.144
137;calc update async;100;0.000299668;1.941e-05;0.0258122
137;calc inner;100;3.01774;2.20431;3.57423
137;calc wait;100;0.785331;0.216148;1.83092
137;calc bound;100;0.0809271;0.0366838;0.122672
137;calc iter;100;3.88431;3.6463;4.15373
137;total;1;417.567;417.567;417.567
138;calc total;1;389.145;389.145;389.145
138;calc update async;100;0.000304811;2.445e-05;0.025809
138;calc inner;100;3.02255;2.43297;3.58095
138;calc wait;100;0.758125;0.176494;1.4732
138;calc bound;100;0.103796;0.0391716;0.129161
138;calc iter;100;3.88478;3.72262;4.05749
138;total;1;417.082;417.082;417.082
139;calc total;1;389.144;389.144;389.144
139;calc update async;100;0.000304538;1.8579e-05;0.0258322
139;calc inner;100;3.04005;2.19553;3.58114
139;calc wait;100;0.750164;0.217718;1.70815
139;calc bound;100;0.0933366;0.0356665;0.120994
139;calc iter;100;3.88386;3.67544;4.08191
139;total;1;417.508;417.508;417.508
140;calc total;1;389.144;389.144;389.144
140;calc update async;100;0.000291297;1.736e-05;0.0262253
140;calc inner;100;2.45798;0.508454;3.57423
140;calc wait;100;1.36986;0.119998;3.94143
140;calc bound;100;0.0536366;0.0347736;0.109188
140;calc iter;100;3.88181;3.38703;4.50471
140;total;1;417.064;417.064;417.064
141;calc total;1;389.144;389.144;389.144
141;calc update async;100;0.0003005;1.815e-05;0.0261731
141;calc inner;100;3.00211;1.70581;3.57424
141;calc wait;100;0.812649;0.217494;2.34665
141;calc bound;100;0.0691027;0.0364545;0.115431
141;calc iter;100;3.88417;3.60261;4.15143
141;total;1;417.457;417.457;417.457
142;calc total;1;389.144;389.144;389.144
142;calc update async;100;0.00031006;2.37e-05;0.0261717
142;calc inner;100;3.01725;1.98611;3.58173
142;calc wait;100;0.762566;0.171393;2.03083
142;calc bound;100;0.104928;0.0363571;0.12802
142;calc iter;100;3.88506;3.65628;4.14822
142;total;1;417.121;417.121;417.121
143;calc total;1;389.144;389.144;389.144
143;calc update async;100;0.00030821;1.948e-05;0.0261781
143;calc inner;100;3.04265;1.95472;3.58093
143;calc wait;100;0.742665;0.240587;2.08068
143;calc bound;100;0.0990988;0.0393509;0.12045
143;calc iter;100;3.88473;3.63311;4.15065
143;total;1;417.205;417.205;417.205
144;calc total;1;389.144;389.144;389.144
144;calc update async;100;0.000256302;1.563e-05;0.0223424
144;calc inner;100;2.2697;0.471801;3.52703
144;calc wait;100;1.54852;0.0834184;4.11423
144;calc bound;100;0.0628881;0.0351635;0.114543
144;calc iter;100;3.88146;2.96173;4.67179
144;total;1;417.565;417.565;417.565
145;calc total;1;389.144;389.144;389.144
145;calc update async;100;0.000251188;1.574e-05;0.0223135
145;calc inner;100;2.56201;0.545783;3.52603
145;calc wait;100;1.26112;0.208426;3.77221
145;calc bound;100;0.0588978;0.0349597;0.100516
145;calc iter;100;3.88256;3.35853;4.3551
145;total;1;417.443;417.443;417.443
146;calc total;1;389.144;389.144;389.144
146;calc update async;100;0.000372486;1.761e-05;0.0326908
146;calc inner;100;2.7921;1.84301;3.53996
146;calc wait;100;0.992997;0.232068;2.30958
146;calc bound;100;0.0968865;0.0363709;0.132636
146;calc iter;100;3.88236;3.52729;4.33314
146;total;1;417.445;417.445;417.445
147;calc total;1;389.144;389.144;389.144
147;calc update async;100;0.000370813;1.846e-05;0.0326435
147;calc inner;100;2.8197;1.81534;3.53989
147;calc wait;100;0.976454;0.223466;2.38683
147;calc bound;100;0.0860129;0.037265;0.118577
147;calc iter;100;3.88257;3.48871;4.38585
147;total;1;417.141;417.141;417.141
148;calc total;1;389.144;389.144;389.144
148;calc update async;100;0.000345455;1.6729e-05;0.0309297
148;calc inner;100;2.40159;0.480705;3.5408
148;calc wait;100;1.40303;0.111728;4.16905
148;calc bound;100;0.071492;0.0350345;0.12345
148;calc iter;100;3.87671;3.16667;4.71947
148;total;1;417.692;417.692;417.692
149;calc total;1;389.144;389.144;389.144
149;calc update async;100;0.000336814;1.668e-05;0.030901
149;calc inner;100;2.20877;0.485127;3.54241
149;calc wait;100;1.61284;0.111012;3.85602
149;calc bound;100;0.0573617;0.0350151;0.0989111
149;calc iter;100;3.87941;3.36903;4.39349
149;total;1;417.373;417.373;417.373
150;calc total;1;389.144;389.144;389.144
150;calc update async;100;0.000354694;1.789e-05;0.0309008
150;calc inner;100;2.75995;1.78643;3.54842
150;calc wait;100;1.03251;0.150884;2.25318
150;calc bound;100;0.087234;0.0351845;0.127798
150;calc iter;100;3.88006;3.55221;4.2753
150;total;1;417.694;417.694;417.694
151;calc total;1;389.144;389.144;389.144
151;calc update async;100;0.00035493;2.0059e-05;0.0309351
151;calc inner;100;2.77779;1.7631;3.54642
151;calc wait;100;1.00946;0.233315;2.3765
151;calc bound;100;0.0913612;0.0352204;0.126927
151;calc iter;100;3.87897;3.47218;4.38864
151;total;1;417.352;417.352;417.352
152;calc total;1;389.143;389.143;389.143
152;calc update async;100;0.000342096;1.804e-05;0.0307121
152;calc inner;100;2.78414;0.479483;3.57918
152;calc wait;100;1.03057;0.0960651;4.1187
152;calc bound;100;0.0686455;0.0350012;0.107102
152;calc iter;100;3.8837;3.03383;4.68017
152;total;1;417.127;417.127;417.127
153;calc total;1;389.144;389.144;389.144
153;calc update async;100;0.00033595;2.1219e-05;0.0298707
153;calc inner;100;2.99473;0.896884;3.57831
153;calc wait;100;0.813278;0.0803057;3.36868
153;calc bound;100;0.0764287;0.0373938;0.106681
153;calc iter;100;3.88478;3.53817;4.34836
153;total;1;417.52;417.52;417.52
154;calc total;1;389.144;389.144;389.144
154;calc update async;100;0.00034293;2.3869e-05;0.0298019
154;calc inner;100;3.05729;2.32726;3.58903
154;calc wait;100;0.731847;0.150665;1.57086
154;calc bound;100;0.0955915;0.0393113;0.115778
154;calc iter;100;3.88508;3.67485;4.05124
154;total;1;417.208;417.208;417.208
155;calc total;1;389.144;389.144;389.144
155;calc update async;100;0.000340518;2.866e-05;0.0300218
155;calc inner;100;3.07688;2.33321;3.58951
155;calc wait;100;0.714441;0.0679426;1.60439
155;calc bound;100;0.0932586;0.0422844;0.109473
155;calc iter;100;3.88492;3.66309;4.09755
155;total;1;417.332;417.332;417.332
156;calc total;1;389.144;389.144;389.144
156;calc update async;100;0.000339563;1.679e-05;0.0303598
156;calc inner;100;2.82604;0.486099;3.57786
156;calc wait;100;0.977894;0.0905966;4.12329
156;calc bound;100;0.0794464;0.0349767;0.11299
156;calc iter;100;3.88372;3.00668;4.68329
156;total;1;417.55;417.55;417.55
157;calc total;1;389.144;389.144;389.144
157;calc update async;100;0.000337692;2.081e-05;0.0303602
157;calc inner;100;3.05137;1.44367;3.57869
157;calc wait;100;0.758545;0.133644;2.71916
157;calc bound;100;0.0745954;0.0400973;0.104191
157;calc iter;100;3.88486;3.53361;4.24218
157;total;1;417.374;417.374;417.374
158;calc total;1;389.144;389.144;389.144
158;calc update async;100;0.000345366;3.094e-05;0.0303091
158;calc inner;100;3.07545;2.46983;3.58864
158;calc wait;100;0.712678;0.175033;1.51879
158;calc bound;100;0.0965898;0.0397028;0.115912
158;calc iter;100;3.88507;3.68114;4.09665
158;total;1;417.544;417.544;417.544
159;calc total;1;389.144;389.144;389.144
159;calc update async;100;0.000343322;2.535e-05;0.0302731
159;calc inner;100;3.07908;2.48364;3.58818
159;calc wait;100;0.709028;0.191162;1.53381
159;calc bound;100;0.0963349;0.0434757;0.113592
159;calc iter;100;3.88479;3.64071;4.11744
159;total;1;417.337;417.337;417.337
160;calc total;1;389.142;389.142;389.142
160;calc update async;100;0.00032451;1.7209e-05;0.0297461
160;calc inner;100;2.63828;0.83609;3.55428
160;calc wait;100;1.19958;0.0718336;3.41525
160;calc bound;100;0.0477166;0.0350521;0.101445
160;calc iter;100;3.88592;3.40328;4.2948
160;total;1;417.132;417.132;417.132
161;calc total;1;389.144;389.144;389.144
161;calc update async;100;0.000384308;1.736e-05;0.0342078
161;calc inner;100;2.86219;0.501612;3.5523
161;calc wait;100;0.945694;0.0895921;3.55424
161;calc bound;100;0.0794256;0.0352411;0.118271
161;calc iter;100;3.88783;3.62104;4.28713
161;total;1;417.14;417.14;417.14
162;calc total;1;389.144;389.144;389.144
162;calc update async;100;0.000378935;1.868e-05;0.0342044
162;calc inner;100;3.01622;2.42102;3.56193
162;calc wait;100;0.795205;0.118264;1.45292
162;calc bound;100;0.0767258;0.0364373;0.119391
162;calc iter;100;3.88854;3.72895;4.04154
162;total;1;417.2;417.2;417.2
163;calc total;1;389.144;389.144;389.144
163;calc update async;100;0.000391538;3.4609e-05;0.0342516
163;calc inner;100;3.06594;2.41455;3.55796
163;calc wait;100;0.719983;0.119882;1.48341
163;calc bound;100;0.101539;0.0392467;0.123292
163;calc iter;100;3.88786;3.71784;4.04151
163;total;1;417.516;417.516;417.516
164;calc total;1;389.144;389.144;389.144
164;calc update async;100;0.000293431;1.561e-05;0.0263448
164;calc inner;100;2.74365;1.31246;3.52804
164;calc wait;100;1.087;0.167393;2.78797
164;calc bound;100;0.0552646;0.0350729;0.116394
164;calc iter;100;3.88621;3.48327;4.24268
164;total;1;417.507;417.507;417.507
165;calc total;1;389.144;389.144;389.144
165;calc update async;100;0.000402216;1.813e-05;0.0363231
165;calc inner;100;3.085;2.13491;3.53858
165;calc wait;100;0.73268;0.209441;1.90928
165;calc bound;100;0.0699028;0.0361163;0.0982504
165;calc iter;100;3.88799;3.71531;4.16881
165;total;1;417.335;417.335;417.335
166;calc total;1;389.144;389.144;389.144
166;calc update async;100;0.000405338;3.6669e-05;0.0360317
166;calc inner;100;3.12544;2.65027;3.54591
166;calc wait;100;0.660662;0.15775;1.14582
166;calc bound;100;0.10204;0.0432685;0.118203
166;calc iter;100;3.88855;3.81417;3.96544
166;total;1;417.447;417.447;417.447
167;calc total;1;389.144;389.144;389.144
167;calc update async;100;0.000406233;3.271e-05;0.0360938
167;calc inner;100;3.14721;2.69796;3.545
167;calc wait;100;0.644602;0.191944;1.17356
167;calc bound;100;0.0959424;0.0408899;0.118572
167;calc iter;100;3.88817;3.67976;4.10917
167;total;1;417.658;417.658;417.658
168;calc total;1;389.141;389.141;389.141
168;calc update async;100;0.0003202;2.117e-05;0.0288579
168;calc inner;100;3.33128;2.90955;3.58291
168;calc wait;100;0.493003;0.0545339;1.04289
168;calc bound;100;0.0634674;0.0423168;0.102369
168;calc iter;100;3.8883;3.71649;4.02083
168;total;1;417.6;417.6;417.6
169;calc total;1;389.144;389.144;389.144
169;calc update async;100;0.000381147;2.6119e-05;0.0339202
169;calc inner;100;3.32281;2.76222;3.59342
169;calc wait;100;0.478142;0.122454;1.10249
169;calc bound;100;0.087885;0.0427137;0.113168
169;calc iter;100;3.88923;3.57346;4.14487
169;total;1;417.513;417.513;417.513
170;calc total;1;389.144;389.144;389.144
170;calc update async;100;0.000375732;2.638e-05;0.0336602
170;calc inner;100;3.33934;3.11206;3.59498
170;calc wait;100;0.461127;0.23397;0.647961
170;calc bound;100;0.0891996;0.0364737;0.117635
170;calc iter;100;3.89005;3.73339;4.0519
170;total;1;417.326;417.326;417.326
171;calc total;1;389.144;389.144;389.144
171;calc update async;100;0.000382498;3.3149e-05;0.0337535
171;calc inner;100;3.31207;3.06527;3.59642
171;calc wait;100;0.471902;0.118343;0.713877
171;calc bound;100;0.104869;0.0426702;0.113222
171;calc iter;100;3.88923;3.79997;3.98541
171;total;1;417.017;417.017;417.017
172;calc total;1;389.141;389.141;389.141
172;calc update async;100;0.000321713;1.968e-05;0.0287226
172;calc inner;100;3.34272;2.82122;3.58387
172;calc wait;100;0.478566;0.092794;1.22943
172;calc bound;100;0.0668836;0.0382191;0.0929787
172;calc iter;100;3.8885;3.74265;4.13199
172;total;1;417.264;417.264;417.264
173;calc total;1;389.141;389.141;389.141
173;calc update async;100;0.000327913;2.732e-05;0.028982
173;calc inner;100;3.3659;3.18227;3.58394
173;calc wait;100;0.440456;0.105545;0.63091
173;calc bound;100;0.0825163;0.0406317;0.0968921
173;calc iter;100;3.88921;3.79086;3.97859
173;total;1;417.36;417.36;417.36
174;calc total;1;389.143;389.143;389.143
174;calc update async;100;0.000387634;3.508e-05;0.0339142
174;calc inner;100;3.29844;3.0815;3.5927
174;calc wait;100;0.481031;0.178146;0.663563
174;calc bound;100;0.110257;0.0360678;0.11747
174;calc iter;100;3.89012;3.82352;3.98941
174;total;1;417.557;417.557;417.557
175;calc total;1;389.144;389.144;389.144
175;calc update async;100;0.000383736;3.2139e-05;0.034248
175;calc inner;100;3.34874;3.13504;3.59218
175;calc wait;100;0.443737;0.118973;0.668755
175;calc bound;100;0.0963272;0.0427321;0.117833
175;calc iter;100;3.88919;3.70211;4.06445
175;total;1;417.41;417.41;417.41
176;calc total;1;389.143;389.143;389.143
176;calc update async;100;0.000365043;1.656e-05;0.0338141
176;calc inner;100;2.92655;1.63313;3.5352
176;calc wait;100;0.911751;0.126159;2.36797
176;calc bound;100;0.0474664;0.0347214;0.093284
176;calc iter;100;3.88613;3.64027;4.06907
176;total;1;417.503;417.503;417.503
177;calc total;1;389.144;389.144;389.144
177;calc update async;100;0.000380361;1.569e-05;0.0341877
177;calc inner;100;3.14993;1.8646;3.5337
177;calc wait;100;0.657127;0.101245;1.99107
177;calc bound;100;0.0800872;0.034811;0.111312
177;calc iter;100;3.88753;3.71985;4.0341
177;total;1;417.097;417.097;417.097
178;calc total;1;389.144;389.144;389.144
178;calc update async;100;0.000379528;1.982e-05;0.0340876
178;calc inner;100;3.22314;2.65846;3.54349
178;calc wait;100;0.583884;0.150294;1.23312
178;calc bound;100;0.081021;0.0388594;0.11407
178;calc iter;100;3.88843;3.7246;4.01735
178;total;1;417.131;417.131;417.131
179;calc total;1;389.143;389.143;389.143
179;calc update async;100;0.000381889;3.08e-05;0.0338273
179;calc inner;100;3.22923;2.80774;3.54326
179;calc wait;100;0.558084;0.100336;1.01986
179;calc bound;100;0.100086;0.047541;0.113504
179;calc iter;100;3.88782;3.73041;3.98739
179;total;1;417.136;417.136;417.136
180;calc total;1;389.143;389.143;389.143
180;calc update async;100;0.000376676;1.6649e-05;0.0345225
180;calc inner;100;3.09122;1.74921;3.53241
180;calc wait;100;0.737301;0.153318;2.29439
180;calc bound;100;0.0592233;0.0348573;0.10329
180;calc iter;100;3.88825;3.5621;4.19559
180;total;1;417.282;417.282;417.282
181;calc total;1;389.143;389.143;389.143
181;calc update async;100;0.000375739;1.698e-05;0.0341962
181;calc inner;100;3.21049;2.53043;3.53181
181;calc wait;100;0.617339;0.104692;1.43678
181;calc bound;100;0.0596871;0.0349037;0.102362
181;calc iter;100;3.8879;3.7203;4.07374
181;total;1;417.311;417.311;417.311
182;calc total;1;389.143;389.143;389.143
182;calc update async;100;0.000389529;3.3879e-05;0.0345813
182;calc inner;100;3.2528;2.78242;3.54106
182;calc wait;100;0.530494;0.216673;1.03696
182;calc bound;100;0.104927;0.0448538;0.118037
182;calc iter;100;3.88862;3.81042;3.96826
182;total;1;417.452;417.452;417.452
183;calc total;1;389.143;389.143;389.143
183;calc update async;100;0.000386604;1.645e-05;0.0343653
183;calc inner;100;3.28403;2.8167;3.54099
183;calc wait;100;0.510783;0.117738;1.05696
183;calc bound;100;0.0932187;0.0394781;0.114316
183;calc iter;100;3.88842;3.75361;4.02633
183;total;1;417.342;417.342;417.342
184;calc total;1;389.143;389.143;389.143
184;calc update async;100;0.000383905;1.945e-05;0.0344583
184;calc inner;100;3.37049;2.78947;3.57292
184;calc wait;100;0.437297;0.102191;1.23405
184;calc bound;100;0.0804034;0.0373687;0.112261
184;calc iter;100;3.88858;3.54705;4.113
184;total;1;417.413;417.413;417.413
185;calc total;1;389.143;389.143;389.143
185;calc update async;100;0.000384206;2.099e-05;0.0350597
185;calc inner;100;3.33939;2.54317;3.57281
185;calc wait;100;0.474921;0.224662;1.40449
185;calc bound;100;0.0732291;0.0355187;0.111193
185;calc iter;100;3.88793;3.75158;4.01843
185;total;1;417.107;417.107;417.107
186;calc total;1;389.143;389.143;389.143
186;calc update async;100;0.000390284;2.034e-05;0.0349362
186;calc inner;100;3.38105;2.791;3.58162
186;calc wait;100;0.416348;0.216544;1.19056
186;calc bound;100;0.0903712;0.036546;0.113732
186;calc iter;100;3.88817;3.76813;4.03628
186;total;1;417.249;417.249;417.249
187;calc total;1;389.143;389.143;389.143
187;calc update async;100;0.000391755;3.126e-05;0.0347915
187;calc inner;100;3.38358;3.14804;3.58193
187;calc wait;100;0.406885;0.225648;0.663789
187;calc bound;100;0.0978651;0.0423799;0.112636
187;calc iter;100;3.88873;3.76816;3.95631
187;total;1;417.652;417.652;417.652
188;calc total;1;389.143;389.143;389.143
188;calc update async;100;0.00037785;2.3999e-05;0.0340495
188;calc inner;100;3.40288;2.74227;3.57162
188;calc wait;100;0.407892;0.22787;1.19423
188;calc bound;100;0.0781923;0.0356486;0.108066
188;calc iter;100;3.88935;3.71165;4.02029
188;total;1;417.267;417.267;417.267
189;calc total;1;389.143;389.143;389.143
189;calc update async;100;0.000381277;2.3589e-05;0.0344742
189;calc inner;100;3.42235;3.17485;3.57223
189;calc wait;100;0.388349;0.208023;0.7433
189;calc bound;100;0.0770183;0.0490414;0.104761
189;calc iter;100;3.8881;3.7833;4.08032
189;total;1;417.627;417.627;417.627
190;calc total;1;389.143;389.143;389.143
190;calc update async;100;0.000409031;3.1669e-05;0.0366986
190;calc inner;100;3.37779;3.25205;3.57994
190;calc wait;100;0.406568;0.238236;0.508653
190;calc bound;100;0.104038;0.038191;0.117652
190;calc iter;100;3.88881;3.81342;3.95783
190;total;1;417.473;417.473;417.473
191;calc total;1;389.143;389.143;389.143
191;calc update async;100;0.000390191;3.154e-05;0.0347333
191;calc inner;100;3.40835;3.23909;3.58117
191;calc wait;100;0.387097;0.239325;0.548014
191;calc bound;100;0.093748;0.0353843;0.116811
191;calc iter;100;3.88959;3.68066;3.99175
191;total;1;417.154;417.154;417.154
192;calc total;1;389.143;389.143;389.143
192;calc update async;100;0.00038667;2.203e-05;0.0345872
192;calc inner;100;2.36759;0.475794;3.57196
192;calc wait;100;1.43032;0.0258381;4.68077
192;calc bound;100;0.0756025;0.0353378;0.110533
192;calc iter;100;3.87757;2.87568;5.23754
192;total;1;417.259;417.259;417.259
193;calc total;1;389.143;389.143;389.143
193;calc update async;100;0.000381585;2.0799e-05;0.0346688
193;calc inner;100;2.11073;0.474671;3.53754
193;calc wait;100;1.68562;0.0685077;4.73429
193;calc bound;100;0.0682741;0.0348381;0.136405
193;calc iter;100;3.86807;2.82387;5.33032
193;total;1;417.48;417.48;417.48
194;calc total;1;389.143;389.143;389.143
194;calc update async;100;0.000388126;2.0529e-05;0.0344954
194;calc inner;100;2.54941;0.581825;3.54514
194;calc wait;100;1.24001;0.0722909;3.91232
194;calc bound;100;0.0799915;0.0351081;0.139338
194;calc iter;100;3.87393;3.17454;4.63663
194;total;1;417.082;417.082;417.082
195;calc total;1;389.143;389.143;389.143
195;calc update async;100;0.000393583;2.547e-05;0.0347428
195;calc inner;100;2.60435;0.824827;3.54507
195;calc wait;100;1.1827;0.0741205;2.95488
195;calc bound;100;0.0860085;0.0364858;0.140419
195;calc iter;100;3.8775;3.16965;4.61295
195;total;1;417.544;417.544;417.544
196;calc total;1;389.143;389.143;389.143
196;calc update async;100;0.000385903;1.891e-05;0.0347745
196;calc inner;100;2.51774;0.487962;3.54526
196;calc wait;100;1.27971;0.0409691;4.2856
196;calc bound;100;0.0780479;0.0367842;0.137713
196;calc iter;100;3.87976;2.67315;4.83943
196;total;1;417.141;417.141;417.141
197;calc total;1;389.143;389.143;389.143
197;calc update async;100;0.000381968;1.917e-05;0.0348538
197;calc inner;100;2.61901;0.505368;3.55677
197;calc wait;100;1.18302;0.0357967;4.31337
197;calc bound;100;0.0729245;0.0379679;0.133368
197;calc iter;100;3.87967;2.78413;4.89835
197;total;1;417.564;417.564;417.564
198;calc total;1;389.143;389.143;389.143
198;calc update async;100;0.000391479;2.908e-05;0.0347687
198;calc inner;100;2.73755;1.35494;3.55745
198;calc wait;100;1.0442;0.0867819;3.25991
198;calc bound;100;0.093711;0.0384196;0.144933
198;calc iter;100;3.87983;3.20084;4.69076
198;total;1;417.285;417.285;417.285
199;calc total;1;389.143;389.143;389.143
199;calc update async;100;0.000386025;2.1129e-05;0.0346475
199;calc inner;100;2.73166;1.33299;3.55615
199;calc wait;100;1.05517;0.0821884;3.32482
199;calc bound;100;0.0883308;0.0376129;0.14034
199;calc iter;100;3.87985;3.18062;4.7243
199;total;1;417.229;417.229;417.229
200;calc total;1;389.142;389.142;389.142
200;calc update async;100;0.000380209;1.889e-05;0.034981
200;calc inner;100;1.80906;0.464149;3.57962
200;calc wait;100;2.00036;0.0433225;4.56376
200;calc bound;100;0.056247;0.0347916;0.107068
200;calc iter;100;3.86928;2.53196;5.11541
200;total;1;417.677;417.677;417.677
201;calc total;1;389.143;389.143;389.143
201;calc update async;100;0.000387113;1.9269e-05;0.0346466
201;calc inner;100;2.5256;0.768154;3.57938
201;calc wait;100;1.26999;0.10819;3.62934
201;calc bound;100;0.0726115;0.0348828;0.118494
201;calc iter;100;3.87288;2.81844;4.97598
201;total;1;417.395;417.395;417.395
202;calc total;1;389.143;389.143;389.143
202;calc update async;100;0.000396933;2.456e-05;0.0347742
202;calc inner;100;2.61636;1.24289;3.59199
202;calc wait;100;1.15796;0.1209;3.04936
202;calc bound;100;0.0941446;0.0352569;0.121346
202;calc iter;100;3.87304;3.03363;4.87858
202;total;1;417.674;417.674;417.674
203;calc total;1;389.143;389.143;389.143
203;calc update async;100;0.000392477;2.0709e-05;0.0347242
203;calc inner;100;2.60305;1.03464;3.59058
203;calc wait;100;1.17989;0.0846162;3.04814
203;calc bound;100;0.0842422;0.0360237;0.120501
203;calc iter;100;3.87253;2.99562;4.90026
203;total;1;417.609;417.609;417.609
204;calc total;1;389.142;389.142;389.142
204;calc update async;100;0.000377104;1.822e-05;0.0347308
204;calc inner;100;1.92222;0.464269;3.57903
204;calc wait;100;1.89084;0.0420885;4.55136
204;calc bound;100;0.0605229;0.0348276;0.103752
204;calc iter;100;3.87686;2.48313;5.20677
204;total;1;417.683;417.683;417.683
205;calc total;1;389.142;389.142;389.142
205;calc update async;100;0.000379835;1.782e-05;0.0346902
205;calc inner;100;2.45778;0.628737;3.57858
205;calc wait;100;1.34949;0.0838411;3.37774
205;calc bound;100;0.0666404;0.034926;0.101391
205;calc iter;100;3.87791;3.06999;4.6253
205;total;1;417.123;417.123;417.123
206;calc total;1;389.142;389.142;389.142
206;calc update async;100;0.000401216;3.032e-05;0.0345835
206;calc inner;100;2.62014;1.57951;3.59072
206;calc wait;100;1.15655;0.068206;2.57416
206;calc bound;100;0.0965109;0.036046;0.124484
206;calc iter;100;3.87819;3.12239;4.74864
206;total;1;417.272;417.272;417.272
207;calc total;1;389.143;389.143;389.143
207;calc update async;100;0.000395034;2.333e-05;0.0349796
207;calc inner;100;2.62623;1.57245;3.59034
207;calc wait;100;1.15553;0.135818;2.56844
207;calc bound;100;0.0916281;0.0370498;0.121193
207;calc iter;100;3.87808;3.02974;4.75833
207;total;1;417.434;417.434;417.434
208;calc total;1;389.142;389.142;389.142
208;calc update async;100;0.000393418;1.949e-05;0.0360961
208;calc inner;100;1.86427;0.47218;3.55039
208;calc wait;100;1.94164;0.0496685;5.48074
208;calc bound;100;0.0633484;0.0350294;0.12212
208;calc iter;100;3.87259;2.79799;6.08938
208;total;1;417.582;417.582;417.582
209;calc total;1;389.14;389.14;389.14
209;calc update async;100;0.00037494;1.907e-05;0.0342357
209;calc inner;100;2.02846;0.471299;3.54713
209;calc wait;100;1.77862;0.0837733;4.2743
209;calc bound;100;0.0620824;0.0352112;0.112964
209;calc iter;100;3.87285;2.71364;5.20114
209;total;1;417.451;417.451;417.451
210;calc total;1;389.14;389.14;389.14
210;calc update async;100;0.000396361;2.3689e-05;0.0342771
210;calc inner;100;2.40972;0.864529;3.5581
210;calc wait;100;1.36729;0.0549821;3.55899
210;calc bound;100;0.0914242;0.0401781;0.12062
210;calc iter;100;3.8729;2.87705;5.23212
210;total;1;417.428;417.428;417.428
211;calc total;1;389.14;389.14;389.14
211;calc update async;100;0.000386057;2.02e-05;0.0342588
211;calc inner;100;2.42555;0.811067;3.56036
211;calc wait;100;1.35951;0.0589102;3.67979
211;calc bound;100;0.0835974;0.0381791;0.124435
211;calc iter;100;3.87301;2.81949;5.21773
211;total;1;417.461;417.461;417.461
212;calc total;1;389.142;389.142;389.142
212;calc update async;100;0.000404769;1.931e-05;0.0365697
212;calc inner;100;2.23218;0.47092;3.54046
212;calc wait;100;1.55942;0.0654085;4.37247
212;calc bound;100;0.0711182;0.0363417;0.122188
212;calc iter;100;3.86629;2.90333;4.9997
212;total;1;417.397;417.397;417.397
213;calc total;1;389.14;389.14;389.14
213;calc update async;100;0.000377265;1.991e-05;0.0346141
213;calc inner;100;1.92939;0.463969;3.54038
213;calc wait;100;1.87514;0.0474846;4.33026
213;calc bound;100;0.0615602;0.034975;0.116601
213;calc iter;100;3.86884;2.86357;5.14097
213;total;1;417.346;417.346;417.346
214;calc total;1;389.14;389.14;389.14
214;calc update async;100;0.000395447;2.315e-05;0.0346085
214;calc inner;100;2.48367;1.31678;3.55057
214;calc wait;100;1.29533;0.0740485;3.02505
214;calc bound;100;0.0857887;0.0367252;0.120939
214;calc iter;100;3.86898;2.89635;4.95363
214;total;1;417.607;417.607;417.607
215;calc total;1;389.14;389.14;389.14
215;calc update async;100;0.000394385;2.259e-05;0.0345865
215;calc inner;100;2.49746;1.30516;3.55011
215;calc wait;100;1.27815;0.0531594;3.04914
215;calc bound;100;0.0887438;0.0373239;0.125288
215;calc iter;100;3.86892;2.85369;4.95482
215;total;1;417.089;417.089;417.089
216;calc total;1;389.146;389.146;389.146
216;calc update async;100;8.10428e-05;1.936e-05;0.00459635
216;calc inner;100;2.2938;0.464038;3.57164
216;calc wait;100;1.50792;0.0332732;4.26569
216;calc bound;100;0.0695534;0.0352394;0.12033
216;calc iter;100;3.8756;2.90114;4.87521
216;total;1;417.444;417.444;417.444
217;calc total;1;389.14;389.14;389.14
217;calc update async;100;0.000390975;1.7949e-05;0.0355387
217;calc inner;100;2.5037;0.507644;3.57115
217;calc wait;100;1.29325;0.0744549;4.03666
217;calc bound;100;0.0744787;0.0380739;0.125759
217;calc iter;100;3.87616;3.02625;4.80871
217;total;1;417.108;417.108;417.108
218;calc total;1;389.14;389.14;389.14
218;calc update async;100;0.000404379;2.4889e-05;0.0356321
218;calc inner;100;2.68008;1.34588;3.54918
218;calc wait;100;1.10388;0.0720084;3.01848
218;calc bound;100;0.086503;0.0372585;0.122244
218;calc iter;100;3.87634;3.05013;4.52317
218;total;1;417.014;417.014;417.014
219;calc total;1;389.14;389.14;389.14
219;calc update async;100;0.00039947;2.7729e-05;0.0356731
219;calc inner;100;2.71055;1.74648;3.57459
219;calc wait;100;1.07141;0.0905544;2.44574
219;calc bound;100;0.0888908;0.037897;0.125603
219;calc iter;100;3.87632;3.14292;4.49786
219;total;1;417.576;417.576;417.576
220;calc total;1;389.142;389.142;389.142
220;calc update async;100;0.000413934;1.7429e-05;0.0374554
220;calc inner;100;2.60026;0.484968;3.58601
220;calc wait;100;1.18623;0.110677;3.92508
220;calc bound;100;0.0795043;0.0352457;0.107154
220;calc iter;100;3.87031;3.006;4.65173
220;total;1;417.144;417.144;417.144
221;calc total;1;389.14;389.14;389.14
221;calc update async;100;0.00039149;2.2599e-05;0.0354473
221;calc inner;100;2.63485;0.478201;3.58639
221;calc wait;100;1.15946;0.0795748;4.29152
221;calc bound;100;0.0739403;0.0382314;0.123775
221;calc iter;100;3.87314;2.90172;4.84962
221;total;1;417.255;417.255;417.255
222;calc total;1;389.14;389.14;389.14
222;calc update async;100;0.000398407;2.512e-05;0.035367
222;calc inner;100;2.77599;2.22371;3.5984
222;calc wait;100;1.00042;0.103849;1.82556
222;calc bound;100;0.0922182;0.0365851;0.107556
222;calc iter;100;3.87332;3.33591;4.42935
222;total;1;417.202;417.202;417.202
223;calc total;1;389.14;389.14;389.14
223;calc update async;100;0.000394823;2.7669e-05;0.0351594
223;calc inner;100;2.78044;2.25488;3.59651
223;calc wait;100;0.99434;0.132583;1.75943
223;calc bound;100;0.0930211;0.0377833;0.107534
223;calc iter;100;3.87325;3.33509;4.41409
223;total;1;417.546;417.546;417.546
224;calc total;1;389.146;389.146;389.146
224;calc update async;100;7.59343e-05;1.953e-05;0.00473685
224;calc inner;100;1.38957;0.476505;3.49219
224;calc wait;100;2.42922;0.0655825;4.70895
224;calc bound;100;0.052279;0.034848;0.110783
224;calc iter;100;3.87328;2.72713;5.30502
224;total;1;417.366;417.366;417.366
225;calc total;1;389.14;389.14;389.14
225;calc update async;100;0.000390738;1.8e-05;0.0355749
225;calc inner;100;1.94383;0.481047;3.49796
225;calc wait;100;1.86179;0.0953647;4.73218
225;calc bound;100;0.0702825;0.0349959;0.123662
225;calc iter;100;3.88013;2.87639;5.29759
225;total;1;417;417;417
226;calc total;1;389.14;389.14;389.14
226;calc update async;100;0.000396432;1.74e-05;0.0355547
226;calc inner;100;2.11009;0.590975;3.49489
226;calc wait;100;1.69761;0.0727898;3.61451
226;calc bound;100;0.0692173;0.0353609;0.130808
226;calc iter;100;3.88079;3.00912;4.82545
226;total;1;417.165;417.165;417.165
227;calc total;1;389.14;389.14;389.14
227;calc update async;100;0.00039953;1.966e-05;0.0355873
227;calc inner;100;2.25456;1.17812;3.48961
227;calc wait;100;1.5386;0.0911825;3.23933
227;calc bound;100;0.0824152;0.0360089;0.123677
227;calc iter;100;3.88057;2.98672;4.88046
227;total;1;417.396;417.396;417.396
228;calc total;1;389.14;389.14;389.14
228;calc update async;100;0.000382194;1.885e-05;0.0351355
228;calc inner;100;1.60778;0.477042;3.53059
228;calc wait;100;2.20162;0.0698186;4.49797
228;calc bound;100;0.0599607;0.0349318;0.113279
228;calc iter;100;3.87247;2.5816;5.11505
228;total;1;417.548;417.548;417.548
229;calc total;1;389.14;389.14;389.14
229;calc update async;100;0.000385104;1.732e-05;0.0351155
229;calc inner;100;2.16424;0.532857;3.52977
229;calc wait;100;1.64813;0.0810565;3.47083
229;calc bound;100;0.0643815;0.0348189;0.101051
229;calc iter;100;3.88174;3.14642;4.62083
229;total;1;417.191;417.191;417.191
230;calc total;1;389.14;389.14;389.14
230;calc update async;100;0.00042065;2.6979e-05;0.0351528
230;calc inner;100;2.40657;1.21056;3.53941
230;calc wait;100;1.37843;0.136862;2.87202
230;calc bound;100;0.0916868;0.0358768;0.121351
230;calc iter;100;3.88182;3.29155;4.38207
230;total;1;417.55;417.55;417.55
231;calc total;1;389.14;389.14;389.14
231;calc update async;100;0.000401333;2.01e-05;0.0350308
231;calc inner;100;2.41085;1.19645;3.53882
231;calc wait;100;1.37811;0.0823808;2.9065
231;calc bound;100;0.0870603;0.0360432;0.120155
231;calc iter;100;3.88145;3.2659;4.39382
231;total;1;417.31;417.31;417.31
232;calc total;1;389.145;389.145;389.145
232;calc update async;100;8.9777e-05;2.0269e-05;0.00581966
232;calc inner;100;2.79249;0.509101;3.55304
232;calc wait;100;1.0241;0.121822;3.8332
232;calc bound;100;0.0621269;0.0357684;0.0975594
232;calc iter;100;3.88339;3.21302;4.4192
232;total;1;417.573;417.573;417.573
233;calc total;1;389.14;389.14;389.14
233;calc update async;100;0.000403778;1.803e-05;0.0357367
233;calc inner;100;2.86915;0.480736;3.54732
233;calc wait;100;0.925329;0.108428;3.61022
233;calc bound;100;0.0845116;0.0368146;0.109873
233;calc iter;100;3.88474;3.22787;4.35221
233;total;1;417.558;417.558;417.558
234;calc total;1;389.14;389.14;389.14
234;calc update async;100;0.000399546;2.408e-05;0.0357345
234;calc inner;100;2.96717;2.48313;3.54903
234;calc wait;100;0.824308;0.0791292;1.29275
234;calc bound;100;0.0856792;0.0406101;0.108795
234;calc iter;100;3.88492;3.72387;4.0504
234;total;1;417.197;417.197;417.197
235;calc total;1;389.14;389.14;389.14
235;calc update async;100;0.000404867;3.233e-05;0.0357529
235;calc inner;100;2.9565;2.48268;3.55341
235;calc wait;100;0.82505;0.0949223;1.28594
235;calc bound;100;0.0972813;0.0450621;0.110107
235;calc iter;100;3.88483;3.69824;4.03136
235;total;1;417.462;417.462;417.462
236;calc total;1;389.145;389.145;389.145
236;calc update async;100;9.57035e-05;2.005e-05;0.0062265
236;calc inner;100;2.88762;0.884813;3.54126
236;calc wait;100;0.920788;0.12588;3.14376
236;calc bound;100;0.0694796;0.0351636;0.101794
236;calc iter;100;3.88368;3.48574;4.17831
236;total;1;417.511;417.511;417.511
237;calc total;1;389.142;389.142;389.142
237;calc update async;100;0.000419663;2.2489e-05;0.0380426
237;calc inner;100;2.99538;2.26515;3.55388
237;calc wait;100;0.800975;0.0338575;1.69731
237;calc bound;100;0.0834132;0.0446061;0.109315
237;calc iter;100;3.8847;3.57157;4.09311
237;total;1;417.217;417.217;417.217
238;calc total;1;389.14;389.14;389.14
238;calc update async;100;0.000408782;3.537e-05;0.0360878
238;calc inner;100;2.98017;2.63666;3.54544
238;calc wait;100;0.7985;0.111251;1.29323
238;calc bound;100;0.100279;0.0391628;0.109281
238;calc iter;100;3.88495;3.717;4.06248
238;total;1;417.506;417.506;417.506
239;calc total;1;389.142;389.142;389.142
239;calc update async;100;0.000425285;3.074e-05;0.0382338
239;calc inner;100;3.00116;2.64559;3.55114
239;calc wait;100;0.784433;0.0776087;1.28144
239;calc bound;100;0.0936793;0.0430815;0.108537
239;calc iter;100;3.88484;3.67705;4.11391
239;total;1;416.966;416.966;416.966
240;calc total;1;389.145;389.145;389.145
240;calc update async;100;0.000110444;1.7679e-05;0.00824648
240;calc inner;100;1.82062;0.467575;3.53993
240;calc wait;100;1.99774;0.0623715;3.97994
240;calc bound;100;0.0550429;0.0347233;0.139703
240;calc iter;100;3.87692;3.20138;4.52969
240;total;1;417.508;417.508;417.508
241;calc total;1;389.142;389.142;389.142
241;calc update async;100;0.000418616;1.883e-05;0.0379616
241;calc inner;100;2.33161;0.48375;3.53769
241;calc wait;100;1.47006;0.107514;3.83682
241;calc bound;100;0.0742213;0.0348593;0.135016
241;calc iter;100;3.88073;3.14791;4.41574
241;total;1;417.113;417.113;417.113
242;calc total;1;389.141;389.141;389.141
242;calc update async;100;0.000416983;1.771e-05;0.0378585
242;calc inner;100;2.55484;1.06155;3.54042
242;calc wait;100;1.24697;0.108503;3.15161
242;calc bound;100;0.0751387;0.035135;0.139535
242;calc iter;100;3.88162;3.44842;4.42533
242;total;1;417.521;417.521;417.521
243;calc total;1;389.141;389.141;389.141
243;calc update async;100;0.000422492;1.98e-05;0.0377874
243;calc inner;100;2.62039;1.42543;3.53953
243;calc wait;100;1.16945;0.108078;2.51463
243;calc bound;100;0.0871484;0.0359978;0.137366
243;calc iter;100;3.88142;3.45012;4.37121
243;total;1;417.473;417.473;417.473
244;calc total;1;389.141;389.141;389.141
244;calc update async;100;0.000408486;1.832e-05;0.0374983
244;calc inner;100;2.26411;0.473833;3.54561
244;calc wait;100;1.54891;0.0628047;4.05298
244;calc bound;100;0.0634092;0.0348664;0.137473
244;calc iter;100;3.88092;3.11509;4.65441
244;total;1;417.586;417.586;417.586
245;calc total;1;389.142;389.142;389.142
245;calc update async;100;0.000407311;1.68e-05;0.0375691
245;calc inner;100;2.38104;0.476277;3.54493
245;calc wait;100;1.4331;0.0662703;4.01711
245;calc bound;100;0.064279;0.0363825;0.136347
245;calc iter;100;3.88328;3.24665;4.61229
245;total;1;417.132;417.132;417.132
246;calc total;1;389.141;389.141;389.141
246;calc update async;100;0.000427004;2.279e-05;0.0374021
246;calc inner;100;2.71078;1.87235;3.55496
246;calc wait;100;1.06976;0.0668456;2.46885
246;calc bound;100;0.0982985;0.0365604;0.133459
246;calc iter;100;3.88347;3.3204;4.453
246;total;1;417.587;417.587;417.587
247;calc total;1;389.141;389.141;389.141
247;calc update async;100;0.000421007;2.103e-05;0.0374996
247;calc inner;100;2.72072;1.8147;3.55501
247;calc wait;100;1.06509;0.0643018;2.48154
247;calc bound;100;0.0926358;0.0374424;0.134024
247;calc iter;100;3.88334;3.31948;4.48316
247;total;1;417.513;417.513;417.513
248;calc total;1;389.142;389.142;389.142
248;calc update async;100;0.00040905;1.795e-05;0.0372405
248;calc inner;100;2.87151;0.487487;3.58473
248;calc wait;100;0.930502;0.0382749;4.00705
248;calc bound;100;0.0774825;0.037261;0.107665
248;calc iter;100;3.88514;3.3102;4.59362
248;total;1;417.568;417.568;417.568
249;calc total;1;389.139;389.139;389.139
249;calc update async;100;0.000384897;1.742e-05;0.0351447
249;calc inner;100;2.71231;0.47158;3.58374
249;calc wait;100;1.09689;0.0873521;4.18119
249;calc bound;100;0.0693827;0.0349363;0.102373
249;calc iter;100;3.8845;3.27193;4.70562
249;total;1;417.526;417.526;417.526
250;calc total;1;389.139;389.139;389.139
250;calc update async;100;0.000394175;1.936e-05;0.0351386
250;calc inner;100;2.95985;0.503462;3.59613
250;calc wait;100;0.83178;0.122332;3.82656
250;calc bound;100;0.0874717;0.0352152;0.108467
250;calc iter;100;3.88446;3.49138;4.39055
250;total;1;417.569;417.569;417.569
251;calc total;1;389.139;389.139;389.139
251;calc update async;100;0.000393885;2.0059e-05;0.0351455
251;calc inner;100;3.00771;1.97032;3.59539
251;calc wait;100;0.780699;0.0826681;1.90237
251;calc bound;100;0.091185;0.0450696;0.107833
251;calc iter;100;3.88511;3.59832;4.06419
251;total;1;417.564;417.564;417.564
252;calc total;1;389.139;389.139;389.139
252;calc update async;100;0.000396731;1.86e-05;0.0356968
252;calc inner;100;3.00337;0.478554;3.58374
252;calc wait;100;0.798542;0.0975357;4.02165
252;calc bound;100;0.0776528;0.0373628;0.103969
252;calc iter;100;3.88513;3.33457;4.55166
252;total;1;417.589;417.589;417.589
253;calc total;1;389.139;389.139;389.139
253;calc update async;100;0.000393613;2.0379e-05;0.0356575
253;calc inner;100;3.07184;1.82363;3.58356
253;calc wait;100;0.729251;0.104865;2.26644
253;calc bound;100;0.0776204;0.0349173;0.102524
253;calc iter;100;3.88382;3.53001;4.19197
253;total;1;417.589;417.589;417.589
256;calc total;1;389.149;389.149;389.149
256;calc update async;100;0.000168109;1.582e-05;0.0121772
256;calc inner;100;2.44773;0.508033;3.56697
256;calc wait;100;1.33941;0.0451107;3.88224
256;calc bound;100;0.0867574;0.0361868;0.133936
256;calc iter;100;3.87434;3.02459;4.5834
256;total;1;417.596;417.596;417.596
257;calc total;1;389.149;389.149;389.149
257;calc update async;100;0.000155426;1.727e-05;0.0124455
257;calc inner;100;2.58711;0.484492;3.53598
257;calc wait;100;1.22071;0.0930374;3.69468
257;calc bound;100;0.0651997;0.0351508;0.109215
257;calc iter;100;3.87362;3.43572;4.4972
257;total;1;417.581;417.581;417.581
258;calc total;1;389.149;389.149;389.149
258;calc update async;100;0.000173816;2.53e-05;0.0123518
258;calc inner;100;2.77589;2.07787;3.54543
258;calc wait;100;0.999613;0.101493;1.87766
258;calc bound;100;0.0986606;0.0370261;0.122422
258;calc iter;100;3.8744;3.51956;4.15421
258;total;1;417.583;417.583;417.583
259;calc total;1;389.149;389.149;389.149
259;calc update async;100;0.00016769;1.866e-05;0.012525
259;calc inner;100;2.74068;0.725793;3.57263
259;calc wait;100;1.04821;0.0863081;3.20741
259;calc bound;100;0.0849706;0.0376143;0.122401
259;calc iter;100;3.8741;3.45883;4.21995
259;total;1;417.607;417.607;417.607
260;calc total;1;389.149;389.149;389.149
260;calc update async;100;0.000157797;1.368e-05;0.0132762
260;calc inner;100;1.9847;0.467344;3.51893
260;calc wait;100;1.82853;0.098226;3.82371
260;calc bound;100;0.0552328;0.0348819;0.111684
260;calc iter;100;3.86983;3.24521;4.5074
260;total;1;417.639;417.639;417.639
261;calc total;1;389.149;389.149;389.149
261;calc update async;100;0.000165982;1.496e-05;0.0132634
261;calc inner;100;2.52923;0.56346;3.51874
261;calc wait;100;1.27336;0.0910475;3.68711
261;calc bound;100;0.0666256;0.0352687;0.110067
261;calc iter;100;3.87008;3.40629;4.492
261;total;1;417.648;417.648;417.648
262;calc total;1;389.149;389.149;389.149
262;calc update async;100;0.000183987;2.5689e-05;0.0134605
262;calc inner;100;2.67087;1.42752;3.52693
262;calc wait;100;1.1093;0.130136;2.28486
262;calc bound;100;0.090237;0.0352149;0.130486
262;calc iter;100;3.87074;3.30548;4.34641
262;total;1;417.639;417.639;417.639
263;calc total;1;389.149;389.149;389.149
263;calc update async;100;0.000169297;1.6939e-05;0.01346
263;calc inner;100;2.64968;1.40099;3.52701
263;calc wait;100;1.14996;0.102285;2.49675
263;calc bound;100;0.0699204;0.0359269;0.118434
263;calc iter;100;3.86997;3.24809;4.41842
263;total;1;417.644;417.644;417.644
264;calc total;1;389.149;389.149;389.149
264;calc update async;100;0.000164162;1.6539e-05;0.013503
264;calc inner;100;2.67157;0.510051;3.5731
264;calc wait;100;1.13895;0.0998471;3.96028
264;calc bound;100;0.0638144;0.0357225;0.108493
264;calc iter;100;3.87459;3.21076;4.52418
264;total;1;417.626;417.626;417.626
265;calc total;1;389.149;389.149;389.149
265;calc update async;100;0.000172775;2.267e-05;0.0134382
265;calc inner;100;3.01087;2.4877;3.57232
265;calc wait;100;0.778208;0.134684;1.66059
265;calc bound;100;0.0871604;0.0413003;0.112198
[truncated: 554,975 more chars]
