# Supplementary material for: A Halo abstraction for distributed n-dimensional structured grids within the C++ PGAS library DASH
Source: PeerJ Comput Sci. 2023 Feb 3;9:e1203. doi: 10.7717/peerj-cs.1203 (PMC10280232; doi:10.7717/peerj-cs.1203)
Supplement: Supplemental Information 3 [file peerj-cs-09-1203-s003.gz › raw_romeo/res_3d_romeo/weak/weak_all.txt]

type	nodes	cores_node	elems	core_id	func	count	avg	min	max
dash	12	128	6868	0	initialize	1	57.57053	57.57053	57.57053
dash	12	128	6868	0	async	100	0.11259	0.02753	0.31134
dash	12	128	6868	0	inner	100	3.62667	3.54352	3.69278
dash	12	128	6868	0	wait	100	0.00010	0.00005	0.00093
dash	12	128	6868	0	bound	100	0.10366	0.07930	0.21933
dash	12	128	6868	0	calc iter	100	3.84301	3.72644	4.09037
dash	12	128	6868	0	calc total	1	386.21912	386.21912	386.21912
dash	12	128	6868	0	total	1	469.91606	469.91606	469.91606
dash	12	128	6868	1	initialize	1	57.5705	57.5705	57.5705
dash	12	128	6868	1	async	100	0.117884	0.0539887	0.201484
dash	12	128	6868	1	inner	100	3.63428	3.57512	3.68405
dash	12	128	6868	1	wait	100	7.49746e-05	3.5849e-05	0.0009895
dash	12	128	6868	1	bound	100	0.0909796	0.0672559	0.224348
dash	12	128	6868	1	calc iter	100	3.84322	3.72768	4.01145
dash	12	128	6868	1	calc total	1	386.219	386.219	386.219
dash	12	128	6868	1	total	1	469.916	469.916	469.916
dash	12	128	6868	2	initialize	1	57.5705	57.5705	57.5705
dash	12	128	6868	2	async	100	0.103033	0.0701544	0.161744
dash	12	128	6868	2	inner	100	3.64407	3.61918	3.6956
dash	12	128	6868	2	wait	100	6.8449e-05	3.238e-05	0.000883912
dash	12	128	6868	2	bound	100	0.0963005	0.0632774	0.222782
dash	12	128	6868	2	calc iter	100	3.84347	3.79827	4.01308
dash	12	128	6868	2	calc total	1	386.219	386.219	386.219
dash	12	128	6868	2	total	1	469.916	469.916	469.916
dash	12	128	6868	3	initialize	1	57.5705	57.5705	57.5705
dash	12	128	6868	3	async	100	0.102868	0.072473	0.142083
dash	12	128	6868	3	inner	100	3.64528	3.61644	3.69699
dash	12	128	6868	3	wait	100	6.65203e-05	2.8529e-05	0.000979801
dash	12	128	6868	3	bound	100	0.0951987	0.063701	0.220883
dash	12	128	6868	3	calc iter	100	3.84341	3.78693	4.01738
dash	12	128	6868	3	calc total	1	386.219	386.219	386.219
dash	12	128	6868	3	total	1	469.916	469.916	469.916
dash	12	128	6868	4	initialize	1	57.5714	57.5714	57.5714
dash	12	128	6868	4	async	100	0.15471	0.105651	0.220594
dash	12	128	6868	4	inner	100	3.6044	3.55869	3.65853
dash	12	128	6868	4	wait	100	6.71015e-05	3.509e-05	0.00099187
dash	12	128	6868	4	bound	100	0.083723	0.0703229	0.189193
dash	12	128	6868	4	calc iter	100	3.84291	3.77454	3.95829
dash	12	128	6868	4	calc total	1	386.219	386.219	386.219
dash	12	128	6868	4	total	1	469.916	469.916	469.916
dash	12	128	6868	5	initialize	1	57.5712	57.5712	57.5712
dash	12	128	6868	5	async	100	0.166316	0.110321	0.231911
dash	12	128	6868	5	inner	100	3.58162	3.52664	3.64976
dash	12	128	6868	5	wait	100	7.74886e-05	4.3169e-05	0.000932211
dash	12	128	6868	5	bound	100	0.0941865	0.0732755	0.185465
dash	12	128	6868	5	calc iter	100	3.8422	3.7483	3.94795
dash	12	128	6868	5	calc total	1	386.219	386.219	386.219
dash	12	128	6868	5	total	1	469.916	469.916	469.916
dash	12	128	6868	6	initialize	1	57.5714	57.5714	57.5714
dash	12	128	6868	6	async	100	0.15607	0.0981405	0.252354
dash	12	128	6868	6	inner	100	3.59909	3.53926	3.66099
dash	12	128	6868	6	wait	100	7.34977e-05	3.346e-05	0.000965281
dash	12	128	6868	6	bound	100	0.0874206	0.0691781	0.186954
dash	12	128	6868	6	calc iter	100	3.84266	3.76077	3.96393
dash	12	128	6868	6	calc total	1	386.219	386.219	386.219
dash	12	128	6868	6	total	1	469.916	469.916	469.916
dash	12	128	6868	7	initialize	1	57.5713	57.5713	57.5713
dash	12	128	6868	7	async	100	0.177565	0.117121	0.309962
dash	12	128	6868	7	inner	100	3.57684	3.45107	3.65645
dash	12	128	6868	7	wait	100	7.91761e-05	4.416e-05	0.000859181
dash	12	128	6868	7	bound	100	0.0882425	0.0741498	0.166203
dash	12	128	6868	7	calc iter	100	3.84273	3.68008	3.9681
dash	12	128	6868	7	calc total	1	386.219	386.219	386.219
dash	12	128	6868	7	total	1	469.916	469.916	469.916
dash	12	128	6868	8	initialize	1	57.5713	57.5713	57.5713
dash	12	128	6868	8	async	100	0.052281	0.0220604	0.204307
dash	12	128	6868	8	inner	100	3.66758	3.58692	3.71944
dash	12	128	6868	8	wait	100	8.0701e-05	3.891e-05	0.000859392
dash	12	128	6868	8	bound	100	0.123714	0.0753035	0.220458
dash	12	128	6868	8	calc iter	100	3.84366	3.73373	4.02153
dash	12	128	6868	8	calc total	1	386.219	386.219	386.219
dash	12	128	6868	8	total	1	469.916	469.916	469.916
dash	12	128	6868	9	initialize	1	57.571	57.571	57.571
dash	12	128	6868	9	async	100	0.0471232	0.0294033	0.122875
dash	12	128	6868	9	inner	100	3.68299	3.63687	3.7465
dash	12	128	6868	9	wait	100	9.92219e-05	3.5919e-05	0.0010309
dash	12	128	6868	9	bound	100	0.113504	0.0694391	0.221072
dash	12	128	6868	9	calc iter	100	3.84372	3.779	4.0206
dash	12	128	6868	9	calc total	1	386.219	386.219	386.219
dash	12	128	6868	9	total	1	469.916	469.916	469.916
dash	12	128	6868	10	initialize	1	57.5708	57.5708	57.5708
dash	12	128	6868	10	async	100	0.0347475	0.0284593	0.128277
dash	12	128	6868	10	inner	100	3.69968	3.66376	3.75627
dash	12	128	6868	10	wait	100	0.000107437	2.944e-05	0.00254989
dash	12	128	6868	10	bound	100	0.109257	0.065126	0.219897
dash	12	128	6868	10	calc iter	100	3.8438	3.76853	4.06855
dash	12	128	6868	10	calc total	1	386.219	386.219	386.219
dash	12	128	6868	10	total	1	469.916	469.916	469.916
dash	12	128	6868	11	initialize	1	57.1793	57.1793	57.1793
dash	12	128	6868	11	async	100	0.0336299	0.0255861	0.125334
dash	12	128	6868	11	inner	100	3.69624	3.66825	3.75338
dash	12	128	6868	11	wait	100	0.000107943	2.73e-05	0.00343744
dash	12	128	6868	11	bound	100	0.113765	0.0687135	0.235513
dash	12	128	6868	11	calc iter	100	3.84374	3.77638	4.06306
dash	12	128	6868	11	calc total	1	386.219	386.219	386.219
dash	12	128	6868	11	total	1	469.525	469.525	469.525
dash	12	128	6868	12	initialize	1	57.5714	57.5714	57.5714
dash	12	128	6868	12	async	100	0.0453801	0.0225954	0.123989
dash	12	128	6868	12	inner	100	3.67925	3.65355	3.7352
dash	12	128	6868	12	wait	100	9.62102e-05	4.706e-05	0.000903811
dash	12	128	6868	12	bound	100	0.118921	0.0775006	0.221797
dash	12	128	6868	12	calc iter	100	3.84365	3.78247	4.02412
dash	12	128	6868	12	calc total	1	386.219	386.219	386.219
dash	12	128	6868	12	total	1	469.916	469.916	469.916
dash	12	128	6868	13	initialize	1	57.5714	57.5714	57.5714
dash	12	128	6868	13	async	100	0.0517537	0.0186814	0.126955
dash	12	128	6868	13	inner	100	3.67203	3.63995	3.7262
dash	12	128	6868	13	wait	100	9.47508e-05	4.9249e-05	0.00151564
dash	12	128	6868	13	bound	100	0.119587	0.0823534	0.221528
dash	12	128	6868	13	calc iter	100	3.84346	3.7668	4.02665
dash	12	128	6868	13	calc total	1	386.219	386.219	386.219
dash	12	128	6868	13	total	1	469.916	469.916	469.916
dash	12	128	6868	14	initialize	1	57.1278	57.1278	57.1278
dash	12	128	6868	14	async	100	0.0408049	0.0178553	0.128232
dash	12	128	6868	14	inner	100	3.68282	3.63952	3.73176
dash	12	128	6868	14	wait	100	8.87067e-05	4.702e-05	0.0010236
dash	12	128	6868	14	bound	100	0.119853	0.0700869	0.243546
dash	12	128	6868	14	calc iter	100	3.84357	3.76838	4.06204
dash	12	128	6868	14	calc total	1	386.219	386.219	386.219
dash	12	128	6868	14	total	1	469.473	469.473	469.473
dash	12	128	6868	15	initialize	1	57.5714	57.5714	57.5714
dash	12	128	6868	15	async	100	0.0547911	0.021973	0.12985
dash	12	128	6868	15	inner	100	3.66895	3.59712	3.72233
dash	12	128	6868	15	wait	100	8.06175e-05	3.813e-05	0.00104728
dash	12	128	6868	15	bound	100	0.119699	0.0857674	0.221392
dash	12	128	6868	15	calc iter	100	3.84353	3.76581	4.02322
dash	12	128	6868	15	calc total	1	386.219	386.219	386.219
dash	12	128	6868	15	total	1	469.916	469.916	469.916
dash	12	128	6868	16	initialize	1	57.1341	57.1341	57.1341
dash	12	128	6868	16	async	100	0.210275	0.0568542	0.358652
dash	12	128	6868	16	inner	100	3.53891	3.40038	3.66895
dash	12	128	6868	16	wait	100	8.43896e-05	3.667e-05	0.000888552
dash	12	128	6868	16	bound	100	0.0933615	0.0526501	0.167684
dash	12	128	6868	16	calc iter	100	3.84264	3.72503	4.04922
dash	12	128	6868	16	calc total	1	386.219	386.219	386.219
dash	12	128	6868	16	total	1	469.479	469.479	469.479
dash	12	128	6868	17	initialize	1	57.1575	57.1575	57.1575
dash	12	128	6868	17	async	100	0.191122	0.0702419	0.367991
dash	12	128	6868	17	inner	100	3.56476	3.43379	3.6704
dash	12	128	6868	17	wait	100	8.11252e-05	3.295e-05	0.00109562
dash	12	128	6868	17	bound	100	0.0873196	0.0521537	0.177867
dash	12	128	6868	17	calc iter	100	3.84328	3.77959	3.96709
dash	12	128	6868	17	calc total	1	386.219	386.219	386.219
dash	12	128	6868	17	total	1	469.502	469.502	469.502
dash	12	128	6868	18	initialize	1	57.5712	57.5712	57.5712
dash	12	128	6868	18	async	100	0.181522	0.0317949	0.353285
dash	12	128	6868	18	inner	100	3.57473	3.43195	3.70483
dash	12	128	6868	18	wait	100	6.08496e-05	2.422e-05	0.000833712
dash	12	128	6868	18	bound	100	0.0871982	0.0506543	0.217894
dash	12	128	6868	18	calc iter	100	3.84352	3.78151	4.00623
dash	12	128	6868	18	calc total	1	386.219	386.219	386.219
dash	12	128	6868	18	total	1	469.916	469.916	469.916
dash	12	128	6868	19	initialize	1	57.5712	57.5712	57.5712
dash	12	128	6868	19	async	100	0.184125	0.0369918	0.367058
dash	12	128	6868	19	inner	100	3.57378	3.42927	3.68414
dash	12	128	6868	19	wait	100	6.45277e-05	2.5599e-05	0.000909181
dash	12	128	6868	19	bound	100	0.0854468	0.0510702	0.180057
dash	12	128	6868	19	calc iter	100	3.84342	3.78461	4.00644
dash	12	128	6868	19	calc total	1	386.219	386.219	386.219
dash	12	128	6868	19	total	1	469.916	469.916	469.916
dash	12	128	6868	20	initialize	1	57.5709	57.5709	57.5709
dash	12	128	6868	20	async	100	0.202617	0.0558528	0.380237
dash	12	128	6868	20	inner	100	3.55968	3.42444	3.65905
dash	12	128	6868	20	wait	100	6.19413e-05	2.8209e-05	0.000778572
dash	12	128	6868	20	bound	100	0.0806939	0.0561843	0.18749
dash	12	128	6868	20	calc iter	100	3.84305	3.7727	4.0088
dash	12	128	6868	20	calc total	1	386.219	386.219	386.219
dash	12	128	6868	20	total	1	469.916	469.916	469.916
dash	12	128	6868	21	initialize	1	57.095	57.095	57.095
dash	12	128	6868	21	async	100	0.202609	0.0714034	0.378431
dash	12	128	6868	21	inner	100	3.54563	3.37872	3.66052
dash	12	128	6868	21	wait	100	7.50114e-05	3.3519e-05	0.000919031
dash	12	128	6868	21	bound	100	0.0948626	0.059157	0.183843
dash	12	128	6868	21	calc iter	100	3.84318	3.73404	4.00968
dash	12	128	6868	21	calc total	1	386.219	386.219	386.219
dash	12	128	6868	21	total	1	469.44	469.44	469.44
dash	12	128	6868	22	initialize	1	57.5712	57.5712	57.5712
dash	12	128	6868	22	async	100	0.193023	0.0278677	0.35807
dash	12	128	6868	22	inner	100	3.5632	3.42538	3.67716
dash	12	128	6868	22	wait	100	7.66119e-05	3.012e-05	0.000847452
dash	12	128	6868	22	bound	100	0.0866871	0.0584969	0.193738
dash	12	128	6868	22	calc iter	100	3.84299	3.74541	3.95309
dash	12	128	6868	22	calc total	1	386.219	386.219	386.219
dash	12	128	6868	22	total	1	469.916	469.916	469.916
dash	12	128	6868	23	initialize	1	57.5708	57.5708	57.5708
dash	12	128	6868	23	async	100	0.232848	0.0759363	0.397223
dash	12	128	6868	23	inner	100	3.52272	3.37561	3.6376
dash	12	128	6868	23	wait	100	8.09217e-05	3.79e-05	0.00100634
dash	12	128	6868	23	bound	100	0.0860597	0.0567913	0.178829
dash	12	128	6868	23	calc iter	100	3.84171	3.6406	4.04196
dash	12	128	6868	23	calc total	1	386.219	386.219	386.219
dash	12	128	6868	23	total	1	469.916	469.916	469.916
dash	12	128	6868	24	initialize	1	57.298	57.298	57.298
dash	12	128	6868	24	async	100	0.15491	0.0192678	0.453417
dash	12	128	6868	24	inner	100	3.58087	3.34433	3.70784
dash	12	128	6868	24	wait	100	9.80861e-05	4.422e-05	0.00245004
dash	12	128	6868	24	bound	100	0.107902	0.0616754	0.1872
dash	12	128	6868	24	calc iter	100	3.84378	3.65289	4.00846
dash	12	128	6868	24	calc total	1	386.219	386.219	386.219
dash	12	128	6868	24	total	1	469.643	469.643	469.643
dash	12	128	6868	25	initialize	1	57.5711	57.5711	57.5711
dash	12	128	6868	25	async	100	0.143468	0.024472	0.485089
dash	12	128	6868	25	inner	100	3.60528	3.37393	3.73757
dash	12	128	6868	25	wait	100	8.00122e-05	4.1609e-05	0.00106297
dash	12	128	6868	25	bound	100	0.0950167	0.0580482	0.178076
dash	12	128	6868	25	calc iter	100	3.84385	3.72945	4.07448
dash	12	128	6868	25	calc total	1	386.219	386.219	386.219
dash	12	128	6868	25	total	1	469.916	469.916	469.916
dash	12	128	6868	26	initialize	1	57.5712	57.5712	57.5712
dash	12	128	6868	26	async	100	0.132928	0.0275018	0.33842
dash	12	128	6868	26	inner	100	3.62442	3.43952	3.77355
dash	12	128	6868	26	wait	100	7.65125e-05	2.5279e-05	0.00100718
dash	12	128	6868	26	bound	100	0.0864535	0.0563371	0.17773
dash	12	128	6868	26	calc iter	100	3.84389	3.7321	3.9617
dash	12	128	6868	26	calc total	1	386.219	386.219	386.219
dash	12	128	6868	26	total	1	469.916	469.916	469.916
dash	12	128	6868	27	initialize	1	57.571	57.571	57.571
dash	12	128	6868	27	async	100	0.12975	0.0258162	0.328978
dash	12	128	6868	27	inner	100	3.62408	3.44042	3.74621
dash	12	128	6868	27	wait	100	6.91015e-05	2.892e-05	0.000772643
dash	12	128	6868	27	bound	100	0.0900082	0.0590393	0.189127
dash	12	128	6868	27	calc iter	100	3.84392	3.73601	3.9684
dash	12	128	6868	27	calc total	1	386.219	386.219	386.219
dash	12	128	6868	27	total	1	469.916	469.916	469.916
dash	12	128	6868	28	initialize	1	57.5711	57.5711	57.5711
dash	12	128	6868	28	async	100	0.162127	0.0342686	0.440192
dash	12	128	6868	28	inner	100	3.58469	3.37093	3.71636
dash	12	128	6868	28	wait	100	7.51073e-05	3.178e-05	0.000951981
dash	12	128	6868	28	bound	100	0.0968539	0.0635602	0.185649
dash	12	128	6868	28	calc iter	100	3.84375	3.7048	4.09052
dash	12	128	6868	28	calc total	1	386.219	386.219	386.219
dash	12	128	6868	28	total	1	469.916	469.916	469.916
dash	12	128	6868	29	initialize	1	57.0747	57.0747	57.0747
dash	12	128	6868	29	async	100	0.157208	0.0169054	0.578095
dash	12	128	6868	29	inner	100	3.59439	3.20439	3.78959
dash	12	128	6868	29	wait	100	8.36703e-05	3.079e-05	0.00146117
dash	12	128	6868	29	bound	100	0.0921332	0.0575514	0.184787
dash	12	128	6868	29	calc iter	100	3.84381	3.53883	4.06206
dash	12	128	6868	29	calc total	1	386.219	386.219	386.219
dash	12	128	6868	29	total	1	469.42	469.42	469.42
dash	12	128	6868	30	initialize	1	57.5711	57.5711	57.5711
dash	12	128	6868	30	async	100	0.168283	0.0240238	0.472816
dash	12	128	6868	30	inner	100	3.57825	3.31734	3.72722
dash	12	128	6868	30	wait	100	9.23662e-05	3.0729e-05	0.00215237
dash	12	128	6868	30	bound	100	0.0971504	0.0581486	0.19309
dash	12	128	6868	30	calc iter	100	3.84378	3.62724	4.04493
dash	12	128	6868	30	calc total	1	386.219	386.219	386.219
dash	12	128	6868	30	total	1	469.916	469.916	469.916
dash	12	128	6868	31	initialize	1	57.5712	57.5712	57.5712
dash	12	128	6868	31	async	100	0.192868	0.0233397	0.679554
dash	12	128	6868	31	inner	100	3.54756	3.12487	3.67954
dash	12	128	6868	31	wait	100	7.59971e-05	3.505e-05	0.000952331
dash	12	128	6868	31	bound	100	0.102987	0.0715646	0.169658
dash	12	128	6868	31	calc iter	100	3.84349	3.49148	4.26981
dash	12	128	6868	31	calc total	1	386.219	386.219	386.219
dash	12	128	6868	31	total	1	469.916	469.916	469.916
dash	12	128	6868	32	initialize	1	57.5708	57.5708	57.5708
dash	12	128	6868	32	async	100	0.291609	0.03822	0.596956
dash	12	128	6868	32	inner	100	3.46358	3.22061	3.63412
dash	12	128	6868	32	wait	100	8.8398e-05	3.4799e-05	0.00113635
dash	12	128	6868	32	bound	100	0.0851013	0.0472038	0.123592
dash	12	128	6868	32	calc iter	100	3.84038	3.54996	4.29959
dash	12	128	6868	32	calc total	1	386.219	386.219	386.219
dash	12	128	6868	32	total	1	469.916	469.916	469.916
dash	12	128	6868	33	initialize	1	57.2435	57.2435	57.2435
dash	12	128	6868	33	async	100	0.296207	0.0732794	0.814513
dash	12	128	6868	33	inner	100	3.4591	3.05008	3.64902
dash	12	128	6868	33	wait	100	7.98207e-05	3.1049e-05	0.000732003
dash	12	128	6868	33	bound	100	0.0851108	0.0487612	0.151347
dash	12	128	6868	33	calc iter	100	3.8405	3.42177	4.20057
dash	12	128	6868	33	calc total	1	386.219	386.219	386.219
dash	12	128	6868	33	total	1	469.588	469.588	469.588
dash	12	128	6868	34	initialize	1	57.1596	57.1596	57.1596
dash	12	128	6868	34	async	100	0.26185	0.0494946	0.529497
dash	12	128	6868	34	inner	100	3.50392	3.26878	3.66747
dash	12	128	6868	34	wait	100	5.97166e-05	2.494e-05	0.000900642
dash	12	128	6868	34	bound	100	0.0747355	0.0465915	0.149707
dash	12	128	6868	34	calc iter	100	3.84057	3.66791	4.15076
dash	12	128	6868	34	calc total	1	386.219	386.219	386.219
dash	12	128	6868	34	total	1	469.505	469.505	469.505
dash	12	128	6868	35	initialize	1	57.2943	57.2943	57.2943
dash	12	128	6868	35	async	100	0.26488	0.039126	0.516538
dash	12	128	6868	35	inner	100	3.50654	3.34135	3.66871
dash	12	128	6868	35	wait	100	5.3235e-05	2.324e-05	0.000843242
dash	12	128	6868	35	bound	100	0.069083	0.0468111	0.152408
dash	12	128	6868	35	calc iter	100	3.84056	3.63047	4.11452
dash	12	128	6868	35	calc total	1	386.219	386.219	386.219
dash	12	128	6868	35	total	1	469.639	469.639	469.639
dash	12	128	6868	36	initialize	1	57.5713	57.5713	57.5713
dash	12	128	6868	36	async	100	0.267979	0.0886237	0.485364
dash	12	128	6868	36	inner	100	3.49813	3.35438	3.63918
dash	12	128	6868	36	wait	100	7.33085e-05	3.0619e-05	0.00111889
dash	12	128	6868	36	bound	100	0.0740689	0.0554325	0.161509
dash	12	128	6868	36	calc iter	100	3.84025	3.67667	4.12442
dash	12	128	6868	36	calc total	1	386.219	386.219	386.219
dash	12	128	6868	36	total	1	469.916	469.916	469.916
dash	12	128	6868	37	initialize	1	57.5714	57.5714	57.5714
dash	12	128	6868	37	async	100	0.265336	0.0365468	0.52631
dash	12	128	6868	37	inner	100	3.49696	3.26504	3.6416
dash	12	128	6868	37	wait	100	6.20338e-05	2.515e-05	0.000893432
dash	12	128	6868	37	bound	100	0.077927	0.0542611	0.159989
dash	12	128	6868	37	calc iter	100	3.84029	3.665	4.09344
dash	12	128	6868	37	calc total	1	386.219	386.219	386.219
dash	12	128	6868	37	total	1	469.916	469.916	469.916
dash	12	128	6868	38	initialize	1	57.5714	57.5714	57.5714
dash	12	128	6868	38	async	100	0.268696	0.0223647	0.475307
dash	12	128	6868	38	inner	100	3.4984	3.27038	3.70398
dash	12	128	6868	38	wait	100	7.40565e-05	3.413e-05	0.000929381
dash	12	128	6868	38	bound	100	0.073034	0.056998	0.188464
dash	12	128	6868	38	calc iter	100	3.84021	3.56864	4.0768
dash	12	128	6868	38	calc total	1	386.219	386.219	386.219
dash	12	128	6868	38	total	1	469.916	469.916	469.916
dash	12	128	6868	39	initialize	1	57.2941	57.2941	57.2941
dash	12	128	6868	39	async	100	0.307836	0.0773045	0.658333
dash	12	128	6868	39	inner	100	3.43937	3.19074	3.62871
dash	12	128	6868	39	wait	100	7.95867e-05	2.902e-05	0.000912811
dash	12	128	6868	39	bound	100	0.0917521	0.0552573	0.141211
dash	12	128	6868	39	calc iter	100	3.83904	3.5366	4.16925
dash	12	128	6868	39	calc total	1	386.219	386.219	386.219
dash	12	128	6868	39	total	1	469.639	469.639	469.639
dash	12	128	6868	40	initialize	1	57.5713	57.5713	57.5713
dash	12	128	6868	40	async	100	0.250614	0.0482223	0.699804
dash	12	128	6868	40	inner	100	3.50037	3.12366	3.69214
dash	12	128	6868	40	wait	100	7.82397e-05	3.197e-05	0.0010132
dash	12	128	6868	40	bound	100	0.0860268	0.0608753	0.170661
dash	12	128	6868	40	calc iter	100	3.83709	3.42517	4.1369
dash	12	128	6868	40	calc total	1	386.219	386.219	386.219
dash	12	128	6868	40	total	1	469.916	469.916	469.916
dash	12	128	6868	41	initialize	1	57.5567	57.5567	57.5567
dash	12	128	6868	41	async	100	0.254852	0.0279683	0.711829
dash	12	128	6868	41	inner	100	3.48777	3.12385	3.71408
dash	12	128	6868	41	wait	100	0.000106107	4.012e-05	0.00190986
dash	12	128	6868	41	bound	100	0.0947507	0.0593701	0.169692
dash	12	128	6868	41	calc iter	100	3.83748	3.56249	4.15399
dash	12	128	6868	41	calc total	1	386.219	386.219	386.219
dash	12	128	6868	41	total	1	469.901	469.901	469.901
dash	12	128	6868	42	initialize	1	57.5566	57.5566	57.5566
dash	12	128	6868	42	async	100	0.228498	0.043029	0.543938
dash	12	128	6868	42	inner	100	3.53325	3.27424	3.70142
dash	12	128	6868	42	wait	100	7.51664e-05	3.537e-05	0.00100338
dash	12	128	6868	42	bound	100	0.0756439	0.0538548	0.170424
dash	12	128	6868	42	calc iter	100	3.83747	3.49485	4.04934
dash	12	128	6868	42	calc total	1	386.219	386.219	386.219
dash	12	128	6868	42	total	1	469.901	469.901	469.901
dash	12	128	6868	43	initialize	1	57.5583	57.5583	57.5583
dash	12	128	6868	43	async	100	0.225496	0.0392963	0.48051
dash	12	128	6868	43	inner	100	3.54002	3.27573	3.70194
dash	12	128	6868	43	wait	100	6.46301e-05	3.136e-05	0.000834161
dash	12	128	6868	43	bound	100	0.0718278	0.0537007	0.171721
dash	12	128	6868	43	calc iter	100	3.83741	3.61887	4.00045
dash	12	128	6868	43	calc total	1	386.219	386.219	386.219
dash	12	128	6868	43	total	1	469.903	469.903	469.903
dash	12	128	6868	44	initialize	1	57.1636	57.1636	57.1636
dash	12	128	6868	44	async	100	0.221276	0.0211903	0.681482
dash	12	128	6868	44	inner	100	3.54055	3.06743	3.69129
dash	12	128	6868	44	wait	100	7.8723e-05	3.418e-05	0.000867812
dash	12	128	6868	44	bound	100	0.0740393	0.0487367	0.192392
dash	12	128	6868	44	calc iter	100	3.83594	3.56198	4.1528
dash	12	128	6868	44	calc total	1	386.219	386.219	386.219
dash	12	128	6868	44	total	1	469.508	469.508	469.508
dash	12	128	6868	45	initialize	1	57.5587	57.5587	57.5587
dash	12	128	6868	45	async	100	0.218504	0.0285626	0.664071
dash	12	128	6868	45	inner	100	3.546	3.07467	3.68968
dash	12	128	6868	45	wait	100	6.11817e-05	2.528e-05	0.000796772
dash	12	128	6868	45	bound	100	0.0715426	0.0482477	0.186762
dash	12	128	6868	45	calc iter	100	3.83611	3.56402	4.13157
dash	12	128	6868	45	calc total	1	386.219	386.219	386.219
dash	12	128	6868	45	total	1	469.903	469.903	469.903
dash	12	128	6868	46	initialize	1	57.5546	57.5546	57.5546
dash	12	128	6868	46	async	100	0.219774	0.0239818	0.674946
dash	12	128	6868	46	inner	100	3.54815	3.07282	3.72662
dash	12	128	6868	46	wait	100	6.48195e-05	2.608e-05	0.00128424
dash	12	128	6868	46	bound	100	0.0680992	0.047398	0.169018
dash	12	128	6868	46	calc iter	100	3.83609	3.54957	4.14843
dash	12	128	6868	46	calc total	1	386.219	386.219	386.219
dash	12	128	6868	46	total	1	469.899	469.899	469.899
dash	12	128	6868	47	initialize	1	57.3472	57.3472	57.3472
dash	12	128	6868	47	async	100	0.257055	0.0302052	1.49214
dash	12	128	6868	47	inner	100	3.48879	2.48578	3.68673
dash	12	128	6868	47	wait	100	8.18413e-05	3.921e-05	0.00098804
dash	12	128	6868	47	bound	100	0.0854791	0.0497868	0.16954
dash	12	128	6868	47	calc iter	100	3.83141	2.91989	4.87832
dash	12	128	6868	47	calc total	1	386.219	386.219	386.219
dash	12	128	6868	47	total	1	469.692	469.692	469.692
dash	12	128	6868	48	initialize	1	57.1837	57.1837	57.1837
dash	12	128	6868	48	async	100	0.533218	0.0976284	1.86003
dash	12	128	6868	48	inner	100	3.20912	2.30604	3.63964
dash	12	128	6868	48	wait	100	7.3123e-05	2.992e-05	0.000950181
dash	12	128	6868	48	bound	100	0.0886961	0.0601403	0.180407
dash	12	128	6868	48	calc iter	100	3.8311	2.75406	4.72413
dash	12	128	6868	48	calc total	1	386.219	386.219	386.219
dash	12	128	6868	48	total	1	469.529	469.529	469.529
dash	12	128	6868	49	initialize	1	57.2946	57.2946	57.2946
dash	12	128	6868	49	async	100	0.600883	0.0933332	1.71429
dash	12	128	6868	49	inner	100	3.14023	2.02511	3.64062
dash	12	128	6868	49	wait	100	7.63444e-05	3.764e-05	0.000807572
dash	12	128	6868	49	bound	100	0.0931408	0.0588883	0.18017
dash	12	128	6868	49	calc iter	100	3.83433	3.01376	4.9051
dash	12	128	6868	49	calc total	1	386.219	386.219	386.219
dash	12	128	6868	49	total	1	469.639	469.639	469.639
dash	12	128	6868	50	initialize	1	57.2408	57.2408	57.2408
dash	12	128	6868	50	async	100	0.478506	0.0697805	1.41914
dash	12	128	6868	50	inner	100	3.27972	2.69042	3.65548
dash	12	128	6868	50	wait	100	6.12062e-05	2.683e-05	0.00112257
dash	12	128	6868	50	bound	100	0.0761384	0.0554275	0.200436
dash	12	128	6868	50	calc iter	100	3.83443	3.11968	4.52376
dash	12	128	6868	50	calc total	1	386.219	386.219	386.219
dash	12	128	6868	50	total	1	469.586	469.586	469.586
dash	12	128	6868	51	initialize	1	57.5714	57.5714	57.5714
dash	12	128	6868	51	async	100	0.464108	0.0867437	1.40992
dash	12	128	6868	51	inner	100	3.29135	2.7204	3.65402
dash	12	128	6868	51	wait	100	5.45618e-05	2.599e-05	0.000974491
dash	12	128	6868	51	bound	100	0.0790237	0.0560945	0.195453
dash	12	128	6868	51	calc iter	100	3.83454	3.16999	4.45415
dash	12	128	6868	51	calc total	1	386.219	386.219	386.219
dash	12	128	6868	51	total	1	469.916	469.916	469.916
dash	12	128	6868	52	initialize	1	57.5433	57.5433	57.5433
dash	12	128	6868	52	async	100	0.456805	0.081056	1.88797
dash	12	128	6868	52	inner	100	3.30254	2.32469	3.64322
dash	12	128	6868	52	wait	100	6.32982e-05	3.0759e-05	0.000823412
dash	12	128	6868	52	bound	100	0.0735672	0.0465289	0.180507
dash	12	128	6868	52	calc iter	100	3.83298	2.87343	4.92826
dash	12	128	6868	52	calc total	1	386.219	386.219	386.219
dash	12	128	6868	52	total	1	469.888	469.888	469.888
dash	12	128	6868	53	initialize	1	57.3438	57.3438	57.3438
dash	12	128	6868	53	async	100	0.44063	0.0518422	1.29341
dash	12	128	6868	53	inner	100	3.32195	2.55712	3.64388
dash	12	128	6868	53	wait	100	6.05373e-05	2.7869e-05	0.000814402
dash	12	128	6868	53	bound	100	0.0701374	0.0465753	0.1798
dash	12	128	6868	53	calc iter	100	3.83278	3.42281	4.25958
dash	12	128	6868	53	calc total	1	386.219	386.219	386.219
dash	12	128	6868	53	total	1	469.689	469.689	469.689
dash	12	128	6868	54	initialize	1	57.2132	57.2132	57.2132
dash	12	128	6868	54	async	100	0.438053	0.0428154	1.28702
dash	12	128	6868	54	inner	100	3.32703	2.55864	3.66981
dash	12	128	6868	54	wait	100	6.07889e-05	2.686e-05	0.00147754
dash	12	128	6868	54	bound	100	0.0680848	0.0467578	0.197551
dash	12	128	6868	54	calc iter	100	3.83323	3.42174	4.26712
dash	12	128	6868	54	calc total	1	386.219	386.219	386.219
dash	12	128	6868	54	total	1	469.558	469.558	469.558
dash	12	128	6868	55	initialize	1	57.2146	57.2146	57.2146
dash	12	128	6868	55	async	100	0.541624	0.0953156	2.66905
dash	12	128	6868	55	inner	100	3.2039	1.30807	3.64018
dash	12	128	6868	55	wait	100	7.67514e-05	3.385e-05	0.000948781
dash	12	128	6868	55	bound	100	0.0831336	0.0488407	0.180186
dash	12	128	6868	55	calc iter	100	3.82874	1.85824	5.59054
dash	12	128	6868	55	calc total	1	386.219	386.219	386.219
dash	12	128	6868	55	total	1	469.559	469.559	469.559
dash	12	128	6868	56	initialize	1	57.0952	57.0952	57.0952
dash	12	128	6868	56	async	100	0.583434	0.0162905	1.58663
dash	12	128	6868	56	inner	100	3.16725	2.39125	3.67669
dash	12	128	6868	56	wait	100	7.90737e-05	2.774e-05	0.0012375
dash	12	128	6868	56	bound	100	0.0852306	0.0462169	0.224491
dash	12	128	6868	56	calc iter	100	3.83599	2.59818	4.76458
dash	12	128	6868	56	calc total	1	386.219	386.219	386.219
dash	12	128	6868	56	total	1	469.44	469.44	469.44
dash	12	128	6868	57	initialize	1	57.5415	57.5415	57.5415
dash	12	128	6868	57	async	100	0.65043	0.0372954	2.01613
dash	12	128	6868	57	inner	100	3.09132	2.0018	3.69576
dash	12	128	6868	57	wait	100	8.60508e-05	3.2479e-05	0.00173687
dash	12	128	6868	57	bound	100	0.0966459	0.047419	0.215546
dash	12	128	6868	57	calc iter	100	3.83848	2.86968	4.83658
dash	12	128	6868	57	calc total	1	386.219	386.219	386.219
dash	12	128	6868	57	total	1	469.886	469.886	469.886
dash	12	128	6868	58	initialize	1	57.543	57.543	57.543
dash	12	128	6868	58	async	100	0.539041	0.0215987	1.50001
dash	12	128	6868	58	inner	100	3.23334	2.58994	3.74449
dash	12	128	6868	58	wait	100	7.67582e-05	2.067e-05	0.00250046
dash	12	128	6868	58	bound	100	0.0674987	0.0437432	0.175074
dash	12	128	6868	58	calc iter	100	3.83995	3.3354	4.38454
dash	12	128	6868	58	calc total	1	386.219	386.219	386.219
dash	12	128	6868	58	total	1	469.888	469.888	469.888
dash	12	128	6868	59	initialize	1	57.2603	57.2603	57.2603
dash	12	128	6868	59	async	100	0.547602	0.0234834	1.47301
dash	12	128	6868	59	inner	100	3.22816	2.56727	3.72981
dash	12	128	6868	59	wait	100	7.52201e-05	2.1399e-05	0.00257677
dash	12	128	6868	59	bound	100	0.0647027	0.0439714	0.189076
dash	12	128	6868	59	calc iter	100	3.84054	3.35206	4.21862
dash	12	128	6868	59	calc total	1	386.219	386.219	386.219
dash	12	128	6868	59	total	1	469.605	469.605	469.605
dash	12	128	6868	60	initialize	1	57.1332	57.1332	57.1332
dash	12	128	6868	60	async	100	0.564928	0.0513983	1.86701
dash	12	128	6868	60	inner	100	3.20632	2.55582	3.68761
dash	12	128	6868	60	wait	100	6.57681e-05	2.285e-05	0.00102561
dash	12	128	6868	60	bound	100	0.0703571	0.0447847	0.160697
dash	12	128	6868	60	calc iter	100	3.84168	2.79385	4.88219
dash	12	128	6868	60	calc total	1	386.219	386.219	386.219
dash	12	128	6868	60	total	1	469.478	469.478	469.478
dash	12	128	6868	61	initialize	1	57.2141	57.2141	57.2141
dash	12	128	6868	61	async	100	0.556804	0.0356036	1.34631
dash	12	128	6868	61	inner	100	3.2158	2.5583	3.68244
dash	12	128	6868	61	wait	100	6.14297e-05	2.4639e-05	0.00099429
dash	12	128	6868	61	bound	100	0.0701623	0.0441465	0.212982
dash	12	128	6868	61	calc iter	100	3.84283	3.52085	4.17449
dash	12	128	6868	61	calc total	1	386.219	386.219	386.219
dash	12	128	6868	61	total	1	469.559	469.559	469.559
dash	12	128	6868	62	initialize	1	57.0848	57.0848	57.0848
dash	12	128	6868	62	async	100	0.558069	0.0227261	1.33365
dash	12	128	6868	62	inner	100	3.21802	2.5494	3.70653
dash	12	128	6868	62	wait	100	5.74183e-05	2.0339e-05	0.00123208
dash	12	128	6868	62	bound	100	0.0667259	0.0440154	0.220922
dash	12	128	6868	62	calc iter	100	3.84287	3.59757	4.11531
dash	12	128	6868	62	calc total	1	386.219	386.219	386.219
dash	12	128	6868	62	total	1	469.43	469.43	469.43
dash	12	128	6868	63	initialize	1	57.5409	57.5409	57.5409
dash	12	128	6868	63	async	100	0.673201	0.024482	2.49028
dash	12	128	6868	63	inner	100	3.0819	1.88284	3.67112
dash	12	128	6868	63	wait	100	8.22987e-05	2.829e-05	0.00128538
dash	12	128	6868	63	bound	100	0.0873609	0.0469505	0.216769
dash	12	128	6868	63	calc iter	100	3.84255	2.322	5.30977
dash	12	128	6868	63	calc total	1	386.219	386.219	386.219
dash	12	128	6868	63	total	1	469.886	469.886	469.886
dash	12	128	6868	64	initialize	1	57.5218	57.5218	57.5218
dash	12	128	6868	64	async	100	0.545692	0.0256185	1.33521
dash	12	128	6868	64	inner	100	3.2037	2.50519	3.71608
dash	12	128	6868	64	wait	100	7.82888e-05	3.443e-05	0.00097453
dash	12	128	6868	64	bound	100	0.097645	0.073566	0.137898
dash	12	128	6868	64	calc iter	100	3.84712	2.85274	4.53793
dash	12	128	6868	64	calc total	1	386.219	386.219	386.219
dash	12	128	6868	64	total	1	469.866	469.866	469.866
dash	12	128	6868	65	initialize	1	57.5217	57.5217	57.5217
dash	12	128	6868	65	async	100	0.631914	0.032146	1.76208
dash	12	128	6868	65	inner	100	3.11025	2.21677	3.71966
dash	12	128	6868	65	wait	100	8.80414e-05	3.95e-05	0.000916561
dash	12	128	6868	65	bound	100	0.0949608	0.067803	0.18721
dash	12	128	6868	65	calc iter	100	3.83721	2.55743	4.86921
dash	12	128	6868	65	calc total	1	386.219	386.219	386.219
dash	12	128	6868	65	total	1	469.866	469.866	469.866
dash	12	128	6868	66	initialize	1	57.5713	57.5713	57.5713
dash	12	128	6868	66	async	100	0.460396	0.0526347	1.01263
dash	12	128	6868	66	inner	100	3.30835	2.8821	3.71318
dash	12	128	6868	66	wait	100	5.96126e-05	2.7319e-05	0.000910681
dash	12	128	6868	66	bound	100	0.0790063	0.0572155	0.197888
dash	12	128	6868	66	calc iter	100	3.84782	3.39068	4.28301
dash	12	128	6868	66	calc total	1	386.219	386.219	386.219
dash	12	128	6868	66	total	1	469.916	469.916	469.916
dash	12	128	6868	67	initialize	1	57.5199	57.5199	57.5199
dash	12	128	6868	67	async	100	0.455256	0.0314468	1.08824
dash	12	128	6868	67	inner	100	3.31819	2.88498	3.71347
dash	12	128	6868	67	wait	100	5.80247e-05	2.872e-05	0.00110535
dash	12	128	6868	67	bound	100	0.07415	0.0565505	0.148629
dash	12	128	6868	67	calc iter	100	3.84766	3.3594	4.31895
dash	12	128	6868	67	calc total	1	386.219	386.219	386.219
dash	12	128	6868	67	total	1	469.865	469.865	469.865
dash	12	128	6868	68	initialize	1	57.5221	57.5221	57.5221
dash	12	128	6868	68	async	100	0.406865	0.0328243	1.15076
dash	12	128	6868	68	inner	100	3.36855	2.92647	3.70793
dash	12	128	6868	68	wait	100	7.30613e-05	3.184e-05	0.00099502
dash	12	128	6868	68	bound	100	0.0759494	0.0577209	0.186314
dash	12	128	6868	68	calc iter	100	3.85144	3.36989	4.55419
dash	12	128	6868	68	calc total	1	386.219	386.219	386.219
dash	12	128	6868	68	total	1	469.867	469.867	469.867
dash	12	128	6868	69	initialize	1	57.5143	57.5143	57.5143
dash	12	128	6868	69	async	100	0.385854	0.0515091	0.692363
dash	12	128	6868	69	inner	100	3.39667	3.17008	3.69788
dash	12	128	6868	69	wait	100	6.74158e-05	3.123e-05	0.00100948
dash	12	128	6868	69	bound	100	0.0689442	0.0555691	0.192006
dash	12	128	6868	69	calc iter	100	3.85154	3.4832	4.23805
dash	12	128	6868	69	calc total	1	386.219	386.219	386.219
dash	12	128	6868	69	total	1	469.859	469.859	469.859
dash	12	128	6868	70	initialize	1	57.5145	57.5145	57.5145
dash	12	128	6868	70	async	100	0.381101	0.0223463	0.70329
dash	12	128	6868	70	inner	100	3.40092	3.17557	3.737
dash	12	128	6868	70	wait	100	6.61415e-05	2.703e-05	0.00180903
dash	12	128	6868	70	bound	100	0.0695261	0.0559087	0.203353
dash	12	128	6868	70	calc iter	100	3.85161	3.48371	4.24322
dash	12	128	6868	70	calc total	1	386.219	386.219	386.219
dash	12	128	6868	70	total	1	469.859	469.859	469.859
dash	12	128	6868	71	initialize	1	57.4808	57.4808	57.4808
dash	12	128	6868	71	async	100	0.489269	0.0647088	1.04584
dash	12	128	6868	71	inner	100	3.26882	2.89508	3.67829
dash	12	128	6868	71	wait	100	7.74303e-05	3.952e-05	0.000995121
dash	12	128	6868	71	bound	100	0.0931861	0.0630313	0.14936
dash	12	128	6868	71	calc iter	100	3.85135	3.43718	4.57564
dash	12	128	6868	71	calc total	1	386.219	386.219	386.219
dash	12	128	6868	71	total	1	469.825	469.825	469.825
dash	12	128	6868	72	initialize	1	57.4758	57.4758	57.4758
dash	12	128	6868	72	async	100	0.315899	0.0370631	1.0966
dash	12	128	6868	72	inner	100	3.44825	2.87217	3.67818
dash	12	128	6868	72	wait	100	9.63858e-05	3.395e-05	0.00186275
dash	12	128	6868	72	bound	100	0.0911769	0.0596607	0.205291
dash	12	128	6868	72	calc iter	100	3.85542	3.03798	4.49661
dash	12	128	6868	72	calc total	1	386.219	386.219	386.219
dash	12	128	6868	72	total	1	469.82	469.82	469.82
dash	12	128	6868	73	initialize	1	57.5713	57.5713	57.5713
dash	12	128	6868	73	async	100	0.319442	0.030442	0.963569
dash	12	128	6868	73	inner	100	3.44761	3.04443	3.70531
dash	12	128	6868	73	wait	100	9.96464e-05	4.4109e-05	0.00120583
dash	12	128	6868	73	bound	100	0.0881866	0.0589394	0.185083
dash	12	128	6868	73	calc iter	100	3.85534	3.17429	4.46244
dash	12	128	6868	73	calc total	1	386.219	386.219	386.219
dash	12	128	6868	73	total	1	469.916	469.916	469.916
dash	12	128	6868	74	initialize	1	57.5711	57.5711	57.5711
dash	12	128	6868	74	async	100	0.280178	0.0235619	0.512347
dash	12	128	6868	74	inner	100	3.5015	3.31557	3.72919
dash	12	128	6868	74	wait	100	8.56679e-05	3.02e-05	0.002503
dash	12	128	6868	74	bound	100	0.07365	0.0555663	0.178495
dash	12	128	6868	74	calc iter	100	3.85542	3.7164	4.02942
dash	12	128	6868	74	calc total	1	386.219	386.219	386.219
dash	12	128	6868	74	total	1	469.916	469.916	469.916
dash	12	128	6868	75	initialize	1	57.319	57.319	57.319
dash	12	128	6868	75	async	100	0.284192	0.0211455	0.512606
dash	12	128	6868	75	inner	100	3.49832	3.31578	3.71352
dash	12	128	6868	75	wait	100	6.76111e-05	2.677e-05	0.00116538
dash	12	128	6868	75	bound	100	0.0728529	0.0546295	0.185016
dash	12	128	6868	75	calc iter	100	3.85544	3.70831	4.00218
dash	12	128	6868	75	calc total	1	386.219	386.219	386.219
dash	12	128	6868	75	total	1	469.664	469.664	469.664
dash	12	128	6868	76	initialize	1	57.5713	57.5713	57.5713
dash	12	128	6868	76	async	100	0.264153	0.0245374	0.453074
dash	12	128	6868	76	inner	100	3.51699	3.3791	3.72429
dash	12	128	6868	76	wait	100	8.61388e-05	2.3649e-05	0.00239135
dash	12	128	6868	76	bound	100	0.0742311	0.0466051	0.189804
dash	12	128	6868	76	calc iter	100	3.85546	3.68722	4.05445
dash	12	128	6868	76	calc total	1	386.219	386.219	386.219
dash	12	128	6868	76	total	1	469.916	469.916	469.916
dash	12	128	6868	77	initialize	1	57.4801	57.4801	57.4801
dash	12	128	6868	77	async	100	0.266956	0.0269072	0.466513
dash	12	128	6868	77	inner	100	3.51674	3.37724	3.70042
dash	12	128	6868	77	wait	100	8.00394e-05	2.797e-05	0.00160769
dash	12	128	6868	77	bound	100	0.0716633	0.0464584	0.205463
dash	12	128	6868	77	calc iter	100	3.85544	3.66969	4.06052
dash	12	128	6868	77	calc total	1	386.219	386.219	386.219
dash	12	128	6868	77	total	1	469.825	469.825	469.825
dash	12	128	6868	78	initialize	1	57.5712	57.5712	57.5712
dash	12	128	6868	78	async	100	0.266059	0.027252	0.464582
dash	12	128	6868	78	inner	100	3.52098	3.37354	3.76214
dash	12	128	6868	78	wait	100	7.62128e-05	3.4289e-05	0.0015015
dash	12	128	6868	78	bound	100	0.0683473	0.046591	0.167469
dash	12	128	6868	78	calc iter	100	3.85546	3.67267	4.06734
dash	12	128	6868	78	calc total	1	386.219	386.219	386.219
dash	12	128	6868	78	total	1	469.916	469.916	469.916
dash	12	128	6868	79	initialize	1	57.5711	57.5711	57.5711
dash	12	128	6868	79	async	100	0.270372	0.041085	0.465324
dash	12	128	6868	79	inner	100	3.50618	3.37132	3.68338
dash	12	128	6868	79	wait	100	8.53793e-05	3.309e-05	0.00100549
dash	12	128	6868	79	bound	100	0.0785864	0.0498054	0.202706
dash	12	128	6868	79	calc iter	100	3.85523	3.66162	4.07031
dash	12	128	6868	79	calc total	1	386.219	386.219	386.219
dash	12	128	6868	79	total	1	469.916	469.916	469.916
dash	12	128	6868	80	initialize	1	57.4754	57.4754	57.4754
dash	12	128	6868	80	async	100	0.466402	0.0297733	2.06948
dash	12	128	6868	80	inner	100	3.28287	2.11757	3.63084
dash	12	128	6868	80	wait	100	9.84245e-05	4.225e-05	0.000814662
dash	12	128	6868	80	bound	100	0.0960759	0.0614637	0.129198
dash	12	128	6868	80	calc iter	100	3.84545	2.25577	5.21845
dash	12	128	6868	80	calc total	1	386.219	386.219	386.219
dash	12	128	6868	80	total	1	469.82	469.82	469.82
dash	12	128	6868	81	initialize	1	57.4749	57.4749	57.4749
dash	12	128	6868	81	async	100	0.461318	0.0303713	1.89117
dash	12	128	6868	81	inner	100	3.28259	2.17168	3.63825
dash	12	128	6868	81	wait	100	9.30928e-05	3.945e-05	0.000979821
dash	12	128	6868	81	bound	100	0.091411	0.0634181	0.141283
dash	12	128	6868	81	calc iter	100	3.83542	2.46488	5.25604
dash	12	128	6868	81	calc total	1	386.219	386.219	386.219
dash	12	128	6868	81	total	1	469.82	469.82	469.82
dash	12	128	6868	82	initialize	1	57.4571	57.4571	57.4571
dash	12	128	6868	82	async	100	0.402278	0.0309192	0.871626
dash	12	128	6868	82	inner	100	3.36895	2.76008	3.65706
dash	12	128	6868	82	wait	100	6.22884e-05	2.3049e-05	0.000909512
dash	12	128	6868	82	bound	100	0.0744483	0.0565578	0.182945
dash	12	128	6868	82	calc iter	100	3.84574	3.48046	4.18064
dash	12	128	6868	82	calc total	1	386.219	386.219	386.219
dash	12	128	6868	82	total	1	469.802	469.802	469.802
dash	12	128	6868	83	initialize	1	57.4571	57.4571	57.4571
dash	12	128	6868	83	async	100	0.402679	0.0396652	0.831812
dash	12	128	6868	83	inner	100	3.36947	2.75992	3.65523
dash	12	128	6868	83	wait	100	6.24202e-05	2.736e-05	0.000910961
dash	12	128	6868	83	bound	100	0.0734558	0.0563098	0.198723
dash	12	128	6868	83	calc iter	100	3.84567	3.52539	4.12728
dash	12	128	6868	83	calc total	1	386.219	386.219	386.219
dash	12	128	6868	83	total	1	469.802	469.802	469.802
dash	12	128	6868	84	initialize	1	57.4565	57.4565	57.4565
dash	12	128	6868	84	async	100	0.36578	0.0923297	0.751555
dash	12	128	6868	84	inner	100	3.40954	2.8713	3.64069
dash	12	128	6868	84	wait	100	7.70153e-05	2.6499e-05	0.0010083
dash	12	128	6868	84	bound	100	0.0723753	0.0460223	0.197962
dash	12	128	6868	84	calc iter	100	3.84778	3.62109	4.16968
dash	12	128	6868	84	calc total	1	386.219	386.219	386.219
dash	12	128	6868	84	total	1	469.801	469.801	469.801
dash	12	128	6868	85	initialize	1	57.4541	57.4541	57.4541
dash	12	128	6868	85	async	100	0.366077	0.0753342	0.763808
dash	12	128	6868	85	inner	100	3.41067	2.8629	3.64961
dash	12	128	6868	85	wait	100	7.17545e-05	2.4189e-05	0.000901191
dash	12	128	6868	85	bound	100	0.0710204	0.0460148	0.195034
dash	12	128	6868	85	calc iter	100	3.84785	3.67178	4.09115
dash	12	128	6868	85	calc total	1	386.219	386.219	386.219
dash	12	128	6868	85	total	1	469.799	469.799	469.799
dash	12	128	6868	86	initialize	1	57.4542	57.4542	57.4542
dash	12	128	6868	86	async	100	0.36383	0.0738191	0.760957
dash	12	128	6868	86	inner	100	3.41503	2.8665	3.68709
dash	12	128	6868	86	wait	100	7.05014e-05	2.837e-05	0.00098392
dash	12	128	6868	86	bound	100	0.0689306	0.0458376	0.203531
dash	12	128	6868	86	calc iter	100	3.84787	3.65555	4.0841
dash	12	128	6868	86	calc total	1	386.219	386.219	386.219
dash	12	128	6868	86	total	1	469.799	469.799	469.799
dash	12	128	6868	87	initialize	1	57.4341	57.4341	57.4341
dash	12	128	6868	87	async	100	0.38288	0.0892917	0.773938
dash	12	128	6868	87	inner	100	3.38538	2.85655	3.63407
dash	12	128	6868	87	wait	100	9.44399e-05	3.7789e-05	0.00114987
dash	12	128	6868	87	bound	100	0.0793151	0.0470273	0.178165
dash	12	128	6868	87	calc iter	100	3.84767	3.62579	4.10694
dash	12	128	6868	87	calc total	1	386.219	386.219	386.219
dash	12	128	6868	87	total	1	469.779	469.779	469.779
dash	12	128	6868	88	initialize	1	57.4336	57.4336	57.4336
dash	12	128	6868	88	async	100	0.478904	0.0247657	1.97663
dash	12	128	6868	88	inner	100	3.26679	1.87678	3.63607
dash	12	128	6868	88	wait	100	9.00564e-05	3.7659e-05	0.000941751
dash	12	128	6868	88	bound	100	0.0849305	0.0459806	0.202749
dash	12	128	6868	88	calc iter	100	3.83072	2.03879	4.95141
dash	12	128	6868	88	calc total	1	386.219	386.219	386.219
dash	12	128	6868	88	total	1	469.778	469.778	469.778
dash	12	128	6868	89	initialize	1	57.4336	57.4336	57.4336
dash	12	128	6868	89	async	100	0.461328	0.0783045	1.866
dash	12	128	6868	89	inner	100	3.30062	2.21929	3.63053
dash	12	128	6868	89	wait	100	7.14439e-05	2.772e-05	0.00094845
dash	12	128	6868	89	bound	100	0.076076	0.0458123	0.203577
dash	12	128	6868	89	calc iter	100	3.8381	2.54202	5.24925
dash	12	128	6868	89	calc total	1	386.219	386.219	386.219
dash	12	128	6868	89	total	1	469.778	469.778	469.778
dash	12	128	6868	90	initialize	1	57.4336	57.4336	57.4336
dash	12	128	6868	90	async	100	0.430304	0.0808038	1.13892
dash	12	128	6868	90	inner	100	3.34096	2.62126	3.64663
dash	12	128	6868	90	wait	100	5.63456e-05	2.131e-05	0.000818552
dash	12	128	6868	90	bound	100	0.0671238	0.0453291	0.209611
dash	12	128	6868	90	calc iter	100	3.83844	2.99339	4.3629
dash	12	128	6868	90	calc total	1	386.219	386.219	386.219
dash	12	128	6868	90	total	1	469.778	469.778	469.778
dash	12	128	6868	91	initialize	1	57.4336	57.4336	57.4336
dash	12	128	6868	91	async	100	0.428663	0.0846326	1.15721
dash	12	128	6868	91	inner	100	3.34282	2.61952	3.64506
dash	12	128	6868	91	wait	100	5.62865e-05	2.303e-05	0.00098662
dash	12	128	6868	91	bound	100	0.0671836	0.0458704	0.210085
dash	12	128	6868	91	calc iter	100	3.83872	2.99614	4.36171
dash	12	128	6868	91	calc total	1	386.219	386.219	386.219
dash	12	128	6868	91	total	1	469.778	469.778	469.778
dash	12	128	6868	92	initialize	1	57.4087	57.4087	57.4087
dash	12	128	6868	92	async	100	0.434353	0.0702907	0.850248
dash	12	128	6868	92	inner	100	3.33306	2.868	3.63705
dash	12	128	6868	92	wait	100	6.4975e-05	3.113e-05	0.000810662
dash	12	128	6868	92	bound	100	0.0741314	0.0549104	0.204332
dash	12	128	6868	92	calc iter	100	3.84162	3.45569	4.15993
dash	12	128	6868	92	calc total	1	386.219	386.219	386.219
dash	12	128	6868	92	total	1	469.754	469.754	469.754
dash	12	128	6868	93	initialize	1	57.4094	57.4094	57.4094
dash	12	128	6868	93	async	100	0.450263	0.0637974	0.846919
dash	12	128	6868	93	inner	100	3.31304	2.86157	3.63543
dash	12	128	6868	93	wait	100	7.44259e-05	3.1249e-05	0.000948041
dash	12	128	6868	93	bound	100	0.07825	0.0532314	0.20439
dash	12	128	6868	93	calc iter	100	3.84163	3.44839	4.14404
dash	12	128	6868	93	calc total	1	386.219	386.219	386.219
dash	12	128	6868	93	total	1	469.754	469.754	469.754
dash	12	128	6868	94	initialize	1	57.4086	57.4086	57.4086
dash	12	128	6868	94	async	100	0.435891	0.0570766	0.847378
dash	12	128	6868	94	inner	100	3.33331	2.8665	3.64731
dash	12	128	6868	94	wait	100	6.78076e-05	3.0919e-05	0.00111734
dash	12	128	6868	94	bound	100	0.0723737	0.0526605	0.209813
dash	12	128	6868	94	calc iter	100	3.84164	3.45205	4.15756
dash	12	128	6868	94	calc total	1	386.219	386.219	386.219
dash	12	128	6868	94	total	1	469.753	469.753	469.753
dash	12	128	6868	95	initialize	1	57.4087	57.4087	57.4087
dash	12	128	6868	95	async	100	0.499174	0.0718992	0.881219
dash	12	128	6868	95	inner	100	3.24703	2.82063	3.62079
dash	12	128	6868	95	wait	100	8.81737e-05	3.6119e-05	0.00121022
dash	12	128	6868	95	bound	100	0.0950414	0.0624011	0.205812
dash	12	128	6868	95	calc iter	100	3.84133	3.5152	4.25537
dash	12	128	6868	95	calc total	1	386.219	386.219	386.219
dash	12	128	6868	95	total	1	469.754	469.754	469.754
dash	12	128	6868	96	initialize	1	57.2102	57.2102	57.2102
dash	12	128	6868	96	async	100	0.30249	0.0928006	0.900982
dash	12	128	6868	96	inner	100	3.45864	3.0806	3.62637
dash	12	128	6868	96	wait	100	7.89048e-05	3.254e-05	0.00096182
dash	12	128	6868	96	bound	100	0.0791456	0.0579651	0.108749
dash	12	128	6868	96	calc iter	100	3.84035	3.55679	4.50771
dash	12	128	6868	96	calc total	1	386.219	386.219	386.219
dash	12	128	6868	96	total	1	469.555	469.555	469.555
dash	12	128	6868	97	initialize	1	57.3903	57.3903	57.3903
dash	12	128	6868	97	async	100	0.277929	0.095041	0.442252
dash	12	128	6868	97	inner	100	3.493	3.36589	3.63031
dash	12	128	6868	97	wait	100	7.09223e-05	3.047e-05	0.000959501
dash	12	128	6868	97	bound	100	0.0692256	0.0577259	0.10504
dash	12	128	6868	97	calc iter	100	3.84023	3.58556	3.99949
dash	12	128	6868	97	calc total	1	386.219	386.219	386.219
dash	12	128	6868	97	total	1	469.735	469.735	469.735
dash	12	128	6868	98	initialize	1	57.3903	57.3903	57.3903
dash	12	128	6868	98	async	100	0.276165	0.0932299	0.424914
dash	12	128	6868	98	inner	100	3.50348	3.41043	3.64655
dash	12	128	6868	98	wait	100	5.54664e-05	2.694e-05	0.00099003
dash	12	128	6868	98	bound	100	0.0608088	0.0564094	0.107677
dash	12	128	6868	98	calc iter	100	3.84051	3.73169	4.0395
dash	12	128	6868	98	calc total	1	386.219	386.219	386.219
dash	12	128	6868	98	total	1	469.735	469.735	469.735
dash	12	128	6868	99	initialize	1	57.3903	57.3903	57.3903
dash	12	128	6868	99	async	100	0.27291	0.092323	0.411022
dash	12	128	6868	99	inner	100	3.50453	3.40686	3.64298
dash	12	128	6868	99	wait	100	5.43185e-05	2.6409e-05	0.000785303
dash	12	128	6868	99	bound	100	0.0628432	0.0566398	0.114633
dash	12	128	6868	99	calc iter	100	3.84035	3.7372	4.02762
dash	12	128	6868	99	calc total	1	386.219	386.219	386.219
dash	12	128	6868	99	total	1	469.735	469.735	469.735
dash	12	128	6868	100	initialize	1	57.3892	57.3892	57.3892
dash	12	128	6868	100	async	100	0.341007	0.060098	0.506002
dash	12	128	6868	100	inner	100	3.42094	3.31787	3.6269
dash	12	128	6868	100	wait	100	6.28702e-05	3.237e-05	0.00099568
dash	12	128	6868	100	bound	100	0.0764185	0.0605174	0.112352
dash	12	128	6868	100	calc iter	100	3.83843	3.59805	4.06275
dash	12	128	6868	100	calc total	1	386.219	386.219	386.219
dash	12	128	6868	100	total	1	469.734	469.734	469.734
dash	12	128	6868	101	initialize	1	57.3895	57.3895	57.3895
dash	12	128	6868	101	async	100	0.375013	0.106659	0.59849
dash	12	128	6868	101	inner	100	3.36791	3.16425	3.63648
dash	12	128	6868	101	wait	100	7.1465e-05	2.5469e-05	0.000926871
dash	12	128	6868	101	bound	100	0.0931872	0.0636777	0.126368
dash	12	128	6868	101	calc iter	100	3.83618	3.54723	4.11817
dash	12	128	6868	101	calc total	1	386.219	386.219	386.219
dash	12	128	6868	101	total	1	469.734	469.734	469.734
dash	12	128	6868	102	initialize	1	57.3765	57.3765	57.3765
dash	12	128	6868	102	async	100	0.35485	0.115495	0.585626
dash	12	128	6868	102	inner	100	3.40371	3.21944	3.6468
dash	12	128	6868	102	wait	100	6.41551e-05	2.88e-05	0.000870371
dash	12	128	6868	102	bound	100	0.0794157	0.0568126	0.143075
dash	12	128	6868	102	calc iter	100	3.83805	3.62522	4.06043
dash	12	128	6868	102	calc total	1	386.219	386.219	386.219
dash	12	128	6868	102	total	1	469.721	469.721	469.721
dash	12	128	6868	103	initialize	1	57.3782	57.3782	57.3782
dash	12	128	6868	103	async	100	0.406304	0.110603	0.848474
dash	12	128	6868	103	inner	100	3.34295	3.02443	3.63678
dash	12	128	6868	103	wait	100	9.00084e-05	4.1139e-05	0.00108612
dash	12	128	6868	103	bound	100	0.0887607	0.0681972	0.115668
dash	12	128	6868	103	calc iter	100	3.83811	3.36853	4.28242
dash	12	128	6868	103	calc total	1	386.219	386.219	386.219
dash	12	128	6868	103	total	1	469.723	469.723	469.723
dash	12	128	6868	104	initialize	1	57.375	57.375	57.375
dash	12	128	6868	104	async	100	0.208493	0.0676244	0.666242
dash	12	128	6868	104	inner	100	3.55814	3.23028	3.70345
dash	12	128	6868	104	wait	100	0.000102981	3.722e-05	0.000916561
dash	12	128	6868	104	bound	100	0.0750001	0.0493296	0.146385
dash	12	128	6868	104	calc iter	100	3.84174	3.5655	4.2992
dash	12	128	6868	104	calc total	1	386.219	386.219	386.219
dash	12	128	6868	104	total	1	469.721	469.721	469.721
dash	12	128	6868	105	initialize	1	57.3753	57.3753	57.3753
dash	12	128	6868	105	async	100	0.205331	0.0689321	0.283509
dash	12	128	6868	105	inner	100	3.57697	3.50159	3.70292
dash	12	128	6868	105	wait	100	7.24947e-05	2.871e-05	0.00101915
dash	12	128	6868	105	bound	100	0.0595386	0.0496696	0.145917
dash	12	128	6868	105	calc iter	100	3.84191	3.76896	3.96793
dash	12	128	6868	105	calc total	1	386.219	386.219	386.219
dash	12	128	6868	105	total	1	469.721	469.721	469.721
dash	12	128	6868	106	initialize	1	57.343	57.343	57.343
dash	12	128	6868	106	async	100	0.211967	0.0807426	0.290956
dash	12	128	6868	106	inner	100	3.57285	3.49951	3.71614
dash	12	128	6868	106	wait	100	5.86807e-05	2.226e-05	0.00125656
dash	12	128	6868	106	bound	100	0.0571131	0.0469634	0.142469
dash	12	128	6868	106	calc iter	100	3.84199	3.75863	3.97672
dash	12	128	6868	106	calc total	1	386.219	386.219	386.219
dash	12	128	6868	106	total	1	469.688	469.688	469.688
dash	12	128	6868	107	initialize	1	57.3422	57.3422	57.3422
dash	12	128	6868	107	async	100	0.206201	0.081973	0.287355
dash	12	128	6868	107	inner	100	3.57717	3.50777	3.72045
dash	12	128	6868	107	wait	100	6.91379e-05	2.361e-05	0.00164691
dash	12	128	6868	107	bound	100	0.0585199	0.0477865	0.142147
dash	12	128	6868	107	calc iter	100	3.84196	3.75915	3.98126
dash	12	128	6868	107	calc total	1	386.219	386.219	386.219
dash	12	128	6868	107	total	1	469.688	469.688	469.688
dash	12	128	6868	108	initialize	1	57.3152	57.3152	57.3152
dash	12	128	6868	108	async	100	0.204076	0.0971115	0.290315
dash	12	128	6868	108	inner	100	3.57652	3.53056	3.66223
dash	12	128	6868	108	wait	100	7.24197e-05	2.807e-05	0.00103982
dash	12	128	6868	108	bound	100	0.0610858	0.0528803	0.111677
dash	12	128	6868	108	calc iter	100	3.84176	3.77592	3.92342
dash	12	128	6868	108	calc total	1	386.219	386.219	386.219
dash	12	128	6868	108	total	1	469.66	469.66	469.66
dash	12	128	6868	109	initialize	1	57.5706	57.5706	57.5706
dash	12	128	6868	109	async	100	0.199536	0.0670311	0.363193
dash	12	128	6868	109	inner	100	3.56258	3.44041	3.69738
dash	12	128	6868	109	wait	100	8.79918e-05	3.5139e-05	0.00140563
dash	12	128	6868	109	bound	100	0.0792684	0.0533623	0.143322
dash	12	128	6868	109	calc iter	100	3.84148	3.67867	4.0219
dash	12	128	6868	109	calc total	1	386.219	386.219	386.219
dash	12	128	6868	109	total	1	469.916	469.916	469.916
dash	12	128	6868	110	initialize	1	57.267	57.267	57.267
dash	12	128	6868	110	async	100	0.193832	0.0786504	0.284943
dash	12	128	6868	110	inner	100	3.57779	3.49547	3.70493
dash	12	128	6868	110	wait	100	8.4736e-05	3.112e-05	0.00113728
dash	12	128	6868	110	bound	100	0.0699401	0.0506091	0.145713
dash	12	128	6868	110	calc iter	100	3.84165	3.75485	3.9533
dash	12	128	6868	110	calc total	1	386.219	386.219	386.219
dash	12	128	6868	110	total	1	469.612	469.612	469.612
dash	12	128	6868	111	initialize	1	57.2398	57.2398	57.2398
dash	12	128	6868	111	async	100	0.200687	0.0687275	0.460039
dash	12	128	6868	111	inner	100	3.56107	3.36238	3.67271
dash	12	128	6868	111	wait	100	0.0001011	3.008e-05	0.00182557
dash	12	128	6868	111	bound	100	0.079862	0.0556687	0.164867
dash	12	128	6868	111	calc iter	100	3.84172	3.57271	4.10551
dash	12	128	6868	111	calc total	1	386.219	386.219	386.219
dash	12	128	6868	111	total	1	469.585	469.585	469.585
dash	12	128	6868	112	initialize	1	57.2139	57.2139	57.2139
dash	12	128	6868	112	async	100	0.259701	0.0465488	0.559042
dash	12	128	6868	112	inner	100	3.48983	3.2395	3.64504
dash	12	128	6868	112	wait	100	9.22575e-05	3.478e-05	0.000904651
dash	12	128	6868	112	bound	100	0.0893689	0.048612	0.149897
dash	12	128	6868	112	calc iter	100	3.839	3.48288	4.13066
dash	12	128	6868	112	calc total	1	386.219	386.219	386.219
dash	12	128	6868	112	total	1	469.559	469.559	469.559
dash	12	128	6868	113	initialize	1	57.3422	57.3422	57.3422
dash	12	128	6868	113	async	100	0.22425	0.0590925	0.363476
dash	12	128	6868	113	inner	100	3.53993	3.41298	3.6471
dash	12	128	6868	113	wait	100	7.74014e-05	3.461e-05	0.00111013
dash	12	128	6868	113	bound	100	0.0764263	0.0477207	0.166995
dash	12	128	6868	113	calc iter	100	3.84069	3.6541	3.99235
dash	12	128	6868	113	calc total	1	386.219	386.219	386.219
dash	12	128	6868	113	total	1	469.688	469.688	469.688
dash	12	128	6868	114	initialize	1	57.1799	57.1799	57.1799
dash	12	128	6868	114	async	100	0.216562	0.0355236	0.358814
dash	12	128	6868	114	inner	100	3.55227	3.42681	3.67104
dash	12	128	6868	114	wait	100	5.62726e-05	2.22e-05	0.000927151
dash	12	128	6868	114	bound	100	0.0721455	0.0475471	0.173805
dash	12	128	6868	114	calc iter	100	3.84103	3.72874	3.96799
dash	12	128	6868	114	calc total	1	386.219	386.219	386.219
dash	12	128	6868	114	total	1	469.525	469.525	469.525
dash	12	128	6868	115	initialize	1	57.3193	57.3193	57.3193
dash	12	128	6868	115	async	100	0.213245	0.0336736	0.371322
dash	12	128	6868	115	inner	100	3.55374	3.42537	3.67056
dash	12	128	6868	115	wait	100	6.67367e-05	2.9699e-05	0.000976981
dash	12	128	6868	115	bound	100	0.0740063	0.0470187	0.171865
dash	12	128	6868	115	calc iter	100	3.84106	3.70986	3.97848
dash	12	128	6868	115	calc total	1	386.219	386.219	386.219
dash	12	128	6868	115	total	1	469.664	469.664	469.664
dash	12	128	6868	116	initialize	1	57.3155	57.3155	57.3155
dash	12	128	6868	116	async	100	0.241838	0.0767591	0.505055
dash	12	128	6868	116	inner	100	3.52153	3.29145	3.66611
dash	12	128	6868	116	wait	100	6.17473e-05	3.07e-05	0.000817622
dash	12	128	6868	116	bound	100	0.0765061	0.057057	0.131993
dash	12	128	6868	116	calc iter	100	3.83994	3.61999	4.1659
dash	12	128	6868	116	calc total	1	386.219	386.219	386.219
dash	12	128	6868	116	total	1	469.66	469.66	469.66
dash	12	128	6868	117	initialize	1	57.1798	57.1798	57.1798
dash	12	128	6868	117	async	100	0.2512	0.0651793	0.659991
dash	12	128	6868	117	inner	100	3.50121	3.19528	3.67
dash	12	128	6868	117	wait	100	7.70841e-05	3.523e-05	0.000849722
dash	12	128	6868	117	bound	100	0.0880176	0.0577879	0.156179
dash	12	128	6868	117	calc iter	100	3.84051	3.49284	4.23415
dash	12	128	6868	117	calc total	1	386.219	386.219	386.219
dash	12	128	6868	117	total	1	469.525	469.525	469.525
dash	12	128	6868	118	initialize	1	57.2887	57.2887	57.2887
dash	12	128	6868	118	async	100	0.235717	0.0549991	0.516068
dash	12	128	6868	118	inner	100	3.52263	3.26412	3.66384
dash	12	128	6868	118	wait	100	7.53562e-05	3.075e-05	0.000956191
dash	12	128	6868	118	bound	100	0.0818205	0.0578014	0.166822
dash	12	128	6868	118	calc iter	100	3.84024	3.54712	4.15423
dash	12	128	6868	118	calc total	1	386.219	386.219	386.219
dash	12	128	6868	118	total	1	469.634	469.634	469.634
dash	12	128	6868	119	initialize	1	57.2402	57.2402	57.2402
dash	12	128	6868	119	async	100	0.299813	0.04259	0.851153
dash	12	128	6868	119	inner	100	3.44603	3.03469	3.64123
dash	12	128	6868	119	wait	100	8.78782e-05	2.913e-05	0.00099618
dash	12	128	6868	119	bound	100	0.0908152	0.0582349	0.1403
dash	12	128	6868	119	calc iter	100	3.83675	3.24055	4.45338
dash	12	128	6868	119	calc total	1	386.219	386.219	386.219
dash	12	128	6868	119	total	1	469.585	469.585	469.585
dash	12	128	6868	120	initialize	1	57.2626	57.2626	57.2626
dash	12	128	6868	120	async	100	0.196174	0.0181014	0.755103
dash	12	128	6868	120	inner	100	3.55704	3.09847	3.69428
dash	12	128	6868	120	wait	100	8.48578e-05	3.418e-05	0.00112015
dash	12	128	6868	120	bound	100	0.0887416	0.0464209	0.208878
dash	12	128	6868	120	calc iter	100	3.84205	3.28777	4.34003
dash	12	128	6868	120	calc total	1	386.219	386.219	386.219
dash	12	128	6868	120	total	1	469.608	469.608	469.608
dash	12	128	6868	121	initialize	1	57.2624	57.2624	57.2624
dash	12	128	6868	121	async	100	0.192195	0.0225618	0.516973
dash	12	128	6868	121	inner	100	3.56341	3.24075	3.70852
dash	12	128	6868	121	wait	100	8.23523e-05	2.54e-05	0.00119994
dash	12	128	6868	121	bound	100	0.0865051	0.0473265	0.208916
dash	12	128	6868	121	calc iter	100	3.8422	3.53162	4.09597
dash	12	128	6868	121	calc total	1	386.219	386.219	386.219
dash	12	128	6868	121	total	1	469.608	469.608	469.608
dash	12	128	6868	122	initialize	1	57.3132	57.3132	57.3132
dash	12	128	6868	122	async	100	0.180857	0.0228578	0.451173
dash	12	128	6868	122	inner	100	3.5846	3.39695	3.72706
dash	12	128	6868	122	wait	100	8.70227e-05	2.714e-05	0.0021319
dash	12	128	6868	122	bound	100	0.0767194	0.0461442	0.20364
dash	12	128	6868	122	calc iter	100	3.84227	3.68563	4.09514
dash	12	128	6868	122	calc total	1	386.219	386.219	386.219
dash	12	128	6868	122	total	1	469.659	469.659	469.659
dash	12	128	6868	123	initialize	1	57.5708	57.5708	57.5708
dash	12	128	6868	123	async	100	0.180121	0.0268504	0.376388
dash	12	128	6868	123	inner	100	3.58661	3.38133	3.72216
dash	12	128	6868	123	wait	100	9.04273e-05	2.679e-05	0.00184169
dash	12	128	6868	123	bound	100	0.0754457	0.0461394	0.203825
dash	12	128	6868	123	calc iter	100	3.84227	3.68264	4.05104
dash	12	128	6868	123	calc total	1	386.219	386.219	386.219
dash	12	128	6868	123	total	1	469.916	469.916	469.916
dash	12	128	6868	124	initialize	1	57.5712	57.5712	57.5712
dash	12	128	6868	124	async	100	0.188669	0.0260798	0.416665
dash	12	128	6868	124	inner	100	3.56985	3.36672	3.71182
dash	12	128	6868	124	wait	100	8.06275e-05	2.8329e-05	0.00109802
dash	12	128	6868	124	bound	100	0.083315	0.055886	0.209841
dash	12	128	6868	124	calc iter	100	3.84192	3.60635	4.11139
dash	12	128	6868	124	calc total	1	386.219	386.219	386.219
dash	12	128	6868	124	total	1	469.916	469.916	469.916
dash	12	128	6868	125	initialize	1	57.5706	57.5706	57.5706
dash	12	128	6868	125	async	100	0.198702	0.0280163	0.51123
dash	12	128	6868	125	inner	100	3.55607	3.28042	3.72495
dash	12	128	6868	125	wait	100	8.8107e-05	2.984e-05	0.00141936
dash	12	128	6868	125	bound	100	0.0870893	0.0550445	0.210049
dash	12	128	6868	125	calc iter	100	3.84195	3.52337	4.11763
dash	12	128	6868	125	calc total	1	386.219	386.219	386.219
dash	12	128	6868	125	total	1	469.917	469.917	469.917
dash	12	128	6868	126	initialize	1	57.0925	57.0925	57.0925
dash	12	128	6868	126	async	100	0.193016	0.0250197	0.445086
dash	12	128	6868	126	inner	100	3.56324	3.30117	3.74723
dash	12	128	6868	126	wait	100	0.000106134	2.739e-05	0.00265199
dash	12	128	6868	126	bound	100	0.0855164	0.055109	0.203224
dash	12	128	6868	126	calc iter	100	3.84189	3.58254	4.07366
dash	12	128	6868	126	calc total	1	386.219	386.219	386.219
dash	12	128	6868	126	total	1	469.438	469.438	469.438
dash	12	128	6868	127	initialize	1	57.093	57.093	57.093
dash	12	128	6868	127	async	100	0.225342	0.0321767	0.630376
dash	12	128	6868	127	inner	100	3.51117	3.21207	3.70558
dash	12	128	6868	127	wait	100	8.38785e-05	3.2969e-05	0.00153523
dash	12	128	6868	127	bound	100	0.103232	0.0575955	0.215419
dash	12	128	6868	127	calc iter	100	3.83983	3.54058	4.27003
dash	12	128	6868	127	calc total	1	386.219	386.219	386.219
dash	12	128	6868	127	total	1	469.438	469.438	469.438
dash	12	128	6868	128	initialize	1	57.2595	57.2595	57.2595
dash	12	128	6868	128	async	100	0.169643	0.0208386	0.527664
dash	12	128	6868	128	inner	100	3.57625	3.27408	3.71984
dash	12	128	6868	128	wait	100	9.17191e-05	4.3089e-05	0.00103712
dash	12	128	6868	128	bound	100	0.0936492	0.051709	0.195803
dash	12	128	6868	128	calc iter	100	3.83963	3.55154	4.14463
dash	12	128	6868	128	calc total	1	386.219	386.219	386.219
dash	12	128	6868	128	total	1	469.605	469.605	469.605
dash	12	128	6868	129	initialize	1	57.2577	57.2577	57.2577
dash	12	128	6868	129	async	100	0.200226	0.0340518	0.440228
dash	12	128	6868	129	inner	100	3.54251	3.35465	3.68509
dash	12	128	6868	129	wait	100	8.50552e-05	3.4629e-05	0.000934969
dash	12	128	6868	129	bound	100	0.0966905	0.0470557	0.176179
dash	12	128	6868	129	calc iter	100	3.83951	3.65348	4.01461
dash	12	128	6868	129	calc total	1	386.219	386.219	386.219
dash	12	128	6868	129	total	1	469.603	469.603	469.603
dash	12	128	6868	130	initialize	1	57.2667	57.2667	57.2667
dash	12	128	6868	130	async	100	0.175917	0.0294033	0.452455
dash	12	128	6868	130	inner	100	3.57808	3.35276	3.7025
dash	12	128	6868	130	wait	100	6.98464e-05	3.206e-05	0.000941409
dash	12	128	6868	130	bound	100	0.0855253	0.0461053	0.194542
dash	12	128	6868	130	calc iter	100	3.8396	3.71115	3.97391
dash	12	128	6868	130	calc total	1	386.219	386.219	386.219
dash	12	128	6868	130	total	1	469.612	469.612	469.612
dash	12	128	6868	131	initialize	1	57.2674	57.2674	57.2674
dash	12	128	6868	131	async	100	0.150859	0.0256949	0.441959
dash	12	128	6868	131	inner	100	3.60508	3.36343	3.76773
dash	12	128	6868	131	wait	100	6.823e-05	2.626e-05	0.000933779
dash	12	128	6868	131	bound	100	0.0836348	0.0456173	0.19879
dash	12	128	6868	131	calc iter	100	3.83965	3.70797	3.9852
dash	12	128	6868	131	calc total	1	386.219	386.219	386.219
dash	12	128	6868	131	total	1	469.613	469.613	469.613
dash	12	128	6868	132	initialize	1	57.2595	57.2595	57.2595
dash	12	128	6868	132	async	100	0.181897	0.0368612	0.572069
dash	12	128	6868	132	inner	100	3.56963	3.26215	3.77681
dash	12	128	6868	132	wait	100	7.78734e-05	3.13e-05	0.000902029
dash	12	128	6868	132	bound	100	0.0869935	0.0535627	0.152029
dash	12	128	6868	132	calc iter	100	3.8386	3.71861	4.04423
dash	12	128	6868	132	calc total	1	386.219	386.219	386.219
dash	12	128	6868	132	total	1	469.604	469.604	469.604
dash	12	128	6868	133	initialize	1	57.2673	57.2673	57.2673
dash	12	128	6868	133	async	100	0.176624	0.0409774	0.581293
dash	12	128	6868	133	inner	100	3.57617	3.26244	3.79336
dash	12	128	6868	133	wait	100	7.28726e-05	3.4679e-05	0.00085164
dash	12	128	6868	133	bound	100	0.085861	0.0519221	0.150141
dash	12	128	6868	133	calc iter	100	3.83873	3.71205	4.04846
dash	12	128	6868	133	calc total	1	386.219	386.219	386.219
dash	12	128	6868	133	total	1	469.612	469.612	469.612
dash	12	128	6868	134	initialize	1	57.2614	57.2614	57.2614
dash	12	128	6868	134	async	100	0.16904	0.0290266	0.575984
dash	12	128	6868	134	inner	100	3.58322	3.26789	3.79577
dash	12	128	6868	134	wait	100	6.61952e-05	2.6549e-05	0.000907389
dash	12	128	6868	134	bound	100	0.0864545	0.0503689	0.186045
dash	12	128	6868	134	calc iter	100	3.83879	3.72502	4.05571
dash	12	128	6868	134	calc total	1	386.219	386.219	386.219
dash	12	128	6868	134	total	1	469.606	469.606	469.606
dash	12	128	6868	135	initialize	1	57.2651	57.2651	57.2651
dash	12	128	6868	135	async	100	0.232345	0.0148708	1.39646
dash	12	128	6868	135	inner	100	3.50535	2.68706	3.72601
dash	12	128	6868	135	wait	100	8.48057e-05	4.39e-05	0.000933498
dash	12	128	6868	135	bound	100	0.0955433	0.0634842	0.142984
dash	12	128	6868	135	calc iter	100	3.83332	3.21644	4.86274
dash	12	128	6868	135	calc total	1	386.219	386.219	386.219
dash	12	128	6868	135	total	1	469.61	469.61	469.61
dash	12	128	6868	136	initialize	1	57.2654	57.2654	57.2654
dash	12	128	6868	136	async	100	0.136012	0.0197722	0.466202
dash	12	128	6868	136	inner	100	3.59682	3.28659	3.68782
dash	12	128	6868	136	wait	100	8.13082e-05	3.445e-05	0.00102679
dash	12	128	6868	136	bound	100	0.103684	0.0603448	0.202311
dash	12	128	6868	136	calc iter	100	3.83659	3.60972	4.00588
dash	12	128	6868	136	calc total	1	386.219	386.219	386.219
dash	12	128	6868	136	total	1	469.61	469.61	469.61
dash	12	128	6868	137	initialize	1	57.2633	57.2633	57.2633
dash	12	128	6868	137	async	100	0.148762	0.0281333	0.47463
dash	12	128	6868	137	inner	100	3.58205	3.26747	3.69548
dash	12	128	6868	137	wait	100	8.08937e-05	3.958e-05	0.000969238
dash	12	128	6868	137	bound	100	0.105152	0.0604048	0.201133
dash	12	128	6868	137	calc iter	100	3.83605	3.5414	4.07788
dash	12	128	6868	137	calc total	1	386.219	386.219	386.219
dash	12	128	6868	137	total	1	469.608	469.608	469.608
dash	12	128	6868	138	initialize	1	57.2671	57.2671	57.2671
dash	12	128	6868	138	async	100	0.114499	0.0222601	0.469185
dash	12	128	6868	138	inner	100	3.61905	3.29209	3.71728
dash	12	128	6868	138	wait	100	9.84861e-05	3.3489e-05	0.0019296
dash	12	128	6868	138	bound	100	0.10369	0.0589682	0.20015
dash	12	128	6868	138	calc iter	100	3.83734	3.60084	4.06787
dash	12	128	6868	138	calc total	1	386.219	386.219	386.219
dash	12	128	6868	138	total	1	469.612	469.612	469.612
dash	12	128	6868	139	initialize	1	57.2673	57.2673	57.2673
dash	12	128	6868	139	async	100	0.116762	0.0213164	0.47136
dash	12	128	6868	139	inner	100	3.62493	3.28687	3.72013
dash	12	128	6868	139	wait	100	8.84731e-05	3.272e-05	0.00204884
dash	12	128	6868	139	bound	100	0.0955746	0.0584379	0.199429
dash	12	128	6868	139	calc iter	100	3.83736	3.63393	4.07137
dash	12	128	6868	139	calc total	1	386.219	386.219	386.219
dash	12	128	6868	139	total	1	469.612	469.612	469.612
dash	12	128	6868	140	initialize	1	57.2673	57.2673	57.2673
dash	12	128	6868	140	async	100	0.11805	0.0213151	0.635629
dash	12	128	6868	140	inner	100	3.62028	3.17775	3.81585
dash	12	128	6868	140	wait	100	0.000102516	3.675e-05	0.00150595
dash	12	128	6868	140	bound	100	0.10012	0.0543656	0.202938
dash	12	128	6868	140	calc iter	100	3.83855	3.47552	4.11954
dash	12	128	6868	140	calc total	1	386.219	386.219	386.219
dash	12	128	6868	140	total	1	469.612	469.612	469.612
dash	12	128	6868	141	initialize	1	57.2674	57.2674	57.2674
dash	12	128	6868	141	async	100	0.113916	0.0292068	0.62784
dash	12	128	6868	141	inner	100	3.62921	3.18825	3.82086
dash	12	128	6868	141	wait	100	9.3445e-05	3.646e-05	0.000996468
dash	12	128	6868	141	bound	100	0.0954403	0.0600585	0.202895
dash	12	128	6868	141	calc iter	100	3.83867	3.53065	4.10776
dash	12	128	6868	141	calc total	1	386.219	386.219	386.219
dash	12	128	6868	141	total	1	469.612	469.612	469.612
dash	12	128	6868	142	initialize	1	57.26	57.26	57.26
dash	12	128	6868	142	async	100	0.10724	0.0229937	0.618583
dash	12	128	6868	142	inner	100	3.64068	3.19393	3.81261
dash	12	128	6868	142	wait	100	8.13669e-05	2.807e-05	0.00137038
dash	12	128	6868	142	bound	100	0.0906097	0.0491782	0.200865
dash	12	128	6868	142	calc iter	100	3.83862	3.51385	4.12229
dash	12	128	6868	142	calc total	1	386.219	386.219	386.219
dash	12	128	6868	142	total	1	469.604	469.604	469.604
dash	12	128	6868	143	initialize	1	57.267	57.267	57.267
dash	12	128	6868	143	async	100	0.154149	0.0253165	1.08384
dash	12	128	6868	143	inner	100	3.5757	2.81448	3.8077
dash	12	128	6868	143	wait	100	9.01114e-05	4.56e-05	0.00101016
dash	12	128	6868	143	bound	100	0.107906	0.0660945	0.200664
dash	12	128	6868	143	calc iter	100	3.83785	3.16214	4.32382
dash	12	128	6868	143	calc total	1	386.219	386.219	386.219
dash	12	128	6868	143	total	1	469.612	469.612	469.612
dash	12	128	6868	144	initialize	1	57.2673	57.2673	57.2673
dash	12	128	6868	144	async	100	0.331838	0.0330648	1.24513
dash	12	128	6868	144	inner	100	3.41978	2.70298	3.64483
dash	12	128	6868	144	wait	100	6.90676e-05	2.932e-05	0.00078038
dash	12	128	6868	144	bound	100	0.0891423	0.0569296	0.162951
dash	12	128	6868	144	calc iter	100	3.84083	3.07863	4.60157
dash	12	128	6868	144	calc total	1	386.219	386.219	386.219
dash	12	128	6868	144	total	1	469.612	469.612	469.612
dash	12	128	6868	145	initialize	1	57.2578	57.2578	57.2578
dash	12	128	6868	145	async	100	0.342706	0.0523841	0.939708
dash	12	128	6868	145	inner	100	3.40537	2.88989	3.64642
dash	12	128	6868	145	wait	100	7.7285e-05	3.2979e-05	0.000915279
dash	12	128	6868	145	bound	100	0.0925686	0.0589345	0.149243
dash	12	128	6868	145	calc iter	100	3.84073	3.51494	4.22208
dash	12	128	6868	145	calc total	1	386.219	386.219	386.219
dash	12	128	6868	145	total	1	469.603	469.603	469.603
dash	12	128	6868	146	initialize	1	57.264	57.264	57.264
dash	12	128	6868	146	async	100	0.287424	0.0702254	0.706972
dash	12	128	6868	146	inner	100	3.47146	3.06722	3.65836
dash	12	128	6868	146	wait	100	6.09847e-05	2.8849e-05	0.00077005
dash	12	128	6868	146	bound	100	0.0823019	0.0568077	0.17985
dash	12	128	6868	146	calc iter	100	3.84125	3.48067	4.06925
dash	12	128	6868	146	calc total	1	386.219	386.219	386.219
dash	12	128	6868	146	total	1	469.608	469.608	469.608
dash	12	128	6868	147	initialize	1	57.2599	57.2599	57.2599
dash	12	128	6868	147	async	100	0.284685	0.0682904	0.690382
dash	12	128	6868	147	inner	100	3.47751	3.17108	3.65701
dash	12	128	6868	147	wait	100	5.89687e-05	2.753e-05	0.000992128
dash	12	128	6868	147	bound	100	0.0789736	0.0551548	0.189454
dash	12	128	6868	147	calc iter	100	3.84123	3.57963	4.06498
dash	12	128	6868	147	calc total	1	386.219	386.219	386.219
dash	12	128	6868	147	total	1	469.605	469.605	469.605
dash	12	128	6868	148	initialize	1	57.2587	57.2587	57.2587
dash	12	128	6868	148	async	100	0.288446	0.0592635	0.805791
dash	12	128	6868	148	inner	100	3.47168	3.04249	3.64682
dash	12	128	6868	148	wait	100	7.08326e-05	2.6739e-05	0.000948528
dash	12	128	6868	148	bound	100	0.0771701	0.0467668	0.153254
dash	12	128	6868	148	calc iter	100	3.83737	3.43469	4.18987
dash	12	128	6868	148	calc total	1	386.219	386.219	386.219
dash	12	128	6868	148	total	1	469.604	469.604	469.604
dash	12	128	6868	149	initialize	1	57.2651	57.2651	57.2651
dash	12	128	6868	149	async	100	0.287593	0.0554941	0.715338
dash	12	128	6868	149	inner	100	3.47865	3.05838	3.64509
dash	12	128	6868	149	wait	100	7.21092e-05	2.9219e-05	0.000869379
dash	12	128	6868	149	bound	100	0.0730117	0.0473069	0.158867
dash	12	128	6868	149	calc iter	100	3.83933	3.47917	4.12742
dash	12	128	6868	149	calc total	1	386.219	386.219	386.219
dash	12	128	6868	149	total	1	469.611	469.611	469.611
dash	12	128	6868	150	initialize	1	57.2661	57.2661	57.2661
dash	12	128	6868	150	async	100	0.284747	0.034838	0.713191
dash	12	128	6868	150	inner	100	3.48271	3.0546	3.66877
dash	12	128	6868	150	wait	100	6.13441e-05	2.4169e-05	0.000941698
dash	12	128	6868	150	bound	100	0.0720827	0.0468551	0.171248
dash	12	128	6868	150	calc iter	100	3.8396	3.48886	4.12897
dash	12	128	6868	150	calc total	1	386.219	386.219	386.219
dash	12	128	6868	150	total	1	469.611	469.611	469.611
dash	12	128	6868	151	initialize	1	57.2645	57.2645	57.2645
dash	12	128	6868	151	async	100	0.340838	0.0854502	1.48099
dash	12	128	6868	151	inner	100	3.40852	2.47389	3.63484
dash	12	128	6868	151	wait	100	7.46621e-05	3.301e-05	0.00081828
dash	12	128	6868	151	bound	100	0.0859466	0.0487636	0.150843
dash	12	128	6868	151	calc iter	100	3.83538	2.86976	4.82417
dash	12	128	6868	151	calc total	1	386.219	386.219	386.219
dash	12	128	6868	151	total	1	469.61	469.61	469.61
dash	12	128	6868	152	initialize	1	57.2672	57.2672	57.2672
dash	12	128	6868	152	async	100	0.317283	0.0254302	1.39377
dash	12	128	6868	152	inner	100	3.43152	2.75338	3.73766
dash	12	128	6868	152	wait	100	9.24017e-05	3.5019e-05	0.00157194
dash	12	128	6868	152	bound	100	0.0945795	0.0503985	0.181236
dash	12	128	6868	152	calc iter	100	3.84348	3.28747	4.83462
dash	12	128	6868	152	calc total	1	386.219	386.219	386.219
dash	12	128	6868	152	total	1	469.612	469.612	469.612
dash	12	128	6868	153	initialize	1	57.2653	57.2653	57.2653
dash	12	128	6868	153	async	100	0.296303	0.021414	0.989341
dash	12	128	6868	153	inner	100	3.46149	2.87979	3.72604
dash	12	128	6868	153	wait	100	9.44421e-05	3.106e-05	0.00176771
dash	12	128	6868	153	bound	100	0.0856885	0.0464036	0.179816
dash	12	128	6868	153	calc iter	100	3.84357	3.04126	4.45022
dash	12	128	6868	153	calc total	1	386.219	386.219	386.219
dash	12	128	6868	153	total	1	469.61	469.61	469.61
dash	12	128	6868	154	initialize	1	57.2669	57.2669	57.2669
dash	12	128	6868	154	async	100	0.277568	0.0226657	0.70105
dash	12	128	6868	154	inner	100	3.49642	3.24689	3.76988
dash	12	128	6868	154	wait	100	7.20203e-05	2.3029e-05	0.00150911
dash	12	128	6868	154	bound	100	0.0700005	0.0439102	0.176333
dash	12	128	6868	154	calc iter	100	3.84407	3.65919	4.0828
dash	12	128	6868	154	calc total	1	386.219	386.219	386.219
dash	12	128	6868	154	total	1	469.612	469.612	469.612
dash	12	128	6868	155	initialize	1	57.258	57.258	57.258
dash	12	128	6868	155	async	100	0.283553	0.0222222	0.698489
dash	12	128	6868	155	inner	100	3.4899	3.23647	3.77356
dash	12	128	6868	155	wait	100	6.82743e-05	2.423e-05	0.00108308
dash	12	128	6868	155	bound	100	0.0705598	0.043799	0.175392
dash	12	128	6868	155	calc iter	100	3.84408	3.66762	4.04989
dash	12	128	6868	155	calc total	1	386.219	386.219	386.219
dash	12	128	6868	155	total	1	469.603	469.603	469.603
dash	12	128	6868	156	initialize	1	57.2586	57.2586	57.2586
dash	12	128	6868	156	async	100	0.297946	0.0239029	0.754576
dash	12	128	6868	156	inner	100	3.46329	3.10366	3.70266
dash	12	128	6868	156	wait	100	7.23048e-05	2.7679e-05	0.00105927
dash	12	128	6868	156	bound	100	0.082017	0.0458029	0.18033
dash	12	128	6868	156	calc iter	100	3.84333	3.56007	4.14575
dash	12	128	6868	156	calc total	1	386.219	386.219	386.219
dash	12	128	6868	156	total	1	469.603	469.603	469.603
dash	12	128	6868	157	initialize	1	57.2579	57.2579	57.2579
dash	12	128	6868	157	async	100	0.312725	0.0262255	0.73513
dash	12	128	6868	157	inner	100	3.45049	3.10481	3.70292
dash	12	128	6868	157	wait	100	6.63957e-05	2.729e-05	0.000933128
dash	12	128	6868	157	bound	100	0.0798186	0.0454744	0.178815
dash	12	128	6868	157	calc iter	100	3.8431	3.60322	4.17856
dash	12	128	6868	157	calc total	1	386.219	386.219	386.219
dash	12	128	6868	157	total	1	469.603	469.603	469.603
dash	12	128	6868	158	initialize	1	57.2664	57.2664	57.2664
dash	12	128	6868	158	async	100	0.310379	0.0155923	0.761037
dash	12	128	6868	158	inner	100	3.45646	3.09628	3.71336
dash	12	128	6868	158	wait	100	7.6358e-05	2.479e-05	0.00177931
dash	12	128	6868	158	bound	100	0.0764477	0.0440514	0.177701
dash	12	128	6868	158	calc iter	100	3.84337	3.65877	4.10224
dash	12	128	6868	158	calc total	1	386.219	386.219	386.219
dash	12	128	6868	158	total	1	469.611	469.611	469.611
dash	12	128	6868	159	initialize	1	57.2671	57.2671	57.2671
dash	12	128	6868	159	async	100	0.375117	0.0190403	1.68719
dash	12	128	6868	159	inner	100	3.35742	2.35564	3.68385
dash	12	128	6868	159	wait	100	9.23678e-05	4.043e-05	0.000946399
dash	12	128	6868	159	bound	100	0.104107	0.0726684	0.157553
dash	12	128	6868	159	calc iter	100	3.83674	2.957	5.00829
dash	12	128	6868	159	calc total	1	386.219	386.219	386.219
dash	12	128	6868	159	total	1	469.612	469.612	469.612
dash	12	128	6868	160	initialize	1	57.2583	57.2583	57.2583
dash	12	128	6868	160	async	100	0.36693	0.0736463	0.979696
dash	12	128	6868	160	inner	100	3.38517	2.76527	3.64354
dash	12	128	6868	160	wait	100	8.51777e-05	4.4439e-05	0.000983978
dash	12	128	6868	160	bound	100	0.0918139	0.0607515	0.117822
dash	12	128	6868	160	calc iter	100	3.844	3.17253	4.34214
dash	12	128	6868	160	calc total	1	386.219	386.219	386.219
dash	12	128	6868	160	total	1	469.603	469.603	469.603
dash	12	128	6868	161	initialize	1	57.2674	57.2674	57.2674
dash	12	128	6868	161	async	100	0.340088	0.0927919	0.715159
dash	12	128	6868	161	inner	100	3.42247	3.02464	3.63874
dash	12	128	6868	161	wait	100	7.26333e-05	3.483e-05	0.000930309
dash	12	128	6868	161	bound	100	0.0817355	0.0590506	0.114053
dash	12	128	6868	161	calc iter	100	3.84437	3.55587	4.11904
dash	12	128	6868	161	calc total	1	386.219	386.219	386.219
dash	12	128	6868	161	total	1	469.612	469.612	469.612
dash	12	128	6868	162	initialize	1	57.2674	57.2674	57.2674
dash	12	128	6868	162	async	100	0.3091	0.118945	0.558881
dash	12	128	6868	162	inner	100	3.46479	3.06833	3.6571
dash	12	128	6868	162	wait	100	6.11895e-05	2.991e-05	0.00073992
dash	12	128	6868	162	bound	100	0.0708888	0.0579313	0.141555
dash	12	128	6868	162	calc iter	100	3.84484	3.47669	4.07165
dash	12	128	6868	162	calc total	1	386.219	386.219	386.219
dash	12	128	6868	162	total	1	469.612	469.612	469.612
dash	12	128	6868	163	initialize	1	57.2672	57.2672	57.2672
dash	12	128	6868	163	async	100	0.311042	0.105805	0.546874
dash	12	128	6868	163	inner	100	3.46488	3.07325	3.65677
dash	12	128	6868	163	wait	100	5.21714e-05	2.646e-05	0.000905848
dash	12	128	6868	163	bound	100	0.0695558	0.0579743	0.156651
dash	12	128	6868	163	calc iter	100	3.84553	3.52999	4.05203
dash	12	128	6868	163	calc total	1	386.219	386.219	386.219
dash	12	128	6868	163	total	1	469.612	469.612	469.612
dash	12	128	6868	164	initialize	1	57.2617	57.2617	57.2617
dash	12	128	6868	164	async	100	0.347294	0.0899232	0.646618
dash	12	128	6868	164	inner	100	3.42188	3.10131	3.59241
dash	12	128	6868	164	wait	100	6.26929e-05	2.898e-05	0.000916969
dash	12	128	6868	164	bound	100	0.077816	0.0576934	0.108464
dash	12	128	6868	164	calc iter	100	3.84706	3.64435	4.11623
dash	12	128	6868	164	calc total	1	386.219	386.219	386.219
dash	12	128	6868	164	total	1	469.606	469.606	469.606
dash	12	128	6868	165	initialize	1	57.2605	57.2605	57.2605
dash	12	128	6868	165	async	100	0.351095	0.123672	0.686871
dash	12	128	6868	165	inner	100	3.41462	3.14989	3.64055
dash	12	128	6868	165	wait	100	6.5557e-05	3.053e-05	0.000749931
dash	12	128	6868	165	bound	100	0.0829672	0.0563042	0.12132
dash	12	128	6868	165	calc iter	100	3.84875	3.64259	4.03572
dash	12	128	6868	165	calc total	1	386.219	386.219	386.219
dash	12	128	6868	165	total	1	469.605	469.605	469.605
dash	12	128	6868	166	initialize	1	57.2672	57.2672	57.2672
dash	12	128	6868	166	async	100	0.34662	0.12321	0.631155
dash	12	128	6868	166	inner	100	3.42649	3.14621	3.65055
dash	12	128	6868	166	wait	100	6.40653e-05	2.9109e-05	0.000902129
dash	12	128	6868	166	bound	100	0.0756068	0.0563388	0.126134
dash	12	128	6868	166	calc iter	100	3.84878	3.63052	4.03635
dash	12	128	6868	166	calc total	1	386.219	386.219	386.219
dash	12	128	6868	166	total	1	469.612	469.612	469.612
dash	12	128	6868	167	initialize	1	57.26	57.26	57.26
dash	12	128	6868	167	async	100	0.42222	0.125022	1.12459
dash	12	128	6868	167	inner	100	3.33674	2.91773	3.63842
dash	12	128	6868	167	wait	100	7.86271e-05	3.9349e-05	0.000950309
dash	12	128	6868	167	bound	100	0.0894109	0.063345	0.117889
dash	12	128	6868	167	calc iter	100	3.84845	3.47123	4.33538
dash	12	128	6868	167	calc total	1	386.219	386.219	386.219
dash	12	128	6868	167	total	1	469.605	469.605	469.605
dash	12	128	6868	168	initialize	1	57.2649	57.2649	57.2649
dash	12	128	6868	168	async	100	0.28482	0.0180215	1.18255
dash	12	128	6868	168	inner	100	3.47418	2.7514	3.70211
dash	12	128	6868	168	wait	100	0.000119724	4.7529e-05	0.00209689
dash	12	128	6868	168	bound	100	0.0900477	0.0579005	0.1835
dash	12	128	6868	168	calc iter	100	3.84917	2.87794	4.35883
dash	12	128	6868	168	calc total	1	386.219	386.219	386.219
dash	12	128	6868	168	total	1	469.609	469.609	469.609
dash	12	128	6868	169	initialize	1	57.259	57.259	57.259
dash	12	128	6868	169	async	100	0.280067	0.0441616	0.953087
dash	12	128	6868	169	inner	100	3.48454	2.51738	3.68969
dash	12	128	6868	169	wait	100	0.000101478	4.778e-05	0.00105752
dash	12	128	6868	169	bound	100	0.0751835	0.0510175	0.205833
dash	12	128	6868	169	calc iter	100	3.8399	2.72234	4.53393
dash	12	128	6868	169	calc total	1	386.219	386.219	386.219
dash	12	128	6868	169	total	1	469.604	469.604	469.604
dash	12	128	6868	170	initialize	1	57.2674	57.2674	57.2674
dash	12	128	6868	170	async	100	0.266716	0.0333299	0.550038
dash	12	128	6868	170	inner	100	3.52035	3.13585	3.74032
dash	12	128	6868	170	wait	100	6.96414e-05	2.563e-05	0.00191787
dash	12	128	6868	170	bound	100	0.0623516	0.0501732	0.153358
dash	12	128	6868	170	calc iter	100	3.84949	3.66177	4.01755
dash	12	128	6868	170	calc total	1	386.219	386.219	386.219
dash	12	128	6868	170	total	1	469.612	469.612	469.612
dash	12	128	6868	171	initialize	1	57.2643	57.2643	57.2643
dash	12	128	6868	171	async	100	0.264455	0.0541813	0.563787
dash	12	128	6868	171	inner	100	3.52067	3.1385	3.74673
dash	12	128	6868	171	wait	100	7.40406e-05	2.4939e-05	0.00163283
dash	12	128	6868	171	bound	100	0.0642378	0.050589	0.149567
dash	12	128	6868	171	calc iter	100	3.84944	3.64027	4.01947
dash	12	128	6868	171	calc total	1	386.219	386.219	386.219
dash	12	128	6868	171	total	1	469.609	469.609	469.609
dash	12	128	6868	172	initialize	1	57.2591	57.2591	57.2591
dash	12	128	6868	172	async	100	0.260654	0.0817755	0.477274
dash	12	128	6868	172	inner	100	3.5287	3.2185	3.69191
dash	12	128	6868	172	wait	100	6.57546e-05	2.457e-05	0.000992437
dash	12	128	6868	172	bound	100	0.0618146	0.0462534	0.201544
dash	12	128	6868	172	calc iter	100	3.85124	3.71165	3.99425
dash	12	128	6868	172	calc total	1	386.219	386.219	386.219
dash	12	128	6868	172	total	1	469.604	469.604	469.604
dash	12	128	6868	173	initialize	1	57.2628	57.2628	57.2628
dash	12	128	6868	173	async	100	0.260553	0.0754181	0.483905
dash	12	128	6868	173	inner	100	3.5263	3.20859	3.69207
dash	12	128	6868	173	wait	100	7.93912e-05	3.1379e-05	0.00144725
dash	12	128	6868	173	bound	100	0.0643541	0.0459765	0.197179
dash	12	128	6868	173	calc iter	100	3.85129	3.71965	3.99811
dash	12	128	6868	173	calc total	1	386.219	386.219	386.219
dash	12	128	6868	173	total	1	469.607	469.607	469.607
dash	12	128	6868	174	initialize	1	57.2664	57.2664	57.2664
dash	12	128	6868	174	async	100	0.261351	0.0659659	0.483266
dash	12	128	6868	174	inner	100	3.52564	3.21302	3.67368
dash	12	128	6868	174	wait	100	7.22168e-05	2.779e-05	0.00106475
dash	12	128	6868	174	bound	100	0.0642579	0.0462921	0.205422
dash	12	128	6868	174	calc iter	100	3.85133	3.61037	4.05004
dash	12	128	6868	174	calc total	1	386.219	386.219	386.219
dash	12	128	6868	174	total	1	469.611	469.611	469.611
dash	12	128	6868	175	initialize	1	57.2623	57.2623	57.2623
dash	12	128	6868	175	async	100	0.259866	0.0238181	0.488352
dash	12	128	6868	175	inner	100	3.5198	3.21249	3.7
dash	12	128	6868	175	wait	100	9.32569e-05	3.7799e-05	0.00157381
dash	12	128	6868	175	bound	100	0.0714525	0.0468231	0.18538
dash	12	128	6868	175	calc iter	100	3.85121	3.72396	4.00826
dash	12	128	6868	175	calc total	1	386.219	386.219	386.219
dash	12	128	6868	175	total	1	469.607	469.607	469.607
dash	12	128	6868	176	initialize	1	57.2584	57.2584	57.2584
dash	12	128	6868	176	async	100	0.431342	0.0243007	1.25327
dash	12	128	6868	176	inner	100	3.31381	2.53772	3.64588
dash	12	128	6868	176	wait	100	9.03093e-05	3.769e-05	0.000968688
dash	12	128	6868	176	bound	100	0.0905982	0.0509205	0.233272
dash	12	128	6868	176	calc iter	100	3.83585	3.02309	4.52516
dash	12	128	6868	176	calc total	1	386.219	386.219	386.219
dash	12	128	6868	176	total	1	469.603	469.603	469.603
dash	12	128	6868	177	initialize	1	57.2672	57.2672	57.2672
dash	12	128	6868	177	async	100	0.431165	0.0254177	1.39759
dash	12	128	6868	177	inner	100	3.33234	2.7458	3.65587
dash	12	128	6868	177	wait	100	8.14908e-05	3.7519e-05	0.000959839
dash	12	128	6868	177	bound	100	0.0792201	0.0496619	0.22307
dash	12	128	6868	177	calc iter	100	3.84281	3.06436	4.83945
dash	12	128	6868	177	calc total	1	386.219	386.219	386.219
dash	12	128	6868	177	total	1	469.612	469.612	469.612
dash	12	128	6868	178	initialize	1	57.259	57.259	57.259
dash	12	128	6868	178	async	100	0.399853	0.0284586	0.779824
dash	12	128	6868	178	inner	100	3.37156	2.95634	3.68451
dash	12	128	6868	178	wait	100	6.96674e-05	2.531e-05	0.00186634
dash	12	128	6868	178	bound	100	0.0715658	0.0504671	0.235878
dash	12	128	6868	178	calc iter	100	3.84305	3.62901	4.0641
dash	12	128	6868	178	calc total	1	386.219	386.219	386.219
dash	12	128	6868	178	total	1	469.604	469.604	469.604
dash	12	128	6868	179	initialize	1	57.2632	57.2632	57.2632
dash	12	128	6868	179	async	100	0.398877	0.0278276	0.79631
dash	12	128	6868	179	inner	100	3.37128	2.9512	3.68477
dash	12	128	6868	179	wait	100	6.16914e-05	2.467e-05	0.00149279
dash	12	128	6868	179	bound	100	0.0729053	0.0507302	0.226687
dash	12	128	6868	179	calc iter	100	3.84313	3.63526	4.06276
dash	12	128	6868	179	calc total	1	386.219	386.219	386.219
dash	12	128	6868	179	total	1	469.608	469.608	469.608
dash	12	128	6868	180	initialize	1	57.2671	57.2671	57.2671
dash	12	128	6868	180	async	100	0.382408	0.0356324	0.673197
dash	12	128	6868	180	inner	100	3.3905	3.01738	3.65692
dash	12	128	6868	180	wait	100	7.02147e-05	2.4339e-05	0.00104644
dash	12	128	6868	180	bound	100	0.0717939	0.0457854	0.252914
dash	12	128	6868	180	calc iter	100	3.84478	3.64003	3.96379
dash	12	128	6868	180	calc total	1	386.219	386.219	386.219
dash	12	128	6868	180	total	1	469.612	469.612	469.612
dash	12	128	6868	181	initialize	1	57.2576	57.2576	57.2576
dash	12	128	6868	181	async	100	0.37813	0.0307495	0.667711
dash	12	128	6868	181	inner	100	3.39386	3.02041	3.67069
dash	12	128	6868	181	wait	100	8.29866e-05	2.5519e-05	0.0015297
dash	12	128	6868	181	bound	100	0.0727075	0.0458075	0.246638
dash	12	128	6868	181	calc iter	100	3.84478	3.64092	4.00274
dash	12	128	6868	181	calc total	1	386.219	386.219	386.219
dash	12	128	6868	181	total	1	469.602	469.602	469.602
dash	12	128	6868	182	initialize	1	57.267	57.267	57.267
dash	12	128	6868	182	async	100	0.381766	0.0293119	0.878159
dash	12	128	6868	182	inner	100	3.39084	3.01508	3.69779
dash	12	128	6868	182	wait	100	7.53231e-05	2.478e-05	0.00171602
dash	12	128	6868	182	bound	100	0.0721601	0.0454781	0.225269
dash	12	128	6868	182	calc iter	100	3.84484	3.28677	4.36853
dash	12	128	6868	182	calc total	1	386.219	386.219	386.219
dash	12	128	6868	182	total	1	469.612	469.612	469.612
dash	12	128	6868	183	initialize	1	57.2597	57.2597	57.2597
dash	12	128	6868	183	async	100	0.38849	0.0319807	0.686875
dash	12	128	6868	183	inner	100	3.3768	3.01198	3.64317
dash	12	128	6868	183	wait	100	9.58894e-05	3.607e-05	0.00152903
dash	12	128	6868	183	bound	100	0.0792054	0.0470674	0.246661
dash	12	128	6868	183	calc iter	100	3.8446	3.55525	4.11979
dash	12	128	6868	183	calc total	1	386.219	386.219	386.219
dash	12	128	6868	183	total	1	469.604	469.604	469.604
dash	12	128	6868	184	initialize	1	57.2615	57.2615	57.2615
dash	12	128	6868	184	async	100	0.501473	0.0598242	1.42576
dash	12	128	6868	184	inner	100	3.24515	2.52451	3.62575
dash	12	128	6868	184	wait	100	7.19064e-05	3.1099e-05	0.00082857
dash	12	128	6868	184	bound	100	0.0862939	0.0567303	0.201202
dash	12	128	6868	184	calc iter	100	3.83299	2.94776	4.80581
dash	12	128	6868	184	calc total	1	386.219	386.219	386.219
dash	12	128	6868	184	total	1	469.606	469.606	469.606
dash	12	128	6868	185	initialize	1	57.2659	57.2659	57.2659
dash	12	128	6868	185	async	100	0.47092	0.0546814	1.4403
dash	12	128	6868	185	inner	100	3.28151	2.58245	3.63155
dash	12	128	6868	185	wait	100	6.91865e-05	3.441e-05	0.000908199
dash	12	128	6868	185	bound	100	0.0838588	0.0596523	0.210742
dash	12	128	6868	185	calc iter	100	3.83637	3.07903	4.82554
dash	12	128	6868	185	calc total	1	386.219	386.219	386.219
dash	12	128	6868	185	total	1	469.61	469.61	469.61
dash	12	128	6868	186	initialize	1	57.2623	57.2623	57.2623
dash	12	128	6868	186	async	100	0.45033	0.0514657	1.03379
dash	12	128	6868	186	inner	100	3.31294	2.86709	3.64405
dash	12	128	6868	186	wait	100	5.57046e-05	2.541e-05	0.000898769
dash	12	128	6868	186	bound	100	0.0732208	0.0558392	0.220938
dash	12	128	6868	186	calc iter	100	3.83655	3.22892	4.41891
dash	12	128	6868	186	calc total	1	386.219	386.219	386.219
dash	12	128	6868	186	total	1	469.607	469.607	469.607
dash	12	128	6868	187	initialize	1	57.2673	57.2673	57.2673
dash	12	128	6868	187	async	100	0.450285	0.0513968	1.03966
dash	12	128	6868	187	inner	100	3.31376	2.8666	3.6432
dash	12	128	6868	187	wait	100	5.74908e-05	2.628e-05	0.000890309
dash	12	128	6868	187	bound	100	0.0725294	0.0555662	0.217716
dash	12	128	6868	187	calc iter	100	3.83664	3.24504	4.42062
dash	12	128	6868	187	calc total	1	386.219	386.219	386.219
dash	12	128	6868	187	total	1	469.612	469.612	469.612
dash	12	128	6868	188	initialize	1	57.2683	57.2683	57.2683
dash	12	128	6868	188	async	100	0.499279	0.0503089	0.840656
dash	12	128	6868	188	inner	100	3.26329	2.97623	3.63067
dash	12	128	6868	188	wait	100	6.7359e-05	3.431e-05	0.000886939
dash	12	128	6868	188	bound	100	0.0771843	0.0574113	0.220286
dash	12	128	6868	188	calc iter	100	3.83982	3.50526	4.24558
dash	12	128	6868	188	calc total	1	386.219	386.219	386.219
dash	12	128	6868	188	total	1	469.613	469.613	469.613
dash	12	128	6868	189	initialize	1	57.2579	57.2579	57.2579
dash	12	128	6868	189	async	100	0.52877	0.0839053	0.985586
dash	12	128	6868	189	inner	100	3.23084	2.81042	3.63344
dash	12	128	6868	189	wait	100	6.6168e-05	2.9509e-05	0.000934679
dash	12	128	6868	189	bound	100	0.0801539	0.0570541	0.208337
dash	12	128	6868	189	calc iter	100	3.83984	3.49106	4.16438
dash	12	128	6868	189	calc total	1	386.219	386.219	386.219
dash	12	128	6868	189	total	1	469.602	469.602	469.602
dash	12	128	6868	190	initialize	1	57.265	57.265	57.265
dash	12	128	6868	190	async	100	0.494206	0.0490595	0.816807
dash	12	128	6868	190	inner	100	3.26663	2.94543	3.64347
dash	12	128	6868	190	wait	100	6.01397e-05	3.098e-05	0.000954599
dash	12	128	6868	190	bound	100	0.0789252	0.0571268	0.217857
dash	12	128	6868	190	calc iter	100	3.83982	3.50278	4.22272
dash	12	128	6868	190	calc total	1	386.219	386.219	386.219
dash	12	128	6868	190	total	1	469.61	469.61	469.61
dash	12	128	6868	191	initialize	1	57.2647	57.2647	57.2647
dash	12	128	6868	191	async	100	0.574111	0.0546814	1.11496
dash	12	128	6868	191	inner	100	3.17044	2.80602	3.6186
dash	12	128	6868	191	wait	100	7.78612e-05	3.9329e-05	0.000933308
dash	12	128	6868	191	bound	100	0.0948358	0.0693055	0.222352
dash	12	128	6868	191	calc iter	100	3.83947	3.4514	4.54699
dash	12	128	6868	191	calc total	1	386.219	386.219	386.219
dash	12	128	6868	191	total	1	469.609	469.609	469.609
dash	12	128	6868	192	initialize	1	57.2589	57.2589	57.2589
dash	12	128	6868	192	async	100	0.387116	0.0378084	1.63961
dash	12	128	6868	192	inner	100	3.36899	2.57716	3.64926
dash	12	128	6868	192	wait	100	8.78882e-05	3.476e-05	0.00108469
dash	12	128	6868	192	bound	100	0.0847674	0.0575476	0.178822
dash	12	128	6868	192	calc iter	100	3.84097	3.18027	5.0713
dash	12	128	6868	192	calc total	1	386.219	386.219	386.219
dash	12	128	6868	192	total	1	469.604	469.604	469.604
dash	12	128	6868	193	initialize	1	57.2672	57.2672	57.2672
dash	12	128	6868	193	async	100	0.331641	0.0825619	0.853063
dash	12	128	6868	193	inner	100	3.43521	3.01567	3.64538
dash	12	128	6868	193	wait	100	7.3643e-05	3.2059e-05	0.000992848
dash	12	128	6868	193	bound	100	0.0743365	0.0562372	0.180915
dash	12	128	6868	193	calc iter	100	3.84126	3.39318	4.21572
dash	12	128	6868	193	calc total	1	386.219	386.219	386.219
dash	12	128	6868	193	total	1	469.612	469.612	469.612
dash	12	128	6868	194	initialize	1	57.264	57.264	57.264
dash	12	128	6868	194	async	100	0.326124	0.0998724	0.885643
dash	12	128	6868	194	inner	100	3.44651	3.08552	3.65908
dash	12	128	6868	194	wait	100	5.58243e-05	2.714e-05	0.000896949
dash	12	128	6868	194	bound	100	0.0686539	0.0563694	0.190666
dash	12	128	6868	194	calc iter	100	3.84135	3.61442	4.32591
dash	12	128	6868	194	calc total	1	386.219	386.219	386.219
dash	12	128	6868	194	total	1	469.609	469.609	469.609
dash	12	128	6868	195	initialize	1	57.2601	57.2601	57.2601
dash	12	128	6868	195	async	100	0.326044	0.109738	0.881765
dash	12	128	6868	195	inner	100	3.44675	3.07278	3.65734
dash	12	128	6868	195	wait	100	6.23295e-05	2.537e-05	0.00103264
dash	12	128	6868	195	bound	100	0.0684516	0.0542505	0.192716
dash	12	128	6868	195	calc iter	100	3.84131	3.58338	4.32373
dash	12	128	6868	195	calc total	1	386.219	386.219	386.219
dash	12	128	6868	195	total	1	469.605	469.605	469.605
dash	12	128	6868	196	initialize	1	57.2655	57.2655	57.2655
dash	12	128	6868	196	async	100	0.385221	0.0292704	0.814214
dash	12	128	6868	196	inner	100	3.37309	3.01024	3.6525
dash	12	128	6868	196	wait	100	6.75361e-05	3.232e-05	0.00102178
dash	12	128	6868	196	bound	100	0.0822985	0.0629567	0.179419
dash	12	128	6868	196	calc iter	100	3.84068	3.49026	4.28258
dash	12	128	6868	196	calc total	1	386.219	386.219	386.219
dash	12	128	6868	196	total	1	469.611	469.611	469.611
dash	12	128	6868	197	initialize	1	57.2673	57.2673	57.2673
dash	12	128	6868	197	async	100	0.434165	0.0975918	1.30914
dash	12	128	6868	197	inner	100	3.31999	2.57466	3.65125
dash	12	128	6868	197	wait	100	7.45418e-05	3.014e-05	0.00101028
dash	12	128	6868	197	bound	100	0.0862108	0.0574152	0.178202
dash	12	128	6868	197	calc iter	100	3.84045	2.87053	4.53566
dash	12	128	6868	197	calc total	1	386.219	386.219	386.219
dash	12	128	6868	197	total	1	469.612	469.612	469.612
dash	12	128	6868	198	initialize	1	57.267	57.267	57.267
dash	12	128	6868	198	async	100	0.393204	0.0299817	0.829548
dash	12	128	6868	198	inner	100	3.36636	2.98845	3.65973
dash	12	128	6868	198	wait	100	6.5945e-05	2.771e-05	0.000973468
dash	12	128	6868	198	bound	100	0.0811089	0.0572633	0.179792
dash	12	128	6868	198	calc iter	100	3.84075	3.50002	4.22483
dash	12	128	6868	198	calc total	1	386.219	386.219	386.219
dash	12	128	6868	198	total	1	469.612	469.612	469.612
dash	12	128	6868	199	initialize	1	57.2666	57.2666	57.2666
dash	12	128	6868	199	async	100	0.467183	0.0507326	1.02064
dash	12	128	6868	199	inner	100	3.2731	2.87734	3.64074
dash	12	128	6868	199	wait	100	8.69038e-05	4.1869e-05	0.00101444
dash	12	128	6868	199	bound	100	0.0997792	0.0712922	0.183219
dash	12	128	6868	199	calc iter	100	3.84016	3.13073	4.4931
dash	12	128	6868	199	calc total	1	386.219	386.219	386.219
dash	12	128	6868	199	total	1	469.612	469.612	469.612
dash	12	128	6868	200	initialize	1	57.2666	57.2666	57.2666
dash	12	128	6868	200	async	100	0.227577	0.0256508	0.939292
dash	12	128	6868	200	inner	100	3.52975	3.07556	3.70895
dash	12	128	6868	200	wait	100	0.000109367	4.4019e-05	0.00186409
dash	12	128	6868	200	bound	100	0.0838573	0.0525751	0.225506
dash	12	128	6868	200	calc iter	100	3.8413	3.42916	4.41885
dash	12	128	6868	200	calc total	1	386.219	386.219	386.219
dash	12	128	6868	200	total	1	469.611	469.611	469.611
dash	12	128	6868	201	initialize	1	57.2655	57.2655	57.2655
dash	12	128	6868	201	async	100	0.217019	0.0297219	0.438878
dash	12	128	6868	201	inner	100	3.55325	3.40353	3.70886
dash	12	128	6868	201	wait	100	9.07491e-05	2.916e-05	0.00153312
dash	12	128	6868	201	bound	100	0.0710229	0.0488768	0.224922
dash	12	128	6868	201	calc iter	100	3.84138	3.69222	4.06279
dash	12	128	6868	201	calc total	1	386.219	386.219	386.219
dash	12	128	6868	201	total	1	469.61	469.61	469.61
dash	12	128	6868	202	initialize	1	57.2656	57.2656	57.2656
dash	12	128	6868	202	async	100	0.216653	0.0294569	0.439535
dash	12	128	6868	202	inner	100	3.55626	3.411	3.74045
dash	12	128	6868	202	wait	100	8.28014e-05	2.5179e-05	0.00261713
dash	12	128	6868	202	bound	100	0.0684006	0.0479063	0.201692
dash	12	128	6868	202	calc iter	100	3.8414	3.69767	4.07115
dash	12	128	6868	202	calc total	1	386.219	386.219	386.219
dash	12	128	6868	202	total	1	469.611	469.611	469.611
dash	12	128	6868	203	initialize	1	57.262	57.262	57.262
dash	12	128	6868	203	async	100	0.215957	0.0280758	0.4343
dash	12	128	6868	203	inner	100	3.55687	3.41349	3.74637
dash	12	128	6868	203	wait	100	9.03364e-05	2.6069e-05	0.00239401
dash	12	128	6868	203	bound	100	0.0684551	0.0481751	0.197535
dash	12	128	6868	203	calc iter	100	3.84138	3.70271	4.073
dash	12	128	6868	203	calc total	1	386.219	386.219	386.219
dash	12	128	6868	203	total	1	469.607	469.607	469.607
dash	12	128	6868	204	initialize	1	57.266	57.266	57.266
dash	12	128	6868	204	async	100	0.222074	0.0362678	0.370424
dash	12	128	6868	204	inner	100	3.5485	3.41018	3.71646
dash	12	128	6868	204	wait	100	8.20628e-05	2.303e-05	0.00130857
dash	12	128	6868	204	bound	100	0.0703955	0.0490716	0.174346
dash	12	128	6868	204	calc iter	100	3.84105	3.7097	3.98288
dash	12	128	6868	204	calc total	1	386.219	386.219	386.219
dash	12	128	6868	204	total	1	469.611	469.611	469.611
dash	12	128	6868	205	initialize	1	57.2609	57.2609	57.2609
dash	12	128	6868	205	async	100	0.231122	0.0256739	0.643195
dash	12	128	6868	205	inner	100	3.52423	3.23043	3.69374
dash	12	128	6868	205	wait	100	9.67796e-05	2.455e-05	0.00175367
dash	12	128	6868	205	bound	100	0.0845984	0.0502924	0.238463
dash	12	128	6868	205	calc iter	100	3.84005	3.49124	4.13304
dash	12	128	6868	205	calc total	1	386.219	386.219	386.219
dash	12	128	6868	205	total	1	469.606	469.606	469.606
dash	12	128	6868	206	initialize	1	57.2609	57.2609	57.2609
dash	12	128	6868	206	async	100	0.218254	0.0241913	0.391586
dash	12	128	6868	206	inner	100	3.54801	3.40801	3.73068
dash	12	128	6868	206	wait	100	9.99533e-05	2.834e-05	0.00246103
dash	12	128	6868	206	bound	100	0.0746352	0.049149	0.207934
dash	12	128	6868	206	calc iter	100	3.841	3.63124	4.06667
dash	12	128	6868	206	calc total	1	386.219	386.219	386.219
dash	12	128	6868	206	total	1	469.606	469.606	469.606
dash	12	128	6868	207	initialize	1	57.2607	57.2607	57.2607
dash	12	128	6868	207	async	100	0.233356	0.0273597	0.727977
dash	12	128	6868	207	inner	100	3.52418	3.13673	3.68112
dash	12	128	6868	207	wait	100	0.000106491	3.7559e-05	0.00158852
dash	12	128	6868	207	bound	100	0.0831869	0.0506933	0.248917
dash	12	128	6868	207	calc iter	100	3.84083	3.25947	4.28052
dash	12	128	6868	207	calc total	1	386.219	386.219	386.219
dash	12	128	6868	207	total	1	469.605	469.605	469.605
dash	12	128	6868	208	initialize	1	57.2642	57.2642	57.2642
dash	12	128	6868	208	async	100	0.30427	0.0250549	1.03865
dash	12	128	6868	208	inner	100	3.44755	2.93949	3.66424
dash	12	128	6868	208	wait	100	9.7689e-05	4.2209e-05	0.000978588
dash	12	128	6868	208	bound	100	0.0863932	0.0475406	0.138512
dash	12	128	6868	208	calc iter	100	3.83831	3.07853	4.55959
dash	12	128	6868	208	calc total	1	386.219	386.219	386.219
dash	12	128	6868	208	total	1	469.609	469.609	469.609
dash	12	128	6868	209	initialize	1	57.2585	57.2585	57.2585
dash	12	128	6868	209	async	100	0.266513	0.0767398	0.575535
dash	12	128	6868	209	inner	100	3.49924	3.20883	3.66157
dash	12	128	6868	209	wait	100	7.5767e-05	3.095e-05	0.00102525
dash	12	128	6868	209	bound	100	0.0734743	0.0463502	0.15298
dash	12	128	6868	209	calc iter	100	3.83931	3.69772	4.07351
dash	12	128	6868	209	calc total	1	386.219	386.219	386.219
dash	12	128	6868	209	total	1	469.603	469.603	469.603
dash	12	128	6868	210	initialize	1	57.2611	57.2611	57.2611
dash	12	128	6868	210	async	100	0.2463	0.0761605	0.45122
dash	12	128	6868	210	inner	100	3.52132	3.33006	3.67373
dash	12	128	6868	210	wait	100	5.89812e-05	2.196e-05	0.000908508
dash	12	128	6868	210	bound	100	0.0717506	0.0468145	0.152253
dash	12	128	6868	210	calc iter	100	3.83943	3.68927	4.03924
dash	12	128	6868	210	calc total	1	386.219	386.219	386.219
dash	12	128	6868	210	total	1	469.606	469.606	469.606
dash	12	128	6868	211	initialize	1	57.261	57.261	57.261
dash	12	128	6868	211	async	100	0.247164	0.0850021	0.453123
dash	12	128	6868	211	inner	100	3.52128	3.32709	3.67399
dash	12	128	6868	211	wait	100	5.86791e-05	2.27e-05	0.00073598
dash	12	128	6868	211	bound	100	0.0708923	0.0467139	0.150882
dash	12	128	6868	211	calc iter	100	3.8394	3.69807	4.03781
dash	12	128	6868	211	calc total	1	386.219	386.219	386.219
dash	12	128	6868	211	total	1	469.606	469.606	469.606
dash	12	128	6868	212	initialize	1	57.2639	57.2639	57.2639
dash	12	128	6868	212	async	100	0.266464	0.0601589	0.533954
dash	12	128	6868	212	inner	100	3.49256	3.30108	3.64952
dash	12	128	6868	212	wait	100	7.35592e-05	2.301e-05	0.000896509
dash	12	128	6868	212	bound	100	0.0789777	0.051007	0.114415
dash	12	128	6868	212	calc iter	100	3.83808	3.60209	4.10392
dash	12	128	6868	212	calc total	1	386.219	386.219	386.219
dash	12	128	6868	212	total	1	469.609	469.609	469.609
dash	12	128	6868	213	initialize	1	57.267	57.267	57.267
dash	12	128	6868	213	async	100	0.30437	0.0210255	1.03136
dash	12	128	6868	213	inner	100	3.45346	2.83836	3.63683
dash	12	128	6868	213	wait	100	7.08242e-05	2.849e-05	0.000985988
dash	12	128	6868	213	bound	100	0.0800732	0.0505707	0.120483
dash	12	128	6868	213	calc iter	100	3.83798	2.97018	4.54659
dash	12	128	6868	213	calc total	1	386.219	386.219	386.219
dash	12	128	6868	213	total	1	469.612	469.612	469.612
dash	12	128	6868	214	initialize	1	57.2604	57.2604	57.2604
dash	12	128	6868	214	async	100	0.268283	0.0620268	0.759794
dash	12	128	6868	214	inner	100	3.49251	3.23876	3.64694
dash	12	128	6868	214	wait	100	6.58643e-05	2.7439e-05	0.000945518
dash	12	128	6868	214	bound	100	0.0763533	0.0514604	0.1319
dash	12	128	6868	214	calc iter	100	3.83721	3.56641	4.38229
dash	12	128	6868	214	calc total	1	386.219	386.219	386.219
dash	12	128	6868	214	total	1	469.605	469.605	469.605
dash	12	128	6868	215	initialize	1	57.2621	57.2621	57.2621
dash	12	128	6868	215	async	100	0.318654	0.032787	1.05438
dash	12	128	6868	215	inner	100	3.4321	2.89447	3.64574
dash	12	128	6868	215	wait	100	8.70329e-05	3.976e-05	0.000876869
dash	12	128	6868	215	bound	100	0.0871854	0.0578437	0.112918
dash	12	128	6868	215	calc iter	100	3.83803	3.03503	4.59705
dash	12	128	6868	215	calc total	1	386.219	386.219	386.219
dash	12	128	6868	215	total	1	469.607	469.607	469.607
dash	12	128	6868	216	initialize	1	57.2675	57.2675	57.2675
dash	12	128	6868	216	async	100	0.237959	0.0212596	0.708604
dash	12	128	6868	216	inner	100	3.51814	3.13307	3.71483
dash	12	128	6868	216	wait	100	0.000102246	4.0759e-05	0.0017392
dash	12	128	6868	216	bound	100	0.0840162	0.0465547	0.180017
dash	12	128	6868	216	calc iter	100	3.84022	3.50348	4.17254
dash	12	128	6868	216	calc total	1	386.219	386.219	386.219
dash	12	128	6868	216	total	1	469.612	469.612	469.612
dash	12	128	6868	217	initialize	1	57.2646	57.2646	57.2646
dash	12	128	6868	217	async	100	0.238351	0.0289845	0.86278
dash	12	128	6868	217	inner	100	3.52296	3.028	3.73391
dash	12	128	6868	217	wait	100	8.34213e-05	3.5669e-05	0.0010672
dash	12	128	6868	217	bound	100	0.0789109	0.046376	0.184685
dash	12	128	6868	217	calc iter	100	3.84031	3.53266	4.3565
dash	12	128	6868	217	calc total	1	386.219	386.219	386.219
dash	12	128	6868	217	total	1	469.609	469.609	469.609
dash	12	128	6868	218	initialize	1	57.2675	57.2675	57.2675
dash	12	128	6868	218	async	100	0.214599	0.0293041	0.78573
dash	12	128	6868	218	inner	100	3.55441	3.22526	3.73959
dash	12	128	6868	218	wait	100	8.03375e-05	2.323e-05	0.00183009
dash	12	128	6868	218	bound	100	0.0713138	0.0457299	0.169598
dash	12	128	6868	218	calc iter	100	3.84041	3.57902	4.28961
dash	12	128	6868	218	calc total	1	386.219	386.219	386.219
dash	12	128	6868	218	total	1	469.612	469.612	469.612
dash	12	128	6868	219	initialize	1	57.2673	57.2673	57.2673
dash	12	128	6868	219	async	100	0.212857	0.0263077	0.638872
dash	12	128	6868	219	inner	100	3.55751	3.2756	3.74533
dash	12	128	6868	219	wait	100	7.83076e-05	2.401e-05	0.00195211
dash	12	128	6868	219	bound	100	0.0699488	0.0458874	0.172115
dash	12	128	6868	219	calc iter	100	3.8404	3.56735	4.14842
dash	12	128	6868	219	calc total	1	386.219	386.219	386.219
dash	12	128	6868	219	total	1	469.612	469.612	469.612
dash	12	128	6868	220	initialize	1	57.2635	57.2635	57.2635
dash	12	128	6868	220	async	100	0.227374	0.0236317	0.828335
dash	12	128	6868	220	inner	100	3.53425	3.18881	3.71653
dash	12	128	6868	220	wait	100	7.12932e-05	2.799e-05	0.00101899
dash	12	128	6868	220	bound	100	0.078171	0.0475431	0.159931
dash	12	128	6868	220	calc iter	100	3.83987	3.544	4.45986
dash	12	128	6868	220	calc total	1	386.219	386.219	386.219
dash	12	128	6868	220	total	1	469.608	469.608	469.608
dash	12	128	6868	221	initialize	1	57.2665	57.2665	57.2665
dash	12	128	6868	221	async	100	0.232037	0.0272479	0.636207
dash	12	128	6868	221	inner	100	3.52731	3.1862	3.69374
dash	12	128	6868	221	wait	100	6.94873e-05	2.2169e-05	0.00116774
dash	12	128	6868	221	bound	100	0.0805556	0.0475838	0.180207
dash	12	128	6868	221	calc iter	100	3.83997	3.43815	4.17505
dash	12	128	6868	221	calc total	1	386.219	386.219	386.219
dash	12	128	6868	221	total	1	469.612	469.612	469.612
dash	12	128	6868	222	initialize	1	57.2627	57.2627	57.2627
dash	12	128	6868	222	async	100	0.226074	0.0215416	0.641035
dash	12	128	6868	222	inner	100	3.53527	3.21165	3.71724
dash	12	128	6868	222	wait	100	7.69798e-05	2.4079e-05	0.00150693
dash	12	128	6868	222	bound	100	0.0785162	0.0464166	0.171128
dash	12	128	6868	222	calc iter	100	3.83994	3.60738	4.25747
dash	12	128	6868	222	calc total	1	386.219	386.219	386.219
dash	12	128	6868	222	total	1	469.608	469.608	469.608
dash	12	128	6868	223	initialize	1	57.2664	57.2664	57.2664
dash	12	128	6868	223	async	100	0.29142	0.0215287	0.886191
dash	12	128	6868	223	inner	100	3.45232	3.00314	3.71081
dash	12	128	6868	223	wait	100	8.75665e-05	3.289e-05	0.00116727
dash	12	128	6868	223	bound	100	0.0938006	0.0568976	0.182272
dash	12	128	6868	223	calc iter	100	3.83764	3.1658	4.47621
dash	12	128	6868	223	calc total	1	386.219	386.219	386.219
dash	12	128	6868	223	total	1	469.612	469.612	469.612
dash	12	128	6868	224	initialize	1	57.2626	57.2626	57.2626
dash	12	128	6868	224	async	100	0.272787	0.0168353	0.622559
dash	12	128	6868	224	inner	100	3.47445	3.22768	3.63185
dash	12	128	6868	224	wait	100	7.2004e-05	3.0339e-05	0.000934588
dash	12	128	6868	224	bound	100	0.0889069	0.0612143	0.145834
dash	12	128	6868	224	calc iter	100	3.83622	3.41923	4.30387
dash	12	128	6868	224	calc total	1	386.219	386.219	386.219
dash	12	128	6868	224	total	1	469.607	469.607	469.607
dash	12	128	6868	225	initialize	1	57.2626	57.2626	57.2626
dash	12	128	6868	225	async	100	0.3241	0.0241987	0.848133
dash	12	128	6868	225	inner	100	3.42013	3.03772	3.63759
dash	12	128	6868	225	wait	100	8.19303e-05	4.2e-05	0.000882619
dash	12	128	6868	225	bound	100	0.0919447	0.0586541	0.143063
dash	12	128	6868	225	calc iter	100	3.83626	3.45226	4.3369
dash	12	128	6868	225	calc total	1	386.219	386.219	386.219
dash	12	128	6868	225	total	1	469.607	469.607	469.607
dash	12	128	6868	226	initialize	1	57.2614	57.2614	57.2614
dash	12	128	6868	226	async	100	0.246889	0.060413	0.643604
dash	12	128	6868	226	inner	100	3.5061	3.14447	3.6479
dash	12	128	6868	226	wait	100	6.49677e-05	2.843e-05	0.000922239
dash	12	128	6868	226	bound	100	0.0833688	0.0576798	0.151243
dash	12	128	6868	226	calc iter	100	3.83643	3.54843	4.20628
dash	12	128	6868	226	calc total	1	386.219	386.219	386.219
dash	12	128	6868	226	total	1	469.606	469.606	469.606
dash	12	128	6868	227	initialize	1	57.2626	57.2626	57.2626
dash	12	128	6868	227	async	100	0.237373	0.0600216	0.55323
dash	12	128	6868	227	inner	100	3.52076	3.2619	3.64426
dash	12	128	6868	227	wait	100	5.74401e-05	2.687e-05	0.000962988
dash	12	128	6868	227	bound	100	0.0781964	0.053231	0.148444
dash	12	128	6868	227	calc iter	100	3.83639	3.62993	4.17277
dash	12	128	6868	227	calc total	1	386.219	386.219	386.219
dash	12	128	6868	227	total	1	469.607	469.607	469.607
dash	12	128	6868	228	initialize	1	57.245	57.245	57.245
dash	12	128	6868	228	async	100	0.224142	0.0653263	0.62226
dash	12	128	6868	228	inner	100	3.5319	3.05766	3.64265
dash	12	128	6868	228	wait	100	7.08541e-05	3.0439e-05	0.00102634
dash	12	128	6868	228	bound	100	0.077022	0.0510728	0.143956
dash	12	128	6868	228	calc iter	100	3.83313	3.54448	4.30866
dash	12	128	6868	228	calc total	1	386.219	386.219	386.219
dash	12	128	6868	228	total	1	469.59	469.59	469.59
dash	12	128	6868	229	initialize	1	57.2451	57.2451	57.2451
dash	12	128	6868	229	async	100	0.220875	0.0303941	0.617703
dash	12	128	6868	229	inner	100	3.53968	3.10209	3.64624
dash	12	128	6868	229	wait	100	6.60312e-05	2.945e-05	0.000910879
dash	12	128	6868	229	bound	100	0.0731635	0.050025	0.149395
dash	12	128	6868	229	calc iter	100	3.83379	3.58433	4.30175
dash	12	128	6868	229	calc total	1	386.219	386.219	386.219
dash	12	128	6868	229	total	1	469.59	469.59	469.59
dash	12	128	6868	230	initialize	1	57.2451	57.2451	57.2451
dash	12	128	6868	230	async	100	0.217056	0.0477112	0.604675
dash	12	128	6868	230	inner	100	3.54428	3.09387	3.65462
dash	12	128	6868	230	wait	100	5.82715e-05	2.685e-05	0.000863629
dash	12	128	6868	230	bound	100	0.0722243	0.0493765	0.168415
dash	12	128	6868	230	calc iter	100	3.83362	3.53942	4.29765
dash	12	128	6868	230	calc total	1	386.219	386.219	386.219
dash	12	128	6868	230	total	1	469.59	469.59	469.59
dash	12	128	6868	231	initialize	1	57.245	57.245	57.245
dash	12	128	6868	231	async	100	0.280541	0.0281654	1.04613
dash	12	128	6868	231	inner	100	3.46019	2.63286	3.64421
dash	12	128	6868	231	wait	100	8.34347e-05	3.5439e-05	0.000981348
dash	12	128	6868	231	bound	100	0.0861214	0.0584031	0.149987
dash	12	128	6868	231	calc iter	100	3.82694	3.29516	4.70359
dash	12	128	6868	231	calc total	1	386.219	386.219	386.219
dash	12	128	6868	231	total	1	469.59	469.59	469.59
dash	12	128	6868	232	initialize	1	57.2348	57.2348	57.2348
dash	12	128	6868	232	async	100	0.215837	0.0253396	0.510807
dash	12	128	6868	232	inner	100	3.53773	3.24598	3.71094
dash	12	128	6868	232	wait	100	7.90303e-05	3.1989e-05	0.000964188
dash	12	128	6868	232	bound	100	0.0852594	0.0492964	0.166326
dash	12	128	6868	232	calc iter	100	3.83891	3.53985	4.13081
dash	12	128	6868	232	calc total	1	386.219	386.219	386.219
dash	12	128	6868	232	total	1	469.58	469.58	469.58
dash	12	128	6868	233	initialize	1	57.2348	57.2348	57.2348
dash	12	128	6868	233	async	100	0.239713	0.0220337	0.583683
dash	12	128	6868	233	inner	100	3.5091	3.20586	3.6793
dash	12	128	6868	233	wait	100	7.65708e-05	2.6049e-05	0.000935738
dash	12	128	6868	233	bound	100	0.0905564	0.046216	0.155042
dash	12	128	6868	233	calc iter	100	3.83945	3.57465	4.07359
dash	12	128	6868	233	calc total	1	386.219	386.219	386.219
dash	12	128	6868	233	total	1	469.58	469.58	469.58
dash	12	128	6868	234	initialize	1	57.2348	57.2348	57.2348
dash	12	128	6868	234	async	100	0.203123	0.0217858	0.466513
dash	12	128	6868	234	inner	100	3.56252	3.33568	3.72216
dash	12	128	6868	234	wait	100	6.7386e-05	2.425e-05	0.000956378
dash	12	128	6868	234	bound	100	0.0738388	0.0450059	0.172996
dash	12	128	6868	234	calc iter	100	3.83955	3.58912	4.01493
dash	12	128	6868	234	calc total	1	386.219	386.219	386.219
dash	12	128	6868	234	total	1	469.58	469.58	469.58
dash	12	128	6868	235	initialize	1	57.2348	57.2348	57.2348
dash	12	128	6868	235	async	100	0.201852	0.0279241	0.446455
dash	12	128	6868	235	inner	100	3.5653	3.35789	3.72116
dash	12	128	6868	235	wait	100	6.66998e-05	2.025e-05	0.00142538
dash	12	128	6868	235	bound	100	0.0723289	0.0453823	0.17313
dash	12	128	6868	235	calc iter	100	3.83955	3.5893	4.01466
dash	12	128	6868	235	calc total	1	386.219	386.219	386.219
dash	12	128	6868	235	total	1	469.58	469.58	469.58
dash	12	128	6868	236	initialize	1	57.2139	57.2139	57.2139
dash	12	128	6868	236	async	100	0.203199	0.0169434	0.540535
dash	12	128	6868	236	inner	100	3.56008	3.33338	3.71749
dash	12	128	6868	236	wait	100	7.15718e-05	2.745e-05	0.00114963
dash	12	128	6868	236	bound	100	0.0759202	0.0484415	0.182945
dash	12	128	6868	236	calc iter	100	3.83927	3.56105	4.00797
dash	12	128	6868	236	calc total	1	386.219	386.219	386.219
dash	12	128	6868	236	total	1	469.559	469.559	469.559
dash	12	128	6868	237	initialize	1	57.214	57.214	57.214
dash	12	128	6868	237	async	100	0.221192	0.0263951	0.909932
dash	12	128	6868	237	inner	100	3.54463	2.96815	3.73192
dash	12	128	6868	237	wait	100	8.53105e-05	2.54e-05	0.00174643
dash	12	128	6868	237	bound	100	0.0723567	0.04713	0.186449
dash	12	128	6868	237	calc iter	100	3.83827	3.43407	4.25748
dash	12	128	6868	237	calc total	1	386.219	386.219	386.219
dash	12	128	6868	237	total	1	469.558	469.558	469.558
dash	12	128	6868	238	initialize	1	57.2139	57.2139	57.2139
dash	12	128	6868	238	async	100	0.21039	0.0181088	0.736473
dash	12	128	6868	238	inner	100	3.56063	3.08256	3.76496
dash	12	128	6868	238	wait	100	6.95106e-05	2.943e-05	0.00121558
dash	12	128	6868	238	bound	100	0.0681698	0.0468539	0.176257
dash	12	128	6868	238	calc iter	100	3.83926	3.52089	4.0911
dash	12	128	6868	238	calc total	1	386.219	386.219	386.219
dash	12	128	6868	238	total	1	469.559	469.559	469.559
dash	12	128	6868	239	initialize	1	57.2141	57.2141	57.2141
dash	12	128	6868	239	async	100	0.224641	0.0275171	0.77179
dash	12	128	6868	239	inner	100	3.53247	3.02272	3.70658
dash	12	128	6868	239	wait	100	9.41585e-05	3.598e-05	0.0010428
dash	12	128	6868	239	bound	100	0.08185	0.0493552	0.183641
dash	12	128	6868	239	calc iter	100	3.83905	3.16921	4.28065
dash	12	128	6868	239	calc total	1	386.219	386.219	386.219
dash	12	128	6868	239	total	1	469.559	469.559	469.559
dash	12	128	6868	240	initialize	1	57.1903	57.1903	57.1903
dash	12	128	6868	240	async	100	0.396058	0.0998039	1.12525
dash	12	128	6868	240	inner	100	3.36106	2.82523	3.64797
dash	12	128	6868	240	wait	100	7.6546e-05	3.4329e-05	0.0008597
dash	12	128	6868	240	bound	100	0.085376	0.0592119	0.195339
dash	12	128	6868	240	calc iter	100	3.84258	3.46196	4.42134
dash	12	128	6868	240	calc total	1	386.219	386.219	386.219
dash	12	128	6868	240	total	1	469.535	469.535	469.535
dash	12	128	6868	241	initialize	1	57.1887	57.1887	57.1887
dash	12	128	6868	241	async	100	0.364905	0.0857821	0.782331
dash	12	128	6868	241	inner	100	3.39656	3.07357	3.64702
dash	12	128	6868	241	wait	100	7.72652e-05	3.527e-05	0.00103217
dash	12	128	6868	241	bound	100	0.0811117	0.0591081	0.19468
dash	12	128	6868	241	calc iter	100	3.84266	3.67708	4.19625
dash	12	128	6868	241	calc total	1	386.219	386.219	386.219
dash	12	128	6868	241	total	1	469.533	469.533	469.533
dash	12	128	6868	242	initialize	1	57.1886	57.1886	57.1886
dash	12	128	6868	242	async	100	0.343536	0.0722986	0.644496
dash	12	128	6868	242	inner	100	3.42412	3.15882	3.66133
dash	12	128	6868	242	wait	100	6.30148e-05	2.786e-05	0.00086519
dash	12	128	6868	242	bound	100	0.0750865	0.0577206	0.212708
dash	12	128	6868	242	calc iter	100	3.84281	3.6931	4.00304
dash	12	128	6868	242	calc total	1	386.219	386.219	386.219
dash	12	128	6868	242	total	1	469.533	469.533	469.533
dash	12	128	6868	243	initialize	1	57.1904	57.1904	57.1904
dash	12	128	6868	243	async	100	0.344964	0.0711525	0.64833
dash	12	128	6868	243	inner	100	3.42391	3.16149	3.65993
dash	12	128	6868	243	wait	100	5.92611e-05	2.8649e-05	0.000990618
dash	12	128	6868	243	bound	100	0.0738903	0.0578238	0.209299
dash	12	128	6868	243	calc iter	100	3.84283	3.72234	3.9975
dash	12	128	6868	243	calc total	1	386.219	386.219	386.219
dash	12	128	6868	243	total	1	469.535	469.535	469.535
dash	12	128	6868	244	initialize	1	57.1682	57.1682	57.1682
dash	12	128	6868	244	async	100	0.368398	0.0937446	0.804918
dash	12	128	6868	244	inner	100	3.38699	3.06598	3.64785
dash	12	128	6868	244	wait	100	7.05612e-05	3.152e-05	0.00081564
dash	12	128	6868	244	bound	100	0.0854593	0.0626719	0.195303
dash	12	128	6868	244	calc iter	100	3.84092	3.6117	4.1458
dash	12	128	6868	244	calc total	1	386.219	386.219	386.219
dash	12	128	6868	244	total	1	469.513	469.513	469.513
dash	12	128	6868	245	initialize	1	57.1691	57.1691	57.1691
dash	12	128	6868	245	async	100	0.378574	0.0953735	0.882545
dash	12	128	6868	245	inner	100	3.37935	2.98396	3.64771
dash	12	128	6868	245	wait	100	7.01871e-05	2.911e-05	0.000867349
dash	12	128	6868	245	bound	100	0.0822513	0.0596635	0.195484
dash	12	128	6868	245	calc iter	100	3.84025	3.62324	4.17156
dash	12	128	6868	245	calc total	1	386.219	386.219	386.219
dash	12	128	6868	245	total	1	469.514	469.514	469.514
dash	12	128	6868	246	initialize	1	57.1692	57.1692	57.1692
dash	12	128	6868	246	async	100	0.368594	0.0849939	0.733409
dash	12	128	6868	246	inner	100	3.395	3.08719	3.6608
dash	12	128	6868	246	wait	100	6.69098e-05	3.038e-05	0.00100403
dash	12	128	6868	246	bound	100	0.0772208	0.0571067	0.210011
dash	12	128	6868	246	calc iter	100	3.84088	3.46499	4.07187
dash	12	128	6868	246	calc total	1	386.219	386.219	386.219
dash	12	128	6868	246	total	1	469.514	469.514	469.514
dash	12	128	6868	247	initialize	1	57.1403	57.1403	57.1403
dash	12	128	6868	247	async	100	0.427507	0.0866908	0.961265
dash	12	128	6868	247	inner	100	3.31314	2.90489	3.64539
dash	12	128	6868	247	wait	100	8.36249e-05	3.8719e-05	0.00104866
dash	12	128	6868	247	bound	100	0.0983265	0.0653973	0.195258
dash	12	128	6868	247	calc iter	100	3.83906	3.38183	4.32983
dash	12	128	6868	247	calc total	1	386.219	386.219	386.219
dash	12	128	6868	247	total	1	469.485	469.485	469.485
dash	12	128	6868	248	initialize	1	57.1396	57.1396	57.1396
dash	12	128	6868	248	async	100	0.350511	0.0232164	0.729496
dash	12	128	6868	248	inner	100	3.41031	3.14761	3.70938
dash	12	128	6868	248	wait	100	0.000108563	3.091e-05	0.00261109
dash	12	128	6868	248	bound	100	0.0857344	0.0469069	0.224646
dash	12	128	6868	248	calc iter	100	3.84667	3.61945	4.16172
dash	12	128	6868	248	calc total	1	386.219	386.219	386.219
dash	12	128	6868	248	total	1	469.484	469.484	469.484
dash	12	128	6868	249	initialize	1	57.1183	57.1183	57.1183
dash	12	128	6868	249	async	100	0.347799	0.0288303	0.602024
dash	12	128	6868	249	inner	100	3.42727	3.22536	3.72711
dash	12	128	6868	249	wait	100	8.95303e-05	3.0589e-05	0.00201543
dash	12	128	6868	249	bound	100	0.0715656	0.0471793	0.218389
dash	12	128	6868	249	calc iter	100	3.84673	3.7589	4.06257
dash	12	128	6868	249	calc total	1	386.219	386.219	386.219
[truncated: 245,681 more rows]
