# Supplementary material for: A Halo abstraction for distributed n-dimensional structured grids within the C++ PGAS library DASH
Source: PeerJ Comput Sci. 2023 Feb 3;9:e1203. doi: 10.7717/peerj-cs.1203 (PMC10280232; doi:10.7717/peerj-cs.1203)
Supplement: Supplemental Information 4 [file peerj-cs-09-1203-s004.gz]

Archive with 195 entries (184 files):
- raw_dash_scafes
- raw_dash_scafes/res_2d_sc
- raw_dash_scafes/res_2d_sc/strong
- raw_dash_scafes/res_2d_sc/strong/plain
- raw_dash_scafes/res_2d_sc/strong/plain/heat2d_n2_c24_45000_28658288.out
- raw_dash_scafes/res_2d_sc/strong/plain/heat2d_n1_c1_45000_28658280.err
- raw_dash_scafes/res_2d_sc/strong/plain/heat2d_n1_c4_45000_28658282.err
- raw_dash_scafes/res_2d_sc/strong/plain/heat2d_n1_c1_45000_28658280.out
- raw_dash_scafes/res_2d_sc/strong/plain/heat2d_n1_c8_45000_28658283.out
- raw_dash_scafes/res_2d_sc/strong/plain/heat2d_n4_c24_45000_28658289.err
- raw_dash_scafes/res_2d_sc/strong/plain/heat2d_n16_c24_45000_28830022.err
- raw_dash_scafes/res_2d_sc/strong/plain/heat2d_n1_c8_45000_28658283.err
- raw_dash_scafes/res_2d_sc/strong/plain/heat2d_n1_c20_45000_28658286.out
- raw_dash_scafes/res_2d_sc/strong/plain/heat2d_n1_c24_45000_28802012.err
- raw_dash_scafes/res_2d_sc/strong/plain/heat2d_n1_c12_45000_28658284.out
- raw_dash_scafes/res_2d_sc/strong/plain/heat2d_n1_c12_45000_28658284.err
- raw_dash_scafes/res_2d_sc/strong/plain/heat2d_n1_c4_45000_28658282.out
- raw_dash_scafes/res_2d_sc/strong/plain/heat2d_n1_c16_45000_28809610.err
- raw_dash_scafes/res_2d_sc/strong/plain/heat2d_n1_c24_45000_28802012.out
- raw_dash_scafes/res_2d_sc/strong/plain/heat2d_n8_c24_45000_28658290.err
- raw_dash_scafes/res_2d_sc/strong/plain/heat2d_n8_c24_45000_28658290.out
- raw_dash_scafes/res_2d_sc/strong/plain/heat2d_n1_c2_45000_28658281.out
- raw_dash_scafes/res_2d_sc/strong/plain/heat2d_n4_c24_45000_28658289.out
- raw_dash_scafes/res_2d_sc/strong/plain/heat2d_n1_c16_45000_28809610.out
- raw_dash_scafes/res_2d_sc/strong/plain/heat2d_n1_c2_45000_28658281.err
- raw_dash_scafes/res_2d_sc/strong/plain/heat2d_n32_c24_45000_28838718.out
- raw_dash_scafes/res_2d_sc/strong/plain/heat2d_n16_c24_45000_28830022.out
- raw_dash_scafes/res_2d_sc/strong/plain/heat2d_n2_c24_45000_28658288.err
- raw_dash_scafes/res_2d_sc/strong/plain/heat2d_n1_c20_45000_28658286.err
- raw_dash_scafes/res_2d_sc/strong/plain/heat2d_n32_c24_45000_28838718.err
- raw_dash_scafes/res_2d_sc/strong/dash_heat2d_n16_c24_45000_28830022.out
- raw_dash_scafes/res_2d_sc/strong/dash_heat2d_n1_c12_45000_28658284.out
- raw_dash_scafes/res_2d_sc/strong/dash_heat2d_n1_c1_45000_28658280.out
- raw_dash_scafes/res_2d_sc/strong/dash_heat2d_n1_c16_45000_28809610.out
- raw_dash_scafes/res_2d_sc/strong/dash_heat2d_n1_c20_45000_28658286.out
- raw_dash_scafes/res_2d_sc/strong/dash_heat2d_n1_c24_45000_28802012.out
- raw_dash_scafes/res_2d_sc/strong/dash_heat2d_n1_c2_45000_28658281.out
- raw_dash_scafes/res_2d_sc/strong/dash_heat2d_n1_c4_45000_28658282.out
- raw_dash_scafes/res_2d_sc/strong/dash_heat2d_n1_c8_45000_28658283.out
- raw_dash_scafes/res_2d_sc/strong/dash_heat2d_n2_c24_45000_28658288.out
- raw_dash_scafes/res_2d_sc/strong/dash_heat2d_n32_c24_45000_28838718.out
- raw_dash_scafes/res_2d_sc/strong/dash_heat2d_n4_c24_45000_28658289.out
- raw_dash_scafes/res_2d_sc/strong/dash_heat2d_n8_c24_45000_28658290.out
- raw_dash_scafes/res_2d_sc/strong/scafes_heat2d_n16_c24_45000_28830022.out
- raw_dash_scafes/res_2d_sc/strong/scafes_heat2d_n1_c12_45000_28658284.out
- raw_dash_scafes/res_2d_sc/strong/scafes_heat2d_n1_c1_45000_28658280.out
- raw_dash_scafes/res_2d_sc/strong/scafes_heat2d_n1_c16_45000_28809610.out
- raw_dash_scafes/res_2d_sc/strong/scafes_heat2d_n1_c20_45000_28658286.out
- raw_dash_scafes/res_2d_sc/strong/scafes_heat2d_n1_c24_45000_28802012.out
- raw_dash_scafes/res_2d_sc/strong/scafes_heat2d_n1_c2_45000_28658281.out
- raw_dash_scafes/res_2d_sc/strong/scafes_heat2d_n1_c4_45000_28658282.out
- raw_dash_scafes/res_2d_sc/strong/scafes_heat2d_n1_c8_45000_28658283.out
- raw_dash_scafes/res_2d_sc/strong/scafes_heat2d_n2_c24_45000_28658288.out
- raw_dash_scafes/res_2d_sc/strong/scafes_heat2d_n32_c24_45000_28838718.out
- raw_dash_scafes/res_2d_sc/strong/scafes_heat2d_n4_c24_45000_28658289.out
- raw_dash_scafes/res_2d_sc/strong/scafes_heat2d_n8_c24_45000_28658290.out
- raw_dash_scafes/res_2d_sc/strong/strong_all.txt
- raw_dash_scafes/res_2d_sc/weak
- raw_dash_scafes/res_2d_sc/weak/plain
- raw_dash_scafes/res_2d_sc/weak/plain/heat2d_n64_c24_360000_28765958.err
- raw_dash_scafes/res_2d_sc/weak/plain/heat2d_n16_c24_180000_28658296.err
- raw_dash_scafes/res_2d_sc/weak/plain/heat2d_n2_c24_63639_28658293.out
- raw_dash_scafes/res_2d_sc/weak/plain/heat2d_n2_c24_63639_28658293.err
- raw_dash_scafes/res_2d_sc/weak/plain/heat2d_n4_c24_90000_28658294.err
- raw_dash_scafes/res_2d_sc/weak/plain/heat2d_n8_c24_127279_28658295.err
- raw_dash_scafes/res_2d_sc/weak/plain/heat2d_n8_c24_127279_28658295.out
- raw_dash_scafes/res_2d_sc/weak/plain/heat2d_n64_c24_360000_28765958.out
- raw_dash_scafes/res_2d_sc/weak/plain/heat2d_n32_c24_254558_28658297.out
- raw_dash_scafes/res_2d_sc/weak/plain/heat2d_n16_c24_180000_28658296.out
- raw_dash_scafes/res_2d_sc/weak/plain/heat2d_n4_c24_90000_28658294.out
- raw_dash_scafes/res_2d_sc/weak/plain/heat2d_n32_c24_254558_28658297.err
- raw_dash_scafes/res_2d_sc/weak/plain/heat2d_n1_c24_45000_28802012.err
- raw_dash_scafes/res_2d_sc/weak/plain/heat2d_n1_c24_45000_28802012.out
- raw_dash_scafes/res_2d_sc/weak/dash_heat2d_n16_c24_180000_28658296.out
- raw_dash_scafes/res_2d_sc/weak/dash_heat2d_n2_c24_63639_28658293.out
- raw_dash_scafes/res_2d_sc/weak/dash_heat2d_n32_c24_254558_28658297.out
- raw_dash_scafes/res_2d_sc/weak/dash_heat2d_n4_c24_90000_28658294.out
- raw_dash_scafes/res_2d_sc/weak/dash_heat2d_n64_c24_360000_28765958.out
- raw_dash_scafes/res_2d_sc/weak/dash_heat2d_n8_c24_127279_28658295.out
- raw_dash_scafes/res_2d_sc/weak/dash_heat2d_n1_c24_45000_28802012.out
- raw_dash_scafes/res_2d_sc/weak/scafes_heat2d_n16_c24_180000_28658296.out
- raw_dash_scafes/res_2d_sc/weak/scafes_heat2d_n2_c24_63639_28658293.out
- raw_dash_scafes/res_2d_sc/weak/scafes_heat2d_n32_c24_254558_28658297.out
- raw_dash_scafes/res_2d_sc/weak/scafes_heat2d_n4_c24_90000_28658294.out
- raw_dash_scafes/res_2d_sc/weak/scafes_heat2d_n64_c24_360000_28765958.out
- raw_dash_scafes/res_2d_sc/weak/scafes_heat2d_n8_c24_127279_28658295.out
- raw_dash_scafes/res_2d_sc/weak/scafes_heat2d_n1_c24_45000_28802012.out
- raw_dash_scafes/res_2d_sc/weak/weak_all.txt
- raw_dash_scafes/res_3d_sc
- raw_dash_scafes/res_3d_sc/strong
- raw_dash_scafes/res_3d_sc/strong/plain
- raw_dash_scafes/res_3d_sc/strong/plain/heat3d_n1_c16_1300_28659151.err
- raw_dash_scafes/res_3d_sc/strong/plain/heat3d_n1_c1_1300_28659146.out
- raw_dash_scafes/res_3d_sc/strong/plain/heat3d_n1_c2_1300_28659147.err
- raw_dash_scafes/res_3d_sc/strong/plain/heat3d_n32_c24_1300_28849389.err
- raw_dash_scafes/res_3d_sc/strong/plain/heat3d_n1_c8_1300_28659149.err
- raw_dash_scafes/res_3d_sc/strong/plain/heat3d_n1_c4_1300_28659148.err
- raw_dash_scafes/res_3d_sc/strong/plain/heat3d_n1_c8_1300_28659149.out
- raw_dash_scafes/res_3d_sc/strong/plain/heat3d_n2_c24_1300_28659154.out
- raw_dash_scafes/res_3d_sc/strong/plain/heat3d_n8_c24_1300_28659156.out
- raw_dash_scafes/res_3d_sc/strong/plain/heat3d_n1_c20_1300_28659152.err
- raw_dash_scafes/res_3d_sc/strong/plain/heat3d_n1_c20_1300_28659152.out
- raw_dash_scafes/res_3d_sc/strong/plain/heat3d_n1_c4_1300_28659148.out
- raw_dash_scafes/res_3d_sc/strong/plain/heat3d_n8_c24_1300_28659156.err
- raw_dash_scafes/res_3d_sc/strong/plain/heat3d_n2_c24_1300_28659154.err
- raw_dash_scafes/res_3d_sc/strong/plain/heat3d_n1_c24_1300_28659153.err
- raw_dash_scafes/res_3d_sc/strong/plain/heat3d_n4_c24_1300_28659155.err
- raw_dash_scafes/res_3d_sc/strong/plain/heat3d_n1_c24_1300_28659153.out
- raw_dash_scafes/res_3d_sc/strong/plain/heat3d_n4_c24_1300_28659155.out
- raw_dash_scafes/res_3d_sc/strong/plain/heat3d_n1_c12_1300_28659150.out
- raw_dash_scafes/res_3d_sc/strong/plain/heat3d_n1_c12_1300_28659150.err
- raw_dash_scafes/res_3d_sc/strong/plain/heat3d_n1_c16_1300_28659151.out
- raw_dash_scafes/res_3d_sc/strong/plain/heat3d_n16_c24_1300_28659157.err
- raw_dash_scafes/res_3d_sc/strong/plain/heat3d_n32_c24_1300_28849389.out
- raw_dash_scafes/res_3d_sc/strong/plain/heat3d_n1_c1_1300_28659146.err
- raw_dash_scafes/res_3d_sc/strong/plain/heat3d_n16_c24_1300_28659157.out
- raw_dash_scafes/res_3d_sc/strong/plain/heat3d_n1_c2_1300_28659147.out
- raw_dash_scafes/res_3d_sc/strong/dash_heat3d_n16_c24_1300_28659157.out
- raw_dash_scafes/res_3d_sc/strong/dash_heat3d_n1_c1_1300_28659146.out
- raw_dash_scafes/res_3d_sc/strong/dash_heat3d_n1_c12_1300_28659150.out
- raw_dash_scafes/res_3d_sc/strong/dash_heat3d_n1_c16_1300_28659151.out
- raw_dash_scafes/res_3d_sc/strong/dash_heat3d_n1_c20_1300_28659152.out
- raw_dash_scafes/res_3d_sc/strong/dash_heat3d_n1_c2_1300_28659147.out
- raw_dash_scafes/res_3d_sc/strong/dash_heat3d_n1_c24_1300_28659153.out
- raw_dash_scafes/res_3d_sc/strong/dash_heat3d_n1_c4_1300_28659148.out
- raw_dash_scafes/res_3d_sc/strong/dash_heat3d_n1_c8_1300_28659149.out
- raw_dash_scafes/res_3d_sc/strong/dash_heat3d_n2_c24_1300_28659154.out
- raw_dash_scafes/res_3d_sc/strong/dash_heat3d_n32_c24_1300_28849389.out
- raw_dash_scafes/res_3d_sc/strong/dash_heat3d_n4_c24_1300_28659155.out
- raw_dash_scafes/res_3d_sc/strong/dash_heat3d_n8_c24_1300_28659156.out
- raw_dash_scafes/res_3d_sc/strong/scafes_heat3d_n16_c24_1300_28659157.out
- raw_dash_scafes/res_3d_sc/strong/scafes_heat3d_n1_c1_1300_28659146.out
- raw_dash_scafes/res_3d_sc/strong/scafes_heat3d_n1_c12_1300_28659150.out
- raw_dash_scafes/res_3d_sc/strong/scafes_heat3d_n1_c16_1300_28659151.out
- raw_dash_scafes/res_3d_sc/strong/scafes_heat3d_n1_c20_1300_28659152.out
- raw_dash_scafes/res_3d_sc/strong/scafes_heat3d_n1_c2_1300_28659147.out
- raw_dash_scafes/res_3d_sc/strong/scafes_heat3d_n1_c24_1300_28659153.out
- raw_dash_scafes/res_3d_sc/strong/scafes_heat3d_n1_c4_1300_28659148.out
- raw_dash_scafes/res_3d_sc/strong/scafes_heat3d_n1_c8_1300_28659149.out
- raw_dash_scafes/res_3d_sc/strong/scafes_heat3d_n2_c24_1300_28659154.out
- raw_dash_scafes/res_3d_sc/strong/scafes_heat3d_n32_c24_1300_28849389.out
- raw_dash_scafes/res_3d_sc/strong/scafes_heat3d_n4_c24_1300_28659155.out
- raw_dash_scafes/res_3d_sc/strong/scafes_heat3d_n8_c24_1300_28659156.out
- raw_dash_scafes/res_3d_sc/strong/strong_all.txt
- raw_dash_scafes/res_3d_sc/weak
- raw_dash_scafes/res_3d_sc/weak/plain
- raw_dash_scafes/res_3d_sc/weak/plain/heat3d_n4_c24_2063_28659160.err
- raw_dash_scafes/res_3d_sc/weak/plain/heat3d_n1_c1_1290_28892742.out
- raw_dash_scafes/res_3d_sc/weak/plain/heat3d_n16_c24_3275_28765986.err
- raw_dash_scafes/res_3d_sc/weak/plain/heat3d_n64_c24_5200_28765984.err
- raw_dash_scafes/res_3d_sc/weak/plain/heat3d_n32_c24_4127_28887050.err
- raw_dash_scafes/res_3d_sc/weak/plain/heat3d_n64_c24_5200_28765984.out
- raw_dash_scafes/res_3d_sc/weak/plain/heat3d_n8_c24_2600_28765991.err
- raw_dash_scafes/res_3d_sc/weak/plain/heat3d_n2_c24_1637_28765998.err
- raw_dash_scafes/res_3d_sc/weak/plain/heat3d_n1_c1_1270_28892738.err
- raw_dash_scafes/res_3d_sc/weak/plain/heat3d_n1_c1_1290_28892742.err
- raw_dash_scafes/res_3d_sc/weak/plain/heat3d_n32_c24_4127_28887050.out
- raw_dash_scafes/res_3d_sc/weak/plain/heat3d_n1_c1_1280_28892739.out
- raw_dash_scafes/res_3d_sc/weak/plain/heat3d_n1_c1_1250_28892732.err
- raw_dash_scafes/res_3d_sc/weak/plain/heat3d_n16_c24_3275_28765986.out
- raw_dash_scafes/res_3d_sc/weak/plain/heat3d_n1_c1_1250_28892732.out
- raw_dash_scafes/res_3d_sc/weak/plain/heat3d_n2_c24_1637_28765998.out
- raw_dash_scafes/res_3d_sc/weak/plain/heat3d_n1_c1_1260_28892737.err
- raw_dash_scafes/res_3d_sc/weak/plain/heat3d_n1_c1_1270_28892738.out
- raw_dash_scafes/res_3d_sc/weak/plain/heat3d_n8_c24_2600_28765991.out
- raw_dash_scafes/res_3d_sc/weak/plain/heat3d_n1_c1_1280_28892739.err
- raw_dash_scafes/res_3d_sc/weak/plain/heat3d_n1_c1_1260_28892737.out
- raw_dash_scafes/res_3d_sc/weak/plain/heat3d_n4_c24_2063_28659160.out
- raw_dash_scafes/res_3d_sc/weak/plain/heat3d_n1_c24_1300_28659153.err
- raw_dash_scafes/res_3d_sc/weak/plain/heat3d_n1_c24_1300_28659153.out
- raw_dash_scafes/res_3d_sc/weak/dash_heat3d_n16_c24_3275_28765986.out
- raw_dash_scafes/res_3d_sc/weak/dash_heat3d_n1_c1_1250_28892732.out
- raw_dash_scafes/res_3d_sc/weak/dash_heat3d_n1_c1_1260_28892737.out
- raw_dash_scafes/res_3d_sc/weak/dash_heat3d_n1_c1_1270_28892738.out
- raw_dash_scafes/res_3d_sc/weak/dash_heat3d_n1_c1_1280_28892739.out
- raw_dash_scafes/res_3d_sc/weak/dash_heat3d_n1_c1_1290_28892742.out
- raw_dash_scafes/res_3d_sc/weak/dash_heat3d_n2_c24_1637_28765998.out
- raw_dash_scafes/res_3d_sc/weak/dash_heat3d_n32_c24_4127_28887050.out
- raw_dash_scafes/res_3d_sc/weak/dash_heat3d_n4_c24_2063_28659160.out
- raw_dash_scafes/res_3d_sc/weak/dash_heat3d_n64_c24_5200_28765984.out
- raw_dash_scafes/res_3d_sc/weak/dash_heat3d_n8_c24_2600_28765991.out
- raw_dash_scafes/res_3d_sc/weak/dash_heat3d_n1_c24_1300_28659153.out
- raw_dash_scafes/res_3d_sc/weak/scafes_heat3d_n16_c24_3275_28765986.out
- raw_dash_scafes/res_3d_sc/weak/scafes_heat3d_n1_c1_1250_28892732.out
- raw_dash_scafes/res_3d_sc/weak/scafes_heat3d_n1_c1_1260_28892737.out
- raw_dash_scafes/res_3d_sc/weak/scafes_heat3d_n1_c1_1270_28892738.out
- raw_dash_scafes/res_3d_sc/weak/scafes_heat3d_n1_c1_1280_28892739.out
- raw_dash_scafes/res_3d_sc/weak/scafes_heat3d_n1_c1_1290_28892742.out
- raw_dash_scafes/res_3d_sc/weak/scafes_heat3d_n2_c24_1637_28765998.out
- raw_dash_scafes/res_3d_sc/weak/scafes_heat3d_n32_c24_4127_28887050.out
- raw_dash_scafes/res_3d_sc/weak/scafes_heat3d_n4_c24_2063_28659160.out
- raw_dash_scafes/res_3d_sc/weak/scafes_heat3d_n64_c24_5200_28765984.out
- raw_dash_scafes/res_3d_sc/weak/scafes_heat3d_n8_c24_2600_28765991.out
- raw_dash_scafes/res_3d_sc/weak/scafes_heat3d_n1_c24_1300_28659153.out
- raw_dash_scafes/res_3d_sc/weak/weak_all.txt
