# Supplementary material for: A Halo abstraction for distributed n-dimensional structured grids within the C++ PGAS library DASH
Source: PeerJ Comput Sci. 2023 Feb 3;9:e1203. doi: 10.7717/peerj-cs.1203 (PMC10280232; doi:10.7717/peerj-cs.1203)
Supplement: Supplemental Information 4 [file peerj-cs-09-1203-s004.gz › raw_dash_scafes/res_2d_sc/strong/plain/heat2d_n1_c1_45000_28658280.out]

DASH
InitEnergy=25.00000
EndEnergy=21.03882
DiffEnergy=-3.96118
Matrixspec: 45000 x 45000
Iterations: 10
# unit_id;function_name;num_calls;avg_runtime;min_runtime;max_runtime
0;initialize;1;1.73634;1.73634;1.73634
0;async;10;0.00000;0.00000;0.00000
0;inner;10;5.36039;5.34087;5.37807
0;wait;10;0.00000;0.00000;0.00000
0;boundary;10;0.01217;0.01206;0.01230
0;calc iter;10;5.37256;5.35295;5.39036
0;calc total;1;53.72559;53.72559;53.72559
0;total;1;102.08312;102.08312;102.08312
DASH
InitEnergy=25.00000
EndEnergy=21.03882
DiffEnergy=-3.96118
Matrixspec: 45000 x 45000
Iterations: 10
# unit_id;function_name;num_calls;avg_runtime;min_runtime;max_runtime
0;initialize;1;1.46598;1.46598;1.46598
0;async;10;0.00000;0.00000;0.00001
0;inner;10;5.33898;5.31171;5.36247
0;wait;10;0.00000;0.00000;0.00000
0;boundary;10;0.01219;0.01209;0.01233
0;calc iter;10;5.35117;5.32381;5.37472
0;calc total;1;53.51166;53.51166;53.51166
0;total;1;101.40768;101.40768;101.40768
DASH
InitEnergy=25.00000
EndEnergy=21.03882
DiffEnergy=-3.96118
Matrixspec: 45000 x 45000
Iterations: 10
# unit_id;function_name;num_calls;avg_runtime;min_runtime;max_runtime
0;initialize;1;1.47468;1.47468;1.47468
0;async;10;0.00000;0.00000;0.00000
0;inner;10;5.49116;5.47539;5.50526
0;wait;10;0.00000;0.00000;0.00000
0;boundary;10;0.01220;0.01214;0.01228
0;calc iter;10;5.50337;5.48758;5.51743
0;calc total;1;55.03367;55.03367;55.03367
0;total;1;102.78368;102.78368;102.78368
SCAFES
REMARK: No time step width tau was specified.
 Set tau=1.0 and proceeded. 

Energy start: 25
Energy end  : 21.0388
# unit_id;function_name;num_calls;avg_runtime;min_runtime;max_runtime
0;compErr;1;1.881e-06;1.881e-06;1.881e-06
0;init;1;52.6789;52.6789;52.6789
0;update;1;1097.38;1097.38;1097.38
0;sync;1;2.0739e-05;2.0739e-05;2.0739e-05
0;evalKnownDf;1;0;0;0
0;write;1;2.9534e-05;2.9534e-05;2.9534e-05
0;trace;1;0;0;0
0;calc_total;1;1097.38;1097.38;1097.38
0;total;1;1423.82;1423.82;1423.82
SCAFES
REMARK: No time step width tau was specified.
 Set tau=1.0 and proceeded. 

Energy start: 25
Energy end  : 21.0388
# unit_id;function_name;num_calls;avg_runtime;min_runtime;max_runtime
0;compErr;1;1.804e-06;1.804e-06;1.804e-06
0;init;1;52.6089;52.6089;52.6089
0;update;1;1100.4;1100.4;1100.4
0;sync;1;2.3068e-05;2.3068e-05;2.3068e-05
0;evalKnownDf;1;0;0;0
0;write;1;2.951e-05;2.951e-05;2.951e-05
0;trace;1;0;0;0
0;calc_total;1;1100.4;1100.4;1100.4
0;total;1;1428.87;1428.87;1428.87
SCAFES
REMARK: No time step width tau was specified.
 Set tau=1.0 and proceeded. 

Energy start: 25
Energy end  : 21.0388
# unit_id;function_name;num_calls;avg_runtime;min_runtime;max_runtime
0;compErr;1;1.629e-06;1.629e-06;1.629e-06
0;init;1;52.5903;52.5903;52.5903
0;update;1;1098.12;1098.12;1098.12
0;sync;1;2.1066e-05;2.1066e-05;2.1066e-05
0;evalKnownDf;1;0;0;0
0;write;1;3.0088e-05;3.0088e-05;3.0088e-05
0;trace;1;0;0;0
0;calc_total;1;1098.12;1098.12;1098.12
0;total;1;1374.71;1374.71;1374.71
