# Supplementary material for: A Halo abstraction for distributed n-dimensional structured grids within the C++ PGAS library DASH
Source: PeerJ Comput Sci. 2023 Feb 3;9:e1203. doi: 10.7717/peerj-cs.1203 (PMC10280232; doi:10.7717/peerj-cs.1203)
Supplement: Supplemental Information 4 [file peerj-cs-09-1203-s004.gz › raw_dash_scafes/res_2d_sc/strong/plain/heat2d_n1_c8_45000_28658283.out]

DASH
InitEnergy=200.00000
EndEnergy=187.80059
DiffEnergy=-12.19941
Matrixspec: 45000 x 45000
Iterations: 10
# unit_id;function_name;num_calls;avg_runtime;min_runtime;max_runtime
0;initialize;1;2.30361;2.30361;2.30361
0;async;10;0.00222;0.00119;0.00364
0;inner;10;1.03201;0.93878;1.13506
0;wait;10;0.00002;0.00001;0.00006
0;boundary;10;0.00441;0.00275;0.00473
0;calc iter;10;1.03866;0.94412;1.14102
0;calc total;1;10.38786;10.38786;10.38786
0;total;1;19.15049;19.15049;19.15049
1;initialize;1;2.30286;2.30286;2.30286
1;async;10;0.00129705;0.00118346;0.00145829
1;inner;10;1.03305;0.940086;1.13528
1;wait;10;2.24465e-05;1.3134e-05;4.8419e-05
1;boundary;10;0.00441901;0.00269253;0.00473524
1;calc iter;10;1.03878;0.944043;1.14148
1;calc total;1;10.3879;10.3879;10.3879
1;total;1;19.1497;19.1497;19.1497
2;initialize;1;2.31605;2.31605;2.31605
2;async;10;0.0044457;0.00149314;0.00579433
2;inner;10;1.0293;0.935861;1.13082
2;wait;10;2.65226e-05;1.7171e-05;4.9913e-05
2;boundary;10;0.00446825;0.00402988;0.00486702
2;calc iter;10;1.03824;0.945708;1.13699
2;calc total;1;10.3879;10.3879;10.3879
2;total;1;19.1629;19.1629;19.1629
3;initialize;1;2.31601;2.31601;2.31601
3;async;10;0.00505682;0.00150987;0.00751073
3;inner;10;1.02888;0.936063;1.1307
3;wait;10;2.54472e-05;1.6481e-05;5.474e-05
3;boundary;10;0.00442683;0.0037498;0.00479619
3;calc iter;10;1.0384;0.94517;1.13691
3;calc total;1;10.3879;10.3879;10.3879
3;total;1;19.1629;19.1629;19.1629
4;initialize;1;2.31557;2.31557;2.31557
4;async;10;0.00934208;0.00136336;0.0128786
4;inner;10;1.02275;0.929594;1.12506
4;wait;10;2.76254e-05;1.8952e-05;4.9699e-05
4;boundary;10;0.00495442;0.00436174;0.00553575
4;calc iter;10;1.03708;0.944173;1.13201
4;calc total;1;10.3879;10.3879;10.3879
4;total;1;19.1624;19.1624;19.1624
5;initialize;1;2.31597;2.31597;2.31597
5;async;10;0.00339861;0.00110574;0.00754341
5;inner;10;1.03012;0.938744;1.12932
5;wait;10;2.97047e-05;1.7949e-05;6.0982e-05
5;boundary;10;0.00463126;0.00402638;0.00526928
5;calc iter;10;1.03818;0.948231;1.13561
5;calc total;1;10.3879;10.3879;10.3879
5;total;1;19.1628;19.1628;19.1628
6;initialize;1;2.30321;2.30321;2.30321
6;async;10;0.0166295;0.00133568;0.0242794
6;inner;10;1.0133;0.92268;1.11974
6;wait;10;2.48065e-05;1.6289e-05;5.036e-05
6;boundary;10;0.00534659;0.00461899;0.00607364
6;calc iter;10;1.03531;0.942332;1.12714
6;calc total;1;10.3879;10.3879;10.3879
6;total;1;19.1501;19.1501;19.1501
7;initialize;1;2.31384;2.31384;2.31384
7;async;10;0.00968895;0.00119133;0.0166061
7;inner;10;1.02168;0.927987;1.12769
7;wait;10;2.48509e-05;1.4312e-05;6.6619e-05
7;boundary;10;0.00499348;0.0044713;0.00561369
7;calc iter;10;1.03639;0.940199;1.13394
7;calc total;1;10.3879;10.3879;10.3879
7;total;1;19.1607;19.1607;19.1607
DASH
InitEnergy=200.00000
EndEnergy=187.80059
DiffEnergy=-12.19941
Matrixspec: 45000 x 45000
Iterations: 10
# unit_id;function_name;num_calls;avg_runtime;min_runtime;max_runtime
0;initialize;1;2.04543;2.04543;2.04543
0;async;10;0.00838;0.00046;0.02154
0;inner;10;1.02011;0.92896;1.11320
0;wait;10;0.00002;0.00001;0.00006
0;boundary;10;0.00508;0.00356;0.00619
0;calc iter;10;1.03359;0.93923;1.13778
0;calc total;1;10.34192;10.34192;10.34192
0;total;1;18.74875;18.74875;18.74875
1;initialize;1;2.04543;2.04543;2.04543
1;async;10;0.00632014;0.00119258;0.00954105
1;inner;10;1.02269;0.929057;1.11203
1;wait;10;2.46128e-05;1.4031e-05;5.0236e-05
1;boundary;10;0.00477984;0.00321349;0.00568952
1;calc iter;10;1.03381;0.939366;1.12176
1;calc total;1;10.3419;10.3419;10.3419
1;total;1;18.7487;18.7487;18.7487
2;initialize;1;2.04543;2.04543;2.04543
2;async;10;0.00562052;0.00155731;0.00884548
2;inner;10;1.0232;0.931794;1.11589
2;wait;10;2.62817e-05;1.6895e-05;4.9999e-05
2;boundary;10;0.00474337;0.00431316;0.00579614
2;calc iter;10;1.03359;0.938819;1.12249
2;calc total;1;10.3419;10.3419;10.3419
2;total;1;18.7488;18.7488;18.7488
3;initialize;1;2.04544;2.04544;2.04544
3;async;10;0.00376751;0.00131466;0.00691656
3;inner;10;1.0262;0.935428;1.11782
3;wait;10;2.34385e-05;1.5331e-05;4.7244e-05
3;boundary;10;0.00385612;0.00309779;0.00414774
3;calc iter;10;1.03385;0.942621;1.12351
3;calc total;1;10.3419;10.3419;10.3419
3;total;1;18.7488;18.7488;18.7488
4;initialize;1;2.04544;2.04544;2.04544
4;async;10;0.00370859;0.00145658;0.00448511
4;inner;10;1.02618;0.935546;1.11872
4;wait;10;2.63749e-05;1.6294e-05;4.9743e-05
4;boundary;10;0.00388354;0.00337001;0.0045615
4;calc iter;10;1.0338;0.943429;1.12368
4;calc total;1;10.3419;10.3419;10.3419
4;total;1;18.7488;18.7488;18.7488
5;initialize;1;2.04543;2.04543;2.04543
5;async;10;0.00108291;0.00047351;0.00156748
5;inner;10;1.02906;0.938474;1.12002
5;wait;10;2.46738e-05;1.8365e-05;4.902e-05
5;boundary;10;0.00402307;0.00265268;0.00438848
5;calc iter;10;1.03419;0.943847;1.12597
5;calc total;1;10.3419;10.3419;10.3419
5;total;1;18.7487;18.7487;18.7487
6;initialize;1;2.04544;2.04544;2.04544
6;async;10;0.00466556;0.00143092;0.00710052
6;inner;10;1.02388;0.932768;1.11574
6;wait;10;2.39464e-05;1.4521e-05;5.5205e-05
6;boundary;10;0.00468518;0.00421837;0.00567601
6;calc iter;10;1.03326;0.940153;1.12305
6;calc total;1;10.3419;10.3419;10.3419
6;total;1;18.7488;18.7488;18.7488
7;initialize;1;2.04543;2.04543;2.04543
7;async;10;0.0052373;0.00118131;0.00738743
7;inner;10;1.02399;0.932472;1.11596
7;wait;10;2.27264e-05;1.4597e-05;4.8561e-05
7;boundary;10;0.00441784;0.00414472;0.00486977
7;calc iter;10;1.03367;0.94155;1.12393
7;calc total;1;10.3419;10.3419;10.3419
7;total;1;18.7487;18.7487;18.7487
DASH
InitEnergy=200.00000
EndEnergy=187.80059
DiffEnergy=-12.19941
Matrixspec: 45000 x 45000
Iterations: 10
# unit_id;function_name;num_calls;avg_runtime;min_runtime;max_runtime
0;initialize;1;1.98652;1.98652;1.98652
0;async;10;0.00842;0.00044;0.01651
0;inner;10;1.02306;0.93088;1.12769
0;wait;10;0.00002;0.00002;0.00005
0;boundary;10;0.00514;0.00376;0.00621
0;calc iter;10;1.03665;0.93923;1.13271
0;calc total;1;10.39655;10.39655;10.39655
0;total;1;18.70521;18.70521;18.70521
1;initialize;1;1.98652;1.98652;1.98652
1;async;10;0.00793173;0.00147256;0.0129117
1;inner;10;1.025;0.935327;1.12503
1;wait;10;2.39481e-05;1.4674e-05;5.4036e-05
1;boundary;10;0.00485296;0.00425732;0.00563005
1;calc iter;10;1.03781;0.947038;1.13118
1;calc total;1;10.3965;10.3965;10.3965
1;total;1;18.7052;18.7052;18.7052
2;initialize;1;1.98652;1.98652;1.98652
2;async;10;0.0106357;0.00138946;0.0169359
2;inner;10;1.02188;0.932217;1.12205
2;wait;10;2.79291e-05;1.8108e-05;5.2454e-05
2;boundary;10;0.00509386;0.00451946;0.00591612
2;calc iter;10;1.03764;0.946986;1.12862
2;calc total;1;10.3966;10.3966;10.3966
2;total;1;18.7052;18.7052;18.7052
3;initialize;1;1.98653;1.98653;1.98653
3;async;10;0.00986813;0.00138684;0.013026
3;inner;10;1.0242;0.934084;1.12119
3;wait;10;2.69665e-05;1.6921e-05;6.2233e-05
3;boundary;10;0.00442811;0.00382691;0.00512553
3;calc iter;10;1.03853;0.947626;1.1293
3;calc total;1;10.3966;10.3966;10.3966
3;total;1;18.7052;18.7052;18.7052
4;initialize;1;1.98652;1.98652;1.98652
4;async;10;0.0117367;0.00138229;0.01513
4;inner;10;1.02214;0.932011;1.11729
4;wait;10;2.78017e-05;1.649e-05;6.1166e-05
4;boundary;10;0.00453682;0.00389241;0.00569342
4;calc iter;10;1.03844;0.947403;1.1297
4;calc total;1;10.3966;10.3966;10.3966
4;total;1;18.7052;18.7052;18.7052
5;initialize;1;1.98652;1.98652;1.98652
5;async;10;0.00117335;0.00106416;0.00152228
5;inner;10;1.03419;0.945558;1.13046
5;wait;10;2.87269e-05;1.8775e-05;4.9911e-05
5;boundary;10;0.00425657;0.00273561;0.00454229
5;calc iter;10;1.03965;0.950667;1.13658
5;calc total;1;10.3965;10.3965;10.3965
5;total;1;18.7052;18.7052;18.7052
6;initialize;1;1.98654;1.98654;1.98654
6;async;10;0.0129887;0.00122846;0.0172642
6;inner;10;1.01983;0.929953;1.11594
6;wait;10;2.25772e-05;1.3339e-05;5.0017e-05
6;boundary;10;0.00489797;0.00436937;0.00584135
6;calc iter;10;1.03774;0.94645;1.13182
6;calc total;1;10.3966;10.3966;10.3966
6;total;1;18.7052;18.7052;18.7052
7;initialize;1;1.98652;1.98652;1.98652
7;async;10;0.00327656;0.00134509;0.00442053
7;inner;10;1.03175;0.942847;1.12921
7;wait;10;2.25137e-05;1.3924e-05;5.6074e-05
7;boundary;10;0.00414237;0.00278102;0.0045639
7;calc iter;10;1.0392;0.949633;1.13386
7;calc total;1;10.3965;10.3965;10.3965
7;total;1;18.7052;18.7052;18.7052
SCAFES
REMARK: No time step width tau was specified.
 Set tau=1.0 and proceeded. 

Energy start: 200
Energy end  : 187.801
# unit_id;function_name;num_calls;avg_runtime;min_runtime;max_runtime
0;compErr;1;1.95e-06;1.95e-06;1.95e-06
0;init;1;7.47675;7.47675;7.47675
0;update;1;144.943;144.943;144.943
0;sync;1;1.15588;1.15588;1.15588
0;evalKnownDf;1;0;0;0
0;write;1;2.704e-05;2.704e-05;2.704e-05
0;trace;1;0;0;0
0;calc_total;1;146.099;146.099;146.099
1;compErr;1;1.304e-06;1.304e-06;1.304e-06
1;init;1;7.45717;7.45717;7.45717
1;update;1;145.971;145.971;145.971
1;sync;1;0.149108;0.149108;0.149108
1;evalKnownDf;1;0;0;0
1;write;1;2.0047e-05;2.0047e-05;2.0047e-05
1;trace;1;0;0;0
1;calc_total;1;146.12;146.12;146.12
2;compErr;1;2.403e-06;2.403e-06;2.403e-06
2;init;1;7.49619;7.49619;7.49619
2;update;1;145.064;145.064;145.064
2;sync;1;2.03655;2.03655;2.03655
2;evalKnownDf;1;0;0;0
2;write;1;2.1897e-05;2.1897e-05;2.1897e-05
2;trace;1;0;0;0
2;calc_total;1;147.101;147.101;147.101
3;compErr;1;1.737e-06;1.737e-06;1.737e-06
3;init;1;7.52393;7.52393;7.52393
3;update;1;145.448;145.448;145.448
3;sync;1;0.573203;0.573203;0.573203
3;evalKnownDf;1;0;0;0
3;write;1;2.1398e-05;2.1398e-05;2.1398e-05
3;trace;1;0;0;0
3;calc_total;1;146.021;146.021;146.021
4;compErr;1;2.81e-06;2.81e-06;2.81e-06
4;init;1;7.49531;7.49531;7.49531
4;update;1;144.996;144.996;144.996
4;sync;1;1.96626;1.96626;1.96626
4;evalKnownDf;1;0;0;0
4;write;1;2.7507e-05;2.7507e-05;2.7507e-05
4;trace;1;0;0;0
4;calc_total;1;146.963;146.963;146.963
0;total;1;221.553;221.553;221.553
5;compErr;1;1.715e-06;1.715e-06;1.715e-06
5;init;1;7.43648;7.43648;7.43648
5;update;1;144.137;144.137;144.137
5;sync;1;5.69064;5.69064;5.69064
5;evalKnownDf;1;0;0;0
5;write;1;2.5305e-05;2.5305e-05;2.5305e-05
5;trace;1;0;0;0
5;calc_total;1;149.827;149.827;149.827
0;total;1;221.553;221.553;221.553
6;compErr;1;2.645e-06;2.645e-06;2.645e-06
6;init;1;7.47015;7.47015;7.47015
6;update;1;144.085;144.085;144.085
6;sync;1;5.55718;5.55718;5.55718
6;evalKnownDf;1;0;0;0
6;write;1;2.4398e-05;2.4398e-05;2.4398e-05
6;trace;1;0;0;0
6;calc_total;1;149.643;149.643;149.643
0;total;1;221.553;221.553;221.553
7;compErr;1;1.689e-06;1.689e-06;1.689e-06
7;init;1;7.46371;7.46371;7.46371
7;update;1;144.978;144.978;144.978
7;sync;1;1.55184;1.55184;1.55184
7;evalKnownDf;1;0;0;0
7;write;1;2.3162e-05;2.3162e-05;2.3162e-05
7;trace;1;0;0;0
7;calc_total;1;146.53;146.53;146.53
0;total;1;221.553;221.553;221.553
0;total;1;221.553;221.553;221.553
0;total;1;221.553;221.553;221.553
0;total;1;221.553;221.553;221.553
0;total;1;221.553;221.553;221.553
SCAFES
REMARK: No time step width tau was specified.
 Set tau=1.0 and proceeded. 

Energy start: 200
Energy end  : 187.801
# unit_id;function_name;num_calls;avg_runtime;min_runtime;max_runtime
0;compErr;1;1.488e-06;1.488e-06;1.488e-06
0;init;1;7.32382;7.32382;7.32382
0;update;1;145.584;145.584;145.584
0;sync;1;0.446879;0.446879;0.446879
0;evalKnownDf;1;0;0;0
0;write;1;2.0381e-05;2.0381e-05;2.0381e-05
0;trace;1;0;0;0
0;calc_total;1;146.031;146.031;146.031
1;compErr;1;1.482e-06;1.482e-06;1.482e-06
1;init;1;7.22247;7.22247;7.22247
1;update;1;145.598;145.598;145.598
1;sync;1;0.0499336;0.0499336;0.0499336
1;evalKnownDf;1;0;0;0
1;write;1;2.1119e-05;2.1119e-05;2.1119e-05
1;trace;1;0;0;0
1;calc_total;1;145.648;145.648;145.648
0;total;1;213.29;213.29;213.29
2;compErr;1;2.012e-06;2.012e-06;2.012e-06
2;init;1;7.2374;7.2374;7.2374
2;update;1;144.479;144.479;144.479
2;sync;1;2.51541;2.51541;2.51541
2;evalKnownDf;1;0;0;0
2;write;1;2.2831e-05;2.2831e-05;2.2831e-05
2;trace;1;0;0;0
2;calc_total;1;146.994;146.994;146.994
0;total;1;213.29;213.29;213.29
3;compErr;1;2.065e-06;2.065e-06;2.065e-06
3;init;1;7.21599;7.21599;7.21599
3;update;1;144.057;144.057;144.057
3;sync;1;1.59677;1.59677;1.59677
3;evalKnownDf;1;0;0;0
3;write;1;2.2923e-05;2.2923e-05;2.2923e-05
3;trace;1;0;0;0
3;calc_total;1;145.654;145.654;145.654
0;total;1;213.29;213.29;213.29
4;compErr;1;1.586e-06;1.586e-06;1.586e-06
4;init;1;7.24912;7.24912;7.24912
4;update;1;143.985;143.985;143.985
4;sync;1;3.03674;3.03674;3.03674
4;evalKnownDf;1;0;0;0
4;write;1;2.4275e-05;2.4275e-05;2.4275e-05
4;trace;1;0;0;0
4;calc_total;1;147.022;147.022;147.022
0;total;1;213.29;213.29;213.29
5;compErr;1;2.879e-06;2.879e-06;2.879e-06
5;init;1;7.34313;7.34313;7.34313
5;update;1;144.792;144.792;144.792
5;sync;1;2.45764;2.45764;2.45764
5;evalKnownDf;1;0;0;0
5;write;1;2.6928e-05;2.6928e-05;2.6928e-05
5;trace;1;0;0;0
5;calc_total;1;147.249;147.249;147.249
0;total;1;213.29;213.29;213.29
6;compErr;1;2.224e-06;2.224e-06;2.224e-06
6;init;1;7.03686;7.03686;7.03686
6;update;1;143.461;143.461;143.461
6;sync;1;7.04931;7.04931;7.04931
6;evalKnownDf;1;0;0;0
6;write;1;2.4247e-05;2.4247e-05;2.4247e-05
6;trace;1;0;0;0
6;calc_total;1;150.51;150.51;150.51
0;total;1;213.29;213.29;213.29
7;compErr;1;2.637e-06;2.637e-06;2.637e-06
7;init;1;7.26232;7.26232;7.26232
7;update;1;144.256;144.256;144.256
7;sync;1;5.19447;5.19447;5.19447
7;evalKnownDf;1;0;0;0
7;write;1;2.4276e-05;2.4276e-05;2.4276e-05
7;trace;1;0;0;0
7;calc_total;1;149.45;149.45;149.45
0;total;1;213.29;213.29;213.29
0;total;1;213.29;213.29;213.29
SCAFES
REMARK: No time step width tau was specified.
 Set tau=1.0 and proceeded. 

Energy start: 200
Energy end  : 187.801
# unit_id;function_name;num_calls;avg_runtime;min_runtime;max_runtime
0;compErr;1;1.507e-06;1.507e-06;1.507e-06
0;init;1;7.51639;7.51639;7.51639
0;update;1;145.35;145.35;145.35
0;sync;1;0.395383;0.395383;0.395383
0;evalKnownDf;1;0;0;0
0;write;1;2.4644e-05;2.4644e-05;2.4644e-05
0;trace;1;0;0;0
0;calc_total;1;145.745;145.745;145.745
1;compErr;1;1.402e-06;1.402e-06;1.402e-06
1;init;1;7.4932;7.4932;7.4932
1;update;1;145.694;145.694;145.694
1;sync;1;0.0409424;0.0409424;0.0409424
1;evalKnownDf;1;0;0;0
1;write;1;1.9151e-05;1.9151e-05;1.9151e-05
1;trace;1;0;0;0
1;calc_total;1;145.735;145.735;145.735
0;total;1;201.066;201.066;201.066
2;compErr;1;2.895e-06;2.895e-06;2.895e-06
2;init;1;7.46904;7.46904;7.46904
2;update;1;144.01;144.01;144.01
2;sync;1;2.24385;2.24385;2.24385
2;evalKnownDf;1;0;0;0
2;write;1;2.729e-05;2.729e-05;2.729e-05
2;trace;1;0;0;0
2;calc_total;1;146.254;146.254;146.254
0;total;1;201.066;201.066;201.066
3;compErr;1;1.507e-06;1.507e-06;1.507e-06
3;init;1;7.52415;7.52415;7.52415
3;update;1;144.629;144.629;144.629
3;sync;1;1.13031;1.13031;1.13031
3;evalKnownDf;1;0;0;0
3;write;1;2.0109e-05;2.0109e-05;2.0109e-05
3;trace;1;0;0;0
3;calc_total;1;145.76;145.76;145.76
0;total;1;201.068;201.068;201.068
4;compErr;1;1.599e-06;1.599e-06;1.599e-06
4;init;1;7.60987;7.60987;7.60987
4;update;1;144.479;144.479;144.479
4;sync;1;4.38449;4.38449;4.38449
4;evalKnownDf;1;0;0;0
4;write;1;2.2789e-05;2.2789e-05;2.2789e-05
4;trace;1;0;0;0
4;calc_total;1;148.863;148.863;148.863
0;total;1;201.067;201.067;201.067
5;compErr;1;2.906e-06;2.906e-06;2.906e-06
5;init;1;7.52203;7.52203;7.52203
5;update;1;145.288;145.288;145.288
5;sync;1;2.45146;2.45146;2.45146
5;evalKnownDf;1;0;0;0
5;write;1;2.4835e-05;2.4835e-05;2.4835e-05
5;trace;1;0;0;0
5;calc_total;1;147.739;147.739;147.739
0;total;1;201.067;201.067;201.067
6;compErr;1;1.869e-06;1.869e-06;1.869e-06
6;init;1;7.51867;7.51867;7.51867
6;update;1;145.05;145.05;145.05
6;sync;1;4.43587;4.43587;4.43587
6;evalKnownDf;1;0;0;0
6;write;1;2.4425e-05;2.4425e-05;2.4425e-05
6;trace;1;0;0;0
6;calc_total;1;149.486;149.486;149.486
0;total;1;201.067;201.067;201.067
7;compErr;1;2.396e-06;2.396e-06;2.396e-06
7;init;1;7.50357;7.50357;7.50357
7;update;1;144.702;144.702;144.702
7;sync;1;4.90246;4.90246;4.90246
7;evalKnownDf;1;0;0;0
7;write;1;2.6718e-05;2.6718e-05;2.6718e-05
7;trace;1;0;0;0
7;calc_total;1;149.605;149.605;149.605
0;total;1;201.067;201.067;201.067
0;total;1;201.066;201.066;201.066
