# Supplementary material for: A Halo abstraction for distributed n-dimensional structured grids within the C++ PGAS library DASH
Source: PeerJ Comput Sci. 2023 Feb 3;9:e1203. doi: 10.7717/peerj-cs.1203 (PMC10280232; doi:10.7717/peerj-cs.1203)
Supplement: Supplemental Information 4 [file peerj-cs-09-1203-s004.gz › raw_dash_scafes/res_2d_sc/strong/plain/heat2d_n1_c20_45000_28658286.out]

DASH
InitEnergy=500.00000
EndEnergy=481.62192
DiffEnergy=-18.37808
Matrixspec: 45000 x 45000
Iterations: 10
# unit_id;function_name;num_calls;avg_runtime;min_runtime;max_runtime
0;initialize;1;4.47285;4.47285;4.47285
0;async;10;0.00293;0.00093;0.00526
0;inner;10;0.51363;0.51172;0.52001
0;wait;10;0.00005;0.00003;0.00006
0;boundary;10;0.00609;0.00367;0.00734
0;calc iter;10;0.52269;0.52073;0.52521
0;calc total;1;5.23833;5.23833;5.23833
0;total;1;12.38729;12.38729;12.38729
1;initialize;1;4.47296;4.47296;4.47296
1;async;10;0.00352876;0.000806675;0.00669834
1;inner;10;0.51398;0.51194;0.520283
1;wait;10;4.31595e-05;2.9704e-05;6.1635e-05
1;boundary;10;0.00522841;0.00346594;0.00645885
1;calc iter;10;0.522782;0.520832;0.525641
1;calc total;1;5.23833;5.23833;5.23833
1;total;1;12.3874;12.3874;12.3874
2;initialize;1;4.47298;4.47298;4.47298
2;async;10;0.0060035;0.00182829;0.00996188
2;inner;10;0.512995;0.51151;0.518431
2;wait;10;3.52189e-05;2.0695e-05;7.432e-05
2;boundary;10;0.00403561;0.00377192;0.00425185
2;calc iter;10;0.523072;0.520718;0.525904
2;calc total;1;5.23833;5.23833;5.23833
2;total;1;12.3874;12.3874;12.3874
3;initialize;1;4.47298;4.47298;4.47298
3;async;10;0.00363977;0.00057941;0.00568028
3;inner;10;0.514582;0.51313;0.520079
3;wait;10;3.41037e-05;1.933e-05;5.6539e-05
3;boundary;10;0.00472657;0.00362732;0.00542149
3;calc iter;10;0.522984;0.520776;0.525262
3;calc total;1;5.23833;5.23833;5.23833
3;total;1;12.3874;12.3874;12.3874
4;initialize;1;4.47299;4.47299;4.47299
4;async;10;0.00472758;0.00118353;0.00942243
4;inner;10;0.511468;0.509395;0.518197
4;wait;10;5.18438e-05;3.9938e-05;9.5595e-05
4;boundary;10;0.00632843;0.00433529;0.00706521
4;calc iter;10;0.522577;0.520487;0.526532
4;calc total;1;5.23832;5.23832;5.23832
4;total;1;12.3874;12.3874;12.3874
5;initialize;1;4.473;4.473;4.473
5;async;10;0.00657644;0.00226969;0.0107537
5;inner;10;0.512191;0.510503;0.51697
5;wait;10;5.05368e-05;3.1344e-05;0.000127208
5;boundary;10;0.00425488;0.00386884;0.00469807
5;calc iter;10;0.523074;0.520848;0.526515
5;calc total;1;5.23832;5.23832;5.23832
5;total;1;12.3874;12.3874;12.3874
6;initialize;1;4.47297;4.47297;4.47297
6;async;10;0.00344878;0.00139798;0.00672867
6;inner;10;0.516433;0.514619;0.522255
6;wait;10;3.53157e-05;2.5445e-05;6.637e-05
6;boundary;10;0.00365221;0.00212523;0.00401632
6;calc iter;10;0.523571;0.52079;0.527347
6;calc total;1;5.23831;5.23831;5.23831
6;total;1;12.3874;12.3874;12.3874
7;initialize;1;4.473;4.473;4.473
7;async;10;0.00756209;0.0011826;0.0090676
7;inner;10;0.51181;0.510304;0.516521
7;wait;10;3.81874e-05;1.9086e-05;0.000132612
7;boundary;10;0.0039322;0.00293414;0.0055765
7;calc iter;10;0.523345;0.522333;0.524092
7;calc total;1;5.23832;5.23832;5.23832
7;total;1;12.3874;12.3874;12.3874
8;initialize;1;4.47298;4.47298;4.47298
8;async;10;0.00485269;0.00124789;0.00887593
8;inner;10;0.513334;0.51199;0.519479
8;wait;10;4.64543e-05;2.5464e-05;9.0339e-05
8;boundary;10;0.00470684;0.00388284;0.00523723
8;calc iter;10;0.522942;0.520417;0.526092
8;calc total;1;5.23831;5.23831;5.23831
8;total;1;12.3874;12.3874;12.3874
9;initialize;1;4.47297;4.47297;4.47297
9;async;10;0.0056189;0.00216263;0.00955457
9;inner;10;0.514091;0.512098;0.519666
9;wait;10;3.22395e-05;2.3679e-05;6.1516e-05
9;boundary;10;0.00368303;0.00276356;0.0043387
9;calc iter;10;0.523427;0.520674;0.526024
9;calc total;1;5.23832;5.23832;5.23832
9;total;1;12.3874;12.3874;12.3874
10;initialize;1;4.47296;4.47296;4.47296
10;async;10;0.00306175;0.00215531;0.00459671
10;inner;10;0.516832;0.51506;0.522786
10;wait;10;3.07245e-05;2.1232e-05;5.3584e-05
10;boundary;10;0.00386615;0.00207739;0.00468594
10;calc iter;10;0.523792;0.521195;0.528507
10;calc total;1;5.23831;5.23831;5.23831
10;total;1;12.3874;12.3874;12.3874
11;initialize;1;4.47296;4.47296;4.47296
11;async;10;0.00133013;0.00115426;0.00142311
11;inner;10;0.518358;0.516022;0.523973
11;wait;10;3.23412e-05;2.056e-05;4.5629e-05
11;boundary;10;0.00410779;0.0020463;0.00486735
11;calc iter;10;0.52383;0.519501;0.529048
11;calc total;1;5.23831;5.23831;5.23831
11;total;1;12.3874;12.3874;12.3874
12;initialize;1;4.47304;4.47304;4.47304
12;async;10;0.189284;0.00144836;0.223759
12;inner;10;0.309114;0.299516;0.366113
12;wait;10;2.55186e-05;1.56e-05;4.1139e-05
12;boundary;10;0.00257366;0.00233284;0.00270497
12;calc iter;10;0.501;0.370178;0.525945
12;calc total;1;5.23831;5.23831;5.23831
12;total;1;12.3875;12.3875;12.3875
13;initialize;1;4.47298;4.47298;4.47298
13;async;10;0.191038;0.00213869;0.225309
13;inner;10;0.307532;0.297807;0.364868
13;wait;10;3.08705e-05;2.3288e-05;5.0558e-05
13;boundary;10;0.00255129;0.00217768;0.00280563
13;calc iter;10;0.501154;0.369864;0.526083
13;calc total;1;5.23832;5.23832;5.23832
13;total;1;12.3874;12.3874;12.3874
14;initialize;1;4.47302;4.47302;4.47302
14;async;10;0.18722;0.00214092;0.219912
14;inner;10;0.312508;0.302731;0.369396
14;wait;10;3.028e-05;2.3267e-05;5.9004e-05
14;boundary;10;0.00239683;0.00204422;0.00268069
14;calc iter;10;0.502156;0.374279;0.525503
14;calc total;1;5.23831;5.23831;5.23831
14;total;1;12.3875;12.3875;12.3875
15;initialize;1;4.47303;4.47303;4.47303
15;async;10;0.189347;0.00149398;0.220521
15;inner;10;0.310165;0.300377;0.367383
15;wait;10;2.70337e-05;1.6634e-05;5.1966e-05
15;boundary;10;0.00258892;0.0020599;0.00290151
15;calc iter;10;0.50213;0.371785;0.523714
15;calc total;1;5.23831;5.23831;5.23831
15;total;1;12.3874;12.3874;12.3874
16;initialize;1;4.47298;4.47298;4.47298
16;async;10;0.169469;0.00118549;0.227532
16;inner;10;0.304456;0.293273;0.362859
16;wait;10;3.79491e-05;2.2098e-05;8.0265e-05
16;boundary;10;0.00477765;0.00393734;0.00514744
16;calc iter;10;0.478742;0.322455;0.527575
16;calc total;1;5.23833;5.23833;5.23833
16;total;1;12.3874;12.3874;12.3874
17;initialize;1;4.47309;4.47309;4.47309
17;async;10;0.168323;0.000910547;0.224933
17;inner;10;0.30658;0.296309;0.364401
17;wait;10;3.80171e-05;2.2476e-05;7.0269e-05
17;boundary;10;0.0041298;0.00311577;0.00445716
17;calc iter;10;0.479072;0.322307;0.525477
17;calc total;1;5.23833;5.23833;5.23833
17;total;1;12.3875;12.3875;12.3875
18;initialize;1;4.47298;4.47298;4.47298
18;async;10;0.169363;0.00215609;0.224512
18;inner;10;0.307369;0.297629;0.364626
18;wait;10;3.1197e-05;1.842e-05;5.7883e-05
18;boundary;10;0.00311006;0.00285569;0.00319377
18;calc iter;10;0.479875;0.325742;0.525688
18;calc total;1;5.23833;5.23833;5.23833
18;total;1;12.3874;12.3874;12.3874
19;initialize;1;4.47297;4.47297;4.47297
19;async;10;0.169987;0.00102471;0.223351
19;inner;10;0.306435;0.296466;0.363225
19;wait;10;2.76057e-05;1.4206e-05;6.7674e-05
19;boundary;10;0.00342386;0.00315836;0.00383481
19;calc iter;10;0.479875;0.324334;0.523765
19;calc total;1;5.23833;5.23833;5.23833
19;total;1;12.3874;12.3874;12.3874
DASH
InitEnergy=500.00000
EndEnergy=481.62192
DiffEnergy=-18.37808
Matrixspec: 45000 x 45000
Iterations: 10
# unit_id;function_name;num_calls;avg_runtime;min_runtime;max_runtime
0;initialize;1;3.98275;3.98275;3.98275
0;async;10;0.00760;0.00143;0.01091
0;inner;10;0.51019;0.50819;0.51488
0;wait;10;0.00004;0.00002;0.00008
0;boundary;10;0.00489;0.00313;0.00579
0;calc iter;10;0.52272;0.52106;0.52413
0;calc total;1;5.23512;5.23512;5.23512
0;total;1;11.73551;11.73551;11.73551
1;initialize;1;3.98276;3.98276;3.98276
1;async;10;0.00482669;0.00189248;0.00629661
1;inner;10;0.515072;0.512507;0.520678
1;wait;10;3.10121e-05;1.868e-05;5.842e-05
1;boundary;10;0.0034072;0.00208402;0.00469475
1;calc iter;10;0.523339;0.519757;0.52564
1;calc total;1;5.23512;5.23512;5.23512
1;total;1;11.7355;11.7355;11.7355
2;initialize;1;3.98274;3.98274;3.98274
2;async;10;0.00253034;0.00176454;0.0030017
2;inner;10;0.517079;0.514164;0.522412
2;wait;10;2.94154e-05;1.5308e-05;5.7481e-05
2;boundary;10;0.00386748;0.00209882;0.00511561
2;calc iter;10;0.523508;0.519199;0.527843
2;calc total;1;5.23511;5.23511;5.23511
2;total;1;11.7355;11.7355;11.7355
3;initialize;1;3.98273;3.98273;3.98273
3;async;10;0.0060252;0.0016238;0.00829836
3;inner;10;0.513665;0.510378;0.519487
3;wait;10;2.19645e-05;1.3905e-05;4.8201e-05
3;boundary;10;0.00326958;0.00214187;0.00439813
3;calc iter;10;0.522983;0.519737;0.524487
3;calc total;1;5.23512;5.23512;5.23512
3;total;1;11.7355;11.7355;11.7355
4;initialize;1;3.98275;3.98275;3.98275
4;async;10;0.00536036;0.00155993;0.00776344
4;inner;10;0.510512;0.508627;0.518169
4;wait;10;5.03421e-05;4.1153e-05;7.1836e-05
4;boundary;10;0.0062967;0.00378641;0.00721255
4;calc iter;10;0.522221;0.517663;0.524068
4;calc total;1;5.2351;5.2351;5.2351
4;total;1;11.7355;11.7355;11.7355
5;initialize;1;3.98274;3.98274;3.98274
5;async;10;0.00551387;0.00138515;0.00856106
5;inner;10;0.512913;0.510474;0.518978
5;wait;10;4.42591e-05;2.8034e-05;6.668e-05
5;boundary;10;0.00425285;0.00307948;0.00530392
5;calc iter;10;0.522726;0.519596;0.524375
5;calc total;1;5.2351;5.2351;5.2351
5;total;1;11.7355;11.7355;11.7355
6;initialize;1;3.98277;3.98277;3.98277
6;async;10;0.0066891;0.00192472;0.00930063
6;inner;10;0.512966;0.510174;0.518905
6;wait;10;3.45664e-05;2.3752e-05;8.7718e-05
6;boundary;10;0.0031687;0.00245643;0.00347819
6;calc iter;10;0.522859;0.521138;0.52423
6;calc total;1;5.2351;5.2351;5.2351
6;total;1;11.7355;11.7355;11.7355
7;initialize;1;3.98275;3.98275;3.98275
7;async;10;0.00679866;0.00132756;0.00955927
7;inner;10;0.509343;0.508145;0.514743
7;wait;10;5.66646e-05;3.4965e-05;0.000123518
7;boundary;10;0.00613754;0.004908;0.00672538
7;calc iter;10;0.522337;0.51908;0.523453
7;calc total;1;5.2351;5.2351;5.2351
7;total;1;11.7355;11.7355;11.7355
8;initialize;1;3.98277;3.98277;3.98277
8;async;10;0.00482301;0.00139523;0.0066474
8;inner;10;0.510483;0.506726;0.516901
8;wait;10;5.64428e-05;3.4578e-05;0.000117262
8;boundary;10;0.0063527;0.0045592;0.00786003
8;calc iter;10;0.521717;0.518757;0.523714
8;calc total;1;5.2351;5.2351;5.2351
8;total;1;11.7355;11.7355;11.7355
9;initialize;1;3.98277;3.98277;3.98277
9;async;10;0.00555877;0.0020416;0.0073093
9;inner;10;0.512475;0.50923;0.517505
9;wait;10;4.91235e-05;3.2954e-05;9.5967e-05
9;boundary;10;0.0040505;0.00313029;0.0058208
9;calc iter;10;0.522135;0.520307;0.523538
9;calc total;1;5.2351;5.2351;5.2351
9;total;1;11.7355;11.7355;11.7355
10;initialize;1;3.98276;3.98276;3.98276
10;async;10;0.0016135;0.000863459;0.00223678
10;inner;10;0.517589;0.514769;0.522666
10;wait;10;3.24683e-05;2.4959e-05;4.765e-05
10;boundary;10;0.00336396;0.00306246;0.00377079
10;calc iter;10;0.5226;0.520748;0.527989
10;calc total;1;5.2351;5.2351;5.2351
10;total;1;11.7355;11.7355;11.7355
11;initialize;1;3.98275;3.98275;3.98275
11;async;10;0.00421645;0.00147032;0.00569135
11;inner;10;0.514238;0.511311;0.519536
11;wait;10;3.20254e-05;2.226e-05;5.206e-05
11;boundary;10;0.00377448;0.00313816;0.00535193
11;calc iter;10;0.522263;0.520078;0.524387
11;calc total;1;5.2351;5.2351;5.2351
11;total;1;11.7355;11.7355;11.7355
12;initialize;1;3.98279;3.98279;3.98279
12;async;10;0.187047;0.0014242;0.219885
12;inner;10;0.310427;0.300856;0.366721
12;wait;10;3.0275e-05;1.9635e-05;5.0623e-05
12;boundary;10;0.00259452;0.00216726;0.00271747
12;calc iter;10;0.500101;0.370549;0.523488
12;calc total;1;5.2351;5.2351;5.2351
12;total;1;11.7356;11.7356;11.7356
13;initialize;1;3.98276;3.98276;3.98276
13;async;10;0.187792;0.00196301;0.219378
13;inner;10;0.310419;0.300882;0.366409
13;wait;10;2.78532e-05;2.0629e-05;4.6424e-05
13;boundary;10;0.00219035;0.00210724;0.00229154
13;calc iter;10;0.50043;0.370712;0.522459
13;calc total;1;5.2351;5.2351;5.2351
13;total;1;11.7355;11.7355;11.7355
14;initialize;1;3.98277;3.98277;3.98277
14;async;10;0.191845;0.00192156;0.22355
14;inner;10;0.306261;0.296489;0.363205
14;wait;10;3.04579e-05;1.9987e-05;9.6474e-05
14;boundary;10;0.00233755;0.00208625;0.00373216
14;calc iter;10;0.500475;0.368957;0.522331
14;calc total;1;5.2351;5.2351;5.2351
14;total;1;11.7355;11.7355;11.7355
15;initialize;1;3.98275;3.98275;3.98275
15;async;10;0.187869;0.00132714;0.219541
15;inner;10;0.310419;0.300729;0.366448
15;wait;10;2.31145e-05;1.4944e-05;5.3468e-05
15;boundary;10;0.00231049;0.00204699;0.00275068
15;calc iter;10;0.500624;0.370309;0.523625
15;calc total;1;5.2351;5.2351;5.2351
15;total;1;11.7355;11.7355;11.7355
16;initialize;1;3.98294;3.98294;3.98294
16;async;10;0.165281;0.000734753;0.219736
16;inner;10;0.308936;0.29913;0.365978
16;wait;10;3.3493e-05;1.83e-05;6.07e-05
16;boundary;10;0.00417387;0.00275731;0.00458126
16;calc iter;10;0.478425;0.324967;0.523608
16;calc total;1;5.23512;5.23512;5.23512
16;total;1;11.7357;11.7357;11.7357
17;initialize;1;3.98295;3.98295;3.98295
17;async;10;0.168784;0.00144996;0.222245
17;inner;10;0.305279;0.2956;0.361602
17;wait;10;4.04387e-05;2.3194e-05;0.000101914
17;boundary;10;0.00436402;0.00420932;0.00479634
17;calc iter;10;0.47847;0.328459;0.522817
17;calc total;1;5.23512;5.23512;5.23512
17;total;1;11.7357;11.7357;11.7357
18;initialize;1;3.98278;3.98278;3.98278
18;async;10;0.16186;0.000531002;0.214335
18;inner;10;0.314407;0.304735;0.370754
18;wait;10;2.77404e-05;1.7695e-05;5.781e-05
18;boundary;10;0.00297375;0.00205433;0.00314181
18;calc iter;10;0.479269;0.329079;0.522243
18;calc total;1;5.23511;5.23511;5.23511
18;total;1;11.7355;11.7355;11.7355
19;initialize;1;3.98274;3.98274;3.98274
19;async;10;0.165654;0.00100635;0.219612
19;inner;10;0.309904;0.300185;0.366506
19;wait;10;2.6307e-05;1.6984e-05;4.1681e-05
19;boundary;10;0.00336737;0.00253722;0.00365012
19;calc iter;10;0.478954;0.329501;0.52394
19;calc total;1;5.23512;5.23512;5.23512
19;total;1;11.7355;11.7355;11.7355
DASH
InitEnergy=500.00000
EndEnergy=481.62192
DiffEnergy=-18.37808
Matrixspec: 45000 x 45000
Iterations: 10
# unit_id;function_name;num_calls;avg_runtime;min_runtime;max_runtime
0;initialize;1;4.04066;4.04066;4.04066
0;async;10;0.01050;0.00113;0.01339
0;inner;10;0.50787;0.50527;0.51877
0;wait;10;0.00003;0.00002;0.00006
0;boundary;10;0.00461;0.00321;0.00579
0;calc iter;10;0.52302;0.51815;0.52556
0;calc total;1;5.24464;5.24464;5.24464
0;total;1;11.80014;11.80014;11.80014
1;initialize;1;4.04074;4.04074;4.04074
1;async;10;0.0126099;0.00189779;0.0146719
1;inner;10;0.507058;0.503291;0.519
1;wait;10;3.08154e-05;1.6433e-05;5.972e-05
1;boundary;10;0.00405576;0.00208311;0.00443785
1;calc iter;10;0.523756;0.519034;0.528321
1;calc total;1;5.24464;5.24464;5.24464
1;total;1;11.8;11.8;11.8
2;initialize;1;4.03964;4.03964;4.03964
2;async;10;0.00292967;0.00198328;0.0030967
2;inner;10;0.516027;0.510344;0.526965
2;wait;10;4.5072e-05;2.0729e-05;0.000108721
2;boundary;10;0.00545714;0.00204817;0.00594919
2;calc iter;10;0.524461;0.51542;0.534818
2;calc total;1;5.24464;5.24464;5.24464
2;total;1;11.799;11.799;11.799
3;initialize;1;4.04072;4.04072;4.04072
3;async;10;0.011636;0.00135607;0.013611
3;inner;10;0.508042;0.504208;0.519453
3;wait;10;3.37329e-05;1.9596e-05;7.2149e-05
3;boundary;10;0.00398752;0.00214068;0.0043383
3;calc iter;10;0.523701;0.518832;0.527519
3;calc total;1;5.24464;5.24464;5.24464
3;total;1;11.8;11.8;11.8
4;initialize;1;4.0388;4.0388;4.0388
4;async;10;0.0104311;0.00164944;0.014654
4;inner;10;0.504848;0.502199;0.515879
4;wait;10;5.32582e-05;3.3194e-05;0.000102032
4;boundary;10;0.00655303;0.00528553;0.00766439
4;calc iter;10;0.521887;0.515648;0.524188
4;calc total;1;5.24463;5.24463;5.24463
4;total;1;11.7981;11.7981;11.7981
5;initialize;1;4.03862;4.03862;4.03862
5;async;10;0.0101438;0.00212327;0.0139462
5;inner;10;0.508253;0.505574;0.517625
5;wait;10;5.0742e-05;3.325e-05;9.059e-05
5;boundary;10;0.00436888;0.00372809;0.00485947
5;calc iter;10;0.522819;0.519854;0.524101
5;calc total;1;5.24463;5.24463;5.24463
5;total;1;11.7979;11.7979;11.7979
6;initialize;1;4.04074;4.04074;4.04074
6;async;10;0.0120168;0.00200238;0.0138433
6;inner;10;0.507381;0.50381;0.519101
6;wait;10;4.33928e-05;2.4853e-05;6.0709e-05
6;boundary;10;0.0041189;0.00253759;0.00461011
6;calc iter;10;0.523562;0.519864;0.52615
6;calc total;1;5.24463;5.24463;5.24463
6;total;1;11.8;11.8;11.8
7;initialize;1;4.04075;4.04075;4.04075
7;async;10;0.0114887;0.00157773;0.0150996
7;inner;10;0.506186;0.503626;0.515325
7;wait;10;4.76786e-05;2.9037e-05;0.000124089
7;boundary;10;0.00495871;0.00414481;0.00565209
7;calc iter;10;0.522684;0.519962;0.524154
7;calc total;1;5.24463;5.24463;5.24463
7;total;1;11.8;11.8;11.8
8;initialize;1;4.04081;4.04081;4.04081
8;async;10;0.00790257;0.00103919;0.0140504
8;inner;10;0.506166;0.501292;0.520232
8;wait;10;4.73669e-05;3.437e-05;5.4183e-05
8;boundary;10;0.00693415;0.00322159;0.00798264
8;calc iter;10;0.521052;0.514522;0.525164
8;calc total;1;5.24463;5.24463;5.24463
8;total;1;11.8001;11.8001;11.8001
9;initialize;1;4.04063;4.04063;4.04063
9;async;10;0.00675079;0.000773707;0.0106903
9;inner;10;0.509536;0.506499;0.520259
9;wait;10;5.27033e-05;4.1128e-05;6.0257e-05
9;boundary;10;0.00570943;0.00308195;0.00641384
9;calc iter;10;0.522051;0.516934;0.525341
9;calc total;1;5.24463;5.24463;5.24463
9;total;1;11.7999;11.7999;11.7999
10;initialize;1;4.04069;4.04069;4.04069
10;async;10;0.00966311;0.00193857;0.0126347
10;inner;10;0.508139;0.505321;0.517805
10;wait;10;5.07053e-05;3.3005e-05;0.000116006
10;boundary;10;0.00476584;0.0040405;0.00507633
10;calc iter;10;0.52262;0.519383;0.52446
10;calc total;1;5.24463;5.24463;5.24463
10;total;1;11.8;11.8;11.8
11;initialize;1;4.04074;4.04074;4.04074
11;async;10;0.00503813;0.000926708;0.00897199
11;inner;10;0.51142;0.508601;0.521841
11;wait;10;3.92634e-05;2.7512e-05;5.7101e-05
11;boundary;10;0.00545128;0.00283926;0.00627725
11;calc iter;10;0.52195;0.517292;0.526324
11;calc total;1;5.24463;5.24463;5.24463
11;total;1;11.8;11.8;11.8
12;initialize;1;4.04074;4.04074;4.04074
12;async;10;0.189935;0.00138648;0.22607
12;inner;10;0.305972;0.296218;0.358078
12;wait;10;3.09807e-05;1.7635e-05;7.368e-05
12;boundary;10;0.0027192;0.00257675;0.00327545
12;calc iter;10;0.498659;0.362816;0.524929
12;calc total;1;5.24463;5.24463;5.24463
12;total;1;11.8;11.8;11.8
13;initialize;1;4.04068;4.04068;4.04068
13;async;10;0.185624;0.00193252;0.218661
13;inner;10;0.312027;0.302458;0.363103
13;wait;10;2.64028e-05;2.01e-05;4.3554e-05
13;boundary;10;0.00253247;0.00215354;0.00282049
13;calc iter;10;0.500212;0.367389;0.523929
13;calc total;1;5.24463;5.24463;5.24463
13;total;1;11.8;11.8;11.8
14;initialize;1;4.03842;4.03842;4.03842
14;async;10;0.188814;0.00193607;0.221454
14;inner;10;0.309254;0.298866;0.361869
14;wait;10;2.92012e-05;1.9803e-05;5.6892e-05
14;boundary;10;0.00239844;0.0019927;0.00264245
14;calc iter;10;0.500497;0.366038;0.522894
14;calc total;1;5.24463;5.24463;5.24463
14;total;1;11.7977;11.7977;11.7977
15;initialize;1;4.04072;4.04072;4.04072
15;async;10;0.189365;0.00122862;0.223054
15;inner;10;0.307922;0.298295;0.360061
15;wait;10;2.79074e-05;1.5145e-05;7.0479e-05
15;boundary;10;0.00252945;0.00221601;0.00295021
15;calc iter;10;0.499847;0.364312;0.524086
15;calc total;1;5.24463;5.24463;5.24463
15;total;1;11.8;11.8;11.8
16;initialize;1;4.04073;4.04073;4.04073
16;async;10;0.162049;0.000308234;0.219189
16;inner;10;0.310925;0.300619;0.362786
16;wait;10;2.99191e-05;1.6388e-05;4.2842e-05
16;boundary;10;0.00393141;0.00214811;0.00508853
16;calc iter;10;0.476937;0.322771;0.525486
16;calc total;1;5.24464;5.24464;5.24464
16;total;1;11.8;11.8;11.8
17;initialize;1;4.04069;4.04069;4.04069
17;async;10;0.170313;0.00170778;0.226281
17;inner;10;0.303815;0.294052;0.356815
17;wait;10;3.34431e-05;2.1338e-05;6.6051e-05
17;boundary;10;0.0035398;0.00340298;0.00369095
17;calc iter;10;0.477703;0.321402;0.523917
17;calc total;1;5.24464;5.24464;5.24464
17;total;1;11.8;11.8;11.8
18;initialize;1;4.0408;4.0408;4.0408
18;async;10;0.170663;0.0017002;0.225292
18;inner;10;0.303732;0.294204;0.355735
18;wait;10;3.64347e-05;2.6908e-05;8.6643e-05
18;boundary;10;0.00353563;0.00301298;0.00435962
18;calc iter;10;0.477968;0.320888;0.522675
18;calc total;1;5.24464;5.24464;5.24464
18;total;1;11.8001;11.8001;11.8001
19;initialize;1;4.04075;4.04075;4.04075
19;async;10;0.170013;0.000980915;0.226661
19;inner;10;0.30296;0.293145;0.355394
19;wait;10;3.45549e-05;1.7396e-05;8.4229e-05
19;boundary;10;0.00427126;0.00410986;0.00467993
19;calc iter;10;0.477281;0.319501;0.52422
19;calc total;1;5.24464;5.24464;5.24464
19;total;1;11.8;11.8;11.8
SCAFES
REMARK: No time step width tau was specified.
 Set tau=1.0 and proceeded. 

Energy start: 500
Energy end  : 481.622
# unit_id;function_name;num_calls;avg_runtime;min_runtime;max_runtime
1;compErr;1;2.662e-06;2.662e-06;2.662e-06
1;init;1;2.87225;2.87225;2.87225
1;update;1;56.8586;56.8586;56.8586
1;sync;1;0.824811;0.824811;0.824811
1;evalKnownDf;1;0;0;0
3;compErr;1;1.977e-06;1.977e-06;1.977e-06
3;init;1;2.91553;2.91553;2.91553
3;update;1;57.2065;57.2065;57.2065
3;sync;1;0.529736;0.529736;0.529736
3;evalKnownDf;1;0;0;0
3;write;1;3.2746e-05;3.2746e-05;3.2746e-05
3;trace;1;0;0;0
4;compErr;1;1.572e-06;1.572e-06;1.572e-06
4;init;1;2.72898;2.72898;2.72898
4;update;1;56.866;56.866;56.866
4;sync;1;2.2351;2.2351;2.2351
4;evalKnownDf;1;0;0;0
4;write;1;1.5906e-05;1.5906e-05;1.5906e-05
4;trace;1;0;0;0
4;calc_total;1;59.1011;59.1011;59.1011
5;compErr;1;2.161e-06;2.161e-06;2.161e-06
5;init;1;2.69737;2.69737;2.69737
5;update;1;57.1335;57.1335;57.1335
5;sync;1;2.21194;2.21194;2.21194
5;evalKnownDf;1;0;0;0
5;write;1;1.9157e-05;1.9157e-05;1.9157e-05
5;trace;1;0;0;0
5;calc_total;1;59.3455;59.3455;59.3455
6;compErr;1;1.151e-06;1.151e-06;1.151e-06
6;init;1;2.89394;2.89394;2.89394
6;update;1;57.4086;57.4086;57.4086
6;sync;1;0.310013;0.310013;0.310013
6;evalKnownDf;1;0;0;0
6;write;1;1.8867e-05;1.8867e-05;1.8867e-05
6;trace;1;0;0;0
6;calc_total;1;57.7187;57.7187;57.7187
7;compErr;1;1.538e-06;1.538e-06;1.538e-06
7;init;1;2.91505;2.91505;2.91505
7;update;1;57.1936;57.1936;57.1936
7;sync;1;1.02781;1.02781;1.02781
7;evalKnownDf;1;0;0;0
7;write;1;2.8441e-05;2.8441e-05;2.8441e-05
7;trace;1;0;0;0
7;calc_total;1;58.2214;58.2214;58.2214
8;compErr;1;2.815e-06;2.815e-06;2.815e-06
8;init;1;2.89493;2.89493;2.89493
8;update;1;56.6726;56.6726;56.6726
8;sync;1;1.01477;1.01477;1.01477
8;evalKnownDf;1;0;0;0
8;write;1;3.2516e-05;3.2516e-05;3.2516e-05
8;trace;1;0;0;0
8;calc_total;1;57.6873;57.6873;57.6873
9;compErr;1;1.93e-06;1.93e-06;1.93e-06
9;init;1;2.89063;2.89063;2.89063
9;update;1;56.8342;56.8342;56.8342
9;sync;1;1.13495;1.13495;1.13495
9;evalKnownDf;1;0;0;0
9;write;1;3.1387e-05;3.1387e-05;3.1387e-05
9;trace;1;0;0;0
9;calc_total;1;57.9692;57.9692;57.9692
10;compErr;1;1.853e-06;1.853e-06;1.853e-06
10;init;1;2.9277;2.9277;2.9277
10;update;1;57.4369;57.4369;57.4369
10;sync;1;0.285401;0.285401;0.285401
10;evalKnownDf;1;0;0;0
10;write;1;2.7257e-05;2.7257e-05;2.7257e-05
10;trace;1;0;0;0
10;calc_total;1;57.7223;57.7223;57.7223
11;compErr;1;1.704e-06;1.704e-06;1.704e-06
11;init;1;2.90085;2.90085;2.90085
11;update;1;57.6976;57.6976;57.6976
11;sync;1;0.0835444;0.0835444;0.0835444
11;evalKnownDf;1;0;0;0
11;write;1;2.1256e-05;2.1256e-05;2.1256e-05
11;trace;1;0;0;0
11;calc_total;1;57.7812;57.7812;57.7812
12;compErr;1;2.394e-06;2.394e-06;2.394e-06
12;init;1;2.6011;2.6011;2.6011
12;update;1;54.4833;54.4833;54.4833
12;sync;1;4.25968;4.25968;4.25968
12;evalKnownDf;1;0;0;0
12;write;1;2.7397e-05;2.7397e-05;2.7397e-05
12;trace;1;0;0;0
12;calc_total;1;58.743;58.743;58.743
13;compErr;1;2.318e-06;2.318e-06;2.318e-06
13;init;1;2.62069;2.62069;2.62069
13;update;1;54.6384;54.6384;54.6384
13;sync;1;4.23937;4.23937;4.23937
13;evalKnownDf;1;0;0;0
13;write;1;3.0665e-05;3.0665e-05;3.0665e-05
13;trace;1;0;0;0
13;calc_total;1;58.8778;58.8778;58.8778
14;compErr;1;2.602e-06;2.602e-06;2.602e-06
14;init;1;2.65916;2.65916;2.65916
14;update;1;54.7718;54.7718;54.7718
14;sync;1;4.03323;4.03323;4.03323
14;evalKnownDf;1;0;0;0
14;write;1;3.225e-05;3.225e-05;3.225e-05
14;trace;1;0;0;0
14;calc_total;1;58.8051;58.8051;58.8051
15;compErr;1;2.881e-06;2.881e-06;2.881e-06
15;init;1;2.59486;2.59486;2.59486
15;update;1;54.9706;54.9706;54.9706
15;sync;1;3.91888;3.91888;3.91888
15;evalKnownDf;1;0;0;0
15;write;1;2.8214e-05;2.8214e-05;2.8214e-05
15;trace;1;0;0;0
15;calc_total;1;58.8895;58.8895;58.8895
17;compErr;1;2.972e-06;2.972e-06;2.972e-06
17;init;1;2.59833;2.59833;2.59833
17;update;1;54.4738;54.4738;54.4738
17;sync;1;4.13963;4.13963;4.13963
17;evalKnownDf;1;0;0;0
17;write;1;2.4991e-05;2.4991e-05;2.4991e-05
17;trace;1;0;0;0
17;calc_total;1;58.6134;58.6134;58.6134
18;compErr;1;2.516e-06;2.516e-06;2.516e-06
18;init;1;2.63111;2.63111;2.63111
18;update;1;54.2895;54.2895;54.2895
18;sync;1;4.37604;4.37604;4.37604
18;evalKnownDf;1;0;0;0
18;write;1;2.5828e-05;2.5828e-05;2.5828e-05
18;trace;1;0;0;0
18;calc_total;1;58.6655;58.6655;58.6655
19;compErr;1;2.61e-06;2.61e-06;2.61e-06
19;init;1;2.65966;2.65966;2.65966
19;update;1;54.364;54.364;54.364
19;sync;1;4.59817;4.59817;4.59817
19;evalKnownDf;1;0;0;0
19;write;1;2.7568e-05;2.7568e-05;2.7568e-05
19;trace;1;0;0;0
19;calc_total;1;58.9622;58.9622;58.9622
1;write;1;2.5391e-05;2.5391e-05;2.5391e-05
1;trace;1;0;0;0
1;calc_total;1;57.6834;57.6834;57.6834
2;compErr;1;2.103e-06;2.103e-06;2.103e-06
2;init;1;2.89308;2.89308;2.89308
2;update;1;57.2879;57.2879;57.2879
2;sync;1;0.383782;0.383782;0.383782
2;evalKnownDf;1;0;0;0
2;write;1;2.9727e-05;2.9727e-05;2.9727e-05
2;trace;1;0;0;0
2;calc_total;1;57.6717;57.6717;57.6717
3;calc_total;1;57.7362;57.7362;57.7362
0;compErr;1;1.775e-06;1.775e-06;1.775e-06
0;init;1;2.89262;2.89262;2.89262
0;update;1;56.3613;56.3613;56.3613
0;sync;1;1.13001;1.13001;1.13001
0;evalKnownDf;1;0;0;0
0;write;1;3.5079e-05;3.5079e-05;3.5079e-05
0;trace;1;0;0;0
0;calc_total;1;57.4913;57.4913;57.4913
0;total;1;77.3586;77.3586;77.3586
0;total;1;77.3585;77.3585;77.3585
0;total;1;77.3586;77.3586;77.3586
0;total;1;77.3585;77.3585;77.3585
0;total;1;77.3585;77.3585;77.3585
0;total;1;77.3586;77.3586;77.3586
0;total;1;77.3585;77.3585;77.3585
0;total;1;77.3586;77.3586;77.3586
0;total;1;77.3585;77.3585;77.3585
0;total;1;77.3586;77.3586;77.3586
0;total;1;77.3585;77.3585;77.3585
0;total;1;77.3585;77.3585;77.3585
0;total;1;77.3586;77.3586;77.3586
0;total;1;77.3586;77.3586;77.3586
0;total;1;77.3586;77.3586;77.3586
0;total;1;77.3586;77.3586;77.3586
16;compErr;1;2.111e-06;2.111e-06;2.111e-06
16;init;1;2.59546;2.59546;2.59546
16;update;1;54.1328;54.1328;54.1328
16;sync;1;4.35585;4.35585;4.35585
16;evalKnownDf;1;0;0;0
16;write;1;2.4683e-05;2.4683e-05;2.4683e-05
16;trace;1;0;0;0
16;calc_total;1;58.4887;58.4887;58.4887
0;total;1;77.3586;77.3586;77.3586
0;total;1;77.3586;77.3586;77.3586
0;total;1;77.3586;77.3586;77.3586
0;total;1;77.3586;77.3586;77.3586
SCAFES
REMARK: No time step width tau was specified.
 Set tau=1.0 and proceeded. 

Energy start: 500
Energy end  : 481.622
# unit_id;function_name;num_calls;avg_runtime;min_runtime;max_runtime
0;compErr;1;3.018e-06;3.018e-06;3.018e-06
0;init;1;2.86797;2.86797;2.86797
0;update;1;57.0426;57.0426;57.0426
0;sync;1;0.664763;0.664763;0.664763
0;evalKnownDf;1;0;0;0
0;write;1;3.069e-05;3.069e-05;3.069e-05
0;trace;1;0;0;0
0;calc_total;1;57.7074;57.7074;57.7074
0;total;1;77.1371;77.1371;77.1371
1;compErr;1;1.471e-06;1.471e-06;1.471e-06
1;init;1;2.89237;2.89237;2.89237
1;update;1;57.557;57.557;57.557
1;sync;1;0.154216;0.154216;0.154216
1;evalKnownDf;1;0;0;0
1;write;1;2.1014e-05;2.1014e-05;2.1014e-05
1;trace;1;0;0;0
1;calc_total;1;57.7112;57.7112;57.7112
0;total;1;77.1371;77.1371;77.1371
2;compErr;1;1.934e-06;1.934e-06;1.934e-06
2;init;1;2.9055;2.9055;2.9055
2;update;1;57.7056;57.7056;57.7056
2;sync;1;0.0278966;0.0278966;0.0278966
2;evalKnownDf;1;0;0;0
2;write;1;1.8576e-05;1.8576e-05;1.8576e-05
2;trace;1;0;0;0
2;calc_total;1;57.7335;57.7335;57.7335
0;total;1;77.1371;77.1371;77.1371
3;compErr;1;2.43e-06;2.43e-06;2.43e-06
3;init;1;2.89138;2.89138;2.89138
3;update;1;57.5622;57.5622;57.5622
3;sync;1;0.219685;0.219685;0.219685
3;evalKnownDf;1;0;0;0
3;write;1;3.3685e-05;3.3685e-05;3.3685e-05
3;trace;1;0;0;0
3;calc_total;1;57.7819;57.7819;57.7819
0;total;1;77.1371;77.1371;77.1371
4;compErr;1;3.893e-06;3.893e-06;3.893e-06
4;init;1;2.83903;2.83903;2.83903
4;update;1;56.8611;56.8611;56.8611
4;sync;1;0.902764;0.902764;0.902764
4;evalKnownDf;1;0;0;0
4;write;1;3.659e-05;3.659e-05;3.659e-05
4;trace;1;0;0;0
4;calc_total;1;57.7639;57.7639;57.7639
0;total;1;77.1371;77.1371;77.1371
5;compErr;1;8.77e-07;8.77e-07;8.77e-07
5;init;1;2.90526;2.90526;2.90526
5;update;1;57.215;57.215;57.215
5;sync;1;0.64831;0.64831;0.64831
5;evalKnownDf;1;0;0;0
5;write;1;1.9078e-05;1.9078e-05;1.9078e-05
5;trace;1;0;0;0
5;calc_total;1;57.8634;57.8634;57.8634
0;total;1;77.1371;77.1371;77.1371
6;compErr;1;1.652e-06;1.652e-06;1.652e-06
6;init;1;2.87132;2.87132;2.87132
6;update;1;57.1425;57.1425;57.1425
6;sync;1;0.943675;0.943675;0.943675
6;evalKnownDf;1;0;0;0
6;write;1;9.9108e-05;9.9108e-05;9.9108e-05
6;trace;1;0;0;0
6;calc_total;1;58.0862;58.0862;58.0862
0;total;1;77.1371;77.1371;77.1371
7;compErr;1;2.571e-06;2.571e-06;2.571e-06
7;init;1;2.90372;2.90372;2.90372
7;update;1;56.8978;56.8978;56.8978
7;sync;1;1.18875;1.18875;1.18875
7;evalKnownDf;1;0;0;0
7;write;1;3.4664e-05;3.4664e-05;3.4664e-05
7;trace;1;0;0;0
7;calc_total;1;58.0865;58.0865;58.0865
0;total;1;77.1371;77.1371;77.1371
8;compErr;1;3.146e-06;3.146e-06;3.146e-06
8;init;1;2.88798;2.88798;2.88798
8;update;1;56.0975;56.0975;56.0975
8;sync;1;1.49363;1.49363;1.49363
8;evalKnownDf;1;0;0;0
8;write;1;3.4665e-05;3.4665e-05;3.4665e-05
8;trace;1;0;0;0
8;calc_total;1;57.5911;57.5911;57.5911
0;total;1;77.137;77.137;77.137
9;compErr;1;1.837e-06;1.837e-06;1.837e-06
9;init;1;2.88919;2.88919;2.88919
9;update;1;56.8064;56.8064;56.8064
9;sync;1;1.0286;1.0286;1.0286
9;evalKnownDf;1;0;0;0
9;write;1;2.3348e-05;2.3348e-05;2.3348e-05
9;trace;1;0;0;0
9;calc_total;1;57.835;57.835;57.835
0;total;1;77.1371;77.1371;77.1371
10;compErr;1;4.526e-06;4.526e-06;4.526e-06
10;init;1;2.87496;2.87496;2.87496
10;update;1;56.9391;56.9391;56.9391
10;sync;1;1.08642;1.08642;1.08642
10;evalKnownDf;1;0;0;0
10;write;1;3.2778e-05;3.2778e-05;3.2778e-05
10;trace;1;0;0;0
10;calc_total;1;58.0255;58.0255;58.0255
0;total;1;77.1371;77.1371;77.1371
11;compErr;1;3.289e-06;3.289e-06;3.289e-06
11;init;1;2.88357;2.88357;2.88357
11;update;1;56.8768;56.8768;56.8768
11;sync;1;0.843649;0.843649;0.843649
11;evalKnownDf;1;0;0;0
11;write;1;3.4437e-05;3.4437e-05;3.4437e-05
11;trace;1;0;0;0
11;calc_total;1;57.7204;57.7204;57.7204
0;total;1;77.1371;77.1371;77.1371
12;compErr;1;2.624e-06;2.624e-06;2.624e-06
12;init;1;2.59551;2.59551;2.59551
12;update;1;54.6463;54.6463;54.6463
12;sync;1;4.06785;4.06785;4.06785
12;evalKnownDf;1;0;0;0
12;write;1;2.5866e-05;2.5866e-05;2.5866e-05
12;trace;1;0;0;0
12;calc_total;1;58.7142;58.7142;58.7142
0;total;1;77.1371;77.1371;77.1371
13;compErr;1;2.395e-06;2.395e-06;2.395e-06
13;init;1;2.6062;2.6062;2.6062
13;update;1;54.6038;54.6038;54.6038
13;sync;1;4.28572;4.28572;4.28572
13;evalKnownDf;1;0;0;0
13;write;1;2.758e-05;2.758e-05;2.758e-05
13;trace;1;0;0;0
13;calc_total;1;58.8895;58.8895;58.8895
0;total;1;77.1371;77.1371;77.1371
14;compErr;1;2.421e-06;2.421e-06;2.421e-06
14;init;1;2.60053;2.60053;2.60053
14;update;1;54.5492;54.5492;54.5492
14;sync;1;4.41753;4.41753;4.41753
14;evalKnownDf;1;0;0;0
14;write;1;2.8613e-05;2.8613e-05;2.8613e-05
14;trace;1;0;0;0
14;calc_total;1;58.9667;58.9667;58.9667
0;total;1;77.1371;77.1371;77.1371
15;compErr;1;2.913e-06;2.913e-06;2.913e-06
15;init;1;2.62144;2.62144;2.62144
15;update;1;54.6932;54.6932;54.6932
15;sync;1;4.17039;4.17039;4.17039
15;evalKnownDf;1;0;0;0
15;write;1;3.0449e-05;3.0449e-05;3.0449e-05
15;trace;1;0;0;0
15;calc_total;1;58.8636;58.8636;58.8636
0;total;1;77.1371;77.1371;77.1371
16;compErr;1;1.633e-06;1.633e-06;1.633e-06
16;init;1;2.62386;2.62386;2.62386
16;update;1;54.6957;54.6957;54.6957
16;sync;1;3.79531;3.79531;3.79531
16;evalKnownDf;1;0;0;0
16;write;1;2.4109e-05;2.4109e-05;2.4109e-05
16;trace;1;0;0;0
16;calc_total;1;58.491;58.491;58.491
0;total;1;77.1371;77.1371;77.1371
17;compErr;1;1.981e-06;1.981e-06;1.981e-06
17;init;1;2.59356;2.59356;2.59356
17;update;1;54.3142;54.3142;54.3142
17;sync;1;4.39436;4.39436;4.39436
17;evalKnownDf;1;0;0;0
17;write;1;2.3064e-05;2.3064e-05;2.3064e-05
17;trace;1;0;0;0
17;calc_total;1;58.7086;58.7086;58.7086
0;total;1;77.1371;77.1371;77.1371
18;compErr;1;2.256e-06;2.256e-06;2.256e-06
18;init;1;2.59541;2.59541;2.59541
18;update;1;54.3424;54.3424;54.3424
18;sync;1;4.42471;4.42471;4.42471
18;evalKnownDf;1;0;0;0
18;write;1;2.4464e-05;2.4464e-05;2.4464e-05
18;trace;1;0;0;0
18;calc_total;1;58.7671;58.7671;58.7671
0;total;1;77.1371;77.1371;77.1371
19;compErr;1;2.607e-06;2.607e-06;2.607e-06
19;init;1;2.59607;2.59607;2.59607
19;update;1;54.3546;54.3546;54.3546
19;sync;1;4.3642;4.3642;4.3642
19;evalKnownDf;1;0;0;0
19;write;1;2.4143e-05;2.4143e-05;2.4143e-05
19;trace;1;0;0;0
19;calc_total;1;58.7188;58.7188;58.7188
0;total;1;77.1371;77.1371;77.1371
SCAFES
REMARK: No time step width tau was specified.
 Set tau=1.0 and proceeded. 

Energy start: 500
Energy end  : 481.622
# unit_id;function_name;num_calls;avg_runtime;min_runtime;max_runtime
4;compErr;1;1.659e-06;1.659e-06;1.659e-06
4;init;1;2.83785;2.83785;2.83785
4;update;1;56.9532;56.9532;56.9532
4;sync;1;1.2236;1.2236;1.2236
4;evalKnownDf;1;0;0;0
4;write;1;2.0049e-05;2.0049e-05;2.0049e-05
4;trace;1;0;0;0
4;calc_total;1;58.1768;58.1768;58.1768
5;compErr;1;1.774e-06;1.774e-06;1.774e-06
5;init;1;2.8697;2.8697;2.8697
5;update;1;57.763;57.763;57.763
5;sync;1;0.554211;0.554211;0.554211
5;evalKnownDf;1;0;0;0
5;write;1;1.9997e-05;1.9997e-05;1.9997e-05
5;trace;1;0;0;0
5;calc_total;1;58.3172;58.3172;58.3172
6;compErr;1;1.767e-06;1.767e-06;1.767e-06
6;init;1;2.85752;2.85752;2.85752
6;update;1;57.1458;57.1458;57.1458
6;sync;1;1.20018;1.20018;1.20018
6;evalKnownDf;1;0;0;0
6;write;1;2.3618e-05;2.3618e-05;2.3618e-05
6;trace;1;0;0;0
6;calc_total;1;58.346;58.346;58.346
7;compErr;1;1.597e-06;1.597e-06;1.597e-06
7;init;1;2.85603;2.85603;2.85603
7;update;1;56.5362;56.5362;56.5362
7;sync;1;1.86828;1.86828;1.86828
7;evalKnownDf;1;0;0;0
7;write;1;2.0257e-05;2.0257e-05;2.0257e-05
7;trace;1;0;0;0
7;calc_total;1;58.4045;58.4045;58.4045
8;compErr;1;1.901e-06;1.901e-06;1.901e-06
8;init;1;2.85497;2.85497;2.85497
8;update;1;56.228;56.228;56.228
8;sync;1;1.70952;1.70952;1.70952
8;evalKnownDf;1;0;0;0
8;write;1;3.0102e-05;3.0102e-05;3.0102e-05
8;trace;1;0;0;0
8;calc_total;1;57.9375;57.9375;57.9375
9;compErr;1;3.022e-06;3.022e-06;3.022e-06
9;init;1;2.85331;2.85331;2.85331
9;update;1;56.6272;56.6272;56.6272
9;sync;1;1.65826;1.65826;1.65826
9;evalKnownDf;1;0;0;0
9;write;1;2.3806e-05;2.3806e-05;2.3806e-05
9;trace;1;0;0;0
9;calc_total;1;58.2855;58.2855;58.2855
10;compErr;1;1.468e-06;1.468e-06;1.468e-06
10;init;1;2.84304;2.84304;2.84304
10;update;1;56.8281;56.8281;56.8281
10;sync;1;1.51561;1.51561;1.51561
10;evalKnownDf;1;0;0;0
10;write;1;2.2054e-05;2.2054e-05;2.2054e-05
10;trace;1;0;0;0
10;calc_total;1;58.3437;58.3437;58.3437
11;compErr;1;1.551e-06;1.551e-06;1.551e-06
11;init;1;2.84732;2.84732;2.84732
11;update;1;56.1625;56.1625;56.1625
11;sync;1;1.61769;1.61769;1.61769
11;evalKnownDf;1;0;0;0
11;write;1;2.5309e-05;2.5309e-05;2.5309e-05
11;trace;1;0;0;0
11;calc_total;1;57.7802;57.7802;57.7802
12;compErr;1;2.33e-06;2.33e-06;2.33e-06
12;init;1;2.54589;2.54589;2.54589
12;update;1;54.1256;54.1256;54.1256
12;sync;1;5.15704;5.15704;5.15704
12;evalKnownDf;1;0;0;0
12;write;1;3.2702e-05;3.2702e-05;3.2702e-05
12;trace;1;0;0;0
12;calc_total;1;59.2827;59.2827;59.2827
13;compErr;1;2.76e-06;2.76e-06;2.76e-06
13;init;1;2.56738;2.56738;2.56738
13;update;1;54.3602;54.3602;54.3602
13;sync;1;5.27053;5.27053;5.27053
13;evalKnownDf;1;0;0;0
13;write;1;2.8096e-05;2.8096e-05;2.8096e-05
13;trace;1;0;0;0
13;calc_total;1;59.6307;59.6307;59.6307
14;compErr;1;2.066e-06;2.066e-06;2.066e-06
14;init;1;2.56772;2.56772;2.56772
14;update;1;54.5844;54.5844;54.5844
14;sync;1;5.00286;5.00286;5.00286
14;evalKnownDf;1;0;0;0
14;write;1;2.7296e-05;2.7296e-05;2.7296e-05
14;trace;1;0;0;0
14;calc_total;1;59.5873;59.5873;59.5873
15;compErr;1;2.613e-06;2.613e-06;2.613e-06
15;init;1;2.54439;2.54439;2.54439
15;update;1;54.2544;54.2544;54.2544
15;sync;1;4.83155;4.83155;4.83155
15;evalKnownDf;1;0;0;0
15;write;1;2.8651e-05;2.8651e-05;2.8651e-05
15;trace;1;0;0;0
15;calc_total;1;59.086;59.086;59.086
0;compErr;1;2.204e-06;2.204e-06;2.204e-06
0;init;1;2.86003;2.86003;2.86003
0;update;1;57.11;57.11;57.11
0;sync;1;0.769983;0.769983;0.769983
0;evalKnownDf;1;0;0;0
0;write;1;3.0928e-05;3.0928e-05;3.0928e-05
0;trace;1;0;0;0
0;calc_total;1;57.88;57.88;57.88
2;compErr;1;2.079e-06;2.079e-06;2.079e-06
2;init;1;2.84283;2.84283;2.84283
2;update;1;57.1318;57.1318;57.1318
2;sync;1;1.03915;1.03915;1.03915
2;evalKnownDf;1;0;0;0
2;write;1;2.9763e-05;2.9763e-05;2.9763e-05
2;trace;1;0;0;0
2;calc_total;1;58.171;58.171;58.171
3;compErr;1;2.351e-06;2.351e-06;2.351e-06
3;init;1;2.84474;2.84474;2.84474
3;update;1;56.6383;56.6383;56.6383
3;sync;1;1.22938;1.22938;1.22938
3;evalKnownDf;1;0;0;0
3;write;1;3.2243e-05;3.2243e-05;3.2243e-05
3;trace;1;0;0;0
3;calc_total;1;57.8677;57.8677;57.8677
16;compErr;1;1.799e-06;1.799e-06;1.799e-06
16;init;1;2.56751;2.56751;2.56751
16;update;1;54.3624;54.3624;54.3624
16;sync;1;10.5835;10.5835;10.5835
16;evalKnownDf;1;0;0;0
16;write;1;2.8325e-05;2.8325e-05;2.8325e-05
16;trace;1;0;0;0
16;calc_total;1;64.9459;64.9459;64.9459
18;compErr;1;1.809e-06;1.809e-06;1.809e-06
18;init;1;2.56323;2.56323;2.56323
18;update;1;54.5663;54.5663;54.5663
18;sync;1;10.5713;10.5713;10.5713
18;evalKnownDf;1;0;0;0
18;write;1;2.6267e-05;2.6267e-05;2.6267e-05
18;trace;1;0;0;0
18;calc_total;1;65.1376;65.1376;65.1376
19;compErr;1;2.942e-06;2.942e-06;2.942e-06
19;init;1;2.55267;2.55267;2.55267
19;update;1;54.176;54.176;54.176
19;sync;1;4.91653;4.91653;4.91653
19;evalKnownDf;1;0;0;0
19;write;1;2.4296e-05;2.4296e-05;2.4296e-05
19;trace;1;0;0;0
19;calc_total;1;59.0925;59.0925;59.0925
0;total;1;85.2492;85.2492;85.2492
1;compErr;1;2.715e-06;2.715e-06;2.715e-06
1;init;1;2.8845;2.8845;2.8845
1;update;1;57.3343;57.3343;57.3343
1;sync;1;0.538772;0.538772;0.538772
1;evalKnownDf;1;0;0;0
1;write;1;3.0612e-05;3.0612e-05;3.0612e-05
1;trace;1;0;0;0
1;calc_total;1;57.873;57.873;57.873
0;total;1;85.2492;85.2492;85.2492
0;total;1;85.2492;85.2492;85.2492
0;total;1;85.2492;85.2492;85.2492
0;total;1;85.2492;85.2492;85.2492
0;total;1;85.2492;85.2492;85.2492
0;total;1;85.2492;85.2492;85.2492
0;total;1;85.2492;85.2492;85.2492
0;total;1;85.2492;85.2492;85.2492
0;total;1;85.2492;85.2492;85.2492
0;total;1;85.2492;85.2492;85.2492
0;total;1;85.2492;85.2492;85.2492
0;total;1;85.2492;85.2492;85.2492
0;total;1;85.2492;85.2492;85.2492
0;total;1;85.2492;85.2492;85.2492
0;total;1;85.2492;85.2492;85.2492
0;total;1;85.2491;85.2491;85.2491
17;compErr;1;1.773e-06;1.773e-06;1.773e-06
17;init;1;2.56605;2.56605;2.56605
17;update;1;54.6026;54.6026;54.6026
17;sync;1;10.5419;10.5419;10.5419
17;evalKnownDf;1;0;0;0
17;write;1;2.8486e-05;2.8486e-05;2.8486e-05
17;trace;1;0;0;0
17;calc_total;1;65.1445;65.1445;65.1445
0;total;1;85.2492;85.2492;85.2492
0;total;1;85.2492;85.2492;85.2492
0;total;1;85.2492;85.2492;85.2492
