# Supplementary material for: A Halo abstraction for distributed n-dimensional structured grids within the C++ PGAS library DASH
Source: PeerJ Comput Sci. 2023 Feb 3;9:e1203. doi: 10.7717/peerj-cs.1203 (PMC10280232; doi:10.7717/peerj-cs.1203)
Supplement: Supplemental Information 4 [file peerj-cs-09-1203-s004.gz › raw_dash_scafes/res_2d_sc/strong/plain/heat2d_n1_c12_45000_28658284.out]

DASH
InitEnergy=300.00000
EndEnergy=285.74103
DiffEnergy=-14.25897
Matrixspec: 45000 x 45000
Iterations: 10
# unit_id;function_name;num_calls;avg_runtime;min_runtime;max_runtime
0;initialize;1;2.84238;2.84238;2.84238
0;async;10;0.00633;0.00150;0.00941
0;inner;10;0.96253;0.86084;1.07340
0;wait;10;0.00003;0.00002;0.00006
0;boundary;10;0.00546;0.00467;0.00609
0;calc iter;10;0.97435;0.87277;1.08072
0;calc total;1;9.75554;9.75554;9.75554
0;total;1;17.11212;17.11212;17.11212
1;initialize;1;2.84681;2.84681;2.84681
1;async;10;0.0116848;0.00169267;0.0221354
1;inner;10;0.955312;0.852775;1.07644
1;wait;10;3.27175e-05;1.8053e-05;5.2095e-05
1;boundary;10;0.00584073;0.00477125;0.00688322
1;calc iter;10;0.972873;0.876465;1.083
1;calc total;1;9.75555;9.75555;9.75555
1;total;1;17.1165;17.1165;17.1165
2;initialize;1;2.84676;2.84676;2.84676
2;async;10;0.0186626;0.000767688;0.037428
2;inner;10;0.944302;0.832062;1.07785
2;wait;10;2.98618e-05;1.7543e-05;4.6756e-05
2;boundary;10;0.00593846;0.00453068;0.00715247
2;calc iter;10;0.968934;0.858981;1.08396
2;calc total;1;9.75555;9.75555;9.75555
2;total;1;17.1165;17.1165;17.1165
3;initialize;1;2.84681;2.84681;2.84681
3;async;10;0.00195198;0.000780489;0.00337437
3;inner;10;0.968186;0.867344;1.07804
3;wait;10;2.88715e-05;1.7021e-05;5.7743e-05
3;boundary;10;0.00462236;0.00416855;0.00494956
3;calc iter;10;0.97479;0.873448;1.08423
3;calc total;1;9.75554;9.75554;9.75554
3;total;1;17.1165;17.1165;17.1165
4;initialize;1;2.84681;2.84681;2.84681
4;async;10;0.00899563;0.00176426;0.012738
4;inner;10;0.959204;0.858692;1.07125
4;wait;10;4.23585e-05;3.2687e-05;7.2982e-05
4;boundary;10;0.00570033;0.00501128;0.00621943
4;calc iter;10;0.973944;0.873208;1.07929
4;calc total;1;9.75554;9.75554;9.75554
4;total;1;17.1165;17.1165;17.1165
5;initialize;1;2.8468;2.8468;2.8468
5;async;10;0.0175492;0.00152394;0.0259895
5;inner;10;0.949771;0.848635;1.06309
5;wait;10;3.51862e-05;1.6813e-05;7.3611e-05
5;boundary;10;0.00600716;0.00525585;0.0069288
5;calc iter;10;0.973364;0.873715;1.07162
5;calc total;1;9.75554;9.75554;9.75554
5;total;1;17.1165;17.1165;17.1165
6;initialize;1;2.8468;2.8468;2.8468
6;async;10;0.0106978;0.00155613;0.0132415
6;inner;10;0.959571;0.858142;1.07462
6;wait;10;3.22804e-05;2.1491e-05;8.0465e-05
6;boundary;10;0.00456572;0.00386806;0.00544007
6;calc iter;10;0.974869;0.873402;1.0817
6;calc total;1;9.75554;9.75554;9.75554
6;total;1;17.1165;17.1165;17.1165
7;initialize;1;2.84679;2.84679;2.84679
7;async;10;0.00939967;0.00176878;0.0117239
7;inner;10;0.960391;0.859185;1.07131
7;wait;10;3.69435e-05;2.7778e-05;6.3786e-05
7;boundary;10;0.00483482;0.00420834;0.00613278
7;calc iter;10;0.974664;0.87374;1.07928
7;calc total;1;9.75554;9.75554;9.75554
7;total;1;17.1165;17.1165;17.1165
8;initialize;1;2.84663;2.84663;2.84663
8;async;10;0.00340741;0.000929641;0.00557738
8;inner;10;0.966465;0.86414;1.07948
8;wait;10;3.09009e-05;1.7987e-05;5.6302e-05
8;boundary;10;0.00470625;0.00420936;0.00514867
8;calc iter;10;0.974611;0.871503;1.08522
8;calc total;1;9.75554;9.75554;9.75554
8;total;1;17.1164;17.1164;17.1164
9;initialize;1;2.84677;2.84677;2.84677
9;async;10;0.00173964;0.00154412;0.00191924
9;inner;10;0.967278;0.86616;1.08254
9;wait;10;3.34621e-05;2.1463e-05;4.875e-05
9;boundary;10;0.00649897;0.00266363;0.00725112
9;calc iter;10;0.975552;0.87049;1.09031
9;calc total;1;9.75555;9.75555;9.75555
9;total;1;17.1165;17.1165;17.1165
10;initialize;1;2.84679;2.84679;2.84679
10;async;10;0.0061643;0.00177783;0.00800531
10;inner;10;0.963676;0.862666;1.07982
10;wait;10;2.8321e-05;1.9216e-05;4.752e-05
10;boundary;10;0.00533732;0.00274365;0.00639034
10;calc iter;10;0.975208;0.871696;1.08586
10;calc total;1;9.75555;9.75555;9.75555
10;total;1;17.1165;17.1165;17.1165
11;initialize;1;2.84642;2.84642;2.84642
11;async;10;0.00521474;0.00125539;0.00711342
11;inner;10;0.965192;0.864034;1.07873
11;wait;10;2.217e-05;1.3404e-05;5.0139e-05
11;boundary;10;0.00452893;0.00383585;0.00469459
11;calc iter;10;0.97496;0.873349;1.08448
11;calc total;1;9.75554;9.75554;9.75554
11;total;1;17.1162;17.1162;17.1162
DASH
InitEnergy=300.00000
EndEnergy=285.74103
DiffEnergy=-14.25897
Matrixspec: 45000 x 45000
Iterations: 10
# unit_id;function_name;num_calls;avg_runtime;min_runtime;max_runtime
0;initialize;1;2.53106;2.53106;2.53106
0;async;10;0.01892;0.00124;0.03435
0;inner;10;0.95950;0.85707;1.07680
0;wait;10;0.00003;0.00002;0.00005
0;boundary;10;0.00619;0.00547;0.00713
0;calc iter;10;0.98464;0.88029;1.09367
0;calc total;1;9.88692;9.88692;9.88692
0;total;1;16.83974;16.83974;16.83974
1;initialize;1;2.53111;2.53111;2.53111
1;async;10;0.0101395;0.00172691;0.013775
1;inner;10;0.971002;0.872717;1.07518
1;wait;10;3.49557e-05;1.8902e-05;4.8464e-05
1;boundary;10;0.00573415;0.00485114;0.0064982
1;calc iter;10;0.986912;0.888045;1.08528
1;calc total;1;9.88693;9.88693;9.88693
1;total;1;16.8398;16.8398;16.8398
2;initialize;1;2.53104;2.53104;2.53104
2;async;10;0.00113208;0.000901058;0.00146717
2;inner;10;0.98228;0.885816;1.08276
2;wait;10;2.23909e-05;1.4015e-05;4.0922e-05
2;boundary;10;0.00460619;0.0041784;0.0052444
2;calc iter;10;0.988041;0.891345;1.08877
2;calc total;1;9.88693;9.88693;9.88693
2;total;1;16.8397;16.8397;16.8397
3;initialize;1;2.53112;2.53112;2.53112
3;async;10;0.0109854;0.00141649;0.0197909
3;inner;10;0.970496;0.872799;1.07594
3;wait;10;3.49861e-05;1.8887e-05;6.1373e-05
3;boundary;10;0.00582589;0.0050177;0.00675048
3;calc iter;10;0.987344;0.879825;1.0833
3;calc total;1;9.88692;9.88692;9.88692
3;total;1;16.8398;16.8398;16.8398
4;initialize;1;2.53113;2.53113;2.53113
4;async;10;0.0132355;0.00170357;0.0188378
4;inner;10;0.968091;0.871121;1.06606
4;wait;10;4.19533e-05;3.2796e-05;8.3285e-05
4;boundary;10;0.00581293;0.00513333;0.0071242
4;calc iter;10;0.987184;0.888096;1.08908
4;calc total;1;9.88692;9.88692;9.88692
4;total;1;16.8398;16.8398;16.8398
5;initialize;1;2.53104;2.53104;2.53104
5;async;10;0.00727928;0.00165148;0.0126188
5;inner;10;0.974719;0.878382;1.07661
5;wait;10;3.0514e-05;1.766e-05;5.4578e-05
5;boundary;10;0.00544784;0.00474941;0.00630435
5;calc iter;10;0.987478;0.89092;1.08387
5;calc total;1;9.88692;9.88692;9.88692
5;total;1;16.8397;16.8397;16.8397
6;initialize;1;2.53108;2.53108;2.53108
6;async;10;0.0105054;0.001491;0.0147558
6;inner;10;0.972817;0.874361;1.0747
6;wait;10;2.9649e-05;1.6156e-05;7.1959e-05
6;boundary;10;0.00468752;0.004383;0.00600462
6;calc iter;10;0.988041;0.888195;1.0871
6;calc total;1;9.88692;9.88692;9.88692
6;total;1;16.8398;16.8398;16.8398
7;initialize;1;2.5311;2.5311;2.5311
7;async;10;0.00439689;0.00181316;0.00912358
7;inner;10;0.979388;0.881248;1.08274
7;wait;10;2.84108e-05;2.238e-05;4.9457e-05
7;boundary;10;0.00452029;0.00307439;0.00534004
7;calc iter;10;0.988335;0.891538;1.08907
7;calc total;1;9.88692;9.88692;9.88692
7;total;1;16.8398;16.8398;16.8398
8;initialize;1;2.53108;2.53108;2.53108
8;async;10;0.00526733;0.00159799;0.0118348
8;inner;10;0.977656;0.878712;1.08067
8;wait;10;3.21845e-05;1.9521e-05;5.9715e-05
8;boundary;10;0.0048269;0.00460797;0.00511393
8;calc iter;10;0.987785;0.886374;1.09
8;calc total;1;9.88692;9.88692;9.88692
8;total;1;16.8398;16.8398;16.8398
9;initialize;1;2.53112;2.53112;2.53112
9;async;10;0.00171488;0.00154609;0.00186702
9;inner;10;0.98066;0.883346;1.08677
9;wait;10;2.8434e-05;1.6567e-05;5.3877e-05
9;boundary;10;0.00628428;0.00273471;0.00795449
9;calc iter;10;0.98869;0.88815;1.09475
9;calc total;1;9.88693;9.88693;9.88693
9;total;1;16.8398;16.8398;16.8398
10;initialize;1;2.53112;2.53112;2.53112
10;async;10;0.00665959;0.00182204;0.0113638
10;inner;10;0.976684;0.879093;1.07983
10;wait;10;2.8803e-05;1.7219e-05;5.2581e-05
10;boundary;10;0.0048976;0.00324518;0.00577546
10;calc iter;10;0.988272;0.886835;1.08892
10;calc total;1;9.88693;9.88693;9.88693
10;total;1;16.8398;16.8398;16.8398
11;initialize;1;2.53112;2.53112;2.53112
11;async;10;0.00385176;0.00111745;0.0085159
11;inner;10;0.979934;0.881489;1.08287
11;wait;10;2.46826e-05;1.3794e-05;5.5043e-05
11;boundary;10;0.0045091;0.00318162;0.00499712
11;calc iter;10;0.988321;0.891175;1.08877
11;calc total;1;9.88692;9.88692;9.88692
11;total;1;16.8398;16.8398;16.8398
DASH
InitEnergy=300.00000
EndEnergy=285.74103
DiffEnergy=-14.25897
Matrixspec: 45000 x 45000
Iterations: 10
# unit_id;function_name;num_calls;avg_runtime;min_runtime;max_runtime
0;initialize;1;2.52040;2.52040;2.52040
0;async;10;0.00715;0.00144;0.01038
0;inner;10;0.96860;0.86823;1.07660
0;wait;10;0.00002;0.00001;0.00005
0;boundary;10;0.00472;0.00390;0.00539
0;calc iter;10;0.98050;0.88051;1.08346
0;calc total;1;9.81246;9.81246;9.81246
0;total;1;16.74879;16.74879;16.74879
1;initialize;1;2.52039;2.52039;2.52039
1;async;10;0.00740974;0.00160865;0.0116515
1;inner;10;0.968081;0.868651;1.07977
1;wait;10;2.90346e-05;1.7771e-05;6.8508e-05
1;boundary;10;0.00519013;0.00268557;0.00655457
1;calc iter;10;0.980712;0.877336;1.08605
1;calc total;1;9.81247;9.81247;9.81247
1;total;1;16.7488;16.7488;16.7488
2;initialize;1;2.5204;2.5204;2.5204
2;async;10;0.00185414;0.00142626;0.00206159
2;inner;10;0.972676;0.874068;1.08411
2;wait;10;3.11606e-05;2.072e-05;4.4377e-05
2;boundary;10;0.00668071;0.00257511;0.00785522
2;calc iter;10;0.981244;0.878439;1.09098
2;calc total;1;9.81247;9.81247;9.81247
2;total;1;16.7488;16.7488;16.7488
3;initialize;1;2.52039;2.52039;2.52039
3;async;10;0.0102089;0.001584;0.0191489
3;inner;10;0.96358;0.862626;1.07337
3;wait;10;3.22402e-05;1.8769e-05;5.6754e-05
3;boundary;10;0.00582343;0.00498165;0.00694986
3;calc iter;10;0.979646;0.876535;1.08428
3;calc total;1;9.81246;9.81246;9.81246
3;total;1;16.7488;16.7488;16.7488
4;initialize;1;2.52039;2.52039;2.52039
4;async;10;0.00752128;0.00177346;0.0110764
4;inner;10;0.967715;0.869176;1.07334
4;wait;10;3.4926e-05;2.458e-05;6.0374e-05
4;boundary;10;0.00508256;0.00410588;0.00598824
4;calc iter;10;0.980355;0.883022;1.08117
4;calc total;1;9.81245;9.81245;9.81245
4;total;1;16.7488;16.7488;16.7488
5;initialize;1;2.5204;2.5204;2.5204
5;async;10;0.0106518;0.00156967;0.0137135
5;inner;10;0.965075;0.866369;1.07429
5;wait;10;2.94552e-05;2.131e-05;6.1485e-05
5;boundary;10;0.00467916;0.00392583;0.00582527
5;calc iter;10;0.980437;0.88149;1.08175
5;calc total;1;9.81246;9.81246;9.81246
5;total;1;16.7488;16.7488;16.7488
6;initialize;1;2.5204;2.5204;2.5204
6;async;10;0.0162893;0.00145464;0.024097
6;inner;10;0.955035;0.853783;1.07313
6;wait;10;3.99022e-05;2.0599e-05;8.2086e-05
6;boundary;10;0.00623636;0.00531404;0.00721621
6;calc iter;10;0.977602;0.880176;1.08075
6;calc total;1;9.81245;9.81245;9.81245
6;total;1;16.7488;16.7488;16.7488
7;initialize;1;2.52039;2.52039;2.52039
7;async;10;0.00856391;0.00169476;0.0134267
7;inner;10;0.965428;0.865219;1.07616
7;wait;10;3.89391e-05;2.5587e-05;6.7102e-05
7;boundary;10;0.00546435;0.00461686;0.0063936
7;calc iter;10;0.979497;0.883247;1.08331
7;calc total;1;9.81246;9.81246;9.81246
7;total;1;16.7488;16.7488;16.7488
8;initialize;1;2.5204;2.5204;2.5204
8;async;10;0.00126018;0.00104262;0.00173653
8;inner;10;0.974473;0.874358;1.08214
8;wait;10;2.80499e-05;2.0518e-05;5.3797e-05
8;boundary;10;0.00457365;0.00416807;0.00481079
8;calc iter;10;0.980336;0.879727;1.08817
8;calc total;1;9.81246;9.81246;9.81246
8;total;1;16.7488;16.7488;16.7488
9;initialize;1;2.52039;2.52039;2.52039
9;async;10;0.00608402;0.00102973;0.0121998
9;inner;10;0.966838;0.863664;1.07996
9;wait;10;2.90165e-05;1.6836e-05;6.1556e-05
9;boundary;10;0.00577337;0.00468427;0.00694282
9;calc iter;10;0.978726;0.879847;1.08622
9;calc total;1;9.81247;9.81247;9.81247
9;total;1;16.7488;16.7488;16.7488
10;initialize;1;2.5204;2.5204;2.5204
10;async;10;0.00611109;0.00172935;0.00885887
10;inner;10;0.967857;0.866159;1.076
10;wait;10;3.21206e-05;1.8812e-05;5.2401e-05
10;boundary;10;0.0053692;0.0045949;0.0062555
10;calc iter;10;0.979371;0.876865;1.08325
10;calc total;1;9.81247;9.81247;9.81247
10;total;1;16.7488;16.7488;16.7488
11;initialize;1;2.52039;2.52039;2.52039
11;async;10;0.00130897;0.000918658;0.00243299
11;inner;10;0.974279;0.874398;1.08172
11;wait;10;2.32294e-05;1.4536e-05;4.4027e-05
11;boundary;10;0.00461758;0.00423036;0.00515607
11;calc iter;10;0.98023;0.881078;1.08764
11;calc total;1;9.81246;9.81246;9.81246
11;total;1;16.7488;16.7488;16.7488
SCAFES
REMARK: No time step width tau was specified.
 Set tau=1.0 and proceeded. 

Energy start: 300
Energy end  : 285.741
# unit_id;function_name;num_calls;avg_runtime;min_runtime;max_runtime
0;compErr;1;1.717e-06;1.717e-06;1.717e-06
0;init;1;5.41092;5.41092;5.41092
0;update;1;102.459;102.459;102.459
0;sync;1;0.441059;0.441059;0.441059
0;evalKnownDf;1;0;0;0
0;write;1;2.7009e-05;2.7009e-05;2.7009e-05
0;trace;1;0;0;0
0;calc_total;1;102.9;102.9;102.9
0;total;1;139.411;139.411;139.411
1;compErr;1;2.065e-06;2.065e-06;2.065e-06
1;init;1;5.42038;5.42038;5.42038
1;update;1;102.559;102.559;102.559
1;sync;1;0.389096;0.389096;0.389096
1;evalKnownDf;1;0;0;0
1;write;1;2.4778e-05;2.4778e-05;2.4778e-05
1;trace;1;0;0;0
1;calc_total;1;102.948;102.948;102.948
0;total;1;139.411;139.411;139.411
2;compErr;1;1.612e-06;1.612e-06;1.612e-06
2;init;1;5.40379;5.40379;5.40379
2;update;1;102.893;102.893;102.893
2;sync;1;0.0679816;0.0679816;0.0679816
2;evalKnownDf;1;0;0;0
2;write;1;2.8066e-05;2.8066e-05;2.8066e-05
2;trace;1;0;0;0
2;calc_total;1;102.961;102.961;102.961
0;total;1;139.411;139.411;139.411
3;compErr;1;1.594e-06;1.594e-06;1.594e-06
3;init;1;5.41759;5.41759;5.41759
3;update;1;102.333;102.333;102.333
3;sync;1;0.5441;0.5441;0.5441
3;evalKnownDf;1;0;0;0
3;write;1;2.2623e-05;2.2623e-05;2.2623e-05
3;trace;1;0;0;0
3;calc_total;1;102.877;102.877;102.877
0;total;1;139.411;139.411;139.411
4;compErr;1;1.511e-06;1.511e-06;1.511e-06
4;init;1;5.51029;5.51029;5.51029
4;update;1;101.923;101.923;101.923
4;sync;1;1.23608;1.23608;1.23608
4;evalKnownDf;1;0;0;0
4;write;1;1.8388e-05;1.8388e-05;1.8388e-05
4;trace;1;0;0;0
4;calc_total;1;103.159;103.159;103.159
0;total;1;139.411;139.411;139.411
5;compErr;1;9.99e-07;9.99e-07;9.99e-07
5;init;1;5.43411;5.43411;5.43411
5;update;1;102.4;102.4;102.4
5;sync;1;0.846115;0.846115;0.846115
5;evalKnownDf;1;0;0;0
5;write;1;2.2269e-05;2.2269e-05;2.2269e-05
5;trace;1;0;0;0
5;calc_total;1;103.246;103.246;103.246
0;total;1;139.411;139.411;139.411
6;compErr;1;2.012e-06;2.012e-06;2.012e-06
6;init;1;5.42235;5.42235;5.42235
6;update;1;101.792;101.792;101.792
6;sync;1;1.2159;1.2159;1.2159
6;evalKnownDf;1;0;0;0
6;write;1;2.6931e-05;2.6931e-05;2.6931e-05
6;trace;1;0;0;0
6;calc_total;1;103.008;103.008;103.008
0;total;1;139.411;139.411;139.411
7;compErr;1;3.034e-06;3.034e-06;3.034e-06
7;init;1;5.41367;5.41367;5.41367
7;update;1;100.915;100.915;100.915
7;sync;1;4.63747;4.63747;4.63747
7;evalKnownDf;1;0;0;0
7;write;1;2.3762e-05;2.3762e-05;2.3762e-05
7;trace;1;0;0;0
7;calc_total;1;105.552;105.552;105.552
0;total;1;139.411;139.411;139.411
8;compErr;1;1.359e-06;1.359e-06;1.359e-06
8;init;1;5.41796;5.41796;5.41796
8;update;1;102.87;102.87;102.87
8;sync;1;0.0926317;0.0926317;0.0926317
8;evalKnownDf;1;0;0;0
8;write;1;2.2574e-05;2.2574e-05;2.2574e-05
8;trace;1;0;0;0
8;calc_total;1;102.962;102.962;102.962
0;total;1;139.411;139.411;139.411
9;compErr;1;2.739e-06;2.739e-06;2.739e-06
9;init;1;5.40878;5.40878;5.40878
9;update;1;101.847;101.847;101.847
9;sync;1;1.04926;1.04926;1.04926
9;evalKnownDf;1;0;0;0
9;write;1;2.6878e-05;2.6878e-05;2.6878e-05
9;trace;1;0;0;0
9;calc_total;1;102.896;102.896;102.896
0;total;1;139.411;139.411;139.411
10;compErr;1;1.781e-06;1.781e-06;1.781e-06
10;init;1;5.41181;5.41181;5.41181
10;update;1;102.492;102.492;102.492
10;sync;1;0.604783;0.604783;0.604783
10;evalKnownDf;1;0;0;0
10;write;1;2.6823e-05;2.6823e-05;2.6823e-05
10;trace;1;0;0;0
10;calc_total;1;103.097;103.097;103.097
0;total;1;139.411;139.411;139.411
11;compErr;1;3.073e-06;3.073e-06;3.073e-06
11;init;1;5.41601;5.41601;5.41601
11;update;1;102.697;102.697;102.697
11;sync;1;0.244059;0.244059;0.244059
11;evalKnownDf;1;0;0;0
11;write;1;2.8969e-05;2.8969e-05;2.8969e-05
11;trace;1;0;0;0
11;calc_total;1;102.941;102.941;102.941
0;total;1;139.411;139.411;139.411
SCAFES
REMARK: No time step width tau was specified.
 Set tau=1.0 and proceeded. 

Energy start: 300
Energy end  : 285.741
# unit_id;function_name;num_calls;avg_runtime;min_runtime;max_runtime
5;compErr;1;6.042e-06;6.042e-06;6.042e-06
5;init;1;5.21131;5.21131;5.21131
5;update;1;100.757;100.757;100.757
6;compErr;1;1.567e-06;1.567e-06;1.567e-06
6;init;1;5.29031;5.29031;5.29031
6;update;1;101.41;101.41;101.41
6;sync;1;2.18748;2.18748;2.18748
6;evalKnownDf;1;0;0;0
6;write;1;2.1351e-05;2.1351e-05;2.1351e-05
6;trace;1;0;0;0
7;compErr;1;1.2e-06;1.2e-06;1.2e-06
7;init;1;4.50912;4.50912;4.50912
7;update;1;101.829;101.829;101.829
7;sync;1;5.6748;5.6748;5.6748
7;evalKnownDf;1;0;0;0
7;write;1;2.4108e-05;2.4108e-05;2.4108e-05
7;trace;1;0;0;0
7;calc_total;1;107.504;107.504;107.504
1;compErr;1;1.7e-06;1.7e-06;1.7e-06
1;init;1;5.16132;5.16132;5.16132
1;update;1;102.31;102.31;102.31
1;sync;1;0.341615;0.341615;0.341615
1;evalKnownDf;1;0;0;0
1;write;1;2.2125e-05;2.2125e-05;2.2125e-05
1;trace;1;0;0;0
1;calc_total;1;102.651;102.651;102.651
2;compErr;1;2.609e-06;2.609e-06;2.609e-06
2;init;1;5.26683;5.26683;5.26683
2;update;1;101.355;101.355;101.355
2;sync;1;1.93222;1.93222;1.93222
2;evalKnownDf;1;0;0;0
2;write;1;2.7704e-05;2.7704e-05;2.7704e-05
2;trace;1;0;0;0
2;calc_total;1;103.288;103.288;103.288
3;compErr;1;1.835e-06;1.835e-06;1.835e-06
3;init;1;5.15433;5.15433;5.15433
3;update;1;102.641;102.641;102.641
3;sync;1;0.054337;0.054337;0.054337
3;evalKnownDf;1;0;0;0
3;write;1;2.532e-05;2.532e-05;2.532e-05
3;trace;1;0;0;0
3;calc_total;1;102.695;102.695;102.695
4;compErr;1;1.31e-06;1.31e-06;1.31e-06
4;init;1;5.24821;5.24821;5.24821
4;update;1;102.32;102.32;102.32
4;sync;1;1.11641;1.11641;1.11641
4;evalKnownDf;1;0;0;0
4;write;1;2.3018e-05;2.3018e-05;2.3018e-05
4;trace;1;0;0;0
4;calc_total;1;103.436;103.436;103.436
5;sync;1;3.04282;3.04282;3.04282
5;evalKnownDf;1;0;0;0
5;write;1;2.5879e-05;2.5879e-05;2.5879e-05
5;trace;1;0;0;0
5;calc_total;1;103.8;103.8;103.8
6;calc_total;1;103.598;103.598;103.598
9;compErr;1;2.507e-06;2.507e-06;2.507e-06
9;init;1;5.16501;5.16501;5.16501
9;update;1;101.388;101.388;101.388
9;sync;1;2.4259;2.4259;2.4259
9;evalKnownDf;1;0;0;0
9;write;1;2.8271e-05;2.8271e-05;2.8271e-05
9;trace;1;0;0;0
9;calc_total;1;103.814;103.814;103.814
10;compErr;1;1.859e-06;1.859e-06;1.859e-06
10;init;1;5.29345;5.29345;5.29345
10;update;1;102.755;102.755;102.755
10;sync;1;0.722132;0.722132;0.722132
10;evalKnownDf;1;0;0;0
10;write;1;2.2001e-05;2.2001e-05;2.2001e-05
10;trace;1;0;0;0
10;calc_total;1;103.477;103.477;103.477
11;compErr;1;1.495e-06;1.495e-06;1.495e-06
11;init;1;5.15503;5.15503;5.15503
11;update;1;102.405;102.405;102.405
11;sync;1;0.27639;0.27639;0.27639
11;evalKnownDf;1;0;0;0
11;write;1;2.2334e-05;2.2334e-05;2.2334e-05
11;trace;1;0;0;0
11;calc_total;1;102.682;102.682;102.682
0;compErr;1;2.087e-06;2.087e-06;2.087e-06
0;init;1;5.26377;5.26377;5.26377
0;update;1;102.277;102.277;102.277
0;sync;1;0.637981;0.637981;0.637981
0;evalKnownDf;1;0;0;0
0;write;1;3.0093e-05;3.0093e-05;3.0093e-05
0;trace;1;0;0;0
0;calc_total;1;102.915;102.915;102.915
0;total;1;146.712;146.712;146.712
0;total;1;146.712;146.712;146.712
0;total;1;146.712;146.712;146.712
0;total;1;146.712;146.712;146.712
0;total;1;146.712;146.712;146.712
0;total;1;146.712;146.712;146.712
0;total;1;146.712;146.712;146.712
0;total;1;146.712;146.712;146.712
8;compErr;1;1.41e-06;1.41e-06;1.41e-06
8;init;1;4.74896;4.74896;4.74896
8;update;1;102.669;102.669;102.669
8;sync;1;1.93589;1.93589;1.93589
8;evalKnownDf;1;0;0;0
8;write;1;2.1314e-05;2.1314e-05;2.1314e-05
8;trace;1;0;0;0
8;calc_total;1;104.605;104.605;104.605
0;total;1;146.712;146.712;146.712
0;total;1;146.712;146.712;146.712
0;total;1;146.712;146.712;146.712
0;total;1;146.712;146.712;146.712
SCAFES
REMARK: No time step width tau was specified.
 Set tau=1.0 and proceeded. 

Energy start: 300
Energy end  : 285.741
# unit_id;function_name;num_calls;avg_runtime;min_runtime;max_runtime
0;compErr;1;2.018e-06;2.018e-06;2.018e-06
0;init;1;5.4142;5.4142;5.4142
0;update;1;101.885;101.885;101.885
0;sync;1;0.889183;0.889183;0.889183
0;evalKnownDf;1;0;0;0
0;write;1;2.756e-05;2.756e-05;2.756e-05
0;trace;1;0;0;0
0;calc_total;1;102.774;102.774;102.774
0;total;1;138.964;138.964;138.964
1;compErr;1;1.235e-06;1.235e-06;1.235e-06
1;init;1;5.3554;5.3554;5.3554
1;update;1;101.996;101.996;101.996
1;sync;1;0.64108;0.64108;0.64108
1;evalKnownDf;1;0;0;0
1;write;1;2.1521e-05;2.1521e-05;2.1521e-05
1;trace;1;0;0;0
1;calc_total;1;102.637;102.637;102.637
0;total;1;138.964;138.964;138.964
2;compErr;1;1.716e-06;1.716e-06;1.716e-06
2;init;1;5.4305;5.4305;5.4305
2;update;1;102.789;102.789;102.789
2;sync;1;0.47106;0.47106;0.47106
2;evalKnownDf;1;0;0;0
2;write;1;2.2992e-05;2.2992e-05;2.2992e-05
2;trace;1;0;0;0
2;calc_total;1;103.26;103.26;103.26
0;total;1;138.964;138.964;138.964
3;compErr;1;1.648e-06;1.648e-06;1.648e-06
3;init;1;5.35977;5.35977;5.35977
3;update;1;102.581;102.581;102.581
3;sync;1;0.0524822;0.0524822;0.0524822
3;evalKnownDf;1;0;0;0
3;write;1;2.1863e-05;2.1863e-05;2.1863e-05
3;trace;1;0;0;0
3;calc_total;1;102.633;102.633;102.633
0;total;1;138.964;138.964;138.964
4;compErr;1;1.581e-06;1.581e-06;1.581e-06
4;init;1;5.41765;5.41765;5.41765
4;update;1;102.464;102.464;102.464
4;sync;1;0.821574;0.821574;0.821574
4;evalKnownDf;1;0;0;0
4;write;1;2.0738e-05;2.0738e-05;2.0738e-05
4;trace;1;0;0;0
4;calc_total;1;103.286;103.286;103.286
0;total;1;138.964;138.964;138.964
5;compErr;1;1.765e-06;1.765e-06;1.765e-06
5;init;1;5.47589;5.47589;5.47589
5;update;1;102.169;102.169;102.169
5;sync;1;1.03583;1.03583;1.03583
5;evalKnownDf;1;0;0;0
5;write;1;2.0631e-05;2.0631e-05;2.0631e-05
5;trace;1;0;0;0
5;calc_total;1;103.205;103.205;103.205
0;total;1;138.964;138.964;138.964
6;compErr;1;1.84e-06;1.84e-06;1.84e-06
6;init;1;5.41528;5.41528;5.41528
6;update;1;101.535;101.535;101.535
6;sync;1;1.85671;1.85671;1.85671
6;evalKnownDf;1;0;0;0
6;write;1;2.5319e-05;2.5319e-05;2.5319e-05
6;trace;1;0;0;0
6;calc_total;1;103.392;103.392;103.392
0;total;1;138.964;138.964;138.964
7;compErr;1;2.476e-06;2.476e-06;2.476e-06
7;init;1;5.43576;5.43576;5.43576
7;update;1;100.622;100.622;100.622
7;sync;1;4.84854;4.84854;4.84854
7;evalKnownDf;1;0;0;0
7;write;1;2.5086e-05;2.5086e-05;2.5086e-05
7;trace;1;0;0;0
7;calc_total;1;105.471;105.471;105.471
0;total;1;138.964;138.964;138.964
8;compErr;1;1.28e-06;1.28e-06;1.28e-06
8;init;1;5.40917;5.40917;5.40917
8;update;1;102.583;102.583;102.583
8;sync;1;0.651112;0.651112;0.651112
8;evalKnownDf;1;0;0;0
8;write;1;2.0474e-05;2.0474e-05;2.0474e-05
8;trace;1;0;0;0
8;calc_total;1;103.235;103.235;103.235
0;total;1;138.964;138.964;138.964
9;compErr;1;2.035e-06;2.035e-06;2.035e-06
9;init;1;5.3677;5.3677;5.3677
9;update;1;102.728;102.728;102.728
9;sync;1;0.474148;0.474148;0.474148
9;evalKnownDf;1;0;0;0
9;write;1;2.4271e-05;2.4271e-05;2.4271e-05
9;trace;1;0;0;0
9;calc_total;1;103.202;103.202;103.202
0;total;1;138.964;138.964;138.964
10;compErr;1;1.774e-06;1.774e-06;1.774e-06
10;init;1;5.34391;5.34391;5.34391
10;update;1;102.05;102.05;102.05
10;sync;1;1.18425;1.18425;1.18425
10;evalKnownDf;1;0;0;0
10;write;1;2.7308e-05;2.7308e-05;2.7308e-05
10;trace;1;0;0;0
10;calc_total;1;103.235;103.235;103.235
0;total;1;138.964;138.964;138.964
11;compErr;1;2.145e-06;2.145e-06;2.145e-06
11;init;1;5.35561;5.35561;5.35561
11;update;1;102.087;102.087;102.087
11;sync;1;0.508249;0.508249;0.508249
11;evalKnownDf;1;0;0;0
11;write;1;2.7578e-05;2.7578e-05;2.7578e-05
11;trace;1;0;0;0
11;calc_total;1;102.595;102.595;102.595
0;total;1;138.964;138.964;138.964
