# Supplementary material for: A Halo abstraction for distributed n-dimensional structured grids within the C++ PGAS library DASH
Source: PeerJ Comput Sci. 2023 Feb 3;9:e1203. doi: 10.7717/peerj-cs.1203 (PMC10280232; doi:10.7717/peerj-cs.1203)
Supplement: Supplemental Information 4 [file peerj-cs-09-1203-s004.gz › raw_dash_scafes/res_2d_sc/strong/plain/heat2d_n8_c24_45000_28658290.out]

DASH
24;initialize;1;4.12187;4.12187;4.12187
24;async;10;0.000865071;0.000508476;0.00125141
24;inner;10;0.0524622;0.0518635;0.0532721
24;wait;10;4.96297e-05;3.2722e-05;7.2397e-05
24;boundary;10;0.00114182;0.000747178;0.00173956
24;calc iter;10;0.05452;0.0541181;0.0548889
24;calc total;1;0.547878;0.547878;0.547878
24;total;1;5.01207;5.01207;5.01207
InitEnergy=4800.00000
EndEnergy=4742.49033
DiffEnergy=-57.50967
Matrixspec: 45000 x 45000
Iterations: 10
# unit_id;function_name;num_calls;avg_runtime;min_runtime;max_runtime
0;initialize;1;39.39810;39.39810;39.39810
0;async;10;0.00074;0.00029;0.00148
0;inner;10;0.05250;0.05179;0.05293
0;wait;10;0.00004;0.00002;0.00010
0;boundary;10;0.00109;0.00088;0.00136
0;calc iter;10;0.05437;0.05368;0.05489
0;calc total;1;0.54789;0.54789;0.54789
0;total;1;40.28840;40.28840;40.28840
48;initialize;1;4.10367;4.10367;4.10367
48;async;10;0.000384053;9.705e-05;0.000865441
48;inner;10;0.0530977;0.0524117;0.0538488
48;wait;10;4.94361e-05;2.5493e-05;0.000108569
48;boundary;10;0.00118587;0.000822194;0.00176137
48;calc iter;10;0.0547183;0.0543143;0.0552615
48;calc total;1;0.54788;0.54788;0.54788
48;total;1;4.99035;4.99035;4.99035
25;initialize;1;4.12187;4.12187;4.12187
25;async;10;0.000997494;0.00051915;0.00145829
25;inner;10;0.0528923;0.0526242;0.0533595
25;wait;10;3.71925e-05;2.4183e-05;0.000101489
25;boundary;10;0.000655471;0.000615642;0.000732935
25;calc iter;10;0.0545836;0.0538071;0.0549767
25;calc total;1;0.54788;0.54788;0.54788
25;total;1;5.01203;5.01203;5.01203
49;initialize;1;4.10374;4.10374;4.10374
49;async;10;0.000448963;0.000177665;0.000720044
49;inner;10;0.0533988;0.0528941;0.0541017
49;wait;10;4.77862e-05;2.2398e-05;8.742e-05
49;boundary;10;0.000845172;0.00068713;0.00130198
49;calc iter;10;0.0547418;0.05443;0.0554492
49;calc total;1;0.547881;0.547881;0.547881
49;total;1;4.99038;4.99038;4.99038
26;initialize;1;4.12189;4.12189;4.12189
26;async;10;0.0010462;0.000570943;0.00161024
26;inner;10;0.0528001;0.0525516;0.0532413
26;wait;10;4.30274e-05;2.7719e-05;0.000129104
26;boundary;10;0.000697242;0.000634336;0.000731413
26;calc iter;10;0.0545876;0.0541646;0.0551199
26;calc total;1;0.547877;0.547877;0.547877
26;total;1;5.01205;5.01205;5.01205
50;initialize;1;4.10369;4.10369;4.10369
50;async;10;0.000449288;0.000219284;0.000763786
50;inner;10;0.0534345;0.0528646;0.0541042
50;wait;10;4.52836e-05;2.48e-05;8.794e-05
50;boundary;10;0.000823329;0.000632982;0.0011597
50;calc iter;10;0.0547534;0.0543201;0.0554464
50;calc total;1;0.547879;0.547879;0.547879
50;total;1;4.99036;4.99036;4.99036
27;initialize;1;4.12188;4.12188;4.12188
27;async;10;0.00115294;0.000428999;0.00148435
27;inner;10;0.0526573;0.0521312;0.0531056
27;wait;10;4.85071e-05;2.2643e-05;0.000160442
27;boundary;10;0.000719597;0.000626035;0.000862713
27;calc iter;10;0.0545796;0.0542654;0.0549922
27;calc total;1;0.54788;0.54788;0.54788
27;total;1;5.01202;5.01202;5.01202
51;initialize;1;4.10368;4.10368;4.10368
51;async;10;0.000565267;0.000230633;0.000867037
51;inner;10;0.0534422;0.053116;0.0540851
51;wait;10;4.08808e-05;2.6473e-05;0.000103787
51;boundary;10;0.000715328;0.000623154;0.000831468
51;calc iter;10;0.0547648;0.0545233;0.0554366
51;calc total;1;0.54788;0.54788;0.54788
51;total;1;4.99034;4.99034;4.99034
28;initialize;1;4.12186;4.12186;4.12186
28;async;10;0.00103971;0.000567771;0.00166953
28;inner;10;0.0523419;0.0517095;0.0529954
28;wait;10;7.26724e-05;2.9332e-05;0.000172795
28;boundary;10;0.00109936;0.00069245;0.00148572
28;calc iter;10;0.054555;0.0540544;0.0552285
28;calc total;1;0.547876;0.547876;0.547876
28;total;1;5.01202;5.01202;5.01202
52;initialize;1;4.10357;4.10357;4.10357
52;async;10;0.000607316;0.000370845;0.000954589
52;inner;10;0.0532349;0.0527526;0.0540286
52;wait;10;4.37075e-05;2.3422e-05;0.000119159
52;boundary;10;0.000848548;0.000661911;0.00131674
52;calc iter;10;0.0547358;0.0543349;0.0554102
52;calc total;1;0.547878;0.547878;0.547878
52;total;1;4.99025;4.99025;4.99025
29;initialize;1;4.12187;4.12187;4.12187
29;async;10;0.00102426;0.000463531;0.00162342
29;inner;10;0.0527534;0.0523329;0.0535791
29;wait;10;4.26358e-05;2.2728e-05;9.362e-05
29;boundary;10;0.000741819;0.000622895;0.000886618
29;calc iter;10;0.0545631;0.0540371;0.0550169
29;calc total;1;0.547878;0.547878;0.547878
29;total;1;5.01202;5.01202;5.01202
53;initialize;1;4.10384;4.10384;4.10384
53;async;10;0.000284048;0.000140286;0.000731639
53;inner;10;0.0536786;0.0530339;0.0542546
53;wait;10;3.16611e-05;2.0705e-05;7.449e-05
53;boundary;10;0.000749858;0.000653341;0.000993098
53;calc iter;10;0.0547453;0.0540331;0.0559961
53;calc total;1;0.547878;0.547878;0.547878
53;total;1;4.99049;4.99049;4.99049
30;initialize;1;4.12191;4.12191;4.12191
30;async;10;0.00111478;0.000500768;0.00157932
30;inner;10;0.0520724;0.0516279;0.0527394
30;wait;10;7.95786e-05;4.6436e-05;0.00028148
30;boundary;10;0.00125755;0.00097848;0.0017001
30;calc iter;10;0.0545257;0.0539511;0.0549067
30;calc total;1;0.547878;0.547878;0.547878
30;total;1;5.01209;5.01209;5.01209
54;initialize;1;4.10378;4.10378;4.10378
54;async;10;0.000556692;0.000148966;0.000999006
54;inner;10;0.0534002;0.052894;0.05414
54;wait;10;4.11105e-05;2.1854e-05;8.7169e-05
54;boundary;10;0.000749016;0.000643444;0.00100435
54;calc iter;10;0.0547478;0.0542791;0.0554716
54;calc total;1;0.547879;0.547879;0.547879
54;total;1;4.99044;4.99044;4.99044
31;initialize;1;4.1218;4.1218;4.1218
31;async;10;0.000706834;0.000280794;0.00115298
31;inner;10;0.053265;0.053054;0.0537462
31;wait;10;2.84738e-05;1.7986e-05;7.5371e-05
31;boundary;10;0.000606149;0.000589516;0.000631817
31;calc iter;10;0.0546072;0.054049;0.0550873
31;calc total;1;0.547878;0.547878;0.547878
31;total;1;5.01196;5.01196;5.01196
55;initialize;1;4.10376;4.10376;4.10376
55;async;10;0.000284192;0.000143186;0.000472943
55;inner;10;0.0536481;0.0533545;0.0545465
55;wait;10;3.59433e-05;2.065e-05;8.1425e-05
55;boundary;10;0.000751575;0.000672007;0.000908402
55;calc iter;10;0.0547209;0.0544492;0.0557943
55;calc total;1;0.547877;0.547877;0.547877
55;total;1;4.9904;4.9904;4.9904
32;initialize;1;4.12183;4.12183;4.12183
32;async;10;0.00100659;0.000348365;0.00158238
32;inner;10;0.0526464;0.0523776;0.0532766
32;wait;10;5.23455e-05;2.3278e-05;0.000128237
32;boundary;10;0.00084961;0.000672424;0.00106802
32;calc iter;10;0.0545561;0.0538805;0.0550371
32;calc total;1;0.547878;0.547878;0.547878
32;total;1;5.01202;5.01202;5.01202
56;initialize;1;4.10369;4.10369;4.10369
56;async;10;0.00038774;0.000147866;0.000679479
56;inner;10;0.0534625;0.0529866;0.0538362
56;wait;10;4.81314e-05;2.2255e-05;0.000158787
56;boundary;10;0.000805498;0.000659767;0.00121877
56;calc iter;10;0.0547049;0.0543194;0.0553403
56;calc total;1;0.547879;0.547879;0.547879
56;total;1;4.99036;4.99036;4.99036
33;initialize;1;4.12184;4.12184;4.12184
33;async;10;0.001058;0.000549585;0.00147812
33;inner;10;0.0527006;0.052414;0.0533024
33;wait;10;4.63738e-05;2.3389e-05;0.000119917
33;boundary;10;0.00077068;0.000637946;0.000984274
33;calc iter;10;0.0545769;0.0540204;0.0549055
33;calc total;1;0.547879;0.547879;0.547879
33;total;1;5.01204;5.01204;5.01204
57;initialize;1;4.1037;4.1037;4.1037
57;async;10;0.00028553;0.000138669;0.000660014
57;inner;10;0.0536795;0.0532555;0.0542955
57;wait;10;3.91742e-05;2.2524e-05;8.3506e-05
57;boundary;10;0.000732319;0.000656043;0.000948567
57;calc iter;10;0.0547375;0.0543442;0.055579
57;calc total;1;0.547879;0.547879;0.547879
57;total;1;4.99035;4.99035;4.99035
34;initialize;1;4.12186;4.12186;4.12186
34;async;10;0.000765561;0.000200252;0.00149095
34;inner;10;0.053081;0.0526713;0.0535326
34;wait;10;3.78109e-05;2.1652e-05;8.6777e-05
34;boundary;10;0.000701251;0.000625094;0.000859733
34;calc iter;10;0.0545867;0.0537405;0.0551767
34;calc total;1;0.547876;0.547876;0.547876
34;total;1;5.01205;5.01205;5.01205
58;initialize;1;4.10384;4.10384;4.10384
58;async;10;0.00033594;0.000137555;0.000979712
58;inner;10;0.0534583;0.0529127;0.0540883
58;wait;10;4.79684e-05;2.6765e-05;0.000107067
58;boundary;10;0.000884557;0.000695391;0.00142638
58;calc iter;10;0.0547281;0.0543407;0.0554272
58;calc total;1;0.547876;0.547876;0.547876
58;total;1;4.99051;4.99051;4.99051
35;initialize;1;4.12185;4.12185;4.12185
35;async;10;0.00079566;0.000293224;0.00123378
35;inner;10;0.0529298;0.0526439;0.0535437
35;wait;10;3.80366e-05;2.0769e-05;5.0058e-05
35;boundary;10;0.00082193;0.000639581;0.000964937
35;calc iter;10;0.0545866;0.0539719;0.055133
35;calc total;1;0.547877;0.547877;0.547877
35;total;1;5.01203;5.01203;5.01203
59;initialize;1;4.10369;4.10369;4.10369
59;async;10;0.000256394;7.791e-05;0.000570763
59;inner;10;0.0532864;0.0527328;0.0539251
59;wait;10;5.1793e-05;3.5019e-05;8.9262e-05
59;boundary;10;0.00112134;0.000779984;0.001608
59;calc iter;10;0.0547173;0.0544103;0.0552689
59;calc total;1;0.547879;0.547879;0.547879
59;total;1;4.99036;4.99036;4.99036
36;initialize;1;4.12192;4.12192;4.12192
36;async;10;0.000823127;0.000426591;0.00122591
36;inner;10;0.0523857;0.0519558;0.0530004
36;wait;10;5.17458e-05;2.5752e-05;0.00012395
36;boundary;10;0.00133434;0.000753119;0.00183214
36;calc iter;10;0.0545963;0.0543183;0.0548553
36;calc total;1;0.547876;0.547876;0.547876
36;total;1;5.01209;5.01209;5.01209
60;initialize;1;4.10375;4.10375;4.10375
60;async;10;0.000518367;0.000326534;0.000892455
60;inner;10;0.0532661;0.0527249;0.0537097
60;wait;10;3.99358e-05;1.8243e-05;9.2492e-05
60;boundary;10;0.000930491;0.000617692;0.00128696
60;calc iter;10;0.0547561;0.0544089;0.0552224
60;calc total;1;0.547876;0.547876;0.547876
60;total;1;4.9904;4.9904;4.9904
37;initialize;1;4.12185;4.12185;4.12185
37;async;10;0.000587656;0.000274814;0.00112227
37;inner;10;0.0534041;0.0530648;0.054259
37;wait;10;3.58177e-05;2.2153e-05;7.7435e-05
37;boundary;10;0.000642293;0.000608414;0.000733952
37;calc iter;10;0.0546707;0.0542503;0.0555318
37;calc total;1;0.547877;0.547877;0.547877
37;total;1;5.01202;5.01202;5.01202
61;initialize;1;4.1037;4.1037;4.1037
61;async;10;0.000334261;0.0001832;0.000668548
61;inner;10;0.0536888;0.0533939;0.0542506
61;wait;10;3.3763e-05;2.2266e-05;9.5849e-05
61;boundary;10;0.000700443;0.000612311;0.000766702
61;calc iter;10;0.0547582;0.0543941;0.0555351
61;calc total;1;0.547884;0.547884;0.547884
38;initialize;1;4.12188;4.12188;4.12188
38;async;10;0.000643909;0.000271192;0.00104692
38;inner;10;0.0532781;0.05294;0.0541222
38;wait;10;3.68546e-05;2.0776e-05;8.0517e-05
38;boundary;10;0.000693541;0.000631414;0.000875781
38;calc iter;10;0.0546531;0.0541289;0.0553738
38;calc total;1;0.547877;0.547877;0.547877
38;total;1;5.01204;5.01204;5.01204
61;total;1;4.99038;4.99038;4.99038
39;initialize;1;4.12193;4.12193;4.12193
39;async;10;0.000801683;0.000327178;0.00133914
39;inner;10;0.0531193;0.0526591;0.0538361
39;wait;10;4.14132e-05;2.2388e-05;0.000115838
39;boundary;10;0.000699268;0.000624478;0.000860995
39;calc iter;10;0.0546628;0.0540374;0.0552425
39;calc total;1;0.547877;0.547877;0.547877
39;total;1;5.0121;5.0121;5.0121
40;initialize;1;4.12186;4.12186;4.12186
40;async;10;0.00095259;0.000474042;0.00148813
40;inner;10;0.0526872;0.0521994;0.0535616
40;wait;10;6.02603e-05;3.1321e-05;0.000164154
40;boundary;10;0.000942665;0.000678902;0.00125047
40;calc iter;10;0.0546439;0.0540736;0.0551658
40;calc total;1;0.547883;0.547883;0.547883
40;total;1;5.01203;5.01203;5.01203
41;initialize;1;4.12189;4.12189;4.12189
41;async;10;0.00114145;0.000489385;0.00185618
41;inner;10;0.0528076;0.0524439;0.0537898
41;wait;10;3.68129e-05;2.1612e-05;9.8518e-05
41;boundary;10;0.000664467;0.000618362;0.000734978
41;calc iter;10;0.0546513;0.0541963;0.0551146
41;calc total;1;0.547882;0.547882;0.547882
41;total;1;5.01206;5.01206;5.01206
96;initialize;1;4.08363;4.08363;4.08363
96;async;10;0.0011242;0.000405115;0.00193049
96;inner;10;0.0526208;0.0523771;0.0531483
96;wait;10;2.82578e-05;2.2128e-05;5.1357e-05
96;boundary;10;0.00068875;0.000634466;0.000793843
96;calc iter;10;0.0544627;0.0540307;0.0552445
96;calc total;1;0.547878;0.547878;0.547878
96;total;1;4.97362;4.97362;4.97362
97;initialize;1;4.08363;4.08363;4.08363
97;async;10;0.00126776;0.000470245;0.00187433
97;inner;10;0.0525823;0.0522365;0.0532827
97;wait;10;3.35066e-05;2.151e-05;0.000102768
97;boundary;10;0.000611448;0.000587584;0.00064234
97;calc iter;10;0.054496;0.0540369;0.0550262
97;calc total;1;0.547879;0.547879;0.547879
97;total;1;4.97358;4.97358;4.97358
98;initialize;1;4.08369;4.08369;4.08369
98;async;10;0.0012908;0.00055364;0.00212132
98;inner;10;0.0522688;0.0518676;0.0528194
98;wait;10;5.01039e-05;2.2344e-05;0.000119476
98;boundary;10;0.000825631;0.00062518;0.00100945
98;calc iter;10;0.0544366;0.0540192;0.0550464
98;calc total;1;0.547877;0.547877;0.547877
98;total;1;4.97362;4.97362;4.97362
99;initialize;1;4.08366;4.08366;4.08366
99;async;10;0.00130642;0.000521135;0.00202776
99;inner;10;0.0523671;0.0521367;0.0528495
99;wait;10;4.49436e-05;2.2708e-05;0.000127553
99;boundary;10;0.00074402;0.000639635;0.00096374
99;calc iter;10;0.0544635;0.0539275;0.0551739
99;calc total;1;0.547878;0.547878;0.547878
99;total;1;4.97361;4.97361;4.97361
100;initialize;1;4.08367;4.08367;4.08367
100;async;10;0.00109114;0.00053872;0.00171695
100;inner;10;0.0524659;0.0519105;0.0530013
100;wait;10;4.58263e-05;2.4918e-05;9.3384e-05
100;boundary;10;0.000841953;0.000669045;0.00128122
100;calc iter;10;0.054446;0.0539172;0.0551708
100;calc total;1;0.547875;0.547875;0.547875
100;total;1;4.97362;4.97362;4.97362
101;initialize;1;4.08365;4.08365;4.08365
101;async;10;0.00125269;0.000494925;0.0021455
101;inner;10;0.0521059;0.0518377;0.0525657
101;wait;10;7.0493e-05;3.8041e-05;0.000247579
101;boundary;10;0.00100841;0.000833901;0.00120797
101;calc iter;10;0.0544388;0.053984;0.0553468
101;calc total;1;0.547875;0.547875;0.547875
101;total;1;4.97361;4.97361;4.97361
102;initialize;1;4.08367;4.08367;4.08367
102;async;10;0.00117669;0.000502622;0.00168452
102;inner;10;0.0521275;0.0516867;0.0526442
102;wait;10;7.64322e-05;4.0929e-05;0.00017262
102;boundary;10;0.00103739;0.000813492;0.00131987
102;calc iter;10;0.0544192;0.0539007;0.054974
102;calc total;1;0.547877;0.547877;0.547877
102;total;1;4.97362;4.97362;4.97362
103;initialize;1;4.08365;4.08365;4.08365
103;async;10;0.00121644;0.000544438;0.00189029
103;inner;10;0.0522951;0.0520514;0.0527862
103;wait;10;5.12505e-05;3.2731e-05;0.000126307
103;boundary;10;0.00086041;0.000677226;0.00107232
103;calc iter;10;0.0544244;0.0540176;0.0551009
103;calc total;1;0.547876;0.547876;0.547876
103;total;1;4.97359;4.97359;4.97359
104;initialize;1;4.0836;4.0836;4.0836
104;async;10;0.00124921;0.000557034;0.00207467
104;inner;10;0.0525057;0.0520885;0.0530248
104;wait;10;3.55233e-05;2.0288e-05;8.8631e-05
104;boundary;10;0.000667788;0.000588375;0.000927266
104;calc iter;10;0.0544593;0.0541663;0.0554522
104;calc total;1;0.547882;0.547882;0.547882
104;total;1;4.97359;4.97359;4.97359
105;initialize;1;4.08361;4.08361;4.08361
105;async;10;0.00119776;0.000504524;0.00169946
105;inner;10;0.0523706;0.0520521;0.0527905
105;wait;10;5.21506e-05;3.1275e-05;0.000135181
105;boundary;10;0.00082698;0.000690028;0.00111034
105;calc iter;10;0.0544487;0.0538878;0.0551741
105;calc total;1;0.547881;0.547881;0.547881
105;total;1;4.9736;4.9736;4.9736
106;initialize;1;4.08351;4.08351;4.08351
106;async;10;0.00121943;0.000538339;0.0022373
106;inner;10;0.0523151;0.0521118;0.0528023
106;wait;10;4.96364e-05;2.7855e-05;0.000121115
106;boundary;10;0.000860482;0.000719256;0.000997632
106;calc iter;10;0.054446;0.0540558;0.0553138
106;calc total;1;0.54788;0.54788;0.54788
106;total;1;4.97349;4.97349;4.97349
107;initialize;1;4.08361;4.08361;4.08361
107;async;10;0.000957909;0.000400933;0.00174586
107;inner;10;0.0527824;0.0525278;0.0532418
107;wait;10;2.76915e-05;1.557e-05;4.2148e-05
107;boundary;10;0.000683949;0.000599314;0.00076257
107;calc iter;10;0.0544529;0.0541426;0.0551734
107;calc total;1;0.54788;0.54788;0.54788
107;total;1;4.97359;4.97359;4.97359
108;initialize;1;4.08363;4.08363;4.08363
108;async;10;0.000950973;0.00041501;0.00195237
108;inner;10;0.0526183;0.0514416;0.0533653
108;wait;10;3.62947e-05;1.2395e-05;0.000111614
108;boundary;10;0.000848732;0.000600794;0.00139643
108;calc iter;10;0.0544555;0.0533683;0.0551319
108;calc total;1;0.547883;0.547883;0.547883
108;total;1;4.97358;4.97358;4.97358
109;initialize;1;4.08366;4.08366;4.08366
109;async;10;0.00115059;0.000537255;0.00175939
109;inner;10;0.052449;0.0514111;0.0532976
109;wait;10;4.2029e-05;2.0549e-05;0.000128882
109;boundary;10;0.000866319;0.000590324;0.00153349
109;calc iter;10;0.0545091;0.0535485;0.0550517
109;calc total;1;0.547884;0.547884;0.547884
109;total;1;4.97363;4.97363;4.97363
110;initialize;1;4.08365;4.08365;4.08365
110;async;10;0.000986199;0.000283619;0.00194903
110;inner;10;0.0525513;0.0516506;0.0533549
110;wait;10;4.09334e-05;1.9306e-05;0.000106237
110;boundary;10;0.000850392;0.000605437;0.00110061
110;calc iter;10;0.0544301;0.053754;0.0550326
110;calc total;1;0.547883;0.547883;0.547883
110;total;1;4.97359;4.97359;4.97359
111;initialize;1;4.08364;4.08364;4.08364
111;async;10;0.000786175;0.000170197;0.00165778
111;inner;10;0.0526136;0.0522009;0.0533225
111;wait;10;5.23406e-05;2.2397e-05;0.000145986
111;boundary;10;0.000918472;0.000667813;0.00130457
111;calc iter;10;0.0543719;0.0536931;0.0549245
111;calc total;1;0.547884;0.547884;0.547884
111;total;1;4.97361;4.97361;4.97361
72;initialize;1;4.03055;4.03055;4.03055
72;async;10;0.000760167;0.000367836;0.00138166
72;inner;10;0.0531496;0.0528855;0.0536922
72;wait;10;2.99097e-05;1.915e-05;5.6445e-05
72;boundary;10;0.000731199;0.000633022;0.000856936
72;calc iter;10;0.054672;0.0543049;0.0550907
72;calc total;1;0.547888;0.547888;0.547888
72;total;1;4.92106;4.92106;4.92106
144;initialize;1;4.10463;4.10463;4.10463
144;async;10;0.00104296;0.000146024;0.00190567
144;inner;10;0.0521835;0.0504757;0.0541971
144;wait;10;4.71772e-05;2.5978e-05;9.289e-05
144;boundary;10;0.00135914;0.000663265;0.00173474
144;calc iter;10;0.0546355;0.052589;0.055915
144;calc total;1;0.547882;0.547882;0.547882
144;total;1;4.99275;4.99275;4.99275
73;initialize;1;4.03075;4.03075;4.03075
73;async;10;0.000468932;0.00026615;0.000693733
73;inner;10;0.0535325;0.0531247;0.0542317
73;wait;10;3.37413e-05;2.1461e-05;0.00010644
73;boundary;10;0.00068802;0.000603701;0.000943788
73;calc iter;10;0.0547241;0.0540555;0.0559418
73;calc total;1;0.547887;0.547887;0.547887
73;total;1;4.92121;4.92121;4.92121
74;initialize;1;4.03068;4.03068;4.03068
74;async;10;0.00106772;0.000471135;0.00144648
74;inner;10;0.0527754;0.0524018;0.0531614
74;wait;10;4.34277e-05;2.3195e-05;0.000147805
74;boundary;10;0.000776986;0.000703536;0.000913991
74;calc iter;10;0.0546647;0.0544257;0.0551011
74;calc total;1;0.547888;0.547888;0.547888
74;total;1;4.92114;4.92114;4.92114
75;initialize;1;4.03065;4.03065;4.03065
75;async;10;0.000753561;0.000285043;0.000957248
75;inner;10;0.0532936;0.0530457;0.053797
75;wait;10;3.0148e-05;1.9927e-05;8.0118e-05
75;boundary;10;0.000646081;0.000598044;0.000749517
75;calc iter;10;0.0547244;0.0541776;0.0551089
75;calc total;1;0.547888;0.547888;0.547888
75;total;1;4.92112;4.92112;4.92112
76;initialize;1;4.03074;4.03074;4.03074
76;async;10;0.00079033;0.000491393;0.00110993
76;inner;10;0.0530989;0.0528975;0.05352
76;wait;10;4.00528e-05;2.3938e-05;0.000104635
76;boundary;10;0.00074679;0.000665108;0.000829549
76;calc iter;10;0.0546771;0.0545395;0.0548628
76;calc total;1;0.547889;0.547889;0.547889
76;total;1;4.92119;4.92119;4.92119
77;initialize;1;4.03068;4.03068;4.03068
77;async;10;0.000770498;0.000428717;0.00156588
77;inner;10;0.0530024;0.0526826;0.0534159
77;wait;10;4.86233e-05;2.6286e-05;0.000124171
77;boundary;10;0.000847147;0.000714568;0.00102725
77;calc iter;10;0.0546698;0.0542503;0.0554117
77;calc total;1;0.547889;0.547889;0.547889
77;total;1;4.92113;4.92113;4.92113
78;initialize;1;4.03065;4.03065;4.03065
78;async;10;0.00103771;0.000457928;0.00131649
78;inner;10;0.0525526;0.0521316;0.0529166
78;wait;10;6.54876e-05;3.2485e-05;0.000249019
78;boundary;10;0.0009995;0.00081952;0.00123999
78;calc iter;10;0.0546566;0.0543618;0.0549995
78;calc total;1;0.547891;0.547891;0.547891
78;total;1;4.92113;4.92113;4.92113
79;initialize;1;4.0307;4.0307;4.0307
79;async;10;0.0009254;0.000462518;0.00131326
79;inner;10;0.0524497;0.0514045;0.0530803
79;wait;10;7.42337e-05;4.0628e-05;0.000178927
79;boundary;10;0.00117583;0.000846674;0.00183223
79;calc iter;10;0.0546264;0.0541306;0.0550214
79;calc total;1;0.547889;0.547889;0.547889
79;total;1;4.92115;4.92115;4.92115
80;initialize;1;4.03067;4.03067;4.03067
80;async;10;0.000897862;0.000508693;0.00162941
80;inner;10;0.0526965;0.0523829;0.0531328
80;wait;10;5.61426e-05;2.7835e-05;0.000135886
80;boundary;10;0.000992482;0.000730225;0.00133148
80;calc iter;10;0.0546442;0.0541699;0.0553406
80;calc total;1;0.547882;0.547882;0.547882
80;total;1;4.92118;4.92118;4.92118
81;initialize;1;4.03062;4.03062;4.03062
81;async;10;0.000748019;0.000264777;0.00122774
81;inner;10;0.052936;0.05246;0.0538729
81;wait;10;4.47604e-05;2.471e-05;8.1834e-05
81;boundary;10;0.00090876;0.000667191;0.00116018
81;calc iter;10;0.0546386;0.0540203;0.0551751
81;calc total;1;0.547885;0.547885;0.547885
81;total;1;4.92112;4.92112;4.92112
82;initialize;1;4.03065;4.03065;4.03065
82;async;10;0.000734072;0.000375141;0.00175684
82;inner;10;0.0529363;0.0525587;0.0535611
82;wait;10;4.9782e-05;2.4829e-05;8.9147e-05
82;boundary;10;0.000942259;0.00069038;0.0012686
82;calc iter;10;0.0546635;0.0542386;0.0556915
82;calc total;1;0.547879;0.547879;0.547879
82;total;1;4.92116;4.92116;4.92116
83;initialize;1;4.03066;4.03066;4.03066
83;async;10;0.000431857;0.000232054;0.000927812
83;inner;10;0.0532931;0.0530385;0.0537378
83;wait;10;3.58371e-05;2.5681e-05;5.5837e-05
83;boundary;10;0.000887926;0.000730695;0.00107088
83;calc iter;10;0.0546499;0.0543964;0.0552365
83;calc total;1;0.547879;0.547879;0.547879
83;total;1;4.92112;4.92112;4.92112
84;initialize;1;4.03066;4.03066;4.03066
84;async;10;0.000730325;0.000375273;0.00111875
84;inner;10;0.0531416;0.0528413;0.0534498
84;wait;10;3.07455e-05;1.5548e-05;9.9805e-05
84;boundary;10;0.000690772;0.000629995;0.000757275
84;calc iter;10;0.0545942;0.0543619;0.0551051
84;calc total;1;0.547877;0.547877;0.547877
84;total;1;4.92114;4.92114;4.92114
85;initialize;1;4.03067;4.03067;4.03067
85;async;10;0.000974136;0.000524526;0.00128284
85;inner;10;0.0529878;0.0526276;0.0535799
85;wait;10;3.3185e-05;2.1698e-05;8.953e-05
85;boundary;10;0.000635179;0.000602865;0.00072055
85;calc iter;10;0.0546312;0.0542973;0.0549096
85;calc total;1;0.547878;0.547878;0.547878
85;total;1;4.92115;4.92115;4.92115
86;initialize;1;4.03069;4.03069;4.03069
86;async;10;0.000812069;0.000274953;0.00135141
86;inner;10;0.0529233;0.052725;0.0533569
86;wait;10;5.31973e-05;2.838e-05;0.000131689
86;boundary;10;0.000785429;0.000700578;0.000911888
86;calc iter;10;0.0545753;0.0541609;0.0551364
86;calc total;1;0.547878;0.547878;0.547878
86;total;1;4.92118;4.92118;4.92118
87;initialize;1;4.03068;4.03068;4.03068
87;async;10;0.000904729;0.00045654;0.00131365
87;inner;10;0.0530522;0.0526752;0.0534816
87;wait;10;3.78097e-05;2.1306e-05;0.00011951
87;boundary;10;0.00063555;0.000607306;0.000694817
87;calc iter;10;0.0546313;0.0544296;0.0550762
87;calc total;1;0.547878;0.547878;0.547878
87;total;1;4.92114;4.92114;4.92114
145;initialize;1;4.1047;4.1047;4.1047
145;async;10;0.00138865;0.000489386;0.00217212
145;inner;10;0.0521213;0.0500052;0.0540792
145;wait;10;5.14756e-05;2.2713e-05;0.000160332
145;boundary;10;0.00114518;0.00059828;0.00141706
145;calc iter;10;0.0547084;0.0521004;0.055858
145;calc total;1;0.547883;0.547883;0.547883
145;total;1;4.99276;4.99276;4.99276
168;initialize;1;4.10353;4.10353;4.10353
168;async;10;0.000778677;7.7747e-05;0.002156
168;inner;10;0.0525384;0.0514789;0.0537683
168;wait;10;3.87581e-05;2.1611e-05;5.9416e-05
168;boundary;10;0.00106942;0.000635626;0.00146033
168;calc iter;10;0.0544265;0.0531056;0.0556432
168;calc total;1;0.54789;0.54789;0.54789
168;total;1;4.99208;4.99208;4.99208
120;initialize;1;4.0414;4.0414;4.0414
120;async;10;0.000556604;0.000242081;0.00107946
120;inner;10;0.0530411;0.0517631;0.0538461
120;wait;10;2.8381e-05;2.0474e-05;4.71e-05
120;boundary;10;0.000916129;0.000591614;0.00160196
120;calc iter;10;0.0545435;0.0530419;0.0553049
120;calc total;1;0.547882;0.547882;0.547882
120;total;1;4.93177;4.93177;4.93177
146;initialize;1;4.10452;4.10452;4.10452
146;async;10;0.000316514;0.000277538;0.000566546
146;inner;10;0.0530848;0.0507394;0.0552663
146;wait;10;4.33909e-05;2.0502e-05;7.894e-05
146;boundary;10;0.0013396;0.000614175;0.00163406
146;calc iter;10;0.054786;0.0516587;0.056715
146;calc total;1;0.547881;0.547881;0.547881
146;total;1;4.99259;4.99259;4.99259
169;initialize;1;4.10362;4.10362;4.10362
169;async;10;0.00115051;0.000456604;0.00276842
169;inner;10;0.0522361;0.0508927;0.0533647
169;wait;10;5.59665e-05;2.1476e-05;0.000183019
169;boundary;10;0.00102646;0.000605037;0.0013589
169;calc iter;10;0.0544704;0.0527655;0.0556832
169;calc total;1;0.547889;0.547889;0.547889
169;total;1;4.9921;4.9921;4.9921
121;initialize;1;4.04148;4.04148;4.04148
121;async;10;0.000334705;0.000159745;0.000579026
121;inner;10;0.0532133;0.0519711;0.0541709
121;wait;10;3.48649e-05;1.9975e-05;7.6267e-05
121;boundary;10;0.000983135;0.000584814;0.001678
121;calc iter;10;0.0545672;0.0528518;0.0554741
121;calc total;1;0.547882;0.547882;0.547882
121;total;1;4.93179;4.93179;4.93179
147;initialize;1;4.10459;4.10459;4.10459
147;async;10;0.00131663;0.000507699;0.0017657
147;inner;10;0.0522007;0.0500138;0.0546457
147;wait;10;5.05094e-05;1.9923e-05;0.000158616
147;boundary;10;0.00112818;0.000604664;0.00142228
147;calc iter;10;0.0546976;0.051962;0.0560898
147;calc total;1;0.547882;0.547882;0.547882
147;total;1;4.99266;4.99266;4.99266
170;initialize;1;4.10367;4.10367;4.10367
170;async;10;0.000635066;0.000232045;0.00193274
170;inner;10;0.0527927;0.0513546;0.0539689
170;wait;10;4.0542e-05;1.94e-05;7.9925e-05
170;boundary;10;0.00105783;0.000590102;0.00157782
170;calc iter;10;0.0545276;0.0523322;0.0564088
170;calc total;1;0.547887;0.547887;0.547887
170;total;1;4.99216;4.99216;4.99216
122;initialize;1;4.04145;4.04145;4.04145
122;async;10;0.0010691;0.000509017;0.00162467
122;inner;10;0.0523951;0.0515362;0.0533913
122;wait;10;4.41451e-05;2.192e-05;0.000151044
122;boundary;10;0.00100221;0.000603664;0.00162313
122;calc iter;10;0.0545119;0.0533385;0.055015
122;calc total;1;0.54788;0.54788;0.54788
122;total;1;4.93176;4.93176;4.93176
148;initialize;1;4.10468;4.10468;4.10468
148;async;10;0.00105841;0.00018196;0.00175675
148;inner;10;0.0523233;0.0503099;0.0549228
148;wait;10;4.73553e-05;2.208e-05;8.3883e-05
148;boundary;10;0.00118152;0.000653599;0.00169182
148;calc iter;10;0.0546122;0.0525234;0.0562136
148;calc total;1;0.547882;0.547882;0.547882
148;total;1;4.99276;4.99276;4.99276
171;initialize;1;4.10358;4.10358;4.10358
171;async;10;0.00111133;0.000468393;0.00262873
171;inner;10;0.0523433;0.0510821;0.0536648
171;wait;10;4.35456e-05;2.0101e-05;9.0548e-05
171;boundary;10;0.000978249;0.00059911;0.00139056
171;calc iter;10;0.0544775;0.0527567;0.0554628
171;calc total;1;0.547888;0.547888;0.547888
171;total;1;4.99205;4.99205;4.99205
123;initialize;1;4.04133;4.04133;4.04133
123;async;10;0.000794816;0.000236912;0.00137833
123;inner;10;0.0526182;0.0518228;0.0535361
123;wait;10;4.7472e-05;2.2768e-05;0.000120417
123;boundary;10;0.000978402;0.000637734;0.00118225
123;calc iter;10;0.0544401;0.0537478;0.0550427
123;calc total;1;0.547884;0.547884;0.547884
123;total;1;4.93166;4.93166;4.93166
149;initialize;1;4.10452;4.10452;4.10452
149;async;10;0.000972284;0.00033662;0.00179489
149;inner;10;0.0522656;0.0506288;0.0548927
149;wait;10;4.31862e-05;2.5945e-05;7.9417e-05
149;boundary;10;0.00123967;0.000702663;0.00184456
149;calc iter;10;0.0545221;0.0528573;0.0562055
149;calc total;1;0.547883;0.547883;0.547883
149;total;1;4.99263;4.99263;4.99263
172;initialize;1;4.10361;4.10361;4.10361
172;async;10;0.000846219;0.000292145;0.00199554
172;inner;10;0.052592;0.0513675;0.0537198
172;wait;10;4.53965e-05;2.3469e-05;0.000107798
172;boundary;10;0.000931376;0.000601914;0.00148149
172;calc iter;10;0.0544167;0.0535635;0.0553196
172;calc total;1;0.547889;0.547889;0.547889
172;total;1;4.99209;4.99209;4.99209
124;initialize;1;4.04145;4.04145;4.04145
124;async;10;0.000809358;0.000479212;0.00154999
124;inner;10;0.052323;0.0519424;0.0528787
124;wait;10;6.94533e-05;2.9522e-05;0.000186663
124;boundary;10;0.00115218;0.000864872;0.00157818
124;calc iter;10;0.0543555;0.0539041;0.0547019
124;calc total;1;0.547879;0.547879;0.547879
124;total;1;4.93176;4.93176;4.93176
150;initialize;1;4.10461;4.10461;4.10461
150;async;10;0.000741826;0.000147551;0.00190141
150;inner;10;0.0525636;0.0510348;0.0548453
150;wait;10;4.38353e-05;2.9362e-05;7.9302e-05
150;boundary;10;0.0011041;0.000734109;0.00160822
150;calc iter;10;0.054455;0.0534647;0.0565711
150;calc total;1;0.547883;0.547883;0.547883
150;total;1;4.99265;4.99265;4.99265
173;initialize;1;4.1036;4.1036;4.1036
173;async;10;0.000786778;0.000130935;0.00193538
173;inner;10;0.0525283;0.0516361;0.0536803
173;wait;10;4.31211e-05;2.327e-05;8.5609e-05
173;boundary;10;0.00096089;0.000624945;0.0015563
173;calc iter;10;0.0543204;0.052848;0.0554875
173;calc total;1;0.547888;0.547888;0.547888
173;total;1;4.99208;4.99208;4.99208
125;initialize;1;4.04157;4.04157;4.04157
125;async;10;0.000414417;0.0001514;0.000692843
125;inner;10;0.0527799;0.052393;0.0536805
125;wait;10;5.24945e-05;3.859e-05;9.7192e-05
125;boundary;10;0.0010793;0.000748587;0.00134447
125;calc iter;10;0.0543273;0.0539514;0.0550305
125;calc total;1;0.547885;0.547885;0.547885
125;total;1;4.93189;4.93189;4.93189
151;initialize;1;4.10463;4.10463;4.10463
151;async;10;0.000569472;0.000164583;0.00204246
151;inner;10;0.0526565;0.0513169;0.0550239
151;wait;10;4.42735e-05;2.7744e-05;8.5854e-05
151;boundary;10;0.00106602;0.000690083;0.0014493
151;calc iter;10;0.0543376;0.0531039;0.0563021
151;calc total;1;0.547884;0.547884;0.547884
151;total;1;4.99273;4.99273;4.99273
174;initialize;1;4.1036;4.1036;4.1036
174;async;10;0.000799784;0.000270254;0.00195294
174;inner;10;0.052396;0.0516616;0.0535108
174;wait;10;6.11197e-05;2.8155e-05;0.000171969
174;boundary;10;0.0010487;0.000658238;0.00157065
174;calc iter;10;0.0543072;0.0535593;0.0551241
174;calc total;1;0.547889;0.547889;0.547889
174;total;1;4.99211;4.99211;4.99211
126;initialize;1;4.04145;4.04145;4.04145
126;async;10;0.000600682;0.000207572;0.000993811
126;inner;10;0.0525678;0.0520993;0.0535523
126;wait;10;5.40414e-05;3.6376e-05;0.00012246
126;boundary;10;0.0011066;0.00081158;0.00139931
126;calc iter;10;0.0543306;0.0539255;0.0549838
126;calc total;1;0.547883;0.547883;0.547883
126;total;1;4.93176;4.93176;4.93176
152;initialize;1;4.10465;4.10465;4.10465
152;async;10;0.000552949;0.000187988;0.00191769
152;inner;10;0.0524936;0.0513051;0.0548554
152;wait;10;5.25398e-05;3.6204e-05;9.5895e-05
152;boundary;10;0.00121894;0.000711279;0.00179694
152;calc iter;10;0.0543197;0.0533631;0.0561979
152;calc total;1;0.547883;0.547883;0.547883
152;total;1;4.99276;4.99276;4.99276
175;initialize;1;4.10367;4.10367;4.10367
175;async;10;0.000475654;0.000171931;0.00131807
175;inner;10;0.0526906;0.0519586;0.0536356
175;wait;10;4.89972e-05;2.6816e-05;0.000104772
175;boundary;10;0.0010087;0.000690648;0.00155823
175;calc iter;10;0.0542254;0.0536675;0.0551301
175;calc total;1;0.547891;0.547891;0.547891
175;total;1;4.99216;4.99216;4.99216
127;initialize;1;4.04151;4.04151;4.04151
127;async;10;0.000625087;0.000235599;0.00110487
127;inner;10;0.0529071;0.0524863;0.053663
127;wait;10;3.77378e-05;2.142e-05;9.8596e-05
127;boundary;10;0.000782493;0.000641621;0.000941945
127;calc iter;10;0.0543535;0.0537464;0.0549986
127;calc total;1;0.547885;0.547885;0.547885
127;total;1;4.93182;4.93182;4.93182
153;initialize;1;4.10448;4.10448;4.10448
153;async;10;0.000415622;0.000229535;0.000597051
153;inner;10;0.0525535;0.0516693;0.0548524
153;wait;10;5.48594e-05;4.2019e-05;9.0462e-05
153;boundary;10;0.00123978;0.000696507;0.00161539
153;calc iter;10;0.0542655;0.0535435;0.0561893
153;calc total;1;0.547884;0.547884;0.547884
153;total;1;4.99259;4.99259;4.99259
176;initialize;1;4.10356;4.10356;4.10356
176;async;10;0.000537111;0.000131514;0.00150008
176;inner;10;0.0524617;0.0516899;0.0535492
176;wait;10;5.53968e-05;2.8999e-05;0.000130146
176;boundary;10;0.00113056;0.000718593;0.00155599
176;calc iter;10;0.0541861;0.0534952;0.0552038
176;calc total;1;0.547886;0.547886;0.547886
176;total;1;4.9921;4.9921;4.9921
128;initialize;1;4.04149;4.04149;4.04149
128;async;10;0.000278343;0.000160093;0.000674927
128;inner;10;0.0531714;0.0526681;0.0539617
128;wait;10;3.22542e-05;1.9719e-05;7.6728e-05
128;boundary;10;0.000884994;0.000695227;0.00101469
128;calc iter;10;0.054368;0.0537223;0.0556966
128;calc total;1;0.547886;0.547886;0.547886
128;total;1;4.93185;4.93185;4.93185
154;initialize;1;4.10456;4.10456;4.10456
154;async;10;0.000243945;0.000130165;0.000520264
154;inner;10;0.0528455;0.0518112;0.0548492
154;wait;10;5.16731e-05;3.9469e-05;0.000105315
154;boundary;10;0.00113707;0.000718535;0.00154839
154;calc iter;10;0.0542796;0.0535894;0.0561958
154;calc total;1;0.547882;0.547882;0.547882
154;total;1;4.99267;4.99267;4.99267
177;initialize;1;4.10361;4.10361;4.10361
177;async;10;0.000600032;0.000130759;0.00139983
177;inner;10;0.0524134;0.0515999;0.0537201
177;wait;10;5.31378e-05;3.2832e-05;8.1928e-05
177;boundary;10;0.00113228;0.000702295;0.00155501
177;calc iter;10;0.0542002;0.0535739;0.0550424
177;calc total;1;0.547887;0.547887;0.547887
177;total;1;4.99215;4.99215;4.99215
129;initialize;1;4.04139;4.04139;4.04139
129;async;10;0.000648483;0.000266468;0.00118129
129;inner;10;0.0528445;0.0524632;0.0535974
129;wait;10;4.18549e-05;2.5174e-05;9.8909e-05
129;boundary;10;0.000816048;0.00064204;0.00101035
129;calc iter;10;0.0543521;0.05392;0.0550086
129;calc total;1;0.547886;0.547886;0.547886
129;total;1;4.93175;4.93175;4.93175
155;initialize;1;4.10461;4.10461;4.10461
155;async;10;0.000469931;0.000198249;0.000942085
155;inner;10;0.0522635;0.0512519;0.0542768
155;wait;10;4.93166e-05;3.8473e-05;9.2835e-05
155;boundary;10;0.00144797;0.00106841;0.00180935
155;calc iter;10;0.0542322;0.0533023;0.0558906
155;calc total;1;0.547885;0.547885;0.547885
155;total;1;4.99272;4.99272;4.99272
178;initialize;1;4.10355;4.10355;4.10355
178;async;10;0.000651835;0.000393756;0.00127393
178;inner;10;0.0525785;0.0519651;0.0535397
178;wait;10;4.90131e-05;3.4576e-05;0.000132584
178;boundary;10;0.000945739;0.000687398;0.00130132
178;calc iter;10;0.0542264;0.0537306;0.0549347
178;calc total;1;0.547884;0.547884;0.547884
178;total;1;4.99208;4.99208;4.99208
130;initialize;1;4.04139;4.04139;4.04139
130;async;10;0.000457737;0.000229474;0.000676025
130;inner;10;0.0526962;0.05192;0.0539808
130;wait;10;4.98803e-05;3.4897e-05;8.5454e-05
130;boundary;10;0.00109977;0.00068346;0.00148984
130;calc iter;10;0.0543049;0.0539148;0.0552302
130;calc total;1;0.547883;0.547883;0.547883
130;total;1;4.93175;4.93175;4.93175
156;initialize;1;4.10464;4.10464;4.10464
156;async;10;0.00145237;0.000298554;0.00239896
156;inner;10;0.0517681;0.0500756;0.0536114
156;wait;10;3.78218e-05;1.8052e-05;6.197e-05
156;boundary;10;0.00119749;0.000673707;0.00164486
156;calc iter;10;0.0544577;0.0526448;0.0554396
156;calc total;1;0.547881;0.547881;0.547881
156;total;1;4.99274;4.99274;4.99274
179;initialize;1;4.10359;4.10359;4.10359
179;async;10;0.000619445;8.2135e-05;0.00179579
179;inner;10;0.052675;0.0518915;0.0537964
179;wait;10;2.85512e-05;1.918e-05;4.2985e-05
179;boundary;10;0.00090066;0.000657973;0.0013276
179;calc iter;10;0.0542248;0.0534116;0.0552666
179;calc total;1;0.547885;0.547885;0.547885
179;total;1;4.99212;4.99212;4.99212
131;initialize;1;4.04143;4.04143;4.04143
131;async;10;0.000442903;0.00016636;0.000731944
131;inner;10;0.0524248;0.0516126;0.0534813
131;wait;10;5.11982e-05;3.3671e-05;0.000115461
131;boundary;10;0.00134615;0.000869958;0.0018567
131;calc iter;10;0.0542662;0.0536739;0.0548426
131;calc total;1;0.547885;0.547885;0.547885
131;total;1;4.93179;4.93179;4.93179
157;initialize;1;4.10475;4.10475;4.10475
157;async;10;0.00174197;0.000515646;0.00264315
157;inner;10;0.0517741;0.0499119;0.0539407
157;wait;10;5.03626e-05;2.1364e-05;0.000164618
157;boundary;10;0.000990385;0.000607748;0.0013067
157;calc iter;10;0.0545582;0.0530129;0.0552283
157;calc total;1;0.547884;0.547884;0.547884
157;total;1;4.99281;4.99281;4.99281
180;initialize;1;4.1036;4.1036;4.1036
180;async;10;0.00114589;0.000106814;0.00262363
180;inner;10;0.0520401;0.0510469;0.0531731
180;wait;10;3.47419e-05;1.4094e-05;0.000115924
180;boundary;10;0.0010673;0.000639364;0.00142748
180;calc iter;10;0.0542897;0.0534451;0.0552384
180;calc total;1;0.547884;0.547884;0.547884
180;total;1;4.99211;4.99211;4.99211
132;initialize;1;4.0414;4.0414;4.0414
132;async;10;0.00217681;0.000388496;0.00326732
132;inner;10;0.051313;0.0496707;0.0529915
132;wait;10;3.50649e-05;1.4455e-05;8.3405e-05
132;boundary;10;0.000896083;0.000641753;0.00130496
132;calc iter;10;0.0544224;0.0535493;0.0551876
132;calc total;1;0.547882;0.547882;0.547882
132;total;1;4.93174;4.93174;4.93174
158;initialize;1;4.10465;4.10465;4.10465
158;async;10;0.0022459;0.000517424;0.00299503
158;inner;10;0.0513;0.0489055;0.0535312
158;wait;10;4.20639e-05;2.0591e-05;0.000113709
158;boundary;10;0.000989337;0.000599893;0.00131237
158;calc iter;10;0.0545789;0.0525224;0.055811
158;calc total;1;0.547884;0.547884;0.547884
158;total;1;4.99275;4.99275;4.99275
181;initialize;1;4.10358;4.10358;4.10358
181;async;10;0.00122744;0.000204503;0.00223672
181;inner;10;0.0521836;0.0508813;0.0534102
181;wait;10;4.06165e-05;1.6627e-05;0.000108555
181;boundary;10;0.000895085;0.000597612;0.00118336
181;calc iter;10;0.0543481;0.0536384;0.0551198
181;calc total;1;0.547884;0.547884;0.547884
181;total;1;4.9921;4.9921;4.9921
133;initialize;1;4.04162;4.04162;4.04162
133;async;10;0.00270146;0.000522204;0.00399691
133;inner;10;0.0508097;0.0489259;0.0526146
133;wait;10;5.98627e-05;1.9913e-05;0.00026339
133;boundary;10;0.000901491;0.000594981;0.00144724
133;calc iter;10;0.054474;0.0535402;0.0551229
133;calc total;1;0.547883;0.547883;0.547883
133;total;1;4.93194;4.93194;4.93194
159;initialize;1;4.10458;4.10458;4.10458
159;async;10;0.00170801;0.000558282;0.00275492
159;inner;10;0.0518588;0.0498887;0.0540207
159;wait;10;4.22475e-05;1.9756e-05;8.5121e-05
159;boundary;10;0.00095005;0.000618549;0.0013165
159;calc iter;10;0.0545605;0.0532841;0.0553291
159;calc total;1;0.547884;0.547884;0.547884
159;total;1;4.99268;4.99268;4.99268
182;initialize;1;4.10363;4.10363;4.10363
182;async;10;0.00166226;0.000404052;0.00322702
182;inner;10;0.0518499;0.0502887;0.0532196
182;wait;10;4.40591e-05;1.4185e-05;0.000201036
182;boundary;10;0.000830235;0.000582914;0.00107687
182;calc iter;10;0.0543877;0.0534204;0.0557997
182;calc total;1;0.547884;0.547884;0.547884
182;total;1;4.99215;4.99215;4.99215
134;initialize;1;4.04145;4.04145;4.04145
134;async;10;0.00314125;0.000517353;0.00445854
134;inner;10;0.0505672;0.0485281;0.0529172
134;wait;10;3.90691e-05;1.9782e-05;0.000128941
134;boundary;10;0.000809736;0.00057767;0.00108764
134;calc iter;10;0.0545589;0.053586;0.0555874
134;calc total;1;0.547882;0.547882;0.547882
134;total;1;4.9318;4.9318;4.9318
160;initialize;1;4.10466;4.10466;4.10466
160;async;10;0.0015099;0.000485141;0.00246942
160;inner;10;0.0518802;0.0502727;0.0537408
160;wait;10;4.74959e-05;2.3068e-05;0.000114251
160;boundary;10;0.00102155;0.000663511;0.00151576
160;calc iter;10;0.0544607;0.053182;0.0552821
160;calc total;1;0.547884;0.547884;0.547884
160;total;1;4.99274;4.99274;4.99274
183;initialize;1;4.1036;4.1036;4.1036
183;async;10;0.00127542;0.000332394;0.00233155
183;inner;10;0.052153;0.0507126;0.0534263
183;wait;10;3.83117e-05;1.7795e-05;0.000104039
183;boundary;10;0.000871956;0.000600718;0.00117727
183;calc iter;10;0.0543401;0.0536663;0.0549167
183;calc total;1;0.547884;0.547884;0.547884
183;total;1;4.99208;4.99208;4.99208
135;initialize;1;4.04142;4.04142;4.04142
135;async;10;0.00263561;0.000497911;0.0040846
135;inner;10;0.0509604;0.0490022;0.0527349
135;wait;10;5.08988e-05;2.0124e-05;0.000174898
135;boundary;10;0.000836926;0.000596949;0.00107387
135;calc iter;10;0.0544855;0.0536362;0.0552339
135;calc total;1;0.547883;0.547883;0.547883
135;total;1;4.93177;4.93177;4.93177
161;initialize;1;4.10453;4.10453;4.10453
161;async;10;0.0014013;0.000318792;0.00323545
161;inner;10;0.0520666;0.0503037;0.0535721
161;wait;10;4.81087e-05;2.6733e-05;0.000163723
161;boundary;10;0.000840333;0.000641143;0.00101326
161;calc iter;10;0.0543574;0.0536708;0.0556392
161;calc total;1;0.547887;0.547887;0.547887
161;total;1;4.99261;4.99261;4.99261
184;initialize;1;4.10355;4.10355;4.10355
184;async;10;0.00110715;0.000401374;0.00236743
184;inner;10;0.0522129;0.0513084;0.0531765
184;wait;10;5.61569e-05;2.2869e-05;0.000239046
184;boundary;10;0.000888562;0.000677126;0.00121579
184;calc iter;10;0.054266;0.0533056;0.0552166
184;calc total;1;0.547884;0.547884;0.547884
184;total;1;4.99207;4.99207;4.99207
162;initialize;1;4.10476;4.10476;4.10476
162;async;10;0.00129732;0.000472844;0.00282001
162;inner;10;0.0519562;0.0505321;0.0534304
162;wait;10;5.62898e-05;2.7276e-05;0.000208141
162;boundary;10;0.000913283;0.000641173;0.00117924
162;calc iter;10;0.0542244;0.0533127;0.055403
162;calc total;1;0.547884;0.547884;0.547884
162;total;1;4.99284;4.99284;4.99284
185;initialize;1;4.10359;4.10359;4.10359
185;async;10;0.00115036;0.000288871;0.00280208
185;inner;10;0.0519997;0.0507993;0.0534162
185;wait;10;4.84027e-05;1.9665e-05;0.000108677
185;boundary;10;0.00104403;0.000707668;0.00170831
185;calc iter;10;0.054244;0.0531764;0.0554207
185;calc total;1;0.547884;0.547884;0.547884
185;total;1;4.99208;4.99208;4.99208
1;initialize;1;39.3981;39.3981;39.3981
1;async;10;0.000592626;0.000201661;0.00117374
1;inner;10;0.0530339;0.0524258;0.0536118
1;wait;10;3.52281e-05;1.6864e-05;0.000111263
1;boundary;10;0.000754888;0.000607683;0.00103667
1;calc iter;10;0.0544178;0.0538759;0.0548589
1;calc total;1;0.547889;0.547889;0.547889
1;total;1;40.2884;40.2884;40.2884
2;initialize;1;39.3981;39.3981;39.3981
2;async;10;0.000862467;0.000277451;0.00177687
2;inner;10;0.0526474;0.0517332;0.0533971
2;wait;10;4.18518e-05;2.1017e-05;0.000118635
2;boundary;10;0.000830057;0.000628562;0.00109166
2;calc iter;10;0.054383;0.0536911;0.0552103
2;calc total;1;0.547887;0.547887;0.547887
2;total;1;40.2884;40.2884;40.2884
3;initialize;1;39.3982;39.3982;39.3982
3;async;10;0.000456565;0.000247942;0.00100567
3;inner;10;0.0529005;0.0521993;0.0538853
3;wait;10;3.74088e-05;1.4349e-05;0.000109747
3;boundary;10;0.000998397;0.00063382;0.0015053
3;calc iter;10;0.0543942;0.0536631;0.0562019
3;calc total;1;0.547888;0.547888;0.547888
3;total;1;40.2884;40.2884;40.2884
4;initialize;1;39.3981;39.3981;39.3981
4;async;10;0.000664276;0.000116;0.00163229
4;inner;10;0.0527971;0.052094;0.0535494
4;wait;10;4.2183e-05;1.9572e-05;0.000108819
4;boundary;10;0.000872424;0.000621311;0.00122868
4;calc iter;10;0.0543772;0.0535769;0.0553691
4;calc total;1;0.547886;0.547886;0.547886
4;total;1;40.2884;40.2884;40.2884
5;initialize;1;39.3981;39.3981;39.3981
5;async;10;0.000631972;0.000235125;0.00121175
5;inner;10;0.0529625;0.0523623;0.0536697
5;wait;10;3.3846e-05;1.9926e-05;7.6918e-05
5;boundary;10;0.000773648;0.000660729;0.00102378
5;calc iter;10;0.0544031;0.0537588;0.0549871
5;calc total;1;0.547889;0.547889;0.547889
5;total;1;40.2884;40.2884;40.2884
6;initialize;1;39.3982;39.3982;39.3982
6;async;10;0.000362846;0.000165608;0.000748014
6;inner;10;0.0530932;0.0527414;0.0539841
6;wait;10;3.84456e-05;2.6427e-05;7.6866e-05
6;boundary;10;0.000883759;0.000709828;0.00116189
6;calc iter;10;0.0543796;0.0538756;0.0552546
6;calc total;1;0.547887;0.547887;0.547887
6;total;1;40.2885;40.2885;40.2885
7;initialize;1;39.3982;39.3982;39.3982
7;async;10;0.000587443;0.000405519;0.000871475
7;inner;10;0.052939;0.0524354;0.0533199
7;wait;10;3.81158e-05;1.4243e-05;0.000128232
7;boundary;10;0.000840477;0.000620432;0.00134242
7;calc iter;10;0.0544062;0.0538636;0.05473
7;calc total;1;0.547888;0.547888;0.547888
7;total;1;40.2885;40.2885;40.2885
8;initialize;1;39.3982;39.3982;39.3982
8;async;10;0.000643604;0.000267738;0.0011144
8;inner;10;0.0526223;0.0520572;0.0531641
8;wait;10;5.96923e-05;2.6932e-05;0.000144746
8;boundary;10;0.0010597;0.000793314;0.00133078
8;calc iter;10;0.0543869;0.0538549;0.0549353
8;calc total;1;0.547891;0.547891;0.547891
8;total;1;40.2884;40.2884;40.2884
9;initialize;1;39.3981;39.3981;39.3981
9;async;10;0.000508432;0.000143936;0.00086362
9;inner;10;0.0527817;0.052022;0.0535874
9;wait;10;4.26677e-05;1.9295e-05;0.000101862
9;boundary;10;0.00106047;0.000669651;0.00159682
9;calc iter;10;0.0543947;0.0536341;0.0549039
9;calc total;1;0.54789;0.54789;0.54789
9;total;1;40.2884;40.2884;40.2884
10;initialize;1;39.3981;39.3981;39.3981
10;async;10;0.000576282;0.000153044;0.00165125
10;inner;10;0.0527984;0.051889;0.0535954
10;wait;10;4.84839e-05;2.4234e-05;9.9202e-05
10;boundary;10;0.000988307;0.000633123;0.0016716
10;calc iter;10;0.0544131;0.0535708;0.0555492
10;calc total;1;0.54789;0.54789;0.54789
10;total;1;40.2884;40.2884;40.2884
11;initialize;1;39.3982;39.3982;39.3982
11;async;10;0.000658548;0.000351178;0.00158559
11;inner;10;0.0525095;0.0517079;0.0531749
11;wait;10;3.84451e-05;2.3896e-05;8.2338e-05
11;boundary;10;0.0011803;0.000772988;0.00176393
11;calc iter;10;0.0543883;0.0537442;0.0554099
11;calc total;1;0.547889;0.547889;0.547889
11;total;1;40.2885;40.2885;40.2885
12;initialize;1;39.3981;39.3981;39.3981
12;async;10;0.000643146;0.000277711;0.000892318
12;inner;10;0.0528132;0.0524386;0.0532974
12;wait;10;4.33091e-05;2.9246e-05;8.6453e-05
12;boundary;10;0.000935173;0.00072395;0.00129532
12;calc iter;10;0.0544362;0.053805;0.0547375
12;calc total;1;0.54789;0.54789;0.54789
12;total;1;40.2884;40.2884;40.2884
13;initialize;1;39.3982;39.3982;39.3982
13;async;10;0.000780976;0.000254012;0.00116102
13;inner;10;0.0529888;0.0525572;0.0535828
13;wait;10;3.29373e-05;2.1195e-05;8.1432e-05
13;boundary;10;0.000663575;0.000620682;0.000738312
13;calc iter;10;0.0544671;0.0540414;0.0548752
13;calc total;1;0.54789;0.54789;0.54789
13;total;1;40.2884;40.2884;40.2884
14;initialize;1;39.3982;39.3982;39.3982
14;async;10;0.000975888;0.000438482;0.00196018
14;inner;10;0.0526431;0.0520149;0.0530437
14;wait;10;5.94102e-05;2.1181e-05;0.000212708
14;boundary;10;0.000764922;0.000607196;0.000887553
14;calc iter;10;0.0544444;0.0538207;0.0549942
14;calc total;1;0.547891;0.547891;0.547891
14;total;1;40.2884;40.2884;40.2884
15;initialize;1;39.3982;39.3982;39.3982
15;async;10;0.000955753;0.00053841;0.00173106
15;inner;10;0.0526361;0.0518739;0.0533735
15;wait;10;3.72899e-05;1.9711e-05;9.0691e-05
15;boundary;10;0.000817136;0.000607827;0.00134701
15;calc iter;10;0.0544475;0.0531045;0.0556504
15;calc total;1;0.547891;0.547891;0.547891
15;total;1;40.2885;40.2885;40.2885
16;initialize;1;39.3982;39.3982;39.3982
16;async;10;0.000872979;0.000297434;0.00178967
16;inner;10;0.0526581;0.0520832;0.0531019
16;wait;10;5.27649e-05;1.9792e-05;0.000153813
16;boundary;10;0.000855424;0.000600977;0.00120363
16;calc iter;10;0.0544407;0.0540331;0.0547874
16;calc total;1;0.547888;0.547888;0.547888
16;total;1;40.2885;40.2885;40.2885
17;initialize;1;39.3982;39.3982;39.3982
17;async;10;0.000768202;0.000363205;0.00130189
17;inner;10;0.0529404;0.0524953;0.0533637
17;wait;10;4.01006e-05;2.1222e-05;0.000105577
17;boundary;10;0.00070662;0.00062828;0.000818301
17;calc iter;10;0.0544563;0.054021;0.0549078
17;calc total;1;0.547889;0.547889;0.547889
17;total;1;40.2885;40.2885;40.2885
18;initialize;1;39.3982;39.3982;39.3982
18;async;10;0.00080242;0.000402876;0.00104863
18;inner;10;0.0526586;0.0523691;0.0531539
18;wait;10;5.68532e-05;3.0803e-05;0.000136272
18;boundary;10;0.000912295;0.000679315;0.00125531
18;calc iter;10;0.0544314;0.0540141;0.0547101
18;calc total;1;0.547878;0.547878;0.547878
18;total;1;40.2885;40.2885;40.2885
19;initialize;1;39.3982;39.3982;39.3982
19;async;10;0.000873226;0.000332851;0.00161334
19;inner;10;0.0528555;0.0524538;0.0534374
19;wait;10;3.54807e-05;2.0704e-05;8.4801e-05
19;boundary;10;0.000706122;0.000619075;0.000947424
19;calc iter;10;0.0544714;0.0538274;0.0551657
19;calc total;1;0.547879;0.547879;0.547879
19;total;1;40.2885;40.2885;40.2885
20;initialize;1;39.3982;39.3982;39.3982
20;async;10;0.000784857;0.000213593;0.00145237
20;inner;10;0.0526114;0.0518671;0.0533924
20;wait;10;5.31854e-05;2.9687e-05;8.8387e-05
20;boundary;10;0.000985291;0.000692488;0.00150261
20;calc iter;10;0.0544359;0.0537594;0.0551076
20;calc total;1;0.547879;0.547879;0.547879
20;total;1;40.2884;40.2884;40.2884
21;initialize;1;39.3982;39.3982;39.3982
21;async;10;0.000802789;0.000217469;0.00127265
21;inner;10;0.0526977;0.052215;0.0532046
21;wait;10;5.45909e-05;2.5644e-05;0.00014608
21;boundary;10;0.000898677;0.000695294;0.00120956
21;calc iter;10;0.0544548;0.0537538;0.0549583
21;calc total;1;0.547881;0.547881;0.547881
21;total;1;40.2884;40.2884;40.2884
22;initialize;1;39.3982;39.3982;39.3982
22;async;10;0.000776049;0.000262924;0.0015648
22;inner;10;0.052865;0.0521954;0.0533865
22;wait;10;4.25393e-05;2.2864e-05;9.6436e-05
22;boundary;10;0.000784439;0.000638133;0.00123528
22;calc iter;10;0.0544691;0.05374;0.0553017
22;calc total;1;0.547879;0.547879;0.547879
22;total;1;40.2885;40.2885;40.2885
23;initialize;1;39.3981;39.3981;39.3981
23;async;10;0.000591374;0.000153773;0.00124376
23;inner;10;0.0530073;0.0524295;0.0535244
23;wait;10;3.40474e-05;1.893e-05;6.508e-05
23;boundary;10;0.000828055;0.000674722;0.00116675
23;calc iter;10;0.054462;0.0538165;0.0551039
23;calc total;1;0.54788;0.54788;0.54788
23;total;1;40.2884;40.2884;40.2884
42;initialize;1;4.12206;4.12206;4.12206
42;async;10;0.000961931;0.000538444;0.00127048
42;inner;10;0.0527387;0.052454;0.0536774
42;wait;10;5.10367e-05;3.5996e-05;0.000112411
42;boundary;10;0.000887939;0.000737019;0.00117363
42;calc iter;10;0.0546408;0.0541265;0.0550672
42;calc total;1;0.54788;0.54788;0.54788
42;total;1;5.01223;5.01223;5.01223
43;initialize;1;4.1219;4.1219;4.1219
43;async;10;0.000985139;0.000542616;0.00142332
43;inner;10;0.0528902;0.0524201;0.0536534
43;wait;10;4.4906e-05;2.7014e-05;0.00012328
43;boundary;10;0.000716275;0.000648559;0.000795531
43;calc iter;10;0.0546378;0.0543363;0.0550846
43;calc total;1;0.547881;0.547881;0.547881
43;total;1;5.01207;5.01207;5.01207
44;initialize;1;4.12187;4.12187;4.12187
44;async;10;0.000932777;0.000369611;0.00140532
44;inner;10;0.0528064;0.0524324;0.0537488
44;wait;10;4.873e-05;2.614e-05;0.000104155
44;boundary;10;0.000830332;0.00063632;0.00119117
44;calc iter;10;0.0546195;0.0540108;0.0551046
44;calc total;1;0.547882;0.547882;0.547882
44;total;1;5.01204;5.01204;5.01204
45;initialize;1;4.12187;4.12187;4.12187
45;async;10;0.000859068;0.000562114;0.00152246
45;inner;10;0.0530678;0.0527111;0.0538068
45;wait;10;3.95992e-05;2.1088e-05;9.9163e-05
45;boundary;10;0.00068411;0.000615561;0.000785404
45;calc iter;10;0.0546515;0.054306;0.0551769
45;calc total;1;0.54788;0.54788;0.54788
45;total;1;5.01203;5.01203;5.01203
46;initialize;1;4.122;4.122;4.122
46;async;10;0.000851409;0.000552103;0.00144366
46;inner;10;0.0527869;0.0522837;0.0533213
46;wait;10;6.70313e-05;2.6287e-05;0.00019191
46;boundary;10;0.000928641;0.0006555;0.0012608
46;calc iter;10;0.0546352;0.0541456;0.0551823
46;calc total;1;0.547881;0.547881;0.547881
46;total;1;5.01217;5.01217;5.01217
47;initialize;1;4.12193;4.12193;4.12193
47;async;10;0.000708092;0.000347179;0.000997178
47;inner;10;0.0528197;0.0524628;0.0536448
47;wait;10;4.81812e-05;3.1271e-05;0.000101643
47;boundary;10;0.00104567;0.000810956;0.00126464
47;calc iter;10;0.0546228;0.0541321;0.0550083
47;calc total;1;0.547883;0.547883;0.547883
47;total;1;5.01209;5.01209;5.01209
62;initialize;1;4.10372;4.10372;4.10372
62;async;10;0.000457144;0.000292184;0.000702069
62;inner;10;0.0535554;0.0531281;0.0540851
62;wait;10;3.88143e-05;2.1678e-05;0.000141097
62;boundary;10;0.000694538;0.000638378;0.000768331
62;calc iter;10;0.0547469;0.0543643;0.0554553
62;calc total;1;0.547881;0.547881;0.547881
62;total;1;4.99038;4.99038;4.99038
63;initialize;1;4.10374;4.10374;4.10374
63;async;10;0.000278602;0.00020534;0.00052321
63;inner;10;0.0537392;0.0531977;0.0546334
63;wait;10;2.98203e-05;1.9652e-05;8.1174e-05
63;boundary;10;0.000712549;0.000607822;0.000842194
63;calc iter;10;0.0547613;0.0541229;0.0559069
63;calc total;1;0.547883;0.547883;0.547883
63;total;1;4.99037;4.99037;4.99037
64;initialize;1;4.10373;4.10373;4.10373
64;async;10;0.000534982;0.000261563;0.000755925
64;inner;10;0.0534153;0.0527092;0.0542423
64;wait;10;4.78994e-05;2.9077e-05;0.000103312
64;boundary;10;0.000732498;0.000658414;0.000806536
64;calc iter;10;0.0547319;0.054274;0.0555499
64;calc total;1;0.547885;0.547885;0.547885
64;total;1;4.99035;4.99035;4.99035
65;initialize;1;4.10388;4.10388;4.10388
65;async;10;0.000566215;0.000198098;0.00107405
65;inner;10;0.0532278;0.0525133;0.0540521
65;wait;10;5.1703e-05;2.5613e-05;0.000130945
65;boundary;10;0.000873588;0.000680965;0.00120716
65;calc iter;10;0.0547203;0.0541782;0.0554548
65;calc total;1;0.547886;0.547886;0.547886
65;total;1;4.9905;4.9905;4.9905
66;initialize;1;4.10388;4.10388;4.10388
66;async;10;0.000188203;0.000120835;0.000473465
66;inner;10;0.0537908;0.0535603;0.0543951
66;wait;10;3.64415e-05;2.2879e-05;8.4224e-05
66;boundary;10;0.000714391;0.000662171;0.000757888
66;calc iter;10;0.0547309;0.0543792;0.0556171
66;calc total;1;0.547884;0.547884;0.547884
66;total;1;4.9905;4.9905;4.9905
67;initialize;1;4.10375;4.10375;4.10375
67;async;10;0.000482196;0.000183787;0.000730347
67;inner;10;0.0532169;0.0528774;0.0535359
67;wait;10;6.52206e-05;3.3619e-05;0.000237485
67;boundary;10;0.000948366;0.000763378;0.00109293
67;calc iter;10;0.0547138;0.0540821;0.0552995
67;calc total;1;0.547885;0.547885;0.547885
67;total;1;4.99037;4.99037;4.99037
68;initialize;1;4.10369;4.10369;4.10369
68;async;10;0.000365752;0.000126097;0.000688219
68;inner;10;0.0534718;0.0528949;0.0541422
68;wait;10;4.59518e-05;2.1855e-05;0.000101273
68;boundary;10;0.000840143;0.000644455;0.00121437
68;calc iter;10;0.0547245;0.0541027;0.0554837
68;calc total;1;0.547883;0.547883;0.547883
68;total;1;4.99036;4.99036;4.99036
69;initialize;1;4.10385;4.10385;4.10385
69;async;10;0.000348196;0.000124363;0.00100879
69;inner;10;0.0534204;0.0528747;0.0543615
69;wait;10;4.4018e-05;2.7897e-05;8.2567e-05
69;boundary;10;0.000892284;0.000676185;0.00134376
69;calc iter;10;0.0547061;0.0543348;0.0556538
69;calc total;1;0.547884;0.547884;0.547884
69;total;1;4.9905;4.9905;4.9905
70;initialize;1;4.10374;4.10374;4.10374
70;async;10;0.000326667;0.000130741;0.000978064
70;inner;10;0.0533093;0.0524565;0.0542683
70;wait;10;5.70654e-05;3.0628e-05;0.000132929
70;boundary;10;0.00102214;0.000663435;0.00159377
70;calc iter;10;0.0547163;0.0542372;0.0556323
70;calc total;1;0.547884;0.547884;0.547884
70;total;1;4.99037;4.99037;4.99037
71;initialize;1;4.1037;4.1037;4.1037
71;async;10;0.000387535;9.1123e-05;0.000659846
71;inner;10;0.0527153;0.0523189;0.0534675
71;wait;10;6.72298e-05;5.3419e-05;0.000136988
71;boundary;10;0.00151596;0.00121578;0.00184931
71;calc iter;10;0.0546877;0.0543886;0.0552565
71;calc total;1;0.547885;0.547885;0.547885
71;total;1;4.99034;4.99034;4.99034
112;initialize;1;4.08364;4.08364;4.08364
112;async;10;0.000580373;0.000231776;0.00136975
112;inner;10;0.0524382;0.0516022;0.0533526
112;wait;10;6.68257e-05;4.0763e-05;0.000155448
112;boundary;10;0.00119782;0.000738931;0.00149013
112;calc iter;10;0.0542846;0.0538392;0.0547941
112;calc total;1;0.547883;0.547883;0.547883
112;total;1;4.97362;4.97362;4.97362
113;initialize;1;4.08362;4.08362;4.08362
113;async;10;0.000410739;0.000125612;0.000693024
113;inner;10;0.0529103;0.052385;0.053608
113;wait;10;4.85769e-05;2.7546e-05;9.0847e-05
113;boundary;10;0.000944582;0.000671607;0.00126525
113;calc iter;10;0.0543154;0.0539552;0.054894
113;calc total;1;0.547886;0.547886;0.547886
113;total;1;4.97358;4.97358;4.97358
114;initialize;1;4.08364;4.08364;4.08364
114;async;10;0.000528613;0.000185383;0.000861439
114;inner;10;0.0526287;0.0520604;0.0533529
114;wait;10;5.7258e-05;3.5738e-05;0.000108462
114;boundary;10;0.00107873;0.000765234;0.00142328
114;calc iter;10;0.0542947;0.0539118;0.0547669
114;calc total;1;0.547882;0.547882;0.547882
114;total;1;4.97361;4.97361;4.97361
115;initialize;1;4.08367;4.08367;4.08367
115;async;10;0.00071279;0.000349789;0.00116195
115;inner;10;0.0528051;0.0522237;0.0534365
115;wait;10;4.23291e-05;2.3848e-05;0.000122002
115;boundary;10;0.000769633;0.000637495;0.00102847
115;calc iter;10;0.054331;0.0539623;0.0547759
115;calc total;1;0.547883;0.547883;0.547883
115;total;1;4.97362;4.97362;4.97362
116;initialize;1;4.08367;4.08367;4.08367
116;async;10;0.000792064;0.000398174;0.00113355
116;inner;10;0.0527518;0.0524445;0.053671
116;wait;10;3.67989e-05;1.8985e-05;8.5626e-05
116;boundary;10;0.000760604;0.000619126;0.000960526
116;calc iter;10;0.0543426;0.0538802;0.0550468
116;calc total;1;0.547882;0.547882;0.547882
116;total;1;4.97361;4.97361;4.97361
117;initialize;1;4.08363;4.08363;4.08363
117;async;10;0.000610759;0.000174142;0.00123489
117;inner;10;0.0528816;0.0525117;0.0536179
117;wait;10;4.41994e-05;2.3976e-05;0.000105504
117;boundary;10;0.000792832;0.000649947;0.00108286
117;calc iter;10;0.0543302;0.0538733;0.0549013
117;calc total;1;0.547882;0.547882;0.547882
117;total;1;4.97359;4.97359;4.97359
118;initialize;1;4.08366;4.08366;4.08366
118;async;10;0.000470962;0.000154983;0.000917959
118;inner;10;0.052796;0.0518407;0.0536632
118;wait;10;4.85186e-05;3.2075e-05;9.0228e-05
118;boundary;10;0.000952611;0.000675454;0.00159064
118;calc iter;10;0.0542693;0.0538598;0.0549266
118;calc total;1;0.547884;0.547884;0.547884
118;total;1;4.97361;4.97361;4.97361
119;initialize;1;4.08368;4.08368;4.08368
119;async;10;0.000186442;8.1163e-05;0.000439575
119;inner;10;0.0533383;0.0528989;0.0539242
119;wait;10;3.07224e-05;1.7483e-05;4.1865e-05
119;boundary;10;0.000767147;0.000652448;0.000919762
119;calc iter;10;0.0543235;0.05394;0.0550326
119;calc total;1;0.547881;0.547881;0.547881
119;total;1;4.97362;4.97362;4.97362
88;initialize;1;4.0307;4.0307;4.0307
88;async;10;0.000847304;0.000263112;0.00122182
88;inner;10;0.0528389;0.0520121;0.0533404
88;wait;10;5.26298e-05;2.744e-05;0.000126266
88;boundary;10;0.000850176;0.000671116;0.00131238
88;calc iter;10;0.0545903;0.0542356;0.0548748
88;calc total;1;0.547878;0.547878;0.547878
88;total;1;4.92116;4.92116;4.92116
89;initialize;1;4.03071;4.03071;4.03071
89;async;10;0.000717221;0.000262937;0.00138349
89;inner;10;0.0529723;0.0526979;0.05324
89;wait;10;6.3273e-05;2.9955e-05;0.000190186
89;boundary;10;0.000838706;0.000709439;0.000998968
89;calc iter;10;0.0545926;0.0542402;0.0552332
89;calc total;1;0.54788;0.54788;0.54788
89;total;1;4.92118;4.92118;4.92118
90;initialize;1;4.0307;4.0307;4.0307
90;async;10;0.000682623;0.000368463;0.000940385
90;inner;10;0.0529015;0.052689;0.0532761
90;wait;10;5.86028e-05;3.3263e-05;0.000152385
90;boundary;10;0.000917919;0.000738758;0.00115839
90;calc iter;10;0.054562;0.0541325;0.0548683
90;calc total;1;0.547879;0.547879;0.547879
90;total;1;4.92115;4.92115;4.92115
91;initialize;1;4.03065;4.03065;4.03065
91;async;10;0.000601995;0.000132096;0.00105848
91;inner;10;0.0530143;0.0527773;0.0536791
91;wait;10;5.298e-05;3.6381e-05;0.000113726
91;boundary;10;0.000898078;0.000659428;0.00106603
91;calc iter;10;0.0545686;0.0540423;0.0551798
91;calc total;1;0.547881;0.547881;0.547881
91;total;1;4.92114;4.92114;4.92114
92;initialize;1;4.03072;4.03072;4.03072
92;async;10;0.000714357;0.000309736;0.00148451
92;inner;10;0.05283;0.052474;0.0532553
92;wait;10;6.75061e-05;2.9522e-05;0.000171045
92;boundary;10;0.000958818;0.000713572;0.00127073
92;calc iter;10;0.0545721;0.0540494;0.0553476
92;calc total;1;0.547878;0.547878;0.547878
92;total;1;4.92117;4.92117;4.92117
93;initialize;1;4.03074;4.03074;4.03074
93;async;10;0.000724978;0.000295345;0.00105628
93;inner;10;0.0529479;0.0526508;0.0534982
93;wait;10;5.15745e-05;2.88e-05;9.9491e-05
93;boundary;10;0.000844091;0.000678886;0.00110138
93;calc iter;10;0.0545696;0.0541443;0.05491
93;calc total;1;0.547879;0.547879;0.547879
93;total;1;4.92122;4.92122;4.92122
94;initialize;1;4.03067;4.03067;4.03067
94;async;10;0.000575095;0.00025226;0.00158475
94;inner;10;0.0532083;0.0529669;0.0536353
94;wait;10;4.25472e-05;2.3846e-05;8.4479e-05
94;boundary;10;0.000772762;0.000653506;0.000978104
94;calc iter;10;0.0546002;0.0542603;0.0554897
94;calc total;1;0.547879;0.547879;0.547879
94;total;1;4.92113;4.92113;4.92113
95;initialize;1;4.03069;4.03069;4.03069
95;async;10;0.000676793;0.000276062;0.00122883
95;inner;10;0.0530588;0.0529011;0.0535177
95;wait;10;3.99069e-05;2.4691e-05;8.6246e-05
95;boundary;10;0.000814178;0.000709521;0.000924791
95;calc iter;10;0.0545904;0.0542015;0.0551108
95;calc total;1;0.547878;0.547878;0.547878
95;total;1;4.92116;4.92116;4.92116
136;initialize;1;4.04146;4.04146;4.04146
136;async;10;0.00233584;0.000527828;0.00375927
136;inner;10;0.0512181;0.0494277;0.0529249
136;wait;10;4.14097e-05;2.3747e-05;0.000108595
136;boundary;10;0.000799156;0.000672356;0.000999083
136;calc iter;10;0.0543958;0.0538003;0.0553212
136;calc total;1;0.547889;0.547889;0.547889
136;total;1;4.93177;4.93177;4.93177
137;initialize;1;4.04146;4.04146;4.04146
137;async;10;0.00206701;0.00050699;0.00384364
137;inner;10;0.0513585;0.049725;0.052785
137;wait;10;5.04606e-05;2.5849e-05;0.000129647
137;boundary;10;0.000841396;0.00072724;0.00104144
137;calc iter;10;0.0543186;0.0536575;0.0553872
137;calc total;1;0.547888;0.547888;0.547888
137;total;1;4.93177;4.93177;4.93177
138;initialize;1;4.04145;4.04145;4.04145
138;async;10;0.00187911;0.000453451;0.00355427
138;inner;10;0.05138;0.0497202;0.0530674
138;wait;10;3.99065e-05;2.1473e-05;9.2259e-05
138;boundary;10;0.000861816;0.000613085;0.00111865
138;calc iter;10;0.0541624;0.0531685;0.0555509
138;calc total;1;0.547888;0.547888;0.547888
138;total;1;4.93179;4.93179;4.93179
139;initialize;1;4.04143;4.04143;4.04143
139;async;10;0.00167408;0.000530878;0.00365772
139;inner;10;0.0514818;0.0497394;0.0531125
139;wait;10;4.70073e-05;2.4496e-05;0.000129763
139;boundary;10;0.000931903;0.000619396;0.00136834
139;calc iter;10;0.0541361;0.0529552;0.055334
139;calc total;1;0.547888;0.547888;0.547888
139;total;1;4.93177;4.93177;4.93177
140;initialize;1;4.04156;4.04156;4.04156
140;async;10;0.00176867;0.000491829;0.00284571
140;inner;10;0.0511415;0.0493424;0.0528386
140;wait;10;5.3604e-05;3.7274e-05;0.000130621
140;boundary;10;0.00111423;0.00073231;0.00143699
140;calc iter;10;0.0540795;0.0529252;0.055387
140;calc total;1;0.547888;0.547888;0.547888
140;total;1;4.93191;4.93191;4.93191
141;initialize;1;4.04159;4.04159;4.04159
141;async;10;0.00174399;0.000522965;0.00310945
141;inner;10;0.0509675;0.0492956;0.0530329
141;wait;10;6.09484e-05;4.6869e-05;8.9158e-05
141;boundary;10;0.00127695;0.000711042;0.0015908
141;calc iter;10;0.0540512;0.0532359;0.0551609
141;calc total;1;0.547887;0.547887;0.547887
141;total;1;4.9319;4.9319;4.9319
142;initialize;1;4.04156;4.04156;4.04156
142;async;10;0.00161959;0.000534642;0.00257306
142;inner;10;0.0513198;0.0494132;0.0530105
142;wait;10;5.10583e-05;3.2703e-05;9.3008e-05
142;boundary;10;0.00104719;0.000688042;0.00161057
142;calc iter;10;0.054039;0.0533083;0.0553197
142;calc total;1;0.547888;0.547888;0.547888
142;total;1;4.93191;4.93191;4.93191
143;initialize;1;4.04146;4.04146;4.04146
143;async;10;0.00137226;0.00039263;0.00272135
143;inner;10;0.0514145;0.0494847;0.0533398
143;wait;10;4.09385e-05;3.2369e-05;5.6817e-05
143;boundary;10;0.00120587;0.000700661;0.00175635
143;calc iter;10;0.0540349;0.0533222;0.0549986
143;calc total;1;0.547888;0.547888;0.547888
143;total;1;4.93178;4.93178;4.93178
163;initialize;1;4.10466;4.10466;4.10466
163;async;10;0.00105203;0.000408943;0.00249653
163;inner;10;0.0521664;0.0507472;0.0538382
163;wait;10;4.84815e-05;2.801e-05;9.6231e-05
163;boundary;10;0.000946072;0.00064824;0.00142579
163;calc iter;10;0.0542143;0.0533977;0.0552621
163;calc total;1;0.547884;0.547884;0.547884
163;total;1;4.99274;4.99274;4.99274
164;initialize;1;4.10469;4.10469;4.10469
164;async;10;0.000847441;0.000344955;0.00185891
164;inner;10;0.051977;0.0502526;0.0535133
164;wait;10;6.41914e-05;2.9026e-05;0.000126614
164;boundary;10;0.00118368;0.000659088;0.0018857
164;calc iter;10;0.0540738;0.0530903;0.0555911
164;calc total;1;0.547884;0.547884;0.547884
164;total;1;4.99275;4.99275;4.99275
165;initialize;1;4.10468;4.10468;4.10468
165;async;10;0.000820469;0.000123517;0.00166489
165;inner;10;0.0520675;0.0505824;0.0540284
165;wait;10;5.35833e-05;4.0337e-05;8.6605e-05
165;boundary;10;0.00117289;0.000650932;0.001536
165;calc iter;10;0.054116;0.0530757;0.0553155
165;calc total;1;0.547884;0.547884;0.547884
165;total;1;4.99275;4.99275;4.99275
166;initialize;1;4.10468;4.10468;4.10468
166;async;10;0.000923692;0.000342653;0.00174303
166;inner;10;0.0521112;0.0506682;0.0534904
166;wait;10;5.56191e-05;3.7795e-05;0.000143132
166;boundary;10;0.00104615;0.000654185;0.00150791
166;calc iter;10;0.0541381;0.0532779;0.0555675
166;calc total;1;0.547886;0.547886;0.547886
166;total;1;4.99274;4.99274;4.99274
167;initialize;1;4.10471;4.10471;4.10471
167;async;10;0.000826917;0.000362637;0.00129916
167;inner;10;0.0519884;0.0505526;0.0532372
167;wait;10;5.07921e-05;3.2421e-05;0.000136725
167;boundary;10;0.00124486;0.00100258;0.00148674
167;calc iter;10;0.0541125;0.0529754;0.0552236
167;calc total;1;0.547885;0.547885;0.547885
167;total;1;4.99277;4.99277;4.99277
186;initialize;1;4.10379;4.10379;4.10379
186;async;10;0.000894693;0.00015803;0.00222115
186;inner;10;0.0518982;0.0504892;0.0532875
186;wait;10;6.29364e-05;2.6579e-05;0.000150141
186;boundary;10;0.00126095;0.000723917;0.00190877
186;calc iter;10;0.0541184;0.0533488;0.0552236
186;calc total;1;0.547882;0.547882;0.547882
186;total;1;4.99228;4.99228;4.99228
187;initialize;1;4.10369;4.10369;4.10369
187;async;10;0.000827582;0.000321309;0.00174668
187;inner;10;0.0520182;0.0505387;0.0533974
187;wait;10;5.4402e-05;3.4221e-05;0.00012263
187;boundary;10;0.0011483;0.00076165;0.00186699
187;calc iter;10;0.0540498;0.0531714;0.0552298
187;calc total;1;0.547885;0.547885;0.547885
187;total;1;4.99219;4.99219;4.99219
188;initialize;1;4.10369;4.10369;4.10369
188;async;10;0.00074878;0.000139063;0.0016241
188;inner;10;0.0521114;0.0506882;0.0534176
188;wait;10;5.29996e-05;3.16e-05;0.000101665
188;boundary;10;0.00114641;0.000731032;0.00191155
188;calc iter;10;0.0540611;0.0531059;0.0552774
188;calc total;1;0.547884;0.547884;0.547884
188;total;1;4.9922;4.9922;4.9922
189;initialize;1;4.10358;4.10358;4.10358
189;async;10;0.00099759;0.000447464;0.00143604
189;inner;10;0.0522124;0.0512995;0.05335
189;wait;10;4.73002e-05;2.5201e-05;0.000122746
189;boundary;10;0.000895014;0.000647807;0.00125576
189;calc iter;10;0.0541536;0.0536488;0.0548972
189;calc total;1;0.547891;0.547891;0.547891
189;total;1;4.99209;4.99209;4.99209
190;initialize;1;4.10356;4.10356;4.10356
190;async;10;0.000543206;0.000216496;0.00113174
190;inner;10;0.0527248;0.0519159;0.0540848
190;wait;10;3.38595e-05;1.813e-05;7.775e-05
190;boundary;10;0.000887431;0.000601692;0.00112443
190;calc iter;10;0.0541904;0.0532951;0.0553764
190;calc total;1;0.547887;0.547887;0.547887
190;total;1;4.99208;4.99208;4.99208
191;initialize;1;4.10365;4.10365;4.10365
191;async;10;0.000181026;9.0497e-05;0.000330585
191;inner;10;0.0530328;0.052348;0.0542093
191;wait;10;1.92842e-05;1.1163e-05;3.2473e-05
191;boundary;10;0.000987878;0.000705537;0.00174901
191;calc iter;10;0.0542225;0.0534346;0.0556441
191;calc total;1;0.547887;0.547887;0.547887
191;total;1;4.99215;4.99215;4.99215
DASH
InitEnergy=4800.00000
EndEnergy=4742.49033
DiffEnergy=-57.50967
Matrixspec: 45000 x 45000
Iterations: 10
# unit_id;function_name;num_calls;avg_runtime;min_runtime;max_runtime
0;initialize;1;3.58438;3.58438;3.58438
0;async;10;0.00044;0.00033;0.00081
0;inner;10;0.05253;0.05189;0.05348
0;wait;10;0.00003;0.00003;0.00007
0;boundary;10;0.00105;0.00077;0.00166
0;calc iter;10;0.05406;0.05361;0.05469
0;calc total;1;0.54617;0.54617;0.54617
0;total;1;4.45621;4.45621;4.45621
24;initialize;1;3.85388;3.85388;3.85388
24;async;10;0.000804993;0.000290806;0.0014057
24;inner;10;0.051635;0.0501524;0.0532042
24;wait;10;5.18071e-05;3.6985e-05;9.1796e-05
24;boundary;10;0.00142035;0.000839632;0.00213916
24;calc iter;10;0.0539156;0.0531924;0.0549664
24;calc total;1;0.546165;0.546165;0.546165
24;total;1;4.72369;4.72369;4.72369
48;initialize;1;3.58117;3.58117;3.58117
48;async;10;0.000622033;0.000279757;0.00104283
48;inner;10;0.0523558;0.0514386;0.0535104
48;wait;10;3.92323e-05;2.7313e-05;6.1822e-05
48;boundary;10;0.00107041;0.000778768;0.00138172
48;calc iter;10;0.0540888;0.0531931;0.0547034
48;calc total;1;0.546167;0.546167;0.546167
48;total;1;4.45277;4.45277;4.45277
96;initialize;1;3.56111;3.56111;3.56111
96;async;10;0.000808864;0.000392441;0.00147784
96;inner;10;0.0526267;0.0522463;0.0533963
96;wait;10;2.42841e-05;1.4434e-05;6.9081e-05
96;boundary;10;0.000812603;0.000640053;0.0010439
96;calc iter;10;0.0542737;0.05377;0.0549311
96;calc total;1;0.546165;0.546165;0.546165
96;total;1;4.43262;4.43262;4.43262
72;initialize;1;3.60361;3.60361;3.60361
72;async;10;0.000356058;0.000115488;0.00120996
72;inner;10;0.0528234;0.0521132;0.0540792
72;wait;10;3.16029e-05;1.9536e-05;4.6031e-05
72;boundary;10;0.00108374;0.000685171;0.00130392
72;calc iter;10;0.0542963;0.053212;0.0552638
72;calc total;1;0.546171;0.546171;0.546171
72;total;1;4.47543;4.47543;4.47543
25;initialize;1;3.85192;3.85192;3.85192
25;async;10;0.000469773;0.000143698;0.00116346
25;inner;10;0.0523939;0.051437;0.0540424
25;wait;10;4.74301e-05;2.2681e-05;8.1004e-05
25;boundary;10;0.0011439;0.000698373;0.00164673
25;calc iter;10;0.0540562;0.0530988;0.0559207
25;calc total;1;0.546165;0.546165;0.546165
25;total;1;4.72168;4.72168;4.72168
49;initialize;1;3.57691;3.57691;3.57691
49;async;10;0.000420396;0.000135017;0.00113614
49;inner;10;0.0529863;0.0525038;0.0540814
49;wait;10;3.66502e-05;2.2268e-05;7.3321e-05
49;boundary;10;0.00078519;0.000650009;0.000971711
49;calc iter;10;0.0542294;0.0537689;0.0553297
49;calc total;1;0.546164;0.546164;0.546164
49;total;1;4.44851;4.44851;4.44851
97;initialize;1;3.60461;3.60461;3.60461
97;async;10;0.000613852;0.000306637;0.00100298
97;inner;10;0.0527254;0.0523544;0.0536536
97;wait;10;3.33747e-05;2.2892e-05;7.6704e-05
97;boundary;10;0.000905768;0.000626367;0.00121595
97;calc iter;10;0.0542803;0.0537942;0.0554154
97;calc total;1;0.546166;0.546166;0.546166
97;total;1;4.47604;4.47604;4.47604
73;initialize;1;3.60517;3.60517;3.60517
73;async;10;0.000375621;0.000220164;0.000668337
73;inner;10;0.0527683;0.05201;0.0541256
73;wait;10;4.29212e-05;2.3692e-05;7.3492e-05
73;boundary;10;0.00114028;0.000644454;0.00128013
73;calc iter;10;0.0543289;0.0533439;0.0560882
73;calc total;1;0.546171;0.546171;0.546171
73;total;1;4.47698;4.47698;4.47698
26;initialize;1;3.85021;3.85021;3.85021
26;async;10;0.000683869;0.000145455;0.00135541
26;inner;10;0.0522729;0.0512287;0.0540556
26;wait;10;4.42461e-05;3.5832e-05;7.6589e-05
26;boundary;10;0.00106992;0.000702516;0.00142827
26;calc iter;10;0.0540723;0.0531358;0.0552696
26;calc total;1;0.546166;0.546166;0.546166
26;total;1;4.71997;4.71997;4.71997
50;initialize;1;3.60902;3.60902;3.60902
50;async;10;0.00138582;0.000516126;0.00220402
50;inner;10;0.0520453;0.0509419;0.0532816
50;wait;10;4.2631e-05;2.2318e-05;0.000113669
50;boundary;10;0.000794451;0.000625916;0.000969576
50;calc iter;10;0.0542695;0.0537957;0.0546827
50;calc total;1;0.546166;0.546166;0.546166
50;total;1;4.48062;4.48062;4.48062
98;initialize;1;3.60519;3.60519;3.60519
98;async;10;0.000918089;0.000537379;0.00145271
98;inner;10;0.0525575;0.0523028;0.053368
98;wait;10;3.70444e-05;2.1073e-05;0.000130504
98;boundary;10;0.000768164;0.000627422;0.000920207
98;calc iter;10;0.0542822;0.0538106;0.0548976
98;calc total;1;0.546164;0.546164;0.546164
98;total;1;4.47662;4.47662;4.47662
74;initialize;1;3.57118;3.57118;3.57118
74;async;10;0.00104047;0.000487047;0.00169025
74;inner;10;0.052233;0.0512336;0.0535421
74;wait;10;4.6729e-05;2.2436e-05;0.000100371
74;boundary;10;0.00107501;0.000591832;0.00139208
74;calc iter;10;0.0543968;0.053539;0.0550536
74;calc total;1;0.546171;0.546171;0.546171
74;total;1;4.44299;4.44299;4.44299
27;initialize;1;3.86122;3.86122;3.86122
27;async;10;0.000589442;0.000124953;0.00124308
27;inner;10;0.052549;0.0517244;0.0539527
27;wait;10;4.77774e-05;3.212e-05;0.000103777
27;boundary;10;0.000993633;0.000715295;0.00134001
27;calc iter;10;0.0541811;0.0535476;0.0552292
27;calc total;1;0.546165;0.546165;0.546165
27;total;1;4.731;4.731;4.731
51;initialize;1;3.60958;3.60958;3.60958
51;async;10;0.00196704;0.000488367;0.00261947
51;inner;10;0.0513829;0.0501477;0.0532833
51;wait;10;3.75776e-05;2.0244e-05;0.00011962
51;boundary;10;0.000970936;0.000582044;0.00148364
51;calc iter;10;0.0543601;0.0527501;0.0550571
51;calc total;1;0.546165;0.546165;0.546165
51;total;1;4.48118;4.48118;4.48118
99;initialize;1;3.56478;3.56478;3.56478
99;async;10;0.000914775;0.000382033;0.00138302
99;inner;10;0.0525464;0.0520512;0.0533512
99;wait;10;4.31987e-05;1.9216e-05;0.000141873
99;boundary;10;0.000808202;0.00059378;0.000958945
99;calc iter;10;0.0543138;0.0538575;0.054728
99;calc total;1;0.546166;0.546166;0.546166
99;total;1;4.4362;4.4362;4.4362
75;initialize;1;3.60653;3.60653;3.60653
75;async;10;0.00106837;0.000500722;0.00200074
75;inner;10;0.0521614;0.0509172;0.0535397
75;wait;10;4.37143e-05;2.0207e-05;9.5862e-05
75;boundary;10;0.00114171;0.000589494;0.00153553
75;calc iter;10;0.0544171;0.0523428;0.0554975
75;calc total;1;0.546173;0.546173;0.546173
75;total;1;4.47836;4.47836;4.47836
28;initialize;1;3.85453;3.85453;3.85453
28;async;10;0.00103423;0.000439586;0.00222097
28;inner;10;0.0521127;0.0511149;0.0537532
28;wait;10;5.22205e-05;2.442e-05;0.000124579
28;boundary;10;0.00103009;0.000664652;0.00131365
28;calc iter;10;0.0542304;0.0533362;0.0550855
28;calc total;1;0.546166;0.546166;0.546166
28;total;1;4.7243;4.7243;4.7243
52;initialize;1;3.60684;3.60684;3.60684
52;async;10;0.00192974;0.000462149;0.0024846
52;inner;10;0.0514828;0.0504001;0.0534209
52;wait;10;3.35813e-05;1.9883e-05;9.962e-05
52;boundary;10;0.000867477;0.000590139;0.00126513
52;calc iter;10;0.0543153;0.0531825;0.0549743
52;calc total;1;0.546165;0.546165;0.546165
52;total;1;4.47844;4.47844;4.47844
100;initialize;1;3.5632;3.5632;3.5632
100;async;10;0.000646564;0.000142951;0.00147556
100;inner;10;0.0528531;0.0524265;0.0536987
100;wait;10;3.61494e-05;2.0199e-05;7.9851e-05
100;boundary;10;0.000762178;0.000594051;0.000909323
100;calc iter;10;0.0542993;0.0540576;0.0549313
100;calc total;1;0.546165;0.546165;0.546165
100;total;1;4.43469;4.43469;4.43469
76;initialize;1;3.50224;3.50224;3.50224
76;async;10;0.0011994;0.000432337;0.00196246
76;inner;10;0.0520919;0.0510809;0.0535882
76;wait;10;4.46925e-05;2.1191e-05;0.000112173
76;boundary;10;0.00103207;0.000609656;0.00120646
76;calc iter;10;0.0543698;0.0531651;0.055378
76;calc total;1;0.546176;0.546176;0.546176
76;total;1;4.37407;4.37407;4.37407
29;initialize;1;3.85778;3.85778;3.85778
29;async;10;0.00138975;0.000489835;0.00250347
29;inner;10;0.0519192;0.0508806;0.0536984
29;wait;10;4.03594e-05;2.141e-05;0.00012228
29;boundary;10;0.00094704;0.000594986;0.00130999
29;calc iter;10;0.0542978;0.0527112;0.0550975
29;calc total;1;0.546164;0.546164;0.546164
29;total;1;4.72754;4.72754;4.72754
53;initialize;1;3.56636;3.56636;3.56636
53;async;10;0.000634894;0.000182388;0.00168169
53;inner;10;0.0527901;0.0520184;0.054198
53;wait;10;2.99489e-05;1.9949e-05;7.5425e-05
53;boundary;10;0.00081927;0.000610759;0.00101638
53;calc iter;10;0.0542752;0.0534209;0.0558799
53;calc total;1;0.546163;0.546163;0.546163
53;total;1;4.43796;4.43796;4.43796
101;initialize;1;3.60616;3.60616;3.60616
101;async;10;0.000556416;0.000207646;0.00151114
101;inner;10;0.0527764;0.0523493;0.0534961
101;wait;10;4.5246e-05;2.9318e-05;9.4296e-05
101;boundary;10;0.000866052;0.000704326;0.00118319
101;calc iter;10;0.0542453;0.0538072;0.0550862
101;calc total;1;0.546164;0.546164;0.546164
101;total;1;4.47762;4.47762;4.47762
77;initialize;1;3.56017;3.56017;3.56017
77;async;10;0.000927685;0.000234296;0.00197693
77;inner;10;0.0520421;0.0515613;0.0533812
77;wait;10;6.99294e-05;2.7441e-05;0.000225137
77;boundary;10;0.00125137;0.000695777;0.00169401
77;calc iter;10;0.0542926;0.0532954;0.0552379
77;calc total;1;0.546173;0.546173;0.546173
77;total;1;4.43198;4.43198;4.43198
30;initialize;1;3.85017;3.85017;3.85017
30;async;10;0.000287029;0.000234836;0.000450485
30;inner;10;0.0528835;0.0515941;0.0544595
30;wait;10;3.89652e-05;1.8823e-05;7.2214e-05
30;boundary;10;0.00115896;0.000579978;0.00154383
30;calc iter;10;0.05437;0.0525049;0.055674
30;calc total;1;0.546165;0.546165;0.546165
30;total;1;4.71995;4.71995;4.71995
54;initialize;1;3.60646;3.60646;3.60646
54;async;10;0.00136905;0.000511042;0.00182554
54;inner;10;0.0518907;0.0512445;0.0531768
54;wait;10;4.70661e-05;2.7533e-05;0.000119872
54;boundary;10;0.000873384;0.00076913;0.00113297
54;calc iter;10;0.0541814;0.0537041;0.0546226
54;calc total;1;0.546166;0.546166;0.546166
54;total;1;4.47806;4.47806;4.47806
102;initialize;1;3.60668;3.60668;3.60668
102;async;10;0.000543052;0.000207383;0.00094136
102;inner;10;0.0527817;0.0524833;0.0534873
102;wait;10;4.37375e-05;3.1708e-05;0.000100763
102;boundary;10;0.000864893;0.000684341;0.00109667
102;calc iter;10;0.0542346;0.0538459;0.0547818
102;calc total;1;0.546165;0.546165;0.546165
102;total;1;4.47811;4.47811;4.47811
78;initialize;1;3.60617;3.60617;3.60617
78;async;10;0.000702216;0.00023947;0.00131638
78;inner;10;0.0522595;0.0516609;0.0535234
78;wait;10;5.06253e-05;3.2501e-05;0.000109463
78;boundary;10;0.00122031;0.000778305;0.00147852
78;calc iter;10;0.0542342;0.0535324;0.0549264
78;calc total;1;0.546177;0.546177;0.546177
78;total;1;4.478;4.478;4.478
31;initialize;1;3.84098;3.84098;3.84098
31;async;10;0.000734545;0.000445732;0.00119653
31;inner;10;0.0525149;0.051274;0.054009
31;wait;10;3.87043e-05;2.0029e-05;8.38e-05
31;boundary;10;0.00103195;0.00058251;0.0014421
31;calc iter;10;0.0543215;0.0527158;0.0552833
31;calc total;1;0.546166;0.546166;0.546166
31;total;1;4.71077;4.71077;4.71077
55;initialize;1;3.56491;3.56491;3.56491
55;async;10;0.00109483;0.000444665;0.0016191
55;inner;10;0.0517341;0.0511557;0.0530665
55;wait;10;6.18247e-05;3.3886e-05;0.000149842
55;boundary;10;0.00124473;0.000876536;0.00178672
55;calc iter;10;0.0541371;0.0534789;0.0546392
55;calc total;1;0.546165;0.546165;0.546165
55;total;1;4.43652;4.43652;4.43652
103;initialize;1;3.49796;3.49796;3.49796
103;async;10;0.000608213;0.000408526;0.00110906
103;inner;10;0.0523003;0.0517142;0.053166
103;wait;10;6.49691e-05;3.2617e-05;0.000153608
103;boundary;10;0.00122696;0.000818663;0.00157834
103;calc iter;10;0.0542017;0.0539514;0.0546579
103;calc total;1;0.546165;0.546165;0.546165
103;total;1;4.36944;4.36944;4.36944
79;initialize;1;3.55082;3.55082;3.55082
79;async;10;0.000732877;0.000228009;0.00150078
79;inner;10;0.0521095;0.0516761;0.0534068
79;wait;10;6.50151e-05;3.3411e-05;0.000163565
79;boundary;10;0.0012682;0.000811178;0.00158558
79;calc iter;10;0.0541771;0.0537405;0.0548593
79;calc total;1;0.546175;0.546175;0.546175
79;total;1;4.42264;4.42264;4.42264
32;initialize;1;3.84778;3.84778;3.84778
32;async;10;0.00102646;0.000466966;0.00169821
32;inner;10;0.052188;0.0511853;0.0536564
32;wait;10;4.62707e-05;2.6357e-05;0.000124045
32;boundary;10;0.000989313;0.000640699;0.00126404
32;calc iter;10;0.0542515;0.0530677;0.0550691
32;calc total;1;0.546166;0.546166;0.546166
32;total;1;4.71758;4.71758;4.71758
56;initialize;1;3.5999;3.5999;3.5999
56;async;10;0.000993161;0.000340554;0.00202605
56;inner;10;0.051672;0.0507868;0.0529739
56;wait;10;6.74514e-05;4.0441e-05;0.000206795
56;boundary;10;0.00134416;0.000891799;0.00185037
56;calc iter;10;0.0540784;0.0530406;0.0550148
56;calc total;1;0.546165;0.546165;0.546165
56;total;1;4.4715;4.4715;4.4715
104;initialize;1;3.59446;3.59446;3.59446
104;async;10;0.000346494;0.000135148;0.000899359
104;inner;10;0.0529013;0.0524456;0.0536061
104;wait;10;4.10904e-05;2.183e-05;8.1183e-05
104;boundary;10;0.000929376;0.000677296;0.00118259
104;calc iter;10;0.0542194;0.0539749;0.054917
104;calc total;1;0.546167;0.546167;0.546167
104;total;1;4.46596;4.46596;4.46596
120;initialize;1;3.83142;3.83142;3.83142
120;async;10;0.00112309;0.000347261;0.00156736
120;inner;10;0.0518371;0.0511083;0.0525532
120;wait;10;4.52646e-05;2.8126e-05;0.000104029
120;boundary;10;0.00108898;0.00079962;0.0014404
120;calc iter;10;0.054096;0.053758;0.0545047
120;calc total;1;0.54617;0.54617;0.54617
120;total;1;4.70338;4.70338;4.70338
80;initialize;1;3.6088;3.6088;3.6088
80;async;10;0.00053953;0.000219704;0.00101462
80;inner;10;0.0521965;0.0517106;0.05348
80;wait;10;6.25242e-05;3.7371e-05;0.000134175
80;boundary;10;0.00131921;0.00081472;0.00162283
80;calc iter;10;0.0541194;0.0536657;0.0548751
80;calc total;1;0.546171;0.546171;0.546171
80;total;1;4.48064;4.48064;4.48064
33;initialize;1;3.8412;3.8412;3.8412
33;async;10;0.000781445;0.00055398;0.00117539
33;inner;10;0.052449;0.0515928;0.0539141
33;wait;10;3.71347e-05;2.3698e-05;7.9933e-05
33;boundary;10;0.000933684;0.000689044;0.00128114
33;calc iter;10;0.0542025;0.0534789;0.0552389
33;calc total;1;0.546165;0.546165;0.546165
33;total;1;4.711;4.711;4.711
57;initialize;1;3.61178;3.61178;3.61178
57;async;10;0.000987095;0.000478056;0.00139273
57;inner;10;0.0519962;0.0511607;0.0531791
57;wait;10;5.19928e-05;3.0438e-05;0.000124423
57;boundary;10;0.00105448;0.000793676;0.00169046
57;calc iter;10;0.0540913;0.0535772;0.0546804
57;calc total;1;0.546165;0.546165;0.546165
57;total;1;4.48336;4.48336;4.48336
105;initialize;1;3.56604;3.56604;3.56604
105;async;10;0.000604496;0.000402587;0.00113221
105;inner;10;0.0524885;0.0521321;0.0531381
105;wait;10;6.15901e-05;3.6514e-05;0.000188299
105;boundary;10;0.00105942;0.000827086;0.00131092
105;calc iter;10;0.0542153;0.053903;0.0546563
105;calc total;1;0.546166;0.546166;0.546166
105;total;1;4.43753;4.43753;4.43753
81;initialize;1;3.60807;3.60807;3.60807
81;async;10;0.000367876;0.000142711;0.000665901
81;inner;10;0.0524136;0.0516881;0.0539636
81;wait;10;5.66064e-05;3.7892e-05;7.8108e-05
81;boundary;10;0.00126243;0.000672787;0.00163948
81;calc iter;10;0.0541017;0.0537344;0.0551659
81;calc total;1;0.54617;0.54617;0.54617
81;total;1;4.47987;4.47987;4.47987
34;initialize;1;3.8428;3.8428;3.8428
34;async;10;0.000899738;0.000338095;0.00166358
34;inner;10;0.051989;0.0512424;0.0533812
34;wait;10;7.22725e-05;3.5344e-05;0.000230861
34;boundary;10;0.00115704;0.000877891;0.00131765
34;calc iter;10;0.0541197;0.0535654;0.0550436
34;calc total;1;0.546166;0.546166;0.546166
34;total;1;4.71261;4.71261;4.71261
58;initialize;1;3.60961;3.60961;3.60961
58;async;10;0.000237996;0.000127913;0.000460505
58;inner;10;0.0531747;0.052519;0.0541084
58;wait;10;3.52611e-05;2.3355e-05;7.6578e-05
58;boundary;10;0.000716433;0.000637479;0.000855971
58;calc iter;10;0.0541654;0.0535477;0.055285
58;calc total;1;0.546164;0.546164;0.546164
58;total;1;4.48119;4.48119;4.48119
106;initialize;1;3.60897;3.60897;3.60897
106;async;10;0.000374193;0.000196387;0.000889201
106;inner;10;0.0526214;0.0518226;0.0535892
106;wait;10;4.88468e-05;3.5333e-05;9.1152e-05
106;boundary;10;0.00113355;0.000685095;0.00171454
106;calc iter;10;0.0541794;0.0539028;0.0548683
106;calc total;1;0.546165;0.546165;0.546165
106;total;1;4.48047;4.48047;4.48047
82;initialize;1;3.60731;3.60731;3.60731
82;async;10;0.000443125;0.000233719;0.000598665
82;inner;10;0.0523635;0.0518707;0.053615
82;wait;10;5.31e-05;4.0633e-05;9.4125e-05
82;boundary;10;0.00125558;0.000766243;0.00144617
82;calc iter;10;0.0541167;0.0538724;0.0549315
82;calc total;1;0.54617;0.54617;0.54617
82;total;1;4.47916;4.47916;4.47916
35;initialize;1;3.85352;3.85352;3.85352
35;async;10;0.000563645;0.000176505;0.0012194
35;inner;10;0.051833;0.0512106;0.0533562
35;wait;10;5.88125e-05;3.3898e-05;0.000116437
35;boundary;10;0.00156704;0.00102913;0.00205285
35;calc iter;10;0.0540242;0.0534492;0.0548973
35;calc total;1;0.546166;0.546166;0.546166
35;total;1;4.72332;4.72332;4.72332
59;initialize;1;3.61062;3.61062;3.61062
59;async;10;0.000926338;0.000343553;0.00132701
59;inner;10;0.0516564;0.0509882;0.0529686
59;wait;10;5.37396e-05;3.4113e-05;0.000130045
59;boundary;10;0.00142571;0.00100612;0.00169032
59;calc iter;10;0.0540639;0.0532281;0.0545487
59;calc total;1;0.546164;0.546164;0.546164
59;total;1;4.4822;4.4822;4.4822
107;initialize;1;3.59597;3.59597;3.59597
107;async;10;0.000374207;0.000160331;0.000721696
107;inner;10;0.0525429;0.0518175;0.0533689
107;wait;10;5.13262e-05;3.6099e-05;8.1323e-05
107;boundary;10;0.00120882;0.00082218;0.00171752
107;calc iter;10;0.0541789;0.0538945;0.0546643
107;calc total;1;0.546167;0.546167;0.546167
107;total;1;4.46747;4.46747;4.46747
83;initialize;1;3.59556;3.59556;3.59556
83;async;10;0.000259585;0.00011968;0.000410406
83;inner;10;0.0525399;0.0520333;0.0537856
83;wait;10;4.26025e-05;3.0599e-05;6.4488e-05
83;boundary;10;0.00126596;0.000751017;0.00151614
83;calc iter;10;0.0541093;0.0538436;0.0549581
83;calc total;1;0.546171;0.546171;0.546171
83;total;1;4.46739;4.46739;4.46739
36;initialize;1;3.84111;3.84111;3.84111
36;async;10;0.000721694;0.000326992;0.00125588
36;inner;10;0.0516798;0.0510374;0.0531659
36;wait;10;5.46102e-05;3.3041e-05;0.000112553
36;boundary;10;0.0016008;0.00122753;0.00182458
36;calc iter;10;0.0540588;0.0532785;0.0549352
36;calc total;1;0.546166;0.546166;0.546166
36;total;1;4.7109;4.7109;4.7109
60;initialize;1;3.59885;3.59885;3.59885
60;async;10;0.00144955;0.000373303;0.00208611
60;inner;10;0.0518032;0.0511331;0.0536812
60;wait;10;2.66187e-05;1.5137e-05;5.7549e-05
60;boundary;10;0.000909328;0.000739547;0.00111022
60;calc iter;10;0.0541904;0.0535289;0.0549175
60;calc total;1;0.546165;0.546165;0.546165
60;total;1;4.47044;4.47044;4.47044
108;initialize;1;3.57038;3.57038;3.57038
108;async;10;0.000436238;0.000105301;0.00105143
108;inner;10;0.0530694;0.0528268;0.0536265
108;wait;10;2.86027e-05;1.4917e-05;6.1172e-05
108;boundary;10;0.000717806;0.000665089;0.00082692
108;calc iter;10;0.0542533;0.0539293;0.0547977
108;calc total;1;0.54617;0.54617;0.54617
108;total;1;4.44186;4.44186;4.44186
84;initialize;1;3.50092;3.50092;3.50092
84;async;10;0.000410941;0.000133045;0.00106184
84;inner;10;0.052873;0.0525488;0.0537241
84;wait;10;3.08676e-05;2.1272e-05;4.9981e-05
84;boundary;10;0.000983042;0.000639776;0.00131812
84;calc iter;10;0.0542991;0.0535654;0.0554815
84;calc total;1;0.546171;0.546171;0.546171
84;total;1;4.37273;4.37273;4.37273
37;initialize;1;3.84968;3.84968;3.84968
37;async;10;0.000876997;0.000404726;0.00194992
37;inner;10;0.0517946;0.0501332;0.0535866
37;wait;10;6.28531e-05;4.0381e-05;0.000165714
37;boundary;10;0.00134146;0.000758843;0.00213395
37;calc iter;10;0.0540774;0.0534467;0.0551307
37;calc total;1;0.546165;0.546165;0.546165
37;total;1;4.71947;4.71947;4.71947
61;initialize;1;3.57333;3.57333;3.57333
61;async;10;0.00183875;0.000508457;0.00302354
61;inner;10;0.0514793;0.0506508;0.0535655
61;wait;10;3.91852e-05;2.1639e-05;0.000114782
61;boundary;10;0.000847399;0.000678462;0.00106599
61;calc iter;10;0.0542062;0.053678;0.0549385
61;calc total;1;0.546162;0.546162;0.546162
61;total;1;4.44494;4.44494;4.44494
109;initialize;1;3.55234;3.55234;3.55234
109;async;10;0.000540694;0.000166727;0.00115386
109;inner;10;0.0529008;0.0526304;0.0534821
109;wait;10;3.88771e-05;2.1357e-05;0.000104
109;boundary;10;0.000754318;0.000687822;0.000957395
109;calc iter;10;0.0542359;0.0536398;0.0548385
109;calc total;1;0.546167;0.546167;0.546167
109;total;1;4.42382;4.42382;4.42382
85;initialize;1;3.55439;3.55439;3.55439
85;async;10;0.000621869;0.000278526;0.00153783
85;inner;10;0.052612;0.0523196;0.0534226
85;wait;10;4.5217e-05;2.3907e-05;0.000124957
85;boundary;10;0.00102289;0.000630741;0.00125929
85;calc iter;10;0.0543032;0.0537597;0.0555208
85;calc total;1;0.54617;0.54617;0.54617
85;total;1;4.4262;4.4262;4.4262
38;initialize;1;3.84293;3.84293;3.84293
38;async;10;0.000822005;0.000313918;0.00159996
38;inner;10;0.0520795;0.051413;0.0539184
38;wait;10;5.56837e-05;3.6124e-05;0.000110184
62;initialize;1;3.59457;3.59457;3.59457
62;async;10;0.00215367;0.000501622;0.00290662
62;inner;10;0.0511026;0.0498888;0.0534387
62;wait;10;4.1119e-05;2.1717e-05;0.000118799
62;boundary;10;0.00103802;0.000608679;0.00139419
62;calc iter;10;0.054337;0.0529247;0.0548727
62;calc total;1;0.546164;0.546164;0.546164
62;total;1;4.46616;4.46616;4.46616
110;initialize;1;3.49697;3.49697;3.49697
110;async;10;0.000317877;0.000148318;0.000736647
110;inner;10;0.0532125;0.0529737;0.0537416
110;wait;10;3.26353e-05;2.1407e-05;8.1548e-05
110;boundary;10;0.000704746;0.000624752;0.00086532
110;calc iter;10;0.0542688;0.0538746;0.0550067
110;calc total;1;0.546168;0.546168;0.546168
110;total;1;4.36845;4.36845;4.36845
38;boundary;10;0.00120564;0.000716835;0.00148519
38;calc iter;10;0.054164;0.0536005;0.0552454
38;calc total;1;0.546165;0.546165;0.546165
38;total;1;4.71272;4.71272;4.71272
63;initialize;1;3.58441;3.58441;3.58441
63;async;10;0.000317485;0.000254371;0.000486974
63;inner;10;0.0528413;0.0514514;0.0548957
63;wait;10;4.56672e-05;2.1401e-05;0.000112016
63;boundary;10;0.00128764;0.000581324;0.00154707
63;calc iter;10;0.0544939;0.0523408;0.0567124
63;calc total;1;0.546168;0.546168;0.546168
63;total;1;4.45601;4.45601;4.45601
111;initialize;1;3.6074;3.6074;3.6074
111;async;10;0.00053718;0.000234739;0.000796992
111;inner;10;0.0529639;0.052439;0.053544
111;wait;10;4.00819e-05;2.1803e-05;9.4452e-05
111;boundary;10;0.000728871;0.000616665;0.000970828
111;calc iter;10;0.0542712;0.0539756;0.0548577
111;calc total;1;0.546169;0.546169;0.546169
111;total;1;4.47889;4.47889;4.47889
168;initialize;1;3.59957;3.59957;3.59957
168;async;10;0.000497432;0.00024431;0.000870269
168;inner;10;0.0524818;0.0521175;0.0536264
168;wait;10;4.16555e-05;2.6958e-05;6.0308e-05
168;boundary;10;0.00130653;0.000732385;0.00173108
168;calc iter;10;0.0543289;0.0541038;0.0548057
168;calc total;1;0.546174;0.546174;0.546174
168;total;1;4.47113;4.47113;4.47113
144;initialize;1;3.59661;3.59661;3.59661
144;async;10;0.000448215;7.4399e-05;0.00155683
144;inner;10;0.0521696;0.0510961;0.0536473
144;wait;10;5.32673e-05;3.5614e-05;9.2246e-05
144;boundary;10;0.00149018;0.000912503;0.0020607
144;calc iter;10;0.0541631;0.0534119;0.0552977
144;calc total;1;0.546173;0.546173;0.546173
144;total;1;4.46842;4.46842;4.46842
145;initialize;1;3.60065;3.60065;3.60065
145;async;10;0.000595053;0.000185462;0.00145507
145;inner;10;0.0521312;0.0511778;0.0541179
145;wait;10;5.978e-05;4.7012e-05;0.000110189
145;boundary;10;0.00141003;0.000781176;0.00191253
145;calc iter;10;0.0541975;0.0535795;0.0555025
145;calc total;1;0.546172;0.546172;0.546172
145;total;1;4.4724;4.4724;4.4724
146;initialize;1;3.5831;3.5831;3.5831
146;async;10;0.000422548;0.00013288;0.00115832
146;inner;10;0.0526223;0.0517235;0.0544469
146;wait;10;4.84786e-05;3.8337e-05;8.5904e-05
146;boundary;10;0.00115163;0.000703997;0.00144758
146;calc iter;10;0.0542464;0.053664;0.0557485
146;calc total;1;0.546173;0.546173;0.546173
146;total;1;4.45485;4.45485;4.45485
147;initialize;1;3.54026;3.54026;3.54026
147;async;10;0.000458939;0.00013672;0.00111961
147;inner;10;0.0526002;0.051472;0.0542403
147;wait;10;4.97276e-05;3.1673e-05;9.8242e-05
147;boundary;10;0.00114718;0.000739274;0.00147193
147;calc iter;10;0.0542575;0.0533587;0.0555485
147;calc total;1;0.546174;0.546174;0.546174
147;total;1;4.41202;4.41202;4.41202
148;initialize;1;3.5763;3.5763;3.5763
148;async;10;0.000970729;0.000458295;0.00148377
148;inner;10;0.0520362;0.0513204;0.0531359
148;wait;10;7.36399e-05;3.62e-05;0.000263452
148;boundary;10;0.00123935;0.000968427;0.00145794
148;calc iter;10;0.0543215;0.0538261;0.0552028
148;calc total;1;0.546175;0.546175;0.546175
148;total;1;4.44806;4.44806;4.44806
149;initialize;1;3.57796;3.57796;3.57796
149;async;10;0.000930714;0.000340155;0.00191983
149;inner;10;0.0523712;0.051172;0.0541374
149;wait;10;4.30405e-05;2.7767e-05;0.000103582
149;boundary;10;0.00105905;0.000752454;0.0015726
149;calc iter;10;0.0544053;0.0535747;0.0554905
149;calc total;1;0.546172;0.546172;0.546172
149;total;1;4.44976;4.44976;4.44976
150;initialize;1;3.60184;3.60184;3.60184
150;async;10;0.000903549;0.000152158;0.00178732
150;inner;10;0.0525217;0.0511758;0.0544072
150;wait;10;3.97226e-05;2.5186e-05;7.5479e-05
150;boundary;10;0.00105678;0.000643718;0.00138232
150;calc iter;10;0.0545233;0.0534533;0.0561657
150;calc total;1;0.546172;0.546172;0.546172
150;total;1;4.4736;4.4736;4.4736
151;initialize;1;3.56874;3.56874;3.56874
151;async;10;0.00128182;0.000518393;0.00181362
151;inner;10;0.0521699;0.0507402;0.054243
151;wait;10;4.333e-05;2.2728e-05;8.7755e-05
151;boundary;10;0.00106031;0.000598947;0.00137627
151;calc iter;10;0.0545572;0.0523729;0.055579
151;calc total;1;0.546172;0.546172;0.546172
151;total;1;4.44053;4.44053;4.44053
152;initialize;1;3.60497;3.60497;3.60497
152;async;10;0.000306952;0.000271285;0.000464151
152;inner;10;0.0529914;0.0512938;0.0547752
152;wait;10;3.68291e-05;1.9084e-05;7.9917e-05
152;boundary;10;0.00127826;0.000590605;0.00164847
152;calc iter;10;0.0546148;0.052186;0.0560907
152;calc total;1;0.546172;0.546172;0.546172
152;total;1;4.47676;4.47676;4.47676
153;initialize;1;3.55954;3.55954;3.55954
153;async;10;0.00109707;0.000498338;0.00159933
153;inner;10;0.0523409;0.0508538;0.0541801
153;wait;10;4.26606e-05;2.1816e-05;9.8718e-05
153;boundary;10;0.00107373;0.000599396;0.00141024
153;calc iter;10;0.0545562;0.0522872;0.05553
153;calc total;1;0.546171;0.546171;0.546171
153;total;1;4.43134;4.43134;4.43134
154;initialize;1;3.60637;3.60637;3.60637
154;async;10;0.00106965;0.000228635;0.00194695
154;inner;10;0.0523681;0.0513261;0.0539716
154;wait;10;5.29654e-05;2.3084e-05;0.000150219
154;boundary;10;0.00104526;0.000626107;0.0014112
154;calc iter;10;0.0545375;0.0534231;0.0555405
154;calc total;1;0.546172;0.546172;0.546172
154;total;1;4.47817;4.47817;4.47817
155;initialize;1;3.60637;3.60637;3.60637
155;async;10;0.000821564;0.000139734;0.00227596
155;inner;10;0.0523358;0.0513751;0.0541285
155;wait;10;3.81821e-05;2.2912e-05;6.6158e-05
155;boundary;10;0.00121098;0.000840535;0.00155562
155;calc iter;10;0.0544077;0.0530438;0.055765
155;calc total;1;0.546173;0.546173;0.546173
155;total;1;4.47817;4.47817;4.47817
156;initialize;1;3.6023;3.6023;3.6023
156;async;10;0.000497339;0.000149865;0.00107537
156;inner;10;0.0522185;0.05127;0.0538595
156;wait;10;5.78324e-05;4.1654e-05;8.8465e-05
156;boundary;10;0.00148904;0.000742815;0.00214855
156;calc iter;10;0.0542644;0.0535015;0.0550839
156;calc total;1;0.546173;0.546173;0.546173
156;total;1;4.47411;4.47411;4.47411
157;initialize;1;3.58922;3.58922;3.58922
157;async;10;0.000548435;0.000309484;0.00121538
157;inner;10;0.0524001;0.0516111;0.0540206
157;wait;10;5.68232e-05;3.8857e-05;9.5989e-05
157;boundary;10;0.00130054;0.000657779;0.00175299
157;calc iter;10;0.0543073;0.0538006;0.0553095
157;calc total;1;0.546172;0.546172;0.546172
157;total;1;4.46101;4.46101;4.46101
158;initialize;1;3.60379;3.60379;3.60379
158;async;10;0.00056184;0.000169815;0.00124075
158;inner;10;0.0526569;0.0519598;0.0538837
158;wait;10;4.86913e-05;3.0089e-05;9.7235e-05
158;boundary;10;0.00105653;0.000685466;0.00153103
158;calc iter;10;0.0543254;0.0537727;0.0551824
158;calc total;1;0.546174;0.546174;0.546174
158;total;1;4.4756;4.4756;4.4756
121;initialize;1;3.83851;3.83851;3.83851
121;async;10;0.00101422;0.000475784;0.00139106
121;inner;10;0.052101;0.0513095;0.0528458
121;wait;10;4.68138e-05;2.7325e-05;0.000110129
121;boundary;10;0.000952818;0.000690405;0.00144968
121;calc iter;10;0.0541163;0.0536605;0.054353
121;calc total;1;0.546168;0.546168;0.546168
121;total;1;4.71042;4.71042;4.71042
122;initialize;1;3.83375;3.83375;3.83375
122;async;10;0.00107375;0.000499469;0.00149388
122;inner;10;0.0520432;0.0513435;0.0529158
122;wait;10;4.55039e-05;2.8381e-05;0.000102714
122;boundary;10;0.000947752;0.000665645;0.00133487
122;calc iter;10;0.0541121;0.0538248;0.0542782
122;calc total;1;0.546168;0.546168;0.546168
122;total;1;4.70566;4.70566;4.70566
123;initialize;1;3.81782;3.81782;3.81782
123;async;10;0.000711882;0.000232574;0.00113656
123;inner;10;0.0526939;0.0520544;0.0535876
123;wait;10;3.67767e-05;2.162e-05;8.376e-05
123;boundary;10;0.000709303;0.000596504;0.000972352
123;calc iter;10;0.0541527;0.0538107;0.0547703
123;calc total;1;0.546168;0.546168;0.546168
123;total;1;4.68973;4.68973;4.68973
124;initialize;1;3.823;3.823;3.823
124;async;10;0.000955116;0.000493029;0.00137017
124;inner;10;0.0519961;0.0513206;0.0528114
124;wait;10;5.64044e-05;3.5905e-05;0.000124897
124;boundary;10;0.00108176;0.000713676;0.00130585
124;calc iter;10;0.0540908;0.0534989;0.0545958
124;calc total;1;0.546168;0.546168;0.546168
124;total;1;4.69492;4.69492;4.69492
125;initialize;1;3.83139;3.83139;3.83139
125;async;10;0.00129703;0.000478027;0.00280449
125;inner;10;0.0515662;0.050713;0.0520649
125;wait;10;7.70973e-05;3.3416e-05;0.000259104
125;boundary;10;0.00113441;0.000815795;0.00154434
125;calc iter;10;0.0540762;0.0533422;0.0550767
125;calc total;1;0.546168;0.546168;0.546168
125;total;1;4.70331;4.70331;4.70331
126;initialize;1;3.8385;3.8385;3.8385
126;async;10;0.00124239;0.000486092;0.00230859
126;inner;10;0.0522546;0.0515763;0.0530799
126;wait;10;3.47853e-05;2.0602e-05;8.2834e-05
126;boundary;10;0.000659511;0.000603488;0.000745319
126;calc iter;10;0.0541923;0.0537179;0.0547065
126;calc total;1;0.546166;0.546166;0.546166
126;total;1;4.71042;4.71042;4.71042
127;initialize;1;3.81839;3.81839;3.81839
127;async;10;0.00159506;0.000474105;0.00278844
127;inner;10;0.0519088;0.0511414;0.0529074
127;wait;10;4.02299e-05;2.0595e-05;0.000103338
127;boundary;10;0.000703178;0.000598641;0.000859671
127;calc iter;10;0.0542484;0.0539365;0.0547089
127;calc total;1;0.546171;0.546171;0.546171
127;total;1;4.69031;4.69031;4.69031
128;initialize;1;3.81796;3.81796;3.81796
128;async;10;0.00172685;0.000450371;0.00301352
128;inner;10;0.0518244;0.0508584;0.0530757
128;wait;10;3.19621e-05;1.9441e-05;8.9952e-05
128;boundary;10;0.000727763;0.000579692;0.00118832
128;calc iter;10;0.0543122;0.0535914;0.0550847
128;calc total;1;0.546173;0.546173;0.546173
128;total;1;4.6899;4.6899;4.6899
129;initialize;1;3.82021;3.82021;3.82021
129;async;10;0.00161296;0.000513887;0.002691
129;inner;10;0.0519292;0.0510863;0.0530324
129;wait;10;3.44768e-05;1.9643e-05;8.742e-05
129;boundary;10;0.000681274;0.000592396;0.000742074
129;calc iter;10;0.0542593;0.0537338;0.0546998
129;calc total;1;0.546171;0.546171;0.546171
129;total;1;4.69215;4.69215;4.69215
130;initialize;1;3.82636;3.82636;3.82636
130;async;10;0.00125151;0.000458083;0.00235796
130;inner;10;0.0521298;0.0513709;0.0528785
130;wait;10;4.18462e-05;2.0976e-05;0.000105185
130;boundary;10;0.000786605;0.000638068;0.00102398
130;calc iter;10;0.0542109;0.0537889;0.054589
130;calc total;1;0.546172;0.546172;0.546172
130;total;1;4.6983;4.6983;4.6983
131;initialize;1;3.83846;3.83846;3.83846
131;async;10;0.000972518;0.000346047;0.00269726
131;inner;10;0.0518278;0.0510585;0.0528387
131;wait;10;5.63764e-05;3.0419e-05;8.7392e-05
131;boundary;10;0.00123;0.000708341;0.00164348
131;calc iter;10;0.054088;0.0533271;0.0553014
131;calc total;1;0.546172;0.546172;0.546172
131;total;1;4.71041;4.71041;4.71041
132;initialize;1;3.82054;3.82054;3.82054
132;async;10;0.000813822;0.00027906;0.00206961
132;inner;10;0.051902;0.0503125;0.0534928
132;wait;10;4.27414e-05;2.7951e-05;6.6833e-05
132;boundary;10;0.00131805;0.000719069;0.00214559
132;calc iter;10;0.0540783;0.0530946;0.0546941
132;calc total;1;0.546174;0.546174;0.546174
132;total;1;4.69244;4.69244;4.69244
133;initialize;1;3.82218;3.82218;3.82218
133;async;10;0.000806688;0.000398072;0.00175655
133;inner;10;0.0520739;0.0508247;0.0536218
133;wait;10;5.05146e-05;3.4584e-05;8.3083e-05
133;boundary;10;0.00117322;0.000643874;0.00180961
133;calc iter;10;0.0541058;0.0533694;0.0548832
133;calc total;1;0.546172;0.546172;0.546172
133;total;1;4.69412;4.69412;4.69412
134;initialize;1;3.83129;3.83129;3.83129
134;async;10;0.00107643;0.000497877;0.00201511
134;inner;10;0.0518911;0.0508189;0.0532699
134;wait;10;5.00043e-05;3.6761e-05;0.000106722
134;boundary;10;0.00110488;0.000700879;0.0014844
134;calc iter;10;0.0541237;0.0533863;0.0547612
134;calc total;1;0.546175;0.546175;0.546175
134;total;1;4.70323;4.70323;4.70323
135;initialize;1;3.81658;3.81658;3.81658
135;async;10;0.000920617;0.000523182;0.00168298
135;inner;10;0.0522595;0.0513365;0.053566
135;wait;10;4.27169e-05;2.5568e-05;9.8766e-05
135;boundary;10;0.00095005;0.000654139;0.00127177
135;calc iter;10;0.0541743;0.0533826;0.0548444
135;calc total;1;0.546172;0.546172;0.546172
135;total;1;4.68848;4.68848;4.68848
136;initialize;1;3.83309;3.83309;3.83309
136;async;10;0.00121051;0.000522517;0.00228386
136;inner;10;0.0517421;0.0507965;0.0530363
136;wait;10;5.97241e-05;3.7346e-05;0.000137651
136;boundary;10;0.00115202;0.000841364;0.00147916
136;calc iter;10;0.0541658;0.0535426;0.05454
136;calc total;1;0.546176;0.546176;0.546176
136;total;1;4.70499;4.70499;4.70499
137;initialize;1;3.83308;3.83308;3.83308
137;async;10;0.00134118;0.000529827;0.00269328
137;inner;10;0.0520019;0.0506622;0.0534769
137;wait;10;4.15286e-05;2.5707e-05;9.7824e-05
137;boundary;10;0.00084173;0.000674226;0.00101839
137;calc iter;10;0.0542277;0.0532996;0.0550918
137;calc total;1;0.546175;0.546175;0.546175
137;total;1;4.70499;4.70499;4.70499
169;initialize;1;3.60462;3.60462;3.60462
169;async;10;0.000614858;0.000250341;0.00102044
169;inner;10;0.0524795;0.0521319;0.0534406
169;wait;10;5.02299e-05;3.3279e-05;0.000101579
169;boundary;10;0.0011759;0.000741226;0.00154585
169;calc iter;10;0.0543218;0.053928;0.0547863
169;calc total;1;0.546173;0.546173;0.546173
169;total;1;4.47616;4.47616;4.47616
170;initialize;1;3.60609;3.60609;3.60609
170;async;10;0.00109392;0.000490346;0.0020309
170;inner;10;0.0522356;0.0516706;0.0534462
170;wait;10;4.7147e-05;2.5163e-05;0.000105359
170;boundary;10;0.000970734;0.000729052;0.00133933
170;calc iter;10;0.054349;0.0539692;0.0550045
170;calc total;1;0.546173;0.546173;0.546173
170;total;1;4.47761;4.47761;4.47761
171;initialize;1;3.57844;3.57844;3.57844
171;async;10;0.000820121;0.000193295;0.00236017
171;inner;10;0.0526046;0.0519862;0.053663
171;wait;10;3.82888e-05;2.3085e-05;8.5477e-05
171;boundary;10;0.000906937;0.000689337;0.00121877
171;calc iter;10;0.0543711;0.0536173;0.055655
171;calc total;1;0.546175;0.546175;0.546175
171;total;1;4.44998;4.44998;4.44998
172;initialize;1;3.60871;3.60871;3.60871
172;async;10;0.000305013;0.000148645;0.000627975
172;inner;10;0.052958;0.052267;0.0542978
172;wait;10;4.23212e-05;2.3228e-05;0.000108944
172;boundary;10;0.00110109;0.000675034;0.00179866
172;calc iter;10;0.0544075;0.0538284;0.0568356
172;calc total;1;0.546175;0.546175;0.546175
172;total;1;4.48026;4.48026;4.48026
173;initialize;1;3.60813;3.60813;3.60813
173;async;10;0.00101058;0.000339567;0.00240696
173;inner;10;0.0523935;0.0517422;0.0534757
173;wait;10;4.05588e-05;2.4659e-05;9.8609e-05
173;boundary;10;0.000915244;0.000705075;0.00120373
173;calc iter;10;0.0543613;0.0537787;0.0552764
173;calc total;1;0.546173;0.546173;0.546173
173;total;1;4.47964;4.47964;4.47964
174;initialize;1;3.55874;3.55874;3.55874
174;async;10;0.000985993;0.000475309;0.00204061
174;inner;10;0.0524437;0.0520892;0.0533827
174;wait;10;5.04256e-05;2.1668e-05;0.000138662
174;boundary;10;0.000902203;0.000734425;0.00108646
174;calc iter;10;0.0543837;0.0539946;0.0548869
174;calc total;1;0.546176;0.546176;0.546176
174;total;1;4.43026;4.43026;4.43026
175;initialize;1;3.57262;3.57262;3.57262
175;async;10;0.00107663;0.000340453;0.00196132
175;inner;10;0.0524065;0.0517847;0.0533599
175;wait;10;5.44984e-05;2.1073e-05;0.000150129
175;boundary;10;0.000948533;0.000589525;0.00123221
175;calc iter;10;0.0544877;0.053982;0.0548777
175;calc total;1;0.546177;0.546177;0.546177
175;total;1;4.44413;4.44413;4.44413
176;initialize;1;3.55869;3.55869;3.55869
176;async;10;0.00120892;0.000489026;0.00207947
176;inner;10;0.0524083;0.0517626;0.0535463
176;wait;10;3.71851e-05;1.9882e-05;9.8252e-05
176;boundary;10;0.000867175;0.000586051;0.00156136
176;calc iter;10;0.0545229;0.0530031;0.0555944
176;calc total;1;0.54617;0.54617;0.54617
176;total;1;4.43025;4.43025;4.43025
177;initialize;1;3.60871;3.60871;3.60871
177;async;10;0.00110489;0.00050119;0.00163495
177;inner;10;0.052438;0.0518299;0.0533669
177;wait;10;4.73064e-05;2.2718e-05;0.000130562
177;boundary;10;0.00088976;0.000604913;0.00124029
177;calc iter;10;0.0544814;0.0538141;0.0550666
177;calc total;1;0.546169;0.546169;0.546169
177;total;1;4.48026;4.48026;4.48026
178;initialize;1;3.60517;3.60517;3.60517
178;async;10;0.000640964;0.000175277;0.00124201
178;inner;10;0.0527522;0.0522571;0.0536571
178;wait;10;4.34689e-05;2.6372e-05;8.8753e-05
178;boundary;10;0.000966535;0.000688351;0.00151016
178;calc iter;10;0.0544051;0.0539213;0.0550079
178;calc total;1;0.54617;0.54617;0.54617
178;total;1;4.47673;4.47673;4.47673
179;initialize;1;3.59947;3.59947;3.59947
179;async;10;0.000605607;0.000229456;0.000976343
179;inner;10;0.0523922;0.0518769;0.0533786
179;wait;10;4.79841e-05;2.7617e-05;0.000109825
179;boundary;10;0.00131027;0.000829237;0.00187537
179;calc iter;10;0.0543574;0.0537582;0.0548705
179;calc total;1;0.546169;0.546169;0.546169
179;total;1;4.47102;4.47102;4.47102
180;initialize;1;3.56953;3.56953;3.56953
180;async;10;0.00041715;0.000187002;0.000666258
180;inner;10;0.0528887;0.0523247;0.0536891
180;wait;10;3.87357e-05;2.627e-05;7.6192e-05
180;boundary;10;0.000979842;0.00068996;0.00150276
180;calc iter;10;0.0543258;0.0539115;0.0548693
180;calc total;1;0.54617;0.54617;0.54617
180;total;1;4.44107;4.44107;4.44107
181;initialize;1;3.60912;3.60912;3.60912
181;async;10;0.000225807;0.0001254;0.000438188
181;inner;10;0.0533306;0.0530865;0.0540772
181;wait;10;3.16933e-05;1.3954e-05;7.3881e-05
181;boundary;10;0.000752269;0.000663282;0.000838364
181;calc iter;10;0.0543415;0.0540498;0.0552763
181;calc total;1;0.546168;0.546168;0.546168
181;total;1;4.48065;4.48065;4.48065
182;initialize;1;3.56198;3.56198;3.56198
182;async;10;0.000763282;0.000443949;0.00132203
182;inner;10;0.0524381;0.0519537;0.0536502
182;wait;10;4.96121e-05;3.3111e-05;0.000112339
182;boundary;10;0.0010468;0.000726264;0.00151619
182;calc iter;10;0.054299;0.0540195;0.0549344
182;calc total;1;0.54617;0.54617;0.54617
182;total;1;4.43351;4.43351;4.43351
183;initialize;1;3.56374;3.56374;3.56374
183;async;10;0.00105084;0.000196533;0.00173346
183;inner;10;0.0524465;0.0518308;0.0534623
183;wait;10;4.91564e-05;2.0374e-05;0.000149753
183;boundary;10;0.000811087;0.000666472;0.0013184
183;calc iter;10;0.054359;0.053721;0.0549125
183;calc total;1;0.54617;0.54617;0.54617
183;total;1;4.43528;4.43528;4.43528
184;initialize;1;3.58304;3.58304;3.58304
184;async;10;0.00125484;0.000444859;0.00235198
184;inner;10;0.0521453;0.0515464;0.0530728
184;wait;10;5.14698e-05;1.3898e-05;0.000281217
184;boundary;10;0.000884145;0.00065307;0.00142763
184;calc iter;10;0.0543374;0.0534861;0.0554286
184;calc total;1;0.546171;0.546171;0.546171
184;total;1;4.45457;4.45457;4.45457
185;initialize;1;3.5979;3.5979;3.5979
185;async;10;0.000870965;0.000198178;0.00162118
185;inner;10;0.0526119;0.0521207;0.0534165
185;wait;10;4.394e-05;1.9434e-05;0.00014189
185;boundary;10;0.000812321;0.000673496;0.00108998
185;calc iter;10;0.0543403;0.053984;0.0548317
185;calc total;1;0.546169;0.546169;0.546169
185;total;1;4.46943;4.46943;4.46943
1;initialize;1;3.58606;3.58606;3.58606
1;async;10;0.000371593;0.000149229;0.000802625
1;inner;10;0.0527323;0.0520436;0.0536964
1;wait;10;4.02874e-05;2.5184e-05;8.0481e-05
1;boundary;10;0.000926986;0.000666393;0.00163921
1;calc iter;10;0.0540723;0.0536073;0.0549243
1;calc total;1;0.546173;0.546173;0.546173
1;total;1;4.45787;4.45787;4.45787
2;initialize;1;3.5546;3.5546;3.5546
2;async;10;0.000695127;0.000186308;0.00155105
2;inner;10;0.0524664;0.0517628;0.0535204
2;wait;10;4.10524e-05;1.9692e-05;9.7763e-05
2;boundary;10;0.000924643;0.000648799;0.0014285
2;calc iter;10;0.0541289;0.0535993;0.0548934
2;calc total;1;0.546175;0.546175;0.546175
2;total;1;4.42644;4.42644;4.42644
3;initialize;1;3.58602;3.58602;3.58602
3;async;10;0.000516098;0.000133226;0.00164427
3;inner;10;0.052635;0.0521283;0.0538041
3;wait;10;3.34994e-05;1.5131e-05;7.1973e-05
3;boundary;10;0.000999761;0.000663503;0.00132844
3;calc iter;10;0.0541856;0.0534149;0.0558798
3;calc total;1;0.546173;0.546173;0.546173
3;total;1;4.45784;4.45784;4.45784
4;initialize;1;3.5781;3.5781;3.5781
4;async;10;0.000881369;0.000299464;0.00205697
4;inner;10;0.052306;0.0518134;0.0531435
4;wait;10;4.67034e-05;1.6591e-05;0.000164776
4;boundary;10;0.000934756;0.000653902;0.00132256
4;calc iter;10;0.0541701;0.0532864;0.0554241
4;calc total;1;0.546175;0.546175;0.546175
4;total;1;4.44994;4.44994;4.44994
5;initialize;1;3.56257;3.56257;3.56257
5;async;10;0.000832072;0.000186878;0.00204865
5;inner;10;0.0523594;0.0517501;0.0533082
5;wait;10;4.55625e-05;1.8197e-05;0.000120856
5;boundary;10;0.000957513;0.000651023;0.00128665
5;calc iter;10;0.0541958;0.053329;0.0552145
5;calc total;1;0.546172;0.546172;0.546172
5;total;1;4.43439;4.43439;4.43439
6;initialize;1;3.58447;3.58447;3.58447
6;async;10;0.00124714;0.000406026;0.00235655
6;inner;10;0.0519787;0.0512677;0.0528723
6;wait;10;6.33174e-05;1.8124e-05;0.000253084
6;boundary;10;0.000982615;0.000580985;0.00132024
6;calc iter;10;0.0542735;0.0536632;0.0553983
6;calc total;1;0.546175;0.546175;0.546175
6;total;1;4.45629;4.45629;4.45629
7;initialize;1;3.586;3.586;3.586
7;async;10;0.000711342;0.000259911;0.00117631
7;inner;10;0.0526322;0.0519501;0.0535442
7;wait;10;3.41877e-05;1.5991e-05;8.9281e-05
7;boundary;10;0.000886513;0.00058169;0.00123533
7;calc iter;10;0.0542656;0.0533062;0.0549416
7;calc total;1;0.546172;0.546172;0.546172
7;total;1;4.45782;4.45782;4.45782
8;initialize;1;3.54874;3.54874;3.54874
8;async;10;0.000637742;0.000212864;0.00115984
8;inner;10;0.0526401;0.0520213;0.0536326
8;wait;10;3.53682e-05;1.4817e-05;7.8852e-05
8;boundary;10;0.000899315;0.000631503;0.00122238
8;calc iter;10;0.0542139;0.0529895;0.0548928
8;calc total;1;0.546175;0.546175;0.546175
8;total;1;4.42058;4.42058;4.42058
9;initialize;1;3.58598;3.58598;3.58598
9;async;10;0.00068833;0.000317709;0.00133561
9;inner;10;0.0525968;0.0519943;0.0534348
9;wait;10;4.08614e-05;2.0353e-05;0.00011694
9;boundary;10;0.000866814;0.000671372;0.001249
9;calc iter;10;0.054194;0.0537783;0.0547352
9;calc total;1;0.546175;0.546175;0.546175
9;total;1;4.45782;4.45782;4.45782
10;initialize;1;3.58606;3.58606;3.58606
10;async;10;0.000532168;0.000204184;0.00137457
10;inner;10;0.0525116;0.0519452;0.053589
10;wait;10;4.43858e-05;2.3312e-05;8.3266e-05
10;boundary;10;0.00105181;0.00068849;0.00133887
10;calc iter;10;0.0541413;0.053709;0.0548405
10;calc total;1;0.546175;0.546175;0.546175
10;total;1;4.4579;4.4579;4.4579
11;initialize;1;3.58606;3.58606;3.58606
11;async;10;0.000423143;0.000205067;0.000696996
11;inner;10;0.0521443;0.0514955;0.0533754
11;wait;10;4.0207e-05;2.9233e-05;7.4247e-05
11;boundary;10;0.00143558;0.000848985;0.00177662
11;calc iter;10;0.0540448;0.0536339;0.0546409
11;calc total;1;0.546176;0.546176;0.546176
11;total;1;4.4579;4.4579;4.4579
12;initialize;1;3.58599;3.58599;3.58599
12;async;10;0.000387744;0.000111716;0.000829064
12;inner;10;0.052487;0.0517225;0.0534773
12;wait;10;4.71698e-05;2.8978e-05;8.0413e-05
12;boundary;10;0.00113134;0.000726026;0.0018593
12;calc iter;10;0.0540546;0.0533537;0.0546997
12;calc total;1;0.546177;0.546177;0.546177
12;total;1;4.45783;4.45783;4.45783
13;initialize;1;3.58599;3.58599;3.58599
13;async;10;0.000552285;0.0001837;0.00133819
13;inner;10;0.0524259;0.0516089;0.0535231
13;wait;10;4.29595e-05;2.1634e-05;8.4117e-05
13;boundary;10;0.00103975;0.000666273;0.00178941
13;calc iter;10;0.0540623;0.0534428;0.0548868
13;calc total;1;0.546175;0.546175;0.546175
13;total;1;4.45782;4.45782;4.45782
14;initialize;1;3.58598;3.58598;3.58598
14;async;10;0.00082966;0.000255209;0.00190875
14;inner;10;0.0522167;0.0513137;0.053335
14;wait;10;5.66999e-05;3.9029e-05;0.000111965
14;boundary;10;0.00107525;0.000712015;0.00156583
14;calc iter;10;0.0541797;0.0534235;0.0548376
14;calc total;1;0.546177;0.546177;0.546177
14;total;1;4.45782;4.45782;4.45782
15;initialize;1;3.56531;3.56531;3.56531
15;async;10;0.000689861;0.000151934;0.0015285
15;inner;10;0.0525738;0.0520059;0.0535028
15;wait;10;4.20471e-05;2.1063e-05;8.9901e-05
15;boundary;10;0.000891738;0.000661911;0.00132711
15;calc iter;10;0.0541986;0.0533335;0.0548956
15;calc total;1;0.546174;0.546174;0.546174
15;total;1;4.43715;4.43715;4.43715
16;initialize;1;3.58599;3.58599;3.58599
16;async;10;0.000832215;0.000335046;0.00208425
16;inner;10;0.0522978;0.0515408;0.0530616
16;wait;10;5.95789e-05;2.8486e-05;0.000162137
16;boundary;10;0.00102027;0.000799114;0.00130466
16;calc iter;10;0.0542113;0.0534019;0.0549596
16;calc total;1;0.546174;0.546174;0.546174
16;total;1;4.45782;4.45782;4.45782
17;initialize;1;3.54888;3.54888;3.54888
17;async;10;0.00109653;0.000478736;0.00211394
17;inner;10;0.0521858;0.0515537;0.0529861
17;wait;10;5.65629e-05;2.3681e-05;0.000197671
17;boundary;10;0.00096035;0.00059525;0.00132403
17;calc iter;10;0.0543009;0.0536041;0.05537
17;calc total;1;0.546173;0.546173;0.546173
17;total;1;4.42069;4.42069;4.42069
18;initialize;1;3.58602;3.58602;3.58602
18;async;10;0.00110538;0.000551731;0.00174563
18;inner;10;0.0521776;0.0513387;0.0534231
18;wait;10;3.8019e-05;2.0513e-05;9.9146e-05
18;boundary;10;0.00101756;0.000584013;0.00152098
18;calc iter;10;0.0543402;0.0528277;0.0554573
18;calc total;1;0.546173;0.546173;0.546173
18;total;1;4.45785;4.45785;4.45785
19;initialize;1;3.58603;3.58603;3.58603
19;async;10;0.000983798;0.000548519;0.00152155
19;inner;10;0.0523544;0.0516912;0.0531972
19;wait;10;4.14586e-05;1.9801e-05;0.000128446
19;boundary;10;0.000928945;0.000593675;0.00130236
19;calc iter;10;0.0543099;0.0532191;0.0547992
19;calc total;1;0.546174;0.546174;0.546174
19;total;1;4.45785;4.45785;4.45785
20;initialize;1;3.5587;3.5587;3.5587
20;async;10;0.000688607;0.000197607;0.00112142
20;inner;10;0.0526023;0.0520623;0.0535075
20;wait;10;4.29701e-05;2.1513e-05;9.0007e-05
20;boundary;10;0.000936033;0.000627884;0.00138686
20;calc iter;10;0.0542714;0.0535161;0.0547934
20;calc total;1;0.546175;0.546175;0.546175
20;total;1;4.43052;4.43052;4.43052
21;initialize;1;3.586;3.586;3.586
21;async;10;0.000700594;0.000363212;0.00142892
21;inner;10;0.0525828;0.0518815;0.0536092
21;wait;10;3.74896e-05;2.4749e-05;7.392e-05
21;boundary;10;0.000893837;0.000660271;0.00136893
21;calc iter;10;0.0542157;0.0533051;0.0549045
21;calc total;1;0.546173;0.546173;0.546173
21;total;1;4.45782;4.45782;4.45782
22;initialize;1;3.58604;3.58604;3.58604
22;async;10;0.00066717;0.000155265;0.00153329
22;inner;10;0.0523938;0.0518269;0.0533492
22;wait;10;5.34227e-05;3.0395e-05;0.000110201
22;boundary;10;0.0010742;0.000705053;0.001374
22;calc iter;10;0.0541899;0.0536193;0.054776
22;calc total;1;0.546175;0.546175;0.546175
22;total;1;4.45785;4.45785;4.45785
23;initialize;1;3.56267;3.56267;3.56267
23;async;10;0.000541462;0.00024396;0.00165253
23;inner;10;0.0520724;0.0514604;0.0532575
23;wait;10;5.61716e-05;4.1667e-05;9.3889e-05
23;boundary;10;0.00145346;0.000842737;0.00190724
23;calc iter;10;0.054125;0.0535166;0.0549988
23;calc total;1;0.546174;0.546174;0.546174
23;total;1;4.43448;4.43448;4.43448
39;initialize;1;3.84672;3.84672;3.84672
39;async;10;0.00110346;0.000234386;0.00207968
39;inner;10;0.0523472;0.0513016;0.054102
39;wait;10;4.14667e-05;2.2554e-05;8.1781e-05
39;boundary;10;0.000808805;0.000594509;0.000962286
39;calc iter;10;0.054302;0.053968;0.0553857
39;calc total;1;0.546165;0.546165;0.546165
39;total;1;4.71652;4.71652;4.71652
40;initialize;1;3.8428;3.8428;3.8428
40;async;10;0.000654746;0.000139043;0.00169233
40;inner;10;0.0528398;0.0519641;0.0541339
40;wait;10;3.42649e-05;2.1214e-05;8.3397e-05
40;boundary;10;0.000747175;0.000598927;0.000984267
40;calc iter;10;0.0542772;0.0535383;0.0553855
40;calc total;1;0.546168;0.546168;0.546168
40;total;1;4.71259;4.71259;4.71259
41;initialize;1;3.84477;3.84477;3.84477
41;async;10;0.00114629;0.000482547;0.00207076
41;inner;10;0.0522337;0.0514386;0.053745
41;wait;10;4.44622e-05;2.5763e-05;0.000151634
41;boundary;10;0.000817305;0.00065267;0.00108385
41;calc iter;10;0.0542431;0.0536973;0.0551619
41;calc total;1;0.546165;0.546165;0.546165
41;total;1;4.71455;4.71455;4.71455
42;initialize;1;3.83745;3.83745;3.83745
42;async;10;0.00142617;0.000493864;0.00237937
42;inner;10;0.0520087;0.051001;0.0538141
42;wait;10;4.20534e-05;2.1186e-05;0.000133874
42;boundary;10;0.000807737;0.000590967;0.00107839
42;calc iter;10;0.0542861;0.0531354;0.0551904
42;calc total;1;0.546166;0.546166;0.546166
42;total;1;4.70721;4.70721;4.70721
43;initialize;1;3.856;3.856;3.856
43;async;10;0.00116015;0.000305457;0.00244232
43;inner;10;0.0521995;0.0513565;0.0539538
43;wait;10;4.25268e-05;2.0972e-05;0.000102446
43;boundary;10;0.000851771;0.000626597;0.00113161
43;calc iter;10;0.0542553;0.0533894;0.0552578
43;calc total;1;0.546166;0.546166;0.546166
43;total;1;4.72577;4.72577;4.72577
44;initialize;1;3.85524;3.85524;3.85524
44;async;10;0.000875363;0.000463833;0.0016592
44;inner;10;0.0524767;0.0515898;0.0541094
44;wait;10;4.06076e-05;2.7381e-05;9.1576e-05
44;boundary;10;0.000801945;0.000672934;0.000978409
44;calc iter;10;0.0541959;0.0534582;0.055383
44;calc total;1;0.546168;0.546168;0.546168
44;total;1;4.72501;4.72501;4.72501
45;initialize;1;3.84464;3.84464;3.84464
45;async;10;0.000300106;0.000134756;0.000688821
45;inner;10;0.0530448;0.0523758;0.0543316
45;wait;10;3.39554e-05;1.9208e-05;8.0973e-05
45;boundary;10;0.000807099;0.000679699;0.00095308
45;calc iter;10;0.0541869;0.0535837;0.0556342
45;calc total;1;0.546165;0.546165;0.546165
45;total;1;4.71442;4.71442;4.71442
46;initialize;1;3.84613;3.84613;3.84613
46;async;10;0.000673772;0.000480373;0.000864616
46;inner;10;0.0525003;0.0516852;0.0538713
46;wait;10;4.31725e-05;2.5999e-05;0.000109815
46;boundary;10;0.000915708;0.000645048;0.00134108
46;calc iter;10;0.0541342;0.053603;0.0552465
46;calc total;1;0.546168;0.546168;0.546168
46;total;1;4.7159;4.7159;4.7159
47;initialize;1;3.84466;3.84466;3.84466
47;async;10;0.000632494;0.000321157;0.000980956
47;inner;10;0.0519006;0.0506673;0.0534953
47;wait;10;5.52343e-05;4.2873e-05;9.8511e-05
47;boundary;10;0.00143224;0.00101556;0.0018476
47;calc iter;10;0.054022;0.0533575;0.0550293
47;calc total;1;0.54617;0.54617;0.54617
47;total;1;4.71444;4.71444;4.71444
64;initialize;1;3.56001;3.56001;3.56001
64;async;10;0.000510343;0.000244776;0.00099593
64;inner;10;0.0526733;0.0512163;0.0546159
64;wait;10;4.38918e-05;2.1243e-05;8.6563e-05
64;boundary;10;0.00122545;0.000584897;0.00150327
64;calc iter;10;0.0544549;0.0526296;0.0563001
64;calc total;1;0.546171;0.546171;0.546171
64;total;1;4.43161;4.43161;4.43161
65;initialize;1;3.60477;3.60477;3.60477
65;async;10;0.00201112;0.000466652;0.00264308
65;inner;10;0.0512408;0.0501586;0.0534539
65;wait;10;4.18426e-05;2.1916e-05;0.00012993
65;boundary;10;0.000989834;0.000624125;0.00130541
65;calc iter;10;0.054285;0.0533548;0.054878
65;calc total;1;0.546169;0.546169;0.546169
65;total;1;4.47635;4.47635;4.47635
66;initialize;1;3.59597;3.59597;3.59597
66;async;10;0.00164551;0.000220749;0.00267286
66;inner;10;0.0513664;0.0507924;0.0533891
66;wait;10;6.03856e-05;3.275e-05;0.000166855
66;boundary;10;0.00106279;0.000813459;0.0014297
66;calc iter;10;0.0541368;0.0533394;0.0548438
66;calc total;1;0.546173;0.546173;0.546173
66;total;1;4.46757;4.46757;4.46757
67;initialize;1;3.57333;3.57333;3.57333
67;async;10;0.00132272;0.000466051;0.00221274
67;inner;10;0.0512344;0.0505678;0.0530685
67;wait;10;6.8398e-05;4.0727e-05;0.000184053
67;boundary;10;0.00140308;0.000989426;0.00184001
67;calc iter;10;0.0540304;0.0532388;0.0549371
67;calc total;1;0.546172;0.546172;0.546172
67;total;1;4.44493;4.44493;4.44493
68;initialize;1;3.58051;3.58051;3.58051
68;async;10;0.00115802;0.000215286;0.00195528
68;inner;10;0.0514429;0.0506941;0.0537199
68;wait;10;5.3893e-05;4.1281e-05;8.843e-05
68;boundary;10;0.00135984;0.000728825;0.0016626
68;calc iter;10;0.0540161;0.0533537;0.0550415
68;calc total;1;0.546174;0.546174;0.546174
68;total;1;4.45212;4.45212;4.45212
69;initialize;1;3.56367;3.56367;3.56367
69;async;10;0.000916038;0.000221427;0.00147843
69;inner;10;0.051909;0.0510253;0.0537842
69;wait;10;4.95746e-05;3.6501e-05;8.6069e-05
69;boundary;10;0.001139;0.000719478;0.00142995
69;calc iter;10;0.054015;0.0534571;0.0551017
69;calc total;1;0.546171;0.546171;0.546171
69;total;1;4.43527;4.43527;4.43527
70;initialize;1;3.59905;3.59905;3.59905
70;async;10;0.00125517;0.000417609;0.00175473
70;inner;10;0.0516229;0.0509393;0.0536516
70;wait;10;5.1485e-05;3.4977e-05;0.000105832
70;boundary;10;0.00111637;0.000741822;0.00126152
70;calc iter;10;0.0540475;0.0536973;0.054996
70;calc total;1;0.546173;0.546173;0.546173
70;total;1;4.47063;4.47063;4.47063
71;initialize;1;3.56826;3.56826;3.56826
71;async;10;0.00114114;0.000351682;0.00183357
71;inner;10;0.0512482;0.0505682;0.053278
71;wait;10;6.12728e-05;4.2845e-05;0.000101104
71;boundary;10;0.00152855;0.00096948;0.00171274
71;calc iter;10;0.053981;0.0533984;0.0547498
71;calc total;1;0.546171;0.546171;0.546171
71;total;1;4.43984;4.43984;4.43984
86;initialize;1;3.59431;3.59431;3.59431
86;async;10;0.00059985;0.000230653;0.00117516
86;inner;10;0.0527401;0.052183;0.0535875
86;wait;10;4.05258e-05;2.0228e-05;8.6563e-05
86;boundary;10;0.00096457;0.000605592;0.0012088
86;calc iter;10;0.0543463;0.0537478;0.0552953
86;calc total;1;0.54617;0.54617;0.54617
86;total;1;4.46615;4.46615;4.46615
87;initialize;1;3.59382;3.59382;3.59382
87;async;10;0.000896543;0.000227716;0.00148062
87;inner;10;0.05247;0.051462;0.053573
87;wait;10;4.1242e-05;2.085e-05;9.9854e-05
87;boundary;10;0.000987357;0.00059112;0.00124736
87;calc iter;10;0.0543969;0.0535555;0.0550073
87;calc total;1;0.54617;0.54617;0.54617
87;total;1;4.46563;4.46563;4.46563
88;initialize;1;3.59517;3.59517;3.59517
88;async;10;0.000805699;0.000287043;0.00163703
88;inner;10;0.0524989;0.0519554;0.0533524
88;wait;10;5.7028e-05;2.0383e-05;0.000215068
88;boundary;10;0.000952605;0.000611804;0.00124787
88;calc iter;10;0.0543158;0.0536437;0.0552461
88;calc total;1;0.546166;0.546166;0.546166
88;total;1;4.46699;4.46699;4.46699
89;initialize;1;3.56402;3.56402;3.56402
89;async;10;0.000618276;0.000324914;0.00160306
89;inner;10;0.0526118;0.0522749;0.0535073
89;wait;10;4.70834e-05;2.9876e-05;0.000106381
89;boundary;10;0.000991506;0.000680169;0.0012235
89;calc iter;10;0.0542698;0.0538202;0.055232
89;calc total;1;0.546165;0.546165;0.546165
89;total;1;4.43584;4.43584;4.43584
90;initialize;1;3.56133;3.56133;3.56133
90;async;10;0.000316639;0.0001459;0.000875222
90;inner;10;0.0529297;0.0525828;0.0537332
90;wait;10;4.16795e-05;2.6056e-05;9.1629e-05
90;boundary;10;0.00096841;0.000647368;0.00122723
90;calc iter;10;0.0542575;0.0537013;0.0549829
90;calc total;1;0.546165;0.546165;0.546165
90;total;1;4.43316;4.43316;4.43316
91;initialize;1;3.59126;3.59126;3.59126
91;async;10;0.000618344;0.000335673;0.00120145
91;inner;10;0.05239;0.0519896;0.0534716
91;wait;10;6.18348e-05;3.4743e-05;0.000123796
91;boundary;10;0.00116203;0.000721814;0.00150065
91;calc iter;10;0.0542339;0.0537106;0.0548009
91;calc total;1;0.546166;0.546166;0.546166
91;total;1;4.46308;4.46308;4.46308
92;initialize;1;3.5709;3.5709;3.5709
92;async;10;0.000588214;0.000137394;0.00114037
92;inner;10;0.052297;0.0517983;0.0533348
92;wait;10;7.47593e-05;3.9596e-05;0.000227231
92;boundary;10;0.00124772;0.000724582;0.00159674
92;calc iter;10;0.0542094;0.0536572;0.0547778
92;calc total;1;0.546167;0.546167;0.546167
92;total;1;4.44274;4.44274;4.44274
93;initialize;1;3.59137;3.59137;3.59137
93;async;10;0.000436894;0.000268701;0.000666227
93;inner;10;0.0524316;0.051995;0.053478
93;wait;10;5.87397e-05;4.0966e-05;0.000110156
93;boundary;10;0.00124695;0.00070571;0.0015491
93;calc iter;10;0.0541758;0.0538463;0.0548079
93;calc total;1;0.546165;0.546165;0.546165
93;total;1;4.46319;4.46319;4.46319
94;initialize;1;3.56833;3.56833;3.56833
94;async;10;0.000256651;0.000135324;0.000527936
94;inner;10;0.0526956;0.0521304;0.0536116
94;wait;10;4.99618e-05;3.5346e-05;8.8313e-05
94;boundary;10;0.00117763;0.000679767;0.00150907
94;calc iter;10;0.0541812;0.0537977;0.0549093
94;calc total;1;0.546167;0.546167;0.546167
94;total;1;4.44014;4.44014;4.44014
95;initialize;1;3.56135;3.56135;3.56135
95;async;10;0.00032133;0.000169451;0.000432066
95;inner;10;0.0524666;0.0517596;0.0535891
95;wait;10;4.4257e-05;3.1588e-05;6.4238e-05
95;boundary;10;0.00129486;0.000729407;0.00176722
95;calc iter;10;0.0541283;0.0538756;0.0547739
95;calc total;1;0.546166;0.546166;0.546166
95;total;1;4.4332;4.4332;4.4332
112;initialize;1;3.60333;3.60333;3.60333
112;async;10;0.000467703;0.000121916;0.00107321
112;inner;10;0.0528944;0.0524634;0.0535439
112;wait;10;4.56563e-05;2.7219e-05;8.5497e-05
112;boundary;10;0.00083692;0.000688741;0.00125523
112;calc iter;10;0.0542458;0.0538825;0.0548711
112;calc total;1;0.546169;0.546169;0.546169
112;total;1;4.47481;4.47481;4.47481
113;initialize;1;3.55366;3.55366;3.55366
113;async;10;0.000452264;0.000158661;0.000927803
113;inner;10;0.0523761;0.0520039;0.0529067
113;wait;10;9.22193e-05;4.0277e-05;0.000289821
113;boundary;10;0.0012807;0.000881632;0.00162303
113;calc iter;10;0.0542027;0.0538474;0.0546419
113;calc total;1;0.546168;0.546168;0.546168
113;total;1;4.42512;4.42512;4.42512
114;initialize;1;3.60805;3.60805;3.60805
114;async;10;0.000289875;0.000121365;0.000536916
114;inner;10;0.0529064;0.0525711;0.0534177
114;wait;10;5.362e-05;3.3009e-05;0.000114265
114;boundary;10;0.000976107;0.000696757;0.00129739
114;calc iter;10;0.0542274;0.0540096;0.0547682
114;calc total;1;0.54617;0.54617;0.54617
114;total;1;4.47954;4.47954;4.47954
115;initialize;1;3.57939;3.57939;3.57939
115;async;10;0.000397046;0.00022435;0.000695886
115;inner;10;0.052836;0.0524646;0.0533282
115;wait;10;5.60517e-05;3.2787e-05;0.000154799
115;boundary;10;0.000941512;0.000709923;0.00126124
115;calc iter;10;0.0542319;0.0540109;0.0547279
115;calc total;1;0.546169;0.546169;0.546169
115;total;1;4.45085;4.45085;4.45085
116;initialize;1;3.59336;3.59336;3.59336
116;async;10;0.000610065;0.000179708;0.00145488
116;inner;10;0.0529136;0.0524984;0.0534679
116;wait;10;4.09559e-05;2.1886e-05;0.000106633
116;boundary;10;0.000721778;0.000603094;0.000828928
116;calc iter;10;0.0542876;0.0539021;0.0548207
116;calc total;1;0.54617;0.54617;0.54617
116;total;1;4.46485;4.46485;4.46485
117;initialize;1;3.54807;3.54807;3.54807
117;async;10;0.000325783;0.000132083;0.00084267
117;inner;10;0.0532022;0.0528759;0.0536251
117;wait;10;3.46189e-05;2.3065e-05;8.3454e-05
117;boundary;10;0.000698688;0.000645594;0.000793158
117;calc iter;10;0.0542622;0.053831;0.0549227
117;calc total;1;0.546168;0.546168;0.546168
117;total;1;4.41954;4.41954;4.41954
118;initialize;1;3.59498;3.59498;3.59498
118;async;10;0.000423879;0.000153464;0.000800359
118;inner;10;0.0528243;0.0524171;0.0534115
118;wait;10;5.68114e-05;3.3705e-05;0.000125649
118;boundary;10;0.000919595;0.000708434;0.00133015
118;calc iter;10;0.0542259;0.0539351;0.0547712
118;calc total;1;0.546169;0.546169;0.546169
118;total;1;4.46646;4.46646;4.46646
119;initialize;1;3.497;3.497;3.497
119;async;10;0.000178742;8.3068e-05;0.00041086
119;inner;10;0.0530075;0.0524718;0.0535315
119;wait;10;4.13832e-05;2.8401e-05;8.7057e-05
119;boundary;10;0.000989324;0.000719501;0.00140669
119;calc iter;10;0.0542183;0.0538917;0.0547508
119;calc total;1;0.546168;0.546168;0.546168
119;total;1;4.36846;4.36846;4.36846
159;initialize;1;3.53864;3.53864;3.53864
159;async;10;0.000759434;0.00032072;0.00140006
159;inner;10;0.052637;0.0519233;0.0539638
159;wait;10;4.3651e-05;2.5016e-05;9.0435e-05
159;boundary;10;0.000889016;0.000671762;0.00124697
159;calc iter;10;0.0543303;0.0537419;0.0552513
159;calc total;1;0.546173;0.546173;0.546173
159;total;1;4.41044;4.41044;4.41044
160;initialize;1;3.55561;3.55561;3.55561
160;async;10;0.00103013;0.000538002;0.00206872
160;inner;10;0.0524056;0.0518398;0.0539274
160;wait;10;3.75116e-05;2.0475e-05;9.4377e-05
160;boundary;10;0.000872738;0.000667551;0.00105913
160;calc iter;10;0.0543474;0.0537909;0.0554301
160;calc total;1;0.546173;0.546173;0.546173
160;total;1;4.42737;4.42737;4.42737
161;initialize;1;3.55519;3.55519;3.55519
161;async;10;0.000913134;0.000467848;0.0015686
161;inner;10;0.0524609;0.0519062;0.0538016
161;wait;10;4.8808e-05;2.7764e-05;0.000120132
161;boundary;10;0.000930942;0.000704422;0.00120002
161;calc iter;10;0.0543549;0.0537748;0.0551315
161;calc total;1;0.546172;0.546172;0.546172
161;total;1;4.42695;4.42695;4.42695
162;initialize;1;3.59597;3.59597;3.59597
162;async;10;0.00112357;0.000525805;0.00201392
162;inner;10;0.0524372;0.051672;0.0538616
162;wait;10;4.20231e-05;2.4181e-05;0.000103055
162;boundary;10;0.000846866;0.0006417;0.00104279
162;calc iter;10;0.0544507;0.0537709;0.0551756
162;calc total;1;0.546172;0.546172;0.546172
162;total;1;4.46773;4.46773;4.46773
163;initialize;1;3.59185;3.59185;3.59185
163;async;10;0.00123275;0.000476879;0.00188688
163;inner;10;0.0522854;0.0512327;0.0534616
163;wait;10;5.18207e-05;2.209e-05;0.000164959
163;boundary;10;0.000938516;0.000601349;0.00130655
163;calc iter;10;0.05451;0.0531472;0.0549902
163;calc total;1;0.546173;0.546173;0.546173
163;total;1;4.46365;4.46365;4.46365
164;initialize;1;3.59878;3.59878;3.59878
164;async;10;0.00141051;0.000489958;0.00203501
164;inner;10;0.0521144;0.0509397;0.0538468
164;wait;10;3.89309e-05;1.9668e-05;0.000110684
164;boundary;10;0.000989881;0.000585314;0.00149461
164;calc iter;10;0.0545553;0.0527353;0.0551592
164;calc total;1;0.546172;0.546172;0.546172
164;total;1;4.47053;4.47053;4.47053
165;initialize;1;3.58105;3.58105;3.58105
165;async;10;0.00113514;0.000311187;0.00164804
165;inner;10;0.0525032;0.0514612;0.0540752
165;wait;10;3.73805e-05;2.1219e-05;9.5946e-05
165;boundary;10;0.000862115;0.000589941;0.0013152
165;calc iter;10;0.0545393;0.0535423;0.0553493
165;calc total;1;0.546171;0.546171;0.546171
165;total;1;4.45283;4.45283;4.45283
166;initialize;1;3.60304;3.60304;3.60304
166;async;10;0.000914877;0.000319386;0.00173921
166;inner;10;0.0525368;0.0518155;0.0537914
166;wait;10;4.83245e-05;2.5349e-05;0.0001251
166;boundary;10;0.000945508;0.000658796;0.00119246
166;calc iter;10;0.0544467;0.0537509;0.0551317
166;calc total;1;0.546172;0.546172;0.546172
166;total;1;4.47481;4.47481;4.47481
167;initialize;1;3.54196;3.54196;3.54196
167;async;10;0.000714892;9.8536e-05;0.00176823
167;inner;10;0.0523972;0.0518403;0.0535034
167;wait;10;4.80008e-05;3.0085e-05;8.9421e-05
167;boundary;10;0.00122573;0.000876324;0.00170826
167;calc iter;10;0.0543873;0.0535292;0.0551151
167;calc total;1;0.546172;0.546172;0.546172
167;total;1;4.41376;4.41376;4.41376
138;initialize;1;3.82879;3.82879;3.82879
138;async;10;0.0016028;0.00050545;0.00258641
138;inner;10;0.0519296;0.0508507;0.0530679
138;wait;10;3.96652e-05;2.265e-05;0.00014257
138;boundary;10;0.00077771;0.000619115;0.00107183
138;calc iter;10;0.0543511;0.0537187;0.0551515
138;calc total;1;0.546173;0.546173;0.546173
138;total;1;4.70072;4.70072;4.70072
139;initialize;1;3.82327;3.82327;3.82327
139;async;10;0.00178331;0.00050833;0.00281744
139;inner;10;0.0518134;0.0504727;0.0532457
139;wait;10;3.84582e-05;2.1513e-05;0.000107618
139;boundary;10;0.00081214;0.000599098;0.00104474
139;calc iter;10;0.0544488;0.0539135;0.0548848
139;calc total;1;0.546175;0.546175;0.546175
139;total;1;4.6952;4.6952;4.6952
140;initialize;1;3.82222;3.82222;3.82222
140;async;10;0.00226117;0.000453261;0.00329693
140;inner;10;0.0512653;0.0499657;0.052995
140;wait;10;4.51612e-05;2.075e-05;0.000167553
140;boundary;10;0.000905599;0.000585889;0.00137036
140;calc iter;10;0.0544792;0.0535679;0.055205
140;calc total;1;0.546178;0.546178;0.546178
140;total;1;4.69412;4.69412;4.69412
141;initialize;1;3.8233;3.8233;3.8233
141;async;10;0.00162109;0.000524681;0.00297805
141;inner;10;0.0519587;0.0505331;0.0534939
141;wait;10;3.52777e-05;2.1606e-05;9.168e-05
141;boundary;10;0.000846983;0.00058424;0.00113841
141;calc iter;10;0.0544635;0.0538161;0.0551829
141;calc total;1;0.546175;0.546175;0.546175
141;total;1;4.6952;4.6952;4.6952
142;initialize;1;3.81812;3.81812;3.81812
142;async;10;0.00147552;0.000513942;0.00292951
142;inner;10;0.0519036;0.0507711;0.0532282
142;wait;10;5.64273e-05;2.1818e-05;0.000209903
142;boundary;10;0.00090097;0.000667285;0.0011703
142;calc iter;10;0.054338;0.0534608;0.0550311
142;calc total;1;0.546178;0.546178;0.546178
142;total;1;4.69002;4.69002;4.69002
143;initialize;1;3.81819;3.81819;3.81819
143;async;10;0.00137235;0.000342749;0.00323686
143;inner;10;0.0515721;0.0507821;0.0529012
143;wait;10;4.30345e-05;1.9104e-05;0.000101808
143;boundary;10;0.00126373;0.000828859;0.00166732
143;calc iter;10;0.0542528;0.0528752;0.0553715
143;calc total;1;0.546176;0.546176;0.546176
143;total;1;4.69011;4.69011;4.69011
186;initialize;1;3.58355;3.58355;3.58355
186;async;10;0.000821544;0.000256097;0.00142481
186;inner;10;0.0522739;0.0515961;0.0532664
186;wait;10;5.25537e-05;2.4693e-05;0.000164572
186;boundary;10;0.00116314;0.000894486;0.00184736
186;calc iter;10;0.0543126;0.0538263;0.0547608
186;calc total;1;0.54617;0.54617;0.54617
186;total;1;4.45506;4.45506;4.45506
187;initialize;1;3.60657;3.60657;3.60657
187;async;10;0.000938478;0.000427392;0.00166917
187;inner;10;0.0524031;0.0519912;0.0536068
187;wait;10;4.83882e-05;2.1113e-05;0.000113963
187;boundary;10;0.000992245;0.00063124;0.00149325
187;calc iter;10;0.0543835;0.0539194;0.0548886
187;calc total;1;0.546168;0.546168;0.546168
187;total;1;4.47808;4.47808;4.47808
188;initialize;1;3.57615;3.57615;3.57615
188;async;10;0.000600068;0.000134362;0.00153281
188;inner;10;0.0531212;0.0522851;0.0540359
188;wait;10;2.98389e-05;1.4462e-05;8.1601e-05
188;boundary;10;0.00076356;0.000579618;0.00110735
188;calc iter;10;0.0545158;0.0540079;0.0552184
188;calc total;1;0.54617;0.54617;0.54617
188;total;1;4.44766;4.44766;4.44766
189;initialize;1;3.56963;3.56963;3.56963
189;async;10;0.000619713;0.000187491;0.00117413
189;inner;10;0.053015;0.0526316;0.0537379
189;wait;10;4.10278e-05;2.0287e-05;0.000108241
189;boundary;10;0.000750526;0.000596225;0.000986479
189;calc iter;10;0.0544272;0.0539326;0.0549605
189;calc total;1;0.546167;0.546167;0.546167
189;total;1;4.44116;4.44116;4.44116
190;initialize;1;3.559;3.559;3.559
190;async;10;0.000615613;0.00020611;0.00144923
190;inner;10;0.052649;0.051974;0.0537146
190;wait;10;4.41323e-05;1.6403e-05;0.000106936
190;boundary;10;0.00104095;0.000667163;0.00149832
190;calc iter;10;0.0543511;0.0539638;0.0549961
190;calc total;1;0.54617;0.54617;0.54617
190;total;1;4.43052;4.43052;4.43052
191;initialize;1;3.5954;3.5954;3.5954
191;async;10;0.000353388;7.8044e-05;0.000826853
191;inner;10;0.0527989;0.0522974;0.0539176
191;wait;10;3.29984e-05;2.2805e-05;4.9711e-05
191;boundary;10;0.00116312;0.000700068;0.00166108
191;calc iter;10;0.0543498;0.0539305;0.0549943
191;calc total;1;0.546172;0.546172;0.546172
191;total;1;4.46692;4.46692;4.46692
DASH
InitEnergy=4800.00000
EndEnergy=4742.49033
DiffEnergy=-57.50967
Matrixspec: 45000 x 45000
Iterations: 10
# unit_id;function_name;num_calls;avg_runtime;min_runtime;max_runtime
0;initialize;1;4.01243;4.01243;4.01243
0;async;10;0.00038;0.00016;0.00066
0;inner;10;0.05317;0.05282;0.05393
0;wait;10;0.00002;0.00002;0.00004
0;boundary;10;0.00083;0.00069;0.00098
0;calc iter;10;0.05440;0.05421;0.05502
0;calc total;1;0.54940;0.54940;0.54940
0;total;1;4.92914;4.92914;4.92914
24;initialize;1;3.86818;3.86818;3.86818
24;async;10;0.0010497;0.000427858;0.00183827
24;inner;10;0.0525426;0.051667;0.0538486
24;wait;10;3.46074e-05;2.0003e-05;8.2036e-05
24;boundary;10;0.000919553;0.00074478;0.00111962
24;calc iter;10;0.0545479;0.0541229;0.0552804
24;calc total;1;0.549431;0.549431;0.549431
24;total;1;4.78623;4.78623;4.78623
48;initialize;1;3.90573;3.90573;3.90573
48;async;10;0.0022417;0.000399615;0.00288436
48;inner;10;0.0507232;0.048724;0.0531734
48;wait;10;4.56453e-05;1.905e-05;0.000128651
48;boundary;10;0.00153725;0.000713337;0.00179817
48;calc iter;10;0.0545498;0.052018;0.056244
48;calc total;1;0.549399;0.549399;0.549399
48;total;1;4.82046;4.82046;4.82046
72;initialize;1;3.82059;3.82059;3.82059
72;async;10;0.00278387;0.000418487;0.00442919
72;inner;10;0.0504038;0.0493214;0.0527411
72;wait;10;3.61007e-05;1.7145e-05;9.0517e-05
72;boundary;10;0.000926344;0.000784831;0.00129243
72;calc iter;10;0.0541513;0.053315;0.0548196
72;calc total;1;0.549407;0.549407;0.549407
72;total;1;4.73881;4.73881;4.73881
25;initialize;1;3.86834;3.86834;3.86834
25;async;10;0.000974585;0.000414854;0.00139655
25;inner;10;0.0527549;0.0516641;0.0540265
25;wait;10;3.58681e-05;2.1256e-05;0.000101676
25;boundary;10;0.000887457;0.000605895;0.00125793
25;calc iter;10;0.054655;0.0536976;0.0556297
25;calc total;1;0.549427;0.549427;0.549427
25;total;1;4.78633;4.78633;4.78633
26;initialize;1;3.86819;3.86819;3.86819
26;async;10;0.00118983;0.000428671;0.00195214
26;inner;10;0.0524599;0.0514234;0.0539521
26;wait;10;4.46503e-05;2.1665e-05;0.000117295
26;boundary;10;0.000946804;0.000609489;0.00135136
26;calc iter;10;0.0546428;0.0534619;0.0554159
26;calc total;1;0.54943;0.54943;0.54943
26;total;1;4.78618;4.78618;4.78618
27;initialize;1;3.86808;3.86808;3.86808
27;async;10;0.00152413;0.000261322;0.00239031
27;inner;10;0.0520614;0.0505232;0.0539119
27;wait;10;4.5534e-05;2.0899e-05;0.000117795
27;boundary;10;0.00108453;0.000587599;0.00147729
27;calc iter;10;0.0547172;0.0533183;0.0555039
27;calc total;1;0.549429;0.549429;0.549429
27;total;1;4.78609;4.78609;4.78609
28;initialize;1;3.84673;3.84673;3.84673
28;async;10;0.00112393;0.000206467;0.00216589
28;inner;10;0.0522227;0.0515275;0.053849
28;wait;10;6.33619e-05;2.1659e-05;0.000170665
28;boundary;10;0.00120271;0.00061855;0.00185762
28;calc iter;10;0.0546143;0.0533492;0.0553298
28;calc total;1;0.549431;0.549431;0.549431
28;total;1;4.76473;4.76473;4.76473
29;initialize;1;3.86833;3.86833;3.86833
29;async;10;0.00101885;0.000452974;0.00208311
29;inner;10;0.0520659;0.0513522;0.0537252
29;wait;10;6.59961e-05;3.1427e-05;0.00014764
29;boundary;10;0.00136913;0.000854536;0.00200987
29;calc iter;10;0.0545214;0.0540995;0.0553222
29;calc total;1;0.549427;0.549427;0.549427
29;total;1;4.78634;4.78634;4.78634
49;initialize;1;3.91439;3.91439;3.91439
49;async;10;0.000600948;0.000232853;0.00107178
49;inner;10;0.0527546;0.0502149;0.0549992
49;wait;10;6.06653e-05;2.3545e-05;0.000200851
49;boundary;10;0.00135418;0.000608882;0.00164476
49;calc iter;10;0.054772;0.0519199;0.0573748
49;calc total;1;0.549387;0.549387;0.549387
49;total;1;4.82908;4.82908;4.82908
30;initialize;1;3.86818;3.86818;3.86818
30;async;10;0.000298716;0.00012978;0.000708175
30;inner;10;0.0530766;0.0523428;0.0543274
30;wait;10;5.22794e-05;3.8233e-05;8.2084e-05
30;boundary;10;0.00106021;0.000674636;0.00145453
30;calc iter;10;0.054489;0.053986;0.0556183
30;calc total;1;0.549429;0.549429;0.549429
30;total;1;4.78619;4.78619;4.78619
50;initialize;1;3.91444;3.91444;3.91444
50;async;10;0.000673306;0.000245764;0.00101604
50;inner;10;0.0528843;0.0504581;0.0549831
50;wait;10;4.58023e-05;2.0772e-05;7.4426e-05
50;boundary;10;0.00125957;0.000584798;0.00143844
50;calc iter;10;0.0548646;0.0519755;0.0569198
50;calc total;1;0.54939;0.54939;0.54939
50;total;1;4.82915;4.82915;4.82915
31;initialize;1;3.86804;3.86804;3.86804
31;async;10;0.000254713;0.0001295;0.000537116
31;inner;10;0.0530735;0.0522811;0.0542599
31;wait;10;4.89189e-05;2.8572e-05;9.0691e-05
31;boundary;10;0.0010635;0.000696182;0.00156782
31;calc iter;10;0.0544418;0.0541298;0.0555616
31;calc total;1;0.549428;0.549428;0.549428
31;total;1;4.78608;4.78608;4.78608
51;initialize;1;3.91395;3.91395;3.91395
51;async;10;0.00189823;0.000497954;0.00237519
51;inner;10;0.0516856;0.049117;0.0543291
51;wait;10;4.75834e-05;2.1012e-05;0.000122603
51;boundary;10;0.00120548;0.000588075;0.00143417
51;calc iter;10;0.0548394;0.051067;0.0565391
51;calc total;1;0.549388;0.549388;0.549388
51;total;1;4.82863;4.82863;4.82863
32;initialize;1;3.86831;3.86831;3.86831
32;async;10;0.000479721;0.000291431;0.000707017
32;inner;10;0.0529112;0.0521485;0.0541931
32;wait;10;5.1059e-05;2.9406e-05;9.6344e-05
32;boundary;10;0.00101051;0.00070346;0.00145145
32;calc iter;10;0.0544539;0.0541176;0.0555346
32;calc total;1;0.549433;0.549433;0.549433
32;total;1;4.78634;4.78634;4.78634
52;initialize;1;3.91571;3.91571;3.91571
52;async;10;0.00249161;0.000526378;0.00321555
52;inner;10;0.0508447;0.0486694;0.0536757
52;wait;10;5.0483e-05;2.074e-05;0.000111671
52;boundary;10;0.00128997;0.000615876;0.00158985
52;calc iter;10;0.054679;0.0522506;0.0557659
52;calc total;1;0.549396;0.549396;0.549396
52;total;1;4.83043;4.83043;4.83043
33;initialize;1;3.84862;3.84862;3.84862
33;async;10;0.000446597;0.000318893;0.000581039
33;inner;10;0.0531755;0.052645;0.0543871
33;wait;10;3.66074e-05;2.3171e-05;7.8539e-05
33;boundary;10;0.000838889;0.000677083;0.00102085
33;calc iter;10;0.0544986;0.0540679;0.0556686
33;calc total;1;0.549428;0.549428;0.549428
33;total;1;4.76666;4.76666;4.76666
53;initialize;1;3.90564;3.90564;3.90564
53;async;10;0.00189383;0.000327688;0.00299253
53;inner;10;0.0514286;0.0498425;0.0537514
53;wait;10;5.00804e-05;3.1305e-05;0.000105352
53;boundary;10;0.00115608;0.000702677;0.00177939
53;calc iter;10;0.0545304;0.0530486;0.0553681
53;calc total;1;0.549387;0.549387;0.549387
53;total;1;4.82035;4.82035;4.82035
34;initialize;1;3.84515;3.84515;3.84515
34;async;10;0.000230641;0.000148585;0.000536066
34;inner;10;0.05342;0.0528031;0.0545366
34;wait;10;3.34349e-05;1.9416e-05;7.855e-05
34;boundary;10;0.000822913;0.000669512;0.000986468
34;calc iter;10;0.0545081;0.0539913;0.0558222
34;calc total;1;0.549428;0.549428;0.549428
34;total;1;4.76318;4.76318;4.76318
54;initialize;1;3.90372;3.90372;3.90372
54;async;10;0.00188928;0.000459307;0.00343507
54;inner;10;0.051302;0.0498707;0.0535659
54;wait;10;4.92193e-05;2.6711e-05;0.000122185
54;boundary;10;0.00108078;0.000883071;0.00132509
54;calc iter;10;0.0543227;0.0536768;0.0550609
54;calc total;1;0.54939;0.54939;0.54939
54;total;1;4.81841;4.81841;4.81841
35;initialize;1;3.86813;3.86813;3.86813
35;async;10;0.000709848;0.000416466;0.000927505
35;inner;10;0.0526654;0.0518861;0.0537068
35;wait;10;4.31071e-05;2.4516e-05;0.000111591
35;boundary;10;0.00103798;0.000771197;0.00141863
35;calc iter;10;0.0544578;0.0539831;0.0552257
35;calc total;1;0.549427;0.549427;0.549427
35;total;1;4.78617;4.78617;4.78617
55;initialize;1;3.9102;3.9102;3.9102
55;async;10;0.00153843;0.000507106;0.00248963
55;inner;10;0.051104;0.0503886;0.0532441
55;wait;10;7.44301e-05;4.889e-05;0.000204653
55;boundary;10;0.0014121;0.000991975;0.00166265
55;calc iter;10;0.0541307;0.0536946;0.0549495
55;calc total;1;0.549388;0.549388;0.549388
55;total;1;4.82488;4.82488;4.82488
36;initialize;1;3.8682;3.8682;3.8682
36;async;10;0.00198022;0.000161468;0.00305508
36;inner;10;0.0517078;0.0503526;0.0541102
36;wait;10;2.77429e-05;1.5603e-05;6.2167e-05
36;boundary;10;0.000818082;0.000663728;0.00115104
36;calc iter;10;0.0545352;0.0541493;0.0553196
36;calc total;1;0.54943;0.54943;0.54943
36;total;1;4.78623;4.78623;4.78623
56;initialize;1;3.9042;3.9042;3.9042
56;async;10;0.00126935;0.000532496;0.00202444
56;inner;10;0.0515786;0.0507671;0.0537111
56;wait;10;5.22503e-05;4.1883e-05;9.8992e-05
56;boundary;10;0.00123598;0.000819046;0.00152479
56;calc iter;10;0.0541379;0.0535227;0.0551639
56;calc total;1;0.5494;0.5494;0.5494
56;total;1;4.81892;4.81892;4.81892
37;initialize;1;3.86819;3.86819;3.86819
37;async;10;0.00202798;0.000520503;0.00261204
37;inner;10;0.0514011;0.0498082;0.0534814
37;wait;10;5.02328e-05;2.3785e-05;0.000163518
37;boundary;10;0.00116798;0.000625163;0.00138925
37;calc iter;10;0.054649;0.0524623;0.0557956
37;calc total;1;0.549427;0.549427;0.549427
37;total;1;4.78621;4.78621;4.78621
57;initialize;1;3.91388;3.91388;3.91388
57;async;10;0.00131683;0.000482404;0.00218988
57;inner;10;0.0516751;0.0509383;0.0535451
57;wait;10;5.19431e-05;3.1508e-05;0.000122804
57;boundary;10;0.0011327;0.000945037;0.00129558
57;calc iter;10;0.0541782;0.0535823;0.0550973
57;calc total;1;0.549387;0.549387;0.549387
57;total;1;4.8286;4.8286;4.8286
38;initialize;1;3.86817;3.86817;3.86817
38;async;10;0.00217247;0.000541033;0.00272361
38;inner;10;0.0513775;0.0496377;0.053945
38;wait;10;4.31614e-05;2.2051e-05;0.000101973
38;boundary;10;0.00111755;0.000589079;0.00149836
38;calc iter;10;0.0547125;0.0529734;0.0554357
38;calc total;1;0.549428;0.549428;0.549428
38;total;1;4.7862;4.7862;4.7862
58;initialize;1;3.89882;3.89882;3.89882
58;async;10;0.001429;0.000261071;0.00227472
58;inner;10;0.0515319;0.0502443;0.0537287
58;wait;10;5.12729e-05;2.8983e-05;0.000100156
58;boundary;10;0.00118172;0.000807363;0.00153671
58;calc iter;10;0.0541957;0.0536702;0.0551536
58;calc total;1;0.549389;0.549389;0.549389
58;total;1;4.81354;4.81354;4.81354
39;initialize;1;3.86817;3.86817;3.86817
39;async;10;0.00156478;0.000263932;0.00234846
39;inner;10;0.0520707;0.0498301;0.0543478
39;wait;10;4.22536e-05;2.0991e-05;8.6187e-05
39;boundary;10;0.0011233;0.000581678;0.00142964
39;calc iter;10;0.0548029;0.0522147;0.0559311
39;calc total;1;0.549428;0.549428;0.549428
39;total;1;4.78619;4.78619;4.78619
59;initialize;1;3.90411;3.90411;3.90411
59;async;10;0.00105027;0.000324413;0.0017139
59;inner;10;0.0519769;0.0512453;0.0539708
59;wait;10;3.90853e-05;2.7603e-05;5.6211e-05
59;boundary;10;0.00111248;0.000787779;0.00131795
59;calc iter;10;0.0541803;0.053678;0.0552356
59;calc total;1;0.549387;0.549387;0.549387
59;total;1;4.81882;4.81882;4.81882
40;initialize;1;3.86817;3.86817;3.86817
40;async;10;0.00201861;0.000494026;0.00317445
40;inner;10;0.0514832;0.0499816;0.0532406
40;wait;10;6.3465e-05;2.1356e-05;0.000263314
40;boundary;10;0.00108806;0.000611563;0.0014645
40;calc iter;10;0.0546551;0.053254;0.0553458
40;calc total;1;0.549434;0.549434;0.549434
40;total;1;4.7862;4.7862;4.7862
60;initialize;1;3.91387;3.91387;3.91387
60;async;10;0.00225692;0.000414549;0.0032673
60;inner;10;0.0506924;0.0493158;0.0530427
60;wait;10;4.44906e-05;2.2454e-05;0.000162801
60;boundary;10;0.0014212;0.00080648;0.00175328
60;calc iter;10;0.0544176;0.0534135;0.0549494
60;calc total;1;0.549398;0.549398;0.549398
60;total;1;4.8286;4.8286;4.8286
41;initialize;1;3.86831;3.86831;3.86831
41;async;10;0.00121661;0.000130285;0.00254366
41;inner;10;0.0522263;0.0510436;0.0541249
41;wait;10;4.60397e-05;2.3124e-05;8.9384e-05
41;boundary;10;0.00103342;0.000671514;0.00152464
41;calc iter;10;0.0545237;0.0534479;0.0554161
41;calc total;1;0.549429;0.549429;0.549429
61;initialize;1;3.91389;3.91389;3.91389
61;async;10;0.00212837;0.000519602;0.00279539
61;inner;10;0.0508781;0.0489112;0.0539218
61;wait;10;4.94242e-05;3.1097e-05;0.000102758
61;boundary;10;0.00148632;0.000653744;0.00173161
61;calc iter;10;0.0545445;0.0517032;0.0557688
61;calc total;1;0.549389;0.549389;0.549389
61;total;1;4.82861;4.82861;4.82861
62;initialize;1;3.88819;3.88819;3.88819
62;async;10;0.00275315;0.000535289;0.00336681
62;inner;10;0.0507337;0.0478791;0.0539073
62;wait;10;4.62325e-05;2.0883e-05;0.000103752
62;boundary;10;0.00118301;0.000598742;0.00141393
62;calc iter;10;0.0547177;0.0516993;0.0559537
62;calc total;1;0.549392;0.549392;0.549392
62;total;1;4.80291;4.80291;4.80291
63;initialize;1;3.91388;3.91388;3.91388
63;async;10;0.000343912;0.000274991;0.000496971
63;inner;10;0.0529434;0.0497185;0.055353
63;wait;10;6.03171e-05;2.1841e-05;0.000113042
63;boundary;10;0.00155235;0.000581588;0.00180777
63;calc iter;10;0.0549022;0.0505978;0.0576501
63;calc total;1;0.54939;0.54939;0.54939
63;total;1;4.82859;4.82859;4.82859
96;initialize;1;3.79764;3.79764;3.79764
96;async;10;0.000658292;0.00015832;0.0012807
96;inner;10;0.0531118;0.0528987;0.0534548
96;wait;10;2.59643e-05;1.4635e-05;4.1631e-05
96;boundary;10;0.00069056;0.000618109;0.000790249
96;calc iter;10;0.0544874;0.0539463;0.0550952
96;calc total;1;0.549397;0.549397;0.549397
96;total;1;4.7154;4.7154;4.7154
97;initialize;1;3.7975;3.7975;3.7975
97;async;10;0.000869127;0.000323368;0.00126316
97;inner;10;0.0529075;0.052664;0.0531997
97;wait;10;3.88117e-05;2.5671e-05;8.3275e-05
97;boundary;10;0.000684255;0.000632068;0.000746619
97;calc iter;10;0.0545006;0.0537824;0.0550072
97;calc total;1;0.549387;0.549387;0.549387
97;total;1;4.71526;4.71526;4.71526
144;initialize;1;3.81459;3.81459;3.81459
144;async;10;0.000278428;9.0828e-05;0.000642105
144;inner;10;0.0536148;0.0530464;0.0542845
144;wait;10;4.3767e-05;2.7079e-05;9.6716e-05
144;boundary;10;0.000956833;0.000697949;0.00123237
144;calc iter;10;0.0548952;0.0543974;0.0558653
144;calc total;1;0.549406;0.549406;0.549406
144;total;1;4.72975;4.72975;4.72975
120;initialize;1;3.78471;3.78471;3.78471
120;async;10;0.000605047;0.000227006;0.000955171
120;inner;10;0.0530097;0.0524886;0.0532849
120;wait;10;5.83472e-05;4.316e-05;0.000113301
120;boundary;10;0.00101598;0.00086393;0.00144075
120;calc iter;10;0.0546904;0.0542222;0.0551041
120;calc total;1;0.549399;0.549399;0.549399
120;total;1;4.70283;4.70283;4.70283
73;initialize;1;3.82067;3.82067;3.82067
73;async;10;0.00372255;0.000699382;0.00530785
73;inner;10;0.0498759;0.0483554;0.0528541
73;wait;10;3.86139e-05;2.2919e-05;0.000107272
73;boundary;10;0.000706022;0.00063788;0.00081108
73;calc iter;10;0.0543443;0.0536053;0.0549051
73;calc total;1;0.549394;0.549394;0.549394
73;total;1;4.73885;4.73885;4.73885
168;initialize;1;3.7833;3.7833;3.7833
168;async;10;0.000622905;0.000139415;0.00113663
168;inner;10;0.053275;0.0530055;0.0539248
168;wait;10;3.23004e-05;2.1028e-05;4.4174e-05
168;boundary;10;0.000802858;0.000669931;0.000976698
168;calc iter;10;0.0547341;0.0541507;0.0552907
168;calc total;1;0.54944;0.54944;0.54944
168;total;1;4.69779;4.69779;4.69779
98;initialize;1;3.79751;3.79751;3.79751
98;async;10;0.000959852;0.000487678;0.00168202
98;inner;10;0.0527093;0.0524362;0.0529958
98;wait;10;4.79773e-05;2.7594e-05;9.7429e-05
98;boundary;10;0.000768259;0.000685818;0.000939859
98;calc iter;10;0.0544865;0.0540436;0.055183
98;calc total;1;0.54939;0.54939;0.54939
98;total;1;4.71527;4.71527;4.71527
145;initialize;1;3.81463;3.81463;3.81463
145;async;10;0.000280542;0.000130809;0.000628349
145;inner;10;0.0537183;0.0532888;0.0550836
145;wait;10;4.37843e-05;3.3399e-05;7.3736e-05
145;boundary;10;0.000847564;0.000655595;0.000987082
145;calc iter;10;0.0548914;0.0544532;0.0563278
145;calc total;1;0.549394;0.549394;0.549394
145;total;1;4.72975;4.72975;4.72975
121;initialize;1;3.78524;3.78524;3.78524
121;async;10;0.000669401;0.000233227;0.000952846
121;inner;10;0.0531475;0.0530057;0.0537229
121;wait;10;5.09343e-05;3.1383e-05;9.7899e-05
121;boundary;10;0.000828804;0.00069188;0.00101141
121;calc iter;10;0.0546979;0.0542281;0.0550138
121;calc total;1;0.549389;0.549389;0.549389
121;total;1;4.70331;4.70331;4.70331
74;initialize;1;3.82063;3.82063;3.82063
74;async;10;0.00354839;0.00054288;0.00574193
74;inner;10;0.0499403;0.0480682;0.0529183
74;wait;10;4.19697e-05;2.185e-05;0.00010339
74;boundary;10;0.000964245;0.00058734;0.00132084
74;calc iter;10;0.0544961;0.0537196;0.0553924
74;calc total;1;0.549397;0.549397;0.549397
74;total;1;4.73882;4.73882;4.73882
169;initialize;1;3.78335;3.78335;3.78335
169;async;10;0.000781529;0.00024066;0.00139331
169;inner;10;0.0530316;0.0527649;0.0535946
169;wait;10;4.76092e-05;2.8258e-05;9.633e-05
169;boundary;10;0.000863019;0.000708442;0.00117205
169;calc iter;10;0.054725;0.0540386;0.0554762
169;calc total;1;0.549436;0.549436;0.549436
169;total;1;4.6978;4.6978;4.6978
99;initialize;1;3.79754;3.79754;3.79754
99;async;10;0.00120065;0.000528254;0.00198243
99;inner;10;0.0525213;0.0520855;0.0528414
99;wait;10;4.58234e-05;2.1162e-05;0.000118873
99;boundary;10;0.000726251;0.000608217;0.000954462
99;calc iter;10;0.0544953;0.0540817;0.0550219
99;calc total;1;0.549387;0.549387;0.549387
99;total;1;4.7153;4.7153;4.7153
146;initialize;1;3.81439;3.81439;3.81439
146;async;10;0.000340582;0.000132538;0.000561628
146;inner;10;0.0537084;0.0530566;0.0548843
146;wait;10;4.55664e-05;3.1474e-05;9.9104e-05
146;boundary;10;0.000824276;0.000659067;0.0010822
146;calc iter;10;0.0549199;0.0543929;0.0561684
146;calc total;1;0.549397;0.549397;0.549397
146;total;1;4.72951;4.72951;4.72951
122;initialize;1;3.78477;3.78477;3.78477
122;async;10;0.000649851;0.000234773;0.00106207
122;inner;10;0.0532342;0.0529315;0.0537196
122;wait;10;4.49919e-05;2.5e-05;8.8086e-05
122;boundary;10;0.000768234;0.000663379;0.00104063
122;calc iter;10;0.0546985;0.0542441;0.0551358
122;calc total;1;0.549391;0.549391;0.549391
122;total;1;4.70282;4.70282;4.70282
75;initialize;1;3.82063;3.82063;3.82063
75;async;10;0.00465449;0.000485639;0.00676476
75;inner;10;0.0488643;0.0467482;0.0528696
75;wait;10;4.70317e-05;2.1764e-05;0.000104288
75;boundary;10;0.00107156;0.000575264;0.00131291
75;calc iter;10;0.0546393;0.0536077;0.0560912
75;calc total;1;0.549394;0.549394;0.549394
75;total;1;4.73882;4.73882;4.73882
170;initialize;1;3.78377;3.78377;3.78377
170;async;10;0.00089179;0.000244242;0.00155185
170;inner;10;0.052858;0.0522218;0.0534073
170;wait;10;6.0208e-05;2.6522e-05;0.000166285
170;boundary;10;0.000918318;0.000731094;0.00135935
170;calc iter;10;0.0547297;0.0539305;0.0556664
170;calc total;1;0.549439;0.549439;0.549439
170;total;1;4.69823;4.69823;4.69823
100;initialize;1;3.79762;3.79762;3.79762
100;async;10;0.00104575;0.000535537;0.00167468
100;inner;10;0.0525375;0.0522314;0.0527177
100;wait;10;7.04873e-05;3.7111e-05;0.000251376
100;boundary;10;0.000830289;0.000731231;0.00103917
100;calc iter;10;0.0544859;0.0540946;0.0551657
100;calc total;1;0.549396;0.549396;0.549396
100;total;1;4.71538;4.71538;4.71538
147;initialize;1;3.81452;3.81452;3.81452
147;async;10;0.000325245;0.000157431;0.000589385
147;inner;10;0.0537836;0.0532035;0.055028
147;wait;10;3.97145e-05;2.1364e-05;8.4897e-05
147;boundary;10;0.000781567;0.000625514;0.00108062
147;calc iter;10;0.0549311;0.054394;0.0562834
147;calc total;1;0.549394;0.549394;0.549394
147;total;1;4.72964;4.72964;4.72964
123;initialize;1;3.7847;3.7847;3.7847
123;async;10;0.000669411;0.000250225;0.00123548
123;inner;10;0.0533291;0.0531106;0.0538074
123;wait;10;3.84289e-05;2.3494e-05;8.7268e-05
123;boundary;10;0.000681708;0.000618246;0.000774305
123;calc iter;10;0.0547195;0.0543252;0.0552085
123;calc total;1;0.54939;0.54939;0.54939
123;total;1;4.70279;4.70279;4.70279
76;initialize;1;3.82069;3.82069;3.82069
76;async;10;0.00378354;0.000535855;0.00572274
76;inner;10;0.0496565;0.0480587;0.0528148
76;wait;10;5.37931e-05;1.911e-05;0.000184816
76;boundary;10;0.00097584;0.000589476;0.00122601
76;calc iter;10;0.0544718;0.0539434;0.0552762
76;calc total;1;0.549407;0.549407;0.549407
76;total;1;4.73887;4.73887;4.73887
171;initialize;1;3.78332;3.78332;3.78332
171;async;10;0.000824286;0.000289089;0.00133074
171;inner;10;0.0531388;0.0528801;0.0534829
171;wait;10;4.50085e-05;2.5704e-05;0.000119407
171;boundary;10;0.000745299;0.000632739;0.000897652
171;calc iter;10;0.0547546;0.0541056;0.0554742
171;calc total;1;0.549437;0.549437;0.549437
171;total;1;4.69777;4.69777;4.69777
101;initialize;1;3.7975;3.7975;3.7975
101;async;10;0.000939059;0.000450499;0.0016177
101;inner;10;0.0527879;0.0526447;0.0530509
101;wait;10;4.52659e-05;2.2801e-05;0.000102846
101;boundary;10;0.000728443;0.000632308;0.000835947
101;calc iter;10;0.0545018;0.0540468;0.0552009
101;calc total;1;0.549386;0.549386;0.549386
101;total;1;4.71526;4.71526;4.71526
148;initialize;1;3.81432;3.81432;3.81432
148;async;10;0.000353126;0.000183216;0.000573996
148;inner;10;0.0538092;0.0535152;0.0548406
148;wait;10;3.74027e-05;2.0391e-05;0.000102382
148;boundary;10;0.000735973;0.000611924;0.000823831
148;calc iter;10;0.0549371;0.054582;0.0561527
148;calc total;1;0.549404;0.549404;0.549404
148;total;1;4.72946;4.72946;4.72946
124;initialize;1;3.78473;3.78473;3.78473
124;async;10;0.000674661;0.000228284;0.000970842
124;inner;10;0.0532533;0.0529077;0.053685
124;wait;10;4.6252e-05;2.4071e-05;0.000131264
124;boundary;10;0.000736645;0.000635767;0.000971203
124;calc iter;10;0.054712;0.0542271;0.0550944
124;calc total;1;0.549398;0.549398;0.549398
124;total;1;4.70283;4.70283;4.70283
77;initialize;1;3.82066;3.82066;3.82066
77;async;10;0.00294538;0.000494685;0.0049715
77;inner;10;0.0505986;0.0491438;0.0535076
77;wait;10;3.30023e-05;2.1192e-05;7.257e-05
77;boundary;10;0.000787845;0.000628984;0.0012672
77;calc iter;10;0.0543661;0.0532653;0.0552
77;calc total;1;0.549397;0.549397;0.549397
77;total;1;4.73888;4.73888;4.73888
172;initialize;1;3.78519;3.78519;3.78519
172;async;10;0.000698526;0.000123823;0.00152458
172;inner;10;0.0533193;0.0530786;0.0537855
172;wait;10;3.49442e-05;2.2243e-05;8.2306e-05
172;boundary;10;0.000702957;0.000639349;0.000804485
172;calc iter;10;0.0547566;0.0540441;0.0556138
172;calc total;1;0.549439;0.549439;0.549439
172;total;1;4.69965;4.69965;4.69965
102;initialize;1;3.79758;3.79758;3.79758
102;async;10;0.000993046;0.0005497;0.00149913
102;inner;10;0.0527458;0.0524912;0.0529105
102;wait;10;4.05817e-05;2.7434e-05;9.6606e-05
102;boundary;10;0.000712762;0.000659205;0.000786538
102;calc iter;10;0.0544931;0.0540599;0.0550991
102;calc total;1;0.549387;0.549387;0.549387
102;total;1;4.71535;4.71535;4.71535
149;initialize;1;3.81433;3.81433;3.81433
149;async;10;0.000371444;0.000204292;0.00119822
149;inner;10;0.0537632;0.0532405;0.0544564
149;wait;10;4.02534e-05;2.0309e-05;0.000150176
149;boundary;10;0.000748018;0.000640729;0.000853323
149;calc iter;10;0.054924;0.0544248;0.0559843
149;calc total;1;0.549391;0.549391;0.549391
149;total;1;4.72945;4.72945;4.72945
125;initialize;1;3.78477;3.78477;3.78477
125;async;10;0.00101243;0.00022234;0.00148079
125;inner;10;0.0529043;0.0524285;0.0534973
125;wait;10;5.33109e-05;2.0848e-05;0.000176699
125;boundary;10;0.000740305;0.000614969;0.00121725
125;calc iter;10;0.0547115;0.0540461;0.0551198
125;calc total;1;0.549392;0.549392;0.549392
125;total;1;4.70283;4.70283;4.70283
78;initialize;1;3.82062;3.82062;3.82062
78;async;10;0.00288493;0.000484927;0.00497202
78;inner;10;0.0500383;0.0486609;0.0528606
78;wait;10;5.73579e-05;3.4405e-05;0.000102656
78;boundary;10;0.00112043;0.000764337;0.00172944
78;calc iter;10;0.0541025;0.0528458;0.0551688
78;calc total;1;0.549397;0.549397;0.549397
78;total;1;4.73882;4.73882;4.73882
173;initialize;1;3.78518;3.78518;3.78518
173;async;10;0.000893498;0.000358733;0.00138979
173;inner;10;0.0529593;0.0524061;0.0535014
173;wait;10;4.80947e-05;2.7328e-05;0.000118947
173;boundary;10;0.000839832;0.000706301;0.00135988
173;calc iter;10;0.0547419;0.0541358;0.055336
173;calc total;1;0.549434;0.549434;0.549434
173;total;1;4.69965;4.69965;4.69965
103;initialize;1;3.79747;3.79747;3.79747
103;async;10;0.00100823;0.000520023;0.00166294
103;inner;10;0.0526901;0.0523496;0.0529669
103;wait;10;4.99317e-05;2.6103e-05;0.000137656
103;boundary;10;0.000749996;0.000647832;0.00090095
103;calc iter;10;0.0544994;0.0538984;0.0551837
103;calc total;1;0.549387;0.549387;0.549387
103;total;1;4.71524;4.71524;4.71524
150;initialize;1;3.8147;3.8147;3.8147
150;async;10;0.000323377;0.000169889;0.000629965
150;inner;10;0.0537905;0.0533241;0.0550549
150;wait;10;3.42459e-05;2.2591e-05;7.8963e-05
150;boundary;10;0.000771502;0.000653088;0.0010778
150;calc iter;10;0.0549207;0.0543221;0.0568436
150;calc total;1;0.549395;0.549395;0.549395
150;total;1;4.72983;4.72983;4.72983
126;initialize;1;3.78525;3.78525;3.78525
126;async;10;0.000749655;0.000225089;0.00124078
126;inner;10;0.0531543;0.0528742;0.0536061
126;wait;10;4.90293e-05;2.6713e-05;0.00014593
126;boundary;10;0.0007446;0.000643068;0.000974228
126;calc iter;10;0.0546986;0.0541539;0.0550612
126;calc total;1;0.549393;0.549393;0.549393
126;total;1;4.70331;4.70331;4.70331
79;initialize;1;3.82064;3.82064;3.82064
79;async;10;0.0025078;0.000506661;0.00512986
79;inner;10;0.0500059;0.0486006;0.0524341
79;wait;10;7.44251e-05;4.4537e-05;0.000237938
79;boundary;10;0.0014245;0.000820514;0.00178282
79;calc iter;10;0.0540144;0.0529856;0.0556058
79;calc total;1;0.549395;0.549395;0.549395
79;total;1;4.73882;4.73882;4.73882
174;initialize;1;3.78356;3.78356;3.78356
174;async;10;0.0009221;0.000358473;0.00156685
174;inner;10;0.0528696;0.0523447;0.0533361
174;wait;10;6.33896e-05;2.9036e-05;0.000240398
174;boundary;10;0.000873277;0.000700498;0.00123795
174;calc iter;10;0.0547293;0.0540285;0.0553966
174;calc total;1;0.549435;0.549435;0.549435
174;total;1;4.69802;4.69802;4.69802
104;initialize;1;3.79747;3.79747;3.79747
104;async;10;0.0011323;0.000474199;0.00169482
104;inner;10;0.0525252;0.0523139;0.0529505
104;wait;10;5.71147e-05;2.3305e-05;0.000162751
104;boundary;10;0.00077376;0.000646436;0.000911271
104;calc iter;10;0.0544896;0.0539543;0.0552165
104;calc total;1;0.5494;0.5494;0.5494
104;total;1;4.71525;4.71525;4.71525
151;initialize;1;3.81449;3.81449;3.81449
151;async;10;0.000347787;0.00016629;0.00089171
151;inner;10;0.0537688;0.0533471;0.0549146
151;wait;10;3.53665e-05;2.0976e-05;8.2321e-05
151;boundary;10;0.000755439;0.000679207;0.000872773
151;calc iter;10;0.0549084;0.0543576;0.0561731
151;calc total;1;0.549392;0.549392;0.549392
151;total;1;4.72964;4.72964;4.72964
127;initialize;1;3.78481;3.78481;3.78481
127;async;10;0.000860374;0.000491637;0.00120368
127;inner;10;0.0530861;0.0528889;0.0534358
127;wait;10;4.74211e-05;2.3566e-05;0.000168531
127;boundary;10;0.000713512;0.000632674;0.000916372
127;calc iter;10;0.0547083;0.0543932;0.054997
127;calc total;1;0.549393;0.549393;0.549393
127;total;1;4.70291;4.70291;4.70291
80;initialize;1;3.82059;3.82059;3.82059
80;async;10;0.00216104;0.000507432;0.00455182
80;inner;10;0.0507679;0.0495609;0.0531076
80;wait;10;4.44483e-05;3.2589e-05;8.9803e-05
80;boundary;10;0.00108614;0.000638093;0.00134679
80;calc iter;10;0.054061;0.0530135;0.0556512
80;calc total;1;0.549407;0.549407;0.549407
80;total;1;4.73881;4.73881;4.73881
175;initialize;1;3.7834;3.7834;3.7834
175;async;10;0.000918499;0.000346715;0.00134971
175;inner;10;0.0530235;0.0526422;0.0533696
175;wait;10;5.3592e-05;2.3661e-05;0.000207056
175;boundary;10;0.000759645;0.000640697;0.000872827
175;calc iter;10;0.0547563;0.0542688;0.0551743
175;calc total;1;0.549437;0.549437;0.549437
175;total;1;4.69785;4.69785;4.69785
105;initialize;1;3.79754;3.79754;3.79754
105;async;10;0.00101211;0.000500747;0.00144454
105;inner;10;0.0528071;0.0524906;0.0530561
105;wait;10;3.40714e-05;2.1586e-05;9.2709e-05
105;boundary;10;0.000653243;0.000617482;0.000725597
105;calc iter;10;0.0545075;0.0541955;0.0549797
105;calc total;1;0.549388;0.549388;0.549388
105;total;1;4.7153;4.7153;4.7153
152;initialize;1;3.81438;3.81438;3.81438
152;async;10;0.00041711;0.000154876;0.000890719
152;inner;10;0.0535861;0.0532065;0.0545234
152;wait;10;4.92299e-05;2.6003e-05;0.000142909
152;boundary;10;0.000848396;0.000717653;0.00107618
152;calc iter;10;0.0549018;0.0544295;0.0560089
152;calc total;1;0.549439;0.549439;0.549439
152;total;1;4.72955;4.72955;4.72955
128;initialize;1;3.78468;3.78468;3.78468
128;async;10;0.000488753;0.000149495;0.000802886
128;inner;10;0.0534313;0.053214;0.0537995
128;wait;10;3.54295e-05;2.175e-05;7.4168e-05
128;boundary;10;0.000737642;0.000634861;0.00104685
128;calc iter;10;0.0546941;0.0541683;0.0556268
128;calc total;1;0.549405;0.549405;0.549405
128;total;1;4.70276;4.70276;4.70276
81;initialize;1;3.82059;3.82059;3.82059
81;async;10;0.0024395;0.000511512;0.00474803
81;inner;10;0.050307;0.0490909;0.052733
81;wait;10;5.88755e-05;3.6703e-05;0.000143554
81;boundary;10;0.00125223;0.000812832;0.00145722
81;calc iter;10;0.0540593;0.0531322;0.0555003
81;calc total;1;0.549393;0.549393;0.549393
81;total;1;4.73881;4.73881;4.73881
176;initialize;1;3.78387;3.78387;3.78387
176;async;10;0.00131361;0.000270083;0.00192956
176;inner;10;0.0527513;0.05239;0.0536632
176;wait;10;3.09948e-05;1.9004e-05;0.000100671
176;boundary;10;0.000676862;0.000592365;0.00101683
176;calc iter;10;0.0547744;0.053604;0.055416
176;calc total;1;0.549402;0.549402;0.549402
176;total;1;4.69836;4.69836;4.69836
106;initialize;1;3.79761;3.79761;3.79761
106;async;10;0.00104844;0.000464527;0.00158479
106;inner;10;0.0525214;0.05228;0.0528736
106;wait;10;5.81004e-05;3.9651e-05;0.000128277
106;boundary;10;0.000846594;0.000733618;0.0010147
106;calc iter;10;0.0544757;0.0541017;0.055026
106;calc total;1;0.549391;0.549391;0.549391
106;total;1;4.71538;4.71538;4.71538
153;initialize;1;3.81443;3.81443;3.81443
153;async;10;0.000299111;0.00012662;0.000559913
153;inner;10;0.0536075;0.0529901;0.0547292
153;wait;10;5.15623e-05;2.8281e-05;0.000123684
153;boundary;10;0.000942149;0.000730231;0.00118655
153;calc iter;10;0.0549013;0.0544492;0.0560807
153;calc total;1;0.549433;0.549433;0.549433
153;total;1;4.72959;4.72959;4.72959
129;initialize;1;3.78464;3.78464;3.78464
129;async;10;0.0005599;0.000154283;0.00102902
129;inner;10;0.0533812;0.0530389;0.0538375
129;wait;10;4.0871e-05;2.3566e-05;8.8984e-05
129;boundary;10;0.000713414;0.000638252;0.000837868
129;calc iter;10;0.0546964;0.0541604;0.0551997
129;calc total;1;0.549393;0.549393;0.549393
129;total;1;4.70275;4.70275;4.70275
82;initialize;1;3.82058;3.82058;3.82058
82;async;10;0.00256661;0.000524337;0.00490436
82;inner;10;0.0500298;0.0484726;0.0525412
82;wait;10;6.13184e-05;4.1173e-05;0.000158404
82;boundary;10;0.00137951;0.000832634;0.00180414
82;calc iter;10;0.0540388;0.0524991;0.0553462
82;calc total;1;0.549397;0.549397;0.549397
82;total;1;4.7388;4.7388;4.7388
177;initialize;1;3.78378;3.78378;3.78378
177;async;10;0.000739881;0.000364926;0.00122648
177;inner;10;0.0532498;0.0529373;0.0537687
177;wait;10;3.5094e-05;2.3627e-05;8.5024e-05
177;boundary;10;0.000698818;0.00061595;0.000983472
177;calc iter;10;0.0547245;0.0542749;0.055299
177;calc total;1;0.549392;0.549392;0.549392
177;total;1;4.69826;4.69826;4.69826
107;initialize;1;3.79748;3.79748;3.79748
107;async;10;0.000951045;0.000352477;0.00157277
107;inner;10;0.0526085;0.0523606;0.0528622
107;wait;10;4.613e-05;2.6037e-05;0.000103038
107;boundary;10;0.000875605;0.00068372;0.00111305
107;calc iter;10;0.0544826;0.0541222;0.0550921
107;calc total;1;0.549388;0.549388;0.549388
107;total;1;4.71525;4.71525;4.71525
154;initialize;1;3.81443;3.81443;3.81443
154;async;10;0.00022707;0.000128051;0.000496845
154;inner;10;0.0536132;0.0528672;0.0547905
154;wait;10;5.44509e-05;3.7346e-05;0.000109595
154;boundary;10;0.000991058;0.000711783;0.00129831
154;calc iter;10;0.0548881;0.0543492;0.0561217
154;calc total;1;0.549437;0.549437;0.549437
154;total;1;4.72957;4.72957;4.72957
130;initialize;1;3.7852;3.7852;3.7852
130;async;10;0.000624852;0.000227685;0.00109747
130;inner;10;0.0531054;0.0526574;0.0537228
130;wait;10;5.3903e-05;3.6521e-05;9.6416e-05
130;boundary;10;0.000900525;0.000695928;0.0012537
130;calc iter;10;0.0546858;0.0542824;0.0551768
130;calc total;1;0.549396;0.549396;0.549396
130;total;1;4.7033;4.7033;4.7033
83;initialize;1;3.82058;3.82058;3.82058
83;async;10;0.00205418;0.000427428;0.00439992
83;inner;10;0.0509761;0.049667;0.0533506
83;wait;10;3.54774e-05;2.259e-05;4.7429e-05
83;boundary;10;0.00102231;0.000634413;0.00132014
83;calc iter;10;0.0540892;0.0530063;0.0554535
83;calc total;1;0.549392;0.549392;0.549392
83;total;1;4.7388;4.7388;4.7388
178;initialize;1;3.78373;3.78373;3.78373
178;async;10;0.00075562;0.000234955;0.00141258
178;inner;10;0.0531342;0.0529223;0.0535105
178;wait;10;4.76119e-05;3.3062e-05;0.000108968
178;boundary;10;0.000799553;0.000726203;0.00092589
178;calc iter;10;0.0547382;0.0541156;0.0554825
178;calc total;1;0.549394;0.549394;0.549394
178;total;1;4.69822;4.69822;4.69822
108;initialize;1;3.79747;3.79747;3.79747
108;async;10;0.000709814;0.000370281;0.00127531
108;inner;10;0.0527486;0.0522173;0.0531481
108;wait;10;5.4797e-05;3.1894e-05;0.00012483
108;boundary;10;0.00108229;0.000800259;0.00155602
108;calc iter;10;0.054597;0.0540441;0.0550429
108;calc total;1;0.549401;0.549401;0.549401
108;total;1;4.71523;4.71523;4.71523
155;initialize;1;3.81449;3.81449;3.81449
155;async;10;0.000295598;8.4303e-05;0.000494748
155;inner;10;0.0532274;0.052637;0.0543434
155;wait;10;5.63225e-05;4.6882e-05;9.2328e-05
155;boundary;10;0.00130733;0.000956845;0.0018131
155;calc iter;10;0.0548878;0.0543837;0.0558769
155;calc total;1;0.549436;0.549436;0.549436
155;total;1;4.72965;4.72965;4.72965
131;initialize;1;3.78465;3.78465;3.78465
131;async;10;0.000471453;7.5214e-05;0.000790331
131;inner;10;0.0533732;0.0530979;0.0540418
131;wait;10;4.02239e-05;2.9239e-05;5.4121e-05
131;boundary;10;0.000817556;0.000678502;0.00101249
131;calc iter;10;0.0547032;0.0542488;0.0551325
131;calc total;1;0.549393;0.549393;0.549393
131;total;1;4.70276;4.70276;4.70276
84;initialize;1;3.82069;3.82069;3.82069
84;async;10;0.000697478;0.000114074;0.00153628
84;inner;10;0.0528928;0.0524807;0.0532652
84;wait;10;3.75954e-05;1.6748e-05;9.7408e-05
84;boundary;10;0.000789641;0.000654658;0.000976305
84;calc iter;10;0.0544186;0.0537024;0.0553125
84;calc total;1;0.549397;0.549397;0.549397
84;total;1;4.73889;4.73889;4.73889
179;initialize;1;3.78518;3.78518;3.78518
179;async;10;0.0006706;0.000152566;0.00136014
179;inner;10;0.053103;0.0527704;0.0536547
179;wait;10;3.84938e-05;2.9525e-05;6.0294e-05
179;boundary;10;0.000934193;0.000707213;0.00123692
179;calc iter;10;0.0547476;0.0541422;0.0554607
179;calc total;1;0.549392;0.549392;0.549392
179;total;1;4.69965;4.69965;4.69965
109;initialize;1;3.79751;3.79751;3.79751
109;async;10;0.000686374;0.000224463;0.00101857
109;inner;10;0.0531279;0.0529741;0.05343
109;wait;10;4.85258e-05;2.6947e-05;0.000116426
109;boundary;10;0.000753166;0.000681895;0.000864964
109;calc iter;10;0.054617;0.054026;0.054903
109;calc total;1;0.54939;0.54939;0.54939
109;total;1;4.71528;4.71528;4.71528
156;initialize;1;3.81436;3.81436;3.81436
156;async;10;0.000870198;0.000318214;0.00121698
156;inner;10;0.0529531;0.052577;0.0534879
156;wait;10;5.25158e-05;2.4263e-05;0.000102575
156;boundary;10;0.00097656;0.000632984;0.00131572
156;calc iter;10;0.0548537;0.0541301;0.0552471
156;calc total;1;0.549439;0.549439;0.549439
156;total;1;4.72951;4.72951;4.72951
132;initialize;1;3.78467;3.78467;3.78467
132;async;10;0.00147958;0.000392078;0.00190126
132;inner;10;0.0522513;0.052033;0.0528352
132;wait;10;4.70069e-05;2.7508e-05;9.3011e-05
132;boundary;10;0.000976548;0.000764644;0.00113414
132;calc iter;10;0.0547559;0.0540877;0.0552162
132;calc total;1;0.549402;0.549402;0.549402
132;total;1;4.70276;4.70276;4.70276
85;initialize;1;3.82067;3.82067;3.82067
85;async;10;0.000834083;0.000126828;0.00152177
85;inner;10;0.0527909;0.0521509;0.0534144
85;wait;10;3.83936e-05;2.6655e-05;7.9507e-05
85;boundary;10;0.000735268;0.000665703;0.000841536
85;calc iter;10;0.0543997;0.0537557;0.0551586
85;calc total;1;0.549385;0.549385;0.549385
85;total;1;4.73887;4.73887;4.73887
180;initialize;1;3.78267;3.78267;3.78267
180;async;10;0.000904151;0.000342403;0.00180703
180;inner;10;0.052517;0.0521695;0.0532634
180;wait;10;4.20338e-05;2.5704e-05;0.000120463
180;boundary;10;0.00117037;0.000960008;0.00135779
180;calc iter;10;0.0546352;0.0540183;0.0555743
180;calc total;1;0.549402;0.549402;0.549402
180;total;1;4.69713;4.69713;4.69713
110;initialize;1;3.79752;3.79752;3.79752
110;async;10;0.000770185;0.000190738;0.00131268
110;inner;10;0.0530517;0.0527619;0.0534027
110;wait;10;5.1206e-05;3.1057e-05;0.000119374
110;boundary;10;0.000759147;0.000662111;0.000881661
110;calc iter;10;0.0546332;0.0538845;0.0551056
110;calc total;1;0.549392;0.549392;0.549392
110;total;1;4.71528;4.71528;4.71528
157;initialize;1;3.81432;3.81432;3.81432
157;async;10;0.000886814;0.000298262;0.00148884
157;inner;10;0.0530481;0.0525036;0.053452
157;wait;10;6.25196e-05;2.5815e-05;0.000232227
157;boundary;10;0.000832609;0.00063601;0.00121916
157;calc iter;10;0.054831;0.0543167;0.0553809
157;calc total;1;0.549433;0.549433;0.549433
157;total;1;4.72945;4.72945;4.72945
133;initialize;1;3.78466;3.78466;3.78466
133;async;10;0.00152524;0.000522309;0.00219059
133;inner;10;0.0523816;0.0520897;0.0529497
133;wait;10;4.45455e-05;2.9755e-05;9.668e-05
133;boundary;10;0.000810162;0.00069393;0.000975721
133;calc iter;10;0.0547626;0.0543026;0.0553059
133;calc total;1;0.549393;0.549393;0.549393
133;total;1;4.70276;4.70276;4.70276
86;initialize;1;3.8206;3.8206;3.8206
86;async;10;0.00112968;0.000149816;0.00186925
86;inner;10;0.0525584;0.0517067;0.0533788
86;wait;10;3.586e-05;1.9934e-05;9.9412e-05
86;boundary;10;0.000717945;0.000595391;0.000928283
86;calc iter;10;0.054443;0.0539227;0.0546851
86;calc total;1;0.549389;0.549389;0.549389
86;total;1;4.73881;4.73881;4.73881
181;initialize;1;3.78268;3.78268;3.78268
181;async;10;0.000791972;0.000123476;0.00196663
181;inner;10;0.0528668;0.0523605;0.0537983
181;wait;10;5.17166e-05;3.1294e-05;0.000124394
181;boundary;10;0.000954188;0.000752884;0.00125143
181;calc iter;10;0.0546659;0.0538284;0.0558738
181;calc total;1;0.549391;0.549391;0.549391
181;total;1;4.69715;4.69715;4.69715
111;initialize;1;3.79759;3.79759;3.79759
111;async;10;0.000824181;0.000298651;0.00148921
111;inner;10;0.0530322;0.0527633;0.053598
111;wait;10;4.29285e-05;2.5435e-05;8.1103e-05
111;boundary;10;0.000729811;0.000647436;0.00091536
111;calc iter;10;0.0546302;0.0541393;0.0551861
111;calc total;1;0.54939;0.54939;0.54939
111;total;1;4.71535;4.71535;4.71535
158;initialize;1;3.81429;3.81429;3.81429
158;async;10;0.000840192;0.000276205;0.00140702
158;inner;10;0.0532153;0.0527448;0.0539266
158;wait;10;4.23439e-05;2.5355e-05;9.0743e-05
158;boundary;10;0.000759318;0.000634956;0.00104275
158;calc iter;10;0.054858;0.0541125;0.0553658
158;calc total;1;0.549435;0.549435;0.549435
158;total;1;4.72944;4.72944;4.72944
134;initialize;1;3.7847;3.7847;3.7847
134;async;10;0.00149672;0.000484224;0.00214647
134;inner;10;0.0524382;0.0521636;0.0528367
134;wait;10;4.56734e-05;2.6605e-05;0.000109721
134;boundary;10;0.000787604;0.000667625;0.00105658
134;calc iter;10;0.0547693;0.0541769;0.055501
134;calc total;1;0.549397;0.549397;0.549397
134;total;1;4.7028;4.7028;4.7028
182;initialize;1;3.78268;3.78268;3.78268
182;async;10;0.000752367;0.000120896;0.00205975
182;inner;10;0.0529373;0.0522448;0.0540964
182;wait;10;3.95025e-05;2.2185e-05;8.1197e-05
182;boundary;10;0.000931391;0.000694524;0.00130969
182;calc iter;10;0.0546619;0.0537482;0.0562078
182;calc total;1;0.549393;0.549393;0.549393
182;total;1;4.69715;4.69715;4.69715
112;initialize;1;3.79757;3.79757;3.79757
112;async;10;0.000755393;0.000320926;0.00127024
112;inner;10;0.0531129;0.052967;0.0534592
112;wait;10;4.40183e-05;2.3378e-05;0.000112034
112;boundary;10;0.000727522;0.000630381;0.000846164
112;calc iter;10;0.054641;0.0541599;0.0551293
112;calc total;1;0.5494;0.5494;0.5494
112;total;1;4.71534;4.71534;4.71534
135;initialize;1;3.78471;3.78471;3.78471
135;async;10;0.00147875;0.000480702;0.00211878
135;inner;10;0.0525941;0.0524659;0.0530141
135;wait;10;3.66911e-05;2.1428e-05;8.6176e-05
135;boundary;10;0.000689987;0.000622448;0.000827688
135;calc iter;10;0.0548009;0.0543101;0.055431
135;calc total;1;0.549394;0.549394;0.549394
135;total;1;4.70278;4.70278;4.70278
1;initialize;1;3.89882;3.89882;3.89882
1;async;10;0.000613997;0.000197341;0.00132112
1;inner;10;0.053116;0.0525444;0.0538777
1;wait;10;3.25787e-05;1.6025e-05;8.6953e-05
1;boundary;10;0.00069758;0.000632972;0.000778731
1;calc iter;10;0.0544616;0.0540646;0.0551045
1;calc total;1;0.549395;0.549395;0.549395
1;total;1;4.81552;4.81552;4.81552
2;initialize;1;3.94779;3.94779;3.94779
2;async;10;0.000756781;0.000256091;0.00151971
2;inner;10;0.0529869;0.0524376;0.0537564
2;wait;10;3.1037e-05;1.5441e-05;8.356e-05
2;boundary;10;0.000712571;0.00061416;0.000893838
2;calc iter;10;0.0544884;0.0540295;0.055021
2;calc total;1;0.549397;0.549397;0.549397
2;total;1;4.86449;4.86449;4.86449
3;initialize;1;3.90146;3.90146;3.90146
3;async;10;0.00072438;0.000124067;0.00171386
3;inner;10;0.0529953;0.0522116;0.0538187
3;wait;10;3.0517e-05;1.5233e-05;8.5818e-05
3;boundary;10;0.000804478;0.000588913;0.00112993
3;calc iter;10;0.054556;0.0540845;0.055449
3;calc total;1;0.549395;0.549395;0.549395
3;total;1;4.81815;4.81815;4.81815
4;initialize;1;4.01401;4.01401;4.01401
4;async;10;0.000699381;0.000135237;0.00186174
4;inner;10;0.0528295;0.0523208;0.0536514
4;wait;10;3.92193e-05;1.41e-05;9.6668e-05
4;boundary;10;0.00089808;0.000614171;0.0014857
4;calc iter;10;0.0544674;0.0540749;0.0551043
4;calc total;1;0.549405;0.549405;0.549405
4;total;1;4.93071;4.93071;4.93071
5;initialize;1;3.89864;3.89864;3.89864
5;async;10;0.000622528;0.000245567;0.00166413
5;inner;10;0.0523491;0.0519076;0.0534882
5;wait;10;6.39028e-05;2.7182e-05;0.000149312
5;boundary;10;0.00135713;0.000800618;0.00179693
5;calc iter;10;0.0543943;0.0541274;0.0548984
5;calc total;1;0.549393;0.549393;0.549393
5;total;1;4.81534;4.81534;4.81534
6;initialize;1;4.01444;4.01444;4.01444
6;async;10;0.000560521;0.000287479;0.000920058
6;inner;10;0.0525761;0.0516943;0.0533652
6;wait;10;6.68308e-05;3.7178e-05;0.00017258
6;boundary;10;0.00113065;0.000780896;0.00168899
6;calc iter;10;0.0543356;0.0537714;0.0548461
6;calc total;1;0.549397;0.549397;0.549397
6;total;1;4.93112;4.93112;4.93112
7;initialize;1;3.90457;3.90457;3.90457
7;async;10;0.000412343;0.000188322;0.000679148
7;inner;10;0.0529019;0.0519803;0.0536719
7;wait;10;4.74998e-05;2.5359e-05;0.000101723
7;boundary;10;0.000971998;0.000682979;0.00159217
7;calc iter;10;0.0543353;0.0539775;0.0549759
7;calc total;1;0.549394;0.549394;0.549394
7;total;1;4.82126;4.82126;4.82126
8;initialize;1;3.94266;3.94266;3.94266
8;async;10;0.000533496;0.000189293;0.000739813
8;inner;10;0.0527595;0.0520847;0.0536598
8;wait;10;4.97676e-05;3.2324e-05;9.359e-05
8;boundary;10;0.00101396;0.000718042;0.00137405
8;calc iter;10;0.0543581;0.0539225;0.0549796
8;calc total;1;0.549408;0.549408;0.549408
8;total;1;4.85938;4.85938;4.85938
9;initialize;1;3.89855;3.89855;3.89855
9;async;10;0.000743048;0.000457803;0.00103296
9;inner;10;0.0528734;0.0524859;0.0535619
9;wait;10;4.00876e-05;2.1639e-05;0.000114614
9;boundary;10;0.000743582;0.000639468;0.00087097
9;calc iter;10;0.0544013;0.0540579;0.0549075
9;calc total;1;0.549395;0.549395;0.549395
9;total;1;4.81529;4.81529;4.81529
10;initialize;1;3.94786;3.94786;3.94786
10;async;10;0.000233698;0.000159428;0.000481427
10;inner;10;0.0534106;0.0530785;0.0540437
10;wait;10;2.64514e-05;1.4863e-05;7.3192e-05
10;boundary;10;0.000774897;0.000634857;0.000936441
10;calc iter;10;0.0544467;0.0539791;0.0552816
10;calc total;1;0.549397;0.549397;0.549397
10;total;1;4.86457;4.86457;4.86457
11;initialize;1;3.95477;3.95477;3.95477
11;async;10;0.000730758;0.00032407;0.000996405
11;inner;10;0.0528275;0.0524129;0.0532197
11;wait;10;3.15049e-05;1.5992e-05;0.000106359
11;boundary;10;0.000810505;0.000666092;0.00110823
11;calc iter;10;0.0544015;0.0540069;0.0547612
11;calc total;1;0.549396;0.549396;0.549396
11;total;1;4.87148;4.87148;4.87148
12;initialize;1;3.89865;3.89865;3.89865
12;async;10;0.000904363;0.000396771;0.00140511
12;inner;10;0.0525149;0.0521952;0.0532838
12;wait;10;4.43215e-05;2.0493e-05;0.000113266
12;boundary;10;0.000976417;0.000773599;0.00116348
12;calc iter;10;0.0544412;0.0541165;0.0547818
12;calc total;1;0.549408;0.549408;0.549408
12;total;1;4.81535;4.81535;4.81535
13;initialize;1;3.94789;3.94789;3.94789
13;async;10;0.00130428;0.000476175;0.00194504
13;inner;10;0.0525281;0.0517826;0.0534755
13;wait;10;3.39038e-05;2.1769e-05;9.5222e-05
13;boundary;10;0.000677964;0.000609335;0.00089499
13;calc iter;10;0.0545454;0.0542147;0.0548246
13;calc total;1;0.549397;0.549397;0.549397
13;total;1;4.86458;4.86458;4.86458
14;initialize;1;4.00643;4.00643;4.00643
14;async;10;0.00113597;0.000535204;0.0016979
14;inner;10;0.0526155;0.0517273;0.053561
14;wait;10;3.63756e-05;1.9361e-05;8.5037e-05
14;boundary;10;0.000763508;0.000600098;0.0010313
14;calc iter;10;0.0545526;0.0539008;0.0548577
14;calc total;1;0.549396;0.549396;0.549396
14;total;1;4.92313;4.92313;4.92313
15;initialize;1;3.95476;3.95476;3.95476
15;async;10;0.00131418;0.000517547;0.00236625
15;inner;10;0.0522943;0.0512751;0.0534715
15;wait;10;4.25897e-05;2.0177e-05;8.6731e-05
15;boundary;10;0.000944852;0.000590726;0.00133569
15;calc iter;10;0.0545974;0.0534522;0.0554053
15;calc total;1;0.549393;0.549393;0.549393
15;total;1;4.87145;4.87145;4.87145
16;initialize;1;4.01186;4.01186;4.01186
16;async;10;0.000984432;0.000134866;0.00217214
16;inner;10;0.0524915;0.0519118;0.0534089
16;wait;10;4.96631e-05;2.101e-05;0.000109505
16;boundary;10;0.00102355;0.000595659;0.00186534
16;calc iter;10;0.0545506;0.0540951;0.0548163
16;calc total;1;0.549407;0.549407;0.549407
16;total;1;4.92855;4.92855;4.92855
17;initialize;1;3.95685;3.95685;3.95685
17;async;10;0.000891078;0.000472176;0.00152563
17;inner;10;0.052047;0.051431;0.0532152
17;wait;10;7.33062e-05;4.1563e-05;0.000204176
17;boundary;10;0.00138078;0.000705743;0.00201045
17;calc iter;10;0.0543936;0.054085;0.0546474
17;calc total;1;0.549395;0.549395;0.549395
17;total;1;4.87352;4.87352;4.87352
18;initialize;1;4.00684;4.00684;4.00684
18;async;10;0.000689865;0.000369897;0.000948407
18;inner;10;0.0527459;0.0521105;0.0535521
18;wait;10;4.17764e-05;2.5107e-05;8.0503e-05
18;boundary;10;0.000904276;0.000644797;0.0013272
18;calc iter;10;0.0543828;0.05385;0.0548084
18;calc total;1;0.549399;0.549399;0.549399
18;total;1;4.92353;4.92353;4.92353
19;initialize;1;3.95691;3.95691;3.95691
19;async;10;0.000766894;0.000475509;0.00104233
19;inner;10;0.0526078;0.0518981;0.0533216
19;wait;10;5.54075e-05;3.2047e-05;0.000142484
19;boundary;10;0.000937423;0.000690161;0.00129327
19;calc iter;10;0.0543688;0.0540261;0.0548361
19;calc total;1;0.549395;0.549395;0.549395
19;total;1;4.87359;4.87359;4.87359
20;initialize;1;4.00484;4.00484;4.00484
20;async;10;0.000743691;0.000485145;0.00100687
20;inner;10;0.0527142;0.0521043;0.0534855
20;wait;10;4.40794e-05;2.5555e-05;8.4415e-05
20;boundary;10;0.000879476;0.000652786;0.00117256
20;calc iter;10;0.0543823;0.0540807;0.0548088
20;calc total;1;0.549398;0.549398;0.549398
20;total;1;4.92153;4.92153;4.92153
21;initialize;1;3.95682;3.95682;3.95682
21;async;10;0.000923538;0.000510148;0.00112324
21;inner;10;0.0526686;0.052093;0.0533863
21;wait;10;4.01341e-05;2.141e-05;0.000114517
21;boundary;10;0.000773151;0.000635023;0.00101267
21;calc iter;10;0.0544064;0.0540019;0.0548919
21;calc total;1;0.549386;0.549386;0.549386
21;total;1;4.8735;4.8735;4.8735
22;initialize;1;4.00655;4.00655;4.00655
22;async;10;0.00106723;0.000489045;0.00141322
22;inner;10;0.052631;0.0522436;0.0534442
22;wait;10;3.56997e-05;2.2089e-05;0.000103814
22;boundary;10;0.000700683;0.000624601;0.000812347
22;calc iter;10;0.0544358;0.0538582;0.0549435
22;calc total;1;0.549388;0.549388;0.549388
22;total;1;4.92323;4.92323;4.92323
23;initialize;1;3.89855;3.89855;3.89855
23;async;10;0.000705893;0.000416715;0.000838153
23;inner;10;0.0527223;0.0521161;0.0534484
23;wait;10;4.20723e-05;2.4925e-05;6.9121e-05
23;boundary;10;0.000906635;0.000716076;0.00122051
23;calc iter;10;0.054378;0.0539841;0.0547123
23;calc total;1;0.549387;0.549387;0.549387
23;total;1;4.81522;4.81522;4.81522
41;total;1;4.78633;4.78633;4.78633
42;initialize;1;3.86821;3.86821;3.86821
42;async;10;0.00119757;0.000431811;0.00231122
42;inner;10;0.0520478;0.0511417;0.0539388
42;wait;10;5.61087e-05;3.4665e-05;0.000111918
42;boundary;10;0.00110551;0.000715236;0.00155419
42;calc iter;10;0.0544086;0.0540414;0.0553009
42;calc total;1;0.549431;0.549431;0.549431
42;total;1;4.78621;4.78621;4.78621
43;initialize;1;3.86826;3.86826;3.86826
43;async;10;0.000932822;0.000257469;0.00145246
43;inner;10;0.0521442;0.0511028;0.0541009
43;wait;10;5.15681e-05;3.762e-05;8.9672e-05
43;boundary;10;0.00116241;0.000676259;0.00152007
43;calc iter;10;0.0542925;0.05376;0.0554188
43;calc total;1;0.549429;0.549429;0.549429
43;total;1;4.7863;4.7863;4.7863
44;initialize;1;3.8682;3.8682;3.8682
44;async;10;0.000999936;0.000345259;0.001522
44;inner;10;0.0520265;0.0509698;0.0538349
44;wait;10;5.5324e-05;3.7899e-05;0.000126299
44;boundary;10;0.00120794;0.00073564;0.00150403
44;calc iter;10;0.0542914;0.0537394;0.0552664
44;calc total;1;0.549436;0.549436;0.549436
44;total;1;4.78623;4.78623;4.78623
45;initialize;1;3.86825;3.86825;3.86825
45;async;10;0.00101739;0.000293922;0.0014097
45;inner;10;0.0523019;0.0513969;0.0542192
45;wait;10;4.48051e-05;3.1773e-05;8.353e-05
45;boundary;10;0.000979453;0.000656105;0.00125882
45;calc iter;10;0.054345;0.0539633;0.055506
45;calc total;1;0.549429;0.549429;0.549429
45;total;1;4.78628;4.78628;4.78628
46;initialize;1;3.84501;3.84501;3.84501
46;async;10;0.00134482;0.000490509;0.00175172
46;inner;10;0.0519121;0.0508534;0.0537476
46;wait;10;5.29608e-05;3.5588e-05;0.000131806
46;boundary;10;0.0010205;0.000814651;0.00128429
46;calc iter;10;0.0543318;0.0539368;0.0551869
46;calc total;1;0.549429;0.549429;0.549429
46;total;1;4.76304;4.76304;4.76304
47;initialize;1;3.86817;3.86817;3.86817
47;async;10;0.00101327;0.000240009;0.00144924
47;inner;10;0.0519533;0.0509711;0.0536485
47;wait;10;5.2015e-05;4.0205e-05;9.1983e-05
47;boundary;10;0.00126068;0.000930658;0.00151816
47;calc iter;10;0.0542808;0.0537291;0.0551058
47;calc total;1;0.549431;0.549431;0.549431
47;total;1;4.78619;4.78619;4.78619
64;initialize;1;3.9139;3.9139;3.9139
64;async;10;0.00281569;0.000477458;0.00323533
64;inner;10;0.0505812;0.047708;0.0533837
64;wait;10;6.01097e-05;1.9674e-05;0.000173968
64;boundary;10;0.00123126;0.000602569;0.00140246
64;calc iter;10;0.0546902;0.0514336;0.0560927
64;calc total;1;0.549404;0.549404;0.549404
64;total;1;4.82861;4.82861;4.82861
65;initialize;1;3.89041;3.89041;3.89041
65;async;10;0.00189496;0.000226925;0.00254606
65;inner;10;0.0511641;0.0492006;0.0540264
65;wait;10;4.98912e-05;2.0442e-05;0.000100224
65;boundary;10;0.00143683;0.000644146;0.00174766
65;calc iter;10;0.0545475;0.0520842;0.0553812
65;calc total;1;0.549394;0.549394;0.549394
65;total;1;4.80511;4.80511;4.80511
66;initialize;1;3.91393;3.91393;3.91393
66;async;10;0.00222214;0.000313895;0.00344452
66;inner;10;0.0506482;0.0491875;0.0536261
66;wait;10;7.41447e-05;3.2981e-05;0.000172979
66;boundary;10;0.00142378;0.000881132;0.00170849
66;calc iter;10;0.05437;0.0530227;0.055428
66;calc total;1;0.549396;0.549396;0.549396
66;total;1;4.82863;4.82863;4.82863
67;initialize;1;3.91393;3.91393;3.91393
67;async;10;0.00190497;0.000492557;0.00355004
67;inner;10;0.0509759;0.0497352;0.0537761
67;wait;10;5.43442e-05;2.812e-05;0.00013455
67;boundary;10;0.00123563;0.000826427;0.00166668
67;calc iter;10;0.0541726;0.0529971;0.0552686
67;calc total;1;0.549395;0.549395;0.549395
67;total;1;4.82863;4.82863;4.82863
68;initialize;1;3.89035;3.89035;3.89035
68;async;10;0.000625895;0.000152361;0.00122139
68;inner;10;0.0521938;0.0515425;0.0543463
68;wait;10;5.05854e-05;3.8046e-05;8.5201e-05
68;boundary;10;0.00121683;0.000665835;0.00150081
68;calc iter;10;0.0540886;0.0534242;0.0556126
68;calc total;1;0.549405;0.549405;0.549405
68;total;1;4.80507;4.80507;4.80507
69;initialize;1;3.90391;3.90391;3.90391
69;async;10;0.00117768;0.000190789;0.00231463
69;inner;10;0.051104;0.0501069;0.0539576
69;wait;10;5.7751e-05;3.949e-05;9.9101e-05
69;boundary;10;0.00167249;0.000772587;0.00201662
69;calc iter;10;0.0540137;0.0529604;0.0553319
69;calc total;1;0.549392;0.549392;0.549392
69;total;1;4.81862;4.81862;4.81862
70;initialize;1;3.91389;3.91389;3.91389
70;async;10;0.0013481;0.000301102;0.00267864
70;inner;10;0.0509654;0.0497533;0.0538587
70;wait;10;6.36101e-05;4.2058e-05;0.000125564
70;boundary;10;0.00158387;0.000787729;0.00204122
70;calc iter;10;0.0539628;0.0531836;0.0552833
70;calc total;1;0.549396;0.549396;0.549396
70;total;1;4.8286;4.8286;4.8286
71;initialize;1;3.90393;3.90393;3.90393
71;async;10;0.000680437;0.000122097;0.00148047
71;inner;10;0.0520943;0.0513008;0.0543297
71;wait;10;3.56911e-05;2.7637e-05;5.8306e-05
71;boundary;10;0.00125132;0.000684084;0.00151171
71;calc iter;10;0.054063;0.0534442;0.0554757
71;calc total;1;0.549393;0.549393;0.549393
71;total;1;4.81861;4.81861;4.81861
113;initialize;1;3.79761;3.79761;3.79761
113;async;10;0.000824061;0.000160541;0.00138959
113;inner;10;0.0529902;0.0527724;0.0532338
113;wait;10;5.18092e-05;2.3607e-05;0.000152691
113;boundary;10;0.000764538;0.000649613;0.00103594
113;calc iter;10;0.0546319;0.0540163;0.0550584
113;calc total;1;0.54939;0.54939;0.54939
113;total;1;4.7154;4.7154;4.7154
114;initialize;1;3.79755;3.79755;3.79755
114;async;10;0.000703233;0.000200132;0.00123562
114;inner;10;0.053192;0.0529475;0.0535316
114;wait;10;3.942e-05;1.9875e-05;8.9848e-05
114;boundary;10;0.000704102;0.000623465;0.000856371
114;calc iter;10;0.0546398;0.0540456;0.0551615
114;calc total;1;0.549392;0.549392;0.549392
114;total;1;4.71533;4.71533;4.71533
115;initialize;1;3.7975;3.7975;3.7975
115;async;10;0.000777397;0.000343383;0.00128987
115;inner;10;0.0530466;0.0527834;0.0532925
115;wait;10;4.60332e-05;2.2979e-05;0.000131284
115;boundary;10;0.000739545;0.000647712;0.000920333
115;calc iter;10;0.0546108;0.0541776;0.0551512
115;calc total;1;0.54939;0.54939;0.54939
115;total;1;4.71525;4.71525;4.71525
116;initialize;1;3.79746;3.79746;3.79746
116;async;10;0.000891232;0.000459623;0.00127133
116;inner;10;0.0530055;0.0526474;0.0534524
116;wait;10;4.3611e-05;2.2071e-05;0.000132031
116;boundary;10;0.000684254;0.000615259;0.000740187
116;calc iter;10;0.0546255;0.0540884;0.0550242
116;calc total;1;0.549401;0.549401;0.549401
116;total;1;4.71525;4.71525;4.71525
117;initialize;1;3.79759;3.79759;3.79759
117;async;10;0.00068846;0.000345402;0.00118003
117;inner;10;0.0532805;0.0530544;0.0535181
117;wait;10;3.29515e-05;2.2175e-05;8.4469e-05
117;boundary;10;0.000641348;0.000609791;0.000686212
117;calc iter;10;0.0546442;0.0542047;0.0550671
117;calc total;1;0.549388;0.549388;0.549388
117;total;1;4.71535;4.71535;4.71535
118;initialize;1;3.7975;3.7975;3.7975
118;async;10;0.000633124;0.000248189;0.000968345
118;inner;10;0.0531906;0.0528714;0.0535726
118;wait;10;4.42076e-05;2.2973e-05;8.7022e-05
118;boundary;10;0.000743113;0.000682735;0.000883821
118;calc iter;10;0.0546122;0.0541324;0.0549326
118;calc total;1;0.549393;0.549393;0.549393
118;total;1;4.71528;4.71528;4.71528
119;initialize;1;3.79749;3.79749;3.79749
119;async;10;0.000696017;0.000197812;0.00133959
119;inner;10;0.0530217;0.0523501;0.0533231
119;wait;10;4.17248e-05;2.4302e-05;8.7289e-05
119;boundary;10;0.000851298;0.000669267;0.00131212
119;calc iter;10;0.0546119;0.0540101;0.055222
119;calc total;1;0.54939;0.54939;0.54939
119;total;1;4.71525;4.71525;4.71525
136;initialize;1;3.78476;3.78476;3.78476
136;async;10;0.00164058;0.000495038;0.00213604
136;inner;10;0.0524045;0.052198;0.0528154
136;wait;10;4.06332e-05;2.4106e-05;0.000111639
136;boundary;10;0.000712486;0.000628431;0.000834509
136;calc iter;10;0.0547992;0.0541556;0.0554011
136;calc total;1;0.549407;0.549407;0.549407
136;total;1;4.70286;4.70286;4.70286
137;initialize;1;3.78471;3.78471;3.78471
137;async;10;0.0013486;0.00053389;0.00164576
137;inner;10;0.0528548;0.0526972;0.0532884
137;wait;10;2.97429e-05;1.9441e-05;8.2506e-05
137;boundary;10;0.000602318;0.000578331;0.00065479
137;calc iter;10;0.0548365;0.0545546;0.0552679
137;calc total;1;0.549396;0.549396;0.549396
137;total;1;4.7028;4.7028;4.7028
138;initialize;1;3.78474;3.78474;3.78474
138;async;10;0.00177933;0.000506611;0.00306994
138;inner;10;0.0522806;0.0520059;0.0526882
138;wait;10;4.07302e-05;2.3679e-05;0.000141542
138;boundary;10;0.000691772;0.000615006;0.000859245
138;calc iter;10;0.0547937;0.054109;0.055739
138;calc total;1;0.549397;0.549397;0.549397
138;total;1;4.7028;4.7028;4.7028
139;initialize;1;3.78474;3.78474;3.78474
139;async;10;0.00165252;0.000529297;0.00209675
139;inner;10;0.0524099;0.0521861;0.0528569
139;wait;10;3.77464e-05;2.1787e-05;0.000106042
139;boundary;10;0.000686481;0.000620122;0.000841917
139;calc iter;10;0.0547878;0.0542246;0.0553329
139;calc total;1;0.549397;0.549397;0.549397
139;total;1;4.7028;4.7028;4.7028
140;initialize;1;3.78468;3.78468;3.78468
140;async;10;0.00162996;0.000527303;0.0021904
140;inner;10;0.0521585;0.051871;0.0526898
140;wait;10;5.58638e-05;2.3638e-05;0.000130994
140;boundary;10;0.000924963;0.000712829;0.00116106
140;calc iter;10;0.0547709;0.0541225;0.055183
140;calc total;1;0.549407;0.549407;0.549407
140;total;1;4.70275;4.70275;4.70275
141;initialize;1;3.78468;3.78468;3.78468
141;async;10;0.00150462;0.000517851;0.00206877
141;inner;10;0.0522447;0.051732;0.0527561
141;wait;10;5.90496e-05;3.6776e-05;0.000128417
141;boundary;10;0.000944995;0.000747635;0.00131081
141;calc iter;10;0.0547545;0.0541518;0.0553419
141;calc total;1;0.549398;0.549398;0.549398
141;total;1;4.70275;4.70275;4.70275
142;initialize;1;3.78468;3.78468;3.78468
142;async;10;0.00151189;0.000517867;0.00216632
142;inner;10;0.052199;0.0518439;0.0524862
142;wait;10;7.34893e-05;3.8449e-05;0.0002731
142;boundary;10;0.000973912;0.000769875;0.00138846
142;calc iter;10;0.0547595;0.0540966;0.0554513
142;calc total;1;0.549398;0.549398;0.549398
142;total;1;4.70278;4.70278;4.70278
143;initialize;1;3.78469;3.78469;3.78469
143;async;10;0.00127428;0.000386843;0.00173743
143;inner;10;0.0524554;0.05214;0.0530539
143;wait;10;3.79888e-05;2.715e-05;5.478e-05
143;boundary;10;0.000986881;0.000728206;0.00123868
143;calc iter;10;0.0547557;0.0542254;0.0551677
143;calc total;1;0.549396;0.549396;0.549396
143;total;1;4.70275;4.70275;4.70275
159;initialize;1;3.81422;3.81422;3.81422
159;async;10;0.000870001;0.000398936;0.00139722
159;inner;10;0.0532329;0.0528308;0.0538408
159;wait;10;3.90503e-05;2.1195e-05;0.000107987
159;boundary;10;0.000717657;0.000603353;0.00116312
159;calc iter;10;0.0548607;0.0540951;0.0553857
159;calc total;1;0.549434;0.549434;0.549434
159;total;1;4.72935;4.72935;4.72935
160;initialize;1;3.81444;3.81444;3.81444
160;async;10;0.000962788;0.000479805;0.00138054
160;inner;10;0.0531397;0.052653;0.0536531
160;wait;10;4.29443e-05;2.0401e-05;0.000142129
160;boundary;10;0.000714385;0.00062535;0.000895488
160;calc iter;10;0.0548608;0.0540664;0.0554635
160;calc total;1;0.549438;0.549438;0.549438
160;total;1;4.72958;4.72958;4.72958
161;initialize;1;3.81442;3.81442;3.81442
161;async;10;0.00106908;0.000490605;0.00144964
161;inner;10;0.0530447;0.0527968;0.0538097
161;wait;10;5.19671e-05;2.4585e-05;0.000153677
161;boundary;10;0.00069045;0.000622645;0.00103452
161;calc iter;10;0.0548572;0.0543044;0.0550989
161;calc total;1;0.549434;0.549434;0.549434
161;total;1;4.72956;4.72956;4.72956
162;initialize;1;3.81472;3.81472;3.81472
162;async;10;0.00110203;0.00052682;0.00180827
162;inner;10;0.0530448;0.0527395;0.0539484
162;wait;10;3.8588e-05;2.4357e-05;8.4393e-05
162;boundary;10;0.000674642;0.000623819;0.000821375
162;calc iter;10;0.0548612;0.0542673;0.0554053
162;calc total;1;0.549435;0.549435;0.549435
162;total;1;4.72986;4.72986;4.72986
163;initialize;1;3.81451;3.81451;3.81451
163;async;10;0.00105708;0.00052012;0.00148045
163;inner;10;0.0530589;0.0526652;0.0535196
163;wait;10;4.58285e-05;2.3021e-05;0.000150782
163;boundary;10;0.000691389;0.000625576;0.000860131
163;calc iter;10;0.0548542;0.0542443;0.0553791
163;calc total;1;0.549434;0.549434;0.549434
163;total;1;4.72964;4.72964;4.72964
164;initialize;1;3.81437;3.81437;3.81437
164;async;10;0.000826693;0.000483581;0.0015297
164;inner;10;0.0532178;0.0527351;0.0538126
164;wait;10;4.65562e-05;2.0536e-05;0.000110011
164;boundary;10;0.000769547;0.000626199;0.000994823
164;calc iter;10;0.0548617;0.0542874;0.055578
164;calc total;1;0.549438;0.549438;0.549438
164;total;1;4.72949;4.72949;4.72949
165;initialize;1;3.81489;3.81489;3.81489
165;async;10;0.000709987;0.000224616;0.00119747
165;inner;10;0.0532446;0.0524739;0.0540153
165;wait;10;5.22638e-05;3.0768e-05;8.9608e-05
165;boundary;10;0.000821841;0.000614964;0.00121261
165;calc iter;10;0.0548298;0.0539769;0.0556287
165;calc total;1;0.549434;0.549434;0.549434
165;total;1;4.73002;4.73002;4.73002
166;initialize;1;3.81444;3.81444;3.81444
166;async;10;0.000795225;0.000182479;0.00132036
166;inner;10;0.0530976;0.0524814;0.0536345
166;wait;10;5.59094e-05;2.8671e-05;0.000136143
166;boundary;10;0.000887781;0.000674302;0.00128751
166;calc iter;10;0.0548374;0.0540003;0.0554359
166;calc total;1;0.549435;0.549435;0.549435
166;total;1;4.72958;4.72958;4.72958
167;initialize;1;3.81437;3.81437;3.81437
167;async;10;0.000735897;0.000191264;0.00116684
167;inner;10;0.0528443;0.0522413;0.0535084
167;wait;10;5.24996e-05;2.9244e-05;0.000145968
167;boundary;10;0.00118935;0.000685229;0.00162945
167;calc iter;10;0.0548233;0.0540329;0.0553492
167;calc total;1;0.549436;0.549436;0.549436
167;total;1;4.72952;4.72952;4.72952
87;initialize;1;3.8206;3.8206;3.8206
87;async;10;0.00161965;0.000280404;0.00285694
87;inner;10;0.0518047;0.05087;0.0529276
87;wait;10;5.12949e-05;1.9985e-05;0.000193011
87;boundary;10;0.00103858;0.000591425;0.00161809
87;calc iter;10;0.0545159;0.0529355;0.0552934
87;calc total;1;0.549385;0.549385;0.549385
87;total;1;4.73881;4.73881;4.73881
88;initialize;1;3.82067;3.82067;3.82067
88;async;10;0.00119798;0.000128696;0.00236354
88;inner;10;0.0524435;0.0516884;0.0532158
88;wait;10;4.04235e-05;2.1209e-05;0.000108422
88;boundary;10;0.000726577;0.000604319;0.000995885
88;calc iter;10;0.0544098;0.0537664;0.0548135
88;calc total;1;0.549399;0.549399;0.549399
88;total;1;4.73886;4.73886;4.73886
89;initialize;1;3.82066;3.82066;3.82066
89;async;10;0.000821859;0.000119891;0.00191376
89;inner;10;0.0526139;0.0521701;0.0532005
89;wait;10;5.20059e-05;3.2782e-05;0.000115137
89;boundary;10;0.000903472;0.000746814;0.00114498
89;calc iter;10;0.0543924;0.0537388;0.0554663
89;calc total;1;0.549387;0.549387;0.549387
89;total;1;4.73884;4.73884;4.73884
90;initialize;1;3.82076;3.82076;3.82076
90;async;10;0.000840115;0.000217975;0.00181493
90;inner;10;0.0525045;0.0519646;0.0532461
90;wait;10;6.08904e-05;3.8026e-05;0.000105956
90;boundary;10;0.0009805;0.000715197;0.00120078
90;calc iter;10;0.0543871;0.0538232;0.0553001
90;calc total;1;0.549391;0.549391;0.549391
90;total;1;4.73894;4.73894;4.73894
91;initialize;1;3.82063;3.82063;3.82063
91;async;10;0.000815994;0.000167316;0.00185556
91;inner;10;0.0525462;0.0517862;0.0531709
91;wait;10;6.04774e-05;4.3407e-05;0.000129192
91;boundary;10;0.000962582;0.000753324;0.00130606
91;calc iter;10;0.0543868;0.0534586;0.0554129
91;calc total;1;0.549388;0.549388;0.549388
91;total;1;4.73884;4.73884;4.73884
92;initialize;1;3.82062;3.82062;3.82062
92;async;10;0.000773155;0.000259031;0.00182717
92;inner;10;0.0526913;0.0522666;0.0532763
92;wait;10;5.14877e-05;3.4171e-05;0.000103132
92;boundary;10;0.000859775;0.000713166;0.001043
92;calc iter;10;0.054377;0.053771;0.0554895
92;calc total;1;0.549398;0.549398;0.549398
92;total;1;4.7388;4.7388;4.7388
93;initialize;1;3.82067;3.82067;3.82067
93;async;10;0.000791079;0.000156534;0.0017385
93;inner;10;0.0528221;0.0523547;0.0535145
93;wait;10;3.84023e-05;2.5237e-05;9.1157e-05
93;boundary;10;0.000753352;0.000657956;0.000851538
93;calc iter;10;0.0544061;0.0537238;0.055346
93;calc total;1;0.549386;0.549386;0.549386
93;total;1;4.73885;4.73885;4.73885
94;initialize;1;3.82065;3.82065;3.82065
94;async;10;0.000672822;0.000134081;0.00155969
94;inner;10;0.0528347;0.0522886;0.05341
94;wait;10;4.55601e-05;2.3961e-05;9.3447e-05
94;boundary;10;0.00082851;0.000661121;0.00102019
94;calc iter;10;0.0543828;0.0535644;0.0552671
94;calc total;1;0.54939;0.54939;0.54939
94;total;1;4.73884;4.73884;4.73884
95;initialize;1;3.82072;3.82072;3.82072
95;async;10;0.00066872;0.000220989;0.0015995
95;inner;10;0.0528148;0.0522569;0.053241
95;wait;10;3.8672e-05;2.1329e-05;7.6311e-05
95;boundary;10;0.000864125;0.000700572;0.00109216
95;calc iter;10;0.0543876;0.0538247;0.0554237
95;calc total;1;0.549387;0.549387;0.549387
95;total;1;4.7389;4.7389;4.7389
183;initialize;1;3.78266;3.78266;3.78266
183;async;10;0.000880779;0.000363013;0.00186794
183;inner;10;0.0528014;0.0522672;0.0536606
183;wait;10;5.28093e-05;3.3623e-05;0.000127337
183;boundary;10;0.000928064;0.000803438;0.00122933
183;calc iter;10;0.0546642;0.0539514;0.0557356
183;calc total;1;0.549392;0.549392;0.549392
183;total;1;4.69713;4.69713;4.69713
184;initialize;1;3.78269;3.78269;3.78269
184;async;10;0.000702471;0.000155672;0.00185916
184;inner;10;0.0531901;0.0528533;0.0540805
184;wait;10;3.17436e-05;1.8484e-05;7.661e-05
184;boundary;10;0.000752931;0.000690679;0.00088542
184;calc iter;10;0.0546783;0.0540223;0.0558729
184;calc total;1;0.549402;0.549402;0.549402
184;total;1;4.69715;4.69715;4.69715
185;initialize;1;3.78268;3.78268;3.78268
185;async;10;0.000691052;0.000177105;0.00163762
185;inner;10;0.0531124;0.0527533;0.0539427
185;wait;10;3.87743e-05;2.3174e-05;8.9828e-05
185;boundary;10;0.00083202;0.000711613;0.00101874
185;calc iter;10;0.0546753;0.053967;0.0557759
185;calc total;1;0.549391;0.549391;0.549391
185;total;1;4.69715;4.69715;4.69715
186;initialize;1;3.78268;3.78268;3.78268
186;async;10;0.00101965;0.000322509;0.00166228
186;inner;10;0.052643;0.0521081;0.0535373
186;wait;10;6.47538e-05;2.8391e-05;0.000171837
186;boundary;10;0.000925249;0.000746078;0.00127603
186;calc iter;10;0.054654;0.0540085;0.0552869
186;calc total;1;0.549392;0.549392;0.549392
186;total;1;4.69714;4.69714;4.69714
187;initialize;1;3.78268;3.78268;3.78268
187;async;10;0.00165004;0.000397524;0.0021293
187;inner;10;0.0523183;0.0517615;0.0536857
187;wait;10;3.18063e-05;1.7938e-05;0.000113987
187;boundary;10;0.000712076;0.000595659;0.00107749
187;calc iter;10;0.0547136;0.0540736;0.0551909
187;calc total;1;0.549391;0.549391;0.549391
187;total;1;4.69714;4.69714;4.69714
188;initialize;1;3.78267;3.78267;3.78267
188;async;10;0.000304585;0.000260044;0.000428973
188;inner;10;0.0530865;0.0525073;0.0545492
188;wait;10;3.89702e-05;1.8653e-05;8.9105e-05
188;boundary;10;0.00134687;0.000581881;0.00162079
188;calc iter;10;0.0547783;0.0537993;0.0561813
188;calc total;1;0.549402;0.549402;0.549402
188;total;1;4.69713;4.69713;4.69713
189;initialize;1;3.78268;3.78268;3.78268
189;async;10;0.00141602;0.000404509;0.00189871
189;inner;10;0.0525336;0.0518795;0.0539077
189;wait;10;2.85628e-05;1.2825e-05;0.000100682
189;boundary;10;0.000756794;0.000597494;0.00120066
189;calc iter;10;0.0547365;0.0538862;0.055308
189;calc total;1;0.549394;0.549394;0.549394
189;total;1;4.69715;4.69715;4.69715
190;initialize;1;3.78267;3.78267;3.78267
190;async;10;0.000941273;0.000204199;0.00167426
190;inner;10;0.0528752;0.0522779;0.0538512
190;wait;10;3.81002e-05;2.2189e-05;9.6349e-05
190;boundary;10;0.000806319;0.000662764;0.00091106
190;calc iter;10;0.0546619;0.0541393;0.0552145
190;calc total;1;0.549397;0.549397;0.549397
190;total;1;4.69715;4.69715;4.69715
191;initialize;1;3.78271;3.78271;3.78271
191;async;10;0.000763955;0.000156046;0.00202554
191;inner;10;0.0527386;0.0520935;0.0534364
191;wait;10;4.96603e-05;3.3973e-05;0.000101072
191;boundary;10;0.00108031;0.000830403;0.00130036
191;calc iter;10;0.054634;0.0540251;0.0561262
191;calc total;1;0.549394;0.549394;0.549394
191;total;1;4.69717;4.69717;4.69717
SCAFES
REMARK: No time step width tau was specified.
 Set tau=1.0 and proceeded. 

Energy start: 4800
Energy end  : 4742.49
# unit_id;function_name;num_calls;avg_runtime;min_runtime;max_runtime
178;compErr;1;1.66e-06;1.66e-06;1.66e-06
178;init;1;0.268684;0.268684;0.268684
178;update;1;5.82887;5.82887;5.82887
178;sync;1;0.622167;0.622167;0.622167
178;evalKnownDf;1;0;0;0
178;write;1;1.5881e-05;1.5881e-05;1.5881e-05
178;trace;1;0;0;0
178;calc_total;1;6.45103;6.45103;6.45103
50;compErr;1;2.501e-06;2.501e-06;2.501e-06
50;init;1;0.268515;0.268515;0.268515
50;update;1;5.73964;5.73964;5.73964
50;sync;1;0.945168;0.945168;0.945168
50;evalKnownDf;1;0;0;0
50;write;1;2.1003e-05;2.1003e-05;2.1003e-05
50;trace;1;0;0;0
50;calc_total;1;6.68481;6.68481;6.68481
128;compErr;1;1.583e-06;1.583e-06;1.583e-06
128;init;1;0.270764;0.270764;0.270764
128;update;1;5.79161;5.79161;5.79161
128;sync;1;0.335481;0.335481;0.335481
128;evalKnownDf;1;0;0;0
128;write;1;1.6381e-05;1.6381e-05;1.6381e-05
128;trace;1;0;0;0
128;calc_total;1;6.12709;6.12709;6.12709
144;compErr;1;1.355e-06;1.355e-06;1.355e-06
144;init;1;0.272423;0.272423;0.272423
144;update;1;5.75894;5.75894;5.75894
144;sync;1;0.72419;0.72419;0.72419
144;evalKnownDf;1;0;0;0
144;write;1;2.611e-05;2.611e-05;2.611e-05
144;trace;1;0;0;0
144;calc_total;1;6.48313;6.48313;6.48313
24;compErr;1;8.97e-07;8.97e-07;8.97e-07
24;init;1;0.268622;0.268622;0.268622
24;update;1;5.77589;5.77589;5.77589
24;sync;1;0.411706;0.411706;0.411706
24;evalKnownDf;1;0;0;0
24;write;1;1.7765e-05;1.7765e-05;1.7765e-05
24;trace;1;0;0;0
24;calc_total;1;6.18759;6.18759;6.18759
96;compErr;1;1.827e-06;1.827e-06;1.827e-06
96;init;1;0.269222;0.269222;0.269222
96;update;1;5.72358;5.72358;5.72358
96;sync;1;2.18016;2.18016;2.18016
96;evalKnownDf;1;0;0;0
96;write;1;2.0653e-05;2.0653e-05;2.0653e-05
96;trace;1;0;0;0
96;calc_total;1;7.90374;7.90374;7.90374
168;compErr;1;1.734e-06;1.734e-06;1.734e-06
168;init;1;0.267773;0.267773;0.267773
168;update;1;5.83575;5.83575;5.83575
168;sync;1;1.5434;1.5434;1.5434
168;evalKnownDf;1;0;0;0
168;write;1;1.7893e-05;1.7893e-05;1.7893e-05
168;trace;1;0;0;0
49;compErr;1;1.622e-06;1.622e-06;1.622e-06
49;init;1;0.272487;0.272487;0.272487
49;update;1;5.80297;5.80297;5.80297
49;sync;1;2.36732;2.36732;2.36732
49;evalKnownDf;1;0;0;0
49;write;1;1.9607e-05;1.9607e-05;1.9607e-05
49;trace;1;0;0;0
49;calc_total;1;8.17029;8.17029;8.17029
0;compErr;1;1.563e-06;1.563e-06;1.563e-06
0;init;1;0.268682;0.268682;0.268682
0;update;1;5.76802;5.76802;5.76802
0;sync;1;0.689038;0.689038;0.689038
0;evalKnownDf;1;0;0;0
0;write;1;2.3502e-05;2.3502e-05;2.3502e-05
0;trace;1;0;0;0
0;calc_total;1;6.45706;6.45706;6.45706
146;compErr;1;1.513e-06;1.513e-06;1.513e-06
146;init;1;0.26777;0.26777;0.26777
146;update;1;5.82786;5.82786;5.82786
146;sync;1;2.12234;2.12234;2.12234
146;evalKnownDf;1;0;0;0
146;write;1;1.9485e-05;1.9485e-05;1.9485e-05
146;trace;1;0;0;0
146;calc_total;1;7.9502;7.9502;7.9502
120;compErr;1;1.617e-06;1.617e-06;1.617e-06
120;init;1;0.269025;0.269025;0.269025
120;update;1;5.78175;5.78175;5.78175
120;sync;1;0.611842;0.611842;0.611842
120;evalKnownDf;1;0;0;0
120;write;1;1.9456e-05;1.9456e-05;1.9456e-05
120;trace;1;0;0;0
25;compErr;1;9.28e-07;9.28e-07;9.28e-07
25;init;1;0.267339;0.267339;0.267339
25;update;1;5.80351;5.80351;5.80351
25;sync;1;3.60672;3.60672;3.60672
25;evalKnownDf;1;0;0;0
25;write;1;1.7673e-05;1.7673e-05;1.7673e-05
25;trace;1;0;0;0
25;calc_total;1;9.41023;9.41023;9.41023
97;compErr;1;1.724e-06;1.724e-06;1.724e-06
97;init;1;0.271069;0.271069;0.271069
97;update;1;5.81071;5.81071;5.81071
97;sync;1;1.58018;1.58018;1.58018
97;evalKnownDf;1;0;0;0
97;write;1;1.609e-05;1.609e-05;1.609e-05
97;trace;1;0;0;0
97;calc_total;1;7.39089;7.39089;7.39089
168;calc_total;1;7.37915;7.37915;7.37915
51;compErr;1;1.662e-06;1.662e-06;1.662e-06
51;init;1;0.268372;0.268372;0.268372
51;update;1;5.78569;5.78569;5.78569
51;sync;1;0.497458;0.497458;0.497458
51;evalKnownDf;1;0;0;0
51;write;1;1.9468e-05;1.9468e-05;1.9468e-05
51;trace;1;0;0;0
51;calc_total;1;6.28315;6.28315;6.28315
1;compErr;1;1.051e-06;1.051e-06;1.051e-06
1;init;1;0.269016;0.269016;0.269016
1;update;1;5.74829;5.74829;5.74829
1;sync;1;3.00457;3.00457;3.00457
1;evalKnownDf;1;0;0;0
1;write;1;1.8689e-05;1.8689e-05;1.8689e-05
1;trace;1;0;0;0
1;calc_total;1;8.75286;8.75286;8.75286
145;compErr;1;1.558e-06;1.558e-06;1.558e-06
145;init;1;0.273614;0.273614;0.273614
145;update;1;5.83351;5.83351;5.83351
145;sync;1;0.0116399;0.0116399;0.0116399
145;evalKnownDf;1;0;0;0
145;write;1;1.6662e-05;1.6662e-05;1.6662e-05
120;calc_total;1;6.3936;6.3936;6.3936
26;compErr;1;1.022e-06;1.022e-06;1.022e-06
26;init;1;0.268847;0.268847;0.268847
26;update;1;5.78852;5.78852;5.78852
26;sync;1;1.36431;1.36431;1.36431
26;evalKnownDf;1;0;0;0
26;write;1;2.3939e-05;2.3939e-05;2.3939e-05
26;trace;1;0;0;0
26;calc_total;1;7.15283;7.15283;7.15283
98;compErr;1;1.372e-06;1.372e-06;1.372e-06
98;init;1;0.270336;0.270336;0.270336
98;update;1;5.74475;5.74475;5.74475
98;sync;1;1.937;1.937;1.937
98;evalKnownDf;1;0;0;0
98;write;1;2.0092e-05;2.0092e-05;2.0092e-05
98;trace;1;0;0;0
98;calc_total;1;7.68175;7.68175;7.68175
177;compErr;1;1.659e-06;1.659e-06;1.659e-06
177;init;1;0.2678;0.2678;0.2678
177;update;1;5.83267;5.83267;5.83267
177;sync;1;1.36311;1.36311;1.36311
177;evalKnownDf;1;0;0;0
177;write;1;1.5828e-05;1.5828e-05;1.5828e-05
52;compErr;1;1.95e-06;1.95e-06;1.95e-06
52;init;1;0.267728;0.267728;0.267728
52;update;1;5.72402;5.72402;5.72402
52;sync;1;1.45776;1.45776;1.45776
52;evalKnownDf;1;0;0;0
52;write;1;2.4142e-05;2.4142e-05;2.4142e-05
52;trace;1;0;0;0
52;calc_total;1;7.18177;7.18177;7.18177
2;compErr;1;1.885e-06;1.885e-06;1.885e-06
2;init;1;0.26929;0.26929;0.26929
2;update;1;5.80054;5.80054;5.80054
2;sync;1;4.20017;4.20017;4.20017
2;evalKnownDf;1;0;0;0
2;write;1;1.7567e-05;1.7567e-05;1.7567e-05
2;trace;1;0;0;0
2;calc_total;1;10.0007;10.0007;10.0007
145;trace;1;0;0;0
145;calc_total;1;5.84514;5.84514;5.84514
130;compErr;1;1.341e-06;1.341e-06;1.341e-06
130;init;1;0.268424;0.268424;0.268424
130;update;1;5.7318;5.7318;5.7318
27;compErr;1;1.685e-06;1.685e-06;1.685e-06
27;init;1;0.272676;0.272676;0.272676
27;update;1;5.72899;5.72899;5.72899
27;sync;1;1.07948;1.07948;1.07948
27;evalKnownDf;1;0;0;0
27;write;1;2.0351e-05;2.0351e-05;2.0351e-05
27;trace;1;0;0;0
27;calc_total;1;6.80848;6.80848;6.80848
99;compErr;1;2.013e-06;2.013e-06;2.013e-06
99;init;1;0.270145;0.270145;0.270145
99;update;1;5.72749;5.72749;5.72749
99;sync;1;2.27031;2.27031;2.27031
99;evalKnownDf;1;0;0;0
99;write;1;2.2067e-05;2.2067e-05;2.2067e-05
99;trace;1;0;0;0
99;calc_total;1;7.99781;7.99781;7.99781
177;trace;1;0;0;0
177;calc_total;1;7.19579;7.19579;7.19579
53;compErr;1;1.313e-06;1.313e-06;1.313e-06
53;init;1;0.273592;0.273592;0.273592
53;update;1;5.75981;5.75981;5.75981
53;sync;1;0.314548;0.314548;0.314548
53;evalKnownDf;1;0;0;0
53;write;1;1.9717e-05;1.9717e-05;1.9717e-05
53;trace;1;0;0;0
53;calc_total;1;6.07436;6.07436;6.07436
3;compErr;1;1.93e-06;1.93e-06;1.93e-06
3;init;1;0.274551;0.274551;0.274551
3;update;1;5.77606;5.77606;5.77606
3;sync;1;1.69926;1.69926;1.69926
3;evalKnownDf;1;0;0;0
3;write;1;2.0404e-05;2.0404e-05;2.0404e-05
3;trace;1;0;0;0
3;calc_total;1;7.47532;7.47532;7.47532
147;compErr;1;2.052e-06;2.052e-06;2.052e-06
147;init;1;0.26778;0.26778;0.26778
147;update;1;5.74314;5.74314;5.74314
147;sync;1;1.74859;1.74859;1.74859
147;evalKnownDf;1;0;0;0
147;write;1;2.3322e-05;2.3322e-05;2.3322e-05
147;trace;1;0;0;0
147;calc_total;1;7.49173;7.49173;7.49173
130;sync;1;1.70645;1.70645;1.70645
130;evalKnownDf;1;0;0;0
130;write;1;1.6416e-05;1.6416e-05;1.6416e-05
130;trace;1;0;0;0
130;calc_total;1;7.43825;7.43825;7.43825
28;compErr;1;2.071e-06;2.071e-06;2.071e-06
28;init;1;0.272192;0.272192;0.272192
28;update;1;5.72955;5.72955;5.72955
28;sync;1;1.55698;1.55698;1.55698
28;evalKnownDf;1;0;0;0
28;write;1;2.0844e-05;2.0844e-05;2.0844e-05
28;trace;1;0;0;0
28;calc_total;1;7.28653;7.28653;7.28653
100;compErr;1;1.876e-06;1.876e-06;1.876e-06
100;init;1;0.270319;0.270319;0.270319
100;update;1;5.78578;5.78578;5.78578
100;sync;1;1.08167;1.08167;1.08167
100;evalKnownDf;1;0;0;0
100;write;1;2.0772e-05;2.0772e-05;2.0772e-05
100;trace;1;0;0;0
100;calc_total;1;6.86745;6.86745;6.86745
180;compErr;1;1.455e-06;1.455e-06;1.455e-06
180;init;1;0.269499;0.269499;0.269499
180;update;1;5.7937;5.7937;5.7937
180;sync;1;0.0556656;0.0556656;0.0556656
180;evalKnownDf;1;0;0;0
180;write;1;1.7735e-05;1.7735e-05;1.7735e-05
180;trace;1;0;0;0
180;calc_total;1;5.84936;5.84936;5.84936
56;compErr;1;1.318e-06;1.318e-06;1.318e-06
56;init;1;0.268325;0.268325;0.268325
56;update;1;5.74721;5.74721;5.74721
56;sync;1;1.58758;1.58758;1.58758
56;evalKnownDf;1;0;0;0
56;write;1;1.8752e-05;1.8752e-05;1.8752e-05
56;trace;1;0;0;0
56;calc_total;1;7.33479;7.33479;7.33479
4;compErr;1;1.12e-06;1.12e-06;1.12e-06
4;init;1;0.269206;0.269206;0.269206
4;update;1;5.79174;5.79174;5.79174
4;sync;1;2.31399;2.31399;2.31399
4;evalKnownDf;1;0;0;0
4;write;1;1.7098e-05;1.7098e-05;1.7098e-05
4;trace;1;0;0;0
4;calc_total;1;8.10573;8.10573;8.10573
148;compErr;1;1.855e-06;1.855e-06;1.855e-06
148;init;1;0.267361;0.267361;0.267361
148;update;1;5.75382;5.75382;5.75382
148;sync;1;1.58814;1.58814;1.58814
132;compErr;1;2.057e-06;2.057e-06;2.057e-06
132;init;1;0.270347;0.270347;0.270347
132;update;1;5.77724;5.77724;5.77724
132;sync;1;1.34377;1.34377;1.34377
132;evalKnownDf;1;0;0;0
29;compErr;1;1.53e-06;1.53e-06;1.53e-06
29;init;1;0.272727;0.272727;0.272727
29;update;1;5.72859;5.72859;5.72859
29;sync;1;2.12907;2.12907;2.12907
29;evalKnownDf;1;0;0;0
29;write;1;1.8298e-05;1.8298e-05;1.8298e-05
29;trace;1;0;0;0
29;calc_total;1;7.85766;7.85766;7.85766
101;compErr;1;2.254e-06;2.254e-06;2.254e-06
101;init;1;0.270205;0.270205;0.270205
101;update;1;5.73559;5.73559;5.73559
101;sync;1;2.17033;2.17033;2.17033
101;evalKnownDf;1;0;0;0
101;write;1;2.4463e-05;2.4463e-05;2.4463e-05
101;trace;1;0;0;0
101;calc_total;1;7.90592;7.90592;7.90592
179;compErr;1;1.786e-06;1.786e-06;1.786e-06
179;init;1;0.274643;0.274643;0.274643
179;update;1;5.83871;5.83871;5.83871
179;sync;1;0.346444;0.346444;0.346444
179;evalKnownDf;1;0;0;0
179;write;1;1.9331e-05;1.9331e-05;1.9331e-05
179;trace;1;0;0;0
179;calc_total;1;6.18516;6.18516;6.18516
64;compErr;1;1.362e-06;1.362e-06;1.362e-06
64;init;1;0.269754;0.269754;0.269754
64;update;1;5.77745;5.77745;5.77745
64;sync;1;0.523758;0.523758;0.523758
64;evalKnownDf;1;0;0;0
64;write;1;2.0194e-05;2.0194e-05;2.0194e-05
64;trace;1;0;0;0
64;calc_total;1;6.30121;6.30121;6.30121
5;compErr;1;1.325e-06;1.325e-06;1.325e-06
5;init;1;0.269627;0.269627;0.269627
5;update;1;5.73495;5.73495;5.73495
5;sync;1;2.42192;2.42192;2.42192
5;evalKnownDf;1;0;0;0
5;write;1;1.8461e-05;1.8461e-05;1.8461e-05
5;trace;1;0;0;0
5;calc_total;1;8.15687;8.15687;8.15687
148;evalKnownDf;1;0;0;0
148;write;1;1.848e-05;1.848e-05;1.848e-05
148;trace;1;0;0;0
148;calc_total;1;7.34197;7.34197;7.34197
132;write;1;2.498e-05;2.498e-05;2.498e-05
132;trace;1;0;0;0
132;calc_total;1;7.12101;7.12101;7.12101
31;compErr;1;1.442e-06;1.442e-06;1.442e-06
31;init;1;0.26793;0.26793;0.26793
31;update;1;5.74459;5.74459;5.74459
31;sync;1;1.69053;1.69053;1.69053
31;evalKnownDf;1;0;0;0
31;write;1;2.0563e-05;2.0563e-05;2.0563e-05
31;trace;1;0;0;0
31;calc_total;1;7.43512;7.43512;7.43512
104;compErr;1;1.697e-06;1.697e-06;1.697e-06
104;init;1;0.270646;0.270646;0.270646
104;update;1;5.72572;5.72572;5.72572
104;sync;1;0.78944;0.78944;0.78944
104;evalKnownDf;1;0;0;0
104;write;1;2.3543e-05;2.3543e-05;2.3543e-05
104;trace;1;0;0;0
104;calc_total;1;6.51516;6.51516;6.51516
184;compErr;1;1.698e-06;1.698e-06;1.698e-06
184;init;1;0.270121;0.270121;0.270121
184;update;1;5.84983;5.84983;5.84983
184;sync;1;0.501455;0.501455;0.501455
184;evalKnownDf;1;0;0;0
184;write;1;1.6902e-05;1.6902e-05;1.6902e-05
184;trace;1;0;0;0
48;compErr;1;2.026e-06;2.026e-06;2.026e-06
48;init;1;0.267747;0.267747;0.267747
48;update;1;5.75709;5.75709;5.75709
48;sync;1;1.41913;1.41913;1.41913
48;evalKnownDf;1;0;0;0
48;write;1;1.6361e-05;1.6361e-05;1.6361e-05
48;trace;1;0;0;0
48;calc_total;1;7.17622;7.17622;7.17622
6;compErr;1;1.383e-06;1.383e-06;1.383e-06
6;init;1;0.269628;0.269628;0.269628
6;update;1;5.8048;5.8048;5.8048
6;sync;1;1.76864;1.76864;1.76864
6;evalKnownDf;1;0;0;0
6;write;1;1.8053e-05;1.8053e-05;1.8053e-05
6;trace;1;0;0;0
6;calc_total;1;7.57344;7.57344;7.57344
160;compErr;1;1.156e-06;1.156e-06;1.156e-06
160;init;1;0.269786;0.269786;0.269786
160;update;1;5.82889;5.82889;5.82889
160;sync;1;0.788795;0.788795;0.788795
160;evalKnownDf;1;0;0;0
160;write;1;2.0164e-05;2.0164e-05;2.0164e-05
160;trace;1;0;0;0
160;calc_total;1;6.61768;6.61768;6.61768
136;compErr;1;2.086e-06;2.086e-06;2.086e-06
136;init;1;0.268926;0.268926;0.268926
136;update;1;5.81828;5.81828;5.81828
136;sync;1;0.826625;0.826625;0.826625
136;evalKnownDf;1;0;0;0
136;write;1;1.6898e-05;1.6898e-05;1.6898e-05
136;trace;1;0;0;0
136;calc_total;1;6.64491;6.64491;6.64491
32;compErr;1;1.618e-06;1.618e-06;1.618e-06
32;init;1;0.269203;0.269203;0.269203
32;update;1;5.75324;5.75324;5.75324
32;sync;1;0.0371781;0.0371781;0.0371781
32;evalKnownDf;1;0;0;0
32;write;1;1.6746e-05;1.6746e-05;1.6746e-05
32;trace;1;0;0;0
32;calc_total;1;5.79042;5.79042;5.79042
105;compErr;1;1.949e-06;1.949e-06;1.949e-06
105;init;1;0.268835;0.268835;0.268835
105;update;1;5.78589;5.78589;5.78589
105;sync;1;3.57626;3.57626;3.57626
105;evalKnownDf;1;0;0;0
105;write;1;1.7339e-05;1.7339e-05;1.7339e-05
105;trace;1;0;0;0
105;calc_total;1;9.36215;9.36215;9.36215
184;calc_total;1;6.35129;6.35129;6.35129
55;compErr;1;9.81e-07;9.81e-07;9.81e-07
55;init;1;0.267972;0.267972;0.267972
55;update;1;5.72969;5.72969;5.72969
55;sync;1;1.56468;1.56468;1.56468
55;evalKnownDf;1;0;0;0
55;write;1;1.9746e-05;1.9746e-05;1.9746e-05
55;trace;1;0;0;0
55;calc_total;1;7.29438;7.29438;7.29438
7;compErr;1;1.462e-06;1.462e-06;1.462e-06
7;init;1;0.269869;0.269869;0.269869
7;update;1;5.74905;5.74905;5.74905
7;sync;1;2.46505;2.46505;2.46505
7;evalKnownDf;1;0;0;0
7;write;1;2.1573e-05;2.1573e-05;2.1573e-05
7;trace;1;0;0;0
7;calc_total;1;8.2141;8.2141;8.2141
72;compErr;1;2.072e-06;2.072e-06;2.072e-06
72;init;1;0.269763;0.269763;0.269763
72;update;1;5.78826;5.78826;5.78826
72;sync;1;0.610608;0.610608;0.610608
72;evalKnownDf;1;0;0;0
72;write;1;2.1158e-05;2.1158e-05;2.1158e-05
72;trace;1;0;0;0
72;calc_total;1;6.39887;6.39887;6.39887
0;total;1;150.489;150.489;150.489
161;compErr;1;1.672e-06;1.672e-06;1.672e-06
161;init;1;0.269257;0.269257;0.269257
161;update;1;5.76196;5.76196;5.76196
161;sync;1;2.32749;2.32749;2.32749
161;evalKnownDf;1;0;0;0
161;write;1;2.6667e-05;2.6667e-05;2.6667e-05
161;trace;1;0;0;0
161;calc_total;1;8.08945;8.08945;8.08945
129;compErr;1;1.482e-06;1.482e-06;1.482e-06
129;init;1;0.268654;0.268654;0.268654
33;compErr;1;1.393e-06;1.393e-06;1.393e-06
33;init;1;0.269147;0.269147;0.269147
33;update;1;5.74856;5.74856;5.74856
33;sync;1;1.77714;1.77714;1.77714
33;evalKnownDf;1;0;0;0
33;write;1;1.7312e-05;1.7312e-05;1.7312e-05
33;trace;1;0;0;0
33;calc_total;1;7.5257;7.5257;7.5257
106;compErr;1;1.863e-06;1.863e-06;1.863e-06
106;init;1;0.269731;0.269731;0.269731
106;update;1;5.73136;5.73136;5.73136
106;sync;1;1.71184;1.71184;1.71184
106;evalKnownDf;1;0;0;0
106;write;1;2.3582e-05;2.3582e-05;2.3582e-05
106;trace;1;0;0;0
106;calc_total;1;7.4432;7.4432;7.4432
181;compErr;1;1.328e-06;1.328e-06;1.328e-06
181;init;1;0.269882;0.269882;0.269882
181;update;1;5.76571;5.76571;5.76571
181;sync;1;2.34773;2.34773;2.34773
57;compErr;1;1.182e-06;1.182e-06;1.182e-06
57;init;1;0.268539;0.268539;0.268539
57;update;1;5.78444;5.78444;5.78444
57;sync;1;1.08494;1.08494;1.08494
57;evalKnownDf;1;0;0;0
57;write;1;1.8017e-05;1.8017e-05;1.8017e-05
57;trace;1;0;0;0
57;calc_total;1;6.86938;6.86938;6.86938
8;compErr;1;1.994e-06;1.994e-06;1.994e-06
8;init;1;0.273676;0.273676;0.273676
8;update;1;5.73316;5.73316;5.73316
8;sync;1;1.38551;1.38551;1.38551
8;evalKnownDf;1;0;0;0
8;write;1;2.1594e-05;2.1594e-05;2.1594e-05
8;trace;1;0;0;0
8;calc_total;1;7.11867;7.11867;7.11867
162;compErr;1;2.424e-06;2.424e-06;2.424e-06
162;init;1;0.268817;0.268817;0.268817
162;update;1;5.8212;5.8212;5.8212
162;sync;1;1.95245;1.95245;1.95245
162;evalKnownDf;1;0;0;0
162;write;1;2.7606e-05;2.7606e-05;2.7606e-05
162;trace;1;0;0;0
162;calc_total;1;7.77365;7.77365;7.77365
129;update;1;5.77607;5.77607;5.77607
129;sync;1;0.197909;0.197909;0.197909
129;evalKnownDf;1;0;0;0
129;write;1;1.7421e-05;1.7421e-05;1.7421e-05
129;trace;1;0;0;0
129;calc_total;1;5.97398;5.97398;5.97398
34;compErr;1;1.546e-06;1.546e-06;1.546e-06
34;init;1;0.268237;0.268237;0.268237
34;update;1;5.74359;5.74359;5.74359
34;sync;1;0.417654;0.417654;0.417654
34;evalKnownDf;1;0;0;0
34;write;1;1.6659e-05;1.6659e-05;1.6659e-05
34;trace;1;0;0;0
34;calc_total;1;6.16125;6.16125;6.16125
107;compErr;1;1.832e-06;1.832e-06;1.832e-06
107;init;1;0.269372;0.269372;0.269372
107;update;1;5.71509;5.71509;5.71509
107;sync;1;1.45442;1.45442;1.45442
107;evalKnownDf;1;0;0;0
107;write;1;2.5547e-05;2.5547e-05;2.5547e-05
107;trace;1;0;0;0
107;calc_total;1;7.16951;7.16951;7.16951
181;evalKnownDf;1;0;0;0
181;write;1;1.8234e-05;1.8234e-05;1.8234e-05
181;trace;1;0;0;0
181;calc_total;1;8.11344;8.11344;8.11344
58;compErr;1;1.964e-06;1.964e-06;1.964e-06
58;init;1;0.268693;0.268693;0.268693
58;update;1;5.74299;5.74299;5.74299
58;sync;1;1.56255;1.56255;1.56255
58;evalKnownDf;1;0;0;0
58;write;1;2.0744e-05;2.0744e-05;2.0744e-05
58;trace;1;0;0;0
58;calc_total;1;7.30554;7.30554;7.30554
9;compErr;1;1.797e-06;1.797e-06;1.797e-06
9;init;1;0.269057;0.269057;0.269057
9;update;1;5.77584;5.77584;5.77584
9;sync;1;2.83068;2.83068;2.83068
9;evalKnownDf;1;0;0;0
9;write;1;1.9987e-05;1.9987e-05;1.9987e-05
9;trace;1;0;0;0
9;calc_total;1;8.60652;8.60652;8.60652
73;compErr;1;1.732e-06;1.732e-06;1.732e-06
73;init;1;0.269499;0.269499;0.269499
73;update;1;5.79754;5.79754;5.79754
73;sync;1;0.701104;0.701104;0.701104
73;evalKnownDf;1;0;0;0
73;write;1;2.1212e-05;2.1212e-05;2.1212e-05
73;trace;1;0;0;0
73;calc_total;1;6.49865;6.49865;6.49865
0;total;1;150.489;150.489;150.489
151;compErr;1;1.605e-06;1.605e-06;1.605e-06
151;init;1;0.272188;0.272188;0.272188
151;update;1;5.82132;5.82132;5.82132
151;sync;1;0.775537;0.775537;0.775537
151;evalKnownDf;1;0;0;0
151;write;1;1.7999e-05;1.7999e-05;1.7999e-05
151;trace;1;0;0;0
151;calc_total;1;6.59686;6.59686;6.59686
131;compErr;1;1.898e-06;1.898e-06;1.898e-06
131;init;1;0.270777;0.270777;0.270777
131;update;1;5.73055;5.73055;5.73055
131;sync;1;0.814074;0.814074;0.814074
131;evalKnownDf;1;0;0;0
131;write;1;1.8591e-05;1.8591e-05;1.8591e-05
131;trace;1;0;0;0
35;compErr;1;1.556e-06;1.556e-06;1.556e-06
35;init;1;0.274737;0.274737;0.274737
35;update;1;5.7207;5.7207;5.7207
35;sync;1;2.2137;2.2137;2.2137
35;evalKnownDf;1;0;0;0
35;write;1;2.041e-05;2.041e-05;2.041e-05
35;trace;1;0;0;0
35;calc_total;1;7.9344;7.9344;7.9344
108;compErr;1;1.158e-06;1.158e-06;1.158e-06
108;init;1;0.269553;0.269553;0.269553
108;update;1;5.78436;5.78436;5.78436
108;sync;1;0.0456296;0.0456296;0.0456296
108;evalKnownDf;1;0;0;0
108;write;1;2.0955e-05;2.0955e-05;2.0955e-05
108;trace;1;0;0;0
108;calc_total;1;5.82999;5.82999;5.82999
169;compErr;1;1.349e-06;1.349e-06;1.349e-06
169;init;1;0.267709;0.267709;0.267709
169;update;1;5.74754;5.74754;5.74754
169;sync;1;2.4259;2.4259;2.4259
169;evalKnownDf;1;0;0;0
169;write;1;1.8948e-05;1.8948e-05;1.8948e-05
169;trace;1;0;0;0
169;calc_total;1;8.17344;8.17344;8.17344
59;compErr;1;2.032e-06;2.032e-06;2.032e-06
59;init;1;0.272673;0.272673;0.272673
59;update;1;5.73587;5.73587;5.73587
59;sync;1;0.701478;0.701478;0.701478
59;evalKnownDf;1;0;0;0
59;write;1;2.3827e-05;2.3827e-05;2.3827e-05
59;trace;1;0;0;0
59;calc_total;1;6.43735;6.43735;6.43735
10;compErr;1;1.762e-06;1.762e-06;1.762e-06
10;init;1;0.269507;0.269507;0.269507
10;update;1;5.80102;5.80102;5.80102
10;sync;1;2.14243;2.14243;2.14243
10;evalKnownDf;1;0;0;0
10;write;1;2.1178e-05;2.1178e-05;2.1178e-05
10;trace;1;0;0;0
10;calc_total;1;7.94346;7.94346;7.94346
74;compErr;1;2.278e-06;2.278e-06;2.278e-06
74;init;1;0.268713;0.268713;0.268713
74;update;1;5.73423;5.73423;5.73423
74;sync;1;1.38442;1.38442;1.38442
74;evalKnownDf;1;0;0;0
74;write;1;2.1457e-05;2.1457e-05;2.1457e-05
74;trace;1;0;0;0
74;calc_total;1;7.11865;7.11865;7.11865
0;total;1;150.489;150.489;150.489
152;compErr;1;1.491e-06;1.491e-06;1.491e-06
152;init;1;0.268698;0.268698;0.268698
152;update;1;5.77074;5.77074;5.77074
152;sync;1;0.478427;0.478427;0.478427
152;evalKnownDf;1;0;0;0
152;write;1;2.2194e-05;2.2194e-05;2.2194e-05
152;trace;1;0;0;0
152;calc_total;1;6.24916;6.24916;6.24916
133;compErr;1;1.988e-06;1.988e-06;1.988e-06
133;init;1;0.269766;0.269766;0.269766
133;update;1;5.72667;5.72667;5.72667
133;sync;1;1.93246;1.93246;1.93246
133;evalKnownDf;1;0;0;0
133;write;1;2.8052e-05;2.8052e-05;2.8052e-05
133;trace;1;0;0;0
36;compErr;1;1.082e-06;1.082e-06;1.082e-06
36;init;1;0.270763;0.270763;0.270763
36;update;1;5.75261;5.75261;5.75261
36;sync;1;0.185187;0.185187;0.185187
36;evalKnownDf;1;0;0;0
36;write;1;2.1627e-05;2.1627e-05;2.1627e-05
36;trace;1;0;0;0
36;calc_total;1;5.93779;5.93779;5.93779
109;compErr;1;2.216e-06;2.216e-06;2.216e-06
109;init;1;0.268596;0.268596;0.268596
109;update;1;5.72183;5.72183;5.72183
109;sync;1;1.30572;1.30572;1.30572
109;evalKnownDf;1;0;0;0
109;write;1;2.1796e-05;2.1796e-05;2.1796e-05
109;trace;1;0;0;0
109;calc_total;1;7.02755;7.02755;7.02755
185;compErr;1;1.39e-06;1.39e-06;1.39e-06
185;init;1;0.27249;0.27249;0.27249
185;update;1;5.85093;5.85093;5.85093
185;sync;1;1.7269;1.7269;1.7269
185;evalKnownDf;1;0;0;0
185;write;1;1.7951e-05;1.7951e-05;1.7951e-05
185;trace;1;0;0;0
185;calc_total;1;7.57783;7.57783;7.57783
61;compErr;1;1.713e-06;1.713e-06;1.713e-06
61;init;1;0.268359;0.268359;0.268359
61;update;1;5.78627;5.78627;5.78627
61;sync;1;1.25045;1.25045;1.25045
61;evalKnownDf;1;0;0;0
61;write;1;1.7707e-05;1.7707e-05;1.7707e-05
61;trace;1;0;0;0
61;calc_total;1;7.03672;7.03672;7.03672
11;compErr;1;1.954e-06;1.954e-06;1.954e-06
11;init;1;0.269342;0.269342;0.269342
11;update;1;5.71293;5.71293;5.71293
11;sync;1;2.53144;2.53144;2.53144
11;evalKnownDf;1;0;0;0
11;write;1;2.5104e-05;2.5104e-05;2.5104e-05
11;trace;1;0;0;0
11;calc_total;1;8.24437;8.24437;8.24437
75;compErr;1;1.02e-06;1.02e-06;1.02e-06
75;init;1;0.272986;0.272986;0.272986
75;update;1;5.81812;5.81812;5.81812
75;sync;1;1.77792;1.77792;1.77792
75;evalKnownDf;1;0;0;0
75;write;1;1.9034e-05;1.9034e-05;1.9034e-05
75;trace;1;0;0;0
75;calc_total;1;7.59604;7.59604;7.59604
0;total;1;150.489;150.489;150.489
149;compErr;1;3.209e-06;3.209e-06;3.209e-06
149;init;1;0.26894;0.26894;0.26894
149;update;1;5.741;5.741;5.741
149;sync;1;0.391157;0.391157;0.391157
149;evalKnownDf;1;0;0;0
149;write;1;2.4579e-05;2.4579e-05;2.4579e-05
149;trace;1;0;0;0
149;calc_total;1;6.13216;6.13216;6.13216
131;calc_total;1;6.54462;6.54462;6.54462
37;compErr;1;1.764e-06;1.764e-06;1.764e-06
37;init;1;0.268625;0.268625;0.268625
37;update;1;5.78381;5.78381;5.78381
37;sync;1;1.81291;1.81291;1.81291
37;evalKnownDf;1;0;0;0
37;write;1;1.8753e-05;1.8753e-05;1.8753e-05
37;trace;1;0;0;0
37;calc_total;1;7.59672;7.59672;7.59672
111;compErr;1;1.588e-06;1.588e-06;1.588e-06
111;init;1;0.268561;0.268561;0.268561
111;update;1;5.72531;5.72531;5.72531
111;sync;1;0.708231;0.708231;0.708231
111;evalKnownDf;1;0;0;0
111;write;1;2.1944e-05;2.1944e-05;2.1944e-05
111;trace;1;0;0;0
111;calc_total;1;6.43354;6.43354;6.43354
186;compErr;1;2.14e-06;2.14e-06;2.14e-06
186;init;1;0.27205;0.27205;0.27205
186;update;1;5.81131;5.81131;5.81131
186;sync;1;1.868;1.868;1.868
63;compErr;1;2.052e-06;2.052e-06;2.052e-06
63;init;1;0.26799;0.26799;0.26799
63;update;1;5.75677;5.75677;5.75677
63;sync;1;1.68217;1.68217;1.68217
63;evalKnownDf;1;0;0;0
63;write;1;1.964e-05;1.964e-05;1.964e-05
63;trace;1;0;0;0
63;calc_total;1;7.43894;7.43894;7.43894
12;compErr;1;2.257e-06;2.257e-06;2.257e-06
12;init;1;0.269313;0.269313;0.269313
12;update;1;5.77013;5.77013;5.77013
12;sync;1;1.74028;1.74028;1.74028
12;evalKnownDf;1;0;0;0
12;write;1;1.8945e-05;1.8945e-05;1.8945e-05
12;trace;1;0;0;0
12;calc_total;1;7.51041;7.51041;7.51041
76;compErr;1;1.286e-06;1.286e-06;1.286e-06
76;init;1;0.268891;0.268891;0.268891
76;update;1;5.79896;5.79896;5.79896
76;sync;1;0.3507;0.3507;0.3507
76;evalKnownDf;1;0;0;0
76;write;1;1.8162e-05;1.8162e-05;1.8162e-05
76;trace;1;0;0;0
76;calc_total;1;6.14966;6.14966;6.14966
0;total;1;150.49;150.49;150.49
164;compErr;1;1.581e-06;1.581e-06;1.581e-06
164;init;1;0.273402;0.273402;0.273402
164;update;1;5.85207;5.85207;5.85207
164;sync;1;1.03199;1.03199;1.03199
133;calc_total;1;7.65913;7.65913;7.65913
38;compErr;1;1.464e-06;1.464e-06;1.464e-06
38;init;1;0.269459;0.269459;0.269459
38;update;1;5.73497;5.73497;5.73497
38;sync;1;0.0774468;0.0774468;0.0774468
38;evalKnownDf;1;0;0;0
38;write;1;1.5669e-05;1.5669e-05;1.5669e-05
38;trace;1;0;0;0
38;calc_total;1;5.81242;5.81242;5.81242
112;compErr;1;1.901e-06;1.901e-06;1.901e-06
112;init;1;0.268533;0.268533;0.268533
112;update;1;5.73536;5.73536;5.73536
112;sync;1;1.46555;1.46555;1.46555
112;evalKnownDf;1;0;0;0
112;write;1;1.9605e-05;1.9605e-05;1.9605e-05
112;trace;1;0;0;0
112;calc_total;1;7.20091;7.20091;7.20091
186;evalKnownDf;1;0;0;0
186;write;1;1.7473e-05;1.7473e-05;1.7473e-05
186;trace;1;0;0;0
186;calc_total;1;7.67932;7.67932;7.67932
65;compErr;1;2.385e-06;2.385e-06;2.385e-06
65;init;1;0.269177;0.269177;0.269177
65;update;1;5.72352;5.72352;5.72352
65;sync;1;2.16202;2.16202;2.16202
65;evalKnownDf;1;0;0;0
65;write;1;2.3044e-05;2.3044e-05;2.3044e-05
65;trace;1;0;0;0
65;calc_total;1;7.88554;7.88554;7.88554
13;compErr;1;1.906e-06;1.906e-06;1.906e-06
13;init;1;0.269058;0.269058;0.269058
13;update;1;5.76902;5.76902;5.76902
13;sync;1;1.22817;1.22817;1.22817
13;evalKnownDf;1;0;0;0
13;write;1;1.8609e-05;1.8609e-05;1.8609e-05
13;trace;1;0;0;0
13;calc_total;1;6.99719;6.99719;6.99719
77;compErr;1;2.175e-06;2.175e-06;2.175e-06
77;init;1;0.267774;0.267774;0.267774
77;update;1;5.75285;5.75285;5.75285
77;sync;1;2.19035;2.19035;2.19035
77;evalKnownDf;1;0;0;0
77;write;1;1.8177e-05;1.8177e-05;1.8177e-05
77;trace;1;0;0;0
77;calc_total;1;7.9432;7.9432;7.9432
0;total;1;150.489;150.489;150.489
164;evalKnownDf;1;0;0;0
164;write;1;1.7552e-05;1.7552e-05;1.7552e-05
164;trace;1;0;0;0
164;calc_total;1;6.88406;6.88406;6.88406
137;compErr;1;1.374e-06;1.374e-06;1.374e-06
137;init;1;0.2694;0.2694;0.2694
137;update;1;5.74118;5.74118;5.74118
137;sync;1;2.41234;2.41234;2.41234
137;evalKnownDf;1;0;0;0
137;write;1;2.2474e-05;2.2474e-05;2.2474e-05
39;compErr;1;7.44e-07;7.44e-07;7.44e-07
39;init;1;0.268813;0.268813;0.268813
39;update;1;5.79981;5.79981;5.79981
39;sync;1;0.753717;0.753717;0.753717
39;evalKnownDf;1;0;0;0
39;write;1;1.3388e-05;1.3388e-05;1.3388e-05
39;trace;1;0;0;0
39;calc_total;1;6.55353;6.55353;6.55353
113;compErr;1;1.964e-06;1.964e-06;1.964e-06
113;init;1;0.267928;0.267928;0.267928
113;update;1;5.71541;5.71541;5.71541
113;sync;1;1.15399;1.15399;1.15399
113;evalKnownDf;1;0;0;0
113;write;1;1.9215e-05;1.9215e-05;1.9215e-05
113;trace;1;0;0;0
113;calc_total;1;6.86939;6.86939;6.86939
170;compErr;1;9.33e-07;9.33e-07;9.33e-07
170;init;1;0.268891;0.268891;0.268891
66;compErr;1;1.6e-06;1.6e-06;1.6e-06
66;init;1;0.269405;0.269405;0.269405
66;update;1;5.82723;5.82723;5.82723
66;sync;1;1.41108;1.41108;1.41108
66;evalKnownDf;1;0;0;0
66;write;1;1.4998e-05;1.4998e-05;1.4998e-05
66;trace;1;0;0;0
66;calc_total;1;7.2383;7.2383;7.2383
15;compErr;1;1.439e-06;1.439e-06;1.439e-06
15;init;1;0.268562;0.268562;0.268562
15;update;1;5.71979;5.71979;5.71979
15;sync;1;1.89997;1.89997;1.89997
15;evalKnownDf;1;0;0;0
15;write;1;1.7571e-05;1.7571e-05;1.7571e-05
15;trace;1;0;0;0
15;calc_total;1;7.61976;7.61976;7.61976
78;compErr;1;1.546e-06;1.546e-06;1.546e-06
78;init;1;0.267766;0.267766;0.267766
78;update;1;5.76635;5.76635;5.76635
78;sync;1;0.981004;0.981004;0.981004
78;evalKnownDf;1;0;0;0
78;write;1;1.8285e-05;1.8285e-05;1.8285e-05
78;trace;1;0;0;0
78;calc_total;1;6.74735;6.74735;6.74735
0;total;1;150.49;150.49;150.49
153;compErr;1;1.675e-06;1.675e-06;1.675e-06
153;init;1;0.268426;0.268426;0.268426
153;update;1;5.81724;5.81724;5.81724
153;sync;1;0.93737;0.93737;0.93737
153;evalKnownDf;1;0;0;0
153;write;1;1.8208e-05;1.8208e-05;1.8208e-05
153;trace;1;0;0;0
153;calc_total;1;6.75461;6.75461;6.75461
137;trace;1;0;0;0
137;calc_total;1;8.15352;8.15352;8.15352
40;compErr;1;1.275e-06;1.275e-06;1.275e-06
40;init;1;0.268303;0.268303;0.268303
40;update;1;5.78825;5.78825;5.78825
40;sync;1;1.0483;1.0483;1.0483
40;evalKnownDf;1;0;0;0
40;write;1;1.8424e-05;1.8424e-05;1.8424e-05
40;trace;1;0;0;0
40;calc_total;1;6.83655;6.83655;6.83655
114;compErr;1;1.984e-06;1.984e-06;1.984e-06
114;init;1;0.268644;0.268644;0.268644
114;update;1;5.79543;5.79543;5.79543
114;sync;1;2.06885;2.06885;2.06885
114;evalKnownDf;1;0;0;0
114;write;1;2.4689e-05;2.4689e-05;2.4689e-05
114;trace;1;0;0;0
114;calc_total;1;7.86428;7.86428;7.86428
170;update;1;5.83986;5.83986;5.83986
170;sync;1;0.149636;0.149636;0.149636
170;evalKnownDf;1;0;0;0
170;write;1;1.8727e-05;1.8727e-05;1.8727e-05
170;trace;1;0;0;0
67;compErr;1;1.99e-06;1.99e-06;1.99e-06
67;init;1;0.273139;0.273139;0.273139
67;update;1;5.75248;5.75248;5.75248
67;sync;1;0.446413;0.446413;0.446413
67;evalKnownDf;1;0;0;0
67;write;1;1.5933e-05;1.5933e-05;1.5933e-05
67;trace;1;0;0;0
67;calc_total;1;6.19889;6.19889;6.19889
16;compErr;1;1.207e-06;1.207e-06;1.207e-06
16;init;1;0.269514;0.269514;0.269514
16;update;1;5.73269;5.73269;5.73269
16;sync;1;0.264913;0.264913;0.264913
16;evalKnownDf;1;0;0;0
16;write;1;1.7499e-05;1.7499e-05;1.7499e-05
16;trace;1;0;0;0
16;calc_total;1;5.9976;5.9976;5.9976
79;compErr;1;1.442e-06;1.442e-06;1.442e-06
79;init;1;0.272993;0.272993;0.272993
79;update;1;5.80752;5.80752;5.80752
79;sync;1;1.25626;1.25626;1.25626
79;evalKnownDf;1;0;0;0
79;write;1;1.6706e-05;1.6706e-05;1.6706e-05
79;trace;1;0;0;0
79;calc_total;1;7.06378;7.06378;7.06378
0;total;1;150.489;150.489;150.489
154;compErr;1;2.235e-06;2.235e-06;2.235e-06
154;init;1;0.269285;0.269285;0.269285
154;update;1;5.8282;5.8282;5.8282
154;sync;1;0.201295;0.201295;0.201295
154;evalKnownDf;1;0;0;0
154;write;1;2.0182e-05;2.0182e-05;2.0182e-05
154;trace;1;0;0;0
154;calc_total;1;6.02949;6.02949;6.02949
139;compErr;1;1.797e-06;1.797e-06;1.797e-06
139;init;1;0.268622;0.268622;0.268622
139;update;1;5.73305;5.73305;5.73305
139;sync;1;1.83809;1.83809;1.83809
139;evalKnownDf;1;0;0;0
41;compErr;1;2.272e-06;2.272e-06;2.272e-06
41;init;1;0.268399;0.268399;0.268399
41;update;1;5.73716;5.73716;5.73716
41;sync;1;1.75813;1.75813;1.75813
41;evalKnownDf;1;0;0;0
41;write;1;2.6321e-05;2.6321e-05;2.6321e-05
41;trace;1;0;0;0
41;calc_total;1;7.4953;7.4953;7.4953
115;compErr;1;1.362e-06;1.362e-06;1.362e-06
115;init;1;0.267352;0.267352;0.267352
115;update;1;5.71713;5.71713;5.71713
115;sync;1;1.86439;1.86439;1.86439
115;evalKnownDf;1;0;0;0
115;write;1;2.1576e-05;2.1576e-05;2.1576e-05
115;trace;1;0;0;0
115;calc_total;1;7.58152;7.58152;7.58152
171;compErr;1;1.607e-06;1.607e-06;1.607e-06
171;init;1;0.26954;0.26954;0.26954
171;update;1;5.83002;5.83002;5.83002
171;sync;1;0.0290749;0.0290749;0.0290749
171;evalKnownDf;1;0;0;0
171;write;1;1.4997e-05;1.4997e-05;1.4997e-05
171;trace;1;0;0;0
171;calc_total;1;5.85909;5.85909;5.85909
68;compErr;1;9.82e-07;9.82e-07;9.82e-07
68;init;1;0.268918;0.268918;0.268918
68;update;1;5.80035;5.80035;5.80035
68;sync;1;0.0597623;0.0597623;0.0597623
68;evalKnownDf;1;0;0;0
68;write;1;1.4671e-05;1.4671e-05;1.4671e-05
68;trace;1;0;0;0
68;calc_total;1;5.86012;5.86012;5.86012
17;compErr;1;1.321e-06;1.321e-06;1.321e-06
17;init;1;0.269309;0.269309;0.269309
17;update;1;5.76547;5.76547;5.76547
17;sync;1;2.13829;2.13829;2.13829
17;evalKnownDf;1;0;0;0
17;write;1;1.6757e-05;1.6757e-05;1.6757e-05
17;trace;1;0;0;0
17;calc_total;1;7.90376;7.90376;7.90376
80;compErr;1;1.449e-06;1.449e-06;1.449e-06
80;init;1;0.268004;0.268004;0.268004
80;update;1;5.75202;5.75202;5.75202
80;sync;1;3.63462;3.63462;3.63462
80;evalKnownDf;1;0;0;0
80;write;1;1.9724e-05;1.9724e-05;1.9724e-05
80;trace;1;0;0;0
80;calc_total;1;9.38664;9.38664;9.38664
0;total;1;150.489;150.489;150.489
163;compErr;1;1.48e-06;1.48e-06;1.48e-06
163;init;1;0.273855;0.273855;0.273855
163;update;1;5.79288;5.79288;5.79288
163;sync;1;2.03072;2.03072;2.03072
163;evalKnownDf;1;0;0;0
163;write;1;2.1138e-05;2.1138e-05;2.1138e-05
163;trace;1;0;0;0
163;calc_total;1;7.82361;7.82361;7.82361
138;compErr;1;1.551e-06;1.551e-06;1.551e-06
138;init;1;0.268962;0.268962;0.268962
138;update;1;5.75699;5.75699;5.75699
42;compErr;1;1.859e-06;1.859e-06;1.859e-06
42;init;1;0.268823;0.268823;0.268823
42;update;1;5.78268;5.78268;5.78268
42;sync;1;0.515197;0.515197;0.515197
42;evalKnownDf;1;0;0;0
42;write;1;1.8445e-05;1.8445e-05;1.8445e-05
42;trace;1;0;0;0
42;calc_total;1;6.29788;6.29788;6.29788
116;compErr;1;2.129e-06;2.129e-06;2.129e-06
116;init;1;0.268848;0.268848;0.268848
116;update;1;5.78779;5.78779;5.78779
116;sync;1;0.575078;0.575078;0.575078
116;evalKnownDf;1;0;0;0
116;write;1;1.8613e-05;1.8613e-05;1.8613e-05
116;trace;1;0;0;0
116;calc_total;1;6.36287;6.36287;6.36287
173;compErr;1;1.385e-06;1.385e-06;1.385e-06
173;init;1;0.267216;0.267216;0.267216
173;update;1;5.74324;5.74324;5.74324
173;sync;1;1.61017;1.61017;1.61017
173;evalKnownDf;1;0;0;0
173;write;1;2.1655e-05;2.1655e-05;2.1655e-05
173;trace;1;0;0;0
69;compErr;1;1.691e-06;1.691e-06;1.691e-06
69;init;1;0.269194;0.269194;0.269194
69;update;1;5.82816;5.82816;5.82816
69;sync;1;1.66328;1.66328;1.66328
69;evalKnownDf;1;0;0;0
69;write;1;1.483e-05;1.483e-05;1.483e-05
69;trace;1;0;0;0
69;calc_total;1;7.49144;7.49144;7.49144
18;compErr;1;9.74e-07;9.74e-07;9.74e-07
18;init;1;0.269316;0.269316;0.269316
18;update;1;5.76849;5.76849;5.76849
18;sync;1;2.27528;2.27528;2.27528
18;evalKnownDf;1;0;0;0
18;write;1;2.1271e-05;2.1271e-05;2.1271e-05
18;trace;1;0;0;0
18;calc_total;1;8.04378;8.04378;8.04378
81;compErr;1;1.853e-06;1.853e-06;1.853e-06
81;init;1;0.268578;0.268578;0.268578
81;update;1;5.81177;5.81177;5.81177
81;sync;1;2.3283;2.3283;2.3283
81;evalKnownDf;1;0;0;0
81;write;1;1.8337e-05;1.8337e-05;1.8337e-05
81;trace;1;0;0;0
81;calc_total;1;8.14007;8.14007;8.14007
0;total;1;150.49;150.49;150.49
157;compErr;1;2.142e-06;2.142e-06;2.142e-06
157;init;1;0.269842;0.269842;0.269842
139;write;1;2.2589e-05;2.2589e-05;2.2589e-05
139;trace;1;0;0;0
139;calc_total;1;7.57114;7.57114;7.57114
43;compErr;1;2.021e-06;2.021e-06;2.021e-06
43;init;1;0.268507;0.268507;0.268507
43;update;1;5.75317;5.75317;5.75317
43;sync;1;0.652173;0.652173;0.652173
43;evalKnownDf;1;0;0;0
43;write;1;2.239e-05;2.239e-05;2.239e-05
43;trace;1;0;0;0
43;calc_total;1;6.40535;6.40535;6.40535
170;calc_total;1;5.9895;5.9895;5.9895
19;compErr;1;2.754e-06;2.754e-06;2.754e-06
19;init;1;0.269329;0.269329;0.269329
19;update;1;5.7089;5.7089;5.7089
19;sync;1;2.12767;2.12767;2.12767
19;evalKnownDf;1;0;0;0
19;write;1;2.6423e-05;2.6423e-05;2.6423e-05
19;trace;1;0;0;0
19;calc_total;1;7.83657;7.83657;7.83657
82;compErr;1;2.866e-06;2.866e-06;2.866e-06
82;init;1;0.269669;0.269669;0.269669
82;update;1;5.73995;5.73995;5.73995
82;sync;1;1.34746;1.34746;1.34746
82;evalKnownDf;1;0;0;0
82;write;1;2.3437e-05;2.3437e-05;2.3437e-05
82;trace;1;0;0;0
82;calc_total;1;7.0874;7.0874;7.0874
0;total;1;150.489;150.489;150.489
157;update;1;5.76875;5.76875;5.76875
157;sync;1;2.48536;2.48536;2.48536
157;evalKnownDf;1;0;0;0
157;write;1;2.1644e-05;2.1644e-05;2.1644e-05
157;trace;1;0;0;0
138;sync;1;1.61607;1.61607;1.61607
138;evalKnownDf;1;0;0;0
138;write;1;2.1526e-05;2.1526e-05;2.1526e-05
138;trace;1;0;0;0
138;calc_total;1;7.37306;7.37306;7.37306
173;calc_total;1;7.35341;7.35341;7.35341
20;compErr;1;1.342e-06;1.342e-06;1.342e-06
20;init;1;0.273305;0.273305;0.273305
20;update;1;5.77437;5.77437;5.77437
20;sync;1;2.47278;2.47278;2.47278
20;evalKnownDf;1;0;0;0
20;write;1;2.0901e-05;2.0901e-05;2.0901e-05
20;trace;1;0;0;0
20;calc_total;1;8.24715;8.24715;8.24715
83;compErr;1;1.923e-06;1.923e-06;1.923e-06
83;init;1;0.268837;0.268837;0.268837
83;update;1;5.78507;5.78507;5.78507
83;sync;1;1.43553;1.43553;1.43553
83;evalKnownDf;1;0;0;0
83;write;1;2.2066e-05;2.2066e-05;2.2066e-05
83;trace;1;0;0;0
83;calc_total;1;7.22061;7.22061;7.22061
0;total;1;150.49;150.49;150.49
121;compErr;1;2.368e-06;2.368e-06;2.368e-06
121;init;1;0.272481;0.272481;0.272481
121;update;1;5.75149;5.75149;5.75149
121;sync;1;2.69359;2.69359;2.69359
121;evalKnownDf;1;0;0;0
121;write;1;2.3805e-05;2.3805e-05;2.3805e-05
175;compErr;1;1.762e-06;1.762e-06;1.762e-06
175;init;1;0.267774;0.267774;0.267774
175;update;1;5.84725;5.84725;5.84725
175;sync;1;1.96193;1.96193;1.96193
175;evalKnownDf;1;0;0;0
175;write;1;1.7799e-05;1.7799e-05;1.7799e-05
175;trace;1;0;0;0
175;calc_total;1;7.80918;7.80918;7.80918
21;compErr;1;2.215e-06;2.215e-06;2.215e-06
21;init;1;0.269326;0.269326;0.269326
21;update;1;5.7144;5.7144;5.7144
21;sync;1;1.42831;1.42831;1.42831
21;evalKnownDf;1;0;0;0
21;write;1;2.5166e-05;2.5166e-05;2.5166e-05
21;trace;1;0;0;0
21;calc_total;1;7.14272;7.14272;7.14272
84;compErr;1;2.828e-06;2.828e-06;2.828e-06
84;init;1;0.269141;0.269141;0.269141
84;update;1;5.72767;5.72767;5.72767
84;sync;1;2.10529;2.10529;2.10529
84;evalKnownDf;1;0;0;0
84;write;1;2.474e-05;2.474e-05;2.474e-05
84;trace;1;0;0;0
84;calc_total;1;7.83297;7.83297;7.83297
0;total;1;150.489;150.489;150.489
121;trace;1;0;0;0
121;calc_total;1;8.44508;8.44508;8.44508
172;compErr;1;1.736e-06;1.736e-06;1.736e-06
172;init;1;0.268781;0.268781;0.268781
172;update;1;5.77735;5.77735;5.77735
172;sync;1;1.07447;1.07447;1.07447
172;evalKnownDf;1;0;0;0
172;write;1;1.9669e-05;1.9669e-05;1.9669e-05
172;trace;1;0;0;0
172;calc_total;1;6.85183;6.85183;6.85183
23;compErr;1;2.49e-06;2.49e-06;2.49e-06
23;init;1;0.269291;0.269291;0.269291
23;update;1;5.78389;5.78389;5.78389
23;sync;1;1.66801;1.66801;1.66801
23;evalKnownDf;1;0;0;0
23;write;1;2.5186e-05;2.5186e-05;2.5186e-05
23;trace;1;0;0;0
23;calc_total;1;7.4519;7.4519;7.4519
85;compErr;1;1.363e-06;1.363e-06;1.363e-06
85;init;1;0.270699;0.270699;0.270699
85;update;1;5.76013;5.76013;5.76013
85;sync;1;0.312504;0.312504;0.312504
85;evalKnownDf;1;0;0;0
85;write;1;2.0463e-05;2.0463e-05;2.0463e-05
85;trace;1;0;0;0
85;calc_total;1;6.07264;6.07264;6.07264
0;total;1;150.489;150.489;150.489
122;compErr;1;2.156e-06;2.156e-06;2.156e-06
122;init;1;0.268104;0.268104;0.268104
122;update;1;5.77182;5.77182;5.77182
122;sync;1;2.32217;2.32217;2.32217
122;evalKnownDf;1;0;0;0
122;write;1;2.3989e-05;2.3989e-05;2.3989e-05
122;trace;1;0;0;0
122;calc_total;1;8.094;8.094;8.094
176;compErr;1;8.73e-07;8.73e-07;8.73e-07
176;init;1;0.268997;0.268997;0.268997
176;update;1;5.84156;5.84156;5.84156
176;sync;1;0.0167336;0.0167336;0.0167336
176;evalKnownDf;1;0;0;0
176;write;1;1.7588e-05;1.7588e-05;1.7588e-05
176;trace;1;0;0;0
176;calc_total;1;5.8583;5.8583;5.8583
14;compErr;1;2.17e-06;2.17e-06;2.17e-06
14;init;1;0.273859;0.273859;0.273859
14;update;1;5.78499;5.78499;5.78499
14;sync;1;1.77493;1.77493;1.77493
14;evalKnownDf;1;0;0;0
14;write;1;1.7656e-05;1.7656e-05;1.7656e-05
14;trace;1;0;0;0
14;calc_total;1;7.55992;7.55992;7.55992
86;compErr;1;1.675e-06;1.675e-06;1.675e-06
86;init;1;0.270233;0.270233;0.270233
86;update;1;5.76408;5.76408;5.76408
86;sync;1;2.007;2.007;2.007
86;evalKnownDf;1;0;0;0
86;write;1;2.1985e-05;2.1985e-05;2.1985e-05
86;trace;1;0;0;0
86;calc_total;1;7.77107;7.77107;7.77107
0;total;1;150.489;150.489;150.489
123;compErr;1;1.945e-06;1.945e-06;1.945e-06
123;init;1;0.273377;0.273377;0.273377
123;update;1;5.75871;5.75871;5.75871
123;sync;1;1.35228;1.35228;1.35228
123;evalKnownDf;1;0;0;0
123;write;1;2.1464e-05;2.1464e-05;2.1464e-05
123;trace;1;0;0;0
123;calc_total;1;7.11099;7.11099;7.11099
183;compErr;1;1.632e-06;1.632e-06;1.632e-06
183;init;1;0.27008;0.27008;0.27008
183;update;1;5.80015;5.80015;5.80015
183;sync;1;2.19601;2.19601;2.19601
183;evalKnownDf;1;0;0;0
183;write;1;1.7039e-05;1.7039e-05;1.7039e-05
183;trace;1;0;0;0
183;calc_total;1;7.99616;7.99616;7.99616
22;compErr;1;1.845e-06;1.845e-06;1.845e-06
22;init;1;0.269071;0.269071;0.269071
22;update;1;5.77372;5.77372;5.77372
87;compErr;1;1.745e-06;1.745e-06;1.745e-06
87;init;1;0.275951;0.275951;0.275951
87;update;1;5.76691;5.76691;5.76691
87;sync;1;2.23869;2.23869;2.23869
87;evalKnownDf;1;0;0;0
87;write;1;2.2475e-05;2.2475e-05;2.2475e-05
87;trace;1;0;0;0
87;calc_total;1;8.00559;8.00559;8.00559
0;total;1;150.489;150.489;150.489
124;compErr;1;1.764e-06;1.764e-06;1.764e-06
124;init;1;0.27253;0.27253;0.27253
124;update;1;5.73305;5.73305;5.73305
124;sync;1;0.361772;0.361772;0.361772
124;evalKnownDf;1;0;0;0
124;write;1;2.0608e-05;2.0608e-05;2.0608e-05
124;trace;1;0;0;0
124;calc_total;1;6.09482;6.09482;6.09482
187;compErr;1;1.603e-06;1.603e-06;1.603e-06
187;init;1;0.270543;0.270543;0.270543
187;update;1;5.83748;5.83748;5.83748
187;sync;1;2.21897;2.21897;2.21897
187;evalKnownDf;1;0;0;0
187;write;1;1.6617e-05;1.6617e-05;1.6617e-05
187;trace;1;0;0;0
187;calc_total;1;8.05645;8.05645;8.05645
22;sync;1;1.34999;1.34999;1.34999
22;evalKnownDf;1;0;0;0
22;write;1;2.1165e-05;2.1165e-05;2.1165e-05
22;trace;1;0;0;0
22;calc_total;1;7.1237;7.1237;7.1237
88;compErr;1;1.583e-06;1.583e-06;1.583e-06
88;init;1;0.270052;0.270052;0.270052
88;update;1;5.82145;5.82145;5.82145
88;sync;1;1.61216;1.61216;1.61216
88;evalKnownDf;1;0;0;0
88;write;1;1.6471e-05;1.6471e-05;1.6471e-05
88;trace;1;0;0;0
88;calc_total;1;7.43361;7.43361;7.43361
0;total;1;150.489;150.489;150.489
125;compErr;1;2.373e-06;2.373e-06;2.373e-06
125;init;1;0.268107;0.268107;0.268107
125;update;1;5.71169;5.71169;5.71169
125;sync;1;1.58358;1.58358;1.58358
125;evalKnownDf;1;0;0;0
125;write;1;2.3346e-05;2.3346e-05;2.3346e-05
125;trace;1;0;0;0
125;calc_total;1;7.29527;7.29527;7.29527
189;compErr;1;1.46e-06;1.46e-06;1.46e-06
189;init;1;0.269495;0.269495;0.269495
189;update;1;5.84028;5.84028;5.84028
189;sync;1;2.01839;2.01839;2.01839
189;evalKnownDf;1;0;0;0
189;write;1;1.576e-05;1.576e-05;1.576e-05
189;trace;1;0;0;0
189;calc_total;1;7.85867;7.85867;7.85867
0;total;1;108.05;108.05;108.05
89;compErr;1;1.563e-06;1.563e-06;1.563e-06
89;init;1;0.269144;0.269144;0.269144
89;update;1;5.78105;5.78105;5.78105
89;sync;1;0.513561;0.513561;0.513561
89;evalKnownDf;1;0;0;0
89;write;1;1.8047e-05;1.8047e-05;1.8047e-05
89;trace;1;0;0;0
89;calc_total;1;6.29462;6.29462;6.29462
0;total;1;150.489;150.489;150.489
126;compErr;1;1.641e-06;1.641e-06;1.641e-06
126;init;1;0.273732;0.273732;0.273732
126;update;1;5.74112;5.74112;5.74112
126;sync;1;0.704145;0.704145;0.704145
126;evalKnownDf;1;0;0;0
126;write;1;2.2344e-05;2.2344e-05;2.2344e-05
126;trace;1;0;0;0
126;calc_total;1;6.44527;6.44527;6.44527
0;total;1;108.05;108.05;108.05
90;compErr;1;1.725e-06;1.725e-06;1.725e-06
90;init;1;0.270643;0.270643;0.270643
90;update;1;5.81269;5.81269;5.81269
90;sync;1;1.73104;1.73104;1.73104
90;evalKnownDf;1;0;0;0
90;write;1;1.971e-05;1.971e-05;1.971e-05
90;trace;1;0;0;0
90;calc_total;1;7.54373;7.54373;7.54373
0;total;1;150.489;150.489;150.489
0;total;1;108.05;108.05;108.05
0;total;1;108.05;108.05;108.05
0;total;1;108.051;108.051;108.051
0;total;1;108.052;108.052;108.052
0;total;1;108.05;108.05;108.05
0;total;1;108.05;108.05;108.05
0;total;1;108.05;108.05;108.05
0;total;1;108.05;108.05;108.05
0;total;1;108.05;108.05;108.05
0;total;1;108.05;108.05;108.05
0;total;1;108.051;108.051;108.051
0;total;1;108.052;108.052;108.052
0;total;1;108.05;108.05;108.05
0;total;1;108.052;108.052;108.052
0;total;1;108.052;108.052;108.052
0;total;1;108.05;108.05;108.05
0;total;1;108.05;108.05;108.05
0;total;1;108.051;108.051;108.051
0;total;1;108.05;108.05;108.05
0;total;1;108.052;108.052;108.052
0;total;1;108.052;108.052;108.052
0;total;1;108.051;108.051;108.051
44;compErr;1;2.461e-06;2.461e-06;2.461e-06
44;init;1;0.269065;0.269065;0.269065
44;update;1;5.74285;5.74285;5.74285
44;sync;1;1.89586;1.89586;1.89586
44;evalKnownDf;1;0;0;0
44;write;1;1.9908e-05;1.9908e-05;1.9908e-05
44;trace;1;0;0;0
44;calc_total;1;7.63871;7.63871;7.63871
117;compErr;1;1.351e-06;1.351e-06;1.351e-06
117;init;1;0.269557;0.269557;0.269557
117;update;1;5.78826;5.78826;5.78826
117;sync;1;0.485475;0.485475;0.485475
117;evalKnownDf;1;0;0;0
117;write;1;1.9025e-05;1.9025e-05;1.9025e-05
117;trace;1;0;0;0
117;calc_total;1;6.27374;6.27374;6.27374
191;compErr;1;2.06e-06;2.06e-06;2.06e-06
191;init;1;0.269336;0.269336;0.269336
191;update;1;5.80233;5.80233;5.80233
191;sync;1;0.802634;0.802634;0.802634
191;evalKnownDf;1;0;0;0
191;write;1;1.9451e-05;1.9451e-05;1.9451e-05
191;trace;1;0;0;0
191;calc_total;1;6.60497;6.60497;6.60497
0;total;1;108.164;108.164;108.164
157;calc_total;1;8.25412;8.25412;8.25412
127;compErr;1;1.534e-06;1.534e-06;1.534e-06
127;init;1;0.268617;0.268617;0.268617
127;update;1;5.77227;5.77227;5.77227
127;sync;1;0.324945;0.324945;0.324945
127;evalKnownDf;1;0;0;0
127;write;1;2.0589e-05;2.0589e-05;2.0589e-05
127;trace;1;0;0;0
127;calc_total;1;6.09722;6.09722;6.09722
45;compErr;1;2.345e-06;2.345e-06;2.345e-06
45;init;1;0.269297;0.269297;0.269297
45;update;1;5.75623;5.75623;5.75623
45;sync;1;0.233997;0.233997;0.233997
45;evalKnownDf;1;0;0;0
45;write;1;1.9712e-05;1.9712e-05;1.9712e-05
45;trace;1;0;0;0
45;calc_total;1;5.99023;5.99023;5.99023
119;compErr;1;2.155e-06;2.155e-06;2.155e-06
119;init;1;0.268415;0.268415;0.268415
119;update;1;5.8094;5.8094;5.8094
119;sync;1;1.79325;1.79325;1.79325
119;evalKnownDf;1;0;0;0
119;write;1;2.8623e-05;2.8623e-05;2.8623e-05
119;trace;1;0;0;0
119;calc_total;1;7.60265;7.60265;7.60265
188;compErr;1;1.739e-06;1.739e-06;1.739e-06
188;init;1;0.274583;0.274583;0.274583
188;update;1;5.81492;5.81492;5.81492
188;sync;1;1.95659;1.95659;1.95659
188;evalKnownDf;1;0;0;0
188;write;1;1.5578e-05;1.5578e-05;1.5578e-05
188;trace;1;0;0;0
188;calc_total;1;7.7715;7.7715;7.7715
0;total;1;108.163;108.163;108.163
0;total;1;150.515;150.515;150.515
134;compErr;1;2.32e-06;2.32e-06;2.32e-06
134;init;1;0.270406;0.270406;0.270406
134;update;1;5.71636;5.71636;5.71636
134;sync;1;1.55622;1.55622;1.55622
134;evalKnownDf;1;0;0;0
134;write;1;2.2275e-05;2.2275e-05;2.2275e-05
134;trace;1;0;0;0
134;calc_total;1;7.27258;7.27258;7.27258
46;compErr;1;2.226e-06;2.226e-06;2.226e-06
46;init;1;0.269038;0.269038;0.269038
46;update;1;5.75134;5.75134;5.75134
46;sync;1;2.1408;2.1408;2.1408
46;evalKnownDf;1;0;0;0
46;write;1;1.7199e-05;1.7199e-05;1.7199e-05
46;trace;1;0;0;0
46;calc_total;1;7.89214;7.89214;7.89214
103;compErr;1;1.865e-06;1.865e-06;1.865e-06
103;init;1;0.269827;0.269827;0.269827
0;total;1;150.539;150.539;150.539
0;total;1;108.163;108.163;108.163
0;total;1;150.515;150.515;150.515
135;compErr;1;1.41e-06;1.41e-06;1.41e-06
135;init;1;0.269954;0.269954;0.269954
135;update;1;5.82171;5.82171;5.82171
135;sync;1;2.13541;2.13541;2.13541
135;evalKnownDf;1;0;0;0
135;write;1;1.8462e-05;1.8462e-05;1.8462e-05
135;trace;1;0;0;0
135;calc_total;1;7.95712;7.95712;7.95712
47;compErr;1;1.806e-06;1.806e-06;1.806e-06
47;init;1;0.269864;0.269864;0.269864
47;update;1;5.748;5.748;5.748
47;sync;1;0.412326;0.412326;0.412326
47;evalKnownDf;1;0;0;0
47;write;1;2.2537e-05;2.2537e-05;2.2537e-05
47;trace;1;0;0;0
47;calc_total;1;6.16032;6.16032;6.16032
103;update;1;5.78534;5.78534;5.78534
103;sync;1;1.53387;1.53387;1.53387
103;evalKnownDf;1;0;0;0
103;write;1;2.0435e-05;2.0435e-05;2.0435e-05
103;trace;1;0;0;0
103;calc_total;1;7.31921;7.31921;7.31921
0;total;1;150.539;150.539;150.539
0;total;1;108.163;108.163;108.163
0;total;1;150.514;150.514;150.514
140;compErr;1;1.32e-06;1.32e-06;1.32e-06
140;init;1;0.270036;0.270036;0.270036
140;update;1;5.7772;5.7772;5.7772
140;sync;1;2.16167;2.16167;2.16167
140;evalKnownDf;1;0;0;0
140;write;1;1.8126e-05;1.8126e-05;1.8126e-05
140;trace;1;0;0;0
140;calc_total;1;7.93887;7.93887;7.93887
0;total;1;150.544;150.544;150.544
102;compErr;1;1.453e-06;1.453e-06;1.453e-06
102;init;1;0.276558;0.276558;0.276558
102;update;1;5.86546;5.86546;5.86546
102;sync;1;1.62979;1.62979;1.62979
102;evalKnownDf;1;0;0;0
102;write;1;1.7587e-05;1.7587e-05;1.7587e-05
102;trace;1;0;0;0
102;calc_total;1;7.49525;7.49525;7.49525
0;total;1;150.539;150.539;150.539
0;total;1;108.164;108.164;108.164
0;total;1;150.514;150.514;150.514
141;compErr;1;1.377e-06;1.377e-06;1.377e-06
141;init;1;0.270256;0.270256;0.270256
141;update;1;5.72999;5.72999;5.72999
141;sync;1;2.1659;2.1659;2.1659
141;evalKnownDf;1;0;0;0
141;write;1;2.0847e-05;2.0847e-05;2.0847e-05
141;trace;1;0;0;0
141;calc_total;1;7.8959;7.8959;7.8959
0;total;1;150.544;150.544;150.544
110;compErr;1;1.021e-06;1.021e-06;1.021e-06
110;init;1;0.269202;0.269202;0.269202
110;update;1;5.73085;5.73085;5.73085
110;sync;1;0.309436;0.309436;0.309436
110;evalKnownDf;1;0;0;0
110;write;1;1.7174e-05;1.7174e-05;1.7174e-05
110;trace;1;0;0;0
110;calc_total;1;6.04028;6.04028;6.04028
0;total;1;150.539;150.539;150.539
0;total;1;108.163;108.163;108.163
0;total;1;150.515;150.515;150.515
142;compErr;1;1.564e-06;1.564e-06;1.564e-06
142;init;1;0.270315;0.270315;0.270315
142;update;1;5.78811;5.78811;5.78811
142;sync;1;2.25298;2.25298;2.25298
142;evalKnownDf;1;0;0;0
142;write;1;2.0878e-05;2.0878e-05;2.0878e-05
142;trace;1;0;0;0
142;calc_total;1;8.0411;8.0411;8.0411
0;total;1;150.544;150.544;150.544
118;compErr;1;2.455e-06;2.455e-06;2.455e-06
118;init;1;0.269369;0.269369;0.269369
118;update;1;5.72744;5.72744;5.72744
118;sync;1;0.437466;0.437466;0.437466
118;evalKnownDf;1;0;0;0
118;write;1;2.4402e-05;2.4402e-05;2.4402e-05
118;trace;1;0;0;0
118;calc_total;1;6.1649;6.1649;6.1649
0;total;1;150.539;150.539;150.539
54;compErr;1;2.029e-06;2.029e-06;2.029e-06
54;init;1;0.267718;0.267718;0.267718
54;update;1;5.71665;5.71665;5.71665
54;sync;1;2.28325;2.28325;2.28325
54;evalKnownDf;1;0;0;0
54;write;1;2.4186e-05;2.4186e-05;2.4186e-05
54;trace;1;0;0;0
54;calc_total;1;7.9999;7.9999;7.9999
0;total;1;108.163;108.163;108.163
0;total;1;150.514;150.514;150.514
143;compErr;1;1.892e-06;1.892e-06;1.892e-06
143;init;1;0.273581;0.273581;0.273581
143;update;1;5.80562;5.80562;5.80562
143;sync;1;2.3971;2.3971;2.3971
143;evalKnownDf;1;0;0;0
143;write;1;2.0915e-05;2.0915e-05;2.0915e-05
143;trace;1;0;0;0
143;calc_total;1;8.20273;8.20273;8.20273
0;total;1;150.544;150.544;150.544
0;total;1;150.527;150.527;150.527
0;total;1;150.539;150.539;150.539
0;total;1;108.164;108.164;108.164
150;compErr;1;1.867e-06;1.867e-06;1.867e-06
150;init;1;0.268188;0.268188;0.268188
150;update;1;5.76212;5.76212;5.76212
150;sync;1;0.598974;0.598974;0.598974
150;evalKnownDf;1;0;0;0
150;write;1;1.937e-05;1.937e-05;1.937e-05
150;trace;1;0;0;0
150;calc_total;1;6.3611;6.3611;6.3611
0;total;1;150.515;150.515;150.515
0;total;1;150.485;150.485;150.485
0;total;1;150.544;150.544;150.544
0;total;1;150.527;150.527;150.527
174;compErr;1;1.048e-06;1.048e-06;1.048e-06
174;init;1;0.271923;0.271923;0.271923
174;update;1;5.76488;5.76488;5.76488
174;sync;1;0.758323;0.758323;0.758323
174;evalKnownDf;1;0;0;0
174;write;1;1.8493e-05;1.8493e-05;1.8493e-05
174;trace;1;0;0;0
174;calc_total;1;6.52321;6.52321;6.52321
0;total;1;150.539;150.539;150.539
0;total;1;108.164;108.164;108.164
0;total;1;150.515;150.515;150.515
0;total;1;150.486;150.486;150.486
0;total;1;150.545;150.545;150.545
0;total;1;150.527;150.527;150.527
0;total;1;150.539;150.539;150.539
0;total;1;108.163;108.163;108.163
0;total;1;150.515;150.515;150.515
0;total;1;150.486;150.486;150.486
30;compErr;1;1.31e-06;1.31e-06;1.31e-06
30;init;1;0.268328;0.268328;0.268328
30;update;1;5.73894;5.73894;5.73894
30;sync;1;2.29234;2.29234;2.29234
30;evalKnownDf;1;0;0;0
30;write;1;2.1699e-05;2.1699e-05;2.1699e-05
30;trace;1;0;0;0
30;calc_total;1;8.03128;8.03128;8.03128
0;total;1;150.544;150.544;150.544
0;total;1;150.526;150.526;150.526
0;total;1;150.539;150.539;150.539
0;total;1;108.163;108.163;108.163
0;total;1;150.515;150.515;150.515
0;total;1;150.486;150.486;150.486
0;total;1;150.544;150.544;150.544
0;total;1;150.527;150.527;150.527
0;total;1;150.539;150.539;150.539
0;total;1;108.163;108.163;108.163
0;total;1;150.514;150.514;150.514
0;total;1;150.486;150.486;150.486
0;total;1;150.544;150.544;150.544
0;total;1;150.527;150.527;150.527
0;total;1;150.539;150.539;150.539
60;compErr;1;1.688e-06;1.688e-06;1.688e-06
60;init;1;0.27155;0.27155;0.27155
60;update;1;5.81316;5.81316;5.81316
60;sync;1;1.2361;1.2361;1.2361
60;evalKnownDf;1;0;0;0
60;write;1;2.0905e-05;2.0905e-05;2.0905e-05
60;trace;1;0;0;0
60;calc_total;1;7.04926;7.04926;7.04926
0;total;1;108.163;108.163;108.163
155;compErr;1;1.039e-06;1.039e-06;1.039e-06
155;init;1;0.269204;0.269204;0.269204
155;update;1;5.77823;5.77823;5.77823
155;sync;1;1.38441;1.38441;1.38441
155;evalKnownDf;1;0;0;0
155;write;1;1.896e-05;1.896e-05;1.896e-05
155;trace;1;0;0;0
155;calc_total;1;7.16264;7.16264;7.16264
0;total;1;150.515;150.515;150.515
0;total;1;150.486;150.486;150.486
0;total;1;150.544;150.544;150.544
0;total;1;150.527;150.527;150.527
0;total;1;150.539;150.539;150.539
0;total;1;108.163;108.163;108.163
156;compErr;1;2.337e-06;2.337e-06;2.337e-06
156;init;1;0.269862;0.269862;0.269862
156;update;1;5.77181;5.77181;5.77181
156;sync;1;1.77615;1.77615;1.77615
156;evalKnownDf;1;0;0;0
156;write;1;2.2044e-05;2.2044e-05;2.2044e-05
156;trace;1;0;0;0
156;calc_total;1;7.54796;7.54796;7.54796
0;total;1;150.514;150.514;150.514
0;total;1;150.486;150.486;150.486
0;total;1;150.544;150.544;150.544
0;total;1;150.526;150.526;150.526
0;total;1;150.539;150.539;150.539
62;compErr;1;2.126e-06;2.126e-06;2.126e-06
62;init;1;0.269225;0.269225;0.269225
62;update;1;5.73856;5.73856;5.73856
62;sync;1;1.78024;1.78024;1.78024
62;evalKnownDf;1;0;0;0
62;write;1;2.2702e-05;2.2702e-05;2.2702e-05
62;trace;1;0;0;0
62;calc_total;1;7.5188;7.5188;7.5188
0;total;1;108.163;108.163;108.163
0;total;1;150.515;150.515;150.515
0;total;1;150.486;150.486;150.486
0;total;1;150.544;150.544;150.544
0;total;1;150.527;150.527;150.527
0;total;1;150.539;150.539;150.539
0;total;1;108.163;108.163;108.163
158;compErr;1;1.731e-06;1.731e-06;1.731e-06
158;init;1;0.269194;0.269194;0.269194
158;update;1;5.81775;5.81775;5.81775
158;sync;1;2.19325;2.19325;2.19325
158;evalKnownDf;1;0;0;0
158;write;1;2.0647e-05;2.0647e-05;2.0647e-05
158;trace;1;0;0;0
158;calc_total;1;8.01099;8.01099;8.01099
0;total;1;150.514;150.514;150.514
0;total;1;150.486;150.486;150.486
0;total;1;150.544;150.544;150.544
0;total;1;150.526;150.526;150.526
182;compErr;1;8.26e-07;8.26e-07;8.26e-07
182;init;1;0.273855;0.273855;0.273855
182;update;1;5.85015;5.85015;5.85015
182;sync;1;1.48428;1.48428;1.48428
182;evalKnownDf;1;0;0;0
182;write;1;1.5248e-05;1.5248e-05;1.5248e-05
182;trace;1;0;0;0
182;calc_total;1;7.33443;7.33443;7.33443
0;total;1;150.54;150.54;150.54
0;total;1;108.163;108.163;108.163
159;compErr;1;2.35e-06;2.35e-06;2.35e-06
159;init;1;0.26983;0.26983;0.26983
159;update;1;5.79031;5.79031;5.79031
159;sync;1;2.51677;2.51677;2.51677
159;evalKnownDf;1;0;0;0
159;write;1;2.3885e-05;2.3885e-05;2.3885e-05
159;trace;1;0;0;0
159;calc_total;1;8.30707;8.30707;8.30707
0;total;1;150.515;150.515;150.515
0;total;1;150.486;150.486;150.486
0;total;1;150.544;150.544;150.544
0;total;1;150.526;150.526;150.526
0;total;1;150.539;150.539;150.539
0;total;1;108.163;108.163;108.163
0;total;1;150.515;150.515;150.515
0;total;1;150.486;150.486;150.486
0;total;1;150.544;150.544;150.544
0;total;1;150.527;150.527;150.527
0;total;1;150.54;150.54;150.54
0;total;1;108.163;108.163;108.163
0;total;1;150.515;150.515;150.515
0;total;1;150.486;150.486;150.486
0;total;1;150.544;150.544;150.544
0;total;1;150.526;150.526;150.526
0;total;1;150.54;150.54;150.54
0;total;1;108.163;108.163;108.163
0;total;1;150.514;150.514;150.514
0;total;1;150.486;150.486;150.486
0;total;1;150.544;150.544;150.544
0;total;1;150.526;150.526;150.526
0;total;1;150.539;150.539;150.539
0;total;1;108.163;108.163;108.163
0;total;1;150.515;150.515;150.515
0;total;1;150.486;150.486;150.486
0;total;1;150.544;150.544;150.544
0;total;1;150.526;150.526;150.526
0;total;1;150.54;150.54;150.54
0;total;1;108.163;108.163;108.163
0;total;1;150.514;150.514;150.514
0;total;1;150.486;150.486;150.486
0;total;1;150.544;150.544;150.544
0;total;1;150.526;150.526;150.526
0;total;1;150.54;150.54;150.54
70;compErr;1;1.685e-06;1.685e-06;1.685e-06
70;init;1;0.269751;0.269751;0.269751
70;update;1;5.75609;5.75609;5.75609
70;sync;1;1.05498;1.05498;1.05498
70;evalKnownDf;1;0;0;0
70;write;1;1.8025e-05;1.8025e-05;1.8025e-05
70;trace;1;0;0;0
70;calc_total;1;6.81107;6.81107;6.81107
0;total;1;108.163;108.163;108.163
165;compErr;1;1.685e-06;1.685e-06;1.685e-06
165;init;1;0.269053;0.269053;0.269053
165;update;1;5.79964;5.79964;5.79964
165;sync;1;1.86427;1.86427;1.86427
165;evalKnownDf;1;0;0;0
165;write;1;1.8801e-05;1.8801e-05;1.8801e-05
165;trace;1;0;0;0
165;calc_total;1;7.66391;7.66391;7.66391
0;total;1;150.514;150.514;150.514
0;total;1;150.486;150.486;150.486
0;total;1;150.544;150.544;150.544
0;total;1;150.526;150.526;150.526
0;total;1;150.539;150.539;150.539
71;compErr;1;2.073e-06;2.073e-06;2.073e-06
71;init;1;0.270891;0.270891;0.270891
71;update;1;5.759;5.759;5.759
71;sync;1;1.85159;1.85159;1.85159
71;evalKnownDf;1;0;0;0
71;write;1;2.095e-05;2.095e-05;2.095e-05
71;trace;1;0;0;0
71;calc_total;1;7.61059;7.61059;7.61059
0;total;1;108.163;108.163;108.163
166;compErr;1;1.268e-06;1.268e-06;1.268e-06
166;init;1;0.269417;0.269417;0.269417
166;update;1;5.84461;5.84461;5.84461
166;sync;1;2.15864;2.15864;2.15864
166;evalKnownDf;1;0;0;0
166;write;1;1.6226e-05;1.6226e-05;1.6226e-05
166;trace;1;0;0;0
166;calc_total;1;8.00325;8.00325;8.00325
0;total;1;150.514;150.514;150.514
0;total;1;150.486;150.486;150.486
0;total;1;150.544;150.544;150.544
0;total;1;150.526;150.526;150.526
190;compErr;1;1.833e-06;1.833e-06;1.833e-06
190;init;1;0.273927;0.273927;0.273927
190;update;1;5.78226;5.78226;5.78226
190;sync;1;1.56632;1.56632;1.56632
190;evalKnownDf;1;0;0;0
190;write;1;1.7632e-05;1.7632e-05;1.7632e-05
190;trace;1;0;0;0
190;calc_total;1;7.34857;7.34857;7.34857
0;total;1;150.54;150.54;150.54
167;compErr;1;2.006e-06;2.006e-06;2.006e-06
167;init;1;0.269323;0.269323;0.269323
167;update;1;5.82155;5.82155;5.82155
167;sync;1;1.89443;1.89443;1.89443
167;evalKnownDf;1;0;0;0
167;write;1;2.1557e-05;2.1557e-05;2.1557e-05
167;trace;1;0;0;0
167;calc_total;1;7.71598;7.71598;7.71598
0;total;1;150.514;150.514;150.514
0;total;1;150.486;150.486;150.486
0;total;1;150.544;150.544;150.544
0;total;1;150.527;150.527;150.527
0;total;1;150.539;150.539;150.539
0;total;1;150.486;150.486;150.486
0;total;1;150.544;150.544;150.544
0;total;1;150.526;150.526;150.526
0;total;1;150.486;150.486;150.486
0;total;1;150.544;150.544;150.544
0;total;1;150.527;150.527;150.527
0;total;1;150.486;150.486;150.486
0;total;1;150.526;150.526;150.526
0;total;1;150.486;150.486;150.486
0;total;1;150.526;150.526;150.526
0;total;1;150.486;150.486;150.486
0;total;1;150.526;150.526;150.526
0;total;1;150.486;150.486;150.486
91;compErr;1;1.777e-06;1.777e-06;1.777e-06
91;init;1;0.268296;0.268296;0.268296
91;update;1;5.78272;5.78272;5.78272
91;sync;1;0.893524;0.893524;0.893524
91;evalKnownDf;1;0;0;0
91;write;1;1.8143e-05;1.8143e-05;1.8143e-05
91;trace;1;0;0;0
91;calc_total;1;6.67624;6.67624;6.67624
0;total;1;150.489;150.489;150.489
92;compErr;1;1.494e-06;1.494e-06;1.494e-06
92;init;1;0.269127;0.269127;0.269127
92;update;1;5.72272;5.72272;5.72272
92;sync;1;1.28564;1.28564;1.28564
92;evalKnownDf;1;0;0;0
92;write;1;2.1703e-05;2.1703e-05;2.1703e-05
92;trace;1;0;0;0
92;calc_total;1;7.00836;7.00836;7.00836
0;total;1;150.489;150.489;150.489
93;compErr;1;1.516e-06;1.516e-06;1.516e-06
93;init;1;0.269304;0.269304;0.269304
93;update;1;5.78493;5.78493;5.78493
93;sync;1;1.70381;1.70381;1.70381
93;evalKnownDf;1;0;0;0
93;write;1;2.1762e-05;2.1762e-05;2.1762e-05
93;trace;1;0;0;0
93;calc_total;1;7.48874;7.48874;7.48874
0;total;1;150.489;150.489;150.489
94;compErr;1;1.765e-06;1.765e-06;1.765e-06
94;init;1;0.268829;0.268829;0.268829
94;update;1;5.74502;5.74502;5.74502
94;sync;1;1.53894;1.53894;1.53894
94;evalKnownDf;1;0;0;0
94;write;1;1.8667e-05;1.8667e-05;1.8667e-05
94;trace;1;0;0;0
94;calc_total;1;7.28397;7.28397;7.28397
0;total;1;150.489;150.489;150.489
95;compErr;1;1.942e-06;1.942e-06;1.942e-06
95;init;1;0.269648;0.269648;0.269648
95;update;1;5.72682;5.72682;5.72682
95;sync;1;1.22295;1.22295;1.22295
95;evalKnownDf;1;0;0;0
95;write;1;2.325e-05;2.325e-05;2.325e-05
95;trace;1;0;0;0
95;calc_total;1;6.94977;6.94977;6.94977
0;total;1;150.489;150.489;150.489
SCAFES
REMARK: No time step width tau was specified.
 Set tau=1.0 and proceeded. 

Energy start: 4800
Energy end  : 4742.49
# unit_id;function_name;num_calls;avg_runtime;min_runtime;max_runtime
24;compErr;1;1.815e-06;1.815e-06;1.815e-06
24;init;1;0.269327;0.269327;0.269327
24;update;1;5.74566;5.74566;5.74566
24;sync;1;0.936134;0.936134;0.936134
24;evalKnownDf;1;0;0;0
24;write;1;2.0897e-05;2.0897e-05;2.0897e-05
24;trace;1;0;0;0
24;calc_total;1;6.6818;6.6818;6.6818
48;compErr;1;2.936e-06;2.936e-06;2.936e-06
48;init;1;0.269409;0.269409;0.269409
48;update;1;5.7866;5.7866;5.7866
48;sync;1;0.067491;0.067491;0.067491
48;evalKnownDf;1;0;0;0
48;write;1;2.3489e-05;2.3489e-05;2.3489e-05
48;trace;1;0;0;0
48;calc_total;1;5.85409;5.85409;5.85409
144;compErr;1;1.882e-06;1.882e-06;1.882e-06
144;init;1;0.270751;0.270751;0.270751
144;update;1;5.82621;5.82621;5.82621
144;sync;1;0.00948976;0.00948976;0.00948976
144;evalKnownDf;1;0;0;0
144;write;1;1.8547e-05;1.8547e-05;1.8547e-05
144;trace;1;0;0;0
144;calc_total;1;5.8357;5.8357;5.8357
168;compErr;1;1.733e-06;1.733e-06;1.733e-06
168;init;1;0.269975;0.269975;0.269975
168;update;1;5.78981;5.78981;5.78981
168;sync;1;0.307833;0.307833;0.307833
168;evalKnownDf;1;0;0;0
168;write;1;2.2092e-05;2.2092e-05;2.2092e-05
168;trace;1;0;0;0
168;calc_total;1;6.09764;6.09764;6.09764
128;compErr;1;2.101e-06;2.101e-06;2.101e-06
128;init;1;0.27183;0.27183;0.27183
128;update;1;5.76448;5.76448;5.76448
128;sync;1;0.0923775;0.0923775;0.0923775
128;evalKnownDf;1;0;0;0
128;write;1;2.2704e-05;2.2704e-05;2.2704e-05
128;trace;1;0;0;0
128;calc_total;1;5.85686;5.85686;5.85686
32;compErr;1;1.492e-06;1.492e-06;1.492e-06
32;init;1;0.268743;0.268743;0.268743
32;update;1;5.72962;5.72962;5.72962
32;sync;1;0.540325;0.540325;0.540325
32;evalKnownDf;1;0;0;0
32;write;1;1.9357e-05;1.9357e-05;1.9357e-05
32;trace;1;0;0;0
32;calc_total;1;6.26994;6.26994;6.26994
56;compErr;1;1.591e-06;1.591e-06;1.591e-06
56;init;1;0.269949;0.269949;0.269949
56;update;1;5.74089;5.74089;5.74089
56;sync;1;0.239911;0.239911;0.239911
56;evalKnownDf;1;0;0;0
56;write;1;2.1108e-05;2.1108e-05;2.1108e-05
56;trace;1;0;0;0
56;calc_total;1;5.9808;5.9808;5.9808
40;compErr;1;1.249e-06;1.249e-06;1.249e-06
40;init;1;0.269712;0.269712;0.269712
40;update;1;5.73654;5.73654;5.73654
40;sync;1;0.639435;0.639435;0.639435
40;evalKnownDf;1;0;0;0
40;write;1;1.7534e-05;1.7534e-05;1.7534e-05
40;trace;1;0;0;0
40;calc_total;1;6.37598;6.37598;6.37598
64;compErr;1;1.018e-06;1.018e-06;1.018e-06
64;init;1;0.27755;0.27755;0.27755
64;update;1;5.78669;5.78669;5.78669
64;sync;1;0.191102;0.191102;0.191102
64;evalKnownDf;1;0;0;0
64;write;1;1.6977e-05;1.6977e-05;1.6977e-05
64;trace;1;0;0;0
64;calc_total;1;5.97779;5.97779;5.97779
0;compErr;1;1.915e-06;1.915e-06;1.915e-06
0;init;1;0.273264;0.273264;0.273264
0;update;1;5.716;5.716;5.716
0;sync;1;0.776172;0.776172;0.776172
0;evalKnownDf;1;0;0;0
0;write;1;2.4477e-05;2.4477e-05;2.4477e-05
0;trace;1;0;0;0
0;calc_total;1;6.49217;6.49217;6.49217
96;compErr;1;1.696e-06;1.696e-06;1.696e-06
96;init;1;0.27046;0.27046;0.27046
96;update;1;5.79962;5.79962;5.79962
96;sync;1;0.0275297;0.0275297;0.0275297
96;evalKnownDf;1;0;0;0
96;write;1;1.886e-05;1.886e-05;1.886e-05
96;trace;1;0;0;0
96;calc_total;1;5.82715;5.82715;5.82715
152;compErr;1;8.51e-07;8.51e-07;8.51e-07
152;init;1;0.269998;0.269998;0.269998
152;update;1;5.83175;5.83175;5.83175
152;sync;1;0.288587;0.288587;0.288587
152;evalKnownDf;1;0;0;0
152;write;1;1.5971e-05;1.5971e-05;1.5971e-05
152;trace;1;0;0;0
152;calc_total;1;6.12033;6.12033;6.12033
72;compErr;1;1.762e-06;1.762e-06;1.762e-06
72;init;1;0.269417;0.269417;0.269417
72;update;1;5.75333;5.75333;5.75333
72;sync;1;0.470726;0.470726;0.470726
72;evalKnownDf;1;0;0;0
72;write;1;1.9766e-05;1.9766e-05;1.9766e-05
72;trace;1;0;0;0
72;calc_total;1;6.22406;6.22406;6.22406
120;compErr;1;1.461e-06;1.461e-06;1.461e-06
120;init;1;0.27018;0.27018;0.27018
120;update;1;5.812;5.812;5.812
120;sync;1;0.637935;0.637935;0.637935
1;compErr;1;1.256e-06;1.256e-06;1.256e-06
1;init;1;0.280325;0.280325;0.280325
1;update;1;5.79757;5.79757;5.79757
1;sync;1;0.866819;0.866819;0.866819
1;evalKnownDf;1;0;0;0
1;write;1;1.8016e-05;1.8016e-05;1.8016e-05
1;trace;1;0;0;0
1;calc_total;1;6.66439;6.66439;6.66439
97;compErr;1;1.391e-06;1.391e-06;1.391e-06
97;init;1;0.271688;0.271688;0.271688
97;update;1;5.81996;5.81996;5.81996
97;sync;1;0.284182;0.284182;0.284182
97;evalKnownDf;1;0;0;0
97;write;1;1.7924e-05;1.7924e-05;1.7924e-05
97;trace;1;0;0;0
97;calc_total;1;6.10414;6.10414;6.10414
160;compErr;1;1.419e-06;1.419e-06;1.419e-06
160;init;1;0.268813;0.268813;0.268813
160;update;1;5.77566;5.77566;5.77566
160;sync;1;0.543819;0.543819;0.543819
160;evalKnownDf;1;0;0;0
160;write;1;2.2074e-05;2.2074e-05;2.2074e-05
160;trace;1;0;0;0
160;calc_total;1;6.31947;6.31947;6.31947
73;compErr;1;1.336e-06;1.336e-06;1.336e-06
73;init;1;0.270592;0.270592;0.270592
73;update;1;5.74543;5.74543;5.74543
73;sync;1;0.379734;0.379734;0.379734
73;evalKnownDf;1;0;0;0
73;write;1;1.8623e-05;1.8623e-05;1.8623e-05
73;trace;1;0;0;0
73;calc_total;1;6.12517;6.12517;6.12517
120;evalKnownDf;1;0;0;0
120;write;1;1.6475e-05;1.6475e-05;1.6475e-05
120;trace;1;0;0;0
120;calc_total;1;6.44994;6.44994;6.44994
2;compErr;1;1.415e-06;1.415e-06;1.415e-06
2;init;1;0.27347;0.27347;0.27347
2;update;1;5.76272;5.76272;5.76272
2;sync;1;0.818657;0.818657;0.818657
2;evalKnownDf;1;0;0;0
2;write;1;1.8384e-05;1.8384e-05;1.8384e-05
2;trace;1;0;0;0
2;calc_total;1;6.58137;6.58137;6.58137
98;compErr;1;1.136e-06;1.136e-06;1.136e-06
98;init;1;0.269642;0.269642;0.269642
98;update;1;5.80729;5.80729;5.80729
98;sync;1;0.854981;0.854981;0.854981
98;evalKnownDf;1;0;0;0
98;write;1;1.7481e-05;1.7481e-05;1.7481e-05
98;trace;1;0;0;0
98;calc_total;1;6.66227;6.66227;6.66227
146;compErr;1;1.19e-06;1.19e-06;1.19e-06
146;init;1;0.270506;0.270506;0.270506
146;update;1;5.76109;5.76109;5.76109
146;sync;1;0.483352;0.483352;0.483352
146;evalKnownDf;1;0;0;0
146;write;1;2.297e-05;2.297e-05;2.297e-05
74;compErr;1;1.038e-06;1.038e-06;1.038e-06
74;init;1;0.268811;0.268811;0.268811
74;update;1;5.82777;5.82777;5.82777
74;sync;1;0.153747;0.153747;0.153747
74;evalKnownDf;1;0;0;0
74;write;1;1.7874e-05;1.7874e-05;1.7874e-05
74;trace;1;0;0;0
74;calc_total;1;5.98152;5.98152;5.98152
130;compErr;1;1.116e-06;1.116e-06;1.116e-06
130;init;1;0.270583;0.270583;0.270583
130;update;1;5.87908;5.87908;5.87908
130;sync;1;0.42984;0.42984;0.42984
130;evalKnownDf;1;0;0;0
130;write;1;1.7397e-05;1.7397e-05;1.7397e-05
130;trace;1;0;0;0
130;calc_total;1;6.30892;6.30892;6.30892
3;compErr;1;1.679e-06;1.679e-06;1.679e-06
3;init;1;0.27664;0.27664;0.27664
3;update;1;5.77133;5.77133;5.77133
3;sync;1;0.805651;0.805651;0.805651
3;evalKnownDf;1;0;0;0
3;write;1;2.1057e-05;2.1057e-05;2.1057e-05
3;trace;1;0;0;0
3;calc_total;1;6.57698;6.57698;6.57698
100;compErr;1;1.997e-06;1.997e-06;1.997e-06
100;init;1;0.269081;0.269081;0.269081
100;update;1;5.76678;5.76678;5.76678
100;sync;1;0.781546;0.781546;0.781546
100;evalKnownDf;1;0;0;0
100;write;1;2.1752e-05;2.1752e-05;2.1752e-05
100;trace;1;0;0;0
100;calc_total;1;6.54833;6.54833;6.54833
146;trace;1;0;0;0
146;calc_total;1;6.24444;6.24444;6.24444
76;compErr;1;1.525e-06;1.525e-06;1.525e-06
76;init;1;0.268754;0.268754;0.268754
76;update;1;5.84291;5.84291;5.84291
76;sync;1;0.479153;0.479153;0.479153
76;evalKnownDf;1;0;0;0
76;write;1;1.6797e-05;1.6797e-05;1.6797e-05
76;trace;1;0;0;0
76;calc_total;1;6.32206;6.32206;6.32206
132;compErr;1;2.266e-06;2.266e-06;2.266e-06
132;init;1;0.276853;0.276853;0.276853
132;update;1;5.83122;5.83122;5.83122
132;sync;1;0.471448;0.471448;0.471448
132;evalKnownDf;1;0;0;0
132;write;1;1.9269e-05;1.9269e-05;1.9269e-05
132;trace;1;0;0;0
132;calc_total;1;6.30267;6.30267;6.30267
4;compErr;1;2.136e-06;2.136e-06;2.136e-06
4;init;1;0.271272;0.271272;0.271272
4;update;1;5.75504;5.75504;5.75504
4;sync;1;0.79672;0.79672;0.79672
4;evalKnownDf;1;0;0;0
4;write;1;2.247e-05;2.247e-05;2.247e-05
4;trace;1;0;0;0
4;calc_total;1;6.55176;6.55176;6.55176
102;compErr;1;1.494e-06;1.494e-06;1.494e-06
102;init;1;0.268083;0.268083;0.268083
102;update;1;5.75384;5.75384;5.75384
102;sync;1;0.85083;0.85083;0.85083
102;evalKnownDf;1;0;0;0
102;write;1;1.6414e-05;1.6414e-05;1.6414e-05
102;trace;1;0;0;0
102;calc_total;1;6.60467;6.60467;6.60467
148;compErr;1;1.591e-06;1.591e-06;1.591e-06
148;init;1;0.274608;0.274608;0.274608
148;update;1;5.81499;5.81499;5.81499
148;sync;1;0.426938;0.426938;0.426938
148;evalKnownDf;1;0;0;0
148;write;1;2.0295e-05;2.0295e-05;2.0295e-05
148;trace;1;0;0;0
148;calc_total;1;6.24193;6.24193;6.24193
77;compErr;1;2.527e-06;2.527e-06;2.527e-06
77;init;1;0.269726;0.269726;0.269726
77;update;1;5.77607;5.77607;5.77607
77;sync;1;0.415385;0.415385;0.415385
77;evalKnownDf;1;0;0;0
77;write;1;2.0848e-05;2.0848e-05;2.0848e-05
77;trace;1;0;0;0
77;calc_total;1;6.19145;6.19145;6.19145
136;compErr;1;1.615e-06;1.615e-06;1.615e-06
136;init;1;0.278558;0.278558;0.278558
136;update;1;5.84613;5.84613;5.84613
136;sync;1;0.620881;0.620881;0.620881
136;evalKnownDf;1;0;0;0
136;write;1;1.4962e-05;1.4962e-05;1.4962e-05
136;trace;1;0;0;0
136;calc_total;1;6.46701;6.46701;6.46701
5;compErr;1;2.157e-06;2.157e-06;2.157e-06
5;init;1;0.270858;0.270858;0.270858
5;update;1;5.79647;5.79647;5.79647
5;sync;1;0.734944;0.734944;0.734944
5;evalKnownDf;1;0;0;0
5;write;1;1.933e-05;1.933e-05;1.933e-05
5;trace;1;0;0;0
5;calc_total;1;6.53142;6.53142;6.53142
104;compErr;1;1.386e-06;1.386e-06;1.386e-06
104;init;1;0.269565;0.269565;0.269565
104;update;1;5.82631;5.82631;5.82631
104;sync;1;0.377996;0.377996;0.377996
104;evalKnownDf;1;0;0;0
104;write;1;1.4793e-05;1.4793e-05;1.4793e-05
104;trace;1;0;0;0
104;calc_total;1;6.2043;6.2043;6.2043
150;compErr;1;1.417e-06;1.417e-06;1.417e-06
150;init;1;0.273756;0.273756;0.273756
150;update;1;5.80386;5.80386;5.80386
150;sync;1;0.410944;0.410944;0.410944
150;evalKnownDf;1;0;0;0
150;write;1;1.753e-05;1.753e-05;1.753e-05
150;trace;1;0;0;0
150;calc_total;1;6.2148;6.2148;6.2148
78;compErr;1;1.554e-06;1.554e-06;1.554e-06
78;init;1;0.26898;0.26898;0.26898
78;update;1;5.816;5.816;5.816
78;sync;1;0.548677;0.548677;0.548677
78;evalKnownDf;1;0;0;0
78;write;1;1.7411e-05;1.7411e-05;1.7411e-05
78;trace;1;0;0;0
78;calc_total;1;6.36468;6.36468;6.36468
176;compErr;1;2.039e-06;2.039e-06;2.039e-06
176;init;1;0.270124;0.270124;0.270124
176;update;1;5.77131;5.77131;5.77131
176;sync;1;0.365384;0.365384;0.365384
176;evalKnownDf;1;0;0;0
176;write;1;2.2066e-05;2.2066e-05;2.2066e-05
176;trace;1;0;0;0
176;calc_total;1;6.13669;6.13669;6.13669
134;compErr;1;2.361e-06;2.361e-06;2.361e-06
134;init;1;0.284095;0.284095;0.284095
134;update;1;5.78087;5.78087;5.78087
134;sync;1;0.720075;0.720075;0.720075
134;evalKnownDf;1;0;0;0
134;write;1;1.892e-05;1.892e-05;1.892e-05
134;trace;1;0;0;0
6;compErr;1;2.438e-06;2.438e-06;2.438e-06
6;init;1;0.269111;0.269111;0.269111
6;update;1;5.75426;5.75426;5.75426
6;sync;1;0.493049;0.493049;0.493049
6;evalKnownDf;1;0;0;0
6;write;1;2.0732e-05;2.0732e-05;2.0732e-05
6;trace;1;0;0;0
6;calc_total;1;6.24731;6.24731;6.24731
105;compErr;1;1.514e-06;1.514e-06;1.514e-06
105;init;1;0.278484;0.278484;0.278484
105;update;1;5.78314;5.78314;5.78314
105;sync;1;0.384243;0.384243;0.384243
105;evalKnownDf;1;0;0;0
105;write;1;1.8105e-05;1.8105e-05;1.8105e-05
105;trace;1;0;0;0
105;calc_total;1;6.16738;6.16738;6.16738
156;compErr;1;2.043e-06;2.043e-06;2.043e-06
156;init;1;0.269155;0.269155;0.269155
156;update;1;5.78509;5.78509;5.78509
156;sync;1;0.716768;0.716768;0.716768
156;evalKnownDf;1;0;0;0
156;write;1;2.1429e-05;2.1429e-05;2.1429e-05
156;trace;1;0;0;0
156;calc_total;1;6.50186;6.50186;6.50186
79;compErr;1;1.829e-06;1.829e-06;1.829e-06
79;init;1;0.269691;0.269691;0.269691
79;update;1;5.82114;5.82114;5.82114
79;sync;1;0.250203;0.250203;0.250203
79;evalKnownDf;1;0;0;0
79;write;1;1.888e-05;1.888e-05;1.888e-05
79;trace;1;0;0;0
79;calc_total;1;6.07134;6.07134;6.07134
178;compErr;1;2.495e-06;2.495e-06;2.495e-06
178;init;1;0.270112;0.270112;0.270112
178;update;1;5.77286;5.77286;5.77286
178;sync;1;0.624494;0.624494;0.624494
178;evalKnownDf;1;0;0;0
178;write;1;2.3844e-05;2.3844e-05;2.3844e-05
178;trace;1;0;0;0
178;calc_total;1;6.39735;6.39735;6.39735
134;calc_total;1;6.50095;6.50095;6.50095
8;compErr;1;1.633e-06;1.633e-06;1.633e-06
8;init;1;0.273809;0.273809;0.273809
8;update;1;5.7734;5.7734;5.7734
8;sync;1;0.317022;0.317022;0.317022
8;evalKnownDf;1;0;0;0
8;write;1;1.8672e-05;1.8672e-05;1.8672e-05
8;trace;1;0;0;0
8;calc_total;1;6.09042;6.09042;6.09042
106;compErr;1;1.589e-06;1.589e-06;1.589e-06
106;init;1;0.274043;0.274043;0.274043
106;update;1;5.84555;5.84555;5.84555
106;sync;1;0.521523;0.521523;0.521523
106;evalKnownDf;1;0;0;0
106;write;1;1.5605e-05;1.5605e-05;1.5605e-05
106;trace;1;0;0;0
106;calc_total;1;6.36707;6.36707;6.36707
162;compErr;1;2.369e-06;2.369e-06;2.369e-06
162;init;1;0.269556;0.269556;0.269556
162;update;1;5.78636;5.78636;5.78636
162;sync;1;0.73537;0.73537;0.73537
162;evalKnownDf;1;0;0;0
162;write;1;1.8674e-05;1.8674e-05;1.8674e-05
162;trace;1;0;0;0
162;calc_total;1;6.52173;6.52173;6.52173
80;compErr;1;1.505e-06;1.505e-06;1.505e-06
80;init;1;0.269824;0.269824;0.269824
80;update;1;5.78108;5.78108;5.78108
80;sync;1;0.730199;0.730199;0.730199
80;evalKnownDf;1;0;0;0
80;write;1;1.8647e-05;1.8647e-05;1.8647e-05
80;trace;1;0;0;0
80;calc_total;1;6.51128;6.51128;6.51128
180;compErr;1;2.217e-06;2.217e-06;2.217e-06
180;init;1;0.273093;0.273093;0.273093
180;update;1;5.75826;5.75826;5.75826
180;sync;1;0.322711;0.322711;0.322711
180;evalKnownDf;1;0;0;0
180;write;1;2.2385e-05;2.2385e-05;2.2385e-05
180;trace;1;0;0;0
180;calc_total;1;6.08097;6.08097;6.08097
122;compErr;1;1.926e-06;1.926e-06;1.926e-06
122;init;1;0.271919;0.271919;0.271919
122;update;1;5.84403;5.84403;5.84403
122;sync;1;0.724185;0.724185;0.724185
122;evalKnownDf;1;0;0;0
122;write;1;1.5826e-05;1.5826e-05;1.5826e-05
122;trace;1;0;0;0
122;calc_total;1;6.56821;6.56821;6.56821
0;total;1;26.8067;26.8067;26.8067
9;compErr;1;1.569e-06;1.569e-06;1.569e-06
9;init;1;0.273046;0.273046;0.273046
9;update;1;5.90869;5.90869;5.90869
9;sync;1;0.578311;0.578311;0.578311
9;evalKnownDf;1;0;0;0
9;write;1;1.7981e-05;1.7981e-05;1.7981e-05
9;trace;1;0;0;0
9;calc_total;1;6.487;6.487;6.487
107;compErr;1;1.583e-06;1.583e-06;1.583e-06
107;init;1;0.272332;0.272332;0.272332
107;update;1;5.75054;5.75054;5.75054
107;sync;1;0.199222;0.199222;0.199222
107;evalKnownDf;1;0;0;0
107;write;1;2.3237e-05;2.3237e-05;2.3237e-05
107;trace;1;0;0;0
107;calc_total;1;5.94976;5.94976;5.94976
164;compErr;1;2.051e-06;2.051e-06;2.051e-06
164;init;1;0.27098;0.27098;0.27098
164;update;1;5.8207;5.8207;5.8207
164;sync;1;0.490839;0.490839;0.490839
164;evalKnownDf;1;0;0;0
164;write;1;1.9773e-05;1.9773e-05;1.9773e-05
164;trace;1;0;0;0
164;calc_total;1;6.31154;6.31154;6.31154
82;compErr;1;1.403e-06;1.403e-06;1.403e-06
82;init;1;0.270585;0.270585;0.270585
82;update;1;5.82314;5.82314;5.82314
82;sync;1;0.099811;0.099811;0.099811
82;evalKnownDf;1;0;0;0
82;write;1;1.5583e-05;1.5583e-05;1.5583e-05
82;trace;1;0;0;0
82;calc_total;1;5.92296;5.92296;5.92296
184;compErr;1;1.271e-06;1.271e-06;1.271e-06
184;init;1;0.272022;0.272022;0.272022
184;update;1;5.82329;5.82329;5.82329
184;sync;1;0.404099;0.404099;0.404099
184;evalKnownDf;1;0;0;0
184;write;1;1.6585e-05;1.6585e-05;1.6585e-05
184;trace;1;0;0;0
184;calc_total;1;6.22739;6.22739;6.22739
124;compErr;1;1.512e-06;1.512e-06;1.512e-06
124;init;1;0.269742;0.269742;0.269742
124;update;1;5.80692;5.80692;5.80692
124;sync;1;0.0510578;0.0510578;0.0510578
124;evalKnownDf;1;0;0;0
124;write;1;1.7717e-05;1.7717e-05;1.7717e-05
124;trace;1;0;0;0
124;calc_total;1;5.85798;5.85798;5.85798
49;compErr;1;1.757e-06;1.757e-06;1.757e-06
49;init;1;0.267249;0.267249;0.267249
49;update;1;5.74729;5.74729;5.74729
49;sync;1;0.842482;0.842482;0.842482
49;evalKnownDf;1;0;0;0
49;write;1;2.2705e-05;2.2705e-05;2.2705e-05
49;trace;1;0;0;0
49;calc_total;1;6.58977;6.58977;6.58977
0;total;1;26.8067;26.8067;26.8067
10;compErr;1;2.422e-06;2.422e-06;2.422e-06
10;init;1;0.26988;0.26988;0.26988
10;update;1;5.73932;5.73932;5.73932
10;sync;1;0.772754;0.772754;0.772754
10;evalKnownDf;1;0;0;0
10;write;1;2.412e-05;2.412e-05;2.412e-05
10;trace;1;0;0;0
10;calc_total;1;6.51208;6.51208;6.51208
108;compErr;1;2e-06;2e-06;2e-06
108;init;1;0.269705;0.269705;0.269705
108;update;1;5.80058;5.80058;5.80058
108;sync;1;0.439277;0.439277;0.439277
108;evalKnownDf;1;0;0;0
108;write;1;2.5595e-05;2.5595e-05;2.5595e-05
108;trace;1;0;0;0
108;calc_total;1;6.23986;6.23986;6.23986
166;compErr;1;3.035e-06;3.035e-06;3.035e-06
166;init;1;0.270157;0.270157;0.270157
166;update;1;5.7705;5.7705;5.7705
166;sync;1;0.831471;0.831471;0.831471
166;evalKnownDf;1;0;0;0
166;write;1;2.9986e-05;2.9986e-05;2.9986e-05
166;trace;1;0;0;0
166;calc_total;1;6.60197;6.60197;6.60197
84;compErr;1;2.328e-06;2.328e-06;2.328e-06
84;init;1;0.273885;0.273885;0.273885
84;update;1;5.77904;5.77904;5.77904
84;sync;1;0.461664;0.461664;0.461664
84;evalKnownDf;1;0;0;0
84;write;1;1.9276e-05;1.9276e-05;1.9276e-05
84;trace;1;0;0;0
84;calc_total;1;6.2407;6.2407;6.2407
172;compErr;1;1.565e-06;1.565e-06;1.565e-06
172;init;1;0.269714;0.269714;0.269714
172;update;1;5.73489;5.73489;5.73489
172;sync;1;0.361139;0.361139;0.361139
172;evalKnownDf;1;0;0;0
172;write;1;2.1086e-05;2.1086e-05;2.1086e-05
172;trace;1;0;0;0
172;calc_total;1;6.09603;6.09603;6.09603
129;compErr;1;2.323e-06;2.323e-06;2.323e-06
129;init;1;0.269684;0.269684;0.269684
129;update;1;5.74968;5.74968;5.74968
129;sync;1;0.465147;0.465147;0.465147
129;evalKnownDf;1;0;0;0
129;write;1;2.7668e-05;2.7668e-05;2.7668e-05
129;trace;1;0;0;0
129;calc_total;1;6.21483;6.21483;6.21483
0;total;1;26.8208;26.8208;26.8208
50;compErr;1;2.115e-06;2.115e-06;2.115e-06
50;init;1;0.272578;0.272578;0.272578
50;update;1;5.75233;5.75233;5.75233
50;sync;1;0.366505;0.366505;0.366505
50;evalKnownDf;1;0;0;0
50;write;1;1.961e-05;1.961e-05;1.961e-05
50;trace;1;0;0;0
50;calc_total;1;6.11884;6.11884;6.11884
0;total;1;26.8067;26.8067;26.8067
12;compErr;1;1.683e-06;1.683e-06;1.683e-06
12;init;1;0.277209;0.277209;0.277209
12;update;1;5.74199;5.74199;5.74199
12;sync;1;0.202333;0.202333;0.202333
12;evalKnownDf;1;0;0;0
12;write;1;2.4026e-05;2.4026e-05;2.4026e-05
12;trace;1;0;0;0
12;calc_total;1;5.94432;5.94432;5.94432
109;compErr;1;1.436e-06;1.436e-06;1.436e-06
109;init;1;0.26842;0.26842;0.26842
109;update;1;5.79381;5.79381;5.79381
109;sync;1;0.754809;0.754809;0.754809
109;evalKnownDf;1;0;0;0
109;write;1;2.143e-05;2.143e-05;2.143e-05
109;trace;1;0;0;0
109;calc_total;1;6.54862;6.54862;6.54862
154;compErr;1;1.476e-06;1.476e-06;1.476e-06
154;init;1;0.26891;0.26891;0.26891
154;update;1;5.7859;5.7859;5.7859
154;sync;1;0.683352;0.683352;0.683352
154;evalKnownDf;1;0;0;0
154;write;1;1.9752e-05;1.9752e-05;1.9752e-05
154;trace;1;0;0;0
154;calc_total;1;6.46925;6.46925;6.46925
86;compErr;1;1.02e-06;1.02e-06;1.02e-06
86;init;1;0.270594;0.270594;0.270594
86;update;1;5.85394;5.85394;5.85394
86;sync;1;0.331944;0.331944;0.331944
86;evalKnownDf;1;0;0;0
86;write;1;1.6139e-05;1.6139e-05;1.6139e-05
86;trace;1;0;0;0
86;calc_total;1;6.18588;6.18588;6.18588
188;compErr;1;1.562e-06;1.562e-06;1.562e-06
188;init;1;0.268527;0.268527;0.268527
188;update;1;5.80301;5.80301;5.80301
188;sync;1;0.309833;0.309833;0.309833
188;evalKnownDf;1;0;0;0
188;write;1;1.6941e-05;1.6941e-05;1.6941e-05
188;trace;1;0;0;0
188;calc_total;1;6.11285;6.11285;6.11285
131;compErr;1;1.76e-06;1.76e-06;1.76e-06
131;init;1;0.270983;0.270983;0.270983
131;update;1;5.7669;5.7669;5.7669
131;sync;1;0.379114;0.379114;0.379114
131;evalKnownDf;1;0;0;0
131;write;1;2.1523e-05;2.1523e-05;2.1523e-05
131;trace;1;0;0;0
131;calc_total;1;6.14602;6.14602;6.14602
25;compErr;1;1.092e-06;1.092e-06;1.092e-06
25;init;1;0.270693;0.270693;0.270693
25;update;1;5.75001;5.75001;5.75001
25;sync;1;0.876959;0.876959;0.876959
25;evalKnownDf;1;0;0;0
25;write;1;2.1361e-05;2.1361e-05;2.1361e-05
25;trace;1;0;0;0
25;calc_total;1;6.62697;6.62697;6.62697
0;total;1;26.8209;26.8209;26.8209
51;compErr;1;2.832e-06;2.832e-06;2.832e-06
51;init;1;0.269773;0.269773;0.269773
51;update;1;5.75021;5.75021;5.75021
51;sync;1;0.624796;0.624796;0.624796
51;evalKnownDf;1;0;0;0
51;write;1;2.3458e-05;2.3458e-05;2.3458e-05
51;trace;1;0;0;0
51;calc_total;1;6.375;6.375;6.375
0;total;1;26.8067;26.8067;26.8067
13;compErr;1;1.851e-06;1.851e-06;1.851e-06
13;init;1;0.271689;0.271689;0.271689
13;update;1;5.77312;5.77312;5.77312
13;sync;1;0.283099;0.283099;0.283099
13;evalKnownDf;1;0;0;0
13;write;1;2.0411e-05;2.0411e-05;2.0411e-05
13;trace;1;0;0;0
13;calc_total;1;6.05622;6.05622;6.05622
110;compErr;1;1.098e-06;1.098e-06;1.098e-06
110;init;1;0.271113;0.271113;0.271113
110;update;1;5.76487;5.76487;5.76487
110;sync;1;0.202269;0.202269;0.202269
110;evalKnownDf;1;0;0;0
110;write;1;1.74e-05;1.74e-05;1.74e-05
110;trace;1;0;0;0
110;calc_total;1;5.96714;5.96714;5.96714
145;compErr;1;2.134e-06;2.134e-06;2.134e-06
145;init;1;0.271016;0.271016;0.271016
145;update;1;5.82065;5.82065;5.82065
145;sync;1;0.296755;0.296755;0.296755
145;evalKnownDf;1;0;0;0
145;write;1;2.1663e-05;2.1663e-05;2.1663e-05
145;trace;1;0;0;0
88;compErr;1;1.671e-06;1.671e-06;1.671e-06
88;init;1;0.27392;0.27392;0.27392
88;update;1;5.79199;5.79199;5.79199
88;sync;1;0.150618;0.150618;0.150618
88;evalKnownDf;1;0;0;0
88;write;1;2.1858e-05;2.1858e-05;2.1858e-05
88;trace;1;0;0;0
88;calc_total;1;5.94261;5.94261;5.94261
174;compErr;1;1.932e-06;1.932e-06;1.932e-06
174;init;1;0.267378;0.267378;0.267378
174;update;1;5.73247;5.73247;5.73247
174;sync;1;0.722453;0.722453;0.722453
174;evalKnownDf;1;0;0;0
174;write;1;2.3785e-05;2.3785e-05;2.3785e-05
174;trace;1;0;0;0
174;calc_total;1;6.45492;6.45492;6.45492
133;compErr;1;1.85e-06;1.85e-06;1.85e-06
133;init;1;0.275604;0.275604;0.275604
133;update;1;5.83068;5.83068;5.83068
133;sync;1;0.778206;0.778206;0.778206
133;evalKnownDf;1;0;0;0
133;write;1;1.95e-05;1.95e-05;1.95e-05
133;trace;1;0;0;0
133;calc_total;1;6.60888;6.60888;6.60888
26;compErr;1;1.316e-06;1.316e-06;1.316e-06
26;init;1;0.269997;0.269997;0.269997
26;update;1;5.79694;5.79694;5.79694
26;sync;1;0.54037;0.54037;0.54037
26;evalKnownDf;1;0;0;0
26;write;1;1.6405e-05;1.6405e-05;1.6405e-05
26;trace;1;0;0;0
26;calc_total;1;6.33731;6.33731;6.33731
0;total;1;26.8209;26.8209;26.8209
52;compErr;1;2.516e-06;2.516e-06;2.516e-06
52;init;1;0.269006;0.269006;0.269006
52;update;1;5.74486;5.74486;5.74486
52;sync;1;0.684793;0.684793;0.684793
52;evalKnownDf;1;0;0;0
52;write;1;2.0136e-05;2.0136e-05;2.0136e-05
52;trace;1;0;0;0
52;calc_total;1;6.42965;6.42965;6.42965
0;total;1;26.8067;26.8067;26.8067
14;compErr;1;3.028e-06;3.028e-06;3.028e-06
14;init;1;0.268889;0.268889;0.268889
14;update;1;5.7336;5.7336;5.7336
14;sync;1;0.839374;0.839374;0.839374
14;evalKnownDf;1;0;0;0
14;write;1;2.3826e-05;2.3826e-05;2.3826e-05
14;trace;1;0;0;0
14;calc_total;1;6.57298;6.57298;6.57298
111;compErr;1;1.743e-06;1.743e-06;1.743e-06
111;init;1;0.269695;0.269695;0.269695
111;update;1;5.74267;5.74267;5.74267
111;sync;1;0.727463;0.727463;0.727463
111;evalKnownDf;1;0;0;0
111;write;1;2.0067e-05;2.0067e-05;2.0067e-05
111;trace;1;0;0;0
111;calc_total;1;6.47014;6.47014;6.47014
145;calc_total;1;6.11741;6.11741;6.11741
90;compErr;1;1.536e-06;1.536e-06;1.536e-06
90;init;1;0.273509;0.273509;0.273509
90;update;1;5.79138;5.79138;5.79138
90;sync;1;0.095076;0.095076;0.095076
90;evalKnownDf;1;0;0;0
90;write;1;1.7847e-05;1.7847e-05;1.7847e-05
90;trace;1;0;0;0
90;calc_total;1;5.88646;5.88646;5.88646
182;compErr;1;1.813e-06;1.813e-06;1.813e-06
182;init;1;0.271103;0.271103;0.271103
182;update;1;5.77349;5.77349;5.77349
182;sync;1;0.560911;0.560911;0.560911
182;evalKnownDf;1;0;0;0
182;write;1;2.2523e-05;2.2523e-05;2.2523e-05
182;trace;1;0;0;0
182;calc_total;1;6.3344;6.3344;6.3344
135;compErr;1;1.266e-06;1.266e-06;1.266e-06
135;init;1;0.276278;0.276278;0.276278
135;update;1;5.77209;5.77209;5.77209
135;sync;1;0.808545;0.808545;0.808545
135;evalKnownDf;1;0;0;0
135;write;1;1.7601e-05;1.7601e-05;1.7601e-05
135;trace;1;0;0;0
135;calc_total;1;6.58064;6.58064;6.58064
27;compErr;1;9.3e-07;9.3e-07;9.3e-07
27;init;1;0.270271;0.270271;0.270271
27;update;1;5.79449;5.79449;5.79449
27;sync;1;0.128244;0.128244;0.128244
27;evalKnownDf;1;0;0;0
27;write;1;1.6253e-05;1.6253e-05;1.6253e-05
27;trace;1;0;0;0
27;calc_total;1;5.92273;5.92273;5.92273
0;total;1;26.8207;26.8207;26.8207
53;compErr;1;1.205e-06;1.205e-06;1.205e-06
53;init;1;0.269507;0.269507;0.269507
53;update;1;5.74551;5.74551;5.74551
53;sync;1;0.32226;0.32226;0.32226
53;evalKnownDf;1;0;0;0
53;write;1;1.8979e-05;1.8979e-05;1.8979e-05
53;trace;1;0;0;0
53;calc_total;1;6.06777;6.06777;6.06777
0;total;1;26.8063;26.8063;26.8063
15;compErr;1;2.739e-06;2.739e-06;2.739e-06
15;init;1;0.273126;0.273126;0.273126
15;update;1;5.74214;5.74214;5.74214
15;sync;1;0.804941;0.804941;0.804941
15;evalKnownDf;1;0;0;0
15;write;1;2.1082e-05;2.1082e-05;2.1082e-05
15;trace;1;0;0;0
15;calc_total;1;6.54708;6.54708;6.54708
112;compErr;1;1.178e-06;1.178e-06;1.178e-06
112;init;1;0.27153;0.27153;0.27153
112;update;1;5.76796;5.76796;5.76796
112;sync;1;0.387303;0.387303;0.387303
112;evalKnownDf;1;0;0;0
112;write;1;1.9525e-05;1.9525e-05;1.9525e-05
112;trace;1;0;0;0
112;calc_total;1;6.15526;6.15526;6.15526
149;compErr;1;1.279e-06;1.279e-06;1.279e-06
149;init;1;0.269332;0.269332;0.269332
149;update;1;5.82013;5.82013;5.82013
149;sync;1;0.748847;0.748847;0.748847
92;compErr;1;1.954e-06;1.954e-06;1.954e-06
92;init;1;0.274202;0.274202;0.274202
92;update;1;5.83065;5.83065;5.83065
92;sync;1;0.0116268;0.0116268;0.0116268
92;evalKnownDf;1;0;0;0
92;write;1;1.8387e-05;1.8387e-05;1.8387e-05
92;trace;1;0;0;0
92;calc_total;1;5.84228;5.84228;5.84228
170;compErr;1;1.357e-06;1.357e-06;1.357e-06
170;init;1;0.269956;0.269956;0.269956
170;update;1;5.77773;5.77773;5.77773
170;sync;1;0.402885;0.402885;0.402885
170;evalKnownDf;1;0;0;0
170;write;1;1.9799e-05;1.9799e-05;1.9799e-05
170;trace;1;0;0;0
170;calc_total;1;6.18062;6.18062;6.18062
137;compErr;1;1.435e-06;1.435e-06;1.435e-06
137;init;1;0.267767;0.267767;0.267767
137;update;1;5.74908;5.74908;5.74908
137;sync;1;0.825579;0.825579;0.825579
137;evalKnownDf;1;0;0;0
137;write;1;2.1733e-05;2.1733e-05;2.1733e-05
137;trace;1;0;0;0
137;calc_total;1;6.57466;6.57466;6.57466
28;compErr;1;1.151e-06;1.151e-06;1.151e-06
28;init;1;0.27362;0.27362;0.27362
28;update;1;5.81162;5.81162;5.81162
28;sync;1;0.359447;0.359447;0.359447
28;evalKnownDf;1;0;0;0
28;write;1;1.6483e-05;1.6483e-05;1.6483e-05
28;trace;1;0;0;0
28;calc_total;1;6.17107;6.17107;6.17107
0;total;1;26.8208;26.8208;26.8208
54;compErr;1;1.477e-06;1.477e-06;1.477e-06
54;init;1;0.269422;0.269422;0.269422
54;update;1;5.7835;5.7835;5.7835
54;sync;1;0.48469;0.48469;0.48469
54;evalKnownDf;1;0;0;0
54;write;1;2.0325e-05;2.0325e-05;2.0325e-05
54;trace;1;0;0;0
54;calc_total;1;6.26819;6.26819;6.26819
0;total;1;26.8067;26.8067;26.8067
16;compErr;1;2.432e-06;2.432e-06;2.432e-06
16;init;1;0.270557;0.270557;0.270557
16;update;1;5.73443;5.73443;5.73443
16;sync;1;0.200924;0.200924;0.200924
16;evalKnownDf;1;0;0;0
16;write;1;1.9235e-05;1.9235e-05;1.9235e-05
16;trace;1;0;0;0
16;calc_total;1;5.93536;5.93536;5.93536
113;compErr;1;1.541e-06;1.541e-06;1.541e-06
113;init;1;0.268545;0.268545;0.268545
113;update;1;5.80848;5.80848;5.80848
113;sync;1;0.75634;0.75634;0.75634
113;evalKnownDf;1;0;0;0
113;write;1;1.7346e-05;1.7346e-05;1.7346e-05
113;trace;1;0;0;0
113;calc_total;1;6.56482;6.56482;6.56482
149;evalKnownDf;1;0;0;0
149;write;1;1.8525e-05;1.8525e-05;1.8525e-05
149;trace;1;0;0;0
149;calc_total;1;6.56898;6.56898;6.56898
75;compErr;1;1.719e-06;1.719e-06;1.719e-06
75;init;1;0.273728;0.273728;0.273728
75;update;1;5.84649;5.84649;5.84649
75;sync;1;0.535312;0.535312;0.535312
75;evalKnownDf;1;0;0;0
75;write;1;1.7621e-05;1.7621e-05;1.7621e-05
75;trace;1;0;0;0
75;calc_total;1;6.3818;6.3818;6.3818
186;compErr;1;1.911e-06;1.911e-06;1.911e-06
186;init;1;0.277631;0.277631;0.277631
186;update;1;5.76297;5.76297;5.76297
186;sync;1;0.77973;0.77973;0.77973
186;evalKnownDf;1;0;0;0
186;write;1;2.0484e-05;2.0484e-05;2.0484e-05
186;trace;1;0;0;0
186;calc_total;1;6.5427;6.5427;6.5427
138;compErr;1;2.075e-06;2.075e-06;2.075e-06
138;init;1;0.273205;0.273205;0.273205
138;update;1;5.8277;5.8277;5.8277
138;sync;1;0.6767;0.6767;0.6767
138;evalKnownDf;1;0;0;0
138;write;1;1.9651e-05;1.9651e-05;1.9651e-05
138;trace;1;0;0;0
138;calc_total;1;6.5044;6.5044;6.5044
29;compErr;1;1.694e-06;1.694e-06;1.694e-06
29;init;1;0.268216;0.268216;0.268216
29;update;1;5.74236;5.74236;5.74236
29;sync;1;0.806186;0.806186;0.806186
29;evalKnownDf;1;0;0;0
29;write;1;1.9818e-05;1.9818e-05;1.9818e-05
29;trace;1;0;0;0
29;calc_total;1;6.54855;6.54855;6.54855
0;total;1;26.8209;26.8209;26.8209
55;compErr;1;1.798e-06;1.798e-06;1.798e-06
55;init;1;0.273546;0.273546;0.273546
55;update;1;5.74638;5.74638;5.74638
55;sync;1;0.424727;0.424727;0.424727
55;evalKnownDf;1;0;0;0
55;write;1;2.6945e-05;2.6945e-05;2.6945e-05
55;trace;1;0;0;0
55;calc_total;1;6.1711;6.1711;6.1711
0;total;1;26.8068;26.8068;26.8068
17;compErr;1;1.84e-06;1.84e-06;1.84e-06
17;init;1;0.271138;0.271138;0.271138
17;update;1;5.72433;5.72433;5.72433
17;sync;1;0.468821;0.468821;0.468821
17;evalKnownDf;1;0;0;0
17;write;1;2.1343e-05;2.1343e-05;2.1343e-05
17;trace;1;0;0;0
17;calc_total;1;6.19315;6.19315;6.19315
114;compErr;1;1.304e-06;1.304e-06;1.304e-06
114;init;1;0.27464;0.27464;0.27464
114;update;1;5.81993;5.81993;5.81993
114;sync;1;0.449694;0.449694;0.449694
114;evalKnownDf;1;0;0;0
114;write;1;1.567e-05;1.567e-05;1.567e-05
114;trace;1;0;0;0
114;calc_total;1;6.26962;6.26962;6.26962
161;compErr;1;1.857e-06;1.857e-06;1.857e-06
161;init;1;0.269374;0.269374;0.269374
161;update;1;5.83372;5.83372;5.83372
161;sync;1;0.590019;0.590019;0.590019
161;evalKnownDf;1;0;0;0
161;write;1;1.9815e-05;1.9815e-05;1.9815e-05
161;trace;1;0;0;0
161;calc_total;1;6.42374;6.42374;6.42374
81;compErr;1;1.377e-06;1.377e-06;1.377e-06
81;init;1;0.270077;0.270077;0.270077
81;update;1;5.82977;5.82977;5.82977
81;sync;1;0.442284;0.442284;0.442284
81;evalKnownDf;1;0;0;0
81;write;1;1.6342e-05;1.6342e-05;1.6342e-05
81;trace;1;0;0;0
81;calc_total;1;6.27205;6.27205;6.27205
177;compErr;1;1.383e-06;1.383e-06;1.383e-06
177;init;1;0.269519;0.269519;0.269519
177;update;1;5.87575;5.87575;5.87575
177;sync;1;0.127079;0.127079;0.127079
177;evalKnownDf;1;0;0;0
177;write;1;1.9491e-05;1.9491e-05;1.9491e-05
177;trace;1;0;0;0
139;compErr;1;2.449e-06;2.449e-06;2.449e-06
139;init;1;0.268283;0.268283;0.268283
139;update;1;5.81124;5.81124;5.81124
139;sync;1;0.750045;0.750045;0.750045
139;evalKnownDf;1;0;0;0
139;write;1;2.2032e-05;2.2032e-05;2.2032e-05
139;trace;1;0;0;0
139;calc_total;1;6.56129;6.56129;6.56129
30;compErr;1;1.73e-06;1.73e-06;1.73e-06
30;init;1;0.2678;0.2678;0.2678
30;update;1;5.73751;5.73751;5.73751
30;sync;1;0.802487;0.802487;0.802487
30;evalKnownDf;1;0;0;0
30;write;1;2.2597e-05;2.2597e-05;2.2597e-05
30;trace;1;0;0;0
30;calc_total;1;6.54;6.54;6.54
0;total;1;26.8209;26.8209;26.8209
0;total;1;26.8063;26.8063;26.8063
18;compErr;1;2.341e-06;2.341e-06;2.341e-06
18;init;1;0.268884;0.268884;0.268884
18;update;1;5.77267;5.77267;5.77267
18;sync;1;0.811284;0.811284;0.811284
18;evalKnownDf;1;0;0;0
18;write;1;2.5543e-05;2.5543e-05;2.5543e-05
18;trace;1;0;0;0
18;calc_total;1;6.58395;6.58395;6.58395
115;compErr;1;1.117e-06;1.117e-06;1.117e-06
115;init;1;0.270752;0.270752;0.270752
115;update;1;5.80802;5.80802;5.80802
115;sync;1;0.794298;0.794298;0.794298
115;evalKnownDf;1;0;0;0
115;write;1;1.6948e-05;1.6948e-05;1.6948e-05
115;trace;1;0;0;0
115;calc_total;1;6.60232;6.60232;6.60232
147;compErr;1;2.06e-06;2.06e-06;2.06e-06
147;init;1;0.270214;0.270214;0.270214
147;update;1;5.76872;5.76872;5.76872
147;sync;1;0.800981;0.800981;0.800981
147;evalKnownDf;1;0;0;0
147;write;1;2.1234e-05;2.1234e-05;2.1234e-05
147;trace;1;0;0;0
147;calc_total;1;6.5697;6.5697;6.5697
85;compErr;1;1.681e-06;1.681e-06;1.681e-06
85;init;1;0.274921;0.274921;0.274921
85;update;1;5.84975;5.84975;5.84975
177;calc_total;1;6.00283;6.00283;6.00283
140;compErr;1;1.496e-06;1.496e-06;1.496e-06
140;init;1;0.26886;0.26886;0.26886
140;update;1;5.81733;5.81733;5.81733
140;sync;1;0.757106;0.757106;0.757106
140;evalKnownDf;1;0;0;0
140;write;1;2.0395e-05;2.0395e-05;2.0395e-05
140;trace;1;0;0;0
140;calc_total;1;6.57443;6.57443;6.57443
31;compErr;1;1.175e-06;1.175e-06;1.175e-06
31;init;1;0.268515;0.268515;0.268515
31;update;1;5.78043;5.78043;5.78043
31;sync;1;0.709775;0.709775;0.709775
31;evalKnownDf;1;0;0;0
31;write;1;2.0212e-05;2.0212e-05;2.0212e-05
31;trace;1;0;0;0
31;calc_total;1;6.49021;6.49021;6.49021
0;total;1;26.8207;26.8207;26.8207
57;compErr;1;1.923e-06;1.923e-06;1.923e-06
57;init;1;0.267926;0.267926;0.267926
57;update;1;5.79424;5.79424;5.79424
57;sync;1;0.853092;0.853092;0.853092
57;evalKnownDf;1;0;0;0
57;write;1;2.1711e-05;2.1711e-05;2.1711e-05
57;trace;1;0;0;0
57;calc_total;1;6.64734;6.64734;6.64734
0;total;1;26.8067;26.8067;26.8067
20;compErr;1;2.029e-06;2.029e-06;2.029e-06
20;init;1;0.270853;0.270853;0.270853
20;update;1;5.77302;5.77302;5.77302
20;sync;1;0.674585;0.674585;0.674585
20;evalKnownDf;1;0;0;0
20;write;1;2.4221e-05;2.4221e-05;2.4221e-05
20;trace;1;0;0;0
20;calc_total;1;6.4476;6.4476;6.4476
116;compErr;1;1.952e-06;1.952e-06;1.952e-06
116;init;1;0.27624;0.27624;0.27624
116;update;1;5.74821;5.74821;5.74821
116;sync;1;0.736428;0.736428;0.736428
116;evalKnownDf;1;0;0;0
116;write;1;1.6833e-05;1.6833e-05;1.6833e-05
116;trace;1;0;0;0
116;calc_total;1;6.48463;6.48463;6.48463
85;sync;1;0.627244;0.627244;0.627244
85;evalKnownDf;1;0;0;0
85;write;1;1.9003e-05;1.9003e-05;1.9003e-05
85;trace;1;0;0;0
85;calc_total;1;6.47699;6.47699;6.47699
169;compErr;1;1.225e-06;1.225e-06;1.225e-06
169;init;1;0.27282;0.27282;0.27282
169;update;1;5.79419;5.79419;5.79419
169;sync;1;1.13529;1.13529;1.13529
169;evalKnownDf;1;0;0;0
169;write;1;1.8678e-05;1.8678e-05;1.8678e-05
141;compErr;1;2.437e-06;2.437e-06;2.437e-06
141;init;1;0.285846;0.285846;0.285846
141;update;1;5.76899;5.76899;5.76899
141;sync;1;0.853571;0.853571;0.853571
141;evalKnownDf;1;0;0;0
141;write;1;2.4507e-05;2.4507e-05;2.4507e-05
141;trace;1;0;0;0
141;calc_total;1;6.62256;6.62256;6.62256
0;total;1;26.8207;26.8207;26.8207
58;compErr;1;1.578e-06;1.578e-06;1.578e-06
58;init;1;0.270255;0.270255;0.270255
58;update;1;5.75217;5.75217;5.75217
58;sync;1;0.070254;0.070254;0.070254
58;evalKnownDf;1;0;0;0
58;write;1;2.1706e-05;2.1706e-05;2.1706e-05
58;trace;1;0;0;0
58;calc_total;1;5.82243;5.82243;5.82243
0;total;1;26.8065;26.8065;26.8065
21;compErr;1;1.908e-06;1.908e-06;1.908e-06
21;init;1;0.271659;0.271659;0.271659
21;update;1;5.75507;5.75507;5.75507
21;sync;1;0.534834;0.534834;0.534834
21;evalKnownDf;1;0;0;0
21;write;1;2.5035e-05;2.5035e-05;2.5035e-05
21;trace;1;0;0;0
21;calc_total;1;6.28991;6.28991;6.28991
117;compErr;1;2.914e-06;2.914e-06;2.914e-06
117;init;1;0.27265;0.27265;0.27265
117;update;1;5.7609;5.7609;5.7609
117;sync;1;0.783187;0.783187;0.783187
117;evalKnownDf;1;0;0;0
117;write;1;2.1421e-05;2.1421e-05;2.1421e-05
117;trace;1;0;0;0
117;calc_total;1;6.54409;6.54409;6.54409
169;trace;1;0;0;0
169;calc_total;1;6.92949;6.92949;6.92949
142;compErr;1;2.142e-06;2.142e-06;2.142e-06
142;init;1;0.276961;0.276961;0.276961
142;update;1;5.75096;5.75096;5.75096
142;sync;1;0.741991;0.741991;0.741991
142;evalKnownDf;1;0;0;0
142;write;1;2.4219e-05;2.4219e-05;2.4219e-05
142;trace;1;0;0;0
142;calc_total;1;6.49296;6.49296;6.49296
33;compErr;1;1.241e-06;1.241e-06;1.241e-06
33;init;1;0.270247;0.270247;0.270247
33;update;1;5.77824;5.77824;5.77824
33;sync;1;0.32409;0.32409;0.32409
33;evalKnownDf;1;0;0;0
33;write;1;2.1677e-05;2.1677e-05;2.1677e-05
33;trace;1;0;0;0
33;calc_total;1;6.10233;6.10233;6.10233
0;total;1;26.8207;26.8207;26.8207
59;compErr;1;2.887e-06;2.887e-06;2.887e-06
59;init;1;0.267873;0.267873;0.267873
59;update;1;5.73363;5.73363;5.73363
59;sync;1;0.763334;0.763334;0.763334
59;evalKnownDf;1;0;0;0
59;write;1;2.338e-05;2.338e-05;2.338e-05
59;trace;1;0;0;0
59;calc_total;1;6.49696;6.49696;6.49696
0;total;1;26.8066;26.8066;26.8066
22;compErr;1;3.525e-06;3.525e-06;3.525e-06
22;init;1;0.275115;0.275115;0.275115
22;update;1;5.81962;5.81962;5.81962
22;sync;1;0.488365;0.488365;0.488365
22;evalKnownDf;1;0;0;0
22;write;1;2.0744e-05;2.0744e-05;2.0744e-05
22;trace;1;0;0;0
22;calc_total;1;6.30799;6.30799;6.30799
181;compErr;1;1.645e-06;1.645e-06;1.645e-06
181;init;1;0.268334;0.268334;0.268334
181;update;1;5.74887;5.74887;5.74887
181;sync;1;0.705164;0.705164;0.705164
181;evalKnownDf;1;0;0;0
181;write;1;2.195e-05;2.195e-05;2.195e-05
181;trace;1;0;0;0
181;calc_total;1;6.45404;6.45404;6.45404
143;compErr;1;1.701e-06;1.701e-06;1.701e-06
143;init;1;0.279761;0.279761;0.279761
143;update;1;5.74853;5.74853;5.74853
143;sync;1;0.922888;0.922888;0.922888
143;evalKnownDf;1;0;0;0
143;write;1;2.2827e-05;2.2827e-05;2.2827e-05
143;trace;1;0;0;0
143;calc_total;1;6.67141;6.67141;6.67141
34;compErr;1;1.568e-06;1.568e-06;1.568e-06
34;init;1;0.269302;0.269302;0.269302
34;update;1;5.79852;5.79852;5.79852
34;sync;1;0.83011;0.83011;0.83011
34;evalKnownDf;1;0;0;0
34;write;1;1.673e-05;1.673e-05;1.673e-05
34;trace;1;0;0;0
34;calc_total;1;6.62863;6.62863;6.62863
0;total;1;26.8207;26.8207;26.8207
60;compErr;1;1.165e-06;1.165e-06;1.165e-06
60;init;1;0.282555;0.282555;0.282555
60;update;1;5.84816;5.84816;5.84816
60;sync;1;0.780134;0.780134;0.780134
60;evalKnownDf;1;0;0;0
60;write;1;1.8063e-05;1.8063e-05;1.8063e-05
60;trace;1;0;0;0
60;calc_total;1;6.62829;6.62829;6.62829
0;total;1;26.8064;26.8064;26.8064
19;compErr;1;2.286e-06;2.286e-06;2.286e-06
19;init;1;0.270273;0.270273;0.270273
19;update;1;5.73333;5.73333;5.73333
19;sync;1;0.50519;0.50519;0.50519
19;evalKnownDf;1;0;0;0
0;total;1;26.7148;26.7148;26.7148
35;compErr;1;1.769e-06;1.769e-06;1.769e-06
35;init;1;0.270072;0.270072;0.270072
35;update;1;5.74282;5.74282;5.74282
35;sync;1;0.293664;0.293664;0.293664
35;evalKnownDf;1;0;0;0
35;write;1;2.1906e-05;2.1906e-05;2.1906e-05
35;trace;1;0;0;0
35;calc_total;1;6.03648;6.03648;6.03648
0;total;1;26.8209;26.8209;26.8209
61;compErr;1;2.267e-06;2.267e-06;2.267e-06
61;init;1;0.271305;0.271305;0.271305
61;update;1;5.77935;5.77935;5.77935
61;sync;1;0.82069;0.82069;0.82069
61;evalKnownDf;1;0;0;0
61;write;1;2.3519e-05;2.3519e-05;2.3519e-05
61;trace;1;0;0;0
61;calc_total;1;6.60004;6.60004;6.60004
0;total;1;26.8067;26.8067;26.8067
19;write;1;2.2488e-05;2.2488e-05;2.2488e-05
19;trace;1;0;0;0
19;calc_total;1;6.23852;6.23852;6.23852
0;total;1;26.7151;26.7151;26.7151
36;compErr;1;1.874e-06;1.874e-06;1.874e-06
36;init;1;0.274192;0.274192;0.274192
36;update;1;5.80248;5.80248;5.80248
36;sync;1;0.515163;0.515163;0.515163
36;evalKnownDf;1;0;0;0
36;write;1;2.2891e-05;2.2891e-05;2.2891e-05
36;trace;1;0;0;0
36;calc_total;1;6.31765;6.31765;6.31765
0;total;1;26.8208;26.8208;26.8208
62;compErr;1;2.028e-06;2.028e-06;2.028e-06
62;init;1;0.276774;0.276774;0.276774
62;update;1;5.73375;5.73375;5.73375
62;sync;1;0.908764;0.908764;0.908764
62;evalKnownDf;1;0;0;0
62;write;1;2.4507e-05;2.4507e-05;2.4507e-05
62;trace;1;0;0;0
62;calc_total;1;6.64251;6.64251;6.64251
0;total;1;26.8064;26.8064;26.8064
11;compErr;1;1.729e-06;1.729e-06;1.729e-06
11;init;1;0.272492;0.272492;0.272492
11;update;1;5.74007;5.74007;5.74007
11;sync;1;0.780964;0.780964;0.780964
11;evalKnownDf;1;0;0;0
0;total;1;26.7147;26.7147;26.7147
37;compErr;1;1.562e-06;1.562e-06;1.562e-06
37;init;1;0.269332;0.269332;0.269332
37;update;1;5.74091;5.74091;5.74091
37;sync;1;0.812278;0.812278;0.812278
37;evalKnownDf;1;0;0;0
37;write;1;1.8686e-05;1.8686e-05;1.8686e-05
37;trace;1;0;0;0
37;calc_total;1;6.55319;6.55319;6.55319
0;total;1;26.8207;26.8207;26.8207
63;compErr;1;2.447e-06;2.447e-06;2.447e-06
63;init;1;0.271114;0.271114;0.271114
63;update;1;5.74967;5.74967;5.74967
63;sync;1;0.82221;0.82221;0.82221
63;evalKnownDf;1;0;0;0
63;write;1;2.2859e-05;2.2859e-05;2.2859e-05
63;trace;1;0;0;0
63;calc_total;1;6.57188;6.57188;6.57188
0;total;1;26.8067;26.8067;26.8067
11;write;1;2.644e-05;2.644e-05;2.644e-05
11;trace;1;0;0;0
11;calc_total;1;6.52104;6.52104;6.52104
171;compErr;1;1.218e-06;1.218e-06;1.218e-06
171;init;1;0.270316;0.270316;0.270316
171;update;1;5.72544;5.72544;5.72544
171;sync;1;0.295104;0.295104;0.295104
171;evalKnownDf;1;0;0;0
171;write;1;1.9387e-05;1.9387e-05;1.9387e-05
171;trace;1;0;0;0
171;calc_total;1;6.02054;6.02054;6.02054
0;total;1;26.7151;26.7151;26.7151
38;compErr;1;1.415e-06;1.415e-06;1.415e-06
38;init;1;0.273109;0.273109;0.273109
38;update;1;5.79026;5.79026;5.79026
38;sync;1;0.393012;0.393012;0.393012
38;evalKnownDf;1;0;0;0
38;write;1;1.6986e-05;1.6986e-05;1.6986e-05
38;trace;1;0;0;0
38;calc_total;1;6.18327;6.18327;6.18327
0;total;1;26.8207;26.8207;26.8207
0;total;1;26.8064;26.8064;26.8064
0;total;1;26.8448;26.8448;26.8448
0;total;1;26.7149;26.7149;26.7149
39;compErr;1;1.541e-06;1.541e-06;1.541e-06
39;init;1;0.270235;0.270235;0.270235
39;update;1;5.75096;5.75096;5.75096
39;sync;1;0.816296;0.816296;0.816296
39;evalKnownDf;1;0;0;0
39;write;1;1.7971e-05;1.7971e-05;1.7971e-05
39;trace;1;0;0;0
39;calc_total;1;6.56726;6.56726;6.56726
0;total;1;26.8207;26.8207;26.8207
65;compErr;1;1.568e-06;1.568e-06;1.568e-06
65;init;1;0.270621;0.270621;0.270621
65;update;1;5.78891;5.78891;5.78891
65;sync;1;0.784502;0.784502;0.784502
65;evalKnownDf;1;0;0;0
65;write;1;1.9268e-05;1.9268e-05;1.9268e-05
65;trace;1;0;0;0
65;calc_total;1;6.57341;6.57341;6.57341
0;total;1;26.8067;26.8067;26.8067
0;total;1;26.8449;26.8449;26.8449
173;compErr;1;2.607e-06;2.607e-06;2.607e-06
173;init;1;0.270024;0.270024;0.270024
173;update;1;5.77144;5.77144;5.77144
173;sync;1;0.533724;0.533724;0.533724
173;evalKnownDf;1;0;0;0
173;write;1;2.729e-05;2.729e-05;2.729e-05
173;trace;1;0;0;0
173;calc_total;1;6.30516;6.30516;6.30516
0;total;1;26.7152;26.7152;26.7152
0;total;1;26.8207;26.8207;26.8207
66;compErr;1;1.679e-06;1.679e-06;1.679e-06
66;init;1;0.275977;0.275977;0.275977
66;update;1;5.81779;5.81779;5.81779
66;sync;1;0.75445;0.75445;0.75445
66;evalKnownDf;1;0;0;0
66;write;1;2.2736e-05;2.2736e-05;2.2736e-05
66;trace;1;0;0;0
66;calc_total;1;6.57224;6.57224;6.57224
0;total;1;26.8067;26.8067;26.8067
0;total;1;26.8449;26.8449;26.8449
0;total;1;26.7149;26.7149;26.7149
41;compErr;1;2.035e-06;2.035e-06;2.035e-06
41;init;1;0.270206;0.270206;0.270206
41;update;1;5.7912;5.7912;5.7912
41;sync;1;0.476907;0.476907;0.476907
41;evalKnownDf;1;0;0;0
41;write;1;2.4114e-05;2.4114e-05;2.4114e-05
41;trace;1;0;0;0
41;calc_total;1;6.26811;6.26811;6.26811
0;total;1;26.8209;26.8209;26.8209
67;compErr;1;1.866e-06;1.866e-06;1.866e-06
67;init;1;0.27276;0.27276;0.27276
67;update;1;5.80361;5.80361;5.80361
67;sync;1;0.746893;0.746893;0.746893
67;evalKnownDf;1;0;0;0
67;write;1;1.788e-05;1.788e-05;1.788e-05
67;trace;1;0;0;0
67;calc_total;1;6.55051;6.55051;6.55051
0;total;1;26.8067;26.8067;26.8067
0;total;1;26.8448;26.8448;26.8448
175;compErr;1;1.788e-06;1.788e-06;1.788e-06
175;init;1;0.268439;0.268439;0.268439
175;update;1;5.73518;5.73518;5.73518
175;sync;1;0.758712;0.758712;0.758712
175;evalKnownDf;1;0;0;0
175;write;1;2.4598e-05;2.4598e-05;2.4598e-05
175;trace;1;0;0;0
175;calc_total;1;6.49389;6.49389;6.49389
0;total;1;26.7152;26.7152;26.7152
42;compErr;1;1.994e-06;1.994e-06;1.994e-06
42;init;1;0.269054;0.269054;0.269054
42;update;1;5.72887;5.72887;5.72887
42;sync;1;0.658359;0.658359;0.658359
42;evalKnownDf;1;0;0;0
42;write;1;2.1122e-05;2.1122e-05;2.1122e-05
42;trace;1;0;0;0
42;calc_total;1;6.38723;6.38723;6.38723
0;total;1;26.8209;26.8209;26.8209
68;compErr;1;1.055e-06;1.055e-06;1.055e-06
68;init;1;0.275557;0.275557;0.275557
68;update;1;5.75603;5.75603;5.75603
68;sync;1;0.379098;0.379098;0.379098
68;evalKnownDf;1;0;0;0
68;write;1;1.4641e-05;1.4641e-05;1.4641e-05
68;trace;1;0;0;0
68;calc_total;1;6.13513;6.13513;6.13513
0;total;1;26.8067;26.8067;26.8067
0;total;1;26.8427;26.8427;26.8427
0;total;1;26.7151;26.7151;26.7151
43;compErr;1;2.497e-06;2.497e-06;2.497e-06
43;init;1;0.271036;0.271036;0.271036
43;update;1;5.73645;5.73645;5.73645
43;sync;1;0.851835;0.851835;0.851835
43;evalKnownDf;1;0;0;0
43;write;1;2.496e-05;2.496e-05;2.496e-05
43;trace;1;0;0;0
43;calc_total;1;6.58829;6.58829;6.58829
0;total;1;26.8207;26.8207;26.8207
69;compErr;1;1.417e-06;1.417e-06;1.417e-06
69;init;1;0.268495;0.268495;0.268495
69;update;1;5.75325;5.75325;5.75325
69;sync;1;0.777713;0.777713;0.777713
69;evalKnownDf;1;0;0;0
69;write;1;2.1397e-05;2.1397e-05;2.1397e-05
69;trace;1;0;0;0
69;calc_total;1;6.53097;6.53097;6.53097
0;total;1;26.8067;26.8067;26.8067
0;total;1;26.8439;26.8439;26.8439
0;total;1;26.7149;26.7149;26.7149
44;compErr;1;2.969e-06;2.969e-06;2.969e-06
44;init;1;0.270096;0.270096;0.270096
44;update;1;5.72287;5.72287;5.72287
44;sync;1;0.59435;0.59435;0.59435
44;evalKnownDf;1;0;0;0
44;write;1;2.5978e-05;2.5978e-05;2.5978e-05
44;trace;1;0;0;0
44;calc_total;1;6.31722;6.31722;6.31722
0;total;1;26.8208;26.8208;26.8208
70;compErr;1;1.74e-06;1.74e-06;1.74e-06
70;init;1;0.268165;0.268165;0.268165
70;update;1;5.76155;5.76155;5.76155
70;sync;1;0.756207;0.756207;0.756207
70;evalKnownDf;1;0;0;0
70;write;1;1.9966e-05;1.9966e-05;1.9966e-05
70;trace;1;0;0;0
70;calc_total;1;6.51775;6.51775;6.51775
0;total;1;26.8067;26.8067;26.8067
0;total;1;26.8449;26.8449;26.8449
45;compErr;1;1.282e-06;1.282e-06;1.282e-06
45;init;1;0.269253;0.269253;0.269253
45;update;1;5.8138;5.8138;5.8138
45;sync;1;0.41893;0.41893;0.41893
45;evalKnownDf;1;0;0;0
45;write;1;1.7343e-05;1.7343e-05;1.7343e-05
45;trace;1;0;0;0
45;calc_total;1;6.23273;6.23273;6.23273
0;total;1;26.8209;26.8209;26.8209
71;compErr;1;2.525e-06;2.525e-06;2.525e-06
71;init;1;0.271147;0.271147;0.271147
71;update;1;5.7683;5.7683;5.7683
71;sync;1;0.680231;0.680231;0.680231
71;evalKnownDf;1;0;0;0
71;write;1;2.391e-05;2.391e-05;2.391e-05
71;trace;1;0;0;0
71;calc_total;1;6.44853;6.44853;6.44853
0;total;1;26.8066;26.8066;26.8066
7;compErr;1;1.888e-06;1.888e-06;1.888e-06
7;init;1;0.276478;0.276478;0.276478
7;update;1;5.74087;5.74087;5.74087
7;sync;1;0.868625;0.868625;0.868625
7;evalKnownDf;1;0;0;0
7;write;1;2.3706e-05;2.3706e-05;2.3706e-05
7;trace;1;0;0;0
7;calc_total;1;6.6095;6.6095;6.6095
0;total;1;26.8449;26.8449;26.8449
46;compErr;1;2.476e-06;2.476e-06;2.476e-06
46;init;1;0.270283;0.270283;0.270283
46;update;1;5.74036;5.74036;5.74036
46;sync;1;0.652945;0.652945;0.652945
46;evalKnownDf;1;0;0;0
46;write;1;1.9904e-05;1.9904e-05;1.9904e-05
46;trace;1;0;0;0
46;calc_total;1;6.3933;6.3933;6.3933
0;total;1;26.8207;26.8207;26.8207
0;total;1;26.8448;26.8448;26.8448
47;compErr;1;2.275e-06;2.275e-06;2.275e-06
47;init;1;0.271231;0.271231;0.271231
47;update;1;5.81104;5.81104;5.81104
47;sync;1;0.698789;0.698789;0.698789
47;evalKnownDf;1;0;0;0
47;write;1;2.3182e-05;2.3182e-05;2.3182e-05
47;trace;1;0;0;0
47;calc_total;1;6.50983;6.50983;6.50983
0;total;1;26.8208;26.8208;26.8208
0;total;1;26.8446;26.8446;26.8446
0;total;1;26.8447;26.8447;26.8447
0;total;1;26.8448;26.8448;26.8448
0;total;1;26.844;26.844;26.844
0;total;1;26.8404;26.8404;26.8404
0;total;1;26.8425;26.8425;26.8425
0;total;1;26.844;26.844;26.844
0;total;1;26.844;26.844;26.844
0;total;1;26.844;26.844;26.844
0;total;1;26.844;26.844;26.844
0;total;1;26.8418;26.8418;26.8418
0;total;1;26.844;26.844;26.844
0;total;1;26.8413;26.8413;26.8413
0;total;1;26.844;26.844;26.844
23;compErr;1;1.926e-06;1.926e-06;1.926e-06
23;init;1;0.270367;0.270367;0.270367
23;update;1;5.8244;5.8244;5.8244
23;sync;1;0.524752;0.524752;0.524752
23;evalKnownDf;1;0;0;0
23;write;1;2.5206e-05;2.5206e-05;2.5206e-05
23;trace;1;0;0;0
23;calc_total;1;6.34915;6.34915;6.34915
0;total;1;26.844;26.844;26.844
118;compErr;1;1.964e-06;1.964e-06;1.964e-06
118;init;1;0.274514;0.274514;0.274514
118;update;1;5.76662;5.76662;5.76662
118;sync;1;0.440243;0.440243;0.440243
118;evalKnownDf;1;0;0;0
118;write;1;1.7562e-05;1.7562e-05;1.7562e-05
118;trace;1;0;0;0
118;calc_total;1;6.20686;6.20686;6.20686
153;compErr;1;1.376e-06;1.376e-06;1.376e-06
153;init;1;0.270618;0.270618;0.270618
153;update;1;5.82934;5.82934;5.82934
153;sync;1;0.788373;0.788373;0.788373
153;evalKnownDf;1;0;0;0
153;write;1;1.8609e-05;1.8609e-05;1.8609e-05
83;compErr;1;1.411e-06;1.411e-06;1.411e-06
83;init;1;0.273153;0.273153;0.273153
83;update;1;5.76247;5.76247;5.76247
83;sync;1;0.574511;0.574511;0.574511
83;evalKnownDf;1;0;0;0
83;write;1;2.0794e-05;2.0794e-05;2.0794e-05
83;trace;1;0;0;0
83;calc_total;1;6.33698;6.33698;6.33698
121;compErr;1;2.026e-06;2.026e-06;2.026e-06
121;init;1;0.273691;0.273691;0.273691
121;update;1;5.84516;5.84516;5.84516
121;sync;1;0.0571499;0.0571499;0.0571499
121;evalKnownDf;1;0;0;0
121;write;1;1.6772e-05;1.6772e-05;1.6772e-05
121;trace;1;0;0;0
121;calc_total;1;5.90231;5.90231;5.90231
119;compErr;1;2.429e-06;2.429e-06;2.429e-06
119;init;1;0.280993;0.280993;0.280993
119;update;1;5.82698;5.82698;5.82698
119;sync;1;0.825194;0.825194;0.825194
119;evalKnownDf;1;0;0;0
119;write;1;2.8157e-05;2.8157e-05;2.8157e-05
119;trace;1;0;0;0
119;calc_total;1;6.65218;6.65218;6.65218
153;trace;1;0;0;0
153;calc_total;1;6.61771;6.61771;6.61771
87;compErr;1;1.199e-06;1.199e-06;1.199e-06
87;init;1;0.270877;0.270877;0.270877
87;update;1;5.85217;5.85217;5.85217
87;sync;1;0.481956;0.481956;0.481956
87;evalKnownDf;1;0;0;0
87;write;1;1.5127e-05;1.5127e-05;1.5127e-05
87;trace;1;0;0;0
87;calc_total;1;6.33412;6.33412;6.33412
123;compErr;1;1.153e-06;1.153e-06;1.153e-06
123;init;1;0.270621;0.270621;0.270621
123;update;1;5.83772;5.83772;5.83772
123;sync;1;0.553667;0.553667;0.553667
123;evalKnownDf;1;0;0;0
123;write;1;1.7917e-05;1.7917e-05;1.7917e-05
123;trace;1;0;0;0
123;calc_total;1;6.39138;6.39138;6.39138
99;compErr;1;1.79e-06;1.79e-06;1.79e-06
99;init;1;0.271244;0.271244;0.271244
99;update;1;5.81651;5.81651;5.81651
99;sync;1;0.0302605;0.0302605;0.0302605
99;evalKnownDf;1;0;0;0
99;write;1;1.8805e-05;1.8805e-05;1.8805e-05
99;trace;1;0;0;0
99;calc_total;1;5.84677;5.84677;5.84677
0;total;1;26.7159;26.7159;26.7159
89;compErr;1;1.489e-06;1.489e-06;1.489e-06
89;init;1;0.269642;0.269642;0.269642
89;update;1;5.81202;5.81202;5.81202
89;sync;1;1.05374;1.05374;1.05374
89;evalKnownDf;1;0;0;0
89;write;1;1.7701e-05;1.7701e-05;1.7701e-05
89;trace;1;0;0;0
89;calc_total;1;6.86576;6.86576;6.86576
125;compErr;1;1.464e-06;1.464e-06;1.464e-06
125;init;1;0.270821;0.270821;0.270821
125;update;1;5.8053;5.8053;5.8053
125;sync;1;0.515525;0.515525;0.515525
125;evalKnownDf;1;0;0;0
125;write;1;1.9117e-05;1.9117e-05;1.9117e-05
125;trace;1;0;0;0
125;calc_total;1;6.32083;6.32083;6.32083
101;compErr;1;1.816e-06;1.816e-06;1.816e-06
101;init;1;0.270126;0.270126;0.270126
101;update;1;5.77779;5.77779;5.77779
101;sync;1;0.54135;0.54135;0.54135
101;evalKnownDf;1;0;0;0
101;write;1;2.1834e-05;2.1834e-05;2.1834e-05
101;trace;1;0;0;0
101;calc_total;1;6.31914;6.31914;6.31914
0;total;1;26.7158;26.7158;26.7158
91;compErr;1;1.945e-06;1.945e-06;1.945e-06
91;init;1;0.270788;0.270788;0.270788
91;update;1;5.8236;5.8236;5.8236
91;sync;1;0.617968;0.617968;0.617968
91;evalKnownDf;1;0;0;0
91;write;1;2.0498e-05;2.0498e-05;2.0498e-05
91;trace;1;0;0;0
91;calc_total;1;6.44157;6.44157;6.44157
126;compErr;1;2.514e-06;2.514e-06;2.514e-06
126;init;1;0.271851;0.271851;0.271851
126;update;1;5.77127;5.77127;5.77127
126;sync;1;0.307815;0.307815;0.307815
126;evalKnownDf;1;0;0;0
126;write;1;2.1831e-05;2.1831e-05;2.1831e-05
126;trace;1;0;0;0
126;calc_total;1;6.07908;6.07908;6.07908
0;total;1;26.7549;26.7549;26.7549
0;total;1;26.7159;26.7159;26.7159
93;compErr;1;1.209e-06;1.209e-06;1.209e-06
93;init;1;0.270086;0.270086;0.270086
93;update;1;5.75251;5.75251;5.75251
93;sync;1;0.676859;0.676859;0.676859
93;evalKnownDf;1;0;0;0
93;write;1;1.8207e-05;1.8207e-05;1.8207e-05
93;trace;1;0;0;0
93;calc_total;1;6.42937;6.42937;6.42937
127;compErr;1;1.697e-06;1.697e-06;1.697e-06
127;init;1;0.26925;0.26925;0.26925
127;update;1;5.81002;5.81002;5.81002
127;sync;1;0.646968;0.646968;0.646968
127;evalKnownDf;1;0;0;0
127;write;1;1.9424e-05;1.9424e-05;1.9424e-05
127;trace;1;0;0;0
127;calc_total;1;6.45699;6.45699;6.45699
0;total;1;26.7549;26.7549;26.7549
0;total;1;26.7158;26.7158;26.7158
95;compErr;1;2.099e-06;2.099e-06;2.099e-06
95;init;1;0.273948;0.273948;0.273948
95;update;1;5.77532;5.77532;5.77532
95;sync;1;0.679647;0.679647;0.679647
95;evalKnownDf;1;0;0;0
95;write;1;2.1427e-05;2.1427e-05;2.1427e-05
95;trace;1;0;0;0
95;calc_total;1;6.45497;6.45497;6.45497
0;total;1;26.7089;26.7089;26.7089
0;total;1;26.7549;26.7549;26.7549
0;total;1;26.716;26.716;26.716
0;total;1;26.7102;26.7102;26.7102
0;total;1;26.709;26.709;26.709
0;total;1;26.7548;26.7548;26.7548
0;total;1;26.7159;26.7159;26.7159
0;total;1;26.7102;26.7102;26.7102
0;total;1;26.7089;26.7089;26.7089
0;total;1;26.7549;26.7549;26.7549
0;total;1;26.716;26.716;26.716
0;total;1;26.71;26.71;26.71
0;total;1;26.7089;26.7089;26.7089
0;total;1;26.7549;26.7549;26.7549
151;compErr;1;1.534e-06;1.534e-06;1.534e-06
151;init;1;0.270805;0.270805;0.270805
151;update;1;5.8139;5.8139;5.8139
151;sync;1;0.838323;0.838323;0.838323
151;evalKnownDf;1;0;0;0
151;write;1;2.0415e-05;2.0415e-05;2.0415e-05
151;trace;1;0;0;0
151;calc_total;1;6.65222;6.65222;6.65222
0;total;1;26.7158;26.7158;26.7158
0;total;1;26.7101;26.7101;26.7101
0;total;1;26.7089;26.7089;26.7089
0;total;1;26.7549;26.7549;26.7549
0;total;1;26.7158;26.7158;26.7158
0;total;1;26.71;26.71;26.71
0;total;1;26.7089;26.7089;26.7089
103;compErr;1;1.419e-06;1.419e-06;1.419e-06
103;init;1;0.271083;0.271083;0.271083
103;update;1;5.8114;5.8114;5.8114
103;sync;1;0.452593;0.452593;0.452593
103;evalKnownDf;1;0;0;0
103;write;1;1.8171e-05;1.8171e-05;1.8171e-05
103;trace;1;0;0;0
103;calc_total;1;6.264;6.264;6.264
0;total;1;26.7549;26.7549;26.7549
0;total;1;26.7159;26.7159;26.7159
0;total;1;26.7102;26.7102;26.7102
0;total;1;26.709;26.709;26.709
0;total;1;26.7548;26.7548;26.7548
0;total;1;26.7159;26.7159;26.7159
0;total;1;26.7102;26.7102;26.7102
0;total;1;26.709;26.709;26.709
0;total;1;26.7548;26.7548;26.7548
155;compErr;1;2.079e-06;2.079e-06;2.079e-06
155;init;1;0.270218;0.270218;0.270218
155;update;1;5.78809;5.78809;5.78809
155;sync;1;0.735855;0.735855;0.735855
155;evalKnownDf;1;0;0;0
155;write;1;2.5113e-05;2.5113e-05;2.5113e-05
155;trace;1;0;0;0
155;calc_total;1;6.52394;6.52394;6.52394
0;total;1;26.716;26.716;26.716
0;total;1;26.7101;26.7101;26.7101
0;total;1;26.709;26.709;26.709
0;total;1;26.7549;26.7549;26.7549
0;total;1;26.7161;26.7161;26.7161
0;total;1;26.7102;26.7102;26.7102
0;total;1;26.7089;26.7089;26.7089
0;total;1;26.7549;26.7549;26.7549
157;compErr;1;2.035e-06;2.035e-06;2.035e-06
157;init;1;0.268346;0.268346;0.268346
157;update;1;5.75461;5.75461;5.75461
157;sync;1;0.735613;0.735613;0.735613
157;evalKnownDf;1;0;0;0
157;write;1;2.218e-05;2.218e-05;2.218e-05
157;trace;1;0;0;0
157;calc_total;1;6.49023;6.49023;6.49023
0;total;1;26.7161;26.7161;26.7161
0;total;1;26.71;26.71;26.71
0;total;1;26.709;26.709;26.709
0;total;1;26.7549;26.7549;26.7549
158;compErr;1;1.14e-06;1.14e-06;1.14e-06
158;init;1;0.272179;0.272179;0.272179
158;update;1;5.82731;5.82731;5.82731
158;sync;1;0.124437;0.124437;0.124437
158;evalKnownDf;1;0;0;0
158;write;1;1.7316e-05;1.7316e-05;1.7316e-05
158;trace;1;0;0;0
158;calc_total;1;5.95174;5.95174;5.95174
0;total;1;26.7161;26.7161;26.7161
0;total;1;26.7101;26.7101;26.7101
0;total;1;26.7089;26.7089;26.7089
0;total;1;26.7549;26.7549;26.7549
159;compErr;1;1.648e-06;1.648e-06;1.648e-06
159;init;1;0.271073;0.271073;0.271073
159;update;1;5.80917;5.80917;5.80917
159;sync;1;0.233408;0.233408;0.233408
159;evalKnownDf;1;0;0;0
159;write;1;2.2917e-05;2.2917e-05;2.2917e-05
159;trace;1;0;0;0
159;calc_total;1;6.04258;6.04258;6.04258
0;total;1;26.7161;26.7161;26.7161
0;total;1;26.7102;26.7102;26.7102
0;total;1;26.709;26.709;26.709
0;total;1;26.7549;26.7549;26.7549
0;total;1;26.7161;26.7161;26.7161
0;total;1;26.7099;26.7099;26.7099
0;total;1;26.709;26.709;26.709
0;total;1;26.7549;26.7549;26.7549
0;total;1;26.7161;26.7161;26.7161
0;total;1;26.7102;26.7102;26.7102
0;total;1;26.709;26.709;26.709
0;total;1;26.7549;26.7549;26.7549
0;total;1;26.7159;26.7159;26.7159
0;total;1;26.7099;26.7099;26.7099
0;total;1;26.709;26.709;26.709
0;total;1;26.7549;26.7549;26.7549
163;compErr;1;1.774e-06;1.774e-06;1.774e-06
163;init;1;0.270038;0.270038;0.270038
163;update;1;5.79489;5.79489;5.79489
163;sync;1;0.415718;0.415718;0.415718
163;evalKnownDf;1;0;0;0
163;write;1;1.9338e-05;1.9338e-05;1.9338e-05
163;trace;1;0;0;0
163;calc_total;1;6.2106;6.2106;6.2106
0;total;1;26.7161;26.7161;26.7161
0;total;1;26.7103;26.7103;26.7103
0;total;1;26.709;26.709;26.709
0;total;1;26.7549;26.7549;26.7549
0;total;1;26.7158;26.7158;26.7158
0;total;1;26.7101;26.7101;26.7101
0;total;1;26.709;26.709;26.709
0;total;1;26.7549;26.7549;26.7549
165;compErr;1;1.733e-06;1.733e-06;1.733e-06
165;init;1;0.270557;0.270557;0.270557
165;update;1;5.77084;5.77084;5.77084
165;sync;1;0.815348;0.815348;0.815348
165;evalKnownDf;1;0;0;0
165;write;1;2.158e-05;2.158e-05;2.158e-05
165;trace;1;0;0;0
165;calc_total;1;6.58618;6.58618;6.58618
0;total;1;26.7161;26.7161;26.7161
0;total;1;26.7099;26.7099;26.7099
0;total;1;26.709;26.709;26.709
0;total;1;26.7549;26.7549;26.7549
0;total;1;26.716;26.716;26.716
0;total;1;26.7103;26.7103;26.7103
0;total;1;26.709;26.709;26.709
0;total;1;26.7549;26.7549;26.7549
167;compErr;1;2.726e-06;2.726e-06;2.726e-06
167;init;1;0.269994;0.269994;0.269994
167;update;1;5.74521;5.74521;5.74521
167;sync;1;0.797743;0.797743;0.797743
167;evalKnownDf;1;0;0;0
167;write;1;3.3441e-05;3.3441e-05;3.3441e-05
167;trace;1;0;0;0
167;calc_total;1;6.54295;6.54295;6.54295
0;total;1;26.716;26.716;26.716
0;total;1;26.71;26.71;26.71
0;total;1;26.709;26.709;26.709
0;total;1;26.7549;26.7549;26.7549
0;total;1;26.7099;26.7099;26.7099
0;total;1;26.709;26.709;26.709
0;total;1;26.7549;26.7549;26.7549
0;total;1;26.7102;26.7102;26.7102
0;total;1;26.709;26.709;26.709
94;compErr;1;1.525e-06;1.525e-06;1.525e-06
94;init;1;0.272212;0.272212;0.272212
94;update;1;5.8518;5.8518;5.8518
94;sync;1;0.531153;0.531153;0.531153
94;evalKnownDf;1;0;0;0
94;write;1;1.4825e-05;1.4825e-05;1.4825e-05
94;trace;1;0;0;0
94;calc_total;1;6.38296;6.38296;6.38296
0;total;1;26.71;26.71;26.71
0;total;1;26.709;26.709;26.709
0;total;1;26.7099;26.7099;26.7099
0;total;1;26.7152;26.7152;26.7152
179;compErr;1;1.955e-06;1.955e-06;1.955e-06
179;init;1;0.271247;0.271247;0.271247
179;update;1;5.72965;5.72965;5.72965
179;sync;1;0.705691;0.705691;0.705691
179;evalKnownDf;1;0;0;0
179;write;1;2.2745e-05;2.2745e-05;2.2745e-05
179;trace;1;0;0;0
179;calc_total;1;6.43534;6.43534;6.43534
0;total;1;26.7151;26.7151;26.7151
0;total;1;26.7148;26.7148;26.7148
0;total;1;26.715;26.715;26.715
0;total;1;26.7147;26.7147;26.7147
183;compErr;1;9.58e-07;9.58e-07;9.58e-07
183;init;1;0.276452;0.276452;0.276452
183;update;1;5.77241;5.77241;5.77241
183;sync;1;0.757975;0.757975;0.757975
183;evalKnownDf;1;0;0;0
183;write;1;1.7529e-05;1.7529e-05;1.7529e-05
183;trace;1;0;0;0
183;calc_total;1;6.53039;6.53039;6.53039
0;total;1;26.7148;26.7148;26.7148
0;total;1;26.715;26.715;26.715
185;compErr;1;1.604e-06;1.604e-06;1.604e-06
185;init;1;0.281277;0.281277;0.281277
185;update;1;5.75825;5.75825;5.75825
185;sync;1;0.810698;0.810698;0.810698
185;evalKnownDf;1;0;0;0
185;write;1;1.9944e-05;1.9944e-05;1.9944e-05
185;trace;1;0;0;0
185;calc_total;1;6.56895;6.56895;6.56895
0;total;1;26.7149;26.7149;26.7149
0;total;1;26.7151;26.7151;26.7151
187;compErr;1;1.679e-06;1.679e-06;1.679e-06
187;init;1;0.284019;0.284019;0.284019
187;update;1;5.81256;5.81256;5.81256
187;sync;1;0.756794;0.756794;0.756794
187;evalKnownDf;1;0;0;0
187;write;1;1.6712e-05;1.6712e-05;1.6712e-05
187;trace;1;0;0;0
187;calc_total;1;6.56936;6.56936;6.56936
0;total;1;26.715;26.715;26.715
0;total;1;26.7151;26.7151;26.7151
189;compErr;1;1.988e-06;1.988e-06;1.988e-06
189;init;1;0.268763;0.268763;0.268763
189;update;1;5.78508;5.78508;5.78508
189;sync;1;0.726945;0.726945;0.726945
189;evalKnownDf;1;0;0;0
189;write;1;2.3989e-05;2.3989e-05;2.3989e-05
189;trace;1;0;0;0
189;calc_total;1;6.51202;6.51202;6.51202
0;total;1;26.7148;26.7148;26.7148
190;compErr;1;1.846e-06;1.846e-06;1.846e-06
190;init;1;0.270514;0.270514;0.270514
190;update;1;5.80469;5.80469;5.80469
190;sync;1;0.0595305;0.0595305;0.0595305
190;evalKnownDf;1;0;0;0
190;write;1;1.8421e-05;1.8421e-05;1.8421e-05
190;trace;1;0;0;0
190;calc_total;1;5.86422;5.86422;5.86422
0;total;1;26.7151;26.7151;26.7151
191;compErr;1;1.579e-06;1.579e-06;1.579e-06
191;init;1;0.276147;0.276147;0.276147
191;update;1;5.78232;5.78232;5.78232
191;sync;1;0.741324;0.741324;0.741324
191;evalKnownDf;1;0;0;0
191;write;1;2.0892e-05;2.0892e-05;2.0892e-05
191;trace;1;0;0;0
191;calc_total;1;6.52364;6.52364;6.52364
0;total;1;26.7147;26.7147;26.7147
SCAFES
REMARK: No time step width tau was specified.
 Set tau=1.0 and proceeded. 

Energy start: 4800
Energy end  : 4742.49
# unit_id;function_name;num_calls;avg_runtime;min_runtime;max_runtime
185;compErr;1;2.257e-06;2.257e-06;2.257e-06
185;init;1;0.269779;0.269779;0.269779
185;update;1;5.7683;5.7683;5.7683
185;sync;1;1.7192;1.7192;1.7192
185;evalKnownDf;1;0;0;0
185;write;1;2.0535e-05;2.0535e-05;2.0535e-05
185;trace;1;0;0;0
185;calc_total;1;7.4875;7.4875;7.4875
9;compErr;1;1.151e-06;1.151e-06;1.151e-06
9;init;1;0.269478;0.269478;0.269478
9;update;1;5.79636;5.79636;5.79636
9;sync;1;1.04041;1.04041;1.04041
9;evalKnownDf;1;0;0;0
9;write;1;1.7746e-05;1.7746e-05;1.7746e-05
9;trace;1;0;0;0
9;calc_total;1;6.83676;6.83676;6.83676
90;compErr;1;1.583e-06;1.583e-06;1.583e-06
90;init;1;0.269788;0.269788;0.269788
90;update;1;5.75351;5.75351;5.75351
90;sync;1;1.64124;1.64124;1.64124
90;evalKnownDf;1;0;0;0
90;write;1;1.7633e-05;1.7633e-05;1.7633e-05
90;trace;1;0;0;0
90;calc_total;1;7.39475;7.39475;7.39475
10;compErr;1;1.9e-06;1.9e-06;1.9e-06
10;init;1;0.270857;0.270857;0.270857
10;update;1;5.7298;5.7298;5.7298
10;sync;1;0.712159;0.712159;0.712159
10;evalKnownDf;1;0;0;0
10;write;1;2.3927e-05;2.3927e-05;2.3927e-05
10;trace;1;0;0;0
10;calc_total;1;6.44196;6.44196;6.44196
57;compErr;1;9.92e-07;9.92e-07;9.92e-07
57;init;1;0.268199;0.268199;0.268199
57;update;1;5.72933;5.72933;5.72933
57;sync;1;1.50205;1.50205;1.50205
57;evalKnownDf;1;0;0;0
57;write;1;1.7494e-05;1.7494e-05;1.7494e-05
57;trace;1;0;0;0
57;calc_total;1;7.23138;7.23138;7.23138
105;compErr;1;2.061e-06;2.061e-06;2.061e-06
105;init;1;0.270057;0.270057;0.270057
105;update;1;5.71737;5.71737;5.71737
105;sync;1;2.66923;2.66923;2.66923
105;evalKnownDf;1;0;0;0
105;write;1;2.7435e-05;2.7435e-05;2.7435e-05
105;trace;1;0;0;0
105;calc_total;1;8.38659;8.38659;8.38659
121;compErr;1;1.386e-06;1.386e-06;1.386e-06
121;init;1;0.26942;0.26942;0.26942
121;update;1;5.83141;5.83141;5.83141
121;sync;1;0.0106779;0.0106779;0.0106779
121;evalKnownDf;1;0;0;0
121;write;1;1.6476e-05;1.6476e-05;1.6476e-05
121;trace;1;0;0;0
121;calc_total;1;5.84209;5.84209;5.84209
24;compErr;1;1.666e-06;1.666e-06;1.666e-06
24;init;1;0.268666;0.268666;0.268666
24;update;1;5.78733;5.78733;5.78733
24;sync;1;0.0412688;0.0412688;0.0412688
24;evalKnownDf;1;0;0;0
24;write;1;2.2469e-05;2.2469e-05;2.2469e-05
24;trace;1;0;0;0
24;calc_total;1;5.8286;5.8286;5.8286
0;compErr;1;2.352e-06;2.352e-06;2.352e-06
0;init;1;0.276374;0.276374;0.276374
0;update;1;5.71326;5.71326;5.71326
0;sync;1;0.0848106;0.0848106;0.0848106
0;evalKnownDf;1;0;0;0
0;write;1;1.989e-05;1.989e-05;1.989e-05
0;trace;1;0;0;0
0;calc_total;1;5.79807;5.79807;5.79807
0;total;1;86.0525;86.0525;86.0525
122;compErr;1;1.304e-06;1.304e-06;1.304e-06
122;init;1;0.269064;0.269064;0.269064
122;update;1;5.80956;5.80956;5.80956
122;sync;1;0.788615;0.788615;0.788615
122;evalKnownDf;1;0;0;0
122;write;1;1.8139e-05;1.8139e-05;1.8139e-05
122;trace;1;0;0;0
122;calc_total;1;6.59818;6.59818;6.59818
144;compErr;1;1.487e-06;1.487e-06;1.487e-06
144;init;1;0.269155;0.269155;0.269155
144;update;1;5.81729;5.81729;5.81729
144;sync;1;0.0319253;0.0319253;0.0319253
144;evalKnownDf;1;0;0;0
144;write;1;1.7276e-05;1.7276e-05;1.7276e-05
144;trace;1;0;0;0
144;calc_total;1;5.84921;5.84921;5.84921
1;compErr;1;1.012e-06;1.012e-06;1.012e-06
1;init;1;0.268777;0.268777;0.268777
1;update;1;5.80254;5.80254;5.80254
1;sync;1;2.4424;2.4424;2.4424
1;evalKnownDf;1;0;0;0
1;write;1;1.8358e-05;1.8358e-05;1.8358e-05
1;trace;1;0;0;0
1;calc_total;1;8.24494;8.24494;8.24494
0;total;1;86.0525;86.0525;86.0525
137;compErr;1;1.618e-06;1.618e-06;1.618e-06
137;init;1;0.269359;0.269359;0.269359
137;update;1;5.81665;5.81665;5.81665
137;sync;1;2.44892;2.44892;2.44892
137;evalKnownDf;1;0;0;0
137;write;1;2.0737e-05;2.0737e-05;2.0737e-05
137;trace;1;0;0;0
137;calc_total;1;8.26557;8.26557;8.26557
146;compErr;1;1.193e-06;1.193e-06;1.193e-06
146;init;1;0.268407;0.268407;0.268407
146;update;1;5.81818;5.81818;5.81818
146;sync;1;0.902531;0.902531;0.902531
146;evalKnownDf;1;0;0;0
146;write;1;2.0074e-05;2.0074e-05;2.0074e-05
146;trace;1;0;0;0
146;calc_total;1;6.72071;6.72071;6.72071
2;compErr;1;1.218e-06;1.218e-06;1.218e-06
2;init;1;0.271159;0.271159;0.271159
2;update;1;5.73352;5.73352;5.73352
2;sync;1;1.04154;1.04154;1.04154
2;evalKnownDf;1;0;0;0
2;write;1;1.9576e-05;1.9576e-05;1.9576e-05
2;trace;1;0;0;0
2;calc_total;1;6.77506;6.77506;6.77506
0;total;1;86.0525;86.0525;86.0525
138;compErr;1;1.68e-06;1.68e-06;1.68e-06
138;init;1;0.269644;0.269644;0.269644
138;update;1;5.75791;5.75791;5.75791
138;sync;1;1.72877;1.72877;1.72877
138;evalKnownDf;1;0;0;0
138;write;1;2.0773e-05;2.0773e-05;2.0773e-05
138;trace;1;0;0;0
138;calc_total;1;7.48667;7.48667;7.48667
148;compErr;1;1.388e-06;1.388e-06;1.388e-06
148;init;1;0.267688;0.267688;0.267688
148;update;1;5.82054;5.82054;5.82054
148;sync;1;0.820341;0.820341;0.820341
148;evalKnownDf;1;0;0;0
148;write;1;1.6794e-05;1.6794e-05;1.6794e-05
148;trace;1;0;0;0
148;calc_total;1;6.64088;6.64088;6.64088
3;compErr;1;1.872e-06;1.872e-06;1.872e-06
3;init;1;0.271837;0.271837;0.271837
3;update;1;5.82663;5.82663;5.82663
3;sync;1;0.405132;0.405132;0.405132
3;evalKnownDf;1;0;0;0
3;write;1;1.7287e-05;1.7287e-05;1.7287e-05
3;trace;1;0;0;0
3;calc_total;1;6.23176;6.23176;6.23176
0;total;1;86.0487;86.0487;86.0487
129;compErr;1;1.705e-06;1.705e-06;1.705e-06
129;init;1;0.272872;0.272872;0.272872
129;update;1;5.82697;5.82697;5.82697
129;sync;1;0.955612;0.955612;0.955612
129;evalKnownDf;1;0;0;0
129;write;1;1.7834e-05;1.7834e-05;1.7834e-05
129;trace;1;0;0;0
129;calc_total;1;6.78258;6.78258;6.78258
149;compErr;1;1.243e-06;1.243e-06;1.243e-06
149;init;1;0.268242;0.268242;0.268242
149;update;1;5.7476;5.7476;5.7476
149;sync;1;0.666244;0.666244;0.666244
149;evalKnownDf;1;0;0;0
149;write;1;2.2224e-05;2.2224e-05;2.2224e-05
149;trace;1;0;0;0
149;calc_total;1;6.41385;6.41385;6.41385
4;compErr;1;1.451e-06;1.451e-06;1.451e-06
4;init;1;0.270717;0.270717;0.270717
4;update;1;5.77506;5.77506;5.77506
4;sync;1;1.12986;1.12986;1.12986
4;evalKnownDf;1;0;0;0
4;write;1;1.8219e-05;1.8219e-05;1.8219e-05
4;trace;1;0;0;0
4;calc_total;1;6.90492;6.90492;6.90492
0;total;1;86.0525;86.0525;86.0525
136;compErr;1;1.432e-06;1.432e-06;1.432e-06
136;init;1;0.270118;0.270118;0.270118
136;update;1;5.8157;5.8157;5.8157
136;sync;1;0.89721;0.89721;0.89721
136;evalKnownDf;1;0;0;0
136;write;1;1.7383e-05;1.7383e-05;1.7383e-05
136;trace;1;0;0;0
136;calc_total;1;6.71291;6.71291;6.71291
150;compErr;1;1.208e-06;1.208e-06;1.208e-06
150;init;1;0.268352;0.268352;0.268352
150;update;1;5.82748;5.82748;5.82748
150;sync;1;0.277541;0.277541;0.277541
150;evalKnownDf;1;0;0;0
150;write;1;1.7513e-05;1.7513e-05;1.7513e-05
150;trace;1;0;0;0
150;calc_total;1;6.10502;6.10502;6.10502
5;compErr;1;1.723e-06;1.723e-06;1.723e-06
5;init;1;0.269592;0.269592;0.269592
5;update;1;5.82126;5.82126;5.82126
5;sync;1;3.09679;3.09679;3.09679
5;evalKnownDf;1;0;0;0
5;write;1;1.8122e-05;1.8122e-05;1.8122e-05
5;trace;1;0;0;0
5;calc_total;1;8.91804;8.91804;8.91804
0;total;1;86.0525;86.0525;86.0525
120;compErr;1;1.265e-06;1.265e-06;1.265e-06
120;init;1;0.270101;0.270101;0.270101
120;update;1;5.77228;5.77228;5.77228
120;sync;1;1.10404;1.10404;1.10404
120;evalKnownDf;1;0;0;0
120;write;1;1.7594e-05;1.7594e-05;1.7594e-05
120;trace;1;0;0;0
120;calc_total;1;6.87632;6.87632;6.87632
152;compErr;1;1.324e-06;1.324e-06;1.324e-06
152;init;1;0.273766;0.273766;0.273766
152;update;1;5.77981;5.77981;5.77981
152;sync;1;0.0623542;0.0623542;0.0623542
152;evalKnownDf;1;0;0;0
152;write;1;2.0332e-05;2.0332e-05;2.0332e-05
152;trace;1;0;0;0
152;calc_total;1;5.84217;5.84217;5.84217
6;compErr;1;1.917e-06;1.917e-06;1.917e-06
6;init;1;0.26922;0.26922;0.26922
6;update;1;5.75153;5.75153;5.75153
6;sync;1;2.65973;2.65973;2.65973
6;evalKnownDf;1;0;0;0
6;write;1;2.2585e-05;2.2585e-05;2.2585e-05
6;trace;1;0;0;0
6;calc_total;1;8.41125;8.41125;8.41125
0;total;1;86.0525;86.0525;86.0525
124;compErr;1;1.591e-06;1.591e-06;1.591e-06
124;init;1;0.271969;0.271969;0.271969
124;update;1;5.76516;5.76516;5.76516
124;sync;1;1.32277;1.32277;1.32277
124;evalKnownDf;1;0;0;0
124;write;1;2.2034e-05;2.2034e-05;2.2034e-05
124;trace;1;0;0;0
124;calc_total;1;7.08793;7.08793;7.08793
153;compErr;1;2.24e-06;2.24e-06;2.24e-06
153;init;1;0.272591;0.272591;0.272591
153;update;1;5.78336;5.78336;5.78336
153;sync;1;1.94815;1.94815;1.94815
153;evalKnownDf;1;0;0;0
153;write;1;1.8225e-05;1.8225e-05;1.8225e-05
153;trace;1;0;0;0
153;calc_total;1;7.73151;7.73151;7.73151
7;compErr;1;1.273e-06;1.273e-06;1.273e-06
7;init;1;0.270217;0.270217;0.270217
7;update;1;5.80567;5.80567;5.80567
7;sync;1;0.880449;0.880449;0.880449
7;evalKnownDf;1;0;0;0
7;write;1;2.0671e-05;2.0671e-05;2.0671e-05
7;trace;1;0;0;0
7;calc_total;1;6.68612;6.68612;6.68612
0;total;1;86.0508;86.0508;86.0508
106;compErr;1;2.099e-06;2.099e-06;2.099e-06
106;init;1;0.268318;0.268318;0.268318
106;update;1;5.79779;5.79779;5.79779
106;sync;1;1.85667;1.85667;1.85667
106;evalKnownDf;1;0;0;0
106;write;1;2.6943e-05;2.6943e-05;2.6943e-05
106;trace;1;0;0;0
106;calc_total;1;7.65445;7.65445;7.65445
125;compErr;1;1.591e-06;1.591e-06;1.591e-06
125;init;1;0.273784;0.273784;0.273784
125;update;1;5.75233;5.75233;5.75233
125;sync;1;0.435135;0.435135;0.435135
125;evalKnownDf;1;0;0;0
125;write;1;2.0918e-05;2.0918e-05;2.0918e-05
125;trace;1;0;0;0
125;calc_total;1;6.18747;6.18747;6.18747
154;compErr;1;1.532e-06;1.532e-06;1.532e-06
154;init;1;0.268729;0.268729;0.268729
154;update;1;5.82633;5.82633;5.82633
154;sync;1;0.958517;0.958517;0.958517
154;evalKnownDf;1;0;0;0
154;write;1;1.5215e-05;1.5215e-05;1.5215e-05
154;trace;1;0;0;0
154;calc_total;1;6.78484;6.78484;6.78484
8;compErr;1;1.636e-06;1.636e-06;1.636e-06
8;init;1;0.267834;0.267834;0.267834
8;update;1;5.73495;5.73495;5.73495
8;sync;1;1.95445;1.95445;1.95445
8;evalKnownDf;1;0;0;0
8;write;1;1.877e-05;1.877e-05;1.877e-05
8;trace;1;0;0;0
8;calc_total;1;7.68939;7.68939;7.68939
0;total;1;86.0525;86.0525;86.0525
96;compErr;1;2.327e-06;2.327e-06;2.327e-06
96;init;1;0.267925;0.267925;0.267925
96;update;1;5.74399;5.74399;5.74399
96;sync;1;2.79413;2.79413;2.79413
96;evalKnownDf;1;0;0;0
96;write;1;2.2913e-05;2.2913e-05;2.2913e-05
96;trace;1;0;0;0
96;calc_total;1;8.53812;8.53812;8.53812
126;compErr;1;1.492e-06;1.492e-06;1.492e-06
126;init;1;0.267893;0.267893;0.267893
126;update;1;5.79607;5.79607;5.79607
126;sync;1;0.922197;0.922197;0.922197
126;evalKnownDf;1;0;0;0
126;write;1;1.8706e-05;1.8706e-05;1.8706e-05
126;trace;1;0;0;0
126;calc_total;1;6.71827;6.71827;6.71827
156;compErr;1;1.253e-06;1.253e-06;1.253e-06
156;init;1;0.272786;0.272786;0.272786
156;update;1;5.84019;5.84019;5.84019
156;sync;1;1.75191;1.75191;1.75191
156;evalKnownDf;1;0;0;0
156;write;1;1.839e-05;1.839e-05;1.839e-05
156;trace;1;0;0;0
156;calc_total;1;7.5921;7.5921;7.5921
0;total;1;86.0506;86.0506;86.0506
97;compErr;1;2.001e-06;2.001e-06;2.001e-06
97;init;1;0.271027;0.271027;0.271027
97;update;1;5.79198;5.79198;5.79198
97;sync;1;2.43301;2.43301;2.43301
97;evalKnownDf;1;0;0;0
97;write;1;1.647e-05;1.647e-05;1.647e-05
97;trace;1;0;0;0
97;calc_total;1;8.225;8.225;8.225
73;compErr;1;1.67e-06;1.67e-06;1.67e-06
73;init;1;0.269642;0.269642;0.269642
73;update;1;5.7638;5.7638;5.7638
130;compErr;1;1.608e-06;1.608e-06;1.608e-06
130;init;1;0.268798;0.268798;0.268798
130;update;1;5.7626;5.7626;5.7626
130;sync;1;0.73011;0.73011;0.73011
130;evalKnownDf;1;0;0;0
130;write;1;1.5327e-05;1.5327e-05;1.5327e-05
130;trace;1;0;0;0
130;calc_total;1;6.49271;6.49271;6.49271
157;compErr;1;2.185e-06;2.185e-06;2.185e-06
157;init;1;0.268786;0.268786;0.268786
157;update;1;5.80996;5.80996;5.80996
157;sync;1;2.06826;2.06826;2.06826
157;evalKnownDf;1;0;0;0
157;write;1;2.0311e-05;2.0311e-05;2.0311e-05
157;trace;1;0;0;0
157;calc_total;1;7.87822;7.87822;7.87822
0;total;1;86.0509;86.0509;86.0509
104;compErr;1;1.414e-06;1.414e-06;1.414e-06
104;init;1;0.271562;0.271562;0.271562
104;update;1;6.31672;6.31672;6.31672
104;sync;1;1.58604;1.58604;1.58604
104;evalKnownDf;1;0;0;0
104;write;1;1.6655e-05;1.6655e-05;1.6655e-05
104;trace;1;0;0;0
104;calc_total;1;7.90276;7.90276;7.90276
73;sync;1;2.21283;2.21283;2.21283
73;evalKnownDf;1;0;0;0
73;write;1;1.9649e-05;1.9649e-05;1.9649e-05
73;trace;1;0;0;0
73;calc_total;1;7.97663;7.97663;7.97663
140;compErr;1;9.63e-07;9.63e-07;9.63e-07
140;init;1;0.268864;0.268864;0.268864
140;update;1;5.83043;5.83043;5.83043
140;sync;1;1.09734;1.09734;1.09734
140;evalKnownDf;1;0;0;0
140;write;1;1.8861e-05;1.8861e-05;1.8861e-05
140;trace;1;0;0;0
140;calc_total;1;6.92777;6.92777;6.92777
158;compErr;1;1.349e-06;1.349e-06;1.349e-06
158;init;1;0.268936;0.268936;0.268936
158;update;1;5.83596;5.83596;5.83596
158;sync;1;1.70259;1.70259;1.70259
158;evalKnownDf;1;0;0;0
158;write;1;2.0779e-05;2.0779e-05;2.0779e-05
158;trace;1;0;0;0
158;calc_total;1;7.53855;7.53855;7.53855
11;compErr;1;1.756e-06;1.756e-06;1.756e-06
11;init;1;0.270356;0.270356;0.270356
11;update;1;5.76244;5.76244;5.76244
11;sync;1;0.514279;0.514279;0.514279
11;evalKnownDf;1;0;0;0
11;write;1;2.3244e-05;2.3244e-05;2.3244e-05
11;trace;1;0;0;0
11;calc_total;1;6.27672;6.27672;6.27672
0;total;1;86.0506;86.0506;86.0506
113;compErr;1;1.752e-06;1.752e-06;1.752e-06
113;init;1;0.269506;0.269506;0.269506
113;update;1;5.7907;5.7907;5.7907
113;sync;1;1.30185;1.30185;1.30185
113;evalKnownDf;1;0;0;0
113;write;1;1.9073e-05;1.9073e-05;1.9073e-05
113;trace;1;0;0;0
113;calc_total;1;7.09256;7.09256;7.09256
74;compErr;1;1.208e-06;1.208e-06;1.208e-06
74;init;1;0.269073;0.269073;0.269073
74;update;1;5.826;5.826;5.826
74;sync;1;1.94951;1.94951;1.94951
74;evalKnownDf;1;0;0;0
74;write;1;1.6845e-05;1.6845e-05;1.6845e-05
74;trace;1;0;0;0
74;calc_total;1;7.7755;7.7755;7.7755
132;compErr;1;1.828e-06;1.828e-06;1.828e-06
132;init;1;0.274131;0.274131;0.274131
132;update;1;5.75648;5.75648;5.75648
132;sync;1;1.67792;1.67792;1.67792
160;compErr;1;1.466e-06;1.466e-06;1.466e-06
160;init;1;0.269248;0.269248;0.269248
160;update;1;5.7732;5.7732;5.7732
160;sync;1;1.30485;1.30485;1.30485
160;evalKnownDf;1;0;0;0
160;write;1;1.7654e-05;1.7654e-05;1.7654e-05
160;trace;1;0;0;0
160;calc_total;1;7.07805;7.07805;7.07805
12;compErr;1;2.69e-06;2.69e-06;2.69e-06
12;init;1;0.270763;0.270763;0.270763
12;update;1;5.7755;5.7755;5.7755
12;sync;1;2.00024;2.00024;2.00024
12;evalKnownDf;1;0;0;0
12;write;1;2.5308e-05;2.5308e-05;2.5308e-05
12;trace;1;0;0;0
12;calc_total;1;7.77574;7.77574;7.77574
0;total;1;86.0525;86.0525;86.0525
114;compErr;1;1.893e-06;1.893e-06;1.893e-06
114;init;1;0.269655;0.269655;0.269655
114;update;1;5.74791;5.74791;5.74791
114;sync;1;1.07391;1.07391;1.07391
114;evalKnownDf;1;0;0;0
114;write;1;1.8561e-05;1.8561e-05;1.8561e-05
114;trace;1;0;0;0
114;calc_total;1;6.82182;6.82182;6.82182
58;compErr;1;1.584e-06;1.584e-06;1.584e-06
58;init;1;0.26929;0.26929;0.26929
58;update;1;5.80776;5.80776;5.80776
58;sync;1;0.389453;0.389453;0.389453
58;evalKnownDf;1;0;0;0
58;write;1;1.617e-05;1.617e-05;1.617e-05
58;trace;1;0;0;0
58;calc_total;1;6.19721;6.19721;6.19721
89;compErr;1;2.098e-06;2.098e-06;2.098e-06
89;init;1;0.267934;0.267934;0.267934
89;update;1;5.73501;5.73501;5.73501
132;evalKnownDf;1;0;0;0
132;write;1;1.8872e-05;1.8872e-05;1.8872e-05
132;trace;1;0;0;0
132;calc_total;1;7.4344;7.4344;7.4344
161;compErr;1;1.987e-06;1.987e-06;1.987e-06
161;init;1;0.268888;0.268888;0.268888
161;update;1;5.78266;5.78266;5.78266
161;sync;1;2.2837;2.2837;2.2837
161;evalKnownDf;1;0;0;0
161;write;1;2.4105e-05;2.4105e-05;2.4105e-05
161;trace;1;0;0;0
161;calc_total;1;8.06636;8.06636;8.06636
168;compErr;1;2.865e-06;2.865e-06;2.865e-06
168;init;1;0.269888;0.269888;0.269888
168;update;1;5.74733;5.74733;5.74733
168;sync;1;0.0733936;0.0733936;0.0733936
168;evalKnownDf;1;0;0;0
168;write;1;2.4919e-05;2.4919e-05;2.4919e-05
168;trace;1;0;0;0
168;calc_total;1;5.82073;5.82073;5.82073
0;total;1;85.9878;85.9878;85.9878
13;compErr;1;2.256e-06;2.256e-06;2.256e-06
13;init;1;0.275177;0.275177;0.275177
13;update;1;5.71958;5.71958;5.71958
13;sync;1;1.27383;1.27383;1.27383
13;evalKnownDf;1;0;0;0
13;write;1;2.4126e-05;2.4126e-05;2.4126e-05
13;trace;1;0;0;0
13;calc_total;1;6.99341;6.99341;6.99341
0;total;1;86.0507;86.0507;86.0507
25;compErr;1;2.349e-06;2.349e-06;2.349e-06
25;init;1;0.269502;0.269502;0.269502
25;update;1;5.75363;5.75363;5.75363
25;sync;1;0.858035;0.858035;0.858035
25;evalKnownDf;1;0;0;0
25;write;1;2.6282e-05;2.6282e-05;2.6282e-05
25;trace;1;0;0;0
25;calc_total;1;6.61167;6.61167;6.61167
116;compErr;1;2.472e-06;2.472e-06;2.472e-06
116;init;1;0.268696;0.268696;0.268696
116;update;1;5.76705;5.76705;5.76705
116;sync;1;1.75575;1.75575;1.75575
116;evalKnownDf;1;0;0;0
116;write;1;2.2164e-05;2.2164e-05;2.2164e-05
48;compErr;1;2.256e-06;2.256e-06;2.256e-06
48;init;1;0.272748;0.272748;0.272748
48;update;1;5.79943;5.79943;5.79943
48;sync;1;0.380451;0.380451;0.380451
48;evalKnownDf;1;0;0;0
48;write;1;2.004e-05;2.004e-05;2.004e-05
48;trace;1;0;0;0
48;calc_total;1;6.17988;6.17988;6.17988
89;sync;1;1.15045;1.15045;1.15045
89;evalKnownDf;1;0;0;0
89;write;1;1.8037e-05;1.8037e-05;1.8037e-05
89;trace;1;0;0;0
89;calc_total;1;6.88546;6.88546;6.88546
133;compErr;1;2.072e-06;2.072e-06;2.072e-06
133;init;1;0.269556;0.269556;0.269556
133;update;1;5.80172;5.80172;5.80172
133;sync;1;2.07623;2.07623;2.07623
162;compErr;1;1.371e-06;1.371e-06;1.371e-06
162;init;1;0.267773;0.267773;0.267773
162;update;1;5.81499;5.81499;5.81499
162;sync;1;2.33087;2.33087;2.33087
162;evalKnownDf;1;0;0;0
162;write;1;1.9115e-05;1.9115e-05;1.9115e-05
162;trace;1;0;0;0
162;calc_total;1;8.14586;8.14586;8.14586
169;compErr;1;2.021e-06;2.021e-06;2.021e-06
169;init;1;0.27267;0.27267;0.27267
169;update;1;5.76615;5.76615;5.76615
169;sync;1;0.97714;0.97714;0.97714
169;evalKnownDf;1;0;0;0
169;write;1;2.0689e-05;2.0689e-05;2.0689e-05
169;trace;1;0;0;0
169;calc_total;1;6.74329;6.74329;6.74329
0;total;1;85.9895;85.9895;85.9895
14;compErr;1;2.39e-06;2.39e-06;2.39e-06
14;init;1;0.270196;0.270196;0.270196
14;update;1;5.78101;5.78101;5.78101
14;sync;1;0.957485;0.957485;0.957485
14;evalKnownDf;1;0;0;0
14;write;1;1.7321e-05;1.7321e-05;1.7321e-05
14;trace;1;0;0;0
14;calc_total;1;6.7385;6.7385;6.7385
0;total;1;86.0511;86.0511;86.0511
26;compErr;1;9e-07;9e-07;9e-07
26;init;1;0.268048;0.268048;0.268048
26;update;1;5.82644;5.82644;5.82644
26;sync;1;1.56722;1.56722;1.56722
26;evalKnownDf;1;0;0;0
26;write;1;1.7632e-05;1.7632e-05;1.7632e-05
26;trace;1;0;0;0
26;calc_total;1;7.39367;7.39367;7.39367
116;trace;1;0;0;0
116;calc_total;1;7.5228;7.5228;7.5228
49;compErr;1;2.201e-06;2.201e-06;2.201e-06
49;init;1;0.268848;0.268848;0.268848
49;update;1;5.76388;5.76388;5.76388
49;sync;1;2.64763;2.64763;2.64763
49;evalKnownDf;1;0;0;0
49;write;1;1.9631e-05;1.9631e-05;1.9631e-05
49;trace;1;0;0;0
49;calc_total;1;8.41151;8.41151;8.41151
72;compErr;1;2.104e-06;2.104e-06;2.104e-06
72;init;1;0.267992;0.267992;0.267992
72;update;1;5.80923;5.80923;5.80923
72;sync;1;3.13016;3.13016;3.13016
72;evalKnownDf;1;0;0;0
72;write;1;1.7545e-05;1.7545e-05;1.7545e-05
72;trace;1;0;0;0
72;calc_total;1;8.93939;8.93939;8.93939
0;total;1;86.0295;86.0295;86.0295
133;evalKnownDf;1;0;0;0
133;write;1;1.8481e-05;1.8481e-05;1.8481e-05
133;trace;1;0;0;0
133;calc_total;1;7.87795;7.87795;7.87795
164;compErr;1;1.316e-06;1.316e-06;1.316e-06
164;init;1;0.268252;0.268252;0.268252
164;update;1;5.75954;5.75954;5.75954
164;sync;1;0.936422;0.936422;0.936422
164;evalKnownDf;1;0;0;0
164;write;1;1.578e-05;1.578e-05;1.578e-05
164;trace;1;0;0;0
164;calc_total;1;6.69596;6.69596;6.69596
170;compErr;1;1.075e-06;1.075e-06;1.075e-06
170;init;1;0.268965;0.268965;0.268965
170;update;1;5.80524;5.80524;5.80524
170;sync;1;0.612245;0.612245;0.612245
170;evalKnownDf;1;0;0;0
170;write;1;2.398e-05;2.398e-05;2.398e-05
170;trace;1;0;0;0
170;calc_total;1;6.41749;6.41749;6.41749
0;total;1;85.9895;85.9895;85.9895
15;compErr;1;1.73e-06;1.73e-06;1.73e-06
15;init;1;0.269541;0.269541;0.269541
15;update;1;5.77432;5.77432;5.77432
15;sync;1;1.79962;1.79962;1.79962
15;evalKnownDf;1;0;0;0
15;write;1;1.9795e-05;1.9795e-05;1.9795e-05
15;trace;1;0;0;0
15;calc_total;1;7.57394;7.57394;7.57394
0;total;1;86.0508;86.0508;86.0508
28;compErr;1;1.012e-06;1.012e-06;1.012e-06
28;init;1;0.269632;0.269632;0.269632
28;update;1;5.78091;5.78091;5.78091
28;sync;1;0.0531046;0.0531046;0.0531046
28;evalKnownDf;1;0;0;0
28;write;1;2.1194e-05;2.1194e-05;2.1194e-05
28;trace;1;0;0;0
28;calc_total;1;5.83401;5.83401;5.83401
108;compErr;1;1.623e-06;1.623e-06;1.623e-06
108;init;1;0.268608;0.268608;0.268608
108;update;1;5.78109;5.78109;5.78109
108;sync;1;1.57245;1.57245;1.57245
108;evalKnownDf;1;0;0;0
108;write;1;2.5928e-05;2.5928e-05;2.5928e-05
65;compErr;1;1.727e-06;1.727e-06;1.727e-06
65;init;1;0.269324;0.269324;0.269324
65;update;1;5.77948;5.77948;5.77948
65;sync;1;0.655008;0.655008;0.655008
65;evalKnownDf;1;0;0;0
65;write;1;2.1757e-05;2.1757e-05;2.1757e-05
65;trace;1;0;0;0
65;calc_total;1;6.43449;6.43449;6.43449
0;total;1;86.0338;86.0338;86.0338
134;compErr;1;2.11e-06;2.11e-06;2.11e-06
134;init;1;0.27098;0.27098;0.27098
134;update;1;5.81837;5.81837;5.81837
134;sync;1;1.91345;1.91345;1.91345
134;evalKnownDf;1;0;0;0
165;compErr;1;1.89e-06;1.89e-06;1.89e-06
165;init;1;0.26823;0.26823;0.26823
165;update;1;5.76793;5.76793;5.76793
165;sync;1;1.47515;1.47515;1.47515
165;evalKnownDf;1;0;0;0
171;compErr;1;1.1e-06;1.1e-06;1.1e-06
171;init;1;0.267858;0.267858;0.267858
171;update;1;5.80715;5.80715;5.80715
171;sync;1;2.00051;2.00051;2.00051
171;evalKnownDf;1;0;0;0
171;write;1;1.8172e-05;1.8172e-05;1.8172e-05
171;trace;1;0;0;0
171;calc_total;1;7.80766;7.80766;7.80766
0;total;1;85.9894;85.9894;85.9894
16;compErr;1;1.318e-06;1.318e-06;1.318e-06
16;init;1;0.270327;0.270327;0.270327
16;update;1;5.77836;5.77836;5.77836
16;sync;1;1.99529;1.99529;1.99529
16;evalKnownDf;1;0;0;0
16;write;1;1.8867e-05;1.8867e-05;1.8867e-05
16;trace;1;0;0;0
16;calc_total;1;7.77366;7.77366;7.77366
0;total;1;86.0525;86.0525;86.0525
29;compErr;1;2.451e-06;2.451e-06;2.451e-06
29;init;1;0.268379;0.268379;0.268379
29;update;1;5.72973;5.72973;5.72973
29;sync;1;0.79716;0.79716;0.79716
29;evalKnownDf;1;0;0;0
29;write;1;2.3673e-05;2.3673e-05;2.3673e-05
29;trace;1;0;0;0
29;calc_total;1;6.5269;6.5269;6.5269
108;trace;1;0;0;0
108;calc_total;1;7.35354;7.35354;7.35354
50;compErr;1;1.261e-06;1.261e-06;1.261e-06
50;init;1;0.268549;0.268549;0.268549
50;update;1;5.73889;5.73889;5.73889
50;sync;1;1.6202;1.6202;1.6202
50;evalKnownDf;1;0;0;0
50;write;1;2.2238e-05;2.2238e-05;2.2238e-05
50;trace;1;0;0;0
50;calc_total;1;7.3591;7.3591;7.3591
0;total;1;86.0323;86.0323;86.0323
134;write;1;1.7285e-05;1.7285e-05;1.7285e-05
134;trace;1;0;0;0
134;calc_total;1;7.73182;7.73182;7.73182
165;write;1;2.143e-05;2.143e-05;2.143e-05
165;trace;1;0;0;0
165;calc_total;1;7.24308;7.24308;7.24308
172;compErr;1;1.428e-06;1.428e-06;1.428e-06
172;init;1;0.272872;0.272872;0.272872
172;update;1;5.84077;5.84077;5.84077
172;sync;1;0.756618;0.756618;0.756618
172;evalKnownDf;1;0;0;0
172;write;1;1.7322e-05;1.7322e-05;1.7322e-05
172;trace;1;0;0;0
172;calc_total;1;6.59739;6.59739;6.59739
0;total;1;85.9879;85.9879;85.9879
17;compErr;1;1.64e-06;1.64e-06;1.64e-06
17;init;1;0.269125;0.269125;0.269125
17;update;1;5.77076;5.77076;5.77076
17;sync;1;1.44978;1.44978;1.44978
17;evalKnownDf;1;0;0;0
17;write;1;2.1815e-05;2.1815e-05;2.1815e-05
17;trace;1;0;0;0
17;calc_total;1;7.22054;7.22054;7.22054
0;total;1;86.0506;86.0506;86.0506
32;compErr;1;1.142e-06;1.142e-06;1.142e-06
32;init;1;0.269211;0.269211;0.269211
32;update;1;5.74755;5.74755;5.74755
32;sync;1;0.546552;0.546552;0.546552
32;evalKnownDf;1;0;0;0
32;write;1;1.722e-05;1.722e-05;1.722e-05
32;trace;1;0;0;0
32;calc_total;1;6.2941;6.2941;6.2941
112;compErr;1;1.336e-06;1.336e-06;1.336e-06
112;init;1;0.269318;0.269318;0.269318
112;update;1;5.77976;5.77976;5.77976
52;compErr;1;1.402e-06;1.402e-06;1.402e-06
52;init;1;0.272782;0.272782;0.272782
52;update;1;5.80391;5.80391;5.80391
52;sync;1;1.60304;1.60304;1.60304
52;evalKnownDf;1;0;0;0
52;write;1;1.6034e-05;1.6034e-05;1.6034e-05
52;trace;1;0;0;0
52;calc_total;1;7.40695;7.40695;7.40695
75;compErr;1;1.601e-06;1.601e-06;1.601e-06
75;init;1;0.269054;0.269054;0.269054
75;update;1;5.798;5.798;5.798
75;sync;1;2.26783;2.26783;2.26783
75;evalKnownDf;1;0;0;0
75;write;1;2.3243e-05;2.3243e-05;2.3243e-05
75;trace;1;0;0;0
75;calc_total;1;8.06584;8.06584;8.06584
0;total;1;86.0338;86.0338;86.0338
123;compErr;1;1.216e-06;1.216e-06;1.216e-06
123;init;1;0.269883;0.269883;0.269883
145;compErr;1;1.099e-06;1.099e-06;1.099e-06
145;init;1;0.267836;0.267836;0.267836
145;update;1;5.8112;5.8112;5.8112
145;sync;1;1.27603;1.27603;1.27603
145;evalKnownDf;1;0;0;0
173;compErr;1;1.477e-06;1.477e-06;1.477e-06
173;init;1;0.271791;0.271791;0.271791
173;update;1;5.83037;5.83037;5.83037
173;sync;1;2.43355;2.43355;2.43355
173;evalKnownDf;1;0;0;0
173;write;1;1.9711e-05;1.9711e-05;1.9711e-05
173;trace;1;0;0;0
173;calc_total;1;8.26393;8.26393;8.26393
0;total;1;85.9895;85.9895;85.9895
18;compErr;1;2.141e-06;2.141e-06;2.141e-06
18;init;1;0.270492;0.270492;0.270492
18;update;1;5.71729;5.71729;5.71729
18;sync;1;1.70431;1.70431;1.70431
18;evalKnownDf;1;0;0;0
18;write;1;2.2794e-05;2.2794e-05;2.2794e-05
18;trace;1;0;0;0
18;calc_total;1;7.4216;7.4216;7.4216
0;total;1;86.0525;86.0525;86.0525
33;compErr;1;1.849e-06;1.849e-06;1.849e-06
33;init;1;0.269387;0.269387;0.269387
33;update;1;5.79762;5.79762;5.79762
33;sync;1;0.142691;0.142691;0.142691
33;evalKnownDf;1;0;0;0
33;write;1;2.1286e-05;2.1286e-05;2.1286e-05
33;trace;1;0;0;0
33;calc_total;1;5.94031;5.94031;5.94031
112;sync;1;0.664177;0.664177;0.664177
112;evalKnownDf;1;0;0;0
112;write;1;1.9842e-05;1.9842e-05;1.9842e-05
112;trace;1;0;0;0
112;calc_total;1;6.44393;6.44393;6.44393
53;compErr;1;1.251e-06;1.251e-06;1.251e-06
53;init;1;0.272891;0.272891;0.272891
53;update;1;5.75104;5.75104;5.75104
53;sync;1;2.11822;2.11822;2.11822
53;evalKnownDf;1;0;0;0
53;write;1;2.1901e-05;2.1901e-05;2.1901e-05
53;trace;1;0;0;0
53;calc_total;1;7.86926;7.86926;7.86926
76;compErr;1;1.322e-06;1.322e-06;1.322e-06
76;init;1;0.268068;0.268068;0.268068
76;update;1;5.74233;5.74233;5.74233
76;sync;1;1.22654;1.22654;1.22654
76;evalKnownDf;1;0;0;0
76;write;1;1.7897e-05;1.7897e-05;1.7897e-05
76;trace;1;0;0;0
76;calc_total;1;6.96887;6.96887;6.96887
0;total;1;86.0326;86.0326;86.0326
123;update;1;5.83712;5.83712;5.83712
123;sync;1;1.09068;1.09068;1.09068
123;evalKnownDf;1;0;0;0
123;write;1;1.9463e-05;1.9463e-05;1.9463e-05
123;trace;1;0;0;0
145;write;1;1.9487e-05;1.9487e-05;1.9487e-05
145;trace;1;0;0;0
145;calc_total;1;7.08723;7.08723;7.08723
174;compErr;1;1.614e-06;1.614e-06;1.614e-06
174;init;1;0.272334;0.272334;0.272334
174;update;1;5.79969;5.79969;5.79969
174;sync;1;0.815412;0.815412;0.815412
174;evalKnownDf;1;0;0;0
174;write;1;1.7895e-05;1.7895e-05;1.7895e-05
174;trace;1;0;0;0
174;calc_total;1;6.6151;6.6151;6.6151
0;total;1;85.9874;85.9874;85.9874
19;compErr;1;2.692e-06;2.692e-06;2.692e-06
19;init;1;0.26904;0.26904;0.26904
19;update;1;5.71485;5.71485;5.71485
19;sync;1;1.35545;1.35545;1.35545
19;evalKnownDf;1;0;0;0
19;write;1;2.2889e-05;2.2889e-05;2.2889e-05
19;trace;1;0;0;0
19;calc_total;1;7.0703;7.0703;7.0703
0;total;1;86.0507;86.0507;86.0507
34;compErr;1;1.363e-06;1.363e-06;1.363e-06
34;init;1;0.268883;0.268883;0.268883
34;update;1;5.7493;5.7493;5.7493
34;sync;1;0.566479;0.566479;0.566479
34;evalKnownDf;1;0;0;0
34;write;1;1.5326e-05;1.5326e-05;1.5326e-05
34;trace;1;0;0;0
34;calc_total;1;6.31578;6.31578;6.31578
0;total;1;85.9209;85.9209;85.9209
56;compErr;1;1.45e-06;1.45e-06;1.45e-06
56;init;1;0.268312;0.268312;0.268312
56;update;1;5.79856;5.79856;5.79856
56;sync;1;0.839935;0.839935;0.839935
56;evalKnownDf;1;0;0;0
56;write;1;2.0999e-05;2.0999e-05;2.0999e-05
56;trace;1;0;0;0
56;calc_total;1;6.63849;6.63849;6.63849
77;compErr;1;1.854e-06;1.854e-06;1.854e-06
77;init;1;0.268462;0.268462;0.268462
77;update;1;5.80271;5.80271;5.80271
77;sync;1;1.86431;1.86431;1.86431
77;evalKnownDf;1;0;0;0
77;write;1;2.1744e-05;2.1744e-05;2.1744e-05
77;trace;1;0;0;0
77;calc_total;1;7.66702;7.66702;7.66702
0;total;1;86.0338;86.0338;86.0338
123;calc_total;1;6.9278;6.9278;6.9278
175;compErr;1;1.978e-06;1.978e-06;1.978e-06
175;init;1;0.27205;0.27205;0.27205
175;update;1;5.75694;5.75694;5.75694
175;sync;1;0.257917;0.257917;0.257917
175;evalKnownDf;1;0;0;0
175;write;1;1.6983e-05;1.6983e-05;1.6983e-05
175;trace;1;0;0;0
175;calc_total;1;6.01486;6.01486;6.01486
0;total;1;85.9894;85.9894;85.9894
20;compErr;1;2.484e-06;2.484e-06;2.484e-06
20;init;1;0.269638;0.269638;0.269638
20;update;1;5.77378;5.77378;5.77378
20;sync;1;1.1799;1.1799;1.1799
20;evalKnownDf;1;0;0;0
20;write;1;2.5098e-05;2.5098e-05;2.5098e-05
20;trace;1;0;0;0
20;calc_total;1;6.95367;6.95367;6.95367
0;total;1;86.0507;86.0507;86.0507
40;compErr;1;2.447e-06;2.447e-06;2.447e-06
40;init;1;0.269114;0.269114;0.269114
40;update;1;5.78728;5.78728;5.78728
40;sync;1;1.91717;1.91717;1.91717
40;evalKnownDf;1;0;0;0
40;write;1;2.4762e-05;2.4762e-05;2.4762e-05
40;trace;1;0;0;0
40;calc_total;1;7.70445;7.70445;7.70445
0;total;1;85.9208;85.9208;85.9208
60;compErr;1;1.831e-06;1.831e-06;1.831e-06
60;init;1;0.270063;0.270063;0.270063
60;update;1;5.80153;5.80153;5.80153
60;sync;1;1.76139;1.76139;1.76139
60;evalKnownDf;1;0;0;0
60;write;1;1.9802e-05;1.9802e-05;1.9802e-05
60;trace;1;0;0;0
60;calc_total;1;7.56292;7.56292;7.56292
78;compErr;1;1.716e-06;1.716e-06;1.716e-06
78;init;1;0.269206;0.269206;0.269206
78;update;1;5.80802;5.80802;5.80802
78;sync;1;0.210842;0.210842;0.210842
78;evalKnownDf;1;0;0;0
78;write;1;1.8604e-05;1.8604e-05;1.8604e-05
78;trace;1;0;0;0
78;calc_total;1;6.01887;6.01887;6.01887
0;total;1;86.0338;86.0338;86.0338
176;compErr;1;1.286e-06;1.286e-06;1.286e-06
176;init;1;0.269627;0.269627;0.269627
176;update;1;5.75703;5.75703;5.75703
176;sync;1;0.380265;0.380265;0.380265
176;evalKnownDf;1;0;0;0
176;write;1;1.9096e-05;1.9096e-05;1.9096e-05
176;trace;1;0;0;0
176;calc_total;1;6.1373;6.1373;6.1373
0;total;1;85.9895;85.9895;85.9895
21;compErr;1;2.47e-06;2.47e-06;2.47e-06
21;init;1;0.27505;0.27505;0.27505
21;update;1;5.78564;5.78564;5.78564
21;sync;1;1.8462;1.8462;1.8462
21;evalKnownDf;1;0;0;0
21;write;1;2.0843e-05;2.0843e-05;2.0843e-05
21;trace;1;0;0;0
21;calc_total;1;7.63184;7.63184;7.63184
0;total;1;86.0507;86.0507;86.0507
41;compErr;1;1.959e-06;1.959e-06;1.959e-06
41;init;1;0.268302;0.268302;0.268302
41;update;1;5.73836;5.73836;5.73836
41;sync;1;2.17079;2.17079;2.17079
41;evalKnownDf;1;0;0;0
41;write;1;2.1405e-05;2.1405e-05;2.1405e-05
41;trace;1;0;0;0
41;calc_total;1;7.90915;7.90915;7.90915
98;compErr;1;1.231e-06;1.231e-06;1.231e-06
98;init;1;0.269205;0.269205;0.269205
98;update;1;5.7461;5.7461;5.7461
98;sync;1;2.51713;2.51713;2.51713
98;evalKnownDf;1;0;0;0
98;write;1;1.8907e-05;1.8907e-05;1.8907e-05
98;trace;1;0;0;0
98;calc_total;1;8.26323;8.26323;8.26323
0;total;1;85.9208;85.9208;85.9208
61;compErr;1;1.612e-06;1.612e-06;1.612e-06
61;init;1;0.268477;0.268477;0.268477
61;update;1;5.78928;5.78928;5.78928
61;sync;1;1.49941;1.49941;1.49941
61;evalKnownDf;1;0;0;0
61;write;1;1.8736e-05;1.8736e-05;1.8736e-05
61;trace;1;0;0;0
61;calc_total;1;7.28869;7.28869;7.28869
79;compErr;1;1.283e-06;1.283e-06;1.283e-06
79;init;1;0.268618;0.268618;0.268618
79;update;1;5.82871;5.82871;5.82871
79;sync;1;0.994732;0.994732;0.994732
79;evalKnownDf;1;0;0;0
79;write;1;1.6754e-05;1.6754e-05;1.6754e-05
79;trace;1;0;0;0
79;calc_total;1;6.82344;6.82344;6.82344
0;total;1;86.0338;86.0338;86.0338
177;compErr;1;1.859e-06;1.859e-06;1.859e-06
177;init;1;0.269249;0.269249;0.269249
177;update;1;5.80873;5.80873;5.80873
177;sync;1;0.891091;0.891091;0.891091
177;evalKnownDf;1;0;0;0
177;write;1;1.6818e-05;1.6818e-05;1.6818e-05
177;trace;1;0;0;0
177;calc_total;1;6.69982;6.69982;6.69982
0;total;1;85.9878;85.9878;85.9878
22;compErr;1;3.013e-06;3.013e-06;3.013e-06
22;init;1;0.269369;0.269369;0.269369
22;update;1;5.70653;5.70653;5.70653
22;sync;1;1.85015;1.85015;1.85015
22;evalKnownDf;1;0;0;0
22;write;1;2.7723e-05;2.7723e-05;2.7723e-05
22;trace;1;0;0;0
22;calc_total;1;7.55668;7.55668;7.55668
0;total;1;86.0525;86.0525;86.0525
42;compErr;1;9.85e-07;9.85e-07;9.85e-07
42;init;1;0.269189;0.269189;0.269189
42;update;1;5.80446;5.80446;5.80446
42;sync;1;1.31012;1.31012;1.31012
42;evalKnownDf;1;0;0;0
42;write;1;1.663e-05;1.663e-05;1.663e-05
42;trace;1;0;0;0
42;calc_total;1;7.11458;7.11458;7.11458
99;compErr;1;1.063e-06;1.063e-06;1.063e-06
99;init;1;0.274618;0.274618;0.274618
99;update;1;5.7488;5.7488;5.7488
99;sync;1;2.07903;2.07903;2.07903
99;evalKnownDf;1;0;0;0
99;write;1;2.2333e-05;2.2333e-05;2.2333e-05
99;trace;1;0;0;0
99;calc_total;1;7.82783;7.82783;7.82783
0;total;1;85.92;85.92;85.92
62;compErr;1;1.897e-06;1.897e-06;1.897e-06
62;init;1;0.269184;0.269184;0.269184
62;update;1;5.74919;5.74919;5.74919
62;sync;1;1.72152;1.72152;1.72152
62;evalKnownDf;1;0;0;0
62;write;1;2.1836e-05;2.1836e-05;2.1836e-05
62;trace;1;0;0;0
62;calc_total;1;7.47071;7.47071;7.47071
80;compErr;1;1.618e-06;1.618e-06;1.618e-06
80;init;1;0.268294;0.268294;0.268294
80;update;1;5.75355;5.75355;5.75355
80;sync;1;0.571685;0.571685;0.571685
80;evalKnownDf;1;0;0;0
80;write;1;1.7578e-05;1.7578e-05;1.7578e-05
80;trace;1;0;0;0
80;calc_total;1;6.32524;6.32524;6.32524
0;total;1;86.0338;86.0338;86.0338
178;compErr;1;1.904e-06;1.904e-06;1.904e-06
178;init;1;0.273075;0.273075;0.273075
178;update;1;5.82417;5.82417;5.82417
178;sync;1;0.374409;0.374409;0.374409
178;evalKnownDf;1;0;0;0
178;write;1;1.6793e-05;1.6793e-05;1.6793e-05
178;trace;1;0;0;0
178;calc_total;1;6.19858;6.19858;6.19858
0;total;1;85.9874;85.9874;85.9874
23;compErr;1;3.057e-06;3.057e-06;3.057e-06
23;init;1;0.270651;0.270651;0.270651
23;update;1;5.80271;5.80271;5.80271
23;sync;1;1.59711;1.59711;1.59711
23;evalKnownDf;1;0;0;0
23;write;1;2.8644e-05;2.8644e-05;2.8644e-05
23;trace;1;0;0;0
23;calc_total;1;7.39981;7.39981;7.39981
0;total;1;86.0486;86.0486;86.0486
44;compErr;1;1.926e-06;1.926e-06;1.926e-06
44;init;1;0.270037;0.270037;0.270037
44;update;1;5.80058;5.80058;5.80058
44;sync;1;1.16354;1.16354;1.16354
44;evalKnownDf;1;0;0;0
44;write;1;1.6084e-05;1.6084e-05;1.6084e-05
44;trace;1;0;0;0
44;calc_total;1;6.96412;6.96412;6.96412
100;compErr;1;1.736e-06;1.736e-06;1.736e-06
100;init;1;0.271254;0.271254;0.271254
100;update;1;5.7937;5.7937;5.7937
100;sync;1;0.457768;0.457768;0.457768
100;evalKnownDf;1;0;0;0
100;write;1;1.8337e-05;1.8337e-05;1.8337e-05
100;trace;1;0;0;0
100;calc_total;1;6.25147;6.25147;6.25147
0;total;1;85.9208;85.9208;85.9208
54;compErr;1;1.577e-06;1.577e-06;1.577e-06
54;init;1;0.268631;0.268631;0.268631
54;update;1;5.76626;5.76626;5.76626
54;sync;1;1.84151;1.84151;1.84151
54;evalKnownDf;1;0;0;0
54;write;1;2.2734e-05;2.2734e-05;2.2734e-05
81;compErr;1;1.838e-06;1.838e-06;1.838e-06
81;init;1;0.2691;0.2691;0.2691
81;update;1;5.74949;5.74949;5.74949
81;sync;1;0.469722;0.469722;0.469722
81;evalKnownDf;1;0;0;0
81;write;1;1.8298e-05;1.8298e-05;1.8298e-05
81;trace;1;0;0;0
81;calc_total;1;6.21921;6.21921;6.21921
0;total;1;86.0338;86.0338;86.0338
179;compErr;1;2.225e-06;2.225e-06;2.225e-06
179;init;1;0.27047;0.27047;0.27047
179;update;1;5.81991;5.81991;5.81991
179;sync;1;0.718311;0.718311;0.718311
179;evalKnownDf;1;0;0;0
179;write;1;2.1632e-05;2.1632e-05;2.1632e-05
179;trace;1;0;0;0
179;calc_total;1;6.53822;6.53822;6.53822
0;total;1;85.9878;85.9878;85.9878
30;compErr;1;1.025e-06;1.025e-06;1.025e-06
30;init;1;0.268336;0.268336;0.268336
30;update;1;5.79263;5.79263;5.79263
30;sync;1;0.850169;0.850169;0.850169
30;evalKnownDf;1;0;0;0
101;compErr;1;1.458e-06;1.458e-06;1.458e-06
101;init;1;0.269457;0.269457;0.269457
101;update;1;5.7846;5.7846;5.7846
101;sync;1;2.07339;2.07339;2.07339
101;evalKnownDf;1;0;0;0
101;write;1;1.7635e-05;1.7635e-05;1.7635e-05
101;trace;1;0;0;0
101;calc_total;1;7.85799;7.85799;7.85799
0;total;1;85.9208;85.9208;85.9208
54;trace;1;0;0;0
54;calc_total;1;7.60777;7.60777;7.60777
82;compErr;1;1.402e-06;1.402e-06;1.402e-06
82;init;1;0.271078;0.271078;0.271078
82;update;1;5.80036;5.80036;5.80036
82;sync;1;2.04575;2.04575;2.04575
82;evalKnownDf;1;0;0;0
82;write;1;1.999e-05;1.999e-05;1.999e-05
82;trace;1;0;0;0
82;calc_total;1;7.84611;7.84611;7.84611
0;total;1;86.0338;86.0338;86.0338
180;compErr;1;1.717e-06;1.717e-06;1.717e-06
180;init;1;0.268397;0.268397;0.268397
180;update;1;5.76535;5.76535;5.76535
180;sync;1;2.21518;2.21518;2.21518
180;evalKnownDf;1;0;0;0
180;write;1;2.2376e-05;2.2376e-05;2.2376e-05
180;trace;1;0;0;0
180;calc_total;1;7.98052;7.98052;7.98052
0;total;1;85.9875;85.9875;85.9875
30;write;1;1.8247e-05;1.8247e-05;1.8247e-05
30;trace;1;0;0;0
30;calc_total;1;6.6428;6.6428;6.6428
102;compErr;1;1.9e-06;1.9e-06;1.9e-06
102;init;1;0.269808;0.269808;0.269808
102;update;1;5.78203;5.78203;5.78203
102;sync;1;2.36791;2.36791;2.36791
102;evalKnownDf;1;0;0;0
102;write;1;1.9788e-05;1.9788e-05;1.9788e-05
102;trace;1;0;0;0
102;calc_total;1;8.14995;8.14995;8.14995
0;total;1;85.9208;85.9208;85.9208
0;total;1;86.0797;86.0797;86.0797
83;compErr;1;2.812e-06;2.812e-06;2.812e-06
83;init;1;0.273227;0.273227;0.273227
83;update;1;5.74034;5.74034;5.74034
83;sync;1;0.818418;0.818418;0.818418
83;evalKnownDf;1;0;0;0
83;write;1;2.4918e-05;2.4918e-05;2.4918e-05
83;trace;1;0;0;0
83;calc_total;1;6.55876;6.55876;6.55876
0;total;1;86.0325;86.0325;86.0325
181;compErr;1;3.305e-06;3.305e-06;3.305e-06
181;init;1;0.273839;0.273839;0.273839
181;update;1;5.77136;5.77136;5.77136
181;sync;1;1.28713;1.28713;1.28713
181;evalKnownDf;1;0;0;0
181;write;1;2.0809e-05;2.0809e-05;2.0809e-05
181;trace;1;0;0;0
181;calc_total;1;7.05849;7.05849;7.05849
0;total;1;85.9895;85.9895;85.9895
45;compErr;1;1.373e-06;1.373e-06;1.373e-06
45;init;1;0.272669;0.272669;0.272669
45;update;1;5.75581;5.75581;5.75581
45;sync;1;1.19085;1.19085;1.19085
45;evalKnownDf;1;0;0;0
45;write;1;2.1391e-05;2.1391e-05;2.1391e-05
45;trace;1;0;0;0
45;calc_total;1;6.94666;6.94666;6.94666
103;compErr;1;1.988e-06;1.988e-06;1.988e-06
103;init;1;0.270624;0.270624;0.270624
103;update;1;5.7794;5.7794;5.7794
103;sync;1;0.942507;0.942507;0.942507
103;evalKnownDf;1;0;0;0
103;write;1;1.7183e-05;1.7183e-05;1.7183e-05
103;trace;1;0;0;0
103;calc_total;1;6.7219;6.7219;6.7219
0;total;1;85.9202;85.9202;85.9202
0;total;1;86.0735;86.0735;86.0735
84;compErr;1;1.599e-06;1.599e-06;1.599e-06
84;init;1;0.268868;0.268868;0.268868
84;update;1;5.8173;5.8173;5.8173
84;sync;1;0.246905;0.246905;0.246905
84;evalKnownDf;1;0;0;0
84;write;1;1.9606e-05;1.9606e-05;1.9606e-05
84;trace;1;0;0;0
84;calc_total;1;6.0642;6.0642;6.0642
0;total;1;86.0321;86.0321;86.0321
182;compErr;1;1.133e-06;1.133e-06;1.133e-06
182;init;1;0.268716;0.268716;0.268716
182;update;1;5.81744;5.81744;5.81744
182;sync;1;1.02835;1.02835;1.02835
182;evalKnownDf;1;0;0;0
182;write;1;1.7846e-05;1.7846e-05;1.7846e-05
182;trace;1;0;0;0
182;calc_total;1;6.84579;6.84579;6.84579
0;total;1;85.9894;85.9894;85.9894
46;compErr;1;2.169e-06;2.169e-06;2.169e-06
46;init;1;0.26864;0.26864;0.26864
46;update;1;5.73942;5.73942;5.73942
46;sync;1;1.28115;1.28115;1.28115
46;evalKnownDf;1;0;0;0
46;write;1;2.1831e-05;2.1831e-05;2.1831e-05
46;trace;1;0;0;0
46;calc_total;1;7.02057;7.02057;7.02057
0;total;1;85.9203;85.9203;85.9203
0;total;1;86.0697;86.0697;86.0697
85;compErr;1;1.319e-06;1.319e-06;1.319e-06
85;init;1;0.270448;0.270448;0.270448
85;update;1;5.82729;5.82729;5.82729
85;sync;1;0.459197;0.459197;0.459197
85;evalKnownDf;1;0;0;0
85;write;1;1.7882e-05;1.7882e-05;1.7882e-05
85;trace;1;0;0;0
85;calc_total;1;6.28649;6.28649;6.28649
0;total;1;86.0324;86.0324;86.0324
183;compErr;1;1.167e-06;1.167e-06;1.167e-06
183;init;1;0.269266;0.269266;0.269266
183;update;1;5.75374;5.75374;5.75374
183;sync;1;1.8035;1.8035;1.8035
183;evalKnownDf;1;0;0;0
183;write;1;1.9718e-05;1.9718e-05;1.9718e-05
183;trace;1;0;0;0
183;calc_total;1;7.55724;7.55724;7.55724
0;total;1;85.9878;85.9878;85.9878
0;total;1;86.0907;86.0907;86.0907
0;total;1;85.9208;85.9208;85.9208
51;compErr;1;2.335e-06;2.335e-06;2.335e-06
51;init;1;0.275264;0.275264;0.275264
51;update;1;5.77557;5.77557;5.77557
51;sync;1;2.39249;2.39249;2.39249
51;evalKnownDf;1;0;0;0
51;write;1;2.0801e-05;2.0801e-05;2.0801e-05
51;trace;1;0;0;0
51;calc_total;1;8.16806;8.16806;8.16806
0;total;1;86.0822;86.0822;86.0822
86;compErr;1;1.22e-06;1.22e-06;1.22e-06
86;init;1;0.271042;0.271042;0.271042
86;update;1;5.76329;5.76329;5.76329
86;sync;1;0.0768025;0.0768025;0.0768025
86;evalKnownDf;1;0;0;0
86;write;1;1.692e-05;1.692e-05;1.692e-05
86;trace;1;0;0;0
86;calc_total;1;5.84009;5.84009;5.84009
0;total;1;86.0299;86.0299;86.0299
184;compErr;1;1.039e-06;1.039e-06;1.039e-06
184;init;1;0.269906;0.269906;0.269906
184;update;1;5.7659;5.7659;5.7659
184;sync;1;0.252357;0.252357;0.252357
184;evalKnownDf;1;0;0;0
184;write;1;1.7269e-05;1.7269e-05;1.7269e-05
184;trace;1;0;0;0
184;calc_total;1;6.01826;6.01826;6.01826
0;total;1;85.9874;85.9874;85.9874
0;total;1;86.0975;86.0975;86.0975
0;total;1;85.9201;85.9201;85.9201
0;total;1;86.0822;86.0822;86.0822
87;compErr;1;1.416e-06;1.416e-06;1.416e-06
87;init;1;0.274885;0.274885;0.274885
87;update;1;5.83031;5.83031;5.83031
87;sync;1;0.569844;0.569844;0.569844
87;evalKnownDf;1;0;0;0
87;write;1;1.7241e-05;1.7241e-05;1.7241e-05
87;trace;1;0;0;0
87;calc_total;1;6.40015;6.40015;6.40015
0;total;1;86.0322;86.0322;86.0322
0;total;1;86.0904;86.0904;86.0904
107;compErr;1;2.344e-06;2.344e-06;2.344e-06
107;init;1;0.26799;0.26799;0.26799
107;update;1;5.70695;5.70695;5.70695
107;sync;1;1.71841;1.71841;1.71841
107;evalKnownDf;1;0;0;0
107;write;1;2.4938e-05;2.4938e-05;2.4938e-05
107;trace;1;0;0;0
107;calc_total;1;7.42536;7.42536;7.42536
0;total;1;85.9208;85.9208;85.9208
0;total;1;86.0822;86.0822;86.0822
27;compErr;1;9.68e-07;9.68e-07;9.68e-07
27;init;1;0.268494;0.268494;0.268494
27;update;1;5.77856;5.77856;5.77856
27;sync;1;1.04932;1.04932;1.04932
27;evalKnownDf;1;0;0;0
27;write;1;1.8207e-05;1.8207e-05;1.8207e-05
27;trace;1;0;0;0
27;calc_total;1;6.82788;6.82788;6.82788
0;total;1;86.1172;86.1172;86.1172
0;total;1;86.05;86.05;86.05
0;total;1;86.1204;86.1204;86.1204
55;compErr;1;1.887e-06;1.887e-06;1.887e-06
55;init;1;0.268225;0.268225;0.268225
55;update;1;5.79042;5.79042;5.79042
55;sync;1;2.03902;2.03902;2.03902
55;evalKnownDf;1;0;0;0
55;write;1;2.3493e-05;2.3493e-05;2.3493e-05
55;trace;1;0;0;0
55;calc_total;1;7.82944;7.82944;7.82944
0;total;1;86.0698;86.0698;86.0698
0;total;1;86.0975;86.0975;86.0975
0;total;1;86.0822;86.0822;86.0822
0;total;1;86.0822;86.0822;86.0822
0;total;1;86.0822;86.0822;86.0822
166;compErr;1;8.94e-07;8.94e-07;8.94e-07
166;init;1;0.26914;0.26914;0.26914
166;update;1;5.83839;5.83839;5.83839
166;sync;1;1.18633;1.18633;1.18633
166;evalKnownDf;1;0;0;0
166;write;1;1.6596e-05;1.6596e-05;1.6596e-05
166;trace;1;0;0;0
166;calc_total;1;7.02472;7.02472;7.02472
155;compErr;1;1.347e-06;1.347e-06;1.347e-06
155;init;1;0.270597;0.270597;0.270597
155;update;1;5.7865;5.7865;5.7865
155;sync;1;0.0611968;0.0611968;0.0611968
155;evalKnownDf;1;0;0;0
155;write;1;1.8509e-05;1.8509e-05;1.8509e-05
155;trace;1;0;0;0
155;calc_total;1;5.8477;5.8477;5.8477
141;compErr;1;1.387e-06;1.387e-06;1.387e-06
141;init;1;0.268638;0.268638;0.268638
141;update;1;5.74402;5.74402;5.74402
141;sync;1;1.56545;1.56545;1.56545
141;evalKnownDf;1;0;0;0
141;write;1;1.7983e-05;1.7983e-05;1.7983e-05
0;total;1;85.9373;85.9373;85.9373
141;trace;1;0;0;0
141;calc_total;1;7.30948;7.30948;7.30948
0;total;1;85.9333;85.9333;85.9333
142;compErr;1;1.899e-06;1.899e-06;1.899e-06
142;init;1;0.269894;0.269894;0.269894
142;update;1;5.7743;5.7743;5.7743
142;sync;1;1.37118;1.37118;1.37118
142;evalKnownDf;1;0;0;0
142;write;1;2.1137e-05;2.1137e-05;2.1137e-05
0;total;1;85.9409;85.9409;85.9409
142;trace;1;0;0;0
142;calc_total;1;7.14548;7.14548;7.14548
147;compErr;1;1.45e-06;1.45e-06;1.45e-06
147;init;1;0.268437;0.268437;0.268437
147;update;1;5.81652;5.81652;5.81652
147;sync;1;0.778213;0.778213;0.778213
147;evalKnownDf;1;0;0;0
147;write;1;1.9358e-05;1.9358e-05;1.9358e-05
147;trace;1;0;0;0
147;calc_total;1;6.59473;6.59473;6.59473
0;total;1;85.9332;85.9332;85.9332
127;compErr;1;1.637e-06;1.637e-06;1.637e-06
127;init;1;0.268971;0.268971;0.268971
127;update;1;5.80772;5.80772;5.80772
127;sync;1;1.20454;1.20454;1.20454
127;evalKnownDf;1;0;0;0
127;write;1;1.719e-05;1.719e-05;1.719e-05
127;trace;1;0;0;0
127;calc_total;1;7.01226;7.01226;7.01226
0;total;1;85.9336;85.9336;85.9336
139;compErr;1;2.444e-06;2.444e-06;2.444e-06
139;init;1;0.269524;0.269524;0.269524
139;update;1;5.76309;5.76309;5.76309
139;sync;1;1.83398;1.83398;1.83398
139;evalKnownDf;1;0;0;0
139;write;1;1.7442e-05;1.7442e-05;1.7442e-05
139;trace;1;0;0;0
139;calc_total;1;7.59707;7.59707;7.59707
0;total;1;85.9409;85.9409;85.9409
135;compErr;1;1.673e-06;1.673e-06;1.673e-06
135;init;1;0.270029;0.270029;0.270029
135;update;1;5.76281;5.76281;5.76281
135;sync;1;2.2168;2.2168;2.2168
135;evalKnownDf;1;0;0;0
135;write;1;2.1891e-05;2.1891e-05;2.1891e-05
135;trace;1;0;0;0
135;calc_total;1;7.97962;7.97962;7.97962
0;total;1;85.9374;85.9374;85.9374
0;total;1;86.0067;86.0067;86.0067
151;compErr;1;1.453e-06;1.453e-06;1.453e-06
151;init;1;0.271965;0.271965;0.271965
151;update;1;5.76428;5.76428;5.76428
151;sync;1;1.72248;1.72248;1.72248
151;evalKnownDf;1;0;0;0
151;write;1;1.6132e-05;1.6132e-05;1.6132e-05
151;trace;1;0;0;0
151;calc_total;1;7.48676;7.48676;7.48676
0;total;1;85.9409;85.9409;85.9409
0;total;1;86.0058;86.0058;86.0058
0;total;1;85.9409;85.9409;85.9409
0;total;1;86.0062;86.0062;86.0062
0;total;1;85.9356;85.9356;85.9356
0;total;1;86.0063;86.0063;86.0063
0;total;1;85.9335;85.9335;85.9335
0;total;1;86.0064;86.0064;86.0064
0;total;1;85.9357;85.9357;85.9357
0;total;1;86.0079;86.0079;86.0079
0;total;1;85.9409;85.9409;85.9409
0;total;1;86.0067;86.0067;86.0067
0;total;1;85.941;85.941;85.941
0;total;1;86.0067;86.0067;86.0067
0;total;1;85.934;85.934;85.934
128;compErr;1;1.604e-06;1.604e-06;1.604e-06
128;init;1;0.269221;0.269221;0.269221
128;update;1;5.83158;5.83158;5.83158
128;sync;1;0.010682;0.010682;0.010682
128;evalKnownDf;1;0;0;0
128;write;1;1.8867e-05;1.8867e-05;1.8867e-05
128;trace;1;0;0;0
128;calc_total;1;5.84226;5.84226;5.84226
0;total;1;86.0057;86.0057;86.0057
159;compErr;1;1.574e-06;1.574e-06;1.574e-06
159;init;1;0.269135;0.269135;0.269135
159;update;1;5.78754;5.78754;5.78754
159;sync;1;2.19088;2.19088;2.19088
159;evalKnownDf;1;0;0;0
159;write;1;2.6105e-05;2.6105e-05;2.6105e-05
159;trace;1;0;0;0
159;calc_total;1;7.97842;7.97842;7.97842
0;total;1;85.9332;85.9332;85.9332
0;total;1;86.006;86.006;86.006
0;total;1;85.9341;85.9341;85.9341
0;total;1;86.0057;86.0057;86.0057
0;total;1;85.941;85.941;85.941
131;compErr;1;1.733e-06;1.733e-06;1.733e-06
131;init;1;0.271753;0.271753;0.271753
131;update;1;5.77788;5.77788;5.77788
131;sync;1;0.208023;0.208023;0.208023
131;evalKnownDf;1;0;0;0
131;write;1;2.4386e-05;2.4386e-05;2.4386e-05
131;trace;1;0;0;0
131;calc_total;1;5.9859;5.9859;5.9859
0;total;1;86.0061;86.0061;86.0061
0;total;1;85.9342;85.9342;85.9342
0;total;1;86.0055;86.0055;86.0055
163;compErr;1;1.812e-06;1.812e-06;1.812e-06
163;init;1;0.272463;0.272463;0.272463
163;update;1;5.8437;5.8437;5.8437
163;sync;1;1.46575;1.46575;1.46575
163;evalKnownDf;1;0;0;0
163;write;1;1.9272e-05;1.9272e-05;1.9272e-05
163;trace;1;0;0;0
163;calc_total;1;7.30945;7.30945;7.30945
0;total;1;85.9341;85.9341;85.9341
0;total;1;86.0055;86.0055;86.0055
0;total;1;85.9339;85.9339;85.9339
0;total;1;86.0055;86.0055;86.0055
0;total;1;85.941;85.941;85.941
0;total;1;86.0055;86.0055;86.0055
0;total;1;85.9331;85.9331;85.9331
0;total;1;86.0055;86.0055;86.0055
167;compErr;1;1.974e-06;1.974e-06;1.974e-06
167;init;1;0.268871;0.268871;0.268871
167;update;1;5.77144;5.77144;5.77144
167;sync;1;1.15197;1.15197;1.15197
167;evalKnownDf;1;0;0;0
167;write;1;2.1017e-05;2.1017e-05;2.1017e-05
167;trace;1;0;0;0
167;calc_total;1;6.92342;6.92342;6.92342
0;total;1;85.9337;85.9337;85.9337
0;total;1;86.0055;86.0055;86.0055
0;total;1;86.0055;86.0055;86.0055
0;total;1;86.0055;86.0055;86.0055
0;total;1;86.0055;86.0055;86.0055
0;total;1;86.0055;86.0055;86.0055
0;total;1;86.0055;86.0055;86.0055
143;compErr;1;2.868e-06;2.868e-06;2.868e-06
143;init;1;0.269998;0.269998;0.269998
143;update;1;5.74872;5.74872;5.74872
143;sync;1;2.40211;2.40211;2.40211
143;evalKnownDf;1;0;0;0
143;write;1;3.0373e-05;3.0373e-05;3.0373e-05
143;trace;1;0;0;0
143;calc_total;1;8.15083;8.15083;8.15083
0;total;1;86.0055;86.0055;86.0055
0;total;1;86.1204;86.1204;86.1204
0;total;1;85.92;85.92;85.92
59;compErr;1;2.631e-06;2.631e-06;2.631e-06
59;init;1;0.26864;0.26864;0.26864
59;update;1;5.75052;5.75052;5.75052
59;sync;1;2.86405;2.86405;2.86405
59;evalKnownDf;1;0;0;0
59;write;1;2.1672e-05;2.1672e-05;2.1672e-05
59;trace;1;0;0;0
59;calc_total;1;8.61457;8.61457;8.61457
0;total;1;86.0735;86.0735;86.0735
88;compErr;1;1.925e-06;1.925e-06;1.925e-06
88;init;1;0.269383;0.269383;0.269383
88;update;1;5.76132;5.76132;5.76132
88;sync;1;0.696016;0.696016;0.696016
88;evalKnownDf;1;0;0;0
88;write;1;2.401e-05;2.401e-05;2.401e-05
88;trace;1;0;0;0
88;calc_total;1;6.45733;6.45733;6.45733
0;total;1;86.0324;86.0324;86.0324
0;total;1;85.9874;85.9874;85.9874
31;compErr;1;9.4e-07;9.4e-07;9.4e-07
31;init;1;0.268491;0.268491;0.268491
31;update;1;5.79416;5.79416;5.79416
31;sync;1;0.417664;0.417664;0.417664
31;evalKnownDf;1;0;0;0
31;write;1;1.9091e-05;1.9091e-05;1.9091e-05
31;trace;1;0;0;0
31;calc_total;1;6.21183;6.21183;6.21183
0;total;1;86.119;86.119;86.119
109;compErr;1;1.234e-06;1.234e-06;1.234e-06
109;init;1;0.269486;0.269486;0.269486
109;update;1;5.7278;5.7278;5.7278
109;sync;1;0.828253;0.828253;0.828253
109;evalKnownDf;1;0;0;0
109;write;1;1.995e-05;1.995e-05;1.995e-05
109;trace;1;0;0;0
109;calc_total;1;6.55605;6.55605;6.55605
0;total;1;85.9209;85.9209;85.9209
0;total;1;86.0737;86.0737;86.0737
0;total;1;86.0324;86.0324;86.0324
186;compErr;1;1.775e-06;1.775e-06;1.775e-06
186;init;1;0.27148;0.27148;0.27148
186;update;1;5.79341;5.79341;5.79341
186;sync;1;1.26173;1.26173;1.26173
186;evalKnownDf;1;0;0;0
186;write;1;1.5796e-05;1.5796e-05;1.5796e-05
186;trace;1;0;0;0
186;calc_total;1;7.05514;7.05514;7.05514
0;total;1;85.9873;85.9873;85.9873
0;total;1;86.1204;86.1204;86.1204
110;compErr;1;1.455e-06;1.455e-06;1.455e-06
110;init;1;0.269315;0.269315;0.269315
110;update;1;5.72859;5.72859;5.72859
110;sync;1;0.632661;0.632661;0.632661
110;evalKnownDf;1;0;0;0
110;write;1;2.0126e-05;2.0126e-05;2.0126e-05
110;trace;1;0;0;0
110;calc_total;1;6.36125;6.36125;6.36125
0;total;1;85.92;85.92;85.92
0;total;1;86.0822;86.0822;86.0822
0;total;1;86.0338;86.0338;86.0338
187;compErr;1;1.552e-06;1.552e-06;1.552e-06
187;init;1;0.269746;0.269746;0.269746
187;update;1;5.78759;5.78759;5.78759
187;sync;1;1.63368;1.63368;1.63368
187;evalKnownDf;1;0;0;0
187;write;1;1.6656e-05;1.6656e-05;1.6656e-05
187;trace;1;0;0;0
187;calc_total;1;7.42126;7.42126;7.42126
0;total;1;85.988;85.988;85.988
0;total;1;86.1027;86.1027;86.1027
111;compErr;1;1.939e-06;1.939e-06;1.939e-06
111;init;1;0.268566;0.268566;0.268566
111;update;1;5.72705;5.72705;5.72705
111;sync;1;1.83351;1.83351;1.83351
111;evalKnownDf;1;0;0;0
111;write;1;1.9016e-05;1.9016e-05;1.9016e-05
111;trace;1;0;0;0
111;calc_total;1;7.56056;7.56056;7.56056
0;total;1;85.9209;85.9209;85.9209
0;total;1;86.0736;86.0736;86.0736
91;compErr;1;1.528e-06;1.528e-06;1.528e-06
91;init;1;0.273526;0.273526;0.273526
91;update;1;5.81757;5.81757;5.81757
91;sync;1;1.66207;1.66207;1.66207
91;evalKnownDf;1;0;0;0
91;write;1;1.6637e-05;1.6637e-05;1.6637e-05
91;trace;1;0;0;0
91;calc_total;1;7.47963;7.47963;7.47963
0;total;1;86.0322;86.0322;86.0322
188;compErr;1;1.305e-06;1.305e-06;1.305e-06
188;init;1;0.269947;0.269947;0.269947
188;update;1;5.82977;5.82977;5.82977
188;sync;1;1.75156;1.75156;1.75156
188;evalKnownDf;1;0;0;0
188;write;1;1.3587e-05;1.3587e-05;1.3587e-05
188;trace;1;0;0;0
188;calc_total;1;7.58133;7.58133;7.58133
0;total;1;85.9874;85.9874;85.9874
0;total;1;86.1192;86.1192;86.1192
0;total;1;85.9209;85.9209;85.9209
63;compErr;1;1.158e-06;1.158e-06;1.158e-06
63;init;1;0.269586;0.269586;0.269586
63;update;1;5.74641;5.74641;5.74641
63;sync;1;1.1255;1.1255;1.1255
63;evalKnownDf;1;0;0;0
63;write;1;1.7716e-05;1.7716e-05;1.7716e-05
63;trace;1;0;0;0
63;calc_total;1;6.87191;6.87191;6.87191
0;total;1;86.0501;86.0501;86.0501
92;compErr;1;1.409e-06;1.409e-06;1.409e-06
92;init;1;0.273092;0.273092;0.273092
92;update;1;5.81058;5.81058;5.81058
92;sync;1;0.974099;0.974099;0.974099
92;evalKnownDf;1;0;0;0
92;write;1;1.729e-05;1.729e-05;1.729e-05
92;trace;1;0;0;0
92;calc_total;1;6.78468;6.78468;6.78468
0;total;1;86.0323;86.0323;86.0323
189;compErr;1;2.084e-06;2.084e-06;2.084e-06
189;init;1;0.273564;0.273564;0.273564
189;update;1;5.77528;5.77528;5.77528
189;sync;1;1.35315;1.35315;1.35315
189;evalKnownDf;1;0;0;0
189;write;1;1.9468e-05;1.9468e-05;1.9468e-05
189;trace;1;0;0;0
189;calc_total;1;7.12843;7.12843;7.12843
0;total;1;85.9873;85.9873;85.9873
35;compErr;1;1.656e-06;1.656e-06;1.656e-06
35;init;1;0.273148;0.273148;0.273148
35;update;1;5.81543;5.81543;5.81543
35;sync;1;0.918878;0.918878;0.918878
35;evalKnownDf;1;0;0;0
35;write;1;2.6226e-05;2.6226e-05;2.6226e-05
35;trace;1;0;0;0
35;calc_total;1;6.7343;6.7343;6.7343
0;total;1;86.0906;86.0906;86.0906
0;total;1;85.9203;85.9203;85.9203
64;compErr;1;1.397e-06;1.397e-06;1.397e-06
64;init;1;0.269177;0.269177;0.269177
64;update;1;5.80082;5.80082;5.80082
64;sync;1;0.67935;0.67935;0.67935
64;evalKnownDf;1;0;0;0
64;write;1;1.8982e-05;1.8982e-05;1.8982e-05
64;trace;1;0;0;0
64;calc_total;1;6.48017;6.48017;6.48017
0;total;1;86.0701;86.0701;86.0701
93;compErr;1;2.834e-06;2.834e-06;2.834e-06
93;init;1;0.268918;0.268918;0.268918
93;update;1;5.73516;5.73516;5.73516
93;sync;1;1.36803;1.36803;1.36803
93;evalKnownDf;1;0;0;0
93;write;1;2.454e-05;2.454e-05;2.454e-05
93;trace;1;0;0;0
93;calc_total;1;7.10318;7.10318;7.10318
0;total;1;86.0324;86.0324;86.0324
190;compErr;1;1.089e-06;1.089e-06;1.089e-06
190;init;1;0.268794;0.268794;0.268794
190;update;1;5.80205;5.80205;5.80205
190;sync;1;2.29235;2.29235;2.29235
190;evalKnownDf;1;0;0;0
190;write;1;2.0689e-05;2.0689e-05;2.0689e-05
190;trace;1;0;0;0
190;calc_total;1;8.0944;8.0944;8.0944
0;total;1;85.9874;85.9874;85.9874
36;compErr;1;2.104e-06;2.104e-06;2.104e-06
36;init;1;0.274328;0.274328;0.274328
36;update;1;5.77045;5.77045;5.77045
36;sync;1;1.81791;1.81791;1.81791
36;evalKnownDf;1;0;0;0
36;write;1;2.6461e-05;2.6461e-05;2.6461e-05
36;trace;1;0;0;0
36;calc_total;1;7.58836;7.58836;7.58836
0;total;1;86.0904;86.0904;86.0904
0;total;1;85.9209;85.9209;85.9209
0;total;1;86.0501;86.0501;86.0501
94;compErr;1;1.529e-06;1.529e-06;1.529e-06
94;init;1;0.269297;0.269297;0.269297
94;update;1;5.80826;5.80826;5.80826
94;sync;1;1.2524;1.2524;1.2524
94;evalKnownDf;1;0;0;0
94;write;1;1.6702e-05;1.6702e-05;1.6702e-05
94;trace;1;0;0;0
94;calc_total;1;7.06066;7.06066;7.06066
0;total;1;86.0296;86.0296;86.0296
191;compErr;1;1.647e-06;1.647e-06;1.647e-06
191;init;1;0.269122;0.269122;0.269122
191;update;1;5.8306;5.8306;5.8306
191;sync;1;1.07841;1.07841;1.07841
191;evalKnownDf;1;0;0;0
191;write;1;1.881e-05;1.881e-05;1.881e-05
191;trace;1;0;0;0
191;calc_total;1;6.90901;6.90901;6.90901
0;total;1;85.9874;85.9874;85.9874
37;compErr;1;2.219e-06;2.219e-06;2.219e-06
37;init;1;0.269312;0.269312;0.269312
37;update;1;5.72951;5.72951;5.72951
37;sync;1;1.59262;1.59262;1.59262
37;evalKnownDf;1;0;0;0
37;write;1;2.7039e-05;2.7039e-05;2.7039e-05
37;trace;1;0;0;0
37;calc_total;1;7.32214;7.32214;7.32214
0;total;1;86.1204;86.1204;86.1204
115;compErr;1;1.057e-06;1.057e-06;1.057e-06
115;init;1;0.269515;0.269515;0.269515
115;update;1;5.77228;5.77228;5.77228
115;sync;1;1.28044;1.28044;1.28044
115;evalKnownDf;1;0;0;0
115;write;1;1.7094e-05;1.7094e-05;1.7094e-05
115;trace;1;0;0;0
115;calc_total;1;7.05271;7.05271;7.05271
0;total;1;85.9209;85.9209;85.9209
66;compErr;1;1.498e-06;1.498e-06;1.498e-06
66;init;1;0.273493;0.273493;0.273493
66;update;1;5.83087;5.83087;5.83087
66;sync;1;1.76591;1.76591;1.76591
66;evalKnownDf;1;0;0;0
66;write;1;1.5406e-05;1.5406e-05;1.5406e-05
66;trace;1;0;0;0
66;calc_total;1;7.59678;7.59678;7.59678
0;total;1;86.0822;86.0822;86.0822
95;compErr;1;2.262e-06;2.262e-06;2.262e-06
95;init;1;0.270328;0.270328;0.270328
95;update;1;5.75123;5.75123;5.75123
95;sync;1;1.26657;1.26657;1.26657
95;evalKnownDf;1;0;0;0
95;write;1;2.3757e-05;2.3757e-05;2.3757e-05
95;trace;1;0;0;0
95;calc_total;1;7.0178;7.0178;7.0178
0;total;1;86.0338;86.0338;86.0338
38;compErr;1;1.997e-06;1.997e-06;1.997e-06
38;init;1;0.269234;0.269234;0.269234
38;update;1;5.77811;5.77811;5.77811
38;sync;1;1.8323;1.8323;1.8323
38;evalKnownDf;1;0;0;0
38;write;1;2.1866e-05;2.1866e-05;2.1866e-05
38;trace;1;0;0;0
38;calc_total;1;7.61041;7.61041;7.61041
0;total;1;86.117;86.117;86.117
0;total;1;85.9209;85.9209;85.9209
67;compErr;1;2.277e-06;2.277e-06;2.277e-06
67;init;1;0.26844;0.26844;0.26844
67;update;1;5.78453;5.78453;5.78453
67;sync;1;1.88853;1.88853;1.88853
67;evalKnownDf;1;0;0;0
67;write;1;1.9247e-05;1.9247e-05;1.9247e-05
67;trace;1;0;0;0
67;calc_total;1;7.67307;7.67307;7.67307
0;total;1;86.061;86.061;86.061
39;compErr;1;1.071e-06;1.071e-06;1.071e-06
39;init;1;0.268856;0.268856;0.268856
39;update;1;5.7877;5.7877;5.7877
39;sync;1;1.42648;1.42648;1.42648
39;evalKnownDf;1;0;0;0
39;write;1;1.824e-05;1.824e-05;1.824e-05
39;trace;1;0;0;0
39;calc_total;1;7.21418;7.21418;7.21418
0;total;1;86.0977;86.0977;86.0977
117;compErr;1;3.079e-06;3.079e-06;3.079e-06
117;init;1;0.268996;0.268996;0.268996
117;update;1;5.72452;5.72452;5.72452
117;sync;1;1.36689;1.36689;1.36689
117;evalKnownDf;1;0;0;0
117;write;1;2.4743e-05;2.4743e-05;2.4743e-05
117;trace;1;0;0;0
117;calc_total;1;7.09141;7.09141;7.09141
0;total;1;85.92;85.92;85.92
68;compErr;1;1.503e-06;1.503e-06;1.503e-06
68;init;1;0.269768;0.269768;0.269768
68;update;1;5.7935;5.7935;5.7935
68;sync;1;0.415607;0.415607;0.415607
68;evalKnownDf;1;0;0;0
68;write;1;1.5419e-05;1.5419e-05;1.5419e-05
68;trace;1;0;0;0
68;calc_total;1;6.20911;6.20911;6.20911
0;total;1;86.0822;86.0822;86.0822
0;total;1;86.1204;86.1204;86.1204
118;compErr;1;2.162e-06;2.162e-06;2.162e-06
118;init;1;0.273303;0.273303;0.273303
118;update;1;5.72815;5.72815;5.72815
118;sync;1;0.644971;0.644971;0.644971
118;evalKnownDf;1;0;0;0
118;write;1;2.0899e-05;2.0899e-05;2.0899e-05
118;trace;1;0;0;0
118;calc_total;1;6.37312;6.37312;6.37312
0;total;1;85.9202;85.9202;85.9202
69;compErr;1;1.883e-06;1.883e-06;1.883e-06
69;init;1;0.271098;0.271098;0.271098
69;update;1;5.79123;5.79123;5.79123
69;sync;1;0.97968;0.97968;0.97968
69;evalKnownDf;1;0;0;0
69;write;1;2.2265e-05;2.2265e-05;2.2265e-05
69;trace;1;0;0;0
69;calc_total;1;6.77091;6.77091;6.77091
0;total;1;86.0484;86.0484;86.0484
0;total;1;86.0904;86.0904;86.0904
119;compErr;1;2.3e-06;2.3e-06;2.3e-06
119;init;1;0.26886;0.26886;0.26886
119;update;1;5.76551;5.76551;5.76551
119;sync;1;1.53016;1.53016;1.53016
119;evalKnownDf;1;0;0;0
119;write;1;2.8099e-05;2.8099e-05;2.8099e-05
119;trace;1;0;0;0
119;calc_total;1;7.29567;7.29567;7.29567
0;total;1;85.92;85.92;85.92
70;compErr;1;1.394e-06;1.394e-06;1.394e-06
70;init;1;0.270482;0.270482;0.270482
70;update;1;5.80456;5.80456;5.80456
70;sync;1;0.789711;0.789711;0.789711
70;evalKnownDf;1;0;0;0
70;write;1;1.6357e-05;1.6357e-05;1.6357e-05
70;trace;1;0;0;0
70;calc_total;1;6.59427;6.59427;6.59427
0;total;1;86.0736;86.0736;86.0736
0;total;1;86.1196;86.1196;86.1196
71;compErr;1;1.688e-06;1.688e-06;1.688e-06
71;init;1;0.270984;0.270984;0.270984
71;update;1;5.80448;5.80448;5.80448
71;sync;1;0.893249;0.893249;0.893249
71;evalKnownDf;1;0;0;0
71;write;1;1.9765e-05;1.9765e-05;1.9765e-05
71;trace;1;0;0;0
71;calc_total;1;6.69773;6.69773;6.69773
0;total;1;86.0736;86.0736;86.0736
43;compErr;1;1.388e-06;1.388e-06;1.388e-06
43;init;1;0.269062;0.269062;0.269062
43;update;1;5.79865;5.79865;5.79865
43;sync;1;1.98661;1.98661;1.98661
43;evalKnownDf;1;0;0;0
43;write;1;1.6517e-05;1.6517e-05;1.6517e-05
43;trace;1;0;0;0
43;calc_total;1;7.78526;7.78526;7.78526
0;total;1;86.1204;86.1204;86.1204
0;total;1;86.117;86.117;86.117
0;total;1;86.1204;86.1204;86.1204
0;total;1;86.1088;86.1088;86.1088
47;compErr;1;1.794e-06;1.794e-06;1.794e-06
47;init;1;0.270497;0.270497;0.270497
47;update;1;5.80312;5.80312;5.80312
47;sync;1;1.58836;1.58836;1.58836
47;evalKnownDf;1;0;0;0
47;write;1;1.9376e-05;1.9376e-05;1.9376e-05
47;trace;1;0;0;0
47;calc_total;1;7.39148;7.39148;7.39148
0;total;1;86.1204;86.1204;86.1204
