# Supplementary material for: A Halo abstraction for distributed n-dimensional structured grids within the C++ PGAS library DASH
Source: PeerJ Comput Sci. 2023 Feb 3;9:e1203. doi: 10.7717/peerj-cs.1203 (PMC10280232; doi:10.7717/peerj-cs.1203)
Supplement: Supplemental Information 4 [file peerj-cs-09-1203-s004.gz › raw_dash_scafes/res_2d_sc/strong/plain/heat2d_n4_c24_45000_28658289.out]

DASH
InitEnergy=2400.00000
EndEnergy=2358.96679
DiffEnergy=-41.03321
Matrixspec: 45000 x 45000
Iterations: 10
# unit_id;function_name;num_calls;avg_runtime;min_runtime;max_runtime
0;initialize;1;47.27319;47.27319;47.27319
0;async;10;0.00182;0.00045;0.00282
0;inner;10;0.10584;0.10515;0.10737
0;wait;10;0.00003;0.00002;0.00009
0;boundary;10;0.00117;0.00081;0.00143
0;calc iter;10;0.10886;0.10793;0.10992
0;calc total;1;1.09356;1.09356;1.09356
0;total;1;49.01331;49.01331;49.01331
1;initialize;1;47.2732;47.2732;47.2732
1;async;10;0.00044368;0.000326127;0.000569931
1;inner;10;0.106833;0.106115;0.108373
1;wait;10;3.74338e-05;1.917e-05;8.2362e-05
1;boundary;10;0.00164135;0.000761265;0.0021359
1;calc iter;10;0.108956;0.107298;0.110379
1;calc total;1;1.09356;1.09356;1.09356
1;total;1;49.0133;49.0133;49.0133
2;initialize;1;47.2577;47.2577;47.2577
2;async;10;0.00155937;0.000394002;0.00229412
2;inner;10;0.106082;0.105326;0.10773
2;wait;10;4.00854e-05;2.0582e-05;0.000111943
2;boundary;10;0.00120383;0.000813032;0.00145664
2;calc iter;10;0.108887;0.107826;0.109847
2;calc total;1;1.09356;1.09356;1.09356
2;total;1;48.9978;48.9978;48.9978
3;initialize;1;47.2732;47.2732;47.2732
3;async;10;0.00127106;0.000484274;0.00227984
3;inner;10;0.105896;0.105314;0.107083
3;wait;10;4.96629e-05;2.2016e-05;0.000148242
3;boundary;10;0.00155837;0.00102417;0.00220471
3;calc iter;10;0.108776;0.107857;0.10971
3;calc total;1;1.09356;1.09356;1.09356
3;total;1;49.0133;49.0133;49.0133
4;initialize;1;47.2604;47.2604;47.2604
4;async;10;0.00121342;0.000241408;0.00232111
4;inner;10;0.105364;0.104507;0.107205
4;wait;10;5.29968e-05;2.8342e-05;0.000123838
4;boundary;10;0.00206611;0.00112131;0.00262447
4;calc iter;10;0.108698;0.107605;0.109646
4;calc total;1;1.09356;1.09356;1.09356
4;total;1;49.0006;49.0006;49.0006
5;initialize;1;47.2732;47.2732;47.2732
5;async;10;0.000966117;0.000453771;0.00219496
5;inner;10;0.105443;0.104624;0.107038
5;wait;10;5.84219e-05;4.0622e-05;0.000133576
5;boundary;10;0.00214733;0.00117802;0.00266354
5;calc iter;10;0.108616;0.107863;0.109876
5;calc total;1;1.09356;1.09356;1.09356
5;total;1;49.0133;49.0133;49.0133
6;initialize;1;47.2729;47.2729;47.2729
6;async;10;0.000663481;0.000191255;0.00192067
6;inner;10;0.10587;0.104669;0.107929
6;wait;10;4.44669e-05;2.3396e-05;9.6557e-05
6;boundary;10;0.00207434;0.000881525;0.00282958
6;calc iter;10;0.108653;0.10788;0.109981
6;calc total;1;1.09356;1.09356;1.09356
6;total;1;49.0131;49.0131;49.0131
7;initialize;1;47.2615;47.2615;47.2615
7;async;10;0.00136528;0.000416389;0.00310265
7;inner;10;0.104255;0.10302;0.106313
7;wait;10;5.94131e-05;4.3487e-05;0.000113214
7;boundary;10;0.00269192;0.00183296;0.00317113
7;calc iter;10;0.108374;0.107696;0.109682
7;calc total;1;1.09356;1.09356;1.09356
7;total;1;49.0017;49.0017;49.0017
8;initialize;1;47.263;47.263;47.263
8;async;10;0.00142476;0.000483036;0.00267767
8;inner;10;0.10538;0.104703;0.107022
8;wait;10;5.46548e-05;3.0113e-05;0.00014994
8;boundary;10;0.00184995;0.00123052;0.00219512
8;calc iter;10;0.108711;0.107864;0.110049
8;calc total;1;1.09356;1.09356;1.09356
8;total;1;49.0032;49.0032;49.0032
9;initialize;1;47.2599;47.2599;47.2599
9;async;10;0.00175761;0.000618372;0.00249848
9;inner;10;0.105817;0.10511;0.107521
9;wait;10;4.5841e-05;2.5025e-05;0.000115769
9;boundary;10;0.00120888;0.000853923;0.00145629
9;calc iter;10;0.10883;0.107885;0.109759
9;calc total;1;1.09356;1.09356;1.09356
9;total;1;49;49;49
10;initialize;1;47.2593;47.2593;47.2593
10;async;10;0.00122753;0.000303396;0.00218724
10;inner;10;0.1063;0.105635;0.108258
10;wait;10;4.3557e-05;2.4492e-05;0.000100109
10;boundary;10;0.00125887;0.000845305;0.00177304
10;calc iter;10;0.108831;0.107833;0.109819
10;calc total;1;1.09356;1.09356;1.09356
10;total;1;48.9994;48.9994;48.9994
11;initialize;1;47.2589;47.2589;47.2589
11;async;10;0.00102788;0.000282751;0.00195723
11;inner;10;0.105947;0.105345;0.107469
11;wait;10;5.10371e-05;2.8577e-05;0.000127967
11;boundary;10;0.00172243;0.000945249;0.00219953
11;calc iter;10;0.108749;0.107985;0.10995
11;calc total;1;1.09356;1.09356;1.09356
11;total;1;48.999;48.999;48.999
12;initialize;1;47.2637;47.2637;47.2637
12;async;10;0.00146712;0.000282643;0.00294469
12;inner;10;0.105412;0.10382;0.107389
12;wait;10;6.16999e-05;3.2277e-05;0.000141311
12;boundary;10;0.00150926;0.00094502;0.00188124
12;calc iter;10;0.108452;0.107621;0.1092
12;calc total;1;1.09356;1.09356;1.09356
12;total;1;49.0038;49.0038;49.0038
13;initialize;1;47.2573;47.2573;47.2573
13;async;10;0.00120018;0.000461092;0.00308531
13;inner;10;0.105463;0.103627;0.107315
13;wait;10;5.50186e-05;3.555e-05;0.000130824
13;boundary;10;0.00165994;0.000977905;0.00224107
13;calc iter;10;0.10838;0.107862;0.109015
13;calc total;1;1.09356;1.09356;1.09356
13;total;1;48.9974;48.9974;48.9974
14;initialize;1;47.2622;47.2622;47.2622
14;async;10;0.000890295;0.000179188;0.002198
14;inner;10;0.10547;0.103282;0.107487
14;wait;10;5.56916e-05;3.6052e-05;0.000115717
14;boundary;10;0.00182716;0.000873809;0.00251479
14;calc iter;10;0.108244;0.107687;0.109128
14;calc total;1;1.09356;1.09356;1.09356
14;total;1;49.0023;49.0023;49.0023
15;initialize;1;47.2642;47.2642;47.2642
15;async;10;0.000821204;0.000342146;0.0022527
15;inner;10;0.104665;0.101949;0.107171
15;wait;10;6.61975e-05;3.6562e-05;0.00017647
15;boundary;10;0.00244404;0.00115062;0.0031913
15;calc iter;10;0.107999;0.107081;0.108907
15;calc total;1;1.09356;1.09356;1.09356
15;total;1;49.0043;49.0043;49.0043
72;initialize;1;2.73299;2.73299;2.73299
72;async;10;0.00188717;0.000452787;0.00308866
72;inner;10;0.10548;0.104867;0.106062
72;wait;10;3.49458e-05;1.6592e-05;9.5695e-05
72;boundary;10;0.00100594;0.000907465;0.00126655
72;calc iter;10;0.108409;0.107621;0.10894
72;calc total;1;1.09356;1.09356;1.09356
72;total;1;4.47407;4.47407;4.47407
24;initialize;1;7.9296;7.9296;7.9296
24;async;10;0.00205769;0.000440773;0.00294037
24;inner;10;0.104803;0.103976;0.107469
24;wait;10;4.90626e-05;2.4659e-05;0.000157777
24;boundary;10;0.00216249;0.0015332;0.00265602
24;calc iter;10;0.109074;0.108472;0.110097
24;calc total;1;1.09357;1.09357;1.09357
24;total;1;9.66348;9.66348;9.66348
48;initialize;1;7.82556;7.82556;7.82556
48;async;10;0.00116362;0.00050505;0.00219427
48;inner;10;0.106464;0.105873;0.107124
48;wait;10;4.39788e-05;1.5242e-05;0.000209103
48;boundary;10;0.00115437;0.0008525;0.00160432
48;calc iter;10;0.108827;0.107885;0.109542
48;calc total;1;1.09357;1.09357;1.09357
48;total;1;9.56222;9.56222;9.56222
16;initialize;1;47.2733;47.2733;47.2733
16;async;10;0.00238475;0.000452626;0.00420826
16;inner;10;0.104733;0.102795;0.106977
16;wait;10;4.33738e-05;1.9209e-05;0.00012634
16;boundary;10;0.00145721;0.00084397;0.00216204
16;calc iter;10;0.10862;0.107492;0.11045
16;calc total;1;1.09356;1.09356;1.09356
16;total;1;49.0134;49.0134;49.0134
73;initialize;1;2.73532;2.73532;2.73532
73;async;10;0.00188341;0.000594975;0.00301578
73;inner;10;0.105361;0.104718;0.1064
73;wait;10;5.14432e-05;2.5538e-05;0.000118652
73;boundary;10;0.0010973;0.000842244;0.0013412
73;calc iter;10;0.108394;0.107949;0.108765
73;calc total;1;1.09356;1.09356;1.09356
73;total;1;4.47638;4.47638;4.47638
25;initialize;1;7.92593;7.92593;7.92593
25;async;10;0.00138607;0.000715504;0.00196532
25;inner;10;0.106377;0.104979;0.108818
25;wait;10;4.50997e-05;2.7519e-05;0.000103361
25;boundary;10;0.00138231;0.000825704;0.00155952
25;calc iter;10;0.109193;0.106959;0.110943
25;calc total;1;1.09356;1.09356;1.09356
25;total;1;9.65979;9.65979;9.65979
49;initialize;1;7.82582;7.82582;7.82582
49;async;10;0.00183588;0.00064217;0.00318787
49;inner;10;0.106009;0.104526;0.107562
49;wait;10;3.95549e-05;2.1228e-05;0.000111292
49;boundary;10;0.00108414;0.00078322;0.00139643
49;calc iter;10;0.10897;0.108328;0.109769
49;calc total;1;1.09357;1.09357;1.09357
49;total;1;9.56242;9.56242;9.56242
17;initialize;1;47.2686;47.2686;47.2686
17;async;10;0.00222153;0.00059651;0.00460746
17;inner;10;0.104891;0.102352;0.106935
17;wait;10;4.99088e-05;2.272e-05;0.000175976
17;boundary;10;0.00166784;0.000766492;0.00226543
17;calc iter;10;0.108833;0.107751;0.109993
17;calc total;1;1.09356;1.09356;1.09356
17;total;1;49.0087;49.0087;49.0087
74;initialize;1;2.70478;2.70478;2.70478
74;async;10;0.00203582;0.00080092;0.00370799
74;inner;10;0.105122;0.104463;0.106013
74;wait;10;5.57583e-05;2.4684e-05;0.000138043
74;boundary;10;0.00117919;0.000884585;0.0015877
74;calc iter;10;0.108394;0.107897;0.109082
74;calc total;1;1.09356;1.09356;1.09356
74;total;1;4.44584;4.44584;4.44584
26;initialize;1;7.92668;7.92668;7.92668
26;async;10;0.00155363;0.00059622;0.00185744
26;inner;10;0.106308;0.104859;0.108783
26;wait;10;4.16066e-05;2.3942e-05;0.000106237
26;boundary;10;0.00130869;0.0008236;0.00158424
26;calc iter;10;0.109213;0.107555;0.110457
26;calc total;1;1.09356;1.09356;1.09356
26;total;1;9.66053;9.66053;9.66053
50;initialize;1;7.82579;7.82579;7.82579
50;async;10;0.00162415;0.000465285;0.00246483
50;inner;10;0.106061;0.104893;0.107416
50;wait;10;3.96269e-05;2.0696e-05;0.000110955
50;boundary;10;0.00122864;0.000781465;0.00215368
50;calc iter;10;0.108955;0.107201;0.110593
50;calc total;1;1.09357;1.09357;1.09357
50;total;1;9.56241;9.56241;9.56241
18;initialize;1;47.2584;47.2584;47.2584
18;async;10;0.00210895;0.000543181;0.00324995
18;inner;10;0.10505;0.102619;0.107215
18;wait;10;4.51914e-05;2.0693e-05;0.000147113
18;boundary;10;0.00161626;0.000773886;0.00220042
18;calc iter;10;0.108822;0.106667;0.109695
18;calc total;1;1.09356;1.09356;1.09356
18;total;1;48.9986;48.9986;48.9986
75;initialize;1;2.70173;2.70173;2.70173
75;async;10;0.00184852;0.000598107;0.00362416
75;inner;10;0.10551;0.104711;0.10635
75;wait;10;4.45215e-05;2.3265e-05;0.000125557
75;boundary;10;0.00102077;0.000854146;0.00135393
75;calc iter;10;0.108425;0.107929;0.109434
75;calc total;1;1.09356;1.09356;1.09356
75;total;1;4.44281;4.44281;4.44281
27;initialize;1;7.92962;7.92962;7.92962
27;async;10;0.00149248;0.000563171;0.00240864
27;inner;10;0.105631;0.104781;0.108148
27;wait;10;5.54552e-05;3.017e-05;0.000138912
27;boundary;10;0.00190521;0.0011003;0.00240059
27;calc iter;10;0.109085;0.107556;0.109952
27;calc total;1;1.09356;1.09356;1.09356
27;total;1;9.66349;9.66349;9.66349
51;initialize;1;7.82575;7.82575;7.82575
51;async;10;0.0014312;0.000467284;0.0030004
51;inner;10;0.106275;0.105501;0.107381
51;wait;10;4.61655e-05;2.1709e-05;0.000114235
51;boundary;10;0.00107381;0.000845889;0.00134921
51;calc iter;10;0.108828;0.107707;0.109602
51;calc total;1;1.09357;1.09357;1.09357
51;total;1;9.56237;9.56237;9.56237
19;initialize;1;47.2582;47.2582;47.2582
19;async;10;0.00230954;0.000608021;0.00408303
19;inner;10;0.104922;0.102605;0.106753
19;wait;10;5.66373e-05;2.0061e-05;0.000234831
19;boundary;10;0.00140876;0.000797761;0.00196788
19;calc iter;10;0.108699;0.107508;0.11009
19;calc total;1;1.09356;1.09356;1.09356
19;total;1;48.9983;48.9983;48.9983
76;initialize;1;2.73455;2.73455;2.73455
76;async;10;0.00256099;0.000571581;0.00365637
76;inner;10;0.104737;0.104053;0.105787
76;wait;10;5.34002e-05;2.3847e-05;0.00017348
76;boundary;10;0.00103128;0.000930737;0.00107068
76;calc iter;10;0.108384;0.107592;0.108695
76;calc total;1;1.09356;1.09356;1.09356
76;total;1;4.4756;4.4756;4.4756
28;initialize;1;7.92953;7.92953;7.92953
28;async;10;0.00153042;0.000409408;0.00245388
28;inner;10;0.105365;0.104032;0.108192
28;wait;10;5.96407e-05;3.8177e-05;0.000122633
28;boundary;10;0.00213316;0.00108323;0.0027154
28;calc iter;10;0.109089;0.108286;0.110004
28;calc total;1;1.09356;1.09356;1.09356
28;total;1;9.66339;9.66339;9.66339
52;initialize;1;7.82568;7.82568;7.82568
52;async;10;0.00123142;0.000551394;0.00253245
52;inner;10;0.105826;0.10494;0.107036
52;wait;10;6.11996e-05;3.2125e-05;0.000156102
52;boundary;10;0.00160916;0.00106422;0.00209339
52;calc iter;10;0.108729;0.107782;0.109652
52;calc total;1;1.09357;1.09357;1.09357
52;total;1;9.56229;9.56229;9.56229
20;initialize;1;47.2732;47.2732;47.2732
20;async;10;0.00168663;0.00058307;0.00368397
20;inner;10;0.105678;0.103584;0.107613
20;wait;10;4.26272e-05;1.9814e-05;0.000105458
20;boundary;10;0.00122565;0.000852778;0.00169406
20;calc iter;10;0.108634;0.108017;0.109396
20;calc total;1;1.09356;1.09356;1.09356
20;total;1;49.0133;49.0133;49.0133
77;initialize;1;2.73522;2.73522;2.73522
77;async;10;0.00243316;0.000547425;0.00331022
77;inner;10;0.105088;0.104404;0.105689
77;wait;10;4.64893e-05;2.0003e-05;0.000189289
77;boundary;10;0.000883467;0.000790441;0.00118297
77;calc iter;10;0.108452;0.107515;0.109083
77;calc total;1;1.09356;1.09356;1.09356
77;total;1;4.47627;4.47627;4.47627
29;initialize;1;7.921;7.921;7.921
29;async;10;0.00176121;0.000448107;0.00303445
29;inner;10;0.10445;0.103163;0.107856
29;wait;10;7.15364e-05;3.8556e-05;0.00019079
29;boundary;10;0.0024766;0.00118026;0.00284265
29;calc iter;10;0.108761;0.108005;0.109768
29;calc total;1;1.09356;1.09356;1.09356
29;total;1;9.65485;9.65485;9.65485
53;initialize;1;7.82568;7.82568;7.82568
53;async;10;0.000706213;0.000243142;0.00106733
53;inner;10;0.106006;0.10523;0.107149
53;wait;10;6.73857e-05;4.3736e-05;0.000177628
53;boundary;10;0.00189643;0.00093264;0.00252652
53;calc iter;10;0.108677;0.108175;0.109194
53;calc total;1;1.09357;1.09357;1.09357
53;total;1;9.56232;9.56232;9.56232
21;initialize;1;47.2732;47.2732;47.2732
21;async;10;0.000853156;0.000184089;0.00239751
21;inner;10;0.106348;0.10466;0.107932
21;wait;10;4.56349e-05;2.9063e-05;0.000101403
21;boundary;10;0.00124711;0.000843999;0.00190438
21;calc iter;10;0.108495;0.107905;0.109458
21;calc total;1;1.09356;1.09356;1.09356
21;total;1;49.0133;49.0133;49.0133
78;initialize;1;2.73328;2.73328;2.73328
78;async;10;0.00283358;0.000584867;0.00404978
78;inner;10;0.10484;0.103687;0.106197
78;wait;10;3.50718e-05;1.8658e-05;0.000119624
78;boundary;10;0.000805313;0.000755935;0.000887359
78;calc iter;10;0.108515;0.10779;0.10893
78;calc total;1;1.09356;1.09356;1.09356
78;total;1;4.47433;4.47433;4.47433
30;initialize;1;7.92978;7.92978;7.92978
30;async;10;0.00104975;0.000300813;0.00206107
30;inner;10;0.105112;0.103655;0.108189
30;wait;10;6.00928e-05;3.8223e-05;0.000124063
30;boundary;10;0.00239097;0.00109303;0.00283009
30;calc iter;10;0.108614;0.108213;0.109996
30;calc total;1;1.09356;1.09356;1.09356
30;total;1;9.66366;9.66366;9.66366
54;initialize;1;7.82094;7.82094;7.82094
54;async;10;0.00078003;0.000421815;0.00118483
54;inner;10;0.105731;0.10459;0.107162
54;wait;10;6.24768e-05;4.3546e-05;0.000137423
54;boundary;10;0.00203433;0.000956617;0.00285885
54;calc iter;10;0.10861;0.107871;0.109102
54;calc total;1;1.09357;1.09357;1.09357
54;total;1;9.55758;9.55758;9.55758
22;initialize;1;47.2609;47.2609;47.2609
22;async;10;0.00131181;0.000426798;0.00245476
22;inner;10;0.105492;0.103656;0.107558
22;wait;10;5.09529e-05;2.9507e-05;0.000109027
22;boundary;10;0.00151198;0.000910411;0.00217748
22;calc iter;10;0.108368;0.107727;0.109181
22;calc total;1;1.09357;1.09357;1.09357
22;total;1;49.001;49.001;49.001
79;initialize;1;2.73531;2.73531;2.73531
79;async;10;0.00280384;0.000435662;0.00402792
79;inner;10;0.103873;0.103206;0.105429
79;wait;10;8.03062e-05;3.3152e-05;0.000280687
79;boundary;10;0.00159768;0.00118322;0.00247135
79;calc iter;10;0.108357;0.107455;0.108725
79;calc total;1;1.09356;1.09356;1.09356
79;total;1;4.47638;4.47638;4.47638
31;initialize;1;7.92962;7.92962;7.92962
31;async;10;0.00132855;0.000423768;0.00212949
31;inner;10;0.104375;0.103052;0.107666
31;wait;10;6.96906e-05;4.5873e-05;0.000135723
31;boundary;10;0.00265841;0.00139842;0.00308286
31;calc iter;10;0.108434;0.108012;0.109626
31;calc total;1;1.09356;1.09356;1.09356
31;total;1;9.66347;9.66347;9.66347
55;initialize;1;7.82571;7.82571;7.82571
55;async;10;0.000772662;0.000157417;0.00119469
55;inner;10;0.105665;0.104387;0.107092
55;wait;10;5.81734e-05;3.7902e-05;0.000131577
55;boundary;10;0.00205046;0.0010481;0.00301186
55;calc iter;10;0.108547;0.107628;0.109065
55;calc total;1;1.09357;1.09357;1.09357
55;total;1;9.56232;9.56232;9.56232
23;initialize;1;47.2731;47.2731;47.2731
23;async;10;0.00116734;0.000489018;0.00266723
23;inner;10;0.104853;0.102681;0.106444
23;wait;10;7.32462e-05;3.9452e-05;0.000262917
23;boundary;10;0.00210159;0.00149244;0.00278408
23;calc iter;10;0.108196;0.107691;0.108708
23;calc total;1;1.09356;1.09356;1.09356
23;total;1;49.0132;49.0132;49.0132
80;initialize;1;2.70437;2.70437;2.70437
80;async;10;0.00121144;0.000458195;0.00184997
80;inner;10;0.105225;0.10368;0.106367
80;wait;10;4.78388e-05;2.7092e-05;8.494e-05
80;boundary;10;0.00169111;0.000879678;0.00283793
80;calc iter;10;0.108176;0.107792;0.108644
80;calc total;1;1.09357;1.09357;1.09357
80;total;1;4.44544;4.44544;4.44544
32;initialize;1;7.9296;7.9296;7.9296
32;async;10;0.00180094;0.000478052;0.00258045
32;inner;10;0.105849;0.104617;0.108121
32;wait;10;3.94401e-05;2.1474e-05;0.000111812
32;boundary;10;0.00147271;0.000881686;0.00173905
32;calc iter;10;0.109163;0.107445;0.110428
32;calc total;1;1.09356;1.09356;1.09356
32;total;1;9.66346;9.66346;9.66346
56;initialize;1;7.82564;7.82564;7.82564
56;async;10;0.000655687;0.000141822;0.00123327
56;inner;10;0.106738;0.105901;0.107978
56;wait;10;4.16384e-05;2.2691e-05;8.1219e-05
56;boundary;10;0.00134462;0.00088171;0.00200525
56;calc iter;10;0.108781;0.10812;0.1098
56;calc total;1;1.09357;1.09357;1.09357
56;total;1;9.5623;9.5623;9.5623
81;initialize;1;2.69589;2.69589;2.69589
81;async;10;0.00142276;0.000569198;0.00269829
81;inner;10;0.104936;0.103197;0.106172
81;wait;10;6.38425e-05;3.2084e-05;0.000134844
81;boundary;10;0.00177004;0.000896034;0.00293851
81;calc iter;10;0.108194;0.10733;0.1091
81;calc total;1;1.09357;1.09357;1.09357
81;total;1;4.43696;4.43696;4.43696
33;initialize;1;7.92193;7.92193;7.92193
33;async;10;0.000548457;0.000281856;0.00115098
33;inner;10;0.107464;0.106047;0.10957
33;wait;10;4.72358e-05;2.0775e-05;0.000138181
33;boundary;10;0.00126567;0.000784736;0.00149843
33;calc iter;10;0.109327;0.107388;0.111431
33;calc total;1;1.09357;1.09357;1.09357
33;total;1;9.65581;9.65581;9.65581
57;initialize;1;7.82575;7.82575;7.82575
57;async;10;0.000893235;0.000331939;0.00203645
57;inner;10;0.106774;0.106182;0.108
57;wait;10;4.20193e-05;2.1977e-05;0.000100491
57;boundary;10;0.00111455;0.000843;0.00162556
57;calc iter;10;0.108826;0.107688;0.109715
57;calc total;1;1.09357;1.09357;1.09357
57;total;1;9.5624;9.5624;9.5624
82;initialize;1;2.73532;2.73532;2.73532
82;async;10;0.00153793;0.000560785;0.00223333
82;inner;10;0.104711;0.103686;0.105934
82;wait;10;7.52898e-05;4.0001e-05;0.000170777
82;boundary;10;0.00194764;0.000987556;0.00265225
82;calc iter;10;0.108273;0.107637;0.108591
82;calc total;1;1.09356;1.09356;1.09356
82;total;1;4.47638;4.47638;4.47638
34;initialize;1;7.92972;7.92972;7.92972
34;async;10;0.000352793;0.000252262;0.00057164
34;inner;10;0.107641;0.106298;0.109891
34;wait;10;4.07464e-05;2.0616e-05;0.000101924
34;boundary;10;0.00131794;0.00076999;0.00157838
34;calc iter;10;0.109354;0.107427;0.111796
34;calc total;1;1.09356;1.09356;1.09356
34;total;1;9.6636;9.6636;9.6636
58;initialize;1;7.82244;7.82244;7.82244
58;async;10;0.00141311;0.000459137;0.00315175
58;inner;10;0.106167;0.105426;0.107168
58;wait;10;5.17797e-05;2.5268e-05;0.000134392
58;boundary;10;0.00118083;0.000885843;0.00146312
58;calc iter;10;0.108814;0.107822;0.109737
58;calc total;1;1.09356;1.09356;1.09356
58;total;1;9.5591;9.5591;9.5591
83;initialize;1;2.73234;2.73234;2.73234
83;async;10;0.00193886;0.000553857;0.00307752
83;inner;10;0.105673;0.104981;0.106411
83;wait;10;3.55259e-05;1.7607e-05;0.000113236
83;boundary;10;0.000818391;0.000789464;0.000856673
83;calc iter;10;0.108467;0.107931;0.108937
83;calc total;1;1.09356;1.09356;1.09356
83;total;1;4.47342;4.47342;4.47342
35;initialize;1;7.92527;7.92527;7.92527
35;async;10;0.00232671;0.000604215;0.0027999
35;inner;10;0.105051;0.103919;0.107332
35;wait;10;6.14455e-05;2.8341e-05;0.000208839
35;boundary;10;0.0016897;0.0010664;0.00201144
35;calc iter;10;0.10913;0.107815;0.109822
35;calc total;1;1.09356;1.09356;1.09356
35;total;1;9.65914;9.65914;9.65914
59;initialize;1;7.82564;7.82564;7.82564
59;async;10;0.000771412;0.000174533;0.00213861
59;inner;10;0.106453;0.105592;0.107525
59;wait;10;5.12713e-05;3.2974e-05;0.000107054
59;boundary;10;0.00148188;0.000968624;0.00205434
59;calc iter;10;0.108759;0.108073;0.109764
59;calc total;1;1.09357;1.09357;1.09357
59;total;1;9.56229;9.56229;9.56229
84;initialize;1;7.83277;7.83277;7.83277
84;async;10;0.000648774;0.000222627;0.00151195
84;inner;10;0.106748;0.106026;0.107842
84;wait;10;4.48464e-05;2.2672e-05;0.000123613
84;boundary;10;0.0011777;0.000855712;0.00161929
84;calc iter;10;0.108621;0.107859;0.109529
84;calc total;1;1.09356;1.09356;1.09356
84;total;1;9.57384;9.57384;9.57384
36;initialize;1;7.9298;7.9298;7.9298
36;async;10;0.00119551;0.000333241;0.00186772
36;inner;10;0.106279;0.104826;0.10858
36;wait;10;4.97188e-05;2.4387e-05;0.000123167
36;boundary;10;0.0014082;0.000823309;0.00186053
36;calc iter;10;0.108933;0.107246;0.110193
36;calc total;1;1.09356;1.09356;1.09356
36;total;1;9.66365;9.66365;9.66365
60;initialize;1;7.82567;7.82567;7.82567
60;async;10;0.00106295;0.000391071;0.00269485
60;inner;10;0.106431;0.105539;0.107176
60;wait;10;6.0108e-05;2.8476e-05;0.000172686
60;boundary;10;0.00101157;0.00086965;0.001285
60;calc iter;10;0.108567;0.107543;0.109754
60;calc total;1;1.09356;1.09356;1.09356
60;total;1;9.5623;9.5623;9.5623
85;initialize;1;7.83278;7.83278;7.83278
85;async;10;0.00116556;0.000591546;0.00199606
85;inner;10;0.106365;0.10536;0.107743
85;wait;10;4.53342e-05;2.1792e-05;0.000116509
85;boundary;10;0.00109605;0.000795698;0.0013371
85;calc iter;10;0.108673;0.107673;0.109496
85;calc total;1;1.09357;1.09357;1.09357
85;total;1;9.57384;9.57384;9.57384
37;initialize;1;7.92376;7.92376;7.92376
37;async;10;0.00118967;0.000286576;0.00203244
37;inner;10;0.106116;0.104552;0.10835
37;wait;10;4.83072e-05;3.0914e-05;0.000111427
37;boundary;10;0.00145299;0.000875235;0.00196931
37;calc iter;10;0.108809;0.107863;0.109974
37;calc total;1;1.09357;1.09357;1.09357
37;total;1;9.65763;9.65763;9.65763
61;initialize;1;7.82568;7.82568;7.82568
61;async;10;0.000904561;0.000417995;0.00171014
61;inner;10;0.106418;0.105403;0.107317
61;wait;10;5.81787e-05;3.2223e-05;0.000161391
61;boundary;10;0.00112692;0.000931836;0.0013695
61;calc iter;10;0.108508;0.108098;0.109043
61;calc total;1;1.09356;1.09356;1.09356
61;total;1;9.56229;9.56229;9.56229
86;initialize;1;2.69845;2.69845;2.69845
86;async;10;0.000447831;0.000344236;0.000574673
86;inner;10;0.106801;0.105891;0.107983
86;wait;10;3.90281e-05;2.0806e-05;0.000100823
86;boundary;10;0.00143924;0.000779537;0.00193813
86;calc iter;10;0.108728;0.107186;0.109655
86;calc total;1;1.09356;1.09356;1.09356
86;total;1;4.43952;4.43952;4.43952
38;initialize;1;7.92961;7.92961;7.92961
38;async;10;0.000613428;0.000191413;0.0013829
38;inner;10;0.106457;0.10533;0.10832
38;wait;10;5.25247e-05;3.6353e-05;0.000117304
38;boundary;10;0.00164125;0.000901558;0.00210133
38;calc iter;10;0.108765;0.108216;0.10998
38;calc total;1;1.09357;1.09357;1.09357
38;total;1;9.66348;9.66348;9.66348
39;initialize;1;7.92336;7.92336;7.92336
39;async;10;0.000670131;0.000277214;0.00161638
39;inner;10;0.105872;0.104613;0.108054
39;wait;10;5.68736e-05;3.2618e-05;0.000128252
39;boundary;10;0.00206633;0.00106714;0.00265884
39;calc iter;10;0.108668;0.108295;0.109718
39;calc total;1;1.09356;1.09356;1.09356
39;total;1;9.65723;9.65723;9.65723
40;initialize;1;7.92961;7.92961;7.92961
40;async;10;0.00189672;0.000461601;0.00326685
40;inner;10;0.105493;0.104046;0.107152
40;wait;10;5.79993e-05;2.4057e-05;0.000260772
40;boundary;10;0.00150938;0.000820604;0.00189311
40;calc iter;10;0.108959;0.108159;0.109861
40;calc total;1;1.09357;1.09357;1.09357
40;total;1;9.66347;9.66347;9.66347
41;initialize;1;7.92489;7.92489;7.92489
41;async;10;0.00165382;0.000615784;0.00257433
41;inner;10;0.105823;0.104245;0.108431
41;wait;10;4.88603e-05;2.4646e-05;0.000135065
41;boundary;10;0.00156926;0.000760747;0.00203888
41;calc iter;10;0.109097;0.106663;0.110041
41;calc total;1;1.09356;1.09356;1.09356
41;total;1;9.65876;9.65876;9.65876
42;initialize;1;7.92968;7.92968;7.92968
42;async;10;0.00184714;0.000559976;0.00268585
42;inner;10;0.105617;0.103757;0.108213
42;wait;10;4.3814e-05;1.9349e-05;0.000134951
42;boundary;10;0.00156104;0.000766737;0.00206493
42;calc iter;10;0.109072;0.106924;0.110342
42;calc total;1;1.09356;1.09356;1.09356
42;total;1;9.66353;9.66353;9.66353
43;initialize;1;7.9296;7.9296;7.9296
43;async;10;0.00159384;0.000492447;0.00279628
43;inner;10;0.105804;0.104384;0.107662
43;wait;10;5.44172e-05;2.3156e-05;0.000195904
43;boundary;10;0.00146749;0.00083568;0.00183054
43;calc iter;10;0.108921;0.107616;0.110367
43;calc total;1;1.09356;1.09356;1.09356
43;total;1;9.66347;9.66347;9.66347
44;initialize;1;7.92269;7.92269;7.92269
44;async;10;0.00115625;0.000392143;0.00203466
44;inner;10;0.106163;0.105201;0.108188
44;wait;10;5.21203e-05;3.1142e-05;0.000135889
44;boundary;10;0.00147525;0.000979549;0.00208717
44;calc iter;10;0.108848;0.108106;0.109931
44;calc total;1;1.09356;1.09356;1.09356
44;total;1;9.65656;9.65656;9.65656
45;initialize;1;7.92433;7.92433;7.92433
45;async;10;0.000904007;0.000283848;0.00148997
45;inner;10;0.105951;0.104971;0.108077
45;wait;10;6.73671e-05;3.6748e-05;0.000163488
45;boundary;10;0.00182846;0.000951361;0.00234389
45;calc iter;10;0.108752;0.108267;0.109816
45;calc total;1;1.09356;1.09356;1.09356
45;total;1;9.65818;9.65818;9.65818
46;initialize;1;7.92961;7.92961;7.92961
46;async;10;0.000598753;0.000261072;0.0012993
46;inner;10;0.105941;0.10444;0.108214
46;wait;10;6.03059e-05;4.1492e-05;0.00013648
46;boundary;10;0.00205104;0.000937538;0.00267634
46;calc iter;10;0.108652;0.108128;0.109861
46;calc total;1;1.09356;1.09356;1.09356
46;total;1;9.66348;9.66348;9.66348
47;initialize;1;7.92975;7.92975;7.92975
47;async;10;0.000359821;0.000111534;0.00109161
47;inner;10;0.106173;0.104579;0.108522
47;wait;10;4.72171e-05;2.609e-05;8.8744e-05
47;boundary;10;0.00200347;0.000893337;0.00291838
47;calc iter;10;0.108585;0.108116;0.109944
47;calc total;1;1.09356;1.09356;1.09356
47;total;1;9.6636;9.6636;9.6636
62;initialize;1;7.82569;7.82569;7.82569
62;async;10;0.000811301;0.000299005;0.00135513
62;inner;10;0.106187;0.105439;0.107077
62;wait;10;6.59658e-05;3.9099e-05;0.000163676
62;boundary;10;0.00140679;0.00102216;0.00186621
62;calc iter;10;0.108472;0.107921;0.108936
62;calc total;1;1.09356;1.09356;1.09356
62;total;1;9.5623;9.5623;9.5623
63;initialize;1;7.82054;7.82054;7.82054
63;async;10;0.000556093;0.000101773;0.00124533
63;inner;10;0.106545;0.105458;0.107556
63;wait;10;4.29725e-05;2.0216e-05;0.000101009
63;boundary;10;0.00129041;0.000911049;0.00218488
63;calc iter;10;0.108435;0.107769;0.109101
63;calc total;1;1.09357;1.09357;1.09357
63;total;1;9.55719;9.55719;9.55719
64;initialize;1;7.82568;7.82568;7.82568
64;async;10;0.000938943;0.00026536;0.00199683
64;inner;10;0.106689;0.105485;0.107688
64;wait;10;3.02205e-05;1.569e-05;7.832e-05
64;boundary;10;0.000944798;0.000805067;0.00123759
64;calc iter;10;0.108604;0.107824;0.109511
64;calc total;1;1.09357;1.09357;1.09357
64;total;1;9.5623;9.5623;9.5623
65;initialize;1;7.82568;7.82568;7.82568
65;async;10;0.00143076;0.000592586;0.00245626
65;inner;10;0.106172;0.104924;0.10703
65;wait;10;5.39253e-05;2.3934e-05;0.000200195
65;boundary;10;0.000975727;0.000769826;0.00123081
65;calc iter;10;0.108634;0.10807;0.108941
65;calc total;1;1.09357;1.09357;1.09357
65;total;1;9.56229;9.56229;9.56229
66;initialize;1;7.82565;7.82565;7.82565
66;async;10;0.00107739;0.000403292;0.00243564
66;inner;10;0.106534;0.105525;0.107121
66;wait;10;4.65932e-05;2.0833e-05;0.000162305
66;boundary;10;0.000986405;0.000774654;0.00135499
66;calc iter;10;0.108648;0.107926;0.109481
66;calc total;1;1.09356;1.09356;1.09356
66;total;1;9.56229;9.56229;9.56229
67;initialize;1;7.82564;7.82564;7.82564
67;async;10;0.000773624;0.000192527;0.00230062
67;inner;10;0.106845;0.106031;0.107573
67;wait;10;4.07726e-05;2.3788e-05;0.000105516
67;boundary;10;0.000931979;0.000826253;0.00121995
67;calc iter;10;0.108592;0.107517;0.109726
67;calc total;1;1.09356;1.09356;1.09356
67;total;1;9.56229;9.56229;9.56229
68;initialize;1;7.82197;7.82197;7.82197
68;async;10;0.000703113;0.00026656;0.00199927
68;inner;10;0.106532;0.105519;0.107507
68;wait;10;5.45581e-05;3.0871e-05;0.000116157
68;boundary;10;0.00122477;0.000876039;0.00182412
68;calc iter;10;0.108516;0.108169;0.109173
68;calc total;1;1.09356;1.09356;1.09356
68;total;1;9.55859;9.55859;9.55859
69;initialize;1;7.82568;7.82568;7.82568
69;async;10;0.000326845;0.000169661;0.000758453
69;inner;10;0.106709;0.105351;0.107675
69;wait;10;5.25826e-05;3.4249e-05;0.000110718
69;boundary;10;0.0013465;0.000848478;0.00211436
69;calc iter;10;0.108436;0.108113;0.109304
69;calc total;1;1.09356;1.09356;1.09356
69;total;1;9.56231;9.56231;9.56231
70;initialize;1;7.82161;7.82161;7.82161
70;async;10;0.00038725;0.000171922;0.000767914
70;inner;10;0.106503;0.105289;0.107478
70;wait;10;6.37194e-05;4.094e-05;0.00012804
70;boundary;10;0.00147549;0.000889896;0.00229992
70;calc iter;10;0.108431;0.108077;0.10914
70;calc total;1;1.09356;1.09356;1.09356
70;total;1;9.55824;9.55824;9.55824
71;initialize;1;7.82566;7.82566;7.82566
71;async;10;0.000556176;0.000344787;0.00104838
71;inner;10;0.105589;0.104584;0.106614
71;wait;10;9.17145e-05;4.6501e-05;0.000254134
71;boundary;10;0.00212965;0.00136995;0.00270886
71;calc iter;10;0.108368;0.107843;0.108775
71;calc total;1;1.09356;1.09356;1.09356
71;total;1;9.5623;9.5623;9.5623
87;initialize;1;2.69735;2.69735;2.69735
87;async;10;0.00131031;0.000470925;0.00197993
87;inner;10;0.106099;0.104931;0.107777
87;wait;10;3.89068e-05;2.408e-05;9.2088e-05
87;boundary;10;0.00117206;0.000864498;0.00151455
87;calc iter;10;0.108622;0.107474;0.109255
87;calc total;1;1.09356;1.09356;1.09356
87;total;1;4.43839;4.43839;4.43839
88;initialize;1;7.83277;7.83277;7.83277
88;async;10;0.00033223;0.00010317;0.00106897
88;inner;10;0.105608;0.104532;0.107091
88;wait;10;4.85594e-05;3.1071e-05;0.00010133
88;boundary;10;0.0023147;0.00130814;0.00292516
88;calc iter;10;0.108305;0.107889;0.108869
88;calc total;1;1.09357;1.09357;1.09357
88;total;1;9.57384;9.57384;9.57384
89;initialize;1;7.83278;7.83278;7.83278
89;async;10;0.000564279;0.000180694;0.00168116
89;inner;10;0.105431;0.104407;0.107066
89;wait;10;6.56873e-05;3.4519e-05;0.000165203
89;boundary;10;0.0022962;0.00114616;0.00288911
89;calc iter;10;0.108359;0.107843;0.108966
89;calc total;1;1.09357;1.09357;1.09357
89;total;1;9.57384;9.57384;9.57384
90;initialize;1;2.69663;2.69663;2.69663
90;async;10;0.000928244;0.000360578;0.00194195
90;inner;10;0.104972;0.104426;0.106457
90;wait;10;6.65154e-05;3.1385e-05;0.000188136
90;boundary;10;0.00248094;0.00163077;0.00269832
90;calc iter;10;0.108449;0.108037;0.109069
90;calc total;1;1.09356;1.09356;1.09356
90;total;1;4.43768;4.43768;4.43768
91;initialize;1;2.69672;2.69672;2.69672
91;async;10;0.000611276;0.00030179;0.00119869
91;inner;10;0.105904;0.104933;0.107206
91;wait;10;5.36976e-05;2.7985e-05;0.000137776
91;boundary;10;0.00193453;0.00111912;0.00254151
91;calc iter;10;0.108505;0.107788;0.108987
91;calc total;1;1.09356;1.09356;1.09356
91;total;1;4.43778;4.43778;4.43778
92;initialize;1;2.73528;2.73528;2.73528
92;async;10;0.000604563;0.000287414;0.00136109
92;inner;10;0.106335;0.1057;0.107439
92;wait;10;5.06737e-05;2.9913e-05;0.000132152
92;boundary;10;0.00156566;0.000995739;0.00232114
92;calc iter;10;0.108558;0.107897;0.109078
92;calc total;1;1.09356;1.09356;1.09356
92;total;1;4.47634;4.47634;4.47634
93;initialize;1;2.73528;2.73528;2.73528
93;async;10;0.000782695;0.000264957;0.00169081
93;inner;10;0.106397;0.105536;0.107698
93;wait;10;4.42275e-05;2.9277e-05;0.000108387
93;boundary;10;0.00135216;0.000911562;0.00175358
93;calc iter;10;0.108577;0.107787;0.109545
93;calc total;1;1.09356;1.09356;1.09356
93;total;1;4.47634;4.47634;4.47634
94;initialize;1;2.73528;2.73528;2.73528
94;async;10;0.00123232;0.000477996;0.00180114
94;inner;10;0.106168;0.10537;0.10722
94;wait;10;3.83062e-05;1.9609e-05;0.000119521
94;boundary;10;0.00119568;0.000825859;0.00151331
94;calc iter;10;0.108636;0.107824;0.109041
94;calc total;1;1.09356;1.09356;1.09356
94;total;1;4.47634;4.47634;4.47634
95;initialize;1;2.73424;2.73424;2.73424
95;async;10;0.000289748;0.000119529;0.000560753
95;inner;10;0.107064;0.106508;0.107787
95;wait;10;2.89852e-05;1.3159e-05;9.6885e-05
95;boundary;10;0.00123303;0.000879106;0.00166928
95;calc iter;10;0.108617;0.10795;0.109193
95;calc total;1;1.09356;1.09356;1.09356
95;total;1;4.47529;4.47529;4.47529
DASH
InitEnergy=2400.00000
EndEnergy=2358.96679
DiffEnergy=-41.03321
Matrixspec: 45000 x 45000
Iterations: 10
# unit_id;function_name;num_calls;avg_runtime;min_runtime;max_runtime
0;initialize;1;8.25862;8.25862;8.25862
0;async;10;0.00084;0.00014;0.00206
0;inner;10;0.10447;0.10037;0.10684
0;wait;10;0.00005;0.00002;0.00016
0;boundary;10;0.00217;0.00090;0.00302
0;calc iter;10;0.10753;0.10549;0.10847
0;calc total;1;1.09922;1.09922;1.09922
0;total;1;9.94482;9.94482;9.94482
72;initialize;1;3.19187;3.19187;3.19187
72;async;10;0.00112698;0.000270179;0.00252122
72;inner;10;0.106605;0.105467;0.107334
72;wait;10;3.36322e-05;1.5049e-05;8.7125e-05
72;boundary;10;0.00101186;0.000781908;0.00131317
72;calc iter;10;0.108778;0.108337;0.109441
72;calc total;1;1.09922;1.09922;1.09922
72;total;1;4.86953;4.86953;4.86953
24;initialize;1;3.18644;3.18644;3.18644
24;async;10;0.00106942;0.000462448;0.00154497
24;inner;10;0.105505;0.10312;0.108363
24;wait;10;4.5678e-05;2.938e-05;8.2533e-05
24;boundary;10;0.00206686;0.00118291;0.00306124
24;calc iter;10;0.108688;0.107487;0.110094
24;calc total;1;1.09922;1.09922;1.09922
24;total;1;4.87244;4.87244;4.87244
73;initialize;1;3.19192;3.19192;3.19192
73;async;10;0.000950063;0.000337219;0.00208042
73;inner;10;0.106545;0.105129;0.107772
73;wait;10;4.03685e-05;1.9009e-05;0.000113156
73;boundary;10;0.00124865;0.000787043;0.00216314
73;calc iter;10;0.108785;0.106787;0.11068
73;calc total;1;1.09922;1.09922;1.09922
73;total;1;4.86956;4.86956;4.86956
25;initialize;1;3.18648;3.18648;3.18648
25;async;10;0.00147091;0.000799241;0.00387173
25;inner;10;0.106098;0.104505;0.108852
25;wait;10;5.06916e-05;2.8656e-05;0.000142282
25;boundary;10;0.00143086;0.000891512;0.00234291
25;calc iter;10;0.109052;0.108034;0.110807
25;calc total;1;1.09922;1.09922;1.09922
25;total;1;4.87244;4.87244;4.87244
74;initialize;1;3.18944;3.18944;3.18944
74;async;10;0.0013357;0.000376792;0.00310224
74;inner;10;0.106378;0.10502;0.107827
74;wait;10;4.09564e-05;2.0543e-05;0.000106685
74;boundary;10;0.000964156;0.000806562;0.00119386
74;calc iter;10;0.10872;0.108158;0.109781
74;calc total;1;1.09922;1.09922;1.09922
74;total;1;4.86708;4.86708;4.86708
26;initialize;1;3.18647;3.18647;3.18647
26;async;10;0.00150454;0.000544563;0.00444439
26;inner;10;0.105973;0.104371;0.10873
26;wait;10;5.64308e-05;3.6552e-05;0.000119496
26;boundary;10;0.00159246;0.000980619;0.00231647
26;calc iter;10;0.109128;0.107419;0.111427
26;calc total;1;1.09922;1.09922;1.09922
26;total;1;4.87244;4.87244;4.87244
75;initialize;1;3.19183;3.19183;3.19183
75;async;10;0.000837096;0.000189183;0.00302325
75;inner;10;0.1068;0.105772;0.10759
75;wait;10;4.29404e-05;2.2004e-05;0.000108728
75;boundary;10;0.000960793;0.000858919;0.00114429
75;calc iter;10;0.108642;0.107929;0.110224
75;calc total;1;1.09922;1.09922;1.09922
75;total;1;4.86948;4.86948;4.86948
27;initialize;1;3.18393;3.18393;3.18393
27;async;10;0.00254157;0.000608159;0.0060717
27;inner;10;0.104624;0.102606;0.107808
27;wait;10;6.47976e-05;2.6163e-05;0.000162457
27;boundary;10;0.00203989;0.000895502;0.00301499
27;calc iter;10;0.109272;0.107471;0.111318
27;calc total;1;1.09922;1.09922;1.09922
27;total;1;4.8699;4.8699;4.8699
76;initialize;1;3.19188;3.19188;3.19188
76;async;10;0.00113886;0.000554156;0.00287275
76;inner;10;0.106007;0.105004;0.106553
76;wait;10;5.13367e-05;3.0392e-05;0.000155186
76;boundary;10;0.0013326;0.00110038;0.00202591
76;calc iter;10;0.108531;0.107899;0.109398
76;calc total;1;1.09922;1.09922;1.09922
76;total;1;4.86952;4.86952;4.86952
28;initialize;1;3.18439;3.18439;3.18439
28;async;10;0.00267519;0.000284425;0.00593044
28;inner;10;0.104519;0.101521;0.107959
28;wait;10;6.54694e-05;2.3258e-05;0.000166863
28;boundary;10;0.00216653;0.000831022;0.00288006
28;calc iter;10;0.109429;0.105618;0.112535
28;calc total;1;1.09922;1.09922;1.09922
28;total;1;4.87036;4.87036;4.87036
77;initialize;1;3.19189;3.19189;3.19189
77;async;10;0.000976017;0.00055165;0.00238074
77;inner;10;0.105811;0.104484;0.106575
77;wait;10;5.82946e-05;3.2522e-05;0.000164201
77;boundary;10;0.00165439;0.00116186;0.00275635
77;calc iter;10;0.108501;0.107605;0.109128
77;calc total;1;1.09922;1.09922;1.09922
77;total;1;4.86954;4.86954;4.86954
29;initialize;1;3.18357;3.18357;3.18357
29;async;10;0.00378302;0.000600112;0.00580829
29;inner;10;0.103777;0.100243;0.107064
29;wait;10;6.76357e-05;2.4127e-05;0.000206836
29;boundary;10;0.0019971;0.000773458;0.00273917
29;calc iter;10;0.109627;0.104905;0.111723
29;calc total;1;1.09922;1.09922;1.09922
29;total;1;4.86956;4.86956;4.86956
78;initialize;1;3.18959;3.18959;3.18959
78;async;10;0.000850777;0.000542128;0.00126823
78;inner;10;0.10558;0.104086;0.106423
78;wait;10;6.44974e-05;3.945e-05;0.00017586
78;boundary;10;0.00187973;0.0013006;0.002896
78;calc iter;10;0.108376;0.107714;0.10885
78;calc total;1;1.09922;1.09922;1.09922
78;total;1;4.86723;4.86723;4.86723
30;initialize;1;3.18265;3.18265;3.18265
30;async;10;0.00052053;0.000340005;0.000592165
30;inner;10;0.107167;0.103146;0.110017
30;wait;10;5.31275e-05;2.0678e-05;9.0271e-05
30;boundary;10;0.00217764;0.000767878;0.00268214
30;calc iter;10;0.10992;0.104465;0.112151
30;calc total;1;1.09922;1.09922;1.09922
30;total;1;4.86862;4.86862;4.86862
79;initialize;1;3.18951;3.18951;3.18951
79;async;10;0.00102273;0.000426174;0.00138723
79;inner;10;0.105116;0.103604;0.105863
79;wait;10;5.99959e-05;3.4178e-05;0.000172148
79;boundary;10;0.00214915;0.00172854;0.00301809
79;calc iter;10;0.10835;0.107782;0.108701
79;calc total;1;1.09922;1.09922;1.09922
79;total;1;4.86714;4.86714;4.86714
31;initialize;1;3.18644;3.18644;3.18644
31;async;10;0.0030477;0.000468405;0.00497204
31;inner;10;0.104636;0.100811;0.108402
31;wait;10;4.11071e-05;1.6277e-05;0.000100633
31;boundary;10;0.00194076;0.000770637;0.00263314
31;calc iter;10;0.109667;0.104908;0.111646
31;calc total;1;1.09922;1.09922;1.09922
31;total;1;4.87245;4.87245;4.87245
80;initialize;1;3.19186;3.19186;3.19186
80;async;10;0.000915326;0.000175331;0.00230968
80;inner;10;0.106495;0.105553;0.107345
80;wait;10;3.43976e-05;1.3055e-05;7.9364e-05
80;boundary;10;0.0011379;0.000898974;0.001631
80;calc iter;10;0.108583;0.107722;0.109311
80;calc total;1;1.09922;1.09922;1.09922
80;total;1;4.86951;4.86951;4.86951
32;initialize;1;3.18644;3.18644;3.18644
32;async;10;0.00189931;0.00046405;0.00293262
32;inner;10;0.104921;0.102756;0.107347
32;wait;10;5.38343e-05;3.088e-05;0.000140736
32;boundary;10;0.00188892;0.0011649;0.00290565
32;calc iter;10;0.108765;0.10769;0.109775
32;calc total;1;1.09922;1.09922;1.09922
32;total;1;4.87244;4.87244;4.87244
81;initialize;1;3.1919;3.1919;3.1919
81;async;10;0.00134087;0.000554503;0.00288719
81;inner;10;0.10634;0.105218;0.107192
81;wait;10;4.03847e-05;2.1663e-05;0.000109626
81;boundary;10;0.000993145;0.00080089;0.00124103
81;calc iter;10;0.108716;0.107407;0.109746
81;calc total;1;1.09922;1.09922;1.09922
81;total;1;4.86956;4.86956;4.86956
33;initialize;1;3.18644;3.18644;3.18644
33;async;10;0.000300313;0.000215533;0.000581328
33;inner;10;0.107317;0.106115;0.109976
33;wait;10;4.06896e-05;2.2109e-05;9.5679e-05
33;boundary;10;0.00135693;0.000921038;0.0020466
33;calc iter;10;0.109016;0.108193;0.111578
33;calc total;1;1.09922;1.09922;1.09922
33;total;1;4.87243;4.87243;4.87243
82;initialize;1;3.19188;3.19188;3.19188
82;async;10;0.00105854;0.000222473;0.00244333
82;inner;10;0.106124;0.105122;0.106871
82;wait;10;5.40135e-05;3.2305e-05;0.000146522
82;boundary;10;0.00129771;0.000998931;0.00156436
82;calc iter;10;0.108535;0.107859;0.109223
82;calc total;1;1.09922;1.09922;1.09922
82;total;1;4.86953;4.86953;4.86953
34;initialize;1;3.18644;3.18644;3.18644
34;async;10;0.00214619;0.000601033;0.00519091
34;inner;10;0.104912;0.103102;0.107265
34;wait;10;5.8331e-05;3.3426e-05;0.000173479
34;boundary;10;0.0018724;0.00115259;0.00264204
34;calc iter;10;0.108991;0.107955;0.110517
34;calc total;1;1.09922;1.09922;1.09922
34;total;1;4.87243;4.87243;4.87243
83;initialize;1;3.19186;3.19186;3.19186
83;async;10;0.00088159;0.000361006;0.00264345
83;inner;10;0.10607;0.105056;0.106958
83;wait;10;5.60795e-05;3.1935e-05;0.000134933
83;boundary;10;0.00150517;0.00104325;0.00247363
83;calc iter;10;0.108514;0.107675;0.109637
83;calc total;1;1.09922;1.09922;1.09922
83;total;1;4.86952;4.86952;4.86952
35;initialize;1;3.18645;3.18645;3.18645
35;async;10;0.000994558;0.000177322;0.00379894
35;inner;10;0.106501;0.104882;0.10915
35;wait;10;5.09912e-05;2.8164e-05;0.000105478
35;boundary;10;0.00158339;0.000885585;0.00241344
35;calc iter;10;0.109132;0.107108;0.111534
35;calc total;1;1.09922;1.09922;1.09922
35;total;1;4.87244;4.87244;4.87244
84;initialize;1;3.1919;3.1919;3.1919
84;async;10;0.00212726;0.000581708;0.00358908
84;inner;10;0.105207;0.103992;0.106366
84;wait;10;4.21737e-05;2.3305e-05;0.000123835
84;boundary;10;0.000838163;0.000788357;0.000869534
84;calc iter;10;0.108216;0.107756;0.108503
84;calc total;1;1.09922;1.09922;1.09922
84;total;1;4.86955;4.86955;4.86955
36;initialize;1;3.18645;3.18645;3.18645
36;async;10;0.00435972;0.000587915;0.00806614
36;inner;10;0.103569;0.100701;0.107323
36;wait;10;5.06489e-05;2.1314e-05;0.000144028
36;boundary;10;0.00104872;0.00084212;0.00155152
36;calc iter;10;0.109029;0.107977;0.110903
36;calc total;1;1.09922;1.09922;1.09922
36;total;1;4.87244;4.87244;4.87244
85;initialize;1;3.19191;3.19191;3.19191
85;async;10;0.00203917;0.000565843;0.00280867
85;inner;10;0.105154;0.10428;0.10618
85;wait;10;4.45823e-05;2.3564e-05;0.000134738
85;boundary;10;0.000890038;0.000835044;0.00105474
85;calc iter;10;0.108129;0.107649;0.108546
85;calc total;1;1.09922;1.09922;1.09922
85;total;1;4.86956;4.86956;4.86956
37;initialize;1;3.18651;3.18651;3.18651
37;async;10;0.00400227;0.000276659;0.00635661
37;inner;10;0.104103;0.100792;0.108029
37;wait;10;4.60604e-05;2.1891e-05;0.0001185
37;boundary;10;0.00114881;0.000780357;0.00173309
37;calc iter;10;0.109302;0.106966;0.110637
37;calc total;1;1.09922;1.09922;1.09922
37;total;1;4.8725;4.8725;4.8725
86;initialize;1;3.19187;3.19187;3.19187
86;async;10;0.00201652;0.000556832;0.00275929
86;inner;10;0.105055;0.104115;0.105941
86;wait;10;5.37569e-05;2.6165e-05;0.000189777
86;boundary;10;0.000974214;0.00085671;0.00123236
86;calc iter;10;0.1081;0.107641;0.108557
86;calc total;1;1.09922;1.09922;1.09922
86;total;1;4.86952;4.86952;4.86952
38;initialize;1;3.18643;3.18643;3.18643
38;async;10;0.00577699;0.000590017;0.00775909
38;inner;10;0.10217;0.0988189;0.107173
38;wait;10;4.88737e-05;2.268e-05;0.000135952
38;boundary;10;0.00144281;0.000767206;0.00236947
38;calc iter;10;0.109441;0.10693;0.111361
38;calc total;1;1.09922;1.09922;1.09922
38;total;1;4.87242;4.87242;4.87242
87;initialize;1;3.19187;3.19187;3.19187
87;async;10;0.00185006;0.000415772;0.00262195
87;inner;10;0.105268;0.104467;0.1064
87;wait;10;3.9168e-05;2.0043e-05;9.4151e-05
87;boundary;10;0.000952334;0.000851142;0.0011393
87;calc iter;10;0.108111;0.107557;0.108705
87;calc total;1;1.09922;1.09922;1.09922
87;total;1;4.86952;4.86952;4.86952
39;initialize;1;3.18648;3.18648;3.18648
39;async;10;0.00529318;0.000473306;0.00784991
39;inner;10;0.102729;0.0998408;0.106916
39;wait;10;3.9809e-05;1.5134e-05;0.000138622
39;boundary;10;0.00118399;0.000793056;0.00160755
39;calc iter;10;0.109247;0.108289;0.110118
39;calc total;1;1.09922;1.09922;1.09922
39;total;1;4.87245;4.87245;4.87245
88;initialize;1;3.19189;3.19189;3.19189
88;async;10;0.00259104;0.000366212;0.00381403
88;inner;10;0.104629;0.103394;0.105505
88;wait;10;2.90386e-05;1.1635e-05;9.9866e-05
88;boundary;10;0.000953589;0.000790808;0.00145139
88;calc iter;10;0.108204;0.107424;0.108832
88;calc total;1;1.09922;1.09922;1.09922
88;total;1;4.86954;4.86954;4.86954
40;initialize;1;3.18137;3.18137;3.18137
40;async;10;0.00292797;0.000468648;0.00454868
40;inner;10;0.10302;0.098962;0.106468
40;wait;10;7.18159e-05;3.2806e-05;0.000265247
40;boundary;10;0.00210722;0.00138515;0.00322703
40;calc iter;10;0.108129;0.106091;0.108982
40;calc total;1;1.09922;1.09922;1.09922
40;total;1;4.86736;4.86736;4.86736
89;initialize;1;3.1919;3.1919;3.1919
89;async;10;0.0028651;0.000491508;0.00471372
89;inner;10;0.104351;0.103185;0.105357
89;wait;10;6.09642e-05;1.9668e-05;0.000288925
89;boundary;10;0.000950668;0.000758152;0.00131493
89;calc iter;10;0.108229;0.107455;0.109471
89;calc total;1;1.09922;1.09922;1.09922
89;total;1;4.86955;4.86955;4.86955
48;initialize;1;3.16472;3.16472;3.16472
48;async;10;0.00102292;0.000418684;0.00235186
48;inner;10;0.105831;0.105154;0.106872
48;wait;10;5.86026e-05;3.6334e-05;0.000105125
48;boundary;10;0.00161867;0.000956115;0.00222467
48;calc iter;10;0.108533;0.108179;0.109081
48;calc total;1;1.09922;1.09922;1.09922
48;total;1;4.85075;4.85075;4.85075
49;initialize;1;3.17797;3.17797;3.17797
49;async;10;0.00137682;0.000362112;0.00267313
49;inner;10;0.105924;0.105158;0.106815
49;wait;10;6.10361e-05;3.0431e-05;0.000212818
49;boundary;10;0.00119373;0.000927603;0.00145083
49;calc iter;10;0.108557;0.108126;0.10908
49;calc total;1;1.09923;1.09923;1.09923
49;total;1;4.86399;4.86399;4.86399
50;initialize;1;3.19868;3.19868;3.19868
50;async;10;0.00116411;0.000596921;0.00221134
50;inner;10;0.105914;0.10519;0.106974
50;wait;10;5.74848e-05;3.5193e-05;0.000113169
50;boundary;10;0.00139938;0.000884859;0.00198166
50;calc iter;10;0.108536;0.108054;0.108978
50;calc total;1;1.09922;1.09922;1.09922
50;total;1;4.88469;4.88469;4.88469
51;initialize;1;3.19389;3.19389;3.19389
51;async;10;0.00102811;0.000548939;0.00242849
51;inner;10;0.105537;0.104278;0.106648
51;wait;10;6.90363e-05;4.2699e-05;0.000152782
51;boundary;10;0.00183012;0.000969198;0.0028219
51;calc iter;10;0.108466;0.107832;0.109268
51;calc total;1;1.09923;1.09923;1.09923
51;total;1;4.8799;4.8799;4.8799
52;initialize;1;3.1987;3.1987;3.1987
52;async;10;0.00150185;0.000544174;0.00262069
52;inner;10;0.105657;0.104557;0.106606
52;wait;10;6.37006e-05;2.6782e-05;0.000169943
52;boundary;10;0.00131036;0.000849152;0.00224047
52;calc iter;10;0.108534;0.107913;0.109248
52;calc total;1;1.09923;1.09923;1.09923
52;total;1;4.88469;4.88469;4.88469
53;initialize;1;3.1917;3.1917;3.1917
53;async;10;0.0015195;0.000572745;0.00266498
53;inner;10;0.105942;0.105006;0.106764
53;wait;10;4.4506e-05;2.5807e-05;0.000127678
53;boundary;10;0.00107594;0.000871251;0.00158522
53;calc iter;10;0.108583;0.108034;0.109289
53;calc total;1;1.09922;1.09922;1.09922
53;total;1;4.8777;4.8777;4.8777
54;initialize;1;3.19095;3.19095;3.19095
54;async;10;0.00186034;0.000596921;0.00342048
54;inner;10;0.105762;0.104875;0.106535
54;wait;10;5.58328e-05;2.1868e-05;0.000195781
54;boundary;10;0.000992975;0.000827884;0.00130946
54;calc iter;10;0.108672;0.108244;0.109243
54;calc total;1;1.09922;1.09922;1.09922
54;total;1;4.87698;4.87698;4.87698
55;initialize;1;3.1925;3.1925;3.1925
55;async;10;0.00117339;0.000426095;0.00240015
55;inner;10;0.106204;0.105172;0.106756
55;wait;10;4.34387e-05;2.2128e-05;0.000144874
55;boundary;10;0.00114956;0.000870949;0.00193168
55;calc iter;10;0.108571;0.10811;0.109472
55;calc total;1;1.09923;1.09923;1.09923
55;total;1;4.87851;4.87851;4.87851
56;initialize;1;3.17574;3.17574;3.17574
56;async;10;0.0015657;0.000183911;0.00297903
56;inner;10;0.106247;0.105131;0.107335
56;wait;10;2.8745e-05;1.368e-05;7.7634e-05
56;boundary;10;0.000891;0.000792189;0.000980045
56;calc iter;10;0.108733;0.108139;0.109273
56;calc total;1;1.09922;1.09922;1.09922
56;total;1;4.86178;4.86178;4.86178
57;initialize;1;3.17403;3.17403;3.17403
57;async;10;0.00232431;0.000586566;0.0036991
57;inner;10;0.105535;0.104254;0.106808
57;wait;10;3.90912e-05;1.847e-05;0.000113308
57;boundary;10;0.000879337;0.00077747;0.00100073
57;calc iter;10;0.10878;0.108357;0.109243
57;calc total;1;1.09922;1.09922;1.09922
57;total;1;4.86006;4.86006;4.86006
58;initialize;1;3.1714;3.1714;3.1714
58;async;10;0.00180893;0.000524495;0.00316805
58;inner;10;0.106005;0.104788;0.107084
58;wait;10;3.77199e-05;1.9274e-05;0.000111791
58;boundary;10;0.000874829;0.000803128;0.000990763
58;calc iter;10;0.108728;0.108367;0.109104
58;calc total;1;1.09922;1.09922;1.09922
58;total;1;4.85743;4.85743;4.85743
59;initialize;1;3.17084;3.17084;3.17084
59;async;10;0.0016591;0.000568784;0.00348931
59;inner;10;0.106001;0.105152;0.106796
59;wait;10;4.24796e-05;1.9249e-05;0.000118637
59;boundary;10;0.000937366;0.000832248;0.00125374
59;calc iter;10;0.108641;0.108121;0.109591
59;calc total;1;1.09922;1.09922;1.09922
59;total;1;4.85687;4.85687;4.85687
60;initialize;1;3.19857;3.19857;3.19857
60;async;10;0.000573435;0.000254889;0.00202905
60;inner;10;0.106896;0.105752;0.107556
60;wait;10;4.61111e-05;2.4675e-05;0.000136228
60;boundary;10;0.00112459;0.000868288;0.00163659
60;calc iter;10;0.108642;0.107965;0.109449
60;calc total;1;1.09922;1.09922;1.09922
60;total;1;4.8846;4.8846;4.8846
61;initialize;1;3.16511;3.16511;3.16511
61;async;10;0.000385096;0.000212975;0.00126377
61;inner;10;0.10702;0.106047;0.10806
61;wait;10;4.46317e-05;2.327e-05;0.000122797
61;boundary;10;0.00116743;0.000847795;0.00190161
61;calc iter;10;0.108619;0.10827;0.109603
61;calc total;1;1.09922;1.09922;1.09922
61;total;1;4.85113;4.85113;4.85113
62;initialize;1;3.19855;3.19855;3.19855
62;async;10;0.000382568;0.000182803;0.000594979
62;inner;10;0.106791;0.105825;0.107587
62;wait;10;5.38881e-05;3.3927e-05;0.000124364
62;boundary;10;0.00134972;0.000909485;0.00222898
62;calc iter;10;0.108578;0.108159;0.109253
62;calc total;1;1.09922;1.09922;1.09922
62;total;1;4.88457;4.88457;4.88457
63;initialize;1;3.19856;3.19856;3.19856
63;async;10;0.000207564;9.7364e-05;0.000448889
63;inner;10;0.106902;0.105696;0.107713
63;wait;10;4.69774e-05;3.0224e-05;9.3489e-05
63;boundary;10;0.00139656;0.000969266;0.00242463
63;calc iter;10;0.108555;0.108245;0.109228
63;calc total;1;1.09922;1.09922;1.09922
63;total;1;4.88459;4.88459;4.88459
64;initialize;1;3.16731;3.16731;3.16731
64;async;10;0.00123875;0.000454159;0.00197891
64;inner;10;0.105935;0.104825;0.106726
64;wait;10;5.96517e-05;1.5447e-05;0.000260882
64;boundary;10;0.00156813;0.000794237;0.00226519
64;calc iter;10;0.108803;0.107154;0.10958
64;calc total;1;1.09922;1.09922;1.09922
64;total;1;4.85334;4.85334;4.85334
65;initialize;1;3.19859;3.19859;3.19859
65;async;10;0.000476807;0.000273809;0.000670365
65;inner;10;0.106697;0.105139;0.107782
65;wait;10;4.03354e-05;1.9379e-05;0.000117238
65;boundary;10;0.00161915;0.000771153;0.00241404
65;calc iter;10;0.108835;0.106479;0.109552
65;calc total;1;1.09922;1.09922;1.09922
65;total;1;4.8846;4.8846;4.8846
1;initialize;1;8.25862;8.25862;8.25862
1;async;10;0.00148224;0.000461996;0.0032195
1;inner;10;0.10381;0.100107;0.106296
1;wait;10;6.67196e-05;3.8385e-05;0.000124577
1;boundary;10;0.00225242;0.00101634;0.00282586
1;calc iter;10;0.107613;0.1062;0.108292
1;calc total;1;1.09922;1.09922;1.09922
1;total;1;9.94481;9.94481;9.94481
2;initialize;1;8.25872;8.25872;8.25872
2;async;10;0.00117003;0.000174002;0.00261913
2;inner;10;0.104279;0.10089;0.106746
2;wait;10;5.13618e-05;3.6855e-05;8.7126e-05
2;boundary;10;0.00213078;0.000945096;0.00277715
2;calc iter;10;0.107633;0.10633;0.108599
2;calc total;1;1.09922;1.09922;1.09922
2;total;1;9.9449;9.9449;9.9449
3;initialize;1;8.25866;8.25866;8.25866
3;async;10;0.00139967;0.000441283;0.00485851
3;inner;10;0.104436;0.101632;0.106831
3;wait;10;4.81295e-05;2.998e-05;9.4078e-05
3;boundary;10;0.00198703;0.000871915;0.00281569
3;calc iter;10;0.107872;0.106821;0.108608
3;calc total;1;1.09922;1.09922;1.09922
3;total;1;9.94485;9.94485;9.94485
4;initialize;1;8.25862;8.25862;8.25862
4;async;10;0.00269833;0.000525154;0.00617114
4;inner;10;0.104147;0.100924;0.105944
4;wait;10;6.05783e-05;2.3432e-05;0.000265297
4;boundary;10;0.00132261;0.000871551;0.00202533
4;calc iter;10;0.10823;0.107235;0.110202
4;calc total;1;1.09922;1.09922;1.09922
4;total;1;9.94481;9.94481;9.94481
5;initialize;1;8.25872;8.25872;8.25872
5;async;10;0.00347273;0.000540661;0.00690894
5;inner;10;0.103703;0.100177;0.10603
5;wait;10;4.73292e-05;1.8237e-05;0.000164054
5;boundary;10;0.00112257;0.000821246;0.0014918
5;calc iter;10;0.108347;0.107847;0.108956
5;calc total;1;1.09922;1.09922;1.09922
5;total;1;9.9449;9.9449;9.9449
6;initialize;1;8.25862;8.25862;8.25862
6;async;10;0.00404656;0.000484659;0.00757139
6;inner;10;0.103096;0.0989735;0.106156
6;wait;10;4.00282e-05;1.3255e-05;0.000143519
6;boundary;10;0.00132768;0.000762767;0.00272212
6;calc iter;10;0.108512;0.107234;0.111393
6;calc total;1;1.09922;1.09922;1.09922
6;total;1;9.94481;9.94481;9.94481
7;initialize;1;8.25864;8.25864;8.25864
7;async;10;0.00364399;0.000342447;0.00679709
7;inner;10;0.103751;0.0996292;0.106261
7;wait;10;3.00328e-05;1.3324e-05;9.3093e-05
7;boundary;10;0.000997118;0.000770525;0.00125483
7;calc iter;10;0.108424;0.107212;0.10991
7;calc total;1;1.09922;1.09922;1.09922
7;total;1;9.94482;9.94482;9.94482
8;initialize;1;8.25865;8.25865;8.25865
8;async;10;0.00242371;0.000435275;0.00447105
8;inner;10;0.104331;0.101074;0.106274
8;wait;10;4.45115e-05;2.366e-05;0.000122922
8;boundary;10;0.00109872;0.000852341;0.00166847
8;calc iter;10;0.107899;0.107249;0.108548
8;calc total;1;1.09922;1.09922;1.09922
8;total;1;9.94485;9.94485;9.94485
9;initialize;1;8.2587;8.2587;8.2587
9;async;10;0.00253918;0.000581783;0.00415391
9;inner;10;0.104403;0.101115;0.106793
9;wait;10;3.82226e-05;1.958e-05;0.000104534
9;boundary;10;0.00096908;0.000805735;0.0013525
9;calc iter;10;0.107951;0.106601;0.108668
9;calc total;1;1.09922;1.09922;1.09922
9;total;1;9.9449;9.9449;9.9449
10;initialize;1;8.25864;8.25864;8.25864
10;async;10;0.00288147;0.000576984;0.00557138
10;inner;10;0.104132;0.101105;0.106192
10;wait;10;4.70788e-05;2.5845e-05;0.000144061
10;boundary;10;0.000954321;0.000827873;0.00124935
10;calc iter;10;0.108016;0.107578;0.108611
10;calc total;1;1.09922;1.09922;1.09922
10;total;1;9.94484;9.94484;9.94484
11;initialize;1;8.25861;8.25861;8.25861
11;async;10;0.00309527;0.000602947;0.00777074
11;inner;10;0.104299;0.100309;0.106498
11;wait;10;4.31314e-05;2.2941e-05;0.00012258
11;boundary;10;0.000944263;0.000807366;0.00126519
11;calc iter;10;0.108383;0.107308;0.110097
11;calc total;1;1.09922;1.09922;1.09922
11;total;1;9.94481;9.94481;9.94481
12;initialize;1;8.25862;8.25862;8.25862
12;async;10;0.00257491;0.000428578;0.00618973
12;inner;10;0.103936;0.102177;0.107655
12;wait;10;7.22564e-05;3.9039e-05;0.000145596
12;boundary;10;0.00233492;0.000956026;0.00317047
12;calc iter;10;0.10892;0.107535;0.111093
12;calc total;1;1.09922;1.09922;1.09922
12;total;1;9.94482;9.94482;9.94482
13;initialize;1;8.25863;8.25863;8.25863
13;async;10;0.00296563;0.00032601;0.0051391
13;inner;10;0.104463;0.102694;0.10753
13;wait;10;6.33379e-05;3.1502e-05;0.000170077
13;boundary;10;0.00163555;0.00101257;0.00261388
13;calc iter;10;0.10913;0.108422;0.10997
13;calc total;1;1.09922;1.09922;1.09922
13;total;1;9.94481;9.94481;9.94481
14;initialize;1;8.25866;8.25866;8.25866
14;async;10;0.00360552;0.000487192;0.0057347
14;inner;10;0.104425;0.101914;0.107688
14;wait;10;4.91683e-05;2.2951e-05;0.000122116
14;boundary;10;0.00128376;0.000840385;0.0018546
14;calc iter;10;0.109365;0.10822;0.111109
14;calc total;1;1.09922;1.09922;1.09922
14;total;1;9.94484;9.94484;9.94484
15;initialize;1;8.25864;8.25864;8.25864
15;async;10;0.00284796;0.000355734;0.00554342
15;inner;10;0.104822;0.103162;0.107888
15;wait;10;3.96357e-05;1.7984e-05;9.7176e-05
15;boundary;10;0.0014724;0.000969954;0.00208762
15;calc iter;10;0.109183;0.108155;0.110612
15;calc total;1;1.09922;1.09922;1.09922
15;total;1;9.94484;9.94484;9.94484
16;initialize;1;8.25864;8.25864;8.25864
16;async;10;0.0022725;0.000454557;0.0043705
16;inner;10;0.103942;0.100856;0.10719
16;wait;10;5.53371e-05;2.4336e-05;0.000183669
16;boundary;10;0.0020897;0.00122191;0.00303882
16;calc iter;10;0.108361;0.107694;0.109136
16;calc total;1;1.09922;1.09922;1.09922
16;total;1;9.94482;9.94482;9.94482
17;initialize;1;8.25863;8.25863;8.25863
17;async;10;0.00267774;0.000557524;0.00417739
17;inner;10;0.103843;0.100548;0.107302
17;wait;10;6.08967e-05;2.8872e-05;0.000197301
17;boundary;10;0.00183922;0.000938681;0.0029815
17;calc iter;10;0.108423;0.107369;0.109196
17;calc total;1;1.09922;1.09922;1.09922
17;total;1;9.94482;9.94482;9.94482
18;initialize;1;8.25863;8.25863;8.25863
18;async;10;0.00243426;0.000585833;0.00665411
18;inner;10;0.104656;0.102095;0.107708
18;wait;10;5.30953e-05;2.6899e-05;0.000130787
18;boundary;10;0.00174969;0.000871597;0.00273483
18;calc iter;10;0.108894;0.107751;0.111417
18;calc total;1;1.09922;1.09922;1.09922
18;total;1;9.94481;9.94481;9.94481
19;initialize;1;8.25866;8.25866;8.25866
19;async;10;0.00246918;0.000596215;0.00606828
19;inner;10;0.104834;0.103086;0.107877
19;wait;10;5.60622e-05;3.2217e-05;0.00011637
19;boundary;10;0.00169529;0.000884681;0.00257587
19;calc iter;10;0.109056;0.107649;0.111544
19;calc total;1;1.09923;1.09923;1.09923
19;total;1;9.94485;9.94485;9.94485
20;initialize;1;8.25871;8.25871;8.25871
20;async;10;0.00310439;0.000555936;0.00637087
20;inner;10;0.10487;0.102624;0.108033
20;wait;10;4.82558e-05;2.812e-05;0.000112954
20;boundary;10;0.00124962;0.000867812;0.00176236
20;calc iter;10;0.109273;0.108258;0.111221
20;calc total;1;1.09923;1.09923;1.09923
20;total;1;9.94489;9.94489;9.94489
21;initialize;1;8.25867;8.25867;8.25867
21;async;10;0.00376589;0.000562867;0.00585742
21;inner;10;0.104391;0.101854;0.107614
21;wait;10;5.06864e-05;2.0613e-05;0.000148429
21;boundary;10;0.00124964;0.000807614;0.00177749
21;calc iter;10;0.109459;0.107573;0.110924
21;calc total;1;1.09922;1.09922;1.09922
21;total;1;9.94486;9.94486;9.94486
22;initialize;1;8.25867;8.25867;8.25867
22;async;10;0.0038769;0.000585326;0.00564332
22;inner;10;0.104049;0.100982;0.108138
22;wait;10;4.79538e-05;2.0832e-05;0.000104257
22;boundary;10;0.00172459;0.000762055;0.0022761
22;calc iter;10;0.1097;0.106513;0.111353
22;calc total;1;1.09922;1.09922;1.09922
22;total;1;9.94485;9.94485;9.94485
23;initialize;1;8.25863;8.25863;8.25863
23;async;10;0.00330071;0.000415065;0.00470365
23;inner;10;0.104934;0.102276;0.108273
23;wait;10;3.12796e-05;1.6886e-05;7.2477e-05
23;boundary;10;0.00125299;0.000798722;0.00173942
23;calc iter;10;0.109521;0.107801;0.11083
23;calc total;1;1.09922;1.09922;1.09922
23;total;1;9.94482;9.94482;9.94482
90;initialize;1;3.19098;3.19098;3.19098
90;async;10;0.00238269;0.000476719;0.00344532
90;inner;10;0.104761;0.103749;0.106295
90;wait;10;4.32195e-05;1.8397e-05;0.000110137
90;boundary;10;0.00097927;0.00082802;0.00133688
90;calc iter;10;0.108168;0.107474;0.108534
90;calc total;1;1.09922;1.09922;1.09922
90;total;1;4.86862;4.86862;4.86862
91;initialize;1;3.19189;3.19189;3.19189
91;async;10;0.00187453;0.000481663;0.00351078
91;inner;10;0.105454;0.104507;0.106479
91;wait;10;3.27624e-05;1.2673e-05;9.4151e-05
91;boundary;10;0.000853233;0.00077709;0.00103005
91;calc iter;10;0.108215;0.10771;0.108809
91;calc total;1;1.09922;1.09922;1.09922
91;total;1;4.86954;4.86954;4.86954
92;initialize;1;3.1919;3.1919;3.1919
92;async;10;0.00109357;0.00023702;0.00178163
92;inner;10;0.104747;0.103685;0.106388
92;wait;10;4.95123e-05;2.5748e-05;0.00011786
92;boundary;10;0.00210148;0.000870713;0.00249141
92;calc iter;10;0.107993;0.107177;0.108811
92;calc total;1;1.09922;1.09922;1.09922
92;total;1;4.86954;4.86954;4.86954
93;initialize;1;3.1919;3.1919;3.1919
93;async;10;0.0010255;0.00024036;0.00175785
93;inner;10;0.104694;0.103787;0.106258
93;wait;10;5.46915e-05;3.4082e-05;0.000113527
93;boundary;10;0.00221146;0.000889655;0.0025924
93;calc iter;10;0.107987;0.107326;0.10904
93;calc total;1;1.09922;1.09922;1.09922
93;total;1;4.86954;4.86954;4.86954
94;initialize;1;3.19192;3.19192;3.19192
94;async;10;0.00134413;0.000250283;0.00261083
94;inner;10;0.104085;0.102823;0.106122
94;wait;10;6.42531e-05;3.6169e-05;0.000146476
94;boundary;10;0.00240783;0.000921664;0.00283169
94;calc iter;10;0.107903;0.107099;0.109598
94;calc total;1;1.09922;1.09922;1.09922
94;total;1;4.86955;4.86955;4.86955
95;initialize;1;3.18765;3.18765;3.18765
95;async;10;0.00109976;0.000145508;0.00210722
95;inner;10;0.104477;0.103512;0.106391
95;wait;10;6.91911e-05;4.1161e-05;0.000193157
95;boundary;10;0.00232117;0.000910016;0.00275815
95;calc iter;10;0.107969;0.107241;0.108833
95;calc total;1;1.09922;1.09922;1.09922
95;total;1;4.8653;4.8653;4.8653
41;initialize;1;3.18642;3.18642;3.18642
41;async;10;0.00374205;0.000598837;0.00470469
41;inner;10;0.103282;0.100338;0.106713
41;wait;10;5.61603e-05;2.2719e-05;0.000186175
41;boundary;10;0.00138658;0.000839764;0.00264236
41;calc iter;10;0.108468;0.107746;0.108979
41;calc total;1;1.09922;1.09922;1.09922
41;total;1;4.87241;4.87241;4.87241
42;initialize;1;3.18644;3.18644;3.18644
42;async;10;0.00234611;0.000625227;0.00361464
42;inner;10;0.104366;0.100933;0.107593
42;wait;10;5.20493e-05;2.2473e-05;0.00011862
42;boundary;10;0.00156727;0.000838829;0.00291724
42;calc iter;10;0.108333;0.106923;0.109188
42;calc total;1;1.09922;1.09922;1.09922
42;total;1;4.87242;4.87242;4.87242
43;initialize;1;3.18682;3.18682;3.18682
43;async;10;0.00328545;0.000596026;0.00761987
43;inner;10;0.103768;0.101415;0.107178
43;wait;10;5.96693e-05;2.4758e-05;0.000131758
43;boundary;10;0.00161461;0.000855583;0.00276978
43;calc iter;10;0.108729;0.10762;0.110658
43;calc total;1;1.09922;1.09922;1.09922
43;total;1;4.87279;4.87279;4.87279
44;initialize;1;3.18642;3.18642;3.18642
44;async;10;0.00251619;0.000298914;0.00640725
44;inner;10;0.103718;0.101183;0.107699
44;wait;10;6.36903e-05;3.4122e-05;0.000121547
44;boundary;10;0.00232179;0.000840047;0.00327157
44;calc iter;10;0.108621;0.106928;0.111209
44;calc total;1;1.09923;1.09923;1.09923
44;total;1;4.87241;4.87241;4.87241
45;initialize;1;3.18644;3.18644;3.18644
45;async;10;0.00362845;0.000503268;0.00691232
45;inner;10;0.10345;0.101172;0.107149
45;wait;10;5.85521e-05;2.6824e-05;0.000138036
45;boundary;10;0.00169631;0.000980211;0.00282599
45;calc iter;10;0.108835;0.107427;0.109454
45;calc total;1;1.09922;1.09922;1.09922
45;total;1;4.87241;4.87241;4.87241
46;initialize;1;3.18445;3.18445;3.18445
46;async;10;0.00401994;0.000273314;0.00657615
46;inner;10;0.103551;0.101278;0.107021
46;wait;10;5.82674e-05;2.2929e-05;0.000168516
46;boundary;10;0.00134228;0.000873048;0.00232206
46;calc iter;10;0.108973;0.107964;0.109998
46;calc total;1;1.09922;1.09922;1.09922
46;total;1;4.87043;4.87043;4.87043
47;initialize;1;3.18651;3.18651;3.18651
47;async;10;0.00342512;0.000308041;0.00640948
47;inner;10;0.103167;0.101548;0.10671
47;wait;10;6.51982e-05;2.1727e-05;0.000169458
47;boundary;10;0.00206446;0.00118699;0.00295871
47;calc iter;10;0.108724;0.107576;0.109532
47;calc total;1;1.09922;1.09922;1.09922
47;total;1;4.87249;4.87249;4.87249
66;initialize;1;3.19784;3.19784;3.19784
66;async;10;0.0010807;0.000535203;0.0019254
66;inner;10;0.106249;0.104973;0.10725
66;wait;10;5.20904e-05;2.0832e-05;0.000179457
66;boundary;10;0.00141551;0.000780122;0.00226069
66;calc iter;10;0.108799;0.107099;0.109984
66;calc total;1;1.09922;1.09922;1.09922
66;total;1;4.88387;4.88387;4.88387
67;initialize;1;3.17706;3.17706;3.17706
67;async;10;0.000923404;0.000182577;0.0022475
67;inner;10;0.106336;0.105329;0.107379
67;wait;10;5.94807e-05;2.2457e-05;0.000173302
67;boundary;10;0.00142344;0.000820031;0.00208585
67;calc iter;10;0.108744;0.107736;0.110625
67;calc total;1;1.09922;1.09922;1.09922
67;total;1;4.86307;4.86307;4.86307
68;initialize;1;3.19858;3.19858;3.19858
68;async;10;0.000581497;0.0001736;0.00235581
68;inner;10;0.106866;0.105884;0.107808
68;wait;10;4.61558e-05;2.4365e-05;0.000114074
68;boundary;10;0.00119445;0.000886402;0.00204527
68;calc iter;10;0.108689;0.108006;0.110316
68;calc total;1;1.09922;1.09922;1.09922
68;total;1;4.8846;4.8846;4.8846
69;initialize;1;3.19858;3.19858;3.19858
69;async;10;0.000606967;0.000201187;0.00234286
69;inner;10;0.106729;0.105678;0.107846
69;wait;10;4.96302e-05;3.4021e-05;0.000103764
69;boundary;10;0.00124402;0.000884623;0.00173112
69;calc iter;10;0.10863;0.108069;0.109655
69;calc total;1;1.09922;1.09922;1.09922
69;total;1;4.88457;4.88457;4.88457
70;initialize;1;3.19481;3.19481;3.19481
70;async;10;0.000455086;0.000184292;0.00165814
70;inner;10;0.106604;0.105355;0.107366
70;wait;10;6.23405e-05;3.3332e-05;0.000159238
70;boundary;10;0.00148084;0.000951596;0.0023936
70;calc iter;10;0.108604;0.108213;0.109328
70;calc total;1;1.09922;1.09922;1.09922
70;total;1;4.88082;4.88082;4.88082
71;initialize;1;3.19688;3.19688;3.19688
71;async;10;0.000221726;0.000104186;0.000445573
71;inner;10;0.106793;0.105491;0.107663
71;wait;10;5.48842e-05;2.463e-05;0.000114419
71;boundary;10;0.00148153;0.000975341;0.0024955
71;calc iter;10;0.108553;0.108195;0.1092
71;calc total;1;1.09922;1.09922;1.09922
71;total;1;4.8829;4.8829;4.8829
DASH
InitEnergy=2400.00000
EndEnergy=2358.96679
DiffEnergy=-41.03321
Matrixspec: 45000 x 45000
Iterations: 10
# unit_id;function_name;num_calls;avg_runtime;min_runtime;max_runtime
0;initialize;1;3.24088;3.24088;3.24088
0;async;10;0.00156;0.00041;0.00331
0;inner;10;0.10568;0.10467;0.10693
0;wait;10;0.00005;0.00002;0.00018
0;boundary;10;0.00137;0.00114;0.00173
0;calc iter;10;0.10865;0.10808;0.10960
0;calc total;1;1.09458;1.09458;1.09458
0;total;1;4.91916;4.91916;4.91916
24;initialize;1;3.30757;3.30757;3.30757
24;async;10;0.00140053;0.000529098;0.00247043
24;inner;10;0.106399;0.105811;0.108338
24;wait;10;4.08773e-05;2.2787e-05;0.000123023
24;boundary;10;0.00152914;0.000890606;0.00197568
24;calc iter;10;0.109371;0.108119;0.110416
24;calc total;1;1.09458;1.09458;1.09458
24;total;1;4.9837;4.9837;4.9837
48;initialize;1;3.31786;3.31786;3.31786
48;async;10;0.00134546;0.000391502;0.00257303
48;inner;10;0.106383;0.10526;0.107674
48;wait;10;3.13547e-05;1.4036e-05;9.1752e-05
48;boundary;10;0.00128922;0.000789238;0.00239725
48;calc iter;10;0.10905;0.108033;0.110912
48;calc total;1;1.09458;1.09458;1.09458
48;total;1;4.99625;4.99625;4.99625
72;initialize;1;3.30558;3.30558;3.30558
72;async;10;0.00115907;0.000170922;0.00470475
72;inner;10;0.10626;0.105246;0.107754
72;wait;10;4.27213e-05;1.9021e-05;7.2558e-05
72;boundary;10;0.00137201;0.000774455;0.00204729
72;calc iter;10;0.108835;0.107972;0.110747
72;calc total;1;1.09458;1.09458;1.09458
72;total;1;4.98397;4.98397;4.98397
25;initialize;1;3.30759;3.30759;3.30759
25;async;10;0.000690634;0.000311872;0.00203954
25;inner;10;0.107253;0.106326;0.109468
25;wait;10;4.64298e-05;2.4819e-05;0.000106982
25;boundary;10;0.00141294;0.000813091;0.0018033
25;calc iter;10;0.109404;0.107802;0.1122
25;calc total;1;1.09458;1.09458;1.09458
25;total;1;4.98369;4.98369;4.98369
49;initialize;1;3.31787;3.31787;3.31787
49;async;10;0.00152315;0.000503943;0.00240213
73;initialize;1;3.30554;3.30554;3.30554
73;async;10;0.00119963;0.000624253;0.0022483
73;inner;10;0.106003;0.105451;0.106901
73;wait;10;5.32597e-05;2.4718e-05;0.000162323
73;boundary;10;0.00135035;0.00095185;0.00193648
73;calc iter;10;0.108608;0.107482;0.109405
73;calc total;1;1.09458;1.09458;1.09458
73;total;1;4.98391;4.98391;4.98391
26;initialize;1;3.30761;3.30761;3.30761
26;async;10;0.00134699;0.000595688;0.0030617
26;inner;10;0.106318;0.105443;0.108726
26;wait;10;4.79209e-05;2.4694e-05;0.000132345
26;boundary;10;0.00160308;0.0011049;0.00215726
26;calc iter;10;0.109318;0.107587;0.110901
26;calc total;1;1.09458;1.09458;1.09458
26;total;1;4.98372;4.98372;4.98372
49;inner;10;0.106397;0.105413;0.107566
49;wait;10;4.2655e-05;1.9911e-05;0.000124223
49;boundary;10;0.0010556;0.000792242;0.00176629
49;calc iter;10;0.10902;0.108113;0.109746
49;calc total;1;1.09458;1.09458;1.09458
49;total;1;4.99624;4.99624;4.99624
74;initialize;1;3.30556;3.30556;3.30556
74;async;10;0.000987067;0.000196513;0.00276715
74;inner;10;0.106457;0.105813;0.107547
74;wait;10;4.09401e-05;2.3217e-05;0.000104799
74;boundary;10;0.00110213;0.000947448;0.00144544
74;calc iter;10;0.108588;0.107428;0.109691
74;calc total;1;1.09458;1.09458;1.09458
74;total;1;4.98391;4.98391;4.98391
27;initialize;1;3.30756;3.30756;3.30756
27;async;10;0.00125059;0.000406918;0.00192819
27;inner;10;0.106214;0.105198;0.108767
27;wait;10;5.81468e-05;3.6109e-05;0.000136958
27;boundary;10;0.00176992;0.00110378;0.00256392
27;calc iter;10;0.109294;0.10849;0.110605
27;calc total;1;1.09458;1.09458;1.09458
27;total;1;4.98367;4.98367;4.98367
50;initialize;1;3.31791;3.31791;3.31791
50;async;10;0.00132394;0.000457241;0.00268947
50;inner;10;0.106614;0.105594;0.107512
50;wait;10;4.32244e-05;2.1079e-05;0.000129198
50;boundary;10;0.000999659;0.000810073;0.00154599
50;calc iter;10;0.108982;0.108493;0.109856
50;calc total;1;1.09458;1.09458;1.09458
50;total;1;4.99625;4.99625;4.99625
75;initialize;1;3.30554;3.30554;3.30554
75;async;10;0.00162361;0.000562171;0.00329543
75;inner;10;0.105887;0.105146;0.107261
75;wait;10;4.42877e-05;2.2574e-05;0.000148212
75;boundary;10;0.00109931;0.000879314;0.00167244
75;calc iter;10;0.108656;0.10726;0.110156
75;calc total;1;1.09458;1.09458;1.09458
75;total;1;4.98393;4.98393;4.98393
28;initialize;1;3.30759;3.30759;3.30759
28;async;10;0.0007792;0.00022274;0.00192606
28;inner;10;0.106439;0.105221;0.10908
28;wait;10;5.48606e-05;3.7521e-05;0.000131372
28;boundary;10;0.00197017;0.000967158;0.00244163
28;calc iter;10;0.109245;0.108254;0.110719
28;calc total;1;1.09458;1.09458;1.09458
28;total;1;4.9837;4.9837;4.9837
51;initialize;1;3.31789;3.31789;3.31789
51;async;10;0.00112651;0.000572507;0.00233101
51;inner;10;0.106733;0.105917;0.107676
51;wait;10;4.45238e-05;2.4032e-05;0.000110146
51;boundary;10;0.00103167;0.000878496;0.00132079
51;calc iter;10;0.108937;0.108591;0.109274
51;calc total;1;1.09458;1.09458;1.09458
51;total;1;4.99624;4.99624;4.99624
76;initialize;1;3.30574;3.30574;3.30574
76;async;10;0.00131738;0.000596613;0.00257339
76;inner;10;0.106281;0.10572;0.107235
76;wait;10;4.20174e-05;2.1054e-05;0.000128294
76;boundary;10;0.00100453;0.000877472;0.00123289
76;calc iter;10;0.108646;0.107725;0.109471
76;calc total;1;1.09457;1.09457;1.09457
76;total;1;4.98411;4.98411;4.98411
29;initialize;1;3.30758;3.30758;3.30758
29;async;10;0.00112286;0.00057743;0.00272677
29;inner;10;0.105448;0.104689;0.107726
29;wait;10;7.77889e-05;3.9463e-05;0.000204562
29;boundary;10;0.00244935;0.00175478;0.00286327
29;calc iter;10;0.1091;0.108476;0.110266
29;calc total;1;1.09458;1.09458;1.09458
29;total;1;4.9837;4.9837;4.9837
52;initialize;1;3.31792;3.31792;3.31792
52;async;10;0.00114437;0.000576678;0.00218537
52;inner;10;0.106369;0.105422;0.107004
52;wait;10;5.74499e-05;3.0139e-05;0.000159571
52;boundary;10;0.00130537;0.000887187;0.00171021
52;calc iter;10;0.108877;0.108528;0.109497
52;calc total;1;1.09458;1.09458;1.09458
52;total;1;4.99626;4.99626;4.99626
77;initialize;1;3.30563;3.30563;3.30563
77;async;10;0.00104318;0.000460425;0.00176782
77;inner;10;0.106229;0.105709;0.107365
77;wait;10;4.93886e-05;2.8429e-05;0.000115112
77;boundary;10;0.00129165;0.000915344;0.00170443
77;calc iter;10;0.108614;0.107926;0.108981
77;calc total;1;1.09458;1.09458;1.09458
77;total;1;4.98401;4.98401;4.98401
30;initialize;1;3.30757;3.30757;3.30757
30;async;10;0.000599254;0.000268135;0.00110104
30;inner;10;0.106044;0.105066;0.108566
30;wait;10;7.27636e-05;4.2762e-05;0.000166548
30;boundary;10;0.00232086;0.00115855;0.00281832
30;calc iter;10;0.109038;0.108156;0.110515
30;calc total;1;1.09458;1.09458;1.09458
30;total;1;4.98368;4.98368;4.98368
53;initialize;1;3.31786;3.31786;3.31786
53;async;10;0.000925418;0.000486592;0.00135768
53;inner;10;0.105977;0.104656;0.106791
53;wait;10;8.08489e-05;3.9676e-05;0.00027572
53;boundary;10;0.00170624;0.0011018;0.00277296
53;calc iter;10;0.108691;0.107924;0.109005
53;calc total;1;1.09458;1.09458;1.09458
53;total;1;4.99623;4.99623;4.99623
78;initialize;1;3.30557;3.30557;3.30557
78;async;10;0.000799826;0.000235733;0.00125471
78;inner;10;0.105729;0.10506;0.106749
78;wait;10;6.44364e-05;3.9427e-05;0.000167479
78;boundary;10;0.00197055;0.00117093;0.00259105
78;calc iter;10;0.108565;0.107805;0.109242
78;calc total;1;1.09458;1.09458;1.09458
78;total;1;4.98392;4.98392;4.98392
31;initialize;1;3.30763;3.30763;3.30763
31;async;10;0.000227989;0.000146415;0.000420571
31;inner;10;0.106728;0.105751;0.108901
31;wait;10;5.41226e-05;3.7215e-05;0.000109383
31;boundary;10;0.00209718;0.00111082;0.00266109
31;calc iter;10;0.109109;0.108474;0.110544
31;calc total;1;1.09458;1.09458;1.09458
31;total;1;4.98372;4.98372;4.98372
54;initialize;1;3.3179;3.3179;3.3179
54;async;10;0.00108413;0.000594833;0.00146232
54;inner;10;0.106159;0.104996;0.106982
54;wait;10;5.86034e-05;3.3943e-05;0.000155232
54;boundary;10;0.00144478;0.000912606;0.00247151
54;calc iter;10;0.108748;0.108332;0.109209
54;calc total;1;1.09458;1.09458;1.09458
54;total;1;4.99627;4.99627;4.99627
79;initialize;1;3.30575;3.30575;3.30575
79;async;10;0.000909575;0.000418502;0.00162497
79;inner;10;0.105174;0.104452;0.106633
79;wait;10;8.36351e-05;4.16e-05;0.000224931
79;boundary;10;0.00234214;0.00132954;0.00294706
79;calc iter;10;0.108511;0.107752;0.109074
79;calc total;1;1.09458;1.09458;1.09458
79;total;1;4.98411;4.98411;4.98411
32;initialize;1;3.30759;3.30759;3.30759
32;async;10;0.00051702;0.000202275;0.00110575
32;inner;10;0.107567;0.10675;0.109675
32;wait;10;3.28425e-05;1.5552e-05;7.0199e-05
32;boundary;10;0.00133834;0.000779573;0.00180898
32;calc iter;10;0.109456;0.107748;0.111155
32;calc total;1;1.09458;1.09458;1.09458
32;total;1;4.98371;4.98371;4.98371
55;initialize;1;3.31679;3.31679;3.31679
55;async;10;0.00110138;0.000449666;0.00145713
55;inner;10;0.106291;0.105287;0.107058
55;wait;10;4.15748e-05;1.9841e-05;0.000128689
55;boundary;10;0.00136575;0.000911319;0.00229783
55;calc iter;10;0.108801;0.10849;0.109071
55;calc total;1;1.09459;1.09459;1.09459
55;total;1;4.99515;4.99515;4.99515
80;initialize;1;3.30554;3.30554;3.30554
80;async;10;0.000785623;0.000194361;0.00230646
80;inner;10;0.105862;0.105058;0.107269
80;wait;10;5.2617e-05;3.45e-05;0.000131623
80;boundary;10;0.00186798;0.00099702;0.00258086
80;calc iter;10;0.10857;0.10778;0.109703
80;calc total;1;1.09458;1.09458;1.09458
80;total;1;4.98393;4.98393;4.98393
33;initialize;1;3.30754;3.30754;3.30754
33;async;10;0.000582077;0.000265165;0.00128166
33;inner;10;0.107493;0.106547;0.109503
33;wait;10;4.67172e-05;2.655e-05;0.000123865
33;boundary;10;0.00131224;0.000787628;0.00191161
33;calc iter;10;0.109435;0.107748;0.111208
33;calc total;1;1.09458;1.09458;1.09458
33;total;1;4.98366;4.98366;4.98366
56;initialize;1;3.31785;3.31785;3.31785
56;async;10;0.000959686;0.000118771;0.00292429
56;inner;10;0.10679;0.105814;0.107872
56;wait;10;3.621e-05;1.9248e-05;7.1323e-05
56;boundary;10;0.00116595;0.000830194;0.00201902
56;calc iter;10;0.108953;0.107315;0.111023
56;calc total;1;1.09458;1.09458;1.09458
56;total;1;4.99624;4.99624;4.99624
81;initialize;1;3.3056;3.3056;3.3056
81;async;10;0.00121147;0.000396332;0.00342956
81;inner;10;0.106092;0.105294;0.107104
81;wait;10;5.56389e-05;2.3643e-05;0.000169966
81;boundary;10;0.00122167;0.00091228;0.00157559
81;calc iter;10;0.108582;0.107655;0.109873
81;calc total;1;1.09458;1.09458;1.09458
81;total;1;4.98397;4.98397;4.98397
34;initialize;1;3.30769;3.30769;3.30769
34;async;10;0.00105046;0.000569646;0.00202333
34;inner;10;0.106912;0.106405;0.109136
34;wait;10;4.44004e-05;2.2491e-05;0.000113934
34;boundary;10;0.0013916;0.0008309;0.00174187
34;calc iter;10;0.1094;0.108095;0.110824
34;calc total;1;1.09458;1.09458;1.09458
34;total;1;4.98381;4.98381;4.98381
57;initialize;1;3.31787;3.31787;3.31787
57;async;10;0.000838345;0.000180097;0.00253627
57;inner;10;0.107013;0.105912;0.107783
57;wait;10;4.15811e-05;2.3346e-05;0.000100472
57;boundary;10;0.00104999;0.000869783;0.00130362
57;calc iter;10;0.108944;0.107627;0.109729
57;calc total;1;1.09458;1.09458;1.09458
57;total;1;4.99625;4.99625;4.99625
82;initialize;1;3.30555;3.30555;3.30555
82;async;10;0.00141902;0.00034497;0.0032833
82;inner;10;0.106157;0.105486;0.107467
82;wait;10;3.81391e-05;1.8552e-05;0.000113429
82;boundary;10;0.00107026;0.000820127;0.00154828
82;calc iter;10;0.108686;0.107203;0.110488
82;calc total;1;1.09458;1.09458;1.09458
82;total;1;4.98394;4.98394;4.98394
35;initialize;1;3.30757;3.30757;3.30757
35;async;10;0.00091262;0.000276928;0.00154641
35;inner;10;0.106637;0.106008;0.109191
35;wait;10;4.86291e-05;2.6505e-05;0.000107651
35;boundary;10;0.00173;0.000953793;0.00224521
35;calc iter;10;0.10933;0.107923;0.110824
35;calc total;1;1.09458;1.09458;1.09458
35;total;1;4.98369;4.98369;4.98369
58;initialize;1;3.31786;3.31786;3.31786
58;async;10;0.000765672;0.000166775;0.0022269
58;inner;10;0.106816;0.106026;0.107676
58;wait;10;5.07862e-05;3.0269e-05;0.000103392
58;boundary;10;0.00128781;0.000888229;0.00178658
58;calc iter;10;0.108922;0.108661;0.10952
58;calc total;1;1.09458;1.09458;1.09458
58;total;1;4.99624;4.99624;4.99624
83;initialize;1;3.30561;3.30561;3.30561
83;async;10;0.0013383;0.000506698;0.00283397
83;inner;10;0.10593;0.105273;0.107539
83;wait;10;4.05303e-05;1.8582e-05;0.000106581
83;boundary;10;0.00149472;0.00078834;0.00247554
83;calc iter;10;0.108805;0.107524;0.111231
83;calc total;1;1.09458;1.09458;1.09458
83;total;1;4.984;4.984;4.984
36;initialize;1;3.30757;3.30757;3.30757
36;async;10;0.00142751;0.000583252;0.00255341
36;inner;10;0.106594;0.105015;0.108111
36;wait;10;4.39842e-05;2.0961e-05;0.000139684
36;boundary;10;0.00107114;0.000820131;0.00154658
36;calc iter;10;0.109138;0.108003;0.109811
36;calc total;1;1.09458;1.09458;1.09458
36;total;1;4.98367;4.98367;4.98367
59;initialize;1;3.31787;3.31787;3.31787
59;async;10;0.00060291;0.000290624;0.00106588
59;inner;10;0.106296;0.105516;0.107566
59;wait;10;6.68787e-05;4.3798e-05;0.000138677
59;boundary;10;0.00183083;0.000918713;0.00233784
59;calc iter;10;0.108798;0.108659;0.109147
59;calc total;1;1.09458;1.09458;1.09458
59;total;1;4.99625;4.99625;4.99625
84;initialize;1;3.30604;3.30604;3.30604
84;async;10;0.00103105;0.000478802;0.00251818
84;inner;10;0.106463;0.105637;0.107748
84;wait;10;4.838e-05;2.3436e-05;0.000132121
84;boundary;10;0.0011894;0.000848721;0.00150583
84;calc iter;10;0.108733;0.108044;0.109434
84;calc total;1;1.09458;1.09458;1.09458
84;total;1;4.98442;4.98442;4.98442
37;initialize;1;3.30756;3.30756;3.30756
37;async;10;0.000593216;0.000181347;0.00153443
37;inner;10;0.107381;0.105992;0.108942
37;wait;10;4.08845e-05;2.1115e-05;0.000105026
37;boundary;10;0.00103323;0.000832552;0.00138568
37;calc iter;10;0.109049;0.108479;0.110489
37;calc total;1;1.09458;1.09458;1.09458
37;total;1;4.98366;4.98366;4.98366
60;initialize;1;3.31793;3.31793;3.31793
60;async;10;0.000952547;0.000374497;0.00169488
60;inner;10;0.10674;0.106142;0.107507
60;wait;10;4.7314e-05;2.5173e-05;0.000138256
60;boundary;10;0.000899717;0.000836464;0.000947989
60;calc iter;10;0.10864;0.108141;0.109101
60;calc total;1;1.09458;1.09458;1.09458
60;total;1;4.99629;4.99629;4.99629
85;initialize;1;3.30555;3.30555;3.30555
85;async;10;0.00103255;0.00028195;0.00209177
85;inner;10;0.106311;0.105757;0.107581
85;wait;10;4.90238e-05;2.5267e-05;0.000129086
85;boundary;10;0.0012832;0.000925615;0.00166697
85;calc iter;10;0.108677;0.108045;0.109542
85;calc total;1;1.09458;1.09458;1.09458
85;total;1;4.98392;4.98392;4.98392
38;initialize;1;3.30762;3.30762;3.30762
38;async;10;0.00102472;0.000629483;0.00184963
38;inner;10;0.106258;0.10501;0.107933
38;wait;10;6.09108e-05;3.2644e-05;0.000146305
38;boundary;10;0.00158689;0.00101381;0.00221439
38;calc iter;10;0.108932;0.108322;0.109724
38;calc total;1;1.09458;1.09458;1.09458
38;total;1;4.98373;4.98373;4.98373
61;initialize;1;3.31791;3.31791;3.31791
61;async;10;0.000875765;0.000268605;0.00147351
61;inner;10;0.106598;0.105899;0.107431
61;wait;10;5.29554e-05;2.9645e-05;0.000128436
61;boundary;10;0.00106398;0.000867509;0.00163002
61;calc iter;10;0.108591;0.108084;0.109116
61;calc total;1;1.09458;1.09458;1.09458
61;total;1;4.99629;4.99629;4.99629
86;initialize;1;3.30558;3.30558;3.30558
86;async;10;0.000868923;0.000215471;0.00161791
86;inner;10;0.106104;0.105426;0.107623
86;wait;10;5.87581e-05;4.1767e-05;0.000114261
86;boundary;10;0.00162088;0.000935204;0.00224458
86;calc iter;10;0.108654;0.107951;0.109247
86;calc total;1;1.09458;1.09458;1.09458
86;total;1;4.98396;4.98396;4.98396
87;initialize;1;3.30558;3.30558;3.30558
87;async;10;0.000840907;0.000222979;0.00169406
87;inner;10;0.105426;0.104263;0.10762
87;wait;10;5.30514e-05;3.2425e-05;0.000114688
87;boundary;10;0.00224941;0.000975871;0.00294266
87;calc iter;10;0.108571;0.107601;0.10941
87;calc total;1;1.09458;1.09458;1.09458
87;total;1;4.98395;4.98395;4.98395
1;initialize;1;3.24091;3.24091;3.24091
1;async;10;0.00102571;0.000223991;0.00382405
1;inner;10;0.106689;0.1053;0.108096
1;wait;10;3.46261e-05;1.8481e-05;8.8154e-05
1;boundary;10;0.00118441;0.000784609;0.0019022
1;calc iter;10;0.108935;0.107926;0.10993
1;calc total;1;1.09458;1.09458;1.09458
1;total;1;4.9192;4.9192;4.9192
2;initialize;1;3.24081;3.24081;3.24081
2;async;10;0.000532842;0.000202582;0.00155601
2;inner;10;0.106815;0.105574;0.108115
2;wait;10;3.37938e-05;1.5516e-05;8.2566e-05
2;boundary;10;0.00126227;0.000929691;0.00184985
2;calc iter;10;0.108645;0.106974;0.110612
2;calc total;1;1.09458;1.09458;1.09458
2;total;1;4.91909;4.91909;4.91909
3;initialize;1;3.24098;3.24098;3.24098
3;async;10;0.00117491;0.000567741;0.00257164
3;inner;10;0.106224;0.105167;0.107887
3;wait;10;3.53891e-05;1.8624e-05;9.1797e-05
3;boundary;10;0.00118414;0.000901201;0.00141245
3;calc iter;10;0.108619;0.107397;0.109475
3;calc total;1;1.09458;1.09458;1.09458
3;total;1;4.91928;4.91928;4.91928
4;initialize;1;3.24093;3.24093;3.24093
4;async;10;0.000844004;0.000364922;0.00170362
4;inner;10;0.106128;0.105004;0.107522
4;wait;10;5.42646e-05;3.3296e-05;0.000144978
4;boundary;10;0.0015635;0.00103208;0.00202834
4;calc iter;10;0.108591;0.107586;0.10952
4;calc total;1;1.09458;1.09458;1.09458
4;total;1;4.91923;4.91923;4.91923
5;initialize;1;3.241;3.241;3.241
5;async;10;0.000766846;0.000249839;0.00129026
5;inner;10;0.105483;0.10427;0.10756
5;wait;10;6.04591e-05;3.9075e-05;0.000130315
5;boundary;10;0.00221858;0.0010016;0.0026601
5;calc iter;10;0.10853;0.107527;0.109425
5;calc total;1;1.09458;1.09458;1.09458
5;total;1;4.91928;4.91928;4.91928
6;initialize;1;3.24079;3.24079;3.24079
6;async;10;0.000587908;0.000216384;0.00107411
6;inner;10;0.105725;0.104608;0.107284
6;wait;10;5.74109e-05;2.8033e-05;0.000149271
6;boundary;10;0.00217797;0.00113897;0.00276934
6;calc iter;10;0.10855;0.107241;0.109169
6;calc total;1;1.09458;1.09458;1.09458
6;total;1;4.91907;4.91907;4.91907
7;initialize;1;3.2409;3.2409;3.2409
7;async;10;0.000829878;0.000259162;0.00134201
7;inner;10;0.105141;0.104054;0.107186
7;wait;10;5.42254e-05;4.1598e-05;8.3635e-05
7;boundary;10;0.0024827;0.00133321;0.00290014
7;calc iter;10;0.10851;0.107313;0.109451
7;calc total;1;1.09458;1.09458;1.09458
7;total;1;4.91921;4.91921;4.91921
8;initialize;1;3.24103;3.24103;3.24103
8;async;10;0.00141152;0.000240339;0.00273044
8;inner;10;0.10609;0.10472;0.107737
8;wait;10;3.89615e-05;1.7536e-05;9.1021e-05
8;boundary;10;0.00133658;0.000794564;0.00203376
8;calc iter;10;0.108878;0.108046;0.109811
8;calc total;1;1.09458;1.09458;1.09458
8;total;1;4.91932;4.91932;4.91932
9;initialize;1;3.24094;3.24094;3.24094
9;async;10;0.00138781;0.000426019;0.00401564
9;inner;10;0.106262;0.104888;0.107614
9;wait;10;4.11966e-05;2.0163e-05;0.00012036
9;boundary;10;0.0012047;0.000793875;0.00219913
9;calc iter;10;0.108897;0.106129;0.111929
9;calc total;1;1.09458;1.09458;1.09458
9;total;1;4.91923;4.91923;4.91923
10;initialize;1;3.24087;3.24087;3.24087
10;async;10;0.0015173;0.000347709;0.00393914
10;inner;10;0.106205;0.104598;0.107753
10;wait;10;4.61806e-05;2.1524e-05;0.000142044
10;boundary;10;0.00108431;0.000811423;0.00126602
10;calc iter;10;0.108854;0.107609;0.109709
10;calc total;1;1.09458;1.09458;1.09458
10;total;1;4.91916;4.91916;4.91916
11;initialize;1;3.24085;3.24085;3.24085
11;async;10;0.00116283;0.000278779;0.00202012
11;inner;10;0.106254;0.105182;0.10789
11;wait;10;4.68577e-05;2.4355e-05;0.000107648
11;boundary;10;0.0012562;0.000882293;0.00184118
11;calc iter;10;0.108721;0.108109;0.10949
11;calc total;1;1.09458;1.09458;1.09458
11;total;1;4.91916;4.91916;4.91916
12;initialize;1;3.24082;3.24082;3.24082
12;async;10;0.0010166;0.000487236;0.00163471
12;inner;10;0.105601;0.104101;0.10763
12;wait;10;6.03583e-05;3.7254e-05;0.000143302
12;boundary;10;0.00195742;0.000845907;0.00248868
12;calc iter;10;0.108636;0.107782;0.10917
12;calc total;1;1.09458;1.09458;1.09458
12;total;1;4.9191;4.9191;4.9191
13;initialize;1;3.23117;3.23117;3.23117
13;async;10;0.00137917;0.000558261;0.00203687
13;inner;10;0.104656;0.103316;0.106769
13;wait;10;7.80947e-05;3.9545e-05;0.000254144
13;boundary;10;0.00244023;0.00111284;0.00268846
13;calc iter;10;0.108555;0.107987;0.109145
13;calc total;1;1.09458;1.09458;1.09458
13;total;1;4.90945;4.90945;4.90945
14;initialize;1;3.24082;3.24082;3.24082
14;async;10;0.00119393;0.000510013;0.00225666
14;inner;10;0.104816;0.103179;0.107047
14;wait;10;7.19203e-05;4.453e-05;0.000158013
14;boundary;10;0.00242494;0.000994082;0.00276034
14;calc iter;10;0.108509;0.107338;0.109552
14;calc total;1;1.09458;1.09458;1.09458
14;total;1;4.91913;4.91913;4.91913
15;initialize;1;3.22704;3.22704;3.22704
15;async;10;0.00113195;0.000190827;0.00200409
15;inner;10;0.10497;0.103793;0.107382
15;wait;10;5.69838e-05;3.2383e-05;0.000170879
15;boundary;10;0.00240061;0.000960568;0.0026538
15;calc iter;10;0.108561;0.107772;0.109203
15;calc total;1;1.09458;1.09458;1.09458
15;total;1;4.90531;4.90531;4.90531
16;initialize;1;3.22388;3.22388;3.22388
16;async;10;0.00290618;0.000437973;0.00379413
16;inner;10;0.105051;0.10325;0.107114
16;wait;10;3.6052e-05;1.4418e-05;0.000130469
16;boundary;10;0.000983577;0.000783229;0.00115458
16;calc iter;10;0.108978;0.107843;0.109574
16;calc total;1;1.09458;1.09458;1.09458
16;total;1;4.90216;4.90216;4.90216
17;initialize;1;3.23359;3.23359;3.23359
17;async;10;0.00327208;0.000556003;0.00481881
17;inner;10;0.104623;0.103028;0.106733
17;wait;10;5.44414e-05;1.9376e-05;0.000281529
17;boundary;10;0.00107662;0.000760534;0.00199023
17;calc iter;10;0.109028;0.107499;0.11085
17;calc total;1;1.09458;1.09458;1.09458
17;total;1;4.91187;4.91187;4.91187
18;initialize;1;3.22498;3.22498;3.22498
18;async;10;0.00284015;0.000622215;0.00495771
18;inner;10;0.105151;0.103277;0.107149
18;wait;10;4.19672e-05;2.0549e-05;0.000127585
18;boundary;10;0.000955823;0.000781524;0.00114478
18;calc iter;10;0.10899;0.108072;0.110297
18;calc total;1;1.09458;1.09458;1.09458
18;total;1;4.90326;4.90326;4.90326
19;initialize;1;3.24092;3.24092;3.24092
19;async;10;0.00244121;0.000563663;0.00380452
19;inner;10;0.105408;0.103907;0.10706
19;wait;10;4.87942e-05;2.1234e-05;0.000177786
19;boundary;10;0.00104832;0.000822231;0.00160715
19;calc iter;10;0.108948;0.108491;0.109447
19;calc total;1;1.09458;1.09458;1.09458
19;total;1;4.9192;4.9192;4.9192
20;initialize;1;3.22586;3.22586;3.22586
20;async;10;0.00193864;0.000537694;0.00408102
20;inner;10;0.105967;0.104194;0.107541
20;wait;10;3.71703e-05;1.9909e-05;0.000113892
20;boundary;10;0.000939266;0.000847024;0.00111506
20;calc iter;10;0.108883;0.108073;0.109416
20;calc total;1;1.09458;1.09458;1.09458
20;total;1;4.90415;4.90415;4.90415
21;initialize;1;3.22662;3.22662;3.22662
21;async;10;0.00143799;0.000627247;0.00196082
21;inner;10;0.106261;0.104868;0.107538
21;wait;10;4.17045e-05;2.4695e-05;0.000105425
21;boundary;10;0.00100436;0.000852;0.00124267
21;calc iter;10;0.108747;0.108055;0.109158
21;calc total;1;1.09458;1.09458;1.09458
21;total;1;4.90489;4.90489;4.90489
22;initialize;1;3.23436;3.23436;3.23436
22;async;10;0.00164984;0.000584752;0.00258297
22;inner;10;0.105895;0.104686;0.107577
22;wait;10;4.80752e-05;2.9063e-05;0.000110324
22;boundary;10;0.00115489;0.000859364;0.00147285
22;calc iter;10;0.108749;0.108008;0.109541
22;calc total;1;1.09458;1.09458;1.09458
22;total;1;4.91264;4.91264;4.91264
23;initialize;1;3.24089;3.24089;3.24089
23;async;10;0.00185788;0.000467356;0.00305872
23;inner;10;0.105822;0.104423;0.107273
23;wait;10;3.78448e-05;1.8226e-05;9.9812e-05
23;boundary;10;0.00106164;0.000936028;0.00118071
23;calc iter;10;0.10878;0.108145;0.109234
23;calc total;1;1.09458;1.09458;1.09458
23;total;1;4.91918;4.91918;4.91918
39;initialize;1;3.30758;3.30758;3.30758
39;async;10;0.000730234;0.000148455;0.00138036
39;inner;10;0.10666;0.105055;0.108205
39;wait;10;4.14371e-05;2.08e-05;9.3575e-05
39;boundary;10;0.00148052;0.00090213;0.00209348
39;calc iter;10;0.108914;0.108251;0.109737
39;calc total;1;1.09458;1.09458;1.09458
39;total;1;4.98369;4.98369;4.98369
40;initialize;1;3.30761;3.30761;3.30761
40;async;10;0.00172548;0.000473924;0.00290945
40;inner;10;0.106137;0.104561;0.107965
40;wait;10;3.79444e-05;1.7758e-05;0.000137569
40;boundary;10;0.00132359;0.000811558;0.00203322
40;calc iter;10;0.109226;0.108196;0.110052
40;calc total;1;1.09458;1.09458;1.09458
40;total;1;4.98371;4.98371;4.98371
41;initialize;1;3.30754;3.30754;3.30754
41;async;10;0.00220648;0.00059593;0.00344954
41;inner;10;0.105678;0.104048;0.107701
41;wait;10;5.07699e-05;2.06e-05;0.000171692
41;boundary;10;0.00121395;0.000783829;0.00195395
41;calc iter;10;0.109151;0.107711;0.110459
41;calc total;1;1.09458;1.09458;1.09458
41;total;1;4.98366;4.98366;4.98366
42;initialize;1;3.30756;3.30756;3.30756
42;async;10;0.00209552;0.000588731;0.00380109
42;inner;10;0.105813;0.104448;0.107476
42;wait;10;5.13057e-05;2.3105e-05;0.000177701
42;boundary;10;0.00116191;0.000804959;0.00165135
42;calc iter;10;0.109123;0.108115;0.110115
42;calc total;1;1.09458;1.09458;1.09458
42;total;1;4.98366;4.98366;4.98366
43;initialize;1;3.30761;3.30761;3.30761
43;async;10;0.0017099;0.000425114;0.00337324
43;inner;10;0.106026;0.104371;0.107987
43;wait;10;5.52727e-05;2.6731e-05;0.000133437
43;boundary;10;0.0012806;0.000910043;0.00207391
43;calc iter;10;0.109073;0.108325;0.109741
43;calc total;1;1.09458;1.09458;1.09458
43;total;1;4.98371;4.98371;4.98371
44;initialize;1;3.30758;3.30758;3.30758
44;async;10;0.000935384;0.000287372;0.00197594
44;inner;10;0.10647;0.105298;0.108013
44;wait;10;6.18204e-05;3.3211e-05;0.00013572
44;boundary;10;0.00152883;0.000999465;0.00189328
44;calc iter;10;0.108997;0.108537;0.109745
44;calc total;1;1.09458;1.09458;1.09458
44;total;1;4.98367;4.98367;4.98367
45;initialize;1;3.30762;3.30762;3.30762
45;async;10;0.00131191;0.000618848;0.00264068
45;inner;10;0.105384;0.103983;0.107265
45;wait;10;8.81976e-05;4.3852e-05;0.000262639
45;boundary;10;0.00206106;0.00134877;0.00290618
45;calc iter;10;0.108847;0.107877;0.109498
45;calc total;1;1.09458;1.09458;1.09458
45;total;1;4.98372;4.98372;4.98372
46;initialize;1;3.30758;3.30758;3.30758
46;async;10;0.000310305;0.000174816;0.000585172
46;inner;10;0.106652;0.104197;0.108549
46;wait;10;6.02555e-05;3.2683e-05;0.00010913
46;boundary;10;0.00173388;0.000861923;0.00298812
46;calc iter;10;0.108758;0.107636;0.110107
46;calc total;1;1.09458;1.09458;1.09458
46;total;1;4.98368;4.98368;4.98368
47;initialize;1;3.30759;3.30759;3.30759
47;async;10;0.000201663;0.000100074;0.000433993
47;inner;10;0.107135;0.10565;0.108696
47;wait;10;4.02476e-05;2.3408e-05;7.93e-05
47;boundary;10;0.0014837;0.000870226;0.00233532
47;calc iter;10;0.108862;0.1084;0.110081
47;calc total;1;1.09458;1.09458;1.09458
47;total;1;4.98368;4.98368;4.98368
62;initialize;1;3.31789;3.31789;3.31789
62;async;10;0.00110759;0.000264977;0.00169715
62;inner;10;0.106391;0.10581;0.107238
62;wait;10;6.46827e-05;2.8959e-05;0.000188083
62;boundary;10;0.0010427;0.000903797;0.00125217
62;calc iter;10;0.108607;0.108109;0.109101
62;calc total;1;1.09458;1.09458;1.09458
62;total;1;4.99627;4.99627;4.99627
63;initialize;1;3.31667;3.31667;3.31667
63;async;10;0.000834535;0.000171499;0.00138992
63;inner;10;0.106888;0.106308;0.107629
63;wait;10;3.30431e-05;1.5803e-05;7.8577e-05
63;boundary;10;0.000886595;0.000828924;0.000963526
63;calc iter;10;0.108644;0.108067;0.109136
63;calc total;1;1.09458;1.09458;1.09458
63;total;1;4.99505;4.99505;4.99505
64;initialize;1;3.31792;3.31792;3.31792
64;async;10;0.00152365;0.000423579;0.0044142
64;inner;10;0.106117;0.104628;0.107038
64;wait;10;4.21311e-05;1.376e-05;0.000185939
64;boundary;10;0.00112558;0.000772927;0.00300125
64;calc iter;10;0.108809;0.105839;0.112168
64;calc total;1;1.09458;1.09458;1.09458
64;total;1;4.99628;4.99628;4.99628
65;initialize;1;3.31793;3.31793;3.31793
65;async;10;0.00151149;0.000494742;0.00382465
65;inner;10;0.106384;0.104923;0.10732
65;wait;10;4.8063e-05;2.6293e-05;0.000139383
65;boundary;10;0.000893804;0.000776117;0.000991296
65;calc iter;10;0.108838;0.108294;0.109552
65;calc total;1;1.09458;1.09458;1.09458
65;total;1;4.99629;4.99629;4.99629
66;initialize;1;3.31792;3.31792;3.31792
66;async;10;0.00118743;0.000643499;0.00178051
66;inner;10;0.106472;0.105935;0.107341
66;wait;10;4.7162e-05;2.4455e-05;0.000125649
66;boundary;10;0.000947095;0.000841179;0.00109089
66;calc iter;10;0.108655;0.108172;0.10903
66;calc total;1;1.09458;1.09458;1.09458
66;total;1;4.99628;4.99628;4.99628
67;initialize;1;3.31771;3.31771;3.31771
67;async;10;0.00115051;0.000606667;0.00269576
67;inner;10;0.106285;0.105733;0.107152
67;wait;10;5.88255e-05;2.2779e-05;0.000177285
67;boundary;10;0.00111694;0.000820913;0.00142268
67;calc iter;10;0.108612;0.10827;0.109316
67;calc total;1;1.09458;1.09458;1.09458
67;total;1;4.99606;4.99606;4.99606
68;initialize;1;3.31791;3.31791;3.31791
68;async;10;0.000627114;0.000185559;0.00136494
68;inner;10;0.10661;0.10613;0.107697
68;wait;10;5.49165e-05;3.5558e-05;0.000104406
68;boundary;10;0.0013363;0.000858587;0.00186581
68;calc iter;10;0.108629;0.10792;0.109277
68;calc total;1;1.09458;1.09458;1.09458
68;total;1;4.99626;4.99626;4.99626
69;initialize;1;3.31791;3.31791;3.31791
69;async;10;0.00056473;0.000324671;0.000820268
69;inner;10;0.106067;0.105353;0.107248
69;wait;10;6.85983e-05;4.6238e-05;0.000157354
69;boundary;10;0.00186368;0.000915672;0.00251355
69;calc iter;10;0.108565;0.108207;0.109147
69;calc total;1;1.09458;1.09458;1.09458
69;total;1;4.99626;4.99626;4.99626
70;initialize;1;3.31786;3.31786;3.31786
70;async;10;0.000480652;0.000274207;0.000851682
70;inner;10;0.106034;0.105141;0.107342
70;wait;10;7.18482e-05;4.4198e-05;0.000124422
70;boundary;10;0.00196778;0.000900947;0.00254021
70;calc iter;10;0.108556;0.108072;0.109108
70;calc total;1;1.09458;1.09458;1.09458
70;total;1;4.99624;4.99624;4.99624
71;initialize;1;3.31786;3.31786;3.31786
71;async;10;0.000636006;0.00022516;0.000959299
71;inner;10;0.106348;0.105736;0.10731
71;wait;10;6.29852e-05;3.9764e-05;0.000135756
71;boundary;10;0.0015414;0.000957919;0.00199114
71;calc iter;10;0.10859;0.108162;0.109099
71;calc total;1;1.09458;1.09458;1.09458
71;total;1;4.99623;4.99623;4.99623
88;initialize;1;3.30606;3.30606;3.30606
88;async;10;0.000943102;0.000130589;0.00223152
88;inner;10;0.105413;0.104551;0.106927
88;wait;10;4.00602e-05;2.8416e-05;8.7732e-05
88;boundary;10;0.00219933;0.00145314;0.00251953
88;calc iter;10;0.108597;0.107648;0.109161
88;calc total;1;1.09458;1.09458;1.09458
88;total;1;4.98442;4.98442;4.98442
89;initialize;1;3.30553;3.30553;3.30553
89;async;10;0.00138718;0.000242398;0.00267118
89;inner;10;0.105562;0.105059;0.107173
89;wait;10;5.94139e-05;2.4556e-05;0.00017063
89;boundary;10;0.0016209;0.00115837;0.00200489
89;calc iter;10;0.108631;0.108059;0.109449
89;calc total;1;1.09458;1.09458;1.09458
89;total;1;4.98391;4.98391;4.98391
90;initialize;1;3.30593;3.30593;3.30593
90;async;10;0.00197509;0.00046289;0.00323989
90;inner;10;0.105381;0.104919;0.106566
90;wait;10;5.57218e-05;2.0182e-05;0.000267052
90;boundary;10;0.00134286;0.000828548;0.00178531
90;calc iter;10;0.108757;0.108024;0.110222
90;calc total;1;1.09458;1.09458;1.09458
90;total;1;4.9843;4.9843;4.9843
91;initialize;1;3.30555;3.30555;3.30555
91;async;10;0.000439222;0.00036183;0.000534349
91;inner;10;0.106665;0.106117;0.108169
91;wait;10;3.8374e-05;1.9012e-05;9.7651e-05
91;boundary;10;0.00171591;0.000771288;0.00233914
91;calc iter;10;0.10886;0.107554;0.110525
91;calc total;1;1.09458;1.09458;1.09458
91;total;1;4.98393;4.98393;4.98393
92;initialize;1;3.30555;3.30555;3.30555
92;async;10;0.00100434;0.000347256;0.00223313
92;inner;10;0.106463;0.105861;0.108072
92;wait;10;3.63654e-05;1.8347e-05;9.6426e-05
92;boundary;10;0.00132443;0.000789068;0.00171508
92;calc iter;10;0.10883;0.107904;0.110425
92;calc total;1;1.09458;1.09458;1.09458
92;total;1;4.98391;4.98391;4.98391
93;initialize;1;3.30556;3.30556;3.30556
93;async;10;0.00108309;0.000421414;0.00264885
93;inner;10;0.106425;0.105556;0.107736
93;wait;10;3.77934e-05;2.1513e-05;9.7773e-05
93;boundary;10;0.0011739;0.000868872;0.0013966
93;calc iter;10;0.108721;0.108088;0.109583
93;calc total;1;1.09458;1.09458;1.09458
93;total;1;4.98394;4.98394;4.98394
94;initialize;1;3.30558;3.30558;3.30558
94;async;10;0.00122166;0.000328775;0.00237938
94;inner;10;0.106034;0.105297;0.107315
94;wait;10;4.72367e-05;2.0658e-05;0.000141288
94;boundary;10;0.00136328;0.00108215;0.00187316
94;calc iter;10;0.108668;0.107848;0.109536
94;calc total;1;1.09458;1.09458;1.09458
94;total;1;4.98394;4.98394;4.98394
95;initialize;1;3.30555;3.30555;3.30555
95;async;10;0.000685592;0.000157841;0.00146134
95;inner;10;0.105908;0.105214;0.107641
95;wait;10;3.8611e-05;2.3972e-05;9.9438e-05
95;boundary;10;0.00199434;0.000985699;0.00257915
95;calc iter;10;0.108628;0.107895;0.10911
95;calc total;1;1.09458;1.09458;1.09458
95;total;1;4.98393;4.98393;4.98393
SCAFES
REMARK: No time step width tau was specified.
 Set tau=1.0 and proceeded. 

Energy start: 2400
Energy end  : 2358.97
# unit_id;function_name;num_calls;avg_runtime;min_runtime;max_runtime
0;compErr;1;1.918e-06;1.918e-06;1.918e-06
0;init;1;0.559105;0.559105;0.559105
0;update;1;11.5537;11.5537;11.5537
0;sync;1;0.0263645;0.0263645;0.0263645
0;evalKnownDf;1;0;0;0
0;write;1;1.8966e-05;1.8966e-05;1.8966e-05
0;trace;1;0;0;0
0;calc_total;1;11.5801;11.5801;11.5801
89;compErr;1;2.118e-06;2.118e-06;2.118e-06
89;init;1;0.534712;0.534712;0.534712
89;update;1;11.4171;11.4171;11.4171
89;sync;1;1.80456;1.80456;1.80456
89;evalKnownDf;1;0;0;0
89;write;1;2.3278e-05;2.3278e-05;2.3278e-05
89;trace;1;0;0;0
89;calc_total;1;13.2217;13.2217;13.2217
26;compErr;1;1.612e-06;1.612e-06;1.612e-06
26;init;1;0.541877;0.541877;0.541877
26;update;1;11.5805;11.5805;11.5805
26;sync;1;1.57689;1.57689;1.57689
26;evalKnownDf;1;0;0;0
26;write;1;1.6911e-05;1.6911e-05;1.6911e-05
26;trace;1;0;0;0
26;calc_total;1;13.1573;13.1573;13.1573
1;compErr;1;1.869e-06;1.869e-06;1.869e-06
1;init;1;0.558457;0.558457;0.558457
1;update;1;11.5367;11.5367;11.5367
1;sync;1;0.0555687;0.0555687;0.0555687
1;evalKnownDf;1;0;0;0
1;write;1;2.3106e-05;2.3106e-05;2.3106e-05
1;trace;1;0;0;0
1;calc_total;1;11.5923;11.5923;11.5923
48;compErr;1;9.24e-07;9.24e-07;9.24e-07
48;init;1;0.548176;0.548176;0.548176
48;update;1;11.4749;11.4749;11.4749
48;sync;1;0.193234;0.193234;0.193234
48;evalKnownDf;1;0;0;0
48;write;1;1.6716e-05;1.6716e-05;1.6716e-05
48;trace;1;0;0;0
48;calc_total;1;11.6682;11.6682;11.6682
57;compErr;1;1.287e-06;1.287e-06;1.287e-06
57;init;1;0.542329;0.542329;0.542329
57;update;1;11.4741;11.4741;11.4741
57;sync;1;1.59395;1.59395;1.59395
57;evalKnownDf;1;0;0;0
57;write;1;1.9931e-05;1.9931e-05;1.9931e-05
57;trace;1;0;0;0
57;calc_total;1;13.0681;13.0681;13.0681
58;compErr;1;1.701e-06;1.701e-06;1.701e-06
58;init;1;0.541069;0.541069;0.541069
58;update;1;11.578;11.578;11.578
58;sync;1;0.827263;0.827263;0.827263
58;evalKnownDf;1;0;0;0
58;write;1;1.6858e-05;1.6858e-05;1.6858e-05
58;trace;1;0;0;0
58;calc_total;1;12.4052;12.4052;12.4052
27;compErr;1;1.229e-06;1.229e-06;1.229e-06
27;init;1;0.541371;0.541371;0.541371
27;update;1;11.5759;11.5759;11.5759
27;sync;1;1.39962;1.39962;1.39962
27;evalKnownDf;1;0;0;0
27;write;1;1.8868e-05;1.8868e-05;1.8868e-05
27;trace;1;0;0;0
27;calc_total;1;12.9755;12.9755;12.9755
59;compErr;1;1.586e-06;1.586e-06;1.586e-06
59;init;1;0.547585;0.547585;0.547585
59;update;1;11.5229;11.5229;11.5229
59;sync;1;1.17737;1.17737;1.17737
59;evalKnownDf;1;0;0;0
59;write;1;1.8829e-05;1.8829e-05;1.8829e-05
59;trace;1;0;0;0
59;calc_total;1;12.7002;12.7002;12.7002
32;compErr;1;1.716e-06;1.716e-06;1.716e-06
32;init;1;0.541293;0.541293;0.541293
32;update;1;11.6142;11.6142;11.6142
32;sync;1;0.159989;0.159989;0.159989
32;evalKnownDf;1;0;0;0
32;write;1;1.8769e-05;1.8769e-05;1.8769e-05
32;trace;1;0;0;0
32;calc_total;1;11.7742;11.7742;11.7742
0;total;1;29.7634;29.7634;29.7634
60;compErr;1;1.364e-06;1.364e-06;1.364e-06
60;init;1;0.539374;0.539374;0.539374
60;update;1;11.627;11.627;11.627
60;sync;1;0.256032;0.256032;0.256032
60;evalKnownDf;1;0;0;0
60;write;1;1.8519e-05;1.8519e-05;1.8519e-05
60;trace;1;0;0;0
60;calc_total;1;11.883;11.883;11.883
28;compErr;1;1.015e-06;1.015e-06;1.015e-06
28;init;1;0.539608;0.539608;0.539608
28;update;1;11.4735;11.4735;11.4735
28;sync;1;0.801772;0.801772;0.801772
28;evalKnownDf;1;0;0;0
28;write;1;2.1435e-05;2.1435e-05;2.1435e-05
28;trace;1;0;0;0
28;calc_total;1;12.2753;12.2753;12.2753
0;total;1;29.7633;29.7633;29.7633
61;compErr;1;1.891e-06;1.891e-06;1.891e-06
61;init;1;0.538909;0.538909;0.538909
61;update;1;11.4772;11.4772;11.4772
61;sync;1;1.02069;1.02069;1.02069
61;evalKnownDf;1;0;0;0
61;write;1;2.1282e-05;2.1282e-05;2.1282e-05
61;trace;1;0;0;0
61;calc_total;1;12.4979;12.4979;12.4979
90;compErr;1;1.125e-06;1.125e-06;1.125e-06
90;init;1;0.535051;0.535051;0.535051
90;update;1;11.4233;11.4233;11.4233
90;sync;1;7.51435;7.51435;7.51435
90;evalKnownDf;1;0;0;0
90;write;1;1.8245e-05;1.8245e-05;1.8245e-05
90;trace;1;0;0;0
90;calc_total;1;18.9377;18.9377;18.9377
29;compErr;1;1.693e-06;1.693e-06;1.693e-06
29;init;1;0.538665;0.538665;0.538665
29;update;1;11.5809;11.5809;11.5809
29;sync;1;1.04309;1.04309;1.04309
29;evalKnownDf;1;0;0;0
29;write;1;1.6802e-05;1.6802e-05;1.6802e-05
29;trace;1;0;0;0
29;calc_total;1;12.624;12.624;12.624
2;compErr;1;3.645e-06;3.645e-06;3.645e-06
2;init;1;0.560122;0.560122;0.560122
2;update;1;11.5496;11.5496;11.5496
2;sync;1;0.0428837;0.0428837;0.0428837
2;evalKnownDf;1;0;0;0
2;write;1;2.7474e-05;2.7474e-05;2.7474e-05
2;trace;1;0;0;0
2;calc_total;1;11.5925;11.5925;11.5925
0;total;1;29.7633;29.7633;29.7633
62;compErr;1;1.168e-06;1.168e-06;1.168e-06
62;init;1;0.539121;0.539121;0.539121
62;update;1;11.5751;11.5751;11.5751
62;sync;1;0.416152;0.416152;0.416152
62;evalKnownDf;1;0;0;0
62;write;1;2.2888e-05;2.2888e-05;2.2888e-05
62;trace;1;0;0;0
62;calc_total;1;11.9913;11.9913;11.9913
91;compErr;1;1.298e-06;1.298e-06;1.298e-06
91;init;1;0.535772;0.535772;0.535772
91;update;1;11.6307;11.6307;11.6307
91;sync;1;1.60053;1.60053;1.60053
91;evalKnownDf;1;0;0;0
91;write;1;1.6296e-05;1.6296e-05;1.6296e-05
91;trace;1;0;0;0
91;calc_total;1;13.2312;13.2312;13.2312
30;compErr;1;1.599e-06;1.599e-06;1.599e-06
30;init;1;0.549857;0.549857;0.549857
30;update;1;11.6055;11.6055;11.6055
30;sync;1;1.46479;1.46479;1.46479
30;evalKnownDf;1;0;0;0
30;write;1;1.6541e-05;1.6541e-05;1.6541e-05
30;trace;1;0;0;0
30;calc_total;1;13.0703;13.0703;13.0703
3;compErr;1;3.985e-06;3.985e-06;3.985e-06
3;init;1;0.560382;0.560382;0.560382
3;update;1;11.4452;11.4452;11.4452
3;sync;1;0.155384;0.155384;0.155384
3;evalKnownDf;1;0;0;0
3;write;1;3.0095e-05;3.0095e-05;3.0095e-05
3;trace;1;0;0;0
3;calc_total;1;11.6006;11.6006;11.6006
0;total;1;29.7634;29.7634;29.7634
63;compErr;1;1.848e-06;1.848e-06;1.848e-06
63;init;1;0.536124;0.536124;0.536124
63;update;1;11.6278;11.6278;11.6278
63;sync;1;1.54932;1.54932;1.54932
63;evalKnownDf;1;0;0;0
63;write;1;1.869e-05;1.869e-05;1.869e-05
63;trace;1;0;0;0
63;calc_total;1;13.1771;13.1771;13.1771
92;compErr;1;1.545e-06;1.545e-06;1.545e-06
92;init;1;0.546916;0.546916;0.546916
92;update;1;11.6271;11.6271;11.6271
92;sync;1;0.0133555;0.0133555;0.0133555
92;evalKnownDf;1;0;0;0
92;write;1;1.5883e-05;1.5883e-05;1.5883e-05
92;trace;1;0;0;0
92;calc_total;1;11.6404;11.6404;11.6404
25;compErr;1;2.081e-06;2.081e-06;2.081e-06
25;init;1;0.541737;0.541737;0.541737
25;update;1;11.5217;11.5217;11.5217
25;sync;1;1.36802;1.36802;1.36802
4;compErr;1;1.559e-06;1.559e-06;1.559e-06
4;init;1;0.554737;0.554737;0.554737
4;update;1;11.4398;11.4398;11.4398
4;sync;1;0.167096;0.167096;0.167096
4;evalKnownDf;1;0;0;0
4;write;1;2.2249e-05;2.2249e-05;2.2249e-05
4;trace;1;0;0;0
4;calc_total;1;11.6069;11.6069;11.6069
0;total;1;29.7634;29.7634;29.7634
64;compErr;1;1.554e-06;1.554e-06;1.554e-06
64;init;1;0.534043;0.534043;0.534043
64;update;1;11.448;11.448;11.448
64;sync;1;7.29443;7.29443;7.29443
64;evalKnownDf;1;0;0;0
64;write;1;1.7994e-05;1.7994e-05;1.7994e-05
64;trace;1;0;0;0
64;calc_total;1;18.7424;18.7424;18.7424
93;compErr;1;2.038e-06;2.038e-06;2.038e-06
93;init;1;0.541314;0.541314;0.541314
93;update;1;11.5127;11.5127;11.5127
93;sync;1;1.00498;1.00498;1.00498
93;evalKnownDf;1;0;0;0
93;write;1;1.9914e-05;1.9914e-05;1.9914e-05
93;trace;1;0;0;0
93;calc_total;1;12.5176;12.5176;12.5176
25;evalKnownDf;1;0;0;0
25;write;1;1.9488e-05;1.9488e-05;1.9488e-05
25;trace;1;0;0;0
25;calc_total;1;12.8897;12.8897;12.8897
5;compErr;1;1.511e-06;1.511e-06;1.511e-06
5;init;1;0.558032;0.558032;0.558032
5;update;1;11.517;11.517;11.517
5;sync;1;0.0737108;0.0737108;0.0737108
5;evalKnownDf;1;0;0;0
5;write;1;2.0742e-05;2.0742e-05;2.0742e-05
5;trace;1;0;0;0
5;calc_total;1;11.5907;11.5907;11.5907
0;total;1;29.7632;29.7632;29.7632
65;compErr;1;2.38e-06;2.38e-06;2.38e-06
65;init;1;0.539853;0.539853;0.539853
65;update;1;11.4527;11.4527;11.4527
65;sync;1;1.22767;1.22767;1.22767
65;evalKnownDf;1;0;0;0
65;write;1;2.8737e-05;2.8737e-05;2.8737e-05
65;trace;1;0;0;0
65;calc_total;1;12.6804;12.6804;12.6804
94;compErr;1;1.682e-06;1.682e-06;1.682e-06
94;init;1;0.53911;0.53911;0.53911
94;update;1;11.603;11.603;11.603
94;sync;1;0.0378657;0.0378657;0.0378657
94;evalKnownDf;1;0;0;0
94;write;1;1.7847e-05;1.7847e-05;1.7847e-05
94;trace;1;0;0;0
94;calc_total;1;11.6408;11.6408;11.6408
31;compErr;1;1.945e-06;1.945e-06;1.945e-06
31;init;1;0.540203;0.540203;0.540203
31;update;1;11.4838;11.4838;11.4838
31;sync;1;1.01987;1.01987;1.01987
31;evalKnownDf;1;0;0;0
6;compErr;1;6.62e-07;6.62e-07;6.62e-07
6;init;1;0.558032;0.558032;0.558032
6;update;1;11.4365;11.4365;11.4365
6;sync;1;0.158051;0.158051;0.158051
6;evalKnownDf;1;0;0;0
6;write;1;1.8491e-05;1.8491e-05;1.8491e-05
6;trace;1;0;0;0
6;calc_total;1;11.5945;11.5945;11.5945
0;total;1;29.7634;29.7634;29.7634
66;compErr;1;1.539e-06;1.539e-06;1.539e-06
66;init;1;0.533511;0.533511;0.533511
66;update;1;11.485;11.485;11.485
66;sync;1;7.69249;7.69249;7.69249
66;evalKnownDf;1;0;0;0
66;write;1;1.9689e-05;1.9689e-05;1.9689e-05
66;trace;1;0;0;0
66;calc_total;1;19.1775;19.1775;19.1775
95;compErr;1;1.672e-06;1.672e-06;1.672e-06
95;init;1;0.538589;0.538589;0.538589
95;update;1;11.5875;11.5875;11.5875
95;sync;1;0.436318;0.436318;0.436318
95;evalKnownDf;1;0;0;0
95;write;1;2.0811e-05;2.0811e-05;2.0811e-05
95;trace;1;0;0;0
95;calc_total;1;12.0238;12.0238;12.0238
31;write;1;2.5312e-05;2.5312e-05;2.5312e-05
31;trace;1;0;0;0
31;calc_total;1;12.5037;12.5037;12.5037
7;compErr;1;2.088e-06;2.088e-06;2.088e-06
7;init;1;0.559137;0.559137;0.559137
7;update;1;11.4234;11.4234;11.4234
7;sync;1;0.162793;0.162793;0.162793
7;evalKnownDf;1;0;0;0
7;write;1;3.0349e-05;3.0349e-05;3.0349e-05
7;trace;1;0;0;0
7;calc_total;1;11.5862;11.5862;11.5862
0;total;1;29.7634;29.7634;29.7634
68;compErr;1;1.493e-06;1.493e-06;1.493e-06
68;init;1;0.541215;0.541215;0.541215
68;update;1;11.5214;11.5214;11.5214
68;sync;1;0.213163;0.213163;0.213163
68;evalKnownDf;1;0;0;0
68;write;1;1.6231e-05;1.6231e-05;1.6231e-05
68;trace;1;0;0;0
68;calc_total;1;11.7345;11.7345;11.7345
72;compErr;1;2.497e-06;2.497e-06;2.497e-06
72;init;1;0.54907;0.54907;0.54907
72;update;1;11.4362;11.4362;11.4362
72;sync;1;0.335898;0.335898;0.335898
72;evalKnownDf;1;0;0;0
72;write;1;2.2897e-05;2.2897e-05;2.2897e-05
72;trace;1;0;0;0
72;calc_total;1;11.7721;11.7721;11.7721
0;total;1;29.6823;29.6823;29.6823
33;compErr;1;1.793e-06;1.793e-06;1.793e-06
33;init;1;0.540959;0.540959;0.540959
33;update;1;11.4929;11.4929;11.4929
33;sync;1;1.33263;1.33263;1.33263
33;evalKnownDf;1;0;0;0
8;compErr;1;1.927e-06;1.927e-06;1.927e-06
8;init;1;0.56045;0.56045;0.56045
8;update;1;11.4123;11.4123;11.4123
8;sync;1;0.164057;0.164057;0.164057
8;evalKnownDf;1;0;0;0
8;write;1;2.2083e-05;2.2083e-05;2.2083e-05
8;trace;1;0;0;0
8;calc_total;1;11.5763;11.5763;11.5763
0;total;1;29.7634;29.7634;29.7634
69;compErr;1;2.698e-06;2.698e-06;2.698e-06
69;init;1;0.536681;0.536681;0.536681
69;update;1;11.567;11.567;11.567
69;sync;1;0.326586;0.326586;0.326586
69;evalKnownDf;1;0;0;0
73;compErr;1;2.611e-06;2.611e-06;2.611e-06
73;init;1;0.537004;0.537004;0.537004
73;update;1;11.5065;11.5065;11.5065
73;sync;1;8.34704;8.34704;8.34704
73;evalKnownDf;1;0;0;0
73;write;1;2.6189e-05;2.6189e-05;2.6189e-05
73;trace;1;0;0;0
73;calc_total;1;19.8535;19.8535;19.8535
0;total;1;29.6823;29.6823;29.6823
33;write;1;1.8856e-05;1.8856e-05;1.8856e-05
33;trace;1;0;0;0
33;calc_total;1;12.8255;12.8255;12.8255
9;compErr;1;1.514e-06;1.514e-06;1.514e-06
9;init;1;0.560712;0.560712;0.560712
9;update;1;11.4349;11.4349;11.4349
9;sync;1;0.160656;0.160656;0.160656
9;evalKnownDf;1;0;0;0
9;write;1;1.9774e-05;1.9774e-05;1.9774e-05
9;trace;1;0;0;0
9;calc_total;1;11.5956;11.5956;11.5956
0;total;1;29.7632;29.7632;29.7632
69;write;1;2.6016e-05;2.6016e-05;2.6016e-05
69;trace;1;0;0;0
69;calc_total;1;11.8936;11.8936;11.8936
74;compErr;1;2.602e-06;2.602e-06;2.602e-06
74;init;1;0.537704;0.537704;0.537704
74;update;1;11.5112;11.5112;11.5112
74;sync;1;8.35213;8.35213;8.35213
74;evalKnownDf;1;0;0;0
74;write;1;2.1944e-05;2.1944e-05;2.1944e-05
74;trace;1;0;0;0
74;calc_total;1;19.8633;19.8633;19.8633
0;total;1;29.6824;29.6824;29.6824
40;compErr;1;1.682e-06;1.682e-06;1.682e-06
40;init;1;0.545225;0.545225;0.545225
40;update;1;11.4964;11.4964;11.4964
40;sync;1;1.35008;1.35008;1.35008
40;evalKnownDf;1;0;0;0
40;write;1;2.0064e-05;2.0064e-05;2.0064e-05
40;trace;1;0;0;0
40;calc_total;1;12.8465;12.8465;12.8465
10;compErr;1;1.172e-06;1.172e-06;1.172e-06
10;init;1;0.559136;0.559136;0.559136
10;update;1;11.5214;11.5214;11.5214
10;sync;1;0.0762073;0.0762073;0.0762073
10;evalKnownDf;1;0;0;0
10;write;1;1.702e-05;1.702e-05;1.702e-05
10;trace;1;0;0;0
10;calc_total;1;11.5976;11.5976;11.5976
0;total;1;29.7634;29.7634;29.7634
49;compErr;1;2.356e-06;2.356e-06;2.356e-06
49;init;1;0.53671;0.53671;0.53671
49;update;1;11.4534;11.4534;11.4534
49;sync;1;8.35754;8.35754;8.35754
49;evalKnownDf;1;0;0;0
75;compErr;1;1.825e-06;1.825e-06;1.825e-06
75;init;1;0.540644;0.540644;0.540644
75;update;1;11.5065;11.5065;11.5065
75;sync;1;1.21655;1.21655;1.21655
75;evalKnownDf;1;0;0;0
75;write;1;2.124e-05;2.124e-05;2.124e-05
75;trace;1;0;0;0
75;calc_total;1;12.7231;12.7231;12.7231
0;total;1;29.6826;29.6826;29.6826
41;compErr;1;1.828e-06;1.828e-06;1.828e-06
41;init;1;0.540625;0.540625;0.540625
41;update;1;11.6141;11.6141;11.6141
41;sync;1;0.206604;0.206604;0.206604
41;evalKnownDf;1;0;0;0
41;write;1;2.0992e-05;2.0992e-05;2.0992e-05
41;trace;1;0;0;0
41;calc_total;1;11.8207;11.8207;11.8207
11;compErr;1;1.758e-06;1.758e-06;1.758e-06
11;init;1;0.563644;0.563644;0.563644
11;update;1;11.5861;11.5861;11.5861
11;sync;1;0.0104965;0.0104965;0.0104965
11;evalKnownDf;1;0;0;0
11;write;1;2.0312e-05;2.0312e-05;2.0312e-05
11;trace;1;0;0;0
11;calc_total;1;11.5966;11.5966;11.5966
0;total;1;29.7634;29.7634;29.7634
49;write;1;2.2111e-05;2.2111e-05;2.2111e-05
49;trace;1;0;0;0
49;calc_total;1;19.8109;19.8109;19.8109
76;compErr;1;1.99e-06;1.99e-06;1.99e-06
76;init;1;0.53987;0.53987;0.53987
76;update;1;11.4712;11.4712;11.4712
76;sync;1;0.937958;0.937958;0.937958
76;evalKnownDf;1;0;0;0
76;write;1;2.774e-05;2.774e-05;2.774e-05
76;trace;1;0;0;0
76;calc_total;1;12.4092;12.4092;12.4092
0;total;1;29.6821;29.6821;29.6821
42;compErr;1;1.605e-06;1.605e-06;1.605e-06
42;init;1;0.545799;0.545799;0.545799
42;update;1;11.5269;11.5269;11.5269
42;sync;1;1.35717;1.35717;1.35717
42;evalKnownDf;1;0;0;0
42;write;1;1.9824e-05;1.9824e-05;1.9824e-05
42;trace;1;0;0;0
42;calc_total;1;12.884;12.884;12.884
12;compErr;1;1.364e-06;1.364e-06;1.364e-06
12;init;1;0.552068;0.552068;0.552068
12;update;1;11.4317;11.4317;11.4317
12;sync;1;0.214652;0.214652;0.214652
12;evalKnownDf;1;0;0;0
12;write;1;1.9246e-05;1.9246e-05;1.9246e-05
12;trace;1;0;0;0
12;calc_total;1;11.6464;11.6464;11.6464
0;total;1;29.7632;29.7632;29.7632
0;total;1;29.6831;29.6831;29.6831
77;compErr;1;1.305e-06;1.305e-06;1.305e-06
77;init;1;0.539004;0.539004;0.539004
77;update;1;11.3837;11.3837;11.3837
77;sync;1;1.39435;1.39435;1.39435
77;evalKnownDf;1;0;0;0
77;write;1;2.1077e-05;2.1077e-05;2.1077e-05
77;trace;1;0;0;0
77;calc_total;1;12.778;12.778;12.778
0;total;1;29.6826;29.6826;29.6826
43;compErr;1;1.93e-06;1.93e-06;1.93e-06
43;init;1;0.536385;0.536385;0.536385
43;update;1;11.4913;11.4913;11.4913
43;sync;1;8.51365;8.51365;8.51365
43;evalKnownDf;1;0;0;0
43;write;1;2.49e-05;2.49e-05;2.49e-05
43;trace;1;0;0;0
43;calc_total;1;20.0049;20.0049;20.0049
13;compErr;1;1.497e-06;1.497e-06;1.497e-06
13;init;1;0.551503;0.551503;0.551503
13;update;1;11.4489;11.4489;11.4489
13;sync;1;0.180367;0.180367;0.180367
13;evalKnownDf;1;0;0;0
13;write;1;2.1571e-05;2.1571e-05;2.1571e-05
13;trace;1;0;0;0
13;calc_total;1;11.6293;11.6293;11.6293
0;total;1;29.7631;29.7631;29.7631
0;total;1;29.6831;29.6831;29.6831
78;compErr;1;1.445e-06;1.445e-06;1.445e-06
78;init;1;0.538138;0.538138;0.538138
78;update;1;11.3699;11.3699;11.3699
78;sync;1;1.2596;1.2596;1.2596
78;evalKnownDf;1;0;0;0
78;write;1;2.0926e-05;2.0926e-05;2.0926e-05
78;trace;1;0;0;0
78;calc_total;1;12.6295;12.6295;12.6295
0;total;1;29.682;29.682;29.682
44;compErr;1;2.548e-06;2.548e-06;2.548e-06
44;init;1;0.540605;0.540605;0.540605
44;update;1;11.5662;11.5662;11.5662
44;sync;1;0.607132;0.607132;0.607132
44;evalKnownDf;1;0;0;0
44;write;1;2.1978e-05;2.1978e-05;2.1978e-05
44;trace;1;0;0;0
44;calc_total;1;12.1734;12.1734;12.1734
14;compErr;1;1.087e-06;1.087e-06;1.087e-06
14;init;1;0.552488;0.552488;0.552488
14;update;1;11.5821;11.5821;11.5821
14;sync;1;0.0362661;0.0362661;0.0362661
14;evalKnownDf;1;0;0;0
14;write;1;1.4655e-05;1.4655e-05;1.4655e-05
14;trace;1;0;0;0
14;calc_total;1;11.6184;11.6184;11.6184
0;total;1;29.7631;29.7631;29.7631
50;compErr;1;2.38e-06;2.38e-06;2.38e-06
50;init;1;0.536457;0.536457;0.536457
50;update;1;11.44;11.44;11.44
50;sync;1;8.3976;8.3976;8.3976
50;evalKnownDf;1;0;0;0
50;write;1;1.8849e-05;1.8849e-05;1.8849e-05
50;trace;1;0;0;0
50;calc_total;1;19.8376;19.8376;19.8376
0;total;1;29.6831;29.6831;29.6831
79;compErr;1;2.09e-06;2.09e-06;2.09e-06
79;init;1;0.540788;0.540788;0.540788
79;update;1;11.4295;11.4295;11.4295
79;sync;1;1.26058;1.26058;1.26058
79;evalKnownDf;1;0;0;0
79;write;1;2.0395e-05;2.0395e-05;2.0395e-05
79;trace;1;0;0;0
79;calc_total;1;12.6901;12.6901;12.6901
0;total;1;29.6826;29.6826;29.6826
36;compErr;1;1.059e-06;1.059e-06;1.059e-06
36;init;1;0.538113;0.538113;0.538113
36;update;1;11.51;11.51;11.51
36;sync;1;8.46786;8.46786;8.46786
15;compErr;1;1.623e-06;1.623e-06;1.623e-06
15;init;1;0.53609;0.53609;0.53609
15;update;1;11.4931;11.4931;11.4931
15;sync;1;1.339;1.339;1.339
15;evalKnownDf;1;0;0;0
15;write;1;2.1904e-05;2.1904e-05;2.1904e-05
15;trace;1;0;0;0
15;calc_total;1;12.8321;12.8321;12.8321
0;total;1;29.7632;29.7632;29.7632
51;compErr;1;1.406e-06;1.406e-06;1.406e-06
51;init;1;0.538682;0.538682;0.538682
51;update;1;11.5586;11.5586;11.5586
51;sync;1;1.06147;1.06147;1.06147
51;evalKnownDf;1;0;0;0
51;write;1;1.9464e-05;1.9464e-05;1.9464e-05
51;trace;1;0;0;0
51;calc_total;1;12.6201;12.6201;12.6201
0;total;1;29.6831;29.6831;29.6831
80;compErr;1;1.148e-06;1.148e-06;1.148e-06
80;init;1;0.537089;0.537089;0.537089
80;update;1;11.519;11.519;11.519
80;sync;1;7.06066;7.06066;7.06066
80;evalKnownDf;1;0;0;0
80;write;1;1.787e-05;1.787e-05;1.787e-05
80;trace;1;0;0;0
80;calc_total;1;18.5797;18.5797;18.5797
0;total;1;29.6817;29.6817;29.6817
36;evalKnownDf;1;0;0;0
36;write;1;2.2413e-05;2.2413e-05;2.2413e-05
36;trace;1;0;0;0
36;calc_total;1;19.9779;19.9779;19.9779
16;compErr;1;2.507e-06;2.507e-06;2.507e-06
16;init;1;0.558183;0.558183;0.558183
16;update;1;11.5118;11.5118;11.5118
16;sync;1;0.0999097;0.0999097;0.0999097
16;evalKnownDf;1;0;0;0
16;write;1;2.2524e-05;2.2524e-05;2.2524e-05
16;trace;1;0;0;0
16;calc_total;1;11.6117;11.6117;11.6117
0;total;1;29.7631;29.7631;29.7631
52;compErr;1;1.947e-06;1.947e-06;1.947e-06
52;init;1;0.536276;0.536276;0.536276
52;update;1;11.4589;11.4589;11.4589
52;sync;1;8.28047;8.28047;8.28047
52;evalKnownDf;1;0;0;0
52;write;1;2.0672e-05;2.0672e-05;2.0672e-05
52;trace;1;0;0;0
52;calc_total;1;19.7394;19.7394;19.7394
0;total;1;29.683;29.683;29.683
81;compErr;1;1.948e-06;1.948e-06;1.948e-06
81;init;1;0.548791;0.548791;0.548791
81;update;1;11.4127;11.4127;11.4127
81;sync;1;1.46579;1.46579;1.46579
81;evalKnownDf;1;0;0;0
81;write;1;2.5192e-05;2.5192e-05;2.5192e-05
81;trace;1;0;0;0
81;calc_total;1;12.8785;12.8785;12.8785
0;total;1;29.6821;29.6821;29.6821
24;compErr;1;1.234e-06;1.234e-06;1.234e-06
24;init;1;0.54152;0.54152;0.54152
24;update;1;11.5191;11.5191;11.5191
24;sync;1;1.48883;1.48883;1.48883
24;evalKnownDf;1;0;0;0
24;write;1;1.9233e-05;1.9233e-05;1.9233e-05
24;trace;1;0;0;0
24;calc_total;1;13.0079;13.0079;13.0079
0;total;1;29.7231;29.7231;29.7231
17;compErr;1;2.507e-06;2.507e-06;2.507e-06
17;init;1;0.5544;0.5544;0.5544
17;update;1;11.4407;11.4407;11.4407
17;sync;1;0.189786;0.189786;0.189786
17;evalKnownDf;1;0;0;0
17;write;1;2.3104e-05;2.3104e-05;2.3104e-05
17;trace;1;0;0;0
17;calc_total;1;11.6305;11.6305;11.6305
0;total;1;29.7632;29.7632;29.7632
53;compErr;1;1.684e-06;1.684e-06;1.684e-06
53;init;1;0.538139;0.538139;0.538139
53;update;1;11.427;11.427;11.427
53;sync;1;1.41142;1.41142;1.41142
53;evalKnownDf;1;0;0;0
53;write;1;1.9581e-05;1.9581e-05;1.9581e-05
53;trace;1;0;0;0
53;calc_total;1;12.8384;12.8384;12.8384
0;total;1;29.6831;29.6831;29.6831
82;compErr;1;2.95e-06;2.95e-06;2.95e-06
82;init;1;0.539812;0.539812;0.539812
82;update;1;11.5209;11.5209;11.5209
82;sync;1;1.09594;1.09594;1.09594
82;evalKnownDf;1;0;0;0
82;write;1;2.1669e-05;2.1669e-05;2.1669e-05
82;trace;1;0;0;0
82;calc_total;1;12.6169;12.6169;12.6169
0;total;1;29.6825;29.6825;29.6825
0;total;1;29.7226;29.7226;29.7226
18;compErr;1;1.749e-06;1.749e-06;1.749e-06
18;init;1;0.554265;0.554265;0.554265
18;update;1;11.4013;11.4013;11.4013
18;sync;1;0.245181;0.245181;0.245181
18;evalKnownDf;1;0;0;0
18;write;1;2.3344e-05;2.3344e-05;2.3344e-05
18;trace;1;0;0;0
18;calc_total;1;11.6465;11.6465;11.6465
0;total;1;29.7631;29.7631;29.7631
54;compErr;1;2.049e-06;2.049e-06;2.049e-06
54;init;1;0.537803;0.537803;0.537803
54;update;1;11.5543;11.5543;11.5543
54;sync;1;1.02376;1.02376;1.02376
54;evalKnownDf;1;0;0;0
54;write;1;2.2118e-05;2.2118e-05;2.2118e-05
54;trace;1;0;0;0
54;calc_total;1;12.5781;12.5781;12.5781
0;total;1;29.683;29.683;29.683
83;compErr;1;1.518e-06;1.518e-06;1.518e-06
83;init;1;0.539573;0.539573;0.539573
83;update;1;11.3623;11.3623;11.3623
83;sync;1;1.50734;1.50734;1.50734
83;evalKnownDf;1;0;0;0
83;write;1;2.137e-05;2.137e-05;2.137e-05
83;trace;1;0;0;0
83;calc_total;1;12.8696;12.8696;12.8696
0;total;1;29.6826;29.6826;29.6826
0;total;1;29.7231;29.7231;29.7231
19;compErr;1;2.216e-06;2.216e-06;2.216e-06
19;init;1;0.555542;0.555542;0.555542
19;update;1;11.3883;11.3883;11.3883
19;sync;1;0.265126;0.265126;0.265126
19;evalKnownDf;1;0;0;0
19;write;1;2.3266e-05;2.3266e-05;2.3266e-05
19;trace;1;0;0;0
19;calc_total;1;11.6534;11.6534;11.6534
0;total;1;29.7631;29.7631;29.7631
55;compErr;1;1.842e-06;1.842e-06;1.842e-06
55;init;1;0.53743;0.53743;0.53743
55;update;1;11.4461;11.4461;11.4461
55;sync;1;0.934759;0.934759;0.934759
55;evalKnownDf;1;0;0;0
55;write;1;2.5688e-05;2.5688e-05;2.5688e-05
55;trace;1;0;0;0
55;calc_total;1;12.3809;12.3809;12.3809
0;total;1;29.6831;29.6831;29.6831
0;total;1;29.7226;29.7226;29.7226
20;compErr;1;1.348e-06;1.348e-06;1.348e-06
20;init;1;0.555021;0.555021;0.555021
20;update;1;11.4673;11.4673;11.4673
20;sync;1;0.163342;0.163342;0.163342
20;evalKnownDf;1;0;0;0
20;write;1;2.0417e-05;2.0417e-05;2.0417e-05
20;trace;1;0;0;0
20;calc_total;1;11.6306;11.6306;11.6306
0;total;1;29.7631;29.7631;29.7631
56;compErr;1;1.203e-06;1.203e-06;1.203e-06
56;init;1;0.550029;0.550029;0.550029
56;update;1;11.5858;11.5858;11.5858
56;sync;1;0.0430517;0.0430517;0.0430517
56;evalKnownDf;1;0;0;0
56;write;1;1.6507e-05;1.6507e-05;1.6507e-05
56;trace;1;0;0;0
56;calc_total;1;11.6288;11.6288;11.6288
0;total;1;29.6831;29.6831;29.6831
0;total;1;29.7226;29.7226;29.7226
21;compErr;1;1.233e-06;1.233e-06;1.233e-06
21;init;1;0.555651;0.555651;0.555651
21;update;1;11.5796;11.5796;11.5796
21;sync;1;0.0468713;0.0468713;0.0468713
21;evalKnownDf;1;0;0;0
21;write;1;1.9869e-05;1.9869e-05;1.9869e-05
21;trace;1;0;0;0
21;calc_total;1;11.6265;11.6265;11.6265
0;total;1;29.7631;29.7631;29.7631
22;compErr;1;8.62e-07;8.62e-07;8.62e-07
22;init;1;0.554221;0.554221;0.554221
22;update;1;11.4613;11.4613;11.4613
22;sync;1;0.162804;0.162804;0.162804
22;evalKnownDf;1;0;0;0
22;write;1;1.863e-05;1.863e-05;1.863e-05
22;trace;1;0;0;0
22;calc_total;1;11.6241;11.6241;11.6241
0;total;1;29.7632;29.7632;29.7632
23;compErr;1;1.538e-06;1.538e-06;1.538e-06
23;init;1;0.554784;0.554784;0.554784
23;update;1;11.5683;11.5683;11.5683
23;sync;1;0.0452221;0.0452221;0.0452221
23;evalKnownDf;1;0;0;0
23;write;1;2.1876e-05;2.1876e-05;2.1876e-05
23;trace;1;0;0;0
23;calc_total;1;11.6136;11.6136;11.6136
0;total;1;29.7631;29.7631;29.7631
0;total;1;29.7229;29.7229;29.7229
0;total;1;29.6831;29.6831;29.6831
84;compErr;1;1.576e-06;1.576e-06;1.576e-06
84;init;1;0.537654;0.537654;0.537654
84;update;1;11.5992;11.5992;11.5992
84;sync;1;0.503139;0.503139;0.503139
84;evalKnownDf;1;0;0;0
84;write;1;1.6776e-05;1.6776e-05;1.6776e-05
84;trace;1;0;0;0
84;calc_total;1;12.1024;12.1024;12.1024
0;total;1;29.6823;29.6823;29.6823
0;total;1;29.7226;29.7226;29.7226
0;total;1;29.683;29.683;29.683
85;compErr;1;1.615e-06;1.615e-06;1.615e-06
85;init;1;0.537079;0.537079;0.537079
85;update;1;11.6379;11.6379;11.6379
85;sync;1;0.30006;0.30006;0.30006
85;evalKnownDf;1;0;0;0
85;write;1;1.8264e-05;1.8264e-05;1.8264e-05
85;trace;1;0;0;0
85;calc_total;1;11.9379;11.9379;11.9379
0;total;1;29.6817;29.6817;29.6817
0;total;1;29.7226;29.7226;29.7226
0;total;1;29.683;29.683;29.683
86;compErr;1;2.113e-06;2.113e-06;2.113e-06
86;init;1;0.539185;0.539185;0.539185
86;update;1;11.6199;11.6199;11.6199
86;sync;1;0.183644;0.183644;0.183644
86;evalKnownDf;1;0;0;0
86;write;1;1.836e-05;1.836e-05;1.836e-05
86;trace;1;0;0;0
86;calc_total;1;11.8035;11.8035;11.8035
0;total;1;29.6819;29.6819;29.6819
0;total;1;29.7231;29.7231;29.7231
0;total;1;29.6829;29.6829;29.6829
87;compErr;1;1.056e-06;1.056e-06;1.056e-06
87;init;1;0.538761;0.538761;0.538761
87;update;1;11.6256;11.6256;11.6256
87;sync;1;0.638982;0.638982;0.638982
87;evalKnownDf;1;0;0;0
87;write;1;1.5912e-05;1.5912e-05;1.5912e-05
87;trace;1;0;0;0
87;calc_total;1;12.2645;12.2645;12.2645
0;total;1;29.6822;29.6822;29.6822
0;total;1;29.7226;29.7226;29.7226
0;total;1;29.6829;29.6829;29.6829
88;compErr;1;1.553e-06;1.553e-06;1.553e-06
88;init;1;0.543448;0.543448;0.543448
88;update;1;11.4573;11.4573;11.4573
88;sync;1;6.78696;6.78696;6.78696
88;evalKnownDf;1;0;0;0
88;write;1;1.9183e-05;1.9183e-05;1.9183e-05
88;trace;1;0;0;0
88;calc_total;1;18.2442;18.2442;18.2442
0;total;1;29.6818;29.6818;29.6818
34;compErr;1;1.461e-06;1.461e-06;1.461e-06
34;init;1;0.538605;0.538605;0.538605
34;update;1;11.6401;11.6401;11.6401
34;sync;1;0.420528;0.420528;0.420528
34;evalKnownDf;1;0;0;0
34;write;1;1.6405e-05;1.6405e-05;1.6405e-05
34;trace;1;0;0;0
34;calc_total;1;12.0606;12.0606;12.0606
0;total;1;29.7229;29.7229;29.7229
0;total;1;29.6829;29.6829;29.6829
0;total;1;29.6823;29.6823;29.6823
35;compErr;1;1.628e-06;1.628e-06;1.628e-06
35;init;1;0.538584;0.538584;0.538584
35;update;1;11.6427;11.6427;11.6427
35;sync;1;0.301666;0.301666;0.301666
35;evalKnownDf;1;0;0;0
35;write;1;1.8875e-05;1.8875e-05;1.8875e-05
35;trace;1;0;0;0
35;calc_total;1;11.9443;11.9443;11.9443
0;total;1;29.7231;29.7231;29.7231
0;total;1;29.6829;29.6829;29.6829
0;total;1;29.6822;29.6822;29.6822
0;total;1;29.7228;29.7228;29.7228
0;total;1;29.6831;29.6831;29.6831
0;total;1;29.6821;29.6821;29.6821
37;compErr;1;1.985e-06;1.985e-06;1.985e-06
37;init;1;0.537036;0.537036;0.537036
37;update;1;11.5185;11.5185;11.5185
37;sync;1;10.162;10.162;10.162
37;evalKnownDf;1;0;0;0
37;write;1;2.1652e-05;2.1652e-05;2.1652e-05
37;trace;1;0;0;0
37;calc_total;1;21.6805;21.6805;21.6805
0;total;1;29.7228;29.7228;29.7228
0;total;1;29.6829;29.6829;29.6829
0;total;1;29.6822;29.6822;29.6822
38;compErr;1;1.564e-06;1.564e-06;1.564e-06
38;init;1;0.538097;0.538097;0.538097
38;update;1;11.5262;11.5262;11.5262
38;sync;1;0.885675;0.885675;0.885675
38;evalKnownDf;1;0;0;0
38;write;1;2.0878e-05;2.0878e-05;2.0878e-05
38;trace;1;0;0;0
38;calc_total;1;12.4119;12.4119;12.4119
0;total;1;29.7228;29.7228;29.7228
0;total;1;29.6832;29.6832;29.6832
0;total;1;29.6817;29.6817;29.6817
39;compErr;1;1.912e-06;1.912e-06;1.912e-06
39;init;1;0.547173;0.547173;0.547173
39;update;1;11.6609;11.6609;11.6609
39;sync;1;0.515449;0.515449;0.515449
39;evalKnownDf;1;0;0;0
39;write;1;1.9513e-05;1.9513e-05;1.9513e-05
39;trace;1;0;0;0
39;calc_total;1;12.1764;12.1764;12.1764
0;total;1;29.7227;29.7227;29.7227
67;compErr;1;1.678e-06;1.678e-06;1.678e-06
67;init;1;0.535918;0.535918;0.535918
67;update;1;11.4628;11.4628;11.4628
67;sync;1;1.61707;1.61707;1.61707
67;evalKnownDf;1;0;0;0
67;write;1;2.1603e-05;2.1603e-05;2.1603e-05
67;trace;1;0;0;0
67;calc_total;1;13.0799;13.0799;13.0799
0;total;1;29.6829;29.6829;29.6829
0;total;1;29.6819;29.6819;29.6819
0;total;1;29.7226;29.7226;29.7226
0;total;1;29.6829;29.6829;29.6829
0;total;1;29.6823;29.6823;29.6823
0;total;1;29.7228;29.7228;29.7228
0;total;1;29.6831;29.6831;29.6831
0;total;1;29.7228;29.7228;29.7228
70;compErr;1;1.567e-06;1.567e-06;1.567e-06
70;init;1;0.540692;0.540692;0.540692
70;update;1;11.5841;11.5841;11.5841
70;sync;1;0.184623;0.184623;0.184623
70;evalKnownDf;1;0;0;0
70;write;1;1.9155e-05;1.9155e-05;1.9155e-05
70;trace;1;0;0;0
70;calc_total;1;11.7687;11.7687;11.7687
0;total;1;29.6831;29.6831;29.6831
0;total;1;29.7228;29.7228;29.7228
71;compErr;1;1.109e-06;1.109e-06;1.109e-06
71;init;1;0.536912;0.536912;0.536912
71;update;1;11.4603;11.4603;11.4603
71;sync;1;0.177045;0.177045;0.177045
71;evalKnownDf;1;0;0;0
71;write;1;2.0612e-05;2.0612e-05;2.0612e-05
71;trace;1;0;0;0
71;calc_total;1;11.6373;11.6373;11.6373
0;total;1;29.6829;29.6829;29.6829
0;total;1;29.7228;29.7228;29.7228
45;compErr;1;2.321e-06;2.321e-06;2.321e-06
45;init;1;0.546684;0.546684;0.546684
45;update;1;11.6275;11.6275;11.6275
45;sync;1;8.35328;8.35328;8.35328
45;evalKnownDf;1;0;0;0
45;write;1;2.3812e-05;2.3812e-05;2.3812e-05
45;trace;1;0;0;0
45;calc_total;1;19.9807;19.9807;19.9807
0;total;1;29.7228;29.7228;29.7228
46;compErr;1;1.936e-06;1.936e-06;1.936e-06
46;init;1;0.539826;0.539826;0.539826
46;update;1;11.6168;11.6168;11.6168
46;sync;1;8.12985;8.12985;8.12985
46;evalKnownDf;1;0;0;0
46;write;1;1.9493e-05;1.9493e-05;1.9493e-05
46;trace;1;0;0;0
46;calc_total;1;19.7467;19.7467;19.7467
0;total;1;29.7227;29.7227;29.7227
47;compErr;1;1.848e-06;1.848e-06;1.848e-06
47;init;1;0.538032;0.538032;0.538032
47;update;1;11.6271;11.6271;11.6271
47;sync;1;10.0505;10.0505;10.0505
47;evalKnownDf;1;0;0;0
47;write;1;1.9033e-05;1.9033e-05;1.9033e-05
47;trace;1;0;0;0
47;calc_total;1;21.6776;21.6776;21.6776
0;total;1;29.7227;29.7227;29.7227
SCAFES
REMARK: No time step width tau was specified.
 Set tau=1.0 and proceeded. 

Energy start: 2400
Energy end  : 2358.97
# unit_id;function_name;num_calls;avg_runtime;min_runtime;max_runtime
0;compErr;1;2.52e-06;2.52e-06;2.52e-06
0;init;1;0.538517;0.538517;0.538517
0;update;1;11.4411;11.4411;11.4411
0;sync;1;0.331789;0.331789;0.331789
0;evalKnownDf;1;0;0;0
0;write;1;2.6083e-05;2.6083e-05;2.6083e-05
0;trace;1;0;0;0
0;calc_total;1;11.7729;11.7729;11.7729
88;compErr;1;1.517e-06;1.517e-06;1.517e-06
88;init;1;0.534724;0.534724;0.534724
88;update;1;11.4365;11.4365;11.4365
88;sync;1;2.2185;2.2185;2.2185
88;evalKnownDf;1;0;0;0
88;write;1;1.9045e-05;1.9045e-05;1.9045e-05
88;trace;1;0;0;0
88;calc_total;1;13.655;13.655;13.655
25;compErr;1;1.381e-06;1.381e-06;1.381e-06
25;init;1;0.540072;0.540072;0.540072
25;update;1;11.4863;11.4863;11.4863
25;sync;1;2.60292;2.60292;2.60292
25;evalKnownDf;1;0;0;0
25;write;1;1.7351e-05;1.7351e-05;1.7351e-05
25;trace;1;0;0;0
25;calc_total;1;14.0892;14.0892;14.0892
26;compErr;1;1.396e-06;1.396e-06;1.396e-06
26;init;1;0.537018;0.537018;0.537018
26;update;1;11.5742;11.5742;11.5742
26;sync;1;1.86156;1.86156;1.86156
26;evalKnownDf;1;0;0;0
26;write;1;1.92e-05;1.92e-05;1.92e-05
26;trace;1;0;0;0
26;calc_total;1;13.4357;13.4357;13.4357
48;compErr;1;1.919e-06;1.919e-06;1.919e-06
48;init;1;0.538721;0.538721;0.538721
48;update;1;11.4566;11.4566;11.4566
48;sync;1;0.284334;0.284334;0.284334
48;evalKnownDf;1;0;0;0
48;write;1;2.3655e-05;2.3655e-05;2.3655e-05
48;trace;1;0;0;0
48;calc_total;1;11.741;11.741;11.741
32;compErr;1;2.856e-06;2.856e-06;2.856e-06
32;init;1;0.546917;0.546917;0.546917
32;update;1;11.506;11.506;11.506
32;sync;1;0.362762;0.362762;0.362762
32;evalKnownDf;1;0;0;0
32;write;1;2.0844e-05;2.0844e-05;2.0844e-05
32;trace;1;0;0;0
32;calc_total;1;11.8688;11.8688;11.8688
51;compErr;1;2.409e-06;2.409e-06;2.409e-06
51;init;1;0.536664;0.536664;0.536664
51;update;1;11.3723;11.3723;11.3723
51;sync;1;1.82108;1.82108;1.82108
51;evalKnownDf;1;0;0;0
51;write;1;2.3192e-05;2.3192e-05;2.3192e-05
51;trace;1;0;0;0
51;calc_total;1;13.1933;13.1933;13.1933
28;compErr;1;1.287e-06;1.287e-06;1.287e-06
28;init;1;0.538794;0.538794;0.538794
28;update;1;11.5656;11.5656;11.5656
28;sync;1;1.07263;1.07263;1.07263
28;evalKnownDf;1;0;0;0
28;write;1;1.8905e-05;1.8905e-05;1.8905e-05
28;trace;1;0;0;0
28;calc_total;1;12.6382;12.6382;12.6382
56;compErr;1;1.83e-06;1.83e-06;1.83e-06
56;init;1;0.540069;0.540069;0.540069
56;update;1;11.5874;11.5874;11.5874
56;sync;1;0.333792;0.333792;0.333792
56;evalKnownDf;1;0;0;0
56;write;1;1.6533e-05;1.6533e-05;1.6533e-05
56;trace;1;0;0;0
56;calc_total;1;11.9212;11.9212;11.9212
29;compErr;1;1.62e-06;1.62e-06;1.62e-06
29;init;1;0.537703;0.537703;0.537703
29;update;1;11.4321;11.4321;11.4321
29;sync;1;2.58685;2.58685;2.58685
29;evalKnownDf;1;0;0;0
29;write;1;1.753e-05;1.753e-05;1.753e-05
29;trace;1;0;0;0
29;calc_total;1;14.019;14.019;14.019
57;compErr;1;1.694e-06;1.694e-06;1.694e-06
57;init;1;0.537502;0.537502;0.537502
57;update;1;11.4499;11.4499;11.4499
57;sync;1;2.66172;2.66172;2.66172
57;evalKnownDf;1;0;0;0
57;write;1;2.1316e-05;2.1316e-05;2.1316e-05
57;trace;1;0;0;0
57;calc_total;1;14.1116;14.1116;14.1116
30;compErr;1;2.298e-06;2.298e-06;2.298e-06
30;init;1;0.538791;0.538791;0.538791
30;update;1;11.432;11.432;11.432
30;sync;1;2.08559;2.08559;2.08559
30;evalKnownDf;1;0;0;0
30;write;1;2.1323e-05;2.1323e-05;2.1323e-05
30;trace;1;0;0;0
30;calc_total;1;13.5176;13.5176;13.5176
58;compErr;1;2.076e-06;2.076e-06;2.076e-06
58;init;1;0.546544;0.546544;0.546544
58;update;1;11.4531;11.4531;11.4531
58;sync;1;0.274332;0.274332;0.274332
58;evalKnownDf;1;0;0;0
58;write;1;2.2002e-05;2.2002e-05;2.2002e-05
58;trace;1;0;0;0
58;calc_total;1;11.7275;11.7275;11.7275
0;total;1;86.3513;86.3513;86.3513
31;compErr;1;2.224e-06;2.224e-06;2.224e-06
31;init;1;0.538847;0.538847;0.538847
31;update;1;11.4618;11.4618;11.4618
31;sync;1;0.223275;0.223275;0.223275
60;compErr;1;1.709e-06;1.709e-06;1.709e-06
60;init;1;0.538342;0.538342;0.538342
60;update;1;11.5199;11.5199;11.5199
60;sync;1;0.172144;0.172144;0.172144
60;evalKnownDf;1;0;0;0
60;write;1;2.2446e-05;2.2446e-05;2.2446e-05
60;trace;1;0;0;0
60;calc_total;1;11.692;11.692;11.692
1;compErr;1;9.07e-07;9.07e-07;9.07e-07
1;init;1;0.539117;0.539117;0.539117
1;update;1;11.4583;11.4583;11.4583
1;sync;1;0.645171;0.645171;0.645171
1;evalKnownDf;1;0;0;0
1;write;1;3.8735e-05;3.8735e-05;3.8735e-05
1;trace;1;0;0;0
1;calc_total;1;12.1035;12.1035;12.1035
0;total;1;86.3441;86.3441;86.3441
31;evalKnownDf;1;0;0;0
31;write;1;2.2555e-05;2.2555e-05;2.2555e-05
31;trace;1;0;0;0
31;calc_total;1;11.6851;11.6851;11.6851
61;compErr;1;1.782e-06;1.782e-06;1.782e-06
61;init;1;0.537315;0.537315;0.537315
61;update;1;11.4584;11.4584;11.4584
61;sync;1;2.09635;2.09635;2.09635
61;evalKnownDf;1;0;0;0
61;write;1;2.8051e-05;2.8051e-05;2.8051e-05
61;trace;1;0;0;0
61;calc_total;1;13.5547;13.5547;13.5547
2;compErr;1;1.583e-06;1.583e-06;1.583e-06
2;init;1;0.541744;0.541744;0.541744
2;update;1;11.5775;11.5775;11.5775
2;sync;1;0.198933;0.198933;0.198933
2;evalKnownDf;1;0;0;0
2;write;1;1.7111e-05;1.7111e-05;1.7111e-05
2;trace;1;0;0;0
2;calc_total;1;11.7764;11.7764;11.7764
0;total;1;86.3439;86.3439;86.3439
24;compErr;1;1.669e-06;1.669e-06;1.669e-06
24;init;1;0.547434;0.547434;0.547434
24;update;1;11.4587;11.4587;11.4587
24;sync;1;0.517806;0.517806;0.517806
24;evalKnownDf;1;0;0;0
24;write;1;2.2181e-05;2.2181e-05;2.2181e-05
62;compErr;1;1.717e-06;1.717e-06;1.717e-06
62;init;1;0.537447;0.537447;0.537447
62;update;1;11.5279;11.5279;11.5279
62;sync;1;2.26385;2.26385;2.26385
62;evalKnownDf;1;0;0;0
62;write;1;2.1018e-05;2.1018e-05;2.1018e-05
62;trace;1;0;0;0
62;calc_total;1;13.7917;13.7917;13.7917
3;compErr;1;1.3e-06;1.3e-06;1.3e-06
3;init;1;0.537327;0.537327;0.537327
3;update;1;11.5829;11.5829;11.5829
3;sync;1;1.99295;1.99295;1.99295
3;evalKnownDf;1;0;0;0
3;write;1;1.8616e-05;1.8616e-05;1.8616e-05
3;trace;1;0;0;0
3;calc_total;1;13.5759;13.5759;13.5759
0;total;1;86.3513;86.3513;86.3513
24;trace;1;0;0;0
24;calc_total;1;11.9766;11.9766;11.9766
63;compErr;1;1.934e-06;1.934e-06;1.934e-06
63;init;1;0.536269;0.536269;0.536269
63;update;1;11.5195;11.5195;11.5195
63;sync;1;1.30552;1.30552;1.30552
63;evalKnownDf;1;0;0;0
63;write;1;1.9801e-05;1.9801e-05;1.9801e-05
63;trace;1;0;0;0
63;calc_total;1;12.825;12.825;12.825
4;compErr;1;2.036e-06;2.036e-06;2.036e-06
4;init;1;0.534963;0.534963;0.534963
4;update;1;11.4295;11.4295;11.4295
4;sync;1;1.10123;1.10123;1.10123
4;evalKnownDf;1;0;0;0
4;write;1;2.7609e-05;2.7609e-05;2.7609e-05
4;trace;1;0;0;0
4;calc_total;1;12.5307;12.5307;12.5307
0;total;1;86.3441;86.3441;86.3441
41;compErr;1;1.714e-06;1.714e-06;1.714e-06
41;init;1;0.539958;0.539958;0.539958
41;update;1;11.5697;11.5697;11.5697
41;sync;1;1.10933;1.10933;1.10933
41;evalKnownDf;1;0;0;0
41;write;1;2.1871e-05;2.1871e-05;2.1871e-05
41;trace;1;0;0;0
41;calc_total;1;12.679;12.679;12.679
64;compErr;1;2.478e-06;2.478e-06;2.478e-06
64;init;1;0.532992;0.532992;0.532992
64;update;1;11.3681;11.3681;11.3681
64;sync;1;3.32298;3.32298;3.32298
64;evalKnownDf;1;0;0;0
64;write;1;2.9804e-05;2.9804e-05;2.9804e-05
64;trace;1;0;0;0
64;calc_total;1;14.6911;14.6911;14.6911
5;compErr;1;2.258e-06;2.258e-06;2.258e-06
5;init;1;0.539335;0.539335;0.539335
5;update;1;11.5087;11.5087;11.5087
5;sync;1;0.104515;0.104515;0.104515
5;evalKnownDf;1;0;0;0
5;write;1;2.2927e-05;2.2927e-05;2.2927e-05
5;trace;1;0;0;0
5;calc_total;1;11.6132;11.6132;11.6132
0;total;1;86.3457;86.3457;86.3457
40;compErr;1;2.041e-06;2.041e-06;2.041e-06
40;init;1;0.536248;0.536248;0.536248
40;update;1;11.5538;11.5538;11.5538
40;sync;1;0.985348;0.985348;0.985348
40;evalKnownDf;1;0;0;0
40;write;1;2.3044e-05;2.3044e-05;2.3044e-05
40;trace;1;0;0;0
40;calc_total;1;12.5391;12.5391;12.5391
65;compErr;1;2.951e-06;2.951e-06;2.951e-06
65;init;1;0.545638;0.545638;0.545638
65;update;1;11.4024;11.4024;11.4024
65;sync;1;3.08303;3.08303;3.08303
65;evalKnownDf;1;0;0;0
65;write;1;3.0356e-05;3.0356e-05;3.0356e-05
65;trace;1;0;0;0
65;calc_total;1;14.4855;14.4855;14.4855
6;compErr;1;1.846e-06;1.846e-06;1.846e-06
6;init;1;0.545012;0.545012;0.545012
6;update;1;11.4391;11.4391;11.4391
6;sync;1;1.14288;1.14288;1.14288
6;evalKnownDf;1;0;0;0
6;write;1;2.3375e-05;2.3375e-05;2.3375e-05
6;trace;1;0;0;0
6;calc_total;1;12.582;12.582;12.582
0;total;1;86.3457;86.3457;86.3457
43;compErr;1;1.761e-06;1.761e-06;1.761e-06
43;init;1;0.534647;0.534647;0.534647
43;update;1;11.5541;11.5541;11.5541
43;sync;1;2.84277;2.84277;2.84277
43;evalKnownDf;1;0;0;0
43;write;1;2.4793e-05;2.4793e-05;2.4793e-05
43;trace;1;0;0;0
43;calc_total;1;14.3968;14.3968;14.3968
66;compErr;1;1.915e-06;1.915e-06;1.915e-06
66;init;1;0.535615;0.535615;0.535615
66;update;1;11.464;11.464;11.464
66;sync;1;2.71757;2.71757;2.71757
66;evalKnownDf;1;0;0;0
66;write;1;2.2665e-05;2.2665e-05;2.2665e-05
66;trace;1;0;0;0
66;calc_total;1;14.1815;14.1815;14.1815
7;compErr;1;1.554e-06;1.554e-06;1.554e-06
7;init;1;0.535542;0.535542;0.535542
7;update;1;11.5303;11.5303;11.5303
7;sync;1;1.40366;1.40366;1.40366
7;evalKnownDf;1;0;0;0
7;write;1;2.721e-05;2.721e-05;2.721e-05
7;trace;1;0;0;0
7;calc_total;1;12.9339;12.9339;12.9339
0;total;1;86.3513;86.3513;86.3513
44;compErr;1;1.36e-06;1.36e-06;1.36e-06
44;init;1;0.543783;0.543783;0.543783
44;update;1;11.4783;11.4783;11.4783
44;sync;1;0.923874;0.923874;0.923874
44;evalKnownDf;1;0;0;0
44;write;1;1.8667e-05;1.8667e-05;1.8667e-05
44;trace;1;0;0;0
44;calc_total;1;12.4022;12.4022;12.4022
69;compErr;1;2.267e-06;2.267e-06;2.267e-06
69;init;1;0.536102;0.536102;0.536102
69;update;1;11.395;11.395;11.395
69;sync;1;2.4979;2.4979;2.4979
69;evalKnownDf;1;0;0;0
69;write;1;2.8437e-05;2.8437e-05;2.8437e-05
69;trace;1;0;0;0
69;calc_total;1;13.8929;13.8929;13.8929
8;compErr;1;1.902e-06;1.902e-06;1.902e-06
8;init;1;0.544718;0.544718;0.544718
8;update;1;11.443;11.443;11.443
8;sync;1;1.66083;1.66083;1.66083
8;evalKnownDf;1;0;0;0
8;write;1;2.1573e-05;2.1573e-05;2.1573e-05
8;trace;1;0;0;0
8;calc_total;1;13.1038;13.1038;13.1038
0;total;1;86.3441;86.3441;86.3441
45;compErr;1;1.17e-06;1.17e-06;1.17e-06
45;init;1;0.539961;0.539961;0.539961
45;update;1;11.6076;11.6076;11.6076
45;sync;1;0.530447;0.530447;0.530447
45;evalKnownDf;1;0;0;0
45;write;1;1.9637e-05;1.9637e-05;1.9637e-05
45;trace;1;0;0;0
45;calc_total;1;12.138;12.138;12.138
70;compErr;1;1.871e-06;1.871e-06;1.871e-06
70;init;1;0.539557;0.539557;0.539557
70;update;1;11.5147;11.5147;11.5147
70;sync;1;0.823091;0.823091;0.823091
70;evalKnownDf;1;0;0;0
70;write;1;2.016e-05;2.016e-05;2.016e-05
70;trace;1;0;0;0
70;calc_total;1;12.3378;12.3378;12.3378
9;compErr;1;1.782e-06;1.782e-06;1.782e-06
9;init;1;0.537627;0.537627;0.537627
9;update;1;11.5448;11.5448;11.5448
9;sync;1;1.13704;1.13704;1.13704
9;evalKnownDf;1;0;0;0
9;write;1;1.9415e-05;1.9415e-05;1.9415e-05
9;trace;1;0;0;0
9;calc_total;1;12.6818;12.6818;12.6818
0;total;1;86.3513;86.3513;86.3513
33;compErr;1;1.266e-06;1.266e-06;1.266e-06
33;init;1;0.547816;0.547816;0.547816
33;update;1;11.6163;11.6163;11.6163
33;sync;1;2.14534;2.14534;2.14534
33;evalKnownDf;1;0;0;0
33;write;1;1.8947e-05;1.8947e-05;1.8947e-05
33;trace;1;0;0;0
89;compErr;1;1.864e-06;1.864e-06;1.864e-06
71;compErr;1;1.928e-06;1.928e-06;1.928e-06
71;init;1;0.535477;0.535477;0.535477
71;update;1;11.489;11.489;11.489
71;sync;1;1.19547;1.19547;1.19547
71;evalKnownDf;1;0;0;0
71;write;1;2.581e-05;2.581e-05;2.581e-05
71;trace;1;0;0;0
71;calc_total;1;12.6845;12.6845;12.6845
10;compErr;1;1.57e-06;1.57e-06;1.57e-06
10;init;1;0.546554;0.546554;0.546554
10;update;1;11.5589;11.5589;11.5589
10;sync;1;0.386083;0.386083;0.386083
10;evalKnownDf;1;0;0;0
10;write;1;1.5942e-05;1.5942e-05;1.5942e-05
10;trace;1;0;0;0
10;calc_total;1;11.945;11.945;11.945
0;total;1;86.3513;86.3513;86.3513
34;compErr;1;1.508e-06;1.508e-06;1.508e-06
34;init;1;0.536154;0.536154;0.536154
34;update;1;11.6333;11.6333;11.6333
34;sync;1;0.359313;0.359313;0.359313
34;evalKnownDf;1;0;0;0
34;write;1;1.6999e-05;1.6999e-05;1.6999e-05
34;trace;1;0;0;0
90;compErr;1;1.39e-06;1.39e-06;1.39e-06
90;init;1;0.535584;0.535584;0.535584
90;update;1;11.4448;11.4448;11.4448
90;sync;1;2.11249;2.11249;2.11249
90;evalKnownDf;1;0;0;0
90;write;1;1.8378e-05;1.8378e-05;1.8378e-05
90;trace;1;0;0;0
90;calc_total;1;13.5573;13.5573;13.5573
49;compErr;1;2.129e-06;2.129e-06;2.129e-06
49;init;1;0.537846;0.537846;0.537846
11;compErr;1;1.545e-06;1.545e-06;1.545e-06
11;init;1;0.537893;0.537893;0.537893
11;update;1;11.5289;11.5289;11.5289
11;sync;1;1.30417;1.30417;1.30417
11;evalKnownDf;1;0;0;0
11;write;1;2.041e-05;2.041e-05;2.041e-05
11;trace;1;0;0;0
11;calc_total;1;12.8331;12.8331;12.8331
0;total;1;86.3513;86.3513;86.3513
42;compErr;1;1.341e-06;1.341e-06;1.341e-06
42;init;1;0.53552;0.53552;0.53552
42;update;1;11.4478;11.4478;11.4478
42;sync;1;2.38845;2.38845;2.38845
42;evalKnownDf;1;0;0;0
42;write;1;1.8851e-05;1.8851e-05;1.8851e-05
42;trace;1;0;0;0
42;calc_total;1;13.8362;13.8362;13.8362
92;compErr;1;2.084e-06;2.084e-06;2.084e-06
92;init;1;0.536139;0.536139;0.536139
92;update;1;11.5357;11.5357;11.5357
49;update;1;11.4648;11.4648;11.4648
49;sync;1;2.22648;2.22648;2.22648
49;evalKnownDf;1;0;0;0
49;write;1;1.8918e-05;1.8918e-05;1.8918e-05
49;trace;1;0;0;0
12;compErr;1;8.74e-07;8.74e-07;8.74e-07
12;init;1;0.539486;0.539486;0.539486
12;update;1;11.5318;11.5318;11.5318
12;sync;1;1.7515;1.7515;1.7515
12;evalKnownDf;1;0;0;0
12;write;1;1.8712e-05;1.8712e-05;1.8712e-05
12;trace;1;0;0;0
12;calc_total;1;13.2833;13.2833;13.2833
0;total;1;86.3456;86.3456;86.3456
33;calc_total;1;13.7616;13.7616;13.7616
92;sync;1;0.636214;0.636214;0.636214
92;evalKnownDf;1;0;0;0
92;write;1;1.7151e-05;1.7151e-05;1.7151e-05
92;trace;1;0;0;0
92;calc_total;1;12.1719;12.1719;12.1719
49;calc_total;1;13.6913;13.6913;13.6913
13;compErr;1;1.401e-06;1.401e-06;1.401e-06
13;init;1;0.538362;0.538362;0.538362
13;update;1;11.5779;11.5779;11.5779
13;sync;1;2.77527;2.77527;2.77527
13;evalKnownDf;1;0;0;0
13;write;1;2.0501e-05;2.0501e-05;2.0501e-05
13;trace;1;0;0;0
13;calc_total;1;14.3532;14.3532;14.3532
0;total;1;86.3456;86.3456;86.3456
34;calc_total;1;11.9927;11.9927;11.9927
93;compErr;1;2.013e-06;2.013e-06;2.013e-06
93;init;1;0.540094;0.540094;0.540094
93;update;1;11.4985;11.4985;11.4985
93;sync;1;0.853066;0.853066;0.853066
93;evalKnownDf;1;0;0;0
93;write;1;2.0011e-05;2.0011e-05;2.0011e-05
93;trace;1;0;0;0
50;compErr;1;2.669e-06;2.669e-06;2.669e-06
50;init;1;0.535756;0.535756;0.535756
50;update;1;11.375;11.375;11.375
50;sync;1;2.13973;2.13973;2.13973
50;evalKnownDf;1;0;0;0
14;compErr;1;1.763e-06;1.763e-06;1.763e-06
14;init;1;0.538408;0.538408;0.538408
14;update;1;11.3852;11.3852;11.3852
14;sync;1;2.8819;2.8819;2.8819
14;evalKnownDf;1;0;0;0
14;write;1;2.1415e-05;2.1415e-05;2.1415e-05
14;trace;1;0;0;0
14;calc_total;1;14.2671;14.2671;14.2671
0;total;1;86.3456;86.3456;86.3456
37;compErr;1;9.54e-07;9.54e-07;9.54e-07
37;init;1;0.538151;0.538151;0.538151
37;update;1;11.4882;11.4882;11.4882
37;sync;1;1.64603;1.64603;1.64603
37;evalKnownDf;1;0;0;0
37;write;1;4.6733e-05;4.6733e-05;4.6733e-05
37;trace;1;0;0;0
94;compErr;1;1.964e-06;1.964e-06;1.964e-06
94;init;1;0.535686;0.535686;0.535686
94;update;1;11.4461;11.4461;11.4461
94;sync;1;0.843366;0.843366;0.843366
94;evalKnownDf;1;0;0;0
94;write;1;1.9292e-05;1.9292e-05;1.9292e-05
50;write;1;2.4026e-05;2.4026e-05;2.4026e-05
50;trace;1;0;0;0
50;calc_total;1;13.5147;13.5147;13.5147
15;compErr;1;1.888e-06;1.888e-06;1.888e-06
15;init;1;0.537195;0.537195;0.537195
15;update;1;11.4195;11.4195;11.4195
15;sync;1;2.67755;2.67755;2.67755
15;evalKnownDf;1;0;0;0
15;write;1;2.4365e-05;2.4365e-05;2.4365e-05
15;trace;1;0;0;0
15;calc_total;1;14.097;14.097;14.097
0;total;1;86.3456;86.3456;86.3456
93;calc_total;1;12.3515;12.3515;12.3515
16;compErr;1;2.451e-06;2.451e-06;2.451e-06
16;init;1;0.547842;0.547842;0.547842
16;update;1;11.4625;11.4625;11.4625
16;sync;1;1.31195;1.31195;1.31195
16;evalKnownDf;1;0;0;0
16;write;1;2.2795e-05;2.2795e-05;2.2795e-05
16;trace;1;0;0;0
16;calc_total;1;12.7744;12.7744;12.7744
0;total;1;86.3513;86.3513;86.3513
94;trace;1;0;0;0
94;calc_total;1;12.2895;12.2895;12.2895
17;compErr;1;1.899e-06;1.899e-06;1.899e-06
17;init;1;0.537563;0.537563;0.537563
17;update;1;11.3919;11.3919;11.3919
17;sync;1;1.82255;1.82255;1.82255
17;evalKnownDf;1;0;0;0
17;write;1;2.4583e-05;2.4583e-05;2.4583e-05
17;trace;1;0;0;0
17;calc_total;1;13.2144;13.2144;13.2144
0;total;1;86.3444;86.3444;86.3444
72;compErr;1;2.044e-06;2.044e-06;2.044e-06
72;init;1;0.53484;0.53484;0.53484
72;update;1;11.4754;11.4754;11.4754
72;sync;1;3.48518;3.48518;3.48518
72;evalKnownDf;1;0;0;0
72;write;1;1.7918e-05;1.7918e-05;1.7918e-05
72;trace;1;0;0;0
72;calc_total;1;14.9606;14.9606;14.9606
0;total;1;167.161;167.161;167.161
18;compErr;1;2.09e-06;2.09e-06;2.09e-06
18;init;1;0.535173;0.535173;0.535173
18;update;1;11.5316;11.5316;11.5316
18;sync;1;1.54515;1.54515;1.54515
18;evalKnownDf;1;0;0;0
18;write;1;2.1042e-05;2.1042e-05;2.1042e-05
18;trace;1;0;0;0
18;calc_total;1;13.0767;13.0767;13.0767
0;total;1;86.3459;86.3459;86.3459
73;compErr;1;1.584e-06;1.584e-06;1.584e-06
73;init;1;0.534791;0.534791;0.534791
73;update;1;11.5134;11.5134;11.5134
73;sync;1;2.61872;2.61872;2.61872
73;evalKnownDf;1;0;0;0
73;write;1;1.6066e-05;1.6066e-05;1.6066e-05
73;trace;1;0;0;0
73;calc_total;1;14.1321;14.1321;14.1321
0;total;1;167.162;167.162;167.162
19;compErr;1;1.077e-06;1.077e-06;1.077e-06
19;init;1;0.538329;0.538329;0.538329
19;update;1;11.5216;11.5216;11.5216
19;sync;1;1.81905;1.81905;1.81905
19;evalKnownDf;1;0;0;0
19;write;1;2.0405e-05;2.0405e-05;2.0405e-05
19;trace;1;0;0;0
19;calc_total;1;13.3407;13.3407;13.3407
0;total;1;86.3513;86.3513;86.3513
74;compErr;1;1.595e-06;1.595e-06;1.595e-06
74;init;1;0.536602;0.536602;0.536602
74;update;1;11.4571;11.4571;11.4571
74;sync;1;0.252425;0.252425;0.252425
74;evalKnownDf;1;0;0;0
74;write;1;1.9561e-05;1.9561e-05;1.9561e-05
74;trace;1;0;0;0
74;calc_total;1;11.7095;11.7095;11.7095
0;total;1;167.162;167.162;167.162
20;compErr;1;8.77e-07;8.77e-07;8.77e-07
20;init;1;0.539946;0.539946;0.539946
20;update;1;11.5438;11.5438;11.5438
20;sync;1;1.41094;1.41094;1.41094
20;evalKnownDf;1;0;0;0
20;write;1;1.756e-05;1.756e-05;1.756e-05
20;trace;1;0;0;0
20;calc_total;1;12.9547;12.9547;12.9547
0;total;1;86.344;86.344;86.344
75;compErr;1;2.629e-06;2.629e-06;2.629e-06
75;init;1;0.538181;0.538181;0.538181
75;update;1;11.4189;11.4189;11.4189
75;sync;1;0.626461;0.626461;0.626461
75;evalKnownDf;1;0;0;0
75;write;1;2.2802e-05;2.2802e-05;2.2802e-05
75;trace;1;0;0;0
75;calc_total;1;12.0454;12.0454;12.0454
0;total;1;167.162;167.162;167.162
21;compErr;1;1.015e-06;1.015e-06;1.015e-06
21;init;1;0.540014;0.540014;0.540014
21;update;1;11.4079;11.4079;11.4079
21;sync;1;1.97878;1.97878;1.97878
21;evalKnownDf;1;0;0;0
21;write;1;1.7441e-05;1.7441e-05;1.7441e-05
21;trace;1;0;0;0
21;calc_total;1;13.3867;13.3867;13.3867
0;total;1;86.3513;86.3513;86.3513
76;compErr;1;1.683e-06;1.683e-06;1.683e-06
76;init;1;0.535039;0.535039;0.535039
76;update;1;11.4346;11.4346;11.4346
76;sync;1;1.57772;1.57772;1.57772
76;evalKnownDf;1;0;0;0
76;write;1;2.0336e-05;2.0336e-05;2.0336e-05
76;trace;1;0;0;0
76;calc_total;1;13.0123;13.0123;13.0123
0;total;1;167.161;167.161;167.161
22;compErr;1;1.735e-06;1.735e-06;1.735e-06
22;init;1;0.537402;0.537402;0.537402
22;update;1;11.4187;11.4187;11.4187
22;sync;1;0.982828;0.982828;0.982828
22;evalKnownDf;1;0;0;0
22;write;1;2.1557e-05;2.1557e-05;2.1557e-05
22;trace;1;0;0;0
22;calc_total;1;12.4015;12.4015;12.4015
0;total;1;86.344;86.344;86.344
77;compErr;1;1.376e-06;1.376e-06;1.376e-06
77;init;1;0.535937;0.535937;0.535937
77;update;1;11.5207;11.5207;11.5207
77;sync;1;1.97553;1.97553;1.97553
77;evalKnownDf;1;0;0;0
77;write;1;1.879e-05;1.879e-05;1.879e-05
77;trace;1;0;0;0
77;calc_total;1;13.4962;13.4962;13.4962
0;total;1;167.162;167.162;167.162
23;compErr;1;2.239e-06;2.239e-06;2.239e-06
23;init;1;0.546847;0.546847;0.546847
23;update;1;11.513;11.513;11.513
23;sync;1;2.13443;2.13443;2.13443
23;evalKnownDf;1;0;0;0
23;write;1;2.0997e-05;2.0997e-05;2.0997e-05
23;trace;1;0;0;0
23;calc_total;1;13.6475;13.6475;13.6475
0;total;1;86.344;86.344;86.344
78;compErr;1;1.225e-06;1.225e-06;1.225e-06
78;init;1;0.535049;0.535049;0.535049
78;update;1;11.4986;11.4986;11.4986
78;sync;1;1.87513;1.87513;1.87513
78;evalKnownDf;1;0;0;0
78;write;1;1.9803e-05;1.9803e-05;1.9803e-05
78;trace;1;0;0;0
78;calc_total;1;13.3737;13.3737;13.3737
0;total;1;167.162;167.162;167.162
79;compErr;1;2.293e-06;2.293e-06;2.293e-06
79;init;1;0.538761;0.538761;0.538761
79;update;1;11.4752;11.4752;11.4752
79;sync;1;0.410018;0.410018;0.410018
79;evalKnownDf;1;0;0;0
79;write;1;2.6991e-05;2.6991e-05;2.6991e-05
79;trace;1;0;0;0
79;calc_total;1;11.8852;11.8852;11.8852
0;total;1;167.162;167.162;167.162
80;compErr;1;9.51e-07;9.51e-07;9.51e-07
80;init;1;0.535893;0.535893;0.535893
80;update;1;11.4776;11.4776;11.4776
80;sync;1;0.0309718;0.0309718;0.0309718
80;evalKnownDf;1;0;0;0
80;write;1;1.7831e-05;1.7831e-05;1.7831e-05
80;trace;1;0;0;0
80;calc_total;1;11.5085;11.5085;11.5085
0;total;1;167.16;167.16;167.16
81;compErr;1;2.298e-06;2.298e-06;2.298e-06
81;init;1;0.545109;0.545109;0.545109
81;update;1;11.4416;11.4416;11.4416
81;sync;1;1.16153;1.16153;1.16153
81;evalKnownDf;1;0;0;0
81;write;1;3.2135e-05;3.2135e-05;3.2135e-05
81;trace;1;0;0;0
81;calc_total;1;12.6032;12.6032;12.6032
0;total;1;167.162;167.162;167.162
82;compErr;1;1.309e-06;1.309e-06;1.309e-06
82;init;1;0.541775;0.541775;0.541775
82;update;1;11.4381;11.4381;11.4381
82;sync;1;2.44493;2.44493;2.44493
82;evalKnownDf;1;0;0;0
82;write;1;1.8132e-05;1.8132e-05;1.8132e-05
82;trace;1;0;0;0
82;calc_total;1;13.883;13.883;13.883
0;total;1;167.162;167.162;167.162
83;compErr;1;2.74e-06;2.74e-06;2.74e-06
83;init;1;0.536335;0.536335;0.536335
83;update;1;11.395;11.395;11.395
83;sync;1;1.70682;1.70682;1.70682
83;evalKnownDf;1;0;0;0
83;write;1;2.2494e-05;2.2494e-05;2.2494e-05
83;trace;1;0;0;0
83;calc_total;1;13.1019;13.1019;13.1019
0;total;1;167.162;167.162;167.162
84;compErr;1;2.6e-06;2.6e-06;2.6e-06
84;init;1;0.548316;0.548316;0.548316
84;update;1;11.5222;11.5222;11.5222
84;sync;1;2.1305;2.1305;2.1305
84;evalKnownDf;1;0;0;0
84;write;1;1.6023e-05;1.6023e-05;1.6023e-05
84;trace;1;0;0;0
84;calc_total;1;13.6527;13.6527;13.6527
0;total;1;167.162;167.162;167.162
85;compErr;1;1.533e-06;1.533e-06;1.533e-06
85;init;1;0.537394;0.537394;0.537394
85;update;1;11.5081;11.5081;11.5081
85;sync;1;2.5478;2.5478;2.5478
85;evalKnownDf;1;0;0;0
85;write;1;1.9002e-05;1.9002e-05;1.9002e-05
85;trace;1;0;0;0
85;calc_total;1;14.0559;14.0559;14.0559
0;total;1;167.162;167.162;167.162
86;compErr;1;1.703e-06;1.703e-06;1.703e-06
86;init;1;0.535691;0.535691;0.535691
86;update;1;11.455;11.455;11.455
86;sync;1;1.10182;1.10182;1.10182
86;evalKnownDf;1;0;0;0
86;write;1;1.9613e-05;1.9613e-05;1.9613e-05
86;trace;1;0;0;0
86;calc_total;1;12.5569;12.5569;12.5569
0;total;1;167.162;167.162;167.162
37;calc_total;1;13.1342;13.1342;13.1342
0;total;1;167.162;167.162;167.162
38;compErr;1;1.252e-06;1.252e-06;1.252e-06
38;init;1;0.53985;0.53985;0.53985
38;update;1;11.673;11.673;11.673
0;total;1;167.165;167.165;167.165
38;sync;1;0.0093487;0.0093487;0.0093487
38;evalKnownDf;1;0;0;0
38;write;1;1.7928e-05;1.7928e-05;1.7928e-05
38;trace;1;0;0;0
38;calc_total;1;11.6824;11.6824;11.6824
0;total;1;167.163;167.163;167.163
39;compErr;1;1.97e-06;1.97e-06;1.97e-06
39;init;1;0.53983;0.53983;0.53983
0;total;1;167.165;167.165;167.165
39;update;1;11.4768;11.4768;11.4768
39;sync;1;0.841979;0.841979;0.841979
39;evalKnownDf;1;0;0;0
39;write;1;2.295e-05;2.295e-05;2.295e-05
39;trace;1;0;0;0
52;compErr;1;1.92e-06;1.92e-06;1.92e-06
52;init;1;0.542789;0.542789;0.542789
52;update;1;11.5123;11.5123;11.5123
52;sync;1;1.60635;1.60635;1.60635
52;evalKnownDf;1;0;0;0
52;write;1;2.0668e-05;2.0668e-05;2.0668e-05
52;trace;1;0;0;0
52;calc_total;1;13.1187;13.1187;13.1187
0;total;1;167.165;167.165;167.165
39;calc_total;1;12.3188;12.3188;12.3188
53;compErr;1;2.075e-06;2.075e-06;2.075e-06
53;init;1;0.536425;0.536425;0.536425
53;update;1;11.3739;11.3739;11.3739
53;sync;1;0.937174;0.937174;0.937174
53;evalKnownDf;1;0;0;0
53;write;1;2.3731e-05;2.3731e-05;2.3731e-05
53;trace;1;0;0;0
53;calc_total;1;12.311;12.311;12.311
0;total;1;167.165;167.165;167.165
47;compErr;1;1.119e-06;1.119e-06;1.119e-06
47;init;1;0.540864;0.540864;0.540864
47;update;1;11.4577;11.4577;11.4577
47;sync;1;0.944985;0.944985;0.944985
47;evalKnownDf;1;0;0;0
47;write;1;2.2116e-05;2.2116e-05;2.2116e-05
47;trace;1;0;0;0
54;compErr;1;1.485e-06;1.485e-06;1.485e-06
54;init;1;0.53564;0.53564;0.53564
54;update;1;11.3821;11.3821;11.3821
54;sync;1;1.97719;1.97719;1.97719
54;evalKnownDf;1;0;0;0
54;write;1;2.0125e-05;2.0125e-05;2.0125e-05
54;trace;1;0;0;0
54;calc_total;1;13.3593;13.3593;13.3593
0;total;1;167.165;167.165;167.165
47;calc_total;1;12.4027;12.4027;12.4027
55;compErr;1;2.194e-06;2.194e-06;2.194e-06
55;init;1;0.538409;0.538409;0.538409
55;update;1;11.3822;11.3822;11.3822
55;sync;1;0.795521;0.795521;0.795521
55;evalKnownDf;1;0;0;0
55;write;1;2.7426e-05;2.7426e-05;2.7426e-05
55;trace;1;0;0;0
55;calc_total;1;12.1777;12.1777;12.1777
0;total;1;167.165;167.165;167.165
35;compErr;1;2.381e-06;2.381e-06;2.381e-06
35;init;1;0.540098;0.540098;0.540098
35;update;1;11.5269;11.5269;11.5269
0;total;1;167.163;167.163;167.163
35;sync;1;2.31946;2.31946;2.31946
35;evalKnownDf;1;0;0;0
35;write;1;2.1539e-05;2.1539e-05;2.1539e-05
35;trace;1;0;0;0
35;calc_total;1;13.8463;13.8463;13.8463
0;total;1;167.165;167.165;167.165
0;total;1;167.168;167.168;167.168
0;total;1;167.165;167.165;167.165
0;total;1;167.168;167.168;167.168
59;compErr;1;2.094e-06;2.094e-06;2.094e-06
59;init;1;0.537931;0.537931;0.537931
59;update;1;11.4038;11.4038;11.4038
59;sync;1;1.23432;1.23432;1.23432
59;evalKnownDf;1;0;0;0
59;write;1;2.2359e-05;2.2359e-05;2.2359e-05
59;trace;1;0;0;0
59;calc_total;1;12.6381;12.6381;12.6381
0;total;1;167.165;167.165;167.165
0;total;1;167.168;167.168;167.168
0;total;1;167.164;167.164;167.164
27;compErr;1;1.081e-06;1.081e-06;1.081e-06
27;init;1;0.536742;0.536742;0.536742
27;update;1;11.6326;11.6326;11.6326
27;sync;1;4.53787;4.53787;4.53787
27;evalKnownDf;1;0;0;0
27;write;1;1.8306e-05;1.8306e-05;1.8306e-05
27;trace;1;0;0;0
27;calc_total;1;16.1705;16.1705;16.1705
0;total;1;167.168;167.168;167.168
0;total;1;167.165;167.165;167.165
0;total;1;167.168;167.168;167.168
0;total;1;167.165;167.165;167.165
0;total;1;167.168;167.168;167.168
0;total;1;167.165;167.165;167.165
0;total;1;167.168;167.168;167.168
0;total;1;167.165;167.165;167.165
0;total;1;167.168;167.168;167.168
0;total;1;167.165;167.165;167.165
0;total;1;167.168;167.168;167.168
0;total;1;167.165;167.165;167.165
0;total;1;167.168;167.168;167.168
67;compErr;1;2.693e-06;2.693e-06;2.693e-06
67;init;1;0.535421;0.535421;0.535421
67;update;1;11.488;11.488;11.488
67;sync;1;2.34856;2.34856;2.34856
67;evalKnownDf;1;0;0;0
67;write;1;2.9163e-05;2.9163e-05;2.9163e-05
67;trace;1;0;0;0
67;calc_total;1;13.8366;13.8366;13.8366
0;total;1;167.164;167.164;167.164
0;total;1;167.168;167.168;167.168
68;compErr;1;1.576e-06;1.576e-06;1.576e-06
68;init;1;0.538904;0.538904;0.538904
68;update;1;11.5157;11.5157;11.5157
68;sync;1;1.46455;1.46455;1.46455
68;evalKnownDf;1;0;0;0
68;write;1;2.005e-05;2.005e-05;2.005e-05
68;trace;1;0;0;0
68;calc_total;1;12.9802;12.9802;12.9802
0;total;1;167.165;167.165;167.165
0;total;1;167.168;167.168;167.168
0;total;1;167.165;167.165;167.165
36;compErr;1;9.87e-07;9.87e-07;9.87e-07
36;init;1;0.551712;0.551712;0.551712
36;update;1;11.6208;11.6208;11.6208
36;sync;1;0.0655981;0.0655981;0.0655981
36;evalKnownDf;1;0;0;0
36;write;1;2.0042e-05;2.0042e-05;2.0042e-05
36;trace;1;0;0;0
36;calc_total;1;11.6864;11.6864;11.6864
0;total;1;167.168;167.168;167.168
0;total;1;167.165;167.165;167.165
0;total;1;167.168;167.168;167.168
0;total;1;167.165;167.165;167.165
0;total;1;167.168;167.168;167.168
0;total;1;167.165;167.165;167.165
0;total;1;167.168;167.168;167.168
0;total;1;167.166;167.166;167.166
0;total;1;167.168;167.168;167.168
0;total;1;167.168;167.168;167.168
0;total;1;167.168;167.168;167.168
0;total;1;167.168;167.168;167.168
46;compErr;1;1.383e-06;1.383e-06;1.383e-06
46;init;1;0.541394;0.541394;0.541394
46;update;1;11.5652;11.5652;11.5652
46;sync;1;0.678797;0.678797;0.678797
46;evalKnownDf;1;0;0;0
46;write;1;1.8677e-05;1.8677e-05;1.8677e-05
46;trace;1;0;0;0
46;calc_total;1;12.244;12.244;12.244
0;total;1;167.168;167.168;167.168
0;total;1;167.167;167.167;167.167
87;compErr;1;2.087e-06;2.087e-06;2.087e-06
87;init;1;0.536188;0.536188;0.536188
87;update;1;11.3911;11.3911;11.3911
87;sync;1;1.44451;1.44451;1.44451
87;evalKnownDf;1;0;0;0
87;write;1;1.9215e-05;1.9215e-05;1.9215e-05
87;trace;1;0;0;0
87;calc_total;1;12.8356;12.8356;12.8356
0;total;1;167.162;167.162;167.162
0;total;1;167.162;167.162;167.162
89;init;1;0.537244;0.537244;0.537244
89;update;1;11.4469;11.4469;11.4469
89;sync;1;0.0682116;0.0682116;0.0682116
89;evalKnownDf;1;0;0;0
89;write;1;1.9799e-05;1.9799e-05;1.9799e-05
89;trace;1;0;0;0
89;calc_total;1;11.5151;11.5151;11.5151
0;total;1;167.162;167.162;167.162
0;total;1;167.162;167.162;167.162
91;compErr;1;2.25e-06;2.25e-06;2.25e-06
91;init;1;0.535726;0.535726;0.535726
91;update;1;11.441;11.441;11.441
91;sync;1;2.3816;2.3816;2.3816
91;evalKnownDf;1;0;0;0
91;write;1;1.9909e-05;1.9909e-05;1.9909e-05
91;trace;1;0;0;0
91;calc_total;1;13.8226;13.8226;13.8226
0;total;1;167.162;167.162;167.162
0;total;1;167.162;167.162;167.162
0;total;1;167.161;167.161;167.161
0;total;1;167.161;167.161;167.161
95;compErr;1;2.105e-06;2.105e-06;2.105e-06
95;init;1;0.535922;0.535922;0.535922
95;update;1;11.4261;11.4261;11.4261
95;sync;1;1.27811;1.27811;1.27811
95;evalKnownDf;1;0;0;0
95;write;1;2.5471e-05;2.5471e-05;2.5471e-05
95;trace;1;0;0;0
95;calc_total;1;12.7042;12.7042;12.7042
0;total;1;167.16;167.16;167.16
SCAFES
REMARK: No time step width tau was specified.
 Set tau=1.0 and proceeded. 

Energy start: 2400
Energy end  : 2358.97
# unit_id;function_name;num_calls;avg_runtime;min_runtime;max_runtime
0;compErr;1;2.13e-06;2.13e-06;2.13e-06
0;init;1;0.544418;0.544418;0.544418
0;update;1;11.4271;11.4271;11.4271
0;sync;1;1.29109;1.29109;1.29109
0;evalKnownDf;1;0;0;0
0;write;1;1.9723e-05;1.9723e-05;1.9723e-05
0;trace;1;0;0;0
0;calc_total;1;12.7181;12.7181;12.7181
2;compErr;1;1.894e-06;1.894e-06;1.894e-06
2;init;1;0.539017;0.539017;0.539017
2;update;1;11.5656;11.5656;11.5656
2;sync;1;1.12016;1.12016;1.12016
2;evalKnownDf;1;0;0;0
2;write;1;1.6436e-05;1.6436e-05;1.6436e-05
2;trace;1;0;0;0
2;calc_total;1;12.6857;12.6857;12.6857
32;compErr;1;1.856e-06;1.856e-06;1.856e-06
32;init;1;0.540596;0.540596;0.540596
32;update;1;11.7075;11.7075;11.7075
32;sync;1;0.373889;0.373889;0.373889
32;evalKnownDf;1;0;0;0
32;write;1;1.9882e-05;1.9882e-05;1.9882e-05
32;trace;1;0;0;0
32;calc_total;1;12.0814;12.0814;12.0814
1;compErr;1;1.14e-06;1.14e-06;1.14e-06
1;init;1;0.549092;0.549092;0.549092
1;update;1;11.5539;11.5539;11.5539
1;sync;1;1.39787;1.39787;1.39787
1;evalKnownDf;1;0;0;0
1;write;1;1.929e-05;1.929e-05;1.929e-05
1;trace;1;0;0;0
1;calc_total;1;12.9518;12.9518;12.9518
4;compErr;1;9.12e-07;9.12e-07;9.12e-07
4;init;1;0.534849;0.534849;0.534849
4;update;1;11.534;11.534;11.534
4;sync;1;2.63398;2.63398;2.63398
4;evalKnownDf;1;0;0;0
4;write;1;1.711e-05;1.711e-05;1.711e-05
4;trace;1;0;0;0
4;calc_total;1;14.168;14.168;14.168
48;compErr;1;1.159e-06;1.159e-06;1.159e-06
48;init;1;0.538035;0.538035;0.538035
48;update;1;11.4512;11.4512;11.4512
48;sync;1;0.399201;0.399201;0.399201
48;evalKnownDf;1;0;0;0
48;write;1;1.9075e-05;1.9075e-05;1.9075e-05
48;trace;1;0;0;0
48;calc_total;1;11.8504;11.8504;11.8504
72;compErr;1;2.093e-06;2.093e-06;2.093e-06
72;init;1;0.538049;0.538049;0.538049
72;update;1;11.584;11.584;11.584
72;sync;1;0.0473295;0.0473295;0.0473295
72;evalKnownDf;1;0;0;0
72;write;1;2.412e-05;2.412e-05;2.412e-05
72;trace;1;0;0;0
72;calc_total;1;11.6313;11.6313;11.6313
0;total;1;166.811;166.811;166.811
34;compErr;1;2.308e-06;2.308e-06;2.308e-06
34;init;1;0.539408;0.539408;0.539408
34;update;1;11.6585;11.6585;11.6585
34;sync;1;0.631916;0.631916;0.631916
34;evalKnownDf;1;0;0;0
34;write;1;1.896e-05;1.896e-05;1.896e-05
34;trace;1;0;0;0
34;calc_total;1;12.2904;12.2904;12.2904
49;compErr;1;1.745e-06;1.745e-06;1.745e-06
49;init;1;0.537865;0.537865;0.537865
49;update;1;11.4604;11.4604;11.4604
49;sync;1;0.354894;0.354894;0.354894
49;evalKnownDf;1;0;0;0
49;write;1;1.9399e-05;1.9399e-05;1.9399e-05
49;trace;1;0;0;0
49;calc_total;1;11.8153;11.8153;11.8153
73;compErr;1;2.491e-06;2.491e-06;2.491e-06
73;init;1;0.534204;0.534204;0.534204
73;update;1;11.4571;11.4571;11.4571
73;sync;1;6.4997;6.4997;6.4997
73;evalKnownDf;1;0;0;0
73;write;1;2.4368e-05;2.4368e-05;2.4368e-05
73;trace;1;0;0;0
73;calc_total;1;17.9568;17.9568;17.9568
0;total;1;166.811;166.811;166.811
26;compErr;1;1.991e-06;1.991e-06;1.991e-06
26;init;1;0.537022;0.537022;0.537022
26;update;1;11.6542;11.6542;11.6542
26;sync;1;3.03793;3.03793;3.03793
26;evalKnownDf;1;0;0;0
26;write;1;2.0748e-05;2.0748e-05;2.0748e-05
50;compErr;1;1.594e-06;1.594e-06;1.594e-06
50;init;1;0.545982;0.545982;0.545982
50;update;1;11.6168;11.6168;11.6168
50;sync;1;0.760399;0.760399;0.760399
50;evalKnownDf;1;0;0;0
50;write;1;1.6116e-05;1.6116e-05;1.6116e-05
50;trace;1;0;0;0
50;calc_total;1;12.3772;12.3772;12.3772
74;compErr;1;1.574e-06;1.574e-06;1.574e-06
74;init;1;0.54122;0.54122;0.54122
74;update;1;11.5863;11.5863;11.5863
74;sync;1;2.68934;2.68934;2.68934
74;evalKnownDf;1;0;0;0
74;write;1;2.1782e-05;2.1782e-05;2.1782e-05
74;trace;1;0;0;0
74;calc_total;1;14.2757;14.2757;14.2757
0;total;1;166.811;166.811;166.811
27;compErr;1;2.506e-06;2.506e-06;2.506e-06
27;init;1;0.547665;0.547665;0.547665
27;update;1;11.6806;11.6806;11.6806
27;sync;1;1.01149;1.01149;1.01149
27;evalKnownDf;1;0;0;0
0;total;1;166.817;166.817;166.817
51;compErr;1;9.07e-07;9.07e-07;9.07e-07
51;init;1;0.536478;0.536478;0.536478
51;update;1;11.629;11.629;11.629
51;sync;1;1.50168;1.50168;1.50168
51;evalKnownDf;1;0;0;0
51;write;1;1.8901e-05;1.8901e-05;1.8901e-05
51;trace;1;0;0;0
51;calc_total;1;13.1307;13.1307;13.1307
75;compErr;1;3.118e-06;3.118e-06;3.118e-06
75;init;1;0.537236;0.537236;0.537236
75;update;1;11.4316;11.4316;11.4316
75;sync;1;1.99708;1.99708;1.99708
75;evalKnownDf;1;0;0;0
75;write;1;2.3246e-05;2.3246e-05;2.3246e-05
75;trace;1;0;0;0
75;calc_total;1;13.4287;13.4287;13.4287
0;total;1;166.811;166.811;166.811
26;trace;1;0;0;0
26;calc_total;1;14.6921;14.6921;14.6921
0;total;1;166.816;166.816;166.816
52;compErr;1;1.98e-06;1.98e-06;1.98e-06
52;init;1;0.548345;0.548345;0.548345
52;update;1;11.6181;11.6181;11.6181
52;sync;1;0.0353128;0.0353128;0.0353128
52;evalKnownDf;1;0;0;0
52;write;1;1.7253e-05;1.7253e-05;1.7253e-05
52;trace;1;0;0;0
52;calc_total;1;11.6535;11.6535;11.6535
76;compErr;1;2.544e-06;2.544e-06;2.544e-06
76;init;1;0.544482;0.544482;0.544482
76;update;1;11.4611;11.4611;11.4611
76;sync;1;1.17976;1.17976;1.17976
76;evalKnownDf;1;0;0;0
76;write;1;2.4088e-05;2.4088e-05;2.4088e-05
76;trace;1;0;0;0
76;calc_total;1;12.6409;12.6409;12.6409
0;total;1;166.811;166.811;166.811
27;write;1;2.1139e-05;2.1139e-05;2.1139e-05
27;trace;1;0;0;0
27;calc_total;1;12.6921;12.6921;12.6921
0;total;1;166.816;166.816;166.816
53;compErr;1;2.066e-06;2.066e-06;2.066e-06
53;init;1;0.542662;0.542662;0.542662
53;update;1;11.5979;11.5979;11.5979
53;sync;1;2.7087;2.7087;2.7087
53;evalKnownDf;1;0;0;0
53;write;1;1.7137e-05;1.7137e-05;1.7137e-05
53;trace;1;0;0;0
53;calc_total;1;14.3066;14.3066;14.3066
77;compErr;1;1.539e-06;1.539e-06;1.539e-06
77;init;1;0.537822;0.537822;0.537822
77;update;1;11.5223;11.5223;11.5223
77;sync;1;2.71688;2.71688;2.71688
77;evalKnownDf;1;0;0;0
77;write;1;2.0431e-05;2.0431e-05;2.0431e-05
77;trace;1;0;0;0
77;calc_total;1;14.2392;14.2392;14.2392
0;total;1;166.811;166.811;166.811
28;compErr;1;1.949e-06;1.949e-06;1.949e-06
28;init;1;0.547322;0.547322;0.547322
28;update;1;11.6822;11.6822;11.6822
28;sync;1;1.10503;1.10503;1.10503
3;compErr;1;1.196e-06;1.196e-06;1.196e-06
3;init;1;0.536449;0.536449;0.536449
3;update;1;11.5746;11.5746;11.5746
3;sync;1;0.690903;0.690903;0.690903
3;evalKnownDf;1;0;0;0
3;write;1;1.8985e-05;1.8985e-05;1.8985e-05
3;trace;1;0;0;0
3;calc_total;1;12.2655;12.2655;12.2655
0;total;1;166.817;166.817;166.817
57;compErr;1;1.078e-06;1.078e-06;1.078e-06
57;init;1;0.546562;0.546562;0.546562
57;update;1;11.6308;11.6308;11.6308
57;sync;1;1.34421;1.34421;1.34421
57;evalKnownDf;1;0;0;0
57;write;1;1.6303e-05;1.6303e-05;1.6303e-05
57;trace;1;0;0;0
57;calc_total;1;12.975;12.975;12.975
78;compErr;1;2.741e-06;2.741e-06;2.741e-06
78;init;1;0.536736;0.536736;0.536736
78;update;1;11.433;11.433;11.433
78;sync;1;1.54231;1.54231;1.54231
78;evalKnownDf;1;0;0;0
78;write;1;2.6821e-05;2.6821e-05;2.6821e-05
78;trace;1;0;0;0
78;calc_total;1;12.9753;12.9753;12.9753
0;total;1;166.811;166.811;166.811
28;evalKnownDf;1;0;0;0
28;write;1;2.3991e-05;2.3991e-05;2.3991e-05
28;trace;1;0;0;0
28;calc_total;1;12.7872;12.7872;12.7872
0;total;1;166.817;166.817;166.817
58;compErr;1;1.632e-06;1.632e-06;1.632e-06
58;init;1;0.535872;0.535872;0.535872
58;update;1;11.6291;11.6291;11.6291
58;sync;1;1.62231;1.62231;1.62231
58;evalKnownDf;1;0;0;0
58;write;1;1.731e-05;1.731e-05;1.731e-05
58;trace;1;0;0;0
58;calc_total;1;13.2514;13.2514;13.2514
79;compErr;1;2.746e-06;2.746e-06;2.746e-06
79;init;1;0.538137;0.538137;0.538137
79;update;1;11.5235;11.5235;11.5235
79;sync;1;2.27172;2.27172;2.27172
79;evalKnownDf;1;0;0;0
79;write;1;2.4206e-05;2.4206e-05;2.4206e-05
79;trace;1;0;0;0
79;calc_total;1;13.7953;13.7953;13.7953
0;total;1;166.811;166.811;166.811
29;compErr;1;1.326e-06;1.326e-06;1.326e-06
29;init;1;0.536237;0.536237;0.536237
29;update;1;11.5657;11.5657;11.5657
29;sync;1;2.38201;2.38201;2.38201
29;evalKnownDf;1;0;0;0
29;write;1;2.2036e-05;2.2036e-05;2.2036e-05
29;trace;1;0;0;0
5;compErr;1;2.112e-06;2.112e-06;2.112e-06
5;init;1;0.535172;0.535172;0.535172
5;update;1;11.4313;11.4313;11.4313
5;sync;1;2.49499;2.49499;2.49499
5;evalKnownDf;1;0;0;0
5;write;1;2.1975e-05;2.1975e-05;2.1975e-05
5;trace;1;0;0;0
5;calc_total;1;13.9263;13.9263;13.9263
0;total;1;166.817;166.817;166.817
59;compErr;1;1.646e-06;1.646e-06;1.646e-06
59;init;1;0.539226;0.539226;0.539226
59;update;1;11.5416;11.5416;11.5416
59;sync;1;1.17473;1.17473;1.17473
59;evalKnownDf;1;0;0;0
59;write;1;1.9408e-05;1.9408e-05;1.9408e-05
59;trace;1;0;0;0
59;calc_total;1;12.7163;12.7163;12.7163
80;compErr;1;1.491e-06;1.491e-06;1.491e-06
80;init;1;0.538308;0.538308;0.538308
80;update;1;11.4106;11.4106;11.4106
80;sync;1;2.22166;2.22166;2.22166
80;evalKnownDf;1;0;0;0
80;write;1;2.1427e-05;2.1427e-05;2.1427e-05
80;trace;1;0;0;0
80;calc_total;1;13.6323;13.6323;13.6323
0;total;1;166.811;166.811;166.811
31;compErr;1;2.319e-06;2.319e-06;2.319e-06
31;init;1;0.536969;0.536969;0.536969
31;update;1;11.6071;11.6071;11.6071
31;sync;1;1.73605;1.73605;1.73605
31;evalKnownDf;1;0;0;0
31;write;1;2.3836e-05;2.3836e-05;2.3836e-05
31;trace;1;0;0;0
6;compErr;1;1.59e-06;1.59e-06;1.59e-06
6;init;1;0.535965;0.535965;0.535965
6;update;1;11.3952;11.3952;11.3952
6;sync;1;2.03484;2.03484;2.03484
6;evalKnownDf;1;0;0;0
6;write;1;2.5377e-05;2.5377e-05;2.5377e-05
6;trace;1;0;0;0
6;calc_total;1;13.4301;13.4301;13.4301
0;total;1;166.816;166.816;166.816
60;compErr;1;1.184e-06;1.184e-06;1.184e-06
60;init;1;0.535706;0.535706;0.535706
60;update;1;11.6012;11.6012;11.6012
60;sync;1;3.131;3.131;3.131
60;evalKnownDf;1;0;0;0
60;write;1;2.114e-05;2.114e-05;2.114e-05
60;trace;1;0;0;0
60;calc_total;1;14.7322;14.7322;14.7322
81;compErr;1;2.199e-06;2.199e-06;2.199e-06
81;init;1;0.53681;0.53681;0.53681
81;update;1;11.5358;11.5358;11.5358
81;sync;1;1.81122;1.81122;1.81122
81;evalKnownDf;1;0;0;0
81;write;1;2.3048e-05;2.3048e-05;2.3048e-05
81;trace;1;0;0;0
81;calc_total;1;13.347;13.347;13.347
0;total;1;166.811;166.811;166.811
29;calc_total;1;13.9477;13.9477;13.9477
7;compErr;1;1.839e-06;1.839e-06;1.839e-06
7;init;1;0.544335;0.544335;0.544335
7;update;1;11.4054;11.4054;11.4054
7;sync;1;0.989611;0.989611;0.989611
7;evalKnownDf;1;0;0;0
7;write;1;2.9837e-05;2.9837e-05;2.9837e-05
7;trace;1;0;0;0
7;calc_total;1;12.395;12.395;12.395
0;total;1;166.817;166.817;166.817
61;compErr;1;1.535e-06;1.535e-06;1.535e-06
61;init;1;0.536891;0.536891;0.536891
61;update;1;11.5995;11.5995;11.5995
61;sync;1;2.58215;2.58215;2.58215
61;evalKnownDf;1;0;0;0
61;write;1;1.8957e-05;1.8957e-05;1.8957e-05
61;trace;1;0;0;0
61;calc_total;1;14.1816;14.1816;14.1816
82;compErr;1;1.285e-06;1.285e-06;1.285e-06
82;init;1;0.537986;0.537986;0.537986
82;update;1;11.5421;11.5421;11.5421
82;sync;1;2.05165;2.05165;2.05165
82;evalKnownDf;1;0;0;0
82;write;1;2.0131e-05;2.0131e-05;2.0131e-05
82;trace;1;0;0;0
82;calc_total;1;13.5937;13.5937;13.5937
0;total;1;166.811;166.811;166.811
31;calc_total;1;13.3431;13.3431;13.3431
8;compErr;1;1.951e-06;1.951e-06;1.951e-06
8;init;1;0.535779;0.535779;0.535779
8;update;1;11.5115;11.5115;11.5115
8;sync;1;2.03994;2.03994;2.03994
8;evalKnownDf;1;0;0;0
8;write;1;2.3249e-05;2.3249e-05;2.3249e-05
8;trace;1;0;0;0
8;calc_total;1;13.5515;13.5515;13.5515
0;total;1;166.817;166.817;166.817
63;compErr;1;2.893e-06;2.893e-06;2.893e-06
63;init;1;0.538303;0.538303;0.538303
63;update;1;11.501;11.501;11.501
63;sync;1;1.98713;1.98713;1.98713
63;evalKnownDf;1;0;0;0
63;write;1;2.3619e-05;2.3619e-05;2.3619e-05
63;trace;1;0;0;0
63;calc_total;1;13.4881;13.4881;13.4881
83;compErr;1;1.797e-06;1.797e-06;1.797e-06
83;init;1;0.536792;0.536792;0.536792
83;update;1;11.5147;11.5147;11.5147
83;sync;1;2.46791;2.46791;2.46791
83;evalKnownDf;1;0;0;0
83;write;1;2.1419e-05;2.1419e-05;2.1419e-05
83;trace;1;0;0;0
83;calc_total;1;13.9826;13.9826;13.9826
0;total;1;166.811;166.811;166.811
33;compErr;1;1.3e-06;1.3e-06;1.3e-06
33;init;1;0.539;0.539;0.539
33;update;1;11.6647;11.6647;11.6647
33;sync;1;1.67725;1.67725;1.67725
9;compErr;1;1.282e-06;1.282e-06;1.282e-06
9;init;1;0.53788;0.53788;0.53788
9;update;1;11.5421;11.5421;11.5421
9;sync;1;1.53799;1.53799;1.53799
9;evalKnownDf;1;0;0;0
9;write;1;1.7475e-05;1.7475e-05;1.7475e-05
9;trace;1;0;0;0
9;calc_total;1;13.0801;13.0801;13.0801
0;total;1;166.816;166.816;166.816
64;compErr;1;2.106e-06;2.106e-06;2.106e-06
64;init;1;0.536355;0.536355;0.536355
64;update;1;11.454;11.454;11.454
64;sync;1;2.42801;2.42801;2.42801
64;evalKnownDf;1;0;0;0
64;write;1;1.9975e-05;1.9975e-05;1.9975e-05
64;trace;1;0;0;0
64;calc_total;1;13.882;13.882;13.882
84;compErr;1;1.348e-06;1.348e-06;1.348e-06
84;init;1;0.536171;0.536171;0.536171
84;update;1;11.609;11.609;11.609
84;sync;1;1.5178;1.5178;1.5178
84;evalKnownDf;1;0;0;0
84;write;1;1.5643e-05;1.5643e-05;1.5643e-05
84;trace;1;0;0;0
84;calc_total;1;13.1268;13.1268;13.1268
0;total;1;166.811;166.811;166.811
33;evalKnownDf;1;0;0;0
33;write;1;1.9415e-05;1.9415e-05;1.9415e-05
33;trace;1;0;0;0
33;calc_total;1;13.3419;13.3419;13.3419
10;compErr;1;1.235e-06;1.235e-06;1.235e-06
10;init;1;0.538696;0.538696;0.538696
10;update;1;11.5247;11.5247;11.5247
10;sync;1;1.30473;1.30473;1.30473
10;evalKnownDf;1;0;0;0
10;write;1;1.6561e-05;1.6561e-05;1.6561e-05
10;trace;1;0;0;0
10;calc_total;1;12.8294;12.8294;12.8294
0;total;1;166.817;166.817;166.817
65;compErr;1;1.512e-06;1.512e-06;1.512e-06
65;init;1;0.538726;0.538726;0.538726
65;update;1;11.4923;11.4923;11.4923
65;sync;1;2.94821;2.94821;2.94821
65;evalKnownDf;1;0;0;0
65;write;1;2.3215e-05;2.3215e-05;2.3215e-05
65;trace;1;0;0;0
65;calc_total;1;14.4405;14.4405;14.4405
85;compErr;1;1.8e-06;1.8e-06;1.8e-06
85;init;1;0.537943;0.537943;0.537943
85;update;1;11.5533;11.5533;11.5533
85;sync;1;0.0835379;0.0835379;0.0835379
85;evalKnownDf;1;0;0;0
85;write;1;1.89e-05;1.89e-05;1.89e-05
85;trace;1;0;0;0
85;calc_total;1;11.6368;11.6368;11.6368
0;total;1;166.811;166.811;166.811
25;compErr;1;2.153e-06;2.153e-06;2.153e-06
25;init;1;0.540163;0.540163;0.540163
25;update;1;11.7929;11.7929;11.7929
25;sync;1;0.693414;0.693414;0.693414
11;compErr;1;1.618e-06;1.618e-06;1.618e-06
11;init;1;0.536889;0.536889;0.536889
11;update;1;11.5635;11.5635;11.5635
11;sync;1;1.60323;1.60323;1.60323
11;evalKnownDf;1;0;0;0
11;write;1;1.6228e-05;1.6228e-05;1.6228e-05
11;trace;1;0;0;0
11;calc_total;1;13.1667;13.1667;13.1667
0;total;1;166.817;166.817;166.817
66;compErr;1;1.063e-06;1.063e-06;1.063e-06
66;init;1;0.536953;0.536953;0.536953
66;update;1;11.4391;11.4391;11.4391
66;sync;1;1.84116;1.84116;1.84116
66;evalKnownDf;1;0;0;0
66;write;1;2.0193e-05;2.0193e-05;2.0193e-05
66;trace;1;0;0;0
66;calc_total;1;13.2802;13.2802;13.2802
86;compErr;1;1.197e-06;1.197e-06;1.197e-06
86;init;1;0.537967;0.537967;0.537967
86;update;1;11.6244;11.6244;11.6244
86;sync;1;0.371543;0.371543;0.371543
86;evalKnownDf;1;0;0;0
86;write;1;1.6204e-05;1.6204e-05;1.6204e-05
86;trace;1;0;0;0
86;calc_total;1;11.9959;11.9959;11.9959
0;total;1;166.811;166.811;166.811
25;evalKnownDf;1;0;0;0
25;write;1;2.1749e-05;2.1749e-05;2.1749e-05
25;trace;1;0;0;0
25;calc_total;1;12.4863;12.4863;12.4863
12;compErr;1;1.259e-06;1.259e-06;1.259e-06
12;init;1;0.54164;0.54164;0.54164
12;update;1;11.4489;11.4489;11.4489
12;sync;1;5.18261;5.18261;5.18261
12;evalKnownDf;1;0;0;0
12;write;1;1.9565e-05;1.9565e-05;1.9565e-05
12;trace;1;0;0;0
12;calc_total;1;16.6315;16.6315;16.6315
0;total;1;166.816;166.816;166.816
67;compErr;1;1.48e-06;1.48e-06;1.48e-06
67;init;1;0.53854;0.53854;0.53854
67;update;1;11.5412;11.5412;11.5412
67;sync;1;2.02384;2.02384;2.02384
67;evalKnownDf;1;0;0;0
67;write;1;2.1345e-05;2.1345e-05;2.1345e-05
67;trace;1;0;0;0
67;calc_total;1;13.565;13.565;13.565
87;compErr;1;7.22e-07;7.22e-07;7.22e-07
87;init;1;0.544564;0.544564;0.544564
87;update;1;11.5034;11.5034;11.5034
87;sync;1;1.03671;1.03671;1.03671
87;evalKnownDf;1;0;0;0
87;write;1;1.8166e-05;1.8166e-05;1.8166e-05
87;trace;1;0;0;0
87;calc_total;1;12.5401;12.5401;12.5401
0;total;1;166.811;166.811;166.811
36;compErr;1;1.661e-06;1.661e-06;1.661e-06
36;init;1;0.535493;0.535493;0.535493
36;update;1;11.4133;11.4133;11.4133
36;sync;1;5.54588;5.54588;5.54588
36;evalKnownDf;1;0;0;0
36;write;1;2.3539e-05;2.3539e-05;2.3539e-05
36;trace;1;0;0;0
36;calc_total;1;16.9592;16.9592;16.9592
13;compErr;1;2.122e-06;2.122e-06;2.122e-06
13;init;1;0.538279;0.538279;0.538279
13;update;1;11.4368;11.4368;11.4368
13;sync;1;0.521303;0.521303;0.521303
13;evalKnownDf;1;0;0;0
13;write;1;2.1048e-05;2.1048e-05;2.1048e-05
13;trace;1;0;0;0
13;calc_total;1;11.9581;11.9581;11.9581
0;total;1;166.817;166.817;166.817
68;compErr;1;1.422e-06;1.422e-06;1.422e-06
68;init;1;0.540105;0.540105;0.540105
68;update;1;11.5095;11.5095;11.5095
68;sync;1;2.45875;2.45875;2.45875
68;evalKnownDf;1;0;0;0
68;write;1;1.8106e-05;1.8106e-05;1.8106e-05
68;trace;1;0;0;0
68;calc_total;1;13.9683;13.9683;13.9683
88;compErr;1;1.088e-06;1.088e-06;1.088e-06
88;init;1;0.54478;0.54478;0.54478
88;update;1;11.6218;11.6218;11.6218
88;sync;1;0.00526804;0.00526804;0.00526804
88;evalKnownDf;1;0;0;0
88;write;1;1.7683e-05;1.7683e-05;1.7683e-05
88;trace;1;0;0;0
88;calc_total;1;11.627;11.627;11.627
0;total;1;166.811;166.811;166.811
40;compErr;1;1.508e-06;1.508e-06;1.508e-06
40;init;1;0.536748;0.536748;0.536748
40;update;1;11.4963;11.4963;11.4963
40;sync;1;1.72666;1.72666;1.72666
14;compErr;1;2.651e-06;2.651e-06;2.651e-06
14;init;1;0.537308;0.537308;0.537308
14;update;1;11.4923;11.4923;11.4923
14;sync;1;0.613041;0.613041;0.613041
14;evalKnownDf;1;0;0;0
14;write;1;1.9594e-05;1.9594e-05;1.9594e-05
14;trace;1;0;0;0
14;calc_total;1;12.1053;12.1053;12.1053
0;total;1;166.816;166.816;166.816
69;compErr;1;1.321e-06;1.321e-06;1.321e-06
69;init;1;0.537721;0.537721;0.537721
69;update;1;11.4501;11.4501;11.4501
69;sync;1;1.40815;1.40815;1.40815
69;evalKnownDf;1;0;0;0
69;write;1;1.768e-05;1.768e-05;1.768e-05
69;trace;1;0;0;0
69;calc_total;1;12.8583;12.8583;12.8583
89;compErr;1;1.003e-06;1.003e-06;1.003e-06
89;init;1;0.544763;0.544763;0.544763
89;update;1;11.4755;11.4755;11.4755
89;sync;1;1.71747;1.71747;1.71747
89;evalKnownDf;1;0;0;0
89;write;1;1.7856e-05;1.7856e-05;1.7856e-05
89;trace;1;0;0;0
89;calc_total;1;13.193;13.193;13.193
0;total;1;166.811;166.811;166.811
40;evalKnownDf;1;0;0;0
40;write;1;2.2111e-05;2.2111e-05;2.2111e-05
40;trace;1;0;0;0
40;calc_total;1;13.223;13.223;13.223
15;compErr;1;2.032e-06;2.032e-06;2.032e-06
15;init;1;0.534396;0.534396;0.534396
15;update;1;11.5086;11.5086;11.5086
15;sync;1;3.34995;3.34995;3.34995
15;evalKnownDf;1;0;0;0
15;write;1;2.121e-05;2.121e-05;2.121e-05
15;trace;1;0;0;0
15;calc_total;1;14.8586;14.8586;14.8586
0;total;1;166.816;166.816;166.816
70;compErr;1;1.599e-06;1.599e-06;1.599e-06
70;init;1;0.537824;0.537824;0.537824
70;update;1;11.4911;11.4911;11.4911
70;sync;1;1.82491;1.82491;1.82491
70;evalKnownDf;1;0;0;0
70;write;1;1.8861e-05;1.8861e-05;1.8861e-05
70;trace;1;0;0;0
70;calc_total;1;13.316;13.316;13.316
90;compErr;1;9.63e-07;9.63e-07;9.63e-07
90;init;1;0.545577;0.545577;0.545577
90;update;1;11.4744;11.4744;11.4744
90;sync;1;0.357737;0.357737;0.357737
90;evalKnownDf;1;0;0;0
90;write;1;2.0701e-05;2.0701e-05;2.0701e-05
90;trace;1;0;0;0
90;calc_total;1;11.8322;11.8322;11.8322
0;total;1;166.811;166.811;166.811
41;compErr;1;1.69e-06;1.69e-06;1.69e-06
41;init;1;0.539876;0.539876;0.539876
41;update;1;11.485;11.485;11.485
41;sync;1;2.4716;2.4716;2.4716
41;evalKnownDf;1;0;0;0
41;write;1;2.2518e-05;2.2518e-05;2.2518e-05
41;trace;1;0;0;0
16;compErr;1;1.583e-06;1.583e-06;1.583e-06
16;init;1;0.537509;0.537509;0.537509
16;update;1;11.3729;11.3729;11.3729
16;sync;1;2.23318;2.23318;2.23318
16;evalKnownDf;1;0;0;0
16;write;1;2.1579e-05;2.1579e-05;2.1579e-05
16;trace;1;0;0;0
16;calc_total;1;13.6061;13.6061;13.6061
0;total;1;166.816;166.816;166.816
71;compErr;1;3.022e-06;3.022e-06;3.022e-06
71;init;1;0.538792;0.538792;0.538792
71;update;1;11.514;11.514;11.514
71;sync;1;1.85261;1.85261;1.85261
71;evalKnownDf;1;0;0;0
71;write;1;2.8671e-05;2.8671e-05;2.8671e-05
71;trace;1;0;0;0
71;calc_total;1;13.3666;13.3666;13.3666
91;compErr;1;1.677e-06;1.677e-06;1.677e-06
91;init;1;0.536014;0.536014;0.536014
91;update;1;11.6019;11.6019;11.6019
91;sync;1;1.71034;1.71034;1.71034
91;evalKnownDf;1;0;0;0
91;write;1;1.7767e-05;1.7767e-05;1.7767e-05
91;trace;1;0;0;0
91;calc_total;1;13.3122;13.3122;13.3122
0;total;1;166.811;166.811;166.811
41;calc_total;1;13.9566;13.9566;13.9566
17;compErr;1;1.824e-06;1.824e-06;1.824e-06
17;init;1;0.536517;0.536517;0.536517
17;update;1;11.4504;11.4504;11.4504
17;sync;1;1.07594;1.07594;1.07594
17;evalKnownDf;1;0;0;0
17;write;1;2.1023e-05;2.1023e-05;2.1023e-05
17;trace;1;0;0;0
17;calc_total;1;12.5264;12.5264;12.5264
0;total;1;166.817;166.817;166.817
92;compErr;1;1.493e-06;1.493e-06;1.493e-06
92;init;1;0.538788;0.538788;0.538788
92;update;1;11.6143;11.6143;11.6143
92;sync;1;0.570637;0.570637;0.570637
92;evalKnownDf;1;0;0;0
92;write;1;1.5984e-05;1.5984e-05;1.5984e-05
92;trace;1;0;0;0
92;calc_total;1;12.1849;12.1849;12.1849
0;total;1;166.811;166.811;166.811
42;compErr;1;1.775e-06;1.775e-06;1.775e-06
42;init;1;0.536849;0.536849;0.536849
42;update;1;11.3874;11.3874;11.3874
42;sync;1;2.18106;2.18106;2.18106
42;evalKnownDf;1;0;0;0
42;write;1;2.6437e-05;2.6437e-05;2.6437e-05
42;trace;1;0;0;0
42;calc_total;1;13.5685;13.5685;13.5685
18;compErr;1;2.006e-06;2.006e-06;2.006e-06
18;init;1;0.535791;0.535791;0.535791
18;update;1;11.3337;11.3337;11.3337
18;sync;1;1.51391;1.51391;1.51391
18;evalKnownDf;1;0;0;0
18;write;1;2.3152e-05;2.3152e-05;2.3152e-05
18;trace;1;0;0;0
18;calc_total;1;12.8476;12.8476;12.8476
0;total;1;166.817;166.817;166.817
93;compErr;1;1.112e-06;1.112e-06;1.112e-06
93;init;1;0.548654;0.548654;0.548654
93;update;1;11.5582;11.5582;11.5582
93;sync;1;0.551854;0.551854;0.551854
93;evalKnownDf;1;0;0;0
93;write;1;1.6816e-05;1.6816e-05;1.6816e-05
93;trace;1;0;0;0
93;calc_total;1;12.1101;12.1101;12.1101
0;total;1;166.811;166.811;166.811
43;compErr;1;2.195e-06;2.195e-06;2.195e-06
43;init;1;0.536891;0.536891;0.536891
43;update;1;11.4802;11.4802;11.4802
43;sync;1;3.30779;3.30779;3.30779
43;evalKnownDf;1;0;0;0
43;write;1;2.2518e-05;2.2518e-05;2.2518e-05
43;trace;1;0;0;0
43;calc_total;1;14.7879;14.7879;14.7879
19;compErr;1;9.18e-07;9.18e-07;9.18e-07
19;init;1;0.535652;0.535652;0.535652
19;update;1;11.4609;11.4609;11.4609
19;sync;1;2.81855;2.81855;2.81855
19;evalKnownDf;1;0;0;0
19;write;1;1.8102e-05;1.8102e-05;1.8102e-05
19;trace;1;0;0;0
19;calc_total;1;14.2795;14.2795;14.2795
0;total;1;166.816;166.816;166.816
94;compErr;1;2.407e-06;2.407e-06;2.407e-06
94;init;1;0.53829;0.53829;0.53829
94;update;1;11.464;11.464;11.464
94;sync;1;0.803206;0.803206;0.803206
94;evalKnownDf;1;0;0;0
94;write;1;2.9171e-05;2.9171e-05;2.9171e-05
94;trace;1;0;0;0
94;calc_total;1;12.2672;12.2672;12.2672
0;total;1;166.811;166.811;166.811
37;compErr;1;2.327e-06;2.327e-06;2.327e-06
37;init;1;0.544067;0.544067;0.544067
37;update;1;11.4679;11.4679;11.4679
37;sync;1;3.11941;3.11941;3.11941
37;evalKnownDf;1;0;0;0
20;compErr;1;1.02e-06;1.02e-06;1.02e-06
20;init;1;0.544454;0.544454;0.544454
20;update;1;11.527;11.527;11.527
20;sync;1;0.793742;0.793742;0.793742
20;evalKnownDf;1;0;0;0
20;write;1;1.7397e-05;1.7397e-05;1.7397e-05
20;trace;1;0;0;0
20;calc_total;1;12.3207;12.3207;12.3207
0;total;1;166.817;166.817;166.817
95;compErr;1;1.689e-06;1.689e-06;1.689e-06
95;init;1;0.538368;0.538368;0.538368
95;update;1;11.471;11.471;11.471
95;sync;1;1.33386;1.33386;1.33386
95;evalKnownDf;1;0;0;0
95;write;1;2.267e-05;2.267e-05;2.267e-05
95;trace;1;0;0;0
95;calc_total;1;12.8049;12.8049;12.8049
0;total;1;166.811;166.811;166.811
37;write;1;2.6821e-05;2.6821e-05;2.6821e-05
37;trace;1;0;0;0
37;calc_total;1;14.5873;14.5873;14.5873
21;compErr;1;1.449e-06;1.449e-06;1.449e-06
21;init;1;0.539329;0.539329;0.539329
21;update;1;11.411;11.411;11.411
21;sync;1;2.30365;2.30365;2.30365
21;evalKnownDf;1;0;0;0
21;write;1;2.0749e-05;2.0749e-05;2.0749e-05
21;trace;1;0;0;0
21;calc_total;1;13.7147;13.7147;13.7147
0;total;1;166.816;166.816;166.816
44;compErr;1;2.401e-06;2.401e-06;2.401e-06
44;init;1;0.539262;0.539262;0.539262
44;update;1;11.3976;11.3976;11.3976
44;sync;1;1.31161;1.31161;1.31161
44;evalKnownDf;1;0;0;0
44;write;1;2.7526e-05;2.7526e-05;2.7526e-05
44;trace;1;0;0;0
22;compErr;1;1.706e-06;1.706e-06;1.706e-06
22;init;1;0.537155;0.537155;0.537155
22;update;1;11.4133;11.4133;11.4133
22;sync;1;2.04566;2.04566;2.04566
22;evalKnownDf;1;0;0;0
22;write;1;1.9531e-05;1.9531e-05;1.9531e-05
22;trace;1;0;0;0
22;calc_total;1;13.4589;13.4589;13.4589
0;total;1;166.816;166.816;166.816
35;compErr;1;1.88e-06;1.88e-06;1.88e-06
35;init;1;0.545456;0.545456;0.545456
35;update;1;11.6221;11.6221;11.6221
35;sync;1;2.63259;2.63259;2.63259
35;evalKnownDf;1;0;0;0
23;compErr;1;1.763e-06;1.763e-06;1.763e-06
23;init;1;0.536651;0.536651;0.536651
23;update;1;11.4995;11.4995;11.4995
23;sync;1;2.00567;2.00567;2.00567
23;evalKnownDf;1;0;0;0
23;write;1;2.0442e-05;2.0442e-05;2.0442e-05
23;trace;1;0;0;0
23;calc_total;1;13.5052;13.5052;13.5052
0;total;1;166.816;166.816;166.816
44;calc_total;1;12.7092;12.7092;12.7092
54;compErr;1;1.929e-06;1.929e-06;1.929e-06
54;init;1;0.537991;0.537991;0.537991
35;write;1;1.7829e-05;1.7829e-05;1.7829e-05
35;trace;1;0;0;0
35;calc_total;1;14.2547;14.2547;14.2547
54;update;1;11.5468;11.5468;11.5468
54;sync;1;0.658624;0.658624;0.658624
54;evalKnownDf;1;0;0;0
54;write;1;2.0332e-05;2.0332e-05;2.0332e-05
54;trace;1;0;0;0
38;compErr;1;1.4e-06;1.4e-06;1.4e-06
38;init;1;0.537787;0.537787;0.537787
38;update;1;11.4173;11.4173;11.4173
38;sync;1;3.45516;3.45516;3.45516
54;calc_total;1;12.2054;12.2054;12.2054
38;evalKnownDf;1;0;0;0
38;write;1;1.8975e-05;1.8975e-05;1.8975e-05
38;trace;1;0;0;0
38;calc_total;1;14.8724;14.8724;14.8724
0;total;1;161.162;161.162;161.162
39;compErr;1;3.666e-06;3.666e-06;3.666e-06
39;init;1;0.546428;0.546428;0.546428
39;update;1;11.5532;11.5532;11.5532
0;total;1;161.164;161.164;161.164
39;sync;1;1.32903;1.32903;1.32903
39;evalKnownDf;1;0;0;0
39;write;1;2.3816e-05;2.3816e-05;2.3816e-05
39;trace;1;0;0;0
39;calc_total;1;12.8822;12.8822;12.8822
0;total;1;161.164;161.164;161.164
47;compErr;1;3.282e-06;3.282e-06;3.282e-06
47;init;1;0.539157;0.539157;0.539157
47;update;1;11.4821;11.4821;11.4821
47;sync;1;1.94595;1.94595;1.94595
47;evalKnownDf;1;0;0;0
47;write;1;2.5582e-05;2.5582e-05;2.5582e-05
47;trace;1;0;0;0
0;total;1;161.164;161.164;161.164
47;calc_total;1;13.4281;13.4281;13.4281
0;total;1;161.164;161.164;161.164
24;compErr;1;1.197e-06;1.197e-06;1.197e-06
24;init;1;0.538421;0.538421;0.538421
24;update;1;11.5925;11.5925;11.5925
24;sync;1;1.85507;1.85507;1.85507
24;evalKnownDf;1;0;0;0
24;write;1;1.9318e-05;1.9318e-05;1.9318e-05
24;trace;1;0;0;0
24;calc_total;1;13.4475;13.4475;13.4475
0;total;1;166.822;166.822;166.822
0;total;1;161.164;161.164;161.164
0;total;1;166.822;166.822;166.822
0;total;1;161.164;161.164;161.164
0;total;1;166.822;166.822;166.822
55;compErr;1;1.843e-06;1.843e-06;1.843e-06
55;init;1;0.537445;0.537445;0.537445
55;update;1;11.4478;11.4478;11.4478
55;sync;1;0.877678;0.877678;0.877678
55;evalKnownDf;1;0;0;0
55;write;1;2.6672e-05;2.6672e-05;2.6672e-05
55;trace;1;0;0;0
55;calc_total;1;12.3254;12.3254;12.3254
0;total;1;161.162;161.162;161.162
0;total;1;166.822;166.822;166.822
56;compErr;1;1.455e-06;1.455e-06;1.455e-06
56;init;1;0.539115;0.539115;0.539115
56;update;1;11.6316;11.6316;11.6316
56;sync;1;0.432123;0.432123;0.432123
56;evalKnownDf;1;0;0;0
56;write;1;1.8762e-05;1.8762e-05;1.8762e-05
56;trace;1;0;0;0
56;calc_total;1;12.0637;12.0637;12.0637
0;total;1;161.164;161.164;161.164
0;total;1;166.822;166.822;166.822
0;total;1;161.162;161.162;161.162
0;total;1;166.822;166.822;166.822
0;total;1;161.164;161.164;161.164
30;compErr;1;1.781e-06;1.781e-06;1.781e-06
30;init;1;0.536269;0.536269;0.536269
30;update;1;11.6013;11.6013;11.6013
30;sync;1;1.59088;1.59088;1.59088
30;evalKnownDf;1;0;0;0
30;write;1;2.1659e-05;2.1659e-05;2.1659e-05
30;trace;1;0;0;0
30;calc_total;1;13.1922;13.1922;13.1922
0;total;1;166.822;166.822;166.822
0;total;1;161.164;161.164;161.164
0;total;1;166.822;166.822;166.822
0;total;1;161.162;161.162;161.162
0;total;1;166.822;166.822;166.822
0;total;1;161.164;161.164;161.164
0;total;1;166.822;166.822;166.822
62;compErr;1;1.123e-06;1.123e-06;1.123e-06
62;init;1;0.536907;0.536907;0.536907
62;update;1;11.5715;11.5715;11.5715
62;sync;1;2.06204;2.06204;2.06204
62;evalKnownDf;1;0;0;0
62;write;1;1.9404e-05;1.9404e-05;1.9404e-05
62;trace;1;0;0;0
62;calc_total;1;13.6335;13.6335;13.6335
0;total;1;161.164;161.164;161.164
0;total;1;166.822;166.822;166.822
0;total;1;161.162;161.162;161.162
0;total;1;166.822;166.822;166.822
0;total;1;161.162;161.162;161.162
0;total;1;166.822;166.822;166.822
0;total;1;161.162;161.162;161.162
0;total;1;166.822;166.822;166.822
0;total;1;161.164;161.164;161.164
0;total;1;166.822;166.822;166.822
0;total;1;161.164;161.164;161.164
0;total;1;166.822;166.822;166.822
0;total;1;161.164;161.164;161.164
0;total;1;166.822;166.822;166.822
0;total;1;161.164;161.164;161.164
0;total;1;166.822;166.822;166.822
0;total;1;161.162;161.162;161.162
0;total;1;166.822;166.822;166.822
0;total;1;161.164;161.164;161.164
0;total;1;166.822;166.822;166.822
0;total;1;166.822;166.822;166.822
45;compErr;1;1.967e-06;1.967e-06;1.967e-06
45;init;1;0.537599;0.537599;0.537599
45;update;1;11.3959;11.3959;11.3959
45;sync;1;2.92667;2.92667;2.92667
45;evalKnownDf;1;0;0;0
45;write;1;2.5947e-05;2.5947e-05;2.5947e-05
45;trace;1;0;0;0
45;calc_total;1;14.3226;14.3226;14.3226
0;total;1;166.822;166.822;166.822
46;compErr;1;2.241e-06;2.241e-06;2.241e-06
46;init;1;0.540405;0.540405;0.540405
46;update;1;11.3948;11.3948;11.3948
46;sync;1;2.49691;2.49691;2.49691
46;evalKnownDf;1;0;0;0
46;write;1;3.0532e-05;3.0532e-05;3.0532e-05
46;trace;1;0;0;0
46;calc_total;1;13.8917;13.8917;13.8917
0;total;1;166.822;166.822;166.822
0;total;1;166.822;166.822;166.822
