# Supplementary material for: A Halo abstraction for distributed n-dimensional structured grids within the C++ PGAS library DASH
Source: PeerJ Comput Sci. 2023 Feb 3;9:e1203. doi: 10.7717/peerj-cs.1203 (PMC10280232; doi:10.7717/peerj-cs.1203)
Supplement: Supplemental Information 4 [file peerj-cs-09-1203-s004.gz › raw_dash_scafes/res_2d_sc/strong/plain/heat2d_n1_c16_45000_28809610.out]

DASH
InitEnergy=400.00000
EndEnergy=383.68147
DiffEnergy=-16.31853
Matrixspec: 45000 x 45000
Iterations: 10
# unit_id;function_name;num_calls;avg_runtime;min_runtime;max_runtime
0;initialize;1;5.22079;5.22079;5.22079
0;async;10;0.00383;0.00127;0.00571
0;inner;10;0.63969;0.63762;0.64429
0;wait;10;0.00004;0.00003;0.00006
0;boundary;10;0.00666;0.00462;0.00759
0;calc iter;10;0.65022;0.64838;0.65131
0;calc total;1;6.51256;6.51256;6.51256
0;total;1;14.95873;14.95873;14.95873
1;initialize;1;5.22079;5.22079;5.22079
1;async;10;0.00435068;0.000944645;0.00664972
1;inner;10;0.641175;0.639249;0.646061
1;wait;10;3.66614e-05;2.2316e-05;5.3104e-05
1;boundary;10;0.00494257;0.00369598;0.00536722
1;calc iter;10;0.650507;0.649049;0.651726
1;calc total;1;6.51257;6.51257;6.51257
1;total;1;14.9587;14.9587;14.9587
2;initialize;1;5.22083;5.22083;5.22083
2;async;10;0.00337479;0.00109284;0.00570062
2;inner;10;0.641039;0.638998;0.645436
2;wait;10;4.27692e-05;2.7045e-05;5.9013e-05
2;boundary;10;0.00587845;0.00394188;0.00709089
2;calc iter;10;0.650336;0.648459;0.651597
2;calc total;1;6.51257;6.51257;6.51257
2;total;1;14.9588;14.9588;14.9588
3;initialize;1;5.22083;5.22083;5.22083
3;async;10;0.0026231;0.000729286;0.00483868
3;inner;10;0.640069;0.63733;0.645383
3;wait;10;4.03902e-05;2.7732e-05;7.0724e-05
3;boundary;10;0.00718591;0.00413009;0.00892084
3;calc iter;10;0.649921;0.648156;0.651392
3;calc total;1;6.51257;6.51257;6.51257
3;total;1;14.9588;14.9588;14.9588
4;initialize;1;5.22076;5.22076;5.22076
4;async;10;0.00720157;0.00163175;0.0107723
4;inner;10;0.637846;0.635912;0.641774
4;wait;10;4.27348e-05;2.1325e-05;9.7163e-05
4;boundary;10;0.00538347;0.00473075;0.00729017
4;calc iter;10;0.650476;0.649302;0.652166
4;calc total;1;6.51257;6.51257;6.51257
4;total;1;14.9587;14.9587;14.9587
5;initialize;1;5.22084;5.22084;5.22084
5;async;10;0.00927914;0.00207875;0.0115789
5;inner;10;0.63687;0.634943;0.640449
5;wait;10;4.25161e-05;2.6976e-05;0.0001259
5;boundary;10;0.00457693;0.00346199;0.00650109
5;calc iter;10;0.65077;0.649157;0.651829
5;calc total;1;6.51257;6.51257;6.51257
5;total;1;14.9588;14.9588;14.9588
6;initialize;1;5.22085;5.22085;5.22085
6;async;10;0.00611315;0.00208602;0.00890623
6;inner;10;0.639683;0.637658;0.643296
6;wait;10;4.27638e-05;2.891e-05;0.000107521
6;boundary;10;0.00477147;0.00415091;0.00549828
6;calc iter;10;0.650612;0.649798;0.652019
6;calc total;1;6.51257;6.51257;6.51257
6;total;1;14.9588;14.9588;14.9588
7;initialize;1;5.22083;5.22083;5.22083
7;async;10;0.00558264;0.00160298;0.0079784
7;inner;10;0.637131;0.63509;0.642297
7;wait;10;5.49194e-05;3.6164e-05;0.000100361
7;boundary;10;0.00738113;0.00569962;0.00801726
7;calc iter;10;0.650152;0.647976;0.651462
7;calc total;1;6.51257;6.51257;6.51257
7;total;1;14.9588;14.9588;14.9588
8;initialize;1;5.22082;5.22082;5.22082
8;async;10;0.00591727;0.0015524;0.00748855
8;inner;10;0.640498;0.638472;0.645643
8;wait;10;3.05949e-05;1.3768e-05;6.5358e-05
8;boundary;10;0.00451047;0.00258725;0.00503831
8;calc iter;10;0.650958;0.64759;0.653122
8;calc total;1;6.51256;6.51256;6.51256
8;total;1;14.9588;14.9588;14.9588
9;initialize;1;5.22078;5.22078;5.22078
9;async;10;0.00326546;0.00197618;0.00349433
9;inner;10;0.642713;0.640619;0.647269
9;wait;10;3.0416e-05;2.1344e-05;4.937e-05
9;boundary;10;0.00524466;0.00248818;0.00618894
9;calc iter;10;0.651256;0.647914;0.654806
9;calc total;1;6.51257;6.51257;6.51257
9;total;1;14.9587;14.9587;14.9587
10;initialize;1;5.22078;5.22078;5.22078
10;async;10;0.00566495;0.00207629;0.0073501
10;inner;10;0.640834;0.638906;0.645656
10;wait;10;3.02683e-05;2.0868e-05;5.8753e-05
10;boundary;10;0.00432952;0.00294439;0.00492572
10;calc iter;10;0.650861;0.648082;0.652218
10;calc total;1;6.51256;6.51256;6.51256
10;total;1;14.9587;14.9587;14.9587
11;initialize;1;5.22078;5.22078;5.22078
11;async;10;0.00396657;0.000680596;0.00575611
11;inner;10;0.642328;0.640484;0.647069
11;wait;10;2.77866e-05;1.9608e-05;4.8266e-05
11;boundary;10;0.00437754;0.00354186;0.00472612
11;calc iter;10;0.650702;0.649524;0.652163
11;calc total;1;6.51257;6.51257;6.51257
11;total;1;14.9587;14.9587;14.9587
12;initialize;1;5.22079;5.22079;5.22079
12;async;10;0.26799;0.00142274;0.299286
12;inner;10;0.35078;0.350428;0.351109
12;wait;10;2.71002e-05;1.2259e-05;8.5863e-05
12;boundary;10;0.00270813;0.00259025;0.00310968
12;calc iter;10;0.621507;0.355239;0.653141
12;calc total;1;6.51256;6.51256;6.51256
12;total;1;14.9587;14.9587;14.9587
13;initialize;1;5.22037;5.22037;5.22037
13;async;10;0.265795;0.00178967;0.298388
13;inner;10;0.353658;0.353203;0.354388
13;wait;10;2.88289e-05;1.8796e-05;5.6421e-05
13;boundary;10;0.0025657;0.00253111;0.00258356
13;calc iter;10;0.622048;0.358767;0.654617
13;calc total;1;6.51257;6.51257;6.51257
13;total;1;14.9583;14.9583;14.9583
14;initialize;1;5.22079;5.22079;5.22079
14;async;10;0.256964;0.00178839;0.286534
14;inner;10;0.363051;0.362704;0.363378
14;wait;10;2.72785e-05;1.4282e-05;7.872e-05
14;boundary;10;0.00253578;0.00252252;0.00255853
14;calc iter;10;0.622579;0.367772;0.652018
14;calc total;1;6.51256;6.51256;6.51256
14;total;1;14.9587;14.9587;14.9587
15;initialize;1;5.22085;5.22085;5.22085
15;async;10;0.265926;0.00126248;0.295822
15;inner;10;0.351959;0.351313;0.352475
15;wait;10;2.90688e-05;1.8303e-05;6.3187e-05
15;boundary;10;0.00322797;0.0027046;0.00348328
15;calc iter;10;0.621144;0.356512;0.651052
15;calc total;1;6.51257;6.51257;6.51257
15;total;1;14.9588;14.9588;14.9588
DASH
InitEnergy=400.00000
EndEnergy=383.68147
DiffEnergy=-16.31853
Matrixspec: 45000 x 45000
Iterations: 10
# unit_id;function_name;num_calls;avg_runtime;min_runtime;max_runtime
0;initialize;1;3.44331;3.44331;3.44331
0;async;10;0.00212;0.00110;0.00526
0;inner;10;0.64070;0.63652;0.64750
0;wait;10;0.00003;0.00002;0.00005
0;boundary;10;0.00537;0.00437;0.00679
0;calc iter;10;0.64821;0.64590;0.65349
0;calc total;1;6.50498;6.50498;6.50498
0;total;1;13.05593;13.05593;13.05593
1;initialize;1;3.44322;3.44322;3.44322
1;async;10;0.00720374;0.00197006;0.0123418
1;inner;10;0.635848;0.632141;0.643266
1;wait;10;3.42867e-05;2.0515e-05;6.2244e-05
1;boundary;10;0.00551874;0.00424787;0.00613903
1;calc iter;10;0.648606;0.646814;0.649677
1;calc total;1;6.50498;6.50498;6.50498
1;total;1;13.0559;13.0559;13.0559
2;initialize;1;3.44323;3.44323;3.44323
2;async;10;0.00944811;0.00185404;0.0135547
2;inner;10;0.634105;0.629598;0.641823
2;wait;10;3.25422e-05;1.7106e-05;6.3686e-05
2;boundary;10;0.00543747;0.00364912;0.00650079
2;calc iter;10;0.649025;0.644077;0.650649
2;calc total;1;6.50498;6.50498;6.50498
2;total;1;13.0559;13.0559;13.0559
3;initialize;1;3.44323;3.44323;3.44323
3;async;10;0.00783613;0.00156738;0.0104309
3;inner;10;0.636274;0.630273;0.645193
3;wait;10;2.84137e-05;1.7191e-05;5.7494e-05
3;boundary;10;0.00572781;0.00256432;0.00700282
3;calc iter;10;0.649869;0.64329;0.652566
3;calc total;1;6.50498;6.50498;6.50498
3;total;1;13.0559;13.0559;13.0559
4;initialize;1;3.4432;3.4432;3.4432
4;async;10;0.00846424;0.00161864;0.0146092
4;inner;10;0.631753;0.62657;0.638593
4;wait;10;5.54805e-05;3.004e-05;0.000113521
4;boundary;10;0.00718828;0.00548808;0.00863124
4;calc iter;10;0.647463;0.645778;0.650596
4;calc total;1;6.50498;6.50498;6.50498
4;total;1;13.0558;13.0558;13.0558
5;initialize;1;3.4433;3.4433;3.4433
5;async;10;0.0106225;0.00190055;0.0154459
5;inner;10;0.631156;0.628387;0.639072
5;wait;10;5.41841e-05;3.886e-05;9.8221e-05
5;boundary;10;0.00665444;0.00516602;0.00839222
5;calc iter;10;0.648489;0.643701;0.650965
5;calc total;1;6.50498;6.50498;6.50498
5;total;1;13.0559;13.0559;13.0559
6;initialize;1;3.44321;3.44321;3.44321
6;async;10;0.0141447;0.00204348;0.0178184
6;inner;10;0.62985;0.624652;0.638204
6;wait;10;4.44313e-05;2.3902e-05;0.000103407
6;boundary;10;0.00534102;0.00331263;0.00643477
6;calc iter;10;0.649382;0.645306;0.652157
6;calc total;1;6.50498;6.50498;6.50498
6;total;1;13.0558;13.0558;13.0558
7;initialize;1;3.44322;3.44322;3.44322
7;async;10;0.00179253;0.00147312;0.00194978
7;inner;10;0.642295;0.63659;0.64917
7;wait;10;3.84126e-05;2.0345e-05;5.7872e-05
7;boundary;10;0.00636882;0.00249617;0.00723339
7;calc iter;10;0.650496;0.640915;0.655976
7;calc total;1;6.50498;6.50498;6.50498
7;total;1;13.0559;13.0559;13.0559
8;initialize;1;3.44321;3.44321;3.44321
8;async;10;0.00734756;0.000879541;0.0142374
8;inner;10;0.630522;0.624847;0.643032
8;wait;10;5.72565e-05;3.5833e-05;7.4993e-05
8;boundary;10;0.00872387;0.00438441;0.0100559
8;calc iter;10;0.646652;0.643581;0.649165
8;calc total;1;6.50499;6.50499;6.50499
8;total;1;13.0558;13.0558;13.0558
9;initialize;1;3.44321;3.44321;3.44321
9;async;10;0.00864127;0.00186039;0.013073
9;inner;10;0.630881;0.627341;0.640944
9;wait;10;6.28393e-05;4.7316e-05;0.000116022
9;boundary;10;0.00804609;0.00509649;0.00915794
9;calc iter;10;0.647633;0.643096;0.649367
9;calc total;1;6.50498;6.50498;6.50498
9;total;1;13.0558;13.0558;13.0558
10;initialize;1;3.4432;3.4432;3.4432
10;async;10;0.00911747;0.00166055;0.0137675
10;inner;10;0.63364;0.629621;0.641567
10;wait;10;4.8092e-05;3.0289e-05;8.6328e-05
10;boundary;10;0.00581583;0.00467509;0.00683518
10;calc iter;10;0.648623;0.645749;0.650208
10;calc total;1;6.50498;6.50498;6.50498
10;total;1;13.0558;13.0558;13.0558
11;initialize;1;3.44319;3.44319;3.44319
11;async;10;0.0107892;0.00144843;0.0140241
11;inner;10;0.633654;0.628163;0.64345
11;wait;10;3.32266e-05;1.6573e-05;5.7894e-05
11;boundary;10;0.00504595;0.00296285;0.00607523
11;calc iter;10;0.649524;0.644714;0.651471
11;calc total;1;6.50498;6.50498;6.50498
11;total;1;13.0558;13.0558;13.0558
12;initialize;1;3.44319;3.44319;3.44319
12;async;10;0.255635;0.00141438;0.286674
12;inner;10;0.359304;0.358699;0.359797
12;wait;10;2.31736e-05;1.3217e-05;3.8959e-05
12;boundary;10;0.00301149;0.00248939;0.00363847
12;calc iter;10;0.617974;0.363764;0.649003
12;calc total;1;6.50498;6.50498;6.50498
12;total;1;13.0558;13.0558;13.0558
13;initialize;1;3.44325;3.44325;3.44325
13;async;10;0.259012;0.00182201;0.289911
13;inner;10;0.356635;0.356209;0.356993
13;wait;10;2.99416e-05;1.9411e-05;5.5138e-05
13;boundary;10;0.00300895;0.00254424;0.00365141
13;calc iter;10;0.618687;0.361378;0.649095
13;calc total;1;6.50498;6.50498;6.50498
13;total;1;13.0559;13.0559;13.0559
14;initialize;1;3.44321;3.44321;3.44321
14;async;10;0.264022;0.00183052;0.295146
14;inner;10;0.352386;0.352078;0.352688
14;wait;10;2.86997e-05;1.4159e-05;6.445e-05
14;boundary;10;0.00285246;0.0025639;0.0036061
14;calc iter;10;0.619291;0.357681;0.649898
14;calc total;1;6.50498;6.50498;6.50498
14;total;1;13.0558;13.0558;13.0558
15;initialize;1;3.44318;3.44318;3.44318
15;async;10;0.266845;0.00118265;0.298398
15;inner;10;0.350758;0.350261;0.351253
15;wait;10;2.63228e-05;1.1842e-05;7.9208e-05
15;boundary;10;0.00270704;0.00250206;0.00351729
15;calc iter;10;0.620337;0.356034;0.651471
15;calc total;1;6.50498;6.50498;6.50498
15;total;1;13.0558;13.0558;13.0558
DASH
InitEnergy=400.00000
EndEnergy=383.68147
DiffEnergy=-16.31853
Matrixspec: 45000 x 45000
Iterations: 10
# unit_id;function_name;num_calls;avg_runtime;min_runtime;max_runtime
0;initialize;1;3.56889;3.56889;3.56889
0;async;10;0.00774;0.00157;0.00990
0;inner;10;0.64029;0.63829;0.64605
0;wait;10;0.00003;0.00001;0.00009
0;boundary;10;0.00482;0.00260;0.00538
0;calc iter;10;0.65288;0.64906;0.65545
0;calc total;1;6.53176;6.53176;6.53176
0;total;1;13.23014;13.23014;13.23014
1;initialize;1;3.56887;3.56887;3.56887
1;async;10;0.00359175;0.00181734;0.00393284
1;inner;10;0.643646;0.641422;0.649986
1;wait;10;2.84136e-05;1.8278e-05;4.3867e-05
1;boundary;10;0.00590637;0.00250016;0.00693484
1;calc iter;10;0.653175;0.648291;0.658137
1;calc total;1;6.53176;6.53176;6.53176
1;total;1;13.2301;13.2301;13.2301
2;initialize;1;3.56895;3.56895;3.56895
2;async;10;0.00621892;0.00183001;0.00834912
2;inner;10;0.641923;0.639779;0.648329
2;wait;10;3.05625e-05;1.9695e-05;4.2366e-05
2;boundary;10;0.00469299;0.00260794;0.00536877
2;calc iter;10;0.652867;0.649345;0.65547
2;calc total;1;6.53176;6.53176;6.53176
2;total;1;13.2302;13.2302;13.2302
3;initialize;1;3.56895;3.56895;3.56895
3;async;10;0.00548073;0.00147471;0.00754999
3;inner;10;0.642158;0.640301;0.647092
3;wait;10;2.91834e-05;1.6993e-05;6.3698e-05
3;boundary;10;0.00487828;0.00386821;0.00531674
3;calc iter;10;0.652548;0.651409;0.653515
3;calc total;1;6.53176;6.53176;6.53176
3;total;1;13.2302;13.2302;13.2302
4;initialize;1;3.5689;3.5689;3.5689
4;async;10;0.00581769;0.00142764;0.00926028
4;inner;10;0.641454;0.639829;0.646055
4;wait;10;4.04967e-05;2.5983e-05;7.3568e-05
4;boundary;10;0.00513555;0.00416113;0.00545842
4;calc iter;10;0.65245;0.65114;0.654549
4;calc total;1;6.53177;6.53177;6.53177
4;total;1;13.2301;13.2301;13.2301
5;initialize;1;3.56887;3.56887;3.56887
5;async;10;0.00725663;0.00199968;0.00941346
5;inner;10;0.640476;0.638217;0.64483
5;wait;10;4.06015e-05;2.6338e-05;0.000112679
5;boundary;10;0.00486855;0.00358806;0.005303
5;calc iter;10;0.652643;0.65067;0.655234
5;calc total;1;6.53177;6.53177;6.53177
5;total;1;13.2301;13.2301;13.2301
6;initialize;1;3.56886;3.56886;3.56886
6;async;10;0.00743706;0.00199826;0.010027
6;inner;10;0.638561;0.636631;0.643011
6;wait;10;5.48218e-05;3.6092e-05;0.000118494
6;boundary;10;0.00619618;0.00538577;0.00738109
6;calc iter;10;0.652251;0.65021;0.653847
6;calc total;1;6.53177;6.53177;6.53177
6;total;1;13.2301;13.2301;13.2301
7;initialize;1;3.56888;3.56888;3.56888
7;async;10;0.00536075;0.00159753;0.00837781
7;inner;10;0.639383;0.637179;0.644408
7;wait;10;5.13342e-05;3.1876e-05;0.000106107
7;boundary;10;0.00709313;0.00570934;0.0081824
7;calc iter;10;0.65189;0.64942;0.653653
7;calc total;1;6.53177;6.53177;6.53177
7;total;1;13.2301;13.2301;13.2301
8;initialize;1;3.56888;3.56888;3.56888
8;async;10;0.00345379;0.00112462;0.0057414
8;inner;10;0.642379;0.639859;0.647792
8;wait;10;4.76489e-05;3.383e-05;7.2291e-05
8;boundary;10;0.00616917;0.00399737;0.00718804
8;calc iter;10;0.652051;0.650113;0.653899
8;calc total;1;6.53177;6.53177;6.53177
8;total;1;13.2301;13.2301;13.2301
9;initialize;1;3.56888;3.56888;3.56888
9;async;10;0.00409023;0.000940426;0.00682815
9;inner;10;0.642841;0.640771;0.647892
9;wait;10;4.1862e-05;3.0201e-05;6.3769e-05
9;boundary;10;0.0053013;0.00384354;0.00600138
9;calc iter;10;0.652276;0.650468;0.65367
9;calc total;1;6.53176;6.53176;6.53176
9;total;1;13.2301;13.2301;13.2301
10;initialize;1;3.56888;3.56888;3.56888
10;async;10;0.0033259;0.00101402;0.00618507
10;inner;10;0.642048;0.639357;0.647948
10;wait;10;4.9556e-05;3.1471e-05;6.7306e-05
10;boundary;10;0.00647328;0.00383199;0.00792051
10;calc iter;10;0.651899;0.649688;0.654315
10;calc total;1;6.53177;6.53177;6.53177
10;total;1;13.2301;13.2301;13.2301
11;initialize;1;3.56889;3.56889;3.56889
11;async;10;0.0026937;0.000680748;0.00572115
11;inner;10;0.641791;0.638515;0.649149
11;wait;10;4.48577e-05;2.841e-05;5.3964e-05
11;boundary;10;0.00720882;0.00364807;0.00938479
11;calc iter;10;0.65174;0.648509;0.65435
11;calc total;1;6.53177;6.53177;6.53177
11;total;1;13.2301;13.2301;13.2301
12;initialize;1;3.56889;3.56889;3.56889
12;async;10;0.264356;0.00143265;0.295946
12;inner;10;0.35579;0.35541;0.35615
12;wait;10;1.80631e-05;1.1906e-05;3.7065e-05
12;boundary;10;0.002516;0.00250183;0.00253647
12;calc iter;10;0.622681;0.359923;0.65443
12;calc total;1;6.53177;6.53177;6.53177
12;total;1;13.2301;13.2301;13.2301
13;initialize;1;3.56888;3.56888;3.56888
13;async;10;0.268277;0.00165859;0.299813
13;inner;10;0.351005;0.350392;0.351397
13;wait;10;3.08403e-05;1.3168e-05;8.1642e-05
13;boundary;10;0.0030348;0.00254845;0.00361754
13;calc iter;10;0.622349;0.356662;0.653085
13;calc total;1;6.53176;6.53176;6.53176
13;total;1;13.2301;13.2301;13.2301
14;initialize;1;3.56891;3.56891;3.56891
14;async;10;0.265178;0.00166176;0.297154
14;inner;10;0.354644;0.353626;0.354995
14;wait;10;2.58824e-05;1.7849e-05;5.5974e-05
14;boundary;10;0.00262645;0.00254581;0.00289309
14;calc iter;10;0.622476;0.359266;0.654604
14;calc total;1;6.53177;6.53177;6.53177
14;total;1;13.2302;13.2302;13.2302
15;initialize;1;3.56891;3.56891;3.56891
15;async;10;0.265386;0.00121001;0.296758
15;inner;10;0.35359;0.353053;0.354002
15;wait;10;2.83804e-05;1.6468e-05;7.7612e-05
15;boundary;10;0.00316847;0.00262833;0.00367537
15;calc iter;10;0.622174;0.358111;0.653475
15;calc total;1;6.53177;6.53177;6.53177
15;total;1;13.2302;13.2302;13.2302
SCAFES
REMARK: No time step width tau was specified.
 Set tau=1.0 and proceeded. 

Energy start: 400
Energy end  : 383.681
# unit_id;function_name;num_calls;avg_runtime;min_runtime;max_runtime
0;compErr;1;2.429e-06;2.429e-06;2.429e-06
0;init;1;4.06613;4.06613;4.06613
0;update;1;76.1873;76.1873;76.1873
0;sync;1;0.774556;0.774556;0.774556
0;evalKnownDf;1;0;0;0
0;write;1;2.5824e-05;2.5824e-05;2.5824e-05
0;trace;1;0;0;0
0;calc_total;1;76.9618;76.9618;76.9618
8;compErr;1;1.21e-06;1.21e-06;1.21e-06
8;init;1;3.98993;3.98993;3.98993
8;update;1;76.7855;76.7855;76.7855
8;sync;1;0.291558;0.291558;0.291558
8;evalKnownDf;1;0;0;0
8;write;1;2.1765e-05;2.1765e-05;2.1765e-05
8;trace;1;0;0;0
9;compErr;1;2.175e-06;2.175e-06;2.175e-06
9;init;1;4.05964;4.05964;4.05964
9;update;1;76.3547;76.3547;76.3547
9;sync;1;1.53443;1.53443;1.53443
9;evalKnownDf;1;0;0;0
9;write;1;2.4457e-05;2.4457e-05;2.4457e-05
9;trace;1;0;0;0
12;compErr;1;2.455e-06;2.455e-06;2.455e-06
12;init;1;3.20402;3.20402;3.20402
12;update;1;67.8957;67.8957;67.8957
12;sync;1;13.0891;13.0891;13.0891
12;evalKnownDf;1;0;0;0
12;write;1;3.0279e-05;3.0279e-05;3.0279e-05
12;trace;1;0;0;0
12;calc_total;1;80.9848;80.9848;80.9848
14;compErr;1;2.383e-06;2.383e-06;2.383e-06
14;init;1;3.22687;3.22687;3.22687
14;update;1;68.3668;68.3668;68.3668
14;sync;1;12.4747;12.4747;12.4747
14;evalKnownDf;1;0;0;0
14;write;1;2.8025e-05;2.8025e-05;2.8025e-05
14;trace;1;0;0;0
14;calc_total;1;80.8415;80.8415;80.8415
15;compErr;1;3.961e-06;3.961e-06;3.961e-06
15;init;1;3.20767;3.20767;3.20767
15;update;1;68.1553;68.1553;68.1553
15;sync;1;12.7714;12.7714;12.7714
15;evalKnownDf;1;0;0;0
15;write;1;3.0624e-05;3.0624e-05;3.0624e-05
15;trace;1;0;0;0
15;calc_total;1;80.9268;80.9268;80.9268
1;compErr;1;1.809e-06;1.809e-06;1.809e-06
1;init;1;4.0639;4.0639;4.0639
1;update;1;76.3883;76.3883;76.3883
1;sync;1;0.564295;0.564295;0.564295
1;evalKnownDf;1;0;0;0
1;write;1;1.7466e-05;1.7466e-05;1.7466e-05
1;trace;1;0;0;0
1;calc_total;1;76.9525;76.9525;76.9525
2;compErr;1;1.084e-06;1.084e-06;1.084e-06
2;init;1;4.06657;4.06657;4.06657
2;update;1;76.9215;76.9215;76.9215
2;sync;1;0.0628248;0.0628248;0.0628248
2;evalKnownDf;1;0;0;0
2;write;1;1.7308e-05;1.7308e-05;1.7308e-05
2;trace;1;0;0;0
2;calc_total;1;76.9844;76.9844;76.9844
3;compErr;1;1.673e-06;1.673e-06;1.673e-06
3;init;1;4.09051;4.09051;4.09051
3;update;1;76.9215;76.9215;76.9215
3;sync;1;0.0299217;0.0299217;0.0299217
3;evalKnownDf;1;0;0;0
3;write;1;2.1793e-05;2.1793e-05;2.1793e-05
3;trace;1;0;0;0
3;calc_total;1;76.9514;76.9514;76.9514
4;compErr;1;1.919e-06;1.919e-06;1.919e-06
4;init;1;4.06825;4.06825;4.06825
4;update;1;76.9322;76.9322;76.9322
4;sync;1;0.0290216;0.0290216;0.0290216
4;evalKnownDf;1;0;0;0
4;write;1;2.0183e-05;2.0183e-05;2.0183e-05
4;trace;1;0;0;0
4;calc_total;1;76.9613;76.9613;76.9613
5;compErr;1;1.728e-06;1.728e-06;1.728e-06
5;init;1;3.93755;3.93755;3.93755
5;update;1;76.2064;76.2064;76.2064
5;sync;1;1.34642;1.34642;1.34642
5;evalKnownDf;1;0;0;0
5;write;1;2.1509e-05;2.1509e-05;2.1509e-05
5;trace;1;0;0;0
5;calc_total;1;77.5529;77.5529;77.5529
6;compErr;1;2.217e-06;2.217e-06;2.217e-06
6;init;1;4.04217;4.04217;4.04217
6;update;1;76.4297;76.4297;76.4297
6;sync;1;1.42876;1.42876;1.42876
6;evalKnownDf;1;0;0;0
6;write;1;1.8778e-05;1.8778e-05;1.8778e-05
6;trace;1;0;0;0
6;calc_total;1;77.8584;77.8584;77.8584
7;compErr;1;2.112e-06;2.112e-06;2.112e-06
7;init;1;3.86873;3.86873;3.86873
7;update;1;76.432;76.432;76.432
7;sync;1;2.08082;2.08082;2.08082
7;evalKnownDf;1;0;0;0
7;write;1;2.0728e-05;2.0728e-05;2.0728e-05
7;trace;1;0;0;0
7;calc_total;1;78.5128;78.5128;78.5128
8;calc_total;1;77.077;77.077;77.077
9;calc_total;1;77.8892;77.8892;77.8892
10;compErr;1;1.936e-06;1.936e-06;1.936e-06
10;init;1;4.06359;4.06359;4.06359
10;update;1;75.5332;75.5332;75.5332
10;sync;1;2.39721;2.39721;2.39721
10;evalKnownDf;1;0;0;0
10;write;1;3.0469e-05;3.0469e-05;3.0469e-05
10;trace;1;0;0;0
10;calc_total;1;77.9304;77.9304;77.9304
11;compErr;1;1.002e-06;1.002e-06;1.002e-06
11;init;1;4.06824;4.06824;4.06824
11;update;1;76.4392;76.4392;76.4392
11;sync;1;0.501382;0.501382;0.501382
11;evalKnownDf;1;0;0;0
11;write;1;2.0543e-05;2.0543e-05;2.0543e-05
11;trace;1;0;0;0
11;calc_total;1;76.9405;76.9405;76.9405
13;compErr;1;3.554e-06;3.554e-06;3.554e-06
13;init;1;3.1953;3.1953;3.1953
13;update;1;68.47;68.47;68.47
13;sync;1;12.5191;12.5191;12.5191
13;evalKnownDf;1;0;0;0
13;write;1;2.8419e-05;2.8419e-05;2.8419e-05
13;trace;1;0;0;0
13;calc_total;1;80.9891;80.9891;80.9891
0;total;1;100.874;100.874;100.874
0;total;1;100.874;100.874;100.874
0;total;1;100.874;100.874;100.874
0;total;1;100.874;100.874;100.874
0;total;1;100.874;100.874;100.874
0;total;1;100.874;100.874;100.874
0;total;1;100.874;100.874;100.874
0;total;1;100.874;100.874;100.874
0;total;1;100.874;100.874;100.874
0;total;1;100.874;100.874;100.874
0;total;1;100.874;100.874;100.874
0;total;1;100.874;100.874;100.874
0;total;1;100.874;100.874;100.874
0;total;1;100.874;100.874;100.874
0;total;1;100.874;100.874;100.874
0;total;1;100.874;100.874;100.874
SCAFES
REMARK: No time step width tau was specified.
 Set tau=1.0 and proceeded. 

Energy start: 400
Energy end  : 383.681
# unit_id;function_name;num_calls;avg_runtime;min_runtime;max_runtime
0;compErr;1;4.121e-06;4.121e-06;4.121e-06
0;init;1;4.09891;4.09891;4.09891
0;update;1;76.1781;76.1781;76.1781
0;sync;1;0.0179624;0.0179624;0.0179624
0;evalKnownDf;1;0;0;0
0;write;1;3.3783e-05;3.3783e-05;3.3783e-05
0;trace;1;0;0;0
0;calc_total;1;76.196;76.196;76.196
1;compErr;1;1e-06;1e-06;1e-06
1;init;1;4.04515;4.04515;4.04515
1;update;1;76.0421;76.0421;76.0421
1;sync;1;0.207142;0.207142;0.207142
1;evalKnownDf;1;0;0;0
1;write;1;2.1344e-05;2.1344e-05;2.1344e-05
1;trace;1;0;0;0
1;calc_total;1;76.2493;76.2493;76.2493
2;compErr;1;1.174e-06;1.174e-06;1.174e-06
2;init;1;4.09793;4.09793;4.09793
2;update;1;75.9304;75.9304;75.9304
2;sync;1;0.650178;0.650178;0.650178
2;evalKnownDf;1;0;0;0
2;write;1;1.8416e-05;1.8416e-05;1.8416e-05
2;trace;1;0;0;0
2;calc_total;1;76.5806;76.5806;76.5806
3;compErr;1;3.023e-06;3.023e-06;3.023e-06
3;init;1;4.09795;4.09795;4.09795
3;update;1;75.1031;75.1031;75.1031
3;sync;1;1.77774;1.77774;1.77774
3;evalKnownDf;1;0;0;0
3;write;1;2.4661e-05;2.4661e-05;2.4661e-05
3;trace;1;0;0;0
3;calc_total;1;76.8809;76.8809;76.8809
4;compErr;1;1.347e-06;1.347e-06;1.347e-06
4;init;1;4.05016;4.05016;4.05016
4;update;1;75.9793;75.9793;75.9793
4;sync;1;0.666856;0.666856;0.666856
4;evalKnownDf;1;0;0;0
4;write;1;2.3898e-05;2.3898e-05;2.3898e-05
4;trace;1;0;0;0
4;calc_total;1;76.6461;76.6461;76.6461
5;compErr;1;9.15e-07;9.15e-07;9.15e-07
5;init;1;3.90512;3.90512;3.90512
5;update;1;75.3896;75.3896;75.3896
5;sync;1;1.088;1.088;1.088
5;evalKnownDf;1;0;0;0
5;write;1;2.1514e-05;2.1514e-05;2.1514e-05
5;trace;1;0;0;0
5;calc_total;1;76.4776;76.4776;76.4776
6;compErr;1;1.495e-06;1.495e-06;1.495e-06
6;init;1;4.09686;4.09686;4.09686
6;update;1;75.4848;75.4848;75.4848
6;sync;1;1.09534;1.09534;1.09534
6;evalKnownDf;1;0;0;0
6;write;1;1.9297e-05;1.9297e-05;1.9297e-05
6;trace;1;0;0;0
6;calc_total;1;76.5802;76.5802;76.5802
7;compErr;1;2.196e-06;2.196e-06;2.196e-06
7;init;1;3.93662;3.93662;3.93662
7;update;1;73.918;73.918;73.918
7;sync;1;3.48035;3.48035;3.48035
7;evalKnownDf;1;0;0;0
7;write;1;2.2352e-05;2.2352e-05;2.2352e-05
7;trace;1;0;0;0
7;calc_total;1;77.3983;77.3983;77.3983
8;compErr;1;2.133e-06;2.133e-06;2.133e-06
8;init;1;4.03458;4.03458;4.03458
8;update;1;76.0754;76.0754;76.0754
8;sync;1;0.77812;0.77812;0.77812
8;evalKnownDf;1;0;0;0
8;write;1;2.0814e-05;2.0814e-05;2.0814e-05
8;trace;1;0;0;0
8;calc_total;1;76.8535;76.8535;76.8535
9;compErr;1;2.035e-06;2.035e-06;2.035e-06
9;init;1;4.09992;4.09992;4.09992
9;update;1;76.1316;76.1316;76.1316
9;sync;1;0.0558243;0.0558243;0.0558243
9;evalKnownDf;1;0;0;0
9;write;1;2.0945e-05;2.0945e-05;2.0945e-05
9;trace;1;0;0;0
9;calc_total;1;76.1874;76.1874;76.1874
10;compErr;1;2.171e-06;2.171e-06;2.171e-06
10;init;1;4.02868;4.02868;4.02868
10;update;1;76.1172;76.1172;76.1172
10;sync;1;0.536819;0.536819;0.536819
10;evalKnownDf;1;0;0;0
10;write;1;2.4058e-05;2.4058e-05;2.4058e-05
10;trace;1;0;0;0
10;calc_total;1;76.654;76.654;76.654
11;compErr;1;2.015e-06;2.015e-06;2.015e-06
11;init;1;4.02125;4.02125;4.02125
11;update;1;74.9502;74.9502;74.9502
11;sync;1;2.12949;2.12949;2.12949
11;evalKnownDf;1;0;0;0
11;write;1;2.2866e-05;2.2866e-05;2.2866e-05
11;trace;1;0;0;0
11;calc_total;1;77.0797;77.0797;77.0797
12;compErr;1;1.733e-06;1.733e-06;1.733e-06
12;init;1;3.20586;3.20586;3.20586
12;update;1;68.4021;68.4021;68.4021
12;sync;1;11.7593;11.7593;11.7593
12;evalKnownDf;1;0;0;0
12;write;1;2.2223e-05;2.2223e-05;2.2223e-05
12;trace;1;0;0;0
12;calc_total;1;80.1614;80.1614;80.1614
13;compErr;1;3.09e-06;3.09e-06;3.09e-06
13;init;1;3.20465;3.20465;3.20465
13;update;1;68.2574;68.2574;68.2574
13;sync;1;11.9325;11.9325;11.9325
13;evalKnownDf;1;0;0;0
13;write;1;2.4208e-05;2.4208e-05;2.4208e-05
13;trace;1;0;0;0
13;calc_total;1;80.1899;80.1899;80.1899
14;compErr;1;3.03e-06;3.03e-06;3.03e-06
14;init;1;3.21515;3.21515;3.21515
14;update;1;68.0552;68.0552;68.0552
14;sync;1;12.0923;12.0923;12.0923
14;evalKnownDf;1;0;0;0
14;write;1;3.0106e-05;3.0106e-05;3.0106e-05
14;trace;1;0;0;0
14;calc_total;1;80.1475;80.1475;80.1475
15;compErr;1;3.747e-06;3.747e-06;3.747e-06
15;init;1;3.2052;3.2052;3.2052
15;update;1;67.7866;67.7866;67.7866
15;sync;1;12.2849;12.2849;12.2849
15;evalKnownDf;1;0;0;0
15;write;1;3.0309e-05;3.0309e-05;3.0309e-05
15;trace;1;0;0;0
15;calc_total;1;80.0715;80.0715;80.0715
0;total;1;100.461;100.461;100.461
0;total;1;100.461;100.461;100.461
0;total;1;100.461;100.461;100.461
0;total;1;100.461;100.461;100.461
0;total;1;100.461;100.461;100.461
0;total;1;100.461;100.461;100.461
0;total;1;100.461;100.461;100.461
0;total;1;100.461;100.461;100.461
0;total;1;100.461;100.461;100.461
0;total;1;100.461;100.461;100.461
0;total;1;100.461;100.461;100.461
0;total;1;100.461;100.461;100.461
0;total;1;100.461;100.461;100.461
0;total;1;100.461;100.461;100.461
0;total;1;100.461;100.461;100.461
0;total;1;100.461;100.461;100.461
SCAFES
REMARK: No time step width tau was specified.
 Set tau=1.0 and proceeded. 

Energy start: 400
Energy end  : 383.681
# unit_id;function_name;num_calls;avg_runtime;min_runtime;max_runtime
0;compErr;1;1.801e-06;1.801e-06;1.801e-06
0;init;1;4.10131;4.10131;4.10131
0;update;1;76.3659;76.3659;76.3659
0;sync;1;0.0317064;0.0317064;0.0317064
0;evalKnownDf;1;0;0;0
0;write;1;1.8153e-05;1.8153e-05;1.8153e-05
0;trace;1;0;0;0
0;calc_total;1;76.3976;76.3976;76.3976
0;total;1;100.845;100.845;100.845
1;compErr;1;1.459e-06;1.459e-06;1.459e-06
1;init;1;4.10771;4.10771;4.10771
1;update;1;76.3362;76.3362;76.3362
1;sync;1;0.0501018;0.0501018;0.0501018
1;evalKnownDf;1;0;0;0
1;write;1;1.9957e-05;1.9957e-05;1.9957e-05
1;trace;1;0;0;0
1;calc_total;1;76.3863;76.3863;76.3863
0;total;1;100.845;100.845;100.845
2;compErr;1;2.601e-06;2.601e-06;2.601e-06
2;init;1;3.99365;3.99365;3.99365
2;update;1;75.4812;75.4812;75.4812
2;sync;1;1.46394;1.46394;1.46394
2;evalKnownDf;1;0;0;0
2;write;1;2.3341e-05;2.3341e-05;2.3341e-05
2;trace;1;0;0;0
2;calc_total;1;76.9452;76.9452;76.9452
0;total;1;100.845;100.845;100.845
3;compErr;1;2.317e-06;2.317e-06;2.317e-06
3;init;1;4.10026;4.10026;4.10026
3;update;1;75.4123;75.4123;75.4123
3;sync;1;1.77534;1.77534;1.77534
3;evalKnownDf;1;0;0;0
3;write;1;2.3095e-05;2.3095e-05;2.3095e-05
3;trace;1;0;0;0
3;calc_total;1;77.1877;77.1877;77.1877
0;total;1;100.845;100.845;100.845
4;compErr;1;2.09e-06;2.09e-06;2.09e-06
4;init;1;4.09732;4.09732;4.09732
4;update;1;75.971;75.971;75.971
4;sync;1;0.833392;0.833392;0.833392
4;evalKnownDf;1;0;0;0
4;write;1;1.8468e-05;1.8468e-05;1.8468e-05
4;trace;1;0;0;0
4;calc_total;1;76.8044;76.8044;76.8044
0;total;1;100.845;100.845;100.845
5;compErr;1;8.62e-07;8.62e-07;8.62e-07
5;init;1;3.9197;3.9197;3.9197
5;update;1;75.4901;75.4901;75.4901
5;sync;1;1.19134;1.19134;1.19134
5;evalKnownDf;1;0;0;0
5;write;1;1.9219e-05;1.9219e-05;1.9219e-05
5;trace;1;0;0;0
5;calc_total;1;76.6814;76.6814;76.6814
0;total;1;100.845;100.845;100.845
6;compErr;1;1.482e-06;1.482e-06;1.482e-06
6;init;1;4.09033;4.09033;4.09033
6;update;1;76.1765;76.1765;76.1765
6;sync;1;1.01194;1.01194;1.01194
6;evalKnownDf;1;0;0;0
6;write;1;1.93e-05;1.93e-05;1.93e-05
6;trace;1;0;0;0
6;calc_total;1;77.1884;77.1884;77.1884
0;total;1;100.845;100.845;100.845
7;compErr;1;1.742e-06;1.742e-06;1.742e-06
7;init;1;4.12445;4.12445;4.12445
7;update;1;75.429;75.429;75.429
7;sync;1;1.91973;1.91973;1.91973
7;evalKnownDf;1;0;0;0
7;write;1;2.311e-05;2.311e-05;2.311e-05
7;trace;1;0;0;0
7;calc_total;1;77.3487;77.3487;77.3487
0;total;1;100.845;100.845;100.845
8;compErr;1;1.702e-06;1.702e-06;1.702e-06
8;init;1;4.09959;4.09959;4.09959
8;update;1;76.2237;76.2237;76.2237
8;sync;1;0.578838;0.578838;0.578838
8;evalKnownDf;1;0;0;0
8;write;1;2.1795e-05;2.1795e-05;2.1795e-05
8;trace;1;0;0;0
8;calc_total;1;76.8025;76.8025;76.8025
0;total;1;100.845;100.845;100.845
9;compErr;1;1.523e-06;1.523e-06;1.523e-06
9;init;1;4.0893;4.0893;4.0893
9;update;1;76.3686;76.3686;76.3686
9;sync;1;0.0454372;0.0454372;0.0454372
9;evalKnownDf;1;0;0;0
9;write;1;2.0791e-05;2.0791e-05;2.0791e-05
9;trace;1;0;0;0
9;calc_total;1;76.4141;76.4141;76.4141
0;total;1;100.845;100.845;100.845
10;compErr;1;2.005e-06;2.005e-06;2.005e-06
10;init;1;4.09195;4.09195;4.09195
10;update;1;76.142;76.142;76.142
10;sync;1;1.07727;1.07727;1.07727
10;evalKnownDf;1;0;0;0
10;write;1;2.4282e-05;2.4282e-05;2.4282e-05
10;trace;1;0;0;0
10;calc_total;1;77.2192;77.2192;77.2192
0;total;1;100.845;100.845;100.845
11;compErr;1;1.412e-06;1.412e-06;1.412e-06
11;init;1;4.12571;4.12571;4.12571
11;update;1;75.9886;75.9886;75.9886
11;sync;1;1.21497;1.21497;1.21497
11;evalKnownDf;1;0;0;0
11;write;1;2.045e-05;2.045e-05;2.045e-05
11;trace;1;0;0;0
11;calc_total;1;77.2035;77.2035;77.2035
0;total;1;100.845;100.845;100.845
12;compErr;1;3.312e-06;3.312e-06;3.312e-06
12;init;1;3.26465;3.26465;3.26465
12;update;1;68.5965;68.5965;68.5965
12;sync;1;11.7914;11.7914;11.7914
12;evalKnownDf;1;0;0;0
12;write;1;3.0485e-05;3.0485e-05;3.0485e-05
12;trace;1;0;0;0
12;calc_total;1;80.3879;80.3879;80.3879
0;total;1;100.845;100.845;100.845
13;compErr;1;3.055e-06;3.055e-06;3.055e-06
13;init;1;3.26789;3.26789;3.26789
13;update;1;68.7622;68.7622;68.7622
13;sync;1;11.6441;11.6441;11.6441
13;evalKnownDf;1;0;0;0
13;write;1;2.4506e-05;2.4506e-05;2.4506e-05
13;trace;1;0;0;0
13;calc_total;1;80.4063;80.4063;80.4063
0;total;1;100.845;100.845;100.845
14;compErr;1;2.375e-06;2.375e-06;2.375e-06
14;init;1;3.22974;3.22974;3.22974
14;update;1;68.6688;68.6688;68.6688
14;sync;1;11.7819;11.7819;11.7819
14;evalKnownDf;1;0;0;0
14;write;1;2.2711e-05;2.2711e-05;2.2711e-05
14;trace;1;0;0;0
14;calc_total;1;80.4507;80.4507;80.4507
0;total;1;100.845;100.845;100.845
15;compErr;1;3.813e-06;3.813e-06;3.813e-06
15;init;1;3.26054;3.26054;3.26054
15;update;1;68.6528;68.6528;68.6528
15;sync;1;11.7813;11.7813;11.7813
15;evalKnownDf;1;0;0;0
15;write;1;3.1054e-05;3.1054e-05;3.1054e-05
15;trace;1;0;0;0
15;calc_total;1;80.434;80.434;80.434
0;total;1;100.845;100.845;100.845
