# Supplementary material for: A Halo abstraction for distributed n-dimensional structured grids within the C++ PGAS library DASH
Source: PeerJ Comput Sci. 2023 Feb 3;9:e1203. doi: 10.7717/peerj-cs.1203 (PMC10280232; doi:10.7717/peerj-cs.1203)
Supplement: Supplemental Information 4 [file peerj-cs-09-1203-s004.gz › raw_dash_scafes/res_2d_sc/strong/dash_heat2d_n16_c24_45000_28830022.out]

DASH
24;initialize;1;5.99729;5.99729;5.99729
24;async;10;0.00157385;0.00019335;0.00228739
24;inner;10;0.02521;0.0232587;0.02704
24;wait;10;5.20135e-05;2.1379e-05;0.000122564
24;boundary;10;0.000770305;0.000392717;0.000967193
24;calc iter;10;0.0276081;0.0256893;0.0283257
24;calc total;1;0.279047;0.279047;0.279047
24;total;1;6.49593;6.49593;6.49593
25;initialize;1;5.99731;5.99731;5.99731
25;async;10;0.00208347;0.000449691;0.00279721
25;inner;10;0.0248473;0.0223626;0.0270865
25;wait;10;4.83606e-05;1.9502e-05;0.000127338
25;boundary;10;0.000748231;0.000363857;0.000939065
25;calc iter;10;0.0277293;0.025048;0.0287517
25;calc total;1;0.279048;0.279048;0.279048
25;total;1;6.49593;6.49593;6.49593
26;initialize;1;6.00578;6.00578;6.00578
26;async;10;0.000770087;0.000187938;0.00124649
26;inner;10;0.0261288;0.0238738;0.0277384
26;wait;10;4.47868e-05;2.0294e-05;9.0821e-05
26;boundary;10;0.000719851;0.000371936;0.000907818
26;calc iter;10;0.0276655;0.0254819;0.0288296
26;calc total;1;0.279047;0.279047;0.279047
26;total;1;6.50442;6.50442;6.50442
27;initialize;1;5.99755;5.99755;5.99755
27;async;10;0.00144151;0.000547432;0.00229535
27;inner;10;0.025364;0.0236896;0.0271709
27;wait;10;4.53171e-05;2.1253e-05;0.000103577
27;boundary;10;0.000688077;0.000416364;0.000828756
27;calc iter;10;0.0275405;0.026424;0.0283285
27;calc total;1;0.279048;0.279048;0.279048
27;total;1;6.49618;6.49618;6.49618
28;initialize;1;5.99736;5.99736;5.99736
28;async;10;0.00106832;9.6811e-05;0.00192525
28;inner;10;0.0255316;0.0244582;0.0273114
28;wait;10;5.28267e-05;3.223e-05;0.000116335
28;boundary;10;0.000756334;0.000521628;0.00099123
28;calc iter;10;0.0274105;0.0265817;0.0287363
28;calc total;1;0.27905;0.27905;0.27905
28;total;1;6.49599;6.49599;6.49599
29;initialize;1;6.0058;6.0058;6.0058
29;async;10;0.00127518;0.00011157;0.00252585
29;inner;10;0.0250658;0.0243076;0.0266784
29;wait;10;6.70475e-05;4.1814e-05;0.000203302
29;boundary;10;0.000869661;0.000673277;0.000989926
29;calc iter;10;0.0272795;0.0260559;0.0280381
29;calc total;1;0.279051;0.279051;0.279051
29;total;1;6.50442;6.50442;6.50442
30;initialize;1;5.99734;5.99734;5.99734
30;async;10;0.00123634;0.000181683;0.00255482
30;inner;10;0.0248382;0.0239348;0.0268658
30;wait;10;6.69431e-05;4.4422e-05;0.00015659
30;boundary;10;0.000925611;0.000625464;0.000985199
30;calc iter;10;0.027069;0.0259233;0.0280694
30;calc total;1;0.279051;0.279051;0.279051
30;total;1;6.49595;6.49595;6.49595
31;initialize;1;5.99729;5.99729;5.99729
31;async;10;0.00126835;0.000220138;0.00285091
31;inner;10;0.0243448;0.0234598;0.0262102
31;wait;10;6.54551e-05;3.691e-05;0.000183814
31;boundary;10;0.00113856;0.00100218;0.00148385
31;calc iter;10;0.0268191;0.0257872;0.0278176
31;calc total;1;0.279054;0.279054;0.279054
31;total;1;6.49591;6.49591;6.49591
32;initialize;1;5.99729;5.99729;5.99729
32;async;10;0.000758179;0.000124928;0.00143293
32;inner;10;0.0256721;0.0249404;0.0273556
32;wait;10;4.55547e-05;2.8792e-05;9.2891e-05
32;boundary;10;0.000871792;0.000518424;0.000995908
32;calc iter;10;0.0273498;0.0267287;0.0283162
32;calc total;1;0.279046;0.279046;0.279046
32;total;1;6.49593;6.49593;6.49593
33;initialize;1;6.00578;6.00578;6.00578
33;async;10;0.00103587;0.000434658;0.00166281
33;inner;10;0.0255059;0.024559;0.027049
33;wait;10;5.60517e-05;3.2071e-05;0.000122049
33;boundary;10;0.000767012;0.00057849;0.000917335
33;calc iter;10;0.0273663;0.0267755;0.0281867
33;calc total;1;0.279047;0.279047;0.279047
33;total;1;6.50442;6.50442;6.50442
34;initialize;1;5.99727;5.99727;5.99727
34;async;10;0.000254664;0.000106581;0.000666453
34;inner;10;0.0265016;0.0254475;0.0278378
34;wait;10;4.18857e-05;2.2629e-05;8.7773e-05
34;boundary;10;0.000653287;0.00044504;0.000791397
34;calc iter;10;0.0274527;0.0264369;0.0288127
34;calc total;1;0.279046;0.279046;0.279046
34;total;1;6.49592;6.49592;6.49592
35;initialize;1;5.9973;5.9973;5.9973
35;async;10;0.000878979;0.000368879;0.0013707
35;inner;10;0.0258271;0.0243716;0.0274513
35;wait;10;4.65725e-05;2.7008e-05;9.9491e-05
35;boundary;10;0.000667845;0.000488279;0.000781034
35;calc iter;10;0.0274218;0.0261018;0.02841
35;calc total;1;0.279048;0.279048;0.279048
35;total;1;6.49595;6.49595;6.49595
36;initialize;1;5.99735;5.99735;5.99735
36;async;10;0.00200319;0.000397995;0.0028148
36;inner;10;0.024537;0.023414;0.0264554
36;wait;10;6.14959e-05;2.8172e-05;0.000199458
36;boundary;10;0.00063734;0.000471058;0.000848154
36;calc iter;10;0.0272406;0.0265556;0.0276178
36;calc total;1;0.279047;0.279047;0.279047
36;total;1;6.49597;6.49597;6.49597
37;initialize;1;5.99964;5.99964;5.99964
37;async;10;0.00176658;0.000433468;0.00293415
37;inner;10;0.0245083;0.0236706;0.0263489
37;wait;10;6.22764e-05;4.0108e-05;0.000142756
37;boundary;10;0.000817053;0.000558614;0.000938216
37;calc iter;10;0.0271558;0.026515;0.0276119
37;calc total;1;0.279049;0.279049;0.279049
37;total;1;6.49828;6.49828;6.49828
InitEnergy=9600.00000
EndEnergy=9517.77564
DiffEnergy=-82.22436
Matrixspec: 45000 x 45000
Iterations: 10
# unit_id;function_name;num_calls;avg_runtime;min_runtime;max_runtime
0;initialize;1;6.48596;6.48596;6.48596
0;async;10;0.00077;0.00026;0.00136
0;inner;10;0.02626;0.02585;0.02738
0;wait;10;0.00003;0.00002;0.00007
0;boundary;10;0.00059;0.00042;0.00078
0;calc iter;10;0.02764;0.02716;0.02822
0;calc total;1;0.27904;0.27904;0.27904
0;total;1;6.98491;6.98491;6.98491
48;initialize;1;6.09678;6.09678;6.09678
48;async;10;0.00116989;0.000369816;0.00184301
48;inner;10;0.025171;0.0244888;0.0263627
48;wait;10;5.7877e-05;3.1311e-05;0.000191934
48;boundary;10;0.000804896;0.00052085;0.000997751
48;calc iter;10;0.0272054;0.0266584;0.0276318
48;calc total;1;0.279048;0.279048;0.279048
48;total;1;6.59373;6.59373;6.59373
38;initialize;1;6.00569;6.00569;6.00569
38;async;10;0.00150499;0.000290288;0.00256808
38;inner;10;0.0250757;0.0240005;0.0266533
38;wait;10;4.74503e-05;2.58e-05;0.00011366
38;boundary;10;0.000708432;0.000454325;0.000869268
38;calc iter;10;0.0273381;0.0265627;0.0279712
38;calc total;1;0.279048;0.279048;0.279048
38;total;1;6.50434;6.50434;6.50434
72;initialize;1;6.01492;6.01492;6.01492
72;async;10;0.000718104;0.000188991;0.00156809
72;inner;10;0.0258263;0.024349;0.0269895
72;wait;10;4.99009e-05;2.1205e-05;9.7256e-05
72;boundary;10;0.000843596;0.00037608;0.00100791
72;calc iter;10;0.0274395;0.025493;0.0286819
72;calc total;1;0.279052;0.279052;0.279052
72;total;1;6.51142;6.51142;6.51142
96;initialize;1;6.03732;6.03732;6.03732
96;async;10;0.000224109;5.6793e-05;0.000695496
96;inner;10;0.026168;0.025378;0.0266994
96;wait;10;3.87403e-05;1.8404e-05;7.9393e-05
96;boundary;10;0.000651149;0.000447229;0.000958869
96;calc iter;10;0.0270834;0.0264634;0.0276559
96;calc total;1;0.279052;0.279052;0.279052
96;total;1;6.53618;6.53618;6.53618
1;initialize;1;6.48542;6.48542;6.48542
1;async;10;0.000444172;0.000152919;0.000719395
1;inner;10;0.0266305;0.0261967;0.02769
1;wait;10;3.65497e-05;1.8586e-05;0.000100198
1;boundary;10;0.000592332;0.000395142;0.000723913
1;calc iter;10;0.0277046;0.0270792;0.028651
1;calc total;1;0.279044;0.279044;0.279044
1;total;1;6.98435;6.98435;6.98435
49;initialize;1;6.08614;6.08614;6.08614
49;async;10;0.00110564;0.000385937;0.00165693
49;inner;10;0.0254055;0.0245573;0.0266243
49;wait;10;4.94373e-05;2.6767e-05;0.000113457
49;boundary;10;0.000656224;0.000488917;0.000863013
49;calc iter;10;0.0272182;0.0268108;0.0279096
49;calc total;1;0.279049;0.279049;0.279049
49;total;1;6.58308;6.58308;6.58308
39;initialize;1;6.00571;6.00571;6.00571
39;async;10;0.00174599;0.000232362;0.00266301
39;inner;10;0.025089;0.0234929;0.0268519
39;wait;10;4.40636e-05;2.2471e-05;9.7186e-05
39;boundary;10;0.00064092;0.000408984;0.000881529
39;calc iter;10;0.0275216;0.0265888;0.0281934
39;calc total;1;0.279049;0.279049;0.279049
39;total;1;6.50433;6.50433;6.50433
73;initialize;1;6.01507;6.01507;6.01507
73;async;10;0.00152956;0.000228409;0.00226497
73;inner;10;0.0251119;0.0228758;0.026543
73;wait;10;4.544e-05;1.7439e-05;0.000128058
73;boundary;10;0.000813833;0.000362171;0.00111707
73;calc iter;10;0.0275026;0.0255218;0.0283154
73;calc total;1;0.279052;0.279052;0.279052
73;total;1;6.51152;6.51152;6.51152
97;initialize;1;6.03691;6.03691;6.03691
97;async;10;0.000261537;0.00011426;0.000593532
97;inner;10;0.0261553;0.0257297;0.0267297
97;wait;10;4.45455e-05;2.4041e-05;9.3743e-05
97;boundary;10;0.000645948;0.000448117;0.000795741
97;calc iter;10;0.0271087;0.0267308;0.0281319
97;calc total;1;0.279052;0.279052;0.279052
97;total;1;6.53577;6.53577;6.53577
2;initialize;1;6.48557;6.48557;6.48557
2;async;10;0.000220361;0.000122484;0.000445607
2;inner;10;0.0268549;0.0263926;0.0278697
2;wait;10;3.11332e-05;1.347e-05;7.6522e-05
2;boundary;10;0.000615456;0.00037478;0.000801669
2;calc iter;10;0.027723;0.0269041;0.0291518
2;calc total;1;0.279043;0.279043;0.279043
2;total;1;6.9845;6.9845;6.9845
50;initialize;1;6.08639;6.08639;6.08639
50;async;10;0.00151003;0.000461384;0.00217303
50;inner;10;0.0252459;0.0244855;0.0263214
50;wait;10;4.40406e-05;1.9338e-05;0.000155645
50;boundary;10;0.00052355;0.00041707;0.00063939
50;calc iter;10;0.0273246;0.0266675;0.0281066
50;calc total;1;0.279049;0.279049;0.279049
50;total;1;6.5833;6.5833;6.5833
40;initialize;1;6.00569;6.00569;6.00569
40;async;10;0.00305047;0.000386454;0.0038692
40;inner;10;0.0237916;0.0216377;0.0260901
40;wait;10;5.88875e-05;2.1597e-05;0.000217081
40;boundary;10;0.000755898;0.000374462;0.000902401
40;calc iter;10;0.0276585;0.0254514;0.0284598
40;calc total;1;0.279046;0.279046;0.279046
40;total;1;6.50434;6.50434;6.50434
74;initialize;1;6.01242;6.01242;6.01242
74;async;10;0.000798912;0.000177553;0.00143956
74;inner;10;0.0258774;0.0244338;0.0268307
74;wait;10;4.94656e-05;2.2637e-05;9.0333e-05
74;boundary;10;0.000715653;0.000380056;0.000969882
74;calc iter;10;0.027443;0.0257253;0.0282888
74;calc total;1;0.279052;0.279052;0.279052
74;total;1;6.50888;6.50888;6.50888
98;initialize;1;6.0369;6.0369;6.0369
98;async;10;0.000503489;0.000241368;0.000796431
98;inner;10;0.025827;0.0254684;0.0263198
98;wait;10;5.72712e-05;2.4172e-05;0.000156698
98;boundary;10;0.000718583;0.000447573;0.000936492
98;calc iter;10;0.0271077;0.0268234;0.0276269
98;calc total;1;0.279052;0.279052;0.279052
98;total;1;6.53577;6.53577;6.53577
3;initialize;1;6.48558;6.48558;6.48558
3;async;10;0.00155958;0.000472755;0.002126
3;inner;10;0.0253894;0.0248804;0.0267624
3;wait;10;4.1048e-05;2.7174e-05;0.000102466
3;boundary;10;0.000607351;0.000454042;0.000691027
3;calc iter;10;0.0275988;0.0270788;0.0278913
3;calc total;1;0.279044;0.279044;0.279044
3;total;1;6.9845;6.9845;6.9845
51;initialize;1;6.0856;6.0856;6.0856
51;async;10;0.00103648;0.000481207;0.0016569
51;inner;10;0.0257926;0.0249703;0.027008
51;wait;10;3.44338e-05;2.0977e-05;9.2081e-05
51;boundary;10;0.000506904;0.00042799;0.000600768
51;calc iter;10;0.0273717;0.0269353;0.0280388
51;calc total;1;0.27905;0.27905;0.27905
51;total;1;6.58252;6.58252;6.58252
41;initialize;1;5.99755;5.99755;5.99755
41;async;10;0.000240609;0.000198317;0.000410733
41;inner;10;0.0265752;0.0240699;0.0278612
41;wait;10;5.9414e-05;1.9459e-05;0.000128599
41;boundary;10;0.001025;0.000357005;0.00116499
41;calc iter;10;0.0279018;0.0246463;0.0293908
41;calc total;1;0.279045;0.279045;0.279045
41;total;1;6.49618;6.49618;6.49618
75;initialize;1;6.01495;6.01495;6.01495
75;async;10;0.000902313;0.000145687;0.00180028
75;inner;10;0.0257302;0.024349;0.0267719
75;wait;10;4.54371e-05;2.0796e-05;9.5653e-05
75;boundary;10;0.000678378;0.000414329;0.00100041
75;calc iter;10;0.0273581;0.0260985;0.0284698
75;calc total;1;0.279052;0.279052;0.279052
75;total;1;6.51144;6.51144;6.51144
99;initialize;1;6.03729;6.03729;6.03729
99;async;10;0.000433855;0.000168249;0.00120525
99;inner;10;0.0259489;0.0252119;0.0264915
99;wait;10;6.09205e-05;3.3683e-05;0.000130066
99;boundary;10;0.000699868;0.000468314;0.00108238
99;calc iter;10;0.0271449;0.02655;0.0277904
99;calc total;1;0.279053;0.279053;0.279053
99;total;1;6.53616;6.53616;6.53616
4;initialize;1;6.48555;6.48555;6.48555
4;async;10;0.0014579;0.000292652;0.00213672
4;inner;10;0.0251621;0.024583;0.0264448
4;wait;10;6.66721e-05;3.1266e-05;0.0002201
4;boundary;10;0.000774321;0.000645581;0.00100278
4;calc iter;10;0.0274626;0.0269667;0.027853
4;calc total;1;0.279045;0.279045;0.279045
4;total;1;6.98449;6.98449;6.98449
52;initialize;1;6.0968;6.0968;6.0968
52;async;10;0.000829491;0.000435669;0.00156491
52;inner;10;0.0257761;0.0252701;0.0267893
52;wait;10;4.5823e-05;3.3575e-05;8.6328e-05
52;boundary;10;0.000632782;0.000418765;0.00078146
52;calc iter;10;0.0272856;0.0269688;0.0279243
52;calc total;1;0.279048;0.279048;0.279048
52;total;1;6.59373;6.59373;6.59373
42;initialize;1;5.99802;5.99802;5.99802
42;async;10;0.00222482;0.000402655;0.0026732
42;inner;10;0.0246926;0.0224017;0.0266956
42;wait;10;5.0412e-05;1.9381e-05;0.000112346
42;boundary;10;0.000758208;0.000366633;0.000903868
42;calc iter;10;0.027728;0.0250269;0.0288474
42;calc total;1;0.279045;0.279045;0.279045
42;total;1;6.49663;6.49663;6.49663
76;initialize;1;6.01498;6.01498;6.01498
76;async;10;0.00100484;0.000236702;0.00246817
76;inner;10;0.0256238;0.0245518;0.0263409
76;wait;10;4.95802e-05;2.0927e-05;0.000145291
76;boundary;10;0.000581469;0.000440159;0.000687149
76;calc iter;10;0.027261;0.0263743;0.027773
76;calc total;1;0.279052;0.279052;0.279052
76;total;1;6.51142;6.51142;6.51142
100;initialize;1;6.03686;6.03686;6.03686
100;async;10;0.000432439;0.000164035;0.000971683
100;inner;10;0.0260206;0.0255623;0.0265239
100;wait;10;5.54443e-05;3.1968e-05;0.000160357
100;boundary;10;0.000613332;0.000459165;0.000846949
100;calc iter;10;0.0271231;0.0267199;0.0275753
100;calc total;1;0.279051;0.279051;0.279051
100;total;1;6.53573;6.53573;6.53573
5;initialize;1;6.4856;6.4856;6.4856
5;async;10;0.00133506;0.000423816;0.0022874
5;inner;10;0.0249979;0.0242862;0.0266458
5;wait;10;5.80131e-05;3.5633e-05;0.0001655
5;boundary;10;0.000912943;0.000567219;0.00112114
5;calc iter;10;0.0273059;0.0265837;0.0280383
5;calc total;1;0.279048;0.279048;0.279048
5;total;1;6.98451;6.98451;6.98451
53;initialize;1;6.09359;6.09359;6.09359
53;async;10;0.00121855;0.000349473;0.00268911
53;inner;10;0.024894;0.0239243;0.0264049
53;wait;10;6.91004e-05;4.4761e-05;0.000136286
53;boundary;10;0.000914863;0.000483074;0.00109185
53;calc iter;10;0.0270988;0.0265269;0.0286388
53;calc total;1;0.27905;0.27905;0.27905
53;total;1;6.5905;6.5905;6.5905
43;initialize;1;5.9973;5.9973;5.9973
43;async;10;0.00201189;0.000378972;0.00268854
43;inner;10;0.0247906;0.0230408;0.0266077
43;wait;10;4.758e-05;2.1044e-05;0.000122554
43;boundary;10;0.000728519;0.000389814;0.00109159
43;calc iter;10;0.0275804;0.0260252;0.0284246
43;calc total;1;0.279047;0.279047;0.279047
43;total;1;6.49594;6.49594;6.49594
77;initialize;1;6.01496;6.01496;6.01496
77;async;10;0.000583525;0.000101792;0.00153054
77;inner;10;0.0259084;0.025218;0.0266133
77;wait;10;4.99545e-05;2.5568e-05;0.000111397
77;boundary;10;0.00063084;0.000468319;0.000791976
77;calc iter;10;0.027174;0.0265037;0.0276806
77;calc total;1;0.279054;0.279054;0.279054
77;total;1;6.51143;6.51143;6.51143
101;initialize;1;6.03684;6.03684;6.03684
101;async;10;0.000316296;0.000146029;0.000921877
101;inner;10;0.0262031;0.0259175;0.0265784
101;wait;10;4.62486e-05;2.6506e-05;0.000109301
101;boundary;10;0.00058041;0.000462212;0.000654875
101;calc iter;10;0.0271474;0.0266549;0.0275867
101;calc total;1;0.279052;0.279052;0.279052
101;total;1;6.53571;6.53571;6.53571
6;initialize;1;6.48557;6.48557;6.48557
6;async;10;0.000484818;9.1314e-05;0.00139077
6;inner;10;0.0261378;0.0255149;0.0272995
6;wait;10;4.31923e-05;2.3303e-05;8.4459e-05
6;boundary;10;0.000747256;0.000440473;0.000982578
6;calc iter;10;0.0274149;0.026629;0.0282422
6;calc total;1;0.279047;0.279047;0.279047
6;total;1;6.98449;6.98449;6.98449
54;initialize;1;6.0856;6.0856;6.0856
54;async;10;0.0013325;0.000348326;0.00295214
54;inner;10;0.0250045;0.0243284;0.0263018
54;wait;10;7.76464e-05;3.2913e-05;0.000211072
54;boundary;10;0.000822093;0.000492578;0.00103041
54;calc iter;10;0.0272386;0.0263321;0.0288451
54;calc total;1;0.279049;0.279049;0.279049
54;total;1;6.58252;6.58252;6.58252
44;initialize;1;5.99816;5.99816;5.99816
44;async;10;0.0022092;0.000491148;0.00333219
44;inner;10;0.0244954;0.0232968;0.0262715
44;wait;10;5.10251e-05;2.921e-05;0.000140376
44;boundary;10;0.000610682;0.000466686;0.000709813
44;calc iter;10;0.027368;0.0266776;0.0278091
44;calc total;1;0.279047;0.279047;0.279047
44;total;1;6.49677;6.49677;6.49677
78;initialize;1;6.01496;6.01496;6.01496
78;async;10;0.000737876;0.000329761;0.00180502
78;inner;10;0.02546;0.0248048;0.0262562
78;wait;10;7.93621e-05;4.4817e-05;0.000261871
78;boundary;10;0.000824812;0.000567687;0.000959031
78;calc iter;10;0.0271037;0.0266727;0.0277639
78;calc total;1;0.279056;0.279056;0.279056
78;total;1;6.51143;6.51143;6.51143
102;initialize;1;6.03697;6.03697;6.03697
102;async;10;0.000598825;0.000344383;0.00141874
102;inner;10;0.0258684;0.0253935;0.0263164
102;wait;10;5.40488e-05;2.4385e-05;0.00014463
102;boundary;10;0.000617951;0.000478329;0.000828835
102;calc iter;10;0.0271406;0.0265747;0.0278837
102;calc total;1;0.279052;0.279052;0.279052
102;total;1;6.53583;6.53583;6.53583
7;initialize;1;6.48597;6.48597;6.48597
7;async;10;0.00149007;0.000441915;0.00282478
7;inner;10;0.0250786;0.0245103;0.0265199
7;wait;10;5.74191e-05;3.5107e-05;0.000148889
7;boundary;10;0.000818581;0.000618348;0.000964559
7;calc iter;10;0.0274462;0.0266008;0.028255
7;calc total;1;0.279047;0.279047;0.279047
7;total;1;6.98491;6.98491;6.98491
55;initialize;1;6.0859;6.0859;6.0859
55;async;10;0.00160418;0.000476741;0.00245761
55;inner;10;0.0251496;0.0241013;0.0262831
55;wait;10;5.22113e-05;2.1006e-05;0.000178218
55;boundary;10;0.000593468;0.000440434;0.000767638
55;calc iter;10;0.027401;0.0268957;0.0280781
55;calc total;1;0.279051;0.279051;0.279051
55;total;1;6.58283;6.58283;6.58283
45;initialize;1;5.998;5.998;5.998
45;async;10;0.00107892;9.8605e-05;0.00201884
45;inner;10;0.0253391;0.0245373;0.0270285
45;wait;10;4.73104e-05;2.3463e-05;9.3459e-05
45;boundary;10;0.00074597;0.000423043;0.00105747
45;calc iter;10;0.0272129;0.0261071;0.0280418
45;calc total;1;0.27905;0.27905;0.27905
45;total;1;6.49662;6.49662;6.49662
79;initialize;1;6.01481;6.01481;6.01481
79;async;10;0.000401919;7.771e-05;0.0010955
79;inner;10;0.0256379;0.0249539;0.0264641
79;wait;10;5.90365e-05;3.6929e-05;0.000135435
79;boundary;10;0.000893467;0.00056913;0.00107074
79;calc iter;10;0.026994;0.0263425;0.0274753
79;calc total;1;0.279057;0.279057;0.279057
79;total;1;6.51128;6.51128;6.51128
103;initialize;1;6.03734;6.03734;6.03734
103;async;10;0.000933505;0.00044289;0.0017304
103;inner;10;0.0256596;0.0249691;0.0262046
103;wait;10;4.86043e-05;2.0316e-05;0.00020389
103;boundary;10;0.000586032;0.000418034;0.000738497
103;calc iter;10;0.027229;0.0267922;0.0279508
103;calc total;1;0.279053;0.279053;0.279053
103;total;1;6.53621;6.53621;6.53621
8;initialize;1;6.48596;6.48596;6.48596
8;async;10;0.00144926;0.000388676;0.0027011
8;inner;10;0.0254276;0.0248936;0.0268122
8;wait;10;4.15198e-05;1.9962e-05;9.0634e-05
8;boundary;10;0.0006948;0.000463333;0.000893107
8;calc iter;10;0.0276148;0.0267194;0.0285668
8;calc total;1;0.279044;0.279044;0.279044
8;total;1;6.98491;6.98491;6.98491
56;initialize;1;6.08817;6.08817;6.08817
56;async;10;0.00198131;0.000447632;0.00282962
56;inner;10;0.0249708;0.0233826;0.0265225
56;wait;10;4.21671e-05;1.98e-05;0.000103742
56;boundary;10;0.000569543;0.000379219;0.000827531
56;calc iter;10;0.0275652;0.0263412;0.0283445
56;calc total;1;0.279047;0.279047;0.279047
56;total;1;6.58511;6.58511;6.58511
46;initialize;1;6.00234;6.00234;6.00234
46;async;10;0.00177471;0.000430221;0.00335649
46;inner;10;0.0241742;0.0230666;0.0262446
46;wait;10;7.44053e-05;5.3409e-05;0.000167694
46;boundary;10;0.000897049;0.000591483;0.00101092
46;calc iter;10;0.0269223;0.0263988;0.0274363
46;calc total;1;0.279049;0.279049;0.279049
46;total;1;6.50098;6.50098;6.50098
80;initialize;1;6.01491;6.01491;6.01491
80;async;10;0.000681386;0.000212993;0.00113783
80;inner;10;0.025596;0.0249458;0.0264601
80;wait;10;5.67952e-05;2.3512e-05;0.000158495
80;boundary;10;0.000736837;0.000542507;0.000928984
80;calc iter;10;0.0270727;0.0266033;0.0275072
80;calc total;1;0.279052;0.279052;0.279052
80;total;1;6.51141;6.51141;6.51141
104;initialize;1;6.0369;6.0369;6.0369
104;async;10;0.000596317;0.000244217;0.00100548
104;inner;10;0.0260317;0.0250285;0.0265709
104;wait;10;4.22891e-05;2.0461e-05;0.000107497
104;boundary;10;0.000619995;0.000375825;0.000995383
104;calc iter;10;0.0272916;0.026166;0.0277285
104;calc total;1;0.279051;0.279051;0.279051
104;total;1;6.53577;6.53577;6.53577
9;initialize;1;6.48568;6.48568;6.48568
9;async;10;0.00189105;0.000200005;0.00291239
9;inner;10;0.0252524;0.0244436;0.0268808
9;wait;10;3.55734e-05;1.8725e-05;9.4926e-05
9;boundary;10;0.000543705;0.000368445;0.000694626
9;calc iter;10;0.0277241;0.0269926;0.0281701
9;calc total;1;0.279044;0.279044;0.279044
9;total;1;6.98463;6.98463;6.98463
57;initialize;1;6.08566;6.08566;6.08566
57;async;10;0.00258131;0.000471234;0.00352651
57;inner;10;0.0243677;0.0221826;0.0264711
57;wait;10;4.59519e-05;1.7237e-05;0.000112685
57;boundary;10;0.000702882;0.000355571;0.000905169
57;calc iter;10;0.0276998;0.0252858;0.0286027
57;calc total;1;0.279048;0.279048;0.279048
57;total;1;6.58261;6.58261;6.58261
47;initialize;1;5.99787;5.99787;5.99787
47;async;10;0.00174942;0.000335172;0.00299817
47;inner;10;0.0236245;0.0225626;0.0256129
47;wait;10;8.84782e-05;4.8013e-05;0.00026177
47;boundary;10;0.0013406;0.00101328;0.00148056
47;calc iter;10;0.0268052;0.0261639;0.0274544
47;calc total;1;0.279051;0.279051;0.279051
47;total;1;6.4965;6.4965;6.4965
81;initialize;1;6.01493;6.01493;6.01493
81;async;10;0.000664356;0.000280278;0.00109669
81;inner;10;0.0257112;0.0250444;0.0264523
81;wait;10;5.21855e-05;2.7551e-05;0.000144313
81;boundary;10;0.000682637;0.000484122;0.000899421
81;calc iter;10;0.0271119;0.0266364;0.0275523
81;calc total;1;0.279053;0.279053;0.279053
81;total;1;6.51144;6.51144;6.51144
105;initialize;1;6.03688;6.03688;6.03688
105;async;10;0.000503542;8.8515e-05;0.00114436
105;inner;10;0.0262098;0.0252706;0.0267638
105;wait;10;3.97574e-05;1.9158e-05;9.3546e-05
105;boundary;10;0.000580893;0.000367618;0.000858104
105;calc iter;10;0.0273354;0.0260103;0.0279557
105;calc total;1;0.279051;0.279051;0.279051
105;total;1;6.53577;6.53577;6.53577
10;initialize;1;6.48602;6.48602;6.48602
10;async;10;0.00176026;0.000393963;0.0025719
10;inner;10;0.0252795;0.0247899;0.0267231
10;wait;10;3.45424e-05;1.4714e-05;0.000124447
10;boundary;10;0.000578429;0.000401344;0.00069725
10;calc iter;10;0.0276543;0.0270766;0.0281405
10;calc total;1;0.279044;0.279044;0.279044
10;total;1;6.98497;6.98497;6.98497
58;initialize;1;6.08557;6.08557;6.08557
58;async;10;0.00203366;0.00045311;0.00299909
58;inner;10;0.0249106;0.0232337;0.0265054
58;wait;10;4.27689e-05;1.9837e-05;0.000105522
58;boundary;10;0.000604141;0.000371388;0.000821892
58;calc iter;10;0.0275929;0.0266258;0.0281113
58;calc total;1;0.279047;0.279047;0.279047
58;total;1;6.58252;6.58252;6.58252
82;initialize;1;6.01495;6.01495;6.01495
82;async;10;0.0005856;0.000188266;0.00100427
82;inner;10;0.0259232;0.0253604;0.0267656
82;wait;10;4.55336e-05;2.9616e-05;0.000103016
82;boundary;10;0.000595251;0.000456993;0.000672894
82;calc iter;10;0.027151;0.0268092;0.0277129
82;calc total;1;0.279053;0.279053;0.279053
82;total;1;6.51145;6.51145;6.51145
106;initialize;1;6.03694;6.03694;6.03694
106;async;10;0.000660314;0.000224657;0.00146833
106;inner;10;0.0259113;0.0249499;0.0264797
106;wait;10;4.96557e-05;2.0395e-05;0.000120736
106;boundary;10;0.000655908;0.000380501;0.000922384
106;calc iter;10;0.0272786;0.0264693;0.0279197
106;calc total;1;0.279051;0.279051;0.279051
106;total;1;6.53581;6.53581;6.53581
11;initialize;1;6.48693;6.48693;6.48693
11;async;10;0.00139279;0.000446424;0.00237623
11;inner;10;0.0253794;0.0247556;0.0268301
11;wait;10;3.67193e-05;2.2239e-05;8.2308e-05
11;boundary;10;0.000731224;0.000534161;0.000923298
11;calc iter;10;0.0275416;0.0270518;0.0280716
11;calc total;1;0.279045;0.279045;0.279045
11;total;1;6.98588;6.98588;6.98588
59;initialize;1;6.09678;6.09678;6.09678
59;async;10;0.00158492;0.000486683;0.00275844
59;inner;10;0.0251542;0.0241551;0.0264552
59;wait;10;4.52831e-05;2.158e-05;0.000104723
59;boundary;10;0.000655848;0.000409242;0.000999538
59;calc iter;10;0.0274418;0.0264019;0.0287827
59;calc total;1;0.279049;0.279049;0.279049
59;total;1;6.59373;6.59373;6.59373
83;initialize;1;6.01502;6.01502;6.01502
83;async;10;0.0007456;0.000238535;0.00146145
83;inner;10;0.0258491;0.0252013;0.0267076
83;wait;10;4.03415e-05;2.6151e-05;0.000105721
83;boundary;10;0.000560994;0.000450303;0.000714453
83;calc iter;10;0.0271975;0.0266913;0.027721
83;calc total;1;0.279054;0.279054;0.279054
83;total;1;6.51151;6.51151;6.51151
107;initialize;1;6.03688;6.03688;6.03688
107;async;10;0.000423102;8.9578e-05;0.00162823
107;inner;10;0.0260834;0.0254242;0.0268317
107;wait;10;4.49306e-05;2.1069e-05;8.9067e-05
107;boundary;10;0.000674472;0.000427183;0.000901735
107;calc iter;10;0.0272272;0.0263044;0.0283637
107;calc total;1;0.279052;0.279052;0.279052
107;total;1;6.53577;6.53577;6.53577
12;initialize;1;6.48591;6.48591;6.48591
12;async;10;0.00108219;0.000158333;0.00220981
12;inner;10;0.025534;0.0246354;0.0268369
12;wait;10;4.6027e-05;2.6038e-05;9.0074e-05
12;boundary;10;0.000775634;0.000463414;0.00131047
12;calc iter;10;0.0274393;0.0263885;0.0279603
12;calc total;1;0.279047;0.279047;0.279047
12;total;1;6.98484;6.98484;6.98484
60;initialize;1;6.0967;6.0967;6.0967
60;async;10;0.000484741;0.000115536;0.00109286
60;inner;10;0.0262877;0.0256788;0.0268851
60;wait;10;4.27229e-05;2.4808e-05;0.000106117
60;boundary;10;0.000528861;0.000378455;0.000716779
60;calc iter;10;0.0273452;0.0270064;0.0279094
60;calc total;1;0.279047;0.279047;0.279047
60;total;1;6.59363;6.59363;6.59363
84;initialize;1;6.0149;6.0149;6.0149
84;async;10;0.000391369;0.000135134;0.000898958
84;inner;10;0.026035;0.0252868;0.0268381
84;wait;10;4.97809e-05;2.495e-05;0.000101896
84;boundary;10;0.000674716;0.000446582;0.000823728
84;calc iter;10;0.027152;0.0267608;0.0278624
84;calc total;1;0.279052;0.279052;0.279052
84;total;1;6.51138;6.51138;6.51138
108;initialize;1;6.03691;6.03691;6.03691
108;async;10;0.000437166;9.0494e-05;0.00145042
108;inner;10;0.0262082;0.025686;0.026576
108;wait;10;3.96437e-05;1.7277e-05;0.000107662
108;boundary;10;0.000527631;0.000371706;0.000813774
108;calc iter;10;0.0272139;0.0268922;0.028209
108;calc total;1;0.279051;0.279051;0.279051
108;total;1;6.53578;6.53578;6.53578
13;initialize;1;6.48659;6.48659;6.48659
13;async;10;0.000484314;0.000118449;0.00162864
13;inner;10;0.0259914;0.0249157;0.026945
13;wait;10;4.85657e-05;2.2248e-05;9.196e-05
13;boundary;10;0.000746586;0.000464199;0.000905241
13;calc iter;10;0.0272721;0.0260038;0.0283967
13;calc total;1;0.279048;0.279048;0.279048
13;total;1;6.98552;6.98552;6.98552
85;initialize;1;6.0149;6.0149;6.0149
85;async;10;0.000651567;0.000325286;0.00155101
85;inner;10;0.0257042;0.0248486;0.026558
85;wait;10;5.43316e-05;2.8915e-05;0.000154841
85;boundary;10;0.000693664;0.00049305;0.000832031
85;calc iter;10;0.027105;0.0263532;0.0280568
85;calc total;1;0.279053;0.279053;0.279053
85;total;1;6.51138;6.51138;6.51138
109;initialize;1;6.03688;6.03688;6.03688
109;async;10;0.000476204;0.000164407;0.00112633
109;inner;10;0.0261724;0.025744;0.0265099
109;wait;10;4.30288e-05;1.9196e-05;0.000116311
109;boundary;10;0.000458393;0.000385856;0.000681809
109;calc iter;10;0.0271511;0.0263148;0.0279049
109;calc total;1;0.279051;0.279051;0.279051
109;total;1;6.53577;6.53577;6.53577
14;initialize;1;6.48559;6.48559;6.48559
14;async;10;0.00121866;0.000101386;0.0029798
14;inner;10;0.0251111;0.0242954;0.0268471
14;wait;10;4.78303e-05;2.9485e-05;9.3984e-05
14;boundary;10;0.000854097;0.000462831;0.000985513
14;calc iter;10;0.0272337;0.0256138;0.0285238
14;calc total;1;0.279047;0.279047;0.279047
14;total;1;6.98453;6.98453;6.98453
86;initialize;1;6.0149;6.0149;6.0149
86;async;10;0.000840711;0.000443481;0.00193452
86;inner;10;0.0257015;0.0246634;0.0267022
86;wait;10;4.59716e-05;2.552e-05;0.000119322
86;boundary;10;0.000616029;0.000462346;0.000799926
86;calc iter;10;0.0272055;0.0265829;0.0280725
86;calc total;1;0.279051;0.279051;0.279051
86;total;1;6.51138;6.51138;6.51138
110;initialize;1;6.03601;6.03601;6.03601
110;async;10;0.000466813;8.2271e-05;0.000897067
110;inner;10;0.0261014;0.0257436;0.0264494
110;wait;10;4.92652e-05;2.6746e-05;0.000114085
110;boundary;10;0.000530998;0.000383879;0.00082459
110;calc iter;10;0.0271497;0.0268391;0.0274631
110;calc total;1;0.279051;0.279051;0.279051
110;total;1;6.53489;6.53489;6.53489
15;initialize;1;6.48556;6.48556;6.48556
15;async;10;0.00130664;0.000266966;0.00347077
15;inner;10;0.0245511;0.0238605;0.0261754
15;wait;10;6.2101e-05;4.9916e-05;0.000122783
15;boundary;10;0.00105235;0.00087262;0.0011355
15;calc iter;10;0.0269744;0.0253927;0.0286013
15;calc total;1;0.279048;0.279048;0.279048
15;total;1;6.98449;6.98449;6.98449
87;initialize;1;6.01492;6.01492;6.01492
87;async;10;0.000509119;0.000139515;0.00127421
87;inner;10;0.0261111;0.0249002;0.0270384
87;wait;10;4.2829e-05;2.0443e-05;0.000101933
87;boundary;10;0.000662708;0.000398137;0.000957304
87;calc iter;10;0.0273277;0.0265768;0.0282393
87;calc total;1;0.279052;0.279052;0.279052
87;total;1;6.51138;6.51138;6.51138
111;initialize;1;6.03687;6.03687;6.03687
111;async;10;0.000211886;5.2255e-05;0.000450969
111;inner;10;0.0262697;0.0258812;0.0266374
111;wait;10;4.24542e-05;3.0614e-05;8.8342e-05
111;boundary;10;0.000592723;0.000423292;0.000810873
111;calc iter;10;0.027118;0.0269442;0.0275677
111;calc total;1;0.279052;0.279052;0.279052
111;total;1;6.53575;6.53575;6.53575
16;initialize;1;6.48702;6.48702;6.48702
16;async;10;0.0012361;0.000360277;0.00210226
16;inner;10;0.0254967;0.0249133;0.0265143
16;wait;10;4.30666e-05;1.9028e-05;0.000170125
16;boundary;10;0.000687733;0.000492558;0.000814985
16;calc iter;10;0.0274653;0.0268903;0.0281915
16;calc total;1;0.279046;0.279046;0.279046
16;total;1;6.98596;6.98596;6.98596
88;initialize;1;6.01494;6.01494;6.01494
88;async;10;0.00115943;0.000452801;0.00192695
88;inner;10;0.0255178;0.0241333;0.0265444
88;wait;10;4.91557e-05;2.0223e-05;0.000160002
88;boundary;10;0.000621418;0.000383067;0.000781146
88;calc iter;10;0.0273495;0.0263989;0.0278268
88;calc total;1;0.279051;0.279051;0.279051
88;total;1;6.51138;6.51138;6.51138
112;initialize;1;6.0369;6.0369;6.0369
112;async;10;0.000543463;0.000209113;0.000982211
112;inner;10;0.0260112;0.0257615;0.0263623
112;wait;10;4.0381e-05;2.0413e-05;0.000136973
112;boundary;10;0.000498434;0.000406009;0.00075979
112;calc iter;10;0.0270948;0.0267677;0.0273429
112;calc total;1;0.279052;0.279052;0.279052
112;total;1;6.53579;6.53579;6.53579
17;initialize;1;6.4857;6.4857;6.4857
17;async;10;0.00138479;0.000403542;0.00174207
17;inner;10;0.025508;0.0247342;0.026583
17;wait;10;4.76375e-05;2.0335e-05;0.000163618
17;boundary;10;0.000575012;0.000406234;0.000697782
17;calc iter;10;0.0275169;0.0268528;0.0281045
17;calc total;1;0.279046;0.279046;0.279046
17;total;1;6.98464;6.98464;6.98464
89;initialize;1;6.01494;6.01494;6.01494
89;async;10;0.00118139;0.000212196;0.00189818
89;inner;10;0.0254894;0.0238946;0.0266114
89;wait;10;5.07507e-05;1.7948e-05;0.00014774
89;boundary;10;0.000662523;0.000383778;0.000896177
89;calc iter;10;0.0273856;0.0261958;0.0280592
89;calc total;1;0.279052;0.279052;0.279052
89;total;1;6.51139;6.51139;6.51139
113;initialize;1;6.03694;6.03694;6.03694
113;async;10;0.000623514;0.000327252;0.000992719
113;inner;10;0.0258475;0.0254706;0.0260959
113;wait;10;6.56878e-05;2.3492e-05;0.00029539
113;boundary;10;0.000535049;0.000389;0.000818741
113;calc iter;10;0.0270731;0.0266821;0.0275526
113;calc total;1;0.279052;0.279052;0.279052
113;total;1;6.53582;6.53582;6.53582
18;initialize;1;6.48561;6.48561;6.48561
18;async;10;0.00149732;0.000410367;0.00210946
18;inner;10;0.0254496;0.0247035;0.0267988
18;wait;10;4.45007e-05;1.8258e-05;0.000134581
18;boundary;10;0.000554255;0.000375612;0.000664954
18;calc iter;10;0.0275472;0.0268879;0.0283305
18;calc total;1;0.279046;0.279046;0.279046
18;total;1;6.98454;6.98454;6.98454
90;initialize;1;6.01495;6.01495;6.01495
90;async;10;0.000883803;0.00021967;0.00169636
90;inner;10;0.0258254;0.0243711;0.0267521
90;wait;10;4.35739e-05;2.005e-05;0.000103283
90;boundary;10;0.000599145;0.000391277;0.000810414
90;calc iter;10;0.0273535;0.02648;0.0282527
90;calc total;1;0.279052;0.279052;0.279052
90;total;1;6.51139;6.51139;6.51139
114;initialize;1;6.03689;6.03689;6.03689
114;async;10;0.000301923;8.4522e-05;0.000654078
114;inner;10;0.0262092;0.0259656;0.0265455
114;wait;10;4.57151e-05;2.4146e-05;9.8258e-05
114;boundary;10;0.000537026;0.000401658;0.000701987
114;calc iter;10;0.0270949;0.026859;0.0274843
114;calc total;1;0.279051;0.279051;0.279051
114;total;1;6.53577;6.53577;6.53577
19;initialize;1;6.48556;6.48556;6.48556
19;async;10;0.000189554;0.000124374;0.0004326
19;inner;10;0.026696;0.0260163;0.0275756
19;wait;10;4.17755e-05;1.9073e-05;8.7019e-05
19;boundary;10;0.000650608;0.000370854;0.000771814
19;calc iter;10;0.0275794;0.0265317;0.0287195
19;calc total;1;0.279047;0.279047;0.279047
19;total;1;6.9845;6.9845;6.9845
91;initialize;1;6.01491;6.01491;6.01491
91;async;10;0.000698178;0.000109583;0.00175529
91;inner;10;0.0259447;0.0249374;0.0268253
91;wait;10;4.45905e-05;2.6874e-05;9.8321e-05
91;boundary;10;0.000604781;0.000444712;0.000776086
91;calc iter;10;0.0272935;0.026555;0.0283598
91;calc total;1;0.279052;0.279052;0.279052
91;total;1;6.51138;6.51138;6.51138
20;initialize;1;6.4858;6.4858;6.4858
20;async;10;0.00121766;0.000448938;0.0015755
20;inner;10;0.0256371;0.0250164;0.0268293
20;wait;10;4.49391e-05;2.385e-05;0.000118207
20;boundary;10;0.000581393;0.000451495;0.000701865
20;calc iter;10;0.0274825;0.026547;0.0279758
20;calc total;1;0.279053;0.279053;0.279053
20;total;1;6.98473;6.98473;6.98473
92;initialize;1;6.01493;6.01493;6.01493
92;async;10;0.000618946;9.4579e-05;0.00189552
92;inner;10;0.0258046;0.0249641;0.0267323
92;wait;10;5.26416e-05;3.4097e-05;0.000107638
92;boundary;10;0.000684183;0.000472474;0.000815312
92;calc iter;10;0.0271618;0.0263903;0.0283251
92;calc total;1;0.279053;0.279053;0.279053
92;total;1;6.51138;6.51138;6.51138
21;initialize;1;6.48674;6.48674;6.48674
21;async;10;0.001137;0.000177834;0.00174368
21;inner;10;0.0254891;0.0248605;0.0269133
21;wait;10;5.36134e-05;3.4491e-05;0.000127828
21;boundary;10;0.000715329;0.000454025;0.000863646
21;calc iter;10;0.0273964;0.0270449;0.0279339
21;calc total;1;0.279055;0.279055;0.279055
21;total;1;6.98565;6.98565;6.98565
93;initialize;1;6.01491;6.01491;6.01491
93;async;10;0.00064862;0.000109549;0.00174372
93;inner;10;0.0256135;0.0248325;0.0266849
93;wait;10;5.95826e-05;4.281e-05;0.000148606
93;boundary;10;0.000778225;0.000451255;0.000913706
93;calc iter;10;0.0271021;0.0261841;0.0278164
93;calc total;1;0.279055;0.279055;0.279055
93;total;1;6.51138;6.51138;6.51138
22;initialize;1;6.48556;6.48556;6.48556
22;async;10;0.00115399;0.000267229;0.00217766
22;inner;10;0.0254559;0.0248877;0.0268745
22;wait;10;4.95684e-05;2.985e-05;0.000107364
22;boundary;10;0.000760731;0.000456047;0.000949376
22;calc iter;10;0.0274221;0.0267847;0.0280755
22;calc total;1;0.279055;0.279055;0.279055
22;total;1;6.9845;6.9845;6.9845
94;initialize;1;6.01491;6.01491;6.01491
94;async;10;0.000428852;9.4509e-05;0.0009728
94;inner;10;0.0257521;0.0247563;0.026746
94;wait;10;5.77428e-05;4.2566e-05;0.00010466
94;boundary;10;0.00078742;0.000455974;0.000981244
94;calc iter;10;0.0270276;0.0264849;0.027745
94;calc total;1;0.279055;0.279055;0.279055
94;total;1;6.51139;6.51139;6.51139
23;initialize;1;6.48555;6.48555;6.48555
23;async;10;0.00136296;0.000112369;0.00236004
23;inner;10;0.0255349;0.0245163;0.0269718
23;wait;10;4.47983e-05;1.8655e-05;9.7192e-05
23;boundary;10;0.000602072;0.000383578;0.000820699
23;calc iter;10;0.0275465;0.0266721;0.0282768
23;calc total;1;0.279054;0.279054;0.279054
23;total;1;6.98449;6.98449;6.98449
95;initialize;1;6.01492;6.01492;6.01492
95;async;10;0.000682973;0.000208737;0.00147288
95;inner;10;0.025234;0.0241704;0.0263936
95;wait;10;7.56864e-05;5.4482e-05;0.000181146
95;boundary;10;0.000947949;0.000618729;0.00111462
95;calc iter;10;0.0269424;0.026557;0.0275779
95;calc total;1;0.279056;0.279056;0.279056
95;total;1;6.51139;6.51139;6.51139
61;initialize;1;6.08566;6.08566;6.08566
61;async;10;0.00043089;0.000107981;0.00100362
61;inner;10;0.0262215;0.0258138;0.0267078
61;wait;10;4.5324e-05;2.4772e-05;9.5239e-05
61;boundary;10;0.00057705;0.000437127;0.000789611
61;calc iter;10;0.0272759;0.0268729;0.0277401
61;calc total;1;0.279048;0.279048;0.279048
61;total;1;6.5826;6.5826;6.5826
62;initialize;1;6.0967;6.0967;6.0967
62;async;10;0.000474765;0.000169285;0.00113985
62;inner;10;0.025986;0.0255694;0.0266468
62;wait;10;5.44993e-05;4.1479e-05;0.000109063
62;boundary;10;0.000722884;0.00044795;0.000970041
62;calc iter;10;0.0272396;0.0267577;0.0276503
62;calc total;1;0.279047;0.279047;0.279047
62;total;1;6.59364;6.59364;6.59364
63;initialize;1;6.08566;6.08566;6.08566
63;async;10;0.000515865;0.000213587;0.00127458
63;inner;10;0.0256098;0.0251568;0.0264463
63;wait;10;6.73798e-05;3.6644e-05;0.000157175
63;boundary;10;0.000936759;0.000538996;0.00109972
63;calc iter;10;0.0271315;0.026736;0.0275217
63;calc total;1;0.279049;0.279049;0.279049
63;total;1;6.5826;6.5826;6.5826
64;initialize;1;6.0859;6.0859;6.0859
64;async;10;0.000500705;0.00022706;0.000768294
64;inner;10;0.0257375;0.0251475;0.0263711
64;wait;10;5.73396e-05;3.1144e-05;0.000173164
64;boundary;10;0.000844637;0.000564979;0.000974926
64;calc iter;10;0.0271423;0.0266395;0.0274953
64;calc total;1;0.27905;0.27905;0.27905
64;total;1;6.58284;6.58284;6.58284
65;initialize;1;6.08567;6.08567;6.08567
65;async;10;0.000492959;0.000303548;0.000815628
65;inner;10;0.0260008;0.0254142;0.0266489
65;wait;10;5.26898e-05;3.3947e-05;0.000134981
65;boundary;10;0.000642646;0.000434592;0.000895108
65;calc iter;10;0.0271903;0.0267534;0.0277124
65;calc total;1;0.279051;0.279051;0.279051
65;total;1;6.58259;6.58259;6.58259
66;initialize;1;6.09199;6.09199;6.09199
66;async;10;0.00068609;0.000207503;0.000986239
66;inner;10;0.0259379;0.0254922;0.0265714
66;wait;10;5.11771e-05;2.9696e-05;0.000122797
66;boundary;10;0.000571959;0.000452743;0.000745688
66;calc iter;10;0.0272485;0.0268398;0.0276309
66;calc total;1;0.27905;0.27905;0.27905
66;total;1;6.58892;6.58892;6.58892
67;initialize;1;6.09671;6.09671;6.09671
67;async;10;0.000690169;0.000474628;0.00134498
67;inner;10;0.0260384;0.0256566;0.0265546
67;wait;10;4.15007e-05;2.269e-05;0.000121903
67;boundary;10;0.000518953;0.000410782;0.000643189
67;calc iter;10;0.0272904;0.0267104;0.0278291
67;calc total;1;0.27905;0.27905;0.27905
67;total;1;6.59364;6.59364;6.59364
68;initialize;1;6.08566;6.08566;6.08566
68;async;10;0.00061281;0.000355936;0.0012662
68;inner;10;0.0260011;0.0255964;0.0265228
68;wait;10;5.34939e-05;2.9002e-05;0.000145768
68;boundary;10;0.000578572;0.00046574;0.00068786
68;calc iter;10;0.0272471;0.0268967;0.0278969
68;calc total;1;0.27905;0.27905;0.27905
68;total;1;6.58259;6.58259;6.58259
69;initialize;1;6.0859;6.0859;6.0859
69;async;10;0.00047315;8.851e-05;0.00150358
69;inner;10;0.0261968;0.0256543;0.0267389
69;wait;10;4.56701e-05;2.3155e-05;0.000106938
69;boundary;10;0.000557554;0.000441613;0.000707885
69;calc iter;10;0.0272743;0.0267975;0.0282308
69;calc total;1;0.27905;0.27905;0.27905
69;total;1;6.58283;6.58283;6.58283
70;initialize;1;6.08559;6.08559;6.08559
70;async;10;0.000826823;0.000261354;0.00180014
70;inner;10;0.0258605;0.02501;0.0265896
70;wait;10;4.5306e-05;2.0406e-05;0.00011314
70;boundary;10;0.000615427;0.000381443;0.00107409
70;calc iter;10;0.0273494;0.0267999;0.0288239
70;calc total;1;0.27905;0.27905;0.27905
70;total;1;6.58251;6.58251;6.58251
71;initialize;1;6.09673;6.09673;6.09673
71;async;10;0.000752682;0.000199653;0.00131582
71;inner;10;0.0259083;0.0247955;0.0267588
71;wait;10;4.02245e-05;1.9831e-05;9.2766e-05
71;boundary;10;0.000722574;0.000370339;0.00109455
71;calc iter;10;0.0274255;0.0263416;0.028779
71;calc total;1;0.279051;0.279051;0.279051
71;total;1;6.59364;6.59364;6.59364
120;initialize;1;6.02044;6.02044;6.02044
120;async;10;0.00101458;0.000362519;0.00199994
120;inner;10;0.0256547;0.0247731;0.0262598
120;wait;10;4.22845e-05;1.9643e-05;0.000144898
120;boundary;10;0.000483918;0.000376418;0.000605207
120;calc iter;10;0.0271969;0.0270518;0.0273917
120;calc total;1;0.279053;0.279053;0.279053
120;total;1;6.51056;6.51056;6.51056
115;initialize;1;6.03372;6.03372;6.03372
115;async;10;0.000487743;0.00032024;0.00108468
115;inner;10;0.0258046;0.0253683;0.0261612
115;wait;10;7.55294e-05;3.9082e-05;0.000193245
115;boundary;10;0.000711323;0.000518968;0.00100889
115;calc iter;10;0.0270806;0.0267431;0.0275755
115;calc total;1;0.279052;0.279052;0.279052
115;total;1;6.5326;6.5326;6.5326
192;initialize;1;5.89153;5.89153;5.89153
192;async;10;0.000964478;0.000359129;0.00227116
192;inner;10;0.0251532;0.0242472;0.0261899
192;wait;10;7.04947e-05;4.0789e-05;0.000172848
192;boundary;10;0.000847038;0.000520122;0.00110644
192;calc iter;10;0.0270372;0.0262192;0.0282526
192;calc total;1;0.279051;0.279051;0.279051
192;total;1;6.38141;6.38141;6.38141
168;initialize;1;5.89579;5.89579;5.89579
168;async;10;0.00174901;0.000462167;0.00232881
168;inner;10;0.0250953;0.0241796;0.0263538
168;wait;10;3.32644e-05;2.0138e-05;9.6587e-05
168;boundary;10;0.000451793;0.000367574;0.000548581
168;calc iter;10;0.0273308;0.0268316;0.0278143
168;calc total;1;0.279049;0.279049;0.279049
168;total;1;6.38584;6.38584;6.38584
144;initialize;1;6.00961;6.00961;6.00961
144;async;10;0.000757786;0.000319267;0.00138114
144;inner;10;0.0253841;0.0244975;0.0264756
144;wait;10;4.74767e-05;2.5536e-05;8.9849e-05
144;boundary;10;0.0007353;0.000468127;0.000934899
144;calc iter;10;0.0269263;0.0265756;0.0273551
144;calc total;1;0.27905;0.27905;0.27905
144;total;1;6.4995;6.4995;6.4995
121;initialize;1;5.99474;5.99474;5.99474
121;async;10;0.00100113;0.000379686;0.00195401
121;inner;10;0.0257271;0.0246065;0.026263
121;wait;10;4.04125e-05;1.7871e-05;0.000132889
121;boundary;10;0.000468862;0.000360128;0.000584079
121;calc iter;10;0.0272386;0.0266943;0.0277044
121;calc total;1;0.279054;0.279054;0.279054
121;total;1;6.48486;6.48486;6.48486
116;initialize;1;6.03695;6.03695;6.03695
116;async;10;0.00044093;0.000238838;0.000949121
116;inner;10;0.0260332;0.0256226;0.0264229
116;wait;10;5.05825e-05;2.5276e-05;0.000127416
116;boundary;10;0.00056832;0.000432466;0.000896124
116;calc iter;10;0.0270943;0.0267892;0.0274309
116;calc total;1;0.279052;0.279052;0.279052
116;total;1;6.53582;6.53582;6.53582
193;initialize;1;5.86102;5.86102;5.86102
193;async;10;0.000974932;0.00032153;0.00201598
193;inner;10;0.0252311;0.0243815;0.0263378
193;wait;10;6.76264e-05;2.7847e-05;0.00018354
193;boundary;10;0.000774612;0.000461058;0.00102676
193;calc iter;10;0.0270501;0.0262248;0.0278248
193;calc total;1;0.279051;0.279051;0.279051
193;total;1;6.35088;6.35088;6.35088
169;initialize;1;5.91588;5.91588;5.91588
169;async;10;0.00117056;0.000447335;0.00176344
169;inner;10;0.0255032;0.0248454;0.0262954
169;wait;10;4.63876e-05;1.8913e-05;0.000130328
169;boundary;10;0.000535947;0.00038252;0.000823084
169;calc iter;10;0.0272576;0.0270115;0.027595
169;calc total;1;0.27905;0.27905;0.27905
169;total;1;6.40585;6.40585;6.40585
145;initialize;1;6.00923;6.00923;6.00923
145;async;10;0.000895569;0.000370581;0.00224701
145;inner;10;0.0250095;0.0236613;0.0263304
145;wait;10;6.56272e-05;4.2025e-05;0.000121863
145;boundary;10;0.000841576;0.00047021;0.00109607
145;calc iter;10;0.0268144;0.0260608;0.0273694
145;calc total;1;0.279051;0.279051;0.279051
145;total;1;6.4991;6.4991;6.4991
122;initialize;1;6.0088;6.0088;6.0088
122;async;10;0.000906773;0.00046889;0.00159808
122;inner;10;0.0256287;0.0246984;0.0260717
122;wait;10;4.91604e-05;2.1614e-05;0.000135587
122;boundary;10;0.000562296;0.000400449;0.000695448
122;calc iter;10;0.0271481;0.0266809;0.0275903
122;calc total;1;0.279054;0.279054;0.279054
122;total;1;6.49892;6.49892;6.49892
117;initialize;1;6.03692;6.03692;6.03692
117;async;10;0.00051969;0.000258034;0.000978893
117;inner;10;0.0260273;0.0258127;0.0263906
117;wait;10;4.85192e-05;2.8028e-05;0.000108792
117;boundary;10;0.000522857;0.000422635;0.000691496
117;calc iter;10;0.0271196;0.0268284;0.0274445
117;calc total;1;0.279053;0.279053;0.279053
117;total;1;6.53581;6.53581;6.53581
194;initialize;1;5.89158;5.89158;5.89158
194;async;10;0.000977562;0.000475567;0.00148951
194;inner;10;0.0255383;0.0249457;0.0263754
194;wait;10;4.56513e-05;2.1575e-05;0.000104444
194;boundary;10;0.000616166;0.00040792;0.000831369
194;calc iter;10;0.0271791;0.0267058;0.0276541
194;calc total;1;0.279052;0.279052;0.279052
194;total;1;6.38147;6.38147;6.38147
146;initialize;1;6.00933;6.00933;6.00933
146;async;10;0.00102238;0.000405595;0.0024437
146;inner;10;0.0250484;0.0239854;0.0262294
146;wait;10;6.02537e-05;4.0212e-05;0.000137094
146;boundary;10;0.000810584;0.000507095;0.0010826
146;calc iter;10;0.0269435;0.0263401;0.0276718
146;calc total;1;0.27905;0.27905;0.27905
146;total;1;6.49919;6.49919;6.49919
123;initialize;1;6.00681;6.00681;6.00681
123;async;10;0.000776351;0.000404049;0.00187698
123;inner;10;0.0257849;0.0250488;0.026319
123;wait;10;4.38532e-05;2.0376e-05;0.000117253
123;boundary;10;0.000542062;0.000402123;0.000749823
123;calc iter;10;0.0271485;0.0265981;0.0280737
123;calc total;1;0.279054;0.279054;0.279054
123;total;1;6.49693;6.49693;6.49693
118;initialize;1;6.03689;6.03689;6.03689
118;async;10;0.000555505;0.000191557;0.00122325
118;inner;10;0.0259682;0.0257591;0.0263861
118;wait;10;5.36913e-05;2.52e-05;0.00016527
118;boundary;10;0.000546703;0.000410274;0.000919807
118;calc iter;10;0.0271253;0.026759;0.0274384
118;calc total;1;0.279052;0.279052;0.279052
118;total;1;6.53575;6.53575;6.53575
195;initialize;1;5.84543;5.84543;5.84543
195;async;10;0.00100805;0.000110149;0.0015958
195;inner;10;0.0255836;0.0248961;0.026654
195;wait;10;4.47259e-05;2.9387e-05;9.908e-05
195;boundary;10;0.000589537;0.000424915;0.000695201
195;calc iter;10;0.0272271;0.0266249;0.0279613
195;calc total;1;0.279052;0.279052;0.279052
195;total;1;6.33529;6.33529;6.33529
147;initialize;1;6.00924;6.00924;6.00924
147;async;10;0.000865894;0.000326904;0.00181937
147;inner;10;0.0254825;0.0248694;0.0264722
147;wait;10;5.07288e-05;3.0479e-05;0.000105267
147;boundary;10;0.000691582;0.000456134;0.000900924
147;calc iter;10;0.0270921;0.0266896;0.0275486
147;calc total;1;0.279051;0.279051;0.279051
147;total;1;6.49911;6.49911;6.49911
124;initialize;1;6.005;6.005;6.005
124;async;10;0.000692416;0.000162794;0.00112155
124;inner;10;0.0258177;0.0250527;0.0264177
124;wait;10;4.31988e-05;2.3147e-05;0.000106593
124;boundary;10;0.000541055;0.000410914;0.000663085
124;calc iter;10;0.0270958;0.0263796;0.0277888
124;calc total;1;0.279054;0.279054;0.279054
124;total;1;6.49513;6.49513;6.49513
119;initialize;1;6.03694;6.03694;6.03694
119;async;10;0.000682722;0.000197208;0.00138171
119;inner;10;0.0259271;0.0255744;0.0263668
119;wait;10;4.78702e-05;2.0587e-05;0.000133793
119;boundary;10;0.000477561;0.000408005;0.00059156
119;calc iter;10;0.0271366;0.0264852;0.0276889
119;calc total;1;0.279053;0.279053;0.279053
119;total;1;6.53582;6.53582;6.53582
196;initialize;1;5.89161;5.89161;5.89161
196;async;10;0.00136833;0.000447368;0.00192059
196;inner;10;0.0253901;0.0247844;0.0262279
196;wait;10;3.96157e-05;1.9937e-05;0.000122914
196;boundary;10;0.000494288;0.00039808;0.00063289
196;calc iter;10;0.0272939;0.0267819;0.0278552
196;calc total;1;0.27905;0.27905;0.27905
196;total;1;6.38147;6.38147;6.38147
148;initialize;1;6.00945;6.00945;6.00945
148;async;10;0.0012031;0.000412121;0.0020069
148;inner;10;0.0252284;0.0246004;0.0260058
148;wait;10;6.82791e-05;2.4687e-05;0.000269989
148;boundary;10;0.00063516;0.000478224;0.000770992
148;calc iter;10;0.0271367;0.026524;0.0275259
148;calc total;1;0.27905;0.27905;0.27905
148;total;1;6.49932;6.49932;6.49932
125;initialize;1;6.02055;6.02055;6.02055
125;async;10;0.000611631;0.000314351;0.0011501
125;inner;10;0.0260331;0.0253084;0.0265244
125;wait;10;3.36254e-05;2.1077e-05;8.7306e-05
125;boundary;10;0.000466816;0.000396739;0.000589267
125;calc iter;10;0.0271462;0.0266853;0.0275449
125;calc total;1;0.279055;0.279055;0.279055
125;total;1;6.51068;6.51068;6.51068
197;initialize;1;5.86003;5.86003;5.86003
197;async;10;0.00133217;0.000428015;0.00199724
197;inner;10;0.0253255;0.0247734;0.0261535
197;wait;10;5.15616e-05;2.3246e-05;0.00013616
197;boundary;10;0.000563633;0.00041911;0.000815657
197;calc iter;10;0.0272745;0.0268176;0.0277627
197;calc total;1;0.27905;0.27905;0.27905
197;total;1;6.3499;6.3499;6.3499
149;initialize;1;6.02276;6.02276;6.02276
149;async;10;0.00135689;0.000467337;0.00217015
149;inner;10;0.0251371;0.024519;0.0260999
149;wait;10;6.14078e-05;2.2387e-05;0.000195401
149;boundary;10;0.000602832;0.000408859;0.000753617
149;calc iter;10;0.0271597;0.0265314;0.0277558
149;calc total;1;0.27905;0.27905;0.27905
149;total;1;6.51261;6.51261;6.51261
126;initialize;1;5.98253;5.98253;5.98253
126;async;10;0.000940146;0.000401767;0.00174854
126;inner;10;0.0256285;0.0249209;0.0260373
126;wait;10;4.81117e-05;2.107e-05;0.000158242
126;boundary;10;0.000510346;0.000411389;0.000670157
126;calc iter;10;0.0271285;0.0264367;0.0274993
126;calc total;1;0.279054;0.279054;0.279054
126;total;1;6.47266;6.47266;6.47266
198;initialize;1;5.8916;5.8916;5.8916
198;async;10;0.00154845;0.000401608;0.00212563
198;inner;10;0.0252388;0.02453;0.0261266
198;wait;10;5.1869e-05;1.9518e-05;0.000249535
198;boundary;10;0.000494529;0.000377624;0.000562636
198;calc iter;10;0.0273351;0.026813;0.027588
198;calc total;1;0.27905;0.27905;0.27905
198;total;1;6.38147;6.38147;6.38147
150;initialize;1;6.01289;6.01289;6.01289
150;async;10;0.00145513;0.000452895;0.00253962
150;inner;10;0.0252466;0.0241638;0.0264784
150;wait;10;4.01276e-05;1.8191e-05;9.5728e-05
150;boundary;10;0.000524867;0.000366515;0.000682664
150;calc iter;10;0.027268;0.0269601;0.0279649
150;calc total;1;0.27905;0.27905;0.27905
150;total;1;6.50275;6.50275;6.50275
127;initialize;1;5.98004;5.98004;5.98004
127;async;10;0.000732834;0.000318986;0.00112935
127;inner;10;0.0255197;0.0249617;0.0259939
127;wait;10;6.1777e-05;2.4765e-05;0.000255413
127;boundary;10;0.000729916;0.00055576;0.000961612
127;calc iter;10;0.0270453;0.0267171;0.0273223
127;calc total;1;0.279057;0.279057;0.279057
127;total;1;6.47017;6.47017;6.47017
199;initialize;1;5.84245;5.84245;5.84245
199;async;10;0.00207815;0.000488062;0.00261675
199;inner;10;0.0247827;0.0238709;0.0260491
199;wait;10;3.99295e-05;1.8407e-05;0.000144139
199;boundary;10;0.000463823;0.000364393;0.000529031
199;calc iter;10;0.0273664;0.0267236;0.0279087
199;calc total;1;0.27905;0.27905;0.27905
199;total;1;6.33231;6.33231;6.33231
151;initialize;1;6.01036;6.01036;6.01036
151;async;10;0.00178833;0.000458083;0.00286281
151;inner;10;0.0248794;0.0237416;0.02608
151;wait;10;4.39578e-05;1.7871e-05;0.000153104
151;boundary;10;0.000577939;0.000362597;0.000692652
151;calc iter;10;0.0272916;0.0265331;0.0280124
151;calc total;1;0.27905;0.27905;0.27905
151;total;1;6.50022;6.50022;6.50022
128;initialize;1;5.98436;5.98436;5.98436
128;async;10;0.000331904;0.000122915;0.000532986
128;inner;10;0.0260615;0.0251914;0.0265371
128;wait;10;4.35038e-05;2.3587e-05;9.5802e-05
128;boundary;10;0.000584734;0.000407107;0.000789139
128;calc iter;10;0.0270227;0.0264744;0.0274411
128;calc total;1;0.279048;0.279048;0.279048
128;total;1;6.47449;6.47449;6.47449
200;initialize;1;5.88226;5.88226;5.88226
200;async;10;0.00104636;0.000264583;0.00146448
200;inner;10;0.0258359;0.0250436;0.0266536
200;wait;10;3.42125e-05;2.0478e-05;8.962e-05
200;boundary;10;0.000465353;0.000365023;0.000549816
200;calc iter;10;0.0273833;0.0267729;0.0277708
200;calc total;1;0.27905;0.27905;0.27905
200;total;1;6.37214;6.37214;6.37214
152;initialize;1;6.00977;6.00977;6.00977
152;async;10;0.000793185;0.00014216;0.00151583
152;inner;10;0.0256957;0.0249953;0.0268021
152;wait;10;5.12855e-05;2.3592e-05;0.000157173
152;boundary;10;0.000657264;0.000390384;0.00117321
152;calc iter;10;0.027199;0.0263821;0.0284475
152;calc total;1;0.27905;0.27905;0.27905
152;total;1;6.49965;6.49965;6.49965
129;initialize;1;6.02063;6.02063;6.02063
129;async;10;0.000618004;0.000356823;0.00104915
129;inner;10;0.0255275;0.0246031;0.0261412
129;wait;10;6.31532e-05;3.929e-05;0.000135421
129;boundary;10;0.000764169;0.000539826;0.0010023
129;calc iter;10;0.0269745;0.0265849;0.0272169
129;calc total;1;0.279048;0.279048;0.279048
129;total;1;6.51076;6.51076;6.51076
201;initialize;1;5.87035;5.87035;5.87035
201;async;10;0.00121815;0.000441275;0.00174116
201;inner;10;0.0253749;0.0248474;0.0261877
201;wait;10;5.2248e-05;2.8387e-05;0.000128333
201;boundary;10;0.000612982;0.000483443;0.0009411
201;calc iter;10;0.0272596;0.0268695;0.027642
201;calc total;1;0.279051;0.279051;0.279051
201;total;1;6.36022;6.36022;6.36022
153;initialize;1;6.02272;6.02272;6.02272
153;async;10;0.00115748;0.000435555;0.00211119
153;inner;10;0.0252836;0.024678;0.026414
153;wait;10;4.69629e-05;2.5327e-05;0.000111147
153;boundary;10;0.000609662;0.000425182;0.000763674
153;calc iter;10;0.0270993;0.0262567;0.0278648
153;calc total;1;0.279051;0.279051;0.279051
153;total;1;6.51261;6.51261;6.51261
130;initialize;1;6.01092;6.01092;6.01092
130;async;10;0.000505306;0.000191441;0.00115102
130;inner;10;0.0257231;0.0248916;0.0264611
130;wait;10;6.15178e-05;3.1816e-05;0.000131972
130;boundary;10;0.00069994;0.000422798;0.000987609
130;calc iter;10;0.0269914;0.0265841;0.0274572
130;calc total;1;0.279048;0.279048;0.279048
130;total;1;6.50104;6.50104;6.50104
154;initialize;1;6.02273;6.02273;6.02273
154;async;10;0.000872497;0.000165963;0.00205228
154;inner;10;0.0255394;0.0247515;0.0265945
154;wait;10;4.50362e-05;2.6429e-05;9.404e-05
154;boundary;10;0.000619981;0.000441566;0.000799126
154;calc iter;10;0.0270782;0.0264359;0.0277921
154;calc total;1;0.279051;0.279051;0.279051
154;total;1;6.51263;6.51263;6.51263
131;initialize;1;6.01266;6.01266;6.01266
131;async;10;0.000441241;8.8288e-05;0.00140348
131;inner;10;0.0257136;0.0249496;0.0266909
131;wait;10;5.73375e-05;4.0012e-05;8.5818e-05
131;boundary;10;0.000784166;0.000448604;0.00111816
131;calc iter;10;0.0269979;0.026697;0.0276168
131;calc total;1;0.279049;0.279049;0.279049
131;total;1;6.50279;6.50279;6.50279
155;initialize;1;6.00953;6.00953;6.00953
155;async;10;0.00121526;0.000457205;0.00162705
155;inner;10;0.0253638;0.0248294;0.0262185
155;wait;10;4.45817e-05;2.1029e-05;0.000135415
155;boundary;10;0.000550284;0.000403512;0.000703294
155;calc iter;10;0.0271753;0.0267807;0.027856
155;calc total;1;0.279051;0.279051;0.279051
155;total;1;6.49941;6.49941;6.49941
132;initialize;1;6.02056;6.02056;6.02056
132;async;10;0.000623583;0.000169293;0.00109732
132;inner;10;0.0255875;0.0252774;0.0265372
132;wait;10;6.19373e-05;4.2046e-05;0.000102882
132;boundary;10;0.000823268;0.000422924;0.00101709
132;calc iter;10;0.0270975;0.0266939;0.0275436
132;calc total;1;0.279047;0.279047;0.279047
132;total;1;6.51068;6.51068;6.51068
156;initialize;1;6.00922;6.00922;6.00922
156;async;10;0.000514274;0.000382379;0.000673968
156;inner;10;0.0259884;0.0253161;0.0269736
156;wait;10;4.95767e-05;2.6542e-05;0.000109873
156;boundary;10;0.000729033;0.000461229;0.000858663
156;calc iter;10;0.0272828;0.0264752;0.0279643
156;calc total;1;0.27905;0.27905;0.27905
156;total;1;6.4991;6.4991;6.4991
133;initialize;1;6.00267;6.00267;6.00267
133;async;10;0.000856403;0.000281598;0.00143841
133;inner;10;0.0253903;0.0247766;0.0263295
133;wait;10;6.39814e-05;3.4694e-05;0.000134325
133;boundary;10;0.000807058;0.000464464;0.00108407
133;calc iter;10;0.0271194;0.026567;0.0276964
133;calc total;1;0.279047;0.279047;0.279047
133;total;1;6.49281;6.49281;6.49281
157;initialize;1;6.00927;6.00927;6.00927
157;async;10;0.000331893;0.000244609;0.000444754
157;inner;10;0.0262928;0.0255709;0.0272083
157;wait;10;4.50216e-05;2.2763e-05;9.0284e-05
157;boundary;10;0.000647163;0.000414286;0.000726721
157;calc iter;10;0.0273181;0.0263335;0.0282111
157;calc total;1;0.279051;0.279051;0.279051
157;total;1;6.49912;6.49912;6.49912
134;initialize;1;5.98904;5.98904;5.98904
134;async;10;0.000943471;0.000188965;0.00209114
134;inner;10;0.0255588;0.0249805;0.026332
134;wait;10;5.39696e-05;2.2552e-05;0.000129405
134;boundary;10;0.000610773;0.000420226;0.000869464
134;calc iter;10;0.0271684;0.0266345;0.028332
134;calc total;1;0.279046;0.279046;0.279046
134;total;1;6.47915;6.47915;6.47915
158;initialize;1;6.00986;6.00986;6.00986
158;async;10;0.000195064;0.00013961;0.000483235
158;inner;10;0.026448;0.0255998;0.027308
158;wait;10;4.37141e-05;2.3166e-05;9.0693e-05
158;boundary;10;0.000634899;0.000405209;0.000715341
158;calc iter;10;0.0273228;0.0261796;0.0284794
158;calc total;1;0.279051;0.279051;0.279051
158;total;1;6.49974;6.49974;6.49974
159;initialize;1;6.0097;6.0097;6.0097
159;async;10;0.000808409;0.000391382;0.00104726
159;inner;10;0.0256435;0.0248725;0.0267607
159;wait;10;4.70321e-05;2.4473e-05;0.000113502
159;boundary;10;0.000759483;0.000534559;0.000877981
159;calc iter;10;0.02726;0.026376;0.0279005
159;calc total;1;0.279051;0.279051;0.279051
159;total;1;6.49957;6.49957;6.49957
170;initialize;1;5.89026;5.89026;5.89026
170;async;10;0.00103434;0.00044912;0.00179962
170;inner;10;0.0255574;0.0251224;0.0263083
170;wait;10;5.19169e-05;2.5289e-05;0.000120207
170;boundary;10;0.000593904;0.000412018;0.000807875
170;calc iter;10;0.0272391;0.026702;0.027877
170;calc total;1;0.279049;0.279049;0.279049
170;total;1;6.38024;6.38024;6.38024
171;initialize;1;5.90532;5.90532;5.90532
171;async;10;0.000708272;0.000238337;0.00113517
171;inner;10;0.0256962;0.0250285;0.0265003
171;wait;10;5.09317e-05;3.0229e-05;0.000102583
171;boundary;10;0.000668466;0.000446082;0.000905936
171;calc iter;10;0.0271253;0.0266376;0.0275745
171;calc total;1;0.279052;0.279052;0.279052
171;total;1;6.3953;6.3953;6.3953
172;initialize;1;5.94623;5.94623;5.94623
172;async;10;0.000900222;0.00045451;0.00120764
172;inner;10;0.0257741;0.0251879;0.0265166
172;wait;10;3.91994e-05;1.9734e-05;9.8409e-05
172;boundary;10;0.00049763;0.000414182;0.000647834
172;calc iter;10;0.0272123;0.0269255;0.0275336
172;calc total;1;0.279049;0.279049;0.279049
172;total;1;6.43619;6.43619;6.43619
173;initialize;1;5.93038;5.93038;5.93038
173;async;10;0.00115088;0.000566548;0.00142005
173;inner;10;0.0255778;0.0250872;0.0264784
173;wait;10;4.04232e-05;2.1347e-05;0.000132492
173;boundary;10;0.000469531;0.000407469;0.000548137
173;calc iter;10;0.0272402;0.026916;0.0278508
173;calc total;1;0.27905;0.27905;0.27905
173;total;1;6.42037;6.42037;6.42037
174;initialize;1;5.94615;5.94615;5.94615
174;async;10;0.00126701;0.000464656;0.00158745
174;inner;10;0.0254791;0.0249391;0.026213
174;wait;10;4.57608e-05;2.0478e-05;0.00017947
174;boundary;10;0.000451701;0.000386895;0.000497637
174;calc iter;10;0.027245;0.0269268;0.0278642
174;calc total;1;0.27905;0.27905;0.27905
174;total;1;6.43615;6.43615;6.43615
175;initialize;1;5.94618;5.94618;5.94618
175;async;10;0.00125957;0.000312538;0.0017744
175;inner;10;0.0250695;0.0245729;0.0255461
175;wait;10;6.99893e-05;2.7123e-05;0.000248963
175;boundary;10;0.00075672;0.00057376;0.000930772
175;calc iter;10;0.0271576;0.0267373;0.0274947
175;calc total;1;0.279051;0.279051;0.279051
175;total;1;6.43618;6.43618;6.43618
176;initialize;1;5.94617;5.94617;5.94617
176;async;10;0.000839208;7.5422e-05;0.00244311
176;inner;10;0.0250748;0.0242137;0.0260264
176;wait;10;6.07671e-05;3.3369e-05;0.000148333
176;boundary;10;0.000955377;0.000665077;0.00112413
176;calc iter;10;0.0269322;0.0260101;0.0278544
176;calc total;1;0.279052;0.279052;0.279052
176;total;1;6.43618;6.43618;6.43618
177;initialize;1;5.94618;5.94618;5.94618
177;async;10;0.000513665;8.9347e-05;0.00102268
177;inner;10;0.0256548;0.0249358;0.0266279
177;wait;10;5.41025e-05;3.305e-05;8.819e-05
177;boundary;10;0.000778176;0.000405835;0.000998365
177;calc iter;10;0.027002;0.0265297;0.027587
177;calc total;1;0.279053;0.279053;0.279053
177;total;1;6.43619;6.43619;6.43619
178;initialize;1;5.92073;5.92073;5.92073
178;async;10;0.000898157;0.000287447;0.00165215
178;inner;10;0.0254057;0.024743;0.0264153
178;wait;10;5.62234e-05;3.7664e-05;0.000101908
178;boundary;10;0.000755972;0.000431805;0.000952352
178;calc iter;10;0.0271174;0.0264618;0.0274152
178;calc total;1;0.279052;0.279052;0.279052
178;total;1;6.41077;6.41077;6.41077
179;initialize;1;5.91406;5.91406;5.91406
179;async;10;0.000946759;0.000367956;0.00146042
179;inner;10;0.0256546;0.0251504;0.0263154
179;wait;10;5.06046e-05;2.8721e-05;0.000118186
179;boundary;10;0.000573463;0.000447737;0.000796604
179;calc iter;10;0.0272268;0.026666;0.0276263
179;calc total;1;0.279052;0.279052;0.279052
179;total;1;6.40409;6.40409;6.40409
180;initialize;1;5.90983;5.90983;5.90983
180;async;10;0.000855815;0.000109057;0.00134939
180;inner;10;0.0257455;0.0250471;0.0269617
180;wait;10;4.66121e-05;2.5366e-05;0.000103273
180;boundary;10;0.000672071;0.000441732;0.000929054
180;calc iter;10;0.0273217;0.0267254;0.0279675
180;calc total;1;0.279051;0.279051;0.279051
180;total;1;6.39982;6.39982;6.39982
181;initialize;1;5.94282;5.94282;5.94282
181;async;10;0.000871362;0.000271627;0.0013135
181;inner;10;0.0257136;0.0249083;0.0267813
181;wait;10;4.74852e-05;2.2132e-05;0.000121262
181;boundary;10;0.000750938;0.000414712;0.000965079
181;calc iter;10;0.0273848;0.0263608;0.0280148
181;calc total;1;0.279051;0.279051;0.279051
181;total;1;6.43279;6.43279;6.43279
182;initialize;1;5.93256;5.93256;5.93256
182;async;10;0.00102489;0.000481723;0.00121219
182;inner;10;0.0256508;0.0246187;0.0268485
182;wait;10;4.77075e-05;1.9025e-05;0.000112037
182;boundary;10;0.000727155;0.000378801;0.000835107
182;calc iter;10;0.027453;0.0261647;0.0283058
182;calc total;1;0.279051;0.279051;0.279051
182;total;1;6.42253;6.42253;6.42253
183;initialize;1;5.94081;5.94081;5.94081
183;async;10;0.000225297;0.000165256;0.000429696
183;inner;10;0.0263699;0.0251068;0.0273798
183;wait;10;4.99139e-05;1.9023e-05;0.000103236
183;boundary;10;0.00085709;0.00037085;0.00113668
183;calc iter;10;0.0275037;0.0256844;0.0287167
183;calc total;1;0.279052;0.279052;0.279052
183;total;1;6.43077;6.43077;6.43077
184;initialize;1;5.94614;5.94614;5.94614
184;async;10;0.0010847;0.000477192;0.00139817
184;inner;10;0.0255887;0.0245421;0.0267473
184;wait;10;5.10582e-05;2.7867e-05;0.000126285
184;boundary;10;0.000714507;0.000376132;0.000830344
184;calc iter;10;0.0274407;0.0260542;0.0280789
184;calc total;1;0.279051;0.279051;0.279051
184;total;1;6.43613;6.43613;6.43613
185;initialize;1;5.94617;5.94617;5.94617
185;async;10;0.00105199;0.000451866;0.00145504
185;inner;10;0.0255657;0.0249308;0.0264914
185;wait;10;5.74876e-05;2.2486e-05;0.000167468
185;boundary;10;0.000702669;0.000403152;0.000856938
185;calc iter;10;0.0273795;0.0265983;0.0276929
185;calc total;1;0.279052;0.279052;0.279052
185;total;1;6.43613;6.43613;6.43613
186;initialize;1;5.91125;5.91125;5.91125
186;async;10;0.000571488;0.000146043;0.00115342
186;inner;10;0.0260406;0.0252656;0.0270259
186;wait;10;4.35469e-05;2.9009e-05;9.5461e-05
186;boundary;10;0.000654483;0.000449699;0.000870976
186;calc iter;10;0.0273117;0.026433;0.028019
186;calc total;1;0.279052;0.279052;0.279052
186;total;1;6.40122;6.40122;6.40122
187;initialize;1;5.93681;5.93681;5.93681
187;async;10;0.000782229;0.000290907;0.00148391
187;inner;10;0.0257381;0.0252179;0.0268022
187;wait;10;5.07736e-05;2.6438e-05;0.000116293
187;boundary;10;0.000701406;0.00045732;0.000858533
187;calc iter;10;0.027274;0.0267427;0.027847
187;calc total;1;0.279054;0.279054;0.279054
187;total;1;6.42678;6.42678;6.42678
188;initialize;1;5.92418;5.92418;5.92418
188;async;10;0.000512557;0.000105082;0.000998876
188;inner;10;0.0258247;0.0252206;0.0269232
188;wait;10;5.54503e-05;3.9925e-05;0.000102187
188;boundary;10;0.000758288;0.000447403;0.000898603
188;calc iter;10;0.0271525;0.0266337;0.0279324
188;calc total;1;0.279054;0.279054;0.279054
188;total;1;6.41417;6.41417;6.41417
189;initialize;1;5.93864;5.93864;5.93864
189;async;10;0.000576665;0.000162847;0.00101284
189;inner;10;0.0257948;0.0253493;0.0266753
189;wait;10;5.95622e-05;3.9275e-05;0.000145676
189;boundary;10;0.000745058;0.000506739;0.000873495
189;calc iter;10;0.0271778;0.0267121;0.0277746
189;calc total;1;0.279055;0.279055;0.279055
189;total;1;6.42861;6.42861;6.42861
190;initialize;1;5.92814;5.92814;5.92814
190;async;10;0.000515307;0.000110273;0.000891394
190;inner;10;0.0259125;0.025485;0.0268426
190;wait;10;5.52268e-05;3.6472e-05;0.000153271
190;boundary;10;0.000711256;0.000521336;0.000831438
190;calc iter;10;0.0271957;0.0268169;0.0277385
190;calc total;1;0.279055;0.279055;0.279055
190;total;1;6.41813;6.41813;6.41813
191;initialize;1;5.92657;5.92657;5.92657
191;async;10;0.000779917;0.000211104;0.00125903
191;inner;10;0.0252322;0.0246968;0.0263262
191;wait;10;6.20849e-05;3.3176e-05;0.00017829
191;boundary;10;0.00101038;0.000738198;0.00110953
191;calc iter;10;0.0270865;0.0264894;0.0276139
191;calc total;1;0.279057;0.279057;0.279057
191;total;1;6.41653;6.41653;6.41653
202;initialize;1;5.89158;5.89158;5.89158
202;async;10;0.000633509;8.8005e-05;0.00147546
202;inner;10;0.0260163;0.0250921;0.0267736
202;wait;10;4.22681e-05;2.4497e-05;9.6825e-05
202;boundary;10;0.000548363;0.000404117;0.00069785
202;calc iter;10;0.0272416;0.0266815;0.0277562
202;calc total;1;0.279051;0.279051;0.279051
202;total;1;6.38147;6.38147;6.38147
240;initialize;1;5.86433;5.86433;5.86433
240;async;10;0.000602472;0.000190649;0.00145237
240;inner;10;0.0260655;0.0257062;0.0265688
240;wait;10;5.17665e-05;1.5981e-05;0.000156573
240;boundary;10;0.000653691;0.000400249;0.000918065
240;calc iter;10;0.0273754;0.0267446;0.0282158
240;calc total;1;0.279054;0.279054;0.279054
240;total;1;6.36296;6.36296;6.36296
216;initialize;1;5.86266;5.86266;5.86266
216;async;10;0.00131191;0.000442716;0.00181525
216;inner;10;0.0253696;0.0248535;0.0262419
216;wait;10;4.38758e-05;2.1958e-05;0.000134532
216;boundary;10;0.000511124;0.00040145;0.000617257
216;calc iter;10;0.0272377;0.0269503;0.0276096
216;calc total;1;0.279054;0.279054;0.279054
216;total;1;6.35835;6.35835;6.35835
264;initialize;1;6.01639;6.01639;6.01639
264;async;10;0.000227557;0.000109763;0.000464403
264;inner;10;0.0265266;0.0263379;0.0269076
264;wait;10;4.07137e-05;2.9262e-05;8.2549e-05
264;boundary;10;0.000526736;0.000448184;0.000601921
264;calc iter;10;0.0273225;0.0270564;0.0279318
264;calc total;1;0.279047;0.279047;0.279047
264;total;1;6.5148;6.5148;6.5148
288;initialize;1;5.97194;5.97194;5.97194
288;async;10;0.000823663;0.000372136;0.00137982
288;inner;10;0.0259209;0.0254112;0.0265446
288;wait;10;3.63453e-05;1.8733e-05;0.000104826
288;boundary;10;0.000618618;0.000386213;0.000788336
288;calc iter;10;0.0274009;0.0267391;0.027878
288;calc total;1;0.279046;0.279046;0.279046
288;total;1;6.46214;6.46214;6.46214
203;initialize;1;5.89158;5.89158;5.89158
203;async;10;0.00102244;0.000426958;0.00211276
203;inner;10;0.0251372;0.0245866;0.0262497
203;wait;10;5.74263e-05;4.0082e-05;0.0001136
203;boundary;10;0.000870067;0.000488918;0.00113678
203;calc iter;10;0.027089;0.0264835;0.027766
203;calc total;1;0.279054;0.279054;0.279054
203;total;1;6.38147;6.38147;6.38147
241;initialize;1;5.86441;5.86441;5.86441
241;async;10;0.000573905;0.000183439;0.00130127
241;inner;10;0.0261496;0.0259002;0.0266617
241;wait;10;4.23072e-05;1.8945e-05;0.000114115
241;boundary;10;0.000642218;0.000374544;0.00082589
241;calc iter;10;0.0274097;0.0267677;0.0280643
241;calc total;1;0.279055;0.279055;0.279055
241;total;1;6.36301;6.36301;6.36301
217;initialize;1;5.86269;5.86269;5.86269
217;async;10;0.000839681;0.000175584;0.00148927
217;inner;10;0.0256398;0.0251379;0.0263974
217;wait;10;5.16954e-05;2.6161e-05;0.000121121
217;boundary;10;0.000602963;0.000464627;0.000792554
217;calc iter;10;0.0271353;0.0268153;0.0274561
217;calc total;1;0.279055;0.279055;0.279055
217;total;1;6.35835;6.35835;6.35835
265;initialize;1;6.0289;6.0289;6.0289
265;async;10;0.000315986;0.000211149;0.000437942
265;inner;10;0.0263222;0.0262066;0.026761
265;wait;10;5.15703e-05;3.798e-05;9.9649e-05
265;boundary;10;0.000616987;0.000461254;0.000684419
265;calc iter;10;0.027308;0.0271637;0.0277422
265;calc total;1;0.279048;0.279048;0.279048
265;total;1;6.5273;6.5273;6.5273
204;initialize;1;5.85432;5.85432;5.85432
204;async;10;0.000446651;0.000126091;0.00107865
204;inner;10;0.0258665;0.0253447;0.0267464
204;wait;10;5.52588e-05;3.427e-05;0.000104303
204;boundary;10;0.000737661;0.000428263;0.000871603
204;calc iter;10;0.0271077;0.0267338;0.0278061
204;calc total;1;0.279053;0.279053;0.279053
204;total;1;6.34417;6.34417;6.34417
242;initialize;1;5.86441;5.86441;5.86441
242;async;10;0.000659697;0.000164141;0.00173091
242;inner;10;0.0260871;0.0258545;0.0266767
242;wait;10;3.98879e-05;2.043e-05;0.000111737
242;boundary;10;0.000595584;0.000388464;0.000727661
242;calc iter;10;0.0273837;0.0266927;0.028431
242;calc total;1;0.279054;0.279054;0.279054
242;total;1;6.36302;6.36302;6.36302
218;initialize;1;5.83234;5.83234;5.83234
218;async;10;0.000964958;0.000383508;0.00181652
218;inner;10;0.0254915;0.0249998;0.0261987
218;wait;10;5.29575e-05;3.01e-05;0.000149818
218;boundary;10;0.000583546;0.000454097;0.000667794
218;calc iter;10;0.0270944;0.0266245;0.0275501
218;calc total;1;0.279055;0.279055;0.279055
218;total;1;6.32798;6.32798;6.32798
266;initialize;1;6.0127;6.0127;6.0127
266;async;10;0.000378893;0.000224945;0.0007379
266;inner;10;0.026205;0.0258913;0.0266598
266;wait;10;6.05899e-05;3.6514e-05;0.00011903
266;boundary;10;0.000666118;0.00047588;0.000844911
266;calc iter;10;0.0273118;0.0270223;0.0277008
266;calc total;1;0.279048;0.279048;0.279048
266;total;1;6.51108;6.51108;6.51108
205;initialize;1;5.87421;5.87421;5.87421
205;async;10;0.000472314;0.000218227;0.000781079
205;inner;10;0.0257859;0.0252645;0.0264535
205;wait;10;5.82218e-05;3.0307e-05;0.000139915
205;boundary;10;0.000777656;0.00049191;0.000881263
205;calc iter;10;0.0270957;0.0265968;0.0275984
205;calc total;1;0.279054;0.279054;0.279054
205;total;1;6.36408;6.36408;6.36408
243;initialize;1;5.86442;5.86442;5.86442
243;async;10;0.000290972;0.000131738;0.000625119
243;inner;10;0.0264896;0.0261993;0.0270625
243;wait;10;3.57245e-05;2.0706e-05;8.7718e-05
243;boundary;10;0.000575916;0.000385773;0.000764451
243;calc iter;10;0.0273936;0.0267597;0.0280194
243;calc total;1;0.279055;0.279055;0.279055
243;total;1;6.36301;6.36301;6.36301
219;initialize;1;5.83232;5.83232;5.83232
219;async;10;0.000765024;0.000173891;0.00137125
219;inner;10;0.025609;0.0251962;0.0263696
219;wait;10;5.41455e-05;3.3704e-05;0.000101245
219;boundary;10;0.000671666;0.000458661;0.000860584
219;calc iter;10;0.0271013;0.0267192;0.0275973
219;calc total;1;0.279056;0.279056;0.279056
219;total;1;6.32797;6.32797;6.32797
267;initialize;1;6.03214;6.03214;6.03214
267;async;10;0.000371782;0.000202798;0.000542875
267;inner;10;0.0263786;0.0262174;0.0268012
267;wait;10;4.60075e-05;2.7698e-05;0.000129817
267;boundary;10;0.000534679;0.000439029;0.000568443
267;calc iter;10;0.0273324;0.0271648;0.0278501
267;calc total;1;0.279049;0.279049;0.279049
267;total;1;6.53052;6.53052;6.53052
206;initialize;1;5.83839;5.83839;5.83839
206;async;10;0.000456677;0.000146295;0.000859389
206;inner;10;0.0258878;0.0254368;0.026572
206;wait;10;5.15216e-05;2.9658e-05;0.000117801
206;boundary;10;0.000733598;0.000462544;0.000831283
206;calc iter;10;0.0271309;0.0268028;0.0276741
206;calc total;1;0.279054;0.279054;0.279054
206;total;1;6.32828;6.32828;6.32828
244;initialize;1;5.86434;5.86434;5.86434
244;async;10;0.000658774;0.000297639;0.00101045
244;inner;10;0.0261032;0.0258669;0.0264833
244;wait;10;4.72618e-05;2.2593e-05;0.000164984
244;boundary;10;0.000546875;0.000432677;0.000650864
244;calc iter;10;0.0273573;0.0270357;0.0278924
244;calc total;1;0.279055;0.279055;0.279055
244;total;1;6.36295;6.36295;6.36295
220;initialize;1;5.86271;5.86271;5.86271
220;async;10;0.000828534;0.000452769;0.00132159
220;inner;10;0.0254847;0.0248222;0.0264532
220;wait;10;5.04776e-05;3.6624e-05;8.8212e-05
220;boundary;10;0.000681856;0.000441025;0.000891873
220;calc iter;10;0.0270469;0.0266517;0.027437
220;calc total;1;0.279056;0.279056;0.279056
220;total;1;6.35835;6.35835;6.35835
268;initialize;1;6.03219;6.03219;6.03219
268;async;10;0.00040626;0.000212327;0.00053356
268;inner;10;0.0262134;0.0260209;0.0265786
268;wait;10;5.78423e-05;3.729e-05;0.000130941
268;boundary;10;0.000630627;0.00047924;0.000698192
268;calc iter;10;0.0273092;0.027049;0.0276689
268;calc total;1;0.279048;0.279048;0.279048
268;total;1;6.53058;6.53058;6.53058
207;initialize;1;5.87633;5.87633;5.87633
207;async;10;0.000496792;0.000233238;0.00102987
207;inner;10;0.0255828;0.0250268;0.0263277
207;wait;10;6.4269e-05;3.2978e-05;0.000185692
207;boundary;10;0.000894115;0.000590972;0.00105593
207;calc iter;10;0.0270399;0.0266956;0.0274944
207;calc total;1;0.279055;0.279055;0.279055
207;total;1;6.36621;6.36621;6.36621
245;initialize;1;5.86436;5.86436;5.86436
245;async;10;0.000313128;0.000109684;0.000625614
245;inner;10;0.0263876;0.0261883;0.0269076
245;wait;10;4.53144e-05;2.6048e-05;9.1627e-05
245;boundary;10;0.000590082;0.000486397;0.000803536
245;calc iter;10;0.0273373;0.026972;0.0284308
245;calc total;1;0.279055;0.279055;0.279055
245;total;1;6.36296;6.36296;6.36296
221;initialize;1;5.83229;5.83229;5.83229
221;async;10;0.000823399;0.000332351;0.001435
221;inner;10;0.0254955;0.024885;0.0263346
221;wait;10;5.60542e-05;3.6844e-05;0.000102763
221;boundary;10;0.000684231;0.000450108;0.000805913
221;calc iter;10;0.0270606;0.0267248;0.0273935
221;calc total;1;0.279057;0.279057;0.279057
221;total;1;6.32795;6.32795;6.32795
269;initialize;1;6.03225;6.03225;6.03225
269;async;10;0.000479041;0.000264607;0.000718492
269;inner;10;0.0261301;0.0260222;0.0264425
269;wait;10;6.24705e-05;2.3533e-05;0.000163129
269;boundary;10;0.000649962;0.000540106;0.00075366
269;calc iter;10;0.0273227;0.0271008;0.0275766
269;calc total;1;0.279048;0.279048;0.279048
269;total;1;6.53064;6.53064;6.53064
289;initialize;1;5.97164;5.97164;5.97164
289;async;10;0.000730317;0.000202612;0.00124787
289;inner;10;0.0259038;0.025375;0.0267932
289;wait;10;4.08684e-05;1.8325e-05;9.1017e-05
289;boundary;10;0.000745666;0.000373646;0.00107101
289;calc iter;10;0.0274223;0.0267144;0.0281134
289;calc total;1;0.279046;0.279046;0.279046
289;total;1;6.46179;6.46179;6.46179
208;initialize;1;5.85251;5.85251;5.85251
208;async;10;0.00039576;6.9893e-05;0.00113982
208;inner;10;0.0260873;0.0256436;0.0267602
208;wait;10;3.94236e-05;1.9112e-05;7.9893e-05
208;boundary;10;0.000678706;0.000446477;0.000827902
208;calc iter;10;0.0272027;0.0265995;0.0280661
208;calc total;1;0.279053;0.279053;0.279053
208;total;1;6.34237;6.34237;6.34237
246;initialize;1;5.86451;5.86451;5.86451
246;async;10;0.000232884;0.000104298;0.000771246
246;inner;10;0.0264133;0.0259029;0.0268485
246;wait;10;4.45462e-05;2.3813e-05;0.000101179
246;boundary;10;0.000588821;0.000474805;0.000856787
246;calc iter;10;0.0272833;0.0269506;0.0280314
246;calc total;1;0.279055;0.279055;0.279055
246;total;1;6.36311;6.36311;6.36311
222;initialize;1;5.83293;5.83293;5.83293
222;async;10;0.000750879;0.000246573;0.00139499
222;inner;10;0.0256651;0.0250269;0.0265114
222;wait;10;5.32946e-05;3.3351e-05;0.000118387
222;boundary;10;0.000604342;0.000434693;0.000754763
222;calc iter;10;0.0270748;0.0265334;0.0275331
222;calc total;1;0.279057;0.279057;0.279057
222;total;1;6.3286;6.3286;6.3286
270;initialize;1;6.03214;6.03214;6.03214
270;async;10;0.000497574;0.000321164;0.000699426
270;inner;10;0.0262728;0.0260408;0.0267042
270;wait;10;4.71948e-05;2.8481e-05;0.000120398
270;boundary;10;0.000522599;0.000461802;0.000550584
270;calc iter;10;0.0273413;0.0271754;0.0277132
270;calc total;1;0.279048;0.279048;0.279048
270;total;1;6.53053;6.53053;6.53053
290;initialize;1;5.97155;5.97155;5.97155
290;async;10;0.000629017;0.000196591;0.00115191
290;inner;10;0.0260852;0.0256392;0.0267076
290;wait;10;4.72083e-05;1.9704e-05;0.00012783
290;boundary;10;0.000643819;0.000383565;0.00090268
290;calc iter;10;0.0274066;0.0265712;0.0280429
290;calc total;1;0.279046;0.279046;0.279046
290;total;1;6.46172;6.46172;6.46172
209;initialize;1;5.86828;5.86828;5.86828
209;async;10;0.000648446;0.000112621;0.00168961
209;inner;10;0.0258185;0.0254201;0.0265363
209;wait;10;5.36043e-05;2.8492e-05;0.000145569
209;boundary;10;0.000690064;0.000468604;0.000821601
209;calc iter;10;0.0272122;0.0265001;0.0282868
209;calc total;1;0.279054;0.279054;0.279054
209;total;1;6.35815;6.35815;6.35815
247;initialize;1;5.86441;5.86441;5.86441
247;async;10;0.000420038;0.000230807;0.00078776
247;inner;10;0.0262348;0.0260166;0.0266383
247;wait;10;5.04997e-05;3.5363e-05;0.00010882
247;boundary;10;0.000619666;0.000482131;0.000711408
247;calc iter;10;0.0273262;0.027001;0.0277007
247;calc total;1;0.279056;0.279056;0.279056
247;total;1;6.36302;6.36302;6.36302
223;initialize;1;5.83277;5.83277;5.83277
223;async;10;0.000821799;0.000325458;0.00159737
223;inner;10;0.0252223;0.0245708;0.0260626
223;wait;10;6.61275e-05;2.7156e-05;0.000162608
223;boundary;10;0.000895486;0.000604318;0.0011019
223;calc iter;10;0.0270073;0.0265474;0.0273213
223;calc total;1;0.27906;0.27906;0.27906
223;total;1;6.32834;6.32834;6.32834
271;initialize;1;6.03217;6.03217;6.03217
271;async;10;0.000489371;0.000245196;0.00074337
271;inner;10;0.0260497;0.0259201;0.0263904
271;wait;10;7.24867e-05;2.7681e-05;0.00023964
271;boundary;10;0.000694859;0.000557324;0.000887755
271;calc iter;10;0.0273076;0.0270833;0.0275497
271;calc total;1;0.279049;0.279049;0.279049
271;total;1;6.53056;6.53056;6.53056
291;initialize;1;5.97184;5.97184;5.97184
291;async;10;0.000911138;0.000245806;0.00131874
291;inner;10;0.0258895;0.0255132;0.0266087
291;wait;10;5.06936e-05;2.0811e-05;0.000178187
291;boundary;10;0.000517681;0.000399235;0.000769184
291;calc iter;10;0.0273704;0.0271099;0.0276901
291;calc total;1;0.279046;0.279046;0.279046
291;total;1;6.46202;6.46202;6.46202
210;initialize;1;5.88001;5.88001;5.88001
210;async;10;0.000726946;0.000142877;0.0018658
210;inner;10;0.0257469;0.025314;0.0265793
210;wait;10;5.07405e-05;2.7816e-05;0.000123605
210;boundary;10;0.000724299;0.000461699;0.000899514
210;calc iter;10;0.0272504;0.0265949;0.0286869
210;calc total;1;0.279053;0.279053;0.279053
210;total;1;6.36987;6.36987;6.36987
248;initialize;1;5.86437;5.86437;5.86437
248;async;10;0.000195019;0.000103373;0.000432284
248;inner;10;0.0264901;0.0262595;0.0269341
248;wait;10;4.44864e-05;2.7965e-05;9.5586e-05
248;boundary;10;0.000590433;0.000445463;0.000721265
248;calc iter;10;0.0273212;0.0270502;0.0279093
248;calc total;1;0.279055;0.279055;0.279055
248;total;1;6.36298;6.36298;6.36298
224;initialize;1;5.83795;5.83795;5.83795
224;async;10;0.00122117;0.000319585;0.00203284
224;inner;10;0.0254784;0.0249786;0.0262543
224;wait;10;3.4716e-05;1.4561e-05;0.000134623
224;boundary;10;0.000511125;0.000389269;0.000633669
224;calc iter;10;0.0272469;0.0266624;0.0278944
224;calc total;1;0.279054;0.279054;0.279054
224;total;1;6.33359;6.33359;6.33359
272;initialize;1;6.01451;6.01451;6.01451
272;async;10;0.000525586;0.000206128;0.00146555
272;inner;10;0.0260468;0.0255692;0.0266962
272;wait;10;4.20233e-05;1.8888e-05;0.000116747
272;boundary;10;0.000836171;0.000375747;0.00110081
272;calc iter;10;0.0274524;0.02637;0.0286712
272;calc total;1;0.279047;0.279047;0.279047
272;total;1;6.51291;6.51291;6.51291
292;initialize;1;5.97184;5.97184;5.97184
292;async;10;0.000789765;0.000449483;0.00135567
292;inner;10;0.0259373;0.025523;0.0264388
292;wait;10;5.21703e-05;2.4121e-05;0.000169412
292;boundary;10;0.000533607;0.000438389;0.000641476
292;calc iter;10;0.0273142;0.026872;0.0275407
292;calc total;1;0.279046;0.279046;0.279046
292;total;1;6.462;6.462;6.462
211;initialize;1;5.85772;5.85772;5.85772
211;async;10;0.000892485;0.000381771;0.00127346
211;inner;10;0.025748;0.0249722;0.0264795
211;wait;10;4.57176e-05;1.8654e-05;0.000142835
211;boundary;10;0.000623894;0.000384732;0.000752659
211;calc iter;10;0.0273114;0.0265324;0.0278402
211;calc total;1;0.279053;0.279053;0.279053
211;total;1;6.34759;6.34759;6.34759
249;initialize;1;5.86423;5.86423;5.86423
249;async;10;0.000380151;0.000212379;0.000609244
249;inner;10;0.0261448;0.0258918;0.026665
249;wait;10;5.37227e-05;3.4041e-05;0.000113412
249;boundary;10;0.000725878;0.000482596;0.000870151
249;calc iter;10;0.0273067;0.0270347;0.027713
249;calc total;1;0.279055;0.279055;0.279055
249;total;1;6.36285;6.36285;6.36285
225;initialize;1;5.8328;5.8328;5.8328
225;async;10;0.00130949;0.000268723;0.00207077
225;inner;10;0.0252783;0.0246748;0.0264137
225;wait;10;3.87487e-05;2.1028e-05;0.000100712
225;boundary;10;0.000629061;0.000376563;0.000929759
225;calc iter;10;0.0272575;0.0264411;0.0284788
225;calc total;1;0.279054;0.279054;0.279054
225;total;1;6.32848;6.32848;6.32848
273;initialize;1;6.03214;6.03214;6.03214
273;async;10;0.000255905;0.00018215;0.000656982
273;inner;10;0.0263221;0.0256333;0.0270167
273;wait;10;5.32028e-05;1.9492e-05;0.000112909
273;boundary;10;0.00082994;0.000373574;0.00107497
273;calc iter;10;0.0274627;0.0262195;0.0288637
273;calc total;1;0.279048;0.279048;0.279048
273;total;1;6.53055;6.53055;6.53055
293;initialize;1;5.97166;5.97166;5.97166
293;async;10;0.000614981;0.000410128;0.00130231
293;inner;10;0.0260608;0.0256676;0.026461
293;wait;10;5.18847e-05;3.0617e-05;0.000143618
293;boundary;10;0.000582009;0.000482061;0.000700104
293;calc iter;10;0.027311;0.0267501;0.0278399
293;calc total;1;0.279047;0.279047;0.279047
293;total;1;6.46184;6.46184;6.46184
212;initialize;1;5.83263;5.83263;5.83263
212;async;10;0.000223377;0.000158691;0.000520052
212;inner;10;0.0263332;0.0253184;0.0270364
212;wait;10;3.9966e-05;2.3942e-05;9.8468e-05
212;boundary;10;0.000749508;0.000370488;0.000941413
212;calc iter;10;0.0273474;0.025899;0.0281991
212;calc total;1;0.279052;0.279052;0.279052
212;total;1;6.32249;6.32249;6.32249
250;initialize;1;5.86445;5.86445;5.86445
250;async;10;0.000302143;0.000110653;0.000509603
250;inner;10;0.0260654;0.0257777;0.0267073
250;wait;10;6.22694e-05;4.9133e-05;0.000112872
250;boundary;10;0.00084105;0.000468392;0.00105985
250;calc iter;10;0.0272722;0.0269716;0.0277562
250;calc total;1;0.279055;0.279055;0.279055
250;total;1;6.36307;6.36307;6.36307
226;initialize;1;5.83263;5.83263;5.83263
226;async;10;0.000909127;0.000224853;0.00174506
226;inner;10;0.0256328;0.024988;0.0272311
226;wait;10;5.17941e-05;1.9797e-05;0.00018546
226;boundary;10;0.000669551;0.00037355;0.00119998
226;calc iter;10;0.0272652;0.0265843;0.0292456
226;calc total;1;0.279054;0.279054;0.279054
226;total;1;6.3283;6.3283;6.3283
274;initialize;1;6.01037;6.01037;6.01037
274;async;10;0.000565653;0.000315283;0.00134472
274;inner;10;0.0260413;0.0255262;0.0267471
274;wait;10;4.9237e-05;1.8934e-05;0.000107572
274;boundary;10;0.000784734;0.000380332;0.000920352
274;calc iter;10;0.0274427;0.0264396;0.028336
274;calc total;1;0.279047;0.279047;0.279047
274;total;1;6.50878;6.50878;6.50878
294;initialize;1;5.9717;5.9717;5.9717
294;async;10;0.000339153;0.000135743;0.00067499
294;inner;10;0.0264849;0.0261725;0.0270052
294;wait;10;3.75832e-05;2.6304e-05;8.6248e-05
294;boundary;10;0.00047091;0.000398047;0.000572376
294;calc iter;10;0.0273336;0.0270954;0.0280106
294;calc total;1;0.279046;0.279046;0.279046
294;total;1;6.46189;6.46189;6.46189
213;initialize;1;5.87735;5.87735;5.87735
213;async;10;0.000848217;0.000468799;0.0010689
213;inner;10;0.0258078;0.0251118;0.0264762
213;wait;10;4.89759e-05;2.1038e-05;0.00014281
213;boundary;10;0.000612429;0.000381999;0.000739741
213;calc iter;10;0.027319;0.0265853;0.02763
213;calc total;1;0.279053;0.279053;0.279053
213;total;1;6.36722;6.36722;6.36722
251;initialize;1;5.86438;5.86438;5.86438
251;async;10;0.00034614;0.00016625;0.000531733
251;inner;10;0.0261615;0.025945;0.0266956
251;wait;10;5.43748e-05;3.6018e-05;0.000107714
251;boundary;10;0.000736362;0.000476217;0.000940978
251;calc iter;10;0.0272999;0.0270483;0.0277165
251;calc total;1;0.279056;0.279056;0.279056
251;total;1;6.36301;6.36301;6.36301
227;initialize;1;5.83274;5.83274;5.83274
227;async;10;0.00136031;0.000424291;0.00218974
227;inner;10;0.0252782;0.0247246;0.0262618
227;wait;10;3.98518e-05;2.2055e-05;0.00013678
227;boundary;10;0.000564812;0.000391125;0.000764655
227;calc iter;10;0.0272448;0.0266229;0.0284182
227;calc total;1;0.279054;0.279054;0.279054
227;total;1;6.32838;6.32838;6.32838
275;initialize;1;6.02219;6.02219;6.02219
275;async;10;0.000650145;0.00028714;0.00119643
275;inner;10;0.026005;0.025678;0.0266743
275;wait;10;4.69493e-05;2.0261e-05;0.000119847
275;boundary;10;0.000713216;0.000398601;0.000999583
275;calc iter;10;0.0274168;0.0264372;0.0277585
275;calc total;1;0.279048;0.279048;0.279048
275;total;1;6.52059;6.52059;6.52059
295;initialize;1;5.96901;5.96901;5.96901
295;async;10;0.000474033;0.000345751;0.000555144
295;inner;10;0.0261495;0.0257453;0.026629
295;wait;10;4.68982e-05;3.1056e-05;0.000105649
295;boundary;10;0.000604387;0.00044722;0.000780736
295;calc iter;10;0.027276;0.0270829;0.0276606
295;calc total;1;0.279047;0.279047;0.279047
295;total;1;6.45919;6.45919;6.45919
214;initialize;1;5.89159;5.89159;5.89159
214;async;10;0.000398455;0.000122023;0.000595578
214;inner;10;0.0261869;0.0256395;0.0268292
214;wait;10;4.45506e-05;2.2836e-05;9.4255e-05
214;boundary;10;0.000644017;0.000424371;0.000830515
214;calc iter;10;0.0272755;0.0265326;0.0278113
214;calc total;1;0.279053;0.279053;0.279053
214;total;1;6.38147;6.38147;6.38147
252;initialize;1;5.8644;5.8644;5.8644
252;async;10;0.000487649;0.000140939;0.000830598
252;inner;10;0.0258833;0.0254995;0.0267457
252;wait;10;6.26308e-05;4.551e-05;0.000116538
252;boundary;10;0.000803136;0.000434775;0.000994513
252;calc iter;10;0.0272381;0.0267726;0.0277585
252;calc total;1;0.279058;0.279058;0.279058
252;total;1;6.36301;6.36301;6.36301
228;initialize;1;5.85356;5.85356;5.85356
228;async;10;0.00130287;0.000444616;0.00178489
228;inner;10;0.0255473;0.0251562;0.0263684
228;wait;10;3.68648e-05;1.8411e-05;0.000137048
228;boundary;10;0.000428558;0.000364045;0.000538616
228;calc iter;10;0.0273167;0.0270598;0.0276319
228;calc total;1;0.279053;0.279053;0.279053
228;total;1;6.34922;6.34922;6.34922
276;initialize;1;6.00834;6.00834;6.00834
276;async;10;0.000415594;8.7376e-05;0.000787562
276;inner;10;0.0264133;0.0258646;0.0268394
276;wait;10;3.96947e-05;1.9332e-05;0.000101497
276;boundary;10;0.000538246;0.0003718;0.000922779
276;calc iter;10;0.0274081;0.0270072;0.0278928
276;calc total;1;0.279049;0.279049;0.279049
276;total;1;6.50672;6.50672;6.50672
296;initialize;1;5.97139;5.97139;5.97139
296;async;10;0.000457493;0.000222728;0.000579518
296;inner;10;0.0261367;0.0257449;0.0266482
296;wait;10;5.46112e-05;3.3577e-05;0.000102132
296;boundary;10;0.000618735;0.000442962;0.000780465
296;calc iter;10;0.0272687;0.027001;0.0276797
296;calc total;1;0.279046;0.279046;0.279046
296;total;1;6.46158;6.46158;6.46158
215;initialize;1;5.88859;5.88859;5.88859
215;async;10;0.000588805;0.000171884;0.00109393
215;inner;10;0.0259685;0.0254836;0.026648
215;wait;10;5.32299e-05;2.3785e-05;0.000144571
215;boundary;10;0.00067603;0.000405199;0.000845315
215;calc iter;10;0.0272889;0.0268987;0.0275998
215;calc total;1;0.279053;0.279053;0.279053
215;total;1;6.37846;6.37846;6.37846
253;initialize;1;5.86434;5.86434;5.86434
253;async;10;0.000438196;0.0001993;0.000674891
253;inner;10;0.0260326;0.0256442;0.0267168
253;wait;10;5.84588e-05;3.9227e-05;0.000116392
253;boundary;10;0.000722124;0.000440701;0.000822733
253;calc iter;10;0.0272531;0.0269367;0.0277243
253;calc total;1;0.279059;0.279059;0.279059
253;total;1;6.36295;6.36295;6.36295
229;initialize;1;5.84387;5.84387;5.84387
229;async;10;0.000908688;0.000436137;0.00130755
229;inner;10;0.0259196;0.0256845;0.0265435
229;wait;10;3.31316e-05;1.8356e-05;9.9437e-05
229;boundary;10;0.000425252;0.000376199;0.000533377
229;calc iter;10;0.027288;0.0268753;0.0277982
229;calc total;1;0.279054;0.279054;0.279054
229;total;1;6.33953;6.33953;6.33953
277;initialize;1;6.03218;6.03218;6.03218
277;async;10;0.000402586;0.00015514;0.00102655
277;inner;10;0.0264127;0.0260792;0.0267793
277;wait;10;4.92854e-05;2.1879e-05;0.000158382
277;boundary;10;0.000500062;0.000415911;0.000696361
277;calc iter;10;0.0273658;0.0268336;0.0278263
277;calc total;1;0.279049;0.279049;0.279049
277;total;1;6.53058;6.53058;6.53058
297;initialize;1;5.97176;5.97176;5.97176
297;async;10;0.000455684;0.000204238;0.000630856
297;inner;10;0.0259518;0.025559;0.0265603
297;wait;10;7.14802e-05;3.3803e-05;0.000185503
297;boundary;10;0.00076774;0.00046349;0.00090825
297;calc iter;10;0.0272484;0.0270515;0.0276322
297;calc total;1;0.279047;0.279047;0.279047
297;total;1;6.46195;6.46195;6.46195
254;initialize;1;5.86433;5.86433;5.86433
254;async;10;0.000359566;0.000104253;0.000539533
254;inner;10;0.0262788;0.0259509;0.026856
254;wait;10;4.89935e-05;3.2089e-05;0.000112439
254;boundary;10;0.000606203;0.000440994;0.000730529
254;calc iter;10;0.0272945;0.026975;0.0278701
254;calc total;1;0.279058;0.279058;0.279058
254;total;1;6.36294;6.36294;6.36294
230;initialize;1;5.8593;5.8593;5.8593
230;async;10;0.000810165;0.000435512;0.00119743
230;inner;10;0.0259815;0.0257217;0.0264572
230;wait;10;3.89383e-05;2.0849e-05;0.000118943
230;boundary;10;0.000424852;0.000397363;0.000463028
230;calc iter;10;0.0272566;0.0268476;0.0276316
230;calc total;1;0.279054;0.279054;0.279054
230;total;1;6.35496;6.35496;6.35496
278;initialize;1;6.02088;6.02088;6.02088
278;async;10;0.000282411;8.3655e-05;0.000897356
278;inner;10;0.0265272;0.0261907;0.0267661
278;wait;10;4.77916e-05;2.5996e-05;0.000111277
278;boundary;10;0.000496915;0.000430421;0.000619458
278;calc iter;10;0.0273553;0.0268811;0.0277748
278;calc total;1;0.279049;0.279049;0.279049
278;total;1;6.51929;6.51929;6.51929
298;initialize;1;5.9716;5.9716;5.9716
298;async;10;0.000548409;0.000368672;0.000724132
298;inner;10;0.0259122;0.0255256;0.0264874
298;wait;10;7.21058e-05;4.5256e-05;0.000243774
298;boundary;10;0.000718191;0.000488455;0.000861953
298;calc iter;10;0.027252;0.0270147;0.0276087
298;calc total;1;0.279047;0.279047;0.279047
298;total;1;6.46179;6.46179;6.46179
255;initialize;1;5.86183;5.86183;5.86183
255;async;10;0.000607657;0.000357451;0.00080884
255;inner;10;0.0256915;0.0254123;0.0262791
255;wait;10;7.04778e-05;3.4462e-05;0.000266897
255;boundary;10;0.00086143;0.000605536;0.000972339
255;calc iter;10;0.0272331;0.0268041;0.0275173
255;calc total;1;0.27906;0.27906;0.27906
255;total;1;6.36044;6.36044;6.36044
231;initialize;1;5.83224;5.83224;5.83224
231;async;10;0.000611591;0.000240611;0.000987813
231;inner;10;0.026168;0.0258873;0.0265491
231;wait;10;3.69964e-05;2.3414e-05;9.3773e-05
231;boundary;10;0.000431178;0.000391706;0.000474086
231;calc iter;10;0.0272488;0.0270706;0.0275577
231;calc total;1;0.279054;0.279054;0.279054
231;total;1;6.3279;6.3279;6.3279
279;initialize;1;6.03215;6.03215;6.03215
279;async;10;0.000203097;8.7036e-05;0.000528777
279;inner;10;0.0266098;0.0262816;0.0268241
279;wait;10;4.47704e-05;2.6301e-05;9.658e-05
279;boundary;10;0.000491655;0.000433783;0.000641341
279;calc iter;10;0.0273514;0.0271679;0.027834
279;calc total;1;0.279049;0.279049;0.279049
279;total;1;6.53054;6.53054;6.53054
299;initialize;1;5.9716;5.9716;5.9716
299;async;10;0.00054644;0.000166683;0.000866792
299;inner;10;0.0260801;0.0256195;0.0266341
299;wait;10;5.23643e-05;3.3547e-05;0.000140648
299;boundary;10;0.000612053;0.00046757;0.000724341
299;calc iter;10;0.0272925;0.026957;0.0278516
299;calc total;1;0.279047;0.279047;0.279047
299;total;1;6.46179;6.46179;6.46179
300;initialize;1;5.97157;5.97157;5.97157
300;async;10;0.000306961;0.000129324;0.000628626
300;inner;10;0.0263696;0.0259208;0.0269367
300;wait;10;5.03577e-05;3.0054e-05;0.000101733
300;boundary;10;0.00063181;0.00042388;0.000897347
300;calc iter;10;0.0273601;0.0270858;0.0279862
300;calc total;1;0.279047;0.279047;0.279047
300;total;1;6.46175;6.46175;6.46175
301;initialize;1;5.97159;5.97159;5.97159
301;async;10;0.00035137;0.000121805;0.000597283
301;inner;10;0.0264832;0.0260951;0.0269515
301;wait;10;4.46018e-05;2.1745e-05;0.000126167
301;boundary;10;0.000533433;0.000386373;0.000732016
301;calc iter;10;0.0274135;0.0271846;0.0278298
301;calc total;1;0.279047;0.279047;0.279047
301;total;1;6.46175;6.46175;6.46175
302;initialize;1;5.97153;5.97153;5.97153
302;async;10;0.00028076;0.000130327;0.000594659
302;inner;10;0.0266273;0.0262932;0.0270325
302;wait;10;3.61114e-05;1.957e-05;9.1318e-05
302;boundary;10;0.000473548;0.000384421;0.000616476
302;calc iter;10;0.0274188;0.0268284;0.0280276
302;calc total;1;0.279047;0.279047;0.279047
302;total;1;6.46171;6.46171;6.46171
312;initialize;1;5.92291;5.92291;5.92291
312;async;10;0.000475802;0.000104819;0.000818247
312;inner;10;0.0260655;0.0257338;0.0267866
312;wait;10;4.99624e-05;3.9171e-05;8.6452e-05
312;boundary;10;0.000692147;0.000447419;0.00081799
312;calc iter;10;0.0272844;0.0269843;0.0276759
312;calc total;1;0.279048;0.279048;0.279048
312;total;1;6.42069;6.42069;6.42069
360;initialize;1;5.9806;5.9806;5.9806
360;async;10;0.000375409;0.000129415;0.00086577
360;inner;10;0.0259649;0.0255118;0.026594
360;wait;10;5.83936e-05;4.2608e-05;0.00011507
360;boundary;10;0.000772538;0.000450023;0.00105414
360;calc iter;10;0.027173;0.0268116;0.027714
360;calc total;1;0.27905;0.27905;0.27905
360;total;1;6.47689;6.47689;6.47689
336;initialize;1;5.80744;5.80744;5.80744
336;async;10;0.000734169;0.000323489;0.00124723
336;inner;10;0.0260469;0.0256732;0.0265549
336;wait;10;3.04024e-05;1.4594e-05;7.0181e-05
336;boundary;10;0.000453474;0.000367297;0.000523809
336;calc iter;10;0.0272659;0.0270191;0.0275698
336;calc total;1;0.279049;0.279049;0.279049
336;total;1;6.29775;6.29775;6.29775
313;initialize;1;5.95535;5.95535;5.95535
313;async;10;0.00048644;0.000106608;0.000747427
313;inner;10;0.0257773;0.0254204;0.0265248
313;wait;10;7.31114e-05;4.2991e-05;0.000190531
313;boundary;10;0.000868038;0.000499667;0.00104064
313;calc iter;10;0.0272065;0.0267817;0.0275776
313;calc total;1;0.279049;0.279049;0.279049
313;total;1;6.4531;6.4531;6.4531
361;initialize;1;5.98068;5.98068;5.98068
361;async;10;0.000211483;8.6497e-05;0.000631626
361;inner;10;0.0263249;0.0259825;0.0267683
361;wait;10;4.63385e-05;2.5005e-05;9.0725e-05
361;boundary;10;0.000610298;0.000478191;0.00083938
361;calc iter;10;0.027194;0.026905;0.0277375
361;calc total;1;0.279052;0.279052;0.279052
361;total;1;6.47693;6.47693;6.47693
337;initialize;1;5.82107;5.82107;5.82107
337;async;10;0.00108084;0.000459399;0.00166332
337;inner;10;0.0255999;0.0252346;0.0262222
337;wait;10;4.80895e-05;1.9866e-05;0.000124315
337;boundary;10;0.000509385;0.00037937;0.000666178
337;calc iter;10;0.0272393;0.0269709;0.0275648
337;calc total;1;0.27905;0.27905;0.27905
337;total;1;6.31133;6.31133;6.31133
314;initialize;1;5.93036;5.93036;5.93036
314;async;10;0.000458489;0.000205774;0.000766479
314;inner;10;0.0258489;0.0253729;0.0266323
314;wait;10;6.29467e-05;4.3352e-05;0.000153182
314;boundary;10;0.000819838;0.000486614;0.00097971
314;calc iter;10;0.0271918;0.0268067;0.0275833
314;calc total;1;0.279048;0.279048;0.279048
314;total;1;6.42811;6.42811;6.42811
362;initialize;1;5.98063;5.98063;5.98063
362;async;10;0.000437306;0.000135357;0.00103822
362;inner;10;0.0260518;0.025725;0.0266564
362;wait;10;4.9087e-05;2.845e-05;9.873e-05
362;boundary;10;0.000679558;0.000441747;0.00100067
362;calc iter;10;0.0272188;0.0268334;0.0276568
362;calc total;1;0.279051;0.279051;0.279051
362;total;1;6.47688;6.47688;6.47688
338;initialize;1;5.8118;5.8118;5.8118
338;async;10;0.001011;0.000394546;0.00137606
338;inner;10;0.0256297;0.0253448;0.0261578
338;wait;10;5.38223e-05;1.7166e-05;0.000184161
338;boundary;10;0.000523546;0.000419905;0.000812328
338;calc iter;10;0.0272197;0.0269431;0.0275074
338;calc total;1;0.279049;0.279049;0.279049
338;total;1;6.30207;6.30207;6.30207
315;initialize;1;5.94279;5.94279;5.94279
315;async;10;0.000342099;8.6972e-05;0.000605517
315;inner;10;0.0262291;0.0259017;0.0268002
315;wait;10;4.85102e-05;3.8111e-05;8.6416e-05
315;boundary;10;0.000659864;0.000440822;0.000811401
315;calc iter;10;0.0272808;0.026986;0.0277806
315;calc total;1;0.279049;0.279049;0.279049
315;total;1;6.44056;6.44056;6.44056
363;initialize;1;5.98063;5.98063;5.98063
363;async;10;0.000342852;8.562e-05;0.00119851
363;inner;10;0.02621;0.0259504;0.0267498
363;wait;10;4.4262e-05;1.9765e-05;9.1849e-05
363;boundary;10;0.000633185;0.000409534;0.000883757
363;calc iter;10;0.0272317;0.0268025;0.0279652
363;calc total;1;0.279051;0.279051;0.279051
363;total;1;6.47688;6.47688;6.47688
339;initialize;1;5.82104;5.82104;5.82104
339;async;10;0.00103154;0.00045768;0.001604
339;inner;10;0.0256612;0.0253706;0.0263758
339;wait;10;3.8974e-05;2.1816e-05;0.000116215
339;boundary;10;0.000500157;0.000388237;0.000709847
339;calc iter;10;0.0272334;0.0269033;0.0280915
339;calc total;1;0.27905;0.27905;0.27905
339;total;1;6.31131;6.31131;6.31131
316;initialize;1;5.9554;5.9554;5.9554
316;async;10;0.000639903;0.000339708;0.00112782
316;inner;10;0.0260733;0.0257943;0.026604
316;wait;10;4.60865e-05;2.4905e-05;0.000100901
316;boundary;10;0.000576554;0.000450229;0.000703967
316;calc iter;10;0.0273368;0.0270767;0.0276625
316;calc total;1;0.279048;0.279048;0.279048
316;total;1;6.45316;6.45316;6.45316
364;initialize;1;5.98072;5.98072;5.98072
364;async;10;0.000694651;0.00032739;0.00163017
364;inner;10;0.0257906;0.0254686;0.0262665
364;wait;10;5.21692e-05;2.0565e-05;0.000156851
364;boundary;10;0.00069144;0.000409148;0.000893655
364;calc iter;10;0.0272299;0.0267035;0.0279903
364;calc total;1;0.279051;0.279051;0.279051
364;total;1;6.47697;6.47697;6.47697
340;initialize;1;5.81375;5.81375;5.81375
340;async;10;0.00100015;0.000445292;0.00157897
340;inner;10;0.0257228;0.0253033;0.0264813
340;wait;10;3.5809e-05;2.0275e-05;9.4875e-05
340;boundary;10;0.000472855;0.000382597;0.000664691
340;calc iter;10;0.0272326;0.0268939;0.0277733
340;calc total;1;0.279049;0.279049;0.279049
340;total;1;6.30402;6.30402;6.30402
317;initialize;1;5.93874;5.93874;5.93874
317;async;10;0.000495379;0.000256811;0.000990101
317;inner;10;0.026315;0.0259599;0.0268462
317;wait;10;3.77201e-05;1.8418e-05;0.000100706
317;boundary;10;0.000528256;0.000379044;0.00062607
317;calc iter;10;0.0273776;0.0268211;0.0276747
317;calc total;1;0.279049;0.279049;0.279049
317;total;1;6.43651;6.43651;6.43651
365;initialize;1;5.98063;5.98063;5.98063
365;async;10;0.000407163;0.00010888;0.000989465
365;inner;10;0.0261398;0.0257461;0.0267189
365;wait;10;4.19094e-05;1.7994e-05;9.5243e-05
365;boundary;10;0.000671533;0.000369588;0.000989828
365;calc iter;10;0.0272619;0.0267177;0.0280662
365;calc total;1;0.279052;0.279052;0.279052
365;total;1;6.47688;6.47688;6.47688
341;initialize;1;5.82085;5.82085;5.82085
341;async;10;0.00117316;0.000491869;0.00176593
341;inner;10;0.0254586;0.0251473;0.0259975
341;wait;10;5.71601e-05;2.0057e-05;0.000254848
341;boundary;10;0.000503379;0.000400659;0.000596593
341;calc iter;10;0.0271938;0.0267947;0.0275566
341;calc total;1;0.27905;0.27905;0.27905
341;total;1;6.31113;6.31113;6.31113
318;initialize;1;5.91691;5.91691;5.91691
318;async;10;0.000761192;0.000444163;0.00100481
318;inner;10;0.0260659;0.0255433;0.0266464
318;wait;10;3.75624e-05;2.0972e-05;0.000102675
318;boundary;10;0.000549284;0.000367363;0.000743273
318;calc iter;10;0.027415;0.0268648;0.0277086
318;calc total;1;0.279048;0.279048;0.279048
318;total;1;6.41469;6.41469;6.41469
366;initialize;1;5.98049;5.98049;5.98049
366;async;10;0.000692062;0.0003016;0.00130069
366;inner;10;0.0258525;0.0254642;0.0266081
366;wait;10;4.44395e-05;1.8322e-05;0.000114328
366;boundary;10;0.0006674;0.000370763;0.000826116
366;calc iter;10;0.0272582;0.0265741;0.0278659
366;calc total;1;0.279051;0.279051;0.279051
366;total;1;6.47674;6.47674;6.47674
342;initialize;1;5.82115;5.82115;5.82115
342;async;10;0.000863553;0.000427973;0.0018703
342;inner;10;0.0257045;0.0253092;0.0264831
342;wait;10;5.89194e-05;2.3999e-05;0.00019304
342;boundary;10;0.00055052;0.000436275;0.000751649
342;calc iter;10;0.0271786;0.026723;0.0277806
342;calc total;1;0.27905;0.27905;0.27905
342;total;1;6.31143;6.31143;6.31143
319;initialize;1;5.91847;5.91847;5.91847
319;async;10;0.000924666;0.000546135;0.00146707
319;inner;10;0.025767;0.0255234;0.0264947
319;wait;10;5.13691e-05;1.8897e-05;0.000222711
319;boundary;10;0.0005947;0.000462402;0.000739265
319;calc iter;10;0.0273389;0.0269435;0.0277336
319;calc total;1;0.27905;0.27905;0.27905
319;total;1;6.41624;6.41624;6.41624
367;initialize;1;5.98065;5.98065;5.98065
367;async;10;0.000698462;0.000292408;0.00123475
367;inner;10;0.0257596;0.025485;0.0261037
367;wait;10;6.31776e-05;2.0889e-05;0.000241303
367;boundary;10;0.000705876;0.000408135;0.00093874
367;calc iter;10;0.0272288;0.0268171;0.0276127
367;calc total;1;0.279052;0.279052;0.279052
367;total;1;6.4769;6.4769;6.4769
343;initialize;1;5.82079;5.82079;5.82079
343;async;10;0.000787242;0.000360169;0.00152562
343;inner;10;0.0255695;0.025099;0.0262974
343;wait;10;6.65104e-05;3.6801e-05;0.000163965
343;boundary;10;0.000741459;0.00050364;0.000961709
343;calc iter;10;0.0271663;0.0267416;0.027554
343;calc total;1;0.27905;0.27905;0.27905
343;total;1;6.31108;6.31108;6.31108
320;initialize;1;5.95532;5.95532;5.95532
320;async;10;0.000446231;0.000117459;0.00085748
320;inner;10;0.0263098;0.0260843;0.026761
320;wait;10;3.83464e-05;1.9912e-05;9.475e-05
320;boundary;10;0.000560556;0.000416253;0.000636284
320;calc iter;10;0.0273563;0.0270425;0.0276524
320;calc total;1;0.279047;0.279047;0.279047
320;total;1;6.4531;6.4531;6.4531
368;initialize;1;5.98067;5.98067;5.98067
368;async;10;0.000232918;0.000105494;0.000420456
368;inner;10;0.0262364;0.0258753;0.026886
368;wait;10;2.82096e-05;2.1648e-05;4.3262e-05
368;boundary;10;0.000686475;0.000462914;0.000868325
368;calc iter;10;0.0271854;0.0267277;0.0280338
368;calc total;1;0.27905;0.27905;0.27905
368;total;1;6.47694;6.47694;6.47694
344;initialize;1;5.82113;5.82113;5.82113
344;async;10;0.000763029;0.000411299;0.00120022
344;inner;10;0.025399;0.024909;0.0262835
344;wait;10;6.73653e-05;4.4302e-05;0.000126942
344;boundary;10;0.000856504;0.000474068;0.00104955
344;calc iter;10;0.0270872;0.0267509;0.0273384
344;calc total;1;0.27905;0.27905;0.27905
344;total;1;6.31142;6.31142;6.31142
321;initialize;1;5.94675;5.94675;5.94675
321;async;10;0.000688992;0.000326622;0.00100819
321;inner;10;0.0261122;0.0257999;0.0266937
321;wait;10;4.07816e-05;1.9476e-05;0.000111584
321;boundary;10;0.000528829;0.000387115;0.000638094
321;calc iter;10;0.0273717;0.0269962;0.0276585
321;calc total;1;0.279047;0.279047;0.279047
321;total;1;6.44454;6.44454;6.44454
369;initialize;1;5.98061;5.98061;5.98061
369;async;10;0.00035451;0.000115329;0.000868444
369;inner;10;0.0262081;0.0259122;0.0266665
369;wait;10;3.78102e-05;2.0389e-05;0.000109889
369;boundary;10;0.000591488;0.000456103;0.000746927
369;calc iter;10;0.0271932;0.0267131;0.0278225
369;calc total;1;0.27905;0.27905;0.27905
369;total;1;6.47689;6.47689;6.47689
345;initialize;1;5.82079;5.82079;5.82079
345;async;10;0.000548385;0.00030995;0.00115544
345;inner;10;0.0258496;0.0252623;0.0265122
345;wait;10;5.19453e-05;2.866e-05;0.000116963
345;boundary;10;0.000678155;0.000420054;0.00100625
345;calc iter;10;0.0271294;0.0269104;0.0275675
345;calc total;1;0.279051;0.279051;0.279051
345;total;1;6.31108;6.31108;6.31108
322;initialize;1;5.95507;5.95507;5.95507
322;async;10;0.000662548;0.000372388;0.0012193
322;inner;10;0.0260387;0.0257805;0.0265673
322;wait;10;4.67728e-05;2.3349e-05;0.000160007
322;boundary;10;0.000581665;0.000439322;0.000685668
322;calc iter;10;0.0273307;0.0270228;0.0278375
322;calc total;1;0.279047;0.279047;0.279047
322;total;1;6.45286;6.45286;6.45286
370;initialize;1;5.98062;5.98062;5.98062
370;async;10;0.000264117;0.000120198;0.00100238
370;inner;10;0.0263025;0.0261582;0.0266149
370;wait;10;4.12918e-05;1.4761e-05;0.000125142
370;boundary;10;0.000594041;0.000471533;0.000709602
370;calc iter;10;0.0272031;0.0269046;0.0276585
370;calc total;1;0.27905;0.27905;0.27905
370;total;1;6.4769;6.4769;6.4769
346;initialize;1;5.82071;5.82071;5.82071
346;async;10;0.000372611;9.6596e-05;0.00100479
346;inner;10;0.0261547;0.025622;0.0267026
346;wait;10;4.49644e-05;2.6781e-05;8.5675e-05
346;boundary;10;0.000593498;0.000415794;0.000882986
346;calc iter;10;0.0271671;0.0266325;0.0276388
346;calc total;1;0.27905;0.27905;0.27905
346;total;1;6.311;6.311;6.311
323;initialize;1;5.92102;5.92102;5.92102
323;async;10;0.000204201;0.000108624;0.000398478
323;inner;10;0.0264516;0.0261148;0.027093
323;wait;10;3.97243e-05;2.3241e-05;8.6715e-05
323;boundary;10;0.000636398;0.000489565;0.000893454
323;calc iter;10;0.0273333;0.0269319;0.0283292
323;calc total;1;0.279048;0.279048;0.279048
323;total;1;6.41881;6.41881;6.41881
371;initialize;1;5.98059;5.98059;5.98059
371;async;10;0.000386491;0.000133926;0.00074447
371;inner;10;0.0260384;0.0256872;0.0264954
371;wait;10;5.06025e-05;2.4887e-05;0.000131647
371;boundary;10;0.000693516;0.000518158;0.000841193
371;calc iter;10;0.0271701;0.0267666;0.0274583
371;calc total;1;0.27905;0.27905;0.27905
371;total;1;6.47686;6.47686;6.47686
347;initialize;1;5.82082;5.82082;5.82082
347;async;10;0.000693213;0.000238022;0.00140843
347;inner;10;0.0258081;0.0252779;0.0264503
347;wait;10;5.02832e-05;3.1195e-05;9.7038e-05
347;boundary;10;0.000636467;0.000431248;0.000905427
347;calc iter;10;0.0271893;0.026649;0.0276689
347;calc total;1;0.27905;0.27905;0.27905
347;total;1;6.31111;6.31111;6.31111
324;initialize;1;5.95146;5.95146;5.95146
324;async;10;0.000274254;0.000129099;0.000726274
324;inner;10;0.0263388;0.025998;0.0269585
324;wait;10;4.38187e-05;2.1527e-05;0.00013073
324;boundary;10;0.000631464;0.000445801;0.000792513
324;calc iter;10;0.0272896;0.0266224;0.028048
324;calc total;1;0.279048;0.279048;0.279048
324;total;1;6.44922;6.44922;6.44922
372;initialize;1;5.98057;5.98057;5.98057
372;async;10;0.000847734;0.000162874;0.00146542
372;inner;10;0.0256121;0.0252487;0.0264744
372;wait;10;3.96317e-05;1.9042e-05;8.2484e-05
372;boundary;10;0.000559137;0.00044188;0.000639899
372;calc iter;10;0.0270599;0.0267059;0.0274243
372;calc total;1;0.27905;0.27905;0.27905
372;total;1;6.47684;6.47684;6.47684
348;initialize;1;5.82084;5.82084;5.82084
348;async;10;0.000932227;0.000463877;0.00156379
348;inner;10;0.0257686;0.0251318;0.0263871
348;wait;10;4.08995e-05;2.166e-05;0.000101384
348;boundary;10;0.000459996;0.000408163;0.000625474
348;calc iter;10;0.0272029;0.0270161;0.0274305
348;calc total;1;0.279049;0.279049;0.279049
348;total;1;6.31112;6.31112;6.31112
325;initialize;1;5.95521;5.95521;5.95521
325;async;10;0.000359637;0.000128502;0.000878121
325;inner;10;0.02625;0.0259174;0.0269366
325;wait;10;4.12712e-05;2.4327e-05;9.8716e-05
325;boundary;10;0.000623747;0.000435346;0.00076508
325;calc iter;10;0.027276;0.0268097;0.0279444
325;calc total;1;0.279049;0.279049;0.279049
325;total;1;6.45299;6.45299;6.45299
373;initialize;1;5.98062;5.98062;5.98062
373;async;10;0.000737211;0.000141266;0.00154348
373;inner;10;0.0254455;0.0248511;0.026441
373;wait;10;5.14532e-05;2.4754e-05;9.5701e-05
373;boundary;10;0.000787805;0.000446505;0.00103725
373;calc iter;10;0.0270239;0.0263296;0.0275946
373;calc total;1;0.279051;0.279051;0.279051
373;total;1;6.47687;6.47687;6.47687
349;initialize;1;5.82084;5.82084;5.82084
349;async;10;0.00108785;0.000482192;0.00163629
349;inner;10;0.0256592;0.0249395;0.0264096
349;wait;10;3.67778e-05;1.7627e-05;0.000126084
349;boundary;10;0.000465167;0.000396536;0.000579635
349;calc iter;10;0.0272501;0.0269789;0.0275162
349;calc total;1;0.27905;0.27905;0.27905
349;total;1;6.31112;6.31112;6.31112
326;initialize;1;5.92476;5.92476;5.92476
326;async;10;0.000642247;0.000411544;0.0013401
326;inner;10;0.0259298;0.0256056;0.0266369
326;wait;10;4.98524e-05;2.8773e-05;0.000140751
326;boundary;10;0.000631202;0.000474224;0.000785663
326;calc iter;10;0.0272542;0.0269279;0.0279651
326;calc total;1;0.279049;0.279049;0.279049
326;total;1;6.42252;6.42252;6.42252
374;initialize;1;5.98063;5.98063;5.98063
374;async;10;0.000721908;0.000104355;0.00194728
374;inner;10;0.0253953;0.024706;0.0264105
374;wait;10;5.04836e-05;3.1988e-05;0.000100169
374;boundary;10;0.000827601;0.000455427;0.00113767
374;calc iter;10;0.0269971;0.0264545;0.0280135
374;calc total;1;0.279052;0.279052;0.279052
374;total;1;6.47687;6.47687;6.47687
350;initialize;1;5.82091;5.82091;5.82091
350;async;10;0.0013783;0.000478282;0.00184546
350;inner;10;0.0253227;0.024407;0.0262406
350;wait;10;4.00654e-05;1.8406e-05;0.000129426
350;boundary;10;0.000549088;0.000367952;0.000807134
350;calc iter;10;0.0272918;0.0266406;0.027604
350;calc total;1;0.27905;0.27905;0.27905
350;total;1;6.31119;6.31119;6.31119
327;initialize;1;5.93293;5.93293;5.93293
327;async;10;0.000647482;0.000280579;0.00131938
327;inner;10;0.0258892;0.025572;0.0265873
327;wait;10;5.05115e-05;2.9353e-05;0.000132148
327;boundary;10;0.00065267;0.000496601;0.000706021
327;calc iter;10;0.0272413;0.0269872;0.0276734
327;calc total;1;0.279051;0.279051;0.279051
327;total;1;6.4307;6.4307;6.4307
375;initialize;1;5.98059;5.98059;5.98059
375;async;10;0.000758756;0.00018344;0.0014573
375;inner;10;0.0253249;0.0246651;0.0262672
375;wait;10;5.80698e-05;2.9584e-05;0.000126874
375;boundary;10;0.000842913;0.000489237;0.00111769
375;calc iter;10;0.0269859;0.0265087;0.0275448
375;calc total;1;0.279053;0.279053;0.279053
375;total;1;6.47684;6.47684;6.47684
160;initialize;1;6.02274;6.02274;6.02274
160;async;10;0.000514937;8.3937e-05;0.00161881
160;inner;10;0.0254195;0.0247235;0.0266076
160;wait;10;6.69739e-05;3.9767e-05;0.00018931
160;boundary;10;0.00090783;0.000600758;0.00110761
160;calc iter;10;0.0269109;0.0260956;0.0277336
160;calc total;1;0.27905;0.27905;0.27905
160;total;1;6.51261;6.51261;6.51261
135;initialize;1;6.00092;6.00092;6.00092
135;async;10;0.0011459;0.000208182;0.0018033
135;inner;10;0.0254957;0.0250908;0.026238
135;wait;10;6.14837e-05;2.1173e-05;0.000225369
135;boundary;10;0.000528283;0.000389528;0.000692467
135;calc iter;10;0.0272328;0.0268253;0.0276223
135;calc total;1;0.279046;0.279046;0.279046
135;total;1;6.49105;6.49105;6.49105
161;initialize;1;6.00978;6.00978;6.00978
161;async;10;0.000545321;0.000129561;0.00148362
161;inner;10;0.0255861;0.0249123;0.0266145
161;wait;10;6.4931e-05;4.286e-05;0.000156799
161;boundary;10;0.000834199;0.00054675;0.00103379
161;calc iter;10;0.0270323;0.0261266;0.0277861
161;calc total;1;0.279051;0.279051;0.279051
161;total;1;6.49966;6.49966;6.49966
136;initialize;1;6.02055;6.02055;6.02055
136;async;10;0.00100294;0.000220018;0.0018049
136;inner;10;0.0255196;0.0251565;0.0261574
136;wait;10;4.80774e-05;2.1184e-05;0.000164233
136;boundary;10;0.000582108;0.000423916;0.000718708
136;calc iter;10;0.0271539;0.0263612;0.0277973
136;calc total;1;0.279046;0.279046;0.279046
136;total;1;6.51067;6.51067;6.51067
162;initialize;1;6.00926;6.00926;6.00926
162;async;10;0.000604982;0.000113325;0.00131824
162;inner;10;0.0256796;0.0249147;0.0267578
162;wait;10;5.69227e-05;3.6827e-05;0.00012231
162;boundary;10;0.000773416;0.000511212;0.00096262
162;calc iter;10;0.0271161;0.0265222;0.0278243
162;calc total;1;0.279052;0.279052;0.279052
162;total;1;6.49912;6.49912;6.49912
137;initialize;1;6.02055;6.02055;6.02055
137;async;10;0.000929151;0.000389646;0.00175369
137;inner;10;0.025535;0.0250263;0.0262612
137;wait;10;5.63539e-05;2.7282e-05;0.00014295
137;boundary;10;0.000628006;0.000467152;0.000875441
137;calc iter;10;0.0271496;0.0264477;0.0277878
137;calc total;1;0.279047;0.279047;0.279047
137;total;1;6.51068;6.51068;6.51068
163;initialize;1;6.02275;6.02275;6.02275
163;async;10;0.000808513;0.000160486;0.00158675
163;inner;10;0.0255173;0.0247987;0.0267386
163;wait;10;5.59731e-05;3.6709e-05;0.000117986
163;boundary;10;0.000806798;0.000516672;0.000987573
163;calc iter;10;0.0271902;0.0266451;0.0278179
163;calc total;1;0.279053;0.279053;0.279053
163;total;1;6.51262;6.51262;6.51262
138;initialize;1;5.99908;5.99908;5.99908
138;async;10;0.000525022;8.6739e-05;0.00149697
138;inner;10;0.0258967;0.025432;0.0266543
138;wait;10;4.89687e-05;3.3161e-05;9.0881e-05
138;boundary;10;0.000652837;0.000412137;0.000955983
138;calc iter;10;0.0271247;0.0265448;0.0281261
138;calc total;1;0.279047;0.279047;0.279047
138;total;1;6.48919;6.48919;6.48919
164;initialize;1;6.00923;6.00923;6.00923
164;async;10;0.000734618;0.000265286;0.00145306
164;inner;10;0.0256827;0.0251394;0.0267787
164;wait;10;5.24808e-05;2.8162e-05;0.000119451
164;boundary;10;0.000770645;0.000518671;0.00100791
164;calc iter;10;0.0272424;0.0262772;0.0278278
164;calc total;1;0.27905;0.27905;0.27905
164;total;1;6.4991;6.4991;6.4991
139;initialize;1;5.99281;5.99281;5.99281
139;async;10;0.000905003;0.000248032;0.00201572
139;inner;10;0.0254979;0.0249475;0.0264761
139;wait;10;5.54236e-05;3.3552e-05;0.000106041
139;boundary;10;0.000663462;0.000427311;0.000863081
139;calc iter;10;0.0271233;0.0266702;0.0282727
139;calc total;1;0.279048;0.279048;0.279048
139;total;1;6.48293;6.48293;6.48293
165;initialize;1;6.0167;6.0167;6.0167
165;async;10;0.000860587;0.00020351;0.00159024
165;inner;10;0.0257361;0.024797;0.0267952
165;wait;10;5.17081e-05;2.0605e-05;0.000117926
165;boundary;10;0.000684421;0.000394575;0.00090696
165;calc iter;10;0.0273342;0.0267933;0.0278735
165;calc total;1;0.27905;0.27905;0.27905
165;total;1;6.50657;6.50657;6.50657
140;initialize;1;5.99084;5.99084;5.99084
140;async;10;0.00111114;0.000469515;0.0015401
140;inner;10;0.0256075;0.0253016;0.0265282
140;wait;10;3.67518e-05;2.0928e-05;9.5333e-05
140;boundary;10;0.000473579;0.00039111;0.000586005
140;calc iter;10;0.0272302;0.0269664;0.0276464
140;calc total;1;0.279046;0.279046;0.279046
140;total;1;6.48097;6.48097;6.48097
166;initialize;1;6.00927;6.00927;6.00927
166;async;10;0.000860339;0.000347944;0.00142112
166;inner;10;0.0257972;0.0246188;0.0268156
166;wait;10;4.55449e-05;1.9095e-05;0.000117177
166;boundary;10;0.000674919;0.000376641;0.000905926
166;calc iter;10;0.0273795;0.0258379;0.0280486
166;calc total;1;0.27905;0.27905;0.27905
166;total;1;6.49911;6.49911;6.49911
141;initialize;1;6.01511;6.01511;6.01511
141;async;10;0.00117143;0.000425478;0.00157605
141;inner;10;0.0255388;0.0251482;0.0263463
141;wait;10;3.97299e-05;1.9423e-05;0.000141792
141;boundary;10;0.000508185;0.000365352;0.000642401
141;calc iter;10;0.0272597;0.0267957;0.0278692
141;calc total;1;0.279047;0.279047;0.279047
141;total;1;6.50523;6.50523;6.50523
167;initialize;1;6.01865;6.01865;6.01865
167;async;10;0.000837663;0.000450434;0.00112794
167;inner;10;0.0257868;0.0245657;0.0270612
167;wait;10;4.83922e-05;1.9235e-05;0.000104213
167;boundary;10;0.00077222;0.000370548;0.000980831
167;calc iter;10;0.0274467;0.0258489;0.0281589
167;calc total;1;0.27905;0.27905;0.27905
167;total;1;6.50851;6.50851;6.50851
142;initialize;1;5.98664;5.98664;5.98664
142;async;10;0.00129231;0.000473928;0.00175072
142;inner;10;0.0254303;0.0249181;0.0264511
142;wait;10;3.58822e-05;1.9673e-05;0.000106846
142;boundary;10;0.000508775;0.000364272;0.000623199
142;calc iter;10;0.0272691;0.0267495;0.027809
142;calc total;1;0.279046;0.279046;0.279046
142;total;1;6.47677;6.47677;6.47677
143;initialize;1;5.99677;5.99677;5.99677
143;async;10;0.00118691;0.00037657;0.00174234
143;inner;10;0.0254559;0.0250584;0.0259611
143;wait;10;4.24956e-05;1.6388e-05;0.000186432
143;boundary;10;0.000520557;0.000421219;0.000703075
143;calc iter;10;0.0272073;0.0267609;0.0275714
143;calc total;1;0.279047;0.279047;0.279047
143;total;1;6.48689;6.48689;6.48689
232;initialize;1;5.83226;5.83226;5.83226
232;async;10;0.000650344;0.000449033;0.00102183
232;inner;10;0.0261706;0.0259603;0.0265873
232;wait;10;3.56916e-05;2.1819e-05;9.7565e-05
232;boundary;10;0.000411914;0.000384261;0.000451601
232;calc iter;10;0.0272695;0.0269298;0.0275761
232;calc total;1;0.279053;0.279053;0.279053
232;total;1;6.3279;6.3279;6.3279
233;initialize;1;5.83226;5.83226;5.83226
233;async;10;0.000724886;0.000428634;0.000994161
233;inner;10;0.0258676;0.0256018;0.0262942
233;wait;10;5.27788e-05;2.6215e-05;0.000133298
233;boundary;10;0.000581167;0.000479262;0.000645812
233;calc iter;10;0.0272276;0.0270399;0.0273807
233;calc total;1;0.279054;0.279054;0.279054
233;total;1;6.32791;6.32791;6.32791
234;initialize;1;5.83224;5.83224;5.83224
234;async;10;0.000758639;0.000467662;0.00112857
234;inner;10;0.025745;0.0254501;0.0261872
234;wait;10;6.34973e-05;4.0391e-05;0.000168204
234;boundary;10;0.000647304;0.000510609;0.000715563
234;calc iter;10;0.0272159;0.0268189;0.0275256
234;calc total;1;0.279053;0.279053;0.279053
234;total;1;6.3279;6.3279;6.3279
235;initialize;1;5.8626;5.8626;5.8626
235;async;10;0.000757632;0.000425219;0.00112415
235;inner;10;0.0258164;0.0255954;0.0262913
235;wait;10;5.39934e-05;3.1437e-05;0.000134339
235;boundary;10;0.000603186;0.000471446;0.00074807
235;calc iter;10;0.0272325;0.0268949;0.0275246
235;calc total;1;0.279054;0.279054;0.279054
235;total;1;6.35826;6.35826;6.35826
236;initialize;1;5.83226;5.83226;5.83226
236;async;10;0.000601659;0.000298068;0.00131578
236;inner;10;0.0258382;0.0252628;0.0265282
236;wait;10;5.6379e-05;3.7258e-05;0.000101623
236;boundary;10;0.000694146;0.000439524;0.00093034
236;calc iter;10;0.0271918;0.0265458;0.0278499
236;calc total;1;0.279053;0.279053;0.279053
236;total;1;6.3279;6.3279;6.3279
237;initialize;1;5.86262;5.86262;5.86262
237;async;10;0.000628747;0.000367014;0.000969708
237;inner;10;0.0258834;0.0256374;0.0264438
237;wait;10;5.3709e-05;2.7297e-05;0.000120454
237;boundary;10;0.00063881;0.000443942;0.000753929
237;calc iter;10;0.0272063;0.0268835;0.0274588
237;calc total;1;0.279054;0.279054;0.279054
237;total;1;6.35826;6.35826;6.35826
238;initialize;1;5.83226;5.83226;5.83226
238;async;10;0.00077362;0.00045347;0.00118119
238;inner;10;0.025836;0.0254798;0.0263539
238;wait;10;4.97236e-05;2.7909e-05;0.000125559
238;boundary;10;0.000576837;0.000471082;0.000697962
238;calc iter;10;0.0272373;0.0267902;0.0275712
238;calc total;1;0.279054;0.279054;0.279054
238;total;1;6.3279;6.3279;6.3279
239;initialize;1;5.83225;5.83225;5.83225
239;async;10;0.00081726;0.000386999;0.0013214
239;inner;10;0.025255;0.0249328;0.0257941
239;wait;10;8.10359e-05;3.4874e-05;0.000281325
239;boundary;10;0.000993431;0.000716411;0.00108705
239;calc iter;10;0.0271483;0.0265556;0.0275191
239;calc total;1;0.279056;0.279056;0.279056
239;total;1;6.32789;6.32789;6.32789
256;initialize;1;5.86444;5.86444;5.86444
256;async;10;0.000749561;0.000240824;0.00132242
256;inner;10;0.0259372;0.0254654;0.0267204
256;wait;10;4.28944e-05;2.0308e-05;0.000120234
256;boundary;10;0.000679953;0.000379242;0.00100204
256;calc iter;10;0.0274111;0.0266878;0.0281342
256;calc total;1;0.279044;0.279044;0.279044
256;total;1;6.36303;6.36303;6.36303
257;initialize;1;5.86443;5.86443;5.86443
257;async;10;0.00069966;0.000398512;0.00134584
257;inner;10;0.0260018;0.0255311;0.0267735
257;wait;10;4.28053e-05;1.8315e-05;0.000101136
257;boundary;10;0.000702752;0.000367322;0.000873822
257;calc iter;10;0.0274485;0.0267993;0.0285457
257;calc total;1;0.279044;0.279044;0.279044
257;total;1;6.36303;6.36303;6.36303
258;initialize;1;5.86444;5.86444;5.86444
258;async;10;0.00069926;0.000199615;0.00124755
258;inner;10;0.0259786;0.0254626;0.0266455
258;wait;10;4.48281e-05;2.0907e-05;0.000118472
258;boundary;10;0.000674733;0.000382027;0.000918282
258;calc iter;10;0.0273989;0.0265405;0.0280708
258;calc total;1;0.279044;0.279044;0.279044
258;total;1;6.36303;6.36303;6.36303
259;initialize;1;5.86441;5.86441;5.86441
259;async;10;0.000825451;0.000406756;0.00118459
259;inner;10;0.0259552;0.0255156;0.0266164
259;wait;10;4.56707e-05;1.9949e-05;0.000169558
259;boundary;10;0.000552669;0.00039749;0.000786247
259;calc iter;10;0.0273803;0.0270098;0.0277711
259;calc total;1;0.279045;0.279045;0.279045
259;total;1;6.36301;6.36301;6.36301
260;initialize;1;5.86444;5.86444;5.86444
260;async;10;0.000446255;0.000138476;0.00110528
260;inner;10;0.0263328;0.0258407;0.0270259
260;wait;10;4.0783e-05;2.3461e-05;0.000112123
260;boundary;10;0.000545748;0.000427074;0.000770159
260;calc iter;10;0.0273667;0.0265823;0.0278377
260;calc total;1;0.279044;0.279044;0.279044
260;total;1;6.36303;6.36303;6.36303
261;initialize;1;5.86436;5.86436;5.86436
261;async;10;0.000595203;0.000121011;0.00134267
261;inner;10;0.0261509;0.0258038;0.0266472
261;wait;10;4.55131e-05;2.6723e-05;0.000136599
261;boundary;10;0.000554935;0.000449452;0.000680142
261;calc iter;10;0.0273478;0.0267901;0.0280378
261;calc total;1;0.279045;0.279045;0.279045
261;total;1;6.36296;6.36296;6.36296
262;initialize;1;5.86435;5.86435;5.86435
262;async;10;0.000531535;0.000213525;0.00108685
262;inner;10;0.0261922;0.0258795;0.0267805
262;wait;10;4.72984e-05;3.1168e-05;0.000103184
262;boundary;10;0.000556846;0.000433785;0.000709491
262;calc iter;10;0.027329;0.0270486;0.0277419
262;calc total;1;0.279044;0.279044;0.279044
262;total;1;6.36295;6.36295;6.36295
263;initialize;1;5.86435;5.86435;5.86435
263;async;10;0.000522355;0.000302614;0.00073676
263;inner;10;0.0260916;0.0257272;0.0267042
263;wait;10;5.21094e-05;2.7087e-05;0.000121399
263;boundary;10;0.000613926;0.000444632;0.00075794
263;calc iter;10;0.0272812;0.0268895;0.0276992
263;calc total;1;0.279046;0.279046;0.279046
263;total;1;6.36295;6.36295;6.36295
280;initialize;1;6.0322;6.0322;6.0322
280;async;10;0.000156547;8.5259e-05;0.000458171
280;inner;10;0.0265908;0.0261752;0.0269785
280;wait;10;4.56199e-05;2.8e-05;9.8831e-05
280;boundary;10;0.00052732;0.000414488;0.000745075
280;calc iter;10;0.0273213;0.0271224;0.0277988
280;calc total;1;0.279049;0.279049;0.279049
280;total;1;6.53058;6.53058;6.53058
281;initialize;1;6.00478;6.00478;6.00478
281;async;10;0.000227078;0.000152033;0.000480301
281;inner;10;0.0263096;0.0257693;0.0266916
281;wait;10;6.55119e-05;4.7714e-05;0.000119549
281;boundary;10;0.000687667;0.000450046;0.000937482
281;calc iter;10;0.0272913;0.0269528;0.0277407
281;calc total;1;0.27905;0.27905;0.27905
281;total;1;6.50318;6.50318;6.50318
282;initialize;1;6.00047;6.00047;6.00047
282;async;10;0.000280129;0.000183172;0.000449901
282;inner;10;0.026376;0.0259406;0.0267028
282;wait;10;6.32221e-05;3.8018e-05;0.000132595
282;boundary;10;0.00059485;0.000452209;0.000798654
282;calc iter;10;0.0273154;0.0270919;0.0277309
282;calc total;1;0.279049;0.279049;0.279049
282;total;1;6.49885;6.49885;6.49885
283;initialize;1;6.03214;6.03214;6.03214
283;async;10;0.000159094;9.1106e-05;0.000445562
283;inner;10;0.0266617;0.0262727;0.0269821
283;wait;10;4.32992e-05;2.3222e-05;0.000120111
283;boundary;10;0.000469866;0.000411005;0.000650384
283;calc iter;10;0.027335;0.0270613;0.0278007
283;calc total;1;0.27905;0.27905;0.27905
283;total;1;6.53053;6.53053;6.53053
284;initialize;1;6.00232;6.00232;6.00232
284;async;10;0.000235408;0.000117476;0.000463182
284;inner;10;0.0265208;0.0261452;0.0268407
284;wait;10;5.15908e-05;3.4433e-05;0.000120031
284;boundary;10;0.000520926;0.000426468;0.000668891
284;calc iter;10;0.0273296;0.0271045;0.0277388
284;calc total;1;0.279049;0.279049;0.279049
284;total;1;6.5007;6.5007;6.5007
285;initialize;1;6.03216;6.03216;6.03216
285;async;10;0.000337661;0.000153002;0.000611056
285;inner;10;0.0265167;0.0261555;0.026817
285;wait;10;4.45271e-05;2.5856e-05;0.000117361
285;boundary;10;0.000457592;0.000420025;0.000536329
285;calc iter;10;0.0273574;0.0271946;0.0277444
285;calc total;1;0.279049;0.279049;0.279049
285;total;1;6.53055;6.53055;6.53055
286;initialize;1;6.01883;6.01883;6.01883
286;async;10;0.000318192;0.000142485;0.000728045
286;inner;10;0.0266096;0.0262477;0.0268699
286;wait;10;3.55269e-05;2.1118e-05;0.000107705
286;boundary;10;0.000447262;0.000372422;0.00054877
286;calc iter;10;0.0274117;0.0272095;0.0278356
286;calc total;1;0.279049;0.279049;0.279049
286;total;1;6.51721;6.51721;6.51721
287;initialize;1;6.03214;6.03214;6.03214
287;async;10;0.000439799;0.000245808;0.000741601
287;inner;10;0.0264189;0.026067;0.0266364
287;wait;10;4.34894e-05;1.8962e-05;0.000174954
287;boundary;10;0.000460781;0.000415695;0.000532034
287;calc iter;10;0.0273641;0.0271108;0.0276718
287;calc total;1;0.27905;0.27905;0.27905
287;total;1;6.53052;6.53052;6.53052
303;initialize;1;5.97153;5.97153;5.97153
303;async;10;0.000177002;6.1881e-05;0.000443424
303;inner;10;0.0267305;0.0263372;0.0271234
303;wait;10;3.05574e-05;1.5354e-05;7.8209e-05
303;boundary;10;0.000477969;0.000391547;0.000652275
303;calc iter;10;0.0274169;0.0271084;0.0280867
303;calc total;1;0.279047;0.279047;0.279047
303;total;1;6.46171;6.46171;6.46171
304;initialize;1;5.97155;5.97155;5.97155
304;async;10;0.000550901;0.000343459;0.000931224
304;inner;10;0.0262019;0.0258025;0.0264771
304;wait;10;4.63293e-05;1.8696e-05;0.000149681
304;boundary;10;0.000585878;0.000432966;0.000692018
304;calc iter;10;0.0273864;0.0268472;0.0276734
304;calc total;1;0.279047;0.279047;0.279047
304;total;1;6.4617;6.4617;6.4617
305;initialize;1;5.97157;5.97157;5.97157
305;async;10;0.000365163;0.000153913;0.000939761
305;inner;10;0.0264598;0.0261111;0.0269333
305;wait;10;3.75144e-05;2.0338e-05;0.000104927
305;boundary;10;0.000550288;0.000380354;0.000802839
305;calc iter;10;0.0274141;0.0266665;0.0279129
305;calc total;1;0.279047;0.279047;0.279047
305;total;1;6.46174;6.46174;6.46174
306;initialize;1;5.97159;5.97159;5.97159
306;async;10;0.000645619;0.000288836;0.000957907
306;inner;10;0.0261361;0.0258923;0.0265939
306;wait;10;5.40005e-05;2.2691e-05;0.000155341
306;boundary;10;0.000553628;0.000438139;0.000771204
306;calc iter;10;0.0273907;0.0270544;0.027733
306;calc total;1;0.279047;0.279047;0.279047
306;total;1;6.46175;6.46175;6.46175
307;initialize;1;5.97159;5.97159;5.97159
307;async;10;0.000593386;0.000206164;0.00122362
307;inner;10;0.0261114;0.0257278;0.0264055
307;wait;10;5.39907e-05;2.3347e-05;0.000181747
307;boundary;10;0.000579048;0.000477156;0.00071162
307;calc iter;10;0.027339;0.0269343;0.0280634
307;calc total;1;0.279048;0.279048;0.279048
307;total;1;6.46175;6.46175;6.46175
308;initialize;1;5.97158;5.97158;5.97158
308;async;10;0.00044744;9.7909e-05;0.00108834
308;inner;10;0.0262737;0.0259979;0.026907
308;wait;10;4.57013e-05;2.2043e-05;0.000128684
308;boundary;10;0.000552045;0.000416969;0.00078007
308;calc iter;10;0.0273199;0.0269697;0.0278086
308;calc total;1;0.279047;0.279047;0.279047
308;total;1;6.46173;6.46173;6.46173
309;initialize;1;5.97156;5.97156;5.97156
309;async;10;0.000404091;0.000126209;0.000908077
309;inner;10;0.0261753;0.0255816;0.0266647
309;wait;10;5.82805e-05;3.1946e-05;0.000143007
309;boundary;10;0.000654484;0.000506138;0.000914332
309;calc iter;10;0.0272935;0.0268688;0.027773
309;calc total;1;0.279049;0.279049;0.279049
309;total;1;6.46171;6.46171;6.46171
310;initialize;1;5.96669;5.96669;5.96669
310;async;10;0.000220351;9.1701e-05;0.000565251
310;inner;10;0.0264064;0.0259898;0.0268759
310;wait;10;5.27141e-05;3.4711e-05;0.000101637
310;boundary;10;0.000650202;0.000450158;0.000922015
310;calc iter;10;0.027331;0.0270162;0.0279316
310;calc total;1;0.279048;0.279048;0.279048
310;total;1;6.45685;6.45685;6.45685
311;initialize;1;5.9716;5.9716;5.9716
311;async;10;0.000353096;0.000157277;0.000920087
311;inner;10;0.0260517;0.0253763;0.0267756
311;wait;10;6.18581e-05;4.4732e-05;0.000118132
311;boundary;10;0.000827108;0.000456952;0.00113483
311;calc iter;10;0.0272954;0.0268396;0.0280004
311;calc total;1;0.279049;0.279049;0.279049
311;total;1;6.46175;6.46175;6.46175
328;initialize;1;5.92853;5.92853;5.92853
328;async;10;0.000585015;0.000186401;0.000951705
328;inner;10;0.025782;0.02543;0.0266545
328;wait;10;5.8146e-05;4.2905e-05;0.000122807
328;boundary;10;0.000761633;0.000462212;0.000914462
328;calc iter;10;0.0271882;0.0267516;0.0277297
328;calc total;1;0.27905;0.27905;0.27905
328;total;1;6.42629;6.42629;6.42629
329;initialize;1;5.93503;5.93503;5.93503
329;async;10;0.000528146;0.000102697;0.00107502
329;inner;10;0.0256681;0.0252161;0.0265
329;wait;10;6.82727e-05;4.667e-05;0.000151725
329;boundary;10;0.000861223;0.000541809;0.0010405
329;calc iter;10;0.0271276;0.0266443;0.0276037
329;calc total;1;0.27905;0.27905;0.27905
329;total;1;6.43279;6.43279;6.43279
330;initialize;1;5.94476;5.94476;5.94476
330;async;10;0.000724568;0.000198403;0.00113783
330;inner;10;0.0254772;0.025067;0.0261989
330;wait;10;9.03793e-05;4.669e-05;0.000272443
330;boundary;10;0.00088086;0.000646743;0.000992167
330;calc iter;10;0.0271746;0.0267253;0.0275178
330;calc total;1;0.279051;0.279051;0.279051
330;total;1;6.44252;6.44252;6.44252
331;initialize;1;5.93117;5.93117;5.93117
331;async;10;0.000704937;0.000236921;0.00115565
331;inner;10;0.0258333;0.0254882;0.0264821
331;wait;10;5.27068e-05;3.0214e-05;0.000152096
331;boundary;10;0.000669699;0.000531187;0.000790655
331;calc iter;10;0.0272623;0.0269565;0.0275975
331;calc total;1;0.27905;0.27905;0.27905
331;total;1;6.42892;6.42892;6.42892
332;initialize;1;5.94091;5.94091;5.94091
332;async;10;0.000594275;0.000194127;0.000887353
332;inner;10;0.0260878;0.0256925;0.0267258
332;wait;10;5.20098e-05;2.235e-05;0.000134518
332;boundary;10;0.000601658;0.000400582;0.000749674
332;calc iter;10;0.0273369;0.0269427;0.0277469
332;calc total;1;0.279049;0.279049;0.279049
332;total;1;6.43869;6.43869;6.43869
333;initialize;1;5.95523;5.95523;5.95523
333;async;10;0.000871243;0.00037215;0.00135779
333;inner;10;0.0258242;0.0251312;0.026691
333;wait;10;4.2333e-05;1.8079e-05;0.000129267
333;boundary;10;0.000636294;0.000375224;0.000861337
333;calc iter;10;0.0273755;0.0266541;0.0277687
333;calc total;1;0.27905;0.27905;0.27905
333;total;1;6.45299;6.45299;6.45299
334;initialize;1;5.93656;5.93656;5.93656
334;async;10;0.000211741;0.000157977;0.000422874
334;inner;10;0.02646;0.025623;0.0270199
334;wait;10;4.47803e-05;1.946e-05;9.72e-05
334;boundary;10;0.000708656;0.000371728;0.000892089
334;calc iter;10;0.0274269;0.0262034;0.0281271
334;calc total;1;0.27905;0.27905;0.27905
334;total;1;6.43434;6.43434;6.43434
335;initialize;1;5.92894;5.92894;5.92894
335;async;10;0.000885583;0.000341727;0.00128266
335;inner;10;0.025788;0.0250434;0.0265414
335;wait;10;4.05279e-05;1.8666e-05;0.000147809
335;boundary;10;0.000645471;0.000387663;0.000855345
335;calc iter;10;0.027361;0.0264833;0.0278648
335;calc total;1;0.27905;0.27905;0.27905
335;total;1;6.4267;6.4267;6.4267
351;initialize;1;5.81591;5.81591;5.81591
351;async;10;0.00121225;0.000378821;0.0018581
351;inner;10;0.0254846;0.0247295;0.0260876
351;wait;10;5.27951e-05;1.691e-05;0.000244195
351;boundary;10;0.000479072;0.000378318;0.000629035
351;calc iter;10;0.0272301;0.0269752;0.0275245
351;calc total;1;0.27905;0.27905;0.27905
351;total;1;6.30619;6.30619;6.30619
352;initialize;1;5.81814;5.81814;5.81814
352;async;10;0.000833216;0.000397119;0.00133458
352;inner;10;0.0257334;0.0253779;0.0262517
352;wait;10;3.65128e-05;1.3024e-05;0.00011578
352;boundary;10;0.000537331;0.000403283;0.000793794
352;calc iter;10;0.0271415;0.0268377;0.0275883
352;calc total;1;0.279049;0.279049;0.279049
352;total;1;6.3084;6.3084;6.3084
353;initialize;1;5.82085;5.82085;5.82085
353;async;10;0.00080738;0.000291582;0.00145589
353;inner;10;0.0257103;0.0253009;0.0263518
353;wait;10;4.8806e-05;2.238e-05;0.000111353
353;boundary;10;0.000551703;0.000416211;0.000765365
353;calc iter;10;0.0271195;0.0267502;0.0274648
353;calc total;1;0.27905;0.27905;0.27905
353;total;1;6.31112;6.31112;6.31112
354;initialize;1;5.82093;5.82093;5.82093
354;async;10;0.000627651;0.000195526;0.00114752
354;inner;10;0.0259158;0.025441;0.0265051
354;wait;10;4.53672e-05;2.5585e-05;9.0372e-05
354;boundary;10;0.000521768;0.000427452;0.000677699
354;calc iter;10;0.0271117;0.0268247;0.0275038
354;calc total;1;0.279049;0.279049;0.279049
354;total;1;6.3112;6.3112;6.3112
355;initialize;1;5.80953;5.80953;5.80953
355;async;10;0.000851814;0.000292091;0.00158147
355;inner;10;0.0256606;0.0251599;0.0262006
355;wait;10;5.69739e-05;2.6882e-05;0.000152719
355;boundary;10;0.000547462;0.000443811;0.000778891
355;calc iter;10;0.0271182;0.0269479;0.0277021
355;calc total;1;0.27905;0.27905;0.27905
355;total;1;6.29981;6.29981;6.29981
356;initialize;1;5.82082;5.82082;5.82082
356;async;10;0.000738193;0.00021768;0.00140203
356;inner;10;0.0258156;0.025351;0.0263192
356;wait;10;4.80238e-05;2.318e-05;0.000126574
356;boundary;10;0.000511387;0.000441699;0.000697454
356;calc iter;10;0.0271144;0.0267771;0.0275824
356;calc total;1;0.279049;0.279049;0.279049
356;total;1;6.31109;6.31109;6.31109
357;initialize;1;5.80367;5.80367;5.80367
357;async;10;0.000716797;0.000176082;0.00126772
357;inner;10;0.0255305;0.0250249;0.0263521
357;wait;10;5.76535e-05;3.4253e-05;0.000102217
357;boundary;10;0.00076723;0.000427931;0.000974065
357;calc iter;10;0.0270734;0.0266606;0.0274347
357;calc total;1;0.279051;0.279051;0.279051
357;total;1;6.29395;6.29395;6.29395
358;initialize;1;5.82103;5.82103;5.82103
358;async;10;0.000618204;0.000187783;0.00148698
358;inner;10;0.0256092;0.0249992;0.0263749
358;wait;10;6.1399e-05;4.3529e-05;0.000110299
358;boundary;10;0.000781768;0.000428659;0.00108602
358;calc iter;10;0.0270722;0.026664;0.0278561
358;calc total;1;0.279051;0.279051;0.279051
358;total;1;6.31132;6.31132;6.31132
359;initialize;1;5.82083;5.82083;5.82083
359;async;10;0.000567608;0.000269702;0.00093798
359;inner;10;0.0256121;0.0248552;0.026433
359;wait;10;5.69125e-05;4.191e-05;9.287e-05
359;boundary;10;0.000790187;0.000430465;0.00101423
359;calc iter;10;0.0270282;0.026536;0.0274531
359;calc total;1;0.279052;0.279052;0.279052
359;total;1;6.31111;6.31111;6.31111
376;initialize;1;5.98062;5.98062;5.98062
376;async;10;0.000811493;0.000362486;0.00149063
376;inner;10;0.025536;0.025081;0.0262425
376;wait;10;4.62112e-05;2.0206e-05;0.000133512
376;boundary;10;0.000617877;0.000495122;0.000886083
376;calc iter;10;0.0270131;0.026683;0.0274419
376;calc total;1;0.27905;0.27905;0.27905
376;total;1;6.47687;6.47687;6.47687
377;initialize;1;5.9806;5.9806;5.9806
377;async;10;0.000985061;0.000331923;0.00149449
377;inner;10;0.025483;0.0251854;0.0260876
377;wait;10;5.25705e-05;2.068e-05;0.000253368
377;boundary;10;0.00054989;0.000467232;0.000685191
377;calc iter;10;0.0270718;0.0266887;0.0273845
377;calc total;1;0.27905;0.27905;0.27905
377;total;1;6.47685;6.47685;6.47685
378;initialize;1;5.98061;5.98061;5.98061
378;async;10;0.000928077;0.000344708;0.00155482
378;inner;10;0.025572;0.0251869;0.0263636
378;wait;10;4.46304e-05;2.8569e-05;0.000112141
378;boundary;10;0.000543313;0.000458663;0.000645006
378;calc iter;10;0.0270894;0.0267895;0.0274102
378;calc total;1;0.27905;0.27905;0.27905
378;total;1;6.47685;6.47685;6.47685
379;initialize;1;5.98062;5.98062;5.98062
379;async;10;0.00104728;0.000337622;0.00210228
379;inner;10;0.02552;0.0251158;0.0264455
379;wait;10;3.42248e-05;1.423e-05;8.9759e-05
379;boundary;10;0.0005183;0.000416914;0.000683386
379;calc iter;10;0.027121;0.0266845;0.0278796
379;calc total;1;0.27905;0.27905;0.27905
379;total;1;6.47687;6.47687;6.47687
380;initialize;1;5.9806;5.9806;5.9806
380;async;10;0.00114293;0.00017545;0.00182791
380;inner;10;0.025454;0.0249463;0.0264035
380;wait;10;3.54934e-05;1.5262e-05;9.9516e-05
380;boundary;10;0.000494927;0.000402535;0.000573071
380;calc iter;10;0.0271288;0.026825;0.0274598
380;calc total;1;0.27905;0.27905;0.27905
380;total;1;6.47685;6.47685;6.47685
381;initialize;1;5.98061;5.98061;5.98061
381;async;10;0.00120375;0.000363064;0.00160587
381;inner;10;0.0252097;0.0246099;0.0265223
381;wait;10;3.33293e-05;1.2572e-05;8.3078e-05
381;boundary;10;0.000723441;0.000379384;0.00114221
381;calc iter;10;0.0271721;0.0265978;0.0277595
381;calc total;1;0.27905;0.27905;0.27905
381;total;1;6.47686;6.47686;6.47686
382;initialize;1;5.98069;5.98069;5.98069
382;async;10;0.000232206;0.000181132;0.00034657
382;inner;10;0.0260295;0.0255649;0.0269555
382;wait;10;3.72098e-05;1.2586e-05;7.5991e-05
382;boundary;10;0.000936345;0.00035743;0.00121345
382;calc iter;10;0.0272371;0.0262847;0.0282145
382;calc total;1;0.27905;0.27905;0.27905
382;total;1;6.47694;6.47694;6.47694
383;initialize;1;5.98059;5.98059;5.98059
383;async;10;0.00124861;0.000294714;0.00185765
383;inner;10;0.0251999;0.0245282;0.0263963
383;wait;10;3.87725e-05;1.7611e-05;0.000123606
383;boundary;10;0.000672815;0.00038151;0.000963973
383;calc iter;10;0.0271617;0.0265396;0.0279056
383;calc total;1;0.27905;0.27905;0.27905
383;total;1;6.47685;6.47685;6.47685
DASH
InitEnergy=9600.00000
EndEnergy=9517.77564
DiffEnergy=-82.22436
Matrixspec: 45000 x 45000
Iterations: 10
48;initialize;1;4.37356;4.37356;4.37356
48;async;10;0.000434797;5.6467e-05;0.000915876
48;inner;10;0.0257874;0.0247503;0.0266883
48;wait;10;5.53443e-05;2.6745e-05;0.000123592
48;boundary;10;0.000778193;0.000424864;0.00108665
48;calc iter;10;0.0270581;0.0263918;0.0278973
48;calc total;1;0.280684;0.280684;0.280684
48;total;1;4.86466;4.86466;4.86466
24;initialize;1;4.36677;4.36677;4.36677
24;async;10;0.00203155;0.000444128;0.00307467
24;inner;10;0.0244523;0.0227063;0.0274239
24;wait;10;4.94155e-05;2.8253e-05;9.859e-05
24;boundary;10;0.000765109;0.000467455;0.00111462
24;calc iter;10;0.0273007;0.0263791;0.028436
24;calc total;1;0.280684;0.280684;0.280684
24;total;1;4.8549;4.8549;4.8549
# unit_id;function_name;num_calls;avg_runtime;min_runtime;max_runtime
0;initialize;1;4.38204;4.38204;4.38204
0;async;10;0.00099;0.00007;0.00201
0;inner;10;0.02434;0.02320;0.02702
0;wait;10;0.00005;0.00004;0.00011
0;boundary;10;0.00100;0.00050;0.00129
0;calc iter;10;0.02639;0.02565;0.02791
0;calc total;1;0.28068;0.28068;0.28068
0;total;1;4.86451;4.86451;4.86451
72;initialize;1;4.35988;4.35988;4.35988
72;async;10;0.000558185;0.000120831;0.00157715
72;inner;10;0.0257018;0.0247134;0.0270768
72;wait;10;5.57721e-05;2.4577e-05;9.6507e-05
72;boundary;10;0.000852524;0.000459219;0.00116488
72;calc iter;10;0.0271699;0.0264995;0.0287332
72;calc total;1;0.280683;0.280683;0.280683
72;total;1;4.85103;4.85103;4.85103
96;initialize;1;4.34883;4.34883;4.34883
96;async;10;0.000961312;0.000377501;0.00177207
96;inner;10;0.025675;0.0254549;0.0263516
96;wait;10;3.71441e-05;1.9387e-05;0.00014403
96;boundary;10;0.000683701;0.000397497;0.0008253
96;calc iter;10;0.0273588;0.0266418;0.0282053
96;calc total;1;0.280683;0.280683;0.280683
96;total;1;4.8401;4.8401;4.8401
49;initialize;1;4.37359;4.37359;4.37359
49;async;10;0.000523336;0.000118338;0.00121242
49;inner;10;0.0259087;0.0250357;0.0269847
49;wait;10;4.69754e-05;2.9763e-05;8.9334e-05
49;boundary;10;0.000687785;0.000437914;0.000902072
49;calc iter;10;0.0271683;0.0266281;0.0283936
49;calc total;1;0.280685;0.280685;0.280685
49;total;1;4.86466;4.86466;4.86466
25;initialize;1;4.36678;4.36678;4.36678
25;async;10;0.00198121;0.000185387;0.00315115
25;inner;10;0.0247691;0.0224993;0.0274658
25;wait;10;4.99318e-05;2.7713e-05;8.9737e-05
25;boundary;10;0.000725554;0.000457699;0.000934871
25;calc iter;10;0.0275274;0.0261934;0.0285024
25;calc total;1;0.280684;0.280684;0.280684
25;total;1;4.8549;4.8549;4.8549
1;initialize;1;4.38197;4.38197;4.38197
1;async;10;0.00150682;0.000161761;0.00316789
1;inner;10;0.0242584;0.023295;0.0270657
1;wait;10;4.56097e-05;2.6627e-05;8.2975e-05
1;boundary;10;0.000869531;0.000477563;0.00100268
1;calc iter;10;0.0266821;0.0253438;0.0279802
1;calc total;1;0.280682;0.280682;0.280682
1;total;1;4.86423;4.86423;4.86423
73;initialize;1;4.35985;4.35985;4.35985
73;async;10;0.000710502;0.000126161;0.00143923
73;inner;10;0.0259083;0.0254108;0.0267909
73;wait;10;4.44651e-05;2.3674e-05;9.0556e-05
73;boundary;10;0.000630027;0.000446922;0.000794671
73;calc iter;10;0.0272947;0.0266998;0.0280668
73;calc total;1;0.280684;0.280684;0.280684
73;total;1;4.85099;4.85099;4.85099
97;initialize;1;4.34846;4.34846;4.34846
97;async;10;0.00023791;0.00016405;0.000580372
97;inner;10;0.0263447;0.026101;0.0273235
97;wait;10;5.12012e-05;1.8414e-05;0.000145061
97;boundary;10;0.000784698;0.000367141;0.000924141
97;calc iter;10;0.0274201;0.0266782;0.0289753
97;calc total;1;0.280683;0.280683;0.280683
97;total;1;4.83972;4.83972;4.83972
50;initialize;1;4.37361;4.37361;4.37361
50;async;10;0.000377981;8.6436e-05;0.00076715
50;inner;10;0.0261062;0.0254239;0.0267506
50;wait;10;4.64958e-05;2.3564e-05;0.000105806
50;boundary;10;0.000630789;0.000411016;0.000837175
50;calc iter;10;0.0271627;0.026762;0.0279108
50;calc total;1;0.280685;0.280685;0.280685
50;total;1;4.86466;4.86466;4.86466
26;initialize;1;4.3668;4.3668;4.3668
26;async;10;0.00256471;0.000225204;0.00342405
26;inner;10;0.0243273;0.0213694;0.0273956
26;wait;10;5.22699e-05;2.0761e-05;0.000127027
26;boundary;10;0.000728804;0.00040683;0.000866468
26;calc iter;10;0.0276747;0.0246755;0.0285274
26;calc total;1;0.280683;0.280683;0.280683
26;total;1;4.8549;4.8549;4.8549
2;initialize;1;4.38199;4.38199;4.38199
2;async;10;0.00187758;0.0001613;0.00323122
2;inner;10;0.0241201;0.022878;0.0270269
2;wait;10;5.14516e-05;3.3952e-05;9.3228e-05
2;boundary;10;0.000879678;0.000485267;0.00104618
2;calc iter;10;0.026931;0.0255447;0.027955
2;calc total;1;0.280681;0.280681;0.280681
2;total;1;4.86426;4.86426;4.86426
74;initialize;1;4.35987;4.35987;4.35987
74;async;10;0.000902234;9.7941e-05;0.00174467
74;inner;10;0.0259267;0.0252157;0.0267579
74;wait;10;4.24655e-05;2.076e-05;9.9325e-05
74;boundary;10;0.000534351;0.000406433;0.000783295
74;calc iter;10;0.0274072;0.0267536;0.027925
74;calc total;1;0.280682;0.280682;0.280682
74;total;1;4.85101;4.85101;4.85101
98;initialize;1;4.34881;4.34881;4.34881
98;async;10;0.000696936;0.000311264;0.0014861
98;inner;10;0.0259686;0.0257621;0.0266671
98;wait;10;3.94842e-05;1.8929e-05;9.3895e-05
98;boundary;10;0.000677436;0.000384844;0.000879137
98;calc iter;10;0.0273839;0.0266647;0.0282504
98;calc total;1;0.280682;0.280682;0.280682
98;total;1;4.84007;4.84007;4.84007
51;initialize;1;4.3736;4.3736;4.3736
51;async;10;0.000231525;8.5036e-05;0.000746825
51;inner;10;0.0262711;0.0257076;0.0268916
51;wait;10;4.69243e-05;2.431e-05;0.000100318
51;boundary;10;0.000603295;0.000411579;0.000825804
51;calc iter;10;0.0271543;0.0267871;0.027944
51;calc total;1;0.280686;0.280686;0.280686
51;total;1;4.86467;4.86467;4.86467
27;initialize;1;4.36649;4.36649;4.36649
27;async;10;0.00281121;0.000481501;0.00347593
27;inner;10;0.024217;0.020377;0.0274564
27;wait;10;4.9162e-05;1.9104e-05;9.2258e-05
27;boundary;10;0.000794615;0.000380202;0.0011233
27;calc iter;10;0.0278739;0.023953;0.0302427
27;calc total;1;0.280683;0.280683;0.280683
27;total;1;4.8546;4.8546;4.8546
3;initialize;1;4.38197;4.38197;4.38197
3;async;10;0.00206118;0.000163696;0.00333006
3;inner;10;0.0241954;0.0224771;0.0270124
3;wait;10;4.68253e-05;2.8656e-05;9.0599e-05
3;boundary;10;0.000889427;0.000486682;0.0010256
3;calc iter;10;0.0271948;0.0264784;0.0279605
3;calc total;1;0.280683;0.280683;0.280683
3;total;1;4.86423;4.86423;4.86423
75;initialize;1;4.35991;4.35991;4.35991
75;async;10;0.00111681;0.00027757;0.00205949
75;inner;10;0.0257245;0.0245392;0.0267267
75;wait;10;4.44568e-05;1.877e-05;0.000119973
75;boundary;10;0.000604733;0.000379208;0.000827343
75;calc iter;10;0.0274918;0.0266408;0.0283377
75;calc total;1;0.280683;0.280683;0.280683
75;total;1;4.85104;4.85104;4.85104
99;initialize;1;4.34926;4.34926;4.34926
99;async;10;0.000880654;0.000386495;0.00141
99;inner;10;0.0258788;0.0256424;0.0264966
99;wait;10;4.38602e-05;2.2176e-05;0.00011275
99;boundary;10;0.000534217;0.000417452;0.000593568
99;calc iter;10;0.027339;0.0270924;0.0276451
99;calc total;1;0.280683;0.280683;0.280683
99;total;1;4.84052;4.84052;4.84052
52;initialize;1;4.37359;4.37359;4.37359
52;async;10;0.000734343;0.000235532;0.00185911
52;inner;10;0.0257841;0.0251112;0.0267237
52;wait;10;5.29678e-05;3.3863e-05;0.00010944
52;boundary;10;0.00067552;0.000475583;0.000884364
52;calc iter;10;0.0272481;0.0266665;0.0277633
52;calc total;1;0.280684;0.280684;0.280684
52;total;1;4.86466;4.86466;4.86466
28;initialize;1;4.36683;4.36683;4.36683
28;async;10;0.000249997;0.00017821;0.000570815
28;inner;10;0.0268703;0.0222975;0.0299801
28;wait;10;8.35339e-05;2.0619e-05;0.000248062
28;boundary;10;0.000859494;0.000351187;0.000933824
28;calc iter;10;0.0280651;0.0228485;0.0317223
28;calc total;1;0.280682;0.280682;0.280682
28;total;1;4.85495;4.85495;4.85495
4;initialize;1;4.38243;4.38243;4.38243
4;async;10;0.00202342;0.000246441;0.00274327
4;inner;10;0.0245722;0.0224746;0.0268198
4;wait;10;6.24781e-05;2.8874e-05;0.000159483
4;boundary;10;0.000774122;0.000555388;0.000866557
4;calc iter;10;0.027434;0.0258537;0.0282297
4;calc total;1;0.28068;0.28068;0.28068
4;total;1;4.86469;4.86469;4.86469
76;initialize;1;4.35992;4.35992;4.35992
76;async;10;0.00143505;0.000199504;0.00248056
76;inner;10;0.0253897;0.0238888;0.0267439
76;wait;10;5.10736e-05;2.171e-05;0.000106693
76;boundary;10;0.000694403;0.000359854;0.000912081
76;calc iter;10;0.0275721;0.0262024;0.0288866
76;calc total;1;0.280682;0.280682;0.280682
76;total;1;4.85104;4.85104;4.85104
100;initialize;1;4.34857;4.34857;4.34857
100;async;10;0.000559674;0.000327214;0.000871587
100;inner;10;0.0260027;0.0255846;0.0266093
100;wait;10;5.16724e-05;3.5999e-05;9.6899e-05
100;boundary;10;0.000685245;0.000487238;0.000898956
100;calc iter;10;0.0273012;0.0271203;0.0276505
100;calc total;1;0.280683;0.280683;0.280683
100;total;1;4.83983;4.83983;4.83983
53;initialize;1;4.37364;4.37364;4.37364
53;async;10;0.000858788;8.0638e-05;0.00161101
53;inner;10;0.0257099;0.02487;0.0263985
53;wait;10;5.96286e-05;2.2843e-05;0.000206631
53;boundary;10;0.000673376;0.000456199;0.000869524
53;calc iter;10;0.027303;0.0264115;0.0278689
53;calc total;1;0.280684;0.280684;0.280684
53;total;1;4.86469;4.86469;4.86469
29;initialize;1;4.36682;4.36682;4.36682
29;async;10;0.00307203;0.000440364;0.00380815
29;inner;10;0.0239501;0.0202472;0.0272985
29;wait;10;6.48158e-05;1.9107e-05;0.000155455
29;boundary;10;0.000766769;0.000380104;0.000879487
29;calc iter;10;0.0278555;0.0241698;0.0297914
29;calc total;1;0.280683;0.280683;0.280683
29;total;1;4.85491;4.85491;4.85491
5;initialize;1;4.38221;4.38221;4.38221
5;async;10;0.00244275;0.000374029;0.00293435
5;inner;10;0.0244881;0.021827;0.0270533
5;wait;10;3.41976e-05;1.3771e-05;8.1185e-05
5;boundary;10;0.000630374;0.000388936;0.000712505
5;calc iter;10;0.027597;0.0248539;0.0289867
5;calc total;1;0.280681;0.280681;0.280681
5;total;1;4.86449;4.86449;4.86449
77;initialize;1;4.35992;4.35992;4.35992
77;async;10;0.00129023;0.000418592;0.00218158
77;inner;10;0.0255756;0.0245689;0.0266295
77;wait;10;4.40165e-05;1.8624e-05;0.000139768
77;boundary;10;0.00055749;0.000378917;0.000744689
77;calc iter;10;0.0274686;0.0270092;0.027989
77;calc total;1;0.280682;0.280682;0.280682
77;total;1;4.85104;4.85104;4.85104
101;initialize;1;4.3493;4.3493;4.3493
101;async;10;0.000545331;0.000283367;0.000790109
101;inner;10;0.0255758;0.0252765;0.0264122
101;wait;10;6.91807e-05;3.8499e-05;0.000164442
101;boundary;10;0.0010746;0.000511179;0.00133303
101;calc iter;10;0.0272666;0.0269478;0.0275453
101;calc total;1;0.280684;0.280684;0.280684
101;total;1;4.84056;4.84056;4.84056
54;initialize;1;4.37366;4.37366;4.37366
54;async;10;0.000995897;0.000410894;0.00185276
54;inner;10;0.0257375;0.0245889;0.0267098
54;wait;10;4.28288e-05;1.925e-05;0.000107617
54;boundary;10;0.000620547;0.000383687;0.00071047
54;calc iter;10;0.0273981;0.0268456;0.0278276
54;calc total;1;0.280683;0.280683;0.280683
54;total;1;4.86471;4.86471;4.86471
30;initialize;1;4.36687;4.36687;4.36687
30;async;10;0.00255179;0.000171562;0.00396956
30;inner;10;0.0243141;0.0214936;0.0273915
30;wait;10;5.38694e-05;2.3814e-05;0.00010988
30;boundary;10;0.000720849;0.000431116;0.000879618
30;calc iter;10;0.0276423;0.0249645;0.0288393
30;calc total;1;0.280685;0.280685;0.280685
30;total;1;4.85499;4.85499;4.85499
6;initialize;1;4.3823;4.3823;4.3823
6;async;10;0.000207509;0.000149946;0.000390197
6;inner;10;0.0267476;0.0237499;0.0288711
6;wait;10;5.10326e-05;1.9069e-05;0.000132956
6;boundary;10;0.000780858;0.000354529;0.000991113
6;calc iter;10;0.0277884;0.0242963;0.0303874
6;calc total;1;0.28068;0.28068;0.28068
6;total;1;4.86457;4.86457;4.86457
78;initialize;1;4.3599;4.3599;4.3599
78;async;10;0.000789432;0.000193023;0.00132959
78;inner;10;0.0259634;0.0254733;0.0267867
78;wait;10;4.26047e-05;2.2093e-05;0.000102129
78;boundary;10;0.000573058;0.000435457;0.000791284
78;calc iter;10;0.02737;0.0269301;0.0277682
78;calc total;1;0.280683;0.280683;0.280683
78;total;1;4.85104;4.85104;4.85104
102;initialize;1;4.34929;4.34929;4.34929
102;async;10;0.000457573;0.000121364;0.000924213
102;inner;10;0.0258792;0.0254419;0.0265876
102;wait;10;5.78146e-05;3.9221e-05;0.000103675
102;boundary;10;0.000832104;0.000487434;0.00100445
102;calc iter;10;0.027228;0.0265843;0.0276104
102;calc total;1;0.280684;0.280684;0.280684
102;total;1;4.84057;4.84057;4.84057
55;initialize;1;4.3736;4.3736;4.3736
55;async;10;0.00053087;0.000166967;0.00105176
55;inner;10;0.0261523;0.0253566;0.0269718
55;wait;10;4.11713e-05;2.0759e-05;0.000101236
55;boundary;10;0.000577597;0.000426239;0.000767304
55;calc iter;10;0.0273032;0.0264309;0.0279131
55;calc total;1;0.280685;0.280685;0.280685
55;total;1;4.86464;4.86464;4.86464
31;initialize;1;4.36698;4.36698;4.36698
31;async;10;0.00236289;0.00033182;0.00361815
31;inner;10;0.0240418;0.0222106;0.0261895
31;wait;10;8.04211e-05;3.0311e-05;0.000264832
31;boundary;10;0.000953266;0.000602739;0.00120024
31;calc iter;10;0.0274402;0.0256664;0.0284801
31;calc total;1;0.280686;0.280686;0.280686
31;total;1;4.8551;4.8551;4.8551
7;initialize;1;4.38199;4.38199;4.38199
7;async;10;0.00245598;0.00035564;0.00293813
7;inner;10;0.0244603;0.0218223;0.0270227
7;wait;10;4.25718e-05;2.1005e-05;9.5756e-05
7;boundary;10;0.000632312;0.00039081;0.000730452
7;calc iter;10;0.0275925;0.024921;0.0287654
7;calc total;1;0.280681;0.280681;0.280681
7;total;1;4.86428;4.86428;4.86428
79;initialize;1;4.3599;4.3599;4.3599
79;async;10;0.000940315;0.000367457;0.00167716
79;inner;10;0.0253215;0.0248836;0.0262932
79;wait;10;7.82909e-05;3.6536e-05;0.00026827
79;boundary;10;0.000905588;0.000621275;0.00104212
79;calc iter;10;0.0272475;0.0269089;0.027571
79;calc total;1;0.280685;0.280685;0.280685
79;total;1;4.85104;4.85104;4.85104
103;initialize;1;4.34845;4.34845;4.34845
103;async;10;0.000690171;0.000478134;0.00102287
103;inner;10;0.0257425;0.02539;0.0263354
103;wait;10;5.79283e-05;3.3914e-05;0.00015091
103;boundary;10;0.000766399;0.00053089;0.00087601
103;calc iter;10;0.0272583;0.0269561;0.0275845
103;calc total;1;0.280685;0.280685;0.280685
103;total;1;4.83973;4.83973;4.83973
56;initialize;1;4.37363;4.37363;4.37363
56;async;10;0.000859583;0.000165751;0.00154909
56;inner;10;0.0256991;0.0249475;0.0266752
56;wait;10;4.86392e-05;2.3631e-05;0.000127572
56;boundary;10;0.000635315;0.000416408;0.000815615
56;calc iter;10;0.0272442;0.026456;0.0279346
56;calc total;1;0.280683;0.280683;0.280683
56;total;1;4.86474;4.86474;4.86474
32;initialize;1;4.36679;4.36679;4.36679
32;async;10;0.00128245;0.000166986;0.00229822
32;inner;10;0.0247111;0.0235919;0.0268693
32;wait;10;5.46091e-05;3.0362e-05;0.000159002
32;boundary;10;0.000872828;0.000545598;0.0010577
32;calc iter;10;0.0269232;0.0261102;0.0281193
32;calc total;1;0.280684;0.280684;0.280684
32;total;1;4.85489;4.85489;4.85489
8;initialize;1;4.38206;4.38206;4.38206
8;async;10;0.00128004;0.000223834;0.00191317
8;inner;10;0.0254333;0.0233671;0.0275454
8;wait;10;3.60535e-05;1.9275e-05;8.2105e-05
8;boundary;10;0.000743435;0.000476652;0.000830377
8;calc iter;10;0.0274942;0.0255852;0.0288167
8;calc total;1;0.28068;0.28068;0.28068
8;total;1;4.86437;4.86437;4.86437
80;initialize;1;4.35984;4.35984;4.35984
80;async;10;0.000954145;0.000284215;0.00148142
80;inner;10;0.0256307;0.0250768;0.0265127
80;wait;10;5.70831e-05;2.2679e-05;0.000247235
80;boundary;10;0.000643933;0.000490565;0.000807717
80;calc iter;10;0.0272874;0.0266848;0.0277667
80;calc total;1;0.280683;0.280683;0.280683
80;total;1;4.85099;4.85099;4.85099
104;initialize;1;4.34925;4.34925;4.34925
104;async;10;0.000180552;9.9435e-05;0.000477505
104;inner;10;0.0265638;0.0263823;0.0269558
104;wait;10;3.85411e-05;2.5535e-05;0.000106236
104;boundary;10;0.000535054;0.000426831;0.000633393
104;calc iter;10;0.0273191;0.0271312;0.0279682
104;calc total;1;0.280682;0.280682;0.280682
104;total;1;4.84051;4.84051;4.84051
57;initialize;1;4.37354;4.37354;4.37354
57;async;10;0.000885925;8.9855e-05;0.00166887
57;inner;10;0.0258321;0.024696;0.0265862
57;wait;10;4.75372e-05;1.8899e-05;0.000153565
57;boundary;10;0.000584561;0.000406976;0.000769328
57;calc iter;10;0.0273515;0.0267188;0.0279477
57;calc total;1;0.280683;0.280683;0.280683
57;total;1;4.86462;4.86462;4.86462
33;initialize;1;4.36697;4.36697;4.36697
33;async;10;0.00122866;0.000193248;0.00216943
33;inner;10;0.0248587;0.0237131;0.0274926
33;wait;10;5.18383e-05;3.6872e-05;8.8787e-05
33;boundary;10;0.00078745;0.000458767;0.000951512
33;calc iter;10;0.0269282;0.0261808;0.0285027
33;calc total;1;0.280685;0.280685;0.280685
33;total;1;4.85509;4.85509;4.85509
9;initialize;1;4.38196;4.38196;4.38196
9;async;10;0.00178694;0.000364638;0.00281608
9;inner;10;0.0245796;0.0227951;0.0271358
9;wait;10;4.16722e-05;2.3486e-05;7.223e-05
9;boundary;10;0.000888915;0.000706465;0.00100911
9;calc iter;10;0.027299;0.0260717;0.0285387
9;calc total;1;0.280683;0.280683;0.280683
9;total;1;4.86427;4.86427;4.86427
81;initialize;1;4.35986;4.35986;4.35986
81;async;10;0.000893928;0.000168386;0.00138408
81;inner;10;0.0258502;0.0253865;0.0268426
81;wait;10;3.8447e-05;2.4306e-05;0.000113075
81;boundary;10;0.00057233;0.000442356;0.000765732
81;calc iter;10;0.0273561;0.0267652;0.0282572
81;calc total;1;0.280683;0.280683;0.280683
81;total;1;4.85101;4.85101;4.85101
58;initialize;1;4.37354;4.37354;4.37354
58;async;10;0.00112406;0.000308925;0.00216012
58;inner;10;0.0255909;0.0240642;0.0267729
58;wait;10;5.12677e-05;1.9207e-05;0.000114441
58;boundary;10;0.000690731;0.000379185;0.000835329
58;calc iter;10;0.0274586;0.0263524;0.0285414
58;calc total;1;0.280683;0.280683;0.280683
58;total;1;4.86463;4.86463;4.86463
34;initialize;1;4.36682;4.36682;4.36682
34;async;10;0.00117746;0.000106805;0.00200314
34;inner;10;0.0249565;0.0240381;0.0271996
34;wait;10;5.67614e-05;3.6326e-05;0.000149485
34;boundary;10;0.000770138;0.000508366;0.000876049
34;calc iter;10;0.0269628;0.0260407;0.028314
34;calc total;1;0.280685;0.280685;0.280685
34;total;1;4.85495;4.85495;4.85495
10;initialize;1;4.3834;4.3834;4.3834
10;async;10;0.00213936;0.00037527;0.00328264
10;inner;10;0.024536;0.022373;0.0267804
10;wait;10;4.67906e-05;1.9935e-05;0.000136465
10;boundary;10;0.000782032;0.000446878;0.00113913
10;calc iter;10;0.0275061;0.0261238;0.0286656
10;calc total;1;0.28068;0.28068;0.28068
10;total;1;4.8657;4.8657;4.8657
82;initialize;1;4.35983;4.35983;4.35983
82;async;10;0.000812804;0.000278288;0.00120416
82;inner;10;0.0259122;0.0253868;0.0267463
82;wait;10;4.19949e-05;2.6909e-05;0.00010881
82;boundary;10;0.000562253;0.000438857;0.000738537
82;calc iter;10;0.0273305;0.0266857;0.0277606
82;calc total;1;0.280684;0.280684;0.280684
82;total;1;4.85098;4.85098;4.85098
59;initialize;1;4.37353;4.37353;4.37353
59;async;10;0.00112783;0.000148402;0.00223614
59;inner;10;0.0256153;0.0235251;0.0268968
59;wait;10;5.0715e-05;1.8399e-05;0.000109034
59;boundary;10;0.000749422;0.000364699;0.000994012
59;calc iter;10;0.0275453;0.0255178;0.0290358
59;calc total;1;0.280683;0.280683;0.280683
59;total;1;4.86462;4.86462;4.86462
35;initialize;1;4.36677;4.36677;4.36677
35;async;10;0.00132612;0.000186435;0.00275773
35;inner;10;0.0249044;0.023613;0.0274668
35;wait;10;5.16983e-05;3.5395e-05;9.5556e-05
35;boundary;10;0.000735838;0.000459997;0.000857039
35;calc iter;10;0.0270198;0.0263192;0.0284909
35;calc total;1;0.280686;0.280686;0.280686
35;total;1;4.8549;4.8549;4.8549
11;initialize;1;4.38192;4.38192;4.38192
11;async;10;0.0026193;0.00035891;0.0037851
11;inner;10;0.024364;0.0213582;0.0270647
11;wait;10;4.10195e-05;1.864e-05;8.2268e-05
11;boundary;10;0.000644206;0.000368322;0.000781467
11;calc iter;10;0.0276699;0.0249054;0.0294525
11;calc total;1;0.280681;0.280681;0.280681
11;total;1;4.86423;4.86423;4.86423
83;initialize;1;4.35984;4.35984;4.35984
83;async;10;0.000591636;0.000123285;0.00097185
83;inner;10;0.0259087;0.0252264;0.0269221
83;wait;10;5.01445e-05;3.0777e-05;9.0549e-05
83;boundary;10;0.000692152;0.000430618;0.000895092
83;calc iter;10;0.0272441;0.0266863;0.0278962
83;calc total;1;0.280687;0.280687;0.280687
83;total;1;4.85099;4.85099;4.85099
60;initialize;1;4.37359;4.37359;4.37359
60;async;10;0.00180111;0.000450956;0.0032126
60;inner;10;0.0249665;0.0223942;0.0266222
60;wait;10;6.40259e-05;2.7667e-05;0.000152455
60;boundary;10;0.000820385;0.000359472;0.00100615
60;calc iter;10;0.0276542;0.0251531;0.0295178
60;calc total;1;0.280683;0.280683;0.280683
60;total;1;4.86466;4.86466;4.86466
36;initialize;1;4.36677;4.36677;4.36677
36;async;10;0.0018797;0.000240893;0.0040425
36;inner;10;0.0244937;0.0231178;0.0270416
36;wait;10;5.47308e-05;3.6603e-05;0.00011328
36;boundary;10;0.000775752;0.000437817;0.000997781
36;calc iter;10;0.0272056;0.0262664;0.0288186
36;calc total;1;0.280684;0.280684;0.280684
36;total;1;4.85488;4.85488;4.85488
12;initialize;1;4.38269;4.38269;4.38269
12;async;10;0.00344457;0.00038298;0.00420717
12;inner;10;0.0235566;0.0199624;0.0269291
12;wait;10;5.24598e-05;1.9587e-05;0.000120128
12;boundary;10;0.00077484;0.000363098;0.000919045
12;calc iter;10;0.0278312;0.0245546;0.0302297
12;calc total;1;0.280681;0.280681;0.280681
12;total;1;4.86501;4.86501;4.86501
84;initialize;1;4.35995;4.35995;4.35995
84;async;10;0.000332253;9.0724e-05;0.000976602
84;inner;10;0.0262391;0.0256719;0.0269866
84;wait;10;5.25238e-05;2.9592e-05;0.000108086
84;boundary;10;0.000613541;0.000439834;0.000827975
84;calc iter;10;0.0272388;0.0267731;0.0280012
84;calc total;1;0.280683;0.280683;0.280683
84;total;1;4.85102;4.85102;4.85102
61;initialize;1;4.37354;4.37354;4.37354
61;async;10;0.00134609;0.000230276;0.00247724
61;inner;10;0.0253965;0.0235303;0.0267231
61;wait;10;5.01721e-05;1.8507e-05;0.00011329
61;boundary;10;0.000745018;0.000368549;0.00101599
61;calc iter;10;0.0275399;0.0257336;0.0285101
61;calc total;1;0.280684;0.280684;0.280684
61;total;1;4.86462;4.86462;4.86462
37;initialize;1;4.3671;4.3671;4.3671
37;async;10;0.00212623;0.000436778;0.00334587
37;inner;10;0.0246848;0.0237732;0.0268534
37;wait;10;5.26492e-05;2.8392e-05;0.000192413
37;boundary;10;0.000616185;0.00044427;0.000723909
37;calc iter;10;0.0274812;0.0269625;0.0281238
37;calc total;1;0.280686;0.280686;0.280686
37;total;1;4.85522;4.85522;4.85522
13;initialize;1;4.38344;4.38344;4.38344
13;async;10;0.00256625;0.000343138;0.00339614
13;inner;10;0.0243282;0.0214256;0.0266571
13;wait;10;5.42781e-05;1.8332e-05;0.000205887
13;boundary;10;0.000685053;0.000388239;0.000825082
13;calc iter;10;0.0276352;0.0250741;0.0287676
13;calc total;1;0.280681;0.280681;0.280681
13;total;1;4.86571;4.86571;4.86571
85;initialize;1;4.35993;4.35993;4.35993
85;async;10;0.000433447;0.000220187;0.000671991
85;inner;10;0.0258055;0.0250765;0.0266138
85;wait;10;7.14452e-05;4.5949e-05;0.000163447
85;boundary;10;0.000836288;0.00050253;0.00104471
85;calc iter;10;0.0271482;0.0268341;0.0277294
85;calc total;1;0.280685;0.280685;0.280685
85;total;1;4.85108;4.85108;4.85108
62;initialize;1;4.37358;4.37358;4.37358
62;async;10;0.0012249;0.000109063;0.00220351
62;inner;10;0.0254869;0.0241084;0.0267
62;wait;10;4.50174e-05;2.039e-05;0.000108021
62;boundary;10;0.000671643;0.000384423;0.000996579
62;calc iter;10;0.0274298;0.0265729;0.0282481
62;calc total;1;0.280683;0.280683;0.280683
62;total;1;4.86465;4.86465;4.86465
38;initialize;1;4.36679;4.36679;4.36679
38;async;10;0.00238859;0.000470949;0.00326186
38;inner;10;0.0245845;0.0235529;0.0270335
38;wait;10;4.31577e-05;2.3975e-05;0.000121054
38;boundary;10;0.000569519;0.000440156;0.000709174
38;calc iter;10;0.0275871;0.0269272;0.0283455
38;calc total;1;0.280685;0.280685;0.280685
38;total;1;4.85489;4.85489;4.85489
14;initialize;1;4.38341;4.38341;4.38341
14;async;10;0.0022785;0.000103941;0.00358153
14;inner;10;0.0244479;0.0225818;0.0269844
14;wait;10;4.14829e-05;1.9312e-05;9.4067e-05
14;boundary;10;0.000696426;0.000450341;0.000837053
14;calc iter;10;0.0274661;0.0259101;0.0284412
14;calc total;1;0.280683;0.280683;0.280683
14;total;1;4.86571;4.86571;4.86571
86;initialize;1;4.35986;4.35986;4.35986
86;async;10;0.000442758;0.000108508;0.00114239
86;inner;10;0.0260413;0.0255571;0.0266876
86;wait;10;6.04034e-05;3.1256e-05;0.000132375
86;boundary;10;0.000696936;0.000477476;0.000875719
86;calc iter;10;0.0272428;0.0268812;0.0277773
86;calc total;1;0.280683;0.280683;0.280683
86;total;1;4.851;4.851;4.851
63;initialize;1;4.37356;4.37356;4.37356
63;async;10;0.00119439;0.000340594;0.0021499
63;inner;10;0.0252671;0.0246243;0.02622
63;wait;10;7.45633e-05;2.006e-05;0.000269856
63;boundary;10;0.000763952;0.000417686;0.00108029
63;calc iter;10;0.0273014;0.026434;0.0284134
63;calc total;1;0.280684;0.280684;0.280684
63;total;1;4.86462;4.86462;4.86462
39;initialize;1;4.36677;4.36677;4.36677
39;async;10;0.00195283;0.000209181;0.00307574
39;inner;10;0.0247372;0.02379;0.0270516
39;wait;10;5.30875e-05;2.7815e-05;0.000117462
39;boundary;10;0.000671008;0.00044331;0.000778053
39;calc iter;10;0.0274157;0.0263483;0.0280662
39;calc total;1;0.280687;0.280687;0.280687
39;total;1;4.85488;4.85488;4.85488
15;initialize;1;4.38273;4.38273;4.38273
15;async;10;0.00223563;0.000277741;0.00384852
15;inner;10;0.0240017;0.0228662;0.0260422
15;wait;10;5.46822e-05;3.2732e-05;0.000129157
15;boundary;10;0.000922709;0.000745403;0.00108723
15;calc iter;10;0.0272167;0.0250723;0.028387
15;calc total;1;0.280683;0.280683;0.280683
15;total;1;4.86504;4.86504;4.86504
87;initialize;1;4.35986;4.35986;4.35986
87;async;10;0.000424076;0.000129344;0.000803649
87;inner;10;0.0259615;0.025327;0.0266907
87;wait;10;6.71506e-05;3.4131e-05;0.000151673
87;boundary;10;0.000738488;0.000481948;0.000967977
87;calc iter;10;0.0271924;0.0267914;0.0277505
87;calc total;1;0.280685;0.280685;0.280685
87;total;1;4.851;4.851;4.851
64;initialize;1;4.37357;4.37357;4.37357
64;async;10;0.000652256;0.000136314;0.00127926
64;inner;10;0.0258097;0.0251333;0.0267411
64;wait;10;4.74472e-05;1.7427e-05;0.00011684
64;boundary;10;0.000682916;0.000477051;0.000887179
64;calc iter;10;0.0271939;0.0268316;0.0276846
64;calc total;1;0.280683;0.280683;0.280683
64;total;1;4.86463;4.86463;4.86463
40;initialize;1;4.36679;4.36679;4.36679
40;async;10;0.00181612;0.000174996;0.00343154
40;inner;10;0.0243246;0.0229472;0.0271504
40;wait;10;5.92543e-05;3.8257e-05;9.9401e-05
40;boundary;10;0.000875567;0.000430814;0.00115273
40;calc iter;10;0.0270772;0.0262485;0.0281652
40;calc total;1;0.280684;0.280684;0.280684
40;total;1;4.85491;4.85491;4.85491
16;initialize;1;4.38192;4.38192;4.38192
16;async;10;0.00146054;0.00032632;0.00286513
16;inner;10;0.0241796;0.022955;0.0267101
16;wait;10;6.20647e-05;2.9982e-05;0.000169957
16;boundary;10;0.000927991;0.000547995;0.00113627
16;calc iter;10;0.0266323;0.025794;0.0277566
16;calc total;1;0.280682;0.280682;0.280682
16;total;1;4.86423;4.86423;4.86423
88;initialize;1;4.35989;4.35989;4.35989
88;async;10;0.000639635;0.000223197;0.00128127
88;inner;10;0.0259485;0.0255229;0.0264004
88;wait;10;5.67174e-05;2.4002e-05;0.000195608
88;boundary;10;0.000584337;0.000414807;0.000756662
88;calc iter;10;0.0272306;0.0269846;0.0280111
88;calc total;1;0.280683;0.280683;0.280683
88;total;1;4.85104;4.85104;4.85104
65;initialize;1;4.37356;4.37356;4.37356
65;async;10;0.00092148;0.000458992;0.00157134
65;inner;10;0.0258166;0.0253575;0.0266467
65;wait;10;4.78969e-05;2.1879e-05;0.000140634
65;boundary;10;0.000480045;0.000414326;0.000612814
65;calc iter;10;0.0272676;0.0267148;0.0279003
65;calc total;1;0.280684;0.280684;0.280684
65;total;1;4.86462;4.86462;4.86462
41;initialize;1;4.36679;4.36679;4.36679
41;async;10;0.00197232;0.000127939;0.00378392
41;inner;10;0.0246039;0.0236369;0.0270195
41;wait;10;5.43508e-05;3.1066e-05;0.000129536
41;boundary;10;0.000734331;0.000436638;0.0009114
41;calc iter;10;0.0273665;0.0261213;0.0284654
41;calc total;1;0.280685;0.280685;0.280685
41;total;1;4.8549;4.8549;4.8549
17;initialize;1;4.38196;4.38196;4.38196
17;async;10;0.00151019;0.000404738;0.00292532
17;inner;10;0.0243048;0.0231382;0.0268508
17;wait;10;5.48717e-05;3.6275e-05;0.000125201
17;boundary;10;0.000839798;0.000465508;0.00106762
17;calc iter;10;0.0267113;0.0256537;0.0278899
17;calc total;1;0.280682;0.280682;0.280682
17;total;1;4.86426;4.86426;4.86426
89;initialize;1;4.35993;4.35993;4.35993
89;async;10;0.000395165;0.000100311;0.00078105
89;inner;10;0.0262716;0.0257334;0.0267697
89;wait;10;4.35835e-05;2.1907e-05;0.0001119
89;boundary;10;0.000522048;0.000411416;0.000659844
89;calc iter;10;0.0272336;0.0267979;0.0277951
89;calc total;1;0.280683;0.280683;0.280683
89;total;1;4.85107;4.85107;4.85107
66;initialize;1;4.37355;4.37355;4.37355
66;async;10;0.00078027;0.000172234;0.00132858
66;inner;10;0.0257803;0.0252399;0.026709
66;wait;10;5.57974e-05;2.9573e-05;0.000129097
66;boundary;10;0.000610798;0.000463116;0.000742692
66;calc iter;10;0.0272288;0.0269276;0.0277318
66;calc total;1;0.280683;0.280683;0.280683
66;total;1;4.86462;4.86462;4.86462
42;initialize;1;4.36647;4.36647;4.36647
42;async;10;0.00230013;9.8006e-05;0.00360233
42;inner;10;0.0247178;0.0236488;0.0270299
42;wait;10;4.69416e-05;2.4799e-05;0.000118571
42;boundary;10;0.00055372;0.000408257;0.000769437
42;calc iter;10;0.0276202;0.0260816;0.028284
42;calc total;1;0.280683;0.280683;0.280683
42;total;1;4.85458;4.85458;4.85458
18;initialize;1;4.3834;4.3834;4.3834
18;async;10;0.00189356;0.000437029;0.00403702
18;inner;10;0.024218;0.0229309;0.0267393
18;wait;10;5.83612e-05;3.935e-05;0.00014121
18;boundary;10;0.000803249;0.000502858;0.000901886
18;calc iter;10;0.0269745;0.0259717;0.0278732
18;calc total;1;0.280683;0.280683;0.280683
18;total;1;4.86571;4.86571;4.86571
90;initialize;1;4.3599;4.3599;4.3599
90;async;10;0.000573184;0.000153175;0.00127162
90;inner;10;0.0261146;0.0254876;0.0267334
90;wait;10;4.94514e-05;2.3171e-05;0.000135968
90;boundary;10;0.00055382;0.000420451;0.000780833
90;calc iter;10;0.0272923;0.0267904;0.0277809
90;calc total;1;0.280683;0.280683;0.280683
90;total;1;4.85105;4.85105;4.85105
67;initialize;1;4.37354;4.37354;4.37354
67;async;10;0.000556799;0.000233717;0.000781846
67;inner;10;0.0258584;0.0248533;0.0268029
67;wait;10;5.10136e-05;3.09e-05;0.000107737
67;boundary;10;0.000669393;0.000438805;0.000962
67;calc iter;10;0.0271368;0.026644;0.0277733
67;calc total;1;0.280685;0.280685;0.280685
67;total;1;4.86461;4.86461;4.86461
43;initialize;1;4.36685;4.36685;4.36685
43;async;10;0.0029464;0.000466473;0.00401373
43;inner;10;0.0242137;0.0225149;0.0269902
43;wait;10;4.68682e-05;2.1525e-05;0.000135654
43;boundary;10;0.000566807;0.000374018;0.000726544
43;calc iter;10;0.0277753;0.0264817;0.0285472
43;calc total;1;0.280683;0.280683;0.280683
43;total;1;4.85496;4.85496;4.85496
19;initialize;1;4.38193;4.38193;4.38193
19;async;10;0.00169135;0.000220824;0.00327962
19;inner;10;0.0247039;0.0233363;0.0270468
19;wait;10;4.94376e-05;3.225e-05;0.000105029
19;boundary;10;0.000738948;0.000440936;0.000918362
19;calc iter;10;0.0271854;0.0260991;0.0281682
19;calc total;1;0.280685;0.280685;0.280685
19;total;1;4.86424;4.86424;4.86424
91;initialize;1;4.36001;4.36001;4.36001
91;async;10;0.000647603;0.000132178;0.00145999
91;inner;10;0.0260989;0.0250282;0.026895
91;wait;10;4.44424e-05;1.9572e-05;9.95e-05
91;boundary;10;0.000582776;0.000374767;0.000831856
91;calc iter;10;0.0273751;0.0268837;0.0279917
91;calc total;1;0.280683;0.280683;0.280683
91;total;1;4.85115;4.85115;4.85115
68;initialize;1;4.37357;4.37357;4.37357
68;async;10;0.000593389;0.000196471;0.000832649
68;inner;10;0.0256334;0.0246564;0.0270089
68;wait;10;5.58559e-05;3.8549e-05;9.5839e-05
68;boundary;10;0.000803058;0.000421649;0.00105773
68;calc iter;10;0.0270873;0.0265247;0.0279905
68;calc total;1;0.280684;0.280684;0.280684
68;total;1;4.86461;4.86461;4.86461
44;initialize;1;4.36658;4.36658;4.36658
44;async;10;0.00359585;0.000487002;0.00441517
44;inner;10;0.02352;0.0211905;0.027068
44;wait;10;5.90248e-05;2.124e-05;0.000109688
44;boundary;10;0.000766273;0.000360165;0.000901535
44;calc iter;10;0.0279432;0.0257316;0.0302901
44;calc total;1;0.280683;0.280683;0.280683
44;total;1;4.85469;4.85469;4.85469
20;initialize;1;4.38277;4.38277;4.38277
20;async;10;0.00215803;0.000432564;0.00333575
20;inner;10;0.0244304;0.0226643;0.0268949
20;wait;10;5.08032e-05;2.5993e-05;0.000112066
20;boundary;10;0.000734869;0.000474405;0.000882306
20;calc iter;10;0.027376;0.026184;0.0282194
20;calc total;1;0.280697;0.280697;0.280697
20;total;1;4.86503;4.86503;4.86503
92;initialize;1;4.35985;4.35985;4.35985
92;async;10;0.000871255;0.000200593;0.00164912
92;inner;10;0.0258858;0.0244274;0.0268145
92;wait;10;4.60839e-05;2.1626e-05;0.000114367
92;boundary;10;0.000634537;0.000364653;0.000933079
92;calc iter;10;0.0274391;0.0264641;0.0281723
92;calc total;1;0.280683;0.280683;0.280683
92;total;1;4.85098;4.85098;4.85098
69;initialize;1;4.37363;4.37363;4.37363
69;async;10;0.000721643;9.9269e-05;0.00169971
69;inner;10;0.0258048;0.0252753;0.0267658
69;wait;10;5.31415e-05;3.3909e-05;0.000114951
69;boundary;10;0.000673916;0.000459156;0.000977624
69;calc iter;10;0.0272548;0.0267364;0.0277595
69;calc total;1;0.280685;0.280685;0.280685
69;total;1;4.86467;4.86467;4.86467
45;initialize;1;4.36658;4.36658;4.36658
45;async;10;0.00271763;0.00036795;0.00366217
45;inner;10;0.0244305;0.0228039;0.0270875
45;wait;10;4.15223e-05;1.9211e-05;9.9077e-05
45;boundary;10;0.000572046;0.00038207;0.000753096
45;calc iter;10;0.0277633;0.0265402;0.0283516
45;calc total;1;0.280683;0.280683;0.280683
45;total;1;4.85468;4.85468;4.85468
21;initialize;1;4.38231;4.38231;4.38231
21;async;10;0.00121061;0.000276672;0.00182867
21;inner;10;0.0255616;0.0233603;0.0277304
21;wait;10;4.99897e-05;1.8136e-05;0.00010744
21;boundary;10;0.00074721;0.000395764;0.00097958
21;calc iter;10;0.0275714;0.0253412;0.0288258
21;calc total;1;0.280697;0.280697;0.280697
21;total;1;4.86457;4.86457;4.86457
93;initialize;1;4.35987;4.35987;4.35987
93;async;10;0.000446293;0.000128797;0.000903407
93;inner;10;0.0263116;0.0253559;0.0271297
93;wait;10;3.60418e-05;1.7948e-05;9.4216e-05
93;boundary;10;0.000580204;0.000379668;0.000809354
93;calc iter;10;0.0273753;0.0266577;0.0281734
93;calc total;1;0.280684;0.280684;0.280684
93;total;1;4.85099;4.85099;4.85099
70;initialize;1;4.37362;4.37362;4.37362
70;async;10;0.000830263;0.000179484;0.00157246
70;inner;10;0.0259444;0.0253693;0.026868
70;wait;10;4.07681e-05;2.2892e-05;0.000111503
70;boundary;10;0.000481264;0.00040988;0.000557053
70;calc iter;10;0.0272978;0.0267712;0.0278859
70;calc total;1;0.280684;0.280684;0.280684
70;total;1;4.86469;4.86469;4.86469
46;initialize;1;4.36678;4.36678;4.36678
46;async;10;0.00202976;0.00011666;0.00351624
46;inner;10;0.0249725;0.023902;0.0271516
46;wait;10;3.9748e-05;2.2273e-05;0.000104609
46;boundary;10;0.000544162;0.000429927;0.000667791
46;calc iter;10;0.0275873;0.0263474;0.0284289
46;calc total;1;0.280684;0.280684;0.280684
46;total;1;4.85488;4.85488;4.85488
22;initialize;1;4.38342;4.38342;4.38342
22;async;10;0.00144922;0.000441937;0.00211183
22;inner;10;0.0255337;0.0232195;0.0275387
22;wait;10;4.6127e-05;1.8378e-05;9.2944e-05
22;boundary;10;0.000694336;0.000377206;0.00083719
22;calc iter;10;0.0277249;0.0254487;0.0298002
22;calc total;1;0.280696;0.280696;0.280696
22;total;1;4.86571;4.86571;4.86571
94;initialize;1;4.35985;4.35985;4.35985
94;async;10;0.000596473;0.000145483;0.0013719
94;inner;10;0.0261692;0.025351;0.0267823
94;wait;10;3.99584e-05;2.1939e-05;0.000116442
94;boundary;10;0.000492289;0.000415147;0.000667224
94;calc iter;10;0.0272992;0.0266928;0.0278269
94;calc total;1;0.280684;0.280684;0.280684
94;total;1;4.85098;4.85098;4.85098
71;initialize;1;4.37358;4.37358;4.37358
71;async;10;0.000808984;0.000275087;0.00122861
71;inner;10;0.0258759;0.0252404;0.0267943
71;wait;10;4.22738e-05;2.2872e-05;0.000103123
71;boundary;10;0.000522552;0.000435034;0.000625311
71;calc iter;10;0.027251;0.0267376;0.0278974
71;calc total;1;0.280686;0.280686;0.280686
71;total;1;4.86462;4.86462;4.86462
47;initialize;1;4.36678;4.36678;4.36678
47;async;10;0.00216899;0.000389359;0.00404776
47;inner;10;0.024104;0.0232226;0.0265352
47;wait;10;7.21522e-05;4.1712e-05;0.000203773
47;boundary;10;0.00094598;0.000712577;0.00110783
47;calc iter;10;0.0272931;0.0249685;0.028436
47;calc total;1;0.28069;0.28069;0.28069
47;total;1;4.85489;4.85489;4.85489
23;initialize;1;4.38196;4.38196;4.38196
23;async;10;0.00215219;0.000440014;0.00295117
23;inner;10;0.0245266;0.0225242;0.0269333
23;wait;10;4.86736e-05;2.1426e-05;0.000103948
23;boundary;10;0.000756941;0.000426009;0.000924682
23;calc iter;10;0.0274861;0.0253986;0.029037
23;calc total;1;0.280699;0.280699;0.280699
23;total;1;4.86423;4.86423;4.86423
95;initialize;1;4.35995;4.35995;4.35995
95;async;10;0.000261763;6.164e-05;0.000706584
95;inner;10;0.0264216;0.0259056;0.0270012
95;wait;10;3.71791e-05;2.3767e-05;8.2961e-05
95;boundary;10;0.000520165;0.000438418;0.000654112
95;calc iter;10;0.0272416;0.026705;0.0278888
95;calc total;1;0.280685;0.280685;0.280685
95;total;1;4.85106;4.85106;4.85106
105;initialize;1;4.34927;4.34927;4.34927
105;async;10;0.00058155;0.000468805;0.000744919
105;inner;10;0.0260239;0.0258405;0.0265438
105;wait;10;4.75349e-05;3.5217e-05;0.000102788
105;boundary;10;0.00064813;0.000484575;0.000740084
105;calc iter;10;0.0273025;0.0271071;0.027607
105;calc total;1;0.280683;0.280683;0.280683
105;total;1;4.84052;4.84052;4.84052
120;initialize;1;4.33361;4.33361;4.33361
120;async;10;0.000381055;0.000273103;0.000488608
120;inner;10;0.0262163;0.0259317;0.0267045
120;wait;10;4.93141e-05;2.8524e-05;0.000112601
120;boundary;10;0.000651732;0.000447142;0.000742829
120;calc iter;10;0.0272995;0.0269964;0.027719
120;calc total;1;0.280684;0.280684;0.280684
120;total;1;4.82527;4.82527;4.82527
106;initialize;1;4.34922;4.34922;4.34922
106;async;10;0.000702498;0.000422866;0.000954022
106;inner;10;0.0259989;0.0257235;0.0265421
106;wait;10;4.12118e-05;2.1772e-05;0.00010449
106;boundary;10;0.000572062;0.00050028;0.000642793
106;calc iter;10;0.0273159;0.0269406;0.0276278
106;calc total;1;0.280683;0.280683;0.280683
106;total;1;4.8405;4.8405;4.8405
121;initialize;1;4.33329;4.33329;4.33329
121;async;10;0.000508525;0.000349076;0.000765012
121;inner;10;0.026222;0.0260093;0.0265982
121;wait;10;4.50463e-05;2.5309e-05;0.000143253
121;boundary;10;0.000552115;0.000484935;0.000635089
121;calc iter;10;0.0273287;0.0270918;0.0276143
121;calc total;1;0.280685;0.280685;0.280685
121;total;1;4.82495;4.82495;4.82495
107;initialize;1;4.34928;4.34928;4.34928
107;async;10;0.000753868;0.000401952;0.00109159
107;inner;10;0.0259702;0.0257602;0.0264942
107;wait;10;4.63824e-05;2.5838e-05;0.000112662
107;boundary;10;0.000553266;0.000455236;0.00065364
107;calc iter;10;0.027325;0.0268136;0.0276039
107;calc total;1;0.280684;0.280684;0.280684
107;total;1;4.84057;4.84057;4.84057
122;initialize;1;4.33359;4.33359;4.33359
122;async;10;0.000246301;0.00012419;0.000608054
122;inner;10;0.0265608;0.0263406;0.0269543
122;wait;10;3.54371e-05;1.9151e-05;8.851e-05
122;boundary;10;0.000524494;0.000394644;0.000632092
122;calc iter;10;0.0273682;0.0270163;0.0279295
122;calc total;1;0.280684;0.280684;0.280684
122;total;1;4.82521;4.82521;4.82521
108;initialize;1;4.34846;4.34846;4.34846
108;async;10;0.0012713;0.000486696;0.00173239
108;inner;10;0.0256156;0.0250878;0.0263632
108;wait;10;3.71017e-05;2.0546e-05;0.000120745
108;boundary;10;0.000420403;0.000370124;0.000501797
108;calc iter;10;0.0273456;0.0268414;0.0276286
108;calc total;1;0.280683;0.280683;0.280683
108;total;1;4.83972;4.83972;4.83972
123;initialize;1;4.33329;4.33329;4.33329
123;async;10;0.000357661;0.000126313;0.000860761
123;inner;10;0.0264103;0.0262617;0.0268122
123;wait;10;3.77413e-05;2.1316e-05;0.000107418
123;boundary;10;0.000534472;0.000454068;0.000617495
123;calc iter;10;0.0273413;0.0269843;0.0279988
123;calc total;1;0.280685;0.280685;0.280685
123;total;1;4.82493;4.82493;4.82493
109;initialize;1;4.34923;4.34923;4.34923
109;async;10;0.00106776;0.000462758;0.00155873
109;inner;10;0.0257447;0.025348;0.0263919
109;wait;10;3.92472e-05;2.2195e-05;0.000109118
109;boundary;10;0.000439877;0.000402423;0.000534633
109;calc iter;10;0.0272926;0.0270587;0.0276207
109;calc total;1;0.280683;0.280683;0.280683
109;total;1;4.84051;4.84051;4.84051
124;initialize;1;4.33345;4.33345;4.33345
124;async;10;0.000325125;0.000125312;0.000572655
124;inner;10;0.0263297;0.0259906;0.0268806
124;wait;10;4.39986e-05;2.4379e-05;0.000104166
124;boundary;10;0.000624923;0.000495199;0.000860581
124;calc iter;10;0.0273246;0.0267551;0.0284201
124;calc total;1;0.280685;0.280685;0.280685
124;total;1;4.82511;4.82511;4.82511
110;initialize;1;4.34926;4.34926;4.34926
110;async;10;0.000845292;0.000475866;0.00127863
110;inner;10;0.0256887;0.0253037;0.0263143
110;wait;10;5.4953e-05;3.3922e-05;0.000124745
110;boundary;10;0.0006047;0.000458262;0.000754062
110;calc iter;10;0.0271949;0.0265826;0.027587
110;calc total;1;0.280684;0.280684;0.280684
110;total;1;4.84053;4.84053;4.84053
125;initialize;1;4.3334;4.3334;4.3334
125;async;10;0.000385748;0.000101887;0.000891696
125;inner;10;0.0262707;0.02607;0.0266414
125;wait;10;4.56317e-05;2.3295e-05;0.000118875
125;boundary;10;0.000607934;0.000463619;0.000757547
125;calc iter;10;0.0273111;0.0269427;0.0279289
125;calc total;1;0.280686;0.280686;0.280686
125;total;1;4.82502;4.82502;4.82502
111;initialize;1;4.34845;4.34845;4.34845
111;async;10;0.00101798;0.000386939;0.0016597
111;inner;10;0.0252501;0.0247101;0.0258409
111;wait;10;6.92523e-05;2.779e-05;0.000282143
111;boundary;10;0.000809424;0.000585142;0.00105701
111;calc iter;10;0.0271485;0.0268287;0.0275809
111;calc total;1;0.280686;0.280686;0.280686
111;total;1;4.83971;4.83971;4.83971
126;initialize;1;4.33333;4.33333;4.33333
126;async;10;0.000488394;0.000211036;0.000819365
126;inner;10;0.0259859;0.0255609;0.0264702
126;wait;10;6.50792e-05;3.4806e-05;0.000170904
126;boundary;10;0.000743562;0.000531635;0.000962392
126;calc iter;10;0.0272843;0.0268503;0.0275758
126;calc total;1;0.280686;0.280686;0.280686
126;total;1;4.82498;4.82498;4.82498
112;initialize;1;4.34846;4.34846;4.34846
112;async;10;0.00108395;0.00035078;0.00162365
112;inner;10;0.0256887;0.0253737;0.0262324
112;wait;10;3.96989e-05;1.5208e-05;0.000146472
112;boundary;10;0.00046844;0.000392068;0.000684607
112;calc iter;10;0.0272817;0.0270589;0.0275713
112;calc total;1;0.280683;0.280683;0.280683
112;total;1;4.83972;4.83972;4.83972
127;initialize;1;4.33362;4.33362;4.33362
127;async;10;0.000590652;0.000192317;0.00104461
127;inner;10;0.0255102;0.0251152;0.0260964
127;wait;10;7.63354e-05;3.34e-05;0.000249126
127;boundary;10;0.00099876;0.000810698;0.00109773
127;calc iter;10;0.0271775;0.0267071;0.0275784
127;calc total;1;0.280688;0.280688;0.280688
127;total;1;4.82527;4.82527;4.82527
113;initialize;1;4.34922;4.34922;4.34922
113;async;10;0.00149492;0.000484676;0.00188058
113;inner;10;0.0253418;0.0250599;0.0261742
113;wait;10;3.9648e-05;1.9497e-05;0.000159724
113;boundary;10;0.000427202;0.000394893;0.0005203
113;calc iter;10;0.0273049;0.0266956;0.0281242
113;calc total;1;0.280683;0.280683;0.280683
113;total;1;4.8405;4.8405;4.8405
128;initialize;1;4.33365;4.33365;4.33365
128;async;10;0.000422595;0.000233401;0.000770423
128;inner;10;0.0261245;0.0259003;0.0265949
128;wait;10;5.17096e-05;2.1267e-05;0.000123939
128;boundary;10;0.000733833;0.000498492;0.000941171
128;calc iter;10;0.0273343;0.0271013;0.0276271
128;calc total;1;0.280683;0.280683;0.280683
128;total;1;4.82526;4.82526;4.82526
114;initialize;1;4.34853;4.34853;4.34853
114;async;10;0.000854563;0.000177416;0.00138716
114;inner;10;0.0260135;0.0257192;0.0266979
114;wait;10;3.18381e-05;1.715e-05;9.2645e-05
114;boundary;10;0.000430613;0.000367237;0.00050576
114;calc iter;10;0.0273318;0.0269828;0.0276684
114;calc total;1;0.280683;0.280683;0.280683
114;total;1;4.83981;4.83981;4.83981
129;initialize;1;4.33328;4.33328;4.33328
129;async;10;0.000399609;0.000141634;0.000752591
129;inner;10;0.02635;0.0260344;0.02676
129;wait;10;4.43285e-05;2.3479e-05;0.000105024
129;boundary;10;0.000568681;0.000399577;0.000727749
129;calc iter;10;0.0273639;0.0270456;0.0277613
129;calc total;1;0.280683;0.280683;0.280683
129;total;1;4.82493;4.82493;4.82493
115;initialize;1;4.34845;4.34845;4.34845
115;async;10;0.00107235;0.000422338;0.00154668
115;inner;10;0.0257743;0.0253642;0.0263835
115;wait;10;3.82774e-05;1.8765e-05;0.000103898
115;boundary;10;0.000447404;0.000367173;0.000587762
115;calc iter;10;0.0273336;0.0268724;0.0277072
115;calc total;1;0.280684;0.280684;0.280684
115;total;1;4.83972;4.83972;4.83972
130;initialize;1;4.33328;4.33328;4.33328
130;async;10;0.000558194;0.00018382;0.00095661
130;inner;10;0.0261868;0.0258408;0.0266863
130;wait;10;4.65315e-05;1.8382e-05;0.000130645
130;boundary;10;0.000588712;0.000378256;0.0007884
130;calc iter;10;0.0273814;0.0267825;0.0278022
130;calc total;1;0.280683;0.280683;0.280683
130;total;1;4.82493;4.82493;4.82493
116;initialize;1;4.34843;4.34843;4.34843
116;async;10;0.00090713;0.000309376;0.00138637
116;inner;10;0.0254923;0.0252058;0.0263027
116;wait;10;6.29634e-05;3.4915e-05;0.000128348
116;boundary;10;0.0007712;0.000459411;0.000974829
116;calc iter;10;0.0272353;0.0265732;0.0274003
116;calc total;1;0.280683;0.280683;0.280683
116;total;1;4.83971;4.83971;4.83971
131;initialize;1;4.33329;4.33329;4.33329
131;async;10;0.000582095;0.000181148;0.000988946
131;inner;10;0.0261671;0.0257415;0.0268285
131;wait;10;3.4531e-05;1.7594e-05;8.7085e-05
131;boundary;10;0.000620052;0.000371186;0.000893958
131;calc iter;10;0.0274052;0.0266248;0.0278131
131;calc total;1;0.280684;0.280684;0.280684
131;total;1;4.82495;4.82495;4.82495
117;initialize;1;4.34845;4.34845;4.34845
117;async;10;0.000600384;8.9215e-05;0.000954622
117;inner;10;0.0259195;0.0255636;0.0266356
117;wait;10;4.9717e-05;3.1628e-05;9.5169e-05
117;boundary;10;0.000631104;0.000427674;0.000795637
117;calc iter;10;0.0272017;0.0267508;0.0276042
117;calc total;1;0.280685;0.280685;0.280685
117;total;1;4.83971;4.83971;4.83971
132;initialize;1;4.33332;4.33332;4.33332
132;async;10;0.00100611;0.000374343;0.00158651
132;inner;10;0.0258181;0.0252222;0.0264743
132;wait;10;4.4366e-05;2.0985e-05;0.000132404
132;boundary;10;0.00045487;0.000375562;0.000633132
132;calc iter;10;0.0273247;0.0271496;0.0276152
132;calc total;1;0.280684;0.280684;0.280684
132;total;1;4.82494;4.82494;4.82494
118;initialize;1;4.34927;4.34927;4.34927
118;async;10;0.000894718;0.000381025;0.00130179
118;inner;10;0.0253444;0.0250075;0.0262542
118;wait;10;7.72889e-05;4.7039e-05;0.000191351
118;boundary;10;0.00085704;0.000469406;0.00103052
118;calc iter;10;0.027175;0.0267231;0.0275701
118;calc total;1;0.280685;0.280685;0.280685
118;total;1;4.84052;4.84052;4.84052
133;initialize;1;4.33331;4.33331;4.33331
133;async;10;0.00100526;0.000272494;0.00141837
133;inner;10;0.0257815;0.0254212;0.0263308
133;wait;10;4.4826e-05;2.1022e-05;0.000145586
133;boundary;10;0.000448559;0.000391809;0.000592359
133;calc iter;10;0.0272814;0.0270626;0.0276265
133;calc total;1;0.280684;0.280684;0.280684
133;total;1;4.82493;4.82493;4.82493
119;initialize;1;4.34846;4.34846;4.34846
119;async;10;0.000877269;0.000429978;0.00113401
119;inner;10;0.025563;0.025126;0.0264018
119;wait;10;5.36395e-05;3.182e-05;0.000110351
119;boundary;10;0.000703312;0.000454172;0.000816045
119;calc iter;10;0.0271987;0.0268923;0.027416
119;calc total;1;0.280685;0.280685;0.280685
119;total;1;4.83972;4.83972;4.83972
134;initialize;1;4.33328;4.33328;4.33328
134;async;10;0.000998809;0.000184974;0.00158247
134;inner;10;0.025745;0.0252142;0.026444
134;wait;10;4.76533e-05;2.1637e-05;0.000126314
134;boundary;10;0.000497981;0.000382559;0.000829181
134;calc iter;10;0.0272907;0.0270553;0.027776
134;calc total;1;0.280684;0.280684;0.280684
134;total;1;4.82494;4.82494;4.82494
135;initialize;1;4.33332;4.33332;4.33332
135;async;10;0.0006267;0.000181497;0.000921032
135;inner;10;0.0258159;0.0255274;0.0265604
135;wait;10;6.57444e-05;5.1352e-05;0.000110043
135;boundary;10;0.000715259;0.000448696;0.000930279
135;calc iter;10;0.0272248;0.0269601;0.0275577
135;calc total;1;0.280685;0.280685;0.280685
135;total;1;4.82495;4.82495;4.82495
136;initialize;1;4.3333;4.3333;4.3333
136;async;10;0.000657775;0.000251999;0.000805692
136;inner;10;0.0259708;0.0257084;0.026591
136;wait;10;4.58636e-05;2.3009e-05;0.000103772
136;boundary;10;0.00056809;0.000405885;0.000720057
136;calc iter;10;0.0272436;0.0267347;0.0275873
136;calc total;1;0.280684;0.280684;0.280684
136;total;1;4.82494;4.82494;4.82494
137;initialize;1;4.33332;4.33332;4.33332
137;async;10;0.000743322;0.000315362;0.00112691
137;inner;10;0.025845;0.0255465;0.0265199
137;wait;10;5.46627e-05;3.2604e-05;0.00011505
137;boundary;10;0.000590432;0.000446082;0.000765829
137;calc iter;10;0.0272348;0.0269593;0.0275186
137;calc total;1;0.280685;0.280685;0.280685
137;total;1;4.82494;4.82494;4.82494
138;initialize;1;4.33333;4.33333;4.33333
138;async;10;0.000630759;0.00034948;0.000994955
138;inner;10;0.0262162;0.0258812;0.0267687
138;wait;10;3.53967e-05;2.1062e-05;0.000102642
138;boundary;10;0.00040757;0.000373413;0.000425108
138;calc iter;10;0.0272909;0.0270404;0.0277061
138;calc total;1;0.280685;0.280685;0.280685
138;total;1;4.82495;4.82495;4.82495
139;initialize;1;4.33334;4.33334;4.33334
139;async;10;0.000941912;0.000460565;0.00123941
139;inner;10;0.0257381;0.0252937;0.0262387
139;wait;10;5.02516e-05;2.5325e-05;0.000173024
139;boundary;10;0.000505221;0.000419296;0.000625305
139;calc iter;10;0.0272365;0.0268068;0.0274652
139;calc total;1;0.280685;0.280685;0.280685
139;total;1;4.82496;4.82496;4.82496
168;initialize;1;4.31818;4.31818;4.31818
168;async;10;0.00142334;0.000401729;0.00252867
168;inner;10;0.0252482;0.0238937;0.0262561
168;wait;10;3.72982e-05;2.0951e-05;0.000135673
168;boundary;10;0.000510395;0.000372506;0.000761621
168;calc iter;10;0.0272206;0.0267299;0.0278162
168;calc total;1;0.280685;0.280685;0.280685
168;total;1;4.80934;4.80934;4.80934
144;initialize;1;4.31241;4.31241;4.31241
144;async;10;0.000799249;0.000217313;0.00157666
144;inner;10;0.0256377;0.0250094;0.0267455
144;wait;10;4.3303e-05;2.7066e-05;7.1149e-05
144;boundary;10;0.000695792;0.000447827;0.000790886
144;calc iter;10;0.0271776;0.0266681;0.0276408
144;calc total;1;0.280685;0.280685;0.280685
144;total;1;4.8024;4.8024;4.8024
192;initialize;1;4.31224;4.31224;4.31224
192;async;10;0.000874755;0.000214751;0.00177228
192;inner;10;0.0256875;0.0253868;0.02648
192;wait;10;6.56291e-05;3.0913e-05;0.000183012
192;boundary;10;0.000715542;0.000493308;0.000915862
192;calc iter;10;0.0273449;0.0268178;0.0279838
192;calc total;1;0.280684;0.280684;0.280684
192;total;1;4.8035;4.8035;4.8035
216;initialize;1;4.30981;4.30981;4.30981
216;async;10;0.000562845;0.000269356;0.00105118
216;inner;10;0.0260556;0.0257591;0.0266817
216;wait;10;5.30707e-05;3.0042e-05;0.000119676
216;boundary;10;0.000683898;0.000515212;0.000792107
216;calc iter;10;0.0273567;0.0270856;0.0276968
216;calc total;1;0.280687;0.280687;0.280687
216;total;1;4.8006;4.8006;4.8006
140;initialize;1;4.33335;4.33335;4.33335
140;async;10;0.000768006;0.000432145;0.00107172
140;inner;10;0.025952;0.0257277;0.0265589
140;wait;10;4.19557e-05;2.2802e-05;0.000103982
140;boundary;10;0.000483705;0.000404245;0.000630548
140;calc iter;10;0.0272467;0.026844;0.0276831
140;calc total;1;0.280684;0.280684;0.280684
140;total;1;4.82499;4.82499;4.82499
169;initialize;1;4.3182;4.3182;4.3182
169;async;10;0.000942869;0.000348605;0.00175781
169;inner;10;0.0254268;0.0243125;0.0263487
169;wait;10;5.18655e-05;2.9616e-05;0.000115415
169;boundary;10;0.000623554;0.000459358;0.000777376
169;calc iter;10;0.0270465;0.0266653;0.027342
169;calc total;1;0.280687;0.280687;0.280687
169;total;1;4.80933;4.80933;4.80933
145;initialize;1;4.31239;4.31239;4.31239
145;async;10;0.00115697;0.000364578;0.00223231
145;inner;10;0.0253737;0.0246286;0.0264683
145;wait;10;5.14604e-05;2.528e-05;0.000125447
145;boundary;10;0.000663087;0.000490617;0.000834879
145;calc iter;10;0.0272468;0.0269648;0.0275323
145;calc total;1;0.280685;0.280685;0.280685
145;total;1;4.80234;4.80234;4.80234
193;initialize;1;4.31402;4.31402;4.31402
193;async;10;0.000877948;0.000269985;0.0015579
193;inner;10;0.0257521;0.0253839;0.0264275
193;wait;10;5.30113e-05;3.0153e-05;0.000133819
193;boundary;10;0.000652148;0.000497001;0.00074991
193;calc iter;10;0.0273368;0.0271219;0.0276092
193;calc total;1;0.280685;0.280685;0.280685
193;total;1;4.80523;4.80523;4.80523
217;initialize;1;4.31012;4.31012;4.31012
217;async;10;0.000464196;0.000215794;0.00074442
217;inner;10;0.025999;0.0256678;0.0267283
217;wait;10;5.60194e-05;3.6771e-05;0.000104174
217;boundary;10;0.000825826;0.000488688;0.00107022
217;calc iter;10;0.0273467;0.0270546;0.02775
217;calc total;1;0.280687;0.280687;0.280687
217;total;1;4.80088;4.80088;4.80088
141;initialize;1;4.33333;4.33333;4.33333
141;async;10;0.000758963;0.000429163;0.00113196
141;inner;10;0.0258436;0.0253488;0.0263314
141;wait;10;5.37086e-05;2.3129e-05;0.00015707
141;boundary;10;0.000573454;0.000405902;0.0007783
141;calc iter;10;0.027231;0.026906;0.0274299
141;calc total;1;0.280685;0.280685;0.280685
141;total;1;4.82497;4.82497;4.82497
170;initialize;1;4.31821;4.31821;4.31821
170;async;10;0.000777391;0.000309288;0.00155434
170;inner;10;0.0253899;0.0243903;0.0262912
170;wait;10;6.06143e-05;4.1651e-05;0.000130527
170;boundary;10;0.000758907;0.000461463;0.000862974
170;calc iter;10;0.0269883;0.0266124;0.0272997
170;calc total;1;0.280687;0.280687;0.280687
170;total;1;4.80931;4.80931;4.80931
146;initialize;1;4.31249;4.31249;4.31249
146;async;10;0.00135847;0.000273076;0.00189158
146;inner;10;0.0253129;0.0246281;0.0263469
146;wait;10;5.15533e-05;2.2138e-05;0.000152467
146;boundary;10;0.000632326;0.000417902;0.000808141
146;calc iter;10;0.0273569;0.0266901;0.0276074
146;calc total;1;0.280685;0.280685;0.280685
146;total;1;4.80245;4.80245;4.80245
194;initialize;1;4.31401;4.31401;4.31401
194;async;10;0.000842918;0.000430672;0.00121393
194;inner;10;0.0259866;0.0257132;0.0266717
194;wait;10;3.82855e-05;2.1822e-05;0.000101596
194;boundary;10;0.000492876;0.000438686;0.000576932
194;calc iter;10;0.0273618;0.0269249;0.0276706
194;calc total;1;0.280684;0.280684;0.280684
194;total;1;4.80523;4.80523;4.80523
218;initialize;1;4.30952;4.30952;4.30952
218;async;10;0.000612113;0.000329054;0.00091989
218;inner;10;0.0260866;0.0257818;0.0268669
218;wait;10;4.39554e-05;2.8413e-05;9.4781e-05
218;boundary;10;0.000616228;0.000464329;0.000703503
218;calc iter;10;0.0273603;0.0269568;0.0278674
218;calc total;1;0.280687;0.280687;0.280687
218;total;1;4.80028;4.80028;4.80028
142;initialize;1;4.33332;4.33332;4.33332
142;async;10;0.000549468;9.9364e-05;0.00101129
142;inner;10;0.0258673;0.025279;0.0265942
142;wait;10;5.52923e-05;3.7125e-05;0.00010511
142;boundary;10;0.000706578;0.000435255;0.000988384
142;calc iter;10;0.0271802;0.0266197;0.0276162
142;calc total;1;0.280685;0.280685;0.280685
142;total;1;4.82496;4.82496;4.82496
171;initialize;1;4.31819;4.31819;4.31819
171;async;10;0.000524432;0.000101987;0.00121945
171;inner;10;0.025903;0.0250729;0.0266406
171;wait;10;4.57894e-05;2.9864e-05;9.3861e-05
171;boundary;10;0.00056928;0.00041985;0.000708001
171;calc iter;10;0.0270435;0.0267033;0.0275978
171;calc total;1;0.280689;0.280689;0.280689
171;total;1;4.80931;4.80931;4.80931
147;initialize;1;4.3125;4.3125;4.3125
147;async;10;0.00167055;0.000473464;0.00231586
147;inner;10;0.0251568;0.0241227;0.0265979
147;wait;10;4.03103e-05;1.8675e-05;0.00010982
147;boundary;10;0.000598359;0.00038393;0.000721281
147;calc iter;10;0.0274672;0.026842;0.0278869
147;calc total;1;0.280685;0.280685;0.280685
147;total;1;4.80244;4.80244;4.80244
195;initialize;1;4.31396;4.31396;4.31396
195;async;10;0.000877041;0.00015245;0.00143708
195;inner;10;0.0259883;0.0256663;0.0267996
195;wait;10;3.54864e-05;2.2369e-05;9.7135e-05
195;boundary;10;0.000484452;0.000422787;0.000635614
195;calc iter;10;0.0273863;0.0265817;0.0280318
195;calc total;1;0.280685;0.280685;0.280685
195;total;1;4.80521;4.80521;4.80521
219;initialize;1;4.30968;4.30968;4.30968
219;async;10;0.000188586;0.000128965;0.000404111
219;inner;10;0.0264566;0.0261893;0.0271773
219;wait;10;4.07443e-05;2.6026e-05;9.8533e-05
219;boundary;10;0.000702283;0.000428433;0.000964358
219;calc iter;10;0.0273895;0.0270186;0.0281621
219;calc total;1;0.280687;0.280687;0.280687
219;total;1;4.80045;4.80045;4.80045
143;initialize;1;4.33331;4.33331;4.33331
143;async;10;0.000905143;0.000375474;0.00191306
143;inner;10;0.0250411;0.0243185;0.0261203
143;wait;10;7.87263e-05;5.5588e-05;0.000196163
143;boundary;10;0.00100087;0.000601494;0.0011181
143;calc iter;10;0.0270282;0.0263758;0.0274883
143;calc total;1;0.280688;0.280688;0.280688
143;total;1;4.82493;4.82493;4.82493
148;initialize;1;4.31242;4.31242;4.31242
148;async;10;0.00141691;0.000358271;0.0021024
148;inner;10;0.0252864;0.0246243;0.0263101
148;wait;10;4.85339e-05;2.0778e-05;0.000164956
148;boundary;10;0.000606472;0.000410027;0.000757909
148;calc iter;10;0.0273598;0.0268729;0.0278779
148;calc total;1;0.280685;0.280685;0.280685
148;total;1;4.80238;4.80238;4.80238
196;initialize;1;4.31401;4.31401;4.31401
196;async;10;0.00119075;0.000461096;0.00157259
196;inner;10;0.0256472;0.025296;0.0263208
196;wait;10;5.13089e-05;2.2969e-05;0.000204945
196;boundary;10;0.000498942;0.000416327;0.000574372
196;calc iter;10;0.0273895;0.0271674;0.0276227
196;calc total;1;0.280684;0.280684;0.280684
196;total;1;4.80525;4.80525;4.80525
220;initialize;1;4.3095;4.3095;4.3095
220;async;10;0.000602237;0.000312485;0.00106114
220;inner;10;0.0260247;0.0255533;0.0266645
220;wait;10;4.91295e-05;3.0863e-05;0.000119772
220;boundary;10;0.000674598;0.000506573;0.00081169
220;calc iter;10;0.0273521;0.0269011;0.0276982
220;calc total;1;0.280687;0.280687;0.280687
220;total;1;4.80026;4.80026;4.80026
149;initialize;1;4.31236;4.31236;4.31236
149;async;10;0.00146478;0.000481817;0.00202091
149;inner;10;0.0252521;0.0245724;0.0264377
149;wait;10;4.13984e-05;1.8885e-05;0.000123228
149;boundary;10;0.000626492;0.00038523;0.000743527
149;calc iter;10;0.0273864;0.0269992;0.0280461
149;calc total;1;0.280685;0.280685;0.280685
149;total;1;4.80233;4.80233;4.80233
197;initialize;1;4.31226;4.31226;4.31226
197;async;10;0.00125218;0.000419384;0.00173737
197;inner;10;0.0256855;0.0252871;0.0264059
197;wait;10;4.34513e-05;1.8819e-05;0.000170296
197;boundary;10;0.000468927;0.000376363;0.000688079
197;calc iter;10;0.0274518;0.0269154;0.0279109
197;calc total;1;0.280685;0.280685;0.280685
197;total;1;4.8035;4.8035;4.8035
221;initialize;1;4.31012;4.31012;4.31012
221;async;10;0.000456904;0.000216903;0.000795627
221;inner;10;0.0261027;0.0258207;0.0267067
221;wait;10;5.17903e-05;3.1652e-05;0.000106407
221;boundary;10;0.000730352;0.000491669;0.00098312
221;calc iter;10;0.0273429;0.02707;0.0277281
221;calc total;1;0.280687;0.280687;0.280687
221;total;1;4.80089;4.80089;4.80089
150;initialize;1;4.31244;4.31244;4.31244
150;async;10;0.001448;0.000503871;0.00208076
150;inner;10;0.0252847;0.0243833;0.0264665
150;wait;10;4.47111e-05;1.9806e-05;0.000117902
150;boundary;10;0.000623993;0.000372411;0.000779023
150;calc iter;10;0.0274028;0.0268577;0.0282278
150;calc total;1;0.280685;0.280685;0.280685
150;total;1;4.80239;4.80239;4.80239
198;initialize;1;4.31254;4.31254;4.31254
198;async;10;0.00162169;0.000428127;0.00234996
198;inner;10;0.0252952;0.0248251;0.0264381
198;wait;10;3.83506e-05;1.8834e-05;0.000116768
198;boundary;10;0.000548388;0.000361807;0.000856329
198;calc iter;10;0.0275052;0.0265321;0.0279925
198;calc total;1;0.280685;0.280685;0.280685
198;total;1;4.80377;4.80377;4.80377
222;initialize;1;4.3095;4.3095;4.3095
222;async;10;0.000582066;0.000349369;0.00101109
222;inner;10;0.0257382;0.0254811;0.0263304
222;wait;10;7.59342e-05;4.5727e-05;0.000177487
222;boundary;10;0.000889082;0.000641103;0.00104199
222;calc iter;10;0.0272871;0.0269467;0.0276542
222;calc total;1;0.280687;0.280687;0.280687
222;total;1;4.80027;4.80027;4.80027
151;initialize;1;4.31245;4.31245;4.31245
151;async;10;0.00128386;0.000446154;0.00217419
151;inner;10;0.0254869;0.0247321;0.026336
151;wait;10;4.37401e-05;2.3539e-05;0.00016118
151;boundary;10;0.000504789;0.00044654;0.00060752
151;calc iter;10;0.0273206;0.0270159;0.0277076
151;calc total;1;0.280685;0.280685;0.280685
151;total;1;4.8024;4.8024;4.8024
199;initialize;1;4.31399;4.31399;4.31399
199;async;10;0.00122602;0.000456488;0.00159621
199;inner;10;0.025723;0.0253212;0.0264579
199;wait;10;3.74503e-05;2.0093e-05;0.000104363
199;boundary;10;0.000458641;0.000375039;0.000583538
199;calc iter;10;0.0274465;0.0270712;0.0276854
199;calc total;1;0.280685;0.280685;0.280685
199;total;1;4.80524;4.80524;4.80524
223;initialize;1;4.30935;4.30935;4.30935
223;async;10;0.000579876;0.000230145;0.00117995
223;inner;10;0.0251988;0.0248879;0.0259592
223;wait;10;8.7269e-05;5.256e-05;0.000263945
223;boundary;10;0.00134377;0.000885318;0.00150714
223;calc iter;10;0.027212;0.0267902;0.0277482
223;calc total;1;0.280689;0.280689;0.280689
223;total;1;4.80012;4.80012;4.80012
152;initialize;1;4.31241;4.31241;4.31241
152;async;10;0.000747195;0.000114069;0.00192616
152;inner;10;0.02561;0.024702;0.0267935
152;wait;10;5.41665e-05;2.5851e-05;0.000104777
152;boundary;10;0.000754506;0.000506337;0.0009746
152;calc iter;10;0.0271671;0.0265579;0.028217
152;calc total;1;0.280687;0.280687;0.280687
152;total;1;4.80237;4.80237;4.80237
200;initialize;1;4.31251;4.31251;4.31251
200;async;10;0.000897879;0.000171688;0.00154654
200;inner;10;0.0257309;0.0252004;0.0267075
200;wait;10;5.54419e-05;3.604e-05;0.000111958
200;boundary;10;0.000689723;0.000437815;0.000884329
200;calc iter;10;0.0273764;0.0268529;0.0277175
200;calc total;1;0.280684;0.280684;0.280684
200;total;1;4.80376;4.80376;4.80376
224;initialize;1;4.3101;4.3101;4.3101
224;async;10;0.000591581;0.000206704;0.00156402
224;inner;10;0.0259825;0.0256506;0.0267382
224;wait;10;4.24681e-05;1.9593e-05;0.000105428
224;boundary;10;0.000797476;0.000380225;0.00111376
224;calc iter;10;0.027416;0.0269199;0.0283859
224;calc total;1;0.280686;0.280686;0.280686
224;total;1;4.80089;4.80089;4.80089
153;initialize;1;4.31234;4.31234;4.31234
153;async;10;0.000874568;0.000254507;0.00149476
153;inner;10;0.0254011;0.0247228;0.0265526
153;wait;10;5.50577e-05;3.553e-05;0.000114299
153;boundary;10;0.000779512;0.000447305;0.00104649
153;calc iter;10;0.0271122;0.0265149;0.0275843
153;calc total;1;0.280688;0.280688;0.280688
153;total;1;4.80232;4.80232;4.80232
201;initialize;1;4.31297;4.31297;4.31297
201;async;10;0.000763134;0.00014094;0.00144175
201;inner;10;0.025556;0.0249781;0.0267367
201;wait;10;6.57557e-05;5.2097e-05;0.000101653
201;boundary;10;0.0009202;0.000435783;0.00124847
201;calc iter;10;0.0273067;0.0269628;0.0279894
201;calc total;1;0.280686;0.280686;0.280686
201;total;1;4.80423;4.80423;4.80423
225;initialize;1;4.30934;4.30934;4.30934
225;async;10;0.000436943;0.000179505;0.0013241
225;inner;10;0.0260713;0.0257485;0.0268626
225;wait;10;4.42696e-05;1.8877e-05;9.3707e-05
225;boundary;10;0.000870199;0.000375389;0.00108374
225;calc iter;10;0.0274243;0.0266274;0.0285657
225;calc total;1;0.280687;0.280687;0.280687
225;total;1;4.80011;4.80011;4.80011
154;initialize;1;4.31241;4.31241;4.31241
154;async;10;0.000837427;0.000173842;0.00135482
154;inner;10;0.0255858;0.0248666;0.0267037
154;wait;10;5.29202e-05;3.5642e-05;0.000104982
154;boundary;10;0.000675037;0.000443009;0.000797165
154;calc iter;10;0.0271528;0.0269437;0.0277
154;calc total;1;0.280688;0.280688;0.280688
154;total;1;4.80239;4.80239;4.80239
202;initialize;1;4.31396;4.31396;4.31396
202;async;10;0.00084896;0.000339686;0.00134703
202;inner;10;0.0256185;0.0250415;0.0265422
202;wait;10;5.8987e-05;3.9859e-05;0.000112435
202;boundary;10;0.000798836;0.000460904;0.000989791
202;calc iter;10;0.0273269;0.0267718;0.027593
202;calc total;1;0.280686;0.280686;0.280686
202;total;1;4.80521;4.80521;4.80521
226;initialize;1;4.3101;4.3101;4.3101
226;async;10;0.000272924;0.000188856;0.000594604
226;inner;10;0.0261517;0.0256702;0.027055
226;wait;10;4.93673e-05;1.8835e-05;0.000109555
226;boundary;10;0.000948443;0.000376022;0.00118218
226;calc iter;10;0.0274241;0.0268711;0.0289439
226;calc total;1;0.280686;0.280686;0.280686
226;total;1;4.80089;4.80089;4.80089
155;initialize;1;4.31247;4.31247;4.31247
155;async;10;0.000774218;9.7781e-05;0.00149991
155;inner;10;0.0254864;0.0247387;0.0266602
155;wait;10;5.76498e-05;3.525e-05;9.7092e-05
155;boundary;10;0.000781503;0.000447228;0.00095303
155;calc iter;10;0.0271017;0.026647;0.0276843
155;calc total;1;0.280689;0.280689;0.280689
155;total;1;4.80245;4.80245;4.80245
203;initialize;1;4.314;4.314;4.314
203;async;10;0.000906025;0.000439888;0.00128232
203;inner;10;0.0257422;0.0253647;0.0263575
203;wait;10;5.63795e-05;3.038e-05;0.000203311
203;boundary;10;0.000636128;0.000453834;0.000775267
203;calc iter;10;0.0273422;0.0269552;0.027683
203;calc total;1;0.280686;0.280686;0.280686
203;total;1;4.80525;4.80525;4.80525
227;initialize;1;4.3101;4.3101;4.3101
227;async;10;0.00060663;0.000254849;0.00143203
227;inner;10;0.0259187;0.0256364;0.0266924
227;wait;10;4.75036e-05;2.4598e-05;0.0001076
227;boundary;10;0.000814475;0.000423259;0.00115613
227;calc iter;10;0.0273892;0.0268464;0.028293
227;calc total;1;0.280687;0.280687;0.280687
227;total;1;4.80088;4.80088;4.80088
156;initialize;1;4.31239;4.31239;4.31239
156;async;10;0.00105006;0.000201119;0.00172527
156;inner;10;0.0252076;0.0244197;0.0267346
156;wait;10;6.03563e-05;3.5906e-05;0.000128932
156;boundary;10;0.000756655;0.000476038;0.000868344
156;calc iter;10;0.0270763;0.0265961;0.0278482
156;calc total;1;0.280688;0.280688;0.280688
156;total;1;4.80234;4.80234;4.80234
204;initialize;1;4.31397;4.31397;4.31397
204;async;10;0.000607074;0.000283691;0.00118218
204;inner;10;0.0259344;0.0255234;0.0266648
204;wait;10;5.55745e-05;3.5521e-05;0.000131391
204;boundary;10;0.000728421;0.000464243;0.000896263
204;calc iter;10;0.027327;0.0268761;0.0277116
204;calc total;1;0.280685;0.280685;0.280685
204;total;1;4.80521;4.80521;4.80521
228;initialize;1;4.31007;4.31007;4.31007
228;async;10;0.000655414;0.000201091;0.00118026
228;inner;10;0.026054;0.0254602;0.0268103
228;wait;10;4.33681e-05;2.1845e-05;0.000113476
228;boundary;10;0.000608999;0.000378903;0.000979344
228;calc iter;10;0.0273631;0.0269825;0.0281861
228;calc total;1;0.280686;0.280686;0.280686
228;total;1;4.80085;4.80085;4.80085
157;initialize;1;4.31236;4.31236;4.31236
157;async;10;0.000823183;0.000155032;0.0015976
157;inner;10;0.0254372;0.0247895;0.0268794
157;wait;10;5.2866e-05;3.3424e-05;0.000104237
157;boundary;10;0.000745693;0.000461346;0.000863457
157;calc iter;10;0.0270605;0.0264086;0.0279252
157;calc total;1;0.280689;0.280689;0.280689
157;total;1;4.80232;4.80232;4.80232
205;initialize;1;4.31229;4.31229;4.31229
205;async;10;0.000249724;8.8081e-05;0.000467288
205;inner;10;0.0263101;0.0259552;0.0269969
205;wait;10;4.89977e-05;2.9447e-05;9.9845e-05
205;boundary;10;0.000689643;0.000430194;0.000910446
205;calc iter;10;0.0272999;0.0269696;0.0279968
205;calc total;1;0.280686;0.280686;0.280686
205;total;1;4.80351;4.80351;4.80351
229;initialize;1;4.30934;4.30934;4.30934
229;async;10;0.000379249;0.000163579;0.000975575
229;inner;10;0.0263525;0.0258446;0.0269152
229;wait;10;3.89089e-05;2.2572e-05;9.9524e-05
158;initialize;1;4.31246;4.31246;4.31246
158;async;10;0.000956831;0.000232566;0.00184425
158;inner;10;0.0251575;0.0243676;0.0267006
158;wait;10;6.41576e-05;4.0669e-05;0.000124174
158;boundary;10;0.000810897;0.000489407;0.000967436
158;calc iter;10;0.026991;0.0263207;0.0277894
158;calc total;1;0.280689;0.280689;0.280689
158;total;1;4.80242;4.80242;4.80242
206;initialize;1;4.31226;4.31226;4.31226
206;async;10;0.000499514;0.000226286;0.000874264
206;inner;10;0.0258997;0.0254239;0.0267976
206;wait;10;5.65794e-05;3.6456e-05;9.9881e-05
206;boundary;10;0.000791776;0.000445078;0.00100844
206;calc iter;10;0.0272491;0.026732;0.027798
206;calc total;1;0.280686;0.280686;0.280686
206;total;1;4.8035;4.8035;4.8035
229;boundary;10;0.000569347;0.000414344;0.000880827
229;calc iter;10;0.0273413;0.0268054;0.0280111
229;calc total;1;0.280686;0.280686;0.280686
229;total;1;4.80012;4.80012;4.80012
159;initialize;1;4.3124;4.3124;4.3124
159;async;10;0.00112889;0.000291348;0.0022042
159;inner;10;0.0245469;0.023884;0.0262079
159;wait;10;8.7192e-05;4.9204e-05;0.000267122
159;boundary;10;0.00101986;0.000715078;0.00107965
159;calc iter;10;0.0267847;0.0260254;0.0275888
159;calc total;1;0.280691;0.280691;0.280691
159;total;1;4.80236;4.80236;4.80236
207;initialize;1;4.31232;4.31232;4.31232
207;async;10;0.00056512;0.000274259;0.00125571
207;inner;10;0.0255686;0.0249919;0.0264142
207;wait;10;7.43051e-05;3.7194e-05;0.000203205
207;boundary;10;0.000947149;0.000586715;0.00112651
207;calc iter;10;0.0271569;0.0265724;0.0275721
207;calc total;1;0.280688;0.280688;0.280688
207;total;1;4.80354;4.80354;4.80354
160;initialize;1;4.31319;4.31319;4.31319
160;async;10;0.000841351;7.905e-05;0.00163083
160;inner;10;0.0256807;0.0247495;0.0269146
160;wait;10;4.37078e-05;3.1462e-05;8.2808e-05
160;boundary;10;0.000695558;0.000462555;0.000932733
160;calc iter;10;0.0272628;0.0265932;0.0278445
160;calc total;1;0.280685;0.280685;0.280685
160;total;1;4.80315;4.80315;4.80315
208;initialize;1;4.31403;4.31403;4.31403
208;async;10;0.000623759;0.000153091;0.00147635
208;inner;10;0.0260948;0.0258142;0.0265767
208;wait;10;4.8573e-05;2.3115e-05;0.000130868
208;boundary;10;0.000599849;0.000422763;0.000765223
208;calc iter;10;0.0273683;0.0267016;0.0279569
208;calc total;1;0.280685;0.280685;0.280685
208;total;1;4.80528;4.80528;4.80528
161;initialize;1;4.31243;4.31243;4.31243
161;async;10;0.00126572;0.000187371;0.00190522
161;inner;10;0.0252185;0.0240054;0.0267428
161;wait;10;5.67205e-05;2.3083e-05;0.000127187
161;boundary;10;0.000765259;0.000482762;0.000941618
161;calc iter;10;0.027308;0.0260108;0.0277975
161;calc total;1;0.280685;0.280685;0.280685
161;total;1;4.80238;4.80238;4.80238
209;initialize;1;4.31397;4.31397;4.31397
209;async;10;0.000972549;0.000379561;0.00156353
209;inner;10;0.0257886;0.0254424;0.0264575
209;wait;10;5.08529e-05;2.5204e-05;0.000156782
209;boundary;10;0.000553799;0.000413986;0.00065969
209;calc iter;10;0.0273674;0.0268335;0.0278783
209;calc total;1;0.280685;0.280685;0.280685
209;total;1;4.80521;4.80521;4.80521
162;initialize;1;4.31269;4.31269;4.31269
162;async;10;0.00155637;0.000454509;0.00181708
162;inner;10;0.0250964;0.0236751;0.0262509
162;wait;10;5.45862e-05;2.1294e-05;0.000185114
162;boundary;10;0.000715914;0.000402591;0.000819608
162;calc iter;10;0.0274247;0.0258648;0.0280772
162;calc total;1;0.280685;0.280685;0.280685
162;total;1;4.80264;4.80264;4.80264
210;initialize;1;4.3124;4.3124;4.3124
210;async;10;0.000844277;0.000452968;0.0014954
210;inner;10;0.0258892;0.0255561;0.0267477
210;wait;10;3.88746e-05;2.4282e-05;0.000100152
210;boundary;10;0.000596493;0.000417196;0.000807374
210;calc iter;10;0.0273703;0.0267498;0.0285241
210;calc total;1;0.280685;0.280685;0.280685
210;total;1;4.80364;4.80364;4.80364
163;initialize;1;4.31349;4.31349;4.31349
163;async;10;0.000205548;0.00013463;0.000491363
163;inner;10;0.0266056;0.0251878;0.0273751
163;wait;10;4.62946e-05;1.9743e-05;9.8348e-05
163;boundary;10;0.000714775;0.00036193;0.000804368
163;calc iter;10;0.0275736;0.0257561;0.0286337
163;calc total;1;0.280685;0.280685;0.280685
163;total;1;4.80344;4.80344;4.80344
164;initialize;1;4.31237;4.31237;4.31237
164;async;10;0.00145644;0.000454062;0.00179019
164;inner;10;0.0252129;0.0238101;0.0265943
164;wait;10;5.13931e-05;2.0272e-05;0.000148386
164;boundary;10;0.000708964;0.000401157;0.000812797
164;calc iter;10;0.0274318;0.0258893;0.0282165
164;calc total;1;0.280685;0.280685;0.280685
164;total;1;4.80232;4.80232;4.80232
165;initialize;1;4.31241;4.31241;4.31241
165;async;10;0.0003444;0.000130613;0.00066073
165;inner;10;0.0263677;0.0250365;0.0275537
165;wait;10;4.7036e-05;1.9947e-05;0.000102184
165;boundary;10;0.000707495;0.000385776;0.000842567
165;calc iter;10;0.027468;0.0259106;0.0289347
165;calc total;1;0.280685;0.280685;0.280685
165;total;1;4.80236;4.80236;4.80236
166;initialize;1;4.31259;4.31259;4.31259
166;async;10;0.000975331;0.000491478;0.00137258
166;inner;10;0.0257833;0.0243231;0.0269895
166;wait;10;4.46884e-05;2.0765e-05;0.000104011
166;boundary;10;0.000661968;0.000382606;0.000764166
166;calc iter;10;0.0274667;0.025535;0.0284806
166;calc total;1;0.280684;0.280684;0.280684
166;total;1;4.80254;4.80254;4.80254
167;initialize;1;4.31238;4.31238;4.31238
167;async;10;0.00136991;0.000413438;0.0018606
167;inner;10;0.0251668;0.0240943;0.026642
167;wait;10;5.34647e-05;2.4857e-05;0.000137612
167;boundary;10;0.000786261;0.000456651;0.000950218
167;calc iter;10;0.0273784;0.0259695;0.0278109
167;calc total;1;0.280685;0.280685;0.280685
167;total;1;4.80233;4.80233;4.80233
172;initialize;1;4.3182;4.3182;4.3182
172;async;10;0.000851969;0.000432693;0.00142019
172;inner;10;0.0255075;0.0245212;0.0263339
172;wait;10;4.60718e-05;2.4677e-05;9.7756e-05
172;boundary;10;0.000600994;0.000419998;0.000820914
172;calc iter;10;0.0270077;0.0266846;0.0275528
172;calc total;1;0.280687;0.280687;0.280687
172;total;1;4.80933;4.80933;4.80933
173;initialize;1;4.31721;4.31721;4.31721
173;async;10;0.000652032;0.000142245;0.00132486
173;inner;10;0.0257579;0.0249008;0.0266775
173;wait;10;4.1123e-05;2.2267e-05;8.8873e-05
173;boundary;10;0.000583901;0.000450955;0.000748126
173;calc iter;10;0.0270362;0.0266278;0.0279161
173;calc total;1;0.280688;0.280688;0.280688
173;total;1;4.80834;4.80834;4.80834
174;initialize;1;4.31817;4.31817;4.31817
174;async;10;0.000789347;0.000308087;0.00195213
174;inner;10;0.0253615;0.0242029;0.0263838
174;wait;10;5.05448e-05;2.7326e-05;0.000101762
174;boundary;10;0.000715331;0.000435107;0.00101476
174;calc iter;10;0.026918;0.0264469;0.0274921
174;calc total;1;0.280688;0.280688;0.280688
174;total;1;4.80931;4.80931;4.80931
175;initialize;1;4.3182;4.3182;4.3182
175;async;10;0.000836352;0.000359684;0.00174578
175;inner;10;0.0247527;0.0234323;0.0258242
175;wait;10;8.74213e-05;4.2564e-05;0.000262017
175;boundary;10;0.00098518;0.00066567;0.00112511
175;calc iter;10;0.026664;0.0260734;0.0272289
175;calc total;1;0.280691;0.280691;0.280691
175;total;1;4.80931;4.80931;4.80931
176;initialize;1;4.31819;4.31819;4.31819
176;async;10;0.0010537;0.000121615;0.00198413
176;inner;10;0.0254253;0.0244324;0.0264296
176;wait;10;3.63983e-05;1.4968e-05;9.1939e-05
176;boundary;10;0.000592919;0.000430974;0.00105529
176;calc iter;10;0.0271096;0.0264783;0.0275719
176;calc total;1;0.280687;0.280687;0.280687
176;total;1;4.80934;4.80934;4.80934
177;initialize;1;4.3182;4.3182;4.3182
177;async;10;0.00124162;0.000201757;0.00250989
177;inner;10;0.0253447;0.024142;0.026378
177;wait;10;4.33944e-05;2.2566e-05;9.8285e-05
177;boundary;10;0.000537613;0.000402103;0.000864217
177;calc iter;10;0.0271684;0.0268612;0.0275064
177;calc total;1;0.280687;0.280687;0.280687
177;total;1;4.80935;4.80935;4.80935
178;initialize;1;4.31819;4.31819;4.31819
178;async;10;0.00149827;0.000453993;0.00240771
178;inner;10;0.0250002;0.0236374;0.0261792
178;wait;10;5.08511e-05;1.7721e-05;0.000161223
178;boundary;10;0.000694064;0.000375556;0.000888929
178;calc iter;10;0.0272448;0.0262759;0.0282976
178;calc total;1;0.280687;0.280687;0.280687
178;total;1;4.80934;4.80934;4.80934
179;initialize;1;4.31817;4.31817;4.31817
179;async;10;0.00159847;0.000485021;0.00259511
179;inner;10;0.0248698;0.0232043;0.0263145
179;wait;10;4.68808e-05;1.7933e-05;0.000102397
179;boundary;10;0.000844568;0.000364162;0.00126293
179;calc iter;10;0.0273619;0.0261828;0.0284057
179;calc total;1;0.280688;0.280688;0.280688
179;total;1;4.80931;4.80931;4.80931
180;initialize;1;4.31825;4.31825;4.31825
180;async;10;0.000680073;0.00024871;0.00103681
180;inner;10;0.0258667;0.0248603;0.0269885
180;wait;10;5.24128e-05;1.962e-05;0.00010023
180;boundary;10;0.000798604;0.000402457;0.000989777
180;calc iter;10;0.0273992;0.0261271;0.0280879
180;calc total;1;0.280687;0.280687;0.280687
180;total;1;4.80935;4.80935;4.80935
181;initialize;1;4.31879;4.31879;4.31879
181;async;10;0.00105825;0.0004953;0.00137401
181;inner;10;0.0255978;0.02426;0.0268527
181;wait;10;5.25175e-05;2.018e-05;0.000108894
181;boundary;10;0.000750566;0.000376119;0.00100663
181;calc iter;10;0.0274605;0.0260314;0.0286182
181;calc total;1;0.280687;0.280687;0.280687
181;total;1;4.80991;4.80991;4.80991
182;initialize;1;4.31819;4.31819;4.31819
182;async;10;0.000229632;0.000176032;0.000485516
182;inner;10;0.0264345;0.0250765;0.0273298
182;wait;10;5.47356e-05;2.0895e-05;0.000108968
182;boundary;10;0.000823543;0.000370511;0.000944506
182;calc iter;10;0.0275441;0.0256545;0.0286775
182;calc total;1;0.280687;0.280687;0.280687
182;total;1;4.80932;4.80932;4.80932
183;initialize;1;4.31827;4.31827;4.31827
183;async;10;0.00112141;0.000456105;0.00137378
183;inner;10;0.0255389;0.0241657;0.0269192
183;wait;10;4.93071e-05;1.9864e-05;0.000103269
183;boundary;10;0.000734687;0.000386689;0.000872092
183;calc iter;10;0.0274461;0.0259473;0.0279479
183;calc total;1;0.280688;0.280688;0.280688
183;total;1;4.8094;4.8094;4.8094
184;initialize;1;4.31824;4.31824;4.31824
184;async;10;0.00138891;0.000401359;0.00193105
184;inner;10;0.0251423;0.0244147;0.0264638
184;wait;10;5.26286e-05;2.6768e-05;0.000143382
184;boundary;10;0.000760243;0.000411787;0.000998486
184;calc iter;10;0.027346;0.0264796;0.0277533
184;calc total;1;0.280687;0.280687;0.280687
184;total;1;4.80936;4.80936;4.80936
185;initialize;1;4.31825;4.31825;4.31825
185;async;10;0.00112562;0.000179688;0.00195795
185;inner;10;0.0254074;0.0247808;0.02639
185;wait;10;5.17986e-05;2.4836e-05;0.000140932
185;boundary;10;0.000657063;0.000509541;0.000842101
185;calc iter;10;0.0272433;0.0267402;0.0275974
185;calc total;1;0.280689;0.280689;0.280689
185;total;1;4.80938;4.80938;4.80938
186;initialize;1;4.31819;4.31819;4.31819
186;async;10;0.000917284;0.000186872;0.00164924
186;inner;10;0.0253311;0.0249756;0.0263538
186;wait;10;7.02146e-05;3.5127e-05;0.000171865
186;boundary;10;0.000854314;0.00063828;0.00098529
186;calc iter;10;0.0271748;0.0267198;0.0276184
186;calc total;1;0.280689;0.280689;0.280689
186;total;1;4.8093;4.8093;4.8093
187;initialize;1;4.3183;4.3183;4.3183
187;async;10;0.000966568;0.0004152;0.00164251
187;inner;10;0.0254644;0.0250242;0.0263487
187;wait;10;5.52647e-05;3.2502e-05;0.000143313
187;boundary;10;0.000716683;0.000624048;0.000835994
187;calc iter;10;0.0272045;0.0267782;0.0275997
187;calc total;1;0.28069;0.28069;0.28069
187;total;1;4.80943;4.80943;4.80943
188;initialize;1;4.31834;4.31834;4.31834
188;async;10;0.000640193;0.000208381;0.0013627
188;inner;10;0.025905;0.0252647;0.0268562
188;wait;10;4.64837e-05;2.8053e-05;0.000114255
188;boundary;10;0.00061664;0.000443576;0.000760069
188;calc iter;10;0.0272098;0.0268139;0.0278866
188;calc total;1;0.280689;0.280689;0.280689
188;total;1;4.80946;4.80946;4.80946
189;initialize;1;4.31824;4.31824;4.31824
189;async;10;0.000630515;0.000260388;0.00122088
189;inner;10;0.0259192;0.0254209;0.026826
189;wait;10;4.63284e-05;2.5646e-05;0.000140237
189;boundary;10;0.000605668;0.000441139;0.000731459
189;calc iter;10;0.0272032;0.0268507;0.0278558
189;calc total;1;0.28069;0.28069;0.28069
189;total;1;4.80937;4.80937;4.80937
190;initialize;1;4.31818;4.31818;4.31818
190;async;10;0.000794295;0.000212462;0.00135199
190;inner;10;0.0254586;0.0247023;0.0266668
190;wait;10;5.97798e-05;3.8942e-05;0.000136357
190;boundary;10;0.000776303;0.000477166;0.000998641
190;calc iter;10;0.0270905;0.0266542;0.0277624
190;calc total;1;0.28069;0.28069;0.28069
190;total;1;4.80931;4.80931;4.80931
191;initialize;1;4.31822;4.31822;4.31822
191;async;10;0.000950873;0.000349731;0.00223131
191;inner;10;0.0249181;0.0238772;0.0260177
191;wait;10;6.93923e-05;3.9795e-05;0.000181247
191;boundary;10;0.000982054;0.000823151;0.00115253
191;calc iter;10;0.0269224;0.0262938;0.0274983
191;calc total;1;0.280693;0.280693;0.280693
191;total;1;4.80933;4.80933;4.80933
211;initialize;1;4.31252;4.31252;4.31252
211;async;10;0.000739847;0.000413496;0.00131693
211;inner;10;0.02599;0.0257925;0.0265692
211;wait;10;4.82445e-05;2.1649e-05;0.000139277
211;boundary;10;0.000570957;0.000429749;0.000666462
211;calc iter;10;0.0273501;0.0268347;0.0278844
211;calc total;1;0.280686;0.280686;0.280686
211;total;1;4.80376;4.80376;4.80376
212;initialize;1;4.31399;4.31399;4.31399
212;async;10;0.000528778;0.000186433;0.00127613
212;inner;10;0.0260751;0.0256651;0.0267358
212;wait;10;4.95709e-05;2.6503e-05;0.000107214
212;boundary;10;0.000667076;0.00045217;0.000814852
212;calc iter;10;0.0273219;0.0268132;0.0278062
212;calc total;1;0.280685;0.280685;0.280685
212;total;1;4.80522;4.80522;4.80522
213;initialize;1;4.31236;4.31236;4.31236
213;async;10;0.00062295;0.000175425;0.00150617
213;inner;10;0.0260935;0.0257788;0.0266968
213;wait;10;4.86343e-05;2.7217e-05;0.000106408
213;boundary;10;0.00062151;0.000387781;0.000803092
213;calc iter;10;0.0273877;0.0268494;0.0281343
213;calc total;1;0.280686;0.280686;0.280686
213;total;1;4.80358;4.80358;4.80358
214;initialize;1;4.31229;4.31229;4.31229
214;async;10;0.000916362;0.000323597;0.00147559
214;inner;10;0.0258145;0.0252105;0.0265823
214;wait;10;5.56212e-05;1.8382e-05;0.000152373
214;boundary;10;0.000629894;0.000375428;0.000842431
214;calc iter;10;0.0274177;0.0269947;0.0279538
214;calc total;1;0.280685;0.280685;0.280685
214;total;1;4.80351;4.80351;4.80351
240;initialize;1;4.32339;4.32339;4.32339
240;async;10;0.00121156;0.000376085;0.00193858
215;initialize;1;4.31278;4.31278;4.31278
215;async;10;0.000364192;8.5652e-05;0.000617985
215;inner;10;0.0264031;0.0260241;0.0269241
215;wait;10;4.1792e-05;2.0431e-05;9.4363e-05
215;boundary;10;0.000585896;0.000383787;0.000862852
215;calc iter;10;0.0273962;0.0269889;0.0278578
215;calc total;1;0.280686;0.280686;0.280686
215;total;1;4.804;4.804;4.804
264;initialize;1;4.33506;4.33506;4.33506
264;async;10;0.00040381;0.000166418;0.000710116
264;inner;10;0.0261175;0.0257872;0.0267187
264;wait;10;5.14428e-05;3.5002e-05;9.3472e-05
264;boundary;10;0.000712449;0.000445211;0.000930394
264;calc iter;10;0.0272865;0.0268903;0.0277161
264;calc total;1;0.280683;0.280683;0.280683
264;total;1;4.82156;4.82156;4.82156
265;initialize;1;4.3351;4.3351;4.3351
265;async;10;0.000356248;0.000109959;0.00103444
265;inner;10;0.0262609;0.0257808;0.026695
265;wait;10;5.15361e-05;3.3815e-05;0.00011819
265;boundary;10;0.000623326;0.000445896;0.000883175
265;calc iter;10;0.0272932;0.0268291;0.0279671
265;calc total;1;0.280683;0.280683;0.280683
265;total;1;4.82156;4.82156;4.82156
266;initialize;1;4.33423;4.33423;4.33423
266;async;10;0.000425656;0.000189046;0.00123509
266;inner;10;0.0262869;0.0259843;0.0267704
266;wait;10;4.3071e-05;2.5034e-05;9.0792e-05
266;boundary;10;0.000544848;0.00044207;0.000712984
266;calc iter;10;0.0273024;0.0269848;0.0278824
266;calc total;1;0.280683;0.280683;0.280683
266;total;1;4.82072;4.82072;4.82072
240;inner;10;0.02561;0.0251776;0.0263413
240;wait;10;3.78713e-05;1.8919e-05;0.000128843
240;boundary;10;0.000463196;0.000393992;0.000552784
240;calc iter;10;0.0273242;0.0270562;0.0277904
240;calc total;1;0.280686;0.280686;0.280686
240;total;1;4.81058;4.81058;4.81058
312;initialize;1;4.30673;4.30673;4.30673
312;async;10;0.00081301;0.000134474;0.00229714
312;inner;10;0.0259487;0.0254021;0.0266222
312;wait;10;4.42036e-05;1.8895e-05;0.000109068
312;boundary;10;0.000608276;0.000375277;0.00102842
312;calc iter;10;0.0274154;0.0261335;0.0288016
312;calc total;1;0.280689;0.280689;0.280689
312;total;1;4.79756;4.79756;4.79756
288;initialize;1;4.29773;4.29773;4.29773
288;async;10;0.000480618;0.0001356;0.00100434
288;inner;10;0.0263456;0.0259944;0.0269129
288;wait;10;3.41499e-05;1.946e-05;8.1796e-05
288;boundary;10;0.00052092;0.000397386;0.000596072
288;calc iter;10;0.0273824;0.0270209;0.0278527
288;calc total;1;0.280683;0.280683;0.280683
288;total;1;4.7887;4.7887;4.7887
336;initialize;1;4.28912;4.28912;4.28912
336;async;10;0.0013972;0.00037384;0.00250887
336;inner;10;0.0249748;0.0241578;0.0261238
336;wait;10;5.48088e-05;3.0622e-05;0.000123575
336;boundary;10;0.000785846;0.000455847;0.000933812
336;calc iter;10;0.0272144;0.0266564;0.0279537
336;calc total;1;0.280683;0.280683;0.280683
336;total;1;4.77849;4.77849;4.77849
267;initialize;1;4.3351;4.3351;4.3351
267;async;10;0.000461412;0.000148037;0.00126123
267;inner;10;0.0262422;0.0259668;0.0266905
267;wait;10;4.58896e-05;2.8911e-05;0.000120921
267;boundary;10;0.000546666;0.00044777;0.000684282
267;calc iter;10;0.0272974;0.0269374;0.027944
267;calc total;1;0.280683;0.280683;0.280683
267;total;1;4.82156;4.82156;4.82156
241;initialize;1;4.32341;4.32341;4.32341
241;async;10;0.00141881;0.000492554;0.00192845
241;inner;10;0.025444;0.0250042;0.026345
241;wait;10;3.49655e-05;1.8337e-05;0.000120239
241;boundary;10;0.000454646;0.000371962;0.000513066
241;calc iter;10;0.0273538;0.0271281;0.0277567
241;calc total;1;0.280686;0.280686;0.280686
241;total;1;4.81055;4.81055;4.81055
289;initialize;1;4.29772;4.29772;4.29772
289;async;10;0.0005045;0.00011616;0.00116502
289;inner;10;0.0262945;0.0259298;0.0268731
289;wait;10;3.81565e-05;2.2003e-05;9.6613e-05
289;boundary;10;0.000540769;0.000400789;0.000789282
289;calc iter;10;0.0273793;0.0265026;0.0280699
289;calc total;1;0.280683;0.280683;0.280683
289;total;1;4.78865;4.78865;4.78865
337;initialize;1;4.28914;4.28914;4.28914
337;async;10;0.00132032;0.000412001;0.00225962
337;inner;10;0.0252671;0.0245601;0.0264164
337;wait;10;5.39342e-05;3.4901e-05;0.000108441
337;boundary;10;0.000634834;0.000441203;0.000762727
337;calc iter;10;0.0272778;0.0267013;0.0275866
337;calc total;1;0.280683;0.280683;0.280683
337;total;1;4.77847;4.77847;4.77847
268;initialize;1;4.3339;4.3339;4.3339
268;async;10;0.00049684;0.000133738;0.00140042
268;inner;10;0.0262415;0.0259488;0.0265827
268;wait;10;4.59192e-05;2.0343e-05;0.000165561
268;boundary;10;0.000514791;0.000467305;0.000612553
268;calc iter;10;0.0273002;0.026906;0.0279121
268;calc total;1;0.280684;0.280684;0.280684
268;total;1;4.82038;4.82038;4.82038
242;initialize;1;4.32356;4.32356;4.32356
242;async;10;0.00131908;0.000455349;0.00191315
242;inner;10;0.025471;0.0250197;0.0264297
242;wait;10;3.40254e-05;1.8459e-05;0.000112756
242;boundary;10;0.000520118;0.000374675;0.000650381
242;calc iter;10;0.0273457;0.0268522;0.0282942
242;calc total;1;0.280686;0.280686;0.280686
242;total;1;4.81071;4.81071;4.81071
290;initialize;1;4.29809;4.29809;4.29809
290;async;10;0.000750271;0.000387072;0.00106788
290;inner;10;0.0260468;0.0256315;0.0267289
290;wait;10;3.74132e-05;2.0717e-05;0.000114101
290;boundary;10;0.000573296;0.000376074;0.000986807
290;calc iter;10;0.0274094;0.0268915;0.0279683
290;calc total;1;0.280683;0.280683;0.280683
290;total;1;4.78904;4.78904;4.78904
338;initialize;1;4.28972;4.28972;4.28972
338;async;10;0.00154858;0.000441529;0.00240559
338;inner;10;0.0250849;0.024339;0.0261866
338;wait;10;5.25312e-05;3.3741e-05;0.000140178
338;boundary;10;0.000589088;0.000492848;0.000701399
338;calc iter;10;0.0272765;0.026838;0.0278275
338;calc total;1;0.280682;0.280682;0.280682
338;total;1;4.77907;4.77907;4.77907
360;initialize;1;4.28133;4.28133;4.28133
360;async;10;0.000458256;0.000186831;0.00213006
360;inner;10;0.0257968;0.0248203;0.0278944
360;wait;10;0.000182166;2.9576e-05;0.00123345
360;boundary;10;0.00101275;0.00036581;0.00133577
360;calc iter;10;0.0274523;0.0256475;0.0307352
360;calc total;1;0.280683;0.280683;0.280683
360;total;1;4.76655;4.76655;4.76655
269;initialize;1;4.33427;4.33427;4.33427
269;async;10;0.000453478;0.000137099;0.00130861
269;inner;10;0.0261531;0.0258789;0.0266879
269;wait;10;5.35736e-05;3.442e-05;0.000112378
269;boundary;10;0.00062336;0.000438549;0.000778604
269;calc iter;10;0.0272848;0.026984;0.0280665
269;calc total;1;0.280683;0.280683;0.280683
269;total;1;4.82073;4.82073;4.82073
243;initialize;1;4.32337;4.32337;4.32337
243;async;10;0.00112514;0.000344469;0.00181388
243;inner;10;0.0257087;0.0252879;0.0265302
243;wait;10;3.44246e-05;2.2192e-05;9.2262e-05
243;boundary;10;0.000449014;0.000393113;0.000521506
243;calc iter;10;0.0273186;0.0269519;0.0277778
243;calc total;1;0.280687;0.280687;0.280687
243;total;1;4.81051;4.81051;4.81051
291;initialize;1;4.29761;4.29761;4.29761
291;async;10;0.000617371;0.000188489;0.00125458
291;inner;10;0.0260776;0.0256443;0.0266144
291;wait;10;5.34213e-05;2.2095e-05;0.000141623
291;boundary;10;0.000610375;0.00044736;0.000814621
291;calc iter;10;0.0273603;0.0266946;0.0278433
291;calc total;1;0.280683;0.280683;0.280683
291;total;1;4.78854;4.78854;4.78854
339;initialize;1;4.28924;4.28924;4.28924
339;async;10;0.0010506;0.000176696;0.00187491
339;inner;10;0.0256255;0.0248609;0.0266779
339;wait;10;4.22693e-05;2.9714e-05;8.7273e-05
339;boundary;10;0.000570006;0.000408999;0.000675363
339;calc iter;10;0.0272898;0.0266852;0.0276235
339;calc total;1;0.280683;0.280683;0.280683
339;total;1;4.77857;4.77857;4.77857
270;initialize;1;4.33376;4.33376;4.33376
270;async;10;0.000352946;0.000141071;0.000985197
270;inner;10;0.0262022;0.0257787;0.0267145
270;wait;10;5.00225e-05;3.6876e-05;9.3014e-05
270;boundary;10;0.000679182;0.0004414;0.0009498
270;calc iter;10;0.0272857;0.0270488;0.0278325
270;calc total;1;0.280683;0.280683;0.280683
270;total;1;4.82023;4.82023;4.82023
244;initialize;1;4.32354;4.32354;4.32354
244;async;10;0.00112597;0.000429401;0.00216539
244;inner;10;0.0256403;0.0251029;0.026351
244;wait;10;4.5331e-05;2.2508e-05;0.000155872
244;boundary;10;0.000475369;0.000461014;0.000495619
244;calc iter;10;0.0272883;0.0270823;0.0277548
244;calc total;1;0.280686;0.280686;0.280686
244;total;1;4.81068;4.81068;4.81068
292;initialize;1;4.29809;4.29809;4.29809
292;async;10;0.000484313;0.00015805;0.00102653
292;inner;10;0.0260763;0.0258004;0.0266137
292;wait;10;5.89339e-05;3.402e-05;0.000161603
292;boundary;10;0.000726523;0.000493658;0.000988621
292;calc iter;10;0.0273476;0.0270011;0.027734
292;calc total;1;0.280683;0.280683;0.280683
292;total;1;4.78904;4.78904;4.78904
340;initialize;1;4.28906;4.28906;4.28906
340;async;10;0.00118211;0.00038348;0.00281417
340;inner;10;0.0251075;0.0238718;0.0264841
340;wait;10;5.26226e-05;3.3864e-05;8.7314e-05
340;boundary;10;0.000827793;0.00043172;0.00108631
340;calc iter;10;0.0271719;0.0262758;0.028424
340;calc total;1;0.280683;0.280683;0.280683
340;total;1;4.77842;4.77842;4.77842
271;initialize;1;4.3351;4.3351;4.3351
271;async;10;0.000382618;0.000180025;0.000974124
271;inner;10;0.0259954;0.0255811;0.0266347
271;wait;10;7.68683e-05;4.3975e-05;0.000170624
271;boundary;10;0.000810657;0.000469316;0.00104495
271;calc iter;10;0.0272668;0.0268662;0.0279196
271;calc total;1;0.280684;0.280684;0.280684
271;total;1;4.82157;4.82157;4.82157
245;initialize;1;4.32337;4.32337;4.32337
245;async;10;0.000959171;0.000360892;0.00219347
245;inner;10;0.025769;0.025236;0.0264625
245;wait;10;4.18869e-05;2.4077e-05;0.000105275
245;boundary;10;0.00050316;0.000451867;0.000605418
245;calc iter;10;0.0272743;0.0268089;0.0280305
245;calc total;1;0.280688;0.280688;0.280688
245;total;1;4.81052;4.81052;4.81052
293;initialize;1;4.29761;4.29761;4.29761
293;async;10;0.000343361;0.000123117;0.00047592
293;inner;10;0.0261545;0.0258717;0.0268818
293;wait;10;5.32734e-05;3.8701e-05;9.7226e-05
293;boundary;10;0.0007431;0.000440192;0.000946608
293;calc iter;10;0.0272956;0.0269466;0.027897
293;calc total;1;0.280684;0.280684;0.280684
293;total;1;4.78854;4.78854;4.78854
341;initialize;1;4.28888;4.28888;4.28888
341;async;10;0.00148972;0.000486959;0.0030924
341;inner;10;0.0247381;0.0240322;0.0259328
341;wait;10;6.65326e-05;3.5211e-05;0.000197912
341;boundary;10;0.000831623;0.0005538;0.00112222
341;calc iter;10;0.0271279;0.0259313;0.0283573
341;calc total;1;0.280684;0.280684;0.280684
341;total;1;4.77823;4.77823;4.77823
272;initialize;1;4.33355;4.33355;4.33355
272;async;10;0.000365198;0.000107479;0.00103969
272;inner;10;0.0263248;0.0260758;0.0268301
272;wait;10;3.07078e-05;1.4472e-05;8.2355e-05
272;boundary;10;0.000645668;0.000396124;0.00090338
272;calc iter;10;0.0273678;0.0265957;0.0283399
272;calc total;1;0.280684;0.280684;0.280684
272;total;1;4.82003;4.82003;4.82003
246;initialize;1;4.32339;4.32339;4.32339
246;async;10;0.00105727;0.000448989;0.00189246
246;inner;10;0.0254688;0.0247587;0.0261434
246;wait;10;7.06475e-05;3.1117e-05;0.000250607
246;boundary;10;0.000663435;0.000493611;0.0009107
246;calc iter;10;0.0272616;0.0268439;0.0277481
246;calc total;1;0.280688;0.280688;0.280688
246;total;1;4.81053;4.81053;4.81053
294;initialize;1;4.29762;4.29762;4.29762
294;async;10;0.000470007;0.000219349;0.000973205
294;inner;10;0.025948;0.0256718;0.0266042
294;wait;10;6.20435e-05;3.6237e-05;0.00014889
294;boundary;10;0.000804913;0.000493433;0.00101504
294;calc iter;10;0.0272865;0.0269019;0.0277314
294;calc total;1;0.280684;0.280684;0.280684
294;total;1;4.78856;4.78856;4.78856
342;initialize;1;4.28908;4.28908;4.28908
342;async;10;0.00162537;0.000322051;0.0034877
342;inner;10;0.0251171;0.0242925;0.026448
342;wait;10;4.13466e-05;2.3431e-05;9.8453e-05
342;boundary;10;0.000498376;0.000415687;0.000667719
342;calc iter;10;0.0272833;0.0263477;0.0282639
342;calc total;1;0.280683;0.280683;0.280683
342;total;1;4.77842;4.77842;4.77842
273;initialize;1;4.33423;4.33423;4.33423
273;async;10;0.000424544;0.000220141;0.000667958
273;inner;10;0.0262849;0.0259066;0.0269192
273;wait;10;3.82751e-05;2.0331e-05;9.3329e-05
273;boundary;10;0.000639689;0.000372693;0.00093838
273;calc iter;10;0.0273888;0.0268564;0.0285422
273;calc total;1;0.280684;0.280684;0.280684
273;total;1;4.82072;4.82072;4.82072
247;initialize;1;4.32342;4.32342;4.32342
247;async;10;0.00101684;0.000480307;0.00155841
247;inner;10;0.0253513;0.0245422;0.0262395
247;wait;10;7.59302e-05;4.5308e-05;0.000191147
247;boundary;10;0.000792356;0.000480674;0.00103491
247;calc iter;10;0.0272384;0.0263764;0.0275427
247;calc total;1;0.280688;0.280688;0.280688
247;total;1;4.81059;4.81059;4.81059
295;initialize;1;4.29761;4.29761;4.29761
295;async;10;0.000378832;9.1114e-05;0.00111529
295;inner;10;0.0261352;0.0256974;0.0267024
295;wait;10;5.54006e-05;3.4464e-05;0.000114933
295;boundary;10;0.000718789;0.000464675;0.000982528
295;calc iter;10;0.0272896;0.0268055;0.0280156
295;calc total;1;0.280685;0.280685;0.280685
295;total;1;4.78855;4.78855;4.78855
343;initialize;1;4.28919;4.28919;4.28919
343;async;10;0.00213088;0.000481999;0.00364988
343;inner;10;0.0246053;0.0236897;0.0259958
343;wait;10;4.74528e-05;1.9287e-05;0.000158693
343;boundary;10;0.000558971;0.000431727;0.000732637
343;calc iter;10;0.0273442;0.0266138;0.0281998
343;calc total;1;0.280683;0.280683;0.280683
343;total;1;4.77855;4.77855;4.77855
274;initialize;1;4.33409;4.33409;4.33409
274;async;10;0.000537342;0.000117991;0.00127453
274;inner;10;0.0262505;0.0258448;0.0267425
274;wait;10;3.75727e-05;1.927e-05;9.2595e-05
274;boundary;10;0.000559062;0.00037516;0.000848249
274;calc iter;10;0.0273859;0.0264268;0.028323
274;calc total;1;0.280684;0.280684;0.280684
274;total;1;4.82058;4.82058;4.82058
248;initialize;1;4.32154;4.32154;4.32154
248;async;10;0.000876841;0.000315995;0.00167873
248;inner;10;0.0255344;0.0246961;0.0264447
248;wait;10;6.02496e-05;3.6781e-05;9.9435e-05
248;boundary;10;0.00077672;0.00044053;0.000998516
248;calc iter;10;0.0272497;0.026741;0.0278391
248;calc total;1;0.280686;0.280686;0.280686
248;total;1;4.80872;4.80872;4.80872
296;initialize;1;4.29757;4.29757;4.29757
296;async;10;0.000664754;0.000150938;0.00224336
296;inner;10;0.0260939;0.0255405;0.0266512
296;wait;10;5.13456e-05;1.9697e-05;0.000122038
296;boundary;10;0.000601404;0.000372432;0.000932596
296;calc iter;10;0.0274128;0.0268026;0.0281781
296;calc total;1;0.280683;0.280683;0.280683
296;total;1;4.78854;4.78854;4.78854
344;initialize;1;4.28971;4.28971;4.28971
344;async;10;0.00219946;0.00048593;0.00482369
344;inner;10;0.0244396;0.0236275;0.0262953
344;wait;10;5.6274e-05;1.9392e-05;0.000127195
344;boundary;10;0.000720171;0.000370259;0.000958913
344;calc iter;10;0.0274175;0.0260039;0.0299101
344;calc total;1;0.280682;0.280682;0.280682
344;total;1;4.77907;4.77907;4.77907
275;initialize;1;4.33354;4.33354;4.33354
275;async;10;0.000472015;9.9972e-05;0.00147054
275;inner;10;0.0263691;0.0259485;0.026741
275;wait;10;3.87208e-05;1.7545e-05;9.4062e-05
275;boundary;10;0.000507186;0.000372904;0.000679925
275;calc iter;10;0.027388;0.0269628;0.0278104
275;calc total;1;0.280685;0.280685;0.280685
275;total;1;4.82003;4.82003;4.82003
249;initialize;1;4.32333;4.32333;4.32333
249;async;10;0.000823111;0.000268507;0.00141195
249;inner;10;0.0256963;0.0251607;0.026534
249;wait;10;5.27747e-05;3.05e-05;9.6895e-05
249;boundary;10;0.000677861;0.000436722;0.000871092
249;calc iter;10;0.0272515;0.0267804;0.0276443
249;calc total;1;0.280687;0.280687;0.280687
249;total;1;4.81051;4.81051;4.81051
297;initialize;1;4.29766;4.29766;4.29766
297;async;10;0.00046943;0.000134937;0.00128353
297;inner;10;0.0262502;0.0259405;0.0267343
297;wait;10;4.22902e-05;2.3505e-05;0.000116716
297;boundary;10;0.000554713;0.000448206;0.000725496
297;calc iter;10;0.0273178;0.0269687;0.0279953
297;calc total;1;0.280684;0.280684;0.280684
297;total;1;4.78863;4.78863;4.78863
345;initialize;1;4.2897;4.2897;4.2897
345;async;10;0.00197411;0.000271418;0.00412797
345;inner;10;0.0247507;0.0239108;0.0263281
345;wait;10;4.7049e-05;1.9392e-05;0.000121196
345;boundary;10;0.000631315;0.000368601;0.000842615
345;calc iter;10;0.027405;0.0259553;0.0289326
345;calc total;1;0.280682;0.280682;0.280682
345;total;1;4.77907;4.77907;4.77907
276;initialize;1;4.3335;4.3335;4.3335
276;async;10;0.000230954;9.2247e-05;0.00048131
276;inner;10;0.0265895;0.0262346;0.0269509
276;wait;10;3.78021e-05;2.0197e-05;9.8904e-05
276;boundary;10;0.000494206;0.000384999;0.000581137
276;calc iter;10;0.0273534;0.0270897;0.0279783
276;calc total;1;0.280685;0.280685;0.280685
276;total;1;4.81997;4.81997;4.81997
250;initialize;1;4.32337;4.32337;4.32337
250;async;10;0.00094821;0.000466774;0.00142402
250;inner;10;0.0255795;0.0249379;0.0263319
250;wait;10;5.52007e-05;3.1194e-05;0.000126412
250;boundary;10;0.000665469;0.000462173;0.000797687
250;calc iter;10;0.0272498;0.0268178;0.0275748
250;calc total;1;0.280687;0.280687;0.280687
250;total;1;4.81051;4.81051;4.81051
298;initialize;1;4.29762;4.29762;4.29762
298;async;10;0.0003544;9.7266e-05;0.00131088
298;inner;10;0.0263807;0.026043;0.0269984
298;wait;10;3.8268e-05;2.3868e-05;8.9787e-05
298;boundary;10;0.000556456;0.000436534;0.00069286
298;calc iter;10;0.0273313;0.0269365;0.0283104
298;calc total;1;0.280684;0.280684;0.280684
298;total;1;4.78859;4.78859;4.78859
346;initialize;1;4.2889;4.2889;4.2889
346;async;10;0.00191844;0.000446717;0.00419263
346;inner;10;0.0248865;0.0240799;0.0262136
346;wait;10;4.40796e-05;1.8796e-05;0.000129875
346;boundary;10;0.000540826;0.000382586;0.000817817
346;calc iter;10;0.0273909;0.0259368;0.0295705
277;initialize;1;4.33389;4.33389;4.33389
277;async;10;0.000322114;0.000157986;0.000468774
277;inner;10;0.0263721;0.0261096;0.0267091
277;wait;10;5.11164e-05;2.8668e-05;0.000117617
277;boundary;10;0.000588795;0.000439638;0.00075437
277;calc iter;10;0.0273354;0.0271756;0.0277337
277;calc total;1;0.280685;0.280685;0.280685
277;total;1;4.82037;4.82037;4.82037
251;initialize;1;4.32334;4.32334;4.32334
251;async;10;0.000915302;0.000488436;0.00124963
251;inner;10;0.0257607;0.025312;0.0264443
251;wait;10;4.29024e-05;2.7168e-05;0.000102308
251;boundary;10;0.000552375;0.000424681;0.000716902
251;calc iter;10;0.0272725;0.0270553;0.0274706
251;calc total;1;0.280688;0.280688;0.280688
251;total;1;4.81053;4.81053;4.81053
299;initialize;1;4.29763;4.29763;4.29763
299;async;10;0.000313472;0.000122808;0.000610446
299;inner;10;0.0263515;0.0259176;0.0271258
299;wait;10;4.30562e-05;2.5468e-05;0.000118423
299;boundary;10;0.000633972;0.000443242;0.00116558
299;calc iter;10;0.0273429;0.0268083;0.0290226
299;calc total;1;0.280684;0.280684;0.280684
299;total;1;4.78857;4.78857;4.78857
346;calc total;1;0.280682;0.280682;0.280682
346;total;1;4.77826;4.77826;4.77826
278;initialize;1;4.33348;4.33348;4.33348
278;async;10;0.000264043;9.2049e-05;0.000446043
278;inner;10;0.0263648;0.0259762;0.0267993
278;wait;10;5.35461e-05;3.2862e-05;0.000105389
278;boundary;10;0.000651251;0.000448797;0.000868488
278;calc iter;10;0.027335;0.0270033;0.0277437
278;calc total;1;0.280685;0.280685;0.280685
278;total;1;4.81996;4.81996;4.81996
252;initialize;1;4.32338;4.32338;4.32338
252;async;10;0.000276733;0.000120678;0.000705772
252;inner;10;0.0264885;0.0262978;0.0268458
252;wait;10;4.23671e-05;2.4332e-05;0.000110157
252;boundary;10;0.000500156;0.000431564;0.000644589
252;calc iter;10;0.0273088;0.0269865;0.027866
252;calc total;1;0.280688;0.280688;0.280688
252;total;1;4.81055;4.81055;4.81055
300;initialize;1;4.29761;4.29761;4.29761
300;async;10;0.000365655;0.000140134;0.0011055
300;inner;10;0.0263271;0.025966;0.027127
300;wait;10;3.9151e-05;2.0385e-05;0.00010348
300;boundary;10;0.000570671;0.00042756;0.000800606
300;calc iter;10;0.0273037;0.0268022;0.0283957
300;calc total;1;0.280684;0.280684;0.280684
300;total;1;4.78858;4.78858;4.78858
347;initialize;1;4.28938;4.28938;4.28938
347;async;10;0.00156444;0.000428324;0.00297504
347;inner;10;0.0253321;0.0246465;0.026496
347;wait;10;3.52787e-05;1.9549e-05;9.1549e-05
347;boundary;10;0.000462773;0.000375367;0.000559919
347;calc iter;10;0.0273966;0.0266778;0.0283986
347;calc total;1;0.280683;0.280683;0.280683
347;total;1;4.77874;4.77874;4.77874
279;initialize;1;4.33348;4.33348;4.33348
279;async;10;0.000282655;8.2072e-05;0.000573657
279;inner;10;0.0264324;0.0260595;0.0267618
279;wait;10;4.70482e-05;2.1968e-05;9.9362e-05
279;boundary;10;0.000580561;0.000408524;0.000838903
279;calc iter;10;0.0273439;0.0270307;0.027776
279;calc total;1;0.280685;0.280685;0.280685
279;total;1;4.81996;4.81996;4.81996
253;initialize;1;4.32336;4.32336;4.32336
253;async;10;0.000344872;0.000164139;0.000883167
253;inner;10;0.0263237;0.026072;0.0268471
253;wait;10;4.87385e-05;3.131e-05;0.000107329
253;boundary;10;0.000574053;0.000426572;0.000733743
253;calc iter;10;0.0272925;0.0270099;0.0278624
253;calc total;1;0.280689;0.280689;0.280689
253;total;1;4.81054;4.81054;4.81054
301;initialize;1;4.29761;4.29761;4.29761
301;async;10;0.000679507;0.000430431;0.0014385
301;inner;10;0.0259694;0.0255311;0.0267087
301;wait;10;4.50056e-05;2.3871e-05;0.000113648
301;boundary;10;0.000568317;0.000477877;0.000760832
301;calc iter;10;0.0272634;0.0268562;0.0278857
301;calc total;1;0.280685;0.280685;0.280685
301;total;1;4.78858;4.78858;4.78858
348;initialize;1;4.28826;4.28826;4.28826
348;async;10;0.00131497;0.000452192;0.00262482
348;inner;10;0.0252624;0.024689;0.026224
348;wait;10;5.12611e-05;2.2324e-05;0.000125856
348;boundary;10;0.000561676;0.000420783;0.000778877
348;calc iter;10;0.0271914;0.0267369;0.0278577
348;calc total;1;0.280683;0.280683;0.280683
348;total;1;4.7776;4.7776;4.7776
280;initialize;1;4.33392;4.33392;4.33392
280;async;10;0.000410509;0.00014956;0.00102761
280;inner;10;0.0261878;0.025592;0.0265059
280;wait;10;6.77485e-05;2.1684e-05;0.000228184
280;boundary;10;0.000663209;0.000439226;0.0011928
280;calc iter;10;0.0273304;0.0269928;0.0277383
280;calc total;1;0.280685;0.280685;0.280685
280;total;1;4.8204;4.8204;4.8204
254;initialize;1;4.32337;4.32337;4.32337
254;async;10;0.000209049;8.9594e-05;0.000504046
254;inner;10;0.0264289;0.0261981;0.0268775
254;wait;10;5.12305e-05;3.649e-05;9.3067e-05
254;boundary;10;0.00060112;0.000429035;0.000798314
254;calc iter;10;0.0272915;0.027087;0.0279054
254;calc total;1;0.280688;0.280688;0.280688
254;total;1;4.81053;4.81053;4.81053
302;initialize;1;4.29763;4.29763;4.29763
302;async;10;0.00063216;0.000200658;0.000943482
302;inner;10;0.0257774;0.0254294;0.0265702
302;wait;10;6.68239e-05;3.2241e-05;0.000169785
302;boundary;10;0.000762926;0.000534842;0.000969071
302;calc iter;10;0.0272405;0.0269413;0.0277527
302;calc total;1;0.280685;0.280685;0.280685
302;total;1;4.78856;4.78856;4.78856
349;initialize;1;4.28826;4.28826;4.28826
349;async;10;0.00132003;0.000470189;0.00201972
349;inner;10;0.0253077;0.0247406;0.0262392
349;wait;10;4.55876e-05;2.7208e-05;0.000112946
349;boundary;10;0.000519781;0.000460644;0.000682854
349;calc iter;10;0.0271941;0.0268464;0.0276
349;calc total;1;0.280683;0.280683;0.280683
349;total;1;4.7776;4.7776;4.7776
281;initialize;1;4.33351;4.33351;4.33351
281;async;10;0.000438413;0.00010693;0.00120387
281;inner;10;0.0263379;0.0259753;0.0266821
281;wait;10;4.54284e-05;2.3531e-05;0.000113512
281;boundary;10;0.000507389;0.000428996;0.000770712
281;calc iter;10;0.0273303;0.0269073;0.0278233
281;calc total;1;0.280686;0.280686;0.280686
281;total;1;4.81997;4.81997;4.81997
255;initialize;1;4.32337;4.32337;4.32337
255;async;10;0.00036164;0.000201876;0.000602938
255;inner;10;0.0259896;0.0257977;0.0264819
255;wait;10;5.97604e-05;3.2689e-05;0.000177995
255;boundary;10;0.000849314;0.000538904;0.000992772
255;calc iter;10;0.0272618;0.0270208;0.0276156
255;calc total;1;0.280689;0.280689;0.280689
255;total;1;4.81054;4.81054;4.81054
350;initialize;1;4.28825;4.28825;4.28825
350;async;10;0.00142668;0.000499822;0.00207282
350;inner;10;0.0252634;0.0247349;0.0261977
350;wait;10;3.99382e-05;2.187e-05;0.000116139
350;boundary;10;0.000478878;0.000423481;0.000527015
350;calc iter;10;0.0272104;0.0267481;0.0276918
350;calc total;1;0.280683;0.280683;0.280683
350;total;1;4.7776;4.7776;4.7776
282;initialize;1;4.33393;4.33393;4.33393
282;async;10;0.000525864;0.000285327;0.00122604
282;inner;10;0.0262927;0.0259245;0.0266358
282;wait;10;4.04211e-05;2.172e-05;0.000120913
282;boundary;10;0.000486625;0.000395872;0.00068687
282;calc iter;10;0.0273468;0.0270571;0.0279638
282;calc total;1;0.280686;0.280686;0.280686
282;total;1;4.8204;4.8204;4.8204
256;initialize;1;4.32337;4.32337;4.32337
256;async;10;0.000292104;0.000115469;0.00108174
256;inner;10;0.0263129;0.0259841;0.0268421
256;wait;10;3.30056e-05;1.9897e-05;8.1453e-05
256;boundary;10;0.00072665;0.000378743;0.0010082
256;calc iter;10;0.0273662;0.0265;0.0284112
256;calc total;1;0.28068;0.28068;0.28068
256;total;1;4.81051;4.81051;4.81051
351;initialize;1;4.28825;4.28825;4.28825
351;async;10;0.00103364;0.000188062;0.00185375
351;inner;10;0.0254832;0.0248704;0.0263895
351;wait;10;5.64288e-05;3.0492e-05;0.000173843
351;boundary;10;0.000599316;0.000450401;0.000787531
351;calc iter;10;0.0271738;0.0265874;0.0276842
351;calc total;1;0.280684;0.280684;0.280684
351;total;1;4.7776;4.7776;4.7776
283;initialize;1;4.33436;4.33436;4.33436
283;async;10;0.000548196;0.000137685;0.00165428
283;inner;10;0.0261965;0.0258252;0.0264618
283;wait;10;5.30608e-05;2.0234e-05;0.000239599
283;boundary;10;0.000539345;0.00042559;0.000796293
283;calc iter;10;0.0273384;0.0266642;0.0285829
283;calc total;1;0.280686;0.280686;0.280686
283;total;1;4.82084;4.82084;4.82084
257;initialize;1;4.32339;4.32339;4.32339
257;async;10;0.000495762;0.00022915;0.00106371
257;inner;10;0.0261514;0.0258792;0.0266391
257;wait;10;4.12547e-05;1.9901e-05;0.000141095
257;boundary;10;0.000667048;0.000381679;0.000809219
257;calc iter;10;0.0273568;0.0269493;0.0284801
257;calc total;1;0.280681;0.280681;0.280681
257;total;1;4.81054;4.81054;4.81054
352;initialize;1;4.28825;4.28825;4.28825
352;async;10;0.0013099;0.000280457;0.00286388
352;inner;10;0.0249033;0.023943;0.0259505
352;wait;10;6.43143e-05;2.7972e-05;0.000256236
352;boundary;10;0.000840402;0.000478569;0.00109816
352;calc iter;10;0.0271199;0.0260321;0.0282901
352;calc total;1;0.280682;0.280682;0.280682
352;total;1;4.7776;4.7776;4.7776
284;initialize;1;4.3351;4.3351;4.3351
284;async;10;0.000384305;9.9476e-05;0.00116924
284;inner;10;0.0263727;0.0259498;0.0268527
284;wait;10;3.60133e-05;2.0496e-05;0.000102858
284;boundary;10;0.000547942;0.000413807;0.000823193
284;calc iter;10;0.0273424;0.0269527;0.0280719
284;calc total;1;0.280685;0.280685;0.280685
284;total;1;4.82156;4.82156;4.82156
258;initialize;1;4.32164;4.32164;4.32164
258;async;10;0.000573236;0.000158081;0.00129418
258;inner;10;0.0262506;0.0259444;0.0267802
258;wait;10;3.75702e-05;1.9835e-05;0.000109765
258;boundary;10;0.000529826;0.000364537;0.000745889
258;calc iter;10;0.0273926;0.0268554;0.0278818
258;calc total;1;0.28068;0.28068;0.28068
258;total;1;4.80879;4.80879;4.80879
285;initialize;1;4.33393;4.33393;4.33393
285;async;10;0.000442082;0.000108901;0.00131711
285;inner;10;0.0263528;0.0261227;0.0266689
285;wait;10;4.3334e-05;2.2016e-05;0.000118687
285;boundary;10;0.000487289;0.000446131;0.000546345
285;calc iter;10;0.0273266;0.0268721;0.027988
285;calc total;1;0.280685;0.280685;0.280685
285;total;1;4.8204;4.8204;4.8204
259;initialize;1;4.32338;4.32338;4.32338
259;async;10;0.000450123;0.000207561;0.000833079
259;inner;10;0.026305;0.0260544;0.0267353
259;wait;10;4.29105e-05;2.4562e-05;0.000111186
259;boundary;10;0.00050694;0.000440438;0.000639902
259;calc iter;10;0.0273061;0.0270699;0.0277651
259;calc total;1;0.280681;0.280681;0.280681
259;total;1;4.81053;4.81053;4.81053
286;initialize;1;4.3335;4.3335;4.3335
286;async;10;0.000327419;0.000111759;0.00109871
286;inner;10;0.0263332;0.026102;0.0266103
286;wait;10;5.64554e-05;3.4599e-05;0.000119413
286;boundary;10;0.000598343;0.000463827;0.000750788
286;calc iter;10;0.0273166;0.0270653;0.0277465
286;calc total;1;0.280686;0.280686;0.280686
286;total;1;4.81997;4.81997;4.81997
260;initialize;1;4.32341;4.32341;4.32341
260;async;10;0.000327165;0.000143804;0.000477461
260;inner;10;0.0264128;0.0262419;0.0267807
260;wait;10;4.42228e-05;2.5033e-05;0.000138666
260;boundary;10;0.000525386;0.000433388;0.000654281
260;calc iter;10;0.0273107;0.0270893;0.0277602
260;calc total;1;0.28068;0.28068;0.28068
260;total;1;4.81054;4.81054;4.81054
287;initialize;1;4.33349;4.33349;4.33349
287;async;10;0.000254591;6.4192e-05;0.000681677
287;inner;10;0.0263109;0.0259624;0.0267035
287;wait;10;5.24987e-05;2.5151e-05;0.000103374
287;boundary;10;0.000691728;0.000471288;0.00087463
287;calc iter;10;0.0273109;0.027009;0.0276532
287;calc total;1;0.280686;0.280686;0.280686
287;total;1;4.81996;4.81996;4.81996
261;initialize;1;4.3234;4.3234;4.3234
261;async;10;0.000310731;0.000141896;0.000486072
261;inner;10;0.0263188;0.0260502;0.0266186
261;wait;10;5.50114e-05;3.1364e-05;0.000151512
261;boundary;10;0.000602613;0.0004568;0.000702993
261;calc iter;10;0.0272885;0.0270891;0.0277103
261;calc total;1;0.280681;0.280681;0.280681
261;total;1;4.81057;4.81057;4.81057
262;initialize;1;4.32343;4.32343;4.32343
262;async;10;0.000315045;0.000217869;0.000468958
262;inner;10;0.0262139;0.0260376;0.02656
262;wait;10;6.49902e-05;3.2353e-05;0.000161595
262;boundary;10;0.000685757;0.000488992;0.00078346
262;calc iter;10;0.0272811;0.0271225;0.0276816
262;calc total;1;0.28068;0.28068;0.28068
262;total;1;4.81057;4.81057;4.81057
263;initialize;1;4.32337;4.32337;4.32337
263;async;10;0.000274428;9.9439e-05;0.000607897
263;inner;10;0.0264099;0.0261763;0.0267753
263;wait;10;5.02337e-05;2.9532e-05;0.00011797
263;boundary;10;0.000573222;0.0004449;0.000739889
263;calc iter;10;0.0273089;0.0271126;0.0277741
263;calc total;1;0.280681;0.280681;0.280681
263;total;1;4.81051;4.81051;4.81051
313;initialize;1;4.30673;4.30673;4.30673
313;async;10;0.000681652;9.8015e-05;0.00213277
313;inner;10;0.0260639;0.0255822;0.026535
313;wait;10;5.03398e-05;1.9377e-05;0.000129124
313;boundary;10;0.00061388;0.000374345;0.000952213
313;calc iter;10;0.027411;0.0267768;0.02811
313;calc total;1;0.280689;0.280689;0.280689
313;total;1;4.79753;4.79753;4.79753
314;initialize;1;4.30674;4.30674;4.30674
314;async;10;0.000577794;0.000399153;0.00124428
314;inner;10;0.0261368;0.0257305;0.0265972
314;wait;10;4.60465e-05;2.3046e-05;0.000122995
314;boundary;10;0.000553755;0.000444051;0.000720393
314;calc iter;10;0.0273153;0.0269447;0.0276996
314;calc total;1;0.280688;0.280688;0.280688
314;total;1;4.79753;4.79753;4.79753
315;initialize;1;4.30667;4.30667;4.30667
315;async;10;0.000377748;0.000102114;0.00131518
315;inner;10;0.0264172;0.0260907;0.0269166
315;wait;10;3.56241e-05;2.0616e-05;8.9037e-05
315;boundary;10;0.000508991;0.000438958;0.000647779
315;calc iter;10;0.0273407;0.0268284;0.0282162
315;calc total;1;0.280689;0.280689;0.280689
315;total;1;4.79747;4.79747;4.79747
316;initialize;1;4.30671;4.30671;4.30671
316;async;10;0.000426613;9.4766e-05;0.00121891
316;inner;10;0.0263654;0.0260285;0.0267851
316;wait;10;3.73274e-05;2.1722e-05;9.1383e-05
316;boundary;10;0.000501404;0.000422797;0.000621764
316;calc iter;10;0.0273318;0.0268581;0.027925
316;calc total;1;0.280689;0.280689;0.280689
316;total;1;4.7975;4.7975;4.7975
317;initialize;1;4.30677;4.30677;4.30677
317;async;10;0.000503962;0.000223191;0.000947776
317;inner;10;0.0260867;0.0256549;0.0264185
317;wait;10;6.36633e-05;2.9015e-05;0.000206116
317;boundary;10;0.000645613;0.00044507;0.000803333
317;calc iter;10;0.0273012;0.0269594;0.0278416
317;calc total;1;0.28069;0.28069;0.28069
317;total;1;4.79756;4.79756;4.79756
318;initialize;1;4.3067;4.3067;4.3067
318;async;10;0.00040156;9.021e-05;0.000810838
318;inner;10;0.026093;0.0256022;0.0267567
318;wait;10;5.11999e-05;2.7717e-05;9.7425e-05
318;boundary;10;0.000721182;0.000452012;0.000980073
318;calc iter;10;0.0272682;0.0268573;0.0277515
318;calc total;1;0.280691;0.280691;0.280691
318;total;1;4.79748;4.79748;4.79748
319;initialize;1;4.30671;4.30671;4.30671
319;async;10;0.000180935;5.2037e-05;0.000533248
319;inner;10;0.0263021;0.0258267;0.0269831
319;wait;10;4.83753e-05;2.4274e-05;7.2982e-05
319;boundary;10;0.000751051;0.000447806;0.000889405
319;calc iter;10;0.0272838;0.0267721;0.0283897
319;calc total;1;0.280691;0.280691;0.280691
319;total;1;4.79751;4.79751;4.79751
320;initialize;1;4.30611;4.30611;4.30611
320;async;10;0.000284422;5.6682e-05;0.000536423
320;inner;10;0.0264078;0.0260793;0.0269174
320;wait;10;3.75927e-05;2.1793e-05;7.7396e-05
320;boundary;10;0.000631585;0.000445217;0.000915803
320;calc iter;10;0.0273625;0.0270047;0.0278224
320;calc total;1;0.280681;0.280681;0.280681
320;total;1;4.79694;4.79694;4.79694
321;initialize;1;4.3059;4.3059;4.3059
321;async;10;0.000433651;0.000203991;0.000790357
321;inner;10;0.0263705;0.0261355;0.026699
321;wait;10;4.28591e-05;2.1593e-05;0.000105145
321;boundary;10;0.000527418;0.000421456;0.000738497
321;calc iter;10;0.0273757;0.0269934;0.0277379
321;calc total;1;0.280681;0.280681;0.280681
321;total;1;4.79672;4.79672;4.79672
322;initialize;1;4.3067;4.3067;4.3067
322;async;10;0.000789275;0.000442945;0.0011905
322;inner;10;0.0260938;0.0257418;0.0265541
322;wait;10;3.8119e-05;2.0111e-05;0.000129756
322;boundary;10;0.000487163;0.000375355;0.000636858
322;calc iter;10;0.0274096;0.0270446;0.0278304
322;calc total;1;0.280681;0.280681;0.280681
322;total;1;4.79753;4.79753;4.79753
323;initialize;1;4.306;4.306;4.306
323;async;10;0.000542115;0.0002633;0.000864672
323;inner;10;0.0261364;0.0258883;0.0265108
323;wait;10;5.45996e-05;2.5613e-05;0.000153239
323;boundary;10;0.000619591;0.000485301;0.000830975
323;calc iter;10;0.027354;0.0270321;0.027672
323;calc total;1;0.280682;0.280682;0.280682
323;total;1;4.79683;4.79683;4.79683
324;initialize;1;4.30566;4.30566;4.30566
324;async;10;0.000559667;0.000206473;0.00109523
324;inner;10;0.0259842;0.0254831;0.0267013
324;wait;10;5.43657e-05;3.3408e-05;0.000107529
324;boundary;10;0.000694521;0.000463083;0.00100903
324;calc iter;10;0.0272943;0.0269017;0.0278229
324;calc total;1;0.280681;0.280681;0.280681
324;total;1;4.79645;4.79645;4.79645
325;initialize;1;4.3057;4.3057;4.3057
325;async;10;0.000550029;8.7969e-05;0.00116694
325;inner;10;0.0259073;0.0254873;0.0266865
325;wait;10;5.34335e-05;2.5178e-05;0.000101958
325;boundary;10;0.000732994;0.000429564;0.000974226
325;calc iter;10;0.0272452;0.0265651;0.027841
325;calc total;1;0.280683;0.280683;0.280683
325;total;1;4.79649;4.79649;4.79649
326;initialize;1;4.30567;4.30567;4.30567
326;async;10;0.000747159;8.8008e-05;0.00242813
326;inner;10;0.0259969;0.0254816;0.0266908
326;wait;10;4.72021e-05;1.7516e-05;9.5289e-05
326;boundary;10;0.000591724;0.000395659;0.000969716
326;calc iter;10;0.0273843;0.0266581;0.0283276
326;calc total;1;0.280681;0.280681;0.280681
326;total;1;4.79646;4.79646;4.79646
327;initialize;1;4.30577;4.30577;4.30577
327;async;10;0.000844361;0.00010075;0.00266615
327;inner;10;0.0259273;0.0253701;0.0266298
327;wait;10;4.66842e-05;2.0891e-05;0.000138429
327;boundary;10;0.000555774;0.000410397;0.000865658
327;calc iter;10;0.0273755;0.0259438;0.0289552
327;calc total;1;0.280681;0.280681;0.280681
327;total;1;4.79656;4.79656;4.79656
230;initialize;1;4.31008;4.31008;4.31008
230;async;10;0.000589595;0.000216913;0.00116999
230;inner;10;0.0262321;0.0257037;0.0267751
230;wait;10;3.66132e-05;2.2852e-05;9.7431e-05
230;boundary;10;0.000506043;0.000379065;0.000729235
230;calc iter;10;0.0273656;0.0268529;0.0277405
230;calc total;1;0.280687;0.280687;0.280687
230;total;1;4.80086;4.80086;4.80086
361;initialize;1;4.28135;4.28135;4.28135
361;async;10;0.0013509;0.000189153;0.00374665
361;inner;10;0.0251363;0.0242247;0.026305
361;wait;10;5.66541e-05;1.9249e-05;0.000120544
361;boundary;10;0.000814433;0.000380255;0.000990516
361;calc iter;10;0.0273601;0.0249369;0.0302769
361;calc total;1;0.280683;0.280683;0.280683
361;total;1;4.76652;4.76652;4.76652
231;initialize;1;4.31007;4.31007;4.31007
231;async;10;0.000599816;0.000283432;0.00110619
231;inner;10;0.0262221;0.025757;0.0267102
231;wait;10;4.16756e-05;2.3129e-05;0.000118074
231;boundary;10;0.00047806;0.000416177;0.000535017
231;calc iter;10;0.0273427;0.026972;0.0276912
231;calc total;1;0.280687;0.280687;0.280687
231;total;1;4.80085;4.80085;4.80085
362;initialize;1;4.2813;4.2813;4.2813
362;async;10;0.00116004;0.000157598;0.00343057
362;inner;10;0.0252414;0.0244091;0.0264426
362;wait;10;5.78216e-05;1.9257e-05;0.000113738
362;boundary;10;0.000895505;0.000381151;0.00132434
362;calc iter;10;0.0273565;0.0249681;0.0297691
362;calc total;1;0.280683;0.280683;0.280683
362;total;1;4.76648;4.76648;4.76648
232;initialize;1;4.3101;4.3101;4.3101
232;async;10;0.000438902;0.000146494;0.000878759
232;inner;10;0.0262185;0.0258825;0.0266141
232;wait;10;5.94638e-05;3.7276e-05;0.000119857
232;boundary;10;0.000609401;0.000450062;0.000747345
232;calc iter;10;0.0273276;0.0269006;0.0276736
232;calc total;1;0.280686;0.280686;0.280686
232;total;1;4.80087;4.80087;4.80087
363;initialize;1;4.28137;4.28137;4.28137
363;async;10;0.00113024;0.000198349;0.00306832
363;inner;10;0.0252422;0.0243792;0.026346
363;wait;10;6.00568e-05;2.0481e-05;0.000118934
363;boundary;10;0.000912598;0.000394213;0.00129068
363;calc iter;10;0.0273472;0.0250668;0.0293211
363;calc total;1;0.280683;0.280683;0.280683
363;total;1;4.76652;4.76652;4.76652
233;initialize;1;4.3101;4.3101;4.3101
233;async;10;0.000491013;8.8196e-05;0.00109267
233;inner;10;0.026074;0.0256144;0.0265772
233;wait;10;6.11544e-05;3.5872e-05;0.000157825
233;boundary;10;0.00068079;0.000470512;0.00083772
233;calc iter;10;0.0273081;0.0266884;0.0277374
233;calc total;1;0.280687;0.280687;0.280687
233;total;1;4.80087;4.80087;4.80087
364;initialize;1;4.28129;4.28129;4.28129
364;async;10;0.00138235;0.000396764;0.00327281
364;inner;10;0.0250851;0.0242905;0.0261969
364;wait;10;5.8052e-05;2.3788e-05;0.000161435
364;boundary;10;0.000796068;0.000423773;0.000965653
364;calc iter;10;0.0273234;0.0263362;0.0290851
364;calc total;1;0.280683;0.280683;0.280683
364;total;1;4.76648;4.76648;4.76648
234;initialize;1;4.31;4.31;4.31
234;async;10;0.000500353;9.2982e-05;0.000817594
234;inner;10;0.0262506;0.0259783;0.0267003
234;wait;10;5.14695e-05;2.902e-05;0.000164707
234;boundary;10;0.000527643;0.000445416;0.00062408
234;calc iter;10;0.0273312;0.0269856;0.0276061
234;calc total;1;0.280686;0.280686;0.280686
234;total;1;4.80075;4.80075;4.80075
365;initialize;1;4.28136;4.28136;4.28136
365;async;10;0.000713388;0.000131695;0.0017939
365;inner;10;0.0257314;0.0250206;0.0267262
365;wait;10;4.85167e-05;2.6772e-05;9.2246e-05
365;boundary;10;0.000722751;0.000456895;0.000937364
365;calc iter;10;0.0272175;0.0266035;0.0282797
365;calc total;1;0.280685;0.280685;0.280685
365;total;1;4.76652;4.76652;4.76652
235;initialize;1;4.31011;4.31011;4.31011
235;async;10;0.000729325;0.00031317;0.00119163
235;inner;10;0.0261037;0.0257489;0.02663
235;wait;10;3.94809e-05;2.2794e-05;0.000119761
235;boundary;10;0.000465277;0.000412508;0.000528593
235;calc iter;10;0.0273389;0.0271418;0.0276629
235;calc total;1;0.280686;0.280686;0.280686
235;total;1;4.80087;4.80087;4.80087
366;initialize;1;4.28129;4.28129;4.28129
366;async;10;0.000537022;0.000177751;0.00094438
366;inner;10;0.0258589;0.0251966;0.0264007
366;wait;10;5.68435e-05;2.855e-05;0.000114407
366;boundary;10;0.000755367;0.000514547;0.000994757
366;calc iter;10;0.0272093;0.0259494;0.0283521
366;calc total;1;0.280685;0.280685;0.280685
366;total;1;4.76646;4.76646;4.76646
236;initialize;1;4.31009;4.31009;4.31009
236;async;10;0.000510124;0.000120406;0.000914948
236;inner;10;0.0262866;0.0258995;0.026716
236;wait;10;4.37104e-05;2.623e-05;0.000103485
236;boundary;10;0.000497638;0.000423285;0.000577024
367;initialize;1;4.28133;4.28133;4.28133
367;async;10;0.00112171;0.000135343;0.00378331
367;inner;10;0.0250975;0.0244668;0.0260881
367;wait;10;6.03177e-05;2.4032e-05;0.000178543
367;boundary;10;0.000902628;0.000628347;0.00127547
367;calc iter;10;0.0271838;0.0260377;0.0291985
367;calc total;1;0.280687;0.280687;0.280687
367;total;1;4.76652;4.76652;4.76652
236;calc iter;10;0.027339;0.0269265;0.0277408
236;calc total;1;0.280686;0.280686;0.280686
236;total;1;4.80085;4.80085;4.80085
368;initialize;1;4.28126;4.28126;4.28126
368;async;10;0.000311189;6.6032e-05;0.00121331
368;inner;10;0.0258152;0.0252337;0.0269222
368;wait;10;4.09586e-05;2.4246e-05;7.0158e-05
368;boundary;10;0.000799667;0.000511124;0.00107581
368;calc iter;10;0.0269684;0.0263422;0.0281924
368;calc total;1;0.280683;0.280683;0.280683
368;total;1;4.76646;4.76646;4.76646
237;initialize;1;4.3101;4.3101;4.3101
237;async;10;0.00048899;0.000167053;0.000945514
237;inner;10;0.0260547;0.0257039;0.0265734
237;wait;10;5.9538e-05;3.3587e-05;0.000132954
237;boundary;10;0.000674808;0.000457258;0.000872509
237;calc iter;10;0.0272795;0.026782;0.0276159
237;calc total;1;0.280687;0.280687;0.280687
237;total;1;4.80087;4.80087;4.80087
369;initialize;1;4.28135;4.28135;4.28135
369;async;10;0.00052341;0.000162886;0.000995371
369;inner;10;0.0257701;0.0253464;0.026401
369;wait;10;4.502e-05;2.3278e-05;0.000110472
369;boundary;10;0.000726871;0.000462214;0.000914726
369;calc iter;10;0.0270668;0.0264975;0.027518
369;calc total;1;0.280685;0.280685;0.280685
369;total;1;4.76655;4.76655;4.76655
238;initialize;1;4.3101;4.3101;4.3101
238;async;10;0.000365192;8.8878e-05;0.000805006
238;inner;10;0.0261904;0.0257644;0.0267375
238;wait;10;5.11932e-05;3.2708e-05;0.000105917
238;boundary;10;0.000655023;0.000421776;0.000929496
238;calc iter;10;0.0272634;0.0269083;0.0277239
238;calc total;1;0.280687;0.280687;0.280687
238;total;1;4.80087;4.80087;4.80087
370;initialize;1;4.28127;4.28127;4.28127
370;async;10;0.000450849;0.000142628;0.000681383
370;inner;10;0.025936;0.0255831;0.0266941
370;wait;10;4.26111e-05;2.1291e-05;8.9228e-05
370;boundary;10;0.000667576;0.000464971;0.000841088
370;calc iter;10;0.0270986;0.02654;0.0275651
370;calc total;1;0.280684;0.280684;0.280684
370;total;1;4.76647;4.76647;4.76647
239;initialize;1;4.31008;4.31008;4.31008
239;async;10;0.000577208;0.000230227;0.0011485
239;inner;10;0.0255991;0.0251276;0.0261914
239;wait;10;6.93883e-05;3.7474e-05;0.000189146
239;boundary;10;0.00092829;0.000692157;0.00109082
239;calc iter;10;0.0271755;0.0267512;0.0275163
239;calc total;1;0.280689;0.280689;0.280689
239;total;1;4.80086;4.80086;4.80086
371;initialize;1;4.28125;4.28125;4.28125
371;async;10;0.000657694;0.000286386;0.00156489
371;inner;10;0.0255694;0.0249444;0.0264023
371;wait;10;5.04483e-05;2.7669e-05;0.000105184
371;boundary;10;0.000775913;0.000529804;0.00104994
371;calc iter;10;0.0270552;0.0262407;0.0277609
371;calc total;1;0.280685;0.280685;0.280685
371;total;1;4.76645;4.76645;4.76645
372;initialize;1;4.28129;4.28129;4.28129
372;async;10;0.00150699;0.000296369;0.0036046
372;inner;10;0.0242289;0.0232457;0.0263584
372;wait;10;5.06554e-05;2.1205e-05;9.2615e-05
372;boundary;10;0.000967518;0.000463874;0.00142524
372;calc iter;10;0.0267561;0.0251983;0.0293553
372;calc total;1;0.280684;0.280684;0.280684
372;total;1;4.76646;4.76646;4.76646
373;initialize;1;4.28129;4.28129;4.28129
373;async;10;0.00145525;0.000123918;0.00329576
373;inner;10;0.0249172;0.0241274;0.0265563
373;wait;10;5.98388e-05;2.9951e-05;0.000228685
373;boundary;10;0.000675554;0.000443515;0.000852869
373;calc iter;10;0.0271092;0.0254496;0.0295814
373;calc total;1;0.280685;0.280685;0.280685
373;total;1;4.76648;4.76648;4.76648
374;initialize;1;4.28129;4.28129;4.28129
374;async;10;0.00119913;0.000121917;0.00329793
374;inner;10;0.0253008;0.0243841;0.0287938
374;wait;10;4.94104e-05;1.9517e-05;0.000196517
374;boundary;10;0.000678486;0.000485476;0.00105956
374;calc iter;10;0.0272291;0.0260057;0.0304339
374;calc total;1;0.280683;0.280683;0.280683
374;total;1;4.76645;4.76645;4.76645
375;initialize;1;4.28129;4.28129;4.28129
375;async;10;0.00217607;0.000374825;0.00402554
375;inner;10;0.0243573;0.0237101;0.0262491
375;wait;10;4.45823e-05;2.0111e-05;0.000117023
375;boundary;10;0.000681828;0.000430492;0.000908812
375;calc iter;10;0.0272616;0.026094;0.0292277
375;calc total;1;0.280683;0.280683;0.280683
375;total;1;4.76646;4.76646;4.76646
376;initialize;1;4.28129;4.28129;4.28129
376;async;10;0.00273652;0.000341245;0.00525175
376;inner;10;0.0238398;0.0223901;0.0262393
376;wait;10;4.55999e-05;1.3212e-05;0.000135468
376;boundary;10;0.000680969;0.000371162;0.000839806
376;calc iter;10;0.0273049;0.0258703;0.0291167
376;calc total;1;0.280683;0.280683;0.280683
376;total;1;4.76646;4.76646;4.76646
303;initialize;1;4.29761;4.29761;4.29761
303;async;10;0.000601913;0.000156721;0.000854294
303;inner;10;0.0257749;0.0253459;0.0264605
303;wait;10;6.49816e-05;3.614e-05;0.000225281
303;boundary;10;0.000785401;0.000482889;0.000990941
303;calc iter;10;0.0272287;0.0266631;0.0276805
303;calc total;1;0.280686;0.280686;0.280686
303;total;1;4.78858;4.78858;4.78858
304;initialize;1;4.29761;4.29761;4.29761
304;async;10;0.00076492;0.000283787;0.00119119
304;inner;10;0.0258463;0.0254621;0.0264683
304;wait;10;6.38852e-05;1.746e-05;0.000225306
304;boundary;10;0.000639521;0.000463629;0.000897757
304;calc iter;10;0.027316;0.0271316;0.0276706
304;calc total;1;0.280686;0.280686;0.280686
304;total;1;4.78856;4.78856;4.78856
305;initialize;1;4.29765;4.29765;4.29765
305;async;10;0.000985962;0.000487547;0.00128944
305;inner;10;0.0258327;0.0252876;0.02661
305;wait;10;3.87254e-05;1.8127e-05;0.00012692
305;boundary;10;0.000516968;0.000384283;0.000709399
305;calc iter;10;0.0273758;0.0266672;0.0277597
305;calc total;1;0.280687;0.280687;0.280687
305;total;1;4.78859;4.78859;4.78859
306;initialize;1;4.29764;4.29764;4.29764
306;async;10;0.00021515;0.000157108;0.000520372
306;inner;10;0.0264824;0.0258421;0.0272937
306;wait;10;4.13915e-05;1.9308e-05;9.8921e-05
306;boundary;10;0.000691582;0.000366416;0.00092425
306;calc iter;10;0.027432;0.026395;0.0283655
306;calc total;1;0.280687;0.280687;0.280687
306;total;1;4.78858;4.78858;4.78858
307;initialize;1;4.29763;4.29763;4.29763
307;async;10;0.00101208;0.000488252;0.00119066
307;inner;10;0.025799;0.0252422;0.0265637
307;wait;10;4.41784e-05;2.0868e-05;0.000145586
307;boundary;10;0.00050988;0.000387574;0.000675942
307;calc iter;10;0.0273666;0.0268458;0.0277419
307;calc total;1;0.280687;0.280687;0.280687
307;total;1;4.78856;4.78856;4.78856
308;initialize;1;4.29765;4.29765;4.29765
308;async;10;0.000699499;0.00049408;0.000881922
308;inner;10;0.0259601;0.0255952;0.026562
308;wait;10;5.47406e-05;3.041e-05;0.000148249
308;boundary;10;0.00058779;0.000480783;0.000711296
308;calc iter;10;0.0273035;0.027016;0.0277391
308;calc total;1;0.280686;0.280686;0.280686
308;total;1;4.78858;4.78858;4.78858
309;initialize;1;4.29761;4.29761;4.29761
309;async;10;0.000206466;8.8036e-05;0.000656442
309;inner;10;0.0264672;0.0260089;0.0271922
309;wait;10;4.3397e-05;2.3985e-05;9.2231e-05
309;boundary;10;0.000563324;0.000434742;0.000854782
309;calc iter;10;0.0272815;0.0268125;0.0282335
309;calc total;1;0.280687;0.280687;0.280687
309;total;1;4.78856;4.78856;4.78856
310;initialize;1;4.29763;4.29763;4.29763
310;async;10;0.000581118;0.000267277;0.00149953
310;inner;10;0.0258614;0.0253684;0.0266618
310;wait;10;5.89868e-05;3.6056e-05;0.000119691
310;boundary;10;0.000731716;0.000498995;0.000988941
310;calc iter;10;0.0272345;0.0267008;0.0279758
310;calc total;1;0.280687;0.280687;0.280687
310;total;1;4.78856;4.78856;4.78856
311;initialize;1;4.2976;4.2976;4.2976
311;async;10;0.000860718;0.000196227;0.00236447
311;inner;10;0.025838;0.0253172;0.0266256
311;wait;10;5.63965e-05;2.0132e-05;0.000123528
311;boundary;10;0.000635016;0.000377113;0.000989351
311;calc iter;10;0.0273916;0.0267782;0.0280805
311;calc total;1;0.280688;0.280688;0.280688
311;total;1;4.78856;4.78856;4.78856
353;initialize;1;4.28826;4.28826;4.28826
353;async;10;0.00115569;0.000453604;0.00210151
353;inner;10;0.0251049;0.0244304;0.0261039
353;wait;10;6.63342e-05;3.8687e-05;0.000164769
353;boundary;10;0.000820402;0.000483656;0.000978588
353;calc iter;10;0.027149;0.0262662;0.0278386
353;calc total;1;0.280682;0.280682;0.280682
353;total;1;4.77759;4.77759;4.77759
354;initialize;1;4.28829;4.28829;4.28829
354;async;10;0.000528112;8.1812e-05;0.00144504
354;inner;10;0.026151;0.0255045;0.026972
354;wait;10;4.20846e-05;2.3403e-05;8.92e-05
354;boundary;10;0.000527385;0.000400397;0.000751273
354;calc iter;10;0.0272496;0.0266049;0.0281284
354;calc total;1;0.280681;0.280681;0.280681
354;total;1;4.77761;4.77761;4.77761
355;initialize;1;4.28831;4.28831;4.28831
355;async;10;0.00107667;0.000477955;0.00185881
355;inner;10;0.0253287;0.0247583;0.0262354
355;wait;10;5.61358e-05;3.806e-05;0.000109998
355;boundary;10;0.000720026;0.000473822;0.000899341
355;calc iter;10;0.0271829;0.0262636;0.0279119
355;calc total;1;0.280682;0.280682;0.280682
355;total;1;4.77764;4.77764;4.77764
356;initialize;1;4.28831;4.28831;4.28831
356;async;10;0.00113583;0.000173325;0.00241059
356;inner;10;0.0253486;0.0246093;0.0264573
356;wait;10;5.20334e-05;2.2718e-05;9.76e-05
356;boundary;10;0.000646257;0.000402608;0.00100904
356;calc iter;10;0.0271841;0.0262089;0.0287056
356;calc total;1;0.280681;0.280681;0.280681
356;total;1;4.77765;4.77765;4.77765
357;initialize;1;4.2883;4.2883;4.2883
357;async;10;0.00152382;0.000173009;0.00314717
357;inner;10;0.0251374;0.0243628;0.026391
357;wait;10;4.33857e-05;2.1219e-05;0.0001218
357;boundary;10;0.000568971;0.000390911;0.000839836
357;calc iter;10;0.0272747;0.0259096;0.0290098
357;calc total;1;0.280681;0.280681;0.280681
357;total;1;4.77762;4.77762;4.77762
358;initialize;1;4.28825;4.28825;4.28825
358;async;10;0.00169916;0.000309115;0.00357231
358;inner;10;0.0248051;0.024058;0.0264006
358;wait;10;5.09315e-05;2.0398e-05;0.000111007
358;boundary;10;0.000783656;0.000373297;0.000990757
358;calc iter;10;0.0273409;0.0256627;0.0292931
358;calc total;1;0.280681;0.280681;0.280681
358;total;1;4.77759;4.77759;4.77759
359;initialize;1;4.28825;4.28825;4.28825
359;async;10;0.00198161;0.000458184;0.00398272
359;inner;10;0.0244726;0.0233429;0.0262007
359;wait;10;5.88746e-05;1.8987e-05;0.000134299
359;boundary;10;0.000864274;0.000362598;0.00101523
359;calc iter;10;0.0273793;0.0257364;0.0294604
359;calc total;1;0.280681;0.280681;0.280681
359;total;1;4.7776;4.7776;4.7776
328;initialize;1;4.30565;4.30565;4.30565
328;async;10;0.00103539;0.00018498;0.00312196
328;inner;10;0.0256593;0.0252663;0.0266235
328;wait;10;4.83467e-05;2.0235e-05;0.000121332
328;boundary;10;0.000658425;0.000371661;0.000918934
328;calc iter;10;0.0274029;0.0262332;0.0293335
328;calc total;1;0.280681;0.280681;0.280681
328;total;1;4.79645;4.79645;4.79645
329;initialize;1;4.30572;4.30572;4.30572
329;async;10;0.00101143;0.000261272;0.0026662
329;inner;10;0.0257291;0.0252511;0.0263503
329;wait;10;6.53443e-05;1.9817e-05;0.000209673
329;boundary;10;0.000586533;0.000383879;0.000954913
329;calc iter;10;0.0273939;0.026347;0.0287984
329;calc total;1;0.280682;0.280682;0.280682
329;total;1;4.79651;4.79651;4.79651
330;initialize;1;4.30667;4.30667;4.30667
330;async;10;0.000760376;0.000171251;0.00243331
330;inner;10;0.0260232;0.0254124;0.026609
330;wait;10;5.12911e-05;2.0909e-05;0.000128096
330;boundary;10;0.000555335;0.000379102;0.000744988
330;calc iter;10;0.0273914;0.0269073;0.028247
330;calc total;1;0.280681;0.280681;0.280681
330;total;1;4.79746;4.79746;4.79746
331;initialize;1;4.30568;4.30568;4.30568
331;async;10;0.000541334;0.00018455;0.0010436
331;inner;10;0.0262705;0.0259222;0.0267978
331;wait;10;3.75802e-05;1.9753e-05;9.8489e-05
331;boundary;10;0.000459216;0.000408792;0.000535813
331;calc iter;10;0.0273099;0.026843;0.0278058
331;calc total;1;0.280682;0.280682;0.280682
331;total;1;4.79647;4.79647;4.79647
332;initialize;1;4.30572;4.30572;4.30572
332;async;10;0.000629073;0.000268976;0.00100034
332;inner;10;0.0260629;0.0255862;0.026592
332;wait;10;5.06628e-05;3.057e-05;0.00013776
332;boundary;10;0.000534897;0.000459712;0.000668973
332;calc iter;10;0.0272784;0.0270185;0.0276586
332;calc total;1;0.280682;0.280682;0.280682
332;total;1;4.79651;4.79651;4.79651
333;initialize;1;4.30667;4.30667;4.30667
333;async;10;0.000367004;0.000232681;0.000723013
333;inner;10;0.0263178;0.025996;0.0267053
333;wait;10;4.59568e-05;2.3561e-05;0.000112324
333;boundary;10;0.000541025;0.000453921;0.000683658
333;calc iter;10;0.0272731;0.0269805;0.0280263
333;calc total;1;0.280682;0.280682;0.280682
333;total;1;4.79746;4.79746;4.79746
334;initialize;1;4.30565;4.30565;4.30565
334;async;10;0.000156948;8.1104e-05;0.000452735
334;inner;10;0.0265536;0.0261605;0.0271199
334;wait;10;4.10987e-05;2.4699e-05;0.000103759
334;boundary;10;0.00052093;0.000427857;0.000692523
334;calc iter;10;0.0272738;0.0269962;0.0282229
334;calc total;1;0.280683;0.280683;0.280683
334;total;1;4.79645;4.79645;4.79645
335;initialize;1;4.30567;4.30567;4.30567
335;async;10;0.000641938;0.000367772;0.00106141
335;inner;10;0.0256954;0.025277;0.0262124
335;wait;10;6.9132e-05;2.6017e-05;0.000264474
335;boundary;10;0.000808612;0.00045372;0.0010471
335;calc iter;10;0.0272163;0.0268917;0.0277753
335;calc total;1;0.280684;0.280684;0.280684
335;total;1;4.79645;4.79645;4.79645
377;initialize;1;4.28129;4.28129;4.28129
377;async;10;0.00236707;0.000268293;0.00513348
377;inner;10;0.024215;0.0233825;0.0261171
377;wait;10;5.6477e-05;1.4004e-05;0.000198147
377;boundary;10;0.000654552;0.000373917;0.000793473
377;calc iter;10;0.0272945;0.0260151;0.0301955
377;calc total;1;0.280684;0.280684;0.280684
377;total;1;4.76645;4.76645;4.76645
378;initialize;1;4.2813;4.2813;4.2813
378;async;10;0.00202415;0.000206291;0.00443907
378;inner;10;0.0246075;0.0238308;0.0264506
378;wait;10;4.23399e-05;1.8102e-05;8.7101e-05
378;boundary;10;0.000630925;0.000367955;0.000850689
378;calc iter;10;0.0273064;0.0256524;0.0295044
378;calc total;1;0.280684;0.280684;0.280684
378;total;1;4.76646;4.76646;4.76646
379;initialize;1;4.28132;4.28132;4.28132
379;async;10;0.00216778;0.000265915;0.00404354
379;inner;10;0.024422;0.0234227;0.0262355
379;wait;10;4.89076e-05;2.0435e-05;0.000129381
379;boundary;10;0.000639744;0.000397629;0.000852133
379;calc iter;10;0.02728;0.0262107;0.0284694
379;calc total;1;0.280684;0.280684;0.280684
379;total;1;4.7665;4.7665;4.7665
380;initialize;1;4.28132;4.28132;4.28132
380;async;10;0.0017513;0.000158313;0.00411124
380;inner;10;0.0245449;0.0237427;0.0263495
380;wait;10;4.40646e-05;1.7163e-05;0.000103744
380;boundary;10;0.000732756;0.000458549;0.00102549
380;calc iter;10;0.0270743;0.0256311;0.0285843
380;calc total;1;0.280686;0.280686;0.280686
380;total;1;4.7665;4.7665;4.7665
381;initialize;1;4.28127;4.28127;4.28127
381;async;10;0.00158294;0.000329483;0.00308944
381;inner;10;0.0247396;0.0238241;0.0264446
381;wait;10;4.33066e-05;3.1603e-05;8.4016e-05
381;boundary;10;0.000730505;0.000454493;0.00095967
381;calc iter;10;0.0270983;0.0261871;0.0281838
381;calc total;1;0.280687;0.280687;0.280687
381;total;1;4.76645;4.76645;4.76645
382;initialize;1;4.28127;4.28127;4.28127
382;async;10;0.00181099;0.000195785;0.00381114
382;inner;10;0.0244664;0.0234866;0.0263343
382;wait;10;4.85884e-05;2.2768e-05;0.000103618
382;boundary;10;0.000784515;0.000467785;0.000964499
382;calc iter;10;0.0271123;0.0260123;0.0287613
382;calc total;1;0.280687;0.280687;0.280687
382;total;1;4.76645;4.76645;4.76645
383;initialize;1;4.28128;4.28128;4.28128
383;async;10;0.00168087;0.000267619;0.00470109
383;inner;10;0.0240895;0.0231933;0.0257412
383;wait;10;8.40436e-05;4.6673e-05;0.000254268
383;boundary;10;0.000963815;0.000746093;0.00111793
383;calc iter;10;0.02682;0.0257548;0.0294451
383;calc total;1;0.280691;0.280691;0.280691
383;total;1;4.76645;4.76645;4.76645
DASH
InitEnergy=9600.00000
EndEnergy=9517.77564
DiffEnergy=-82.22436
Matrixspec: 45000 x 45000
Iterations: 10
# unit_id;function_name;num_calls;avg_runtime;min_runtime;max_runtime
0;initialize;1;4.23783;4.23783;4.23783
0;async;10;0.00114;0.00011;0.00215
0;inner;10;0.02547;0.02432;0.02677
0;wait;10;0.00004;0.00001;0.00014
0;boundary;10;0.00080;0.00043;0.00131
0;calc iter;10;0.02746;0.02666;0.02849
0;calc total;1;0.28004;0.28004;0.28004
0;total;1;4.73447;4.73447;4.73447
1;initialize;1;4.2387;4.2387;4.2387
1;async;10;0.00131796;0.000103236;0.00225347
1;inner;10;0.0255774;0.0238203;0.0270528
1;wait;10;3.76994e-05;1.8168e-05;7.9738e-05
1;boundary;10;0.000679766;0.000377814;0.000915247
1;calc iter;10;0.0276144;0.0264712;0.0281967
1;calc total;1;0.280038;0.280038;0.280038
1;total;1;4.73531;4.73531;4.73531
2;initialize;1;4.2387;4.2387;4.2387
2;async;10;0.00181539;0.000292869;0.00256798
2;inner;10;0.0251228;0.0229624;0.0268267
2;wait;10;4.44521e-05;1.7831e-05;0.000121159
2;boundary;10;0.000686414;0.000367061;0.000875723
2;calc iter;10;0.0276709;0.0259171;0.0282033
2;calc total;1;0.280038;0.280038;0.280038
2;total;1;4.73534;4.73534;4.73534
3;initialize;1;4.23814;4.23814;4.23814
3;async;10;0.00153104;0.000288722;0.00242651
3;inner;10;0.0253907;0.0232622;0.027065
3;wait;10;3.86647e-05;1.8081e-05;9.2846e-05
3;boundary;10;0.000646564;0.000376794;0.000840103
3;calc iter;10;0.0276088;0.0257472;0.0281459
3;calc total;1;0.280039;0.280039;0.280039
3;total;1;4.73477;4.73477;4.73477
4;initialize;1;4.23868;4.23868;4.23868
4;async;10;0.00120646;0.000116827;0.00238266
4;inner;10;0.0255612;0.0240721;0.0272485
4;wait;10;3.90246e-05;1.7076e-05;8.3861e-05
4;boundary;10;0.000685793;0.000414888;0.000915554
4;calc iter;10;0.0274941;0.0262911;0.0282891
4;calc total;1;0.280038;0.280038;0.280038
4;total;1;4.73531;4.73531;4.73531
5;initialize;1;4.2387;4.2387;4.2387
5;async;10;0.00121357;0.000214517;0.00275914
5;inner;10;0.0253152;0.0245538;0.0268961
5;wait;10;5.03928e-05;2.6953e-05;0.00011303
5;boundary;10;0.000806132;0.000527953;0.00117919
5;calc iter;10;0.0273869;0.0267277;0.0279938
5;calc total;1;0.280041;0.280041;0.280041
5;total;1;4.73534;4.73534;4.73534
6;initialize;1;4.23799;4.23799;4.23799
6;async;10;0.000837817;0.000156281;0.0016619
6;inner;10;0.0255262;0.024592;0.0268492
6;wait;10;4.91838e-05;2.6134e-05;0.000117894
6;boundary;10;0.000806775;0.000568211;0.00103965
6;calc iter;10;0.0272218;0.0263683;0.0278561
6;calc total;1;0.28004;0.28004;0.28004
6;total;1;4.73461;4.73461;4.73461
7;initialize;1;4.23873;4.23873;4.23873
7;async;10;0.000883193;0.000333575;0.00137267
7;inner;10;0.0255322;0.0245324;0.0267279
7;wait;10;4.9956e-05;2.8382e-05;0.000151946
7;boundary;10;0.000700071;0.000509761;0.000985382
7;calc iter;10;0.0271668;0.0264665;0.0282573
7;calc total;1;0.280042;0.280042;0.280042
7;total;1;4.73534;4.73534;4.73534
8;initialize;1;4.23868;4.23868;4.23868
8;async;10;0.000768988;0.000393143;0.00107312
8;inner;10;0.0256002;0.024755;0.0271108
8;wait;10;4.71414e-05;3.1618e-05;8.5648e-05
8;boundary;10;0.000769924;0.000475847;0.000981619
8;calc iter;10;0.0271878;0.0267217;0.0280676
8;calc total;1;0.280041;0.280041;0.280041
8;total;1;4.73532;4.73532;4.73532
9;initialize;1;4.23869;4.23869;4.23869
9;async;10;0.000659651;0.000141291;0.00115585
9;inner;10;0.0258206;0.0248203;0.0273396
9;wait;10;3.88719e-05;1.9971e-05;9.1029e-05
9;boundary;10;0.000724404;0.000591709;0.00084077
9;calc iter;10;0.0272449;0.0264635;0.0287413
9;calc total;1;0.280042;0.280042;0.280042
9;total;1;4.73531;4.73531;4.73531
10;initialize;1;4.23869;4.23869;4.23869
10;async;10;0.00104561;0.000387019;0.00132913
10;inner;10;0.0256279;0.02483;0.0270106
10;wait;10;3.79341e-05;2.1478e-05;0.000102786
10;boundary;10;0.00062556;0.00047454;0.000765716
10;calc iter;10;0.0273384;0.0265956;0.0282122
10;calc total;1;0.280041;0.280041;0.280041
10;total;1;4.73534;4.73534;4.73534
11;initialize;1;4.23778;4.23778;4.23778
11;async;10;0.00019147;0.000115746;0.000409241
11;inner;10;0.0264166;0.0255237;0.0276819
11;wait;10;3.55679e-05;2.0668e-05;7.4183e-05
11;boundary;10;0.000749843;0.00053706;0.000910567
11;calc iter;10;0.0273949;0.0262354;0.0289628
11;calc total;1;0.280043;0.280043;0.280043
11;total;1;4.73442;4.73442;4.73442
12;initialize;1;4.2387;4.2387;4.2387
12;async;10;0.00164966;0.000410575;0.00262987
12;inner;10;0.0247082;0.0227352;0.0267817
12;wait;10;4.37218e-05;2.1404e-05;9.8194e-05
12;boundary;10;0.000737885;0.000484544;0.000979039
12;calc iter;10;0.0271411;0.026229;0.0283321
12;calc total;1;0.280042;0.280042;0.280042
12;total;1;4.73534;4.73534;4.73534
48;initialize;1;4.23344;4.23344;4.23344
48;async;10;0.00231905;0.000371643;0.00382602
48;inner;10;0.0245859;0.0220719;0.0263621
48;wait;10;4.84205e-05;2.0047e-05;0.000190491
48;boundary;10;0.000601708;0.000402669;0.000855162
48;calc iter;10;0.027557;0.0263227;0.028209
24;initialize;1;4.22839;4.22839;4.22839
24;async;10;0.00124043;0.00040616;0.00166294
24;inner;10;0.0251425;0.0245935;0.0265228
24;wait;10;5.48916e-05;3.1019e-05;0.000160553
24;boundary;10;0.000724083;0.000597203;0.000874875
24;calc iter;10;0.0271635;0.0264197;0.027927
24;calc total;1;0.280044;0.280044;0.280044
24;total;1;4.72507;4.72507;4.72507
72;initialize;1;4.23288;4.23288;4.23288
72;async;10;0.000662723;0.000106117;0.00122823
72;inner;10;0.0257815;0.0252838;0.0267184
72;wait;10;5.17693e-05;3.3773e-05;8.9202e-05
72;boundary;10;0.000728439;0.000494125;0.000887117
72;calc iter;10;0.0272261;0.0264908;0.0281615
72;calc total;1;0.280043;0.280043;0.280043
72;total;1;4.72267;4.72267;4.72267
13;initialize;1;4.23874;4.23874;4.23874
13;async;10;0.00160036;0.000360142;0.00274901
13;inner;10;0.0243878;0.0227017;0.0265781
13;wait;10;5.90312e-05;3.4719e-05;0.000151729
13;boundary;10;0.000844864;0.000561984;0.00102065
13;calc iter;10;0.0268936;0.0258512;0.0276868
13;calc total;1;0.280043;0.280043;0.280043
13;total;1;4.73537;4.73537;4.73537
25;initialize;1;4.22733;4.22733;4.22733
25;async;10;0.000868313;0.000411301;0.00148492
25;inner;10;0.0255313;0.0249045;0.0272248
25;wait;10;5.45128e-05;3.8291e-05;0.000122182
25;boundary;10;0.00072602;0.000477202;0.000880877
25;calc iter;10;0.0271817;0.0263417;0.0282644
25;calc total;1;0.280045;0.280045;0.280045
25;total;1;4.72398;4.72398;4.72398
73;initialize;1;4.23314;4.23314;4.23314
73;async;10;0.000671084;0.00010389;0.00115716
73;inner;10;0.0258347;0.0254741;0.0264776
73;wait;10;4.9875e-05;2.9041e-05;0.000124244
73;boundary;10;0.000683716;0.000494985;0.000900661
73;calc iter;10;0.0272409;0.0265555;0.0276153
73;calc total;1;0.280044;0.280044;0.280044
73;total;1;4.72291;4.72291;4.72291
14;initialize;1;4.23779;4.23779;4.23779
14;async;10;0.00149282;9.8251e-05;0.00298146
14;inner;10;0.0242881;0.0225846;0.026619
14;wait;10;5.70232e-05;4.2587e-05;0.000133576
14;boundary;10;0.000918284;0.000519497;0.00106564
14;calc iter;10;0.0267584;0.0262715;0.0277033
14;calc total;1;0.280043;0.280043;0.280043
14;total;1;4.73443;4.73443;4.73443
26;initialize;1;4.22842;4.22842;4.22842
26;async;10;0.00107224;0.000266303;0.0016548
26;inner;10;0.025396;0.0248263;0.0271639
26;wait;10;5.23638e-05;2.667e-05;0.000136248
26;boundary;10;0.000686795;0.0004949;0.000819687
26;calc iter;10;0.027209;0.0264783;0.0282316
26;calc total;1;0.280045;0.280045;0.280045
26;total;1;4.72508;4.72508;4.72508
74;initialize;1;4.22826;4.22826;4.22826
74;async;10;0.000674724;0.00020685;0.00113345
74;inner;10;0.0257169;0.0253438;0.0264305
74;wait;10;6.18474e-05;3.7388e-05;0.000129639
74;boundary;10;0.000783892;0.000529078;0.000910662
74;calc iter;10;0.0272387;0.0266026;0.0275473
74;calc total;1;0.280044;0.280044;0.280044
74;total;1;4.71802;4.71802;4.71802
15;initialize;1;4.23868;4.23868;4.23868
15;async;10;0.00164715;0.00027353;0.00303594
15;inner;10;0.0238049;0.0222741;0.0264254
15;wait;10;4.33355e-05;3.1404e-05;9.6855e-05
15;boundary;10;0.00105224;0.000719649;0.0011382
15;calc iter;10;0.0265505;0.0253978;0.0275179
15;calc total;1;0.280045;0.280045;0.280045
15;total;1;4.73532;4.73532;4.73532
27;initialize;1;4.22744;4.22744;4.22744
27;async;10;0.00117211;0.000471684;0.00150414
27;inner;10;0.0254399;0.0247362;0.0273475
27;wait;10;4.33141e-05;2.5086e-05;0.000103359
27;boundary;10;0.000648489;0.000413555;0.000844179
27;calc iter;10;0.0273053;0.0264942;0.0283791
27;calc total;1;0.280047;0.280047;0.280047
27;total;1;4.7241;4.7241;4.7241
75;initialize;1;4.22696;4.22696;4.22696
75;async;10;0.000714807;0.000188937;0.00113394
75;inner;10;0.0257114;0.0254343;0.0265264
75;wait;10;5.46085e-05;3.1747e-05;0.000122707
75;boundary;10;0.000746018;0.000503719;0.000887485
75;calc iter;10;0.0272284;0.0270195;0.0276065
75;calc total;1;0.280045;0.280045;0.280045
75;total;1;4.71672;4.71672;4.71672
16;initialize;1;4.23877;4.23877;4.23877
16;async;10;0.00218858;0.000329426;0.00360317
16;inner;10;0.0245323;0.0217029;0.026479
16;wait;10;6.12377e-05;2.0299e-05;0.00021056
16;boundary;10;0.000742951;0.000404239;0.000920979
16;calc iter;10;0.0275269;0.0257321;0.0286525
16;calc total;1;0.28004;0.28004;0.28004
16;total;1;4.73542;4.73542;4.73542
28;initialize;1;4.22744;4.22744;4.22744
28;async;10;0.000822046;0.00010312;0.00141446
28;inner;10;0.0256675;0.0250635;0.027468
28;wait;10;4.86695e-05;3.0405e-05;0.000112088
28;boundary;10;0.000664177;0.000506196;0.000793447
28;calc iter;10;0.0272039;0.0263381;0.0287507
28;calc total;1;0.280045;0.280045;0.280045
28;total;1;4.7241;4.7241;4.7241
76;initialize;1;4.23341;4.23341;4.23341
76;async;10;0.000910139;0.000483198;0.00116812
76;inner;10;0.0257514;0.0253497;0.0263241
76;wait;10;4.48016e-05;2.4133e-05;0.000142776
76;boundary;10;0.000559781;0.000467361;0.000662531
76;calc iter;10;0.0272675;0.0269783;0.0276177
76;calc total;1;0.280043;0.280043;0.280043
76;total;1;4.72317;4.72317;4.72317
17;initialize;1;4.23874;4.23874;4.23874
17;async;10;0.0024738;0.000427172;0.00350599
17;inner;10;0.0244551;0.0210003;0.0267156
17;wait;10;4.8972e-05;1.8576e-05;0.000124341
17;boundary;10;0.000691517;0.000385907;0.000857942
17;calc iter;10;0.0276709;0.0249118;0.0286519
17;calc total;1;0.28004;0.28004;0.28004
17;total;1;4.73537;4.73537;4.73537
29;initialize;1;4.22742;4.22742;4.22742
29;async;10;0.000641301;0.000154389;0.000956535
29;inner;10;0.0257598;0.0252793;0.0273005
29;wait;10;4.95506e-05;3.4259e-05;0.000101709
29;boundary;10;0.000725357;0.000462195;0.000908111
29;calc iter;10;0.0271776;0.0264983;0.0283026
29;calc total;1;0.280046;0.280046;0.280046
29;total;1;4.72407;4.72407;4.72407
77;initialize;1;4.23342;4.23342;4.23342
77;async;10;0.000179478;0.000109579;0.000460199
77;inner;10;0.026514;0.0261494;0.0270545
77;wait;10;3.86836e-05;2.1449e-05;8.3077e-05
77;boundary;10;0.000610816;0.000429058;0.000760554
77;calc iter;10;0.0273442;0.0268263;0.0280647
77;calc total;1;0.280043;0.280043;0.280043
77;total;1;4.72317;4.72317;4.72317
18;initialize;1;4.23781;4.23781;4.23781
18;async;10;0.00309373;0.000453297;0.00444658
18;inner;10;0.0239747;0.0201148;0.0267414
18;wait;10;4.46254e-05;2.4579e-05;0.000106801
18;boundary;10;0.000698556;0.000352062;0.000879924
18;calc iter;10;0.0278138;0.0249409;0.0290455
18;calc total;1;0.28004;0.28004;0.28004
18;total;1;4.73445;4.73445;4.73445
30;initialize;1;4.22842;4.22842;4.22842
30;async;10;0.000802225;0.000181041;0.00144326
30;inner;10;0.0253537;0.0246905;0.027218
30;wait;10;6.39888e-05;4.8267e-05;0.000111749
30;boundary;10;0.000851837;0.000467589;0.00098575
30;calc iter;10;0.0270738;0.0264253;0.0282823
30;calc total;1;0.280046;0.280046;0.280046
30;total;1;4.72508;4.72508;4.72508
78;initialize;1;4.23285;4.23285;4.23285
78;async;10;0.000923562;0.000433087;0.00121422
78;inner;10;0.0257367;0.0253629;0.0262611
78;wait;10;4.68633e-05;2.5227e-05;0.000159109
78;boundary;10;0.000560212;0.000467139;0.000681031
78;calc iter;10;0.0272686;0.0270503;0.0276196
78;calc total;1;0.280044;0.280044;0.280044
78;total;1;4.72262;4.72262;4.72262
19;initialize;1;4.23781;4.23781;4.23781
19;async;10;0.00185322;0.000430409;0.00296026
19;inner;10;0.0251522;0.0215168;0.0272243
19;wait;10;4.34372e-05;1.8202e-05;9.0299e-05
19;boundary;10;0.000664179;0.000366427;0.000819437
19;calc iter;10;0.0277153;0.0248628;0.0285464
19;calc total;1;0.280041;0.280041;0.280041
19;total;1;4.73445;4.73445;4.73445
31;initialize;1;4.22733;4.22733;4.22733
31;async;10;0.00115308;0.000240431;0.00188798
31;inner;10;0.0244948;0.0238593;0.0262222
31;wait;10;8.31682e-05;5.5485e-05;0.000213476
31;boundary;10;0.00115201;0.00103784;0.00153788
31;calc iter;10;0.0268854;0.0263287;0.0279102
31;calc total;1;0.280049;0.280049;0.280049
31;total;1;4.72399;4.72399;4.72399
79;initialize;1;4.2281;4.2281;4.2281
79;async;10;0.000859782;0.000262166;0.00113935
79;inner;10;0.0253758;0.0250808;0.0259266
79;wait;10;7.65486e-05;3.1343e-05;0.00024445
79;boundary;10;0.000875519;0.000767824;0.00104508
79;calc iter;10;0.0271895;0.0270035;0.0273889
79;calc total;1;0.280046;0.280046;0.280046
79;total;1;4.71784;4.71784;4.71784
20;initialize;1;4.23869;4.23869;4.23869
20;async;10;0.00210836;0.000432761;0.00350187
20;inner;10;0.0246562;0.0217341;0.0267142
20;wait;10;4.93492e-05;2.6856e-05;0.000121819
20;boundary;10;0.000690792;0.000423073;0.000890042
20;calc iter;10;0.0275063;0.0256875;0.0282795
20;calc total;1;0.280053;0.280053;0.280053
20;total;1;4.73533;4.73533;4.73533
96;initialize;1;4.23504;4.23504;4.23504
96;async;10;0.000569073;0.00030092;0.000763496
96;inner;10;0.0261304;0.0256671;0.0267186
96;wait;10;3.50918e-05;1.5173e-05;7.5005e-05
96;boundary;10;0.000629781;0.000510991;0.000788615
96;calc iter;10;0.0273658;0.0269987;0.0279083
96;calc total;1;0.28004;0.28004;0.28004
96;total;1;4.7302;4.7302;4.7302
32;initialize;1;4.2284;4.2284;4.2284
32;async;10;0.00180468;0.000231232;0.00286457
32;inner;10;0.0249543;0.0212304;0.0270167
32;wait;10;4.88291e-05;2.0507e-05;0.000132927
32;boundary;10;0.000886011;0.000409363;0.00112123
32;calc iter;10;0.0276963;0.0239334;0.0288949
32;calc total;1;0.28004;0.28004;0.28004
32;total;1;4.72507;4.72507;4.72507
80;initialize;1;4.23338;4.23338;4.23338
80;async;10;0.000180362;7.8026e-05;0.000594074
80;inner;10;0.0265557;0.0258098;0.0271331
80;wait;10;3.47037e-05;1.572e-05;7.0575e-05
80;boundary;10;0.000617819;0.000397439;0.00084749
80;calc iter;10;0.0273899;0.0268181;0.0280226
80;calc total;1;0.280042;0.280042;0.280042
80;total;1;4.72316;4.72316;4.72316
21;initialize;1;4.23867;4.23867;4.23867
21;async;10;0.00189484;0.000447392;0.00325222
21;inner;10;0.0246708;0.0221921;0.0268003
21;wait;10;5.24302e-05;2.6527e-05;0.000106745
21;boundary;10;0.000750231;0.000467024;0.000919773
21;calc iter;10;0.0273698;0.0259873;0.0285695
21;calc total;1;0.280055;0.280055;0.280055
21;total;1;4.73531;4.73531;4.73531
97;initialize;1;4.23531;4.23531;4.23531
97;async;10;0.000612929;0.000205175;0.00130346
97;inner;10;0.0261015;0.0256039;0.0269206
97;wait;10;4.94773e-05;3.0503e-05;0.000120605
97;boundary;10;0.000632146;0.000505832;0.000729869
97;calc iter;10;0.0273976;0.0268999;0.0281494
97;calc total;1;0.280041;0.280041;0.280041
97;total;1;4.73046;4.73046;4.73046
33;initialize;1;4.22742;4.22742;4.22742
33;async;10;0.00208036;0.000447673;0.00280964
33;inner;10;0.0248298;0.0201407;0.0271639
33;wait;10;5.28216e-05;1.9069e-05;0.000120287
33;boundary;10;0.000852671;0.000375532;0.00126898
33;calc iter;10;0.027818;0.0230402;0.0290988
33;calc total;1;0.28004;0.28004;0.28004
33;total;1;4.7241;4.7241;4.7241
81;initialize;1;4.23339;4.23339;4.23339
81;async;10;0.00087528;0.000211071;0.00135047
81;inner;10;0.0258318;0.0249528;0.0265458
81;wait;10;4.30605e-05;1.982e-05;0.000114876
81;boundary;10;0.000658954;0.000378827;0.000888125
81;calc iter;10;0.0274104;0.0265667;0.0279492
81;calc total;1;0.280042;0.280042;0.280042
81;total;1;4.72316;4.72316;4.72316
22;initialize;1;4.23871;4.23871;4.23871
22;async;10;0.0017234;0.00042386;0.00341041
22;inner;10;0.0247754;0.0225635;0.0268812
22;wait;10;4.90703e-05;2.9589e-05;0.000106373
22;boundary;10;0.000735406;0.00046448;0.000947364
22;calc iter;10;0.027285;0.0266083;0.0280934
22;calc total;1;0.280057;0.280057;0.280057
22;total;1;4.73533;4.73533;4.73533
98;initialize;1;4.23589;4.23589;4.23589
98;async;10;0.000919693;0.000191701;0.00148264
98;inner;10;0.0258843;0.025398;0.0266115
98;wait;10;4.31438e-05;2.0112e-05;0.000112401
98;boundary;10;0.000597094;0.000388789;0.000792758
98;calc iter;10;0.0274455;0.0269733;0.0277053
98;calc total;1;0.28004;0.28004;0.28004
98;total;1;4.73103;4.73103;4.73103
34;initialize;1;4.22841;4.22841;4.22841
34;async;10;0.000242737;0.000169792;0.000464842
34;inner;10;0.026789;0.0219842;0.0285034
34;wait;10;6.29392e-05;1.903e-05;0.000148841
34;boundary;10;0.000905212;0.000351941;0.00120168
34;calc iter;10;0.0280015;0.0225474;0.0302065
34;calc total;1;0.280039;0.280039;0.280039
34;total;1;4.72507;4.72507;4.72507
82;initialize;1;4.2334;4.2334;4.2334
82;async;10;0.00115703;0.000251152;0.0020348
82;inner;10;0.0256726;0.0241629;0.0266266
82;wait;10;4.35152e-05;1.8931e-05;0.000111979
82;boundary;10;0.000643349;0.000366788;0.000869343
82;calc iter;10;0.0275181;0.0265845;0.0281348
82;calc total;1;0.280042;0.280042;0.280042
82;total;1;4.72317;4.72317;4.72317
23;initialize;1;4.23871;4.23871;4.23871
23;async;10;0.000401904;0.00012134;0.00161129
23;inner;10;0.0260961;0.0244308;0.0276949
23;wait;10;4.61221e-05;2.7816e-05;8.8599e-05
23;boundary;10;0.000720876;0.000619669;0.000912146
23;calc iter;10;0.0272663;0.0266911;0.0288841
23;calc total;1;0.28006;0.28006;0.28006
23;total;1;4.73535;4.73535;4.73535
99;initialize;1;4.23526;4.23526;4.23526
99;async;10;0.000762667;0.000218727;0.00144279
99;inner;10;0.0258572;0.0254747;0.0265146
99;wait;10;5.21404e-05;2.5953e-05;0.000135119
99;boundary;10;0.000725045;0.000532914;0.000888017
99;calc iter;10;0.0273986;0.0267296;0.0278505
99;calc total;1;0.280041;0.280041;0.280041
99;total;1;4.73041;4.73041;4.73041
35;initialize;1;4.22755;4.22755;4.22755
35;async;10;0.00198272;0.00042783;0.00249907
35;inner;10;0.0249742;0.0202812;0.0274894
35;wait;10;5.89491e-05;1.7538e-05;0.000153248
35;boundary;10;0.000807846;0.000374903;0.00095457
35;calc iter;10;0.0278258;0.0231743;0.0287394
35;calc total;1;0.28004;0.28004;0.28004
35;total;1;4.72423;4.72423;4.72423
83;initialize;1;4.23293;4.23293;4.23293
83;async;10;0.000768585;0.000131498;0.00123598
83;inner;10;0.0259589;0.0250719;0.0267171
83;wait;10;4.31086e-05;1.86e-05;0.000100379
83;boundary;10;0.000644685;0.000379411;0.000901071
83;calc iter;10;0.0274169;0.0265378;0.0277618
83;calc total;1;0.280043;0.280043;0.280043
83;total;1;4.72271;4.72271;4.72271
100;initialize;1;4.23594;4.23594;4.23594
100;async;10;0.000677534;0.000156385;0.00160807
100;inner;10;0.0255171;0.0248256;0.0265158
100;wait;10;6.7231e-05;4.6678e-05;0.000124472
100;boundary;10;0.00101329;0.000528709;0.00126354
100;calc iter;10;0.0272768;0.026761;0.0278214
100;calc total;1;0.28004;0.28004;0.28004
100;total;1;4.73107;4.73107;4.73107
36;initialize;1;4.22656;4.22656;4.22656
36;async;10;0.00172127;0.000482192;0.00247966
36;inner;10;0.0251491;0.0214169;0.0269244
36;wait;10;5.28475e-05;2.3637e-05;0.000120438
36;boundary;10;0.000772524;0.000351315;0.000987967
36;calc iter;10;0.027699;0.0242733;0.0284339
36;calc total;1;0.280039;0.280039;0.280039
36;total;1;4.72322;4.72322;4.72322
84;initialize;1;4.23284;4.23284;4.23284
84;async;10;0.000957153;0.000365428;0.00170371
84;inner;10;0.0257705;0.0252987;0.0264019
84;wait;10;5.20874e-05;2.0285e-05;0.000117302
84;boundary;10;0.000561152;0.000371976;0.000852477
84;calc iter;10;0.0273421;0.0269333;0.0275912
84;calc total;1;0.280043;0.280043;0.280043
84;total;1;4.72259;4.72259;4.72259
101;initialize;1;4.23505;4.23505;4.23505
101;async;10;0.000472092;0.000116336;0.000915191
101;inner;10;0.0255813;0.0250618;0.0265519
101;wait;10;6.46461e-05;4.8358e-05;0.000126668
101;boundary;10;0.00112519;0.000523308;0.00137633
101;calc iter;10;0.0272448;0.0267198;0.02767
101;calc total;1;0.280042;0.280042;0.280042
101;total;1;4.7302;4.7302;4.7302
37;initialize;1;4.2266;4.2266;4.2266
37;async;10;0.00132007;0.000145227;0.0020751
37;inner;10;0.02545;0.0225422;0.0270862
37;wait;10;6.15776e-05;2.0539e-05;0.000212031
37;boundary;10;0.000743642;0.000375843;0.00104574
37;calc iter;10;0.027577;0.0249936;0.0284366
37;calc total;1;0.280039;0.280039;0.280039
37;total;1;4.72326;4.72326;4.72326
85;initialize;1;4.22886;4.22886;4.22886
85;async;10;0.000850151;0.000334127;0.00161584
85;inner;10;0.0254715;0.0250622;0.026246
85;wait;10;6.28332e-05;3.6074e-05;0.000130011
85;boundary;10;0.000836144;0.000506229;0.00104458
85;calc iter;10;0.0272223;0.0267192;0.027717
85;calc total;1;0.280044;0.280044;0.280044
85;total;1;4.71863;4.71863;4.71863
102;initialize;1;4.23583;4.23583;4.23583
102;async;10;0.000637987;0.000203331;0.0013092
102;inner;10;0.0256561;0.0250291;0.026467
102;wait;10;5.89253e-05;4.1419e-05;0.000138774
102;boundary;10;0.000948861;0.000539328;0.00114092
102;calc iter;10;0.0273032;0.0269868;0.0277011
102;calc total;1;0.28004;0.28004;0.28004
102;total;1;4.73098;4.73098;4.73098
38;initialize;1;4.22654;4.22654;4.22654
38;async;10;0.000904104;0.000192323;0.00176949
38;inner;10;0.0258527;0.0234977;0.0271071
38;wait;10;4.6753e-05;2.1197e-05;0.000109918
38;boundary;10;0.000676;0.00039156;0.000987663
38;calc iter;10;0.0274813;0.0253414;0.0282176
38;calc total;1;0.280039;0.280039;0.280039
38;total;1;4.72321;4.72321;4.72321
86;initialize;1;4.23291;4.23291;4.23291
86;async;10;0.000637776;0.000288877;0.00132026
86;inner;10;0.0258939;0.0252879;0.0265406
86;wait;10;5.22571e-05;3.6087e-05;0.000108025
86;boundary;10;0.000630992;0.000418851;0.000802227
86;calc iter;10;0.0272162;0.026882;0.0275195
86;calc total;1;0.280043;0.280043;0.280043
86;total;1;4.72267;4.72267;4.72267
103;initialize;1;4.23583;4.23583;4.23583
103;async;10;0.000655511;0.000418775;0.00108862
103;inner;10;0.0259968;0.0256231;0.0264746
103;wait;10;4.8639e-05;2.5114e-05;0.000166504
103;boundary;10;0.000680168;0.000559976;0.000805146
103;calc iter;10;0.0273823;0.0271533;0.0276222
103;calc total;1;0.280041;0.280041;0.280041
103;total;1;4.73096;4.73096;4.73096
39;initialize;1;4.22657;4.22657;4.22657
39;async;10;0.0011441;0.000449792;0.00218543
39;inner;10;0.0256129;0.0240011;0.0268703
39;wait;10;4.3344e-05;2.3123e-05;0.000120684
39;boundary;10;0.000599142;0.000400463;0.000904879
39;calc iter;10;0.0274009;0.0266115;0.0281871
39;calc total;1;0.28004;0.28004;0.28004
39;total;1;4.72324;4.72324;4.72324
87;initialize;1;4.23311;4.23311;4.23311
87;async;10;0.000576054;0.000201268;0.00101529
87;inner;10;0.0262785;0.0258471;0.0268028
87;wait;10;3.45907e-05;2.0616e-05;9.3222e-05
87;boundary;10;0.000418907;0.00039837;0.000480604
87;calc iter;10;0.0273089;0.0271506;0.0277801
87;calc total;1;0.280043;0.280043;0.280043
87;total;1;4.72288;4.72288;4.72288
104;initialize;1;4.23591;4.23591;4.23591
104;async;10;0.000458257;0.000130793;0.000937365
104;inner;10;0.0264504;0.0260161;0.0269598
104;wait;10;3.60448e-05;1.8537e-05;9.3598e-05
104;boundary;10;0.000510957;0.00038074;0.000582914
104;calc iter;10;0.0274567;0.0272307;0.0279336
104;calc total;1;0.28004;0.28004;0.28004
104;total;1;4.73107;4.73107;4.73107
40;initialize;1;4.22657;4.22657;4.22657
40;async;10;0.00074128;0.000175798;0.00176227
40;inner;10;0.0258345;0.0247498;0.0268733
40;wait;10;4.92297e-05;2.4489e-05;0.000122484
40;boundary;10;0.00064745;0.000460106;0.000792733
40;calc iter;10;0.0272738;0.0267613;0.0279294
40;calc total;1;0.280041;0.280041;0.280041
40;total;1;4.72323;4.72323;4.72323
88;initialize;1;4.23312;4.23312;4.23312
88;async;10;0.0011642;0.000496773;0.00157708
88;inner;10;0.0256909;0.0252773;0.02619
88;wait;10;3.70295e-05;2.0021e-05;0.000131409
88;boundary;10;0.000418139;0.000387741;0.000509313
88;calc iter;10;0.0273114;0.0271084;0.027666
88;calc total;1;0.280043;0.280043;0.280043
88;total;1;4.72287;4.72287;4.72287
105;initialize;1;4.23592;4.23592;4.23592
105;async;10;0.00056902;0.00015238;0.000898407
105;inner;10;0.0263339;0.0258603;0.0270813
105;wait;10;3.51657e-05;1.8785e-05;8.5622e-05
105;boundary;10;0.000542894;0.000376626;0.000766944
105;calc iter;10;0.0274824;0.0270046;0.0280931
105;calc total;1;0.280041;0.280041;0.280041
105;total;1;4.73107;4.73107;4.73107
41;initialize;1;4.22659;4.22659;4.22659
41;async;10;0.000570188;0.000221496;0.000898369
41;inner;10;0.0257285;0.0247627;0.0265532
41;wait;10;6.06287e-05;3.7694e-05;0.000179092
41;boundary;10;0.000782048;0.000552309;0.000914764
41;calc iter;10;0.0271425;0.026508;0.0278221
41;calc total;1;0.280043;0.280043;0.280043
41;total;1;4.72323;4.72323;4.72323
89;initialize;1;4.23311;4.23311;4.23311
89;async;10;0.00137412;0.000468497;0.0020221
89;inner;10;0.0254621;0.0250315;0.0260418
89;wait;10;4.28234e-05;1.8322e-05;0.00016286
89;boundary;10;0.000441377;0.000378024;0.000568051
89;calc iter;10;0.0273217;0.0270975;0.0276402
89;calc total;1;0.280045;0.280045;0.280045
89;total;1;4.72287;4.72287;4.72287
42;initialize;1;4.22656;4.22656;4.22656
42;async;10;0.000629957;0.000399987;0.00108933
42;inner;10;0.0259405;0.0250624;0.026928
42;wait;10;4.74423e-05;2.7738e-05;0.000117175
42;boundary;10;0.000621198;0.00046891;0.000764392
42;calc iter;10;0.0272402;0.0267661;0.0279369
42;calc total;1;0.280042;0.280042;0.280042
42;total;1;4.72323;4.72323;4.72323
90;initialize;1;4.23312;4.23312;4.23312
90;async;10;0.00112043;0.000495072;0.00154232
90;inner;10;0.0255881;0.0250061;0.025974
90;wait;10;6.33658e-05;2.2961e-05;0.000241162
90;boundary;10;0.000515638;0.000410834;0.000671011
90;calc iter;10;0.0272888;0.0269677;0.0274658
90;calc total;1;0.280044;0.280044;0.280044
90;total;1;4.72287;4.72287;4.72287
43;initialize;1;4.22657;4.22657;4.22657
43;async;10;0.000225596;0.000106164;0.00045879
43;inner;10;0.0264165;0.0255056;0.0271175
43;wait;10;4.18451e-05;2.3568e-05;0.000106615
43;boundary;10;0.00058753;0.000425104;0.000805375
43;calc iter;10;0.0272728;0.0261409;0.0281101
43;calc total;1;0.280044;0.280044;0.280044
43;total;1;4.72322;4.72322;4.72322
91;initialize;1;4.23291;4.23291;4.23291
91;async;10;0.00102351;0.000500784;0.00163535
91;inner;10;0.0257847;0.0252826;0.0263199
91;wait;10;4.10249e-05;2.1438e-05;0.000118929
91;boundary;10;0.000447193;0.000405271;0.000500313
91;calc iter;10;0.0272976;0.0270638;0.0275357
91;calc total;1;0.280045;0.280045;0.280045
91;total;1;4.72267;4.72267;4.72267
44;initialize;1;4.22656;4.22656;4.22656
44;async;10;0.000656951;0.000355628;0.00106206
44;inner;10;0.0259025;0.0250022;0.0268721
44;wait;10;4.71268e-05;2.9872e-05;0.000120055
44;boundary;10;0.000625388;0.000437682;0.000785952
44;calc iter;10;0.0272332;0.0267297;0.027943
44;calc total;1;0.280043;0.280043;0.280043
44;total;1;4.72322;4.72322;4.72322
92;initialize;1;4.23292;4.23292;4.23292
92;async;10;0.000635397;0.000182743;0.00112419
92;inner;10;0.0259225;0.025304;0.0265278
92;wait;10;5.12858e-05;2.4556e-05;0.000103742
92;boundary;10;0.00059515;0.000400997;0.000772615
92;calc iter;10;0.0272056;0.0268541;0.027595
92;calc total;1;0.280045;0.280045;0.280045
92;total;1;4.72267;4.72267;4.72267
45;initialize;1;4.22657;4.22657;4.22657
45;async;10;0.000561396;0.000234435;0.000916475
45;inner;10;0.0257726;0.0248074;0.0268312
45;wait;10;5.82421e-05;3.9896e-05;0.000141208
45;boundary;10;0.000739758;0.000486593;0.000880011
45;calc iter;10;0.0271335;0.0265789;0.0279136
45;calc total;1;0.280044;0.280044;0.280044
45;total;1;4.72324;4.72324;4.72324
93;initialize;1;4.23285;4.23285;4.23285
93;async;10;0.00112128;0.000453843;0.00141635
93;inner;10;0.0255801;0.0250385;0.026216
93;wait;10;4.67543e-05;2.3811e-05;0.000137268
93;boundary;10;0.000488818;0.000393884;0.000669105
93;calc iter;10;0.0272379;0.0267906;0.0275097
93;calc total;1;0.280045;0.280045;0.280045
93;total;1;4.72259;4.72259;4.72259
46;initialize;1;4.22656;4.22656;4.22656
46;async;10;0.00028888;8.8786e-05;0.000634705
46;inner;10;0.0259039;0.0248784;0.0271124
46;wait;10;5.73539e-05;4.2176e-05;0.00010459
46;boundary;10;0.000821675;0.000424444;0.00104575
46;calc iter;10;0.0270734;0.0263965;0.0281151
46;calc total;1;0.280044;0.280044;0.280044
46;total;1;4.72322;4.72322;4.72322
94;initialize;1;4.23282;4.23282;4.23282
94;async;10;0.00055896;0.000173711;0.000852829
94;inner;10;0.0259913;0.0254773;0.0265462
94;wait;10;5.13833e-05;2.8787e-05;0.000100381
94;boundary;10;0.000595506;0.000432039;0.000795227
94;calc iter;10;0.0271983;0.0269892;0.0275693
94;calc total;1;0.280045;0.280045;0.280045
94;total;1;4.72259;4.72259;4.72259
47;initialize;1;4.22662;4.22662;4.22662
47;async;10;0.000713854;0.00036121;0.0016257
47;inner;10;0.0251805;0.0242658;0.0262858
47;wait;10;6.77059e-05;3.3859e-05;0.000180052
47;boundary;10;0.00100276;0.000825639;0.00109005
47;calc iter;10;0.0269665;0.0261426;0.0276546
47;calc total;1;0.280046;0.280046;0.280046
47;total;1;4.72327;4.72327;4.72327
95;initialize;1;4.22824;4.22824;4.22824
95;async;10;0.00069526;0.000182642;0.00118264
95;inner;10;0.0253471;0.0244692;0.0262804
95;wait;10;6.46442e-05;4.9553e-05;0.000109523
95;boundary;10;0.000944832;0.000521776;0.00112433
95;calc iter;10;0.0270537;0.026823;0.0275315
95;calc total;1;0.280047;0.280047;0.280047
95;total;1;4.71799;4.71799;4.71799
106;initialize;1;4.23581;4.23581;4.23581
106;async;10;0.00106661;0.000482132;0.00148358
106;inner;10;0.0258209;0.0253047;0.0266301
106;wait;10;3.92807e-05;1.8623e-05;0.000109189
106;boundary;10;0.000523168;0.000382168;0.000601813
106;calc iter;10;0.0274513;0.0271906;0.0277358
106;calc total;1;0.28004;0.28004;0.28004
106;total;1;4.73097;4.73097;4.73097
48;calc total;1;0.28004;0.28004;0.28004
48;total;1;4.73014;4.73014;4.73014
49;initialize;1;4.23419;4.23419;4.23419
49;async;10;0.00206878;0.000312534;0.00338817
49;inner;10;0.0248571;0.0218613;0.0271708
49;wait;10;4.62281e-05;1.8681e-05;0.000120467
49;boundary;10;0.000771036;0.000373346;0.000952015
49;calc iter;10;0.0277448;0.0256267;0.0287302
49;calc total;1;0.28004;0.28004;0.28004
49;total;1;4.73085;4.73085;4.73085
50;initialize;1;4.23343;4.23343;4.23343
50;async;10;0.00253975;0.000469157;0.00414528
50;inner;10;0.0244543;0.0208931;0.0268931
50;wait;10;5.47219e-05;2.4805e-05;0.000112133
50;boundary;10;0.000830022;0.000359177;0.00116317
50;calc iter;10;0.0278809;0.0254242;0.0296426
50;calc total;1;0.28004;0.28004;0.28004
50;total;1;4.73009;4.73009;4.73009
51;initialize;1;4.23418;4.23418;4.23418
51;async;10;0.00255379;0.000464067;0.0040122
51;inner;10;0.0244135;0.0213607;0.0265194
51;wait;10;4.87017e-05;1.9298e-05;0.000117908
51;boundary;10;0.00067312;0.000387417;0.000887768
51;calc iter;10;0.0276909;0.0257815;0.0283771
51;calc total;1;0.28004;0.28004;0.28004
51;total;1;4.73086;4.73086;4.73086
52;initialize;1;4.23333;4.23333;4.23333
52;async;10;0.00215516;0.000407835;0.00360097
52;inner;10;0.0246804;0.0220949;0.0266422
52;wait;10;4.61368e-05;2.1989e-05;9.8119e-05
52;boundary;10;0.000649174;0.000429217;0.000867651
52;calc iter;10;0.0275323;0.0261623;0.0282331
52;calc total;1;0.28004;0.28004;0.28004
52;total;1;4.73;4.73;4.73
53;initialize;1;4.23332;4.23332;4.23332
53;async;10;0.00203606;0.000488272;0.00367578
53;inner;10;0.0246596;0.0226467;0.0263955
53;wait;10;5.22326e-05;2.4157e-05;0.000139776
53;boundary;10;0.000647135;0.000464841;0.000858508
53;calc iter;10;0.0273965;0.0268143;0.0280035
53;calc total;1;0.280042;0.280042;0.280042
53;total;1;4.73;4.73;4.73
54;initialize;1;4.23417;4.23417;4.23417
54;async;10;0.00189697;0.000474619;0.0040781
54;inner;10;0.0246901;0.0228521;0.0263704
54;wait;10;5.30897e-05;2.8325e-05;0.000142324
54;boundary;10;0.000657902;0.000535132;0.000817009
54;calc iter;10;0.0272999;0.0266904;0.0275954
54;calc total;1;0.280042;0.280042;0.280042
54;total;1;4.73086;4.73086;4.73086
107;initialize;1;4.23525;4.23525;4.23525
107;async;10;0.000526347;0.000122671;0.00101347
107;inner;10;0.0263137;0.0258595;0.0269183
107;wait;10;3.91734e-05;2.4304e-05;9.3814e-05
107;boundary;10;0.000544168;0.000439946;0.000598026
107;calc iter;10;0.0274248;0.0270805;0.027968
107;calc total;1;0.280041;0.280041;0.280041
107;total;1;4.7304;4.7304;4.7304
55;initialize;1;4.23383;4.23383;4.23383
55;async;10;0.00139682;0.000449554;0.0030813
55;inner;10;0.0251224;0.0235692;0.0265093
55;wait;10;4.68685e-05;2.6511e-05;0.000118511
55;boundary;10;0.000604696;0.000445439;0.000733315
55;calc iter;10;0.0271722;0.0265552;0.0276155
55;calc total;1;0.280045;0.280045;0.280045
55;total;1;4.7305;4.7305;4.7305
108;initialize;1;4.23581;4.23581;4.23581
108;async;10;0.00112772;0.000493164;0.00163222
108;inner;10;0.0256464;0.0251216;0.0262014
108;wait;10;4.44206e-05;2.2029e-05;0.000131217
108;boundary;10;0.000467938;0.000396458;0.000566283
108;calc iter;10;0.0272877;0.0268197;0.0276606
108;calc total;1;0.28004;0.28004;0.28004
108;total;1;4.73097;4.73097;4.73097
56;initialize;1;4.23338;4.23338;4.23338
56;async;10;0.00129532;0.000458037;0.00262572
56;inner;10;0.0248298;0.0231827;0.0265289
56;wait;10;6.03433e-05;4.0921e-05;0.000117618
56;boundary;10;0.000808068;0.000496711;0.000975016
56;calc iter;10;0.0269951;0.0265404;0.0276036
56;calc total;1;0.280041;0.280041;0.280041
56;total;1;4.73008;4.73008;4.73008
109;initialize;1;4.23586;4.23586;4.23586
109;async;10;0.000790822;0.00034334;0.00184246
109;inner;10;0.0258154;0.025145;0.0263566
109;wait;10;4.98963e-05;2.9985e-05;0.000103914
109;boundary;10;0.00061363;0.000444331;0.000827244
109;calc iter;10;0.0272711;0.0266629;0.0280036
109;calc total;1;0.28004;0.28004;0.28004
109;total;1;4.731;4.731;4.731
57;initialize;1;4.23416;4.23416;4.23416
57;async;10;0.000991249;0.000173597;0.00200866
57;inner;10;0.0251464;0.0235749;0.0268528
57;wait;10;5.37714e-05;3.3668e-05;9.1719e-05
57;boundary;10;0.00079147;0.000435208;0.000969486
57;calc iter;10;0.0269847;0.0265903;0.027876
57;calc total;1;0.280042;0.280042;0.280042
57;total;1;4.73085;4.73085;4.73085
110;initialize;1;4.23584;4.23584;4.23584
110;async;10;0.000766048;0.000423426;0.00145273
110;inner;10;0.0254907;0.0247929;0.0261961
110;wait;10;6.33215e-05;4.6724e-05;0.000124361
110;boundary;10;0.000816394;0.000461067;0.00101436
110;calc iter;10;0.027138;0.0267902;0.0274797
110;calc total;1;0.280042;0.280042;0.280042
110;total;1;4.73099;4.73099;4.73099
58;initialize;1;4.23415;4.23415;4.23415
58;async;10;0.0012794;0.000387555;0.00236859
58;inner;10;0.0248567;0.023206;0.0265599
58;wait;10;5.94669e-05;3.7635e-05;0.000123564
58;boundary;10;0.000789421;0.000473084;0.000945485
58;calc iter;10;0.0269865;0.0265116;0.0276546
58;calc total;1;0.280042;0.280042;0.280042
58;total;1;4.73085;4.73085;4.73085
59;initialize;1;4.23332;4.23332;4.23332
59;async;10;0.00140936;0.000440734;0.00240755
59;inner;10;0.0249786;0.0233456;0.026495
59;wait;10;5.21473e-05;3.4785e-05;0.000122679
59;boundary;10;0.000638984;0.000512089;0.000785436
59;calc iter;10;0.0270807;0.0265818;0.0275732
59;calc total;1;0.280045;0.280045;0.280045
59;total;1;4.72999;4.72999;4.72999
60;initialize;1;4.23186;4.23186;4.23186
60;async;10;0.000967747;0.000399012;0.00167153
60;inner;10;0.0255066;0.0244695;0.0266436
60;wait;10;4.78419e-05;2.7986e-05;0.00010953
60;boundary;10;0.000588453;0.000429754;0.000806368
60;calc iter;10;0.0271118;0.026766;0.0276667
60;calc total;1;0.280042;0.280042;0.280042
60;total;1;4.72854;4.72854;4.72854
61;initialize;1;4.23331;4.23331;4.23331
61;async;10;0.0011307;0.000452505;0.00190711
61;inner;10;0.0254883;0.0244087;0.0267005
61;wait;10;3.76581e-05;2.3814e-05;9.8041e-05
61;boundary;10;0.000520907;0.000429539;0.00059934
61;calc iter;10;0.0271791;0.0268693;0.0276857
61;calc total;1;0.280044;0.280044;0.280044
61;total;1;4.73;4.73;4.73
62;initialize;1;4.23335;4.23335;4.23335
62;async;10;0.000952365;0.000458446;0.00180537
62;inner;10;0.0254749;0.0245678;0.0265809
62;wait;10;5.00838e-05;3.336e-05;0.000113736
62;boundary;10;0.00064533;0.000435865;0.000802776
62;calc iter;10;0.0271239;0.026806;0.0276263
62;calc total;1;0.280045;0.280045;0.280045
62;total;1;4.73003;4.73003;4.73003
63;initialize;1;4.23393;4.23393;4.23393
63;async;10;0.00101125;0.000280173;0.00225615
63;inner;10;0.0249434;0.0237074;0.0263145
63;wait;10;8.16198e-05;4.506e-05;0.000213773
63;boundary;10;0.000934794;0.000550896;0.00111316
63;calc iter;10;0.0269726;0.026381;0.0274762
63;calc total;1;0.280046;0.280046;0.280046
63;total;1;4.73062;4.73062;4.73062
64;initialize;1;4.23414;4.23414;4.23414
64;async;10;0.0015356;0.000391637;0.00326223
64;inner;10;0.0252372;0.0238426;0.0264389
64;wait;10;3.78348e-05;1.4862e-05;0.000133537
64;boundary;10;0.00054542;0.000417662;0.000876143
64;calc iter;10;0.0273573;0.0268976;0.02814
64;calc total;1;0.280039;0.280039;0.280039
64;total;1;4.73082;4.73082;4.73082
65;initialize;1;4.23332;4.23332;4.23332
65;async;10;0.00194605;0.000440685;0.00333374
65;inner;10;0.0249001;0.0228066;0.0265571
65;wait;10;4.46621e-05;2.3915e-05;0.000133252
65;boundary;10;0.000613884;0.000364867;0.000813618
65;calc iter;10;0.0275073;0.026531;0.0279641
65;calc total;1;0.280039;0.280039;0.280039
65;total;1;4.73;4.73;4.73
66;initialize;1;4.23413;4.23413;4.23413
66;async;10;0.00219546;0.00042361;0.00348301
66;inner;10;0.0246196;0.022148;0.0265777
66;wait;10;5.14732e-05;1.9628e-05;0.000127419
66;boundary;10;0.000729287;0.000357364;0.000913287
66;calc iter;10;0.027598;0.0254107;0.0288087
66;calc total;1;0.280039;0.280039;0.280039
66;total;1;4.73082;4.73082;4.73082
67;initialize;1;4.23335;4.23335;4.23335
67;async;10;0.00177985;0.000378402;0.00306042
67;inner;10;0.0249561;0.0231029;0.0263539
67;wait;10;5.61994e-05;1.8212e-05;0.000163486
67;boundary;10;0.000673577;0.000379472;0.000853397
67;calc iter;10;0.0274674;0.0262344;0.0280902
67;calc total;1;0.280039;0.280039;0.280039
67;total;1;4.73003;4.73003;4.73003
68;initialize;1;4.23415;4.23415;4.23415
68;async;10;0.00122179;9.5961e-05;0.00266451
68;inner;10;0.0254901;0.0241254;0.0266742
68;wait;10;4.48461e-05;2.3522e-05;9.8201e-05
68;boundary;10;0.000619108;0.000414366;0.00084341
68;calc iter;10;0.027377;0.0266261;0.0279299
68;calc total;1;0.280039;0.280039;0.280039
68;total;1;4.73082;4.73082;4.73082
69;initialize;1;4.23334;4.23334;4.23334
69;async;10;0.00111712;0.000177157;0.00243246
69;inner;10;0.0252985;0.0243241;0.0266844
69;wait;10;5.78594e-05;2.7677e-05;0.000110516
69;boundary;10;0.000735197;0.000445705;0.0010407
69;calc iter;10;0.0272103;0.0264783;0.0277155
69;calc total;1;0.280041;0.280041;0.280041
69;total;1;4.73003;4.73003;4.73003
70;initialize;1;4.23332;4.23332;4.23332
70;async;10;0.000723394;0.000175119;0.00170986
70;inner;10;0.0255994;0.0246221;0.026784
70;wait;10;5.51463e-05;3.8533e-05;9.791e-05
70;boundary;10;0.000735216;0.000446246;0.000958459
70;calc iter;10;0.0271146;0.0267757;0.0277727
70;calc total;1;0.280042;0.280042;0.280042
70;total;1;4.73;4.73;4.73
71;initialize;1;4.23331;4.23331;4.23331
71;async;10;0.000859163;0.000159972;0.0018362
71;inner;10;0.025592;0.0247334;0.0266536
71;wait;10;4.99133e-05;2.5926e-05;0.000114392
71;boundary;10;0.000640645;0.000419655;0.000780198
71;calc iter;10;0.0271431;0.0267552;0.0278436
71;calc total;1;0.280043;0.280043;0.280043
71;total;1;4.73;4.73;4.73
111;initialize;1;4.23525;4.23525;4.23525
111;async;10;0.000918074;0.000226177;0.00246888
111;inner;10;0.0249869;0.0239974;0.0260536
111;wait;10;7.51347e-05;2.9287e-05;0.000206716
111;boundary;10;0.00100706;0.000509966;0.00117505
111;calc iter;10;0.0269891;0.0256387;0.0276158
111;calc total;1;0.280044;0.280044;0.280044
111;total;1;4.73041;4.73041;4.73041
120;initialize;1;4.22718;4.22718;4.22718
120;async;10;0.0006858;0.000432235;0.00125256
120;inner;10;0.0259256;0.0249704;0.0265814
120;wait;10;4.32092e-05;2.1256e-05;0.000106497
120;boundary;10;0.00073161;0.000396813;0.00106174
120;calc iter;10;0.0273877;0.0258795;0.0279627
120;calc total;1;0.280041;0.280041;0.280041
120;total;1;4.7146;4.7146;4.7146
168;initialize;1;4.21104;4.21104;4.21104
168;async;10;0.00231241;0.000425213;0.002809
168;inner;10;0.0243296;0.0210315;0.0262954
168;wait;10;5.3332e-05;2.0119e-05;0.000100171
168;boundary;10;0.000811408;0.000348877;0.00102465
168;calc iter;10;0.0275096;0.0242106;0.0288097
168;calc total;1;0.280043;0.280043;0.280043
168;total;1;4.70637;4.70637;4.70637
144;initialize;1;4.18352;4.18352;4.18352
144;async;10;0.00141244;0.000318333;0.00306947
144;inner;10;0.0245925;0.0230459;0.0260629
144;wait;10;7.31681e-05;3.2899e-05;0.000234277
144;boundary;10;0.000854298;0.000585161;0.00102106
144;calc iter;10;0.0269344;0.0262609;0.0274311
144;calc total;1;0.280042;0.280042;0.280042
144;total;1;4.68002;4.68002;4.68002
112;initialize;1;4.23516;4.23516;4.23516
112;async;10;0.00109329;0.000401449;0.00145988
112;inner;10;0.0255554;0.0250605;0.0260881
112;wait;10;4.4375e-05;1.4974e-05;0.000169803
112;boundary;10;0.000524822;0.000409216;0.000730284
112;calc iter;10;0.0272189;0.0269567;0.0275
112;calc total;1;0.28004;0.28004;0.28004
112;total;1;4.7303;4.7303;4.7303
121;initialize;1;4.22712;4.22712;4.22712
121;async;10;0.00030388;0.000174702;0.00045193
121;inner;10;0.0263627;0.0253765;0.027032
121;wait;10;4.23704e-05;1.8492e-05;0.000101153
121;boundary;10;0.000745711;0.000375969;0.00101172
121;calc iter;10;0.0274565;0.0262166;0.0280339
121;calc total;1;0.280042;0.280042;0.280042
121;total;1;4.71454;4.71454;4.71454
169;initialize;1;4.21106;4.21106;4.21106
169;async;10;0.00167273;0.00025764;0.00249652
169;inner;10;0.0249045;0.0224201;0.0263586
169;wait;10;4.83588e-05;1.7097e-05;9.7286e-05
169;boundary;10;0.000754344;0.00036946;0.00102786
169;calc iter;10;0.0273815;0.0249508;0.0282014
169;calc total;1;0.280044;0.280044;0.280044
169;total;1;4.70637;4.70637;4.70637
113;initialize;1;4.23508;4.23508;4.23508
113;async;10;0.000297511;0.000106129;0.000812546
113;inner;10;0.0264621;0.0261373;0.0270208
113;wait;10;3.49576e-05;2.2104e-05;8.8887e-05
113;boundary;10;0.000491284;0.000415026;0.000619162
113;calc iter;10;0.027287;0.0267318;0.0280952
113;calc total;1;0.28004;0.28004;0.28004
113;total;1;4.73023;4.73023;4.73023
122;initialize;1;4.22715;4.22715;4.22715
122;async;10;0.000198839;0.00014851;0.000387495
122;inner;10;0.0265202;0.025459;0.027135
122;wait;10;4.23752e-05;2.03e-05;8.7175e-05
122;boundary;10;0.000704868;0.000375588;0.000863367
122;calc iter;10;0.027468;0.0260279;0.0280928
122;calc total;1;0.280042;0.280042;0.280042
122;total;1;4.71456;4.71456;4.71456
114;initialize;1;4.23512;4.23512;4.23512
114;async;10;0.00121235;0.000478675;0.00181291
114;inner;10;0.0255264;0.0251334;0.0260161
114;wait;10;5.269e-05;2.4272e-05;0.000189515
114;boundary;10;0.000489885;0.000408546;0.000640146
114;calc iter;10;0.0272826;0.0270534;0.0274674
114;calc total;1;0.28004;0.28004;0.28004
114;total;1;4.73028;4.73028;4.73028
123;initialize;1;4.22723;4.22723;4.22723
123;async;10;0.000778791;0.000446254;0.00111125
123;inner;10;0.0259076;0.0249147;0.0265622
123;wait;10;4.21713e-05;1.8987e-05;0.000112753
123;boundary;10;0.000676919;0.000387457;0.000972075
123;calc iter;10;0.0274069;0.0262791;0.0280167
123;calc total;1;0.280042;0.280042;0.280042
123;total;1;4.71465;4.71465;4.71465
115;initialize;1;4.23583;4.23583;4.23583
115;async;10;0.000857049;0.00044125;0.00170445
115;inner;10;0.0256387;0.0251614;0.0263368
115;wait;10;5.95451e-05;3.308e-05;0.000138088
115;boundary;10;0.000694297;0.000442627;0.000849597
115;calc iter;10;0.027251;0.0267415;0.0276675
115;calc total;1;0.280041;0.280041;0.280041
115;total;1;4.73098;4.73098;4.73098
124;initialize;1;4.22719;4.22719;4.22719
124;async;10;0.000650976;0.000188705;0.00132172
124;inner;10;0.025976;0.0252084;0.0269311
124;wait;10;4.8879e-05;2.5622e-05;9.8608e-05
124;boundary;10;0.000676443;0.000432107;0.000958963
124;calc iter;10;0.0273536;0.0265005;0.0280247
124;calc total;1;0.280042;0.280042;0.280042
124;total;1;4.71461;4.71461;4.71461
116;initialize;1;4.23502;4.23502;4.23502
116;async;10;0.000813745;0.000457462;0.00117422
116;inner;10;0.0257132;0.0251765;0.0262799
116;wait;10;5.03375e-05;2.8493e-05;0.000107805
116;boundary;10;0.000624903;0.000454453;0.000838736
116;calc iter;10;0.0272036;0.0269112;0.0274109
116;calc total;1;0.280041;0.280041;0.280041
116;total;1;4.73016;4.73016;4.73016
125;initialize;1;4.22716;4.22716;4.22716
125;async;10;0.000713955;0.000235026;0.00138273
125;inner;10;0.0259165;0.0252498;0.0265599
125;wait;10;4.72191e-05;2.6939e-05;0.000114879
125;boundary;10;0.000613148;0.000428006;0.000888389
125;calc iter;10;0.0272921;0.0265192;0.0278211
125;calc total;1;0.280044;0.280044;0.280044
125;total;1;4.71458;4.71458;4.71458
117;initialize;1;4.23506;4.23506;4.23506
117;async;10;0.00126067;0.000494939;0.00180713
117;inner;10;0.0255575;0.0251174;0.0261606
117;wait;10;4.13206e-05;2.1514e-05;0.000140105
117;boundary;10;0.000439218;0.000391238;0.000538556
117;calc iter;10;0.0272997;0.0271324;0.0275161
117;calc total;1;0.280041;0.280041;0.280041
117;total;1;4.73021;4.73021;4.73021
126;initialize;1;4.22712;4.22712;4.22712
126;async;10;0.000503626;0.00010498;0.00123631
126;inner;10;0.0259789;0.0256403;0.0265641
126;wait;10;5.94953e-05;3.1849e-05;0.000124617
126;boundary;10;0.000732739;0.000508235;0.000946917
126;calc iter;10;0.027276;0.0269019;0.0277394
126;calc total;1;0.280044;0.280044;0.280044
126;total;1;4.71454;4.71454;4.71454
118;initialize;1;4.23501;4.23501;4.23501
118;async;10;0.00112516;0.000302962;0.00187827
118;inner;10;0.0257458;0.0250407;0.0264315
118;wait;10;3.813e-05;1.8918e-05;0.000103675
118;boundary;10;0.000431936;0.000370138;0.000494389
118;calc iter;10;0.0273423;0.0271532;0.0275006
118;calc total;1;0.28004;0.28004;0.28004
118;total;1;4.73016;4.73016;4.73016
127;initialize;1;4.22715;4.22715;4.22715
127;async;10;0.000648119;0.000279461;0.00166958
127;inner;10;0.0253779;0.0249666;0.0258565
127;wait;10;7.43121e-05;2.3256e-05;0.000258726
127;boundary;10;0.00105204;0.000882438;0.00135249
127;calc iter;10;0.0271537;0.0264775;0.0280016
127;calc total;1;0.280046;0.280046;0.280046
127;total;1;4.71455;4.71455;4.71455
119;initialize;1;4.23517;4.23517;4.23517
119;async;10;0.0013675;0.000465732;0.00207676
119;inner;10;0.0254403;0.0246964;0.026081
119;wait;10;4.91594e-05;1.9489e-05;0.000150863
119;boundary;10;0.000486089;0.000371084;0.000627471
119;calc iter;10;0.0273444;0.027192;0.027723
119;calc total;1;0.280041;0.280041;0.280041
119;total;1;4.73031;4.73031;4.73031
128;initialize;1;4.22713;4.22713;4.22713
128;async;10;0.000397718;0.000240002;0.000624702
128;inner;10;0.0260342;0.0255682;0.0265669
128;wait;10;5.02242e-05;2.7382e-05;0.000134113
128;boundary;10;0.000711914;0.000531898;0.000887529
128;calc iter;10;0.0271955;0.0267644;0.0275919
128;calc total;1;0.280042;0.280042;0.280042
128;total;1;4.71455;4.71455;4.71455
129;initialize;1;4.22713;4.22713;4.22713
129;async;10;0.000378003;0.000120369;0.000642398
129;inner;10;0.0261934;0.0256306;0.0267526
129;wait;10;4.22876e-05;2.2938e-05;0.000100489
129;boundary;10;0.000590887;0.000433674;0.000869254
129;calc iter;10;0.0272057;0.0267116;0.0277651
129;calc total;1;0.280042;0.280042;0.280042
129;total;1;4.71455;4.71455;4.71455
130;initialize;1;4.22715;4.22715;4.22715
130;async;10;0.000358041;0.000174805;0.000509856
130;inner;10;0.0261462;0.0258169;0.0267201
130;wait;10;5.41328e-05;3.3832e-05;0.000106145
130;boundary;10;0.00067425;0.000482137;0.0008159
130;calc iter;10;0.0272341;0.026957;0.0277168
130;calc total;1;0.280043;0.280043;0.280043
130;total;1;4.71458;4.71458;4.71458
131;initialize;1;4.22717;4.22717;4.22717
131;async;10;0.000369813;0.000152833;0.00058306
131;inner;10;0.0261859;0.0258514;0.0266985
131;wait;10;5.0301e-05;2.4348e-05;0.000113308
131;boundary;10;0.00065011;0.000499739;0.000801192
131;calc iter;10;0.0272576;0.0269738;0.0276922
131;calc total;1;0.280044;0.280044;0.280044
131;total;1;4.7146;4.7146;4.7146
132;initialize;1;4.22714;4.22714;4.22714
132;async;10;0.000927088;0.000461667;0.00153211
132;inner;10;0.0257043;0.0249512;0.02648
132;wait;10;5.16345e-05;2.7449e-05;0.000142831
132;boundary;10;0.000622484;0.000474667;0.000827868
132;calc iter;10;0.0273067;0.0269027;0.0275833
132;calc total;1;0.280041;0.280041;0.280041
132;total;1;4.71454;4.71454;4.71454
133;initialize;1;4.22663;4.22663;4.22663
133;async;10;0.000382155;9.3834e-05;0.000923103
133;inner;10;0.0264723;0.025636;0.0271261
133;wait;10;3.96154e-05;2.0854e-05;8.9312e-05
133;boundary;10;0.00053602;0.000392552;0.000693955
133;calc iter;10;0.0274314;0.0269734;0.0280857
133;calc total;1;0.280041;0.280041;0.280041
133;total;1;4.71404;4.71404;4.71404
134;initialize;1;4.22711;4.22711;4.22711
134;async;10;0.00100504;0.00039396;0.00171892
134;inner;10;0.0259472;0.0247742;0.0266145
134;wait;10;4.1467e-05;2.013e-05;0.000120074
134;boundary;10;0.000481264;0.00037243;0.000550977
134;calc iter;10;0.0274762;0.0268867;0.0276909
134;calc total;1;0.280041;0.280041;0.280041
134;total;1;4.71454;4.71454;4.71454
135;initialize;1;4.22711;4.22711;4.22711
135;async;10;0.00131502;0.000188676;0.00214879
135;inner;10;0.0255537;0.024257;0.0267023
135;wait;10;5.1463e-05;2.2236e-05;0.000146093
135;boundary;10;0.00055435;0.000371335;0.000893106
135;calc iter;10;0.0274761;0.0268021;0.0279973
135;calc total;1;0.280042;0.280042;0.280042
135;total;1;4.71453;4.71453;4.71453
136;initialize;1;4.22716;4.22716;4.22716
136;async;10;0.000845781;0.000283629;0.00130745
136;inner;10;0.0257906;0.0249936;0.0264669
136;wait;10;5.63536e-05;2.6742e-05;0.000141945
136;boundary;10;0.000665597;0.000495322;0.000927178
136;calc iter;10;0.0273601;0.0266227;0.0276935
136;calc total;1;0.28004;0.28004;0.28004
136;total;1;4.71456;4.71456;4.71456
137;initialize;1;4.2272;4.2272;4.2272
137;async;10;0.000966139;0.000456206;0.00134666
137;inner;10;0.0258019;0.0249162;0.0264355
137;wait;10;5.28136e-05;2.4641e-05;0.000140719
137;boundary;10;0.000554804;0.000435936;0.000632294
137;calc iter;10;0.027377;0.0267247;0.0277426
137;calc total;1;0.280041;0.280041;0.280041
137;total;1;4.71462;4.71462;4.71462
138;initialize;1;4.22715;4.22715;4.22715
138;async;10;0.000842791;0.00040521;0.00122321
138;inner;10;0.0260554;0.0251303;0.0267009
138;wait;10;3.79449e-05;1.9303e-05;9.9134e-05
138;boundary;10;0.000485614;0.000382633;0.000620415
138;calc iter;10;0.027423;0.0267578;0.0277191
138;calc total;1;0.280041;0.280041;0.280041
138;total;1;4.71456;4.71456;4.71456
139;initialize;1;4.22714;4.22714;4.22714
139;async;10;0.000939557;0.000323889;0.00151875
139;inner;10;0.0255562;0.0247809;0.0262935
139;wait;10;6.81154e-05;2.973e-05;0.000182958
139;boundary;10;0.000758926;0.00058588;0.00101662
139;calc iter;10;0.0273244;0.0269424;0.0274727
139;calc total;1;0.280041;0.280041;0.280041
139;total;1;4.71456;4.71456;4.71456
140;initialize;1;4.22713;4.22713;4.22713
140;async;10;0.00087606;0.000214641;0.00176757
140;inner;10;0.0256057;0.0248051;0.0264802
140;wait;10;5.74889e-05;3.089e-05;0.000130577
140;boundary;10;0.000730015;0.000427075;0.000984536
140;calc iter;10;0.0272707;0.0268407;0.0277647
140;calc total;1;0.280042;0.280042;0.280042
140;total;1;4.71454;4.71454;4.71454
141;initialize;1;4.22715;4.22715;4.22715
141;async;10;0.000266962;8.454e-05;0.000983628
141;inner;10;0.0263618;0.0256804;0.0269672
141;wait;10;4.288e-05;2.2861e-05;9.7617e-05
141;boundary;10;0.000612368;0.000413633;0.00088069
141;calc iter;10;0.0272851;0.0267965;0.0279149
141;calc total;1;0.280044;0.280044;0.280044
141;total;1;4.71455;4.71455;4.71455
142;initialize;1;4.22717;4.22717;4.22717
142;async;10;0.000530824;0.000337514;0.00113439
142;inner;10;0.025744;0.0246496;0.0267112
142;wait;10;5.64894e-05;3.7037e-05;0.000105748
142;boundary;10;0.000792524;0.000470791;0.00100556
142;calc iter;10;0.0271254;0.0266715;0.0276884
142;calc total;1;0.280044;0.280044;0.280044
142;total;1;4.71459;4.71459;4.71459
143;initialize;1;4.22722;4.22722;4.22722
143;async;10;0.000816715;0.000274019;0.00157308
143;inner;10;0.0252311;0.0237596;0.0262676
143;wait;10;6.52906e-05;2.7925e-05;0.000199925
143;boundary;10;0.000843999;0.000501217;0.00115896
143;calc iter;10;0.0269591;0.0263529;0.0276348
143;calc total;1;0.280045;0.280045;0.280045
143;total;1;4.71462;4.71462;4.71462
192;initialize;1;4.19366;4.19366;4.19366
192;async;10;0.000758705;0.000186877;0.00195418
192;inner;10;0.0252031;0.0240139;0.0266702
192;wait;10;5.18195e-05;2.5942e-05;0.000102583
192;boundary;10;0.000970364;0.000513367;0.00126711
192;calc iter;10;0.0269864;0.0263746;0.0276662
192;calc total;1;0.280042;0.280042;0.280042
192;total;1;4.69055;4.69055;4.69055
193;initialize;1;4.19348;4.19348;4.19348
193;async;10;0.000690276;9.0002e-05;0.00164688
193;inner;10;0.0254444;0.0241915;0.0266732
193;wait;10;6.01129e-05;2.886e-05;0.000123215
193;boundary;10;0.000767733;0.000491143;0.000970342
193;calc iter;10;0.0269643;0.0261591;0.0277461
193;calc total;1;0.280043;0.280043;0.280043
193;total;1;4.69036;4.69036;4.69036
194;initialize;1;4.19358;4.19358;4.19358
194;async;10;0.00100646;0.000103525;0.00422458
194;inner;10;0.0255521;0.0243239;0.0268241
194;wait;10;4.62282e-05;2.5513e-05;9.6944e-05
194;boundary;10;0.000677905;0.000452904;0.000929524
194;calc iter;10;0.0272841;0.0262812;0.0298715
194;calc total;1;0.280043;0.280043;0.280043
194;total;1;4.69046;4.69046;4.69046
216;initialize;1;4.18717;4.18717;4.18717
216;async;10;0.000580569;0.00015691;0.00163235
216;inner;10;0.0261428;0.0245359;0.0270151
216;wait;10;4.37342e-05;2.0818e-05;8.3823e-05
216;boundary;10;0.000746777;0.000370429;0.000981162
216;calc iter;10;0.0275154;0.0257943;0.0289732
216;calc total;1;0.280043;0.280043;0.280043
216;total;1;4.68392;4.68392;4.68392
145;initialize;1;4.18397;4.18397;4.18397
145;async;10;0.00116383;0.000438643;0.00210614
145;inner;10;0.0252029;0.023802;0.0265401
145;wait;10;4.44598e-05;2.3914e-05;9.6369e-05
145;boundary;10;0.000602112;0.000411553;0.000899924
145;calc iter;10;0.0270147;0.0266746;0.0274996
145;calc total;1;0.280043;0.280043;0.280043
145;total;1;4.68042;4.68042;4.68042
217;initialize;1;4.19004;4.19004;4.19004
217;async;10;0.000667996;0.000209787;0.00186711
217;inner;10;0.0260423;0.0248827;0.0268229
217;wait;10;4.58667e-05;1.933e-05;9.9706e-05
217;boundary;10;0.000716598;0.000375606;0.000996905
217;calc iter;10;0.0274744;0.0256862;0.029077
217;calc total;1;0.280044;0.280044;0.280044
217;total;1;4.68677;4.68677;4.68677
146;initialize;1;4.18419;4.18419;4.18419
146;async;10;0.00141295;0.000413968;0.00312257
146;inner;10;0.0246615;0.0231428;0.026228
146;wait;10;6.34266e-05;4.0468e-05;0.00013804
146;boundary;10;0.000827858;0.000488118;0.00100868
146;calc iter;10;0.0269674;0.0265468;0.027421
146;calc total;1;0.280042;0.280042;0.280042
146;total;1;4.68066;4.68066;4.68066
218;initialize;1;4.19005;4.19005;4.19005
218;async;10;0.000784476;0.00018433;0.00232119
218;inner;10;0.0258952;0.0248061;0.0267346
218;wait;10;4.78518e-05;2.078e-05;9.8299e-05
218;boundary;10;0.000708729;0.000392386;0.00103039
218;calc iter;10;0.0274381;0.0262068;0.02922
218;calc total;1;0.280044;0.280044;0.280044
218;total;1;4.6868;4.6868;4.6868
147;initialize;1;4.18416;4.18416;4.18416
147;async;10;0.00132737;0.000246411;0.00299787
147;inner;10;0.0251633;0.0239968;0.0265111
147;wait;10;4.87074e-05;3.0752e-05;0.000105168
147;boundary;10;0.000653312;0.000445425;0.000788606
147;calc iter;10;0.0271939;0.0267246;0.0277354
147;calc total;1;0.280044;0.280044;0.280044
147;total;1;4.68061;4.68061;4.68061
219;initialize;1;4.19006;4.19006;4.19006
219;async;10;0.000703186;0.000100767;0.00256355
219;inner;10;0.0259718;0.0250844;0.0267083
219;wait;10;4.75746e-05;2.2614e-05;0.000101487
219;boundary;10;0.000638598;0.000419852;0.000919008
219;calc iter;10;0.0273624;0.026033;0.0289969
219;calc total;1;0.280045;0.280045;0.280045
219;total;1;4.68678;4.68678;4.68678
148;initialize;1;4.18416;4.18416;4.18416
148;async;10;0.00178242;0.000438556;0.00358085
148;inner;10;0.0250038;0.0235877;0.0263519
148;wait;10;3.83021e-05;2.0215e-05;0.000109323
148;boundary;10;0.000508919;0.000438397;0.000615606
148;calc iter;10;0.0273345;0.0268774;0.0276283
148;calc total;1;0.280041;0.280041;0.280041
148;total;1;4.68065;4.68065;4.68065
220;initialize;1;4.19005;4.19005;4.19005
220;async;10;0.00068823;0.000108265;0.00248453
220;inner;10;0.026022;0.0252699;0.0266498
220;wait;10;5.30684e-05;2.3791e-05;0.000136278
220;boundary;10;0.000580633;0.000437781;0.000789573
220;calc iter;10;0.0273452;0.0264631;0.0285872
220;calc total;1;0.280044;0.280044;0.280044
220;total;1;4.68679;4.68679;4.68679
149;initialize;1;4.18356;4.18356;4.18356
149;async;10;0.00180451;0.000410931;0.00319504
149;inner;10;0.0250646;0.0234952;0.0265265
149;wait;10;3.82242e-05;1.8172e-05;9.2368e-05
149;boundary;10;0.000564775;0.000379663;0.000918366
149;calc iter;10;0.0274735;0.0265986;0.0282614
149;calc total;1;0.280042;0.280042;0.280042
149;total;1;4.68002;4.68002;4.68002
221;initialize;1;4.19025;4.19025;4.19025
221;async;10;0.00067363;0.000170978;0.00220454
221;inner;10;0.0260193;0.0254067;0.026592
221;wait;10;4.95469e-05;2.5771e-05;0.000146498
221;boundary;10;0.000565769;0.000452817;0.000715566
221;calc iter;10;0.0273096;0.026769;0.0282339
221;calc total;1;0.280045;0.280045;0.280045
221;total;1;4.68701;4.68701;4.68701
150;initialize;1;4.18419;4.18419;4.18419
150;async;10;0.00245963;0.000450466;0.0035048
150;inner;10;0.0244132;0.0223835;0.0265012
150;wait;10;4.06808e-05;1.7847e-05;9.1049e-05
150;boundary;10;0.000635886;0.000364213;0.00086158
150;calc iter;10;0.0275522;0.0260859;0.028361
150;calc total;1;0.280042;0.280042;0.280042
150;total;1;4.68065;4.68065;4.68065
222;initialize;1;4.1901;4.1901;4.1901
222;async;10;0.000383266;0.000114589;0.00134104
222;inner;10;0.0261559;0.0253222;0.02692
222;wait;10;4.55419e-05;2.3328e-05;0.000100179
222;boundary;10;0.000646378;0.000449844;0.000886233
222;calc iter;10;0.0272324;0.0267939;0.0285325
222;calc total;1;0.280046;0.280046;0.280046
222;total;1;4.68683;4.68683;4.68683
151;initialize;1;4.1842;4.1842;4.1842
151;async;10;0.00299227;0.000399855;0.00401354
151;inner;10;0.023853;0.0217705;0.0260449
151;wait;10;5.18093e-05;1.8004e-05;0.000186096
151;boundary;10;0.000692589;0.00037235;0.000873417
151;calc iter;10;0.0275915;0.0259489;0.0286149
151;calc total;1;0.280042;0.280042;0.280042
151;total;1;4.68066;4.68066;4.68066
223;initialize;1;4.19021;4.19021;4.19021
223;async;10;0.000622798;0.000311207;0.00137835
223;inner;10;0.0256631;0.024588;0.0262816
223;wait;10;5.48327e-05;2.4415e-05;0.000199682
223;boundary;10;0.000723676;0.000456049;0.00112967
223;calc iter;10;0.0270657;0.0265515;0.027844
223;calc total;1;0.280047;0.280047;0.280047
223;total;1;4.68696;4.68696;4.68696
152;initialize;1;4.18419;4.18419;4.18419
152;async;10;0.00216745;0.000102899;0.00350084
152;inner;10;0.0246489;0.0228481;0.0266277
152;wait;10;3.9446e-05;2.0746e-05;8.927e-05
152;boundary;10;0.000576633;0.000394438;0.000787149
152;calc iter;10;0.0274342;0.026387;0.0280551
152;calc total;1;0.280041;0.280041;0.280041
152;total;1;4.68064;4.68064;4.68064
224;initialize;1;4.19003;4.19003;4.19003
224;async;10;0.000327507;6.6038e-05;0.000966611
224;inner;10;0.0261877;0.0256119;0.0268332
224;wait;10;4.32264e-05;2.6795e-05;8.7018e-05
224;boundary;10;0.000653416;0.000462183;0.000896821
224;calc iter;10;0.0272129;0.0266318;0.0277326
224;calc total;1;0.280044;0.280044;0.280044
224;total;1;4.68678;4.68678;4.68678
153;initialize;1;4.18415;4.18415;4.18415
153;async;10;0.00189983;0.000430594;0.00364937
153;inner;10;0.0247598;0.0234417;0.0262593
153;wait;10;4.91078e-05;2.3377e-05;0.000130793
153;boundary;10;0.000588031;0.00044741;0.000747864
153;calc iter;10;0.0272982;0.0267067;0.027977
153;calc total;1;0.280044;0.280044;0.280044
153;total;1;4.68065;4.68065;4.68065
225;initialize;1;4.19;4.19;4.19
225;async;10;0.000325251;0.000121201;0.000638625
225;inner;10;0.0260207;0.0252287;0.0267038
225;wait;10;5.95978e-05;3.9018e-05;0.000100817
225;boundary;10;0.000739523;0.000462136;0.00100461
225;calc iter;10;0.0271464;0.0266044;0.027709
225;calc total;1;0.280045;0.280045;0.280045
225;total;1;4.68676;4.68676;4.68676
154;initialize;1;4.18415;4.18415;4.18415
154;async;10;0.00163315;0.00044789;0.00295946
154;inner;10;0.024946;0.0235651;0.0263198
154;wait;10;4.59023e-05;2.6623e-05;0.000112944
154;boundary;10;0.000550737;0.000462475;0.00066366
154;calc iter;10;0.027177;0.0267373;0.0273845
154;calc total;1;0.280044;0.280044;0.280044
154;total;1;4.68065;4.68065;4.68065
226;initialize;1;4.19009;4.19009;4.19009
226;async;10;0.000553925;0.000104494;0.00270241
226;inner;10;0.0260889;0.0254802;0.0266895
226;wait;10;4.9974e-05;2.7164e-05;9.7421e-05
226;boundary;10;0.000623345;0.000464037;0.000843024
226;calc iter;10;0.0273175;0.0264842;0.0287693
226;calc total;1;0.280043;0.280043;0.280043
226;total;1;4.68685;4.68685;4.68685
195;initialize;1;4.19402;4.19402;4.19402
195;async;10;0.00105077;0.000137099;0.00354416
195;inner;10;0.0254659;0.0244737;0.027016
195;wait;10;4.86985e-05;3.0996e-05;8.5484e-05
195;boundary;10;0.000770301;0.000500961;0.00109413
195;calc iter;10;0.0273373;0.0266628;0.0290327
195;calc total;1;0.280045;0.280045;0.280045
195;total;1;4.6909;4.6909;4.6909
155;initialize;1;4.18406;4.18406;4.18406
155;async;10;0.00146061;0.000415561;0.00264492
155;inner;10;0.0248339;0.0236622;0.0261962
155;wait;10;6.11929e-05;3.5073e-05;0.000157867
155;boundary;10;0.000727787;0.000505979;0.000871887
155;calc iter;10;0.0270849;0.0265083;0.0275164
155;calc total;1;0.280045;0.280045;0.280045
155;total;1;4.68055;4.68055;4.68055
227;initialize;1;4.19004;4.19004;4.19004
227;async;10;0.00063545;8.7468e-05;0.00251059
227;inner;10;0.0261123;0.0252423;0.0266723
227;wait;10;4.69281e-05;2.2744e-05;0.000104505
227;boundary;10;0.000567066;0.000415213;0.0007795
227;calc iter;10;0.0273631;0.0268632;0.028601
227;calc total;1;0.280045;0.280045;0.280045
227;total;1;4.68679;4.68679;4.68679
196;initialize;1;4.19351;4.19351;4.19351
196;async;10;0.00122208;0.000190704;0.00244499
196;inner;10;0.0254261;0.0245256;0.0266185
196;wait;10;5.01479e-05;2.8428e-05;0.000130578
196;boundary;10;0.000636993;0.00048464;0.000886112
196;calc iter;10;0.0273366;0.0263511;0.0280021
196;calc total;1;0.280043;0.280043;0.280043
196;total;1;4.69038;4.69038;4.69038
156;initialize;1;4.18353;4.18353;4.18353
156;async;10;0.000667757;0.000108041;0.00141168
156;inner;10;0.025809;0.0252576;0.0267685
156;wait;10;5.02427e-05;2.9005e-05;0.000127104
156;boundary;10;0.000632911;0.000494895;0.000743623
156;calc iter;10;0.0271613;0.0266903;0.0278721
156;calc total;1;0.280044;0.280044;0.280044
156;total;1;4.67999;4.67999;4.67999
228;initialize;1;4.19002;4.19002;4.19002
228;async;10;0.00103646;0.000330992;0.00370264
228;inner;10;0.0257213;0.024648;0.0265978
228;wait;10;5.16267e-05;2.8306e-05;0.000115683
228;boundary;10;0.000595558;0.000461357;0.000918205
228;calc iter;10;0.0274062;0.0259687;0.0291077
228;calc total;1;0.280044;0.280044;0.280044
228;total;1;4.68677;4.68677;4.68677
197;initialize;1;4.1935;4.1935;4.1935
197;async;10;0.00138591;0.000182781;0.00247588
197;inner;10;0.0253311;0.0243709;0.0267376
197;wait;10;4.95988e-05;2.309e-05;0.00011038
197;boundary;10;0.000644782;0.000424599;0.000840874
197;calc iter;10;0.0274133;0.0267181;0.0280632
197;calc total;1;0.280043;0.280043;0.280043
197;total;1;4.69038;4.69038;4.69038
157;initialize;1;4.18366;4.18366;4.18366
157;async;10;0.000948339;0.000319489;0.00142709
157;inner;10;0.0254252;0.0249677;0.0264708
157;wait;10;5.81872e-05;3.3233e-05;0.000152035
157;boundary;10;0.000692619;0.00060989;0.000785512
157;calc iter;10;0.0271256;0.0268145;0.0277066
157;calc total;1;0.280046;0.280046;0.280046
157;total;1;4.68014;4.68014;4.68014
229;initialize;1;4.18713;4.18713;4.18713
229;async;10;0.00064745;9.5059e-05;0.00249553
229;inner;10;0.0263302;0.0257196;0.0270334
229;wait;10;3.71229e-05;2.0643e-05;9.601e-05
229;boundary;10;0.000490104;0.000414145;0.000649682
229;calc iter;10;0.0275061;0.0266294;0.028944
229;calc total;1;0.280044;0.280044;0.280044
229;total;1;4.68389;4.68389;4.68389
198;initialize;1;4.19356;4.19356;4.19356
198;async;10;0.00178613;0.000346222;0.00267281
198;inner;10;0.0250477;0.0234796;0.0265323
198;wait;10;5.02712e-05;1.789e-05;0.000147304
198;boundary;10;0.000676985;0.000372336;0.00083952
198;calc iter;10;0.0275629;0.0264451;0.0287246
198;calc total;1;0.280041;0.280041;0.280041
198;total;1;4.69044;4.69044;4.69044
158;initialize;1;4.18352;4.18352;4.18352
158;async;10;0.00097335;0.000469821;0.00133807
158;inner;10;0.0253113;0.0246061;0.0264584
158;wait;10;5.5248e-05;2.6447e-05;0.00016534
158;boundary;10;0.000688105;0.000458566;0.000959412
158;calc iter;10;0.0270293;0.026533;0.0277001
158;calc total;1;0.280045;0.280045;0.280045
158;total;1;4.67997;4.67997;4.67997
230;initialize;1;4.19002;4.19002;4.19002
230;async;10;0.00124742;0.000389396;0.00289342
230;inner;10;0.0256877;0.0248515;0.0265898
230;wait;10;4.75085e-05;1.949e-05;0.00012133
230;boundary;10;0.000557093;0.000374448;0.000731787
230;calc iter;10;0.0275413;0.0271762;0.0288297
230;calc total;1;0.280044;0.280044;0.280044
230;total;1;4.68677;4.68677;4.68677
199;initialize;1;4.19368;4.19368;4.19368
199;async;10;0.00208789;0.000463924;0.00264466
199;inner;10;0.0247707;0.022594;0.0265728
199;wait;10;5.58039e-05;1.7951e-05;0.000126573
199;boundary;10;0.000783055;0.000356421;0.000922743
199;calc iter;10;0.0276995;0.0255359;0.0290736
199;calc total;1;0.280042;0.280042;0.280042
199;total;1;4.69057;4.69057;4.69057
159;initialize;1;4.18353;4.18353;4.18353
159;async;10;0.00013414;7.0967e-05;0.000362211
159;inner;10;0.0262945;0.0258506;0.0272014
159;wait;10;3.55209e-05;2.2024e-05;8.507e-05
159;boundary;10;0.000684939;0.000444643;0.00084924
159;calc iter;10;0.0271503;0.0267134;0.0280955
159;calc total;1;0.280046;0.280046;0.280046
159;total;1;4.67998;4.67998;4.67998
231;initialize;1;4.18731;4.18731;4.18731
231;async;10;0.00144333;0.000420154;0.00237074
231;inner;10;0.0254883;0.0246416;0.026516
231;wait;10;4.58217e-05;1.7342e-05;0.000136766
231;boundary;10;0.000570646;0.000373024;0.000843333
231;calc iter;10;0.0275494;0.0268527;0.0285851
231;calc total;1;0.280045;0.280045;0.280045
231;total;1;4.68407;4.68407;4.68407
200;initialize;1;4.1935;4.1935;4.1935
200;async;10;0.00180394;0.000434664;0.00262547
200;inner;10;0.0250069;0.0234819;0.0264856
200;wait;10;5.62114e-05;2.0456e-05;0.00017873
200;boundary;10;0.000692549;0.000397135;0.000859869
200;calc iter;10;0.0275613;0.0265046;0.0286289
200;calc total;1;0.280041;0.280041;0.280041
200;total;1;4.69037;4.69037;4.69037
201;initialize;1;4.19355;4.19355;4.19355
201;async;10;0.00109598;9.7363e-05;0.002019
201;inner;10;0.0256914;0.0245713;0.0269498
201;wait;10;4.26048e-05;1.9829e-05;9.1886e-05
201;boundary;10;0.000627441;0.000402749;0.000823174
201;calc iter;10;0.0274593;0.02663;0.0281567
201;calc total;1;0.280042;0.280042;0.280042
201;total;1;4.69044;4.69044;4.69044
202;initialize;1;4.19366;4.19366;4.19366
202;async;10;0.00118604;0.000291285;0.00294305
202;inner;10;0.0253897;0.0245304;0.026677
202;wait;10;5.19395e-05;2.7031e-05;0.000118997
202;boundary;10;0.000693799;0.000479298;0.000860619
202;calc iter;10;0.027323;0.0261249;0.0285339
202;calc total;1;0.280044;0.280044;0.280044
202;total;1;4.69056;4.69056;4.69056
203;initialize;1;4.19357;4.19357;4.19357
203;async;10;0.000916212;0.000134076;0.00319119
203;inner;10;0.0256533;0.0248032;0.0268849
203;wait;10;5.07228e-05;3.5617e-05;9.3034e-05
203;boundary;10;0.000701554;0.000451317;0.000854272
203;calc iter;10;0.0273234;0.0265937;0.0288861
203;calc total;1;0.280046;0.280046;0.280046
203;total;1;4.69044;4.69044;4.69044
204;initialize;1;4.19353;4.19353;4.19353
204;async;10;0.00057784;0.000103287;0.00218647
204;inner;10;0.0259884;0.0249872;0.026772
204;wait;10;5.38267e-05;3.3576e-05;0.000114113
204;boundary;10;0.00065345;0.000446652;0.0009965
204;calc iter;10;0.027275;0.0267102;0.0278309
204;calc total;1;0.280043;0.280043;0.280043
204;total;1;4.69044;4.69044;4.69044
205;initialize;1;4.19356;4.19356;4.19356
205;async;10;0.000369483;0.000114502;0.000950966
205;inner;10;0.0261333;0.0254029;0.0267335
205;wait;10;4.59857e-05;2.3514e-05;0.000107194
205;boundary;10;0.000578899;0.000441153;0.000844811
205;calc iter;10;0.0271289;0.0265382;0.0277884
205;calc total;1;0.280045;0.280045;0.280045
205;total;1;4.69046;4.69046;4.69046
170;initialize;1;4.21048;4.21048;4.21048
170;async;10;0.00122429;8.2865e-05;0.00224082
170;inner;10;0.0253701;0.0234945;0.0267724
170;wait;10;4.40344e-05;2.0993e-05;8.2725e-05
170;boundary;10;0.000648479;0.000388862;0.00101129
170;calc iter;10;0.0272886;0.025724;0.0281649
170;calc total;1;0.280043;0.280043;0.280043
170;total;1;4.70577;4.70577;4.70577
206;initialize;1;4.19358;4.19358;4.19358
206;async;10;0.000510551;0.000184907;0.00123004
206;inner;10;0.0260103;0.0253028;0.0266877
206;wait;10;4.4289e-05;2.3306e-05;0.000133091
206;boundary;10;0.000545295;0.000421482;0.000848676
206;calc iter;10;0.0271117;0.0264664;0.0278211
206;calc total;1;0.280045;0.280045;0.280045
206;total;1;4.69047;4.69047;4.69047
171;initialize;1;4.21053;4.21053;4.21053
171;async;10;0.00134957;0.000321652;0.00296473
171;inner;10;0.0250552;0.0237979;0.0262102
171;wait;10;5.43073e-05;2.0682e-05;0.000131419
171;boundary;10;0.000688249;0.000412555;0.00102952
171;calc iter;10;0.027149;0.0260725;0.0279823
171;calc total;1;0.280045;0.280045;0.280045
171;total;1;4.70583;4.70583;4.70583
207;initialize;1;4.1936;4.1936;4.1936
207;async;10;0.000500184;0.000324257;0.00107532
207;inner;10;0.0256076;0.0245606;0.026279
207;wait;10;7.30743e-05;3.2537e-05;0.00023464
207;boundary;10;0.000821779;0.000626203;0.00109101
207;calc iter;10;0.0270042;0.026095;0.0277004
207;calc total;1;0.280046;0.280046;0.280046
207;total;1;4.6905;4.6905;4.6905
172;initialize;1;4.21045;4.21045;4.21045
172;async;10;0.00106172;0.000439074;0.00227984
172;inner;10;0.0251782;0.0243334;0.0260907
172;wait;10;6.64729e-05;2.9847e-05;0.00016912
172;boundary;10;0.000731412;0.000499287;0.00101158
172;calc iter;10;0.0270393;0.0265902;0.0275223
172;calc total;1;0.280045;0.280045;0.280045
172;total;1;4.70577;4.70577;4.70577
208;initialize;1;4.19356;4.19356;4.19356
208;async;10;0.000287445;7.4763e-05;0.00044791
208;inner;10;0.0258747;0.0250801;0.0266164
208;wait;10;5.73648e-05;3.3555e-05;0.00012594
208;boundary;10;0.000883213;0.000515702;0.00125486
208;calc iter;10;0.0271046;0.0264333;0.0276368
208;calc total;1;0.280044;0.280044;0.280044
208;total;1;4.69044;4.69044;4.69044
173;initialize;1;4.20928;4.20928;4.20928
173;async;10;0.000813174;0.000102986;0.00132255
173;inner;10;0.0253799;0.0245179;0.0266427
173;wait;10;5.32053e-05;3.8203e-05;0.000115055
173;boundary;10;0.000692729;0.000456481;0.00096315
173;calc iter;10;0.0269402;0.0263698;0.0276143
173;calc total;1;0.280046;0.280046;0.280046
173;total;1;4.70458;4.70458;4.70458
209;initialize;1;4.19351;4.19351;4.19351
209;async;10;0.000681115;0.000132279;0.00297875
209;inner;10;0.0258709;0.024928;0.0265605
209;wait;10;6.1657e-05;3.3396e-05;0.000145874
209;boundary;10;0.000662712;0.000496404;0.000822898
209;calc iter;10;0.0272776;0.0267449;0.0285525
209;calc total;1;0.280044;0.280044;0.280044
209;total;1;4.69039;4.69039;4.69039
174;initialize;1;4.20915;4.20915;4.20915
174;async;10;0.000849062;0.000439295;0.00132271
174;inner;10;0.0252825;0.0243762;0.0262468
174;wait;10;6.27337e-05;3.0259e-05;0.000145743
174;boundary;10;0.000698869;0.000460921;0.000905239
174;calc iter;10;0.0268946;0.0265259;0.0273853
174;calc total;1;0.280047;0.280047;0.280047
174;total;1;4.70447;4.70447;4.70447
210;initialize;1;4.19358;4.19358;4.19358
210;async;10;0.000605957;8.9896e-05;0.00289992
210;inner;10;0.026162;0.0249664;0.0268879
210;wait;10;4.3573e-05;2.3269e-05;9.3156e-05
210;boundary;10;0.000534753;0.000426175;0.000856575
210;calc iter;10;0.0273476;0.0264046;0.0294963
210;calc total;1;0.280043;0.280043;0.280043
210;total;1;4.69046;4.69046;4.69046
175;initialize;1;4.20681;4.20681;4.20681
175;async;10;0.00137498;0.000383256;0.00181223
175;inner;10;0.0250048;0.024114;0.0260801
175;wait;10;4.95819e-05;1.5361e-05;0.000239006
175;boundary;10;0.000520617;0.000407734;0.000728684
175;calc iter;10;0.0269514;0.02656;0.0277737
175;calc total;1;0.280049;0.280049;0.280049
175;total;1;4.70213;4.70213;4.70213
211;initialize;1;4.19366;4.19366;4.19366
211;async;10;0.000692051;0.000106238;0.00287513
211;inner;10;0.0260325;0.0249094;0.0267192
211;wait;10;4.38236e-05;2.319e-05;0.000125211
211;boundary;10;0.000574837;0.000431606;0.000972052
211;calc iter;10;0.0273442;0.0255343;0.0294218
211;calc total;1;0.280044;0.280044;0.280044
211;total;1;4.69054;4.69054;4.69054
176;initialize;1;4.21046;4.21046;4.21046
176;async;10;0.000611915;0.000351894;0.000979476
176;inner;10;0.0254448;0.0244105;0.0263603
176;wait;10;5.38453e-05;3.192e-05;0.000133194
176;boundary;10;0.000723519;0.000476594;0.00109117
176;calc iter;10;0.0268354;0.0260063;0.0275303
176;calc total;1;0.280044;0.280044;0.280044
176;total;1;4.70578;4.70578;4.70578
212;initialize;1;4.19354;4.19354;4.19354
212;async;10;0.000717664;8.6749e-05;0.00290465
212;inner;10;0.0259796;0.0247615;0.0267143
212;wait;10;5.28388e-05;2.0994e-05;0.000108677
212;boundary;10;0.000644555;0.000407487;0.00100587
212;calc iter;10;0.027396;0.0260568;0.0296849
212;calc total;1;0.280043;0.280043;0.280043
212;total;1;4.69044;4.69044;4.69044
177;initialize;1;4.21048;4.21048;4.21048
177;async;10;0.000713849;0.00042997;0.00133194
177;inner;10;0.0255933;0.0245591;0.0263842
177;wait;10;4.57049e-05;2.7553e-05;9.8411e-05
177;boundary;10;0.000564319;0.000440646;0.000892717
177;calc iter;10;0.0269183;0.0262249;0.0276108
177;calc total;1;0.280045;0.280045;0.280045
177;total;1;4.70581;4.70581;4.70581
213;initialize;1;4.19354;4.19354;4.19354
213;async;10;0.00102227;0.000408838;0.00311962
213;inner;10;0.0256284;0.0240925;0.0264524
213;wait;10;6.12581e-05;1.986e-05;0.000178695
213;boundary;10;0.000723109;0.000387317;0.000962492
213;calc iter;10;0.0274369;0.0257416;0.0296585
213;calc total;1;0.280043;0.280043;0.280043
213;total;1;4.69042;4.69042;4.69042
178;initialize;1;4.21104;4.21104;4.21104
178;async;10;0.000968795;0.000446924;0.00191069
178;inner;10;0.0254573;0.0245034;0.0263633
178;wait;10;4.12169e-05;2.2262e-05;9.2775e-05
178;boundary;10;0.00052823;0.000415861;0.000660354
178;calc iter;10;0.0269967;0.0266083;0.0274332
178;calc total;1;0.280044;0.280044;0.280044
178;total;1;4.70637;4.70637;4.70637
214;initialize;1;4.19357;4.19357;4.19357
214;async;10;0.000746199;0.000201552;0.00226311
214;inner;10;0.0258386;0.0240203;0.026843
214;wait;10;4.82934e-05;1.9287e-05;0.000102528
214;boundary;10;0.000835371;0.00037606;0.00126456
214;calc iter;10;0.0274701;0.0250053;0.0295772
214;calc total;1;0.280043;0.280043;0.280043
214;total;1;4.69048;4.69048;4.69048
179;initialize;1;4.20672;4.20672;4.20672
179;async;10;0.00143212;0.000427726;0.00322242
179;inner;10;0.0251857;0.0237338;0.0262239
179;wait;10;3.90304e-05;2.0262e-05;0.000108557
179;boundary;10;0.000512186;0.000409208;0.000662287
179;calc iter;10;0.0271702;0.0262939;0.0279645
179;calc total;1;0.280044;0.280044;0.280044
179;total;1;4.70205;4.70205;4.70205
215;initialize;1;4.19352;4.19352;4.19352
215;async;10;0.000977028;0.00021276;0.00206209
215;inner;10;0.0257698;0.0235226;0.0270638
215;wait;10;4.95727e-05;1.9155e-05;0.000101658
215;boundary;10;0.000743373;0.000362662;0.00100823
215;calc iter;10;0.0275416;0.0253066;0.0288413
215;calc total;1;0.280043;0.280043;0.280043
215;total;1;4.69041;4.69041;4.69041
180;initialize;1;4.20913;4.20913;4.20913
180;async;10;0.00166365;0.000374701;0.00304685
180;inner;10;0.0249528;0.0235791;0.0265501
180;wait;10;5.34369e-05;2.6794e-05;0.000135729
180;boundary;10;0.000681889;0.000512612;0.000939471
180;calc iter;10;0.0273536;0.026155;0.0283126
180;calc total;1;0.280044;0.280044;0.280044
180;total;1;4.70445;4.70445;4.70445
181;initialize;1;4.21047;4.21047;4.21047
181;async;10;0.00211204;0.000279955;0.00300131
181;inner;10;0.0246554;0.0227443;0.0264296
181;wait;10;6.30949e-05;2.1192e-05;0.000164507
181;boundary;10;0.000672627;0.000403523;0.000903105
181;calc iter;10;0.0275048;0.02578;0.0281384
181;calc total;1;0.280044;0.280044;0.280044
181;total;1;4.70577;4.70577;4.70577
182;initialize;1;4.21105;4.21105;4.21105
182;async;10;0.00234535;0.000484008;0.00284075
182;inner;10;0.0244957;0.0219497;0.0264714
182;wait;10;5.25989e-05;1.8443e-05;0.000142247
182;boundary;10;0.000749376;0.000372588;0.000907106
182;calc iter;10;0.0276455;0.024743;0.0287722
182;calc total;1;0.280043;0.280043;0.280043
182;total;1;4.70637;4.70637;4.70637
183;initialize;1;4.20914;4.20914;4.20914
183;async;10;0.000241427;0.000177574;0.000477723
183;inner;10;0.026603;0.0236673;0.027865
183;wait;10;7.1672e-05;1.954e-05;0.00017262
183;boundary;10;0.000900541;0.000358361;0.00118618
183;calc iter;10;0.0278184;0.0242237;0.0297001
183;calc total;1;0.280044;0.280044;0.280044
183;total;1;4.70445;4.70445;4.70445
184;initialize;1;4.21062;4.21062;4.21062
184;async;10;0.00242751;0.000479988;0.00307942
184;inner;10;0.024417;0.0218951;0.0265889
184;wait;10;5.42548e-05;2.0966e-05;0.000127356
184;boundary;10;0.00073392;0.000365742;0.000842374
184;calc iter;10;0.0276345;0.0246801;0.0287065
184;calc total;1;0.280043;0.280043;0.280043
184;total;1;4.70594;4.70594;4.70594
185;initialize;1;4.20671;4.20671;4.20671
185;async;10;0.00178008;0.000201005;0.002622
185;inner;10;0.0250581;0.0230842;0.0268513
185;wait;10;4.65359e-05;2.0995e-05;9.7561e-05
185;boundary;10;0.000637763;0.000388788;0.00101234
185;calc iter;10;0.0275245;0.025696;0.0284038
185;calc total;1;0.280044;0.280044;0.280044
185;total;1;4.70201;4.70201;4.70201
186;initialize;1;4.21045;4.21045;4.21045
186;async;10;0.00152042;0.000193499;0.00257153
186;inner;10;0.0251244;0.0236812;0.0267983
186;wait;10;5.14087e-05;2.2999e-05;0.000104299
186;boundary;10;0.000684591;0.000446646;0.000914209
186;calc iter;10;0.0273826;0.0260332;0.0280224
186;calc total;1;0.280045;0.280045;0.280045
186;total;1;4.70576;4.70576;4.70576
187;initialize;1;4.20914;4.20914;4.20914
187;async;10;0.00156029;0.000400255;0.00315702
187;inner;10;0.0247887;0.0236647;0.0264384
187;wait;10;5.88655e-05;3.2951e-05;0.000154543
187;boundary;10;0.000818011;0.000551663;0.00108577
187;calc iter;10;0.0272272;0.0261729;0.0280827
187;calc total;1;0.280047;0.280047;0.280047
187;total;1;4.70445;4.70445;4.70445
188;initialize;1;4.21107;4.21107;4.21107
188;async;10;0.00113343;0.000195116;0.00222126
188;inner;10;0.0250273;0.0243119;0.0267115
188;wait;10;5.68597e-05;3.4037e-05;0.000111396
188;boundary;10;0.000807081;0.000457823;0.00099374
188;calc iter;10;0.0270267;0.0266505;0.02778
188;calc total;1;0.280045;0.280045;0.280045
188;total;1;4.70637;4.70637;4.70637
189;initialize;1;4.20619;4.20619;4.20619
189;async;10;0.00101857;0.000193936;0.00172999
189;inner;10;0.0251325;0.024292;0.0266167
189;wait;10;5.8811e-05;3.4501e-05;0.000127422
189;boundary;10;0.000759906;0.000491411;0.000934611
189;calc iter;10;0.0269714;0.0266018;0.0277207
189;calc total;1;0.280046;0.280046;0.280046
189;total;1;4.7015;4.7015;4.7015
190;initialize;1;4.21075;4.21075;4.21075
190;async;10;0.00110645;0.000386045;0.00162587
190;inner;10;0.0250904;0.0242997;0.0264203
190;wait;10;5.92555e-05;2.5917e-05;0.000166887
190;boundary;10;0.000717295;0.000512308;0.000920598
190;calc iter;10;0.0269751;0.0265996;0.0276053
190;calc total;1;0.280046;0.280046;0.280046
190;total;1;4.70605;4.70605;4.70605
191;initialize;1;4.21046;4.21046;4.21046
191;async;10;0.000643654;7.8543e-05;0.00137118
191;inner;10;0.0256166;0.0247836;0.026952
191;wait;10;4.4696e-05;3.5788e-05;8.0138e-05
191;boundary;10;0.000688054;0.000445701;0.000867121
191;calc iter;10;0.0269946;0.0263232;0.0278922
191;calc total;1;0.280048;0.280048;0.280048
191;total;1;4.70576;4.70576;4.70576
288;initialize;1;4.18521;4.18521;4.18521
288;async;10;0.000324937;8.8468e-05;0.00133091
288;inner;10;0.0265267;0.0261936;0.0268878
288;wait;10;3.13061e-05;1.5927e-05;7.3696e-05
288;boundary;10;0.000498416;0.000401228;0.000669006
288;calc iter;10;0.0273825;0.0270139;0.0282179
288;calc total;1;0.280043;0.280043;0.280043
288;total;1;4.68154;4.68154;4.68154
240;initialize;1;4.16491;4.16491;4.16491
240;async;10;0.000604283;0.000311097;0.00121247
240;inner;10;0.0261419;0.0254602;0.0266404
240;wait;10;3.34953e-05;1.7476e-05;7.0901e-05
240;boundary;10;0.00048574;0.000377321;0.000770369
240;calc iter;10;0.0272666;0.026895;0.0278183
240;calc total;1;0.280044;0.280044;0.280044
240;total;1;4.66169;4.66169;4.66169
264;initialize;1;4.19276;4.19276;4.19276
264;async;10;0.000368274;0.000154926;0.00102666
264;inner;10;0.0261799;0.0256108;0.0264918
264;wait;10;6.82918e-05;4.4795e-05;0.000145979
264;boundary;10;0.000748058;0.000543755;0.00105302
264;calc iter;10;0.027366;0.0269825;0.0281735
264;calc total;1;0.280042;0.280042;0.280042
264;total;1;4.6893;4.6893;4.6893
265;initialize;1;4.19282;4.19282;4.19282
265;async;10;0.000366523;0.000105957;0.00134416
265;inner;10;0.0263982;0.025693;0.0266498
265;wait;10;5.36051e-05;2.6893e-05;0.000121649
265;boundary;10;0.000574278;0.000442186;0.000924487
265;calc iter;10;0.0273939;0.0269295;0.0283527
265;calc total;1;0.280042;0.280042;0.280042
265;total;1;4.68931;4.68931;4.68931
289;initialize;1;4.18489;4.18489;4.18489
289;async;10;0.000364186;0.000126664;0.0011913
289;inner;10;0.0264166;0.0260418;0.0267351
289;wait;10;3.84851e-05;2.2938e-05;0.000103376
289;boundary;10;0.000555399;0.000420389;0.000797782
289;calc iter;10;0.0273759;0.0269631;0.0283356
289;calc total;1;0.280043;0.280043;0.280043
289;total;1;4.68119;4.68119;4.68119
312;initialize;1;4.16553;4.16553;4.16553
312;async;10;0.000341172;0.000100177;0.000960526
312;inner;10;0.0263821;0.026063;0.0268322
312;wait;10;3.92448e-05;1.9141e-05;8.3544e-05
312;boundary;10;0.000576735;0.000429701;0.000733041
312;calc iter;10;0.0273405;0.0269354;0.0278096
312;calc total;1;0.280046;0.280046;0.280046
312;total;1;4.66236;4.66236;4.66236
266;initialize;1;4.19255;4.19255;4.19255
266;async;10;0.000322365;8.5697e-05;0.00128472
266;inner;10;0.0265352;0.0261458;0.0267918
266;wait;10;4.16068e-05;2.4729e-05;9.0725e-05
266;boundary;10;0.000484157;0.000434162;0.000667028
266;calc iter;10;0.0273844;0.027074;0.0279367
266;calc total;1;0.280042;0.280042;0.280042
266;total;1;4.68903;4.68903;4.68903
290;initialize;1;4.18667;4.18667;4.18667
290;async;10;0.000406865;0.000113066;0.00102434
290;inner;10;0.0263941;0.0260034;0.0267307
290;wait;10;4.26678e-05;2.7743e-05;0.000101641
290;boundary;10;0.000521589;0.000456794;0.000612954
290;calc iter;10;0.0273665;0.0269797;0.0277422
290;calc total;1;0.280043;0.280043;0.280043
290;total;1;4.68296;4.68296;4.68296
267;initialize;1;4.19303;4.19303;4.19303
267;async;10;0.000378705;0.000105355;0.00135916
267;inner;10;0.02645;0.0259811;0.026652
267;wait;10;5.20868e-05;2.4197e-05;0.000153904
267;boundary;10;0.000498132;0.000419895;0.000623198
267;calc iter;10;0.0273801;0.0270915;0.0279978
267;calc total;1;0.280042;0.280042;0.280042
267;total;1;4.68954;4.68954;4.68954
291;initialize;1;4.18489;4.18489;4.18489
291;async;10;0.000399378;0.00011225;0.000994259
291;inner;10;0.0263092;0.0258982;0.0266035
291;wait;10;5.31692e-05;3.2047e-05;0.000117125
291;boundary;10;0.000599028;0.000468141;0.000791588
291;calc iter;10;0.0273618;0.0269009;0.02785
291;calc total;1;0.280043;0.280043;0.280043
291;total;1;4.68118;4.68118;4.68118
268;initialize;1;4.19248;4.19248;4.19248
268;async;10;0.000340521;8.3229e-05;0.00121837
268;inner;10;0.0265259;0.0260822;0.0267202
268;wait;10;4.60839e-05;2.4264e-05;0.00013803
268;boundary;10;0.000480944;0.000435749;0.000693648
268;calc iter;10;0.0273946;0.0270449;0.0279525
268;calc total;1;0.280042;0.280042;0.280042
268;total;1;4.68901;4.68901;4.68901
292;initialize;1;4.18497;4.18497;4.18497
292;async;10;0.000450046;0.000175335;0.000805107
292;inner;10;0.0261388;0.0258308;0.0264463
292;wait;10;6.53566e-05;3.2578e-05;0.000143793
292;boundary;10;0.00070048;0.000515579;0.000872436
292;calc iter;10;0.027356;0.0270463;0.0276763
292;calc total;1;0.280043;0.280043;0.280043
292;total;1;4.68125;4.68125;4.68125
269;initialize;1;4.1928;4.1928;4.1928
269;async;10;0.000377618;0.000206825;0.000688354
269;inner;10;0.0265042;0.026167;0.0267924
269;wait;10;3.8955e-05;1.9605e-05;8.9424e-05
269;boundary;10;0.000504644;0.000371911;0.000736426
269;calc iter;10;0.0274266;0.0271439;0.0277786
269;calc total;1;0.280042;0.280042;0.280042
269;total;1;4.68931;4.68931;4.68931
293;initialize;1;4.18666;4.18666;4.18666
293;async;10;0.000316857;0.000127844;0.000486184
293;inner;10;0.0262419;0.0259239;0.0267961
293;wait;10;5.81098e-05;4.501e-05;9.2277e-05
293;boundary;10;0.000737373;0.000444256;0.000966378
293;calc iter;10;0.0273558;0.0269428;0.0278212
293;calc total;1;0.280044;0.280044;0.280044
293;total;1;4.68296;4.68296;4.68296
270;initialize;1;4.19261;4.19261;4.19261
270;async;10;0.000504104;0.000388967;0.000738842
270;inner;10;0.0263843;0.0261302;0.026748
270;wait;10;3.64066e-05;1.836e-05;0.000114919
270;boundary;10;0.000505299;0.000375125;0.000749935
270;calc iter;10;0.0274312;0.02696;0.0277351
270;calc total;1;0.280042;0.280042;0.280042
270;total;1;4.6891;4.6891;4.6891
294;initialize;1;4.18666;4.18666;4.18666
294;async;10;0.000362347;0.00019407;0.000544563
294;inner;10;0.0262448;0.0259419;0.0266076
294;wait;10;5.61929e-05;3.6834e-05;0.000124949
294;boundary;10;0.00069161;0.000465067;0.000868463
294;calc iter;10;0.027356;0.0271264;0.027664
294;calc total;1;0.280044;0.280044;0.280044
294;total;1;4.68296;4.68296;4.68296
271;initialize;1;4.19292;4.19292;4.19292
271;async;10;0.000533487;0.00024113;0.000835253
271;inner;10;0.0261374;0.0255973;0.0264638
271;wait;10;6.27616e-05;1.9626e-05;0.000218338
271;boundary;10;0.000666868;0.000412692;0.000918388
271;calc iter;10;0.0274018;0.027136;0.0277806
271;calc total;1;0.280042;0.280042;0.280042
271;total;1;4.68944;4.68944;4.68944
295;initialize;1;4.18667;4.18667;4.18667
295;async;10;0.000377758;0.000120618;0.000809785
295;inner;10;0.0262415;0.0259417;0.0264527
295;wait;10;6.62658e-05;3.4022e-05;0.000178664
295;boundary;10;0.000668888;0.000537186;0.000865437
295;calc iter;10;0.0273584;0.0270624;0.0277901
295;calc total;1;0.280044;0.280044;0.280044
295;total;1;4.68296;4.68296;4.68296
272;initialize;1;4.1925;4.1925;4.1925
272;async;10;0.000302124;5.6509e-05;0.00116803
272;inner;10;0.026531;0.0260675;0.0269085
272;wait;10;3.52086e-05;2.0711e-05;7.6336e-05
272;boundary;10;0.000512033;0.000416947;0.000875467
272;calc iter;10;0.0273815;0.0268354;0.0284894
272;calc total;1;0.280043;0.280043;0.280043
272;total;1;4.68901;4.68901;4.68901
296;initialize;1;4.18661;4.18661;4.18661
296;async;10;0.000450697;0.000218436;0.000836924
296;inner;10;0.0263392;0.0260352;0.0265831
296;wait;10;4.88769e-05;2.5496e-05;0.000138299
296;boundary;10;0.000532019;0.000433883;0.00069491
296;calc iter;10;0.0273718;0.0270822;0.0277495
296;calc total;1;0.280043;0.280043;0.280043
296;total;1;4.68293;4.68293;4.68293
273;initialize;1;4.19267;4.19267;4.19267
273;async;10;0.000233313;8.6659e-05;0.000645295
273;inner;10;0.0265439;0.0260375;0.0269796
273;wait;10;4.27543e-05;2.35e-05;9.2436e-05
273;boundary;10;0.000562403;0.000419252;0.00102206
273;calc iter;10;0.0273837;0.0268415;0.028742
273;calc total;1;0.280044;0.280044;0.280044
273;total;1;4.68919;4.68919;4.68919
297;initialize;1;4.18491;4.18491;4.18491
297;async;10;0.000365304;0.000108168;0.000729394
297;inner;10;0.0264734;0.0262413;0.0267556
297;wait;10;3.60945e-05;1.899e-05;0.00010453
297;boundary;10;0.000505584;0.000399518;0.000633982
297;calc iter;10;0.0273816;0.027124;0.0277687
297;calc total;1;0.280043;0.280043;0.280043
297;total;1;4.68123;4.68123;4.68123
274;initialize;1;4.1926;4.1926;4.1926
274;async;10;0.000366501;9.4011e-05;0.00122522
274;inner;10;0.0264137;0.0259765;0.0266846
274;wait;10;4.77612e-05;2.6746e-05;0.000119635
274;boundary;10;0.000543986;0.000425745;0.000730598
274;calc iter;10;0.0273732;0.0269063;0.0282838
274;calc total;1;0.280043;0.280043;0.280043
274;total;1;4.68914;4.68914;4.68914
298;initialize;1;4.18554;4.18554;4.18554
298;async;10;0.000601744;0.00017784;0.00139142
298;inner;10;0.0261774;0.0257792;0.0265669
298;wait;10;4.3106e-05;2.1506e-05;0.000154579
298;boundary;10;0.000547224;0.000428655;0.000687492
298;calc iter;10;0.0273705;0.0269828;0.0282035
298;calc total;1;0.280044;0.280044;0.280044
298;total;1;4.68186;4.68186;4.68186
275;initialize;1;4.19254;4.19254;4.19254
275;async;10;0.000319498;8.4223e-05;0.000935383
275;inner;10;0.0264199;0.0260389;0.0267603
275;wait;10;5.18149e-05;2.7185e-05;0.00010613
275;boundary;10;0.00057533;0.000446417;0.00071924
275;calc iter;10;0.0273679;0.0271253;0.0277644
275;calc total;1;0.280044;0.280044;0.280044
275;total;1;4.68907;4.68907;4.68907
299;initialize;1;4.18486;4.18486;4.18486
299;async;10;0.000303864;0.000116798;0.000637627
299;inner;10;0.0264358;0.0259836;0.0269842
299;wait;10;3.93892e-05;2.3586e-05;8.8218e-05
299;boundary;10;0.000592562;0.000419969;0.00102542
299;calc iter;10;0.0273729;0.0268921;0.0287375
299;calc total;1;0.280045;0.280045;0.280045
299;total;1;4.68118;4.68118;4.68118
276;initialize;1;4.19259;4.19259;4.19259
276;async;10;0.000235052;8.5263e-05;0.000496139
276;inner;10;0.0266591;0.0263124;0.0268617
276;wait;10;3.9516e-05;2.3227e-05;0.000103194
276;boundary;10;0.000454181;0.000402807;0.000610131
276;calc iter;10;0.0273889;0.0270994;0.0278905
276;calc total;1;0.280043;0.280043;0.280043
276;total;1;4.6891;4.6891;4.6891
300;initialize;1;4.18665;4.18665;4.18665
300;async;10;0.000610002;0.000166;0.00134563
300;inner;10;0.026204;0.025929;0.0265039
300;wait;10;3.89757e-05;1.8677e-05;0.000126551
300;boundary;10;0.000487153;0.000397251;0.000798685
300;calc iter;10;0.0273412;0.0266741;0.0279817
300;calc total;1;0.280044;0.280044;0.280044
300;total;1;4.68296;4.68296;4.68296
277;initialize;1;4.19255;4.19255;4.19255
277;async;10;0.000306424;0.000121774;0.000486372
277;inner;10;0.0264244;0.0261364;0.0267628
277;wait;10;5.15632e-05;3.3662e-05;0.000108303
277;boundary;10;0.000584164;0.000435887;0.000737059
277;calc iter;10;0.0273677;0.0269852;0.027762
277;calc total;1;0.280043;0.280043;0.280043
277;total;1;4.68904;4.68904;4.68904
301;initialize;1;4.18495;4.18495;4.18495
301;async;10;0.000457372;0.000119181;0.00105377
301;inner;10;0.0264052;0.0260946;0.0266971
301;wait;10;4.34692e-05;2.2602e-05;0.000126036
301;boundary;10;0.000453619;0.000391329;0.000529132
301;calc iter;10;0.0273605;0.0270064;0.0277408
301;calc total;1;0.280044;0.280044;0.280044
301;total;1;4.68127;4.68127;4.68127
278;initialize;1;4.19261;4.19261;4.19261
278;async;10;0.000259361;0.000131762;0.000506913
278;inner;10;0.0263553;0.0260768;0.0267959
278;wait;10;5.69174e-05;3.2376e-05;9.5975e-05
278;boundary;10;0.0006864;0.000431887;0.000901605
278;calc iter;10;0.0273592;0.0270216;0.0278141
278;calc total;1;0.280043;0.280043;0.280043
278;total;1;4.68911;4.68911;4.68911
302;initialize;1;4.18491;4.18491;4.18491
302;async;10;0.000220472;0.000102948;0.000472055
302;inner;10;0.0266825;0.0264756;0.0268461
302;wait;10;3.45268e-05;2.1238e-05;9.4502e-05
302;boundary;10;0.000418579;0.000389361;0.000470765
302;calc iter;10;0.0273568;0.0271701;0.0278415
302;calc total;1;0.280044;0.280044;0.280044
302;total;1;4.68119;4.68119;4.68119
279;initialize;1;4.19259;4.19259;4.19259
279;async;10;0.000236639;8.2216e-05;0.000555165
279;inner;10;0.026464;0.026139;0.0267512
279;wait;10;5.11625e-05;3.2207e-05;9.7603e-05
279;boundary;10;0.000617078;0.000441175;0.000907261
279;calc iter;10;0.0273701;0.0269864;0.0277745
279;calc total;1;0.280044;0.280044;0.280044
279;total;1;4.6891;4.6891;4.6891
303;initialize;1;4.1844;4.1844;4.1844
303;async;10;0.000547173;0.000317674;0.000787151
303;inner;10;0.0260006;0.0257342;0.0262148
303;wait;10;6.46456e-05;2.8668e-05;0.00020741
303;boundary;10;0.000707791;0.00053973;0.000823918
303;calc iter;10;0.0273214;0.0269276;0.0276245
303;calc total;1;0.280044;0.280044;0.280044
303;total;1;4.68072;4.68072;4.68072
280;initialize;1;4.19261;4.19261;4.19261
280;async;10;0.000385051;0.000159475;0.00113198
280;inner;10;0.0263376;0.0259644;0.0265707
280;wait;10;6.05235e-05;3.6403e-05;0.000162475
280;boundary;10;0.000579416;0.000496524;0.000792233
280;calc iter;10;0.0273639;0.0270445;0.0278687
280;calc total;1;0.280044;0.280044;0.280044
280;total;1;4.68911;4.68911;4.68911
241;initialize;1;4.16696;4.16696;4.16696
241;async;10;0.000900486;0.00042822;0.00152569
241;inner;10;0.0256362;0.0248476;0.0262054
241;wait;10;6.06152e-05;2.114e-05;0.000167968
241;boundary;10;0.000622382;0.000390964;0.00092079
241;calc iter;10;0.0272211;0.0267156;0.0276381
241;calc total;1;0.280045;0.280045;0.280045
241;total;1;4.66369;4.66369;4.66369
242;initialize;1;4.16728;4.16728;4.16728
242;async;10;0.000676683;0.000284264;0.0012165
242;inner;10;0.0259627;0.0251951;0.0265209
242;wait;10;4.45696e-05;2.3457e-05;9.2264e-05
242;boundary;10;0.000559803;0.000398937;0.000848812
242;calc iter;10;0.0272449;0.0267445;0.0275378
242;calc total;1;0.280045;0.280045;0.280045
242;total;1;4.66402;4.66402;4.66402
243;initialize;1;4.16506;4.16506;4.16506
243;async;10;0.000680038;0.00025365;0.00144768
243;inner;10;0.0259109;0.025144;0.0265236
243;wait;10;5.09297e-05;2.9572e-05;9.588e-05
243;boundary;10;0.000619213;0.000442622;0.000855071
243;calc iter;10;0.0272625;0.0267518;0.0275932
243;calc total;1;0.280045;0.280045;0.280045
243;total;1;4.66178;4.66178;4.66178
244;initialize;1;4.16661;4.16661;4.16661
244;async;10;0.000859194;0.00031965;0.00216554
244;inner;10;0.0257748;0.0250596;0.026346
244;wait;10;5.10342e-05;2.1524e-05;0.000108278
244;boundary;10;0.000631675;0.000384942;0.000906065
244;calc iter;10;0.027318;0.026712;0.0280167
244;calc total;1;0.280044;0.280044;0.280044
244;total;1;4.66336;4.66336;4.66336
245;initialize;1;4.17031;4.17031;4.17031
245;async;10;0.000885392;8.0165e-05;0.00240537
245;inner;10;0.0259758;0.0253285;0.0267765
245;wait;10;3.92392e-05;1.995e-05;0.000108787
245;boundary;10;0.000480493;0.000372974;0.000842016
245;calc iter;10;0.0273821;0.0265991;0.0282738
245;calc total;1;0.280045;0.280045;0.280045
245;total;1;4.66704;4.66704;4.66704
246;initialize;1;4.17027;4.17027;4.17027
246;async;10;0.0011195;0.000346102;0.00224129
246;inner;10;0.0256678;0.0251494;0.0263204
246;wait;10;4.86153e-05;1.9423e-05;0.000123615
246;boundary;10;0.000547734;0.000375132;0.000977923
246;calc iter;10;0.0273852;0.0268442;0.0281647
246;calc total;1;0.280044;0.280044;0.280044
246;total;1;4.66702;4.66702;4.66702
247;initialize;1;4.16732;4.16732;4.16732
247;async;10;0.00128006;0.00043807;0.00217471
247;inner;10;0.0255172;0.0249709;0.0261498
247;wait;10;6.36722e-05;1.8548e-05;0.000216067
247;boundary;10;0.00054229;0.000367966;0.000905431
247;calc iter;10;0.0274046;0.0270736;0.0280393
247;calc total;1;0.280045;0.280045;0.280045
247;total;1;4.66405;4.66405;4.66405
248;initialize;1;4.17027;4.17027;4.17027
248;async;10;0.00101024;0.000308557;0.00191015
248;inner;10;0.0258429;0.0252645;0.0263782
248;wait;10;4.69463e-05;1.8037e-05;0.000112952
248;boundary;10;0.000512111;0.000368196;0.000690948
248;calc iter;10;0.0274136;0.0272272;0.027755
248;calc total;1;0.280044;0.280044;0.280044
248;total;1;4.66702;4.66702;4.66702
249;initialize;1;4.16689;4.16689;4.16689
249;async;10;0.00103008;0.00044253;0.00237914
249;inner;10;0.025872;0.0252433;0.0263724
249;wait;10;4.04261e-05;1.7626e-05;0.000114787
249;boundary;10;0.000461582;0.00036921;0.000580634
249;calc iter;10;0.0274052;0.0269765;0.0280554
249;calc total;1;0.280044;0.280044;0.280044
249;total;1;4.66362;4.66362;4.66362
250;initialize;1;4.16724;4.16724;4.16724
250;async;10;0.00101782;0.000442957;0.00222005
250;inner;10;0.0257626;0.0252405;0.0262691
250;wait;10;5.29812e-05;2.0948e-05;0.000187292
250;boundary;10;0.00053368;0.000459334;0.000746945
250;calc iter;10;0.0273684;0.0269546;0.02797
250;calc total;1;0.280044;0.280044;0.280044
250;total;1;4.66399;4.66399;4.66399
251;initialize;1;4.16715;4.16715;4.16715
251;async;10;0.00086313;0.000423533;0.00135906
251;inner;10;0.0258179;0.0251078;0.0262395
251;wait;10;4.92083e-05;2.4038e-05;0.000142847
251;boundary;10;0.000535718;0.000391203;0.000772106
251;calc iter;10;0.0272672;0.0268594;0.0275476
251;calc total;1;0.280045;0.280045;0.280045
251;total;1;4.66391;4.66391;4.66391
252;initialize;1;4.16659;4.16659;4.16659
252;async;10;0.000389451;0.000129522;0.000795674
252;inner;10;0.0264639;0.0262636;0.0267999
252;wait;10;4.41873e-05;2.0653e-05;0.000106449
252;boundary;10;0.000492613;0.000403115;0.000614054
252;calc iter;10;0.0273913;0.0270208;0.0277904
252;calc total;1;0.280045;0.280045;0.280045
252;total;1;4.66333;4.66333;4.66333
253;initialize;1;4.1666;4.1666;4.1666
253;async;10;0.0006236;0.000410791;0.0008703
253;inner;10;0.0262691;0.0259904;0.0266684
253;wait;10;3.90023e-05;1.8605e-05;0.000149127
253;boundary;10;0.000490696;0.000376075;0.000623188
253;calc iter;10;0.0274235;0.0271719;0.0277373
253;calc total;1;0.280045;0.280045;0.280045
253;total;1;4.66335;4.66335;4.66335
254;initialize;1;4.17028;4.17028;4.17028
254;async;10;0.000214244;0.000152903;0.000462037
254;inner;10;0.0265745;0.0262614;0.0270324
254;wait;10;3.61085e-05;1.933e-05;8.955e-05
254;boundary;10;0.000627395;0.000375754;0.000872205
254;calc iter;10;0.0274538;0.0268376;0.0280167
254;calc total;1;0.280045;0.280045;0.280045
254;total;1;4.66701;4.66701;4.66701
255;initialize;1;4.16662;4.16662;4.16662
255;async;10;0.000772965;0.000366189;0.00109078
255;inner;10;0.0260697;0.0257838;0.0264541
255;wait;10;4.74891e-05;1.765e-05;0.000177306
255;boundary;10;0.000507007;0.00039332;0.00060333
255;calc iter;10;0.0273985;0.0272869;0.02757
255;calc total;1;0.280045;0.280045;0.280045
255;total;1;4.66335;4.66335;4.66335
256;initialize;1;4.16711;4.16711;4.16711
256;async;10;0.000348486;7.9098e-05;0.00116931
256;inner;10;0.0264795;0.0262823;0.0268347
256;wait;10;3.47226e-05;2.0748e-05;8.4216e-05
256;boundary;10;0.000504462;0.000436659;0.000599415
256;calc iter;10;0.0273683;0.0270097;0.0280748
256;calc total;1;0.28004;0.28004;0.28004
256;total;1;4.66385;4.66385;4.66385
336;initialize;1;4.1905;4.1905;4.1905
336;async;10;0.000619505;0.000362733;0.000818312
336;inner;10;0.02613;0.0259078;0.0263534
336;wait;10;3.34058e-05;1.5984e-05;0.000105725
336;boundary;10;0.000445153;0.000403493;0.00051052
336;calc iter;10;0.0272294;0.0269793;0.0275765
336;calc total;1;0.280042;0.280042;0.280042
336;total;1;4.68685;4.68685;4.68685
313;initialize;1;4.16588;4.16588;4.16588
313;async;10;0.000399037;0.000104323;0.00106674
313;inner;10;0.0262978;0.0260028;0.0267896
313;wait;10;4.43063e-05;2.0814e-05;0.000101666
313;boundary;10;0.000593379;0.000434185;0.000784762
313;calc iter;10;0.0273358;0.0269208;0.0278598
313;calc total;1;0.280047;0.280047;0.280047
313;total;1;4.66269;4.66269;4.66269
360;initialize;1;4.16078;4.16078;4.16078
360;async;10;0.000391117;0.000116134;0.000859937
360;inner;10;0.0260335;0.0256175;0.0266133
360;wait;10;5.02068e-05;3.7852e-05;9.0283e-05
360;boundary;10;0.000702929;0.000483445;0.000951588
360;calc iter;10;0.0271791;0.0267403;0.0275904
360;calc total;1;0.280046;0.280046;0.280046
360;total;1;4.65721;4.65721;4.65721
337;initialize;1;4.19175;4.19175;4.19175
337;async;10;0.000491169;0.000239827;0.000659684
337;inner;10;0.0262616;0.0260788;0.026509
337;wait;10;4.03676e-05;2.1221e-05;9.6513e-05
337;boundary;10;0.000444087;0.000399826;0.000524028
337;calc iter;10;0.0272383;0.0270185;0.0275202
337;calc total;1;0.280043;0.280043;0.280043
337;total;1;4.68802;4.68802;4.68802
314;initialize;1;4.16537;4.16537;4.16537
314;async;10;0.000367772;0.000156609;0.000994574
314;inner;10;0.0262739;0.0260458;0.0267022
314;wait;10;4.53363e-05;2.2895e-05;0.000115756
314;boundary;10;0.000644982;0.000445559;0.000887981
314;calc iter;10;0.0273333;0.0269482;0.0279278
314;calc total;1;0.280047;0.280047;0.280047
314;total;1;4.66218;4.66218;4.66218
361;initialize;1;4.16458;4.16458;4.16458
361;async;10;0.000622752;0.000324308;0.00161123
361;inner;10;0.0257713;0.0253039;0.026379
361;wait;10;5.88233e-05;3.1109e-05;0.000141202
361;boundary;10;0.000772658;0.000522542;0.000897732
361;calc iter;10;0.0272268;0.0268793;0.0279442
361;calc total;1;0.280046;0.280046;0.280046
361;total;1;4.66097;4.66097;4.66097
338;initialize;1;4.19056;4.19056;4.19056
338;async;10;0.000431729;0.000194599;0.000579531
338;inner;10;0.0263289;0.0260607;0.0265192
338;wait;10;3.7855e-05;2.19e-05;0.000100793
338;boundary;10;0.000438926;0.000393348;0.000521031
338;calc iter;10;0.0272385;0.0269551;0.0274732
338;calc total;1;0.280043;0.280043;0.280043
338;total;1;4.68684;4.68684;4.68684
315;initialize;1;4.16533;4.16533;4.16533
315;async;10;0.000459464;0.000148186;0.00126883
315;inner;10;0.0261666;0.0259019;0.0265575
315;wait;10;4.67079e-05;2.5594e-05;0.000146451
315;boundary;10;0.000659891;0.000457584;0.00104317
315;calc iter;10;0.027334;0.0268356;0.0283705
315;calc total;1;0.280047;0.280047;0.280047
315;total;1;4.66214;4.66214;4.66214
362;initialize;1;4.16078;4.16078;4.16078
362;async;10;0.000572787;0.000175198;0.00146746
362;inner;10;0.0259828;0.0253569;0.0266652
362;wait;10;4.65469e-05;2.5679e-05;0.000102493
362;boundary;10;0.000645805;0.000461873;0.000867996
362;calc iter;10;0.0272494;0.0262403;0.0280427
362;calc total;1;0.280045;0.280045;0.280045
362;total;1;4.65716;4.65716;4.65716
339;initialize;1;4.19056;4.19056;4.19056
339;async;10;0.000613548;0.00036841;0.000898738
339;inner;10;0.025917;0.0257061;0.026124
339;wait;10;5.88694e-05;3.3533e-05;0.000146533
339;boundary;10;0.000633693;0.000546849;0.000811287
339;calc iter;10;0.0272243;0.0269521;0.0274499
339;calc total;1;0.280043;0.280043;0.280043
339;total;1;4.68686;4.68686;4.68686
316;initialize;1;4.16534;4.16534;4.16534
316;async;10;0.000529839;0.000139345;0.00120723
316;inner;10;0.0261718;0.0259619;0.0266427
316;wait;10;5.33642e-05;1.978e-05;0.000177667
316;boundary;10;0.00061714;0.000375518;0.000839757
316;calc iter;10;0.0273735;0.0268213;0.0279245
316;calc total;1;0.280046;0.280046;0.280046
316;total;1;4.66214;4.66214;4.66214
363;initialize;1;4.16458;4.16458;4.16458
363;async;10;0.000639266;0.000412507;0.00105182
363;inner;10;0.0260209;0.0252997;0.0265824
363;wait;10;4.23159e-05;2.0536e-05;0.000102693
363;boundary;10;0.00058941;0.000403832;0.000836974
363;calc iter;10;0.0272934;0.0264135;0.0278113
363;calc total;1;0.280046;0.280046;0.280046
363;total;1;4.66098;4.66098;4.66098
340;initialize;1;4.19142;4.19142;4.19142
340;async;10;0.00041356;0.000202898;0.000896841
340;inner;10;0.0261229;0.0257563;0.0264672
340;wait;10;5.29069e-05;2.878e-05;0.000101645
340;boundary;10;0.000615479;0.00043182;0.000940077
340;calc iter;10;0.0272059;0.0268889;0.0276822
340;calc total;1;0.280043;0.280043;0.280043
340;total;1;4.6877;4.6877;4.6877
317;initialize;1;4.16538;4.16538;4.16538
317;async;10;0.000767655;0.000395489;0.00133082
317;inner;10;0.0260471;0.0256325;0.0265573
317;wait;10;4.30265e-05;1.847e-05;0.000155039
317;boundary;10;0.000542321;0.000370306;0.000661738
317;calc iter;10;0.0274013;0.0270053;0.0278031
317;calc total;1;0.280047;0.280047;0.280047
317;total;1;4.66221;4.66221;4.66221
364;initialize;1;4.16122;4.16122;4.16122
364;async;10;0.000948436;0.000419561;0.00127204
364;inner;10;0.0257341;0.0248564;0.0264907
364;wait;10;4.3298e-05;1.8971e-05;0.000116335
364;boundary;10;0.000617204;0.000378902;0.000823488
364;calc iter;10;0.0273447;0.0263832;0.0278215
364;calc total;1;0.280045;0.280045;0.280045
364;total;1;4.65758;4.65758;4.65758
341;initialize;1;4.19275;4.19275;4.19275
341;async;10;0.000693819;0.000362606;0.00110486
341;inner;10;0.025786;0.0255627;0.0260237
341;wait;10;6.69937e-05;3.1457e-05;0.000237586
341;boundary;10;0.000656201;0.000434334;0.000887035
341;calc iter;10;0.0272044;0.026975;0.0275535
341;calc total;1;0.280043;0.280043;0.280043
341;total;1;4.68905;4.68905;4.68905
318;initialize;1;4.1654;4.1654;4.1654
318;async;10;0.000491146;0.00012332;0.000828343
318;inner;10;0.0262584;0.0259825;0.0266772
318;wait;10;4.49113e-05;2.6885e-05;0.000110277
318;boundary;10;0.000553528;0.000399275;0.00076278
318;calc iter;10;0.0273489;0.0268731;0.0277207
318;calc total;1;0.280047;0.280047;0.280047
318;total;1;4.66223;4.66223;4.66223
365;initialize;1;4.1613;4.1613;4.1613
365;async;10;0.000213895;0.000163689;0.000407654
365;inner;10;0.026394;0.0254188;0.0270308
365;wait;10;4.3331e-05;1.9811e-05;8.6975e-05
365;boundary;10;0.000749833;0.000357494;0.00107444
365;calc iter;10;0.0274024;0.0259933;0.0280103
365;calc total;1;0.280046;0.280046;0.280046
365;total;1;4.65766;4.65766;4.65766
342;initialize;1;4.19058;4.19058;4.19058
342;async;10;0.000497468;0.000217385;0.000807365
342;inner;10;0.0261103;0.025828;0.0266495
342;wait;10;4.78538e-05;2.5328e-05;0.000123105
342;boundary;10;0.000569657;0.000382011;0.00069872
342;calc iter;10;0.0272263;0.0266484;0.0280618
342;calc total;1;0.280043;0.280043;0.280043
342;total;1;4.68686;4.68686;4.68686
319;initialize;1;4.16536;4.16536;4.16536
319;async;10;0.000320413;7.6678e-05;0.000718206
319;inner;10;0.0261874;0.0256226;0.026847
319;wait;10;4.79042e-05;2.9584e-05;9.2361e-05
319;boundary;10;0.000747526;0.000494497;0.00109557
319;calc iter;10;0.0273046;0.0268536;0.0280826
319;calc total;1;0.280048;0.280048;0.280048
319;total;1;4.66215;4.66215;4.66215
366;initialize;1;4.16077;4.16077;4.16077
366;async;10;0.0010358;0.000392781;0.00139848
366;inner;10;0.0256181;0.0247065;0.0262449
366;wait;10;5.07693e-05;1.9142e-05;0.000172158
366;boundary;10;0.000617607;0.000379419;0.000828258
366;calc iter;10;0.0273237;0.0262598;0.0279767
366;calc total;1;0.280045;0.280045;0.280045
366;total;1;4.65714;4.65714;4.65714
343;initialize;1;4.19056;4.19056;4.19056
343;async;10;0.000575159;0.000249705;0.000946785
343;inner;10;0.0260665;0.0257768;0.0263477
343;wait;10;4.47611e-05;2.7464e-05;0.000105751
343;boundary;10;0.000530499;0.000384454;0.000768997
343;calc iter;10;0.027218;0.026872;0.0275569
343;calc total;1;0.280044;0.280044;0.280044
343;total;1;4.68686;4.68686;4.68686
320;initialize;1;4.16536;4.16536;4.16536
320;async;10;0.000168099;6.2338e-05;0.000384346
320;inner;10;0.0264718;0.0261944;0.0269655
320;wait;10;5.14792e-05;2.7987e-05;0.000185374
320;boundary;10;0.000620091;0.00043864;0.000762724
320;calc iter;10;0.0273135;0.0270694;0.0279762
320;calc total;1;0.280041;0.280041;0.280041
320;total;1;4.66218;4.66218;4.66218
367;initialize;1;4.16459;4.16459;4.16459
367;async;10;0.000895598;0.00014296;0.00168007
367;inner;10;0.0254587;0.0250201;0.0262754
367;wait;10;6.4734e-05;2.1995e-05;0.000176725
367;boundary;10;0.000836294;0.000458419;0.00117464
367;calc iter;10;0.0272569;0.0267348;0.027911
367;calc total;1;0.280046;0.280046;0.280046
367;total;1;4.66097;4.66097;4.66097
344;initialize;1;4.19168;4.19168;4.19168
344;async;10;0.000525597;0.000308998;0.00103291
344;inner;10;0.0261443;0.0259658;0.0263937
344;wait;10;5.0534e-05;2.254e-05;0.000105761
344;boundary;10;0.000518767;0.000403805;0.00070153
344;calc iter;10;0.02724;0.0270686;0.0274905
344;calc total;1;0.280043;0.280043;0.280043
344;total;1;4.68795;4.68795;4.68795
321;initialize;1;4.16551;4.16551;4.16551
321;async;10;0.000364196;0.00014277;0.000684508
321;inner;10;0.0262307;0.0259761;0.0266728
321;wait;10;5.68642e-05;3.2647e-05;0.000167831
321;boundary;10;0.000655067;0.000473247;0.000829849
321;calc iter;10;0.0273081;0.0269354;0.0276737
321;calc total;1;0.280041;0.280041;0.280041
321;total;1;4.66231;4.66231;4.66231
368;initialize;1;4.16078;4.16078;4.16078
368;async;10;0.000127982;6.9382e-05;0.000409517
368;inner;10;0.0263322;0.0259148;0.0271343
368;wait;10;2.37263e-05;1.3566e-05;4.5886e-05
368;boundary;10;0.000659912;0.000505465;0.00081769
368;calc iter;10;0.0271449;0.026757;0.0284091
368;calc total;1;0.280046;0.280046;0.280046
368;total;1;4.65715;4.65715;4.65715
345;initialize;1;4.1905;4.1905;4.1905
345;async;10;0.000583212;0.000269017;0.00103167
345;inner;10;0.0260606;0.0258228;0.0263149
345;wait;10;5.13303e-05;2.0595e-05;0.000115124
345;boundary;10;0.000546783;0.000407517;0.00079661
345;calc iter;10;0.0272432;0.0269518;0.027465
345;calc total;1;0.280044;0.280044;0.280044
345;total;1;4.68684;4.68684;4.68684
322;initialize;1;4.1654;4.1654;4.1654
322;async;10;0.000237972;9.1641e-05;0.00045463
322;inner;10;0.0263081;0.0260502;0.0267002
322;wait;10;5.78986e-05;4.1136e-05;0.000116326
322;boundary;10;0.000702285;0.000441137;0.000864371
322;calc iter;10;0.0273077;0.0271033;0.0277144
322;calc total;1;0.280041;0.280041;0.280041
322;total;1;4.66222;4.66222;4.66222
369;initialize;1;4.16075;4.16075;4.16075
369;async;10;0.00034745;0.000100664;0.00103487
369;inner;10;0.026077;0.0256314;0.0266185
369;wait;10;3.9659e-05;2.0278e-05;9.4601e-05
369;boundary;10;0.000684714;0.00048363;0.00106249
369;calc iter;10;0.0271504;0.0268039;0.0280702
369;calc total;1;0.280047;0.280047;0.280047
369;total;1;4.65716;4.65716;4.65716
346;initialize;1;4.19051;4.19051;4.19051
346;async;10;0.000928918;0.000425898;0.00182381
346;inner;10;0.0257457;0.0252453;0.0260577
346;wait;10;5.74792e-05;1.7923e-05;0.000158605
346;boundary;10;0.0005529;0.00037354;0.00093491
346;calc iter;10;0.0272864;0.026959;0.0274777
346;calc total;1;0.280043;0.280043;0.280043
346;total;1;4.68684;4.68684;4.68684
323;initialize;1;4.16536;4.16536;4.16536
323;async;10;0.000268984;8.6624e-05;0.000479853
323;inner;10;0.0262655;0.0259769;0.0267797
323;wait;10;5.53663e-05;3.8675e-05;9.4444e-05
323;boundary;10;0.000712948;0.000436695;0.000872814
323;calc iter;10;0.0273042;0.0269579;0.0277928
323;calc total;1;0.280042;0.280042;0.280042
323;total;1;4.66219;4.66219;4.66219
370;initialize;1;4.16116;4.16116;4.16116
370;async;10;0.000456271;0.000184123;0.000977555
370;inner;10;0.0259067;0.0255201;0.0264789
370;wait;10;5.46443e-05;2.9629e-05;0.000134699
370;boundary;10;0.000695021;0.000450589;0.000895939
370;calc iter;10;0.0271138;0.0267658;0.0275943
370;calc total;1;0.280046;0.280046;0.280046
370;total;1;4.65757;4.65757;4.65757
347;initialize;1;4.19054;4.19054;4.19054
347;async;10;0.000964042;0.000359623;0.00173855
347;inner;10;0.0257485;0.0251213;0.0263104
347;wait;10;4.09607e-05;1.7733e-05;0.00012792
347;boundary;10;0.000591503;0.000365991;0.000986729
347;calc iter;10;0.0273467;0.0264185;0.0279286
347;calc total;1;0.280044;0.280044;0.280044
347;total;1;4.68685;4.68685;4.68685
324;initialize;1;4.16536;4.16536;4.16536
324;async;10;0.000464673;0.000170242;0.00103509
324;inner;10;0.0260032;0.0255256;0.0266583
324;wait;10;6.04399e-05;3.5068e-05;0.000119423
324;boundary;10;0.000740056;0.00045559;0.000981728
324;calc iter;10;0.0272697;0.0268992;0.0277503
324;calc total;1;0.280042;0.280042;0.280042
324;total;1;4.66218;4.66218;4.66218
371;initialize;1;4.16079;4.16079;4.16079
371;async;10;0.000302592;0.000131551;0.000699515
371;inner;10;0.0259526;0.0254508;0.026631
371;wait;10;4.78013e-05;2.8864e-05;8.8781e-05
371;boundary;10;0.00080247;0.000496702;0.000976462
371;calc iter;10;0.0271069;0.0267971;0.0275386
371;calc total;1;0.280048;0.280048;0.280048
371;total;1;4.65716;4.65716;4.65716
348;initialize;1;4.19057;4.19057;4.19057
348;async;10;0.000335409;0.000132954;0.000691483
348;inner;10;0.0263785;0.0255424;0.0267746
348;wait;10;4.61037e-05;2.0531e-05;0.000116398
348;boundary;10;0.000630335;0.000368689;0.000881637
348;calc iter;10;0.0273917;0.0261332;0.0278172
348;calc total;1;0.280043;0.280043;0.280043
348;total;1;4.68689;4.68689;4.68689
325;initialize;1;4.16539;4.16539;4.16539
325;async;10;0.000285065;9.1523e-05;0.000565452
325;inner;10;0.0263387;0.0259482;0.026884
325;wait;10;4.76088e-05;2.7039e-05;0.00010474
325;boundary;10;0.000609496;0.000427717;0.000846559
325;calc iter;10;0.027282;0.0269522;0.0277399
325;calc total;1;0.280042;0.280042;0.280042
325;total;1;4.66219;4.66219;4.66219
372;initialize;1;4.16084;4.16084;4.16084
372;async;10;0.000392372;0.000204902;0.000602428
372;inner;10;0.0261009;0.0257155;0.0265868
372;wait;10;4.08753e-05;2.0242e-05;9.4522e-05
372;boundary;10;0.000571644;0.000444366;0.000720629
372;calc iter;10;0.0271069;0.0267279;0.0274898
372;calc total;1;0.280045;0.280045;0.280045
372;total;1;4.65722;4.65722;4.65722
349;initialize;1;4.19057;4.19057;4.19057
349;async;10;0.000705766;0.000383568;0.00101039
349;inner;10;0.0259454;0.0250643;0.0264745
349;wait;10;4.66432e-05;1.981e-05;0.000128377
349;boundary;10;0.000665779;0.000377303;0.000892801
349;calc iter;10;0.027365;0.0261751;0.0278262
349;calc total;1;0.280044;0.280044;0.280044
349;total;1;4.68688;4.68688;4.68688
326;initialize;1;4.16536;4.16536;4.16536
326;async;10;0.000502461;0.00010838;0.000656969
326;inner;10;0.0261374;0.025915;0.0265563
326;wait;10;5.20317e-05;2.6633e-05;0.00013956
326;boundary;10;0.000597284;0.000440613;0.000727228
326;calc iter;10;0.0272902;0.0268954;0.0276374
326;calc total;1;0.280041;0.280041;0.280041
326;total;1;4.66218;4.66218;4.66218
373;initialize;1;4.1646;4.1646;4.1646
373;async;10;0.000550104;0.00025619;0.000848214
373;inner;10;0.0259154;0.025412;0.0265464
373;wait;10;4.10889e-05;2.3675e-05;9.0872e-05
373;boundary;10;0.00058506;0.000453004;0.000766439
373;calc iter;10;0.0270927;0.0265221;0.0274342
373;calc total;1;0.280047;0.280047;0.280047
373;total;1;4.661;4.661;4.661
350;initialize;1;4.19053;4.19053;4.19053
350;async;10;0.000465707;0.000184755;0.000896056
350;inner;10;0.0261544;0.0252587;0.0266433
350;wait;10;4.73845e-05;1.9226e-05;0.000107275
350;boundary;10;0.000656858;0.000381753;0.000914052
350;calc iter;10;0.0273258;0.0258469;0.0278197
350;calc total;1;0.280043;0.280043;0.280043
350;total;1;4.68685;4.68685;4.68685
327;initialize;1;4.16535;4.16535;4.16535
327;async;10;0.000410681;8.3872e-05;0.000884376
327;inner;10;0.026199;0.0257925;0.0267605
327;wait;10;5.26025e-05;3.5331e-05;9.6615e-05
327;boundary;10;0.000634924;0.000443769;0.000870863
327;calc iter;10;0.0272984;0.0268769;0.0277784
327;calc total;1;0.280043;0.280043;0.280043
327;total;1;4.66217;4.66217;4.66217
374;initialize;1;4.16078;4.16078;4.16078
374;async;10;0.000442851;0.000170455;0.000816149
374;inner;10;0.0261035;0.0255339;0.0265961
374;wait;10;3.57626e-05;1.7365e-05;8.2769e-05
374;boundary;10;0.000517892;0.000417504;0.000693955
374;calc iter;10;0.0271012;0.0267098;0.0274621
374;calc total;1;0.280046;0.280046;0.280046
374;total;1;4.65715;4.65715;4.65715
351;initialize;1;4.19058;4.19058;4.19058
351;async;10;0.000719872;0.000211855;0.00161598
351;inner;10;0.0257757;0.0250786;0.0261916
351;wait;10;5.73508e-05;1.846e-05;0.000174624
351;boundary;10;0.000746007;0.00039109;0.00106948
351;calc iter;10;0.0273001;0.0264395;0.0283129
351;calc total;1;0.280044;0.280044;0.280044
351;total;1;4.68688;4.68688;4.68688
328;initialize;1;4.16555;4.16555;4.16555
328;async;10;0.000533198;0.000196693;0.00117182
328;inner;10;0.0261291;0.0259455;0.0265955
328;wait;10;5.44679e-05;2.5085e-05;0.000126379
328;boundary;10;0.000584696;0.000444986;0.000755633
328;calc iter;10;0.0273028;0.0270222;0.0277162
328;calc total;1;0.280042;0.280042;0.280042
328;total;1;4.66235;4.66235;4.66235
352;initialize;1;4.19054;4.19054;4.19054
352;async;10;0.000522304;0.000223032;0.00109145
352;inner;10;0.0261216;0.0258415;0.0263472
352;wait;10;4.03993e-05;2.0404e-05;0.000142069
352;boundary;10;0.000506359;0.000415369;0.000592591
352;calc iter;10;0.0271919;0.0268087;0.0278513
352;calc total;1;0.280043;0.280043;0.280043
352;total;1;4.68684;4.68684;4.68684
353;initialize;1;4.19058;4.19058;4.19058
353;async;10;0.000375789;0.000188026;0.000793714
353;inner;10;0.026251;0.0260325;0.0264648
353;wait;10;4.85392e-05;2.2326e-05;0.000133437
353;boundary;10;0.000517321;0.000421429;0.000675442
353;calc iter;10;0.0271937;0.0268909;0.0276729
353;calc total;1;0.280044;0.280044;0.280044
353;total;1;4.6869;4.6869;4.6869
160;initialize;1;4.18349;4.18349;4.18349
160;async;10;0.000800133;0.000354255;0.00192859
160;inner;10;0.0251421;0.0241983;0.0264648
160;wait;10;6.29619e-05;3.7683e-05;0.000181541
160;boundary;10;0.000911659;0.000576856;0.0012047
160;calc iter;10;0.0269187;0.0263895;0.027626
160;calc total;1;0.280042;0.280042;0.280042
160;total;1;4.67996;4.67996;4.67996
232;initialize;1;4.18744;4.18744;4.18744
232;async;10;0.00128775;0.000475768;0.00253382
232;inner;10;0.0256199;0.0245397;0.0264847
232;wait;10;4.66427e-05;2.0212e-05;0.00013865
232;boundary;10;0.000548915;0.00040952;0.000746555
232;calc iter;10;0.0275045;0.0266171;0.0283576
232;calc total;1;0.280044;0.280044;0.280044
232;total;1;4.68417;4.68417;4.68417
161;initialize;1;4.18354;4.18354;4.18354
161;async;10;0.000379095;9.1105e-05;0.00121016
161;inner;10;0.0260726;0.0254934;0.0269334
161;wait;10;4.5399e-05;2.6417e-05;0.000105292
161;boundary;10;0.000640108;0.000433053;0.000926802
161;calc iter;10;0.0271384;0.0266556;0.0279563
161;calc total;1;0.280043;0.280043;0.280043
161;total;1;4.67999;4.67999;4.67999
233;initialize;1;4.19004;4.19004;4.19004
233;async;10;0.000775923;8.2354e-05;0.00260714
233;inner;10;0.0262528;0.0255186;0.0269878
233;wait;10;3.48381e-05;1.7918e-05;8.8357e-05
233;boundary;10;0.000479217;0.000373234;0.000605089
233;calc iter;10;0.0275439;0.0271001;0.0287798
233;calc total;1;0.280044;0.280044;0.280044
233;total;1;4.68677;4.68677;4.68677
162;initialize;1;4.18353;4.18353;4.18353
162;async;10;0.0011505;0.000390128;0.00241826
162;inner;10;0.0252515;0.0243879;0.0265246
162;wait;10;6.26341e-05;2.7869e-05;0.000138922
162;boundary;10;0.00074424;0.000474672;0.000962352
162;calc iter;10;0.0272105;0.0262763;0.0277044
162;calc total;1;0.280044;0.280044;0.280044
162;total;1;4.67999;4.67999;4.67999
234;initialize;1;4.19001;4.19001;4.19001
234;async;10;0.000759198;8.1554e-05;0.00323198
234;inner;10;0.0261361;0.0252877;0.0267918
234;wait;10;4.33318e-05;2.2748e-05;9.6722e-05
234;boundary;10;0.000544729;0.000409922;0.000731643
234;calc iter;10;0.0274845;0.0267363;0.0292876
234;calc total;1;0.280044;0.280044;0.280044
234;total;1;4.68676;4.68676;4.68676
163;initialize;1;4.18355;4.18355;4.18355
163;async;10;0.00130957;0.000168575;0.00241499
163;inner;10;0.025276;0.0236897;0.0266522
163;wait;10;5.40672e-05;2.1564e-05;0.000132245
163;boundary;10;0.000702948;0.000412504;0.000962897
163;calc iter;10;0.0273439;0.0263959;0.0281127
163;calc total;1;0.280044;0.280044;0.280044
163;total;1;4.68001;4.68001;4.68001
235;initialize;1;4.19008;4.19008;4.19008
235;async;10;0.000869519;0.000225443;0.00317063
235;inner;10;0.025817;0.0248271;0.0266649
235;wait;10;4.95881e-05;3.1457e-05;0.000107927
235;boundary;10;0.000678103;0.000447032;0.00094595
235;calc iter;10;0.0274155;0.0264108;0.0290523
235;calc total;1;0.280045;0.280045;0.280045
235;total;1;4.68682;4.68682;4.68682
164;initialize;1;4.18351;4.18351;4.18351
164;async;10;0.00131234;0.000111817;0.00227527
164;inner;10;0.0253487;0.0232997;0.0268902
164;wait;10;5.41538e-05;2.2132e-05;0.000107999
164;boundary;10;0.000739989;0.00040007;0.0010105
164;calc iter;10;0.0274572;0.0254334;0.0283806
164;calc total;1;0.280041;0.280041;0.280041
164;total;1;4.67996;4.67996;4.67996
236;initialize;1;4.19002;4.19002;4.19002
236;async;10;0.000856145;0.000205517;0.00234187
236;inner;10;0.0256657;0.0245454;0.0265818
236;wait;10;6.10816e-05;3.7229e-05;0.000113535
236;boundary;10;0.000748444;0.0004648;0.000959403
236;calc iter;10;0.0273327;0.0265293;0.0286388
236;calc total;1;0.280045;0.280045;0.280045
236;total;1;4.68677;4.68677;4.68677
165;initialize;1;4.18349;4.18349;4.18349
165;async;10;0.00194595;0.000448625;0.0027973
165;inner;10;0.024755;0.0221594;0.026566
165;wait;10;5.64975e-05;2.0206e-05;0.000139361
165;boundary;10;0.00077221;0.000379993;0.00100029
165;calc iter;10;0.0275317;0.0246257;0.0286768
165;calc total;1;0.280042;0.280042;0.280042
165;total;1;4.67995;4.67995;4.67995
237;initialize;1;4.18714;4.18714;4.18714
237;async;10;0.000892919;0.000110277;0.00182209
237;inner;10;0.0257466;0.0248199;0.0265028
237;wait;10;6.34842e-05;2.5867e-05;0.000162941
237;boundary;10;0.00065342;0.000419622;0.000882127
237;calc iter;10;0.027358;0.0268397;0.0282071
237;calc total;1;0.280047;0.280047;0.280047
237;total;1;4.68389;4.68389;4.68389
166;initialize;1;4.18348;4.18348;4.18348
166;async;10;0.00118466;0.000439294;0.00174532
166;inner;10;0.0255784;0.0225055;0.02707
166;wait;10;5.62565e-05;1.9187e-05;9.8262e-05
166;boundary;10;0.000843186;0.000373296;0.00100771
166;calc iter;10;0.0276648;0.0240423;0.0288565
166;calc total;1;0.280041;0.280041;0.280041
166;total;1;4.67995;4.67995;4.67995
238;initialize;1;4.19003;4.19003;4.19003
238;async;10;0.00113802;0.000263101;0.00199733
238;inner;10;0.0256833;0.0247912;0.0265833
238;wait;10;4.17426e-05;2.3578e-05;0.000112707
238;boundary;10;0.000538617;0.000403063;0.000783302
238;calc iter;10;0.027403;0.0268354;0.0279932
238;calc total;1;0.280046;0.280046;0.280046
238;total;1;4.68678;4.68678;4.68678
167;initialize;1;4.18305;4.18305;4.18305
167;async;10;0.000766811;0.000349802;0.00159921
167;inner;10;0.0260448;0.0229923;0.027291
167;wait;10;5.85645e-05;1.7904e-05;0.000143634
167;boundary;10;0.000874949;0.000360608;0.00102284
167;calc iter;10;0.0277471;0.023888;0.0293954
167;calc total;1;0.280042;0.280042;0.280042
167;total;1;4.67952;4.67952;4.67952
239;initialize;1;4.19006;4.19006;4.19006
239;async;10;0.000961885;0.000202771;0.00196457
239;inner;10;0.0254552;0.0245439;0.0262735
239;wait;10;7.22894e-05;3.0522e-05;0.000234452
239;boundary;10;0.000801206;0.000525157;0.0010259
239;calc iter;10;0.0272923;0.0266899;0.0281043
239;calc total;1;0.280047;0.280047;0.280047
239;total;1;4.68679;4.68679;4.68679
281;initialize;1;4.19253;4.19253;4.19253
281;async;10;0.000443242;0.000170995;0.00127165
281;inner;10;0.0264065;0.0261303;0.0266176
281;wait;10;5.01444e-05;2.3276e-05;0.000163195
281;boundary;10;0.000472092;0.000411383;0.000562256
281;calc iter;10;0.027373;0.0269466;0.0279871
281;calc total;1;0.280044;0.280044;0.280044
281;total;1;4.68902;4.68902;4.68902
304;initialize;1;4.18547;4.18547;4.18547
304;async;10;0.000594169;0.000379047;0.000946269
304;inner;10;0.0261604;0.0259153;0.0262829
304;wait;10;5.26187e-05;2.3483e-05;0.00016214
304;boundary;10;0.000527436;0.000437995;0.000652518
304;calc iter;10;0.0273356;0.0271508;0.0275844
304;calc total;1;0.280044;0.280044;0.280044
304;total;1;4.68176;4.68176;4.68176
282;initialize;1;4.19263;4.19263;4.19263
282;async;10;0.000372012;0.000140243;0.00113841
282;inner;10;0.0264989;0.0260273;0.0268373
282;wait;10;3.74221e-05;2.137e-05;0.000106216
282;boundary;10;0.000475383;0.000410273;0.000739504
282;calc iter;10;0.0273848;0.0268514;0.0280972
282;calc total;1;0.280044;0.280044;0.280044
282;total;1;4.68912;4.68912;4.68912
305;initialize;1;4.18491;4.18491;4.18491
305;async;10;0.00052449;0.000167461;0.00114641
305;inner;10;0.026278;0.0260127;0.026437
305;wait;10;4.90021e-05;2.3588e-05;0.000130632
305;boundary;10;0.000486095;0.000407351;0.000631219
305;calc iter;10;0.0273388;0.0269354;0.0277401
305;calc total;1;0.280044;0.280044;0.280044
305;total;1;4.68121;4.68121;4.68121
283;initialize;1;4.19261;4.19261;4.19261
283;async;10;0.000424717;0.000173189;0.00116577
283;inner;10;0.0263614;0.0258903;0.026801
283;wait;10;3.87014e-05;2.2495e-05;9.3831e-05
283;boundary;10;0.000552234;0.000416944;0.000909091
283;calc iter;10;0.0273784;0.0268246;0.0284756
283;calc total;1;0.280045;0.280045;0.280045
283;total;1;4.68911;4.68911;4.68911
306;initialize;1;4.18666;4.18666;4.18666
306;async;10;0.000452814;0.000109578;0.000974878
306;inner;10;0.0262313;0.0260202;0.0264191
306;wait;10;6.59285e-05;2.961e-05;0.000178414
306;boundary;10;0.000580992;0.000455418;0.000774488
306;calc iter;10;0.0273322;0.0270386;0.0276005
306;calc total;1;0.280044;0.280044;0.280044
306;total;1;4.68296;4.68296;4.68296
284;initialize;1;4.19263;4.19263;4.19263
284;async;10;0.000407478;0.000149533;0.00110436
284;inner;10;0.0264452;0.0261285;0.0267702
284;wait;10;4.15428e-05;2.506e-05;9.7891e-05
284;boundary;10;0.000483916;0.000418943;0.000736999
284;calc iter;10;0.0273794;0.026814;0.0280018
284;calc total;1;0.280044;0.280044;0.280044
284;total;1;4.68913;4.68913;4.68913
307;initialize;1;4.18493;4.18493;4.18493
307;async;10;0.000282521;8.0302e-05;0.000785328
307;inner;10;0.0264635;0.026085;0.0267597
307;wait;10;4.88397e-05;2.7717e-05;0.000101243
307;boundary;10;0.000544125;0.000433632;0.000812433
307;calc iter;10;0.0273402;0.0269572;0.0277549
307;calc total;1;0.280045;0.280045;0.280045
307;total;1;4.68121;4.68121;4.68121
285;initialize;1;4.19257;4.19257;4.19257
285;async;10;0.000387629;9.6591e-05;0.00104964
285;inner;10;0.0264765;0.0261807;0.0267348
285;wait;10;4.38185e-05;2.281e-05;9.6878e-05
285;boundary;10;0.000472702;0.000410152;0.000569637
285;calc iter;10;0.0273816;0.0270709;0.0278338
285;calc total;1;0.280045;0.280045;0.280045
285;total;1;4.68905;4.68905;4.68905
308;initialize;1;4.18489;4.18489;4.18489
308;async;10;0.000221246;0.000110189;0.00047361
308;inner;10;0.0264521;0.0260629;0.0267223
308;wait;10;5.24627e-05;3.5252e-05;0.000114201
308;boundary;10;0.000602426;0.000437396;0.000882813
308;calc iter;10;0.0273294;0.027111;0.0277498
308;calc total;1;0.280045;0.280045;0.280045
308;total;1;4.68121;4.68121;4.68121
286;initialize;1;4.19262;4.19262;4.19262
286;async;10;0.00053196;0.000291641;0.000942371
286;inner;10;0.0263131;0.0260121;0.0265268
286;wait;10;6.23921e-05;2.0714e-05;0.000254959
286;boundary;10;0.000501421;0.000376278;0.000682121
286;calc iter;10;0.02741;0.0270783;0.0277408
286;calc total;1;0.280044;0.280044;0.280044
286;total;1;4.68911;4.68911;4.68911
309;initialize;1;4.18665;4.18665;4.18665
309;async;10;0.000403957;0.000290732;0.000483117
309;inner;10;0.0262452;0.0259574;0.0265038
309;wait;10;5.62743e-05;4.0911e-05;0.000130727
309;boundary;10;0.000623861;0.000480452;0.000809003
309;calc iter;10;0.0273304;0.0270711;0.0275838
309;calc total;1;0.280045;0.280045;0.280045
309;total;1;4.68296;4.68296;4.68296
287;initialize;1;4.19261;4.19261;4.19261
287;async;10;0.000345871;0.000134962;0.00075554
287;inner;10;0.0262852;0.0259152;0.0266191
287;wait;10;6.24374e-05;3.6208e-05;0.000143447
287;boundary;10;0.00067366;0.000473905;0.000971277
287;calc iter;10;0.0273686;0.0270556;0.0277238
287;calc total;1;0.280045;0.280045;0.280045
287;total;1;4.6891;4.6891;4.6891
310;initialize;1;4.1849;4.1849;4.1849
310;async;10;0.000159242;8.0038e-05;0.000496807
310;inner;10;0.0267367;0.0265358;0.0269056
310;wait;10;3.60543e-05;2.1577e-05;9.5669e-05
310;boundary;10;0.000424564;0.000386006;0.000488529
310;calc iter;10;0.0273575;0.0271463;0.027925
310;calc total;1;0.280045;0.280045;0.280045
310;total;1;4.68119;4.68119;4.68119
311;initialize;1;4.18496;4.18496;4.18496
311;async;10;0.000462354;0.000265646;0.00100014
311;inner;10;0.0263074;0.0260053;0.0265699
311;wait;10;4.50074e-05;2.1237e-05;0.000126215
311;boundary;10;0.000523706;0.000391755;0.000772152
311;calc iter;10;0.0273395;0.0271134;0.0277305
311;calc total;1;0.280045;0.280045;0.280045
311;total;1;4.68125;4.68125;4.68125
257;initialize;1;4.16676;4.16676;4.16676
257;async;10;0.000544627;0.000142581;0.00134471
257;inner;10;0.026238;0.025896;0.0265318
257;wait;10;4.5213e-05;2.2973e-05;0.000153202
257;boundary;10;0.000534312;0.000474535;0.000671336
257;calc iter;10;0.0273633;0.0268403;0.0281057
257;calc total;1;0.28004;0.28004;0.28004
257;total;1;4.66349;4.66349;4.66349
258;initialize;1;4.16661;4.16661;4.16661
258;async;10;0.000434095;0.000158992;0.00107261
258;inner;10;0.026294;0.0261159;0.0266821
258;wait;10;5.20745e-05;2.297e-05;0.000147331
258;boundary;10;0.000562064;0.00046046;0.000699468
258;calc iter;10;0.0273435;0.0269965;0.0278316
258;calc total;1;0.28004;0.28004;0.28004
258;total;1;4.66334;4.66334;4.66334
259;initialize;1;4.16663;4.16663;4.16663
259;async;10;0.000411114;0.000165131;0.000637179
259;inner;10;0.0262894;0.0261773;0.0266669
259;wait;10;5.04267e-05;3.1829e-05;0.000115825
259;boundary;10;0.000594714;0.000464952;0.00071038
259;calc iter;10;0.0273469;0.0270533;0.0277144
259;calc total;1;0.280041;0.280041;0.280041
259;total;1;4.66335;4.66335;4.66335
260;initialize;1;4.17029;4.17029;4.17029
260;async;10;0.000267237;9.6976e-05;0.000512456
260;inner;10;0.0264727;0.0262139;0.026878
260;wait;10;4.68585e-05;3.1308e-05;9.6414e-05
260;boundary;10;0.000574966;0.000441438;0.000768578
260;calc iter;10;0.0273627;0.0271364;0.0278438
260;calc total;1;0.28004;0.28004;0.28004
260;total;1;4.667;4.667;4.667
261;initialize;1;4.17027;4.17027;4.17027
261;async;10;0.000328376;8.8647e-05;0.000566541
261;inner;10;0.0262856;0.0260302;0.026726
261;wait;10;5.72351e-05;3.2934e-05;0.000107915
261;boundary;10;0.000681512;0.000459834;0.000857663
261;calc iter;10;0.0273539;0.027021;0.0277249
261;calc total;1;0.280041;0.280041;0.280041
261;total;1;4.66701;4.66701;4.66701
262;initialize;1;4.16695;4.16695;4.16695
262;async;10;0.000288006;9.7898e-05;0.000808775
262;inner;10;0.0262966;0.0259494;0.0267385
262;wait;10;5.88702e-05;4.3315e-05;0.000103938
262;boundary;10;0.000696858;0.000460068;0.000985502
262;calc iter;10;0.0273417;0.026966;0.0278434
262;calc total;1;0.28004;0.28004;0.28004
262;total;1;4.66367;4.66367;4.66367
263;initialize;1;4.17026;4.17026;4.17026
263;async;10;0.000401303;0.000198718;0.00079865
263;inner;10;0.0261199;0.0257737;0.0266311
263;wait;10;6.41714e-05;4.0842e-05;0.000131513
263;boundary;10;0.00074788;0.000482558;0.000973336
263;calc iter;10;0.0273345;0.0271204;0.0276843
263;calc total;1;0.280041;0.280041;0.280041
263;total;1;4.667;4.667;4.667
375;initialize;1;4.16155;4.16155;4.16155
375;async;10;0.000697296;0.000337881;0.000958183
375;inner;10;0.0256735;0.0251127;0.0263449
375;wait;10;4.99902e-05;3.0103e-05;0.000111722
375;boundary;10;0.000653442;0.000471114;0.00082506
375;calc iter;10;0.0270755;0.0268132;0.0274712
375;calc total;1;0.280047;0.280047;0.280047
375;total;1;4.65793;4.65793;4.65793
376;initialize;1;4.16079;4.16079;4.16079
376;async;10;0.000588883;0.000344072;0.00105952
376;inner;10;0.0256934;0.0250438;0.026392
376;wait;10;5.81824e-05;3.5627e-05;0.000106321
376;boundary;10;0.000724733;0.000471395;0.000942848
376;calc iter;10;0.0270666;0.0265938;0.027338
376;calc total;1;0.280045;0.280045;0.280045
376;total;1;4.65715;4.65715;4.65715
377;initialize;1;4.16461;4.16461;4.16461
377;async;10;0.000777685;0.000312232;0.00167847
377;inner;10;0.0254336;0.0249144;0.0262149
377;wait;10;6.08006e-05;3.5275e-05;0.000130883
377;boundary;10;0.000824963;0.000519528;0.000937667
377;calc iter;10;0.0270984;0.0267687;0.0274546
377;calc total;1;0.280045;0.280045;0.280045
377;total;1;4.661;4.661;4.661
378;initialize;1;4.16095;4.16095;4.16095
378;async;10;0.0011282;0.000321318;0.00180787
378;inner;10;0.0255638;0.0250604;0.0261456
378;wait;10;4.51573e-05;1.5629e-05;0.000230119
[truncated: 6,571 more chars]
