# Supplementary material for: A Halo abstraction for distributed n-dimensional structured grids within the C++ PGAS library DASH
Source: PeerJ Comput Sci. 2023 Feb 3;9:e1203. doi: 10.7717/peerj-cs.1203 (PMC10280232; doi:10.7717/peerj-cs.1203)
Supplement: Supplemental Information 4 [file peerj-cs-09-1203-s004.gz › raw_dash_scafes/res_2d_sc/strong/dash_heat2d_n1_c20_45000_28658286.out]

DASH
InitEnergy=500.00000
EndEnergy=481.62192
DiffEnergy=-18.37808
Matrixspec: 45000 x 45000
Iterations: 10
# unit_id;function_name;num_calls;avg_runtime;min_runtime;max_runtime
0;initialize;1;4.47285;4.47285;4.47285
0;async;10;0.00293;0.00093;0.00526
0;inner;10;0.51363;0.51172;0.52001
0;wait;10;0.00005;0.00003;0.00006
0;boundary;10;0.00609;0.00367;0.00734
0;calc iter;10;0.52269;0.52073;0.52521
0;calc total;1;5.23833;5.23833;5.23833
0;total;1;12.38729;12.38729;12.38729
1;initialize;1;4.47296;4.47296;4.47296
1;async;10;0.00352876;0.000806675;0.00669834
1;inner;10;0.51398;0.51194;0.520283
1;wait;10;4.31595e-05;2.9704e-05;6.1635e-05
1;boundary;10;0.00522841;0.00346594;0.00645885
1;calc iter;10;0.522782;0.520832;0.525641
1;calc total;1;5.23833;5.23833;5.23833
1;total;1;12.3874;12.3874;12.3874
2;initialize;1;4.47298;4.47298;4.47298
2;async;10;0.0060035;0.00182829;0.00996188
2;inner;10;0.512995;0.51151;0.518431
2;wait;10;3.52189e-05;2.0695e-05;7.432e-05
2;boundary;10;0.00403561;0.00377192;0.00425185
2;calc iter;10;0.523072;0.520718;0.525904
2;calc total;1;5.23833;5.23833;5.23833
2;total;1;12.3874;12.3874;12.3874
3;initialize;1;4.47298;4.47298;4.47298
3;async;10;0.00363977;0.00057941;0.00568028
3;inner;10;0.514582;0.51313;0.520079
3;wait;10;3.41037e-05;1.933e-05;5.6539e-05
3;boundary;10;0.00472657;0.00362732;0.00542149
3;calc iter;10;0.522984;0.520776;0.525262
3;calc total;1;5.23833;5.23833;5.23833
3;total;1;12.3874;12.3874;12.3874
4;initialize;1;4.47299;4.47299;4.47299
4;async;10;0.00472758;0.00118353;0.00942243
4;inner;10;0.511468;0.509395;0.518197
4;wait;10;5.18438e-05;3.9938e-05;9.5595e-05
4;boundary;10;0.00632843;0.00433529;0.00706521
4;calc iter;10;0.522577;0.520487;0.526532
4;calc total;1;5.23832;5.23832;5.23832
4;total;1;12.3874;12.3874;12.3874
5;initialize;1;4.473;4.473;4.473
5;async;10;0.00657644;0.00226969;0.0107537
5;inner;10;0.512191;0.510503;0.51697
5;wait;10;5.05368e-05;3.1344e-05;0.000127208
5;boundary;10;0.00425488;0.00386884;0.00469807
5;calc iter;10;0.523074;0.520848;0.526515
5;calc total;1;5.23832;5.23832;5.23832
5;total;1;12.3874;12.3874;12.3874
6;initialize;1;4.47297;4.47297;4.47297
6;async;10;0.00344878;0.00139798;0.00672867
6;inner;10;0.516433;0.514619;0.522255
6;wait;10;3.53157e-05;2.5445e-05;6.637e-05
6;boundary;10;0.00365221;0.00212523;0.00401632
6;calc iter;10;0.523571;0.52079;0.527347
6;calc total;1;5.23831;5.23831;5.23831
6;total;1;12.3874;12.3874;12.3874
7;initialize;1;4.473;4.473;4.473
7;async;10;0.00756209;0.0011826;0.0090676
7;inner;10;0.51181;0.510304;0.516521
7;wait;10;3.81874e-05;1.9086e-05;0.000132612
7;boundary;10;0.0039322;0.00293414;0.0055765
7;calc iter;10;0.523345;0.522333;0.524092
7;calc total;1;5.23832;5.23832;5.23832
7;total;1;12.3874;12.3874;12.3874
8;initialize;1;4.47298;4.47298;4.47298
8;async;10;0.00485269;0.00124789;0.00887593
8;inner;10;0.513334;0.51199;0.519479
8;wait;10;4.64543e-05;2.5464e-05;9.0339e-05
8;boundary;10;0.00470684;0.00388284;0.00523723
8;calc iter;10;0.522942;0.520417;0.526092
8;calc total;1;5.23831;5.23831;5.23831
8;total;1;12.3874;12.3874;12.3874
9;initialize;1;4.47297;4.47297;4.47297
9;async;10;0.0056189;0.00216263;0.00955457
9;inner;10;0.514091;0.512098;0.519666
9;wait;10;3.22395e-05;2.3679e-05;6.1516e-05
9;boundary;10;0.00368303;0.00276356;0.0043387
9;calc iter;10;0.523427;0.520674;0.526024
9;calc total;1;5.23832;5.23832;5.23832
9;total;1;12.3874;12.3874;12.3874
10;initialize;1;4.47296;4.47296;4.47296
10;async;10;0.00306175;0.00215531;0.00459671
10;inner;10;0.516832;0.51506;0.522786
10;wait;10;3.07245e-05;2.1232e-05;5.3584e-05
10;boundary;10;0.00386615;0.00207739;0.00468594
10;calc iter;10;0.523792;0.521195;0.528507
10;calc total;1;5.23831;5.23831;5.23831
10;total;1;12.3874;12.3874;12.3874
11;initialize;1;4.47296;4.47296;4.47296
11;async;10;0.00133013;0.00115426;0.00142311
11;inner;10;0.518358;0.516022;0.523973
11;wait;10;3.23412e-05;2.056e-05;4.5629e-05
11;boundary;10;0.00410779;0.0020463;0.00486735
11;calc iter;10;0.52383;0.519501;0.529048
11;calc total;1;5.23831;5.23831;5.23831
11;total;1;12.3874;12.3874;12.3874
12;initialize;1;4.47304;4.47304;4.47304
12;async;10;0.189284;0.00144836;0.223759
12;inner;10;0.309114;0.299516;0.366113
12;wait;10;2.55186e-05;1.56e-05;4.1139e-05
12;boundary;10;0.00257366;0.00233284;0.00270497
12;calc iter;10;0.501;0.370178;0.525945
12;calc total;1;5.23831;5.23831;5.23831
12;total;1;12.3875;12.3875;12.3875
13;initialize;1;4.47298;4.47298;4.47298
13;async;10;0.191038;0.00213869;0.225309
13;inner;10;0.307532;0.297807;0.364868
13;wait;10;3.08705e-05;2.3288e-05;5.0558e-05
13;boundary;10;0.00255129;0.00217768;0.00280563
13;calc iter;10;0.501154;0.369864;0.526083
13;calc total;1;5.23832;5.23832;5.23832
13;total;1;12.3874;12.3874;12.3874
14;initialize;1;4.47302;4.47302;4.47302
14;async;10;0.18722;0.00214092;0.219912
14;inner;10;0.312508;0.302731;0.369396
14;wait;10;3.028e-05;2.3267e-05;5.9004e-05
14;boundary;10;0.00239683;0.00204422;0.00268069
14;calc iter;10;0.502156;0.374279;0.525503
14;calc total;1;5.23831;5.23831;5.23831
14;total;1;12.3875;12.3875;12.3875
15;initialize;1;4.47303;4.47303;4.47303
15;async;10;0.189347;0.00149398;0.220521
15;inner;10;0.310165;0.300377;0.367383
15;wait;10;2.70337e-05;1.6634e-05;5.1966e-05
15;boundary;10;0.00258892;0.0020599;0.00290151
15;calc iter;10;0.50213;0.371785;0.523714
15;calc total;1;5.23831;5.23831;5.23831
15;total;1;12.3874;12.3874;12.3874
16;initialize;1;4.47298;4.47298;4.47298
16;async;10;0.169469;0.00118549;0.227532
16;inner;10;0.304456;0.293273;0.362859
16;wait;10;3.79491e-05;2.2098e-05;8.0265e-05
16;boundary;10;0.00477765;0.00393734;0.00514744
16;calc iter;10;0.478742;0.322455;0.527575
16;calc total;1;5.23833;5.23833;5.23833
16;total;1;12.3874;12.3874;12.3874
17;initialize;1;4.47309;4.47309;4.47309
17;async;10;0.168323;0.000910547;0.224933
17;inner;10;0.30658;0.296309;0.364401
17;wait;10;3.80171e-05;2.2476e-05;7.0269e-05
17;boundary;10;0.0041298;0.00311577;0.00445716
17;calc iter;10;0.479072;0.322307;0.525477
17;calc total;1;5.23833;5.23833;5.23833
17;total;1;12.3875;12.3875;12.3875
18;initialize;1;4.47298;4.47298;4.47298
18;async;10;0.169363;0.00215609;0.224512
18;inner;10;0.307369;0.297629;0.364626
18;wait;10;3.1197e-05;1.842e-05;5.7883e-05
18;boundary;10;0.00311006;0.00285569;0.00319377
18;calc iter;10;0.479875;0.325742;0.525688
18;calc total;1;5.23833;5.23833;5.23833
18;total;1;12.3874;12.3874;12.3874
19;initialize;1;4.47297;4.47297;4.47297
19;async;10;0.169987;0.00102471;0.223351
19;inner;10;0.306435;0.296466;0.363225
19;wait;10;2.76057e-05;1.4206e-05;6.7674e-05
19;boundary;10;0.00342386;0.00315836;0.00383481
19;calc iter;10;0.479875;0.324334;0.523765
19;calc total;1;5.23833;5.23833;5.23833
19;total;1;12.3874;12.3874;12.3874
DASH
InitEnergy=500.00000
EndEnergy=481.62192
DiffEnergy=-18.37808
Matrixspec: 45000 x 45000
Iterations: 10
# unit_id;function_name;num_calls;avg_runtime;min_runtime;max_runtime
0;initialize;1;3.98275;3.98275;3.98275
0;async;10;0.00760;0.00143;0.01091
0;inner;10;0.51019;0.50819;0.51488
0;wait;10;0.00004;0.00002;0.00008
0;boundary;10;0.00489;0.00313;0.00579
0;calc iter;10;0.52272;0.52106;0.52413
0;calc total;1;5.23512;5.23512;5.23512
0;total;1;11.73551;11.73551;11.73551
1;initialize;1;3.98276;3.98276;3.98276
1;async;10;0.00482669;0.00189248;0.00629661
1;inner;10;0.515072;0.512507;0.520678
1;wait;10;3.10121e-05;1.868e-05;5.842e-05
1;boundary;10;0.0034072;0.00208402;0.00469475
1;calc iter;10;0.523339;0.519757;0.52564
1;calc total;1;5.23512;5.23512;5.23512
1;total;1;11.7355;11.7355;11.7355
2;initialize;1;3.98274;3.98274;3.98274
2;async;10;0.00253034;0.00176454;0.0030017
2;inner;10;0.517079;0.514164;0.522412
2;wait;10;2.94154e-05;1.5308e-05;5.7481e-05
2;boundary;10;0.00386748;0.00209882;0.00511561
2;calc iter;10;0.523508;0.519199;0.527843
2;calc total;1;5.23511;5.23511;5.23511
2;total;1;11.7355;11.7355;11.7355
3;initialize;1;3.98273;3.98273;3.98273
3;async;10;0.0060252;0.0016238;0.00829836
3;inner;10;0.513665;0.510378;0.519487
3;wait;10;2.19645e-05;1.3905e-05;4.8201e-05
3;boundary;10;0.00326958;0.00214187;0.00439813
3;calc iter;10;0.522983;0.519737;0.524487
3;calc total;1;5.23512;5.23512;5.23512
3;total;1;11.7355;11.7355;11.7355
4;initialize;1;3.98275;3.98275;3.98275
4;async;10;0.00536036;0.00155993;0.00776344
4;inner;10;0.510512;0.508627;0.518169
4;wait;10;5.03421e-05;4.1153e-05;7.1836e-05
4;boundary;10;0.0062967;0.00378641;0.00721255
4;calc iter;10;0.522221;0.517663;0.524068
4;calc total;1;5.2351;5.2351;5.2351
4;total;1;11.7355;11.7355;11.7355
5;initialize;1;3.98274;3.98274;3.98274
5;async;10;0.00551387;0.00138515;0.00856106
5;inner;10;0.512913;0.510474;0.518978
5;wait;10;4.42591e-05;2.8034e-05;6.668e-05
5;boundary;10;0.00425285;0.00307948;0.00530392
5;calc iter;10;0.522726;0.519596;0.524375
5;calc total;1;5.2351;5.2351;5.2351
5;total;1;11.7355;11.7355;11.7355
6;initialize;1;3.98277;3.98277;3.98277
6;async;10;0.0066891;0.00192472;0.00930063
6;inner;10;0.512966;0.510174;0.518905
6;wait;10;3.45664e-05;2.3752e-05;8.7718e-05
6;boundary;10;0.0031687;0.00245643;0.00347819
6;calc iter;10;0.522859;0.521138;0.52423
6;calc total;1;5.2351;5.2351;5.2351
6;total;1;11.7355;11.7355;11.7355
7;initialize;1;3.98275;3.98275;3.98275
7;async;10;0.00679866;0.00132756;0.00955927
7;inner;10;0.509343;0.508145;0.514743
7;wait;10;5.66646e-05;3.4965e-05;0.000123518
7;boundary;10;0.00613754;0.004908;0.00672538
7;calc iter;10;0.522337;0.51908;0.523453
7;calc total;1;5.2351;5.2351;5.2351
7;total;1;11.7355;11.7355;11.7355
8;initialize;1;3.98277;3.98277;3.98277
8;async;10;0.00482301;0.00139523;0.0066474
8;inner;10;0.510483;0.506726;0.516901
8;wait;10;5.64428e-05;3.4578e-05;0.000117262
8;boundary;10;0.0063527;0.0045592;0.00786003
8;calc iter;10;0.521717;0.518757;0.523714
8;calc total;1;5.2351;5.2351;5.2351
8;total;1;11.7355;11.7355;11.7355
9;initialize;1;3.98277;3.98277;3.98277
9;async;10;0.00555877;0.0020416;0.0073093
9;inner;10;0.512475;0.50923;0.517505
9;wait;10;4.91235e-05;3.2954e-05;9.5967e-05
9;boundary;10;0.0040505;0.00313029;0.0058208
9;calc iter;10;0.522135;0.520307;0.523538
9;calc total;1;5.2351;5.2351;5.2351
9;total;1;11.7355;11.7355;11.7355
10;initialize;1;3.98276;3.98276;3.98276
10;async;10;0.0016135;0.000863459;0.00223678
10;inner;10;0.517589;0.514769;0.522666
10;wait;10;3.24683e-05;2.4959e-05;4.765e-05
10;boundary;10;0.00336396;0.00306246;0.00377079
10;calc iter;10;0.5226;0.520748;0.527989
10;calc total;1;5.2351;5.2351;5.2351
10;total;1;11.7355;11.7355;11.7355
11;initialize;1;3.98275;3.98275;3.98275
11;async;10;0.00421645;0.00147032;0.00569135
11;inner;10;0.514238;0.511311;0.519536
11;wait;10;3.20254e-05;2.226e-05;5.206e-05
11;boundary;10;0.00377448;0.00313816;0.00535193
11;calc iter;10;0.522263;0.520078;0.524387
11;calc total;1;5.2351;5.2351;5.2351
11;total;1;11.7355;11.7355;11.7355
12;initialize;1;3.98279;3.98279;3.98279
12;async;10;0.187047;0.0014242;0.219885
12;inner;10;0.310427;0.300856;0.366721
12;wait;10;3.0275e-05;1.9635e-05;5.0623e-05
12;boundary;10;0.00259452;0.00216726;0.00271747
12;calc iter;10;0.500101;0.370549;0.523488
12;calc total;1;5.2351;5.2351;5.2351
12;total;1;11.7356;11.7356;11.7356
13;initialize;1;3.98276;3.98276;3.98276
13;async;10;0.187792;0.00196301;0.219378
13;inner;10;0.310419;0.300882;0.366409
13;wait;10;2.78532e-05;2.0629e-05;4.6424e-05
13;boundary;10;0.00219035;0.00210724;0.00229154
13;calc iter;10;0.50043;0.370712;0.522459
13;calc total;1;5.2351;5.2351;5.2351
13;total;1;11.7355;11.7355;11.7355
14;initialize;1;3.98277;3.98277;3.98277
14;async;10;0.191845;0.00192156;0.22355
14;inner;10;0.306261;0.296489;0.363205
14;wait;10;3.04579e-05;1.9987e-05;9.6474e-05
14;boundary;10;0.00233755;0.00208625;0.00373216
14;calc iter;10;0.500475;0.368957;0.522331
14;calc total;1;5.2351;5.2351;5.2351
14;total;1;11.7355;11.7355;11.7355
15;initialize;1;3.98275;3.98275;3.98275
15;async;10;0.187869;0.00132714;0.219541
15;inner;10;0.310419;0.300729;0.366448
15;wait;10;2.31145e-05;1.4944e-05;5.3468e-05
15;boundary;10;0.00231049;0.00204699;0.00275068
15;calc iter;10;0.500624;0.370309;0.523625
15;calc total;1;5.2351;5.2351;5.2351
15;total;1;11.7355;11.7355;11.7355
16;initialize;1;3.98294;3.98294;3.98294
16;async;10;0.165281;0.000734753;0.219736
16;inner;10;0.308936;0.29913;0.365978
16;wait;10;3.3493e-05;1.83e-05;6.07e-05
16;boundary;10;0.00417387;0.00275731;0.00458126
16;calc iter;10;0.478425;0.324967;0.523608
16;calc total;1;5.23512;5.23512;5.23512
16;total;1;11.7357;11.7357;11.7357
17;initialize;1;3.98295;3.98295;3.98295
17;async;10;0.168784;0.00144996;0.222245
17;inner;10;0.305279;0.2956;0.361602
17;wait;10;4.04387e-05;2.3194e-05;0.000101914
17;boundary;10;0.00436402;0.00420932;0.00479634
17;calc iter;10;0.47847;0.328459;0.522817
17;calc total;1;5.23512;5.23512;5.23512
17;total;1;11.7357;11.7357;11.7357
18;initialize;1;3.98278;3.98278;3.98278
18;async;10;0.16186;0.000531002;0.214335
18;inner;10;0.314407;0.304735;0.370754
18;wait;10;2.77404e-05;1.7695e-05;5.781e-05
18;boundary;10;0.00297375;0.00205433;0.00314181
18;calc iter;10;0.479269;0.329079;0.522243
18;calc total;1;5.23511;5.23511;5.23511
18;total;1;11.7355;11.7355;11.7355
19;initialize;1;3.98274;3.98274;3.98274
19;async;10;0.165654;0.00100635;0.219612
19;inner;10;0.309904;0.300185;0.366506
19;wait;10;2.6307e-05;1.6984e-05;4.1681e-05
19;boundary;10;0.00336737;0.00253722;0.00365012
19;calc iter;10;0.478954;0.329501;0.52394
19;calc total;1;5.23512;5.23512;5.23512
19;total;1;11.7355;11.7355;11.7355
DASH
InitEnergy=500.00000
EndEnergy=481.62192
DiffEnergy=-18.37808
Matrixspec: 45000 x 45000
Iterations: 10
# unit_id;function_name;num_calls;avg_runtime;min_runtime;max_runtime
0;initialize;1;4.04066;4.04066;4.04066
0;async;10;0.01050;0.00113;0.01339
0;inner;10;0.50787;0.50527;0.51877
0;wait;10;0.00003;0.00002;0.00006
0;boundary;10;0.00461;0.00321;0.00579
0;calc iter;10;0.52302;0.51815;0.52556
0;calc total;1;5.24464;5.24464;5.24464
0;total;1;11.80014;11.80014;11.80014
1;initialize;1;4.04074;4.04074;4.04074
1;async;10;0.0126099;0.00189779;0.0146719
1;inner;10;0.507058;0.503291;0.519
1;wait;10;3.08154e-05;1.6433e-05;5.972e-05
1;boundary;10;0.00405576;0.00208311;0.00443785
1;calc iter;10;0.523756;0.519034;0.528321
1;calc total;1;5.24464;5.24464;5.24464
1;total;1;11.8;11.8;11.8
2;initialize;1;4.03964;4.03964;4.03964
2;async;10;0.00292967;0.00198328;0.0030967
2;inner;10;0.516027;0.510344;0.526965
2;wait;10;4.5072e-05;2.0729e-05;0.000108721
2;boundary;10;0.00545714;0.00204817;0.00594919
2;calc iter;10;0.524461;0.51542;0.534818
2;calc total;1;5.24464;5.24464;5.24464
2;total;1;11.799;11.799;11.799
3;initialize;1;4.04072;4.04072;4.04072
3;async;10;0.011636;0.00135607;0.013611
3;inner;10;0.508042;0.504208;0.519453
3;wait;10;3.37329e-05;1.9596e-05;7.2149e-05
3;boundary;10;0.00398752;0.00214068;0.0043383
3;calc iter;10;0.523701;0.518832;0.527519
3;calc total;1;5.24464;5.24464;5.24464
3;total;1;11.8;11.8;11.8
4;initialize;1;4.0388;4.0388;4.0388
4;async;10;0.0104311;0.00164944;0.014654
4;inner;10;0.504848;0.502199;0.515879
4;wait;10;5.32582e-05;3.3194e-05;0.000102032
4;boundary;10;0.00655303;0.00528553;0.00766439
4;calc iter;10;0.521887;0.515648;0.524188
4;calc total;1;5.24463;5.24463;5.24463
4;total;1;11.7981;11.7981;11.7981
5;initialize;1;4.03862;4.03862;4.03862
5;async;10;0.0101438;0.00212327;0.0139462
5;inner;10;0.508253;0.505574;0.517625
5;wait;10;5.0742e-05;3.325e-05;9.059e-05
5;boundary;10;0.00436888;0.00372809;0.00485947
5;calc iter;10;0.522819;0.519854;0.524101
5;calc total;1;5.24463;5.24463;5.24463
5;total;1;11.7979;11.7979;11.7979
6;initialize;1;4.04074;4.04074;4.04074
6;async;10;0.0120168;0.00200238;0.0138433
6;inner;10;0.507381;0.50381;0.519101
6;wait;10;4.33928e-05;2.4853e-05;6.0709e-05
6;boundary;10;0.0041189;0.00253759;0.00461011
6;calc iter;10;0.523562;0.519864;0.52615
6;calc total;1;5.24463;5.24463;5.24463
6;total;1;11.8;11.8;11.8
7;initialize;1;4.04075;4.04075;4.04075
7;async;10;0.0114887;0.00157773;0.0150996
7;inner;10;0.506186;0.503626;0.515325
7;wait;10;4.76786e-05;2.9037e-05;0.000124089
7;boundary;10;0.00495871;0.00414481;0.00565209
7;calc iter;10;0.522684;0.519962;0.524154
7;calc total;1;5.24463;5.24463;5.24463
7;total;1;11.8;11.8;11.8
8;initialize;1;4.04081;4.04081;4.04081
8;async;10;0.00790257;0.00103919;0.0140504
8;inner;10;0.506166;0.501292;0.520232
8;wait;10;4.73669e-05;3.437e-05;5.4183e-05
8;boundary;10;0.00693415;0.00322159;0.00798264
8;calc iter;10;0.521052;0.514522;0.525164
8;calc total;1;5.24463;5.24463;5.24463
8;total;1;11.8001;11.8001;11.8001
9;initialize;1;4.04063;4.04063;4.04063
9;async;10;0.00675079;0.000773707;0.0106903
9;inner;10;0.509536;0.506499;0.520259
9;wait;10;5.27033e-05;4.1128e-05;6.0257e-05
9;boundary;10;0.00570943;0.00308195;0.00641384
9;calc iter;10;0.522051;0.516934;0.525341
9;calc total;1;5.24463;5.24463;5.24463
9;total;1;11.7999;11.7999;11.7999
10;initialize;1;4.04069;4.04069;4.04069
10;async;10;0.00966311;0.00193857;0.0126347
10;inner;10;0.508139;0.505321;0.517805
10;wait;10;5.07053e-05;3.3005e-05;0.000116006
10;boundary;10;0.00476584;0.0040405;0.00507633
10;calc iter;10;0.52262;0.519383;0.52446
10;calc total;1;5.24463;5.24463;5.24463
10;total;1;11.8;11.8;11.8
11;initialize;1;4.04074;4.04074;4.04074
11;async;10;0.00503813;0.000926708;0.00897199
11;inner;10;0.51142;0.508601;0.521841
11;wait;10;3.92634e-05;2.7512e-05;5.7101e-05
11;boundary;10;0.00545128;0.00283926;0.00627725
11;calc iter;10;0.52195;0.517292;0.526324
11;calc total;1;5.24463;5.24463;5.24463
11;total;1;11.8;11.8;11.8
12;initialize;1;4.04074;4.04074;4.04074
12;async;10;0.189935;0.00138648;0.22607
12;inner;10;0.305972;0.296218;0.358078
12;wait;10;3.09807e-05;1.7635e-05;7.368e-05
12;boundary;10;0.0027192;0.00257675;0.00327545
12;calc iter;10;0.498659;0.362816;0.524929
12;calc total;1;5.24463;5.24463;5.24463
12;total;1;11.8;11.8;11.8
13;initialize;1;4.04068;4.04068;4.04068
13;async;10;0.185624;0.00193252;0.218661
13;inner;10;0.312027;0.302458;0.363103
13;wait;10;2.64028e-05;2.01e-05;4.3554e-05
13;boundary;10;0.00253247;0.00215354;0.00282049
13;calc iter;10;0.500212;0.367389;0.523929
13;calc total;1;5.24463;5.24463;5.24463
13;total;1;11.8;11.8;11.8
14;initialize;1;4.03842;4.03842;4.03842
14;async;10;0.188814;0.00193607;0.221454
14;inner;10;0.309254;0.298866;0.361869
14;wait;10;2.92012e-05;1.9803e-05;5.6892e-05
14;boundary;10;0.00239844;0.0019927;0.00264245
14;calc iter;10;0.500497;0.366038;0.522894
14;calc total;1;5.24463;5.24463;5.24463
14;total;1;11.7977;11.7977;11.7977
15;initialize;1;4.04072;4.04072;4.04072
15;async;10;0.189365;0.00122862;0.223054
15;inner;10;0.307922;0.298295;0.360061
15;wait;10;2.79074e-05;1.5145e-05;7.0479e-05
15;boundary;10;0.00252945;0.00221601;0.00295021
15;calc iter;10;0.499847;0.364312;0.524086
15;calc total;1;5.24463;5.24463;5.24463
15;total;1;11.8;11.8;11.8
16;initialize;1;4.04073;4.04073;4.04073
16;async;10;0.162049;0.000308234;0.219189
16;inner;10;0.310925;0.300619;0.362786
16;wait;10;2.99191e-05;1.6388e-05;4.2842e-05
16;boundary;10;0.00393141;0.00214811;0.00508853
16;calc iter;10;0.476937;0.322771;0.525486
16;calc total;1;5.24464;5.24464;5.24464
16;total;1;11.8;11.8;11.8
17;initialize;1;4.04069;4.04069;4.04069
17;async;10;0.170313;0.00170778;0.226281
17;inner;10;0.303815;0.294052;0.356815
17;wait;10;3.34431e-05;2.1338e-05;6.6051e-05
17;boundary;10;0.0035398;0.00340298;0.00369095
17;calc iter;10;0.477703;0.321402;0.523917
17;calc total;1;5.24464;5.24464;5.24464
17;total;1;11.8;11.8;11.8
18;initialize;1;4.0408;4.0408;4.0408
18;async;10;0.170663;0.0017002;0.225292
18;inner;10;0.303732;0.294204;0.355735
18;wait;10;3.64347e-05;2.6908e-05;8.6643e-05
18;boundary;10;0.00353563;0.00301298;0.00435962
18;calc iter;10;0.477968;0.320888;0.522675
18;calc total;1;5.24464;5.24464;5.24464
18;total;1;11.8001;11.8001;11.8001
19;initialize;1;4.04075;4.04075;4.04075
19;async;10;0.170013;0.000980915;0.226661
19;inner;10;0.30296;0.293145;0.355394
19;wait;10;3.45549e-05;1.7396e-05;8.4229e-05
19;boundary;10;0.00427126;0.00410986;0.00467993
19;calc iter;10;0.477281;0.319501;0.52422
19;calc total;1;5.24464;5.24464;5.24464
19;total;1;11.8;11.8;11.8
