# Supplementary material for: A Halo abstraction for distributed n-dimensional structured grids within the C++ PGAS library DASH
Source: PeerJ Comput Sci. 2023 Feb 3;9:e1203. doi: 10.7717/peerj-cs.1203 (PMC10280232; doi:10.7717/peerj-cs.1203)
Supplement: Supplemental Information 4 [file peerj-cs-09-1203-s004.gz › raw_dash_scafes/res_2d_sc/strong/dash_heat2d_n1_c24_45000_28802012.out]

DASH
InitEnergy=600.00000
EndEnergy=579.56236
DiffEnergy=-20.43764
Matrixspec: 45000 x 45000
Iterations: 10
# unit_id;function_name;num_calls;avg_runtime;min_runtime;max_runtime
0;initialize;1;8.34594;8.34594;8.34594
0;async;10;0.00151;0.00029;0.00276
0;inner;10;0.43131;0.42976;0.43487
0;wait;10;0.00003;0.00002;0.00006
0;boundary;10;0.00321;0.00226;0.00382
0;calc iter;10;0.43606;0.43448;0.43886
0;calc total;1;4.37541;4.37541;4.37541
0;total;1;15.34266;15.34266;15.34266
1;initialize;1;8.34839;8.34839;8.34839
1;async;10;0.00367332;0.00214604;0.00577309
1;inner;10;0.428256;0.426649;0.431279
1;wait;10;4.8631e-05;3.3959e-05;9.1504e-05
1;boundary;10;0.0039977;0.00354975;0.00462374
1;calc iter;10;0.435978;0.434908;0.437551
1;calc total;1;4.37541;4.37541;4.37541
1;total;1;15.3451;15.3451;15.3451
2;initialize;1;8.34824;8.34824;8.34824
2;async;10;0.00130203;0.000565813;0.00247856
2;inner;10;0.431436;0.429355;0.434626
2;wait;10;3.67983e-05;2.0795e-05;5.8364e-05
2;boundary;10;0.0032402;0.00209598;0.00431025
2;calc iter;10;0.436017;0.434403;0.439143
2;calc total;1;4.37541;4.37541;4.37541
2;total;1;15.345;15.345;15.345
3;initialize;1;8.31466;8.31466;8.31466
3;async;10;0.00224256;0.001067;0.00377589
3;inner;10;0.428944;0.425967;0.433361
3;wait;10;4.1794e-05;2.6014e-05;5.6229e-05
3;boundary;10;0.00442768;0.00284649;0.00598111
3;calc iter;10;0.435658;0.434065;0.438385
3;calc total;1;4.37541;4.37541;4.37541
3;total;1;15.3114;15.3114;15.3114
4;initialize;1;8.34807;8.34807;8.34807
4;async;10;0.00615335;0.00218057;0.00796628
4;inner;10;0.426788;0.425361;0.431763
4;wait;10;3.77252e-05;2.1636e-05;8.9379e-05
4;boundary;10;0.00319997;0.00262281;0.00420998
4;calc iter;10;0.436181;0.435092;0.437593
4;calc total;1;4.37541;4.37541;4.37541
4;total;1;15.3448;15.3448;15.3448
5;initialize;1;8.31292;8.31292;8.31292
5;async;10;0.00485987;0.00149559;0.00759403
5;inner;10;0.4283;0.426685;0.431234
5;wait;10;4.21413e-05;2.7829e-05;8.5135e-05
5;boundary;10;0.00306679;0.00182643;0.0037591
5;calc iter;10;0.436271;0.435136;0.437701
5;calc total;1;4.37541;4.37541;4.37541
5;total;1;15.3096;15.3096;15.3096
6;initialize;1;8.33521;8.33521;8.33521
6;async;10;0.00344883;0.00153305;0.0061213
6;inner;10;0.428859;0.427574;0.431278
6;wait;10;5.87974e-05;3.1235e-05;0.000130846
6;boundary;10;0.00370629;0.00332193;0.00451645
6;calc iter;10;0.436074;0.434347;0.437669
6;calc total;1;4.37541;4.37541;4.37541
6;total;1;15.3319;15.3319;15.3319
7;initialize;1;8.34712;8.34712;8.34712
7;async;10;0.00536075;0.00152254;0.00935481
7;inner;10;0.423658;0.42109;0.426699
7;wait;10;6.40358e-05;3.7941e-05;0.000139908
7;boundary;10;0.00640969;0.00599867;0.00671077
7;calc iter;10;0.435494;0.432328;0.438928
7;calc total;1;4.37541;4.37541;4.37541
7;total;1;15.3439;15.3439;15.3439
8;initialize;1;8.34112;8.34112;8.34112
8;async;10;0.00131451;0.00104523;0.00217981
8;inner;10;0.431426;0.429991;0.435192
8;wait;10;2.67067e-05;1.8655e-05;4.6337e-05
8;boundary;10;0.00375774;0.00173717;0.004641
8;calc iter;10;0.436527;0.433535;0.439517
8;calc total;1;4.3754;4.3754;4.3754
8;total;1;15.3378;15.3378;15.3378
9;initialize;1;8.34833;8.34833;8.34833
9;async;10;0.00279821;0.00182583;0.0046127
9;inner;10;0.430297;0.428974;0.433902
9;wait;10;3.56721e-05;2.1764e-05;6.7156e-05
9;boundary;10;0.00326034;0.00175087;0.00419159
9;calc iter;10;0.436393;0.433243;0.43875
9;calc total;1;4.3754;4.3754;4.3754
9;total;1;15.345;15.345;15.345
10;initialize;1;8.33911;8.33911;8.33911
10;async;10;0.00333682;0.000531939;0.00610036
10;inner;10;0.43006;0.428195;0.433968
10;wait;10;3.22756e-05;2.3563e-05;5.4918e-05
10;boundary;10;0.00280951;0.00191997;0.00322265
10;calc iter;10;0.43624;0.434036;0.438854
10;calc total;1;4.3754;4.3754;4.3754
10;total;1;15.3358;15.3358;15.3358
11;initialize;1;8.33715;8.33715;8.33715
11;async;10;0.00303106;0.000470518;0.00573541
11;inner;10;0.429284;0.427799;0.432923
11;wait;10;4.20769e-05;2.6901e-05;7.0363e-05
11;boundary;10;0.00371649;0.00287038;0.00458309
11;calc iter;10;0.436075;0.43432;0.437914
11;calc total;1;4.3754;4.3754;4.3754
11;total;1;15.3339;15.3339;15.3339
12;initialize;1;8.34808;8.34808;8.34808
12;async;10;0.00653605;0.00170912;0.00872602
12;inner;10;0.424835;0.42044;0.433178
12;wait;10;5.01908e-05;2.7045e-05;6.8529e-05
12;boundary;10;0.00441016;0.00277715;0.00605903
12;calc iter;10;0.435834;0.434913;0.437727
12;calc total;1;4.3754;4.3754;4.3754
12;total;1;15.3448;15.3448;15.3448
13;initialize;1;8.32578;8.32578;8.32578
13;async;10;0.00496523;0.00128721;0.00714231
13;inner;10;0.428142;0.426689;0.432168
13;wait;10;4.2341e-05;3.0026e-05;6.5612e-05
13;boundary;10;0.00353979;0.00287041;0.00388381
13;calc iter;10;0.436691;0.43516;0.438483
13;calc total;1;4.3754;4.3754;4.3754
13;total;1;15.3225;15.3225;15.3225
14;initialize;1;8.3108;8.3108;8.3108
14;async;10;0.0044273;0.00109949;0.00699862
14;inner;10;0.426847;0.425029;0.432112
14;wait;10;5.70797e-05;4.2887e-05;6.7747e-05
14;boundary;10;0.00479883;0.00270019;0.00573034
14;calc iter;10;0.436132;0.434399;0.437874
14;calc total;1;4.3754;4.3754;4.3754
14;total;1;15.3075;15.3075;15.3075
15;initialize;1;8.32322;8.32322;8.32322
15;async;10;0.00406681;0.000997588;0.00745647
15;inner;10;0.426681;0.423418;0.433161
15;wait;10;5.39658e-05;3.3895e-05;8.0183e-05
15;boundary;10;0.00521984;0.00303217;0.00656559
15;calc iter;10;0.436023;0.433283;0.438142
15;calc total;1;4.3754;4.3754;4.3754
15;total;1;15.32;15.32;15.32
16;initialize;1;8.34811;8.34811;8.34811
16;async;10;0.00614114;0.00115051;0.00885294
16;inner;10;0.42664;0.425443;0.431031
16;wait;10;4.22775e-05;2.4277e-05;0.000113998
16;boundary;10;0.00388352;0.00320427;0.00556858
16;calc iter;10;0.436708;0.434253;0.439111
16;calc total;1;4.37541;4.37541;4.37541
16;total;1;15.3448;15.3448;15.3448
17;initialize;1;8.33292;8.33292;8.33292
17;async;10;0.00878647;0.00305219;0.01066
17;inner;10;0.42495;0.42356;0.429787
17;wait;10;3.63304e-05;2.3361e-05;9.4697e-05
17;boundary;10;0.00323824;0.00201766;0.00386012
17;calc iter;10;0.437013;0.43455;0.438484
17;calc total;1;4.37541;4.37541;4.37541
17;total;1;15.3296;15.3296;15.3296
18;initialize;1;8.34449;8.34449;8.34449
18;async;10;0.00810522;0.00139503;0.0114384
18;inner;10;0.424773;0.421225;0.4322
18;wait;10;4.54856e-05;3.1464e-05;6.6238e-05
18;boundary;10;0.00368202;0.00284904;0.00426902
18;calc iter;10;0.436608;0.435241;0.438561
18;calc total;1;4.37541;4.37541;4.37541
18;total;1;15.3412;15.3412;15.3412
19;initialize;1;8.32124;8.32124;8.32124
19;async;10;0.00360906;0.000309363;0.00591945
19;inner;10;0.428775;0.42699;0.434159
19;wait;10;4.17552e-05;3.0465e-05;5.6172e-05
19;boundary;10;0.00404392;0.00229775;0.00527409
19;calc iter;10;0.436471;0.433535;0.438231
19;calc total;1;4.37541;4.37541;4.37541
19;total;1;15.3179;15.3179;15.3179
20;initialize;1;8.32716;8.32716;8.32716
20;async;10;0.00686598;0.00107143;0.00965905
20;inner;10;0.427111;0.4258;0.430845
20;wait;10;3.0137e-05;1.7949e-05;8.7589e-05
20;boundary;10;0.00320011;0.00176912;0.00431195
20;calc iter;10;0.437209;0.434447;0.440229
20;calc total;1;4.37541;4.37541;4.37541
20;total;1;15.3239;15.3239;15.3239
21;initialize;1;8.32898;8.32898;8.32898
21;async;10;0.00220889;0.00161898;0.00239628
21;inner;10;0.431181;0.429137;0.435807
21;wait;10;3.25042e-05;1.7505e-05;4.8877e-05
21;boundary;10;0.00411391;0.0017322;0.00490812
21;calc iter;10;0.437538;0.433128;0.441428
21;calc total;1;4.37541;4.37541;4.37541
21;total;1;15.3257;15.3257;15.3257
22;initialize;1;8.3252;8.3252;8.3252
22;async;10;0.00482144;0.00161501;0.0078737
22;inner;10;0.429387;0.427447;0.434789
22;wait;10;2.70803e-05;1.4013e-05;4.069e-05
22;boundary;10;0.00301261;0.00174676;0.00374841
22;calc iter;10;0.43725;0.433827;0.439946
22;calc total;1;4.37541;4.37541;4.37541
22;total;1;15.3219;15.3219;15.3219
23;initialize;1;8.31888;8.31888;8.31888
23;async;10;0.00570802;0.000911433;0.00791412
23;inner;10;0.427585;0.426172;0.430771
23;wait;10;4.2521e-05;1.9249e-05;0.000135407
23;boundary;10;0.00352931;0.00258936;0.00442442
23;calc iter;10;0.436867;0.435668;0.438563
23;calc total;1;4.37541;4.37541;4.37541
23;total;1;15.3156;15.3156;15.3156
DASH
InitEnergy=600.00000
EndEnergy=579.56236
DiffEnergy=-20.43764
Matrixspec: 45000 x 45000
Iterations: 10
# unit_id;function_name;num_calls;avg_runtime;min_runtime;max_runtime
0;initialize;1;5.10301;5.10301;5.10301
0;async;10;0.00339;0.00085;0.00474
0;inner;10;0.42725;0.42569;0.43145
0;wait;10;0.00005;0.00002;0.00008
0;boundary;10;0.00497;0.00381;0.00616
0;calc iter;10;0.43566;0.43377;0.43730
0;calc total;1;4.37240;4.37240;4.37240
0;total;1;11.65025;11.65025;11.65025
1;initialize;1;5.10306;5.10306;5.10306
1;async;10;0.00484337;0.00134213;0.00636271
1;inner;10;0.427473;0.426212;0.430883
1;wait;10;3.98475e-05;2.0516e-05;7.2521e-05
1;boundary;10;0.00337052;0.00261573;0.00471912
1;calc iter;10;0.435728;0.433072;0.437226
1;calc total;1;4.37238;4.37238;4.37238
1;total;1;11.6503;11.6503;11.6503
2;initialize;1;5.1031;5.1031;5.1031
2;async;10;0.00220212;0.00190153;0.00280547
2;inner;10;0.430804;0.427584;0.434659
2;wait;10;2.80048e-05;1.5714e-05;5.1477e-05
2;boundary;10;0.00294252;0.00200262;0.00351062
2;calc iter;10;0.435979;0.43232;0.438852
2;calc total;1;4.37239;4.37239;4.37239
2;total;1;11.6503;11.6503;11.6503
3;initialize;1;5.10304;5.10304;5.10304
3;async;10;0.00368375;0.000501136;0.00519579
3;inner;10;0.42893;0.427508;0.431921
3;wait;10;3.30319e-05;1.8233e-05;8.1613e-05
3;boundary;10;0.00312607;0.0025091;0.00425399
3;calc iter;10;0.435774;0.432897;0.437541
3;calc total;1;4.37239;4.37239;4.37239
3;total;1;11.6503;11.6503;11.6503
4;initialize;1;5.10312;5.10312;5.10312
4;async;10;0.0034283;0.00137268;0.00533597
4;inner;10;0.426732;0.424693;0.43133
4;wait;10;5.46977e-05;3.4281e-05;8.4656e-05
4;boundary;10;0.0053188;0.00384363;0.00615827
4;calc iter;10;0.435536;0.433405;0.437219
4;calc total;1;4.37238;4.37238;4.37238
4;total;1;11.6504;11.6504;11.6504
5;initialize;1;5.10301;5.10301;5.10301
5;async;10;0.0035309;0.00217788;0.00518009
5;inner;10;0.428583;0.426611;0.432248
5;wait;10;4.65293e-05;2.883e-05;6.7328e-05
5;boundary;10;0.00372939;0.00247;0.00476775
5;calc iter;10;0.435891;0.434208;0.437519
5;calc total;1;4.37239;4.37239;4.37239
5;total;1;11.6502;11.6502;11.6502
6;initialize;1;5.10303;5.10303;5.10303
6;async;10;0.00275987;0.00085455;0.00403262
6;inner;10;0.430648;0.429193;0.434558
6;wait;10;3.14429e-05;2.7368e-05;4.7534e-05
6;boundary;10;0.00259538;0.0020466;0.00301536
6;calc iter;10;0.436036;0.434336;0.439336
6;calc total;1;4.37239;4.37239;4.37239
6;total;1;11.6503;11.6503;11.6503
7;initialize;1;5.10306;5.10306;5.10306
7;async;10;0.00332594;0.00137122;0.00571407
7;inner;10;0.429631;0.428273;0.432522
7;wait;10;3.72513e-05;2.4193e-05;7.2032e-05
7;boundary;10;0.00312842;0.00176039;0.00425146
7;calc iter;10;0.436125;0.435112;0.437235
7;calc total;1;4.37239;4.37239;4.37239
7;total;1;11.6503;11.6503;11.6503
8;initialize;1;5.10304;5.10304;5.10304
8;async;10;0.00199523;0.000315141;0.00400972
8;inner;10;0.429519;0.426943;0.433842
8;wait;10;4.04792e-05;2.8479e-05;4.9599e-05
8;boundary;10;0.00437556;0.0022804;0.0057379
8;calc iter;10;0.435932;0.433978;0.438316
8;calc total;1;4.37238;4.37238;4.37238
8;total;1;11.6503;11.6503;11.6503
9;initialize;1;5.10309;5.10309;5.10309
9;async;10;0.00361097;0.000954235;0.00677834
9;inner;10;0.428165;0.425346;0.432428
9;wait;10;5.72042e-05;3.2087e-05;8.7516e-05
9;boundary;10;0.00403878;0.00271148;0.00547821
9;calc iter;10;0.435874;0.432904;0.4377
9;calc total;1;4.37238;4.37238;4.37238
9;total;1;11.6503;11.6503;11.6503
10;initialize;1;5.10303;5.10303;5.10303
10;async;10;0.00350789;0.00122728;0.00524933
10;inner;10;0.429951;0.427891;0.433508
10;wait;10;3.37288e-05;2.224e-05;6.8954e-05
10;boundary;10;0.00269284;0.00175181;0.00329522
10;calc iter;10;0.436187;0.434803;0.438258
10;calc total;1;4.37238;4.37238;4.37238
10;total;1;11.6503;11.6503;11.6503
11;initialize;1;5.10311;5.10311;5.10311
11;async;10;0.00658327;0.00161937;0.00921268
11;inner;10;0.426587;0.424285;0.430285
11;wait;10;3.32898e-05;1.6139e-05;0.000108179
11;boundary;10;0.00307331;0.00173959;0.00480024
11;calc iter;10;0.436279;0.433477;0.438316
11;calc total;1;4.37238;4.37238;4.37238
11;total;1;11.6503;11.6503;11.6503
12;initialize;1;5.10302;5.10302;5.10302
12;async;10;0.00430124;0.00132872;0.00805553
12;inner;10;0.426196;0.423551;0.431255
12;wait;10;6.7839e-05;3.5513e-05;0.000105848
12;boundary;10;0.00508337;0.00298902;0.00627904
12;calc iter;10;0.43565;0.433351;0.439552
12;calc total;1;4.37238;4.37238;4.37238
12;total;1;11.6503;11.6503;11.6503
13;initialize;1;5.10301;5.10301;5.10301
13;async;10;0.00504424;0.00158993;0.00713007
13;inner;10;0.427557;0.42582;0.43148
13;wait;10;4.25506e-05;2.8512e-05;6.5234e-05
13;boundary;10;0.00351559;0.00241015;0.0047039
13;calc iter;10;0.436161;0.434459;0.437548
13;calc total;1;4.37238;4.37238;4.37238
13;total;1;11.6503;11.6503;11.6503
14;initialize;1;5.10298;5.10298;5.10298
14;async;10;0.00518001;0.00177142;0.00668339
14;inner;10;0.427657;0.425434;0.432024
14;wait;10;3.14953e-05;2.3381e-05;5.0192e-05
14;boundary;10;0.00352826;0.0018907;0.00436672
14;calc iter;10;0.436398;0.433156;0.438897
14;calc total;1;4.37238;4.37238;4.37238
14;total;1;11.6502;11.6502;11.6502
15;initialize;1;5.10299;5.10299;5.10299
15;async;10;0.00621785;0.00156366;0.00748297
15;inner;10;0.42682;0.423576;0.432493
15;wait;10;3.48839e-05;2.3946e-05;5.0786e-05
15;boundary;10;0.00370675;0.00173587;0.00440303
15;calc iter;10;0.436783;0.432371;0.44089
15;calc total;1;4.37238;4.37238;4.37238
15;total;1;11.6502;11.6502;11.6502
16;initialize;1;5.10302;5.10302;5.10302
16;async;10;0.00650172;0.00140742;0.0100497
16;inner;10;0.422158;0.419708;0.427972
16;wait;10;6.89386e-05;4.5462e-05;0.000128188
16;boundary;10;0.00626049;0.0047604;0.00667182
16;calc iter;10;0.434991;0.433145;0.437007
16;calc total;1;4.37239;4.37239;4.37239
16;total;1;11.6503;11.6503;11.6503
17;initialize;1;5.10301;5.10301;5.10301
17;async;10;0.00432792;0.00224637;0.00634684
17;inner;10;0.427337;0.425261;0.430477
17;wait;10;4.85477e-05;3.6637e-05;7.3332e-05
17;boundary;10;0.00411577;0.00295217;0.00524914
17;calc iter;10;0.43583;0.434534;0.436976
17;calc total;1;4.37239;4.37239;4.37239
17;total;1;11.6503;11.6503;11.6503
18;initialize;1;5.10302;5.10302;5.10302
18;async;10;0.0132982;0.00224599;0.0158002
18;inner;10;0.419168;0.417098;0.422194
18;wait;10;4.64496e-05;2.4229e-05;0.000135824
18;boundary;10;0.00373819;0.00240079;0.00627937
18;calc iter;10;0.436252;0.430742;0.439935
18;calc total;1;4.37239;4.37239;4.37239
18;total;1;11.6503;11.6503;11.6503
19;initialize;1;5.10304;5.10304;5.10304
19;async;10;0.00126365;0.00116987;0.00164968
19;inner;10;0.431443;0.428108;0.436644
19;wait;10;4.48361e-05;2.2268e-05;5.7357e-05
19;boundary;10;0.0044812;0.0017073;0.00492362
19;calc iter;10;0.437236;0.431016;0.442618
19;calc total;1;4.37239;4.37239;4.37239
19;total;1;11.6503;11.6503;11.6503
20;initialize;1;5.10304;5.10304;5.10304
20;async;10;0.00237224;0.000985182;0.00426359
20;inner;10;0.429189;0.426859;0.432925
20;wait;10;4.00754e-05;2.5389e-05;5.7253e-05
20;boundary;10;0.00407227;0.00232891;0.00548135
20;calc iter;10;0.435675;0.433893;0.437218
20;calc total;1;4.37238;4.37238;4.37238
20;total;1;11.6503;11.6503;11.6503
21;initialize;1;5.103;5.103;5.103
21;async;10;0.0015593;0.000612975;0.00329619
21;inner;10;0.431053;0.429062;0.43524
21;wait;10;3.6818e-05;2.5314e-05;4.7111e-05
21;boundary;10;0.00331996;0.0019769;0.00414009
21;calc iter;10;0.435971;0.434658;0.438716
21;calc total;1;4.37239;4.37239;4.37239
21;total;1;11.6502;11.6502;11.6502
22;initialize;1;5.10303;5.10303;5.10303
22;async;10;0.00654414;0.0013716;0.00912275
22;inner;10;0.425759;0.423852;0.42931
22;wait;10;3.86847e-05;2.4343e-05;7.1553e-05
22;boundary;10;0.00373396;0.0032784;0.00455321
22;calc iter;10;0.436078;0.434765;0.437245
22;calc total;1;4.37239;4.37239;4.37239
22;total;1;11.6503;11.6503;11.6503
23;initialize;1;5.10305;5.10305;5.10305
23;async;10;0.00762811;0.000891554;0.00896071
23;inner;10;0.42543;0.423301;0.429494
23;wait;10;3.63755e-05;1.6878e-05;0.00011763
23;boundary;10;0.00355883;0.00177443;0.00424891
23;calc iter;10;0.436656;0.43413;0.439192
23;calc total;1;4.37239;4.37239;4.37239
23;total;1;11.6503;11.6503;11.6503
DASH
InitEnergy=600.00000
EndEnergy=579.56236
DiffEnergy=-20.43764
Matrixspec: 45000 x 45000
Iterations: 10
# unit_id;function_name;num_calls;avg_runtime;min_runtime;max_runtime
0;initialize;1;5.11487;5.11487;5.11487
0;async;10;0.00542;0.00170;0.00656
0;inner;10;0.42742;0.42601;0.43195
0;wait;10;0.00003;0.00001;0.00007
0;boundary;10;0.00275;0.00187;0.00318
0;calc iter;10;0.43561;0.43436;0.43691
0;calc total;1;4.36337;4.36337;4.36337
0;total;1;11.62723;11.62723;11.62723
1;initialize;1;5.11596;5.11596;5.11596
1;async;10;0.00268727;0.000584481;0.00361643
1;inner;10;0.429332;0.427744;0.43293
1;wait;10;4.00428e-05;2.7511e-05;4.9165e-05
1;boundary;10;0.00339908;0.00238757;0.00391937
1;calc iter;10;0.43546;0.433837;0.437619
1;calc total;1;4.36338;4.36338;4.36338
1;total;1;11.6283;11.6283;11.6283
2;initialize;1;5.11525;5.11525;5.11525
2;async;10;0.00667254;0.0023009;0.0106448
2;inner;10;0.421541;0.41886;0.426648
2;wait;10;6.74659e-05;3.9875e-05;0.000132844
2;boundary;10;0.00633574;0.00590858;0.00662539
2;calc iter;10;0.434619;0.431278;0.439476
2;calc total;1;4.36338;4.36338;4.36338
2;total;1;11.6276;11.6276;11.6276
3;initialize;1;5.11489;5.11489;5.11489
3;async;10;0.00299449;0.000400429;0.00465549
3;inner;10;0.426474;0.424173;0.432234
3;wait;10;5.3707e-05;2.9374e-05;8.0659e-05
3;boundary;10;0.00561409;0.00308039;0.00622175
3;calc iter;10;0.435138;0.432296;0.437014
3;calc total;1;4.36337;4.36337;4.36337
3;total;1;11.6272;11.6272;11.6272
4;initialize;1;5.11596;5.11596;5.11596
4;async;10;0.001267;0.0010326;0.00219841
4;inner;10;0.431224;0.429604;0.435287
4;wait;10;2.47067e-05;1.4215e-05;5.0867e-05
4;boundary;10;0.00343968;0.00170415;0.00450805
4;calc iter;10;0.435957;0.432557;0.441197
4;calc total;1;4.36338;4.36338;4.36338
4;total;1;11.6283;11.6283;11.6283
5;initialize;1;5.11595;5.11595;5.11595
5;async;10;0.00482135;0.00235932;0.00612522
5;inner;10;0.428292;0.426614;0.432648
5;wait;10;3.00514e-05;2.2959e-05;6.0489e-05
5;boundary;10;0.00251686;0.00175109;0.00273463
5;calc iter;10;0.435661;0.434338;0.437448
5;calc total;1;4.36337;4.36337;4.36337
5;total;1;11.6283;11.6283;11.6283
6;initialize;1;5.11595;5.11595;5.11595
6;async;10;0.00260688;0.000770932;0.00381048
6;inner;10;0.429468;0.428128;0.432596
6;wait;10;4.73143e-05;3.5702e-05;5.7763e-05
6;boundary;10;0.00338482;0.00250088;0.00392807
6;calc iter;10;0.435509;0.433747;0.437584
6;calc total;1;4.36338;4.36338;4.36338
6;total;1;11.6283;11.6283;11.6283
7;initialize;1;5.11593;5.11593;5.11593
7;async;10;0.00387942;0.00121006;0.00549583
7;inner;10;0.42722;0.425871;0.429713
7;wait;10;5.63667e-05;3.363e-05;0.000124075
7;boundary;10;0.00418075;0.00367527;0.0048388
7;calc iter;10;0.435339;0.434327;0.436155
7;calc total;1;4.36338;4.36338;4.36338
7;total;1;11.6283;11.6283;11.6283
8;initialize;1;5.11597;5.11597;5.11597
8;async;10;0.00479326;0.00173648;0.00618399
8;inner;10;0.427891;0.426524;0.432421
8;wait;10;3.1687e-05;1.9747e-05;6.7361e-05
8;boundary;10;0.00285853;0.00214154;0.0031083
8;calc iter;10;0.435576;0.434615;0.437128
8;calc total;1;4.36337;4.36337;4.36337
8;total;1;11.6283;11.6283;11.6283
9;initialize;1;5.11598;5.11598;5.11598
9;async;10;0.00240648;0.00125608;0.00354922
9;inner;10;0.4296;0.428527;0.430982
9;wait;10;5.11041e-05;3.4592e-05;0.000105806
9;boundary;10;0.0034308;0.00309337;0.00389666
9;calc iter;10;0.43549;0.433884;0.436798
9;calc total;1;4.36337;4.36337;4.36337
9;total;1;11.6283;11.6283;11.6283
10;initialize;1;5.11487;5.11487;5.11487
10;async;10;0.00406986;0.000896665;0.00649604
10;inner;10;0.428137;0.426891;0.432654
10;wait;10;4.03154e-05;2.9604e-05;6.0511e-05
10;boundary;10;0.00318868;0.0024354;0.00404373
10;calc iter;10;0.435438;0.433179;0.437508
10;calc total;1;4.36337;4.36337;4.36337
10;total;1;11.6272;11.6272;11.6272
11;initialize;1;5.11595;5.11595;5.11595
11;async;10;0.0033739;0.00164322;0.00478336
11;inner;10;0.429622;0.428034;0.433626
11;wait;10;2.64673e-05;2.0699e-05;5.0185e-05
11;boundary;10;0.0025355;0.00226734;0.00281834
11;calc iter;10;0.43556;0.433947;0.43769
11;calc total;1;4.36337;4.36337;4.36337
11;total;1;11.6283;11.6283;11.6283
12;initialize;1;5.11595;5.11595;5.11595
12;async;10;0.00242507;0.000406234;0.00392795
12;inner;10;0.42814;0.425611;0.43311
12;wait;10;6.48495e-05;4.4472e-05;8.2233e-05
12;boundary;10;0.00467125;0.00262627;0.00585947
12;calc iter;10;0.435303;0.433445;0.437509
12;calc total;1;4.36337;4.36337;4.36337
12;total;1;11.6283;11.6283;11.6283
13;initialize;1;5.11592;5.11592;5.11592
13;async;10;0.00338017;0.00104994;0.00529987
13;inner;10;0.428194;0.42609;0.432225
13;wait;10;4.49012e-05;2.8038e-05;7.2033e-05
13;boundary;10;0.00383091;0.00271388;0.00538539
13;calc iter;10;0.435451;0.434224;0.437391
13;calc total;1;4.36337;4.36337;4.36337
13;total;1;11.6283;11.6283;11.6283
14;initialize;1;5.11594;5.11594;5.11594
14;async;10;0.00278486;0.001315;0.00463728
14;inner;10;0.429846;0.428873;0.433058
14;wait;10;3.35931e-05;2.293e-05;5.2601e-05
14;boundary;10;0.0030766;0.00240223;0.00364707
14;calc iter;10;0.435743;0.434439;0.437886
14;calc total;1;4.36337;4.36337;4.36337
14;total;1;11.6283;11.6283;11.6283
15;initialize;1;5.11484;5.11484;5.11484
15;async;10;0.00119738;0.000562417;0.00226367
15;inner;10;0.431311;0.430163;0.435083
15;wait;10;2.73816e-05;1.4443e-05;4.9285e-05
15;boundary;10;0.00332819;0.00256224;0.00422163
15;calc iter;10;0.435865;0.434489;0.440421
15;calc total;1;4.36337;4.36337;4.36337
15;total;1;11.6272;11.6272;11.6272
16;initialize;1;5.11501;5.11501;5.11501
16;async;10;0.00343389;0.000906226;0.00568771
16;inner;10;0.426298;0.424288;0.431427
16;wait;10;5.74394e-05;3.529e-05;0.000115837
16;boundary;10;0.00553741;0.00346289;0.00644175
16;calc iter;10;0.435329;0.43376;0.436739
16;calc total;1;4.36338;4.36338;4.36338
16;total;1;11.6274;11.6274;11.6274
17;initialize;1;5.1149;5.1149;5.1149
17;async;10;0.00450118;0.0012716;0.00757037
17;inner;10;0.425807;0.424087;0.430883
17;wait;10;6.89872e-05;5.066e-05;9.9724e-05
17;boundary;10;0.00521825;0.00341502;0.00607851
17;calc iter;10;0.435597;0.43304;0.437723
17;calc total;1;4.36338;4.36338;4.36338
17;total;1;11.6272;11.6272;11.6272
18;initialize;1;5.11594;5.11594;5.11594
18;async;10;0.00419948;0.00118802;0.00616881
18;inner;10;0.428193;0.427014;0.431056
18;wait;10;4.34586e-05;2.635e-05;7.9671e-05
18;boundary;10;0.00345646;0.00217285;0.00408894
18;calc iter;10;0.435894;0.434677;0.436951
18;calc total;1;4.36338;4.36338;4.36338
18;total;1;11.6283;11.6283;11.6283
19;initialize;1;5.115;5.115;5.115
19;async;10;0.00601743;0.00164518;0.00834205
19;inner;10;0.426745;0.424882;0.430884
19;wait;10;3.82437e-05;2.4273e-05;0.000117073
19;boundary;10;0.0031059;0.00204436;0.003786
19;calc iter;10;0.435909;0.434187;0.436738
19;calc total;1;4.36337;4.36337;4.36337
19;total;1;11.6273;11.6273;11.6273
20;initialize;1;5.11486;5.11486;5.11486
20;async;10;0.00245346;0.000819845;0.00478997
20;inner;10;0.429195;0.428071;0.431899
20;wait;10;3.66311e-05;2.3966e-05;7.8271e-05
20;boundary;10;0.00407704;0.00313996;0.00488713
20;calc iter;10;0.435764;0.434052;0.437206
20;calc total;1;4.36338;4.36338;4.36338
20;total;1;11.6272;11.6272;11.6272
21;initialize;1;5.11502;5.11502;5.11502
21;async;10;0.00301242;0.000573053;0.00574858
21;inner;10;0.429859;0.428041;0.433316
21;wait;10;3.25969e-05;2.1271e-05;5.5556e-05
21;boundary;10;0.00303835;0.00192596;0.00361861
21;calc iter;10;0.435943;0.434233;0.437689
21;calc total;1;4.36338;4.36338;4.36338
21;total;1;11.6273;11.6273;11.6273
22;initialize;1;5.11593;5.11593;5.11593
22;async;10;0.00402755;0.00142768;0.00559577
22;inner;10;0.429026;0.427191;0.432864
22;wait;10;2.89157e-05;1.3296e-05;7.1252e-05
22;boundary;10;0.00302463;0.00174678;0.00373448
22;calc iter;10;0.436108;0.433566;0.437354
22;calc total;1;4.36337;4.36337;4.36337
22;total;1;11.6283;11.6283;11.6283
23;initialize;1;5.11597;5.11597;5.11597
23;async;10;0.00108159;0.000642482;0.00126117
23;inner;10;0.431556;0.429424;0.435054
23;wait;10;2.59391e-05;1.7042e-05;4.1281e-05
23;boundary;10;0.00366894;0.00172982;0.0049558
23;calc iter;10;0.436335;0.432399;0.438234
23;calc total;1;4.36338;4.36338;4.36338
23;total;1;11.6283;11.6283;11.6283
