# Supplementary material for: A Halo abstraction for distributed n-dimensional structured grids within the C++ PGAS library DASH
Source: PeerJ Comput Sci. 2023 Feb 3;9:e1203. doi: 10.7717/peerj-cs.1203 (PMC10280232; doi:10.7717/peerj-cs.1203)
Supplement: Supplemental Information 4 [file peerj-cs-09-1203-s004.gz › raw_dash_scafes/res_2d_sc/strong/dash_heat2d_n1_c2_45000_28658281.out]

DASH
InitEnergy=50.00000
EndEnergy=43.97926
DiffEnergy=-6.02074
Matrixspec: 45000 x 45000
Iterations: 10
# unit_id;function_name;num_calls;avg_runtime;min_runtime;max_runtime
0;initialize;1;1.58401;1.58401;1.58401
0;async;10;0.48855;0.00009;0.54423
0;inner;10;2.68081;2.67313;2.68651
0;wait;10;0.00002;0.00001;0.00005
0;boundary;10;0.00840;0.00837;0.00844
0;calc iter;10;3.17778;2.68745;3.23757
0;calc total;1;32.32135;32.32135;32.32135
0;total;1;57.62320;57.62320;57.62320
1;initialize;1;1.58407;1.58407;1.58407
1;async;10;5.56904e-05;1.6636e-05;0.00026929
1;inner;10;3.22605;3.21901;3.23163
1;wait;10;6.02583e-05;1.3644e-05;0.000401648
1;boundary;10;0.00596266;0.0059403;0.00600141
1;calc iter;10;3.23213;3.22501;3.23763
1;calc total;1;32.3213;32.3213;32.3213
1;total;1;57.6233;57.6233;57.6233
DASH
InitEnergy=50.00000
EndEnergy=43.97926
DiffEnergy=-6.02074
Matrixspec: 45000 x 45000
Iterations: 10
# unit_id;function_name;num_calls;avg_runtime;min_runtime;max_runtime
0;initialize;1;1.22800;1.22800;1.22800
0;async;10;0.03319;0.00010;0.03780
0;inner;10;2.71408;2.70696;2.71863
0;wait;10;0.00002;0.00001;0.00005
0;boundary;10;0.00767;0.00678;0.00798
0;calc iter;10;2.75495;2.71848;2.76420
0;calc total;1;27.58617;27.58617;27.58617
0;total;1;52.47273;52.47273;52.47273
1;initialize;1;1.228;1.228;1.228
1;async;10;5.0851e-05;1.5452e-05;0.000260349
1;inner;10;2.75265;2.74618;2.75738
1;wait;10;1.97065e-05;1.3406e-05;4.4732e-05
1;boundary;10;0.00589066;0.005812;0.00592084
1;calc iter;10;2.75862;2.7521;2.76331
1;calc total;1;27.5862;27.5862;27.5862
1;total;1;52.4727;52.4727;52.4727
DASH
InitEnergy=50.00000
EndEnergy=43.97926
DiffEnergy=-6.02074
Matrixspec: 45000 x 45000
Iterations: 10
# unit_id;function_name;num_calls;avg_runtime;min_runtime;max_runtime
0;initialize;1;1.22645;1.22645;1.22645
0;async;10;0.00085;0.00009;0.00177
0;inner;10;2.72148;2.71793;2.72446
0;wait;10;0.00002;0.00001;0.00004
0;boundary;10;0.00701;0.00636;0.00771
0;calc iter;10;2.72936;2.72587;2.73276
0;calc total;1;27.29528;27.29528;27.29528
0;total;1;52.21064;52.21064;52.21064
1;initialize;1;1.22645;1.22645;1.22645
1;async;10;0.000258696;1.6094e-05;0.00215426
1;inner;10;2.72274;2.71875;2.72636
1;wait;10;1.89119e-05;1.2071e-05;4.5365e-05
1;boundary;10;0.00650844;0.00632633;0.00793985
1;calc iter;10;2.72953;2.72514;2.73391
1;calc total;1;27.2953;27.2953;27.2953
1;total;1;52.2106;52.2106;52.2106
