# Supplementary material for: A Halo abstraction for distributed n-dimensional structured grids within the C++ PGAS library DASH
Source: PeerJ Comput Sci. 2023 Feb 3;9:e1203. doi: 10.7717/peerj-cs.1203 (PMC10280232; doi:10.7717/peerj-cs.1203)
Supplement: Supplemental Information 4 [file peerj-cs-09-1203-s004.gz › raw_dash_scafes/res_2d_sc/strong/dash_heat2d_n1_c4_45000_28658282.out]

DASH
InitEnergy=100.00000
EndEnergy=91.91970
DiffEnergy=-8.08030
Matrixspec: 45000 x 45000
Iterations: 10
# unit_id;function_name;num_calls;avg_runtime;min_runtime;max_runtime
0;initialize;1;1.69214;1.69214;1.69214
0;async;10;0.00142;0.00105;0.00206
0;inner;10;1.47250;1.44126;1.50438
0;wait;10;0.00002;0.00001;0.00006
0;boundary;10;0.00719;0.00520;0.00759
0;calc iter;10;1.48113;1.44997;1.51409
0;calc total;1;14.81127;14.81127;14.81127
0;total;1;28.64422;28.64422;28.64422
1;initialize;1;1.69214;1.69214;1.69214
1;async;10;0.00839914;0.00212662;0.0104376
1;inner;10;1.46453;1.43436;1.49631
1;wait;10;2.22806e-05;1.4079e-05;4.723e-05
1;boundary;10;0.00751554;0.00711778;0.00810043
1;calc iter;10;1.48047;1.4504;1.511
1;calc total;1;14.8113;14.8113;14.8113
1;total;1;28.6442;28.6442;28.6442
2;initialize;1;1.69213;1.69213;1.69213
2;async;10;0.0230636;0.00219327;0.0262156
2;inner;10;1.44751;1.41716;1.47767
2;wait;10;2.58467e-05;1.4029e-05;6.1197e-05
2;boundary;10;0.00819275;0.00778408;0.00873853
2;calc iter;10;1.4788;1.44975;1.51202
2;calc total;1;14.8113;14.8113;14.8113
2;total;1;28.6442;28.6442;28.6442
3;initialize;1;1.69214;1.69214;1.69214
3;async;10;0.0109091;0.0021882;0.0146691
3;inner;10;1.46016;1.42958;1.49148
3;wait;10;2.5573e-05;1.4417e-05;5.9099e-05
3;boundary;10;0.00815045;0.00778352;0.00861964
3;calc iter;10;1.47925;1.44324;1.51235
3;calc total;1;14.8113;14.8113;14.8113
3;total;1;28.6442;28.6442;28.6442
DASH
InitEnergy=100.00000
EndEnergy=91.91970
DiffEnergy=-8.08030
Matrixspec: 45000 x 45000
Iterations: 10
# unit_id;function_name;num_calls;avg_runtime;min_runtime;max_runtime
0;initialize;1;1.23803;1.23803;1.23803
0;async;10;0.02037;0.00206;0.02350
0;inner;10;1.47907;1.45226;1.51027
0;wait;10;0.00002;0.00001;0.00005
0;boundary;10;0.00772;0.00757;0.00786
0;calc iter;10;1.50719;1.48202;1.53538
0;calc total;1;15.09246;15.09246;15.09246
0;total;1;28.33336;28.33336;28.33336
1;initialize;1;1.23804;1.23804;1.23804
1;async;10;0.000957379;0.000767563;0.00219429
1;inner;10;1.50201;1.47344;1.53277
1;wait;10;2.56118e-05;1.6002e-05;4.8957e-05
1;boundary;10;0.00625255;0.00553948;0.00649642
1;calc iter;10;1.50924;1.48075;1.54136
1;calc total;1;15.0925;15.0925;15.0925
1;total;1;28.3334;28.3334;28.3334
2;initialize;1;1.23803;1.23803;1.23803
2;async;10;0.0515677;0.00222456;0.0623973
2;inner;10;1.44166;1.41656;1.47087
2;wait;10;2.54174e-05;1.5454e-05;4.959e-05
2;boundary;10;0.00831608;0.00786599;0.00878266
2;calc iter;10;1.50157;1.46481;1.53098
2;calc total;1;15.0925;15.0925;15.0925
2;total;1;28.3334;28.3334;28.3334
3;initialize;1;1.23803;1.23803;1.23803
3;async;10;0.0304981;0.0022282;0.0350901
3;inner;10;1.46723;1.44036;1.49941
3;wait;10;2.37213e-05;1.4716e-05;5.2158e-05
3;boundary;10;0.00820632;0.00816289;0.00832256
3;calc iter;10;1.50596;1.48218;1.53563
3;calc total;1;15.0925;15.0925;15.0925
3;total;1;28.3334;28.3334;28.3334
DASH
InitEnergy=100.00000
EndEnergy=91.91970
DiffEnergy=-8.08030
Matrixspec: 45000 x 45000
Iterations: 10
# unit_id;function_name;num_calls;avg_runtime;min_runtime;max_runtime
0;initialize;1;1.29775;1.29775;1.29775
0;async;10;0.00132;0.00074;0.00374
0;inner;10;1.47428;1.44444;1.50441
0;wait;10;0.00002;0.00001;0.00004
0;boundary;10;0.00562;0.00527;0.00595
0;calc iter;10;1.48124;1.45099;1.51239
0;calc total;1;14.81244;14.81244;14.81244
0;total;1;28.07620;28.07620;28.07620
1;initialize;1;1.29775;1.29775;1.29775
1;async;10;0.00182842;0.000741963;0.00300157
1;inner;10;1.47356;1.44401;1.50654
1;wait;10;2.24403e-05;1.3716e-05;4.9465e-05
1;boundary;10;0.00560687;0.00531149;0.00631994
1;calc iter;10;1.48102;1.45018;1.51504
1;calc total;1;14.8124;14.8124;14.8124
1;total;1;28.0762;28.0762;28.0762
2;initialize;1;1.29775;1.29775;1.29775
2;async;10;0.0206354;0.00215762;0.0246823
2;inner;10;1.45028;1.42071;1.47903
2;wait;10;2.32194e-05;1.3381e-05;5.2112e-05
2;boundary;10;0.00807331;0.00768736;0.00844645
2;calc iter;10;1.47901;1.45066;1.51187
2;calc total;1;14.8124;14.8124;14.8124
2;total;1;28.0762;28.0762;28.0762
3;initialize;1;1.29775;1.29775;1.29775
3;async;10;0.0220061;0.00221024;0.0260791
3;inner;10;1.44853;1.41935;1.47836
3;wait;10;2.4153e-05;1.401e-05;4.1219e-05
3;boundary;10;0.00811031;0.0076654;0.00860785
3;calc iter;10;1.47867;1.45047;1.50998
3;calc total;1;14.8124;14.8124;14.8124
3;total;1;28.0762;28.0762;28.0762
