# Supplementary material for: A Halo abstraction for distributed n-dimensional structured grids within the C++ PGAS library DASH
Source: PeerJ Comput Sci. 2023 Feb 3;9:e1203. doi: 10.7717/peerj-cs.1203 (PMC10280232; doi:10.7717/peerj-cs.1203)
Supplement: Supplemental Information 4 [file peerj-cs-09-1203-s004.gz › raw_dash_scafes/res_2d_sc/strong/dash_heat2d_n2_c24_45000_28658288.out]

DASH
InitEnergy=1200.00000
EndEnergy=1171.32413
DiffEnergy=-28.67587
Matrixspec: 45000 x 45000
Iterations: 10
# unit_id;function_name;num_calls;avg_runtime;min_runtime;max_runtime
0;initialize;1;31.90559;31.90559;31.90559
0;async;10;0.00074;0.00049;0.00093
0;inner;10;0.21340;0.21113;0.21589
0;wait;10;0.00002;0.00002;0.00004
0;boundary;10;0.00247;0.00112;0.00402
0;calc iter;10;0.21665;0.21315;0.21788
0;calc total;1;2.17029;2.17029;2.17029
0;total;1;35.24871;35.24871;35.24871
24;initialize;1;11.9071;11.9071;11.9071
24;async;10;0.00099852;0.000854396;0.00167777
24;inner;10;0.212131;0.20524;0.220139
24;wait;10;5.62167e-05;1.96e-05;9.7578e-05
24;boundary;10;0.00383883;0.0011063;0.00419576
24;calc iter;10;0.217026;0.20731;0.226025
24;calc total;1;2.17027;2.17027;2.17027
24;total;1;15.2502;15.2502;15.2502
25;initialize;1;11.907;11.907;11.907
25;async;10;0.00766695;0.00180312;0.00997367
25;inner;10;0.205465;0.19926;0.213618
25;wait;10;6.51848e-05;2.1576e-05;0.00016402
25;boundary;10;0.00322826;0.00113936;0.00381619
25;calc iter;10;0.216427;0.20796;0.222709
25;calc total;1;2.17028;2.17028;2.17028
25;total;1;15.2501;15.2501;15.2501
26;initialize;1;11.9017;11.9017;11.9017
26;async;10;0.00519757;0.000456002;0.00910397
26;inner;10;0.207876;0.202964;0.214468
26;wait;10;5.18748e-05;2.2256e-05;8.1999e-05
26;boundary;10;0.00299573;0.00121982;0.00371855
26;calc iter;10;0.216123;0.210392;0.220999
26;calc total;1;2.17028;2.17028;2.17028
26;total;1;15.2449;15.2449;15.2449
27;initialize;1;11.9018;11.9018;11.9018
27;async;10;0.00612414;0.000906439;0.010702
27;inner;10;0.206447;0.203407;0.213548
27;wait;10;5.47033e-05;3.1001e-05;0.000100411
27;boundary;10;0.00303667;0.00154514;0.0037596
27;calc iter;10;0.215664;0.211988;0.220016
27;calc total;1;2.17028;2.17028;2.17028
27;total;1;15.2449;15.2449;15.2449
28;initialize;1;11.907;11.907;11.907
28;async;10;0.00522816;0.000640138;0.00894656
28;inner;10;0.206733;0.20416;0.213471
28;wait;10;5.30256e-05;3.4736e-05;0.000109453
28;boundary;10;0.00322482;0.00156368;0.00384354
28;calc iter;10;0.215242;0.212604;0.217808
28;calc total;1;2.17028;2.17028;2.17028
28;total;1;15.2502;15.2502;15.2502
29;initialize;1;11.9019;11.9019;11.9019
29;async;10;0.00393777;0.000222123;0.00815645
29;inner;10;0.206982;0.204455;0.214379
29;wait;10;4.8987e-05;3.8528e-05;6.1722e-05
29;boundary;10;0.00363681;0.00125229;0.00467173
29;calc iter;10;0.214608;0.21113;0.217656
29;calc total;1;2.17028;2.17028;2.17028
29;total;1;15.245;15.245;15.245
30;initialize;1;11.9012;11.9012;11.9012
30;async;10;0.00787349;0.00058994;0.010049
30;inner;10;0.204948;0.199008;0.212284
30;wait;10;4.61049e-05;2.2861e-05;9.1332e-05
30;boundary;10;0.00344819;0.0011374;0.00385164
30;calc iter;10;0.216318;0.208751;0.223914
30;calc total;1;2.17028;2.17028;2.17028
30;total;1;15.2443;15.2443;15.2443
31;initialize;1;11.9017;11.9017;11.9017
31;async;10;0.00702653;0.00079034;0.0105686
31;inner;10;0.205471;0.20142;0.212218
31;wait;10;6.05222e-05;2.4963e-05;0.000164366
31;boundary;10;0.00334475;0.00124137;0.00407587
31;calc iter;10;0.215905;0.212436;0.220238
31;calc total;1;2.17028;2.17028;2.17028
31;total;1;15.2449;15.2449;15.2449
32;initialize;1;11.9013;11.9013;11.9013
32;async;10;0.00585841;0.000620289;0.00932118
32;inner;10;0.206576;0.202853;0.213974
32;wait;10;6.02312e-05;3.8251e-05;0.000120272
32;boundary;10;0.00310024;0.00141589;0.0037382
32;calc iter;10;0.215597;0.212008;0.21876
32;calc total;1;2.1703;2.1703;2.1703
32;total;1;15.2445;15.2445;15.2445
33;initialize;1;11.9017;11.9017;11.9017
33;async;10;0.00622949;0.00173528;0.00984681
33;inner;10;0.205644;0.202862;0.213095
33;wait;10;5.94564e-05;3.7609e-05;0.000140409
33;boundary;10;0.00316248;0.0017287;0.00392925
33;calc iter;10;0.215097;0.211717;0.217391
33;calc total;1;2.17029;2.17029;2.17029
33;total;1;15.2449;15.2449;15.2449
34;initialize;1;11.9017;11.9017;11.9017
34;async;10;0.00492902;0.000380425;0.00896208
34;inner;10;0.205448;0.202977;0.212265
34;wait;10;8.6192e-05;4.9262e-05;0.000232343
34;boundary;10;0.00394608;0.00243514;0.00444004
34;calc iter;10;0.214412;0.212555;0.216649
34;calc total;1;2.17029;2.17029;2.17029
34;total;1;15.2449;15.2449;15.2449
35;initialize;1;11.9017;11.9017;11.9017
35;async;10;0.00476421;0.000289044;0.0102225
35;inner;10;0.204614;0.20171;0.210598
35;wait;10;6.57171e-05;4.1349e-05;0.000134333
35;boundary;10;0.00445753;0.0023998;0.0050065
35;calc iter;10;0.213904;0.210402;0.217458
35;calc total;1;2.17029;2.17029;2.17029
35;total;1;15.2449;15.2449;15.2449
36;initialize;1;11.9016;11.9016;11.9016
36;async;10;0.00582699;0.000586072;0.0099563
36;inner;10;0.206473;0.19982;0.213347
36;wait;10;4.3337e-05;1.994e-05;6.8639e-05
36;boundary;10;0.00320065;0.00111646;0.00410209
36;calc iter;10;0.215546;0.208224;0.220338
36;calc total;1;2.17029;2.17029;2.17029
36;total;1;15.2448;15.2448;15.2448
37;initialize;1;11.9023;11.9023;11.9023
37;async;10;0.00366212;0.000427388;0.00621401
37;inner;10;0.208789;0.203385;0.213183
37;wait;10;5.03995e-05;2.0375e-05;8.8858e-05
37;boundary;10;0.00276572;0.00114316;0.00384611
37;calc iter;10;0.215269;0.209449;0.219045
37;calc total;1;2.17029;2.17029;2.17029
37;total;1;15.2455;15.2455;15.2455
38;initialize;1;11.9022;11.9022;11.9022
38;async;10;0.00419228;0.00159552;0.00623322
38;inner;10;0.208313;0.204351;0.212363
38;wait;10;4.2431e-05;2.3397e-05;0.000113249
38;boundary;10;0.0024133;0.00124466;0.00342845
38;calc iter;10;0.214963;0.211854;0.216915
38;calc total;1;2.17029;2.17029;2.17029
38;total;1;15.2454;15.2454;15.2454
1;initialize;1;31.9133;31.9133;31.9133
1;async;10;0.00284965;0.000465633;0.00454429
1;inner;10;0.212027;0.209587;0.215255
1;wait;10;3.11056e-05;1.5709e-05;7.3095e-05
1;boundary;10;0.00158068;0.00113193;0.00298856
1;calc iter;10;0.21649;0.214482;0.21729
1;calc total;1;2.17029;2.17029;2.17029
1;total;1;35.2564;35.2564;35.2564
2;initialize;1;31.9133;31.9133;31.9133
2;async;10;0.00159282;0.000716223;0.00385826
2;inner;10;0.212221;0.210547;0.214437
2;wait;10;4.70029e-05;2.5982e-05;0.000108535
2;boundary;10;0.0024508;0.00142132;0.00333141
2;calc iter;10;0.216314;0.215855;0.21733
2;calc total;1;2.17029;2.17029;2.17029
2;total;1;35.2564;35.2564;35.2564
3;initialize;1;31.9133;31.9133;31.9133
3;async;10;0.0011439;0.000480333;0.00156155
3;inner;10;0.21184;0.210367;0.214404
3;wait;10;6.00123e-05;3.4463e-05;0.000127248
3;boundary;10;0.00311003;0.00196322;0.00367959
3;calc iter;10;0.216156;0.215497;0.217357
3;calc total;1;2.17029;2.17029;2.17029
3;total;1;35.2564;35.2564;35.2564
4;initialize;1;31.9133;31.9133;31.9133
4;async;10;0.00170837;0.000418945;0.00255935
4;inner;10;0.212655;0.211561;0.214606
4;wait;10;4.26039e-05;2.0198e-05;0.000104731
4;boundary;10;0.00186573;0.0015325;0.00267705
4;calc iter;10;0.216273;0.215657;0.217031
4;calc total;1;2.17029;2.17029;2.17029
4;total;1;35.2564;35.2564;35.2564
5;initialize;1;31.9133;31.9133;31.9133
5;async;10;0.00140913;0.000383428;0.00255207
5;inner;10;0.210939;0.209179;0.214196
5;wait;10;4.83831e-05;3.7298e-05;8.233e-05
5;boundary;10;0.00365108;0.00229951;0.00428127
5;calc iter;10;0.216049;0.214735;0.217456
5;calc total;1;2.17029;2.17029;2.17029
5;total;1;35.2564;35.2564;35.2564
6;initialize;1;31.9061;31.9061;31.9061
6;async;10;0.0030018;0.000621583;0.00532359
6;inner;10;0.211411;0.209634;0.213492
6;wait;10;4.09065e-05;1.7479e-05;0.000112639
6;boundary;10;0.00195946;0.00113847;0.00294544
6;calc iter;10;0.216415;0.2151;0.217445
6;calc total;1;2.17029;2.17029;2.17029
6;total;1;35.2492;35.2492;35.2492
7;initialize;1;31.9135;31.9135;31.9135
7;async;10;0.00145909;0.000577504;0.00324966
7;inner;10;0.212246;0.210975;0.214648
7;wait;10;5.82635e-05;3.4356e-05;0.00013948
7;boundary;10;0.0025343;0.00151712;0.00339905
7;calc iter;10;0.216299;0.215778;0.217457
7;calc total;1;2.17029;2.17029;2.17029
7;total;1;35.2566;35.2566;35.2566
8;initialize;1;31.9131;31.9131;31.9131
8;async;10;0.00105451;0.000406304;0.00181677
8;inner;10;0.211974;0.210644;0.214828
8;wait;10;5.93647e-05;4.2711e-05;0.000100957
8;boundary;10;0.00308049;0.00182455;0.00381391
8;calc iter;10;0.21617;0.215609;0.217319
8;calc total;1;2.17029;2.17029;2.17029
8;total;1;35.2562;35.2562;35.2562
9;initialize;1;31.9041;31.9041;31.9041
9;async;10;0.00171527;0.000563567;0.00262516
9;inner;10;0.212524;0.211171;0.214947
9;wait;10;4.60356e-05;3.2744e-05;8.6756e-05
9;boundary;10;0.00194688;0.00150191;0.00287462
9;calc iter;10;0.216234;0.215519;0.217195
9;calc total;1;2.17029;2.17029;2.17029
9;total;1;35.2472;35.2472;35.2472
10;initialize;1;31.9131;31.9131;31.9131
10;async;10;0.000409027;0.00029286;0.00077122
10;inner;10;0.214152;0.213368;0.215756
10;wait;10;3.69033e-05;2.2731e-05;8.1204e-05
10;boundary;10;0.00171222;0.00130645;0.00212538
10;calc iter;10;0.216312;0.215176;0.21757
10;calc total;1;2.17029;2.17029;2.17029
10;total;1;35.2562;35.2562;35.2562
11;initialize;1;31.9115;31.9115;31.9115
11;async;10;0.00164054;0.000608942;0.00251676
11;inner;10;0.212549;0.21132;0.214885
11;wait;10;3.86704e-05;2.2151e-05;9.135e-05
11;boundary;10;0.00200562;0.0015854;0.00287258
11;calc iter;10;0.216235;0.215511;0.217472
11;calc total;1;2.17029;2.17029;2.17029
11;total;1;35.2546;35.2546;35.2546
12;initialize;1;31.9131;31.9131;31.9131
12;async;10;0.00680884;0.000603629;0.00987524
12;inner;10;0.207602;0.205722;0.213007
12;wait;10;2.75732e-05;1.5394e-05;5.6216e-05
12;boundary;10;0.00174115;0.00114189;0.0025977
12;calc iter;10;0.216182;0.213955;0.218626
12;calc total;1;2.17029;2.17029;2.17029
12;total;1;35.2562;35.2562;35.2562
13;initialize;1;31.9131;31.9131;31.9131
13;async;10;0.00469389;0.000735357;0.00797634
13;inner;10;0.208453;0.206679;0.212728
13;wait;10;5.97012e-05;3.4684e-05;0.000161592
13;boundary;10;0.00256224;0.00160797;0.00317674
13;calc iter;10;0.215771;0.214646;0.217288
13;calc total;1;2.17029;2.17029;2.17029
13;total;1;35.2562;35.2562;35.2562
14;initialize;1;31.9069;31.9069;31.9069
14;async;10;0.00424394;0.000720282;0.00629133
14;inner;10;0.208635;0.206813;0.212915
14;wait;10;5.58812e-05;3.471e-05;9.5909e-05
14;boundary;10;0.00273507;0.00156599;0.0033338
14;calc iter;10;0.215672;0.214757;0.216783
14;calc total;1;2.17029;2.17029;2.17029
14;total;1;35.25;35.25;35.25
15;initialize;1;31.9132;31.9132;31.9132
15;async;10;0.00419668;0.000755298;0.00571098
15;inner;10;0.209191;0.207575;0.213379
15;wait;10;4.36695e-05;3.2505e-05;8.5616e-05
15;boundary;10;0.00231891;0.00138982;0.0028026
15;calc iter;10;0.215752;0.214383;0.216525
15;calc total;1;2.1703;2.1703;2.1703
15;total;1;35.2563;35.2563;35.2563
16;initialize;1;31.9132;31.9132;31.9132
16;async;10;0.00447209;0.000730738;0.00633107
16;inner;10;0.209705;0.208152;0.213317
16;wait;10;4.27445e-05;2.5599e-05;9.802e-05
16;boundary;10;0.00161632;0.00134086;0.00190739
16;calc iter;10;0.215838;0.215267;0.216294
16;calc total;1;2.17028;2.17028;2.17028
16;total;1;35.2563;35.2563;35.2563
17;initialize;1;31.9051;31.9051;31.9051
17;async;10;0.00476991;0.00056986;0.00669715
17;inner;10;0.208028;0.206581;0.211374
17;wait;10;4.7897e-05;3.0792e-05;9.5439e-05
17;boundary;10;0.00280385;0.0026186;0.00316872
17;calc iter;10;0.215651;0.214682;0.216696
17;calc total;1;2.17028;2.17028;2.17028
17;total;1;35.2482;35.2482;35.2482
18;initialize;1;31.9132;31.9132;31.9132
18;async;10;0.00905149;0.000623859;0.0120877
18;inner;10;0.204095;0.20126;0.21235
18;wait;10;4.55696e-05;1.9162e-05;8.7741e-05
18;boundary;10;0.00342795;0.00109973;0.0041399
18;calc iter;10;0.216623;0.212034;0.223758
18;calc total;1;2.17028;2.17028;2.17028
18;total;1;35.2563;35.2563;35.2563
19;initialize;1;31.9073;31.9073;31.9073
19;async;10;0.00897898;0.000746953;0.0117282
19;inner;10;0.205405;0.203326;0.211051
19;wait;10;5.99579e-05;2.239e-05;0.000264613
19;boundary;10;0.00175738;0.00114091;0.00317324
19;calc iter;10;0.216203;0.21465;0.217954
19;calc total;1;2.17028;2.17028;2.17028
19;total;1;35.2504;35.2504;35.2504
20;initialize;1;31.9066;31.9066;31.9066
20;async;10;0.00630951;0.000273025;0.00954803
20;inner;10;0.207714;0.205909;0.212748
20;wait;10;4.73794e-05;2.4465e-05;0.000133173
20;boundary;10;0.00185537;0.001214;0.00393888
20;calc iter;10;0.215928;0.212666;0.218175
20;calc total;1;2.17028;2.17028;2.17028
20;total;1;35.2497;35.2497;35.2497
21;initialize;1;31.9131;31.9131;31.9131
21;async;10;0.0046951;0.000753511;0.00807669
21;inner;10;0.207125;0.204924;0.212476
21;wait;10;6.94142e-05;4.6606e-05;0.000176727
21;boundary;10;0.00365445;0.00169571;0.00464761
21;calc iter;10;0.215546;0.211428;0.218188
21;calc total;1;2.17028;2.17028;2.17028
21;total;1;35.2562;35.2562;35.2562
22;initialize;1;31.9131;31.9131;31.9131
22;async;10;0.00281614;0.000249166;0.004845
22;inner;10;0.20938;0.207383;0.214701
22;wait;10;5.87502e-05;4.5769e-05;7.9762e-05
22;boundary;10;0.00322421;0.00111417;0.00411978
22;calc iter;10;0.215481;0.213589;0.216698
22;calc total;1;2.17028;2.17028;2.17028
22;total;1;35.2562;35.2562;35.2562
23;initialize;1;31.9122;31.9122;31.9122
23;async;10;0.00545916;0.000577669;0.00949114
23;inner;10;0.205057;0.202159;0.211749
23;wait;10;5.7702e-05;3.8025e-05;9.2386e-05
23;boundary;10;0.0043189;0.00214426;0.00499035
23;calc iter;10;0.214896;0.210616;0.216996
23;calc total;1;2.17028;2.17028;2.17028
23;total;1;35.2553;35.2553;35.2553
39;initialize;1;11.9034;11.9034;11.9034
39;async;10;0.00170152;0.000506206;0.00344452
39;inner;10;0.210212;0.207492;0.21377
39;wait;10;5.19892e-05;2.6021e-05;0.000102621
39;boundary;10;0.00283085;0.00199159;0.00347345
39;calc iter;10;0.214798;0.212229;0.218046
39;calc total;1;2.17029;2.17029;2.17029
39;total;1;15.2465;15.2465;15.2465
40;initialize;1;11.907;11.907;11.907
40;async;10;0.00373358;0.00161584;0.00601394
40;inner;10;0.208006;0.205271;0.211908
40;wait;10;6.04221e-05;2.7413e-05;0.000186717
40;boundary;10;0.00267983;0.00142854;0.00358813
40;calc iter;10;0.214482;0.213108;0.215786
40;calc total;1;2.17029;2.17029;2.17029
40;total;1;15.2502;15.2502;15.2502
41;initialize;1;11.907;11.907;11.907
41;async;10;0.00270823;0.000466986;0.00640845
41;inner;10;0.207285;0.204557;0.211884
41;wait;10;6.62509e-05;4.2691e-05;0.000142464
41;boundary;10;0.00393226;0.00264051;0.00438651
41;calc iter;10;0.213994;0.212934;0.215354
41;calc total;1;2.17029;2.17029;2.17029
41;total;1;15.2501;15.2501;15.2501
42;initialize;1;11.9007;11.9007;11.9007
42;async;10;0.00456698;0.000228905;0.00799646
42;inner;10;0.207605;0.203022;0.213368
42;wait;10;3.49489e-05;1.3715e-05;6.7684e-05
42;boundary;10;0.00293788;0.00114026;0.0039469
42;calc iter;10;0.215146;0.210724;0.21911
42;calc total;1;2.17029;2.17029;2.17029
42;total;1;15.2439;15.2439;15.2439
43;initialize;1;11.9021;11.9021;11.9021
43;async;10;0.00350398;0.000278851;0.00602981
43;inner;10;0.208595;0.20472;0.213059
43;wait;10;5.02918e-05;2.4484e-05;0.000131033
43;boundary;10;0.0027771;0.001252;0.00368983
43;calc iter;10;0.214928;0.211877;0.217497
43;calc total;1;2.17029;2.17029;2.17029
43;total;1;15.2452;15.2452;15.2452
44;initialize;1;11.907;11.907;11.907
44;async;10;0.00292485;0.000342549;0.00596101
44;inner;10;0.208464;0.205164;0.213617
44;wait;10;5.22893e-05;2.8419e-05;0.000124519
44;boundary;10;0.00316365;0.00151747;0.00396017
44;calc iter;10;0.214607;0.212484;0.217435
44;calc total;1;2.17029;2.17029;2.17029
44;total;1;15.2501;15.2501;15.2501
45;initialize;1;11.9029;11.9029;11.9029
45;async;10;0.00332086;0.000647871;0.00586118
45;inner;10;0.208328;0.205685;0.211949
45;wait;10;5.82407e-05;2.8285e-05;0.000232962
45;boundary;10;0.0027619;0.00150537;0.00364239
45;calc iter;10;0.21447;0.21327;0.215522
45;calc total;1;2.17029;2.17029;2.17029
45;total;1;15.246;15.246;15.246
46;initialize;1;11.9009;11.9009;11.9009
46;async;10;0.00179742;0.000346488;0.00460413
46;inner;10;0.208838;0.205897;0.213452
46;wait;10;5.50998e-05;3.8305e-05;9.712e-05
46;boundary;10;0.00341362;0.00152622;0.00435138
46;calc iter;10;0.214106;0.212946;0.21574
46;calc total;1;2.17029;2.17029;2.17029
46;total;1;15.2441;15.2441;15.2441
47;initialize;1;11.9017;11.9017;11.9017
47;async;10;0.00222115;0.00046229;0.00540349
47;inner;10;0.207291;0.204288;0.212551
47;wait;10;5.03978e-05;3.0644e-05;8.9289e-05
47;boundary;10;0.00417519;0.00224686;0.00497144
47;calc iter;10;0.21374;0.212138;0.21543
47;calc total;1;2.17029;2.17029;2.17029
47;total;1;15.2448;15.2448;15.2448
DASH
InitEnergy=1200.00000
EndEnergy=1171.32413
DiffEnergy=-28.67587
Matrixspec: 45000 x 45000
Iterations: 10
# unit_id;function_name;num_calls;avg_runtime;min_runtime;max_runtime
0;initialize;1;7.78667;7.78667;7.78667
0;async;10;0.00121;0.00021;0.00240
0;inner;10;0.21183;0.20999;0.21427
0;wait;10;0.00004;0.00003;0.00007
0;boundary;10;0.00318;0.00202;0.00390
0;calc iter;10;0.21626;0.21452;0.21814
0;calc total;1;2.16644;2.16644;2.16644
0;total;1;11.06757;11.06757;11.06757
24;initialize;1;39.1662;39.1662;39.1662
24;async;10;0.00141449;0.000181184;0.00272654
24;inner;10;0.210254;0.208538;0.213909
24;wait;10;4.582e-05;3.0874e-05;6.7946e-05
24;boundary;10;0.00326993;0.00132868;0.0043905
24;calc iter;10;0.214986;0.213401;0.216808
24;calc total;1;2.16643;2.16643;2.16643
24;total;1;42.448;42.448;42.448
25;initialize;1;39.1662;39.1662;39.1662
25;async;10;0.00146115;0.000280189;0.00331634
25;inner;10;0.210025;0.208481;0.213982
25;wait;10;6.70135e-05;3.7346e-05;9.8022e-05
25;boundary;10;0.00337776;0.00156369;0.00447
25;calc iter;10;0.214933;0.213181;0.216549
25;calc total;1;2.16643;2.16643;2.16643
25;total;1;42.448;42.448;42.448
26;initialize;1;39.1662;39.1662;39.1662
26;async;10;0.00296644;0.000640295;0.00503861
26;inner;10;0.208573;0.206913;0.212756
26;wait;10;6.43508e-05;4.9869e-05;0.000100797
26;boundary;10;0.00347427;0.00170499;0.00425692
26;calc iter;10;0.21508;0.212815;0.216531
26;calc total;1;2.16643;2.16643;2.16643
26;total;1;42.448;42.448;42.448
27;initialize;1;39.1662;39.1662;39.1662
27;async;10;0.00322092;0.00036059;0.00632027
27;inner;10;0.208744;0.207587;0.212751
27;wait;10;6.61546e-05;3.8668e-05;0.000178506
27;boundary;10;0.00309067;0.0017526;0.00412027
27;calc iter;10;0.215124;0.213225;0.217
27;calc total;1;2.16643;2.16643;2.16643
27;total;1;42.448;42.448;42.448
28;initialize;1;39.1662;39.1662;39.1662
28;async;10;0.00425315;0.000345968;0.00706259
28;inner;10;0.208633;0.207045;0.213336
28;wait;10;5.1408e-05;2.3467e-05;0.000178409
28;boundary;10;0.00238435;0.0012319;0.00311423
28;calc iter;10;0.215324;0.213922;0.217513
28;calc total;1;2.16643;2.16643;2.16643
28;total;1;42.448;42.448;42.448
29;initialize;1;39.1662;39.1662;39.1662
29;async;10;0.00361337;0.000547604;0.00553583
29;inner;10;0.208871;0.207278;0.213755
29;wait;10;3.88315e-05;1.953e-05;7.1626e-05
29;boundary;10;0.00308064;0.00113145;0.0037914
29;calc iter;10;0.215606;0.213006;0.218729
29;calc total;1;2.16643;2.16643;2.16643
29;total;1;42.448;42.448;42.448
30;initialize;1;39.1662;39.1662;39.1662
30;async;10;0.00359603;0.000571188;0.00547537
30;inner;10;0.208222;0.206763;0.210582
30;wait;10;5.27482e-05;2.8614e-05;0.000136758
30;boundary;10;0.00327097;0.00287474;0.00391472
30;calc iter;10;0.215144;0.213805;0.215803
30;calc total;1;2.16643;2.16643;2.16643
30;total;1;42.448;42.448;42.448
31;initialize;1;39.1662;39.1662;39.1662
31;async;10;0.00314022;0.000696605;0.00588329
31;inner;10;0.208978;0.20722;0.212348
31;wait;10;6.17249e-05;3.5179e-05;0.000151201
31;boundary;10;0.00295271;0.00236407;0.0034976
31;calc iter;10;0.215135;0.213965;0.216915
31;calc total;1;2.16644;2.16644;2.16644
31;total;1;42.448;42.448;42.448
32;initialize;1;39.1662;39.1662;39.1662
32;async;10;0.00278593;0.000568238;0.00454955
32;inner;10;0.210047;0.208587;0.214378
32;wait;10;4.58303e-05;3.0692e-05;8.9434e-05
32;boundary;10;0.00237007;0.00138999;0.00301947
32;calc iter;10;0.215251;0.213609;0.216607
32;calc total;1;2.16644;2.16644;2.16644
32;total;1;42.448;42.448;42.448
33;initialize;1;39.1662;39.1662;39.1662
33;async;10;0.00384483;0.000668921;0.00659947
33;inner;10;0.208885;0.207005;0.213391
33;wait;10;5.01435e-05;3.0316e-05;0.000131878
33;boundary;10;0.00246443;0.00147505;0.00306775
33;calc iter;10;0.215247;0.213933;0.217153
33;calc total;1;2.16644;2.16644;2.16644
33;total;1;42.448;42.448;42.448
34;initialize;1;39.1662;39.1662;39.1662
34;async;10;0.00488367;0.000726282;0.00680111
34;inner;10;0.207654;0.205711;0.212115
34;wait;10;6.17356e-05;2.4161e-05;0.000253348
34;boundary;10;0.00290038;0.00117348;0.00388042
34;calc iter;10;0.215502;0.213393;0.218816
34;calc total;1;2.16644;2.16644;2.16644
34;total;1;42.448;42.448;42.448
35;initialize;1;39.1662;39.1662;39.1662
35;async;10;0.00078312;0.000549876;0.00092954
35;inner;10;0.211417;0.209761;0.215605
35;wait;10;4.13371e-05;2.2338e-05;6.2388e-05
35;boundary;10;0.00355335;0.00111336;0.00422125
35;calc iter;10;0.215796;0.211691;0.219053
35;calc total;1;2.16644;2.16644;2.16644
35;total;1;42.448;42.448;42.448
36;initialize;1;39.1662;39.1662;39.1662
36;async;10;0.000388915;0.000169258;0.000916531
36;inner;10;0.212595;0.211039;0.214036
36;wait;10;4.80073e-05;2.5986e-05;7.2348e-05
36;boundary;10;0.00249301;0.00145053;0.00334336
36;calc iter;10;0.215526;0.214705;0.216235
36;calc total;1;2.16644;2.16644;2.16644
36;total;1;42.448;42.448;42.448
37;initialize;1;39.1663;39.1663;39.1663
37;async;10;0.00126177;0.000332354;0.00329605
37;inner;10;0.211536;0.209864;0.21403
37;wait;10;6.03733e-05;4.4027e-05;0.000108011
37;boundary;10;0.00270274;0.00139427;0.00398601
37;calc iter;10;0.215562;0.214583;0.217082
37;calc total;1;2.16644;2.16644;2.16644
37;total;1;42.4481;42.4481;42.4481
1;initialize;1;7.78674;7.78674;7.78674
1;async;10;0.00299412;0.000703417;0.00486479
1;inner;10;0.211453;0.21048;0.213376
1;wait;10;5.19026e-05;2.5823e-05;0.000156016
1;boundary;10;0.00199315;0.00119387;0.00304064
1;calc iter;10;0.216494;0.215163;0.217803
1;calc total;1;2.16644;2.16644;2.16644
1;total;1;11.0676;11.0676;11.0676
2;initialize;1;7.78667;7.78667;7.78667
2;async;10;0.00129179;0.000702082;0.00224236
2;inner;10;0.213038;0.21185;0.215234
2;wait;10;3.80023e-05;2.0424e-05;0.000101812
2;boundary;10;0.00224786;0.00113012;0.00287029
2;calc iter;10;0.216617;0.214399;0.218163
2;calc total;1;2.16644;2.16644;2.16644
2;total;1;11.0675;11.0675;11.0675
3;initialize;1;7.78663;7.78663;7.78663
3;async;10;0.00294792;0.00076394;0.0046859
3;inner;10;0.211653;0.210384;0.21467
3;wait;10;4.44332e-05;2.2781e-05;0.000100149
3;boundary;10;0.00177048;0.00134784;0.00244612
3;calc iter;10;0.216417;0.215538;0.21718
3;calc total;1;2.16644;2.16644;2.16644
3;total;1;11.0675;11.0675;11.0675
4;initialize;1;7.78662;7.78662;7.78662
4;async;10;0.000659921;0.000263538;0.00155247
4;inner;10;0.213346;0.212033;0.215348
4;wait;10;4.58809e-05;2.8383e-05;8.9096e-05
4;boundary;10;0.00224167;0.0013131;0.00317618
4;calc iter;10;0.216295;0.215446;0.217886
4;calc total;1;2.16644;2.16644;2.16644
4;total;1;11.0675;11.0675;11.0675
5;initialize;1;7.78667;7.78667;7.78667
5;async;10;0.00135772;0.000537223;0.00219334
5;inner;10;0.211342;0.20986;0.213877
5;wait;10;4.40468e-05;2.8221e-05;8.273e-05
5;boundary;10;0.00337956;0.00186473;0.00421102
5;calc iter;10;0.216125;0.214835;0.216913
5;calc total;1;2.16644;2.16644;2.16644
5;total;1;11.0676;11.0676;11.0676
6;initialize;1;7.7867;7.7867;7.7867
6;async;10;0.00221183;0.000587775;0.00386576
6;inner;10;0.210018;0.208716;0.212719
6;wait;10;5.96088e-05;3.6185e-05;0.000108014
6;boundary;10;0.00390685;0.00319949;0.00421147
6;calc iter;10;0.216198;0.21498;0.217199
6;calc total;1;2.16644;2.16644;2.16644
6;total;1;11.0676;11.0676;11.0676
7;initialize;1;7.78669;7.78669;7.78669
7;async;10;0.00355225;0.000725252;0.00503695
7;inner;10;0.211119;0.209773;0.213819
7;wait;10;4.8426e-05;2.8055e-05;0.000144461
7;boundary;10;0.00170213;0.00128952;0.0022564
7;calc iter;10;0.216423;0.215895;0.216947
7;calc total;1;2.16644;2.16644;2.16644
7;total;1;11.0676;11.0676;11.0676
8;initialize;1;7.78662;7.78662;7.78662
8;async;10;0.000851622;0.000426535;0.00113193
8;inner;10;0.213413;0.212392;0.215841
8;wait;10;3.87222e-05;2.4907e-05;7.172e-05
8;boundary;10;0.00233645;0.00112178;0.00292032
8;calc iter;10;0.216641;0.214405;0.217937
8;calc total;1;2.16644;2.16644;2.16644
8;total;1;11.0675;11.0675;11.0675
9;initialize;1;7.78724;7.78724;7.78724
9;async;10;0.00303625;0.000714801;0.00444875
9;inner;10;0.211467;0.210323;0.21435
9;wait;10;4.45967e-05;2.3975e-05;0.000123265
9;boundary;10;0.00189763;0.00127421;0.00275028
9;calc iter;10;0.216447;0.215693;0.217093
9;calc total;1;2.16644;2.16644;2.16644
9;total;1;11.0681;11.0681;11.0681
10;initialize;1;7.78664;7.78664;7.78664
10;async;10;0.00114589;0.000272175;0.00242738
10;inner;10;0.213012;0.211788;0.215545
10;wait;10;4.93901e-05;3.1057e-05;7.7038e-05
10;boundary;10;0.00213773;0.00135659;0.00292488
10;calc iter;10;0.216347;0.215159;0.217673
10;calc total;1;2.16644;2.16644;2.16644
10;total;1;11.0675;11.0675;11.0675
11;initialize;1;7.78674;7.78674;7.78674
11;async;10;0.00099149;0.000304937;0.00239652
11;inner;10;0.21213;0.210451;0.214786
11;wait;10;4.72428e-05;2.7834e-05;6.2152e-05
11;boundary;10;0.00303473;0.00163491;0.00410672
11;calc iter;10;0.216205;0.215116;0.217383
11;calc total;1;2.16644;2.16644;2.16644
11;total;1;11.0676;11.0676;11.0676
12;initialize;1;7.78662;7.78662;7.78662
12;async;10;0.00392486;0.000627892;0.00700987
12;inner;10;0.21008;0.208405;0.212987
12;wait;10;2.9993e-05;1.6209e-05;5.6834e-05
12;boundary;10;0.00152805;0.00121035;0.00180067
12;calc iter;10;0.215565;0.214153;0.216642
12;calc total;1;2.16644;2.16644;2.16644
12;total;1;11.0675;11.0675;11.0675
13;initialize;1;7.78667;7.78667;7.78667
13;async;10;0.00583202;0.000757914;0.00883925
13;inner;10;0.207913;0.20576;0.21118
13;wait;10;4.54766e-05;2.5111e-05;0.000127449
13;boundary;10;0.00173423;0.00124558;0.00257664
13;calc iter;10;0.215526;0.214587;0.216386
13;calc total;1;2.16644;2.16644;2.16644
13;total;1;11.0676;11.0676;11.0676
14;initialize;1;7.78663;7.78663;7.78663
14;async;10;0.00509226;0.000739466;0.00755304
14;inner;10;0.209611;0.207368;0.213547
14;wait;10;3.54272e-05;2.1049e-05;8.0225e-05
14;boundary;10;0.00131708;0.00110913;0.001808
14;calc iter;10;0.216057;0.215333;0.216842
14;calc total;1;2.16644;2.16644;2.16644
14;total;1;11.0675;11.0675;11.0675
15;initialize;1;7.78665;7.78665;7.78665
15;async;10;0.00473721;0.000700457;0.00727153
15;inner;10;0.209684;0.20766;0.213069
15;wait;10;4.60005e-05;2.5538e-05;0.000155093
15;boundary;10;0.00126714;0.00114389;0.00135136
15;calc iter;10;0.215736;0.215004;0.21629
15;calc total;1;2.16644;2.16644;2.16644
15;total;1;11.0675;11.0675;11.0675
16;initialize;1;7.78672;7.78672;7.78672
16;async;10;0.00554939;0.000717997;0.00842449
16;inner;10;0.208242;0.20633;0.211065
16;wait;10;4.92031e-05;2.7681e-05;0.000132075
16;boundary;10;0.00166744;0.00132992;0.0026191
16;calc iter;10;0.21551;0.214537;0.216293
16;calc total;1;2.16643;2.16643;2.16643
16;total;1;11.0676;11.0676;11.0676
17;initialize;1;7.78664;7.78664;7.78664
17;async;10;0.00543245;0.000563835;0.00845065
17;inner;10;0.207096;0.205136;0.209948
17;wait;10;5.3653e-05;3.1244e-05;0.000135399
17;boundary;10;0.00281602;0.00200771;0.00346831
17;calc iter;10;0.2154;0.213969;0.217065
17;calc total;1;2.16643;2.16643;2.16643
17;total;1;11.0675;11.0675;11.0675
18;initialize;1;7.78671;7.78671;7.78671
18;async;10;0.00446658;0.000578604;0.00779247
18;inner;10;0.206119;0.203326;0.211289
18;wait;10;5.30632e-05;3.5135e-05;8.0668e-05
18;boundary;10;0.00407154;0.0021569;0.00473546
18;calc iter;10;0.214712;0.212009;0.216201
18;calc total;1;2.16643;2.16643;2.16643
18;total;1;11.0676;11.0676;11.0676
19;initialize;1;7.78663;7.78663;7.78663
19;async;10;0.00468769;0.000723393;0.00760189
19;inner;10;0.205768;0.203357;0.210444
19;wait;10;9.7002e-05;5.578e-05;0.00027829
19;boundary;10;0.00418908;0.00272985;0.00472305
19;calc iter;10;0.214744;0.212428;0.216087
19;calc total;1;2.16643;2.16643;2.16643
19;total;1;11.0675;11.0675;11.0675
20;initialize;1;7.78663;7.78663;7.78663
20;async;10;0.00364596;0.000712651;0.00615162
20;inner;10;0.210284;0.208742;0.213329
20;wait;10;4.30129e-05;2.5567e-05;8.3127e-05
20;boundary;10;0.00155529;0.00122826;0.00198215
20;calc iter;10;0.215529;0.214298;0.216192
20;calc total;1;2.16643;2.16643;2.16643
20;total;1;11.0675;11.0675;11.0675
21;initialize;1;7.78665;7.78665;7.78665
21;async;10;0.00390455;0.000730605;0.00662045
21;inner;10;0.207448;0.205687;0.211156
21;wait;10;6.92824e-05;4.3241e-05;0.000126423
21;boundary;10;0.00374663;0.00258303;0.00428656
21;calc iter;10;0.215171;0.213526;0.21656
21;calc total;1;2.16643;2.16643;2.16643
21;total;1;11.0675;11.0675;11.0675
22;initialize;1;7.78663;7.78663;7.78663
22;async;10;0.00272436;0.000264339;0.00503412
22;inner;10;0.20955;0.206853;0.213379
22;wait;10;5.6369e-05;3.3785e-05;9.2532e-05
22;boundary;10;0.00271463;0.0011987;0.00392667
22;calc iter;10;0.215047;0.213816;0.216321
22;calc total;1;2.16643;2.16643;2.16643
22;total;1;11.0675;11.0675;11.0675
23;initialize;1;7.78663;7.78663;7.78663
23;async;10;0.0046411;0.000557487;0.00686381
23;inner;10;0.209176;0.207792;0.212664
23;wait;10;3.38861e-05;1.635e-05;8.8442e-05
23;boundary;10;0.00156151;0.00124556;0.00249343
23;calc iter;10;0.215414;0.214929;0.216787
23;calc total;1;2.16643;2.16643;2.16643
23;total;1;11.0675;11.0675;11.0675
38;initialize;1;39.1662;39.1662;39.1662
38;async;10;0.00113094;0.000362494;0.00440345
38;inner;10;0.212536;0.210959;0.214645
38;wait;10;4.4733e-05;3.3284e-05;8.1824e-05
38;boundary;10;0.00190011;0.00133303;0.00277407
38;calc iter;10;0.215613;0.214738;0.21735
38;calc total;1;2.16644;2.16644;2.16644
38;total;1;42.4479;42.4479;42.4479
39;initialize;1;39.1662;39.1662;39.1662
39;async;10;0.00144319;0.00029687;0.00480504
39;inner;10;0.212186;0.210654;0.214368
39;wait;10;4.17945e-05;2.5623e-05;8.4719e-05
39;boundary;10;0.00193096;0.00135543;0.00284861
39;calc iter;10;0.215603;0.214015;0.218721
39;calc total;1;2.16644;2.16644;2.16644
39;total;1;42.448;42.448;42.448
40;initialize;1;39.1662;39.1662;39.1662
40;async;10;0.00255361;0.00056861;0.00603809
40;inner;10;0.210742;0.209334;0.213854
40;wait;10;4.93901e-05;2.6316e-05;0.000117584
40;boundary;10;0.00230509;0.00118706;0.00347896
40;calc iter;10;0.215652;0.213816;0.219411
40;calc total;1;2.16644;2.16644;2.16644
40;total;1;42.448;42.448;42.448
41;initialize;1;39.1663;39.1663;39.1663
41;async;10;0.00286372;0.000555449;0.00557406
41;inner;10;0.20998;0.208765;0.213924
41;wait;10;3.50256e-05;1.8184e-05;8.3065e-05
41;boundary;10;0.00284639;0.00109746;0.00408084
41;calc iter;10;0.215727;0.213242;0.219971
41;calc total;1;2.16644;2.16644;2.16644
41;total;1;42.448;42.448;42.448
42;initialize;1;39.1662;39.1662;39.1662
42;async;10;0.00127263;0.00053521;0.0027668
42;inner;10;0.210228;0.208955;0.212486
42;wait;10;4.92378e-05;3.0711e-05;7.9678e-05
42;boundary;10;0.00385464;0.00277924;0.00440254
42;calc iter;10;0.215406;0.214339;0.216849
42;calc total;1;2.16644;2.16644;2.16644
42;total;1;42.448;42.448;42.448
43;initialize;1;39.1662;39.1662;39.1662
43;async;10;0.00116388;0.000335086;0.00230577
43;inner;10;0.210942;0.209249;0.213833
43;wait;10;5.98506e-05;3.6047e-05;0.000119429
43;boundary;10;0.0032807;0.00154971;0.0043499
43;calc iter;10;0.215448;0.214592;0.216166
43;calc total;1;2.16644;2.16644;2.16644
43;total;1;42.448;42.448;42.448
44;initialize;1;39.1663;39.1663;39.1663
44;async;10;0.000869327;0.000261665;0.00254553
44;inner;10;0.212136;0.210353;0.213567
44;wait;10;5.1387e-05;3.0237e-05;0.00014368
44;boundary;10;0.00250053;0.00152179;0.00377921
44;calc iter;10;0.215559;0.214618;0.216472
44;calc total;1;2.16644;2.16644;2.16644
44;total;1;42.448;42.448;42.448
45;initialize;1;39.1662;39.1662;39.1662
45;async;10;0.00113005;0.00025809;0.00382294
45;inner;10;0.212412;0.21117;0.214437
45;wait;10;4.04245e-05;2.3474e-05;8.0371e-05
45;boundary;10;0.00203113;0.00135893;0.00289503
45;calc iter;10;0.215615;0.214665;0.217307
45;calc total;1;2.16644;2.16644;2.16644
45;total;1;42.448;42.448;42.448
46;initialize;1;39.1663;39.1663;39.1663
46;async;10;0.00147256;0.000337871;0.00435887
46;inner;10;0.21194;0.210474;0.214278
46;wait;10;4.68933e-05;2.0539e-05;0.000107912
46;boundary;10;0.00212219;0.00137072;0.00274144
46;calc iter;10;0.215584;0.21413;0.217469
46;calc total;1;2.16644;2.16644;2.16644
46;total;1;42.448;42.448;42.448
47;initialize;1;39.1662;39.1662;39.1662
47;async;10;0.00203061;0.000532346;0.00521706
47;inner;10;0.211121;0.210166;0.2126
47;wait;10;3.30117e-05;1.6045e-05;7.968e-05
47;boundary;10;0.00248191;0.00116486;0.00327001
47;calc iter;10;0.215668;0.214174;0.218851
47;calc total;1;2.16644;2.16644;2.16644
47;total;1;42.448;42.448;42.448
DASH
InitEnergy=1200.00000
EndEnergy=1171.32413
DiffEnergy=-28.67587
Matrixspec: 45000 x 45000
Iterations: 10
# unit_id;function_name;num_calls;avg_runtime;min_runtime;max_runtime
0;initialize;1;11.70751;11.70751;11.70751
0;async;10;0.00259;0.00061;0.00530
0;inner;10;0.20882;0.20655;0.21362
0;wait;10;0.00005;0.00003;0.00006
0;boundary;10;0.00414;0.00180;0.00491
0;calc iter;10;0.21560;0.21314;0.21965
0;calc total;1;2.16812;2.16812;2.16812
0;total;1;14.98269;14.98269;14.98269
24;initialize;1;45.9752;45.9752;45.9752
24;async;10;0.0013886;0.000613392;0.0020926
24;inner;10;0.211188;0.209563;0.21402
24;wait;10;4.95433e-05;3.0279e-05;7.6429e-05
24;boundary;10;0.00337973;0.00151225;0.00435068
24;calc iter;10;0.216008;0.214463;0.216852
24;calc total;1;2.16812;2.16812;2.16812
24;total;1;49.2499;49.2499;49.2499
25;initialize;1;45.9737;45.9737;45.9737
25;async;10;0.000766627;0.000328072;0.00154645
25;inner;10;0.212687;0.211688;0.214682
25;wait;10;5.35792e-05;3.4195e-05;8.6648e-05
25;boundary;10;0.00259215;0.00143256;0.00342225
25;calc iter;10;0.216101;0.215158;0.21753
25;calc total;1;2.16811;2.16811;2.16811
25;total;1;49.2483;49.2483;49.2483
26;initialize;1;45.9752;45.9752;45.9752
26;async;10;0.00150377;0.000663958;0.00368635
26;inner;10;0.211254;0.209324;0.214603
26;wait;10;6.16797e-05;4.5078e-05;9.6487e-05
26;boundary;10;0.0032191;0.00145525;0.00443185
26;calc iter;10;0.216041;0.214494;0.217736
26;calc total;1;2.16812;2.16812;2.16812
26;total;1;49.2499;49.2499;49.2499
27;initialize;1;45.9752;45.9752;45.9752
27;async;10;0.00179878;0.000375995;0.00422947
27;inner;10;0.211541;0.209799;0.213485
27;wait;10;5.8557e-05;4.044e-05;0.000118721
27;boundary;10;0.00271866;0.00156954;0.00408889
27;calc iter;10;0.216119;0.214524;0.217852
27;calc total;1;2.16811;2.16811;2.16811
27;total;1;49.2499;49.2499;49.2499
28;initialize;1;45.9752;45.9752;45.9752
28;async;10;0.00244848;0.000492043;0.00447344
28;inner;10;0.211265;0.210378;0.213278
28;wait;10;6.50274e-05;2.624e-05;0.000177745
28;boundary;10;0.00235333;0.00154127;0.00383902
28;calc iter;10;0.216133;0.214873;0.217554
28;calc total;1;2.16812;2.16812;2.16812
28;total;1;49.2499;49.2499;49.2499
29;initialize;1;45.9752;45.9752;45.9752
29;async;10;0.00325829;0.000554694;0.00576609
29;inner;10;0.210514;0.209307;0.212164
29;wait;10;3.38405e-05;2.0253e-05;9.7133e-05
29;boundary;10;0.00234136;0.00146344;0.00338487
29;calc iter;10;0.216149;0.214484;0.217977
29;calc total;1;2.16811;2.16811;2.16811
29;total;1;49.2499;49.2499;49.2499
30;initialize;1;45.975;45.975;45.975
30;async;10;0.000545975;0.000242395;0.00131208
30;inner;10;0.213171;0.212344;0.214802
30;wait;10;3.86815e-05;2.4877e-05;5.4306e-05
30;boundary;10;0.00234195;0.00144446;0.00297681
30;calc iter;10;0.2161;0.21538;0.216885
30;calc total;1;2.16812;2.16812;2.16812
30;total;1;49.2497;49.2497;49.2497
31;initialize;1;45.9752;45.9752;45.9752
31;async;10;0.000570433;0.000281829;0.00200006
31;inner;10;0.213406;0.212648;0.21508
31;wait;10;4.42214e-05;2.9824e-05;7.9277e-05
31;boundary;10;0.00210308;0.00133179;0.00306117
31;calc iter;10;0.216125;0.215532;0.217189
31;calc total;1;2.16811;2.16811;2.16811
31;total;1;49.2499;49.2499;49.2499
32;initialize;1;45.9729;45.9729;45.9729
32;async;10;0.00132673;0.000299887;0.00357691
32;inner;10;0.212579;0.21156;0.213948
32;wait;10;5.30629e-05;2.6605e-05;0.000143677
32;boundary;10;0.00220039;0.0013838;0.00295402
32;calc iter;10;0.216161;0.215168;0.218174
32;calc total;1;2.16812;2.16812;2.16812
32;total;1;49.2476;49.2476;49.2476
33;initialize;1;45.9726;45.9726;45.9726
33;async;10;0.0019283;0.000418795;0.00418885
33;inner;10;0.211999;0.210983;0.213822
33;wait;10;4.73127e-05;2.4619e-05;0.000130506
33;boundary;10;0.00219436;0.00131595;0.00278886
33;calc iter;10;0.21617;0.214749;0.218059
33;calc total;1;2.16812;2.16812;2.16812
33;total;1;49.2472;49.2472;49.2472
34;initialize;1;45.9752;45.9752;45.9752
34;async;10;0.00208575;0.000601041;0.00438538
34;inner;10;0.211686;0.210444;0.214158
34;wait;10;4.75538e-05;2.1046e-05;0.000143061
34;boundary;10;0.00241757;0.0011403;0.00333492
34;calc iter;10;0.216239;0.214542;0.218639
34;calc total;1;2.16813;2.16813;2.16813
34;total;1;49.2499;49.2499;49.2499
35;initialize;1;45.9752;45.9752;45.9752
35;async;10;0.00126035;0.000475517;0.00305505
35;inner;10;0.212184;0.211167;0.21514
35;wait;10;2.99781e-05;1.7774e-05;5.1495e-05
35;boundary;10;0.00277739;0.00111965;0.00362596
35;calc iter;10;0.216253;0.214515;0.219306
35;calc total;1;2.16812;2.16812;2.16812
35;total;1;49.2499;49.2499;49.2499
36;initialize;1;45.973;45.973;45.973
36;async;10;0.00257984;0.000579106;0.00426143
36;inner;10;0.210905;0.209905;0.214235
36;wait;10;4.56034e-05;2.1001e-05;8.5062e-05
36;boundary;10;0.00221615;0.00153742;0.00287472
36;calc iter;10;0.215748;0.214601;0.216488
36;calc total;1;2.16815;2.16815;2.16815
36;total;1;49.2477;49.2477;49.2477
37;initialize;1;45.9753;45.9753;45.9753
37;async;10;0.00271606;0.000713475;0.00442944
37;inner;10;0.210876;0.209748;0.21385
37;wait;10;5.27671e-05;3.0661e-05;0.00011118
37;boundary;10;0.00209923;0.00154082;0.00266226
37;calc iter;10;0.215745;0.214746;0.216572
37;calc total;1;2.16813;2.16813;2.16813
37;total;1;49.25;49.25;49.25
38;initialize;1;45.9752;45.9752;45.9752
38;async;10;0.00225821;0.000403864;0.00434893
38;inner;10;0.211569;0.210451;0.214543
38;wait;10;4.28156e-05;2.6551e-05;8.5921e-05
38;boundary;10;0.00190446;0.00129034;0.00245163
38;calc iter;10;0.215775;0.214921;0.216838
38;calc total;1;2.16812;2.16812;2.16812
38;total;1;49.2499;49.2499;49.2499
39;initialize;1;45.9752;45.9752;45.9752
39;async;10;0.00309103;0.000620583;0.00552768
39;inner;10;0.210748;0.209549;0.213945
39;wait;10;4.12337e-05;2.1475e-05;0.000106751
39;boundary;10;0.00194538;0.00116743;0.00249989
39;calc iter;10;0.215827;0.214465;0.217379
39;calc total;1;2.16812;2.16812;2.16812
39;total;1;49.2499;49.2499;49.2499
40;initialize;1;45.9703;45.9703;45.9703
40;async;10;0.00410045;0.000715147;0.00534214
40;inner;10;0.209331;0.208266;0.213171
40;wait;10;5.78987e-05;2.5562e-05;0.000257514
40;boundary;10;0.00230449;0.00121047;0.00318393
40;calc iter;10;0.215796;0.214238;0.217414
40;calc total;1;2.16812;2.16812;2.16812
40;total;1;49.245;49.245;49.245
41;initialize;1;45.9716;45.9716;45.9716
41;async;10;0.00098401;0.000540193;0.00156377
41;inner;10;0.211599;0.210577;0.215612
41;wait;10;3.24022e-05;1.6724e-05;4.7546e-05
41;boundary;10;0.00341725;0.00110418;0.00410867
41;calc iter;10;0.216035;0.213629;0.219223
41;calc total;1;2.16812;2.16812;2.16812
41;total;1;49.2463;49.2463;49.2463
42;initialize;1;45.9753;45.9753;45.9753
42;async;10;0.00217317;0.000460442;0.00476428
42;inner;10;0.209268;0.207;0.213529
42;wait;10;4.63834e-05;2.9539e-05;8.0325e-05
42;boundary;10;0.00386273;0.00189103;0.00458884
42;calc iter;10;0.215352;0.213764;0.217477
42;calc total;1;2.16812;2.16812;2.16812
42;total;1;49.25;49.25;49.25
1;initialize;1;11.7092;11.7092;11.7092
1;async;10;0.00264067;0.0004742;0.00487581
1;inner;10;0.209556;0.207841;0.21427
1;wait;10;5.22405e-05;3.1903e-05;8.6571e-05
1;boundary;10;0.00360728;0.00149385;0.00416854
1;calc iter;10;0.215858;0.21359;0.217638
1;calc total;1;2.16812;2.16812;2.16812
1;total;1;14.9844;14.9844;14.9844
2;initialize;1;11.7085;11.7085;11.7085
2;async;10;0.00368273;0.000631042;0.0057533
2;inner;10;0.20873;0.207547;0.21353
2;wait;10;5.44616e-05;3.1849e-05;0.000111983
2;boundary;10;0.0035544;0.00179169;0.00432233
2;calc iter;10;0.216024;0.213007;0.217332
2;calc total;1;2.16812;2.16812;2.16812
2;total;1;14.9837;14.9837;14.9837
3;initialize;1;11.7089;11.7089;11.7089
3;async;10;0.00419458;0.000698416;0.00586596
3;inner;10;0.209126;0.207952;0.212979
3;wait;10;5.18685e-05;2.6694e-05;0.000164693
3;boundary;10;0.00287299;0.00195439;0.00358248
3;calc iter;10;0.216247;0.214657;0.217603
3;calc total;1;2.16812;2.16812;2.16812
3;total;1;14.9841;14.9841;14.9841
4;initialize;1;11.7033;11.7033;11.7033
4;async;10;0.00532065;0.00103624;0.0063319
4;inner;10;0.20852;0.207347;0.212789
4;wait;10;5.16385e-05;2.1411e-05;0.000216107
4;boundary;10;0.00257275;0.00115471;0.00301385
4;calc iter;10;0.216467;0.214396;0.218876
4;calc total;1;2.16813;2.16813;2.16813
4;total;1;14.9785;14.9785;14.9785
5;initialize;1;11.7092;11.7092;11.7092
5;async;10;0.00352202;0.000403857;0.00556182
5;inner;10;0.209862;0.208909;0.213325
5;wait;10;3.69884e-05;2.2671e-05;8.8035e-05
5;boundary;10;0.00280562;0.00203459;0.00317787
5;calc iter;10;0.216228;0.215213;0.218029
5;calc total;1;2.16813;2.16813;2.16813
5;total;1;14.9843;14.9843;14.9843
6;initialize;1;11.7092;11.7092;11.7092
6;async;10;0.00278629;0.00061217;0.00480462
6;inner;10;0.209411;0.207901;0.213907
6;wait;10;4.79394e-05;3.3701e-05;6.3707e-05
6;boundary;10;0.00363415;0.00163109;0.00418237
6;calc iter;10;0.215881;0.213358;0.21749
6;calc total;1;2.16812;2.16812;2.16812
6;total;1;14.9844;14.9844;14.9844
7;initialize;1;11.7092;11.7092;11.7092
7;async;10;0.00237398;0.000319635;0.00387239
7;inner;10;0.210736;0.209448;0.214471
7;wait;10;5.13546e-05;3.6926e-05;8.3623e-05
7;boundary;10;0.00299835;0.00141804;0.00361624
7;calc iter;10;0.216161;0.213858;0.217201
7;calc total;1;2.16812;2.16812;2.16812
7;total;1;14.9843;14.9843;14.9843
8;initialize;1;11.7093;11.7093;11.7093
8;async;10;0.00389601;0.00075844;0.005383
8;inner;10;0.20957;0.20862;0.213254
8;wait;10;4.97378e-05;3.0359e-05;0.000119075
8;boundary;10;0.00278592;0.00155284;0.00325758
8;calc iter;10;0.216304;0.215074;0.217535
8;calc total;1;2.16812;2.16812;2.16812
8;total;1;14.9845;14.9845;14.9845
9;initialize;1;11.7091;11.7091;11.7091
9;async;10;0.00442992;0.000701427;0.00564283
9;inner;10;0.209473;0.20822;0.214128
9;wait;10;4.56914e-05;2.2518e-05;8.7921e-05
9;boundary;10;0.00261285;0.00112203;0.00300811
9;calc iter;10;0.216564;0.214072;0.219367
9;calc total;1;2.16812;2.16812;2.16812
9;total;1;14.9843;14.9843;14.9843
10;initialize;1;11.7093;11.7093;11.7093
10;async;10;0.0010679;0.000723759;0.00118611
10;inner;10;0.212358;0.210923;0.216428
10;wait;10;5.88922e-05;3.3297e-05;0.000147105
10;boundary;10;0.00332335;0.00111404;0.00372139
10;calc iter;10;0.21681;0.213147;0.221002
10;calc total;1;2.16812;2.16812;2.16812
10;total;1;14.9844;14.9844;14.9844
11;initialize;1;11.7036;11.7036;11.7036
11;async;10;0.00525456;0.000538552;0.00671487
11;inner;10;0.208499;0.20753;0.212316
11;wait;10;4.07489e-05;2.1565e-05;0.000111956
11;boundary;10;0.00264095;0.00118928;0.00306992
11;calc iter;10;0.216437;0.214046;0.218494
11;calc total;1;2.16812;2.16812;2.16812
11;total;1;14.9787;14.9787;14.9787
12;initialize;1;11.7092;11.7092;11.7092
12;async;10;0.00474399;0.000589424;0.00890121
12;inner;10;0.206307;0.203553;0.210369
12;wait;10;5.80353e-05;3.8875e-05;9.0672e-05
12;boundary;10;0.00422153;0.00251402;0.00497007
12;calc iter;10;0.215333;0.211422;0.21829
12;calc total;1;2.16813;2.16813;2.16813
12;total;1;14.9843;14.9843;14.9843
13;initialize;1;11.7092;11.7092;11.7092
13;async;10;0.00350672;0.000710908;0.00552569
13;inner;10;0.210106;0.209054;0.212434
13;wait;10;4.4723e-05;2.9916e-05;8.6022e-05
13;boundary;10;0.00203312;0.00125786;0.00354331
13;calc iter;10;0.215692;0.214021;0.21693
13;calc total;1;2.16812;2.16812;2.16812
13;total;1;14.9843;14.9843;14.9843
14;initialize;1;11.7066;11.7066;11.7066
14;async;10;0.00512354;0.000755244;0.00730598
14;inner;10;0.208666;0.207545;0.211126
14;wait;10;5.65651e-05;2.3139e-05;0.000174029
14;boundary;10;0.00190623;0.00122745;0.0040901
14;calc iter;10;0.215754;0.213662;0.217052
14;calc total;1;2.16812;2.16812;2.16812
14;total;1;14.9818;14.9818;14.9818
15;initialize;1;11.7092;11.7092;11.7092
15;async;10;0.00621424;0.000736738;0.00832791
15;inner;10;0.208532;0.206931;0.212569
15;wait;10;3.72725e-05;2.2894e-05;9.0195e-05
15;boundary;10;0.0012216;0.00112847;0.00181287
15;calc iter;10;0.216007;0.214606;0.216973
15;calc total;1;2.16812;2.16812;2.16812
15;total;1;14.9843;14.9843;14.9843
16;initialize;1;11.7092;11.7092;11.7092
16;async;10;0.00824512;0.000735222;0.0100743
16;inner;10;0.206509;0.204795;0.211499
16;wait;10;3.31546e-05;2.0983e-05;0.000107997
16;boundary;10;0.00136686;0.00109106;0.00203322
16;calc iter;10;0.216156;0.214059;0.217474
16;calc total;1;2.16812;2.16812;2.16812
16;total;1;14.9844;14.9844;14.9844
17;initialize;1;11.7092;11.7092;11.7092
17;async;10;0.00697002;0.000558511;0.00969815
17;inner;10;0.206988;0.205573;0.209894
17;wait;10;4.00627e-05;1.5461e-05;0.000136182
17;boundary;10;0.00177048;0.00118415;0.00368111
17;calc iter;10;0.21577;0.213384;0.217031
17;calc total;1;2.16811;2.16811;2.16811
17;total;1;14.9843;14.9843;14.9843
18;initialize;1;11.7092;11.7092;11.7092
18;async;10;0.00430271;0.000607825;0.00663485
18;inner;10;0.20789;0.20616;0.210716
18;wait;10;4.78746e-05;2.737e-05;6.7171e-05
18;boundary;10;0.0032215;0.00201066;0.00411183
18;calc iter;10;0.215463;0.213674;0.217678
18;calc total;1;2.16812;2.16812;2.16812
18;total;1;14.9844;14.9844;14.9844
19;initialize;1;11.7091;11.7091;11.7091
19;async;10;0.0049753;0.000852228;0.00678229
19;inner;10;0.20728;0.205669;0.210123
19;wait;10;6.5336e-05;4.2176e-05;0.000211421
19;boundary;10;0.00317159;0.0023801;0.00373212
19;calc iter;10;0.215494;0.213676;0.217091
19;calc total;1;2.16811;2.16811;2.16811
19;total;1;14.9842;14.9842;14.9842
20;initialize;1;11.7069;11.7069;11.7069
20;async;10;0.00305912;0.000716902;0.00505899
20;inner;10;0.21086;0.209673;0.213319
20;wait;10;4.41689e-05;2.353e-05;7.8343e-05
20;boundary;10;0.00168839;0.00110044;0.00265279
20;calc iter;10;0.215652;0.214482;0.21691
20;calc total;1;2.16812;2.16812;2.16812
20;total;1;14.9821;14.9821;14.9821
21;initialize;1;11.7056;11.7056;11.7056
21;async;10;0.00477862;0.000732596;0.00803708
21;inner;10;0.207703;0.205301;0.21055
21;wait;10;6.27142e-05;3.8424e-05;0.000128321
21;boundary;10;0.00304009;0.00222127;0.00405343
21;calc iter;10;0.215586;0.213727;0.218535
21;calc total;1;2.16812;2.16812;2.16812
21;total;1;14.9808;14.9808;14.9808
22;initialize;1;11.7092;11.7092;11.7092
22;async;10;0.00395833;0.000730062;0.00689742
22;inner;10;0.210329;0.209295;0.212116
22;wait;10;3.80796e-05;2.2114e-05;9.2928e-05
22;boundary;10;0.00140003;0.00116504;0.00184931
22;calc iter;10;0.215727;0.214327;0.21738
22;calc total;1;2.16812;2.16812;2.16812
22;total;1;14.9844;14.9844;14.9844
23;initialize;1;11.7047;11.7047;11.7047
23;async;10;0.00528039;0.000538226;0.00775703
23;inner;10;0.207888;0.206704;0.210459
23;wait;10;4.25463e-05;2.894e-05;7.2929e-05
23;boundary;10;0.00237455;0.00139987;0.00311378
23;calc iter;10;0.215587;0.213577;0.216738
23;calc total;1;2.16811;2.16811;2.16811
23;total;1;14.9799;14.9799;14.9799
43;initialize;1;45.9753;45.9753;45.9753
43;async;10;0.00204876;0.000433362;0.00410923
43;inner;10;0.209419;0.207867;0.213398
43;wait;10;6.58119e-05;3.8021e-05;0.000136513
43;boundary;10;0.00378361;0.00190916;0.00445472
43;calc iter;10;0.215319;0.213955;0.216532
43;calc total;1;2.16812;2.16812;2.16812
43;total;1;49.25;49.25;49.25
44;initialize;1;45.9753;45.9753;45.9753
44;async;10;0.00163115;0.000337669;0.00364232
44;inner;10;0.210443;0.208856;0.213839
44;wait;10;5.985e-05;3.8161e-05;0.000110067
44;boundary;10;0.00329875;0.00165916;0.00401495
44;calc iter;10;0.215435;0.214422;0.217032
44;calc total;1;2.16813;2.16813;2.16813
44;total;1;49.2499;49.2499;49.2499
45;initialize;1;45.9692;45.9692;45.9692
45;async;10;0.0027664;0.000664192;0.00557199
45;inner;10;0.208817;0.206999;0.21181
45;wait;10;8.8881e-05;3.3075e-05;0.000282871
45;boundary;10;0.00378056;0.00298726;0.00438072
45;calc iter;10;0.215455;0.213576;0.217733
45;calc total;1;2.16812;2.16812;2.16812
45;total;1;49.2439;49.2439;49.2439
46;initialize;1;45.9707;45.9707;45.9707
46;async;10;0.00262386;0.0003509;0.00497624
46;inner;10;0.210608;0.209472;0.213669
46;wait;10;4.51655e-05;2.7546e-05;0.000107777
46;boundary;10;0.00240862;0.00173801;0.00287638
46;calc iter;10;0.215688;0.214737;0.217312
46;calc total;1;2.16812;2.16812;2.16812
46;total;1;49.2454;49.2454;49.2454
47;initialize;1;45.9748;45.9748;45.9748
47;async;10;0.00366499;0.000513462;0.00524276
47;inner;10;0.209877;0.208882;0.213583
47;wait;10;2.70725e-05;1.5184e-05;7.6341e-05
47;boundary;10;0.00221852;0.00123784;0.00320783
47;calc iter;10;0.21579;0.21415;0.218143
47;calc total;1;2.16812;2.16812;2.16812
47;total;1;49.2495;49.2495;49.2495
