# Supplementary material for: A Halo abstraction for distributed n-dimensional structured grids within the C++ PGAS library DASH
Source: PeerJ Comput Sci. 2023 Feb 3;9:e1203. doi: 10.7717/peerj-cs.1203 (PMC10280232; doi:10.7717/peerj-cs.1203)
Supplement: Supplemental Information 4 [file peerj-cs-09-1203-s004.gz › raw_dash_scafes/res_2d_sc/strong/dash_heat2d_n32_c24_45000_28838718.out]

DASH
24;initialize;1;38.7814;38.7814;38.7814
24;async;10;9.59359e-05;5.4969e-05;0.00032545
24;inner;10;0.0131669;0.01301;0.0134643
24;wait;10;4.07727e-05;2.6375e-05;7.8863e-05
24;boundary;10;0.000454988;0.000315148;0.000576205
24;calc iter;10;0.0137596;0.0135892;0.014154
24;calc total;1;0.142257;0.142257;0.142257
24;total;1;39.0757;39.0757;39.0757
25;initialize;1;38.7815;38.7815;38.7815
25;async;10;0.00028862;0.000180633;0.000404132
25;inner;10;0.012818;0.0126291;0.0131822
25;wait;10;7.23859e-05;4.0773e-05;0.000193233
25;boundary;10;0.000561004;0.000320993;0.00065397
25;calc iter;10;0.0137415;0.0136556;0.0141028
25;calc total;1;0.142257;0.142257;0.142257
25;total;1;39.0758;39.0758;39.0758
26;initialize;1;38.7815;38.7815;38.7815
26;async;10;0.00023769;0.000163083;0.000402254
26;inner;10;0.0129736;0.0127449;0.013355
26;wait;10;6.32974e-05;3.0387e-05;0.000150157
26;boundary;10;0.000475327;0.000309872;0.000581505
26;calc iter;10;0.0137511;0.0134947;0.0142064
26;calc total;1;0.142259;0.142259;0.142259
26;total;1;39.0758;39.0758;39.0758
27;initialize;1;38.7815;38.7815;38.7815
27;async;10;0.000135024;8.3718e-05;0.000396889
27;inner;10;0.0131834;0.0130226;0.0134893
27;wait;10;4.03684e-05;2.8649e-05;8.9964e-05
27;boundary;10;0.00040448;0.000306453;0.000498708
27;calc iter;10;0.0137646;0.013599;0.0142203
27;calc total;1;0.142258;0.142258;0.142258
27;total;1;39.0758;39.0758;39.0758
28;initialize;1;38.7815;38.7815;38.7815
28;async;10;0.000314144;0.000131243;0.000533016
28;inner;10;0.0128707;0.0127219;0.0132916
28;wait;10;6.27531e-05;3.9126e-05;0.00015773
28;boundary;10;0.000500418;0.000310125;0.000656764
28;calc iter;10;0.0137492;0.0134894;0.0141513
28;calc total;1;0.142261;0.142261;0.142261
28;total;1;39.0758;39.0758;39.0758
29;initialize;1;38.7815;38.7815;38.7815
29;async;10;0.000328825;0.000103604;0.00103764
29;inner;10;0.0128583;0.0126478;0.0131962
29;wait;10;6.34955e-05;3.4647e-05;0.000170468
29;boundary;10;0.000492643;0.000317256;0.000680555
29;calc iter;10;0.0137449;0.013444;0.0144016
29;calc total;1;0.142261;0.142261;0.142261
29;total;1;39.0758;39.0758;39.0758
96;initialize;1;38.8966;38.8966;38.8966
96;async;10;0.00036189;4.8566e-05;0.00114141
96;inner;10;0.0128828;0.0126599;0.0131314
96;wait;10;5.57367e-05;3.5324e-05;0.000120235
96;boundary;10;0.000545108;0.000329862;0.000731494
96;calc iter;10;0.0138468;0.0135026;0.0146457
96;calc total;1;0.142264;0.142264;0.142264
96;total;1;39.1935;39.1935;39.1935
72;initialize;1;39.3931;39.3931;39.3931
72;async;10;0.00030174;8.2071e-05;0.000576561
72;inner;10;0.0126242;0.012351;0.0129632
72;wait;10;7.34262e-05;3.6151e-05;0.000215639
72;boundary;10;0.000704082;0.000415235;0.000994575
72;calc iter;10;0.0137049;0.0132048;0.01392
72;calc total;1;0.142259;0.142259;0.142259
72;total;1;39.6883;39.6883;39.6883
30;initialize;1;38.7815;38.7815;38.7815
30;async;10;0.000381228;9.644e-05;0.000912271
30;inner;10;0.0129472;0.0127462;0.0132323
30;wait;10;5.84315e-05;2.8136e-05;0.00023163
30;boundary;10;0.00040056;0.000315889;0.000448352
30;calc iter;10;0.0137888;0.0134688;0.01441
30;calc total;1;0.142261;0.142261;0.142261
30;total;1;39.0758;39.0758;39.0758
InitEnergy=19200.00000
EndEnergy=19084.82272
DiffEnergy=-115.17728
Matrixspec: 45000 x 45000
Iterations: 10
# unit_id;function_name;num_calls;avg_runtime;min_runtime;max_runtime
0;initialize;1;39.69937;39.69937;39.69937
0;async;10;0.00038;0.00021;0.00058
0;inner;10;0.01282;0.01258;0.01329
0;wait;10;0.00005;0.00002;0.00026
0;boundary;10;0.00046;0.00033;0.00055
0;calc iter;10;0.01372;0.01350;0.01402
0;calc total;1;0.14226;0.14226;0.14226
0;total;1;39.99326;39.99326;39.99326
48;initialize;1;39.4235;39.4235;39.4235
48;async;10;0.00041392;0.000276978;0.000549029
48;inner;10;0.0126618;0.0124104;0.0130588
48;wait;10;6.29803e-05;3.7086e-05;0.000200043
48;boundary;10;0.000576295;0.000376634;0.000643806
48;calc iter;10;0.0137165;0.0134638;0.0139713
48;calc total;1;0.142265;0.142265;0.142265
48;total;1;39.7187;39.7187;39.7187
97;initialize;1;38.8967;38.8967;38.8967
97;async;10;0.000500724;0.000127684;0.0010646
97;inner;10;0.0127741;0.0123467;0.0130558
97;wait;10;5.73045e-05;3.0304e-05;0.000112055
97;boundary;10;0.000509793;0.000308444;0.000739409
97;calc iter;10;0.0138433;0.013439;0.0145149
97;calc total;1;0.142262;0.142262;0.142262
97;total;1;39.1934;39.1934;39.1934
73;initialize;1;39.393;39.393;39.393
73;async;10;0.000284308;9.8958e-05;0.000409121
73;inner;10;0.0127897;0.0124858;0.0131828
73;wait;10;5.95951e-05;4.1849e-05;0.000114527
73;boundary;10;0.000591701;0.000334531;0.000682284
73;calc iter;10;0.0137267;0.0135352;0.0140427
73;calc total;1;0.142261;0.142261;0.142261
73;total;1;39.6883;39.6883;39.6883
31;initialize;1;38.7815;38.7815;38.7815
31;async;10;0.000397476;0.00011526;0.000903261
31;inner;10;0.0129292;0.0126821;0.0132542
31;wait;10;4.19879e-05;2.353e-05;0.000120201
31;boundary;10;0.000421214;0.000308598;0.000578829
31;calc iter;10;0.0137912;0.0131966;0.014403
31;calc total;1;0.142261;0.142261;0.142261
31;total;1;39.0758;39.0758;39.0758
1;initialize;1;39.7108;39.7108;39.7108
1;async;10;0.00037379;0.000111739;0.00062376
1;inner;10;0.0126664;0.012299;0.0131794
1;wait;10;6.72689e-05;4.538e-05;0.000128808
1;boundary;10;0.000582045;0.000351665;0.000794636
1;calc iter;10;0.0136908;0.0133718;0.0139549
1;calc total;1;0.142263;0.142263;0.142263
1;total;1;40.0047;40.0047;40.0047
49;initialize;1;39.4237;39.4237;39.4237
49;async;10;0.000474202;0.000204942;0.000713817
49;inner;10;0.0125054;0.0121742;0.0129963
49;wait;10;7.30592e-05;4.7552e-05;0.000157277
49;boundary;10;0.000624358;0.000357965;0.000712597
49;calc iter;10;0.013679;0.013506;0.0139781
49;calc total;1;0.142263;0.142263;0.142263
49;total;1;39.7189;39.7189;39.7189
98;initialize;1;38.8967;38.8967;38.8967
98;async;10;0.000358257;6.5679e-05;0.000996221
98;inner;10;0.0130566;0.0128809;0.0133418
98;wait;10;4.50785e-05;2.3863e-05;9.4443e-05
98;boundary;10;0.000390202;0.000284617;0.000546585
98;calc iter;10;0.0138513;0.0134935;0.0144472
98;calc total;1;0.142263;0.142263;0.142263
98;total;1;39.1935;39.1935;39.1935
74;initialize;1;39.393;39.393;39.393
74;async;10;0.000347492;0.000123312;0.000536403
74;inner;10;0.0128359;0.0125699;0.0131608
74;wait;10;5.60167e-05;3.4864e-05;0.000130893
74;boundary;10;0.000506196;0.000325558;0.000617992
74;calc iter;10;0.0137469;0.0134764;0.0141
74;calc total;1;0.14226;0.14226;0.14226
74;total;1;39.6883;39.6883;39.6883
32;initialize;1;38.7814;38.7814;38.7814
32;async;10;0.000335389;0.000182902;0.000624706
32;inner;10;0.012918;0.0127059;0.0134689
32;wait;10;4.94514e-05;2.3629e-05;0.000136031
32;boundary;10;0.00050168;0.000274027;0.000687217
32;calc iter;10;0.0138059;0.013257;0.0146547
2;initialize;1;39.6778;39.6778;39.6778
2;async;10;0.000421803;0.00029844;0.000692238
2;inner;10;0.0127512;0.012408;0.0132142
2;wait;10;4.86034e-05;2.4817e-05;0.000142401
2;boundary;10;0.000481631;0.000332497;0.00062513
2;calc iter;10;0.0137044;0.0133996;0.0139688
2;calc total;1;0.142264;0.142264;0.142264
2;total;1;39.9718;39.9718;39.9718
50;initialize;1;39.4235;39.4235;39.4235
50;async;10;0.000356714;0.000188837;0.000553344
50;inner;10;0.0127702;0.0125256;0.0132245
50;wait;10;5.75144e-05;4.0736e-05;0.000116139
50;boundary;10;0.00053479;0.000325746;0.00063674
50;calc iter;10;0.0137206;0.0135575;0.0140616
50;calc total;1;0.142263;0.142263;0.142263
50;total;1;39.7187;39.7187;39.7187
99;initialize;1;38.8966;38.8966;38.8966
99;async;10;0.000542701;0.000336466;0.000843141
99;inner;10;0.0129478;0.0127135;0.0131372
99;wait;10;3.74954e-05;2.2706e-05;9.5933e-05
99;boundary;10;0.000322729;0.000292352;0.000384521
99;calc iter;10;0.0138517;0.0136478;0.0142963
99;calc total;1;0.142261;0.142261;0.142261
99;total;1;39.1934;39.1934;39.1934
75;initialize;1;39.393;39.393;39.393
75;async;10;0.000319932;0.000228574;0.000445952
75;inner;10;0.0129575;0.0126703;0.0132077
75;wait;10;4.95322e-05;3.0622e-05;9.8657e-05
75;boundary;10;0.000435914;0.000322234;0.000502535
75;calc iter;10;0.0137641;0.0135047;0.0140764
75;calc total;1;0.142259;0.142259;0.142259
75;total;1;39.6883;39.6883;39.6883
32;calc total;1;0.142266;0.142266;0.142266
32;total;1;39.0757;39.0757;39.0757
3;initialize;1;39.7107;39.7107;39.7107
3;async;10;0.000464845;0.000254078;0.00060557
3;inner;10;0.0127932;0.0124912;0.0132701
3;wait;10;4.23905e-05;2.7475e-05;8.5206e-05
3;boundary;10;0.000407838;0.000318849;0.0005141
3;calc iter;10;0.0137094;0.0135627;0.0140462
3;calc total;1;0.142263;0.142263;0.142263
3;total;1;40.0046;40.0046;40.0046
51;initialize;1;39.4234;39.4234;39.4234
51;async;10;0.000344865;0.000214099;0.000471091
51;inner;10;0.0128786;0.0126622;0.0133085
51;wait;10;4.88707e-05;3.5783e-05;9.4661e-05
51;boundary;10;0.00047164;0.000319538;0.000561305
51;calc iter;10;0.0137454;0.0134765;0.014111
51;calc total;1;0.142263;0.142263;0.142263
51;total;1;39.7186;39.7186;39.7186
100;initialize;1;38.8967;38.8967;38.8967
100;async;10;0.000752389;0.000424839;0.00100163
100;inner;10;0.0127634;0.0125482;0.0129683
100;wait;10;3.87733e-05;1.9772e-05;0.000131176
100;boundary;10;0.000296789;0.000264979;0.000341366
100;calc iter;10;0.0138525;0.0134691;0.0141814
100;calc total;1;0.142261;0.142261;0.142261
100;total;1;39.1935;39.1935;39.1935
76;initialize;1;39.3931;39.3931;39.3931
76;async;10;0.000123921;6.7683e-05;0.000376751
76;inner;10;0.0133147;0.0130647;0.0134855
76;wait;10;3.58258e-05;2.1966e-05;9.4027e-05
76;boundary;10;0.000316853;0.000281442;0.000377825
76;calc iter;10;0.0137923;0.0135035;0.0141994
76;calc total;1;0.142262;0.142262;0.142262
76;total;1;39.6883;39.6883;39.6883
33;initialize;1;38.7815;38.7815;38.7815
33;async;10;0.000452848;0.000201967;0.000904513
33;inner;10;0.0128859;0.0126312;0.0132212
33;wait;10;4.51346e-05;2.1865e-05;0.000139034
33;boundary;10;0.000425256;0.000271962;0.000592911
33;calc iter;10;0.0138103;0.013286;0.014302
33;calc total;1;0.142262;0.142262;0.142262
33;total;1;39.0758;39.0758;39.0758
4;initialize;1;39.7108;39.7108;39.7108
4;async;10;0.000361216;0.000181742;0.00056643
4;inner;10;0.0128201;0.0124541;0.013328
4;wait;10;4.63198e-05;2.7825e-05;9.8406e-05
4;boundary;10;0.000470221;0.000304992;0.000626658
4;calc iter;10;0.0136993;0.0134182;0.014049
4;calc total;1;0.142263;0.142263;0.142263
4;total;1;40.0047;40.0047;40.0047
52;initialize;1;39.4234;39.4234;39.4234
52;async;10;0.000366838;0.000177631;0.0004693
52;inner;10;0.0129268;0.0126675;0.0132752
52;wait;10;4.25685e-05;2.7405e-05;8.8838e-05
52;boundary;10;0.000423726;0.000317486;0.000500056
52;calc iter;10;0.013761;0.013497;0.0141009
52;calc total;1;0.142262;0.142262;0.142262
52;total;1;39.7186;39.7186;39.7186
101;initialize;1;38.8967;38.8967;38.8967
101;async;10;0.000526967;0.000326708;0.000785557
101;inner;10;0.013005;0.0128541;0.0131986
101;wait;10;3.19054e-05;2.0132e-05;9.004e-05
101;boundary;10;0.000289243;0.000264251;0.000318665
101;calc iter;10;0.0138541;0.0135979;0.0142149
101;calc total;1;0.142262;0.142262;0.142262
101;total;1;39.1935;39.1935;39.1935
77;initialize;1;39.393;39.393;39.393
77;async;10;0.00026187;0.00013136;0.000422388
77;inner;10;0.0130648;0.0128108;0.0132623
77;wait;10;4.5901e-05;3.2518e-05;9.7539e-05
77;boundary;10;0.000398798;0.000329619;0.000468927
77;calc iter;10;0.0137726;0.0135353;0.0141077
77;calc total;1;0.142259;0.142259;0.142259
77;total;1;39.6883;39.6883;39.6883
34;initialize;1;38.7815;38.7815;38.7815
34;async;10;0.000376694;0.000119436;0.000780707
34;inner;10;0.0129774;0.0125559;0.0133791
34;wait;10;4.43209e-05;2.146e-05;9.806e-05
34;boundary;10;0.000441736;0.000253282;0.000593563
34;calc iter;10;0.0138416;0.013339;0.0142117
34;calc total;1;0.142265;0.142265;0.142265
34;total;1;39.0758;39.0758;39.0758
5;initialize;1;39.7098;39.7098;39.7098
5;async;10;0.000322804;7.9335e-05;0.00101934
5;inner;10;0.0128781;0.0125349;0.0133609
5;wait;10;5.33094e-05;2.6144e-05;0.000137646
5;boundary;10;0.000445493;0.000305749;0.000731882
5;calc iter;10;0.0137007;0.0134825;0.0142452
5;calc total;1;0.142262;0.142262;0.142262
5;total;1;40.0037;40.0037;40.0037
120;initialize;1;38.524;38.524;38.524
120;async;10;0.000286361;5.9986e-05;0.00100403
120;inner;10;0.0129954;0.0127102;0.0133891
120;wait;10;5.18614e-05;4.2669e-05;7.9658e-05
120;boundary;10;0.000553851;0.000339031;0.000725495
120;calc iter;10;0.0138889;0.0135913;0.0146564
120;calc total;1;0.142259;0.142259;0.142259
120;total;1;38.8207;38.8207;38.8207
102;initialize;1;38.8967;38.8967;38.8967
102;async;10;0.000435277;0.000205765;0.000926649
102;inner;10;0.012971;0.0127927;0.0131494
102;wait;10;5.33938e-05;3.086e-05;0.00011176
102;boundary;10;0.000379467;0.000305863;0.000464007
102;calc iter;10;0.0138403;0.0135051;0.0143657
102;calc total;1;0.142264;0.142264;0.142264
102;total;1;39.1935;39.1935;39.1935
78;initialize;1;39.3931;39.3931;39.3931
78;async;10;0.000316572;0.00018503;0.000444832
78;inner;10;0.0128943;0.012608;0.0131416
78;wait;10;5.88709e-05;3.8472e-05;0.000145436
78;boundary;10;0.000487246;0.000350965;0.000581182
78;calc iter;10;0.0137583;0.0133648;0.0139897
78;calc total;1;0.142262;0.142262;0.142262
78;total;1;39.6884;39.6884;39.6884
35;initialize;1;38.7815;38.7815;38.7815
35;async;10;0.000388353;0.000132872;0.000715837
35;inner;10;0.012969;0.0125328;0.0134024
35;wait;10;4.07054e-05;2.0539e-05;9.1481e-05
35;boundary;10;0.000455813;0.000256159;0.000643252
35;calc iter;10;0.0138554;0.0130694;0.014292
35;calc total;1;0.142263;0.142263;0.142263
35;total;1;39.0758;39.0758;39.0758
6;initialize;1;39.7056;39.7056;39.7056
6;async;10;0.000482581;0.000218928;0.00119534
6;inner;10;0.0128087;0.0125041;0.0132168
6;wait;10;4.02764e-05;2.0925e-05;0.000129207
6;boundary;10;0.000375092;0.00028082;0.000468323
6;calc iter;10;0.0137079;0.0134807;0.0142023
6;calc total;1;0.142265;0.142265;0.142265
6;total;1;39.9995;39.9995;39.9995
121;initialize;1;38.5241;38.5241;38.5241
121;async;10;0.000467006;0.00016036;0.00087339
121;inner;10;0.0127934;0.0125696;0.0132151
121;wait;10;6.72415e-05;4.0199e-05;0.00017082
121;boundary;10;0.000551155;0.000339137;0.000686497
121;calc iter;10;0.0138803;0.0136541;0.0144032
121;calc total;1;0.142258;0.142258;0.142258
121;total;1;38.8208;38.8208;38.8208
103;initialize;1;38.8967;38.8967;38.8967
103;async;10;0.000494765;0.000270725;0.00105462
103;inner;10;0.0128804;0.0127134;0.0130225
103;wait;10;6.6839e-05;2.837e-05;0.000244146
103;boundary;10;0.00040706;0.00029054;0.000522683
103;calc iter;10;0.0138504;0.0135965;0.0143978
103;calc total;1;0.142264;0.142264;0.142264
103;total;1;39.1935;39.1935;39.1935
79;initialize;1;39.3931;39.3931;39.3931
79;async;10;0.000394047;0.000165008;0.000574242
79;inner;10;0.0129899;0.0127715;0.0132521
79;wait;10;4.76794e-05;2.2424e-05;0.00012571
79;boundary;10;0.000349651;0.000301517;0.000420301
79;calc iter;10;0.0137827;0.0135321;0.0141028
79;calc total;1;0.142258;0.142258;0.142258
79;total;1;39.6884;39.6884;39.6884
36;initialize;1;38.7815;38.7815;38.7815
36;async;10;0.00055846;0.000296516;0.000807864
36;inner;10;0.0128573;0.0124833;0.0135309
36;wait;10;3.84356e-05;2.0474e-05;0.000101411
36;boundary;10;0.000433386;0.000251926;0.000547151
36;calc iter;10;0.0138899;0.013264;0.0144097
36;calc total;1;0.142264;0.142264;0.142264
36;total;1;39.0758;39.0758;39.0758
7;initialize;1;39.7108;39.7108;39.7108
7;async;10;0.000574417;0.000228686;0.00114507
7;inner;10;0.012843;0.0125006;0.0132636
7;wait;10;3.47118e-05;1.4647e-05;0.000119375
7;boundary;10;0.000306709;0.000274738;0.000364193
7;calc iter;10;0.0137603;0.0133957;0.0141544
7;calc total;1;0.142263;0.142263;0.142263
7;total;1;40.0047;40.0047;40.0047
122;initialize;1;38.5242;38.5242;38.5242
122;async;10;0.00043057;0.000183274;0.000824326
122;inner;10;0.0130084;0.0128435;0.0131893
122;wait;10;5.04173e-05;3.3473e-05;0.000121888
122;boundary;10;0.00040126;0.00032816;0.000526061
122;calc iter;10;0.013892;0.0136497;0.0143585
122;calc total;1;0.142257;0.142257;0.142257
122;total;1;38.8208;38.8208;38.8208
80;initialize;1;39.3931;39.3931;39.3931
80;async;10;0.000472256;0.000146955;0.000741831
80;inner;10;0.0129153;0.0126559;0.0133241
80;wait;10;3.61178e-05;2.1424e-05;0.000103814
80;boundary;10;0.000372654;0.000272218;0.000576906
80;calc iter;10;0.0137974;0.0134769;0.0144971
80;calc total;1;0.142263;0.142263;0.142263
80;total;1;39.6884;39.6884;39.6884
37;initialize;1;38.7794;38.7794;38.7794
37;async;10;0.000464506;0.000182184;0.000666695
37;inner;10;0.0130011;0.0126073;0.0135482
37;wait;10;3.60915e-05;2.2527e-05;9.5294e-05
37;boundary;10;0.000358563;0.000275603;0.00043188
37;calc iter;10;0.0138615;0.0135131;0.0144
37;calc total;1;0.142263;0.142263;0.142263
37;total;1;39.0737;39.0737;39.0737
8;initialize;1;39.7107;39.7107;39.7107
8;async;10;0.000647867;0.000361363;0.00109482
8;inner;10;0.0127614;0.0124916;0.0133308
8;wait;10;3.31075e-05;1.8613e-05;8.2045e-05
8;boundary;10;0.000323985;0.000264138;0.000517921
8;calc iter;10;0.0137674;0.0134175;0.0142918
8;calc total;1;0.142258;0.142258;0.142258
8;total;1;40.0046;40.0046;40.0046
123;initialize;1;38.5239;38.5239;38.5239
123;async;10;0.000577663;0.000392304;0.000700033
123;inner;10;0.0129341;0.012669;0.0131346
123;wait;10;4.69944e-05;2.348e-05;0.000166342
123;boundary;10;0.000330542;0.000286706;0.000373672
123;calc iter;10;0.0138904;0.0136705;0.0140528
123;calc total;1;0.142257;0.142257;0.142257
123;total;1;38.8206;38.8206;38.8206
81;initialize;1;39.393;39.393;39.393
81;async;10;0.000395878;0.00022767;0.000639041
81;inner;10;0.0129997;0.0127605;0.0131897
81;wait;10;4.0417e-05;2.4027e-05;0.000106502
81;boundary;10;0.000346338;0.000309689;0.000419599
81;calc iter;10;0.0137835;0.0134997;0.0141023
81;calc total;1;0.14226;0.14226;0.14226
81;total;1;39.6883;39.6883;39.6883
38;initialize;1;38.7815;38.7815;38.7815
38;async;10;0.000304373;0.000122647;0.000480806
38;inner;10;0.0130976;0.0128343;0.0135329
38;wait;10;4.2922e-05;2.6693e-05;9.9298e-05
38;boundary;10;0.000389333;0.00031326;0.000450763
38;calc iter;10;0.0138355;0.0134898;0.0143801
38;calc total;1;0.142264;0.142264;0.142264
38;total;1;39.0758;39.0758;39.0758
9;initialize;1;39.6664;39.6664;39.6664
9;async;10;0.000616222;0.000190904;0.00118967
9;inner;10;0.0127795;0.0123733;0.0131874
9;wait;10;4.63274e-05;2.0961e-05;0.000152614
9;boundary;10;0.00031753;0.000271281;0.000429219
9;calc iter;10;0.0137608;0.0134493;0.0139997
9;calc total;1;0.142261;0.142261;0.142261
9;total;1;39.9603;39.9603;39.9603
124;initialize;1;38.5239;38.5239;38.5239
124;async;10;0.000194681;6.7166e-05;0.000435144
124;inner;10;0.0132963;0.0130417;0.0135789
124;wait;10;3.19172e-05;1.8141e-05;8.2087e-05
124;boundary;10;0.000394713;0.000254779;0.000532729
124;calc iter;10;0.0139191;0.0134301;0.0143894
124;calc total;1;0.14226;0.14226;0.14226
124;total;1;38.8206;38.8206;38.8206
82;initialize;1;39.3931;39.3931;39.3931
82;async;10;0.000169736;6.7558e-05;0.000375014
82;inner;10;0.0132994;0.0129726;0.0134761
82;wait;10;3.44147e-05;2.0959e-05;8.8112e-05
82;boundary;10;0.000322607;0.000255875;0.0004016
82;calc iter;10;0.0138273;0.0136234;0.014201
82;calc total;1;0.142259;0.142259;0.142259
82;total;1;39.6883;39.6883;39.6883
39;initialize;1;38.7809;38.7809;38.7809
39;async;10;0.000333729;9.2575e-05;0.000641127
39;inner;10;0.0129334;0.0126151;0.0133884
39;wait;10;5.59185e-05;3.4113e-05;0.000147253
39;boundary;10;0.0004881;0.000325931;0.000608727
39;calc iter;10;0.0138126;0.0135437;0.0142894
39;calc total;1;0.142263;0.142263;0.142263
39;total;1;39.0752;39.0752;39.0752
10;initialize;1;39.6704;39.6704;39.6704
10;async;10;0.000620269;0.000243244;0.00131056
10;inner;10;0.0127712;0.0123247;0.0132671
10;wait;10;3.73027e-05;2.0885e-05;8.7391e-05
10;boundary;10;0.00034981;0.000264057;0.000502971
10;calc iter;10;0.0137798;0.0134343;0.0142205
10;calc total;1;0.142261;0.142261;0.142261
10;total;1;39.9643;39.9643;39.9643
125;initialize;1;38.5245;38.5245;38.5245
125;async;10;0.000418624;0.000154359;0.000693039
125;inner;10;0.0130716;0.0127926;0.0133481
125;wait;10;4.26564e-05;2.4896e-05;0.00014558
125;boundary;10;0.000360595;0.000259457;0.000616192
125;calc iter;10;0.0138946;0.013587;0.0146744
125;calc total;1;0.142261;0.142261;0.142261
125;total;1;38.8212;38.8212;38.8212
83;initialize;1;39.3929;39.3929;39.3929
83;async;10;0.00056273;0.000277885;0.000977878
83;inner;10;0.0128596;0.0124228;0.0132011
83;wait;10;4.16561e-05;1.8807e-05;0.0001188
83;boundary;10;0.000358149;0.000259968;0.000512558
83;calc iter;10;0.0138233;0.0132993;0.0140358
83;calc total;1;0.142259;0.142259;0.142259
83;total;1;39.6882;39.6882;39.6882
40;initialize;1;38.7815;38.7815;38.7815
40;async;10;0.00032324;0.000119236;0.000787615
40;inner;10;0.0127682;0.0123356;0.0134262
40;wait;10;6.75884e-05;4.4854e-05;0.000129333
40;boundary;10;0.000591174;0.00032112;0.000720853
40;calc iter;10;0.0137517;0.0134219;0.0143062
40;calc total;1;0.142262;0.142262;0.142262
40;total;1;39.0757;39.0757;39.0757
11;initialize;1;39.7107;39.7107;39.7107
11;async;10;0.000750296;0.000270596;0.00128931
11;inner;10;0.012671;0.0121835;0.0132955
11;wait;10;3.28813e-05;1.9127e-05;9.2309e-05
11;boundary;10;0.000348919;0.000248523;0.000516734
11;calc iter;10;0.0138044;0.0135338;0.014057
11;calc total;1;0.14226;0.14226;0.14226
11;total;1;40.0047;40.0047;40.0047
126;initialize;1;38.524;38.524;38.524
126;async;10;0.000471038;0.000291859;0.000749018
126;inner;10;0.0129896;0.0128235;0.0131903
126;wait;10;4.5544e-05;2.4538e-05;0.000125356
126;boundary;10;0.000382923;0.000329469;0.000439668
126;calc iter;10;0.0138901;0.0135821;0.0142804
126;calc total;1;0.142262;0.142262;0.142262
126;total;1;38.8206;38.8206;38.8206
84;initialize;1;39.393;39.393;39.393
84;async;10;0.000998256;0.000396809;0.00138717
84;inner;10;0.0125121;0.0121231;0.013244
84;wait;10;3.44891e-05;2.0225e-05;9.9606e-05
84;boundary;10;0.000306812;0.000279595;0.000367415
84;calc iter;10;0.0138529;0.0136223;0.0142273
84;calc total;1;0.142261;0.142261;0.142261
84;total;1;39.6883;39.6883;39.6883
41;initialize;1;38.7816;38.7816;38.7816
41;async;10;0.000298219;0.000109426;0.000420505
41;inner;10;0.0128143;0.0124937;0.0134579
41;wait;10;6.45044e-05;4.4536e-05;0.000118298
41;boundary;10;0.000571851;0.000311079;0.000694051
41;calc iter;10;0.0137503;0.0135309;0.0143101
41;calc total;1;0.142263;0.142263;0.142263
41;total;1;39.0759;39.0759;39.0759
12;initialize;1;39.6723;39.6723;39.6723
12;async;10;0.000360925;0.00014375;0.000600333
12;inner;10;0.0130858;0.0127761;0.0135386
12;wait;10;3.04997e-05;1.4722e-05;9.3818e-05
12;boundary;10;0.00040153;0.00025875;0.000553633
12;calc iter;10;0.01388;0.0134411;0.0142854
12;calc total;1;0.142263;0.142263;0.142263
12;total;1;39.9662;39.9662;39.9662
127;initialize;1;38.5244;38.5244;38.5244
127;async;10;0.000431001;0.000226162;0.000853966
127;inner;10;0.0129969;0.0127527;0.0132366
127;wait;10;4.85979e-05;2.3537e-05;0.000101692
127;boundary;10;0.000421545;0.000284566;0.000582772
127;calc iter;10;0.0138992;0.0136385;0.0143994
127;calc total;1;0.142262;0.142262;0.142262
127;total;1;38.821;38.821;38.821
85;initialize;1;39.393;39.393;39.393
85;async;10;0.00103614;0.000382771;0.00147413
85;inner;10;0.0124733;0.0119991;0.0131815
85;wait;10;3.83092e-05;2.0956e-05;0.000106893
85;boundary;10;0.000313451;0.000263507;0.000345373
85;calc iter;10;0.0138624;0.0137203;0.0140435
85;calc total;1;0.142259;0.142259;0.142259
85;total;1;39.6882;39.6882;39.6882
42;initialize;1;38.7816;38.7816;38.7816
42;async;10;0.000315977;0.000142898;0.00055988
42;inner;10;0.0129545;0.012566;0.0134447
42;wait;10;5.63504e-05;4.1376e-05;0.000117962
42;boundary;10;0.000465344;0.000312768;0.000608128
42;calc iter;10;0.0137936;0.0134463;0.0143162
42;calc total;1;0.142261;0.142261;0.142261
42;total;1;39.0759;39.0759;39.0759
13;initialize;1;39.7088;39.7088;39.7088
13;async;10;0.000429777;0.000238915;0.000744054
13;inner;10;0.0130552;0.0128111;0.0134267
13;wait;10;3.4133e-05;1.5876e-05;0.000100749
13;boundary;10;0.000334182;0.000267944;0.000422389
13;calc iter;10;0.0138545;0.0134861;0.014239
13;calc total;1;0.142262;0.142262;0.142262
13;total;1;40.0027;40.0027;40.0027
128;initialize;1;38.5242;38.5242;38.5242
128;async;10;0.000412936;0.00021792;0.00085757
128;inner;10;0.0129272;0.0126926;0.0131613
128;wait;10;5.69394e-05;2.8199e-05;0.000150649
128;boundary;10;0.000483162;0.000353264;0.000727223
128;calc iter;10;0.0138817;0.0135942;0.0144294
128;calc total;1;0.142268;0.142268;0.142268
128;total;1;38.8209;38.8209;38.8209
86;initialize;1;39.393;39.393;39.393
86;async;10;0.00136721;0.000401036;0.00175613
86;inner;10;0.0121534;0.0115494;0.0132217
86;wait;10;3.58168e-05;2.1644e-05;9.4035e-05
86;boundary;10;0.000365908;0.000241972;0.000486195
86;calc iter;10;0.013924;0.0135707;0.0141811
86;calc total;1;0.142261;0.142261;0.142261
86;total;1;39.6883;39.6883;39.6883
43;initialize;1;38.7815;38.7815;38.7815
43;async;10;0.000364575;0.000239641;0.000480247
43;inner;10;0.0130457;0.012799;0.0134765
43;wait;10;4.26275e-05;2.5887e-05;0.000105126
43;boundary;10;0.000379729;0.000313554;0.000466744
43;calc iter;10;0.0138337;0.013528;0.0143485
43;calc total;1;0.142262;0.142262;0.142262
43;total;1;39.0758;39.0758;39.0758
14;initialize;1;39.6677;39.6677;39.6677
14;async;10;0.000312334;8.9637e-05;0.000568531
14;inner;10;0.0130899;0.0129008;0.0134069
14;wait;10;4.12209e-05;1.9918e-05;0.000121076
14;boundary;10;0.000383234;0.00031873;0.000472595
14;calc iter;10;0.0138279;0.013446;0.014262
14;calc total;1;0.142262;0.142262;0.142262
14;total;1;39.9616;39.9616;39.9616
87;initialize;1;39.393;39.393;39.393
87;async;10;0.00101853;0.00024566;0.00152393
87;inner;10;0.0124752;0.0119466;0.0132298
87;wait;10;4.24585e-05;2.1367e-05;9.5978e-05
87;boundary;10;0.000327097;0.000262505;0.000425485
87;calc iter;10;0.0138647;0.0136631;0.0141256
87;calc total;1;0.142258;0.142258;0.142258
87;total;1;39.6883;39.6883;39.6883
44;initialize;1;38.7816;38.7816;38.7816
44;async;10;0.000262725;0.000101211;0.000441472
44;inner;10;0.0131762;0.0128992;0.0136393
44;wait;10;3.96833e-05;2.3603e-05;9.5602e-05
44;boundary;10;0.000377706;0.000281538;0.000435874
44;calc iter;10;0.0138574;0.0135206;0.0144819
44;calc total;1;0.14226;0.14226;0.14226
44;total;1;39.0759;39.0759;39.0759
15;initialize;1;39.7105;39.7105;39.7105
15;async;10;0.000208076;7.3504e-05;0.000419714
15;inner;10;0.0130539;0.0127429;0.0133397
15;wait;10;4.61578e-05;2.6307e-05;9.6674e-05
15;boundary;10;0.000488961;0.000308213;0.00069205
15;calc iter;10;0.0137983;0.0135261;0.0140852
15;calc total;1;0.142258;0.142258;0.142258
15;total;1;40.0045;40.0045;40.0045
88;initialize;1;39.393;39.393;39.393
88;async;10;0.000825351;0.000212605;0.00130914
88;inner;10;0.0123209;0.0119673;0.0130682
88;wait;10;6.31015e-05;3.8069e-05;0.000150888
88;boundary;10;0.000554267;0.00031273;0.000733053
88;calc iter;10;0.0137653;0.0132433;0.0139541
88;calc total;1;0.14226;0.14226;0.14226
88;total;1;39.6883;39.6883;39.6883
45;initialize;1;38.7815;38.7815;38.7815
45;async;10;0.000542158;0.00028018;0.000763986
45;inner;10;0.0129091;0.0125674;0.0134541
45;wait;10;3.97842e-05;2.0373e-05;0.000116386
45;boundary;10;0.000377376;0.000263487;0.000450831
45;calc iter;10;0.0138697;0.0134739;0.0143405
45;calc total;1;0.142263;0.142263;0.142263
45;total;1;39.0758;39.0758;39.0758
16;initialize;1;39.6637;39.6637;39.6637
16;async;10;0.000261667;8.4143e-05;0.000521771
16;inner;10;0.0129376;0.0124765;0.0134616
16;wait;10;5.63921e-05;3.4468e-05;0.000106264
16;boundary;10;0.000544143;0.000321236;0.000721676
16;calc iter;10;0.0138019;0.01346;0.0142314
16;calc total;1;0.142261;0.142261;0.142261
16;total;1;39.9576;39.9576;39.9576
89;initialize;1;39.393;39.393;39.393
89;async;10;0.000862794;0.000221542;0.00171608
89;inner;10;0.0120446;0.0113996;0.0131604
89;wait;10;6.53265e-05;5.0269e-05;0.000116218
89;boundary;10;0.000642305;0.000307159;0.00079317
89;calc iter;10;0.013617;0.0131918;0.0139834
89;calc total;1;0.142262;0.142262;0.142262
89;total;1;39.6883;39.6883;39.6883
46;initialize;1;38.7816;38.7816;38.7816
46;async;10;0.000416389;0.00013658;0.000685688
46;inner;10;0.0130113;0.0126937;0.0134894
46;wait;10;4.35672e-05;2.4104e-05;0.000111651
46;boundary;10;0.000374835;0.000308329;0.000435551
46;calc iter;10;0.0138472;0.0135345;0.0143513
46;calc total;1;0.142262;0.142262;0.142262
46;total;1;39.0759;39.0759;39.0759
17;initialize;1;39.701;39.701;39.701
17;async;10;0.000276366;0.000138756;0.000481161
17;inner;10;0.0129179;0.012703;0.013268
17;wait;10;6.13397e-05;2.9613e-05;0.000173732
17;boundary;10;0.000540286;0.000380938;0.000606924
17;calc iter;10;0.0137973;0.0135645;0.0142553
17;calc total;1;0.142258;0.142258;0.142258
17;total;1;39.995;39.995;39.995
90;initialize;1;39.393;39.393;39.393
90;async;10;0.000840834;0.00030953;0.00153215
90;inner;10;0.0122279;0.0116089;0.0131973
90;wait;10;5.77625e-05;4.1175e-05;0.000116253
90;boundary;10;0.000573238;0.000311585;0.00070314
90;calc iter;10;0.0137014;0.01313;0.0140997
90;calc total;1;0.142259;0.142259;0.142259
90;total;1;39.6883;39.6883;39.6883
47;initialize;1;38.7816;38.7816;38.7816
47;async;10;0.00029887;5.7542e-05;0.000553605
47;inner;10;0.0130254;0.0127218;0.0133312
47;wait;10;5.01858e-05;2.1763e-05;0.000175073
47;boundary;10;0.000442146;0.000396603;0.000556152
47;calc iter;10;0.0138179;0.0134561;0.0141925
47;calc total;1;0.142261;0.142261;0.142261
47;total;1;39.0758;39.0758;39.0758
18;initialize;1;39.7107;39.7107;39.7107
18;async;10;0.000288153;0.000202025;0.000380629
18;inner;10;0.0130822;0.0129147;0.0133833
18;wait;10;4.23887e-05;2.2967e-05;9.6039e-05
18;boundary;10;0.000397379;0.000329905;0.000458819
18;calc iter;10;0.0138113;0.0136396;0.0141865
18;calc total;1;0.14226;0.14226;0.14226
18;total;1;40.0046;40.0046;40.0046
91;initialize;1;39.3931;39.3931;39.3931
91;async;10;0.000855892;0.00040056;0.00122642
91;inner;10;0.0123912;0.0120114;0.013151
91;wait;10;5.20258e-05;4.1159e-05;0.000105381
91;boundary;10;0.000472974;0.000304614;0.00055481
91;calc iter;10;0.0137735;0.0135132;0.0140049
91;calc total;1;0.142259;0.142259;0.142259
91;total;1;39.6884;39.6884;39.6884
19;initialize;1;39.6956;39.6956;39.6956
19;async;10;0.000150673;6.8915e-05;0.000366877
19;inner;10;0.0133107;0.0130568;0.0135589
19;wait;10;2.80393e-05;1.398e-05;7.3934e-05
19;boundary;10;0.000331425;0.0002944;0.000396609
19;calc iter;10;0.0138219;0.0135903;0.0141998
19;calc total;1;0.142259;0.142259;0.142259
19;total;1;39.9895;39.9895;39.9895
92;initialize;1;39.393;39.393;39.393
92;async;10;0.000808886;0.000363246;0.00120037
92;inner;10;0.0125294;0.0121664;0.0131678
92;wait;10;4.66903e-05;2.8071e-05;0.000125142
92;boundary;10;0.0004075;0.000311478;0.000487363
92;calc iter;10;0.0137938;0.0136397;0.0139762
92;calc total;1;0.142263;0.142263;0.142263
92;total;1;39.6882;39.6882;39.6882
20;initialize;1;39.6862;39.6862;39.6862
20;async;10;0.000450933;0.000314776;0.000670711
20;inner;10;0.01301;0.0127656;0.0133209
20;wait;10;3.61419e-05;1.7427e-05;0.00012969
20;boundary;10;0.000335173;0.000298858;0.000378102
20;calc iter;10;0.0138332;0.0135747;0.0143367
20;calc total;1;0.142261;0.142261;0.142261
20;total;1;39.9801;39.9801;39.9801
93;initialize;1;39.393;39.393;39.393
93;async;10;0.000981625;0.000399593;0.00136562
93;inner;10;0.0124504;0.0120898;0.0130652
93;wait;10;4.59733e-05;2.2626e-05;0.000179583
93;boundary;10;0.000348684;0.000300732;0.000394065
93;calc iter;10;0.0138279;0.0136372;0.014205
93;calc total;1;0.142262;0.142262;0.142262
93;total;1;39.6883;39.6883;39.6883
21;initialize;1;39.6903;39.6903;39.6903
21;async;10;0.000318479;0.000117321;0.000626302
21;inner;10;0.0131596;0.0129198;0.0135025
21;wait;10;2.90652e-05;1.6284e-05;8.7359e-05
21;boundary;10;0.000347854;0.000260768;0.000460139
21;calc iter;10;0.0138561;0.0134247;0.014203
21;calc total;1;0.142261;0.142261;0.142261
21;total;1;39.9842;39.9842;39.9842
94;initialize;1;39.393;39.393;39.393
94;async;10;0.000798754;0.00033777;0.0011498
94;inner;10;0.0125737;0.012172;0.0132433
94;wait;10;4.13784e-05;2.4707e-05;9.9966e-05
94;boundary;10;0.000386349;0.000309922;0.000446821
94;calc iter;10;0.0138013;0.0134776;0.0139975
94;calc total;1;0.142262;0.142262;0.142262
94;total;1;39.6883;39.6883;39.6883
22;initialize;1;39.675;39.675;39.675
22;async;10;0.000364279;0.000181099;0.000660894
22;inner;10;0.0130825;0.0129105;0.0133638
22;wait;10;4.20435e-05;1.8518e-05;0.000130022
22;boundary;10;0.00035229;0.000282546;0.000414609
22;calc iter;10;0.0138422;0.0135586;0.0142714
22;calc total;1;0.142261;0.142261;0.142261
22;total;1;39.9689;39.9689;39.9689
95;initialize;1;39.393;39.393;39.393
95;async;10;0.000752704;0.00030875;0.00114353
95;inner;10;0.0124694;0.0120784;0.0131184
95;wait;10;6.26448e-05;2.9309e-05;0.000255055
95;boundary;10;0.000479667;0.000367446;0.000523965
95;calc iter;10;0.0137659;0.013534;0.0139721
95;calc total;1;0.142264;0.142264;0.142264
95;total;1;39.6882;39.6882;39.6882
23;initialize;1;39.6823;39.6823;39.6823
23;async;10;0.000280765;0.000119285;0.000469266
23;inner;10;0.0130005;0.0128;0.0132023
23;wait;10;3.62525e-05;2.2449e-05;9.4438e-05
23;boundary;10;0.000488814;0.00041023;0.000577255
23;calc iter;10;0.0138077;0.013473;0.0141457
23;calc total;1;0.142259;0.142259;0.142259
23;total;1;39.9762;39.9762;39.9762
53;initialize;1;39.4235;39.4235;39.4235
53;async;10;0.000377814;0.000140395;0.000566773
53;inner;10;0.012865;0.0126226;0.0132262
53;wait;10;5.12259e-05;3.1199e-05;0.000110926
53;boundary;10;0.000465861;0.000320051;0.000542652
53;calc iter;10;0.0137611;0.0133245;0.014084
53;calc total;1;0.142261;0.142261;0.142261
53;total;1;39.7187;39.7187;39.7187
54;initialize;1;39.4234;39.4234;39.4234
54;async;10;0.000405178;0.000150555;0.000818605
54;inner;10;0.0129032;0.0126411;0.0132872
54;wait;10;4.4166e-05;2.7671e-05;9.0869e-05
54;boundary;10;0.000423977;0.000312838;0.000507043
54;calc iter;10;0.0137778;0.0134091;0.0141933
54;calc total;1;0.142263;0.142263;0.142263
54;total;1;39.7186;39.7186;39.7186
55;initialize;1;39.4236;39.4236;39.4236
55;async;10;0.000500812;0.000301305;0.000886464
55;inner;10;0.0128396;0.0126125;0.0132192
55;wait;10;3.97249e-05;2.1737e-05;0.00010909
55;boundary;10;0.000414423;0.000282048;0.000513183
55;calc iter;10;0.0137958;0.0132709;0.0140908
55;calc total;1;0.142259;0.142259;0.142259
55;total;1;39.7188;39.7188;39.7188
56;initialize;1;39.4234;39.4234;39.4234
56;async;10;0.000213183;0.000102537;0.000450542
56;inner;10;0.013097;0.0128685;0.0134333
56;wait;10;4.07101e-05;2.0308e-05;8.9924e-05
56;boundary;10;0.000471298;0.000256436;0.000558322
56;calc iter;10;0.0138235;0.0132838;0.0143839
56;calc total;1;0.142259;0.142259;0.142259
56;total;1;39.7186;39.7186;39.7186
57;initialize;1;39.4234;39.4234;39.4234
57;async;10;0.000426048;0.000118979;0.000650149
57;inner;10;0.01286;0.0125836;0.013322
57;wait;10;4.07171e-05;2.4671e-05;0.000103052
57;boundary;10;0.000462587;0.000289008;0.000544699
57;calc iter;10;0.0137905;0.0132929;0.0144971
57;calc total;1;0.142258;0.142258;0.142258
57;total;1;39.7186;39.7186;39.7186
58;initialize;1;39.4233;39.4233;39.4233
58;async;10;0.000667735;0.000351911;0.000952324
58;inner;10;0.0127013;0.012299;0.0130743
58;wait;10;4.19463e-05;1.9089e-05;0.000140218
58;boundary;10;0.000406192;0.000263419;0.000518529
58;calc iter;10;0.0138184;0.0132698;0.0141139
58;calc total;1;0.142258;0.142258;0.142258
58;total;1;39.7185;39.7185;39.7185
59;initialize;1;39.4234;39.4234;39.4234
59;async;10;0.000790976;0.000449205;0.00101562
59;inner;10;0.0125524;0.0120691;0.0131325
59;wait;10;4.19698e-05;1.962e-05;0.000129092
59;boundary;10;0.000462221;0.000254035;0.000635487
59;calc iter;10;0.0138493;0.0129973;0.0141837
59;calc total;1;0.142259;0.142259;0.142259
59;total;1;39.7187;39.7187;39.7187
60;initialize;1;39.4234;39.4234;39.4234
60;async;10;0.000192671;0.000138643;0.000475643
60;inner;10;0.0131959;0.012893;0.0136685
60;wait;10;4.54044e-05;2.2061e-05;0.000101824
60;boundary;10;0.000499795;0.000250983;0.000578396
60;calc iter;10;0.0139353;0.0133062;0.0145941
60;calc total;1;0.142262;0.142262;0.142262
60;total;1;39.7186;39.7186;39.7186
61;initialize;1;39.4235;39.4235;39.4235
61;async;10;0.000578153;0.000428504;0.000725657
61;inner;10;0.0128616;0.0126007;0.013379
61;wait;10;4.16866e-05;2.2107e-05;0.000105202
61;boundary;10;0.000420459;0.000271392;0.000501153
61;calc iter;10;0.0139032;0.0134003;0.0142483
61;calc total;1;0.142263;0.142263;0.142263
61;total;1;39.7187;39.7187;39.7187
62;initialize;1;39.4234;39.4234;39.4234
62;async;10;0.000577223;0.000300713;0.000787037
62;inner;10;0.0127957;0.0125237;0.0132973
62;wait;10;4.67443e-05;2.9865e-05;0.000118729
62;boundary;10;0.00044427;0.000344231;0.000510814
62;calc iter;10;0.0138653;0.0136177;0.0142019
62;calc total;1;0.142263;0.142263;0.142263
62;total;1;39.7186;39.7186;39.7186
63;initialize;1;39.4234;39.4234;39.4234
63;async;10;0.000485712;0.000194947;0.000695185
63;inner;10;0.0127397;0.0124999;0.013315
63;wait;10;5.37316e-05;3.5105e-05;0.000110135
63;boundary;10;0.000538353;0.00034886;0.000618115
63;calc iter;10;0.0138191;0.0136004;0.0142111
63;calc total;1;0.142262;0.142262;0.142262
63;total;1;39.7186;39.7186;39.7186
64;initialize;1;39.4234;39.4234;39.4234
64;async;10;0.000570043;0.000151211;0.00106423
64;inner;10;0.0124939;0.0120844;0.0132001
64;wait;10;7.15882e-05;4.4185e-05;0.000244195
64;boundary;10;0.000618752;0.00040748;0.000750248
64;calc iter;10;0.0137558;0.0134797;0.014064
64;calc total;1;0.142266;0.142266;0.142266
64;total;1;39.7187;39.7187;39.7187
65;initialize;1;39.4235;39.4235;39.4235
65;async;10;0.000561656;0.000252945;0.000998137
65;inner;10;0.0124809;0.0120756;0.0132634
65;wait;10;6.73568e-05;4.7109e-05;0.000127686
65;boundary;10;0.000622191;0.000354832;0.000710569
65;calc iter;10;0.0137337;0.013462;0.0141682
65;calc total;1;0.142263;0.142263;0.142263
65;total;1;39.7187;39.7187;39.7187
66;initialize;1;39.4234;39.4234;39.4234
66;async;10;0.000586847;0.000299792;0.000878819
66;inner;10;0.0126483;0.0123471;0.0132599
66;wait;10;5.63344e-05;3.9964e-05;0.000134492
66;boundary;10;0.000529447;0.000351741;0.00058752
66;calc iter;10;0.0138222;0.0135828;0.0141632
66;calc total;1;0.142263;0.142263;0.142263
66;total;1;39.7186;39.7186;39.7186
67;initialize;1;39.4234;39.4234;39.4234
67;async;10;0.000345627;0.000104246;0.00049679
67;inner;10;0.0130506;0.012834;0.0135611
67;wait;10;4.50062e-05;2.8831e-05;9.9742e-05
67;boundary;10;0.000423683;0.000304258;0.000504351
67;calc iter;10;0.013866;0.0136075;0.0143823
67;calc total;1;0.142261;0.142261;0.142261
67;total;1;39.7186;39.7186;39.7186
68;initialize;1;39.4234;39.4234;39.4234
68;async;10;0.000586095;0.000420203;0.000847186
68;inner;10;0.012849;0.0126675;0.013282
68;wait;10;4.21848e-05;2.6027e-05;0.000109434
68;boundary;10;0.000404825;0.000285042;0.000460334
68;calc iter;10;0.0138833;0.0135298;0.0142298
68;calc total;1;0.142261;0.142261;0.142261
68;total;1;39.7186;39.7186;39.7186
69;initialize;1;39.4234;39.4234;39.4234
69;async;10;0.000155718;9.7242e-05;0.000433641
69;inner;10;0.0132635;0.0129992;0.0136697
69;wait;10;4.25677e-05;1.9909e-05;0.000100247
69;boundary;10;0.00045187;0.000261645;0.000546342
69;calc iter;10;0.013915;0.0133902;0.01452
69;calc total;1;0.142261;0.142261;0.142261
69;total;1;39.7186;39.7186;39.7186
70;initialize;1;39.4234;39.4234;39.4234
70;async;10;0.000514364;0.000351535;0.000742635
70;inner;10;0.0129269;0.0126139;0.0133327
70;wait;10;4.1451e-05;2.3355e-05;0.00010907
70;boundary;10;0.000401419;0.00028238;0.000462895
70;calc iter;10;0.0138852;0.0134889;0.0142697
70;calc total;1;0.142263;0.142263;0.142263
70;total;1;39.7186;39.7186;39.7186
71;initialize;1;39.424;39.424;39.424
71;async;10;0.000347767;0.000170601;0.000559753
71;inner;10;0.0130094;0.0127183;0.013279
71;wait;10;5.43555e-05;2.3306e-05;0.000176608
71;boundary;10;0.000455597;0.000340787;0.000589062
71;calc iter;10;0.0138686;0.0136655;0.0141283
71;calc total;1;0.142262;0.142262;0.142262
71;total;1;39.7192;39.7192;39.7192
104;initialize;1;38.8967;38.8967;38.8967
104;async;10;0.000535112;0.000198366;0.000825402
104;inner;10;0.0129505;0.0127964;0.0131075
104;wait;10;4.04965e-05;2.2872e-05;0.000112108
104;boundary;10;0.000318079;0.000289484;0.000344646
104;calc iter;10;0.0138453;0.0134637;0.0142727
104;calc total;1;0.142262;0.142262;0.142262
104;total;1;39.1935;39.1935;39.1935
105;initialize;1;38.8966;38.8966;38.8966
105;async;10;0.000491713;0.000314543;0.00111368
105;inner;10;0.0129343;0.0127893;0.0130867
105;wait;10;4.74816e-05;2.2268e-05;0.000101921
105;boundary;10;0.000377211;0.000288087;0.000542316
105;calc iter;10;0.0138519;0.0136042;0.014472
105;calc total;1;0.142262;0.142262;0.142262
105;total;1;39.1935;39.1935;39.1935
106;initialize;1;38.8967;38.8967;38.8967
106;async;10;0.000512911;0.000329315;0.0008298
106;inner;10;0.0129187;0.0128078;0.0131067
106;wait;10;4.61917e-05;2.2616e-05;9.7469e-05
106;boundary;10;0.000359404;0.000302575;0.000471907
106;calc iter;10;0.0138381;0.0135847;0.0142249
106;calc total;1;0.142262;0.142262;0.142262
106;total;1;39.1935;39.1935;39.1935
107;initialize;1;38.8967;38.8967;38.8967
107;async;10;0.000551208;0.000298572;0.000866439
107;inner;10;0.0128971;0.0126971;0.013147
107;wait;10;4.6472e-05;1.9155e-05;0.00013432
107;boundary;10;0.000356331;0.000264137;0.000553048
107;calc iter;10;0.0138523;0.0136315;0.0140487
107;calc total;1;0.142262;0.142262;0.142262
107;total;1;39.1935;39.1935;39.1935
108;initialize;1;38.8967;38.8967;38.8967
108;async;10;0.000990358;0.000323152;0.00155984
108;inner;10;0.012362;0.0117401;0.0131676
108;wait;10;4.78547e-05;2.1881e-05;0.00013811
108;boundary;10;0.00043669;0.000274675;0.000610344
108;calc iter;10;0.0138384;0.013325;0.0141374
108;calc total;1;0.14226;0.14226;0.14226
108;total;1;39.1935;39.1935;39.1935
109;initialize;1;38.8968;38.8968;38.8968
109;async;10;0.00106605;0.000446177;0.00136606
109;inner;10;0.0123005;0.0113564;0.0132215
109;wait;10;4.62916e-05;1.9532e-05;0.000105341
109;boundary;10;0.00049005;0.000251528;0.000595906
109;calc iter;10;0.0139047;0.0128023;0.0143608
109;calc total;1;0.142264;0.142264;0.142264
109;total;1;39.1936;39.1936;39.1936
110;initialize;1;38.8967;38.8967;38.8967
110;async;10;0.000213681;0.000127126;0.000450467
110;inner;10;0.0131323;0.0122153;0.0136708
110;wait;10;5.32424e-05;2.1188e-05;9.1647e-05
110;boundary;10;0.000590371;0.000243258;0.000731671
110;calc iter;10;0.0139914;0.0126125;0.0146934
110;calc total;1;0.142263;0.142263;0.142263
110;total;1;39.1935;39.1935;39.1935
111;initialize;1;38.8967;38.8967;38.8967
111;async;10;0.0010692;0.000406674;0.00129129
111;inner;10;0.0122647;0.0113782;0.0131181
111;wait;10;5.04296e-05;1.9744e-05;0.000148465
111;boundary;10;0.000517573;0.000252416;0.000666336
111;calc iter;10;0.0139036;0.0127432;0.0142778
111;calc total;1;0.142262;0.142262;0.142262
111;total;1;39.1935;39.1935;39.1935
112;initialize;1;38.8973;38.8973;38.8973
112;async;10;0.00101707;0.000162988;0.00150882
112;inner;10;0.01233;0.011623;0.0132456
112;wait;10;4.74135e-05;2.3737e-05;0.000109834
112;boundary;10;0.00043378;0.000269142;0.00057224
112;calc iter;10;0.0138299;0.0133665;0.0141009
112;calc total;1;0.142265;0.142265;0.142265
112;total;1;39.1941;39.1941;39.1941
113;initialize;1;38.8973;38.8973;38.8973
113;async;10;0.00070393;0.000313691;0.00122248
113;inner;10;0.0126379;0.0121879;0.0131698
113;wait;10;4.8496e-05;2.6954e-05;0.000133744
113;boundary;10;0.000365008;0.000334153;0.000421551
113;calc iter;10;0.0137564;0.013435;0.0140432
113;calc total;1;0.142263;0.142263;0.142263
113;total;1;39.1941;39.1941;39.1941
114;initialize;1;38.8967;38.8967;38.8967
114;async;10;0.000385492;7.3584e-05;0.000773462
114;inner;10;0.0128067;0.0123587;0.0134239
114;wait;10;5.16399e-05;2.7706e-05;9.9717e-05
114;boundary;10;0.000468022;0.000302506;0.000652063
114;calc iter;10;0.0137128;0.0132623;0.0142572
114;calc total;1;0.142264;0.142264;0.142264
114;total;1;39.1935;39.1935;39.1935
115;initialize;1;38.8967;38.8967;38.8967
115;async;10;0.000427803;0.000200324;0.000754535
115;inner;10;0.0127259;0.0122802;0.0133142
115;wait;10;5.32153e-05;3.5224e-05;9.7662e-05
115;boundary;10;0.000481443;0.000314521;0.000646702
115;calc iter;10;0.0136899;0.0132878;0.0141582
115;calc total;1;0.142264;0.142264;0.142264
115;total;1;39.1935;39.1935;39.1935
116;initialize;1;38.8967;38.8967;38.8967
116;async;10;0.000606116;0.000196177;0.000938939
116;inner;10;0.0126015;0.0121998;0.0132855
116;wait;10;5.33978e-05;3.7018e-05;0.000119993
116;boundary;10;0.000451694;0.000334436;0.000531103
116;calc iter;10;0.0137137;0.013446;0.0140702
116;calc total;1;0.142262;0.142262;0.142262
116;total;1;39.1935;39.1935;39.1935
117;initialize;1;38.8967;38.8967;38.8967
117;async;10;0.000693333;0.000145915;0.00118062
117;inner;10;0.0125971;0.0121386;0.0132875
117;wait;10;4.35642e-05;2.6533e-05;9.9808e-05
117;boundary;10;0.000388687;0.000320402;0.00045422
117;calc iter;10;0.0137238;0.013499;0.014134
117;calc total;1;0.142263;0.142263;0.142263
117;total;1;39.1935;39.1935;39.1935
118;initialize;1;38.8967;38.8967;38.8967
118;async;10;0.000596135;0.000161784;0.000990442
118;inner;10;0.0125801;0.012271;0.0132125
118;wait;10;5.73344e-05;3.3112e-05;0.000118704
118;boundary;10;0.000472978;0.000325806;0.000612956
118;calc iter;10;0.0137076;0.0135079;0.014094
118;calc total;1;0.142263;0.142263;0.142263
118;total;1;39.1935;39.1935;39.1935
119;initialize;1;38.8967;38.8967;38.8967
119;async;10;0.000595251;0.000207036;0.00105372
119;inner;10;0.0124078;0.0121467;0.0129457
119;wait;10;8.12577e-05;3.954e-05;0.000191509
119;boundary;10;0.000600913;0.000430343;0.000743349
119;calc iter;10;0.0136869;0.0132246;0.0139849
119;calc total;1;0.142263;0.142263;0.142263
119;total;1;39.1935;39.1935;39.1935
192;initialize;1;38.5315;38.5315;38.5315
192;async;10;0.000247376;4.1142e-05;0.000624288
192;inner;10;0.0131168;0.0127302;0.0137012
192;wait;10;7.13155e-05;3.1537e-05;0.000224534
192;boundary;10;0.000546651;0.000314308;0.000748801
192;calc iter;10;0.0139835;0.0137027;0.0145188
192;calc total;1;0.142264;0.142264;0.142264
192;total;1;38.8247;38.8247;38.8247
144;initialize;1;39.1254;39.1254;39.1254
144;async;10;0.000336851;8.2621e-05;0.000874718
144;inner;10;0.0129569;0.012641;0.0133593
144;wait;10;5.25362e-05;3.2033e-05;9.656e-05
144;boundary;10;0.000576426;0.000321822;0.000747352
144;calc iter;10;0.0139244;0.0135261;0.0144991
144;calc total;1;0.142264;0.142264;0.142264
144;total;1;39.4223;39.4223;39.4223
129;initialize;1;38.5238;38.5238;38.5238
129;async;10;0.000380814;0.000161521;0.000858262
129;inner;10;0.0131248;0.0128709;0.0133176
129;wait;10;4.34608e-05;2.3527e-05;0.000114211
129;boundary;10;0.000354566;0.000284593;0.000440889
129;calc iter;10;0.0139046;0.0135682;0.01448
129;calc total;1;0.142265;0.142265;0.142265
129;total;1;38.8205;38.8205;38.8205
216;initialize;1;38.4764;38.4764;38.4764
216;async;10;0.000488808;0.000147084;0.00099519
216;inner;10;0.0128555;0.0123577;0.0131432
216;wait;10;6.26695e-05;2.8513e-05;0.000161733
216;boundary;10;0.000535581;0.000361177;0.000735858
216;calc iter;10;0.0139437;0.0134871;0.0145122
216;calc total;1;0.142257;0.142257;0.142257
216;total;1;38.7729;38.7729;38.7729
168;initialize;1;39.2544;39.2544;39.2544
168;async;10;0.00046443;5.1711e-05;0.00108451
168;inner;10;0.0128833;0.0125218;0.0131498
168;wait;10;6.99435e-05;2.9246e-05;0.00020649
168;boundary;10;0.000530022;0.000345284;0.000746679
168;calc iter;10;0.0139491;0.0133318;0.0145292
168;calc total;1;0.142262;0.142262;0.142262
168;total;1;39.5434;39.5434;39.5434
193;initialize;1;38.5315;38.5315;38.5315
193;async;10;0.000255663;6.4183e-05;0.000661398
193;inner;10;0.0132851;0.0129613;0.0135882
193;wait;10;5.72629e-05;2.4598e-05;0.000150096
193;boundary;10;0.000405811;0.000299868;0.000584127
193;calc iter;10;0.0140051;0.0138207;0.014217
193;calc total;1;0.14226;0.14226;0.14226
193;total;1;38.8247;38.8247;38.8247
145;initialize;1;39.1254;39.1254;39.1254
145;async;10;0.000334596;9.6153e-05;0.000548016
145;inner;10;0.0130725;0.0128086;0.0132724
145;wait;10;5.88694e-05;3.4336e-05;0.00014729
145;boundary;10;0.000466381;0.000318903;0.000748926
145;calc iter;10;0.0139337;0.0137122;0.0141238
145;calc total;1;0.14226;0.14226;0.14226
145;total;1;39.4223;39.4223;39.4223
130;initialize;1;38.5243;38.5243;38.5243
130;async;10;0.000497546;0.000256263;0.000887453
130;inner;10;0.012964;0.0128089;0.013207
130;wait;10;4.35741e-05;2.3614e-05;0.000109084
130;boundary;10;0.000373211;0.000333619;0.000467348
130;calc iter;10;0.0138793;0.013575;0.0141509
130;calc total;1;0.142266;0.142266;0.142266
130;total;1;38.821;38.821;38.821
217;initialize;1;38.4762;38.4762;38.4762
217;async;10;0.000387858;0.000156374;0.000628173
217;inner;10;0.0130939;0.0126557;0.0133826
217;wait;10;4.86155e-05;2.4045e-05;9.4012e-05
217;boundary;10;0.000420752;0.000294473;0.000647177
217;calc iter;10;0.0139524;0.0136861;0.0142212
217;calc total;1;0.142258;0.142258;0.142258
217;total;1;38.7726;38.7726;38.7726
169;initialize;1;39.2545;39.2545;39.2545
169;async;10;0.000479955;0.000118772;0.000723777
169;inner;10;0.0130319;0.0127698;0.0131371
169;wait;10;4.79176e-05;2.9763e-05;0.000116405
169;boundary;10;0.000387534;0.000314202;0.000577121
169;calc iter;10;0.0139486;0.0134847;0.0142031
169;calc total;1;0.142262;0.142262;0.142262
169;total;1;39.5435;39.5435;39.5435
194;initialize;1;38.5318;38.5318;38.5318
194;async;10;0.000303235;7.9584e-05;0.000824437
194;inner;10;0.0133551;0.0129754;0.0137209
194;wait;10;4.06977e-05;2.2686e-05;0.000134895
194;boundary;10;0.000321453;0.00027574;0.000373249
194;calc iter;10;0.0140215;0.0137316;0.014253
194;calc total;1;0.142262;0.142262;0.142262
194;total;1;38.825;38.825;38.825
146;initialize;1;39.1254;39.1254;39.1254
146;async;10;0.000387515;0.000104002;0.000544083
146;inner;10;0.0131531;0.0129512;0.0132621
146;wait;10;4.39091e-05;2.5969e-05;0.000115972
146;boundary;10;0.000351587;0.00029291;0.000538244
146;calc iter;10;0.0139372;0.0137465;0.0141178
146;calc total;1;0.142261;0.142261;0.142261
146;total;1;39.4223;39.4223;39.4223
131;initialize;1;38.524;38.524;38.524
131;async;10;0.000545873;0.000289899;0.000791807
131;inner;10;0.0129539;0.0126994;0.0131879
131;wait;10;4.24318e-05;2.0162e-05;0.000110244
131;boundary;10;0.000347341;0.000270764;0.000468101
131;calc iter;10;0.0138907;0.0135813;0.0140973
131;calc total;1;0.142265;0.142265;0.142265
131;total;1;38.8207;38.8207;38.8207
218;initialize;1;38.4764;38.4764;38.4764
218;async;10;0.000300077;0.000140723;0.000588911
218;inner;10;0.0133264;0.0131342;0.0134355
218;wait;10;3.88641e-05;2.2408e-05;9.1831e-05
218;boundary;10;0.000319192;0.000263057;0.000472698
218;calc iter;10;0.0139855;0.0137543;0.0142257
218;calc total;1;0.142257;0.142257;0.142257
218;total;1;38.7729;38.7729;38.7729
170;initialize;1;39.2544;39.2544;39.2544
170;async;10;0.000411197;0.000116391;0.000774397
170;inner;10;0.0131828;0.0129993;0.0134546
170;wait;10;3.96648e-05;2.1833e-05;0.000102212
170;boundary;10;0.000327667;0.000281475;0.000514524
170;calc iter;10;0.0139627;0.0135847;0.01451
170;calc total;1;0.142261;0.142261;0.142261
170;total;1;39.5435;39.5435;39.5435
195;initialize;1;38.5315;38.5315;38.5315
195;async;10;0.000301551;9.2473e-05;0.000746532
195;inner;10;0.0133462;0.0129601;0.0137025
195;wait;10;3.45372e-05;2.1746e-05;9.5666e-05
195;boundary;10;0.00033815;0.000273676;0.000471812
195;calc iter;10;0.0140217;0.0136021;0.0144668
195;calc total;1;0.14226;0.14226;0.14226
195;total;1;38.8246;38.8246;38.8246
147;initialize;1;39.1261;39.1261;39.1261
147;async;10;0.000315164;0.00014055;0.000497944
147;inner;10;0.0132511;0.0130297;0.0133765
147;wait;10;4.04042e-05;2.1965e-05;9.6923e-05
147;boundary;10;0.000339203;0.00027328;0.000500178
147;calc iter;10;0.013947;0.0137188;0.014137
147;calc total;1;0.142261;0.142261;0.142261
147;total;1;39.4231;39.4231;39.4231
132;initialize;1;38.5242;38.5242;38.5242
132;async;10;0.000627958;0.000183417;0.00109002
132;inner;10;0.0125753;0.011907;0.0134176
132;wait;10;5.50938e-05;2.9786e-05;0.000104869
132;boundary;10;0.000545236;0.000320092;0.000734717
132;calc iter;10;0.0138055;0.012989;0.0145321
132;calc total;1;0.142265;0.142265;0.142265
132;total;1;38.8209;38.8209;38.8209
219;initialize;1;38.4766;38.4766;38.4766
219;async;10;0.000556906;0.000307423;0.000948809
219;inner;10;0.0130336;0.0128431;0.0132338
219;wait;10;4.36603e-05;2.4331e-05;0.000133507
219;boundary;10;0.000324252;0.000300586;0.000354438
219;calc iter;10;0.0139594;0.0137455;0.0143178
219;calc total;1;0.142257;0.142257;0.142257
219;total;1;38.773;38.773;38.773
171;initialize;1;39.2545;39.2545;39.2545
171;async;10;0.00061072;0.000410764;0.000906732
171;inner;10;0.0130042;0.0127954;0.0131489
171;wait;10;3.89141e-05;2.0179e-05;0.00010291
171;boundary;10;0.00030408;0.000282618;0.000332868
171;calc iter;10;0.0139591;0.0136431;0.0141266
171;calc total;1;0.142263;0.142263;0.142263
171;total;1;39.5435;39.5435;39.5435
196;initialize;1;38.5316;38.5316;38.5316
196;async;10;0.000184412;8.8289e-05;0.000588572
196;inner;10;0.0133831;0.0128866;0.0136432
196;wait;10;3.64766e-05;2.027e-05;9.1613e-05
196;boundary;10;0.00041367;0.00028016;0.000678348
196;calc iter;10;0.0140186;0.0135321;0.0148944
196;calc total;1;0.14226;0.14226;0.14226
196;total;1;38.8249;38.8249;38.8249
148;initialize;1;39.1452;39.1452;39.1452
148;async;10;0.000500471;0.000299555;0.000897001
148;inner;10;0.0130119;0.0129079;0.0131639
148;wait;10;5.88132e-05;2.2105e-05;0.000260162
148;boundary;10;0.00036052;0.000280507;0.000472558
148;calc iter;10;0.0139328;0.0137027;0.0142226
148;calc total;1;0.142263;0.142263;0.142263
148;total;1;39.4421;39.4421;39.4421
133;initialize;1;38.5241;38.5241;38.5241
133;async;10;0.000832225;0.000434832;0.0012301
133;inner;10;0.0124926;0.011528;0.0134452
133;wait;10;4.56913e-05;1.9039e-05;9.5699e-05
133;boundary;10;0.000499935;0.000264736;0.000596736
133;calc iter;10;0.013872;0.0130429;0.0146035
133;calc total;1;0.142265;0.142265;0.142265
133;total;1;38.8208;38.8208;38.8208
220;initialize;1;38.4765;38.4765;38.4765
220;async;10;0.000631073;0.000269661;0.00124203
220;inner;10;0.0129679;0.0125907;0.0131661
220;wait;10;3.93706e-05;2.2107e-05;0.000104081
220;boundary;10;0.000313767;0.000280463;0.000349035
220;calc iter;10;0.0139532;0.0137046;0.01432
220;calc total;1;0.142261;0.142261;0.142261
220;total;1;38.7729;38.7729;38.7729
172;initialize;1;39.2544;39.2544;39.2544
172;async;10;0.000659323;0.000309343;0.00124961
172;inner;10;0.0129465;0.0126929;0.0131249
172;wait;10;3.8369e-05;2.0581e-05;0.000135512
172;boundary;10;0.000313885;0.000276831;0.000480454
172;calc iter;10;0.0139592;0.0134719;0.0144501
172;calc total;1;0.142261;0.142261;0.142261
172;total;1;39.5434;39.5434;39.5434
197;initialize;1;38.5315;38.5315;38.5315
197;async;10;0.000309107;0.000100043;0.000860755
197;inner;10;0.0133323;0.0129446;0.0137604
197;wait;10;4.01513e-05;2.1206e-05;0.000139881
197;boundary;10;0.000328342;0.00028268;0.000445737
197;calc iter;10;0.014011;0.0136337;0.0143446
197;calc total;1;0.142259;0.142259;0.142259
197;total;1;38.8247;38.8247;38.8247
149;initialize;1;39.1452;39.1452;39.1452
149;async;10;0.000442538;0.000164286;0.000821721
149;inner;10;0.0131106;0.0129755;0.0132931
149;wait;10;4.73645e-05;2.3416e-05;0.00018161
149;boundary;10;0.000335411;0.000290609;0.000405793
149;calc iter;10;0.013937;0.0135786;0.0142471
149;calc total;1;0.142262;0.142262;0.142262
149;total;1;39.4421;39.4421;39.4421
134;initialize;1;38.5242;38.5242;38.5242
134;async;10;0.000316635;0.000130221;0.000649082
134;inner;10;0.0129845;0.0117137;0.0138012
134;wait;10;5.33174e-05;2.1003e-05;0.000113546
134;boundary;10;0.000576265;0.000246647;0.000696722
134;calc iter;10;0.0139323;0.0125184;0.0148031
134;calc total;1;0.142266;0.142266;0.142266
134;total;1;38.8208;38.8208;38.8208
221;initialize;1;38.4766;38.4766;38.4766
221;async;10;0.000498379;0.000248517;0.000919854
221;inner;10;0.01308;0.0129146;0.0132151
221;wait;10;4.51816e-05;2.1161e-05;0.00010897
221;boundary;10;0.000335936;0.000298822;0.000419258
221;calc iter;10;0.0139606;0.013678;0.0142356
221;calc total;1;0.142261;0.142261;0.142261
221;total;1;38.773;38.773;38.773
173;initialize;1;39.2545;39.2545;39.2545
173;async;10;0.00052376;0.000241597;0.000856669
173;inner;10;0.0131107;0.0128244;0.0132924
173;wait;10;3.61453e-05;1.9933e-05;0.000112831
173;boundary;10;0.00029204;0.000273925;0.000325784
173;calc iter;10;0.0139635;0.0137186;0.0141552
173;calc total;1;0.142262;0.142262;0.142262
173;total;1;39.5435;39.5435;39.5435
198;initialize;1;38.5313;38.5313;38.5313
198;async;10;0.000265999;6.3125e-05;0.000845497
198;inner;10;0.0133554;0.013007;0.0137453
198;wait;10;4.40558e-05;2.5184e-05;9.8065e-05
198;boundary;10;0.00033971;0.000282498;0.000453232
198;calc iter;10;0.0140063;0.0137246;0.0143375
198;calc total;1;0.142262;0.142262;0.142262
198;total;1;38.8246;38.8246;38.8246
135;initialize;1;38.5242;38.5242;38.5242
135;async;10;0.000938582;0.000422713;0.00171029
135;inner;10;0.0124081;0.011362;0.0134663
135;wait;10;4.70244e-05;1.9778e-05;9.6795e-05
135;boundary;10;0.000503558;0.000261745;0.000606426
135;calc iter;10;0.0138989;0.0124092;0.0144522
135;calc total;1;0.142264;0.142264;0.142264
135;total;1;38.8209;38.8209;38.8209
222;initialize;1;38.4767;38.4767;38.4767
222;async;10;0.000500719;0.000319417;0.000693895
222;inner;10;0.0129804;0.0127687;0.0131305
222;wait;10;5.58347e-05;2.8248e-05;0.00013439
222;boundary;10;0.000414711;0.000352704;0.000547823
222;calc iter;10;0.0139529;0.0137163;0.0141344
222;calc total;1;0.142263;0.142263;0.142263
222;total;1;38.7732;38.7732;38.7732
174;initialize;1;39.2544;39.2544;39.2544
174;async;10;0.00053064;0.000405847;0.000979699
174;inner;10;0.0129686;0.012681;0.0132199
174;wait;10;5.38238e-05;2.7138e-05;0.000159287
174;boundary;10;0.000406326;0.000282758;0.000692005
174;calc iter;10;0.0139606;0.0138099;0.0142195
174;calc total;1;0.142263;0.142263;0.142263
174;total;1;39.5435;39.5435;39.5435
199;initialize;1;38.5317;38.5317;38.5317
199;async;10;0.000252224;6.316e-05;0.000505059
199;inner;10;0.0133287;0.0130157;0.0135924
199;wait;10;5.12181e-05;3.1465e-05;0.000138115
199;boundary;10;0.000378507;0.00031476;0.00046526
199;calc iter;10;0.0140118;0.0136705;0.0142508
199;calc total;1;0.14226;0.14226;0.14226
199;total;1;38.8249;38.8249;38.8249
136;initialize;1;38.5241;38.5241;38.5241
136;async;10;0.000868439;0.000276948;0.00171446
136;inner;10;0.0124154;0.0115516;0.0132697
136;wait;10;5.36351e-05;2.1984e-05;0.000147089
136;boundary;10;0.000510687;0.000274263;0.000678309
136;calc iter;10;0.0138496;0.0128781;0.0142992
136;calc total;1;0.142261;0.142261;0.142261
136;total;1;38.8208;38.8208;38.8208
223;initialize;1;38.4764;38.4764;38.4764
223;async;10;0.000428509;0.000200574;0.000822301
223;inner;10;0.0131418;0.0129385;0.0132982
223;wait;10;4.47036e-05;2.4481e-05;9.5472e-05
223;boundary;10;0.000338408;0.000308852;0.000384937
223;calc iter;10;0.0139546;0.0137218;0.0143344
223;calc total;1;0.142261;0.142261;0.142261
223;total;1;38.7729;38.7729;38.7729
175;initialize;1;39.2544;39.2544;39.2544
175;async;10;0.000481442;0.000234396;0.000726405
175;inner;10;0.0129746;0.0127153;0.0132061
175;wait;10;5.84538e-05;3.5872e-05;0.000123153
175;boundary;10;0.000433729;0.000313576;0.000597549
175;calc iter;10;0.0139494;0.0136118;0.014093
175;calc total;1;0.142262;0.142262;0.142262
175;total;1;39.5435;39.5435;39.5435
200;initialize;1;38.5315;38.5315;38.5315
200;async;10;0.00021273;6.311e-05;0.000580103
200;inner;10;0.0134295;0.0129768;0.0137711
200;wait;10;4.07092e-05;2.14e-05;9.1075e-05
200;boundary;10;0.000341801;0.00026557;0.000424603
200;calc iter;10;0.0140258;0.0136327;0.0144441
200;calc total;1;0.142257;0.142257;0.142257
200;total;1;38.8247;38.8247;38.8247
137;initialize;1;38.5242;38.5242;38.5242
137;async;10;0.000572066;9.3626e-05;0.00148726
137;inner;10;0.0127521;0.0121312;0.0134912
137;wait;10;4.00201e-05;2.1772e-05;8.9985e-05
137;boundary;10;0.000455959;0.00030538;0.000655047
137;calc iter;10;0.0138215;0.0135054;0.0143454
137;calc total;1;0.142263;0.142263;0.142263
137;total;1;38.8209;38.8209;38.8209
224;initialize;1;38.4766;38.4766;38.4766
224;async;10;0.000261852;6.643e-05;0.000533715
224;inner;10;0.0133081;0.0131143;0.0134954
224;wait;10;3.64534e-05;2.2849e-05;8.585e-05
224;boundary;10;0.00036404;0.000276572;0.000628025
224;calc iter;10;0.0139714;0.0136221;0.0147449
224;calc total;1;0.142262;0.142262;0.142262
224;total;1;38.773;38.773;38.773
176;initialize;1;39.2544;39.2544;39.2544
176;async;10;0.000528425;0.000338465;0.000655912
176;inner;10;0.0130177;0.0128838;0.0131333
176;wait;10;5.19688e-05;2.4582e-05;0.000124322
176;boundary;10;0.000362962;0.000285271;0.000438578
176;calc iter;10;0.0139624;0.0137642;0.0141233
176;calc total;1;0.142266;0.142266;0.142266
176;total;1;39.5435;39.5435;39.5435
201;initialize;1;38.5315;38.5315;38.5315
201;async;10;0.000232393;6.579e-05;0.000521348
201;inner;10;0.0133019;0.0129717;0.0135799
201;wait;10;5.27079e-05;3.299e-05;0.000114773
201;boundary;10;0.000421842;0.00031094;0.000587095
201;calc iter;10;0.0140102;0.0136599;0.0143212
201;calc total;1;0.142258;0.142258;0.142258
201;total;1;38.8247;38.8247;38.8247
138;initialize;1;38.5243;38.5243;38.5243
138;async;10;0.000530025;0.000143748;0.000952646
138;inner;10;0.0126778;0.0122443;0.0133297
138;wait;10;5.11184e-05;3.0106e-05;0.000143684
138;boundary;10;0.000442427;0.000322056;0.000564276
138;calc iter;10;0.0137027;0.013393;0.0142026
138;calc total;1;0.142266;0.142266;0.142266
138;total;1;38.8209;38.8209;38.8209
225;initialize;1;38.4764;38.4764;38.4764
225;async;10;0.000428027;0.000155725;0.000844542
225;inner;10;0.013096;0.0129165;0.0132081
225;wait;10;4.94267e-05;2.8431e-05;0.000107085
225;boundary;10;0.000368274;0.00030712;0.000484158
225;calc iter;10;0.0139429;0.0137057;0.0143002
225;calc total;1;0.14226;0.14226;0.14226
225;total;1;38.7729;38.7729;38.7729
177;initialize;1;39.2544;39.2544;39.2544
177;async;10;0.000297089;0.000119957;0.000439283
177;inner;10;0.0133283;0.013149;0.0134239
177;wait;10;3.55575e-05;2.011e-05;9.0235e-05
177;boundary;10;0.000299912;0.000282401;0.000328242
177;calc iter;10;0.0139626;0.0137793;0.014185
177;calc total;1;0.142264;0.142264;0.142264
177;total;1;39.5435;39.5435;39.5435
202;initialize;1;38.5316;38.5316;38.5316
202;async;10;0.00022801;9.5746e-05;0.000449857
202;inner;10;0.0132511;0.0129437;0.0135999
202;wait;10;5.61347e-05;4.1043e-05;9.2783e-05
202;boundary;10;0.000459065;0.000308148;0.000594134
202;calc iter;10;0.0139956;0.0136936;0.0143561
202;calc total;1;0.142257;0.142257;0.142257
202;total;1;38.8248;38.8248;38.8248
139;initialize;1;38.5239;38.5239;38.5239
139;async;10;0.000470804;0.000183339;0.00107875
139;inner;10;0.0126218;0.0122384;0.0132482
139;wait;10;6.19594e-05;3.6225e-05;0.000154335
139;boundary;10;0.000530713;0.000359684;0.000601209
139;calc iter;10;0.0136864;0.0133308;0.0141649
139;calc total;1;0.142263;0.142263;0.142263
139;total;1;38.8206;38.8206;38.8206
226;initialize;1;38.4764;38.4764;38.4764
226;async;10;0.000458731;0.000355334;0.000753044
226;inner;10;0.0129741;0.0126919;0.0131735
226;wait;10;6.16131e-05;4.0476e-05;0.000109161
226;boundary;10;0.000455152;0.000336811;0.000570708
226;calc iter;10;0.013951;0.0136602;0.0141964
226;calc total;1;0.14226;0.14226;0.14226
226;total;1;38.7729;38.7729;38.7729
178;initialize;1;39.2544;39.2544;39.2544
178;async;10;0.000534017;0.000271689;0.000918009
178;inner;10;0.0129578;0.0127096;0.0132758
178;wait;10;5.00679e-05;2.3517e-05;0.000111427
178;boundary;10;0.000410496;0.000293001;0.000599217
178;calc iter;10;0.0139536;0.0135776;0.0142282
178;calc total;1;0.142265;0.142265;0.142265
178;total;1;39.5435;39.5435;39.5435
203;initialize;1;38.5315;38.5315;38.5315
203;async;10;0.000251784;8.083e-05;0.000446961
203;inner;10;0.0132945;0.0128748;0.0136676
203;wait;10;5.71492e-05;2.6594e-05;0.000156177
203;boundary;10;0.000402813;0.000301374;0.000590733
203;calc iter;10;0.0140076;0.0136732;0.0143204
203;calc total;1;0.142257;0.142257;0.142257
203;total;1;38.8247;38.8247;38.8247
140;initialize;1;38.5238;38.5238;38.5238
140;async;10;0.000554241;0.000252632;0.00106297
140;inner;10;0.0126633;0.0122876;0.0133411
140;wait;10;4.85207e-05;3.2765e-05;0.000121682
140;boundary;10;0.000443022;0.000324801;0.000553108
140;calc iter;10;0.0137103;0.0133409;0.0142447
140;calc total;1;0.142266;0.142266;0.142266
140;total;1;38.8205;38.8205;38.8205
227;initialize;1;38.4764;38.4764;38.4764
227;async;10;0.000680352;0.000300879;0.000917047
227;inner;10;0.0129134;0.0127932;0.0131759
227;wait;10;4.71373e-05;1.894e-05;0.000149976
227;boundary;10;0.000345662;0.000258187;0.00052396
227;calc iter;10;0.0139876;0.013861;0.0142245
227;calc total;1;0.142259;0.142259;0.142259
227;total;1;38.7729;38.7729;38.7729
179;initialize;1;39.2545;39.2545;39.2545
179;async;10;0.000468032;0.000278404;0.000797064
179;inner;10;0.013027;0.0127196;0.0132092
179;wait;10;5.33967e-05;2.7433e-05;0.000122555
179;boundary;10;0.000407965;0.000298882;0.000574096
179;calc iter;10;0.0139577;0.0136188;0.0142372
179;calc total;1;0.142265;0.142265;0.142265
179;total;1;39.5435;39.5435;39.5435
204;initialize;1;38.5315;38.5315;38.5315
141;initialize;1;38.524;38.524;38.524
141;async;10;0.000426668;0.000179342;0.00104095
141;inner;10;0.0126631;0.0121929;0.0133485
141;wait;10;5.66325e-05;3.1789e-05;0.000119759
141;boundary;10;0.000514278;0.000320694;0.00064649
141;calc iter;10;0.0136617;0.0133024;0.0142534
141;calc total;1;0.142266;0.142266;0.142266
141;total;1;38.8207;38.8207;38.8207
228;initialize;1;38.4764;38.4764;38.4764
228;async;10;0.000683033;0.000437536;0.000797693
228;inner;10;0.0130367;0.0128744;0.013204
228;wait;10;3.98569e-05;2.2948e-05;0.000113617
228;boundary;10;0.000300936;0.000289653;0.00031913
228;calc iter;10;0.0140616;0.0138932;0.0143366
228;calc total;1;0.14226;0.14226;0.14226
228;total;1;38.7728;38.7728;38.7728
180;initialize;1;39.2544;39.2544;39.2544
180;async;10;0.000587528;0.000184377;0.00110851
180;inner;10;0.012929;0.0125698;0.0135014
180;wait;10;4.20258e-05;2.617e-05;0.000102485
180;boundary;10;0.000357807;0.000305333;0.000444433
180;calc iter;10;0.0139174;0.0135371;0.0143549
180;calc total;1;0.142267;0.142267;0.142267
180;total;1;39.5435;39.5435;39.5435
204;async;10;0.00044654;0.000111185;0.000772919
204;inner;10;0.0131003;0.0127884;0.0135045
204;wait;10;5.87623e-05;2.9683e-05;0.0001636
204;boundary;10;0.00040195;0.000313077;0.000519644
204;calc iter;10;0.0140085;0.0137347;0.0143324
204;calc total;1;0.142262;0.142262;0.142262
142;initialize;1;38.5241;38.5241;38.5241
142;async;10;0.000495442;0.000183547;0.00101734
142;inner;10;0.0125762;0.012166;0.0131542
142;wait;10;6.57783e-05;3.8977e-05;0.000165351
142;boundary;10;0.000545625;0.000388291;0.000624959
142;calc iter;10;0.0136844;0.0133633;0.0141275
142;calc total;1;0.142267;0.142267;0.142267
142;total;1;38.8208;38.8208;38.8208
229;initialize;1;38.4763;38.4763;38.4763
229;async;10;0.000632354;0.000429375;0.000820904
229;inner;10;0.0130494;0.0128601;0.0132313
229;wait;10;4.41044e-05;2.5451e-05;9.6041e-05
229;boundary;10;0.000336853;0.000291427;0.000437074
229;calc iter;10;0.0140637;0.0139282;0.0142808
229;calc total;1;0.14226;0.14226;0.14226
229;total;1;38.7727;38.7727;38.7727
181;initialize;1;39.2545;39.2545;39.2545
181;async;10;0.00121805;0.000260702;0.00194803
181;inner;10;0.012415;0.0118112;0.0133328
181;wait;10;3.94889e-05;1.8959e-05;0.000108396
181;boundary;10;0.000329615;0.000288381;0.000414934
181;calc iter;10;0.0140036;0.0137438;0.0142193
181;calc total;1;0.142264;0.142264;0.142264
181;total;1;39.5435;39.5435;39.5435
204;total;1;38.8247;38.8247;38.8247
143;initialize;1;38.5242;38.5242;38.5242
143;async;10;0.000427684;8.1901e-05;0.00102451
143;inner;10;0.0124775;0.0120341;0.013006
143;wait;10;7.17422e-05;3.3845e-05;0.000251829
143;boundary;10;0.000639097;0.000443819;0.000743233
143;calc iter;10;0.0136174;0.0131298;0.0140893
143;calc total;1;0.142265;0.142265;0.142265
143;total;1;38.8209;38.8209;38.8209
182;initialize;1;39.2544;39.2544;39.2544
182;async;10;0.00149136;0.000436508;0.00199966
182;inner;10;0.0120624;0.011211;0.0133331
182;wait;10;4.66286e-05;2.2539e-05;0.000111224
182;boundary;10;0.000500695;0.000256539;0.000612961
182;calc iter;10;0.0141027;0.0132371;0.0146344
182;calc total;1;0.142265;0.142265;0.142265
182;total;1;39.5435;39.5435;39.5435
205;initialize;1;38.5315;38.5315;38.5315
205;async;10;0.00058174;9.1501e-05;0.00104927
205;inner;10;0.0130637;0.0126599;0.0135574
205;wait;10;4.22545e-05;2.2077e-05;9.9665e-05
205;boundary;10;0.000343607;0.000291615;0.000506041
205;calc iter;10;0.0140325;0.0138014;0.0143954
205;calc total;1;0.142257;0.142257;0.142257
205;total;1;38.8247;38.8247;38.8247
183;initialize;1;39.2544;39.2544;39.2544
183;async;10;0.000183902;0.000133339;0.000437551
183;inner;10;0.013378;0.0124186;0.0139706
183;wait;10;5.68496e-05;2.2563e-05;0.000116035
183;boundary;10;0.000603319;0.000238141;0.000665053
183;calc iter;10;0.0142234;0.0128388;0.0151802
183;calc total;1;0.142255;0.142255;0.142255
183;total;1;39.5435;39.5435;39.5435
206;initialize;1;38.5315;38.5315;38.5315
206;async;10;0.000904667;0.000215619;0.00134816
206;inner;10;0.0127731;0.0122914;0.0136022
206;wait;10;3.40739e-05;2.0233e-05;9.3616e-05
206;boundary;10;0.000373075;0.000259139;0.000534948
206;calc iter;10;0.0140863;0.0136362;0.0144305
206;calc total;1;0.142259;0.142259;0.142259
206;total;1;38.8247;38.8247;38.8247
184;initialize;1;39.2544;39.2544;39.2544
184;async;10;0.00115903;0.000423335;0.00152467
184;inner;10;0.0124191;0.0115177;0.0134327
184;wait;10;4.46785e-05;2.1761e-05;0.000100111
184;boundary;10;0.000503337;0.000246397;0.000610047
184;calc iter;10;0.0141279;0.013127;0.0147566
184;calc total;1;0.142255;0.142255;0.142255
184;total;1;39.5435;39.5435;39.5435
207;initialize;1;38.5315;38.5315;38.5315
207;async;10;0.00105553;0.000403101;0.00134315
207;inner;10;0.0124957;0.0118293;0.0135924
207;wait;10;4.78207e-05;2.2486e-05;9.5535e-05
207;boundary;10;0.000554209;0.000248242;0.000655637
207;calc iter;10;0.0141553;0.0134448;0.0146538
207;calc total;1;0.142256;0.142256;0.142256
207;total;1;38.8247;38.8247;38.8247
185;initialize;1;39.2544;39.2544;39.2544
185;async;10;0.0013712;0.000254776;0.0020798
185;inner;10;0.0122905;0.011647;0.0132898
185;wait;10;4.07092e-05;1.9293e-05;0.000137637
185;boundary;10;0.000324804;0.000268814;0.000455995
185;calc iter;10;0.0140288;0.0138017;0.0141919
185;calc total;1;0.142254;0.142254;0.142254
185;total;1;39.5434;39.5434;39.5434
208;initialize;1;38.5314;38.5314;38.5314
208;async;10;0.000936022;0.000209194;0.00142858
208;inner;10;0.0127333;0.0122975;0.0134602
208;wait;10;4.36467e-05;1.9875e-05;0.000156338
208;boundary;10;0.000366991;0.000258893;0.000574154
208;calc iter;10;0.0140812;0.0136986;0.0144958
208;calc total;1;0.142261;0.142261;0.142261
208;total;1;38.8246;38.8246;38.8246
186;initialize;1;39.2544;39.2544;39.2544
186;async;10;0.000783767;0.000297155;0.00127034
186;inner;10;0.0126716;0.0121821;0.0132884
186;wait;10;4.75017e-05;3.1951e-05;0.000110354
186;boundary;10;0.000403668;0.000329467;0.000467418
186;calc iter;10;0.0139077;0.0136443;0.0141761
186;calc total;1;0.142256;0.142256;0.142256
186;total;1;39.5434;39.5434;39.5434
209;initialize;1;38.5316;38.5316;38.5316
209;async;10;0.000546479;0.000193453;0.00115653
209;inner;10;0.0130689;0.0126439;0.0134819
209;wait;10;5.33227e-05;2.463e-05;0.000135085
209;boundary;10;0.000356964;0.000300101;0.00045507
209;calc iter;10;0.0140266;0.0138686;0.0143238
209;calc total;1;0.142259;0.142259;0.142259
209;total;1;38.8248;38.8248;38.8248
187;initialize;1;39.2544;39.2544;39.2544
187;async;10;0.000761203;0.000301566;0.00121862
187;inner;10;0.0125988;0.0121555;0.0131989
187;wait;10;6.9421e-05;3.5114e-05;0.00022797
187;boundary;10;0.000464612;0.000338137;0.000637028
187;calc iter;10;0.0138952;0.0135367;0.0141628
187;calc total;1;0.142255;0.142255;0.142255
187;total;1;39.5434;39.5434;39.5434
210;initialize;1;38.5316;38.5316;38.5316
210;async;10;0.000476035;7.0071e-05;0.000988245
210;inner;10;0.0129669;0.0124035;0.0136227
210;wait;10;5.3193e-05;3.4918e-05;9.3862e-05
210;boundary;10;0.000494982;0.000306116;0.000706285
210;calc iter;10;0.0139926;0.0135603;0.0143919
210;calc total;1;0.142258;0.142258;0.142258
210;total;1;38.8248;38.8248;38.8248
188;initialize;1;39.2545;39.2545;39.2545
188;async;10;0.00074724;0.00026974;0.00125677
188;inner;10;0.0126954;0.0122861;0.0133964
188;wait;10;4.73176e-05;2.7558e-05;0.000100005
188;boundary;10;0.000415842;0.000319655;0.000530613
188;calc iter;10;0.0139069;0.0135198;0.0142634
188;calc total;1;0.14226;0.14226;0.14226
188;total;1;39.5435;39.5435;39.5435
211;initialize;1;38.5314;38.5314;38.5314
211;async;10;0.00044128;8.857e-05;0.00075279
211;inner;10;0.0130562;0.0125623;0.0135983
211;wait;10;5.35764e-05;3.0657e-05;9.9909e-05
211;boundary;10;0.000437088;0.000307237;0.000646499
211;calc iter;10;0.0139894;0.0137901;0.014381
211;calc total;1;0.142258;0.142258;0.142258
211;total;1;38.8246;38.8246;38.8246
189;initialize;1;39.2544;39.2544;39.2544
189;async;10;0.000786223;0.000257166;0.00159698
189;inner;10;0.0125912;0.0121009;0.0132111
189;wait;10;6.23019e-05;3.7174e-05;0.000143598
189;boundary;10;0.000456946;0.000344139;0.000586289
189;calc iter;10;0.0138981;0.0134151;0.0144263
189;calc total;1;0.14226;0.14226;0.14226
189;total;1;39.5434;39.5434;39.5434
212;initialize;1;38.5315;38.5315;38.5315
212;async;10;0.000441497;8.4467e-05;0.000714093
212;inner;10;0.0131498;0.0128144;0.0135924
212;wait;10;4.32547e-05;2.5174e-05;9.6882e-05
212;boundary;10;0.000375014;0.00030805;0.000469848
212;calc iter;10;0.0140107;0.013806;0.0144139
212;calc total;1;0.142258;0.142258;0.142258
212;total;1;38.8247;38.8247;38.8247
190;initialize;1;39.2544;39.2544;39.2544
190;async;10;0.000769447;0.000280487;0.00145357
190;inner;10;0.0126552;0.0123083;0.013316
190;wait;10;5.1676e-05;2.8325e-05;0.000112664
190;boundary;10;0.000429217;0.000336565;0.000533806
190;calc iter;10;0.0139069;0.0136106;0.0143444
190;calc total;1;0.142261;0.142261;0.142261
190;total;1;39.5434;39.5434;39.5434
213;initialize;1;38.5316;38.5316;38.5316
213;async;10;0.000430218;7.7518e-05;0.000904731
213;inner;10;0.0131484;0.0126192;0.0136211
213;wait;10;4.93935e-05;2.7517e-05;0.000131121
213;boundary;10;0.000381958;0.000314693;0.000513039
213;calc iter;10;0.014011;0.0135446;0.0143464
213;calc total;1;0.142258;0.142258;0.142258
213;total;1;38.8248;38.8248;38.8248
191;initialize;1;39.2545;39.2545;39.2545
191;async;10;0.000734587;0.000128975;0.00179408
191;inner;10;0.012607;0.0120181;0.0132823
191;wait;10;5.70876e-05;2.706e-05;0.000132747
191;boundary;10;0.000490135;0.000351801;0.000644323
191;calc iter;10;0.0138902;0.013365;0.0147813
191;calc total;1;0.142259;0.142259;0.142259
191;total;1;39.5435;39.5435;39.5435
214;initialize;1;38.5315;38.5315;38.5315
214;async;10;0.000383134;7.9771e-05;0.000698483
214;inner;10;0.0131653;0.0125577;0.0136795
214;wait;10;4.64589e-05;2.6668e-05;0.000111642
214;boundary;10;0.000389257;0.000312727;0.000558804
214;calc iter;10;0.0139853;0.0137162;0.0143746
214;calc total;1;0.142258;0.142258;0.142258
214;total;1;38.8246;38.8246;38.8246
215;initialize;1;38.5315;38.5315;38.5315
215;async;10;0.000418125;6.5546e-05;0.000958404
215;inner;10;0.013016;0.0124714;0.0135362
215;wait;10;6.112e-05;2.0104e-05;0.000177029
215;boundary;10;0.000490339;0.000325786;0.000707452
215;calc iter;10;0.0139869;0.0136049;0.014508
215;calc total;1;0.142257;0.142257;0.142257
215;total;1;38.8246;38.8246;38.8246
150;initialize;1;39.1257;39.1257;39.1257
150;async;10;0.000335537;7.4514e-05;0.000477238
150;inner;10;0.0131538;0.0129436;0.013367
150;wait;10;5.53195e-05;2.4874e-05;0.000141444
150;boundary;10;0.000389988;0.000296517;0.000599325
150;calc iter;10;0.0139358;0.0136969;0.0141084
150;calc total;1;0.142263;0.142263;0.142263
150;total;1;39.4227;39.4227;39.4227
151;initialize;1;39.1254;39.1254;39.1254
151;async;10;0.000190934;6.5513e-05;0.000453432
151;inner;10;0.0133788;0.0132183;0.0134849
151;wait;10;3.78683e-05;1.959e-05;8.8118e-05
151;boundary;10;0.000327712;0.000269103;0.000433163
151;calc iter;10;0.0139363;0.0137513;0.0142739
151;calc total;1;0.142261;0.142261;0.142261
151;total;1;39.4223;39.4223;39.4223
152;initialize;1;39.1254;39.1254;39.1254
152;async;10;0.000360208;0.000104022;0.000614185
152;inner;10;0.0131332;0.0129772;0.0132749
152;wait;10;5.33965e-05;2.8833e-05;0.000125237
152;boundary;10;0.000381314;0.000323945;0.000453379
152;calc iter;10;0.0139293;0.0137;0.0141801
152;calc total;1;0.142252;0.142252;0.142252
152;total;1;39.4223;39.4223;39.4223
153;initialize;1;39.1353;39.1353;39.1353
153;async;10;0.000428124;9.8841e-05;0.000876228
153;inner;10;0.0131376;0.0129107;0.0133096
153;wait;10;4.19497e-05;2.2002e-05;0.000132694
153;boundary;10;0.000335351;0.0002826;0.000387671
153;calc iter;10;0.0139442;0.013567;0.0143444
153;calc total;1;0.142259;0.142259;0.142259
153;total;1;39.4323;39.4323;39.4323
154;initialize;1;39.1254;39.1254;39.1254
154;async;10;0.000272192;6.0754e-05;0.000648651
154;inner;10;0.0132053;0.0129643;0.0133661
154;wait;10;4.34741e-05;2.3635e-05;8.8503e-05
154;boundary;10;0.000422615;0.000283828;0.000651344
154;calc iter;10;0.0139447;0.013561;0.0147567
154;calc total;1;0.142261;0.142261;0.142261
154;total;1;39.4224;39.4224;39.4224
155;initialize;1;39.1255;39.1255;39.1255
155;async;10;0.000390889;7.924e-05;0.000867034
155;inner;10;0.0131376;0.012925;0.013251
155;wait;10;4.87697e-05;2.3087e-05;0.000147952
155;boundary;10;0.000352655;0.000305225;0.00038376
155;calc iter;10;0.0139312;0.0136638;0.0144057
155;calc total;1;0.14226;0.14226;0.14226
155;total;1;39.4225;39.4225;39.4225
156;initialize;1;39.1366;39.1366;39.1366
156;async;10;0.000784384;0.000187555;0.00140555
156;inner;10;0.0126187;0.0121469;0.0134574
156;wait;10;4.55288e-05;2.6801e-05;0.000103186
156;boundary;10;0.000380456;0.000319694;0.000418221
156;calc iter;10;0.0138304;0.0134727;0.0143301
156;calc total;1;0.142257;0.142257;0.142257
156;total;1;39.4335;39.4335;39.4335
157;initialize;1;39.1451;39.1451;39.1451
157;async;10;0.000876095;0.000177593;0.00158936
157;inner;10;0.0125562;0.011918;0.0134068
157;wait;10;4.04215e-05;2.0674e-05;0.000108046
157;boundary;10;0.000409146;0.000287096;0.000683662
157;calc iter;10;0.0138833;0.013375;0.0142653
157;calc total;1;0.14226;0.14226;0.14226
157;total;1;39.4421;39.4421;39.4421
158;initialize;1;39.1442;39.1442;39.1442
158;async;10;0.00117267;0.000419869;0.00168837
158;inner;10;0.0122543;0.0115197;0.0131921
158;wait;10;5.1531e-05;2.2496e-05;0.00015753
158;boundary;10;0.000490344;0.000258258;0.000613288
158;calc iter;10;0.0139702;0.0134713;0.0142978
158;calc total;1;0.142256;0.142256;0.142256
158;total;1;39.4411;39.4411;39.4411
159;initialize;1;39.1255;39.1255;39.1255
159;async;10;0.00144911;0.000480725;0.00229681
159;inner;10;0.0120361;0.0107632;0.0133857
159;wait;10;4.81032e-05;2.2085e-05;9.8086e-05
159;boundary;10;0.000520477;0.000236935;0.000622515
159;calc iter;10;0.014056;0.0133214;0.0146528
159;calc total;1;0.14226;0.14226;0.14226
159;total;1;39.4225;39.4225;39.4225
160;initialize;1;39.1343;39.1343;39.1343
160;async;10;0.00118299;0.000244363;0.00215101
160;inner;10;0.0122661;0.0113647;0.0132501
160;wait;10;5.44017e-05;2.1008e-05;0.000142387
160;boundary;10;0.0004853;0.000246272;0.000619067
160;calc iter;10;0.0139904;0.0131912;0.0144377
160;calc total;1;0.142263;0.142263;0.142263
160;total;1;39.4312;39.4312;39.4312
161;initialize;1;39.1373;39.1373;39.1373
161;async;10;0.000952449;0.000116699;0.00195745
161;inner;10;0.012482;0.0117934;0.013322
161;wait;10;4.75017e-05;2.4042e-05;0.000112976
161;boundary;10;0.000388046;0.000279102;0.000583223
161;calc iter;10;0.0138715;0.0133902;0.0142392
161;calc total;1;0.142262;0.142262;0.142262
161;total;1;39.4343;39.4343;39.4343
162;initialize;1;39.1452;39.1452;39.1452
162;async;10;0.000662259;0.00016117;0.00135955
162;inner;10;0.0125578;0.0121357;0.0133019
162;wait;10;6.16658e-05;3.9712e-05;0.000128455
162;boundary;10;0.00052219;0.000328443;0.000622937
162;calc iter;10;0.0138054;0.0135527;0.0141933
162;calc total;1;0.142264;0.142264;0.142264
162;total;1;39.4421;39.4421;39.4421
163;initialize;1;39.1255;39.1255;39.1255
163;async;10;0.000618217;0.000288815;0.00113248
163;inner;10;0.0125969;0.0120163;0.0133266
163;wait;10;5.6687e-05;3.4952e-05;0.00011866
163;boundary;10;0.00050202;0.000333347;0.000683017
163;calc iter;10;0.0137751;0.0133463;0.0142253
163;calc total;1;0.142262;0.142262;0.142262
163;total;1;39.4224;39.4224;39.4224
164;initialize;1;39.1296;39.1296;39.1296
164;async;10;0.000381024;9.1466e-05;0.000984222
164;inner;10;0.013036;0.0127422;0.0135816
164;wait;10;4.22109e-05;2.6019e-05;9.2911e-05
164;boundary;10;0.000378737;0.000317301;0.000459076
164;calc iter;10;0.0138391;0.0134379;0.0144082
164;calc total;1;0.142264;0.142264;0.142264
164;total;1;39.4265;39.4265;39.4265
165;initialize;1;39.1452;39.1452;39.1452
165;async;10;0.000632064;0.000264556;0.00169209
165;inner;10;0.0126081;0.0120253;0.0134067
165;wait;10;5.58031e-05;3.1e-05;0.000147251
165;boundary;10;0.000501315;0.000332487;0.000661917
165;calc iter;10;0.0137988;0.0132567;0.014475
165;calc total;1;0.142263;0.142263;0.142263
165;total;1;39.4421;39.4421;39.4421
166;initialize;1;39.1258;39.1258;39.1258
166;async;10;0.000573505;0.000107788;0.00135183
166;inner;10;0.0127292;0.0122688;0.013397
166;wait;10;5.18644e-05;3.4344e-05;0.000107315
166;boundary;10;0.000469643;0.000330154;0.000580549
166;calc iter;10;0.0138256;0.0135026;0.0142643
166;calc total;1;0.142265;0.142265;0.142265
166;total;1;39.4228;39.4228;39.4228
167;initialize;1;39.1254;39.1254;39.1254
167;async;10;0.000700622;0.000240608;0.00211979
167;inner;10;0.0124507;0.0118883;0.0131049
167;wait;10;6.65704e-05;3.8973e-05;0.000165615
167;boundary;10;0.000592551;0.000438532;0.000715508
167;calc iter;10;0.0138122;0.0132632;0.0148357
167;calc total;1;0.142265;0.142265;0.142265
167;total;1;39.4223;39.4223;39.4223
240;initialize;1;39.2303;39.2303;39.2303
240;async;10;0.000743242;0.000282067;0.00139957
240;inner;10;0.0123582;0.0118746;0.0128791
240;wait;10;7.74658e-05;4.8292e-05;0.000214882
240;boundary;10;0.00071208;0.000357387;0.00096469
240;calc iter;10;0.0138926;0.0133026;0.0146206
240;calc total;1;0.142262;0.142262;0.142262
240;total;1;39.5256;39.5256;39.5256
241;initialize;1;39.2301;39.2301;39.2301
241;async;10;0.000590417;0.000338273;0.000913672
241;inner;10;0.0128326;0.0125192;0.0131399
241;wait;10;4.8801e-05;2.3939e-05;9.4366e-05
241;boundary;10;0.000428811;0.000294023;0.000645293
241;calc iter;10;0.013902;0.013567;0.014133
241;calc total;1;0.142259;0.142259;0.142259
241;total;1;39.5254;39.5254;39.5254
242;initialize;1;39.2303;39.2303;39.2303
242;async;10;0.000801919;0.000436655;0.00111075
242;inner;10;0.0127369;0.0125691;0.0129823
242;wait;10;3.90606e-05;2.2244e-05;0.000117565
242;boundary;10;0.000329407;0.000289274;0.000456575
242;calc iter;10;0.0139081;0.0135974;0.0141073
242;calc total;1;0.142259;0.142259;0.142259
242;total;1;39.5256;39.5256;39.5256
243;initialize;1;39.2301;39.2301;39.2301
243;async;10;0.000374115;0.000110851;0.00065118
243;inner;10;0.0131745;0.0130462;0.0134107
243;wait;10;4.01037e-05;2.1162e-05;0.000106636
243;boundary;10;0.000346663;0.00026022;0.000648662
243;calc iter;10;0.0139363;0.0134691;0.0147065
243;calc total;1;0.142259;0.142259;0.142259
243;total;1;39.5254;39.5254;39.5254
244;initialize;1;39.2304;39.2304;39.2304
244;async;10;0.000796956;0.000446095;0.00117652
244;inner;10;0.0126804;0.0125712;0.0129038
244;wait;10;4.62042e-05;2.6376e-05;0.000121979
244;boundary;10;0.000372026;0.000293149;0.000477233
244;calc iter;10;0.0138968;0.013583;0.0141619
244;calc total;1;0.142258;0.142258;0.142258
244;total;1;39.5256;39.5256;39.5256
230;initialize;1;38.4763;38.4763;38.4763
230;async;10;0.000491009;0.000354651;0.000687501
230;inner;10;0.0132454;0.0131547;0.0133386
230;wait;10;3.65385e-05;2.0802e-05;9.5163e-05
230;boundary;10;0.00029678;0.000276976;0.000332826
230;calc iter;10;0.0140709;0.0139287;0.0143843
230;calc total;1;0.14226;0.14226;0.14226
230;total;1;38.7728;38.7728;38.7728
245;initialize;1;39.2302;39.2302;39.2302
245;async;10;0.000584719;0.000144093;0.000941506
245;inner;10;0.012953;0.0127932;0.0131815
245;wait;10;3.85458e-05;1.8239e-05;9.0047e-05
245;boundary;10;0.000334416;0.000262119;0.000470242
245;calc iter;10;0.0139115;0.0136409;0.014118
245;calc total;1;0.142257;0.142257;0.142257
245;total;1;39.5255;39.5255;39.5255
312;initialize;1;28.2544;28.2544;28.2544
312;async;10;0.00069972;0.000177429;0.00160176
312;inner;10;0.0120097;0.0111952;0.0130956
312;wait;10;6.23032e-05;2.6826e-05;0.000121739
312;boundary;10;0.000687892;0.000360429;0.000766287
312;calc iter;10;0.0134638;0.0128747;0.0139615
312;calc total;1;0.142261;0.142261;0.142261
312;total;1;28.5493;28.5493;28.5493
264;initialize;1;31.9275;31.9275;31.9275
264;async;10;0.000589941;7.8484e-05;0.00175373
264;inner;10;0.0125403;0.011919;0.0131618
264;wait;10;5.96037e-05;4.7177e-05;7.6671e-05
264;boundary;10;0.000605377;0.000311024;0.000760966
264;calc iter;10;0.013797;0.012942;0.015121
264;calc total;1;0.142258;0.142258;0.142258
264;total;1;32.2245;32.2245;32.2245
231;initialize;1;38.4764;38.4764;38.4764
231;async;10;0.000956837;0.000428721;0.00121774
231;inner;10;0.01283;0.0125301;0.0132222
231;wait;10;3.66595e-05;2.0805e-05;0.000107439
231;boundary;10;0.000276028;0.000250861;0.000316197
231;calc iter;10;0.0141021;0.0139566;0.0142902
231;calc total;1;0.14226;0.14226;0.14226
231;total;1;38.7728;38.7728;38.7728
246;initialize;1;39.2303;39.2303;39.2303
246;async;10;0.000682545;0.000272627;0.000948138
246;inner;10;0.0126057;0.012275;0.0128585
246;wait;10;7.00678e-05;4.0076e-05;0.000160752
246;boundary;10;0.000536004;0.000346154;0.000780972
246;calc iter;10;0.0138957;0.0135503;0.0141623
246;calc total;1;0.14226;0.14226;0.14226
246;total;1;39.5256;39.5256;39.5256
313;initialize;1;28.3037;28.3037;28.3037
313;async;10;0.00077046;0.000180941;0.00151546
313;inner;10;0.0122444;0.0117528;0.0132134
313;wait;10;5.75474e-05;3.5895e-05;9.8743e-05
313;boundary;10;0.000573454;0.000337126;0.000709592
313;calc iter;10;0.0136476;0.0131631;0.014205
313;calc total;1;0.142263;0.142263;0.142263
313;total;1;28.5985;28.5985;28.5985
265;initialize;1;31.9276;31.9276;31.9276
265;async;10;0.000670015;0.000249591;0.00136838
265;inner;10;0.0125563;0.0120089;0.0130357
265;wait;10;6.25337e-05;3.2273e-05;0.000159985
265;boundary;10;0.000519103;0.000318777;0.000713339
265;calc iter;10;0.0138092;0.0130753;0.0145754
265;calc total;1;0.142264;0.142264;0.142264
265;total;1;32.2246;32.2246;32.2246
232;initialize;1;38.4764;38.4764;38.4764
232;async;10;0.000614407;0.000388767;0.000875588
232;inner;10;0.0128469;0.0125874;0.0131323
232;wait;10;7.12573e-05;2.654e-05;0.000254306
232;boundary;10;0.000512482;0.00032868;0.000737845
232;calc iter;10;0.0140463;0.0138019;0.0142878
232;calc total;1;0.142258;0.142258;0.142258
232;total;1;38.7728;38.7728;38.7728
247;initialize;1;39.2302;39.2302;39.2302
247;async;10;0.00062472;0.000284508;0.000852078
247;inner;10;0.0128637;0.0127136;0.0130602
247;wait;10;4.46906e-05;2.6577e-05;0.0001029
247;boundary;10;0.000366069;0.000319389;0.000428153
247;calc iter;10;0.0139001;0.0136946;0.0140929
247;calc total;1;0.142256;0.142256;0.142256
247;total;1;39.5255;39.5255;39.5255
314;initialize;1;28.3233;28.3233;28.3233
314;async;10;0.000724229;9.82e-05;0.00125573
314;inner;10;0.0125284;0.0119998;0.013312
314;wait;10;4.30389e-05;2.7321e-05;9.1836e-05
314;boundary;10;0.000447874;0.000310824;0.000574405
314;calc iter;10;0.0137451;0.0133446;0.0141571
314;calc total;1;0.142264;0.142264;0.142264
314;total;1;28.6181;28.6181;28.6181
266;initialize;1;31.928;31.928;31.928
266;async;10;0.00065857;0.000204408;0.00117615
266;inner;10;0.0126791;0.0122539;0.0130856
266;wait;10;5.30012e-05;2.8907e-05;0.00012883
266;boundary;10;0.000419649;0.000318226;0.000633844
266;calc iter;10;0.0138116;0.0132957;0.0144681
266;calc total;1;0.142266;0.142266;0.142266
266;total;1;32.225;32.225;32.225
233;initialize;1;38.4763;38.4763;38.4763
233;async;10;0.000626738;0.000409126;0.000809038
233;inner;10;0.012841;0.0125203;0.0131584
233;wait;10;6.65448e-05;4.0336e-05;0.000166489
233;boundary;10;0.000510068;0.000331761;0.000757606
233;calc iter;10;0.0140457;0.0137981;0.0142945
233;calc total;1;0.142258;0.142258;0.142258
233;total;1;38.7728;38.7728;38.7728
248;initialize;1;39.2303;39.2303;39.2303
248;async;10;0.000804406;0.000427127;0.0012902
248;inner;10;0.0127126;0.0125464;0.0128995
248;wait;10;4.55806e-05;2.8109e-05;0.000128869
248;boundary;10;0.000340763;0.000288997;0.000457551
248;calc iter;10;0.0139044;0.0136113;0.0141739
248;calc total;1;0.142256;0.142256;0.142256
248;total;1;39.5256;39.5256;39.5256
315;initialize;1;28.3637;28.3637;28.3637
315;async;10;0.00122414;0.000323149;0.00174194
315;inner;10;0.0120999;0.0113869;0.0129657
315;wait;10;5.92665e-05;2.4048e-05;0.000201378
315;boundary;10;0.000451723;0.000274687;0.000542938
315;calc iter;10;0.0138364;0.0134284;0.0144943
315;calc total;1;0.142259;0.142259;0.142259
315;total;1;28.6586;28.6586;28.6586
267;initialize;1;31.9275;31.9275;31.9275
267;async;10;0.000689694;0.000293811;0.00117651
267;inner;10;0.0127578;0.0124193;0.0131188
267;wait;10;3.70286e-05;2.1439e-05;9.8205e-05
267;boundary;10;0.000344175;0.000309871;0.000399992
267;calc iter;10;0.0138297;0.0133991;0.0144108
267;calc total;1;0.142261;0.142261;0.142261
267;total;1;32.2245;32.2245;32.2245
234;initialize;1;38.4763;38.4763;38.4763
234;async;10;0.000676133;0.000428885;0.000866834
234;inner;10;0.0129258;0.012715;0.0131526
234;wait;10;5.48213e-05;2.5206e-05;0.000146696
234;boundary;10;0.000407379;0.000288511;0.000651977
234;calc iter;10;0.0140652;0.01385;0.0143008
234;calc total;1;0.142258;0.142258;0.142258
234;total;1;38.7728;38.7728;38.7728
249;initialize;1;39.2299;39.2299;39.2299
249;async;10;0.00068891;0.00027618;0.000942513
249;inner;10;0.0127;0.0125761;0.012981
249;wait;10;5.46052e-05;3.0801e-05;0.000110821
249;boundary;10;0.000449724;0.000328208;0.000533212
316;initialize;1;28.1241;28.1241;28.1241
316;async;10;0.00153577;0.000430683;0.00184257
316;inner;10;0.011861;0.0106708;0.0130105
316;wait;10;4.76773e-05;1.9277e-05;0.000134344
316;boundary;10;0.000487052;0.000247277;0.000585283
316;calc iter;10;0.013933;0.0127644;0.0148142
316;calc total;1;0.142262;0.142262;0.142262
316;total;1;28.4189;28.4189;28.4189
268;initialize;1;31.9275;31.9275;31.9275
268;async;10;0.000791864;0.000148741;0.00121478
268;inner;10;0.0126971;0.0122295;0.0130773
268;wait;10;4.36982e-05;1.8943e-05;0.000130418
268;boundary;10;0.000313373;0.000266621;0.000382225
268;calc iter;10;0.013847;0.0135251;0.0140282
268;calc total;1;0.142261;0.142261;0.142261
268;total;1;32.2245;32.2245;32.2245
235;initialize;1;38.4764;38.4764;38.4764
235;async;10;0.000667385;0.000435122;0.000995786
235;inner;10;0.0129794;0.012795;0.013134
235;wait;10;5.20431e-05;2.7818e-05;0.00013635
235;boundary;10;0.000349387;0.000293061;0.000500497
235;calc iter;10;0.0140494;0.0138558;0.0143949
235;calc total;1;0.142259;0.142259;0.142259
235;total;1;38.7728;38.7728;38.7728
249;calc iter;10;0.0138946;0.0135742;0.0141169
249;calc total;1;0.142255;0.142255;0.142255
249;total;1;39.5252;39.5252;39.5252
317;initialize;1;28.3638;28.3638;28.3638
317;async;10;0.00016884;0.000119385;0.00043545
317;inner;10;0.0132472;0.0118922;0.0139026
317;wait;10;5.6442e-05;1.9892e-05;0.000121403
317;boundary;10;0.000581588;0.000237575;0.00063774
317;calc iter;10;0.0140556;0.0122835;0.015029
317;calc total;1;0.142264;0.142264;0.142264
317;total;1;28.6586;28.6586;28.6586
269;initialize;1;31.9281;31.9281;31.9281
269;async;10;0.00113058;0.000217629;0.00167037
269;inner;10;0.0122861;0.0116699;0.0130203
269;wait;10;4.93105e-05;1.9929e-05;0.000179967
269;boundary;10;0.000417823;0.000253568;0.00059415
269;calc iter;10;0.0138852;0.0134783;0.0144162
269;calc total;1;0.142261;0.142261;0.142261
269;total;1;32.2251;32.2251;32.2251
236;initialize;1;38.4763;38.4763;38.4763
236;async;10;0.000642007;0.000423397;0.000789628
236;inner;10;0.0130803;0.0128835;0.0132359
236;wait;10;4.03931e-05;2.2901e-05;0.000105565
236;boundary;10;0.000296875;0.000278599;0.000324026
236;calc iter;10;0.0140604;0.0138492;0.0143272
236;calc total;1;0.142256;0.142256;0.142256
236;total;1;38.7728;38.7728;38.7728
250;initialize;1;39.2303;39.2303;39.2303
250;async;10;0.000714766;0.000203244;0.00137905
250;inner;10;0.0127631;0.0125053;0.0130769
250;wait;10;4.45734e-05;1.9593e-05;9.677e-05
250;boundary;10;0.000387665;0.000256866;0.000567466
250;calc iter;10;0.0139113;0.0136183;0.0141619
250;calc total;1;0.142254;0.142254;0.142254
250;total;1;39.5256;39.5256;39.5256
318;initialize;1;28.3638;28.3638;28.3638
318;async;10;0.0014647;0.000436349;0.00182693
318;inner;10;0.0119312;0.0106898;0.0131454
318;wait;10;4.56884e-05;1.7183e-05;9.4802e-05
318;boundary;10;0.000488727;0.000245889;0.000599924
318;calc iter;10;0.0139323;0.0127818;0.0146915
318;calc total;1;0.142265;0.142265;0.142265
318;total;1;28.6586;28.6586;28.6586
270;initialize;1;31.9281;31.9281;31.9281
270;async;10;0.000816708;0.000208329;0.00125498
270;inner;10;0.0126162;0.0122229;0.0130153
270;wait;10;5.60214e-05;2.1602e-05;0.000205521
270;boundary;10;0.000345745;0.000272959;0.000501787
270;calc iter;10;0.0138358;0.0135595;0.0140006
270;calc total;1;0.142265;0.142265;0.142265
270;total;1;32.2251;32.2251;32.2251
237;initialize;1;38.4764;38.4764;38.4764
237;async;10;0.00072739;0.000412626;0.000857858
237;inner;10;0.0129882;0.0128562;0.0131675
237;wait;10;4.39549e-05;2.4746e-05;0.000131745
237;boundary;10;0.000303606;0.000288919;0.000318572
237;calc iter;10;0.014064;0.0138559;0.0143213
237;calc total;1;0.142259;0.142259;0.142259
237;total;1;38.7728;38.7728;38.7728
251;initialize;1;39.2301;39.2301;39.2301
251;async;10;0.00127526;0.000421366;0.00164985
251;inner;10;0.0123305;0.0120884;0.0128738
251;wait;10;3.80308e-05;1.7559e-05;0.000159103
251;boundary;10;0.000334329;0.000246228;0.000718788
251;calc iter;10;0.0139793;0.0134621;0.0145224
251;calc total;1;0.142254;0.142254;0.142254
251;total;1;39.5254;39.5254;39.5254
319;initialize;1;28.3636;28.3636;28.3636
319;async;10;0.00119178;0.00042272;0.00158381
319;inner;10;0.0121826;0.0114818;0.0130856
319;wait;10;4.04403e-05;1.9047e-05;0.000108525
319;boundary;10;0.000422598;0.000271238;0.000507203
319;calc iter;10;0.0138391;0.0132988;0.0143391
319;calc total;1;0.142263;0.142263;0.142263
319;total;1;28.6585;28.6585;28.6585
271;initialize;1;31.9281;31.9281;31.9281
271;async;10;0.000551033;0.0001035;0.00105715
271;inner;10;0.0128419;0.012611;0.0131862
271;wait;10;4.40603e-05;2.4861e-05;9.6566e-05
271;boundary;10;0.00037476;0.000294456;0.00044206
271;calc iter;10;0.0138129;0.0133457;0.0143765
271;calc total;1;0.142261;0.142261;0.142261
271;total;1;32.2251;32.2251;32.2251
238;initialize;1;38.4764;38.4764;38.4764
238;async;10;0.000642212;0.000440119;0.000787289
238;inner;10;0.0130346;0.0129323;0.013219
238;wait;10;4.63183e-05;2.2942e-05;0.000111057
238;boundary;10;0.000331704;0.000291083;0.000418878
238;calc iter;10;0.0140559;0.0138796;0.0142551
238;calc total;1;0.142259;0.142259;0.142259
238;total;1;38.7728;38.7728;38.7728
252;initialize;1;39.2303;39.2303;39.2303
252;async;10;0.000153144;9.0304e-05;0.00046517
252;inner;10;0.0136331;0.0134962;0.0138662
252;wait;10;3.90469e-05;2.3453e-05;0.000116265
252;boundary;10;0.000303355;0.000266506;0.000321214
252;calc iter;10;0.0141297;0.0139176;0.0147092
252;calc total;1;0.14226;0.14226;0.14226
252;total;1;39.5256;39.5256;39.5256
320;initialize;1;28.1347;28.1347;28.1347
320;async;10;0.00100801;0.000275801;0.00152026
320;inner;10;0.0122004;0.0116667;0.0131067
320;wait;10;5.39257e-05;3.0915e-05;0.000113982
320;boundary;10;0.000467743;0.00034165;0.000542342
320;calc iter;10;0.0137317;0.0134437;0.0139829
320;calc total;1;0.14227;0.14227;0.14227
320;total;1;28.4296;28.4296;28.4296
272;initialize;1;31.9277;31.9277;31.9277
272;async;10;0.000660346;0.00029452;0.00128807
272;inner;10;0.012654;0.0122696;0.0130667
272;wait;10;5.05782e-05;3.4297e-05;9.9165e-05
272;boundary;10;0.000442915;0.000311372;0.000557807
272;calc iter;10;0.0138091;0.0134544;0.0145601
272;calc total;1;0.142262;0.142262;0.142262
272;total;1;32.2248;32.2248;32.2248
239;initialize;1;38.4764;38.4764;38.4764
239;async;10;0.000526037;0.000360296;0.000800586
239;inner;10;0.0131002;0.0129609;0.0132501
239;wait;10;5.15458e-05;2.5355e-05;0.000102832
239;boundary;10;0.00037527;0.000298173;0.000520071
239;calc iter;10;0.0140541;0.0139056;0.0143277
239;calc total;1;0.142258;0.142258;0.142258
239;total;1;38.7728;38.7728;38.7728
253;initialize;1;39.2298;39.2298;39.2298
253;async;10;0.000189452;8.1824e-05;0.000455223
253;inner;10;0.0135688;0.0132676;0.0138245
253;wait;10;4.16502e-05;2.4698e-05;0.00011546
253;boundary;10;0.000325847;0.000270748;0.000384208
253;calc iter;10;0.0141268;0.013863;0.0147054
253;calc total;1;0.14226;0.14226;0.14226
253;total;1;39.5251;39.5251;39.5251
321;initialize;1;28.3637;28.3637;28.3637
321;async;10;0.000792282;0.000217483;0.00143227
321;inner;10;0.0121645;0.0114779;0.0130533
321;wait;10;6.23089e-05;3.3279e-05;0.000210371
321;boundary;10;0.000574947;0.000349643;0.000770996
321;calc iter;10;0.0135959;0.0131631;0.0140505
321;calc total;1;0.142269;0.142269;0.142269
321;total;1;28.6586;28.6586;28.6586
273;initialize;1;31.9281;31.9281;31.9281
273;async;10;0.000598395;0.000192794;0.00124718
273;inner;10;0.012624;0.0122149;0.01313
273;wait;10;5.51357e-05;3.836e-05;9.2894e-05
273;boundary;10;0.000519461;0.000308091;0.000680662
273;calc iter;10;0.0137983;0.0132945;0.0145771
273;calc total;1;0.142263;0.142263;0.142263
273;total;1;32.2251;32.2251;32.2251
288;initialize;1;38.9617;38.9617;38.9617
288;async;10;0.000792913;7.6357e-05;0.00275975
288;inner;10;0.0121752;0.0114086;0.0131015
288;wait;10;7.77929e-05;4.4855e-05;0.00022681
288;boundary;10;0.000645891;0.000335517;0.00077103
288;calc iter;10;0.0136938;0.0127916;0.0153994
288;calc total;1;0.142268;0.142268;0.142268
288;total;1;39.2584;39.2584;39.2584
254;initialize;1;39.2298;39.2298;39.2298
254;async;10;0.000227002;7.9313e-05;0.000571246
254;inner;10;0.0134242;0.0129675;0.0138245
254;wait;10;5.07545e-05;3.0773e-05;0.000101718
254;boundary;10;0.000418136;0.000284876;0.000591652
254;calc iter;10;0.0141212;0.0137806;0.0147004
254;calc total;1;0.14226;0.14226;0.14226
254;total;1;39.5251;39.5251;39.5251
322;initialize;1;28.2137;28.2137;28.2137
322;async;10;0.00079076;9.4641e-05;0.00161714
322;inner;10;0.0123;0.0117396;0.0133207
322;wait;10;5.19028e-05;2.6467e-05;0.000113634
322;boundary;10;0.000528398;0.000363139;0.00066701
322;calc iter;10;0.0136728;0.0130716;0.0143662
322;calc total;1;0.142268;0.142268;0.142268
322;total;1;28.5086;28.5086;28.5086
274;initialize;1;31.9275;31.9275;31.9275
274;async;10;0.000779499;0.00022257;0.00137792
274;inner;10;0.012645;0.0123389;0.0129875
274;wait;10;5.603e-05;2.1994e-05;0.000224326
274;boundary;10;0.000373534;0.000274629;0.000549214
274;calc iter;10;0.0138553;0.0134691;0.0142944
274;calc total;1;0.142263;0.142263;0.142263
274;total;1;32.2246;32.2246;32.2246
289;initialize;1;38.9556;38.9556;38.9556
289;async;10;0.000755207;7.4649e-05;0.00212961
289;inner;10;0.0123236;0.0117849;0.0132412
289;wait;10;5.57571e-05;4.0349e-05;8.6904e-05
289;boundary;10;0.000578519;0.000318024;0.000696946
289;calc iter;10;0.0137145;0.0131868;0.0147986
289;calc total;1;0.142268;0.142268;0.142268
289;total;1;39.2523;39.2523;39.2523
255;initialize;1;39.2298;39.2298;39.2298
255;async;10;0.000173141;6.6889e-05;0.000460523
255;inner;10;0.0133511;0.0130158;0.0136875
255;wait;10;6.37545e-05;3.9055e-05;0.000143664
255;boundary;10;0.000489826;0.000330374;0.000635176
255;calc iter;10;0.014079;0.0138489;0.0145862
255;calc total;1;0.142264;0.142264;0.142264
255;total;1;39.525;39.525;39.525
323;initialize;1;28.2862;28.2862;28.2862
323;async;10;0.00109046;0.000341363;0.00176849
323;inner;10;0.0122165;0.011461;0.0130773
323;wait;10;4.77129e-05;2.5366e-05;0.000112042
323;boundary;10;0.000430405;0.000342166;0.000539026
323;calc iter;10;0.0137866;0.0132399;0.014071
323;calc total;1;0.142268;0.142268;0.142268
323;total;1;28.581;28.581;28.581
275;initialize;1;31.9275;31.9275;31.9275
275;async;10;0.0010144;0.000208634;0.00177815
275;inner;10;0.0125017;0.0119234;0.0133461
275;wait;10;3.8515e-05;1.8742e-05;0.000137106
275;boundary;10;0.000369093;0.000252552;0.000523285
275;calc iter;10;0.0139253;0.0134811;0.0146001
275;calc total;1;0.142262;0.142262;0.142262
275;total;1;32.2246;32.2246;32.2246
290;initialize;1;38.9037;38.9037;38.9037
290;async;10;0.00069341;0.000122998;0.00139378
290;inner;10;0.0124575;0.0119322;0.0132094
290;wait;10;5.48519e-05;3.613e-05;0.000106536
290;boundary;10;0.000505349;0.000317879;0.000609761
290;calc iter;10;0.0137126;0.0133421;0.0140865
290;calc total;1;0.142271;0.142271;0.142271
290;total;1;39.2003;39.2003;39.2003
256;initialize;1;39.2298;39.2298;39.2298
256;async;10;0.000215596;7.1616e-05;0.000423234
256;inner;10;0.013208;0.012805;0.0135952
256;wait;10;6.64751e-05;4.4107e-05;0.000138984
256;boundary;10;0.000571605;0.000365917;0.000734155
256;calc iter;10;0.0140631;0.0137775;0.0145253
256;calc total;1;0.142268;0.142268;0.142268
256;total;1;39.5251;39.5251;39.5251
324;initialize;1;28.147;28.147;28.147
324;async;10;0.00044066;0.000193831;0.000591493
324;inner;10;0.0131879;0.013088;0.0133199
324;wait;10;4.07353e-05;2.5175e-05;0.000102583
324;boundary;10;0.000309377;0.000289343;0.000340812
324;calc iter;10;0.0139797;0.0136982;0.0141593
324;calc total;1;0.142265;0.142265;0.142265
324;total;1;28.4418;28.4418;28.4418
276;initialize;1;31.9276;31.9276;31.9276
276;async;10;0.000573383;0.000445509;0.000748335
276;inner;10;0.0131465;0.0129644;0.0132904
276;wait;10;4.06253e-05;2.3086e-05;0.000106664
276;boundary;10;0.000302175;0.000278433;0.000340076
276;calc iter;10;0.0140636;0.0137935;0.014391
276;calc total;1;0.142262;0.142262;0.142262
276;total;1;32.2246;32.2246;32.2246
291;initialize;1;38.9195;38.9195;38.9195
291;async;10;0.000832772;0.000196074;0.0012693
291;inner;10;0.0124505;0.0119103;0.0131853
291;wait;10;4.75449e-05;2.371e-05;0.00010346
291;boundary;10;0.000423137;0.000312272;0.000530944
291;calc iter;10;0.0137554;0.0133273;0.0140509
291;calc total;1;0.142268;0.142268;0.142268
291;total;1;39.2162;39.2162;39.2162
257;initialize;1;39.2298;39.2298;39.2298
257;async;10;0.000245171;6.8426e-05;0.000475116
257;inner;10;0.0133224;0.0129877;0.0137537
257;wait;10;6.24544e-05;3.8459e-05;0.000173216
257;boundary;10;0.000469965;0.000312482;0.000601341
257;calc iter;10;0.0141012;0.0137511;0.0144929
257;calc total;1;0.142265;0.142265;0.142265
257;total;1;39.5251;39.5251;39.5251
325;initialize;1;28.2322;28.2322;28.2322
325;async;10;0.000379205;9.4034e-05;0.000549064
325;inner;10;0.0132379;0.0131515;0.0133627
325;wait;10;3.96454e-05;2.3442e-05;0.000101629
325;boundary;10;0.000318128;0.000291512;0.000349649
325;calc iter;10;0.013976;0.0136906;0.0141132
325;calc total;1;0.142266;0.142266;0.142266
325;total;1;28.527;28.527;28.527
277;initialize;1;31.9275;31.9275;31.9275
277;async;10;0.000515937;0.000385569;0.000780922
277;inner;10;0.0131959;0.0130314;0.0133737
277;wait;10;4.32967e-05;2.4003e-05;0.000120939
277;boundary;10;0.000311435;0.000272159;0.000325479
277;calc iter;10;0.0140676;0.0138941;0.0144063
277;calc total;1;0.14226;0.14226;0.14226
277;total;1;32.2246;32.2246;32.2246
292;initialize;1;38.9103;38.9103;38.9103
292;async;10;0.0011347;0.000201722;0.00205399
292;inner;10;0.0122365;0.0115521;0.0130793
292;wait;10;5.66769e-05;1.9014e-05;0.000162072
292;boundary;10;0.00043148;0.000259039;0.000518646
292;calc iter;10;0.0138607;0.0132308;0.0143587
292;calc total;1;0.142269;0.142269;0.142269
292;total;1;39.207;39.207;39.207
258;initialize;1;39.2298;39.2298;39.2298
258;async;10;0.000197761;7.8612e-05;0.00044251
258;inner;10;0.0135114;0.0132991;0.0136761
258;wait;10;4.84444e-05;2.4505e-05;0.000116329
258;boundary;10;0.000365487;0.000275957;0.000637729
258;calc iter;10;0.0141239;0.0138535;0.014576
258;calc total;1;0.142268;0.142268;0.142268
258;total;1;39.525;39.525;39.525
326;initialize;1;28.2229;28.2229;28.2229
326;async;10;0.000425886;0.00020972;0.000696331
326;inner;10;0.0131634;0.0130963;0.0133016
326;wait;10;5.03584e-05;2.5709e-05;0.000151827
326;boundary;10;0.000335137;0.000300588;0.000364057
326;calc iter;10;0.0139759;0.0137331;0.0141905
326;calc total;1;0.142267;0.142267;0.142267
326;total;1;28.5178;28.5178;28.5178
278;initialize;1;31.9275;31.9275;31.9275
278;async;10;0.000476895;0.000227149;0.000799625
278;inner;10;0.0130508;0.0126892;0.0132163
278;wait;10;6.1095e-05;3.728e-05;0.000164288
278;boundary;10;0.000428797;0.000319776;0.000638054
278;calc iter;10;0.0140188;0.0136076;0.0144117
278;calc total;1;0.142263;0.142263;0.142263
278;total;1;32.2246;32.2246;32.2246
293;initialize;1;38.9164;38.9164;38.9164
293;async;10;0.00141542;0.000388882;0.00224436
293;inner;10;0.0119576;0.0108998;0.0132173
293;wait;10;5.08044e-05;2.0312e-05;0.000106688
293;boundary;10;0.000528753;0.000234581;0.000637099
293;calc iter;10;0.0139547;0.0133953;0.0146389
293;calc total;1;0.142268;0.142268;0.142268
293;total;1;39.2131;39.2131;39.2131
259;initialize;1;39.2298;39.2298;39.2298
259;async;10;0.00019477;8.2035e-05;0.000436272
259;inner;10;0.0135633;0.0133727;0.0138661
259;wait;10;4.43616e-05;2.5307e-05;0.000117173
259;boundary;10;0.000319542;0.000282351;0.000354694
259;calc iter;10;0.0141229;0.0138358;0.014591
259;calc total;1;0.142267;0.142267;0.142267
259;total;1;39.525;39.525;39.525
279;initialize;1;31.9278;31.9278;31.9278
279;async;10;0.000448177;0.000255931;0.000606528
279;inner;10;0.0130628;0.0127255;0.0133061
279;wait;10;5.80567e-05;4.0544e-05;0.000100177
279;boundary;10;0.000453439;0.000317509;0.000609412
279;calc iter;10;0.0140237;0.0136418;0.0142753
279;calc total;1;0.142261;0.142261;0.142261
279;total;1;32.2249;32.2249;32.2249
294;initialize;1;38.9617;38.9617;38.9617
294;async;10;0.00115153;0.000386465;0.00188916
294;inner;10;0.0122293;0.011508;0.0131357
294;wait;10;4.61765e-05;2.0385e-05;0.000139704
294;boundary;10;0.000426254;0.000256704;0.000533425
294;calc iter;10;0.0138548;0.0134498;0.0142679
294;calc total;1;0.142269;0.142269;0.142269
294;total;1;39.2584;39.2584;39.2584
260;initialize;1;39.2301;39.2301;39.2301
260;async;10;0.000178105;8.2784e-05;0.000416038
260;inner;10;0.0135826;0.0134515;0.0138498
260;wait;10;4.29245e-05;2.3671e-05;0.000142224
260;boundary;10;0.000315286;0.000285477;0.000368059
260;calc iter;10;0.0141197;0.013877;0.0145241
260;calc total;1;0.142267;0.142267;0.142267
260;total;1;39.5254;39.5254;39.5254
280;initialize;1;31.9276;31.9276;31.9276
280;async;10;0.000380741;0.000115623;0.000525096
280;inner;10;0.0130862;0.0127211;0.0133303
280;wait;10;5.9941e-05;4.2304e-05;9.8659e-05
280;boundary;10;0.000490879;0.000314112;0.000715552
280;calc iter;10;0.014019;0.0135519;0.0142867
280;calc total;1;0.142258;0.142258;0.142258
280;total;1;32.2246;32.2246;32.2246
295;initialize;1;38.9617;38.9617;38.9617
295;async;10;0.000833673;0.000114103;0.00161414
295;inner;10;0.0124495;0.0118392;0.0132814
295;wait;10;4.23316e-05;2.3782e-05;0.000103922
295;boundary;10;0.000442898;0.000307369;0.000568126
295;calc iter;10;0.0137698;0.0132579;0.0144379
295;calc total;1;0.142267;0.142267;0.142267
295;total;1;39.2584;39.2584;39.2584
261;initialize;1;39.2297;39.2297;39.2297
261;async;10;0.000165473;8.9993e-05;0.00046334
261;inner;10;0.0136195;0.0135026;0.0138416
261;wait;10;3.69436e-05;2.3532e-05;0.000106082
261;boundary;10;0.000308109;0.000264772;0.000332964
261;calc iter;10;0.0141309;0.0139286;0.0147033
261;calc total;1;0.142266;0.142266;0.142266
261;total;1;39.525;39.525;39.525
281;initialize;1;31.9276;31.9276;31.9276
281;async;10;0.000453125;0.000220906;0.000625566
281;inner;10;0.013116;0.0128904;0.0133035
281;wait;10;5.64436e-05;3.9407e-05;0.000110644
281;boundary;10;0.000420822;0.000318698;0.000564386
281;calc iter;10;0.0140476;0.0137239;0.0143006
281;calc total;1;0.142259;0.142259;0.142259
281;total;1;32.2246;32.2246;32.2246
296;initialize;1;38.9581;38.9581;38.9581
296;async;10;0.000606712;8.1773e-05;0.00122835
296;inner;10;0.0125806;0.0119687;0.0133076
296;wait;10;4.55335e-05;3.1534e-05;9.1196e-05
296;boundary;10;0.000470676;0.000313979;0.000558528
296;calc iter;10;0.0137047;0.0130879;0.0141487
296;calc total;1;0.142264;0.142264;0.142264
296;total;1;39.2548;39.2548;39.2548
262;initialize;1;39.2299;39.2299;39.2299
262;async;10;0.000192761;8.0304e-05;0.000450163
262;inner;10;0.0135413;0.0133074;0.0137957
262;wait;10;4.55278e-05;2.3897e-05;0.000128564
262;boundary;10;0.000330145;0.000297711;0.000389785
262;calc iter;10;0.0141108;0.0138354;0.014564
262;calc total;1;0.142268;0.142268;0.142268
262;total;1;39.5252;39.5252;39.5252
282;initialize;1;31.9275;31.9275;31.9275
282;async;10;0.00043149;0.000272916;0.00056186
282;inner;10;0.0132951;0.0130819;0.0134421
282;wait;10;3.95345e-05;2.1568e-05;9.8814e-05
282;boundary;10;0.000303871;0.000262211;0.000418058
282;calc iter;10;0.0140709;0.0138575;0.0143091
282;calc total;1;0.142262;0.142262;0.142262
282;total;1;32.2245;32.2245;32.2245
297;initialize;1;38.9121;38.9121;38.9121
297;async;10;0.000754042;0.000181576;0.00194982
297;inner;10;0.0123335;0.0116987;0.0132076
297;wait;10;5.70829e-05;3.546e-05;9.7266e-05
297;boundary;10;0.000547692;0.000319994;0.000684769
297;calc iter;10;0.0136938;0.0128662;0.0145873
297;calc total;1;0.142266;0.142266;0.142266
297;total;1;39.2088;39.2088;39.2088
263;initialize;1;39.2299;39.2299;39.2299
263;async;10;0.000213954;6.983e-05;0.000373638
263;inner;10;0.0133586;0.0130369;0.0137431
263;wait;10;5.95656e-05;3.0563e-05;0.00018908
263;boundary;10;0.000456606;0.000344748;0.000593139
263;calc iter;10;0.0140899;0.01385;0.0144516
263;calc total;1;0.142267;0.142267;0.142267
263;total;1;39.5251;39.5251;39.5251
283;initialize;1;31.9275;31.9275;31.9275
283;async;10;0.000491724;0.000240636;0.000783659
283;inner;10;0.0132291;0.0130998;0.0134643
283;wait;10;4.05321e-05;2.2852e-05;0.000103104
283;boundary;10;0.000298347;0.000273883;0.00035209
283;calc iter;10;0.0140608;0.0138187;0.0144633
283;calc total;1;0.14226;0.14226;0.14226
283;total;1;32.2246;32.2246;32.2246
298;initialize;1;38.9617;38.9617;38.9617
298;async;10;0.000722007;8.524e-05;0.00140267
298;inner;10;0.0124854;0.0118711;0.0131948
298;wait;10;4.8582e-05;3.0999e-05;0.000109408
298;boundary;10;0.00046154;0.000316703;0.000547178
298;calc iter;10;0.0137189;0.0132637;0.014034
298;calc total;1;0.142266;0.142266;0.142266
298;total;1;39.2584;39.2584;39.2584
284;initialize;1;31.9278;31.9278;31.9278
284;async;10;0.000561475;0.000406828;0.00073424
284;inner;10;0.0131511;0.0129596;0.0132679
284;wait;10;4.52607e-05;2.3503e-05;0.000117194
284;boundary;10;0.000303198;0.000278691;0.000390173
284;calc iter;10;0.0140621;0.0138676;0.0143054
284;calc total;1;0.14226;0.14226;0.14226
284;total;1;32.2249;32.2249;32.2249
299;initialize;1;38.9491;38.9491;38.9491
299;async;10;0.000967092;0.000371339;0.00198611
299;inner;10;0.0124293;0.0116327;0.0132119
299;wait;10;4.3607e-05;2.0027e-05;0.00011276
299;boundary;10;0.000403546;0.000265103;0.000529488
299;calc iter;10;0.013845;0.0134689;0.0141099
299;calc total;1;0.142266;0.142266;0.142266
299;total;1;39.2458;39.2458;39.2458
285;initialize;1;31.9276;31.9276;31.9276
285;async;10;0.000450726;0.000259855;0.00061949
285;inner;10;0.0133109;0.0131012;0.0134694
285;wait;10;3.65637e-05;2.0298e-05;9.4139e-05
285;boundary;10;0.000274492;0.000261642;0.000300468
285;calc iter;10;0.0140737;0.0137609;0.0144685
285;calc total;1;0.142261;0.142261;0.142261
285;total;1;32.2246;32.2246;32.2246
300;initialize;1;38.8988;38.8988;38.8988
300;async;10;0.00040523;0.000190888;0.000540298
300;inner;10;0.0133049;0.0131988;0.0134845
300;wait;10;3.74732e-05;2.0616e-05;0.000107878
300;boundary;10;0.000289163;0.000264077;0.000318583
300;calc iter;10;0.0140375;0.0139087;0.0141337
300;calc total;1;0.142265;0.142265;0.142265
300;total;1;39.1954;39.1954;39.1954
286;initialize;1;31.9275;31.9275;31.9275
286;async;10;0.00054855;0.00034696;0.00069711
286;inner;10;0.0131191;0.0129311;0.0133056
286;wait;10;4.94653e-05;2.6583e-05;0.000133974
286;boundary;10;0.000335192;0.000293837;0.000395233
286;calc iter;10;0.0140532;0.0138368;0.0143282
286;calc total;1;0.142262;0.142262;0.142262
286;total;1;32.2246;32.2246;32.2246
301;initialize;1;38.9326;38.9326;38.9326
301;async;10;0.000459814;0.000261791;0.000590909
301;inner;10;0.0131908;0.0130841;0.0133067
301;wait;10;5.05623e-05;2.9901e-05;0.000139851
301;boundary;10;0.000324476;0.000289286;0.000362313
301;calc iter;10;0.0140267;0.0137988;0.0141236
301;calc total;1;0.142267;0.142267;0.142267
301;total;1;39.2293;39.2293;39.2293
287;initialize;1;31.9276;31.9276;31.9276
287;async;10;0.000455147;0.000351591;0.000699537
287;inner;10;0.0131484;0.0130342;0.0132491
287;wait;10;5.60767e-05;3.1661e-05;0.000119064
287;boundary;10;0.000394245;0.00032732;0.00053218
287;calc iter;10;0.0140548;0.0138752;0.0143391
287;calc total;1;0.142262;0.142262;0.142262
287;total;1;32.2246;32.2246;32.2246
302;initialize;1;38.9519;38.9519;38.9519
302;async;10;0.0003317;0.000158672;0.000466441
302;inner;10;0.0133295;0.0131681;0.013474
302;wait;10;4.272e-05;2.2979e-05;0.000100658
302;boundary;10;0.000318761;0.000275724;0.000348458
302;calc iter;10;0.0140237;0.0138495;0.0142116
302;calc total;1;0.142267;0.142267;0.142267
302;total;1;39.2486;39.2486;39.2486
303;initialize;1;38.9616;38.9616;38.9616
303;async;10;0.000426182;0.000260747;0.00053757
303;inner;10;0.0131115;0.0129263;0.0133132
303;wait;10;5.63853e-05;3.7377e-05;0.000126422
303;boundary;10;0.000421716;0.000317811;0.000550049
303;calc iter;10;0.0140172;0.0138227;0.014127
303;calc total;1;0.142266;0.142266;0.142266
303;total;1;39.2583;39.2583;39.2583
304;initialize;1;38.9223;38.9223;38.9223
304;async;10;0.000435921;0.000258383;0.000636017
304;inner;10;0.0130768;0.0128751;0.0133007
304;wait;10;6.08408e-05;4.4258e-05;0.000122281
304;boundary;10;0.000444029;0.000315386;0.000576907
304;calc iter;10;0.0140186;0.0138692;0.014161
304;calc total;1;0.142266;0.142266;0.142266
304;total;1;39.2189;39.2189;39.2189
305;initialize;1;38.9442;38.9442;38.9442
305;async;10;0.00043196;0.000212842;0.000602784
305;inner;10;0.0130858;0.0129434;0.0132171
305;wait;10;6.30393e-05;3.8877e-05;0.000144469
305;boundary;10;0.000428535;0.000318583;0.000554563
305;calc iter;10;0.0140104;0.0137704;0.0141744
305;calc total;1;0.142266;0.142266;0.142266
305;total;1;39.2408;39.2408;39.2408
306;initialize;1;38.9012;38.9012;38.9012
306;async;10;0.000494598;0.000242945;0.000708758
306;inner;10;0.0131632;0.013039;0.013335
306;wait;10;4.41281e-05;2.1939e-05;0.000102461
306;boundary;10;0.00032983;0.000281618;0.000460472
306;calc iter;10;0.0140329;0.0139175;0.0141895
306;calc total;1;0.142267;0.142267;0.142267
306;total;1;39.1979;39.1979;39.1979
307;initialize;1;38.9385;38.9385;38.9385
307;async;10;0.000494307;0.000293194;0.000672456
307;inner;10;0.0131785;0.013042;0.0134004
307;wait;10;4.20488e-05;2.5397e-05;0.000108558
307;boundary;10;0.000312671;0.000291112;0.000345167
307;calc iter;10;0.0140286;0.0139384;0.0141797
307;calc total;1;0.142264;0.142264;0.142264
307;total;1;39.2352;39.2352;39.2352
308;initialize;1;38.9258;38.9258;38.9258
308;async;10;0.000438735;0.000187661;0.000650689
308;inner;10;0.0132407;0.0130933;0.0134244
308;wait;10;4.13287e-05;2.3529e-05;0.000101089
308;boundary;10;0.000304695;0.000271514;0.000358541
308;calc iter;10;0.0140263;0.0138332;0.0142189
308;calc total;1;0.142267;0.142267;0.142267
308;total;1;39.2224;39.2224;39.2224
309;initialize;1;38.9616;38.9616;38.9616
309;async;10;0.000524019;0.000294333;0.000629436
309;inner;10;0.0132007;0.0131119;0.0133747
309;wait;10;3.42118e-05;1.9883e-05;0.000103415
309;boundary;10;0.000282351;0.00026373;0.000316154
309;calc iter;10;0.0140422;0.0139194;0.0141878
309;calc total;1;0.142265;0.142265;0.142265
309;total;1;39.2583;39.2583;39.2583
310;initialize;1;38.9542;38.9542;38.9542
310;async;10;0.000449902;0.000192897;0.000593043
310;inner;10;0.0131854;0.0131074;0.0133191
310;wait;10;4.9049e-05;2.7709e-05;0.00012743
310;boundary;10;0.000340063;0.000308733;0.000410363
310;calc iter;10;0.0140256;0.0138792;0.0141298
310;calc total;1;0.142266;0.142266;0.142266
310;total;1;39.2508;39.2508;39.2508
311;initialize;1;38.9289;38.9289;38.9289
311;async;10;0.000432906;0.000186576;0.000661674
311;inner;10;0.013151;0.0129438;0.0133575
311;wait;10;5.52134e-05;2.6604e-05;0.000166646
311;boundary;10;0.000386636;0.000309022;0.000535389
311;calc iter;10;0.0140271;0.0138548;0.0142495
311;calc total;1;0.142262;0.142262;0.142262
311;total;1;39.2255;39.2255;39.2255
336;initialize;1;31.2977;31.2977;31.2977
336;async;10;0.000667382;0.000114524;0.00134319
336;inner;10;0.012022;0.0113103;0.0129923
336;wait;10;6.41877e-05;3.7048e-05;0.000160577
336;boundary;10;0.000664484;0.000383953;0.000747621
336;calc iter;10;0.0134201;0.0128767;0.0138701
336;calc total;1;0.142268;0.142268;0.142268
336;total;1;31.5926;31.5926;31.5926
337;initialize;1;31.2979;31.2979;31.2979
337;async;10;0.000638683;0.000164647;0.00136893
337;inner;10;0.0122471;0.011474;0.0131474
337;wait;10;5.92597e-05;3.9772e-05;0.000103469
337;boundary;10;0.000578905;0.000312139;0.000690978
337;calc iter;10;0.0135257;0.0131882;0.0140193
337;calc total;1;0.142264;0.142264;0.142264
337;total;1;31.5928;31.5928;31.5928
338;initialize;1;31.2978;31.2978;31.2978
338;async;10;0.000736148;0.000125527;0.00135438
338;inner;10;0.0124156;0.0118593;0.0131202
338;wait;10;4.68061e-05;2.9283e-05;0.000113234
338;boundary;10;0.000466266;0.000321536;0.00059662
338;calc iter;10;0.0136664;0.0132744;0.0139929
338;calc total;1;0.142265;0.142265;0.142265
338;total;1;31.5927;31.5927;31.5927
339;initialize;1;31.2976;31.2976;31.2976
339;async;10;0.000775159;0.000154664;0.00114203
339;inner;10;0.0125051;0.0118758;0.0131791
339;wait;10;4.39283e-05;2.3343e-05;0.000103333
339;boundary;10;0.000424188;0.000306108;0.000514754
339;calc iter;10;0.0137499;0.013283;0.0140414
339;calc total;1;0.142263;0.142263;0.142263
339;total;1;31.5925;31.5925;31.5925
340;initialize;1;31.2981;31.2981;31.2981
340;async;10;0.00116989;0.000204659;0.00158393
340;inner;10;0.0121185;0.0111329;0.0130132
340;wait;10;5.39975e-05;1.9944e-05;0.00014099
340;boundary;10;0.000474565;0.000252861;0.000602014
340;calc iter;10;0.0138186;0.0129909;0.014298
340;calc total;1;0.142265;0.142265;0.142265
340;total;1;31.593;31.593;31.593
341;initialize;1;31.2977;31.2977;31.2977
341;async;10;0.00137651;0.000424307;0.00170975
341;inner;10;0.0119226;0.0104702;0.0131585
341;wait;10;4.94943e-05;1.8641e-05;0.000115372
341;boundary;10;0.000555256;0.000234394;0.00066363
341;calc iter;10;0.013906;0.012391;0.0146068
341;calc total;1;0.142265;0.142265;0.142265
341;total;1;31.5926;31.5926;31.5926
342;initialize;1;31.2984;31.2984;31.2984
342;async;10;0.00100501;0.000158744;0.00161838
342;inner;10;0.0122349;0.0112082;0.013286
342;wait;10;4.3517e-05;1.8785e-05;9.0789e-05
342;boundary;10;0.000537486;0.00025544;0.000673528
342;calc iter;10;0.0138227;0.0131029;0.0146176
342;calc total;1;0.142266;0.142266;0.142266
342;total;1;31.5933;31.5933;31.5933
343;initialize;1;31.2981;31.2981;31.2981
343;async;10;0.000898388;0.000287544;0.00141747
343;inner;10;0.0123821;0.011748;0.0130692
343;wait;10;4.15735e-05;2.5945e-05;0.000110207
343;boundary;10;0.000404976;0.000322369;0.00045825
343;calc iter;10;0.0137284;0.0132379;0.0141641
343;calc total;1;0.142264;0.142264;0.142264
343;total;1;31.593;31.593;31.593
344;initialize;1;31.298;31.298;31.298
344;async;10;0.000587829;0.00017443;0.00105074
344;inner;10;0.0125716;0.0120013;0.01326
344;wait;10;4.66429e-05;2.8678e-05;9.1615e-05
344;boundary;10;0.000454094;0.000318769;0.000554285
344;calc iter;10;0.0136615;0.0132042;0.0141138
344;calc total;1;0.142261;0.142261;0.142261
344;total;1;31.5929;31.5929;31.5929
345;initialize;1;31.2978;31.2978;31.2978
345;async;10;0.000647684;0.000234062;0.00177765
345;inner;10;0.0123723;0.011656;0.0131047
345;wait;10;5.59116e-05;3.6682e-05;0.000123704
345;boundary;10;0.000534475;0.000334773;0.000643205
345;calc iter;10;0.013612;0.0129665;0.0144253
345;calc total;1;0.142262;0.142262;0.142262
345;total;1;31.5927;31.5927;31.5927
346;initialize;1;31.2976;31.2976;31.2976
346;async;10;0.000728109;0.000100708;0.00142583
346;inner;10;0.0124227;0.0118561;0.0130675
346;wait;10;5.11166e-05;3.4317e-05;0.000113268
346;boundary;10;0.000471429;0.000329858;0.000592122
346;calc iter;10;0.0136747;0.0131855;0.0141034
346;calc total;1;0.142266;0.142266;0.142266
346;total;1;31.5926;31.5926;31.5926
347;initialize;1;31.2975;31.2975;31.2975
347;async;10;0.000713097;0.00011534;0.00127073
347;inner;10;0.0125995;0.0118601;0.0132516
347;wait;10;4.14109e-05;2.0722e-05;8.99e-05
347;boundary;10;0.000410508;0.000286621;0.000496713
347;calc iter;10;0.013766;0.0133284;0.0141284
347;calc total;1;0.142263;0.142263;0.142263
347;total;1;31.5925;31.5925;31.5925
348;initialize;1;31.2979;31.2979;31.2979
348;async;10;0.000437732;0.000207521;0.00064026
348;inner;10;0.0131489;0.0130813;0.0132962
348;wait;10;4.46906e-05;2.3585e-05;0.000123135
348;boundary;10;0.000307226;0.000270806;0.000386671
348;calc iter;10;0.0139395;0.0137907;0.0140422
348;calc total;1;0.142265;0.142265;0.142265
348;total;1;31.5928;31.5928;31.5928
349;initialize;1;31.2983;31.2983;31.2983
349;async;10;0.000495029;0.000375776;0.000632073
349;inner;10;0.0130776;0.0129397;0.013198
349;wait;10;4.33611e-05;2.5321e-05;0.000115866
349;boundary;10;0.000314706;0.000296483;0.000331285
349;calc iter;10;0.0139315;0.0136563;0.014056
349;calc total;1;0.142263;0.142263;0.142263
349;total;1;31.5932;31.5932;31.5932
350;initialize;1;31.2976;31.2976;31.2976
350;async;10;0.000454474;0.000335153;0.000711539
350;inner;10;0.0130859;0.0129981;0.0132227
350;wait;10;4.97545e-05;2.5873e-05;0.000132018
350;boundary;10;0.000334585;0.000301824;0.000375542
350;calc iter;10;0.0139258;0.0136811;0.0140868
350;calc total;1;0.142264;0.142264;0.142264
350;total;1;31.5925;31.5925;31.5925
351;initialize;1;31.2979;31.2979;31.2979
351;async;10;0.000349358;0.000155023;0.000538983
351;inner;10;0.013211;0.0130624;0.0133526
351;wait;10;4.20435e-05;2.4536e-05;9.8993e-05
351;boundary;10;0.00032225;0.000299419;0.000384215
351;calc iter;10;0.0139257;0.0136292;0.0141061
351;calc total;1;0.142264;0.142264;0.142264
351;total;1;31.5928;31.5928;31.5928
352;initialize;1;31.2979;31.2979;31.2979
352;async;10;0.00039303;8.3377e-05;0.000582471
352;inner;10;0.0130651;0.0128565;0.0135558
352;wait;10;5.466e-05;3.3815e-05;0.000134309
352;boundary;10;0.000413533;0.00028706;0.000510165
352;calc iter;10;0.0139277;0.0136478;0.0142132
352;calc total;1;0.142269;0.142269;0.142269
352;total;1;31.5928;31.5928;31.5928
353;initialize;1;31.2979;31.2979;31.2979
353;async;10;0.000434037;0.000244964;0.000719168
353;inner;10;0.0130006;0.012679;0.0131356
353;wait;10;5.87046e-05;3.8565e-05;0.000117774
353;boundary;10;0.000412772;0.000308756;0.000627861
353;calc iter;10;0.0139071;0.0136738;0.0142109
353;calc total;1;0.142266;0.142266;0.142266
353;total;1;31.5928;31.5928;31.5928
354;initialize;1;31.2981;31.2981;31.2981
354;async;10;0.00046472;0.000317533;0.000727632
354;inner;10;0.0130065;0.0127924;0.0131142
354;wait;10;7.11351e-05;2.8365e-05;0.000266891
354;boundary;10;0.000390002;0.000306182;0.000515358
354;calc iter;10;0.0139336;0.0137595;0.0141389
354;calc total;1;0.142267;0.142267;0.142267
354;total;1;31.593;31.593;31.593
355;initialize;1;31.2982;31.2982;31.2982
355;async;10;0.000593708;0.000367178;0.000819631
355;inner;10;0.0129903;0.0129107;0.0131295
355;wait;10;4.66161e-05;2.296e-05;0.000138867
355;boundary;10;0.000306111;0.000277629;0.000341737
355;calc iter;10;0.0139377;0.0136794;0.0140907
355;calc total;1;0.142265;0.142265;0.142265
355;total;1;31.5931;31.5931;31.5931
327;initialize;1;28.1595;28.1595;28.1595
327;async;10;0.000368596;0.000122008;0.000566095
327;inner;10;0.0131268;0.0129492;0.0132632
327;wait;10;5.70607e-05;4.1688e-05;0.00010464
327;boundary;10;0.000406093;0.000326327;0.000500785
327;calc iter;10;0.0139598;0.0136905;0.0141611
327;calc total;1;0.142268;0.142268;0.142268
327;total;1;28.4543;28.4543;28.4543
328;initialize;1;28.3637;28.3637;28.3637
328;async;10;0.000374576;0.000166283;0.000510941
328;inner;10;0.0130798;0.0129076;0.0133669
328;wait;10;6.16591e-05;3.7505e-05;0.000130688
328;boundary;10;0.000438832;0.000326537;0.000560252
328;calc iter;10;0.0139558;0.0137515;0.0141014
328;calc total;1;0.142261;0.142261;0.142261
328;total;1;28.6586;28.6586;28.6586
329;initialize;1;28.185;28.185;28.185
329;async;10;0.000374138;0.000153;0.000587228
329;inner;10;0.0131208;0.0130047;0.0132726
329;wait;10;6.18975e-05;3.2012e-05;0.000133858
329;boundary;10;0.000407014;0.00033002;0.000528625
329;calc iter;10;0.013965;0.0137803;0.0142227
329;calc total;1;0.142262;0.142262;0.142262
329;total;1;28.4799;28.4799;28.4799
330;initialize;1;28.3562;28.3562;28.3562
330;async;10;0.000453334;0.000333193;0.000708601
330;inner;10;0.0131256;0.0129804;0.0132758
330;wait;10;5.40255e-05;2.4166e-05;0.000190076
330;boundary;10;0.000335237;0.000287583;0.00041125
330;calc iter;10;0.0139694;0.0137816;0.0141663
330;calc total;1;0.142265;0.142265;0.142265
330;total;1;28.651;28.651;28.651
331;initialize;1;28.1705;28.1705;28.1705
331;async;10;0.000243284;0.000132598;0.000422809
331;inner;10;0.0134133;0.0132037;0.0135763
331;wait;10;3.56916e-05;2.0211e-05;0.000111722
331;boundary;10;0.000308363;0.000258656;0.000539495
331;calc iter;10;0.0140017;0.0137159;0.0143891
331;calc total;1;0.142266;0.142266;0.142266
331;total;1;28.4653;28.4653;28.4653
332;initialize;1;28.34;28.34;28.34
332;async;10;0.000467461;0.000336565;0.000663775
332;inner;10;0.0131565;0.0130008;0.0132784
332;wait;10;4.27523e-05;2.2714e-05;0.00013151
332;boundary;10;0.000311713;0.000289132;0.000357972
332;calc iter;10;0.0139795;0.0138587;0.0141943
332;calc total;1;0.142265;0.142265;0.142265
332;total;1;28.6348;28.6348;28.6348
333;initialize;1;28.1991;28.1991;28.1991
333;async;10;0.000458169;0.00017622;0.000661392
333;inner;10;0.0131716;0.0130989;0.0132642
333;wait;10;4.16128e-05;2.2266e-05;0.000103381
333;boundary;10;0.00031278;0.000282502;0.000386717
333;calc iter;10;0.0139853;0.013728;0.0141656
333;calc total;1;0.142264;0.142264;0.142264
333;total;1;28.4939;28.4939;28.4939
334;initialize;1;28.2661;28.2661;28.2661
334;async;10;0.000403977;0.000105192;0.000567497
334;inner;10;0.0131535;0.0130747;0.0132906
334;wait;10;5.46485e-05;3.1982e-05;0.000133808
334;boundary;10;0.000360855;0.000300076;0.000446025
334;calc iter;10;0.0139743;0.0136996;0.014129
334;calc total;1;0.142266;0.142266;0.142266
334;total;1;28.5609;28.5609;28.5609
335;initialize;1;28.2418;28.2418;28.2418
335;async;10;0.000368639;6.2932e-05;0.000623913
335;inner;10;0.0131711;0.0130052;0.013317
335;wait;10;4.65331e-05;2.0858e-05;8.9263e-05
335;boundary;10;0.000385144;0.000322565;0.000517854
335;calc iter;10;0.0139724;0.013634;0.0142211
335;calc total;1;0.142262;0.142262;0.142262
335;total;1;28.5366;28.5366;28.5366
360;initialize;1;38.3359;38.3359;38.3359
360;async;10;0.000660061;0.000143832;0.00110196
360;inner;10;0.0121552;0.0114201;0.0128739
360;wait;10;7.44912e-05;3.3667e-05;0.00022262
360;boundary;10;0.000639245;0.000375256;0.000755032
360;calc iter;10;0.0135304;0.0131416;0.0139556
360;calc total;1;0.142264;0.142264;0.142264
360;total;1;38.6268;38.6268;38.6268
361;initialize;1;38.3357;38.3357;38.3357
361;async;10;0.000603174;0.000155532;0.000889154
361;inner;10;0.0123923;0.0117186;0.0129617
361;wait;10;5.33133e-05;2.9023e-05;0.000131182
361;boundary;10;0.000527266;0.000309697;0.000703382
361;calc iter;10;0.0135774;0.0133394;0.0139961
361;calc total;1;0.142263;0.142263;0.142263
361;total;1;38.6266;38.6266;38.6266
362;initialize;1;38.3357;38.3357;38.3357
362;async;10;0.000585804;0.000141595;0.00129335
362;inner;10;0.0125052;0.0119686;0.013179
362;wait;10;5.2056e-05;2.4965e-05;0.000121771
362;boundary;10;0.000513036;0.0003107;0.000647134
362;calc iter;10;0.0136574;0.0133956;0.0143566
362;calc total;1;0.142266;0.142266;0.142266
362;total;1;38.6266;38.6266;38.6266
363;initialize;1;38.3356;38.3356;38.3356
363;async;10;0.00067397;0.000194422;0.00116408
363;inner;10;0.0125073;0.0120773;0.0130462
363;wait;10;4.76038e-05;3.2488e-05;9.9723e-05
363;boundary;10;0.000465388;0.000310203;0.000584807
363;calc iter;10;0.0136956;0.0133904;0.0139783
363;calc total;1;0.142264;0.142264;0.142264
363;total;1;38.6265;38.6265;38.6265
364;initialize;1;38.3359;38.3359;38.3359
364;async;10;0.000795171;0.000224835;0.00123852
364;inner;10;0.0125439;0.0120774;0.0130497
364;wait;10;4.1733e-05;2.1928e-05;0.000100343
364;boundary;10;0.000377804;0.000266178;0.000489899
364;calc iter;10;0.0137597;0.013537;0.0139548
364;calc total;1;0.142263;0.142263;0.142263
364;total;1;38.6268;38.6268;38.6268
365;initialize;1;38.3357;38.3357;38.3357
365;async;10;0.00123548;0.000421571;0.00170122
365;inner;10;0.0121575;0.0113716;0.0129439
365;wait;10;4.33325e-05;2.0166e-05;0.00014979
365;boundary;10;0.000398241;0.000240428;0.000480469
365;calc iter;10;0.0138359;0.0133349;0.0141486
365;calc total;1;0.142266;0.142266;0.142266
365;total;1;38.6266;38.6266;38.6266
366;initialize;1;38.3357;38.3357;38.3357
366;async;10;0.000580869;0.000133172;0.00117774
366;inner;10;0.0127917;0.0124011;0.0133399
366;wait;10;3.51788e-05;1.9439e-05;9.7416e-05
366;boundary;10;0.000374661;0.000258349;0.000581054
366;calc iter;10;0.0137836;0.013335;0.0142531
366;calc total;1;0.142266;0.142266;0.142266
366;total;1;38.6266;38.6266;38.6266
367;initialize;1;38.3359;38.3359;38.3359
367;async;10;0.000563828;0.000247366;0.000781863
367;inner;10;0.0127416;0.0123889;0.0132459
367;wait;10;4.0143e-05;2.2246e-05;0.000102609
367;boundary;10;0.000376002;0.000293497;0.00049784
367;calc iter;10;0.0137226;0.013492;0.0140555
367;calc total;1;0.142266;0.142266;0.142266
367;total;1;38.6268;38.6268;38.6268
368;initialize;1;38.3357;38.3357;38.3357
368;async;10;0.000647688;0.000246169;0.00122898
368;inner;10;0.0125937;0.0122132;0.0130205
368;wait;10;4.82889e-05;2.6131e-05;0.000112095
368;boundary;10;0.000433219;0.000318801;0.000559395
368;calc iter;10;0.0137241;0.0133166;0.0141009
368;calc total;1;0.142268;0.142268;0.142268
368;total;1;38.6266;38.6266;38.6266
369;initialize;1;38.3358;38.3358;38.3358
369;async;10;0.000675368;0.000181024;0.00154456
369;inner;10;0.0124606;0.0121871;0.0129593
369;wait;10;5.73404e-05;3.2371e-05;0.00014575
369;boundary;10;0.000516595;0.000355299;0.000698243
369;calc iter;10;0.0137117;0.0133881;0.0143607
369;calc total;1;0.142266;0.142266;0.142266
369;total;1;38.6267;38.6267;38.6267
370;initialize;1;38.3357;38.3357;38.3357
370;async;10;0.000778299;0.000146625;0.00152209
370;inner;10;0.0124678;0.0121799;0.0130693
370;wait;10;5.00562e-05;2.2685e-05;0.000103092
370;boundary;10;0.000442615;0.000310132;0.000631646
370;calc iter;10;0.01374;0.0134671;0.0141307
370;calc total;1;0.142265;0.142265;0.142265
370;total;1;38.6266;38.6266;38.6266
371;initialize;1;38.3357;38.3357;38.3357
371;async;10;0.000897436;0.000379099;0.00175818
371;inner;10;0.012458;0.0120548;0.0130075
371;wait;10;4.23162e-05;1.9997e-05;0.000127903
371;boundary;10;0.000360976;0.000268867;0.000423854
371;calc iter;10;0.01376;0.0134543;0.0143397
371;calc total;1;0.142265;0.142265;0.142265
371;total;1;38.6266;38.6266;38.6266
372;initialize;1;38.3357;38.3357;38.3357
372;async;10;0.000308745;0.000200608;0.000473851
372;inner;10;0.0132405;0.0131032;0.0133367
372;wait;10;4.60458e-05;2.2694e-05;0.000123758
372;boundary;10;0.000304691;0.000275471;0.000325745
372;calc iter;10;0.013901;0.0136813;0.0141704
372;calc total;1;0.142265;0.142265;0.142265
372;total;1;38.6266;38.6266;38.6266
356;initialize;1;31.2981;31.2981;31.2981
356;async;10;0.000284171;7.5303e-05;0.000528262
356;inner;10;0.0133435;0.0132285;0.0134411
356;wait;10;3.78045e-05;2.0678e-05;0.000127941
356;boundary;10;0.000274553;0.000258147;0.000296542
356;calc iter;10;0.0139408;0.0136978;0.0141982
356;calc total;1;0.142266;0.142266;0.142266
356;total;1;31.593;31.593;31.593
408;initialize;1;38.3148;38.3148;38.3148
408;async;10;0.000173144;5.4904e-05;0.000339308
408;inner;10;0.0127777;0.0124225;0.0132828
408;wait;10;5.39294e-05;4.2799e-05;7.9126e-05
408;boundary;10;0.000618566;0.000334825;0.000788101
408;calc iter;10;0.0136247;0.013385;0.0140378
408;calc total;1;0.142259;0.142259;0.142259
408;total;1;38.6092;38.6092;38.6092
373;initialize;1;38.3357;38.3357;38.3357
373;async;10;0.000226898;0.000103724;0.000467715
373;inner;10;0.0133437;0.0132599;0.0134705
373;wait;10;3.38439e-05;2.0415e-05;8.7772e-05
373;boundary;10;0.000304348;0.000271571;0.000352257
373;calc iter;10;0.0139098;0.013663;0.0142534
373;calc total;1;0.142265;0.142265;0.142265
373;total;1;38.6266;38.6266;38.6266
432;initialize;1;39.0748;39.0748;39.0748
432;async;10;0.000261387;0.00013902;0.000511936
432;inner;10;0.0127261;0.0124537;0.0131061
432;wait;10;6.13908e-05;2.9789e-05;0.000187413
432;boundary;10;0.00054956;0.000340793;0.000676205
432;calc iter;10;0.0136;0.0133373;0.0139503
432;calc total;1;0.142271;0.142271;0.142271
432;total;1;39.3685;39.3685;39.3685
384;initialize;1;27.7673;27.7673;27.7673
384;async;10;0.000252609;8.976e-05;0.000371137
384;inner;10;0.0126765;0.012269;0.013038
384;wait;10;7.65877e-05;4.0846e-05;0.000177941
384;boundary;10;0.000631911;0.000391952;0.000755149
384;calc iter;10;0.0136392;0.0133594;0.0139457
384;calc total;1;0.142269;0.142269;0.142269
384;total;1;28.0577;28.0577;28.0577
456;initialize;1;39.3024;39.3024;39.3024
456;async;10;0.000501008;0.000227534;0.000784311
456;inner;10;0.0123799;0.0119377;0.012931
456;wait;10;7.98363e-05;4.2243e-05;0.000210986
456;boundary;10;0.000573858;0.000345985;0.000682275
456;calc iter;10;0.013536;0.0133177;0.0138193
456;calc total;1;0.142253;0.142253;0.142253
456;total;1;39.5974;39.5974;39.5974
357;initialize;1;31.298;31.298;31.298
357;async;10;0.000364706;9.6577e-05;0.000551716
357;inner;10;0.0132609;0.0131876;0.0133439
357;wait;10;3.66076e-05;1.9214e-05;0.000117093
357;boundary;10;0.000283678;0.000260017;0.000323553
357;calc iter;10;0.0139469;0.0136452;0.0140913
357;calc total;1;0.142267;0.142267;0.142267
357;total;1;31.5929;31.5929;31.5929
409;initialize;1;38.3145;38.3145;38.3145
409;async;10;0.000321932;0.000150675;0.000467937
409;inner;10;0.0126419;0.012164;0.0130794
409;wait;10;7.15814e-05;4.6281e-05;0.000157685
409;boundary;10;0.000584163;0.000339646;0.000704099
409;calc iter;10;0.0136211;0.0132733;0.0139994
409;calc total;1;0.142263;0.142263;0.142263
409;total;1;38.609;38.609;38.609
374;initialize;1;38.336;38.336;38.336
374;async;10;0.000249997;0.000130956;0.000445781
374;inner;10;0.0132956;0.0131814;0.0134499
374;wait;10;3.96952e-05;2.1907e-05;0.000107102
374;boundary;10;0.000310254;0.000276525;0.000338101
374;calc iter;10;0.0138964;0.0136753;0.0142196
374;calc total;1;0.142265;0.142265;0.142265
374;total;1;38.6269;38.6269;38.6269
433;initialize;1;39.0748;39.0748;39.0748
433;async;10;0.000275078;0.000143175;0.000393693
433;inner;10;0.0126484;0.0123407;0.0131704
433;wait;10;7.14389e-05;4.9877e-05;0.000133117
433;boundary;10;0.000597197;0.000341642;0.000779296
433;calc iter;10;0.0135937;0.0133551;0.0140189
433;calc total;1;0.142273;0.142273;0.142273
433;total;1;39.3684;39.3684;39.3684
385;initialize;1;27.7674;27.7674;27.7674
385;async;10;0.000316383;0.000172182;0.000751159
385;inner;10;0.0127797;0.0124314;0.0132153
385;wait;10;5.74736e-05;3.9771e-05;0.000112741
385;boundary;10;0.000554159;0.000328237;0.00070884
385;calc iter;10;0.0137088;0.0133627;0.0140495
385;calc total;1;0.142268;0.142268;0.142268
385;total;1;28.0577;28.0577;28.0577
358;initialize;1;31.298;31.298;31.298
358;async;10;0.000429586;0.000222119;0.000613216
358;inner;10;0.0130461;0.0129152;0.0131568
358;wait;10;5.73818e-05;3.7073e-05;0.000113146
358;boundary;10;0.000390198;0.000316377;0.00048173
358;calc iter;10;0.0139248;0.0137111;0.014122
358;calc total;1;0.142267;0.142267;0.142267
358;total;1;31.593;31.593;31.593
410;initialize;1;38.3149;38.3149;38.3149
410;async;10;0.00037192;0.000197139;0.000727221
410;inner;10;0.0127563;0.0125174;0.013176
410;wait;10;5.47663e-05;3.8238e-05;0.000107087
410;boundary;10;0.000523984;0.000329715;0.000665374
410;calc iter;10;0.0137084;0.0134062;0.0140664
410;calc total;1;0.142267;0.142267;0.142267
410;total;1;38.6093;38.6093;38.6093
375;initialize;1;38.3357;38.3357;38.3357
375;async;10;0.000297082;0.000127917;0.000479675
375;inner;10;0.0132025;0.0130738;0.0133462
375;wait;10;5.35225e-05;2.9231e-05;0.000129221
375;boundary;10;0.00034528;0.000301092;0.000411397
375;calc iter;10;0.0138995;0.0136615;0.0141332
375;calc total;1;0.142262;0.142262;0.142262
375;total;1;38.6266;38.6266;38.6266
434;initialize;1;39.0748;39.0748;39.0748
434;async;10;0.000300046;0.000199846;0.000441649
434;inner;10;0.0127813;0.0125325;0.0131496
434;wait;10;5.38816e-05;3.7783e-05;0.000105424
434;boundary;10;0.000503201;0.00032803;0.000628855
434;calc iter;10;0.0136398;0.0134605;0.0140054
434;calc total;1;0.142273;0.142273;0.142273
434;total;1;39.3684;39.3684;39.3684
386;initialize;1;27.667;27.667;27.667
386;async;10;0.00020108;7.5614e-05;0.000385519
386;inner;10;0.0130281;0.0127147;0.0134703
386;wait;10;5.01719e-05;3.6309e-05;9.1312e-05
386;boundary;10;0.000473479;0.000309203;0.000627254
386;calc iter;10;0.0137541;0.0134246;0.0142585
386;calc total;1;0.142271;0.142271;0.142271
386;total;1;27.9574;27.9574;27.9574
457;initialize;1;39.3022;39.3022;39.3022
457;async;10;0.000515992;0.000337718;0.000740449
457;inner;10;0.0125722;0.0119943;0.0130326
457;wait;10;4.59141e-05;3.1835e-05;0.000105328
457;boundary;10;0.000431207;0.000317352;0.000592045
457;calc iter;10;0.0135666;0.013367;0.0138917
457;calc total;1;0.142257;0.142257;0.142257
457;total;1;39.5971;39.5971;39.5971
359;initialize;1;31.2976;31.2976;31.2976
359;async;10;0.000459897;0.000188772;0.000744166
359;inner;10;0.0129696;0.0127261;0.0130981
359;wait;10;6.15835e-05;2.9771e-05;0.000204523
359;boundary;10;0.000435901;0.000325959;0.000620864
359;calc iter;10;0.0139283;0.0135712;0.0141486
359;calc total;1;0.142266;0.142266;0.142266
359;total;1;31.5925;31.5925;31.5925
411;initialize;1;38.3147;38.3147;38.3147
411;async;10;0.000251583;7.9261e-05;0.000582356
411;inner;10;0.0129868;0.0126043;0.0134302
411;wait;10;4.8059e-05;3.8122e-05;8.8182e-05
411;boundary;10;0.000446469;0.000318983;0.000589584
411;calc iter;10;0.0137341;0.0134312;0.0142704
411;calc total;1;0.142262;0.142262;0.142262
411;total;1;38.6092;38.6092;38.6092
376;initialize;1;38.3359;38.3359;38.3359
376;async;10;0.000240409;9.8147e-05;0.000454537
376;inner;10;0.0131851;0.013049;0.0133861
376;wait;10;5.50672e-05;4.1535e-05;0.000123513
376;boundary;10;0.000410203;0.000310037;0.000489892
376;calc iter;10;0.0138919;0.0137354;0.0141368
376;calc total;1;0.142259;0.142259;0.142259
376;total;1;38.6268;38.6268;38.6268
435;initialize;1;39.0747;39.0747;39.0747
435;async;10;0.000359448;0.000156689;0.000884392
435;inner;10;0.0128285;0.0125163;0.0132619
435;wait;10;4.53976e-05;3.2304e-05;9.034e-05
435;boundary;10;0.000446539;0.000326698;0.0006078
435;calc iter;10;0.013681;0.0134161;0.0141084
435;calc total;1;0.14227;0.14227;0.14227
435;total;1;39.3684;39.3684;39.3684
387;initialize;1;27.4996;27.4996;27.4996
387;async;10;0.000350221;0.00015337;0.000649836
387;inner;10;0.0128595;0.0125172;0.0132768
387;wait;10;5.25093e-05;3.5895e-05;9.4045e-05
387;boundary;10;0.00048728;0.000320768;0.000596053
387;calc iter;10;0.0137507;0.0133356;0.0140772
387;calc total;1;0.142269;0.142269;0.142269
387;total;1;27.7899;27.7899;27.7899
458;initialize;1;39.302;39.302;39.302
458;async;10;0.00047703;0.000189163;0.000711372
458;inner;10;0.0124799;0.0120411;0.0131233
458;wait;10;5.82243e-05;4.2629e-05;9.6671e-05
458;boundary;10;0.000532216;0.000315796;0.000631534
458;calc iter;10;0.0135488;0.0133133;0.0139191
458;calc total;1;0.142259;0.142259;0.142259
458;total;1;39.5969;39.5969;39.5969
412;initialize;1;38.3147;38.3147;38.3147
412;async;10;0.000425925;0.000246701;0.000674003
412;inner;10;0.0127776;0.0124734;0.013143
412;wait;10;4.99227e-05;3.2427e-05;0.000115583
412;boundary;10;0.000476158;0.000326353;0.000624363
412;calc iter;10;0.013731;0.0134194;0.01404
412;calc total;1;0.142263;0.142263;0.142263
412;total;1;38.6092;38.6092;38.6092
377;initialize;1;38.3357;38.3357;38.3357
377;async;10;0.000247902;7.1768e-05;0.000526551
377;inner;10;0.0132122;0.0130379;0.0133726
377;wait;10;5.30281e-05;3.9261e-05;9.5784e-05
377;boundary;10;0.000377896;0.000303809;0.000486397
377;calc iter;10;0.0138922;0.0136534;0.0142322
377;calc total;1;0.142262;0.142262;0.142262
377;total;1;38.6266;38.6266;38.6266
436;initialize;1;39.0748;39.0748;39.0748
436;async;10;0.000401478;0.000120378;0.000726986
436;inner;10;0.0127746;0.012512;0.013192
436;wait;10;4.99884e-05;3.5642e-05;9.9306e-05
436;boundary;10;0.000474495;0.000329852;0.000579381
436;calc iter;10;0.013702;0.0135282;0.01404
436;calc total;1;0.14227;0.14227;0.14227
436;total;1;39.3685;39.3685;39.3685
388;initialize;1;27.6925;27.6925;27.6925
388;async;10;0.000239039;8.3749e-05;0.000432921
388;inner;10;0.0131053;0.0128913;0.0133004
388;wait;10;4.47543e-05;2.7052e-05;9.5685e-05
388;boundary;10;0.000386371;0.00031571;0.000487557
388;calc iter;10;0.0137766;0.0135071;0.0141035
388;calc total;1;0.142268;0.142268;0.142268
388;total;1;27.9829;27.9829;27.9829
459;initialize;1;39.302;39.302;39.302
459;async;10;0.000567171;0.000367494;0.000842281
459;inner;10;0.0124124;0.0118899;0.0129399
459;wait;10;5.93679e-05;3.8654e-05;0.000149743
459;boundary;10;0.000504568;0.000334283;0.000637367
459;calc iter;10;0.013545;0.0132382;0.0138221
459;calc total;1;0.142258;0.142258;0.142258
459;total;1;39.597;39.597;39.597
413;initialize;1;38.3147;38.3147;38.3147
413;async;10;0.000444957;0.000168965;0.000779054
413;inner;10;0.0128;0.012518;0.0131793
413;wait;10;4.67934e-05;2.858e-05;0.000106403
413;boundary;10;0.000444707;0.000326622;0.000565891
413;calc iter;10;0.0137378;0.0134606;0.0140563
413;calc total;1;0.142263;0.142263;0.142263
413;total;1;38.6091;38.6091;38.6091
378;initialize;1;38.3358;38.3358;38.3358
378;async;10;0.000321052;0.000137116;0.000553445
378;inner;10;0.0131521;0.01295;0.0133266
378;wait;10;5.14422e-05;2.8106e-05;0.000117465
378;boundary;10;0.000366499;0.000313924;0.000493191
378;calc iter;10;0.0138923;0.0136698;0.0141261
378;calc total;1;0.14226;0.14226;0.14226
378;total;1;38.6267;38.6267;38.6267
437;initialize;1;39.0748;39.0748;39.0748
437;async;10;0.000458604;0.000155583;0.000955846
437;inner;10;0.0127266;0.0124056;0.0132078
437;wait;10;4.89031e-05;3.0928e-05;9.6584e-05
437;boundary;10;0.000473666;0.000330209;0.000609677
437;calc iter;10;0.0137092;0.0132943;0.0140382
437;calc total;1;0.142268;0.142268;0.142268
437;total;1;39.3684;39.3684;39.3684
389;initialize;1;27.563;27.563;27.563
389;async;10;0.000560769;0.000295088;0.00100506
389;inner;10;0.0128039;0.0126041;0.0130703
389;wait;10;4.72787e-05;2.2927e-05;0.000168484
389;boundary;10;0.000382302;0.000271853;0.000493788
389;calc iter;10;0.0137954;0.0135144;0.014338
389;calc total;1;0.142267;0.142267;0.142267
389;total;1;27.8534;27.8534;27.8534
460;initialize;1;39.302;39.302;39.302
460;async;10;0.000530433;0.000251;0.0011073
460;inner;10;0.0125523;0.0121347;0.0130171
460;wait;10;5.41845e-05;3.7427e-05;0.000140475
460;boundary;10;0.000458661;0.000332954;0.000546979
460;calc iter;10;0.0135968;0.0134026;0.0138185
460;calc total;1;0.142257;0.142257;0.142257
460;total;1;39.597;39.597;39.597
414;initialize;1;38.3152;38.3152;38.3152
414;async;10;0.000495525;0.000272938;0.000872672
414;inner;10;0.0127788;0.0125755;0.0131719
414;wait;10;4.37488e-05;2.7514e-05;0.000106653
414;boundary;10;0.000421851;0.000324344;0.000608988
414;calc iter;10;0.0137411;0.0134306;0.0142405
414;calc total;1;0.142265;0.142265;0.142265
414;total;1;38.6096;38.6096;38.6096
379;initialize;1;38.3357;38.3357;38.3357
379;async;10;0.000372855;0.000215471;0.000476139
379;inner;10;0.0131801;0.0130209;0.0133792
379;wait;10;3.96622e-05;2.1723e-05;0.000129807
379;boundary;10;0.000305636;0.000268921;0.000365517
379;calc iter;10;0.0138991;0.0135504;0.0141216
379;calc total;1;0.14226;0.14226;0.14226
379;total;1;38.6266;38.6266;38.6266
438;initialize;1;39.0748;39.0748;39.0748
438;async;10;0.000526454;0.00019333;0.00109785
438;inner;10;0.0126805;0.012372;0.0131186
438;wait;10;5.28533e-05;2.8838e-05;0.000129878
438;boundary;10;0.000457345;0.000335609;0.000646408
438;calc iter;10;0.0137186;0.013038;0.0142522
438;calc total;1;0.142271;0.142271;0.142271
438;total;1;39.3685;39.3685;39.3685
390;initialize;1;27.7673;27.7673;27.7673
390;async;10;0.000314681;0.000143884;0.000571117
390;inner;10;0.0129207;0.0126893;0.0133437
390;wait;10;4.45018e-05;2.2721e-05;0.000103437
390;boundary;10;0.00048509;0.000376832;0.000762443
390;calc iter;10;0.0137663;0.0135087;0.0147634
390;calc total;1;0.14227;0.14227;0.14227
390;total;1;28.0577;28.0577;28.0577
461;initialize;1;39.302;39.302;39.302
461;async;10;0.000669948;0.000239914;0.00143763
461;inner;10;0.0124932;0.0119695;0.0130473
461;wait;10;4.58311e-05;2.7887e-05;0.000100884
461;boundary;10;0.000416133;0.00031531;0.000528167
461;calc iter;10;0.0136262;0.0133025;0.0138838
461;calc total;1;0.142257;0.142257;0.142257
461;total;1;39.597;39.597;39.597
415;initialize;1;38.3149;38.3149;38.3149
415;async;10;0.000375426;0.000107632;0.000851056
415;inner;10;0.0128638;0.0125857;0.0132992
415;wait;10;3.96213e-05;2.3384e-05;0.000100649
415;boundary;10;0.000466762;0.000335965;0.000626667
415;calc iter;10;0.0137469;0.0131484;0.0145821
415;calc total;1;0.142263;0.142263;0.142263
415;total;1;38.6094;38.6094;38.6094
380;initialize;1;38.3357;38.3357;38.3357
380;async;10;0.000343477;9.5843e-05;0.000715552
380;inner;10;0.0132084;0.0130579;0.0134003
380;wait;10;4.35958e-05;2.178e-05;0.000125887
380;boundary;10;0.000313225;0.000271094;0.000364247
380;calc iter;10;0.0139095;0.0136918;0.0141459
380;calc total;1;0.142263;0.142263;0.142263
380;total;1;38.6266;38.6266;38.6266
439;initialize;1;39.0747;39.0747;39.0747
439;async;10;0.000637956;0.000232855;0.00113914
439;inner;10;0.0125847;0.0121049;0.0130717
439;wait;10;4.41663e-05;2.2002e-05;0.000132291
439;boundary;10;0.000479938;0.000288979;0.000668301
439;calc iter;10;0.0137484;0.0131634;0.0143028
439;calc total;1;0.142253;0.142253;0.142253
439;total;1;39.3683;39.3683;39.3683
391;initialize;1;27.7674;27.7674;27.7674
391;async;10;0.000359587;9.4086e-05;0.000887906
391;inner;10;0.0129374;0.0127151;0.0132168
391;wait;10;4.08328e-05;2.1313e-05;0.000109707
391;boundary;10;0.000436167;0.000326303;0.000574026
391;calc iter;10;0.0137755;0.0134517;0.0142852
391;calc total;1;0.142268;0.142268;0.142268
391;total;1;28.0577;28.0577;28.0577
462;initialize;1;39.302;39.302;39.302
462;async;10;0.00079257;0.000372803;0.00133069
462;inner;10;0.0124614;0.0120653;0.0129841
462;wait;10;4.15601e-05;2.1042e-05;0.000138177
462;boundary;10;0.000361654;0.000283788;0.0005071
462;calc iter;10;0.0136584;0.0133053;0.0141648
462;calc total;1;0.142258;0.142258;0.142258
462;total;1;39.597;39.597;39.597
416;initialize;1;38.3149;38.3149;38.3149
416;async;10;0.00050762;0.000112277;0.000996758
416;inner;10;0.0128029;0.0124936;0.0132878
416;wait;10;4.43102e-05;2.2522e-05;0.000105795
416;boundary;10;0.000430659;0.000275988;0.00064612
416;calc iter;10;0.0137869;0.0133217;0.0143132
416;calc total;1;0.142268;0.142268;0.142268
416;total;1;38.6093;38.6093;38.6093
381;initialize;1;38.3357;38.3357;38.3357
381;async;10;0.000300767;7.3429e-05;0.000601569
381;inner;10;0.0132151;0.0130357;0.0134324
381;wait;10;4.61336e-05;2.3188e-05;0.000115303
381;boundary;10;0.000345024;0.000282432;0.000499695
381;calc iter;10;0.0139081;0.0136696;0.0141705
381;calc total;1;0.142264;0.142264;0.142264
381;total;1;38.6267;38.6267;38.6267
392;initialize;1;27.7673;27.7673;27.7673
392;async;10;0.000403951;9.9996e-05;0.000837005
392;inner;10;0.0129096;0.0126592;0.0132098
392;wait;10;4.76187e-05;2.6391e-05;0.000118863
392;boundary;10;0.000406302;0.000328781;0.000476445
392;calc iter;10;0.0137686;0.0132213;0.014062
392;calc total;1;0.14226;0.14226;0.14226
392;total;1;28.0577;28.0577;28.0577
463;initialize;1;39.3018;39.3018;39.3018
463;async;10;0.000735888;0.000140493;0.00140045
463;inner;10;0.0124639;0.0119198;0.0131126
463;wait;10;4.18691e-05;2.3213e-05;0.000110893
463;boundary;10;0.000417681;0.000307116;0.000605921
463;calc iter;10;0.0136607;0.0129688;0.0143083
463;calc total;1;0.142256;0.142256;0.142256
463;total;1;39.5968;39.5968;39.5968
417;initialize;1;38.3148;38.3148;38.3148
417;async;10;0.000583502;0.000260017;0.00117597
417;inner;10;0.012651;0.0122432;0.0130676
417;wait;10;5.40996e-05;2.0239e-05;0.000178342
417;boundary;10;0.000508242;0.000264065;0.000662639
417;calc iter;10;0.0137986;0.013013;0.0144536
417;calc total;1;0.142267;0.142267;0.142267
417;total;1;38.6093;38.6093;38.6093
382;initialize;1;38.3357;38.3357;38.3357
382;async;10;0.000264775;7.0573e-05;0.000523268
382;inner;10;0.0131622;0.0130588;0.0132683
382;wait;10;6.46039e-05;3.666e-05;0.000174484
382;boundary;10;0.000406117;0.000324202;0.000480011
382;calc iter;10;0.0138988;0.0136988;0.0141045
382;calc total;1;0.142265;0.142265;0.142265
382;total;1;38.6266;38.6266;38.6266
393;initialize;1;27.5497;27.5497;27.5497
393;async;10;0.000487507;9.098e-05;0.0010267
393;inner;10;0.0128082;0.012617;0.0132089
393;wait;10;5.05882e-05;2.2226e-05;0.000116198
393;boundary;10;0.000451127;0.000271735;0.00067921
393;calc iter;10;0.0137986;0.0134624;0.0142892
393;calc total;1;0.142266;0.142266;0.142266
393;total;1;27.8401;27.8401;27.8401
464;initialize;1;39.3019;39.3019;39.3019
464;async;10;0.000863664;0.000294387;0.00146346
464;inner;10;0.012365;0.0117028;0.013072
464;wait;10;4.04151e-05;2.0151e-05;0.000102443
464;boundary;10;0.000429951;0.000275763;0.000619143
464;calc iter;10;0.0137005;0.0132128;0.0141534
464;calc total;1;0.142257;0.142257;0.142257
464;total;1;39.597;39.597;39.597
418;initialize;1;38.3149;38.3149;38.3149
418;async;10;0.000595971;0.000157663;0.00125441
418;inner;10;0.0126305;0.0121395;0.0132251
418;wait;10;4.78692e-05;1.9735e-05;9.5958e-05
418;boundary;10;0.00053687;0.00025848;0.000671467
418;calc iter;10;0.0138137;0.0127872;0.014679
418;calc total;1;0.142268;0.142268;0.142268
418;total;1;38.6094;38.6094;38.6094
383;initialize;1;38.3357;38.3357;38.3357
383;async;10;0.000222371;4.6175e-05;0.000548701
383;inner;10;0.0131981;0.0129432;0.0134298
383;wait;10;4.98797e-05;3.427e-05;0.000120937
383;boundary;10;0.000418741;0.000327465;0.00059944
383;calc iter;10;0.0138903;0.0136641;0.0140982
383;calc total;1;0.142263;0.142263;0.142263
383;total;1;38.6266;38.6266;38.6266
394;initialize;1;27.5869;27.5869;27.5869
394;async;10;0.000545513;0.000128719;0.00115476
394;inner;10;0.012751;0.0124845;0.0131812
394;wait;10;5.37828e-05;2.3749e-05;0.000146559
394;boundary;10;0.000471165;0.000256742;0.0006785
394;calc iter;10;0.0138229;0.0133785;0.0145074
394;calc total;1;0.142267;0.142267;0.142267
394;total;1;27.8772;27.8772;27.8772
465;initialize;1;39.3018;39.3018;39.3018
465;async;10;0.00091552;0.000234798;0.00152632
465;inner;10;0.0122745;0.0115725;0.0130647
465;wait;10;4.80641e-05;1.864e-05;0.000102127
465;boundary;10;0.000478718;0.00025891;0.00063551
465;calc iter;10;0.0137182;0.013129;0.0142664
465;calc total;1;0.142258;0.142258;0.142258
465;total;1;39.5968;39.5968;39.5968
419;initialize;1;38.3148;38.3148;38.3148
419;async;10;0.000767386;0.000455459;0.001339
419;inner;10;0.012464;0.0119338;0.013211
419;wait;10;4.70072e-05;1.8645e-05;9.5358e-05
419;boundary;10;0.00055749;0.000256684;0.000693138
419;calc iter;10;0.0138376;0.0127771;0.0146031
419;calc total;1;0.142267;0.142267;0.142267
419;total;1;38.6092;38.6092;38.6092
395;initialize;1;27.6161;27.6161;27.6161
395;async;10;0.000567299;0.000169554;0.00134193
395;inner;10;0.0127033;0.0123559;0.0131687
395;wait;10;4.94043e-05;2.143e-05;0.000117432
395;boundary;10;0.000514285;0.00025192;0.000811705
395;calc iter;10;0.0138356;0.0132269;0.014852
395;calc total;1;0.142265;0.142265;0.142265
395;total;1;27.9064;27.9064;27.9064
466;initialize;1;39.302;39.302;39.302
466;async;10;0.00100094;0.000201549;0.00159783
466;inner;10;0.0121878;0.01147;0.0130271
466;wait;10;4.95049e-05;1.8813e-05;0.000119083
466;boundary;10;0.00049624;0.000250688;0.000621833
466;calc iter;10;0.0137361;0.012885;0.0143479
466;calc total;1;0.142258;0.142258;0.142258
466;total;1;39.597;39.597;39.597
420;initialize;1;38.315;38.315;38.315
420;async;10;0.00118725;0.000432006;0.001721
420;inner;10;0.0121666;0.0117578;0.0130001
420;wait;10;5.36208e-05;2.0805e-05;0.000208366
420;boundary;10;0.000447831;0.000244667;0.000592565
420;calc iter;10;0.0138568;0.0135435;0.0144207
420;calc total;1;0.142268;0.142268;0.142268
420;total;1;38.6094;38.6094;38.6094
396;initialize;1;27.4875;27.4875;27.4875
396;async;10;0.000716179;0.000265377;0.00135832
396;inner;10;0.0127502;0.0123587;0.0131102
396;wait;10;4.34379e-05;1.9986e-05;0.000120956
396;boundary;10;0.000335157;0.000266761;0.000480201
396;calc iter;10;0.0138461;0.0135466;0.0141831
396;calc total;1;0.142266;0.142266;0.142266
396;total;1;27.7778;27.7778;27.7778
467;initialize;1;39.302;39.302;39.302
467;async;10;0.000973607;0.000411981;0.00141109
467;inner;10;0.0122104;0.0114387;0.0131069
467;wait;10;4.84449e-05;1.9346e-05;9.5089e-05
467;boundary;10;0.000546604;0.00024352;0.000653369
467;calc iter;10;0.0137811;0.0127471;0.0148582
467;calc total;1;0.142257;0.142257;0.142257
467;total;1;39.597;39.597;39.597
421;initialize;1;38.3146;38.3146;38.3146
421;async;10;0.00110512;0.0004568;0.00150349
421;inner;10;0.012321;0.0119797;0.0131345
421;wait;10;3.74207e-05;1.8409e-05;0.000115344
421;boundary;10;0.00034534;0.000259161;0.000460252
421;calc iter;10;0.0138103;0.0134682;0.0140533
421;calc total;1;0.142265;0.142265;0.142265
421;total;1;38.6091;38.6091;38.6091
397;initialize;1;27.5347;27.5347;27.5347
397;async;10;0.000545509;0.000399272;0.000739054
397;inner;10;0.0128938;0.0126424;0.0131398
397;wait;10;4.5333e-05;2.939e-05;0.000115102
397;boundary;10;0.00035877;0.000290139;0.000415514
397;calc iter;10;0.0138443;0.013627;0.0142031
397;calc total;1;0.142266;0.142266;0.142266
397;total;1;27.825;27.825;27.825
468;initialize;1;39.3019;39.3019;39.3019
468;async;10;0.000539426;0.000286571;0.00121964
468;inner;10;0.0126866;0.0120503;0.0134229
468;wait;10;4.97366e-05;1.9832e-05;0.000109097
468;boundary;10;0.000549851;0.000248493;0.000698251
468;calc iter;10;0.0138269;0.0127874;0.0148437
468;calc total;1;0.142257;0.142257;0.142257
468;total;1;39.5969;39.5969;39.5969
422;initialize;1;38.315;38.315;38.315
422;async;10;0.000264346;0.000133705;0.000430925
422;inner;10;0.0130284;0.0127645;0.0136114
422;wait;10;4.38818e-05;1.8722e-05;9.4598e-05
422;boundary;10;0.000518994;0.000253743;0.000627065
422;calc iter;10;0.0138571;0.0135704;0.0146592
422;calc total;1;0.142269;0.142269;0.142269
422;total;1;38.6094;38.6094;38.6094
398;initialize;1;27.7184;27.7184;27.7184
398;async;10;0.000751441;0.000418716;0.00116648
398;inner;10;0.0127472;0.0124784;0.0131164
398;wait;10;3.72935e-05;1.8649e-05;0.000112417
398;boundary;10;0.000303649;0.000272956;0.000342281
398;calc iter;10;0.0138407;0.0136238;0.0141533
398;calc total;1;0.142269;0.142269;0.142269
398;total;1;28.0088;28.0088;28.0088
469;initialize;1;39.302;39.302;39.302
469;async;10;0.000509455;0.000305816;0.000732903
469;inner;10;0.0127311;0.0122927;0.0134023
469;wait;10;4.52711e-05;2.06e-05;0.000101936
469;boundary;10;0.000526424;0.000254551;0.000664683
469;calc iter;10;0.0138137;0.0131492;0.0142601
469;calc total;1;0.142257;0.142257;0.142257
469;total;1;39.597;39.597;39.597
423;initialize;1;38.3146;38.3146;38.3146
423;async;10;0.000943852;0.000441964;0.00123092
423;inner;10;0.0124862;0.0121844;0.0131766
423;wait;10;3.40721e-05;2.0863e-05;9.5861e-05
423;boundary;10;0.000332619;0.000280213;0.000420512
423;calc iter;10;0.0137978;0.013451;0.0140233
423;calc total;1;0.142267;0.142267;0.142267
399;initialize;1;27.7673;27.7673;27.7673
399;async;10;0.000479982;0.000319749;0.000766713
399;inner;10;0.0129233;0.0126983;0.0130922
399;wait;10;5.06561e-05;3.0168e-05;0.000129096
399;boundary;10;0.000386901;0.000296588;0.000467763
399;calc iter;10;0.0138419;0.0136442;0.0142847
399;calc total;1;0.142266;0.142266;0.142266
399;total;1;28.0576;28.0576;28.0576
470;initialize;1;39.3021;39.3021;39.3021
470;async;10;0.00042621;0.000214013;0.000827347
470;inner;10;0.0128066;0.0123628;0.0134423
470;wait;10;4.53073e-05;2.1253e-05;0.000109354
470;boundary;10;0.00049646;0.000276968;0.000660579
470;calc iter;10;0.0137759;0.0130223;0.0142978
470;calc total;1;0.142258;0.142258;0.142258
470;total;1;39.5971;39.5971;39.5971
423;total;1;38.609;38.609;38.609
424;initialize;1;38.3149;38.3149;38.3149
424;async;10;0.000747052;0.000175808;0.00122795
424;inner;10;0.0125337;0.0122734;0.0131198
424;wait;10;5.1038e-05;2.6745e-05;0.000112438
424;boundary;10;0.000408199;0.000307914;0.000587846
424;calc iter;10;0.0137412;0.0134671;0.0139794
424;calc total;1;0.142264;0.142264;0.142264
424;total;1;38.6094;38.6094;38.6094
425;initialize;1;38.3149;38.3149;38.3149
425;async;10;0.000715121;0.000298223;0.00130608
425;inner;10;0.0124975;0.0121746;0.0130375
425;wait;10;5.8118e-05;3.5172e-05;0.000141656
425;boundary;10;0.000476089;0.000310095;0.000609991
425;calc iter;10;0.0137481;0.0135188;0.0141435
425;calc total;1;0.142264;0.142264;0.142264
425;total;1;38.6093;38.6093;38.6093
426;initialize;1;38.3147;38.3147;38.3147
426;async;10;0.000728539;0.000171609;0.00106874
426;inner;10;0.0125241;0.0122362;0.013139
426;wait;10;5.59519e-05;3.8324e-05;0.00011732
426;boundary;10;0.000452576;0.000303775;0.000583346
426;calc iter;10;0.0137625;0.0133765;0.0141308
426;calc total;1;0.142266;0.142266;0.142266
426;total;1;38.6092;38.6092;38.6092
427;initialize;1;38.3148;38.3148;38.3148
427;async;10;0.000920902;0.000455366;0.0011459
427;inner;10;0.0125187;0.0121708;0.0130776
427;wait;10;3.93552e-05;2.0888e-05;0.0001207
427;boundary;10;0.000314332;0.000283135;0.000338476
427;calc iter;10;0.0137943;0.013594;0.0141023
427;calc total;1;0.142266;0.142266;0.142266
427;total;1;38.6093;38.6093;38.6093
428;initialize;1;38.3145;38.3145;38.3145
428;async;10;0.000733353;0.000203198;0.00114383
428;inner;10;0.012581;0.0123221;0.0132019
428;wait;10;4.51986e-05;2.5584e-05;9.379e-05
428;boundary;10;0.000408559;0.00030261;0.000454244
428;calc iter;10;0.0137692;0.0134678;0.0141658
428;calc total;1;0.142267;0.142267;0.142267
428;total;1;38.609;38.609;38.609
429;initialize;1;38.3146;38.3146;38.3146
429;async;10;0.000692571;0.00017622;0.00137991
429;inner;10;0.0125122;0.0121506;0.0131397
429;wait;10;5.79088e-05;3.6524e-05;0.000107066
429;boundary;10;0.000504267;0.000306541;0.000621302
429;calc iter;10;0.0137679;0.0133761;0.0144853
429;calc total;1;0.142265;0.142265;0.142265
429;total;1;38.6091;38.6091;38.6091
430;initialize;1;38.3145;38.3145;38.3145
430;async;10;0.000690643;0.000258831;0.00141184
430;inner;10;0.0124631;0.012122;0.0129816
430;wait;10;7.06202e-05;3.0775e-05;0.000193578
430;boundary;10;0.000529294;0.000325571;0.000661621
430;calc iter;10;0.0137553;0.013415;0.0145236
430;calc total;1;0.142269;0.142269;0.142269
430;total;1;38.609;38.609;38.609
431;initialize;1;38.3148;38.3148;38.3148
431;async;10;0.000679172;0.000164039;0.00153449
431;inner;10;0.0124414;0.0121815;0.0129407
431;wait;10;7.71601e-05;3.139e-05;0.000228364
431;boundary;10;0.00055682;0.000340543;0.000681257
431;calc iter;10;0.0137563;0.0133876;0.0146014
431;calc total;1;0.142266;0.142266;0.142266
431;total;1;38.6093;38.6093;38.6093
440;initialize;1;39.0747;39.0747;39.0747
440;async;10;0.000489566;0.000144928;0.000899559
440;inner;10;0.0127382;0.0121132;0.0133527
440;wait;10;4.3274e-05;2.1439e-05;8.9323e-05
440;boundary;10;0.00050584;0.000270782;0.000677104
440;calc iter;10;0.0137783;0.012822;0.0142414
440;calc total;1;0.142251;0.142251;0.142251
440;total;1;39.3684;39.3684;39.3684
504;initialize;1;28.5721;28.5721;28.5721
504;async;10;0.000433723;0.000147911;0.000923729
504;inner;10;0.0126322;0.0124271;0.0130689
504;wait;10;5.5956e-05;3.0038e-05;0.000129017
504;boundary;10;0.000612852;0.000344617;0.000844409
504;calc iter;10;0.0137366;0.0134767;0.0140806
504;calc total;1;0.142253;0.142253;0.142253
504;total;1;28.8639;28.8639;28.8639
528;initialize;1;28.3636;28.3636;28.3636
528;async;10;0.000392759;0.000135984;0.000658837
528;inner;10;0.012735;0.0124781;0.0130177
528;wait;10;6.08432e-05;3.1344e-05;0.000175513
528;boundary;10;0.000588282;0.000372907;0.000831356
528;calc iter;10;0.0137785;0.0134753;0.0140315
528;calc total;1;0.142262;0.142262;0.142262
528;total;1;28.6604;28.6604;28.6604
480;initialize;1;37.086;37.086;37.086
480;async;10;0.000375487;0.000213359;0.000786435
480;inner;10;0.0126554;0.0124587;0.0128435
480;wait;10;6.25536e-05;3.3038e-05;0.000224823
480;boundary;10;0.000568481;0.000405215;0.000691998
480;calc iter;10;0.0136635;0.0134384;0.013956
480;calc total;1;0.142261;0.142261;0.142261
480;total;1;37.3834;37.3834;37.3834
552;initialize;1;28.3621;28.3621;28.3621
552;async;10;0.000250476;6.3056e-05;0.00040868
552;inner;10;0.0131135;0.0128664;0.0133777
552;wait;10;4.03737e-05;1.5886e-05;9.3912e-05
552;boundary;10;0.000396947;0.000289356;0.00054
552;calc iter;10;0.0138024;0.0135757;0.0140314
552;calc total;1;0.142258;0.142258;0.142258
552;total;1;28.6532;28.6532;28.6532
441;initialize;1;39.0748;39.0748;39.0748
441;async;10;0.000617638;0.000260719;0.00127478
441;inner;10;0.0125795;0.0119544;0.0132379
441;wait;10;4.85539e-05;1.9769e-05;9.981e-05
441;boundary;10;0.000544393;0.000265918;0.000690224
441;calc iter;10;0.0137916;0.0126294;0.0146244
441;calc total;1;0.142254;0.142254;0.142254
441;total;1;39.3684;39.3684;39.3684
505;initialize;1;28.8168;28.8168;28.8168
505;async;10;0.000508333;0.000328219;0.000872336
505;inner;10;0.0125753;0.0123035;0.0130221
505;wait;10;6.17943e-05;3.9862e-05;0.000111305
505;boundary;10;0.000584591;0.000335328;0.000783128
505;calc iter;10;0.0137317;0.0134602;0.0141461
505;calc total;1;0.142256;0.142256;0.142256
505;total;1;29.1085;29.1085;29.1085
529;initialize;1;28.2041;28.2041;28.2041
529;async;10;0.000384456;8.9776e-05;0.000649088
529;inner;10;0.0127927;0.0125699;0.0129796
529;wait;10;6.65316e-05;3.4095e-05;0.000219878
529;boundary;10;0.000531318;0.000386579;0.000681002
529;calc iter;10;0.0137764;0.0134312;0.0140556
529;calc total;1;0.142262;0.142262;0.142262
529;total;1;28.5008;28.5008;28.5008
442;initialize;1;39.0747;39.0747;39.0747
442;async;10;0.000663117;0.000308488;0.00138491
442;inner;10;0.0124762;0.0117363;0.0130192
442;wait;10;6.32951e-05;1.9933e-05;0.000223346
442;boundary;10;0.000613509;0.000254343;0.000791139
442;calc iter;10;0.0138175;0.0125987;0.0149274
442;calc total;1;0.142254;0.142254;0.142254
442;total;1;39.3684;39.3684;39.3684
506;initialize;1;28.8776;28.8776;28.8776
506;async;10;0.000467887;0.000168922;0.000792788
506;inner;10;0.0126288;0.0123814;0.0129832
506;wait;10;7.00445e-05;4.0816e-05;0.000185064
506;boundary;10;0.00055726;0.000337598;0.000755029
506;calc iter;10;0.0137255;0.0133904;0.0142324
506;calc total;1;0.142256;0.142256;0.142256
506;total;1;29.1693;29.1693;29.1693
530;initialize;1;28.1947;28.1947;28.1947
530;async;10;0.000394372;0.000155967;0.000612945
530;inner;10;0.0128134;0.0125961;0.0129805
530;wait;10;6.0749e-05;2.8957e-05;0.000191478
530;boundary;10;0.00050359;0.000393291;0.000603028
530;calc iter;10;0.0137736;0.0133757;0.0139996
530;calc total;1;0.142264;0.142264;0.142264
530;total;1;28.4915;28.4915;28.4915
443;initialize;1;39.0748;39.0748;39.0748
443;async;10;0.000205169;0.00013116;0.000589143
443;inner;10;0.0129391;0.0120665;0.0135845
443;wait;10;7.02212e-05;1.9641e-05;0.000272127
443;boundary;10;0.000637108;0.000246128;0.000741005
443;calc iter;10;0.0138532;0.0124701;0.0151547
443;calc total;1;0.142254;0.142254;0.142254
443;total;1;39.3684;39.3684;39.3684
507;initialize;1;28.8776;28.8776;28.8776
507;async;10;0.000445398;0.000249671;0.000943465
507;inner;10;0.0127995;0.0123007;0.013085
507;wait;10;4.6124e-05;2.3313e-05;9.7581e-05
507;boundary;10;0.000437546;0.000316446;0.000794192
507;calc iter;10;0.0137296;0.0134281;0.0142806
507;calc total;1;0.142256;0.142256;0.142256
507;total;1;29.1693;29.1693;29.1693
531;initialize;1;28.1661;28.1661;28.1661
531;async;10;0.000289213;7.2825e-05;0.000614361
531;inner;10;0.0129917;0.0126798;0.0132752
531;wait;10;4.90359e-05;2.9781e-05;0.000107475
531;boundary;10;0.000439494;0.000329198;0.000625285
531;calc iter;10;0.0137706;0.0134199;0.0141227
531;calc total;1;0.142264;0.142264;0.142264
531;total;1;28.4628;28.4628;28.4628
444;initialize;1;39.0748;39.0748;39.0748
444;async;10;0.000342016;0.000154627;0.00105569
444;inner;10;0.0128208;0.0121042;0.0134242
444;wait;10;5.67119e-05;1.9625e-05;0.000121802
444;boundary;10;0.000629737;0.000250846;0.000778635
444;calc iter;10;0.013851;0.0125954;0.0151112
444;calc total;1;0.142257;0.142257;0.142257
444;total;1;39.3684;39.3684;39.3684
508;initialize;1;28.6336;28.6336;28.6336
508;async;10;0.000538702;0.000280112;0.00086755
508;inner;10;0.0126992;0.0124129;0.0130275
508;wait;10;4.82339e-05;2.7879e-05;0.000101548
508;boundary;10;0.000440272;0.000311971;0.000585379
508;calc iter;10;0.0137276;0.0133613;0.0139901
508;calc total;1;0.142259;0.142259;0.142259
508;total;1;28.9254;28.9254;28.9254
532;initialize;1;28.2159;28.2159;28.2159
532;async;10;0.000246763;9.7567e-05;0.000560726
532;inner;10;0.0129766;0.0127481;0.0133251
532;wait;10;5.06584e-05;3.1292e-05;0.000117622
532;boundary;10;0.000483497;0.000344892;0.000609597
532;calc iter;10;0.0137589;0.0134256;0.0145626
532;calc total;1;0.142265;0.142265;0.142265
532;total;1;28.5127;28.5127;28.5127
445;initialize;1;39.0748;39.0748;39.0748
445;async;10;0.000714321;0.000410821;0.00156661
445;inner;10;0.012504;0.0119074;0.0131102
445;wait;10;5.42165e-05;2.0555e-05;0.000164137
445;boundary;10;0.000545104;0.000261099;0.000664334
445;calc iter;10;0.0138192;0.012875;0.0149643
445;calc total;1;0.142257;0.142257;0.142257
445;total;1;39.3684;39.3684;39.3684
509;initialize;1;28.772;28.772;28.772
509;async;10;0.000538535;0.000190391;0.000769536
509;inner;10;0.0126559;0.0124062;0.0129742
509;wait;10;6.38171e-05;3.236e-05;0.000157895
509;boundary;10;0.000468303;0.000333775;0.000598967
509;calc iter;10;0.0137279;0.013409;0.0140398
509;calc total;1;0.142257;0.142257;0.142257
509;total;1;29.0638;29.0638;29.0638
533;initialize;1;28.3636;28.3636;28.3636
533;async;10;0.000436719;0.000141629;0.00069382
533;inner;10;0.0128257;0.0127255;0.0130312
533;wait;10;5.00875e-05;3.1539e-05;0.000131788
533;boundary;10;0.000452032;0.00036188;0.000577101
533;calc iter;10;0.0137655;0.0135094;0.0140445
533;calc total;1;0.142262;0.142262;0.142262
533;total;1;28.6604;28.6604;28.6604
446;initialize;1;39.0747;39.0747;39.0747
446;async;10;0.000452598;0.000155493;0.000768248
446;inner;10;0.0126935;0.012256;0.0133077
446;wait;10;5.10747e-05;2.0925e-05;9.7364e-05
446;boundary;10;0.000595034;0.000265248;0.000816058
446;calc iter;10;0.0137939;0.0128698;0.0144389
446;calc total;1;0.142258;0.142258;0.142258
446;total;1;39.3684;39.3684;39.3684
510;initialize;1;28.8775;28.8775;28.8775
510;async;10;0.00064808;0.00020537;0.000907654
510;inner;10;0.0127248;0.0124593;0.013012
510;wait;10;4.40111e-05;2.1797e-05;0.000150002
510;boundary;10;0.000330799;0.000285945;0.000444601
510;calc iter;10;0.0137489;0.0134606;0.0140255
510;calc total;1;0.14226;0.14226;0.14226
510;total;1;29.1693;29.1693;29.1693
534;initialize;1;28.2721;28.2721;28.2721
534;async;10;0.000203737;6.6322e-05;0.000446962
534;inner;10;0.0131481;0.0129922;0.0133146
534;wait;10;3.86558e-05;2.0268e-05;9.4575e-05
534;boundary;10;0.000388085;0.000294535;0.000564924
534;calc iter;10;0.0137795;0.0134518;0.0141681
534;calc total;1;0.142264;0.142264;0.142264
534;total;1;28.5689;28.5689;28.5689
553;initialize;1;28.362;28.362;28.362
553;async;10;0.000304983;0.000154828;0.000468942
553;inner;10;0.0129794;0.0126792;0.0131941
553;wait;10;5.77016e-05;3.3208e-05;0.000123791
553;boundary;10;0.000446833;0.000320655;0.000654972
553;calc iter;10;0.0137901;0.0135579;0.0140821
553;calc total;1;0.142264;0.142264;0.142264
553;total;1;28.653;28.653;28.653
447;initialize;1;39.0748;39.0748;39.0748
447;async;10;0.000520204;0.000128791;0.00114102
447;inner;10;0.0127051;0.012315;0.0132524
447;wait;10;4.76094e-05;2.1467e-05;0.000125442
447;boundary;10;0.000501685;0.00027616;0.000638425
447;calc iter;10;0.0137759;0.0131746;0.0145384
447;calc total;1;0.142255;0.142255;0.142255
447;total;1;39.3684;39.3684;39.3684
511;initialize;1;28.8775;28.8775;28.8775
511;async;10;0.000459106;0.000144465;0.000769423
511;inner;10;0.012896;0.0126829;0.0130627
511;wait;10;3.88597e-05;2.1583e-05;0.000101505
511;boundary;10;0.000355215;0.000280476;0.000510374
511;calc iter;10;0.0137501;0.0131416;0.0140204
511;calc total;1;0.142264;0.142264;0.142264
511;total;1;29.1693;29.1693;29.1693
535;initialize;1;28.1553;28.1553;28.1553
535;async;10;0.000297242;9.632e-05;0.00069196
535;inner;10;0.0130448;0.0127954;0.0132508
535;wait;10;4.69844e-05;2.3751e-05;0.000108237
535;boundary;10;0.000397384;0.000302131;0.000576285
535;calc iter;10;0.0137876;0.0134137;0.0142596
535;calc total;1;0.142263;0.142263;0.142263
535;total;1;28.4521;28.4521;28.4521
554;initialize;1;28.4347;28.4347;28.4347
554;async;10;0.000264167;9.3506e-05;0.000418142
554;inner;10;0.0130415;0.0128802;0.0132358
554;wait;10;5.01779e-05;3.3757e-05;0.000116789
554;boundary;10;0.000433307;0.00033172;0.000562689
554;calc iter;10;0.0137906;0.0135764;0.0141043
554;calc total;1;0.142263;0.142263;0.142263
554;total;1;28.7257;28.7257;28.7257
448;initialize;1;39.0748;39.0748;39.0748
448;async;10;0.000480924;0.000181873;0.00112084
448;inner;10;0.0127427;0.0123919;0.0132339
448;wait;10;4.85013e-05;2.1755e-05;0.000128371
448;boundary;10;0.000478281;0.000314991;0.000656855
448;calc iter;10;0.0137518;0.0132966;0.0143346
448;calc total;1;0.142262;0.142262;0.142262
448;total;1;39.3684;39.3684;39.3684
512;initialize;1;28.8593;28.8593;28.8593
512;async;10;0.000581762;0.000275347;0.000816365
512;inner;10;0.0127629;0.0125401;0.0130114
512;wait;10;4.36305e-05;2.1529e-05;0.00012116
512;boundary;10;0.000363785;0.000290666;0.00051279
512;calc iter;10;0.0137531;0.0132042;0.0140859
512;calc total;1;0.142265;0.142265;0.142265
512;total;1;29.1511;29.1511;29.1511
536;initialize;1;28.3636;28.3636;28.3636
536;async;10;0.000302303;7.9971e-05;0.000666103
536;inner;10;0.0130666;0.0129204;0.0132693
536;wait;10;3.92563e-05;2.2356e-05;9.6222e-05
536;boundary;10;0.000384916;0.000302993;0.000502907
536;calc iter;10;0.0137942;0.0134402;0.0141449
536;calc total;1;0.14226;0.14226;0.14226
536;total;1;28.6604;28.6604;28.6604
555;initialize;1;28.4347;28.4347;28.4347
555;async;10;0.000345148;0.000138903;0.000606942
555;inner;10;0.0128619;0.0126868;0.0130494
555;wait;10;6.13764e-05;2.6113e-05;0.000160196
555;boundary;10;0.000503991;0.000340485;0.000647047
555;calc iter;10;0.0137737;0.0135192;0.013994
555;calc total;1;0.142265;0.142265;0.142265
555;total;1;28.7257;28.7257;28.7257
449;initialize;1;39.0747;39.0747;39.0747
449;async;10;0.000275161;7.3068e-05;0.000766295
449;inner;10;0.012991;0.0126556;0.0133541
449;wait;10;4.28655e-05;2.5718e-05;0.000102416
449;boundary;10;0.000435177;0.000322107;0.000594147
449;calc iter;10;0.0137455;0.0132819;0.0141584
449;calc total;1;0.142259;0.142259;0.142259
449;total;1;39.3684;39.3684;39.3684
513;initialize;1;28.839;28.839;28.839
513;async;10;0.000681721;0.000393226;0.000804334
513;inner;10;0.0127261;0.0125509;0.0131212
513;wait;10;3.50773e-05;2.094e-05;9.5337e-05
513;boundary;10;0.000307138;0.000281213;0.000348675
513;calc iter;10;0.0137511;0.0134593;0.0139713
513;calc total;1;0.142264;0.142264;0.142264
513;total;1;29.1308;29.1308;29.1308
537;initialize;1;28.3636;28.3636;28.3636
537;async;10;0.000533739;0.000133926;0.00105274
537;inner;10;0.0128601;0.0127124;0.0131285
537;wait;10;3.77009e-05;1.9221e-05;0.000134722
537;boundary;10;0.000381478;0.000273676;0.000479176
537;calc iter;10;0.0138142;0.0134875;0.0144557
537;calc total;1;0.142262;0.142262;0.142262
537;total;1;28.6604;28.6604;28.6604
556;initialize;1;28.3631;28.3631;28.3631
556;async;10;0.000378124;0.000162538;0.000712218
556;inner;10;0.0128018;0.0126185;0.01306
556;wait;10;6.04027e-05;2.7016e-05;0.000158184
556;boundary;10;0.00052201;0.000327143;0.000669189
556;calc iter;10;0.0137636;0.0135301;0.0140084
556;calc total;1;0.142263;0.142263;0.142263
556;total;1;28.6541;28.6541;28.6541
450;initialize;1;39.0748;39.0748;39.0748
450;async;10;0.000422897;0.000190081;0.000878923
450;inner;10;0.0127887;0.0125405;0.0131871
450;wait;10;5.65331e-05;3.1414e-05;0.00011544
450;boundary;10;0.000462058;0.000333158;0.000599145
450;calc iter;10;0.0137314;0.0135014;0.0140762
450;calc total;1;0.142261;0.142261;0.142261
450;total;1;39.3684;39.3684;39.3684
514;initialize;1;28.5002;28.5002;28.5002
514;async;10;0.000575351;0.000146112;0.00101463
514;inner;10;0.0128155;0.0125033;0.013244
514;wait;10;3.51452e-05;2.0074e-05;9.8266e-05
514;boundary;10;0.000378499;0.000253647;0.000679883
514;calc iter;10;0.0138057;0.0133725;0.0145876
514;calc total;1;0.142264;0.142264;0.142264
514;total;1;28.792;28.792;28.792
538;initialize;1;28.2372;28.2372;28.2372
538;async;10;0.000210169;0.000100104;0.000440097
538;inner;10;0.0131511;0.0129769;0.0134322
538;wait;10;3.52849e-05;1.9003e-05;0.000100451
538;boundary;10;0.000437728;0.000254277;0.000587758
538;calc iter;10;0.0138353;0.013411;0.0142869
538;calc total;1;0.142263;0.142263;0.142263
538;total;1;28.534;28.534;28.534
557;initialize;1;28.3814;28.3814;28.3814
557;async;10;0.000348581;0.000164057;0.000695809
557;inner;10;0.0128499;0.0126459;0.0129875
557;wait;10;7.22633e-05;3.9548e-05;0.000257992
557;boundary;10;0.000500774;0.00034343;0.00057312
557;calc iter;10;0.0137728;0.0135621;0.0140291
557;calc total;1;0.142266;0.142266;0.142266
557;total;1;28.6724;28.6724;28.6724
451;initialize;1;39.0747;39.0747;39.0747
451;async;10;0.000352369;0.000192718;0.000673702
451;inner;10;0.0128156;0.0125897;0.0131876
451;wait;10;5.99468e-05;3.6132e-05;0.000139662
451;boundary;10;0.000477173;0.000338838;0.00058414
451;calc iter;10;0.0137064;0.0135116;0.0140587
451;calc total;1;0.14226;0.14226;0.14226
451;total;1;39.3684;39.3684;39.3684
515;initialize;1;28.8775;28.8775;28.8775
515;async;10;0.000539893;0.000158979;0.001364
515;inner;10;0.0128327;0.0125018;0.0131775
515;wait;10;3.79455e-05;2.1114e-05;9.9565e-05
515;boundary;10;0.000370359;0.000257023;0.000632889
515;calc iter;10;0.013782;0.0132955;0.0146748
515;calc total;1;0.142266;0.142266;0.142266
515;total;1;29.1693;29.1693;29.1693
539;initialize;1;28.1801;28.1801;28.1801
539;async;10;0.000465763;0.000240626;0.000633128
539;inner;10;0.0129261;0.0127556;0.013181
539;wait;10;4.15919e-05;2.0122e-05;0.000126148
539;boundary;10;0.000377438;0.000272306;0.000450416
539;calc iter;10;0.0138121;0.0134494;0.0140332
539;calc total;1;0.142263;0.142263;0.142263
539;total;1;28.4769;28.4769;28.4769
558;initialize;1;28.362;28.362;28.362
558;async;10;0.000315066;7.8502e-05;0.000585545
558;inner;10;0.0130509;0.0128272;0.0132578
558;wait;10;4.63095e-05;2.4157e-05;9.9021e-05
558;boundary;10;0.000374732;0.000301761;0.000531272
558;calc iter;10;0.0137882;0.0135738;0.0141281
558;calc total;1;0.142265;0.142265;0.142265
558;total;1;28.653;28.653;28.653
452;initialize;1;39.0748;39.0748;39.0748
452;async;10;0.000285991;0.000102278;0.000627366
452;inner;10;0.0128593;0.0125532;0.0133013
452;wait;10;4.98809e-05;3.2498e-05;9.8458e-05
452;boundary;10;0.000485435;0.000326644;0.000638759
452;calc iter;10;0.0136818;0.0133676;0.014163
452;calc total;1;0.142259;0.142259;0.142259
452;total;1;39.3684;39.3684;39.3684
516;initialize;1;28.7931;28.7931;28.7931
516;async;10;0.000460489;0.000141547;0.000862621
516;inner;10;0.0129282;0.0125796;0.0133323
516;wait;10;4.01344e-05;2.1368e-05;0.000102406
516;boundary;10;0.00038216;0.000280328;0.000561437
516;calc iter;10;0.0138123;0.0132976;0.0145728
516;calc total;1;0.142265;0.142265;0.142265
516;total;1;29.0849;29.0849;29.0849
540;initialize;1;28.3452;28.3452;28.3452
540;async;10;0.00044834;0.000136776;0.00134642
540;inner;10;0.0128592;0.0125284;0.0132322
540;wait;10;5.35944e-05;2.5122e-05;0.0001396
540;boundary;10;0.000409094;0.000333577;0.000510109
540;calc iter;10;0.0137713;0.0133796;0.0144083
540;calc total;1;0.142263;0.142263;0.142263
540;total;1;28.642;28.642;28.642
559;initialize;1;28.3621;28.3621;28.3621
559;async;10;0.000400284;0.000158786;0.000768356
559;inner;10;0.0130066;0.0128419;0.0132224
559;wait;10;4.08318e-05;2.0949e-05;9.6098e-05
559;boundary;10;0.000345944;0.000282909;0.000450525
559;calc iter;10;0.0137947;0.0135583;0.0141212
559;calc total;1;0.142264;0.142264;0.142264
559;total;1;28.6531;28.6531;28.6531
453;initialize;1;39.0748;39.0748;39.0748
453;async;10;0.000283258;8.8763e-05;0.000419136
453;inner;10;0.0128353;0.0125564;0.0132397
453;wait;10;5.35849e-05;3.4944e-05;0.000109658
453;boundary;10;0.000489234;0.000331968;0.000607383
453;calc iter;10;0.013663;0.0133666;0.0140947
453;calc total;1;0.14226;0.14226;0.14226
453;total;1;39.3684;39.3684;39.3684
517;initialize;1;28.5899;28.5899;28.5899
517;async;10;0.000581331;0.000342057;0.000819539
517;inner;10;0.0128161;0.0126099;0.013308
517;wait;10;4.07266e-05;2.1286e-05;0.000119462
517;boundary;10;0.000370665;0.000281717;0.000451916
517;calc iter;10;0.01381;0.0134293;0.0141231
517;calc total;1;0.142265;0.142265;0.142265
517;total;1;28.8816;28.8816;28.8816
560;initialize;1;28.362;28.362;28.362
560;async;10;0.000328883;9.4585e-05;0.000941318
560;inner;10;0.0130517;0.0127643;0.0133012
560;wait;10;3.63633e-05;1.8841e-05;0.000103095
560;boundary;10;0.00038229;0.000276524;0.000511149
560;calc iter;10;0.0138004;0.0135051;0.0144558
560;calc total;1;0.142262;0.142262;0.142262
560;total;1;28.6531;28.6531;28.6531
454;initialize;1;39.0748;39.0748;39.0748
454;async;10;0.000309716;0.000128559;0.00041656
454;inner;10;0.0128715;0.0126217;0.0132267
454;wait;10;5.12191e-05;3.3777e-05;0.000114208
454;boundary;10;0.000449788;0.000334858;0.000573161
454;calc iter;10;0.0136836;0.0134155;0.0140945
454;calc total;1;0.142259;0.142259;0.142259
454;total;1;39.3684;39.3684;39.3684
518;initialize;1;28.8774;28.8774;28.8774
518;async;10;0.0004819;0.000214788;0.000723405
518;inner;10;0.0129062;0.0126798;0.0133009
518;wait;10;4.2143e-05;2.3019e-05;0.000124786
518;boundary;10;0.000360191;0.00032518;0.000418388
518;calc iter;10;0.0137913;0.0134795;0.0140297
518;calc total;1;0.142265;0.142265;0.142265
518;total;1;29.1692;29.1692;29.1692
561;initialize;1;28.4346;28.4346;28.4346
561;async;10;0.00022834;0.000111319;0.000561971
561;inner;10;0.013091;0.0127671;0.0134151
561;wait;10;4.09965e-05;2.0824e-05;0.000108451
561;boundary;10;0.000444486;0.000285395;0.000806367
561;calc iter;10;0.0138061;0.0135164;0.014894
561;calc total;1;0.142265;0.142265;0.142265
561;total;1;28.7257;28.7257;28.7257
455;initialize;1;39.0747;39.0747;39.0747
455;async;10;0.000326132;0.000141436;0.000490653
455;inner;10;0.0127644;0.0124756;0.0130939
455;wait;10;5.90196e-05;2.6629e-05;0.000184862
455;boundary;10;0.000508895;0.000363671;0.000633356
455;calc iter;10;0.01366;0.0133319;0.0139893
455;calc total;1;0.14226;0.14226;0.14226
455;total;1;39.3684;39.3684;39.3684
562;initialize;1;28.4347;28.4347;28.4347
562;async;10;0.000548644;0.000348581;0.00092124
562;inner;10;0.0128785;0.012619;0.0132583
562;wait;10;3.50059e-05;2.1387e-05;0.000101463
562;boundary;10;0.000348958;0.000274637;0.000465436
562;calc iter;10;0.0138122;0.0135673;0.0142249
562;calc total;1;0.142264;0.142264;0.142264
562;total;1;28.7257;28.7257;28.7257
563;initialize;1;28.3621;28.3621;28.3621
563;async;10;0.000453673;0.000141243;0.000847136
563;inner;10;0.0129779;0.0126691;0.0132969
563;wait;10;3.64994e-05;1.8328e-05;9.4387e-05
563;boundary;10;0.000361718;0.000255283;0.000560353
563;calc iter;10;0.013831;0.0133807;0.0143566
563;calc total;1;0.142264;0.142264;0.142264
563;total;1;28.6531;28.6531;28.6531
564;initialize;1;28.3617;28.3617;28.3617
564;async;10;0.000567975;8.5132e-05;0.00126861
564;inner;10;0.0126989;0.0123051;0.0132961
564;wait;10;5.09332e-05;3.1617e-05;0.000106846
564;boundary;10;0.000455605;0.000332878;0.000546486
564;calc iter;10;0.0137748;0.0134168;0.0141875
564;calc total;1;0.142265;0.142265;0.142265
564;total;1;28.6527;28.6527;28.6527
565;initialize;1;28.3617;28.3617;28.3617
565;async;10;0.00055732;0.000194714;0.00112125
565;inner;10;0.0125871;0.0121135;0.0132538
565;wait;10;5.34311e-05;3.5179e-05;0.000104203
565;boundary;10;0.000523193;0.000334592;0.000658079
565;calc iter;10;0.0137222;0.0134789;0.0141475
565;calc total;1;0.142264;0.142264;0.142264
565;total;1;28.6528;28.6528;28.6528
481;initialize;1;37.0864;37.0864;37.0864
481;async;10;0.000139657;6.656e-05;0.000449663
481;inner;10;0.0131107;0.0129197;0.0132843
481;wait;10;4.34316e-05;2.7752e-05;0.000102935
481;boundary;10;0.000374942;0.000301603;0.000449777
481;calc iter;10;0.0136699;0.0134468;0.0141407
481;calc total;1;0.142259;0.142259;0.142259
481;total;1;37.3838;37.3838;37.3838
482;initialize;1;37.0861;37.0861;37.0861
482;async;10;0.000357801;0.000238169;0.000692897
482;inner;10;0.0127059;0.0124275;0.0129656
482;wait;10;6.93465e-05;4.7575e-05;0.00016508
482;boundary;10;0.000523287;0.000353315;0.000635949
482;calc iter;10;0.0136579;0.0133211;0.0139277
482;calc total;1;0.14226;0.14226;0.14226
482;total;1;37.3835;37.3835;37.3835
483;initialize;1;37.0863;37.0863;37.0863
483;async;10;0.000334426;0.000157303;0.00054548
483;inner;10;0.0127145;0.0123801;0.0130016
483;wait;10;5.95506e-05;3.3773e-05;0.000119703
483;boundary;10;0.000514356;0.000347214;0.000773956
483;calc iter;10;0.013624;0.0133642;0.0139466
483;calc total;1;0.142259;0.142259;0.142259
483;total;1;37.3837;37.3837;37.3837
484;initialize;1;37.0863;37.0863;37.0863
484;async;10;0.000336395;0.000145561;0.000656326
484;inner;10;0.0127906;0.0125971;0.0130473
484;wait;10;5.40736e-05;3.745e-05;0.000102097
484;boundary;10;0.000479145;0.00033781;0.000594207
484;calc iter;10;0.0136615;0.013432;0.0139554
484;calc total;1;0.14226;0.14226;0.14226
484;total;1;37.3836;37.3836;37.3836
485;initialize;1;37.0863;37.0863;37.0863
485;async;10;0.000465697;0.000160089;0.000874244
485;inner;10;0.0127536;0.012508;0.0130311
485;wait;10;4.52087e-05;2.2741e-05;0.000111184
485;boundary;10;0.000400547;0.000308404;0.000549632
485;calc iter;10;0.0136663;0.0133674;0.0140201
485;calc total;1;0.14226;0.14226;0.14226
485;total;1;37.3837;37.3837;37.3837
486;initialize;1;37.0863;37.0863;37.0863
486;async;10;0.00031609;8.5985e-05;0.00077296
486;inner;10;0.0129208;0.0125567;0.0132532
486;wait;10;4.41596e-05;2.285e-05;0.000111702
486;boundary;10;0.000405499;0.000304087;0.000689339
486;calc iter;10;0.0136879;0.0133354;0.014628
486;calc total;1;0.14226;0.14226;0.14226
486;total;1;37.3837;37.3837;37.3837
487;initialize;1;37.0864;37.0864;37.0864
487;async;10;0.000428206;0.000114376;0.000906897
487;inner;10;0.0128815;0.0126706;0.0131442
487;wait;10;3.43175e-05;1.835e-05;9.3489e-05
487;boundary;10;0.000347567;0.000294446;0.000548176
487;calc iter;10;0.0136927;0.0131336;0.014158
487;calc total;1;0.142259;0.142259;0.142259
487;total;1;37.3837;37.3837;37.3837
488;initialize;1;37.0862;37.0862;37.0862
488;async;10;0.000498926;0.000153863;0.00109092
488;inner;10;0.0127328;0.0124424;0.0130181
488;wait;10;5.04558e-05;2.0769e-05;0.000150081
488;boundary;10;0.000402427;0.000327983;0.000588847
488;calc iter;10;0.0136859;0.0133037;0.0141533
488;calc total;1;0.142255;0.142255;0.142255
488;total;1;37.3836;37.3836;37.3836
489;initialize;1;37.0863;37.0863;37.0863
489;async;10;0.000506311;0.000158534;0.00108168
489;inner;10;0.0126988;0.0123389;0.0130715
489;wait;10;4.41512e-05;2.0665e-05;9.9168e-05
489;boundary;10;0.000454868;0.000270641;0.000659215
489;calc iter;10;0.0137056;0.0132756;0.0143129
489;calc total;1;0.142256;0.142256;0.142256
489;total;1;37.3838;37.3838;37.3838
490;initialize;1;37.0863;37.0863;37.0863
490;async;10;0.000573063;0.000305336;0.000857371
490;inner;10;0.0126498;0.0123962;0.012995
490;wait;10;4.1562e-05;2.0592e-05;0.000113842
490;boundary;10;0.000460657;0.000259762;0.000727049
490;calc iter;10;0.0137265;0.0131111;0.0141781
490;calc total;1;0.142259;0.142259;0.142259
490;total;1;37.3837;37.3837;37.3837
491;initialize;1;37.0861;37.0861;37.0861
491;async;10;0.000595382;0.000364605;0.00100238
491;inner;10;0.0126075;0.0122085;0.0130692
491;wait;10;4.50674e-05;1.9954e-05;9.7336e-05
491;boundary;10;0.000509327;0.000250216;0.000689675
491;calc iter;10;0.0137587;0.0131768;0.0142103
491;calc total;1;0.142257;0.142257;0.142257
491;total;1;37.3835;37.3835;37.3835
492;initialize;1;37.086;37.086;37.086
492;async;10;0.000513035;0.000208436;0.000712942
492;inner;10;0.0127648;0.0123515;0.0133904
492;wait;10;4.74537e-05;2.1803e-05;0.000114697
492;boundary;10;0.000488325;0.000257584;0.000616661
492;calc iter;10;0.0138151;0.0132018;0.0142395
492;calc total;1;0.142255;0.142255;0.142255
492;total;1;37.3834;37.3834;37.3834
493;initialize;1;37.0861;37.0861;37.0861
493;async;10;0.000174364;0.000115003;0.000434425
493;inner;10;0.0130704;0.0127665;0.0136127
493;wait;10;4.61507e-05;2.0334e-05;9.7412e-05
493;boundary;10;0.000526963;0.000255961;0.000642502
493;calc iter;10;0.0138192;0.0132141;0.0144536
493;calc total;1;0.142258;0.142258;0.142258
493;total;1;37.3835;37.3835;37.3835
494;initialize;1;37.086;37.086;37.086
494;async;10;0.000481425;0.000299759;0.000670032
494;inner;10;0.0127957;0.0125244;0.0133542
494;wait;10;4.69226e-05;2.3907e-05;0.000131182
494;boundary;10;0.000470301;0.00028424;0.000590005
494;calc iter;10;0.0137955;0.0132784;0.0142532
494;calc total;1;0.142258;0.142258;0.142258
494;total;1;37.3834;37.3834;37.3834
495;initialize;1;37.0863;37.0863;37.0863
495;async;10;0.000477347;0.000135218;0.000782464
495;inner;10;0.0128527;0.0125819;0.0133285
495;wait;10;4.38522e-05;2.5743e-05;0.000124693
495;boundary;10;0.000406468;0.000311557;0.000508864
495;calc iter;10;0.0137816;0.0134358;0.0141549
495;calc total;1;0.142258;0.142258;0.142258
495;total;1;37.3837;37.3837;37.3837
576;initialize;1;38.7643;38.7643;38.7643
576;async;10;0.000143116;5.2119e-05;0.000358841
576;inner;10;0.0132723;0.0131394;0.0133845
576;wait;10;3.1982e-05;2.0132e-05;6.8744e-05
576;boundary;10;0.00035636;0.000296691;0.000473218
576;calc iter;10;0.0138049;0.013618;0.0141057
576;calc total;1;0.142263;0.142263;0.142263
576;total;1;39.0612;39.0612;39.0612
624;initialize;1;39.1649;39.1649;39.1649
624;async;10;0.000357336;0.000179515;0.000670505
624;inner;10;0.0129938;0.0127893;0.013104
624;wait;10;4.41611e-05;1.6087e-05;0.000158484
624;boundary;10;0.000377695;0.000317692;0.000447309
624;calc iter;10;0.0137742;0.0135316;0.0140805
624;calc total;1;0.142263;0.142263;0.142263
624;total;1;39.4614;39.4614;39.4614
577;initialize;1;38.7776;38.7776;38.7776
577;async;10;0.000284976;0.000118891;0.000498169
577;inner;10;0.0130775;0.0129968;0.0131994
577;wait;10;4.75524e-05;2.8971e-05;0.000103415
577;boundary;10;0.000382537;0.000308571;0.000506621
577;calc iter;10;0.0137938;0.0136205;0.0140448
577;calc total;1;0.142265;0.142265;0.142265
577;total;1;39.0744;39.0744;39.0744
600;initialize;1;31.6462;31.6462;31.6462
600;async;10;0.000180498;4.8386e-05;0.000332047
600;inner;10;0.0131886;0.0129906;0.0133183
600;wait;10;3.83641e-05;1.7243e-05;8.5776e-05
600;boundary;10;0.000381494;0.000298192;0.000487916
600;calc iter;10;0.0137901;0.013553;0.0140282
600;calc total;1;0.14226;0.14226;0.14226
600;total;1;31.9416;31.9416;31.9416
625;initialize;1;39.1651;39.1651;39.1651
625;async;10;0.000225851;9.4196e-05;0.000626577
625;inner;10;0.0131568;0.0129524;0.0133131
625;wait;10;3.57132e-05;2.2007e-05;9.4935e-05
625;boundary;10;0.000366392;0.000314296;0.000405413
625;calc iter;10;0.0137858;0.0134567;0.0141889
625;calc total;1;0.142263;0.142263;0.142263
625;total;1;39.4616;39.4616;39.4616
578;initialize;1;38.7756;38.7756;38.7756
578;async;10;0.000343706;0.000219412;0.000519325
578;inner;10;0.0130529;0.012909;0.013213
578;wait;10;4.17622e-05;2.2361e-05;9.9587e-05
578;boundary;10;0.000362655;0.000305433;0.000482923
578;calc iter;10;0.0138021;0.0136604;0.0140414
578;calc total;1;0.142265;0.142265;0.142265
578;total;1;39.0724;39.0724;39.0724
601;initialize;1;31.6462;31.6462;31.6462
601;async;10;0.000345816;0.000213052;0.00064702
601;inner;10;0.0130746;0.0129404;0.0132277
601;wait;10;3.95147e-05;2.1332e-05;0.000107156
601;boundary;10;0.000336657;0.000292692;0.000383711
601;calc iter;10;0.0137978;0.0135863;0.0140747
601;calc total;1;0.142261;0.142261;0.142261
601;total;1;31.9415;31.9415;31.9415
626;initialize;1;39.165;39.165;39.165
626;async;10;0.000351821;0.000199305;0.000644126
626;inner;10;0.013015;0.0127981;0.013217
626;wait;10;4.15632e-05;2.1368e-05;9.9728e-05
626;boundary;10;0.000368551;0.000319236;0.000450606
626;calc iter;10;0.013778;0.0134855;0.0140727
626;calc total;1;0.142263;0.142263;0.142263
626;total;1;39.4615;39.4615;39.4615
400;initialize;1;27.5248;27.5248;27.5248
400;async;10;0.000469036;0.000317095;0.000756789
400;inner;10;0.0127945;0.0125576;0.0130983
400;wait;10;6.27335e-05;4.2993e-05;0.00011719
400;boundary;10;0.000492258;0.000335347;0.000606465
400;calc iter;10;0.0138197;0.0135759;0.0142742
400;calc total;1;0.142266;0.142266;0.142266
400;total;1;27.8152;27.8152;27.8152
579;initialize;1;38.7879;38.7879;38.7879
579;async;10;0.000272686;8.3688e-05;0.000464827
579;inner;10;0.0129895;0.0127997;0.0131834
579;wait;10;5.81166e-05;2.8534e-05;0.000121271
579;boundary;10;0.000463887;0.000322776;0.000624931
579;calc iter;10;0.0137855;0.0135653;0.013998
579;calc total;1;0.142264;0.142264;0.142264
579;total;1;39.0847;39.0847;39.0847
602;initialize;1;31.6461;31.6461;31.6461
602;async;10;0.000160313;7.2398e-05;0.000431321
602;inner;10;0.0132942;0.0131829;0.0134271
602;wait;10;3.74412e-05;2.2545e-05;9.4439e-05
602;boundary;10;0.000321079;0.000286882;0.000410459
602;calc iter;10;0.013814;0.0136244;0.014288
602;calc total;1;0.142262;0.142262;0.142262
602;total;1;31.9415;31.9415;31.9415
627;initialize;1;39.1654;39.1654;39.1654
627;async;10;0.0003248;0.000176542;0.000608719
627;inner;10;0.0128882;0.0126859;0.0131394
627;wait;10;5.6052e-05;3.578e-05;0.000119033
627;boundary;10;0.000489213;0.000336546;0.000714224
627;calc iter;10;0.0137598;0.0135508;0.0141129
627;calc total;1;0.142264;0.142264;0.142264
627;total;1;39.4619;39.4619;39.4619
401;initialize;1;27.6435;27.6435;27.6435
401;async;10;0.000492557;0.000331254;0.000824673
401;inner;10;0.012785;0.0125111;0.0130524
401;wait;10;5.61543e-05;3.0905e-05;0.000124057
401;boundary;10;0.000491055;0.000335672;0.000610203
401;calc iter;10;0.0138262;0.013588;0.0142363
401;calc total;1;0.142266;0.142266;0.142266
401;total;1;27.9339;27.9339;27.9339
580;initialize;1;38.7735;38.7735;38.7735
580;async;10;0.000281291;0.000129886;0.000452738
580;inner;10;0.0128597;0.0126764;0.0131211
580;wait;10;6.8281e-05;4.6852e-05;0.000125236
580;boundary;10;0.000559131;0.000323037;0.000705466
580;calc iter;10;0.0137696;0.0136018;0.0139798
580;calc total;1;0.142263;0.142263;0.142263
580;total;1;39.0703;39.0703;39.0703
603;initialize;1;31.6461;31.6461;31.6461
603;async;10;0.00029379;0.000157392;0.000439547
603;inner;10;0.0130215;0.0128524;0.0131365
603;wait;10;4.96856e-05;3.3028e-05;0.00011183
603;boundary;10;0.000424213;0.000334617;0.000622087
603;calc iter;10;0.0137905;0.0135572;0.0140049
603;calc total;1;0.142261;0.142261;0.142261
603;total;1;31.9414;31.9414;31.9414
628;initialize;1;39.1649;39.1649;39.1649
628;async;10;0.000332255;0.00013258;0.000872527
628;inner;10;0.0127721;0.012447;0.013166
628;wait;10;6.22311e-05;3.6875e-05;0.00011038
628;boundary;10;0.000574744;0.000326947;0.000724265
628;calc iter;10;0.0137428;0.0134846;0.0143079
628;calc total;1;0.142263;0.142263;0.142263
628;total;1;39.4614;39.4614;39.4614
402;initialize;1;27.7672;27.7672;27.7672
402;async;10;0.000620908;0.000376492;0.000822381
402;inner;10;0.0128529;0.0126075;0.0130682
402;wait;10;5.5736e-05;2.4376e-05;0.000259107
402;boundary;10;0.000310099;0.000265608;0.000342918
402;calc iter;10;0.0138408;0.0136431;0.014009
402;calc total;1;0.142265;0.142265;0.142265
402;total;1;28.0576;28.0576;28.0576
581;initialize;1;38.7658;38.7658;38.7658
581;async;10;0.000208781;6.345e-05;0.000429585
581;inner;10;0.013052;0.0128643;0.0132009
581;wait;10;5.57696e-05;3.2267e-05;0.000121856
581;boundary;10;0.000459002;0.000321644;0.000566901
581;calc iter;10;0.0137769;0.0135726;0.0139841
581;calc total;1;0.142264;0.142264;0.142264
581;total;1;39.0627;39.0627;39.0627
604;initialize;1;31.6462;31.6462;31.6462
604;async;10;0.000286313;0.000135627;0.000468162
604;inner;10;0.0128106;0.0125857;0.0130405
604;wait;10;7.63968e-05;4.6554e-05;0.000207048
604;boundary;10;0.000590734;0.000348334;0.00070614
604;calc iter;10;0.0137655;0.0134917;0.0139509
604;calc total;1;0.142263;0.142263;0.142263
604;total;1;31.9416;31.9416;31.9416
629;initialize;1;39.1656;39.1656;39.1656
629;async;10;0.000398416;0.000156367;0.000767855
629;inner;10;0.0126515;0.0124164;0.0129814
629;wait;10;7.67145e-05;4.6781e-05;0.000196375
629;boundary;10;0.00060276;0.000347595;0.000689384
629;calc iter;10;0.0137318;0.0134577;0.0141861
629;calc total;1;0.142263;0.142263;0.142263
629;total;1;39.4621;39.4621;39.4621
403;initialize;1;27.4738;27.4738;27.4738
403;async;10;0.00014688;7.7663e-05;0.000364364
403;inner;10;0.0133206;0.0131458;0.0135581
403;wait;10;3.42497e-05;2.0645e-05;9.2535e-05
403;boundary;10;0.000373019;0.000254276;0.000479391
403;calc iter;10;0.0138759;0.0135567;0.0143096
403;calc total;1;0.142266;0.142266;0.142266
403;total;1;27.7641;27.7641;27.7641
582;initialize;1;38.7968;38.7968;38.7968
582;async;10;0.000333012;0.000139916;0.000631368
582;inner;10;0.0130163;0.012948;0.0130874
582;wait;10;4.76679e-05;2.3116e-05;0.000136021
582;boundary;10;0.000383761;0.000323552;0.000489496
582;calc iter;10;0.0137818;0.0136109;0.0140369
582;calc total;1;0.142266;0.142266;0.142266
582;total;1;39.0936;39.0936;39.0936
605;initialize;1;31.6461;31.6461;31.6461
605;async;10;0.000270842;9.6202e-05;0.000649915
605;inner;10;0.0128442;0.0125927;0.0130539
605;wait;10;7.29158e-05;4.3647e-05;0.000215248
605;boundary;10;0.000577717;0.000346909;0.000745727
605;calc iter;10;0.0137672;0.0134985;0.0141575
605;calc total;1;0.142264;0.142264;0.142264
605;total;1;31.9415;31.9415;31.9415
630;initialize;1;39.1656;39.1656;39.1656
630;async;10;0.000377133;0.000157641;0.000860321
630;inner;10;0.0128429;0.0126192;0.013066
630;wait;10;5.88758e-05;3.0832e-05;0.000174548
630;boundary;10;0.000473591;0.000329177;0.000647035
630;calc iter;10;0.0137535;0.0134712;0.014171
630;calc total;1;0.142263;0.142263;0.142263
630;total;1;39.4621;39.4621;39.4621
404;initialize;1;27.4571;27.4571;27.4571
404;async;10;0.000505077;0.000370034;0.000697756
404;inner;10;0.0130196;0.0127604;0.0132724
404;wait;10;3.47792e-05;2.0862e-05;9.4935e-05
404;boundary;10;0.000286374;0.00026668;0.000306441
404;calc iter;10;0.0138469;0.0136087;0.0140655
404;calc total;1;0.142265;0.142265;0.142265
404;total;1;27.7475;27.7475;27.7475
583;initialize;1;38.7604;38.7604;38.7604
583;async;10;0.000303217;7.708e-05;0.000707472
583;inner;10;0.0130818;0.0128711;0.013399
583;wait;10;3.95698e-05;2.1269e-05;0.000109583
583;boundary;10;0.000364239;0.000288519;0.000522082
583;calc iter;10;0.0137905;0.0134723;0.0143721
583;calc total;1;0.142265;0.142265;0.142265
583;total;1;39.0573;39.0573;39.0573
606;initialize;1;31.6462;31.6462;31.6462
606;async;10;0.000225655;8.0731e-05;0.00051501
606;inner;10;0.0130576;0.0128243;0.0131774
606;wait;10;5.5112e-05;3.1499e-05;0.00011907
606;boundary;10;0.000436718;0.000338632;0.000554111
606;calc iter;10;0.0137763;0.0134649;0.0140583
606;calc total;1;0.142264;0.142264;0.142264
606;total;1;31.9416;31.9416;31.9416
631;initialize;1;39.1653;39.1653;39.1653
631;async;10;0.000270728;6.8506e-05;0.000697191
631;inner;10;0.0130573;0.0128759;0.0133431
631;wait;10;4.32281e-05;2.3466e-05;9.7179e-05
631;boundary;10;0.000434651;0.00028898;0.000674004
631;calc iter;10;0.0138071;0.0135324;0.0146597
631;calc total;1;0.142261;0.142261;0.142261
631;total;1;39.4618;39.4618;39.4618
405;initialize;1;27.4399;27.4399;27.4399
405;async;10;0.000456895;0.000312352;0.000795925
405;inner;10;0.0129366;0.0127173;0.0131565
405;wait;10;5.03135e-05;2.85e-05;0.000112372
405;boundary;10;0.000397425;0.000300659;0.000493361
405;calc iter;10;0.0138423;0.013668;0.0143065
405;calc total;1;0.142264;0.142264;0.142264
405;total;1;27.7303;27.7303;27.7303
584;initialize;1;38.7614;38.7614;38.7614
584;async;10;0.000250947;7.4724e-05;0.000554593
584;inner;10;0.0131571;0.0130261;0.0133043
584;wait;10;3.3854e-05;1.8686e-05;9.4768e-05
584;boundary;10;0.000350889;0.000296997;0.000511751
584;calc iter;10;0.0137939;0.0135446;0.0142251
584;calc total;1;0.14226;0.14226;0.14226
584;total;1;39.0583;39.0583;39.0583
607;initialize;1;31.6461;31.6461;31.6461
607;async;10;0.000296163;0.000107273;0.000842753
607;inner;10;0.0130946;0.0129127;0.0131695
607;wait;10;4.40926e-05;2.3692e-05;0.000118204
607;boundary;10;0.00035123;0.000308524;0.000441542
607;calc iter;10;0.0137872;0.0135346;0.0143107
607;calc total;1;0.142263;0.142263;0.142263
607;total;1;31.9415;31.9415;31.9415
632;initialize;1;39.1648;39.1648;39.1648
632;async;10;0.000410591;0.000144379;0.000817707
632;inner;10;0.0129878;0.0127037;0.0132887
632;wait;10;4.23278e-05;2.3503e-05;9.8702e-05
632;boundary;10;0.00037486;0.000273736;0.000518968
632;calc iter;10;0.0138165;0.0133738;0.0142254
632;calc total;1;0.142258;0.142258;0.142258
632;total;1;39.4613;39.4613;39.4613
406;initialize;1;27.7445;27.7445;27.7445
406;async;10;0.000472167;0.000272929;0.000806085
406;inner;10;0.0128145;0.0125733;0.0130469
406;wait;10;6.54146e-05;4.5932e-05;0.000144032
406;boundary;10;0.000481636;0.000340231;0.000585306
406;calc iter;10;0.0138351;0.0135711;0.0143427
406;calc total;1;0.142268;0.142268;0.142268
406;total;1;28.0348;28.0348;28.0348
585;initialize;1;38.7967;38.7967;38.7967
585;async;10;0.000445734;0.000141413;0.00107255
585;inner;10;0.0129801;0.0128183;0.0131482
585;wait;10;4.16865e-05;2.0056e-05;0.000156927
585;boundary;10;0.000351239;0.00026667;0.000529058
585;calc iter;10;0.01382;0.0134736;0.0144507
585;calc total;1;0.142262;0.142262;0.142262
585;total;1;39.0936;39.0936;39.0936
608;initialize;1;31.6463;31.6463;31.6463
608;async;10;0.000251406;7.0338e-05;0.0004638
608;inner;10;0.0132099;0.0129893;0.0133556
608;wait;10;3.83036e-05;2.275e-05;9.7141e-05
608;boundary;10;0.000316503;0.000277414;0.000381537
608;calc iter;10;0.013817;0.0136179;0.0140831
608;calc total;1;0.142265;0.142265;0.142265
608;total;1;31.9416;31.9416;31.9416
633;initialize;1;39.165;39.165;39.165
633;async;10;0.000480739;0.000273127;0.000691828
633;inner;10;0.0128795;0.0125666;0.0131234
633;wait;10;4.72982e-05;2.2168e-05;0.000133459
633;boundary;10;0.000423158;0.000263427;0.000580172
633;calc iter;10;0.0138319;0.0132527;0.0140251
633;calc total;1;0.142259;0.142259;0.142259
633;total;1;39.4615;39.4615;39.4615
407;initialize;1;27.5099;27.5099;27.5099
407;async;10;0.000461012;0.000294612;0.00093557
407;inner;10;0.0128374;0.0125318;0.0131123
407;wait;10;5.82583e-05;2.7725e-05;0.000148314
407;boundary;10;0.000475806;0.000348133;0.000630528
407;calc iter;10;0.0138337;0.0135009;0.014464
407;calc total;1;0.142265;0.142265;0.142265
407;total;1;27.8003;27.8003;27.8003
586;initialize;1;38.7834;38.7834;38.7834
586;async;10;0.000369913;6.7079e-05;0.000714874
586;inner;10;0.0130788;0.0127838;0.0132057
586;wait;10;3.8923e-05;2.1413e-05;9.7301e-05
586;boundary;10;0.000354937;0.00026356;0.000554409
586;calc iter;10;0.0138434;0.0135259;0.0142072
586;calc total;1;0.142263;0.142263;0.142263
586;total;1;39.0803;39.0803;39.0803
609;initialize;1;31.6461;31.6461;31.6461
609;async;10;0.000348437;0.000143415;0.000587694
609;inner;10;0.0131127;0.0128042;0.0132265
609;wait;10;3.97786e-05;2.1544e-05;9.605e-05
609;boundary;10;0.000324285;0.000270272;0.000422829
609;calc iter;10;0.0138263;0.0136124;0.0140815
609;calc total;1;0.142263;0.142263;0.142263
609;total;1;31.9414;31.9414;31.9414
634;initialize;1;39.1649;39.1649;39.1649
634;async;10;0.000425611;0.000319157;0.000590921
634;inner;10;0.0129826;0.0126234;0.0132008
634;wait;10;3.96394e-05;2.0361e-05;0.00010329
634;boundary;10;0.000386999;0.000261377;0.00059355
634;calc iter;10;0.0138358;0.013225;0.0140732
634;calc total;1;0.142258;0.142258;0.142258
634;total;1;39.4614;39.4614;39.4614
587;initialize;1;38.7578;38.7578;38.7578
587;async;10;0.000274874;9.5541e-05;0.000655965
587;inner;10;0.0131397;0.0129115;0.0132575
587;wait;10;3.39555e-05;1.8992e-05;9.7353e-05
587;boundary;10;0.00040608;0.000255509;0.000673167
587;calc iter;10;0.0138584;0.0133492;0.0143258
587;calc total;1;0.142263;0.142263;0.142263
587;total;1;39.0547;39.0547;39.0547
610;initialize;1;31.6461;31.6461;31.6461
610;async;10;0.000418789;0.000152436;0.000775704
610;inner;10;0.0130322;0.012714;0.0131453
610;wait;10;4.21831e-05;2.0852e-05;0.000129283
610;boundary;10;0.000331064;0.000269655;0.000404429
610;calc iter;10;0.0138254;0.0136524;0.0142521
610;calc total;1;0.142265;0.142265;0.142265
610;total;1;31.9415;31.9415;31.9415
635;initialize;1;39.1649;39.1649;39.1649
635;async;10;0.00020458;9.0526e-05;0.000426411
635;inner;10;0.0131804;0.012752;0.0134688
635;wait;10;3.77807e-05;2.0228e-05;9.0199e-05
635;boundary;10;0.000426895;0.000252723;0.000610924
635;calc iter;10;0.0138508;0.0131668;0.0143148
635;calc total;1;0.142258;0.142258;0.142258
635;total;1;39.4614;39.4614;39.4614
588;initialize;1;38.77;38.77;38.77
588;async;10;0.00102493;0.00026312;0.00167993
588;inner;10;0.0122421;0.0117152;0.0132219
588;wait;10;5.18317e-05;2.6861e-05;0.000125917
588;boundary;10;0.000425549;0.000331335;0.000520695
588;calc iter;10;0.0137456;0.0133346;0.0141177
588;calc total;1;0.142264;0.142264;0.142264
588;total;1;39.0669;39.0669;39.0669
611;initialize;1;31.6461;31.6461;31.6461
611;async;10;0.000366927;0.000141051;0.000644472
611;inner;10;0.0130444;0.012704;0.0132846
611;wait;10;3.59289e-05;1.9704e-05;9.41e-05
611;boundary;10;0.000396116;0.000261473;0.000653811
611;calc iter;10;0.0138445;0.0136025;0.0145803
611;calc total;1;0.142263;0.142263;0.142263
611;total;1;31.9415;31.9415;31.9415
636;initialize;1;39.1649;39.1649;39.1649
636;async;10;0.000591575;0.000382401;0.00100742
636;inner;10;0.012867;0.0125318;0.0132848
636;wait;10;3.81953e-05;2.2466e-05;0.000109989
636;boundary;10;0.000333736;0.000288758;0.000392209
636;calc iter;10;0.0138316;0.0135058;0.0140761
636;calc total;1;0.142262;0.142262;0.142262
636;total;1;39.4614;39.4614;39.4614
589;initialize;1;38.7967;38.7967;38.7967
589;async;10;0.000546932;7.1887e-05;0.000963288
589;inner;10;0.012493;0.012098;0.0134532
589;wait;10;5.23752e-05;3.0107e-05;9.5047e-05
589;boundary;10;0.000557917;0.000318101;0.00069454
589;calc iter;10;0.0136515;0.0131308;0.0142709
589;calc total;1;0.142263;0.142263;0.142263
589;total;1;39.0936;39.0936;39.0936
612;initialize;1;31.6461;31.6461;31.6461
612;async;10;0.000825486;0.000424216;0.00121292
612;inner;10;0.0125257;0.0121059;0.0130609
612;wait;10;4.35628e-05;2.2493e-05;0.000133686
612;boundary;10;0.000342121;0.000276796;0.000449007
612;calc iter;10;0.013738;0.0135472;0.0140607
612;calc total;1;0.142264;0.142264;0.142264
612;total;1;31.9415;31.9415;31.9415
637;initialize;1;39.1649;39.1649;39.1649
637;async;10;0.000507466;0.000179129;0.00110745
637;inner;10;0.0128315;0.0124467;0.0132315
637;wait;10;5.81593e-05;2.5554e-05;0.000194878
637;boundary;10;0.000405796;0.000324046;0.000465807
637;calc iter;10;0.0138041;0.0135317;0.0141747
637;calc total;1;0.142263;0.142263;0.142263
637;total;1;39.4614;39.4614;39.4614
613;initialize;1;31.6461;31.6461;31.6461
613;async;10;0.000642105;0.000263513;0.00135652
613;inner;10;0.0125795;0.0120587;0.013058
613;wait;10;5.12115e-05;2.3534e-05;0.000133328
613;boundary;10;0.000439081;0.000315217;0.000509988
613;calc iter;10;0.0137134;0.0134604;0.0139941
613;calc total;1;0.142264;0.142264;0.142264
613;total;1;31.9415;31.9415;31.9415
638;initialize;1;39.1649;39.1649;39.1649
638;async;10;0.000534505;0.000205169;0.001232
638;inner;10;0.0128003;0.0124145;0.0131901
638;wait;10;5.41514e-05;2.827e-05;0.000134147
638;boundary;10;0.000420886;0.000322943;0.000533922
638;calc iter;10;0.013811;0.0135342;0.0142495
638;calc total;1;0.142263;0.142263;0.142263
638;total;1;39.4614;39.4614;39.4614
614;initialize;1;31.6461;31.6461;31.6461
614;async;10;0.000615059;0.000223693;0.00155597
614;inner;10;0.0126007;0.0121118;0.0130673
614;wait;10;5.78485e-05;3.2413e-05;0.000141606
614;boundary;10;0.000455348;0.000315409;0.000556909
614;calc iter;10;0.0137305;0.0134759;0.0142019
614;calc total;1;0.142265;0.142265;0.142265
614;total;1;31.9415;31.9415;31.9415
639;initialize;1;39.1649;39.1649;39.1649
639;async;10;0.000387716;0.000172845;0.000851208
639;inner;10;0.0128794;0.0123964;0.0133035
639;wait;10;5.23951e-05;3.637e-05;0.000102628
639;boundary;10;0.000478179;0.000316802;0.000718081
639;calc iter;10;0.0137991;0.01343;0.0140477
639;calc total;1;0.142263;0.142263;0.142263
639;total;1;39.4614;39.4614;39.4614
615;initialize;1;31.6461;31.6461;31.6461
615;async;10;0.000560464;0.000243293;0.00100936
615;inner;10;0.0126009;0.0121404;0.0131956
615;wait;10;5.60838e-05;3.6519e-05;0.000120217
615;boundary;10;0.000475478;0.000314475;0.000611053
615;calc iter;10;0.0136939;0.0132788;0.0139682
615;calc total;1;0.142265;0.142265;0.142265
615;total;1;31.9415;31.9415;31.9415
640;initialize;1;39.1649;39.1649;39.1649
640;async;10;0.000390751;0.00020997;0.00077936
640;inner;10;0.0129999;0.0127001;0.013333
640;wait;10;4.36659e-05;2.62e-05;9.3081e-05
640;boundary;10;0.000377787;0.000312373;0.000505399
640;calc iter;10;0.0138132;0.0135599;0.014039
640;calc total;1;0.142268;0.142268;0.142268
640;total;1;39.4614;39.4614;39.4614
648;initialize;1;31.4625;31.4625;31.4625
648;async;10;0.000305138;0.000102375;0.000819746
648;inner;10;0.0130009;0.0127449;0.0131863
648;wait;10;4.52075e-05;2.4839e-05;0.000109374
648;boundary;10;0.000403944;0.000293103;0.000516058
648;calc iter;10;0.0137564;0.01345;0.0143362
648;calc total;1;0.142261;0.142261;0.142261
648;total;1;31.7599;31.7599;31.7599
649;initialize;1;31.4629;31.4629;31.4629
649;async;10;0.00029065;0.000115147;0.000562027
649;inner;10;0.0130256;0.0127827;0.0133333
649;wait;10;3.95055e-05;2.2092e-05;8.9408e-05
649;boundary;10;0.00041278;0.000298353;0.00063567
649;calc iter;10;0.0137696;0.0134737;0.0146228
649;calc total;1;0.142266;0.142266;0.142266
649;total;1;31.7602;31.7602;31.7602
650;initialize;1;31.4627;31.4627;31.4627
650;async;10;0.000250934;8.5686e-05;0.000705743
650;inner;10;0.0130979;0.0129186;0.0133048
650;wait;10;3.72682e-05;1.9819e-05;9.4e-05
650;boundary;10;0.000384035;0.000307965;0.000451602
650;calc iter;10;0.0137712;0.0134852;0.0142404
650;calc total;1;0.142266;0.142266;0.142266
650;total;1;31.7601;31.7601;31.7601
651;initialize;1;31.4625;31.4625;31.4625
651;async;10;0.000311744;0.000174535;0.000592112
651;inner;10;0.0129652;0.0126619;0.0132533
651;wait;10;4.82267e-05;2.4109e-05;0.000103747
651;boundary;10;0.000421235;0.00030478;0.000589915
651;calc iter;10;0.0137476;0.0134862;0.0140941
651;calc total;1;0.142265;0.142265;0.142265
651;total;1;31.7599;31.7599;31.7599
652;initialize;1;31.4627;31.4627;31.4627
652;async;10;0.000296874;0.000151726;0.000581481
652;inner;10;0.012788;0.0124898;0.0130711
652;wait;10;7.41514e-05;3.8026e-05;0.000201786
652;boundary;10;0.000563263;0.00035361;0.000710458
652;calc iter;10;0.0137236;0.0134351;0.0141947
652;calc total;1;0.142266;0.142266;0.142266
652;total;1;31.7601;31.7601;31.7601
653;initialize;1;31.4629;31.4629;31.4629
653;async;10;0.00026252;8.5508e-05;0.000697767
653;inner;10;0.0127622;0.0124432;0.0131962
653;wait;10;6.43795e-05;4.2685e-05;0.000123154
653;boundary;10;0.00062088;0.000328199;0.000832072
653;calc iter;10;0.0137112;0.0134043;0.0142981
653;calc total;1;0.142265;0.142265;0.142265
653;total;1;31.7603;31.7603;31.7603
654;initialize;1;31.4628;31.4628;31.4628
654;async;10;0.000367015;0.000112414;0.000958651
654;inner;10;0.0128553;0.0125461;0.0132083
654;wait;10;5.9518e-05;3.3525e-05;0.000116876
654;boundary;10;0.000506234;0.00031952;0.00072214
654;calc iter;10;0.0137892;0.0134475;0.0140588
654;calc total;1;0.142268;0.142268;0.142268
654;total;1;31.7602;31.7602;31.7602
655;initialize;1;31.4627;31.4627;31.4627
655;async;10;0.000438342;6.7619e-05;0.000869024
655;inner;10;0.0128922;0.012555;0.0131242
655;wait;10;5.59782e-05;2.3868e-05;0.000218989
655;boundary;10;0.000416297;0.000294811;0.000593362
655;calc iter;10;0.0138041;0.013296;0.0142557
655;calc total;1;0.142266;0.142266;0.142266
655;total;1;31.7601;31.7601;31.7601
656;initialize;1;31.4627;31.4627;31.4627
656;async;10;0.000435548;0.0002212;0.00068695
656;inner;10;0.0128822;0.0125047;0.0130768
656;wait;10;5.66177e-05;2.1844e-05;0.000187466
656;boundary;10;0.000450453;0.000271042;0.000592016
656;calc iter;10;0.013826;0.0131928;0.0140915
656;calc total;1;0.14226;0.14226;0.14226
656;total;1;31.76;31.76;31.76
657;initialize;1;31.4626;31.4626;31.4626
657;async;10;0.000410391;0.00023258;0.000543413
657;inner;10;0.0129758;0.0123986;0.0133399
657;wait;10;4.00414e-05;2.0507e-05;9.2496e-05
657;boundary;10;0.000412163;0.00025466;0.000573111
657;calc iter;10;0.0138397;0.0130319;0.0141827
657;calc total;1;0.142259;0.142259;0.142259
657;total;1;31.76;31.76;31.76
658;initialize;1;31.4627;31.4627;31.4627
658;async;10;0.000202302;6.6024e-05;0.00040854
658;inner;10;0.0132043;0.0127334;0.0134461
658;wait;10;4.16043e-05;1.9219e-05;9.0188e-05
658;boundary;10;0.000394079;0.000253025;0.000568077
658;calc iter;10;0.0138432;0.0131525;0.0141893
658;calc total;1;0.142259;0.142259;0.142259
658;total;1;31.7601;31.7601;31.7601
659;initialize;1;31.4628;31.4628;31.4628
659;async;10;0.000508627;0.000399074;0.000701708
659;inner;10;0.0128748;0.0124403;0.0132327
659;wait;10;4.35028e-05;1.9874e-05;0.000135519
659;boundary;10;0.000407483;0.000260188;0.000562921
659;calc iter;10;0.0138356;0.0132015;0.0140735
659;calc total;1;0.142259;0.142259;0.142259
659;total;1;31.7602;31.7602;31.7602
660;initialize;1;31.4627;31.4627;31.4627
660;async;10;0.000680178;0.000407554;0.000895571
660;inner;10;0.0127281;0.0122872;0.0133706
660;wait;10;4.18096e-05;2.0023e-05;0.000130928
660;boundary;10;0.000423117;0.00025843;0.00056871
660;calc iter;10;0.0138745;0.0134068;0.0142923
660;calc total;1;0.14226;0.14226;0.14226
660;total;1;31.7601;31.7601;31.7601
661;initialize;1;31.4627;31.4627;31.4627
661;async;10;0.000625975;0.00033501;0.00112972
661;inner;10;0.0128305;0.0123635;0.0133264
661;wait;10;4.05995e-05;2.1666e-05;0.00010951
661;boundary;10;0.000347812;0.000264839;0.000504548
661;calc iter;10;0.0138462;0.0133699;0.0141681
661;calc total;1;0.142259;0.142259;0.142259
661;total;1;31.7601;31.7601;31.7601
672;initialize;1;31.8154;31.8154;31.8154
672;async;10;0.000373394;0.000179684;0.000650435
672;inner;10;0.0127882;0.0125161;0.0131413
672;wait;10;6.6133e-05;3.2081e-05;0.000223587
672;boundary;10;0.000499876;0.000371807;0.000560458
672;calc iter;10;0.0137291;0.0134365;0.0140402
672;calc total;1;0.142262;0.142262;0.142262
672;total;1;32.1122;32.1122;32.1122
662;initialize;1;31.4628;31.4628;31.4628
662;async;10;0.000461248;0.000103996;0.00104478
662;inner;10;0.0130169;0.0125857;0.0134113
662;wait;10;3.63015e-05;1.9359e-05;9.3769e-05
662;boundary;10;0.000335054;0.000264107;0.000463655
662;calc iter;10;0.0138504;0.013351;0.014195
662;calc total;1;0.14226;0.14226;0.14226
662;total;1;31.7601;31.7601;31.7601
663;initialize;1;31.4627;31.4627;31.4627
663;async;10;0.000470967;0.000238945;0.00129665
663;inner;10;0.0128845;0.0124932;0.0132947
663;wait;10;5.1935e-05;3.2966e-05;0.000109316
663;boundary;10;0.00040115;0.000307471;0.000529908
663;calc iter;10;0.0138097;0.0132872;0.0143852
663;calc total;1;0.142259;0.142259;0.142259
663;total;1;31.7601;31.7601;31.7601
471;initialize;1;39.3019;39.3019;39.3019
471;async;10;0.000401463;7.6089e-05;0.000851049
471;inner;10;0.0128586;0.0125239;0.0134212
471;wait;10;4.1227e-05;2.2053e-05;9.8878e-05
471;boundary;10;0.000461958;0.000281076;0.000636026
471;calc iter;10;0.0137644;0.0133211;0.0141728
471;calc total;1;0.142257;0.142257;0.142257
471;total;1;39.5969;39.5969;39.5969
472;initialize;1;39.3021;39.3021;39.3021
472;async;10;0.000333592;0.000108003;0.000787897
472;inner;10;0.0129183;0.0127029;0.0133002
472;wait;10;5.76315e-05;2.7144e-05;0.000181263
472;boundary;10;0.00044023;0.000312208;0.000561786
472;calc iter;10;0.013751;0.013151;0.0141301
472;calc total;1;0.142254;0.142254;0.142254
472;total;1;39.5971;39.5971;39.5971
673;initialize;1;31.8154;31.8154;31.8154
673;async;10;0.000411986;0.000177224;0.000767198
673;inner;10;0.0128693;0.0125203;0.0132146
673;wait;10;4.5102e-05;2.5889e-05;0.00010466
673;boundary;10;0.000404203;0.000298391;0.00051742
673;calc iter;10;0.0137318;0.0134558;0.0141329
673;calc total;1;0.142261;0.142261;0.142261
673;total;1;32.1122;32.1122;32.1122
473;initialize;1;39.3021;39.3021;39.3021
473;async;10;0.000366481;7.6839e-05;0.000857828
473;inner;10;0.0128897;0.0126559;0.0133481
473;wait;10;4.97231e-05;2.2016e-05;0.000115114
473;boundary;10;0.00044043;0.000311062;0.000589952
473;calc iter;10;0.0137475;0.0135334;0.0140773
473;calc total;1;0.142255;0.142255;0.142255
473;total;1;39.5971;39.5971;39.5971
674;initialize;1;31.8154;31.8154;31.8154
674;async;10;0.000290336;0.000112382;0.000575954
674;inner;10;0.0129696;0.0126323;0.0133137
674;wait;10;5.02253e-05;2.497e-05;0.000135999
674;boundary;10;0.000428106;0.00030315;0.000671841
674;calc iter;10;0.0137397;0.0134276;0.0146994
674;calc total;1;0.142263;0.142263;0.142263
674;total;1;32.1122;32.1122;32.1122
474;initialize;1;39.3021;39.3021;39.3021
474;async;10;0.000355108;0.000102273;0.000871049
474;inner;10;0.0128666;0.0126072;0.01328
474;wait;10;6.45248e-05;2.7193e-05;0.000163375
474;boundary;10;0.000461594;0.000315584;0.000594634
474;calc iter;10;0.0137491;0.0134989;0.0140613
675;initialize;1;31.8154;31.8154;31.8154
675;async;10;0.000402619;0.000206845;0.000867808
675;inner;10;0.0128373;0.012554;0.0130671
675;wait;10;5.26344e-05;2.5451e-05;0.000180886
675;boundary;10;0.00042345;0.000303361;0.000568914
675;calc iter;10;0.013717;0.0134581;0.014246
675;calc total;1;0.142262;0.142262;0.142262
675;total;1;32.1122;32.1122;32.1122
474;calc total;1;0.142257;0.142257;0.142257
474;total;1;39.5971;39.5971;39.5971
676;initialize;1;31.8154;31.8154;31.8154
676;async;10;0.000257241;0.000114444;0.000418955
676;inner;10;0.012907;0.0126555;0.0132213
676;wait;10;6.20679e-05;4.2184e-05;0.000105617
676;boundary;10;0.000488066;0.000329713;0.000562787
676;calc iter;10;0.0137157;0.013439;0.0140776
676;calc total;1;0.142262;0.142262;0.142262
676;total;1;32.1122;32.1122;32.1122
475;initialize;1;39.3019;39.3019;39.3019
475;async;10;0.000279681;0.000126949;0.000676794
475;inner;10;0.0128904;0.012509;0.0133236
475;wait;10;5.73371e-05;3.7821e-05;0.000118241
475;boundary;10;0.000474328;0.00031172;0.000667632
475;calc iter;10;0.0137034;0.0134188;0.014076
475;calc total;1;0.142256;0.142256;0.142256
475;total;1;39.5968;39.5968;39.5968
677;initialize;1;31.8155;31.8155;31.8155
677;async;10;0.000414715;0.000167482;0.000966374
677;inner;10;0.0128026;0.0124388;0.0130975
677;wait;10;6.02856e-05;3.2305e-05;0.000149136
677;boundary;10;0.000470386;0.000347222;0.000647037
677;calc iter;10;0.0137494;0.0133854;0.0142617
677;calc total;1;0.142259;0.142259;0.142259
677;total;1;32.1123;32.1123;32.1123
476;initialize;1;39.3021;39.3021;39.3021
476;async;10;0.000228149;8.3221e-05;0.000561079
476;inner;10;0.0128883;0.0123806;0.0134254
476;wait;10;4.93092e-05;3.0605e-05;9.7524e-05
476;boundary;10;0.000488349;0.000304715;0.000704098
476;calc iter;10;0.0136552;0.0133215;0.0141364
476;calc total;1;0.142257;0.142257;0.142257
476;total;1;39.5971;39.5971;39.5971
678;initialize;1;31.8154;31.8154;31.8154
678;async;10;0.000357741;8.0405e-05;0.000812844
678;inner;10;0.0128973;0.0125629;0.0132637
678;wait;10;5.2086e-05;2.9191e-05;9.2234e-05
678;boundary;10;0.000472016;0.000321689;0.00072257
678;calc iter;10;0.0137801;0.0133376;0.0141198
678;calc total;1;0.142262;0.142262;0.142262
678;total;1;32.1122;32.1122;32.1122
477;initialize;1;39.302;39.302;39.302
477;async;10;0.000232074;0.000112906;0.000439177
477;inner;10;0.0129562;0.0126178;0.0134041
477;wait;10;4.83088e-05;2.9066e-05;0.000101957
477;boundary;10;0.000446622;0.000308131;0.000598858
477;calc iter;10;0.0136844;0.0134151;0.0141264
477;calc total;1;0.142256;0.142256;0.142256
477;total;1;39.597;39.597;39.597
679;initialize;1;31.8154;31.8154;31.8154
679;async;10;0.000357192;0.000100726;0.000674597
679;inner;10;0.0129742;0.0125822;0.0132833
679;wait;10;4.63692e-05;2.4237e-05;0.000102269
679;boundary;10;0.000433565;0.000289071;0.000613501
679;calc iter;10;0.0138124;0.0133648;0.0140721
679;calc total;1;0.142263;0.142263;0.142263
679;total;1;32.1122;32.1122;32.1122
478;initialize;1;39.302;39.302;39.302
478;async;10;0.000250284;0.000101564;0.000439928
478;inner;10;0.0129831;0.0125662;0.0134349
478;wait;10;4.18263e-05;2.7842e-05;8.8312e-05
478;boundary;10;0.00041748;0.000309135;0.000569459
478;calc iter;10;0.0136937;0.0134016;0.0141668
478;calc total;1;0.142257;0.142257;0.142257
478;total;1;39.5969;39.5969;39.5969
680;initialize;1;31.8155;31.8155;31.8155
680;async;10;0.000521301;0.000317563;0.000752918
680;inner;10;0.0128192;0.0122444;0.013258
680;wait;10;4.40799e-05;2.3699e-05;0.000100503
680;boundary;10;0.000440608;0.000270813;0.000627831
680;calc iter;10;0.0138262;0.0131352;0.0141151
680;calc total;1;0.142259;0.142259;0.142259
680;total;1;32.1123;32.1123;32.1123
479;initialize;1;39.3022;39.3022;39.3022
479;async;10;0.00023658;7.7079e-05;0.000329933
479;inner;10;0.0129785;0.0127047;0.0134196
479;wait;10;4.69082e-05;1.9137e-05;0.000145122
479;boundary;10;0.000433888;0.000328127;0.000532752
479;calc iter;10;0.0136971;0.0133612;0.0140462
479;calc total;1;0.142258;0.142258;0.142258
479;total;1;39.5972;39.5972;39.5972
681;initialize;1;31.8154;31.8154;31.8154
681;async;10;0.000147933;9.1466e-05;0.00037998
681;inner;10;0.0132281;0.0125618;0.0135428
681;wait;10;3.97777e-05;1.9506e-05;8.9052e-05
681;boundary;10;0.00044181;0.000254667;0.00059397
681;calc iter;10;0.0138588;0.0129546;0.0143253
681;calc total;1;0.142263;0.142263;0.142263
681;total;1;32.1122;32.1122;32.1122
682;initialize;1;31.8154;31.8154;31.8154
682;async;10;0.000518814;0.00036093;0.000712406
682;inner;10;0.0128072;0.0122953;0.0132213
682;wait;10;4.69301e-05;2.0032e-05;0.00011362
682;boundary;10;0.000454306;0.000269483;0.000625489
682;calc iter;10;0.0138284;0.0131461;0.0140559
682;calc total;1;0.142263;0.142263;0.142263
682;total;1;32.1122;32.1122;32.1122
683;initialize;1;31.8154;31.8154;31.8154
683;async;10;0.000641017;0.000391525;0.000849428
683;inner;10;0.0127073;0.0120746;0.0131915
683;wait;10;4.89284e-05;2.3247e-05;0.000116614
683;boundary;10;0.000453927;0.00025336;0.000592658
683;calc iter;10;0.0138528;0.0129719;0.0141903
683;calc total;1;0.142265;0.142265;0.142265
683;total;1;32.1122;32.1122;32.1122
684;initialize;1;31.8154;31.8154;31.8154
684;async;10;0.000190139;0.000142638;0.000421629
684;inner;10;0.0131234;0.0125959;0.0136411
684;wait;10;4.77805e-05;2.2314e-05;0.000107707
684;boundary;10;0.000545131;0.000254393;0.000678394
684;calc iter;10;0.0139081;0.0130207;0.0143449
684;calc total;1;0.142264;0.142264;0.142264
684;total;1;32.1122;32.1122;32.1122
685;initialize;1;31.8154;31.8154;31.8154
685;async;10;0.000442567;0.000185667;0.000673023
685;inner;10;0.0129154;0.0123439;0.0134962
685;wait;10;4.33771e-05;2.1901e-05;9.9092e-05
685;boundary;10;0.000473369;0.000257515;0.000643891
685;calc iter;10;0.0138759;0.0130483;0.0143228
685;calc total;1;0.142265;0.142265;0.142265
685;total;1;32.1122;32.1122;32.1122
686;initialize;1;31.8154;31.8154;31.8154
686;async;10;0.000350579;9.3231e-05;0.000792407
686;inner;10;0.0130505;0.0125565;0.0135168
686;wait;10;3.99047e-05;2.0454e-05;9.5087e-05
686;boundary;10;0.000421;0.000270525;0.000606586
686;calc iter;10;0.0138632;0.0130964;0.0143721
686;calc total;1;0.142267;0.142267;0.142267
686;total;1;32.1122;32.1122;32.1122
687;initialize;1;31.8154;31.8154;31.8154
687;async;10;0.000360905;7.5832e-05;0.000992313
687;inner;10;0.0130685;0.0126189;0.0134923
687;wait;10;4.40353e-05;2.4705e-05;0.000106938
687;boundary;10;0.000377793;0.000270093;0.000574617
687;calc iter;10;0.0138523;0.0133978;0.0143608
687;calc total;1;0.142264;0.142264;0.142264
687;total;1;32.1122;32.1122;32.1122
519;initialize;1;28.6108;28.6108;28.6108
519;async;10;0.000415974;0.000116938;0.000731859
519;inner;10;0.0128538;0.0125804;0.0132285
519;wait;10;5.21517e-05;3.3512e-05;0.000117845
519;boundary;10;0.000450426;0.000326838;0.000581321
519;calc iter;10;0.0137738;0.0134715;0.0140353
519;calc total;1;0.142264;0.142264;0.142264
519;total;1;28.9025;28.9025;28.9025
744;initialize;1;39.4174;39.4174;39.4174
744;async;10;0.000480204;0.000271433;0.000682676
744;inner;10;0.0127325;0.0124475;0.0129616
744;wait;10;3.14857e-05;1.9123e-05;9.7962e-05
744;boundary;10;0.000427693;0.000350588;0.000599344
744;calc iter;10;0.013673;0.0134146;0.0139535
744;calc total;1;0.142253;0.142253;0.142253
744;total;1;39.7123;39.7123;39.7123
520;initialize;1;28.6719;28.6719;28.6719
520;async;10;0.000493931;0.000148246;0.000980244
520;inner;10;0.0126861;0.0122523;0.0132267
520;wait;10;6.22036e-05;3.5014e-05;0.00011679
520;boundary;10;0.000536888;0.000321749;0.000701188
520;calc iter;10;0.0137804;0.0132311;0.0141391
520;calc total;1;0.142261;0.142261;0.142261
520;total;1;28.9636;28.9636;28.9636
745;initialize;1;39.4173;39.4173;39.4173
745;async;10;0.000464702;0.000339371;0.000927929
745;inner;10;0.0126704;0.0123964;0.0129305
745;wait;10;5.26885e-05;3.1486e-05;8.6188e-05
745;boundary;10;0.000474317;0.000327806;0.00058463
745;calc iter;10;0.0136632;0.0133498;0.014234
745;calc total;1;0.14226;0.14226;0.14226
745;total;1;39.7122;39.7122;39.7122
521;initialize;1;28.6975;28.6975;28.6975
521;async;10;0.000503057;0.000100652;0.000970904
521;inner;10;0.0128312;0.0124385;0.0131716
541;initialize;1;28.2577;28.2577;28.2577
541;async;10;0.000413594;8.8115e-05;0.000655411
541;inner;10;0.0129706;0.0126829;0.0134183
541;wait;10;4.00055e-05;2.4004e-05;0.000101242
541;boundary;10;0.000356245;0.000322085;0.000465196
541;calc iter;10;0.0137814;0.0135737;0.0141806
541;calc total;1;0.142263;0.142263;0.142263
541;total;1;28.5545;28.5545;28.5545
746;initialize;1;39.4173;39.4173;39.4173
746;async;10;0.000448332;0.000171785;0.000718039
746;inner;10;0.0127547;0.012506;0.0129579
746;wait;10;4.84255e-05;2.041e-05;0.000106159
746;boundary;10;0.000415592;0.000337336;0.000564555
746;calc iter;10;0.0136683;0.0133047;0.0139832
746;calc total;1;0.142259;0.142259;0.142259
746;total;1;39.7122;39.7122;39.7122
521;wait;10;5.74208e-05;1.9953e-05;0.000131889
521;boundary;10;0.000424498;0.000265518;0.000607219
521;calc iter;10;0.0138175;0.0134301;0.0141314
521;calc total;1;0.142264;0.142264;0.142264
521;total;1;28.9892;28.9892;28.9892
542;initialize;1;28.3635;28.3635;28.3635
542;async;10;0.000382977;0.000111857;0.000667375
542;inner;10;0.0128042;0.0123986;0.0133052
542;wait;10;5.58941e-05;3.3064e-05;0.000123525
542;boundary;10;0.000518008;0.000334496;0.000691745
542;calc iter;10;0.0137626;0.0133639;0.0141195
542;calc total;1;0.142266;0.142266;0.142266
542;total;1;28.6602;28.6602;28.6602
747;initialize;1;39.4173;39.4173;39.4173
747;async;10;0.00044136;0.000249504;0.000637241
747;inner;10;0.012907;0.0126099;0.013066
747;wait;10;3.01772e-05;1.4616e-05;7.8015e-05
747;boundary;10;0.000303659;0.000266468;0.000383662
747;calc iter;10;0.0136831;0.0134071;0.0139242
747;calc total;1;0.142261;0.142261;0.142261
747;total;1;39.7122;39.7122;39.7122
522;initialize;1;28.6511;28.6511;28.6511
522;async;10;0.000665799;0.000165615;0.0011059
522;inner;10;0.0127595;0.012284;0.0132525
522;wait;10;4.76801e-05;2.1701e-05;0.000120567
522;boundary;10;0.000386707;0.000248875;0.000509045
522;calc iter;10;0.013861;0.0134784;0.0142389
522;calc total;1;0.142265;0.142265;0.142265
522;total;1;28.9429;28.9429;28.9429
543;initialize;1;28.2897;28.2897;28.2897
543;async;10;0.000442565;7.0873e-05;0.000810355
543;inner;10;0.0126751;0.01221;0.0133518
543;wait;10;5.75901e-05;3.8493e-05;0.000109281
543;boundary;10;0.000575704;0.000333565;0.000733782
543;calc iter;10;0.0137525;0.0133338;0.014144
543;calc total;1;0.142264;0.142264;0.142264
543;total;1;28.5865;28.5865;28.5865
748;initialize;1;39.4173;39.4173;39.4173
748;async;10;0.000498063;0.000187277;0.00116151
748;inner;10;0.0127767;0.0123773;0.0129991
748;wait;10;3.49938e-05;1.3559e-05;9.2195e-05
748;boundary;10;0.000347563;0.000263884;0.000541426
748;calc iter;10;0.0136584;0.0133428;0.0142426
748;calc total;1;0.142256;0.142256;0.142256
748;total;1;39.7122;39.7122;39.7122
523;initialize;1;28.7223;28.7223;28.7223
523;async;10;0.000439406;7.5157e-05;0.000791203
523;inner;10;0.0129571;0.0126816;0.0133827
523;wait;10;4.29738e-05;1.8005e-05;9.6894e-05
523;boundary;10;0.000387395;0.000259683;0.000552309
523;calc iter;10;0.0138281;0.0135079;0.0141174
523;calc total;1;0.142264;0.142264;0.142264
523;total;1;29.0141;29.0141;29.0141
544;initialize;1;28.2473;28.2473;28.2473
544;async;10;0.000490953;0.000105381;0.000970479
544;inner;10;0.0127648;0.0124937;0.0132853
544;wait;10;6.06237e-05;2.452e-05;0.000176047
544;boundary;10;0.000475754;0.000299288;0.000705489
544;calc iter;10;0.0137936;0.0135349;0.0141044
544;calc total;1;0.142264;0.142264;0.142264
544;total;1;28.5441;28.5441;28.5441
749;initialize;1;39.4173;39.4173;39.4173
749;async;10;0.000691852;0.000327299;0.00139406
749;inner;10;0.0125807;0.0123674;0.0127859
749;wait;10;4.24842e-05;1.3079e-05;0.000182316
749;boundary;10;0.000349164;0.000258567;0.000474367
749;calc iter;10;0.0136651;0.0133597;0.0142601
749;calc total;1;0.142259;0.142259;0.142259
749;total;1;39.7122;39.7122;39.7122
524;initialize;1;28.8774;28.8774;28.8774
524;async;10;0.000431227;0.000164916;0.000810305
524;inner;10;0.0128156;0.0124648;0.0132927
524;wait;10;5.05929e-05;3.1362e-05;0.000100008
524;boundary;10;0.000484453;0.000317392;0.000669081
524;calc iter;10;0.0137831;0.0134634;0.0140763
524;calc total;1;0.142264;0.142264;0.142264
524;total;1;29.1692;29.1692;29.1692
545;initialize;1;28.3635;28.3635;28.3635
545;async;10;0.000671141;8.4112e-05;0.00113365
545;inner;10;0.0127512;0.0121839;0.0132398
545;wait;10;4.48151e-05;1.9685e-05;0.000107413
545;boundary;10;0.000382779;0.000252204;0.000521041
545;calc iter;10;0.0138513;0.0135038;0.0141396
545;calc total;1;0.142265;0.142265;0.142265
545;total;1;28.6602;28.6602;28.6602
750;initialize;1;39.4172;39.4172;39.4172
750;async;10;0.000561438;0.000257883;0.00100421
750;inner;10;0.0126555;0.0122833;0.0128963
750;wait;10;5.43881e-05;1.8388e-05;0.000184868
750;boundary;10;0.000379932;0.000277679;0.000572323
750;calc iter;10;0.0136523;0.0133348;0.0140344
750;calc total;1;0.14226;0.14226;0.14226
750;total;1;39.7121;39.7121;39.7121
525;initialize;1;28.7494;28.7494;28.7494
525;async;10;0.000355706;0.000188343;0.000557649
525;inner;10;0.0128389;0.0124729;0.0132518
525;wait;10;5.22721e-05;2.9584e-05;0.000103951
525;boundary;10;0.000462509;0.000317423;0.000690606
525;calc iter;10;0.0137107;0.0135053;0.0140681
525;calc total;1;0.142264;0.142264;0.142264
525;total;1;29.0411;29.0411;29.0411
546;initialize;1;28.3598;28.3598;28.3598
546;async;10;0.000837942;0.000182617;0.00128777
546;inner;10;0.012521;0.0119551;0.013206
546;wait;10;4.82972e-05;2.162e-05;0.000118263
546;boundary;10;0.000475677;0.000244942;0.000725975
546;calc iter;10;0.0138843;0.012908;0.0141646
546;calc total;1;0.142267;0.142267;0.142267
546;total;1;28.6565;28.6565;28.6565
751;initialize;1;39.4173;39.4173;39.4173
751;async;10;0.000545275;0.000298886;0.00111325
751;inner;10;0.0127185;0.0123935;0.0128744
751;wait;10;5.2126e-05;2.2005e-05;0.000138607
751;boundary;10;0.000388482;0.000287169;0.000560312
751;calc iter;10;0.0137058;0.0134234;0.0138293
751;calc total;1;0.142259;0.142259;0.142259
751;total;1;39.7122;39.7122;39.7122
526;initialize;1;28.5235;28.5235;28.5235
526;async;10;0.000348687;0.000184807;0.000566802
526;inner;10;0.0129489;0.0126266;0.0133923
526;wait;10;4.30253e-05;2.2173e-05;9.8881e-05
526;boundary;10;0.000401112;0.000309771;0.000611972
526;calc iter;10;0.0137429;0.0134546;0.0141061
526;calc total;1;0.142267;0.142267;0.142267
526;total;1;28.8152;28.8152;28.8152
547;initialize;1;28.3046;28.3046;28.3046
547;async;10;0.000675818;0.000131537;0.00111015
547;inner;10;0.0127486;0.0122037;0.0132482
547;wait;10;4.20602e-05;1.8943e-05;0.000110185
547;boundary;10;0.000382318;0.000259012;0.000511125
547;calc iter;10;0.0138503;0.0135427;0.0141332
547;calc total;1;0.142265;0.142265;0.142265
547;total;1;28.6014;28.6014;28.6014
752;initialize;1;39.4173;39.4173;39.4173
752;async;10;0.00039846;0.000134739;0.000874048
752;inner;10;0.0129605;0.0125264;0.0132065
752;wait;10;3.20531e-05;1.7818e-05;7.906e-05
752;boundary;10;0.000347084;0.000265889;0.000478737
752;calc iter;10;0.0137393;0.0132496;0.014172
752;calc total;1;0.142262;0.142262;0.142262
752;total;1;39.7122;39.7122;39.7122
527;initialize;1;28.5473;28.5473;28.5473
527;async;10;0.000455225;0.000179231;0.000945864
527;inner;10;0.0128388;0.0125821;0.013301
527;wait;10;3.83472e-05;1.9648e-05;0.000125973
527;boundary;10;0.000415277;0.000332655;0.00060617
527;calc iter;10;0.0137486;0.0134719;0.0143778
527;calc total;1;0.142263;0.142263;0.142263
527;total;1;28.839;28.839;28.839
548;initialize;1;28.1428;28.1428;28.1428
548;async;10;0.000476024;9.1677e-05;0.000822104
548;inner;10;0.0128567;0.012568;0.0133502
548;wait;10;4.64952e-05;2.1294e-05;9.987e-05
548;boundary;10;0.000415316;0.000304759;0.000595219
548;calc iter;10;0.0137957;0.0135954;0.0141478
548;calc total;1;0.142265;0.142265;0.142265
548;total;1;28.4395;28.4395;28.4395
753;initialize;1;39.4174;39.4174;39.4174
753;async;10;0.000537907;0.000138234;0.000960961
753;inner;10;0.0127805;0.0124085;0.013059
753;wait;10;3.5967e-05;1.3726e-05;9.0156e-05
753;boundary;10;0.000379795;0.000266013;0.000581652
753;calc iter;10;0.0137353;0.0133578;0.0142904
753;calc total;1;0.14226;0.14226;0.14226
753;total;1;39.7123;39.7123;39.7123
549;initialize;1;28.3184;28.3184;28.3184
549;async;10;0.000418336;0.000177415;0.000616766
549;inner;10;0.0128234;0.0123872;0.0133144
549;wait;10;4.7371e-05;2.0499e-05;0.000101999
549;boundary;10;0.000459367;0.000329291;0.000756757
549;calc iter;10;0.0137497;0.0133766;0.0141577
549;calc total;1;0.142267;0.142267;0.142267
549;total;1;28.6152;28.6152;28.6152
754;initialize;1;39.4173;39.4173;39.4173
754;async;10;0.00049955;7.4773e-05;0.00103616
754;inner;10;0.0128588;0.0122602;0.013267
754;wait;10;3.62399e-05;1.4859e-05;8.4401e-05
754;boundary;10;0.000365924;0.00024429;0.000528833
754;calc iter;10;0.0137616;0.0134138;0.0141224
754;calc total;1;0.142261;0.142261;0.142261
754;total;1;39.7122;39.7122;39.7122
550;initialize;1;28.3331;28.3331;28.3331
550;async;10;0.000317911;8.095e-05;0.000574371
550;inner;10;0.0129605;0.0125961;0.0134524
550;wait;10;4.2969e-05;2.4306e-05;0.000103289
550;boundary;10;0.000424424;0.000302348;0.00065106
550;calc iter;10;0.0137471;0.0133842;0.0142894
550;calc total;1;0.142267;0.142267;0.142267
550;total;1;28.6298;28.6298;28.6298
755;initialize;1;39.4174;39.4174;39.4174
755;async;10;0.000626789;0.000367579;0.000939094
755;inner;10;0.0127381;0.0122151;0.013032
755;wait;10;3.21185e-05;1.6694e-05;8.3246e-05
755;boundary;10;0.000359767;0.000248662;0.000509507
755;calc iter;10;0.0137578;0.0131459;0.0139858
755;calc total;1;0.142261;0.142261;0.142261
755;total;1;39.7123;39.7123;39.7123
551;initialize;1;28.227;28.227;28.227
551;async;10;0.00017456;6.5142e-05;0.000408147
551;inner;10;0.0131107;0.0129044;0.0134803
551;wait;10;3.61646e-05;2.0778e-05;8.1337e-05
551;boundary;10;0.000451232;0.000314941;0.00067232
551;calc iter;10;0.0137738;0.0133969;0.0146148
551;calc total;1;0.142266;0.142266;0.142266
551;total;1;28.5238;28.5238;28.5238
756;initialize;1;39.4179;39.4179;39.4179
756;async;10;0.000491056;0.000179721;0.000918241
756;inner;10;0.0129374;0.0125096;0.0132697
756;wait;10;3.05075e-05;1.3345e-05;9.4888e-05
756;boundary;10;0.000341619;0.000250193;0.00061118
756;calc iter;10;0.0138017;0.0132334;0.0139946
756;calc total;1;0.14226;0.14226;0.14226
756;total;1;39.7128;39.7128;39.7128
757;initialize;1;39.4174;39.4174;39.4174
757;async;10;0.000545425;0.000176475;0.00121427
757;inner;10;0.012826;0.0123525;0.0131723
757;wait;10;4.48235e-05;1.5819e-05;0.000129575
757;boundary;10;0.00035348;0.000260571;0.000489905
757;calc iter;10;0.0137707;0.0131718;0.0142765
757;calc total;1;0.142259;0.142259;0.142259
757;total;1;39.7123;39.7123;39.7123
758;initialize;1;39.4173;39.4173;39.4173
758;async;10;0.000542992;0.000321201;0.00119579
758;inner;10;0.0127357;0.0123919;0.0129624
758;wait;10;5.4006e-05;1.8208e-05;0.000125851
758;boundary;10;0.000437222;0.000259893;0.000616034
758;calc iter;10;0.0137711;0.0134646;0.0139282
758;calc total;1;0.14226;0.14226;0.14226
758;total;1;39.7123;39.7123;39.7123
759;initialize;1;39.4174;39.4174;39.4174
759;async;10;0.000255261;0.000139465;0.000507677
759;inner;10;0.0131569;0.0128702;0.0133715
759;wait;10;3.08466e-05;1.728e-05;7.5958e-05
759;boundary;10;0.000303988;0.000282968;0.000340092
759;calc iter;10;0.0137478;0.0135803;0.0139621
759;calc total;1;0.142256;0.142256;0.142256
759;total;1;39.7123;39.7123;39.7123
760;initialize;1;39.4174;39.4174;39.4174
760;async;10;0.000248912;0.000127605;0.000355546
760;inner;10;0.0131591;0.0129396;0.0132943
760;wait;10;3.08759e-05;1.6312e-05;9.5476e-05
760;boundary;10;0.000307267;0.000284786;0.000342372
760;calc iter;10;0.013747;0.0135396;0.013916
760;calc total;1;0.142255;0.142255;0.142255
760;total;1;39.7123;39.7123;39.7123
720;initialize;1;38.3412;38.3412;38.3412
720;async;10;0.000110106;4.3741e-05;0.000345679
720;inner;10;0.0131856;0.0130708;0.0133591
720;wait;10;3.8522e-05;2.6565e-05;6.9568e-05
720;boundary;10;0.000409234;0.000311612;0.000560478
720;calc iter;10;0.0137447;0.013585;0.0140883
720;calc total;1;0.14226;0.14226;0.14226
720;total;1;38.6381;38.6381;38.6381
696;initialize;1;37.4664;37.4664;37.4664
696;async;10;0.00040494;0.000145538;0.00063448
696;inner;10;0.0127555;0.0123511;0.0131054
696;wait;10;4.8728e-05;3.1638e-05;8.841e-05
696;boundary;10;0.000463755;0.000310113;0.000588648
696;calc iter;10;0.013674;0.0133234;0.0140197
696;calc total;1;0.142251;0.142251;0.142251
696;total;1;37.7581;37.7581;37.7581
721;initialize;1;38.3405;38.3405;38.3405
721;async;10;0.000221823;0.000101414;0.000379825
721;inner;10;0.0129893;0.0128321;0.0131624
721;wait;10;5.70754e-05;3.0778e-05;0.000125538
721;boundary;10;0.000464894;0.000327181;0.000589644
721;calc iter;10;0.0137341;0.0135056;0.0139972
721;calc total;1;0.142257;0.142257;0.142257
721;total;1;38.6374;38.6374;38.6374
697;initialize;1;37.5805;37.5805;37.5805
697;async;10;0.00042556;0.000138495;0.00069219
697;inner;10;0.0127535;0.0121718;0.013085
697;wait;10;5.52981e-05;3.0672e-05;0.00013427
697;boundary;10;0.000416051;0.000306687;0.000548344
697;calc iter;10;0.0136517;0.0132904;0.0139329
697;calc total;1;0.142255;0.142255;0.142255
697;total;1;37.8721;37.8721;37.8721
722;initialize;1;38.3411;38.3411;38.3411
722;async;10;0.000318681;0.000114709;0.000636226
722;inner;10;0.0129148;0.0127177;0.0130977
722;wait;10;5.98529e-05;3.0981e-05;0.000141242
722;boundary;10;0.000423213;0.00033005;0.000568348
722;calc iter;10;0.0137176;0.013401;0.0139992
722;calc total;1;0.142258;0.142258;0.142258
722;total;1;38.638;38.638;38.638
698;initialize;1;37.5805;37.5805;37.5805
698;async;10;0.000534076;0.000301206;0.000992846
698;inner;10;0.0127143;0.0122322;0.0130156
698;wait;10;4.33287e-05;2.3352e-05;0.000125356
698;boundary;10;0.00036397;0.000286426;0.000529169
698;calc iter;10;0.0136568;0.0132887;0.0141659
698;calc total;1;0.142256;0.142256;0.142256
698;total;1;37.8722;37.8722;37.8722
723;initialize;1;38.3404;38.3404;38.3404
723;async;10;0.000230428;7.7628e-05;0.000570653
723;inner;10;0.0130998;0.0129469;0.0133223
723;wait;10;3.84783e-05;2.101e-05;8.9505e-05
723;boundary;10;0.000372063;0.000307104;0.000467527
723;calc iter;10;0.0137417;0.0135435;0.0141753
723;calc total;1;0.142257;0.142257;0.142257
723;total;1;38.6374;38.6374;38.6374
699;initialize;1;37.5463;37.5463;37.5463
699;async;10;0.000469094;0.000338327;0.000623405
699;inner;10;0.0127116;0.012191;0.0130671
699;wait;10;5.51777e-05;3.6152e-05;0.00015586
699;boundary;10;0.000423584;0.000326912;0.000528103
699;calc iter;10;0.0136605;0.0133691;0.0139012
699;calc total;1;0.142254;0.142254;0.142254
699;total;1;37.8379;37.8379;37.8379
724;initialize;1;38.3405;38.3405;38.3405
724;async;10;0.000423039;0.000160284;0.00112135
724;inner;10;0.0127976;0.012575;0.0129516
724;wait;10;5.75136e-05;2.4125e-05;0.000216134
724;boundary;10;0.000439803;0.000292546;0.000589564
724;calc iter;10;0.0137194;0.0134076;0.0145961
724;calc total;1;0.142257;0.142257;0.142257
724;total;1;38.6374;38.6374;38.6374
700;initialize;1;37.4554;37.4554;37.4554
700;async;10;0.000463637;0.00017043;0.000966195
700;inner;10;0.0127382;0.0121344;0.0131167
700;wait;10;4.88788e-05;2.4711e-05;0.000105697
700;boundary;10;0.000394275;0.000295132;0.00059
700;calc iter;10;0.013646;0.0132946;0.0140359
700;calc total;1;0.142258;0.142258;0.142258
700;total;1;37.747;37.747;37.747
725;initialize;1;38.3405;38.3405;38.3405
725;async;10;0.000188077;7.6955e-05;0.000604516
725;inner;10;0.0129795;0.0127292;0.0133198
725;wait;10;4.20861e-05;1.8504e-05;9.1197e-05
725;boundary;10;0.000513869;0.00030897;0.000862286
725;calc iter;10;0.0137249;0.013387;0.0148734
725;calc total;1;0.142257;0.142257;0.142257
725;total;1;38.6374;38.6374;38.6374
701;initialize;1;37.44;37.44;37.44
701;async;10;0.000503569;0.000147804;0.000975757
701;inner;10;0.0127498;0.0123145;0.0131096
701;wait;10;3.91921e-05;2.1094e-05;9.3072e-05
701;boundary;10;0.000368584;0.000266579;0.000505149
701;calc iter;10;0.0136623;0.0133504;0.0145064
701;calc total;1;0.142259;0.142259;0.142259
701;total;1;37.7316;37.7316;37.7316
726;initialize;1;38.3405;38.3405;38.3405
726;async;10;0.000489521;0.000118485;0.00112626
726;inner;10;0.0127902;0.0126071;0.0129714
726;wait;10;5.83296e-05;2.0658e-05;0.000253421
726;boundary;10;0.000406729;0.000298339;0.000512764
726;calc iter;10;0.013746;0.0134353;0.0144429
726;calc total;1;0.142258;0.142258;0.142258
726;total;1;38.6374;38.6374;38.6374
702;initialize;1;37.5805;37.5805;37.5805
702;async;10;0.000570208;0.000171096;0.0011848
702;inner;10;0.0127194;0.0122884;0.0130055
702;wait;10;5.06605e-05;2.3506e-05;0.000142832
702;boundary;10;0.00037517;0.000288423;0.000480259
702;calc iter;10;0.0137163;0.0132966;0.0140342
702;calc total;1;0.142258;0.142258;0.142258
702;total;1;37.8722;37.8722;37.8722
727;initialize;1;38.3404;38.3404;38.3404
727;async;10;0.000369065;7.0047e-05;0.000841595
727;inner;10;0.0129575;0.0127317;0.0131243
727;wait;10;4.86815e-05;2.2495e-05;0.000143396
727;boundary;10;0.000392767;0.000300226;0.000559554
727;calc iter;10;0.0137692;0.01338;0.0142096
727;calc total;1;0.142255;0.142255;0.142255
727;total;1;38.6373;38.6373;38.6373
703;initialize;1;37.4896;37.4896;37.4896
703;async;10;0.000576693;0.000314685;0.00112696
703;inner;10;0.0126619;0.012203;0.0128761
703;wait;10;7.02864e-05;2.2408e-05;0.000239773
703;boundary;10;0.000422407;0.000303252;0.000630905
703;calc iter;10;0.0137325;0.0134997;0.0139325
703;calc total;1;0.142258;0.142258;0.142258
703;total;1;37.7811;37.7811;37.7811
728;initialize;1;38.3405;38.3405;38.3405
728;async;10;0.000290414;6.8427e-05;0.000768521
728;inner;10;0.013017;0.0127296;0.0132172
728;wait;10;4.63885e-05;2.0963e-05;9.9114e-05
728;boundary;10;0.000421832;0.000285099;0.000603664
728;calc iter;10;0.0137769;0.0132158;0.0142089
728;calc total;1;0.142256;0.142256;0.142256
728;total;1;38.6374;38.6374;38.6374
704;initialize;1;37.5805;37.5805;37.5805
704;async;10;0.000599475;0.000313654;0.000935995
704;inner;10;0.0127251;0.0121682;0.0131017
704;wait;10;4.27545e-05;2.1615e-05;0.000105824
704;boundary;10;0.00039439;0.000271331;0.000546086
704;calc iter;10;0.0137631;0.0132682;0.0139701
704;calc total;1;0.142262;0.142262;0.142262
704;total;1;37.8721;37.8721;37.8721
729;initialize;1;38.3404;38.3404;38.3404
729;async;10;0.000366275;0.000175526;0.000674859
729;inner;10;0.0128838;0.0125599;0.0132034
729;wait;10;5.91854e-05;2.134e-05;0.000150027
729;boundary;10;0.000490384;0.000258973;0.000700408
729;calc iter;10;0.013801;0.0133846;0.0141981
729;calc total;1;0.142257;0.142257;0.142257
729;total;1;38.6374;38.6374;38.6374
705;initialize;1;37.4787;37.4787;37.4787
705;async;10;0.000670823;0.000419531;0.000877035
705;inner;10;0.0126909;0.0120095;0.0131036
705;wait;10;4.12585e-05;1.976e-05;9.7654e-05
705;boundary;10;0.000391368;0.000244404;0.000572886
705;calc iter;10;0.0137955;0.0131519;0.0141899
705;calc total;1;0.14226;0.14226;0.14226
705;total;1;37.7704;37.7704;37.7704
730;initialize;1;38.3404;38.3404;38.3404
730;async;10;0.000355873;6.8671e-05;0.000645844
730;inner;10;0.0129211;0.0125612;0.0132413
730;wait;10;4.87325e-05;2.0228e-05;9.831e-05
730;boundary;10;0.000475833;0.000256119;0.000620035
730;calc iter;10;0.0138028;0.0129807;0.0140663
730;calc total;1;0.142257;0.142257;0.142257
730;total;1;38.6374;38.6374;38.6374
706;initialize;1;37.52;37.52;37.52
706;async;10;0.000618594;0.000302524;0.00106865
706;inner;10;0.0126864;0.012189;0.0131014
706;wait;10;4.79643e-05;2.111e-05;0.000143186
706;boundary;10;0.000411898;0.000271974;0.000588131
706;calc iter;10;0.0137659;0.0132819;0.013992
706;calc total;1;0.142261;0.142261;0.142261
706;total;1;37.8117;37.8117;37.8117
731;initialize;1;38.3405;38.3405;38.3405
731;async;10;0.000394511;0.000148584;0.000789612
731;inner;10;0.0129353;0.0125173;0.013193
731;wait;10;4.52964e-05;1.9808e-05;0.000105278
731;boundary;10;0.00043342;0.000256615;0.000616039
731;calc iter;10;0.0138097;0.0130378;0.0141368
731;calc total;1;0.142257;0.142257;0.142257
731;total;1;38.6374;38.6374;38.6374
707;initialize;1;37.3951;37.3951;37.3951
707;async;10;0.000728705;0.000259037;0.00108116
707;inner;10;0.0125964;0.0119412;0.0130702
707;wait;10;4.47167e-05;1.9705e-05;0.000107887
707;boundary;10;0.000410549;0.000252589;0.000571459
707;calc iter;10;0.0137818;0.0131651;0.0141734
707;calc total;1;0.142259;0.142259;0.142259
707;total;1;37.6867;37.6867;37.6867
732;initialize;1;38.3404;38.3404;38.3404
732;async;10;0.000374707;0.0001381;0.000798307
732;inner;10;0.0129711;0.0126368;0.0133733
732;wait;10;4.1015e-05;2.079e-05;0.000103554
732;boundary;10;0.000446088;0.000258468;0.000644257
732;calc iter;10;0.0138341;0.0131376;0.014207
732;calc total;1;0.142259;0.142259;0.142259
732;total;1;38.6374;38.6374;38.6374
708;initialize;1;37.4292;37.4292;37.4292
708;async;10;0.000584721;0.000379157;0.000780393
708;inner;10;0.0127456;0.0121422;0.0133649
708;wait;10;4.56034e-05;2.0716e-05;0.000107055
708;boundary;10;0.000473751;0.000243253;0.000676732
708;calc iter;10;0.0138508;0.0131502;0.0142894
708;calc total;1;0.14226;0.14226;0.14226
708;total;1;37.7208;37.7208;37.7208
733;initialize;1;38.3407;38.3407;38.3407
733;async;10;0.000320753;6.7797e-05;0.000681013
733;inner;10;0.0130513;0.0126871;0.0134017
733;wait;10;4.30624e-05;2.0191e-05;0.00010779
733;boundary;10;0.000408201;0.000265491;0.000654333
733;calc iter;10;0.0138243;0.0131985;0.0140918
733;calc total;1;0.142259;0.142259;0.142259
733;total;1;38.6376;38.6376;38.6376
709;initialize;1;37.5805;37.5805;37.5805
709;async;10;0.000720034;0.000405664;0.00107535
709;inner;10;0.0126497;0.012098;0.0131569
709;wait;10;4.06614e-05;1.9931e-05;0.000113941
709;boundary;10;0.000400848;0.000255223;0.000622367
709;calc iter;10;0.0138124;0.0132683;0.0140919
709;calc total;1;0.142258;0.142258;0.142258
709;total;1;37.8721;37.8721;37.8721
734;initialize;1;38.3404;38.3404;38.3404
734;async;10;0.000305092;6.9317e-05;0.000764585
734;inner;10;0.013064;0.0126651;0.0133711
734;wait;10;5.45853e-05;2.2436e-05;0.000167878
734;boundary;10;0.000384059;0.000270401;0.000622096
734;calc iter;10;0.0138092;0.0130878;0.0142503
734;calc total;1;0.142259;0.142259;0.142259
734;total;1;38.6374;38.6374;38.6374
710;initialize;1;37.5685;37.5685;37.5685
710;async;10;0.000661308;0.000259913;0.00133614
710;inner;10;0.0127798;0.0122753;0.0131851
710;wait;10;3.5617e-05;1.8988e-05;0.000107487
710;boundary;10;0.000334839;0.000258746;0.000509822
710;calc iter;10;0.0138124;0.0134966;0.0141621
710;calc total;1;0.14226;0.14226;0.14226
710;total;1;37.8602;37.8602;37.8602
735;initialize;1;38.3405;38.3405;38.3405
735;async;10;0.00026698;6.838e-05;0.000832439
735;inner;10;0.0131106;0.0127214;0.0133852
735;wait;10;4.96872e-05;2.0397e-05;0.000116434
735;boundary;10;0.000381656;0.000275277;0.000523767
735;calc iter;10;0.0138099;0.0135422;0.0140679
735;calc total;1;0.142259;0.142259;0.142259
735;total;1;38.6374;38.6374;38.6374
711;initialize;1;37.5027;37.5027;37.5027
711;async;10;0.00066081;0.000420163;0.00151206
711;inner;10;0.0127131;0.0122999;0.0130984
711;wait;10;4.65226e-05;1.9721e-05;0.00015505
711;boundary;10;0.000357339;0.000283767;0.000428626
711;calc iter;10;0.0137788;0.0134545;0.0141718
711;calc total;1;0.14226;0.14226;0.14226
711;total;1;37.7943;37.7943;37.7943
736;initialize;1;38.3405;38.3405;38.3405
736;async;10;0.000205207;6.7754e-05;0.000470115
736;inner;10;0.013097;0.0128113;0.0133749
736;wait;10;5.4836e-05;3.0487e-05;0.000124477
736;boundary;10;0.000413245;0.00031836;0.00054534
736;calc iter;10;0.0137716;0.0134896;0.0140405
736;calc total;1;0.142263;0.142263;0.142263
736;total;1;38.6374;38.6374;38.6374
712;initialize;1;37.4171;37.4171;37.4171
712;async;10;0.000555378;0.000331196;0.00124436
712;inner;10;0.0127026;0.0123517;0.0130523
712;wait;10;5.85936e-05;2.3696e-05;0.000142781
712;boundary;10;0.000445064;0.000311218;0.000586678
712;calc iter;10;0.0137627;0.0134589;0.0140312
712;calc total;1;0.142254;0.142254;0.142254
712;total;1;37.7088;37.7088;37.7088
737;initialize;1;38.3407;38.3407;38.3407
737;async;10;0.000214201;7.5455e-05;0.000451834
737;inner;10;0.0131287;0.0128864;0.0134071
737;wait;10;4.77619e-05;3.0128e-05;0.000111069
737;boundary;10;0.000368873;0.000309315;0.000447497
737;calc iter;10;0.0137607;0.0135522;0.0140547
737;calc total;1;0.142259;0.142259;0.142259
737;total;1;38.6376;38.6376;38.6376
738;initialize;1;38.3407;38.3407;38.3407
738;async;10;0.000186056;7.392e-05;0.000439506
738;inner;10;0.013069;0.0127656;0.0133864
738;wait;10;6.26808e-05;4.0761e-05;0.000119207
738;boundary;10;0.000434719;0.000314439;0.000605935
738;calc iter;10;0.0137539;0.0135803;0.0140446
738;calc total;1;0.142261;0.142261;0.142261
738;total;1;38.6376;38.6376;38.6376
739;initialize;1;38.3405;38.3405;38.3405
739;async;10;0.000196876;0.000103123;0.000438574
739;inner;10;0.0131443;0.0128975;0.0134305
739;wait;10;4.55699e-05;2.952e-05;9.7942e-05
739;boundary;10;0.00037537;0.000304645;0.000460372
739;calc iter;10;0.013763;0.0135558;0.0140734
739;calc total;1;0.142258;0.142258;0.142258
739;total;1;38.6374;38.6374;38.6374
566;initialize;1;28.3617;28.3617;28.3617
566;async;10;0.000556423;9.1171e-05;0.00110583
566;inner;10;0.0124636;0.0119737;0.0132916
566;wait;10;6.57299e-05;4.5813e-05;0.000117228
566;boundary;10;0.000585246;0.000338945;0.000759318
566;calc iter;10;0.0136727;0.0131751;0.0141386
566;calc total;1;0.142267;0.142267;0.142267
566;total;1;28.6527;28.6527;28.6527
740;initialize;1;38.3406;38.3406;38.3406
740;async;10;0.000249901;0.000186606;0.000447801
740;inner;10;0.0131487;0.0129484;0.0133992
740;wait;10;3.91952e-05;2.2598e-05;0.000101029
740;boundary;10;0.000327736;0.000300682;0.000400309
740;calc iter;10;0.0137665;0.013598;0.0141278
740;calc total;1;0.142261;0.142261;0.142261
740;total;1;38.6375;38.6375;38.6375
567;initialize;1;28.4346;28.4346;28.4346
567;async;10;0.000596989;0.000195936;0.00106304
567;inner;10;0.0125769;0.0121611;0.0131393
567;wait;10;6.91453e-05;3.5341e-05;0.000194811
567;boundary;10;0.00052231;0.000351111;0.00069974
567;calc iter;10;0.0137669;0.0132951;0.0140605
567;calc total;1;0.142262;0.142262;0.142262
567;total;1;28.7257;28.7257;28.7257
741;initialize;1;38.3408;38.3408;38.3408
741;async;10;0.00015326;0.00010713;0.000418152
741;inner;10;0.0132502;0.0130834;0.0134672
741;wait;10;3.48786e-05;2.0022e-05;9.5321e-05
741;boundary;10;0.000337097;0.000315355;0.000366622
741;calc iter;10;0.0137764;0.0135754;0.0141626
741;calc total;1;0.142259;0.142259;0.142259
741;total;1;38.6377;38.6377;38.6377
568;initialize;1;28.3617;28.3617;28.3617
568;async;10;0.000821742;0.000166862;0.00141597
568;inner;10;0.0125331;0.0121178;0.0131798
568;wait;10;5.64581e-05;2.443e-05;0.000139716
568;boundary;10;0.000416472;0.000279716;0.000592067
568;calc iter;10;0.0138288;0.0134578;0.0141371
568;calc total;1;0.142257;0.142257;0.142257
568;total;1;28.6527;28.6527;28.6527
742;initialize;1;38.3405;38.3405;38.3405
742;async;10;0.000245358;0.000197366;0.000414279
742;inner;10;0.0131454;0.0129603;0.0133723
742;wait;10;4.38184e-05;2.0822e-05;0.000122596
742;boundary;10;0.000333034;0.000304784;0.000389809
742;calc iter;10;0.0137685;0.0135718;0.0140514
742;calc total;1;0.14226;0.14226;0.14226
742;total;1;38.6375;38.6375;38.6375
569;initialize;1;28.4187;28.4187;28.4187
569;async;10;0.000959246;0.000193304;0.00129473
569;inner;10;0.0124199;0.0118595;0.0131784
569;wait;10;5.14604e-05;2.1593e-05;0.000131941
569;boundary;10;0.000446212;0.000253235;0.000604922
569;calc iter;10;0.0138781;0.0130223;0.0141025
569;calc total;1;0.14226;0.14226;0.14226
569;total;1;28.7097;28.7097;28.7097
743;initialize;1;38.3405;38.3405;38.3405
743;async;10;0.000173689;0.000121715;0.000376996
743;inner;10;0.0131221;0.0129225;0.0133773
743;wait;10;4.88318e-05;2.7274e-05;0.000111767
743;boundary;10;0.000409777;0.000322696;0.000504318
743;calc iter;10;0.0137557;0.0135902;0.0140644
743;calc total;1;0.14226;0.14226;0.14226
743;total;1;38.6374;38.6374;38.6374
570;initialize;1;28.4013;28.4013;28.4013
570;async;10;0.00119461;0.000444814;0.00149314
570;inner;10;0.0121578;0.0113179;0.0131924
570;wait;10;5.19905e-05;2.1862e-05;0.000134502
570;boundary;10;0.000534001;0.000237598;0.000645685
570;calc iter;10;0.0139405;0.0129034;0.0145292
570;calc total;1;0.142258;0.142258;0.142258
570;total;1;28.6924;28.6924;28.6924
571;initialize;1;28.3618;28.3618;28.3618
571;async;10;0.000944736;0.000186117;0.00128032
571;inner;10;0.0124424;0.0118474;0.0132579
571;wait;10;4.46709e-05;2.0199e-05;0.000101952
571;boundary;10;0.000438107;0.0002554;0.000595211
571;calc iter;10;0.0138712;0.0129424;0.0141585
571;calc total;1;0.14226;0.14226;0.14226
571;total;1;28.6528;28.6528;28.6528
572;initialize;1;28.3617;28.3617;28.3617
572;async;10;0.000793013;0.000141464;0.0012896
572;inner;10;0.0125883;0.0121498;0.0132606
572;wait;10;4.43614e-05;2.344e-05;9.9246e-05
572;boundary;10;0.000403362;0.000283031;0.000474206
572;calc iter;10;0.0138302;0.0135148;0.0141537
572;calc total;1;0.142262;0.142262;0.142262
572;total;1;28.6527;28.6527;28.6527
573;initialize;1;28.3617;28.3617;28.3617
573;async;10;0.000520783;0.000247497;0.000984886
573;inner;10;0.01273;0.0124006;0.0132906
573;wait;10;4.91778e-05;2.9313e-05;0.000131296
573;boundary;10;0.000454695;0.000342178;0.00052565
573;calc iter;10;0.013756;0.0133732;0.014167
573;calc total;1;0.142264;0.142264;0.142264
573;total;1;28.6527;28.6527;28.6527
574;initialize;1;28.3617;28.3617;28.3617
574;async;10;0.000369078;0.000113083;0.000678699
574;inner;10;0.0129028;0.0126101;0.0133579
574;wait;10;4.60898e-05;2.9494e-05;0.000100275
574;boundary;10;0.000433858;0.000323264;0.000513313
574;calc iter;10;0.0137531;0.0133837;0.0143343
574;calc total;1;0.142264;0.142264;0.142264
574;total;1;28.6527;28.6527;28.6527
575;initialize;1;28.4346;28.4346;28.4346
575;async;10;0.000151053;7.0628e-05;0.000353427
575;inner;10;0.0131497;0.0129437;0.0136768
575;wait;10;4.34322e-05;1.9647e-05;0.000115752
575;boundary;10;0.000432745;0.000341783;0.000571519
575;calc iter;10;0.013778;0.0134038;0.0145296
575;calc total;1;0.142262;0.142262;0.142262
575;total;1;28.7257;28.7257;28.7257
496;initialize;1;37.086;37.086;37.086
496;async;10;0.000405233;8.7861e-05;0.000608038
496;inner;10;0.0128785;0.0126734;0.0132885
496;wait;10;5.61621e-05;3.1007e-05;0.000152258
496;boundary;10;0.000417351;0.000312749;0.000553789
496;calc iter;10;0.0137585;0.0134742;0.0141812
496;calc total;1;0.142261;0.142261;0.142261
496;total;1;37.3834;37.3834;37.3834
497;initialize;1;37.0866;37.0866;37.0866
497;async;10;0.000389983;0.00011389;0.000915288
497;inner;10;0.0128128;0.0126248;0.0132128
497;wait;10;6.23779e-05;3.0003e-05;0.000137394
497;boundary;10;0.000499319;0.000324449;0.000653917
497;calc iter;10;0.0137661;0.0134657;0.0141213
497;calc total;1;0.142259;0.142259;0.142259
497;total;1;37.3839;37.3839;37.3839
498;initialize;1;37.0863;37.0863;37.0863
498;async;10;0.000494731;0.000190071;0.000966992
498;inner;10;0.0127947;0.0125395;0.0130889
498;wait;10;5.9368e-05;1.9281e-05;0.000178675
498;boundary;10;0.000455464;0.000263388;0.000592925
498;calc iter;10;0.0138054;0.0135747;0.0141115
498;calc total;1;0.142259;0.142259;0.142259
498;total;1;37.3837;37.3837;37.3837
499;initialize;1;37.0863;37.0863;37.0863
499;async;10;0.000393657;0.000102763;0.000849545
499;inner;10;0.0128528;0.0125282;0.0133183
499;wait;10;5.32556e-05;2.6499e-05;0.000121011
499;boundary;10;0.000468803;0.000319961;0.000657254
499;calc iter;10;0.0137698;0.0134892;0.0141519
499;calc total;1;0.142259;0.142259;0.142259
499;total;1;37.3837;37.3837;37.3837
500;initialize;1;37.0866;37.0866;37.0866
500;async;10;0.000279571;8.232e-05;0.000596976
500;inner;10;0.0128544;0.0124044;0.0133908
500;wait;10;5.1222e-05;2.9132e-05;9.6705e-05
500;boundary;10;0.000522258;0.000309997;0.000743504
500;calc iter;10;0.0137086;0.0134524;0.0142505
500;calc total;1;0.142258;0.142258;0.142258
500;total;1;37.3839;37.3839;37.3839
501;initialize;1;37.0865;37.0865;37.0865
501;async;10;0.000298059;0.000139226;0.000502028
501;inner;10;0.0128636;0.0124354;0.0132825
501;wait;10;5.42812e-05;3.3993e-05;0.000135713
501;boundary;10;0.000473915;0.000331398;0.000655279
501;calc iter;10;0.013691;0.0134062;0.0141274
501;calc total;1;0.142259;0.142259;0.142259
501;total;1;37.3839;37.3839;37.3839
502;initialize;1;37.0862;37.0862;37.0862
502;async;10;0.000250509;0.000103319;0.000489872
502;inner;10;0.0130073;0.0126137;0.0134111
502;wait;10;4.20043e-05;2.5665e-05;9.3395e-05
502;boundary;10;0.000411257;0.000307662;0.000626004
502;calc iter;10;0.0137124;0.0134129;0.0142802
502;calc total;1;0.142259;0.142259;0.142259
502;total;1;37.3836;37.3836;37.3836
503;initialize;1;37.0864;37.0864;37.0864
503;async;10;0.000377672;0.000202954;0.000494511
503;inner;10;0.0128739;0.0125629;0.0133359
503;wait;10;4.58424e-05;2.3614e-05;0.000163514
503;boundary;10;0.000423182;0.000326953;0.000579359
503;calc iter;10;0.0137216;0.0135037;0.014054
503;calc total;1;0.142257;0.142257;0.142257
503;total;1;37.3838;37.3838;37.3838
590;initialize;1;38.7967;38.7967;38.7967
590;async;10;0.000941623;0.000283495;0.00176698
590;inner;10;0.011918;0.0112718;0.0131295
590;wait;10;6.95314e-05;4.926e-05;0.000135745
590;boundary;10;0.000636718;0.000368755;0.000748647
590;calc iter;10;0.0135679;0.0129348;0.0140403
590;calc total;1;0.142267;0.142267;0.142267
590;total;1;39.0936;39.0936;39.0936
591;initialize;1;38.7967;38.7967;38.7967
591;async;10;0.00101259;0.000180511;0.00154173
591;inner;10;0.0120805;0.0117324;0.0131654
591;wait;10;6.60198e-05;4.1097e-05;0.000135195
591;boundary;10;0.000546607;0.000352938;0.000710397
591;calc iter;10;0.0137075;0.0131206;0.0140668
591;calc total;1;0.142261;0.142261;0.142261
591;total;1;39.0936;39.0936;39.0936
592;initialize;1;38.774;38.774;38.774
592;async;10;0.00139862;0.000256342;0.00204642
592;inner;10;0.0119663;0.011299;0.0129858
592;wait;10;5.33661e-05;2.0577e-05;0.000171366
592;boundary;10;0.000405184;0.000270681;0.000508637
592;calc iter;10;0.0138249;0.0135841;0.014061
592;calc total;1;0.142262;0.142262;0.142262
592;total;1;39.0709;39.0709;39.0709
593;initialize;1;38.7967;38.7967;38.7967
593;async;10;0.00130811;0.000423213;0.00160496
593;inner;10;0.0120842;0.0111502;0.0132899
593;wait;10;4.4907e-05;2.2489e-05;0.000107899
593;boundary;10;0.00048549;0.000244892;0.000597005
593;calc iter;10;0.0139248;0.0127073;0.0144195
593;calc total;1;0.142262;0.142262;0.142262
593;total;1;39.0936;39.0936;39.0936
594;initialize;1;38.7967;38.7967;38.7967
594;async;10;0.000170995;0.000126139;0.000405646
594;inner;10;0.0132263;0.0121679;0.0138512
594;wait;10;5.71364e-05;2.2991e-05;0.000125044
594;boundary;10;0.000571397;0.000237898;0.000627969
594;calc iter;10;0.0140274;0.0125571;0.0149646
594;calc total;1;0.142262;0.142262;0.142262
594;total;1;39.0936;39.0936;39.0936
595;initialize;1;38.7934;38.7934;38.7934
595;async;10;0.00152903;0.000427985;0.00183445
595;inner;10;0.0118576;0.0109761;0.0131084
595;wait;10;5.22174e-05;2.1801e-05;0.000140399
595;boundary;10;0.000464614;0.000252273;0.000597966
595;calc iter;10;0.0139052;0.0129399;0.0143313
595;calc total;1;0.142261;0.142261;0.142261
595;total;1;39.0903;39.0903;39.0903
596;initialize;1;38.7766;38.7766;38.7766
596;async;10;0.00129323;0.00035151;0.00181951
596;inner;10;0.0120454;0.0115084;0.0128993
596;wait;10;6.43187e-05;2.3059e-05;0.000284074
596;boundary;10;0.000395874;0.000281813;0.000475266
596;calc iter;10;0.0138003;0.0135957;0.0139844
596;calc total;1;0.142262;0.142262;0.142262
596;total;1;39.0735;39.0735;39.0735
597;initialize;1;38.772;38.772;38.772
597;async;10;0.00070491;0.000137771;0.00123358
597;inner;10;0.0125218;0.0121274;0.0133701
597;wait;10;4.52354e-05;3.1451e-05;9.8394e-05
597;boundary;10;0.000436716;0.000307738;0.0005579
597;calc iter;10;0.0137098;0.0133715;0.0142186
597;calc total;1;0.142262;0.142262;0.142262
597;total;1;39.0688;39.0688;39.0688
598;initialize;1;38.7967;38.7967;38.7967
598;async;10;0.000918216;0.000273926;0.00130354
598;inner;10;0.0121449;0.0115001;0.0131703
598;wait;10;5.41939e-05;2.7548e-05;0.000128987
598;boundary;10;0.00049427;0.000344622;0.000689451
598;calc iter;10;0.0136129;0.013349;0.0140817
598;calc total;1;0.142265;0.142265;0.142265
598;total;1;39.0936;39.0936;39.0936
599;initialize;1;38.7789;38.7789;38.7789
599;async;10;0.000595327;0.000363356;0.000855382
599;inner;10;0.0127016;0.0124002;0.0134456
599;wait;10;3.5229e-05;1.6906e-05;8.464e-05
599;boundary;10;0.000398658;0.000308588;0.000472052
599;calc iter;10;0.0137319;0.0134255;0.0142043
599;calc total;1;0.142262;0.142262;0.142262
599;total;1;39.0757;39.0757;39.0757
616;initialize;1;31.6461;31.6461;31.6461
616;async;10;0.00083042;0.000189546;0.00134503
616;inner;10;0.0124859;0.0119895;0.012989
616;wait;10;6.74958e-05;2.2403e-05;0.000223647
616;boundary;10;0.000368104;0.000279792;0.000459363
616;calc iter;10;0.0137533;0.0134657;0.0140298
616;calc total;1;0.142258;0.142258;0.142258
616;total;1;31.9415;31.9415;31.9415
617;initialize;1;31.6461;31.6461;31.6461
617;async;10;0.00112201;0.000344483;0.00163447
617;inner;10;0.0122599;0.0114779;0.013101
617;wait;10;4.07622e-05;1.8874e-05;0.000103783
617;boundary;10;0.000410351;0.000252444;0.000569727
617;calc iter;10;0.0138345;0.0132804;0.0143341
641;initialize;1;39.1649;39.1649;39.1649
641;async;10;0.000690767;0.000204207;0.00117751
641;inner;10;0.0127178;0.0123345;0.0130836
641;wait;10;6.24512e-05;2.1371e-05;0.000176533
641;boundary;10;0.000373596;0.000265701;0.000463872
641;calc iter;10;0.0138459;0.0134848;0.014144
641;calc total;1;0.142265;0.142265;0.142265
641;total;1;39.4614;39.4614;39.4614
617;calc total;1;0.142262;0.142262;0.142262
617;total;1;31.9415;31.9415;31.9415
642;initialize;1;39.1649;39.1649;39.1649
642;async;10;0.000657081;0.000194736;0.000952789
642;inner;10;0.0127266;0.0122658;0.0133345
642;wait;10;4.58422e-05;2.0383e-05;0.000123095
642;boundary;10;0.000458557;0.000247881;0.000612084
642;calc iter;10;0.0138896;0.0131788;0.0143076
642;calc total;1;0.142268;0.142268;0.142268
642;total;1;39.4614;39.4614;39.4614
618;initialize;1;31.6461;31.6461;31.6461
618;async;10;0.00122823;0.000386523;0.00147417
618;inner;10;0.0120853;0.0110594;0.0131412
618;wait;10;4.70808e-05;1.8546e-05;0.000104011
618;boundary;10;0.00054584;0.000231834;0.000680333
618;calc iter;10;0.0139083;0.0127697;0.0145439
618;calc total;1;0.142262;0.142262;0.142262
618;total;1;31.9415;31.9415;31.9415
643;initialize;1;39.1649;39.1649;39.1649
643;async;10;0.000582646;0.000104857;0.00105299
643;inner;10;0.0128834;0.0124993;0.0133357
643;wait;10;3.88239e-05;1.9296e-05;9.2898e-05
643;boundary;10;0.000351029;0.000257848;0.000449746
643;calc iter;10;0.013857;0.0134469;0.0142519
643;calc total;1;0.142266;0.142266;0.142266
643;total;1;39.4614;39.4614;39.4614
619;initialize;1;31.6462;31.6462;31.6462
619;async;10;0.00111459;0.000252667;0.00162042
619;inner;10;0.0122611;0.0116061;0.013038
619;wait;10;4.56012e-05;2.0215e-05;0.000128622
619;boundary;10;0.000405474;0.000257852;0.000578815
619;calc iter;10;0.0138284;0.0133866;0.014293
619;calc total;1;0.142263;0.142263;0.142263
619;total;1;31.9415;31.9415;31.9415
644;initialize;1;39.1649;39.1649;39.1649
644;async;10;0.000473608;0.000200993;0.00101359
644;inner;10;0.0128629;0.0125339;0.0132584
644;wait;10;5.29199e-05;2.7651e-05;0.000111936
644;boundary;10;0.000419548;0.000320679;0.000565454
644;calc iter;10;0.0138102;0.0135368;0.0140212
644;calc total;1;0.142266;0.142266;0.142266
644;total;1;39.4614;39.4614;39.4614
620;initialize;1;31.6461;31.6461;31.6461
620;async;10;0.000763724;0.000174917;0.00121326
620;inner;10;0.0125571;0.0121498;0.0131162
620;wait;10;4.96647e-05;2.2587e-05;0.000109414
620;boundary;10;0.000373848;0.000290324;0.000522146
620;calc iter;10;0.0137455;0.0133938;0.0139865
620;calc total;1;0.14226;0.14226;0.14226
620;total;1;31.9415;31.9415;31.9415
645;initialize;1;39.1649;39.1649;39.1649
645;async;10;0.000389985;0.000196057;0.000883243
645;inner;10;0.0128413;0.0122745;0.0133076
645;wait;10;5.32358e-05;2.9284e-05;0.000118697
645;boundary;10;0.000475885;0.000319212;0.000755846
645;calc iter;10;0.0137617;0.0134007;0.0140078
645;calc total;1;0.142266;0.142266;0.142266
645;total;1;39.4614;39.4614;39.4614
621;initialize;1;31.6461;31.6461;31.6461
621;async;10;0.0005901;0.000170456;0.00113384
621;inner;10;0.0125566;0.0120312;0.0131033
621;wait;10;5.50056e-05;3.9864e-05;0.000105066
621;boundary;10;0.000477241;0.00031089;0.000578311
621;calc iter;10;0.0136805;0.0133729;0.0139444
621;calc total;1;0.142266;0.142266;0.142266
621;total;1;31.9415;31.9415;31.9415
646;initialize;1;39.1649;39.1649;39.1649
646;async;10;0.000337156;0.000155842;0.000565302
646;inner;10;0.0128699;0.0123257;0.0133277
646;wait;10;5.0393e-05;2.8327e-05;0.000101083
646;boundary;10;0.000454836;0.000297652;0.000687806
646;calc iter;10;0.0137133;0.0134484;0.0140531
646;calc total;1;0.142267;0.142267;0.142267
646;total;1;39.4614;39.4614;39.4614
622;initialize;1;31.6461;31.6461;31.6461
622;async;10;0.000529445;0.000284366;0.000728401
622;inner;10;0.0125619;0.0118445;0.0130793
622;wait;10;5.76072e-05;3.0314e-05;0.000137681
622;boundary;10;0.000471715;0.000310655;0.000714167
622;calc iter;10;0.013622;0.0132995;0.0139147
622;calc total;1;0.142266;0.142266;0.142266
622;total;1;31.9415;31.9415;31.9415
647;initialize;1;39.165;39.165;39.165
647;async;10;0.000112276;4.7682e-05;0.000381361
647;inner;10;0.0130728;0.0124587;0.0134675
647;wait;10;3.75976e-05;2.1501e-05;8.541e-05
647;boundary;10;0.00047539;0.000292999;0.000840258
647;calc iter;10;0.0136992;0.0134176;0.0142633
647;calc total;1;0.142267;0.142267;0.142267
647;total;1;39.4614;39.4614;39.4614
623;initialize;1;31.6461;31.6461;31.6461
623;async;10;0.000559255;0.000377116;0.000843796
623;inner;10;0.012578;0.0118577;0.0131602
623;wait;10;4.37426e-05;1.7956e-05;7.9734e-05
623;boundary;10;0.000443117;0.000301889;0.000736039
623;calc iter;10;0.0136253;0.013231;0.0139969
623;calc total;1;0.142264;0.142264;0.142264
623;total;1;31.9415;31.9415;31.9415
664;initialize;1;31.4627;31.4627;31.4627
664;async;10;0.000265177;7.2912e-05;0.000937471
664;inner;10;0.0131318;0.0127905;0.0135266
664;wait;10;4.35476e-05;2.5659e-05;9.6901e-05
664;boundary;10;0.000376319;0.000294651;0.000521888
664;calc iter;10;0.0138179;0.0134863;0.0141416
664;calc total;1;0.142251;0.142251;0.142251
664;total;1;31.76;31.76;31.76
665;initialize;1;31.4627;31.4627;31.4627
665;async;10;0.000421285;0.000181736;0.000716986
665;inner;10;0.012922;0.0126433;0.013272
665;wait;10;5.75215e-05;2.5965e-05;0.000145418
665;boundary;10;0.000412132;0.00030261;0.000519684
665;calc iter;10;0.013814;0.0136293;0.0140715
665;calc total;1;0.142258;0.142258;0.142258
665;total;1;31.7601;31.7601;31.7601
666;initialize;1;31.4627;31.4627;31.4627
666;async;10;0.000584514;0.000265389;0.000959501
666;inner;10;0.012803;0.0124373;0.0132178
666;wait;10;4.83471e-05;2.2625e-05;0.000116677
666;boundary;10;0.000409533;0.000260343;0.000581673
666;calc iter;10;0.0138464;0.013429;0.0140647
666;calc total;1;0.142258;0.142258;0.142258
666;total;1;31.7601;31.7601;31.7601
667;initialize;1;31.4627;31.4627;31.4627
667;async;10;0.000473914;0.000233484;0.000889567
667;inner;10;0.012861;0.0125591;0.0132118
667;wait;10;5.45107e-05;2.6032e-05;0.000148505
667;boundary;10;0.000418835;0.000321675;0.000511433
667;calc iter;10;0.0138093;0.0135481;0.0140378
667;calc total;1;0.142258;0.142258;0.142258
667;total;1;31.7601;31.7601;31.7601
668;initialize;1;31.4628;31.4628;31.4628
668;async;10;0.000394229;0.000246208;0.000746959
668;inner;10;0.0128565;0.0123953;0.0132671
668;wait;10;6.04865e-05;3.1723e-05;0.00016124
668;boundary;10;0.000444529;0.000323138;0.000613071
668;calc iter;10;0.0137569;0.0134729;0.014087
668;calc total;1;0.142255;0.142255;0.142255
668;total;1;31.7601;31.7601;31.7601
669;initialize;1;31.4628;31.4628;31.4628
669;async;10;0.000435426;0.000314103;0.000533321
669;inner;10;0.0128528;0.0124551;0.0132604
669;wait;10;5.28004e-05;2.4298e-05;0.00015359
669;boundary;10;0.000405663;0.000297794;0.000577652
669;calc iter;10;0.0137478;0.0134736;0.0141255
669;calc total;1;0.142258;0.142258;0.142258
669;total;1;31.7601;31.7601;31.7601
670;initialize;1;31.4627;31.4627;31.4627
670;async;10;0.000221489;9.1907e-05;0.000393777
670;inner;10;0.01309;0.0126234;0.013518
670;wait;10;4.55167e-05;2.605e-05;9.4692e-05
670;boundary;10;0.000389865;0.000290946;0.000594163
670;calc iter;10;0.0137479;0.0134946;0.0141526
670;calc total;1;0.142255;0.142255;0.142255
670;total;1;31.7601;31.7601;31.7601
671;initialize;1;31.4628;31.4628;31.4628
671;async;10;0.000327888;0.000149801;0.000482776
671;inner;10;0.0127681;0.0122231;0.0132248
671;wait;10;6.38586e-05;3.2944e-05;0.000194415
671;boundary;10;0.000544081;0.000338972;0.000720824
671;calc iter;10;0.0137055;0.0134533;0.0140764
671;calc total;1;0.142258;0.142258;0.142258
671;total;1;31.7601;31.7601;31.7601
688;initialize;1;31.8154;31.8154;31.8154
688;async;10;0.000344776;0.000110182;0.00105289
688;inner;10;0.0129892;0.0126297;0.0133851
688;wait;10;5.22842e-05;2.3586e-05;0.00012692
688;boundary;10;0.000440011;0.000312679;0.000592178
688;calc iter;10;0.0138274;0.0133657;0.01426
688;calc total;1;0.142268;0.142268;0.142268
688;total;1;32.1122;32.1122;32.1122
689;initialize;1;31.8154;31.8154;31.8154
689;async;10;0.000286446;8.2787e-05;0.000737451
689;inner;10;0.0129477;0.012677;0.01333
689;wait;10;6.64155e-05;3.2878e-05;0.000168773
689;boundary;10;0.000505929;0.000358869;0.000657134
689;calc iter;10;0.0138079;0.0135765;0.0141635
689;calc total;1;0.142267;0.142267;0.142267
689;total;1;32.1122;32.1122;32.1122
690;initialize;1;31.8154;31.8154;31.8154
690;async;10;0.000339566;9.0095e-05;0.000625249
690;inner;10;0.013005;0.0127158;0.0133926
690;wait;10;5.45919e-05;2.8988e-05;0.000115878
690;boundary;10;0.000424384;0.000311902;0.000575532
690;calc iter;10;0.0138246;0.013669;0.0142654
690;calc total;1;0.142267;0.142267;0.142267
690;total;1;32.1122;32.1122;32.1122
691;initialize;1;31.8154;31.8154;31.8154
691;async;10;0.000240069;7.2984e-05;0.000454615
691;inner;10;0.0130532;0.0126834;0.0134094
691;wait;10;5.38396e-05;3.5043e-05;0.000127482
691;boundary;10;0.000428856;0.000316882;0.000534527
691;calc iter;10;0.013777;0.0135618;0.0142426
691;calc total;1;0.142267;0.142267;0.142267
691;total;1;32.1122;32.1122;32.1122
692;initialize;1;31.8155;31.8155;31.8155
692;async;10;0.000243441;0.000135705;0.000450394
692;inner;10;0.0130986;0.0127764;0.0133964
692;wait;10;4.73625e-05;2.5695e-05;0.00011308
692;boundary;10;0.000386396;0.000314258;0.000546505
692;calc iter;10;0.0137767;0.0135601;0.014276
692;calc total;1;0.142265;0.142265;0.142265
692;total;1;32.1122;32.1122;32.1122
693;initialize;1;31.8154;31.8154;31.8154
693;async;10;0.000145016;8.795e-05;0.000441205
693;inner;10;0.0132331;0.0129644;0.0135434
693;wait;10;3.81154e-05;2.1616e-05;9.6006e-05
693;boundary;10;0.000373573;0.000308358;0.000485002
693;calc iter;10;0.013791;0.0135465;0.014356
693;calc total;1;0.142265;0.142265;0.142265
693;total;1;32.1122;32.1122;32.1122
694;initialize;1;31.8154;31.8154;31.8154
694;async;10;0.000248583;0.000151821;0.000424152
694;inner;10;0.0130627;0.0126206;0.0135231
694;wait;10;4.83845e-05;3.0336e-05;0.000115322
694;boundary;10;0.000404501;0.000316506;0.000609257
694;calc iter;10;0.0137651;0.0135011;0.0142759
694;calc total;1;0.142266;0.142266;0.142266
694;total;1;32.1122;32.1122;32.1122
695;initialize;1;31.8154;31.8154;31.8154
695;async;10;0.000201577;6.123e-05;0.000380478
695;inner;10;0.0129902;0.012562;0.0133486
695;wait;10;5.9255e-05;3.1486e-05;0.000158975
695;boundary;10;0.000495796;0.000370351;0.000667953
695;calc iter;10;0.0137482;0.0134727;0.014154
695;calc total;1;0.142256;0.142256;0.142256
695;total;1;32.1122;32.1122;32.1122
761;initialize;1;39.4178;39.4178;39.4178
761;async;10;0.000119541;7.7465e-05;0.000344478
761;inner;10;0.0133351;0.0131184;0.01349
761;wait;10;2.59373e-05;1.1996e-05;7.7766e-05
761;boundary;10;0.000279624;0.000266772;0.000308235
761;calc iter;10;0.013761;0.0134887;0.0140869
761;calc total;1;0.142254;0.142254;0.142254
761;total;1;39.7126;39.7126;39.7126
762;initialize;1;39.4175;39.4175;39.4175
762;async;10;0.000456214;0.000372123;0.000520136
762;inner;10;0.0128345;0.0125562;0.0130826
762;wait;10;4.34555e-05;2.3259e-05;0.000120926
762;boundary;10;0.000384906;0.000321173;0.00045379
762;calc iter;10;0.0137201;0.0135517;0.0140045
762;calc total;1;0.142254;0.142254;0.142254
762;total;1;39.7124;39.7124;39.7124
763;initialize;1;39.4174;39.4174;39.4174
763;async;10;0.000427998;0.000301537;0.000505713
763;inner;10;0.0127207;0.0123932;0.0129542
763;wait;10;6.85305e-05;2.8898e-05;0.000211654
763;boundary;10;0.000483251;0.000382554;0.00058883
763;calc iter;10;0.0137016;0.0135344;0.0139292
763;calc total;1;0.142254;0.142254;0.142254
763;total;1;39.7123;39.7123;39.7123
764;initialize;1;39.4174;39.4174;39.4174
764;async;10;0.000438104;0.000317982;0.000536922
764;inner;10;0.0128193;0.0125654;0.0131172
764;wait;10;4.83791e-05;2.2858e-05;0.000141784
764;boundary;10;0.000409511;0.000323227;0.000500868
764;calc iter;10;0.0137166;0.0135392;0.0140537
764;calc total;1;0.142258;0.142258;0.142258
764;total;1;39.7123;39.7123;39.7123
765;initialize;1;39.4173;39.4173;39.4173
765;async;10;0.000448949;0.000327041;0.000529141
765;inner;10;0.0129163;0.0126776;0.0131539
765;wait;10;3.54674e-05;1.7299e-05;0.000106
765;boundary;10;0.000330952;0.000300396;0.000402209
765;calc iter;10;0.0137325;0.0134998;0.0140716
765;calc total;1;0.142259;0.142259;0.142259
765;total;1;39.7122;39.7122;39.7122
766;initialize;1;39.4177;39.4177;39.4177
766;async;10;0.000327252;0.000238371;0.000372026
766;inner;10;0.0130232;0.0127752;0.013242
766;wait;10;3.61411e-05;2.1976e-05;8.2377e-05
766;boundary;10;0.000340925;0.000294721;0.000413351
766;calc iter;10;0.0137285;0.0135821;0.0139135
766;calc total;1;0.14226;0.14226;0.14226
766;total;1;39.7126;39.7126;39.7126
767;initialize;1;39.4174;39.4174;39.4174
767;async;10;0.000343143;0.000286246;0.000386334
767;inner;10;0.0128699;0.0126318;0.013108
767;wait;10;4.11247e-05;2.4928e-05;0.000104183
767;boundary;10;0.000455654;0.00033678;0.000523775
767;calc iter;10;0.013711;0.0135378;0.0139084
767;calc total;1;0.142261;0.142261;0.142261
767;total;1;39.7123;39.7123;39.7123
713;initialize;1;37.5805;37.5805;37.5805
713;async;10;0.000423949;0.000291173;0.000639348
713;inner;10;0.0127672;0.0125161;0.0130479
713;wait;10;6.41741e-05;4.2277e-05;0.000120368
713;boundary;10;0.000470942;0.000313673;0.000590558
713;calc iter;10;0.0137275;0.0135426;0.0139457
713;calc total;1;0.142257;0.142257;0.142257
713;total;1;37.8722;37.8722;37.8722
714;initialize;1;37.5284;37.5284;37.5284
714;async;10;0.000443209;0.000189861;0.000661405
714;inner;10;0.0128636;0.0125771;0.0132684
714;wait;10;4.92579e-05;2.709e-05;0.000108638
714;boundary;10;0.00038787;0.000302596;0.000519456
714;calc iter;10;0.0137449;0.0135533;0.0140973
714;calc total;1;0.142258;0.142258;0.142258
714;total;1;37.8201;37.8201;37.8201
715;initialize;1;37.4491;37.4491;37.4491
715;async;10;0.000471932;0.000335952;0.000639406
715;inner;10;0.0127343;0.0123272;0.0131399
715;wait;10;5.9139e-05;3.6459e-05;0.000161579
715;boundary;10;0.000444752;0.000337388;0.000585773
715;calc iter;10;0.0137112;0.0134959;0.0140909
715;calc total;1;0.142257;0.142257;0.142257
715;total;1;37.7407;37.7407;37.7407
716;initialize;1;37.4065;37.4065;37.4065
716;async;10;0.000373178;0.000186766;0.000441516
716;inner;10;0.0130066;0.012682;0.0133321
716;wait;10;3.69424e-05;2.1743e-05;9.7392e-05
716;boundary;10;0.000318292;0.000282241;0.000413172
716;calc iter;10;0.0137361;0.013548;0.01405
716;calc total;1;0.142259;0.142259;0.142259
716;total;1;37.6982;37.6982;37.6982
717;initialize;1;37.5599;37.5599;37.5599
717;async;10;0.000524073;0.000405698;0.000655572
717;inner;10;0.0128462;0.0125648;0.0132043
717;wait;10;4.17121e-05;2.1523e-05;0.000139045
717;boundary;10;0.000323637;0.000281855;0.000410225
717;calc iter;10;0.0137366;0.0134383;0.014142
717;calc total;1;0.142257;0.142257;0.142257
717;total;1;37.8516;37.8516;37.8516
718;initialize;1;37.5092;37.5092;37.5092
718;async;10;0.000465053;0.000306333;0.000603888
718;inner;10;0.0128151;0.0124248;0.01317
718;wait;10;4.63176e-05;2.2138e-05;0.000106976
718;boundary;10;0.000390907;0.000312558;0.0005424
718;calc iter;10;0.0137183;0.0134543;0.014009
718;calc total;1;0.142261;0.142261;0.142261
718;total;1;37.8008;37.8008;37.8008
719;initialize;1;37.5783;37.5783;37.5783
719;async;10;0.000437807;0.000281444;0.000598497
719;inner;10;0.0126996;0.012182;0.0130082
719;wait;10;6.13322e-05;3.2898e-05;0.000188339
719;boundary;10;0.00049268;0.000348431;0.000678004
719;calc iter;10;0.0136927;0.0134778;0.0139964
719;calc total;1;0.142256;0.142256;0.142256
719;total;1;37.8699;37.8699;37.8699
DASH
InitEnergy=19200.00000
EndEnergy=19084.82272
DiffEnergy=-115.17728
Matrixspec: 45000 x 45000
Iterations: 10
# unit_id;function_name;num_calls;avg_runtime;min_runtime;max_runtime
0;initialize;1;9.09656;9.09656;9.09656
0;async;10;0.00038;0.00016;0.00072
0;inner;10;0.01255;0.01206;0.01322
0;wait;10;0.00007;0.00004;0.00017
0;boundary;10;0.00060;0.00033;0.00075
0;calc iter;10;0.01361;0.01334;0.01394
0;calc total;1;0.14223;0.14223;0.14223
0;total;1;9.39346;9.39346;9.39346
72;initialize;1;9.10998;9.10998;9.10998
72;async;10;0.000721555;0.000309434;0.00192951
72;inner;10;0.0121413;0.0114363;0.0129221
72;wait;10;6.67064e-05;3.9383e-05;0.000188037
72;boundary;10;0.000636095;0.000378488;0.000760608
72;calc iter;10;0.0135673;0.012949;0.0147535
72;calc total;1;0.142218;0.142218;0.142218
72;total;1;9.41079;9.41079;9.41079
24;initialize;1;8.95031;8.95031;8.95031
24;async;10;0.000289522;0.000140248;0.000461243
24;inner;10;0.0127292;0.0124619;0.0130831
24;wait;10;7.25895e-05;3.5231e-05;0.000195878
24;boundary;10;0.00058269;0.0003911;0.000672059
24;calc iter;10;0.0136755;0.0133874;0.0139453
24;calc total;1;0.142224;0.142224;0.142224
24;total;1;9.25146;9.25146;9.25146
1;initialize;1;9.09651;9.09651;9.09651
1;async;10;0.000431391;0.000157907;0.000711114
1;inner;10;0.0127334;0.0122687;0.0132221
1;wait;10;5.41307e-05;2.3365e-05;0.000215657
1;boundary;10;0.000411237;0.000310277;0.000498692
1;calc iter;10;0.0136314;0.0133582;0.0140455
1;calc total;1;0.142228;0.142228;0.142228
1;total;1;9.39344;9.39344;9.39344
73;initialize;1;9.11015;9.11015;9.11015
73;async;10;0.000759044;0.000363968;0.00172356
73;inner;10;0.0122728;0.0116291;0.0128544
73;wait;10;7.29509e-05;4.4327e-05;0.000198089
73;boundary;10;0.000576003;0.000368245;0.000717258
73;calc iter;10;0.0136824;0.0130434;0.0144366
73;calc total;1;0.142223;0.142223;0.142223
73;total;1;9.41095;9.41095;9.41095
25;initialize;1;8.9504;8.9504;8.9504
25;async;10;0.000149412;7.5309e-05;0.000407091
25;inner;10;0.0130835;0.0128737;0.0133533
25;wait;10;5.05459e-05;3.2825e-05;0.00010733
25;boundary;10;0.000424344;0.00033312;0.000502204
25;calc iter;10;0.0137091;0.0134696;0.0140643
25;calc total;1;0.142226;0.142226;0.142226
25;total;1;9.25151;9.25151;9.25151
2;initialize;1;9.0973;9.0973;9.0973
2;async;10;0.000405451;0.000159316;0.000734644
2;inner;10;0.0128087;0.0123438;0.013319
2;wait;10;4.02064e-05;1.896e-05;0.000102999
2;boundary;10;0.000376431;0.000319979;0.000442143
2;calc iter;10;0.0136317;0.0132883;0.0140223
2;calc total;1;0.142224;0.142224;0.142224
2;total;1;9.39423;9.39423;9.39423
74;initialize;1;9.09829;9.09829;9.09829
74;async;10;0.000769638;0.000329437;0.00126519
74;inner;10;0.0123886;0.0120884;0.0129674
74;wait;10;5.60344e-05;3.1947e-05;0.000114803
74;boundary;10;0.000480459;0.000335179;0.000620932
74;calc iter;10;0.013696;0.0132009;0.0139628
74;calc total;1;0.142221;0.142221;0.142221
74;total;1;9.39907;9.39907;9.39907
26;initialize;1;8.95043;8.95043;8.95043
26;async;10;0.000373018;0.000296204;0.000441942
26;inner;10;0.0128678;0.0125731;0.0131407
26;wait;10;5.26073e-05;2.8473e-05;0.000148311
26;boundary;10;0.00041999;0.000368463;0.000484728
26;calc iter;10;0.0137153;0.0134362;0.0140427
26;calc total;1;0.142227;0.142227;0.142227
26;total;1;9.25156;9.25156;9.25156
3;initialize;1;9.09736;9.09736;9.09736
3;async;10;0.00058588;0.000294823;0.000872564
3;inner;10;0.0126882;0.0121595;0.0133368
3;wait;10;3.50926e-05;1.7046e-05;7.6732e-05
3;boundary;10;0.000337077;0.000315855;0.000391344
3;calc iter;10;0.0136475;0.0133577;0.0140291
3;calc total;1;0.142225;0.142225;0.142225
3;total;1;9.39432;9.39432;9.39432
75;initialize;1;9.1113;9.1113;9.1113
75;async;10;0.000795748;0.00032502;0.00125171
75;inner;10;0.0123712;0.0119889;0.0129252
75;wait;10;5.11457e-05;3.1346e-05;0.000114245
75;boundary;10;0.000480957;0.000358927;0.000618719
75;calc iter;10;0.0137006;0.0133023;0.0140241
75;calc total;1;0.14222;0.14222;0.14222
75;total;1;9.41207;9.41207;9.41207
27;initialize;1;8.95037;8.95037;8.95037
27;async;10;0.000155228;9.8081e-05;0.000440736
27;inner;10;0.0131264;0.0128835;0.0134166
27;wait;10;3.92244e-05;2.2592e-05;9.2489e-05
27;boundary;10;0.000404063;0.000321303;0.000460539
27;calc iter;10;0.013726;0.0134741;0.0142564
27;calc total;1;0.142224;0.142224;0.142224
27;total;1;9.25149;9.25149;9.25149
4;initialize;1;9.0974;9.0974;9.0974
4;async;10;0.000451464;0.000215258;0.00064488
4;inner;10;0.0126816;0.0122449;0.0132056
4;wait;10;5.11717e-05;2.815e-05;0.000121799
4;boundary;10;0.000440861;0.000328237;0.000543773
4;calc iter;10;0.0136266;0.0133685;0.0139419
4;calc total;1;0.142225;0.142225;0.142225
4;total;1;9.39433;9.39433;9.39433
76;initialize;1;9.11047;9.11047;9.11047
76;async;10;0.000796695;0.000354575;0.00114378
76;inner;10;0.01244;0.0122059;0.0129425
76;wait;10;5.69418e-05;2.3932e-05;0.000168948
76;boundary;10;0.000412806;0.000355543;0.000585272
76;calc iter;10;0.0137078;0.0135055;0.0138676
76;calc total;1;0.142223;0.142223;0.142223
76;total;1;9.41128;9.41128;9.41128
28;initialize;1;8.95034;8.95034;8.95034
28;async;10;0.000388017;0.000322776;0.000469724
28;inner;10;0.012816;0.0125731;0.0131588
28;wait;10;5.7451e-05;3.3688e-05;0.000143388
28;boundary;10;0.000441635;0.000355613;0.000524723
28;calc iter;10;0.0137041;0.0134702;0.0140153
28;calc total;1;0.142229;0.142229;0.142229
28;total;1;9.25147;9.25147;9.25147
5;initialize;1;9.09741;9.09741;9.09741
5;async;10;0.000459599;0.000204403;0.000754182
5;inner;10;0.0126706;0.0121934;0.013258
5;wait;10;4.84659e-05;3.5139e-05;7.7318e-05
5;boundary;10;0.00043916;0.000316433;0.000517481
5;calc iter;10;0.0136189;0.0133259;0.014015
5;calc total;1;0.142226;0.142226;0.142226
5;total;1;9.39432;9.39432;9.39432
77;initialize;1;9.11046;9.11046;9.11046
77;async;10;0.000856968;0.000354492;0.00132618
77;inner;10;0.0123933;0.012107;0.0128908
77;wait;10;5.03937e-05;2.584e-05;0.000131422
77;boundary;10;0.00039554;0.000313255;0.000459398
77;calc iter;10;0.0136975;0.0134554;0.0139224
77;calc total;1;0.142221;0.142221;0.142221
77;total;1;9.41124;9.41124;9.41124
29;initialize;1;8.95037;8.95037;8.95037
29;async;10;0.000152862;8.0492e-05;0.00044591
29;inner;10;0.0130673;0.0127681;0.013309
29;wait;10;5.0666e-05;3.4441e-05;9.3043e-05
29;boundary;10;0.000434952;0.000307951;0.000526552
29;calc iter;10;0.0137069;0.0134272;0.0141449
29;calc total;1;0.142228;0.142228;0.142228
29;total;1;9.25149;9.25149;9.25149
6;initialize;1;9.09731;9.09731;9.09731
6;async;10;0.00052361;0.000169608;0.0011135
6;inner;10;0.0124923;0.0119682;0.0131694
6;wait;10;5.28626e-05;3.0419e-05;0.000147565
6;boundary;10;0.000556041;0.000322118;0.000727135
6;calc iter;10;0.0136266;0.0133295;0.0139484
6;calc total;1;0.142227;0.142227;0.142227
6;total;1;9.39424;9.39424;9.39424
78;initialize;1;9.11066;9.11066;9.11066
78;async;10;0.000851636;0.000393496;0.00120154
78;inner;10;0.0124193;0.0121189;0.0129863
78;wait;10;4.42699e-05;2.2717e-05;0.000107782
78;boundary;10;0.000392729;0.000325005;0.000457789
78;calc iter;10;0.013709;0.0135107;0.0138303
78;calc total;1;0.142221;0.142221;0.142221
78;total;1;9.41144;9.41144;9.41144
30;initialize;1;8.9503;8.9503;8.9503
30;async;10;0.000474805;0.000236751;0.00110342
30;inner;10;0.0126512;0.0124242;0.0129265
30;wait;10;7.73087e-05;3.0221e-05;0.000250056
30;boundary;10;0.000538306;0.000365592;0.000699268
30;calc iter;10;0.0137433;0.0134628;0.0139513
30;calc total;1;0.142229;0.142229;0.142229
30;total;1;9.25144;9.25144;9.25144
7;initialize;1;9.09735;9.09735;9.09735
7;async;10;0.0005712;8.2577e-05;0.00136812
7;inner;10;0.0126922;0.0120736;0.0132519
7;wait;10;4.61511e-05;2.4167e-05;9.9561e-05
7;boundary;10;0.000388742;0.000298779;0.000516922
7;calc iter;10;0.0136995;0.0134239;0.0143048
7;calc total;1;0.142222;0.142222;0.142222
7;total;1;9.39424;9.39424;9.39424
79;initialize;1;9.11337;9.11337;9.11337
79;async;10;0.000428796;9.0585e-05;0.000707507
79;inner;10;0.0129198;0.0126317;0.0133565
79;wait;10;3.66301e-05;2.2581e-05;8.652e-05
79;boundary;10;0.000341792;0.000286938;0.000414101
79;calc iter;10;0.0137282;0.0134772;0.0141444
79;calc total;1;0.14222;0.14222;0.14222
79;total;1;9.41415;9.41415;9.41415
31;initialize;1;8.95032;8.95032;8.95032
31;async;10;0.000577758;8.0816e-05;0.00106451
31;inner;10;0.0127481;0.012165;0.013169
31;wait;10;4.50766e-05;2.3917e-05;0.000105326
31;boundary;10;0.000430821;0.000301331;0.000667941
31;calc iter;10;0.013803;0.0134803;0.0140628
31;calc total;1;0.142224;0.142224;0.142224
31;total;1;9.25144;9.25144;9.25144
8;initialize;1;9.09733;9.09733;9.09733
8;async;10;0.000806931;0.000224585;0.0016314
8;inner;10;0.0125759;0.01168;0.0132208
8;wait;10;3.50141e-05;2.1607e-05;9.4876e-05
8;boundary;10;0.000332458;0.000280034;0.000502063
8;calc iter;10;0.0137513;0.0134089;0.014058
8;calc total;1;0.142216;0.142216;0.142216
8;total;1;9.39429;9.39429;9.39429
80;initialize;1;9.09914;9.09914;9.09914
80;async;10;0.00106701;0.000331944;0.00147777
80;inner;10;0.0123133;0.0118615;0.0130808
80;wait;10;5.03376e-05;2.1687e-05;0.000156839
80;boundary;10;0.000336183;0.00027191;0.000402975
80;calc iter;10;0.0137681;0.0133089;0.0141627
80;calc total;1;0.142231;0.142231;0.142231
80;total;1;9.39993;9.39993;9.39993
32;initialize;1;8.95029;8.95029;8.95029
32;async;10;0.000633203;0.000146294;0.00101999
32;inner;10;0.012661;0.0119865;0.0132056
32;wait;10;4.75857e-05;2.5855e-05;0.000143529
32;boundary;10;0.000487064;0.000278069;0.000702284
32;calc iter;10;0.0138306;0.012891;0.0143866
32;calc total;1;0.142222;0.142222;0.142222
32;total;1;9.25142;9.25142;9.25142
9;initialize;1;9.09733;9.09733;9.09733
9;async;10;0.000877747;0.000157032;0.00171952
9;inner;10;0.0124611;0.0115727;0.0133156
9;wait;10;3.65137e-05;2.1769e-05;9.0351e-05
9;boundary;10;0.000410632;0.000254867;0.000735795
9;calc iter;10;0.0137874;0.0131281;0.0143699
9;calc total;1;0.142222;0.142222;0.142222
9;total;1;9.39427;9.39427;9.39427
33;initialize;1;8.95029;8.95029;8.95029
33;async;10;0.000589359;0.000291408;0.000799097
33;inner;10;0.0126913;0.0118743;0.0131881
33;wait;10;4.6579e-05;2.12e-05;0.000115315
33;boundary;10;0.000533053;0.000259453;0.000713743
33;calc iter;10;0.0138617;0.0127147;0.0142364
33;calc total;1;0.142225;0.142225;0.142225
33;total;1;9.25143;9.25143;9.25143
10;initialize;1;9.09645;9.09645;9.09645
10;async;10;0.000920432;0.000152249;0.00126204
10;inner;10;0.0123328;0.0112671;0.0132562
10;wait;10;4.16169e-05;2.0997e-05;8.5201e-05
10;boundary;10;0.000504708;0.000248885;0.000717919
10;calc iter;10;0.0138014;0.0126582;0.0141978
10;calc total;1;0.142221;0.142221;0.142221
10;total;1;9.39341;9.39341;9.39341
34;initialize;1;8.95031;8.95031;8.95031
34;async;10;0.000718414;0.000430825;0.000971538
34;inner;10;0.0125453;0.0116278;0.0132851
34;wait;10;4.91472e-05;2.0084e-05;0.000124691
34;boundary;10;0.000561242;0.000252571;0.000750161
34;calc iter;10;0.013876;0.0123898;0.0143539
34;calc total;1;0.142226;0.142226;0.142226
34;total;1;9.25143;9.25143;9.25143
11;initialize;1;9.09734;9.09734;9.09734
11;async;10;0.00102946;0.000323142;0.00149352
11;inner;10;0.012224;0.0111451;0.0132681
11;wait;10;3.7348e-05;1.3972e-05;9.2846e-05
11;boundary;10;0.000535941;0.00025564;0.000675409
11;calc iter;10;0.013829;0.0125136;0.0145016
11;calc total;1;0.142221;0.142221;0.142221
11;total;1;9.39424;9.39424;9.39424
48;initialize;1;9.11348;9.11348;9.11348
48;async;10;0.000295437;5.5821e-05;0.000719652
48;inner;10;0.0127395;0.0122564;0.0132317
48;wait;10;5.61837e-05;3.7385e-05;7.9533e-05
48;boundary;10;0.000541365;0.000324878;0.000708909
48;calc iter;10;0.0136339;0.0133301;0.014034
48;calc total;1;0.142224;0.142224;0.142224
48;total;1;9.41449;9.41449;9.41449
35;initialize;1;8.95031;8.95031;8.95031
35;async;10;0.000190617;0.000138609;0.000459889
35;inner;10;0.0130728;0.0119241;0.0137121
35;wait;10;5.03474e-05;2.0991e-05;9.066e-05
35;boundary;10;0.000593132;0.00024303;0.000732886
35;calc iter;10;0.0139085;0.0123279;0.0146446
35;calc total;1;0.142226;0.142226;0.142226
35;total;1;9.25146;9.25146;9.25146
12;initialize;1;9.09647;9.09647;9.09647
12;async;10;0.000913442;0.000185157;0.00146517
12;inner;10;0.0125216;0.0120734;0.0132365
12;wait;10;3.76495e-05;1.9213e-05;9.5754e-05
12;boundary;10;0.000379911;0.000324148;0.000413424
12;calc iter;10;0.013854;0.0136375;0.014044
12;calc total;1;0.142221;0.142221;0.142221
12;total;1;9.3934;9.3934;9.3934
49;initialize;1;9.11349;9.11349;9.11349
49;async;10;0.000388143;0.000162104;0.00062262
49;inner;10;0.0127298;0.0124175;0.0131694
49;wait;10;5.42138e-05;3.8275e-05;0.00010645
49;boundary;10;0.000476304;0.000319092;0.000556673
49;calc iter;10;0.01365;0.0133644;0.0140684
49;calc total;1;0.142228;0.142228;0.142228
49;total;1;9.41448;9.41448;9.41448
13;initialize;1;9.0965;9.0965;9.0965
13;async;10;0.000739734;0.000349357;0.00120034
13;inner;10;0.0125056;0.0119637;0.0132565
13;wait;10;4.14339e-05;2.7171e-05;8.5225e-05
13;boundary;10;0.000502374;0.00032368;0.000627625
13;calc iter;10;0.0137907;0.0135399;0.0140172
13;calc total;1;0.142222;0.142222;0.142222
13;total;1;9.39345;9.39345;9.39345
50;initialize;1;9.11561;9.11561;9.11561
50;async;10;0.000317163;7.764e-05;0.000487305
50;inner;10;0.0128625;0.0125151;0.0133542
50;wait;10;4.76479e-05;3.4047e-05;9.602e-05
50;boundary;10;0.00042625;0.000322389;0.000527041
50;calc iter;10;0.0136549;0.0133869;0.0140649
50;calc total;1;0.14223;0.14223;0.14223
50;total;1;9.4166;9.4166;9.4166
14;initialize;1;9.0968;9.0968;9.0968
14;async;10;0.000699315;0.000203538;0.00126551
14;inner;10;0.0124054;0.0116531;0.0132299
14;wait;10;5.35069e-05;3.7391e-05;8.9019e-05
14;boundary;10;0.000593571;0.000328879;0.00091276
14;calc iter;10;0.0137534;0.0134063;0.0140898
14;calc total;1;0.142222;0.142222;0.142222
14;total;1;9.39376;9.39376;9.39376
51;initialize;1;9.11512;9.11512;9.11512
51;async;10;0.000493379;0.000316801;0.000643241
51;inner;10;0.012727;0.012417;0.0131367
51;wait;10;4.75716e-05;2.6301e-05;0.00012945
51;boundary;10;0.000402715;0.000322119;0.00046068
51;calc iter;10;0.0136719;0.0133848;0.0140545
51;calc total;1;0.142224;0.142224;0.142224
51;total;1;9.4161;9.4161;9.4161
15;initialize;1;9.09727;9.09727;9.09727
15;async;10;0.000814494;0.000230463;0.00151096
15;inner;10;0.0125558;0.0120509;0.013268
15;wait;10;4.09973e-05;2.0321e-05;8.9608e-05
15;boundary;10;0.000451323;0.000328465;0.000610554
15;calc iter;10;0.0138641;0.0136763;0.0140394
15;calc total;1;0.14222;0.14222;0.14222
15;total;1;9.39424;9.39424;9.39424
52;initialize;1;9.12776;9.12776;9.12776
52;async;10;0.000352872;0.000122805;0.000513264
52;inner;10;0.0127844;0.0125526;0.0132011
52;wait;10;5.29756e-05;3.5592e-05;9.9053e-05
52;boundary;10;0.000465551;0.000317095;0.000558995
52;calc iter;10;0.0136569;0.0134816;0.0140641
52;calc total;1;0.142225;0.142225;0.142225
52;total;1;9.42874;9.42874;9.42874
16;initialize;1;9.09655;9.09655;9.09655
16;async;10;0.00124609;0.000169414;0.00182681
16;inner;10;0.0122854;0.0116047;0.0132315
16;wait;10;3.94382e-05;1.4058e-05;0.000134257
16;boundary;10;0.000374961;0.000270978;0.000504502
16;calc iter;10;0.0139477;0.0134124;0.0141927
16;calc total;1;0.142224;0.142224;0.142224
16;total;1;9.39345;9.39345;9.39345
53;initialize;1;9.11544;9.11544;9.11544
53;async;10;0.000348876;0.000132024;0.000513792
53;inner;10;0.0128287;0.0125939;0.0132652
53;wait;10;4.8126e-05;3.2821e-05;9.3451e-05
53;boundary;10;0.00044285;0.000317677;0.000526202
53;calc iter;10;0.01367;0.0135229;0.0140598
53;calc total;1;0.142226;0.142226;0.142226
53;total;1;9.41641;9.41641;9.41641
17;initialize;1;9.09734;9.09734;9.09734
17;async;10;0.00145785;0.00036402;0.00177439
17;inner;10;0.0120513;0.011013;0.0131991
17;wait;10;4.3226e-05;2.2235e-05;0.000111811
17;boundary;10;0.000484818;0.000249759;0.000609563
17;calc iter;10;0.0140389;0.0129244;0.0144867
17;calc total;1;0.142225;0.142225;0.142225
17;total;1;9.39425;9.39425;9.39425
54;initialize;1;9.11572;9.11572;9.11572
54;async;10;0.000458899;0.000150473;0.000851188
54;inner;10;0.0127068;0.0124382;0.0131697
54;wait;10;6.96293e-05;3.1979e-05;0.000171563
54;boundary;10;0.000469933;0.000317736;0.000639113
54;calc iter;10;0.0137067;0.0133152;0.0140492
54;calc total;1;0.142225;0.142225;0.142225
54;total;1;9.4167;9.4167;9.4167
18;initialize;1;9.09669;9.09669;9.09669
18;async;10;0.00017514;0.000137582;0.000344275
18;inner;10;0.0132694;0.0120857;0.0138899
18;wait;10;5.38088e-05;1.9646e-05;0.000114786
18;boundary;10;0.000646222;0.000236715;0.000717847
18;calc iter;10;0.0141463;0.0124882;0.0149507
18;calc total;1;0.142226;0.142226;0.142226
18;total;1;9.3936;9.3936;9.3936
55;initialize;1;9.11383;9.11383;9.11383
55;async;10;0.00059622;0.000111476;0.00100741
55;inner;10;0.0126894;0.0122316;0.0131954
55;wait;10;5.26287e-05;2.3243e-05;0.000219968
55;boundary;10;0.000396967;0.000301701;0.000618848
55;calc iter;10;0.0137365;0.0132734;0.0140315
55;calc total;1;0.142226;0.142226;0.142226
55;total;1;9.41481;9.41481;9.41481
19;initialize;1;9.09646;9.09646;9.09646
19;async;10;0.00146279;0.000367065;0.00171994
19;inner;10;0.0120454;0.0110151;0.0132188
19;wait;10;4.24301e-05;2.0861e-05;9.4286e-05
19;boundary;10;0.000484028;0.000252977;0.000606794
19;calc iter;10;0.0140363;0.0129099;0.0145909
19;calc total;1;0.142223;0.142223;0.142223
19;total;1;9.39339;9.39339;9.39339
56;initialize;1;9.11348;9.11348;9.11348
56;async;10;0.000627292;0.000109754;0.000964632
56;inner;10;0.0126254;0.01198;0.0133032
56;wait;10;4.0675e-05;2.4678e-05;9.2379e-05
56;boundary;10;0.000496894;0.000273075;0.00068215
56;calc iter;10;0.0137915;0.0132172;0.014202
56;calc total;1;0.142222;0.142222;0.142222
56;total;1;9.41448;9.41448;9.41448
20;initialize;1;9.097;9.097;9.097
20;async;10;0.00125535;0.000190417;0.0018514
20;inner;10;0.0122677;0.0115647;0.0132471
20;wait;10;4.26634e-05;1.9304e-05;0.000130353
20;boundary;10;0.000372825;0.000275698;0.000504269
20;calc iter;10;0.01394;0.0135289;0.0141764
20;calc total;1;0.142228;0.142228;0.142228
20;total;1;9.39393;9.39393;9.39393
57;initialize;1;9.11387;9.11387;9.11387
57;async;10;0.00059568;0.000131059;0.000931734
57;inner;10;0.0125607;0.0118745;0.0132443
57;wait;10;5.38679e-05;2.0113e-05;0.000143385
57;boundary;10;0.000597544;0.000263304;0.000681547
57;calc iter;10;0.0138091;0.0125608;0.0145675
57;calc total;1;0.142222;0.142222;0.142222
57;total;1;9.41487;9.41487;9.41487
21;initialize;1;9.09734;9.09734;9.09734
21;async;10;0.000869065;0.000352556;0.00143579
21;inner;10;0.0125305;0.0120717;0.0132438
21;wait;10;4.07629e-05;2.7218e-05;8.2379e-05
21;boundary;10;0.000406485;0.000304882;0.000518729
21;calc iter;10;0.013848;0.0135507;0.0140088
21;calc total;1;0.142224;0.142224;0.142224
21;total;1;9.39425;9.39425;9.39425
58;initialize;1;9.11326;9.11326;9.11326
58;async;10;0.000759686;0.00046622;0.00114212
58;inner;10;0.0124679;0.0115713;0.0131807
58;wait;10;4.8924e-05;2.1804e-05;9.4279e-05
58;boundary;10;0.00055615;0.000257065;0.000695068
58;calc iter;10;0.0138342;0.0126205;0.0144356
58;calc total;1;0.142222;0.142222;0.142222
58;total;1;9.41426;9.41426;9.41426
22;initialize;1;9.09696;9.09696;9.09696
22;async;10;0.000694791;0.000161269;0.00117067
22;inner;10;0.0124002;0.0118566;0.0132794
22;wait;10;5.18246e-05;2.5503e-05;8.0321e-05
22;boundary;10;0.000612581;0.000318299;0.000823747
22;calc iter;10;0.0137614;0.0135663;0.0140504
22;calc total;1;0.142225;0.142225;0.142225
22;total;1;9.3939;9.3939;9.3939
59;initialize;1;9.11144;9.11144;9.11144
59;async;10;0.000805388;0.000446966;0.000987855
59;inner;10;0.0124578;0.0114596;0.0132069
59;wait;10;4.70728e-05;2.0364e-05;0.000100316
59;boundary;10;0.000540069;0.000245727;0.000682087
59;calc iter;10;0.013852;0.0123165;0.0142635
59;calc total;1;0.142222;0.142222;0.142222
59;total;1;9.41244;9.41244;9.41244
23;initialize;1;9.09724;9.09724;9.09724
23;async;10;0.000757023;0.000232073;0.00108318
23;inner;10;0.0124699;0.0119271;0.0131798
23;wait;10;4.86686e-05;2.9682e-05;0.000102199
23;boundary;10;0.000501014;0.000348179;0.000601644
23;calc iter;10;0.013778;0.0135584;0.0140612
23;calc total;1;0.142226;0.142226;0.142226
23;total;1;9.39418;9.39418;9.39418
60;initialize;1;9.11341;9.11341;9.11341
60;async;10;0.000506899;0.000189608;0.000802556
60;inner;10;0.0129905;0.0127572;0.0134108
60;wait;10;5.06881e-05;3.3512e-05;0.000118613
60;boundary;10;0.000396868;0.000338571;0.000475138
60;calc iter;10;0.0139464;0.0136481;0.0142919
60;calc total;1;0.142226;0.142226;0.142226
60;total;1;9.41442;9.41442;9.41442
61;initialize;1;9.11341;9.11341;9.11341
61;async;10;0.00041564;0.000279673;0.000665311
61;inner;10;0.0129571;0.0125031;0.0135662
61;wait;10;4.82856e-05;2.5842e-05;0.000108839
61;boundary;10;0.000469892;0.000339567;0.000673581
61;calc iter;10;0.0138922;0.0136749;0.0143186
61;calc total;1;0.142225;0.142225;0.142225
61;total;1;9.41442;9.41442;9.41442
62;initialize;1;9.11031;9.11031;9.11031
62;async;10;0.000244969;7.4179e-05;0.000532758
62;inner;10;0.0133242;0.0131701;0.0136566
62;wait;10;3.76874e-05;2.0171e-05;9.2979e-05
62;boundary;10;0.000359951;0.000278489;0.000458942
62;calc iter;10;0.0139678;0.013669;0.0144825
62;calc total;1;0.142226;0.142226;0.142226
62;total;1;9.41132;9.41132;9.41132
63;initialize;1;9.12523;9.12523;9.12523
63;async;10;0.000667988;0.000104781;0.00145475
63;inner;10;0.0129459;0.0124755;0.0134244
63;wait;10;3.77643e-05;2.02e-05;0.000110956
63;boundary;10;0.000324228;0.000267927;0.000390605
63;calc iter;10;0.0139771;0.013496;0.0143498
63;calc total;1;0.142225;0.142225;0.142225
63;total;1;9.42623;9.42623;9.42623
64;initialize;1;9.1135;9.1135;9.1135
64;async;10;0.000473253;9.493e-05;0.00100154
64;inner;10;0.0129528;0.0127384;0.0132884
64;wait;10;5.78441e-05;2.9947e-05;0.000140822
64;boundary;10;0.000455042;0.000320763;0.000566981
64;calc iter;10;0.0139402;0.0134336;0.0143887
64;calc total;1;0.142227;0.142227;0.142227
64;total;1;9.4145;9.4145;9.4145
65;initialize;1;9.11055;9.11055;9.11055
65;async;10;0.000473283;7.3182e-05;0.000773477
65;inner;10;0.0130634;0.0128644;0.0134572
65;wait;10;4.43409e-05;2.083e-05;0.000100373
65;boundary;10;0.000392098;0.00025991;0.00058081
65;calc iter;10;0.0139742;0.0135681;0.0143148
65;calc total;1;0.142224;0.142224;0.142224
65;total;1;9.41155;9.41155;9.41155
66;initialize;1;9.11357;9.11357;9.11357
66;async;10;0.000803952;0.000112566;0.00115342
66;inner;10;0.0127684;0.0121751;0.0133676
66;wait;10;4.5073e-05;1.9786e-05;0.000118137
66;boundary;10;0.0003856;0.000248578;0.000511402
66;calc iter;10;0.0140045;0.013538;0.014247
66;calc total;1;0.142223;0.142223;0.142223
66;total;1;9.41457;9.41457;9.41457
67;initialize;1;9.11344;9.11344;9.11344
67;async;10;0.000561587;7.6978e-05;0.00090327
67;inner;10;0.0129007;0.0125392;0.0133504
67;wait;10;5.1529e-05;1.9926e-05;0.000107087
67;boundary;10;0.00044965;0.000281253;0.000698691
67;calc iter;10;0.0139647;0.0135454;0.0142558
67;calc total;1;0.142222;0.142222;0.142222
67;total;1;9.41442;9.41442;9.41442
68;initialize;1;9.12772;9.12772;9.12772
68;async;10;0.000539884;0.000194666;0.00104723
68;inner;10;0.0127102;0.0122548;0.0133639
68;wait;10;6.62833e-05;4.6364e-05;0.000152094
68;boundary;10;0.0006001;0.00033637;0.000760142
68;calc iter;10;0.0139182;0.013477;0.0143349
68;calc total;1;0.142225;0.142225;0.142225
68;total;1;9.42872;9.42872;9.42872
69;initialize;1;9.11109;9.11109;9.11109
69;async;10;0.000404579;0.000178519;0.00063448
69;inner;10;0.0129123;0.0123925;0.0134261
69;wait;10;5.85987e-05;3.3343e-05;0.000175176
69;boundary;10;0.000497304;0.000336827;0.000698404
69;calc iter;10;0.0138742;0.0134876;0.0142948
69;calc total;1;0.142224;0.142224;0.142224
69;total;1;9.41207;9.41207;9.41207
70;initialize;1;9.11343;9.11343;9.11343
70;async;10;0.000507742;0.000250037;0.000765756
70;inner;10;0.0130098;0.0127425;0.0134014
70;wait;10;4.52818e-05;2.7655e-05;0.000109344
70;boundary;10;0.000360401;0.00028777;0.000524029
70;calc iter;10;0.0139244;0.013673;0.0142843
70;calc total;1;0.142226;0.142226;0.142226
70;total;1;9.41443;9.41443;9.41443
71;initialize;1;9.10953;9.10953;9.10953
71;async;10;0.000113206;4.9708e-05;0.000379085
71;inner;10;0.0134093;0.0132174;0.0137871
71;wait;10;3.17826e-05;1.8904e-05;8.1493e-05
71;boundary;10;0.000395541;0.000312172;0.000537079
71;calc iter;10;0.013951;0.0136458;0.0144448
71;calc total;1;0.142223;0.142223;0.142223
71;total;1;9.41052;9.41052;9.41052
81;initialize;1;9.1104;9.1104;9.1104
81;async;10;0.00122299;0.000422569;0.0016311
81;inner;10;0.0120203;0.011535;0.0130068
81;wait;10;4.84516e-05;2.2144e-05;0.000109553
81;boundary;10;0.00053849;0.000260436;0.000691749
81;calc iter;10;0.0138321;0.0130987;0.0144861
81;calc total;1;0.142232;0.142232;0.142232
81;total;1;9.41121;9.41121;9.41121
36;initialize;1;8.95029;8.95029;8.95029
36;async;10;0.000926719;0.000419213;0.00133782
36;inner;10;0.0126607;0.0122418;0.0132378
36;wait;10;4.14625e-05;2.3236e-05;0.00011539
36;boundary;10;0.00032238;0.000280096;0.000385347
36;calc iter;10;0.0139524;0.0135569;0.0142565
36;calc total;1;0.142222;0.142222;0.142222
36;total;1;9.25143;9.25143;9.25143
82;initialize;1;9.09821;9.09821;9.09821
82;async;10;0.000173072;0.000117864;0.000428009
82;inner;10;0.0130929;0.0123775;0.0137665
82;wait;10;5.41645e-05;2.0026e-05;0.000112315
82;boundary;10;0.000594182;0.000243712;0.000655291
82;calc iter;10;0.013916;0.0127678;0.0147527
82;calc total;1;0.142231;0.142231;0.142231
82;total;1;9.39902;9.39902;9.39902
37;initialize;1;8.95034;8.95034;8.95034
37;async;10;0.000490288;0.000184962;0.000825654
37;inner;10;0.0130338;0.0127265;0.013475
37;wait;10;4.32378e-05;2.6923e-05;9.9618e-05
37;boundary;10;0.000360237;0.000306765;0.000427043
37;calc iter;10;0.0139285;0.0136891;0.0143465
37;calc total;1;0.142227;0.142227;0.142227
37;total;1;9.25146;9.25146;9.25146
83;initialize;1;9.10668;9.10668;9.10668
83;async;10;0.00113219;0.000427507;0.00147244
83;inner;10;0.0121232;0.0116092;0.0130665
38;initialize;1;8.95035;8.95035;8.95035
38;async;10;0.000685555;0.000451218;0.000922149
38;inner;10;0.0126403;0.0121889;0.0132286
38;wait;10;5.42958e-05;2.7776e-05;0.00010846
38;boundary;10;0.000477839;0.000329929;0.000657468
38;calc iter;10;0.0138591;0.0135307;0.014176
38;calc total;1;0.142228;0.142228;0.142228
38;total;1;9.25147;9.25147;9.25147
83;wait;10;4.60951e-05;1.9172e-05;0.000100547
83;boundary;10;0.00053882;0.000255379;0.000675727
83;calc iter;10;0.013842;0.0131462;0.0144351
83;calc total;1;0.14223;0.14223;0.14223
83;total;1;9.40749;9.40749;9.40749
39;initialize;1;8.95031;8.95031;8.95031
39;async;10;0.000635698;0.00018733;0.00107761
39;inner;10;0.0127924;0.0124065;0.0132982
39;wait;10;5.38676e-05;2.6204e-05;0.000108945
39;boundary;10;0.000442391;0.000328299;0.000552054
39;calc iter;10;0.0139256;0.0134458;0.0141776
39;calc total;1;0.142224;0.142224;0.142224
39;total;1;9.25142;9.25142;9.25142
40;initialize;1;8.95035;8.95035;8.95035
40;async;10;0.000762892;0.00021478;0.00121021
40;inner;10;0.0125874;0.0123182;0.0131648
40;wait;10;6.3663e-05;2.8718e-05;0.00013884
40;boundary;10;0.000517185;0.000330853;0.000717918
40;calc iter;10;0.0139326;0.0137591;0.0141104
40;calc total;1;0.142221;0.142221;0.142221
40;total;1;9.25147;9.25147;9.25147
41;initialize;1;8.95035;8.95035;8.95035
41;async;10;0.000950126;0.000270112;0.00141315
41;inner;10;0.012634;0.0121004;0.0132611
41;wait;10;4.23103e-05;2.2792e-05;0.000103319
41;boundary;10;0.000375446;0.000250169;0.000550601
41;calc iter;10;0.0140033;0.0136395;0.0141932
41;calc total;1;0.142222;0.142222;0.142222
41;total;1;9.25146;9.25146;9.25146
42;initialize;1;8.95031;8.95031;8.95031
42;async;10;0.00141226;0.000441047;0.00178366
42;inner;10;0.0121607;0.0114529;0.0132421
42;wait;10;4.46097e-05;2.0884e-05;9.9383e-05
42;boundary;10;0.00045618;0.000237193;0.000618686
42;calc iter;10;0.0140757;0.0132058;0.0143951
42;calc total;1;0.142223;0.142223;0.142223
42;total;1;9.25144;9.25144;9.25144
43;initialize;1;8.95029;8.95029;8.95029
43;async;10;0.000975548;0.000255319;0.00136672
43;inner;10;0.0125794;0.012028;0.0131446
43;wait;10;4.83452e-05;2.3141e-05;0.000139863
43;boundary;10;0.000389396;0.000257754;0.000643491
43;calc iter;10;0.0139938;0.0136728;0.0142086
43;calc total;1;0.142224;0.142224;0.142224
43;total;1;9.25142;9.25142;9.25142
44;initialize;1;8.9503;8.9503;8.9503
44;async;10;0.000692249;0.000381149;0.00112198
44;inner;10;0.0127469;0.0123394;0.0132451
44;wait;10;4.85758e-05;2.9466e-05;0.000102042
44;boundary;10;0.000436604;0.000330738;0.000620785
44;calc iter;10;0.0139256;0.0136306;0.0141438
44;calc total;1;0.142223;0.142223;0.142223
44;total;1;9.25142;9.25142;9.25142
45;initialize;1;8.9503;8.9503;8.9503
45;async;10;0.000266997;7.697e-05;0.000622144
45;inner;10;0.0131237;0.0126806;0.0136365
45;wait;10;4.4791e-05;2.4957e-05;0.000101414
45;boundary;10;0.000441812;0.000289076;0.000629546
45;calc iter;10;0.0138786;0.0136137;0.0145192
45;calc total;1;0.142226;0.142226;0.142226
45;total;1;9.25142;9.25142;9.25142
46;initialize;1;8.95034;8.95034;8.95034
46;async;10;0.000578151;0.000223642;0.000868227
46;inner;10;0.012732;0.012343;0.0134182
46;wait;10;5.39415e-05;3.6814e-05;0.000114566
46;boundary;10;0.000497937;0.000303101;0.000631599
46;calc iter;10;0.0138634;0.0136753;0.014339
46;calc total;1;0.142228;0.142228;0.142228
46;total;1;9.25147;9.25147;9.25147
47;initialize;1;8.94932;8.94932;8.94932
47;async;10;0.000749446;0.000374682;0.000973018
47;inner;10;0.0127112;0.0124485;0.0130668
47;wait;10;4.79167e-05;1.7458e-05;0.000196709
47;boundary;10;0.000386552;0.000298835;0.000571634
47;calc iter;10;0.0138961;0.013663;0.0142103
47;calc total;1;0.142227;0.142227;0.142227
47;total;1;9.25044;9.25044;9.25044
96;initialize;1;9.10215;9.10215;9.10215
96;async;10;0.000636978;0.00015177;0.0011419
96;inner;10;0.0123461;0.0119477;0.0129817
96;wait;10;7.95049e-05;4.5013e-05;0.000195417
96;boundary;10;0.000687538;0.00035344;0.000809772
96;calc iter;10;0.013752;0.0131623;0.0142534
96;calc total;1;0.142229;0.142229;0.142229
96;total;1;9.3945;9.3945;9.3945
97;initialize;1;9.10232;9.10232;9.10232
97;async;10;0.000665642;0.000195186;0.00153858
97;inner;10;0.0125177;0.0119733;0.0129936
97;wait;10;5.72889e-05;4.0773e-05;0.000113983
97;boundary;10;0.000541097;0.000322472;0.000713749
97;calc iter;10;0.0137829;0.0130729;0.0145955
97;calc total;1;0.142228;0.142228;0.142228
97;total;1;9.39463;9.39463;9.39463
98;initialize;1;9.10225;9.10225;9.10225
98;async;10;0.000554665;9.652e-05;0.00128088
98;inner;10;0.0127474;0.0122156;0.0132761
98;wait;10;5.15021e-05;3.0469e-05;0.000126473
98;boundary;10;0.000449933;0.000318581;0.000605912
98;calc iter;10;0.0138047;0.0132287;0.0144057
98;calc total;1;0.142227;0.142227;0.142227
98;total;1;9.39458;9.39458;9.39458
144;initialize;1;8.96508;8.96508;8.96508
144;async;10;0.000236495;4.7469e-05;0.000342419
144;inner;10;0.0130102;0.012788;0.0132802
144;wait;10;5.51326e-05;3.185e-05;0.000138687
144;boundary;10;0.000544082;0.000341602;0.000679976
144;calc iter;10;0.0138472;0.0136428;0.0140341
144;calc total;1;0.142225;0.142225;0.142225
144;total;1;9.2567;9.2567;9.2567
84;initialize;1;9.10956;9.10956;9.10956
84;async;10;0.000705352;0.00023819;0.000993683
84;inner;10;0.0127141;0.0123674;0.0133069
84;wait;10;4.54457e-05;2.5805e-05;0.000100512
84;boundary;10;0.000394415;0.000299698;0.000519552
84;calc iter;10;0.0138605;0.0135716;0.014133
84;calc total;1;0.14223;0.14223;0.14223
84;total;1;9.41037;9.41037;9.41037
120;initialize;1;9.08896;9.08896;9.08896
120;async;10;0.000356817;0.000153066;0.00063534
120;inner;10;0.0126807;0.0123693;0.0131199
120;wait;10;6.9895e-05;4.5121e-05;0.000152043
120;boundary;10;0.00069972;0.000382967;0.000846739
120;calc iter;10;0.0138089;0.013525;0.0141093
120;calc total;1;0.142222;0.142222;0.142222
120;total;1;9.38955;9.38955;9.38955
192;initialize;1;9.07925;9.07925;9.07925
192;async;10;0.000263767;6.3974e-05;0.00043288
192;inner;10;0.0130961;0.0128247;0.0134064
192;wait;10;6.31779e-05;2.6383e-05;0.000220146
192;boundary;10;0.000494499;0.000346715;0.000642634
192;calc iter;10;0.013919;0.0136381;0.0141578
192;calc total;1;0.142228;0.142228;0.142228
192;total;1;9.38009;9.38009;9.38009
99;initialize;1;9.10522;9.10522;9.10522
99;async;10;0.00065252;0.000426804;0.000989492
99;inner;10;0.0127267;0.0124313;0.0131436
99;wait;10;4.23164e-05;2.9552e-05;9.6488e-05
99;boundary;10;0.000384383;0.000317804;0.000494923
99;calc iter;10;0.013807;0.0135721;0.0139866
99;calc total;1;0.142229;0.142229;0.142229
99;total;1;9.39753;9.39753;9.39753
168;initialize;1;9.10452;9.10452;9.10452
168;async;10;0.000482385;0.000173967;0.000843475
168;inner;10;0.0127393;0.0125365;0.0130455
168;wait;10;7.64169e-05;3.9588e-05;0.000203476
168;boundary;10;0.000548325;0.00036773;0.000634292
168;calc iter;10;0.013849;0.0135126;0.0141075
168;calc total;1;0.142217;0.142217;0.142217
168;total;1;9.39848;9.39848;9.39848
145;initialize;1;8.96427;8.96427;8.96427
145;async;10;0.000306821;0.000164382;0.000465967
145;inner;10;0.0130491;0.0128062;0.0132757
145;wait;10;5.15033e-05;2.9428e-05;9.189e-05
145;boundary;10;0.000443627;0.000315649;0.000642005
145;calc iter;10;0.0138524;0.0137462;0.0141351
145;calc total;1;0.142222;0.142222;0.142222
145;total;1;9.25587;9.25587;9.25587
85;initialize;1;9.10958;9.10958;9.10958
85;async;10;0.000718662;0.000230163;0.00130321
85;inner;10;0.0126863;0.0122516;0.0133557
85;wait;10;5.01386e-05;2.8151e-05;0.000126603
85;boundary;10;0.000421533;0.000310681;0.000625217
85;calc iter;10;0.0138781;0.0132234;0.014294
85;calc total;1;0.14223;0.14223;0.14223
85;total;1;9.41037;9.41037;9.41037
121;initialize;1;9.09142;9.09142;9.09142
121;async;10;0.000406998;0.000192815;0.000833011
121;inner;10;0.0127938;0.0124828;0.0131055
121;wait;10;5.95358e-05;3.5484e-05;0.000129749
121;boundary;10;0.000562144;0.000343562;0.000688743
121;calc iter;10;0.0138239;0.0134477;0.0143297
121;calc total;1;0.142222;0.142222;0.142222
121;total;1;9.39206;9.39206;9.39206
100;initialize;1;9.10521;9.10521;9.10521
100;async;10;0.000730936;0.000280012;0.00113655
100;inner;10;0.0126418;0.0124184;0.0130555
100;wait;10;5.13938e-05;2.2696e-05;0.000166501
100;boundary;10;0.000368429;0.000290482;0.000578812
100;calc iter;10;0.0137935;0.0134962;0.0142075
100;calc total;1;0.142229;0.142229;0.142229
100;total;1;9.39754;9.39754;9.39754
169;initialize;1;9.10008;9.10008;9.10008
169;async;10;0.000536215;0.000213921;0.000730821
169;inner;10;0.012873;0.012686;0.0130741
169;wait;10;4.63546e-05;3.1193e-05;0.000122324
169;boundary;10;0.000412928;0.000332139;0.000545152
169;calc iter;10;0.0138696;0.0135191;0.0141344
169;calc total;1;0.142219;0.142219;0.142219
169;total;1;9.39404;9.39404;9.39404
146;initialize;1;8.96335;8.96335;8.96335
146;async;10;0.000368176;0.000122076;0.000583657
146;inner;10;0.0131044;0.0129581;0.0132938
146;wait;10;3.98627e-05;2.0481e-05;9.1422e-05
146;boundary;10;0.000353561;0.000280967;0.000528103
146;calc iter;10;0.0138671;0.0135964;0.0141548
146;calc total;1;0.142225;0.142225;0.142225
146;total;1;9.25495;9.25495;9.25495
86;initialize;1;9.10882;9.10882;9.10882
86;async;10;0.00101529;0.000102815;0.00188642
86;inner;10;0.0125685;0.0122238;0.0132332
86;wait;10;3.6588e-05;2.0717e-05;0.000104013
86;boundary;10;0.000305653;0.000270128;0.000375998
86;calc iter;10;0.0139273;0.0131077;0.0145751
86;calc total;1;0.142232;0.142232;0.142232
86;total;1;9.40963;9.40963;9.40963
122;initialize;1;9.08937;9.08937;9.08937
122;async;10;0.000357015;0.000124688;0.000756175
122;inner;10;0.0130403;0.0127306;0.0132641
122;wait;10;4.58036e-05;2.8483e-05;9.8568e-05
122;boundary;10;0.000394435;0.000319228;0.000595796
122;calc iter;10;0.0138387;0.0136283;0.0141743
122;calc total;1;0.142222;0.142222;0.142222
122;total;1;9.39003;9.39003;9.39003
193;initialize;1;9.08347;9.08347;9.08347
193;async;10;0.000310847;7.8243e-05;0.000570118
193;inner;10;0.0131834;0.0129006;0.0135089
193;wait;10;4.81261e-05;2.6189e-05;0.000104275
193;boundary;10;0.00038488;0.000298245;0.000493327
193;calc iter;10;0.0139285;0.013783;0.0142579
193;calc total;1;0.142222;0.142222;0.142222
193;total;1;9.38429;9.38429;9.38429
101;initialize;1;9.09774;9.09774;9.09774
101;async;10;0.000824294;0.000386191;0.00131906
101;inner;10;0.0126002;0.0123464;0.0130228
101;wait;10;4.27967e-05;2.3601e-05;0.000127001
101;boundary;10;0.000339164;0.000287887;0.000443924
101;calc iter;10;0.0138076;0.0134482;0.0143906
101;calc total;1;0.142229;0.142229;0.142229
101;total;1;9.39008;9.39008;9.39008
170;initialize;1;9.10165;9.10165;9.10165
170;async;10;0.000490031;0.000112094;0.000809978
170;inner;10;0.0130043;0.0127222;0.0133174
170;wait;10;3.8855e-05;2.0182e-05;0.000141648
170;boundary;10;0.000343327;0.000288324;0.000520501
170;calc iter;10;0.0138775;0.013638;0.014491
170;calc total;1;0.14222;0.14222;0.14222
170;total;1;9.39558;9.39558;9.39558
147;initialize;1;8.96511;8.96511;8.96511
147;async;10;0.000478024;0.000232962;0.000906319
147;inner;10;0.0129633;0.0127549;0.0132471
147;wait;10;3.90283e-05;1.9641e-05;0.000108573
147;boundary;10;0.000389586;0.000266557;0.000479751
147;calc iter;10;0.0138714;0.0136327;0.0141909
147;calc total;1;0.142222;0.142222;0.142222
147;total;1;9.25673;9.25673;9.25673
87;initialize;1;9.09811;9.09811;9.09811
87;async;10;0.00139646;0.000137056;0.00298847
87;inner;10;0.0121104;0.0114989;0.0133082
87;wait;10;4.49942e-05;2.1408e-05;9.5297e-05
87;boundary;10;0.000467274;0.000241771;0.000648928
87;calc iter;10;0.0140211;0.0127914;0.0157593
87;calc total;1;0.142228;0.142228;0.142228
87;total;1;9.39892;9.39892;9.39892
123;initialize;1;9.08143;9.08143;9.08143
123;async;10;0.000476747;0.000188136;0.000903571
123;inner;10;0.0129718;0.0128162;0.0131142
123;wait;10;4.38396e-05;2.2319e-05;0.00013519
123;boundary;10;0.000357962;0.000286953;0.000524196
123;calc iter;10;0.0138512;0.0136415;0.0141616
123;calc total;1;0.142223;0.142223;0.142223
123;total;1;9.38207;9.38207;9.38207
194;initialize;1;9.0902;9.0902;9.0902
194;async;10;0.000386005;0.000132368;0.000744451
194;inner;10;0.0131082;0.012825;0.0134189
194;wait;10;3.97813e-05;2.2657e-05;0.000101082
194;boundary;10;0.000379155;0.000311526;0.000436399
194;calc iter;10;0.0139142;0.0136669;0.0142576
194;calc total;1;0.142221;0.142221;0.142221
194;total;1;9.39105;9.39105;9.39105
102;initialize;1;9.10523;9.10523;9.10523
102;async;10;0.000423114;0.000166087;0.000742916
102;inner;10;0.0130362;0.0128096;0.0133452
102;wait;10;3.33242e-05;2.0849e-05;8.6804e-05
102;boundary;10;0.00031744;0.000288805;0.000359101
102;calc iter;10;0.0138111;0.0134049;0.0141566
102;calc total;1;0.142231;0.142231;0.142231
102;total;1;9.39754;9.39754;9.39754
171;initialize;1;9.10094;9.10094;9.10094
171;async;10;0.000290294;8.9504e-05;0.000561509
171;inner;10;0.0131751;0.0130132;0.0134524
171;wait;10;3.52688e-05;2.0028e-05;8.5159e-05
171;boundary;10;0.000393084;0.000264018;0.000507711
171;calc iter;10;0.0138949;0.0135238;0.0143843
171;calc total;1;0.142221;0.142221;0.142221
171;total;1;9.3949;9.3949;9.3949
148;initialize;1;8.96509;8.96509;8.96509
148;async;10;0.000428162;0.000154593;0.00082911
148;inner;10;0.0130307;0.0128838;0.0132133
148;wait;10;4.22893e-05;2.1606e-05;0.000108337
148;boundary;10;0.000355732;0.000291814;0.000472322
148;calc iter;10;0.0138581;0.0135139;0.0141519
148;calc total;1;0.142225;0.142225;0.142225
148;total;1;9.2567;9.2567;9.2567
88;initialize;1;9.10281;9.10281;9.10281
88;async;10;0.000961492;0.000117548;0.00229334
88;inner;10;0.0126121;0.0122548;0.0132746
88;wait;10;3.94367e-05;2.0874e-05;9.4245e-05
88;boundary;10;0.000325921;0.000262266;0.000506095
88;calc iter;10;0.0139402;0.0131822;0.0150689
88;calc total;1;0.142229;0.142229;0.142229
88;total;1;9.40358;9.40358;9.40358
124;initialize;1;9.0837;9.0837;9.0837
124;async;10;0.000377814;0.000132933;0.000893356
124;inner;10;0.0130541;0.0128815;0.0132648
124;wait;10;3.54943e-05;1.9704e-05;9.4543e-05
124;boundary;10;0.000391599;0.000279313;0.00050513
124;calc iter;10;0.0138606;0.0135181;0.0144309
124;calc total;1;0.142226;0.142226;0.142226
124;total;1;9.38434;9.38434;9.38434
195;initialize;1;9.09048;9.09048;9.09048
195;async;10;0.00035009;0.000117209;0.000661098
195;inner;10;0.0131233;0.0128352;0.0134481
195;wait;10;3.79937e-05;2.3442e-05;9.7724e-05
195;boundary;10;0.000417322;0.000299331;0.000545916
195;calc iter;10;0.0139299;0.0134757;0.014457
195;calc total;1;0.142221;0.142221;0.142221
195;total;1;9.39129;9.39129;9.39129
103;initialize;1;9.10521;9.10521;9.10521
103;async;10;0.000601601;0.000359806;0.000960407
103;inner;10;0.0125866;0.0124205;0.0130364
103;wait;10;5.87057e-05;3.7009e-05;0.000118578
103;boundary;10;0.000522898;0.00033824;0.000631074
103;calc iter;10;0.0137711;0.0135481;0.0139405
103;calc total;1;0.14223;0.14223;0.14223
103;total;1;9.39754;9.39754;9.39754
172;initialize;1;9.09814;9.09814;9.09814
172;async;10;0.000692323;0.000381246;0.00112502
172;inner;10;0.0127892;0.0125693;0.0130587
172;wait;10;4.01546e-05;1.8651e-05;0.00015598
172;boundary;10;0.000355872;0.000287948;0.000471153
172;calc iter;10;0.0138786;0.0135883;0.014426
172;calc total;1;0.142219;0.142219;0.142219
172;total;1;9.3921;9.3921;9.3921
149;initialize;1;8.96515;8.96515;8.96515
149;async;10;0.000509916;0.000128904;0.00101316
149;inner;10;0.0129637;0.0127678;0.0131167
149;wait;10;4.45433e-05;1.9934e-05;0.000204158
149;boundary;10;0.000343526;0.00029435;0.000429535
149;calc iter;10;0.0138629;0.0134925;0.0143301
149;calc total;1;0.142223;0.142223;0.142223
149;total;1;9.25676;9.25676;9.25676
89;initialize;1;9.10149;9.10149;9.10149
89;async;10;0.000770036;0.000140214;0.00160256
89;inner;10;0.0126389;0.0123585;0.0132793
89;wait;10;5.36667e-05;2.751e-05;0.000179151
89;boundary;10;0.000422558;0.000326582;0.000590218
89;calc iter;10;0.0138863;0.0130613;0.0146127
89;calc total;1;0.142228;0.142228;0.142228
89;total;1;9.40227;9.40227;9.40227
125;initialize;1;9.09395;9.09395;9.09395
125;async;10;0.00020355;0.000100203;0.000525819
125;inner;10;0.0131652;0.0129067;0.0135265
125;wait;10;3.95326e-05;1.9493e-05;0.000118118
125;boundary;10;0.000455453;0.000268381;0.000706426
125;calc iter;10;0.0138649;0.01342;0.0148494
125;calc total;1;0.142223;0.142223;0.142223
125;total;1;9.39459;9.39459;9.39459
196;initialize;1;9.09049;9.09049;9.09049
196;async;10;0.00020356;0.00011761;0.000558697
196;inner;10;0.0131821;0.0128722;0.013494
196;wait;10;4.43795e-05;2.1009e-05;0.000107713
196;boundary;10;0.000505134;0.000282153;0.000703419
196;calc iter;10;0.0139362;0.013549;0.0147996
196;calc total;1;0.142221;0.142221;0.142221
196;total;1;9.39132;9.39132;9.39132
104;initialize;1;9.09833;9.09833;9.09833
104;async;10;0.000589308;0.000299046;0.000894301
104;inner;10;0.012647;0.0123558;0.0131549
104;wait;10;5.60637e-05;3.9862e-05;0.00011392
104;boundary;10;0.000496724;0.000314412;0.000597559
104;calc iter;10;0.0137902;0.0134865;0.0139885
104;calc total;1;0.142222;0.142222;0.142222
104;total;1;9.39068;9.39068;9.39068
173;initialize;1;9.1009;9.1009;9.1009
173;async;10;0.000403633;0.0001448;0.00067572
173;inner;10;0.0131192;0.0129441;0.0134014
173;wait;10;3.24173e-05;1.7821e-05;9.0738e-05
173;boundary;10;0.000332277;0.000264947;0.000422305
173;calc iter;10;0.0138886;0.0135156;0.0142733
173;calc total;1;0.142219;0.142219;0.142219
173;total;1;9.39483;9.39483;9.39483
150;initialize;1;8.96519;8.96519;8.96519
150;async;10;0.000284859;8.7755e-05;0.000706146
150;inner;10;0.0131746;0.0130887;0.0133428
150;wait;10;4.31733e-05;2.3691e-05;9.3786e-05
150;boundary;10;0.000350401;0.00028871;0.000426478
150;calc iter;10;0.0138539;0.0136465;0.0141447
150;calc total;1;0.142223;0.142223;0.142223
150;total;1;9.25678;9.25678;9.25678
90;initialize;1;9.10893;9.10893;9.10893
90;async;10;0.000842706;0.000148539;0.00138622
90;inner;10;0.0126455;0.0123567;0.0133536
90;wait;10;4.25182e-05;2.2615e-05;9.674e-05
90;boundary;10;0.000387209;0.000267916;0.000592499
90;calc iter;10;0.0139193;0.0134919;0.0141598
90;calc total;1;0.142229;0.142229;0.142229
90;total;1;9.40971;9.40971;9.40971
126;initialize;1;9.08522;9.08522;9.08522
126;async;10;0.000516692;0.000208404;0.00102439
126;inner;10;0.0129141;0.0127117;0.0130605
126;wait;10;4.4496e-05;2.3697e-05;0.000149105
126;boundary;10;0.000365521;0.000300143;0.000470201
126;calc iter;10;0.013842;0.013552;0.0144291
126;calc total;1;0.142226;0.142226;0.142226
126;total;1;9.38586;9.38586;9.38586
197;initialize;1;9.09364;9.09364;9.09364
197;async;10;0.000411277;9.1153e-05;0.000799946
197;inner;10;0.0130717;0.0127008;0.0134091
197;wait;10;4.14015e-05;2.3719e-05;0.000134176
197;boundary;10;0.000401375;0.00029246;0.000521524
197;calc iter;10;0.0139271;0.0136762;0.0145534
197;calc total;1;0.142223;0.142223;0.142223
197;total;1;9.39448;9.39448;9.39448
105;initialize;1;9.1022;9.1022;9.1022
105;async;10;0.000802916;0.000369155;0.00117358
105;inner;10;0.0126252;0.0124265;0.0130133
105;wait;10;4.37229e-05;1.8193e-05;0.000121022
105;boundary;10;0.000363475;0.000267751;0.000591173
105;calc iter;10;0.0138365;0.0136459;0.0142827
105;calc total;1;0.142222;0.142222;0.142222
105;total;1;9.39451;9.39451;9.39451
174;initialize;1;9.10003;9.10003;9.10003
174;async;10;0.000504254;0.000214941;0.000671765
174;inner;10;0.0129474;0.0128016;0.0132508
174;wait;10;4.61907e-05;2.6075e-05;9.8342e-05
174;boundary;10;0.000372528;0.000319384;0.000490283
174;calc iter;10;0.0138715;0.0137595;0.0140503
174;calc total;1;0.142221;0.142221;0.142221
174;total;1;9.39397;9.39397;9.39397
151;initialize;1;8.96514;8.96514;8.96514
151;async;10;0.000338591;0.000146273;0.000680971
151;inner;10;0.0129274;0.0126233;0.0131453
151;wait;10;6.80208e-05;3.3142e-05;0.000181096
151;boundary;10;0.00050473;0.000335783;0.000760805
151;calc iter;10;0.0138401;0.0135852;0.0141315
151;calc total;1;0.142223;0.142223;0.142223
151;total;1;9.25673;9.25673;9.25673
91;initialize;1;9.09695;9.09695;9.09695
91;async;10;0.000742223;0.000190836;0.00134313
91;inner;10;0.0125086;0.0120283;0.0133193
91;wait;10;5.51124e-05;2.8323e-05;0.000142893
91;boundary;10;0.00057404;0.000323559;0.000924912
91;calc iter;10;0.0138818;0.0134373;0.0142841
91;calc total;1;0.142231;0.142231;0.142231
91;total;1;9.39773;9.39773;9.39773
127;initialize;1;9.08382;9.08382;9.08382
127;async;10;0.000347395;0.000144595;0.000896885
127;inner;10;0.0129539;0.0128426;0.0132078
127;wait;10;5.95855e-05;2.6845e-05;0.000197158
127;boundary;10;0.00046007;0.000364954;0.000582446
127;calc iter;10;0.0138222;0.013554;0.0141837
127;calc total;1;0.142226;0.142226;0.142226
127;total;1;9.38445;9.38445;9.38445
198;initialize;1;9.09011;9.09011;9.09011
198;async;10;0.00037438;7.2919e-05;0.000619561
198;inner;10;0.0131111;0.0128316;0.0133354
198;wait;10;5.45895e-05;2.4946e-05;0.000173702
198;boundary;10;0.000376798;0.000305491;0.000476183
198;calc iter;10;0.0139181;0.0136381;0.0141636
198;calc total;1;0.142224;0.142224;0.142224
198;total;1;9.39095;9.39095;9.39095
106;initialize;1;9.09843;9.09843;9.09843
106;async;10;0.00115993;0.000400455;0.00155125
106;inner;10;0.0122484;0.0119121;0.0129718
106;wait;10;4.36243e-05;2.0515e-05;0.000159198
106;boundary;10;0.000426062;0.000249519;0.000592211
106;calc iter;10;0.0138797;0.0134081;0.0145317
106;calc total;1;0.142223;0.142223;0.142223
106;total;1;9.39078;9.39078;9.39078
175;initialize;1;9.10064;9.10064;9.10064
175;async;10;0.000486841;0.000242406;0.00065671
175;inner;10;0.0127608;0.0125814;0.013058
175;wait;10;5.94834e-05;3.2876e-05;0.000128067
175;boundary;10;0.000523342;0.000358764;0.000610458
175;calc iter;10;0.0138325;0.0135477;0.0140548
175;calc total;1;0.142218;0.142218;0.142218
175;total;1;9.39457;9.39457;9.39457
152;initialize;1;8.96507;8.96507;8.96507
152;async;10;0.000272097;9.3703e-05;0.000427973
152;inner;10;0.012953;0.0126173;0.0132457
152;wait;10;5.58572e-05;3.9111e-05;0.000110343
152;boundary;10;0.000545331;0.000330659;0.000737077
152;calc iter;10;0.0138277;0.0135043;0.0140723
152;calc total;1;0.142223;0.142223;0.142223
152;total;1;9.25667;9.25667;9.25667
92;initialize;1;9.10278;9.10278;9.10278
92;async;10;0.000737074;0.000282927;0.00192224
92;inner;10;0.0123803;0.0116035;0.0132266
92;wait;10;6.00552e-05;3.2752e-05;0.00013996
92;boundary;10;0.000626981;0.00030692;0.000794979
92;calc iter;10;0.013806;0.0131684;0.0147028
92;calc total;1;0.142233;0.142233;0.142233
92;total;1;9.40356;9.40356;9.40356
128;initialize;1;9.08524;9.08524;9.08524
128;async;10;0.000223197;8.2538e-05;0.000435045
128;inner;10;0.0131486;0.0129255;0.0133725
128;wait;10;4.85791e-05;3.478e-05;9.2964e-05
128;boundary;10;0.000420223;0.000303858;0.000540942
128;calc iter;10;0.0138419;0.0136762;0.0142063
128;calc total;1;0.142227;0.142227;0.142227
128;total;1;9.38589;9.38589;9.38589
199;initialize;1;9.07925;9.07925;9.07925
199;async;10;0.000310561;0.000137416;0.000430693
199;inner;10;0.013063;0.0128161;0.0134371
199;wait;10;5.60735e-05;3.8399e-05;0.000122474
199;boundary;10;0.00047405;0.000317702;0.00059868
199;calc iter;10;0.0139048;0.0137094;0.0141864
199;calc total;1;0.142222;0.142222;0.142222
199;total;1;9.38009;9.38009;9.38009
107;initialize;1;9.10223;9.10223;9.10223
107;async;10;0.000813327;0.000463714;0.00110207
107;inner;10;0.0126618;0.0124756;0.0131042
107;wait;10;3.63036e-05;1.8284e-05;9.6745e-05
107;boundary;10;0.000322704;0.000270266;0.000457092
107;calc iter;10;0.0138351;0.0136345;0.013988
107;calc total;1;0.142223;0.142223;0.142223
107;total;1;9.39454;9.39454;9.39454
176;initialize;1;9.10454;9.10454;9.10454
176;async;10;0.000386161;0.000186023;0.000664856
176;inner;10;0.0128816;0.0124966;0.0133205
176;wait;10;5.22979e-05;3.117e-05;0.00010477
176;boundary;10;0.000482607;0.000331675;0.000664848
176;calc iter;10;0.0138039;0.0135169;0.0141016
176;calc total;1;0.142222;0.142222;0.142222
176;total;1;9.39848;9.39848;9.39848
153;initialize;1;8.96429;8.96429;8.96429
153;async;10;0.000355264;7.4187e-05;0.000885195
153;inner;10;0.0129564;0.0127657;0.0131229
153;wait;10;5.95276e-05;2.6836e-05;0.000175076
153;boundary;10;0.000472314;0.000329894;0.000629299
153;calc iter;10;0.0138447;0.0135382;0.0143515
153;calc total;1;0.142221;0.142221;0.142221
153;total;1;9.25591;9.25591;9.25591
93;initialize;1;9.10141;9.10141;9.10141
93;async;10;0.000579036;0.000277387;0.00103151
93;inner;10;0.0127269;0.0122854;0.0133749
93;wait;10;4.87273e-05;2.8848e-05;9.2128e-05
93;boundary;10;0.000471747;0.000304888;0.000673041
93;calc iter;10;0.0138279;0.0134111;0.0140957
93;calc total;1;0.14223;0.14223;0.14223
93;total;1;9.4022;9.4022;9.4022
129;initialize;1;9.08523;9.08523;9.08523
129;async;10;0.000238123;0.000118283;0.000415245
129;inner;10;0.0131905;0.0130173;0.0133627
129;wait;10;4.17323e-05;2.579e-05;9.3638e-05
129;boundary;10;0.00037673;0.000304741;0.000480382
129;calc iter;10;0.0138481;0.0136744;0.0141806
129;calc total;1;0.142227;0.142227;0.142227
129;total;1;9.38589;9.38589;9.38589
200;initialize;1;9.09029;9.09029;9.09029
200;async;10;0.000194746;7.4854e-05;0.000436652
200;inner;10;0.0130804;0.0126219;0.0134984
200;wait;10;5.61911e-05;3.3452e-05;9.0225e-05
200;boundary;10;0.000553331;0.00034126;0.000814737
200;calc iter;10;0.0138861;0.0136298;0.0143293
200;calc total;1;0.142215;0.142215;0.142215
200;total;1;9.39114;9.39114;9.39114
108;initialize;1;9.09824;9.09824;9.09824
108;async;10;0.000813931;0.000157004;0.00144194
108;inner;10;0.0124875;0.0119802;0.0135401
108;wait;10;4.31973e-05;2.4591e-05;0.000106903
108;boundary;10;0.000390711;0.00030835;0.000467059
108;calc iter;10;0.0137367;0.013212;0.0144398
108;calc total;1;0.142223;0.142223;0.142223
108;total;1;9.39057;9.39057;9.39057
177;initialize;1;9.11445;9.11445;9.11445
177;async;10;0.000455712;0.000324597;0.00059247
177;inner;10;0.01282;0.0125623;0.0131348
177;wait;10;5.49342e-05;3.4852e-05;0.000111514
177;boundary;10;0.000492676;0.000345892;0.00062347
177;calc iter;10;0.0138246;0.0135563;0.0139963
177;calc total;1;0.142227;0.142227;0.142227
177;total;1;9.40841;9.40841;9.40841
154;initialize;1;8.9643;8.9643;8.9643
154;async;10;0.000284213;7.3598e-05;0.000607015
154;inner;10;0.0131056;0.0128791;0.0133645
154;wait;10;4.18047e-05;2.1791e-05;8.4206e-05
154;boundary;10;0.000435478;0.000278669;0.000704132
154;calc iter;10;0.0138684;0.0135169;0.0147621
154;calc total;1;0.142222;0.142222;0.142222
154;total;1;9.25593;9.25593;9.25593
94;initialize;1;9.10694;9.10694;9.10694
94;async;10;0.000757535;0.000315548;0.00105058
94;inner;10;0.0126043;0.0123284;0.0132453
94;wait;10;5.3189e-05;2.9114e-05;0.000152847
94;boundary;10;0.0004353;0.000339475;0.000579974
94;calc iter;10;0.0138517;0.0136408;0.0141378
94;calc total;1;0.142233;0.142233;0.142233
94;total;1;9.40772;9.40772;9.40772
130;initialize;1;9.08519;9.08519;9.08519
130;async;10;0.000516917;0.000311875;0.000870375
130;inner;10;0.0129665;0.01286;0.0131779
130;wait;10;3.91279e-05;2.0024e-05;0.000110898
130;boundary;10;0.000344307;0.000265836;0.000432991
130;calc iter;10;0.0138679;0.0137089;0.0143845
130;calc total;1;0.142226;0.142226;0.142226
130;total;1;9.38584;9.38584;9.38584
109;initialize;1;9.09009;9.09009;9.09009
109;async;10;0.00143436;0.000325216;0.00252274
109;inner;10;0.0120054;0.0113099;0.0131658
109;wait;10;4.40978e-05;2.3599e-05;0.000147121
109;boundary;10;0.000356712;0.000292219;0.000505516
109;calc iter;10;0.013842;0.0127907;0.0150608
109;calc total;1;0.142223;0.142223;0.142223
109;total;1;9.3824;9.3824;9.3824
178;initialize;1;9.11445;9.11445;9.11445
178;async;10;0.000555685;0.000233171;0.000915786
178;inner;10;0.0128638;0.0125979;0.0131199
178;wait;10;4.51356e-05;2.5476e-05;0.000111851
178;boundary;10;0.000404025;0.000295724;0.000587172
178;calc iter;10;0.0138698;0.0135216;0.0143069
178;calc total;1;0.142226;0.142226;0.142226
178;total;1;9.40841;9.40841;9.40841
155;initialize;1;8.96432;8.96432;8.96432
155;async;10;0.000429211;7.3751e-05;0.000874787
155;inner;10;0.0130451;0.0128635;0.0132389
155;wait;10;4.07136e-05;2.0073e-05;0.000105956
155;boundary;10;0.00036111;0.000261351;0.000444191
155;calc iter;10;0.0138772;0.0135117;0.0142958
155;calc total;1;0.142222;0.142222;0.142222
155;total;1;9.25592;9.25592;9.25592
95;initialize;1;9.09681;9.09681;9.09681
95;async;10;0.000857846;0.000348655;0.00114629
95;inner;10;0.0126596;0.0123635;0.013319
95;wait;10;3.8413e-05;1.4955e-05;0.000163259
95;boundary;10;0.000325333;0.000289686;0.000376908
95;calc iter;10;0.0138824;0.0136795;0.0143076
95;calc total;1;0.142232;0.142232;0.142232
95;total;1;9.39758;9.39758;9.39758
131;initialize;1;9.08524;9.08524;9.08524
131;async;10;0.00040528;0.000175653;0.00072296
131;inner;10;0.0129399;0.0127601;0.0131318
131;wait;10;5.33935e-05;2.474e-05;0.000125949
131;boundary;10;0.000448985;0.000305265;0.000562945
131;calc iter;10;0.0138489;0.0135809;0.0141002
131;calc total;1;0.142225;0.142225;0.142225
131;total;1;9.38588;9.38588;9.38588
110;initialize;1;9.09312;9.09312;9.09312
110;async;10;0.00167733;0.000158007;0.00315041
110;inner;10;0.011753;0.010554;0.0133471
110;wait;10;4.96051e-05;2.1085e-05;9.7457e-05
110;boundary;10;0.00048767;0.000253593;0.0006057
110;calc iter;10;0.0139692;0.0128559;0.0158451
110;calc total;1;0.142223;0.142223;0.142223
110;total;1;9.38544;9.38544;9.38544
179;initialize;1;9.09808;9.09808;9.09808
179;async;10;0.00071075;0.000342468;0.00110278
179;inner;10;0.0128174;0.0125284;0.0131022
179;wait;10;4.00032e-05;1.9081e-05;0.000116221
179;boundary;10;0.000339528;0.000255897;0.000452396
179;calc iter;10;0.0139088;0.0136761;0.0141855
179;calc total;1;0.142222;0.142222;0.142222
179;total;1;9.39205;9.39205;9.39205
156;initialize;1;8.9642;8.9642;8.9642
156;async;10;0.000972362;0.000147679;0.00201772
156;inner;10;0.0124004;0.011551;0.0140827
156;wait;10;4.55635e-05;2.2652e-05;0.000115151
156;boundary;10;0.000409329;0.000310825;0.000608
156;calc iter;10;0.013829;0.0131161;0.014918
156;calc total;1;0.142227;0.142227;0.142227
156;total;1;9.25582;9.25582;9.25582
132;initialize;1;9.08533;9.08533;9.08533
132;async;10;0.00141466;0.000177485;0.00223705
132;inner;10;0.0119266;0.0109953;0.0132483
132;wait;10;4.2459e-05;2.4277e-05;0.000112786
132;boundary;10;0.000429521;0.00032091;0.000607727
132;calc iter;10;0.0138147;0.0126486;0.0142506
132;calc total;1;0.142228;0.142228;0.142228
132;total;1;9.38598;9.38598;9.38598
111;initialize;1;9.08853;9.08853;9.08853
111;async;10;0.00194144;0.00021201;0.00290463
111;inner;10;0.0114946;0.00940605;0.0142657
111;wait;10;7.57978e-05;2.1917e-05;0.000206256
111;boundary;10;0.000565419;0.000228398;0.000688524
111;calc iter;10;0.0140797;0.012473;0.0168852
111;calc total;1;0.142223;0.142223;0.142223
111;total;1;9.38087;9.38087;9.38087
180;initialize;1;9.10006;9.10006;9.10006
180;async;10;0.000989776;0.000178167;0.00148096
180;inner;10;0.0124598;0.0116413;0.0133437
180;wait;10;4.75648e-05;2.1007e-05;0.000120159
180;boundary;10;0.000453918;0.000284573;0.000649327
180;calc iter;10;0.0139527;0.0134304;0.0145307
180;calc total;1;0.142222;0.142222;0.142222
180;total;1;9.394;9.394;9.394
157;initialize;1;8.96505;8.96505;8.96505
157;async;10;0.00123619;0.000169336;0.00198853
157;inner;10;0.0121664;0.011193;0.0134285
157;wait;10;5.10388e-05;2.3466e-05;0.000122671
157;boundary;10;0.000475451;0.000296536;0.000659048
157;calc iter;10;0.0139308;0.013408;0.0145746
157;calc total;1;0.142224;0.142224;0.142224
157;total;1;9.25667;9.25667;9.25667
133;initialize;1;9.0837;9.0837;9.0837
133;async;10;0.00171492;0.000243439;0.00251622
133;inner;10;0.0116296;0.0099721;0.0132669
133;wait;10;5.04835e-05;2.2648e-05;9.8488e-05
133;boundary;10;0.000518681;0.000284952;0.000615428
133;calc iter;10;0.0139156;0.0124607;0.0145582
133;calc total;1;0.142229;0.142229;0.142229
133;total;1;9.38435;9.38435;9.38435
112;initialize;1;9.09829;9.09829;9.09829
112;async;10;0.00173057;0.000133725;0.00328382
112;inner;10;0.0117068;0.0105477;0.0132894
112;wait;10;5.12326e-05;2.143e-05;0.000109416
112;boundary;10;0.000492395;0.000247285;0.000594257
112;calc iter;10;0.0139831;0.0127229;0.0160736
112;calc total;1;0.142223;0.142223;0.142223
112;total;1;9.3906;9.3906;9.3906
181;initialize;1;9.1007;9.1007;9.1007
181;async;10;0.000935637;0.000420892;0.00113767
181;inner;10;0.0125802;0.0116193;0.0134802
181;wait;10;4.42534e-05;1.9873e-05;0.000101435
181;boundary;10;0.00048231;0.00024827;0.000614045
181;calc iter;10;0.0140441;0.0129637;0.0146517
181;calc total;1;0.142223;0.142223;0.142223
181;total;1;9.39466;9.39466;9.39466
158;initialize;1;8.96506;8.96506;8.96506
158;async;10;0.00129434;0.000437098;0.00169919
158;inner;10;0.0121876;0.0110094;0.0133795
158;wait;10;4.66633e-05;2.0452e-05;0.000108409
158;boundary;10;0.000485069;0.000256637;0.000612175
158;calc iter;10;0.014015;0.0124738;0.0143964
158;calc total;1;0.142227;0.142227;0.142227
158;total;1;9.25667;9.25667;9.25667
134;initialize;1;9.08534;9.08534;9.08534
134;async;10;0.00198212;0.000429486;0.00237813
134;inner;10;0.01146;0.00913941;0.0130664
134;wait;10;6.16239e-05;2.9648e-05;0.000148804
134;boundary;10;0.00055072;0.000254953;0.000651885
134;calc iter;10;0.0140562;0.0118042;0.0150995
134;calc total;1;0.142227;0.142227;0.142227
134;total;1;9.38598;9.38598;9.38598
113;initialize;1;9.08842;9.08842;9.08842
113;async;10;0.00145894;0.000128739;0.00263301
113;inner;10;0.011988;0.0112864;0.0131756
113;wait;10;4.83366e-05;2.0037e-05;0.000148067
113;boundary;10;0.000355896;0.000277028;0.000481188
113;calc iter;10;0.0138523;0.012584;0.0152214
113;calc total;1;0.142229;0.142229;0.142229
113;total;1;9.38073;9.38073;9.38073
182;initialize;1;9.10031;9.10031;9.10031
182;async;10;0.00017509;0.000120057;0.000429978
182;inner;10;0.013298;0.0122902;0.0138886
182;wait;10;5.18549e-05;2.0738e-05;9.3249e-05
182;boundary;10;0.000586278;0.000243603;0.000680989
182;calc iter;10;0.0141126;0.0126873;0.0148866
182;calc total;1;0.142225;0.142225;0.142225
182;total;1;9.39426;9.39426;9.39426
159;initialize;1;8.96507;8.96507;8.96507
159;async;10;0.00187687;0.00041376;0.00237821
159;inner;10;0.0116141;0.00975454;0.0132157
159;wait;10;5.97581e-05;2.2271e-05;0.000163227
159;boundary;10;0.00055628;0.000237631;0.000661203
159;calc iter;10;0.014109;0.0123296;0.0148442
159;calc total;1;0.142223;0.142223;0.142223
159;total;1;9.25668;9.25668;9.25668
135;initialize;1;9.07738;9.07738;9.07738
135;async;10;0.000191175;0.000128348;0.000416257
135;inner;10;0.0133351;0.0107968;0.0142513
135;wait;10;6.73585e-05;2.2512e-05;0.000162858
135;boundary;10;0.000624033;0.000224895;0.000733992
135;calc iter;10;0.0142197;0.0111842;0.0155293
135;calc total;1;0.14222;0.14222;0.14222
135;total;1;9.37803;9.37803;9.37803
114;initialize;1;9.09003;9.09003;9.09003
114;async;10;0.000905262;7.7634e-05;0.00182435
114;inner;10;0.0124386;0.0118675;0.0134975
114;wait;10;4.33748e-05;2.6026e-05;0.00010318
114;boundary;10;0.000395545;0.000298968;0.000563661
114;calc iter;10;0.0137839;0.0128242;0.0144926
114;calc total;1;0.142229;0.142229;0.142229
114;total;1;9.38235;9.38235;9.38235
160;initialize;1;8.96426;8.96426;8.96426
160;async;10;0.00139736;0.000327764;0.00202275
160;inner;10;0.0120487;0.0107197;0.013388
160;wait;10;4.87713e-05;2.0257e-05;0.000113627
160;boundary;10;0.000500508;0.000265865;0.000668615
160;calc iter;10;0.0139969;0.0125509;0.0144843
160;calc total;1;0.14222;0.14222;0.14222
160;total;1;9.25587;9.25587;9.25587
136;initialize;1;9.08557;9.08557;9.08557
136;async;10;0.00183124;0.000416084;0.00220188
136;inner;10;0.0116618;0.00939244;0.0132938
136;wait;10;4.86691e-05;1.8959e-05;9.7451e-05
136;boundary;10;0.000532636;0.000248738;0.000628036
136;calc iter;10;0.0140763;0.0118549;0.0150287
136;calc total;1;0.142213;0.142213;0.142213
136;total;1;9.38621;9.38621;9.38621
115;initialize;1;9.08872;9.08872;9.08872
115;async;10;0.000999383;0.00024491;0.00225571
115;inner;10;0.0121027;0.0112752;0.0132419
115;wait;10;6.13771e-05;4.1376e-05;0.000124997
115;boundary;10;0.000546515;0.000311188;0.000707079
115;calc iter;10;0.0137116;0.0130139;0.014484
115;calc total;1;0.142225;0.142225;0.142225
115;total;1;9.38097;9.38097;9.38097
161;initialize;1;8.96465;8.96465;8.96465
161;async;10;0.000842749;0.000110829;0.0014188
161;inner;10;0.0126166;0.0116858;0.0136197
161;wait;10;4.34213e-05;2.2229e-05;9.4905e-05
161;boundary;10;0.000443839;0.000272811;0.000627963
161;calc iter;10;0.0139482;0.0132384;0.0144352
161;calc total;1;0.142222;0.142222;0.142222
161;total;1;9.25626;9.25626;9.25626
137;initialize;1;9.08367;9.08367;9.08367
137;async;10;0.0018301;0.000404387;0.00251318
137;inner;10;0.0115413;0.00996399;0.0129699
137;wait;10;5.4941e-05;2.264e-05;0.000173592
137;boundary;10;0.000497658;0.000273511;0.000602803
137;calc iter;10;0.013926;0.0124302;0.0145658
137;calc total;1;0.14222;0.14222;0.14222
137;total;1;9.3843;9.3843;9.3843
116;initialize;1;9.09825;9.09825;9.09825
116;async;10;0.00105744;0.000174372;0.00327431
116;inner;10;0.0118652;0.010619;0.0133313
116;wait;10;6.48184e-05;4.1159e-05;9.4795e-05
116;boundary;10;0.000629597;0.000323624;0.000785551
116;calc iter;10;0.0136189;0.0125707;0.0150483
116;calc total;1;0.142226;0.142226;0.142226
116;total;1;9.39057;9.39057;9.39057
162;initialize;1;8.96506;8.96506;8.96506
162;async;10;0.00105058;0.000293136;0.00202319
162;inner;10;0.0122923;0.011611;0.0132562
162;wait;10;5.61748e-05;2.608e-05;0.000139976
162;boundary;10;0.000434643;0.00033144;0.000547605
162;calc iter;10;0.0138351;0.0132049;0.014154
162;calc total;1;0.142222;0.142222;0.142222
162;total;1;9.25667;9.25667;9.25667
138;initialize;1;9.08534;9.08534;9.08534
138;async;10;0.001537;0.00029958;0.00259528
138;inner;10;0.0117755;0.0107089;0.0131811
138;wait;10;4.79228e-05;2.5881e-05;0.000125244
138;boundary;10;0.000440816;0.0003251;0.00063514
138;calc iter;10;0.013803;0.0131756;0.0143306
138;calc total;1;0.14222;0.14222;0.14222
138;total;1;9.38599;9.38599;9.38599
117;initialize;1;9.09338;9.09338;9.09338
117;async;10;0.0009502;0.000172512;0.0017925
117;inner;10;0.0121803;0.0115258;0.0133256
117;wait;10;5.38681e-05;3.8103e-05;9.7617e-05
117;boundary;10;0.000523548;0.000319144;0.000666088
117;calc iter;10;0.0137092;0.0131476;0.0142089
117;calc total;1;0.142226;0.142226;0.142226
117;total;1;9.3857;9.3857;9.3857
163;initialize;1;8.96507;8.96507;8.96507
163;async;10;0.000757975;0.000197709;0.00157246
163;inner;10;0.0122975;0.0118513;0.0132457
163;wait;10;7.09776e-05;4.2687e-05;0.000181181
163;boundary;10;0.000576464;0.00034039;0.000653374
163;calc iter;10;0.0137049;0.0131577;0.0141863
163;calc total;1;0.142221;0.142221;0.142221
163;total;1;9.25668;9.25668;9.25668
139;initialize;1;9.08536;9.08536;9.08536
139;async;10;0.00107263;0.000143213;0.00225458
139;inner;10;0.0119653;0.0111805;0.0132465
139;wait;10;6.07576e-05;3.3631e-05;0.000112996
139;boundary;10;0.000529789;0.000322997;0.000730155
139;calc iter;10;0.0136302;0.0127031;0.0141356
139;calc total;1;0.142219;0.142219;0.142219
139;total;1;9.38599;9.38599;9.38599
118;initialize;1;9.10707;9.10707;9.10707
118;async;10;0.000937682;0.000170858;0.00176151
118;inner;10;0.0122252;0.0116026;0.0133105
118;wait;10;5.64191e-05;3.948e-05;0.000105555
118;boundary;10;0.000492078;0.000332253;0.000567213
118;calc iter;10;0.0137129;0.0134275;0.0142056
118;calc total;1;0.142228;0.142228;0.142228
118;total;1;9.39938;9.39938;9.39938
164;initialize;1;8.9642;8.9642;8.9642
164;async;10;0.000763143;0.000174204;0.0013759
164;inner;10;0.0123888;0.0118489;0.0134207
164;wait;10;5.52452e-05;3.2926e-05;0.000102352
164;boundary;10;0.000500588;0.000322015;0.000602197
164;calc iter;10;0.0137096;0.0132174;0.0142485
164;calc total;1;0.142222;0.142222;0.142222
164;total;1;9.25582;9.25582;9.25582
140;initialize;1;9.08129;9.08129;9.08129
140;async;10;0.000919887;0.000194698;0.00154997
140;inner;10;0.0120614;0.0115118;0.0131958
140;wait;10;5.4235e-05;3.3686e-05;0.000115666
140;boundary;10;0.000517938;0.000326216;0.000680683
140;calc iter;10;0.0135551;0.0130667;0.0140695
140;calc total;1;0.142218;0.142218;0.142218
140;total;1;9.38191;9.38191;9.38191
119;initialize;1;9.09001;9.09001;9.09001
119;async;10;0.00107047;0.000268961;0.00179177
119;inner;10;0.0121789;0.0116038;0.013019
119;wait;10;5.30105e-05;2.0512e-05;0.000186919
119;boundary;10;0.000433517;0.000401448;0.000496157
119;calc iter;10;0.0137371;0.013561;0.0140165
119;calc total;1;0.142229;0.142229;0.142229
119;total;1;9.38233;9.38233;9.38233
165;initialize;1;8.96422;8.96422;8.96422
165;async;10;0.000721259;0.000176194;0.0015042
165;inner;10;0.0123995;0.011813;0.0134023
165;wait;10;5.34121e-05;3.2161e-05;0.000107162
165;boundary;10;0.000529152;0.000312789;0.000629119
165;calc iter;10;0.0137048;0.0131095;0.014265
165;calc total;1;0.142226;0.142226;0.142226
165;total;1;9.25583;9.25583;9.25583
141;initialize;1;9.08128;9.08128;9.08128
141;async;10;0.00078244;0.000178015;0.00176103
141;inner;10;0.0122281;0.0117079;0.0133855
141;wait;10;4.75858e-05;3.2719e-05;9.2583e-05
141;boundary;10;0.000493866;0.000304672;0.000687164
141;calc iter;10;0.0135534;0.0130369;0.0142116
141;calc total;1;0.142219;0.142219;0.142219
141;total;1;9.3819;9.3819;9.3819
166;initialize;1;8.96507;8.96507;8.96507
166;async;10;0.000844107;0.000333277;0.00158864
166;inner;10;0.0123252;0.011755;0.0133165
166;wait;10;5.37218e-05;3.4562e-05;0.000129643
166;boundary;10;0.000512278;0.00033199;0.000762944
166;calc iter;10;0.0137369;0.0132387;0.0141925
166;calc total;1;0.142224;0.142224;0.142224
166;total;1;9.25667;9.25667;9.25667
142;initialize;1;9.08529;9.08529;9.08529
142;async;10;0.000941131;0.000282704;0.00216153
142;inner;10;0.0120255;0.0111895;0.0130744
142;wait;10;6.08298e-05;3.236e-05;0.000176408
142;boundary;10;0.000527389;0.000356924;0.000703831
142;calc iter;10;0.0135565;0.0127696;0.0144402
142;calc total;1;0.142222;0.142222;0.142222
142;total;1;9.38592;9.38592;9.38592
167;initialize;1;8.96508;8.96508;8.96508
167;async;10;0.000835951;6.5418e-05;0.00267058
167;inner;10;0.0121925;0.0113158;0.0134729
167;wait;10;7.34625e-05;4.7468e-05;0.000181481
167;boundary;10;0.000602229;0.000353698;0.000758301
167;calc iter;10;0.0137062;0.0129168;0.0151494
167;calc total;1;0.142223;0.142223;0.142223
167;total;1;9.25667;9.25667;9.25667
143;initialize;1;9.09513;9.09513;9.09513
143;async;10;0.000957144;0.000226383;0.00188777
143;inner;10;0.0119116;0.0112187;0.0129759
143;wait;10;7.84398e-05;3.8891e-05;0.000252114
143;boundary;10;0.000622118;0.000418272;0.000799031
143;calc iter;10;0.0135709;0.0130917;0.0140884
143;calc total;1;0.142218;0.142218;0.142218
143;total;1;9.39576;9.39576;9.39576
201;initialize;1;9.09043;9.09043;9.09043
201;async;10;0.000231811;7.6285e-05;0.000525114
201;inner;10;0.013121;0.0127468;0.0135036
201;wait;10;5.2375e-05;2.4952e-05;0.000112792
201;boundary;10;0.000502312;0.000317698;0.000731112
201;calc iter;10;0.0139088;0.0136214;0.0142341
201;calc total;1;0.14222;0.14222;0.14222
201;total;1;9.39127;9.39127;9.39127
202;initialize;1;9.08542;9.08542;9.08542
202;async;10;0.000247739;7.7305e-05;0.0005529
202;inner;10;0.013218;0.0129115;0.0135121
202;wait;10;4.68798e-05;2.2925e-05;9.6456e-05
202;boundary;10;0.00041715;0.000289897;0.000558745
202;calc iter;10;0.013931;0.0135972;0.0143423
202;calc total;1;0.142218;0.142218;0.142218
202;total;1;9.38626;9.38626;9.38626
183;initialize;1;9.10071;9.10071;9.10071
183;async;10;0.00119295;0.000422327;0.00194345
183;inner;10;0.0123189;0.0111701;0.0133306
183;wait;10;4.8001e-05;2.2767e-05;0.000126601
183;boundary;10;0.000464306;0.000251637;0.000609299
183;calc iter;10;0.0140256;0.0125734;0.0145951
183;calc total;1;0.142223;0.142223;0.142223
183;total;1;9.39466;9.39466;9.39466
203;initialize;1;9.09015;9.09015;9.09015
203;async;10;0.0003378;0.000119434;0.000657942
203;inner;10;0.013186;0.0128767;0.0135058
203;wait;10;4.51789e-05;2.0573e-05;0.000110707
203;boundary;10;0.000371195;0.000270361;0.000470621
203;calc iter;10;0.0139414;0.0137438;0.0142166
203;calc total;1;0.142219;0.142219;0.142219
203;total;1;9.39098;9.39098;9.39098
184;initialize;1;9.10072;9.10072;9.10072
184;async;10;0.00102925;0.000337853;0.00188832
184;inner;10;0.0124417;0.0115132;0.0133085
184;wait;10;5.09477e-05;2.2697e-05;0.000129737
184;boundary;10;0.000434693;0.000278938;0.000659012
184;calc iter;10;0.013958;0.0135888;0.0145205
184;calc total;1;0.14222;0.14222;0.14222
184;total;1;9.39467;9.39467;9.39467
204;initialize;1;9.09355;9.09355;9.09355
204;async;10;0.000585002;0.00011276;0.000993015
204;inner;10;0.0129136;0.0124364;0.0135557
204;wait;10;5.15638e-05;2.1662e-05;0.000145431
204;boundary;10;0.000406669;0.000283802;0.000573988
204;calc iter;10;0.013958;0.0136132;0.0143397
204;calc total;1;0.142219;0.142219;0.142219
204;total;1;9.39438;9.39438;9.39438
185;initialize;1;9.1007;9.1007;9.1007
185;async;10;0.000844613;0.000297819;0.00146087
185;inner;10;0.012518;0.0119732;0.0132174
185;wait;10;5.39538e-05;2.612e-05;0.000151958
185;boundary;10;0.000446419;0.000331453;0.000623247
185;calc iter;10;0.0138642;0.0133541;0.0141492
185;calc total;1;0.14222;0.14222;0.14222
185;total;1;9.39466;9.39466;9.39466
205;initialize;1;9.07753;9.07753;9.07753
205;async;10;0.000706471;0.000249331;0.00116037
205;inner;10;0.0128061;0.0120218;0.0136138
205;wait;10;4.98433e-05;2.0979e-05;0.000153548
205;boundary;10;0.00042633;0.000259746;0.000586599
205;calc iter;10;0.0139904;0.0131669;0.0145453
205;calc total;1;0.142219;0.142219;0.142219
205;total;1;9.37837;9.37837;9.37837
186;initialize;1;9.10617;9.10617;9.10617
186;async;10;0.000622633;0.000177513;0.001509
186;inner;10;0.0125552;0.0118822;0.0133559
186;wait;10;5.62291e-05;3.2692e-05;0.000109981
186;boundary;10;0.000517947;0.000329303;0.000720433
186;calc iter;10;0.0137535;0.0130319;0.0144808
186;calc total;1;0.142221;0.142221;0.142221
186;total;1;9.40011;9.40011;9.40011
206;initialize;1;9.08519;9.08519;9.08519
206;async;10;0.000957467;0.000462951;0.0014771
206;inner;10;0.0125647;0.0116292;0.0135826
206;wait;10;4.22474e-05;2.1674e-05;9.64e-05
206;boundary;10;0.000472582;0.000249401;0.000631358
206;calc iter;10;0.0140387;0.0128904;0.014475
206;calc total;1;0.142219;0.142219;0.142219
206;total;1;9.38603;9.38603;9.38603
187;initialize;1;9.10003;9.10003;9.10003
187;async;10;0.000670028;0.000277536;0.00146956
187;inner;10;0.0126114;0.0122601;0.0132028
187;wait;10;5.57422e-05;3.3292e-05;0.000155472
187;boundary;10;0.000473908;0.000362946;0.000549716
187;calc iter;10;0.0138123;0.0132246;0.0144256
187;calc total;1;0.142222;0.142222;0.142222
187;total;1;9.39397;9.39397;9.39397
207;initialize;1;9.08344;9.08344;9.08344
207;async;10;0.000710006;0.000131736;0.00111708
207;inner;10;0.0128219;0.0119719;0.0137447
207;wait;10;4.30197e-05;2.0831e-05;0.000111357
207;boundary;10;0.000421344;0.000257409;0.000588604
207;calc iter;10;0.0139977;0.0132063;0.01446
207;calc total;1;0.142216;0.142216;0.142216
207;total;1;9.38428;9.38428;9.38428
188;initialize;1;9.10603;9.10603;9.10603
188;async;10;0.000591695;0.000170458;0.00149026
188;inner;10;0.0127202;0.0122147;0.0134113
188;wait;10;5.08467e-05;2.3964e-05;0.000116197
188;boundary;10;0.000441781;0.000331034;0.000558837
188;calc iter;10;0.0138057;0.013288;0.0145481
188;calc total;1;0.142222;0.142222;0.142222
188;total;1;9.39996;9.39996;9.39996
208;initialize;1;9.08359;9.08359;9.08359
208;async;10;0.000579422;8.2214e-05;0.00111919
208;inner;10;0.0129525;0.0123362;0.0137659
208;wait;10;3.97435e-05;2.2513e-05;9.3192e-05
208;boundary;10;0.000376793;0.000285211;0.000611233
208;calc iter;10;0.0139496;0.0134332;0.0144666
208;calc total;1;0.142221;0.142221;0.142221
208;total;1;9.38441;9.38441;9.38441
189;initialize;1;9.10072;9.10072;9.10072
189;async;10;0.000592778;0.000278873;0.00132812
189;inner;10;0.0127156;0.012313;0.0133907
189;wait;10;5.04596e-05;3.114e-05;0.000110818
189;boundary;10;0.000450534;0.0003258;0.000557319
189;calc iter;10;0.0138104;0.0132664;0.0143863
189;calc total;1;0.142224;0.142224;0.142224
189;total;1;9.39466;9.39466;9.39466
209;initialize;1;9.07711;9.07711;9.07711
209;async;10;0.000450803;0.000127448;0.00113658
209;inner;10;0.0128898;0.0123414;0.0137409
209;wait;10;5.25678e-05;3.0312e-05;0.000115944
209;boundary;10;0.000480299;0.000307806;0.000662461
209;calc iter;10;0.0138747;0.0132294;0.0146947
209;calc total;1;0.142225;0.142225;0.142225
209;total;1;9.37794;9.37794;9.37794
190;initialize;1;9.10007;9.10007;9.10007
190;async;10;0.000435537;7.7392e-05;0.000969906
190;inner;10;0.0129822;0.0125543;0.0135797
190;wait;10;4.16272e-05;2.6664e-05;9.8781e-05
190;boundary;10;0.00037742;0.000304745;0.000574582
190;calc iter;10;0.0138378;0.013416;0.0144296
190;calc total;1;0.142224;0.142224;0.142224
190;total;1;9.39402;9.39402;9.39402
210;initialize;1;9.09018;9.09018;9.09018
210;async;10;0.000392147;6.9702e-05;0.00112649
210;inner;10;0.0128917;0.0121129;0.0137419
210;wait;10;5.33205e-05;2.3273e-05;9.3444e-05
210;boundary;10;0.0004808;0.000295238;0.000720542
210;calc iter;10;0.0138194;0.0133688;0.0144739
210;calc total;1;0.142228;0.142228;0.142228
210;total;1;9.39101;9.39101;9.39101
191;initialize;1;9.09694;9.09694;9.09694
191;async;10;0.000706715;0.000301047;0.00178425
191;inner;10;0.0124823;0.0118551;0.0131712
191;wait;10;6.21979e-05;3.6193e-05;0.000158039
191;boundary;10;0.000567312;0.00041596;0.000749502
191;calc iter;10;0.0138203;0.0131015;0.0148152
191;calc total;1;0.142224;0.142224;0.142224
191;total;1;9.39091;9.39091;9.39091
211;initialize;1;9.08373;9.08373;9.08373
211;async;10;0.000404141;9.8456e-05;0.0013664
211;inner;10;0.0129889;0.012394;0.0136428
211;wait;10;4.65089e-05;2.7692e-05;8.9563e-05
211;boundary;10;0.000409425;0.000314559;0.000587814
211;calc iter;10;0.0138502;0.0132756;0.0145666
211;calc total;1;0.142225;0.142225;0.142225
211;total;1;9.38454;9.38454;9.38454
212;initialize;1;9.07919;9.07919;9.07919
212;async;10;0.000451304;8.6156e-05;0.00168543
212;inner;10;0.0129615;0.0126099;0.0137243
212;wait;10;4.83914e-05;2.3794e-05;0.000155878
212;boundary;10;0.000414688;0.000302267;0.000551973
212;calc iter;10;0.013877;0.0132721;0.0150179
212;calc total;1;0.142223;0.142223;0.142223
212;total;1;9.38002;9.38002;9.38002
216;initialize;1;9.07664;9.07664;9.07664
216;async;10;0.000559042;0.000331211;0.000884679
216;inner;10;0.0127023;0.0125301;0.0130027
216;wait;10;6.3998e-05;3.892e-05;0.000153772
216;boundary;10;0.000519764;0.000332468;0.000650878
216;calc iter;10;0.0138464;0.0135907;0.0141523
216;calc total;1;0.14222;0.14222;0.14222
216;total;1;9.37737;9.37737;9.37737
213;initialize;1;9.07757;9.07757;9.07757
213;async;10;0.000433232;7.806e-05;0.00139982
213;inner;10;0.0129508;0.0125166;0.0135226
213;wait;10;5.57864e-05;2.9707e-05;0.000144687
213;boundary;10;0.000428587;0.000313972;0.000499232
213;calc iter;10;0.0138694;0.0133457;0.0145771
213;calc total;1;0.142221;0.142221;0.142221
213;total;1;9.37841;9.37841;9.37841
217;initialize;1;9.0793;9.0793;9.0793
217;async;10;0.000592555;0.000436197;0.000750529
217;inner;10;0.0128111;0.0126503;0.0130669
217;wait;10;4.6664e-05;2.3106e-05;9.7455e-05
217;boundary;10;0.000408779;0.000286347;0.000545669
217;calc iter;10;0.0138603;0.0137443;0.0139584
217;calc total;1;0.142221;0.142221;0.142221
217;total;1;9.38002;9.38002;9.38002
214;initialize;1;9.08525;9.08525;9.08525
214;async;10;0.000522852;7.0649e-05;0.00124296
214;inner;10;0.0129188;0.0124812;0.0137093
214;wait;10;4.92157e-05;2.5174e-05;0.000116414
214;boundary;10;0.000411688;0.000301604;0.000634726
214;calc iter;10;0.0139036;0.0133967;0.0145587
214;calc total;1;0.142224;0.142224;0.142224
214;total;1;9.38608;9.38608;9.38608
218;initialize;1;9.07007;9.07007;9.07007
218;async;10;0.000664677;0.000394684;0.000952879
218;inner;10;0.0127981;0.012695;0.01301
218;wait;10;4.43214e-05;2.4218e-05;9.9633e-05
218;boundary;10;0.000346394;0.00028939;0.000488761
218;calc iter;10;0.0138547;0.0137216;0.0140797
218;calc total;1;0.142221;0.142221;0.142221
218;total;1;9.37079;9.37079;9.37079
215;initialize;1;9.07748;9.07748;9.07748
215;async;10;0.000443014;5.4684e-05;0.00159227
215;inner;10;0.012794;0.0121668;0.0134738
215;wait;10;6.70651e-05;2.8619e-05;0.000197148
215;boundary;10;0.000556083;0.000427405;0.00072879
215;calc iter;10;0.0138616;0.0131515;0.0151332
215;calc total;1;0.14222;0.14222;0.14222
215;total;1;9.3783;9.3783;9.3783
219;initialize;1;9.07718;9.07718;9.07718
219;async;10;0.000770079;0.000485018;0.00100371
219;inner;10;0.0127669;0.0125802;0.0130108
219;wait;10;3.56071e-05;1.9688e-05;0.000101155
219;boundary;10;0.000291158;0.000263851;0.000345059
219;calc iter;10;0.0138649;0.0136912;0.0141491
219;calc total;1;0.142221;0.142221;0.142221
219;total;1;9.37789;9.37789;9.37789
220;initialize;1;9.07978;9.07978;9.07978
220;async;10;0.000822296;0.000431665;0.00130163
220;inner;10;0.0127143;0.0124863;0.0129854
220;wait;10;3.4252e-05;1.8449e-05;0.000118012
220;boundary;10;0.00029647;0.000255482;0.000408083
220;calc iter;10;0.0138687;0.0135914;0.0144027
220;calc total;1;0.142222;0.142222;0.142222
220;total;1;9.3805;9.3805;9.3805
221;initialize;1;9.07007;9.07007;9.07007
221;async;10;0.000604154;0.000260777;0.00092467
221;inner;10;0.0129541;0.012783;0.01314
221;wait;10;3.12063e-05;1.7848e-05;8.9453e-05
221;boundary;10;0.00027892;0.000255823;0.000349117
221;calc iter;10;0.0138692;0.0137101;0.0142949
221;calc total;1;0.142222;0.142222;0.142222
221;total;1;9.3708;9.3708;9.3708
222;initialize;1;9.07938;9.07938;9.07938
222;async;10;0.000549622;0.000287485;0.000744036
222;inner;10;0.0129364;0.0127534;0.0131175
222;wait;10;4.03495e-05;2.1221e-05;8.9618e-05
222;boundary;10;0.000339605;0.00026371;0.00053823
222;calc iter;10;0.013867;0.0136632;0.013973
222;calc total;1;0.142224;0.142224;0.142224
222;total;1;9.38009;9.38009;9.38009
223;initialize;1;9.06963;9.06963;9.06963
223;async;10;0.000552205;0.000418949;0.00071866
223;inner;10;0.012709;0.0125397;0.0130302
223;wait;10;6.77695e-05;3.9598e-05;0.000157207
223;boundary;10;0.000503527;0.00032292;0.000589455
223;calc iter;10;0.0138339;0.0137201;0.0139983
223;calc total;1;0.142221;0.142221;0.142221
223;total;1;9.37038;9.37038;9.37038
224;initialize;1;9.07929;9.07929;9.07929
224;async;10;0.00041297;0.000236428;0.000770514
224;inner;10;0.0128762;0.012565;0.0132446
224;wait;10;5.09918e-05;3.6519e-05;0.000100063
224;boundary;10;0.00047484;0.000316853;0.000687535
224;calc iter;10;0.0138164;0.0135276;0.0141772
224;calc total;1;0.14222;0.14222;0.14222
224;total;1;9.38003;9.38003;9.38003
225;initialize;1;9.07668;9.07668;9.07668
225;async;10;0.00056769;7.0062e-05;0.00117296
225;inner;10;0.0127076;0.0124012;0.0130798
225;wait;10;5.51123e-05;2.4359e-05;9.8494e-05
225;boundary;10;0.00048411;0.000294234;0.000691828
225;calc iter;10;0.0138159;0.0133254;0.0143335
225;calc total;1;0.142219;0.142219;0.142219
225;total;1;9.37741;9.37741;9.37741
226;initialize;1;9.07012;9.07012;9.07012
226;async;10;0.000572531;0.000119502;0.0008755
226;inner;10;0.0129046;0.0127202;0.0138654
226;wait;10;3.99274e-05;2.1681e-05;0.000112533
226;boundary;10;0.000333328;0.000285885;0.000474498
226;calc iter;10;0.0138515;0.0132758;0.0150052
226;calc total;1;0.142219;0.142219;0.142219
226;total;1;9.37085;9.37085;9.37085
240;initialize;1;9.09762;9.09762;9.09762
240;async;10;0.000133419;4.3636e-05;0.000342859
240;inner;10;0.0132077;0.012842;0.0134559
240;wait;10;3.95813e-05;2.3067e-05;6.8601e-05
240;boundary;10;0.000431238;0.000314837;0.000612766
240;calc iter;10;0.0138131;0.0135295;0.0141866
240;calc total;1;0.142222;0.142222;0.142222
240;total;1;9.39852;9.39852;9.39852
264;initialize;1;8.93056;8.93056;8.93056
264;async;10;0.000354125;0.000246586;0.000569673
264;inner;10;0.012932;0.0126639;0.0131384
264;wait;10;4.8964e-05;1.9478e-05;0.000160157
264;boundary;10;0.000450977;0.000345387;0.000573922
264;calc iter;10;0.0137874;0.0135254;0.0140648
264;calc total;1;0.142218;0.142218;0.142218
264;total;1;9.22901;9.22901;9.22901
312;initialize;1;8.39248;8.39248;8.39248
312;async;10;0.00028085;0.000134527;0.000562403
312;inner;10;0.0129294;0.0124142;0.0133032
312;wait;10;4.28657e-05;2.3934e-05;8.4717e-05
312;boundary;10;0.000432272;0.000309846;0.000635166
312;calc iter;10;0.0136866;0.0132793;0.0139443
312;calc total;1;0.142225;0.142225;0.142225
312;total;1;8.69361;8.69361;8.69361
227;initialize;1;9.07006;9.07006;9.07006
227;async;10;0.0006706;0.000449529;0.00121072
227;inner;10;0.0127679;0.0126194;0.0129765
227;wait;10;4.80003e-05;2.2309e-05;0.00011402
227;boundary;10;0.000370707;0.000289633;0.000506813
227;calc iter;10;0.0138583;0.0135713;0.0143504
227;calc total;1;0.142219;0.142219;0.142219
227;total;1;9.37078;9.37078;9.37078
241;initialize;1;9.09863;9.09863;9.09863
241;async;10;0.000365392;6.6768e-05;0.000597628
241;inner;10;0.0128772;0.0125378;0.0131017
241;wait;10;6.45624e-05;3.0653e-05;0.000177226
241;boundary;10;0.000514199;0.000358966;0.000654813
241;calc iter;10;0.0138227;0.0135019;0.0140123
241;calc total;1;0.142225;0.142225;0.142225
241;total;1;9.39952;9.39952;9.39952
265;initialize;1;8.93052;8.93052;8.93052
265;async;10;0.000306536;6.9078e-05;0.000540546
265;inner;10;0.0129044;0.0126179;0.013271
265;wait;10;5.71232e-05;3.0687e-05;9.4821e-05
265;boundary;10;0.000511128;0.000330092;0.000622619
265;calc iter;10;0.0137803;0.0134865;0.0141149
265;calc total;1;0.142222;0.142222;0.142222
265;total;1;9.22894;9.22894;9.22894
313;initialize;1;8.39269;8.39269;8.39269
313;async;10;0.000473643;0.000222357;0.000892238
313;inner;10;0.0126271;0.0120155;0.0129512
313;wait;10;6.69013e-05;2.5755e-05;0.000178539
313;boundary;10;0.000485433;0.000319779;0.000709392
313;calc iter;10;0.0136544;0.0131905;0.014034
313;calc total;1;0.142228;0.142228;0.142228
313;total;1;8.69377;8.69377;8.69377
228;initialize;1;9.07964;9.07964;9.07964
228;async;10;0.000649113;0.000372515;0.00112202
228;inner;10;0.0127413;0.0122097;0.0133366
228;wait;10;5.4349e-05;2.8806e-05;0.000105018
228;boundary;10;0.000474277;0.000291942;0.000712282
228;calc iter;10;0.0139202;0.0133448;0.0143582
228;calc total;1;0.14222;0.14222;0.14222
228;total;1;9.38037;9.38037;9.38037
242;initialize;1;9.09864;9.09864;9.09864
242;async;10;0.000396146;0.000116324;0.000659833
242;inner;10;0.0129433;0.0126248;0.0131819
242;wait;10;4.98309e-05;2.5214e-05;0.000110089
242;boundary;10;0.000433362;0.000323861;0.00058682
242;calc iter;10;0.0138238;0.0135401;0.0141316
242;calc total;1;0.142227;0.142227;0.142227
242;total;1;9.39952;9.39952;9.39952
266;initialize;1;8.92018;8.92018;8.92018
266;async;10;0.000422242;0.000159536;0.000777524
266;inner;10;0.012819;0.0124291;0.01313
266;wait;10;6.00194e-05;3.5582e-05;0.000111893
266;boundary;10;0.000485285;0.000328655;0.000671879
266;calc iter;10;0.0137879;0.0134412;0.0140758
266;calc total;1;0.142225;0.142225;0.142225
266;total;1;9.21862;9.21862;9.21862
314;initialize;1;8.39323;8.39323;8.39323
314;async;10;0.000500454;0.000174262;0.00112046
314;inner;10;0.0127498;0.0122683;0.0130703
314;wait;10;4.48309e-05;2.0393e-05;0.000110207
314;boundary;10;0.000388872;0.000275784;0.000614242
314;calc iter;10;0.0136852;0.0132097;0.0142265
314;calc total;1;0.142228;0.142228;0.142228
314;total;1;8.69432;8.69432;8.69432
229;initialize;1;9.06646;9.06646;9.06646
229;async;10;0.000844618;0.000465655;0.00174926
229;inner;10;0.012676;0.0123129;0.0130505
229;wait;10;4.98701e-05;2.4988e-05;0.000112495
229;boundary;10;0.000387028;0.000266439;0.000551839
229;calc iter;10;0.0139589;0.013649;0.0147912
229;calc total;1;0.14222;0.14222;0.14222
229;total;1;9.36719;9.36719;9.36719
243;initialize;1;9.09418;9.09418;9.09418
243;async;10;0.000306706;9.1332e-05;0.000523232
243;inner;10;0.013104;0.0128988;0.0132794
243;wait;10;4.46771e-05;2.3326e-05;0.0001063
243;boundary;10;0.000376379;0.000296378;0.000550245
243;calc iter;10;0.0138329;0.013507;0.0144086
243;calc total;1;0.142222;0.142222;0.142222
243;total;1;9.39507;9.39507;9.39507
267;initialize;1;8.92038;8.92038;8.92038
267;async;10;0.000452435;0.000212936;0.000805474
267;inner;10;0.0129509;0.0127324;0.0131511
267;wait;10;4.13196e-05;2.3564e-05;0.000101647
267;boundary;10;0.000366466;0.00031072;0.000411111
267;calc iter;10;0.0138121;0.0135862;0.0140676
267;calc total;1;0.142222;0.142222;0.142222
267;total;1;9.21881;9.21881;9.21881
315;initialize;1;8.39318;8.39318;8.39318
315;async;10;0.000526234;0.000293884;0.00132878
315;inner;10;0.0126523;0.0120046;0.0129628
315;wait;10;6.63959e-05;3.3595e-05;0.000192992
315;boundary;10;0.000478291;0.000331622;0.000678079
315;calc iter;10;0.0137245;0.0130365;0.014274
315;calc total;1;0.142229;0.142229;0.142229
315;total;1;8.69429;8.69429;8.69429
230;initialize;1;9.07685;9.07685;9.07685
230;async;10;0.00102607;0.000467882;0.00168359
244;initialize;1;9.10069;9.10069;9.10069
244;async;10;0.000485457;0.000268693;0.000724555
244;inner;10;0.0129466;0.0127948;0.0131513
244;wait;10;4.44368e-05;2.3434e-05;0.000110588
244;boundary;10;0.000350667;0.000317163;0.000404631
244;calc iter;10;0.0138283;0.0135858;0.0140847
244;calc total;1;0.142222;0.142222;0.142222
244;total;1;9.40156;9.40156;9.40156
268;initialize;1;8.94347;8.94347;8.94347
268;async;10;0.000328265;8.8797e-05;0.000596138
268;inner;10;0.0130825;0.0129101;0.0132704
268;wait;10;4.06833e-05;2.6438e-05;9.4699e-05
268;boundary;10;0.000351597;0.000319638;0.000455398
268;calc iter;10;0.013804;0.0135368;0.0140663
268;calc total;1;0.142223;0.142223;0.142223
268;total;1;9.24191;9.24191;9.24191
316;initialize;1;8.39329;8.39329;8.39329
316;async;10;0.000492794;0.000193454;0.00106123
316;inner;10;0.0127565;0.0124505;0.0130244
316;wait;10;5.71498e-05;3.5651e-05;9.752e-05
316;boundary;10;0.000481308;0.000275014;0.000670041
316;calc iter;10;0.0137891;0.0134706;0.0140667
316;calc total;1;0.142228;0.142228;0.142228
316;total;1;8.69438;8.69438;8.69438
230;inner;10;0.0126089;0.0121218;0.0132098
230;wait;10;3.99495e-05;1.9774e-05;0.000105879
230;boundary;10;0.00031864;0.000247398;0.000436414
230;calc iter;10;0.0139947;0.0136807;0.0144299
230;calc total;1;0.142222;0.142222;0.142222
230;total;1;9.37758;9.37758;9.37758
245;initialize;1;9.09772;9.09772;9.09772
245;async;10;0.000432087;0.000285406;0.00064696
245;inner;10;0.0129321;0.012767;0.0130658
245;wait;10;5.70268e-05;2.8596e-05;0.000158104
245;boundary;10;0.000405519;0.000331874;0.000501461
245;calc iter;10;0.0138277;0.0136527;0.0139813
245;calc total;1;0.142222;0.142222;0.142222
245;total;1;9.39862;9.39862;9.39862
269;initialize;1;8.91094;8.91094;8.91094
269;async;10;0.000412459;0.000186846;0.000665387
269;inner;10;0.0128242;0.0126981;0.0130416
269;wait;10;7.6651e-05;3.1718e-05;0.000216532
269;boundary;10;0.000480484;0.000330981;0.000634447
269;calc iter;10;0.013795;0.0136274;0.0139721
269;calc total;1;0.142223;0.142223;0.142223
269;total;1;9.20937;9.20937;9.20937
317;initialize;1;8.39281;8.39281;8.39281
317;async;10;0.000642418;0.000213789;0.00100459
317;inner;10;0.0126898;0.0123243;0.012974
317;wait;10;5.52446e-05;2.0834e-05;0.000178354
317;boundary;10;0.000407615;0.000264721;0.000624575
317;calc iter;10;0.0137961;0.013533;0.0140122
317;calc total;1;0.142228;0.142228;0.142228
317;total;1;8.69394;8.69394;8.69394
231;initialize;1;9.0701;9.0701;9.0701
231;async;10;0.00082013;0.000482279;0.00160002
231;inner;10;0.0126912;0.0123625;0.0130952
231;wait;10;4.85508e-05;2.2444e-05;9.9874e-05
231;boundary;10;0.000399342;0.000266183;0.000554817
231;calc iter;10;0.0139604;0.013498;0.0146825
231;calc total;1;0.14222;0.14222;0.14222
231;total;1;9.37083;9.37083;9.37083
246;initialize;1;9.0938;9.0938;9.0938
246;async;10;0.000204171;6.196e-05;0.000430932
246;inner;10;0.0132301;0.0130557;0.0134878
246;wait;10;4.26786e-05;2.5921e-05;9.0817e-05
246;boundary;10;0.000363349;0.000285303;0.000420385
246;calc iter;10;0.0138412;0.013668;0.014172
246;calc total;1;0.142225;0.142225;0.142225
246;total;1;9.39469;9.39469;9.39469
270;initialize;1;8.92025;8.92025;8.92025
270;async;10;0.000418976;0.000222139;0.000796366
270;inner;10;0.0129186;0.0127477;0.0131867
270;wait;10;4.86453e-05;3.0532e-05;0.000111591
270;boundary;10;0.000404394;0.000319732;0.000466277
270;calc iter;10;0.0137917;0.0136234;0.0140142
270;calc total;1;0.142225;0.142225;0.142225
270;total;1;9.21869;9.21869;9.21869
318;initialize;1;8.39276;8.39276;8.39276
318;async;10;0.00085033;0.00045149;0.00120245
318;inner;10;0.0126102;0.0122098;0.0129677
318;wait;10;3.73839e-05;1.8243e-05;0.000127287
318;boundary;10;0.000320391;0.000250572;0.000486855
318;calc iter;10;0.0138196;0.0134838;0.0141984
318;calc total;1;0.142229;0.142229;0.142229
318;total;1;8.69386;8.69386;8.69386
232;initialize;1;9.07701;9.07701;9.07701
232;async;10;0.000472594;0.000100971;0.00105213
232;inner;10;0.0129798;0.0124386;0.0134102
232;wait;10;4.60136e-05;2.5215e-05;9.7479e-05
232;boundary;10;0.000427135;0.000306148;0.000726568
232;calc iter;10;0.0139267;0.0132736;0.0145358
232;calc total;1;0.142219;0.142219;0.142219
232;total;1;9.37761;9.37761;9.37761
247;initialize;1;9.09385;9.09385;9.09385
247;async;10;0.000365945;0.00020832;0.000548009
247;inner;10;0.0128449;0.0126274;0.0131382
247;wait;10;6.46366e-05;3.75e-05;0.000143415
247;boundary;10;0.000522911;0.0003385;0.000653707
247;calc iter;10;0.0137999;0.013612;0.0140109
247;calc total;1;0.142224;0.142224;0.142224
247;total;1;9.39474;9.39474;9.39474
271;initialize;1;8.93058;8.93058;8.93058
271;async;10;0.000537839;0.000193326;0.000816353
271;inner;10;0.0128353;0.0125779;0.0130662
271;wait;10;5.14477e-05;2.1747e-05;0.000185406
271;boundary;10;0.00036658;0.000309202;0.000447695
271;calc iter;10;0.0137923;0.0135107;0.0141528
271;calc total;1;0.142221;0.142221;0.142221
271;total;1;9.22901;9.22901;9.22901
319;initialize;1;8.39619;8.39619;8.39619
319;async;10;0.000697597;0.000330249;0.00104016
319;inner;10;0.0127031;0.0122932;0.0129834
319;wait;10;4.43289e-05;2.4669e-05;0.000122126
319;boundary;10;0.00034387;0.000273786;0.000399644
319;calc iter;10;0.01379;0.0135228;0.0140796
319;calc total;1;0.142229;0.142229;0.142229
319;total;1;8.69728;8.69728;8.69728
233;initialize;1;9.07681;9.07681;9.07681
233;async;10;0.000741689;0.000367721;0.00210001
233;inner;10;0.0125502;0.0120352;0.0130542
233;wait;10;5.83772e-05;4.2167e-05;0.0001283
233;boundary;10;0.000534025;0.000323273;0.000690497
233;calc iter;10;0.0138865;0.013366;0.0151563
233;calc total;1;0.142219;0.142219;0.142219
233;total;1;9.37754;9.37754;9.37754
248;initialize;1;9.10064;9.10064;9.10064
248;async;10;0.000237753;6.8344e-05;0.000462642
248;inner;10;0.0132161;0.0130903;0.0133639
248;wait;10;3.95734e-05;1.885e-05;9.7117e-05
248;boundary;10;0.000336848;0.000292827;0.000426948
248;calc iter;10;0.0138311;0.0135944;0.0141646
248;calc total;1;0.14222;0.14222;0.14222
248;total;1;9.40156;9.40156;9.40156
272;initialize;1;8.94431;8.94431;8.94431
272;async;10;0.000581635;0.000235209;0.000782878
272;inner;10;0.0128022;0.0124299;0.0131603
272;wait;10;3.81273e-05;1.9902e-05;0.000102365
272;boundary;10;0.000394386;0.000293294;0.000577588
272;calc iter;10;0.0138176;0.0135488;0.0140897
272;calc total;1;0.142228;0.142228;0.142228
272;total;1;9.24276;9.24276;9.24276
320;initialize;1;8.39319;8.39319;8.39319
320;async;10;0.000447537;0.000166628;0.000794115
320;inner;10;0.012878;0.012656;0.0131634
320;wait;10;4.69811e-05;2.46e-05;8.9748e-05
320;boundary;10;0.00041671;0.000280397;0.000636318
320;calc iter;10;0.0137905;0.0135658;0.0140337
320;calc total;1;0.142229;0.142229;0.142229
320;total;1;8.69431;8.69431;8.69431
234;initialize;1;9.07671;9.07671;9.07671
234;async;10;0.000812142;0.000315518;0.00177582
234;inner;10;0.0125535;0.0121895;0.0130015
234;wait;10;5.94701e-05;2.342e-05;0.000152215
234;boundary;10;0.000456796;0.000300058;0.000689585
234;calc iter;10;0.0138832;0.0133501;0.0142904
234;calc total;1;0.142221;0.142221;0.142221
234;total;1;9.37744;9.37744;9.37744
249;initialize;1;9.10066;9.10066;9.10066
249;async;10;0.000539052;0.000213575;0.000779449
249;inner;10;0.0128972;0.0126827;0.0131134
249;wait;10;4.19348e-05;1.8972e-05;0.000117683
249;boundary;10;0.000363571;0.000275121;0.00063174
249;calc iter;10;0.0138428;0.0135747;0.0142055
249;calc total;1;0.142221;0.142221;0.142221
249;total;1;9.40156;9.40156;9.40156
273;initialize;1;8.91106;8.91106;8.91106
273;async;10;0.000648251;0.000261095;0.00138465
273;inner;10;0.0126488;0.0122333;0.0130945
273;wait;10;5.03407e-05;2.0403e-05;0.000132493
273;boundary;10;0.000502844;0.000264344;0.000622367
273;calc iter;10;0.0138515;0.0134732;0.0145865
273;calc total;1;0.142228;0.142228;0.142228
273;total;1;9.20949;9.20949;9.20949
321;initialize;1;8.39615;8.39615;8.39615
321;async;10;0.000558042;0.000195575;0.000877117
321;inner;10;0.0128024;0.012487;0.013044
321;wait;10;4.73756e-05;2.034e-05;0.000158358
321;boundary;10;0.000369145;0.000268836;0.000593191
321;calc iter;10;0.0137782;0.0135538;0.0140605
321;calc total;1;0.142229;0.142229;0.142229
321;total;1;8.69728;8.69728;8.69728
235;initialize;1;9.07472;9.07472;9.07472
235;async;10;0.00087561;0.000212068;0.00221219
235;inner;10;0.0126541;0.012237;0.0131228
235;wait;10;4.15442e-05;2.1301e-05;0.000110726
235;boundary;10;0.000349592;0.000290693;0.000432753
235;calc iter;10;0.013922;0.0132825;0.0148975
235;calc total;1;0.142221;0.142221;0.142221
235;total;1;9.37544;9.37544;9.37544
250;initialize;1;9.09415;9.09415;9.09415
250;async;10;0.000590241;0.000170147;0.0011205
250;inner;10;0.0127789;0.0124643;0.0132526
250;wait;10;4.00669e-05;1.874e-05;0.00010935
250;boundary;10;0.000445227;0.000259112;0.000551823
250;calc iter;10;0.0138557;0.0133734;0.0143545
250;calc total;1;0.14222;0.14222;0.14222
250;total;1;9.39507;9.39507;9.39507
274;initialize;1;8.9305;8.9305;8.9305
274;async;10;0.000272416;0.000115778;0.0010875
274;inner;10;0.0130124;0.0127275;0.0133023
274;wait;10;5.05755e-05;1.9749e-05;9.3451e-05
274;boundary;10;0.000543008;0.000251899;0.000642003
274;calc iter;10;0.0138799;0.0133184;0.0148613
274;calc total;1;0.14223;0.14223;0.14223
274;total;1;9.22894;9.22894;9.22894
322;initialize;1;8.39322;8.39322;8.39322
322;async;10;0.000565729;8.7514e-05;0.000849665
322;inner;10;0.0128392;0.0126131;0.0131653
322;wait;10;3.67717e-05;2.1456e-05;9.9314e-05
322;boundary;10;0.000350965;0.000261604;0.000541715
322;calc iter;10;0.0137937;0.0134145;0.014351
322;calc total;1;0.142229;0.142229;0.142229
322;total;1;8.69435;8.69435;8.69435
236;initialize;1;9.07964;9.07964;9.07964
236;async;10;0.000740132;0.000215674;0.00122303
236;inner;10;0.012777;0.0122213;0.0147558
236;wait;10;4.68187e-05;2.0853e-05;0.000128458
236;boundary;10;0.000372445;0.000269197;0.000698979
236;calc iter;10;0.0139377;0.0129437;0.0163217
236;calc total;1;0.14222;0.14222;0.14222
236;total;1;9.38037;9.38037;9.38037
251;initialize;1;9.09276;9.09276;9.09276
251;async;10;0.000625884;0.000189688;0.00120038
251;inner;10;0.0128296;0.0126233;0.0130854
251;wait;10;3.62719e-05;1.8457e-05;0.000131349
251;boundary;10;0.000366032;0.000260147;0.000536288
251;calc iter;10;0.0138589;0.0135114;0.0145962
251;calc total;1;0.142221;0.142221;0.142221
251;total;1;9.39368;9.39368;9.39368
275;initialize;1;8.92012;8.92012;8.92012
275;async;10;0.000424175;0.000162243;0.000565526
275;inner;10;0.0127812;0.0123478;0.0133852
275;wait;10;5.01126e-05;1.9216e-05;0.000115736
275;boundary;10;0.000604518;0.000262346;0.00097003
275;calc iter;10;0.0138615;0.0132831;0.0150283
275;calc total;1;0.142226;0.142226;0.142226
275;total;1;9.21856;9.21856;9.21856
323;initialize;1;8.39268;8.39268;8.39268
323;async;10;0.000594388;0.000423881;0.000856945
323;inner;10;0.0127879;0.0124408;0.0131019
323;wait;10;4.38006e-05;2.2058e-05;0.000122709
323;boundary;10;0.000348717;0.000290739;0.000419586
323;calc iter;10;0.0137758;0.0135345;0.0140799
323;calc total;1;0.142228;0.142228;0.142228
323;total;1;8.69376;8.69376;8.69376
237;initialize;1;9.06981;9.06981;9.06981
237;async;10;0.00100057;0.000448131;0.00236385
237;inner;10;0.0125503;0.0121643;0.0129077
237;wait;10;5.39872e-05;1.9567e-05;0.000219992
237;boundary;10;0.000329244;0.000269475;0.000458871
237;calc iter;10;0.0139354;0.0134788;0.0148722
237;calc total;1;0.14222;0.14222;0.14222
237;total;1;9.37052;9.37052;9.37052
252;initialize;1;9.09406;9.09406;9.09406
252;async;10;0.000258525;9.8236e-05;0.000622142
252;inner;10;0.0131684;0.0125807;0.0137323
252;wait;10;5.03325e-05;2.7759e-05;0.000119888
252;boundary;10;0.000489495;0.000307305;0.000744244
252;calc iter;10;0.0139681;0.0134758;0.0145647
252;calc total;1;0.142225;0.142225;0.142225
252;total;1;9.39496;9.39496;9.39496
276;initialize;1;8.92;8.92;8.92
276;async;10;0.00060342;0.000157126;0.00118324
276;inner;10;0.0127535;0.0123224;0.0131736
276;wait;10;5.37043e-05;2.5529e-05;0.000119519
276;boundary;10;0.000464229;0.000289676;0.000735821
276;calc iter;10;0.0138763;0.0132704;0.0146052
276;calc total;1;0.142229;0.142229;0.142229
276;total;1;9.21844;9.21844;9.21844
324;initialize;1;8.37451;8.37451;8.37451
324;async;10;0.000344379;9.721e-05;0.000644978
324;inner;10;0.0131594;0.0129826;0.0133869
324;wait;10;4.11418e-05;2.3225e-05;0.000106486
324;boundary;10;0.000329056;0.000293257;0.000394488
324;calc iter;10;0.013875;0.0136148;0.0141618
324;calc total;1;0.142229;0.142229;0.142229
324;total;1;8.67563;8.67563;8.67563
238;initialize;1;9.07471;9.07471;9.07471
238;async;10;0.000438847;9.911e-05;0.00111206
238;inner;10;0.0131998;0.0128012;0.0135818
238;wait;10;3.64119e-05;1.9129e-05;0.000107217
238;boundary;10;0.000291963;0.000254272;0.000334545
238;calc iter;10;0.013968;0.0136125;0.0143799
238;calc total;1;0.14222;0.14222;0.14222
238;total;1;9.37543;9.37543;9.37543
253;initialize;1;9.09293;9.09293;9.09293
253;async;10;0.000229523;8.3103e-05;0.000425623
253;inner;10;0.0132187;0.0128684;0.0136336
253;wait;10;5.53222e-05;3.1495e-05;0.000117851
253;boundary;10;0.000462525;0.000313482;0.000652917
253;calc iter;10;0.0139673;0.0136819;0.0144698
253;calc total;1;0.142223;0.142223;0.142223
253;total;1;9.39385;9.39385;9.39385
277;initialize;1;8.92003;8.92003;8.92003
277;async;10;0.000345364;0.000128343;0.000585004
277;inner;10;0.0131844;0.0126804;0.0134646
277;wait;10;4.2362e-05;2.1555e-05;9.6726e-05
277;boundary;10;0.00038468;0.000273123;0.000596865
277;calc iter;10;0.0139579;0.0135594;0.0143159
277;calc total;1;0.142227;0.142227;0.142227
277;total;1;9.21847;9.21847;9.21847
325;initialize;1;8.38823;8.38823;8.38823
325;async;10;0.000692917;0.000448331;0.000896184
325;inner;10;0.0128659;0.0126054;0.0131339
325;wait;10;3.69324e-05;2.0359e-05;0.000112912
325;boundary;10;0.000295545;0.000265063;0.00032746
325;calc iter;10;0.0138924;0.0137241;0.0141123
325;calc total;1;0.142228;0.142228;0.142228
325;total;1;8.68935;8.68935;8.68935
239;initialize;1;9.06646;9.06646;9.06646
239;async;10;0.000750153;0.000388559;0.00189753
239;inner;10;0.0126403;0.0122353;0.0130435
239;wait;10;5.94089e-05;2.2367e-05;0.000203983
239;boundary;10;0.000463208;0.000308879;0.000690712
239;calc iter;10;0.0139142;0.0133116;0.0149751
239;calc total;1;0.142218;0.142218;0.142218
239;total;1;9.36717;9.36717;9.36717
254;initialize;1;9.09325;9.09325;9.09325
254;async;10;0.000343055;9.6066e-05;0.000574815
254;inner;10;0.0130455;0.0125986;0.0132414
254;wait;10;6.59502e-05;3.4676e-05;0.000152444
254;boundary;10;0.000518098;0.0003535;0.000613609
254;calc iter;10;0.0139741;0.0135247;0.0142905
254;calc total;1;0.142224;0.142224;0.142224
254;total;1;9.39414;9.39414;9.39414
278;initialize;1;8.91077;8.91077;8.91077
278;async;10;0.000447443;0.000204295;0.000971448
278;inner;10;0.0129702;0.0124333;0.0133169
278;wait;10;5.45913e-05;3.0584e-05;9.7494e-05
278;boundary;10;0.000458318;0.000323902;0.000589888
278;calc iter;10;0.0139319;0.0135398;0.0143772
278;calc total;1;0.142229;0.142229;0.142229
278;total;1;9.20921;9.20921;9.20921
326;initialize;1;8.38812;8.38812;8.38812
326;async;10;0.000181996;0.000113408;0.000444705
326;inner;10;0.0132249;0.0129736;0.0134914
326;wait;10;3.68512e-05;2.086e-05;9.2269e-05
326;boundary;10;0.000489662;0.000253899;0.000673581
326;calc iter;10;0.0139347;0.0134764;0.0144328
326;calc total;1;0.14223;0.14223;0.14223
326;total;1;8.68924;8.68924;8.68924
255;initialize;1;9.09323;9.09323;9.09323
255;async;10;0.000281293;7.7799e-05;0.000990866
255;inner;10;0.0130907;0.0126356;0.0135858
255;wait;10;5.78617e-05;3.3982e-05;0.000120467
255;boundary;10;0.000512407;0.000327417;0.000719756
255;calc iter;10;0.0139437;0.013614;0.0145605
255;calc total;1;0.142228;0.142228;0.142228
255;total;1;9.39414;9.39414;9.39414
279;initialize;1;8.91997;8.91997;8.91997
279;async;10;0.000547031;0.000274935;0.00154674
279;inner;10;0.0127971;0.0120694;0.0131931
279;wait;10;5.74388e-05;3.3678e-05;0.000119912
279;boundary;10;0.000516934;0.000335609;0.000718532
279;calc iter;10;0.01392;0.013235;0.0149649
279;calc total;1;0.142229;0.142229;0.142229
279;total;1;9.21841;9.21841;9.21841
327;initialize;1;8.37988;8.37988;8.37988
327;async;10;0.0006895;0.000458406;0.000918091
327;inner;10;0.0128653;0.0126675;0.0131018
327;wait;10;4.02203e-05;1.9043e-05;0.000129546
327;boundary;10;0.0002987;0.000267681;0.000330077
327;calc iter;10;0.0138948;0.0137099;0.0140529
327;calc total;1;0.142227;0.142227;0.142227
327;total;1;8.68098;8.68098;8.68098
256;initialize;1;9.09407;9.09407;9.09407
256;async;10;0.000247357;6.7871e-05;0.00109253
256;inner;10;0.0132077;0.0127096;0.0137808
256;wait;10;5.23853e-05;3.5259e-05;0.000134394
256;boundary;10;0.000452478;0.000309593;0.000605226
256;calc iter;10;0.013961;0.0134402;0.014469
256;calc total;1;0.142227;0.142227;0.142227
256;total;1;9.39496;9.39496;9.39496
280;initialize;1;8.93075;8.93075;8.93075
280;async;10;0.00042311;7.3404e-05;0.00127013
280;inner;10;0.0130905;0.012532;0.0133726
280;wait;10;4.45771e-05;2.692e-05;9.362e-05
280;boundary;10;0.000379941;0.00030832;0.000579676
280;calc iter;10;0.0139393;0.0134867;0.014652
280;calc total;1;0.142222;0.142222;0.142222
280;total;1;9.22917;9.22917;9.22917
328;initialize;1;8.39206;8.39206;8.39206
328;async;10;0.000465399;0.000245485;0.000726452
328;inner;10;0.0129056;0.0126966;0.0131587
328;wait;10;6.12518e-05;2.9605e-05;0.000159352
328;boundary;10;0.00043115;0.000335735;0.000559488
328;calc iter;10;0.0138646;0.013578;0.0140772
328;calc total;1;0.142216;0.142216;0.142216
328;total;1;8.69316;8.69316;8.69316
257;initialize;1;9.09295;9.09295;9.09295
257;async;10;0.000299513;0.000118958;0.00136962
257;inner;10;0.0131808;0.0128029;0.0137201
257;wait;10;5.30269e-05;3.7119e-05;9.8893e-05
257;boundary;10;0.000427515;0.000306225;0.000493635
257;calc iter;10;0.0139621;0.0134317;0.0148861
257;calc total;1;0.142232;0.142232;0.142232
257;total;1;9.39383;9.39383;9.39383
281;initialize;1;8.93064;8.93064;8.93064
281;async;10;0.000558045;0.000278309;0.00168889
281;inner;10;0.0128866;0.0125261;0.0131979
281;wait;10;5.73367e-05;3.5025e-05;0.000165601
281;boundary;10;0.000426826;0.000321407;0.00062384
281;calc iter;10;0.0139301;0.0135004;0.0146669
281;calc total;1;0.142227;0.142227;0.142227
281;total;1;9.22907;9.22907;9.22907
329;initialize;1;8.38;8.38;8.38
329;async;10;0.000590357;0.000189955;0.00103831
329;inner;10;0.0128944;0.0126892;0.0131304
329;wait;10;4.78204e-05;1.9556e-05;0.000130292
329;boundary;10;0.000348857;0.00026616;0.000441774
329;calc iter;10;0.0138822;0.013704;0.0143175
329;calc total;1;0.142226;0.142226;0.142226
329;total;1;8.68108;8.68108;8.68108
258;initialize;1;9.09324;9.09324;9.09324
258;async;10;0.000327541;8.0462e-05;0.00132685
258;inner;10;0.0132193;0.0129527;0.0137918
258;wait;10;4.83046e-05;2.8856e-05;0.000146412
258;boundary;10;0.000381763;0.000313027;0.000473059
258;calc iter;10;0.0139778;0.0134695;0.0147939
258;calc total;1;0.142229;0.142229;0.142229
258;total;1;9.39413;9.39413;9.39413
282;initialize;1;8.93068;8.93068;8.93068
282;async;10;0.000585597;0.000300556;0.00153255
282;inner;10;0.0129181;0.0125379;0.0131901
282;wait;10;4.94564e-05;2.7152e-05;0.000114124
282;boundary;10;0.000376759;0.000330784;0.00046079
282;calc iter;10;0.0139311;0.0135876;0.0144522
282;calc total;1;0.142226;0.142226;0.142226
282;total;1;9.22913;9.22913;9.22913
330;initialize;1;8.39204;8.39204;8.39204
330;async;10;0.00037396;0.00016406;0.000692501
330;inner;10;0.0130389;0.0127847;0.0132467
330;wait;10;4.58458e-05;2.9271e-05;9.796e-05
330;boundary;10;0.000406066;0.000316015;0.000501264
330;calc iter;10;0.0138657;0.0135476;0.0141567
330;calc total;1;0.142225;0.142225;0.142225
330;total;1;8.69315;8.69315;8.69315
259;initialize;1;9.0929;9.0929;9.0929
259;async;10;0.000365759;7.6716e-05;0.00158991
259;inner;10;0.0131722;0.0128253;0.0137092
259;wait;10;4.71371e-05;2.5161e-05;0.000106812
259;boundary;10;0.000403385;0.000274364;0.000577678
259;calc iter;10;0.0139896;0.0134959;0.0152817
259;calc total;1;0.142228;0.142228;0.142228
259;total;1;9.39377;9.39377;9.39377
283;initialize;1;8.94421;8.94421;8.94421
283;async;10;0.000596711;6.8747e-05;0.00165722
283;inner;10;0.0129594;0.0125663;0.0132775
283;wait;10;4.21116e-05;2.1782e-05;0.00010396
283;boundary;10;0.000351843;0.000271651;0.000534507
283;calc iter;10;0.0139511;0.0131223;0.0149623
283;calc total;1;0.142226;0.142226;0.142226
283;total;1;9.24265;9.24265;9.24265
331;initialize;1;8.39209;8.39209;8.39209
331;async;10;0.000504662;6.4964e-05;0.0012496
331;inner;10;0.012793;0.0125763;0.0130374
331;wait;10;6.41921e-05;2.5686e-05;0.000140694
331;boundary;10;0.000497043;0.000297336;0.000620561
331;calc iter;10;0.0138604;0.0133386;0.0145223
331;calc total;1;0.142227;0.142227;0.142227
331;total;1;8.69316;8.69316;8.69316
260;initialize;1;9.09425;9.09425;9.09425
260;async;10;0.000328213;0.000114648;0.00159322
260;inner;10;0.0132174;0.0128516;0.0137246
260;wait;10;4.41951e-05;2.205e-05;0.000101187
260;boundary;10;0.00041236;0.0002609;0.000612304
260;calc iter;10;0.0140034;0.0135025;0.0150984
260;calc total;1;0.142228;0.142228;0.142228
260;total;1;9.39514;9.39514;9.39514
284;initialize;1;8.91997;8.91997;8.91997
284;async;10;0.000705637;0.000392788;0.00158812
284;inner;10;0.0128507;0.0125546;0.0132807
284;wait;10;4.91824e-05;2.0685e-05;0.000161361
284;boundary;10;0.000361283;0.000256546;0.000580994
284;calc iter;10;0.0139677;0.0133857;0.0147792
284;calc total;1;0.142227;0.142227;0.142227
284;total;1;9.21841;9.21841;9.21841
332;initialize;1;8.37464;8.37464;8.37464
332;async;10;0.000513717;0.000208835;0.00122348
332;inner;10;0.0129286;0.0126719;0.0132058
332;wait;10;4.91145e-05;2.2099e-05;0.000120635
332;boundary;10;0.000378746;0.000290446;0.000485597
332;calc iter;10;0.0138713;0.0135094;0.0142094
332;calc total;1;0.142225;0.142225;0.142225
332;total;1;8.67573;8.67573;8.67573
261;initialize;1;9.10053;9.10053;9.10053
261;async;10;0.000235193;0.000123182;0.000678474
261;inner;10;0.0132792;0.0128932;0.0140917
261;wait;10;4.24708e-05;1.9362e-05;0.000141968
261;boundary;10;0.000445917;0.000256229;0.000591309
261;calc iter;10;0.0140041;0.013429;0.0150437
261;calc total;1;0.14223;0.14223;0.14223
261;total;1;9.4014;9.4014;9.4014
285;initialize;1;8.92001;8.92001;8.92001
285;async;10;0.00076839;0.000438127;0.00134407
285;inner;10;0.0128055;0.0124827;0.0131814
285;wait;10;4.3399e-05;2.227e-05;0.000107631
285;boundary;10;0.000338979;0.000269941;0.000533854
285;calc iter;10;0.0139575;0.0134205;0.0146007
285;calc total;1;0.142227;0.142227;0.142227
285;total;1;9.21844;9.21844;9.21844
288;initialize;1;8.96498;8.96498;8.96498
288;async;10;0.000316398;0.000130972;0.000519734
288;inner;10;0.0127755;0.012541;0.0130946
288;wait;10;7.2457e-05;3.6479e-05;0.000210369
288;boundary;10;0.000535997;0.000354848;0.000615222
288;calc iter;10;0.0137018;0.0135261;0.0139667
288;calc total;1;0.142225;0.142225;0.142225
288;total;1;9.26458;9.26458;9.26458
333;initialize;1;8.39206;8.39206;8.39206
333;async;10;0.000472281;0.000205653;0.000921708
333;inner;10;0.0129323;0.012701;0.0132047
333;wait;10;5.08802e-05;2.7414e-05;0.00013402
333;boundary;10;0.000406975;0.000298036;0.000502701
333;calc iter;10;0.0138635;0.0134639;0.0142587
333;calc total;1;0.142226;0.142226;0.142226
333;total;1;8.69315;8.69315;8.69315
262;initialize;1;9.09967;9.09967;9.09967
262;async;10;0.000362395;0.000130731;0.0010303
262;inner;10;0.0131981;0.0129351;0.0136338
262;wait;10;4.17058e-05;2.2159e-05;0.000116318
262;boundary;10;0.000384947;0.000277069;0.000458094
262;calc iter;10;0.0139902;0.0134759;0.0145097
262;calc total;1;0.142231;0.142231;0.142231
262;total;1;9.40055;9.40055;9.40055
286;initialize;1;8.94377;8.94377;8.94377
286;async;10;0.000675876;0.000420718;0.00129573
286;inner;10;0.0129134;0.0125218;0.0132337
286;wait;10;4.54033e-05;2.3414e-05;0.000140202
286;boundary;10;0.000320098;0.000271617;0.000440511
286;calc iter;10;0.0139558;0.0137313;0.0143036
286;calc total;1;0.142228;0.142228;0.142228
286;total;1;9.2422;9.2422;9.2422
289;initialize;1;8.96295;8.96295;8.96295
289;async;10;0.000332655;8.7975e-05;0.000632405
289;inner;10;0.0127786;0.0124383;0.0131398
289;wait;10;6.06161e-05;4.1932e-05;0.000118884
289;boundary;10;0.000531594;0.000334227;0.000671464
289;calc iter;10;0.0137049;0.0132526;0.0140047
289;calc total;1;0.142228;0.142228;0.142228
289;total;1;9.26252;9.26252;9.26252
334;initialize;1;8.39205;8.39205;8.39205
334;async;10;0.00050766;0.000315245;0.000691757
334;inner;10;0.0129043;0.0126875;0.01312
334;wait;10;4.76079e-05;2.8427e-05;0.000122349
334;boundary;10;0.00041082;0.000334035;0.000632227
334;calc iter;10;0.0138715;0.013655;0.0140011
334;calc total;1;0.142226;0.142226;0.142226
334;total;1;8.69316;8.69316;8.69316
263;initialize;1;9.0928;9.0928;9.0928
263;async;10;0.000388592;9.7892e-05;0.00125865
263;inner;10;0.0130863;0.0127752;0.013246
263;wait;10;5.72223e-05;2.2109e-05;0.00024655
263;boundary;10;0.000442348;0.000345821;0.000604707
263;calc iter;10;0.0139755;0.0134604;0.0148764
263;calc total;1;0.142225;0.142225;0.142225
263;total;1;9.39369;9.39369;9.39369
287;initialize;1;8.90059;8.90059;8.90059
287;async;10;0.00057418;0.000239303;0.00170921
287;inner;10;0.0128794;0.0126021;0.0130721
287;wait;10;5.87999e-05;1.8357e-05;0.000199494
287;boundary;10;0.000433841;0.000291572;0.000660714
287;calc iter;10;0.0139471;0.0134203;0.0146708
287;calc total;1;0.142226;0.142226;0.142226
287;total;1;9.19904;9.19904;9.19904
290;initialize;1;8.96507;8.96507;8.96507
290;async;10;0.000336341;9.9317e-05;0.000605563
290;inner;10;0.0128811;0.0125915;0.0132339
290;wait;10;4.89074e-05;3.1939e-05;9.98e-05
290;boundary;10;0.000440241;0.000326494;0.000588753
290;calc iter;10;0.0137079;0.0134811;0.0140963
290;calc total;1;0.142229;0.142229;0.142229
290;total;1;9.26464;9.26464;9.26464
335;initialize;1;8.38814;8.38814;8.38814
335;async;10;0.000467681;0.000198436;0.00106058
335;inner;10;0.0127969;0.0124364;0.0131789
335;wait;10;6.31132e-05;3.6604e-05;0.00018894
335;boundary;10;0.000533912;0.000361603;0.000734449
335;calc iter;10;0.0138627;0.0135245;0.0143612
335;calc total;1;0.142225;0.142225;0.142225
335;total;1;8.68925;8.68925;8.68925
291;initialize;1;8.96316;8.96316;8.96316
291;async;10;0.000340326;0.000111119;0.000727235
291;inner;10;0.0128786;0.0125979;0.0131959
291;wait;10;5.62842e-05;3.4708e-05;0.000106303
291;boundary;10;0.000463239;0.000322688;0.000541925
291;calc iter;10;0.0137395;0.0134858;0.0140894
291;calc total;1;0.142227;0.142227;0.142227
291;total;1;9.26274;9.26274;9.26274
292;initialize;1;8.96499;8.96499;8.96499
292;async;10;0.000377096;8.3069e-05;0.000663631
292;inner;10;0.0128161;0.0126173;0.0132173
292;wait;10;5.25958e-05;3.2567e-05;9.5337e-05
292;boundary;10;0.000488106;0.000321157;0.000590878
292;calc iter;10;0.0137351;0.0134276;0.0140883
292;calc total;1;0.142227;0.142227;0.142227
292;total;1;9.26457;9.26457;9.26457
293;initialize;1;8.96328;8.96328;8.96328
293;async;10;0.000451372;0.0001437;0.00103222
293;inner;10;0.0128238;0.0125612;0.0130944
293;wait;10;5.90048e-05;3.1473e-05;0.000159866
293;boundary;10;0.000424579;0.000331134;0.000534797
293;calc iter;10;0.01376;0.0134934;0.0141097
293;calc total;1;0.142227;0.142227;0.142227
293;total;1;9.26284;9.26284;9.26284
294;initialize;1;8.96349;8.96349;8.96349
294;async;10;0.000464189;0.000174758;0.00100689
294;inner;10;0.0128907;0.0125897;0.0131972
294;wait;10;4.05059e-05;2.3408e-05;0.000113581
294;boundary;10;0.000373821;0.000304922;0.000527817
294;calc iter;10;0.0137707;0.013353;0.0143097
294;calc total;1;0.142228;0.142228;0.142228
294;total;1;9.26307;9.26307;9.26307
295;initialize;1;8.96309;8.96309;8.96309
295;async;10;0.000338137;9.8972e-05;0.00081438
295;inner;10;0.0129652;0.0126684;0.0133018
295;wait;10;3.98482e-05;2.3825e-05;8.1827e-05
295;boundary;10;0.00041981;0.000323734;0.000662158
295;calc iter;10;0.0137642;0.0134048;0.0146422
295;calc total;1;0.142226;0.142226;0.142226
295;total;1;9.26267;9.26267;9.26267
336;initialize;1;8.88628;8.88628;8.88628
336;async;10;0.000176874;4.7258e-05;0.000490529
336;inner;10;0.0130704;0.0125828;0.0134749
336;wait;10;4.25636e-05;2.6426e-05;9.0654e-05
336;boundary;10;0.000415795;0.00030494;0.000638013
336;calc iter;10;0.0137068;0.0133454;0.0140671
336;calc total;1;0.142233;0.142233;0.142233
336;total;1;9.18698;9.18698;9.18698
296;initialize;1;8.96498;8.96498;8.96498
296;async;10;0.000541558;0.000176031;0.000832748
296;inner;10;0.0128134;0.0125585;0.0131493
296;wait;10;4.18785e-05;2.0845e-05;0.000130325
296;boundary;10;0.000381532;0.000281298;0.000506913
296;calc iter;10;0.0137795;0.0134571;0.0142529
296;calc total;1;0.142222;0.142222;0.142222
296;total;1;9.26458;9.26458;9.26458
337;initialize;1;8.89851;8.89851;8.89851
337;async;10;0.000369405;0.000168685;0.000905003
337;inner;10;0.0128762;0.0124749;0.0132395
337;wait;10;4.69278e-05;2.1187e-05;9.5303e-05
337;boundary;10;0.000413305;0.000304442;0.000630257
337;calc iter;10;0.013707;0.0134057;0.01429
337;calc total;1;0.142236;0.142236;0.142236
337;total;1;9.19917;9.19917;9.19917
297;initialize;1;8.96504;8.96504;8.96504
297;async;10;0.000399529;0.000172951;0.000674076
297;inner;10;0.0129148;0.012649;0.0132976
297;wait;10;4.02609e-05;2.0419e-05;9.1637e-05
297;boundary;10;0.000441444;0.000268379;0.000579739
297;calc iter;10;0.0137974;0.0131671;0.0141738
297;calc total;1;0.142225;0.142225;0.142225
297;total;1;9.26464;9.26464;9.26464
338;initialize;1;8.94395;8.94395;8.94395
338;async;10;0.000214822;7.2966e-05;0.000591073
338;inner;10;0.0130873;0.012754;0.0134176
338;wait;10;4.10677e-05;2.3358e-05;9.3053e-05
338;boundary;10;0.000413394;0.000310655;0.000543627
338;calc iter;10;0.0137577;0.0134532;0.0146205
338;calc total;1;0.142235;0.142235;0.142235
338;total;1;9.2446;9.2446;9.2446
298;initialize;1;8.96275;8.96275;8.96275
298;async;10;0.000645957;0.000385357;0.00106188
298;inner;10;0.0126431;0.0123671;0.0130684
298;wait;10;5.06336e-05;2.1078e-05;0.000185742
298;boundary;10;0.00047734;0.00025697;0.0006208
298;calc iter;10;0.0138183;0.0132845;0.0142644
298;calc total;1;0.142226;0.142226;0.142226
298;total;1;9.26235;9.26235;9.26235
339;initialize;1;8.89349;8.89349;8.89349
339;async;10;0.000467909;0.000189129;0.000826524
339;inner;10;0.0128841;0.0125613;0.013362
339;wait;10;5.06234e-05;2.276e-05;0.000159862
339;boundary;10;0.000381293;0.000314076;0.000548591
339;calc iter;10;0.0137852;0.0133898;0.0141591
339;calc total;1;0.142234;0.142234;0.142234
339;total;1;9.19414;9.19414;9.19414
299;initialize;1;8.96497;8.96497;8.96497
299;async;10;0.000637408;0.000238798;0.00116413
299;inner;10;0.0126858;0.0123734;0.0131699
299;wait;10;4.05562e-05;2.1837e-05;0.000112731
299;boundary;10;0.000437743;0.000266285;0.000558027
299;calc iter;10;0.0138028;0.0133725;0.0144807
299;calc total;1;0.142225;0.142225;0.142225
299;total;1;9.26457;9.26457;9.26457
340;initialize;1;8.89857;8.89857;8.89857
340;async;10;0.000502198;0.00015862;0.000958511
340;inner;10;0.0128002;0.0125441;0.0131262
340;wait;10;5.76127e-05;2.2422e-05;0.00015821
340;boundary;10;0.000436829;0.000286805;0.000614609
340;calc iter;10;0.0137981;0.0131418;0.0141417
340;calc total;1;0.142234;0.142234;0.142234
340;total;1;9.19925;9.19925;9.19925
300;initialize;1;8.96498;8.96498;8.96498
300;async;10;0.000365827;6.7705e-05;0.000696576
300;inner;10;0.0129613;0.0125379;0.0132696
300;wait;10;5.08959e-05;2.1927e-05;0.000117478
300;boundary;10;0.000451645;0.000278656;0.000741503
300;calc iter;10;0.0138308;0.0133983;0.014178
300;calc total;1;0.142226;0.142226;0.142226
300;total;1;9.26458;9.26458;9.26458
341;initialize;1;8.88641;8.88641;8.88641
341;async;10;0.000614617;0.000221078;0.00100373
341;inner;10;0.0127818;0.0123993;0.0130608
341;wait;10;5.05224e-05;1.997e-05;0.000193336
341;boundary;10;0.000389821;0.000256993;0.000560484
341;calc iter;10;0.0138381;0.0133466;0.0141897
341;calc total;1;0.142234;0.142234;0.142234
341;total;1;9.18706;9.18706;9.18706
301;initialize;1;8.96501;8.96501;8.96501
301;async;10;0.000432598;0.000263982;0.000597831
301;inner;10;0.012998;0.0127204;0.0132443
301;wait;10;5.07001e-05;2.9524e-05;0.000118459
301;boundary;10;0.000402558;0.000301773;0.000602705
301;calc iter;10;0.0138849;0.0136146;0.0140465
301;calc total;1;0.142226;0.142226;0.142226
301;total;1;9.2646;9.2646;9.2646
342;initialize;1;8.88648;8.88648;8.88648
342;async;10;0.000701245;0.000256862;0.00112324
342;inner;10;0.0126249;0.0121393;0.0131863
342;wait;10;4.61224e-05;2.0026e-05;0.000157239
342;boundary;10;0.000486259;0.000252794;0.000636013
342;calc iter;10;0.01386;0.0129957;0.0144476
342;calc total;1;0.142238;0.142238;0.142238
342;total;1;9.18716;9.18716;9.18716
302;initialize;1;8.96274;8.96274;8.96274
302;async;10;0.000533231;0.000232719;0.000887627
302;inner;10;0.0130157;0.0128079;0.0135704
302;wait;10;3.7437e-05;2.113e-05;0.000115551
302;boundary;10;0.000312288;0.000270895;0.000383785
302;calc iter;10;0.0138997;0.0134262;0.0143604
302;calc total;1;0.142228;0.142228;0.142228
302;total;1;9.26234;9.26234;9.26234
343;initialize;1;8.92103;8.92103;8.92103
343;async;10;0.000592802;0.000266378;0.000884061
343;inner;10;0.0128132;0.0123961;0.0131346
343;wait;10;4.69206e-05;2.128e-05;0.00016433
343;boundary;10;0.00038059;0.000257653;0.000563374
343;calc iter;10;0.0138347;0.0133292;0.0141652
343;calc total;1;0.142235;0.142235;0.142235
343;total;1;9.22173;9.22173;9.22173
303;initialize;1;8.96501;8.96501;8.96501
303;async;10;0.00042155;0.00018163;0.000762845
303;inner;10;0.0129506;0.0125664;0.0132114
303;wait;10;5.78176e-05;3.101e-05;0.000161031
303;boundary;10;0.000447422;0.000323212;0.000619633
303;calc iter;10;0.0138788;0.013415;0.0142729
303;calc total;1;0.142226;0.142226;0.142226
303;total;1;9.26459;9.26459;9.26459
344;initialize;1;8.91017;8.91017;8.91017
344;async;10;0.000425452;0.000146238;0.000914743
344;inner;10;0.0128833;0.0125897;0.013335
344;wait;10;4.66949e-05;2.1997e-05;9.3247e-05
344;boundary;10;0.000441218;0.000289416;0.000640058
344;calc iter;10;0.0137979;0.0132029;0.0141221
344;calc total;1;0.142232;0.142232;0.142232
344;total;1;9.21088;9.21088;9.21088
304;initialize;1;8.96275;8.96275;8.96275
304;async;10;0.000367242;7.8059e-05;0.00108044
304;inner;10;0.0130932;0.0126904;0.0133225
304;wait;10;4.59262e-05;2.3193e-05;9.478e-05
304;boundary;10;0.00039078;0.000286227;0.00063694
304;calc iter;10;0.0138982;0.0134924;0.0145686
304;calc total;1;0.142225;0.142225;0.142225
304;total;1;9.26233;9.26233;9.26233
345;initialize;1;8.94395;8.94395;8.94395
345;async;10;0.000453337;0.000160567;0.000905582
345;inner;10;0.0126875;0.0122117;0.0131102
345;wait;10;6.30555e-05;3.1707e-05;0.000128609
345;boundary;10;0.000571796;0.000320208;0.000937126
345;calc iter;10;0.0137773;0.013469;0.0140906
345;calc total;1;0.142233;0.142233;0.142233
345;total;1;9.2446;9.2446;9.2446
305;initialize;1;8.96499;8.96499;8.96499
305;async;10;0.000407183;0.000170159;0.0011519
305;inner;10;0.0129712;0.0126025;0.0131998
305;wait;10;5.61178e-05;3.2886e-05;0.000122807
305;boundary;10;0.000444553;0.000330123;0.000679683
305;calc iter;10;0.0138803;0.0135246;0.0144083
305;calc total;1;0.142231;0.142231;0.142231
305;total;1;9.26457;9.26457;9.26457
346;initialize;1;8.91114;8.91114;8.91114
346;async;10;0.000335671;6.9571e-05;0.000534149
346;inner;10;0.0129245;0.0126366;0.0132956
346;wait;10;4.70281e-05;2.9173e-05;0.000101713
346;boundary;10;0.000455263;0.000304211;0.000645905
346;calc iter;10;0.0137636;0.0135655;0.0140826
346;calc total;1;0.142234;0.142234;0.142234
346;total;1;9.21182;9.21182;9.21182
306;initialize;1;8.96504;8.96504;8.96504
306;async;10;0.000407542;9.2327e-05;0.00106169
306;inner;10;0.0130754;0.0128678;0.0132102
306;wait;10;4.8098e-05;2.2402e-05;0.000112139
306;boundary;10;0.000361584;0.000289148;0.000491124
306;calc iter;10;0.0138938;0.0134986;0.0143357
306;calc total;1;0.14223;0.14223;0.14223
306;total;1;9.2646;9.2646;9.2646
347;initialize;1;8.92081;8.92081;8.92081
347;async;10;0.000368496;0.000199635;0.000744508
347;inner;10;0.0128982;0.0125356;0.0131656
347;wait;10;4.81938e-05;2.3791e-05;0.000106234
347;boundary;10;0.000413767;0.000311796;0.00059195
347;calc iter;10;0.0137298;0.0133712;0.0141254
347;calc total;1;0.142234;0.142234;0.142234
347;total;1;9.22151;9.22151;9.22151
307;initialize;1;8.96502;8.96502;8.96502
307;async;10;0.000526196;0.000114483;0.00151946
307;inner;10;0.0129411;0.0125637;0.0131225
307;wait;10;5.3098e-05;2.2967e-05;0.000136237
307;boundary;10;0.000370971;0.000297445;0.000540283
307;calc iter;10;0.0138925;0.0132903;0.0144853
307;calc total;1;0.142228;0.142228;0.142228
307;total;1;9.2646;9.2646;9.2646
348;initialize;1;8.89828;8.89828;8.89828
348;async;10;0.000517007;0.000306962;0.000760998
348;inner;10;0.0128294;0.0125564;0.0132297
348;wait;10;4.54964e-05;2.272e-05;0.00012592
348;boundary;10;0.000403667;0.000316464;0.000485782
348;calc iter;10;0.0137967;0.0133875;0.014246
348;calc total;1;0.142233;0.142233;0.142233
348;total;1;9.19892;9.19892;9.19892
308;initialize;1;8.96275;8.96275;8.96275
308;async;10;0.000451343;0.000187657;0.00116452
308;inner;10;0.0130785;0.0127497;0.0133392
308;wait;10;3.75262e-05;2.1385e-05;9.6499e-05
308;boundary;10;0.000339025;0.000267085;0.000577707
308;calc iter;10;0.0139074;0.0134501;0.0146282
308;calc total;1;0.142228;0.142228;0.142228
308;total;1;9.26232;9.26232;9.26232
349;initialize;1;8.87327;8.87327;8.87327
349;async;10;0.000226538;9.0704e-05;0.000537639
349;inner;10;0.0131714;0.0129418;0.0135905
349;wait;10;4.14743e-05;2.2149e-05;9.4418e-05
349;boundary;10;0.000398715;0.000287587;0.000575314
349;calc iter;10;0.0138392;0.0133718;0.0144292
349;calc total;1;0.142233;0.142233;0.142233
349;total;1;9.17394;9.17394;9.17394
309;initialize;1;8.96273;8.96273;8.96273
309;async;10;0.000523516;0.000138601;0.00105425
309;inner;10;0.0130088;0.0126551;0.0133894
309;wait;10;4.11216e-05;2.1532e-05;0.000114575
309;boundary;10;0.000330021;0.000279005;0.000530041
309;calc iter;10;0.0139046;0.0135312;0.0142969
309;calc total;1;0.142228;0.142228;0.142228
309;total;1;9.26232;9.26232;9.26232
350;initialize;1;8.89705;8.89705;8.89705
350;async;10;0.00065747;0.000305696;0.000985108
350;inner;10;0.012799;0.012446;0.0133168
350;wait;10;3.74688e-05;2.3119e-05;0.000101637
350;boundary;10;0.000351921;0.000283445;0.000459308
350;calc iter;10;0.0138471;0.0134898;0.0141607
350;calc total;1;0.142234;0.142234;0.142234
350;total;1;9.19771;9.19771;9.19771
310;initialize;1;8.96289;8.96289;8.96289
310;async;10;0.000352679;0.000142022;0.000749383
310;inner;10;0.0132255;0.0129864;0.0134711
310;wait;10;3.82554e-05;1.7814e-05;0.000114537
310;boundary;10;0.000304211;0.000256037;0.000378111
310;calc iter;10;0.0139217;0.0136294;0.0141939
310;calc total;1;0.142229;0.142229;0.142229
310;total;1;9.26246;9.26246;9.26246
351;initialize;1;8.87322;8.87322;8.87322
351;async;10;0.000510333;0.000191627;0.000772114
351;inner;10;0.0128491;0.0125886;0.0132666
351;wait;10;5.01177e-05;2.726e-05;0.000123015
351;boundary;10;0.000397514;0.000324132;0.000474057
351;calc iter;10;0.0138084;0.013622;0.0140911
351;calc total;1;0.142235;0.142235;0.142235
351;total;1;9.17391;9.17391;9.17391
311;initialize;1;8.96502;8.96502;8.96502
311;async;10;0.00041685;0.000219968;0.00104635
311;inner;10;0.012977;0.0127612;0.013271
311;wait;10;5.53122e-05;2.1344e-05;0.000170229
311;boundary;10;0.000439029;0.000289284;0.000590362
311;calc iter;10;0.0138892;0.0136731;0.0142623
311;calc total;1;0.14223;0.14223;0.14223
311;total;1;9.26459;9.26459;9.26459
352;initialize;1;8.87332;8.87332;8.87332
352;async;10;0.000641244;7.6129e-05;0.00112548
352;inner;10;0.0128049;0.0124359;0.0132718
352;wait;10;4.10745e-05;2.1276e-05;0.000108024
352;boundary;10;0.000361928;0.000273807;0.000476089
352;calc iter;10;0.0138502;0.0135015;0.0141092
352;calc total;1;0.142232;0.142232;0.142232
352;total;1;9.17398;9.17398;9.17398
353;initialize;1;8.89375;8.89375;8.89375
353;async;10;0.00088301;0.000260178;0.00133633
353;inner;10;0.0125595;0.0120211;0.0133321
353;wait;10;4.42428e-05;2.1246e-05;0.000130218
353;boundary;10;0.000409143;0.000248728;0.000541546
353;calc iter;10;0.0138974;0.0135127;0.0143388
353;calc total;1;0.142233;0.142233;0.142233
353;total;1;9.19443;9.19443;9.19443
354;initialize;1;8.89825;8.89825;8.89825
354;async;10;0.000666324;0.000172502;0.00114058
354;inner;10;0.012778;0.0124262;0.0132787
354;wait;10;5.4217e-05;2.012e-05;0.000180546
354;boundary;10;0.000370256;0.000253676;0.000504345
354;calc iter;10;0.0138701;0.0134905;0.0141838
354;calc total;1;0.142233;0.142233;0.142233
354;total;1;9.19892;9.19892;9.19892
355;initialize;1;8.89825;8.89825;8.89825
355;async;10;0.000494658;0.000101831;0.00107202
355;inner;10;0.0127316;0.0123514;0.0132041
355;wait;10;6.55025e-05;3.143e-05;0.000182968
355;boundary;10;0.000496832;0.000332762;0.00069405
355;calc iter;10;0.0137899;0.0132589;0.0141965
355;calc total;1;0.142233;0.142233;0.142233
355;total;1;9.19892;9.19892;9.19892
356;initialize;1;8.89697;8.89697;8.89697
356;async;10;0.000444798;8.2704e-05;0.00107422
356;inner;10;0.0128007;0.012516;0.0133513
356;wait;10;5.6225e-05;3.8403e-05;0.000108386
356;boundary;10;0.000478052;0.000312448;0.000597929
356;calc iter;10;0.0137812;0.013409;0.0142455
356;calc total;1;0.142233;0.142233;0.142233
356;total;1;9.19766;9.19766;9.19766
357;initialize;1;8.87327;8.87327;8.87327
357;async;10;0.000445058;0.000185577;0.00110233
357;inner;10;0.0127704;0.0123211;0.0133169
357;wait;10;5.17036e-05;3.0779e-05;9.6425e-05
357;boundary;10;0.000497217;0.000312523;0.000658885
357;calc iter;10;0.0137657;0.0132115;0.0143369
357;calc total;1;0.142235;0.142235;0.142235
357;total;1;9.17394;9.17394;9.17394
360;initialize;1;8.98164;8.98164;8.98164
360;async;10;0.000445568;0.000203601;0.000838753
360;inner;10;0.0127295;0.0123929;0.0132016
360;wait;10;4.43943e-05;3.0277e-05;6.4942e-05
360;boundary;10;0.000459874;0.000306418;0.000633074
360;calc iter;10;0.0136807;0.0133282;0.0140409
360;calc total;1;0.142223;0.142223;0.142223
360;total;1;9.28308;9.28308;9.28308
358;initialize;1;8.89363;8.89363;8.89363
358;async;10;0.000326515;7.8241e-05;0.000661918
358;inner;10;0.0129776;0.0125671;0.0134839
358;wait;10;4.77651e-05;2.7307e-05;9.6355e-05
358;boundary;10;0.000450458;0.000307754;0.000652056
358;calc iter;10;0.0138035;0.0133901;0.0142161
358;calc total;1;0.142236;0.142236;0.142236
358;total;1;9.1943;9.1943;9.1943
361;initialize;1;8.98182;8.98182;8.98182
361;async;10;0.000549707;0.000325022;0.000769063
361;inner;10;0.0126193;0.0121618;0.0130368
361;wait;10;4.90389e-05;2.926e-05;9.1123e-05
361;boundary;10;0.00044421;0.000297304;0.00072872
[truncated: 417,185 more chars]
