# Supplementary material for: A Halo abstraction for distributed n-dimensional structured grids within the C++ PGAS library DASH
Source: PeerJ Comput Sci. 2023 Feb 3;9:e1203. doi: 10.7717/peerj-cs.1203 (PMC10280232; doi:10.7717/peerj-cs.1203)
Supplement: Supplemental Information 4 [file peerj-cs-09-1203-s004.gz › raw_dash_scafes/res_2d_sc/strong/dash_heat2d_n8_c24_45000_28658290.out]

DASH
24;initialize;1;4.12187;4.12187;4.12187
24;async;10;0.000865071;0.000508476;0.00125141
24;inner;10;0.0524622;0.0518635;0.0532721
24;wait;10;4.96297e-05;3.2722e-05;7.2397e-05
24;boundary;10;0.00114182;0.000747178;0.00173956
24;calc iter;10;0.05452;0.0541181;0.0548889
24;calc total;1;0.547878;0.547878;0.547878
24;total;1;5.01207;5.01207;5.01207
InitEnergy=4800.00000
EndEnergy=4742.49033
DiffEnergy=-57.50967
Matrixspec: 45000 x 45000
Iterations: 10
# unit_id;function_name;num_calls;avg_runtime;min_runtime;max_runtime
0;initialize;1;39.39810;39.39810;39.39810
0;async;10;0.00074;0.00029;0.00148
0;inner;10;0.05250;0.05179;0.05293
0;wait;10;0.00004;0.00002;0.00010
0;boundary;10;0.00109;0.00088;0.00136
0;calc iter;10;0.05437;0.05368;0.05489
0;calc total;1;0.54789;0.54789;0.54789
0;total;1;40.28840;40.28840;40.28840
48;initialize;1;4.10367;4.10367;4.10367
48;async;10;0.000384053;9.705e-05;0.000865441
48;inner;10;0.0530977;0.0524117;0.0538488
48;wait;10;4.94361e-05;2.5493e-05;0.000108569
48;boundary;10;0.00118587;0.000822194;0.00176137
48;calc iter;10;0.0547183;0.0543143;0.0552615
48;calc total;1;0.54788;0.54788;0.54788
48;total;1;4.99035;4.99035;4.99035
25;initialize;1;4.12187;4.12187;4.12187
25;async;10;0.000997494;0.00051915;0.00145829
25;inner;10;0.0528923;0.0526242;0.0533595
25;wait;10;3.71925e-05;2.4183e-05;0.000101489
25;boundary;10;0.000655471;0.000615642;0.000732935
25;calc iter;10;0.0545836;0.0538071;0.0549767
25;calc total;1;0.54788;0.54788;0.54788
25;total;1;5.01203;5.01203;5.01203
49;initialize;1;4.10374;4.10374;4.10374
49;async;10;0.000448963;0.000177665;0.000720044
49;inner;10;0.0533988;0.0528941;0.0541017
49;wait;10;4.77862e-05;2.2398e-05;8.742e-05
49;boundary;10;0.000845172;0.00068713;0.00130198
49;calc iter;10;0.0547418;0.05443;0.0554492
49;calc total;1;0.547881;0.547881;0.547881
49;total;1;4.99038;4.99038;4.99038
26;initialize;1;4.12189;4.12189;4.12189
26;async;10;0.0010462;0.000570943;0.00161024
26;inner;10;0.0528001;0.0525516;0.0532413
26;wait;10;4.30274e-05;2.7719e-05;0.000129104
26;boundary;10;0.000697242;0.000634336;0.000731413
26;calc iter;10;0.0545876;0.0541646;0.0551199
26;calc total;1;0.547877;0.547877;0.547877
26;total;1;5.01205;5.01205;5.01205
50;initialize;1;4.10369;4.10369;4.10369
50;async;10;0.000449288;0.000219284;0.000763786
50;inner;10;0.0534345;0.0528646;0.0541042
50;wait;10;4.52836e-05;2.48e-05;8.794e-05
50;boundary;10;0.000823329;0.000632982;0.0011597
50;calc iter;10;0.0547534;0.0543201;0.0554464
50;calc total;1;0.547879;0.547879;0.547879
50;total;1;4.99036;4.99036;4.99036
27;initialize;1;4.12188;4.12188;4.12188
27;async;10;0.00115294;0.000428999;0.00148435
27;inner;10;0.0526573;0.0521312;0.0531056
27;wait;10;4.85071e-05;2.2643e-05;0.000160442
27;boundary;10;0.000719597;0.000626035;0.000862713
27;calc iter;10;0.0545796;0.0542654;0.0549922
27;calc total;1;0.54788;0.54788;0.54788
27;total;1;5.01202;5.01202;5.01202
51;initialize;1;4.10368;4.10368;4.10368
51;async;10;0.000565267;0.000230633;0.000867037
51;inner;10;0.0534422;0.053116;0.0540851
51;wait;10;4.08808e-05;2.6473e-05;0.000103787
51;boundary;10;0.000715328;0.000623154;0.000831468
51;calc iter;10;0.0547648;0.0545233;0.0554366
51;calc total;1;0.54788;0.54788;0.54788
51;total;1;4.99034;4.99034;4.99034
28;initialize;1;4.12186;4.12186;4.12186
28;async;10;0.00103971;0.000567771;0.00166953
28;inner;10;0.0523419;0.0517095;0.0529954
28;wait;10;7.26724e-05;2.9332e-05;0.000172795
28;boundary;10;0.00109936;0.00069245;0.00148572
28;calc iter;10;0.054555;0.0540544;0.0552285
28;calc total;1;0.547876;0.547876;0.547876
28;total;1;5.01202;5.01202;5.01202
52;initialize;1;4.10357;4.10357;4.10357
52;async;10;0.000607316;0.000370845;0.000954589
52;inner;10;0.0532349;0.0527526;0.0540286
52;wait;10;4.37075e-05;2.3422e-05;0.000119159
52;boundary;10;0.000848548;0.000661911;0.00131674
52;calc iter;10;0.0547358;0.0543349;0.0554102
52;calc total;1;0.547878;0.547878;0.547878
52;total;1;4.99025;4.99025;4.99025
29;initialize;1;4.12187;4.12187;4.12187
29;async;10;0.00102426;0.000463531;0.00162342
29;inner;10;0.0527534;0.0523329;0.0535791
29;wait;10;4.26358e-05;2.2728e-05;9.362e-05
29;boundary;10;0.000741819;0.000622895;0.000886618
29;calc iter;10;0.0545631;0.0540371;0.0550169
29;calc total;1;0.547878;0.547878;0.547878
29;total;1;5.01202;5.01202;5.01202
53;initialize;1;4.10384;4.10384;4.10384
53;async;10;0.000284048;0.000140286;0.000731639
53;inner;10;0.0536786;0.0530339;0.0542546
53;wait;10;3.16611e-05;2.0705e-05;7.449e-05
53;boundary;10;0.000749858;0.000653341;0.000993098
53;calc iter;10;0.0547453;0.0540331;0.0559961
53;calc total;1;0.547878;0.547878;0.547878
53;total;1;4.99049;4.99049;4.99049
30;initialize;1;4.12191;4.12191;4.12191
30;async;10;0.00111478;0.000500768;0.00157932
30;inner;10;0.0520724;0.0516279;0.0527394
30;wait;10;7.95786e-05;4.6436e-05;0.00028148
30;boundary;10;0.00125755;0.00097848;0.0017001
30;calc iter;10;0.0545257;0.0539511;0.0549067
30;calc total;1;0.547878;0.547878;0.547878
30;total;1;5.01209;5.01209;5.01209
54;initialize;1;4.10378;4.10378;4.10378
54;async;10;0.000556692;0.000148966;0.000999006
54;inner;10;0.0534002;0.052894;0.05414
54;wait;10;4.11105e-05;2.1854e-05;8.7169e-05
54;boundary;10;0.000749016;0.000643444;0.00100435
54;calc iter;10;0.0547478;0.0542791;0.0554716
54;calc total;1;0.547879;0.547879;0.547879
54;total;1;4.99044;4.99044;4.99044
31;initialize;1;4.1218;4.1218;4.1218
31;async;10;0.000706834;0.000280794;0.00115298
31;inner;10;0.053265;0.053054;0.0537462
31;wait;10;2.84738e-05;1.7986e-05;7.5371e-05
31;boundary;10;0.000606149;0.000589516;0.000631817
31;calc iter;10;0.0546072;0.054049;0.0550873
31;calc total;1;0.547878;0.547878;0.547878
31;total;1;5.01196;5.01196;5.01196
55;initialize;1;4.10376;4.10376;4.10376
55;async;10;0.000284192;0.000143186;0.000472943
55;inner;10;0.0536481;0.0533545;0.0545465
55;wait;10;3.59433e-05;2.065e-05;8.1425e-05
55;boundary;10;0.000751575;0.000672007;0.000908402
55;calc iter;10;0.0547209;0.0544492;0.0557943
55;calc total;1;0.547877;0.547877;0.547877
55;total;1;4.9904;4.9904;4.9904
32;initialize;1;4.12183;4.12183;4.12183
32;async;10;0.00100659;0.000348365;0.00158238
32;inner;10;0.0526464;0.0523776;0.0532766
32;wait;10;5.23455e-05;2.3278e-05;0.000128237
32;boundary;10;0.00084961;0.000672424;0.00106802
32;calc iter;10;0.0545561;0.0538805;0.0550371
32;calc total;1;0.547878;0.547878;0.547878
32;total;1;5.01202;5.01202;5.01202
56;initialize;1;4.10369;4.10369;4.10369
56;async;10;0.00038774;0.000147866;0.000679479
56;inner;10;0.0534625;0.0529866;0.0538362
56;wait;10;4.81314e-05;2.2255e-05;0.000158787
56;boundary;10;0.000805498;0.000659767;0.00121877
56;calc iter;10;0.0547049;0.0543194;0.0553403
56;calc total;1;0.547879;0.547879;0.547879
56;total;1;4.99036;4.99036;4.99036
33;initialize;1;4.12184;4.12184;4.12184
33;async;10;0.001058;0.000549585;0.00147812
33;inner;10;0.0527006;0.052414;0.0533024
33;wait;10;4.63738e-05;2.3389e-05;0.000119917
33;boundary;10;0.00077068;0.000637946;0.000984274
33;calc iter;10;0.0545769;0.0540204;0.0549055
33;calc total;1;0.547879;0.547879;0.547879
33;total;1;5.01204;5.01204;5.01204
57;initialize;1;4.1037;4.1037;4.1037
57;async;10;0.00028553;0.000138669;0.000660014
57;inner;10;0.0536795;0.0532555;0.0542955
57;wait;10;3.91742e-05;2.2524e-05;8.3506e-05
57;boundary;10;0.000732319;0.000656043;0.000948567
57;calc iter;10;0.0547375;0.0543442;0.055579
57;calc total;1;0.547879;0.547879;0.547879
57;total;1;4.99035;4.99035;4.99035
34;initialize;1;4.12186;4.12186;4.12186
34;async;10;0.000765561;0.000200252;0.00149095
34;inner;10;0.053081;0.0526713;0.0535326
34;wait;10;3.78109e-05;2.1652e-05;8.6777e-05
34;boundary;10;0.000701251;0.000625094;0.000859733
34;calc iter;10;0.0545867;0.0537405;0.0551767
34;calc total;1;0.547876;0.547876;0.547876
34;total;1;5.01205;5.01205;5.01205
58;initialize;1;4.10384;4.10384;4.10384
58;async;10;0.00033594;0.000137555;0.000979712
58;inner;10;0.0534583;0.0529127;0.0540883
58;wait;10;4.79684e-05;2.6765e-05;0.000107067
58;boundary;10;0.000884557;0.000695391;0.00142638
58;calc iter;10;0.0547281;0.0543407;0.0554272
58;calc total;1;0.547876;0.547876;0.547876
58;total;1;4.99051;4.99051;4.99051
35;initialize;1;4.12185;4.12185;4.12185
35;async;10;0.00079566;0.000293224;0.00123378
35;inner;10;0.0529298;0.0526439;0.0535437
35;wait;10;3.80366e-05;2.0769e-05;5.0058e-05
35;boundary;10;0.00082193;0.000639581;0.000964937
35;calc iter;10;0.0545866;0.0539719;0.055133
35;calc total;1;0.547877;0.547877;0.547877
35;total;1;5.01203;5.01203;5.01203
59;initialize;1;4.10369;4.10369;4.10369
59;async;10;0.000256394;7.791e-05;0.000570763
59;inner;10;0.0532864;0.0527328;0.0539251
59;wait;10;5.1793e-05;3.5019e-05;8.9262e-05
59;boundary;10;0.00112134;0.000779984;0.001608
59;calc iter;10;0.0547173;0.0544103;0.0552689
59;calc total;1;0.547879;0.547879;0.547879
59;total;1;4.99036;4.99036;4.99036
36;initialize;1;4.12192;4.12192;4.12192
36;async;10;0.000823127;0.000426591;0.00122591
36;inner;10;0.0523857;0.0519558;0.0530004
36;wait;10;5.17458e-05;2.5752e-05;0.00012395
36;boundary;10;0.00133434;0.000753119;0.00183214
36;calc iter;10;0.0545963;0.0543183;0.0548553
36;calc total;1;0.547876;0.547876;0.547876
36;total;1;5.01209;5.01209;5.01209
60;initialize;1;4.10375;4.10375;4.10375
60;async;10;0.000518367;0.000326534;0.000892455
60;inner;10;0.0532661;0.0527249;0.0537097
60;wait;10;3.99358e-05;1.8243e-05;9.2492e-05
60;boundary;10;0.000930491;0.000617692;0.00128696
60;calc iter;10;0.0547561;0.0544089;0.0552224
60;calc total;1;0.547876;0.547876;0.547876
60;total;1;4.9904;4.9904;4.9904
37;initialize;1;4.12185;4.12185;4.12185
37;async;10;0.000587656;0.000274814;0.00112227
37;inner;10;0.0534041;0.0530648;0.054259
37;wait;10;3.58177e-05;2.2153e-05;7.7435e-05
37;boundary;10;0.000642293;0.000608414;0.000733952
37;calc iter;10;0.0546707;0.0542503;0.0555318
37;calc total;1;0.547877;0.547877;0.547877
37;total;1;5.01202;5.01202;5.01202
61;initialize;1;4.1037;4.1037;4.1037
61;async;10;0.000334261;0.0001832;0.000668548
61;inner;10;0.0536888;0.0533939;0.0542506
61;wait;10;3.3763e-05;2.2266e-05;9.5849e-05
61;boundary;10;0.000700443;0.000612311;0.000766702
61;calc iter;10;0.0547582;0.0543941;0.0555351
61;calc total;1;0.547884;0.547884;0.547884
38;initialize;1;4.12188;4.12188;4.12188
38;async;10;0.000643909;0.000271192;0.00104692
38;inner;10;0.0532781;0.05294;0.0541222
38;wait;10;3.68546e-05;2.0776e-05;8.0517e-05
38;boundary;10;0.000693541;0.000631414;0.000875781
38;calc iter;10;0.0546531;0.0541289;0.0553738
38;calc total;1;0.547877;0.547877;0.547877
38;total;1;5.01204;5.01204;5.01204
61;total;1;4.99038;4.99038;4.99038
39;initialize;1;4.12193;4.12193;4.12193
39;async;10;0.000801683;0.000327178;0.00133914
39;inner;10;0.0531193;0.0526591;0.0538361
39;wait;10;4.14132e-05;2.2388e-05;0.000115838
39;boundary;10;0.000699268;0.000624478;0.000860995
39;calc iter;10;0.0546628;0.0540374;0.0552425
39;calc total;1;0.547877;0.547877;0.547877
39;total;1;5.0121;5.0121;5.0121
40;initialize;1;4.12186;4.12186;4.12186
40;async;10;0.00095259;0.000474042;0.00148813
40;inner;10;0.0526872;0.0521994;0.0535616
40;wait;10;6.02603e-05;3.1321e-05;0.000164154
40;boundary;10;0.000942665;0.000678902;0.00125047
40;calc iter;10;0.0546439;0.0540736;0.0551658
40;calc total;1;0.547883;0.547883;0.547883
40;total;1;5.01203;5.01203;5.01203
41;initialize;1;4.12189;4.12189;4.12189
41;async;10;0.00114145;0.000489385;0.00185618
41;inner;10;0.0528076;0.0524439;0.0537898
41;wait;10;3.68129e-05;2.1612e-05;9.8518e-05
41;boundary;10;0.000664467;0.000618362;0.000734978
41;calc iter;10;0.0546513;0.0541963;0.0551146
41;calc total;1;0.547882;0.547882;0.547882
41;total;1;5.01206;5.01206;5.01206
96;initialize;1;4.08363;4.08363;4.08363
96;async;10;0.0011242;0.000405115;0.00193049
96;inner;10;0.0526208;0.0523771;0.0531483
96;wait;10;2.82578e-05;2.2128e-05;5.1357e-05
96;boundary;10;0.00068875;0.000634466;0.000793843
96;calc iter;10;0.0544627;0.0540307;0.0552445
96;calc total;1;0.547878;0.547878;0.547878
96;total;1;4.97362;4.97362;4.97362
97;initialize;1;4.08363;4.08363;4.08363
97;async;10;0.00126776;0.000470245;0.00187433
97;inner;10;0.0525823;0.0522365;0.0532827
97;wait;10;3.35066e-05;2.151e-05;0.000102768
97;boundary;10;0.000611448;0.000587584;0.00064234
97;calc iter;10;0.054496;0.0540369;0.0550262
97;calc total;1;0.547879;0.547879;0.547879
97;total;1;4.97358;4.97358;4.97358
98;initialize;1;4.08369;4.08369;4.08369
98;async;10;0.0012908;0.00055364;0.00212132
98;inner;10;0.0522688;0.0518676;0.0528194
98;wait;10;5.01039e-05;2.2344e-05;0.000119476
98;boundary;10;0.000825631;0.00062518;0.00100945
98;calc iter;10;0.0544366;0.0540192;0.0550464
98;calc total;1;0.547877;0.547877;0.547877
98;total;1;4.97362;4.97362;4.97362
99;initialize;1;4.08366;4.08366;4.08366
99;async;10;0.00130642;0.000521135;0.00202776
99;inner;10;0.0523671;0.0521367;0.0528495
99;wait;10;4.49436e-05;2.2708e-05;0.000127553
99;boundary;10;0.00074402;0.000639635;0.00096374
99;calc iter;10;0.0544635;0.0539275;0.0551739
99;calc total;1;0.547878;0.547878;0.547878
99;total;1;4.97361;4.97361;4.97361
100;initialize;1;4.08367;4.08367;4.08367
100;async;10;0.00109114;0.00053872;0.00171695
100;inner;10;0.0524659;0.0519105;0.0530013
100;wait;10;4.58263e-05;2.4918e-05;9.3384e-05
100;boundary;10;0.000841953;0.000669045;0.00128122
100;calc iter;10;0.054446;0.0539172;0.0551708
100;calc total;1;0.547875;0.547875;0.547875
100;total;1;4.97362;4.97362;4.97362
101;initialize;1;4.08365;4.08365;4.08365
101;async;10;0.00125269;0.000494925;0.0021455
101;inner;10;0.0521059;0.0518377;0.0525657
101;wait;10;7.0493e-05;3.8041e-05;0.000247579
101;boundary;10;0.00100841;0.000833901;0.00120797
101;calc iter;10;0.0544388;0.053984;0.0553468
101;calc total;1;0.547875;0.547875;0.547875
101;total;1;4.97361;4.97361;4.97361
102;initialize;1;4.08367;4.08367;4.08367
102;async;10;0.00117669;0.000502622;0.00168452
102;inner;10;0.0521275;0.0516867;0.0526442
102;wait;10;7.64322e-05;4.0929e-05;0.00017262
102;boundary;10;0.00103739;0.000813492;0.00131987
102;calc iter;10;0.0544192;0.0539007;0.054974
102;calc total;1;0.547877;0.547877;0.547877
102;total;1;4.97362;4.97362;4.97362
103;initialize;1;4.08365;4.08365;4.08365
103;async;10;0.00121644;0.000544438;0.00189029
103;inner;10;0.0522951;0.0520514;0.0527862
103;wait;10;5.12505e-05;3.2731e-05;0.000126307
103;boundary;10;0.00086041;0.000677226;0.00107232
103;calc iter;10;0.0544244;0.0540176;0.0551009
103;calc total;1;0.547876;0.547876;0.547876
103;total;1;4.97359;4.97359;4.97359
104;initialize;1;4.0836;4.0836;4.0836
104;async;10;0.00124921;0.000557034;0.00207467
104;inner;10;0.0525057;0.0520885;0.0530248
104;wait;10;3.55233e-05;2.0288e-05;8.8631e-05
104;boundary;10;0.000667788;0.000588375;0.000927266
104;calc iter;10;0.0544593;0.0541663;0.0554522
104;calc total;1;0.547882;0.547882;0.547882
104;total;1;4.97359;4.97359;4.97359
105;initialize;1;4.08361;4.08361;4.08361
105;async;10;0.00119776;0.000504524;0.00169946
105;inner;10;0.0523706;0.0520521;0.0527905
105;wait;10;5.21506e-05;3.1275e-05;0.000135181
105;boundary;10;0.00082698;0.000690028;0.00111034
105;calc iter;10;0.0544487;0.0538878;0.0551741
105;calc total;1;0.547881;0.547881;0.547881
105;total;1;4.9736;4.9736;4.9736
106;initialize;1;4.08351;4.08351;4.08351
106;async;10;0.00121943;0.000538339;0.0022373
106;inner;10;0.0523151;0.0521118;0.0528023
106;wait;10;4.96364e-05;2.7855e-05;0.000121115
106;boundary;10;0.000860482;0.000719256;0.000997632
106;calc iter;10;0.054446;0.0540558;0.0553138
106;calc total;1;0.54788;0.54788;0.54788
106;total;1;4.97349;4.97349;4.97349
107;initialize;1;4.08361;4.08361;4.08361
107;async;10;0.000957909;0.000400933;0.00174586
107;inner;10;0.0527824;0.0525278;0.0532418
107;wait;10;2.76915e-05;1.557e-05;4.2148e-05
107;boundary;10;0.000683949;0.000599314;0.00076257
107;calc iter;10;0.0544529;0.0541426;0.0551734
107;calc total;1;0.54788;0.54788;0.54788
107;total;1;4.97359;4.97359;4.97359
108;initialize;1;4.08363;4.08363;4.08363
108;async;10;0.000950973;0.00041501;0.00195237
108;inner;10;0.0526183;0.0514416;0.0533653
108;wait;10;3.62947e-05;1.2395e-05;0.000111614
108;boundary;10;0.000848732;0.000600794;0.00139643
108;calc iter;10;0.0544555;0.0533683;0.0551319
108;calc total;1;0.547883;0.547883;0.547883
108;total;1;4.97358;4.97358;4.97358
109;initialize;1;4.08366;4.08366;4.08366
109;async;10;0.00115059;0.000537255;0.00175939
109;inner;10;0.052449;0.0514111;0.0532976
109;wait;10;4.2029e-05;2.0549e-05;0.000128882
109;boundary;10;0.000866319;0.000590324;0.00153349
109;calc iter;10;0.0545091;0.0535485;0.0550517
109;calc total;1;0.547884;0.547884;0.547884
109;total;1;4.97363;4.97363;4.97363
110;initialize;1;4.08365;4.08365;4.08365
110;async;10;0.000986199;0.000283619;0.00194903
110;inner;10;0.0525513;0.0516506;0.0533549
110;wait;10;4.09334e-05;1.9306e-05;0.000106237
110;boundary;10;0.000850392;0.000605437;0.00110061
110;calc iter;10;0.0544301;0.053754;0.0550326
110;calc total;1;0.547883;0.547883;0.547883
110;total;1;4.97359;4.97359;4.97359
111;initialize;1;4.08364;4.08364;4.08364
111;async;10;0.000786175;0.000170197;0.00165778
111;inner;10;0.0526136;0.0522009;0.0533225
111;wait;10;5.23406e-05;2.2397e-05;0.000145986
111;boundary;10;0.000918472;0.000667813;0.00130457
111;calc iter;10;0.0543719;0.0536931;0.0549245
111;calc total;1;0.547884;0.547884;0.547884
111;total;1;4.97361;4.97361;4.97361
72;initialize;1;4.03055;4.03055;4.03055
72;async;10;0.000760167;0.000367836;0.00138166
72;inner;10;0.0531496;0.0528855;0.0536922
72;wait;10;2.99097e-05;1.915e-05;5.6445e-05
72;boundary;10;0.000731199;0.000633022;0.000856936
72;calc iter;10;0.054672;0.0543049;0.0550907
72;calc total;1;0.547888;0.547888;0.547888
72;total;1;4.92106;4.92106;4.92106
144;initialize;1;4.10463;4.10463;4.10463
144;async;10;0.00104296;0.000146024;0.00190567
144;inner;10;0.0521835;0.0504757;0.0541971
144;wait;10;4.71772e-05;2.5978e-05;9.289e-05
144;boundary;10;0.00135914;0.000663265;0.00173474
144;calc iter;10;0.0546355;0.052589;0.055915
144;calc total;1;0.547882;0.547882;0.547882
144;total;1;4.99275;4.99275;4.99275
73;initialize;1;4.03075;4.03075;4.03075
73;async;10;0.000468932;0.00026615;0.000693733
73;inner;10;0.0535325;0.0531247;0.0542317
73;wait;10;3.37413e-05;2.1461e-05;0.00010644
73;boundary;10;0.00068802;0.000603701;0.000943788
73;calc iter;10;0.0547241;0.0540555;0.0559418
73;calc total;1;0.547887;0.547887;0.547887
73;total;1;4.92121;4.92121;4.92121
74;initialize;1;4.03068;4.03068;4.03068
74;async;10;0.00106772;0.000471135;0.00144648
74;inner;10;0.0527754;0.0524018;0.0531614
74;wait;10;4.34277e-05;2.3195e-05;0.000147805
74;boundary;10;0.000776986;0.000703536;0.000913991
74;calc iter;10;0.0546647;0.0544257;0.0551011
74;calc total;1;0.547888;0.547888;0.547888
74;total;1;4.92114;4.92114;4.92114
75;initialize;1;4.03065;4.03065;4.03065
75;async;10;0.000753561;0.000285043;0.000957248
75;inner;10;0.0532936;0.0530457;0.053797
75;wait;10;3.0148e-05;1.9927e-05;8.0118e-05
75;boundary;10;0.000646081;0.000598044;0.000749517
75;calc iter;10;0.0547244;0.0541776;0.0551089
75;calc total;1;0.547888;0.547888;0.547888
75;total;1;4.92112;4.92112;4.92112
76;initialize;1;4.03074;4.03074;4.03074
76;async;10;0.00079033;0.000491393;0.00110993
76;inner;10;0.0530989;0.0528975;0.05352
76;wait;10;4.00528e-05;2.3938e-05;0.000104635
76;boundary;10;0.00074679;0.000665108;0.000829549
76;calc iter;10;0.0546771;0.0545395;0.0548628
76;calc total;1;0.547889;0.547889;0.547889
76;total;1;4.92119;4.92119;4.92119
77;initialize;1;4.03068;4.03068;4.03068
77;async;10;0.000770498;0.000428717;0.00156588
77;inner;10;0.0530024;0.0526826;0.0534159
77;wait;10;4.86233e-05;2.6286e-05;0.000124171
77;boundary;10;0.000847147;0.000714568;0.00102725
77;calc iter;10;0.0546698;0.0542503;0.0554117
77;calc total;1;0.547889;0.547889;0.547889
77;total;1;4.92113;4.92113;4.92113
78;initialize;1;4.03065;4.03065;4.03065
78;async;10;0.00103771;0.000457928;0.00131649
78;inner;10;0.0525526;0.0521316;0.0529166
78;wait;10;6.54876e-05;3.2485e-05;0.000249019
78;boundary;10;0.0009995;0.00081952;0.00123999
78;calc iter;10;0.0546566;0.0543618;0.0549995
78;calc total;1;0.547891;0.547891;0.547891
78;total;1;4.92113;4.92113;4.92113
79;initialize;1;4.0307;4.0307;4.0307
79;async;10;0.0009254;0.000462518;0.00131326
79;inner;10;0.0524497;0.0514045;0.0530803
79;wait;10;7.42337e-05;4.0628e-05;0.000178927
79;boundary;10;0.00117583;0.000846674;0.00183223
79;calc iter;10;0.0546264;0.0541306;0.0550214
79;calc total;1;0.547889;0.547889;0.547889
79;total;1;4.92115;4.92115;4.92115
80;initialize;1;4.03067;4.03067;4.03067
80;async;10;0.000897862;0.000508693;0.00162941
80;inner;10;0.0526965;0.0523829;0.0531328
80;wait;10;5.61426e-05;2.7835e-05;0.000135886
80;boundary;10;0.000992482;0.000730225;0.00133148
80;calc iter;10;0.0546442;0.0541699;0.0553406
80;calc total;1;0.547882;0.547882;0.547882
80;total;1;4.92118;4.92118;4.92118
81;initialize;1;4.03062;4.03062;4.03062
81;async;10;0.000748019;0.000264777;0.00122774
81;inner;10;0.052936;0.05246;0.0538729
81;wait;10;4.47604e-05;2.471e-05;8.1834e-05
81;boundary;10;0.00090876;0.000667191;0.00116018
81;calc iter;10;0.0546386;0.0540203;0.0551751
81;calc total;1;0.547885;0.547885;0.547885
81;total;1;4.92112;4.92112;4.92112
82;initialize;1;4.03065;4.03065;4.03065
82;async;10;0.000734072;0.000375141;0.00175684
82;inner;10;0.0529363;0.0525587;0.0535611
82;wait;10;4.9782e-05;2.4829e-05;8.9147e-05
82;boundary;10;0.000942259;0.00069038;0.0012686
82;calc iter;10;0.0546635;0.0542386;0.0556915
82;calc total;1;0.547879;0.547879;0.547879
82;total;1;4.92116;4.92116;4.92116
83;initialize;1;4.03066;4.03066;4.03066
83;async;10;0.000431857;0.000232054;0.000927812
83;inner;10;0.0532931;0.0530385;0.0537378
83;wait;10;3.58371e-05;2.5681e-05;5.5837e-05
83;boundary;10;0.000887926;0.000730695;0.00107088
83;calc iter;10;0.0546499;0.0543964;0.0552365
83;calc total;1;0.547879;0.547879;0.547879
83;total;1;4.92112;4.92112;4.92112
84;initialize;1;4.03066;4.03066;4.03066
84;async;10;0.000730325;0.000375273;0.00111875
84;inner;10;0.0531416;0.0528413;0.0534498
84;wait;10;3.07455e-05;1.5548e-05;9.9805e-05
84;boundary;10;0.000690772;0.000629995;0.000757275
84;calc iter;10;0.0545942;0.0543619;0.0551051
84;calc total;1;0.547877;0.547877;0.547877
84;total;1;4.92114;4.92114;4.92114
85;initialize;1;4.03067;4.03067;4.03067
85;async;10;0.000974136;0.000524526;0.00128284
85;inner;10;0.0529878;0.0526276;0.0535799
85;wait;10;3.3185e-05;2.1698e-05;8.953e-05
85;boundary;10;0.000635179;0.000602865;0.00072055
85;calc iter;10;0.0546312;0.0542973;0.0549096
85;calc total;1;0.547878;0.547878;0.547878
85;total;1;4.92115;4.92115;4.92115
86;initialize;1;4.03069;4.03069;4.03069
86;async;10;0.000812069;0.000274953;0.00135141
86;inner;10;0.0529233;0.052725;0.0533569
86;wait;10;5.31973e-05;2.838e-05;0.000131689
86;boundary;10;0.000785429;0.000700578;0.000911888
86;calc iter;10;0.0545753;0.0541609;0.0551364
86;calc total;1;0.547878;0.547878;0.547878
86;total;1;4.92118;4.92118;4.92118
87;initialize;1;4.03068;4.03068;4.03068
87;async;10;0.000904729;0.00045654;0.00131365
87;inner;10;0.0530522;0.0526752;0.0534816
87;wait;10;3.78097e-05;2.1306e-05;0.00011951
87;boundary;10;0.00063555;0.000607306;0.000694817
87;calc iter;10;0.0546313;0.0544296;0.0550762
87;calc total;1;0.547878;0.547878;0.547878
87;total;1;4.92114;4.92114;4.92114
145;initialize;1;4.1047;4.1047;4.1047
145;async;10;0.00138865;0.000489386;0.00217212
145;inner;10;0.0521213;0.0500052;0.0540792
145;wait;10;5.14756e-05;2.2713e-05;0.000160332
145;boundary;10;0.00114518;0.00059828;0.00141706
145;calc iter;10;0.0547084;0.0521004;0.055858
145;calc total;1;0.547883;0.547883;0.547883
145;total;1;4.99276;4.99276;4.99276
168;initialize;1;4.10353;4.10353;4.10353
168;async;10;0.000778677;7.7747e-05;0.002156
168;inner;10;0.0525384;0.0514789;0.0537683
168;wait;10;3.87581e-05;2.1611e-05;5.9416e-05
168;boundary;10;0.00106942;0.000635626;0.00146033
168;calc iter;10;0.0544265;0.0531056;0.0556432
168;calc total;1;0.54789;0.54789;0.54789
168;total;1;4.99208;4.99208;4.99208
120;initialize;1;4.0414;4.0414;4.0414
120;async;10;0.000556604;0.000242081;0.00107946
120;inner;10;0.0530411;0.0517631;0.0538461
120;wait;10;2.8381e-05;2.0474e-05;4.71e-05
120;boundary;10;0.000916129;0.000591614;0.00160196
120;calc iter;10;0.0545435;0.0530419;0.0553049
120;calc total;1;0.547882;0.547882;0.547882
120;total;1;4.93177;4.93177;4.93177
146;initialize;1;4.10452;4.10452;4.10452
146;async;10;0.000316514;0.000277538;0.000566546
146;inner;10;0.0530848;0.0507394;0.0552663
146;wait;10;4.33909e-05;2.0502e-05;7.894e-05
146;boundary;10;0.0013396;0.000614175;0.00163406
146;calc iter;10;0.054786;0.0516587;0.056715
146;calc total;1;0.547881;0.547881;0.547881
146;total;1;4.99259;4.99259;4.99259
169;initialize;1;4.10362;4.10362;4.10362
169;async;10;0.00115051;0.000456604;0.00276842
169;inner;10;0.0522361;0.0508927;0.0533647
169;wait;10;5.59665e-05;2.1476e-05;0.000183019
169;boundary;10;0.00102646;0.000605037;0.0013589
169;calc iter;10;0.0544704;0.0527655;0.0556832
169;calc total;1;0.547889;0.547889;0.547889
169;total;1;4.9921;4.9921;4.9921
121;initialize;1;4.04148;4.04148;4.04148
121;async;10;0.000334705;0.000159745;0.000579026
121;inner;10;0.0532133;0.0519711;0.0541709
121;wait;10;3.48649e-05;1.9975e-05;7.6267e-05
121;boundary;10;0.000983135;0.000584814;0.001678
121;calc iter;10;0.0545672;0.0528518;0.0554741
121;calc total;1;0.547882;0.547882;0.547882
121;total;1;4.93179;4.93179;4.93179
147;initialize;1;4.10459;4.10459;4.10459
147;async;10;0.00131663;0.000507699;0.0017657
147;inner;10;0.0522007;0.0500138;0.0546457
147;wait;10;5.05094e-05;1.9923e-05;0.000158616
147;boundary;10;0.00112818;0.000604664;0.00142228
147;calc iter;10;0.0546976;0.051962;0.0560898
147;calc total;1;0.547882;0.547882;0.547882
147;total;1;4.99266;4.99266;4.99266
170;initialize;1;4.10367;4.10367;4.10367
170;async;10;0.000635066;0.000232045;0.00193274
170;inner;10;0.0527927;0.0513546;0.0539689
170;wait;10;4.0542e-05;1.94e-05;7.9925e-05
170;boundary;10;0.00105783;0.000590102;0.00157782
170;calc iter;10;0.0545276;0.0523322;0.0564088
170;calc total;1;0.547887;0.547887;0.547887
170;total;1;4.99216;4.99216;4.99216
122;initialize;1;4.04145;4.04145;4.04145
122;async;10;0.0010691;0.000509017;0.00162467
122;inner;10;0.0523951;0.0515362;0.0533913
122;wait;10;4.41451e-05;2.192e-05;0.000151044
122;boundary;10;0.00100221;0.000603664;0.00162313
122;calc iter;10;0.0545119;0.0533385;0.055015
122;calc total;1;0.54788;0.54788;0.54788
122;total;1;4.93176;4.93176;4.93176
148;initialize;1;4.10468;4.10468;4.10468
148;async;10;0.00105841;0.00018196;0.00175675
148;inner;10;0.0523233;0.0503099;0.0549228
148;wait;10;4.73553e-05;2.208e-05;8.3883e-05
148;boundary;10;0.00118152;0.000653599;0.00169182
148;calc iter;10;0.0546122;0.0525234;0.0562136
148;calc total;1;0.547882;0.547882;0.547882
148;total;1;4.99276;4.99276;4.99276
171;initialize;1;4.10358;4.10358;4.10358
171;async;10;0.00111133;0.000468393;0.00262873
171;inner;10;0.0523433;0.0510821;0.0536648
171;wait;10;4.35456e-05;2.0101e-05;9.0548e-05
171;boundary;10;0.000978249;0.00059911;0.00139056
171;calc iter;10;0.0544775;0.0527567;0.0554628
171;calc total;1;0.547888;0.547888;0.547888
171;total;1;4.99205;4.99205;4.99205
123;initialize;1;4.04133;4.04133;4.04133
123;async;10;0.000794816;0.000236912;0.00137833
123;inner;10;0.0526182;0.0518228;0.0535361
123;wait;10;4.7472e-05;2.2768e-05;0.000120417
123;boundary;10;0.000978402;0.000637734;0.00118225
123;calc iter;10;0.0544401;0.0537478;0.0550427
123;calc total;1;0.547884;0.547884;0.547884
123;total;1;4.93166;4.93166;4.93166
149;initialize;1;4.10452;4.10452;4.10452
149;async;10;0.000972284;0.00033662;0.00179489
149;inner;10;0.0522656;0.0506288;0.0548927
149;wait;10;4.31862e-05;2.5945e-05;7.9417e-05
149;boundary;10;0.00123967;0.000702663;0.00184456
149;calc iter;10;0.0545221;0.0528573;0.0562055
149;calc total;1;0.547883;0.547883;0.547883
149;total;1;4.99263;4.99263;4.99263
172;initialize;1;4.10361;4.10361;4.10361
172;async;10;0.000846219;0.000292145;0.00199554
172;inner;10;0.052592;0.0513675;0.0537198
172;wait;10;4.53965e-05;2.3469e-05;0.000107798
172;boundary;10;0.000931376;0.000601914;0.00148149
172;calc iter;10;0.0544167;0.0535635;0.0553196
172;calc total;1;0.547889;0.547889;0.547889
172;total;1;4.99209;4.99209;4.99209
124;initialize;1;4.04145;4.04145;4.04145
124;async;10;0.000809358;0.000479212;0.00154999
124;inner;10;0.052323;0.0519424;0.0528787
124;wait;10;6.94533e-05;2.9522e-05;0.000186663
124;boundary;10;0.00115218;0.000864872;0.00157818
124;calc iter;10;0.0543555;0.0539041;0.0547019
124;calc total;1;0.547879;0.547879;0.547879
124;total;1;4.93176;4.93176;4.93176
150;initialize;1;4.10461;4.10461;4.10461
150;async;10;0.000741826;0.000147551;0.00190141
150;inner;10;0.0525636;0.0510348;0.0548453
150;wait;10;4.38353e-05;2.9362e-05;7.9302e-05
150;boundary;10;0.0011041;0.000734109;0.00160822
150;calc iter;10;0.054455;0.0534647;0.0565711
150;calc total;1;0.547883;0.547883;0.547883
150;total;1;4.99265;4.99265;4.99265
173;initialize;1;4.1036;4.1036;4.1036
173;async;10;0.000786778;0.000130935;0.00193538
173;inner;10;0.0525283;0.0516361;0.0536803
173;wait;10;4.31211e-05;2.327e-05;8.5609e-05
173;boundary;10;0.00096089;0.000624945;0.0015563
173;calc iter;10;0.0543204;0.052848;0.0554875
173;calc total;1;0.547888;0.547888;0.547888
173;total;1;4.99208;4.99208;4.99208
125;initialize;1;4.04157;4.04157;4.04157
125;async;10;0.000414417;0.0001514;0.000692843
125;inner;10;0.0527799;0.052393;0.0536805
125;wait;10;5.24945e-05;3.859e-05;9.7192e-05
125;boundary;10;0.0010793;0.000748587;0.00134447
125;calc iter;10;0.0543273;0.0539514;0.0550305
125;calc total;1;0.547885;0.547885;0.547885
125;total;1;4.93189;4.93189;4.93189
151;initialize;1;4.10463;4.10463;4.10463
151;async;10;0.000569472;0.000164583;0.00204246
151;inner;10;0.0526565;0.0513169;0.0550239
151;wait;10;4.42735e-05;2.7744e-05;8.5854e-05
151;boundary;10;0.00106602;0.000690083;0.0014493
151;calc iter;10;0.0543376;0.0531039;0.0563021
151;calc total;1;0.547884;0.547884;0.547884
151;total;1;4.99273;4.99273;4.99273
174;initialize;1;4.1036;4.1036;4.1036
174;async;10;0.000799784;0.000270254;0.00195294
174;inner;10;0.052396;0.0516616;0.0535108
174;wait;10;6.11197e-05;2.8155e-05;0.000171969
174;boundary;10;0.0010487;0.000658238;0.00157065
174;calc iter;10;0.0543072;0.0535593;0.0551241
174;calc total;1;0.547889;0.547889;0.547889
174;total;1;4.99211;4.99211;4.99211
126;initialize;1;4.04145;4.04145;4.04145
126;async;10;0.000600682;0.000207572;0.000993811
126;inner;10;0.0525678;0.0520993;0.0535523
126;wait;10;5.40414e-05;3.6376e-05;0.00012246
126;boundary;10;0.0011066;0.00081158;0.00139931
126;calc iter;10;0.0543306;0.0539255;0.0549838
126;calc total;1;0.547883;0.547883;0.547883
126;total;1;4.93176;4.93176;4.93176
152;initialize;1;4.10465;4.10465;4.10465
152;async;10;0.000552949;0.000187988;0.00191769
152;inner;10;0.0524936;0.0513051;0.0548554
152;wait;10;5.25398e-05;3.6204e-05;9.5895e-05
152;boundary;10;0.00121894;0.000711279;0.00179694
152;calc iter;10;0.0543197;0.0533631;0.0561979
152;calc total;1;0.547883;0.547883;0.547883
152;total;1;4.99276;4.99276;4.99276
175;initialize;1;4.10367;4.10367;4.10367
175;async;10;0.000475654;0.000171931;0.00131807
175;inner;10;0.0526906;0.0519586;0.0536356
175;wait;10;4.89972e-05;2.6816e-05;0.000104772
175;boundary;10;0.0010087;0.000690648;0.00155823
175;calc iter;10;0.0542254;0.0536675;0.0551301
175;calc total;1;0.547891;0.547891;0.547891
175;total;1;4.99216;4.99216;4.99216
127;initialize;1;4.04151;4.04151;4.04151
127;async;10;0.000625087;0.000235599;0.00110487
127;inner;10;0.0529071;0.0524863;0.053663
127;wait;10;3.77378e-05;2.142e-05;9.8596e-05
127;boundary;10;0.000782493;0.000641621;0.000941945
127;calc iter;10;0.0543535;0.0537464;0.0549986
127;calc total;1;0.547885;0.547885;0.547885
127;total;1;4.93182;4.93182;4.93182
153;initialize;1;4.10448;4.10448;4.10448
153;async;10;0.000415622;0.000229535;0.000597051
153;inner;10;0.0525535;0.0516693;0.0548524
153;wait;10;5.48594e-05;4.2019e-05;9.0462e-05
153;boundary;10;0.00123978;0.000696507;0.00161539
153;calc iter;10;0.0542655;0.0535435;0.0561893
153;calc total;1;0.547884;0.547884;0.547884
153;total;1;4.99259;4.99259;4.99259
176;initialize;1;4.10356;4.10356;4.10356
176;async;10;0.000537111;0.000131514;0.00150008
176;inner;10;0.0524617;0.0516899;0.0535492
176;wait;10;5.53968e-05;2.8999e-05;0.000130146
176;boundary;10;0.00113056;0.000718593;0.00155599
176;calc iter;10;0.0541861;0.0534952;0.0552038
176;calc total;1;0.547886;0.547886;0.547886
176;total;1;4.9921;4.9921;4.9921
128;initialize;1;4.04149;4.04149;4.04149
128;async;10;0.000278343;0.000160093;0.000674927
128;inner;10;0.0531714;0.0526681;0.0539617
128;wait;10;3.22542e-05;1.9719e-05;7.6728e-05
128;boundary;10;0.000884994;0.000695227;0.00101469
128;calc iter;10;0.054368;0.0537223;0.0556966
128;calc total;1;0.547886;0.547886;0.547886
128;total;1;4.93185;4.93185;4.93185
154;initialize;1;4.10456;4.10456;4.10456
154;async;10;0.000243945;0.000130165;0.000520264
154;inner;10;0.0528455;0.0518112;0.0548492
154;wait;10;5.16731e-05;3.9469e-05;0.000105315
154;boundary;10;0.00113707;0.000718535;0.00154839
154;calc iter;10;0.0542796;0.0535894;0.0561958
154;calc total;1;0.547882;0.547882;0.547882
154;total;1;4.99267;4.99267;4.99267
177;initialize;1;4.10361;4.10361;4.10361
177;async;10;0.000600032;0.000130759;0.00139983
177;inner;10;0.0524134;0.0515999;0.0537201
177;wait;10;5.31378e-05;3.2832e-05;8.1928e-05
177;boundary;10;0.00113228;0.000702295;0.00155501
177;calc iter;10;0.0542002;0.0535739;0.0550424
177;calc total;1;0.547887;0.547887;0.547887
177;total;1;4.99215;4.99215;4.99215
129;initialize;1;4.04139;4.04139;4.04139
129;async;10;0.000648483;0.000266468;0.00118129
129;inner;10;0.0528445;0.0524632;0.0535974
129;wait;10;4.18549e-05;2.5174e-05;9.8909e-05
129;boundary;10;0.000816048;0.00064204;0.00101035
129;calc iter;10;0.0543521;0.05392;0.0550086
129;calc total;1;0.547886;0.547886;0.547886
129;total;1;4.93175;4.93175;4.93175
155;initialize;1;4.10461;4.10461;4.10461
155;async;10;0.000469931;0.000198249;0.000942085
155;inner;10;0.0522635;0.0512519;0.0542768
155;wait;10;4.93166e-05;3.8473e-05;9.2835e-05
155;boundary;10;0.00144797;0.00106841;0.00180935
155;calc iter;10;0.0542322;0.0533023;0.0558906
155;calc total;1;0.547885;0.547885;0.547885
155;total;1;4.99272;4.99272;4.99272
178;initialize;1;4.10355;4.10355;4.10355
178;async;10;0.000651835;0.000393756;0.00127393
178;inner;10;0.0525785;0.0519651;0.0535397
178;wait;10;4.90131e-05;3.4576e-05;0.000132584
178;boundary;10;0.000945739;0.000687398;0.00130132
178;calc iter;10;0.0542264;0.0537306;0.0549347
178;calc total;1;0.547884;0.547884;0.547884
178;total;1;4.99208;4.99208;4.99208
130;initialize;1;4.04139;4.04139;4.04139
130;async;10;0.000457737;0.000229474;0.000676025
130;inner;10;0.0526962;0.05192;0.0539808
130;wait;10;4.98803e-05;3.4897e-05;8.5454e-05
130;boundary;10;0.00109977;0.00068346;0.00148984
130;calc iter;10;0.0543049;0.0539148;0.0552302
130;calc total;1;0.547883;0.547883;0.547883
130;total;1;4.93175;4.93175;4.93175
156;initialize;1;4.10464;4.10464;4.10464
156;async;10;0.00145237;0.000298554;0.00239896
156;inner;10;0.0517681;0.0500756;0.0536114
156;wait;10;3.78218e-05;1.8052e-05;6.197e-05
156;boundary;10;0.00119749;0.000673707;0.00164486
156;calc iter;10;0.0544577;0.0526448;0.0554396
156;calc total;1;0.547881;0.547881;0.547881
156;total;1;4.99274;4.99274;4.99274
179;initialize;1;4.10359;4.10359;4.10359
179;async;10;0.000619445;8.2135e-05;0.00179579
179;inner;10;0.052675;0.0518915;0.0537964
179;wait;10;2.85512e-05;1.918e-05;4.2985e-05
179;boundary;10;0.00090066;0.000657973;0.0013276
179;calc iter;10;0.0542248;0.0534116;0.0552666
179;calc total;1;0.547885;0.547885;0.547885
179;total;1;4.99212;4.99212;4.99212
131;initialize;1;4.04143;4.04143;4.04143
131;async;10;0.000442903;0.00016636;0.000731944
131;inner;10;0.0524248;0.0516126;0.0534813
131;wait;10;5.11982e-05;3.3671e-05;0.000115461
131;boundary;10;0.00134615;0.000869958;0.0018567
131;calc iter;10;0.0542662;0.0536739;0.0548426
131;calc total;1;0.547885;0.547885;0.547885
131;total;1;4.93179;4.93179;4.93179
157;initialize;1;4.10475;4.10475;4.10475
157;async;10;0.00174197;0.000515646;0.00264315
157;inner;10;0.0517741;0.0499119;0.0539407
157;wait;10;5.03626e-05;2.1364e-05;0.000164618
157;boundary;10;0.000990385;0.000607748;0.0013067
157;calc iter;10;0.0545582;0.0530129;0.0552283
157;calc total;1;0.547884;0.547884;0.547884
157;total;1;4.99281;4.99281;4.99281
180;initialize;1;4.1036;4.1036;4.1036
180;async;10;0.00114589;0.000106814;0.00262363
180;inner;10;0.0520401;0.0510469;0.0531731
180;wait;10;3.47419e-05;1.4094e-05;0.000115924
180;boundary;10;0.0010673;0.000639364;0.00142748
180;calc iter;10;0.0542897;0.0534451;0.0552384
180;calc total;1;0.547884;0.547884;0.547884
180;total;1;4.99211;4.99211;4.99211
132;initialize;1;4.0414;4.0414;4.0414
132;async;10;0.00217681;0.000388496;0.00326732
132;inner;10;0.051313;0.0496707;0.0529915
132;wait;10;3.50649e-05;1.4455e-05;8.3405e-05
132;boundary;10;0.000896083;0.000641753;0.00130496
132;calc iter;10;0.0544224;0.0535493;0.0551876
132;calc total;1;0.547882;0.547882;0.547882
132;total;1;4.93174;4.93174;4.93174
158;initialize;1;4.10465;4.10465;4.10465
158;async;10;0.0022459;0.000517424;0.00299503
158;inner;10;0.0513;0.0489055;0.0535312
158;wait;10;4.20639e-05;2.0591e-05;0.000113709
158;boundary;10;0.000989337;0.000599893;0.00131237
158;calc iter;10;0.0545789;0.0525224;0.055811
158;calc total;1;0.547884;0.547884;0.547884
158;total;1;4.99275;4.99275;4.99275
181;initialize;1;4.10358;4.10358;4.10358
181;async;10;0.00122744;0.000204503;0.00223672
181;inner;10;0.0521836;0.0508813;0.0534102
181;wait;10;4.06165e-05;1.6627e-05;0.000108555
181;boundary;10;0.000895085;0.000597612;0.00118336
181;calc iter;10;0.0543481;0.0536384;0.0551198
181;calc total;1;0.547884;0.547884;0.547884
181;total;1;4.9921;4.9921;4.9921
133;initialize;1;4.04162;4.04162;4.04162
133;async;10;0.00270146;0.000522204;0.00399691
133;inner;10;0.0508097;0.0489259;0.0526146
133;wait;10;5.98627e-05;1.9913e-05;0.00026339
133;boundary;10;0.000901491;0.000594981;0.00144724
133;calc iter;10;0.054474;0.0535402;0.0551229
133;calc total;1;0.547883;0.547883;0.547883
133;total;1;4.93194;4.93194;4.93194
159;initialize;1;4.10458;4.10458;4.10458
159;async;10;0.00170801;0.000558282;0.00275492
159;inner;10;0.0518588;0.0498887;0.0540207
159;wait;10;4.22475e-05;1.9756e-05;8.5121e-05
159;boundary;10;0.00095005;0.000618549;0.0013165
159;calc iter;10;0.0545605;0.0532841;0.0553291
159;calc total;1;0.547884;0.547884;0.547884
159;total;1;4.99268;4.99268;4.99268
182;initialize;1;4.10363;4.10363;4.10363
182;async;10;0.00166226;0.000404052;0.00322702
182;inner;10;0.0518499;0.0502887;0.0532196
182;wait;10;4.40591e-05;1.4185e-05;0.000201036
182;boundary;10;0.000830235;0.000582914;0.00107687
182;calc iter;10;0.0543877;0.0534204;0.0557997
182;calc total;1;0.547884;0.547884;0.547884
182;total;1;4.99215;4.99215;4.99215
134;initialize;1;4.04145;4.04145;4.04145
134;async;10;0.00314125;0.000517353;0.00445854
134;inner;10;0.0505672;0.0485281;0.0529172
134;wait;10;3.90691e-05;1.9782e-05;0.000128941
134;boundary;10;0.000809736;0.00057767;0.00108764
134;calc iter;10;0.0545589;0.053586;0.0555874
134;calc total;1;0.547882;0.547882;0.547882
134;total;1;4.9318;4.9318;4.9318
160;initialize;1;4.10466;4.10466;4.10466
160;async;10;0.0015099;0.000485141;0.00246942
160;inner;10;0.0518802;0.0502727;0.0537408
160;wait;10;4.74959e-05;2.3068e-05;0.000114251
160;boundary;10;0.00102155;0.000663511;0.00151576
160;calc iter;10;0.0544607;0.053182;0.0552821
160;calc total;1;0.547884;0.547884;0.547884
160;total;1;4.99274;4.99274;4.99274
183;initialize;1;4.1036;4.1036;4.1036
183;async;10;0.00127542;0.000332394;0.00233155
183;inner;10;0.052153;0.0507126;0.0534263
183;wait;10;3.83117e-05;1.7795e-05;0.000104039
183;boundary;10;0.000871956;0.000600718;0.00117727
183;calc iter;10;0.0543401;0.0536663;0.0549167
183;calc total;1;0.547884;0.547884;0.547884
183;total;1;4.99208;4.99208;4.99208
135;initialize;1;4.04142;4.04142;4.04142
135;async;10;0.00263561;0.000497911;0.0040846
135;inner;10;0.0509604;0.0490022;0.0527349
135;wait;10;5.08988e-05;2.0124e-05;0.000174898
135;boundary;10;0.000836926;0.000596949;0.00107387
135;calc iter;10;0.0544855;0.0536362;0.0552339
135;calc total;1;0.547883;0.547883;0.547883
135;total;1;4.93177;4.93177;4.93177
161;initialize;1;4.10453;4.10453;4.10453
161;async;10;0.0014013;0.000318792;0.00323545
161;inner;10;0.0520666;0.0503037;0.0535721
161;wait;10;4.81087e-05;2.6733e-05;0.000163723
161;boundary;10;0.000840333;0.000641143;0.00101326
161;calc iter;10;0.0543574;0.0536708;0.0556392
161;calc total;1;0.547887;0.547887;0.547887
161;total;1;4.99261;4.99261;4.99261
184;initialize;1;4.10355;4.10355;4.10355
184;async;10;0.00110715;0.000401374;0.00236743
184;inner;10;0.0522129;0.0513084;0.0531765
184;wait;10;5.61569e-05;2.2869e-05;0.000239046
184;boundary;10;0.000888562;0.000677126;0.00121579
184;calc iter;10;0.054266;0.0533056;0.0552166
184;calc total;1;0.547884;0.547884;0.547884
184;total;1;4.99207;4.99207;4.99207
162;initialize;1;4.10476;4.10476;4.10476
162;async;10;0.00129732;0.000472844;0.00282001
162;inner;10;0.0519562;0.0505321;0.0534304
162;wait;10;5.62898e-05;2.7276e-05;0.000208141
162;boundary;10;0.000913283;0.000641173;0.00117924
162;calc iter;10;0.0542244;0.0533127;0.055403
162;calc total;1;0.547884;0.547884;0.547884
162;total;1;4.99284;4.99284;4.99284
185;initialize;1;4.10359;4.10359;4.10359
185;async;10;0.00115036;0.000288871;0.00280208
185;inner;10;0.0519997;0.0507993;0.0534162
185;wait;10;4.84027e-05;1.9665e-05;0.000108677
185;boundary;10;0.00104403;0.000707668;0.00170831
185;calc iter;10;0.054244;0.0531764;0.0554207
185;calc total;1;0.547884;0.547884;0.547884
185;total;1;4.99208;4.99208;4.99208
1;initialize;1;39.3981;39.3981;39.3981
1;async;10;0.000592626;0.000201661;0.00117374
1;inner;10;0.0530339;0.0524258;0.0536118
1;wait;10;3.52281e-05;1.6864e-05;0.000111263
1;boundary;10;0.000754888;0.000607683;0.00103667
1;calc iter;10;0.0544178;0.0538759;0.0548589
1;calc total;1;0.547889;0.547889;0.547889
1;total;1;40.2884;40.2884;40.2884
2;initialize;1;39.3981;39.3981;39.3981
2;async;10;0.000862467;0.000277451;0.00177687
2;inner;10;0.0526474;0.0517332;0.0533971
2;wait;10;4.18518e-05;2.1017e-05;0.000118635
2;boundary;10;0.000830057;0.000628562;0.00109166
2;calc iter;10;0.054383;0.0536911;0.0552103
2;calc total;1;0.547887;0.547887;0.547887
2;total;1;40.2884;40.2884;40.2884
3;initialize;1;39.3982;39.3982;39.3982
3;async;10;0.000456565;0.000247942;0.00100567
3;inner;10;0.0529005;0.0521993;0.0538853
3;wait;10;3.74088e-05;1.4349e-05;0.000109747
3;boundary;10;0.000998397;0.00063382;0.0015053
3;calc iter;10;0.0543942;0.0536631;0.0562019
3;calc total;1;0.547888;0.547888;0.547888
3;total;1;40.2884;40.2884;40.2884
4;initialize;1;39.3981;39.3981;39.3981
4;async;10;0.000664276;0.000116;0.00163229
4;inner;10;0.0527971;0.052094;0.0535494
4;wait;10;4.2183e-05;1.9572e-05;0.000108819
4;boundary;10;0.000872424;0.000621311;0.00122868
4;calc iter;10;0.0543772;0.0535769;0.0553691
4;calc total;1;0.547886;0.547886;0.547886
4;total;1;40.2884;40.2884;40.2884
5;initialize;1;39.3981;39.3981;39.3981
5;async;10;0.000631972;0.000235125;0.00121175
5;inner;10;0.0529625;0.0523623;0.0536697
5;wait;10;3.3846e-05;1.9926e-05;7.6918e-05
5;boundary;10;0.000773648;0.000660729;0.00102378
5;calc iter;10;0.0544031;0.0537588;0.0549871
5;calc total;1;0.547889;0.547889;0.547889
5;total;1;40.2884;40.2884;40.2884
6;initialize;1;39.3982;39.3982;39.3982
6;async;10;0.000362846;0.000165608;0.000748014
6;inner;10;0.0530932;0.0527414;0.0539841
6;wait;10;3.84456e-05;2.6427e-05;7.6866e-05
6;boundary;10;0.000883759;0.000709828;0.00116189
6;calc iter;10;0.0543796;0.0538756;0.0552546
6;calc total;1;0.547887;0.547887;0.547887
6;total;1;40.2885;40.2885;40.2885
7;initialize;1;39.3982;39.3982;39.3982
7;async;10;0.000587443;0.000405519;0.000871475
7;inner;10;0.052939;0.0524354;0.0533199
7;wait;10;3.81158e-05;1.4243e-05;0.000128232
7;boundary;10;0.000840477;0.000620432;0.00134242
7;calc iter;10;0.0544062;0.0538636;0.05473
7;calc total;1;0.547888;0.547888;0.547888
7;total;1;40.2885;40.2885;40.2885
8;initialize;1;39.3982;39.3982;39.3982
8;async;10;0.000643604;0.000267738;0.0011144
8;inner;10;0.0526223;0.0520572;0.0531641
8;wait;10;5.96923e-05;2.6932e-05;0.000144746
8;boundary;10;0.0010597;0.000793314;0.00133078
8;calc iter;10;0.0543869;0.0538549;0.0549353
8;calc total;1;0.547891;0.547891;0.547891
8;total;1;40.2884;40.2884;40.2884
9;initialize;1;39.3981;39.3981;39.3981
9;async;10;0.000508432;0.000143936;0.00086362
9;inner;10;0.0527817;0.052022;0.0535874
9;wait;10;4.26677e-05;1.9295e-05;0.000101862
9;boundary;10;0.00106047;0.000669651;0.00159682
9;calc iter;10;0.0543947;0.0536341;0.0549039
9;calc total;1;0.54789;0.54789;0.54789
9;total;1;40.2884;40.2884;40.2884
10;initialize;1;39.3981;39.3981;39.3981
10;async;10;0.000576282;0.000153044;0.00165125
10;inner;10;0.0527984;0.051889;0.0535954
10;wait;10;4.84839e-05;2.4234e-05;9.9202e-05
10;boundary;10;0.000988307;0.000633123;0.0016716
10;calc iter;10;0.0544131;0.0535708;0.0555492
10;calc total;1;0.54789;0.54789;0.54789
10;total;1;40.2884;40.2884;40.2884
11;initialize;1;39.3982;39.3982;39.3982
11;async;10;0.000658548;0.000351178;0.00158559
11;inner;10;0.0525095;0.0517079;0.0531749
11;wait;10;3.84451e-05;2.3896e-05;8.2338e-05
11;boundary;10;0.0011803;0.000772988;0.00176393
11;calc iter;10;0.0543883;0.0537442;0.0554099
11;calc total;1;0.547889;0.547889;0.547889
11;total;1;40.2885;40.2885;40.2885
12;initialize;1;39.3981;39.3981;39.3981
12;async;10;0.000643146;0.000277711;0.000892318
12;inner;10;0.0528132;0.0524386;0.0532974
12;wait;10;4.33091e-05;2.9246e-05;8.6453e-05
12;boundary;10;0.000935173;0.00072395;0.00129532
12;calc iter;10;0.0544362;0.053805;0.0547375
12;calc total;1;0.54789;0.54789;0.54789
12;total;1;40.2884;40.2884;40.2884
13;initialize;1;39.3982;39.3982;39.3982
13;async;10;0.000780976;0.000254012;0.00116102
13;inner;10;0.0529888;0.0525572;0.0535828
13;wait;10;3.29373e-05;2.1195e-05;8.1432e-05
13;boundary;10;0.000663575;0.000620682;0.000738312
13;calc iter;10;0.0544671;0.0540414;0.0548752
13;calc total;1;0.54789;0.54789;0.54789
13;total;1;40.2884;40.2884;40.2884
14;initialize;1;39.3982;39.3982;39.3982
14;async;10;0.000975888;0.000438482;0.00196018
14;inner;10;0.0526431;0.0520149;0.0530437
14;wait;10;5.94102e-05;2.1181e-05;0.000212708
14;boundary;10;0.000764922;0.000607196;0.000887553
14;calc iter;10;0.0544444;0.0538207;0.0549942
14;calc total;1;0.547891;0.547891;0.547891
14;total;1;40.2884;40.2884;40.2884
15;initialize;1;39.3982;39.3982;39.3982
15;async;10;0.000955753;0.00053841;0.00173106
15;inner;10;0.0526361;0.0518739;0.0533735
15;wait;10;3.72899e-05;1.9711e-05;9.0691e-05
15;boundary;10;0.000817136;0.000607827;0.00134701
15;calc iter;10;0.0544475;0.0531045;0.0556504
15;calc total;1;0.547891;0.547891;0.547891
15;total;1;40.2885;40.2885;40.2885
16;initialize;1;39.3982;39.3982;39.3982
16;async;10;0.000872979;0.000297434;0.00178967
16;inner;10;0.0526581;0.0520832;0.0531019
16;wait;10;5.27649e-05;1.9792e-05;0.000153813
16;boundary;10;0.000855424;0.000600977;0.00120363
16;calc iter;10;0.0544407;0.0540331;0.0547874
16;calc total;1;0.547888;0.547888;0.547888
16;total;1;40.2885;40.2885;40.2885
17;initialize;1;39.3982;39.3982;39.3982
17;async;10;0.000768202;0.000363205;0.00130189
17;inner;10;0.0529404;0.0524953;0.0533637
17;wait;10;4.01006e-05;2.1222e-05;0.000105577
17;boundary;10;0.00070662;0.00062828;0.000818301
17;calc iter;10;0.0544563;0.054021;0.0549078
17;calc total;1;0.547889;0.547889;0.547889
17;total;1;40.2885;40.2885;40.2885
18;initialize;1;39.3982;39.3982;39.3982
18;async;10;0.00080242;0.000402876;0.00104863
18;inner;10;0.0526586;0.0523691;0.0531539
18;wait;10;5.68532e-05;3.0803e-05;0.000136272
18;boundary;10;0.000912295;0.000679315;0.00125531
18;calc iter;10;0.0544314;0.0540141;0.0547101
18;calc total;1;0.547878;0.547878;0.547878
18;total;1;40.2885;40.2885;40.2885
19;initialize;1;39.3982;39.3982;39.3982
19;async;10;0.000873226;0.000332851;0.00161334
19;inner;10;0.0528555;0.0524538;0.0534374
19;wait;10;3.54807e-05;2.0704e-05;8.4801e-05
19;boundary;10;0.000706122;0.000619075;0.000947424
19;calc iter;10;0.0544714;0.0538274;0.0551657
19;calc total;1;0.547879;0.547879;0.547879
19;total;1;40.2885;40.2885;40.2885
20;initialize;1;39.3982;39.3982;39.3982
20;async;10;0.000784857;0.000213593;0.00145237
20;inner;10;0.0526114;0.0518671;0.0533924
20;wait;10;5.31854e-05;2.9687e-05;8.8387e-05
20;boundary;10;0.000985291;0.000692488;0.00150261
20;calc iter;10;0.0544359;0.0537594;0.0551076
20;calc total;1;0.547879;0.547879;0.547879
20;total;1;40.2884;40.2884;40.2884
21;initialize;1;39.3982;39.3982;39.3982
21;async;10;0.000802789;0.000217469;0.00127265
21;inner;10;0.0526977;0.052215;0.0532046
21;wait;10;5.45909e-05;2.5644e-05;0.00014608
21;boundary;10;0.000898677;0.000695294;0.00120956
21;calc iter;10;0.0544548;0.0537538;0.0549583
21;calc total;1;0.547881;0.547881;0.547881
21;total;1;40.2884;40.2884;40.2884
22;initialize;1;39.3982;39.3982;39.3982
22;async;10;0.000776049;0.000262924;0.0015648
22;inner;10;0.052865;0.0521954;0.0533865
22;wait;10;4.25393e-05;2.2864e-05;9.6436e-05
22;boundary;10;0.000784439;0.000638133;0.00123528
22;calc iter;10;0.0544691;0.05374;0.0553017
22;calc total;1;0.547879;0.547879;0.547879
22;total;1;40.2885;40.2885;40.2885
23;initialize;1;39.3981;39.3981;39.3981
23;async;10;0.000591374;0.000153773;0.00124376
23;inner;10;0.0530073;0.0524295;0.0535244
23;wait;10;3.40474e-05;1.893e-05;6.508e-05
23;boundary;10;0.000828055;0.000674722;0.00116675
23;calc iter;10;0.054462;0.0538165;0.0551039
23;calc total;1;0.54788;0.54788;0.54788
23;total;1;40.2884;40.2884;40.2884
42;initialize;1;4.12206;4.12206;4.12206
42;async;10;0.000961931;0.000538444;0.00127048
42;inner;10;0.0527387;0.052454;0.0536774
42;wait;10;5.10367e-05;3.5996e-05;0.000112411
42;boundary;10;0.000887939;0.000737019;0.00117363
42;calc iter;10;0.0546408;0.0541265;0.0550672
42;calc total;1;0.54788;0.54788;0.54788
42;total;1;5.01223;5.01223;5.01223
43;initialize;1;4.1219;4.1219;4.1219
43;async;10;0.000985139;0.000542616;0.00142332
43;inner;10;0.0528902;0.0524201;0.0536534
43;wait;10;4.4906e-05;2.7014e-05;0.00012328
43;boundary;10;0.000716275;0.000648559;0.000795531
43;calc iter;10;0.0546378;0.0543363;0.0550846
43;calc total;1;0.547881;0.547881;0.547881
43;total;1;5.01207;5.01207;5.01207
44;initialize;1;4.12187;4.12187;4.12187
44;async;10;0.000932777;0.000369611;0.00140532
44;inner;10;0.0528064;0.0524324;0.0537488
44;wait;10;4.873e-05;2.614e-05;0.000104155
44;boundary;10;0.000830332;0.00063632;0.00119117
44;calc iter;10;0.0546195;0.0540108;0.0551046
44;calc total;1;0.547882;0.547882;0.547882
44;total;1;5.01204;5.01204;5.01204
45;initialize;1;4.12187;4.12187;4.12187
45;async;10;0.000859068;0.000562114;0.00152246
45;inner;10;0.0530678;0.0527111;0.0538068
45;wait;10;3.95992e-05;2.1088e-05;9.9163e-05
45;boundary;10;0.00068411;0.000615561;0.000785404
45;calc iter;10;0.0546515;0.054306;0.0551769
45;calc total;1;0.54788;0.54788;0.54788
45;total;1;5.01203;5.01203;5.01203
46;initialize;1;4.122;4.122;4.122
46;async;10;0.000851409;0.000552103;0.00144366
46;inner;10;0.0527869;0.0522837;0.0533213
46;wait;10;6.70313e-05;2.6287e-05;0.00019191
46;boundary;10;0.000928641;0.0006555;0.0012608
46;calc iter;10;0.0546352;0.0541456;0.0551823
46;calc total;1;0.547881;0.547881;0.547881
46;total;1;5.01217;5.01217;5.01217
47;initialize;1;4.12193;4.12193;4.12193
47;async;10;0.000708092;0.000347179;0.000997178
47;inner;10;0.0528197;0.0524628;0.0536448
47;wait;10;4.81812e-05;3.1271e-05;0.000101643
47;boundary;10;0.00104567;0.000810956;0.00126464
47;calc iter;10;0.0546228;0.0541321;0.0550083
47;calc total;1;0.547883;0.547883;0.547883
47;total;1;5.01209;5.01209;5.01209
62;initialize;1;4.10372;4.10372;4.10372
62;async;10;0.000457144;0.000292184;0.000702069
62;inner;10;0.0535554;0.0531281;0.0540851
62;wait;10;3.88143e-05;2.1678e-05;0.000141097
62;boundary;10;0.000694538;0.000638378;0.000768331
62;calc iter;10;0.0547469;0.0543643;0.0554553
62;calc total;1;0.547881;0.547881;0.547881
62;total;1;4.99038;4.99038;4.99038
63;initialize;1;4.10374;4.10374;4.10374
63;async;10;0.000278602;0.00020534;0.00052321
63;inner;10;0.0537392;0.0531977;0.0546334
63;wait;10;2.98203e-05;1.9652e-05;8.1174e-05
63;boundary;10;0.000712549;0.000607822;0.000842194
63;calc iter;10;0.0547613;0.0541229;0.0559069
63;calc total;1;0.547883;0.547883;0.547883
63;total;1;4.99037;4.99037;4.99037
64;initialize;1;4.10373;4.10373;4.10373
64;async;10;0.000534982;0.000261563;0.000755925
64;inner;10;0.0534153;0.0527092;0.0542423
64;wait;10;4.78994e-05;2.9077e-05;0.000103312
64;boundary;10;0.000732498;0.000658414;0.000806536
64;calc iter;10;0.0547319;0.054274;0.0555499
64;calc total;1;0.547885;0.547885;0.547885
64;total;1;4.99035;4.99035;4.99035
65;initialize;1;4.10388;4.10388;4.10388
65;async;10;0.000566215;0.000198098;0.00107405
65;inner;10;0.0532278;0.0525133;0.0540521
65;wait;10;5.1703e-05;2.5613e-05;0.000130945
65;boundary;10;0.000873588;0.000680965;0.00120716
65;calc iter;10;0.0547203;0.0541782;0.0554548
65;calc total;1;0.547886;0.547886;0.547886
65;total;1;4.9905;4.9905;4.9905
66;initialize;1;4.10388;4.10388;4.10388
66;async;10;0.000188203;0.000120835;0.000473465
66;inner;10;0.0537908;0.0535603;0.0543951
66;wait;10;3.64415e-05;2.2879e-05;8.4224e-05
66;boundary;10;0.000714391;0.000662171;0.000757888
66;calc iter;10;0.0547309;0.0543792;0.0556171
66;calc total;1;0.547884;0.547884;0.547884
66;total;1;4.9905;4.9905;4.9905
67;initialize;1;4.10375;4.10375;4.10375
67;async;10;0.000482196;0.000183787;0.000730347
67;inner;10;0.0532169;0.0528774;0.0535359
67;wait;10;6.52206e-05;3.3619e-05;0.000237485
67;boundary;10;0.000948366;0.000763378;0.00109293
67;calc iter;10;0.0547138;0.0540821;0.0552995
67;calc total;1;0.547885;0.547885;0.547885
67;total;1;4.99037;4.99037;4.99037
68;initialize;1;4.10369;4.10369;4.10369
68;async;10;0.000365752;0.000126097;0.000688219
68;inner;10;0.0534718;0.0528949;0.0541422
68;wait;10;4.59518e-05;2.1855e-05;0.000101273
68;boundary;10;0.000840143;0.000644455;0.00121437
68;calc iter;10;0.0547245;0.0541027;0.0554837
68;calc total;1;0.547883;0.547883;0.547883
68;total;1;4.99036;4.99036;4.99036
69;initialize;1;4.10385;4.10385;4.10385
69;async;10;0.000348196;0.000124363;0.00100879
69;inner;10;0.0534204;0.0528747;0.0543615
69;wait;10;4.4018e-05;2.7897e-05;8.2567e-05
69;boundary;10;0.000892284;0.000676185;0.00134376
69;calc iter;10;0.0547061;0.0543348;0.0556538
69;calc total;1;0.547884;0.547884;0.547884
69;total;1;4.9905;4.9905;4.9905
70;initialize;1;4.10374;4.10374;4.10374
70;async;10;0.000326667;0.000130741;0.000978064
70;inner;10;0.0533093;0.0524565;0.0542683
70;wait;10;5.70654e-05;3.0628e-05;0.000132929
70;boundary;10;0.00102214;0.000663435;0.00159377
70;calc iter;10;0.0547163;0.0542372;0.0556323
70;calc total;1;0.547884;0.547884;0.547884
70;total;1;4.99037;4.99037;4.99037
71;initialize;1;4.1037;4.1037;4.1037
71;async;10;0.000387535;9.1123e-05;0.000659846
71;inner;10;0.0527153;0.0523189;0.0534675
71;wait;10;6.72298e-05;5.3419e-05;0.000136988
71;boundary;10;0.00151596;0.00121578;0.00184931
71;calc iter;10;0.0546877;0.0543886;0.0552565
71;calc total;1;0.547885;0.547885;0.547885
71;total;1;4.99034;4.99034;4.99034
112;initialize;1;4.08364;4.08364;4.08364
112;async;10;0.000580373;0.000231776;0.00136975
112;inner;10;0.0524382;0.0516022;0.0533526
112;wait;10;6.68257e-05;4.0763e-05;0.000155448
112;boundary;10;0.00119782;0.000738931;0.00149013
112;calc iter;10;0.0542846;0.0538392;0.0547941
112;calc total;1;0.547883;0.547883;0.547883
112;total;1;4.97362;4.97362;4.97362
113;initialize;1;4.08362;4.08362;4.08362
113;async;10;0.000410739;0.000125612;0.000693024
113;inner;10;0.0529103;0.052385;0.053608
113;wait;10;4.85769e-05;2.7546e-05;9.0847e-05
113;boundary;10;0.000944582;0.000671607;0.00126525
113;calc iter;10;0.0543154;0.0539552;0.054894
113;calc total;1;0.547886;0.547886;0.547886
113;total;1;4.97358;4.97358;4.97358
114;initialize;1;4.08364;4.08364;4.08364
114;async;10;0.000528613;0.000185383;0.000861439
114;inner;10;0.0526287;0.0520604;0.0533529
114;wait;10;5.7258e-05;3.5738e-05;0.000108462
114;boundary;10;0.00107873;0.000765234;0.00142328
114;calc iter;10;0.0542947;0.0539118;0.0547669
114;calc total;1;0.547882;0.547882;0.547882
114;total;1;4.97361;4.97361;4.97361
115;initialize;1;4.08367;4.08367;4.08367
115;async;10;0.00071279;0.000349789;0.00116195
115;inner;10;0.0528051;0.0522237;0.0534365
115;wait;10;4.23291e-05;2.3848e-05;0.000122002
115;boundary;10;0.000769633;0.000637495;0.00102847
115;calc iter;10;0.054331;0.0539623;0.0547759
115;calc total;1;0.547883;0.547883;0.547883
115;total;1;4.97362;4.97362;4.97362
116;initialize;1;4.08367;4.08367;4.08367
116;async;10;0.000792064;0.000398174;0.00113355
116;inner;10;0.0527518;0.0524445;0.053671
116;wait;10;3.67989e-05;1.8985e-05;8.5626e-05
116;boundary;10;0.000760604;0.000619126;0.000960526
116;calc iter;10;0.0543426;0.0538802;0.0550468
116;calc total;1;0.547882;0.547882;0.547882
116;total;1;4.97361;4.97361;4.97361
117;initialize;1;4.08363;4.08363;4.08363
117;async;10;0.000610759;0.000174142;0.00123489
117;inner;10;0.0528816;0.0525117;0.0536179
117;wait;10;4.41994e-05;2.3976e-05;0.000105504
117;boundary;10;0.000792832;0.000649947;0.00108286
117;calc iter;10;0.0543302;0.0538733;0.0549013
117;calc total;1;0.547882;0.547882;0.547882
117;total;1;4.97359;4.97359;4.97359
118;initialize;1;4.08366;4.08366;4.08366
118;async;10;0.000470962;0.000154983;0.000917959
118;inner;10;0.052796;0.0518407;0.0536632
118;wait;10;4.85186e-05;3.2075e-05;9.0228e-05
118;boundary;10;0.000952611;0.000675454;0.00159064
118;calc iter;10;0.0542693;0.0538598;0.0549266
118;calc total;1;0.547884;0.547884;0.547884
118;total;1;4.97361;4.97361;4.97361
119;initialize;1;4.08368;4.08368;4.08368
119;async;10;0.000186442;8.1163e-05;0.000439575
119;inner;10;0.0533383;0.0528989;0.0539242
119;wait;10;3.07224e-05;1.7483e-05;4.1865e-05
119;boundary;10;0.000767147;0.000652448;0.000919762
119;calc iter;10;0.0543235;0.05394;0.0550326
119;calc total;1;0.547881;0.547881;0.547881
119;total;1;4.97362;4.97362;4.97362
88;initialize;1;4.0307;4.0307;4.0307
88;async;10;0.000847304;0.000263112;0.00122182
88;inner;10;0.0528389;0.0520121;0.0533404
88;wait;10;5.26298e-05;2.744e-05;0.000126266
88;boundary;10;0.000850176;0.000671116;0.00131238
88;calc iter;10;0.0545903;0.0542356;0.0548748
88;calc total;1;0.547878;0.547878;0.547878
88;total;1;4.92116;4.92116;4.92116
89;initialize;1;4.03071;4.03071;4.03071
89;async;10;0.000717221;0.000262937;0.00138349
89;inner;10;0.0529723;0.0526979;0.05324
89;wait;10;6.3273e-05;2.9955e-05;0.000190186
89;boundary;10;0.000838706;0.000709439;0.000998968
89;calc iter;10;0.0545926;0.0542402;0.0552332
89;calc total;1;0.54788;0.54788;0.54788
89;total;1;4.92118;4.92118;4.92118
90;initialize;1;4.0307;4.0307;4.0307
90;async;10;0.000682623;0.000368463;0.000940385
90;inner;10;0.0529015;0.052689;0.0532761
90;wait;10;5.86028e-05;3.3263e-05;0.000152385
90;boundary;10;0.000917919;0.000738758;0.00115839
90;calc iter;10;0.054562;0.0541325;0.0548683
90;calc total;1;0.547879;0.547879;0.547879
90;total;1;4.92115;4.92115;4.92115
91;initialize;1;4.03065;4.03065;4.03065
91;async;10;0.000601995;0.000132096;0.00105848
91;inner;10;0.0530143;0.0527773;0.0536791
91;wait;10;5.298e-05;3.6381e-05;0.000113726
91;boundary;10;0.000898078;0.000659428;0.00106603
91;calc iter;10;0.0545686;0.0540423;0.0551798
91;calc total;1;0.547881;0.547881;0.547881
91;total;1;4.92114;4.92114;4.92114
92;initialize;1;4.03072;4.03072;4.03072
92;async;10;0.000714357;0.000309736;0.00148451
92;inner;10;0.05283;0.052474;0.0532553
92;wait;10;6.75061e-05;2.9522e-05;0.000171045
92;boundary;10;0.000958818;0.000713572;0.00127073
92;calc iter;10;0.0545721;0.0540494;0.0553476
92;calc total;1;0.547878;0.547878;0.547878
92;total;1;4.92117;4.92117;4.92117
93;initialize;1;4.03074;4.03074;4.03074
93;async;10;0.000724978;0.000295345;0.00105628
93;inner;10;0.0529479;0.0526508;0.0534982
93;wait;10;5.15745e-05;2.88e-05;9.9491e-05
93;boundary;10;0.000844091;0.000678886;0.00110138
93;calc iter;10;0.0545696;0.0541443;0.05491
93;calc total;1;0.547879;0.547879;0.547879
93;total;1;4.92122;4.92122;4.92122
94;initialize;1;4.03067;4.03067;4.03067
94;async;10;0.000575095;0.00025226;0.00158475
94;inner;10;0.0532083;0.0529669;0.0536353
94;wait;10;4.25472e-05;2.3846e-05;8.4479e-05
94;boundary;10;0.000772762;0.000653506;0.000978104
94;calc iter;10;0.0546002;0.0542603;0.0554897
94;calc total;1;0.547879;0.547879;0.547879
94;total;1;4.92113;4.92113;4.92113
95;initialize;1;4.03069;4.03069;4.03069
95;async;10;0.000676793;0.000276062;0.00122883
95;inner;10;0.0530588;0.0529011;0.0535177
95;wait;10;3.99069e-05;2.4691e-05;8.6246e-05
95;boundary;10;0.000814178;0.000709521;0.000924791
95;calc iter;10;0.0545904;0.0542015;0.0551108
95;calc total;1;0.547878;0.547878;0.547878
95;total;1;4.92116;4.92116;4.92116
136;initialize;1;4.04146;4.04146;4.04146
136;async;10;0.00233584;0.000527828;0.00375927
136;inner;10;0.0512181;0.0494277;0.0529249
136;wait;10;4.14097e-05;2.3747e-05;0.000108595
136;boundary;10;0.000799156;0.000672356;0.000999083
136;calc iter;10;0.0543958;0.0538003;0.0553212
136;calc total;1;0.547889;0.547889;0.547889
136;total;1;4.93177;4.93177;4.93177
137;initialize;1;4.04146;4.04146;4.04146
137;async;10;0.00206701;0.00050699;0.00384364
137;inner;10;0.0513585;0.049725;0.052785
137;wait;10;5.04606e-05;2.5849e-05;0.000129647
137;boundary;10;0.000841396;0.00072724;0.00104144
137;calc iter;10;0.0543186;0.0536575;0.0553872
137;calc total;1;0.547888;0.547888;0.547888
137;total;1;4.93177;4.93177;4.93177
138;initialize;1;4.04145;4.04145;4.04145
138;async;10;0.00187911;0.000453451;0.00355427
138;inner;10;0.05138;0.0497202;0.0530674
138;wait;10;3.99065e-05;2.1473e-05;9.2259e-05
138;boundary;10;0.000861816;0.000613085;0.00111865
138;calc iter;10;0.0541624;0.0531685;0.0555509
138;calc total;1;0.547888;0.547888;0.547888
138;total;1;4.93179;4.93179;4.93179
139;initialize;1;4.04143;4.04143;4.04143
139;async;10;0.00167408;0.000530878;0.00365772
139;inner;10;0.0514818;0.0497394;0.0531125
139;wait;10;4.70073e-05;2.4496e-05;0.000129763
139;boundary;10;0.000931903;0.000619396;0.00136834
139;calc iter;10;0.0541361;0.0529552;0.055334
139;calc total;1;0.547888;0.547888;0.547888
139;total;1;4.93177;4.93177;4.93177
140;initialize;1;4.04156;4.04156;4.04156
140;async;10;0.00176867;0.000491829;0.00284571
140;inner;10;0.0511415;0.0493424;0.0528386
140;wait;10;5.3604e-05;3.7274e-05;0.000130621
140;boundary;10;0.00111423;0.00073231;0.00143699
140;calc iter;10;0.0540795;0.0529252;0.055387
140;calc total;1;0.547888;0.547888;0.547888
140;total;1;4.93191;4.93191;4.93191
141;initialize;1;4.04159;4.04159;4.04159
141;async;10;0.00174399;0.000522965;0.00310945
141;inner;10;0.0509675;0.0492956;0.0530329
141;wait;10;6.09484e-05;4.6869e-05;8.9158e-05
141;boundary;10;0.00127695;0.000711042;0.0015908
141;calc iter;10;0.0540512;0.0532359;0.0551609
141;calc total;1;0.547887;0.547887;0.547887
141;total;1;4.9319;4.9319;4.9319
142;initialize;1;4.04156;4.04156;4.04156
142;async;10;0.00161959;0.000534642;0.00257306
142;inner;10;0.0513198;0.0494132;0.0530105
142;wait;10;5.10583e-05;3.2703e-05;9.3008e-05
142;boundary;10;0.00104719;0.000688042;0.00161057
142;calc iter;10;0.054039;0.0533083;0.0553197
142;calc total;1;0.547888;0.547888;0.547888
142;total;1;4.93191;4.93191;4.93191
143;initialize;1;4.04146;4.04146;4.04146
143;async;10;0.00137226;0.00039263;0.00272135
143;inner;10;0.0514145;0.0494847;0.0533398
143;wait;10;4.09385e-05;3.2369e-05;5.6817e-05
143;boundary;10;0.00120587;0.000700661;0.00175635
143;calc iter;10;0.0540349;0.0533222;0.0549986
143;calc total;1;0.547888;0.547888;0.547888
143;total;1;4.93178;4.93178;4.93178
163;initialize;1;4.10466;4.10466;4.10466
163;async;10;0.00105203;0.000408943;0.00249653
163;inner;10;0.0521664;0.0507472;0.0538382
163;wait;10;4.84815e-05;2.801e-05;9.6231e-05
163;boundary;10;0.000946072;0.00064824;0.00142579
163;calc iter;10;0.0542143;0.0533977;0.0552621
163;calc total;1;0.547884;0.547884;0.547884
163;total;1;4.99274;4.99274;4.99274
164;initialize;1;4.10469;4.10469;4.10469
164;async;10;0.000847441;0.000344955;0.00185891
164;inner;10;0.051977;0.0502526;0.0535133
164;wait;10;6.41914e-05;2.9026e-05;0.000126614
164;boundary;10;0.00118368;0.000659088;0.0018857
164;calc iter;10;0.0540738;0.0530903;0.0555911
164;calc total;1;0.547884;0.547884;0.547884
164;total;1;4.99275;4.99275;4.99275
165;initialize;1;4.10468;4.10468;4.10468
165;async;10;0.000820469;0.000123517;0.00166489
165;inner;10;0.0520675;0.0505824;0.0540284
165;wait;10;5.35833e-05;4.0337e-05;8.6605e-05
165;boundary;10;0.00117289;0.000650932;0.001536
165;calc iter;10;0.054116;0.0530757;0.0553155
165;calc total;1;0.547884;0.547884;0.547884
165;total;1;4.99275;4.99275;4.99275
166;initialize;1;4.10468;4.10468;4.10468
166;async;10;0.000923692;0.000342653;0.00174303
166;inner;10;0.0521112;0.0506682;0.0534904
166;wait;10;5.56191e-05;3.7795e-05;0.000143132
166;boundary;10;0.00104615;0.000654185;0.00150791
166;calc iter;10;0.0541381;0.0532779;0.0555675
166;calc total;1;0.547886;0.547886;0.547886
166;total;1;4.99274;4.99274;4.99274
167;initialize;1;4.10471;4.10471;4.10471
167;async;10;0.000826917;0.000362637;0.00129916
167;inner;10;0.0519884;0.0505526;0.0532372
167;wait;10;5.07921e-05;3.2421e-05;0.000136725
167;boundary;10;0.00124486;0.00100258;0.00148674
167;calc iter;10;0.0541125;0.0529754;0.0552236
167;calc total;1;0.547885;0.547885;0.547885
167;total;1;4.99277;4.99277;4.99277
186;initialize;1;4.10379;4.10379;4.10379
186;async;10;0.000894693;0.00015803;0.00222115
186;inner;10;0.0518982;0.0504892;0.0532875
186;wait;10;6.29364e-05;2.6579e-05;0.000150141
186;boundary;10;0.00126095;0.000723917;0.00190877
186;calc iter;10;0.0541184;0.0533488;0.0552236
186;calc total;1;0.547882;0.547882;0.547882
186;total;1;4.99228;4.99228;4.99228
187;initialize;1;4.10369;4.10369;4.10369
187;async;10;0.000827582;0.000321309;0.00174668
187;inner;10;0.0520182;0.0505387;0.0533974
187;wait;10;5.4402e-05;3.4221e-05;0.00012263
187;boundary;10;0.0011483;0.00076165;0.00186699
187;calc iter;10;0.0540498;0.0531714;0.0552298
187;calc total;1;0.547885;0.547885;0.547885
187;total;1;4.99219;4.99219;4.99219
188;initialize;1;4.10369;4.10369;4.10369
188;async;10;0.00074878;0.000139063;0.0016241
188;inner;10;0.0521114;0.0506882;0.0534176
188;wait;10;5.29996e-05;3.16e-05;0.000101665
188;boundary;10;0.00114641;0.000731032;0.00191155
188;calc iter;10;0.0540611;0.0531059;0.0552774
188;calc total;1;0.547884;0.547884;0.547884
188;total;1;4.9922;4.9922;4.9922
189;initialize;1;4.10358;4.10358;4.10358
189;async;10;0.00099759;0.000447464;0.00143604
189;inner;10;0.0522124;0.0512995;0.05335
189;wait;10;4.73002e-05;2.5201e-05;0.000122746
189;boundary;10;0.000895014;0.000647807;0.00125576
189;calc iter;10;0.0541536;0.0536488;0.0548972
189;calc total;1;0.547891;0.547891;0.547891
189;total;1;4.99209;4.99209;4.99209
190;initialize;1;4.10356;4.10356;4.10356
190;async;10;0.000543206;0.000216496;0.00113174
190;inner;10;0.0527248;0.0519159;0.0540848
190;wait;10;3.38595e-05;1.813e-05;7.775e-05
190;boundary;10;0.000887431;0.000601692;0.00112443
190;calc iter;10;0.0541904;0.0532951;0.0553764
190;calc total;1;0.547887;0.547887;0.547887
190;total;1;4.99208;4.99208;4.99208
191;initialize;1;4.10365;4.10365;4.10365
191;async;10;0.000181026;9.0497e-05;0.000330585
191;inner;10;0.0530328;0.052348;0.0542093
191;wait;10;1.92842e-05;1.1163e-05;3.2473e-05
191;boundary;10;0.000987878;0.000705537;0.00174901
191;calc iter;10;0.0542225;0.0534346;0.0556441
191;calc total;1;0.547887;0.547887;0.547887
191;total;1;4.99215;4.99215;4.99215
DASH
InitEnergy=4800.00000
EndEnergy=4742.49033
DiffEnergy=-57.50967
Matrixspec: 45000 x 45000
Iterations: 10
# unit_id;function_name;num_calls;avg_runtime;min_runtime;max_runtime
0;initialize;1;3.58438;3.58438;3.58438
0;async;10;0.00044;0.00033;0.00081
0;inner;10;0.05253;0.05189;0.05348
0;wait;10;0.00003;0.00003;0.00007
0;boundary;10;0.00105;0.00077;0.00166
0;calc iter;10;0.05406;0.05361;0.05469
0;calc total;1;0.54617;0.54617;0.54617
0;total;1;4.45621;4.45621;4.45621
24;initialize;1;3.85388;3.85388;3.85388
24;async;10;0.000804993;0.000290806;0.0014057
24;inner;10;0.051635;0.0501524;0.0532042
24;wait;10;5.18071e-05;3.6985e-05;9.1796e-05
24;boundary;10;0.00142035;0.000839632;0.00213916
24;calc iter;10;0.0539156;0.0531924;0.0549664
24;calc total;1;0.546165;0.546165;0.546165
24;total;1;4.72369;4.72369;4.72369
48;initialize;1;3.58117;3.58117;3.58117
48;async;10;0.000622033;0.000279757;0.00104283
48;inner;10;0.0523558;0.0514386;0.0535104
48;wait;10;3.92323e-05;2.7313e-05;6.1822e-05
48;boundary;10;0.00107041;0.000778768;0.00138172
48;calc iter;10;0.0540888;0.0531931;0.0547034
48;calc total;1;0.546167;0.546167;0.546167
48;total;1;4.45277;4.45277;4.45277
96;initialize;1;3.56111;3.56111;3.56111
96;async;10;0.000808864;0.000392441;0.00147784
96;inner;10;0.0526267;0.0522463;0.0533963
96;wait;10;2.42841e-05;1.4434e-05;6.9081e-05
96;boundary;10;0.000812603;0.000640053;0.0010439
96;calc iter;10;0.0542737;0.05377;0.0549311
96;calc total;1;0.546165;0.546165;0.546165
96;total;1;4.43262;4.43262;4.43262
72;initialize;1;3.60361;3.60361;3.60361
72;async;10;0.000356058;0.000115488;0.00120996
72;inner;10;0.0528234;0.0521132;0.0540792
72;wait;10;3.16029e-05;1.9536e-05;4.6031e-05
72;boundary;10;0.00108374;0.000685171;0.00130392
72;calc iter;10;0.0542963;0.053212;0.0552638
72;calc total;1;0.546171;0.546171;0.546171
72;total;1;4.47543;4.47543;4.47543
25;initialize;1;3.85192;3.85192;3.85192
25;async;10;0.000469773;0.000143698;0.00116346
25;inner;10;0.0523939;0.051437;0.0540424
25;wait;10;4.74301e-05;2.2681e-05;8.1004e-05
25;boundary;10;0.0011439;0.000698373;0.00164673
25;calc iter;10;0.0540562;0.0530988;0.0559207
25;calc total;1;0.546165;0.546165;0.546165
25;total;1;4.72168;4.72168;4.72168
49;initialize;1;3.57691;3.57691;3.57691
49;async;10;0.000420396;0.000135017;0.00113614
49;inner;10;0.0529863;0.0525038;0.0540814
49;wait;10;3.66502e-05;2.2268e-05;7.3321e-05
49;boundary;10;0.00078519;0.000650009;0.000971711
49;calc iter;10;0.0542294;0.0537689;0.0553297
49;calc total;1;0.546164;0.546164;0.546164
49;total;1;4.44851;4.44851;4.44851
97;initialize;1;3.60461;3.60461;3.60461
97;async;10;0.000613852;0.000306637;0.00100298
97;inner;10;0.0527254;0.0523544;0.0536536
97;wait;10;3.33747e-05;2.2892e-05;7.6704e-05
97;boundary;10;0.000905768;0.000626367;0.00121595
97;calc iter;10;0.0542803;0.0537942;0.0554154
97;calc total;1;0.546166;0.546166;0.546166
97;total;1;4.47604;4.47604;4.47604
73;initialize;1;3.60517;3.60517;3.60517
73;async;10;0.000375621;0.000220164;0.000668337
73;inner;10;0.0527683;0.05201;0.0541256
73;wait;10;4.29212e-05;2.3692e-05;7.3492e-05
73;boundary;10;0.00114028;0.000644454;0.00128013
73;calc iter;10;0.0543289;0.0533439;0.0560882
73;calc total;1;0.546171;0.546171;0.546171
73;total;1;4.47698;4.47698;4.47698
26;initialize;1;3.85021;3.85021;3.85021
26;async;10;0.000683869;0.000145455;0.00135541
26;inner;10;0.0522729;0.0512287;0.0540556
26;wait;10;4.42461e-05;3.5832e-05;7.6589e-05
26;boundary;10;0.00106992;0.000702516;0.00142827
26;calc iter;10;0.0540723;0.0531358;0.0552696
26;calc total;1;0.546166;0.546166;0.546166
26;total;1;4.71997;4.71997;4.71997
50;initialize;1;3.60902;3.60902;3.60902
50;async;10;0.00138582;0.000516126;0.00220402
50;inner;10;0.0520453;0.0509419;0.0532816
50;wait;10;4.2631e-05;2.2318e-05;0.000113669
50;boundary;10;0.000794451;0.000625916;0.000969576
50;calc iter;10;0.0542695;0.0537957;0.0546827
50;calc total;1;0.546166;0.546166;0.546166
50;total;1;4.48062;4.48062;4.48062
98;initialize;1;3.60519;3.60519;3.60519
98;async;10;0.000918089;0.000537379;0.00145271
98;inner;10;0.0525575;0.0523028;0.053368
98;wait;10;3.70444e-05;2.1073e-05;0.000130504
98;boundary;10;0.000768164;0.000627422;0.000920207
98;calc iter;10;0.0542822;0.0538106;0.0548976
98;calc total;1;0.546164;0.546164;0.546164
98;total;1;4.47662;4.47662;4.47662
74;initialize;1;3.57118;3.57118;3.57118
74;async;10;0.00104047;0.000487047;0.00169025
74;inner;10;0.052233;0.0512336;0.0535421
74;wait;10;4.6729e-05;2.2436e-05;0.000100371
74;boundary;10;0.00107501;0.000591832;0.00139208
74;calc iter;10;0.0543968;0.053539;0.0550536
74;calc total;1;0.546171;0.546171;0.546171
74;total;1;4.44299;4.44299;4.44299
27;initialize;1;3.86122;3.86122;3.86122
27;async;10;0.000589442;0.000124953;0.00124308
27;inner;10;0.052549;0.0517244;0.0539527
27;wait;10;4.77774e-05;3.212e-05;0.000103777
27;boundary;10;0.000993633;0.000715295;0.00134001
27;calc iter;10;0.0541811;0.0535476;0.0552292
27;calc total;1;0.546165;0.546165;0.546165
27;total;1;4.731;4.731;4.731
51;initialize;1;3.60958;3.60958;3.60958
51;async;10;0.00196704;0.000488367;0.00261947
51;inner;10;0.0513829;0.0501477;0.0532833
51;wait;10;3.75776e-05;2.0244e-05;0.00011962
51;boundary;10;0.000970936;0.000582044;0.00148364
51;calc iter;10;0.0543601;0.0527501;0.0550571
51;calc total;1;0.546165;0.546165;0.546165
51;total;1;4.48118;4.48118;4.48118
99;initialize;1;3.56478;3.56478;3.56478
99;async;10;0.000914775;0.000382033;0.00138302
99;inner;10;0.0525464;0.0520512;0.0533512
99;wait;10;4.31987e-05;1.9216e-05;0.000141873
99;boundary;10;0.000808202;0.00059378;0.000958945
99;calc iter;10;0.0543138;0.0538575;0.054728
99;calc total;1;0.546166;0.546166;0.546166
99;total;1;4.4362;4.4362;4.4362
75;initialize;1;3.60653;3.60653;3.60653
75;async;10;0.00106837;0.000500722;0.00200074
75;inner;10;0.0521614;0.0509172;0.0535397
75;wait;10;4.37143e-05;2.0207e-05;9.5862e-05
75;boundary;10;0.00114171;0.000589494;0.00153553
75;calc iter;10;0.0544171;0.0523428;0.0554975
75;calc total;1;0.546173;0.546173;0.546173
75;total;1;4.47836;4.47836;4.47836
28;initialize;1;3.85453;3.85453;3.85453
28;async;10;0.00103423;0.000439586;0.00222097
28;inner;10;0.0521127;0.0511149;0.0537532
28;wait;10;5.22205e-05;2.442e-05;0.000124579
28;boundary;10;0.00103009;0.000664652;0.00131365
28;calc iter;10;0.0542304;0.0533362;0.0550855
28;calc total;1;0.546166;0.546166;0.546166
28;total;1;4.7243;4.7243;4.7243
52;initialize;1;3.60684;3.60684;3.60684
52;async;10;0.00192974;0.000462149;0.0024846
52;inner;10;0.0514828;0.0504001;0.0534209
52;wait;10;3.35813e-05;1.9883e-05;9.962e-05
52;boundary;10;0.000867477;0.000590139;0.00126513
52;calc iter;10;0.0543153;0.0531825;0.0549743
52;calc total;1;0.546165;0.546165;0.546165
52;total;1;4.47844;4.47844;4.47844
100;initialize;1;3.5632;3.5632;3.5632
100;async;10;0.000646564;0.000142951;0.00147556
100;inner;10;0.0528531;0.0524265;0.0536987
100;wait;10;3.61494e-05;2.0199e-05;7.9851e-05
100;boundary;10;0.000762178;0.000594051;0.000909323
100;calc iter;10;0.0542993;0.0540576;0.0549313
100;calc total;1;0.546165;0.546165;0.546165
100;total;1;4.43469;4.43469;4.43469
76;initialize;1;3.50224;3.50224;3.50224
76;async;10;0.0011994;0.000432337;0.00196246
76;inner;10;0.0520919;0.0510809;0.0535882
76;wait;10;4.46925e-05;2.1191e-05;0.000112173
76;boundary;10;0.00103207;0.000609656;0.00120646
76;calc iter;10;0.0543698;0.0531651;0.055378
76;calc total;1;0.546176;0.546176;0.546176
76;total;1;4.37407;4.37407;4.37407
29;initialize;1;3.85778;3.85778;3.85778
29;async;10;0.00138975;0.000489835;0.00250347
29;inner;10;0.0519192;0.0508806;0.0536984
29;wait;10;4.03594e-05;2.141e-05;0.00012228
29;boundary;10;0.00094704;0.000594986;0.00130999
29;calc iter;10;0.0542978;0.0527112;0.0550975
29;calc total;1;0.546164;0.546164;0.546164
29;total;1;4.72754;4.72754;4.72754
53;initialize;1;3.56636;3.56636;3.56636
53;async;10;0.000634894;0.000182388;0.00168169
53;inner;10;0.0527901;0.0520184;0.054198
53;wait;10;2.99489e-05;1.9949e-05;7.5425e-05
53;boundary;10;0.00081927;0.000610759;0.00101638
53;calc iter;10;0.0542752;0.0534209;0.0558799
53;calc total;1;0.546163;0.546163;0.546163
53;total;1;4.43796;4.43796;4.43796
101;initialize;1;3.60616;3.60616;3.60616
101;async;10;0.000556416;0.000207646;0.00151114
101;inner;10;0.0527764;0.0523493;0.0534961
101;wait;10;4.5246e-05;2.9318e-05;9.4296e-05
101;boundary;10;0.000866052;0.000704326;0.00118319
101;calc iter;10;0.0542453;0.0538072;0.0550862
101;calc total;1;0.546164;0.546164;0.546164
101;total;1;4.47762;4.47762;4.47762
77;initialize;1;3.56017;3.56017;3.56017
77;async;10;0.000927685;0.000234296;0.00197693
77;inner;10;0.0520421;0.0515613;0.0533812
77;wait;10;6.99294e-05;2.7441e-05;0.000225137
77;boundary;10;0.00125137;0.000695777;0.00169401
77;calc iter;10;0.0542926;0.0532954;0.0552379
77;calc total;1;0.546173;0.546173;0.546173
77;total;1;4.43198;4.43198;4.43198
30;initialize;1;3.85017;3.85017;3.85017
30;async;10;0.000287029;0.000234836;0.000450485
30;inner;10;0.0528835;0.0515941;0.0544595
30;wait;10;3.89652e-05;1.8823e-05;7.2214e-05
30;boundary;10;0.00115896;0.000579978;0.00154383
30;calc iter;10;0.05437;0.0525049;0.055674
30;calc total;1;0.546165;0.546165;0.546165
30;total;1;4.71995;4.71995;4.71995
54;initialize;1;3.60646;3.60646;3.60646
54;async;10;0.00136905;0.000511042;0.00182554
54;inner;10;0.0518907;0.0512445;0.0531768
54;wait;10;4.70661e-05;2.7533e-05;0.000119872
54;boundary;10;0.000873384;0.00076913;0.00113297
54;calc iter;10;0.0541814;0.0537041;0.0546226
54;calc total;1;0.546166;0.546166;0.546166
54;total;1;4.47806;4.47806;4.47806
102;initialize;1;3.60668;3.60668;3.60668
102;async;10;0.000543052;0.000207383;0.00094136
102;inner;10;0.0527817;0.0524833;0.0534873
102;wait;10;4.37375e-05;3.1708e-05;0.000100763
102;boundary;10;0.000864893;0.000684341;0.00109667
102;calc iter;10;0.0542346;0.0538459;0.0547818
102;calc total;1;0.546165;0.546165;0.546165
102;total;1;4.47811;4.47811;4.47811
78;initialize;1;3.60617;3.60617;3.60617
78;async;10;0.000702216;0.00023947;0.00131638
78;inner;10;0.0522595;0.0516609;0.0535234
78;wait;10;5.06253e-05;3.2501e-05;0.000109463
78;boundary;10;0.00122031;0.000778305;0.00147852
78;calc iter;10;0.0542342;0.0535324;0.0549264
78;calc total;1;0.546177;0.546177;0.546177
78;total;1;4.478;4.478;4.478
31;initialize;1;3.84098;3.84098;3.84098
31;async;10;0.000734545;0.000445732;0.00119653
31;inner;10;0.0525149;0.051274;0.054009
31;wait;10;3.87043e-05;2.0029e-05;8.38e-05
31;boundary;10;0.00103195;0.00058251;0.0014421
31;calc iter;10;0.0543215;0.0527158;0.0552833
31;calc total;1;0.546166;0.546166;0.546166
31;total;1;4.71077;4.71077;4.71077
55;initialize;1;3.56491;3.56491;3.56491
55;async;10;0.00109483;0.000444665;0.0016191
55;inner;10;0.0517341;0.0511557;0.0530665
55;wait;10;6.18247e-05;3.3886e-05;0.000149842
55;boundary;10;0.00124473;0.000876536;0.00178672
55;calc iter;10;0.0541371;0.0534789;0.0546392
55;calc total;1;0.546165;0.546165;0.546165
55;total;1;4.43652;4.43652;4.43652
103;initialize;1;3.49796;3.49796;3.49796
103;async;10;0.000608213;0.000408526;0.00110906
103;inner;10;0.0523003;0.0517142;0.053166
103;wait;10;6.49691e-05;3.2617e-05;0.000153608
103;boundary;10;0.00122696;0.000818663;0.00157834
103;calc iter;10;0.0542017;0.0539514;0.0546579
103;calc total;1;0.546165;0.546165;0.546165
103;total;1;4.36944;4.36944;4.36944
79;initialize;1;3.55082;3.55082;3.55082
79;async;10;0.000732877;0.000228009;0.00150078
79;inner;10;0.0521095;0.0516761;0.0534068
79;wait;10;6.50151e-05;3.3411e-05;0.000163565
79;boundary;10;0.0012682;0.000811178;0.00158558
79;calc iter;10;0.0541771;0.0537405;0.0548593
79;calc total;1;0.546175;0.546175;0.546175
79;total;1;4.42264;4.42264;4.42264
32;initialize;1;3.84778;3.84778;3.84778
32;async;10;0.00102646;0.000466966;0.00169821
32;inner;10;0.052188;0.0511853;0.0536564
32;wait;10;4.62707e-05;2.6357e-05;0.000124045
32;boundary;10;0.000989313;0.000640699;0.00126404
32;calc iter;10;0.0542515;0.0530677;0.0550691
32;calc total;1;0.546166;0.546166;0.546166
32;total;1;4.71758;4.71758;4.71758
56;initialize;1;3.5999;3.5999;3.5999
56;async;10;0.000993161;0.000340554;0.00202605
56;inner;10;0.051672;0.0507868;0.0529739
56;wait;10;6.74514e-05;4.0441e-05;0.000206795
56;boundary;10;0.00134416;0.000891799;0.00185037
56;calc iter;10;0.0540784;0.0530406;0.0550148
56;calc total;1;0.546165;0.546165;0.546165
56;total;1;4.4715;4.4715;4.4715
104;initialize;1;3.59446;3.59446;3.59446
104;async;10;0.000346494;0.000135148;0.000899359
104;inner;10;0.0529013;0.0524456;0.0536061
104;wait;10;4.10904e-05;2.183e-05;8.1183e-05
104;boundary;10;0.000929376;0.000677296;0.00118259
104;calc iter;10;0.0542194;0.0539749;0.054917
104;calc total;1;0.546167;0.546167;0.546167
104;total;1;4.46596;4.46596;4.46596
120;initialize;1;3.83142;3.83142;3.83142
120;async;10;0.00112309;0.000347261;0.00156736
120;inner;10;0.0518371;0.0511083;0.0525532
120;wait;10;4.52646e-05;2.8126e-05;0.000104029
120;boundary;10;0.00108898;0.00079962;0.0014404
120;calc iter;10;0.054096;0.053758;0.0545047
120;calc total;1;0.54617;0.54617;0.54617
120;total;1;4.70338;4.70338;4.70338
80;initialize;1;3.6088;3.6088;3.6088
80;async;10;0.00053953;0.000219704;0.00101462
80;inner;10;0.0521965;0.0517106;0.05348
80;wait;10;6.25242e-05;3.7371e-05;0.000134175
80;boundary;10;0.00131921;0.00081472;0.00162283
80;calc iter;10;0.0541194;0.0536657;0.0548751
80;calc total;1;0.546171;0.546171;0.546171
80;total;1;4.48064;4.48064;4.48064
33;initialize;1;3.8412;3.8412;3.8412
33;async;10;0.000781445;0.00055398;0.00117539
33;inner;10;0.052449;0.0515928;0.0539141
33;wait;10;3.71347e-05;2.3698e-05;7.9933e-05
33;boundary;10;0.000933684;0.000689044;0.00128114
33;calc iter;10;0.0542025;0.0534789;0.0552389
33;calc total;1;0.546165;0.546165;0.546165
33;total;1;4.711;4.711;4.711
57;initialize;1;3.61178;3.61178;3.61178
57;async;10;0.000987095;0.000478056;0.00139273
57;inner;10;0.0519962;0.0511607;0.0531791
57;wait;10;5.19928e-05;3.0438e-05;0.000124423
57;boundary;10;0.00105448;0.000793676;0.00169046
57;calc iter;10;0.0540913;0.0535772;0.0546804
57;calc total;1;0.546165;0.546165;0.546165
57;total;1;4.48336;4.48336;4.48336
105;initialize;1;3.56604;3.56604;3.56604
105;async;10;0.000604496;0.000402587;0.00113221
105;inner;10;0.0524885;0.0521321;0.0531381
105;wait;10;6.15901e-05;3.6514e-05;0.000188299
105;boundary;10;0.00105942;0.000827086;0.00131092
105;calc iter;10;0.0542153;0.053903;0.0546563
105;calc total;1;0.546166;0.546166;0.546166
105;total;1;4.43753;4.43753;4.43753
81;initialize;1;3.60807;3.60807;3.60807
81;async;10;0.000367876;0.000142711;0.000665901
81;inner;10;0.0524136;0.0516881;0.0539636
81;wait;10;5.66064e-05;3.7892e-05;7.8108e-05
81;boundary;10;0.00126243;0.000672787;0.00163948
81;calc iter;10;0.0541017;0.0537344;0.0551659
81;calc total;1;0.54617;0.54617;0.54617
81;total;1;4.47987;4.47987;4.47987
34;initialize;1;3.8428;3.8428;3.8428
34;async;10;0.000899738;0.000338095;0.00166358
34;inner;10;0.051989;0.0512424;0.0533812
34;wait;10;7.22725e-05;3.5344e-05;0.000230861
34;boundary;10;0.00115704;0.000877891;0.00131765
34;calc iter;10;0.0541197;0.0535654;0.0550436
34;calc total;1;0.546166;0.546166;0.546166
34;total;1;4.71261;4.71261;4.71261
58;initialize;1;3.60961;3.60961;3.60961
58;async;10;0.000237996;0.000127913;0.000460505
58;inner;10;0.0531747;0.052519;0.0541084
58;wait;10;3.52611e-05;2.3355e-05;7.6578e-05
58;boundary;10;0.000716433;0.000637479;0.000855971
58;calc iter;10;0.0541654;0.0535477;0.055285
58;calc total;1;0.546164;0.546164;0.546164
58;total;1;4.48119;4.48119;4.48119
106;initialize;1;3.60897;3.60897;3.60897
106;async;10;0.000374193;0.000196387;0.000889201
106;inner;10;0.0526214;0.0518226;0.0535892
106;wait;10;4.88468e-05;3.5333e-05;9.1152e-05
106;boundary;10;0.00113355;0.000685095;0.00171454
106;calc iter;10;0.0541794;0.0539028;0.0548683
106;calc total;1;0.546165;0.546165;0.546165
106;total;1;4.48047;4.48047;4.48047
82;initialize;1;3.60731;3.60731;3.60731
82;async;10;0.000443125;0.000233719;0.000598665
82;inner;10;0.0523635;0.0518707;0.053615
82;wait;10;5.31e-05;4.0633e-05;9.4125e-05
82;boundary;10;0.00125558;0.000766243;0.00144617
82;calc iter;10;0.0541167;0.0538724;0.0549315
82;calc total;1;0.54617;0.54617;0.54617
82;total;1;4.47916;4.47916;4.47916
35;initialize;1;3.85352;3.85352;3.85352
35;async;10;0.000563645;0.000176505;0.0012194
35;inner;10;0.051833;0.0512106;0.0533562
35;wait;10;5.88125e-05;3.3898e-05;0.000116437
35;boundary;10;0.00156704;0.00102913;0.00205285
35;calc iter;10;0.0540242;0.0534492;0.0548973
35;calc total;1;0.546166;0.546166;0.546166
35;total;1;4.72332;4.72332;4.72332
59;initialize;1;3.61062;3.61062;3.61062
59;async;10;0.000926338;0.000343553;0.00132701
59;inner;10;0.0516564;0.0509882;0.0529686
59;wait;10;5.37396e-05;3.4113e-05;0.000130045
59;boundary;10;0.00142571;0.00100612;0.00169032
59;calc iter;10;0.0540639;0.0532281;0.0545487
59;calc total;1;0.546164;0.546164;0.546164
59;total;1;4.4822;4.4822;4.4822
107;initialize;1;3.59597;3.59597;3.59597
107;async;10;0.000374207;0.000160331;0.000721696
107;inner;10;0.0525429;0.0518175;0.0533689
107;wait;10;5.13262e-05;3.6099e-05;8.1323e-05
107;boundary;10;0.00120882;0.00082218;0.00171752
107;calc iter;10;0.0541789;0.0538945;0.0546643
107;calc total;1;0.546167;0.546167;0.546167
107;total;1;4.46747;4.46747;4.46747
83;initialize;1;3.59556;3.59556;3.59556
83;async;10;0.000259585;0.00011968;0.000410406
83;inner;10;0.0525399;0.0520333;0.0537856
83;wait;10;4.26025e-05;3.0599e-05;6.4488e-05
83;boundary;10;0.00126596;0.000751017;0.00151614
83;calc iter;10;0.0541093;0.0538436;0.0549581
83;calc total;1;0.546171;0.546171;0.546171
83;total;1;4.46739;4.46739;4.46739
36;initialize;1;3.84111;3.84111;3.84111
36;async;10;0.000721694;0.000326992;0.00125588
36;inner;10;0.0516798;0.0510374;0.0531659
36;wait;10;5.46102e-05;3.3041e-05;0.000112553
36;boundary;10;0.0016008;0.00122753;0.00182458
36;calc iter;10;0.0540588;0.0532785;0.0549352
36;calc total;1;0.546166;0.546166;0.546166
36;total;1;4.7109;4.7109;4.7109
60;initialize;1;3.59885;3.59885;3.59885
60;async;10;0.00144955;0.000373303;0.00208611
60;inner;10;0.0518032;0.0511331;0.0536812
60;wait;10;2.66187e-05;1.5137e-05;5.7549e-05
60;boundary;10;0.000909328;0.000739547;0.00111022
60;calc iter;10;0.0541904;0.0535289;0.0549175
60;calc total;1;0.546165;0.546165;0.546165
60;total;1;4.47044;4.47044;4.47044
108;initialize;1;3.57038;3.57038;3.57038
108;async;10;0.000436238;0.000105301;0.00105143
108;inner;10;0.0530694;0.0528268;0.0536265
108;wait;10;2.86027e-05;1.4917e-05;6.1172e-05
108;boundary;10;0.000717806;0.000665089;0.00082692
108;calc iter;10;0.0542533;0.0539293;0.0547977
108;calc total;1;0.54617;0.54617;0.54617
108;total;1;4.44186;4.44186;4.44186
84;initialize;1;3.50092;3.50092;3.50092
84;async;10;0.000410941;0.000133045;0.00106184
84;inner;10;0.052873;0.0525488;0.0537241
84;wait;10;3.08676e-05;2.1272e-05;4.9981e-05
84;boundary;10;0.000983042;0.000639776;0.00131812
84;calc iter;10;0.0542991;0.0535654;0.0554815
84;calc total;1;0.546171;0.546171;0.546171
84;total;1;4.37273;4.37273;4.37273
37;initialize;1;3.84968;3.84968;3.84968
37;async;10;0.000876997;0.000404726;0.00194992
37;inner;10;0.0517946;0.0501332;0.0535866
37;wait;10;6.28531e-05;4.0381e-05;0.000165714
37;boundary;10;0.00134146;0.000758843;0.00213395
37;calc iter;10;0.0540774;0.0534467;0.0551307
37;calc total;1;0.546165;0.546165;0.546165
37;total;1;4.71947;4.71947;4.71947
61;initialize;1;3.57333;3.57333;3.57333
61;async;10;0.00183875;0.000508457;0.00302354
61;inner;10;0.0514793;0.0506508;0.0535655
61;wait;10;3.91852e-05;2.1639e-05;0.000114782
61;boundary;10;0.000847399;0.000678462;0.00106599
61;calc iter;10;0.0542062;0.053678;0.0549385
61;calc total;1;0.546162;0.546162;0.546162
61;total;1;4.44494;4.44494;4.44494
109;initialize;1;3.55234;3.55234;3.55234
109;async;10;0.000540694;0.000166727;0.00115386
109;inner;10;0.0529008;0.0526304;0.0534821
109;wait;10;3.88771e-05;2.1357e-05;0.000104
109;boundary;10;0.000754318;0.000687822;0.000957395
109;calc iter;10;0.0542359;0.0536398;0.0548385
109;calc total;1;0.546167;0.546167;0.546167
109;total;1;4.42382;4.42382;4.42382
85;initialize;1;3.55439;3.55439;3.55439
85;async;10;0.000621869;0.000278526;0.00153783
85;inner;10;0.052612;0.0523196;0.0534226
85;wait;10;4.5217e-05;2.3907e-05;0.000124957
85;boundary;10;0.00102289;0.000630741;0.00125929
85;calc iter;10;0.0543032;0.0537597;0.0555208
85;calc total;1;0.54617;0.54617;0.54617
85;total;1;4.4262;4.4262;4.4262
38;initialize;1;3.84293;3.84293;3.84293
38;async;10;0.000822005;0.000313918;0.00159996
38;inner;10;0.0520795;0.051413;0.0539184
38;wait;10;5.56837e-05;3.6124e-05;0.000110184
62;initialize;1;3.59457;3.59457;3.59457
62;async;10;0.00215367;0.000501622;0.00290662
62;inner;10;0.0511026;0.0498888;0.0534387
62;wait;10;4.1119e-05;2.1717e-05;0.000118799
62;boundary;10;0.00103802;0.000608679;0.00139419
62;calc iter;10;0.054337;0.0529247;0.0548727
62;calc total;1;0.546164;0.546164;0.546164
62;total;1;4.46616;4.46616;4.46616
110;initialize;1;3.49697;3.49697;3.49697
110;async;10;0.000317877;0.000148318;0.000736647
110;inner;10;0.0532125;0.0529737;0.0537416
110;wait;10;3.26353e-05;2.1407e-05;8.1548e-05
110;boundary;10;0.000704746;0.000624752;0.00086532
110;calc iter;10;0.0542688;0.0538746;0.0550067
110;calc total;1;0.546168;0.546168;0.546168
110;total;1;4.36845;4.36845;4.36845
38;boundary;10;0.00120564;0.000716835;0.00148519
38;calc iter;10;0.054164;0.0536005;0.0552454
38;calc total;1;0.546165;0.546165;0.546165
38;total;1;4.71272;4.71272;4.71272
63;initialize;1;3.58441;3.58441;3.58441
63;async;10;0.000317485;0.000254371;0.000486974
63;inner;10;0.0528413;0.0514514;0.0548957
63;wait;10;4.56672e-05;2.1401e-05;0.000112016
63;boundary;10;0.00128764;0.000581324;0.00154707
63;calc iter;10;0.0544939;0.0523408;0.0567124
63;calc total;1;0.546168;0.546168;0.546168
63;total;1;4.45601;4.45601;4.45601
111;initialize;1;3.6074;3.6074;3.6074
111;async;10;0.00053718;0.000234739;0.000796992
111;inner;10;0.0529639;0.052439;0.053544
111;wait;10;4.00819e-05;2.1803e-05;9.4452e-05
111;boundary;10;0.000728871;0.000616665;0.000970828
111;calc iter;10;0.0542712;0.0539756;0.0548577
111;calc total;1;0.546169;0.546169;0.546169
111;total;1;4.47889;4.47889;4.47889
168;initialize;1;3.59957;3.59957;3.59957
168;async;10;0.000497432;0.00024431;0.000870269
168;inner;10;0.0524818;0.0521175;0.0536264
168;wait;10;4.16555e-05;2.6958e-05;6.0308e-05
168;boundary;10;0.00130653;0.000732385;0.00173108
168;calc iter;10;0.0543289;0.0541038;0.0548057
168;calc total;1;0.546174;0.546174;0.546174
168;total;1;4.47113;4.47113;4.47113
144;initialize;1;3.59661;3.59661;3.59661
144;async;10;0.000448215;7.4399e-05;0.00155683
144;inner;10;0.0521696;0.0510961;0.0536473
144;wait;10;5.32673e-05;3.5614e-05;9.2246e-05
144;boundary;10;0.00149018;0.000912503;0.0020607
144;calc iter;10;0.0541631;0.0534119;0.0552977
144;calc total;1;0.546173;0.546173;0.546173
144;total;1;4.46842;4.46842;4.46842
145;initialize;1;3.60065;3.60065;3.60065
145;async;10;0.000595053;0.000185462;0.00145507
145;inner;10;0.0521312;0.0511778;0.0541179
145;wait;10;5.978e-05;4.7012e-05;0.000110189
145;boundary;10;0.00141003;0.000781176;0.00191253
145;calc iter;10;0.0541975;0.0535795;0.0555025
145;calc total;1;0.546172;0.546172;0.546172
145;total;1;4.4724;4.4724;4.4724
146;initialize;1;3.5831;3.5831;3.5831
146;async;10;0.000422548;0.00013288;0.00115832
146;inner;10;0.0526223;0.0517235;0.0544469
146;wait;10;4.84786e-05;3.8337e-05;8.5904e-05
146;boundary;10;0.00115163;0.000703997;0.00144758
146;calc iter;10;0.0542464;0.053664;0.0557485
146;calc total;1;0.546173;0.546173;0.546173
146;total;1;4.45485;4.45485;4.45485
147;initialize;1;3.54026;3.54026;3.54026
147;async;10;0.000458939;0.00013672;0.00111961
147;inner;10;0.0526002;0.051472;0.0542403
147;wait;10;4.97276e-05;3.1673e-05;9.8242e-05
147;boundary;10;0.00114718;0.000739274;0.00147193
147;calc iter;10;0.0542575;0.0533587;0.0555485
147;calc total;1;0.546174;0.546174;0.546174
147;total;1;4.41202;4.41202;4.41202
148;initialize;1;3.5763;3.5763;3.5763
148;async;10;0.000970729;0.000458295;0.00148377
148;inner;10;0.0520362;0.0513204;0.0531359
148;wait;10;7.36399e-05;3.62e-05;0.000263452
148;boundary;10;0.00123935;0.000968427;0.00145794
148;calc iter;10;0.0543215;0.0538261;0.0552028
148;calc total;1;0.546175;0.546175;0.546175
148;total;1;4.44806;4.44806;4.44806
149;initialize;1;3.57796;3.57796;3.57796
149;async;10;0.000930714;0.000340155;0.00191983
149;inner;10;0.0523712;0.051172;0.0541374
149;wait;10;4.30405e-05;2.7767e-05;0.000103582
149;boundary;10;0.00105905;0.000752454;0.0015726
149;calc iter;10;0.0544053;0.0535747;0.0554905
149;calc total;1;0.546172;0.546172;0.546172
149;total;1;4.44976;4.44976;4.44976
150;initialize;1;3.60184;3.60184;3.60184
150;async;10;0.000903549;0.000152158;0.00178732
150;inner;10;0.0525217;0.0511758;0.0544072
150;wait;10;3.97226e-05;2.5186e-05;7.5479e-05
150;boundary;10;0.00105678;0.000643718;0.00138232
150;calc iter;10;0.0545233;0.0534533;0.0561657
150;calc total;1;0.546172;0.546172;0.546172
150;total;1;4.4736;4.4736;4.4736
151;initialize;1;3.56874;3.56874;3.56874
151;async;10;0.00128182;0.000518393;0.00181362
151;inner;10;0.0521699;0.0507402;0.054243
151;wait;10;4.333e-05;2.2728e-05;8.7755e-05
151;boundary;10;0.00106031;0.000598947;0.00137627
151;calc iter;10;0.0545572;0.0523729;0.055579
151;calc total;1;0.546172;0.546172;0.546172
151;total;1;4.44053;4.44053;4.44053
152;initialize;1;3.60497;3.60497;3.60497
152;async;10;0.000306952;0.000271285;0.000464151
152;inner;10;0.0529914;0.0512938;0.0547752
152;wait;10;3.68291e-05;1.9084e-05;7.9917e-05
152;boundary;10;0.00127826;0.000590605;0.00164847
152;calc iter;10;0.0546148;0.052186;0.0560907
152;calc total;1;0.546172;0.546172;0.546172
152;total;1;4.47676;4.47676;4.47676
153;initialize;1;3.55954;3.55954;3.55954
153;async;10;0.00109707;0.000498338;0.00159933
153;inner;10;0.0523409;0.0508538;0.0541801
153;wait;10;4.26606e-05;2.1816e-05;9.8718e-05
153;boundary;10;0.00107373;0.000599396;0.00141024
153;calc iter;10;0.0545562;0.0522872;0.05553
153;calc total;1;0.546171;0.546171;0.546171
153;total;1;4.43134;4.43134;4.43134
154;initialize;1;3.60637;3.60637;3.60637
154;async;10;0.00106965;0.000228635;0.00194695
154;inner;10;0.0523681;0.0513261;0.0539716
154;wait;10;5.29654e-05;2.3084e-05;0.000150219
154;boundary;10;0.00104526;0.000626107;0.0014112
154;calc iter;10;0.0545375;0.0534231;0.0555405
154;calc total;1;0.546172;0.546172;0.546172
154;total;1;4.47817;4.47817;4.47817
155;initialize;1;3.60637;3.60637;3.60637
155;async;10;0.000821564;0.000139734;0.00227596
155;inner;10;0.0523358;0.0513751;0.0541285
155;wait;10;3.81821e-05;2.2912e-05;6.6158e-05
155;boundary;10;0.00121098;0.000840535;0.00155562
155;calc iter;10;0.0544077;0.0530438;0.055765
155;calc total;1;0.546173;0.546173;0.546173
155;total;1;4.47817;4.47817;4.47817
156;initialize;1;3.6023;3.6023;3.6023
156;async;10;0.000497339;0.000149865;0.00107537
156;inner;10;0.0522185;0.05127;0.0538595
156;wait;10;5.78324e-05;4.1654e-05;8.8465e-05
156;boundary;10;0.00148904;0.000742815;0.00214855
156;calc iter;10;0.0542644;0.0535015;0.0550839
156;calc total;1;0.546173;0.546173;0.546173
156;total;1;4.47411;4.47411;4.47411
157;initialize;1;3.58922;3.58922;3.58922
157;async;10;0.000548435;0.000309484;0.00121538
157;inner;10;0.0524001;0.0516111;0.0540206
157;wait;10;5.68232e-05;3.8857e-05;9.5989e-05
157;boundary;10;0.00130054;0.000657779;0.00175299
157;calc iter;10;0.0543073;0.0538006;0.0553095
157;calc total;1;0.546172;0.546172;0.546172
157;total;1;4.46101;4.46101;4.46101
158;initialize;1;3.60379;3.60379;3.60379
158;async;10;0.00056184;0.000169815;0.00124075
158;inner;10;0.0526569;0.0519598;0.0538837
158;wait;10;4.86913e-05;3.0089e-05;9.7235e-05
158;boundary;10;0.00105653;0.000685466;0.00153103
158;calc iter;10;0.0543254;0.0537727;0.0551824
158;calc total;1;0.546174;0.546174;0.546174
158;total;1;4.4756;4.4756;4.4756
121;initialize;1;3.83851;3.83851;3.83851
121;async;10;0.00101422;0.000475784;0.00139106
121;inner;10;0.052101;0.0513095;0.0528458
121;wait;10;4.68138e-05;2.7325e-05;0.000110129
121;boundary;10;0.000952818;0.000690405;0.00144968
121;calc iter;10;0.0541163;0.0536605;0.054353
121;calc total;1;0.546168;0.546168;0.546168
121;total;1;4.71042;4.71042;4.71042
122;initialize;1;3.83375;3.83375;3.83375
122;async;10;0.00107375;0.000499469;0.00149388
122;inner;10;0.0520432;0.0513435;0.0529158
122;wait;10;4.55039e-05;2.8381e-05;0.000102714
122;boundary;10;0.000947752;0.000665645;0.00133487
122;calc iter;10;0.0541121;0.0538248;0.0542782
122;calc total;1;0.546168;0.546168;0.546168
122;total;1;4.70566;4.70566;4.70566
123;initialize;1;3.81782;3.81782;3.81782
123;async;10;0.000711882;0.000232574;0.00113656
123;inner;10;0.0526939;0.0520544;0.0535876
123;wait;10;3.67767e-05;2.162e-05;8.376e-05
123;boundary;10;0.000709303;0.000596504;0.000972352
123;calc iter;10;0.0541527;0.0538107;0.0547703
123;calc total;1;0.546168;0.546168;0.546168
123;total;1;4.68973;4.68973;4.68973
124;initialize;1;3.823;3.823;3.823
124;async;10;0.000955116;0.000493029;0.00137017
124;inner;10;0.0519961;0.0513206;0.0528114
124;wait;10;5.64044e-05;3.5905e-05;0.000124897
124;boundary;10;0.00108176;0.000713676;0.00130585
124;calc iter;10;0.0540908;0.0534989;0.0545958
124;calc total;1;0.546168;0.546168;0.546168
124;total;1;4.69492;4.69492;4.69492
125;initialize;1;3.83139;3.83139;3.83139
125;async;10;0.00129703;0.000478027;0.00280449
125;inner;10;0.0515662;0.050713;0.0520649
125;wait;10;7.70973e-05;3.3416e-05;0.000259104
125;boundary;10;0.00113441;0.000815795;0.00154434
125;calc iter;10;0.0540762;0.0533422;0.0550767
125;calc total;1;0.546168;0.546168;0.546168
125;total;1;4.70331;4.70331;4.70331
126;initialize;1;3.8385;3.8385;3.8385
126;async;10;0.00124239;0.000486092;0.00230859
126;inner;10;0.0522546;0.0515763;0.0530799
126;wait;10;3.47853e-05;2.0602e-05;8.2834e-05
126;boundary;10;0.000659511;0.000603488;0.000745319
126;calc iter;10;0.0541923;0.0537179;0.0547065
126;calc total;1;0.546166;0.546166;0.546166
126;total;1;4.71042;4.71042;4.71042
127;initialize;1;3.81839;3.81839;3.81839
127;async;10;0.00159506;0.000474105;0.00278844
127;inner;10;0.0519088;0.0511414;0.0529074
127;wait;10;4.02299e-05;2.0595e-05;0.000103338
127;boundary;10;0.000703178;0.000598641;0.000859671
127;calc iter;10;0.0542484;0.0539365;0.0547089
127;calc total;1;0.546171;0.546171;0.546171
127;total;1;4.69031;4.69031;4.69031
128;initialize;1;3.81796;3.81796;3.81796
128;async;10;0.00172685;0.000450371;0.00301352
128;inner;10;0.0518244;0.0508584;0.0530757
128;wait;10;3.19621e-05;1.9441e-05;8.9952e-05
128;boundary;10;0.000727763;0.000579692;0.00118832
128;calc iter;10;0.0543122;0.0535914;0.0550847
128;calc total;1;0.546173;0.546173;0.546173
128;total;1;4.6899;4.6899;4.6899
129;initialize;1;3.82021;3.82021;3.82021
129;async;10;0.00161296;0.000513887;0.002691
129;inner;10;0.0519292;0.0510863;0.0530324
129;wait;10;3.44768e-05;1.9643e-05;8.742e-05
129;boundary;10;0.000681274;0.000592396;0.000742074
129;calc iter;10;0.0542593;0.0537338;0.0546998
129;calc total;1;0.546171;0.546171;0.546171
129;total;1;4.69215;4.69215;4.69215
130;initialize;1;3.82636;3.82636;3.82636
130;async;10;0.00125151;0.000458083;0.00235796
130;inner;10;0.0521298;0.0513709;0.0528785
130;wait;10;4.18462e-05;2.0976e-05;0.000105185
130;boundary;10;0.000786605;0.000638068;0.00102398
130;calc iter;10;0.0542109;0.0537889;0.054589
130;calc total;1;0.546172;0.546172;0.546172
130;total;1;4.6983;4.6983;4.6983
131;initialize;1;3.83846;3.83846;3.83846
131;async;10;0.000972518;0.000346047;0.00269726
131;inner;10;0.0518278;0.0510585;0.0528387
131;wait;10;5.63764e-05;3.0419e-05;8.7392e-05
131;boundary;10;0.00123;0.000708341;0.00164348
131;calc iter;10;0.054088;0.0533271;0.0553014
131;calc total;1;0.546172;0.546172;0.546172
131;total;1;4.71041;4.71041;4.71041
132;initialize;1;3.82054;3.82054;3.82054
132;async;10;0.000813822;0.00027906;0.00206961
132;inner;10;0.051902;0.0503125;0.0534928
132;wait;10;4.27414e-05;2.7951e-05;6.6833e-05
132;boundary;10;0.00131805;0.000719069;0.00214559
132;calc iter;10;0.0540783;0.0530946;0.0546941
132;calc total;1;0.546174;0.546174;0.546174
132;total;1;4.69244;4.69244;4.69244
133;initialize;1;3.82218;3.82218;3.82218
133;async;10;0.000806688;0.000398072;0.00175655
133;inner;10;0.0520739;0.0508247;0.0536218
133;wait;10;5.05146e-05;3.4584e-05;8.3083e-05
133;boundary;10;0.00117322;0.000643874;0.00180961
133;calc iter;10;0.0541058;0.0533694;0.0548832
133;calc total;1;0.546172;0.546172;0.546172
133;total;1;4.69412;4.69412;4.69412
134;initialize;1;3.83129;3.83129;3.83129
134;async;10;0.00107643;0.000497877;0.00201511
134;inner;10;0.0518911;0.0508189;0.0532699
134;wait;10;5.00043e-05;3.6761e-05;0.000106722
134;boundary;10;0.00110488;0.000700879;0.0014844
134;calc iter;10;0.0541237;0.0533863;0.0547612
134;calc total;1;0.546175;0.546175;0.546175
134;total;1;4.70323;4.70323;4.70323
135;initialize;1;3.81658;3.81658;3.81658
135;async;10;0.000920617;0.000523182;0.00168298
135;inner;10;0.0522595;0.0513365;0.053566
135;wait;10;4.27169e-05;2.5568e-05;9.8766e-05
135;boundary;10;0.00095005;0.000654139;0.00127177
135;calc iter;10;0.0541743;0.0533826;0.0548444
135;calc total;1;0.546172;0.546172;0.546172
135;total;1;4.68848;4.68848;4.68848
136;initialize;1;3.83309;3.83309;3.83309
136;async;10;0.00121051;0.000522517;0.00228386
136;inner;10;0.0517421;0.0507965;0.0530363
136;wait;10;5.97241e-05;3.7346e-05;0.000137651
136;boundary;10;0.00115202;0.000841364;0.00147916
136;calc iter;10;0.0541658;0.0535426;0.05454
136;calc total;1;0.546176;0.546176;0.546176
136;total;1;4.70499;4.70499;4.70499
137;initialize;1;3.83308;3.83308;3.83308
137;async;10;0.00134118;0.000529827;0.00269328
137;inner;10;0.0520019;0.0506622;0.0534769
137;wait;10;4.15286e-05;2.5707e-05;9.7824e-05
137;boundary;10;0.00084173;0.000674226;0.00101839
137;calc iter;10;0.0542277;0.0532996;0.0550918
137;calc total;1;0.546175;0.546175;0.546175
137;total;1;4.70499;4.70499;4.70499
169;initialize;1;3.60462;3.60462;3.60462
169;async;10;0.000614858;0.000250341;0.00102044
169;inner;10;0.0524795;0.0521319;0.0534406
169;wait;10;5.02299e-05;3.3279e-05;0.000101579
169;boundary;10;0.0011759;0.000741226;0.00154585
169;calc iter;10;0.0543218;0.053928;0.0547863
169;calc total;1;0.546173;0.546173;0.546173
169;total;1;4.47616;4.47616;4.47616
170;initialize;1;3.60609;3.60609;3.60609
170;async;10;0.00109392;0.000490346;0.0020309
170;inner;10;0.0522356;0.0516706;0.0534462
170;wait;10;4.7147e-05;2.5163e-05;0.000105359
170;boundary;10;0.000970734;0.000729052;0.00133933
170;calc iter;10;0.054349;0.0539692;0.0550045
170;calc total;1;0.546173;0.546173;0.546173
170;total;1;4.47761;4.47761;4.47761
171;initialize;1;3.57844;3.57844;3.57844
171;async;10;0.000820121;0.000193295;0.00236017
171;inner;10;0.0526046;0.0519862;0.053663
171;wait;10;3.82888e-05;2.3085e-05;8.5477e-05
171;boundary;10;0.000906937;0.000689337;0.00121877
171;calc iter;10;0.0543711;0.0536173;0.055655
171;calc total;1;0.546175;0.546175;0.546175
171;total;1;4.44998;4.44998;4.44998
172;initialize;1;3.60871;3.60871;3.60871
172;async;10;0.000305013;0.000148645;0.000627975
172;inner;10;0.052958;0.052267;0.0542978
172;wait;10;4.23212e-05;2.3228e-05;0.000108944
172;boundary;10;0.00110109;0.000675034;0.00179866
172;calc iter;10;0.0544075;0.0538284;0.0568356
172;calc total;1;0.546175;0.546175;0.546175
172;total;1;4.48026;4.48026;4.48026
173;initialize;1;3.60813;3.60813;3.60813
173;async;10;0.00101058;0.000339567;0.00240696
173;inner;10;0.0523935;0.0517422;0.0534757
173;wait;10;4.05588e-05;2.4659e-05;9.8609e-05
173;boundary;10;0.000915244;0.000705075;0.00120373
173;calc iter;10;0.0543613;0.0537787;0.0552764
173;calc total;1;0.546173;0.546173;0.546173
173;total;1;4.47964;4.47964;4.47964
174;initialize;1;3.55874;3.55874;3.55874
174;async;10;0.000985993;0.000475309;0.00204061
174;inner;10;0.0524437;0.0520892;0.0533827
174;wait;10;5.04256e-05;2.1668e-05;0.000138662
174;boundary;10;0.000902203;0.000734425;0.00108646
174;calc iter;10;0.0543837;0.0539946;0.0548869
174;calc total;1;0.546176;0.546176;0.546176
174;total;1;4.43026;4.43026;4.43026
175;initialize;1;3.57262;3.57262;3.57262
175;async;10;0.00107663;0.000340453;0.00196132
175;inner;10;0.0524065;0.0517847;0.0533599
175;wait;10;5.44984e-05;2.1073e-05;0.000150129
175;boundary;10;0.000948533;0.000589525;0.00123221
175;calc iter;10;0.0544877;0.053982;0.0548777
175;calc total;1;0.546177;0.546177;0.546177
175;total;1;4.44413;4.44413;4.44413
176;initialize;1;3.55869;3.55869;3.55869
176;async;10;0.00120892;0.000489026;0.00207947
176;inner;10;0.0524083;0.0517626;0.0535463
176;wait;10;3.71851e-05;1.9882e-05;9.8252e-05
176;boundary;10;0.000867175;0.000586051;0.00156136
176;calc iter;10;0.0545229;0.0530031;0.0555944
176;calc total;1;0.54617;0.54617;0.54617
176;total;1;4.43025;4.43025;4.43025
177;initialize;1;3.60871;3.60871;3.60871
177;async;10;0.00110489;0.00050119;0.00163495
177;inner;10;0.052438;0.0518299;0.0533669
177;wait;10;4.73064e-05;2.2718e-05;0.000130562
177;boundary;10;0.00088976;0.000604913;0.00124029
177;calc iter;10;0.0544814;0.0538141;0.0550666
177;calc total;1;0.546169;0.546169;0.546169
177;total;1;4.48026;4.48026;4.48026
178;initialize;1;3.60517;3.60517;3.60517
178;async;10;0.000640964;0.000175277;0.00124201
178;inner;10;0.0527522;0.0522571;0.0536571
178;wait;10;4.34689e-05;2.6372e-05;8.8753e-05
178;boundary;10;0.000966535;0.000688351;0.00151016
178;calc iter;10;0.0544051;0.0539213;0.0550079
178;calc total;1;0.54617;0.54617;0.54617
178;total;1;4.47673;4.47673;4.47673
179;initialize;1;3.59947;3.59947;3.59947
179;async;10;0.000605607;0.000229456;0.000976343
179;inner;10;0.0523922;0.0518769;0.0533786
179;wait;10;4.79841e-05;2.7617e-05;0.000109825
179;boundary;10;0.00131027;0.000829237;0.00187537
179;calc iter;10;0.0543574;0.0537582;0.0548705
179;calc total;1;0.546169;0.546169;0.546169
179;total;1;4.47102;4.47102;4.47102
180;initialize;1;3.56953;3.56953;3.56953
180;async;10;0.00041715;0.000187002;0.000666258
180;inner;10;0.0528887;0.0523247;0.0536891
180;wait;10;3.87357e-05;2.627e-05;7.6192e-05
180;boundary;10;0.000979842;0.00068996;0.00150276
180;calc iter;10;0.0543258;0.0539115;0.0548693
180;calc total;1;0.54617;0.54617;0.54617
180;total;1;4.44107;4.44107;4.44107
181;initialize;1;3.60912;3.60912;3.60912
181;async;10;0.000225807;0.0001254;0.000438188
181;inner;10;0.0533306;0.0530865;0.0540772
181;wait;10;3.16933e-05;1.3954e-05;7.3881e-05
181;boundary;10;0.000752269;0.000663282;0.000838364
181;calc iter;10;0.0543415;0.0540498;0.0552763
181;calc total;1;0.546168;0.546168;0.546168
181;total;1;4.48065;4.48065;4.48065
182;initialize;1;3.56198;3.56198;3.56198
182;async;10;0.000763282;0.000443949;0.00132203
182;inner;10;0.0524381;0.0519537;0.0536502
182;wait;10;4.96121e-05;3.3111e-05;0.000112339
182;boundary;10;0.0010468;0.000726264;0.00151619
182;calc iter;10;0.054299;0.0540195;0.0549344
182;calc total;1;0.54617;0.54617;0.54617
182;total;1;4.43351;4.43351;4.43351
183;initialize;1;3.56374;3.56374;3.56374
183;async;10;0.00105084;0.000196533;0.00173346
183;inner;10;0.0524465;0.0518308;0.0534623
183;wait;10;4.91564e-05;2.0374e-05;0.000149753
183;boundary;10;0.000811087;0.000666472;0.0013184
183;calc iter;10;0.054359;0.053721;0.0549125
183;calc total;1;0.54617;0.54617;0.54617
183;total;1;4.43528;4.43528;4.43528
184;initialize;1;3.58304;3.58304;3.58304
184;async;10;0.00125484;0.000444859;0.00235198
184;inner;10;0.0521453;0.0515464;0.0530728
184;wait;10;5.14698e-05;1.3898e-05;0.000281217
184;boundary;10;0.000884145;0.00065307;0.00142763
184;calc iter;10;0.0543374;0.0534861;0.0554286
184;calc total;1;0.546171;0.546171;0.546171
184;total;1;4.45457;4.45457;4.45457
185;initialize;1;3.5979;3.5979;3.5979
185;async;10;0.000870965;0.000198178;0.00162118
185;inner;10;0.0526119;0.0521207;0.0534165
185;wait;10;4.394e-05;1.9434e-05;0.00014189
185;boundary;10;0.000812321;0.000673496;0.00108998
185;calc iter;10;0.0543403;0.053984;0.0548317
185;calc total;1;0.546169;0.546169;0.546169
185;total;1;4.46943;4.46943;4.46943
1;initialize;1;3.58606;3.58606;3.58606
1;async;10;0.000371593;0.000149229;0.000802625
1;inner;10;0.0527323;0.0520436;0.0536964
1;wait;10;4.02874e-05;2.5184e-05;8.0481e-05
1;boundary;10;0.000926986;0.000666393;0.00163921
1;calc iter;10;0.0540723;0.0536073;0.0549243
1;calc total;1;0.546173;0.546173;0.546173
1;total;1;4.45787;4.45787;4.45787
2;initialize;1;3.5546;3.5546;3.5546
2;async;10;0.000695127;0.000186308;0.00155105
2;inner;10;0.0524664;0.0517628;0.0535204
2;wait;10;4.10524e-05;1.9692e-05;9.7763e-05
2;boundary;10;0.000924643;0.000648799;0.0014285
2;calc iter;10;0.0541289;0.0535993;0.0548934
2;calc total;1;0.546175;0.546175;0.546175
2;total;1;4.42644;4.42644;4.42644
3;initialize;1;3.58602;3.58602;3.58602
3;async;10;0.000516098;0.000133226;0.00164427
3;inner;10;0.052635;0.0521283;0.0538041
3;wait;10;3.34994e-05;1.5131e-05;7.1973e-05
3;boundary;10;0.000999761;0.000663503;0.00132844
3;calc iter;10;0.0541856;0.0534149;0.0558798
3;calc total;1;0.546173;0.546173;0.546173
3;total;1;4.45784;4.45784;4.45784
4;initialize;1;3.5781;3.5781;3.5781
4;async;10;0.000881369;0.000299464;0.00205697
4;inner;10;0.052306;0.0518134;0.0531435
4;wait;10;4.67034e-05;1.6591e-05;0.000164776
4;boundary;10;0.000934756;0.000653902;0.00132256
4;calc iter;10;0.0541701;0.0532864;0.0554241
4;calc total;1;0.546175;0.546175;0.546175
4;total;1;4.44994;4.44994;4.44994
5;initialize;1;3.56257;3.56257;3.56257
5;async;10;0.000832072;0.000186878;0.00204865
5;inner;10;0.0523594;0.0517501;0.0533082
5;wait;10;4.55625e-05;1.8197e-05;0.000120856
5;boundary;10;0.000957513;0.000651023;0.00128665
5;calc iter;10;0.0541958;0.053329;0.0552145
5;calc total;1;0.546172;0.546172;0.546172
5;total;1;4.43439;4.43439;4.43439
6;initialize;1;3.58447;3.58447;3.58447
6;async;10;0.00124714;0.000406026;0.00235655
6;inner;10;0.0519787;0.0512677;0.0528723
6;wait;10;6.33174e-05;1.8124e-05;0.000253084
6;boundary;10;0.000982615;0.000580985;0.00132024
6;calc iter;10;0.0542735;0.0536632;0.0553983
6;calc total;1;0.546175;0.546175;0.546175
6;total;1;4.45629;4.45629;4.45629
7;initialize;1;3.586;3.586;3.586
7;async;10;0.000711342;0.000259911;0.00117631
7;inner;10;0.0526322;0.0519501;0.0535442
7;wait;10;3.41877e-05;1.5991e-05;8.9281e-05
7;boundary;10;0.000886513;0.00058169;0.00123533
7;calc iter;10;0.0542656;0.0533062;0.0549416
7;calc total;1;0.546172;0.546172;0.546172
7;total;1;4.45782;4.45782;4.45782
8;initialize;1;3.54874;3.54874;3.54874
8;async;10;0.000637742;0.000212864;0.00115984
8;inner;10;0.0526401;0.0520213;0.0536326
8;wait;10;3.53682e-05;1.4817e-05;7.8852e-05
8;boundary;10;0.000899315;0.000631503;0.00122238
8;calc iter;10;0.0542139;0.0529895;0.0548928
8;calc total;1;0.546175;0.546175;0.546175
8;total;1;4.42058;4.42058;4.42058
9;initialize;1;3.58598;3.58598;3.58598
9;async;10;0.00068833;0.000317709;0.00133561
9;inner;10;0.0525968;0.0519943;0.0534348
9;wait;10;4.08614e-05;2.0353e-05;0.00011694
9;boundary;10;0.000866814;0.000671372;0.001249
9;calc iter;10;0.054194;0.0537783;0.0547352
9;calc total;1;0.546175;0.546175;0.546175
9;total;1;4.45782;4.45782;4.45782
10;initialize;1;3.58606;3.58606;3.58606
10;async;10;0.000532168;0.000204184;0.00137457
10;inner;10;0.0525116;0.0519452;0.053589
10;wait;10;4.43858e-05;2.3312e-05;8.3266e-05
10;boundary;10;0.00105181;0.00068849;0.00133887
10;calc iter;10;0.0541413;0.053709;0.0548405
10;calc total;1;0.546175;0.546175;0.546175
10;total;1;4.4579;4.4579;4.4579
11;initialize;1;3.58606;3.58606;3.58606
11;async;10;0.000423143;0.000205067;0.000696996
11;inner;10;0.0521443;0.0514955;0.0533754
11;wait;10;4.0207e-05;2.9233e-05;7.4247e-05
11;boundary;10;0.00143558;0.000848985;0.00177662
11;calc iter;10;0.0540448;0.0536339;0.0546409
11;calc total;1;0.546176;0.546176;0.546176
11;total;1;4.4579;4.4579;4.4579
12;initialize;1;3.58599;3.58599;3.58599
12;async;10;0.000387744;0.000111716;0.000829064
12;inner;10;0.052487;0.0517225;0.0534773
12;wait;10;4.71698e-05;2.8978e-05;8.0413e-05
12;boundary;10;0.00113134;0.000726026;0.0018593
12;calc iter;10;0.0540546;0.0533537;0.0546997
12;calc total;1;0.546177;0.546177;0.546177
12;total;1;4.45783;4.45783;4.45783
13;initialize;1;3.58599;3.58599;3.58599
13;async;10;0.000552285;0.0001837;0.00133819
13;inner;10;0.0524259;0.0516089;0.0535231
13;wait;10;4.29595e-05;2.1634e-05;8.4117e-05
13;boundary;10;0.00103975;0.000666273;0.00178941
13;calc iter;10;0.0540623;0.0534428;0.0548868
13;calc total;1;0.546175;0.546175;0.546175
13;total;1;4.45782;4.45782;4.45782
14;initialize;1;3.58598;3.58598;3.58598
14;async;10;0.00082966;0.000255209;0.00190875
14;inner;10;0.0522167;0.0513137;0.053335
14;wait;10;5.66999e-05;3.9029e-05;0.000111965
14;boundary;10;0.00107525;0.000712015;0.00156583
14;calc iter;10;0.0541797;0.0534235;0.0548376
14;calc total;1;0.546177;0.546177;0.546177
14;total;1;4.45782;4.45782;4.45782
15;initialize;1;3.56531;3.56531;3.56531
15;async;10;0.000689861;0.000151934;0.0015285
15;inner;10;0.0525738;0.0520059;0.0535028
15;wait;10;4.20471e-05;2.1063e-05;8.9901e-05
15;boundary;10;0.000891738;0.000661911;0.00132711
15;calc iter;10;0.0541986;0.0533335;0.0548956
15;calc total;1;0.546174;0.546174;0.546174
15;total;1;4.43715;4.43715;4.43715
16;initialize;1;3.58599;3.58599;3.58599
16;async;10;0.000832215;0.000335046;0.00208425
16;inner;10;0.0522978;0.0515408;0.0530616
16;wait;10;5.95789e-05;2.8486e-05;0.000162137
16;boundary;10;0.00102027;0.000799114;0.00130466
16;calc iter;10;0.0542113;0.0534019;0.0549596
16;calc total;1;0.546174;0.546174;0.546174
16;total;1;4.45782;4.45782;4.45782
17;initialize;1;3.54888;3.54888;3.54888
17;async;10;0.00109653;0.000478736;0.00211394
17;inner;10;0.0521858;0.0515537;0.0529861
17;wait;10;5.65629e-05;2.3681e-05;0.000197671
17;boundary;10;0.00096035;0.00059525;0.00132403
17;calc iter;10;0.0543009;0.0536041;0.05537
17;calc total;1;0.546173;0.546173;0.546173
17;total;1;4.42069;4.42069;4.42069
18;initialize;1;3.58602;3.58602;3.58602
18;async;10;0.00110538;0.000551731;0.00174563
18;inner;10;0.0521776;0.0513387;0.0534231
18;wait;10;3.8019e-05;2.0513e-05;9.9146e-05
18;boundary;10;0.00101756;0.000584013;0.00152098
18;calc iter;10;0.0543402;0.0528277;0.0554573
18;calc total;1;0.546173;0.546173;0.546173
18;total;1;4.45785;4.45785;4.45785
19;initialize;1;3.58603;3.58603;3.58603
19;async;10;0.000983798;0.000548519;0.00152155
19;inner;10;0.0523544;0.0516912;0.0531972
19;wait;10;4.14586e-05;1.9801e-05;0.000128446
19;boundary;10;0.000928945;0.000593675;0.00130236
19;calc iter;10;0.0543099;0.0532191;0.0547992
19;calc total;1;0.546174;0.546174;0.546174
19;total;1;4.45785;4.45785;4.45785
20;initialize;1;3.5587;3.5587;3.5587
20;async;10;0.000688607;0.000197607;0.00112142
20;inner;10;0.0526023;0.0520623;0.0535075
20;wait;10;4.29701e-05;2.1513e-05;9.0007e-05
20;boundary;10;0.000936033;0.000627884;0.00138686
20;calc iter;10;0.0542714;0.0535161;0.0547934
20;calc total;1;0.546175;0.546175;0.546175
20;total;1;4.43052;4.43052;4.43052
21;initialize;1;3.586;3.586;3.586
21;async;10;0.000700594;0.000363212;0.00142892
21;inner;10;0.0525828;0.0518815;0.0536092
21;wait;10;3.74896e-05;2.4749e-05;7.392e-05
21;boundary;10;0.000893837;0.000660271;0.00136893
21;calc iter;10;0.0542157;0.0533051;0.0549045
21;calc total;1;0.546173;0.546173;0.546173
21;total;1;4.45782;4.45782;4.45782
22;initialize;1;3.58604;3.58604;3.58604
22;async;10;0.00066717;0.000155265;0.00153329
22;inner;10;0.0523938;0.0518269;0.0533492
22;wait;10;5.34227e-05;3.0395e-05;0.000110201
22;boundary;10;0.0010742;0.000705053;0.001374
22;calc iter;10;0.0541899;0.0536193;0.054776
22;calc total;1;0.546175;0.546175;0.546175
22;total;1;4.45785;4.45785;4.45785
23;initialize;1;3.56267;3.56267;3.56267
23;async;10;0.000541462;0.00024396;0.00165253
23;inner;10;0.0520724;0.0514604;0.0532575
23;wait;10;5.61716e-05;4.1667e-05;9.3889e-05
23;boundary;10;0.00145346;0.000842737;0.00190724
23;calc iter;10;0.054125;0.0535166;0.0549988
23;calc total;1;0.546174;0.546174;0.546174
23;total;1;4.43448;4.43448;4.43448
39;initialize;1;3.84672;3.84672;3.84672
39;async;10;0.00110346;0.000234386;0.00207968
39;inner;10;0.0523472;0.0513016;0.054102
39;wait;10;4.14667e-05;2.2554e-05;8.1781e-05
39;boundary;10;0.000808805;0.000594509;0.000962286
39;calc iter;10;0.054302;0.053968;0.0553857
39;calc total;1;0.546165;0.546165;0.546165
39;total;1;4.71652;4.71652;4.71652
40;initialize;1;3.8428;3.8428;3.8428
40;async;10;0.000654746;0.000139043;0.00169233
40;inner;10;0.0528398;0.0519641;0.0541339
40;wait;10;3.42649e-05;2.1214e-05;8.3397e-05
40;boundary;10;0.000747175;0.000598927;0.000984267
40;calc iter;10;0.0542772;0.0535383;0.0553855
40;calc total;1;0.546168;0.546168;0.546168
40;total;1;4.71259;4.71259;4.71259
41;initialize;1;3.84477;3.84477;3.84477
41;async;10;0.00114629;0.000482547;0.00207076
41;inner;10;0.0522337;0.0514386;0.053745
41;wait;10;4.44622e-05;2.5763e-05;0.000151634
41;boundary;10;0.000817305;0.00065267;0.00108385
41;calc iter;10;0.0542431;0.0536973;0.0551619
41;calc total;1;0.546165;0.546165;0.546165
41;total;1;4.71455;4.71455;4.71455
42;initialize;1;3.83745;3.83745;3.83745
42;async;10;0.00142617;0.000493864;0.00237937
42;inner;10;0.0520087;0.051001;0.0538141
42;wait;10;4.20534e-05;2.1186e-05;0.000133874
42;boundary;10;0.000807737;0.000590967;0.00107839
42;calc iter;10;0.0542861;0.0531354;0.0551904
42;calc total;1;0.546166;0.546166;0.546166
42;total;1;4.70721;4.70721;4.70721
43;initialize;1;3.856;3.856;3.856
43;async;10;0.00116015;0.000305457;0.00244232
43;inner;10;0.0521995;0.0513565;0.0539538
43;wait;10;4.25268e-05;2.0972e-05;0.000102446
43;boundary;10;0.000851771;0.000626597;0.00113161
43;calc iter;10;0.0542553;0.0533894;0.0552578
43;calc total;1;0.546166;0.546166;0.546166
43;total;1;4.72577;4.72577;4.72577
44;initialize;1;3.85524;3.85524;3.85524
44;async;10;0.000875363;0.000463833;0.0016592
44;inner;10;0.0524767;0.0515898;0.0541094
44;wait;10;4.06076e-05;2.7381e-05;9.1576e-05
44;boundary;10;0.000801945;0.000672934;0.000978409
44;calc iter;10;0.0541959;0.0534582;0.055383
44;calc total;1;0.546168;0.546168;0.546168
44;total;1;4.72501;4.72501;4.72501
45;initialize;1;3.84464;3.84464;3.84464
45;async;10;0.000300106;0.000134756;0.000688821
45;inner;10;0.0530448;0.0523758;0.0543316
45;wait;10;3.39554e-05;1.9208e-05;8.0973e-05
45;boundary;10;0.000807099;0.000679699;0.00095308
45;calc iter;10;0.0541869;0.0535837;0.0556342
45;calc total;1;0.546165;0.546165;0.546165
45;total;1;4.71442;4.71442;4.71442
46;initialize;1;3.84613;3.84613;3.84613
46;async;10;0.000673772;0.000480373;0.000864616
46;inner;10;0.0525003;0.0516852;0.0538713
46;wait;10;4.31725e-05;2.5999e-05;0.000109815
46;boundary;10;0.000915708;0.000645048;0.00134108
46;calc iter;10;0.0541342;0.053603;0.0552465
46;calc total;1;0.546168;0.546168;0.546168
46;total;1;4.7159;4.7159;4.7159
47;initialize;1;3.84466;3.84466;3.84466
47;async;10;0.000632494;0.000321157;0.000980956
47;inner;10;0.0519006;0.0506673;0.0534953
47;wait;10;5.52343e-05;4.2873e-05;9.8511e-05
47;boundary;10;0.00143224;0.00101556;0.0018476
47;calc iter;10;0.054022;0.0533575;0.0550293
47;calc total;1;0.54617;0.54617;0.54617
47;total;1;4.71444;4.71444;4.71444
64;initialize;1;3.56001;3.56001;3.56001
64;async;10;0.000510343;0.000244776;0.00099593
64;inner;10;0.0526733;0.0512163;0.0546159
64;wait;10;4.38918e-05;2.1243e-05;8.6563e-05
64;boundary;10;0.00122545;0.000584897;0.00150327
64;calc iter;10;0.0544549;0.0526296;0.0563001
64;calc total;1;0.546171;0.546171;0.546171
64;total;1;4.43161;4.43161;4.43161
65;initialize;1;3.60477;3.60477;3.60477
65;async;10;0.00201112;0.000466652;0.00264308
65;inner;10;0.0512408;0.0501586;0.0534539
65;wait;10;4.18426e-05;2.1916e-05;0.00012993
65;boundary;10;0.000989834;0.000624125;0.00130541
65;calc iter;10;0.054285;0.0533548;0.054878
65;calc total;1;0.546169;0.546169;0.546169
65;total;1;4.47635;4.47635;4.47635
66;initialize;1;3.59597;3.59597;3.59597
66;async;10;0.00164551;0.000220749;0.00267286
66;inner;10;0.0513664;0.0507924;0.0533891
66;wait;10;6.03856e-05;3.275e-05;0.000166855
66;boundary;10;0.00106279;0.000813459;0.0014297
66;calc iter;10;0.0541368;0.0533394;0.0548438
66;calc total;1;0.546173;0.546173;0.546173
66;total;1;4.46757;4.46757;4.46757
67;initialize;1;3.57333;3.57333;3.57333
67;async;10;0.00132272;0.000466051;0.00221274
67;inner;10;0.0512344;0.0505678;0.0530685
67;wait;10;6.8398e-05;4.0727e-05;0.000184053
67;boundary;10;0.00140308;0.000989426;0.00184001
67;calc iter;10;0.0540304;0.0532388;0.0549371
67;calc total;1;0.546172;0.546172;0.546172
67;total;1;4.44493;4.44493;4.44493
68;initialize;1;3.58051;3.58051;3.58051
68;async;10;0.00115802;0.000215286;0.00195528
68;inner;10;0.0514429;0.0506941;0.0537199
68;wait;10;5.3893e-05;4.1281e-05;8.843e-05
68;boundary;10;0.00135984;0.000728825;0.0016626
68;calc iter;10;0.0540161;0.0533537;0.0550415
68;calc total;1;0.546174;0.546174;0.546174
68;total;1;4.45212;4.45212;4.45212
69;initialize;1;3.56367;3.56367;3.56367
69;async;10;0.000916038;0.000221427;0.00147843
69;inner;10;0.051909;0.0510253;0.0537842
69;wait;10;4.95746e-05;3.6501e-05;8.6069e-05
69;boundary;10;0.001139;0.000719478;0.00142995
69;calc iter;10;0.054015;0.0534571;0.0551017
69;calc total;1;0.546171;0.546171;0.546171
69;total;1;4.43527;4.43527;4.43527
70;initialize;1;3.59905;3.59905;3.59905
70;async;10;0.00125517;0.000417609;0.00175473
70;inner;10;0.0516229;0.0509393;0.0536516
70;wait;10;5.1485e-05;3.4977e-05;0.000105832
70;boundary;10;0.00111637;0.000741822;0.00126152
70;calc iter;10;0.0540475;0.0536973;0.054996
70;calc total;1;0.546173;0.546173;0.546173
70;total;1;4.47063;4.47063;4.47063
71;initialize;1;3.56826;3.56826;3.56826
71;async;10;0.00114114;0.000351682;0.00183357
71;inner;10;0.0512482;0.0505682;0.053278
71;wait;10;6.12728e-05;4.2845e-05;0.000101104
71;boundary;10;0.00152855;0.00096948;0.00171274
71;calc iter;10;0.053981;0.0533984;0.0547498
71;calc total;1;0.546171;0.546171;0.546171
71;total;1;4.43984;4.43984;4.43984
86;initialize;1;3.59431;3.59431;3.59431
86;async;10;0.00059985;0.000230653;0.00117516
86;inner;10;0.0527401;0.052183;0.0535875
86;wait;10;4.05258e-05;2.0228e-05;8.6563e-05
86;boundary;10;0.00096457;0.000605592;0.0012088
86;calc iter;10;0.0543463;0.0537478;0.0552953
86;calc total;1;0.54617;0.54617;0.54617
86;total;1;4.46615;4.46615;4.46615
87;initialize;1;3.59382;3.59382;3.59382
87;async;10;0.000896543;0.000227716;0.00148062
87;inner;10;0.05247;0.051462;0.053573
87;wait;10;4.1242e-05;2.085e-05;9.9854e-05
87;boundary;10;0.000987357;0.00059112;0.00124736
87;calc iter;10;0.0543969;0.0535555;0.0550073
87;calc total;1;0.54617;0.54617;0.54617
87;total;1;4.46563;4.46563;4.46563
88;initialize;1;3.59517;3.59517;3.59517
88;async;10;0.000805699;0.000287043;0.00163703
88;inner;10;0.0524989;0.0519554;0.0533524
88;wait;10;5.7028e-05;2.0383e-05;0.000215068
88;boundary;10;0.000952605;0.000611804;0.00124787
88;calc iter;10;0.0543158;0.0536437;0.0552461
88;calc total;1;0.546166;0.546166;0.546166
88;total;1;4.46699;4.46699;4.46699
89;initialize;1;3.56402;3.56402;3.56402
89;async;10;0.000618276;0.000324914;0.00160306
89;inner;10;0.0526118;0.0522749;0.0535073
89;wait;10;4.70834e-05;2.9876e-05;0.000106381
89;boundary;10;0.000991506;0.000680169;0.0012235
89;calc iter;10;0.0542698;0.0538202;0.055232
89;calc total;1;0.546165;0.546165;0.546165
89;total;1;4.43584;4.43584;4.43584
90;initialize;1;3.56133;3.56133;3.56133
90;async;10;0.000316639;0.0001459;0.000875222
90;inner;10;0.0529297;0.0525828;0.0537332
90;wait;10;4.16795e-05;2.6056e-05;9.1629e-05
90;boundary;10;0.00096841;0.000647368;0.00122723
90;calc iter;10;0.0542575;0.0537013;0.0549829
90;calc total;1;0.546165;0.546165;0.546165
90;total;1;4.43316;4.43316;4.43316
91;initialize;1;3.59126;3.59126;3.59126
91;async;10;0.000618344;0.000335673;0.00120145
91;inner;10;0.05239;0.0519896;0.0534716
91;wait;10;6.18348e-05;3.4743e-05;0.000123796
91;boundary;10;0.00116203;0.000721814;0.00150065
91;calc iter;10;0.0542339;0.0537106;0.0548009
91;calc total;1;0.546166;0.546166;0.546166
91;total;1;4.46308;4.46308;4.46308
92;initialize;1;3.5709;3.5709;3.5709
92;async;10;0.000588214;0.000137394;0.00114037
92;inner;10;0.052297;0.0517983;0.0533348
92;wait;10;7.47593e-05;3.9596e-05;0.000227231
92;boundary;10;0.00124772;0.000724582;0.00159674
92;calc iter;10;0.0542094;0.0536572;0.0547778
92;calc total;1;0.546167;0.546167;0.546167
92;total;1;4.44274;4.44274;4.44274
93;initialize;1;3.59137;3.59137;3.59137
93;async;10;0.000436894;0.000268701;0.000666227
93;inner;10;0.0524316;0.051995;0.053478
93;wait;10;5.87397e-05;4.0966e-05;0.000110156
93;boundary;10;0.00124695;0.00070571;0.0015491
93;calc iter;10;0.0541758;0.0538463;0.0548079
93;calc total;1;0.546165;0.546165;0.546165
93;total;1;4.46319;4.46319;4.46319
94;initialize;1;3.56833;3.56833;3.56833
94;async;10;0.000256651;0.000135324;0.000527936
94;inner;10;0.0526956;0.0521304;0.0536116
94;wait;10;4.99618e-05;3.5346e-05;8.8313e-05
94;boundary;10;0.00117763;0.000679767;0.00150907
94;calc iter;10;0.0541812;0.0537977;0.0549093
94;calc total;1;0.546167;0.546167;0.546167
94;total;1;4.44014;4.44014;4.44014
95;initialize;1;3.56135;3.56135;3.56135
95;async;10;0.00032133;0.000169451;0.000432066
95;inner;10;0.0524666;0.0517596;0.0535891
95;wait;10;4.4257e-05;3.1588e-05;6.4238e-05
95;boundary;10;0.00129486;0.000729407;0.00176722
95;calc iter;10;0.0541283;0.0538756;0.0547739
95;calc total;1;0.546166;0.546166;0.546166
95;total;1;4.4332;4.4332;4.4332
112;initialize;1;3.60333;3.60333;3.60333
112;async;10;0.000467703;0.000121916;0.00107321
112;inner;10;0.0528944;0.0524634;0.0535439
112;wait;10;4.56563e-05;2.7219e-05;8.5497e-05
112;boundary;10;0.00083692;0.000688741;0.00125523
112;calc iter;10;0.0542458;0.0538825;0.0548711
112;calc total;1;0.546169;0.546169;0.546169
112;total;1;4.47481;4.47481;4.47481
113;initialize;1;3.55366;3.55366;3.55366
113;async;10;0.000452264;0.000158661;0.000927803
113;inner;10;0.0523761;0.0520039;0.0529067
113;wait;10;9.22193e-05;4.0277e-05;0.000289821
113;boundary;10;0.0012807;0.000881632;0.00162303
113;calc iter;10;0.0542027;0.0538474;0.0546419
113;calc total;1;0.546168;0.546168;0.546168
113;total;1;4.42512;4.42512;4.42512
114;initialize;1;3.60805;3.60805;3.60805
114;async;10;0.000289875;0.000121365;0.000536916
114;inner;10;0.0529064;0.0525711;0.0534177
114;wait;10;5.362e-05;3.3009e-05;0.000114265
114;boundary;10;0.000976107;0.000696757;0.00129739
114;calc iter;10;0.0542274;0.0540096;0.0547682
114;calc total;1;0.54617;0.54617;0.54617
114;total;1;4.47954;4.47954;4.47954
115;initialize;1;3.57939;3.57939;3.57939
115;async;10;0.000397046;0.00022435;0.000695886
115;inner;10;0.052836;0.0524646;0.0533282
115;wait;10;5.60517e-05;3.2787e-05;0.000154799
115;boundary;10;0.000941512;0.000709923;0.00126124
115;calc iter;10;0.0542319;0.0540109;0.0547279
115;calc total;1;0.546169;0.546169;0.546169
115;total;1;4.45085;4.45085;4.45085
116;initialize;1;3.59336;3.59336;3.59336
116;async;10;0.000610065;0.000179708;0.00145488
116;inner;10;0.0529136;0.0524984;0.0534679
116;wait;10;4.09559e-05;2.1886e-05;0.000106633
116;boundary;10;0.000721778;0.000603094;0.000828928
116;calc iter;10;0.0542876;0.0539021;0.0548207
116;calc total;1;0.54617;0.54617;0.54617
116;total;1;4.46485;4.46485;4.46485
117;initialize;1;3.54807;3.54807;3.54807
117;async;10;0.000325783;0.000132083;0.00084267
117;inner;10;0.0532022;0.0528759;0.0536251
117;wait;10;3.46189e-05;2.3065e-05;8.3454e-05
117;boundary;10;0.000698688;0.000645594;0.000793158
117;calc iter;10;0.0542622;0.053831;0.0549227
117;calc total;1;0.546168;0.546168;0.546168
117;total;1;4.41954;4.41954;4.41954
118;initialize;1;3.59498;3.59498;3.59498
118;async;10;0.000423879;0.000153464;0.000800359
118;inner;10;0.0528243;0.0524171;0.0534115
118;wait;10;5.68114e-05;3.3705e-05;0.000125649
118;boundary;10;0.000919595;0.000708434;0.00133015
118;calc iter;10;0.0542259;0.0539351;0.0547712
118;calc total;1;0.546169;0.546169;0.546169
118;total;1;4.46646;4.46646;4.46646
119;initialize;1;3.497;3.497;3.497
119;async;10;0.000178742;8.3068e-05;0.00041086
119;inner;10;0.0530075;0.0524718;0.0535315
119;wait;10;4.13832e-05;2.8401e-05;8.7057e-05
119;boundary;10;0.000989324;0.000719501;0.00140669
119;calc iter;10;0.0542183;0.0538917;0.0547508
119;calc total;1;0.546168;0.546168;0.546168
119;total;1;4.36846;4.36846;4.36846
159;initialize;1;3.53864;3.53864;3.53864
159;async;10;0.000759434;0.00032072;0.00140006
159;inner;10;0.052637;0.0519233;0.0539638
159;wait;10;4.3651e-05;2.5016e-05;9.0435e-05
159;boundary;10;0.000889016;0.000671762;0.00124697
159;calc iter;10;0.0543303;0.0537419;0.0552513
159;calc total;1;0.546173;0.546173;0.546173
159;total;1;4.41044;4.41044;4.41044
160;initialize;1;3.55561;3.55561;3.55561
160;async;10;0.00103013;0.000538002;0.00206872
160;inner;10;0.0524056;0.0518398;0.0539274
160;wait;10;3.75116e-05;2.0475e-05;9.4377e-05
160;boundary;10;0.000872738;0.000667551;0.00105913
160;calc iter;10;0.0543474;0.0537909;0.0554301
160;calc total;1;0.546173;0.546173;0.546173
160;total;1;4.42737;4.42737;4.42737
161;initialize;1;3.55519;3.55519;3.55519
161;async;10;0.000913134;0.000467848;0.0015686
161;inner;10;0.0524609;0.0519062;0.0538016
161;wait;10;4.8808e-05;2.7764e-05;0.000120132
161;boundary;10;0.000930942;0.000704422;0.00120002
161;calc iter;10;0.0543549;0.0537748;0.0551315
161;calc total;1;0.546172;0.546172;0.546172
161;total;1;4.42695;4.42695;4.42695
162;initialize;1;3.59597;3.59597;3.59597
162;async;10;0.00112357;0.000525805;0.00201392
162;inner;10;0.0524372;0.051672;0.0538616
162;wait;10;4.20231e-05;2.4181e-05;0.000103055
162;boundary;10;0.000846866;0.0006417;0.00104279
162;calc iter;10;0.0544507;0.0537709;0.0551756
162;calc total;1;0.546172;0.546172;0.546172
162;total;1;4.46773;4.46773;4.46773
163;initialize;1;3.59185;3.59185;3.59185
163;async;10;0.00123275;0.000476879;0.00188688
163;inner;10;0.0522854;0.0512327;0.0534616
163;wait;10;5.18207e-05;2.209e-05;0.000164959
163;boundary;10;0.000938516;0.000601349;0.00130655
163;calc iter;10;0.05451;0.0531472;0.0549902
163;calc total;1;0.546173;0.546173;0.546173
163;total;1;4.46365;4.46365;4.46365
164;initialize;1;3.59878;3.59878;3.59878
164;async;10;0.00141051;0.000489958;0.00203501
164;inner;10;0.0521144;0.0509397;0.0538468
164;wait;10;3.89309e-05;1.9668e-05;0.000110684
164;boundary;10;0.000989881;0.000585314;0.00149461
164;calc iter;10;0.0545553;0.0527353;0.0551592
164;calc total;1;0.546172;0.546172;0.546172
164;total;1;4.47053;4.47053;4.47053
165;initialize;1;3.58105;3.58105;3.58105
165;async;10;0.00113514;0.000311187;0.00164804
165;inner;10;0.0525032;0.0514612;0.0540752
165;wait;10;3.73805e-05;2.1219e-05;9.5946e-05
165;boundary;10;0.000862115;0.000589941;0.0013152
165;calc iter;10;0.0545393;0.0535423;0.0553493
165;calc total;1;0.546171;0.546171;0.546171
165;total;1;4.45283;4.45283;4.45283
166;initialize;1;3.60304;3.60304;3.60304
166;async;10;0.000914877;0.000319386;0.00173921
166;inner;10;0.0525368;0.0518155;0.0537914
166;wait;10;4.83245e-05;2.5349e-05;0.0001251
166;boundary;10;0.000945508;0.000658796;0.00119246
166;calc iter;10;0.0544467;0.0537509;0.0551317
166;calc total;1;0.546172;0.546172;0.546172
166;total;1;4.47481;4.47481;4.47481
167;initialize;1;3.54196;3.54196;3.54196
167;async;10;0.000714892;9.8536e-05;0.00176823
167;inner;10;0.0523972;0.0518403;0.0535034
167;wait;10;4.80008e-05;3.0085e-05;8.9421e-05
167;boundary;10;0.00122573;0.000876324;0.00170826
167;calc iter;10;0.0543873;0.0535292;0.0551151
167;calc total;1;0.546172;0.546172;0.546172
167;total;1;4.41376;4.41376;4.41376
138;initialize;1;3.82879;3.82879;3.82879
138;async;10;0.0016028;0.00050545;0.00258641
138;inner;10;0.0519296;0.0508507;0.0530679
138;wait;10;3.96652e-05;2.265e-05;0.00014257
138;boundary;10;0.00077771;0.000619115;0.00107183
138;calc iter;10;0.0543511;0.0537187;0.0551515
138;calc total;1;0.546173;0.546173;0.546173
138;total;1;4.70072;4.70072;4.70072
139;initialize;1;3.82327;3.82327;3.82327
139;async;10;0.00178331;0.00050833;0.00281744
139;inner;10;0.0518134;0.0504727;0.0532457
139;wait;10;3.84582e-05;2.1513e-05;0.000107618
139;boundary;10;0.00081214;0.000599098;0.00104474
139;calc iter;10;0.0544488;0.0539135;0.0548848
139;calc total;1;0.546175;0.546175;0.546175
139;total;1;4.6952;4.6952;4.6952
140;initialize;1;3.82222;3.82222;3.82222
140;async;10;0.00226117;0.000453261;0.00329693
140;inner;10;0.0512653;0.0499657;0.052995
140;wait;10;4.51612e-05;2.075e-05;0.000167553
140;boundary;10;0.000905599;0.000585889;0.00137036
140;calc iter;10;0.0544792;0.0535679;0.055205
140;calc total;1;0.546178;0.546178;0.546178
140;total;1;4.69412;4.69412;4.69412
141;initialize;1;3.8233;3.8233;3.8233
141;async;10;0.00162109;0.000524681;0.00297805
141;inner;10;0.0519587;0.0505331;0.0534939
141;wait;10;3.52777e-05;2.1606e-05;9.168e-05
141;boundary;10;0.000846983;0.00058424;0.00113841
141;calc iter;10;0.0544635;0.0538161;0.0551829
141;calc total;1;0.546175;0.546175;0.546175
141;total;1;4.6952;4.6952;4.6952
142;initialize;1;3.81812;3.81812;3.81812
142;async;10;0.00147552;0.000513942;0.00292951
142;inner;10;0.0519036;0.0507711;0.0532282
142;wait;10;5.64273e-05;2.1818e-05;0.000209903
142;boundary;10;0.00090097;0.000667285;0.0011703
142;calc iter;10;0.054338;0.0534608;0.0550311
142;calc total;1;0.546178;0.546178;0.546178
142;total;1;4.69002;4.69002;4.69002
143;initialize;1;3.81819;3.81819;3.81819
143;async;10;0.00137235;0.000342749;0.00323686
143;inner;10;0.0515721;0.0507821;0.0529012
143;wait;10;4.30345e-05;1.9104e-05;0.000101808
143;boundary;10;0.00126373;0.000828859;0.00166732
143;calc iter;10;0.0542528;0.0528752;0.0553715
143;calc total;1;0.546176;0.546176;0.546176
143;total;1;4.69011;4.69011;4.69011
186;initialize;1;3.58355;3.58355;3.58355
186;async;10;0.000821544;0.000256097;0.00142481
186;inner;10;0.0522739;0.0515961;0.0532664
186;wait;10;5.25537e-05;2.4693e-05;0.000164572
186;boundary;10;0.00116314;0.000894486;0.00184736
186;calc iter;10;0.0543126;0.0538263;0.0547608
186;calc total;1;0.54617;0.54617;0.54617
186;total;1;4.45506;4.45506;4.45506
187;initialize;1;3.60657;3.60657;3.60657
187;async;10;0.000938478;0.000427392;0.00166917
187;inner;10;0.0524031;0.0519912;0.0536068
187;wait;10;4.83882e-05;2.1113e-05;0.000113963
187;boundary;10;0.000992245;0.00063124;0.00149325
187;calc iter;10;0.0543835;0.0539194;0.0548886
187;calc total;1;0.546168;0.546168;0.546168
187;total;1;4.47808;4.47808;4.47808
188;initialize;1;3.57615;3.57615;3.57615
188;async;10;0.000600068;0.000134362;0.00153281
188;inner;10;0.0531212;0.0522851;0.0540359
188;wait;10;2.98389e-05;1.4462e-05;8.1601e-05
188;boundary;10;0.00076356;0.000579618;0.00110735
188;calc iter;10;0.0545158;0.0540079;0.0552184
188;calc total;1;0.54617;0.54617;0.54617
188;total;1;4.44766;4.44766;4.44766
189;initialize;1;3.56963;3.56963;3.56963
189;async;10;0.000619713;0.000187491;0.00117413
189;inner;10;0.053015;0.0526316;0.0537379
189;wait;10;4.10278e-05;2.0287e-05;0.000108241
189;boundary;10;0.000750526;0.000596225;0.000986479
189;calc iter;10;0.0544272;0.0539326;0.0549605
189;calc total;1;0.546167;0.546167;0.546167
189;total;1;4.44116;4.44116;4.44116
190;initialize;1;3.559;3.559;3.559
190;async;10;0.000615613;0.00020611;0.00144923
190;inner;10;0.052649;0.051974;0.0537146
190;wait;10;4.41323e-05;1.6403e-05;0.000106936
190;boundary;10;0.00104095;0.000667163;0.00149832
190;calc iter;10;0.0543511;0.0539638;0.0549961
190;calc total;1;0.54617;0.54617;0.54617
190;total;1;4.43052;4.43052;4.43052
191;initialize;1;3.5954;3.5954;3.5954
191;async;10;0.000353388;7.8044e-05;0.000826853
191;inner;10;0.0527989;0.0522974;0.0539176
191;wait;10;3.29984e-05;2.2805e-05;4.9711e-05
191;boundary;10;0.00116312;0.000700068;0.00166108
191;calc iter;10;0.0543498;0.0539305;0.0549943
191;calc total;1;0.546172;0.546172;0.546172
191;total;1;4.46692;4.46692;4.46692
DASH
InitEnergy=4800.00000
EndEnergy=4742.49033
DiffEnergy=-57.50967
Matrixspec: 45000 x 45000
Iterations: 10
# unit_id;function_name;num_calls;avg_runtime;min_runtime;max_runtime
0;initialize;1;4.01243;4.01243;4.01243
0;async;10;0.00038;0.00016;0.00066
0;inner;10;0.05317;0.05282;0.05393
0;wait;10;0.00002;0.00002;0.00004
0;boundary;10;0.00083;0.00069;0.00098
0;calc iter;10;0.05440;0.05421;0.05502
0;calc total;1;0.54940;0.54940;0.54940
0;total;1;4.92914;4.92914;4.92914
24;initialize;1;3.86818;3.86818;3.86818
24;async;10;0.0010497;0.000427858;0.00183827
24;inner;10;0.0525426;0.051667;0.0538486
24;wait;10;3.46074e-05;2.0003e-05;8.2036e-05
24;boundary;10;0.000919553;0.00074478;0.00111962
24;calc iter;10;0.0545479;0.0541229;0.0552804
24;calc total;1;0.549431;0.549431;0.549431
24;total;1;4.78623;4.78623;4.78623
48;initialize;1;3.90573;3.90573;3.90573
48;async;10;0.0022417;0.000399615;0.00288436
48;inner;10;0.0507232;0.048724;0.0531734
48;wait;10;4.56453e-05;1.905e-05;0.000128651
48;boundary;10;0.00153725;0.000713337;0.00179817
48;calc iter;10;0.0545498;0.052018;0.056244
48;calc total;1;0.549399;0.549399;0.549399
48;total;1;4.82046;4.82046;4.82046
72;initialize;1;3.82059;3.82059;3.82059
72;async;10;0.00278387;0.000418487;0.00442919
72;inner;10;0.0504038;0.0493214;0.0527411
72;wait;10;3.61007e-05;1.7145e-05;9.0517e-05
72;boundary;10;0.000926344;0.000784831;0.00129243
72;calc iter;10;0.0541513;0.053315;0.0548196
72;calc total;1;0.549407;0.549407;0.549407
72;total;1;4.73881;4.73881;4.73881
25;initialize;1;3.86834;3.86834;3.86834
25;async;10;0.000974585;0.000414854;0.00139655
25;inner;10;0.0527549;0.0516641;0.0540265
25;wait;10;3.58681e-05;2.1256e-05;0.000101676
25;boundary;10;0.000887457;0.000605895;0.00125793
25;calc iter;10;0.054655;0.0536976;0.0556297
25;calc total;1;0.549427;0.549427;0.549427
25;total;1;4.78633;4.78633;4.78633
26;initialize;1;3.86819;3.86819;3.86819
26;async;10;0.00118983;0.000428671;0.00195214
26;inner;10;0.0524599;0.0514234;0.0539521
26;wait;10;4.46503e-05;2.1665e-05;0.000117295
26;boundary;10;0.000946804;0.000609489;0.00135136
26;calc iter;10;0.0546428;0.0534619;0.0554159
26;calc total;1;0.54943;0.54943;0.54943
26;total;1;4.78618;4.78618;4.78618
27;initialize;1;3.86808;3.86808;3.86808
27;async;10;0.00152413;0.000261322;0.00239031
27;inner;10;0.0520614;0.0505232;0.0539119
27;wait;10;4.5534e-05;2.0899e-05;0.000117795
27;boundary;10;0.00108453;0.000587599;0.00147729
27;calc iter;10;0.0547172;0.0533183;0.0555039
27;calc total;1;0.549429;0.549429;0.549429
27;total;1;4.78609;4.78609;4.78609
28;initialize;1;3.84673;3.84673;3.84673
28;async;10;0.00112393;0.000206467;0.00216589
28;inner;10;0.0522227;0.0515275;0.053849
28;wait;10;6.33619e-05;2.1659e-05;0.000170665
28;boundary;10;0.00120271;0.00061855;0.00185762
28;calc iter;10;0.0546143;0.0533492;0.0553298
28;calc total;1;0.549431;0.549431;0.549431
28;total;1;4.76473;4.76473;4.76473
29;initialize;1;3.86833;3.86833;3.86833
29;async;10;0.00101885;0.000452974;0.00208311
29;inner;10;0.0520659;0.0513522;0.0537252
29;wait;10;6.59961e-05;3.1427e-05;0.00014764
29;boundary;10;0.00136913;0.000854536;0.00200987
29;calc iter;10;0.0545214;0.0540995;0.0553222
29;calc total;1;0.549427;0.549427;0.549427
29;total;1;4.78634;4.78634;4.78634
49;initialize;1;3.91439;3.91439;3.91439
49;async;10;0.000600948;0.000232853;0.00107178
49;inner;10;0.0527546;0.0502149;0.0549992
49;wait;10;6.06653e-05;2.3545e-05;0.000200851
49;boundary;10;0.00135418;0.000608882;0.00164476
49;calc iter;10;0.054772;0.0519199;0.0573748
49;calc total;1;0.549387;0.549387;0.549387
49;total;1;4.82908;4.82908;4.82908
30;initialize;1;3.86818;3.86818;3.86818
30;async;10;0.000298716;0.00012978;0.000708175
30;inner;10;0.0530766;0.0523428;0.0543274
30;wait;10;5.22794e-05;3.8233e-05;8.2084e-05
30;boundary;10;0.00106021;0.000674636;0.00145453
30;calc iter;10;0.054489;0.053986;0.0556183
30;calc total;1;0.549429;0.549429;0.549429
30;total;1;4.78619;4.78619;4.78619
50;initialize;1;3.91444;3.91444;3.91444
50;async;10;0.000673306;0.000245764;0.00101604
50;inner;10;0.0528843;0.0504581;0.0549831
50;wait;10;4.58023e-05;2.0772e-05;7.4426e-05
50;boundary;10;0.00125957;0.000584798;0.00143844
50;calc iter;10;0.0548646;0.0519755;0.0569198
50;calc total;1;0.54939;0.54939;0.54939
50;total;1;4.82915;4.82915;4.82915
31;initialize;1;3.86804;3.86804;3.86804
31;async;10;0.000254713;0.0001295;0.000537116
31;inner;10;0.0530735;0.0522811;0.0542599
31;wait;10;4.89189e-05;2.8572e-05;9.0691e-05
31;boundary;10;0.0010635;0.000696182;0.00156782
31;calc iter;10;0.0544418;0.0541298;0.0555616
31;calc total;1;0.549428;0.549428;0.549428
31;total;1;4.78608;4.78608;4.78608
51;initialize;1;3.91395;3.91395;3.91395
51;async;10;0.00189823;0.000497954;0.00237519
51;inner;10;0.0516856;0.049117;0.0543291
51;wait;10;4.75834e-05;2.1012e-05;0.000122603
51;boundary;10;0.00120548;0.000588075;0.00143417
51;calc iter;10;0.0548394;0.051067;0.0565391
51;calc total;1;0.549388;0.549388;0.549388
51;total;1;4.82863;4.82863;4.82863
32;initialize;1;3.86831;3.86831;3.86831
32;async;10;0.000479721;0.000291431;0.000707017
32;inner;10;0.0529112;0.0521485;0.0541931
32;wait;10;5.1059e-05;2.9406e-05;9.6344e-05
32;boundary;10;0.00101051;0.00070346;0.00145145
32;calc iter;10;0.0544539;0.0541176;0.0555346
32;calc total;1;0.549433;0.549433;0.549433
32;total;1;4.78634;4.78634;4.78634
52;initialize;1;3.91571;3.91571;3.91571
52;async;10;0.00249161;0.000526378;0.00321555
52;inner;10;0.0508447;0.0486694;0.0536757
52;wait;10;5.0483e-05;2.074e-05;0.000111671
52;boundary;10;0.00128997;0.000615876;0.00158985
52;calc iter;10;0.054679;0.0522506;0.0557659
52;calc total;1;0.549396;0.549396;0.549396
52;total;1;4.83043;4.83043;4.83043
33;initialize;1;3.84862;3.84862;3.84862
33;async;10;0.000446597;0.000318893;0.000581039
33;inner;10;0.0531755;0.052645;0.0543871
33;wait;10;3.66074e-05;2.3171e-05;7.8539e-05
33;boundary;10;0.000838889;0.000677083;0.00102085
33;calc iter;10;0.0544986;0.0540679;0.0556686
33;calc total;1;0.549428;0.549428;0.549428
33;total;1;4.76666;4.76666;4.76666
53;initialize;1;3.90564;3.90564;3.90564
53;async;10;0.00189383;0.000327688;0.00299253
53;inner;10;0.0514286;0.0498425;0.0537514
53;wait;10;5.00804e-05;3.1305e-05;0.000105352
53;boundary;10;0.00115608;0.000702677;0.00177939
53;calc iter;10;0.0545304;0.0530486;0.0553681
53;calc total;1;0.549387;0.549387;0.549387
53;total;1;4.82035;4.82035;4.82035
34;initialize;1;3.84515;3.84515;3.84515
34;async;10;0.000230641;0.000148585;0.000536066
34;inner;10;0.05342;0.0528031;0.0545366
34;wait;10;3.34349e-05;1.9416e-05;7.855e-05
34;boundary;10;0.000822913;0.000669512;0.000986468
34;calc iter;10;0.0545081;0.0539913;0.0558222
34;calc total;1;0.549428;0.549428;0.549428
34;total;1;4.76318;4.76318;4.76318
54;initialize;1;3.90372;3.90372;3.90372
54;async;10;0.00188928;0.000459307;0.00343507
54;inner;10;0.051302;0.0498707;0.0535659
54;wait;10;4.92193e-05;2.6711e-05;0.000122185
54;boundary;10;0.00108078;0.000883071;0.00132509
54;calc iter;10;0.0543227;0.0536768;0.0550609
54;calc total;1;0.54939;0.54939;0.54939
54;total;1;4.81841;4.81841;4.81841
35;initialize;1;3.86813;3.86813;3.86813
35;async;10;0.000709848;0.000416466;0.000927505
35;inner;10;0.0526654;0.0518861;0.0537068
35;wait;10;4.31071e-05;2.4516e-05;0.000111591
35;boundary;10;0.00103798;0.000771197;0.00141863
35;calc iter;10;0.0544578;0.0539831;0.0552257
35;calc total;1;0.549427;0.549427;0.549427
35;total;1;4.78617;4.78617;4.78617
55;initialize;1;3.9102;3.9102;3.9102
55;async;10;0.00153843;0.000507106;0.00248963
55;inner;10;0.051104;0.0503886;0.0532441
55;wait;10;7.44301e-05;4.889e-05;0.000204653
55;boundary;10;0.0014121;0.000991975;0.00166265
55;calc iter;10;0.0541307;0.0536946;0.0549495
55;calc total;1;0.549388;0.549388;0.549388
55;total;1;4.82488;4.82488;4.82488
36;initialize;1;3.8682;3.8682;3.8682
36;async;10;0.00198022;0.000161468;0.00305508
36;inner;10;0.0517078;0.0503526;0.0541102
36;wait;10;2.77429e-05;1.5603e-05;6.2167e-05
36;boundary;10;0.000818082;0.000663728;0.00115104
36;calc iter;10;0.0545352;0.0541493;0.0553196
36;calc total;1;0.54943;0.54943;0.54943
36;total;1;4.78623;4.78623;4.78623
56;initialize;1;3.9042;3.9042;3.9042
56;async;10;0.00126935;0.000532496;0.00202444
56;inner;10;0.0515786;0.0507671;0.0537111
56;wait;10;5.22503e-05;4.1883e-05;9.8992e-05
56;boundary;10;0.00123598;0.000819046;0.00152479
56;calc iter;10;0.0541379;0.0535227;0.0551639
56;calc total;1;0.5494;0.5494;0.5494
56;total;1;4.81892;4.81892;4.81892
37;initialize;1;3.86819;3.86819;3.86819
37;async;10;0.00202798;0.000520503;0.00261204
37;inner;10;0.0514011;0.0498082;0.0534814
37;wait;10;5.02328e-05;2.3785e-05;0.000163518
37;boundary;10;0.00116798;0.000625163;0.00138925
37;calc iter;10;0.054649;0.0524623;0.0557956
37;calc total;1;0.549427;0.549427;0.549427
37;total;1;4.78621;4.78621;4.78621
57;initialize;1;3.91388;3.91388;3.91388
57;async;10;0.00131683;0.000482404;0.00218988
57;inner;10;0.0516751;0.0509383;0.0535451
57;wait;10;5.19431e-05;3.1508e-05;0.000122804
57;boundary;10;0.0011327;0.000945037;0.00129558
57;calc iter;10;0.0541782;0.0535823;0.0550973
57;calc total;1;0.549387;0.549387;0.549387
57;total;1;4.8286;4.8286;4.8286
38;initialize;1;3.86817;3.86817;3.86817
38;async;10;0.00217247;0.000541033;0.00272361
38;inner;10;0.0513775;0.0496377;0.053945
38;wait;10;4.31614e-05;2.2051e-05;0.000101973
38;boundary;10;0.00111755;0.000589079;0.00149836
38;calc iter;10;0.0547125;0.0529734;0.0554357
38;calc total;1;0.549428;0.549428;0.549428
38;total;1;4.7862;4.7862;4.7862
58;initialize;1;3.89882;3.89882;3.89882
58;async;10;0.001429;0.000261071;0.00227472
58;inner;10;0.0515319;0.0502443;0.0537287
58;wait;10;5.12729e-05;2.8983e-05;0.000100156
58;boundary;10;0.00118172;0.000807363;0.00153671
58;calc iter;10;0.0541957;0.0536702;0.0551536
58;calc total;1;0.549389;0.549389;0.549389
58;total;1;4.81354;4.81354;4.81354
39;initialize;1;3.86817;3.86817;3.86817
39;async;10;0.00156478;0.000263932;0.00234846
39;inner;10;0.0520707;0.0498301;0.0543478
39;wait;10;4.22536e-05;2.0991e-05;8.6187e-05
39;boundary;10;0.0011233;0.000581678;0.00142964
39;calc iter;10;0.0548029;0.0522147;0.0559311
39;calc total;1;0.549428;0.549428;0.549428
39;total;1;4.78619;4.78619;4.78619
59;initialize;1;3.90411;3.90411;3.90411
59;async;10;0.00105027;0.000324413;0.0017139
59;inner;10;0.0519769;0.0512453;0.0539708
59;wait;10;3.90853e-05;2.7603e-05;5.6211e-05
59;boundary;10;0.00111248;0.000787779;0.00131795
59;calc iter;10;0.0541803;0.053678;0.0552356
59;calc total;1;0.549387;0.549387;0.549387
59;total;1;4.81882;4.81882;4.81882
40;initialize;1;3.86817;3.86817;3.86817
40;async;10;0.00201861;0.000494026;0.00317445
40;inner;10;0.0514832;0.0499816;0.0532406
40;wait;10;6.3465e-05;2.1356e-05;0.000263314
40;boundary;10;0.00108806;0.000611563;0.0014645
40;calc iter;10;0.0546551;0.053254;0.0553458
40;calc total;1;0.549434;0.549434;0.549434
40;total;1;4.7862;4.7862;4.7862
60;initialize;1;3.91387;3.91387;3.91387
60;async;10;0.00225692;0.000414549;0.0032673
60;inner;10;0.0506924;0.0493158;0.0530427
60;wait;10;4.44906e-05;2.2454e-05;0.000162801
60;boundary;10;0.0014212;0.00080648;0.00175328
60;calc iter;10;0.0544176;0.0534135;0.0549494
60;calc total;1;0.549398;0.549398;0.549398
60;total;1;4.8286;4.8286;4.8286
41;initialize;1;3.86831;3.86831;3.86831
41;async;10;0.00121661;0.000130285;0.00254366
41;inner;10;0.0522263;0.0510436;0.0541249
41;wait;10;4.60397e-05;2.3124e-05;8.9384e-05
41;boundary;10;0.00103342;0.000671514;0.00152464
41;calc iter;10;0.0545237;0.0534479;0.0554161
41;calc total;1;0.549429;0.549429;0.549429
61;initialize;1;3.91389;3.91389;3.91389
61;async;10;0.00212837;0.000519602;0.00279539
61;inner;10;0.0508781;0.0489112;0.0539218
61;wait;10;4.94242e-05;3.1097e-05;0.000102758
61;boundary;10;0.00148632;0.000653744;0.00173161
61;calc iter;10;0.0545445;0.0517032;0.0557688
61;calc total;1;0.549389;0.549389;0.549389
61;total;1;4.82861;4.82861;4.82861
62;initialize;1;3.88819;3.88819;3.88819
62;async;10;0.00275315;0.000535289;0.00336681
62;inner;10;0.0507337;0.0478791;0.0539073
62;wait;10;4.62325e-05;2.0883e-05;0.000103752
62;boundary;10;0.00118301;0.000598742;0.00141393
62;calc iter;10;0.0547177;0.0516993;0.0559537
62;calc total;1;0.549392;0.549392;0.549392
62;total;1;4.80291;4.80291;4.80291
63;initialize;1;3.91388;3.91388;3.91388
63;async;10;0.000343912;0.000274991;0.000496971
63;inner;10;0.0529434;0.0497185;0.055353
63;wait;10;6.03171e-05;2.1841e-05;0.000113042
63;boundary;10;0.00155235;0.000581588;0.00180777
63;calc iter;10;0.0549022;0.0505978;0.0576501
63;calc total;1;0.54939;0.54939;0.54939
63;total;1;4.82859;4.82859;4.82859
96;initialize;1;3.79764;3.79764;3.79764
96;async;10;0.000658292;0.00015832;0.0012807
96;inner;10;0.0531118;0.0528987;0.0534548
96;wait;10;2.59643e-05;1.4635e-05;4.1631e-05
96;boundary;10;0.00069056;0.000618109;0.000790249
96;calc iter;10;0.0544874;0.0539463;0.0550952
96;calc total;1;0.549397;0.549397;0.549397
96;total;1;4.7154;4.7154;4.7154
97;initialize;1;3.7975;3.7975;3.7975
97;async;10;0.000869127;0.000323368;0.00126316
97;inner;10;0.0529075;0.052664;0.0531997
97;wait;10;3.88117e-05;2.5671e-05;8.3275e-05
97;boundary;10;0.000684255;0.000632068;0.000746619
97;calc iter;10;0.0545006;0.0537824;0.0550072
97;calc total;1;0.549387;0.549387;0.549387
97;total;1;4.71526;4.71526;4.71526
144;initialize;1;3.81459;3.81459;3.81459
144;async;10;0.000278428;9.0828e-05;0.000642105
144;inner;10;0.0536148;0.0530464;0.0542845
144;wait;10;4.3767e-05;2.7079e-05;9.6716e-05
144;boundary;10;0.000956833;0.000697949;0.00123237
144;calc iter;10;0.0548952;0.0543974;0.0558653
144;calc total;1;0.549406;0.549406;0.549406
144;total;1;4.72975;4.72975;4.72975
120;initialize;1;3.78471;3.78471;3.78471
120;async;10;0.000605047;0.000227006;0.000955171
120;inner;10;0.0530097;0.0524886;0.0532849
120;wait;10;5.83472e-05;4.316e-05;0.000113301
120;boundary;10;0.00101598;0.00086393;0.00144075
120;calc iter;10;0.0546904;0.0542222;0.0551041
120;calc total;1;0.549399;0.549399;0.549399
120;total;1;4.70283;4.70283;4.70283
73;initialize;1;3.82067;3.82067;3.82067
73;async;10;0.00372255;0.000699382;0.00530785
73;inner;10;0.0498759;0.0483554;0.0528541
73;wait;10;3.86139e-05;2.2919e-05;0.000107272
73;boundary;10;0.000706022;0.00063788;0.00081108
73;calc iter;10;0.0543443;0.0536053;0.0549051
73;calc total;1;0.549394;0.549394;0.549394
73;total;1;4.73885;4.73885;4.73885
168;initialize;1;3.7833;3.7833;3.7833
168;async;10;0.000622905;0.000139415;0.00113663
168;inner;10;0.053275;0.0530055;0.0539248
168;wait;10;3.23004e-05;2.1028e-05;4.4174e-05
168;boundary;10;0.000802858;0.000669931;0.000976698
168;calc iter;10;0.0547341;0.0541507;0.0552907
168;calc total;1;0.54944;0.54944;0.54944
168;total;1;4.69779;4.69779;4.69779
98;initialize;1;3.79751;3.79751;3.79751
98;async;10;0.000959852;0.000487678;0.00168202
98;inner;10;0.0527093;0.0524362;0.0529958
98;wait;10;4.79773e-05;2.7594e-05;9.7429e-05
98;boundary;10;0.000768259;0.000685818;0.000939859
98;calc iter;10;0.0544865;0.0540436;0.055183
98;calc total;1;0.54939;0.54939;0.54939
98;total;1;4.71527;4.71527;4.71527
145;initialize;1;3.81463;3.81463;3.81463
145;async;10;0.000280542;0.000130809;0.000628349
145;inner;10;0.0537183;0.0532888;0.0550836
145;wait;10;4.37843e-05;3.3399e-05;7.3736e-05
145;boundary;10;0.000847564;0.000655595;0.000987082
145;calc iter;10;0.0548914;0.0544532;0.0563278
145;calc total;1;0.549394;0.549394;0.549394
145;total;1;4.72975;4.72975;4.72975
121;initialize;1;3.78524;3.78524;3.78524
121;async;10;0.000669401;0.000233227;0.000952846
121;inner;10;0.0531475;0.0530057;0.0537229
121;wait;10;5.09343e-05;3.1383e-05;9.7899e-05
121;boundary;10;0.000828804;0.00069188;0.00101141
121;calc iter;10;0.0546979;0.0542281;0.0550138
121;calc total;1;0.549389;0.549389;0.549389
121;total;1;4.70331;4.70331;4.70331
74;initialize;1;3.82063;3.82063;3.82063
74;async;10;0.00354839;0.00054288;0.00574193
74;inner;10;0.0499403;0.0480682;0.0529183
74;wait;10;4.19697e-05;2.185e-05;0.00010339
74;boundary;10;0.000964245;0.00058734;0.00132084
74;calc iter;10;0.0544961;0.0537196;0.0553924
74;calc total;1;0.549397;0.549397;0.549397
74;total;1;4.73882;4.73882;4.73882
169;initialize;1;3.78335;3.78335;3.78335
169;async;10;0.000781529;0.00024066;0.00139331
169;inner;10;0.0530316;0.0527649;0.0535946
169;wait;10;4.76092e-05;2.8258e-05;9.633e-05
169;boundary;10;0.000863019;0.000708442;0.00117205
169;calc iter;10;0.054725;0.0540386;0.0554762
169;calc total;1;0.549436;0.549436;0.549436
169;total;1;4.6978;4.6978;4.6978
99;initialize;1;3.79754;3.79754;3.79754
99;async;10;0.00120065;0.000528254;0.00198243
99;inner;10;0.0525213;0.0520855;0.0528414
99;wait;10;4.58234e-05;2.1162e-05;0.000118873
99;boundary;10;0.000726251;0.000608217;0.000954462
99;calc iter;10;0.0544953;0.0540817;0.0550219
99;calc total;1;0.549387;0.549387;0.549387
99;total;1;4.7153;4.7153;4.7153
146;initialize;1;3.81439;3.81439;3.81439
146;async;10;0.000340582;0.000132538;0.000561628
146;inner;10;0.0537084;0.0530566;0.0548843
146;wait;10;4.55664e-05;3.1474e-05;9.9104e-05
146;boundary;10;0.000824276;0.000659067;0.0010822
146;calc iter;10;0.0549199;0.0543929;0.0561684
146;calc total;1;0.549397;0.549397;0.549397
146;total;1;4.72951;4.72951;4.72951
122;initialize;1;3.78477;3.78477;3.78477
122;async;10;0.000649851;0.000234773;0.00106207
122;inner;10;0.0532342;0.0529315;0.0537196
122;wait;10;4.49919e-05;2.5e-05;8.8086e-05
122;boundary;10;0.000768234;0.000663379;0.00104063
122;calc iter;10;0.0546985;0.0542441;0.0551358
122;calc total;1;0.549391;0.549391;0.549391
122;total;1;4.70282;4.70282;4.70282
75;initialize;1;3.82063;3.82063;3.82063
75;async;10;0.00465449;0.000485639;0.00676476
75;inner;10;0.0488643;0.0467482;0.0528696
75;wait;10;4.70317e-05;2.1764e-05;0.000104288
75;boundary;10;0.00107156;0.000575264;0.00131291
75;calc iter;10;0.0546393;0.0536077;0.0560912
75;calc total;1;0.549394;0.549394;0.549394
75;total;1;4.73882;4.73882;4.73882
170;initialize;1;3.78377;3.78377;3.78377
170;async;10;0.00089179;0.000244242;0.00155185
170;inner;10;0.052858;0.0522218;0.0534073
170;wait;10;6.0208e-05;2.6522e-05;0.000166285
170;boundary;10;0.000918318;0.000731094;0.00135935
170;calc iter;10;0.0547297;0.0539305;0.0556664
170;calc total;1;0.549439;0.549439;0.549439
170;total;1;4.69823;4.69823;4.69823
100;initialize;1;3.79762;3.79762;3.79762
100;async;10;0.00104575;0.000535537;0.00167468
100;inner;10;0.0525375;0.0522314;0.0527177
100;wait;10;7.04873e-05;3.7111e-05;0.000251376
100;boundary;10;0.000830289;0.000731231;0.00103917
100;calc iter;10;0.0544859;0.0540946;0.0551657
100;calc total;1;0.549396;0.549396;0.549396
100;total;1;4.71538;4.71538;4.71538
147;initialize;1;3.81452;3.81452;3.81452
147;async;10;0.000325245;0.000157431;0.000589385
147;inner;10;0.0537836;0.0532035;0.055028
147;wait;10;3.97145e-05;2.1364e-05;8.4897e-05
147;boundary;10;0.000781567;0.000625514;0.00108062
147;calc iter;10;0.0549311;0.054394;0.0562834
147;calc total;1;0.549394;0.549394;0.549394
147;total;1;4.72964;4.72964;4.72964
123;initialize;1;3.7847;3.7847;3.7847
123;async;10;0.000669411;0.000250225;0.00123548
123;inner;10;0.0533291;0.0531106;0.0538074
123;wait;10;3.84289e-05;2.3494e-05;8.7268e-05
123;boundary;10;0.000681708;0.000618246;0.000774305
123;calc iter;10;0.0547195;0.0543252;0.0552085
123;calc total;1;0.54939;0.54939;0.54939
123;total;1;4.70279;4.70279;4.70279
76;initialize;1;3.82069;3.82069;3.82069
76;async;10;0.00378354;0.000535855;0.00572274
76;inner;10;0.0496565;0.0480587;0.0528148
76;wait;10;5.37931e-05;1.911e-05;0.000184816
76;boundary;10;0.00097584;0.000589476;0.00122601
76;calc iter;10;0.0544718;0.0539434;0.0552762
76;calc total;1;0.549407;0.549407;0.549407
76;total;1;4.73887;4.73887;4.73887
171;initialize;1;3.78332;3.78332;3.78332
171;async;10;0.000824286;0.000289089;0.00133074
171;inner;10;0.0531388;0.0528801;0.0534829
171;wait;10;4.50085e-05;2.5704e-05;0.000119407
171;boundary;10;0.000745299;0.000632739;0.000897652
171;calc iter;10;0.0547546;0.0541056;0.0554742
171;calc total;1;0.549437;0.549437;0.549437
171;total;1;4.69777;4.69777;4.69777
101;initialize;1;3.7975;3.7975;3.7975
101;async;10;0.000939059;0.000450499;0.0016177
101;inner;10;0.0527879;0.0526447;0.0530509
101;wait;10;4.52659e-05;2.2801e-05;0.000102846
101;boundary;10;0.000728443;0.000632308;0.000835947
101;calc iter;10;0.0545018;0.0540468;0.0552009
101;calc total;1;0.549386;0.549386;0.549386
101;total;1;4.71526;4.71526;4.71526
148;initialize;1;3.81432;3.81432;3.81432
148;async;10;0.000353126;0.000183216;0.000573996
148;inner;10;0.0538092;0.0535152;0.0548406
148;wait;10;3.74027e-05;2.0391e-05;0.000102382
148;boundary;10;0.000735973;0.000611924;0.000823831
148;calc iter;10;0.0549371;0.054582;0.0561527
148;calc total;1;0.549404;0.549404;0.549404
148;total;1;4.72946;4.72946;4.72946
124;initialize;1;3.78473;3.78473;3.78473
124;async;10;0.000674661;0.000228284;0.000970842
124;inner;10;0.0532533;0.0529077;0.053685
124;wait;10;4.6252e-05;2.4071e-05;0.000131264
124;boundary;10;0.000736645;0.000635767;0.000971203
124;calc iter;10;0.054712;0.0542271;0.0550944
124;calc total;1;0.549398;0.549398;0.549398
124;total;1;4.70283;4.70283;4.70283
77;initialize;1;3.82066;3.82066;3.82066
77;async;10;0.00294538;0.000494685;0.0049715
77;inner;10;0.0505986;0.0491438;0.0535076
77;wait;10;3.30023e-05;2.1192e-05;7.257e-05
77;boundary;10;0.000787845;0.000628984;0.0012672
77;calc iter;10;0.0543661;0.0532653;0.0552
77;calc total;1;0.549397;0.549397;0.549397
77;total;1;4.73888;4.73888;4.73888
172;initialize;1;3.78519;3.78519;3.78519
172;async;10;0.000698526;0.000123823;0.00152458
172;inner;10;0.0533193;0.0530786;0.0537855
172;wait;10;3.49442e-05;2.2243e-05;8.2306e-05
172;boundary;10;0.000702957;0.000639349;0.000804485
172;calc iter;10;0.0547566;0.0540441;0.0556138
172;calc total;1;0.549439;0.549439;0.549439
172;total;1;4.69965;4.69965;4.69965
102;initialize;1;3.79758;3.79758;3.79758
102;async;10;0.000993046;0.0005497;0.00149913
102;inner;10;0.0527458;0.0524912;0.0529105
102;wait;10;4.05817e-05;2.7434e-05;9.6606e-05
102;boundary;10;0.000712762;0.000659205;0.000786538
102;calc iter;10;0.0544931;0.0540599;0.0550991
102;calc total;1;0.549387;0.549387;0.549387
102;total;1;4.71535;4.71535;4.71535
149;initialize;1;3.81433;3.81433;3.81433
149;async;10;0.000371444;0.000204292;0.00119822
149;inner;10;0.0537632;0.0532405;0.0544564
149;wait;10;4.02534e-05;2.0309e-05;0.000150176
149;boundary;10;0.000748018;0.000640729;0.000853323
149;calc iter;10;0.054924;0.0544248;0.0559843
149;calc total;1;0.549391;0.549391;0.549391
149;total;1;4.72945;4.72945;4.72945
125;initialize;1;3.78477;3.78477;3.78477
125;async;10;0.00101243;0.00022234;0.00148079
125;inner;10;0.0529043;0.0524285;0.0534973
125;wait;10;5.33109e-05;2.0848e-05;0.000176699
125;boundary;10;0.000740305;0.000614969;0.00121725
125;calc iter;10;0.0547115;0.0540461;0.0551198
125;calc total;1;0.549392;0.549392;0.549392
125;total;1;4.70283;4.70283;4.70283
78;initialize;1;3.82062;3.82062;3.82062
78;async;10;0.00288493;0.000484927;0.00497202
78;inner;10;0.0500383;0.0486609;0.0528606
78;wait;10;5.73579e-05;3.4405e-05;0.000102656
78;boundary;10;0.00112043;0.000764337;0.00172944
78;calc iter;10;0.0541025;0.0528458;0.0551688
78;calc total;1;0.549397;0.549397;0.549397
78;total;1;4.73882;4.73882;4.73882
173;initialize;1;3.78518;3.78518;3.78518
173;async;10;0.000893498;0.000358733;0.00138979
173;inner;10;0.0529593;0.0524061;0.0535014
173;wait;10;4.80947e-05;2.7328e-05;0.000118947
173;boundary;10;0.000839832;0.000706301;0.00135988
173;calc iter;10;0.0547419;0.0541358;0.055336
173;calc total;1;0.549434;0.549434;0.549434
173;total;1;4.69965;4.69965;4.69965
103;initialize;1;3.79747;3.79747;3.79747
103;async;10;0.00100823;0.000520023;0.00166294
103;inner;10;0.0526901;0.0523496;0.0529669
103;wait;10;4.99317e-05;2.6103e-05;0.000137656
103;boundary;10;0.000749996;0.000647832;0.00090095
103;calc iter;10;0.0544994;0.0538984;0.0551837
103;calc total;1;0.549387;0.549387;0.549387
103;total;1;4.71524;4.71524;4.71524
150;initialize;1;3.8147;3.8147;3.8147
150;async;10;0.000323377;0.000169889;0.000629965
150;inner;10;0.0537905;0.0533241;0.0550549
150;wait;10;3.42459e-05;2.2591e-05;7.8963e-05
150;boundary;10;0.000771502;0.000653088;0.0010778
150;calc iter;10;0.0549207;0.0543221;0.0568436
150;calc total;1;0.549395;0.549395;0.549395
150;total;1;4.72983;4.72983;4.72983
126;initialize;1;3.78525;3.78525;3.78525
126;async;10;0.000749655;0.000225089;0.00124078
126;inner;10;0.0531543;0.0528742;0.0536061
126;wait;10;4.90293e-05;2.6713e-05;0.00014593
126;boundary;10;0.0007446;0.000643068;0.000974228
126;calc iter;10;0.0546986;0.0541539;0.0550612
126;calc total;1;0.549393;0.549393;0.549393
126;total;1;4.70331;4.70331;4.70331
79;initialize;1;3.82064;3.82064;3.82064
79;async;10;0.0025078;0.000506661;0.00512986
79;inner;10;0.0500059;0.0486006;0.0524341
79;wait;10;7.44251e-05;4.4537e-05;0.000237938
79;boundary;10;0.0014245;0.000820514;0.00178282
79;calc iter;10;0.0540144;0.0529856;0.0556058
79;calc total;1;0.549395;0.549395;0.549395
79;total;1;4.73882;4.73882;4.73882
174;initialize;1;3.78356;3.78356;3.78356
174;async;10;0.0009221;0.000358473;0.00156685
174;inner;10;0.0528696;0.0523447;0.0533361
174;wait;10;6.33896e-05;2.9036e-05;0.000240398
174;boundary;10;0.000873277;0.000700498;0.00123795
174;calc iter;10;0.0547293;0.0540285;0.0553966
174;calc total;1;0.549435;0.549435;0.549435
174;total;1;4.69802;4.69802;4.69802
104;initialize;1;3.79747;3.79747;3.79747
104;async;10;0.0011323;0.000474199;0.00169482
104;inner;10;0.0525252;0.0523139;0.0529505
104;wait;10;5.71147e-05;2.3305e-05;0.000162751
104;boundary;10;0.00077376;0.000646436;0.000911271
104;calc iter;10;0.0544896;0.0539543;0.0552165
104;calc total;1;0.5494;0.5494;0.5494
104;total;1;4.71525;4.71525;4.71525
151;initialize;1;3.81449;3.81449;3.81449
151;async;10;0.000347787;0.00016629;0.00089171
151;inner;10;0.0537688;0.0533471;0.0549146
151;wait;10;3.53665e-05;2.0976e-05;8.2321e-05
151;boundary;10;0.000755439;0.000679207;0.000872773
151;calc iter;10;0.0549084;0.0543576;0.0561731
151;calc total;1;0.549392;0.549392;0.549392
151;total;1;4.72964;4.72964;4.72964
127;initialize;1;3.78481;3.78481;3.78481
127;async;10;0.000860374;0.000491637;0.00120368
127;inner;10;0.0530861;0.0528889;0.0534358
127;wait;10;4.74211e-05;2.3566e-05;0.000168531
127;boundary;10;0.000713512;0.000632674;0.000916372
127;calc iter;10;0.0547083;0.0543932;0.054997
127;calc total;1;0.549393;0.549393;0.549393
127;total;1;4.70291;4.70291;4.70291
80;initialize;1;3.82059;3.82059;3.82059
80;async;10;0.00216104;0.000507432;0.00455182
80;inner;10;0.0507679;0.0495609;0.0531076
80;wait;10;4.44483e-05;3.2589e-05;8.9803e-05
80;boundary;10;0.00108614;0.000638093;0.00134679
80;calc iter;10;0.054061;0.0530135;0.0556512
80;calc total;1;0.549407;0.549407;0.549407
80;total;1;4.73881;4.73881;4.73881
175;initialize;1;3.7834;3.7834;3.7834
175;async;10;0.000918499;0.000346715;0.00134971
175;inner;10;0.0530235;0.0526422;0.0533696
175;wait;10;5.3592e-05;2.3661e-05;0.000207056
175;boundary;10;0.000759645;0.000640697;0.000872827
175;calc iter;10;0.0547563;0.0542688;0.0551743
175;calc total;1;0.549437;0.549437;0.549437
175;total;1;4.69785;4.69785;4.69785
105;initialize;1;3.79754;3.79754;3.79754
105;async;10;0.00101211;0.000500747;0.00144454
105;inner;10;0.0528071;0.0524906;0.0530561
105;wait;10;3.40714e-05;2.1586e-05;9.2709e-05
105;boundary;10;0.000653243;0.000617482;0.000725597
105;calc iter;10;0.0545075;0.0541955;0.0549797
105;calc total;1;0.549388;0.549388;0.549388
105;total;1;4.7153;4.7153;4.7153
152;initialize;1;3.81438;3.81438;3.81438
152;async;10;0.00041711;0.000154876;0.000890719
152;inner;10;0.0535861;0.0532065;0.0545234
152;wait;10;4.92299e-05;2.6003e-05;0.000142909
152;boundary;10;0.000848396;0.000717653;0.00107618
152;calc iter;10;0.0549018;0.0544295;0.0560089
152;calc total;1;0.549439;0.549439;0.549439
152;total;1;4.72955;4.72955;4.72955
128;initialize;1;3.78468;3.78468;3.78468
128;async;10;0.000488753;0.000149495;0.000802886
128;inner;10;0.0534313;0.053214;0.0537995
128;wait;10;3.54295e-05;2.175e-05;7.4168e-05
128;boundary;10;0.000737642;0.000634861;0.00104685
128;calc iter;10;0.0546941;0.0541683;0.0556268
128;calc total;1;0.549405;0.549405;0.549405
128;total;1;4.70276;4.70276;4.70276
81;initialize;1;3.82059;3.82059;3.82059
81;async;10;0.0024395;0.000511512;0.00474803
81;inner;10;0.050307;0.0490909;0.052733
81;wait;10;5.88755e-05;3.6703e-05;0.000143554
81;boundary;10;0.00125223;0.000812832;0.00145722
81;calc iter;10;0.0540593;0.0531322;0.0555003
81;calc total;1;0.549393;0.549393;0.549393
81;total;1;4.73881;4.73881;4.73881
176;initialize;1;3.78387;3.78387;3.78387
176;async;10;0.00131361;0.000270083;0.00192956
176;inner;10;0.0527513;0.05239;0.0536632
176;wait;10;3.09948e-05;1.9004e-05;0.000100671
176;boundary;10;0.000676862;0.000592365;0.00101683
176;calc iter;10;0.0547744;0.053604;0.055416
176;calc total;1;0.549402;0.549402;0.549402
176;total;1;4.69836;4.69836;4.69836
106;initialize;1;3.79761;3.79761;3.79761
106;async;10;0.00104844;0.000464527;0.00158479
106;inner;10;0.0525214;0.05228;0.0528736
106;wait;10;5.81004e-05;3.9651e-05;0.000128277
106;boundary;10;0.000846594;0.000733618;0.0010147
106;calc iter;10;0.0544757;0.0541017;0.055026
106;calc total;1;0.549391;0.549391;0.549391
106;total;1;4.71538;4.71538;4.71538
153;initialize;1;3.81443;3.81443;3.81443
153;async;10;0.000299111;0.00012662;0.000559913
153;inner;10;0.0536075;0.0529901;0.0547292
153;wait;10;5.15623e-05;2.8281e-05;0.000123684
153;boundary;10;0.000942149;0.000730231;0.00118655
153;calc iter;10;0.0549013;0.0544492;0.0560807
153;calc total;1;0.549433;0.549433;0.549433
153;total;1;4.72959;4.72959;4.72959
129;initialize;1;3.78464;3.78464;3.78464
129;async;10;0.0005599;0.000154283;0.00102902
129;inner;10;0.0533812;0.0530389;0.0538375
129;wait;10;4.0871e-05;2.3566e-05;8.8984e-05
129;boundary;10;0.000713414;0.000638252;0.000837868
129;calc iter;10;0.0546964;0.0541604;0.0551997
129;calc total;1;0.549393;0.549393;0.549393
129;total;1;4.70275;4.70275;4.70275
82;initialize;1;3.82058;3.82058;3.82058
82;async;10;0.00256661;0.000524337;0.00490436
82;inner;10;0.0500298;0.0484726;0.0525412
82;wait;10;6.13184e-05;4.1173e-05;0.000158404
82;boundary;10;0.00137951;0.000832634;0.00180414
82;calc iter;10;0.0540388;0.0524991;0.0553462
82;calc total;1;0.549397;0.549397;0.549397
82;total;1;4.7388;4.7388;4.7388
177;initialize;1;3.78378;3.78378;3.78378
177;async;10;0.000739881;0.000364926;0.00122648
177;inner;10;0.0532498;0.0529373;0.0537687
177;wait;10;3.5094e-05;2.3627e-05;8.5024e-05
177;boundary;10;0.000698818;0.00061595;0.000983472
177;calc iter;10;0.0547245;0.0542749;0.055299
177;calc total;1;0.549392;0.549392;0.549392
177;total;1;4.69826;4.69826;4.69826
107;initialize;1;3.79748;3.79748;3.79748
107;async;10;0.000951045;0.000352477;0.00157277
107;inner;10;0.0526085;0.0523606;0.0528622
107;wait;10;4.613e-05;2.6037e-05;0.000103038
107;boundary;10;0.000875605;0.00068372;0.00111305
107;calc iter;10;0.0544826;0.0541222;0.0550921
107;calc total;1;0.549388;0.549388;0.549388
107;total;1;4.71525;4.71525;4.71525
154;initialize;1;3.81443;3.81443;3.81443
154;async;10;0.00022707;0.000128051;0.000496845
154;inner;10;0.0536132;0.0528672;0.0547905
154;wait;10;5.44509e-05;3.7346e-05;0.000109595
154;boundary;10;0.000991058;0.000711783;0.00129831
154;calc iter;10;0.0548881;0.0543492;0.0561217
154;calc total;1;0.549437;0.549437;0.549437
154;total;1;4.72957;4.72957;4.72957
130;initialize;1;3.7852;3.7852;3.7852
130;async;10;0.000624852;0.000227685;0.00109747
130;inner;10;0.0531054;0.0526574;0.0537228
130;wait;10;5.3903e-05;3.6521e-05;9.6416e-05
130;boundary;10;0.000900525;0.000695928;0.0012537
130;calc iter;10;0.0546858;0.0542824;0.0551768
130;calc total;1;0.549396;0.549396;0.549396
130;total;1;4.7033;4.7033;4.7033
83;initialize;1;3.82058;3.82058;3.82058
83;async;10;0.00205418;0.000427428;0.00439992
83;inner;10;0.0509761;0.049667;0.0533506
83;wait;10;3.54774e-05;2.259e-05;4.7429e-05
83;boundary;10;0.00102231;0.000634413;0.00132014
83;calc iter;10;0.0540892;0.0530063;0.0554535
83;calc total;1;0.549392;0.549392;0.549392
83;total;1;4.7388;4.7388;4.7388
178;initialize;1;3.78373;3.78373;3.78373
178;async;10;0.00075562;0.000234955;0.00141258
178;inner;10;0.0531342;0.0529223;0.0535105
178;wait;10;4.76119e-05;3.3062e-05;0.000108968
178;boundary;10;0.000799553;0.000726203;0.00092589
178;calc iter;10;0.0547382;0.0541156;0.0554825
178;calc total;1;0.549394;0.549394;0.549394
178;total;1;4.69822;4.69822;4.69822
108;initialize;1;3.79747;3.79747;3.79747
108;async;10;0.000709814;0.000370281;0.00127531
108;inner;10;0.0527486;0.0522173;0.0531481
108;wait;10;5.4797e-05;3.1894e-05;0.00012483
108;boundary;10;0.00108229;0.000800259;0.00155602
108;calc iter;10;0.054597;0.0540441;0.0550429
108;calc total;1;0.549401;0.549401;0.549401
108;total;1;4.71523;4.71523;4.71523
155;initialize;1;3.81449;3.81449;3.81449
155;async;10;0.000295598;8.4303e-05;0.000494748
155;inner;10;0.0532274;0.052637;0.0543434
155;wait;10;5.63225e-05;4.6882e-05;9.2328e-05
155;boundary;10;0.00130733;0.000956845;0.0018131
155;calc iter;10;0.0548878;0.0543837;0.0558769
155;calc total;1;0.549436;0.549436;0.549436
155;total;1;4.72965;4.72965;4.72965
131;initialize;1;3.78465;3.78465;3.78465
131;async;10;0.000471453;7.5214e-05;0.000790331
131;inner;10;0.0533732;0.0530979;0.0540418
131;wait;10;4.02239e-05;2.9239e-05;5.4121e-05
131;boundary;10;0.000817556;0.000678502;0.00101249
131;calc iter;10;0.0547032;0.0542488;0.0551325
131;calc total;1;0.549393;0.549393;0.549393
131;total;1;4.70276;4.70276;4.70276
84;initialize;1;3.82069;3.82069;3.82069
84;async;10;0.000697478;0.000114074;0.00153628
84;inner;10;0.0528928;0.0524807;0.0532652
84;wait;10;3.75954e-05;1.6748e-05;9.7408e-05
84;boundary;10;0.000789641;0.000654658;0.000976305
84;calc iter;10;0.0544186;0.0537024;0.0553125
84;calc total;1;0.549397;0.549397;0.549397
84;total;1;4.73889;4.73889;4.73889
179;initialize;1;3.78518;3.78518;3.78518
179;async;10;0.0006706;0.000152566;0.00136014
179;inner;10;0.053103;0.0527704;0.0536547
179;wait;10;3.84938e-05;2.9525e-05;6.0294e-05
179;boundary;10;0.000934193;0.000707213;0.00123692
179;calc iter;10;0.0547476;0.0541422;0.0554607
179;calc total;1;0.549392;0.549392;0.549392
179;total;1;4.69965;4.69965;4.69965
109;initialize;1;3.79751;3.79751;3.79751
109;async;10;0.000686374;0.000224463;0.00101857
109;inner;10;0.0531279;0.0529741;0.05343
109;wait;10;4.85258e-05;2.6947e-05;0.000116426
109;boundary;10;0.000753166;0.000681895;0.000864964
109;calc iter;10;0.054617;0.054026;0.054903
109;calc total;1;0.54939;0.54939;0.54939
109;total;1;4.71528;4.71528;4.71528
156;initialize;1;3.81436;3.81436;3.81436
156;async;10;0.000870198;0.000318214;0.00121698
156;inner;10;0.0529531;0.052577;0.0534879
156;wait;10;5.25158e-05;2.4263e-05;0.000102575
156;boundary;10;0.00097656;0.000632984;0.00131572
156;calc iter;10;0.0548537;0.0541301;0.0552471
156;calc total;1;0.549439;0.549439;0.549439
156;total;1;4.72951;4.72951;4.72951
132;initialize;1;3.78467;3.78467;3.78467
132;async;10;0.00147958;0.000392078;0.00190126
132;inner;10;0.0522513;0.052033;0.0528352
132;wait;10;4.70069e-05;2.7508e-05;9.3011e-05
132;boundary;10;0.000976548;0.000764644;0.00113414
132;calc iter;10;0.0547559;0.0540877;0.0552162
132;calc total;1;0.549402;0.549402;0.549402
132;total;1;4.70276;4.70276;4.70276
85;initialize;1;3.82067;3.82067;3.82067
85;async;10;0.000834083;0.000126828;0.00152177
85;inner;10;0.0527909;0.0521509;0.0534144
85;wait;10;3.83936e-05;2.6655e-05;7.9507e-05
85;boundary;10;0.000735268;0.000665703;0.000841536
85;calc iter;10;0.0543997;0.0537557;0.0551586
85;calc total;1;0.549385;0.549385;0.549385
85;total;1;4.73887;4.73887;4.73887
180;initialize;1;3.78267;3.78267;3.78267
180;async;10;0.000904151;0.000342403;0.00180703
180;inner;10;0.052517;0.0521695;0.0532634
180;wait;10;4.20338e-05;2.5704e-05;0.000120463
180;boundary;10;0.00117037;0.000960008;0.00135779
180;calc iter;10;0.0546352;0.0540183;0.0555743
180;calc total;1;0.549402;0.549402;0.549402
180;total;1;4.69713;4.69713;4.69713
110;initialize;1;3.79752;3.79752;3.79752
110;async;10;0.000770185;0.000190738;0.00131268
110;inner;10;0.0530517;0.0527619;0.0534027
110;wait;10;5.1206e-05;3.1057e-05;0.000119374
110;boundary;10;0.000759147;0.000662111;0.000881661
110;calc iter;10;0.0546332;0.0538845;0.0551056
110;calc total;1;0.549392;0.549392;0.549392
110;total;1;4.71528;4.71528;4.71528
157;initialize;1;3.81432;3.81432;3.81432
157;async;10;0.000886814;0.000298262;0.00148884
157;inner;10;0.0530481;0.0525036;0.053452
157;wait;10;6.25196e-05;2.5815e-05;0.000232227
157;boundary;10;0.000832609;0.00063601;0.00121916
157;calc iter;10;0.054831;0.0543167;0.0553809
157;calc total;1;0.549433;0.549433;0.549433
157;total;1;4.72945;4.72945;4.72945
133;initialize;1;3.78466;3.78466;3.78466
133;async;10;0.00152524;0.000522309;0.00219059
133;inner;10;0.0523816;0.0520897;0.0529497
133;wait;10;4.45455e-05;2.9755e-05;9.668e-05
133;boundary;10;0.000810162;0.00069393;0.000975721
133;calc iter;10;0.0547626;0.0543026;0.0553059
133;calc total;1;0.549393;0.549393;0.549393
133;total;1;4.70276;4.70276;4.70276
86;initialize;1;3.8206;3.8206;3.8206
86;async;10;0.00112968;0.000149816;0.00186925
86;inner;10;0.0525584;0.0517067;0.0533788
86;wait;10;3.586e-05;1.9934e-05;9.9412e-05
86;boundary;10;0.000717945;0.000595391;0.000928283
86;calc iter;10;0.054443;0.0539227;0.0546851
86;calc total;1;0.549389;0.549389;0.549389
86;total;1;4.73881;4.73881;4.73881
181;initialize;1;3.78268;3.78268;3.78268
181;async;10;0.000791972;0.000123476;0.00196663
181;inner;10;0.0528668;0.0523605;0.0537983
181;wait;10;5.17166e-05;3.1294e-05;0.000124394
181;boundary;10;0.000954188;0.000752884;0.00125143
181;calc iter;10;0.0546659;0.0538284;0.0558738
181;calc total;1;0.549391;0.549391;0.549391
181;total;1;4.69715;4.69715;4.69715
111;initialize;1;3.79759;3.79759;3.79759
111;async;10;0.000824181;0.000298651;0.00148921
111;inner;10;0.0530322;0.0527633;0.053598
111;wait;10;4.29285e-05;2.5435e-05;8.1103e-05
111;boundary;10;0.000729811;0.000647436;0.00091536
111;calc iter;10;0.0546302;0.0541393;0.0551861
111;calc total;1;0.54939;0.54939;0.54939
111;total;1;4.71535;4.71535;4.71535
158;initialize;1;3.81429;3.81429;3.81429
158;async;10;0.000840192;0.000276205;0.00140702
158;inner;10;0.0532153;0.0527448;0.0539266
158;wait;10;4.23439e-05;2.5355e-05;9.0743e-05
158;boundary;10;0.000759318;0.000634956;0.00104275
158;calc iter;10;0.054858;0.0541125;0.0553658
158;calc total;1;0.549435;0.549435;0.549435
158;total;1;4.72944;4.72944;4.72944
134;initialize;1;3.7847;3.7847;3.7847
134;async;10;0.00149672;0.000484224;0.00214647
134;inner;10;0.0524382;0.0521636;0.0528367
134;wait;10;4.56734e-05;2.6605e-05;0.000109721
134;boundary;10;0.000787604;0.000667625;0.00105658
134;calc iter;10;0.0547693;0.0541769;0.055501
134;calc total;1;0.549397;0.549397;0.549397
134;total;1;4.7028;4.7028;4.7028
182;initialize;1;3.78268;3.78268;3.78268
182;async;10;0.000752367;0.000120896;0.00205975
182;inner;10;0.0529373;0.0522448;0.0540964
182;wait;10;3.95025e-05;2.2185e-05;8.1197e-05
182;boundary;10;0.000931391;0.000694524;0.00130969
182;calc iter;10;0.0546619;0.0537482;0.0562078
182;calc total;1;0.549393;0.549393;0.549393
182;total;1;4.69715;4.69715;4.69715
112;initialize;1;3.79757;3.79757;3.79757
112;async;10;0.000755393;0.000320926;0.00127024
112;inner;10;0.0531129;0.052967;0.0534592
112;wait;10;4.40183e-05;2.3378e-05;0.000112034
112;boundary;10;0.000727522;0.000630381;0.000846164
112;calc iter;10;0.054641;0.0541599;0.0551293
112;calc total;1;0.5494;0.5494;0.5494
112;total;1;4.71534;4.71534;4.71534
135;initialize;1;3.78471;3.78471;3.78471
135;async;10;0.00147875;0.000480702;0.00211878
135;inner;10;0.0525941;0.0524659;0.0530141
135;wait;10;3.66911e-05;2.1428e-05;8.6176e-05
135;boundary;10;0.000689987;0.000622448;0.000827688
135;calc iter;10;0.0548009;0.0543101;0.055431
135;calc total;1;0.549394;0.549394;0.549394
135;total;1;4.70278;4.70278;4.70278
1;initialize;1;3.89882;3.89882;3.89882
1;async;10;0.000613997;0.000197341;0.00132112
1;inner;10;0.053116;0.0525444;0.0538777
1;wait;10;3.25787e-05;1.6025e-05;8.6953e-05
1;boundary;10;0.00069758;0.000632972;0.000778731
1;calc iter;10;0.0544616;0.0540646;0.0551045
1;calc total;1;0.549395;0.549395;0.549395
1;total;1;4.81552;4.81552;4.81552
2;initialize;1;3.94779;3.94779;3.94779
2;async;10;0.000756781;0.000256091;0.00151971
2;inner;10;0.0529869;0.0524376;0.0537564
2;wait;10;3.1037e-05;1.5441e-05;8.356e-05
2;boundary;10;0.000712571;0.00061416;0.000893838
2;calc iter;10;0.0544884;0.0540295;0.055021
2;calc total;1;0.549397;0.549397;0.549397
2;total;1;4.86449;4.86449;4.86449
3;initialize;1;3.90146;3.90146;3.90146
3;async;10;0.00072438;0.000124067;0.00171386
3;inner;10;0.0529953;0.0522116;0.0538187
3;wait;10;3.0517e-05;1.5233e-05;8.5818e-05
3;boundary;10;0.000804478;0.000588913;0.00112993
3;calc iter;10;0.054556;0.0540845;0.055449
3;calc total;1;0.549395;0.549395;0.549395
3;total;1;4.81815;4.81815;4.81815
4;initialize;1;4.01401;4.01401;4.01401
4;async;10;0.000699381;0.000135237;0.00186174
4;inner;10;0.0528295;0.0523208;0.0536514
4;wait;10;3.92193e-05;1.41e-05;9.6668e-05
4;boundary;10;0.00089808;0.000614171;0.0014857
4;calc iter;10;0.0544674;0.0540749;0.0551043
4;calc total;1;0.549405;0.549405;0.549405
4;total;1;4.93071;4.93071;4.93071
5;initialize;1;3.89864;3.89864;3.89864
5;async;10;0.000622528;0.000245567;0.00166413
5;inner;10;0.0523491;0.0519076;0.0534882
5;wait;10;6.39028e-05;2.7182e-05;0.000149312
5;boundary;10;0.00135713;0.000800618;0.00179693
5;calc iter;10;0.0543943;0.0541274;0.0548984
5;calc total;1;0.549393;0.549393;0.549393
5;total;1;4.81534;4.81534;4.81534
6;initialize;1;4.01444;4.01444;4.01444
6;async;10;0.000560521;0.000287479;0.000920058
6;inner;10;0.0525761;0.0516943;0.0533652
6;wait;10;6.68308e-05;3.7178e-05;0.00017258
6;boundary;10;0.00113065;0.000780896;0.00168899
6;calc iter;10;0.0543356;0.0537714;0.0548461
6;calc total;1;0.549397;0.549397;0.549397
6;total;1;4.93112;4.93112;4.93112
7;initialize;1;3.90457;3.90457;3.90457
7;async;10;0.000412343;0.000188322;0.000679148
7;inner;10;0.0529019;0.0519803;0.0536719
7;wait;10;4.74998e-05;2.5359e-05;0.000101723
7;boundary;10;0.000971998;0.000682979;0.00159217
7;calc iter;10;0.0543353;0.0539775;0.0549759
7;calc total;1;0.549394;0.549394;0.549394
7;total;1;4.82126;4.82126;4.82126
8;initialize;1;3.94266;3.94266;3.94266
8;async;10;0.000533496;0.000189293;0.000739813
8;inner;10;0.0527595;0.0520847;0.0536598
8;wait;10;4.97676e-05;3.2324e-05;9.359e-05
8;boundary;10;0.00101396;0.000718042;0.00137405
8;calc iter;10;0.0543581;0.0539225;0.0549796
8;calc total;1;0.549408;0.549408;0.549408
8;total;1;4.85938;4.85938;4.85938
9;initialize;1;3.89855;3.89855;3.89855
9;async;10;0.000743048;0.000457803;0.00103296
9;inner;10;0.0528734;0.0524859;0.0535619
9;wait;10;4.00876e-05;2.1639e-05;0.000114614
9;boundary;10;0.000743582;0.000639468;0.00087097
9;calc iter;10;0.0544013;0.0540579;0.0549075
9;calc total;1;0.549395;0.549395;0.549395
9;total;1;4.81529;4.81529;4.81529
10;initialize;1;3.94786;3.94786;3.94786
10;async;10;0.000233698;0.000159428;0.000481427
10;inner;10;0.0534106;0.0530785;0.0540437
10;wait;10;2.64514e-05;1.4863e-05;7.3192e-05
10;boundary;10;0.000774897;0.000634857;0.000936441
10;calc iter;10;0.0544467;0.0539791;0.0552816
10;calc total;1;0.549397;0.549397;0.549397
10;total;1;4.86457;4.86457;4.86457
11;initialize;1;3.95477;3.95477;3.95477
11;async;10;0.000730758;0.00032407;0.000996405
11;inner;10;0.0528275;0.0524129;0.0532197
11;wait;10;3.15049e-05;1.5992e-05;0.000106359
11;boundary;10;0.000810505;0.000666092;0.00110823
11;calc iter;10;0.0544015;0.0540069;0.0547612
11;calc total;1;0.549396;0.549396;0.549396
11;total;1;4.87148;4.87148;4.87148
12;initialize;1;3.89865;3.89865;3.89865
12;async;10;0.000904363;0.000396771;0.00140511
12;inner;10;0.0525149;0.0521952;0.0532838
12;wait;10;4.43215e-05;2.0493e-05;0.000113266
12;boundary;10;0.000976417;0.000773599;0.00116348
12;calc iter;10;0.0544412;0.0541165;0.0547818
12;calc total;1;0.549408;0.549408;0.549408
12;total;1;4.81535;4.81535;4.81535
13;initialize;1;3.94789;3.94789;3.94789
13;async;10;0.00130428;0.000476175;0.00194504
13;inner;10;0.0525281;0.0517826;0.0534755
13;wait;10;3.39038e-05;2.1769e-05;9.5222e-05
13;boundary;10;0.000677964;0.000609335;0.00089499
13;calc iter;10;0.0545454;0.0542147;0.0548246
13;calc total;1;0.549397;0.549397;0.549397
13;total;1;4.86458;4.86458;4.86458
14;initialize;1;4.00643;4.00643;4.00643
14;async;10;0.00113597;0.000535204;0.0016979
14;inner;10;0.0526155;0.0517273;0.053561
14;wait;10;3.63756e-05;1.9361e-05;8.5037e-05
14;boundary;10;0.000763508;0.000600098;0.0010313
14;calc iter;10;0.0545526;0.0539008;0.0548577
14;calc total;1;0.549396;0.549396;0.549396
14;total;1;4.92313;4.92313;4.92313
15;initialize;1;3.95476;3.95476;3.95476
15;async;10;0.00131418;0.000517547;0.00236625
15;inner;10;0.0522943;0.0512751;0.0534715
15;wait;10;4.25897e-05;2.0177e-05;8.6731e-05
15;boundary;10;0.000944852;0.000590726;0.00133569
15;calc iter;10;0.0545974;0.0534522;0.0554053
15;calc total;1;0.549393;0.549393;0.549393
15;total;1;4.87145;4.87145;4.87145
16;initialize;1;4.01186;4.01186;4.01186
16;async;10;0.000984432;0.000134866;0.00217214
16;inner;10;0.0524915;0.0519118;0.0534089
16;wait;10;4.96631e-05;2.101e-05;0.000109505
16;boundary;10;0.00102355;0.000595659;0.00186534
16;calc iter;10;0.0545506;0.0540951;0.0548163
16;calc total;1;0.549407;0.549407;0.549407
16;total;1;4.92855;4.92855;4.92855
17;initialize;1;3.95685;3.95685;3.95685
17;async;10;0.000891078;0.000472176;0.00152563
17;inner;10;0.052047;0.051431;0.0532152
17;wait;10;7.33062e-05;4.1563e-05;0.000204176
17;boundary;10;0.00138078;0.000705743;0.00201045
17;calc iter;10;0.0543936;0.054085;0.0546474
17;calc total;1;0.549395;0.549395;0.549395
17;total;1;4.87352;4.87352;4.87352
18;initialize;1;4.00684;4.00684;4.00684
18;async;10;0.000689865;0.000369897;0.000948407
18;inner;10;0.0527459;0.0521105;0.0535521
18;wait;10;4.17764e-05;2.5107e-05;8.0503e-05
18;boundary;10;0.000904276;0.000644797;0.0013272
18;calc iter;10;0.0543828;0.05385;0.0548084
18;calc total;1;0.549399;0.549399;0.549399
18;total;1;4.92353;4.92353;4.92353
19;initialize;1;3.95691;3.95691;3.95691
19;async;10;0.000766894;0.000475509;0.00104233
19;inner;10;0.0526078;0.0518981;0.0533216
19;wait;10;5.54075e-05;3.2047e-05;0.000142484
19;boundary;10;0.000937423;0.000690161;0.00129327
19;calc iter;10;0.0543688;0.0540261;0.0548361
19;calc total;1;0.549395;0.549395;0.549395
19;total;1;4.87359;4.87359;4.87359
20;initialize;1;4.00484;4.00484;4.00484
20;async;10;0.000743691;0.000485145;0.00100687
20;inner;10;0.0527142;0.0521043;0.0534855
20;wait;10;4.40794e-05;2.5555e-05;8.4415e-05
20;boundary;10;0.000879476;0.000652786;0.00117256
20;calc iter;10;0.0543823;0.0540807;0.0548088
20;calc total;1;0.549398;0.549398;0.549398
20;total;1;4.92153;4.92153;4.92153
21;initialize;1;3.95682;3.95682;3.95682
21;async;10;0.000923538;0.000510148;0.00112324
21;inner;10;0.0526686;0.052093;0.0533863
21;wait;10;4.01341e-05;2.141e-05;0.000114517
21;boundary;10;0.000773151;0.000635023;0.00101267
21;calc iter;10;0.0544064;0.0540019;0.0548919
21;calc total;1;0.549386;0.549386;0.549386
21;total;1;4.8735;4.8735;4.8735
22;initialize;1;4.00655;4.00655;4.00655
22;async;10;0.00106723;0.000489045;0.00141322
22;inner;10;0.052631;0.0522436;0.0534442
22;wait;10;3.56997e-05;2.2089e-05;0.000103814
22;boundary;10;0.000700683;0.000624601;0.000812347
22;calc iter;10;0.0544358;0.0538582;0.0549435
22;calc total;1;0.549388;0.549388;0.549388
22;total;1;4.92323;4.92323;4.92323
23;initialize;1;3.89855;3.89855;3.89855
23;async;10;0.000705893;0.000416715;0.000838153
23;inner;10;0.0527223;0.0521161;0.0534484
23;wait;10;4.20723e-05;2.4925e-05;6.9121e-05
23;boundary;10;0.000906635;0.000716076;0.00122051
23;calc iter;10;0.054378;0.0539841;0.0547123
23;calc total;1;0.549387;0.549387;0.549387
23;total;1;4.81522;4.81522;4.81522
41;total;1;4.78633;4.78633;4.78633
42;initialize;1;3.86821;3.86821;3.86821
42;async;10;0.00119757;0.000431811;0.00231122
42;inner;10;0.0520478;0.0511417;0.0539388
42;wait;10;5.61087e-05;3.4665e-05;0.000111918
42;boundary;10;0.00110551;0.000715236;0.00155419
42;calc iter;10;0.0544086;0.0540414;0.0553009
42;calc total;1;0.549431;0.549431;0.549431
42;total;1;4.78621;4.78621;4.78621
43;initialize;1;3.86826;3.86826;3.86826
43;async;10;0.000932822;0.000257469;0.00145246
43;inner;10;0.0521442;0.0511028;0.0541009
43;wait;10;5.15681e-05;3.762e-05;8.9672e-05
43;boundary;10;0.00116241;0.000676259;0.00152007
43;calc iter;10;0.0542925;0.05376;0.0554188
43;calc total;1;0.549429;0.549429;0.549429
43;total;1;4.7863;4.7863;4.7863
44;initialize;1;3.8682;3.8682;3.8682
44;async;10;0.000999936;0.000345259;0.001522
44;inner;10;0.0520265;0.0509698;0.0538349
44;wait;10;5.5324e-05;3.7899e-05;0.000126299
44;boundary;10;0.00120794;0.00073564;0.00150403
44;calc iter;10;0.0542914;0.0537394;0.0552664
44;calc total;1;0.549436;0.549436;0.549436
44;total;1;4.78623;4.78623;4.78623
45;initialize;1;3.86825;3.86825;3.86825
45;async;10;0.00101739;0.000293922;0.0014097
45;inner;10;0.0523019;0.0513969;0.0542192
45;wait;10;4.48051e-05;3.1773e-05;8.353e-05
45;boundary;10;0.000979453;0.000656105;0.00125882
45;calc iter;10;0.054345;0.0539633;0.055506
45;calc total;1;0.549429;0.549429;0.549429
45;total;1;4.78628;4.78628;4.78628
46;initialize;1;3.84501;3.84501;3.84501
46;async;10;0.00134482;0.000490509;0.00175172
46;inner;10;0.0519121;0.0508534;0.0537476
46;wait;10;5.29608e-05;3.5588e-05;0.000131806
46;boundary;10;0.0010205;0.000814651;0.00128429
46;calc iter;10;0.0543318;0.0539368;0.0551869
46;calc total;1;0.549429;0.549429;0.549429
46;total;1;4.76304;4.76304;4.76304
47;initialize;1;3.86817;3.86817;3.86817
47;async;10;0.00101327;0.000240009;0.00144924
47;inner;10;0.0519533;0.0509711;0.0536485
47;wait;10;5.2015e-05;4.0205e-05;9.1983e-05
47;boundary;10;0.00126068;0.000930658;0.00151816
47;calc iter;10;0.0542808;0.0537291;0.0551058
47;calc total;1;0.549431;0.549431;0.549431
47;total;1;4.78619;4.78619;4.78619
64;initialize;1;3.9139;3.9139;3.9139
64;async;10;0.00281569;0.000477458;0.00323533
64;inner;10;0.0505812;0.047708;0.0533837
64;wait;10;6.01097e-05;1.9674e-05;0.000173968
64;boundary;10;0.00123126;0.000602569;0.00140246
64;calc iter;10;0.0546902;0.0514336;0.0560927
64;calc total;1;0.549404;0.549404;0.549404
64;total;1;4.82861;4.82861;4.82861
65;initialize;1;3.89041;3.89041;3.89041
65;async;10;0.00189496;0.000226925;0.00254606
65;inner;10;0.0511641;0.0492006;0.0540264
65;wait;10;4.98912e-05;2.0442e-05;0.000100224
65;boundary;10;0.00143683;0.000644146;0.00174766
65;calc iter;10;0.0545475;0.0520842;0.0553812
65;calc total;1;0.549394;0.549394;0.549394
65;total;1;4.80511;4.80511;4.80511
66;initialize;1;3.91393;3.91393;3.91393
66;async;10;0.00222214;0.000313895;0.00344452
66;inner;10;0.0506482;0.0491875;0.0536261
66;wait;10;7.41447e-05;3.2981e-05;0.000172979
66;boundary;10;0.00142378;0.000881132;0.00170849
66;calc iter;10;0.05437;0.0530227;0.055428
66;calc total;1;0.549396;0.549396;0.549396
66;total;1;4.82863;4.82863;4.82863
67;initialize;1;3.91393;3.91393;3.91393
67;async;10;0.00190497;0.000492557;0.00355004
67;inner;10;0.0509759;0.0497352;0.0537761
67;wait;10;5.43442e-05;2.812e-05;0.00013455
67;boundary;10;0.00123563;0.000826427;0.00166668
67;calc iter;10;0.0541726;0.0529971;0.0552686
67;calc total;1;0.549395;0.549395;0.549395
67;total;1;4.82863;4.82863;4.82863
68;initialize;1;3.89035;3.89035;3.89035
68;async;10;0.000625895;0.000152361;0.00122139
68;inner;10;0.0521938;0.0515425;0.0543463
68;wait;10;5.05854e-05;3.8046e-05;8.5201e-05
68;boundary;10;0.00121683;0.000665835;0.00150081
68;calc iter;10;0.0540886;0.0534242;0.0556126
68;calc total;1;0.549405;0.549405;0.549405
68;total;1;4.80507;4.80507;4.80507
69;initialize;1;3.90391;3.90391;3.90391
69;async;10;0.00117768;0.000190789;0.00231463
69;inner;10;0.051104;0.0501069;0.0539576
69;wait;10;5.7751e-05;3.949e-05;9.9101e-05
69;boundary;10;0.00167249;0.000772587;0.00201662
69;calc iter;10;0.0540137;0.0529604;0.0553319
69;calc total;1;0.549392;0.549392;0.549392
69;total;1;4.81862;4.81862;4.81862
70;initialize;1;3.91389;3.91389;3.91389
70;async;10;0.0013481;0.000301102;0.00267864
70;inner;10;0.0509654;0.0497533;0.0538587
70;wait;10;6.36101e-05;4.2058e-05;0.000125564
70;boundary;10;0.00158387;0.000787729;0.00204122
70;calc iter;10;0.0539628;0.0531836;0.0552833
70;calc total;1;0.549396;0.549396;0.549396
70;total;1;4.8286;4.8286;4.8286
71;initialize;1;3.90393;3.90393;3.90393
71;async;10;0.000680437;0.000122097;0.00148047
71;inner;10;0.0520943;0.0513008;0.0543297
71;wait;10;3.56911e-05;2.7637e-05;5.8306e-05
71;boundary;10;0.00125132;0.000684084;0.00151171
71;calc iter;10;0.054063;0.0534442;0.0554757
71;calc total;1;0.549393;0.549393;0.549393
71;total;1;4.81861;4.81861;4.81861
113;initialize;1;3.79761;3.79761;3.79761
113;async;10;0.000824061;0.000160541;0.00138959
113;inner;10;0.0529902;0.0527724;0.0532338
113;wait;10;5.18092e-05;2.3607e-05;0.000152691
113;boundary;10;0.000764538;0.000649613;0.00103594
113;calc iter;10;0.0546319;0.0540163;0.0550584
113;calc total;1;0.54939;0.54939;0.54939
113;total;1;4.7154;4.7154;4.7154
114;initialize;1;3.79755;3.79755;3.79755
114;async;10;0.000703233;0.000200132;0.00123562
114;inner;10;0.053192;0.0529475;0.0535316
114;wait;10;3.942e-05;1.9875e-05;8.9848e-05
114;boundary;10;0.000704102;0.000623465;0.000856371
114;calc iter;10;0.0546398;0.0540456;0.0551615
114;calc total;1;0.549392;0.549392;0.549392
114;total;1;4.71533;4.71533;4.71533
115;initialize;1;3.7975;3.7975;3.7975
115;async;10;0.000777397;0.000343383;0.00128987
115;inner;10;0.0530466;0.0527834;0.0532925
115;wait;10;4.60332e-05;2.2979e-05;0.000131284
115;boundary;10;0.000739545;0.000647712;0.000920333
115;calc iter;10;0.0546108;0.0541776;0.0551512
115;calc total;1;0.54939;0.54939;0.54939
115;total;1;4.71525;4.71525;4.71525
116;initialize;1;3.79746;3.79746;3.79746
116;async;10;0.000891232;0.000459623;0.00127133
116;inner;10;0.0530055;0.0526474;0.0534524
116;wait;10;4.3611e-05;2.2071e-05;0.000132031
116;boundary;10;0.000684254;0.000615259;0.000740187
116;calc iter;10;0.0546255;0.0540884;0.0550242
116;calc total;1;0.549401;0.549401;0.549401
116;total;1;4.71525;4.71525;4.71525
117;initialize;1;3.79759;3.79759;3.79759
117;async;10;0.00068846;0.000345402;0.00118003
117;inner;10;0.0532805;0.0530544;0.0535181
117;wait;10;3.29515e-05;2.2175e-05;8.4469e-05
117;boundary;10;0.000641348;0.000609791;0.000686212
117;calc iter;10;0.0546442;0.0542047;0.0550671
117;calc total;1;0.549388;0.549388;0.549388
117;total;1;4.71535;4.71535;4.71535
118;initialize;1;3.7975;3.7975;3.7975
118;async;10;0.000633124;0.000248189;0.000968345
118;inner;10;0.0531906;0.0528714;0.0535726
118;wait;10;4.42076e-05;2.2973e-05;8.7022e-05
118;boundary;10;0.000743113;0.000682735;0.000883821
118;calc iter;10;0.0546122;0.0541324;0.0549326
118;calc total;1;0.549393;0.549393;0.549393
118;total;1;4.71528;4.71528;4.71528
119;initialize;1;3.79749;3.79749;3.79749
119;async;10;0.000696017;0.000197812;0.00133959
119;inner;10;0.0530217;0.0523501;0.0533231
119;wait;10;4.17248e-05;2.4302e-05;8.7289e-05
119;boundary;10;0.000851298;0.000669267;0.00131212
119;calc iter;10;0.0546119;0.0540101;0.055222
119;calc total;1;0.54939;0.54939;0.54939
119;total;1;4.71525;4.71525;4.71525
136;initialize;1;3.78476;3.78476;3.78476
136;async;10;0.00164058;0.000495038;0.00213604
136;inner;10;0.0524045;0.052198;0.0528154
136;wait;10;4.06332e-05;2.4106e-05;0.000111639
136;boundary;10;0.000712486;0.000628431;0.000834509
136;calc iter;10;0.0547992;0.0541556;0.0554011
136;calc total;1;0.549407;0.549407;0.549407
136;total;1;4.70286;4.70286;4.70286
137;initialize;1;3.78471;3.78471;3.78471
137;async;10;0.0013486;0.00053389;0.00164576
137;inner;10;0.0528548;0.0526972;0.0532884
137;wait;10;2.97429e-05;1.9441e-05;8.2506e-05
137;boundary;10;0.000602318;0.000578331;0.00065479
137;calc iter;10;0.0548365;0.0545546;0.0552679
137;calc total;1;0.549396;0.549396;0.549396
137;total;1;4.7028;4.7028;4.7028
138;initialize;1;3.78474;3.78474;3.78474
138;async;10;0.00177933;0.000506611;0.00306994
138;inner;10;0.0522806;0.0520059;0.0526882
138;wait;10;4.07302e-05;2.3679e-05;0.000141542
138;boundary;10;0.000691772;0.000615006;0.000859245
138;calc iter;10;0.0547937;0.054109;0.055739
138;calc total;1;0.549397;0.549397;0.549397
138;total;1;4.7028;4.7028;4.7028
139;initialize;1;3.78474;3.78474;3.78474
139;async;10;0.00165252;0.000529297;0.00209675
139;inner;10;0.0524099;0.0521861;0.0528569
139;wait;10;3.77464e-05;2.1787e-05;0.000106042
139;boundary;10;0.000686481;0.000620122;0.000841917
139;calc iter;10;0.0547878;0.0542246;0.0553329
139;calc total;1;0.549397;0.549397;0.549397
139;total;1;4.7028;4.7028;4.7028
140;initialize;1;3.78468;3.78468;3.78468
140;async;10;0.00162996;0.000527303;0.0021904
140;inner;10;0.0521585;0.051871;0.0526898
140;wait;10;5.58638e-05;2.3638e-05;0.000130994
140;boundary;10;0.000924963;0.000712829;0.00116106
140;calc iter;10;0.0547709;0.0541225;0.055183
140;calc total;1;0.549407;0.549407;0.549407
140;total;1;4.70275;4.70275;4.70275
141;initialize;1;3.78468;3.78468;3.78468
141;async;10;0.00150462;0.000517851;0.00206877
141;inner;10;0.0522447;0.051732;0.0527561
141;wait;10;5.90496e-05;3.6776e-05;0.000128417
141;boundary;10;0.000944995;0.000747635;0.00131081
141;calc iter;10;0.0547545;0.0541518;0.0553419
141;calc total;1;0.549398;0.549398;0.549398
141;total;1;4.70275;4.70275;4.70275
142;initialize;1;3.78468;3.78468;3.78468
142;async;10;0.00151189;0.000517867;0.00216632
142;inner;10;0.052199;0.0518439;0.0524862
142;wait;10;7.34893e-05;3.8449e-05;0.0002731
142;boundary;10;0.000973912;0.000769875;0.00138846
142;calc iter;10;0.0547595;0.0540966;0.0554513
142;calc total;1;0.549398;0.549398;0.549398
142;total;1;4.70278;4.70278;4.70278
143;initialize;1;3.78469;3.78469;3.78469
143;async;10;0.00127428;0.000386843;0.00173743
143;inner;10;0.0524554;0.05214;0.0530539
143;wait;10;3.79888e-05;2.715e-05;5.478e-05
143;boundary;10;0.000986881;0.000728206;0.00123868
143;calc iter;10;0.0547557;0.0542254;0.0551677
143;calc total;1;0.549396;0.549396;0.549396
143;total;1;4.70275;4.70275;4.70275
159;initialize;1;3.81422;3.81422;3.81422
159;async;10;0.000870001;0.000398936;0.00139722
159;inner;10;0.0532329;0.0528308;0.0538408
159;wait;10;3.90503e-05;2.1195e-05;0.000107987
159;boundary;10;0.000717657;0.000603353;0.00116312
159;calc iter;10;0.0548607;0.0540951;0.0553857
159;calc total;1;0.549434;0.549434;0.549434
159;total;1;4.72935;4.72935;4.72935
160;initialize;1;3.81444;3.81444;3.81444
160;async;10;0.000962788;0.000479805;0.00138054
160;inner;10;0.0531397;0.052653;0.0536531
160;wait;10;4.29443e-05;2.0401e-05;0.000142129
160;boundary;10;0.000714385;0.00062535;0.000895488
160;calc iter;10;0.0548608;0.0540664;0.0554635
160;calc total;1;0.549438;0.549438;0.549438
160;total;1;4.72958;4.72958;4.72958
161;initialize;1;3.81442;3.81442;3.81442
161;async;10;0.00106908;0.000490605;0.00144964
161;inner;10;0.0530447;0.0527968;0.0538097
161;wait;10;5.19671e-05;2.4585e-05;0.000153677
161;boundary;10;0.00069045;0.000622645;0.00103452
161;calc iter;10;0.0548572;0.0543044;0.0550989
161;calc total;1;0.549434;0.549434;0.549434
161;total;1;4.72956;4.72956;4.72956
162;initialize;1;3.81472;3.81472;3.81472
162;async;10;0.00110203;0.00052682;0.00180827
162;inner;10;0.0530448;0.0527395;0.0539484
162;wait;10;3.8588e-05;2.4357e-05;8.4393e-05
162;boundary;10;0.000674642;0.000623819;0.000821375
162;calc iter;10;0.0548612;0.0542673;0.0554053
162;calc total;1;0.549435;0.549435;0.549435
162;total;1;4.72986;4.72986;4.72986
163;initialize;1;3.81451;3.81451;3.81451
163;async;10;0.00105708;0.00052012;0.00148045
163;inner;10;0.0530589;0.0526652;0.0535196
163;wait;10;4.58285e-05;2.3021e-05;0.000150782
163;boundary;10;0.000691389;0.000625576;0.000860131
163;calc iter;10;0.0548542;0.0542443;0.0553791
163;calc total;1;0.549434;0.549434;0.549434
163;total;1;4.72964;4.72964;4.72964
164;initialize;1;3.81437;3.81437;3.81437
164;async;10;0.000826693;0.000483581;0.0015297
164;inner;10;0.0532178;0.0527351;0.0538126
164;wait;10;4.65562e-05;2.0536e-05;0.000110011
164;boundary;10;0.000769547;0.000626199;0.000994823
164;calc iter;10;0.0548617;0.0542874;0.055578
164;calc total;1;0.549438;0.549438;0.549438
164;total;1;4.72949;4.72949;4.72949
165;initialize;1;3.81489;3.81489;3.81489
165;async;10;0.000709987;0.000224616;0.00119747
165;inner;10;0.0532446;0.0524739;0.0540153
165;wait;10;5.22638e-05;3.0768e-05;8.9608e-05
165;boundary;10;0.000821841;0.000614964;0.00121261
165;calc iter;10;0.0548298;0.0539769;0.0556287
165;calc total;1;0.549434;0.549434;0.549434
165;total;1;4.73002;4.73002;4.73002
166;initialize;1;3.81444;3.81444;3.81444
166;async;10;0.000795225;0.000182479;0.00132036
166;inner;10;0.0530976;0.0524814;0.0536345
166;wait;10;5.59094e-05;2.8671e-05;0.000136143
166;boundary;10;0.000887781;0.000674302;0.00128751
166;calc iter;10;0.0548374;0.0540003;0.0554359
166;calc total;1;0.549435;0.549435;0.549435
166;total;1;4.72958;4.72958;4.72958
167;initialize;1;3.81437;3.81437;3.81437
167;async;10;0.000735897;0.000191264;0.00116684
167;inner;10;0.0528443;0.0522413;0.0535084
167;wait;10;5.24996e-05;2.9244e-05;0.000145968
167;boundary;10;0.00118935;0.000685229;0.00162945
167;calc iter;10;0.0548233;0.0540329;0.0553492
167;calc total;1;0.549436;0.549436;0.549436
167;total;1;4.72952;4.72952;4.72952
87;initialize;1;3.8206;3.8206;3.8206
87;async;10;0.00161965;0.000280404;0.00285694
87;inner;10;0.0518047;0.05087;0.0529276
87;wait;10;5.12949e-05;1.9985e-05;0.000193011
87;boundary;10;0.00103858;0.000591425;0.00161809
87;calc iter;10;0.0545159;0.0529355;0.0552934
87;calc total;1;0.549385;0.549385;0.549385
87;total;1;4.73881;4.73881;4.73881
88;initialize;1;3.82067;3.82067;3.82067
88;async;10;0.00119798;0.000128696;0.00236354
88;inner;10;0.0524435;0.0516884;0.0532158
88;wait;10;4.04235e-05;2.1209e-05;0.000108422
88;boundary;10;0.000726577;0.000604319;0.000995885
88;calc iter;10;0.0544098;0.0537664;0.0548135
88;calc total;1;0.549399;0.549399;0.549399
88;total;1;4.73886;4.73886;4.73886
89;initialize;1;3.82066;3.82066;3.82066
89;async;10;0.000821859;0.000119891;0.00191376
89;inner;10;0.0526139;0.0521701;0.0532005
89;wait;10;5.20059e-05;3.2782e-05;0.000115137
89;boundary;10;0.000903472;0.000746814;0.00114498
89;calc iter;10;0.0543924;0.0537388;0.0554663
89;calc total;1;0.549387;0.549387;0.549387
89;total;1;4.73884;4.73884;4.73884
90;initialize;1;3.82076;3.82076;3.82076
90;async;10;0.000840115;0.000217975;0.00181493
90;inner;10;0.0525045;0.0519646;0.0532461
90;wait;10;6.08904e-05;3.8026e-05;0.000105956
90;boundary;10;0.0009805;0.000715197;0.00120078
90;calc iter;10;0.0543871;0.0538232;0.0553001
90;calc total;1;0.549391;0.549391;0.549391
90;total;1;4.73894;4.73894;4.73894
91;initialize;1;3.82063;3.82063;3.82063
91;async;10;0.000815994;0.000167316;0.00185556
91;inner;10;0.0525462;0.0517862;0.0531709
91;wait;10;6.04774e-05;4.3407e-05;0.000129192
91;boundary;10;0.000962582;0.000753324;0.00130606
91;calc iter;10;0.0543868;0.0534586;0.0554129
91;calc total;1;0.549388;0.549388;0.549388
91;total;1;4.73884;4.73884;4.73884
92;initialize;1;3.82062;3.82062;3.82062
92;async;10;0.000773155;0.000259031;0.00182717
92;inner;10;0.0526913;0.0522666;0.0532763
92;wait;10;5.14877e-05;3.4171e-05;0.000103132
92;boundary;10;0.000859775;0.000713166;0.001043
92;calc iter;10;0.054377;0.053771;0.0554895
92;calc total;1;0.549398;0.549398;0.549398
92;total;1;4.7388;4.7388;4.7388
93;initialize;1;3.82067;3.82067;3.82067
93;async;10;0.000791079;0.000156534;0.0017385
93;inner;10;0.0528221;0.0523547;0.0535145
93;wait;10;3.84023e-05;2.5237e-05;9.1157e-05
93;boundary;10;0.000753352;0.000657956;0.000851538
93;calc iter;10;0.0544061;0.0537238;0.055346
93;calc total;1;0.549386;0.549386;0.549386
93;total;1;4.73885;4.73885;4.73885
94;initialize;1;3.82065;3.82065;3.82065
94;async;10;0.000672822;0.000134081;0.00155969
94;inner;10;0.0528347;0.0522886;0.05341
94;wait;10;4.55601e-05;2.3961e-05;9.3447e-05
94;boundary;10;0.00082851;0.000661121;0.00102019
94;calc iter;10;0.0543828;0.0535644;0.0552671
94;calc total;1;0.54939;0.54939;0.54939
94;total;1;4.73884;4.73884;4.73884
95;initialize;1;3.82072;3.82072;3.82072
95;async;10;0.00066872;0.000220989;0.0015995
95;inner;10;0.0528148;0.0522569;0.053241
95;wait;10;3.8672e-05;2.1329e-05;7.6311e-05
95;boundary;10;0.000864125;0.000700572;0.00109216
95;calc iter;10;0.0543876;0.0538247;0.0554237
95;calc total;1;0.549387;0.549387;0.549387
95;total;1;4.7389;4.7389;4.7389
183;initialize;1;3.78266;3.78266;3.78266
183;async;10;0.000880779;0.000363013;0.00186794
183;inner;10;0.0528014;0.0522672;0.0536606
183;wait;10;5.28093e-05;3.3623e-05;0.000127337
183;boundary;10;0.000928064;0.000803438;0.00122933
183;calc iter;10;0.0546642;0.0539514;0.0557356
183;calc total;1;0.549392;0.549392;0.549392
183;total;1;4.69713;4.69713;4.69713
184;initialize;1;3.78269;3.78269;3.78269
184;async;10;0.000702471;0.000155672;0.00185916
184;inner;10;0.0531901;0.0528533;0.0540805
184;wait;10;3.17436e-05;1.8484e-05;7.661e-05
184;boundary;10;0.000752931;0.000690679;0.00088542
184;calc iter;10;0.0546783;0.0540223;0.0558729
184;calc total;1;0.549402;0.549402;0.549402
184;total;1;4.69715;4.69715;4.69715
185;initialize;1;3.78268;3.78268;3.78268
185;async;10;0.000691052;0.000177105;0.00163762
185;inner;10;0.0531124;0.0527533;0.0539427
185;wait;10;3.87743e-05;2.3174e-05;8.9828e-05
185;boundary;10;0.00083202;0.000711613;0.00101874
185;calc iter;10;0.0546753;0.053967;0.0557759
185;calc total;1;0.549391;0.549391;0.549391
185;total;1;4.69715;4.69715;4.69715
186;initialize;1;3.78268;3.78268;3.78268
186;async;10;0.00101965;0.000322509;0.00166228
186;inner;10;0.052643;0.0521081;0.0535373
186;wait;10;6.47538e-05;2.8391e-05;0.000171837
186;boundary;10;0.000925249;0.000746078;0.00127603
186;calc iter;10;0.054654;0.0540085;0.0552869
186;calc total;1;0.549392;0.549392;0.549392
186;total;1;4.69714;4.69714;4.69714
187;initialize;1;3.78268;3.78268;3.78268
187;async;10;0.00165004;0.000397524;0.0021293
187;inner;10;0.0523183;0.0517615;0.0536857
187;wait;10;3.18063e-05;1.7938e-05;0.000113987
187;boundary;10;0.000712076;0.000595659;0.00107749
187;calc iter;10;0.0547136;0.0540736;0.0551909
187;calc total;1;0.549391;0.549391;0.549391
187;total;1;4.69714;4.69714;4.69714
188;initialize;1;3.78267;3.78267;3.78267
188;async;10;0.000304585;0.000260044;0.000428973
188;inner;10;0.0530865;0.0525073;0.0545492
188;wait;10;3.89702e-05;1.8653e-05;8.9105e-05
188;boundary;10;0.00134687;0.000581881;0.00162079
188;calc iter;10;0.0547783;0.0537993;0.0561813
188;calc total;1;0.549402;0.549402;0.549402
188;total;1;4.69713;4.69713;4.69713
189;initialize;1;3.78268;3.78268;3.78268
189;async;10;0.00141602;0.000404509;0.00189871
189;inner;10;0.0525336;0.0518795;0.0539077
189;wait;10;2.85628e-05;1.2825e-05;0.000100682
189;boundary;10;0.000756794;0.000597494;0.00120066
189;calc iter;10;0.0547365;0.0538862;0.055308
189;calc total;1;0.549394;0.549394;0.549394
189;total;1;4.69715;4.69715;4.69715
190;initialize;1;3.78267;3.78267;3.78267
190;async;10;0.000941273;0.000204199;0.00167426
190;inner;10;0.0528752;0.0522779;0.0538512
190;wait;10;3.81002e-05;2.2189e-05;9.6349e-05
190;boundary;10;0.000806319;0.000662764;0.00091106
190;calc iter;10;0.0546619;0.0541393;0.0552145
190;calc total;1;0.549397;0.549397;0.549397
190;total;1;4.69715;4.69715;4.69715
191;initialize;1;3.78271;3.78271;3.78271
191;async;10;0.000763955;0.000156046;0.00202554
191;inner;10;0.0527386;0.0520935;0.0534364
191;wait;10;4.96603e-05;3.3973e-05;0.000101072
191;boundary;10;0.00108031;0.000830403;0.00130036
191;calc iter;10;0.054634;0.0540251;0.0561262
191;calc total;1;0.549394;0.549394;0.549394
191;total;1;4.69717;4.69717;4.69717
