# Supplementary material for: A Halo abstraction for distributed n-dimensional structured grids within the C++ PGAS library DASH
Source: PeerJ Comput Sci. 2023 Feb 3;9:e1203. doi: 10.7717/peerj-cs.1203 (PMC10280232; doi:10.7717/peerj-cs.1203)
Supplement: Supplemental Information 4 [file peerj-cs-09-1203-s004.gz › raw_dash_scafes/res_2d_sc/strong/scafes_heat2d_n16_c24_45000_28830022.out]

SCAFES
REMARK: No time step width tau was specified.
 Set tau=1.0 and proceeded. 

Energy start: 9600
Energy end  : 9517.78
# unit_id;function_name;num_calls;avg_runtime;min_runtime;max_runtime
0;compErr;1;1.599e-06;1.599e-06;1.599e-06
0;init;1;0.134141;0.134141;0.134141
0;update;1;2.7731;2.7731;2.7731
0;sync;1;5.2892;5.2892;5.2892
0;evalKnownDf;1;0;0;0
0;write;1;1.8586e-05;1.8586e-05;1.8586e-05
0;trace;1;0;0;0
0;calc_total;1;8.0623;8.0623;8.0623
1;compErr;1;1.87e-06;1.87e-06;1.87e-06
1;init;1;0.136226;0.136226;0.136226
1;update;1;2.71018;2.71018;2.71018
1;sync;1;0.0911976;0.0911976;0.0911976
97;compErr;1;2.033e-06;2.033e-06;2.033e-06
97;init;1;0.134323;0.134323;0.134323
97;update;1;2.72736;2.72736;2.72736
97;sync;1;3.19989;3.19989;3.19989
97;evalKnownDf;1;0;0;0
97;write;1;1.7559e-05;1.7559e-05;1.7559e-05
97;trace;1;0;0;0
97;calc_total;1;5.92725;5.92725;5.92725
363;compErr;1;1.747e-06;1.747e-06;1.747e-06
363;init;1;0.134642;0.134642;0.134642
363;update;1;2.75931;2.75931;2.75931
363;sync;1;1.59381;1.59381;1.59381
363;evalKnownDf;1;0;0;0
363;write;1;1.6585e-05;1.6585e-05;1.6585e-05
363;trace;1;0;0;0
363;calc_total;1;4.35312;4.35312;4.35312
2;compErr;1;1.286e-06;1.286e-06;1.286e-06
2;init;1;0.133918;0.133918;0.133918
2;update;1;2.7334;2.7334;2.7334
2;sync;1;0.526794;0.526794;0.526794
2;evalKnownDf;1;0;0;0
2;write;1;1.7343e-05;1.7343e-05;1.7343e-05
2;trace;1;0;0;0
2;calc_total;1;3.26019;3.26019;3.26019
99;compErr;1;1.531e-06;1.531e-06;1.531e-06
99;init;1;0.134162;0.134162;0.134162
99;update;1;2.72169;2.72169;2.72169
99;sync;1;2.60435;2.60435;2.60435
99;evalKnownDf;1;0;0;0
99;write;1;1.9594e-05;1.9594e-05;1.9594e-05
99;trace;1;0;0;0
99;calc_total;1;5.32604;5.32604;5.32604
120;compErr;1;7.59e-07;7.59e-07;7.59e-07
120;init;1;0.13575;0.13575;0.13575
120;update;1;2.76672;2.76672;2.76672
120;sync;1;1.18473;1.18473;1.18473
120;evalKnownDf;1;0;0;0
120;write;1;1.6003e-05;1.6003e-05;1.6003e-05
120;trace;1;0;0;0
120;calc_total;1;3.95144;3.95144;3.95144
336;compErr;1;9.94e-07;9.94e-07;9.94e-07
336;init;1;0.133818;0.133818;0.133818
336;update;1;2.79096;2.79096;2.79096
336;sync;1;3.06189;3.06189;3.06189
336;evalKnownDf;1;0;0;0
336;write;1;1.4787e-05;1.4787e-05;1.4787e-05
336;trace;1;0;0;0
336;calc_total;1;5.85286;5.85286;5.85286
364;compErr;1;2.131e-06;2.131e-06;2.131e-06
364;init;1;0.134089;0.134089;0.134089
364;update;1;2.75886;2.75886;2.75886
364;sync;1;0.433241;0.433241;0.433241
364;evalKnownDf;1;0;0;0
364;write;1;1.6324e-05;1.6324e-05;1.6324e-05
364;trace;1;0;0;0
364;calc_total;1;3.1921;3.1921;3.1921
4;compErr;1;1.493e-06;1.493e-06;1.493e-06
4;init;1;0.134932;0.134932;0.134932
4;update;1;2.73796;2.73796;2.73796
4;sync;1;0.272586;0.272586;0.272586
4;evalKnownDf;1;0;0;0
4;write;1;1.7776e-05;1.7776e-05;1.7776e-05
4;trace;1;0;0;0
4;calc_total;1;3.01055;3.01055;3.01055
100;compErr;1;8.79e-07;8.79e-07;8.79e-07
100;init;1;0.134218;0.134218;0.134218
100;update;1;2.74645;2.74645;2.74645
100;sync;1;1.26157;1.26157;1.26157
100;evalKnownDf;1;0;0;0
100;write;1;1.7003e-05;1.7003e-05;1.7003e-05
100;trace;1;0;0;0
100;calc_total;1;4.00802;4.00802;4.00802
121;compErr;1;8.6e-07;8.6e-07;8.6e-07
121;init;1;0.134545;0.134545;0.134545
121;update;1;2.73362;2.73362;2.73362
121;sync;1;0.694797;0.694797;0.694797
121;evalKnownDf;1;0;0;0
121;write;1;1.7609e-05;1.7609e-05;1.7609e-05
121;trace;1;0;0;0
121;calc_total;1;3.42841;3.42841;3.42841
337;compErr;1;1.056e-06;1.056e-06;1.056e-06
337;init;1;0.134582;0.134582;0.134582
337;update;1;2.75491;2.75491;2.75491
337;sync;1;2.85327;2.85327;2.85327
337;evalKnownDf;1;0;0;0
337;write;1;1.7328e-05;1.7328e-05;1.7328e-05
337;trace;1;0;0;0
337;calc_total;1;5.60818;5.60818;5.60818
365;compErr;1;1.04e-06;1.04e-06;1.04e-06
365;init;1;0.134364;0.134364;0.134364
365;update;1;2.73014;2.73014;2.73014
365;sync;1;0.646921;0.646921;0.646921
365;evalKnownDf;1;0;0;0
365;write;1;1.861e-05;1.861e-05;1.861e-05
365;trace;1;0;0;0
365;calc_total;1;3.37706;3.37706;3.37706
5;compErr;1;2.15e-06;2.15e-06;2.15e-06
5;init;1;0.136655;0.136655;0.136655
5;update;1;2.74634;2.74634;2.74634
5;sync;1;0.0464384;0.0464384;0.0464384
5;evalKnownDf;1;0;0;0
5;write;1;1.558e-05;1.558e-05;1.558e-05
5;trace;1;0;0;0
5;calc_total;1;2.79278;2.79278;2.79278
101;compErr;1;1.462e-06;1.462e-06;1.462e-06
101;init;1;0.136519;0.136519;0.136519
101;update;1;2.72826;2.72826;2.72826
101;sync;1;2.09207;2.09207;2.09207
101;evalKnownDf;1;0;0;0
101;write;1;2.0624e-05;2.0624e-05;2.0624e-05
101;trace;1;0;0;0
101;calc_total;1;4.82034;4.82034;4.82034
122;compErr;1;1.746e-06;1.746e-06;1.746e-06
122;init;1;0.134444;0.134444;0.134444
122;update;1;2.75046;2.75046;2.75046
122;sync;1;0.272597;0.272597;0.272597
122;evalKnownDf;1;0;0;0
122;write;1;1.8772e-05;1.8772e-05;1.8772e-05
122;trace;1;0;0;0
122;calc_total;1;3.02306;3.02306;3.02306
256;compErr;1;2.081e-06;2.081e-06;2.081e-06
256;init;1;0.134211;0.134211;0.134211
256;update;1;2.73883;2.73883;2.73883
256;sync;1;0.0884731;0.0884731;0.0884731
256;evalKnownDf;1;0;0;0
256;write;1;2.2058e-05;2.2058e-05;2.2058e-05
256;trace;1;0;0;0
256;calc_total;1;2.8273;2.8273;2.8273
338;compErr;1;1.928e-06;1.928e-06;1.928e-06
338;init;1;0.136323;0.136323;0.136323
338;update;1;2.76397;2.76397;2.76397
338;sync;1;2.39233;2.39233;2.39233
338;evalKnownDf;1;0;0;0
338;write;1;2.2248e-05;2.2248e-05;2.2248e-05
338;trace;1;0;0;0
338;calc_total;1;5.1563;5.1563;5.1563
370;compErr;1;1.897e-06;1.897e-06;1.897e-06
370;init;1;0.137001;0.137001;0.137001
370;update;1;2.75972;2.75972;2.75972
370;sync;1;2.26234;2.26234;2.26234
370;evalKnownDf;1;0;0;0
370;write;1;2.1927e-05;2.1927e-05;2.1927e-05
370;trace;1;0;0;0
370;calc_total;1;5.02206;5.02206;5.02206
6;compErr;1;5.16e-07;5.16e-07;5.16e-07
6;init;1;0.135696;0.135696;0.135696
6;update;1;2.76552;2.76552;2.76552
6;sync;1;0.0278543;0.0278543;0.0278543
6;evalKnownDf;1;0;0;0
6;write;1;1.187e-05;1.187e-05;1.187e-05
6;trace;1;0;0;0
6;calc_total;1;2.79338;2.79338;2.79338
102;compErr;1;1.203e-06;1.203e-06;1.203e-06
102;init;1;0.135649;0.135649;0.135649
102;update;1;2.74197;2.74197;2.74197
102;sync;1;1.34728;1.34728;1.34728
102;evalKnownDf;1;0;0;0
102;write;1;1.8543e-05;1.8543e-05;1.8543e-05
102;trace;1;0;0;0
102;calc_total;1;4.08925;4.08925;4.08925
123;compErr;1;2.173e-06;2.173e-06;2.173e-06
123;init;1;0.136551;0.136551;0.136551
123;update;1;2.73972;2.73972;2.73972
123;sync;1;1.04832;1.04832;1.04832
123;evalKnownDf;1;0;0;0
123;write;1;1.6102e-05;1.6102e-05;1.6102e-05
123;trace;1;0;0;0
123;calc_total;1;3.78804;3.78804;3.78804
192;compErr;1;1.655e-06;1.655e-06;1.655e-06
192;init;1;0.134512;0.134512;0.134512
192;update;1;2.73948;2.73948;2.73948
192;sync;1;0.0803031;0.0803031;0.0803031
192;evalKnownDf;1;0;0;0
192;write;1;1.7965e-05;1.7965e-05;1.7965e-05
192;trace;1;0;0;0
192;calc_total;1;2.81979;2.81979;2.81979
339;compErr;1;1.619e-06;1.619e-06;1.619e-06
339;init;1;0.134439;0.134439;0.134439
339;update;1;2.77186;2.77186;2.77186
339;sync;1;1.95945;1.95945;1.95945
339;evalKnownDf;1;0;0;0
339;write;1;1.8748e-05;1.8748e-05;1.8748e-05
339;trace;1;0;0;0
339;calc_total;1;4.73132;4.73132;4.73132
371;compErr;1;1.58e-06;1.58e-06;1.58e-06
371;init;1;0.134036;0.134036;0.134036
371;update;1;2.72626;2.72626;2.72626
371;sync;1;1.76809;1.76809;1.76809
371;evalKnownDf;1;0;0;0
371;write;1;2.0143e-05;2.0143e-05;2.0143e-05
371;trace;1;0;0;0
371;calc_total;1;4.49436;4.49436;4.49436
7;compErr;1;8.58e-07;8.58e-07;8.58e-07
7;init;1;0.136555;0.136555;0.136555
7;update;1;2.76577;2.76577;2.76577
7;sync;1;0.0279464;0.0279464;0.0279464
7;evalKnownDf;1;0;0;0
7;write;1;1.263e-05;1.263e-05;1.263e-05
7;trace;1;0;0;0
7;calc_total;1;2.79371;2.79371;2.79371
104;compErr;1;7.98e-07;7.98e-07;7.98e-07
104;init;1;0.136335;0.136335;0.136335
104;update;1;2.79399;2.79399;2.79399
104;sync;1;0.369551;0.369551;0.369551
104;evalKnownDf;1;0;0;0
104;write;1;1.5399e-05;1.5399e-05;1.5399e-05
104;trace;1;0;0;0
104;calc_total;1;3.16355;3.16355;3.16355
124;compErr;1;1.572e-06;1.572e-06;1.572e-06
124;init;1;0.134489;0.134489;0.134489
124;update;1;2.75465;2.75465;2.75465
124;sync;1;1.21634;1.21634;1.21634
124;evalKnownDf;1;0;0;0
124;write;1;1.5327e-05;1.5327e-05;1.5327e-05
124;trace;1;0;0;0
124;calc_total;1;3.97099;3.97099;3.97099
193;compErr;1;7.32e-07;7.32e-07;7.32e-07
193;init;1;0.134478;0.134478;0.134478
193;update;1;2.75372;2.75372;2.75372
193;sync;1;1.59779;1.59779;1.59779
193;evalKnownDf;1;0;0;0
193;write;1;1.5771e-05;1.5771e-05;1.5771e-05
193;trace;1;0;0;0
193;calc_total;1;4.35151;4.35151;4.35151
144;compErr;1;2.676e-06;2.676e-06;2.676e-06
144;init;1;0.134851;0.134851;0.134851
144;update;1;2.72168;2.72168;2.72168
144;sync;1;1.16709;1.16709;1.16709
144;evalKnownDf;1;0;0;0
144;write;1;2.6722e-05;2.6722e-05;2.6722e-05
144;trace;1;0;0;0
144;calc_total;1;3.88877;3.88877;3.88877
257;compErr;1;8.55e-07;8.55e-07;8.55e-07
257;init;1;0.134085;0.134085;0.134085
257;update;1;2.75546;2.75546;2.75546
257;sync;1;1.82382;1.82382;1.82382
257;evalKnownDf;1;0;0;0
257;write;1;1.7554e-05;1.7554e-05;1.7554e-05
257;trace;1;0;0;0
257;calc_total;1;4.57928;4.57928;4.57928
340;compErr;1;1.475e-06;1.475e-06;1.475e-06
340;init;1;0.136556;0.136556;0.136556
340;update;1;2.78878;2.78878;2.78878
340;sync;1;0.97412;0.97412;0.97412
340;evalKnownDf;1;0;0;0
340;write;1;1.6473e-05;1.6473e-05;1.6473e-05
340;trace;1;0;0;0
340;calc_total;1;3.7629;3.7629;3.7629
312;compErr;1;7.45e-07;7.45e-07;7.45e-07
312;init;1;0.134454;0.134454;0.134454
312;update;1;2.76968;2.76968;2.76968
312;sync;1;0.0596401;0.0596401;0.0596401
312;evalKnownDf;1;0;0;0
312;write;1;1.3928e-05;1.3928e-05;1.3928e-05
312;trace;1;0;0;0
312;calc_total;1;2.82932;2.82932;2.82932
379;compErr;1;5.81e-07;5.81e-07;5.81e-07
379;init;1;0.134225;0.134225;0.134225
379;update;1;2.76732;2.76732;2.76732
379;sync;1;0.30118;0.30118;0.30118
379;evalKnownDf;1;0;0;0
379;write;1;1.3287e-05;1.3287e-05;1.3287e-05
379;trace;1;0;0;0
379;calc_total;1;3.0685;3.0685;3.0685
8;compErr;1;2.136e-06;2.136e-06;2.136e-06
8;init;1;0.134602;0.134602;0.134602
8;update;1;2.74214;2.74214;2.74214
8;sync;1;0.260506;0.260506;0.260506
8;evalKnownDf;1;0;0;0
8;write;1;1.601e-05;1.601e-05;1.601e-05
8;trace;1;0;0;0
8;calc_total;1;3.00264;3.00264;3.00264
105;compErr;1;1.93e-06;1.93e-06;1.93e-06
105;init;1;0.134371;0.134371;0.134371
105;update;1;2.78391;2.78391;2.78391
105;sync;1;1.18784;1.18784;1.18784
105;evalKnownDf;1;0;0;0
105;write;1;1.7413e-05;1.7413e-05;1.7413e-05
105;trace;1;0;0;0
105;calc_total;1;3.97175;3.97175;3.97175
125;compErr;1;1.493e-06;1.493e-06;1.493e-06
125;init;1;0.136781;0.136781;0.136781
125;update;1;2.76889;2.76889;2.76889
125;sync;1;0.491794;0.491794;0.491794
125;evalKnownDf;1;0;0;0
125;write;1;1.6487e-05;1.6487e-05;1.6487e-05
125;trace;1;0;0;0
125;calc_total;1;3.26068;3.26068;3.26068
194;compErr;1;1.685e-06;1.685e-06;1.685e-06
194;init;1;0.134825;0.134825;0.134825
194;update;1;2.74728;2.74728;2.74728
194;sync;1;1.47125;1.47125;1.47125
194;evalKnownDf;1;0;0;0
194;write;1;1.657e-05;1.657e-05;1.657e-05
194;trace;1;0;0;0
194;calc_total;1;4.21853;4.21853;4.21853
145;compErr;1;9.38e-07;9.38e-07;9.38e-07
145;init;1;0.134886;0.134886;0.134886
145;update;1;2.77857;2.77857;2.77857
145;sync;1;4.95077;4.95077;4.95077
145;evalKnownDf;1;0;0;0
145;write;1;1.9445e-05;1.9445e-05;1.9445e-05
145;trace;1;0;0;0
145;calc_total;1;7.72935;7.72935;7.72935
258;compErr;1;2.259e-06;2.259e-06;2.259e-06
258;init;1;0.133886;0.133886;0.133886
258;update;1;2.71256;2.71256;2.71256
258;sync;1;1.68328;1.68328;1.68328
258;evalKnownDf;1;0;0;0
258;write;1;2.1038e-05;2.1038e-05;2.1038e-05
258;trace;1;0;0;0
258;calc_total;1;4.39584;4.39584;4.39584
216;compErr;1;5.98e-07;5.98e-07;5.98e-07
216;init;1;0.134127;0.134127;0.134127
216;update;1;2.75663;2.75663;2.75663
216;sync;1;0.313171;0.313171;0.313171
216;evalKnownDf;1;0;0;0
216;write;1;1.7454e-05;1.7454e-05;1.7454e-05
216;trace;1;0;0;0
216;calc_total;1;3.0698;3.0698;3.0698
341;compErr;1;1.529e-06;1.529e-06;1.529e-06
341;init;1;0.136817;0.136817;0.136817
341;update;1;2.78331;2.78331;2.78331
341;sync;1;1.31035;1.31035;1.31035
341;evalKnownDf;1;0;0;0
341;write;1;1.4772e-05;1.4772e-05;1.4772e-05
341;trace;1;0;0;0
341;calc_total;1;4.09365;4.09365;4.09365
360;compErr;1;1.43e-06;1.43e-06;1.43e-06
360;init;1;0.135985;0.135985;0.135985
360;update;1;2.77079;2.77079;2.77079
360;sync;1;0.776778;0.776778;0.776778
360;evalKnownDf;1;0;0;0
360;write;1;1.4675e-05;1.4675e-05;1.4675e-05
360;trace;1;0;0;0
360;calc_total;1;3.54757;3.54757;3.54757
11;compErr;1;1.452e-06;1.452e-06;1.452e-06
11;init;1;0.135923;0.135923;0.135923
11;update;1;2.73341;2.73341;2.73341
11;sync;1;0.144029;0.144029;0.144029
11;evalKnownDf;1;0;0;0
11;write;1;2.0713e-05;2.0713e-05;2.0713e-05
11;trace;1;0;0;0
11;calc_total;1;2.87743;2.87743;2.87743
106;compErr;1;1.602e-06;1.602e-06;1.602e-06
106;init;1;0.133773;0.133773;0.133773
106;update;1;2.75183;2.75183;2.75183
106;sync;1;1.68001;1.68001;1.68001
106;evalKnownDf;1;0;0;0
106;write;1;2.2511e-05;2.2511e-05;2.2511e-05
106;trace;1;0;0;0
106;calc_total;1;4.43184;4.43184;4.43184
126;compErr;1;1.344e-06;1.344e-06;1.344e-06
126;init;1;0.133189;0.133189;0.133189
126;update;1;2.75051;2.75051;2.75051
126;sync;1;0.914671;0.914671;0.914671
126;evalKnownDf;1;0;0;0
126;write;1;1.6782e-05;1.6782e-05;1.6782e-05
126;trace;1;0;0;0
126;calc_total;1;3.66518;3.66518;3.66518
195;compErr;1;2.055e-06;2.055e-06;2.055e-06
195;init;1;0.13704;0.13704;0.13704
195;update;1;2.73409;2.73409;2.73409
195;sync;1;2.1653;2.1653;2.1653
195;evalKnownDf;1;0;0;0
195;write;1;1.8865e-05;1.8865e-05;1.8865e-05
195;trace;1;0;0;0
195;calc_total;1;4.89939;4.89939;4.89939
146;compErr;1;2.229e-06;2.229e-06;2.229e-06
146;init;1;0.137221;0.137221;0.137221
146;update;1;2.74895;2.74895;2.74895
146;sync;1;1.11861;1.11861;1.11861
146;evalKnownDf;1;0;0;0
146;write;1;2.0359e-05;2.0359e-05;2.0359e-05
146;trace;1;0;0;0
146;calc_total;1;3.86756;3.86756;3.86756
259;compErr;1;2.084e-06;2.084e-06;2.084e-06
259;init;1;0.134071;0.134071;0.134071
259;update;1;2.71296;2.71296;2.71296
259;sync;1;1.23607;1.23607;1.23607
259;evalKnownDf;1;0;0;0
259;write;1;2.6881e-05;2.6881e-05;2.6881e-05
259;trace;1;0;0;0
259;calc_total;1;3.94903;3.94903;3.94903
342;compErr;1;1.068e-06;1.068e-06;1.068e-06
342;init;1;0.134412;0.134412;0.134412
342;update;1;2.79089;2.79089;2.79089
342;sync;1;0.600111;0.600111;0.600111
342;evalKnownDf;1;0;0;0
342;write;1;1.3929e-05;1.3929e-05;1.3929e-05
342;trace;1;0;0;0
342;calc_total;1;3.391;3.391;3.391
313;compErr;1;1.666e-06;1.666e-06;1.666e-06
313;init;1;0.135181;0.135181;0.135181
313;update;1;2.76461;2.76461;2.76461
313;sync;1;0.30743;0.30743;0.30743
313;evalKnownDf;1;0;0;0
313;write;1;1.5568e-05;1.5568e-05;1.5568e-05
313;trace;1;0;0;0
313;calc_total;1;3.07204;3.07204;3.07204
362;compErr;1;1.154e-06;1.154e-06;1.154e-06
362;init;1;0.13415;0.13415;0.13415
362;update;1;2.74225;2.74225;2.74225
362;sync;1;0.758316;0.758316;0.758316
362;evalKnownDf;1;0;0;0
362;write;1;1.8422e-05;1.8422e-05;1.8422e-05
362;trace;1;0;0;0
362;calc_total;1;3.50057;3.50057;3.50057
12;compErr;1;2.156e-06;2.156e-06;2.156e-06
12;init;1;0.137067;0.137067;0.137067
12;update;1;2.72323;2.72323;2.72323
12;sync;1;0.407078;0.407078;0.407078
12;evalKnownDf;1;0;0;0
12;write;1;2.6567e-05;2.6567e-05;2.6567e-05
12;trace;1;0;0;0
12;calc_total;1;3.13031;3.13031;3.13031
107;compErr;1;1.506e-06;1.506e-06;1.506e-06
107;init;1;0.134059;0.134059;0.134059
107;update;1;2.75874;2.75874;2.75874
107;sync;1;0.965233;0.965233;0.965233
107;evalKnownDf;1;0;0;0
107;write;1;2.2799e-05;2.2799e-05;2.2799e-05
107;trace;1;0;0;0
107;calc_total;1;3.72397;3.72397;3.72397
127;compErr;1;2.134e-06;2.134e-06;2.134e-06
127;init;1;0.134405;0.134405;0.134405
127;update;1;2.71381;2.71381;2.71381
127;sync;1;0.284116;0.284116;0.284116
127;evalKnownDf;1;0;0;0
127;write;1;2.2685e-05;2.2685e-05;2.2685e-05
127;trace;1;0;0;0
127;calc_total;1;2.99793;2.99793;2.99793
196;compErr;1;1.28e-06;1.28e-06;1.28e-06
196;init;1;0.134217;0.134217;0.134217
196;update;1;2.70941;2.70941;2.70941
196;sync;1;1.76204;1.76204;1.76204
196;evalKnownDf;1;0;0;0
196;write;1;1.9639e-05;1.9639e-05;1.9639e-05
196;trace;1;0;0;0
196;calc_total;1;4.47145;4.47145;4.47145
147;compErr;1;3.072e-06;3.072e-06;3.072e-06
147;init;1;0.134775;0.134775;0.134775
147;update;1;2.71451;2.71451;2.71451
147;sync;1;2.60332;2.60332;2.60332
147;evalKnownDf;1;0;0;0
147;write;1;2.4998e-05;2.4998e-05;2.4998e-05
147;trace;1;0;0;0
147;calc_total;1;5.31783;5.31783;5.31783
260;compErr;1;1.558e-06;1.558e-06;1.558e-06
260;init;1;0.134341;0.134341;0.134341
260;update;1;2.70768;2.70768;2.70768
260;sync;1;0.972224;0.972224;0.972224
260;evalKnownDf;1;0;0;0
260;write;1;2.2572e-05;2.2572e-05;2.2572e-05
260;trace;1;0;0;0
260;calc_total;1;3.6799;3.6799;3.6799
217;compErr;1;1.056e-06;1.056e-06;1.056e-06
217;init;1;0.134574;0.134574;0.134574
217;update;1;2.77041;2.77041;2.77041
217;sync;1;1.35373;1.35373;1.35373
217;evalKnownDf;1;0;0;0
217;write;1;1.9763e-05;1.9763e-05;1.9763e-05
217;trace;1;0;0;0
217;calc_total;1;4.12414;4.12414;4.12414
343;compErr;1;1.707e-06;1.707e-06;1.707e-06
343;init;1;0.1347;0.1347;0.1347
343;update;1;2.7949;2.7949;2.7949
343;sync;1;0.963494;0.963494;0.963494
343;evalKnownDf;1;0;0;0
343;write;1;1.5196e-05;1.5196e-05;1.5196e-05
343;trace;1;0;0;0
343;calc_total;1;3.75839;3.75839;3.75839
314;compErr;1;1.467e-06;1.467e-06;1.467e-06
314;init;1;0.135436;0.135436;0.135436
314;update;1;2.75558;2.75558;2.75558
314;sync;1;0.168105;0.168105;0.168105
314;evalKnownDf;1;0;0;0
314;write;1;1.5821e-05;1.5821e-05;1.5821e-05
314;trace;1;0;0;0
314;calc_total;1;2.92368;2.92368;2.92368
366;compErr;1;1.432e-06;1.432e-06;1.432e-06
366;init;1;0.133637;0.133637;0.133637
366;update;1;2.73954;2.73954;2.73954
366;sync;1;3.04279;3.04279;3.04279
366;evalKnownDf;1;0;0;0
366;write;1;1.6603e-05;1.6603e-05;1.6603e-05
366;trace;1;0;0;0
366;calc_total;1;5.78233;5.78233;5.78233
13;compErr;1;3.062e-06;3.062e-06;3.062e-06
13;init;1;0.135663;0.135663;0.135663
13;update;1;2.73595;2.73595;2.73595
13;sync;1;0.320266;0.320266;0.320266
13;evalKnownDf;1;0;0;0
13;write;1;2.3245e-05;2.3245e-05;2.3245e-05
13;trace;1;0;0;0
13;calc_total;1;3.05622;3.05622;3.05622
108;compErr;1;7.93e-07;7.93e-07;7.93e-07
108;init;1;0.137051;0.137051;0.137051
108;update;1;2.7413;2.7413;2.7413
108;sync;1;0.318173;0.318173;0.318173
108;evalKnownDf;1;0;0;0
108;write;1;2.0206e-05;2.0206e-05;2.0206e-05
108;trace;1;0;0;0
108;calc_total;1;3.05947;3.05947;3.05947
128;compErr;1;2.319e-06;2.319e-06;2.319e-06
128;init;1;0.134144;0.134144;0.134144
128;update;1;2.71682;2.71682;2.71682
128;sync;1;3.15984;3.15984;3.15984
128;evalKnownDf;1;0;0;0
128;write;1;1.9654e-05;1.9654e-05;1.9654e-05
128;trace;1;0;0;0
128;calc_total;1;5.87666;5.87666;5.87666
197;compErr;1;2.398e-06;2.398e-06;2.398e-06
197;init;1;0.135022;0.135022;0.135022
197;update;1;2.73696;2.73696;2.73696
197;sync;1;1.8041;1.8041;1.8041
197;evalKnownDf;1;0;0;0
197;write;1;1.873e-05;1.873e-05;1.873e-05
197;trace;1;0;0;0
197;calc_total;1;4.54106;4.54106;4.54106
148;compErr;1;1.967e-06;1.967e-06;1.967e-06
148;init;1;0.134731;0.134731;0.134731
148;update;1;2.74156;2.74156;2.74156
148;sync;1;0.343326;0.343326;0.343326
148;evalKnownDf;1;0;0;0
148;write;1;1.9954e-05;1.9954e-05;1.9954e-05
148;trace;1;0;0;0
148;calc_total;1;3.08489;3.08489;3.08489
261;compErr;1;1.672e-06;1.672e-06;1.672e-06
261;init;1;0.134229;0.134229;0.134229
261;update;1;2.74719;2.74719;2.74719
261;sync;1;1.12453;1.12453;1.12453
261;evalKnownDf;1;0;0;0
261;write;1;2.3386e-05;2.3386e-05;2.3386e-05
261;trace;1;0;0;0
261;calc_total;1;3.87172;3.87172;3.87172
218;compErr;1;1.655e-06;1.655e-06;1.655e-06
218;init;1;0.136892;0.136892;0.136892
218;update;1;2.78042;2.78042;2.78042
218;sync;1;0.421989;0.421989;0.421989
218;evalKnownDf;1;0;0;0
218;write;1;1.6498e-05;1.6498e-05;1.6498e-05
218;trace;1;0;0;0
218;calc_total;1;3.20241;3.20241;3.20241
344;compErr;1;1.292e-06;1.292e-06;1.292e-06
344;init;1;0.135115;0.135115;0.135115
344;update;1;2.76355;2.76355;2.76355
344;sync;1;1.4601;1.4601;1.4601
344;evalKnownDf;1;0;0;0
344;write;1;1.4429e-05;1.4429e-05;1.4429e-05
344;trace;1;0;0;0
344;calc_total;1;4.22365;4.22365;4.22365
315;compErr;1;2.264e-06;2.264e-06;2.264e-06
315;init;1;0.137316;0.137316;0.137316
315;update;1;2.75133;2.75133;2.75133
315;sync;1;0.167929;0.167929;0.167929
315;evalKnownDf;1;0;0;0
315;write;1;2.6109e-05;2.6109e-05;2.6109e-05
315;trace;1;0;0;0
315;calc_total;1;2.91926;2.91926;2.91926
367;compErr;1;2.035e-06;2.035e-06;2.035e-06
367;init;1;0.1341;0.1341;0.1341
367;update;1;2.7265;2.7265;2.7265
367;sync;1;0.416701;0.416701;0.416701
367;evalKnownDf;1;0;0;0
367;write;1;1.9332e-05;1.9332e-05;1.9332e-05
367;trace;1;0;0;0
367;calc_total;1;3.1432;3.1432;3.1432
14;compErr;1;1.598e-06;1.598e-06;1.598e-06
14;init;1;0.13485;0.13485;0.13485
14;update;1;2.74698;2.74698;2.74698
14;sync;1;0.354981;0.354981;0.354981
14;evalKnownDf;1;0;0;0
14;write;1;1.8185e-05;1.8185e-05;1.8185e-05
14;trace;1;0;0;0
14;calc_total;1;3.10196;3.10196;3.10196
109;compErr;1;1.544e-06;1.544e-06;1.544e-06
109;init;1;0.1351;0.1351;0.1351
109;update;1;2.76827;2.76827;2.76827
109;sync;1;0.558332;0.558332;0.558332
109;evalKnownDf;1;0;0;0
109;write;1;1.7259e-05;1.7259e-05;1.7259e-05
109;trace;1;0;0;0
109;calc_total;1;3.3266;3.3266;3.3266
129;compErr;1;2.367e-06;2.367e-06;2.367e-06
129;init;1;0.133904;0.133904;0.133904
129;update;1;2.71431;2.71431;2.71431
129;sync;1;3.1001;3.1001;3.1001
129;evalKnownDf;1;0;0;0
129;write;1;1.9338e-05;1.9338e-05;1.9338e-05
129;trace;1;0;0;0
129;calc_total;1;5.81441;5.81441;5.81441
198;compErr;1;1.805e-06;1.805e-06;1.805e-06
198;init;1;0.136459;0.136459;0.136459
198;update;1;2.72565;2.72565;2.72565
198;sync;1;1.44742;1.44742;1.44742
198;evalKnownDf;1;0;0;0
198;write;1;1.949e-05;1.949e-05;1.949e-05
198;trace;1;0;0;0
198;calc_total;1;4.17307;4.17307;4.17307
149;compErr;1;2.208e-06;2.208e-06;2.208e-06
149;init;1;0.135026;0.135026;0.135026
149;update;1;2.71328;2.71328;2.71328
149;sync;1;1.35196;1.35196;1.35196
149;evalKnownDf;1;0;0;0
149;write;1;2.558e-05;2.558e-05;2.558e-05
149;trace;1;0;0;0
149;calc_total;1;4.06524;4.06524;4.06524
262;compErr;1;1.406e-06;1.406e-06;1.406e-06
262;init;1;0.136175;0.136175;0.136175
262;update;1;2.75384;2.75384;2.75384
262;sync;1;0.978845;0.978845;0.978845
262;evalKnownDf;1;0;0;0
262;write;1;2.0449e-05;2.0449e-05;2.0449e-05
262;trace;1;0;0;0
262;calc_total;1;3.73268;3.73268;3.73268
219;compErr;1;1.662e-06;1.662e-06;1.662e-06
219;init;1;0.134754;0.134754;0.134754
219;update;1;2.78146;2.78146;2.78146
219;sync;1;0.330548;0.330548;0.330548
219;evalKnownDf;1;0;0;0
219;write;1;1.6888e-05;1.6888e-05;1.6888e-05
219;trace;1;0;0;0
219;calc_total;1;3.11201;3.11201;3.11201
345;compErr;1;1.284e-06;1.284e-06;1.284e-06
345;init;1;0.134702;0.134702;0.134702
345;update;1;2.7943;2.7943;2.7943
345;sync;1;0.452371;0.452371;0.452371
345;evalKnownDf;1;0;0;0
345;write;1;1.6961e-05;1.6961e-05;1.6961e-05
345;trace;1;0;0;0
345;calc_total;1;3.24667;3.24667;3.24667
316;compErr;1;1.468e-06;1.468e-06;1.468e-06
316;init;1;0.134128;0.134128;0.134128
316;update;1;2.73882;2.73882;2.73882
316;sync;1;0.655428;0.655428;0.655428
316;evalKnownDf;1;0;0;0
316;write;1;1.4543e-05;1.4543e-05;1.4543e-05
316;trace;1;0;0;0
316;calc_total;1;3.39425;3.39425;3.39425
368;compErr;1;1.881e-06;1.881e-06;1.881e-06
368;init;1;0.133925;0.133925;0.133925
368;update;1;2.74031;2.74031;2.74031
368;sync;1;0.196547;0.196547;0.196547
368;evalKnownDf;1;0;0;0
368;write;1;1.9596e-05;1.9596e-05;1.9596e-05
368;trace;1;0;0;0
368;calc_total;1;2.93686;2.93686;2.93686
15;compErr;1;2.9e-06;2.9e-06;2.9e-06
15;init;1;0.134305;0.134305;0.134305
15;update;1;2.77364;2.77364;2.77364
15;sync;1;0.282757;0.282757;0.282757
15;evalKnownDf;1;0;0;0
15;write;1;2.7754e-05;2.7754e-05;2.7754e-05
15;trace;1;0;0;0
15;calc_total;1;3.0564;3.0564;3.0564
110;compErr;1;1.862e-06;1.862e-06;1.862e-06
110;init;1;0.134213;0.134213;0.134213
110;update;1;2.75151;2.75151;2.75151
110;sync;1;0.162899;0.162899;0.162899
110;evalKnownDf;1;0;0;0
110;write;1;1.5549e-05;1.5549e-05;1.5549e-05
110;trace;1;0;0;0
110;calc_total;1;2.91441;2.91441;2.91441
130;compErr;1;1.171e-06;1.171e-06;1.171e-06
130;init;1;0.133525;0.133525;0.133525
130;update;1;2.73965;2.73965;2.73965
130;sync;1;2.23627;2.23627;2.23627
130;evalKnownDf;1;0;0;0
130;write;1;1.5654e-05;1.5654e-05;1.5654e-05
130;trace;1;0;0;0
130;calc_total;1;4.97592;4.97592;4.97592
200;compErr;1;1.81e-06;1.81e-06;1.81e-06
200;init;1;0.134952;0.134952;0.134952
200;update;1;2.71127;2.71127;2.71127
200;sync;1;0.599635;0.599635;0.599635
200;evalKnownDf;1;0;0;0
200;write;1;2.2565e-05;2.2565e-05;2.2565e-05
200;trace;1;0;0;0
200;calc_total;1;3.31091;3.31091;3.31091
150;compErr;1;3.05e-06;3.05e-06;3.05e-06
150;init;1;0.134421;0.134421;0.134421
150;update;1;2.71448;2.71448;2.71448
150;sync;1;1.30539;1.30539;1.30539
150;evalKnownDf;1;0;0;0
150;write;1;2.0768e-05;2.0768e-05;2.0768e-05
150;trace;1;0;0;0
150;calc_total;1;4.01987;4.01987;4.01987
263;compErr;1;2.053e-06;2.053e-06;2.053e-06
263;init;1;0.13702;0.13702;0.13702
263;update;1;2.72094;2.72094;2.72094
263;sync;1;0.943447;0.943447;0.943447
263;evalKnownDf;1;0;0;0
263;write;1;2.3508e-05;2.3508e-05;2.3508e-05
263;trace;1;0;0;0
263;calc_total;1;3.66439;3.66439;3.66439
220;compErr;1;1.472e-06;1.472e-06;1.472e-06
220;init;1;0.136401;0.136401;0.136401
220;update;1;2.78245;2.78245;2.78245
220;sync;1;0.610007;0.610007;0.610007
220;evalKnownDf;1;0;0;0
220;write;1;1.4937e-05;1.4937e-05;1.4937e-05
220;trace;1;0;0;0
220;calc_total;1;3.39245;3.39245;3.39245
346;compErr;1;2.182e-06;2.182e-06;2.182e-06
346;init;1;0.134838;0.134838;0.134838
346;update;1;2.78123;2.78123;2.78123
346;sync;1;0.374368;0.374368;0.374368
346;evalKnownDf;1;0;0;0
346;write;1;1.7757e-05;1.7757e-05;1.7757e-05
346;trace;1;0;0;0
346;calc_total;1;3.1556;3.1556;3.1556
317;compErr;1;1.048e-06;1.048e-06;1.048e-06
317;init;1;0.135086;0.135086;0.135086
317;update;1;2.75364;2.75364;2.75364
317;sync;1;0.206738;0.206738;0.206738
317;evalKnownDf;1;0;0;0
317;write;1;1.6943e-05;1.6943e-05;1.6943e-05
317;trace;1;0;0;0
317;calc_total;1;2.96038;2.96038;2.96038
369;compErr;1;1.573e-06;1.573e-06;1.573e-06
369;init;1;0.134171;0.134171;0.134171
369;update;1;2.74643;2.74643;2.74643
369;sync;1;4.89367;4.89367;4.89367
369;evalKnownDf;1;0;0;0
369;write;1;1.8895e-05;1.8895e-05;1.8895e-05
369;trace;1;0;0;0
369;calc_total;1;7.6401;7.6401;7.6401
16;compErr;1;2.102e-06;2.102e-06;2.102e-06
16;init;1;0.137824;0.137824;0.137824
16;update;1;2.71668;2.71668;2.71668
16;sync;1;0.0635646;0.0635646;0.0635646
16;evalKnownDf;1;0;0;0
16;write;1;2.3462e-05;2.3462e-05;2.3462e-05
16;trace;1;0;0;0
16;calc_total;1;2.78024;2.78024;2.78024
111;compErr;1;8.38e-07;8.38e-07;8.38e-07
111;init;1;0.13481;0.13481;0.13481
111;update;1;2.7325;2.7325;2.7325
111;sync;1;0.330773;0.330773;0.330773
111;evalKnownDf;1;0;0;0
111;write;1;2.0238e-05;2.0238e-05;2.0238e-05
111;trace;1;0;0;0
111;calc_total;1;3.06327;3.06327;3.06327
131;compErr;1;9.81e-07;9.81e-07;9.81e-07
131;init;1;0.134232;0.134232;0.134232
131;update;1;2.73658;2.73658;2.73658
131;sync;1;1.99683;1.99683;1.99683
131;evalKnownDf;1;0;0;0
131;write;1;1.6796e-05;1.6796e-05;1.6796e-05
131;trace;1;0;0;0
131;calc_total;1;4.73341;4.73341;4.73341
201;compErr;1;1.41e-06;1.41e-06;1.41e-06
201;init;1;0.136742;0.136742;0.136742
201;update;1;2.81281;2.81281;2.81281
201;sync;1;1.01322;1.01322;1.01322
201;evalKnownDf;1;0;0;0
201;write;1;1.977e-05;1.977e-05;1.977e-05
201;trace;1;0;0;0
201;calc_total;1;3.82603;3.82603;3.82603
151;compErr;1;1.892e-06;1.892e-06;1.892e-06
151;init;1;0.134946;0.134946;0.134946
151;update;1;2.73865;2.73865;2.73865
151;sync;1;2.84728;2.84728;2.84728
151;evalKnownDf;1;0;0;0
151;write;1;1.9332e-05;1.9332e-05;1.9332e-05
151;trace;1;0;0;0
151;calc_total;1;5.58593;5.58593;5.58593
240;compErr;1;2.991e-06;2.991e-06;2.991e-06
240;init;1;0.134248;0.134248;0.134248
240;update;1;2.71663;2.71663;2.71663
240;sync;1;1.57253;1.57253;1.57253
240;evalKnownDf;1;0;0;0
240;write;1;2.0682e-05;2.0682e-05;2.0682e-05
240;trace;1;0;0;0
240;calc_total;1;4.28916;4.28916;4.28916
221;compErr;1;2.087e-06;2.087e-06;2.087e-06
221;init;1;0.134833;0.134833;0.134833
221;update;1;2.75317;2.75317;2.75317
221;sync;1;0.447156;0.447156;0.447156
221;evalKnownDf;1;0;0;0
221;write;1;1.5947e-05;1.5947e-05;1.5947e-05
221;trace;1;0;0;0
221;calc_total;1;3.20033;3.20033;3.20033
347;compErr;1;1.336e-06;1.336e-06;1.336e-06
347;init;1;0.134474;0.134474;0.134474
347;update;1;2.77941;2.77941;2.77941
347;sync;1;0.261835;0.261835;0.261835
347;evalKnownDf;1;0;0;0
347;write;1;1.6819e-05;1.6819e-05;1.6819e-05
347;trace;1;0;0;0
347;calc_total;1;3.04125;3.04125;3.04125
318;compErr;1;1.44e-06;1.44e-06;1.44e-06
318;init;1;0.134152;0.134152;0.134152
318;update;1;2.75208;2.75208;2.75208
318;sync;1;0.962245;0.962245;0.962245
318;evalKnownDf;1;0;0;0
318;write;1;1.5131e-05;1.5131e-05;1.5131e-05
318;trace;1;0;0;0
318;calc_total;1;3.71432;3.71432;3.71432
372;compErr;1;1.573e-06;1.573e-06;1.573e-06
372;init;1;0.13595;0.13595;0.13595
372;update;1;2.74158;2.74158;2.74158
372;sync;1;0.789536;0.789536;0.789536
372;evalKnownDf;1;0;0;0
372;write;1;2.058e-05;2.058e-05;2.058e-05
372;trace;1;0;0;0
372;calc_total;1;3.53112;3.53112;3.53112
17;compErr;1;1.574e-06;1.574e-06;1.574e-06
17;init;1;0.137519;0.137519;0.137519
17;update;1;2.76442;2.76442;2.76442
17;sync;1;0.0135659;0.0135659;0.0135659
17;evalKnownDf;1;0;0;0
17;write;1;1.461e-05;1.461e-05;1.461e-05
17;trace;1;0;0;0
17;calc_total;1;2.77799;2.77799;2.77799
168;compErr;1;6.19e-07;6.19e-07;6.19e-07
168;init;1;0.135676;0.135676;0.135676
168;update;1;2.7512;2.7512;2.7512
168;sync;1;1.31465;1.31465;1.31465
168;evalKnownDf;1;0;0;0
168;write;1;1.7592e-05;1.7592e-05;1.7592e-05
168;trace;1;0;0;0
168;calc_total;1;4.06586;4.06586;4.06586
112;compErr;1;1.567e-06;1.567e-06;1.567e-06
112;init;1;0.133936;0.133936;0.133936
112;update;1;2.7396;2.7396;2.7396
112;sync;1;0.259723;0.259723;0.259723
112;evalKnownDf;1;0;0;0
112;write;1;1.9052e-05;1.9052e-05;1.9052e-05
112;trace;1;0;0;0
112;calc_total;1;2.99932;2.99932;2.99932
132;compErr;1;2.289e-06;2.289e-06;2.289e-06
132;init;1;0.135701;0.135701;0.135701
132;update;1;2.71838;2.71838;2.71838
132;sync;1;1.00045;1.00045;1.00045
132;evalKnownDf;1;0;0;0
132;write;1;2.0132e-05;2.0132e-05;2.0132e-05
132;trace;1;0;0;0
132;calc_total;1;3.71883;3.71883;3.71883
202;compErr;1;1.899e-06;1.899e-06;1.899e-06
202;init;1;0.136635;0.136635;0.136635
202;update;1;2.71475;2.71475;2.71475
202;sync;1;0.904407;0.904407;0.904407
202;evalKnownDf;1;0;0;0
202;write;1;2.0267e-05;2.0267e-05;2.0267e-05
202;trace;1;0;0;0
202;calc_total;1;3.61916;3.61916;3.61916
152;compErr;1;1.139e-06;1.139e-06;1.139e-06
152;init;1;0.134663;0.134663;0.134663
152;update;1;2.76588;2.76588;2.76588
152;sync;1;1.64851;1.64851;1.64851
152;evalKnownDf;1;0;0;0
152;write;1;1.5924e-05;1.5924e-05;1.5924e-05
152;trace;1;0;0;0
152;calc_total;1;4.4144;4.4144;4.4144
241;compErr;1;2.714e-06;2.714e-06;2.714e-06
241;init;1;0.13453;0.13453;0.13453
241;update;1;2.71451;2.71451;2.71451
241;sync;1;3.42812;3.42812;3.42812
241;evalKnownDf;1;0;0;0
241;write;1;2.0792e-05;2.0792e-05;2.0792e-05
241;trace;1;0;0;0
241;calc_total;1;6.14264;6.14264;6.14264
222;compErr;1;2.337e-06;2.337e-06;2.337e-06
222;init;1;0.134718;0.134718;0.134718
222;update;1;2.75552;2.75552;2.75552
222;sync;1;0.401193;0.401193;0.401193
222;evalKnownDf;1;0;0;0
222;write;1;2.046e-05;2.046e-05;2.046e-05
222;trace;1;0;0;0
222;calc_total;1;3.15671;3.15671;3.15671
348;compErr;1;1.354e-06;1.354e-06;1.354e-06
348;init;1;0.134278;0.134278;0.134278
348;update;1;2.75638;2.75638;2.75638
348;sync;1;0.328692;0.328692;0.328692
348;evalKnownDf;1;0;0;0
348;write;1;1.7723e-05;1.7723e-05;1.7723e-05
348;trace;1;0;0;0
348;calc_total;1;3.08507;3.08507;3.08507
319;compErr;1;1.692e-06;1.692e-06;1.692e-06
319;init;1;0.134198;0.134198;0.134198
319;update;1;2.77386;2.77386;2.77386
319;sync;1;0.135483;0.135483;0.135483
319;evalKnownDf;1;0;0;0
319;write;1;1.5698e-05;1.5698e-05;1.5698e-05
319;trace;1;0;0;0
319;calc_total;1;2.90934;2.90934;2.90934
373;compErr;1;1.561e-06;1.561e-06;1.561e-06
373;init;1;0.134121;0.134121;0.134121
373;update;1;2.75978;2.75978;2.75978
373;sync;1;1.5143;1.5143;1.5143
373;evalKnownDf;1;0;0;0
373;write;1;2.0121e-05;2.0121e-05;2.0121e-05
373;trace;1;0;0;0
373;calc_total;1;4.27408;4.27408;4.27408
18;compErr;1;6.7e-07;6.7e-07;6.7e-07
18;init;1;0.137828;0.137828;0.137828
18;update;1;2.76241;2.76241;2.76241
18;sync;1;0.0139499;0.0139499;0.0139499
18;evalKnownDf;1;0;0;0
18;write;1;1.5242e-05;1.5242e-05;1.5242e-05
18;trace;1;0;0;0
18;calc_total;1;2.77636;2.77636;2.77636
169;compErr;1;1.066e-06;1.066e-06;1.066e-06
169;init;1;0.134643;0.134643;0.134643
169;update;1;2.76759;2.76759;2.76759
169;sync;1;1.39848;1.39848;1.39848
169;evalKnownDf;1;0;0;0
169;write;1;1.6995e-05;1.6995e-05;1.6995e-05
169;trace;1;0;0;0
169;calc_total;1;4.16606;4.16606;4.16606
114;compErr;1;1.536e-06;1.536e-06;1.536e-06
114;init;1;0.133424;0.133424;0.133424
114;update;1;2.74271;2.74271;2.74271
114;sync;1;1.36409;1.36409;1.36409
114;evalKnownDf;1;0;0;0
114;write;1;1.8822e-05;1.8822e-05;1.8822e-05
114;trace;1;0;0;0
114;calc_total;1;4.10681;4.10681;4.10681
133;compErr;1;1.207e-06;1.207e-06;1.207e-06
133;init;1;0.134102;0.134102;0.134102
133;update;1;2.74718;2.74718;2.74718
133;sync;1;1.51559;1.51559;1.51559
133;evalKnownDf;1;0;0;0
133;write;1;1.8603e-05;1.8603e-05;1.8603e-05
133;trace;1;0;0;0
133;calc_total;1;4.26277;4.26277;4.26277
203;compErr;1;2.238e-06;2.238e-06;2.238e-06
203;init;1;0.134369;0.134369;0.134369
203;update;1;2.70653;2.70653;2.70653
203;sync;1;0.815519;0.815519;0.815519
203;evalKnownDf;1;0;0;0
203;write;1;2.1882e-05;2.1882e-05;2.1882e-05
203;trace;1;0;0;0
203;calc_total;1;3.52205;3.52205;3.52205
153;compErr;1;1.569e-06;1.569e-06;1.569e-06
153;init;1;0.134616;0.134616;0.134616
153;update;1;2.75489;2.75489;2.75489
153;sync;1;1.81923;1.81923;1.81923
153;evalKnownDf;1;0;0;0
153;write;1;1.7111e-05;1.7111e-05;1.7111e-05
153;trace;1;0;0;0
153;calc_total;1;4.57412;4.57412;4.57412
242;compErr;1;1.954e-06;1.954e-06;1.954e-06
242;init;1;0.137033;0.137033;0.137033
242;update;1;2.74277;2.74277;2.74277
242;sync;1;1.83654;1.83654;1.83654
242;evalKnownDf;1;0;0;0
242;write;1;1.9519e-05;1.9519e-05;1.9519e-05
242;trace;1;0;0;0
242;calc_total;1;4.57931;4.57931;4.57931
223;compErr;1;1.67e-06;1.67e-06;1.67e-06
223;init;1;0.13616;0.13616;0.13616
223;update;1;2.71922;2.71922;2.71922
223;sync;1;0.284762;0.284762;0.284762
223;evalKnownDf;1;0;0;0
223;write;1;2.1246e-05;2.1246e-05;2.1246e-05
223;trace;1;0;0;0
223;calc_total;1;3.00398;3.00398;3.00398
349;compErr;1;1.319e-06;1.319e-06;1.319e-06
349;init;1;0.136552;0.136552;0.136552
349;update;1;2.73241;2.73241;2.73241
349;sync;1;0.188416;0.188416;0.188416
349;evalKnownDf;1;0;0;0
349;write;1;2.0173e-05;2.0173e-05;2.0173e-05
349;trace;1;0;0;0
349;calc_total;1;2.92083;2.92083;2.92083
320;compErr;1;1.416e-06;1.416e-06;1.416e-06
320;init;1;0.138123;0.138123;0.138123
320;update;1;2.81042;2.81042;2.81042
320;sync;1;0.159487;0.159487;0.159487
320;evalKnownDf;1;0;0;0
320;write;1;2.1789e-05;2.1789e-05;2.1789e-05
320;trace;1;0;0;0
320;calc_total;1;2.96991;2.96991;2.96991
374;compErr;1;1.985e-06;1.985e-06;1.985e-06
374;init;1;0.135631;0.135631;0.135631
374;update;1;2.76243;2.76243;2.76243
374;sync;1;1.21392;1.21392;1.21392
374;evalKnownDf;1;0;0;0
374;write;1;1.8416e-05;1.8416e-05;1.8416e-05
374;trace;1;0;0;0
374;calc_total;1;3.97634;3.97634;3.97634
19;compErr;1;6.22e-07;6.22e-07;6.22e-07
19;init;1;0.138965;0.138965;0.138965
19;update;1;2.73708;2.73708;2.73708
19;sync;1;0.0396204;0.0396204;0.0396204
19;evalKnownDf;1;0;0;0
19;write;1;1.5649e-05;1.5649e-05;1.5649e-05
19;trace;1;0;0;0
19;calc_total;1;2.7767;2.7767;2.7767
170;compErr;1;2.086e-06;2.086e-06;2.086e-06
170;init;1;0.136174;0.136174;0.136174
170;update;1;2.77985;2.77985;2.77985
170;sync;1;0.696928;0.696928;0.696928
170;evalKnownDf;1;0;0;0
170;write;1;1.6843e-05;1.6843e-05;1.6843e-05
170;trace;1;0;0;0
170;calc_total;1;3.47677;3.47677;3.47677
115;compErr;1;1.889e-06;1.889e-06;1.889e-06
115;init;1;0.135958;0.135958;0.135958
115;update;1;2.7664;2.7664;2.7664
115;sync;1;0.855013;0.855013;0.855013
115;evalKnownDf;1;0;0;0
115;write;1;2.1204e-05;2.1204e-05;2.1204e-05
115;trace;1;0;0;0
115;calc_total;1;3.62141;3.62141;3.62141
134;compErr;1;1.495e-06;1.495e-06;1.495e-06
134;init;1;0.136868;0.136868;0.136868
134;update;1;2.77941;2.77941;2.77941
134;sync;1;0.226606;0.226606;0.226606
134;evalKnownDf;1;0;0;0
134;write;1;1.8217e-05;1.8217e-05;1.8217e-05
134;trace;1;0;0;0
134;calc_total;1;3.00602;3.00602;3.00602
204;compErr;1;1.594e-06;1.594e-06;1.594e-06
204;init;1;0.133996;0.133996;0.133996
204;update;1;2.70846;2.70846;2.70846
204;sync;1;4.53357;4.53357;4.53357
204;evalKnownDf;1;0;0;0
204;write;1;1.7259e-05;1.7259e-05;1.7259e-05
204;trace;1;0;0;0
204;calc_total;1;7.24204;7.24204;7.24204
154;compErr;1;1.125e-06;1.125e-06;1.125e-06
154;init;1;0.136693;0.136693;0.136693
154;update;1;2.72621;2.72621;2.72621
154;sync;1;1.01063;1.01063;1.01063
154;evalKnownDf;1;0;0;0
154;write;1;1.5258e-05;1.5258e-05;1.5258e-05
154;trace;1;0;0;0
154;calc_total;1;3.73684;3.73684;3.73684
243;compErr;1;2.11e-06;2.11e-06;2.11e-06
243;init;1;0.135059;0.135059;0.135059
243;update;1;2.79591;2.79591;2.79591
243;sync;1;1.9201;1.9201;1.9201
243;evalKnownDf;1;0;0;0
243;write;1;2.1491e-05;2.1491e-05;2.1491e-05
243;trace;1;0;0;0
243;calc_total;1;4.71601;4.71601;4.71601
224;compErr;1;1.35e-06;1.35e-06;1.35e-06
224;init;1;0.135803;0.135803;0.135803
224;update;1;2.75336;2.75336;2.75336
224;sync;1;0.0393184;0.0393184;0.0393184
224;evalKnownDf;1;0;0;0
224;write;1;1.5396e-05;1.5396e-05;1.5396e-05
224;trace;1;0;0;0
224;calc_total;1;2.79268;2.79268;2.79268
350;compErr;1;9.73e-07;9.73e-07;9.73e-07
350;init;1;0.134796;0.134796;0.134796
350;update;1;2.73065;2.73065;2.73065
350;sync;1;0.0866897;0.0866897;0.0866897
350;evalKnownDf;1;0;0;0
350;write;1;1.9332e-05;1.9332e-05;1.9332e-05
350;trace;1;0;0;0
350;calc_total;1;2.81734;2.81734;2.81734
321;compErr;1;2.619e-06;2.619e-06;2.619e-06
321;init;1;0.13408;0.13408;0.13408
321;update;1;2.74357;2.74357;2.74357
321;sync;1;2.6979;2.6979;2.6979
321;evalKnownDf;1;0;0;0
321;write;1;2.74e-05;2.74e-05;2.74e-05
321;trace;1;0;0;0
321;calc_total;1;5.44147;5.44147;5.44147
375;compErr;1;2.315e-06;2.315e-06;2.315e-06
375;init;1;0.13401;0.13401;0.13401
375;update;1;2.77676;2.77676;2.77676
375;sync;1;0.470953;0.470953;0.470953
375;evalKnownDf;1;0;0;0
375;write;1;1.9368e-05;1.9368e-05;1.9368e-05
375;trace;1;0;0;0
375;calc_total;1;3.24771;3.24771;3.24771
20;compErr;1;1.617e-06;1.617e-06;1.617e-06
20;init;1;0.137791;0.137791;0.137791
20;update;1;2.74124;2.74124;2.74124
20;sync;1;0.0359855;0.0359855;0.0359855
20;evalKnownDf;1;0;0;0
20;write;1;1.7318e-05;1.7318e-05;1.7318e-05
20;trace;1;0;0;0
20;calc_total;1;2.77723;2.77723;2.77723
171;compErr;1;2.177e-06;2.177e-06;2.177e-06
171;init;1;0.134732;0.134732;0.134732
171;update;1;2.73051;2.73051;2.73051
171;sync;1;1.31795;1.31795;1.31795
171;evalKnownDf;1;0;0;0
171;write;1;2.1385e-05;2.1385e-05;2.1385e-05
171;trace;1;0;0;0
171;calc_total;1;4.04845;4.04845;4.04845
117;compErr;1;1.655e-06;1.655e-06;1.655e-06
117;init;1;0.134081;0.134081;0.134081
117;update;1;2.74668;2.74668;2.74668
117;sync;1;0.75376;0.75376;0.75376
117;evalKnownDf;1;0;0;0
117;write;1;1.9516e-05;1.9516e-05;1.9516e-05
117;trace;1;0;0;0
117;calc_total;1;3.50044;3.50044;3.50044
135;compErr;1;1.051e-06;1.051e-06;1.051e-06
135;init;1;0.133674;0.133674;0.133674
135;update;1;2.75654;2.75654;2.75654
135;sync;1;1.28836;1.28836;1.28836
135;evalKnownDf;1;0;0;0
135;write;1;1.7521e-05;1.7521e-05;1.7521e-05
135;trace;1;0;0;0
135;calc_total;1;4.0449;4.0449;4.0449
206;compErr;1;1.742e-06;1.742e-06;1.742e-06
206;init;1;0.134539;0.134539;0.134539
206;update;1;2.73713;2.73713;2.73713
206;sync;1;1.84624;1.84624;1.84624
206;evalKnownDf;1;0;0;0
206;write;1;2.6365e-05;2.6365e-05;2.6365e-05
206;trace;1;0;0;0
206;calc_total;1;4.58337;4.58337;4.58337
155;compErr;1;1.811e-06;1.811e-06;1.811e-06
155;init;1;0.134748;0.134748;0.134748
155;update;1;2.74341;2.74341;2.74341
155;sync;1;1.03591;1.03591;1.03591
155;evalKnownDf;1;0;0;0
155;write;1;2.2632e-05;2.2632e-05;2.2632e-05
155;trace;1;0;0;0
155;calc_total;1;3.77931;3.77931;3.77931
244;compErr;1;1.715e-06;1.715e-06;1.715e-06
244;init;1;0.134354;0.134354;0.134354
244;update;1;2.71136;2.71136;2.71136
244;sync;1;1.79698;1.79698;1.79698
244;evalKnownDf;1;0;0;0
244;write;1;1.9363e-05;1.9363e-05;1.9363e-05
244;trace;1;0;0;0
244;calc_total;1;4.50834;4.50834;4.50834
225;compErr;1;1.533e-06;1.533e-06;1.533e-06
225;init;1;0.134063;0.134063;0.134063
225;update;1;2.78563;2.78563;2.78563
225;sync;1;2.16307;2.16307;2.16307
225;evalKnownDf;1;0;0;0
225;write;1;1.5405e-05;1.5405e-05;1.5405e-05
225;trace;1;0;0;0
225;calc_total;1;4.9487;4.9487;4.9487
351;compErr;1;1.729e-06;1.729e-06;1.729e-06
351;init;1;0.136636;0.136636;0.136636
351;update;1;2.76357;2.76357;2.76357
351;sync;1;0.179678;0.179678;0.179678
351;evalKnownDf;1;0;0;0
351;write;1;1.7911e-05;1.7911e-05;1.7911e-05
351;trace;1;0;0;0
351;calc_total;1;2.94324;2.94324;2.94324
322;compErr;1;2.307e-06;2.307e-06;2.307e-06
322;init;1;0.136012;0.136012;0.136012
322;update;1;2.71026;2.71026;2.71026
322;sync;1;1.75887;1.75887;1.75887
322;evalKnownDf;1;0;0;0
322;write;1;2.8453e-05;2.8453e-05;2.8453e-05
322;trace;1;0;0;0
322;calc_total;1;4.46912;4.46912;4.46912
376;compErr;1;1.423e-06;1.423e-06;1.423e-06
376;init;1;0.133374;0.133374;0.133374
376;update;1;2.73324;2.73324;2.73324
376;sync;1;1.16223;1.16223;1.16223
376;evalKnownDf;1;0;0;0
376;write;1;1.8571e-05;1.8571e-05;1.8571e-05
376;trace;1;0;0;0
376;calc_total;1;3.89547;3.89547;3.89547
21;compErr;1;1.39e-06;1.39e-06;1.39e-06
21;init;1;0.137627;0.137627;0.137627
21;update;1;2.76713;2.76713;2.76713
21;sync;1;0.00904352;0.00904352;0.00904352
21;evalKnownDf;1;0;0;0
21;write;1;1.4023e-05;1.4023e-05;1.4023e-05
21;trace;1;0;0;0
21;calc_total;1;2.77618;2.77618;2.77618
172;compErr;1;1.565e-06;1.565e-06;1.565e-06
172;init;1;0.134087;0.134087;0.134087
172;update;1;2.76428;2.76428;2.76428
172;sync;1;0.757061;0.757061;0.757061
172;evalKnownDf;1;0;0;0
172;write;1;1.6208e-05;1.6208e-05;1.6208e-05
172;trace;1;0;0;0
172;calc_total;1;3.52134;3.52134;3.52134
119;compErr;1;1.646e-06;1.646e-06;1.646e-06
119;init;1;0.134304;0.134304;0.134304
119;update;1;2.71185;2.71185;2.71185
119;sync;1;0.534332;0.534332;0.534332
119;evalKnownDf;1;0;0;0
119;write;1;2.2113e-05;2.2113e-05;2.2113e-05
119;trace;1;0;0;0
119;calc_total;1;3.24619;3.24619;3.24619
136;compErr;1;7.01e-07;7.01e-07;7.01e-07
136;init;1;0.13386;0.13386;0.13386
136;update;1;2.75322;2.75322;2.75322
136;sync;1;0.13649;0.13649;0.13649
136;evalKnownDf;1;0;0;0
136;write;1;1.5886e-05;1.5886e-05;1.5886e-05
136;trace;1;0;0;0
136;calc_total;1;2.88971;2.88971;2.88971
207;compErr;1;2.927e-06;2.927e-06;2.927e-06
207;init;1;0.133963;0.133963;0.133963
207;update;1;2.73288;2.73288;2.73288
207;sync;1;1.84262;1.84262;1.84262
207;evalKnownDf;1;0;0;0
207;write;1;2.6685e-05;2.6685e-05;2.6685e-05
207;trace;1;0;0;0
207;calc_total;1;4.5755;4.5755;4.5755
156;compErr;1;1.421e-06;1.421e-06;1.421e-06
156;init;1;0.134836;0.134836;0.134836
156;update;1;2.71783;2.71783;2.71783
156;sync;1;0.108604;0.108604;0.108604
156;evalKnownDf;1;0;0;0
156;write;1;1.7613e-05;1.7613e-05;1.7613e-05
156;trace;1;0;0;0
156;calc_total;1;2.82643;2.82643;2.82643
245;compErr;1;8.74e-07;8.74e-07;8.74e-07
245;init;1;0.134757;0.134757;0.134757
245;update;1;2.74005;2.74005;2.74005
245;sync;1;1.82552;1.82552;1.82552
245;evalKnownDf;1;0;0;0
245;write;1;1.9219e-05;1.9219e-05;1.9219e-05
245;trace;1;0;0;0
245;calc_total;1;4.56557;4.56557;4.56557
226;compErr;1;1.611e-06;1.611e-06;1.611e-06
226;init;1;0.134003;0.134003;0.134003
226;update;1;2.77519;2.77519;2.77519
226;sync;1;2.72891;2.72891;2.72891
226;evalKnownDf;1;0;0;0
226;write;1;1.5471e-05;1.5471e-05;1.5471e-05
226;trace;1;0;0;0
226;calc_total;1;5.50411;5.50411;5.50411
352;compErr;1;1.221e-06;1.221e-06;1.221e-06
352;init;1;0.135815;0.135815;0.135815
352;update;1;2.74149;2.74149;2.74149
352;sync;1;0.886699;0.886699;0.886699
352;evalKnownDf;1;0;0;0
352;write;1;1.7122e-05;1.7122e-05;1.7122e-05
352;trace;1;0;0;0
352;calc_total;1;3.62819;3.62819;3.62819
323;compErr;1;2.025e-06;2.025e-06;2.025e-06
323;init;1;0.13417;0.13417;0.13417
323;update;1;2.7194;2.7194;2.7194
323;sync;1;2.07205;2.07205;2.07205
323;evalKnownDf;1;0;0;0
323;write;1;2.6271e-05;2.6271e-05;2.6271e-05
323;trace;1;0;0;0
323;calc_total;1;4.79146;4.79146;4.79146
377;compErr;1;9.52e-07;9.52e-07;9.52e-07
377;init;1;0.134424;0.134424;0.134424
377;update;1;2.74084;2.74084;2.74084
377;sync;1;0.70336;0.70336;0.70336
377;evalKnownDf;1;0;0;0
377;write;1;1.639e-05;1.639e-05;1.639e-05
377;trace;1;0;0;0
377;calc_total;1;3.4442;3.4442;3.4442
22;compErr;1;1.05e-06;1.05e-06;1.05e-06
22;init;1;0.137431;0.137431;0.137431
22;update;1;2.76047;2.76047;2.76047
22;sync;1;0.0165668;0.0165668;0.0165668
22;evalKnownDf;1;0;0;0
22;write;1;1.4105e-05;1.4105e-05;1.4105e-05
22;trace;1;0;0;0
22;calc_total;1;2.77704;2.77704;2.77704
173;compErr;1;2.227e-06;2.227e-06;2.227e-06
173;init;1;0.13486;0.13486;0.13486
173;update;1;2.7686;2.7686;2.7686
173;sync;1;1.42218;1.42218;1.42218
173;evalKnownDf;1;0;0;0
173;write;1;1.7551e-05;1.7551e-05;1.7551e-05
173;trace;1;0;0;0
173;calc_total;1;4.19078;4.19078;4.19078
96;compErr;1;1.385e-06;1.385e-06;1.385e-06
96;init;1;0.134211;0.134211;0.134211
96;update;1;2.76418;2.76418;2.76418
96;sync;1;3.2958;3.2958;3.2958
96;evalKnownDf;1;0;0;0
96;write;1;1.473e-05;1.473e-05;1.473e-05
96;trace;1;0;0;0
96;calc_total;1;6.05997;6.05997;6.05997
137;compErr;1;1.648e-06;1.648e-06;1.648e-06
137;init;1;0.133499;0.133499;0.133499
137;update;1;2.77452;2.77452;2.77452
137;sync;1;0.929316;0.929316;0.929316
137;evalKnownDf;1;0;0;0
137;write;1;1.6618e-05;1.6618e-05;1.6618e-05
137;trace;1;0;0;0
137;calc_total;1;3.70384;3.70384;3.70384
209;compErr;1;1.69e-06;1.69e-06;1.69e-06
209;init;1;0.136299;0.136299;0.136299
209;update;1;2.71289;2.71289;2.71289
209;sync;1;2.08846;2.08846;2.08846
209;evalKnownDf;1;0;0;0
209;write;1;1.8118e-05;1.8118e-05;1.8118e-05
209;trace;1;0;0;0
209;calc_total;1;4.80135;4.80135;4.80135
157;compErr;1;1.621e-06;1.621e-06;1.621e-06
157;init;1;0.134388;0.134388;0.134388
157;update;1;2.73653;2.73653;2.73653
157;sync;1;0.683879;0.683879;0.683879
157;evalKnownDf;1;0;0;0
157;write;1;2.0858e-05;2.0858e-05;2.0858e-05
157;trace;1;0;0;0
157;calc_total;1;3.42041;3.42041;3.42041
264;compErr;1;9.04e-07;9.04e-07;9.04e-07
264;init;1;0.136702;0.136702;0.136702
264;update;1;2.76678;2.76678;2.76678
264;sync;1;0.976867;0.976867;0.976867
264;evalKnownDf;1;0;0;0
264;write;1;1.6269e-05;1.6269e-05;1.6269e-05
264;trace;1;0;0;0
264;calc_total;1;3.74365;3.74365;3.74365
246;compErr;1;1.456e-06;1.456e-06;1.456e-06
246;init;1;0.133636;0.133636;0.133636
246;update;1;2.73539;2.73539;2.73539
246;sync;1;2.33169;2.33169;2.33169
246;evalKnownDf;1;0;0;0
246;write;1;1.7252e-05;1.7252e-05;1.7252e-05
246;trace;1;0;0;0
246;calc_total;1;5.06708;5.06708;5.06708
227;compErr;1;1.376e-06;1.376e-06;1.376e-06
227;init;1;0.134258;0.134258;0.134258
227;update;1;2.75985;2.75985;2.75985
227;sync;1;1.65785;1.65785;1.65785
227;evalKnownDf;1;0;0;0
227;write;1;2.0965e-05;2.0965e-05;2.0965e-05
227;trace;1;0;0;0
227;calc_total;1;4.4177;4.4177;4.4177
353;compErr;1;1.853e-06;1.853e-06;1.853e-06
353;init;1;0.135871;0.135871;0.135871
353;update;1;2.73069;2.73069;2.73069
353;sync;1;1.89125;1.89125;1.89125
353;evalKnownDf;1;0;0;0
353;write;1;1.6893e-05;1.6893e-05;1.6893e-05
353;trace;1;0;0;0
353;calc_total;1;4.62194;4.62194;4.62194
324;compErr;1;2.178e-06;2.178e-06;2.178e-06
324;init;1;0.133898;0.133898;0.133898
324;update;1;2.75968;2.75968;2.75968
324;sync;1;2.47097;2.47097;2.47097
324;evalKnownDf;1;0;0;0
324;write;1;2.1025e-05;2.1025e-05;2.1025e-05
324;trace;1;0;0;0
324;calc_total;1;5.23065;5.23065;5.23065
378;compErr;1;1.637e-06;1.637e-06;1.637e-06
378;init;1;0.133981;0.133981;0.133981
378;update;1;2.7559;2.7559;2.7559
378;sync;1;1.94228;1.94228;1.94228
378;evalKnownDf;1;0;0;0
378;write;1;1.7025e-05;1.7025e-05;1.7025e-05
378;trace;1;0;0;0
378;calc_total;1;4.69818;4.69818;4.69818
23;compErr;1;1.83e-06;1.83e-06;1.83e-06
23;init;1;0.139069;0.139069;0.139069
23;update;1;2.7469;2.7469;2.7469
23;sync;1;0.0287569;0.0287569;0.0287569
23;evalKnownDf;1;0;0;0
23;write;1;2.1574e-05;2.1574e-05;2.1574e-05
23;trace;1;0;0;0
23;calc_total;1;2.77566;2.77566;2.77566
174;compErr;1;1.156e-06;1.156e-06;1.156e-06
174;init;1;0.134445;0.134445;0.134445
174;update;1;2.73124;2.73124;2.73124
174;sync;1;1.19606;1.19606;1.19606
174;evalKnownDf;1;0;0;0
174;write;1;1.4954e-05;1.4954e-05;1.4954e-05
174;trace;1;0;0;0
174;calc_total;1;3.9273;3.9273;3.9273
103;compErr;1;1.27e-06;1.27e-06;1.27e-06
103;init;1;0.134762;0.134762;0.134762
103;update;1;2.74766;2.74766;2.74766
103;sync;1;2.10646;2.10646;2.10646
103;evalKnownDf;1;0;0;0
103;write;1;2.2035e-05;2.2035e-05;2.2035e-05
103;trace;1;0;0;0
103;calc_total;1;4.85412;4.85412;4.85412
138;compErr;1;1.465e-06;1.465e-06;1.465e-06
138;init;1;0.133538;0.133538;0.133538
138;update;1;2.72833;2.72833;2.72833
138;sync;1;0.526769;0.526769;0.526769
138;evalKnownDf;1;0;0;0
138;write;1;2.0135e-05;2.0135e-05;2.0135e-05
138;trace;1;0;0;0
138;calc_total;1;3.2551;3.2551;3.2551
210;compErr;1;1.744e-06;1.744e-06;1.744e-06
210;init;1;0.13359;0.13359;0.13359
210;update;1;2.70943;2.70943;2.70943
210;sync;1;1.46408;1.46408;1.46408
210;evalKnownDf;1;0;0;0
210;write;1;1.868e-05;1.868e-05;1.868e-05
210;trace;1;0;0;0
210;calc_total;1;4.17351;4.17351;4.17351
158;compErr;1;1.344e-06;1.344e-06;1.344e-06
158;init;1;0.13494;0.13494;0.13494
158;update;1;2.76932;2.76932;2.76932
158;sync;1;0.221993;0.221993;0.221993
158;evalKnownDf;1;0;0;0
158;write;1;1.5188e-05;1.5188e-05;1.5188e-05
158;trace;1;0;0;0
158;calc_total;1;2.99132;2.99132;2.99132
247;compErr;1;2.122e-06;2.122e-06;2.122e-06
247;init;1;0.13656;0.13656;0.13656
247;update;1;2.73387;2.73387;2.73387
247;sync;1;5.30097;5.30097;5.30097
247;evalKnownDf;1;0;0;0
247;write;1;2.3881e-05;2.3881e-05;2.3881e-05
247;trace;1;0;0;0
247;calc_total;1;8.03483;8.03483;8.03483
228;compErr;1;1.483e-06;1.483e-06;1.483e-06
228;init;1;0.133818;0.133818;0.133818
228;update;1;2.74352;2.74352;2.74352
228;sync;1;4.76727;4.76727;4.76727
228;evalKnownDf;1;0;0;0
228;write;1;1.6713e-05;1.6713e-05;1.6713e-05
228;trace;1;0;0;0
228;calc_total;1;7.51079;7.51079;7.51079
354;compErr;1;1.726e-06;1.726e-06;1.726e-06
354;init;1;0.133958;0.133958;0.133958
354;update;1;2.74398;2.74398;2.74398
354;sync;1;1.61695;1.61695;1.61695
354;evalKnownDf;1;0;0;0
354;write;1;1.5048e-05;1.5048e-05;1.5048e-05
354;trace;1;0;0;0
354;calc_total;1;4.36092;4.36092;4.36092
325;compErr;1;1.672e-06;1.672e-06;1.672e-06
325;init;1;0.136086;0.136086;0.136086
325;update;1;2.78284;2.78284;2.78284
325;sync;1;5.24069;5.24069;5.24069
325;evalKnownDf;1;0;0;0
325;write;1;1.8635e-05;1.8635e-05;1.8635e-05
325;trace;1;0;0;0
325;calc_total;1;8.02353;8.02353;8.02353
1;evalKnownDf;1;0;0;0
1;write;1;2.4603e-05;2.4603e-05;2.4603e-05
1;trace;1;0;0;0
1;calc_total;1;2.80137;2.80137;2.80137
175;compErr;1;2.004e-06;2.004e-06;2.004e-06
175;init;1;0.133971;0.133971;0.133971
175;update;1;2.74274;2.74274;2.74274
175;sync;1;0.613724;0.613724;0.613724
175;evalKnownDf;1;0;0;0
175;write;1;2.352e-05;2.352e-05;2.352e-05
175;trace;1;0;0;0
175;calc_total;1;3.35646;3.35646;3.35646
113;compErr;1;1.48e-06;1.48e-06;1.48e-06
113;init;1;0.133754;0.133754;0.133754
113;update;1;2.72494;2.72494;2.72494
113;sync;1;1.93192;1.93192;1.93192
113;evalKnownDf;1;0;0;0
113;write;1;1.9548e-05;1.9548e-05;1.9548e-05
113;trace;1;0;0;0
113;calc_total;1;4.65686;4.65686;4.65686
139;compErr;1;1.542e-06;1.542e-06;1.542e-06
139;init;1;0.134368;0.134368;0.134368
139;update;1;2.75462;2.75462;2.75462
139;sync;1;0.0271318;0.0271318;0.0271318
139;evalKnownDf;1;0;0;0
139;write;1;1.6226e-05;1.6226e-05;1.6226e-05
139;trace;1;0;0;0
139;calc_total;1;2.78175;2.78175;2.78175
211;compErr;1;1.506e-06;1.506e-06;1.506e-06
211;init;1;0.133902;0.133902;0.133902
211;update;1;2.71362;2.71362;2.71362
211;sync;1;1.40407;1.40407;1.40407
211;evalKnownDf;1;0;0;0
211;write;1;2.0943e-05;2.0943e-05;2.0943e-05
211;trace;1;0;0;0
211;calc_total;1;4.11768;4.11768;4.11768
159;compErr;1;1.272e-06;1.272e-06;1.272e-06
159;init;1;0.134713;0.134713;0.134713
159;update;1;2.74654;2.74654;2.74654
159;sync;1;0.0802632;0.0802632;0.0802632
159;evalKnownDf;1;0;0;0
159;write;1;1.9676e-05;1.9676e-05;1.9676e-05
159;trace;1;0;0;0
159;calc_total;1;2.8268;2.8268;2.8268
248;compErr;1;1.262e-06;1.262e-06;1.262e-06
248;init;1;0.135959;0.135959;0.135959
248;update;1;2.76197;2.76197;2.76197
248;sync;1;1.33917;1.33917;1.33917
248;evalKnownDf;1;0;0;0
248;write;1;1.7648e-05;1.7648e-05;1.7648e-05
248;trace;1;0;0;0
248;calc_total;1;4.10114;4.10114;4.10114
229;compErr;1;1.074e-06;1.074e-06;1.074e-06
229;init;1;0.133922;0.133922;0.133922
229;update;1;2.71394;2.71394;2.71394
229;sync;1;2.93694;2.93694;2.93694
229;evalKnownDf;1;0;0;0
229;write;1;2.126e-05;2.126e-05;2.126e-05
229;trace;1;0;0;0
229;calc_total;1;5.65089;5.65089;5.65089
326;compErr;1;1.268e-06;1.268e-06;1.268e-06
326;init;1;0.134397;0.134397;0.134397
326;update;1;2.78866;2.78866;2.78866
326;sync;1;3.01224;3.01224;3.01224
326;evalKnownDf;1;0;0;0
326;write;1;1.5831e-05;1.5831e-05;1.5831e-05
326;trace;1;0;0;0
326;calc_total;1;5.8009;5.8009;5.8009
3;compErr;1;1.048e-06;1.048e-06;1.048e-06
3;init;1;0.136378;0.136378;0.136378
3;update;1;2.76346;2.76346;2.76346
3;sync;1;0.0280261;0.0280261;0.0280261
3;evalKnownDf;1;0;0;0
3;write;1;1.361e-05;1.361e-05;1.361e-05
3;trace;1;0;0;0
3;calc_total;1;2.79149;2.79149;2.79149
176;compErr;1;1.274e-06;1.274e-06;1.274e-06
176;init;1;0.133678;0.133678;0.133678
176;update;1;2.74097;2.74097;2.74097
176;sync;1;3.88774;3.88774;3.88774
176;evalKnownDf;1;0;0;0
176;write;1;2.132e-05;2.132e-05;2.132e-05
176;trace;1;0;0;0
176;calc_total;1;6.62871;6.62871;6.62871
116;compErr;1;1.136e-06;1.136e-06;1.136e-06
116;init;1;0.134643;0.134643;0.134643
116;update;1;2.76778;2.76778;2.76778
116;sync;1;0.496563;0.496563;0.496563
116;evalKnownDf;1;0;0;0
116;write;1;1.6825e-05;1.6825e-05;1.6825e-05
116;trace;1;0;0;0
116;calc_total;1;3.26435;3.26435;3.26435
140;compErr;1;5.67e-07;5.67e-07;5.67e-07
140;init;1;0.133839;0.133839;0.133839
140;update;1;2.76675;2.76675;2.76675
140;sync;1;1.77003;1.77003;1.77003
140;evalKnownDf;1;0;0;0
140;write;1;1.3905e-05;1.3905e-05;1.3905e-05
140;trace;1;0;0;0
140;calc_total;1;4.53678;4.53678;4.53678
212;compErr;1;2.352e-06;2.352e-06;2.352e-06
212;init;1;0.134082;0.134082;0.134082
212;update;1;2.71141;2.71141;2.71141
212;sync;1;1.13878;1.13878;1.13878
212;evalKnownDf;1;0;0;0
212;write;1;1.8355e-05;1.8355e-05;1.8355e-05
212;trace;1;0;0;0
212;calc_total;1;3.85019;3.85019;3.85019
160;compErr;1;2.755e-06;2.755e-06;2.755e-06
160;init;1;0.134311;0.134311;0.134311
160;update;1;2.70682;2.70682;2.70682
160;sync;1;0.0745698;0.0745698;0.0745698
160;evalKnownDf;1;0;0;0
160;write;1;2.1492e-05;2.1492e-05;2.1492e-05
160;trace;1;0;0;0
160;calc_total;1;2.78139;2.78139;2.78139
265;compErr;1;1.148e-06;1.148e-06;1.148e-06
265;init;1;0.1351;0.1351;0.1351
265;update;1;2.75306;2.75306;2.75306
265;sync;1;1.04594;1.04594;1.04594
265;evalKnownDf;1;0;0;0
265;write;1;1.7303e-05;1.7303e-05;1.7303e-05
265;trace;1;0;0;0
265;calc_total;1;3.799;3.799;3.799
250;compErr;1;1.552e-06;1.552e-06;1.552e-06
250;init;1;0.134321;0.134321;0.134321
250;update;1;2.71144;2.71144;2.71144
250;sync;1;0.693464;0.693464;0.693464
250;evalKnownDf;1;0;0;0
250;write;1;1.8444e-05;1.8444e-05;1.8444e-05
250;trace;1;0;0;0
250;calc_total;1;3.40491;3.40491;3.40491
230;compErr;1;1.119e-06;1.119e-06;1.119e-06
230;init;1;0.133789;0.133789;0.133789
230;update;1;2.71254;2.71254;2.71254
230;sync;1;1.93845;1.93845;1.93845
230;evalKnownDf;1;0;0;0
230;write;1;1.9596e-05;1.9596e-05;1.9596e-05
230;trace;1;0;0;0
230;calc_total;1;4.65099;4.65099;4.65099
327;compErr;1;1.118e-06;1.118e-06;1.118e-06
327;init;1;0.136261;0.136261;0.136261
327;update;1;2.75317;2.75317;2.75317
327;sync;1;1.14503;1.14503;1.14503
327;evalKnownDf;1;0;0;0
327;write;1;1.6664e-05;1.6664e-05;1.6664e-05
327;trace;1;0;0;0
327;calc_total;1;3.89821;3.89821;3.89821
10;compErr;1;1.511e-06;1.511e-06;1.511e-06
10;init;1;0.134089;0.134089;0.134089
10;update;1;2.76235;2.76235;2.76235
10;sync;1;0.0248839;0.0248839;0.0248839
10;evalKnownDf;1;0;0;0
10;write;1;1.5934e-05;1.5934e-05;1.5934e-05
10;trace;1;0;0;0
10;calc_total;1;2.78724;2.78724;2.78724
177;compErr;1;1.51e-06;1.51e-06;1.51e-06
177;init;1;0.134178;0.134178;0.134178
177;update;1;2.73938;2.73938;2.73938
177;sync;1;2.60698;2.60698;2.60698
177;evalKnownDf;1;0;0;0
177;write;1;2.0578e-05;2.0578e-05;2.0578e-05
177;trace;1;0;0;0
177;calc_total;1;5.34636;5.34636;5.34636
118;compErr;1;1.144e-06;1.144e-06;1.144e-06
118;init;1;0.134727;0.134727;0.134727
118;update;1;2.74645;2.74645;2.74645
118;sync;1;0.69546;0.69546;0.69546
118;evalKnownDf;1;0;0;0
118;write;1;2.2567e-05;2.2567e-05;2.2567e-05
118;trace;1;0;0;0
118;calc_total;1;3.44191;3.44191;3.44191
141;compErr;1;8.64e-07;8.64e-07;8.64e-07
141;init;1;0.134075;0.134075;0.134075
141;update;1;2.74586;2.74586;2.74586
141;sync;1;1.66885;1.66885;1.66885
141;evalKnownDf;1;0;0;0
141;write;1;1.6485e-05;1.6485e-05;1.6485e-05
141;trace;1;0;0;0
141;calc_total;1;4.41471;4.41471;4.41471
213;compErr;1;1.954e-06;1.954e-06;1.954e-06
213;init;1;0.136313;0.136313;0.136313
213;update;1;2.74639;2.74639;2.74639
213;sync;1;1.02074;1.02074;1.02074
213;evalKnownDf;1;0;0;0
213;write;1;1.9407e-05;1.9407e-05;1.9407e-05
213;trace;1;0;0;0
213;calc_total;1;3.76713;3.76713;3.76713
161;compErr;1;1.58e-06;1.58e-06;1.58e-06
161;init;1;0.134139;0.134139;0.134139
161;update;1;2.7532;2.7532;2.7532
161;sync;1;1.43135;1.43135;1.43135
161;evalKnownDf;1;0;0;0
161;write;1;1.8871e-05;1.8871e-05;1.8871e-05
161;trace;1;0;0;0
161;calc_total;1;4.18455;4.18455;4.18455
266;compErr;1;1.664e-06;1.664e-06;1.664e-06
266;init;1;0.135015;0.135015;0.135015
266;update;1;2.73954;2.73954;2.73954
266;sync;1;1.01869;1.01869;1.01869
266;evalKnownDf;1;0;0;0
266;write;1;1.7672e-05;1.7672e-05;1.7672e-05
266;trace;1;0;0;0
266;calc_total;1;3.75823;3.75823;3.75823
251;compErr;1;1.461e-06;1.461e-06;1.461e-06
251;init;1;0.134489;0.134489;0.134489
251;update;1;2.71393;2.71393;2.71393
251;sync;1;1.64227;1.64227;1.64227
251;evalKnownDf;1;0;0;0
251;write;1;2.0433e-05;2.0433e-05;2.0433e-05
251;trace;1;0;0;0
251;calc_total;1;4.3562;4.3562;4.3562
231;compErr;1;2.583e-06;2.583e-06;2.583e-06
231;init;1;0.13424;0.13424;0.13424
231;update;1;2.72131;2.72131;2.72131
231;sync;1;1.95558;1.95558;1.95558
231;evalKnownDf;1;0;0;0
231;write;1;1.803e-05;1.803e-05;1.803e-05
231;trace;1;0;0;0
231;calc_total;1;4.67689;4.67689;4.67689
328;compErr;1;1.101e-06;1.101e-06;1.101e-06
328;init;1;0.133907;0.133907;0.133907
328;update;1;2.7847;2.7847;2.7847
328;sync;1;1.50703;1.50703;1.50703
328;evalKnownDf;1;0;0;0
328;write;1;1.9535e-05;1.9535e-05;1.9535e-05
328;trace;1;0;0;0
328;calc_total;1;4.29173;4.29173;4.29173
178;compErr;1;1.756e-06;1.756e-06;1.756e-06
178;init;1;0.133561;0.133561;0.133561
178;update;1;2.72799;2.72799;2.72799
178;sync;1;1.8444;1.8444;1.8444
178;evalKnownDf;1;0;0;0
178;write;1;2.2575e-05;2.2575e-05;2.2575e-05
178;trace;1;0;0;0
178;calc_total;1;4.57239;4.57239;4.57239
142;compErr;1;8.92e-07;8.92e-07;8.92e-07
142;init;1;0.133558;0.133558;0.133558
142;update;1;2.75922;2.75922;2.75922
142;sync;1;1.78057;1.78057;1.78057
142;evalKnownDf;1;0;0;0
142;write;1;1.5426e-05;1.5426e-05;1.5426e-05
142;trace;1;0;0;0
142;calc_total;1;4.53979;4.53979;4.53979
214;compErr;1;1.936e-06;1.936e-06;1.936e-06
214;init;1;0.136515;0.136515;0.136515
214;update;1;2.72637;2.72637;2.72637
214;sync;1;0.896248;0.896248;0.896248
214;evalKnownDf;1;0;0;0
214;write;1;2.2715e-05;2.2715e-05;2.2715e-05
214;trace;1;0;0;0
214;calc_total;1;3.62262;3.62262;3.62262
162;compErr;1;9.66e-07;9.66e-07;9.66e-07
162;init;1;0.134039;0.134039;0.134039
162;update;1;2.7382;2.7382;2.7382
162;sync;1;1.37832;1.37832;1.37832
162;evalKnownDf;1;0;0;0
162;write;1;1.7944e-05;1.7944e-05;1.7944e-05
162;trace;1;0;0;0
162;calc_total;1;4.11652;4.11652;4.11652
267;compErr;1;2.509e-06;2.509e-06;2.509e-06
267;init;1;0.137212;0.137212;0.137212
267;update;1;2.73586;2.73586;2.73586
267;sync;1;1.56735;1.56735;1.56735
267;evalKnownDf;1;0;0;0
267;write;1;2.6301e-05;2.6301e-05;2.6301e-05
267;trace;1;0;0;0
267;calc_total;1;4.30321;4.30321;4.30321
232;compErr;1;1.324e-06;1.324e-06;1.324e-06
232;init;1;0.133734;0.133734;0.133734
232;update;1;2.7451;2.7451;2.7451
232;sync;1;0.183132;0.183132;0.183132
232;evalKnownDf;1;0;0;0
232;write;1;1.6643e-05;1.6643e-05;1.6643e-05
232;trace;1;0;0;0
232;calc_total;1;2.92823;2.92823;2.92823
329;compErr;1;9.06e-07;9.06e-07;9.06e-07
329;init;1;0.133776;0.133776;0.133776
329;update;1;2.76819;2.76819;2.76819
329;sync;1;1.99634;1.99634;1.99634
329;evalKnownDf;1;0;0;0
329;write;1;1.5673e-05;1.5673e-05;1.5673e-05
329;trace;1;0;0;0
329;calc_total;1;4.76453;4.76453;4.76453
179;compErr;1;1.8e-06;1.8e-06;1.8e-06
179;init;1;0.13392;0.13392;0.13392
179;update;1;2.71538;2.71538;2.71538
179;sync;1;1.94116;1.94116;1.94116
179;evalKnownDf;1;0;0;0
179;write;1;2.5052e-05;2.5052e-05;2.5052e-05
179;trace;1;0;0;0
179;calc_total;1;4.65654;4.65654;4.65654
143;compErr;1;1.925e-06;1.925e-06;1.925e-06
143;init;1;0.133979;0.133979;0.133979
143;update;1;2.71352;2.71352;2.71352
143;sync;1;2.30653;2.30653;2.30653
143;evalKnownDf;1;0;0;0
143;write;1;2.509e-05;2.509e-05;2.509e-05
143;trace;1;0;0;0
143;calc_total;1;5.02005;5.02005;5.02005
215;compErr;1;1.919e-06;1.919e-06;1.919e-06
215;init;1;0.134587;0.134587;0.134587
215;update;1;2.73694;2.73694;2.73694
215;sync;1;2.3015;2.3015;2.3015
215;evalKnownDf;1;0;0;0
215;write;1;1.8889e-05;1.8889e-05;1.8889e-05
215;trace;1;0;0;0
215;calc_total;1;5.03843;5.03843;5.03843
163;compErr;1;1.698e-06;1.698e-06;1.698e-06
163;init;1;0.13641;0.13641;0.13641
163;update;1;2.74521;2.74521;2.74521
163;sync;1;0.607446;0.607446;0.607446
163;evalKnownDf;1;0;0;0
163;write;1;2.0382e-05;2.0382e-05;2.0382e-05
163;trace;1;0;0;0
163;calc_total;1;3.35266;3.35266;3.35266
268;compErr;1;1.834e-06;1.834e-06;1.834e-06
268;init;1;0.135237;0.135237;0.135237
268;update;1;2.73849;2.73849;2.73849
268;sync;1;0.339409;0.339409;0.339409
268;evalKnownDf;1;0;0;0
268;write;1;1.566e-05;1.566e-05;1.566e-05
268;trace;1;0;0;0
268;calc_total;1;3.0779;3.0779;3.0779
233;compErr;1;1.641e-06;1.641e-06;1.641e-06
233;init;1;0.134446;0.134446;0.134446
233;update;1;2.79146;2.79146;2.79146
233;sync;1;0.986305;0.986305;0.986305
233;evalKnownDf;1;0;0;0
233;write;1;1.5614e-05;1.5614e-05;1.5614e-05
233;trace;1;0;0;0
233;calc_total;1;3.77776;3.77776;3.77776
330;compErr;1;1.069e-06;1.069e-06;1.069e-06
330;init;1;0.133908;0.133908;0.133908
330;update;1;2.76575;2.76575;2.76575
330;sync;1;0.912489;0.912489;0.912489
330;evalKnownDf;1;0;0;0
330;write;1;1.5121e-05;1.5121e-05;1.5121e-05
330;trace;1;0;0;0
330;calc_total;1;3.67824;3.67824;3.67824
180;compErr;1;1.603e-06;1.603e-06;1.603e-06
180;init;1;0.133434;0.133434;0.133434
180;update;1;2.75064;2.75064;2.75064
180;sync;1;1.07566;1.07566;1.07566
180;evalKnownDf;1;0;0;0
180;write;1;1.9678e-05;1.9678e-05;1.9678e-05
180;trace;1;0;0;0
180;calc_total;1;3.8263;3.8263;3.8263
199;compErr;1;1.917e-06;1.917e-06;1.917e-06
199;init;1;0.134631;0.134631;0.134631
199;update;1;2.73867;2.73867;2.73867
199;sync;1;1.7404;1.7404;1.7404
199;evalKnownDf;1;0;0;0
199;write;1;2.1907e-05;2.1907e-05;2.1907e-05
199;trace;1;0;0;0
199;calc_total;1;4.47907;4.47907;4.47907
164;compErr;1;1.584e-06;1.584e-06;1.584e-06
164;init;1;0.136446;0.136446;0.136446
164;update;1;2.71308;2.71308;2.71308
164;sync;1;1.30165;1.30165;1.30165
164;evalKnownDf;1;0;0;0
164;write;1;2.1591e-05;2.1591e-05;2.1591e-05
164;trace;1;0;0;0
164;calc_total;1;4.01473;4.01473;4.01473
269;compErr;1;1.42e-06;1.42e-06;1.42e-06
269;init;1;0.135455;0.135455;0.135455
269;update;1;2.75678;2.75678;2.75678
269;sync;1;0.737915;0.737915;0.737915
269;evalKnownDf;1;0;0;0
269;write;1;1.4284e-05;1.4284e-05;1.4284e-05
269;trace;1;0;0;0
269;calc_total;1;3.4947;3.4947;3.4947
181;compErr;1;8.31e-07;8.31e-07;8.31e-07
181;init;1;0.133665;0.133665;0.133665
181;update;1;2.76457;2.76457;2.76457
181;sync;1;1.6018;1.6018;1.6018
181;evalKnownDf;1;0;0;0
181;write;1;1.4653e-05;1.4653e-05;1.4653e-05
181;trace;1;0;0;0
181;calc_total;1;4.36637;4.36637;4.36637
208;compErr;1;9.39e-07;9.39e-07;9.39e-07
208;init;1;0.13421;0.13421;0.13421
208;update;1;2.73139;2.73139;2.73139
208;sync;1;3.5082;3.5082;3.5082
208;evalKnownDf;1;0;0;0
208;write;1;1.8607e-05;1.8607e-05;1.8607e-05
208;trace;1;0;0;0
208;calc_total;1;6.23959;6.23959;6.23959
165;compErr;1;1.311e-06;1.311e-06;1.311e-06
165;init;1;0.134815;0.134815;0.134815
165;update;1;2.75844;2.75844;2.75844
165;sync;1;0.457103;0.457103;0.457103
165;evalKnownDf;1;0;0;0
165;write;1;1.8354e-05;1.8354e-05;1.8354e-05
165;trace;1;0;0;0
165;calc_total;1;3.21555;3.21555;3.21555
270;compErr;1;9.25e-07;9.25e-07;9.25e-07
270;init;1;0.136966;0.136966;0.136966
270;update;1;2.7607;2.7607;2.7607
270;sync;1;0.534069;0.534069;0.534069
270;evalKnownDf;1;0;0;0
270;write;1;1.3942e-05;1.3942e-05;1.3942e-05
270;trace;1;0;0;0
270;calc_total;1;3.29477;3.29477;3.29477
182;compErr;1;1.407e-06;1.407e-06;1.407e-06
182;init;1;0.136068;0.136068;0.136068
182;update;1;2.76772;2.76772;2.76772
182;sync;1;1.97375;1.97375;1.97375
182;evalKnownDf;1;0;0;0
182;write;1;1.7678e-05;1.7678e-05;1.7678e-05
182;trace;1;0;0;0
182;calc_total;1;4.74148;4.74148;4.74148
166;compErr;1;1.315e-06;1.315e-06;1.315e-06
166;init;1;0.134423;0.134423;0.134423
166;update;1;2.72619;2.72619;2.72619
166;sync;1;0.552946;0.552946;0.552946
166;evalKnownDf;1;0;0;0
166;write;1;1.9213e-05;1.9213e-05;1.9213e-05
166;trace;1;0;0;0
166;calc_total;1;3.27913;3.27913;3.27913
271;compErr;1;1.469e-06;1.469e-06;1.469e-06
271;init;1;0.136772;0.136772;0.136772
271;update;1;2.72731;2.72731;2.72731
271;sync;1;0.50292;0.50292;0.50292
271;evalKnownDf;1;0;0;0
271;write;1;1.5433e-05;1.5433e-05;1.5433e-05
271;trace;1;0;0;0
271;calc_total;1;3.23023;3.23023;3.23023
183;compErr;1;1.748e-06;1.748e-06;1.748e-06
183;init;1;0.133709;0.133709;0.133709
183;update;1;2.77927;2.77927;2.77927
183;sync;1;1.19706;1.19706;1.19706
183;evalKnownDf;1;0;0;0
183;write;1;1.4759e-05;1.4759e-05;1.4759e-05
183;trace;1;0;0;0
183;calc_total;1;3.97633;3.97633;3.97633
167;compErr;1;1.436e-06;1.436e-06;1.436e-06
167;init;1;0.136596;0.136596;0.136596
167;update;1;2.74846;2.74846;2.74846
167;sync;1;0.389508;0.389508;0.389508
167;evalKnownDf;1;0;0;0
167;write;1;1.9379e-05;1.9379e-05;1.9379e-05
167;trace;1;0;0;0
167;calc_total;1;3.13797;3.13797;3.13797
272;compErr;1;2.199e-06;2.199e-06;2.199e-06
272;init;1;0.134217;0.134217;0.134217
272;update;1;2.74271;2.74271;2.74271
272;sync;1;0.646127;0.646127;0.646127
272;evalKnownDf;1;0;0;0
272;write;1;1.9179e-05;1.9179e-05;1.9179e-05
272;trace;1;0;0;0
272;calc_total;1;3.38884;3.38884;3.38884
184;compErr;1;1.444e-06;1.444e-06;1.444e-06
184;init;1;0.133538;0.133538;0.133538
184;update;1;2.77908;2.77908;2.77908
184;sync;1;1.1663;1.1663;1.1663
184;evalKnownDf;1;0;0;0
184;write;1;1.3542e-05;1.3542e-05;1.3542e-05
184;trace;1;0;0;0
184;calc_total;1;3.94538;3.94538;3.94538
273;compErr;1;1.881e-06;1.881e-06;1.881e-06
273;init;1;0.134928;0.134928;0.134928
273;update;1;2.73307;2.73307;2.73307
273;sync;1;2.18117;2.18117;2.18117
273;evalKnownDf;1;0;0;0
273;write;1;1.9101e-05;1.9101e-05;1.9101e-05
273;trace;1;0;0;0
273;calc_total;1;4.91423;4.91423;4.91423
185;compErr;1;1.48e-06;1.48e-06;1.48e-06
185;init;1;0.134285;0.134285;0.134285
185;update;1;2.77845;2.77845;2.77845
185;sync;1;0.188488;0.188488;0.188488
185;evalKnownDf;1;0;0;0
185;write;1;1.559e-05;1.559e-05;1.559e-05
185;trace;1;0;0;0
185;calc_total;1;2.96693;2.96693;2.96693
274;compErr;1;1.739e-06;1.739e-06;1.739e-06
274;init;1;0.136835;0.136835;0.136835
274;update;1;2.74078;2.74078;2.74078
274;sync;1;1.16738;1.16738;1.16738
274;evalKnownDf;1;0;0;0
274;write;1;1.8229e-05;1.8229e-05;1.8229e-05
274;trace;1;0;0;0
274;calc_total;1;3.90816;3.90816;3.90816
186;compErr;1;1.747e-06;1.747e-06;1.747e-06
186;init;1;0.133771;0.133771;0.133771
186;update;1;2.74088;2.74088;2.74088
186;sync;1;0.561406;0.561406;0.561406
186;evalKnownDf;1;0;0;0
186;write;1;2.0708e-05;2.0708e-05;2.0708e-05
186;trace;1;0;0;0
186;calc_total;1;3.30228;3.30228;3.30228
275;compErr;1;2.698e-06;2.698e-06;2.698e-06
275;init;1;0.134191;0.134191;0.134191
275;update;1;2.71124;2.71124;2.71124
275;sync;1;2.19392;2.19392;2.19392
275;evalKnownDf;1;0;0;0
275;write;1;2.7522e-05;2.7522e-05;2.7522e-05
275;trace;1;0;0;0
275;calc_total;1;4.90516;4.90516;4.90516
187;compErr;1;8.99e-07;8.99e-07;8.99e-07
187;init;1;0.134116;0.134116;0.134116
187;update;1;2.7874;2.7874;2.7874
187;sync;1;0.379872;0.379872;0.379872
187;evalKnownDf;1;0;0;0
187;write;1;1.7872e-05;1.7872e-05;1.7872e-05
187;trace;1;0;0;0
187;calc_total;1;3.16727;3.16727;3.16727
276;compErr;1;1.742e-06;1.742e-06;1.742e-06
276;init;1;0.13404;0.13404;0.13404
276;update;1;2.73852;2.73852;2.73852
276;sync;1;4.76485;4.76485;4.76485
276;evalKnownDf;1;0;0;0
276;write;1;2.3439e-05;2.3439e-05;2.3439e-05
276;trace;1;0;0;0
276;calc_total;1;7.50337;7.50337;7.50337
188;compErr;1;2.09e-06;2.09e-06;2.09e-06
188;init;1;0.134168;0.134168;0.134168
188;update;1;2.74816;2.74816;2.74816
188;sync;1;0.481357;0.481357;0.481357
188;evalKnownDf;1;0;0;0
188;write;1;1.748e-05;1.748e-05;1.748e-05
188;trace;1;0;0;0
188;calc_total;1;3.22952;3.22952;3.22952
277;compErr;1;1.51e-06;1.51e-06;1.51e-06
277;init;1;0.133949;0.133949;0.133949
277;update;1;2.74086;2.74086;2.74086
277;sync;1;2.83611;2.83611;2.83611
277;evalKnownDf;1;0;0;0
277;write;1;1.9294e-05;1.9294e-05;1.9294e-05
277;trace;1;0;0;0
277;calc_total;1;5.57697;5.57697;5.57697
189;compErr;1;1.398e-06;1.398e-06;1.398e-06
189;init;1;0.134818;0.134818;0.134818
189;update;1;2.78174;2.78174;2.78174
189;sync;1;0.0103785;0.0103785;0.0103785
189;evalKnownDf;1;0;0;0
189;write;1;1.404e-05;1.404e-05;1.404e-05
189;trace;1;0;0;0
189;calc_total;1;2.79212;2.79212;2.79212
278;compErr;1;1.27e-06;1.27e-06;1.27e-06
278;init;1;0.134198;0.134198;0.134198
278;update;1;2.75699;2.75699;2.75699
278;sync;1;2.51299;2.51299;2.51299
278;evalKnownDf;1;0;0;0
278;write;1;1.6967e-05;1.6967e-05;1.6967e-05
278;trace;1;0;0;0
278;calc_total;1;5.26998;5.26998;5.26998
190;compErr;1;8.17e-07;8.17e-07;8.17e-07
190;init;1;0.134557;0.134557;0.134557
190;update;1;2.7548;2.7548;2.7548
190;sync;1;0.295754;0.295754;0.295754
190;evalKnownDf;1;0;0;0
190;write;1;1.6059e-05;1.6059e-05;1.6059e-05
190;trace;1;0;0;0
190;calc_total;1;3.05055;3.05055;3.05055
279;compErr;1;1.623e-06;1.623e-06;1.623e-06
279;init;1;0.134154;0.134154;0.134154
279;update;1;2.76163;2.76163;2.76163
279;sync;1;0.655445;0.655445;0.655445
279;evalKnownDf;1;0;0;0
279;write;1;1.4998e-05;1.4998e-05;1.4998e-05
279;trace;1;0;0;0
279;calc_total;1;3.41707;3.41707;3.41707
191;compErr;1;1.024e-06;1.024e-06;1.024e-06
191;init;1;0.13496;0.13496;0.13496
191;update;1;2.75118;2.75118;2.75118
191;sync;1;0.14113;0.14113;0.14113
191;evalKnownDf;1;0;0;0
191;write;1;1.9414e-05;1.9414e-05;1.9414e-05
191;trace;1;0;0;0
191;calc_total;1;2.89231;2.89231;2.89231
280;compErr;1;1.387e-06;1.387e-06;1.387e-06
280;init;1;0.135777;0.135777;0.135777
280;update;1;2.73857;2.73857;2.73857
280;sync;1;1.2271;1.2271;1.2271
280;evalKnownDf;1;0;0;0
280;write;1;1.6536e-05;1.6536e-05;1.6536e-05
280;trace;1;0;0;0
280;calc_total;1;3.96567;3.96567;3.96567
281;compErr;1;1.392e-06;1.392e-06;1.392e-06
281;init;1;0.133967;0.133967;0.133967
281;update;1;2.7626;2.7626;2.7626
281;sync;1;1.45868;1.45868;1.45868
281;evalKnownDf;1;0;0;0
281;write;1;1.6981e-05;1.6981e-05;1.6981e-05
281;trace;1;0;0;0
281;calc_total;1;4.22128;4.22128;4.22128
24;compErr;1;7.11e-07;7.11e-07;7.11e-07
24;init;1;0.134007;0.134007;0.134007
24;update;1;2.75462;2.75462;2.75462
24;sync;1;1.8611;1.8611;1.8611
24;evalKnownDf;1;0;0;0
24;write;1;1.7847e-05;1.7847e-05;1.7847e-05
24;trace;1;0;0;0
24;calc_total;1;4.61572;4.61572;4.61572
25;compErr;1;1.181e-06;1.181e-06;1.181e-06
25;init;1;0.134188;0.134188;0.134188
25;update;1;2.76552;2.76552;2.76552
25;sync;1;1.48617;1.48617;1.48617
25;evalKnownDf;1;0;0;0
25;write;1;1.731e-05;1.731e-05;1.731e-05
25;trace;1;0;0;0
25;calc_total;1;4.25169;4.25169;4.25169
26;compErr;1;1.845e-06;1.845e-06;1.845e-06
26;init;1;0.133474;0.133474;0.133474
26;update;1;2.75523;2.75523;2.75523
26;sync;1;1.3155;1.3155;1.3155
26;evalKnownDf;1;0;0;0
26;write;1;1.7731e-05;1.7731e-05;1.7731e-05
26;trace;1;0;0;0
26;calc_total;1;4.07073;4.07073;4.07073
27;compErr;1;8.79e-07;8.79e-07;8.79e-07
27;init;1;0.134902;0.134902;0.134902
27;update;1;2.76988;2.76988;2.76988
27;sync;1;0.475101;0.475101;0.475101
27;evalKnownDf;1;0;0;0
27;write;1;1.9e-05;1.9e-05;1.9e-05
27;trace;1;0;0;0
27;calc_total;1;3.24498;3.24498;3.24498
28;compErr;1;7.63e-07;7.63e-07;7.63e-07
28;init;1;0.134138;0.134138;0.134138
28;update;1;2.75581;2.75581;2.75581
28;sync;1;2.34986;2.34986;2.34986
28;evalKnownDf;1;0;0;0
28;write;1;1.4671e-05;1.4671e-05;1.4671e-05
28;trace;1;0;0;0
28;calc_total;1;5.10567;5.10567;5.10567
29;compErr;1;2.216e-06;2.216e-06;2.216e-06
29;init;1;0.134878;0.134878;0.134878
29;update;1;2.7363;2.7363;2.7363
29;sync;1;0.385856;0.385856;0.385856
29;evalKnownDf;1;0;0;0
29;write;1;1.884e-05;1.884e-05;1.884e-05
29;trace;1;0;0;0
29;calc_total;1;3.12215;3.12215;3.12215
30;compErr;1;1.514e-06;1.514e-06;1.514e-06
30;init;1;0.134355;0.134355;0.134355
30;update;1;2.7635;2.7635;2.7635
30;sync;1;1.52482;1.52482;1.52482
30;evalKnownDf;1;0;0;0
30;write;1;1.2846e-05;1.2846e-05;1.2846e-05
30;trace;1;0;0;0
30;calc_total;1;4.28833;4.28833;4.28833
31;compErr;1;1.633e-06;1.633e-06;1.633e-06
31;init;1;0.13472;0.13472;0.13472
31;update;1;2.73357;2.73357;2.73357
31;sync;1;0.312631;0.312631;0.312631
31;evalKnownDf;1;0;0;0
31;write;1;2.0402e-05;2.0402e-05;2.0402e-05
31;trace;1;0;0;0
31;calc_total;1;3.0462;3.0462;3.0462
32;compErr;1;1.94e-06;1.94e-06;1.94e-06
32;init;1;0.13479;0.13479;0.13479
32;update;1;2.73282;2.73282;2.73282
32;sync;1;0.133953;0.133953;0.133953
32;evalKnownDf;1;0;0;0
32;write;1;2.0638e-05;2.0638e-05;2.0638e-05
32;trace;1;0;0;0
32;calc_total;1;2.86677;2.86677;2.86677
33;compErr;1;1.326e-06;1.326e-06;1.326e-06
33;init;1;0.134961;0.134961;0.134961
33;update;1;2.73429;2.73429;2.73429
33;sync;1;0.222415;0.222415;0.222415
33;evalKnownDf;1;0;0;0
33;write;1;1.6909e-05;1.6909e-05;1.6909e-05
33;trace;1;0;0;0
33;calc_total;1;2.9567;2.9567;2.9567
34;compErr;1;1.635e-06;1.635e-06;1.635e-06
34;init;1;0.13683;0.13683;0.13683
34;update;1;2.72883;2.72883;2.72883
34;sync;1;0.230237;0.230237;0.230237
34;evalKnownDf;1;0;0;0
34;write;1;1.871e-05;1.871e-05;1.871e-05
34;trace;1;0;0;0
34;calc_total;1;2.95907;2.95907;2.95907
35;compErr;1;1.543e-06;1.543e-06;1.543e-06
35;init;1;0.136844;0.136844;0.136844
35;update;1;2.7223;2.7223;2.7223
35;sync;1;0.235313;0.235313;0.235313
35;evalKnownDf;1;0;0;0
35;write;1;2.2919e-05;2.2919e-05;2.2919e-05
35;trace;1;0;0;0
35;calc_total;1;2.95761;2.95761;2.95761
36;compErr;1;2.076e-06;2.076e-06;2.076e-06
36;init;1;0.133591;0.133591;0.133591
36;update;1;2.74719;2.74719;2.74719
36;sync;1;2.20311;2.20311;2.20311
36;evalKnownDf;1;0;0;0
36;write;1;3.1789e-05;3.1789e-05;3.1789e-05
36;trace;1;0;0;0
36;calc_total;1;4.9503;4.9503;4.9503
37;compErr;1;1.489e-06;1.489e-06;1.489e-06
37;init;1;0.135847;0.135847;0.135847
37;update;1;2.76424;2.76424;2.76424
37;sync;1;1.81757;1.81757;1.81757
37;evalKnownDf;1;0;0;0
37;write;1;1.4415e-05;1.4415e-05;1.4415e-05
37;trace;1;0;0;0
37;calc_total;1;4.58181;4.58181;4.58181
38;compErr;1;1.424e-06;1.424e-06;1.424e-06
38;init;1;0.133696;0.133696;0.133696
38;update;1;2.77259;2.77259;2.77259
38;sync;1;2.70489;2.70489;2.70489
38;evalKnownDf;1;0;0;0
38;write;1;1.3215e-05;1.3215e-05;1.3215e-05
38;trace;1;0;0;0
38;calc_total;1;5.47747;5.47747;5.47747
39;compErr;1;8.19e-07;8.19e-07;8.19e-07
39;init;1;0.133557;0.133557;0.133557
39;update;1;2.73947;2.73947;2.73947
39;sync;1;0.729304;0.729304;0.729304
39;evalKnownDf;1;0;0;0
39;write;1;1.9528e-05;1.9528e-05;1.9528e-05
39;trace;1;0;0;0
39;calc_total;1;3.46877;3.46877;3.46877
40;compErr;1;2.549e-06;2.549e-06;2.549e-06
40;init;1;0.134507;0.134507;0.134507
40;update;1;2.76213;2.76213;2.76213
40;sync;1;0.0587927;0.0587927;0.0587927
40;evalKnownDf;1;0;0;0
40;write;1;1.5254e-05;1.5254e-05;1.5254e-05
40;trace;1;0;0;0
40;calc_total;1;2.82092;2.82092;2.82092
41;compErr;1;8.62e-07;8.62e-07;8.62e-07
41;init;1;0.136225;0.136225;0.136225
41;update;1;2.78087;2.78087;2.78087
41;sync;1;0.152326;0.152326;0.152326
41;evalKnownDf;1;0;0;0
41;write;1;1.5811e-05;1.5811e-05;1.5811e-05
41;trace;1;0;0;0
41;calc_total;1;2.9332;2.9332;2.9332
42;compErr;1;1.552e-06;1.552e-06;1.552e-06
42;init;1;0.134553;0.134553;0.134553
42;update;1;2.76695;2.76695;2.76695
42;sync;1;0.0676186;0.0676186;0.0676186
42;evalKnownDf;1;0;0;0
42;write;1;1.4712e-05;1.4712e-05;1.4712e-05
42;trace;1;0;0;0
42;calc_total;1;2.83457;2.83457;2.83457
43;compErr;1;1.439e-06;1.439e-06;1.439e-06
43;init;1;0.134362;0.134362;0.134362
43;update;1;2.76679;2.76679;2.76679
43;sync;1;0.13071;0.13071;0.13071
43;evalKnownDf;1;0;0;0
43;write;1;1.6708e-05;1.6708e-05;1.6708e-05
43;trace;1;0;0;0
43;calc_total;1;2.8975;2.8975;2.8975
44;compErr;1;1.423e-06;1.423e-06;1.423e-06
44;init;1;0.137037;0.137037;0.137037
44;update;1;2.75256;2.75256;2.75256
44;sync;1;0.0367946;0.0367946;0.0367946
44;evalKnownDf;1;0;0;0
44;write;1;1.4749e-05;1.4749e-05;1.4749e-05
44;trace;1;0;0;0
44;calc_total;1;2.78935;2.78935;2.78935
45;compErr;1;7.22e-07;7.22e-07;7.22e-07
45;init;1;0.136883;0.136883;0.136883
45;update;1;2.78258;2.78258;2.78258
45;sync;1;0.211163;0.211163;0.211163
45;evalKnownDf;1;0;0;0
45;write;1;1.4713e-05;1.4713e-05;1.4713e-05
45;trace;1;0;0;0
45;calc_total;1;2.99374;2.99374;2.99374
46;compErr;1;1.485e-06;1.485e-06;1.485e-06
46;init;1;0.134872;0.134872;0.134872
46;update;1;2.74868;2.74868;2.74868
46;sync;1;0.0697147;0.0697147;0.0697147
46;evalKnownDf;1;0;0;0
46;write;1;1.5004e-05;1.5004e-05;1.5004e-05
46;trace;1;0;0;0
46;calc_total;1;2.81839;2.81839;2.81839
47;compErr;1;1.266e-06;1.266e-06;1.266e-06
47;init;1;0.134916;0.134916;0.134916
47;update;1;2.73474;2.73474;2.73474
47;sync;1;0.0515601;0.0515601;0.0515601
47;evalKnownDf;1;0;0;0
47;write;1;1.9316e-05;1.9316e-05;1.9316e-05
47;trace;1;0;0;0
47;calc_total;1;2.7863;2.7863;2.7863
72;compErr;1;1.478e-06;1.478e-06;1.478e-06
72;init;1;0.133638;0.133638;0.133638
72;update;1;2.74795;2.74795;2.74795
72;sync;1;1.40607;1.40607;1.40607
72;evalKnownDf;1;0;0;0
72;write;1;1.6588e-05;1.6588e-05;1.6588e-05
72;trace;1;0;0;0
72;calc_total;1;4.15402;4.15402;4.15402
73;compErr;1;1.33e-06;1.33e-06;1.33e-06
73;init;1;0.134415;0.134415;0.134415
73;update;1;2.75084;2.75084;2.75084
73;sync;1;0.82552;0.82552;0.82552
73;evalKnownDf;1;0;0;0
73;write;1;1.9323e-05;1.9323e-05;1.9323e-05
73;trace;1;0;0;0
73;calc_total;1;3.57636;3.57636;3.57636
74;compErr;1;1.666e-06;1.666e-06;1.666e-06
74;init;1;0.133944;0.133944;0.133944
74;update;1;2.7412;2.7412;2.7412
74;sync;1;1.1387;1.1387;1.1387
74;evalKnownDf;1;0;0;0
74;write;1;1.6987e-05;1.6987e-05;1.6987e-05
74;trace;1;0;0;0
74;calc_total;1;3.8799;3.8799;3.8799
75;compErr;1;9.02e-07;9.02e-07;9.02e-07
75;init;1;0.13449;0.13449;0.13449
75;update;1;2.78144;2.78144;2.78144
75;sync;1;1.59719;1.59719;1.59719
75;evalKnownDf;1;0;0;0
75;write;1;1.7092e-05;1.7092e-05;1.7092e-05
75;trace;1;0;0;0
75;calc_total;1;4.37864;4.37864;4.37864
76;compErr;1;1.385e-06;1.385e-06;1.385e-06
76;init;1;0.134284;0.134284;0.134284
76;update;1;2.77642;2.77642;2.77642
76;sync;1;0.220841;0.220841;0.220841
76;evalKnownDf;1;0;0;0
76;write;1;1.547e-05;1.547e-05;1.547e-05
76;trace;1;0;0;0
76;calc_total;1;2.99726;2.99726;2.99726
77;compErr;1;2.283e-06;2.283e-06;2.283e-06
77;init;1;0.134352;0.134352;0.134352
77;update;1;2.75373;2.75373;2.75373
77;sync;1;0.283787;0.283787;0.283787
77;evalKnownDf;1;0;0;0
77;write;1;1.9457e-05;1.9457e-05;1.9457e-05
77;trace;1;0;0;0
77;calc_total;1;3.03752;3.03752;3.03752
288;compErr;1;1.423e-06;1.423e-06;1.423e-06
288;init;1;0.133812;0.133812;0.133812
288;update;1;2.75209;2.75209;2.75209
288;sync;1;3.51916;3.51916;3.51916
288;evalKnownDf;1;0;0;0
288;write;1;1.5257e-05;1.5257e-05;1.5257e-05
288;trace;1;0;0;0
288;calc_total;1;6.27125;6.27125;6.27125
78;compErr;1;1.356e-06;1.356e-06;1.356e-06
78;init;1;0.133913;0.133913;0.133913
78;update;1;2.75941;2.75941;2.75941
78;sync;1;0.956054;0.956054;0.956054
78;evalKnownDf;1;0;0;0
78;write;1;1.6452e-05;1.6452e-05;1.6452e-05
78;trace;1;0;0;0
78;calc_total;1;3.71546;3.71546;3.71546
48;compErr;1;1.482e-06;1.482e-06;1.482e-06
48;init;1;0.134188;0.134188;0.134188
48;update;1;2.7603;2.7603;2.7603
48;sync;1;1.92708;1.92708;1.92708
48;evalKnownDf;1;0;0;0
48;write;1;1.5379e-05;1.5379e-05;1.5379e-05
48;trace;1;0;0;0
48;calc_total;1;4.68738;4.68738;4.68738
79;compErr;1;2.065e-06;2.065e-06;2.065e-06
79;init;1;0.13371;0.13371;0.13371
79;update;1;2.73394;2.73394;2.73394
79;sync;1;1.70085;1.70085;1.70085
79;evalKnownDf;1;0;0;0
79;write;1;1.8298e-05;1.8298e-05;1.8298e-05
79;trace;1;0;0;0
79;calc_total;1;4.43479;4.43479;4.43479
289;compErr;1;1.346e-06;1.346e-06;1.346e-06
289;init;1;0.134758;0.134758;0.134758
289;update;1;2.71131;2.71131;2.71131
289;sync;1;3.3539;3.3539;3.3539
289;evalKnownDf;1;0;0;0
289;write;1;1.879e-05;1.879e-05;1.879e-05
289;trace;1;0;0;0
289;calc_total;1;6.06521;6.06521;6.06521
49;compErr;1;9.71e-07;9.71e-07;9.71e-07
49;init;1;0.134616;0.134616;0.134616
49;update;1;2.7752;2.7752;2.7752
49;sync;1;2.37424;2.37424;2.37424
49;evalKnownDf;1;0;0;0
49;write;1;1.6393e-05;1.6393e-05;1.6393e-05
49;trace;1;0;0;0
49;calc_total;1;5.14944;5.14944;5.14944
80;compErr;1;2.097e-06;2.097e-06;2.097e-06
80;init;1;0.136066;0.136066;0.136066
80;update;1;2.78096;2.78096;2.78096
80;sync;1;0.44928;0.44928;0.44928
80;evalKnownDf;1;0;0;0
80;write;1;1.8025e-05;1.8025e-05;1.8025e-05
80;trace;1;0;0;0
80;calc_total;1;3.23024;3.23024;3.23024
290;compErr;1;1.346e-06;1.346e-06;1.346e-06
290;init;1;0.134205;0.134205;0.134205
290;update;1;2.7383;2.7383;2.7383
290;sync;1;2.57035;2.57035;2.57035
290;evalKnownDf;1;0;0;0
290;write;1;1.7351e-05;1.7351e-05;1.7351e-05
290;trace;1;0;0;0
290;calc_total;1;5.30865;5.30865;5.30865
50;compErr;1;1.47e-06;1.47e-06;1.47e-06
50;init;1;0.134306;0.134306;0.134306
50;update;1;2.76671;2.76671;2.76671
50;sync;1;2.39464;2.39464;2.39464
50;evalKnownDf;1;0;0;0
50;write;1;1.5993e-05;1.5993e-05;1.5993e-05
50;trace;1;0;0;0
50;calc_total;1;5.16135;5.16135;5.16135
81;compErr;1;1.605e-06;1.605e-06;1.605e-06
81;init;1;0.133855;0.133855;0.133855
81;update;1;2.78875;2.78875;2.78875
81;sync;1;5.41446;5.41446;5.41446
81;evalKnownDf;1;0;0;0
81;write;1;1.754e-05;1.754e-05;1.754e-05
81;trace;1;0;0;0
81;calc_total;1;8.20321;8.20321;8.20321
291;compErr;1;2.691e-06;2.691e-06;2.691e-06
291;init;1;0.134591;0.134591;0.134591
291;update;1;2.71197;2.71197;2.71197
291;sync;1;3.04878;3.04878;3.04878
291;evalKnownDf;1;0;0;0
291;write;1;2.0504e-05;2.0504e-05;2.0504e-05
291;trace;1;0;0;0
291;calc_total;1;5.76075;5.76075;5.76075
51;compErr;1;1.542e-06;1.542e-06;1.542e-06
51;init;1;0.134671;0.134671;0.134671
51;update;1;2.73423;2.73423;2.73423
51;sync;1;2.31646;2.31646;2.31646
51;evalKnownDf;1;0;0;0
51;write;1;1.6989e-05;1.6989e-05;1.6989e-05
51;trace;1;0;0;0
51;calc_total;1;5.05068;5.05068;5.05068
82;compErr;1;1.961e-06;1.961e-06;1.961e-06
82;init;1;0.13363;0.13363;0.13363
82;update;1;2.76093;2.76093;2.76093
82;sync;1;3.13606;3.13606;3.13606
82;evalKnownDf;1;0;0;0
82;write;1;2.0371e-05;2.0371e-05;2.0371e-05
82;trace;1;0;0;0
82;calc_total;1;5.89699;5.89699;5.89699
292;compErr;1;1.489e-06;1.489e-06;1.489e-06
292;init;1;0.134247;0.134247;0.134247
292;update;1;2.74279;2.74279;2.74279
292;sync;1;2.08124;2.08124;2.08124
292;evalKnownDf;1;0;0;0
292;write;1;1.6017e-05;1.6017e-05;1.6017e-05
292;trace;1;0;0;0
292;calc_total;1;4.82404;4.82404;4.82404
52;compErr;1;1.244e-06;1.244e-06;1.244e-06
52;init;1;0.134689;0.134689;0.134689
52;update;1;2.72374;2.72374;2.72374
52;sync;1;1.39336;1.39336;1.39336
52;evalKnownDf;1;0;0;0
52;write;1;1.5088e-05;1.5088e-05;1.5088e-05
52;trace;1;0;0;0
52;calc_total;1;4.1171;4.1171;4.1171
83;compErr;1;2.179e-06;2.179e-06;2.179e-06
83;init;1;0.139437;0.139437;0.139437
83;update;1;2.78259;2.78259;2.78259
83;sync;1;2.37668;2.37668;2.37668
83;evalKnownDf;1;0;0;0
83;write;1;2.0204e-05;2.0204e-05;2.0204e-05
83;trace;1;0;0;0
83;calc_total;1;5.15927;5.15927;5.15927
293;compErr;1;1.663e-06;1.663e-06;1.663e-06
293;init;1;0.136874;0.136874;0.136874
293;update;1;2.7486;2.7486;2.7486
293;sync;1;1.80876;1.80876;1.80876
293;evalKnownDf;1;0;0;0
293;write;1;1.9503e-05;1.9503e-05;1.9503e-05
293;trace;1;0;0;0
293;calc_total;1;4.55736;4.55736;4.55736
9;compErr;1;2.078e-06;2.078e-06;2.078e-06
9;init;1;0.136992;0.136992;0.136992
9;update;1;2.73206;2.73206;2.73206
9;sync;1;0.122543;0.122543;0.122543
9;evalKnownDf;1;0;0;0
9;write;1;2.2601e-05;2.2601e-05;2.2601e-05
9;trace;1;0;0;0
9;calc_total;1;2.8546;2.8546;2.8546
53;compErr;1;1.934e-06;1.934e-06;1.934e-06
53;init;1;0.134761;0.134761;0.134761
53;update;1;2.7462;2.7462;2.7462
53;sync;1;1.82353;1.82353;1.82353
53;evalKnownDf;1;0;0;0
53;write;1;1.9253e-05;1.9253e-05;1.9253e-05
53;trace;1;0;0;0
53;calc_total;1;4.56974;4.56974;4.56974
84;compErr;1;1.665e-06;1.665e-06;1.665e-06
84;init;1;0.133601;0.133601;0.133601
84;update;1;2.76504;2.76504;2.76504
84;sync;1;0.850108;0.850108;0.850108
84;evalKnownDf;1;0;0;0
84;write;1;1.7698e-05;1.7698e-05;1.7698e-05
84;trace;1;0;0;0
84;calc_total;1;3.61514;3.61514;3.61514
294;compErr;1;1.589e-06;1.589e-06;1.589e-06
294;init;1;0.133699;0.133699;0.133699
294;update;1;2.73576;2.73576;2.73576
294;sync;1;1.59604;1.59604;1.59604
294;evalKnownDf;1;0;0;0
294;write;1;1.8735e-05;1.8735e-05;1.8735e-05
294;trace;1;0;0;0
294;calc_total;1;4.3318;4.3318;4.3318
54;compErr;1;1.554e-06;1.554e-06;1.554e-06
54;init;1;0.134353;0.134353;0.134353
54;update;1;2.75084;2.75084;2.75084
54;sync;1;1.52214;1.52214;1.52214
54;evalKnownDf;1;0;0;0
54;write;1;1.6043e-05;1.6043e-05;1.6043e-05
54;trace;1;0;0;0
54;calc_total;1;4.27297;4.27297;4.27297
85;compErr;1;1.302e-06;1.302e-06;1.302e-06
85;init;1;0.134011;0.134011;0.134011
85;update;1;2.73457;2.73457;2.73457
85;sync;1;2.01716;2.01716;2.01716
85;evalKnownDf;1;0;0;0
85;write;1;2.0727e-05;2.0727e-05;2.0727e-05
85;trace;1;0;0;0
85;calc_total;1;4.75173;4.75173;4.75173
295;compErr;1;1.532e-06;1.532e-06;1.532e-06
295;init;1;0.134444;0.134444;0.134444
295;update;1;2.74085;2.74085;2.74085
295;sync;1;1.697;1.697;1.697
295;evalKnownDf;1;0;0;0
295;write;1;1.8659e-05;1.8659e-05;1.8659e-05
295;trace;1;0;0;0
295;calc_total;1;4.43785;4.43785;4.43785
55;compErr;1;9.17e-07;9.17e-07;9.17e-07
55;init;1;0.134751;0.134751;0.134751
55;update;1;2.74464;2.74464;2.74464
55;sync;1;1.11055;1.11055;1.11055
55;evalKnownDf;1;0;0;0
55;write;1;1.8789e-05;1.8789e-05;1.8789e-05
55;trace;1;0;0;0
55;calc_total;1;3.85519;3.85519;3.85519
86;compErr;1;2.284e-06;2.284e-06;2.284e-06
86;init;1;0.135945;0.135945;0.135945
86;update;1;2.73655;2.73655;2.73655
86;sync;1;1.88873;1.88873;1.88873
86;evalKnownDf;1;0;0;0
86;write;1;1.5659e-05;1.5659e-05;1.5659e-05
86;trace;1;0;0;0
86;calc_total;1;4.62528;4.62528;4.62528
296;compErr;1;1.204e-06;1.204e-06;1.204e-06
296;init;1;0.134079;0.134079;0.134079
296;update;1;2.74922;2.74922;2.74922
296;sync;1;1.71369;1.71369;1.71369
296;evalKnownDf;1;0;0;0
296;write;1;2.0271e-05;2.0271e-05;2.0271e-05
296;trace;1;0;0;0
296;calc_total;1;4.46291;4.46291;4.46291
56;compErr;1;1.417e-06;1.417e-06;1.417e-06
56;init;1;0.13424;0.13424;0.13424
56;update;1;2.74647;2.74647;2.74647
56;sync;1;1.61684;1.61684;1.61684
56;evalKnownDf;1;0;0;0
56;write;1;1.7692e-05;1.7692e-05;1.7692e-05
56;trace;1;0;0;0
56;calc_total;1;4.3633;4.3633;4.3633
87;compErr;1;8.78e-07;8.78e-07;8.78e-07
87;init;1;0.136908;0.136908;0.136908
87;update;1;2.77905;2.77905;2.77905
87;sync;1;0.159349;0.159349;0.159349
87;evalKnownDf;1;0;0;0
87;write;1;1.7383e-05;1.7383e-05;1.7383e-05
87;trace;1;0;0;0
87;calc_total;1;2.9384;2.9384;2.9384
98;compErr;1;1.373e-06;1.373e-06;1.373e-06
98;init;1;0.136457;0.136457;0.136457
98;update;1;2.75158;2.75158;2.75158
98;sync;1;1.92882;1.92882;1.92882
98;evalKnownDf;1;0;0;0
98;write;1;1.7995e-05;1.7995e-05;1.7995e-05
98;trace;1;0;0;0
98;calc_total;1;4.6804;4.6804;4.6804
205;compErr;1;1.522e-06;1.522e-06;1.522e-06
205;init;1;0.133814;0.133814;0.133814
205;update;1;2.73462;2.73462;2.73462
205;sync;1;2.76252;2.76252;2.76252
205;evalKnownDf;1;0;0;0
205;write;1;2.2217e-05;2.2217e-05;2.2217e-05
205;trace;1;0;0;0
205;calc_total;1;5.49714;5.49714;5.49714
297;compErr;1;1.564e-06;1.564e-06;1.564e-06
297;init;1;0.134253;0.134253;0.134253
297;update;1;2.7028;2.7028;2.7028
297;sync;1;2.36362;2.36362;2.36362
297;evalKnownDf;1;0;0;0
297;write;1;1.9871e-05;1.9871e-05;1.9871e-05
297;trace;1;0;0;0
297;calc_total;1;5.06642;5.06642;5.06642
57;compErr;1;1.716e-06;1.716e-06;1.716e-06
57;init;1;0.136314;0.136314;0.136314
57;update;1;2.77785;2.77785;2.77785
57;sync;1;0.95118;0.95118;0.95118
57;evalKnownDf;1;0;0;0
57;write;1;1.5869e-05;1.5869e-05;1.5869e-05
57;trace;1;0;0;0
57;calc_total;1;3.72903;3.72903;3.72903
88;compErr;1;1.796e-06;1.796e-06;1.796e-06
88;init;1;0.133564;0.133564;0.133564
88;update;1;2.77939;2.77939;2.77939
88;sync;1;1.05622;1.05622;1.05622
88;evalKnownDf;1;0;0;0
88;write;1;1.3783e-05;1.3783e-05;1.3783e-05
88;trace;1;0;0;0
88;calc_total;1;3.8356;3.8356;3.8356
298;compErr;1;1.448e-06;1.448e-06;1.448e-06
298;init;1;0.134308;0.134308;0.134308
298;update;1;2.73238;2.73238;2.73238
298;sync;1;1.90444;1.90444;1.90444
298;evalKnownDf;1;0;0;0
298;write;1;2.0601e-05;2.0601e-05;2.0601e-05
298;trace;1;0;0;0
298;calc_total;1;4.63682;4.63682;4.63682
58;compErr;1;9.96e-07;9.96e-07;9.96e-07
58;init;1;0.13388;0.13388;0.13388
58;update;1;2.73435;2.73435;2.73435
58;sync;1;0.829507;0.829507;0.829507
58;evalKnownDf;1;0;0;0
58;write;1;1.9877e-05;1.9877e-05;1.9877e-05
58;trace;1;0;0;0
58;calc_total;1;3.56386;3.56386;3.56386
89;compErr;1;1.09e-06;1.09e-06;1.09e-06
89;init;1;0.13649;0.13649;0.13649
89;update;1;2.79223;2.79223;2.79223
89;sync;1;0.183705;0.183705;0.183705
89;evalKnownDf;1;0;0;0
89;write;1;1.508e-05;1.508e-05;1.508e-05
89;trace;1;0;0;0
89;calc_total;1;2.97594;2.97594;2.97594
299;compErr;1;2.069e-06;2.069e-06;2.069e-06
299;init;1;0.134252;0.134252;0.134252
299;update;1;2.74109;2.74109;2.74109
299;sync;1;2.30189;2.30189;2.30189
299;evalKnownDf;1;0;0;0
299;write;1;2.2116e-05;2.2116e-05;2.2116e-05
299;trace;1;0;0;0
299;calc_total;1;5.04298;5.04298;5.04298
59;compErr;1;1.911e-06;1.911e-06;1.911e-06
59;init;1;0.139511;0.139511;0.139511
59;update;1;2.77375;2.77375;2.77375
59;sync;1;0.87245;0.87245;0.87245
59;evalKnownDf;1;0;0;0
59;write;1;1.7832e-05;1.7832e-05;1.7832e-05
59;trace;1;0;0;0
59;calc_total;1;3.6462;3.6462;3.6462
90;compErr;1;1.87e-06;1.87e-06;1.87e-06
90;init;1;0.134828;0.134828;0.134828
90;update;1;2.74589;2.74589;2.74589
90;sync;1;0.146905;0.146905;0.146905
90;evalKnownDf;1;0;0;0
90;write;1;1.5841e-05;1.5841e-05;1.5841e-05
90;trace;1;0;0;0
90;calc_total;1;2.8928;2.8928;2.8928
300;compErr;1;1.554e-06;1.554e-06;1.554e-06
300;init;1;0.134418;0.134418;0.134418
300;update;1;2.73734;2.73734;2.73734
300;sync;1;1.13431;1.13431;1.13431
300;evalKnownDf;1;0;0;0
300;write;1;2.1163e-05;2.1163e-05;2.1163e-05
300;trace;1;0;0;0
300;calc_total;1;3.87164;3.87164;3.87164
60;compErr;1;1.688e-06;1.688e-06;1.688e-06
60;init;1;0.13403;0.13403;0.13403
60;update;1;2.73006;2.73006;2.73006
60;sync;1;2.253;2.253;2.253
60;evalKnownDf;1;0;0;0
60;write;1;1.7491e-05;1.7491e-05;1.7491e-05
60;trace;1;0;0;0
60;calc_total;1;4.98306;4.98306;4.98306
91;compErr;1;1.664e-06;1.664e-06;1.664e-06
91;init;1;0.136783;0.136783;0.136783
91;update;1;2.79097;2.79097;2.79097
91;sync;1;0.0734828;0.0734828;0.0734828
91;evalKnownDf;1;0;0;0
91;write;1;1.5883e-05;1.5883e-05;1.5883e-05
91;trace;1;0;0;0
91;calc_total;1;2.86445;2.86445;2.86445
301;compErr;1;1.715e-06;1.715e-06;1.715e-06
301;init;1;0.134791;0.134791;0.134791
301;update;1;2.73792;2.73792;2.73792
301;sync;1;0.983528;0.983528;0.983528
301;evalKnownDf;1;0;0;0
301;write;1;1.9554e-05;1.9554e-05;1.9554e-05
301;trace;1;0;0;0
301;calc_total;1;3.72144;3.72144;3.72144
61;compErr;1;1.737e-06;1.737e-06;1.737e-06
61;init;1;0.134175;0.134175;0.134175
61;update;1;2.75917;2.75917;2.75917
61;sync;1;5.52904;5.52904;5.52904
61;evalKnownDf;1;0;0;0
61;write;1;2.0353e-05;2.0353e-05;2.0353e-05
61;trace;1;0;0;0
61;calc_total;1;8.28821;8.28821;8.28821
92;compErr;1;1.341e-06;1.341e-06;1.341e-06
92;init;1;0.13496;0.13496;0.13496
92;update;1;2.77633;2.77633;2.77633
92;sync;1;0.104815;0.104815;0.104815
92;evalKnownDf;1;0;0;0
92;write;1;1.5415e-05;1.5415e-05;1.5415e-05
92;trace;1;0;0;0
92;calc_total;1;2.88115;2.88115;2.88115
302;compErr;1;1.826e-06;1.826e-06;1.826e-06
302;init;1;0.137478;0.137478;0.137478
302;update;1;2.76386;2.76386;2.76386
302;sync;1;0.516381;0.516381;0.516381
302;evalKnownDf;1;0;0;0
302;write;1;1.9946e-05;1.9946e-05;1.9946e-05
302;trace;1;0;0;0
302;calc_total;1;3.28024;3.28024;3.28024
62;compErr;1;1.776e-06;1.776e-06;1.776e-06
62;init;1;0.134815;0.134815;0.134815
62;update;1;2.73198;2.73198;2.73198
62;sync;1;5.21248;5.21248;5.21248
62;evalKnownDf;1;0;0;0
62;write;1;1.7383e-05;1.7383e-05;1.7383e-05
62;trace;1;0;0;0
62;calc_total;1;7.94446;7.94446;7.94446
93;compErr;1;8.79e-07;8.79e-07;8.79e-07
93;init;1;0.134878;0.134878;0.134878
93;update;1;2.74274;2.74274;2.74274
93;sync;1;0.0865592;0.0865592;0.0865592
93;evalKnownDf;1;0;0;0
93;write;1;1.6401e-05;1.6401e-05;1.6401e-05
93;trace;1;0;0;0
93;calc_total;1;2.8293;2.8293;2.8293
303;compErr;1;1.5e-06;1.5e-06;1.5e-06
303;init;1;0.134308;0.134308;0.134308
303;update;1;2.74041;2.74041;2.74041
303;sync;1;1.64373;1.64373;1.64373
303;evalKnownDf;1;0;0;0
303;write;1;2.066e-05;2.066e-05;2.066e-05
303;trace;1;0;0;0
303;calc_total;1;4.38415;4.38415;4.38415
63;compErr;1;1.302e-06;1.302e-06;1.302e-06
63;init;1;0.134607;0.134607;0.134607
63;update;1;2.76946;2.76946;2.76946
63;sync;1;5.20415;5.20415;5.20415
63;evalKnownDf;1;0;0;0
63;write;1;1.5726e-05;1.5726e-05;1.5726e-05
63;trace;1;0;0;0
63;calc_total;1;7.97361;7.97361;7.97361
94;compErr;1;1.21e-06;1.21e-06;1.21e-06
94;init;1;0.135332;0.135332;0.135332
94;update;1;2.75603;2.75603;2.75603
94;sync;1;0.083383;0.083383;0.083383
94;evalKnownDf;1;0;0;0
94;write;1;1.5547e-05;1.5547e-05;1.5547e-05
94;trace;1;0;0;0
94;calc_total;1;2.83941;2.83941;2.83941
304;compErr;1;1.6e-06;1.6e-06;1.6e-06
304;init;1;0.136387;0.136387;0.136387
304;update;1;2.7471;2.7471;2.7471
304;sync;1;0.0325476;0.0325476;0.0325476
304;evalKnownDf;1;0;0;0
304;write;1;1.5763e-05;1.5763e-05;1.5763e-05
304;trace;1;0;0;0
304;calc_total;1;2.77965;2.77965;2.77965
64;compErr;1;1.73e-06;1.73e-06;1.73e-06
64;init;1;0.136442;0.136442;0.136442
64;update;1;2.73475;2.73475;2.73475
64;sync;1;0.16912;0.16912;0.16912
64;evalKnownDf;1;0;0;0
64;write;1;1.6732e-05;1.6732e-05;1.6732e-05
64;trace;1;0;0;0
64;calc_total;1;2.90387;2.90387;2.90387
95;compErr;1;1.325e-06;1.325e-06;1.325e-06
95;init;1;0.135078;0.135078;0.135078
95;update;1;2.7609;2.7609;2.7609
95;sync;1;0.0276062;0.0276062;0.0276062
95;evalKnownDf;1;0;0;0
95;write;1;1.8469e-05;1.8469e-05;1.8469e-05
95;trace;1;0;0;0
95;calc_total;1;2.78851;2.78851;2.78851
305;compErr;1;1.872e-06;1.872e-06;1.872e-06
305;init;1;0.133644;0.133644;0.133644
305;update;1;2.71775;2.71775;2.71775
305;sync;1;1.76317;1.76317;1.76317
305;evalKnownDf;1;0;0;0
305;write;1;2.4156e-05;2.4156e-05;2.4156e-05
305;trace;1;0;0;0
305;calc_total;1;4.48092;4.48092;4.48092
65;compErr;1;1.714e-06;1.714e-06;1.714e-06
65;init;1;0.133868;0.133868;0.133868
65;update;1;2.74434;2.74434;2.74434
65;sync;1;1.85625;1.85625;1.85625
65;evalKnownDf;1;0;0;0
65;write;1;1.847e-05;1.847e-05;1.847e-05
65;trace;1;0;0;0
65;calc_total;1;4.60059;4.60059;4.60059
66;compErr;1;1.781e-06;1.781e-06;1.781e-06
66;init;1;0.133789;0.133789;0.133789
66;update;1;2.7205;2.7205;2.7205
66;sync;1;1.0666;1.0666;1.0666
66;evalKnownDf;1;0;0;0
66;write;1;1.788e-05;1.788e-05;1.788e-05
66;trace;1;0;0;0
66;calc_total;1;3.7871;3.7871;3.7871
67;compErr;1;2.779e-06;2.779e-06;2.779e-06
67;init;1;0.13397;0.13397;0.13397
67;update;1;2.75425;2.75425;2.75425
67;sync;1;1.5626;1.5626;1.5626
67;evalKnownDf;1;0;0;0
67;write;1;2.3318e-05;2.3318e-05;2.3318e-05
67;trace;1;0;0;0
67;calc_total;1;4.31685;4.31685;4.31685
68;compErr;1;1.271e-06;1.271e-06;1.271e-06
68;init;1;0.134296;0.134296;0.134296
68;update;1;2.75392;2.75392;2.75392
68;sync;1;0.704856;0.704856;0.704856
68;evalKnownDf;1;0;0;0
68;write;1;1.7493e-05;1.7493e-05;1.7493e-05
68;trace;1;0;0;0
68;calc_total;1;3.45877;3.45877;3.45877
69;compErr;1;1.261e-06;1.261e-06;1.261e-06
69;init;1;0.134763;0.134763;0.134763
69;update;1;2.72504;2.72504;2.72504
69;sync;1;0.743488;0.743488;0.743488
69;evalKnownDf;1;0;0;0
69;write;1;2.0353e-05;2.0353e-05;2.0353e-05
69;trace;1;0;0;0
69;calc_total;1;3.46853;3.46853;3.46853
70;compErr;1;1.968e-06;1.968e-06;1.968e-06
70;init;1;0.134211;0.134211;0.134211
70;update;1;2.72238;2.72238;2.72238
70;sync;1;0.528225;0.528225;0.528225
70;evalKnownDf;1;0;0;0
70;write;1;1.7854e-05;1.7854e-05;1.7854e-05
70;trace;1;0;0;0
70;calc_total;1;3.2506;3.2506;3.2506
71;compErr;1;2.193e-06;2.193e-06;2.193e-06
71;init;1;0.139757;0.139757;0.139757
71;update;1;2.73946;2.73946;2.73946
71;sync;1;0.545861;0.545861;0.545861
71;evalKnownDf;1;0;0;0
71;write;1;2.2722e-05;2.2722e-05;2.2722e-05
71;trace;1;0;0;0
71;calc_total;1;3.28533;3.28533;3.28533
0;total;1;12.1742;12.1742;12.1742
0;total;1;12.1525;12.1525;12.1525
0;total;1;12.1479;12.1479;12.1479
0;total;1;12.1473;12.1473;12.1473
0;total;1;12.1543;12.1543;12.1543
0;total;1;12.156;12.156;12.156
0;total;1;12.17;12.17;12.17
0;total;1;12.1546;12.1546;12.1546
0;total;1;12.1508;12.1508;12.1508
0;total;1;12.1744;12.1744;12.1744
0;total;1;12.1505;12.1505;12.1505
0;total;1;12.1481;12.1481;12.1481
0;total;1;12.1473;12.1473;12.1473
0;total;1;12.1543;12.1543;12.1543
0;total;1;12.156;12.156;12.156
0;total;1;12.1699;12.1699;12.1699
0;total;1;12.1546;12.1546;12.1546
0;total;1;12.1505;12.1505;12.1505
0;total;1;12.1745;12.1745;12.1745
0;total;1;12.1526;12.1526;12.1526
0;total;1;12.1488;12.1488;12.1488
0;total;1;12.1473;12.1473;12.1473
0;total;1;12.1543;12.1543;12.1543
0;total;1;12.156;12.156;12.156
0;total;1;12.1701;12.1701;12.1701
0;total;1;12.1548;12.1548;12.1548
0;total;1;12.1507;12.1507;12.1507
0;total;1;12.1747;12.1747;12.1747
0;total;1;12.1526;12.1526;12.1526
0;total;1;12.1479;12.1479;12.1479
0;total;1;12.1446;12.1446;12.1446
0;total;1;12.1542;12.1542;12.1542
0;total;1;12.1596;12.1596;12.1596
0;total;1;12.1698;12.1698;12.1698
0;total;1;12.1548;12.1548;12.1548
0;total;1;12.1501;12.1501;12.1501
0;total;1;12.1743;12.1743;12.1743
0;total;1;12.1504;12.1504;12.1504
0;total;1;12.1488;12.1488;12.1488
0;total;1;12.1446;12.1446;12.1446
0;total;1;12.1543;12.1543;12.1543
0;total;1;12.1596;12.1596;12.1596
0;total;1;12.1714;12.1714;12.1714
0;total;1;12.1552;12.1552;12.1552
0;total;1;12.1504;12.1504;12.1504
0;total;1;12.1742;12.1742;12.1742
0;total;1;12.1503;12.1503;12.1503
0;total;1;12.1492;12.1492;12.1492
0;total;1;12.1449;12.1449;12.1449
0;total;1;12.1542;12.1542;12.1542
0;total;1;12.1559;12.1559;12.1559
0;total;1;12.1714;12.1714;12.1714
0;total;1;12.1546;12.1546;12.1546
0;total;1;12.1532;12.1532;12.1532
0;total;1;12.1745;12.1745;12.1745
0;total;1;12.1526;12.1526;12.1526
0;total;1;12.1485;12.1485;12.1485
0;total;1;12.1473;12.1473;12.1473
0;total;1;12.1543;12.1543;12.1543
0;total;1;12.1559;12.1559;12.1559
0;total;1;12.1714;12.1714;12.1714
0;total;1;12.1548;12.1548;12.1548
0;total;1;12.1532;12.1532;12.1532
0;total;1;12.1745;12.1745;12.1745
0;total;1;12.1524;12.1524;12.1524
0;total;1;12.1479;12.1479;12.1479
0;total;1;12.1473;12.1473;12.1473
0;total;1;12.1543;12.1543;12.1543
0;total;1;12.1561;12.1561;12.1561
0;total;1;12.1705;12.1705;12.1705
0;total;1;12.1552;12.1552;12.1552
0;total;1;12.1532;12.1532;12.1532
0;total;1;12.1743;12.1743;12.1743
0;total;1;12.1526;12.1526;12.1526
0;total;1;12.1483;12.1483;12.1483
0;total;1;12.1473;12.1473;12.1473
0;total;1;12.1543;12.1543;12.1543
0;total;1;12.1563;12.1563;12.1563
0;total;1;12.1714;12.1714;12.1714
0;total;1;12.1552;12.1552;12.1552
0;total;1;12.1503;12.1503;12.1503
0;total;1;12.1742;12.1742;12.1742
0;total;1;12.1503;12.1503;12.1503
0;total;1;12.1482;12.1482;12.1482
0;total;1;12.145;12.145;12.145
0;total;1;12.1543;12.1543;12.1543
0;total;1;12.1596;12.1596;12.1596
0;total;1;12.1698;12.1698;12.1698
0;total;1;12.1548;12.1548;12.1548
0;total;1;12.1508;12.1508;12.1508
0;total;1;12.1747;12.1747;12.1747
0;total;1;12.1503;12.1503;12.1503
0;total;1;12.1479;12.1479;12.1479
0;total;1;12.1473;12.1473;12.1473
0;total;1;12.1543;12.1543;12.1543
0;total;1;12.1596;12.1596;12.1596
0;total;1;12.1714;12.1714;12.1714
0;total;1;12.1546;12.1546;12.1546
0;total;1;12.1508;12.1508;12.1508
0;total;1;12.1746;12.1746;12.1746
0;total;1;12.1524;12.1524;12.1524
0;total;1;12.1492;12.1492;12.1492
0;total;1;12.1447;12.1447;12.1447
0;total;1;12.1543;12.1543;12.1543
0;total;1;12.1558;12.1558;12.1558
0;total;1;12.1698;12.1698;12.1698
0;total;1;12.1552;12.1552;12.1552
0;total;1;12.1502;12.1502;12.1502
0;total;1;12.1742;12.1742;12.1742
0;total;1;12.151;12.151;12.151
0;total;1;12.1484;12.1484;12.1484
0;total;1;12.1447;12.1447;12.1447
0;total;1;12.1542;12.1542;12.1542
0;total;1;12.1596;12.1596;12.1596
0;total;1;12.1704;12.1704;12.1704
0;total;1;12.1549;12.1549;12.1549
0;total;1;12.1511;12.1511;12.1511
0;total;1;12.1742;12.1742;12.1742
0;total;1;12.1511;12.1511;12.1511
0;total;1;12.1479;12.1479;12.1479
0;total;1;12.1446;12.1446;12.1446
0;total;1;12.1545;12.1545;12.1545
0;total;1;12.1596;12.1596;12.1596
0;total;1;12.17;12.17;12.17
0;total;1;12.1546;12.1546;12.1546
0;total;1;12.1503;12.1503;12.1503
0;total;1;12.1745;12.1745;12.1745
0;total;1;12.1504;12.1504;12.1504
0;total;1;12.1479;12.1479;12.1479
0;total;1;12.1447;12.1447;12.1447
0;total;1;12.1545;12.1545;12.1545
0;total;1;12.156;12.156;12.156
0;total;1;12.1704;12.1704;12.1704
0;total;1;12.1547;12.1547;12.1547
0;total;1;12.1531;12.1531;12.1531
0;total;1;12.1742;12.1742;12.1742
0;total;1;12.1504;12.1504;12.1504
0;total;1;12.1483;12.1483;12.1483
0;total;1;12.1474;12.1474;12.1474
0;total;1;12.1545;12.1545;12.1545
0;total;1;12.156;12.156;12.156
0;total;1;12.1713;12.1713;12.1713
0;total;1;12.1546;12.1546;12.1546
0;total;1;12.1503;12.1503;12.1503
0;total;1;12.1745;12.1745;12.1745
0;total;1;12.1524;12.1524;12.1524
0;total;1;12.1479;12.1479;12.1479
0;total;1;12.1474;12.1474;12.1474
0;total;1;12.1545;12.1545;12.1545
0;total;1;12.1563;12.1563;12.1563
0;total;1;12.1713;12.1713;12.1713
0;total;1;12.1546;12.1546;12.1546
0;total;1;12.1503;12.1503;12.1503
0;total;1;12.1745;12.1745;12.1745
0;total;1;12.1524;12.1524;12.1524
0;total;1;12.1478;12.1478;12.1478
0;total;1;12.1447;12.1447;12.1447
0;total;1;12.1545;12.1545;12.1545
0;total;1;12.156;12.156;12.156
0;total;1;12.1707;12.1707;12.1707
0;total;1;12.1546;12.1546;12.1546
0;total;1;12.1531;12.1531;12.1531
0;total;1;12.1745;12.1745;12.1745
0;total;1;12.1524;12.1524;12.1524
0;total;1;12.1478;12.1478;12.1478
0;total;1;12.1474;12.1474;12.1474
0;total;1;12.1545;12.1545;12.1545
0;total;1;12.1559;12.1559;12.1559
0;total;1;12.1704;12.1704;12.1704
0;total;1;12.1551;12.1551;12.1551
0;total;1;12.1506;12.1506;12.1506
0;total;1;12.1742;12.1742;12.1742
0;total;1;12.1524;12.1524;12.1524
0;total;1;12.1479;12.1479;12.1479
0;total;1;12.1449;12.1449;12.1449
0;total;1;12.1545;12.1545;12.1545
0;total;1;12.1563;12.1563;12.1563
0;total;1;12.17;12.17;12.17
0;total;1;12.1551;12.1551;12.1551
0;total;1;12.1511;12.1511;12.1511
0;total;1;12.1743;12.1743;12.1743
0;total;1;12.1524;12.1524;12.1524
0;total;1;12.1478;12.1478;12.1478
0;total;1;12.1474;12.1474;12.1474
0;total;1;12.1545;12.1545;12.1545
0;total;1;12.1596;12.1596;12.1596
0;total;1;12.1704;12.1704;12.1704
0;total;1;12.1551;12.1551;12.1551
0;total;1;12.1505;12.1505;12.1505
0;total;1;12.1742;12.1742;12.1742
0;total;1;12.1504;12.1504;12.1504
0;total;1;12.1492;12.1492;12.1492
0;total;1;12.1449;12.1449;12.1449
0;total;1;12.1543;12.1543;12.1543
0;total;1;12.1558;12.1558;12.1558
0;total;1;12.17;12.17;12.17
0;total;1;12.1551;12.1551;12.1551
0;total;1;12.1509;12.1509;12.1509
0;total;1;12.1745;12.1745;12.1745
0;total;1;12.1524;12.1524;12.1524
0;total;1;12.1483;12.1483;12.1483
0;total;1;12.1446;12.1446;12.1446
0;total;1;12.1545;12.1545;12.1545
0;total;1;12.1559;12.1559;12.1559
0;total;1;12.1699;12.1699;12.1699
0;total;1;12.1551;12.1551;12.1551
0;total;1;12.1504;12.1504;12.1504
0;total;1;12.1745;12.1745;12.1745
0;total;1;12.1524;12.1524;12.1524
0;total;1;12.1481;12.1481;12.1481
0;total;1;12.1446;12.1446;12.1446
0;total;1;12.1545;12.1545;12.1545
0;total;1;12.1596;12.1596;12.1596
0;total;1;12.1703;12.1703;12.1703
0;total;1;12.1546;12.1546;12.1546
0;total;1;12.1531;12.1531;12.1531
252;compErr;1;1.699e-06;1.699e-06;1.699e-06
252;init;1;0.135041;0.135041;0.135041
252;update;1;2.7161;2.7161;2.7161
252;sync;1;0.345982;0.345982;0.345982
252;evalKnownDf;1;0;0;0
252;write;1;2.1684e-05;2.1684e-05;2.1684e-05
252;trace;1;0;0;0
252;calc_total;1;3.06208;3.06208;3.06208
234;compErr;1;3.066e-06;3.066e-06;3.066e-06
234;init;1;0.134184;0.134184;0.134184
234;update;1;2.71553;2.71553;2.71553
234;sync;1;0.846554;0.846554;0.846554
234;evalKnownDf;1;0;0;0
234;write;1;1.7853e-05;1.7853e-05;1.7853e-05
234;trace;1;0;0;0
234;calc_total;1;3.56208;3.56208;3.56208
355;compErr;1;1.128e-06;1.128e-06;1.128e-06
355;init;1;0.133945;0.133945;0.133945
355;update;1;2.7551;2.7551;2.7551
355;sync;1;1.89387;1.89387;1.89387
355;evalKnownDf;1;0;0;0
355;write;1;1.8554e-05;1.8554e-05;1.8554e-05
355;trace;1;0;0;0
355;calc_total;1;4.64898;4.64898;4.64898
331;compErr;1;1.385e-06;1.385e-06;1.385e-06
331;init;1;0.134856;0.134856;0.134856
331;update;1;2.73077;2.73077;2.73077
331;sync;1;0.14624;0.14624;0.14624
331;evalKnownDf;1;0;0;0
331;write;1;1.8006e-05;1.8006e-05;1.8006e-05
331;trace;1;0;0;0
331;calc_total;1;2.87701;2.87701;2.87701
380;compErr;1;1.223e-06;1.223e-06;1.223e-06
380;init;1;0.134648;0.134648;0.134648
380;update;1;2.75774;2.75774;2.75774
380;sync;1;0.143256;0.143256;0.143256
380;evalKnownDf;1;0;0;0
380;write;1;1.4663e-05;1.4663e-05;1.4663e-05
380;trace;1;0;0;0
380;calc_total;1;2.901;2.901;2.901
253;compErr;1;8.77e-07;8.77e-07;8.77e-07
253;init;1;0.135598;0.135598;0.135598
253;update;1;2.74566;2.74566;2.74566
253;sync;1;0.482196;0.482196;0.482196
253;evalKnownDf;1;0;0;0
253;write;1;2.0387e-05;2.0387e-05;2.0387e-05
253;trace;1;0;0;0
253;calc_total;1;3.22785;3.22785;3.22785
235;compErr;1;1.209e-06;1.209e-06;1.209e-06
235;init;1;0.136599;0.136599;0.136599
235;update;1;2.74241;2.74241;2.74241
235;sync;1;0.190151;0.190151;0.190151
235;evalKnownDf;1;0;0;0
235;write;1;1.7394e-05;1.7394e-05;1.7394e-05
235;trace;1;0;0;0
235;calc_total;1;2.93256;2.93256;2.93256
356;compErr;1;1.874e-06;1.874e-06;1.874e-06
356;init;1;0.134034;0.134034;0.134034
356;update;1;2.76013;2.76013;2.76013
356;sync;1;0.908659;0.908659;0.908659
356;evalKnownDf;1;0;0;0
356;write;1;1.8509e-05;1.8509e-05;1.8509e-05
356;trace;1;0;0;0
356;calc_total;1;3.66879;3.66879;3.66879
332;compErr;1;9.73e-07;9.73e-07;9.73e-07
332;init;1;0.134993;0.134993;0.134993
332;update;1;2.73888;2.73888;2.73888
332;sync;1;0.104496;0.104496;0.104496
332;evalKnownDf;1;0;0;0
332;write;1;1.7095e-05;1.7095e-05;1.7095e-05
332;trace;1;0;0;0
332;calc_total;1;2.84338;2.84338;2.84338
381;compErr;1;9.49e-07;9.49e-07;9.49e-07
381;init;1;0.136473;0.136473;0.136473
381;update;1;2.76453;2.76453;2.76453
381;sync;1;0.806056;0.806056;0.806056
381;evalKnownDf;1;0;0;0
381;write;1;1.8113e-05;1.8113e-05;1.8113e-05
381;trace;1;0;0;0
381;calc_total;1;3.57058;3.57058;3.57058
254;compErr;1;1.539e-06;1.539e-06;1.539e-06
254;init;1;0.136998;0.136998;0.136998
254;update;1;2.7709;2.7709;2.7709
254;sync;1;0.0994193;0.0994193;0.0994193
254;evalKnownDf;1;0;0;0
254;write;1;1.5583e-05;1.5583e-05;1.5583e-05
254;trace;1;0;0;0
254;calc_total;1;2.87032;2.87032;2.87032
236;compErr;1;1.377e-06;1.377e-06;1.377e-06
236;init;1;0.136532;0.136532;0.136532
236;update;1;2.75293;2.75293;2.75293
236;sync;1;0.0981465;0.0981465;0.0981465
236;evalKnownDf;1;0;0;0
236;write;1;1.8385e-05;1.8385e-05;1.8385e-05
236;trace;1;0;0;0
236;calc_total;1;2.85108;2.85108;2.85108
357;compErr;1;1.355e-06;1.355e-06;1.355e-06
357;init;1;0.135892;0.135892;0.135892
357;update;1;2.76481;2.76481;2.76481
357;sync;1;1.10588;1.10588;1.10588
357;evalKnownDf;1;0;0;0
357;write;1;1.599e-05;1.599e-05;1.599e-05
357;trace;1;0;0;0
357;calc_total;1;3.87069;3.87069;3.87069
333;compErr;1;9.63e-07;9.63e-07;9.63e-07
333;init;1;0.137515;0.137515;0.137515
333;update;1;2.78815;2.78815;2.78815
333;sync;1;0.0293986;0.0293986;0.0293986
333;evalKnownDf;1;0;0;0
333;write;1;1.7755e-05;1.7755e-05;1.7755e-05
333;trace;1;0;0;0
333;calc_total;1;2.81754;2.81754;2.81754
382;compErr;1;1.497e-06;1.497e-06;1.497e-06
382;init;1;0.135167;0.135167;0.135167
382;update;1;2.74656;2.74656;2.74656
382;sync;1;0.244868;0.244868;0.244868
382;evalKnownDf;1;0;0;0
382;write;1;2.2805e-05;2.2805e-05;2.2805e-05
382;trace;1;0;0;0
382;calc_total;1;2.99143;2.99143;2.99143
255;compErr;1;2.241e-06;2.241e-06;2.241e-06
255;init;1;0.134877;0.134877;0.134877
255;update;1;2.74356;2.74356;2.74356
255;sync;1;0.550622;0.550622;0.550622
255;evalKnownDf;1;0;0;0
255;write;1;2.1484e-05;2.1484e-05;2.1484e-05
255;trace;1;0;0;0
255;calc_total;1;3.29419;3.29419;3.29419
237;compErr;1;2.057e-06;2.057e-06;2.057e-06
237;init;1;0.137954;0.137954;0.137954
237;update;1;2.75026;2.75026;2.75026
237;sync;1;0.0423357;0.0423357;0.0423357
237;evalKnownDf;1;0;0;0
237;write;1;1.86e-05;1.86e-05;1.86e-05
237;trace;1;0;0;0
237;calc_total;1;2.7926;2.7926;2.7926
358;compErr;1;9.3e-07;9.3e-07;9.3e-07
358;init;1;0.135847;0.135847;0.135847
358;update;1;2.76604;2.76604;2.76604
358;sync;1;0.786526;0.786526;0.786526
358;evalKnownDf;1;0;0;0
358;write;1;1.6285e-05;1.6285e-05;1.6285e-05
358;trace;1;0;0;0
358;calc_total;1;3.55257;3.55257;3.55257
334;compErr;1;8.3e-07;8.3e-07;8.3e-07
334;init;1;0.135187;0.135187;0.135187
334;update;1;2.78051;2.78051;2.78051
334;sync;1;0.0608629;0.0608629;0.0608629
334;evalKnownDf;1;0;0;0
334;write;1;1.4913e-05;1.4913e-05;1.4913e-05
334;trace;1;0;0;0
334;calc_total;1;2.84137;2.84137;2.84137
383;compErr;1;1.797e-06;1.797e-06;1.797e-06
383;init;1;0.134566;0.134566;0.134566
383;update;1;2.74294;2.74294;2.74294
383;sync;1;0.769453;0.769453;0.769453
383;evalKnownDf;1;0;0;0
383;write;1;2.1716e-05;2.1716e-05;2.1716e-05
383;trace;1;0;0;0
383;calc_total;1;3.51239;3.51239;3.51239
249;compErr;1;1.595e-06;1.595e-06;1.595e-06
249;init;1;0.134294;0.134294;0.134294
249;update;1;2.71947;2.71947;2.71947
249;sync;1;2.04509;2.04509;2.04509
249;evalKnownDf;1;0;0;0
249;write;1;1.6936e-05;1.6936e-05;1.6936e-05
249;trace;1;0;0;0
249;calc_total;1;4.76456;4.76456;4.76456
238;compErr;1;6.4e-07;6.4e-07;6.4e-07
238;init;1;0.134692;0.134692;0.134692
238;update;1;2.71987;2.71987;2.71987
238;sync;1;1.97723;1.97723;1.97723
238;evalKnownDf;1;0;0;0
238;write;1;1.5252e-05;1.5252e-05;1.5252e-05
238;trace;1;0;0;0
238;calc_total;1;4.6971;4.6971;4.6971
359;compErr;1;1.061e-06;1.061e-06;1.061e-06
359;init;1;0.135883;0.135883;0.135883
359;update;1;2.73444;2.73444;2.73444
359;sync;1;0.745683;0.745683;0.745683
359;evalKnownDf;1;0;0;0
359;write;1;1.7729e-05;1.7729e-05;1.7729e-05
359;trace;1;0;0;0
359;calc_total;1;3.48012;3.48012;3.48012
335;compErr;1;9.01e-07;9.01e-07;9.01e-07
335;init;1;0.134442;0.134442;0.134442
335;update;1;2.7448;2.7448;2.7448
335;sync;1;0.0515254;0.0515254;0.0515254
335;evalKnownDf;1;0;0;0
335;write;1;1.7201e-05;1.7201e-05;1.7201e-05
335;trace;1;0;0;0
335;calc_total;1;2.79632;2.79632;2.79632
361;compErr;1;1.363e-06;1.363e-06;1.363e-06
361;init;1;0.136937;0.136937;0.136937
361;update;1;2.74345;2.74345;2.74345
361;sync;1;1.46491;1.46491;1.46491
361;evalKnownDf;1;0;0;0
361;write;1;1.8435e-05;1.8435e-05;1.8435e-05
361;trace;1;0;0;0
361;calc_total;1;4.20836;4.20836;4.20836
0;total;1;12.1613;12.1613;12.1613
239;compErr;1;1.335e-06;1.335e-06;1.335e-06
239;init;1;0.134463;0.134463;0.134463
239;update;1;2.74582;2.74582;2.74582
239;sync;1;0.132046;0.132046;0.132046
239;evalKnownDf;1;0;0;0
239;write;1;2.5273e-05;2.5273e-05;2.5273e-05
239;trace;1;0;0;0
239;calc_total;1;2.87787;2.87787;2.87787
0;total;1;12.1538;12.1538;12.1538
0;total;1;12.1807;12.1807;12.1807
0;total;1;12.1715;12.1715;12.1715
282;compErr;1;2.356e-06;2.356e-06;2.356e-06
282;init;1;0.133969;0.133969;0.133969
282;update;1;2.73996;2.73996;2.73996
282;sync;1;1.42103;1.42103;1.42103
282;evalKnownDf;1;0;0;0
282;write;1;1.6328e-05;1.6328e-05;1.6328e-05
282;trace;1;0;0;0
282;calc_total;1;4.16099;4.16099;4.16099
0;total;1;12.1613;12.1613;12.1613
0;total;1;12.1507;12.1507;12.1507
0;total;1;12.1538;12.1538;12.1538
0;total;1;12.1772;12.1772;12.1772
0;total;1;12.1715;12.1715;12.1715
283;compErr;1;1.42e-06;1.42e-06;1.42e-06
283;init;1;0.134142;0.134142;0.134142
283;update;1;2.73669;2.73669;2.73669
283;sync;1;0.399009;0.399009;0.399009
283;evalKnownDf;1;0;0;0
283;write;1;1.9805e-05;1.9805e-05;1.9805e-05
283;trace;1;0;0;0
283;calc_total;1;3.1357;3.1357;3.1357
0;total;1;12.1613;12.1613;12.1613
0;total;1;12.1524;12.1524;12.1524
0;total;1;12.1538;12.1538;12.1538
0;total;1;12.1772;12.1772;12.1772
0;total;1;12.1715;12.1715;12.1715
284;compErr;1;1.361e-06;1.361e-06;1.361e-06
284;init;1;0.137088;0.137088;0.137088
284;update;1;2.74411;2.74411;2.74411
284;sync;1;0.0947307;0.0947307;0.0947307
284;evalKnownDf;1;0;0;0
284;write;1;1.5263e-05;1.5263e-05;1.5263e-05
284;trace;1;0;0;0
284;calc_total;1;2.83884;2.83884;2.83884
0;total;1;12.1613;12.1613;12.1613
0;total;1;12.1524;12.1524;12.1524
0;total;1;12.1538;12.1538;12.1538
0;total;1;12.179;12.179;12.179
0;total;1;12.1715;12.1715;12.1715
285;compErr;1;1.524e-06;1.524e-06;1.524e-06
285;init;1;0.134806;0.134806;0.134806
285;update;1;2.76384;2.76384;2.76384
285;sync;1;0.22264;0.22264;0.22264
285;evalKnownDf;1;0;0;0
285;write;1;1.6981e-05;1.6981e-05;1.6981e-05
285;trace;1;0;0;0
285;calc_total;1;2.98648;2.98648;2.98648
0;total;1;12.1613;12.1613;12.1613
0;total;1;12.1505;12.1505;12.1505
0;total;1;12.1538;12.1538;12.1538
0;total;1;12.1807;12.1807;12.1807
0;total;1;12.1715;12.1715;12.1715
286;compErr;1;1.487e-06;1.487e-06;1.487e-06
286;init;1;0.134981;0.134981;0.134981
286;update;1;2.73595;2.73595;2.73595
286;sync;1;0.164419;0.164419;0.164419
286;evalKnownDf;1;0;0;0
286;write;1;1.6032e-05;1.6032e-05;1.6032e-05
286;trace;1;0;0;0
286;calc_total;1;2.90037;2.90037;2.90037
0;total;1;12.1613;12.1613;12.1613
0;total;1;12.1523;12.1523;12.1523
0;total;1;12.1538;12.1538;12.1538
0;total;1;12.1772;12.1772;12.1772
0;total;1;12.1715;12.1715;12.1715
287;compErr;1;6.87e-07;6.87e-07;6.87e-07
287;init;1;0.135406;0.135406;0.135406
287;update;1;2.76791;2.76791;2.76791
287;sync;1;0.0100957;0.0100957;0.0100957
287;evalKnownDf;1;0;0;0
287;write;1;1.5248e-05;1.5248e-05;1.5248e-05
287;trace;1;0;0;0
287;calc_total;1;2.77801;2.77801;2.77801
0;total;1;12.1613;12.1613;12.1613
0;total;1;12.1506;12.1506;12.1506
0;total;1;12.1538;12.1538;12.1538
0;total;1;12.1771;12.1771;12.1771
0;total;1;12.1715;12.1715;12.1715
0;total;1;12.1702;12.1702;12.1702
0;total;1;12.1613;12.1613;12.1613
0;total;1;12.1524;12.1524;12.1524
0;total;1;12.1538;12.1538;12.1538
0;total;1;12.1791;12.1791;12.1791
0;total;1;12.1715;12.1715;12.1715
0;total;1;12.1704;12.1704;12.1704
0;total;1;12.1613;12.1613;12.1613
0;total;1;12.1526;12.1526;12.1526
0;total;1;12.1538;12.1538;12.1538
0;total;1;12.1772;12.1772;12.1772
0;total;1;12.1715;12.1715;12.1715
0;total;1;12.1704;12.1704;12.1704
0;total;1;12.1613;12.1613;12.1613
0;total;1;12.1525;12.1525;12.1525
0;total;1;12.1538;12.1538;12.1538
0;total;1;12.1772;12.1772;12.1772
0;total;1;12.1715;12.1715;12.1715
0;total;1;12.1706;12.1706;12.1706
0;total;1;12.1613;12.1613;12.1613
0;total;1;12.1505;12.1505;12.1505
0;total;1;12.1532;12.1532;12.1532
0;total;1;12.1789;12.1789;12.1789
0;total;1;12.1715;12.1715;12.1715
0;total;1;12.1706;12.1706;12.1706
0;total;1;12.1613;12.1613;12.1613
0;total;1;12.1522;12.1522;12.1522
0;total;1;12.1538;12.1538;12.1538
0;total;1;12.1772;12.1772;12.1772
0;total;1;12.1715;12.1715;12.1715
0;total;1;12.1704;12.1704;12.1704
0;total;1;12.1608;12.1608;12.1608
0;total;1;12.1525;12.1525;12.1525
0;total;1;12.1534;12.1534;12.1534
0;total;1;12.1771;12.1771;12.1771
0;total;1;12.1711;12.1711;12.1711
0;total;1;12.1704;12.1704;12.1704
0;total;1;12.1608;12.1608;12.1608
0;total;1;12.152;12.152;12.152
0;total;1;12.1534;12.1534;12.1534
0;total;1;12.1772;12.1772;12.1772
0;total;1;12.1711;12.1711;12.1711
0;total;1;12.1705;12.1705;12.1705
0;total;1;12.1608;12.1608;12.1608
0;total;1;12.152;12.152;12.152
0;total;1;12.1534;12.1534;12.1534
0;total;1;12.1772;12.1772;12.1772
0;total;1;12.1711;12.1711;12.1711
0;total;1;12.1704;12.1704;12.1704
0;total;1;12.1608;12.1608;12.1608
0;total;1;12.152;12.152;12.152
0;total;1;12.1538;12.1538;12.1538
0;total;1;12.1781;12.1781;12.1781
0;total;1;12.1711;12.1711;12.1711
0;total;1;12.1699;12.1699;12.1699
0;total;1;12.1608;12.1608;12.1608
0;total;1;12.152;12.152;12.152
0;total;1;12.1535;12.1535;12.1535
0;total;1;12.1779;12.1779;12.1779
0;total;1;12.1711;12.1711;12.1711
0;total;1;12.1704;12.1704;12.1704
0;total;1;12.1608;12.1608;12.1608
0;total;1;12.152;12.152;12.152
0;total;1;12.1534;12.1534;12.1534
0;total;1;12.1776;12.1776;12.1776
0;total;1;12.1711;12.1711;12.1711
0;total;1;12.1704;12.1704;12.1704
0;total;1;12.1608;12.1608;12.1608
0;total;1;12.152;12.152;12.152
0;total;1;12.1538;12.1538;12.1538
0;total;1;12.1773;12.1773;12.1773
0;total;1;12.1711;12.1711;12.1711
0;total;1;12.1704;12.1704;12.1704
0;total;1;12.1608;12.1608;12.1608
0;total;1;12.152;12.152;12.152
0;total;1;12.1538;12.1538;12.1538
0;total;1;12.1771;12.1771;12.1771
0;total;1;12.1711;12.1711;12.1711
0;total;1;12.1704;12.1704;12.1704
0;total;1;12.1608;12.1608;12.1608
0;total;1;12.152;12.152;12.152
0;total;1;12.151;12.151;12.151
0;total;1;12.1771;12.1771;12.1771
0;total;1;12.1711;12.1711;12.1711
0;total;1;12.1699;12.1699;12.1699
0;total;1;12.1608;12.1608;12.1608
0;total;1;12.152;12.152;12.152
0;total;1;12.1538;12.1538;12.1538
0;total;1;12.1771;12.1771;12.1771
0;total;1;12.1711;12.1711;12.1711
0;total;1;12.1704;12.1704;12.1704
0;total;1;12.1608;12.1608;12.1608
0;total;1;12.152;12.152;12.152
0;total;1;12.1538;12.1538;12.1538
0;total;1;12.1772;12.1772;12.1772
0;total;1;12.1711;12.1711;12.1711
0;total;1;12.1699;12.1699;12.1699
0;total;1;12.1608;12.1608;12.1608
0;total;1;12.152;12.152;12.152
0;total;1;12.1538;12.1538;12.1538
0;total;1;12.1778;12.1778;12.1778
0;total;1;12.1711;12.1711;12.1711
0;total;1;12.1699;12.1699;12.1699
0;total;1;12.152;12.152;12.152
0;total;1;12.1704;12.1704;12.1704
0;total;1;12.1699;12.1699;12.1699
0;total;1;12.1699;12.1699;12.1699
0;total;1;12.17;12.17;12.17
0;total;1;12.1699;12.1699;12.1699
0;total;1;12.1699;12.1699;12.1699
306;compErr;1;1.916e-06;1.916e-06;1.916e-06
306;init;1;0.134249;0.134249;0.134249
306;update;1;2.71152;2.71152;2.71152
306;sync;1;1.00638;1.00638;1.00638
306;evalKnownDf;1;0;0;0
306;write;1;2.0115e-05;2.0115e-05;2.0115e-05
306;trace;1;0;0;0
306;calc_total;1;3.71789;3.71789;3.71789
307;compErr;1;9.97e-07;9.97e-07;9.97e-07
307;init;1;0.134325;0.134325;0.134325
307;update;1;2.73398;2.73398;2.73398
307;sync;1;0.975687;0.975687;0.975687
307;evalKnownDf;1;0;0;0
307;write;1;1.7456e-05;1.7456e-05;1.7456e-05
307;trace;1;0;0;0
307;calc_total;1;3.70966;3.70966;3.70966
308;compErr;1;1.654e-06;1.654e-06;1.654e-06
308;init;1;0.134783;0.134783;0.134783
308;update;1;2.71508;2.71508;2.71508
308;sync;1;0.609553;0.609553;0.609553
308;evalKnownDf;1;0;0;0
308;write;1;1.8858e-05;1.8858e-05;1.8858e-05
308;trace;1;0;0;0
308;calc_total;1;3.32463;3.32463;3.32463
309;compErr;1;1.493e-06;1.493e-06;1.493e-06
309;init;1;0.134935;0.134935;0.134935
309;update;1;2.72923;2.72923;2.72923
309;sync;1;0.788369;0.788369;0.788369
309;evalKnownDf;1;0;0;0
309;write;1;2.0856e-05;2.0856e-05;2.0856e-05
309;trace;1;0;0;0
309;calc_total;1;3.5176;3.5176;3.5176
310;compErr;1;2.228e-06;2.228e-06;2.228e-06
310;init;1;0.133789;0.133789;0.133789
310;update;1;2.74813;2.74813;2.74813
310;sync;1;0.962405;0.962405;0.962405
310;evalKnownDf;1;0;0;0
310;write;1;1.9848e-05;1.9848e-05;1.9848e-05
310;trace;1;0;0;0
310;calc_total;1;3.71053;3.71053;3.71053
311;compErr;1;1.59e-06;1.59e-06;1.59e-06
311;init;1;0.137088;0.137088;0.137088
311;update;1;2.72165;2.72165;2.72165
311;sync;1;0.857582;0.857582;0.857582
311;evalKnownDf;1;0;0;0
311;write;1;2.1204e-05;2.1204e-05;2.1204e-05
311;trace;1;0;0;0
311;calc_total;1;3.57923;3.57923;3.57923
0;total;1;12.1623;12.1623;12.1623
0;total;1;12.1614;12.1614;12.1614
0;total;1;12.1615;12.1615;12.1615
0;total;1;12.1649;12.1649;12.1649
0;total;1;12.1623;12.1623;12.1623
0;total;1;12.1623;12.1623;12.1623
0;total;1;12.1615;12.1615;12.1615
0;total;1;12.1627;12.1627;12.1627
0;total;1;12.1622;12.1622;12.1622
0;total;1;12.1615;12.1615;12.1615
0;total;1;12.1623;12.1623;12.1623
0;total;1;12.1615;12.1615;12.1615
0;total;1;12.1628;12.1628;12.1628
0;total;1;12.1631;12.1631;12.1631
0;total;1;12.1624;12.1624;12.1624
0;total;1;12.1629;12.1629;12.1629
0;total;1;12.1649;12.1649;12.1649
0;total;1;12.1629;12.1629;12.1629
0;total;1;12.1624;12.1624;12.1624
0;total;1;12.1629;12.1629;12.1629
0;total;1;12.1629;12.1629;12.1629
0;total;1;12.1615;12.1615;12.1615
0;total;1;12.1624;12.1624;12.1624
0;total;1;12.1629;12.1629;12.1629
SCAFES
REMARK: No time step width tau was specified.
 Set tau=1.0 and proceeded. 

Energy start: 9600
Energy end  : 9517.78
# unit_id;function_name;num_calls;avg_runtime;min_runtime;max_runtime
0;compErr;1;6.6e-07;6.6e-07;6.6e-07
0;init;1;0.136637;0.136637;0.136637
0;update;1;2.76002;2.76002;2.76002
0;sync;1;0.150034;0.150034;0.150034
0;evalKnownDf;1;0;0;0
0;write;1;1.6211e-05;1.6211e-05;1.6211e-05
0;trace;1;0;0;0
0;calc_total;1;2.91005;2.91005;2.91005
1;compErr;1;1.532e-06;1.532e-06;1.532e-06
1;init;1;0.136308;0.136308;0.136308
1;update;1;2.7465;2.7465;2.7465
1;sync;1;1.54126;1.54126;1.54126
1;evalKnownDf;1;0;0;0
1;write;1;1.5215e-05;1.5215e-05;1.5215e-05
1;trace;1;0;0;0
1;calc_total;1;4.28776;4.28776;4.28776
2;compErr;1;8.88e-07;8.88e-07;8.88e-07
2;init;1;0.133587;0.133587;0.133587
2;update;1;2.74589;2.74589;2.74589
2;sync;1;1.46226;1.46226;1.46226
2;evalKnownDf;1;0;0;0
2;write;1;1.6382e-05;1.6382e-05;1.6382e-05
2;trace;1;0;0;0
2;calc_total;1;4.20814;4.20814;4.20814
72;compErr;1;1.264e-06;1.264e-06;1.264e-06
72;init;1;0.133979;0.133979;0.133979
72;update;1;2.7721;2.7721;2.7721
72;sync;1;0.995825;0.995825;0.995825
72;evalKnownDf;1;0;0;0
72;write;1;1.6361e-05;1.6361e-05;1.6361e-05
72;trace;1;0;0;0
72;calc_total;1;3.76792;3.76792;3.76792
266;compErr;1;1.957e-06;1.957e-06;1.957e-06
266;init;1;0.135153;0.135153;0.135153
266;update;1;2.71727;2.71727;2.71727
266;sync;1;0.665612;0.665612;0.665612
266;evalKnownDf;1;0;0;0
266;write;1;2.1027e-05;2.1027e-05;2.1027e-05
266;trace;1;0;0;0
266;calc_total;1;3.38288;3.38288;3.38288
318;compErr;1;1.902e-06;1.902e-06;1.902e-06
318;init;1;0.133474;0.133474;0.133474
318;update;1;2.71494;2.71494;2.71494
318;sync;1;1.23779;1.23779;1.23779
318;evalKnownDf;1;0;0;0
318;write;1;1.8994e-05;1.8994e-05;1.8994e-05
318;trace;1;0;0;0
318;calc_total;1;3.95273;3.95273;3.95273
360;compErr;1;1.584e-06;1.584e-06;1.584e-06
360;init;1;0.135345;0.135345;0.135345
360;update;1;2.75685;2.75685;2.75685
360;sync;1;1.17653;1.17653;1.17653
360;evalKnownDf;1;0;0;0
360;write;1;1.622e-05;1.622e-05;1.622e-05
360;trace;1;0;0;0
360;calc_total;1;3.93338;3.93338;3.93338
24;compErr;1;1.319e-06;1.319e-06;1.319e-06
24;init;1;0.134254;0.134254;0.134254
24;update;1;2.75735;2.75735;2.75735
24;sync;1;0.426647;0.426647;0.426647
24;evalKnownDf;1;0;0;0
24;write;1;1.8316e-05;1.8316e-05;1.8316e-05
24;trace;1;0;0;0
24;calc_total;1;3.184;3.184;3.184
3;compErr;1;1.311e-06;1.311e-06;1.311e-06
3;init;1;0.134204;0.134204;0.134204
3;update;1;2.73247;2.73247;2.73247
3;sync;1;0.238289;0.238289;0.238289
3;evalKnownDf;1;0;0;0
3;write;1;1.8261e-05;1.8261e-05;1.8261e-05
3;trace;1;0;0;0
3;calc_total;1;2.97076;2.97076;2.97076
73;compErr;1;1.387e-06;1.387e-06;1.387e-06
73;init;1;0.134641;0.134641;0.134641
73;update;1;2.73996;2.73996;2.73996
73;sync;1;1.22808;1.22808;1.22808
73;evalKnownDf;1;0;0;0
73;write;1;1.8793e-05;1.8793e-05;1.8793e-05
73;trace;1;0;0;0
73;calc_total;1;3.96803;3.96803;3.96803
256;compErr;1;1.706e-06;1.706e-06;1.706e-06
256;init;1;0.135942;0.135942;0.135942
256;update;1;2.74802;2.74802;2.74802
256;sync;1;0.488542;0.488542;0.488542
256;evalKnownDf;1;0;0;0
256;write;1;1.8214e-05;1.8214e-05;1.8214e-05
256;trace;1;0;0;0
256;calc_total;1;3.23656;3.23656;3.23656
120;compErr;1;1.227e-06;1.227e-06;1.227e-06
120;init;1;0.136086;0.136086;0.136086
120;update;1;2.7266;2.7266;2.7266
120;sync;1;1.06055;1.06055;1.06055
120;evalKnownDf;1;0;0;0
120;write;1;1.7935e-05;1.7935e-05;1.7935e-05
120;trace;1;0;0;0
120;calc_total;1;3.78715;3.78715;3.78715
268;compErr;1;1.345e-06;1.345e-06;1.345e-06
268;init;1;0.137019;0.137019;0.137019
268;update;1;2.76439;2.76439;2.76439
268;sync;1;0.57138;0.57138;0.57138
268;evalKnownDf;1;0;0;0
268;write;1;1.5653e-05;1.5653e-05;1.5653e-05
268;trace;1;0;0;0
268;calc_total;1;3.33577;3.33577;3.33577
321;compErr;1;1.504e-06;1.504e-06;1.504e-06
321;init;1;0.134262;0.134262;0.134262
321;update;1;2.72337;2.72337;2.72337
321;sync;1;0.177474;0.177474;0.177474
321;evalKnownDf;1;0;0;0
321;write;1;1.8309e-05;1.8309e-05;1.8309e-05
321;trace;1;0;0;0
321;calc_total;1;2.90084;2.90084;2.90084
288;compErr;1;1.523e-06;1.523e-06;1.523e-06
288;init;1;0.134479;0.134479;0.134479
288;update;1;2.75728;2.75728;2.75728
288;sync;1;1.01513;1.01513;1.01513
288;evalKnownDf;1;0;0;0
288;write;1;1.6608e-05;1.6608e-05;1.6608e-05
288;trace;1;0;0;0
288;calc_total;1;3.77241;3.77241;3.77241
361;compErr;1;1.228e-06;1.228e-06;1.228e-06
361;init;1;0.13523;0.13523;0.13523
361;update;1;2.71395;2.71395;2.71395
361;sync;1;0.813923;0.813923;0.813923
361;evalKnownDf;1;0;0;0
361;write;1;1.7992e-05;1.7992e-05;1.7992e-05
361;trace;1;0;0;0
361;calc_total;1;3.52788;3.52788;3.52788
25;compErr;1;1.397e-06;1.397e-06;1.397e-06
25;init;1;0.134437;0.134437;0.134437
25;update;1;2.72261;2.72261;2.72261
25;sync;1;0.502576;0.502576;0.502576
25;evalKnownDf;1;0;0;0
25;write;1;2.2027e-05;2.2027e-05;2.2027e-05
25;trace;1;0;0;0
25;calc_total;1;3.22518;3.22518;3.22518
4;compErr;1;1.809e-06;1.809e-06;1.809e-06
4;init;1;0.133791;0.133791;0.133791
4;update;1;2.73526;2.73526;2.73526
4;sync;1;0.913836;0.913836;0.913836
4;evalKnownDf;1;0;0;0
4;write;1;1.8218e-05;1.8218e-05;1.8218e-05
4;trace;1;0;0;0
4;calc_total;1;3.6491;3.6491;3.6491
74;compErr;1;1.905e-06;1.905e-06;1.905e-06
74;init;1;0.134758;0.134758;0.134758
74;update;1;2.71899;2.71899;2.71899
74;sync;1;0.733393;0.733393;0.733393
74;evalKnownDf;1;0;0;0
74;write;1;2.1592e-05;2.1592e-05;2.1592e-05
74;trace;1;0;0;0
74;calc_total;1;3.45239;3.45239;3.45239
168;compErr;1;9.61e-07;9.61e-07;9.61e-07
168;init;1;0.134328;0.134328;0.134328
168;update;1;2.7419;2.7419;2.7419
168;sync;1;0.573735;0.573735;0.573735
168;evalKnownDf;1;0;0;0
168;write;1;1.5473e-05;1.5473e-05;1.5473e-05
168;trace;1;0;0;0
168;calc_total;1;3.31563;3.31563;3.31563
257;compErr;1;1.377e-06;1.377e-06;1.377e-06
257;init;1;0.134115;0.134115;0.134115
257;update;1;2.7289;2.7289;2.7289
257;sync;1;1.4934;1.4934;1.4934
257;evalKnownDf;1;0;0;0
257;write;1;2.1176e-05;2.1176e-05;2.1176e-05
257;trace;1;0;0;0
257;calc_total;1;4.2223;4.2223;4.2223
121;compErr;1;9.92e-07;9.92e-07;9.92e-07
121;init;1;0.134938;0.134938;0.134938
121;update;1;2.74029;2.74029;2.74029
121;sync;1;1.15398;1.15398;1.15398
121;evalKnownDf;1;0;0;0
121;write;1;1.6762e-05;1.6762e-05;1.6762e-05
121;trace;1;0;0;0
121;calc_total;1;3.89427;3.89427;3.89427
192;compErr;1;2.543e-06;2.543e-06;2.543e-06
192;init;1;0.134154;0.134154;0.134154
192;update;1;2.71486;2.71486;2.71486
192;sync;1;0.0547738;0.0547738;0.0547738
192;evalKnownDf;1;0;0;0
192;write;1;1.5992e-05;1.5992e-05;1.5992e-05
192;trace;1;0;0;0
192;calc_total;1;2.76963;2.76963;2.76963
271;compErr;1;1.25e-06;1.25e-06;1.25e-06
271;init;1;0.134677;0.134677;0.134677
271;update;1;2.73087;2.73087;2.73087
271;sync;1;1.25389;1.25389;1.25389
271;evalKnownDf;1;0;0;0
271;write;1;2.0858e-05;2.0858e-05;2.0858e-05
271;trace;1;0;0;0
271;calc_total;1;3.98476;3.98476;3.98476
147;compErr;1;2.358e-06;2.358e-06;2.358e-06
147;init;1;0.135015;0.135015;0.135015
147;update;1;2.72805;2.72805;2.72805
147;sync;1;0.285918;0.285918;0.285918
147;evalKnownDf;1;0;0;0
147;write;1;2.0931e-05;2.0931e-05;2.0931e-05
147;trace;1;0;0;0
147;calc_total;1;3.01397;3.01397;3.01397
323;compErr;1;1.242e-06;1.242e-06;1.242e-06
323;init;1;0.134203;0.134203;0.134203
323;update;1;2.74318;2.74318;2.74318
323;sync;1;1.5075;1.5075;1.5075
323;evalKnownDf;1;0;0;0
323;write;1;2.7797e-05;2.7797e-05;2.7797e-05
323;trace;1;0;0;0
323;calc_total;1;4.25068;4.25068;4.25068
289;compErr;1;1.558e-06;1.558e-06;1.558e-06
289;init;1;0.137714;0.137714;0.137714
289;update;1;2.72289;2.72289;2.72289
289;sync;1;0.467084;0.467084;0.467084
289;evalKnownDf;1;0;0;0
289;write;1;1.952e-05;1.952e-05;1.952e-05
289;trace;1;0;0;0
289;calc_total;1;3.18997;3.18997;3.18997
362;compErr;1;1.713e-06;1.713e-06;1.713e-06
362;init;1;0.137525;0.137525;0.137525
362;update;1;2.74864;2.74864;2.74864
362;sync;1;1.13171;1.13171;1.13171
362;evalKnownDf;1;0;0;0
362;write;1;1.8073e-05;1.8073e-05;1.8073e-05
362;trace;1;0;0;0
362;calc_total;1;3.88035;3.88035;3.88035
26;compErr;1;1.65e-06;1.65e-06;1.65e-06
26;init;1;0.133565;0.133565;0.133565
26;update;1;2.74295;2.74295;2.74295
26;sync;1;0.583704;0.583704;0.583704
26;evalKnownDf;1;0;0;0
26;write;1;1.9275e-05;1.9275e-05;1.9275e-05
26;trace;1;0;0;0
26;calc_total;1;3.32666;3.32666;3.32666
5;compErr;1;2.152e-06;2.152e-06;2.152e-06
5;init;1;0.134005;0.134005;0.134005
5;update;1;2.70895;2.70895;2.70895
5;sync;1;0.956367;0.956367;0.956367
5;evalKnownDf;1;0;0;0
5;write;1;2.2188e-05;2.2188e-05;2.2188e-05
5;trace;1;0;0;0
5;calc_total;1;3.66532;3.66532;3.66532
75;compErr;1;1.852e-06;1.852e-06;1.852e-06
75;init;1;0.135407;0.135407;0.135407
75;update;1;2.7136;2.7136;2.7136
75;sync;1;0.67417;0.67417;0.67417
75;evalKnownDf;1;0;0;0
75;write;1;2.1737e-05;2.1737e-05;2.1737e-05
75;trace;1;0;0;0
75;calc_total;1;3.38777;3.38777;3.38777
169;compErr;1;1.324e-06;1.324e-06;1.324e-06
169;init;1;0.136631;0.136631;0.136631
169;update;1;2.75936;2.75936;2.75936
169;sync;1;1.11905;1.11905;1.11905
169;evalKnownDf;1;0;0;0
169;write;1;1.8096e-05;1.8096e-05;1.8096e-05
169;trace;1;0;0;0
169;calc_total;1;3.87841;3.87841;3.87841
258;compErr;1;2.191e-06;2.191e-06;2.191e-06
258;init;1;0.134169;0.134169;0.134169
258;update;1;2.71399;2.71399;2.71399
258;sync;1;0.812651;0.812651;0.812651
258;evalKnownDf;1;0;0;0
258;write;1;2.1534e-05;2.1534e-05;2.1534e-05
258;trace;1;0;0;0
258;calc_total;1;3.52665;3.52665;3.52665
122;compErr;1;2.058e-06;2.058e-06;2.058e-06
122;init;1;0.134276;0.134276;0.134276
122;update;1;2.72448;2.72448;2.72448
122;sync;1;0.959252;0.959252;0.959252
122;evalKnownDf;1;0;0;0
122;write;1;2.2843e-05;2.2843e-05;2.2843e-05
122;trace;1;0;0;0
122;calc_total;1;3.68373;3.68373;3.68373
193;compErr;1;8.67e-07;8.67e-07;8.67e-07
193;init;1;0.1347;0.1347;0.1347
193;update;1;2.73089;2.73089;2.73089
193;sync;1;1.44765;1.44765;1.44765
193;evalKnownDf;1;0;0;0
193;write;1;1.6618e-05;1.6618e-05;1.6618e-05
193;trace;1;0;0;0
193;calc_total;1;4.17855;4.17855;4.17855
280;compErr;1;1.823e-06;1.823e-06;1.823e-06
280;init;1;0.134324;0.134324;0.134324
280;update;1;2.73656;2.73656;2.73656
280;sync;1;0.1095;0.1095;0.1095
280;evalKnownDf;1;0;0;0
280;write;1;2.0532e-05;2.0532e-05;2.0532e-05
280;trace;1;0;0;0
280;calc_total;1;2.84606;2.84606;2.84606
148;compErr;1;1.549e-06;1.549e-06;1.549e-06
148;init;1;0.134327;0.134327;0.134327
148;update;1;2.73039;2.73039;2.73039
148;sync;1;0.314938;0.314938;0.314938
148;evalKnownDf;1;0;0;0
148;write;1;1.6861e-05;1.6861e-05;1.6861e-05
148;trace;1;0;0;0
148;calc_total;1;3.04533;3.04533;3.04533
327;compErr;1;1.222e-06;1.222e-06;1.222e-06
327;init;1;0.136176;0.136176;0.136176
327;update;1;2.75157;2.75157;2.75157
327;sync;1;0.9625;0.9625;0.9625
327;evalKnownDf;1;0;0;0
327;write;1;1.8317e-05;1.8317e-05;1.8317e-05
327;trace;1;0;0;0
327;calc_total;1;3.71407;3.71407;3.71407
290;compErr;1;2.526e-06;2.526e-06;2.526e-06
290;init;1;0.134672;0.134672;0.134672
290;update;1;2.7237;2.7237;2.7237
290;sync;1;0.478756;0.478756;0.478756
290;evalKnownDf;1;0;0;0
290;write;1;1.9378e-05;1.9378e-05;1.9378e-05
290;trace;1;0;0;0
290;calc_total;1;3.20245;3.20245;3.20245
363;compErr;1;1.52e-06;1.52e-06;1.52e-06
363;init;1;0.135184;0.135184;0.135184
363;update;1;2.74596;2.74596;2.74596
363;sync;1;1.09689;1.09689;1.09689
363;evalKnownDf;1;0;0;0
363;write;1;1.501e-05;1.501e-05;1.501e-05
363;trace;1;0;0;0
363;calc_total;1;3.84285;3.84285;3.84285
27;compErr;1;8.13e-07;8.13e-07;8.13e-07
27;init;1;0.134151;0.134151;0.134151
27;update;1;2.75311;2.75311;2.75311
27;sync;1;1.36558;1.36558;1.36558
27;evalKnownDf;1;0;0;0
27;write;1;1.5781e-05;1.5781e-05;1.5781e-05
27;trace;1;0;0;0
27;calc_total;1;4.11869;4.11869;4.11869
6;compErr;1;1.425e-06;1.425e-06;1.425e-06
6;init;1;0.133657;0.133657;0.133657
6;update;1;2.70942;2.70942;2.70942
6;sync;1;0.724523;0.724523;0.724523
6;evalKnownDf;1;0;0;0
6;write;1;2.0798e-05;2.0798e-05;2.0798e-05
6;trace;1;0;0;0
6;calc_total;1;3.43394;3.43394;3.43394
76;compErr;1;2.808e-06;2.808e-06;2.808e-06
76;init;1;0.135241;0.135241;0.135241
76;update;1;2.72348;2.72348;2.72348
76;sync;1;0.586298;0.586298;0.586298
76;evalKnownDf;1;0;0;0
76;write;1;2.0732e-05;2.0732e-05;2.0732e-05
76;trace;1;0;0;0
76;calc_total;1;3.30977;3.30977;3.30977
170;compErr;1;1.578e-06;1.578e-06;1.578e-06
170;init;1;0.136634;0.136634;0.136634
170;update;1;2.76711;2.76711;2.76711
170;sync;1;0.608108;0.608108;0.608108
170;evalKnownDf;1;0;0;0
170;write;1;1.4543e-05;1.4543e-05;1.4543e-05
170;trace;1;0;0;0
170;calc_total;1;3.37522;3.37522;3.37522
259;compErr;1;1.41e-06;1.41e-06;1.41e-06
259;init;1;0.134326;0.134326;0.134326
259;update;1;2.71686;2.71686;2.71686
259;sync;1;0.310459;0.310459;0.310459
259;evalKnownDf;1;0;0;0
259;write;1;2.0651e-05;2.0651e-05;2.0651e-05
259;trace;1;0;0;0
259;calc_total;1;3.02732;3.02732;3.02732
123;compErr;1;1.606e-06;1.606e-06;1.606e-06
123;init;1;0.13497;0.13497;0.13497
123;update;1;2.71288;2.71288;2.71288
123;sync;1;0.319799;0.319799;0.319799
123;evalKnownDf;1;0;0;0
123;write;1;1.7604e-05;1.7604e-05;1.7604e-05
123;trace;1;0;0;0
123;calc_total;1;3.03268;3.03268;3.03268
194;compErr;1;1.488e-06;1.488e-06;1.488e-06
194;init;1;0.135334;0.135334;0.135334
194;update;1;2.71683;2.71683;2.71683
194;sync;1;1.48769;1.48769;1.48769
194;evalKnownDf;1;0;0;0
194;write;1;1.8118e-05;1.8118e-05;1.8118e-05
194;trace;1;0;0;0
194;calc_total;1;4.20451;4.20451;4.20451
281;compErr;1;2.039e-06;2.039e-06;2.039e-06
281;init;1;0.134158;0.134158;0.134158
281;update;1;2.71972;2.71972;2.71972
281;sync;1;1.14814;1.14814;1.14814
281;evalKnownDf;1;0;0;0
281;write;1;2.1186e-05;2.1186e-05;2.1186e-05
281;trace;1;0;0;0
281;calc_total;1;3.86786;3.86786;3.86786
149;compErr;1;1.177e-06;1.177e-06;1.177e-06
149;init;1;0.135289;0.135289;0.135289
149;update;1;2.7419;2.7419;2.7419
149;sync;1;0.385559;0.385559;0.385559
149;evalKnownDf;1;0;0;0
149;write;1;3.2551e-05;3.2551e-05;3.2551e-05
149;trace;1;0;0;0
149;calc_total;1;3.12746;3.12746;3.12746
328;compErr;1;7.96e-07;7.96e-07;7.96e-07
328;init;1;0.133934;0.133934;0.133934
328;update;1;2.74818;2.74818;2.74818
328;sync;1;0.162094;0.162094;0.162094
328;evalKnownDf;1;0;0;0
328;write;1;1.5143e-05;1.5143e-05;1.5143e-05
328;trace;1;0;0;0
328;calc_total;1;2.91028;2.91028;2.91028
291;compErr;1;1.643e-06;1.643e-06;1.643e-06
291;init;1;0.137235;0.137235;0.137235
291;update;1;2.74859;2.74859;2.74859
291;sync;1;1.14046;1.14046;1.14046
291;evalKnownDf;1;0;0;0
291;write;1;1.7721e-05;1.7721e-05;1.7721e-05
291;trace;1;0;0;0
291;calc_total;1;3.88905;3.88905;3.88905
364;compErr;1;2.329e-06;2.329e-06;2.329e-06
364;init;1;0.135662;0.135662;0.135662
364;update;1;2.72818;2.72818;2.72818
364;sync;1;1.25286;1.25286;1.25286
364;evalKnownDf;1;0;0;0
364;write;1;1.7045e-05;1.7045e-05;1.7045e-05
364;trace;1;0;0;0
364;calc_total;1;3.98104;3.98104;3.98104
28;compErr;1;1.262e-06;1.262e-06;1.262e-06
28;init;1;0.134756;0.134756;0.134756
28;update;1;2.75852;2.75852;2.75852
28;sync;1;0.517514;0.517514;0.517514
28;evalKnownDf;1;0;0;0
28;write;1;1.7947e-05;1.7947e-05;1.7947e-05
28;trace;1;0;0;0
28;calc_total;1;3.27603;3.27603;3.27603
7;compErr;1;1.971e-06;1.971e-06;1.971e-06
7;init;1;0.134165;0.134165;0.134165
7;update;1;2.70937;2.70937;2.70937
7;sync;1;0.988241;0.988241;0.988241
7;evalKnownDf;1;0;0;0
7;write;1;2.2495e-05;2.2495e-05;2.2495e-05
7;trace;1;0;0;0
7;calc_total;1;3.69761;3.69761;3.69761
77;compErr;1;1.618e-06;1.618e-06;1.618e-06
77;init;1;0.136213;0.136213;0.136213
77;update;1;2.75884;2.75884;2.75884
77;sync;1;1.16039;1.16039;1.16039
77;evalKnownDf;1;0;0;0
77;write;1;1.8022e-05;1.8022e-05;1.8022e-05
77;trace;1;0;0;0
77;calc_total;1;3.91924;3.91924;3.91924
172;compErr;1;1.946e-06;1.946e-06;1.946e-06
172;init;1;0.13457;0.13457;0.13457
172;update;1;2.73113;2.73113;2.73113
172;sync;1;1.31593;1.31593;1.31593
172;evalKnownDf;1;0;0;0
172;write;1;1.7211e-05;1.7211e-05;1.7211e-05
172;trace;1;0;0;0
172;calc_total;1;4.04706;4.04706;4.04706
260;compErr;1;1.967e-06;1.967e-06;1.967e-06
260;init;1;0.134222;0.134222;0.134222
260;update;1;2.7218;2.7218;2.7218
260;sync;1;0.464445;0.464445;0.464445
260;evalKnownDf;1;0;0;0
260;write;1;2.1543e-05;2.1543e-05;2.1543e-05
260;trace;1;0;0;0
260;calc_total;1;3.18624;3.18624;3.18624
124;compErr;1;1.938e-06;1.938e-06;1.938e-06
124;init;1;0.134511;0.134511;0.134511
124;update;1;2.74747;2.74747;2.74747
124;sync;1;0.330473;0.330473;0.330473
124;evalKnownDf;1;0;0;0
124;write;1;1.6605e-05;1.6605e-05;1.6605e-05
124;trace;1;0;0;0
124;calc_total;1;3.07794;3.07794;3.07794
195;compErr;1;1.838e-06;1.838e-06;1.838e-06
195;init;1;0.135729;0.135729;0.135729
195;update;1;2.72549;2.72549;2.72549
195;sync;1;1.50164;1.50164;1.50164
195;evalKnownDf;1;0;0;0
195;write;1;1.8637e-05;1.8637e-05;1.8637e-05
195;trace;1;0;0;0
195;calc_total;1;4.22713;4.22713;4.22713
283;compErr;1;1.877e-06;1.877e-06;1.877e-06
283;init;1;0.134531;0.134531;0.134531
283;update;1;2.72967;2.72967;2.72967
283;sync;1;0.124036;0.124036;0.124036
283;evalKnownDf;1;0;0;0
283;write;1;2.1793e-05;2.1793e-05;2.1793e-05
283;trace;1;0;0;0
283;calc_total;1;2.8537;2.8537;2.8537
151;compErr;1;1.421e-06;1.421e-06;1.421e-06
151;init;1;0.135034;0.135034;0.135034
151;update;1;2.75695;2.75695;2.75695
151;sync;1;0.444914;0.444914;0.444914
151;evalKnownDf;1;0;0;0
151;write;1;1.8234e-05;1.8234e-05;1.8234e-05
151;trace;1;0;0;0
151;calc_total;1;3.20186;3.20186;3.20186
329;compErr;1;7.83e-07;7.83e-07;7.83e-07
329;init;1;0.133878;0.133878;0.133878
329;update;1;2.73375;2.73375;2.73375
329;sync;1;0.237859;0.237859;0.237859
329;evalKnownDf;1;0;0;0
329;write;1;1.8668e-05;1.8668e-05;1.8668e-05
329;trace;1;0;0;0
329;calc_total;1;2.97161;2.97161;2.97161
292;compErr;1;1.479e-06;1.479e-06;1.479e-06
292;init;1;0.134927;0.134927;0.134927
292;update;1;2.74102;2.74102;2.74102
292;sync;1;0.25004;0.25004;0.25004
292;evalKnownDf;1;0;0;0
292;write;1;1.5966e-05;1.5966e-05;1.5966e-05
292;trace;1;0;0;0
292;calc_total;1;2.99106;2.99106;2.99106
365;compErr;1;1.365e-06;1.365e-06;1.365e-06
365;init;1;0.134645;0.134645;0.134645
365;update;1;2.7204;2.7204;2.7204
365;sync;1;1.08992;1.08992;1.08992
365;evalKnownDf;1;0;0;0
365;write;1;1.9084e-05;1.9084e-05;1.9084e-05
365;trace;1;0;0;0
365;calc_total;1;3.81032;3.81032;3.81032
29;compErr;1;1.45e-06;1.45e-06;1.45e-06
29;init;1;0.134536;0.134536;0.134536
29;update;1;2.72175;2.72175;2.72175
29;sync;1;0.944456;0.944456;0.944456
29;evalKnownDf;1;0;0;0
29;write;1;1.7059e-05;1.7059e-05;1.7059e-05
29;trace;1;0;0;0
29;calc_total;1;3.66621;3.66621;3.66621
9;compErr;1;1.485e-06;1.485e-06;1.485e-06
9;init;1;0.135977;0.135977;0.135977
9;update;1;2.72442;2.72442;2.72442
9;sync;1;1.38405;1.38405;1.38405
9;evalKnownDf;1;0;0;0
9;write;1;1.9299e-05;1.9299e-05;1.9299e-05
9;trace;1;0;0;0
9;calc_total;1;4.10847;4.10847;4.10847
78;compErr;1;1.485e-06;1.485e-06;1.485e-06
78;init;1;0.134556;0.134556;0.134556
78;update;1;2.7579;2.7579;2.7579
78;sync;1;1.26908;1.26908;1.26908
78;evalKnownDf;1;0;0;0
78;write;1;1.8052e-05;1.8052e-05;1.8052e-05
78;trace;1;0;0;0
78;calc_total;1;4.02698;4.02698;4.02698
173;compErr;1;1.776e-06;1.776e-06;1.776e-06
173;init;1;0.135647;0.135647;0.135647
173;update;1;2.72871;2.72871;2.72871
173;sync;1;0.820575;0.820575;0.820575
173;evalKnownDf;1;0;0;0
173;write;1;1.8119e-05;1.8119e-05;1.8119e-05
173;trace;1;0;0;0
173;calc_total;1;3.54929;3.54929;3.54929
261;compErr;1;1.377e-06;1.377e-06;1.377e-06
261;init;1;0.137183;0.137183;0.137183
261;update;1;2.72726;2.72726;2.72726
261;sync;1;0.483492;0.483492;0.483492
261;evalKnownDf;1;0;0;0
261;write;1;2.1701e-05;2.1701e-05;2.1701e-05
261;trace;1;0;0;0
261;calc_total;1;3.21075;3.21075;3.21075
125;compErr;1;9.77e-07;9.77e-07;9.77e-07
125;init;1;0.135194;0.135194;0.135194
125;update;1;2.72494;2.72494;2.72494
125;sync;1;0.203868;0.203868;0.203868
125;evalKnownDf;1;0;0;0
125;write;1;1.8046e-05;1.8046e-05;1.8046e-05
125;trace;1;0;0;0
125;calc_total;1;2.92881;2.92881;2.92881
196;compErr;1;1.671e-06;1.671e-06;1.671e-06
196;init;1;0.134468;0.134468;0.134468
196;update;1;2.73864;2.73864;2.73864
196;sync;1;0.961974;0.961974;0.961974
196;evalKnownDf;1;0;0;0
196;write;1;1.7694e-05;1.7694e-05;1.7694e-05
196;trace;1;0;0;0
196;calc_total;1;3.70061;3.70061;3.70061
284;compErr;1;2.006e-06;2.006e-06;2.006e-06
284;init;1;0.134612;0.134612;0.134612
284;update;1;2.7281;2.7281;2.7281
284;sync;1;0.220544;0.220544;0.220544
284;evalKnownDf;1;0;0;0
284;write;1;1.7263e-05;1.7263e-05;1.7263e-05
284;trace;1;0;0;0
284;calc_total;1;2.94865;2.94865;2.94865
152;compErr;1;1.371e-06;1.371e-06;1.371e-06
152;init;1;0.134298;0.134298;0.134298
152;update;1;2.77481;2.77481;2.77481
152;sync;1;0.898503;0.898503;0.898503
152;evalKnownDf;1;0;0;0
152;write;1;1.715e-05;1.715e-05;1.715e-05
152;trace;1;0;0;0
152;calc_total;1;3.67332;3.67332;3.67332
331;compErr;1;1.117e-06;1.117e-06;1.117e-06
331;init;1;0.134289;0.134289;0.134289
331;update;1;2.72868;2.72868;2.72868
331;sync;1;0.522025;0.522025;0.522025
331;evalKnownDf;1;0;0;0
331;write;1;1.6876e-05;1.6876e-05;1.6876e-05
331;trace;1;0;0;0
331;calc_total;1;3.2507;3.2507;3.2507
293;compErr;1;1.08e-06;1.08e-06;1.08e-06
293;init;1;0.134761;0.134761;0.134761
293;update;1;2.73473;2.73473;2.73473
293;sync;1;1.05545;1.05545;1.05545
293;evalKnownDf;1;0;0;0
293;write;1;2.0491e-05;2.0491e-05;2.0491e-05
293;trace;1;0;0;0
293;calc_total;1;3.79017;3.79017;3.79017
366;compErr;1;1.888e-06;1.888e-06;1.888e-06
366;init;1;0.137259;0.137259;0.137259
366;update;1;2.72477;2.72477;2.72477
366;sync;1;1.11243;1.11243;1.11243
366;evalKnownDf;1;0;0;0
366;write;1;1.6581e-05;1.6581e-05;1.6581e-05
366;trace;1;0;0;0
366;calc_total;1;3.8372;3.8372;3.8372
30;compErr;1;1.559e-06;1.559e-06;1.559e-06
30;init;1;0.134203;0.134203;0.134203
30;update;1;2.74144;2.74144;2.74144
30;sync;1;0.600608;0.600608;0.600608
30;evalKnownDf;1;0;0;0
30;write;1;1.8639e-05;1.8639e-05;1.8639e-05
30;trace;1;0;0;0
30;calc_total;1;3.34205;3.34205;3.34205
10;compErr;1;1.773e-06;1.773e-06;1.773e-06
10;init;1;0.134056;0.134056;0.134056
10;update;1;2.75268;2.75268;2.75268
10;sync;1;0.261228;0.261228;0.261228
10;evalKnownDf;1;0;0;0
10;write;1;1.6407e-05;1.6407e-05;1.6407e-05
10;trace;1;0;0;0
10;calc_total;1;3.0139;3.0139;3.0139
79;compErr;1;1.231e-06;1.231e-06;1.231e-06
79;init;1;0.133858;0.133858;0.133858
79;update;1;2.76415;2.76415;2.76415
79;sync;1;0.592215;0.592215;0.592215
79;evalKnownDf;1;0;0;0
79;write;1;1.6724e-05;1.6724e-05;1.6724e-05
79;trace;1;0;0;0
79;calc_total;1;3.35637;3.35637;3.35637
175;compErr;1;3.708e-06;3.708e-06;3.708e-06
175;init;1;0.136354;0.136354;0.136354
175;update;1;2.748;2.748;2.748
175;sync;1;0.771808;0.771808;0.771808
175;evalKnownDf;1;0;0;0
175;write;1;2.58e-05;2.58e-05;2.58e-05
175;trace;1;0;0;0
175;calc_total;1;3.51981;3.51981;3.51981
262;compErr;1;2.137e-06;2.137e-06;2.137e-06
262;init;1;0.136566;0.136566;0.136566
262;update;1;2.73289;2.73289;2.73289
262;sync;1;0.230458;0.230458;0.230458
262;evalKnownDf;1;0;0;0
262;write;1;2.0994e-05;2.0994e-05;2.0994e-05
262;trace;1;0;0;0
262;calc_total;1;2.96335;2.96335;2.96335
126;compErr;1;1.692e-06;1.692e-06;1.692e-06
126;init;1;0.133839;0.133839;0.133839
126;update;1;2.73253;2.73253;2.73253
126;sync;1;1.01991;1.01991;1.01991
126;evalKnownDf;1;0;0;0
126;write;1;1.5671e-05;1.5671e-05;1.5671e-05
126;trace;1;0;0;0
126;calc_total;1;3.75243;3.75243;3.75243
197;compErr;1;1.43e-06;1.43e-06;1.43e-06
197;init;1;0.134572;0.134572;0.134572
197;update;1;2.72342;2.72342;2.72342
197;sync;1;1.00123;1.00123;1.00123
197;evalKnownDf;1;0;0;0
197;write;1;2.0658e-05;2.0658e-05;2.0658e-05
197;trace;1;0;0;0
197;calc_total;1;3.72465;3.72465;3.72465
287;compErr;1;1.475e-06;1.475e-06;1.475e-06
287;init;1;0.134209;0.134209;0.134209
287;update;1;2.73259;2.73259;2.73259
287;sync;1;0.748048;0.748048;0.748048
287;evalKnownDf;1;0;0;0
287;write;1;2.0915e-05;2.0915e-05;2.0915e-05
287;trace;1;0;0;0
287;calc_total;1;3.48063;3.48063;3.48063
155;compErr;1;2.303e-06;2.303e-06;2.303e-06
155;init;1;0.134202;0.134202;0.134202
155;update;1;2.72269;2.72269;2.72269
155;sync;1;1.20729;1.20729;1.20729
155;evalKnownDf;1;0;0;0
155;write;1;2.4726e-05;2.4726e-05;2.4726e-05
155;trace;1;0;0;0
155;calc_total;1;3.92998;3.92998;3.92998
312;compErr;1;1.04e-06;1.04e-06;1.04e-06
312;init;1;0.13435;0.13435;0.13435
312;update;1;2.7409;2.7409;2.7409
312;sync;1;0.663059;0.663059;0.663059
312;evalKnownDf;1;0;0;0
312;write;1;2.0557e-05;2.0557e-05;2.0557e-05
312;trace;1;0;0;0
312;calc_total;1;3.40396;3.40396;3.40396
294;compErr;1;1.468e-06;1.468e-06;1.468e-06
294;init;1;0.133885;0.133885;0.133885
294;update;1;2.73489;2.73489;2.73489
294;sync;1;0.520519;0.520519;0.520519
294;evalKnownDf;1;0;0;0
294;write;1;2.1214e-05;2.1214e-05;2.1214e-05
294;trace;1;0;0;0
294;calc_total;1;3.25541;3.25541;3.25541
367;compErr;1;1.631e-06;1.631e-06;1.631e-06
367;init;1;0.136945;0.136945;0.136945
367;update;1;2.76338;2.76338;2.76338
367;sync;1;1.19144;1.19144;1.19144
367;evalKnownDf;1;0;0;0
367;write;1;1.6662e-05;1.6662e-05;1.6662e-05
367;trace;1;0;0;0
367;calc_total;1;3.95481;3.95481;3.95481
31;compErr;1;1.717e-06;1.717e-06;1.717e-06
31;init;1;0.133762;0.133762;0.133762
31;update;1;2.72607;2.72607;2.72607
31;sync;1;0.969787;0.969787;0.969787
31;evalKnownDf;1;0;0;0
31;write;1;2.3999e-05;2.3999e-05;2.3999e-05
31;trace;1;0;0;0
31;calc_total;1;3.69585;3.69585;3.69585
11;compErr;1;1.517e-06;1.517e-06;1.517e-06
11;init;1;0.134987;0.134987;0.134987
11;update;1;2.73247;2.73247;2.73247
11;sync;1;0.0581317;0.0581317;0.0581317
11;evalKnownDf;1;0;0;0
11;write;1;1.9611e-05;1.9611e-05;1.9611e-05
11;trace;1;0;0;0
11;calc_total;1;2.79061;2.79061;2.79061
80;compErr;1;1.794e-06;1.794e-06;1.794e-06
80;init;1;0.134358;0.134358;0.134358
80;update;1;2.72271;2.72271;2.72271
80;sync;1;0.0504575;0.0504575;0.0504575
80;evalKnownDf;1;0;0;0
80;write;1;2.1002e-05;2.1002e-05;2.1002e-05
80;trace;1;0;0;0
80;calc_total;1;2.77317;2.77317;2.77317
176;compErr;1;1.772e-06;1.772e-06;1.772e-06
176;init;1;0.134118;0.134118;0.134118
176;update;1;2.71578;2.71578;2.71578
176;sync;1;1.4334;1.4334;1.4334
176;evalKnownDf;1;0;0;0
176;write;1;2.4401e-05;2.4401e-05;2.4401e-05
176;trace;1;0;0;0
176;calc_total;1;4.14919;4.14919;4.14919
263;compErr;1;2.268e-06;2.268e-06;2.268e-06
263;init;1;0.134957;0.134957;0.134957
263;update;1;2.74191;2.74191;2.74191
263;sync;1;0.0414027;0.0414027;0.0414027
263;evalKnownDf;1;0;0;0
263;write;1;2.4407e-05;2.4407e-05;2.4407e-05
263;trace;1;0;0;0
263;calc_total;1;2.78331;2.78331;2.78331
127;compErr;1;2.401e-06;2.401e-06;2.401e-06
127;init;1;0.134915;0.134915;0.134915
127;update;1;2.71302;2.71302;2.71302
127;sync;1;0.117252;0.117252;0.117252
127;evalKnownDf;1;0;0;0
127;write;1;2.461e-05;2.461e-05;2.461e-05
127;trace;1;0;0;0
127;calc_total;1;2.83027;2.83027;2.83027
198;compErr;1;1.24e-06;1.24e-06;1.24e-06
198;init;1;0.134491;0.134491;0.134491
198;update;1;2.71331;2.71331;2.71331
198;sync;1;1.03226;1.03226;1.03226
198;evalKnownDf;1;0;0;0
198;write;1;1.8532e-05;1.8532e-05;1.8532e-05
198;trace;1;0;0;0
198;calc_total;1;3.74557;3.74557;3.74557
264;compErr;1;1.403e-06;1.403e-06;1.403e-06
264;init;1;0.1365;0.1365;0.1365
264;update;1;2.72384;2.72384;2.72384
264;sync;1;1.21357;1.21357;1.21357
264;evalKnownDf;1;0;0;0
264;write;1;2.0372e-05;2.0372e-05;2.0372e-05
264;trace;1;0;0;0
264;calc_total;1;3.93741;3.93741;3.93741
156;compErr;1;2.479e-06;2.479e-06;2.479e-06
156;init;1;0.133933;0.133933;0.133933
156;update;1;2.70911;2.70911;2.70911
156;sync;1;0.679698;0.679698;0.679698
156;evalKnownDf;1;0;0;0
156;write;1;2.2443e-05;2.2443e-05;2.2443e-05
156;trace;1;0;0;0
156;calc_total;1;3.3888;3.3888;3.3888
313;compErr;1;1.072e-06;1.072e-06;1.072e-06
313;init;1;0.134615;0.134615;0.134615
313;update;1;2.75863;2.75863;2.75863
313;sync;1;0.663592;0.663592;0.663592
313;evalKnownDf;1;0;0;0
313;write;1;1.5054e-05;1.5054e-05;1.5054e-05
313;trace;1;0;0;0
313;calc_total;1;3.42222;3.42222;3.42222
295;compErr;1;2.069e-06;2.069e-06;2.069e-06
295;init;1;0.135095;0.135095;0.135095
295;update;1;2.73052;2.73052;2.73052
295;sync;1;1.10709;1.10709;1.10709
295;evalKnownDf;1;0;0;0
295;write;1;1.9063e-05;1.9063e-05;1.9063e-05
295;trace;1;0;0;0
295;calc_total;1;3.83761;3.83761;3.83761
368;compErr;1;1.684e-06;1.684e-06;1.684e-06
368;init;1;0.136895;0.136895;0.136895
368;update;1;2.76344;2.76344;2.76344
368;sync;1;0.338874;0.338874;0.338874
368;evalKnownDf;1;0;0;0
368;write;1;2.1409e-05;2.1409e-05;2.1409e-05
368;trace;1;0;0;0
368;calc_total;1;3.10232;3.10232;3.10232
32;compErr;1;1.764e-06;1.764e-06;1.764e-06
32;init;1;0.134378;0.134378;0.134378
32;update;1;2.7477;2.7477;2.7477
32;sync;1;0.606506;0.606506;0.606506
32;evalKnownDf;1;0;0;0
32;write;1;1.6012e-05;1.6012e-05;1.6012e-05
32;trace;1;0;0;0
32;calc_total;1;3.3542;3.3542;3.3542
12;compErr;1;2.387e-06;2.387e-06;2.387e-06
12;init;1;0.134259;0.134259;0.134259
12;update;1;2.72668;2.72668;2.72668
12;sync;1;0.435208;0.435208;0.435208
12;evalKnownDf;1;0;0;0
12;write;1;1.9921e-05;1.9921e-05;1.9921e-05
12;trace;1;0;0;0
12;calc_total;1;3.16189;3.16189;3.16189
81;compErr;1;1.499e-06;1.499e-06;1.499e-06
81;init;1;0.134939;0.134939;0.134939
81;update;1;2.76787;2.76787;2.76787
81;sync;1;0.671016;0.671016;0.671016
81;evalKnownDf;1;0;0;0
81;write;1;1.8596e-05;1.8596e-05;1.8596e-05
81;trace;1;0;0;0
81;calc_total;1;3.43889;3.43889;3.43889
178;compErr;1;1.748e-06;1.748e-06;1.748e-06
178;init;1;0.134101;0.134101;0.134101
178;update;1;2.7424;2.7424;2.7424
178;sync;1;1.35791;1.35791;1.35791
178;evalKnownDf;1;0;0;0
178;write;1;2.4075e-05;2.4075e-05;2.4075e-05
178;trace;1;0;0;0
178;calc_total;1;4.10032;4.10032;4.10032
240;compErr;1;1.899e-06;1.899e-06;1.899e-06
240;init;1;0.134258;0.134258;0.134258
240;update;1;2.7576;2.7576;2.7576
240;sync;1;0.307225;0.307225;0.307225
240;evalKnownDf;1;0;0;0
240;write;1;1.6709e-05;1.6709e-05;1.6709e-05
240;trace;1;0;0;0
240;calc_total;1;3.06482;3.06482;3.06482
128;compErr;1;1.127e-06;1.127e-06;1.127e-06
128;init;1;0.134784;0.134784;0.134784
128;update;1;2.74897;2.74897;2.74897
128;sync;1;0.150356;0.150356;0.150356
128;evalKnownDf;1;0;0;0
128;write;1;1.6515e-05;1.6515e-05;1.6515e-05
128;trace;1;0;0;0
128;calc_total;1;2.89933;2.89933;2.89933
199;compErr;1;1.237e-06;1.237e-06;1.237e-06
199;init;1;0.134429;0.134429;0.134429
199;update;1;2.73983;2.73983;2.73983
199;sync;1;1.40139;1.40139;1.40139
199;evalKnownDf;1;0;0;0
199;write;1;1.9017e-05;1.9017e-05;1.9017e-05
199;trace;1;0;0;0
199;calc_total;1;4.14121;4.14121;4.14121
265;compErr;1;1.567e-06;1.567e-06;1.567e-06
265;init;1;0.134799;0.134799;0.134799
265;update;1;2.71471;2.71471;2.71471
265;sync;1;1.19981;1.19981;1.19981
265;evalKnownDf;1;0;0;0
265;write;1;2.2088e-05;2.2088e-05;2.2088e-05
265;trace;1;0;0;0
265;calc_total;1;3.91453;3.91453;3.91453
160;compErr;1;2.179e-06;2.179e-06;2.179e-06
160;init;1;0.134271;0.134271;0.134271
160;update;1;2.72647;2.72647;2.72647
160;sync;1;0.0478154;0.0478154;0.0478154
160;evalKnownDf;1;0;0;0
160;write;1;1.7222e-05;1.7222e-05;1.7222e-05
160;trace;1;0;0;0
160;calc_total;1;2.77429;2.77429;2.77429
314;compErr;1;1.54e-06;1.54e-06;1.54e-06
314;init;1;0.134967;0.134967;0.134967
314;update;1;2.76057;2.76057;2.76057
314;sync;1;0.00888082;0.00888082;0.00888082
314;evalKnownDf;1;0;0;0
314;write;1;1.492e-05;1.492e-05;1.492e-05
314;trace;1;0;0;0
314;calc_total;1;2.76945;2.76945;2.76945
296;compErr;1;1.029e-06;1.029e-06;1.029e-06
296;init;1;0.134667;0.134667;0.134667
296;update;1;2.7522;2.7522;2.7522
296;sync;1;0.63723;0.63723;0.63723
296;evalKnownDf;1;0;0;0
296;write;1;1.6072e-05;1.6072e-05;1.6072e-05
296;trace;1;0;0;0
296;calc_total;1;3.38943;3.38943;3.38943
369;compErr;1;1.584e-06;1.584e-06;1.584e-06
369;init;1;0.136013;0.136013;0.136013
369;update;1;2.74439;2.74439;2.74439
369;sync;1;1.32241;1.32241;1.32241
369;evalKnownDf;1;0;0;0
369;write;1;1.867e-05;1.867e-05;1.867e-05
369;trace;1;0;0;0
369;calc_total;1;4.0668;4.0668;4.0668
33;compErr;1;1.89e-06;1.89e-06;1.89e-06
33;init;1;0.133795;0.133795;0.133795
33;update;1;2.7493;2.7493;2.7493
33;sync;1;1.71641;1.71641;1.71641
33;evalKnownDf;1;0;0;0
33;write;1;1.6029e-05;1.6029e-05;1.6029e-05
33;trace;1;0;0;0
33;calc_total;1;4.46571;4.46571;4.46571
13;compErr;1;1.659e-06;1.659e-06;1.659e-06
13;init;1;0.134256;0.134256;0.134256
13;update;1;2.7699;2.7699;2.7699
13;sync;1;0.314379;0.314379;0.314379
13;evalKnownDf;1;0;0;0
13;write;1;1.7615e-05;1.7615e-05;1.7615e-05
13;trace;1;0;0;0
13;calc_total;1;3.08428;3.08428;3.08428
82;compErr;1;1.13e-06;1.13e-06;1.13e-06
82;init;1;0.134662;0.134662;0.134662
82;update;1;2.74874;2.74874;2.74874
82;sync;1;0.519875;0.519875;0.519875
82;evalKnownDf;1;0;0;0
82;write;1;1.8508e-05;1.8508e-05;1.8508e-05
82;trace;1;0;0;0
82;calc_total;1;3.26861;3.26861;3.26861
180;compErr;1;1.832e-06;1.832e-06;1.832e-06
180;init;1;0.134209;0.134209;0.134209
180;update;1;2.71886;2.71886;2.71886
180;sync;1;1.02101;1.02101;1.02101
180;evalKnownDf;1;0;0;0
180;write;1;2.2203e-05;2.2203e-05;2.2203e-05
180;trace;1;0;0;0
180;calc_total;1;3.73987;3.73987;3.73987
241;compErr;1;1.344e-06;1.344e-06;1.344e-06
241;init;1;0.134744;0.134744;0.134744
241;update;1;2.7374;2.7374;2.7374
241;sync;1;0.112227;0.112227;0.112227
241;evalKnownDf;1;0;0;0
241;write;1;2.0064e-05;2.0064e-05;2.0064e-05
241;trace;1;0;0;0
241;calc_total;1;2.84962;2.84962;2.84962
129;compErr;1;1.557e-06;1.557e-06;1.557e-06
129;init;1;0.134376;0.134376;0.134376
129;update;1;2.70045;2.70045;2.70045
129;sync;1;1.33908;1.33908;1.33908
129;evalKnownDf;1;0;0;0
129;write;1;1.8776e-05;1.8776e-05;1.8776e-05
129;trace;1;0;0;0
129;calc_total;1;4.03953;4.03953;4.03953
200;compErr;1;2.321e-06;2.321e-06;2.321e-06
200;init;1;0.134814;0.134814;0.134814
200;update;1;2.74992;2.74992;2.74992
200;sync;1;0.417809;0.417809;0.417809
200;evalKnownDf;1;0;0;0
200;write;1;2.0872e-05;2.0872e-05;2.0872e-05
200;trace;1;0;0;0
200;calc_total;1;3.16773;3.16773;3.16773
267;compErr;1;1.861e-06;1.861e-06;1.861e-06
267;init;1;0.135224;0.135224;0.135224
267;update;1;2.7427;2.7427;2.7427
267;sync;1;0.686377;0.686377;0.686377
267;evalKnownDf;1;0;0;0
267;write;1;1.9959e-05;1.9959e-05;1.9959e-05
267;trace;1;0;0;0
267;calc_total;1;3.42907;3.42907;3.42907
161;compErr;1;8.09e-07;8.09e-07;8.09e-07
161;init;1;0.134055;0.134055;0.134055
161;update;1;2.77067;2.77067;2.77067
161;sync;1;1.30011;1.30011;1.30011
161;evalKnownDf;1;0;0;0
161;write;1;1.3819e-05;1.3819e-05;1.3819e-05
161;trace;1;0;0;0
161;calc_total;1;4.07078;4.07078;4.07078
315;compErr;1;1.693e-06;1.693e-06;1.693e-06
315;init;1;0.134454;0.134454;0.134454
315;update;1;2.75797;2.75797;2.75797
315;sync;1;0.314294;0.314294;0.314294
315;evalKnownDf;1;0;0;0
315;write;1;1.5319e-05;1.5319e-05;1.5319e-05
315;trace;1;0;0;0
315;calc_total;1;3.07226;3.07226;3.07226
297;compErr;1;2.495e-06;2.495e-06;2.495e-06
297;init;1;0.136356;0.136356;0.136356
297;update;1;2.71804;2.71804;2.71804
297;sync;1;0.58747;0.58747;0.58747
297;evalKnownDf;1;0;0;0
297;write;1;1.6313e-05;1.6313e-05;1.6313e-05
297;trace;1;0;0;0
297;calc_total;1;3.30551;3.30551;3.30551
370;compErr;1;1.95e-06;1.95e-06;1.95e-06
370;init;1;0.134662;0.134662;0.134662
370;update;1;2.713;2.713;2.713
370;sync;1;0.58076;0.58076;0.58076
370;evalKnownDf;1;0;0;0
370;write;1;2.1583e-05;2.1583e-05;2.1583e-05
370;trace;1;0;0;0
370;calc_total;1;3.29376;3.29376;3.29376
34;compErr;1;2.012e-06;2.012e-06;2.012e-06
34;init;1;0.133874;0.133874;0.133874
34;update;1;2.72104;2.72104;2.72104
34;sync;1;1.6303;1.6303;1.6303
34;evalKnownDf;1;0;0;0
34;write;1;1.8478e-05;1.8478e-05;1.8478e-05
34;trace;1;0;0;0
34;calc_total;1;4.35135;4.35135;4.35135
14;compErr;1;1.669e-06;1.669e-06;1.669e-06
14;init;1;0.134104;0.134104;0.134104
14;update;1;2.74896;2.74896;2.74896
14;sync;1;1.33562;1.33562;1.33562
14;evalKnownDf;1;0;0;0
14;write;1;2.0192e-05;2.0192e-05;2.0192e-05
14;trace;1;0;0;0
14;calc_total;1;4.08458;4.08458;4.08458
83;compErr;1;2.037e-06;2.037e-06;2.037e-06
83;init;1;0.134917;0.134917;0.134917
83;update;1;2.72357;2.72357;2.72357
83;sync;1;0.803699;0.803699;0.803699
83;evalKnownDf;1;0;0;0
83;write;1;2.1551e-05;2.1551e-05;2.1551e-05
83;trace;1;0;0;0
83;calc_total;1;3.52727;3.52727;3.52727
181;compErr;1;9.33e-07;9.33e-07;9.33e-07
181;init;1;0.13434;0.13434;0.13434
181;update;1;2.74471;2.74471;2.74471
181;sync;1;0.252278;0.252278;0.252278
181;evalKnownDf;1;0;0;0
181;write;1;1.767e-05;1.767e-05;1.767e-05
181;trace;1;0;0;0
181;calc_total;1;2.99698;2.99698;2.99698
242;compErr;1;7.145e-06;7.145e-06;7.145e-06
242;init;1;0.134709;0.134709;0.134709
242;update;1;2.75588;2.75588;2.75588
242;sync;1;1.34839;1.34839;1.34839
242;evalKnownDf;1;0;0;0
242;write;1;1.763e-05;1.763e-05;1.763e-05
242;trace;1;0;0;0
242;calc_total;1;4.10427;4.10427;4.10427
130;compErr;1;1.737e-06;1.737e-06;1.737e-06
130;init;1;0.136218;0.136218;0.136218
130;update;1;2.71234;2.71234;2.71234
130;sync;1;0.649318;0.649318;0.649318
130;evalKnownDf;1;0;0;0
130;write;1;1.8504e-05;1.8504e-05;1.8504e-05
130;trace;1;0;0;0
130;calc_total;1;3.36166;3.36166;3.36166
201;compErr;1;1.023e-06;1.023e-06;1.023e-06
201;init;1;0.137419;0.137419;0.137419
201;update;1;2.72165;2.72165;2.72165
201;sync;1;0.759172;0.759172;0.759172
201;evalKnownDf;1;0;0;0
201;write;1;1.8492e-05;1.8492e-05;1.8492e-05
201;trace;1;0;0;0
201;calc_total;1;3.48082;3.48082;3.48082
269;compErr;1;1.614e-06;1.614e-06;1.614e-06
269;init;1;0.137276;0.137276;0.137276
269;update;1;2.77557;2.77557;2.77557
269;sync;1;1.25708;1.25708;1.25708
269;evalKnownDf;1;0;0;0
269;write;1;1.4804e-05;1.4804e-05;1.4804e-05
269;trace;1;0;0;0
269;calc_total;1;4.03265;4.03265;4.03265
164;compErr;1;6.36e-07;6.36e-07;6.36e-07
164;init;1;0.134609;0.134609;0.134609
164;update;1;2.72467;2.72467;2.72467
164;sync;1;0.760765;0.760765;0.760765
164;evalKnownDf;1;0;0;0
164;write;1;1.6519e-05;1.6519e-05;1.6519e-05
164;trace;1;0;0;0
164;calc_total;1;3.48544;3.48544;3.48544
316;compErr;1;1.863e-06;1.863e-06;1.863e-06
316;init;1;0.134292;0.134292;0.134292
316;update;1;2.73384;2.73384;2.73384
316;sync;1;0.600618;0.600618;0.600618
316;evalKnownDf;1;0;0;0
316;write;1;1.8122e-05;1.8122e-05;1.8122e-05
316;trace;1;0;0;0
316;calc_total;1;3.33445;3.33445;3.33445
298;compErr;1;1.603e-06;1.603e-06;1.603e-06
298;init;1;0.134319;0.134319;0.134319
298;update;1;2.70632;2.70632;2.70632
298;sync;1;1.04633;1.04633;1.04633
298;evalKnownDf;1;0;0;0
298;write;1;1.9227e-05;1.9227e-05;1.9227e-05
298;trace;1;0;0;0
298;calc_total;1;3.75266;3.75266;3.75266
371;compErr;1;1.314e-06;1.314e-06;1.314e-06
371;init;1;0.135075;0.135075;0.135075
371;update;1;2.72155;2.72155;2.72155
371;sync;1;0.784804;0.784804;0.784804
371;evalKnownDf;1;0;0;0
371;write;1;2.1148e-05;2.1148e-05;2.1148e-05
371;trace;1;0;0;0
371;calc_total;1;3.50636;3.50636;3.50636
35;compErr;1;1.701e-06;1.701e-06;1.701e-06
35;init;1;0.134471;0.134471;0.134471
35;update;1;2.70965;2.70965;2.70965
35;sync;1;0.96639;0.96639;0.96639
35;evalKnownDf;1;0;0;0
35;write;1;2.4619e-05;2.4619e-05;2.4619e-05
35;trace;1;0;0;0
35;calc_total;1;3.67604;3.67604;3.67604
15;compErr;1;2.359e-06;2.359e-06;2.359e-06
15;init;1;0.134126;0.134126;0.134126
15;update;1;2.72606;2.72606;2.72606
15;sync;1;0.239481;0.239481;0.239481
15;evalKnownDf;1;0;0;0
15;write;1;2.9225e-05;2.9225e-05;2.9225e-05
15;trace;1;0;0;0
15;calc_total;1;2.96554;2.96554;2.96554
84;compErr;1;1.339e-06;1.339e-06;1.339e-06
84;init;1;0.133936;0.133936;0.133936
84;update;1;2.75406;2.75406;2.75406
84;sync;1;0.332844;0.332844;0.332844
84;evalKnownDf;1;0;0;0
84;write;1;1.5567e-05;1.5567e-05;1.5567e-05
84;trace;1;0;0;0
84;calc_total;1;3.0869;3.0869;3.0869
182;compErr;1;1.013e-06;1.013e-06;1.013e-06
182;init;1;0.136912;0.136912;0.136912
182;update;1;2.75456;2.75456;2.75456
182;sync;1;0.371652;0.371652;0.371652
182;evalKnownDf;1;0;0;0
182;write;1;1.685e-05;1.685e-05;1.685e-05
182;trace;1;0;0;0
182;calc_total;1;3.12621;3.12621;3.12621
243;compErr;1;1.573e-06;1.573e-06;1.573e-06
243;init;1;0.135181;0.135181;0.135181
243;update;1;2.76348;2.76348;2.76348
243;sync;1;0.157867;0.157867;0.157867
243;evalKnownDf;1;0;0;0
243;write;1;1.7905e-05;1.7905e-05;1.7905e-05
243;trace;1;0;0;0
243;calc_total;1;2.92135;2.92135;2.92135
131;compErr;1;1.912e-06;1.912e-06;1.912e-06
131;init;1;0.134228;0.134228;0.134228
131;update;1;2.70569;2.70569;2.70569
131;sync;1;0.731862;0.731862;0.731862
131;evalKnownDf;1;0;0;0
131;write;1;2.3643e-05;2.3643e-05;2.3643e-05
131;trace;1;0;0;0
131;calc_total;1;3.43755;3.43755;3.43755
202;compErr;1;1.326e-06;1.326e-06;1.326e-06
202;init;1;0.134309;0.134309;0.134309
202;update;1;2.73589;2.73589;2.73589
202;sync;1;1.05117;1.05117;1.05117
202;evalKnownDf;1;0;0;0
202;write;1;2.0116e-05;2.0116e-05;2.0116e-05
202;trace;1;0;0;0
202;calc_total;1;3.78706;3.78706;3.78706
270;compErr;1;8.09e-07;8.09e-07;8.09e-07
270;init;1;0.134847;0.134847;0.134847
270;update;1;2.7583;2.7583;2.7583
270;sync;1;1.25193;1.25193;1.25193
270;evalKnownDf;1;0;0;0
270;write;1;1.4701e-05;1.4701e-05;1.4701e-05
270;trace;1;0;0;0
270;calc_total;1;4.01023;4.01023;4.01023
165;compErr;1;8.92e-07;8.92e-07;8.92e-07
165;init;1;0.134831;0.134831;0.134831
165;update;1;2.75827;2.75827;2.75827
165;sync;1;0.0231989;0.0231989;0.0231989
165;evalKnownDf;1;0;0;0
165;write;1;1.6363e-05;1.6363e-05;1.6363e-05
165;trace;1;0;0;0
165;calc_total;1;2.78146;2.78146;2.78146
317;compErr;1;1.477e-06;1.477e-06;1.477e-06
317;init;1;0.134782;0.134782;0.134782
317;update;1;2.73006;2.73006;2.73006
317;sync;1;1.3173;1.3173;1.3173
317;evalKnownDf;1;0;0;0
317;write;1;2.2301e-05;2.2301e-05;2.2301e-05
317;trace;1;0;0;0
317;calc_total;1;4.04736;4.04736;4.04736
299;compErr;1;3.015e-06;3.015e-06;3.015e-06
299;init;1;0.137058;0.137058;0.137058
299;update;1;2.72406;2.72406;2.72406
299;sync;1;0.21102;0.21102;0.21102
299;evalKnownDf;1;0;0;0
299;write;1;2.2927e-05;2.2927e-05;2.2927e-05
299;trace;1;0;0;0
299;calc_total;1;2.93508;2.93508;2.93508
372;compErr;1;1.442e-06;1.442e-06;1.442e-06
372;init;1;0.135185;0.135185;0.135185
372;update;1;2.73364;2.73364;2.73364
372;sync;1;0.14021;0.14021;0.14021
372;evalKnownDf;1;0;0;0
372;write;1;2.0308e-05;2.0308e-05;2.0308e-05
372;trace;1;0;0;0
372;calc_total;1;2.87385;2.87385;2.87385
36;compErr;1;2.011e-06;2.011e-06;2.011e-06
36;init;1;0.134546;0.134546;0.134546
36;update;1;2.73342;2.73342;2.73342
36;sync;1;0.836615;0.836615;0.836615
36;evalKnownDf;1;0;0;0
36;write;1;2.0566e-05;2.0566e-05;2.0566e-05
36;trace;1;0;0;0
36;calc_total;1;3.57003;3.57003;3.57003
16;compErr;1;1.627e-06;1.627e-06;1.627e-06
16;init;1;0.133655;0.133655;0.133655
16;update;1;2.71759;2.71759;2.71759
16;sync;1;0.433219;0.433219;0.433219
16;evalKnownDf;1;0;0;0
16;write;1;1.5418e-05;1.5418e-05;1.5418e-05
16;trace;1;0;0;0
16;calc_total;1;3.15081;3.15081;3.15081
85;compErr;1;1.552e-06;1.552e-06;1.552e-06
85;init;1;0.134934;0.134934;0.134934
85;update;1;2.75411;2.75411;2.75411
85;sync;1;0.232288;0.232288;0.232288
85;evalKnownDf;1;0;0;0
85;write;1;1.6044e-05;1.6044e-05;1.6044e-05
85;trace;1;0;0;0
85;calc_total;1;2.9864;2.9864;2.9864
183;compErr;1;1.855e-06;1.855e-06;1.855e-06
183;init;1;0.13406;0.13406;0.13406
183;update;1;2.76051;2.76051;2.76051
183;sync;1;0.334045;0.334045;0.334045
183;evalKnownDf;1;0;0;0
183;write;1;1.7821e-05;1.7821e-05;1.7821e-05
183;trace;1;0;0;0
183;calc_total;1;3.09455;3.09455;3.09455
244;compErr;1;1.657e-06;1.657e-06;1.657e-06
244;init;1;0.134328;0.134328;0.134328
244;update;1;2.75758;2.75758;2.75758
244;sync;1;1.14482;1.14482;1.14482
244;evalKnownDf;1;0;0;0
244;write;1;2.043e-05;2.043e-05;2.043e-05
244;trace;1;0;0;0
244;calc_total;1;3.90239;3.90239;3.90239
132;compErr;1;1.923e-06;1.923e-06;1.923e-06
132;init;1;0.134169;0.134169;0.134169
132;update;1;2.71635;2.71635;2.71635
132;sync;1;0.615956;0.615956;0.615956
132;evalKnownDf;1;0;0;0
132;write;1;2.4993e-05;2.4993e-05;2.4993e-05
132;trace;1;0;0;0
132;calc_total;1;3.3323;3.3323;3.3323
203;compErr;1;1.466e-06;1.466e-06;1.466e-06
203;init;1;0.139793;0.139793;0.139793
203;update;1;2.75664;2.75664;2.75664
203;sync;1;0.587944;0.587944;0.587944
203;evalKnownDf;1;0;0;0
203;write;1;1.9859e-05;1.9859e-05;1.9859e-05
203;trace;1;0;0;0
203;calc_total;1;3.34458;3.34458;3.34458
272;compErr;1;1.23e-06;1.23e-06;1.23e-06
272;init;1;0.134193;0.134193;0.134193
272;update;1;2.72645;2.72645;2.72645
272;sync;1;1.06137;1.06137;1.06137
272;evalKnownDf;1;0;0;0
272;write;1;2.0037e-05;2.0037e-05;2.0037e-05
272;trace;1;0;0;0
272;calc_total;1;3.78782;3.78782;3.78782
166;compErr;1;1.172e-06;1.172e-06;1.172e-06
166;init;1;0.136339;0.136339;0.136339
166;update;1;2.76834;2.76834;2.76834
166;sync;1;0.0933102;0.0933102;0.0933102
166;evalKnownDf;1;0;0;0
166;write;1;1.5269e-05;1.5269e-05;1.5269e-05
166;trace;1;0;0;0
166;calc_total;1;2.86165;2.86165;2.86165
319;compErr;1;2.336e-06;2.336e-06;2.336e-06
319;init;1;0.134441;0.134441;0.134441
319;update;1;2.73161;2.73161;2.73161
319;sync;1;0.146843;0.146843;0.146843
319;evalKnownDf;1;0;0;0
319;write;1;2.413e-05;2.413e-05;2.413e-05
319;trace;1;0;0;0
319;calc_total;1;2.87845;2.87845;2.87845
300;compErr;1;1.769e-06;1.769e-06;1.769e-06
300;init;1;0.13671;0.13671;0.13671
300;update;1;2.7515;2.7515;2.7515
300;sync;1;0.592184;0.592184;0.592184
300;evalKnownDf;1;0;0;0
300;write;1;1.7281e-05;1.7281e-05;1.7281e-05
300;trace;1;0;0;0
300;calc_total;1;3.34369;3.34369;3.34369
373;compErr;1;1.289e-06;1.289e-06;1.289e-06
373;init;1;0.134177;0.134177;0.134177
373;update;1;2.76229;2.76229;2.76229
373;sync;1;0.868306;0.868306;0.868306
373;evalKnownDf;1;0;0;0
373;write;1;1.6185e-05;1.6185e-05;1.6185e-05
373;trace;1;0;0;0
373;calc_total;1;3.63059;3.63059;3.63059
37;compErr;1;2.535e-06;2.535e-06;2.535e-06
37;init;1;0.134328;0.134328;0.134328
37;update;1;2.71483;2.71483;2.71483
37;sync;1;0.705582;0.705582;0.705582
37;evalKnownDf;1;0;0;0
37;write;1;2.6605e-05;2.6605e-05;2.6605e-05
37;trace;1;0;0;0
37;calc_total;1;3.42042;3.42042;3.42042
17;compErr;1;1.584e-06;1.584e-06;1.584e-06
17;init;1;0.133837;0.133837;0.133837
17;update;1;2.73664;2.73664;2.73664
17;sync;1;1.44858;1.44858;1.44858
17;evalKnownDf;1;0;0;0
17;write;1;1.812e-05;1.812e-05;1.812e-05
17;trace;1;0;0;0
17;calc_total;1;4.18522;4.18522;4.18522
86;compErr;1;1.482e-06;1.482e-06;1.482e-06
86;init;1;0.134157;0.134157;0.134157
86;update;1;2.75804;2.75804;2.75804
86;sync;1;0.495643;0.495643;0.495643
86;evalKnownDf;1;0;0;0
86;write;1;1.6006e-05;1.6006e-05;1.6006e-05
86;trace;1;0;0;0
86;calc_total;1;3.25368;3.25368;3.25368
186;compErr;1;1.752e-06;1.752e-06;1.752e-06
186;init;1;0.136579;0.136579;0.136579
186;update;1;2.77707;2.77707;2.77707
186;sync;1;0.0565417;0.0565417;0.0565417
186;evalKnownDf;1;0;0;0
186;write;1;1.5044e-05;1.5044e-05;1.5044e-05
186;trace;1;0;0;0
186;calc_total;1;2.83361;2.83361;2.83361
245;compErr;1;1.648e-06;1.648e-06;1.648e-06
245;init;1;0.134888;0.134888;0.134888
245;update;1;2.77086;2.77086;2.77086
245;sync;1;1.31237;1.31237;1.31237
245;evalKnownDf;1;0;0;0
245;write;1;1.6858e-05;1.6858e-05;1.6858e-05
245;trace;1;0;0;0
245;calc_total;1;4.08323;4.08323;4.08323
133;compErr;1;1.536e-06;1.536e-06;1.536e-06
133;init;1;0.134215;0.134215;0.134215
133;update;1;2.71644;2.71644;2.71644
133;sync;1;1.04314;1.04314;1.04314
133;evalKnownDf;1;0;0;0
133;write;1;1.9905e-05;1.9905e-05;1.9905e-05
133;trace;1;0;0;0
133;calc_total;1;3.75958;3.75958;3.75958
204;compErr;1;1.815e-06;1.815e-06;1.815e-06
204;init;1;0.136407;0.136407;0.136407
204;update;1;2.7209;2.7209;2.7209
204;sync;1;0.956954;0.956954;0.956954
204;evalKnownDf;1;0;0;0
204;write;1;1.8809e-05;1.8809e-05;1.8809e-05
204;trace;1;0;0;0
204;calc_total;1;3.67786;3.67786;3.67786
274;compErr;1;2.069e-06;2.069e-06;2.069e-06
274;init;1;0.136608;0.136608;0.136608
274;update;1;2.75471;2.75471;2.75471
274;sync;1;0.267676;0.267676;0.267676
274;evalKnownDf;1;0;0;0
274;write;1;1.8472e-05;1.8472e-05;1.8472e-05
274;trace;1;0;0;0
274;calc_total;1;3.02238;3.02238;3.02238
144;compErr;1;2.959e-06;2.959e-06;2.959e-06
144;init;1;0.136189;0.136189;0.136189
144;update;1;2.75105;2.75105;2.75105
144;sync;1;1.35065;1.35065;1.35065
144;evalKnownDf;1;0;0;0
144;write;1;2.0912e-05;2.0912e-05;2.0912e-05
144;trace;1;0;0;0
144;calc_total;1;4.1017;4.1017;4.1017
320;compErr;1;1.591e-06;1.591e-06;1.591e-06
320;init;1;0.136606;0.136606;0.136606
320;update;1;2.74009;2.74009;2.74009
320;sync;1;1.27595;1.27595;1.27595
320;evalKnownDf;1;0;0;0
320;write;1;1.8926e-05;1.8926e-05;1.8926e-05
320;trace;1;0;0;0
320;calc_total;1;4.01605;4.01605;4.01605
301;compErr;1;1.235e-06;1.235e-06;1.235e-06
301;init;1;0.13512;0.13512;0.13512
301;update;1;2.75365;2.75365;2.75365
301;sync;1;0.654076;0.654076;0.654076
301;evalKnownDf;1;0;0;0
301;write;1;1.6644e-05;1.6644e-05;1.6644e-05
301;trace;1;0;0;0
301;calc_total;1;3.40773;3.40773;3.40773
374;compErr;1;1.668e-06;1.668e-06;1.668e-06
374;init;1;0.13398;0.13398;0.13398
374;update;1;2.77048;2.77048;2.77048
374;sync;1;0.563778;0.563778;0.563778
374;evalKnownDf;1;0;0;0
374;write;1;1.7168e-05;1.7168e-05;1.7168e-05
374;trace;1;0;0;0
374;calc_total;1;3.33426;3.33426;3.33426
38;compErr;1;2.691e-06;2.691e-06;2.691e-06
38;init;1;0.133693;0.133693;0.133693
38;update;1;2.70657;2.70657;2.70657
38;sync;1;1.10312;1.10312;1.10312
38;evalKnownDf;1;0;0;0
38;write;1;2.3789e-05;2.3789e-05;2.3789e-05
38;trace;1;0;0;0
38;calc_total;1;3.8097;3.8097;3.8097
18;compErr;1;1.047e-06;1.047e-06;1.047e-06
18;init;1;0.133854;0.133854;0.133854
18;update;1;2.7133;2.7133;2.7133
18;sync;1;0.265012;0.265012;0.265012
18;evalKnownDf;1;0;0;0
18;write;1;1.8942e-05;1.8942e-05;1.8942e-05
18;trace;1;0;0;0
18;calc_total;1;2.97831;2.97831;2.97831
87;compErr;1;1.145e-06;1.145e-06;1.145e-06
87;init;1;0.134007;0.134007;0.134007
87;update;1;2.75469;2.75469;2.75469
87;sync;1;1.03961;1.03961;1.03961
87;evalKnownDf;1;0;0;0
87;write;1;1.6429e-05;1.6429e-05;1.6429e-05
87;trace;1;0;0;0
87;calc_total;1;3.7943;3.7943;3.7943
187;compErr;1;8.31e-07;8.31e-07;8.31e-07
187;init;1;0.13455;0.13455;0.13455
187;update;1;2.75722;2.75722;2.75722
187;sync;1;0.032913;0.032913;0.032913
187;evalKnownDf;1;0;0;0
187;write;1;1.6456e-05;1.6456e-05;1.6456e-05
187;trace;1;0;0;0
187;calc_total;1;2.79013;2.79013;2.79013
247;compErr;1;1.031e-06;1.031e-06;1.031e-06
247;init;1;0.134431;0.134431;0.134431
247;update;1;2.71984;2.71984;2.71984
247;sync;1;1.28817;1.28817;1.28817
247;evalKnownDf;1;0;0;0
247;write;1;1.7476e-05;1.7476e-05;1.7476e-05
247;trace;1;0;0;0
247;calc_total;1;4.00801;4.00801;4.00801
134;compErr;1;2.217e-06;2.217e-06;2.217e-06
134;init;1;0.134554;0.134554;0.134554
134;update;1;2.76691;2.76691;2.76691
134;sync;1;0.377144;0.377144;0.377144
134;evalKnownDf;1;0;0;0
134;write;1;1.8138e-05;1.8138e-05;1.8138e-05
134;trace;1;0;0;0
134;calc_total;1;3.14406;3.14406;3.14406
205;compErr;1;1.46e-06;1.46e-06;1.46e-06
205;init;1;0.134438;0.134438;0.134438
205;update;1;2.71454;2.71454;2.71454
205;sync;1;1.13639;1.13639;1.13639
205;evalKnownDf;1;0;0;0
205;write;1;2.1296e-05;2.1296e-05;2.1296e-05
205;trace;1;0;0;0
205;calc_total;1;3.85093;3.85093;3.85093
275;compErr;1;8.95e-07;8.95e-07;8.95e-07
275;init;1;0.137175;0.137175;0.137175
275;update;1;2.75656;2.75656;2.75656
275;sync;1;0.764446;0.764446;0.764446
275;evalKnownDf;1;0;0;0
275;write;1;1.7267e-05;1.7267e-05;1.7267e-05
275;trace;1;0;0;0
275;calc_total;1;3.52101;3.52101;3.52101
145;compErr;1;1.138e-06;1.138e-06;1.138e-06
145;init;1;0.134969;0.134969;0.134969
145;update;1;2.7333;2.7333;2.7333
145;sync;1;0.19439;0.19439;0.19439
145;evalKnownDf;1;0;0;0
145;write;1;1.563e-05;1.563e-05;1.563e-05
145;trace;1;0;0;0
145;calc_total;1;2.92769;2.92769;2.92769
322;compErr;1;1.171e-06;1.171e-06;1.171e-06
322;init;1;0.134195;0.134195;0.134195
322;update;1;2.73811;2.73811;2.73811
322;sync;1;0.940669;0.940669;0.940669
322;evalKnownDf;1;0;0;0
322;write;1;2.1306e-05;2.1306e-05;2.1306e-05
322;trace;1;0;0;0
322;calc_total;1;3.67878;3.67878;3.67878
302;compErr;1;2.122e-06;2.122e-06;2.122e-06
302;init;1;0.134637;0.134637;0.134637
302;update;1;2.72531;2.72531;2.72531
302;sync;1;0.586691;0.586691;0.586691
302;evalKnownDf;1;0;0;0
302;write;1;1.7327e-05;1.7327e-05;1.7327e-05
302;trace;1;0;0;0
302;calc_total;1;3.312;3.312;3.312
375;compErr;1;1.279e-06;1.279e-06;1.279e-06
375;init;1;0.134381;0.134381;0.134381
375;update;1;2.75399;2.75399;2.75399
375;sync;1;0.967627;0.967627;0.967627
375;evalKnownDf;1;0;0;0
375;write;1;1.5167e-05;1.5167e-05;1.5167e-05
375;trace;1;0;0;0
375;calc_total;1;3.72161;3.72161;3.72161
39;compErr;1;1.31e-06;1.31e-06;1.31e-06
39;init;1;0.13438;0.13438;0.13438
39;update;1;2.73873;2.73873;2.73873
39;sync;1;0.2987;0.2987;0.2987
39;evalKnownDf;1;0;0;0
39;write;1;2.1411e-05;2.1411e-05;2.1411e-05
39;trace;1;0;0;0
39;calc_total;1;3.03743;3.03743;3.03743
19;compErr;1;1.206e-06;1.206e-06;1.206e-06
19;init;1;0.135921;0.135921;0.135921
19;update;1;2.71536;2.71536;2.71536
19;sync;1;0.880509;0.880509;0.880509
19;evalKnownDf;1;0;0;0
19;write;1;1.6533e-05;1.6533e-05;1.6533e-05
19;trace;1;0;0;0
19;calc_total;1;3.59587;3.59587;3.59587
88;compErr;1;2.638e-06;2.638e-06;2.638e-06
88;init;1;0.133749;0.133749;0.133749
88;update;1;2.74723;2.74723;2.74723
88;sync;1;0.064065;0.064065;0.064065
88;evalKnownDf;1;0;0;0
88;write;1;1.8085e-05;1.8085e-05;1.8085e-05
88;trace;1;0;0;0
88;calc_total;1;2.8113;2.8113;2.8113
189;compErr;1;1.466e-06;1.466e-06;1.466e-06
189;init;1;0.134267;0.134267;0.134267
189;update;1;2.76661;2.76661;2.76661
189;sync;1;0.600042;0.600042;0.600042
189;evalKnownDf;1;0;0;0
189;write;1;1.7135e-05;1.7135e-05;1.7135e-05
189;trace;1;0;0;0
189;calc_total;1;3.36665;3.36665;3.36665
248;compErr;1;1.328e-06;1.328e-06;1.328e-06
248;init;1;0.133951;0.133951;0.133951
248;update;1;2.75827;2.75827;2.75827
248;sync;1;0.512782;0.512782;0.512782
248;evalKnownDf;1;0;0;0
248;write;1;1.4832e-05;1.4832e-05;1.4832e-05
248;trace;1;0;0;0
248;calc_total;1;3.27105;3.27105;3.27105
135;compErr;1;1.368e-06;1.368e-06;1.368e-06
135;init;1;0.133944;0.133944;0.133944
135;update;1;2.74139;2.74139;2.74139
135;sync;1;1.33199;1.33199;1.33199
135;evalKnownDf;1;0;0;0
135;write;1;1.8858e-05;1.8858e-05;1.8858e-05
135;trace;1;0;0;0
135;calc_total;1;4.07337;4.07337;4.07337
206;compErr;1;6.64e-07;6.64e-07;6.64e-07
206;init;1;0.134498;0.134498;0.134498
206;update;1;2.72171;2.72171;2.72171
206;sync;1;1.14886;1.14886;1.14886
206;evalKnownDf;1;0;0;0
206;write;1;1.5042e-05;1.5042e-05;1.5042e-05
206;trace;1;0;0;0
206;calc_total;1;3.87057;3.87057;3.87057
276;compErr;1;1.858e-06;1.858e-06;1.858e-06
276;init;1;0.134291;0.134291;0.134291
276;update;1;2.74333;2.74333;2.74333
276;sync;1;0.320816;0.320816;0.320816
276;evalKnownDf;1;0;0;0
276;write;1;2.432e-05;2.432e-05;2.432e-05
276;trace;1;0;0;0
276;calc_total;1;3.06415;3.06415;3.06415
146;compErr;1;2.084e-06;2.084e-06;2.084e-06
146;init;1;0.134636;0.134636;0.134636
146;update;1;2.75857;2.75857;2.75857
146;sync;1;1.26096;1.26096;1.26096
146;evalKnownDf;1;0;0;0
146;write;1;1.7801e-05;1.7801e-05;1.7801e-05
146;trace;1;0;0;0
146;calc_total;1;4.01953;4.01953;4.01953
324;compErr;1;2.476e-06;2.476e-06;2.476e-06
324;init;1;0.133963;0.133963;0.133963
324;update;1;2.71542;2.71542;2.71542
324;sync;1;0.984808;0.984808;0.984808
324;evalKnownDf;1;0;0;0
324;write;1;2.2506e-05;2.2506e-05;2.2506e-05
324;trace;1;0;0;0
324;calc_total;1;3.70023;3.70023;3.70023
303;compErr;1;2.274e-06;2.274e-06;2.274e-06
303;init;1;0.134868;0.134868;0.134868
303;update;1;2.70844;2.70844;2.70844
303;sync;1;1.1983;1.1983;1.1983
303;evalKnownDf;1;0;0;0
303;write;1;3.193e-05;3.193e-05;3.193e-05
303;trace;1;0;0;0
303;calc_total;1;3.90674;3.90674;3.90674
376;compErr;1;1.448e-06;1.448e-06;1.448e-06
376;init;1;0.134488;0.134488;0.134488
376;update;1;2.72454;2.72454;2.72454
376;sync;1;0.202302;0.202302;0.202302
376;evalKnownDf;1;0;0;0
376;write;1;1.8156e-05;1.8156e-05;1.8156e-05
376;trace;1;0;0;0
376;calc_total;1;2.92684;2.92684;2.92684
40;compErr;1;1.516e-06;1.516e-06;1.516e-06
40;init;1;0.13385;0.13385;0.13385
40;update;1;2.7361;2.7361;2.7361
40;sync;1;0.360801;0.360801;0.360801
40;evalKnownDf;1;0;0;0
40;write;1;1.9016e-05;1.9016e-05;1.9016e-05
40;trace;1;0;0;0
40;calc_total;1;3.0969;3.0969;3.0969
20;compErr;1;1.12e-06;1.12e-06;1.12e-06
20;init;1;0.136234;0.136234;0.136234
20;update;1;2.7557;2.7557;2.7557
20;sync;1;0.122985;0.122985;0.122985
20;evalKnownDf;1;0;0;0
20;write;1;1.5638e-05;1.5638e-05;1.5638e-05
20;trace;1;0;0;0
20;calc_total;1;2.87868;2.87868;2.87868
89;compErr;1;7.26e-07;7.26e-07;7.26e-07
89;init;1;0.133969;0.133969;0.133969
89;update;1;2.74976;2.74976;2.74976
89;sync;1;1.16302;1.16302;1.16302
89;evalKnownDf;1;0;0;0
89;write;1;1.5105e-05;1.5105e-05;1.5105e-05
89;trace;1;0;0;0
89;calc_total;1;3.91278;3.91278;3.91278
190;compErr;1;1.132e-06;1.132e-06;1.132e-06
190;init;1;0.133805;0.133805;0.133805
190;update;1;2.737;2.737;2.737
190;sync;1;0.354621;0.354621;0.354621
190;evalKnownDf;1;0;0;0
190;write;1;1.7637e-05;1.7637e-05;1.7637e-05
190;trace;1;0;0;0
190;calc_total;1;3.09162;3.09162;3.09162
249;compErr;1;1.825e-06;1.825e-06;1.825e-06
249;init;1;0.134343;0.134343;0.134343
249;update;1;2.77028;2.77028;2.77028
249;sync;1;0.769521;0.769521;0.769521
249;evalKnownDf;1;0;0;0
249;write;1;1.5066e-05;1.5066e-05;1.5066e-05
249;trace;1;0;0;0
249;calc_total;1;3.5398;3.5398;3.5398
136;compErr;1;1.466e-06;1.466e-06;1.466e-06
136;init;1;0.136247;0.136247;0.136247
136;update;1;2.71744;2.71744;2.71744
136;sync;1;0.240727;0.240727;0.240727
136;evalKnownDf;1;0;0;0
136;write;1;2.0186e-05;2.0186e-05;2.0186e-05
136;trace;1;0;0;0
136;calc_total;1;2.95817;2.95817;2.95817
207;compErr;1;1.887e-06;1.887e-06;1.887e-06
207;init;1;0.13501;0.13501;0.13501
207;update;1;2.71782;2.71782;2.71782
207;sync;1;0.0856386;0.0856386;0.0856386
207;evalKnownDf;1;0;0;0
207;write;1;2.2007e-05;2.2007e-05;2.2007e-05
207;trace;1;0;0;0
207;calc_total;1;2.80346;2.80346;2.80346
277;compErr;1;1.035e-06;1.035e-06;1.035e-06
277;init;1;0.134644;0.134644;0.134644
277;update;1;2.74421;2.74421;2.74421
277;sync;1;0.284999;0.284999;0.284999
277;evalKnownDf;1;0;0;0
277;write;1;2.2033e-05;2.2033e-05;2.2033e-05
277;trace;1;0;0;0
277;calc_total;1;3.02921;3.02921;3.02921
150;compErr;1;1.253e-06;1.253e-06;1.253e-06
150;init;1;0.137046;0.137046;0.137046
150;update;1;2.75614;2.75614;2.75614
150;sync;1;0.994646;0.994646;0.994646
150;evalKnownDf;1;0;0;0
150;write;1;1.7086e-05;1.7086e-05;1.7086e-05
150;trace;1;0;0;0
150;calc_total;1;3.75078;3.75078;3.75078
325;compErr;1;1.604e-06;1.604e-06;1.604e-06
325;init;1;0.134469;0.134469;0.134469
325;update;1;2.7156;2.7156;2.7156
325;sync;1;0.773564;0.773564;0.773564
325;evalKnownDf;1;0;0;0
325;write;1;2.0451e-05;2.0451e-05;2.0451e-05
325;trace;1;0;0;0
325;calc_total;1;3.48917;3.48917;3.48917
304;compErr;1;2.077e-06;2.077e-06;2.077e-06
304;init;1;0.1341;0.1341;0.1341
304;update;1;2.71237;2.71237;2.71237
304;sync;1;0.05344;0.05344;0.05344
304;evalKnownDf;1;0;0;0
304;write;1;2.5293e-05;2.5293e-05;2.5293e-05
304;trace;1;0;0;0
304;calc_total;1;2.76581;2.76581;2.76581
377;compErr;1;9.13e-07;9.13e-07;9.13e-07
377;init;1;0.137051;0.137051;0.137051
377;update;1;2.75259;2.75259;2.75259
377;sync;1;0.378124;0.378124;0.378124
377;evalKnownDf;1;0;0;0
377;write;1;1.7094e-05;1.7094e-05;1.7094e-05
377;trace;1;0;0;0
377;calc_total;1;3.13071;3.13071;3.13071
41;compErr;1;1.133e-06;1.133e-06;1.133e-06
41;init;1;0.134461;0.134461;0.134461
41;update;1;2.74086;2.74086;2.74086
41;sync;1;0.552022;0.552022;0.552022
41;evalKnownDf;1;0;0;0
41;write;1;1.9419e-05;1.9419e-05;1.9419e-05
41;trace;1;0;0;0
41;calc_total;1;3.29288;3.29288;3.29288
21;compErr;1;1.603e-06;1.603e-06;1.603e-06
21;init;1;0.136006;0.136006;0.136006
21;update;1;2.71602;2.71602;2.71602
21;sync;1;0.661675;0.661675;0.661675
21;evalKnownDf;1;0;0;0
21;write;1;2.2397e-05;2.2397e-05;2.2397e-05
21;trace;1;0;0;0
21;calc_total;1;3.37769;3.37769;3.37769
90;compErr;1;2.194e-06;2.194e-06;2.194e-06
90;init;1;0.133723;0.133723;0.133723
90;update;1;2.72493;2.72493;2.72493
90;sync;1;0.901022;0.901022;0.901022
90;evalKnownDf;1;0;0;0
90;write;1;1.7725e-05;1.7725e-05;1.7725e-05
90;trace;1;0;0;0
90;calc_total;1;3.62596;3.62596;3.62596
191;compErr;1;2.119e-06;2.119e-06;2.119e-06
191;init;1;0.134114;0.134114;0.134114
191;update;1;2.71839;2.71839;2.71839
191;sync;1;0.509453;0.509453;0.509453
191;evalKnownDf;1;0;0;0
191;write;1;2.2441e-05;2.2441e-05;2.2441e-05
191;trace;1;0;0;0
191;calc_total;1;3.22785;3.22785;3.22785
250;compErr;1;2.006e-06;2.006e-06;2.006e-06
250;init;1;0.13445;0.13445;0.13445
250;update;1;2.7277;2.7277;2.7277
250;sync;1;0.127329;0.127329;0.127329
250;evalKnownDf;1;0;0;0
250;write;1;2.0865e-05;2.0865e-05;2.0865e-05
250;trace;1;0;0;0
250;calc_total;1;2.85503;2.85503;2.85503
137;compErr;1;1.361e-06;1.361e-06;1.361e-06
137;init;1;0.134246;0.134246;0.134246
137;update;1;2.75934;2.75934;2.75934
137;sync;1;1.42121;1.42121;1.42121
137;evalKnownDf;1;0;0;0
137;write;1;1.5385e-05;1.5385e-05;1.5385e-05
137;trace;1;0;0;0
137;calc_total;1;4.18054;4.18054;4.18054
208;compErr;1;9.59e-07;9.59e-07;9.59e-07
208;init;1;0.136401;0.136401;0.136401
208;update;1;2.76489;2.76489;2.76489
208;sync;1;0.550436;0.550436;0.550436
208;evalKnownDf;1;0;0;0
208;write;1;1.4698e-05;1.4698e-05;1.4698e-05
208;trace;1;0;0;0
208;calc_total;1;3.31533;3.31533;3.31533
278;compErr;1;1.696e-06;1.696e-06;1.696e-06
278;init;1;0.136661;0.136661;0.136661
278;update;1;2.75659;2.75659;2.75659
278;sync;1;0.187839;0.187839;0.187839
278;evalKnownDf;1;0;0;0
278;write;1;1.7093e-05;1.7093e-05;1.7093e-05
278;trace;1;0;0;0
278;calc_total;1;2.94443;2.94443;2.94443
153;compErr;1;1.9e-06;1.9e-06;1.9e-06
153;init;1;0.134227;0.134227;0.134227
153;update;1;2.75546;2.75546;2.75546
153;sync;1;0.829251;0.829251;0.829251
153;evalKnownDf;1;0;0;0
153;write;1;1.823e-05;1.823e-05;1.823e-05
153;trace;1;0;0;0
153;calc_total;1;3.58471;3.58471;3.58471
330;compErr;1;1.382e-06;1.382e-06;1.382e-06
330;init;1;0.134121;0.134121;0.134121
330;update;1;2.72012;2.72012;2.72012
330;sync;1;0.505527;0.505527;0.505527
330;evalKnownDf;1;0;0;0
330;write;1;1.7895e-05;1.7895e-05;1.7895e-05
330;trace;1;0;0;0
330;calc_total;1;3.22565;3.22565;3.22565
305;compErr;1;1.511e-06;1.511e-06;1.511e-06
305;init;1;0.134293;0.134293;0.134293
305;update;1;2.71794;2.71794;2.71794
305;sync;1;0.896704;0.896704;0.896704
305;evalKnownDf;1;0;0;0
305;write;1;2.1602e-05;2.1602e-05;2.1602e-05
305;trace;1;0;0;0
305;calc_total;1;3.61465;3.61465;3.61465
42;compErr;1;1.799e-06;1.799e-06;1.799e-06
42;init;1;0.133458;0.133458;0.133458
42;update;1;2.74559;2.74559;2.74559
42;sync;1;1.4493;1.4493;1.4493
42;evalKnownDf;1;0;0;0
42;write;1;2.0507e-05;2.0507e-05;2.0507e-05
42;trace;1;0;0;0
42;calc_total;1;4.19489;4.19489;4.19489
22;compErr;1;2.239e-06;2.239e-06;2.239e-06
22;init;1;0.134143;0.134143;0.134143
22;update;1;2.71747;2.71747;2.71747
22;sync;1;0.791128;0.791128;0.791128
22;evalKnownDf;1;0;0;0
22;write;1;2.7698e-05;2.7698e-05;2.7698e-05
22;trace;1;0;0;0
22;calc_total;1;3.5086;3.5086;3.5086
91;compErr;1;1.977e-06;1.977e-06;1.977e-06
91;init;1;0.134285;0.134285;0.134285
91;update;1;2.74201;2.74201;2.74201
91;sync;1;0.616747;0.616747;0.616747
91;evalKnownDf;1;0;0;0
91;write;1;1.883e-05;1.883e-05;1.883e-05
91;trace;1;0;0;0
91;calc_total;1;3.35875;3.35875;3.35875
171;compErr;1;1.117e-06;1.117e-06;1.117e-06
171;init;1;0.135367;0.135367;0.135367
171;update;1;2.76399;2.76399;2.76399
171;sync;1;0.751651;0.751651;0.751651
171;evalKnownDf;1;0;0;0
171;write;1;1.439e-05;1.439e-05;1.439e-05
171;trace;1;0;0;0
171;calc_total;1;3.51564;3.51564;3.51564
251;compErr;1;1.759e-06;1.759e-06;1.759e-06
251;init;1;0.134161;0.134161;0.134161
251;update;1;2.74885;2.74885;2.74885
251;sync;1;0.519475;0.519475;0.519475
251;evalKnownDf;1;0;0;0
251;write;1;1.9772e-05;1.9772e-05;1.9772e-05
251;trace;1;0;0;0
251;calc_total;1;3.26832;3.26832;3.26832
138;compErr;1;1.761e-06;1.761e-06;1.761e-06
138;init;1;0.134075;0.134075;0.134075
138;update;1;2.72236;2.72236;2.72236
138;sync;1;0.229143;0.229143;0.229143
138;evalKnownDf;1;0;0;0
138;write;1;1.9347e-05;1.9347e-05;1.9347e-05
138;trace;1;0;0;0
138;calc_total;1;2.95151;2.95151;2.95151
209;compErr;1;1.805e-06;1.805e-06;1.805e-06
209;init;1;0.136665;0.136665;0.136665
209;update;1;2.75629;2.75629;2.75629
209;sync;1;0.895125;0.895125;0.895125
209;evalKnownDf;1;0;0;0
209;write;1;1.5716e-05;1.5716e-05;1.5716e-05
209;trace;1;0;0;0
209;calc_total;1;3.65142;3.65142;3.65142
279;compErr;1;2.131e-06;2.131e-06;2.131e-06
279;init;1;0.134351;0.134351;0.134351
279;update;1;2.72054;2.72054;2.72054
279;sync;1;0.472755;0.472755;0.472755
279;evalKnownDf;1;0;0;0
279;write;1;2.179e-05;2.179e-05;2.179e-05
279;trace;1;0;0;0
279;calc_total;1;3.19329;3.19329;3.19329
154;compErr;1;1.124e-06;1.124e-06;1.124e-06
154;init;1;0.13417;0.13417;0.13417
154;update;1;2.72061;2.72061;2.72061
154;sync;1;0.621041;0.621041;0.621041
154;evalKnownDf;1;0;0;0
154;write;1;2.2302e-05;2.2302e-05;2.2302e-05
154;trace;1;0;0;0
154;calc_total;1;3.34165;3.34165;3.34165
332;compErr;1;1.523e-06;1.523e-06;1.523e-06
332;init;1;0.133836;0.133836;0.133836
332;update;1;2.74938;2.74938;2.74938
332;sync;1;1.27404;1.27404;1.27404
332;evalKnownDf;1;0;0;0
332;write;1;1.7269e-05;1.7269e-05;1.7269e-05
332;trace;1;0;0;0
332;calc_total;1;4.02343;4.02343;4.02343
306;compErr;1;1.482e-06;1.482e-06;1.482e-06
306;init;1;0.134111;0.134111;0.134111
306;update;1;2.71282;2.71282;2.71282
306;sync;1;0.79311;0.79311;0.79311
306;evalKnownDf;1;0;0;0
306;write;1;1.8946e-05;1.8946e-05;1.8946e-05
306;trace;1;0;0;0
306;calc_total;1;3.50593;3.50593;3.50593
43;compErr;1;1.504e-06;1.504e-06;1.504e-06
43;init;1;0.133786;0.133786;0.133786
43;update;1;2.72229;2.72229;2.72229
43;sync;1;1.27311;1.27311;1.27311
43;evalKnownDf;1;0;0;0
43;write;1;1.7953e-05;1.7953e-05;1.7953e-05
43;trace;1;0;0;0
43;calc_total;1;3.99541;3.99541;3.99541
23;compErr;1;2.129e-06;2.129e-06;2.129e-06
23;init;1;0.135011;0.135011;0.135011
23;update;1;2.71282;2.71282;2.71282
23;sync;1;0.720562;0.720562;0.720562
23;evalKnownDf;1;0;0;0
23;write;1;2.7921e-05;2.7921e-05;2.7921e-05
23;trace;1;0;0;0
23;calc_total;1;3.43338;3.43338;3.43338
92;compErr;1;1.494e-06;1.494e-06;1.494e-06
92;init;1;0.134198;0.134198;0.134198
92;update;1;2.72368;2.72368;2.72368
92;sync;1;0.391654;0.391654;0.391654
92;evalKnownDf;1;0;0;0
92;write;1;1.8247e-05;1.8247e-05;1.8247e-05
92;trace;1;0;0;0
92;calc_total;1;3.11534;3.11534;3.11534
174;compErr;1;1.171e-06;1.171e-06;1.171e-06
174;init;1;0.134428;0.134428;0.134428
174;update;1;2.71924;2.71924;2.71924
174;sync;1;0.696274;0.696274;0.696274
174;evalKnownDf;1;0;0;0
174;write;1;1.8739e-05;1.8739e-05;1.8739e-05
174;trace;1;0;0;0
174;calc_total;1;3.41551;3.41551;3.41551
252;compErr;1;2.91e-06;2.91e-06;2.91e-06
252;init;1;0.136729;0.136729;0.136729
252;update;1;2.71515;2.71515;2.71515
252;sync;1;0.666192;0.666192;0.666192
252;evalKnownDf;1;0;0;0
252;write;1;2.524e-05;2.524e-05;2.524e-05
252;trace;1;0;0;0
252;calc_total;1;3.38134;3.38134;3.38134
139;compErr;1;7.3e-07;7.3e-07;7.3e-07
139;init;1;0.134222;0.134222;0.134222
139;update;1;2.71247;2.71247;2.71247
139;sync;1;1.20647;1.20647;1.20647
139;evalKnownDf;1;0;0;0
139;write;1;1.6547e-05;1.6547e-05;1.6547e-05
139;trace;1;0;0;0
139;calc_total;1;3.91893;3.91893;3.91893
210;compErr;1;1.388e-06;1.388e-06;1.388e-06
210;init;1;0.136033;0.136033;0.136033
210;update;1;2.76177;2.76177;2.76177
210;sync;1;0.363176;0.363176;0.363176
210;evalKnownDf;1;0;0;0
210;write;1;1.486e-05;1.486e-05;1.486e-05
210;trace;1;0;0;0
210;calc_total;1;3.12495;3.12495;3.12495
282;compErr;1;1.76e-06;1.76e-06;1.76e-06
282;init;1;0.133818;0.133818;0.133818
282;update;1;2.71531;2.71531;2.71531
282;sync;1;1.12653;1.12653;1.12653
282;evalKnownDf;1;0;0;0
282;write;1;1.8509e-05;1.8509e-05;1.8509e-05
282;trace;1;0;0;0
282;calc_total;1;3.84184;3.84184;3.84184
157;compErr;1;2.836e-06;2.836e-06;2.836e-06
157;init;1;0.134774;0.134774;0.134774
157;update;1;2.71505;2.71505;2.71505
157;sync;1;0.816159;0.816159;0.816159
157;evalKnownDf;1;0;0;0
157;write;1;2.7457e-05;2.7457e-05;2.7457e-05
157;trace;1;0;0;0
157;calc_total;1;3.53121;3.53121;3.53121
333;compErr;1;7.95e-07;7.95e-07;7.95e-07
333;init;1;0.134169;0.134169;0.134169
333;update;1;2.77146;2.77146;2.77146
333;sync;1;0.810026;0.810026;0.810026
333;evalKnownDf;1;0;0;0
333;write;1;1.5221e-05;1.5221e-05;1.5221e-05
333;trace;1;0;0;0
333;calc_total;1;3.58148;3.58148;3.58148
44;compErr;1;1.766e-06;1.766e-06;1.766e-06
44;init;1;0.134327;0.134327;0.134327
44;update;1;2.72519;2.72519;2.72519
44;sync;1;0.535725;0.535725;0.535725
44;evalKnownDf;1;0;0;0
44;write;1;1.9481e-05;1.9481e-05;1.9481e-05
44;trace;1;0;0;0
44;calc_total;1;3.26092;3.26092;3.26092
93;compErr;1;1.246e-06;1.246e-06;1.246e-06
93;init;1;0.134925;0.134925;0.134925
93;update;1;2.72609;2.72609;2.72609
93;sync;1;0.0686598;0.0686598;0.0686598
93;evalKnownDf;1;0;0;0
179;compErr;1;1.189e-06;1.189e-06;1.189e-06
179;init;1;0.13403;0.13403;0.13403
179;update;1;2.75372;2.75372;2.75372
179;sync;1;1.252;1.252;1.252
179;evalKnownDf;1;0;0;0
179;write;1;1.6465e-05;1.6465e-05;1.6465e-05
179;trace;1;0;0;0
179;calc_total;1;4.00572;4.00572;4.00572
253;compErr;1;2.288e-06;2.288e-06;2.288e-06
253;init;1;0.134722;0.134722;0.134722
253;update;1;2.74124;2.74124;2.74124
253;sync;1;0.895059;0.895059;0.895059
253;evalKnownDf;1;0;0;0
253;write;1;2.2067e-05;2.2067e-05;2.2067e-05
253;trace;1;0;0;0
253;calc_total;1;3.6363;3.6363;3.6363
140;compErr;1;1.808e-06;1.808e-06;1.808e-06
140;init;1;0.134204;0.134204;0.134204
140;update;1;2.71588;2.71588;2.71588
140;sync;1;0.886034;0.886034;0.886034
140;evalKnownDf;1;0;0;0
140;write;1;1.8661e-05;1.8661e-05;1.8661e-05
140;trace;1;0;0;0
140;calc_total;1;3.60191;3.60191;3.60191
211;compErr;1;8.85e-07;8.85e-07;8.85e-07
211;init;1;0.133888;0.133888;0.133888
211;update;1;2.76607;2.76607;2.76607
211;sync;1;0.526628;0.526628;0.526628
211;evalKnownDf;1;0;0;0
211;write;1;1.7096e-05;1.7096e-05;1.7096e-05
211;trace;1;0;0;0
211;calc_total;1;3.2927;3.2927;3.2927
285;compErr;1;1.372e-06;1.372e-06;1.372e-06
285;init;1;0.134612;0.134612;0.134612
285;update;1;2.73646;2.73646;2.73646
285;sync;1;0.0510485;0.0510485;0.0510485
285;evalKnownDf;1;0;0;0
285;write;1;1.7099e-05;1.7099e-05;1.7099e-05
285;trace;1;0;0;0
285;calc_total;1;2.7875;2.7875;2.7875
158;compErr;1;1.973e-06;1.973e-06;1.973e-06
158;init;1;0.13468;0.13468;0.13468
158;update;1;2.72356;2.72356;2.72356
158;sync;1;0.703332;0.703332;0.703332
158;evalKnownDf;1;0;0;0
158;write;1;2.1909e-05;2.1909e-05;2.1909e-05
158;trace;1;0;0;0
158;calc_total;1;3.42689;3.42689;3.42689
334;compErr;1;1.1e-06;1.1e-06;1.1e-06
334;init;1;0.136279;0.136279;0.136279
334;update;1;2.76896;2.76896;2.76896
334;sync;1;0.386353;0.386353;0.386353
334;evalKnownDf;1;0;0;0
334;write;1;1.7132e-05;1.7132e-05;1.7132e-05
334;trace;1;0;0;0
334;calc_total;1;3.15531;3.15531;3.15531
45;compErr;1;1.271e-06;1.271e-06;1.271e-06
45;init;1;0.134453;0.134453;0.134453
45;update;1;2.74239;2.74239;2.74239
45;sync;1;0.526919;0.526919;0.526919
45;evalKnownDf;1;0;0;0
45;write;1;1.8463e-05;1.8463e-05;1.8463e-05
45;trace;1;0;0;0
45;calc_total;1;3.26931;3.26931;3.26931
94;compErr;1;9.22e-07;9.22e-07;9.22e-07
94;init;1;0.135101;0.135101;0.135101
94;update;1;2.72292;2.72292;2.72292
94;sync;1;0.317829;0.317829;0.317829
94;evalKnownDf;1;0;0;0
94;write;1;1.7904e-05;1.7904e-05;1.7904e-05
94;trace;1;0;0;0
94;calc_total;1;3.04075;3.04075;3.04075
184;compErr;1;1.518e-06;1.518e-06;1.518e-06
184;init;1;0.133751;0.133751;0.133751
184;update;1;2.76461;2.76461;2.76461
184;sync;1;0.738446;0.738446;0.738446
184;evalKnownDf;1;0;0;0
184;write;1;1.5894e-05;1.5894e-05;1.5894e-05
184;trace;1;0;0;0
184;calc_total;1;3.50306;3.50306;3.50306
254;compErr;1;2.734e-06;2.734e-06;2.734e-06
254;init;1;0.136814;0.136814;0.136814
254;update;1;2.73762;2.73762;2.73762
254;sync;1;0.583726;0.583726;0.583726
254;evalKnownDf;1;0;0;0
254;write;1;2.2285e-05;2.2285e-05;2.2285e-05
254;trace;1;0;0;0
254;calc_total;1;3.32134;3.32134;3.32134
141;compErr;1;9.81e-07;9.81e-07;9.81e-07
141;init;1;0.134395;0.134395;0.134395
141;update;1;2.76654;2.76654;2.76654
141;sync;1;1.2495;1.2495;1.2495
141;evalKnownDf;1;0;0;0
141;write;1;1.8791e-05;1.8791e-05;1.8791e-05
141;trace;1;0;0;0
141;calc_total;1;4.01604;4.01604;4.01604
212;compErr;1;1.357e-06;1.357e-06;1.357e-06
212;init;1;0.134312;0.134312;0.134312
212;update;1;2.75029;2.75029;2.75029
212;sync;1;0.620348;0.620348;0.620348
212;evalKnownDf;1;0;0;0
212;write;1;1.7379e-05;1.7379e-05;1.7379e-05
212;trace;1;0;0;0
212;calc_total;1;3.37064;3.37064;3.37064
286;compErr;1;1.03e-06;1.03e-06;1.03e-06
286;init;1;0.134733;0.134733;0.134733
286;update;1;2.75808;2.75808;2.75808
286;sync;1;1.13166;1.13166;1.13166
286;evalKnownDf;1;0;0;0
286;write;1;1.631e-05;1.631e-05;1.631e-05
286;trace;1;0;0;0
286;calc_total;1;3.88974;3.88974;3.88974
159;compErr;1;1.787e-06;1.787e-06;1.787e-06
159;init;1;0.134558;0.134558;0.134558
159;update;1;2.74531;2.74531;2.74531
159;sync;1;0.748418;0.748418;0.748418
159;evalKnownDf;1;0;0;0
159;write;1;2.2931e-05;2.2931e-05;2.2931e-05
159;trace;1;0;0;0
159;calc_total;1;3.49373;3.49373;3.49373
335;compErr;1;1.433e-06;1.433e-06;1.433e-06
335;init;1;0.134527;0.134527;0.134527
335;update;1;2.74597;2.74597;2.74597
335;sync;1;0.573666;0.573666;0.573666
335;evalKnownDf;1;0;0;0
335;write;1;2.1011e-05;2.1011e-05;2.1011e-05
335;trace;1;0;0;0
335;calc_total;1;3.31963;3.31963;3.31963
46;compErr;1;1.334e-06;1.334e-06;1.334e-06
46;init;1;0.134846;0.134846;0.134846
46;update;1;2.77244;2.77244;2.77244
46;sync;1;0.629717;0.629717;0.629717
46;evalKnownDf;1;0;0;0
46;write;1;1.6753e-05;1.6753e-05;1.6753e-05
46;trace;1;0;0;0
46;calc_total;1;3.40216;3.40216;3.40216
95;compErr;1;1.328e-06;1.328e-06;1.328e-06
95;init;1;0.134224;0.134224;0.134224
95;update;1;2.75047;2.75047;2.75047
95;sync;1;0.571336;0.571336;0.571336
95;evalKnownDf;1;0;0;0
95;write;1;1.7849e-05;1.7849e-05;1.7849e-05
95;trace;1;0;0;0
95;calc_total;1;3.32181;3.32181;3.32181
185;compErr;1;1.343e-06;1.343e-06;1.343e-06
185;init;1;0.133517;0.133517;0.133517
185;update;1;2.74647;2.74647;2.74647
185;sync;1;1.04094;1.04094;1.04094
185;evalKnownDf;1;0;0;0
185;write;1;1.6712e-05;1.6712e-05;1.6712e-05
185;trace;1;0;0;0
185;calc_total;1;3.78742;3.78742;3.78742
255;compErr;1;2.419e-06;2.419e-06;2.419e-06
255;init;1;0.136294;0.136294;0.136294
255;update;1;2.75626;2.75626;2.75626
255;sync;1;1.26263;1.26263;1.26263
255;evalKnownDf;1;0;0;0
255;write;1;2.8028e-05;2.8028e-05;2.8028e-05
255;trace;1;0;0;0
255;calc_total;1;4.01889;4.01889;4.01889
142;compErr;1;1.248e-06;1.248e-06;1.248e-06
142;init;1;0.134448;0.134448;0.134448
142;update;1;2.73444;2.73444;2.73444
142;sync;1;0.16859;0.16859;0.16859
142;evalKnownDf;1;0;0;0
142;write;1;1.6397e-05;1.6397e-05;1.6397e-05
142;trace;1;0;0;0
142;calc_total;1;2.90303;2.90303;2.90303
213;compErr;1;2.523e-06;2.523e-06;2.523e-06
213;init;1;0.13455;0.13455;0.13455
213;update;1;2.71461;2.71461;2.71461
213;sync;1;0.918317;0.918317;0.918317
213;evalKnownDf;1;0;0;0
213;write;1;2.1916e-05;2.1916e-05;2.1916e-05
213;trace;1;0;0;0
213;calc_total;1;3.63292;3.63292;3.63292
162;compErr;1;1.417e-06;1.417e-06;1.417e-06
162;init;1;0.133736;0.133736;0.133736
162;update;1;2.75172;2.75172;2.75172
162;sync;1;0.339066;0.339066;0.339066
162;evalKnownDf;1;0;0;0
162;write;1;1.6248e-05;1.6248e-05;1.6248e-05
162;trace;1;0;0;0
162;calc_total;1;3.09079;3.09079;3.09079
47;compErr;1;1.962e-06;1.962e-06;1.962e-06
47;init;1;0.1344;0.1344;0.1344
47;update;1;2.71656;2.71656;2.71656
47;sync;1;0.584586;0.584586;0.584586
47;evalKnownDf;1;0;0;0
47;write;1;2.3304e-05;2.3304e-05;2.3304e-05
47;trace;1;0;0;0
47;calc_total;1;3.30114;3.30114;3.30114
188;compErr;1;1.318e-06;1.318e-06;1.318e-06
188;init;1;0.134426;0.134426;0.134426
188;update;1;2.77151;2.77151;2.77151
188;sync;1;0.119489;0.119489;0.119489
188;evalKnownDf;1;0;0;0
188;write;1;1.4115e-05;1.4115e-05;1.4115e-05
188;trace;1;0;0;0
188;calc_total;1;2.891;2.891;2.891
143;compErr;1;1.958e-06;1.958e-06;1.958e-06
143;init;1;0.134129;0.134129;0.134129
143;update;1;2.71666;2.71666;2.71666
143;sync;1;0.663775;0.663775;0.663775
143;evalKnownDf;1;0;0;0
143;write;1;2.3926e-05;2.3926e-05;2.3926e-05
143;trace;1;0;0;0
143;calc_total;1;3.38043;3.38043;3.38043
214;compErr;1;1.799e-06;1.799e-06;1.799e-06
214;init;1;0.134233;0.134233;0.134233
214;update;1;2.71532;2.71532;2.71532
214;sync;1;0.501211;0.501211;0.501211
214;evalKnownDf;1;0;0;0
214;write;1;2.4472e-05;2.4472e-05;2.4472e-05
214;trace;1;0;0;0
214;calc_total;1;3.21653;3.21653;3.21653
163;compErr;1;1.023e-06;1.023e-06;1.023e-06
163;init;1;0.135976;0.135976;0.135976
163;update;1;2.72186;2.72186;2.72186
163;sync;1;1.39803;1.39803;1.39803
163;evalKnownDf;1;0;0;0
163;write;1;1.9357e-05;1.9357e-05;1.9357e-05
163;trace;1;0;0;0
163;calc_total;1;4.11989;4.11989;4.11989
215;compErr;1;1.442e-06;1.442e-06;1.442e-06
215;init;1;0.134533;0.134533;0.134533
215;update;1;2.71892;2.71892;2.71892
215;sync;1;0.865637;0.865637;0.865637
215;evalKnownDf;1;0;0;0
215;write;1;2.2195e-05;2.2195e-05;2.2195e-05
215;trace;1;0;0;0
215;calc_total;1;3.58456;3.58456;3.58456
326;compErr;1;1.527e-06;1.527e-06;1.527e-06
326;init;1;0.134499;0.134499;0.134499
326;update;1;2.73735;2.73735;2.73735
326;sync;1;0.351192;0.351192;0.351192
326;evalKnownDf;1;0;0;0
326;write;1;1.8168e-05;1.8168e-05;1.8168e-05
326;trace;1;0;0;0
326;calc_total;1;3.08854;3.08854;3.08854
336;compErr;1;1.158e-06;1.158e-06;1.158e-06
336;init;1;0.134658;0.134658;0.134658
336;update;1;2.73655;2.73655;2.73655
336;sync;1;0.0394676;0.0394676;0.0394676
336;evalKnownDf;1;0;0;0
336;write;1;1.8187e-05;1.8187e-05;1.8187e-05
336;trace;1;0;0;0
336;calc_total;1;2.77601;2.77601;2.77601
337;compErr;1;2.255e-06;2.255e-06;2.255e-06
337;init;1;0.138334;0.138334;0.138334
337;update;1;2.74195;2.74195;2.74195
337;sync;1;0.919789;0.919789;0.919789
337;evalKnownDf;1;0;0;0
337;write;1;2.1055e-05;2.1055e-05;2.1055e-05
337;trace;1;0;0;0
337;calc_total;1;3.66174;3.66174;3.66174
338;compErr;1;1.861e-06;1.861e-06;1.861e-06
338;init;1;0.136656;0.136656;0.136656
338;update;1;2.75167;2.75167;2.75167
338;sync;1;0.469606;0.469606;0.469606
338;evalKnownDf;1;0;0;0
338;write;1;2.0503e-05;2.0503e-05;2.0503e-05
338;trace;1;0;0;0
338;calc_total;1;3.22128;3.22128;3.22128
48;compErr;1;1.113e-06;1.113e-06;1.113e-06
48;init;1;0.134564;0.134564;0.134564
48;update;1;2.7301;2.7301;2.7301
48;sync;1;0.181143;0.181143;0.181143
48;evalKnownDf;1;0;0;0
48;write;1;1.6636e-05;1.6636e-05;1.6636e-05
48;trace;1;0;0;0
48;calc_total;1;2.91124;2.91124;2.91124
96;compErr;1;1.05e-06;1.05e-06;1.05e-06
96;init;1;0.134817;0.134817;0.134817
96;update;1;2.76398;2.76398;2.76398
96;sync;1;1.007;1.007;1.007
96;evalKnownDf;1;0;0;0
96;write;1;1.6908e-05;1.6908e-05;1.6908e-05
96;trace;1;0;0;0
96;calc_total;1;3.77098;3.77098;3.77098
339;compErr;1;2.127e-06;2.127e-06;2.127e-06
339;init;1;0.137289;0.137289;0.137289
339;update;1;2.73183;2.73183;2.73183
339;sync;1;1.47362;1.47362;1.47362
339;evalKnownDf;1;0;0;0
339;write;1;2.2898e-05;2.2898e-05;2.2898e-05
339;trace;1;0;0;0
339;calc_total;1;4.20545;4.20545;4.20545
49;compErr;1;1.022e-06;1.022e-06;1.022e-06
49;init;1;0.135006;0.135006;0.135006
49;update;1;2.74412;2.74412;2.74412
49;sync;1;0.0244189;0.0244189;0.0244189
49;evalKnownDf;1;0;0;0
49;write;1;1.689e-05;1.689e-05;1.689e-05
49;trace;1;0;0;0
49;calc_total;1;2.76854;2.76854;2.76854
93;write;1;1.7321e-05;1.7321e-05;1.7321e-05
93;trace;1;0;0;0
93;calc_total;1;2.79475;2.79475;2.79475
97;compErr;1;2.055e-06;2.055e-06;2.055e-06
97;init;1;0.13477;0.13477;0.13477
97;update;1;2.752;2.752;2.752
97;sync;1;1.2393;1.2393;1.2393
97;evalKnownDf;1;0;0;0
97;write;1;2.0423e-05;2.0423e-05;2.0423e-05
97;trace;1;0;0;0
97;calc_total;1;3.9913;3.9913;3.9913
216;compErr;1;1.965e-06;1.965e-06;1.965e-06
216;init;1;0.133901;0.133901;0.133901
216;update;1;2.76942;2.76942;2.76942
216;sync;1;0.557254;0.557254;0.557254
216;evalKnownDf;1;0;0;0
216;write;1;2.0136e-05;2.0136e-05;2.0136e-05
216;trace;1;0;0;0
216;calc_total;1;3.32668;3.32668;3.32668
273;compErr;1;1.928e-06;1.928e-06;1.928e-06
273;init;1;0.13732;0.13732;0.13732
273;update;1;2.73737;2.73737;2.73737
273;sync;1;1.32306;1.32306;1.32306
273;evalKnownDf;1;0;0;0
273;write;1;2.1812e-05;2.1812e-05;2.1812e-05
273;trace;1;0;0;0
273;calc_total;1;4.06042;4.06042;4.06042
340;compErr;1;2.104e-06;2.104e-06;2.104e-06
340;init;1;0.134351;0.134351;0.134351
340;update;1;2.71604;2.71604;2.71604
340;sync;1;0.700499;0.700499;0.700499
340;evalKnownDf;1;0;0;0
340;write;1;2.6961e-05;2.6961e-05;2.6961e-05
340;trace;1;0;0;0
340;calc_total;1;3.41654;3.41654;3.41654
50;compErr;1;1.705e-06;1.705e-06;1.705e-06
50;init;1;0.135895;0.135895;0.135895
50;update;1;2.75974;2.75974;2.75974
50;sync;1;0.403806;0.403806;0.403806
50;evalKnownDf;1;0;0;0
50;write;1;1.3268e-05;1.3268e-05;1.3268e-05
50;trace;1;0;0;0
50;calc_total;1;3.16354;3.16354;3.16354
8;compErr;1;2.045e-06;2.045e-06;2.045e-06
8;init;1;0.134181;0.134181;0.134181
8;update;1;2.73683;2.73683;2.73683
8;sync;1;0.176302;0.176302;0.176302
8;evalKnownDf;1;0;0;0
8;write;1;1.8165e-05;1.8165e-05;1.8165e-05
8;trace;1;0;0;0
8;calc_total;1;2.91313;2.91313;2.91313
98;compErr;1;2.018e-06;2.018e-06;2.018e-06
98;init;1;0.135063;0.135063;0.135063
98;update;1;2.74456;2.74456;2.74456
98;sync;1;0.543711;0.543711;0.543711
98;evalKnownDf;1;0;0;0
98;write;1;2.1224e-05;2.1224e-05;2.1224e-05
98;trace;1;0;0;0
98;calc_total;1;3.28827;3.28827;3.28827
217;compErr;1;1.034e-06;1.034e-06;1.034e-06
217;init;1;0.134833;0.134833;0.134833
217;update;1;2.76109;2.76109;2.76109
217;sync;1;1.43622;1.43622;1.43622
217;evalKnownDf;1;0;0;0
217;write;1;1.8627e-05;1.8627e-05;1.8627e-05
217;trace;1;0;0;0
217;calc_total;1;4.19731;4.19731;4.19731
341;compErr;1;2.516e-06;2.516e-06;2.516e-06
341;init;1;0.136744;0.136744;0.136744
341;update;1;2.74199;2.74199;2.74199
341;sync;1;0.905977;0.905977;0.905977
341;evalKnownDf;1;0;0;0
341;write;1;2.4733e-05;2.4733e-05;2.4733e-05
341;trace;1;0;0;0
341;calc_total;1;3.64797;3.64797;3.64797
51;compErr;1;8.84e-07;8.84e-07;8.84e-07
51;init;1;0.135164;0.135164;0.135164
51;update;1;2.72372;2.72372;2.72372
51;sync;1;0.898899;0.898899;0.898899
51;evalKnownDf;1;0;0;0
51;write;1;1.7521e-05;1.7521e-05;1.7521e-05
51;trace;1;0;0;0
51;calc_total;1;3.62262;3.62262;3.62262
99;compErr;1;1.683e-06;1.683e-06;1.683e-06
99;init;1;0.134643;0.134643;0.134643
99;update;1;2.71978;2.71978;2.71978
99;sync;1;1.24581;1.24581;1.24581
99;evalKnownDf;1;0;0;0
99;write;1;2.2593e-05;2.2593e-05;2.2593e-05
99;trace;1;0;0;0
99;calc_total;1;3.96558;3.96558;3.96558
246;compErr;1;1.899e-06;1.899e-06;1.899e-06
246;init;1;0.134331;0.134331;0.134331
246;update;1;2.74732;2.74732;2.74732
246;sync;1;1.20758;1.20758;1.20758
246;evalKnownDf;1;0;0;0
246;write;1;1.8281e-05;1.8281e-05;1.8281e-05
246;trace;1;0;0;0
246;calc_total;1;3.9549;3.9549;3.9549
218;compErr;1;2.056e-06;2.056e-06;2.056e-06
218;init;1;0.134279;0.134279;0.134279
218;update;1;2.77044;2.77044;2.77044
218;sync;1;1.33269;1.33269;1.33269
218;evalKnownDf;1;0;0;0
218;write;1;1.8045e-05;1.8045e-05;1.8045e-05
218;trace;1;0;0;0
218;calc_total;1;4.10313;4.10313;4.10313
342;compErr;1;3.066e-06;3.066e-06;3.066e-06
342;init;1;0.134893;0.134893;0.134893
342;update;1;2.74521;2.74521;2.74521
342;sync;1;1.43165;1.43165;1.43165
342;evalKnownDf;1;0;0;0
342;write;1;3.0346e-05;3.0346e-05;3.0346e-05
342;trace;1;0;0;0
342;calc_total;1;4.17687;4.17687;4.17687
52;compErr;1;1.321e-06;1.321e-06;1.321e-06
52;init;1;0.133792;0.133792;0.133792
52;update;1;2.75157;2.75157;2.75157
52;sync;1;1.21262;1.21262;1.21262
52;evalKnownDf;1;0;0;0
52;write;1;1.4801e-05;1.4801e-05;1.4801e-05
52;trace;1;0;0;0
52;calc_total;1;3.96419;3.96419;3.96419
100;compErr;1;1.216e-06;1.216e-06;1.216e-06
100;init;1;0.134271;0.134271;0.134271
100;update;1;2.75125;2.75125;2.75125
100;sync;1;0.324763;0.324763;0.324763
100;evalKnownDf;1;0;0;0
100;write;1;1.8619e-05;1.8619e-05;1.8619e-05
100;trace;1;0;0;0
100;calc_total;1;3.07601;3.07601;3.07601
219;compErr;1;1.145e-06;1.145e-06;1.145e-06
219;init;1;0.135112;0.135112;0.135112
219;update;1;2.7635;2.7635;2.7635
219;sync;1;0.450672;0.450672;0.450672
219;evalKnownDf;1;0;0;0
219;write;1;2.0569e-05;2.0569e-05;2.0569e-05
219;trace;1;0;0;0
219;calc_total;1;3.21417;3.21417;3.21417
343;compErr;1;2.152e-06;2.152e-06;2.152e-06
343;init;1;0.134542;0.134542;0.134542
343;update;1;2.75644;2.75644;2.75644
343;sync;1;0.944152;0.944152;0.944152
343;evalKnownDf;1;0;0;0
343;write;1;1.9153e-05;1.9153e-05;1.9153e-05
343;trace;1;0;0;0
343;calc_total;1;3.70059;3.70059;3.70059
53;compErr;1;2.479e-06;2.479e-06;2.479e-06
53;init;1;0.136507;0.136507;0.136507
53;update;1;2.73291;2.73291;2.73291
53;sync;1;0.702494;0.702494;0.702494
53;evalKnownDf;1;0;0;0
53;write;1;1.9282e-05;1.9282e-05;1.9282e-05
53;trace;1;0;0;0
53;calc_total;1;3.4354;3.4354;3.4354
101;compErr;1;1.419e-06;1.419e-06;1.419e-06
101;init;1;0.134486;0.134486;0.134486
101;update;1;2.73524;2.73524;2.73524
101;sync;1;0.693754;0.693754;0.693754
101;evalKnownDf;1;0;0;0
101;write;1;2.0415e-05;2.0415e-05;2.0415e-05
101;trace;1;0;0;0
101;calc_total;1;3.42899;3.42899;3.42899
177;compErr;1;1.883e-06;1.883e-06;1.883e-06
177;init;1;0.134475;0.134475;0.134475
177;update;1;2.72389;2.72389;2.72389
177;sync;1;0.0385138;0.0385138;0.0385138
177;evalKnownDf;1;0;0;0
177;write;1;2.5998e-05;2.5998e-05;2.5998e-05
177;trace;1;0;0;0
177;calc_total;1;2.7624;2.7624;2.7624
220;compErr;1;1.687e-06;1.687e-06;1.687e-06
220;init;1;0.13491;0.13491;0.13491
220;update;1;2.76434;2.76434;2.76434
220;sync;1;0.558142;0.558142;0.558142
220;evalKnownDf;1;0;0;0
220;write;1;1.7512e-05;1.7512e-05;1.7512e-05
220;trace;1;0;0;0
220;calc_total;1;3.32248;3.32248;3.32248
344;compErr;1;7.3e-07;7.3e-07;7.3e-07
344;init;1;0.137543;0.137543;0.137543
344;update;1;2.82565;2.82565;2.82565
344;sync;1;0.00859221;0.00859221;0.00859221
344;evalKnownDf;1;0;0;0
344;write;1;1.4992e-05;1.4992e-05;1.4992e-05
344;trace;1;0;0;0
344;calc_total;1;2.83424;2.83424;2.83424
54;compErr;1;2.547e-06;2.547e-06;2.547e-06
54;init;1;0.134282;0.134282;0.134282
54;update;1;2.71748;2.71748;2.71748
54;sync;1;1.33763;1.33763;1.33763
54;evalKnownDf;1;0;0;0
54;write;1;1.8269e-05;1.8269e-05;1.8269e-05
54;trace;1;0;0;0
54;calc_total;1;4.05511;4.05511;4.05511
102;compErr;1;1.128e-06;1.128e-06;1.128e-06
102;init;1;0.134291;0.134291;0.134291
102;update;1;2.72741;2.72741;2.72741
102;sync;1;0.0916437;0.0916437;0.0916437
102;evalKnownDf;1;0;0;0
102;write;1;1.8558e-05;1.8558e-05;1.8558e-05
102;trace;1;0;0;0
102;calc_total;1;2.81905;2.81905;2.81905
221;compErr;1;2.413e-06;2.413e-06;2.413e-06
221;init;1;0.136598;0.136598;0.136598
221;update;1;2.76072;2.76072;2.76072
221;sync;1;0.853703;0.853703;0.853703
221;evalKnownDf;1;0;0;0
221;write;1;1.7296e-05;1.7296e-05;1.7296e-05
221;trace;1;0;0;0
221;calc_total;1;3.61443;3.61443;3.61443
167;compErr;1;1.555e-06;1.555e-06;1.555e-06
167;init;1;0.136764;0.136764;0.136764
167;update;1;2.75992;2.75992;2.75992
167;sync;1;0.0680574;0.0680574;0.0680574
167;evalKnownDf;1;0;0;0
167;write;1;1.6976e-05;1.6976e-05;1.6976e-05
167;trace;1;0;0;0
167;calc_total;1;2.82798;2.82798;2.82798
345;compErr;1;3.434e-06;3.434e-06;3.434e-06
345;init;1;0.134399;0.134399;0.134399
345;update;1;2.73042;2.73042;2.73042
345;sync;1;0.759435;0.759435;0.759435
345;evalKnownDf;1;0;0;0
345;write;1;3.8299e-05;3.8299e-05;3.8299e-05
345;trace;1;0;0;0
345;calc_total;1;3.48985;3.48985;3.48985
55;compErr;1;1.02e-06;1.02e-06;1.02e-06
55;init;1;0.134311;0.134311;0.134311
55;update;1;2.79885;2.79885;2.79885
55;sync;1;1.23336;1.23336;1.23336
55;evalKnownDf;1;0;0;0
55;write;1;1.6785e-05;1.6785e-05;1.6785e-05
55;trace;1;0;0;0
55;calc_total;1;4.03222;4.03222;4.03222
103;compErr;1;1.064e-06;1.064e-06;1.064e-06
103;init;1;0.137465;0.137465;0.137465
103;update;1;2.76065;2.76065;2.76065
103;sync;1;0.848427;0.848427;0.848427
103;evalKnownDf;1;0;0;0
103;write;1;1.6236e-05;1.6236e-05;1.6236e-05
103;trace;1;0;0;0
103;calc_total;1;3.60908;3.60908;3.60908
222;compErr;1;9.91e-07;9.91e-07;9.91e-07
222;init;1;0.136876;0.136876;0.136876
222;update;1;2.76875;2.76875;2.76875
222;sync;1;0.89571;0.89571;0.89571
222;evalKnownDf;1;0;0;0
222;write;1;1.7224e-05;1.7224e-05;1.7224e-05
222;trace;1;0;0;0
222;calc_total;1;3.66446;3.66446;3.66446
346;compErr;1;3.166e-06;3.166e-06;3.166e-06
346;init;1;0.137142;0.137142;0.137142
346;update;1;2.74696;2.74696;2.74696
346;sync;1;0.254791;0.254791;0.254791
346;evalKnownDf;1;0;0;0
346;write;1;2.5977e-05;2.5977e-05;2.5977e-05
346;trace;1;0;0;0
346;calc_total;1;3.00175;3.00175;3.00175
56;compErr;1;1.607e-06;1.607e-06;1.607e-06
56;init;1;0.134418;0.134418;0.134418
56;update;1;2.76329;2.76329;2.76329
56;sync;1;0.354955;0.354955;0.354955
56;evalKnownDf;1;0;0;0
56;write;1;1.8116e-05;1.8116e-05;1.8116e-05
56;trace;1;0;0;0
56;calc_total;1;3.11825;3.11825;3.11825
104;compErr;1;1.244e-06;1.244e-06;1.244e-06
104;init;1;0.13728;0.13728;0.13728
104;update;1;2.73941;2.73941;2.73941
104;sync;1;0.58607;0.58607;0.58607
104;evalKnownDf;1;0;0;0
104;write;1;1.7912e-05;1.7912e-05;1.7912e-05
104;trace;1;0;0;0
104;calc_total;1;3.32548;3.32548;3.32548
223;compErr;1;1.458e-06;1.458e-06;1.458e-06
223;init;1;0.134619;0.134619;0.134619
223;update;1;2.77545;2.77545;2.77545
223;sync;1;1.43645;1.43645;1.43645
223;evalKnownDf;1;0;0;0
223;write;1;1.5496e-05;1.5496e-05;1.5496e-05
223;trace;1;0;0;0
223;calc_total;1;4.21189;4.21189;4.21189
347;compErr;1;2.219e-06;2.219e-06;2.219e-06
347;init;1;0.135387;0.135387;0.135387
347;update;1;2.73983;2.73983;2.73983
347;sync;1;0.100781;0.100781;0.100781
347;evalKnownDf;1;0;0;0
347;write;1;2.7522e-05;2.7522e-05;2.7522e-05
347;trace;1;0;0;0
347;calc_total;1;2.84061;2.84061;2.84061
57;compErr;1;1.481e-06;1.481e-06;1.481e-06
57;init;1;0.134094;0.134094;0.134094
57;update;1;2.74144;2.74144;2.74144
57;sync;1;0.752796;0.752796;0.752796
57;evalKnownDf;1;0;0;0
57;write;1;1.9667e-05;1.9667e-05;1.9667e-05
57;trace;1;0;0;0
57;calc_total;1;3.49424;3.49424;3.49424
105;compErr;1;1.964e-06;1.964e-06;1.964e-06
105;init;1;0.137326;0.137326;0.137326
105;update;1;2.78222;2.78222;2.78222
105;sync;1;0.364733;0.364733;0.364733
105;evalKnownDf;1;0;0;0
105;write;1;1.7393e-05;1.7393e-05;1.7393e-05
105;trace;1;0;0;0
105;calc_total;1;3.14696;3.14696;3.14696
224;compErr;1;2.23e-06;2.23e-06;2.23e-06
224;init;1;0.134571;0.134571;0.134571
224;update;1;2.72882;2.72882;2.72882
224;sync;1;1.00567;1.00567;1.00567
224;evalKnownDf;1;0;0;0
224;write;1;2.6651e-05;2.6651e-05;2.6651e-05
224;trace;1;0;0;0
224;calc_total;1;3.73449;3.73449;3.73449
348;compErr;1;1.536e-06;1.536e-06;1.536e-06
348;init;1;0.134638;0.134638;0.134638
348;update;1;2.7191;2.7191;2.7191
348;sync;1;0.0887253;0.0887253;0.0887253
348;evalKnownDf;1;0;0;0
348;write;1;2.2508e-05;2.2508e-05;2.2508e-05
348;trace;1;0;0;0
348;calc_total;1;2.80783;2.80783;2.80783
58;compErr;1;1.647e-06;1.647e-06;1.647e-06
58;init;1;0.133951;0.133951;0.133951
58;update;1;2.71425;2.71425;2.71425
58;sync;1;0.374994;0.374994;0.374994
58;evalKnownDf;1;0;0;0
58;write;1;1.9514e-05;1.9514e-05;1.9514e-05
58;trace;1;0;0;0
58;calc_total;1;3.08924;3.08924;3.08924
106;compErr;1;1.342e-06;1.342e-06;1.342e-06
106;init;1;0.134396;0.134396;0.134396
106;update;1;2.73844;2.73844;2.73844
106;sync;1;0.540118;0.540118;0.540118
106;evalKnownDf;1;0;0;0
106;write;1;1.7788e-05;1.7788e-05;1.7788e-05
106;trace;1;0;0;0
106;calc_total;1;3.27856;3.27856;3.27856
225;compErr;1;1.941e-06;1.941e-06;1.941e-06
225;init;1;0.134578;0.134578;0.134578
225;update;1;2.74328;2.74328;2.74328
225;sync;1;0.930417;0.930417;0.930417
225;evalKnownDf;1;0;0;0
225;write;1;2.0015e-05;2.0015e-05;2.0015e-05
225;trace;1;0;0;0
225;calc_total;1;3.6737;3.6737;3.6737
349;compErr;1;1.294e-06;1.294e-06;1.294e-06
349;init;1;0.134127;0.134127;0.134127
349;update;1;2.74345;2.74345;2.74345
349;sync;1;0.783543;0.783543;0.783543
349;evalKnownDf;1;0;0;0
349;write;1;1.8895e-05;1.8895e-05;1.8895e-05
349;trace;1;0;0;0
349;calc_total;1;3.52699;3.52699;3.52699
59;compErr;1;2.043e-06;2.043e-06;2.043e-06
59;init;1;0.134483;0.134483;0.134483
59;update;1;2.70879;2.70879;2.70879
59;sync;1;1.37599;1.37599;1.37599
59;evalKnownDf;1;0;0;0
59;write;1;2.3782e-05;2.3782e-05;2.3782e-05
59;trace;1;0;0;0
59;calc_total;1;4.08478;4.08478;4.08478
107;compErr;1;1.611e-06;1.611e-06;1.611e-06
107;init;1;0.134554;0.134554;0.134554
107;update;1;2.73135;2.73135;2.73135
107;sync;1;0.469607;0.469607;0.469607
107;evalKnownDf;1;0;0;0
107;write;1;2.2244e-05;2.2244e-05;2.2244e-05
107;trace;1;0;0;0
107;calc_total;1;3.20096;3.20096;3.20096
226;compErr;1;1.847e-06;1.847e-06;1.847e-06
226;init;1;0.134002;0.134002;0.134002
226;update;1;2.74764;2.74764;2.74764
226;sync;1;1.02717;1.02717;1.02717
226;evalKnownDf;1;0;0;0
226;write;1;2.0578e-05;2.0578e-05;2.0578e-05
226;trace;1;0;0;0
226;calc_total;1;3.7748;3.7748;3.7748
350;compErr;1;2.177e-06;2.177e-06;2.177e-06
350;init;1;0.133905;0.133905;0.133905
350;update;1;2.74381;2.74381;2.74381
350;sync;1;1.38307;1.38307;1.38307
350;evalKnownDf;1;0;0;0
350;write;1;1.745e-05;1.745e-05;1.745e-05
350;trace;1;0;0;0
350;calc_total;1;4.12688;4.12688;4.12688
60;compErr;1;1.808e-06;1.808e-06;1.808e-06
60;init;1;0.134431;0.134431;0.134431
60;update;1;2.74267;2.74267;2.74267
60;sync;1;0.116111;0.116111;0.116111
60;evalKnownDf;1;0;0;0
60;write;1;2.1631e-05;2.1631e-05;2.1631e-05
60;trace;1;0;0;0
60;calc_total;1;2.85878;2.85878;2.85878
108;compErr;1;1.1e-06;1.1e-06;1.1e-06
108;init;1;0.134758;0.134758;0.134758
108;update;1;2.75562;2.75562;2.75562
108;sync;1;0.123998;0.123998;0.123998
108;evalKnownDf;1;0;0;0
108;write;1;1.7206e-05;1.7206e-05;1.7206e-05
108;trace;1;0;0;0
108;calc_total;1;2.87962;2.87962;2.87962
227;compErr;1;1.625e-06;1.625e-06;1.625e-06
227;init;1;0.133951;0.133951;0.133951
227;update;1;2.72424;2.72424;2.72424
227;sync;1;0.708969;0.708969;0.708969
227;evalKnownDf;1;0;0;0
227;write;1;2.3677e-05;2.3677e-05;2.3677e-05
227;trace;1;0;0;0
227;calc_total;1;3.43321;3.43321;3.43321
351;compErr;1;1.47e-06;1.47e-06;1.47e-06
351;init;1;0.134424;0.134424;0.134424
351;update;1;2.71749;2.71749;2.71749
351;sync;1;0.846658;0.846658;0.846658
351;evalKnownDf;1;0;0;0
351;write;1;2.1952e-05;2.1952e-05;2.1952e-05
351;trace;1;0;0;0
351;calc_total;1;3.56414;3.56414;3.56414
61;compErr;1;1.656e-06;1.656e-06;1.656e-06
61;init;1;0.134085;0.134085;0.134085
61;update;1;2.72673;2.72673;2.72673
61;sync;1;1.66717;1.66717;1.66717
61;evalKnownDf;1;0;0;0
61;write;1;2.1425e-05;2.1425e-05;2.1425e-05
61;trace;1;0;0;0
61;calc_total;1;4.3939;4.3939;4.3939
109;compErr;1;1.661e-06;1.661e-06;1.661e-06
109;init;1;0.134839;0.134839;0.134839
109;update;1;2.757;2.757;2.757
109;sync;1;1.12621;1.12621;1.12621
109;evalKnownDf;1;0;0;0
109;write;1;2.0243e-05;2.0243e-05;2.0243e-05
109;trace;1;0;0;0
109;calc_total;1;3.88321;3.88321;3.88321
228;compErr;1;1.617e-06;1.617e-06;1.617e-06
228;init;1;0.134852;0.134852;0.134852
228;update;1;2.7293;2.7293;2.7293
228;sync;1;0.16833;0.16833;0.16833
228;evalKnownDf;1;0;0;0
228;write;1;1.8394e-05;1.8394e-05;1.8394e-05
228;trace;1;0;0;0
228;calc_total;1;2.89763;2.89763;2.89763
352;compErr;1;1.832e-06;1.832e-06;1.832e-06
352;init;1;0.133914;0.133914;0.133914
352;update;1;2.76975;2.76975;2.76975
352;sync;1;0.849621;0.849621;0.849621
352;evalKnownDf;1;0;0;0
352;write;1;1.4885e-05;1.4885e-05;1.4885e-05
352;trace;1;0;0;0
352;calc_total;1;3.61937;3.61937;3.61937
62;compErr;1;1.498e-06;1.498e-06;1.498e-06
62;init;1;0.134885;0.134885;0.134885
62;update;1;2.74307;2.74307;2.74307
62;sync;1;0.051196;0.051196;0.051196
62;evalKnownDf;1;0;0;0
62;write;1;1.7081e-05;1.7081e-05;1.7081e-05
62;trace;1;0;0;0
62;calc_total;1;2.79427;2.79427;2.79427
110;compErr;1;2.48e-06;2.48e-06;2.48e-06
110;init;1;0.133778;0.133778;0.133778
110;update;1;2.70998;2.70998;2.70998
110;sync;1;0.641461;0.641461;0.641461
110;evalKnownDf;1;0;0;0
110;write;1;2.0757e-05;2.0757e-05;2.0757e-05
110;trace;1;0;0;0
110;calc_total;1;3.35144;3.35144;3.35144
229;compErr;1;1.113e-06;1.113e-06;1.113e-06
229;init;1;0.134263;0.134263;0.134263
229;update;1;2.76191;2.76191;2.76191
229;sync;1;1.39602;1.39602;1.39602
229;evalKnownDf;1;0;0;0
229;write;1;1.8007e-05;1.8007e-05;1.8007e-05
229;trace;1;0;0;0
229;calc_total;1;4.15793;4.15793;4.15793
353;compErr;1;2.021e-06;2.021e-06;2.021e-06
353;init;1;0.134298;0.134298;0.134298
353;update;1;2.75904;2.75904;2.75904
353;sync;1;1.45032;1.45032;1.45032
353;evalKnownDf;1;0;0;0
353;write;1;1.7615e-05;1.7615e-05;1.7615e-05
353;trace;1;0;0;0
353;calc_total;1;4.20936;4.20936;4.20936
63;compErr;1;1.909e-06;1.909e-06;1.909e-06
63;init;1;0.13399;0.13399;0.13399
63;update;1;2.72269;2.72269;2.72269
63;sync;1;0.75172;0.75172;0.75172
63;evalKnownDf;1;0;0;0
63;write;1;2.634e-05;2.634e-05;2.634e-05
63;trace;1;0;0;0
63;calc_total;1;3.47441;3.47441;3.47441
111;compErr;1;2.348e-06;2.348e-06;2.348e-06
111;init;1;0.134078;0.134078;0.134078
111;update;1;2.73694;2.73694;2.73694
111;sync;1;0.640355;0.640355;0.640355
111;evalKnownDf;1;0;0;0
111;write;1;2.7517e-05;2.7517e-05;2.7517e-05
111;trace;1;0;0;0
111;calc_total;1;3.37729;3.37729;3.37729
230;compErr;1;2.085e-06;2.085e-06;2.085e-06
230;init;1;0.133709;0.133709;0.133709
230;update;1;2.71948;2.71948;2.71948
230;sync;1;0.277849;0.277849;0.277849
230;evalKnownDf;1;0;0;0
230;write;1;2.6877e-05;2.6877e-05;2.6877e-05
230;trace;1;0;0;0
230;calc_total;1;2.99733;2.99733;2.99733
354;compErr;1;1.453e-06;1.453e-06;1.453e-06
354;init;1;0.136037;0.136037;0.136037
354;update;1;2.7468;2.7468;2.7468
354;sync;1;0.479484;0.479484;0.479484
354;evalKnownDf;1;0;0;0
354;write;1;3.8433e-05;3.8433e-05;3.8433e-05
354;trace;1;0;0;0
354;calc_total;1;3.22628;3.22628;3.22628
64;compErr;1;9.76e-07;9.76e-07;9.76e-07
64;init;1;0.133613;0.133613;0.133613
64;update;1;2.71288;2.71288;2.71288
64;sync;1;1.04198;1.04198;1.04198
64;evalKnownDf;1;0;0;0
64;write;1;1.7087e-05;1.7087e-05;1.7087e-05
64;trace;1;0;0;0
64;calc_total;1;3.75486;3.75486;3.75486
112;compErr;1;1.604e-06;1.604e-06;1.604e-06
112;init;1;0.136625;0.136625;0.136625
112;update;1;2.72293;2.72293;2.72293
112;sync;1;0.0499116;0.0499116;0.0499116
112;evalKnownDf;1;0;0;0
112;write;1;2.0193e-05;2.0193e-05;2.0193e-05
112;trace;1;0;0;0
112;calc_total;1;2.77284;2.77284;2.77284
231;compErr;1;1.651e-06;1.651e-06;1.651e-06
231;init;1;0.133895;0.133895;0.133895
231;update;1;2.80399;2.80399;2.80399
231;sync;1;0.868039;0.868039;0.868039
231;evalKnownDf;1;0;0;0
231;write;1;1.4867e-05;1.4867e-05;1.4867e-05
231;trace;1;0;0;0
231;calc_total;1;3.67203;3.67203;3.67203
355;compErr;1;1.325e-06;1.325e-06;1.325e-06
355;init;1;0.134243;0.134243;0.134243
355;update;1;2.75388;2.75388;2.75388
355;sync;1;0.390994;0.390994;0.390994
355;evalKnownDf;1;0;0;0
355;write;1;1.8076e-05;1.8076e-05;1.8076e-05
355;trace;1;0;0;0
355;calc_total;1;3.14487;3.14487;3.14487
65;compErr;1;1.035e-06;1.035e-06;1.035e-06
65;init;1;0.134124;0.134124;0.134124
65;update;1;2.73837;2.73837;2.73837
65;sync;1;0.641382;0.641382;0.641382
65;evalKnownDf;1;0;0;0
65;write;1;1.7994e-05;1.7994e-05;1.7994e-05
65;trace;1;0;0;0
65;calc_total;1;3.37975;3.37975;3.37975
113;compErr;1;1.764e-06;1.764e-06;1.764e-06
113;init;1;0.1344;0.1344;0.1344
113;update;1;2.75439;2.75439;2.75439
113;sync;1;0.336879;0.336879;0.336879
113;evalKnownDf;1;0;0;0
113;write;1;2.0008e-05;2.0008e-05;2.0008e-05
113;trace;1;0;0;0
113;calc_total;1;3.09127;3.09127;3.09127
232;compErr;1;1.694e-06;1.694e-06;1.694e-06
232;init;1;0.134203;0.134203;0.134203
232;update;1;2.74689;2.74689;2.74689
232;sync;1;0.0603637;0.0603637;0.0603637
232;evalKnownDf;1;0;0;0
232;write;1;1.722e-05;1.722e-05;1.722e-05
232;trace;1;0;0;0
232;calc_total;1;2.80725;2.80725;2.80725
66;compErr;1;1.96e-06;1.96e-06;1.96e-06
66;init;1;0.133684;0.133684;0.133684
66;update;1;2.7089;2.7089;2.7089
66;sync;1;0.938048;0.938048;0.938048
66;evalKnownDf;1;0;0;0
66;write;1;1.5117e-05;1.5117e-05;1.5117e-05
66;trace;1;0;0;0
66;calc_total;1;3.64695;3.64695;3.64695
114;compErr;1;2.093e-06;2.093e-06;2.093e-06
114;init;1;0.133956;0.133956;0.133956
114;update;1;2.71215;2.71215;2.71215
114;sync;1;0.675855;0.675855;0.675855
114;evalKnownDf;1;0;0;0
114;write;1;2.5823e-05;2.5823e-05;2.5823e-05
114;trace;1;0;0;0
114;calc_total;1;3.38801;3.38801;3.38801
233;compErr;1;1.727e-06;1.727e-06;1.727e-06
233;init;1;0.133601;0.133601;0.133601
233;update;1;2.73089;2.73089;2.73089
233;sync;1;1.35864;1.35864;1.35864
233;evalKnownDf;1;0;0;0
233;write;1;1.8305e-05;1.8305e-05;1.8305e-05
233;trace;1;0;0;0
233;calc_total;1;4.08953;4.08953;4.08953
67;compErr;1;1.799e-06;1.799e-06;1.799e-06
67;init;1;0.133797;0.133797;0.133797
67;update;1;2.71334;2.71334;2.71334
67;sync;1;0.524781;0.524781;0.524781
67;evalKnownDf;1;0;0;0
67;write;1;1.774e-05;1.774e-05;1.774e-05
67;trace;1;0;0;0
67;calc_total;1;3.23812;3.23812;3.23812
115;compErr;1;2.182e-06;2.182e-06;2.182e-06
115;init;1;0.134034;0.134034;0.134034
115;update;1;2.74844;2.74844;2.74844
115;sync;1;1.18986;1.18986;1.18986
115;evalKnownDf;1;0;0;0
115;write;1;2.5691e-05;2.5691e-05;2.5691e-05
115;trace;1;0;0;0
115;calc_total;1;3.9383;3.9383;3.9383
234;compErr;1;2.339e-06;2.339e-06;2.339e-06
234;init;1;0.134703;0.134703;0.134703
234;update;1;2.74331;2.74331;2.74331
234;sync;1;0.203377;0.203377;0.203377
234;evalKnownDf;1;0;0;0
234;write;1;1.6187e-05;1.6187e-05;1.6187e-05
234;trace;1;0;0;0
234;calc_total;1;2.94669;2.94669;2.94669
68;compErr;1;1.788e-06;1.788e-06;1.788e-06
68;init;1;0.134154;0.134154;0.134154
68;update;1;2.72096;2.72096;2.72096
68;sync;1;0.375684;0.375684;0.375684
68;evalKnownDf;1;0;0;0
68;write;1;1.7299e-05;1.7299e-05;1.7299e-05
68;trace;1;0;0;0
68;calc_total;1;3.09665;3.09665;3.09665
116;compErr;1;2.489e-06;2.489e-06;2.489e-06
116;init;1;0.134331;0.134331;0.134331
116;update;1;2.71872;2.71872;2.71872
116;sync;1;0.546627;0.546627;0.546627
116;evalKnownDf;1;0;0;0
116;write;1;2.238e-05;2.238e-05;2.238e-05
116;trace;1;0;0;0
116;calc_total;1;3.26535;3.26535;3.26535
235;compErr;1;1.445e-06;1.445e-06;1.445e-06
235;init;1;0.133917;0.133917;0.133917
235;update;1;2.78614;2.78614;2.78614
235;sync;1;0.589617;0.589617;0.589617
235;evalKnownDf;1;0;0;0
235;write;1;1.4668e-05;1.4668e-05;1.4668e-05
235;trace;1;0;0;0
235;calc_total;1;3.37576;3.37576;3.37576
69;compErr;1;1.389e-06;1.389e-06;1.389e-06
69;init;1;0.13448;0.13448;0.13448
69;update;1;2.73909;2.73909;2.73909
69;sync;1;0.319159;0.319159;0.319159
69;evalKnownDf;1;0;0;0
69;write;1;2.0227e-05;2.0227e-05;2.0227e-05
69;trace;1;0;0;0
69;calc_total;1;3.05825;3.05825;3.05825
117;compErr;1;1.413e-06;1.413e-06;1.413e-06
117;init;1;0.133996;0.133996;0.133996
117;update;1;2.73949;2.73949;2.73949
117;sync;1;0.592896;0.592896;0.592896
117;evalKnownDf;1;0;0;0
117;write;1;2.0602e-05;2.0602e-05;2.0602e-05
117;trace;1;0;0;0
117;calc_total;1;3.33239;3.33239;3.33239
236;compErr;1;1.402e-06;1.402e-06;1.402e-06
236;init;1;0.134703;0.134703;0.134703
236;update;1;2.76703;2.76703;2.76703
236;sync;1;0.0269394;0.0269394;0.0269394
236;evalKnownDf;1;0;0;0
236;write;1;1.3824e-05;1.3824e-05;1.3824e-05
236;trace;1;0;0;0
236;calc_total;1;2.79397;2.79397;2.79397
70;compErr;1;1.765e-06;1.765e-06;1.765e-06
70;init;1;0.136655;0.136655;0.136655
70;update;1;2.7521;2.7521;2.7521
70;sync;1;0.0894094;0.0894094;0.0894094
70;evalKnownDf;1;0;0;0
70;write;1;1.9804e-05;1.9804e-05;1.9804e-05
70;trace;1;0;0;0
70;calc_total;1;2.84151;2.84151;2.84151
118;compErr;1;1.103e-06;1.103e-06;1.103e-06
118;init;1;0.134728;0.134728;0.134728
118;update;1;2.74581;2.74581;2.74581
118;sync;1;1.11132;1.11132;1.11132
118;evalKnownDf;1;0;0;0
118;write;1;1.8807e-05;1.8807e-05;1.8807e-05
118;trace;1;0;0;0
118;calc_total;1;3.85714;3.85714;3.85714
237;compErr;1;1.415e-06;1.415e-06;1.415e-06
237;init;1;0.134161;0.134161;0.134161
237;update;1;2.74076;2.74076;2.74076
237;sync;1;0.397044;0.397044;0.397044
237;evalKnownDf;1;0;0;0
237;write;1;1.5532e-05;1.5532e-05;1.5532e-05
237;trace;1;0;0;0
237;calc_total;1;3.13781;3.13781;3.13781
71;compErr;1;1.905e-06;1.905e-06;1.905e-06
71;init;1;0.136619;0.136619;0.136619
71;update;1;2.71924;2.71924;2.71924
71;sync;1;0.868742;0.868742;0.868742
71;evalKnownDf;1;0;0;0
71;write;1;2.5591e-05;2.5591e-05;2.5591e-05
71;trace;1;0;0;0
71;calc_total;1;3.58798;3.58798;3.58798
119;compErr;1;1.837e-06;1.837e-06;1.837e-06
119;init;1;0.136704;0.136704;0.136704
119;update;1;2.72195;2.72195;2.72195
119;sync;1;0.0739657;0.0739657;0.0739657
119;evalKnownDf;1;0;0;0
119;write;1;2.2481e-05;2.2481e-05;2.2481e-05
119;trace;1;0;0;0
119;calc_total;1;2.79592;2.79592;2.79592
238;compErr;1;1.555e-06;1.555e-06;1.555e-06
238;init;1;0.136841;0.136841;0.136841
238;update;1;2.77213;2.77213;2.77213
238;sync;1;0.0150596;0.0150596;0.0150596
238;evalKnownDf;1;0;0;0
238;write;1;1.5538e-05;1.5538e-05;1.5538e-05
238;trace;1;0;0;0
238;calc_total;1;2.78719;2.78719;2.78719
239;compErr;1;1.049e-06;1.049e-06;1.049e-06
239;init;1;0.135196;0.135196;0.135196
239;update;1;2.76598;2.76598;2.76598
239;sync;1;0.0683227;0.0683227;0.0683227
239;evalKnownDf;1;0;0;0
239;write;1;1.557e-05;1.557e-05;1.557e-05
239;trace;1;0;0;0
239;calc_total;1;2.8343;2.8343;2.8343
0;total;1;15.5129;15.5129;15.5129
0;total;1;15.4236;15.4236;15.4236
0;total;1;15.5216;15.5216;15.5216
0;total;1;15.386;15.386;15.386
0;total;1;15.3646;15.3646;15.3646
0;total;1;15.3793;15.3793;15.3793
0;total;1;15.3596;15.3596;15.3596
0;total;1;15.3815;15.3815;15.3815
0;total;1;15.3685;15.3685;15.3685
0;total;1;15.2577;15.2577;15.2577
0;total;1;15.4199;15.4199;15.4199
0;total;1;15.3313;15.3313;15.3313
0;total;1;15.3622;15.3622;15.3622
0;total;1;15.5129;15.5129;15.5129
0;total;1;15.4239;15.4239;15.4239
0;total;1;15.5216;15.5216;15.5216
0;total;1;15.3857;15.3857;15.3857
0;total;1;15.3637;15.3637;15.3637
0;total;1;15.3793;15.3793;15.3793
0;total;1;15.3594;15.3594;15.3594
0;total;1;15.3807;15.3807;15.3807
0;total;1;15.3685;15.3685;15.3685
0;total;1;15.2576;15.2576;15.2576
0;total;1;15.42;15.42;15.42
0;total;1;15.332;15.332;15.332
0;total;1;15.3633;15.3633;15.3633
0;total;1;15.5129;15.5129;15.5129
0;total;1;15.4258;15.4258;15.4258
0;total;1;15.5179;15.5179;15.5179
0;total;1;15.3879;15.3879;15.3879
0;total;1;15.3646;15.3646;15.3646
0;total;1;15.3794;15.3794;15.3794
0;total;1;15.3599;15.3599;15.3599
0;total;1;15.3807;15.3807;15.3807
0;total;1;15.3685;15.3685;15.3685
0;total;1;15.2574;15.2574;15.2574
0;total;1;15.4239;15.4239;15.4239
0;total;1;15.3314;15.3314;15.3314
0;total;1;15.3633;15.3633;15.3633
0;total;1;15.5129;15.5129;15.5129
0;total;1;15.4236;15.4236;15.4236
0;total;1;15.5216;15.5216;15.5216
0;total;1;15.3855;15.3855;15.3855
0;total;1;15.3646;15.3646;15.3646
0;total;1;15.3796;15.3796;15.3796
0;total;1;15.3594;15.3594;15.3594
0;total;1;15.3807;15.3807;15.3807
0;total;1;15.3685;15.3685;15.3685
0;total;1;15.2574;15.2574;15.2574
0;total;1;15.4239;15.4239;15.4239
0;total;1;15.3313;15.3313;15.3313
0;total;1;15.3625;15.3625;15.3625
0;total;1;15.5129;15.5129;15.5129
0;total;1;15.4238;15.4238;15.4238
0;total;1;15.5179;15.5179;15.5179
0;total;1;15.3879;15.3879;15.3879
0;total;1;15.3636;15.3636;15.3636
0;total;1;15.3794;15.3794;15.3794
0;total;1;15.3599;15.3599;15.3599
0;total;1;15.3815;15.3815;15.3815
0;total;1;15.3685;15.3685;15.3685
0;total;1;15.2575;15.2575;15.2575
0;total;1;15.4237;15.4237;15.4237
0;total;1;15.3313;15.3313;15.3313
0;total;1;15.3625;15.3625;15.3625
0;total;1;15.5129;15.5129;15.5129
0;total;1;15.4239;15.4239;15.4239
0;total;1;15.5216;15.5216;15.5216
0;total;1;15.3879;15.3879;15.3879
0;total;1;15.3637;15.3637;15.3637
0;total;1;15.3796;15.3796;15.3796
0;total;1;15.3597;15.3597;15.3597
0;total;1;15.3815;15.3815;15.3815
0;total;1;15.3685;15.3685;15.3685
0;total;1;15.2577;15.2577;15.2577
0;total;1;15.4239;15.4239;15.4239
0;total;1;15.3317;15.3317;15.3317
0;total;1;15.3625;15.3625;15.3625
0;total;1;15.5129;15.5129;15.5129
0;total;1;15.425;15.425;15.425
0;total;1;15.515;15.515;15.515
0;total;1;15.3879;15.3879;15.3879
0;total;1;15.3637;15.3637;15.3637
0;total;1;15.3794;15.3794;15.3794
0;total;1;15.3599;15.3599;15.3599
0;total;1;15.3815;15.3815;15.3815
0;total;1;15.3685;15.3685;15.3685
0;total;1;15.2577;15.2577;15.2577
0;total;1;15.4237;15.4237;15.4237
0;total;1;15.332;15.332;15.332
0;total;1;15.3625;15.3625;15.3625
0;total;1;15.5129;15.5129;15.5129
0;total;1;15.4258;15.4258;15.4258
0;total;1;15.5216;15.5216;15.5216
0;total;1;15.3879;15.3879;15.3879
0;total;1;15.3646;15.3646;15.3646
0;total;1;15.3794;15.3794;15.3794
0;total;1;15.3599;15.3599;15.3599
0;total;1;15.3814;15.3814;15.3814
0;total;1;15.3685;15.3685;15.3685
0;total;1;15.2576;15.2576;15.2576
0;total;1;15.4236;15.4236;15.4236
0;total;1;15.332;15.332;15.332
0;total;1;15.3625;15.3625;15.3625
0;total;1;15.5129;15.5129;15.5129
0;total;1;15.4249;15.4249;15.4249
0;total;1;15.5216;15.5216;15.5216
0;total;1;15.3879;15.3879;15.3879
0;total;1;15.3646;15.3646;15.3646
0;total;1;15.3796;15.3796;15.3796
0;total;1;15.3599;15.3599;15.3599
0;total;1;15.3815;15.3815;15.3815
0;total;1;15.3685;15.3685;15.3685
0;total;1;15.2577;15.2577;15.2577
0;total;1;15.4237;15.4237;15.4237
0;total;1;15.332;15.332;15.332
0;total;1;15.3622;15.3622;15.3622
0;total;1;15.5129;15.5129;15.5129
0;total;1;15.4248;15.4248;15.4248
0;total;1;15.5216;15.5216;15.5216
0;total;1;15.3879;15.3879;15.3879
0;total;1;15.3645;15.3645;15.3645
0;total;1;15.3794;15.3794;15.3794
0;total;1;15.3594;15.3594;15.3594
0;total;1;15.3815;15.3815;15.3815
0;total;1;15.3681;15.3681;15.3681
0;total;1;15.2577;15.2577;15.2577
0;total;1;15.4239;15.4239;15.4239
0;total;1;15.3317;15.3317;15.3317
0;total;1;15.3633;15.3633;15.3633
0;total;1;15.5129;15.5129;15.5129
0;total;1;15.425;15.425;15.425
0;total;1;15.5147;15.5147;15.5147
0;total;1;15.3859;15.3859;15.3859
0;total;1;15.3646;15.3646;15.3646
0;total;1;15.3796;15.3796;15.3796
0;total;1;15.3598;15.3598;15.3598
0;total;1;15.3807;15.3807;15.3807
0;total;1;15.3681;15.3681;15.3681
0;total;1;15.2577;15.2577;15.2577
0;total;1;15.4234;15.4234;15.4234
0;total;1;15.332;15.332;15.332
0;total;1;15.3633;15.3633;15.3633
0;total;1;15.5126;15.5126;15.5126
0;total;1;15.4249;15.4249;15.4249
0;total;1;15.5179;15.5179;15.5179
0;total;1;15.3858;15.3858;15.3858
0;total;1;15.3646;15.3646;15.3646
0;total;1;15.3796;15.3796;15.3796
0;total;1;15.3599;15.3599;15.3599
0;total;1;15.3807;15.3807;15.3807
0;total;1;15.3685;15.3685;15.3685
0;total;1;15.2577;15.2577;15.2577
0;total;1;15.4236;15.4236;15.4236
0;total;1;15.3315;15.3315;15.3315
0;total;1;15.3621;15.3621;15.3621
0;total;1;15.5126;15.5126;15.5126
0;total;1;15.4236;15.4236;15.4236
0;total;1;15.5149;15.5149;15.5149
0;total;1;15.3855;15.3855;15.3855
0;total;1;15.3645;15.3645;15.3645
0;total;1;15.3798;15.3798;15.3798
0;total;1;15.3598;15.3598;15.3598
0;total;1;15.3811;15.3811;15.3811
0;total;1;15.3686;15.3686;15.3686
0;total;1;15.2577;15.2577;15.2577
0;total;1;15.424;15.424;15.424
0;total;1;15.3318;15.3318;15.3318
0;total;1;15.3633;15.3633;15.3633
0;total;1;15.5126;15.5126;15.5126
0;total;1;15.4236;15.4236;15.4236
0;total;1;15.5171;15.5171;15.5171
0;total;1;15.3879;15.3879;15.3879
0;total;1;15.3645;15.3645;15.3645
0;total;1;15.3798;15.3798;15.3798
0;total;1;15.3598;15.3598;15.3598
0;total;1;15.381;15.381;15.381
0;total;1;15.3686;15.3686;15.3686
0;total;1;15.2575;15.2575;15.2575
0;total;1;15.4239;15.4239;15.4239
0;total;1;15.3313;15.3313;15.3313
0;total;1;15.3622;15.3622;15.3622
0;total;1;15.5126;15.5126;15.5126
0;total;1;15.4238;15.4238;15.4238
0;total;1;15.5149;15.5149;15.5149
0;total;1;15.3856;15.3856;15.3856
0;total;1;15.364;15.364;15.364
0;total;1;15.3795;15.3795;15.3795
0;total;1;15.3598;15.3598;15.3598
0;total;1;15.3812;15.3812;15.3812
0;total;1;15.3683;15.3683;15.3683
0;total;1;15.2575;15.2575;15.2575
0;total;1;15.424;15.424;15.424
0;total;1;15.3313;15.3313;15.3313
0;total;1;15.3633;15.3633;15.3633
0;total;1;15.5127;15.5127;15.5127
0;total;1;15.4237;15.4237;15.4237
0;total;1;15.5149;15.5149;15.5149
0;total;1;15.3856;15.3856;15.3856
0;total;1;15.3636;15.3636;15.3636
0;total;1;15.3799;15.3799;15.3799
0;total;1;15.3595;15.3595;15.3595
0;total;1;15.3814;15.3814;15.3814
0;total;1;15.3686;15.3686;15.3686
0;total;1;15.2577;15.2577;15.2577
0;total;1;15.4239;15.4239;15.4239
0;total;1;15.3313;15.3313;15.3313
0;total;1;15.3621;15.3621;15.3621
0;total;1;15.5127;15.5127;15.5127
0;total;1;15.4242;15.4242;15.4242
0;total;1;15.5171;15.5171;15.5171
0;total;1;15.3879;15.3879;15.3879
0;total;1;15.3645;15.3645;15.3645
0;total;1;15.3796;15.3796;15.3796
0;total;1;15.3595;15.3595;15.3595
0;total;1;15.3806;15.3806;15.3806
0;total;1;15.3686;15.3686;15.3686
0;total;1;15.2576;15.2576;15.2576
0;total;1;15.4235;15.4235;15.4235
0;total;1;15.3317;15.3317;15.3317
0;total;1;15.3633;15.3633;15.3633
0;total;1;15.5126;15.5126;15.5126
0;total;1;15.4237;15.4237;15.4237
0;total;1;15.5149;15.5149;15.5149
0;total;1;15.3879;15.3879;15.3879
0;total;1;15.3645;15.3645;15.3645
0;total;1;15.3795;15.3795;15.3795
0;total;1;15.3598;15.3598;15.3598
0;total;1;15.3813;15.3813;15.3813
0;total;1;15.3686;15.3686;15.3686
0;total;1;15.2577;15.2577;15.2577
0;total;1;15.4239;15.4239;15.4239
0;total;1;15.332;15.332;15.332
0;total;1;15.3633;15.3633;15.3633
0;total;1;15.5127;15.5127;15.5127
0;total;1;15.4239;15.4239;15.4239
0;total;1;15.5171;15.5171;15.5171
0;total;1;15.3856;15.3856;15.3856
0;total;1;15.3645;15.3645;15.3645
0;total;1;15.3795;15.3795;15.3795
0;total;1;15.3595;15.3595;15.3595
0;total;1;15.3814;15.3814;15.3814
0;total;1;15.3686;15.3686;15.3686
0;total;1;15.2575;15.2575;15.2575
0;total;1;15.4199;15.4199;15.4199
0;total;1;15.3319;15.3319;15.3319
0;total;1;15.3633;15.3633;15.3633
0;total;1;15.5127;15.5127;15.5127
0;total;1;15.4237;15.4237;15.4237
0;total;1;15.5149;15.5149;15.5149
0;total;1;15.3879;15.3879;15.3879
0;total;1;15.3645;15.3645;15.3645
0;total;1;15.3799;15.3799;15.3799
0;total;1;15.3594;15.3594;15.3594
0;total;1;15.3806;15.3806;15.3806
0;total;1;15.3683;15.3683;15.3683
0;total;1;15.2576;15.2576;15.2576
0;total;1;15.4235;15.4235;15.4235
0;total;1;15.3314;15.3314;15.3314
0;total;1;15.3633;15.3633;15.3633
0;total;1;15.5127;15.5127;15.5127
0;total;1;15.4236;15.4236;15.4236
0;total;1;15.5171;15.5171;15.5171
0;total;1;15.3855;15.3855;15.3855
0;total;1;15.3636;15.3636;15.3636
0;total;1;15.3794;15.3794;15.3794
0;total;1;15.3598;15.3598;15.3598
0;total;1;15.3806;15.3806;15.3806
0;total;1;15.3686;15.3686;15.3686
0;total;1;15.2576;15.2576;15.2576
0;total;1;15.4239;15.4239;15.4239
0;total;1;15.3318;15.3318;15.3318
0;total;1;15.3633;15.3633;15.3633
0;total;1;15.5127;15.5127;15.5127
0;total;1;15.4236;15.4236;15.4236
0;total;1;15.5149;15.5149;15.5149
0;total;1;15.3856;15.3856;15.3856
0;total;1;15.3645;15.3645;15.3645
0;total;1;15.3796;15.3796;15.3796
0;total;1;15.3598;15.3598;15.3598
0;total;1;15.3812;15.3812;15.3812
0;total;1;15.3686;15.3686;15.3686
0;total;1;15.2577;15.2577;15.2577
0;total;1;15.4235;15.4235;15.4235
0;total;1;15.3315;15.3315;15.3315
0;total;1;15.3623;15.3623;15.3623
0;total;1;15.5127;15.5127;15.5127
0;total;1;15.4236;15.4236;15.4236
0;total;1;15.5149;15.5149;15.5149
0;total;1;15.3879;15.3879;15.3879
0;total;1;15.3645;15.3645;15.3645
0;total;1;15.3798;15.3798;15.3798
0;total;1;15.3598;15.3598;15.3598
0;total;1;15.3812;15.3812;15.3812
0;total;1;15.3683;15.3683;15.3683
0;total;1;15.2577;15.2577;15.2577
0;total;1;15.4239;15.4239;15.4239
0;total;1;15.3313;15.3313;15.3313
0;total;1;15.3621;15.3621;15.3621
0;total;1;15.5127;15.5127;15.5127
0;total;1;15.4242;15.4242;15.4242
0;total;1;15.5149;15.5149;15.5149
0;total;1;15.3856;15.3856;15.3856
0;total;1;15.3645;15.3645;15.3645
0;total;1;15.3794;15.3794;15.3794
0;total;1;15.3598;15.3598;15.3598
0;total;1;15.3811;15.3811;15.3811
0;total;1;15.3682;15.3682;15.3682
0;total;1;15.2576;15.2576;15.2576
0;total;1;15.4239;15.4239;15.4239
0;total;1;15.332;15.332;15.332
0;total;1;15.3621;15.3621;15.3621
307;compErr;1;1.225e-06;1.225e-06;1.225e-06
307;init;1;0.13616;0.13616;0.13616
307;update;1;2.71431;2.71431;2.71431
307;sync;1;0.730144;0.730144;0.730144
307;evalKnownDf;1;0;0;0
307;write;1;1.9413e-05;1.9413e-05;1.9413e-05
307;trace;1;0;0;0
307;calc_total;1;3.44445;3.44445;3.44445
378;compErr;1;1.7e-06;1.7e-06;1.7e-06
378;init;1;0.134162;0.134162;0.134162
378;update;1;2.76569;2.76569;2.76569
378;sync;1;0.984683;0.984683;0.984683
378;evalKnownDf;1;0;0;0
378;write;1;1.628e-05;1.628e-05;1.628e-05
378;trace;1;0;0;0
378;calc_total;1;3.75038;3.75038;3.75038
308;compErr;1;1.567e-06;1.567e-06;1.567e-06
308;init;1;0.13662;0.13662;0.13662
308;update;1;2.74824;2.74824;2.74824
308;sync;1;0.78363;0.78363;0.78363
308;evalKnownDf;1;0;0;0
308;write;1;1.8666e-05;1.8666e-05;1.8666e-05
308;trace;1;0;0;0
308;calc_total;1;3.53187;3.53187;3.53187
379;compErr;1;1.798e-06;1.798e-06;1.798e-06
379;init;1;0.133959;0.133959;0.133959
379;update;1;2.73326;2.73326;2.73326
379;sync;1;0.946569;0.946569;0.946569
379;evalKnownDf;1;0;0;0
379;write;1;1.9271e-05;1.9271e-05;1.9271e-05
379;trace;1;0;0;0
379;calc_total;1;3.67982;3.67982;3.67982
309;compErr;1;1.09e-06;1.09e-06;1.09e-06
309;init;1;0.13509;0.13509;0.13509
309;update;1;2.72786;2.72786;2.72786
309;sync;1;1.34595;1.34595;1.34595
309;evalKnownDf;1;0;0;0
309;write;1;1.9358e-05;1.9358e-05;1.9358e-05
309;trace;1;0;0;0
309;calc_total;1;4.07381;4.07381;4.07381
380;compErr;1;8.97e-07;8.97e-07;8.97e-07
380;init;1;0.134417;0.134417;0.134417
380;update;1;2.73659;2.73659;2.73659
380;sync;1;0.63264;0.63264;0.63264
380;evalKnownDf;1;0;0;0
380;write;1;1.7481e-05;1.7481e-05;1.7481e-05
380;trace;1;0;0;0
380;calc_total;1;3.36923;3.36923;3.36923
310;compErr;1;2.415e-06;2.415e-06;2.415e-06
310;init;1;0.136639;0.136639;0.136639
310;update;1;2.72747;2.72747;2.72747
310;sync;1;1.29769;1.29769;1.29769
310;evalKnownDf;1;0;0;0
310;write;1;2.2875e-05;2.2875e-05;2.2875e-05
310;trace;1;0;0;0
310;calc_total;1;4.02516;4.02516;4.02516
381;compErr;1;7.66e-07;7.66e-07;7.66e-07
381;init;1;0.133935;0.133935;0.133935
381;update;1;2.72091;2.72091;2.72091
381;sync;1;0.543158;0.543158;0.543158
381;evalKnownDf;1;0;0;0
381;write;1;1.7364e-05;1.7364e-05;1.7364e-05
381;trace;1;0;0;0
381;calc_total;1;3.26407;3.26407;3.26407
311;compErr;1;1.872e-06;1.872e-06;1.872e-06
311;init;1;0.134963;0.134963;0.134963
311;update;1;2.73984;2.73984;2.73984
311;sync;1;1.35328;1.35328;1.35328
311;evalKnownDf;1;0;0;0
311;write;1;2.7377e-05;2.7377e-05;2.7377e-05
311;trace;1;0;0;0
311;calc_total;1;4.09312;4.09312;4.09312
382;compErr;1;1.505e-06;1.505e-06;1.505e-06
382;init;1;0.134345;0.134345;0.134345
382;update;1;2.72307;2.72307;2.72307
382;sync;1;0.652752;0.652752;0.652752
382;evalKnownDf;1;0;0;0
382;write;1;2.1664e-05;2.1664e-05;2.1664e-05
382;trace;1;0;0;0
382;calc_total;1;3.37582;3.37582;3.37582
0;total;1;15.3731;15.3731;15.3731
383;compErr;1;1.433e-06;1.433e-06;1.433e-06
383;init;1;0.136222;0.136222;0.136222
383;update;1;2.75432;2.75432;2.75432
383;sync;1;0.436463;0.436463;0.436463
383;evalKnownDf;1;0;0;0
383;write;1;1.7449e-05;1.7449e-05;1.7449e-05
383;trace;1;0;0;0
383;calc_total;1;3.19078;3.19078;3.19078
0;total;1;15.3731;15.3731;15.3731
0;total;1;15.3676;15.3676;15.3676
0;total;1;15.3731;15.3731;15.3731
0;total;1;15.3676;15.3676;15.3676
0;total;1;15.373;15.373;15.373
0;total;1;15.3676;15.3676;15.3676
0;total;1;15.3731;15.3731;15.3731
0;total;1;15.3676;15.3676;15.3676
0;total;1;15.3731;15.3731;15.3731
0;total;1;15.3659;15.3659;15.3659
0;total;1;15.3731;15.3731;15.3731
0;total;1;15.3659;15.3659;15.3659
0;total;1;15.3731;15.3731;15.3731
0;total;1;15.3657;15.3657;15.3657
0;total;1;15.3731;15.3731;15.3731
0;total;1;15.3676;15.3676;15.3676
0;total;1;15.3731;15.3731;15.3731
0;total;1;15.3659;15.3659;15.3659
0;total;1;15.3731;15.3731;15.3731
0;total;1;15.366;15.366;15.366
0;total;1;15.3731;15.3731;15.3731
0;total;1;15.3676;15.3676;15.3676
0;total;1;15.3728;15.3728;15.3728
0;total;1;15.3676;15.3676;15.3676
0;total;1;15.3729;15.3729;15.3729
0;total;1;15.3651;15.3651;15.3651
0;total;1;15.3729;15.3729;15.3729
0;total;1;15.3651;15.3651;15.3651
0;total;1;15.3729;15.3729;15.3729
0;total;1;15.3651;15.3651;15.3651
0;total;1;15.3729;15.3729;15.3729
0;total;1;15.3651;15.3651;15.3651
0;total;1;15.3729;15.3729;15.3729
0;total;1;15.3651;15.3651;15.3651
0;total;1;15.3729;15.3729;15.3729
0;total;1;15.3651;15.3651;15.3651
0;total;1;15.3729;15.3729;15.3729
0;total;1;15.3651;15.3651;15.3651
0;total;1;15.3729;15.3729;15.3729
0;total;1;15.3651;15.3651;15.3651
0;total;1;15.3729;15.3729;15.3729
0;total;1;15.3651;15.3651;15.3651
0;total;1;15.3729;15.3729;15.3729
0;total;1;15.3651;15.3651;15.3651
0;total;1;15.3729;15.3729;15.3729
0;total;1;15.3651;15.3651;15.3651
0;total;1;15.3651;15.3651;15.3651
356;compErr;1;2.506e-06;2.506e-06;2.506e-06
356;init;1;0.133994;0.133994;0.133994
356;update;1;2.71367;2.71367;2.71367
356;sync;1;0.79476;0.79476;0.79476
356;evalKnownDf;1;0;0;0
356;write;1;2.1331e-05;2.1331e-05;2.1331e-05
356;trace;1;0;0;0
356;calc_total;1;3.50843;3.50843;3.50843
357;compErr;1;1.352e-06;1.352e-06;1.352e-06
357;init;1;0.13409;0.13409;0.13409
357;update;1;2.7098;2.7098;2.7098
357;sync;1;0.690138;0.690138;0.690138
357;evalKnownDf;1;0;0;0
357;write;1;2.1747e-05;2.1747e-05;2.1747e-05
357;trace;1;0;0;0
357;calc_total;1;3.39994;3.39994;3.39994
358;compErr;1;1.131e-06;1.131e-06;1.131e-06
358;init;1;0.134809;0.134809;0.134809
358;update;1;2.71453;2.71453;2.71453
358;sync;1;0.207517;0.207517;0.207517
358;evalKnownDf;1;0;0;0
358;write;1;2.0266e-05;2.0266e-05;2.0266e-05
358;trace;1;0;0;0
358;calc_total;1;2.92205;2.92205;2.92205
359;compErr;1;2.605e-06;2.605e-06;2.605e-06
359;init;1;0.134409;0.134409;0.134409
359;update;1;2.71342;2.71342;2.71342
359;sync;1;0.370559;0.370559;0.370559
359;evalKnownDf;1;0;0;0
359;write;1;2.1429e-05;2.1429e-05;2.1429e-05
359;trace;1;0;0;0
359;calc_total;1;3.08398;3.08398;3.08398
0;total;1;15.3397;15.3397;15.3397
0;total;1;15.3399;15.3399;15.3399
0;total;1;15.3399;15.3399;15.3399
0;total;1;15.3398;15.3398;15.3398
0;total;1;15.3398;15.3398;15.3398
0;total;1;15.3396;15.3396;15.3396
0;total;1;15.3399;15.3399;15.3399
0;total;1;15.3398;15.3398;15.3398
0;total;1;15.3399;15.3399;15.3399
0;total;1;15.3398;15.3398;15.3398
0;total;1;15.3396;15.3396;15.3396
0;total;1;15.3397;15.3397;15.3397
0;total;1;15.3399;15.3399;15.3399
0;total;1;15.3396;15.3396;15.3396
0;total;1;15.3399;15.3399;15.3399
0;total;1;15.3399;15.3399;15.3399
0;total;1;15.3397;15.3397;15.3397
0;total;1;15.3397;15.3397;15.3397
0;total;1;15.3399;15.3399;15.3399
0;total;1;15.3399;15.3399;15.3399
0;total;1;15.3399;15.3399;15.3399
0;total;1;15.3399;15.3399;15.3399
0;total;1;15.3396;15.3396;15.3396
0;total;1;15.3396;15.3396;15.3396
SCAFES
REMARK: No time step width tau was specified.
 Set tau=1.0 and proceeded. 

48;compErr;1;1.576e-06;1.576e-06;1.576e-06
48;init;1;0.135789;0.135789;0.135789
48;update;1;2.76003;2.76003;2.76003
48;sync;1;1.45572;1.45572;1.45572
48;evalKnownDf;1;0;0;0
48;write;1;1.5697e-05;1.5697e-05;1.5697e-05
48;trace;1;0;0;0
48;calc_total;1;4.21575;4.21575;4.21575
24;compErr;1;8.53e-07;8.53e-07;8.53e-07
24;init;1;0.13427;0.13427;0.13427
24;update;1;2.75393;2.75393;2.75393
24;sync;1;0.995744;0.995744;0.995744
24;evalKnownDf;1;0;0;0
24;write;1;1.632e-05;1.632e-05;1.632e-05
24;trace;1;0;0;0
24;calc_total;1;3.74967;3.74967;3.74967
Energy start: 9600
Energy end  : 9517.78
# unit_id;function_name;num_calls;avg_runtime;min_runtime;max_runtime
0;compErr;1;7.59e-07;7.59e-07;7.59e-07
0;init;1;0.134312;0.134312;0.134312
0;update;1;2.7358;2.7358;2.7358
0;sync;1;0.6522;0.6522;0.6522
0;evalKnownDf;1;0;0;0
0;write;1;1.7058e-05;1.7058e-05;1.7058e-05
0;trace;1;0;0;0
0;calc_total;1;3.388;3.388;3.388
96;compErr;1;1.119e-06;1.119e-06;1.119e-06
96;init;1;0.134179;0.134179;0.134179
96;update;1;2.73748;2.73748;2.73748
96;sync;1;0.955595;0.955595;0.955595
96;evalKnownDf;1;0;0;0
96;write;1;1.5935e-05;1.5935e-05;1.5935e-05
96;trace;1;0;0;0
96;calc_total;1;3.69307;3.69307;3.69307
120;compErr;1;1.111e-06;1.111e-06;1.111e-06
120;init;1;0.133863;0.133863;0.133863
120;update;1;2.75822;2.75822;2.75822
120;sync;1;0.583099;0.583099;0.583099
120;evalKnownDf;1;0;0;0
120;write;1;1.8541e-05;1.8541e-05;1.8541e-05
120;trace;1;0;0;0
120;calc_total;1;3.34132;3.34132;3.34132
146;compErr;1;2.657e-06;2.657e-06;2.657e-06
146;init;1;0.134998;0.134998;0.134998
146;update;1;2.74036;2.74036;2.74036
146;sync;1;1.5053;1.5053;1.5053
146;evalKnownDf;1;0;0;0
146;write;1;2.2596e-05;2.2596e-05;2.2596e-05
146;trace;1;0;0;0
146;calc_total;1;4.24566;4.24566;4.24566
193;compErr;1;1.297e-06;1.297e-06;1.297e-06
193;init;1;0.135244;0.135244;0.135244
193;update;1;2.75045;2.75045;2.75045
193;sync;1;0.0563723;0.0563723;0.0563723
193;evalKnownDf;1;0;0;0
193;write;1;1.4937e-05;1.4937e-05;1.4937e-05
193;trace;1;0;0;0
193;calc_total;1;2.80682;2.80682;2.80682
216;compErr;1;1.533e-06;1.533e-06;1.533e-06
216;init;1;0.134184;0.134184;0.134184
216;update;1;2.76676;2.76676;2.76676
216;sync;1;0.356776;0.356776;0.356776
216;evalKnownDf;1;0;0;0
216;write;1;1.7293e-05;1.7293e-05;1.7293e-05
216;trace;1;0;0;0
216;calc_total;1;3.12354;3.12354;3.12354
291;compErr;1;2.477e-06;2.477e-06;2.477e-06
291;init;1;0.135046;0.135046;0.135046
291;update;1;2.71453;2.71453;2.71453
291;sync;1;1.41905;1.41905;1.41905
291;evalKnownDf;1;0;0;0
291;write;1;2.0525e-05;2.0525e-05;2.0525e-05
291;trace;1;0;0;0
291;calc_total;1;4.13358;4.13358;4.13358
168;compErr;1;5.78e-07;5.78e-07;5.78e-07
168;init;1;0.136435;0.136435;0.136435
168;update;1;2.77007;2.77007;2.77007
168;sync;1;1.01775;1.01775;1.01775
168;evalKnownDf;1;0;0;0
168;write;1;1.383e-05;1.383e-05;1.383e-05
168;trace;1;0;0;0
168;calc_total;1;3.78782;3.78782;3.78782
256;compErr;1;2.997e-06;2.997e-06;2.997e-06
256;init;1;0.134215;0.134215;0.134215
256;update;1;2.7094;2.7094;2.7094
256;sync;1;0.0501432;0.0501432;0.0501432
256;evalKnownDf;1;0;0;0
256;write;1;2.4126e-05;2.4126e-05;2.4126e-05
256;trace;1;0;0;0
256;calc_total;1;2.75955;2.75955;2.75955
336;compErr;1;7.18e-07;7.18e-07;7.18e-07
336;init;1;0.133971;0.133971;0.133971
336;update;1;2.75058;2.75058;2.75058
336;sync;1;0.685045;0.685045;0.685045
336;evalKnownDf;1;0;0;0
336;write;1;1.5396e-05;1.5396e-05;1.5396e-05
336;trace;1;0;0;0
336;calc_total;1;3.43562;3.43562;3.43562
312;compErr;1;1.253e-06;1.253e-06;1.253e-06
312;init;1;0.134196;0.134196;0.134196
312;update;1;2.77887;2.77887;2.77887
312;sync;1;0.0221365;0.0221365;0.0221365
312;evalKnownDf;1;0;0;0
312;write;1;1.4393e-05;1.4393e-05;1.4393e-05
312;trace;1;0;0;0
312;calc_total;1;2.801;2.801;2.801
266;compErr;1;1.663e-06;1.663e-06;1.663e-06
266;init;1;0.136848;0.136848;0.136848
266;update;1;2.75318;2.75318;2.75318
266;sync;1;0.463871;0.463871;0.463871
266;evalKnownDf;1;0;0;0
266;write;1;1.5852e-05;1.5852e-05;1.5852e-05
266;trace;1;0;0;0
266;calc_total;1;3.21705;3.21705;3.21705
360;compErr;1;1.451e-06;1.451e-06;1.451e-06
360;init;1;0.134297;0.134297;0.134297
360;update;1;2.74631;2.74631;2.74631
360;sync;1;1.43624;1.43624;1.43624
360;evalKnownDf;1;0;0;0
360;write;1;1.706e-05;1.706e-05;1.706e-05
360;trace;1;0;0;0
360;calc_total;1;4.18255;4.18255;4.18255
49;compErr;1;1.143e-06;1.143e-06;1.143e-06
49;init;1;0.135789;0.135789;0.135789
49;update;1;2.75034;2.75034;2.75034
49;sync;1;0.91261;0.91261;0.91261
49;evalKnownDf;1;0;0;0
49;write;1;1.5122e-05;1.5122e-05;1.5122e-05
49;trace;1;0;0;0
49;calc_total;1;3.66295;3.66295;3.66295
25;compErr;1;9.06e-07;9.06e-07;9.06e-07
25;init;1;0.135277;0.135277;0.135277
25;update;1;2.72923;2.72923;2.72923
25;sync;1;0.876863;0.876863;0.876863
25;evalKnownDf;1;0;0;0
25;write;1;1.81e-05;1.81e-05;1.81e-05
25;trace;1;0;0;0
25;calc_total;1;3.60609;3.60609;3.60609
1;compErr;1;1.372e-06;1.372e-06;1.372e-06
1;init;1;0.134121;0.134121;0.134121
1;update;1;2.74601;2.74601;2.74601
1;sync;1;1.63851;1.63851;1.63851
1;evalKnownDf;1;0;0;0
1;write;1;1.3517e-05;1.3517e-05;1.3517e-05
1;trace;1;0;0;0
1;calc_total;1;4.38453;4.38453;4.38453
98;compErr;1;2.181e-06;2.181e-06;2.181e-06
98;init;1;0.134463;0.134463;0.134463
98;update;1;2.72985;2.72985;2.72985
98;sync;1;0.762988;0.762988;0.762988
98;evalKnownDf;1;0;0;0
98;write;1;1.6692e-05;1.6692e-05;1.6692e-05
98;trace;1;0;0;0
98;calc_total;1;3.49284;3.49284;3.49284
121;compErr;1;8.33e-07;8.33e-07;8.33e-07
121;init;1;0.134743;0.134743;0.134743
121;update;1;2.76069;2.76069;2.76069
121;sync;1;1.16014;1.16014;1.16014
121;evalKnownDf;1;0;0;0
121;write;1;1.6301e-05;1.6301e-05;1.6301e-05
121;trace;1;0;0;0
121;calc_total;1;3.92083;3.92083;3.92083
147;compErr;1;1.98e-06;1.98e-06;1.98e-06
147;init;1;0.135046;0.135046;0.135046
147;update;1;2.72365;2.72365;2.72365
147;sync;1;0.740489;0.740489;0.740489
147;evalKnownDf;1;0;0;0
147;write;1;2.439e-05;2.439e-05;2.439e-05
147;trace;1;0;0;0
147;calc_total;1;3.46414;3.46414;3.46414
194;compErr;1;1.337e-06;1.337e-06;1.337e-06
194;init;1;0.134768;0.134768;0.134768
194;update;1;2.73344;2.73344;2.73344
194;sync;1;0.905495;0.905495;0.905495
194;evalKnownDf;1;0;0;0
194;write;1;1.5057e-05;1.5057e-05;1.5057e-05
194;trace;1;0;0;0
194;calc_total;1;3.63894;3.63894;3.63894
217;compErr;1;2.195e-06;2.195e-06;2.195e-06
217;init;1;0.135234;0.135234;0.135234
217;update;1;2.72597;2.72597;2.72597
217;sync;1;1.41892;1.41892;1.41892
217;evalKnownDf;1;0;0;0
217;write;1;2.6058e-05;2.6058e-05;2.6058e-05
217;trace;1;0;0;0
217;calc_total;1;4.14489;4.14489;4.14489
292;compErr;1;1.529e-06;1.529e-06;1.529e-06
292;init;1;0.136366;0.136366;0.136366
292;update;1;2.74556;2.74556;2.74556
292;sync;1;1.1748;1.1748;1.1748
292;evalKnownDf;1;0;0;0
292;write;1;1.639e-05;1.639e-05;1.639e-05
292;trace;1;0;0;0
292;calc_total;1;3.92036;3.92036;3.92036
173;compErr;1;2.31e-06;2.31e-06;2.31e-06
173;init;1;0.136783;0.136783;0.136783
173;update;1;2.74255;2.74255;2.74255
173;sync;1;0.808329;0.808329;0.808329
173;evalKnownDf;1;0;0;0
173;write;1;1.6935e-05;1.6935e-05;1.6935e-05
173;trace;1;0;0;0
173;calc_total;1;3.55088;3.55088;3.55088
257;compErr;1;1.032e-06;1.032e-06;1.032e-06
257;init;1;0.134499;0.134499;0.134499
257;update;1;2.73236;2.73236;2.73236
257;sync;1;0.694585;0.694585;0.694585
257;evalKnownDf;1;0;0;0
257;write;1;4.2252e-05;4.2252e-05;4.2252e-05
257;trace;1;0;0;0
257;calc_total;1;3.42695;3.42695;3.42695
337;compErr;1;1.317e-06;1.317e-06;1.317e-06
337;init;1;0.135021;0.135021;0.135021
337;update;1;2.72182;2.72182;2.72182
337;sync;1;1.49354;1.49354;1.49354
337;evalKnownDf;1;0;0;0
337;write;1;1.908e-05;1.908e-05;1.908e-05
337;trace;1;0;0;0
337;calc_total;1;4.21536;4.21536;4.21536
313;compErr;1;1.327e-06;1.327e-06;1.327e-06
313;init;1;0.134672;0.134672;0.134672
313;update;1;2.77072;2.77072;2.77072
313;sync;1;1.29673;1.29673;1.29673
313;evalKnownDf;1;0;0;0
313;write;1;1.5592e-05;1.5592e-05;1.5592e-05
313;trace;1;0;0;0
313;calc_total;1;4.06745;4.06745;4.06745
267;compErr;1;1.625e-06;1.625e-06;1.625e-06
267;init;1;0.13733;0.13733;0.13733
267;update;1;2.73528;2.73528;2.73528
267;sync;1;1.14694;1.14694;1.14694
267;evalKnownDf;1;0;0;0
267;write;1;2.0468e-05;2.0468e-05;2.0468e-05
267;trace;1;0;0;0
267;calc_total;1;3.88222;3.88222;3.88222
361;compErr;1;8.79e-07;8.79e-07;8.79e-07
361;init;1;0.134677;0.134677;0.134677
361;update;1;2.76234;2.76234;2.76234
361;sync;1;0.937787;0.937787;0.937787
361;evalKnownDf;1;0;0;0
361;write;1;1.3915e-05;1.3915e-05;1.3915e-05
361;trace;1;0;0;0
361;calc_total;1;3.70012;3.70012;3.70012
50;compErr;1;1.652e-06;1.652e-06;1.652e-06
50;init;1;0.134347;0.134347;0.134347
50;update;1;2.73975;2.73975;2.73975
50;sync;1;1.24897;1.24897;1.24897
50;evalKnownDf;1;0;0;0
50;write;1;1.6865e-05;1.6865e-05;1.6865e-05
50;trace;1;0;0;0
50;calc_total;1;3.98872;3.98872;3.98872
26;compErr;1;2.069e-06;2.069e-06;2.069e-06
26;init;1;0.134732;0.134732;0.134732
26;update;1;2.7173;2.7173;2.7173
26;sync;1;0.766425;0.766425;0.766425
26;evalKnownDf;1;0;0;0
26;write;1;1.7968e-05;1.7968e-05;1.7968e-05
26;trace;1;0;0;0
26;calc_total;1;3.48372;3.48372;3.48372
2;compErr;1;8.27e-07;8.27e-07;8.27e-07
2;init;1;0.134024;0.134024;0.134024
2;update;1;2.74094;2.74094;2.74094
2;sync;1;1.58812;1.58812;1.58812
2;evalKnownDf;1;0;0;0
2;write;1;1.6447e-05;1.6447e-05;1.6447e-05
2;trace;1;0;0;0
2;calc_total;1;4.32906;4.32906;4.32906
99;compErr;1;9.53e-07;9.53e-07;9.53e-07
99;init;1;0.134158;0.134158;0.134158
99;update;1;2.72885;2.72885;2.72885
99;sync;1;1.41465;1.41465;1.41465
99;evalKnownDf;1;0;0;0
99;write;1;1.7564e-05;1.7564e-05;1.7564e-05
99;trace;1;0;0;0
99;calc_total;1;4.14349;4.14349;4.14349
122;compErr;1;1.494e-06;1.494e-06;1.494e-06
122;init;1;0.136774;0.136774;0.136774
122;update;1;2.76165;2.76165;2.76165
122;sync;1;0.815761;0.815761;0.815761
122;evalKnownDf;1;0;0;0
122;write;1;1.6202e-05;1.6202e-05;1.6202e-05
122;trace;1;0;0;0
122;calc_total;1;3.57741;3.57741;3.57741
148;compErr;1;2.092e-06;2.092e-06;2.092e-06
148;init;1;0.1348;0.1348;0.1348
148;update;1;2.72225;2.72225;2.72225
148;sync;1;0.621778;0.621778;0.621778
148;evalKnownDf;1;0;0;0
148;write;1;2.3429e-05;2.3429e-05;2.3429e-05
148;trace;1;0;0;0
148;calc_total;1;3.34403;3.34403;3.34403
200;compErr;1;1.388e-06;1.388e-06;1.388e-06
200;init;1;0.136541;0.136541;0.136541
200;update;1;2.74841;2.74841;2.74841
200;sync;1;0.688541;0.688541;0.688541
200;evalKnownDf;1;0;0;0
200;write;1;1.6758e-05;1.6758e-05;1.6758e-05
200;trace;1;0;0;0
200;calc_total;1;3.43695;3.43695;3.43695
218;compErr;1;1.695e-06;1.695e-06;1.695e-06
218;init;1;0.134951;0.134951;0.134951
218;update;1;2.74707;2.74707;2.74707
218;sync;1;1.15245;1.15245;1.15245
218;evalKnownDf;1;0;0;0
218;write;1;2.4144e-05;2.4144e-05;2.4144e-05
218;trace;1;0;0;0
218;calc_total;1;3.89952;3.89952;3.89952
293;compErr;1;1.22e-06;1.22e-06;1.22e-06
293;init;1;0.134766;0.134766;0.134766
293;update;1;2.79814;2.79814;2.79814
293;sync;1;0.853204;0.853204;0.853204
293;evalKnownDf;1;0;0;0
293;write;1;1.8557e-05;1.8557e-05;1.8557e-05
293;trace;1;0;0;0
293;calc_total;1;3.65135;3.65135;3.65135
175;compErr;1;2.021e-06;2.021e-06;2.021e-06
175;init;1;0.13371;0.13371;0.13371
175;update;1;2.71661;2.71661;2.71661
175;sync;1;0.803363;0.803363;0.803363
175;evalKnownDf;1;0;0;0
175;write;1;2.442e-05;2.442e-05;2.442e-05
175;trace;1;0;0;0
175;calc_total;1;3.51998;3.51998;3.51998
258;compErr;1;1.53e-06;1.53e-06;1.53e-06
258;init;1;0.133882;0.133882;0.133882
258;update;1;2.75151;2.75151;2.75151
258;sync;1;0.805147;0.805147;0.805147
258;evalKnownDf;1;0;0;0
258;write;1;1.8293e-05;1.8293e-05;1.8293e-05
258;trace;1;0;0;0
258;calc_total;1;3.55666;3.55666;3.55666
338;compErr;1;1.504e-06;1.504e-06;1.504e-06
338;init;1;0.134251;0.134251;0.134251
338;update;1;2.74499;2.74499;2.74499
338;sync;1;0.211683;0.211683;0.211683
338;evalKnownDf;1;0;0;0
338;write;1;2.0697e-05;2.0697e-05;2.0697e-05
338;trace;1;0;0;0
338;calc_total;1;2.95667;2.95667;2.95667
314;compErr;1;1.365e-06;1.365e-06;1.365e-06
314;init;1;0.134356;0.134356;0.134356
314;update;1;2.74987;2.74987;2.74987
314;sync;1;0.77407;0.77407;0.77407
314;evalKnownDf;1;0;0;0
314;write;1;1.6462e-05;1.6462e-05;1.6462e-05
314;trace;1;0;0;0
314;calc_total;1;3.52394;3.52394;3.52394
268;compErr;1;1.563e-06;1.563e-06;1.563e-06
268;init;1;0.134277;0.134277;0.134277
268;update;1;2.73194;2.73194;2.73194
268;sync;1;1.00888;1.00888;1.00888
268;evalKnownDf;1;0;0;0
268;write;1;2.1289e-05;2.1289e-05;2.1289e-05
268;trace;1;0;0;0
268;calc_total;1;3.74082;3.74082;3.74082
362;compErr;1;2.298e-06;2.298e-06;2.298e-06
362;init;1;0.134532;0.134532;0.134532
362;update;1;2.73318;2.73318;2.73318
362;sync;1;0.714901;0.714901;0.714901
362;evalKnownDf;1;0;0;0
362;write;1;1.8214e-05;1.8214e-05;1.8214e-05
362;trace;1;0;0;0
362;calc_total;1;3.44808;3.44808;3.44808
51;compErr;1;9.07e-07;9.07e-07;9.07e-07
51;init;1;0.135404;0.135404;0.135404
51;update;1;2.74782;2.74782;2.74782
51;sync;1;0.888258;0.888258;0.888258
51;evalKnownDf;1;0;0;0
51;write;1;1.8038e-05;1.8038e-05;1.8038e-05
51;trace;1;0;0;0
51;calc_total;1;3.63608;3.63608;3.63608
27;compErr;1;1.358e-06;1.358e-06;1.358e-06
27;init;1;0.135127;0.135127;0.135127
27;update;1;2.72206;2.72206;2.72206
27;sync;1;0.740153;0.740153;0.740153
27;evalKnownDf;1;0;0;0
27;write;1;1.5573e-05;1.5573e-05;1.5573e-05
27;trace;1;0;0;0
27;calc_total;1;3.46221;3.46221;3.46221
4;compErr;1;1.233e-06;1.233e-06;1.233e-06
4;init;1;0.134137;0.134137;0.134137
4;update;1;2.74491;2.74491;2.74491
4;sync;1;0.97379;0.97379;0.97379
4;evalKnownDf;1;0;0;0
4;write;1;1.4251e-05;1.4251e-05;1.4251e-05
4;trace;1;0;0;0
4;calc_total;1;3.7187;3.7187;3.7187
100;compErr;1;1.028e-06;1.028e-06;1.028e-06
100;init;1;0.134444;0.134444;0.134444
100;update;1;2.73869;2.73869;2.73869
100;sync;1;0.938571;0.938571;0.938571
100;evalKnownDf;1;0;0;0
100;write;1;1.9579e-05;1.9579e-05;1.9579e-05
100;trace;1;0;0;0
100;calc_total;1;3.67726;3.67726;3.67726
123;compErr;1;1.761e-06;1.761e-06;1.761e-06
123;init;1;0.134928;0.134928;0.134928
123;update;1;2.76027;2.76027;2.76027
123;sync;1;0.460866;0.460866;0.460866
123;evalKnownDf;1;0;0;0
123;write;1;1.4639e-05;1.4639e-05;1.4639e-05
123;trace;1;0;0;0
123;calc_total;1;3.22113;3.22113;3.22113
149;compErr;1;2.375e-06;2.375e-06;2.375e-06
149;init;1;0.134864;0.134864;0.134864
149;update;1;2.74377;2.74377;2.74377
149;sync;1;0.855759;0.855759;0.855759
149;evalKnownDf;1;0;0;0
149;write;1;2.3579e-05;2.3579e-05;2.3579e-05
149;trace;1;0;0;0
149;calc_total;1;3.59953;3.59953;3.59953
203;compErr;1;2.663e-06;2.663e-06;2.663e-06
203;init;1;0.134795;0.134795;0.134795
203;update;1;2.71262;2.71262;2.71262
203;sync;1;0.899038;0.899038;0.899038
203;evalKnownDf;1;0;0;0
203;write;1;2.4217e-05;2.4217e-05;2.4217e-05
203;trace;1;0;0;0
203;calc_total;1;3.61166;3.61166;3.61166
220;compErr;1;2.003e-06;2.003e-06;2.003e-06
220;init;1;0.136808;0.136808;0.136808
220;update;1;2.73014;2.73014;2.73014
220;sync;1;1.12486;1.12486;1.12486
220;evalKnownDf;1;0;0;0
220;write;1;2.3334e-05;2.3334e-05;2.3334e-05
220;trace;1;0;0;0
220;calc_total;1;3.855;3.855;3.855
295;compErr;1;2.24e-06;2.24e-06;2.24e-06
295;init;1;0.136917;0.136917;0.136917
295;update;1;2.72782;2.72782;2.72782
295;sync;1;1.4208;1.4208;1.4208
295;evalKnownDf;1;0;0;0
295;write;1;2.6374e-05;2.6374e-05;2.6374e-05
295;trace;1;0;0;0
295;calc_total;1;4.14862;4.14862;4.14862
176;compErr;1;2.797e-06;2.797e-06;2.797e-06
176;init;1;0.134465;0.134465;0.134465
176;update;1;2.71252;2.71252;2.71252
176;sync;1;1.32295;1.32295;1.32295
176;evalKnownDf;1;0;0;0
176;write;1;2.6058e-05;2.6058e-05;2.6058e-05
176;trace;1;0;0;0
176;calc_total;1;4.03547;4.03547;4.03547
259;compErr;1;1.234e-06;1.234e-06;1.234e-06
259;init;1;0.134166;0.134166;0.134166
259;update;1;2.75519;2.75519;2.75519
259;sync;1;0.563736;0.563736;0.563736
259;evalKnownDf;1;0;0;0
259;write;1;1.721e-05;1.721e-05;1.721e-05
259;trace;1;0;0;0
259;calc_total;1;3.31893;3.31893;3.31893
339;compErr;1;1.719e-06;1.719e-06;1.719e-06
339;init;1;0.135373;0.135373;0.135373
339;update;1;2.7337;2.7337;2.7337
339;sync;1;1.50764;1.50764;1.50764
339;evalKnownDf;1;0;0;0
339;write;1;1.8311e-05;1.8311e-05;1.8311e-05
339;trace;1;0;0;0
339;calc_total;1;4.24134;4.24134;4.24134
315;compErr;1;2.029e-06;2.029e-06;2.029e-06
315;init;1;0.134791;0.134791;0.134791
315;update;1;2.75532;2.75532;2.75532
315;sync;1;1.23784;1.23784;1.23784
315;evalKnownDf;1;0;0;0
315;write;1;2.4399e-05;2.4399e-05;2.4399e-05
315;trace;1;0;0;0
315;calc_total;1;3.99317;3.99317;3.99317
271;compErr;1;1.804e-06;1.804e-06;1.804e-06
271;init;1;0.134228;0.134228;0.134228
271;update;1;2.71492;2.71492;2.71492
271;sync;1;0.507314;0.507314;0.507314
271;evalKnownDf;1;0;0;0
271;write;1;2.3677e-05;2.3677e-05;2.3677e-05
271;trace;1;0;0;0
271;calc_total;1;3.22223;3.22223;3.22223
363;compErr;1;1.312e-06;1.312e-06;1.312e-06
363;init;1;0.135613;0.135613;0.135613
363;update;1;2.73728;2.73728;2.73728
363;sync;1;0.382558;0.382558;0.382558
363;evalKnownDf;1;0;0;0
363;write;1;1.689e-05;1.689e-05;1.689e-05
363;trace;1;0;0;0
363;calc_total;1;3.11984;3.11984;3.11984
52;compErr;1;1.235e-06;1.235e-06;1.235e-06
52;init;1;0.137097;0.137097;0.137097
52;update;1;2.76475;2.76475;2.76475
52;sync;1;1.09574;1.09574;1.09574
52;evalKnownDf;1;0;0;0
52;write;1;1.5656e-05;1.5656e-05;1.5656e-05
52;trace;1;0;0;0
52;calc_total;1;3.86048;3.86048;3.86048
28;compErr;1;1.028e-06;1.028e-06;1.028e-06
28;init;1;0.134587;0.134587;0.134587
28;update;1;2.7429;2.7429;2.7429
28;sync;1;0.984349;0.984349;0.984349
28;evalKnownDf;1;0;0;0
28;write;1;1.4763e-05;1.4763e-05;1.4763e-05
28;trace;1;0;0;0
28;calc_total;1;3.72725;3.72725;3.72725
5;compErr;1;1.571e-06;1.571e-06;1.571e-06
5;init;1;0.134651;0.134651;0.134651
5;update;1;2.74206;2.74206;2.74206
5;sync;1;1.01093;1.01093;1.01093
5;evalKnownDf;1;0;0;0
5;write;1;1.5908e-05;1.5908e-05;1.5908e-05
5;trace;1;0;0;0
5;calc_total;1;3.75299;3.75299;3.75299
101;compErr;1;1.336e-06;1.336e-06;1.336e-06
101;init;1;0.13446;0.13446;0.13446
101;update;1;2.74042;2.74042;2.74042
101;sync;1;1.45402;1.45402;1.45402
101;evalKnownDf;1;0;0;0
101;write;1;1.9258e-05;1.9258e-05;1.9258e-05
101;trace;1;0;0;0
101;calc_total;1;4.19445;4.19445;4.19445
124;compErr;1;2.277e-06;2.277e-06;2.277e-06
124;init;1;0.13689;0.13689;0.13689
124;update;1;2.74758;2.74758;2.74758
124;sync;1;0.335881;0.335881;0.335881
124;evalKnownDf;1;0;0;0
124;write;1;1.9474e-05;1.9474e-05;1.9474e-05
124;trace;1;0;0;0
124;calc_total;1;3.08346;3.08346;3.08346
150;compErr;1;2.01e-06;2.01e-06;2.01e-06
150;init;1;0.134543;0.134543;0.134543
150;update;1;2.7278;2.7278;2.7278
150;sync;1;0.678503;0.678503;0.678503
150;evalKnownDf;1;0;0;0
150;write;1;1.8789e-05;1.8789e-05;1.8789e-05
150;trace;1;0;0;0
150;calc_total;1;3.40631;3.40631;3.40631
212;compErr;1;1.906e-06;1.906e-06;1.906e-06
212;init;1;0.1342;0.1342;0.1342
212;update;1;2.72823;2.72823;2.72823
212;sync;1;0.5251;0.5251;0.5251
212;evalKnownDf;1;0;0;0
212;write;1;2.1209e-05;2.1209e-05;2.1209e-05
212;trace;1;0;0;0
212;calc_total;1;3.25333;3.25333;3.25333
226;compErr;1;1.522e-06;1.522e-06;1.522e-06
226;init;1;0.134589;0.134589;0.134589
226;update;1;2.74443;2.74443;2.74443
226;sync;1;1.24845;1.24845;1.24845
226;evalKnownDf;1;0;0;0
226;write;1;1.8683e-05;1.8683e-05;1.8683e-05
226;trace;1;0;0;0
226;calc_total;1;3.99288;3.99288;3.99288
296;compErr;1;9.72e-07;9.72e-07;9.72e-07
296;init;1;0.13704;0.13704;0.13704
296;update;1;2.75944;2.75944;2.75944
296;sync;1;0.945137;0.945137;0.945137
296;evalKnownDf;1;0;0;0
296;write;1;1.9599e-05;1.9599e-05;1.9599e-05
296;trace;1;0;0;0
296;calc_total;1;3.70458;3.70458;3.70458
178;compErr;1;1.647e-06;1.647e-06;1.647e-06
178;init;1;0.13433;0.13433;0.13433
178;update;1;2.73919;2.73919;2.73919
178;sync;1;0.851305;0.851305;0.851305
178;evalKnownDf;1;0;0;0
178;write;1;1.8091e-05;1.8091e-05;1.8091e-05
178;trace;1;0;0;0
178;calc_total;1;3.59049;3.59049;3.59049
260;compErr;1;7.43e-07;7.43e-07;7.43e-07
260;init;1;0.134251;0.134251;0.134251
260;update;1;2.75106;2.75106;2.75106
260;sync;1;0.0556996;0.0556996;0.0556996
260;evalKnownDf;1;0;0;0
260;write;1;1.4937e-05;1.4937e-05;1.4937e-05
260;trace;1;0;0;0
260;calc_total;1;2.80676;2.80676;2.80676
340;compErr;1;1.434e-06;1.434e-06;1.434e-06
340;init;1;0.134055;0.134055;0.134055
340;update;1;2.71707;2.71707;2.71707
340;sync;1;0.595898;0.595898;0.595898
340;evalKnownDf;1;0;0;0
340;write;1;1.7727e-05;1.7727e-05;1.7727e-05
340;trace;1;0;0;0
340;calc_total;1;3.31296;3.31296;3.31296
316;compErr;1;1.222e-06;1.222e-06;1.222e-06
316;init;1;0.134359;0.134359;0.134359
316;update;1;2.73604;2.73604;2.73604
316;sync;1;0.0635459;0.0635459;0.0635459
316;evalKnownDf;1;0;0;0
316;write;1;1.5298e-05;1.5298e-05;1.5298e-05
316;trace;1;0;0;0
316;calc_total;1;2.79959;2.79959;2.79959
272;compErr;1;1.394e-06;1.394e-06;1.394e-06
272;init;1;0.134693;0.134693;0.134693
272;update;1;2.73123;2.73123;2.73123
272;sync;1;0.147003;0.147003;0.147003
272;evalKnownDf;1;0;0;0
272;write;1;1.7864e-05;1.7864e-05;1.7864e-05
272;trace;1;0;0;0
272;calc_total;1;2.87824;2.87824;2.87824
364;compErr;1;1.447e-06;1.447e-06;1.447e-06
364;init;1;0.134487;0.134487;0.134487
364;update;1;2.73007;2.73007;2.73007
364;sync;1;1.41033;1.41033;1.41033
364;evalKnownDf;1;0;0;0
364;write;1;1.5363e-05;1.5363e-05;1.5363e-05
364;trace;1;0;0;0
364;calc_total;1;4.14041;4.14041;4.14041
53;compErr;1;1.479e-06;1.479e-06;1.479e-06
53;init;1;0.138215;0.138215;0.138215
53;update;1;2.71455;2.71455;2.71455
53;sync;1;0.964041;0.964041;0.964041
53;evalKnownDf;1;0;0;0
53;write;1;1.8324e-05;1.8324e-05;1.8324e-05
53;trace;1;0;0;0
53;calc_total;1;3.67859;3.67859;3.67859
29;compErr;1;2.369e-06;2.369e-06;2.369e-06
29;init;1;0.135024;0.135024;0.135024
29;update;1;2.73298;2.73298;2.73298
29;sync;1;0.897702;0.897702;0.897702
29;evalKnownDf;1;0;0;0
29;write;1;1.5069e-05;1.5069e-05;1.5069e-05
29;trace;1;0;0;0
29;calc_total;1;3.63068;3.63068;3.63068
6;compErr;1;8.19e-07;8.19e-07;8.19e-07
6;init;1;0.136635;0.136635;0.136635
6;update;1;2.75108;2.75108;2.75108
6;sync;1;1.04368;1.04368;1.04368
6;evalKnownDf;1;0;0;0
6;write;1;1.5178e-05;1.5178e-05;1.5178e-05
6;trace;1;0;0;0
6;calc_total;1;3.79476;3.79476;3.79476
102;compErr;1;2.101e-06;2.101e-06;2.101e-06
102;init;1;0.134099;0.134099;0.134099
102;update;1;2.73201;2.73201;2.73201
125;compErr;1;1.043e-06;1.043e-06;1.043e-06
125;init;1;0.134302;0.134302;0.134302
125;update;1;2.75963;2.75963;2.75963
125;sync;1;0.665289;0.665289;0.665289
125;evalKnownDf;1;0;0;0
125;write;1;1.5633e-05;1.5633e-05;1.5633e-05
125;trace;1;0;0;0
125;calc_total;1;3.42492;3.42492;3.42492
151;compErr;1;1.688e-06;1.688e-06;1.688e-06
151;init;1;0.134638;0.134638;0.134638
151;update;1;2.73555;2.73555;2.73555
151;sync;1;0.678467;0.678467;0.678467
151;evalKnownDf;1;0;0;0
151;write;1;1.8e-05;1.8e-05;1.8e-05
151;trace;1;0;0;0
151;calc_total;1;3.41401;3.41401;3.41401
213;compErr;1;2.126e-06;2.126e-06;2.126e-06
213;init;1;0.133963;0.133963;0.133963
213;update;1;2.73381;2.73381;2.73381
213;sync;1;1.30352;1.30352;1.30352
213;evalKnownDf;1;0;0;0
213;write;1;2.2467e-05;2.2467e-05;2.2467e-05
213;trace;1;0;0;0
213;calc_total;1;4.03733;4.03733;4.03733
229;compErr;1;1.004e-06;1.004e-06;1.004e-06
229;init;1;0.135289;0.135289;0.135289
229;update;1;2.74367;2.74367;2.74367
229;sync;1;0.223225;0.223225;0.223225
229;evalKnownDf;1;0;0;0
229;write;1;1.7631e-05;1.7631e-05;1.7631e-05
229;trace;1;0;0;0
229;calc_total;1;2.96689;2.96689;2.96689
297;compErr;1;1.744e-06;1.744e-06;1.744e-06
297;init;1;0.134582;0.134582;0.134582
297;update;1;2.74024;2.74024;2.74024
297;sync;1;0.853768;0.853768;0.853768
297;evalKnownDf;1;0;0;0
297;write;1;2.0259e-05;2.0259e-05;2.0259e-05
297;trace;1;0;0;0
297;calc_total;1;3.59401;3.59401;3.59401
181;compErr;1;2.469e-06;2.469e-06;2.469e-06
181;init;1;0.135979;0.135979;0.135979
181;update;1;2.73112;2.73112;2.73112
181;sync;1;0.936013;0.936013;0.936013
181;evalKnownDf;1;0;0;0
181;write;1;1.9937e-05;1.9937e-05;1.9937e-05
181;trace;1;0;0;0
181;calc_total;1;3.66713;3.66713;3.66713
261;compErr;1;1.319e-06;1.319e-06;1.319e-06
261;init;1;0.134507;0.134507;0.134507
261;update;1;2.73935;2.73935;2.73935
261;sync;1;0.643295;0.643295;0.643295
261;evalKnownDf;1;0;0;0
261;write;1;1.9365e-05;1.9365e-05;1.9365e-05
261;trace;1;0;0;0
261;calc_total;1;3.38265;3.38265;3.38265
341;compErr;1;1.988e-06;1.988e-06;1.988e-06
341;init;1;0.136882;0.136882;0.136882
341;update;1;2.72579;2.72579;2.72579
341;sync;1;1.37117;1.37117;1.37117
341;evalKnownDf;1;0;0;0
341;write;1;1.745e-05;1.745e-05;1.745e-05
341;trace;1;0;0;0
341;calc_total;1;4.09696;4.09696;4.09696
317;compErr;1;7.55e-07;7.55e-07;7.55e-07
317;init;1;0.134426;0.134426;0.134426
317;update;1;2.76909;2.76909;2.76909
317;sync;1;1.17733;1.17733;1.17733
317;evalKnownDf;1;0;0;0
317;write;1;1.634e-05;1.634e-05;1.634e-05
317;trace;1;0;0;0
317;calc_total;1;3.94642;3.94642;3.94642
275;compErr;1;2.086e-06;2.086e-06;2.086e-06
275;init;1;0.134803;0.134803;0.134803
275;update;1;2.7269;2.7269;2.7269
275;sync;1;0.736051;0.736051;0.736051
275;evalKnownDf;1;0;0;0
275;write;1;2.574e-05;2.574e-05;2.574e-05
275;trace;1;0;0;0
275;calc_total;1;3.46295;3.46295;3.46295
365;compErr;1;7.14e-07;7.14e-07;7.14e-07
365;init;1;0.1346;0.1346;0.1346
365;update;1;2.73777;2.73777;2.73777
365;sync;1;0.866347;0.866347;0.866347
365;evalKnownDf;1;0;0;0
365;write;1;1.7331e-05;1.7331e-05;1.7331e-05
365;trace;1;0;0;0
365;calc_total;1;3.60412;3.60412;3.60412
54;compErr;1;1.5e-06;1.5e-06;1.5e-06
54;init;1;0.135093;0.135093;0.135093
54;update;1;2.74053;2.74053;2.74053
54;sync;1;0.836928;0.836928;0.836928
54;evalKnownDf;1;0;0;0
54;write;1;1.9108e-05;1.9108e-05;1.9108e-05
54;trace;1;0;0;0
54;calc_total;1;3.57746;3.57746;3.57746
30;compErr;1;1.011e-06;1.011e-06;1.011e-06
30;init;1;0.137627;0.137627;0.137627
30;update;1;2.73333;2.73333;2.73333
30;sync;1;0.824638;0.824638;0.824638
30;evalKnownDf;1;0;0;0
30;write;1;1.5328e-05;1.5328e-05;1.5328e-05
30;trace;1;0;0;0
30;calc_total;1;3.55797;3.55797;3.55797
7;compErr;1;1.525e-06;1.525e-06;1.525e-06
7;init;1;0.134525;0.134525;0.134525
7;update;1;2.7159;2.7159;2.7159
7;sync;1;0.858428;0.858428;0.858428
7;evalKnownDf;1;0;0;0
7;write;1;2.0932e-05;2.0932e-05;2.0932e-05
7;trace;1;0;0;0
7;calc_total;1;3.57433;3.57433;3.57433
103;compErr;1;1.11e-06;1.11e-06;1.11e-06
103;init;1;0.134553;0.134553;0.134553
103;update;1;2.71991;2.71991;2.71991
103;sync;1;1.06766;1.06766;1.06766
103;evalKnownDf;1;0;0;0
103;write;1;1.8403e-05;1.8403e-05;1.8403e-05
103;trace;1;0;0;0
103;calc_total;1;3.78757;3.78757;3.78757
126;compErr;1;1.415e-06;1.415e-06;1.415e-06
126;init;1;0.134119;0.134119;0.134119
126;update;1;2.75382;2.75382;2.75382
126;sync;1;0.645501;0.645501;0.645501
126;evalKnownDf;1;0;0;0
126;write;1;1.6469e-05;1.6469e-05;1.6469e-05
126;trace;1;0;0;0
126;calc_total;1;3.39933;3.39933;3.39933
152;compErr;1;2.153e-06;2.153e-06;2.153e-06
152;init;1;0.135185;0.135185;0.135185
152;update;1;2.73815;2.73815;2.73815
152;sync;1;0.0317005;0.0317005;0.0317005
152;evalKnownDf;1;0;0;0
152;write;1;1.742e-05;1.742e-05;1.742e-05
152;trace;1;0;0;0
152;calc_total;1;2.76985;2.76985;2.76985
215;compErr;1;1.585e-06;1.585e-06;1.585e-06
215;init;1;0.136345;0.136345;0.136345
215;update;1;2.74765;2.74765;2.74765
215;sync;1;0.780419;0.780419;0.780419
215;evalKnownDf;1;0;0;0
215;write;1;2.2782e-05;2.2782e-05;2.2782e-05
215;trace;1;0;0;0
215;calc_total;1;3.52806;3.52806;3.52806
230;compErr;1;1.529e-06;1.529e-06;1.529e-06
230;init;1;0.134267;0.134267;0.134267
230;update;1;2.71411;2.71411;2.71411
230;sync;1;0.931913;0.931913;0.931913
230;evalKnownDf;1;0;0;0
230;write;1;1.6192e-05;1.6192e-05;1.6192e-05
230;trace;1;0;0;0
230;calc_total;1;3.64602;3.64602;3.64602
298;compErr;1;1.343e-06;1.343e-06;1.343e-06
298;init;1;0.134553;0.134553;0.134553
298;update;1;2.70877;2.70877;2.70877
298;sync;1;0.794101;0.794101;0.794101
298;evalKnownDf;1;0;0;0
298;write;1;2.1457e-05;2.1457e-05;2.1457e-05
298;trace;1;0;0;0
298;calc_total;1;3.50287;3.50287;3.50287
183;compErr;1;2.089e-06;2.089e-06;2.089e-06
183;init;1;0.136937;0.136937;0.136937
183;update;1;2.73721;2.73721;2.73721
183;sync;1;0.616812;0.616812;0.616812
183;evalKnownDf;1;0;0;0
183;write;1;1.8505e-05;1.8505e-05;1.8505e-05
183;trace;1;0;0;0
183;calc_total;1;3.35402;3.35402;3.35402
262;compErr;1;1.365e-06;1.365e-06;1.365e-06
262;init;1;0.13694;0.13694;0.13694
262;update;1;2.77145;2.77145;2.77145
262;sync;1;0.0368356;0.0368356;0.0368356
262;evalKnownDf;1;0;0;0
262;write;1;1.5961e-05;1.5961e-05;1.5961e-05
262;trace;1;0;0;0
262;calc_total;1;2.80828;2.80828;2.80828
342;compErr;1;1.691e-06;1.691e-06;1.691e-06
342;init;1;0.135278;0.135278;0.135278
342;update;1;2.74691;2.74691;2.74691
342;sync;1;0.2418;0.2418;0.2418
342;evalKnownDf;1;0;0;0
342;write;1;1.9113e-05;1.9113e-05;1.9113e-05
342;trace;1;0;0;0
342;calc_total;1;2.98871;2.98871;2.98871
318;compErr;1;2.263e-06;2.263e-06;2.263e-06
318;init;1;0.13653;0.13653;0.13653
318;update;1;2.74429;2.74429;2.74429
318;sync;1;0.149168;0.149168;0.149168
318;evalKnownDf;1;0;0;0
318;write;1;1.466e-05;1.466e-05;1.466e-05
318;trace;1;0;0;0
318;calc_total;1;2.89345;2.89345;2.89345
287;compErr;1;1.613e-06;1.613e-06;1.613e-06
287;init;1;0.134524;0.134524;0.134524
287;update;1;2.71696;2.71696;2.71696
287;sync;1;1.22983;1.22983;1.22983
287;evalKnownDf;1;0;0;0
287;write;1;2.4352e-05;2.4352e-05;2.4352e-05
287;trace;1;0;0;0
287;calc_total;1;3.94679;3.94679;3.94679
366;compErr;1;1.823e-06;1.823e-06;1.823e-06
366;init;1;0.134178;0.134178;0.134178
366;update;1;2.72392;2.72392;2.72392
366;sync;1;0.49539;0.49539;0.49539
366;evalKnownDf;1;0;0;0
366;write;1;1.9605e-05;1.9605e-05;1.9605e-05
366;trace;1;0;0;0
366;calc_total;1;3.21931;3.21931;3.21931
55;compErr;1;1.163e-06;1.163e-06;1.163e-06
55;init;1;0.134356;0.134356;0.134356
55;update;1;2.72072;2.72072;2.72072
55;sync;1;1.35613;1.35613;1.35613
55;evalKnownDf;1;0;0;0
55;write;1;1.7425e-05;1.7425e-05;1.7425e-05
55;trace;1;0;0;0
55;calc_total;1;4.07685;4.07685;4.07685
31;compErr;1;1.377e-06;1.377e-06;1.377e-06
31;init;1;0.134463;0.134463;0.134463
31;update;1;2.72645;2.72645;2.72645
31;sync;1;0.677507;0.677507;0.677507
31;evalKnownDf;1;0;0;0
31;write;1;2.0946e-05;2.0946e-05;2.0946e-05
31;trace;1;0;0;0
31;calc_total;1;3.40396;3.40396;3.40396
8;compErr;1;1.986e-06;1.986e-06;1.986e-06
8;init;1;0.134949;0.134949;0.134949
8;update;1;2.72973;2.72973;2.72973
8;sync;1;0.751898;0.751898;0.751898
8;evalKnownDf;1;0;0;0
8;write;1;2.1513e-05;2.1513e-05;2.1513e-05
8;trace;1;0;0;0
8;calc_total;1;3.48163;3.48163;3.48163
106;compErr;1;9.93e-07;9.93e-07;9.93e-07
106;init;1;0.135101;0.135101;0.135101
106;update;1;2.73069;2.73069;2.73069
106;sync;1;0.152695;0.152695;0.152695
106;evalKnownDf;1;0;0;0
106;write;1;2.1717e-05;2.1717e-05;2.1717e-05
106;trace;1;0;0;0
106;calc_total;1;2.88339;2.88339;2.88339
127;compErr;1;1.727e-06;1.727e-06;1.727e-06
127;init;1;0.134213;0.134213;0.134213
127;update;1;2.75722;2.75722;2.75722
127;sync;1;0.940018;0.940018;0.940018
127;evalKnownDf;1;0;0;0
127;write;1;1.7619e-05;1.7619e-05;1.7619e-05
127;trace;1;0;0;0
127;calc_total;1;3.69724;3.69724;3.69724
153;compErr;1;1.597e-06;1.597e-06;1.597e-06
153;init;1;0.13443;0.13443;0.13443
153;update;1;2.71552;2.71552;2.71552
153;sync;1;1.41652;1.41652;1.41652
153;evalKnownDf;1;0;0;0
153;write;1;1.6174e-05;1.6174e-05;1.6174e-05
153;trace;1;0;0;0
153;calc_total;1;4.13205;4.13205;4.13205
192;compErr;1;1.467e-06;1.467e-06;1.467e-06
192;init;1;0.134466;0.134466;0.134466
192;update;1;2.74643;2.74643;2.74643
192;sync;1;1.48362;1.48362;1.48362
192;evalKnownDf;1;0;0;0
192;write;1;1.5451e-05;1.5451e-05;1.5451e-05
192;trace;1;0;0;0
192;calc_total;1;4.23005;4.23005;4.23005
219;compErr;1;1.91e-06;1.91e-06;1.91e-06
219;init;1;0.137179;0.137179;0.137179
219;update;1;2.75682;2.75682;2.75682
219;sync;1;0.588742;0.588742;0.588742
219;evalKnownDf;1;0;0;0
219;write;1;2.246e-05;2.246e-05;2.246e-05
219;trace;1;0;0;0
219;calc_total;1;3.34556;3.34556;3.34556
300;compErr;1;3.138e-06;3.138e-06;3.138e-06
300;init;1;0.134155;0.134155;0.134155
300;update;1;2.71384;2.71384;2.71384
300;sync;1;0.135561;0.135561;0.135561
300;evalKnownDf;1;0;0;0
300;write;1;2.6598e-05;2.6598e-05;2.6598e-05
300;trace;1;0;0;0
300;calc_total;1;2.8494;2.8494;2.8494
184;compErr;1;1.627e-06;1.627e-06;1.627e-06
184;init;1;0.133415;0.133415;0.133415
184;update;1;2.74579;2.74579;2.74579
184;sync;1;0.95555;0.95555;0.95555
184;evalKnownDf;1;0;0;0
184;write;1;1.6498e-05;1.6498e-05;1.6498e-05
184;trace;1;0;0;0
184;calc_total;1;3.70134;3.70134;3.70134
263;compErr;1;1.667e-06;1.667e-06;1.667e-06
263;init;1;0.135325;0.135325;0.135325
263;update;1;2.75046;2.75046;2.75046
263;sync;1;0.181264;0.181264;0.181264
263;evalKnownDf;1;0;0;0
263;write;1;1.8435e-05;1.8435e-05;1.8435e-05
263;trace;1;0;0;0
263;calc_total;1;2.93173;2.93173;2.93173
343;compErr;1;1.556e-06;1.556e-06;1.556e-06
343;init;1;0.135379;0.135379;0.135379
343;update;1;2.74052;2.74052;2.74052
343;sync;1;1.44126;1.44126;1.44126
343;evalKnownDf;1;0;0;0
343;write;1;2.1847e-05;2.1847e-05;2.1847e-05
343;trace;1;0;0;0
343;calc_total;1;4.18178;4.18178;4.18178
319;compErr;1;1.69e-06;1.69e-06;1.69e-06
319;init;1;0.134564;0.134564;0.134564
319;update;1;2.75695;2.75695;2.75695
319;sync;1;0.0438951;0.0438951;0.0438951
319;evalKnownDf;1;0;0;0
319;write;1;1.5922e-05;1.5922e-05;1.5922e-05
319;trace;1;0;0;0
319;calc_total;1;2.80084;2.80084;2.80084
264;compErr;1;9.18e-07;9.18e-07;9.18e-07
264;init;1;0.135411;0.135411;0.135411
264;update;1;2.75726;2.75726;2.75726
264;sync;1;0.0161033;0.0161033;0.0161033
264;evalKnownDf;1;0;0;0
264;write;1;1.7276e-05;1.7276e-05;1.7276e-05
264;trace;1;0;0;0
264;calc_total;1;2.77336;2.77336;2.77336
367;compErr;1;1.948e-06;1.948e-06;1.948e-06
367;init;1;0.13417;0.13417;0.13417
367;update;1;2.72423;2.72423;2.72423
367;sync;1;0.829128;0.829128;0.829128
367;evalKnownDf;1;0;0;0
367;write;1;2.4865e-05;2.4865e-05;2.4865e-05
367;trace;1;0;0;0
367;calc_total;1;3.55336;3.55336;3.55336
56;compErr;1;1.478e-06;1.478e-06;1.478e-06
56;init;1;0.135254;0.135254;0.135254
56;update;1;2.76349;2.76349;2.76349
56;sync;1;0.210133;0.210133;0.210133
56;evalKnownDf;1;0;0;0
56;write;1;1.7057e-05;1.7057e-05;1.7057e-05
56;trace;1;0;0;0
56;calc_total;1;2.97363;2.97363;2.97363
32;compErr;1;2.039e-06;2.039e-06;2.039e-06
32;init;1;0.134307;0.134307;0.134307
32;update;1;2.73928;2.73928;2.73928
32;sync;1;7.79093;7.79093;7.79093
32;evalKnownDf;1;0;0;0
32;write;1;1.7832e-05;1.7832e-05;1.7832e-05
32;trace;1;0;0;0
32;calc_total;1;10.5302;10.5302;10.5302
9;compErr;1;1.925e-06;1.925e-06;1.925e-06
9;init;1;0.134883;0.134883;0.134883
9;update;1;2.73391;2.73391;2.73391
9;sync;1;0.883475;0.883475;0.883475
9;evalKnownDf;1;0;0;0
9;write;1;2.1371e-05;2.1371e-05;2.1371e-05
9;trace;1;0;0;0
9;calc_total;1;3.61739;3.61739;3.61739
108;compErr;1;7.97e-07;7.97e-07;7.97e-07
108;init;1;0.135432;0.135432;0.135432
108;update;1;2.76403;2.76403;2.76403
108;sync;1;0.00823737;0.00823737;0.00823737
108;evalKnownDf;1;0;0;0
108;write;1;1.416e-05;1.416e-05;1.416e-05
108;trace;1;0;0;0
108;calc_total;1;2.77227;2.77227;2.77227
128;compErr;1;1.063e-06;1.063e-06;1.063e-06
128;init;1;0.135293;0.135293;0.135293
128;update;1;2.74681;2.74681;2.74681
128;sync;1;0.3575;0.3575;0.3575
128;evalKnownDf;1;0;0;0
128;write;1;1.7112e-05;1.7112e-05;1.7112e-05
128;trace;1;0;0;0
128;calc_total;1;3.10431;3.10431;3.10431
154;compErr;1;9.61e-07;9.61e-07;9.61e-07
154;init;1;0.13489;0.13489;0.13489
154;update;1;2.71857;2.71857;2.71857
154;sync;1;0.0511333;0.0511333;0.0511333
154;evalKnownDf;1;0;0;0
154;write;1;1.928e-05;1.928e-05;1.928e-05
154;trace;1;0;0;0
154;calc_total;1;2.7697;2.7697;2.7697
195;compErr;1;1.535e-06;1.535e-06;1.535e-06
195;init;1;0.135236;0.135236;0.135236
195;update;1;2.75528;2.75528;2.75528
195;sync;1;1.3965;1.3965;1.3965
195;evalKnownDf;1;0;0;0
195;write;1;1.6002e-05;1.6002e-05;1.6002e-05
195;trace;1;0;0;0
195;calc_total;1;4.15178;4.15178;4.15178
221;compErr;1;2.312e-06;2.312e-06;2.312e-06
221;init;1;0.134496;0.134496;0.134496
221;update;1;2.72393;2.72393;2.72393
221;sync;1;0.789295;0.789295;0.789295
221;evalKnownDf;1;0;0;0
221;write;1;2.0502e-05;2.0502e-05;2.0502e-05
221;trace;1;0;0;0
221;calc_total;1;3.51323;3.51323;3.51323
301;compErr;1;1.15e-06;1.15e-06;1.15e-06
301;init;1;0.133949;0.133949;0.133949
301;update;1;2.71882;2.71882;2.71882
301;sync;1;0.980637;0.980637;0.980637
301;evalKnownDf;1;0;0;0
301;write;1;1.7507e-05;1.7507e-05;1.7507e-05
301;trace;1;0;0;0
301;calc_total;1;3.69946;3.69946;3.69946
185;compErr;1;1.934e-06;1.934e-06;1.934e-06
185;init;1;0.134068;0.134068;0.134068
185;update;1;2.73242;2.73242;2.73242
185;sync;1;0.690769;0.690769;0.690769
185;evalKnownDf;1;0;0;0
185;write;1;1.7858e-05;1.7858e-05;1.7858e-05
185;trace;1;0;0;0
185;calc_total;1;3.42319;3.42319;3.42319
240;compErr;1;2.232e-06;2.232e-06;2.232e-06
240;init;1;0.135364;0.135364;0.135364
240;update;1;2.757;2.757;2.757
240;sync;1;0.585002;0.585002;0.585002
240;evalKnownDf;1;0;0;0
240;write;1;1.8152e-05;1.8152e-05;1.8152e-05
240;trace;1;0;0;0
240;calc_total;1;3.342;3.342;3.342
344;compErr;1;2.311e-06;2.311e-06;2.311e-06
344;init;1;0.137421;0.137421;0.137421
344;update;1;2.71712;2.71712;2.71712
344;sync;1;0.567672;0.567672;0.567672
344;evalKnownDf;1;0;0;0
344;write;1;2.5301e-05;2.5301e-05;2.5301e-05
344;trace;1;0;0;0
344;calc_total;1;3.28479;3.28479;3.28479
320;compErr;1;2.126e-06;2.126e-06;2.126e-06
320;init;1;0.134776;0.134776;0.134776
320;update;1;2.74078;2.74078;2.74078
320;sync;1;0.0314711;0.0314711;0.0314711
320;evalKnownDf;1;0;0;0
320;write;1;1.9375e-05;1.9375e-05;1.9375e-05
320;trace;1;0;0;0
320;calc_total;1;2.77225;2.77225;2.77225
265;compErr;1;1.206e-06;1.206e-06;1.206e-06
265;init;1;0.134917;0.134917;0.134917
265;update;1;2.74983;2.74983;2.74983
265;sync;1;1.10037;1.10037;1.10037
265;evalKnownDf;1;0;0;0
265;write;1;1.6321e-05;1.6321e-05;1.6321e-05
265;trace;1;0;0;0
265;calc_total;1;3.8502;3.8502;3.8502
368;compErr;1;1.77e-06;1.77e-06;1.77e-06
368;init;1;0.134084;0.134084;0.134084
368;update;1;2.7699;2.7699;2.7699
368;sync;1;0.109506;0.109506;0.109506
368;evalKnownDf;1;0;0;0
368;write;1;1.7499e-05;1.7499e-05;1.7499e-05
368;trace;1;0;0;0
368;calc_total;1;2.87941;2.87941;2.87941
57;compErr;1;1.759e-06;1.759e-06;1.759e-06
57;init;1;0.134637;0.134637;0.134637
57;update;1;2.75655;2.75655;2.75655
57;sync;1;0.838146;0.838146;0.838146
57;evalKnownDf;1;0;0;0
57;write;1;1.6344e-05;1.6344e-05;1.6344e-05
57;trace;1;0;0;0
57;calc_total;1;3.5947;3.5947;3.5947
33;compErr;1;1.639e-06;1.639e-06;1.639e-06
33;init;1;0.134055;0.134055;0.134055
33;update;1;2.75015;2.75015;2.75015
33;sync;1;1.57546;1.57546;1.57546
33;evalKnownDf;1;0;0;0
33;write;1;1.5009e-05;1.5009e-05;1.5009e-05
33;trace;1;0;0;0
33;calc_total;1;4.32561;4.32561;4.32561
10;compErr;1;2.099e-06;2.099e-06;2.099e-06
10;init;1;0.134775;0.134775;0.134775
10;update;1;2.72267;2.72267;2.72267
10;sync;1;0.788301;0.788301;0.788301
10;evalKnownDf;1;0;0;0
10;write;1;1.9837e-05;1.9837e-05;1.9837e-05
10;trace;1;0;0;0
10;calc_total;1;3.51097;3.51097;3.51097
109;compErr;1;7.1e-07;7.1e-07;7.1e-07
109;init;1;0.134859;0.134859;0.134859
109;update;1;2.73785;2.73785;2.73785
109;sync;1;0.566419;0.566419;0.566419
109;evalKnownDf;1;0;0;0
109;write;1;1.4739e-05;1.4739e-05;1.4739e-05
109;trace;1;0;0;0
109;calc_total;1;3.30427;3.30427;3.30427
129;compErr;1;1.569e-06;1.569e-06;1.569e-06
129;init;1;0.134258;0.134258;0.134258
129;update;1;2.74968;2.74968;2.74968
129;sync;1;1.03934;1.03934;1.03934
129;evalKnownDf;1;0;0;0
129;write;1;1.7054e-05;1.7054e-05;1.7054e-05
129;trace;1;0;0;0
129;calc_total;1;3.78902;3.78902;3.78902
155;compErr;1;1.251e-06;1.251e-06;1.251e-06
155;init;1;0.135131;0.135131;0.135131
155;update;1;2.7402;2.7402;2.7402
155;sync;1;0.971877;0.971877;0.971877
155;evalKnownDf;1;0;0;0
155;write;1;1.6804e-05;1.6804e-05;1.6804e-05
155;trace;1;0;0;0
155;calc_total;1;3.71208;3.71208;3.71208
196;compErr;1;2.029e-06;2.029e-06;2.029e-06
196;init;1;0.134443;0.134443;0.134443
196;update;1;2.72786;2.72786;2.72786
196;sync;1;0.889034;0.889034;0.889034
196;evalKnownDf;1;0;0;0
196;write;1;1.8283e-05;1.8283e-05;1.8283e-05
196;trace;1;0;0;0
196;calc_total;1;3.6169;3.6169;3.6169
223;compErr;1;1.349e-06;1.349e-06;1.349e-06
223;init;1;0.13416;0.13416;0.13416
223;update;1;2.72324;2.72324;2.72324
223;sync;1;0.528806;0.528806;0.528806
223;evalKnownDf;1;0;0;0
223;write;1;2.2315e-05;2.2315e-05;2.2315e-05
223;trace;1;0;0;0
223;calc_total;1;3.25205;3.25205;3.25205
303;compErr;1;1.811e-06;1.811e-06;1.811e-06
303;init;1;0.136661;0.136661;0.136661
303;update;1;2.72216;2.72216;2.72216
303;sync;1;0.574258;0.574258;0.574258
303;evalKnownDf;1;0;0;0
303;write;1;2.1827e-05;2.1827e-05;2.1827e-05
303;trace;1;0;0;0
303;calc_total;1;3.29641;3.29641;3.29641
186;compErr;1;1.976e-06;1.976e-06;1.976e-06
186;init;1;0.133731;0.133731;0.133731
186;update;1;2.73329;2.73329;2.73329
186;sync;1;1.3849;1.3849;1.3849
186;evalKnownDf;1;0;0;0
186;write;1;1.5947e-05;1.5947e-05;1.5947e-05
186;trace;1;0;0;0
186;calc_total;1;4.11819;4.11819;4.11819
241;compErr;1;2.466e-06;2.466e-06;2.466e-06
241;init;1;0.134992;0.134992;0.134992
241;update;1;2.72585;2.72585;2.72585
241;sync;1;1.46823;1.46823;1.46823
241;evalKnownDf;1;0;0;0
241;write;1;1.9652e-05;1.9652e-05;1.9652e-05
241;trace;1;0;0;0
241;calc_total;1;4.19408;4.19408;4.19408
345;compErr;1;2.331e-06;2.331e-06;2.331e-06
345;init;1;0.134339;0.134339;0.134339
345;update;1;2.71699;2.71699;2.71699
345;sync;1;1.31618;1.31618;1.31618
345;evalKnownDf;1;0;0;0
345;write;1;2.7671e-05;2.7671e-05;2.7671e-05
345;trace;1;0;0;0
345;calc_total;1;4.03317;4.03317;4.03317
321;compErr;1;1.575e-06;1.575e-06;1.575e-06
321;init;1;0.13428;0.13428;0.13428
321;update;1;2.76602;2.76602;2.76602
321;sync;1;0.471976;0.471976;0.471976
321;evalKnownDf;1;0;0;0
321;write;1;1.6208e-05;1.6208e-05;1.6208e-05
321;trace;1;0;0;0
321;calc_total;1;3.238;3.238;3.238
270;compErr;1;1.088e-06;1.088e-06;1.088e-06
270;init;1;0.134606;0.134606;0.134606
270;update;1;2.74734;2.74734;2.74734
270;sync;1;1.08101;1.08101;1.08101
270;evalKnownDf;1;0;0;0
270;write;1;2.4751e-05;2.4751e-05;2.4751e-05
270;trace;1;0;0;0
270;calc_total;1;3.82835;3.82835;3.82835
369;compErr;1;1.623e-06;1.623e-06;1.623e-06
369;init;1;0.134965;0.134965;0.134965
369;update;1;2.73336;2.73336;2.73336
369;sync;1;1.49812;1.49812;1.49812
369;evalKnownDf;1;0;0;0
369;write;1;1.7359e-05;1.7359e-05;1.7359e-05
369;trace;1;0;0;0
369;calc_total;1;4.23147;4.23147;4.23147
58;compErr;1;1.29e-06;1.29e-06;1.29e-06
58;init;1;0.134181;0.134181;0.134181
58;update;1;2.74181;2.74181;2.74181
58;sync;1;1.31161;1.31161;1.31161
58;evalKnownDf;1;0;0;0
58;write;1;1.7225e-05;1.7225e-05;1.7225e-05
58;trace;1;0;0;0
58;calc_total;1;4.05342;4.05342;4.05342
34;compErr;1;1.191e-06;1.191e-06;1.191e-06
34;init;1;0.135994;0.135994;0.135994
34;update;1;2.71489;2.71489;2.71489
34;sync;1;1.08106;1.08106;1.08106
34;evalKnownDf;1;0;0;0
34;write;1;1.8423e-05;1.8423e-05;1.8423e-05
34;trace;1;0;0;0
34;calc_total;1;3.79595;3.79595;3.79595
11;compErr;1;1.581e-06;1.581e-06;1.581e-06
11;init;1;0.134664;0.134664;0.134664
11;update;1;2.72873;2.72873;2.72873
11;sync;1;0.505561;0.505561;0.505561
11;evalKnownDf;1;0;0;0
11;write;1;2.017e-05;2.017e-05;2.017e-05
11;trace;1;0;0;0
11;calc_total;1;3.23429;3.23429;3.23429
111;compErr;1;1.768e-06;1.768e-06;1.768e-06
111;init;1;0.13427;0.13427;0.13427
111;update;1;2.71695;2.71695;2.71695
111;sync;1;0.64105;0.64105;0.64105
111;evalKnownDf;1;0;0;0
111;write;1;2.562e-05;2.562e-05;2.562e-05
111;trace;1;0;0;0
111;calc_total;1;3.358;3.358;3.358
130;compErr;1;1.198e-06;1.198e-06;1.198e-06
130;init;1;0.133763;0.133763;0.133763
130;update;1;2.74312;2.74312;2.74312
130;sync;1;1.54687;1.54687;1.54687
130;evalKnownDf;1;0;0;0
130;write;1;1.591e-05;1.591e-05;1.591e-05
130;trace;1;0;0;0
130;calc_total;1;4.28998;4.28998;4.28998
157;compErr;1;1.508e-06;1.508e-06;1.508e-06
157;init;1;0.134297;0.134297;0.134297
157;update;1;2.71645;2.71645;2.71645
157;sync;1;1.27578;1.27578;1.27578
157;evalKnownDf;1;0;0;0
157;write;1;1.8196e-05;1.8196e-05;1.8196e-05
157;trace;1;0;0;0
157;calc_total;1;3.99222;3.99222;3.99222
197;compErr;1;2.431e-06;2.431e-06;2.431e-06
197;init;1;0.1353;0.1353;0.1353
197;update;1;2.71332;2.71332;2.71332
197;sync;1;1.51486;1.51486;1.51486
197;evalKnownDf;1;0;0;0
197;write;1;1.9121e-05;1.9121e-05;1.9121e-05
197;trace;1;0;0;0
197;calc_total;1;4.22818;4.22818;4.22818
224;compErr;1;8.97e-07;8.97e-07;8.97e-07
224;init;1;0.134131;0.134131;0.134131
224;update;1;2.74605;2.74605;2.74605
224;sync;1;0.00810649;0.00810649;0.00810649
224;evalKnownDf;1;0;0;0
224;write;1;1.7005e-05;1.7005e-05;1.7005e-05
224;trace;1;0;0;0
224;calc_total;1;2.75415;2.75415;2.75415
304;compErr;1;2.242e-06;2.242e-06;2.242e-06
304;init;1;0.134155;0.134155;0.134155
304;update;1;2.71218;2.71218;2.71218
304;sync;1;0.225526;0.225526;0.225526
304;evalKnownDf;1;0;0;0
304;write;1;2.0127e-05;2.0127e-05;2.0127e-05
304;trace;1;0;0;0
304;calc_total;1;2.9377;2.9377;2.9377
191;compErr;1;1.925e-06;1.925e-06;1.925e-06
191;init;1;0.134444;0.134444;0.134444
191;update;1;2.71964;2.71964;2.71964
191;sync;1;0.541473;0.541473;0.541473
191;evalKnownDf;1;0;0;0
191;write;1;2.1339e-05;2.1339e-05;2.1339e-05
191;trace;1;0;0;0
191;calc_total;1;3.26111;3.26111;3.26111
242;compErr;1;2.897e-06;2.897e-06;2.897e-06
242;init;1;0.135222;0.135222;0.135222
242;update;1;2.71374;2.71374;2.71374
242;sync;1;0.660082;0.660082;0.660082
242;evalKnownDf;1;0;0;0
242;write;1;4.1893e-05;4.1893e-05;4.1893e-05
242;trace;1;0;0;0
242;calc_total;1;3.37382;3.37382;3.37382
346;compErr;1;3.239e-06;3.239e-06;3.239e-06
346;init;1;0.134025;0.134025;0.134025
346;update;1;2.70664;2.70664;2.70664
346;sync;1;0.416971;0.416971;0.416971
346;evalKnownDf;1;0;0;0
346;write;1;2.533e-05;2.533e-05;2.533e-05
346;trace;1;0;0;0
346;calc_total;1;3.12362;3.12362;3.12362
322;compErr;1;9.23e-07;9.23e-07;9.23e-07
322;init;1;0.134146;0.134146;0.134146
322;update;1;2.73705;2.73705;2.73705
322;sync;1;1.3494;1.3494;1.3494
322;evalKnownDf;1;0;0;0
322;write;1;1.748e-05;1.748e-05;1.748e-05
322;trace;1;0;0;0
322;calc_total;1;4.08645;4.08645;4.08645
273;compErr;1;2.741e-06;2.741e-06;2.741e-06
273;init;1;0.134383;0.134383;0.134383
273;update;1;2.75686;2.75686;2.75686
273;sync;1;1.94549;1.94549;1.94549
273;evalKnownDf;1;0;0;0
273;write;1;1.6247e-05;1.6247e-05;1.6247e-05
273;trace;1;0;0;0
273;calc_total;1;4.70235;4.70235;4.70235
370;compErr;1;1.294e-06;1.294e-06;1.294e-06
370;init;1;0.13443;0.13443;0.13443
370;update;1;2.72045;2.72045;2.72045
370;sync;1;0.950382;0.950382;0.950382
370;evalKnownDf;1;0;0;0
370;write;1;1.8737e-05;1.8737e-05;1.8737e-05
370;trace;1;0;0;0
370;calc_total;1;3.67084;3.67084;3.67084
59;compErr;1;1.528e-06;1.528e-06;1.528e-06
59;init;1;0.135356;0.135356;0.135356
59;update;1;2.74363;2.74363;2.74363
59;sync;1;0.839544;0.839544;0.839544
59;evalKnownDf;1;0;0;0
59;write;1;1.9956e-05;1.9956e-05;1.9956e-05
59;trace;1;0;0;0
59;calc_total;1;3.58318;3.58318;3.58318
35;compErr;1;1.659e-06;1.659e-06;1.659e-06
35;init;1;0.134253;0.134253;0.134253
35;update;1;2.71215;2.71215;2.71215
35;sync;1;1.28547;1.28547;1.28547
35;evalKnownDf;1;0;0;0
35;write;1;2.3056e-05;2.3056e-05;2.3056e-05
35;trace;1;0;0;0
35;calc_total;1;3.99762;3.99762;3.99762
12;compErr;1;2.255e-06;2.255e-06;2.255e-06
12;init;1;0.134244;0.134244;0.134244
12;update;1;2.74541;2.74541;2.74541
12;sync;1;0.139827;0.139827;0.139827
12;evalKnownDf;1;0;0;0
12;write;1;1.7361e-05;1.7361e-05;1.7361e-05
12;trace;1;0;0;0
12;calc_total;1;2.88524;2.88524;2.88524
112;compErr;1;1.416e-06;1.416e-06;1.416e-06
112;init;1;0.134144;0.134144;0.134144
112;update;1;2.74502;2.74502;2.74502
112;sync;1;0.598435;0.598435;0.598435
112;evalKnownDf;1;0;0;0
112;write;1;1.3352e-05;1.3352e-05;1.3352e-05
112;trace;1;0;0;0
112;calc_total;1;3.34345;3.34345;3.34345
131;compErr;1;2.125e-06;2.125e-06;2.125e-06
131;init;1;0.13459;0.13459;0.13459
131;update;1;2.72374;2.72374;2.72374
131;sync;1;0.559848;0.559848;0.559848
131;evalKnownDf;1;0;0;0
131;write;1;2.2547e-05;2.2547e-05;2.2547e-05
131;trace;1;0;0;0
131;calc_total;1;3.28358;3.28358;3.28358
158;compErr;1;2.868e-06;2.868e-06;2.868e-06
158;init;1;0.134329;0.134329;0.134329
158;update;1;2.72829;2.72829;2.72829
158;sync;1;1.51941;1.51941;1.51941
158;evalKnownDf;1;0;0;0
158;write;1;1.6672e-05;1.6672e-05;1.6672e-05
158;trace;1;0;0;0
158;calc_total;1;4.2477;4.2477;4.2477
198;compErr;1;1.234e-06;1.234e-06;1.234e-06
198;init;1;0.134844;0.134844;0.134844
198;update;1;2.70824;2.70824;2.70824
198;sync;1;1.46214;1.46214;1.46214
198;evalKnownDf;1;0;0;0
198;write;1;1.9275e-05;1.9275e-05;1.9275e-05
198;trace;1;0;0;0
198;calc_total;1;4.17037;4.17037;4.17037
225;compErr;1;1.324e-06;1.324e-06;1.324e-06
225;init;1;0.134291;0.134291;0.134291
225;update;1;2.72949;2.72949;2.72949
225;sync;1;0.946329;0.946329;0.946329
225;evalKnownDf;1;0;0;0
225;write;1;1.8416e-05;1.8416e-05;1.8416e-05
225;trace;1;0;0;0
225;calc_total;1;3.67582;3.67582;3.67582
305;compErr;1;1.403e-06;1.403e-06;1.403e-06
305;init;1;0.136039;0.136039;0.136039
305;update;1;2.72807;2.72807;2.72807
305;sync;1;0.675615;0.675615;0.675615
305;evalKnownDf;1;0;0;0
305;write;1;1.7116e-05;1.7116e-05;1.7116e-05
305;trace;1;0;0;0
305;calc_total;1;3.40368;3.40368;3.40368
169;compErr;1;1.415e-06;1.415e-06;1.415e-06
169;init;1;0.137444;0.137444;0.137444
169;update;1;2.76058;2.76058;2.76058
169;sync;1;0.207609;0.207609;0.207609
169;evalKnownDf;1;0;0;0
169;write;1;1.5828e-05;1.5828e-05;1.5828e-05
169;trace;1;0;0;0
169;calc_total;1;2.96818;2.96818;2.96818
244;compErr;1;2.283e-06;2.283e-06;2.283e-06
244;init;1;0.136489;0.136489;0.136489
244;update;1;2.73358;2.73358;2.73358
244;sync;1;0.976594;0.976594;0.976594
244;evalKnownDf;1;0;0;0
244;write;1;1.607e-05;1.607e-05;1.607e-05
244;trace;1;0;0;0
244;calc_total;1;3.71017;3.71017;3.71017
347;compErr;1;2.563e-06;2.563e-06;2.563e-06
347;init;1;0.134474;0.134474;0.134474
347;update;1;2.71393;2.71393;2.71393
347;sync;1;1.24125;1.24125;1.24125
347;evalKnownDf;1;0;0;0
347;write;1;2.7877e-05;2.7877e-05;2.7877e-05
347;trace;1;0;0;0
347;calc_total;1;3.95518;3.95518;3.95518
323;compErr;1;1.24e-06;1.24e-06;1.24e-06
323;init;1;0.134401;0.134401;0.134401
323;update;1;2.74701;2.74701;2.74701
323;sync;1;0.0234937;0.0234937;0.0234937
323;evalKnownDf;1;0;0;0
323;write;1;1.9859e-05;1.9859e-05;1.9859e-05
323;trace;1;0;0;0
323;calc_total;1;2.7705;2.7705;2.7705
274;compErr;1;1.662e-06;1.662e-06;1.662e-06
274;init;1;0.134112;0.134112;0.134112
274;update;1;2.74813;2.74813;2.74813
274;sync;1;0.361395;0.361395;0.361395
274;evalKnownDf;1;0;0;0
274;write;1;1.7074e-05;1.7074e-05;1.7074e-05
274;trace;1;0;0;0
274;calc_total;1;3.10953;3.10953;3.10953
371;compErr;1;1.771e-06;1.771e-06;1.771e-06
371;init;1;0.137233;0.137233;0.137233
371;update;1;2.75959;2.75959;2.75959
371;sync;1;1.48679;1.48679;1.48679
371;evalKnownDf;1;0;0;0
371;write;1;2.205e-05;2.205e-05;2.205e-05
371;trace;1;0;0;0
371;calc_total;1;4.24638;4.24638;4.24638
60;compErr;1;1.338e-06;1.338e-06;1.338e-06
60;init;1;0.134889;0.134889;0.134889
60;update;1;2.7486;2.7486;2.7486
60;sync;1;0.281059;0.281059;0.281059
60;evalKnownDf;1;0;0;0
60;write;1;1.654e-05;1.654e-05;1.654e-05
60;trace;1;0;0;0
60;calc_total;1;3.02966;3.02966;3.02966
36;compErr;1;1.684e-06;1.684e-06;1.684e-06
36;init;1;0.134608;0.134608;0.134608
36;update;1;2.73741;2.73741;2.73741
36;sync;1;0.405996;0.405996;0.405996
36;evalKnownDf;1;0;0;0
36;write;1;2.156e-05;2.156e-05;2.156e-05
36;trace;1;0;0;0
36;calc_total;1;3.14341;3.14341;3.14341
13;compErr;1;2.196e-06;2.196e-06;2.196e-06
13;init;1;0.134737;0.134737;0.134737
13;update;1;2.72677;2.72677;2.72677
13;sync;1;0.360761;0.360761;0.360761
13;evalKnownDf;1;0;0;0
13;write;1;1.7685e-05;1.7685e-05;1.7685e-05
13;trace;1;0;0;0
13;calc_total;1;3.08754;3.08754;3.08754
113;compErr;1;1.518e-06;1.518e-06;1.518e-06
113;init;1;0.135704;0.135704;0.135704
113;update;1;2.73105;2.73105;2.73105
113;sync;1;0.0338669;0.0338669;0.0338669
113;evalKnownDf;1;0;0;0
113;write;1;1.6787e-05;1.6787e-05;1.6787e-05
113;trace;1;0;0;0
113;calc_total;1;2.76492;2.76492;2.76492
132;compErr;1;1.722e-06;1.722e-06;1.722e-06
132;init;1;0.13389;0.13389;0.13389
132;update;1;2.75948;2.75948;2.75948
132;sync;1;1.40889;1.40889;1.40889
132;evalKnownDf;1;0;0;0
132;write;1;2.2934e-05;2.2934e-05;2.2934e-05
132;trace;1;0;0;0
132;calc_total;1;4.16836;4.16836;4.16836
159;compErr;1;2.174e-06;2.174e-06;2.174e-06
159;init;1;0.134921;0.134921;0.134921
159;update;1;2.74232;2.74232;2.74232
159;sync;1;0.239409;0.239409;0.239409
159;evalKnownDf;1;0;0;0
159;write;1;2.3472e-05;2.3472e-05;2.3472e-05
159;trace;1;0;0;0
159;calc_total;1;2.98173;2.98173;2.98173
199;compErr;1;1.101e-06;1.101e-06;1.101e-06
199;init;1;0.134597;0.134597;0.134597
199;update;1;2.71294;2.71294;2.71294
199;sync;1;0.864611;0.864611;0.864611
199;evalKnownDf;1;0;0;0
199;write;1;1.8464e-05;1.8464e-05;1.8464e-05
199;trace;1;0;0;0
199;calc_total;1;3.57755;3.57755;3.57755
227;compErr;1;1.884e-06;1.884e-06;1.884e-06
227;init;1;0.134641;0.134641;0.134641
227;update;1;2.71646;2.71646;2.71646
227;sync;1;1.49942;1.49942;1.49942
227;evalKnownDf;1;0;0;0
227;write;1;2.5266e-05;2.5266e-05;2.5266e-05
227;trace;1;0;0;0
227;calc_total;1;4.21588;4.21588;4.21588
308;compErr;1;1.054e-06;1.054e-06;1.054e-06
308;init;1;0.134135;0.134135;0.134135
308;update;1;2.73596;2.73596;2.73596
308;sync;1;0.660272;0.660272;0.660272
308;evalKnownDf;1;0;0;0
308;write;1;1.8374e-05;1.8374e-05;1.8374e-05
308;trace;1;0;0;0
308;calc_total;1;3.39623;3.39623;3.39623
171;compErr;1;1.033e-06;1.033e-06;1.033e-06
171;init;1;0.134989;0.134989;0.134989
171;update;1;2.75974;2.75974;2.75974
171;sync;1;0.839454;0.839454;0.839454
171;evalKnownDf;1;0;0;0
171;write;1;1.6667e-05;1.6667e-05;1.6667e-05
171;trace;1;0;0;0
171;calc_total;1;3.59919;3.59919;3.59919
245;compErr;1;1.424e-06;1.424e-06;1.424e-06
245;init;1;0.135129;0.135129;0.135129
245;update;1;2.72525;2.72525;2.72525
245;sync;1;0.845388;0.845388;0.845388
245;evalKnownDf;1;0;0;0
245;write;1;2.1726e-05;2.1726e-05;2.1726e-05
245;trace;1;0;0;0
245;calc_total;1;3.57064;3.57064;3.57064
348;compErr;1;1.709e-06;1.709e-06;1.709e-06
348;init;1;0.133792;0.133792;0.133792
348;update;1;2.73548;2.73548;2.73548
348;sync;1;0.515723;0.515723;0.515723
348;evalKnownDf;1;0;0;0
348;write;1;2.2202e-05;2.2202e-05;2.2202e-05
348;trace;1;0;0;0
348;calc_total;1;3.25121;3.25121;3.25121
324;compErr;1;1.618e-06;1.618e-06;1.618e-06
324;init;1;0.134496;0.134496;0.134496
324;update;1;2.72008;2.72008;2.72008
324;sync;1;0.990787;0.990787;0.990787
324;evalKnownDf;1;0;0;0
324;write;1;2.4279e-05;2.4279e-05;2.4279e-05
324;trace;1;0;0;0
324;calc_total;1;3.71086;3.71086;3.71086
276;compErr;1;1.847e-06;1.847e-06;1.847e-06
276;init;1;0.138429;0.138429;0.138429
276;update;1;2.71823;2.71823;2.71823
276;sync;1;0.0713206;0.0713206;0.0713206
276;evalKnownDf;1;0;0;0
276;write;1;2.0785e-05;2.0785e-05;2.0785e-05
276;trace;1;0;0;0
276;calc_total;1;2.78955;2.78955;2.78955
372;compErr;1;2.094e-06;2.094e-06;2.094e-06
372;init;1;0.133689;0.133689;0.133689
372;update;1;2.72293;2.72293;2.72293
372;sync;1;0.0405023;0.0405023;0.0405023
372;evalKnownDf;1;0;0;0
372;write;1;2.0579e-05;2.0579e-05;2.0579e-05
372;trace;1;0;0;0
372;calc_total;1;2.76343;2.76343;2.76343
61;compErr;1;1.354e-06;1.354e-06;1.354e-06
61;init;1;0.134802;0.134802;0.134802
61;update;1;2.74413;2.74413;2.74413
61;sync;1;0.47773;0.47773;0.47773
61;evalKnownDf;1;0;0;0
61;write;1;1.4803e-05;1.4803e-05;1.4803e-05
61;trace;1;0;0;0
61;calc_total;1;3.22186;3.22186;3.22186
37;compErr;1;1.756e-06;1.756e-06;1.756e-06
37;init;1;0.136704;0.136704;0.136704
37;update;1;2.75298;2.75298;2.75298
37;sync;1;0.726713;0.726713;0.726713
37;evalKnownDf;1;0;0;0
37;write;1;1.8947e-05;1.8947e-05;1.8947e-05
37;trace;1;0;0;0
37;calc_total;1;3.4797;3.4797;3.4797
14;compErr;1;1.933e-06;1.933e-06;1.933e-06
14;init;1;0.13433;0.13433;0.13433
14;update;1;2.75429;2.75429;2.75429
14;sync;1;0.128302;0.128302;0.128302
14;evalKnownDf;1;0;0;0
14;write;1;1.7782e-05;1.7782e-05;1.7782e-05
14;trace;1;0;0;0
14;calc_total;1;2.88259;2.88259;2.88259
114;compErr;1;1.351e-06;1.351e-06;1.351e-06
114;init;1;0.133677;0.133677;0.133677
114;update;1;2.75737;2.75737;2.75737
114;sync;1;1.46912;1.46912;1.46912
114;evalKnownDf;1;0;0;0
114;write;1;1.5996e-05;1.5996e-05;1.5996e-05
114;trace;1;0;0;0
114;calc_total;1;4.22649;4.22649;4.22649
133;compErr;1;1.012e-06;1.012e-06;1.012e-06
133;init;1;0.135296;0.135296;0.135296
133;update;1;2.76148;2.76148;2.76148
133;sync;1;0.351456;0.351456;0.351456
133;evalKnownDf;1;0;0;0
133;write;1;1.8735e-05;1.8735e-05;1.8735e-05
133;trace;1;0;0;0
133;calc_total;1;3.11294;3.11294;3.11294
160;compErr;1;1.552e-06;1.552e-06;1.552e-06
160;init;1;0.134359;0.134359;0.134359
160;update;1;2.75978;2.75978;2.75978
160;sync;1;0.0114475;0.0114475;0.0114475
160;evalKnownDf;1;0;0;0
160;write;1;1.5662e-05;1.5662e-05;1.5662e-05
160;trace;1;0;0;0
160;calc_total;1;2.77122;2.77122;2.77122
201;compErr;1;1.072e-06;1.072e-06;1.072e-06
201;init;1;0.134846;0.134846;0.134846
201;update;1;2.7602;2.7602;2.7602
201;sync;1;0.885056;0.885056;0.885056
201;evalKnownDf;1;0;0;0
201;write;1;1.7064e-05;1.7064e-05;1.7064e-05
201;trace;1;0;0;0
201;calc_total;1;3.64526;3.64526;3.64526
228;compErr;1;1.561e-06;1.561e-06;1.561e-06
228;init;1;0.134306;0.134306;0.134306
228;update;1;2.716;2.716;2.716
228;sync;1;1.27912;1.27912;1.27912
228;evalKnownDf;1;0;0;0
228;write;1;1.8342e-05;1.8342e-05;1.8342e-05
228;trace;1;0;0;0
228;calc_total;1;3.99512;3.99512;3.99512
309;compErr;1;1.513e-06;1.513e-06;1.513e-06
309;init;1;0.134112;0.134112;0.134112
309;update;1;2.7181;2.7181;2.7181
309;sync;1;1.20752;1.20752;1.20752
309;evalKnownDf;1;0;0;0
309;write;1;2.1809e-05;2.1809e-05;2.1809e-05
309;trace;1;0;0;0
309;calc_total;1;3.92563;3.92563;3.92563
172;compErr;1;1.533e-06;1.533e-06;1.533e-06
172;init;1;0.13656;0.13656;0.13656
172;update;1;2.75782;2.75782;2.75782
172;sync;1;1.24092;1.24092;1.24092
172;evalKnownDf;1;0;0;0
172;write;1;1.4792e-05;1.4792e-05;1.4792e-05
172;trace;1;0;0;0
172;calc_total;1;3.99874;3.99874;3.99874
246;compErr;1;1.383e-06;1.383e-06;1.383e-06
246;init;1;0.134647;0.134647;0.134647
246;update;1;2.71009;2.71009;2.71009
246;sync;1;1.50979;1.50979;1.50979
246;evalKnownDf;1;0;0;0
246;write;1;1.5631e-05;1.5631e-05;1.5631e-05
246;trace;1;0;0;0
246;calc_total;1;4.21988;4.21988;4.21988
349;compErr;1;1.368e-06;1.368e-06;1.368e-06
349;init;1;0.134277;0.134277;0.134277
349;update;1;2.75486;2.75486;2.75486
349;sync;1;1.12704;1.12704;1.12704
349;evalKnownDf;1;0;0;0
349;write;1;1.967e-05;1.967e-05;1.967e-05
349;trace;1;0;0;0
349;calc_total;1;3.8819;3.8819;3.8819
325;compErr;1;1.416e-06;1.416e-06;1.416e-06
325;init;1;0.134241;0.134241;0.134241
325;update;1;2.72797;2.72797;2.72797
325;sync;1;0.891242;0.891242;0.891242
325;evalKnownDf;1;0;0;0
325;write;1;2.3079e-05;2.3079e-05;2.3079e-05
325;trace;1;0;0;0
325;calc_total;1;3.61921;3.61921;3.61921
277;compErr;1;1.558e-06;1.558e-06;1.558e-06
277;init;1;0.135217;0.135217;0.135217
277;update;1;2.72772;2.72772;2.72772
277;sync;1;0.803889;0.803889;0.803889
277;evalKnownDf;1;0;0;0
277;write;1;1.9093e-05;1.9093e-05;1.9093e-05
277;trace;1;0;0;0
277;calc_total;1;3.53161;3.53161;3.53161
373;compErr;1;1.511e-06;1.511e-06;1.511e-06
373;init;1;0.134254;0.134254;0.134254
373;update;1;2.71604;2.71604;2.71604
373;sync;1;0.769688;0.769688;0.769688
373;evalKnownDf;1;0;0;0
373;write;1;2.214e-05;2.214e-05;2.214e-05
373;trace;1;0;0;0
373;calc_total;1;3.48573;3.48573;3.48573
62;compErr;1;1.661e-06;1.661e-06;1.661e-06
62;init;1;0.138171;0.138171;0.138171
62;update;1;2.74355;2.74355;2.74355
62;sync;1;0.135608;0.135608;0.135608
62;evalKnownDf;1;0;0;0
62;write;1;1.5911e-05;1.5911e-05;1.5911e-05
62;trace;1;0;0;0
62;calc_total;1;2.87916;2.87916;2.87916
38;compErr;1;1.838e-06;1.838e-06;1.838e-06
38;init;1;0.134722;0.134722;0.134722
38;update;1;2.7449;2.7449;2.7449
38;sync;1;0.712591;0.712591;0.712591
38;evalKnownDf;1;0;0;0
38;write;1;1.973e-05;1.973e-05;1.973e-05
38;trace;1;0;0;0
38;calc_total;1;3.45749;3.45749;3.45749
15;compErr;1;2.031e-06;2.031e-06;2.031e-06
15;init;1;0.134969;0.134969;0.134969
15;update;1;2.75539;2.75539;2.75539
15;sync;1;0.268299;0.268299;0.268299
15;evalKnownDf;1;0;0;0
15;write;1;2.6714e-05;2.6714e-05;2.6714e-05
15;trace;1;0;0;0
15;calc_total;1;3.02369;3.02369;3.02369
115;compErr;1;1.545e-06;1.545e-06;1.545e-06
115;init;1;0.133894;0.133894;0.133894
115;update;1;2.74461;2.74461;2.74461
115;sync;1;0.833938;0.833938;0.833938
115;evalKnownDf;1;0;0;0
115;write;1;1.6865e-05;1.6865e-05;1.6865e-05
115;trace;1;0;0;0
115;calc_total;1;3.57854;3.57854;3.57854
134;compErr;1;1.859e-06;1.859e-06;1.859e-06
134;init;1;0.135239;0.135239;0.135239
134;update;1;2.73784;2.73784;2.73784
134;sync;1;0.763924;0.763924;0.763924
134;evalKnownDf;1;0;0;0
134;write;1;2.3739e-05;2.3739e-05;2.3739e-05
134;trace;1;0;0;0
134;calc_total;1;3.50176;3.50176;3.50176
161;compErr;1;1.582e-06;1.582e-06;1.582e-06
161;init;1;0.133823;0.133823;0.133823
161;update;1;2.76248;2.76248;2.76248
161;sync;1;0.816366;0.816366;0.816366
161;evalKnownDf;1;0;0;0
161;write;1;1.5692e-05;1.5692e-05;1.5692e-05
161;trace;1;0;0;0
161;calc_total;1;3.57884;3.57884;3.57884
202;compErr;1;2.568e-06;2.568e-06;2.568e-06
202;init;1;0.134378;0.134378;0.134378
202;update;1;2.71144;2.71144;2.71144
202;sync;1;0.838108;0.838108;0.838108
202;evalKnownDf;1;0;0;0
202;write;1;1.7674e-05;1.7674e-05;1.7674e-05
202;trace;1;0;0;0
202;calc_total;1;3.54955;3.54955;3.54955
231;compErr;1;2.184e-06;2.184e-06;2.184e-06
231;init;1;0.133926;0.133926;0.133926
231;update;1;2.71019;2.71019;2.71019
231;sync;1;1.25859;1.25859;1.25859
231;evalKnownDf;1;0;0;0
231;write;1;2.1039e-05;2.1039e-05;2.1039e-05
231;trace;1;0;0;0
231;calc_total;1;3.96878;3.96878;3.96878
310;compErr;1;1.36e-06;1.36e-06;1.36e-06
310;init;1;0.134153;0.134153;0.134153
310;update;1;2.75589;2.75589;2.75589
310;sync;1;0.469645;0.469645;0.469645
310;evalKnownDf;1;0;0;0
310;write;1;2.0963e-05;2.0963e-05;2.0963e-05
310;trace;1;0;0;0
310;calc_total;1;3.22554;3.22554;3.22554
174;compErr;1;1.481e-06;1.481e-06;1.481e-06
174;init;1;0.134184;0.134184;0.134184
174;update;1;2.74709;2.74709;2.74709
174;sync;1;0.238182;0.238182;0.238182
174;evalKnownDf;1;0;0;0
174;write;1;2.0344e-05;2.0344e-05;2.0344e-05
174;trace;1;0;0;0
174;calc_total;1;2.98527;2.98527;2.98527
247;compErr;1;1.641e-06;1.641e-06;1.641e-06
247;init;1;0.134468;0.134468;0.134468
247;update;1;2.71386;2.71386;2.71386
247;sync;1;0.82608;0.82608;0.82608
247;evalKnownDf;1;0;0;0
247;write;1;1.779e-05;1.779e-05;1.779e-05
247;trace;1;0;0;0
247;calc_total;1;3.53994;3.53994;3.53994
350;compErr;1;8.65e-07;8.65e-07;8.65e-07
350;init;1;0.13457;0.13457;0.13457
350;update;1;2.73843;2.73843;2.73843
350;sync;1;0.735422;0.735422;0.735422
350;evalKnownDf;1;0;0;0
350;write;1;1.7874e-05;1.7874e-05;1.7874e-05
350;trace;1;0;0;0
350;calc_total;1;3.47386;3.47386;3.47386
326;compErr;1;1.786e-06;1.786e-06;1.786e-06
326;init;1;0.134686;0.134686;0.134686
326;update;1;2.75089;2.75089;2.75089
326;sync;1;1.52789;1.52789;1.52789
326;evalKnownDf;1;0;0;0
326;write;1;2.1883e-05;2.1883e-05;2.1883e-05
326;trace;1;0;0;0
326;calc_total;1;4.27877;4.27877;4.27877
278;compErr;1;1.913e-06;1.913e-06;1.913e-06
278;init;1;0.134802;0.134802;0.134802
278;update;1;2.75019;2.75019;2.75019
278;sync;1;0.126534;0.126534;0.126534
278;evalKnownDf;1;0;0;0
278;write;1;2.0899e-05;2.0899e-05;2.0899e-05
278;trace;1;0;0;0
278;calc_total;1;2.87673;2.87673;2.87673
374;compErr;1;1.648e-06;1.648e-06;1.648e-06
374;init;1;0.1352;0.1352;0.1352
374;update;1;2.74323;2.74323;2.74323
374;sync;1;0.0307779;0.0307779;0.0307779
374;evalKnownDf;1;0;0;0
374;write;1;1.4318e-05;1.4318e-05;1.4318e-05
374;trace;1;0;0;0
374;calc_total;1;2.77401;2.77401;2.77401
63;compErr;1;2.397e-06;2.397e-06;2.397e-06
63;init;1;0.134346;0.134346;0.134346
63;update;1;2.71657;2.71657;2.71657
63;sync;1;0.0446647;0.0446647;0.0446647
63;evalKnownDf;1;0;0;0
63;write;1;2.4955e-05;2.4955e-05;2.4955e-05
63;trace;1;0;0;0
63;calc_total;1;2.76124;2.76124;2.76124
39;compErr;1;1.085e-06;1.085e-06;1.085e-06
39;init;1;0.134562;0.134562;0.134562
39;update;1;2.742;2.742;2.742
39;sync;1;0.781086;0.781086;0.781086
39;evalKnownDf;1;0;0;0
39;write;1;2.0695e-05;2.0695e-05;2.0695e-05
39;trace;1;0;0;0
39;calc_total;1;3.52309;3.52309;3.52309
16;compErr;1;1.605e-06;1.605e-06;1.605e-06
16;init;1;0.134204;0.134204;0.134204
16;update;1;2.71609;2.71609;2.71609
16;sync;1;0.593827;0.593827;0.593827
16;evalKnownDf;1;0;0;0
16;write;1;1.5683e-05;1.5683e-05;1.5683e-05
16;trace;1;0;0;0
16;calc_total;1;3.30992;3.30992;3.30992
117;compErr;1;1.597e-06;1.597e-06;1.597e-06
117;init;1;0.133738;0.133738;0.133738
117;update;1;2.74134;2.74134;2.74134
117;sync;1;1.37948;1.37948;1.37948
117;evalKnownDf;1;0;0;0
117;write;1;1.511e-05;1.511e-05;1.511e-05
117;trace;1;0;0;0
117;calc_total;1;4.12082;4.12082;4.12082
136;compErr;1;1.174e-06;1.174e-06;1.174e-06
136;init;1;0.133964;0.133964;0.133964
136;update;1;2.73311;2.73311;2.73311
136;sync;1;0.643363;0.643363;0.643363
136;evalKnownDf;1;0;0;0
136;write;1;1.8761e-05;1.8761e-05;1.8761e-05
136;trace;1;0;0;0
136;calc_total;1;3.37647;3.37647;3.37647
163;compErr;1;1.82e-06;1.82e-06;1.82e-06
163;init;1;0.133968;0.133968;0.133968
163;update;1;2.73886;2.73886;2.73886
163;sync;1;0.555737;0.555737;0.555737
163;evalKnownDf;1;0;0;0
163;write;1;2.2283e-05;2.2283e-05;2.2283e-05
163;trace;1;0;0;0
163;calc_total;1;3.29459;3.29459;3.29459
204;compErr;1;1.7e-06;1.7e-06;1.7e-06
204;init;1;0.134647;0.134647;0.134647
204;update;1;2.74094;2.74094;2.74094
204;sync;1;0.0982399;0.0982399;0.0982399
204;evalKnownDf;1;0;0;0
204;write;1;2.0302e-05;2.0302e-05;2.0302e-05
204;trace;1;0;0;0
204;calc_total;1;2.83918;2.83918;2.83918
232;compErr;1;1.305e-06;1.305e-06;1.305e-06
232;init;1;0.133639;0.133639;0.133639
232;update;1;2.70669;2.70669;2.70669
232;sync;1;1.03637;1.03637;1.03637
232;evalKnownDf;1;0;0;0
232;write;1;1.9777e-05;1.9777e-05;1.9777e-05
232;trace;1;0;0;0
232;calc_total;1;3.74305;3.74305;3.74305
311;compErr;1;1.934e-06;1.934e-06;1.934e-06
311;init;1;0.134528;0.134528;0.134528
311;update;1;2.7384;2.7384;2.7384
311;sync;1;0.606692;0.606692;0.606692
311;evalKnownDf;1;0;0;0
311;write;1;2.7104e-05;2.7104e-05;2.7104e-05
311;trace;1;0;0;0
311;calc_total;1;3.3451;3.3451;3.3451
177;compErr;1;1.868e-06;1.868e-06;1.868e-06
177;init;1;0.134199;0.134199;0.134199
177;update;1;2.76113;2.76113;2.76113
177;sync;1;1.18117;1.18117;1.18117
177;evalKnownDf;1;0;0;0
177;write;1;1.6966e-05;1.6966e-05;1.6966e-05
177;trace;1;0;0;0
177;calc_total;1;3.9423;3.9423;3.9423
248;compErr;1;1.72e-06;1.72e-06;1.72e-06
248;init;1;0.134448;0.134448;0.134448
248;update;1;2.72549;2.72549;2.72549
248;sync;1;0.88964;0.88964;0.88964
248;evalKnownDf;1;0;0;0
248;write;1;2.1386e-05;2.1386e-05;2.1386e-05
248;trace;1;0;0;0
248;calc_total;1;3.61513;3.61513;3.61513
351;compErr;1;1.55e-06;1.55e-06;1.55e-06
351;init;1;0.134431;0.134431;0.134431
351;update;1;2.71712;2.71712;2.71712
351;sync;1;0.710555;0.710555;0.710555
351;evalKnownDf;1;0;0;0
351;write;1;2.0009e-05;2.0009e-05;2.0009e-05
351;trace;1;0;0;0
351;calc_total;1;3.42768;3.42768;3.42768
327;compErr;1;1.434e-06;1.434e-06;1.434e-06
327;init;1;0.134224;0.134224;0.134224
327;update;1;2.77366;2.77366;2.77366
327;sync;1;0.697038;0.697038;0.697038
327;evalKnownDf;1;0;0;0
327;write;1;1.8568e-05;1.8568e-05;1.8568e-05
327;trace;1;0;0;0
327;calc_total;1;3.47069;3.47069;3.47069
279;compErr;1;1.802e-06;1.802e-06;1.802e-06
279;init;1;0.136397;0.136397;0.136397
279;update;1;2.77275;2.77275;2.77275
279;sync;1;0.73569;0.73569;0.73569
279;evalKnownDf;1;0;0;0
279;write;1;1.9262e-05;1.9262e-05;1.9262e-05
279;trace;1;0;0;0
279;calc_total;1;3.50844;3.50844;3.50844
375;compErr;1;8.12e-07;8.12e-07;8.12e-07
375;init;1;0.135795;0.135795;0.135795
375;update;1;2.75973;2.75973;2.75973
375;sync;1;1.18547;1.18547;1.18547
375;evalKnownDf;1;0;0;0
375;write;1;1.4402e-05;1.4402e-05;1.4402e-05
375;trace;1;0;0;0
375;calc_total;1;3.94521;3.94521;3.94521
64;compErr;1;7.7e-07;7.7e-07;7.7e-07
64;init;1;0.134362;0.134362;0.134362
64;update;1;2.73655;2.73655;2.73655
64;sync;1;0.0293235;0.0293235;0.0293235
64;evalKnownDf;1;0;0;0
64;write;1;1.7909e-05;1.7909e-05;1.7909e-05
64;trace;1;0;0;0
64;calc_total;1;2.76587;2.76587;2.76587
40;compErr;1;1.578e-06;1.578e-06;1.578e-06
40;init;1;0.134133;0.134133;0.134133
40;update;1;2.76613;2.76613;2.76613
40;sync;1;0.136292;0.136292;0.136292
40;evalKnownDf;1;0;0;0
40;write;1;1.705e-05;1.705e-05;1.705e-05
40;trace;1;0;0;0
40;calc_total;1;2.90243;2.90243;2.90243
17;compErr;1;2.166e-06;2.166e-06;2.166e-06
17;init;1;0.133789;0.133789;0.133789
17;update;1;2.71354;2.71354;2.71354
17;sync;1;0.949687;0.949687;0.949687
17;evalKnownDf;1;0;0;0
17;write;1;1.6116e-05;1.6116e-05;1.6116e-05
17;trace;1;0;0;0
17;calc_total;1;3.66323;3.66323;3.66323
118;compErr;1;1.156e-06;1.156e-06;1.156e-06
118;init;1;0.13454;0.13454;0.13454
118;update;1;2.71375;2.71375;2.71375
118;sync;1;0.891459;0.891459;0.891459
118;evalKnownDf;1;0;0;0
118;write;1;1.8577e-05;1.8577e-05;1.8577e-05
118;trace;1;0;0;0
118;calc_total;1;3.60521;3.60521;3.60521
137;compErr;1;1.099e-06;1.099e-06;1.099e-06
137;init;1;0.133816;0.133816;0.133816
137;update;1;2.77093;2.77093;2.77093
137;sync;1;0.638776;0.638776;0.638776
137;evalKnownDf;1;0;0;0
137;write;1;1.6839e-05;1.6839e-05;1.6839e-05
137;trace;1;0;0;0
137;calc_total;1;3.4097;3.4097;3.4097
164;compErr;1;1.544e-06;1.544e-06;1.544e-06
164;init;1;0.134113;0.134113;0.134113
164;update;1;2.7119;2.7119;2.7119
164;sync;1;0.737273;0.737273;0.737273
164;evalKnownDf;1;0;0;0
164;write;1;2.1683e-05;2.1683e-05;2.1683e-05
164;trace;1;0;0;0
164;calc_total;1;3.44917;3.44917;3.44917
205;compErr;1;1.374e-06;1.374e-06;1.374e-06
205;init;1;0.134718;0.134718;0.134718
205;update;1;2.76142;2.76142;2.76142
205;sync;1;0.316434;0.316434;0.316434
205;evalKnownDf;1;0;0;0
205;write;1;1.7535e-05;1.7535e-05;1.7535e-05
205;trace;1;0;0;0
205;calc_total;1;3.07786;3.07786;3.07786
233;compErr;1;1.913e-06;1.913e-06;1.913e-06
233;init;1;0.134471;0.134471;0.134471
233;update;1;2.71506;2.71506;2.71506
233;sync;1;0.693733;0.693733;0.693733
233;evalKnownDf;1;0;0;0
233;write;1;2.2548e-05;2.2548e-05;2.2548e-05
233;trace;1;0;0;0
233;calc_total;1;3.40879;3.40879;3.40879
288;compErr;1;1.416e-06;1.416e-06;1.416e-06
288;init;1;0.135002;0.135002;0.135002
288;update;1;2.75693;2.75693;2.75693
288;sync;1;0.916348;0.916348;0.916348
288;evalKnownDf;1;0;0;0
288;write;1;1.5585e-05;1.5585e-05;1.5585e-05
288;trace;1;0;0;0
288;calc_total;1;3.67328;3.67328;3.67328
179;compErr;1;3.9e-06;3.9e-06;3.9e-06
179;init;1;0.135536;0.135536;0.135536
179;update;1;2.7077;2.7077;2.7077
179;sync;1;0.131229;0.131229;0.131229
179;evalKnownDf;1;0;0;0
179;write;1;3.2613e-05;3.2613e-05;3.2613e-05
179;trace;1;0;0;0
179;calc_total;1;2.83893;2.83893;2.83893
249;compErr;1;2.242e-06;2.242e-06;2.242e-06
249;init;1;0.13678;0.13678;0.13678
249;update;1;2.72897;2.72897;2.72897
249;sync;1;0.735474;0.735474;0.735474
249;evalKnownDf;1;0;0;0
249;write;1;2.1611e-05;2.1611e-05;2.1611e-05
249;trace;1;0;0;0
249;calc_total;1;3.46444;3.46444;3.46444
352;compErr;1;1.267e-06;1.267e-06;1.267e-06
352;init;1;0.135999;0.135999;0.135999
352;update;1;2.73005;2.73005;2.73005
352;sync;1;0.748149;0.748149;0.748149
352;evalKnownDf;1;0;0;0
352;write;1;1.7193e-05;1.7193e-05;1.7193e-05
352;trace;1;0;0;0
352;calc_total;1;3.4782;3.4782;3.4782
328;compErr;1;1.378e-06;1.378e-06;1.378e-06
328;init;1;0.135677;0.135677;0.135677
328;update;1;2.77972;2.77972;2.77972
328;sync;1;0.880564;0.880564;0.880564
328;evalKnownDf;1;0;0;0
328;write;1;1.6315e-05;1.6315e-05;1.6315e-05
328;trace;1;0;0;0
328;calc_total;1;3.66029;3.66029;3.66029
280;compErr;1;2.005e-06;2.005e-06;2.005e-06
280;init;1;0.134851;0.134851;0.134851
280;update;1;2.72999;2.72999;2.72999
280;sync;1;0.369332;0.369332;0.369332
280;evalKnownDf;1;0;0;0
280;write;1;1.7624e-05;1.7624e-05;1.7624e-05
280;trace;1;0;0;0
280;calc_total;1;3.09933;3.09933;3.09933
376;compErr;1;1.483e-06;1.483e-06;1.483e-06
376;init;1;0.134621;0.134621;0.134621
376;update;1;2.76319;2.76319;2.76319
376;sync;1;0.114863;0.114863;0.114863
376;evalKnownDf;1;0;0;0
376;write;1;1.3408e-05;1.3408e-05;1.3408e-05
376;trace;1;0;0;0
376;calc_total;1;2.87806;2.87806;2.87806
65;compErr;1;1.18e-06;1.18e-06;1.18e-06
65;init;1;0.134323;0.134323;0.134323
65;update;1;2.71084;2.71084;2.71084
65;sync;1;1.44104;1.44104;1.44104
65;evalKnownDf;1;0;0;0
65;write;1;1.849e-05;1.849e-05;1.849e-05
65;trace;1;0;0;0
65;calc_total;1;4.15188;4.15188;4.15188
41;compErr;1;1.14e-06;1.14e-06;1.14e-06
41;init;1;0.134206;0.134206;0.134206
41;update;1;2.76435;2.76435;2.76435
41;sync;1;0.988975;0.988975;0.988975
41;evalKnownDf;1;0;0;0
41;write;1;1.7584e-05;1.7584e-05;1.7584e-05
41;trace;1;0;0;0
41;calc_total;1;3.75333;3.75333;3.75333
18;compErr;1;1.009e-06;1.009e-06;1.009e-06
18;init;1;0.133744;0.133744;0.133744
18;update;1;2.71977;2.71977;2.71977
18;sync;1;1.29336;1.29336;1.29336
18;evalKnownDf;1;0;0;0
18;write;1;1.622e-05;1.622e-05;1.622e-05
18;trace;1;0;0;0
18;calc_total;1;4.01314;4.01314;4.01314
119;compErr;1;1.755e-06;1.755e-06;1.755e-06
119;init;1;0.134501;0.134501;0.134501
119;update;1;2.73579;2.73579;2.73579
119;sync;1;0.642108;0.642108;0.642108
119;evalKnownDf;1;0;0;0
119;write;1;2.2575e-05;2.2575e-05;2.2575e-05
119;trace;1;0;0;0
119;calc_total;1;3.3779;3.3779;3.3779
138;compErr;1;1.445e-06;1.445e-06;1.445e-06
138;init;1;0.136184;0.136184;0.136184
138;update;1;2.75021;2.75021;2.75021
138;sync;1;0.924414;0.924414;0.924414
138;evalKnownDf;1;0;0;0
138;write;1;1.7916e-05;1.7916e-05;1.7916e-05
138;trace;1;0;0;0
138;calc_total;1;3.67462;3.67462;3.67462
166;compErr;1;1.144e-06;1.144e-06;1.144e-06
166;init;1;0.136116;0.136116;0.136116
166;update;1;2.76178;2.76178;2.76178
166;sync;1;0.597165;0.597165;0.597165
166;evalKnownDf;1;0;0;0
166;write;1;1.7079e-05;1.7079e-05;1.7079e-05
166;trace;1;0;0;0
166;calc_total;1;3.35894;3.35894;3.35894
206;compErr;1;1.111e-06;1.111e-06;1.111e-06
206;init;1;0.133939;0.133939;0.133939
206;update;1;2.74107;2.74107;2.74107
206;sync;1;1.22161;1.22161;1.22161
206;evalKnownDf;1;0;0;0
206;write;1;1.6147e-05;1.6147e-05;1.6147e-05
206;trace;1;0;0;0
206;calc_total;1;3.96269;3.96269;3.96269
234;compErr;1;1.778e-06;1.778e-06;1.778e-06
234;init;1;0.13396;0.13396;0.13396
234;update;1;2.70924;2.70924;2.70924
234;sync;1;0.399515;0.399515;0.399515
234;evalKnownDf;1;0;0;0
234;write;1;1.6999e-05;1.6999e-05;1.6999e-05
234;trace;1;0;0;0
234;calc_total;1;3.10876;3.10876;3.10876
289;compErr;1;1.484e-06;1.484e-06;1.484e-06
289;init;1;0.138654;0.138654;0.138654
289;update;1;2.7278;2.7278;2.7278
289;sync;1;1.48988;1.48988;1.48988
289;evalKnownDf;1;0;0;0
289;write;1;1.7924e-05;1.7924e-05;1.7924e-05
289;trace;1;0;0;0
289;calc_total;1;4.21768;4.21768;4.21768
180;compErr;1;1.788e-06;1.788e-06;1.788e-06
180;init;1;0.134053;0.134053;0.134053
180;update;1;2.74268;2.74268;2.74268
180;sync;1;0.717382;0.717382;0.717382
180;evalKnownDf;1;0;0;0
180;write;1;2.9314e-05;2.9314e-05;2.9314e-05
180;trace;1;0;0;0
180;calc_total;1;3.46006;3.46006;3.46006
250;compErr;1;2.096e-06;2.096e-06;2.096e-06
250;init;1;0.134904;0.134904;0.134904
250;update;1;2.71596;2.71596;2.71596
250;sync;1;1.18609;1.18609;1.18609
250;evalKnownDf;1;0;0;0
250;write;1;2.0059e-05;2.0059e-05;2.0059e-05
250;trace;1;0;0;0
250;calc_total;1;3.90205;3.90205;3.90205
353;compErr;1;1.336e-06;1.336e-06;1.336e-06
353;init;1;0.134134;0.134134;0.134134
353;update;1;2.71273;2.71273;2.71273
353;sync;1;0.399416;0.399416;0.399416
353;evalKnownDf;1;0;0;0
353;write;1;1.7663e-05;1.7663e-05;1.7663e-05
353;trace;1;0;0;0
353;calc_total;1;3.11215;3.11215;3.11215
329;compErr;1;8.99e-07;8.99e-07;8.99e-07
329;init;1;0.134202;0.134202;0.134202
329;update;1;2.7907;2.7907;2.7907
329;sync;1;0.72612;0.72612;0.72612
329;evalKnownDf;1;0;0;0
329;write;1;1.4133e-05;1.4133e-05;1.4133e-05
329;trace;1;0;0;0
329;calc_total;1;3.51682;3.51682;3.51682
281;compErr;1;1.438e-06;1.438e-06;1.438e-06
281;init;1;0.134129;0.134129;0.134129
281;update;1;2.74883;2.74883;2.74883
281;sync;1;1.34662;1.34662;1.34662
281;evalKnownDf;1;0;0;0
281;write;1;1.9236e-05;1.9236e-05;1.9236e-05
281;trace;1;0;0;0
281;calc_total;1;4.09545;4.09545;4.09545
377;compErr;1;8.46e-07;8.46e-07;8.46e-07
377;init;1;0.134299;0.134299;0.134299
377;update;1;2.76893;2.76893;2.76893
377;sync;1;0.644037;0.644037;0.644037
377;evalKnownDf;1;0;0;0
377;write;1;1.4556e-05;1.4556e-05;1.4556e-05
377;trace;1;0;0;0
377;calc_total;1;3.41296;3.41296;3.41296
66;compErr;1;1.624e-06;1.624e-06;1.624e-06
66;init;1;0.133636;0.133636;0.133636
66;update;1;2.73329;2.73329;2.73329
66;sync;1;1.39357;1.39357;1.39357
66;evalKnownDf;1;0;0;0
66;write;1;1.6218e-05;1.6218e-05;1.6218e-05
66;trace;1;0;0;0
66;calc_total;1;4.12686;4.12686;4.12686
42;compErr;1;1.939e-06;1.939e-06;1.939e-06
42;init;1;0.133297;0.133297;0.133297
42;update;1;2.73673;2.73673;2.73673
42;sync;1;1.43787;1.43787;1.43787
42;evalKnownDf;1;0;0;0
42;write;1;1.7817e-05;1.7817e-05;1.7817e-05
42;trace;1;0;0;0
42;calc_total;1;4.17459;4.17459;4.17459
19;compErr;1;8.75e-07;8.75e-07;8.75e-07
19;init;1;0.134222;0.134222;0.134222
19;update;1;2.72554;2.72554;2.72554
19;sync;1;1.16804;1.16804;1.16804
19;evalKnownDf;1;0;0;0
19;write;1;1.7157e-05;1.7157e-05;1.7157e-05
19;trace;1;0;0;0
19;calc_total;1;3.89358;3.89358;3.89358
97;compErr;1;9.66e-07;9.66e-07;9.66e-07
97;init;1;0.134966;0.134966;0.134966
97;update;1;2.75705;2.75705;2.75705
97;sync;1;1.41244;1.41244;1.41244
97;evalKnownDf;1;0;0;0
97;write;1;1.3939e-05;1.3939e-05;1.3939e-05
97;trace;1;0;0;0
97;calc_total;1;4.16949;4.16949;4.16949
139;compErr;1;3.276e-06;3.276e-06;3.276e-06
139;init;1;0.134217;0.134217;0.134217
139;update;1;2.75531;2.75531;2.75531
139;sync;1;1.44687;1.44687;1.44687
139;evalKnownDf;1;0;0;0
139;write;1;1.9079e-05;1.9079e-05;1.9079e-05
139;trace;1;0;0;0
139;calc_total;1;4.20218;4.20218;4.20218
167;compErr;1;1.147e-06;1.147e-06;1.147e-06
167;init;1;0.13408;0.13408;0.13408
167;update;1;2.74224;2.74224;2.74224
167;sync;1;0.483005;0.483005;0.483005
167;evalKnownDf;1;0;0;0
167;write;1;1.6599e-05;1.6599e-05;1.6599e-05
167;trace;1;0;0;0
167;calc_total;1;3.22524;3.22524;3.22524
207;compErr;1;1.886e-06;1.886e-06;1.886e-06
207;init;1;0.13528;0.13528;0.13528
207;update;1;2.7555;2.7555;2.7555
207;sync;1;0.00984632;0.00984632;0.00984632
207;evalKnownDf;1;0;0;0
207;write;1;2.1942e-05;2.1942e-05;2.1942e-05
207;trace;1;0;0;0
207;calc_total;1;2.76535;2.76535;2.76535
235;compErr;1;1.689e-06;1.689e-06;1.689e-06
235;init;1;0.134124;0.134124;0.134124
235;update;1;2.76008;2.76008;2.76008
235;sync;1;0.536938;0.536938;0.536938
235;evalKnownDf;1;0;0;0
235;write;1;1.7023e-05;1.7023e-05;1.7023e-05
235;trace;1;0;0;0
235;calc_total;1;3.29702;3.29702;3.29702
294;compErr;1;2.177e-06;2.177e-06;2.177e-06
294;init;1;0.134041;0.134041;0.134041
294;update;1;2.71043;2.71043;2.71043
294;sync;1;1.38566;1.38566;1.38566
294;evalKnownDf;1;0;0;0
294;write;1;2.1639e-05;2.1639e-05;2.1639e-05
294;trace;1;0;0;0
294;calc_total;1;4.09609;4.09609;4.09609
182;compErr;1;1.327e-06;1.327e-06;1.327e-06
182;init;1;0.134292;0.134292;0.134292
182;update;1;2.7472;2.7472;2.7472
182;sync;1;0.393019;0.393019;0.393019
182;evalKnownDf;1;0;0;0
182;write;1;1.8149e-05;1.8149e-05;1.8149e-05
182;trace;1;0;0;0
182;calc_total;1;3.14022;3.14022;3.14022
251;compErr;1;1.901e-06;1.901e-06;1.901e-06
251;init;1;0.134364;0.134364;0.134364
251;update;1;2.70688;2.70688;2.70688
251;sync;1;1.41169;1.41169;1.41169
251;evalKnownDf;1;0;0;0
251;write;1;2.3094e-05;2.3094e-05;2.3094e-05
251;trace;1;0;0;0
251;calc_total;1;4.11857;4.11857;4.11857
354;compErr;1;2.381e-06;2.381e-06;2.381e-06
354;init;1;0.133827;0.133827;0.133827
354;update;1;2.72057;2.72057;2.72057
354;sync;1;0.675418;0.675418;0.675418
354;evalKnownDf;1;0;0;0
354;write;1;1.6784e-05;1.6784e-05;1.6784e-05
354;trace;1;0;0;0
354;calc_total;1;3.39599;3.39599;3.39599
330;compErr;1;8.07e-07;8.07e-07;8.07e-07
330;init;1;0.133736;0.133736;0.133736
330;update;1;2.77236;2.77236;2.77236
330;sync;1;0.66243;0.66243;0.66243
330;evalKnownDf;1;0;0;0
330;write;1;1.5363e-05;1.5363e-05;1.5363e-05
330;trace;1;0;0;0
330;calc_total;1;3.43479;3.43479;3.43479
378;compErr;1;8.17e-07;8.17e-07;8.17e-07
378;init;1;0.136298;0.136298;0.136298
378;update;1;2.75325;2.75325;2.75325
378;sync;1;0.855353;0.855353;0.855353
378;evalKnownDf;1;0;0;0
378;write;1;1.6042e-05;1.6042e-05;1.6042e-05
378;trace;1;0;0;0
378;calc_total;1;3.60861;3.60861;3.60861
67;compErr;1;1.965e-06;1.965e-06;1.965e-06
67;init;1;0.134775;0.134775;0.134775
67;update;1;2.75038;2.75038;2.75038
67;sync;1;0.641414;0.641414;0.641414
67;evalKnownDf;1;0;0;0
67;write;1;2.1998e-05;2.1998e-05;2.1998e-05
67;trace;1;0;0;0
67;calc_total;1;3.39179;3.39179;3.39179
43;compErr;1;2.046e-06;2.046e-06;2.046e-06
43;init;1;0.133975;0.133975;0.133975
43;update;1;2.74367;2.74367;2.74367
43;sync;1;0.864266;0.864266;0.864266
43;evalKnownDf;1;0;0;0
43;write;1;2.1223e-05;2.1223e-05;2.1223e-05
43;trace;1;0;0;0
43;calc_total;1;3.60793;3.60793;3.60793
20;compErr;1;8.64e-07;8.64e-07;8.64e-07
20;init;1;0.133994;0.133994;0.133994
20;update;1;2.7469;2.7469;2.7469
20;sync;1;1.4736;1.4736;1.4736
20;evalKnownDf;1;0;0;0
20;write;1;1.4589e-05;1.4589e-05;1.4589e-05
20;trace;1;0;0;0
20;calc_total;1;4.2205;4.2205;4.2205
104;compErr;1;9.9e-07;9.9e-07;9.9e-07
104;init;1;0.134968;0.134968;0.134968
104;update;1;2.75936;2.75936;2.75936
104;sync;1;0.125249;0.125249;0.125249
104;evalKnownDf;1;0;0;0
104;write;1;1.647e-05;1.647e-05;1.647e-05
104;trace;1;0;0;0
104;calc_total;1;2.88461;2.88461;2.88461
140;compErr;1;8.67e-07;8.67e-07;8.67e-07
140;init;1;0.134066;0.134066;0.134066
140;update;1;2.75485;2.75485;2.75485
140;sync;1;1.31516;1.31516;1.31516
140;evalKnownDf;1;0;0;0
140;write;1;1.9378e-05;1.9378e-05;1.9378e-05
140;trace;1;0;0;0
140;calc_total;1;4.07001;4.07001;4.07001
144;compErr;1;2.243e-06;2.243e-06;2.243e-06
144;init;1;0.134855;0.134855;0.134855
144;update;1;2.75806;2.75806;2.75806
144;sync;1;1.54067;1.54067;1.54067
144;evalKnownDf;1;0;0;0
144;write;1;2.0343e-05;2.0343e-05;2.0343e-05
144;trace;1;0;0;0
144;calc_total;1;4.29872;4.29872;4.29872
209;compErr;1;1.767e-06;1.767e-06;1.767e-06
209;init;1;0.136317;0.136317;0.136317
209;update;1;2.71831;2.71831;2.71831
209;sync;1;0.679883;0.679883;0.679883
209;evalKnownDf;1;0;0;0
209;write;1;1.8837e-05;1.8837e-05;1.8837e-05
209;trace;1;0;0;0
209;calc_total;1;3.39819;3.39819;3.39819
236;compErr;1;1.778e-06;1.778e-06;1.778e-06
236;init;1;0.134357;0.134357;0.134357
236;update;1;2.74026;2.74026;2.74026
236;sync;1;0.375149;0.375149;0.375149
236;evalKnownDf;1;0;0;0
236;write;1;2.1268e-05;2.1268e-05;2.1268e-05
236;trace;1;0;0;0
236;calc_total;1;3.1154;3.1154;3.1154
299;compErr;1;1.898e-06;1.898e-06;1.898e-06
299;init;1;0.135091;0.135091;0.135091
299;update;1;2.74254;2.74254;2.74254
299;sync;1;0.796816;0.796816;0.796816
299;evalKnownDf;1;0;0;0
299;write;1;2.0651e-05;2.0651e-05;2.0651e-05
299;trace;1;0;0;0
299;calc_total;1;3.53935;3.53935;3.53935
187;compErr;1;1.427e-06;1.427e-06;1.427e-06
187;init;1;0.134168;0.134168;0.134168
187;update;1;2.75933;2.75933;2.75933
187;sync;1;0.456992;0.456992;0.456992
187;evalKnownDf;1;0;0;0
187;write;1;1.6134e-05;1.6134e-05;1.6134e-05
187;trace;1;0;0;0
187;calc_total;1;3.21632;3.21632;3.21632
252;compErr;1;2.659e-06;2.659e-06;2.659e-06
252;init;1;0.134745;0.134745;0.134745
252;update;1;2.73775;2.73775;2.73775
252;sync;1;0.233023;0.233023;0.233023
252;evalKnownDf;1;0;0;0
252;write;1;2.5965e-05;2.5965e-05;2.5965e-05
252;trace;1;0;0;0
252;calc_total;1;2.97078;2.97078;2.97078
331;compErr;1;1.477e-06;1.477e-06;1.477e-06
331;init;1;0.134212;0.134212;0.134212
331;update;1;2.73463;2.73463;2.73463
331;sync;1;0.934377;0.934377;0.934377
331;evalKnownDf;1;0;0;0
331;write;1;1.8152e-05;1.8152e-05;1.8152e-05
331;trace;1;0;0;0
331;calc_total;1;3.669;3.669;3.669
68;compErr;1;1.639e-06;1.639e-06;1.639e-06
68;init;1;0.134136;0.134136;0.134136
68;update;1;2.71136;2.71136;2.71136
68;sync;1;0.555238;0.555238;0.555238
68;evalKnownDf;1;0;0;0
68;write;1;1.78e-05;1.78e-05;1.78e-05
68;trace;1;0;0;0
68;calc_total;1;3.2666;3.2666;3.2666
44;compErr;1;8.06e-07;8.06e-07;8.06e-07
44;init;1;0.133918;0.133918;0.133918
44;update;1;2.768;2.768;2.768
44;sync;1;0.814935;0.814935;0.814935
44;evalKnownDf;1;0;0;0
44;write;1;1.3075e-05;1.3075e-05;1.3075e-05
44;trace;1;0;0;0
44;calc_total;1;3.58293;3.58293;3.58293
21;compErr;1;1.437e-06;1.437e-06;1.437e-06
21;init;1;0.135555;0.135555;0.135555
21;update;1;2.72544;2.72544;2.72544
21;sync;1;0.471606;0.471606;0.471606
21;evalKnownDf;1;0;0;0
21;write;1;1.6581e-05;1.6581e-05;1.6581e-05
21;trace;1;0;0;0
21;calc_total;1;3.19705;3.19705;3.19705
105;compErr;1;2.131e-06;2.131e-06;2.131e-06
105;init;1;0.134512;0.134512;0.134512
105;update;1;2.72113;2.72113;2.72113
105;sync;1;0.79009;0.79009;0.79009
105;evalKnownDf;1;0;0;0
105;write;1;1.8062e-05;1.8062e-05;1.8062e-05
105;trace;1;0;0;0
105;calc_total;1;3.51122;3.51122;3.51122
141;compErr;1;1.466e-06;1.466e-06;1.466e-06
141;init;1;0.134622;0.134622;0.134622
141;update;1;2.76107;2.76107;2.76107
141;sync;1;0.796049;0.796049;0.796049
141;evalKnownDf;1;0;0;0
141;write;1;1.9427e-05;1.9427e-05;1.9427e-05
141;trace;1;0;0;0
141;calc_total;1;3.55712;3.55712;3.55712
145;compErr;1;1.573e-06;1.573e-06;1.573e-06
145;init;1;0.134835;0.134835;0.134835
145;update;1;2.73877;2.73877;2.73877
145;sync;1;1.48743;1.48743;1.48743
145;evalKnownDf;1;0;0;0
145;write;1;1.812e-05;1.812e-05;1.812e-05
145;trace;1;0;0;0
145;calc_total;1;4.2262;4.2262;4.2262
210;compErr;1;1.974e-06;1.974e-06;1.974e-06
210;init;1;0.134345;0.134345;0.134345
210;update;1;2.73569;2.73569;2.73569
210;sync;1;0.70325;0.70325;0.70325
210;evalKnownDf;1;0;0;0
210;write;1;1.9887e-05;1.9887e-05;1.9887e-05
210;trace;1;0;0;0
210;calc_total;1;3.43894;3.43894;3.43894
237;compErr;1;2.121e-06;2.121e-06;2.121e-06
237;init;1;0.134369;0.134369;0.134369
237;update;1;2.7177;2.7177;2.7177
237;sync;1;0.685555;0.685555;0.685555
237;evalKnownDf;1;0;0;0
237;write;1;2.0585e-05;2.0585e-05;2.0585e-05
237;trace;1;0;0;0
237;calc_total;1;3.40325;3.40325;3.40325
302;compErr;1;1.206e-06;1.206e-06;1.206e-06
302;init;1;0.134579;0.134579;0.134579
302;update;1;2.73784;2.73784;2.73784
302;sync;1;0.528324;0.528324;0.528324
302;evalKnownDf;1;0;0;0
302;write;1;1.6255e-05;1.6255e-05;1.6255e-05
302;trace;1;0;0;0
302;calc_total;1;3.26617;3.26617;3.26617
188;compErr;1;2.305e-06;2.305e-06;2.305e-06
188;init;1;0.134896;0.134896;0.134896
188;update;1;2.72654;2.72654;2.72654
188;sync;1;0.469043;0.469043;0.469043
188;evalKnownDf;1;0;0;0
188;write;1;1.8618e-05;1.8618e-05;1.8618e-05
188;trace;1;0;0;0
188;calc_total;1;3.19558;3.19558;3.19558
253;compErr;1;1.524e-06;1.524e-06;1.524e-06
253;init;1;0.134205;0.134205;0.134205
253;update;1;2.74363;2.74363;2.74363
253;sync;1;1.20421;1.20421;1.20421
253;evalKnownDf;1;0;0;0
253;write;1;2.297e-05;2.297e-05;2.297e-05
253;trace;1;0;0;0
253;calc_total;1;3.94784;3.94784;3.94784
69;compErr;1;3.815e-06;3.815e-06;3.815e-06
69;init;1;0.136195;0.136195;0.136195
69;update;1;2.71739;2.71739;2.71739
69;sync;1;1.04777;1.04777;1.04777
69;evalKnownDf;1;0;0;0
69;write;1;2.1643e-05;2.1643e-05;2.1643e-05
69;trace;1;0;0;0
69;calc_total;1;3.76516;3.76516;3.76516
45;compErr;1;1.295e-06;1.295e-06;1.295e-06
45;init;1;0.13639;0.13639;0.13639
45;update;1;2.76982;2.76982;2.76982
45;sync;1;0.909734;0.909734;0.909734
45;evalKnownDf;1;0;0;0
45;write;1;1.7421e-05;1.7421e-05;1.7421e-05
45;trace;1;0;0;0
45;calc_total;1;3.67955;3.67955;3.67955
22;compErr;1;1.096e-06;1.096e-06;1.096e-06
22;init;1;0.134824;0.134824;0.134824
22;update;1;2.74432;2.74432;2.74432
22;sync;1;0.52142;0.52142;0.52142
22;evalKnownDf;1;0;0;0
22;write;1;1.5303e-05;1.5303e-05;1.5303e-05
22;trace;1;0;0;0
22;calc_total;1;3.26574;3.26574;3.26574
107;compErr;1;1.585e-06;1.585e-06;1.585e-06
107;init;1;0.134147;0.134147;0.134147
107;update;1;2.73165;2.73165;2.73165
107;sync;1;1.01851;1.01851;1.01851
107;evalKnownDf;1;0;0;0
107;write;1;2.0229e-05;2.0229e-05;2.0229e-05
107;trace;1;0;0;0
107;calc_total;1;3.75016;3.75016;3.75016
142;compErr;1;1.581e-06;1.581e-06;1.581e-06
142;init;1;0.134473;0.134473;0.134473
142;update;1;2.7585;2.7585;2.7585
142;sync;1;1.04476;1.04476;1.04476
142;evalKnownDf;1;0;0;0
142;write;1;1.693e-05;1.693e-05;1.693e-05
142;trace;1;0;0;0
142;calc_total;1;3.80326;3.80326;3.80326
156;compErr;1;1.976e-06;1.976e-06;1.976e-06
156;init;1;0.136774;0.136774;0.136774
156;update;1;2.75898;2.75898;2.75898
156;sync;1;0.00870318;0.00870318;0.00870318
156;evalKnownDf;1;0;0;0
156;write;1;1.6753e-05;1.6753e-05;1.6753e-05
156;trace;1;0;0;0
156;calc_total;1;2.76769;2.76769;2.76769
211;compErr;1;1.031e-06;1.031e-06;1.031e-06
211;init;1;0.135918;0.135918;0.135918
211;update;1;2.72854;2.72854;2.72854
211;sync;1;0.436776;0.436776;0.436776
211;evalKnownDf;1;0;0;0
211;write;1;1.9437e-05;1.9437e-05;1.9437e-05
211;trace;1;0;0;0
211;calc_total;1;3.16532;3.16532;3.16532
238;compErr;1;8.84e-07;8.84e-07;8.84e-07
238;init;1;0.134288;0.134288;0.134288
238;update;1;2.73935;2.73935;2.73935
238;sync;1;0.22211;0.22211;0.22211
238;evalKnownDf;1;0;0;0
238;write;1;1.8353e-05;1.8353e-05;1.8353e-05
238;trace;1;0;0;0
238;calc_total;1;2.96146;2.96146;2.96146
306;compErr;1;1.372e-06;1.372e-06;1.372e-06
306;init;1;0.134403;0.134403;0.134403
306;update;1;2.73536;2.73536;2.73536
306;sync;1;0.13447;0.13447;0.13447
306;evalKnownDf;1;0;0;0
306;write;1;1.7263e-05;1.7263e-05;1.7263e-05
306;trace;1;0;0;0
306;calc_total;1;2.86983;2.86983;2.86983
189;compErr;1;1.653e-06;1.653e-06;1.653e-06
189;init;1;0.134292;0.134292;0.134292
189;update;1;2.72582;2.72582;2.72582
189;sync;1;0.76937;0.76937;0.76937
189;evalKnownDf;1;0;0;0
189;write;1;1.7632e-05;1.7632e-05;1.7632e-05
189;trace;1;0;0;0
189;calc_total;1;3.49519;3.49519;3.49519
254;compErr;1;2.742e-06;2.742e-06;2.742e-06
254;init;1;0.13491;0.13491;0.13491
254;update;1;2.72306;2.72306;2.72306
254;sync;1;1.24604;1.24604;1.24604
254;evalKnownDf;1;0;0;0
254;write;1;2.9079e-05;2.9079e-05;2.9079e-05
254;trace;1;0;0;0
254;calc_total;1;3.9691;3.9691;3.9691
70;compErr;1;1.493e-06;1.493e-06;1.493e-06
70;init;1;0.135493;0.135493;0.135493
70;update;1;2.72045;2.72045;2.72045
70;sync;1;0.430225;0.430225;0.430225
70;evalKnownDf;1;0;0;0
70;write;1;2.0794e-05;2.0794e-05;2.0794e-05
70;trace;1;0;0;0
70;calc_total;1;3.15067;3.15067;3.15067
46;compErr;1;1.173e-06;1.173e-06;1.173e-06
46;init;1;0.134712;0.134712;0.134712
46;update;1;2.74471;2.74471;2.74471
46;sync;1;0.719077;0.719077;0.719077
46;evalKnownDf;1;0;0;0
46;write;1;1.4909e-05;1.4909e-05;1.4909e-05
46;trace;1;0;0;0
46;calc_total;1;3.46379;3.46379;3.46379
23;compErr;1;1.615e-06;1.615e-06;1.615e-06
23;init;1;0.137508;0.137508;0.137508
23;update;1;2.73292;2.73292;2.73292
23;sync;1;1.08457;1.08457;1.08457
23;evalKnownDf;1;0;0;0
23;write;1;2.3004e-05;2.3004e-05;2.3004e-05
23;trace;1;0;0;0
23;calc_total;1;3.81749;3.81749;3.81749
110;compErr;1;1.382e-06;1.382e-06;1.382e-06
110;init;1;0.134619;0.134619;0.134619
110;update;1;2.72813;2.72813;2.72813
110;sync;1;0.779915;0.779915;0.779915
110;evalKnownDf;1;0;0;0
110;write;1;1.7746e-05;1.7746e-05;1.7746e-05
110;trace;1;0;0;0
110;calc_total;1;3.50804;3.50804;3.50804
143;compErr;1;1.656e-06;1.656e-06;1.656e-06
143;init;1;0.134543;0.134543;0.134543
143;update;1;2.77368;2.77368;2.77368
143;sync;1;0.542231;0.542231;0.542231
143;evalKnownDf;1;0;0;0
143;write;1;1.9823e-05;1.9823e-05;1.9823e-05
143;trace;1;0;0;0
143;calc_total;1;3.31592;3.31592;3.31592
162;compErr;1;1.803e-06;1.803e-06;1.803e-06
162;init;1;0.1369;0.1369;0.1369
162;update;1;2.72042;2.72042;2.72042
162;sync;1;0.165995;0.165995;0.165995
162;evalKnownDf;1;0;0;0
162;write;1;2.2083e-05;2.2083e-05;2.2083e-05
162;trace;1;0;0;0
162;calc_total;1;2.88641;2.88641;2.88641
214;compErr;1;1.725e-06;1.725e-06;1.725e-06
214;init;1;0.134212;0.134212;0.134212
214;update;1;2.73552;2.73552;2.73552
214;sync;1;0.615251;0.615251;0.615251
214;evalKnownDf;1;0;0;0
214;write;1;2.0025e-05;2.0025e-05;2.0025e-05
214;trace;1;0;0;0
214;calc_total;1;3.35077;3.35077;3.35077
239;compErr;1;1.257e-06;1.257e-06;1.257e-06
239;init;1;0.134675;0.134675;0.134675
239;update;1;2.72293;2.72293;2.72293
239;sync;1;0.418289;0.418289;0.418289
239;evalKnownDf;1;0;0;0
239;write;1;1.8682e-05;1.8682e-05;1.8682e-05
239;trace;1;0;0;0
239;calc_total;1;3.14122;3.14122;3.14122
307;compErr;1;9.66e-07;9.66e-07;9.66e-07
307;init;1;0.133916;0.133916;0.133916
307;update;1;2.73997;2.73997;2.73997
307;sync;1;1.19899;1.19899;1.19899
307;evalKnownDf;1;0;0;0
307;write;1;1.7783e-05;1.7783e-05;1.7783e-05
307;trace;1;0;0;0
307;calc_total;1;3.93896;3.93896;3.93896
190;compErr;1;9.86e-07;9.86e-07;9.86e-07
190;init;1;0.133772;0.133772;0.133772
190;update;1;2.74667;2.74667;2.74667
190;sync;1;0.884731;0.884731;0.884731
190;evalKnownDf;1;0;0;0
190;write;1;1.5472e-05;1.5472e-05;1.5472e-05
190;trace;1;0;0;0
190;calc_total;1;3.6314;3.6314;3.6314
255;compErr;1;2.401e-06;2.401e-06;2.401e-06
255;init;1;0.134349;0.134349;0.134349
255;update;1;2.73683;2.73683;2.73683
255;sync;1;1.30009;1.30009;1.30009
255;evalKnownDf;1;0;0;0
255;write;1;3.0278e-05;3.0278e-05;3.0278e-05
255;trace;1;0;0;0
255;calc_total;1;4.03692;4.03692;4.03692
71;compErr;1;1.555e-06;1.555e-06;1.555e-06
71;init;1;0.137515;0.137515;0.137515
71;update;1;2.75535;2.75535;2.75535
71;sync;1;0.448002;0.448002;0.448002
71;evalKnownDf;1;0;0;0
71;write;1;2.1192e-05;2.1192e-05;2.1192e-05
71;trace;1;0;0;0
71;calc_total;1;3.20335;3.20335;3.20335
47;compErr;1;1.676e-06;1.676e-06;1.676e-06
47;init;1;0.134509;0.134509;0.134509
47;update;1;2.71948;2.71948;2.71948
47;sync;1;0.814154;0.814154;0.814154
47;evalKnownDf;1;0;0;0
47;write;1;2.0968e-05;2.0968e-05;2.0968e-05
47;trace;1;0;0;0
47;calc_total;1;3.53363;3.53363;3.53363
116;compErr;1;2.185e-06;2.185e-06;2.185e-06
116;init;1;0.134438;0.134438;0.134438
116;update;1;2.73419;2.73419;2.73419
116;sync;1;0.266224;0.266224;0.266224
116;evalKnownDf;1;0;0;0
116;write;1;1.6565e-05;1.6565e-05;1.6565e-05
116;trace;1;0;0;0
116;calc_total;1;3.00041;3.00041;3.00041
0;total;1;15.498;15.498;15.498
0;total;1;15.4979;15.4979;15.4979
0;total;1;15.498;15.498;15.498
0;total;1;15.498;15.498;15.498
0;total;1;15.498;15.498;15.498
0;total;1;15.498;15.498;15.498
0;total;1;15.498;15.498;15.498
0;total;1;15.498;15.498;15.498
0;total;1;15.498;15.498;15.498
0;total;1;15.498;15.498;15.498
0;total;1;15.498;15.498;15.498
0;total;1;15.4989;15.4989;15.4989
0;total;1;15.5013;15.5013;15.5013
0;total;1;15.499;15.499;15.499
0;total;1;15.5013;15.5013;15.5013
0;total;1;15.5013;15.5013;15.5013
0;total;1;15.5013;15.5013;15.5013
0;total;1;15.5013;15.5013;15.5013
0;total;1;15.5013;15.5013;15.5013
0;total;1;15.4988;15.4988;15.4988
0;total;1;15.5013;15.5013;15.5013
0;total;1;15.4989;15.4989;15.4989
0;total;1;15.498;15.498;15.498
0;total;1;15.5854;15.5854;15.5854
0;total;1;15.5854;15.5854;15.5854
0;total;1;15.5855;15.5855;15.5855
3;compErr;1;1.24e-06;1.24e-06;1.24e-06
3;init;1;0.134641;0.134641;0.134641
3;update;1;2.71752;2.71752;2.71752
3;sync;1;0.677486;0.677486;0.677486
3;evalKnownDf;1;0;0;0
3;write;1;1.8875e-05;1.8875e-05;1.8875e-05
3;trace;1;0;0;0
3;calc_total;1;3.395;3.395;3.395
0;total;1;15.5855;15.5855;15.5855
0;total;1;15.4993;15.4993;15.4993
0;total;1;15.5855;15.5855;15.5855
0;total;1;15.4893;15.4893;15.4893
0;total;1;15.5855;15.5855;15.5855
0;total;1;15.4893;15.4893;15.4893
0;total;1;15.5854;15.5854;15.5854
0;total;1;15.4893;15.4893;15.4893
0;total;1;15.5228;15.5228;15.5228
0;total;1;15.4828;15.4828;15.4828
0;total;1;15.4828;15.4828;15.4828
0;total;1;15.5854;15.5854;15.5854
0;total;1;15.5447;15.5447;15.5447
0;total;1;15.4893;15.4893;15.4893
0;total;1;15.5228;15.5228;15.5228
0;total;1;15.4826;15.4826;15.4826
0;total;1;15.4827;15.4827;15.4827
0;total;1;15.5854;15.5854;15.5854
0;total;1;15.5447;15.5447;15.5447
0;total;1;15.4893;15.4893;15.4893
0;total;1;15.5228;15.5228;15.5228
290;compErr;1;2.515e-06;2.515e-06;2.515e-06
290;init;1;0.135258;0.135258;0.135258
290;update;1;2.73037;2.73037;2.73037
290;sync;1;1.51648;1.51648;1.51648
290;evalKnownDf;1;0;0;0
290;write;1;2.0382e-05;2.0382e-05;2.0382e-05
290;trace;1;0;0;0
290;calc_total;1;4.24685;4.24685;4.24685
0;total;1;15.4829;15.4829;15.4829
0;total;1;15.4827;15.4827;15.4827
0;total;1;15.5854;15.5854;15.5854
0;total;1;15.5447;15.5447;15.5447
72;compErr;1;1.129e-06;1.129e-06;1.129e-06
72;init;1;0.134267;0.134267;0.134267
72;update;1;2.7573;2.7573;2.7573
72;sync;1;0.393611;0.393611;0.393611
72;evalKnownDf;1;0;0;0
72;write;1;1.6176e-05;1.6176e-05;1.6176e-05
72;trace;1;0;0;0
72;calc_total;1;3.15091;3.15091;3.15091
0;total;1;15.541;15.541;15.541
0;total;1;15.4893;15.4893;15.4893
0;total;1;15.5228;15.5228;15.5228
0;total;1;15.4827;15.4827;15.4827
0;total;1;15.5108;15.5108;15.5108
243;compErr;1;1.696e-06;1.696e-06;1.696e-06
243;init;1;0.135192;0.135192;0.135192
243;update;1;2.72659;2.72659;2.72659
243;sync;1;1.18615;1.18615;1.18615
243;evalKnownDf;1;0;0;0
243;write;1;1.8422e-05;1.8422e-05;1.8422e-05
243;trace;1;0;0;0
243;calc_total;1;3.91274;3.91274;3.91274
0;total;1;15.4832;15.4832;15.4832
0;total;1;15.5854;15.5854;15.5854
0;total;1;15.5447;15.5447;15.5447
0;total;1;15.5536;15.5536;15.5536
73;compErr;1;9.45e-07;9.45e-07;9.45e-07
73;init;1;0.135567;0.135567;0.135567
73;update;1;2.73018;2.73018;2.73018
73;sync;1;0.0402871;0.0402871;0.0402871
73;evalKnownDf;1;0;0;0
73;write;1;2.0049e-05;2.0049e-05;2.0049e-05
73;trace;1;0;0;0
73;calc_total;1;2.77047;2.77047;2.77047
0;total;1;15.5412;15.5412;15.5412
0;total;1;15.5337;15.5337;15.5337
0;total;1;15.4893;15.4893;15.4893
0;total;1;15.5228;15.5228;15.5228
0;total;1;15.4829;15.4829;15.4829
0;total;1;15.5108;15.5108;15.5108
0;total;1;15.4832;15.4832;15.4832
0;total;1;15.5704;15.5704;15.5704
0;total;1;15.5854;15.5854;15.5854
0;total;1;15.5447;15.5447;15.5447
0;total;1;15.5538;15.5538;15.5538
74;compErr;1;2.509e-06;2.509e-06;2.509e-06
74;init;1;0.13654;0.13654;0.13654
74;update;1;2.71985;2.71985;2.71985
74;sync;1;0.354332;0.354332;0.354332
74;evalKnownDf;1;0;0;0
74;write;1;1.5608e-05;1.5608e-05;1.5608e-05
74;trace;1;0;0;0
74;calc_total;1;3.07418;3.07418;3.07418
0;total;1;15.5411;15.5411;15.5411
0;total;1;15.5327;15.5327;15.5327
0;total;1;15.4893;15.4893;15.4893
0;total;1;15.5227;15.5227;15.5227
0;total;1;15.4829;15.4829;15.4829
170;compErr;1;1.657e-06;1.657e-06;1.657e-06
170;init;1;0.13513;0.13513;0.13513
170;update;1;2.75965;2.75965;2.75965
170;sync;1;1.28395;1.28395;1.28395
170;evalKnownDf;1;0;0;0
170;write;1;1.7098e-05;1.7098e-05;1.7098e-05
170;trace;1;0;0;0
170;calc_total;1;4.0436;4.0436;4.0436
0;total;1;15.5109;15.5109;15.5109
0;total;1;15.483;15.483;15.483
0;total;1;15.5705;15.5705;15.5705
0;total;1;15.5853;15.5853;15.5853
0;total;1;15.5447;15.5447;15.5447
0;total;1;15.5536;15.5536;15.5536
75;compErr;1;1.129e-06;1.129e-06;1.129e-06
75;init;1;0.134242;0.134242;0.134242
75;update;1;2.74673;2.74673;2.74673
75;sync;1;0.834481;0.834481;0.834481
75;evalKnownDf;1;0;0;0
75;write;1;1.7843e-05;1.7843e-05;1.7843e-05
75;trace;1;0;0;0
75;calc_total;1;3.58121;3.58121;3.58121
0;total;1;15.5412;15.5412;15.5412
0;total;1;15.5336;15.5336;15.5336
0;total;1;15.4893;15.4893;15.4893
222;compErr;1;1.405e-06;1.405e-06;1.405e-06
222;init;1;0.138099;0.138099;0.138099
222;update;1;2.75979;2.75979;2.75979
222;sync;1;0.13006;0.13006;0.13006
222;evalKnownDf;1;0;0;0
222;write;1;1.6434e-05;1.6434e-05;1.6434e-05
222;trace;1;0;0;0
222;calc_total;1;2.88985;2.88985;2.88985
0;total;1;15.5228;15.5228;15.5228
0;total;1;15.4826;15.4826;15.4826
0;total;1;15.5109;15.5109;15.5109
0;total;1;15.4832;15.4832;15.4832
0;total;1;15.5702;15.5702;15.5702
0;total;1;15.5854;15.5854;15.5854
102;sync;1;0.41259;0.41259;0.41259
102;evalKnownDf;1;0;0;0
102;write;1;1.9547e-05;1.9547e-05;1.9547e-05
102;trace;1;0;0;0
102;calc_total;1;3.1446;3.1446;3.1446
0;total;1;15.5447;15.5447;15.5447
0;total;1;15.5537;15.5537;15.5537
76;compErr;1;1.468e-06;1.468e-06;1.468e-06
76;init;1;0.134511;0.134511;0.134511
76;update;1;2.72865;2.72865;2.72865
76;sync;1;0.148218;0.148218;0.148218
76;evalKnownDf;1;0;0;0
76;write;1;1.8922e-05;1.8922e-05;1.8922e-05
76;trace;1;0;0;0
76;calc_total;1;2.87686;2.87686;2.87686
0;total;1;15.541;15.541;15.541
0;total;1;15.5327;15.5327;15.5327
0;total;1;15.4893;15.4893;15.4893
0;total;1;15.5228;15.5228;15.5228
0;total;1;15.4829;15.4829;15.4829
0;total;1;15.5108;15.5108;15.5108
0;total;1;15.4828;15.4828;15.4828
0;total;1;15.5702;15.5702;15.5702
0;total;1;15.5853;15.5853;15.5853
0;total;1;15.5447;15.5447;15.5447
0;total;1;15.5536;15.5536;15.5536
77;compErr;1;1.543e-06;1.543e-06;1.543e-06
77;init;1;0.134646;0.134646;0.134646
77;update;1;2.7446;2.7446;2.7446
77;sync;1;0.270492;0.270492;0.270492
77;evalKnownDf;1;0;0;0
77;write;1;1.7795e-05;1.7795e-05;1.7795e-05
77;trace;1;0;0;0
77;calc_total;1;3.01509;3.01509;3.01509
0;total;1;15.5411;15.5411;15.5411
0;total;1;15.5337;15.5337;15.5337
0;total;1;15.4893;15.4893;15.4893
0;total;1;15.5227;15.5227;15.5227
0;total;1;15.4827;15.4827;15.4827
0;total;1;15.5109;15.5109;15.5109
0;total;1;15.4827;15.4827;15.4827
0;total;1;15.5705;15.5705;15.5705
0;total;1;15.5854;15.5854;15.5854
0;total;1;15.5447;15.5447;15.5447
0;total;1;15.5536;15.5536;15.5536
78;compErr;1;2.248e-06;2.248e-06;2.248e-06
78;init;1;0.136497;0.136497;0.136497
78;update;1;2.72714;2.72714;2.72714
78;sync;1;1.15604;1.15604;1.15604
78;evalKnownDf;1;0;0;0
78;write;1;1.5478e-05;1.5478e-05;1.5478e-05
78;trace;1;0;0;0
78;calc_total;1;3.88318;3.88318;3.88318
0;total;1;15.5411;15.5411;15.5411
0;total;1;15.5337;15.5337;15.5337
0;total;1;15.4893;15.4893;15.4893
0;total;1;15.5228;15.5228;15.5228
0;total;1;15.4829;15.4829;15.4829
0;total;1;15.5108;15.5108;15.5108
0;total;1;15.4825;15.4825;15.4825
0;total;1;15.5705;15.5705;15.5705
0;total;1;15.5854;15.5854;15.5854
0;total;1;15.5433;15.5433;15.5433
0;total;1;15.5538;15.5538;15.5538
79;compErr;1;1.857e-06;1.857e-06;1.857e-06
79;init;1;0.133871;0.133871;0.133871
79;update;1;2.72974;2.72974;2.72974
79;sync;1;1.24742;1.24742;1.24742
79;evalKnownDf;1;0;0;0
79;write;1;2.121e-05;2.121e-05;2.121e-05
79;trace;1;0;0;0
79;calc_total;1;3.97716;3.97716;3.97716
0;total;1;15.5411;15.5411;15.5411
0;total;1;15.5336;15.5336;15.5336
0;total;1;15.4892;15.4892;15.4892
0;total;1;15.5227;15.5227;15.5227
0;total;1;15.4827;15.4827;15.4827
0;total;1;15.5108;15.5108;15.5108
0;total;1;15.4826;15.4826;15.4826
0;total;1;15.5705;15.5705;15.5705
0;total;1;15.5854;15.5854;15.5854
0;total;1;15.5433;15.5433;15.5433
0;total;1;15.5538;15.5538;15.5538
80;compErr;1;2.232e-06;2.232e-06;2.232e-06
80;init;1;0.13621;0.13621;0.13621
80;update;1;2.72248;2.72248;2.72248
80;sync;1;0.0296816;0.0296816;0.0296816
80;evalKnownDf;1;0;0;0
80;write;1;2.4473e-05;2.4473e-05;2.4473e-05
80;trace;1;0;0;0
80;calc_total;1;2.75216;2.75216;2.75216
0;total;1;15.5412;15.5412;15.5412
0;total;1;15.5336;15.5336;15.5336
0;total;1;15.4892;15.4892;15.4892
0;total;1;15.5228;15.5228;15.5228
0;total;1;15.4829;15.4829;15.4829
0;total;1;15.5109;15.5109;15.5109
0;total;1;15.4832;15.4832;15.4832
0;total;1;15.5705;15.5705;15.5705
0;total;1;15.5853;15.5853;15.5853
0;total;1;15.5447;15.5447;15.5447
0;total;1;15.5535;15.5535;15.5535
81;compErr;1;2.025e-06;2.025e-06;2.025e-06
81;init;1;0.134067;0.134067;0.134067
81;update;1;2.721;2.721;2.721
81;sync;1;0.984086;0.984086;0.984086
81;evalKnownDf;1;0;0;0
81;write;1;2.1224e-05;2.1224e-05;2.1224e-05
81;trace;1;0;0;0
81;calc_total;1;3.70509;3.70509;3.70509
0;total;1;15.541;15.541;15.541
0;total;1;15.5337;15.5337;15.5337
0;total;1;15.4892;15.4892;15.4892
0;total;1;15.523;15.523;15.523
0;total;1;15.4827;15.4827;15.4827
0;total;1;15.5109;15.5109;15.5109
0;total;1;15.4825;15.4825;15.4825
0;total;1;15.5705;15.5705;15.5705
0;total;1;15.5854;15.5854;15.5854
0;total;1;15.5447;15.5447;15.5447
0;total;1;15.5537;15.5537;15.5537
82;compErr;1;1.434e-06;1.434e-06;1.434e-06
82;init;1;0.133682;0.133682;0.133682
82;update;1;2.72244;2.72244;2.72244
82;sync;1;1.13143;1.13143;1.13143
82;evalKnownDf;1;0;0;0
82;write;1;2.0177e-05;2.0177e-05;2.0177e-05
82;trace;1;0;0;0
82;calc_total;1;3.85387;3.85387;3.85387
0;total;1;15.5412;15.5412;15.5412
0;total;1;15.5336;15.5336;15.5336
0;total;1;15.4892;15.4892;15.4892
0;total;1;15.523;15.523;15.523
0;total;1;15.4827;15.4827;15.4827
0;total;1;15.5109;15.5109;15.5109
0;total;1;15.4825;15.4825;15.4825
0;total;1;15.5705;15.5705;15.5705
0;total;1;15.5854;15.5854;15.5854
0;total;1;15.5447;15.5447;15.5447
0;total;1;15.5538;15.5538;15.5538
83;compErr;1;2.705e-06;2.705e-06;2.705e-06
83;init;1;0.134697;0.134697;0.134697
83;update;1;2.74821;2.74821;2.74821
83;sync;1;0.458169;0.458169;0.458169
83;evalKnownDf;1;0;0;0
83;write;1;2.3064e-05;2.3064e-05;2.3064e-05
83;trace;1;0;0;0
83;calc_total;1;3.20638;3.20638;3.20638
0;total;1;15.541;15.541;15.541
0;total;1;15.5336;15.5336;15.5336
208;compErr;1;7.79e-07;7.79e-07;7.79e-07
208;init;1;0.133872;0.133872;0.133872
208;update;1;2.75038;2.75038;2.75038
208;sync;1;0.170086;0.170086;0.170086
208;evalKnownDf;1;0;0;0
208;write;1;1.5827e-05;1.5827e-05;1.5827e-05
208;trace;1;0;0;0
208;calc_total;1;2.92047;2.92047;2.92047
0;total;1;15.4892;15.4892;15.4892
0;total;1;15.523;15.523;15.523
0;total;1;15.4829;15.4829;15.4829
0;total;1;15.5109;15.5109;15.5109
0;total;1;15.4825;15.4825;15.4825
0;total;1;15.5705;15.5705;15.5705
0;total;1;15.5854;15.5854;15.5854
0;total;1;15.5447;15.5447;15.5447
0;total;1;15.5535;15.5535;15.5535
84;compErr;1;1.532e-06;1.532e-06;1.532e-06
84;init;1;0.134602;0.134602;0.134602
84;update;1;2.73805;2.73805;2.73805
84;sync;1;0.656866;0.656866;0.656866
84;evalKnownDf;1;0;0;0
84;write;1;2.1073e-05;2.1073e-05;2.1073e-05
84;trace;1;0;0;0
84;calc_total;1;3.39491;3.39491;3.39491
0;total;1;15.5411;15.5411;15.5411
0;total;1;15.5336;15.5336;15.5336
0;total;1;15.4892;15.4892;15.4892
0;total;1;15.5227;15.5227;15.5227
0;total;1;15.4828;15.4828;15.4828
0;total;1;15.5109;15.5109;15.5109
0;total;1;15.4826;15.4826;15.4826
0;total;1;15.5705;15.5705;15.5705
0;total;1;15.5854;15.5854;15.5854
0;total;1;15.5447;15.5447;15.5447
0;total;1;15.5537;15.5537;15.5537
85;compErr;1;1.422e-06;1.422e-06;1.422e-06
85;init;1;0.134477;0.134477;0.134477
85;update;1;2.75293;2.75293;2.75293
85;sync;1;0.598445;0.598445;0.598445
85;evalKnownDf;1;0;0;0
85;write;1;1.7781e-05;1.7781e-05;1.7781e-05
85;trace;1;0;0;0
85;calc_total;1;3.35138;3.35138;3.35138
0;total;1;15.5413;15.5413;15.5413
0;total;1;15.5326;15.5326;15.5326
0;total;1;15.4892;15.4892;15.4892
0;total;1;15.5227;15.5227;15.5227
0;total;1;15.4828;15.4828;15.4828
0;total;1;15.5111;15.5111;15.5111
0;total;1;15.4825;15.4825;15.4825
0;total;1;15.5702;15.5702;15.5702
0;total;1;15.5854;15.5854;15.5854
0;total;1;15.5447;15.5447;15.5447
0;total;1;15.5537;15.5537;15.5537
86;compErr;1;1.516e-06;1.516e-06;1.516e-06
86;init;1;0.134229;0.134229;0.134229
86;update;1;2.74757;2.74757;2.74757
86;sync;1;0.540629;0.540629;0.540629
86;evalKnownDf;1;0;0;0
86;write;1;1.8924e-05;1.8924e-05;1.8924e-05
86;trace;1;0;0;0
86;calc_total;1;3.2882;3.2882;3.2882
0;total;1;15.5413;15.5413;15.5413
0;total;1;15.5331;15.5331;15.5331
0;total;1;15.4892;15.4892;15.4892
0;total;1;15.523;15.523;15.523
0;total;1;15.4827;15.4827;15.4827
0;total;1;15.5109;15.5109;15.5109
0;total;1;15.4832;15.4832;15.4832
0;total;1;15.5702;15.5702;15.5702
0;total;1;15.5447;15.5447;15.5447
0;total;1;15.5536;15.5536;15.5536
87;compErr;1;1.125e-06;1.125e-06;1.125e-06
87;init;1;0.133925;0.133925;0.133925
87;update;1;2.73205;2.73205;2.73205
87;sync;1;0.968752;0.968752;0.968752
87;evalKnownDf;1;0;0;0
87;write;1;2.0337e-05;2.0337e-05;2.0337e-05
87;trace;1;0;0;0
87;calc_total;1;3.7008;3.7008;3.7008
0;total;1;15.5412;15.5412;15.5412
0;total;1;15.5337;15.5337;15.5337
0;total;1;15.4892;15.4892;15.4892
0;total;1;15.523;15.523;15.523
0;total;1;15.4829;15.4829;15.4829
0;total;1;15.5111;15.5111;15.5111
0;total;1;15.4829;15.4829;15.4829
0;total;1;15.5702;15.5702;15.5702
0;total;1;15.5447;15.5447;15.5447
135;compErr;1;2.107e-06;2.107e-06;2.107e-06
135;init;1;0.133947;0.133947;0.133947
135;update;1;2.72235;2.72235;2.72235
135;sync;1;0.950339;0.950339;0.950339
135;evalKnownDf;1;0;0;0
135;write;1;2.3576e-05;2.3576e-05;2.3576e-05
135;trace;1;0;0;0
135;calc_total;1;3.67269;3.67269;3.67269
0;total;1;15.5536;15.5536;15.5536
88;compErr;1;1.615e-06;1.615e-06;1.615e-06
88;init;1;0.134408;0.134408;0.134408
88;update;1;2.75343;2.75343;2.75343
88;sync;1;0.322634;0.322634;0.322634
88;evalKnownDf;1;0;0;0
88;write;1;1.5394e-05;1.5394e-05;1.5394e-05
88;trace;1;0;0;0
88;calc_total;1;3.07607;3.07607;3.07607
0;total;1;15.5413;15.5413;15.5413
0;total;1;15.5331;15.5331;15.5331
0;total;1;15.4892;15.4892;15.4892
0;total;1;15.523;15.523;15.523
0;total;1;15.4829;15.4829;15.4829
0;total;1;15.5111;15.5111;15.5111
0;total;1;15.4832;15.4832;15.4832
0;total;1;15.5703;15.5703;15.5703
0;total;1;15.5447;15.5447;15.5447
0;total;1;15.5537;15.5537;15.5537
89;compErr;1;9.95e-07;9.95e-07;9.95e-07
89;init;1;0.13474;0.13474;0.13474
89;update;1;2.72722;2.72722;2.72722
89;sync;1;0.789772;0.789772;0.789772
89;evalKnownDf;1;0;0;0
89;write;1;1.7771e-05;1.7771e-05;1.7771e-05
89;trace;1;0;0;0
89;calc_total;1;3.51699;3.51699;3.51699
0;total;1;15.5411;15.5411;15.5411
0;total;1;15.5328;15.5328;15.5328
0;total;1;15.4892;15.4892;15.4892
0;total;1;15.523;15.523;15.523
0;total;1;15.4829;15.4829;15.4829
0;total;1;15.5109;15.5109;15.5109
0;total;1;15.4825;15.4825;15.4825
0;total;1;15.5702;15.5702;15.5702
0;total;1;15.5447;15.5447;15.5447
0;total;1;15.5538;15.5538;15.5538
90;compErr;1;1.749e-06;1.749e-06;1.749e-06
90;init;1;0.134032;0.134032;0.134032
90;update;1;2.76807;2.76807;2.76807
90;sync;1;1.34287;1.34287;1.34287
90;evalKnownDf;1;0;0;0
90;write;1;1.6183e-05;1.6183e-05;1.6183e-05
90;trace;1;0;0;0
90;calc_total;1;4.11094;4.11094;4.11094
0;total;1;15.5413;15.5413;15.5413
0;total;1;15.5333;15.5333;15.5333
0;total;1;15.4892;15.4892;15.4892
0;total;1;15.5227;15.5227;15.5227
0;total;1;15.4829;15.4829;15.4829
0;total;1;15.5111;15.5111;15.5111
0;total;1;15.4825;15.4825;15.4825
0;total;1;15.5702;15.5702;15.5702
0;total;1;15.5447;15.5447;15.5447
0;total;1;15.5538;15.5538;15.5538
91;compErr;1;1.887e-06;1.887e-06;1.887e-06
91;init;1;0.136944;0.136944;0.136944
91;update;1;2.75933;2.75933;2.75933
91;sync;1;0.634012;0.634012;0.634012
91;evalKnownDf;1;0;0;0
91;write;1;1.6613e-05;1.6613e-05;1.6613e-05
91;trace;1;0;0;0
91;calc_total;1;3.39334;3.39334;3.39334
0;total;1;15.5413;15.5413;15.5413
0;total;1;15.5332;15.5332;15.5332
0;total;1;15.523;15.523;15.523
0;total;1;15.4827;15.4827;15.4827
0;total;1;15.5111;15.5111;15.5111
0;total;1;15.4832;15.4832;15.4832
0;total;1;15.5703;15.5703;15.5703
0;total;1;15.5447;15.5447;15.5447
0;total;1;15.5536;15.5536;15.5536
92;compErr;1;1.719e-06;1.719e-06;1.719e-06
92;init;1;0.134729;0.134729;0.134729
92;update;1;2.72207;2.72207;2.72207
92;sync;1;0.770929;0.770929;0.770929
92;evalKnownDf;1;0;0;0
92;write;1;1.7444e-05;1.7444e-05;1.7444e-05
92;trace;1;0;0;0
92;calc_total;1;3.493;3.493;3.493
0;total;1;15.5411;15.5411;15.5411
0;total;1;15.5336;15.5336;15.5336
0;total;1;15.5227;15.5227;15.5227
0;total;1;15.4829;15.4829;15.4829
0;total;1;15.5111;15.5111;15.5111
0;total;1;15.4826;15.4826;15.4826
0;total;1;15.5702;15.5702;15.5702
0;total;1;15.5447;15.5447;15.5447
0;total;1;15.5537;15.5537;15.5537
93;compErr;1;1.05e-06;1.05e-06;1.05e-06
93;init;1;0.134997;0.134997;0.134997
93;update;1;2.7479;2.7479;2.7479
93;sync;1;0.784749;0.784749;0.784749
93;evalKnownDf;1;0;0;0
93;write;1;1.8447e-05;1.8447e-05;1.8447e-05
93;trace;1;0;0;0
93;calc_total;1;3.53265;3.53265;3.53265
0;total;1;15.5412;15.5412;15.5412
0;total;1;15.5327;15.5327;15.5327
0;total;1;15.5111;15.5111;15.5111
0;total;1;15.5702;15.5702;15.5702
0;total;1;15.5538;15.5538;15.5538
94;compErr;1;7.4e-07;7.4e-07;7.4e-07
94;init;1;0.133895;0.133895;0.133895
94;update;1;2.74774;2.74774;2.74774
94;sync;1;1.27296;1.27296;1.27296
94;evalKnownDf;1;0;0;0
94;write;1;1.4753e-05;1.4753e-05;1.4753e-05
94;trace;1;0;0;0
94;calc_total;1;4.0207;4.0207;4.0207
0;total;1;15.5411;15.5411;15.5411
165;compErr;1;1.769e-06;1.769e-06;1.769e-06
165;init;1;0.133985;0.133985;0.133985
165;update;1;2.71846;2.71846;2.71846
165;sync;1;1.16915;1.16915;1.16915
165;evalKnownDf;1;0;0;0
165;write;1;2.3006e-05;2.3006e-05;2.3006e-05
165;trace;1;0;0;0
165;calc_total;1;3.88761;3.88761;3.88761
0;total;1;15.5328;15.5328;15.5328
0;total;1;15.5111;15.5111;15.5111
0;total;1;15.5703;15.5703;15.5703
0;total;1;15.5537;15.5537;15.5537
95;compErr;1;1.414e-06;1.414e-06;1.414e-06
95;init;1;0.133867;0.133867;0.133867
95;update;1;2.71804;2.71804;2.71804
95;sync;1;1.30505;1.30505;1.30505
95;evalKnownDf;1;0;0;0
95;write;1;2.0386e-05;2.0386e-05;2.0386e-05
95;trace;1;0;0;0
95;calc_total;1;4.02309;4.02309;4.02309
0;total;1;15.5413;15.5413;15.5413
0;total;1;15.5336;15.5336;15.5336
0;total;1;15.5111;15.5111;15.5111
0;total;1;15.5702;15.5702;15.5702
0;total;1;15.5537;15.5537;15.5537
0;total;1;15.5336;15.5336;15.5336
0;total;1;15.5702;15.5702;15.5702
282;compErr;1;1.645e-06;1.645e-06;1.645e-06
282;init;1;0.134316;0.134316;0.134316
282;update;1;2.7303;2.7303;2.7303
282;sync;1;0.595908;0.595908;0.595908
282;evalKnownDf;1;0;0;0
282;write;1;1.5269e-05;1.5269e-05;1.5269e-05
282;trace;1;0;0;0
282;calc_total;1;3.32621;3.32621;3.32621
283;compErr;1;7.11e-07;7.11e-07;7.11e-07
283;init;1;0.134377;0.134377;0.134377
283;update;1;2.77127;2.77127;2.77127
283;sync;1;0.38731;0.38731;0.38731
283;evalKnownDf;1;0;0;0
283;write;1;1.4048e-05;1.4048e-05;1.4048e-05
283;trace;1;0;0;0
283;calc_total;1;3.15858;3.15858;3.15858
284;compErr;1;1.92e-06;1.92e-06;1.92e-06
284;init;1;0.134824;0.134824;0.134824
284;update;1;2.76193;2.76193;2.76193
284;sync;1;0.794599;0.794599;0.794599
284;evalKnownDf;1;0;0;0
284;write;1;1.6671e-05;1.6671e-05;1.6671e-05
284;trace;1;0;0;0
284;calc_total;1;3.55653;3.55653;3.55653
285;compErr;1;1.297e-06;1.297e-06;1.297e-06
285;init;1;0.134712;0.134712;0.134712
285;update;1;2.75436;2.75436;2.75436
285;sync;1;0.84419;0.84419;0.84419
285;evalKnownDf;1;0;0;0
285;write;1;1.6458e-05;1.6458e-05;1.6458e-05
285;trace;1;0;0;0
285;calc_total;1;3.59855;3.59855;3.59855
286;compErr;1;1.055e-06;1.055e-06;1.055e-06
286;init;1;0.134648;0.134648;0.134648
286;update;1;2.71174;2.71174;2.71174
286;sync;1;0.520431;0.520431;0.520431
286;evalKnownDf;1;0;0;0
286;write;1;1.8312e-05;1.8312e-05;1.8312e-05
286;trace;1;0;0;0
286;calc_total;1;3.23217;3.23217;3.23217
0;total;1;15.4644;15.4644;15.4644
0;total;1;15.4642;15.4642;15.4642
0;total;1;15.4641;15.4641;15.4641
0;total;1;15.4643;15.4643;15.4643
0;total;1;15.4641;15.4641;15.4641
269;compErr;1;2.264e-06;2.264e-06;2.264e-06
269;init;1;0.134522;0.134522;0.134522
269;update;1;2.76029;2.76029;2.76029
269;sync;1;1.21783;1.21783;1.21783
269;evalKnownDf;1;0;0;0
269;write;1;1.7506e-05;1.7506e-05;1.7506e-05
269;trace;1;0;0;0
269;calc_total;1;3.97811;3.97811;3.97811
0;total;1;15.4642;15.4642;15.4642
0;total;1;15.4645;15.4645;15.4645
0;total;1;15.4647;15.4647;15.4647
0;total;1;15.4644;15.4644;15.4644
0;total;1;15.4644;15.4644;15.4644
0;total;1;15.4641;15.4641;15.4641
0;total;1;15.4644;15.4644;15.4644
0;total;1;15.4643;15.4643;15.4643
0;total;1;15.4641;15.4641;15.4641
0;total;1;15.4642;15.4642;15.4642
0;total;1;15.4643;15.4643;15.4643
0;total;1;15.4643;15.4643;15.4643
0;total;1;15.4643;15.4643;15.4643
0;total;1;15.4643;15.4643;15.4643
0;total;1;15.4642;15.4642;15.4642
0;total;1;15.4643;15.4643;15.4643
0;total;1;15.4643;15.4643;15.4643
0;total;1;15.4643;15.4643;15.4643
0;total;1;15.4643;15.4643;15.4643
355;compErr;1;1.644e-06;1.644e-06;1.644e-06
355;init;1;0.136879;0.136879;0.136879
355;update;1;2.76325;2.76325;2.76325
355;sync;1;0.100059;0.100059;0.100059
355;evalKnownDf;1;0;0;0
355;write;1;1.4778e-05;1.4778e-05;1.4778e-05
355;trace;1;0;0;0
355;calc_total;1;2.86331;2.86331;2.86331
332;compErr;1;7.66e-07;7.66e-07;7.66e-07
332;init;1;0.134077;0.134077;0.134077
332;update;1;2.7429;2.7429;2.7429
332;sync;1;0.613884;0.613884;0.613884
332;evalKnownDf;1;0;0;0
332;write;1;1.8964e-05;1.8964e-05;1.8964e-05
332;trace;1;0;0;0
332;calc_total;1;3.35678;3.35678;3.35678
379;compErr;1;1.233e-06;1.233e-06;1.233e-06
379;init;1;0.135813;0.135813;0.135813
379;update;1;2.76461;2.76461;2.76461
379;sync;1;1.20689;1.20689;1.20689
379;evalKnownDf;1;0;0;0
379;write;1;1.6973e-05;1.6973e-05;1.6973e-05
379;trace;1;0;0;0
379;calc_total;1;3.97151;3.97151;3.97151
356;compErr;1;1.968e-06;1.968e-06;1.968e-06
356;init;1;0.134202;0.134202;0.134202
356;update;1;2.74105;2.74105;2.74105
356;sync;1;0.598899;0.598899;0.598899
356;evalKnownDf;1;0;0;0
356;write;1;1.7395e-05;1.7395e-05;1.7395e-05
356;trace;1;0;0;0
356;calc_total;1;3.33995;3.33995;3.33995
333;compErr;1;9.38e-07;9.38e-07;9.38e-07
333;init;1;0.134475;0.134475;0.134475
333;update;1;2.77076;2.77076;2.77076
333;sync;1;0.367063;0.367063;0.367063
333;evalKnownDf;1;0;0;0
333;write;1;1.7782e-05;1.7782e-05;1.7782e-05
333;trace;1;0;0;0
333;calc_total;1;3.13782;3.13782;3.13782
380;compErr;1;1.172e-06;1.172e-06;1.172e-06
380;init;1;0.134854;0.134854;0.134854
380;update;1;2.76815;2.76815;2.76815
380;sync;1;0.231826;0.231826;0.231826
380;evalKnownDf;1;0;0;0
380;write;1;1.5297e-05;1.5297e-05;1.5297e-05
380;trace;1;0;0;0
380;calc_total;1;2.99997;2.99997;2.99997
357;compErr;1;1.941e-06;1.941e-06;1.941e-06
357;init;1;0.133886;0.133886;0.133886
357;update;1;2.74373;2.74373;2.74373
357;sync;1;0.517354;0.517354;0.517354
357;evalKnownDf;1;0;0;0
357;write;1;2.013e-05;2.013e-05;2.013e-05
357;trace;1;0;0;0
357;calc_total;1;3.26109;3.26109;3.26109
334;compErr;1;1.062e-06;1.062e-06;1.062e-06
334;init;1;0.134357;0.134357;0.134357
334;update;1;2.78935;2.78935;2.78935
334;sync;1;1.37116;1.37116;1.37116
334;evalKnownDf;1;0;0;0
334;write;1;1.3585e-05;1.3585e-05;1.3585e-05
334;trace;1;0;0;0
334;calc_total;1;4.1605;4.1605;4.1605
381;compErr;1;6.75e-07;6.75e-07;6.75e-07
381;init;1;0.133983;0.133983;0.133983
381;update;1;2.76266;2.76266;2.76266
381;sync;1;0.912009;0.912009;0.912009
381;evalKnownDf;1;0;0;0
381;write;1;1.5019e-05;1.5019e-05;1.5019e-05
381;trace;1;0;0;0
381;calc_total;1;3.67467;3.67467;3.67467
358;compErr;1;1.346e-06;1.346e-06;1.346e-06
358;init;1;0.134014;0.134014;0.134014
358;update;1;2.70986;2.70986;2.70986
358;sync;1;0.828461;0.828461;0.828461
358;evalKnownDf;1;0;0;0
358;write;1;2.0127e-05;2.0127e-05;2.0127e-05
358;trace;1;0;0;0
358;calc_total;1;3.53832;3.53832;3.53832
335;compErr;1;1.757e-06;1.757e-06;1.757e-06
335;init;1;0.134459;0.134459;0.134459
335;update;1;2.77705;2.77705;2.77705
335;sync;1;1.42687;1.42687;1.42687
335;evalKnownDf;1;0;0;0
335;write;1;1.6531e-05;1.6531e-05;1.6531e-05
335;trace;1;0;0;0
335;calc_total;1;4.20392;4.20392;4.20392
382;compErr;1;1.075e-06;1.075e-06;1.075e-06
382;init;1;0.134167;0.134167;0.134167
382;update;1;2.75797;2.75797;2.75797
382;sync;1;0.598494;0.598494;0.598494
382;evalKnownDf;1;0;0;0
382;write;1;1.6583e-05;1.6583e-05;1.6583e-05
382;trace;1;0;0;0
382;calc_total;1;3.35646;3.35646;3.35646
359;compErr;1;1.644e-06;1.644e-06;1.644e-06
359;init;1;0.137175;0.137175;0.137175
359;update;1;2.71655;2.71655;2.71655
359;sync;1;0.267078;0.267078;0.267078
359;evalKnownDf;1;0;0;0
359;write;1;1.9226e-05;1.9226e-05;1.9226e-05
359;trace;1;0;0;0
359;calc_total;1;2.98363;2.98363;2.98363
0;total;1;15.4734;15.4734;15.4734
383;compErr;1;2.159e-06;2.159e-06;2.159e-06
383;init;1;0.133952;0.133952;0.133952
383;update;1;2.72135;2.72135;2.72135
383;sync;1;0.9261;0.9261;0.9261
383;evalKnownDf;1;0;0;0
383;write;1;2.9752e-05;2.9752e-05;2.9752e-05
383;trace;1;0;0;0
383;calc_total;1;3.64745;3.64745;3.64745
0;total;1;15.5114;15.5114;15.5114
0;total;1;15.4774;15.4774;15.4774
0;total;1;15.4371;15.4371;15.4371
0;total;1;15.5114;15.5114;15.5114
0;total;1;15.4732;15.4732;15.4732
0;total;1;15.4371;15.4371;15.4371
0;total;1;15.5111;15.5111;15.5111
0;total;1;15.4731;15.4731;15.4731
0;total;1;15.4371;15.4371;15.4371
0;total;1;15.5114;15.5114;15.5114
0;total;1;15.4774;15.4774;15.4774
0;total;1;15.437;15.437;15.437
0;total;1;15.5114;15.5114;15.5114
0;total;1;15.4774;15.4774;15.4774
0;total;1;15.4371;15.4371;15.4371
0;total;1;15.5114;15.5114;15.5114
0;total;1;15.4722;15.4722;15.4722
0;total;1;15.437;15.437;15.437
0;total;1;15.5114;15.5114;15.5114
0;total;1;15.4723;15.4723;15.4723
0;total;1;15.437;15.437;15.437
0;total;1;15.5112;15.5112;15.5112
0;total;1;15.4732;15.4732;15.4732
0;total;1;15.437;15.437;15.437
0;total;1;15.5112;15.5112;15.5112
0;total;1;15.4731;15.4731;15.4731
0;total;1;15.437;15.437;15.437
0;total;1;15.5114;15.5114;15.5114
0;total;1;15.4774;15.4774;15.4774
0;total;1;15.437;15.437;15.437
0;total;1;15.5111;15.5111;15.5111
0;total;1;15.4731;15.4731;15.4731
0;total;1;15.437;15.437;15.437
0;total;1;15.5114;15.5114;15.5114
0;total;1;15.4723;15.4723;15.4723
0;total;1;15.4371;15.4371;15.4371
0;total;1;15.511;15.511;15.511
0;total;1;15.4723;15.4723;15.4723
0;total;1;15.4371;15.4371;15.4371
0;total;1;15.511;15.511;15.511
0;total;1;15.4723;15.4723;15.4723
0;total;1;15.4371;15.4371;15.4371
0;total;1;15.511;15.511;15.511
0;total;1;15.4723;15.4723;15.4723
0;total;1;15.437;15.437;15.437
0;total;1;15.511;15.511;15.511
0;total;1;15.4723;15.4723;15.4723
0;total;1;15.437;15.437;15.437
0;total;1;15.511;15.511;15.511
0;total;1;15.4723;15.4723;15.4723
0;total;1;15.4371;15.4371;15.4371
0;total;1;15.511;15.511;15.511
0;total;1;15.4723;15.4723;15.4723
0;total;1;15.437;15.437;15.437
0;total;1;15.511;15.511;15.511
0;total;1;15.4723;15.4723;15.4723
0;total;1;15.437;15.437;15.437
0;total;1;15.511;15.511;15.511
0;total;1;15.4723;15.4723;15.4723
0;total;1;15.437;15.437;15.437
0;total;1;15.511;15.511;15.511
0;total;1;15.4723;15.4723;15.4723
0;total;1;15.437;15.437;15.437
0;total;1;15.511;15.511;15.511
0;total;1;15.4723;15.4723;15.4723
0;total;1;15.4371;15.4371;15.4371
0;total;1;15.511;15.511;15.511
0;total;1;15.4723;15.4723;15.4723
0;total;1;15.4371;15.4371;15.4371
0;total;1;15.511;15.511;15.511
0;total;1;15.4371;15.4371;15.4371
