# Supplementary material for: A Halo abstraction for distributed n-dimensional structured grids within the C++ PGAS library DASH
Source: PeerJ Comput Sci. 2023 Feb 3;9:e1203. doi: 10.7717/peerj-cs.1203 (PMC10280232; doi:10.7717/peerj-cs.1203)
Supplement: Supplemental Information 4 [file peerj-cs-09-1203-s004.gz › raw_dash_scafes/res_2d_sc/strong/scafes_heat2d_n1_c12_45000_28658284.out]

SCAFES
REMARK: No time step width tau was specified.
 Set tau=1.0 and proceeded. 

Energy start: 300
Energy end  : 285.741
# unit_id;function_name;num_calls;avg_runtime;min_runtime;max_runtime
0;compErr;1;1.717e-06;1.717e-06;1.717e-06
0;init;1;5.41092;5.41092;5.41092
0;update;1;102.459;102.459;102.459
0;sync;1;0.441059;0.441059;0.441059
0;evalKnownDf;1;0;0;0
0;write;1;2.7009e-05;2.7009e-05;2.7009e-05
0;trace;1;0;0;0
0;calc_total;1;102.9;102.9;102.9
0;total;1;139.411;139.411;139.411
1;compErr;1;2.065e-06;2.065e-06;2.065e-06
1;init;1;5.42038;5.42038;5.42038
1;update;1;102.559;102.559;102.559
1;sync;1;0.389096;0.389096;0.389096
1;evalKnownDf;1;0;0;0
1;write;1;2.4778e-05;2.4778e-05;2.4778e-05
1;trace;1;0;0;0
1;calc_total;1;102.948;102.948;102.948
0;total;1;139.411;139.411;139.411
2;compErr;1;1.612e-06;1.612e-06;1.612e-06
2;init;1;5.40379;5.40379;5.40379
2;update;1;102.893;102.893;102.893
2;sync;1;0.0679816;0.0679816;0.0679816
2;evalKnownDf;1;0;0;0
2;write;1;2.8066e-05;2.8066e-05;2.8066e-05
2;trace;1;0;0;0
2;calc_total;1;102.961;102.961;102.961
0;total;1;139.411;139.411;139.411
3;compErr;1;1.594e-06;1.594e-06;1.594e-06
3;init;1;5.41759;5.41759;5.41759
3;update;1;102.333;102.333;102.333
3;sync;1;0.5441;0.5441;0.5441
3;evalKnownDf;1;0;0;0
3;write;1;2.2623e-05;2.2623e-05;2.2623e-05
3;trace;1;0;0;0
3;calc_total;1;102.877;102.877;102.877
0;total;1;139.411;139.411;139.411
4;compErr;1;1.511e-06;1.511e-06;1.511e-06
4;init;1;5.51029;5.51029;5.51029
4;update;1;101.923;101.923;101.923
4;sync;1;1.23608;1.23608;1.23608
4;evalKnownDf;1;0;0;0
4;write;1;1.8388e-05;1.8388e-05;1.8388e-05
4;trace;1;0;0;0
4;calc_total;1;103.159;103.159;103.159
0;total;1;139.411;139.411;139.411
5;compErr;1;9.99e-07;9.99e-07;9.99e-07
5;init;1;5.43411;5.43411;5.43411
5;update;1;102.4;102.4;102.4
5;sync;1;0.846115;0.846115;0.846115
5;evalKnownDf;1;0;0;0
5;write;1;2.2269e-05;2.2269e-05;2.2269e-05
5;trace;1;0;0;0
5;calc_total;1;103.246;103.246;103.246
0;total;1;139.411;139.411;139.411
6;compErr;1;2.012e-06;2.012e-06;2.012e-06
6;init;1;5.42235;5.42235;5.42235
6;update;1;101.792;101.792;101.792
6;sync;1;1.2159;1.2159;1.2159
6;evalKnownDf;1;0;0;0
6;write;1;2.6931e-05;2.6931e-05;2.6931e-05
6;trace;1;0;0;0
6;calc_total;1;103.008;103.008;103.008
0;total;1;139.411;139.411;139.411
7;compErr;1;3.034e-06;3.034e-06;3.034e-06
7;init;1;5.41367;5.41367;5.41367
7;update;1;100.915;100.915;100.915
7;sync;1;4.63747;4.63747;4.63747
7;evalKnownDf;1;0;0;0
7;write;1;2.3762e-05;2.3762e-05;2.3762e-05
7;trace;1;0;0;0
7;calc_total;1;105.552;105.552;105.552
0;total;1;139.411;139.411;139.411
8;compErr;1;1.359e-06;1.359e-06;1.359e-06
8;init;1;5.41796;5.41796;5.41796
8;update;1;102.87;102.87;102.87
8;sync;1;0.0926317;0.0926317;0.0926317
8;evalKnownDf;1;0;0;0
8;write;1;2.2574e-05;2.2574e-05;2.2574e-05
8;trace;1;0;0;0
8;calc_total;1;102.962;102.962;102.962
0;total;1;139.411;139.411;139.411
9;compErr;1;2.739e-06;2.739e-06;2.739e-06
9;init;1;5.40878;5.40878;5.40878
9;update;1;101.847;101.847;101.847
9;sync;1;1.04926;1.04926;1.04926
9;evalKnownDf;1;0;0;0
9;write;1;2.6878e-05;2.6878e-05;2.6878e-05
9;trace;1;0;0;0
9;calc_total;1;102.896;102.896;102.896
0;total;1;139.411;139.411;139.411
10;compErr;1;1.781e-06;1.781e-06;1.781e-06
10;init;1;5.41181;5.41181;5.41181
10;update;1;102.492;102.492;102.492
10;sync;1;0.604783;0.604783;0.604783
10;evalKnownDf;1;0;0;0
10;write;1;2.6823e-05;2.6823e-05;2.6823e-05
10;trace;1;0;0;0
10;calc_total;1;103.097;103.097;103.097
0;total;1;139.411;139.411;139.411
11;compErr;1;3.073e-06;3.073e-06;3.073e-06
11;init;1;5.41601;5.41601;5.41601
11;update;1;102.697;102.697;102.697
11;sync;1;0.244059;0.244059;0.244059
11;evalKnownDf;1;0;0;0
11;write;1;2.8969e-05;2.8969e-05;2.8969e-05
11;trace;1;0;0;0
11;calc_total;1;102.941;102.941;102.941
0;total;1;139.411;139.411;139.411
SCAFES
REMARK: No time step width tau was specified.
 Set tau=1.0 and proceeded. 

Energy start: 300
Energy end  : 285.741
# unit_id;function_name;num_calls;avg_runtime;min_runtime;max_runtime
5;compErr;1;6.042e-06;6.042e-06;6.042e-06
5;init;1;5.21131;5.21131;5.21131
5;update;1;100.757;100.757;100.757
6;compErr;1;1.567e-06;1.567e-06;1.567e-06
6;init;1;5.29031;5.29031;5.29031
6;update;1;101.41;101.41;101.41
6;sync;1;2.18748;2.18748;2.18748
6;evalKnownDf;1;0;0;0
6;write;1;2.1351e-05;2.1351e-05;2.1351e-05
6;trace;1;0;0;0
7;compErr;1;1.2e-06;1.2e-06;1.2e-06
7;init;1;4.50912;4.50912;4.50912
7;update;1;101.829;101.829;101.829
7;sync;1;5.6748;5.6748;5.6748
7;evalKnownDf;1;0;0;0
7;write;1;2.4108e-05;2.4108e-05;2.4108e-05
7;trace;1;0;0;0
7;calc_total;1;107.504;107.504;107.504
1;compErr;1;1.7e-06;1.7e-06;1.7e-06
1;init;1;5.16132;5.16132;5.16132
1;update;1;102.31;102.31;102.31
1;sync;1;0.341615;0.341615;0.341615
1;evalKnownDf;1;0;0;0
1;write;1;2.2125e-05;2.2125e-05;2.2125e-05
1;trace;1;0;0;0
1;calc_total;1;102.651;102.651;102.651
2;compErr;1;2.609e-06;2.609e-06;2.609e-06
2;init;1;5.26683;5.26683;5.26683
2;update;1;101.355;101.355;101.355
2;sync;1;1.93222;1.93222;1.93222
2;evalKnownDf;1;0;0;0
2;write;1;2.7704e-05;2.7704e-05;2.7704e-05
2;trace;1;0;0;0
2;calc_total;1;103.288;103.288;103.288
3;compErr;1;1.835e-06;1.835e-06;1.835e-06
3;init;1;5.15433;5.15433;5.15433
3;update;1;102.641;102.641;102.641
3;sync;1;0.054337;0.054337;0.054337
3;evalKnownDf;1;0;0;0
3;write;1;2.532e-05;2.532e-05;2.532e-05
3;trace;1;0;0;0
3;calc_total;1;102.695;102.695;102.695
4;compErr;1;1.31e-06;1.31e-06;1.31e-06
4;init;1;5.24821;5.24821;5.24821
4;update;1;102.32;102.32;102.32
4;sync;1;1.11641;1.11641;1.11641
4;evalKnownDf;1;0;0;0
4;write;1;2.3018e-05;2.3018e-05;2.3018e-05
4;trace;1;0;0;0
4;calc_total;1;103.436;103.436;103.436
5;sync;1;3.04282;3.04282;3.04282
5;evalKnownDf;1;0;0;0
5;write;1;2.5879e-05;2.5879e-05;2.5879e-05
5;trace;1;0;0;0
5;calc_total;1;103.8;103.8;103.8
6;calc_total;1;103.598;103.598;103.598
9;compErr;1;2.507e-06;2.507e-06;2.507e-06
9;init;1;5.16501;5.16501;5.16501
9;update;1;101.388;101.388;101.388
9;sync;1;2.4259;2.4259;2.4259
9;evalKnownDf;1;0;0;0
9;write;1;2.8271e-05;2.8271e-05;2.8271e-05
9;trace;1;0;0;0
9;calc_total;1;103.814;103.814;103.814
10;compErr;1;1.859e-06;1.859e-06;1.859e-06
10;init;1;5.29345;5.29345;5.29345
10;update;1;102.755;102.755;102.755
10;sync;1;0.722132;0.722132;0.722132
10;evalKnownDf;1;0;0;0
10;write;1;2.2001e-05;2.2001e-05;2.2001e-05
10;trace;1;0;0;0
10;calc_total;1;103.477;103.477;103.477
11;compErr;1;1.495e-06;1.495e-06;1.495e-06
11;init;1;5.15503;5.15503;5.15503
11;update;1;102.405;102.405;102.405
11;sync;1;0.27639;0.27639;0.27639
11;evalKnownDf;1;0;0;0
11;write;1;2.2334e-05;2.2334e-05;2.2334e-05
11;trace;1;0;0;0
11;calc_total;1;102.682;102.682;102.682
0;compErr;1;2.087e-06;2.087e-06;2.087e-06
0;init;1;5.26377;5.26377;5.26377
0;update;1;102.277;102.277;102.277
0;sync;1;0.637981;0.637981;0.637981
0;evalKnownDf;1;0;0;0
0;write;1;3.0093e-05;3.0093e-05;3.0093e-05
0;trace;1;0;0;0
0;calc_total;1;102.915;102.915;102.915
0;total;1;146.712;146.712;146.712
0;total;1;146.712;146.712;146.712
0;total;1;146.712;146.712;146.712
0;total;1;146.712;146.712;146.712
0;total;1;146.712;146.712;146.712
0;total;1;146.712;146.712;146.712
0;total;1;146.712;146.712;146.712
0;total;1;146.712;146.712;146.712
8;compErr;1;1.41e-06;1.41e-06;1.41e-06
8;init;1;4.74896;4.74896;4.74896
8;update;1;102.669;102.669;102.669
8;sync;1;1.93589;1.93589;1.93589
8;evalKnownDf;1;0;0;0
8;write;1;2.1314e-05;2.1314e-05;2.1314e-05
8;trace;1;0;0;0
8;calc_total;1;104.605;104.605;104.605
0;total;1;146.712;146.712;146.712
0;total;1;146.712;146.712;146.712
0;total;1;146.712;146.712;146.712
0;total;1;146.712;146.712;146.712
SCAFES
REMARK: No time step width tau was specified.
 Set tau=1.0 and proceeded. 

Energy start: 300
Energy end  : 285.741
# unit_id;function_name;num_calls;avg_runtime;min_runtime;max_runtime
0;compErr;1;2.018e-06;2.018e-06;2.018e-06
0;init;1;5.4142;5.4142;5.4142
0;update;1;101.885;101.885;101.885
0;sync;1;0.889183;0.889183;0.889183
0;evalKnownDf;1;0;0;0
0;write;1;2.756e-05;2.756e-05;2.756e-05
0;trace;1;0;0;0
0;calc_total;1;102.774;102.774;102.774
0;total;1;138.964;138.964;138.964
1;compErr;1;1.235e-06;1.235e-06;1.235e-06
1;init;1;5.3554;5.3554;5.3554
1;update;1;101.996;101.996;101.996
1;sync;1;0.64108;0.64108;0.64108
1;evalKnownDf;1;0;0;0
1;write;1;2.1521e-05;2.1521e-05;2.1521e-05
1;trace;1;0;0;0
1;calc_total;1;102.637;102.637;102.637
0;total;1;138.964;138.964;138.964
2;compErr;1;1.716e-06;1.716e-06;1.716e-06
2;init;1;5.4305;5.4305;5.4305
2;update;1;102.789;102.789;102.789
2;sync;1;0.47106;0.47106;0.47106
2;evalKnownDf;1;0;0;0
2;write;1;2.2992e-05;2.2992e-05;2.2992e-05
2;trace;1;0;0;0
2;calc_total;1;103.26;103.26;103.26
0;total;1;138.964;138.964;138.964
3;compErr;1;1.648e-06;1.648e-06;1.648e-06
3;init;1;5.35977;5.35977;5.35977
3;update;1;102.581;102.581;102.581
3;sync;1;0.0524822;0.0524822;0.0524822
3;evalKnownDf;1;0;0;0
3;write;1;2.1863e-05;2.1863e-05;2.1863e-05
3;trace;1;0;0;0
3;calc_total;1;102.633;102.633;102.633
0;total;1;138.964;138.964;138.964
4;compErr;1;1.581e-06;1.581e-06;1.581e-06
4;init;1;5.41765;5.41765;5.41765
4;update;1;102.464;102.464;102.464
4;sync;1;0.821574;0.821574;0.821574
4;evalKnownDf;1;0;0;0
4;write;1;2.0738e-05;2.0738e-05;2.0738e-05
4;trace;1;0;0;0
4;calc_total;1;103.286;103.286;103.286
0;total;1;138.964;138.964;138.964
5;compErr;1;1.765e-06;1.765e-06;1.765e-06
5;init;1;5.47589;5.47589;5.47589
5;update;1;102.169;102.169;102.169
5;sync;1;1.03583;1.03583;1.03583
5;evalKnownDf;1;0;0;0
5;write;1;2.0631e-05;2.0631e-05;2.0631e-05
5;trace;1;0;0;0
5;calc_total;1;103.205;103.205;103.205
0;total;1;138.964;138.964;138.964
6;compErr;1;1.84e-06;1.84e-06;1.84e-06
6;init;1;5.41528;5.41528;5.41528
6;update;1;101.535;101.535;101.535
6;sync;1;1.85671;1.85671;1.85671
6;evalKnownDf;1;0;0;0
6;write;1;2.5319e-05;2.5319e-05;2.5319e-05
6;trace;1;0;0;0
6;calc_total;1;103.392;103.392;103.392
0;total;1;138.964;138.964;138.964
7;compErr;1;2.476e-06;2.476e-06;2.476e-06
7;init;1;5.43576;5.43576;5.43576
7;update;1;100.622;100.622;100.622
7;sync;1;4.84854;4.84854;4.84854
7;evalKnownDf;1;0;0;0
7;write;1;2.5086e-05;2.5086e-05;2.5086e-05
7;trace;1;0;0;0
7;calc_total;1;105.471;105.471;105.471
0;total;1;138.964;138.964;138.964
8;compErr;1;1.28e-06;1.28e-06;1.28e-06
8;init;1;5.40917;5.40917;5.40917
8;update;1;102.583;102.583;102.583
8;sync;1;0.651112;0.651112;0.651112
8;evalKnownDf;1;0;0;0
8;write;1;2.0474e-05;2.0474e-05;2.0474e-05
8;trace;1;0;0;0
8;calc_total;1;103.235;103.235;103.235
0;total;1;138.964;138.964;138.964
9;compErr;1;2.035e-06;2.035e-06;2.035e-06
9;init;1;5.3677;5.3677;5.3677
9;update;1;102.728;102.728;102.728
9;sync;1;0.474148;0.474148;0.474148
9;evalKnownDf;1;0;0;0
9;write;1;2.4271e-05;2.4271e-05;2.4271e-05
9;trace;1;0;0;0
9;calc_total;1;103.202;103.202;103.202
0;total;1;138.964;138.964;138.964
10;compErr;1;1.774e-06;1.774e-06;1.774e-06
10;init;1;5.34391;5.34391;5.34391
10;update;1;102.05;102.05;102.05
10;sync;1;1.18425;1.18425;1.18425
10;evalKnownDf;1;0;0;0
10;write;1;2.7308e-05;2.7308e-05;2.7308e-05
10;trace;1;0;0;0
10;calc_total;1;103.235;103.235;103.235
0;total;1;138.964;138.964;138.964
11;compErr;1;2.145e-06;2.145e-06;2.145e-06
11;init;1;5.35561;5.35561;5.35561
11;update;1;102.087;102.087;102.087
11;sync;1;0.508249;0.508249;0.508249
11;evalKnownDf;1;0;0;0
11;write;1;2.7578e-05;2.7578e-05;2.7578e-05
11;trace;1;0;0;0
11;calc_total;1;102.595;102.595;102.595
0;total;1;138.964;138.964;138.964
