# Supplementary material for: A Halo abstraction for distributed n-dimensional structured grids within the C++ PGAS library DASH
Source: PeerJ Comput Sci. 2023 Feb 3;9:e1203. doi: 10.7717/peerj-cs.1203 (PMC10280232; doi:10.7717/peerj-cs.1203)
Supplement: Supplemental Information 4 [file peerj-cs-09-1203-s004.gz › raw_dash_scafes/res_2d_sc/strong/scafes_heat2d_n1_c1_45000_28658280.out]

SCAFES
REMARK: No time step width tau was specified.
 Set tau=1.0 and proceeded. 

Energy start: 25
Energy end  : 21.0388
# unit_id;function_name;num_calls;avg_runtime;min_runtime;max_runtime
0;compErr;1;1.881e-06;1.881e-06;1.881e-06
0;init;1;52.6789;52.6789;52.6789
0;update;1;1097.38;1097.38;1097.38
0;sync;1;2.0739e-05;2.0739e-05;2.0739e-05
0;evalKnownDf;1;0;0;0
0;write;1;2.9534e-05;2.9534e-05;2.9534e-05
0;trace;1;0;0;0
0;calc_total;1;1097.38;1097.38;1097.38
0;total;1;1423.82;1423.82;1423.82
SCAFES
REMARK: No time step width tau was specified.
 Set tau=1.0 and proceeded. 

Energy start: 25
Energy end  : 21.0388
# unit_id;function_name;num_calls;avg_runtime;min_runtime;max_runtime
0;compErr;1;1.804e-06;1.804e-06;1.804e-06
0;init;1;52.6089;52.6089;52.6089
0;update;1;1100.4;1100.4;1100.4
0;sync;1;2.3068e-05;2.3068e-05;2.3068e-05
0;evalKnownDf;1;0;0;0
0;write;1;2.951e-05;2.951e-05;2.951e-05
0;trace;1;0;0;0
0;calc_total;1;1100.4;1100.4;1100.4
0;total;1;1428.87;1428.87;1428.87
SCAFES
REMARK: No time step width tau was specified.
 Set tau=1.0 and proceeded. 

Energy start: 25
Energy end  : 21.0388
# unit_id;function_name;num_calls;avg_runtime;min_runtime;max_runtime
0;compErr;1;1.629e-06;1.629e-06;1.629e-06
0;init;1;52.5903;52.5903;52.5903
0;update;1;1098.12;1098.12;1098.12
0;sync;1;2.1066e-05;2.1066e-05;2.1066e-05
0;evalKnownDf;1;0;0;0
0;write;1;3.0088e-05;3.0088e-05;3.0088e-05
0;trace;1;0;0;0
0;calc_total;1;1098.12;1098.12;1098.12
0;total;1;1374.71;1374.71;1374.71
