# Supplementary material for: A Halo abstraction for distributed n-dimensional structured grids within the C++ PGAS library DASH
Source: PeerJ Comput Sci. 2023 Feb 3;9:e1203. doi: 10.7717/peerj-cs.1203 (PMC10280232; doi:10.7717/peerj-cs.1203)
Supplement: Supplemental Information 4 [file peerj-cs-09-1203-s004.gz › raw_dash_scafes/res_2d_sc/strong/scafes_heat2d_n1_c16_45000_28809610.out]

SCAFES
REMARK: No time step width tau was specified.
 Set tau=1.0 and proceeded. 

Energy start: 400
Energy end  : 383.681
# unit_id;function_name;num_calls;avg_runtime;min_runtime;max_runtime
0;compErr;1;2.429e-06;2.429e-06;2.429e-06
0;init;1;4.06613;4.06613;4.06613
0;update;1;76.1873;76.1873;76.1873
0;sync;1;0.774556;0.774556;0.774556
0;evalKnownDf;1;0;0;0
0;write;1;2.5824e-05;2.5824e-05;2.5824e-05
0;trace;1;0;0;0
0;calc_total;1;76.9618;76.9618;76.9618
8;compErr;1;1.21e-06;1.21e-06;1.21e-06
8;init;1;3.98993;3.98993;3.98993
8;update;1;76.7855;76.7855;76.7855
8;sync;1;0.291558;0.291558;0.291558
8;evalKnownDf;1;0;0;0
8;write;1;2.1765e-05;2.1765e-05;2.1765e-05
8;trace;1;0;0;0
9;compErr;1;2.175e-06;2.175e-06;2.175e-06
9;init;1;4.05964;4.05964;4.05964
9;update;1;76.3547;76.3547;76.3547
9;sync;1;1.53443;1.53443;1.53443
9;evalKnownDf;1;0;0;0
9;write;1;2.4457e-05;2.4457e-05;2.4457e-05
9;trace;1;0;0;0
12;compErr;1;2.455e-06;2.455e-06;2.455e-06
12;init;1;3.20402;3.20402;3.20402
12;update;1;67.8957;67.8957;67.8957
12;sync;1;13.0891;13.0891;13.0891
12;evalKnownDf;1;0;0;0
12;write;1;3.0279e-05;3.0279e-05;3.0279e-05
12;trace;1;0;0;0
12;calc_total;1;80.9848;80.9848;80.9848
14;compErr;1;2.383e-06;2.383e-06;2.383e-06
14;init;1;3.22687;3.22687;3.22687
14;update;1;68.3668;68.3668;68.3668
14;sync;1;12.4747;12.4747;12.4747
14;evalKnownDf;1;0;0;0
14;write;1;2.8025e-05;2.8025e-05;2.8025e-05
14;trace;1;0;0;0
14;calc_total;1;80.8415;80.8415;80.8415
15;compErr;1;3.961e-06;3.961e-06;3.961e-06
15;init;1;3.20767;3.20767;3.20767
15;update;1;68.1553;68.1553;68.1553
15;sync;1;12.7714;12.7714;12.7714
15;evalKnownDf;1;0;0;0
15;write;1;3.0624e-05;3.0624e-05;3.0624e-05
15;trace;1;0;0;0
15;calc_total;1;80.9268;80.9268;80.9268
1;compErr;1;1.809e-06;1.809e-06;1.809e-06
1;init;1;4.0639;4.0639;4.0639
1;update;1;76.3883;76.3883;76.3883
1;sync;1;0.564295;0.564295;0.564295
1;evalKnownDf;1;0;0;0
1;write;1;1.7466e-05;1.7466e-05;1.7466e-05
1;trace;1;0;0;0
1;calc_total;1;76.9525;76.9525;76.9525
2;compErr;1;1.084e-06;1.084e-06;1.084e-06
2;init;1;4.06657;4.06657;4.06657
2;update;1;76.9215;76.9215;76.9215
2;sync;1;0.0628248;0.0628248;0.0628248
2;evalKnownDf;1;0;0;0
2;write;1;1.7308e-05;1.7308e-05;1.7308e-05
2;trace;1;0;0;0
2;calc_total;1;76.9844;76.9844;76.9844
3;compErr;1;1.673e-06;1.673e-06;1.673e-06
3;init;1;4.09051;4.09051;4.09051
3;update;1;76.9215;76.9215;76.9215
3;sync;1;0.0299217;0.0299217;0.0299217
3;evalKnownDf;1;0;0;0
3;write;1;2.1793e-05;2.1793e-05;2.1793e-05
3;trace;1;0;0;0
3;calc_total;1;76.9514;76.9514;76.9514
4;compErr;1;1.919e-06;1.919e-06;1.919e-06
4;init;1;4.06825;4.06825;4.06825
4;update;1;76.9322;76.9322;76.9322
4;sync;1;0.0290216;0.0290216;0.0290216
4;evalKnownDf;1;0;0;0
4;write;1;2.0183e-05;2.0183e-05;2.0183e-05
4;trace;1;0;0;0
4;calc_total;1;76.9613;76.9613;76.9613
5;compErr;1;1.728e-06;1.728e-06;1.728e-06
5;init;1;3.93755;3.93755;3.93755
5;update;1;76.2064;76.2064;76.2064
5;sync;1;1.34642;1.34642;1.34642
5;evalKnownDf;1;0;0;0
5;write;1;2.1509e-05;2.1509e-05;2.1509e-05
5;trace;1;0;0;0
5;calc_total;1;77.5529;77.5529;77.5529
6;compErr;1;2.217e-06;2.217e-06;2.217e-06
6;init;1;4.04217;4.04217;4.04217
6;update;1;76.4297;76.4297;76.4297
6;sync;1;1.42876;1.42876;1.42876
6;evalKnownDf;1;0;0;0
6;write;1;1.8778e-05;1.8778e-05;1.8778e-05
6;trace;1;0;0;0
6;calc_total;1;77.8584;77.8584;77.8584
7;compErr;1;2.112e-06;2.112e-06;2.112e-06
7;init;1;3.86873;3.86873;3.86873
7;update;1;76.432;76.432;76.432
7;sync;1;2.08082;2.08082;2.08082
7;evalKnownDf;1;0;0;0
7;write;1;2.0728e-05;2.0728e-05;2.0728e-05
7;trace;1;0;0;0
7;calc_total;1;78.5128;78.5128;78.5128
8;calc_total;1;77.077;77.077;77.077
9;calc_total;1;77.8892;77.8892;77.8892
10;compErr;1;1.936e-06;1.936e-06;1.936e-06
10;init;1;4.06359;4.06359;4.06359
10;update;1;75.5332;75.5332;75.5332
10;sync;1;2.39721;2.39721;2.39721
10;evalKnownDf;1;0;0;0
10;write;1;3.0469e-05;3.0469e-05;3.0469e-05
10;trace;1;0;0;0
10;calc_total;1;77.9304;77.9304;77.9304
11;compErr;1;1.002e-06;1.002e-06;1.002e-06
11;init;1;4.06824;4.06824;4.06824
11;update;1;76.4392;76.4392;76.4392
11;sync;1;0.501382;0.501382;0.501382
11;evalKnownDf;1;0;0;0
11;write;1;2.0543e-05;2.0543e-05;2.0543e-05
11;trace;1;0;0;0
11;calc_total;1;76.9405;76.9405;76.9405
13;compErr;1;3.554e-06;3.554e-06;3.554e-06
13;init;1;3.1953;3.1953;3.1953
13;update;1;68.47;68.47;68.47
13;sync;1;12.5191;12.5191;12.5191
13;evalKnownDf;1;0;0;0
13;write;1;2.8419e-05;2.8419e-05;2.8419e-05
13;trace;1;0;0;0
13;calc_total;1;80.9891;80.9891;80.9891
0;total;1;100.874;100.874;100.874
0;total;1;100.874;100.874;100.874
0;total;1;100.874;100.874;100.874
0;total;1;100.874;100.874;100.874
0;total;1;100.874;100.874;100.874
0;total;1;100.874;100.874;100.874
0;total;1;100.874;100.874;100.874
0;total;1;100.874;100.874;100.874
0;total;1;100.874;100.874;100.874
0;total;1;100.874;100.874;100.874
0;total;1;100.874;100.874;100.874
0;total;1;100.874;100.874;100.874
0;total;1;100.874;100.874;100.874
0;total;1;100.874;100.874;100.874
0;total;1;100.874;100.874;100.874
0;total;1;100.874;100.874;100.874
SCAFES
REMARK: No time step width tau was specified.
 Set tau=1.0 and proceeded. 

Energy start: 400
Energy end  : 383.681
# unit_id;function_name;num_calls;avg_runtime;min_runtime;max_runtime
0;compErr;1;4.121e-06;4.121e-06;4.121e-06
0;init;1;4.09891;4.09891;4.09891
0;update;1;76.1781;76.1781;76.1781
0;sync;1;0.0179624;0.0179624;0.0179624
0;evalKnownDf;1;0;0;0
0;write;1;3.3783e-05;3.3783e-05;3.3783e-05
0;trace;1;0;0;0
0;calc_total;1;76.196;76.196;76.196
1;compErr;1;1e-06;1e-06;1e-06
1;init;1;4.04515;4.04515;4.04515
1;update;1;76.0421;76.0421;76.0421
1;sync;1;0.207142;0.207142;0.207142
1;evalKnownDf;1;0;0;0
1;write;1;2.1344e-05;2.1344e-05;2.1344e-05
1;trace;1;0;0;0
1;calc_total;1;76.2493;76.2493;76.2493
2;compErr;1;1.174e-06;1.174e-06;1.174e-06
2;init;1;4.09793;4.09793;4.09793
2;update;1;75.9304;75.9304;75.9304
2;sync;1;0.650178;0.650178;0.650178
2;evalKnownDf;1;0;0;0
2;write;1;1.8416e-05;1.8416e-05;1.8416e-05
2;trace;1;0;0;0
2;calc_total;1;76.5806;76.5806;76.5806
3;compErr;1;3.023e-06;3.023e-06;3.023e-06
3;init;1;4.09795;4.09795;4.09795
3;update;1;75.1031;75.1031;75.1031
3;sync;1;1.77774;1.77774;1.77774
3;evalKnownDf;1;0;0;0
3;write;1;2.4661e-05;2.4661e-05;2.4661e-05
3;trace;1;0;0;0
3;calc_total;1;76.8809;76.8809;76.8809
4;compErr;1;1.347e-06;1.347e-06;1.347e-06
4;init;1;4.05016;4.05016;4.05016
4;update;1;75.9793;75.9793;75.9793
4;sync;1;0.666856;0.666856;0.666856
4;evalKnownDf;1;0;0;0
4;write;1;2.3898e-05;2.3898e-05;2.3898e-05
4;trace;1;0;0;0
4;calc_total;1;76.6461;76.6461;76.6461
5;compErr;1;9.15e-07;9.15e-07;9.15e-07
5;init;1;3.90512;3.90512;3.90512
5;update;1;75.3896;75.3896;75.3896
5;sync;1;1.088;1.088;1.088
5;evalKnownDf;1;0;0;0
5;write;1;2.1514e-05;2.1514e-05;2.1514e-05
5;trace;1;0;0;0
5;calc_total;1;76.4776;76.4776;76.4776
6;compErr;1;1.495e-06;1.495e-06;1.495e-06
6;init;1;4.09686;4.09686;4.09686
6;update;1;75.4848;75.4848;75.4848
6;sync;1;1.09534;1.09534;1.09534
6;evalKnownDf;1;0;0;0
6;write;1;1.9297e-05;1.9297e-05;1.9297e-05
6;trace;1;0;0;0
6;calc_total;1;76.5802;76.5802;76.5802
7;compErr;1;2.196e-06;2.196e-06;2.196e-06
7;init;1;3.93662;3.93662;3.93662
7;update;1;73.918;73.918;73.918
7;sync;1;3.48035;3.48035;3.48035
7;evalKnownDf;1;0;0;0
7;write;1;2.2352e-05;2.2352e-05;2.2352e-05
7;trace;1;0;0;0
7;calc_total;1;77.3983;77.3983;77.3983
8;compErr;1;2.133e-06;2.133e-06;2.133e-06
8;init;1;4.03458;4.03458;4.03458
8;update;1;76.0754;76.0754;76.0754
8;sync;1;0.77812;0.77812;0.77812
8;evalKnownDf;1;0;0;0
8;write;1;2.0814e-05;2.0814e-05;2.0814e-05
8;trace;1;0;0;0
8;calc_total;1;76.8535;76.8535;76.8535
9;compErr;1;2.035e-06;2.035e-06;2.035e-06
9;init;1;4.09992;4.09992;4.09992
9;update;1;76.1316;76.1316;76.1316
9;sync;1;0.0558243;0.0558243;0.0558243
9;evalKnownDf;1;0;0;0
9;write;1;2.0945e-05;2.0945e-05;2.0945e-05
9;trace;1;0;0;0
9;calc_total;1;76.1874;76.1874;76.1874
10;compErr;1;2.171e-06;2.171e-06;2.171e-06
10;init;1;4.02868;4.02868;4.02868
10;update;1;76.1172;76.1172;76.1172
10;sync;1;0.536819;0.536819;0.536819
10;evalKnownDf;1;0;0;0
10;write;1;2.4058e-05;2.4058e-05;2.4058e-05
10;trace;1;0;0;0
10;calc_total;1;76.654;76.654;76.654
11;compErr;1;2.015e-06;2.015e-06;2.015e-06
11;init;1;4.02125;4.02125;4.02125
11;update;1;74.9502;74.9502;74.9502
11;sync;1;2.12949;2.12949;2.12949
11;evalKnownDf;1;0;0;0
11;write;1;2.2866e-05;2.2866e-05;2.2866e-05
11;trace;1;0;0;0
11;calc_total;1;77.0797;77.0797;77.0797
12;compErr;1;1.733e-06;1.733e-06;1.733e-06
12;init;1;3.20586;3.20586;3.20586
12;update;1;68.4021;68.4021;68.4021
12;sync;1;11.7593;11.7593;11.7593
12;evalKnownDf;1;0;0;0
12;write;1;2.2223e-05;2.2223e-05;2.2223e-05
12;trace;1;0;0;0
12;calc_total;1;80.1614;80.1614;80.1614
13;compErr;1;3.09e-06;3.09e-06;3.09e-06
13;init;1;3.20465;3.20465;3.20465
13;update;1;68.2574;68.2574;68.2574
13;sync;1;11.9325;11.9325;11.9325
13;evalKnownDf;1;0;0;0
13;write;1;2.4208e-05;2.4208e-05;2.4208e-05
13;trace;1;0;0;0
13;calc_total;1;80.1899;80.1899;80.1899
14;compErr;1;3.03e-06;3.03e-06;3.03e-06
14;init;1;3.21515;3.21515;3.21515
14;update;1;68.0552;68.0552;68.0552
14;sync;1;12.0923;12.0923;12.0923
14;evalKnownDf;1;0;0;0
14;write;1;3.0106e-05;3.0106e-05;3.0106e-05
14;trace;1;0;0;0
14;calc_total;1;80.1475;80.1475;80.1475
15;compErr;1;3.747e-06;3.747e-06;3.747e-06
15;init;1;3.2052;3.2052;3.2052
15;update;1;67.7866;67.7866;67.7866
15;sync;1;12.2849;12.2849;12.2849
15;evalKnownDf;1;0;0;0
15;write;1;3.0309e-05;3.0309e-05;3.0309e-05
15;trace;1;0;0;0
15;calc_total;1;80.0715;80.0715;80.0715
0;total;1;100.461;100.461;100.461
0;total;1;100.461;100.461;100.461
0;total;1;100.461;100.461;100.461
0;total;1;100.461;100.461;100.461
0;total;1;100.461;100.461;100.461
0;total;1;100.461;100.461;100.461
0;total;1;100.461;100.461;100.461
0;total;1;100.461;100.461;100.461
0;total;1;100.461;100.461;100.461
0;total;1;100.461;100.461;100.461
0;total;1;100.461;100.461;100.461
0;total;1;100.461;100.461;100.461
0;total;1;100.461;100.461;100.461
0;total;1;100.461;100.461;100.461
0;total;1;100.461;100.461;100.461
0;total;1;100.461;100.461;100.461
SCAFES
REMARK: No time step width tau was specified.
 Set tau=1.0 and proceeded. 

Energy start: 400
Energy end  : 383.681
# unit_id;function_name;num_calls;avg_runtime;min_runtime;max_runtime
0;compErr;1;1.801e-06;1.801e-06;1.801e-06
0;init;1;4.10131;4.10131;4.10131
0;update;1;76.3659;76.3659;76.3659
0;sync;1;0.0317064;0.0317064;0.0317064
0;evalKnownDf;1;0;0;0
0;write;1;1.8153e-05;1.8153e-05;1.8153e-05
0;trace;1;0;0;0
0;calc_total;1;76.3976;76.3976;76.3976
0;total;1;100.845;100.845;100.845
1;compErr;1;1.459e-06;1.459e-06;1.459e-06
1;init;1;4.10771;4.10771;4.10771
1;update;1;76.3362;76.3362;76.3362
1;sync;1;0.0501018;0.0501018;0.0501018
1;evalKnownDf;1;0;0;0
1;write;1;1.9957e-05;1.9957e-05;1.9957e-05
1;trace;1;0;0;0
1;calc_total;1;76.3863;76.3863;76.3863
0;total;1;100.845;100.845;100.845
2;compErr;1;2.601e-06;2.601e-06;2.601e-06
2;init;1;3.99365;3.99365;3.99365
2;update;1;75.4812;75.4812;75.4812
2;sync;1;1.46394;1.46394;1.46394
2;evalKnownDf;1;0;0;0
2;write;1;2.3341e-05;2.3341e-05;2.3341e-05
2;trace;1;0;0;0
2;calc_total;1;76.9452;76.9452;76.9452
0;total;1;100.845;100.845;100.845
3;compErr;1;2.317e-06;2.317e-06;2.317e-06
3;init;1;4.10026;4.10026;4.10026
3;update;1;75.4123;75.4123;75.4123
3;sync;1;1.77534;1.77534;1.77534
3;evalKnownDf;1;0;0;0
3;write;1;2.3095e-05;2.3095e-05;2.3095e-05
3;trace;1;0;0;0
3;calc_total;1;77.1877;77.1877;77.1877
0;total;1;100.845;100.845;100.845
4;compErr;1;2.09e-06;2.09e-06;2.09e-06
4;init;1;4.09732;4.09732;4.09732
4;update;1;75.971;75.971;75.971
4;sync;1;0.833392;0.833392;0.833392
4;evalKnownDf;1;0;0;0
4;write;1;1.8468e-05;1.8468e-05;1.8468e-05
4;trace;1;0;0;0
4;calc_total;1;76.8044;76.8044;76.8044
0;total;1;100.845;100.845;100.845
5;compErr;1;8.62e-07;8.62e-07;8.62e-07
5;init;1;3.9197;3.9197;3.9197
5;update;1;75.4901;75.4901;75.4901
5;sync;1;1.19134;1.19134;1.19134
5;evalKnownDf;1;0;0;0
5;write;1;1.9219e-05;1.9219e-05;1.9219e-05
5;trace;1;0;0;0
5;calc_total;1;76.6814;76.6814;76.6814
0;total;1;100.845;100.845;100.845
6;compErr;1;1.482e-06;1.482e-06;1.482e-06
6;init;1;4.09033;4.09033;4.09033
6;update;1;76.1765;76.1765;76.1765
6;sync;1;1.01194;1.01194;1.01194
6;evalKnownDf;1;0;0;0
6;write;1;1.93e-05;1.93e-05;1.93e-05
6;trace;1;0;0;0
6;calc_total;1;77.1884;77.1884;77.1884
0;total;1;100.845;100.845;100.845
7;compErr;1;1.742e-06;1.742e-06;1.742e-06
7;init;1;4.12445;4.12445;4.12445
7;update;1;75.429;75.429;75.429
7;sync;1;1.91973;1.91973;1.91973
7;evalKnownDf;1;0;0;0
7;write;1;2.311e-05;2.311e-05;2.311e-05
7;trace;1;0;0;0
7;calc_total;1;77.3487;77.3487;77.3487
0;total;1;100.845;100.845;100.845
8;compErr;1;1.702e-06;1.702e-06;1.702e-06
8;init;1;4.09959;4.09959;4.09959
8;update;1;76.2237;76.2237;76.2237
8;sync;1;0.578838;0.578838;0.578838
8;evalKnownDf;1;0;0;0
8;write;1;2.1795e-05;2.1795e-05;2.1795e-05
8;trace;1;0;0;0
8;calc_total;1;76.8025;76.8025;76.8025
0;total;1;100.845;100.845;100.845
9;compErr;1;1.523e-06;1.523e-06;1.523e-06
9;init;1;4.0893;4.0893;4.0893
9;update;1;76.3686;76.3686;76.3686
9;sync;1;0.0454372;0.0454372;0.0454372
9;evalKnownDf;1;0;0;0
9;write;1;2.0791e-05;2.0791e-05;2.0791e-05
9;trace;1;0;0;0
9;calc_total;1;76.4141;76.4141;76.4141
0;total;1;100.845;100.845;100.845
10;compErr;1;2.005e-06;2.005e-06;2.005e-06
10;init;1;4.09195;4.09195;4.09195
10;update;1;76.142;76.142;76.142
10;sync;1;1.07727;1.07727;1.07727
10;evalKnownDf;1;0;0;0
10;write;1;2.4282e-05;2.4282e-05;2.4282e-05
10;trace;1;0;0;0
10;calc_total;1;77.2192;77.2192;77.2192
0;total;1;100.845;100.845;100.845
11;compErr;1;1.412e-06;1.412e-06;1.412e-06
11;init;1;4.12571;4.12571;4.12571
11;update;1;75.9886;75.9886;75.9886
11;sync;1;1.21497;1.21497;1.21497
11;evalKnownDf;1;0;0;0
11;write;1;2.045e-05;2.045e-05;2.045e-05
11;trace;1;0;0;0
11;calc_total;1;77.2035;77.2035;77.2035
0;total;1;100.845;100.845;100.845
12;compErr;1;3.312e-06;3.312e-06;3.312e-06
12;init;1;3.26465;3.26465;3.26465
12;update;1;68.5965;68.5965;68.5965
12;sync;1;11.7914;11.7914;11.7914
12;evalKnownDf;1;0;0;0
12;write;1;3.0485e-05;3.0485e-05;3.0485e-05
12;trace;1;0;0;0
12;calc_total;1;80.3879;80.3879;80.3879
0;total;1;100.845;100.845;100.845
13;compErr;1;3.055e-06;3.055e-06;3.055e-06
13;init;1;3.26789;3.26789;3.26789
13;update;1;68.7622;68.7622;68.7622
13;sync;1;11.6441;11.6441;11.6441
13;evalKnownDf;1;0;0;0
13;write;1;2.4506e-05;2.4506e-05;2.4506e-05
13;trace;1;0;0;0
13;calc_total;1;80.4063;80.4063;80.4063
0;total;1;100.845;100.845;100.845
14;compErr;1;2.375e-06;2.375e-06;2.375e-06
14;init;1;3.22974;3.22974;3.22974
14;update;1;68.6688;68.6688;68.6688
14;sync;1;11.7819;11.7819;11.7819
14;evalKnownDf;1;0;0;0
14;write;1;2.2711e-05;2.2711e-05;2.2711e-05
14;trace;1;0;0;0
14;calc_total;1;80.4507;80.4507;80.4507
0;total;1;100.845;100.845;100.845
15;compErr;1;3.813e-06;3.813e-06;3.813e-06
15;init;1;3.26054;3.26054;3.26054
15;update;1;68.6528;68.6528;68.6528
15;sync;1;11.7813;11.7813;11.7813
15;evalKnownDf;1;0;0;0
15;write;1;3.1054e-05;3.1054e-05;3.1054e-05
15;trace;1;0;0;0
15;calc_total;1;80.434;80.434;80.434
0;total;1;100.845;100.845;100.845
