# Supplementary material for: A Halo abstraction for distributed n-dimensional structured grids within the C++ PGAS library DASH
Source: PeerJ Comput Sci. 2023 Feb 3;9:e1203. doi: 10.7717/peerj-cs.1203 (PMC10280232; doi:10.7717/peerj-cs.1203)
Supplement: Supplemental Information 4 [file peerj-cs-09-1203-s004.gz › raw_dash_scafes/res_2d_sc/strong/scafes_heat2d_n1_c20_45000_28658286.out]

SCAFES
REMARK: No time step width tau was specified.
 Set tau=1.0 and proceeded. 

Energy start: 500
Energy end  : 481.622
# unit_id;function_name;num_calls;avg_runtime;min_runtime;max_runtime
1;compErr;1;2.662e-06;2.662e-06;2.662e-06
1;init;1;2.87225;2.87225;2.87225
1;update;1;56.8586;56.8586;56.8586
1;sync;1;0.824811;0.824811;0.824811
1;evalKnownDf;1;0;0;0
3;compErr;1;1.977e-06;1.977e-06;1.977e-06
3;init;1;2.91553;2.91553;2.91553
3;update;1;57.2065;57.2065;57.2065
3;sync;1;0.529736;0.529736;0.529736
3;evalKnownDf;1;0;0;0
3;write;1;3.2746e-05;3.2746e-05;3.2746e-05
3;trace;1;0;0;0
4;compErr;1;1.572e-06;1.572e-06;1.572e-06
4;init;1;2.72898;2.72898;2.72898
4;update;1;56.866;56.866;56.866
4;sync;1;2.2351;2.2351;2.2351
4;evalKnownDf;1;0;0;0
4;write;1;1.5906e-05;1.5906e-05;1.5906e-05
4;trace;1;0;0;0
4;calc_total;1;59.1011;59.1011;59.1011
5;compErr;1;2.161e-06;2.161e-06;2.161e-06
5;init;1;2.69737;2.69737;2.69737
5;update;1;57.1335;57.1335;57.1335
5;sync;1;2.21194;2.21194;2.21194
5;evalKnownDf;1;0;0;0
5;write;1;1.9157e-05;1.9157e-05;1.9157e-05
5;trace;1;0;0;0
5;calc_total;1;59.3455;59.3455;59.3455
6;compErr;1;1.151e-06;1.151e-06;1.151e-06
6;init;1;2.89394;2.89394;2.89394
6;update;1;57.4086;57.4086;57.4086
6;sync;1;0.310013;0.310013;0.310013
6;evalKnownDf;1;0;0;0
6;write;1;1.8867e-05;1.8867e-05;1.8867e-05
6;trace;1;0;0;0
6;calc_total;1;57.7187;57.7187;57.7187
7;compErr;1;1.538e-06;1.538e-06;1.538e-06
7;init;1;2.91505;2.91505;2.91505
7;update;1;57.1936;57.1936;57.1936
7;sync;1;1.02781;1.02781;1.02781
7;evalKnownDf;1;0;0;0
7;write;1;2.8441e-05;2.8441e-05;2.8441e-05
7;trace;1;0;0;0
7;calc_total;1;58.2214;58.2214;58.2214
8;compErr;1;2.815e-06;2.815e-06;2.815e-06
8;init;1;2.89493;2.89493;2.89493
8;update;1;56.6726;56.6726;56.6726
8;sync;1;1.01477;1.01477;1.01477
8;evalKnownDf;1;0;0;0
8;write;1;3.2516e-05;3.2516e-05;3.2516e-05
8;trace;1;0;0;0
8;calc_total;1;57.6873;57.6873;57.6873
9;compErr;1;1.93e-06;1.93e-06;1.93e-06
9;init;1;2.89063;2.89063;2.89063
9;update;1;56.8342;56.8342;56.8342
9;sync;1;1.13495;1.13495;1.13495
9;evalKnownDf;1;0;0;0
9;write;1;3.1387e-05;3.1387e-05;3.1387e-05
9;trace;1;0;0;0
9;calc_total;1;57.9692;57.9692;57.9692
10;compErr;1;1.853e-06;1.853e-06;1.853e-06
10;init;1;2.9277;2.9277;2.9277
10;update;1;57.4369;57.4369;57.4369
10;sync;1;0.285401;0.285401;0.285401
10;evalKnownDf;1;0;0;0
10;write;1;2.7257e-05;2.7257e-05;2.7257e-05
10;trace;1;0;0;0
10;calc_total;1;57.7223;57.7223;57.7223
11;compErr;1;1.704e-06;1.704e-06;1.704e-06
11;init;1;2.90085;2.90085;2.90085
11;update;1;57.6976;57.6976;57.6976
11;sync;1;0.0835444;0.0835444;0.0835444
11;evalKnownDf;1;0;0;0
11;write;1;2.1256e-05;2.1256e-05;2.1256e-05
11;trace;1;0;0;0
11;calc_total;1;57.7812;57.7812;57.7812
12;compErr;1;2.394e-06;2.394e-06;2.394e-06
12;init;1;2.6011;2.6011;2.6011
12;update;1;54.4833;54.4833;54.4833
12;sync;1;4.25968;4.25968;4.25968
12;evalKnownDf;1;0;0;0
12;write;1;2.7397e-05;2.7397e-05;2.7397e-05
12;trace;1;0;0;0
12;calc_total;1;58.743;58.743;58.743
13;compErr;1;2.318e-06;2.318e-06;2.318e-06
13;init;1;2.62069;2.62069;2.62069
13;update;1;54.6384;54.6384;54.6384
13;sync;1;4.23937;4.23937;4.23937
13;evalKnownDf;1;0;0;0
13;write;1;3.0665e-05;3.0665e-05;3.0665e-05
13;trace;1;0;0;0
13;calc_total;1;58.8778;58.8778;58.8778
14;compErr;1;2.602e-06;2.602e-06;2.602e-06
14;init;1;2.65916;2.65916;2.65916
14;update;1;54.7718;54.7718;54.7718
14;sync;1;4.03323;4.03323;4.03323
14;evalKnownDf;1;0;0;0
14;write;1;3.225e-05;3.225e-05;3.225e-05
14;trace;1;0;0;0
14;calc_total;1;58.8051;58.8051;58.8051
15;compErr;1;2.881e-06;2.881e-06;2.881e-06
15;init;1;2.59486;2.59486;2.59486
15;update;1;54.9706;54.9706;54.9706
15;sync;1;3.91888;3.91888;3.91888
15;evalKnownDf;1;0;0;0
15;write;1;2.8214e-05;2.8214e-05;2.8214e-05
15;trace;1;0;0;0
15;calc_total;1;58.8895;58.8895;58.8895
17;compErr;1;2.972e-06;2.972e-06;2.972e-06
17;init;1;2.59833;2.59833;2.59833
17;update;1;54.4738;54.4738;54.4738
17;sync;1;4.13963;4.13963;4.13963
17;evalKnownDf;1;0;0;0
17;write;1;2.4991e-05;2.4991e-05;2.4991e-05
17;trace;1;0;0;0
17;calc_total;1;58.6134;58.6134;58.6134
18;compErr;1;2.516e-06;2.516e-06;2.516e-06
18;init;1;2.63111;2.63111;2.63111
18;update;1;54.2895;54.2895;54.2895
18;sync;1;4.37604;4.37604;4.37604
18;evalKnownDf;1;0;0;0
18;write;1;2.5828e-05;2.5828e-05;2.5828e-05
18;trace;1;0;0;0
18;calc_total;1;58.6655;58.6655;58.6655
19;compErr;1;2.61e-06;2.61e-06;2.61e-06
19;init;1;2.65966;2.65966;2.65966
19;update;1;54.364;54.364;54.364
19;sync;1;4.59817;4.59817;4.59817
19;evalKnownDf;1;0;0;0
19;write;1;2.7568e-05;2.7568e-05;2.7568e-05
19;trace;1;0;0;0
19;calc_total;1;58.9622;58.9622;58.9622
1;write;1;2.5391e-05;2.5391e-05;2.5391e-05
1;trace;1;0;0;0
1;calc_total;1;57.6834;57.6834;57.6834
2;compErr;1;2.103e-06;2.103e-06;2.103e-06
2;init;1;2.89308;2.89308;2.89308
2;update;1;57.2879;57.2879;57.2879
2;sync;1;0.383782;0.383782;0.383782
2;evalKnownDf;1;0;0;0
2;write;1;2.9727e-05;2.9727e-05;2.9727e-05
2;trace;1;0;0;0
2;calc_total;1;57.6717;57.6717;57.6717
3;calc_total;1;57.7362;57.7362;57.7362
0;compErr;1;1.775e-06;1.775e-06;1.775e-06
0;init;1;2.89262;2.89262;2.89262
0;update;1;56.3613;56.3613;56.3613
0;sync;1;1.13001;1.13001;1.13001
0;evalKnownDf;1;0;0;0
0;write;1;3.5079e-05;3.5079e-05;3.5079e-05
0;trace;1;0;0;0
0;calc_total;1;57.4913;57.4913;57.4913
0;total;1;77.3586;77.3586;77.3586
0;total;1;77.3585;77.3585;77.3585
0;total;1;77.3586;77.3586;77.3586
0;total;1;77.3585;77.3585;77.3585
0;total;1;77.3585;77.3585;77.3585
0;total;1;77.3586;77.3586;77.3586
0;total;1;77.3585;77.3585;77.3585
0;total;1;77.3586;77.3586;77.3586
0;total;1;77.3585;77.3585;77.3585
0;total;1;77.3586;77.3586;77.3586
0;total;1;77.3585;77.3585;77.3585
0;total;1;77.3585;77.3585;77.3585
0;total;1;77.3586;77.3586;77.3586
0;total;1;77.3586;77.3586;77.3586
0;total;1;77.3586;77.3586;77.3586
0;total;1;77.3586;77.3586;77.3586
16;compErr;1;2.111e-06;2.111e-06;2.111e-06
16;init;1;2.59546;2.59546;2.59546
16;update;1;54.1328;54.1328;54.1328
16;sync;1;4.35585;4.35585;4.35585
16;evalKnownDf;1;0;0;0
16;write;1;2.4683e-05;2.4683e-05;2.4683e-05
16;trace;1;0;0;0
16;calc_total;1;58.4887;58.4887;58.4887
0;total;1;77.3586;77.3586;77.3586
0;total;1;77.3586;77.3586;77.3586
0;total;1;77.3586;77.3586;77.3586
0;total;1;77.3586;77.3586;77.3586
SCAFES
REMARK: No time step width tau was specified.
 Set tau=1.0 and proceeded. 

Energy start: 500
Energy end  : 481.622
# unit_id;function_name;num_calls;avg_runtime;min_runtime;max_runtime
0;compErr;1;3.018e-06;3.018e-06;3.018e-06
0;init;1;2.86797;2.86797;2.86797
0;update;1;57.0426;57.0426;57.0426
0;sync;1;0.664763;0.664763;0.664763
0;evalKnownDf;1;0;0;0
0;write;1;3.069e-05;3.069e-05;3.069e-05
0;trace;1;0;0;0
0;calc_total;1;57.7074;57.7074;57.7074
0;total;1;77.1371;77.1371;77.1371
1;compErr;1;1.471e-06;1.471e-06;1.471e-06
1;init;1;2.89237;2.89237;2.89237
1;update;1;57.557;57.557;57.557
1;sync;1;0.154216;0.154216;0.154216
1;evalKnownDf;1;0;0;0
1;write;1;2.1014e-05;2.1014e-05;2.1014e-05
1;trace;1;0;0;0
1;calc_total;1;57.7112;57.7112;57.7112
0;total;1;77.1371;77.1371;77.1371
2;compErr;1;1.934e-06;1.934e-06;1.934e-06
2;init;1;2.9055;2.9055;2.9055
2;update;1;57.7056;57.7056;57.7056
2;sync;1;0.0278966;0.0278966;0.0278966
2;evalKnownDf;1;0;0;0
2;write;1;1.8576e-05;1.8576e-05;1.8576e-05
2;trace;1;0;0;0
2;calc_total;1;57.7335;57.7335;57.7335
0;total;1;77.1371;77.1371;77.1371
3;compErr;1;2.43e-06;2.43e-06;2.43e-06
3;init;1;2.89138;2.89138;2.89138
3;update;1;57.5622;57.5622;57.5622
3;sync;1;0.219685;0.219685;0.219685
3;evalKnownDf;1;0;0;0
3;write;1;3.3685e-05;3.3685e-05;3.3685e-05
3;trace;1;0;0;0
3;calc_total;1;57.7819;57.7819;57.7819
0;total;1;77.1371;77.1371;77.1371
4;compErr;1;3.893e-06;3.893e-06;3.893e-06
4;init;1;2.83903;2.83903;2.83903
4;update;1;56.8611;56.8611;56.8611
4;sync;1;0.902764;0.902764;0.902764
4;evalKnownDf;1;0;0;0
4;write;1;3.659e-05;3.659e-05;3.659e-05
4;trace;1;0;0;0
4;calc_total;1;57.7639;57.7639;57.7639
0;total;1;77.1371;77.1371;77.1371
5;compErr;1;8.77e-07;8.77e-07;8.77e-07
5;init;1;2.90526;2.90526;2.90526
5;update;1;57.215;57.215;57.215
5;sync;1;0.64831;0.64831;0.64831
5;evalKnownDf;1;0;0;0
5;write;1;1.9078e-05;1.9078e-05;1.9078e-05
5;trace;1;0;0;0
5;calc_total;1;57.8634;57.8634;57.8634
0;total;1;77.1371;77.1371;77.1371
6;compErr;1;1.652e-06;1.652e-06;1.652e-06
6;init;1;2.87132;2.87132;2.87132
6;update;1;57.1425;57.1425;57.1425
6;sync;1;0.943675;0.943675;0.943675
6;evalKnownDf;1;0;0;0
6;write;1;9.9108e-05;9.9108e-05;9.9108e-05
6;trace;1;0;0;0
6;calc_total;1;58.0862;58.0862;58.0862
0;total;1;77.1371;77.1371;77.1371
7;compErr;1;2.571e-06;2.571e-06;2.571e-06
7;init;1;2.90372;2.90372;2.90372
7;update;1;56.8978;56.8978;56.8978
7;sync;1;1.18875;1.18875;1.18875
7;evalKnownDf;1;0;0;0
7;write;1;3.4664e-05;3.4664e-05;3.4664e-05
7;trace;1;0;0;0
7;calc_total;1;58.0865;58.0865;58.0865
0;total;1;77.1371;77.1371;77.1371
8;compErr;1;3.146e-06;3.146e-06;3.146e-06
8;init;1;2.88798;2.88798;2.88798
8;update;1;56.0975;56.0975;56.0975
8;sync;1;1.49363;1.49363;1.49363
8;evalKnownDf;1;0;0;0
8;write;1;3.4665e-05;3.4665e-05;3.4665e-05
8;trace;1;0;0;0
8;calc_total;1;57.5911;57.5911;57.5911
0;total;1;77.137;77.137;77.137
9;compErr;1;1.837e-06;1.837e-06;1.837e-06
9;init;1;2.88919;2.88919;2.88919
9;update;1;56.8064;56.8064;56.8064
9;sync;1;1.0286;1.0286;1.0286
9;evalKnownDf;1;0;0;0
9;write;1;2.3348e-05;2.3348e-05;2.3348e-05
9;trace;1;0;0;0
9;calc_total;1;57.835;57.835;57.835
0;total;1;77.1371;77.1371;77.1371
10;compErr;1;4.526e-06;4.526e-06;4.526e-06
10;init;1;2.87496;2.87496;2.87496
10;update;1;56.9391;56.9391;56.9391
10;sync;1;1.08642;1.08642;1.08642
10;evalKnownDf;1;0;0;0
10;write;1;3.2778e-05;3.2778e-05;3.2778e-05
10;trace;1;0;0;0
10;calc_total;1;58.0255;58.0255;58.0255
0;total;1;77.1371;77.1371;77.1371
11;compErr;1;3.289e-06;3.289e-06;3.289e-06
11;init;1;2.88357;2.88357;2.88357
11;update;1;56.8768;56.8768;56.8768
11;sync;1;0.843649;0.843649;0.843649
11;evalKnownDf;1;0;0;0
11;write;1;3.4437e-05;3.4437e-05;3.4437e-05
11;trace;1;0;0;0
11;calc_total;1;57.7204;57.7204;57.7204
0;total;1;77.1371;77.1371;77.1371
12;compErr;1;2.624e-06;2.624e-06;2.624e-06
12;init;1;2.59551;2.59551;2.59551
12;update;1;54.6463;54.6463;54.6463
12;sync;1;4.06785;4.06785;4.06785
12;evalKnownDf;1;0;0;0
12;write;1;2.5866e-05;2.5866e-05;2.5866e-05
12;trace;1;0;0;0
12;calc_total;1;58.7142;58.7142;58.7142
0;total;1;77.1371;77.1371;77.1371
13;compErr;1;2.395e-06;2.395e-06;2.395e-06
13;init;1;2.6062;2.6062;2.6062
13;update;1;54.6038;54.6038;54.6038
13;sync;1;4.28572;4.28572;4.28572
13;evalKnownDf;1;0;0;0
13;write;1;2.758e-05;2.758e-05;2.758e-05
13;trace;1;0;0;0
13;calc_total;1;58.8895;58.8895;58.8895
0;total;1;77.1371;77.1371;77.1371
14;compErr;1;2.421e-06;2.421e-06;2.421e-06
14;init;1;2.60053;2.60053;2.60053
14;update;1;54.5492;54.5492;54.5492
14;sync;1;4.41753;4.41753;4.41753
14;evalKnownDf;1;0;0;0
14;write;1;2.8613e-05;2.8613e-05;2.8613e-05
14;trace;1;0;0;0
14;calc_total;1;58.9667;58.9667;58.9667
0;total;1;77.1371;77.1371;77.1371
15;compErr;1;2.913e-06;2.913e-06;2.913e-06
15;init;1;2.62144;2.62144;2.62144
15;update;1;54.6932;54.6932;54.6932
15;sync;1;4.17039;4.17039;4.17039
15;evalKnownDf;1;0;0;0
15;write;1;3.0449e-05;3.0449e-05;3.0449e-05
15;trace;1;0;0;0
15;calc_total;1;58.8636;58.8636;58.8636
0;total;1;77.1371;77.1371;77.1371
16;compErr;1;1.633e-06;1.633e-06;1.633e-06
16;init;1;2.62386;2.62386;2.62386
16;update;1;54.6957;54.6957;54.6957
16;sync;1;3.79531;3.79531;3.79531
16;evalKnownDf;1;0;0;0
16;write;1;2.4109e-05;2.4109e-05;2.4109e-05
16;trace;1;0;0;0
16;calc_total;1;58.491;58.491;58.491
0;total;1;77.1371;77.1371;77.1371
17;compErr;1;1.981e-06;1.981e-06;1.981e-06
17;init;1;2.59356;2.59356;2.59356
17;update;1;54.3142;54.3142;54.3142
17;sync;1;4.39436;4.39436;4.39436
17;evalKnownDf;1;0;0;0
17;write;1;2.3064e-05;2.3064e-05;2.3064e-05
17;trace;1;0;0;0
17;calc_total;1;58.7086;58.7086;58.7086
0;total;1;77.1371;77.1371;77.1371
18;compErr;1;2.256e-06;2.256e-06;2.256e-06
18;init;1;2.59541;2.59541;2.59541
18;update;1;54.3424;54.3424;54.3424
18;sync;1;4.42471;4.42471;4.42471
18;evalKnownDf;1;0;0;0
18;write;1;2.4464e-05;2.4464e-05;2.4464e-05
18;trace;1;0;0;0
18;calc_total;1;58.7671;58.7671;58.7671
0;total;1;77.1371;77.1371;77.1371
19;compErr;1;2.607e-06;2.607e-06;2.607e-06
19;init;1;2.59607;2.59607;2.59607
19;update;1;54.3546;54.3546;54.3546
19;sync;1;4.3642;4.3642;4.3642
19;evalKnownDf;1;0;0;0
19;write;1;2.4143e-05;2.4143e-05;2.4143e-05
19;trace;1;0;0;0
19;calc_total;1;58.7188;58.7188;58.7188
0;total;1;77.1371;77.1371;77.1371
SCAFES
REMARK: No time step width tau was specified.
 Set tau=1.0 and proceeded. 

Energy start: 500
Energy end  : 481.622
# unit_id;function_name;num_calls;avg_runtime;min_runtime;max_runtime
4;compErr;1;1.659e-06;1.659e-06;1.659e-06
4;init;1;2.83785;2.83785;2.83785
4;update;1;56.9532;56.9532;56.9532
4;sync;1;1.2236;1.2236;1.2236
4;evalKnownDf;1;0;0;0
4;write;1;2.0049e-05;2.0049e-05;2.0049e-05
4;trace;1;0;0;0
4;calc_total;1;58.1768;58.1768;58.1768
5;compErr;1;1.774e-06;1.774e-06;1.774e-06
5;init;1;2.8697;2.8697;2.8697
5;update;1;57.763;57.763;57.763
5;sync;1;0.554211;0.554211;0.554211
5;evalKnownDf;1;0;0;0
5;write;1;1.9997e-05;1.9997e-05;1.9997e-05
5;trace;1;0;0;0
5;calc_total;1;58.3172;58.3172;58.3172
6;compErr;1;1.767e-06;1.767e-06;1.767e-06
6;init;1;2.85752;2.85752;2.85752
6;update;1;57.1458;57.1458;57.1458
6;sync;1;1.20018;1.20018;1.20018
6;evalKnownDf;1;0;0;0
6;write;1;2.3618e-05;2.3618e-05;2.3618e-05
6;trace;1;0;0;0
6;calc_total;1;58.346;58.346;58.346
7;compErr;1;1.597e-06;1.597e-06;1.597e-06
7;init;1;2.85603;2.85603;2.85603
7;update;1;56.5362;56.5362;56.5362
7;sync;1;1.86828;1.86828;1.86828
7;evalKnownDf;1;0;0;0
7;write;1;2.0257e-05;2.0257e-05;2.0257e-05
7;trace;1;0;0;0
7;calc_total;1;58.4045;58.4045;58.4045
8;compErr;1;1.901e-06;1.901e-06;1.901e-06
8;init;1;2.85497;2.85497;2.85497
8;update;1;56.228;56.228;56.228
8;sync;1;1.70952;1.70952;1.70952
8;evalKnownDf;1;0;0;0
8;write;1;3.0102e-05;3.0102e-05;3.0102e-05
8;trace;1;0;0;0
8;calc_total;1;57.9375;57.9375;57.9375
9;compErr;1;3.022e-06;3.022e-06;3.022e-06
9;init;1;2.85331;2.85331;2.85331
9;update;1;56.6272;56.6272;56.6272
9;sync;1;1.65826;1.65826;1.65826
9;evalKnownDf;1;0;0;0
9;write;1;2.3806e-05;2.3806e-05;2.3806e-05
9;trace;1;0;0;0
9;calc_total;1;58.2855;58.2855;58.2855
10;compErr;1;1.468e-06;1.468e-06;1.468e-06
10;init;1;2.84304;2.84304;2.84304
10;update;1;56.8281;56.8281;56.8281
10;sync;1;1.51561;1.51561;1.51561
10;evalKnownDf;1;0;0;0
10;write;1;2.2054e-05;2.2054e-05;2.2054e-05
10;trace;1;0;0;0
10;calc_total;1;58.3437;58.3437;58.3437
11;compErr;1;1.551e-06;1.551e-06;1.551e-06
11;init;1;2.84732;2.84732;2.84732
11;update;1;56.1625;56.1625;56.1625
11;sync;1;1.61769;1.61769;1.61769
11;evalKnownDf;1;0;0;0
11;write;1;2.5309e-05;2.5309e-05;2.5309e-05
11;trace;1;0;0;0
11;calc_total;1;57.7802;57.7802;57.7802
12;compErr;1;2.33e-06;2.33e-06;2.33e-06
12;init;1;2.54589;2.54589;2.54589
12;update;1;54.1256;54.1256;54.1256
12;sync;1;5.15704;5.15704;5.15704
12;evalKnownDf;1;0;0;0
12;write;1;3.2702e-05;3.2702e-05;3.2702e-05
12;trace;1;0;0;0
12;calc_total;1;59.2827;59.2827;59.2827
13;compErr;1;2.76e-06;2.76e-06;2.76e-06
13;init;1;2.56738;2.56738;2.56738
13;update;1;54.3602;54.3602;54.3602
13;sync;1;5.27053;5.27053;5.27053
13;evalKnownDf;1;0;0;0
13;write;1;2.8096e-05;2.8096e-05;2.8096e-05
13;trace;1;0;0;0
13;calc_total;1;59.6307;59.6307;59.6307
14;compErr;1;2.066e-06;2.066e-06;2.066e-06
14;init;1;2.56772;2.56772;2.56772
14;update;1;54.5844;54.5844;54.5844
14;sync;1;5.00286;5.00286;5.00286
14;evalKnownDf;1;0;0;0
14;write;1;2.7296e-05;2.7296e-05;2.7296e-05
14;trace;1;0;0;0
14;calc_total;1;59.5873;59.5873;59.5873
15;compErr;1;2.613e-06;2.613e-06;2.613e-06
15;init;1;2.54439;2.54439;2.54439
15;update;1;54.2544;54.2544;54.2544
15;sync;1;4.83155;4.83155;4.83155
15;evalKnownDf;1;0;0;0
15;write;1;2.8651e-05;2.8651e-05;2.8651e-05
15;trace;1;0;0;0
15;calc_total;1;59.086;59.086;59.086
0;compErr;1;2.204e-06;2.204e-06;2.204e-06
0;init;1;2.86003;2.86003;2.86003
0;update;1;57.11;57.11;57.11
0;sync;1;0.769983;0.769983;0.769983
0;evalKnownDf;1;0;0;0
0;write;1;3.0928e-05;3.0928e-05;3.0928e-05
0;trace;1;0;0;0
0;calc_total;1;57.88;57.88;57.88
2;compErr;1;2.079e-06;2.079e-06;2.079e-06
2;init;1;2.84283;2.84283;2.84283
2;update;1;57.1318;57.1318;57.1318
2;sync;1;1.03915;1.03915;1.03915
2;evalKnownDf;1;0;0;0
2;write;1;2.9763e-05;2.9763e-05;2.9763e-05
2;trace;1;0;0;0
2;calc_total;1;58.171;58.171;58.171
3;compErr;1;2.351e-06;2.351e-06;2.351e-06
3;init;1;2.84474;2.84474;2.84474
3;update;1;56.6383;56.6383;56.6383
3;sync;1;1.22938;1.22938;1.22938
3;evalKnownDf;1;0;0;0
3;write;1;3.2243e-05;3.2243e-05;3.2243e-05
3;trace;1;0;0;0
3;calc_total;1;57.8677;57.8677;57.8677
16;compErr;1;1.799e-06;1.799e-06;1.799e-06
16;init;1;2.56751;2.56751;2.56751
16;update;1;54.3624;54.3624;54.3624
16;sync;1;10.5835;10.5835;10.5835
16;evalKnownDf;1;0;0;0
16;write;1;2.8325e-05;2.8325e-05;2.8325e-05
16;trace;1;0;0;0
16;calc_total;1;64.9459;64.9459;64.9459
18;compErr;1;1.809e-06;1.809e-06;1.809e-06
18;init;1;2.56323;2.56323;2.56323
18;update;1;54.5663;54.5663;54.5663
18;sync;1;10.5713;10.5713;10.5713
18;evalKnownDf;1;0;0;0
18;write;1;2.6267e-05;2.6267e-05;2.6267e-05
18;trace;1;0;0;0
18;calc_total;1;65.1376;65.1376;65.1376
19;compErr;1;2.942e-06;2.942e-06;2.942e-06
19;init;1;2.55267;2.55267;2.55267
19;update;1;54.176;54.176;54.176
19;sync;1;4.91653;4.91653;4.91653
19;evalKnownDf;1;0;0;0
19;write;1;2.4296e-05;2.4296e-05;2.4296e-05
19;trace;1;0;0;0
19;calc_total;1;59.0925;59.0925;59.0925
0;total;1;85.2492;85.2492;85.2492
1;compErr;1;2.715e-06;2.715e-06;2.715e-06
1;init;1;2.8845;2.8845;2.8845
1;update;1;57.3343;57.3343;57.3343
1;sync;1;0.538772;0.538772;0.538772
1;evalKnownDf;1;0;0;0
1;write;1;3.0612e-05;3.0612e-05;3.0612e-05
1;trace;1;0;0;0
1;calc_total;1;57.873;57.873;57.873
0;total;1;85.2492;85.2492;85.2492
0;total;1;85.2492;85.2492;85.2492
0;total;1;85.2492;85.2492;85.2492
0;total;1;85.2492;85.2492;85.2492
0;total;1;85.2492;85.2492;85.2492
0;total;1;85.2492;85.2492;85.2492
0;total;1;85.2492;85.2492;85.2492
0;total;1;85.2492;85.2492;85.2492
0;total;1;85.2492;85.2492;85.2492
0;total;1;85.2492;85.2492;85.2492
0;total;1;85.2492;85.2492;85.2492
0;total;1;85.2492;85.2492;85.2492
0;total;1;85.2492;85.2492;85.2492
0;total;1;85.2492;85.2492;85.2492
0;total;1;85.2492;85.2492;85.2492
0;total;1;85.2491;85.2491;85.2491
17;compErr;1;1.773e-06;1.773e-06;1.773e-06
17;init;1;2.56605;2.56605;2.56605
17;update;1;54.6026;54.6026;54.6026
17;sync;1;10.5419;10.5419;10.5419
17;evalKnownDf;1;0;0;0
17;write;1;2.8486e-05;2.8486e-05;2.8486e-05
17;trace;1;0;0;0
17;calc_total;1;65.1445;65.1445;65.1445
0;total;1;85.2492;85.2492;85.2492
0;total;1;85.2492;85.2492;85.2492
0;total;1;85.2492;85.2492;85.2492
