# Supplementary material for: A Halo abstraction for distributed n-dimensional structured grids within the C++ PGAS library DASH
Source: PeerJ Comput Sci. 2023 Feb 3;9:e1203. doi: 10.7717/peerj-cs.1203 (PMC10280232; doi:10.7717/peerj-cs.1203)
Supplement: Supplemental Information 4 [file peerj-cs-09-1203-s004.gz › raw_dash_scafes/res_2d_sc/strong/scafes_heat2d_n1_c24_45000_28802012.out]

SCAFES
REMARK: No time step width tau was specified.
 Set tau=1.0 and proceeded. 

Energy start: 600
Energy end  : 579.562
# unit_id;function_name;num_calls;avg_runtime;min_runtime;max_runtime
6;compErr;1;2.133e-06;2.133e-06;2.133e-06
6;init;1;2.23297;2.23297;2.23297
6;update;1;45.6132;45.6132;45.6132
6;sync;1;0.743869;0.743869;0.743869
6;evalKnownDf;1;0;0;0
6;write;1;2.2362e-05;2.2362e-05;2.2362e-05
6;trace;1;0;0;0
7;compErr;1;2.483e-06;2.483e-06;2.483e-06
7;init;1;2.21993;2.21993;2.21993
7;update;1;45.5505;45.5505;45.5505
7;sync;1;0.73436;0.73436;0.73436
7;evalKnownDf;1;0;0;0
7;write;1;2.8351e-05;2.8351e-05;2.8351e-05
7;trace;1;0;0;0
7;calc_total;1;46.2849;46.2849;46.2849
8;compErr;1;2.289e-06;2.289e-06;2.289e-06
8;init;1;2.23186;2.23186;2.23186
8;update;1;45.6384;45.6384;45.6384
8;sync;1;0.596369;0.596369;0.596369
8;evalKnownDf;1;0;0;0
8;write;1;2.6428e-05;2.6428e-05;2.6428e-05
8;trace;1;0;0;0
8;calc_total;1;46.2347;46.2347;46.2347
9;compErr;1;2.069e-06;2.069e-06;2.069e-06
9;init;1;2.24807;2.24807;2.24807
9;update;1;46.1208;46.1208;46.1208
9;sync;1;0.236954;0.236954;0.236954
9;evalKnownDf;1;0;0;0
9;write;1;2.4493e-05;2.4493e-05;2.4493e-05
9;trace;1;0;0;0
9;calc_total;1;46.3577;46.3577;46.3577
10;compErr;1;1.967e-06;1.967e-06;1.967e-06
10;init;1;2.22891;2.22891;2.22891
10;update;1;46.0671;46.0671;46.0671
10;sync;1;0.351942;0.351942;0.351942
10;evalKnownDf;1;0;0;0
10;write;1;3.6799e-05;3.6799e-05;3.6799e-05
10;trace;1;0;0;0
10;calc_total;1;46.419;46.419;46.419
11;compErr;1;2.993e-06;2.993e-06;2.993e-06
11;init;1;2.22662;2.22662;2.22662
11;update;1;45.8357;45.8357;45.8357
11;sync;1;0.475697;0.475697;0.475697
11;evalKnownDf;1;0;0;0
11;write;1;2.6278e-05;2.6278e-05;2.6278e-05
11;trace;1;0;0;0
11;calc_total;1;46.3114;46.3114;46.3114
12;compErr;1;1.777e-06;1.777e-06;1.777e-06
12;init;1;2.24123;2.24123;2.24123
12;update;1;45.8113;45.8113;45.8113
12;sync;1;0.48431;0.48431;0.48431
12;evalKnownDf;1;0;0;0
12;write;1;3.4106e-05;3.4106e-05;3.4106e-05
12;trace;1;0;0;0
12;calc_total;1;46.2956;46.2956;46.2956
13;compErr;1;1.985e-06;1.985e-06;1.985e-06
13;init;1;2.23122;2.23122;2.23122
13;update;1;45.7179;45.7179;45.7179
13;sync;1;0.578184;0.578184;0.578184
13;evalKnownDf;1;0;0;0
13;write;1;2.4208e-05;2.4208e-05;2.4208e-05
13;trace;1;0;0;0
13;calc_total;1;46.2961;46.2961;46.2961
14;compErr;1;1.15e-06;1.15e-06;1.15e-06
14;init;1;2.22361;2.22361;2.22361
14;update;1;46.2246;46.2246;46.2246
14;sync;1;0.162788;0.162788;0.162788
14;evalKnownDf;1;0;0;0
14;write;1;2.3871e-05;2.3871e-05;2.3871e-05
14;trace;1;0;0;0
14;calc_total;1;46.3873;46.3873;46.3873
15;compErr;1;1.511e-06;1.511e-06;1.511e-06
15;init;1;2.22812;2.22812;2.22812
15;update;1;46.1489;46.1489;46.1489
15;sync;1;0.163581;0.163581;0.163581
15;evalKnownDf;1;0;0;0
15;write;1;2.3366e-05;2.3366e-05;2.3366e-05
15;trace;1;0;0;0
15;calc_total;1;46.3125;46.3125;46.3125
22;compErr;1;1.407e-06;1.407e-06;1.407e-06
22;init;1;2.22501;2.22501;2.22501
22;update;1;46.2468;46.2468;46.2468
22;sync;1;0.149889;0.149889;0.149889
22;evalKnownDf;1;0;0;0
22;write;1;1.9113e-05;1.9113e-05;1.9113e-05
22;trace;1;0;0;0
22;calc_total;1;46.3967;46.3967;46.3967
23;compErr;1;2.112e-06;2.112e-06;2.112e-06
23;init;1;2.24171;2.24171;2.24171
23;update;1;46.0398;46.0398;46.0398
23;sync;1;0.277946;0.277946;0.277946
23;evalKnownDf;1;0;0;0
23;write;1;3.1901e-05;3.1901e-05;3.1901e-05
23;trace;1;0;0;0
23;calc_total;1;46.3178;46.3178;46.3178
1;compErr;1;2.193e-06;2.193e-06;2.193e-06
1;init;1;2.21319;2.21319;2.21319
1;update;1;45.553;45.553;45.553
1;sync;1;0.683373;0.683373;0.683373
1;evalKnownDf;1;0;0;0
1;write;1;2.6578e-05;2.6578e-05;2.6578e-05
1;trace;1;0;0;0
1;calc_total;1;46.2364;46.2364;46.2364
2;compErr;1;1.923e-06;1.923e-06;1.923e-06
2;init;1;2.23952;2.23952;2.23952
2;update;1;45.6206;45.6206;45.6206
2;sync;1;0.552454;0.552454;0.552454
2;evalKnownDf;1;0;0;0
2;write;1;2.4505e-05;2.4505e-05;2.4505e-05
2;trace;1;0;0;0
2;calc_total;1;46.1731;46.1731;46.1731
3;compErr;1;1.749e-06;1.749e-06;1.749e-06
3;init;1;2.23118;2.23118;2.23118
3;update;1;45.8455;45.8455;45.8455
3;sync;1;0.316524;0.316524;0.316524
3;evalKnownDf;1;0;0;0
3;write;1;2.5677e-05;2.5677e-05;2.5677e-05
3;trace;1;0;0;0
3;calc_total;1;46.162;46.162;46.162
4;compErr;1;9.48e-07;9.48e-07;9.48e-07
4;init;1;2.23528;2.23528;2.23528
4;update;1;45.9761;45.9761;45.9761
4;sync;1;0.225076;0.225076;0.225076
4;evalKnownDf;1;0;0;0
4;write;1;1.9057e-05;1.9057e-05;1.9057e-05
4;trace;1;0;0;0
4;calc_total;1;46.2012;46.2012;46.2012
5;compErr;1;9.82e-07;9.82e-07;9.82e-07
5;init;1;2.24486;2.24486;2.24486
5;update;1;46.0444;46.0444;46.0444
5;sync;1;0.176335;0.176335;0.176335
5;evalKnownDf;1;0;0;0
5;write;1;2.128e-05;2.128e-05;2.128e-05
5;trace;1;0;0;0
5;calc_total;1;46.2207;46.2207;46.2207
6;calc_total;1;46.357;46.357;46.357
17;compErr;1;1.059e-06;1.059e-06;1.059e-06
17;init;1;2.21204;2.21204;2.21204
17;update;1;45.9845;45.9845;45.9845
17;sync;1;0.486547;0.486547;0.486547
17;evalKnownDf;1;0;0;0
17;write;1;1.9523e-05;1.9523e-05;1.9523e-05
17;trace;1;0;0;0
17;calc_total;1;46.471;46.471;46.471
18;compErr;1;1.777e-06;1.777e-06;1.777e-06
18;init;1;2.2257;2.2257;2.2257
18;update;1;46.2174;46.2174;46.2174
18;sync;1;0.318424;0.318424;0.318424
18;evalKnownDf;1;0;0;0
18;write;1;2.3981e-05;2.3981e-05;2.3981e-05
18;trace;1;0;0;0
18;calc_total;1;46.5358;46.5358;46.5358
19;compErr;1;1.809e-06;1.809e-06;1.809e-06
19;init;1;2.2244;2.2244;2.2244
19;update;1;46.1369;46.1369;46.1369
19;sync;1;0.414249;0.414249;0.414249
19;evalKnownDf;1;0;0;0
19;write;1;2.5418e-05;2.5418e-05;2.5418e-05
19;trace;1;0;0;0
19;calc_total;1;46.5511;46.5511;46.5511
20;compErr;1;1.493e-06;1.493e-06;1.493e-06
20;init;1;2.2744;2.2744;2.2744
20;update;1;46.2788;46.2788;46.2788
20;sync;1;0.0353798;0.0353798;0.0353798
20;evalKnownDf;1;0;0;0
20;write;1;2.115e-05;2.115e-05;2.115e-05
20;trace;1;0;0;0
20;calc_total;1;46.3141;46.3141;46.3141
21;compErr;1;1.278e-06;1.278e-06;1.278e-06
21;init;1;2.22625;2.22625;2.22625
21;update;1;46.2462;46.2462;46.2462
21;sync;1;0.0842724;0.0842724;0.0842724
21;evalKnownDf;1;0;0;0
21;write;1;1.9443e-05;1.9443e-05;1.9443e-05
21;trace;1;0;0;0
21;calc_total;1;46.3305;46.3305;46.3305
0;compErr;1;1.764e-06;1.764e-06;1.764e-06
0;init;1;2.23426;2.23426;2.23426
0;update;1;45.9512;45.9512;45.9512
0;sync;1;0.20583;0.20583;0.20583
0;evalKnownDf;1;0;0;0
0;write;1;2.7304e-05;2.7304e-05;2.7304e-05
0;trace;1;0;0;0
0;calc_total;1;46.157;46.157;46.157
0;total;1;61.4387;61.4387;61.4387
0;total;1;61.4387;61.4387;61.4387
0;total;1;61.4387;61.4387;61.4387
0;total;1;61.4388;61.4388;61.4388
0;total;1;61.4387;61.4387;61.4387
0;total;1;61.4388;61.4388;61.4388
0;total;1;61.4387;61.4387;61.4387
0;total;1;61.4387;61.4387;61.4387
0;total;1;61.4387;61.4387;61.4387
0;total;1;61.4387;61.4387;61.4387
0;total;1;61.4387;61.4387;61.4387
0;total;1;61.4388;61.4388;61.4388
0;total;1;61.4384;61.4384;61.4384
0;total;1;61.4384;61.4384;61.4384
0;total;1;61.4384;61.4384;61.4384
0;total;1;61.4384;61.4384;61.4384
16;compErr;1;1.796e-06;1.796e-06;1.796e-06
16;init;1;2.23064;2.23064;2.23064
16;update;1;46.059;46.059;46.059
16;sync;1;0.337068;0.337068;0.337068
16;evalKnownDf;1;0;0;0
16;write;1;2.2351e-05;2.2351e-05;2.2351e-05
16;trace;1;0;0;0
16;calc_total;1;46.3961;46.3961;46.3961
0;total;1;61.4384;61.4384;61.4384
0;total;1;61.4384;61.4384;61.4384
0;total;1;61.4384;61.4384;61.4384
0;total;1;61.4384;61.4384;61.4384
0;total;1;61.4384;61.4384;61.4384
0;total;1;61.4384;61.4384;61.4384
0;total;1;61.4384;61.4384;61.4384
0;total;1;61.4384;61.4384;61.4384
SCAFES
REMARK: No time step width tau was specified.
 Set tau=1.0 and proceeded. 

Energy start: 600
Energy end  : 579.562
# unit_id;function_name;num_calls;avg_runtime;min_runtime;max_runtime
0;compErr;1;1.827e-06;1.827e-06;1.827e-06
0;init;1;2.28178;2.28178;2.28178
0;update;1;45.717;45.717;45.717
0;sync;1;0.834542;0.834542;0.834542
0;evalKnownDf;1;0;0;0
0;write;1;2.6807e-05;2.6807e-05;2.6807e-05
0;trace;1;0;0;0
0;calc_total;1;46.5516;46.5516;46.5516
0;total;1;61.6246;61.6246;61.6246
1;compErr;1;2.218e-06;2.218e-06;2.218e-06
1;init;1;2.30598;2.30598;2.30598
1;update;1;45.9937;45.9937;45.9937
1;sync;1;0.41066;0.41066;0.41066
1;evalKnownDf;1;0;0;0
1;write;1;2.4243e-05;2.4243e-05;2.4243e-05
1;trace;1;0;0;0
1;calc_total;1;46.4044;46.4044;46.4044
0;total;1;61.6248;61.6248;61.6248
2;compErr;1;1.695e-06;1.695e-06;1.695e-06
2;init;1;2.30238;2.30238;2.30238
2;update;1;45.974;45.974;45.974
2;sync;1;0.357942;0.357942;0.357942
2;evalKnownDf;1;0;0;0
2;write;1;2.6475e-05;2.6475e-05;2.6475e-05
2;trace;1;0;0;0
2;calc_total;1;46.332;46.332;46.332
0;total;1;61.6248;61.6248;61.6248
3;compErr;1;2.277e-06;2.277e-06;2.277e-06
3;init;1;2.32892;2.32892;2.32892
3;update;1;46.1804;46.1804;46.1804
3;sync;1;0.17918;0.17918;0.17918
3;evalKnownDf;1;0;0;0
3;write;1;2.3634e-05;2.3634e-05;2.3634e-05
3;trace;1;0;0;0
3;calc_total;1;46.3595;46.3595;46.3595
0;total;1;61.6251;61.6251;61.6251
4;compErr;1;1.137e-06;1.137e-06;1.137e-06
4;init;1;2.21423;2.21423;2.21423
4;update;1;45.5291;45.5291;45.5291
4;sync;1;0.783216;0.783216;0.783216
4;evalKnownDf;1;0;0;0
4;write;1;2.1079e-05;2.1079e-05;2.1079e-05
4;trace;1;0;0;0
4;calc_total;1;46.3123;46.3123;46.3123
0;total;1;61.6251;61.6251;61.6251
5;compErr;1;2.639e-06;2.639e-06;2.639e-06
5;init;1;2.2226;2.2226;2.2226
5;update;1;46.0802;46.0802;46.0802
5;sync;1;0.342629;0.342629;0.342629
5;evalKnownDf;1;0;0;0
5;write;1;2.7941e-05;2.7941e-05;2.7941e-05
5;trace;1;0;0;0
5;calc_total;1;46.4228;46.4228;46.4228
0;total;1;61.6247;61.6247;61.6247
6;compErr;1;1.461e-06;1.461e-06;1.461e-06
6;init;1;2.21635;2.21635;2.21635
6;update;1;46.1636;46.1636;46.1636
6;sync;1;0.17348;0.17348;0.17348
6;evalKnownDf;1;0;0;0
6;write;1;2.1436e-05;2.1436e-05;2.1436e-05
6;trace;1;0;0;0
6;calc_total;1;46.3371;46.3371;46.3371
0;total;1;61.6251;61.6251;61.6251
7;compErr;1;1.932e-06;1.932e-06;1.932e-06
7;init;1;2.22383;2.22383;2.22383
7;update;1;45.4765;45.4765;45.4765
7;sync;1;0.965834;0.965834;0.965834
7;evalKnownDf;1;0;0;0
7;write;1;2.3941e-05;2.3941e-05;2.3941e-05
7;trace;1;0;0;0
7;calc_total;1;46.4424;46.4424;46.4424
0;total;1;61.6248;61.6248;61.6248
8;compErr;1;2.62e-06;2.62e-06;2.62e-06
8;init;1;2.15229;2.15229;2.15229
8;update;1;45.5179;45.5179;45.5179
8;sync;1;1.27446;1.27446;1.27446
8;evalKnownDf;1;0;0;0
8;write;1;3.0235e-05;3.0235e-05;3.0235e-05
8;trace;1;0;0;0
8;calc_total;1;46.7924;46.7924;46.7924
0;total;1;61.6247;61.6247;61.6247
9;compErr;1;1.526e-06;1.526e-06;1.526e-06
9;init;1;2.15067;2.15067;2.15067
9;update;1;45.8702;45.8702;45.8702
9;sync;1;0.947086;0.947086;0.947086
9;evalKnownDf;1;0;0;0
9;write;1;2.1394e-05;2.1394e-05;2.1394e-05
9;trace;1;0;0;0
9;calc_total;1;46.8173;46.8173;46.8173
0;total;1;61.6251;61.6251;61.6251
10;compErr;1;1.426e-06;1.426e-06;1.426e-06
10;init;1;2.15041;2.15041;2.15041
10;update;1;45.9543;45.9543;45.9543
10;sync;1;0.78834;0.78834;0.78834
10;evalKnownDf;1;0;0;0
10;write;1;2.5336e-05;2.5336e-05;2.5336e-05
10;trace;1;0;0;0
10;calc_total;1;46.7426;46.7426;46.7426
0;total;1;61.625;61.625;61.625
11;compErr;1;2.972e-06;2.972e-06;2.972e-06
11;init;1;2.14916;2.14916;2.14916
11;update;1;45.4845;45.4845;45.4845
11;sync;1;1.31181;1.31181;1.31181
11;evalKnownDf;1;0;0;0
11;write;1;2.7483e-05;2.7483e-05;2.7483e-05
11;trace;1;0;0;0
11;calc_total;1;46.7963;46.7963;46.7963
0;total;1;61.6246;61.6246;61.6246
12;compErr;1;1.584e-06;1.584e-06;1.584e-06
12;init;1;2.19869;2.19869;2.19869
12;update;1;45.5653;45.5653;45.5653
12;sync;1;0.613147;0.613147;0.613147
12;evalKnownDf;1;0;0;0
12;write;1;3.7079e-05;3.7079e-05;3.7079e-05
12;trace;1;0;0;0
12;calc_total;1;46.1784;46.1784;46.1784
0;total;1;61.6248;61.6248;61.6248
13;compErr;1;1.002e-06;1.002e-06;1.002e-06
13;init;1;2.22713;2.22713;2.22713
13;update;1;45.9281;45.9281;45.9281
13;sync;1;0.380805;0.380805;0.380805
13;evalKnownDf;1;0;0;0
13;write;1;2.3343e-05;2.3343e-05;2.3343e-05
13;trace;1;0;0;0
13;calc_total;1;46.3089;46.3089;46.3089
0;total;1;61.6247;61.6247;61.6247
14;compErr;1;1.998e-06;1.998e-06;1.998e-06
14;init;1;2.2315;2.2315;2.2315
14;update;1;46.11;46.11;46.11
14;sync;1;0.0958562;0.0958562;0.0958562
14;evalKnownDf;1;0;0;0
14;write;1;3.0913e-05;3.0913e-05;3.0913e-05
14;trace;1;0;0;0
14;calc_total;1;46.2059;46.2059;46.2059
0;total;1;61.6246;61.6246;61.6246
15;compErr;1;2.878e-06;2.878e-06;2.878e-06
15;init;1;2.22387;2.22387;2.22387
15;update;1;45.9288;45.9288;45.9288
15;sync;1;0.427457;0.427457;0.427457
15;evalKnownDf;1;0;0;0
15;write;1;3.4266e-05;3.4266e-05;3.4266e-05
15;trace;1;0;0;0
15;calc_total;1;46.3563;46.3563;46.3563
0;total;1;61.6248;61.6248;61.6248
16;compErr;1;2.319e-06;2.319e-06;2.319e-06
16;init;1;2.20052;2.20052;2.20052
16;update;1;45.5736;45.5736;45.5736
16;sync;1;0.902078;0.902078;0.902078
16;evalKnownDf;1;0;0;0
16;write;1;2.6954e-05;2.6954e-05;2.6954e-05
16;trace;1;0;0;0
16;calc_total;1;46.4757;46.4757;46.4757
0;total;1;61.6248;61.6248;61.6248
17;compErr;1;2.321e-06;2.321e-06;2.321e-06
17;init;1;2.23046;2.23046;2.23046
17;update;1;46.0717;46.0717;46.0717
17;sync;1;0.494646;0.494646;0.494646
17;evalKnownDf;1;0;0;0
17;write;1;2.0899e-05;2.0899e-05;2.0899e-05
17;trace;1;0;0;0
17;calc_total;1;46.5663;46.5663;46.5663
0;total;1;61.6246;61.6246;61.6246
18;compErr;1;2.771e-06;2.771e-06;2.771e-06
18;init;1;2.21848;2.21848;2.21848
18;update;1;45.8462;45.8462;45.8462
18;sync;1;0.569235;0.569235;0.569235
18;evalKnownDf;1;0;0;0
18;write;1;2.3546e-05;2.3546e-05;2.3546e-05
18;trace;1;0;0;0
18;calc_total;1;46.4154;46.4154;46.4154
0;total;1;61.6248;61.6248;61.6248
19;compErr;1;1.326e-06;1.326e-06;1.326e-06
19;init;1;2.20755;2.20755;2.20755
19;update;1;46.0825;46.0825;46.0825
19;sync;1;0.468842;0.468842;0.468842
19;evalKnownDf;1;0;0;0
19;write;1;2.219e-05;2.219e-05;2.219e-05
19;trace;1;0;0;0
19;calc_total;1;46.5513;46.5513;46.5513
0;total;1;61.6248;61.6248;61.6248
20;compErr;1;2.332e-06;2.332e-06;2.332e-06
20;init;1;2.2016;2.2016;2.2016
20;update;1;45.7249;45.7249;45.7249
20;sync;1;0.635862;0.635862;0.635862
20;evalKnownDf;1;0;0;0
20;write;1;3.5045e-05;3.5045e-05;3.5045e-05
20;trace;1;0;0;0
20;calc_total;1;46.3608;46.3608;46.3608
0;total;1;61.6248;61.6248;61.6248
21;compErr;1;2.222e-06;2.222e-06;2.222e-06
21;init;1;2.20278;2.20278;2.20278
21;update;1;46.1798;46.1798;46.1798
21;sync;1;0.110432;0.110432;0.110432
21;evalKnownDf;1;0;0;0
21;write;1;2.2951e-05;2.2951e-05;2.2951e-05
21;trace;1;0;0;0
21;calc_total;1;46.2902;46.2902;46.2902
0;total;1;61.6248;61.6248;61.6248
22;compErr;1;1.627e-06;1.627e-06;1.627e-06
22;init;1;2.19831;2.19831;2.19831
22;update;1;46.1205;46.1205;46.1205
22;sync;1;0.179704;0.179704;0.179704
22;evalKnownDf;1;0;0;0
22;write;1;2.6088e-05;2.6088e-05;2.6088e-05
22;trace;1;0;0;0
22;calc_total;1;46.3002;46.3002;46.3002
0;total;1;61.6246;61.6246;61.6246
23;compErr;1;2.226e-06;2.226e-06;2.226e-06
23;init;1;2.20011;2.20011;2.20011
23;update;1;46.2214;46.2214;46.2214
23;sync;1;0.0587563;0.0587563;0.0587563
23;evalKnownDf;1;0;0;0
23;write;1;2.9231e-05;2.9231e-05;2.9231e-05
23;trace;1;0;0;0
23;calc_total;1;46.2802;46.2802;46.2802
0;total;1;61.6247;61.6247;61.6247
SCAFES
REMARK: No time step width tau was specified.
 Set tau=1.0 and proceeded. 

Energy start: 600
Energy end  : 579.562
# unit_id;function_name;num_calls;avg_runtime;min_runtime;max_runtime
0;compErr;1;1.623e-06;1.623e-06;1.623e-06
0;init;1;2.22034;2.22034;2.22034
0;update;1;45.8452;45.8452;45.8452
0;sync;1;0.943625;0.943625;0.943625
0;evalKnownDf;1;0;0;0
0;write;1;2.9081e-05;2.9081e-05;2.9081e-05
0;trace;1;0;0;0
0;calc_total;1;46.7888;46.7888;46.7888
0;total;1;61.5377;61.5377;61.5377
1;compErr;1;1.752e-06;1.752e-06;1.752e-06
1;init;1;2.2469;2.2469;2.2469
1;update;1;46.3622;46.3622;46.3622
1;sync;1;0.40257;0.40257;0.40257
1;evalKnownDf;1;0;0;0
1;write;1;2.0694e-05;2.0694e-05;2.0694e-05
1;trace;1;0;0;0
1;calc_total;1;46.7647;46.7647;46.7647
0;total;1;61.5377;61.5377;61.5377
2;compErr;1;1.931e-06;1.931e-06;1.931e-06
2;init;1;2.22266;2.22266;2.22266
2;update;1;46.2995;46.2995;46.2995
2;sync;1;0.56624;0.56624;0.56624
2;evalKnownDf;1;0;0;0
2;write;1;2.355e-05;2.355e-05;2.355e-05
2;trace;1;0;0;0
2;calc_total;1;46.8657;46.8657;46.8657
0;total;1;61.5377;61.5377;61.5377
3;compErr;1;1.142e-06;1.142e-06;1.142e-06
3;init;1;2.21989;2.21989;2.21989
3;update;1;46.2658;46.2658;46.2658
3;sync;1;0.511676;0.511676;0.511676
3;evalKnownDf;1;0;0;0
3;write;1;1.9843e-05;1.9843e-05;1.9843e-05
3;trace;1;0;0;0
3;calc_total;1;46.7775;46.7775;46.7775
0;total;1;61.5377;61.5377;61.5377
4;compErr;1;1.625e-06;1.625e-06;1.625e-06
4;init;1;2.19936;2.19936;2.19936
4;update;1;46.1706;46.1706;46.1706
4;sync;1;0.443957;0.443957;0.443957
4;evalKnownDf;1;0;0;0
4;write;1;2.4441e-05;2.4441e-05;2.4441e-05
4;trace;1;0;0;0
4;calc_total;1;46.6146;46.6146;46.6146
0;total;1;61.5377;61.5377;61.5377
5;compErr;1;1.487e-06;1.487e-06;1.487e-06
5;init;1;2.2044;2.2044;2.2044
5;update;1;46.2699;46.2699;46.2699
5;sync;1;0.323943;0.323943;0.323943
5;evalKnownDf;1;0;0;0
5;write;1;2.3687e-05;2.3687e-05;2.3687e-05
5;trace;1;0;0;0
5;calc_total;1;46.5939;46.5939;46.5939
0;total;1;61.5377;61.5377;61.5377
6;compErr;1;1.174e-06;1.174e-06;1.174e-06
6;init;1;2.20659;2.20659;2.20659
6;update;1;46.3202;46.3202;46.3202
6;sync;1;0.291411;0.291411;0.291411
6;evalKnownDf;1;0;0;0
6;write;1;1.8442e-05;1.8442e-05;1.8442e-05
6;trace;1;0;0;0
6;calc_total;1;46.6116;46.6116;46.6116
0;total;1;61.5377;61.5377;61.5377
7;compErr;1;1.328e-06;1.328e-06;1.328e-06
7;init;1;2.21776;2.21776;2.21776
7;update;1;46.3453;46.3453;46.3453
7;sync;1;0.174334;0.174334;0.174334
7;evalKnownDf;1;0;0;0
7;write;1;1.8885e-05;1.8885e-05;1.8885e-05
7;trace;1;0;0;0
7;calc_total;1;46.5196;46.5196;46.5196
0;total;1;61.5377;61.5377;61.5377
8;compErr;1;1.411e-06;1.411e-06;1.411e-06
8;init;1;2.14752;2.14752;2.14752
8;update;1;45.7836;45.7836;45.7836
8;sync;1;1.19766;1.19766;1.19766
8;evalKnownDf;1;0;0;0
8;write;1;2.4064e-05;2.4064e-05;2.4064e-05
8;trace;1;0;0;0
8;calc_total;1;46.9812;46.9812;46.9812
0;total;1;61.5377;61.5377;61.5377
9;compErr;1;1.809e-06;1.809e-06;1.809e-06
9;init;1;2.14608;2.14608;2.14608
9;update;1;46.3609;46.3609;46.3609
9;sync;1;0.678887;0.678887;0.678887
9;evalKnownDf;1;0;0;0
9;write;1;2.3693e-05;2.3693e-05;2.3693e-05
9;trace;1;0;0;0
9;calc_total;1;47.0398;47.0398;47.0398
0;total;1;61.5377;61.5377;61.5377
10;compErr;1;1.061e-06;1.061e-06;1.061e-06
10;init;1;2.14863;2.14863;2.14863
10;update;1;46.211;46.211;46.211
10;sync;1;0.724961;0.724961;0.724961
10;evalKnownDf;1;0;0;0
10;write;1;2.494e-05;2.494e-05;2.494e-05
10;trace;1;0;0;0
10;calc_total;1;46.936;46.936;46.936
0;total;1;61.5377;61.5377;61.5377
11;compErr;1;1.583e-06;1.583e-06;1.583e-06
11;init;1;2.14517;2.14517;2.14517
11;update;1;46.1883;46.1883;46.1883
11;sync;1;0.861505;0.861505;0.861505
11;evalKnownDf;1;0;0;0
11;write;1;2.4583e-05;2.4583e-05;2.4583e-05
11;trace;1;0;0;0
11;calc_total;1;47.0498;47.0498;47.0498
0;total;1;61.5375;61.5375;61.5375
12;compErr;1;1.709e-06;1.709e-06;1.709e-06
12;init;1;2.1976;2.1976;2.1976
12;update;1;46.1842;46.1842;46.1842
12;sync;1;0.338412;0.338412;0.338412
12;evalKnownDf;1;0;0;0
12;write;1;2.6363e-05;2.6363e-05;2.6363e-05
12;trace;1;0;0;0
12;calc_total;1;46.5226;46.5226;46.5226
0;total;1;61.5375;61.5375;61.5375
13;compErr;1;2.107e-06;2.107e-06;2.107e-06
13;init;1;2.22871;2.22871;2.22871
13;update;1;46.2054;46.2054;46.2054
13;sync;1;0.243129;0.243129;0.243129
13;evalKnownDf;1;0;0;0
13;write;1;2.9866e-05;2.9866e-05;2.9866e-05
13;trace;1;0;0;0
13;calc_total;1;46.4486;46.4486;46.4486
0;total;1;61.5375;61.5375;61.5375
14;compErr;1;2.21e-06;2.21e-06;2.21e-06
14;init;1;2.20921;2.20921;2.20921
14;update;1;45.6298;45.6298;45.6298
14;sync;1;0.84176;0.84176;0.84176
14;evalKnownDf;1;0;0;0
14;write;1;3.1706e-05;3.1706e-05;3.1706e-05
14;trace;1;0;0;0
14;calc_total;1;46.4716;46.4716;46.4716
0;total;1;61.5374;61.5374;61.5374
15;compErr;1;1.989e-06;1.989e-06;1.989e-06
15;init;1;2.20899;2.20899;2.20899
15;update;1;46.1625;46.1625;46.1625
15;sync;1;0.330762;0.330762;0.330762
15;evalKnownDf;1;0;0;0
15;write;1;3.177e-05;3.177e-05;3.177e-05
15;trace;1;0;0;0
15;calc_total;1;46.4932;46.4932;46.4932
0;total;1;61.5375;61.5375;61.5375
16;compErr;1;1.693e-06;1.693e-06;1.693e-06
16;init;1;2.19864;2.19864;2.19864
16;update;1;46.2772;46.2772;46.2772
16;sync;1;0.360719;0.360719;0.360719
16;evalKnownDf;1;0;0;0
16;write;1;2.0551e-05;2.0551e-05;2.0551e-05
16;trace;1;0;0;0
16;calc_total;1;46.6379;46.6379;46.6379
0;total;1;61.5375;61.5375;61.5375
17;compErr;1;2.772e-06;2.772e-06;2.772e-06
17;init;1;2.21785;2.21785;2.21785
17;update;1;45.8588;45.8588;45.8588
17;sync;1;0.705276;0.705276;0.705276
17;evalKnownDf;1;0;0;0
17;write;1;2.7673e-05;2.7673e-05;2.7673e-05
17;trace;1;0;0;0
17;calc_total;1;46.564;46.564;46.564
0;total;1;61.5375;61.5375;61.5375
18;compErr;1;1.215e-06;1.215e-06;1.215e-06
18;init;1;2.20364;2.20364;2.20364
18;update;1;46.2969;46.2969;46.2969
18;sync;1;0.220661;0.220661;0.220661
18;evalKnownDf;1;0;0;0
18;write;1;2.0899e-05;2.0899e-05;2.0899e-05
18;trace;1;0;0;0
18;calc_total;1;46.5175;46.5175;46.5175
0;total;1;61.5374;61.5374;61.5374
19;compErr;1;1.856e-06;1.856e-06;1.856e-06
19;init;1;2.21711;2.21711;2.21711
19;update;1;46.2581;46.2581;46.2581
19;sync;1;0.34623;0.34623;0.34623
19;evalKnownDf;1;0;0;0
19;write;1;2.5849e-05;2.5849e-05;2.5849e-05
19;trace;1;0;0;0
19;calc_total;1;46.6043;46.6043;46.6043
0;total;1;61.5375;61.5375;61.5375
20;compErr;1;1.799e-06;1.799e-06;1.799e-06
20;init;1;2.22132;2.22132;2.22132
20;update;1;46.2851;46.2851;46.2851
20;sync;1;0.161572;0.161572;0.161572
20;evalKnownDf;1;0;0;0
20;write;1;3.1989e-05;3.1989e-05;3.1989e-05
20;trace;1;0;0;0
20;calc_total;1;46.4467;46.4467;46.4467
0;total;1;61.5375;61.5375;61.5375
21;compErr;1;1.077e-06;1.077e-06;1.077e-06
21;init;1;2.20535;2.20535;2.20535
21;update;1;46.395;46.395;46.395
21;sync;1;0.0270408;0.0270408;0.0270408
21;evalKnownDf;1;0;0;0
21;write;1;2.1328e-05;2.1328e-05;2.1328e-05
21;trace;1;0;0;0
21;calc_total;1;46.4221;46.4221;46.4221
0;total;1;61.5375;61.5375;61.5375
22;compErr;1;2.05e-06;2.05e-06;2.05e-06
22;init;1;2.20434;2.20434;2.20434
22;update;1;46.1939;46.1939;46.1939
22;sync;1;0.309129;0.309129;0.309129
22;evalKnownDf;1;0;0;0
22;write;1;2.3318e-05;2.3318e-05;2.3318e-05
22;trace;1;0;0;0
22;calc_total;1;46.503;46.503;46.503
0;total;1;61.5375;61.5375;61.5375
23;compErr;1;2.948e-06;2.948e-06;2.948e-06
23;init;1;2.20568;2.20568;2.20568
23;update;1;45.5801;45.5801;45.5801
23;sync;1;0.753827;0.753827;0.753827
23;evalKnownDf;1;0;0;0
23;write;1;3.6516e-05;3.6516e-05;3.6516e-05
23;trace;1;0;0;0
23;calc_total;1;46.334;46.334;46.334
0;total;1;61.5375;61.5375;61.5375
