# Supplementary material for: A Halo abstraction for distributed n-dimensional structured grids within the C++ PGAS library DASH
Source: PeerJ Comput Sci. 2023 Feb 3;9:e1203. doi: 10.7717/peerj-cs.1203 (PMC10280232; doi:10.7717/peerj-cs.1203)
Supplement: Supplemental Information 4 [file peerj-cs-09-1203-s004.gz › raw_dash_scafes/res_2d_sc/strong/scafes_heat2d_n1_c2_45000_28658281.out]

SCAFES
REMARK: No time step width tau was specified.
 Set tau=1.0 and proceeded. 

Energy start: 50
Energy end  : 43.9793
# unit_id;function_name;num_calls;avg_runtime;min_runtime;max_runtime
0;compErr;1;2.241e-06;2.241e-06;2.241e-06
0;init;1;26.6988;26.6988;26.6988
0;update;1;554.405;554.405;554.405
0;sync;1;0.463487;0.463487;0.463487
0;evalKnownDf;1;0;0;0
0;write;1;2.8541e-05;2.8541e-05;2.8541e-05
0;trace;1;0;0;0
0;calc_total;1;554.868;554.868;554.868
0;total;1;693.453;693.453;693.453
1;compErr;1;1.509e-06;1.509e-06;1.509e-06
1;init;1;27.1025;27.1025;27.1025
1;update;1;553.472;553.472;553.472
1;sync;1;1.17785;1.17785;1.17785
1;evalKnownDf;1;0;0;0
1;write;1;2.2581e-05;2.2581e-05;2.2581e-05
1;trace;1;0;0;0
1;calc_total;1;554.65;554.65;554.65
0;total;1;693.453;693.453;693.453
SCAFES
REMARK: No time step width tau was specified.
 Set tau=1.0 and proceeded. 

Energy start: 50
Energy end  : 43.9793
# unit_id;function_name;num_calls;avg_runtime;min_runtime;max_runtime
0;compErr;1;2.267e-06;2.267e-06;2.267e-06
0;init;1;26.6957;26.6957;26.6957
0;update;1;550.982;550.982;550.982
0;sync;1;0.075989;0.075989;0.075989
0;evalKnownDf;1;0;0;0
0;write;1;2.4462e-05;2.4462e-05;2.4462e-05
0;trace;1;0;0;0
0;calc_total;1;551.058;551.058;551.058
1;compErr;1;1.846e-06;1.846e-06;1.846e-06
1;init;1;26.7075;26.7075;26.7075
1;update;1;550.869;550.869;550.869
1;sync;1;0.290392;0.290392;0.290392
1;evalKnownDf;1;0;0;0
1;write;1;2.124e-05;2.124e-05;2.124e-05
1;trace;1;0;0;0
1;calc_total;1;551.159;551.159;551.159
0;total;1;689.567;689.567;689.567
0;total;1;689.567;689.567;689.567
SCAFES
REMARK: No time step width tau was specified.
 Set tau=1.0 and proceeded. 

Energy start: 50
Energy end  : 43.9793
# unit_id;function_name;num_calls;avg_runtime;min_runtime;max_runtime
0;compErr;1;2.762e-06;2.762e-06;2.762e-06
0;init;1;26.7346;26.7346;26.7346
0;update;1;554.586;554.586;554.586
0;sync;1;0.062638;0.062638;0.062638
0;evalKnownDf;1;0;0;0
0;write;1;2.6225e-05;2.6225e-05;2.6225e-05
0;trace;1;0;0;0
0;calc_total;1;554.649;554.649;554.649
0;total;1;693.279;693.279;693.279
1;compErr;1;1.937e-06;1.937e-06;1.937e-06
1;init;1;26.7193;26.7193;26.7193
1;update;1;549.573;549.573;549.573
1;sync;1;5.25465;5.25465;5.25465
1;evalKnownDf;1;0;0;0
1;write;1;2.4344e-05;2.4344e-05;2.4344e-05
1;trace;1;0;0;0
1;calc_total;1;554.828;554.828;554.828
0;total;1;693.279;693.279;693.279
