# Supplementary material for: A Halo abstraction for distributed n-dimensional structured grids within the C++ PGAS library DASH
Source: PeerJ Comput Sci. 2023 Feb 3;9:e1203. doi: 10.7717/peerj-cs.1203 (PMC10280232; doi:10.7717/peerj-cs.1203)
Supplement: Supplemental Information 4 [file peerj-cs-09-1203-s004.gz › raw_dash_scafes/res_2d_sc/strong/scafes_heat2d_n1_c4_45000_28658282.out]

SCAFES
REMARK: No time step width tau was specified.
 Set tau=1.0 and proceeded. 

Energy start: 100
Energy end  : 91.9197
# unit_id;function_name;num_calls;avg_runtime;min_runtime;max_runtime
0;compErr;1;2.851e-06;2.851e-06;2.851e-06
0;init;1;13.7368;13.7368;13.7368
0;update;1;279.647;279.647;279.647
0;sync;1;1.71588;1.71588;1.71588
0;evalKnownDf;1;0;0;0
0;write;1;2.3259e-05;2.3259e-05;2.3259e-05
0;trace;1;0;0;0
0;calc_total;1;281.362;281.362;281.362
0;total;1;353.387;353.387;353.387
1;compErr;1;2.145e-06;2.145e-06;2.145e-06
1;init;1;13.9437;13.9437;13.9437
1;update;1;279.916;279.916;279.916
1;sync;1;1.16536;1.16536;1.16536
1;evalKnownDf;1;0;0;0
1;write;1;2.2129e-05;2.2129e-05;2.2129e-05
1;trace;1;0;0;0
1;calc_total;1;281.081;281.081;281.081
0;total;1;353.387;353.387;353.387
2;compErr;1;1.81e-06;1.81e-06;1.81e-06
2;init;1;13.758;13.758;13.758
2;update;1;281.123;281.123;281.123
2;sync;1;0.103785;0.103785;0.103785
2;evalKnownDf;1;0;0;0
2;write;1;1.9258e-05;1.9258e-05;1.9258e-05
2;trace;1;0;0;0
2;calc_total;1;281.227;281.227;281.227
0;total;1;353.387;353.387;353.387
3;compErr;1;1.753e-06;1.753e-06;1.753e-06
3;init;1;13.7561;13.7561;13.7561
3;update;1;280.773;280.773;280.773
3;sync;1;0.535968;0.535968;0.535968
3;evalKnownDf;1;0;0;0
3;write;1;2.0756e-05;2.0756e-05;2.0756e-05
3;trace;1;0;0;0
3;calc_total;1;281.309;281.309;281.309
0;total;1;353.387;353.387;353.387
SCAFES
REMARK: No time step width tau was specified.
 Set tau=1.0 and proceeded. 

Energy start: 100
Energy end  : 91.9197
# unit_id;function_name;num_calls;avg_runtime;min_runtime;max_runtime
0;compErr;1;1.921e-06;1.921e-06;1.921e-06
0;init;1;13.7661;13.7661;13.7661
0;update;1;285.249;285.249;285.249
0;sync;1;0.176058;0.176058;0.176058
0;evalKnownDf;1;0;0;0
0;write;1;2.0625e-05;2.0625e-05;2.0625e-05
0;trace;1;0;0;0
0;calc_total;1;285.425;285.425;285.425
0;total;1;357.614;357.614;357.614
1;compErr;1;2.3e-06;2.3e-06;2.3e-06
1;init;1;13.7677;13.7677;13.7677
1;update;1;280.57;280.57;280.57
1;sync;1;4.72494;4.72494;4.72494
1;evalKnownDf;1;0;0;0
1;write;1;2.4109e-05;2.4109e-05;2.4109e-05
1;trace;1;0;0;0
1;calc_total;1;285.295;285.295;285.295
0;total;1;357.614;357.614;357.614
2;compErr;1;2.765e-06;2.765e-06;2.765e-06
2;init;1;13.9194;13.9194;13.9194
2;update;1;279.005;279.005;279.005
2;sync;1;6.34001;6.34001;6.34001
2;evalKnownDf;1;0;0;0
2;write;1;2.3803e-05;2.3803e-05;2.3803e-05
2;trace;1;0;0;0
2;calc_total;1;285.345;285.345;285.345
0;total;1;357.614;357.614;357.614
3;compErr;1;2.966e-06;2.966e-06;2.966e-06
3;init;1;13.7515;13.7515;13.7515
3;update;1;280.777;280.777;280.777
3;sync;1;4.20031;4.20031;4.20031
3;evalKnownDf;1;0;0;0
3;write;1;2.5165e-05;2.5165e-05;2.5165e-05
3;trace;1;0;0;0
3;calc_total;1;284.978;284.978;284.978
0;total;1;357.614;357.614;357.614
SCAFES
REMARK: No time step width tau was specified.
 Set tau=1.0 and proceeded. 

Energy start: 100
Energy end  : 91.9197
# unit_id;function_name;num_calls;avg_runtime;min_runtime;max_runtime
0;compErr;1;3.119e-06;3.119e-06;3.119e-06
0;init;1;13.7515;13.7515;13.7515
0;update;1;278.672;278.672;278.672
0;sync;1;3.38081;3.38081;3.38081
0;evalKnownDf;1;0;0;0
0;write;1;2.5608e-05;2.5608e-05;2.5608e-05
0;trace;1;0;0;0
0;calc_total;1;282.053;282.053;282.053
1;compErr;1;1.878e-06;1.878e-06;1.878e-06
1;init;1;13.7622;13.7622;13.7622
1;update;1;280.746;280.746;280.746
1;sync;1;0.876403;0.876403;0.876403
1;evalKnownDf;1;0;0;0
1;write;1;2.3685e-05;2.3685e-05;2.3685e-05
1;trace;1;0;0;0
1;calc_total;1;281.622;281.622;281.622
0;total;1;354.351;354.351;354.351
2;compErr;1;1.427e-06;1.427e-06;1.427e-06
2;init;1;13.9233;13.9233;13.9233
2;update;1;281.877;281.877;281.877
2;sync;1;0.0391886;0.0391886;0.0391886
2;evalKnownDf;1;0;0;0
2;write;1;1.9901e-05;1.9901e-05;1.9901e-05
2;trace;1;0;0;0
2;calc_total;1;281.916;281.916;281.916
0;total;1;354.351;354.351;354.351
3;compErr;1;1.042e-06;1.042e-06;1.042e-06
3;init;1;13.7604;13.7604;13.7604
3;update;1;279.642;279.642;279.642
3;sync;1;2.36198;2.36198;2.36198
3;evalKnownDf;1;0;0;0
3;write;1;1.9287e-05;1.9287e-05;1.9287e-05
3;trace;1;0;0;0
3;calc_total;1;282.004;282.004;282.004
0;total;1;354.351;354.351;354.351
0;total;1;354.351;354.351;354.351
