# Supplementary material for: A Halo abstraction for distributed n-dimensional structured grids within the C++ PGAS library DASH
Source: PeerJ Comput Sci. 2023 Feb 3;9:e1203. doi: 10.7717/peerj-cs.1203 (PMC10280232; doi:10.7717/peerj-cs.1203)
Supplement: Supplemental Information 4 [file peerj-cs-09-1203-s004.gz › raw_dash_scafes/res_2d_sc/strong/scafes_heat2d_n1_c8_45000_28658283.out]

SCAFES
REMARK: No time step width tau was specified.
 Set tau=1.0 and proceeded. 

Energy start: 200
Energy end  : 187.801
# unit_id;function_name;num_calls;avg_runtime;min_runtime;max_runtime
0;compErr;1;1.95e-06;1.95e-06;1.95e-06
0;init;1;7.47675;7.47675;7.47675
0;update;1;144.943;144.943;144.943
0;sync;1;1.15588;1.15588;1.15588
0;evalKnownDf;1;0;0;0
0;write;1;2.704e-05;2.704e-05;2.704e-05
0;trace;1;0;0;0
0;calc_total;1;146.099;146.099;146.099
1;compErr;1;1.304e-06;1.304e-06;1.304e-06
1;init;1;7.45717;7.45717;7.45717
1;update;1;145.971;145.971;145.971
1;sync;1;0.149108;0.149108;0.149108
1;evalKnownDf;1;0;0;0
1;write;1;2.0047e-05;2.0047e-05;2.0047e-05
1;trace;1;0;0;0
1;calc_total;1;146.12;146.12;146.12
2;compErr;1;2.403e-06;2.403e-06;2.403e-06
2;init;1;7.49619;7.49619;7.49619
2;update;1;145.064;145.064;145.064
2;sync;1;2.03655;2.03655;2.03655
2;evalKnownDf;1;0;0;0
2;write;1;2.1897e-05;2.1897e-05;2.1897e-05
2;trace;1;0;0;0
2;calc_total;1;147.101;147.101;147.101
3;compErr;1;1.737e-06;1.737e-06;1.737e-06
3;init;1;7.52393;7.52393;7.52393
3;update;1;145.448;145.448;145.448
3;sync;1;0.573203;0.573203;0.573203
3;evalKnownDf;1;0;0;0
3;write;1;2.1398e-05;2.1398e-05;2.1398e-05
3;trace;1;0;0;0
3;calc_total;1;146.021;146.021;146.021
4;compErr;1;2.81e-06;2.81e-06;2.81e-06
4;init;1;7.49531;7.49531;7.49531
4;update;1;144.996;144.996;144.996
4;sync;1;1.96626;1.96626;1.96626
4;evalKnownDf;1;0;0;0
4;write;1;2.7507e-05;2.7507e-05;2.7507e-05
4;trace;1;0;0;0
4;calc_total;1;146.963;146.963;146.963
0;total;1;221.553;221.553;221.553
5;compErr;1;1.715e-06;1.715e-06;1.715e-06
5;init;1;7.43648;7.43648;7.43648
5;update;1;144.137;144.137;144.137
5;sync;1;5.69064;5.69064;5.69064
5;evalKnownDf;1;0;0;0
5;write;1;2.5305e-05;2.5305e-05;2.5305e-05
5;trace;1;0;0;0
5;calc_total;1;149.827;149.827;149.827
0;total;1;221.553;221.553;221.553
6;compErr;1;2.645e-06;2.645e-06;2.645e-06
6;init;1;7.47015;7.47015;7.47015
6;update;1;144.085;144.085;144.085
6;sync;1;5.55718;5.55718;5.55718
6;evalKnownDf;1;0;0;0
6;write;1;2.4398e-05;2.4398e-05;2.4398e-05
6;trace;1;0;0;0
6;calc_total;1;149.643;149.643;149.643
0;total;1;221.553;221.553;221.553
7;compErr;1;1.689e-06;1.689e-06;1.689e-06
7;init;1;7.46371;7.46371;7.46371
7;update;1;144.978;144.978;144.978
7;sync;1;1.55184;1.55184;1.55184
7;evalKnownDf;1;0;0;0
7;write;1;2.3162e-05;2.3162e-05;2.3162e-05
7;trace;1;0;0;0
7;calc_total;1;146.53;146.53;146.53
0;total;1;221.553;221.553;221.553
0;total;1;221.553;221.553;221.553
0;total;1;221.553;221.553;221.553
0;total;1;221.553;221.553;221.553
0;total;1;221.553;221.553;221.553
SCAFES
REMARK: No time step width tau was specified.
 Set tau=1.0 and proceeded. 

Energy start: 200
Energy end  : 187.801
# unit_id;function_name;num_calls;avg_runtime;min_runtime;max_runtime
0;compErr;1;1.488e-06;1.488e-06;1.488e-06
0;init;1;7.32382;7.32382;7.32382
0;update;1;145.584;145.584;145.584
0;sync;1;0.446879;0.446879;0.446879
0;evalKnownDf;1;0;0;0
0;write;1;2.0381e-05;2.0381e-05;2.0381e-05
0;trace;1;0;0;0
0;calc_total;1;146.031;146.031;146.031
1;compErr;1;1.482e-06;1.482e-06;1.482e-06
1;init;1;7.22247;7.22247;7.22247
1;update;1;145.598;145.598;145.598
1;sync;1;0.0499336;0.0499336;0.0499336
1;evalKnownDf;1;0;0;0
1;write;1;2.1119e-05;2.1119e-05;2.1119e-05
1;trace;1;0;0;0
1;calc_total;1;145.648;145.648;145.648
0;total;1;213.29;213.29;213.29
2;compErr;1;2.012e-06;2.012e-06;2.012e-06
2;init;1;7.2374;7.2374;7.2374
2;update;1;144.479;144.479;144.479
2;sync;1;2.51541;2.51541;2.51541
2;evalKnownDf;1;0;0;0
2;write;1;2.2831e-05;2.2831e-05;2.2831e-05
2;trace;1;0;0;0
2;calc_total;1;146.994;146.994;146.994
0;total;1;213.29;213.29;213.29
3;compErr;1;2.065e-06;2.065e-06;2.065e-06
3;init;1;7.21599;7.21599;7.21599
3;update;1;144.057;144.057;144.057
3;sync;1;1.59677;1.59677;1.59677
3;evalKnownDf;1;0;0;0
3;write;1;2.2923e-05;2.2923e-05;2.2923e-05
3;trace;1;0;0;0
3;calc_total;1;145.654;145.654;145.654
0;total;1;213.29;213.29;213.29
4;compErr;1;1.586e-06;1.586e-06;1.586e-06
4;init;1;7.24912;7.24912;7.24912
4;update;1;143.985;143.985;143.985
4;sync;1;3.03674;3.03674;3.03674
4;evalKnownDf;1;0;0;0
4;write;1;2.4275e-05;2.4275e-05;2.4275e-05
4;trace;1;0;0;0
4;calc_total;1;147.022;147.022;147.022
0;total;1;213.29;213.29;213.29
5;compErr;1;2.879e-06;2.879e-06;2.879e-06
5;init;1;7.34313;7.34313;7.34313
5;update;1;144.792;144.792;144.792
5;sync;1;2.45764;2.45764;2.45764
5;evalKnownDf;1;0;0;0
5;write;1;2.6928e-05;2.6928e-05;2.6928e-05
5;trace;1;0;0;0
5;calc_total;1;147.249;147.249;147.249
0;total;1;213.29;213.29;213.29
6;compErr;1;2.224e-06;2.224e-06;2.224e-06
6;init;1;7.03686;7.03686;7.03686
6;update;1;143.461;143.461;143.461
6;sync;1;7.04931;7.04931;7.04931
6;evalKnownDf;1;0;0;0
6;write;1;2.4247e-05;2.4247e-05;2.4247e-05
6;trace;1;0;0;0
6;calc_total;1;150.51;150.51;150.51
0;total;1;213.29;213.29;213.29
7;compErr;1;2.637e-06;2.637e-06;2.637e-06
7;init;1;7.26232;7.26232;7.26232
7;update;1;144.256;144.256;144.256
7;sync;1;5.19447;5.19447;5.19447
7;evalKnownDf;1;0;0;0
7;write;1;2.4276e-05;2.4276e-05;2.4276e-05
7;trace;1;0;0;0
7;calc_total;1;149.45;149.45;149.45
0;total;1;213.29;213.29;213.29
0;total;1;213.29;213.29;213.29
SCAFES
REMARK: No time step width tau was specified.
 Set tau=1.0 and proceeded. 

Energy start: 200
Energy end  : 187.801
# unit_id;function_name;num_calls;avg_runtime;min_runtime;max_runtime
0;compErr;1;1.507e-06;1.507e-06;1.507e-06
0;init;1;7.51639;7.51639;7.51639
0;update;1;145.35;145.35;145.35
0;sync;1;0.395383;0.395383;0.395383
0;evalKnownDf;1;0;0;0
0;write;1;2.4644e-05;2.4644e-05;2.4644e-05
0;trace;1;0;0;0
0;calc_total;1;145.745;145.745;145.745
1;compErr;1;1.402e-06;1.402e-06;1.402e-06
1;init;1;7.4932;7.4932;7.4932
1;update;1;145.694;145.694;145.694
1;sync;1;0.0409424;0.0409424;0.0409424
1;evalKnownDf;1;0;0;0
1;write;1;1.9151e-05;1.9151e-05;1.9151e-05
1;trace;1;0;0;0
1;calc_total;1;145.735;145.735;145.735
0;total;1;201.066;201.066;201.066
2;compErr;1;2.895e-06;2.895e-06;2.895e-06
2;init;1;7.46904;7.46904;7.46904
2;update;1;144.01;144.01;144.01
2;sync;1;2.24385;2.24385;2.24385
2;evalKnownDf;1;0;0;0
2;write;1;2.729e-05;2.729e-05;2.729e-05
2;trace;1;0;0;0
2;calc_total;1;146.254;146.254;146.254
0;total;1;201.066;201.066;201.066
3;compErr;1;1.507e-06;1.507e-06;1.507e-06
3;init;1;7.52415;7.52415;7.52415
3;update;1;144.629;144.629;144.629
3;sync;1;1.13031;1.13031;1.13031
3;evalKnownDf;1;0;0;0
3;write;1;2.0109e-05;2.0109e-05;2.0109e-05
3;trace;1;0;0;0
3;calc_total;1;145.76;145.76;145.76
0;total;1;201.068;201.068;201.068
4;compErr;1;1.599e-06;1.599e-06;1.599e-06
4;init;1;7.60987;7.60987;7.60987
4;update;1;144.479;144.479;144.479
4;sync;1;4.38449;4.38449;4.38449
4;evalKnownDf;1;0;0;0
4;write;1;2.2789e-05;2.2789e-05;2.2789e-05
4;trace;1;0;0;0
4;calc_total;1;148.863;148.863;148.863
0;total;1;201.067;201.067;201.067
5;compErr;1;2.906e-06;2.906e-06;2.906e-06
5;init;1;7.52203;7.52203;7.52203
5;update;1;145.288;145.288;145.288
5;sync;1;2.45146;2.45146;2.45146
5;evalKnownDf;1;0;0;0
5;write;1;2.4835e-05;2.4835e-05;2.4835e-05
5;trace;1;0;0;0
5;calc_total;1;147.739;147.739;147.739
0;total;1;201.067;201.067;201.067
6;compErr;1;1.869e-06;1.869e-06;1.869e-06
6;init;1;7.51867;7.51867;7.51867
6;update;1;145.05;145.05;145.05
6;sync;1;4.43587;4.43587;4.43587
6;evalKnownDf;1;0;0;0
6;write;1;2.4425e-05;2.4425e-05;2.4425e-05
6;trace;1;0;0;0
6;calc_total;1;149.486;149.486;149.486
0;total;1;201.067;201.067;201.067
7;compErr;1;2.396e-06;2.396e-06;2.396e-06
7;init;1;7.50357;7.50357;7.50357
7;update;1;144.702;144.702;144.702
7;sync;1;4.90246;4.90246;4.90246
7;evalKnownDf;1;0;0;0
7;write;1;2.6718e-05;2.6718e-05;2.6718e-05
7;trace;1;0;0;0
7;calc_total;1;149.605;149.605;149.605
0;total;1;201.067;201.067;201.067
0;total;1;201.066;201.066;201.066
