# Supplementary material for: A Halo abstraction for distributed n-dimensional structured grids within the C++ PGAS library DASH
Source: PeerJ Comput Sci. 2023 Feb 3;9:e1203. doi: 10.7717/peerj-cs.1203 (PMC10280232; doi:10.7717/peerj-cs.1203)
Supplement: Supplemental Information 4 [file peerj-cs-09-1203-s004.gz › raw_dash_scafes/res_2d_sc/strong/scafes_heat2d_n2_c24_45000_28658288.out]

SCAFES
REMARK: No time step width tau was specified.
 Set tau=1.0 and proceeded. 

Energy start: 1200
Energy end  : 1171.32
# unit_id;function_name;num_calls;avg_runtime;min_runtime;max_runtime
17;compErr;1;2.211e-06;2.211e-06;2.211e-06
17;init;1;1.10645;1.10645;1.10645
17;update;1;23.0177;23.0177;23.0177
17;sync;1;0.339887;0.339887;0.339887
33;compErr;1;2.031e-06;2.031e-06;2.031e-06
33;init;1;1.08146;1.08146;1.08146
33;update;1;22.9402;22.9402;22.9402
33;sync;1;6.06073;6.06073;6.06073
33;evalKnownDf;1;0;0;0
33;write;1;2.4271e-05;2.4271e-05;2.4271e-05
33;trace;1;0;0;0
33;calc_total;1;29.0009;29.0009;29.0009
18;compErr;1;1.191e-06;1.191e-06;1.191e-06
18;init;1;1.11562;1.11562;1.11562
18;update;1;23.2882;23.2882;23.2882
18;sync;1;0.0554647;0.0554647;0.0554647
18;evalKnownDf;1;0;0;0
18;write;1;1.9516e-05;1.9516e-05;1.9516e-05
18;trace;1;0;0;0
19;compErr;1;1.701e-06;1.701e-06;1.701e-06
19;init;1;1.1093;1.1093;1.1093
19;update;1;23.2737;23.2737;23.2737
19;sync;1;0.0872186;0.0872186;0.0872186
19;evalKnownDf;1;0;0;0
19;write;1;2.0722e-05;2.0722e-05;2.0722e-05
19;trace;1;0;0;0
19;calc_total;1;23.3609;23.3609;23.3609
1;compErr;1;1.436e-06;1.436e-06;1.436e-06
1;init;1;1.08907;1.08907;1.08907
1;update;1;23.1645;23.1645;23.1645
1;sync;1;0.306431;0.306431;0.306431
1;evalKnownDf;1;0;0;0
1;write;1;2.5099e-05;2.5099e-05;2.5099e-05
1;trace;1;0;0;0
1;calc_total;1;23.471;23.471;23.471
2;compErr;1;1.49e-06;1.49e-06;1.49e-06
2;init;1;1.10072;1.10072;1.10072
2;update;1;23.2044;23.2044;23.2044
2;sync;1;0.255606;0.255606;0.255606
2;evalKnownDf;1;0;0;0
2;write;1;2.0369e-05;2.0369e-05;2.0369e-05
2;trace;1;0;0;0
2;calc_total;1;23.46;23.46;23.46
3;compErr;1;1.613e-06;1.613e-06;1.613e-06
3;init;1;1.11733;1.11733;1.11733
3;update;1;23.051;23.051;23.051
3;sync;1;0.445498;0.445498;0.445498
3;evalKnownDf;1;0;0;0
3;write;1;2.4798e-05;2.4798e-05;2.4798e-05
3;trace;1;0;0;0
3;calc_total;1;23.4965;23.4965;23.4965
16;compErr;1;1.71e-06;1.71e-06;1.71e-06
16;init;1;1.11305;1.11305;1.11305
16;update;1;23.2782;23.2782;23.2782
16;sync;1;0.0335817;0.0335817;0.0335817
16;evalKnownDf;1;0;0;0
16;write;1;1.8449e-05;1.8449e-05;1.8449e-05
16;trace;1;0;0;0
16;calc_total;1;23.3117;23.3117;23.3117
17;evalKnownDf;1;0;0;0
17;write;1;2.5677e-05;2.5677e-05;2.5677e-05
17;trace;1;0;0;0
17;calc_total;1;23.3576;23.3576;23.3576
18;calc_total;1;23.3437;23.3437;23.3437
20;compErr;1;1.577e-06;1.577e-06;1.577e-06
20;init;1;1.11605;1.11605;1.11605
20;update;1;23.1515;23.1515;23.1515
20;sync;1;0.158621;0.158621;0.158621
20;evalKnownDf;1;0;0;0
20;write;1;1.9637e-05;1.9637e-05;1.9637e-05
20;trace;1;0;0;0
20;calc_total;1;23.3101;23.3101;23.3101
23;compErr;1;1.481e-06;1.481e-06;1.481e-06
23;init;1;1.11821;1.11821;1.11821
23;update;1;23.2644;23.2644;23.2644
23;sync;1;0.0429314;0.0429314;0.0429314
23;evalKnownDf;1;0;0;0
23;write;1;1.9811e-05;1.9811e-05;1.9811e-05
23;trace;1;0;0;0
23;calc_total;1;23.3073;23.3073;23.3073
0;compErr;1;2.309e-06;2.309e-06;2.309e-06
0;init;1;1.10089;1.10089;1.10089
0;update;1;22.9525;22.9525;22.9525
0;sync;1;1.31091;1.31091;1.31091
0;evalKnownDf;1;0;0;0
0;write;1;2.5034e-05;2.5034e-05;2.5034e-05
0;trace;1;0;0;0
0;calc_total;1;24.2634;24.2634;24.2634
7;compErr;1;2.312e-06;2.312e-06;2.312e-06
7;init;1;1.14667;1.14667;1.14667
7;update;1;23.0107;23.0107;23.0107
7;sync;1;0.603775;0.603775;0.603775
7;evalKnownDf;1;0;0;0
4;compErr;1;1.624e-06;1.624e-06;1.624e-06
4;init;1;1.08965;1.08965;1.08965
4;update;1;23.0535;23.0535;23.0535
4;sync;1;0.341101;0.341101;0.341101
7;write;1;2.6035e-05;2.6035e-05;2.6035e-05
7;trace;1;0;0;0
7;calc_total;1;23.6145;23.6145;23.6145
4;evalKnownDf;1;0;0;0
4;write;1;2.1758e-05;2.1758e-05;2.1758e-05
4;trace;1;0;0;0
4;calc_total;1;23.3946;23.3946;23.3946
22;compErr;1;1.382e-06;1.382e-06;1.382e-06
22;init;1;1.11733;1.11733;1.11733
22;update;1;23.2891;23.2891;23.2891
22;sync;1;0.0252261;0.0252261;0.0252261
22;evalKnownDf;1;0;0;0
22;write;1;1.6983e-05;1.6983e-05;1.6983e-05
22;trace;1;0;0;0
22;calc_total;1;23.3144;23.3144;23.3144
6;compErr;1;1.489e-06;1.489e-06;1.489e-06
6;init;1;1.17359;1.17359;1.17359
6;update;1;22.914;22.914;22.914
6;sync;1;0.745985;0.745985;0.745985
6;evalKnownDf;1;0;0;0
6;write;1;2.1795e-05;2.1795e-05;2.1795e-05
6;trace;1;0;0;0
6;calc_total;1;23.66;23.66;23.66
9;compErr;1;1.598e-06;1.598e-06;1.598e-06
9;init;1;1.08555;1.08555;1.08555
9;update;1;23.1264;23.1264;23.1264
9;sync;1;0.369005;0.369005;0.369005
9;evalKnownDf;1;0;0;0
9;write;1;2.5723e-05;2.5723e-05;2.5723e-05
9;trace;1;0;0;0
9;calc_total;1;23.4954;23.4954;23.4954
8;compErr;1;1.81e-06;1.81e-06;1.81e-06
8;init;1;1.10621;1.10621;1.10621
8;update;1;23.0852;23.0852;23.0852
8;sync;1;0.290773;0.290773;0.290773
8;evalKnownDf;1;0;0;0
8;write;1;2.9207e-05;2.9207e-05;2.9207e-05
8;trace;1;0;0;0
8;calc_total;1;23.376;23.376;23.376
11;compErr;1;2.979e-06;2.979e-06;2.979e-06
11;init;1;1.12952;1.12952;1.12952
11;update;1;23.0691;23.0691;23.0691
11;sync;1;0.497474;0.497474;0.497474
11;evalKnownDf;1;0;0;0
11;write;1;2.1967e-05;2.1967e-05;2.1967e-05
11;trace;1;0;0;0
11;calc_total;1;23.5665;23.5665;23.5665
15;compErr;1;1.246e-06;1.246e-06;1.246e-06
15;init;1;1.11606;1.11606;1.11606
15;update;1;23.1214;23.1214;23.1214
15;sync;1;0.198465;0.198465;0.198465
15;evalKnownDf;1;0;0;0
15;write;1;1.7662e-05;1.7662e-05;1.7662e-05
15;trace;1;0;0;0
15;calc_total;1;23.3199;23.3199;23.3199
10;compErr;1;2.124e-06;2.124e-06;2.124e-06
10;init;1;1.11811;1.11811;1.11811
10;update;1;22.9854;22.9854;22.9854
10;sync;1;0.583287;0.583287;0.583287
10;evalKnownDf;1;0;0;0
10;write;1;2.8125e-05;2.8125e-05;2.8125e-05
10;trace;1;0;0;0
10;calc_total;1;23.5687;23.5687;23.5687
12;compErr;1;1.02e-06;1.02e-06;1.02e-06
12;init;1;1.11601;1.11601;1.11601
12;update;1;23.0248;23.0248;23.0248
12;sync;1;0.285407;0.285407;0.285407
12;evalKnownDf;1;0;0;0
12;write;1;1.9912e-05;1.9912e-05;1.9912e-05
12;trace;1;0;0;0
12;calc_total;1;23.3102;23.3102;23.3102
14;compErr;1;2.035e-06;2.035e-06;2.035e-06
14;init;1;1.12879;1.12879;1.12879
14;update;1;23.2085;23.2085;23.2085
14;sync;1;0.0823916;0.0823916;0.0823916
14;evalKnownDf;1;0;0;0
14;write;1;2.4676e-05;2.4676e-05;2.4676e-05
14;trace;1;0;0;0
14;calc_total;1;23.2909;23.2909;23.2909
0;total;1;42.829;42.829;42.829
34;compErr;1;1.86e-06;1.86e-06;1.86e-06
34;init;1;1.07359;1.07359;1.07359
34;update;1;23.0177;23.0177;23.0177
34;sync;1;1.00734;1.00734;1.00734
34;evalKnownDf;1;0;0;0
34;write;1;2.5894e-05;2.5894e-05;2.5894e-05
34;trace;1;0;0;0
34;calc_total;1;24.025;24.025;24.025
0;total;1;42.829;42.829;42.829
35;compErr;1;2.018e-06;2.018e-06;2.018e-06
35;init;1;1.09565;1.09565;1.09565
35;update;1;23.1249;23.1249;23.1249
35;sync;1;5.81179;5.81179;5.81179
35;evalKnownDf;1;0;0;0
35;write;1;2.2735e-05;2.2735e-05;2.2735e-05
35;trace;1;0;0;0
35;calc_total;1;28.9366;28.9366;28.9366
0;total;1;42.8288;42.8288;42.8288
32;compErr;1;1.533e-06;1.533e-06;1.533e-06
32;init;1;1.0831;1.0831;1.0831
32;update;1;23.0588;23.0588;23.0588
32;sync;1;5.926;5.926;5.926
32;evalKnownDf;1;0;0;0
32;write;1;2.3308e-05;2.3308e-05;2.3308e-05
32;trace;1;0;0;0
32;calc_total;1;28.9848;28.9848;28.9848
0;total;1;42.829;42.829;42.829
36;compErr;1;2.128e-06;2.128e-06;2.128e-06
36;init;1;1.08293;1.08293;1.08293
36;update;1;22.8928;22.8928;22.8928
36;sync;1;0.562572;0.562572;0.562572
36;evalKnownDf;1;0;0;0
36;write;1;2.6915e-05;2.6915e-05;2.6915e-05
36;trace;1;0;0;0
36;calc_total;1;23.4554;23.4554;23.4554
0;total;1;42.829;42.829;42.829
39;compErr;1;1.431e-06;1.431e-06;1.431e-06
39;init;1;1.08016;1.08016;1.08016
39;update;1;22.9615;22.9615;22.9615
39;sync;1;0.64934;0.64934;0.64934
39;evalKnownDf;1;0;0;0
39;write;1;1.8294e-05;1.8294e-05;1.8294e-05
39;trace;1;0;0;0
39;calc_total;1;23.6108;23.6108;23.6108
5;compErr;1;1.6e-06;1.6e-06;1.6e-06
5;init;1;1.08475;1.08475;1.08475
5;update;1;23.1174;23.1174;23.1174
5;sync;1;0.371169;0.371169;0.371169
5;evalKnownDf;1;0;0;0
5;write;1;2.1259e-05;2.1259e-05;2.1259e-05
5;trace;1;0;0;0
5;calc_total;1;23.4886;23.4886;23.4886
0;total;1;42.829;42.829;42.829
25;compErr;1;1.336e-06;1.336e-06;1.336e-06
25;init;1;1.08259;1.08259;1.08259
25;update;1;23.1587;23.1587;23.1587
25;sync;1;5.83175;5.83175;5.83175
25;evalKnownDf;1;0;0;0
25;write;1;2.2566e-05;2.2566e-05;2.2566e-05
25;trace;1;0;0;0
0;total;1;42.8287;42.8287;42.8287
24;compErr;1;1.93e-06;1.93e-06;1.93e-06
24;init;1;1.08288;1.08288;1.08288
24;update;1;22.9285;22.9285;22.9285
24;sync;1;0.314374;0.314374;0.314374
24;evalKnownDf;1;0;0;0
24;write;1;2.4233e-05;2.4233e-05;2.4233e-05
0;total;1;42.8287;42.8287;42.8287
25;calc_total;1;28.9904;28.9904;28.9904
0;total;1;42.8288;42.8288;42.8288
38;compErr;1;1.393e-06;1.393e-06;1.393e-06
38;init;1;1.09746;1.09746;1.09746
38;update;1;23.2733;23.2733;23.2733
38;sync;1;0.19172;0.19172;0.19172
38;evalKnownDf;1;0;0;0
38;write;1;1.9873e-05;1.9873e-05;1.9873e-05
38;trace;1;0;0;0
38;calc_total;1;23.465;23.465;23.465
0;total;1;42.829;42.829;42.829
41;compErr;1;2.308e-06;2.308e-06;2.308e-06
41;init;1;1.08028;1.08028;1.08028
41;update;1;23.073;23.073;23.073
41;sync;1;0.50004;0.50004;0.50004
41;evalKnownDf;1;0;0;0
41;write;1;2.8678e-05;2.8678e-05;2.8678e-05
41;trace;1;0;0;0
41;calc_total;1;23.573;23.573;23.573
0;total;1;42.8288;42.8288;42.8288
24;trace;1;0;0;0
24;calc_total;1;23.2429;23.2429;23.2429
0;total;1;42.829;42.829;42.829
40;compErr;1;2.299e-06;2.299e-06;2.299e-06
40;init;1;1.0932;1.0932;1.0932
40;update;1;23.1224;23.1224;23.1224
40;sync;1;0.304581;0.304581;0.304581
40;evalKnownDf;1;0;0;0
40;write;1;2.2616e-05;2.2616e-05;2.2616e-05
40;trace;1;0;0;0
40;calc_total;1;23.427;23.427;23.427
0;total;1;42.8288;42.8288;42.8288
27;compErr;1;2.771e-06;2.771e-06;2.771e-06
27;init;1;1.08338;1.08338;1.08338
27;update;1;22.9298;22.9298;22.9298
27;sync;1;1.22356;1.22356;1.22356
13;compErr;1;2.498e-06;2.498e-06;2.498e-06
13;init;1;1.12048;1.12048;1.12048
13;update;1;23.1228;23.1228;23.1228
13;sync;1;0.19244;0.19244;0.19244
13;evalKnownDf;1;0;0;0
13;write;1;2.4165e-05;2.4165e-05;2.4165e-05
13;trace;1;0;0;0
13;calc_total;1;23.3153;23.3153;23.3153
0;total;1;42.8288;42.8288;42.8288
27;evalKnownDf;1;0;0;0
27;write;1;2.4713e-05;2.4713e-05;2.4713e-05
27;trace;1;0;0;0
27;calc_total;1;24.1533;24.1533;24.1533
0;total;1;42.8288;42.8288;42.8288
43;compErr;1;2.619e-06;2.619e-06;2.619e-06
43;init;1;1.07014;1.07014;1.07014
43;update;1;22.9295;22.9295;22.9295
0;total;1;42.8289;42.8289;42.8289
31;compErr;1;1.246e-06;1.246e-06;1.246e-06
31;init;1;1.06883;1.06883;1.06883
0;total;1;42.829;42.829;42.829
43;sync;1;4.86884;4.86884;4.86884
43;evalKnownDf;1;0;0;0
43;write;1;2.5381e-05;2.5381e-05;2.5381e-05
43;trace;1;0;0;0
43;calc_total;1;27.7984;27.7984;27.7984
0;total;1;42.8289;42.8289;42.8289
31;update;1;23.1637;23.1637;23.1637
31;sync;1;0.889345;0.889345;0.889345
31;evalKnownDf;1;0;0;0
31;write;1;2.1732e-05;2.1732e-05;2.1732e-05
31;trace;1;0;0;0
31;calc_total;1;24.0531;24.0531;24.0531
0;total;1;42.8288;42.8288;42.8288
47;compErr;1;2.699e-06;2.699e-06;2.699e-06
47;init;1;1.10969;1.10969;1.10969
47;update;1;23.0551;23.0551;23.0551
47;sync;1;0.698576;0.698576;0.698576
47;evalKnownDf;1;0;0;0
0;total;1;42.8289;42.8289;42.8289
47;write;1;2.644e-05;2.644e-05;2.644e-05
47;trace;1;0;0;0
47;calc_total;1;23.7536;23.7536;23.7536
0;total;1;42.829;42.829;42.829
0;total;1;42.8079;42.8079;42.8079
21;compErr;1;1.578e-06;1.578e-06;1.578e-06
21;init;1;1.12394;1.12394;1.12394
21;update;1;23.2438;23.2438;23.2438
21;sync;1;0.0674839;0.0674839;0.0674839
21;evalKnownDf;1;0;0;0
21;write;1;2.1844e-05;2.1844e-05;2.1844e-05
21;trace;1;0;0;0
21;calc_total;1;23.3113;23.3113;23.3113
0;total;1;42.8289;42.8289;42.8289
0;total;1;42.8079;42.8079;42.8079
0;total;1;42.829;42.829;42.829
26;compErr;1;1.763e-06;1.763e-06;1.763e-06
26;init;1;1.07362;1.07362;1.07362
26;update;1;23.0624;23.0624;23.0624
26;sync;1;0.920467;0.920467;0.920467
26;evalKnownDf;1;0;0;0
26;write;1;2.0565e-05;2.0565e-05;2.0565e-05
26;trace;1;0;0;0
26;calc_total;1;23.9829;23.9829;23.9829
0;total;1;42.8081;42.8081;42.8081
0;total;1;42.8288;42.8288;42.8288
0;total;1;42.8079;42.8079;42.8079
28;compErr;1;2.006e-06;2.006e-06;2.006e-06
28;init;1;1.08314;1.08314;1.08314
28;update;1;22.8932;22.8932;22.8932
28;sync;1;5.69493;5.69493;5.69493
28;evalKnownDf;1;0;0;0
28;write;1;2.0167e-05;2.0167e-05;2.0167e-05
28;trace;1;0;0;0
28;calc_total;1;28.5881;28.5881;28.5881
0;total;1;42.8081;42.8081;42.8081
29;compErr;1;1.575e-06;1.575e-06;1.575e-06
29;init;1;1.08065;1.08065;1.08065
29;update;1;23.0977;23.0977;23.0977
29;sync;1;5.88865;5.88865;5.88865
29;evalKnownDf;1;0;0;0
29;write;1;2.2088e-05;2.2088e-05;2.2088e-05
29;trace;1;0;0;0
29;calc_total;1;28.9864;28.9864;28.9864
0;total;1;42.808;42.808;42.808
30;compErr;1;2.374e-06;2.374e-06;2.374e-06
30;init;1;1.09729;1.09729;1.09729
30;update;1;23.0391;23.0391;23.0391
30;sync;1;0.995341;0.995341;0.995341
30;evalKnownDf;1;0;0;0
30;write;1;2.0315e-05;2.0315e-05;2.0315e-05
30;trace;1;0;0;0
30;calc_total;1;24.0344;24.0344;24.0344
0;total;1;42.8081;42.8081;42.8081
0;total;1;42.8079;42.8079;42.8079
0;total;1;42.8082;42.8082;42.8082
0;total;1;42.808;42.808;42.808
0;total;1;42.8081;42.8081;42.8081
0;total;1;42.808;42.808;42.808
0;total;1;42.8081;42.8081;42.8081
37;compErr;1;1.437e-06;1.437e-06;1.437e-06
37;init;1;1.10492;1.10492;1.10492
37;update;1;23.1733;23.1733;23.1733
37;sync;1;0.507673;0.507673;0.507673
37;evalKnownDf;1;0;0;0
37;write;1;2.354e-05;2.354e-05;2.354e-05
37;trace;1;0;0;0
37;calc_total;1;23.6809;23.6809;23.6809
0;total;1;42.8081;42.8081;42.8081
0;total;1;42.8084;42.8084;42.8084
0;total;1;42.8084;42.8084;42.8084
0;total;1;42.808;42.808;42.808
0;total;1;42.8081;42.8081;42.8081
42;compErr;1;2.058e-06;2.058e-06;2.058e-06
42;init;1;1.08073;1.08073;1.08073
42;update;1;22.8801;22.8801;22.8801
42;sync;1;1.24016;1.24016;1.24016
42;evalKnownDf;1;0;0;0
42;write;1;2.7419e-05;2.7419e-05;2.7419e-05
42;trace;1;0;0;0
42;calc_total;1;24.1203;24.1203;24.1203
0;total;1;42.8084;42.8084;42.8084
0;total;1;42.8084;42.8084;42.8084
44;compErr;1;2.693e-06;2.693e-06;2.693e-06
44;init;1;1.08506;1.08506;1.08506
44;update;1;23.1915;23.1915;23.1915
44;sync;1;0.873946;0.873946;0.873946
44;evalKnownDf;1;0;0;0
44;write;1;3.2464e-05;3.2464e-05;3.2464e-05
44;trace;1;0;0;0
44;calc_total;1;24.0654;24.0654;24.0654
0;total;1;42.8084;42.8084;42.8084
45;compErr;1;2.296e-06;2.296e-06;2.296e-06
45;init;1;1.09616;1.09616;1.09616
45;update;1;23.1021;23.1021;23.1021
45;sync;1;0.635426;0.635426;0.635426
45;evalKnownDf;1;0;0;0
45;write;1;2.5008e-05;2.5008e-05;2.5008e-05
45;trace;1;0;0;0
45;calc_total;1;23.7375;23.7375;23.7375
0;total;1;42.8079;42.8079;42.8079
46;compErr;1;3.078e-06;3.078e-06;3.078e-06
46;init;1;1.09004;1.09004;1.09004
46;update;1;23.1208;23.1208;23.1208
46;sync;1;0.790423;0.790423;0.790423
46;evalKnownDf;1;0;0;0
46;write;1;2.7518e-05;2.7518e-05;2.7518e-05
46;trace;1;0;0;0
46;calc_total;1;23.9112;23.9112;23.9112
0;total;1;42.808;42.808;42.808
0;total;1;42.808;42.808;42.808
SCAFES
REMARK: No time step width tau was specified.
 Set tau=1.0 and proceeded. 

Energy start: 1200
Energy end  : 1171.32
# unit_id;function_name;num_calls;avg_runtime;min_runtime;max_runtime
32;compErr;1;9.99e-07;9.99e-07;9.99e-07
32;init;1;1.09211;1.09211;1.09211
32;update;1;23.2553;23.2553;23.2553
32;sync;1;0.493737;0.493737;0.493737
32;evalKnownDf;1;0;0;0
32;write;1;1.7221e-05;1.7221e-05;1.7221e-05
32;trace;1;0;0;0
32;calc_total;1;23.7491;23.7491;23.7491
16;compErr;1;1.817e-06;1.817e-06;1.817e-06
16;init;1;1.09363;1.09363;1.09363
16;update;1;23.053;23.053;23.053
16;sync;1;0.516864;0.516864;0.516864
16;evalKnownDf;1;0;0;0
16;write;1;1.7878e-05;1.7878e-05;1.7878e-05
16;trace;1;0;0;0
16;calc_total;1;23.5699;23.5699;23.5699
33;compErr;1;1.198e-06;1.198e-06;1.198e-06
33;init;1;1.08119;1.08119;1.08119
33;update;1;23.0913;23.0913;23.0913
33;sync;1;0.193249;0.193249;0.193249
33;evalKnownDf;1;0;0;0
33;write;1;2.1888e-05;2.1888e-05;2.1888e-05
33;trace;1;0;0;0
33;calc_total;1;23.2845;23.2845;23.2845
17;compErr;1;2.48e-06;2.48e-06;2.48e-06
17;init;1;1.08731;1.08731;1.08731
17;update;1;22.9313;22.9313;22.9313
17;sync;1;0.771228;0.771228;0.771228
17;evalKnownDf;1;0;0;0
17;write;1;2.5964e-05;2.5964e-05;2.5964e-05
17;trace;1;0;0;0
17;calc_total;1;23.7025;23.7025;23.7025
34;compErr;1;1.378e-06;1.378e-06;1.378e-06
34;init;1;1.08761;1.08761;1.08761
34;update;1;23.1904;23.1904;23.1904
34;sync;1;0.353703;0.353703;0.353703
34;evalKnownDf;1;0;0;0
34;write;1;1.9332e-05;1.9332e-05;1.9332e-05
34;trace;1;0;0;0
34;calc_total;1;23.5441;23.5441;23.5441
18;compErr;1;1.887e-06;1.887e-06;1.887e-06
18;init;1;1.08915;1.08915;1.08915
18;update;1;23.0472;23.0472;23.0472
18;sync;1;0.635519;0.635519;0.635519
18;evalKnownDf;1;0;0;0
18;write;1;1.85e-05;1.85e-05;1.85e-05
18;trace;1;0;0;0
18;calc_total;1;23.6827;23.6827;23.6827
35;compErr;1;2.698e-06;2.698e-06;2.698e-06
35;init;1;1.10929;1.10929;1.10929
35;update;1;23.1775;23.1775;23.1775
35;sync;1;0.292675;0.292675;0.292675
35;evalKnownDf;1;0;0;0
35;write;1;2.3828e-05;2.3828e-05;2.3828e-05
35;trace;1;0;0;0
35;calc_total;1;23.4702;23.4702;23.4702
19;compErr;1;1.423e-06;1.423e-06;1.423e-06
19;init;1;1.07962;1.07962;1.07962
19;update;1;23.0307;23.0307;23.0307
19;sync;1;0.625053;0.625053;0.625053
19;evalKnownDf;1;0;0;0
19;write;1;2.0066e-05;2.0066e-05;2.0066e-05
19;trace;1;0;0;0
19;calc_total;1;23.6557;23.6557;23.6557
36;compErr;1;2.641e-06;2.641e-06;2.641e-06
36;init;1;1.07916;1.07916;1.07916
36;update;1;23.0518;23.0518;23.0518
36;sync;1;0.286622;0.286622;0.286622
36;evalKnownDf;1;0;0;0
36;write;1;2.5368e-05;2.5368e-05;2.5368e-05
36;trace;1;0;0;0
36;calc_total;1;23.3384;23.3384;23.3384
20;compErr;1;1.083e-06;1.083e-06;1.083e-06
20;init;1;1.08776;1.08776;1.08776
20;update;1;23.2588;23.2588;23.2588
20;sync;1;0.0322644;0.0322644;0.0322644
20;evalKnownDf;1;0;0;0
20;write;1;2.2695e-05;2.2695e-05;2.2695e-05
20;trace;1;0;0;0
20;calc_total;1;23.2911;23.2911;23.2911
37;compErr;1;2.474e-06;2.474e-06;2.474e-06
37;init;1;1.10049;1.10049;1.10049
37;update;1;23.0929;23.0929;23.0929
37;sync;1;0.884958;0.884958;0.884958
37;evalKnownDf;1;0;0;0
37;write;1;2.6885e-05;2.6885e-05;2.6885e-05
37;trace;1;0;0;0
21;compErr;1;1.678e-06;1.678e-06;1.678e-06
21;init;1;1.10033;1.10033;1.10033
21;update;1;23.2793;23.2793;23.2793
21;sync;1;0.431857;0.431857;0.431857
21;evalKnownDf;1;0;0;0
21;write;1;2.1851e-05;2.1851e-05;2.1851e-05
21;trace;1;0;0;0
21;calc_total;1;23.7112;23.7112;23.7112
37;calc_total;1;23.9779;23.9779;23.9779
23;compErr;1;1.614e-06;1.614e-06;1.614e-06
23;init;1;1.07521;1.07521;1.07521
23;update;1;22.9858;22.9858;22.9858
23;sync;1;0.571039;0.571039;0.571039
24;compErr;1;1.572e-06;1.572e-06;1.572e-06
24;init;1;1.09261;1.09261;1.09261
24;update;1;23.0963;23.0963;23.0963
24;sync;1;0.36106;0.36106;0.36106
24;evalKnownDf;1;0;0;0
24;write;1;2.0733e-05;2.0733e-05;2.0733e-05
24;trace;1;0;0;0
24;calc_total;1;23.4574;23.4574;23.4574
1;compErr;1;1.14e-06;1.14e-06;1.14e-06
1;init;1;1.07897;1.07897;1.07897
1;update;1;22.9499;22.9499;22.9499
1;sync;1;1.84797;1.84797;1.84797
1;evalKnownDf;1;0;0;0
1;write;1;2.0537e-05;2.0537e-05;2.0537e-05
1;trace;1;0;0;0
1;calc_total;1;24.7978;24.7978;24.7978
25;compErr;1;1.226e-06;1.226e-06;1.226e-06
25;init;1;1.11352;1.11352;1.11352
25;update;1;23.2499;23.2499;23.2499
25;sync;1;0.422289;0.422289;0.422289
25;evalKnownDf;1;0;0;0
25;write;1;1.9258e-05;1.9258e-05;1.9258e-05
25;trace;1;0;0;0
25;calc_total;1;23.6722;23.6722;23.6722
2;compErr;1;1.469e-06;1.469e-06;1.469e-06
2;init;1;1.10183;1.10183;1.10183
2;update;1;23.2343;23.2343;23.2343
2;sync;1;0.649301;0.649301;0.649301
2;evalKnownDf;1;0;0;0
2;write;1;2.0224e-05;2.0224e-05;2.0224e-05
2;trace;1;0;0;0
2;calc_total;1;23.8836;23.8836;23.8836
27;compErr;1;1.02e-06;1.02e-06;1.02e-06
27;init;1;1.07848;1.07848;1.07848
27;update;1;23.2704;23.2704;23.2704
27;sync;1;0.053124;0.053124;0.053124
27;evalKnownDf;1;0;0;0
27;write;1;1.5737e-05;1.5737e-05;1.5737e-05
27;trace;1;0;0;0
27;calc_total;1;23.3235;23.3235;23.3235
3;compErr;1;1.72e-06;1.72e-06;1.72e-06
3;init;1;1.08304;1.08304;1.08304
3;update;1;23.2901;23.2901;23.2901
3;sync;1;0.619412;0.619412;0.619412
3;evalKnownDf;1;0;0;0
3;write;1;1.9866e-05;1.9866e-05;1.9866e-05
3;trace;1;0;0;0
3;calc_total;1;23.9095;23.9095;23.9095
28;compErr;1;1.383e-06;1.383e-06;1.383e-06
28;init;1;1.09259;1.09259;1.09259
28;update;1;23.2083;23.2083;23.2083
28;sync;1;0.118306;0.118306;0.118306
28;evalKnownDf;1;0;0;0
28;write;1;1.754e-05;1.754e-05;1.754e-05
28;trace;1;0;0;0
28;calc_total;1;23.3266;23.3266;23.3266
4;compErr;1;1.588e-06;1.588e-06;1.588e-06
4;init;1;1.08935;1.08935;1.08935
4;update;1;23.316;23.316;23.316
4;sync;1;0.124397;0.124397;0.124397
4;evalKnownDf;1;0;0;0
4;write;1;2.0066e-05;2.0066e-05;2.0066e-05
4;trace;1;0;0;0
4;calc_total;1;23.4404;23.4404;23.4404
29;compErr;1;1.534e-06;1.534e-06;1.534e-06
29;init;1;1.08563;1.08563;1.08563
29;update;1;22.9549;22.9549;22.9549
29;sync;1;0.605302;0.605302;0.605302
29;evalKnownDf;1;0;0;0
29;write;1;2.2144e-05;2.2144e-05;2.2144e-05
29;trace;1;0;0;0
29;calc_total;1;23.5602;23.5602;23.5602
5;compErr;1;1.275e-06;1.275e-06;1.275e-06
5;init;1;1.07847;1.07847;1.07847
5;update;1;23.1538;23.1538;23.1538
5;sync;1;0.205626;0.205626;0.205626
5;evalKnownDf;1;0;0;0
5;write;1;2.2386e-05;2.2386e-05;2.2386e-05
5;trace;1;0;0;0
5;calc_total;1;23.3594;23.3594;23.3594
30;compErr;1;2.202e-06;2.202e-06;2.202e-06
30;init;1;1.08569;1.08569;1.08569
30;update;1;23.233;23.233;23.233
30;sync;1;0.716579;0.716579;0.716579
30;evalKnownDf;1;0;0;0
30;write;1;2.1766e-05;2.1766e-05;2.1766e-05
30;trace;1;0;0;0
30;calc_total;1;23.9495;23.9495;23.9495
7;compErr;1;1.707e-06;1.707e-06;1.707e-06
7;init;1;1.08299;1.08299;1.08299
7;update;1;23.1365;23.1365;23.1365
7;sync;1;0.825311;0.825311;0.825311
7;evalKnownDf;1;0;0;0
7;write;1;2.7763e-05;2.7763e-05;2.7763e-05
7;trace;1;0;0;0
7;calc_total;1;23.9618;23.9618;23.9618
31;compErr;1;1.756e-06;1.756e-06;1.756e-06
31;init;1;1.07988;1.07988;1.07988
31;update;1;23.1897;23.1897;23.1897
31;sync;1;0.134293;0.134293;0.134293
31;evalKnownDf;1;0;0;0
31;write;1;1.8959e-05;1.8959e-05;1.8959e-05
31;trace;1;0;0;0
31;calc_total;1;23.324;23.324;23.324
23;evalKnownDf;1;0;0;0
23;write;1;2.6644e-05;2.6644e-05;2.6644e-05
23;trace;1;0;0;0
23;calc_total;1;23.5568;23.5568;23.5568
38;compErr;1;1.87e-06;1.87e-06;1.87e-06
38;init;1;1.08751;1.08751;1.08751
38;update;1;23.0751;23.0751;23.0751
38;sync;1;0.439036;0.439036;0.439036
38;evalKnownDf;1;0;0;0
38;write;1;2.4799e-05;2.4799e-05;2.4799e-05
38;trace;1;0;0;0
38;calc_total;1;23.5142;23.5142;23.5142
6;compErr;1;4.582e-06;4.582e-06;4.582e-06
6;init;1;1.08429;1.08429;1.08429
6;update;1;23.1349;23.1349;23.1349
39;compErr;1;2.284e-06;2.284e-06;2.284e-06
39;init;1;1.08594;1.08594;1.08594
39;update;1;23.1304;23.1304;23.1304
39;sync;1;0.729533;0.729533;0.729533
39;evalKnownDf;1;0;0;0
39;write;1;2.2052e-05;2.2052e-05;2.2052e-05
39;trace;1;0;0;0
39;calc_total;1;23.8599;23.8599;23.8599
22;compErr;1;9.75e-07;9.75e-07;9.75e-07
22;init;1;1.08118;1.08118;1.08118
22;update;1;23.2383;23.2383;23.2383
22;sync;1;0.0648989;0.0648989;0.0648989
22;evalKnownDf;1;0;0;0
22;write;1;2.107e-05;2.107e-05;2.107e-05
22;trace;1;0;0;0
22;calc_total;1;23.3032;23.3032;23.3032
40;compErr;1;1.587e-06;1.587e-06;1.587e-06
40;init;1;1.08846;1.08846;1.08846
40;update;1;23.238;23.238;23.238
40;sync;1;0.225178;0.225178;0.225178
40;evalKnownDf;1;0;0;0
40;write;1;2.0466e-05;2.0466e-05;2.0466e-05
40;trace;1;0;0;0
40;calc_total;1;23.4632;23.4632;23.4632
6;sync;1;0.35564;0.35564;0.35564
6;evalKnownDf;1;0;0;0
6;write;1;2.5073e-05;2.5073e-05;2.5073e-05
6;trace;1;0;0;0
6;calc_total;1;23.4906;23.4906;23.4906
41;compErr;1;1.247e-06;1.247e-06;1.247e-06
41;init;1;1.11011;1.11011;1.11011
41;update;1;23.1063;23.1063;23.1063
41;sync;1;0.912652;0.912652;0.912652
41;evalKnownDf;1;0;0;0
41;write;1;2.5086e-05;2.5086e-05;2.5086e-05
41;trace;1;0;0;0
41;calc_total;1;24.019;24.019;24.019
9;compErr;1;1.712e-06;1.712e-06;1.712e-06
9;init;1;1.08301;1.08301;1.08301
9;update;1;23.008;23.008;23.008
43;compErr;1;1.388e-06;1.388e-06;1.388e-06
43;init;1;1.08438;1.08438;1.08438
43;update;1;23.223;23.223;23.223
43;sync;1;1.52448;1.52448;1.52448
43;evalKnownDf;1;0;0;0
43;write;1;2.1594e-05;2.1594e-05;2.1594e-05
43;trace;1;0;0;0
43;calc_total;1;24.7475;24.7475;24.7475
9;sync;1;0.662759;0.662759;0.662759
9;evalKnownDf;1;0;0;0
9;write;1;2.2358e-05;2.2358e-05;2.2358e-05
9;trace;1;0;0;0
9;calc_total;1;23.6707;23.6707;23.6707
44;compErr;1;1.963e-06;1.963e-06;1.963e-06
44;init;1;1.07436;1.07436;1.07436
44;update;1;22.9414;22.9414;22.9414
44;sync;1;0.678193;0.678193;0.678193
44;evalKnownDf;1;0;0;0
44;write;1;2.1851e-05;2.1851e-05;2.1851e-05
44;trace;1;0;0;0
44;calc_total;1;23.6196;23.6196;23.6196
11;compErr;1;2.29e-06;2.29e-06;2.29e-06
11;init;1;1.07955;1.07955;1.07955
11;update;1;23.1075;23.1075;23.1075
11;sync;1;0.272225;0.272225;0.272225
11;evalKnownDf;1;0;0;0
11;write;1;2.6471e-05;2.6471e-05;2.6471e-05
11;trace;1;0;0;0
11;calc_total;1;23.3797;23.3797;23.3797
45;compErr;1;2.153e-06;2.153e-06;2.153e-06
45;init;1;1.07499;1.07499;1.07499
45;update;1;22.9697;22.9697;22.9697
45;sync;1;0.689679;0.689679;0.689679
45;evalKnownDf;1;0;0;0
45;write;1;2.5004e-05;2.5004e-05;2.5004e-05
45;trace;1;0;0;0
45;calc_total;1;23.6594;23.6594;23.6594
12;compErr;1;1.717e-06;1.717e-06;1.717e-06
12;init;1;1.08712;1.08712;1.08712
12;update;1;23.2862;23.2862;23.2862
12;sync;1;1.12372;1.12372;1.12372
12;evalKnownDf;1;0;0;0
12;write;1;1.7109e-05;1.7109e-05;1.7109e-05
46;compErr;1;1.579e-06;1.579e-06;1.579e-06
46;init;1;1.07865;1.07865;1.07865
46;update;1;23.1222;23.1222;23.1222
46;sync;1;0.52031;0.52031;0.52031
46;evalKnownDf;1;0;0;0
46;write;1;2.3606e-05;2.3606e-05;2.3606e-05
46;trace;1;0;0;0
46;calc_total;1;23.6425;23.6425;23.6425
12;trace;1;0;0;0
12;calc_total;1;24.41;24.41;24.41
8;compErr;1;2.982e-06;2.982e-06;2.982e-06
8;init;1;1.0879;1.0879;1.0879
8;update;1;23.0018;23.0018;23.0018
8;sync;1;0.289853;0.289853;0.289853
13;compErr;1;1.681e-06;1.681e-06;1.681e-06
13;init;1;1.09269;1.09269;1.09269
13;update;1;23.227;23.227;23.227
13;sync;1;0.508148;0.508148;0.508148
8;evalKnownDf;1;0;0;0
8;write;1;2.616e-05;2.616e-05;2.616e-05
8;trace;1;0;0;0
8;calc_total;1;23.2916;23.2916;23.2916
13;evalKnownDf;1;0;0;0
13;write;1;2.2797e-05;2.2797e-05;2.2797e-05
13;trace;1;0;0;0
13;calc_total;1;23.7351;23.7351;23.7351
14;compErr;1;1.309e-06;1.309e-06;1.309e-06
14;init;1;1.10443;1.10443;1.10443
14;update;1;23.2178;23.2178;23.2178
14;sync;1;0.527812;0.527812;0.527812
15;compErr;1;1.145e-06;1.145e-06;1.145e-06
15;init;1;1.10469;1.10469;1.10469
15;update;1;23.2282;23.2282;23.2282
15;sync;1;0.604628;0.604628;0.604628
15;evalKnownDf;1;0;0;0
15;write;1;2.1682e-05;2.1682e-05;2.1682e-05
15;trace;1;0;0;0
15;calc_total;1;23.8328;23.8328;23.8328
14;evalKnownDf;1;0;0;0
14;write;1;1.8018e-05;1.8018e-05;1.8018e-05
14;trace;1;0;0;0
14;calc_total;1;23.7456;23.7456;23.7456
0;compErr;1;1.793e-06;1.793e-06;1.793e-06
0;init;1;1.09814;1.09814;1.09814
0;update;1;23.0728;23.0728;23.0728
0;sync;1;0.20708;0.20708;0.20708
0;evalKnownDf;1;0;0;0
0;write;1;2.675e-05;2.675e-05;2.675e-05
0;trace;1;0;0;0
0;calc_total;1;23.2799;23.2799;23.2799
0;total;1;43.1937;43.1937;43.1937
0;total;1;43.1971;43.1971;43.1971
0;total;1;43.1988;43.1988;43.1988
0;total;1;43.1988;43.1988;43.1988
0;total;1;43.1981;43.1981;43.1981
0;total;1;43.1988;43.1988;43.1988
0;total;1;43.1907;43.1907;43.1907
0;total;1;43.195;43.195;43.195
0;total;1;43.1951;43.1951;43.1951
0;total;1;43.1895;43.1895;43.1895
10;compErr;1;1.822e-06;1.822e-06;1.822e-06
10;init;1;1.08409;1.08409;1.08409
10;update;1;23.1233;23.1233;23.1233
10;sync;1;0.771695;0.771695;0.771695
10;evalKnownDf;1;0;0;0
10;write;1;2.1965e-05;2.1965e-05;2.1965e-05
10;trace;1;0;0;0
10;calc_total;1;23.895;23.895;23.895
0;total;1;43.1988;43.1988;43.1988
0;total;1;43.1901;43.1901;43.1901
0;total;1;43.1988;43.1988;43.1988
0;total;1;43.1988;43.1988;43.1988
0;total;1;43.1988;43.1988;43.1988
0;total;1;43.1988;43.1988;43.1988
0;total;1;43.1988;43.1988;43.1988
0;total;1;43.1979;43.1979;43.1979
0;total;1;43.1988;43.1988;43.1988
0;total;1;43.1968;43.1968;43.1968
0;total;1;43.1988;43.1988;43.1988
0;total;1;43.1915;43.1915;43.1915
0;total;1;43.1978;43.1978;43.1978
0;total;1;43.1924;43.1924;43.1924
47;compErr;1;2.748e-06;2.748e-06;2.748e-06
47;init;1;1.08846;1.08846;1.08846
47;update;1;23.0187;23.0187;23.0187
47;sync;1;0.749885;0.749885;0.749885
47;evalKnownDf;1;0;0;0
47;write;1;2.5646e-05;2.5646e-05;2.5646e-05
47;trace;1;0;0;0
47;calc_total;1;23.7686;23.7686;23.7686
0;total;1;43.1844;43.1844;43.1844
0;total;1;43.1882;43.1882;43.1882
0;total;1;43.1869;43.1869;43.1869
26;compErr;1;1.021e-06;1.021e-06;1.021e-06
26;init;1;1.09178;1.09178;1.09178
26;update;1;22.9895;22.9895;22.9895
26;sync;1;0.453565;0.453565;0.453565
26;evalKnownDf;1;0;0;0
26;write;1;2.2909e-05;2.2909e-05;2.2909e-05
26;trace;1;0;0;0
26;calc_total;1;23.4431;23.4431;23.4431
0;total;1;43.1882;43.1882;43.1882
0;total;1;43.1882;43.1882;43.1882
0;total;1;43.1882;43.1882;43.1882
0;total;1;43.1882;43.1882;43.1882
0;total;1;43.1824;43.1824;43.1824
0;total;1;43.1882;43.1882;43.1882
0;total;1;43.1882;43.1882;43.1882
0;total;1;43.1859;43.1859;43.1859
0;total;1;43.1866;43.1866;43.1866
0;total;1;43.1882;43.1882;43.1882
0;total;1;43.1842;43.1842;43.1842
0;total;1;43.188;43.188;43.188
0;total;1;43.1842;43.1842;43.1842
0;total;1;43.188;43.188;43.188
0;total;1;43.1842;43.1842;43.1842
42;compErr;1;1.69e-06;1.69e-06;1.69e-06
42;init;1;1.08011;1.08011;1.08011
42;update;1;23.2343;23.2343;23.2343
42;sync;1;0.0603495;0.0603495;0.0603495
42;evalKnownDf;1;0;0;0
42;write;1;2.0615e-05;2.0615e-05;2.0615e-05
42;trace;1;0;0;0
42;calc_total;1;23.2946;23.2946;23.2946
0;total;1;43.188;43.188;43.188
0;total;1;43.1833;43.1833;43.1833
0;total;1;43.188;43.188;43.188
0;total;1;43.1837;43.1837;43.1837
0;total;1;43.188;43.188;43.188
0;total;1;43.1887;43.1887;43.1887
SCAFES
REMARK: No time step width tau was specified.
 Set tau=1.0 and proceeded. 

Energy start: 1200
Energy end  : 1171.32
# unit_id;function_name;num_calls;avg_runtime;min_runtime;max_runtime
32;compErr;1;1.247e-06;1.247e-06;1.247e-06
32;init;1;1.08577;1.08577;1.08577
32;update;1;23.2666;23.2666;23.2666
32;sync;1;0.0183546;0.0183546;0.0183546
32;evalKnownDf;1;0;0;0
32;write;1;2.059e-05;2.059e-05;2.059e-05
32;trace;1;0;0;0
32;calc_total;1;23.285;23.285;23.285
33;compErr;1;2.034e-06;2.034e-06;2.034e-06
33;init;1;1.08594;1.08594;1.08594
33;update;1;23.1645;23.1645;23.1645
33;sync;1;0.251578;0.251578;0.251578
33;evalKnownDf;1;0;0;0
33;write;1;2.1317e-05;2.1317e-05;2.1317e-05
33;trace;1;0;0;0
33;calc_total;1;23.4161;23.4161;23.4161
34;compErr;1;1.582e-06;1.582e-06;1.582e-06
34;init;1;1.08764;1.08764;1.08764
34;update;1;23.2948;23.2948;23.2948
34;sync;1;0.0719762;0.0719762;0.0719762
34;evalKnownDf;1;0;0;0
34;write;1;1.7266e-05;1.7266e-05;1.7266e-05
34;trace;1;0;0;0
34;calc_total;1;23.3668;23.3668;23.3668
35;compErr;1;2.148e-06;2.148e-06;2.148e-06
35;init;1;1.13987;1.13987;1.13987
35;update;1;23.0151;23.0151;23.0151
35;sync;1;0.544082;0.544082;0.544082
35;evalKnownDf;1;0;0;0
35;write;1;2.7854e-05;2.7854e-05;2.7854e-05
35;trace;1;0;0;0
35;calc_total;1;23.5592;23.5592;23.5592
37;compErr;1;1.806e-06;1.806e-06;1.806e-06
37;init;1;1.08924;1.08924;1.08924
37;update;1;23.067;23.067;23.067
37;sync;1;0.43835;0.43835;0.43835
37;evalKnownDf;1;0;0;0
37;write;1;2.2711e-05;2.2711e-05;2.2711e-05
37;trace;1;0;0;0
37;calc_total;1;23.5053;23.5053;23.5053
0;compErr;1;1.574e-06;1.574e-06;1.574e-06
0;init;1;1.08201;1.08201;1.08201
0;update;1;22.9701;22.9701;22.9701
0;sync;1;0.277493;0.277493;0.277493
0;evalKnownDf;1;0;0;0
0;write;1;2.644e-05;2.644e-05;2.644e-05
0;trace;1;0;0;0
0;calc_total;1;23.2476;23.2476;23.2476
0;total;1;38.4055;38.4055;38.4055
39;compErr;1;1.871e-06;1.871e-06;1.871e-06
39;init;1;1.08604;1.08604;1.08604
39;update;1;23.2311;23.2311;23.2311
39;sync;1;0.828428;0.828428;0.828428
39;evalKnownDf;1;0;0;0
39;write;1;2.5786e-05;2.5786e-05;2.5786e-05
39;trace;1;0;0;0
39;calc_total;1;24.0596;24.0596;24.0596
1;compErr;1;1.836e-06;1.836e-06;1.836e-06
1;init;1;1.11352;1.11352;1.11352
1;update;1;23.1081;23.1081;23.1081
1;sync;1;0.529442;0.529442;0.529442
1;evalKnownDf;1;0;0;0
1;write;1;2.4724e-05;2.4724e-05;2.4724e-05
1;trace;1;0;0;0
1;calc_total;1;23.6376;23.6376;23.6376
0;total;1;38.4055;38.4055;38.4055
24;compErr;1;1.803e-06;1.803e-06;1.803e-06
24;init;1;1.12763;1.12763;1.12763
24;update;1;22.9917;22.9917;22.9917
24;sync;1;0.479505;0.479505;0.479505
24;evalKnownDf;1;0;0;0
24;write;1;2.186e-05;2.186e-05;2.186e-05
24;trace;1;0;0;0
24;calc_total;1;23.4712;23.4712;23.4712
2;compErr;1;1.453e-06;1.453e-06;1.453e-06
2;init;1;1.11422;1.11422;1.11422
2;update;1;23.1424;23.1424;23.1424
2;sync;1;0.286863;0.286863;0.286863
2;evalKnownDf;1;0;0;0
2;write;1;2.1489e-05;2.1489e-05;2.1489e-05
2;trace;1;0;0;0
2;calc_total;1;23.4292;23.4292;23.4292
0;total;1;38.4055;38.4055;38.4055
25;compErr;1;1.833e-06;1.833e-06;1.833e-06
25;init;1;1.14796;1.14796;1.14796
25;update;1;23.2139;23.2139;23.2139
25;sync;1;0.456035;0.456035;0.456035
25;evalKnownDf;1;0;0;0
25;write;1;2.0721e-05;2.0721e-05;2.0721e-05
25;trace;1;0;0;0
25;calc_total;1;23.6699;23.6699;23.6699
3;compErr;1;1.308e-06;1.308e-06;1.308e-06
3;init;1;1.11177;1.11177;1.11177
3;update;1;23.2272;23.2272;23.2272
3;sync;1;0.497537;0.497537;0.497537
3;evalKnownDf;1;0;0;0
3;write;1;2.3429e-05;2.3429e-05;2.3429e-05
3;trace;1;0;0;0
3;calc_total;1;23.7247;23.7247;23.7247
0;total;1;38.4055;38.4055;38.4055
26;compErr;1;1.91e-06;1.91e-06;1.91e-06
26;init;1;1.13905;1.13905;1.13905
26;update;1;23.2126;23.2126;23.2126
26;sync;1;0.365388;0.365388;0.365388
26;evalKnownDf;1;0;0;0
26;write;1;1.9663e-05;1.9663e-05;1.9663e-05
26;trace;1;0;0;0
26;calc_total;1;23.578;23.578;23.578
4;compErr;1;2.14e-06;2.14e-06;2.14e-06
4;init;1;1.08802;1.08802;1.08802
4;update;1;23.1781;23.1781;23.1781
4;sync;1;0.230601;0.230601;0.230601
4;evalKnownDf;1;0;0;0
4;write;1;2.4266e-05;2.4266e-05;2.4266e-05
4;trace;1;0;0;0
4;calc_total;1;23.4087;23.4087;23.4087
0;total;1;38.4055;38.4055;38.4055
27;compErr;1;1.648e-06;1.648e-06;1.648e-06
27;init;1;1.09511;1.09511;1.09511
27;update;1;22.9561;22.9561;22.9561
27;sync;1;0.474493;0.474493;0.474493
27;evalKnownDf;1;0;0;0
27;write;1;1.9132e-05;1.9132e-05;1.9132e-05
27;trace;1;0;0;0
27;calc_total;1;23.4305;23.4305;23.4305
5;compErr;1;2.533e-06;2.533e-06;2.533e-06
5;init;1;1.10229;1.10229;1.10229
5;update;1;22.9952;22.9952;22.9952
5;sync;1;0.5214;0.5214;0.5214
5;evalKnownDf;1;0;0;0
5;write;1;2.1457e-05;2.1457e-05;2.1457e-05
5;trace;1;0;0;0
5;calc_total;1;23.5166;23.5166;23.5166
0;total;1;38.4005;38.4005;38.4005
29;compErr;1;2.756e-06;2.756e-06;2.756e-06
29;init;1;1.10751;1.10751;1.10751
29;update;1;23.11;23.11;23.11
29;sync;1;0.368259;0.368259;0.368259
29;evalKnownDf;1;0;0;0
29;write;1;2.2941e-05;2.2941e-05;2.2941e-05
29;trace;1;0;0;0
29;calc_total;1;23.4782;23.4782;23.4782
6;compErr;1;1.438e-06;1.438e-06;1.438e-06
6;init;1;1.09459;1.09459;1.09459
6;update;1;23.0085;23.0085;23.0085
6;sync;1;0.483391;0.483391;0.483391
6;evalKnownDf;1;0;0;0
6;write;1;2.4571e-05;2.4571e-05;2.4571e-05
6;trace;1;0;0;0
6;calc_total;1;23.4919;23.4919;23.4919
0;total;1;38.4055;38.4055;38.4055
30;compErr;1;1.718e-06;1.718e-06;1.718e-06
30;init;1;1.07736;1.07736;1.07736
30;update;1;23.1528;23.1528;23.1528
30;sync;1;0.145243;0.145243;0.145243
30;evalKnownDf;1;0;0;0
30;write;1;2.1341e-05;2.1341e-05;2.1341e-05
30;trace;1;0;0;0
30;calc_total;1;23.298;23.298;23.298
7;compErr;1;1.447e-06;1.447e-06;1.447e-06
7;init;1;1.07882;1.07882;1.07882
7;update;1;22.9591;22.9591;22.9591
7;sync;1;0.425109;0.425109;0.425109
7;evalKnownDf;1;0;0;0
7;write;1;2.3648e-05;2.3648e-05;2.3648e-05
7;trace;1;0;0;0
7;calc_total;1;23.3842;23.3842;23.3842
0;total;1;38.4003;38.4003;38.4003
31;compErr;1;2.065e-06;2.065e-06;2.065e-06
31;init;1;1.13639;1.13639;1.13639
31;update;1;23.0812;23.0812;23.0812
31;sync;1;0.507712;0.507712;0.507712
31;evalKnownDf;1;0;0;0
31;write;1;2.2441e-05;2.2441e-05;2.2441e-05
31;trace;1;0;0;0
31;calc_total;1;23.5889;23.5889;23.5889
8;compErr;1;1.639e-06;1.639e-06;1.639e-06
8;init;1;1.12819;1.12819;1.12819
8;update;1;23.2573;23.2573;23.2573
8;sync;1;0.302566;0.302566;0.302566
8;evalKnownDf;1;0;0;0
8;write;1;2.1007e-05;2.1007e-05;2.1007e-05
8;trace;1;0;0;0
8;calc_total;1;23.5598;23.5598;23.5598
0;total;1;38.4033;38.4033;38.4033
38;compErr;1;1.953e-06;1.953e-06;1.953e-06
38;init;1;1.09104;1.09104;1.09104
38;update;1;23.1333;23.1333;23.1333
38;sync;1;1.22437;1.22437;1.22437
38;evalKnownDf;1;0;0;0
38;write;1;2.7073e-05;2.7073e-05;2.7073e-05
38;trace;1;0;0;0
38;calc_total;1;24.3577;24.3577;24.3577
9;compErr;1;1.444e-06;1.444e-06;1.444e-06
9;init;1;1.12347;1.12347;1.12347
9;update;1;23.0242;23.0242;23.0242
9;sync;1;0.502055;0.502055;0.502055
9;evalKnownDf;1;0;0;0
9;write;1;2.2649e-05;2.2649e-05;2.2649e-05
9;trace;1;0;0;0
9;calc_total;1;23.5263;23.5263;23.5263
0;total;1;38.405;38.405;38.405
40;compErr;1;1.89e-06;1.89e-06;1.89e-06
40;init;1;1.07366;1.07366;1.07366
40;update;1;23.0371;23.0371;23.0371
40;sync;1;0.418492;0.418492;0.418492
40;evalKnownDf;1;0;0;0
40;write;1;2.4917e-05;2.4917e-05;2.4917e-05
40;trace;1;0;0;0
40;calc_total;1;23.4556;23.4556;23.4556
10;compErr;1;1.468e-06;1.468e-06;1.468e-06
10;init;1;1.10618;1.10618;1.10618
10;update;1;23.2488;23.2488;23.2488
10;sync;1;0.0834659;0.0834659;0.0834659
10;evalKnownDf;1;0;0;0
10;write;1;2.1681e-05;2.1681e-05;2.1681e-05
10;trace;1;0;0;0
10;calc_total;1;23.3323;23.3323;23.3323
0;total;1;38.3978;38.3978;38.3978
41;compErr;1;1.961e-06;1.961e-06;1.961e-06
41;init;1;1.08168;1.08168;1.08168
41;update;1;23.1371;23.1371;23.1371
41;sync;1;0.658223;0.658223;0.658223
41;evalKnownDf;1;0;0;0
41;write;1;2.6441e-05;2.6441e-05;2.6441e-05
41;trace;1;0;0;0
41;calc_total;1;23.7954;23.7954;23.7954
11;compErr;1;2.382e-06;2.382e-06;2.382e-06
11;init;1;1.11498;1.11498;1.11498
11;update;1;23.2368;23.2368;23.2368
11;sync;1;0.618924;0.618924;0.618924
11;evalKnownDf;1;0;0;0
11;write;1;2.3842e-05;2.3842e-05;2.3842e-05
11;trace;1;0;0;0
11;calc_total;1;23.8557;23.8557;23.8557
0;total;1;38.404;38.404;38.404
42;compErr;1;1.536e-06;1.536e-06;1.536e-06
42;init;1;1.09827;1.09827;1.09827
42;update;1;23.1868;23.1868;23.1868
42;sync;1;0.39295;0.39295;0.39295
42;evalKnownDf;1;0;0;0
42;write;1;2.0736e-05;2.0736e-05;2.0736e-05
42;trace;1;0;0;0
42;calc_total;1;23.5797;23.5797;23.5797
12;compErr;1;1.278e-06;1.278e-06;1.278e-06
12;init;1;1.08319;1.08319;1.08319
12;update;1;23.3087;23.3087;23.3087
12;sync;1;0.0455302;0.0455302;0.0455302
12;evalKnownDf;1;0;0;0
12;write;1;2.7401e-05;2.7401e-05;2.7401e-05
12;trace;1;0;0;0
12;calc_total;1;23.3543;23.3543;23.3543
0;total;1;38.4026;38.4026;38.4026
43;compErr;1;2.486e-06;2.486e-06;2.486e-06
43;init;1;1.10335;1.10335;1.10335
43;update;1;23.2342;23.2342;23.2342
43;sync;1;0.766992;0.766992;0.766992
43;evalKnownDf;1;0;0;0
43;write;1;2.2976e-05;2.2976e-05;2.2976e-05
43;trace;1;0;0;0
43;calc_total;1;24.0011;24.0011;24.0011
13;compErr;1;1.152e-06;1.152e-06;1.152e-06
13;init;1;1.09499;1.09499;1.09499
13;update;1;23.166;23.166;23.166
13;sync;1;0.782072;0.782072;0.782072
13;evalKnownDf;1;0;0;0
13;write;1;2.0763e-05;2.0763e-05;2.0763e-05
13;trace;1;0;0;0
13;calc_total;1;23.9481;23.9481;23.9481
0;total;1;38.4026;38.4026;38.4026
45;compErr;1;2.344e-06;2.344e-06;2.344e-06
45;init;1;1.09126;1.09126;1.09126
45;update;1;23.2623;23.2623;23.2623
45;sync;1;0.592869;0.592869;0.592869
45;evalKnownDf;1;0;0;0
45;write;1;2.4963e-05;2.4963e-05;2.4963e-05
45;trace;1;0;0;0
45;calc_total;1;23.8551;23.8551;23.8551
14;compErr;1;1.366e-06;1.366e-06;1.366e-06
14;init;1;1.08762;1.08762;1.08762
14;update;1;23.0417;23.0417;23.0417
14;sync;1;0.631926;0.631926;0.631926
14;evalKnownDf;1;0;0;0
14;write;1;1.9503e-05;1.9503e-05;1.9503e-05
14;trace;1;0;0;0
14;calc_total;1;23.6736;23.6736;23.6736
0;total;1;38.3987;38.3987;38.3987
46;compErr;1;1.773e-06;1.773e-06;1.773e-06
46;init;1;1.07226;1.07226;1.07226
46;update;1;23.0251;23.0251;23.0251
46;sync;1;0.435636;0.435636;0.435636
46;evalKnownDf;1;0;0;0
46;write;1;2.2896e-05;2.2896e-05;2.2896e-05
46;trace;1;0;0;0
46;calc_total;1;23.4607;23.4607;23.4607
15;compErr;1;7.31e-07;7.31e-07;7.31e-07
15;init;1;1.09389;1.09389;1.09389
15;update;1;23.2917;23.2917;23.2917
15;sync;1;1.14093;1.14093;1.14093
15;evalKnownDf;1;0;0;0
15;write;1;1.7422e-05;1.7422e-05;1.7422e-05
15;trace;1;0;0;0
15;calc_total;1;24.4326;24.4326;24.4326
0;total;1;38.4027;38.4027;38.4027
16;compErr;1;1.495e-06;1.495e-06;1.495e-06
16;init;1;1.07903;1.07903;1.07903
16;update;1;23.0902;23.0902;23.0902
16;sync;1;0.281183;0.281183;0.281183
16;evalKnownDf;1;0;0;0
16;write;1;2.2569e-05;2.2569e-05;2.2569e-05
16;trace;1;0;0;0
16;calc_total;1;23.3714;23.3714;23.3714
0;total;1;38.4055;38.4055;38.4055
17;compErr;1;2.246e-06;2.246e-06;2.246e-06
17;init;1;1.10728;1.10728;1.10728
17;update;1;23.2208;23.2208;23.2208
17;sync;1;0.837402;0.837402;0.837402
17;evalKnownDf;1;0;0;0
17;write;1;2.4603e-05;2.4603e-05;2.4603e-05
17;trace;1;0;0;0
17;calc_total;1;24.0582;24.0582;24.0582
0;total;1;38.3988;38.3988;38.3988
18;compErr;1;1.579e-06;1.579e-06;1.579e-06
18;init;1;1.08151;1.08151;1.08151
18;update;1;23.225;23.225;23.225
18;sync;1;0.664578;0.664578;0.664578
18;evalKnownDf;1;0;0;0
18;write;1;2.4696e-05;2.4696e-05;2.4696e-05
18;trace;1;0;0;0
18;calc_total;1;23.8896;23.8896;23.8896
0;total;1;38.4052;38.4052;38.4052
19;compErr;1;1.965e-06;1.965e-06;1.965e-06
19;init;1;1.08004;1.08004;1.08004
19;update;1;23.2357;23.2357;23.2357
19;sync;1;0.627588;0.627588;0.627588
19;evalKnownDf;1;0;0;0
19;write;1;2.4573e-05;2.4573e-05;2.4573e-05
19;trace;1;0;0;0
19;calc_total;1;23.8632;23.8632;23.8632
0;total;1;38.4014;38.4014;38.4014
20;compErr;1;3.523e-06;3.523e-06;3.523e-06
20;init;1;1.09995;1.09995;1.09995
20;update;1;23.1728;23.1728;23.1728
20;sync;1;0.633166;0.633166;0.633166
20;evalKnownDf;1;0;0;0
20;write;1;2.3953e-05;2.3953e-05;2.3953e-05
20;trace;1;0;0;0
20;calc_total;1;23.8059;23.8059;23.8059
0;total;1;38.4055;38.4055;38.4055
21;compErr;1;1.766e-06;1.766e-06;1.766e-06
21;init;1;1.07925;1.07925;1.07925
21;update;1;23.2967;23.2967;23.2967
21;sync;1;0.0966338;0.0966338;0.0966338
21;evalKnownDf;1;0;0;0
21;write;1;2.06e-05;2.06e-05;2.06e-05
21;trace;1;0;0;0
21;calc_total;1;23.3934;23.3934;23.3934
0;total;1;38.4055;38.4055;38.4055
22;compErr;1;1.567e-06;1.567e-06;1.567e-06
22;init;1;1.07417;1.07417;1.07417
22;update;1;23.2441;23.2441;23.2441
22;sync;1;0.456636;0.456636;0.456636
22;evalKnownDf;1;0;0;0
22;write;1;1.7536e-05;1.7536e-05;1.7536e-05
22;trace;1;0;0;0
22;calc_total;1;23.7008;23.7008;23.7008
0;total;1;38.3984;38.3984;38.3984
23;compErr;1;1.527e-06;1.527e-06;1.527e-06
23;init;1;1.0925;1.0925;1.0925
23;update;1;23.134;23.134;23.134
23;sync;1;0.613378;0.613378;0.613378
23;evalKnownDf;1;0;0;0
23;write;1;2.3735e-05;2.3735e-05;2.3735e-05
23;trace;1;0;0;0
23;calc_total;1;23.7474;23.7474;23.7474
0;total;1;38.4048;38.4048;38.4048
47;compErr;1;2.984e-06;2.984e-06;2.984e-06
47;init;1;1.07879;1.07879;1.07879
47;update;1;23.0407;23.0407;23.0407
47;sync;1;0.724825;0.724825;0.724825
47;evalKnownDf;1;0;0;0
47;write;1;2.9659e-05;2.9659e-05;2.9659e-05
47;trace;1;0;0;0
47;calc_total;1;23.7656;23.7656;23.7656
0;total;1;38.3877;38.3877;38.3877
0;total;1;38.3877;38.3877;38.3877
0;total;1;38.3877;38.3877;38.3877
0;total;1;38.3787;38.3787;38.3787
28;compErr;1;9.71e-07;9.71e-07;9.71e-07
28;init;1;1.08199;1.08199;1.08199
28;update;1;23.1428;23.1428;23.1428
28;sync;1;0.159276;0.159276;0.159276
28;evalKnownDf;1;0;0;0
28;write;1;1.6295e-05;1.6295e-05;1.6295e-05
28;trace;1;0;0;0
28;calc_total;1;23.302;23.302;23.302
0;total;1;38.3864;38.3864;38.3864
0;total;1;38.3874;38.3874;38.3874
0;total;1;38.3767;38.3767;38.3767
0;total;1;38.385;38.385;38.385
0;total;1;38.3877;38.3877;38.3877
0;total;1;38.3841;38.3841;38.3841
0;total;1;38.3877;38.3877;38.3877
0;total;1;38.3877;38.3877;38.3877
36;compErr;1;2.244e-06;2.244e-06;2.244e-06
36;init;1;1.08477;1.08477;1.08477
36;update;1;23.1978;23.1978;23.1978
36;sync;1;0.636197;0.636197;0.636197
36;evalKnownDf;1;0;0;0
36;write;1;2.3652e-05;2.3652e-05;2.3652e-05
36;trace;1;0;0;0
36;calc_total;1;23.834;23.834;23.834
0;total;1;38.3794;38.3794;38.3794
0;total;1;38.3869;38.3869;38.3869
0;total;1;38.3827;38.3827;38.3827
0;total;1;38.3845;38.3845;38.3845
0;total;1;38.3877;38.3877;38.3877
0;total;1;38.3857;38.3857;38.3857
0;total;1;38.3816;38.3816;38.3816
0;total;1;38.3877;38.3877;38.3877
44;compErr;1;1.845e-06;1.845e-06;1.845e-06
44;init;1;1.07961;1.07961;1.07961
44;update;1;23.2047;23.2047;23.2047
44;sync;1;0.219307;0.219307;0.219307
44;evalKnownDf;1;0;0;0
44;write;1;2.5551e-05;2.5551e-05;2.5551e-05
44;trace;1;0;0;0
44;calc_total;1;23.424;23.424;23.424
0;total;1;38.3877;38.3877;38.3877
0;total;1;38.3778;38.3778;38.3778
0;total;1;38.3832;38.3832;38.3832
0;total;1;38.3802;38.3802;38.3802
