# Supplementary material for: A Halo abstraction for distributed n-dimensional structured grids within the C++ PGAS library DASH
Source: PeerJ Comput Sci. 2023 Feb 3;9:e1203. doi: 10.7717/peerj-cs.1203 (PMC10280232; doi:10.7717/peerj-cs.1203)
Supplement: Supplemental Information 4 [file peerj-cs-09-1203-s004.gz › raw_dash_scafes/res_2d_sc/strong/scafes_heat2d_n32_c24_45000_28838718.out]

SCAFES
REMARK: No time step width tau was specified.
 Set tau=1.0 and proceeded. 

Energy start: 19200
Energy end  : 19084.8
# unit_id;function_name;num_calls;avg_runtime;min_runtime;max_runtime
0;compErr;1;1.505e-06;1.505e-06;1.505e-06
0;init;1;0.0668831;0.0668831;0.0668831
0;update;1;1.37697;1.37697;1.37697
0;sync;1;25.9475;25.9475;25.9475
0;evalKnownDf;1;0;0;0
0;write;1;1.6694e-05;1.6694e-05;1.6694e-05
0;trace;1;0;0;0
0;calc_total;1;27.3245;27.3245;27.3245
512;compErr;1;1.615e-06;1.615e-06;1.615e-06
512;init;1;0.0673859;0.0673859;0.0673859
512;update;1;1.38096;1.38096;1.38096
512;sync;1;0.379718;0.379718;0.379718
512;evalKnownDf;1;0;0;0
512;write;1;1.4849e-05;1.4849e-05;1.4849e-05
512;trace;1;0;0;0
512;calc_total;1;1.76068;1.76068;1.76068
192;compErr;1;1.009e-06;1.009e-06;1.009e-06
192;init;1;0.0663792;0.0663792;0.0663792
192;update;1;1.3814;1.3814;1.3814
192;sync;1;0.0066959;0.0066959;0.0066959
192;evalKnownDf;1;0;0;0
192;write;1;1.4596e-05;1.4596e-05;1.4596e-05
192;trace;1;0;0;0
192;calc_total;1;1.3881;1.3881;1.3881
256;compErr;1;1.555e-06;1.555e-06;1.555e-06
256;init;1;0.0674827;0.0674827;0.0674827
256;update;1;1.37926;1.37926;1.37926
256;sync;1;0.0123408;0.0123408;0.0123408
256;evalKnownDf;1;0;0;0
256;write;1;1.3645e-05;1.3645e-05;1.3645e-05
256;trace;1;0;0;0
256;calc_total;1;1.3916;1.3916;1.3916
448;compErr;1;1.389e-06;1.389e-06;1.389e-06
448;init;1;0.066065;0.066065;0.066065
448;update;1;1.37992;1.37992;1.37992
448;sync;1;0.00990719;0.00990719;0.00990719
448;evalKnownDf;1;0;0;0
448;write;1;1.4233e-05;1.4233e-05;1.4233e-05
448;trace;1;0;0;0
448;calc_total;1;1.38983;1.38983;1.38983
320;compErr;1;2.162e-06;2.162e-06;2.162e-06
320;init;1;0.0665854;0.0665854;0.0665854
320;update;1;1.36213;1.36213;1.36213
320;sync;1;9.58729;9.58729;9.58729
320;evalKnownDf;1;0;0;0
320;write;1;1.6638e-05;1.6638e-05;1.6638e-05
320;trace;1;0;0;0
320;calc_total;1;10.9494;10.9494;10.9494
640;compErr;1;6.49e-07;6.49e-07;6.49e-07
640;init;1;0.0662148;0.0662148;0.0662148
640;update;1;1.37091;1.37091;1.37091
640;sync;1;1.58111;1.58111;1.58111
640;evalKnownDf;1;0;0;0
640;write;1;1.7753e-05;1.7753e-05;1.7753e-05
640;trace;1;0;0;0
640;calc_total;1;2.95203;2.95203;2.95203
312;compErr;1;1.362e-06;1.362e-06;1.362e-06
312;init;1;0.0661031;0.0661031;0.0661031
312;update;1;1.37361;1.37361;1.37361
312;sync;1;25.629;25.629;25.629
312;evalKnownDf;1;0;0;0
312;write;1;1.8062e-05;1.8062e-05;1.8062e-05
312;trace;1;0;0;0
312;calc_total;1;27.0026;27.0026;27.0026
128;compErr;1;1.748e-06;1.748e-06;1.748e-06
128;init;1;0.0670026;0.0670026;0.0670026
128;update;1;1.36608;1.36608;1.36608
128;sync;1;0.335866;0.335866;0.335866
128;evalKnownDf;1;0;0;0
128;write;1;1.5056e-05;1.5056e-05;1.5056e-05
128;trace;1;0;0;0
128;calc_total;1;1.70194;1.70194;1.70194
384;compErr;1;2.13e-06;2.13e-06;2.13e-06
384;init;1;0.0663581;0.0663581;0.0663581
384;update;1;1.36816;1.36816;1.36816
384;sync;1;26.4193;26.4193;26.4193
384;evalKnownDf;1;0;0;0
384;write;1;1.9115e-05;1.9115e-05;1.9115e-05
384;trace;1;0;0;0
384;calc_total;1;27.7874;27.7874;27.7874
761;compErr;1;1.405e-06;1.405e-06;1.405e-06
761;init;1;0.0677821;0.0677821;0.0677821
761;update;1;1.36694;1.36694;1.36694
761;sync;1;0.507469;0.507469;0.507469
761;evalKnownDf;1;0;0;0
761;write;1;1.7227e-05;1.7227e-05;1.7227e-05
761;trace;1;0;0;0
761;calc_total;1;1.87441;1.87441;1.87441
288;compErr;1;1.622e-06;1.622e-06;1.622e-06
288;init;1;0.0673413;0.0673413;0.0673413
288;update;1;1.36523;1.36523;1.36523
288;sync;1;25.7401;25.7401;25.7401
288;evalKnownDf;1;0;0;0
288;write;1;1.5911e-05;1.5911e-05;1.5911e-05
288;trace;1;0;0;0
288;calc_total;1;27.1054;27.1054;27.1054
313;compErr;1;9.02e-07;9.02e-07;9.02e-07
313;init;1;0.0660872;0.0660872;0.0660872
313;update;1;1.37091;1.37091;1.37091
313;sync;1;14.0187;14.0187;14.0187
313;evalKnownDf;1;0;0;0
416;compErr;1;1.231e-06;1.231e-06;1.231e-06
416;init;1;0.0689734;0.0689734;0.0689734
416;update;1;1.37859;1.37859;1.37859
416;sync;1;0.163489;0.163489;0.163489
416;evalKnownDf;1;0;0;0
416;write;1;1.8941e-05;1.8941e-05;1.8941e-05
416;trace;1;0;0;0
416;calc_total;1;1.54207;1.54207;1.54207
313;write;1;1.7501e-05;1.7501e-05;1.7501e-05
313;trace;1;0;0;0
313;calc_total;1;15.3896;15.3896;15.3896
704;compErr;1;1.435e-06;1.435e-06;1.435e-06
704;init;1;0.0668342;0.0668342;0.0668342
704;update;1;1.36813;1.36813;1.36813
704;sync;1;9.72612;9.72612;9.72612
704;evalKnownDf;1;0;0;0
704;write;1;1.6995e-05;1.6995e-05;1.6995e-05
704;trace;1;0;0;0
704;calc_total;1;11.0943;11.0943;11.0943
56;compErr;1;1.876e-06;1.876e-06;1.876e-06
56;init;1;0.0665682;0.0665682;0.0665682
56;update;1;1.37304;1.37304;1.37304
56;sync;1;0.786393;0.786393;0.786393
56;evalKnownDf;1;0;0;0
56;write;1;1.9646e-05;1.9646e-05;1.9646e-05
56;trace;1;0;0;0
56;calc_total;1;2.15943;2.15943;2.15943
32;compErr;1;1.678e-06;1.678e-06;1.678e-06
32;init;1;0.0665993;0.0665993;0.0665993
32;update;1;1.36227;1.36227;1.36227
32;sync;1;0.711307;0.711307;0.711307
32;evalKnownDf;1;0;0;0
32;write;1;1.8256e-05;1.8256e-05;1.8256e-05
32;trace;1;0;0;0
32;calc_total;1;2.07357;2.07357;2.07357
318;compErr;1;9.86e-07;9.86e-07;9.86e-07
318;init;1;0.066134;0.066134;0.066134
318;update;1;1.37443;1.37443;1.37443
318;sync;1;11.2984;11.2984;11.2984
318;evalKnownDf;1;0;0;0
544;compErr;1;2.265e-06;2.265e-06;2.265e-06
544;init;1;0.0663368;0.0663368;0.0663368
544;update;1;1.36311;1.36311;1.36311
544;sync;1;1.06253;1.06253;1.06253
544;evalKnownDf;1;0;0;0
544;write;1;2.3632e-05;2.3632e-05;2.3632e-05
544;trace;1;0;0;0
544;calc_total;1;2.42564;2.42564;2.42564
64;compErr;1;7.24e-07;7.24e-07;7.24e-07
64;init;1;0.0672972;0.0672972;0.0672972
64;update;1;1.37338;1.37338;1.37338
64;sync;1;0.334931;0.334931;0.334931
64;evalKnownDf;1;0;0;0
64;write;1;1.3675e-05;1.3675e-05;1.3675e-05
64;trace;1;0;0;0
64;calc_total;1;1.70831;1.70831;1.70831
318;write;1;1.6062e-05;1.6062e-05;1.6062e-05
318;trace;1;0;0;0
318;calc_total;1;12.6728;12.6728;12.6728
505;compErr;1;1.501e-06;1.501e-06;1.501e-06
505;init;1;0.0663464;0.0663464;0.0663464
505;update;1;1.35569;1.35569;1.35569
505;sync;1;0.536004;0.536004;0.536004
505;evalKnownDf;1;0;0;0
568;compErr;1;1.691e-06;1.691e-06;1.691e-06
568;init;1;0.0667413;0.0667413;0.0667413
568;update;1;1.37806;1.37806;1.37806
568;sync;1;9.31789;9.31789;9.31789
568;evalKnownDf;1;0;0;0
568;write;1;1.9306e-05;1.9306e-05;1.9306e-05
568;trace;1;0;0;0
568;calc_total;1;10.6959;10.6959;10.6959
576;compErr;1;1.605e-06;1.605e-06;1.605e-06
576;init;1;0.0666749;0.0666749;0.0666749
576;update;1;1.36302;1.36302;1.36302
576;sync;1;25.6313;25.6313;25.6313
576;evalKnownDf;1;0;0;0
576;write;1;1.7457e-05;1.7457e-05;1.7457e-05
576;trace;1;0;0;0
576;calc_total;1;26.9943;26.9943;26.9943
57;compErr;1;1.752e-06;1.752e-06;1.752e-06
57;init;1;0.0663834;0.0663834;0.0663834
57;update;1;1.37551;1.37551;1.37551
249;compErr;1;1.941e-06;1.941e-06;1.941e-06
249;init;1;0.0678251;0.0678251;0.0678251
249;update;1;1.37461;1.37461;1.37461
249;sync;1;0.666299;0.666299;0.666299
249;evalKnownDf;1;0;0;0
249;write;1;1.6636e-05;1.6636e-05;1.6636e-05
249;trace;1;0;0;0
249;calc_total;1;2.04091;2.04091;2.04091
505;write;1;1.9151e-05;1.9151e-05;1.9151e-05
505;trace;1;0;0;0
505;calc_total;1;1.8917;1.8917;1.8917
57;sync;1;2.48771;2.48771;2.48771
57;evalKnownDf;1;0;0;0
57;write;1;2.1599e-05;2.1599e-05;2.1599e-05
57;trace;1;0;0;0
57;calc_total;1;3.86322;3.86322;3.86322
250;compErr;1;1.274e-06;1.274e-06;1.274e-06
250;init;1;0.0666605;0.0666605;0.0666605
250;update;1;1.37298;1.37298;1.37298
250;sync;1;0.607942;0.607942;0.607942
250;evalKnownDf;1;0;0;0
250;write;1;1.8239e-05;1.8239e-05;1.8239e-05
121;compErr;1;1.396e-06;1.396e-06;1.396e-06
121;init;1;0.0660155;0.0660155;0.0660155
121;update;1;1.37196;1.37196;1.37196
121;sync;1;1.95243;1.95243;1.95243
121;evalKnownDf;1;0;0;0
121;write;1;1.7989e-05;1.7989e-05;1.7989e-05
506;compErr;1;1.532e-06;1.532e-06;1.532e-06
506;init;1;0.0662932;0.0662932;0.0662932
506;update;1;1.35845;1.35845;1.35845
506;sync;1;0.413366;0.413366;0.413366
506;evalKnownDf;1;0;0;0
62;compErr;1;1.495e-06;1.495e-06;1.495e-06
62;init;1;0.0666046;0.0666046;0.0666046
62;update;1;1.37197;1.37197;1.37197
62;sync;1;2.58261;2.58261;2.58261
250;trace;1;0;0;0
250;calc_total;1;1.98092;1.98092;1.98092
121;trace;1;0;0;0
121;calc_total;1;3.32439;3.32439;3.32439
377;compErr;1;1.561e-06;1.561e-06;1.561e-06
377;init;1;0.0668321;0.0668321;0.0668321
377;update;1;1.38592;1.38592;1.38592
377;sync;1;0.378613;0.378613;0.378613
377;evalKnownDf;1;0;0;0
377;write;1;1.5325e-05;1.5325e-05;1.5325e-05
377;trace;1;0;0;0
377;calc_total;1;1.76453;1.76453;1.76453
506;write;1;1.7414e-05;1.7414e-05;1.7414e-05
506;trace;1;0;0;0
506;calc_total;1;1.77182;1.77182;1.77182
62;evalKnownDf;1;0;0;0
62;write;1;1.6713e-05;1.6713e-05;1.6713e-05
62;trace;1;0;0;0
62;calc_total;1;3.95458;3.95458;3.95458
254;compErr;1;1.205e-06;1.205e-06;1.205e-06
254;init;1;0.0664362;0.0664362;0.0664362
254;update;1;1.38515;1.38515;1.38515
254;sync;1;0.515592;0.515592;0.515592
254;evalKnownDf;1;0;0;0
254;write;1;1.6571e-05;1.6571e-05;1.6571e-05
254;trace;1;0;0;0
254;calc_total;1;1.90074;1.90074;1.90074
510;compErr;1;1.818e-06;1.818e-06;1.818e-06
510;init;1;0.0662112;0.0662112;0.0662112
510;update;1;1.37314;1.37314;1.37314
510;sync;1;1.48215;1.48215;1.48215
510;evalKnownDf;1;0;0;0
510;write;1;1.8471e-05;1.8471e-05;1.8471e-05
510;trace;1;0;0;0
510;calc_total;1;2.85529;2.85529;2.85529
480;compErr;1;1.382e-06;1.382e-06;1.382e-06
480;init;1;0.0663741;0.0663741;0.0663741
480;update;1;1.37469;1.37469;1.37469
480;sync;1;0.0269287;0.0269287;0.0269287
480;evalKnownDf;1;0;0;0
480;write;1;1.7844e-05;1.7844e-05;1.7844e-05
480;trace;1;0;0;0
480;calc_total;1;1.40162;1.40162;1.40162
122;compErr;1;1.898e-06;1.898e-06;1.898e-06
122;init;1;0.0665304;0.0665304;0.0665304
122;update;1;1.36088;1.36088;1.36088
122;sync;1;1.88718;1.88718;1.88718
122;evalKnownDf;1;0;0;0
122;write;1;1.9496e-05;1.9496e-05;1.9496e-05
378;compErr;1;7.75e-07;7.75e-07;7.75e-07
378;init;1;0.0669049;0.0669049;0.0669049
378;update;1;1.36772;1.36772;1.36772
378;sync;1;0.579456;0.579456;0.579456
58;compErr;1;1.326e-06;1.326e-06;1.326e-06
58;init;1;0.0664997;0.0664997;0.0664997
58;update;1;1.35685;1.35685;1.35685
58;sync;1;0.551943;0.551943;0.551943
58;evalKnownDf;1;0;0;0
58;write;1;2.3503e-05;2.3503e-05;2.3503e-05
58;trace;1;0;0;0
58;calc_total;1;1.9088;1.9088;1.9088
122;trace;1;0;0;0
122;calc_total;1;3.24806;3.24806;3.24806
378;evalKnownDf;1;0;0;0
378;write;1;1.5443e-05;1.5443e-05;1.5443e-05
378;trace;1;0;0;0
378;calc_total;1;1.94718;1.94718;1.94718
440;compErr;1;2.001e-06;2.001e-06;2.001e-06
440;init;1;0.0663618;0.0663618;0.0663618
440;update;1;1.37122;1.37122;1.37122
440;sync;1;0.371104;0.371104;0.371104
440;evalKnownDf;1;0;0;0
440;write;1;1.9362e-05;1.9362e-05;1.9362e-05
440;trace;1;0;0;0
440;calc_total;1;1.74232;1.74232;1.74232
65;compErr;1;1.306e-06;1.306e-06;1.306e-06
65;init;1;0.0665012;0.0665012;0.0665012
65;update;1;1.37498;1.37498;1.37498
65;sync;1;1.46769;1.46769;1.46769
65;evalKnownDf;1;0;0;0
65;write;1;1.8797e-05;1.8797e-05;1.8797e-05
65;trace;1;0;0;0
65;calc_total;1;2.84267;2.84267;2.84267
1;compErr;1;1.148e-06;1.148e-06;1.148e-06
1;init;1;0.0675329;0.0675329;0.0675329
1;update;1;1.37544;1.37544;1.37544
1;sync;1;1.59249;1.59249;1.59249
1;evalKnownDf;1;0;0;0
1;write;1;1.5022e-05;1.5022e-05;1.5022e-05
1;trace;1;0;0;0
1;calc_total;1;2.96793;2.96793;2.96793
382;compErr;1;2.234e-06;2.234e-06;2.234e-06
382;init;1;0.0668823;0.0668823;0.0668823
382;update;1;1.36975;1.36975;1.36975
382;sync;1;0.0820516;0.0820516;0.0820516
382;evalKnownDf;1;0;0;0
382;write;1;1.6073e-05;1.6073e-05;1.6073e-05
382;trace;1;0;0;0
465;compErr;1;1.179e-06;1.179e-06;1.179e-06
465;init;1;0.0667142;0.0667142;0.0667142
465;update;1;1.36894;1.36894;1.36894
465;sync;1;0.17938;0.17938;0.17938
465;evalKnownDf;1;0;0;0
465;write;1;1.7341e-05;1.7341e-05;1.7341e-05
465;trace;1;0;0;0
465;calc_total;1;1.54832;1.54832;1.54832
382;calc_total;1;1.4518;1.4518;1.4518
441;compErr;1;1.614e-06;1.614e-06;1.614e-06
441;init;1;0.0663733;0.0663733;0.0663733
441;update;1;1.35675;1.35675;1.35675
441;sync;1;0.549576;0.549576;0.549576
441;evalKnownDf;1;0;0;0
441;write;1;2.0648e-05;2.0648e-05;2.0648e-05
441;trace;1;0;0;0
441;calc_total;1;1.90633;1.90633;1.90633
442;compErr;1;1.677e-06;1.677e-06;1.677e-06
442;init;1;0.0662436;0.0662436;0.0662436
442;update;1;1.35714;1.35714;1.35714
442;sync;1;0.409515;0.409515;0.409515
442;evalKnownDf;1;0;0;0
442;write;1;2.1602e-05;2.1602e-05;2.1602e-05
442;trace;1;0;0;0
442;calc_total;1;1.76665;1.76665;1.76665
672;compErr;1;1.316e-06;1.316e-06;1.316e-06
672;init;1;0.0666059;0.0666059;0.0666059
672;update;1;1.37844;1.37844;1.37844
672;sync;1;0.00665215;0.00665215;0.00665215
672;evalKnownDf;1;0;0;0
672;write;1;1.5638e-05;1.5638e-05;1.5638e-05
672;trace;1;0;0;0
672;calc_total;1;1.38509;1.38509;1.38509
160;compErr;1;2.134e-06;2.134e-06;2.134e-06
160;init;1;0.0663763;0.0663763;0.0663763
160;update;1;1.37236;1.37236;1.37236
160;sync;1;8.97315;8.97315;8.97315
160;evalKnownDf;1;0;0;0
160;write;1;1.6401e-05;1.6401e-05;1.6401e-05
160;trace;1;0;0;0
160;calc_total;1;10.3455;10.3455;10.3455
385;compErr;1;1.294e-06;1.294e-06;1.294e-06
385;init;1;0.0674828;0.0674828;0.0674828
385;update;1;1.3651;1.3651;1.3651
385;sync;1;11.6866;11.6866;11.6866
385;evalKnownDf;1;0;0;0
90;compErr;1;1.052e-06;1.052e-06;1.052e-06
90;init;1;0.0665299;0.0665299;0.0665299
90;update;1;1.38013;1.38013;1.38013
90;sync;1;1.44217;1.44217;1.44217
90;evalKnownDf;1;0;0;0
90;write;1;1.7096e-05;1.7096e-05;1.7096e-05
90;trace;1;0;0;0
90;calc_total;1;2.8223;2.8223;2.8223
257;compErr;1;1.403e-06;1.403e-06;1.403e-06
257;init;1;0.0676961;0.0676961;0.0676961
257;update;1;1.36746;1.36746;1.36746
257;sync;1;1.50164;1.50164;1.50164
257;evalKnownDf;1;0;0;0
257;write;1;1.4974e-05;1.4974e-05;1.4974e-05
257;trace;1;0;0;0
257;calc_total;1;2.8691;2.8691;2.8691
450;compErr;1;1.888e-06;1.888e-06;1.888e-06
450;init;1;0.0664761;0.0664761;0.0664761
450;update;1;1.37278;1.37278;1.37278
450;sync;1;0.90798;0.90798;0.90798
450;evalKnownDf;1;0;0;0
450;write;1;1.6063e-05;1.6063e-05;1.6063e-05
450;trace;1;0;0;0
450;calc_total;1;2.28076;2.28076;2.28076
385;write;1;1.6564e-05;1.6564e-05;1.6564e-05
385;trace;1;0;0;0
385;calc_total;1;13.0517;13.0517;13.0517
408;compErr;1;1.49e-06;1.49e-06;1.49e-06
408;init;1;0.0666192;0.0666192;0.0666192
408;update;1;1.37788;1.37788;1.37788
408;sync;1;0.00690572;0.00690572;0.00690572
408;evalKnownDf;1;0;0;0
408;write;1;1.4071e-05;1.4071e-05;1.4071e-05
408;trace;1;0;0;0
408;calc_total;1;1.38478;1.38478;1.38478
458;compErr;1;1.132e-06;1.132e-06;1.132e-06
458;init;1;0.0667749;0.0667749;0.0667749
458;update;1;1.38531;1.38531;1.38531
458;sync;1;0.704441;0.704441;0.704441
458;evalKnownDf;1;0;0;0
446;compErr;1;1.05e-06;1.05e-06;1.05e-06
446;init;1;0.0664943;0.0664943;0.0664943
446;update;1;1.37359;1.37359;1.37359
446;sync;1;0.577548;0.577548;0.577548
446;evalKnownDf;1;0;0;0
446;write;1;1.732e-05;1.732e-05;1.732e-05
458;write;1;1.3921e-05;1.3921e-05;1.3921e-05
458;trace;1;0;0;0
458;calc_total;1;2.08975;2.08975;2.08975
81;compErr;1;1.47e-06;1.47e-06;1.47e-06
81;init;1;0.0663621;0.0663621;0.0663621
81;update;1;1.36219;1.36219;1.36219
81;sync;1;1.55725;1.55725;1.55725
81;evalKnownDf;1;0;0;0
81;write;1;1.6413e-05;1.6413e-05;1.6413e-05
81;trace;1;0;0;0
81;calc_total;1;2.91944;2.91944;2.91944
446;trace;1;0;0;0
446;calc_total;1;1.95114;1.95114;1.95114
459;compErr;1;1.078e-06;1.078e-06;1.078e-06
459;init;1;0.0665353;0.0665353;0.0665353
459;update;1;1.38484;1.38484;1.38484
459;sync;1;0.6029;0.6029;0.6029
459;evalKnownDf;1;0;0;0
418;compErr;1;9.56e-07;9.56e-07;9.56e-07
418;init;1;0.0663267;0.0663267;0.0663267
418;update;1;1.3719;1.3719;1.3719
418;sync;1;0.458342;0.458342;0.458342
418;evalKnownDf;1;0;0;0
418;write;1;1.6962e-05;1.6962e-05;1.6962e-05
459;write;1;2.5019e-05;2.5019e-05;2.5019e-05
459;trace;1;0;0;0
459;calc_total;1;1.98774;1.98774;1.98774
10;compErr;1;1.561e-06;1.561e-06;1.561e-06
10;init;1;0.066447;0.066447;0.066447
10;update;1;1.35465;1.35465;1.35465
10;sync;1;0.86909;0.86909;0.86909
10;evalKnownDf;1;0;0;0
10;write;1;2.0144e-05;2.0144e-05;2.0144e-05
449;compErr;1;8.05e-07;8.05e-07;8.05e-07
449;init;1;0.0666254;0.0666254;0.0666254
449;update;1;1.3827;1.3827;1.3827
449;sync;1;0.622496;0.622496;0.622496
409;compErr;1;1.808e-06;1.808e-06;1.808e-06
409;init;1;0.0662338;0.0662338;0.0662338
409;update;1;1.37706;1.37706;1.37706
409;sync;1;1.73873;1.73873;1.73873
409;evalKnownDf;1;0;0;0
461;compErr;1;2.102e-06;2.102e-06;2.102e-06
461;init;1;0.0665153;0.0665153;0.0665153
461;update;1;1.38424;1.38424;1.38424
461;sync;1;1.03052;1.03052;1.03052
461;evalKnownDf;1;0;0;0
461;write;1;2.3266e-05;2.3266e-05;2.3266e-05
461;trace;1;0;0;0
10;trace;1;0;0;0
10;calc_total;1;2.22374;2.22374;2.22374
305;compErr;1;1.347e-06;1.347e-06;1.347e-06
305;init;1;0.0676025;0.0676025;0.0676025
305;update;1;1.38565;1.38565;1.38565
305;sync;1;9.22589;9.22589;9.22589
305;evalKnownDf;1;0;0;0
305;write;1;1.576e-05;1.576e-05;1.576e-05
305;trace;1;0;0;0
305;calc_total;1;10.6115;10.6115;10.6115
449;evalKnownDf;1;0;0;0
449;write;1;1.5201e-05;1.5201e-05;1.5201e-05
449;trace;1;0;0;0
449;calc_total;1;2.0052;2.0052;2.0052
418;trace;1;0;0;0
418;calc_total;1;1.83024;1.83024;1.83024
461;calc_total;1;2.41476;2.41476;2.41476
290;compErr;1;1.342e-06;1.342e-06;1.342e-06
290;init;1;0.0662889;0.0662889;0.0662889
290;update;1;1.37734;1.37734;1.37734
290;sync;1;10.5791;10.5791;10.5791
290;evalKnownDf;1;0;0;0
290;write;1;1.5519e-05;1.5519e-05;1.5519e-05
290;trace;1;0;0;0
290;calc_total;1;11.9564;11.9564;11.9564
409;write;1;1.7101e-05;1.7101e-05;1.7101e-05
409;trace;1;0;0;0
409;calc_total;1;3.11579;3.11579;3.11579
433;compErr;1;1.569e-06;1.569e-06;1.569e-06
433;init;1;0.0663266;0.0663266;0.0663266
433;update;1;1.38441;1.38441;1.38441
433;sync;1;0.78097;0.78097;0.78097
433;evalKnownDf;1;0;0;0
433;write;1;1.7787e-05;1.7787e-05;1.7787e-05
433;trace;1;0;0;0
433;calc_total;1;2.16538;2.16538;2.16538
2;compErr;1;1.941e-06;1.941e-06;1.941e-06
2;init;1;0.0672869;0.0672869;0.0672869
2;update;1;1.35912;1.35912;1.35912
2;sync;1;2.34814;2.34814;2.34814
2;evalKnownDf;1;0;0;0
2;write;1;1.6122e-05;1.6122e-05;1.6122e-05
2;trace;1;0;0;0
280;compErr;1;1.323e-06;1.323e-06;1.323e-06
280;init;1;0.0665683;0.0665683;0.0665683
280;update;1;1.39688;1.39688;1.39688
280;sync;1;1.28353;1.28353;1.28353
280;evalKnownDf;1;0;0;0
280;write;1;1.4501e-05;1.4501e-05;1.4501e-05
280;trace;1;0;0;0
280;calc_total;1;2.68041;2.68041;2.68041
2;calc_total;1;3.70726;3.70726;3.70726
49;compErr;1;7.07e-07;7.07e-07;7.07e-07
49;init;1;0.0662782;0.0662782;0.0662782
49;update;1;1.374;1.374;1.374
49;sync;1;4.43823;4.43823;4.43823
49;evalKnownDf;1;0;0;0
49;write;1;1.5814e-05;1.5814e-05;1.5814e-05
49;trace;1;0;0;0
49;calc_total;1;5.81223;5.81223;5.81223
266;compErr;1;1.827e-06;1.827e-06;1.827e-06
266;init;1;0.0676613;0.0676613;0.0676613
266;update;1;1.36037;1.36037;1.36037
266;sync;1;0.780455;0.780455;0.780455
266;evalKnownDf;1;0;0;0
266;write;1;1.9981e-05;1.9981e-05;1.9981e-05
266;trace;1;0;0;0
266;calc_total;1;2.14083;2.14083;2.14083
474;compErr;1;1.994e-06;1.994e-06;1.994e-06
474;init;1;0.0668575;0.0668575;0.0668575
474;update;1;1.36926;1.36926;1.36926
474;sync;1;0.529708;0.529708;0.529708
474;evalKnownDf;1;0;0;0
474;write;1;1.8393e-05;1.8393e-05;1.8393e-05
474;trace;1;0;0;0
474;calc_total;1;1.89897;1.89897;1.89897
267;compErr;1;2.906e-06;2.906e-06;2.906e-06
267;init;1;0.0691358;0.0691358;0.0691358
267;update;1;1.36053;1.36053;1.36053
267;sync;1;0.730571;0.730571;0.730571
267;evalKnownDf;1;0;0;0
267;write;1;2.0337e-05;2.0337e-05;2.0337e-05
267;trace;1;0;0;0
267;calc_total;1;2.0911;2.0911;2.0911
451;compErr;1;9.31e-07;9.31e-07;9.31e-07
451;init;1;0.0665243;0.0665243;0.0665243
451;update;1;1.36285;1.36285;1.36285
451;sync;1;0.9036;0.9036;0.9036
451;evalKnownDf;1;0;0;0
451;write;1;1.8075e-05;1.8075e-05;1.8075e-05
451;trace;1;0;0;0
451;calc_total;1;2.26645;2.26645;2.26645
462;compErr;1;6.97e-07;6.97e-07;6.97e-07
462;init;1;0.0664445;0.0664445;0.0664445
462;update;1;1.38291;1.38291;1.38291
462;sync;1;0.349317;0.349317;0.349317
462;evalKnownDf;1;0;0;0
462;write;1;1.477e-05;1.477e-05;1.477e-05
462;trace;1;0;0;0
462;calc_total;1;1.73223;1.73223;1.73223
453;compErr;1;1.521e-06;1.521e-06;1.521e-06
453;init;1;0.0665522;0.0665522;0.0665522
453;update;1;1.35933;1.35933;1.35933
453;sync;1;1.70283;1.70283;1.70283
453;evalKnownDf;1;0;0;0
453;write;1;1.7636e-05;1.7636e-05;1.7636e-05
453;trace;1;0;0;0
453;calc_total;1;3.06217;3.06217;3.06217
387;compErr;1;2.017e-06;2.017e-06;2.017e-06
387;init;1;0.0661356;0.0661356;0.0661356
387;update;1;1.36847;1.36847;1.36847
387;sync;1;11.2216;11.2216;11.2216
387;evalKnownDf;1;0;0;0
387;write;1;1.6271e-05;1.6271e-05;1.6271e-05
387;trace;1;0;0;0
387;calc_total;1;12.5901;12.5901;12.5901
126;compErr;1;1.231e-06;1.231e-06;1.231e-06
126;init;1;0.0665378;0.0665378;0.0665378
126;update;1;1.35694;1.35694;1.35694
126;sync;1;0.737036;0.737036;0.737036
126;evalKnownDf;1;0;0;0
126;write;1;1.6772e-05;1.6772e-05;1.6772e-05
126;trace;1;0;0;0
126;calc_total;1;2.09398;2.09398;2.09398
129;compErr;1;9.42e-07;9.42e-07;9.42e-07
129;init;1;0.0665469;0.0665469;0.0665469
129;update;1;1.37408;1.37408;1.37408
129;sync;1;0.560638;0.560638;0.560638
129;evalKnownDf;1;0;0;0
129;write;1;1.6145e-05;1.6145e-05;1.6145e-05
129;trace;1;0;0;0
129;calc_total;1;1.93472;1.93472;1.93472
389;compErr;1;1.158e-06;1.158e-06;1.158e-06
389;init;1;0.0664928;0.0664928;0.0664928
389;update;1;1.37062;1.37062;1.37062
389;sync;1;11.6402;11.6402;11.6402
130;compErr;1;1.087e-06;1.087e-06;1.087e-06
130;init;1;0.0665128;0.0665128;0.0665128
130;update;1;1.36047;1.36047;1.36047
130;sync;1;1.73479;1.73479;1.73479
130;evalKnownDf;1;0;0;0
130;write;1;1.5807e-05;1.5807e-05;1.5807e-05
130;trace;1;0;0;0
130;calc_total;1;3.09526;3.09526;3.09526
273;compErr;1;6.161e-06;6.161e-06;6.161e-06
273;init;1;0.0667858;0.0667858;0.0667858
273;update;1;1.37602;1.37602;1.37602
273;sync;1;0.701327;0.701327;0.701327
273;evalKnownDf;1;0;0;0
273;write;1;1.6469e-05;1.6469e-05;1.6469e-05
389;evalKnownDf;1;0;0;0
389;write;1;1.7725e-05;1.7725e-05;1.7725e-05
389;trace;1;0;0;0
389;calc_total;1;13.0108;13.0108;13.0108
131;compErr;1;1.955e-06;1.955e-06;1.955e-06
131;init;1;0.0664305;0.0664305;0.0664305
131;update;1;1.35927;1.35927;1.35927
131;sync;1;0.823377;0.823377;0.823377
131;evalKnownDf;1;0;0;0
131;write;1;1.6837e-05;1.6837e-05;1.6837e-05
131;trace;1;0;0;0
131;calc_total;1;2.18265;2.18265;2.18265
273;trace;1;0;0;0
273;calc_total;1;2.07735;2.07735;2.07735
401;compErr;1;1.777e-06;1.777e-06;1.777e-06
401;init;1;0.0674913;0.0674913;0.0674913
401;update;1;1.3822;1.3822;1.3822
401;sync;1;12.9322;12.9322;12.9322
401;evalKnownDf;1;0;0;0
401;write;1;1.5264e-05;1.5264e-05;1.5264e-05
401;trace;1;0;0;0
401;calc_total;1;14.3144;14.3144;14.3144
120;compErr;1;1.702e-06;1.702e-06;1.702e-06
120;init;1;0.0671753;0.0671753;0.0671753
120;update;1;1.3769;1.3769;1.3769
120;sync;1;1.38079;1.38079;1.38079
120;evalKnownDf;1;0;0;0
120;write;1;2.3195e-05;2.3195e-05;2.3195e-05
120;trace;1;0;0;0
120;calc_total;1;2.75769;2.75769;2.75769
386;compErr;1;1.218e-06;1.218e-06;1.218e-06
386;init;1;0.0672808;0.0672808;0.0672808
386;update;1;1.37999;1.37999;1.37999
386;sync;1;11.2284;11.2284;11.2284
386;evalKnownDf;1;0;0;0
386;write;1;1.579e-05;1.579e-05;1.579e-05
386;trace;1;0;0;0
386;calc_total;1;12.6083;12.6083;12.6083
274;compErr;1;1.39e-06;1.39e-06;1.39e-06
274;init;1;0.0665279;0.0665279;0.0665279
274;update;1;1.37351;1.37351;1.37351
274;sync;1;1.44891;1.44891;1.44891
274;evalKnownDf;1;0;0;0
274;write;1;1.761e-05;1.761e-05;1.761e-05
456;compErr;1;1.859e-06;1.859e-06;1.859e-06
456;init;1;0.0665849;0.0665849;0.0665849
456;update;1;1.38096;1.38096;1.38096
456;sync;1;1.63161;1.63161;1.63161
456;evalKnownDf;1;0;0;0
456;write;1;1.6182e-05;1.6182e-05;1.6182e-05
456;trace;1;0;0;0
456;calc_total;1;3.01257;3.01257;3.01257
274;trace;1;0;0;0
274;calc_total;1;2.82243;2.82243;2.82243
402;compErr;1;1.026e-06;1.026e-06;1.026e-06
402;init;1;0.0664557;0.0664557;0.0664557
402;update;1;1.38071;1.38071;1.38071
402;sync;1;13.5663;13.5663;13.5663
402;evalKnownDf;1;0;0;0
402;write;1;1.6758e-05;1.6758e-05;1.6758e-05
402;trace;1;0;0;0
402;calc_total;1;14.947;14.947;14.947
269;compErr;1;1.454e-06;1.454e-06;1.454e-06
269;init;1;0.0664001;0.0664001;0.0664001
269;update;1;1.36868;1.36868;1.36868
269;sync;1;0.651147;0.651147;0.651147
269;evalKnownDf;1;0;0;0
269;write;1;1.6841e-05;1.6841e-05;1.6841e-05
269;trace;1;0;0;0
269;calc_total;1;2.01983;2.01983;2.01983
390;compErr;1;2.239e-06;2.239e-06;2.239e-06
390;init;1;0.066341;0.066341;0.066341
390;update;1;1.37764;1.37764;1.37764
390;sync;1;11.4722;11.4722;11.4722
390;evalKnownDf;1;0;0;0
390;write;1;1.9962e-05;1.9962e-05;1.9962e-05
390;trace;1;0;0;0
270;compErr;1;8.48e-07;8.48e-07;8.48e-07
270;init;1;0.0662584;0.0662584;0.0662584
270;update;1;1.36961;1.36961;1.36961
270;sync;1;1.12881;1.12881;1.12881
270;evalKnownDf;1;0;0;0
270;write;1;1.6013e-05;1.6013e-05;1.6013e-05
270;trace;1;0;0;0
270;calc_total;1;2.49842;2.49842;2.49842
390;calc_total;1;12.8498;12.8498;12.8498
394;compErr;1;1.19e-06;1.19e-06;1.19e-06
394;init;1;0.0663038;0.0663038;0.0663038
394;update;1;1.37559;1.37559;1.37559
394;sync;1;10.6074;10.6074;10.6074
394;evalKnownDf;1;0;0;0
394;write;1;1.9249e-05;1.9249e-05;1.9249e-05
394;trace;1;0;0;0
467;compErr;1;1.357e-06;1.357e-06;1.357e-06
467;init;1;0.0679113;0.0679113;0.0679113
467;update;1;1.36709;1.36709;1.36709
467;sync;1;0.111544;0.111544;0.111544
467;evalKnownDf;1;0;0;0
467;write;1;1.8518e-05;1.8518e-05;1.8518e-05
395;compErr;1;1.291e-06;1.291e-06;1.291e-06
395;init;1;0.0663025;0.0663025;0.0663025
395;update;1;1.35797;1.35797;1.35797
395;sync;1;11.2866;11.2866;11.2866
395;evalKnownDf;1;0;0;0
395;write;1;2.1603e-05;2.1603e-05;2.1603e-05
410;compErr;1;8.39e-07;8.39e-07;8.39e-07
410;init;1;0.0674445;0.0674445;0.0674445
410;update;1;1.36278;1.36278;1.36278
410;sync;1;0.183859;0.183859;0.183859
410;evalKnownDf;1;0;0;0
410;write;1;1.457e-05;1.457e-05;1.457e-05
410;trace;1;0;0;0
410;calc_total;1;1.54664;1.54664;1.54664
467;trace;1;0;0;0
467;calc_total;1;1.47863;1.47863;1.47863
281;compErr;1;1.446e-06;1.446e-06;1.446e-06
281;init;1;0.0671469;0.0671469;0.0671469
281;update;1;1.39235;1.39235;1.39235
281;sync;1;0.143988;0.143988;0.143988
281;evalKnownDf;1;0;0;0
281;write;1;1.5544e-05;1.5544e-05;1.5544e-05
281;trace;1;0;0;0
281;calc_total;1;1.53634;1.53634;1.53634
394;calc_total;1;11.983;11.983;11.983
419;compErr;1;2.383e-06;2.383e-06;2.383e-06
419;init;1;0.067393;0.067393;0.067393
419;update;1;1.37173;1.37173;1.37173
419;sync;1;0.331453;0.331453;0.331453
419;evalKnownDf;1;0;0;0
419;write;1;2.3893e-05;2.3893e-05;2.3893e-05
419;trace;1;0;0;0
419;calc_total;1;1.70318;1.70318;1.70318
466;compErr;1;1.334e-06;1.334e-06;1.334e-06
466;init;1;0.0665973;0.0665973;0.0665973
466;update;1;1.38092;1.38092;1.38092
466;sync;1;0.508029;0.508029;0.508029
466;evalKnownDf;1;0;0;0
264;compErr;1;1.557e-06;1.557e-06;1.557e-06
264;init;1;0.0680887;0.0680887;0.0680887
264;update;1;1.36244;1.36244;1.36244
264;sync;1;0.579223;0.579223;0.579223
264;evalKnownDf;1;0;0;0
264;write;1;1.9593e-05;1.9593e-05;1.9593e-05
264;trace;1;0;0;0
264;calc_total;1;1.94166;1.94166;1.94166
395;trace;1;0;0;0
395;calc_total;1;12.6446;12.6446;12.6446
422;compErr;1;1.45e-06;1.45e-06;1.45e-06
422;init;1;0.0665182;0.0665182;0.0665182
422;update;1;1.36012;1.36012;1.36012
422;sync;1;0.696724;0.696724;0.696724
422;evalKnownDf;1;0;0;0
422;write;1;2.1324e-05;2.1324e-05;2.1324e-05
422;trace;1;0;0;0
422;calc_total;1;2.05684;2.05684;2.05684
466;write;1;1.5057e-05;1.5057e-05;1.5057e-05
466;trace;1;0;0;0
466;calc_total;1;1.88895;1.88895;1.88895
275;compErr;1;2.338e-06;2.338e-06;2.338e-06
275;init;1;0.0670505;0.0670505;0.0670505
275;update;1;1.36519;1.36519;1.36519
275;sync;1;0.770703;0.770703;0.770703
275;evalKnownDf;1;0;0;0
275;write;1;2.2847e-05;2.2847e-05;2.2847e-05
275;trace;1;0;0;0
275;calc_total;1;2.13589;2.13589;2.13589
397;compErr;1;1.155e-06;1.155e-06;1.155e-06
397;init;1;0.0665462;0.0665462;0.0665462
397;update;1;1.38047;1.38047;1.38047
397;sync;1;10.6478;10.6478;10.6478
397;evalKnownDf;1;0;0;0
397;write;1;1.8446e-05;1.8446e-05;1.8446e-05
424;compErr;1;2.375e-06;2.375e-06;2.375e-06
424;init;1;0.0665094;0.0665094;0.0665094
424;update;1;1.36155;1.36155;1.36155
424;sync;1;0.617822;0.617822;0.617822
424;evalKnownDf;1;0;0;0
424;write;1;1.8365e-05;1.8365e-05;1.8365e-05
424;trace;1;0;0;0
424;calc_total;1;1.97937;1.97937;1.97937
397;trace;1;0;0;0
397;calc_total;1;12.0282;12.0282;12.0282
426;compErr;1;1.006e-06;1.006e-06;1.006e-06
426;init;1;0.0669474;0.0669474;0.0669474
426;update;1;1.3758;1.3758;1.3758
426;sync;1;0.5448;0.5448;0.5448
426;evalKnownDf;1;0;0;0
426;write;1;1.6931e-05;1.6931e-05;1.6931e-05
426;trace;1;0;0;0
426;calc_total;1;1.92061;1.92061;1.92061
478;compErr;1;8.23e-07;8.23e-07;8.23e-07
478;init;1;0.0670439;0.0670439;0.0670439
478;update;1;1.37813;1.37813;1.37813
478;sync;1;0.3762;0.3762;0.3762
478;evalKnownDf;1;0;0;0
478;write;1;1.6899e-05;1.6899e-05;1.6899e-05
478;trace;1;0;0;0
478;calc_total;1;1.75433;1.75433;1.75433
392;compErr;1;1.329e-06;1.329e-06;1.329e-06
392;init;1;0.0662987;0.0662987;0.0662987
392;update;1;1.37671;1.37671;1.37671
392;sync;1;10.9787;10.9787;10.9787
392;evalKnownDf;1;0;0;0
392;write;1;1.7466e-05;1.7466e-05;1.7466e-05
392;trace;1;0;0;0
392;calc_total;1;12.3554;12.3554;12.3554
427;compErr;1;1.549e-06;1.549e-06;1.549e-06
427;init;1;0.0664256;0.0664256;0.0664256
427;update;1;1.35996;1.35996;1.35996
427;sync;1;1.2587;1.2587;1.2587
427;evalKnownDf;1;0;0;0
427;write;1;2.0406e-05;2.0406e-05;2.0406e-05
427;trace;1;0;0;0
427;calc_total;1;2.61866;2.61866;2.61866
398;compErr;1;7.29e-07;7.29e-07;7.29e-07
398;init;1;0.0662774;0.0662774;0.0662774
398;update;1;1.38818;1.38818;1.38818
398;sync;1;10.1736;10.1736;10.1736
398;evalKnownDf;1;0;0;0
398;write;1;1.5454e-05;1.5454e-05;1.5454e-05
398;trace;1;0;0;0
398;calc_total;1;11.5618;11.5618;11.5618
282;compErr;1;1.291e-06;1.291e-06;1.291e-06
282;init;1;0.0665467;0.0665467;0.0665467
282;update;1;1.37792;1.37792;1.37792
282;sync;1;0.502313;0.502313;0.502313
282;evalKnownDf;1;0;0;0
282;write;1;1.6369e-05;1.6369e-05;1.6369e-05
282;trace;1;0;0;0
282;calc_total;1;1.88023;1.88023;1.88023
421;compErr;1;1.69e-06;1.69e-06;1.69e-06
421;init;1;0.0668253;0.0668253;0.0668253
421;update;1;1.36122;1.36122;1.36122
421;sync;1;0.723293;0.723293;0.723293
421;evalKnownDf;1;0;0;0
421;write;1;2.2074e-05;2.2074e-05;2.2074e-05
421;trace;1;0;0;0
421;calc_total;1;2.08451;2.08451;2.08451
277;compErr;1;1.398e-06;1.398e-06;1.398e-06
277;init;1;0.0675207;0.0675207;0.0675207
277;update;1;1.37503;1.37503;1.37503
277;sync;1;0.223203;0.223203;0.223203
277;evalKnownDf;1;0;0;0
277;write;1;1.5853e-05;1.5853e-05;1.5853e-05
277;trace;1;0;0;0
277;calc_total;1;1.59823;1.59823;1.59823
403;compErr;1;1.363e-06;1.363e-06;1.363e-06
403;init;1;0.0665182;0.0665182;0.0665182
403;update;1;1.37059;1.37059;1.37059
403;sync;1;12.5062;12.5062;12.5062
403;evalKnownDf;1;0;0;0
403;write;1;1.8709e-05;1.8709e-05;1.8709e-05
403;trace;1;0;0;0
403;calc_total;1;13.8768;13.8768;13.8768
469;compErr;1;1.677e-06;1.677e-06;1.677e-06
469;init;1;0.0670209;0.0670209;0.0670209
469;update;1;1.38425;1.38425;1.38425
469;sync;1;0.754042;0.754042;0.754042
469;evalKnownDf;1;0;0;0
469;write;1;1.8351e-05;1.8351e-05;1.8351e-05
473;compErr;1;6.53e-07;6.53e-07;6.53e-07
473;init;1;0.0665467;0.0665467;0.0665467
473;update;1;1.37702;1.37702;1.37702
473;sync;1;1.08373;1.08373;1.08373
473;evalKnownDf;1;0;0;0
473;write;1;1.6192e-05;1.6192e-05;1.6192e-05
473;trace;1;0;0;0
473;calc_total;1;2.46075;2.46075;2.46075
278;compErr;1;1.247e-06;1.247e-06;1.247e-06
278;init;1;0.0665104;0.0665104;0.0665104
278;update;1;1.381;1.381;1.381
278;sync;1;0.461511;0.461511;0.461511
469;trace;1;0;0;0
469;calc_total;1;2.1383;2.1383;2.1383
278;evalKnownDf;1;0;0;0
278;write;1;1.7018e-05;1.7018e-05;1.7018e-05
278;trace;1;0;0;0
278;calc_total;1;1.84251;1.84251;1.84251
96;compErr;1;1.798e-06;1.798e-06;1.798e-06
96;init;1;0.0674395;0.0674395;0.0674395
96;update;1;1.38055;1.38055;1.38055
96;sync;1;1.20814;1.20814;1.20814
96;evalKnownDf;1;0;0;0
96;write;1;1.8273e-05;1.8273e-05;1.8273e-05
96;trace;1;0;0;0
96;calc_total;1;2.58868;2.58868;2.58868
98;compErr;1;2.26e-06;2.26e-06;2.26e-06
98;init;1;0.0665671;0.0665671;0.0665671
98;update;1;1.35876;1.35876;1.35876
98;sync;1;0.615264;0.615264;0.615264
98;evalKnownDf;1;0;0;0
98;write;1;1.8832e-05;1.8832e-05;1.8832e-05
98;trace;1;0;0;0
98;calc_total;1;1.97403;1.97403;1.97403
99;compErr;1;9.97e-07;9.97e-07;9.97e-07
99;init;1;0.0663073;0.0663073;0.0663073
99;update;1;1.37508;1.37508;1.37508
99;sync;1;0.649256;0.649256;0.649256
99;evalKnownDf;1;0;0;0
99;write;1;1.7924e-05;1.7924e-05;1.7924e-05
99;trace;1;0;0;0
99;calc_total;1;2.02434;2.02434;2.02434
101;compErr;1;9.54e-07;9.54e-07;9.54e-07
101;init;1;0.0664582;0.0664582;0.0664582
101;update;1;1.38816;1.38816;1.38816
101;sync;1;0.664401;0.664401;0.664401
101;evalKnownDf;1;0;0;0
101;write;1;1.5789e-05;1.5789e-05;1.5789e-05
101;trace;1;0;0;0
101;calc_total;1;2.05256;2.05256;2.05256
102;compErr;1;2.378e-06;2.378e-06;2.378e-06
102;init;1;0.0672662;0.0672662;0.0672662
102;update;1;1.36502;1.36502;1.36502
102;sync;1;0.977329;0.977329;0.977329
102;evalKnownDf;1;0;0;0
102;write;1;1.7743e-05;1.7743e-05;1.7743e-05
102;trace;1;0;0;0
102;calc_total;1;2.34235;2.34235;2.34235
104;compErr;1;2.121e-06;2.121e-06;2.121e-06
104;init;1;0.0664478;0.0664478;0.0664478
104;update;1;1.36535;1.36535;1.36535
104;sync;1;1.5487;1.5487;1.5487
104;evalKnownDf;1;0;0;0
104;write;1;1.5295e-05;1.5295e-05;1.5295e-05
104;trace;1;0;0;0
104;calc_total;1;2.91405;2.91405;2.91405
106;compErr;1;1.96e-06;1.96e-06;1.96e-06
106;init;1;0.0665053;0.0665053;0.0665053
106;update;1;1.37512;1.37512;1.37512
106;sync;1;0.772981;0.772981;0.772981
106;evalKnownDf;1;0;0;0
106;write;1;1.6422e-05;1.6422e-05;1.6422e-05
106;trace;1;0;0;0
106;calc_total;1;2.1481;2.1481;2.1481
107;compErr;1;1.437e-06;1.437e-06;1.437e-06
107;init;1;0.0663236;0.0663236;0.0663236
107;update;1;1.38196;1.38196;1.38196
107;sync;1;0.745944;0.745944;0.745944
107;evalKnownDf;1;0;0;0
107;write;1;1.7035e-05;1.7035e-05;1.7035e-05
107;trace;1;0;0;0
107;calc_total;1;2.12791;2.12791;2.12791
109;compErr;1;1.169e-06;1.169e-06;1.169e-06
109;init;1;0.0667171;0.0667171;0.0667171
109;update;1;1.35688;1.35688;1.35688
109;sync;1;0.593565;0.593565;0.593565
109;evalKnownDf;1;0;0;0
109;write;1;2.2247e-05;2.2247e-05;2.2247e-05
109;trace;1;0;0;0
109;calc_total;1;1.95045;1.95045;1.95045
110;compErr;1;1.989e-06;1.989e-06;1.989e-06
110;init;1;0.0662929;0.0662929;0.0662929
110;update;1;1.37114;1.37114;1.37114
110;sync;1;0.622683;0.622683;0.622683
110;evalKnownDf;1;0;0;0
110;write;1;1.6636e-05;1.6636e-05;1.6636e-05
110;trace;1;0;0;0
110;calc_total;1;1.99382;1.99382;1.99382
113;compErr;1;1.737e-06;1.737e-06;1.737e-06
113;init;1;0.0664079;0.0664079;0.0664079
113;update;1;1.37404;1.37404;1.37404
113;sync;1;1.72687;1.72687;1.72687
113;evalKnownDf;1;0;0;0
113;write;1;2.0656e-05;2.0656e-05;2.0656e-05
113;trace;1;0;0;0
113;calc_total;1;3.10091;3.10091;3.10091
114;compErr;1;1.488e-06;1.488e-06;1.488e-06
114;init;1;0.0667394;0.0667394;0.0667394
114;update;1;1.36094;1.36094;1.36094
114;sync;1;0.724518;0.724518;0.724518
114;evalKnownDf;1;0;0;0
114;write;1;1.9376e-05;1.9376e-05;1.9376e-05
114;trace;1;0;0;0
114;calc_total;1;2.08546;2.08546;2.08546
283;compErr;1;1.765e-06;1.765e-06;1.765e-06
283;init;1;0.0666141;0.0666141;0.0666141
283;update;1;1.38058;1.38058;1.38058
283;sync;1;0.303982;0.303982;0.303982
283;evalKnownDf;1;0;0;0
283;write;1;1.7856e-05;1.7856e-05;1.7856e-05
283;trace;1;0;0;0
283;calc_total;1;1.68456;1.68456;1.68456
286;compErr;1;2.459e-06;2.459e-06;2.459e-06
286;init;1;0.0671649;0.0671649;0.0671649
286;update;1;1.3792;1.3792;1.3792
286;sync;1;0.0260926;0.0260926;0.0260926
286;evalKnownDf;1;0;0;0
286;write;1;1.7861e-05;1.7861e-05;1.7861e-05
286;trace;1;0;0;0
286;calc_total;1;1.40529;1.40529;1.40529
314;compErr;1;1.816e-06;1.816e-06;1.816e-06
314;init;1;0.0662991;0.0662991;0.0662991
314;update;1;1.35901;1.35901;1.35901
314;sync;1;12.5645;12.5645;12.5645
314;evalKnownDf;1;0;0;0
314;write;1;1.7334e-05;1.7334e-05;1.7334e-05
314;trace;1;0;0;0
314;calc_total;1;13.9235;13.9235;13.9235
321;compErr;1;8.46e-07;8.46e-07;8.46e-07
321;init;1;0.0674974;0.0674974;0.0674974
321;update;1;1.35991;1.35991;1.35991
321;sync;1;11.0026;11.0026;11.0026
321;evalKnownDf;1;0;0;0
321;write;1;1.7078e-05;1.7078e-05;1.7078e-05
321;trace;1;0;0;0
321;calc_total;1;12.3626;12.3626;12.3626
48;compErr;1;1.705e-06;1.705e-06;1.705e-06
48;init;1;0.0664221;0.0664221;0.0664221
48;update;1;1.37417;1.37417;1.37417
48;sync;1;1.53179;1.53179;1.53179
48;evalKnownDf;1;0;0;0
48;write;1;2.0834e-05;2.0834e-05;2.0834e-05
48;trace;1;0;0;0
48;calc_total;1;2.90596;2.90596;2.90596
50;compErr;1;1.3e-06;1.3e-06;1.3e-06
50;init;1;0.0660229;0.0660229;0.0660229
50;update;1;1.37272;1.37272;1.37272
50;sync;1;1.99688;1.99688;1.99688
50;evalKnownDf;1;0;0;0
50;write;1;1.731e-05;1.731e-05;1.731e-05
50;trace;1;0;0;0
50;calc_total;1;3.3696;3.3696;3.3696
51;compErr;1;1.767e-06;1.767e-06;1.767e-06
51;init;1;0.0662743;0.0662743;0.0662743
51;update;1;1.35807;1.35807;1.35807
51;sync;1;2.23459;2.23459;2.23459
51;evalKnownDf;1;0;0;0
51;write;1;1.7079e-05;1.7079e-05;1.7079e-05
51;trace;1;0;0;0
51;calc_total;1;3.59266;3.59266;3.59266
52;compErr;1;1.665e-06;1.665e-06;1.665e-06
52;init;1;0.0659962;0.0659962;0.0659962
52;update;1;1.36835;1.36835;1.36835
52;sync;1;2.14165;2.14165;2.14165
52;evalKnownDf;1;0;0;0
52;write;1;1.7289e-05;1.7289e-05;1.7289e-05
52;trace;1;0;0;0
52;calc_total;1;3.51001;3.51001;3.51001
53;compErr;1;1.424e-06;1.424e-06;1.424e-06
53;init;1;0.0660707;0.0660707;0.0660707
53;update;1;1.37189;1.37189;1.37189
53;sync;1;1.49676;1.49676;1.49676
53;evalKnownDf;1;0;0;0
53;write;1;2.1369e-05;2.1369e-05;2.1369e-05
53;trace;1;0;0;0
53;calc_total;1;2.86864;2.86864;2.86864
54;compErr;1;2.351e-06;2.351e-06;2.351e-06
54;init;1;0.0664688;0.0664688;0.0664688
54;update;1;1.36112;1.36112;1.36112
54;sync;1;1.38671;1.38671;1.38671
54;evalKnownDf;1;0;0;0
54;write;1;2.3131e-05;2.3131e-05;2.3131e-05
54;trace;1;0;0;0
54;calc_total;1;2.74783;2.74783;2.74783
217;compErr;1;1.548e-06;1.548e-06;1.548e-06
217;init;1;0.0664768;0.0664768;0.0664768
217;update;1;1.36834;1.36834;1.36834
217;sync;1;0.901892;0.901892;0.901892
217;evalKnownDf;1;0;0;0
217;write;1;1.6309e-05;1.6309e-05;1.6309e-05
217;trace;1;0;0;0
217;calc_total;1;2.27023;2.27023;2.27023
315;compErr;1;1.756e-06;1.756e-06;1.756e-06
315;init;1;0.0664718;0.0664718;0.0664718
315;update;1;1.35813;1.35813;1.35813
315;sync;1;14.0763;14.0763;14.0763
315;evalKnownDf;1;0;0;0
218;compErr;1;1.491e-06;1.491e-06;1.491e-06
218;init;1;0.0662208;0.0662208;0.0662208
218;update;1;1.37789;1.37789;1.37789
218;sync;1;1.3443;1.3443;1.3443
218;evalKnownDf;1;0;0;0
218;write;1;2.0522e-05;2.0522e-05;2.0522e-05
218;trace;1;0;0;0
218;calc_total;1;2.72219;2.72219;2.72219
315;write;1;1.818e-05;1.818e-05;1.818e-05
315;trace;1;0;0;0
315;calc_total;1;15.4345;15.4345;15.4345
219;compErr;1;2.298e-06;2.298e-06;2.298e-06
219;init;1;0.0661899;0.0661899;0.0661899
219;update;1;1.36852;1.36852;1.36852
219;sync;1;0.611803;0.611803;0.611803
219;evalKnownDf;1;0;0;0
219;write;1;1.8011e-05;1.8011e-05;1.8011e-05
219;trace;1;0;0;0
219;calc_total;1;1.98032;1.98032;1.98032
323;compErr;1;2.178e-06;2.178e-06;2.178e-06
323;init;1;0.0661045;0.0661045;0.0661045
323;update;1;1.35501;1.35501;1.35501
323;sync;1;11.4998;11.4998;11.4998
323;evalKnownDf;1;0;0;0
323;write;1;1.7636e-05;1.7636e-05;1.7636e-05
323;trace;1;0;0;0
323;calc_total;1;12.8548;12.8548;12.8548
221;compErr;1;1.449e-06;1.449e-06;1.449e-06
221;init;1;0.0664343;0.0664343;0.0664343
221;update;1;1.38231;1.38231;1.38231
221;sync;1;1.11534;1.11534;1.11534
221;evalKnownDf;1;0;0;0
221;write;1;1.5714e-05;1.5714e-05;1.5714e-05
221;trace;1;0;0;0
221;calc_total;1;2.49765;2.49765;2.49765
325;compErr;1;1.985e-06;1.985e-06;1.985e-06
325;init;1;0.0666352;0.0666352;0.0666352
222;compErr;1;1.379e-06;1.379e-06;1.379e-06
222;init;1;0.0661792;0.0661792;0.0661792
222;update;1;1.38249;1.38249;1.38249
222;sync;1;0.504147;0.504147;0.504147
222;evalKnownDf;1;0;0;0
222;write;1;1.4036e-05;1.4036e-05;1.4036e-05
222;trace;1;0;0;0
222;calc_total;1;1.88663;1.88663;1.88663
326;compErr;1;1.362e-06;1.362e-06;1.362e-06
326;init;1;0.0662882;0.0662882;0.0662882
326;update;1;1.38265;1.38265;1.38265
326;sync;1;10.7441;10.7441;10.7441
326;evalKnownDf;1;0;0;0
326;write;1;2.2229e-05;2.2229e-05;2.2229e-05
326;trace;1;0;0;0
224;compErr;1;1.511e-06;1.511e-06;1.511e-06
224;init;1;0.0675598;0.0675598;0.0675598
224;update;1;1.38046;1.38046;1.38046
224;sync;1;0.530963;0.530963;0.530963
224;evalKnownDf;1;0;0;0
224;write;1;1.8795e-05;1.8795e-05;1.8795e-05
224;trace;1;0;0;0
224;calc_total;1;1.91143;1.91143;1.91143
325;update;1;1.35897;1.35897;1.35897
325;sync;1;10.8289;10.8289;10.8289
325;evalKnownDf;1;0;0;0
325;write;1;2.3218e-05;2.3218e-05;2.3218e-05
325;trace;1;0;0;0
325;calc_total;1;12.1879;12.1879;12.1879
168;compErr;1;2.132e-06;2.132e-06;2.132e-06
168;init;1;0.0665252;0.0665252;0.0665252
168;update;1;1.36557;1.36557;1.36557
168;sync;1;0.0837223;0.0837223;0.0837223
168;evalKnownDf;1;0;0;0
168;write;1;1.5469e-05;1.5469e-05;1.5469e-05
168;trace;1;0;0;0
168;calc_total;1;1.4493;1.4493;1.4493
226;compErr;1;1.913e-06;1.913e-06;1.913e-06
226;init;1;0.0663935;0.0663935;0.0663935
226;update;1;1.37184;1.37184;1.37184
226;sync;1;0.416098;0.416098;0.416098
226;evalKnownDf;1;0;0;0
226;write;1;2.0196e-05;2.0196e-05;2.0196e-05
226;trace;1;0;0;0
226;calc_total;1;1.78794;1.78794;1.78794
326;calc_total;1;12.1267;12.1267;12.1267
169;compErr;1;1.61e-06;1.61e-06;1.61e-06
169;init;1;0.0664017;0.0664017;0.0664017
169;update;1;1.36543;1.36543;1.36543
169;sync;1;0.542644;0.542644;0.542644
169;evalKnownDf;1;0;0;0
169;write;1;1.5041e-05;1.5041e-05;1.5041e-05
169;trace;1;0;0;0
169;calc_total;1;1.90808;1.90808;1.90808
227;compErr;1;1.37e-06;1.37e-06;1.37e-06
227;init;1;0.0667083;0.0667083;0.0667083
227;update;1;1.35833;1.35833;1.35833
227;sync;1;0.396093;0.396093;0.396093
227;evalKnownDf;1;0;0;0
227;write;1;2.237e-05;2.237e-05;2.237e-05
227;trace;1;0;0;0
227;calc_total;1;1.75442;1.75442;1.75442
328;compErr;1;1.344e-06;1.344e-06;1.344e-06
328;init;1;0.0678648;0.0678648;0.0678648
328;update;1;1.37791;1.37791;1.37791
328;sync;1;12.7087;12.7087;12.7087
328;evalKnownDf;1;0;0;0
328;write;1;1.8923e-05;1.8923e-05;1.8923e-05
328;trace;1;0;0;0
328;calc_total;1;14.0866;14.0866;14.0866
170;compErr;1;9.62e-07;9.62e-07;9.62e-07
170;init;1;0.0665502;0.0665502;0.0665502
170;update;1;1.38273;1.38273;1.38273
170;sync;1;1.87744;1.87744;1.87744
170;evalKnownDf;1;0;0;0
170;write;1;1.6447e-05;1.6447e-05;1.6447e-05
170;trace;1;0;0;0
170;calc_total;1;3.26017;3.26017;3.26017
230;compErr;1;7.65e-07;7.65e-07;7.65e-07
230;init;1;0.0662346;0.0662346;0.0662346
230;update;1;1.37349;1.37349;1.37349
230;sync;1;1.57906;1.57906;1.57906
230;evalKnownDf;1;0;0;0
230;write;1;1.8585e-05;1.8585e-05;1.8585e-05
230;trace;1;0;0;0
230;calc_total;1;2.95255;2.95255;2.95255
329;compErr;1;1.617e-06;1.617e-06;1.617e-06
329;init;1;0.0665557;0.0665557;0.0665557
329;update;1;1.37824;1.37824;1.37824
329;sync;1;13.5745;13.5745;13.5745
329;evalKnownDf;1;0;0;0
329;write;1;1.9427e-05;1.9427e-05;1.9427e-05
329;trace;1;0;0;0
329;calc_total;1;14.9528;14.9528;14.9528
171;compErr;1;1.68e-06;1.68e-06;1.68e-06
171;init;1;0.0664833;0.0664833;0.0664833
171;update;1;1.38047;1.38047;1.38047
171;sync;1;1.84274;1.84274;1.84274
171;evalKnownDf;1;0;0;0
171;write;1;1.6642e-05;1.6642e-05;1.6642e-05
171;trace;1;0;0;0
171;calc_total;1;3.22321;3.22321;3.22321
234;compErr;1;1.505e-06;1.505e-06;1.505e-06
234;init;1;0.0668905;0.0668905;0.0668905
234;update;1;1.38791;1.38791;1.38791
234;sync;1;0.5967;0.5967;0.5967
234;evalKnownDf;1;0;0;0
234;write;1;1.7264e-05;1.7264e-05;1.7264e-05
234;trace;1;0;0;0
234;calc_total;1;1.98461;1.98461;1.98461
330;compErr;1;1.115e-06;1.115e-06;1.115e-06
330;init;1;0.0666926;0.0666926;0.0666926
330;update;1;1.38243;1.38243;1.38243
330;sync;1;12.8009;12.8009;12.8009
330;evalKnownDf;1;0;0;0
330;write;1;1.8609e-05;1.8609e-05;1.8609e-05
330;trace;1;0;0;0
330;calc_total;1;14.1833;14.1833;14.1833
172;compErr;1;1.428e-06;1.428e-06;1.428e-06
172;init;1;0.0664125;0.0664125;0.0664125
172;update;1;1.38382;1.38382;1.38382
172;sync;1;0.807529;0.807529;0.807529
172;evalKnownDf;1;0;0;0
172;write;1;1.4462e-05;1.4462e-05;1.4462e-05
172;trace;1;0;0;0
172;calc_total;1;2.19135;2.19135;2.19135
235;compErr;1;1.157e-06;1.157e-06;1.157e-06
235;init;1;0.0664912;0.0664912;0.0664912
235;update;1;1.38684;1.38684;1.38684
235;sync;1;0.179585;0.179585;0.179585
235;evalKnownDf;1;0;0;0
235;write;1;1.6234e-05;1.6234e-05;1.6234e-05
235;trace;1;0;0;0
235;calc_total;1;1.56643;1.56643;1.56643
331;compErr;1;1.795e-06;1.795e-06;1.795e-06
331;init;1;0.0662265;0.0662265;0.0662265
331;update;1;1.37962;1.37962;1.37962
331;sync;1;11.587;11.587;11.587
331;evalKnownDf;1;0;0;0
331;write;1;1.8438e-05;1.8438e-05;1.8438e-05
331;trace;1;0;0;0
331;calc_total;1;12.9667;12.9667;12.9667
173;compErr;1;7.34e-07;7.34e-07;7.34e-07
173;init;1;0.0667555;0.0667555;0.0667555
173;update;1;1.37053;1.37053;1.37053
173;sync;1;0.0207296;0.0207296;0.0207296
173;evalKnownDf;1;0;0;0
173;write;1;1.5215e-05;1.5215e-05;1.5215e-05
173;trace;1;0;0;0
173;calc_total;1;1.39126;1.39126;1.39126
237;compErr;1;1.336e-06;1.336e-06;1.336e-06
237;init;1;0.0666208;0.0666208;0.0666208
237;update;1;1.36147;1.36147;1.36147
237;sync;1;0.727743;0.727743;0.727743
237;evalKnownDf;1;0;0;0
237;write;1;2.1308e-05;2.1308e-05;2.1308e-05
237;trace;1;0;0;0
237;calc_total;1;2.08921;2.08921;2.08921
316;compErr;1;1.334e-06;1.334e-06;1.334e-06
316;init;1;0.0661953;0.0661953;0.0661953
316;update;1;1.35867;1.35867;1.35867
316;sync;1;11.6619;11.6619;11.6619
316;evalKnownDf;1;0;0;0
316;write;1;1.6484e-05;1.6484e-05;1.6484e-05
316;trace;1;0;0;0
316;calc_total;1;13.0206;13.0206;13.0206
174;compErr;1;1.068e-06;1.068e-06;1.068e-06
174;init;1;0.0665963;0.0665963;0.0665963
174;update;1;1.36474;1.36474;1.36474
174;sync;1;0.077483;0.077483;0.077483
174;evalKnownDf;1;0;0;0
174;write;1;1.5352e-05;1.5352e-05;1.5352e-05
174;trace;1;0;0;0
174;calc_total;1;1.44222;1.44222;1.44222
238;compErr;1;1.894e-06;1.894e-06;1.894e-06
238;init;1;0.0666955;0.0666955;0.0666955
238;update;1;1.37559;1.37559;1.37559
238;sync;1;0.761126;0.761126;0.761126
238;evalKnownDf;1;0;0;0
238;write;1;2.1552e-05;2.1552e-05;2.1552e-05
238;trace;1;0;0;0
238;calc_total;1;2.13671;2.13671;2.13671
333;compErr;1;1.572e-06;1.572e-06;1.572e-06
333;init;1;0.0676089;0.0676089;0.0676089
333;update;1;1.3784;1.3784;1.3784
333;sync;1;10.7616;10.7616;10.7616
633;compErr;1;1.553e-06;1.553e-06;1.553e-06
633;init;1;0.0664296;0.0664296;0.0664296
633;update;1;1.35972;1.35972;1.35972
633;sync;1;0.608552;0.608552;0.608552
633;evalKnownDf;1;0;0;0
633;write;1;1.9594e-05;1.9594e-05;1.9594e-05
633;trace;1;0;0;0
633;calc_total;1;1.96828;1.96828;1.96828
176;compErr;1;1.099e-06;1.099e-06;1.099e-06
176;init;1;0.0667422;0.0667422;0.0667422
176;update;1;1.36863;1.36863;1.36863
176;sync;1;0.190822;0.190822;0.190822
176;evalKnownDf;1;0;0;0
176;write;1;1.549e-05;1.549e-05;1.549e-05
176;trace;1;0;0;0
176;calc_total;1;1.55945;1.55945;1.55945
333;evalKnownDf;1;0;0;0
333;write;1;1.7913e-05;1.7913e-05;1.7913e-05
333;trace;1;0;0;0
333;calc_total;1;12.14;12.14;12.14
720;compErr;1;2.714e-06;2.714e-06;2.714e-06
720;init;1;0.0662985;0.0662985;0.0662985
720;update;1;1.36228;1.36228;1.36228
720;sync;1;0.0267956;0.0267956;0.0267956
720;evalKnownDf;1;0;0;0
720;write;1;2.4805e-05;2.4805e-05;2.4805e-05
720;trace;1;0;0;0
720;calc_total;1;1.38907;1.38907;1.38907
638;compErr;1;1.555e-06;1.555e-06;1.555e-06
638;init;1;0.0674163;0.0674163;0.0674163
638;update;1;1.3878;1.3878;1.3878
638;sync;1;1.74496;1.74496;1.74496
638;evalKnownDf;1;0;0;0
638;write;1;1.7944e-05;1.7944e-05;1.7944e-05
638;trace;1;0;0;0
638;calc_total;1;3.13276;3.13276;3.13276
177;compErr;1;1.192e-06;1.192e-06;1.192e-06
177;init;1;0.0664876;0.0664876;0.0664876
177;update;1;1.39165;1.39165;1.39165
177;sync;1;0.646673;0.646673;0.646673
177;evalKnownDf;1;0;0;0
177;write;1;1.7192e-05;1.7192e-05;1.7192e-05
177;trace;1;0;0;0
177;calc_total;1;2.03832;2.03832;2.03832
324;compErr;1;1.878e-06;1.878e-06;1.878e-06
324;init;1;0.0677237;0.0677237;0.0677237
324;update;1;1.36482;1.36482;1.36482
324;sync;1;10.9104;10.9104;10.9104
324;evalKnownDf;1;0;0;0
634;compErr;1;1.481e-06;1.481e-06;1.481e-06
634;init;1;0.0672594;0.0672594;0.0672594
634;update;1;1.36085;1.36085;1.36085
178;compErr;1;1.069e-06;1.069e-06;1.069e-06
178;init;1;0.0666161;0.0666161;0.0666161
178;update;1;1.38065;1.38065;1.38065
178;sync;1;0.710988;0.710988;0.710988
178;evalKnownDf;1;0;0;0
178;write;1;2.0085e-05;2.0085e-05;2.0085e-05
178;trace;1;0;0;0
178;calc_total;1;2.09164;2.09164;2.09164
324;write;1;1.9409e-05;1.9409e-05;1.9409e-05
324;trace;1;0;0;0
324;calc_total;1;12.2752;12.2752;12.2752
721;compErr;1;2.091e-06;2.091e-06;2.091e-06
721;init;1;0.0663768;0.0663768;0.0663768
721;update;1;1.36416;1.36416;1.36416
721;sync;1;1.7254;1.7254;1.7254
721;evalKnownDf;1;0;0;0
721;write;1;1.6024e-05;1.6024e-05;1.6024e-05
721;trace;1;0;0;0
721;calc_total;1;3.08956;3.08956;3.08956
634;sync;1;0.38666;0.38666;0.38666
634;evalKnownDf;1;0;0;0
634;write;1;1.8136e-05;1.8136e-05;1.8136e-05
634;trace;1;0;0;0
634;calc_total;1;1.74751;1.74751;1.74751
179;compErr;1;2.241e-06;2.241e-06;2.241e-06
179;init;1;0.0667369;0.0667369;0.0667369
179;update;1;1.37847;1.37847;1.37847
179;sync;1;0.604266;0.604266;0.604266
179;evalKnownDf;1;0;0;0
179;write;1;1.9149e-05;1.9149e-05;1.9149e-05
179;trace;1;0;0;0
179;calc_total;1;1.98274;1.98274;1.98274
722;compErr;1;9.33e-07;9.33e-07;9.33e-07
722;init;1;0.0668921;0.0668921;0.0668921
722;update;1;1.38027;1.38027;1.38027
722;sync;1;0.0136148;0.0136148;0.0136148
722;evalKnownDf;1;0;0;0
722;write;1;1.5073e-05;1.5073e-05;1.5073e-05
722;trace;1;0;0;0
722;calc_total;1;1.39388;1.39388;1.39388
624;compErr;1;1.753e-06;1.753e-06;1.753e-06
624;init;1;0.0668946;0.0668946;0.0668946
624;update;1;1.37277;1.37277;1.37277
624;sync;1;0.00661982;0.00661982;0.00661982
624;evalKnownDf;1;0;0;0
624;write;1;1.4742e-05;1.4742e-05;1.4742e-05
624;trace;1;0;0;0
624;calc_total;1;1.37939;1.37939;1.37939
180;compErr;1;1.389e-06;1.389e-06;1.389e-06
180;init;1;0.0680054;0.0680054;0.0680054
180;update;1;1.36439;1.36439;1.36439
180;sync;1;0.285222;0.285222;0.285222
180;evalKnownDf;1;0;0;0
180;write;1;2.5786e-05;2.5786e-05;2.5786e-05
180;trace;1;0;0;0
180;calc_total;1;1.64962;1.64962;1.64962
723;compErr;1;1.612e-06;1.612e-06;1.612e-06
723;init;1;0.0671685;0.0671685;0.0671685
723;update;1;1.38373;1.38373;1.38373
723;sync;1;0.633477;0.633477;0.633477
723;evalKnownDf;1;0;0;0
723;write;1;1.4936e-05;1.4936e-05;1.4936e-05
723;trace;1;0;0;0
723;calc_total;1;2.0172;2.0172;2.0172
625;compErr;1;1.413e-06;1.413e-06;1.413e-06
625;init;1;0.0663272;0.0663272;0.0663272
625;update;1;1.35837;1.35837;1.35837
625;sync;1;1.31655;1.31655;1.31655
625;evalKnownDf;1;0;0;0
625;write;1;1.8136e-05;1.8136e-05;1.8136e-05
625;trace;1;0;0;0
625;calc_total;1;2.67492;2.67492;2.67492
181;compErr;1;1.496e-06;1.496e-06;1.496e-06
181;init;1;0.0668124;0.0668124;0.0668124
181;update;1;1.37743;1.37743;1.37743
181;sync;1;0.558169;0.558169;0.558169
181;evalKnownDf;1;0;0;0
181;write;1;2.1886e-05;2.1886e-05;2.1886e-05
181;trace;1;0;0;0
181;calc_total;1;1.9356;1.9356;1.9356
724;compErr;1;1.752e-06;1.752e-06;1.752e-06
724;init;1;0.066232;0.066232;0.066232
724;update;1;1.38368;1.38368;1.38368
724;sync;1;0.0789764;0.0789764;0.0789764
724;evalKnownDf;1;0;0;0
724;write;1;1.5608e-05;1.5608e-05;1.5608e-05
724;trace;1;0;0;0
724;calc_total;1;1.46266;1.46266;1.46266
626;compErr;1;1.274e-06;1.274e-06;1.274e-06
626;init;1;0.0663373;0.0663373;0.0663373
626;update;1;1.35884;1.35884;1.35884
626;sync;1;0.674111;0.674111;0.674111
626;evalKnownDf;1;0;0;0
626;write;1;1.5271e-05;1.5271e-05;1.5271e-05
626;trace;1;0;0;0
626;calc_total;1;2.03295;2.03295;2.03295
182;compErr;1;1.311e-06;1.311e-06;1.311e-06
182;init;1;0.0675117;0.0675117;0.0675117
182;update;1;1.37006;1.37006;1.37006
182;sync;1;1.68736;1.68736;1.68736
182;evalKnownDf;1;0;0;0
182;write;1;2.1453e-05;2.1453e-05;2.1453e-05
182;trace;1;0;0;0
182;calc_total;1;3.05742;3.05742;3.05742
725;compErr;1;1.387e-06;1.387e-06;1.387e-06
725;init;1;0.0667308;0.0667308;0.0667308
725;update;1;1.38283;1.38283;1.38283
725;sync;1;0.29222;0.29222;0.29222
725;evalKnownDf;1;0;0;0
725;write;1;1.7277e-05;1.7277e-05;1.7277e-05
725;trace;1;0;0;0
725;calc_total;1;1.67505;1.67505;1.67505
627;compErr;1;2.139e-06;2.139e-06;2.139e-06
627;init;1;0.066528;0.066528;0.066528
627;update;1;1.36063;1.36063;1.36063
627;sync;1;0.276789;0.276789;0.276789
627;evalKnownDf;1;0;0;0
627;write;1;1.8372e-05;1.8372e-05;1.8372e-05
627;trace;1;0;0;0
627;calc_total;1;1.63742;1.63742;1.63742
184;compErr;1;1.753e-06;1.753e-06;1.753e-06
184;init;1;0.0669429;0.0669429;0.0669429
184;update;1;1.36255;1.36255;1.36255
184;sync;1;0.615693;0.615693;0.615693
184;evalKnownDf;1;0;0;0
184;write;1;2.0334e-05;2.0334e-05;2.0334e-05
184;trace;1;0;0;0
184;calc_total;1;1.97824;1.97824;1.97824
726;compErr;1;2.37e-06;2.37e-06;2.37e-06
726;init;1;0.0661629;0.0661629;0.0661629
726;update;1;1.38888;1.38888;1.38888
726;sync;1;0.705487;0.705487;0.705487
726;evalKnownDf;1;0;0;0
726;write;1;1.7504e-05;1.7504e-05;1.7504e-05
726;trace;1;0;0;0
726;calc_total;1;2.09436;2.09436;2.09436
628;compErr;1;1.61e-06;1.61e-06;1.61e-06
628;init;1;0.0671994;0.0671994;0.0671994
628;update;1;1.3597;1.3597;1.3597
628;sync;1;0.468065;0.468065;0.468065
628;evalKnownDf;1;0;0;0
628;write;1;1.9954e-05;1.9954e-05;1.9954e-05
628;trace;1;0;0;0
628;calc_total;1;1.82777;1.82777;1.82777
185;compErr;1;1.131e-06;1.131e-06;1.131e-06
185;init;1;0.0669642;0.0669642;0.0669642
185;update;1;1.37805;1.37805;1.37805
185;sync;1;0.692929;0.692929;0.692929
185;evalKnownDf;1;0;0;0
185;write;1;1.7534e-05;1.7534e-05;1.7534e-05
185;trace;1;0;0;0
185;calc_total;1;2.07098;2.07098;2.07098
432;compErr;1;1.16e-06;1.16e-06;1.16e-06
432;init;1;0.0676032;0.0676032;0.0676032
432;update;1;1.36372;1.36372;1.36372
432;sync;1;0.279747;0.279747;0.279747
432;evalKnownDf;1;0;0;0
432;write;1;1.5709e-05;1.5709e-05;1.5709e-05
432;trace;1;0;0;0
432;calc_total;1;1.64346;1.64346;1.64346
729;compErr;1;9.15e-07;9.15e-07;9.15e-07
729;init;1;0.0665499;0.0665499;0.0665499
729;update;1;1.36513;1.36513;1.36513
729;sync;1;0.371905;0.371905;0.371905
729;evalKnownDf;1;0;0;0
729;write;1;1.7058e-05;1.7058e-05;1.7058e-05
729;trace;1;0;0;0
729;calc_total;1;1.73703;1.73703;1.73703
629;compErr;1;1.142e-06;1.142e-06;1.142e-06
629;init;1;0.0668039;0.0668039;0.0668039
629;update;1;1.36607;1.36607;1.36607
629;sync;1;0.171728;0.171728;0.171728
629;evalKnownDf;1;0;0;0
629;write;1;1.4151e-05;1.4151e-05;1.4151e-05
629;trace;1;0;0;0
629;calc_total;1;1.5378;1.5378;1.5378
186;compErr;1;1.161e-06;1.161e-06;1.161e-06
186;init;1;0.0666614;0.0666614;0.0666614
186;update;1;1.37957;1.37957;1.37957
186;sync;1;0.571316;0.571316;0.571316
186;evalKnownDf;1;0;0;0
186;write;1;1.6018e-05;1.6018e-05;1.6018e-05
186;trace;1;0;0;0
186;calc_total;1;1.95089;1.95089;1.95089
434;compErr;1;8.17e-07;8.17e-07;8.17e-07
434;init;1;0.0664323;0.0664323;0.0664323
434;update;1;1.37801;1.37801;1.37801
434;sync;1;0.344778;0.344778;0.344778
434;evalKnownDf;1;0;0;0
434;write;1;1.6005e-05;1.6005e-05;1.6005e-05
434;trace;1;0;0;0
434;calc_total;1;1.72279;1.72279;1.72279
730;compErr;1;1.995e-06;1.995e-06;1.995e-06
730;init;1;0.0664109;0.0664109;0.0664109
730;update;1;1.36513;1.36513;1.36513
730;sync;1;0.0409253;0.0409253;0.0409253
730;evalKnownDf;1;0;0;0
730;write;1;1.7883e-05;1.7883e-05;1.7883e-05
730;trace;1;0;0;0
730;calc_total;1;1.40605;1.40605;1.40605
630;compErr;1;2.043e-06;2.043e-06;2.043e-06
630;init;1;0.0664493;0.0664493;0.0664493
630;update;1;1.38356;1.38356;1.38356
630;sync;1;0.0795811;0.0795811;0.0795811
630;evalKnownDf;1;0;0;0
630;write;1;1.4822e-05;1.4822e-05;1.4822e-05
630;trace;1;0;0;0
630;calc_total;1;1.46314;1.46314;1.46314
187;compErr;1;1.387e-06;1.387e-06;1.387e-06
187;init;1;0.0665749;0.0665749;0.0665749
187;update;1;1.36847;1.36847;1.36847
187;sync;1;1.53954;1.53954;1.53954
187;evalKnownDf;1;0;0;0
187;write;1;1.6924e-05;1.6924e-05;1.6924e-05
187;trace;1;0;0;0
187;calc_total;1;2.90802;2.90802;2.90802
435;compErr;1;1.396e-06;1.396e-06;1.396e-06
435;init;1;0.0673825;0.0673825;0.0673825
435;update;1;1.37579;1.37579;1.37579
435;sync;1;0.686397;0.686397;0.686397
435;evalKnownDf;1;0;0;0
435;write;1;1.7392e-05;1.7392e-05;1.7392e-05
435;trace;1;0;0;0
435;calc_total;1;2.06219;2.06219;2.06219
731;compErr;1;1.658e-06;1.658e-06;1.658e-06
731;init;1;0.0665125;0.0665125;0.0665125
731;update;1;1.36525;1.36525;1.36525
731;sync;1;0.205787;0.205787;0.205787
731;evalKnownDf;1;0;0;0
731;write;1;1.9779e-05;1.9779e-05;1.9779e-05
731;trace;1;0;0;0
731;calc_total;1;1.57104;1.57104;1.57104
632;compErr;1;9.94e-07;9.94e-07;9.94e-07
632;init;1;0.0663367;0.0663367;0.0663367
632;update;1;1.3651;1.3651;1.3651
632;sync;1;0.195293;0.195293;0.195293
632;evalKnownDf;1;0;0;0
632;write;1;1.7296e-05;1.7296e-05;1.7296e-05
632;trace;1;0;0;0
632;calc_total;1;1.5604;1.5604;1.5604
188;compErr;1;9.86e-07;9.86e-07;9.86e-07
188;init;1;0.0678087;0.0678087;0.0678087
188;update;1;1.37897;1.37897;1.37897
188;sync;1;0.522801;0.522801;0.522801
188;evalKnownDf;1;0;0;0
188;write;1;1.8049e-05;1.8049e-05;1.8049e-05
188;trace;1;0;0;0
188;calc_total;1;1.90177;1.90177;1.90177
436;compErr;1;1.4e-06;1.4e-06;1.4e-06
436;init;1;0.0659515;0.0659515;0.0659515
436;update;1;1.38129;1.38129;1.38129
436;sync;1;1.40205;1.40205;1.40205
436;evalKnownDf;1;0;0;0
436;write;1;1.8059e-05;1.8059e-05;1.8059e-05
436;trace;1;0;0;0
436;calc_total;1;2.78334;2.78334;2.78334
569;compErr;1;2.234e-06;2.234e-06;2.234e-06
569;init;1;0.0675999;0.0675999;0.0675999
569;update;1;1.36833;1.36833;1.36833
569;sync;1;10.5138;10.5138;10.5138
569;evalKnownDf;1;0;0;0
569;write;1;1.8887e-05;1.8887e-05;1.8887e-05
569;trace;1;0;0;0
733;compErr;1;1.399e-06;1.399e-06;1.399e-06
733;init;1;0.0667777;0.0667777;0.0667777
733;update;1;1.37711;1.37711;1.37711
733;sync;1;1.81828;1.81828;1.81828
733;evalKnownDf;1;0;0;0
733;write;1;1.8068e-05;1.8068e-05;1.8068e-05
733;trace;1;0;0;0
733;calc_total;1;3.19539;3.19539;3.19539
635;compErr;1;1.337e-06;1.337e-06;1.337e-06
635;init;1;0.0665029;0.0665029;0.0665029
635;update;1;1.3723;1.3723;1.3723
635;sync;1;0.649622;0.649622;0.649622
635;evalKnownDf;1;0;0;0
635;write;1;1.9528e-05;1.9528e-05;1.9528e-05
635;trace;1;0;0;0
635;calc_total;1;2.02192;2.02192;2.02192
190;compErr;1;1.894e-06;1.894e-06;1.894e-06
190;init;1;0.0669008;0.0669008;0.0669008
190;update;1;1.36055;1.36055;1.36055
190;sync;1;0.567504;0.567504;0.567504
190;evalKnownDf;1;0;0;0
190;write;1;2.7869e-05;2.7869e-05;2.7869e-05
190;trace;1;0;0;0
190;calc_total;1;1.92805;1.92805;1.92805
437;compErr;1;1.942e-06;1.942e-06;1.942e-06
437;init;1;0.0666359;0.0666359;0.0666359
437;update;1;1.35803;1.35803;1.35803
437;sync;1;0.678188;0.678188;0.678188
437;evalKnownDf;1;0;0;0
437;write;1;2.2509e-05;2.2509e-05;2.2509e-05
437;trace;1;0;0;0
437;calc_total;1;2.03622;2.03622;2.03622
569;calc_total;1;11.8821;11.8821;11.8821
734;compErr;1;1.75e-06;1.75e-06;1.75e-06
734;init;1;0.0665545;0.0665545;0.0665545
734;update;1;1.38412;1.38412;1.38412
734;sync;1;0.633343;0.633343;0.633343
734;evalKnownDf;1;0;0;0
734;write;1;1.6555e-05;1.6555e-05;1.6555e-05
734;trace;1;0;0;0
734;calc_total;1;2.01746;2.01746;2.01746
636;compErr;1;1.056e-06;1.056e-06;1.056e-06
636;init;1;0.067489;0.067489;0.067489
636;update;1;1.3886;1.3886;1.3886
636;sync;1;1.17244;1.17244;1.17244
636;evalKnownDf;1;0;0;0
636;write;1;1.5217e-05;1.5217e-05;1.5217e-05
636;trace;1;0;0;0
636;calc_total;1;2.56104;2.56104;2.56104
600;compErr;1;2.553e-06;2.553e-06;2.553e-06
600;init;1;0.0664673;0.0664673;0.0664673
600;update;1;1.36219;1.36219;1.36219
600;sync;1;0.88402;0.88402;0.88402
600;evalKnownDf;1;0;0;0
600;write;1;1.9163e-05;1.9163e-05;1.9163e-05
600;trace;1;0;0;0
600;calc_total;1;2.24621;2.24621;2.24621
762;compErr;1;1.774e-06;1.774e-06;1.774e-06
762;init;1;0.0665431;0.0665431;0.0665431
762;update;1;1.37646;1.37646;1.37646
762;sync;1;1.65883;1.65883;1.65883
762;evalKnownDf;1;0;0;0
438;compErr;1;1.425e-06;1.425e-06;1.425e-06
438;init;1;0.0663235;0.0663235;0.0663235
438;update;1;1.38005;1.38005;1.38005
438;sync;1;1.70705;1.70705;1.70705
438;evalKnownDf;1;0;0;0
438;write;1;1.8718e-05;1.8718e-05;1.8718e-05
438;trace;1;0;0;0
438;calc_total;1;3.0871;3.0871;3.0871
552;compErr;1;2.319e-06;2.319e-06;2.319e-06
552;init;1;0.0663647;0.0663647;0.0663647
552;update;1;1.36212;1.36212;1.36212
552;sync;1;25.6444;25.6444;25.6444
552;evalKnownDf;1;0;0;0
552;write;1;1.8093e-05;1.8093e-05;1.8093e-05
552;trace;1;0;0;0
552;calc_total;1;27.0065;27.0065;27.0065
736;compErr;1;1.426e-06;1.426e-06;1.426e-06
736;init;1;0.0660155;0.0660155;0.0660155
736;update;1;1.36046;1.36046;1.36046
736;sync;1;0.933994;0.933994;0.933994
736;evalKnownDf;1;0;0;0
736;write;1;1.57e-05;1.57e-05;1.57e-05
736;trace;1;0;0;0
736;calc_total;1;2.29446;2.29446;2.29446
641;compErr;1;1.502e-06;1.502e-06;1.502e-06
641;init;1;0.0666499;0.0666499;0.0666499
641;update;1;1.3696;1.3696;1.3696
641;sync;1;0.722389;0.722389;0.722389
641;evalKnownDf;1;0;0;0
641;write;1;1.6861e-05;1.6861e-05;1.6861e-05
641;trace;1;0;0;0
641;calc_total;1;2.09199;2.09199;2.09199
762;write;1;2.0578e-05;2.0578e-05;2.0578e-05
762;trace;1;0;0;0
762;calc_total;1;3.03529;3.03529;3.03529
439;compErr;1;2.208e-06;2.208e-06;2.208e-06
439;init;1;0.0672253;0.0672253;0.0672253
439;update;1;1.35716;1.35716;1.35716
439;sync;1;1.00414;1.00414;1.00414
439;evalKnownDf;1;0;0;0
439;write;1;2.4553e-05;2.4553e-05;2.4553e-05
439;trace;1;0;0;0
439;calc_total;1;2.3613;2.3613;2.3613
553;compErr;1;7.55e-07;7.55e-07;7.55e-07
553;init;1;0.0664586;0.0664586;0.0664586
553;update;1;1.37372;1.37372;1.37372
553;sync;1;12.4867;12.4867;12.4867
553;evalKnownDf;1;0;0;0
553;write;1;1.5513e-05;1.5513e-05;1.5513e-05
553;trace;1;0;0;0
553;calc_total;1;13.8604;13.8604;13.8604
738;compErr;1;1.057e-06;1.057e-06;1.057e-06
738;init;1;0.0666685;0.0666685;0.0666685
738;update;1;1.37358;1.37358;1.37358
738;sync;1;0.710667;0.710667;0.710667
738;evalKnownDf;1;0;0;0
738;write;1;1.6751e-05;1.6751e-05;1.6751e-05
738;trace;1;0;0;0
738;calc_total;1;2.08425;2.08425;2.08425
642;compErr;1;1.791e-06;1.791e-06;1.791e-06
642;init;1;0.0680037;0.0680037;0.0680037
642;update;1;1.38392;1.38392;1.38392
642;sync;1;0.606715;0.606715;0.606715
642;evalKnownDf;1;0;0;0
642;write;1;1.7333e-05;1.7333e-05;1.7333e-05
642;trace;1;0;0;0
642;calc_total;1;1.99064;1.99064;1.99064
766;compErr;1;2.067e-06;2.067e-06;2.067e-06
766;init;1;0.0676958;0.0676958;0.0676958
766;update;1;1.36708;1.36708;1.36708
766;sync;1;0.575511;0.575511;0.575511
766;evalKnownDf;1;0;0;0
766;write;1;1.7636e-05;1.7636e-05;1.7636e-05
766;trace;1;0;0;0
766;calc_total;1;1.94259;1.94259;1.94259
443;compErr;1;1.911e-06;1.911e-06;1.911e-06
443;init;1;0.0664265;0.0664265;0.0664265
443;update;1;1.35895;1.35895;1.35895
443;sync;1;0.845408;0.845408;0.845408
443;evalKnownDf;1;0;0;0
443;write;1;2.7399e-05;2.7399e-05;2.7399e-05
443;trace;1;0;0;0
443;calc_total;1;2.20436;2.20436;2.20436
554;compErr;1;1.28e-06;1.28e-06;1.28e-06
554;init;1;0.0665149;0.0665149;0.0665149
554;update;1;1.36505;1.36505;1.36505
554;sync;1;10.6574;10.6574;10.6574
554;evalKnownDf;1;0;0;0
554;write;1;1.7011e-05;1.7011e-05;1.7011e-05
554;trace;1;0;0;0
554;calc_total;1;12.0225;12.0225;12.0225
739;compErr;1;1.284e-06;1.284e-06;1.284e-06
739;init;1;0.0670352;0.0670352;0.0670352
739;update;1;1.36591;1.36591;1.36591
739;sync;1;0.790446;0.790446;0.790446
739;evalKnownDf;1;0;0;0
739;write;1;1.7864e-05;1.7864e-05;1.7864e-05
739;trace;1;0;0;0
739;calc_total;1;2.15636;2.15636;2.15636
643;compErr;1;1.37e-06;1.37e-06;1.37e-06
643;init;1;0.0668617;0.0668617;0.0668617
643;update;1;1.38357;1.38357;1.38357
643;sync;1;0.831466;0.831466;0.831466
643;evalKnownDf;1;0;0;0
643;write;1;1.4398e-05;1.4398e-05;1.4398e-05
643;trace;1;0;0;0
643;calc_total;1;2.21503;2.21503;2.21503
601;compErr;1;1.831e-06;1.831e-06;1.831e-06
601;init;1;0.0666269;0.0666269;0.0666269
601;update;1;1.38325;1.38325;1.38325
601;sync;1;0.0310372;0.0310372;0.0310372
601;evalKnownDf;1;0;0;0
601;write;1;1.5458e-05;1.5458e-05;1.5458e-05
601;trace;1;0;0;0
601;calc_total;1;1.41429;1.41429;1.41429
746;compErr;1;1.537e-06;1.537e-06;1.537e-06
746;init;1;0.0668556;0.0668556;0.0668556
746;update;1;1.38208;1.38208;1.38208
746;sync;1;0.917211;0.917211;0.917211
746;evalKnownDf;1;0;0;0
746;write;1;1.5512e-05;1.5512e-05;1.5512e-05
746;trace;1;0;0;0
746;calc_total;1;2.29929;2.29929;2.29929
193;compErr;1;1.474e-06;1.474e-06;1.474e-06
193;init;1;0.0660702;0.0660702;0.0660702
193;update;1;1.36578;1.36578;1.36578
193;sync;1;0.82671;0.82671;0.82671
193;evalKnownDf;1;0;0;0
193;write;1;1.7137e-05;1.7137e-05;1.7137e-05
193;trace;1;0;0;0
193;calc_total;1;2.19249;2.19249;2.19249
444;compErr;1;1.249e-06;1.249e-06;1.249e-06
444;init;1;0.0667521;0.0667521;0.0667521
444;update;1;1.36076;1.36076;1.36076
444;sync;1;0.420671;0.420671;0.420671
444;evalKnownDf;1;0;0;0
444;write;1;1.6693e-05;1.6693e-05;1.6693e-05
444;trace;1;0;0;0
444;calc_total;1;1.78143;1.78143;1.78143
555;compErr;1;1.872e-06;1.872e-06;1.872e-06
555;init;1;0.0661936;0.0661936;0.0661936
555;update;1;1.35716;1.35716;1.35716
555;sync;1;11.6848;11.6848;11.6848
555;evalKnownDf;1;0;0;0
555;write;1;1.8231e-05;1.8231e-05;1.8231e-05
555;trace;1;0;0;0
555;calc_total;1;13.0419;13.0419;13.0419
742;compErr;1;1.808e-06;1.808e-06;1.808e-06
742;init;1;0.067727;0.067727;0.067727
742;update;1;1.36719;1.36719;1.36719
742;sync;1;0.461995;0.461995;0.461995
742;evalKnownDf;1;0;0;0
742;write;1;1.6955e-05;1.6955e-05;1.6955e-05
742;trace;1;0;0;0
742;calc_total;1;1.82918;1.82918;1.82918
644;compErr;1;9.93e-07;9.93e-07;9.93e-07
644;init;1;0.0685094;0.0685094;0.0685094
644;update;1;1.37374;1.37374;1.37374
644;sync;1;1.34787;1.34787;1.34787
644;evalKnownDf;1;0;0;0
644;write;1;1.5933e-05;1.5933e-05;1.5933e-05
644;trace;1;0;0;0
644;calc_total;1;2.72161;2.72161;2.72161
602;compErr;1;8.05e-07;8.05e-07;8.05e-07
602;init;1;0.0667844;0.0667844;0.0667844
602;update;1;1.35882;1.35882;1.35882
602;sync;1;0.514953;0.514953;0.514953
602;evalKnownDf;1;0;0;0
602;write;1;1.6021e-05;1.6021e-05;1.6021e-05
602;trace;1;0;0;0
602;calc_total;1;1.87377;1.87377;1.87377
747;compErr;1;1.711e-06;1.711e-06;1.711e-06
747;init;1;0.066674;0.066674;0.066674
747;update;1;1.37597;1.37597;1.37597
747;sync;1;0.789247;0.789247;0.789247
747;evalKnownDf;1;0;0;0
747;write;1;1.6018e-05;1.6018e-05;1.6018e-05
747;trace;1;0;0;0
747;calc_total;1;2.16521;2.16521;2.16521
194;compErr;1;1.548e-06;1.548e-06;1.548e-06
194;init;1;0.0664012;0.0664012;0.0664012
194;update;1;1.37884;1.37884;1.37884
194;sync;1;1.46013;1.46013;1.46013
194;evalKnownDf;1;0;0;0
194;write;1;1.601e-05;1.601e-05;1.601e-05
194;trace;1;0;0;0
194;calc_total;1;2.83897;2.83897;2.83897
336;compErr;1;1.483e-06;1.483e-06;1.483e-06
336;init;1;0.0673878;0.0673878;0.0673878
336;update;1;1.37051;1.37051;1.37051
336;sync;1;0.85569;0.85569;0.85569
336;evalKnownDf;1;0;0;0
336;write;1;1.6788e-05;1.6788e-05;1.6788e-05
336;trace;1;0;0;0
336;calc_total;1;2.2262;2.2262;2.2262
447;compErr;1;1.526e-06;1.526e-06;1.526e-06
447;init;1;0.0665271;0.0665271;0.0665271
447;update;1;1.38354;1.38354;1.38354
447;sync;1;1.60513;1.60513;1.60513
447;evalKnownDf;1;0;0;0
447;write;1;1.5673e-05;1.5673e-05;1.5673e-05
447;trace;1;0;0;0
447;calc_total;1;2.98867;2.98867;2.98867
556;compErr;1;1.589e-06;1.589e-06;1.589e-06
556;init;1;0.0661806;0.0661806;0.0661806
556;update;1;1.35654;1.35654;1.35654
556;sync;1;11.5917;11.5917;11.5917
556;evalKnownDf;1;0;0;0
556;write;1;2.0607e-05;2.0607e-05;2.0607e-05
556;trace;1;0;0;0
556;calc_total;1;12.9483;12.9483;12.9483
645;compErr;1;1.44e-06;1.44e-06;1.44e-06
645;init;1;0.0669337;0.0669337;0.0669337
645;update;1;1.36103;1.36103;1.36103
645;sync;1;0.82642;0.82642;0.82642
645;evalKnownDf;1;0;0;0
645;write;1;1.9797e-05;1.9797e-05;1.9797e-05
645;trace;1;0;0;0
645;calc_total;1;2.18745;2.18745;2.18745
603;compErr;1;1.62e-06;1.62e-06;1.62e-06
603;init;1;0.0664639;0.0664639;0.0664639
603;update;1;1.37166;1.37166;1.37166
603;sync;1;0.0992319;0.0992319;0.0992319
603;evalKnownDf;1;0;0;0
603;write;1;1.6052e-05;1.6052e-05;1.6052e-05
603;trace;1;0;0;0
603;calc_total;1;1.47089;1.47089;1.47089
749;compErr;1;1.325e-06;1.325e-06;1.325e-06
749;init;1;0.0667527;0.0667527;0.0667527
749;update;1;1.35867;1.35867;1.35867
749;sync;1;1.34963;1.34963;1.34963
749;evalKnownDf;1;0;0;0
749;write;1;1.855e-05;1.855e-05;1.855e-05
749;trace;1;0;0;0
749;calc_total;1;2.7083;2.7083;2.7083
195;compErr;1;1.773e-06;1.773e-06;1.773e-06
195;init;1;0.0663271;0.0663271;0.0663271
195;update;1;1.36682;1.36682;1.36682
195;sync;1;0.502822;0.502822;0.502822
195;evalKnownDf;1;0;0;0
195;write;1;1.7089e-05;1.7089e-05;1.7089e-05
195;trace;1;0;0;0
195;calc_total;1;1.86964;1.86964;1.86964
337;compErr;1;1.17e-06;1.17e-06;1.17e-06
337;init;1;0.0674297;0.0674297;0.0674297
337;update;1;1.38633;1.38633;1.38633
337;sync;1;0.0516835;0.0516835;0.0516835
337;evalKnownDf;1;0;0;0
337;write;1;1.7666e-05;1.7666e-05;1.7666e-05
337;trace;1;0;0;0
337;calc_total;1;1.43801;1.43801;1.43801
360;compErr;1;1.344e-06;1.344e-06;1.344e-06
360;init;1;0.066826;0.066826;0.066826
360;update;1;1.37654;1.37654;1.37654
360;sync;1;0.0150105;0.0150105;0.0150105
360;evalKnownDf;1;0;0;0
360;write;1;1.4997e-05;1.4997e-05;1.4997e-05
360;trace;1;0;0;0
360;calc_total;1;1.39155;1.39155;1.39155
452;compErr;1;1.54e-06;1.54e-06;1.54e-06
452;init;1;0.0668706;0.0668706;0.0668706
452;update;1;1.35882;1.35882;1.35882
452;sync;1;0.457755;0.457755;0.457755
452;evalKnownDf;1;0;0;0
452;write;1;1.5511e-05;1.5511e-05;1.5511e-05
452;trace;1;0;0;0
452;calc_total;1;1.81657;1.81657;1.81657
557;compErr;1;1.342e-06;1.342e-06;1.342e-06
557;init;1;0.0660481;0.0660481;0.0660481
557;update;1;1.37157;1.37157;1.37157
557;sync;1;11.3709;11.3709;11.3709
557;evalKnownDf;1;0;0;0
557;write;1;1.7387e-05;1.7387e-05;1.7387e-05
557;trace;1;0;0;0
557;calc_total;1;12.7425;12.7425;12.7425
604;compErr;1;2.09e-06;2.09e-06;2.09e-06
604;init;1;0.0662734;0.0662734;0.0662734
604;update;1;1.35752;1.35752;1.35752
604;sync;1;0.0660702;0.0660702;0.0660702
604;evalKnownDf;1;0;0;0
604;write;1;1.5019e-05;1.5019e-05;1.5019e-05
604;trace;1;0;0;0
604;calc_total;1;1.42359;1.42359;1.42359
750;compErr;1;2.103e-06;2.103e-06;2.103e-06
750;init;1;0.0677184;0.0677184;0.0677184
750;update;1;1.37751;1.37751;1.37751
750;sync;1;0.461121;0.461121;0.461121
750;evalKnownDf;1;0;0;0
750;write;1;1.8128e-05;1.8128e-05;1.8128e-05
750;trace;1;0;0;0
750;calc_total;1;1.83863;1.83863;1.83863
196;compErr;1;1.707e-06;1.707e-06;1.707e-06
196;init;1;0.0666462;0.0666462;0.0666462
196;update;1;1.38209;1.38209;1.38209
196;sync;1;0.123042;0.123042;0.123042
196;evalKnownDf;1;0;0;0
196;write;1;1.6083e-05;1.6083e-05;1.6083e-05
196;trace;1;0;0;0
196;calc_total;1;1.50513;1.50513;1.50513
338;compErr;1;1.625e-06;1.625e-06;1.625e-06
338;init;1;0.0665971;0.0665971;0.0665971
338;update;1;1.36507;1.36507;1.36507
338;sync;1;0.43726;0.43726;0.43726
338;evalKnownDf;1;0;0;0
338;write;1;2.2776e-05;2.2776e-05;2.2776e-05
338;trace;1;0;0;0
338;calc_total;1;1.80233;1.80233;1.80233
361;compErr;1;1.129e-06;1.129e-06;1.129e-06
361;init;1;0.066514;0.066514;0.066514
361;update;1;1.38541;1.38541;1.38541
361;sync;1;1.71474;1.71474;1.71474
361;evalKnownDf;1;0;0;0
361;write;1;1.4888e-05;1.4888e-05;1.4888e-05
361;trace;1;0;0;0
361;calc_total;1;3.10015;3.10015;3.10015
454;compErr;1;1.447e-06;1.447e-06;1.447e-06
454;init;1;0.0667741;0.0667741;0.0667741
454;update;1;1.35917;1.35917;1.35917
454;sync;1;1.65635;1.65635;1.65635
454;evalKnownDf;1;0;0;0
454;write;1;1.5303e-05;1.5303e-05;1.5303e-05
454;trace;1;0;0;0
454;calc_total;1;3.01552;3.01552;3.01552
558;compErr;1;1.564e-06;1.564e-06;1.564e-06
558;init;1;0.0680731;0.0680731;0.0680731
558;update;1;1.36405;1.36405;1.36405
558;sync;1;11.2145;11.2145;11.2145
558;evalKnownDf;1;0;0;0
558;write;1;1.8178e-05;1.8178e-05;1.8178e-05
558;trace;1;0;0;0
558;calc_total;1;12.5786;12.5786;12.5786
605;compErr;1;8.96e-07;8.96e-07;8.96e-07
605;init;1;0.067575;0.067575;0.067575
605;update;1;1.36379;1.36379;1.36379
605;sync;1;0.237693;0.237693;0.237693
605;evalKnownDf;1;0;0;0
605;write;1;1.5257e-05;1.5257e-05;1.5257e-05
605;trace;1;0;0;0
605;calc_total;1;1.60148;1.60148;1.60148
752;compErr;1;1.147e-06;1.147e-06;1.147e-06
752;init;1;0.066568;0.066568;0.066568
752;update;1;1.37612;1.37612;1.37612
752;sync;1;0.707989;0.707989;0.707989
752;evalKnownDf;1;0;0;0
752;write;1;1.4695e-05;1.4695e-05;1.4695e-05
752;trace;1;0;0;0
752;calc_total;1;2.08411;2.08411;2.08411
197;compErr;1;1.418e-06;1.418e-06;1.418e-06
197;init;1;0.0669394;0.0669394;0.0669394
197;update;1;1.36676;1.36676;1.36676
197;sync;1;0.0821991;0.0821991;0.0821991
197;evalKnownDf;1;0;0;0
197;write;1;1.5823e-05;1.5823e-05;1.5823e-05
197;trace;1;0;0;0
197;calc_total;1;1.44896;1.44896;1.44896
339;compErr;1;1.772e-06;1.772e-06;1.772e-06
339;init;1;0.0665193;0.0665193;0.0665193
339;update;1;1.36903;1.36903;1.36903
339;sync;1;0.513323;0.513323;0.513323
339;evalKnownDf;1;0;0;0
339;write;1;1.5746e-05;1.5746e-05;1.5746e-05
339;trace;1;0;0;0
339;calc_total;1;1.88236;1.88236;1.88236
268;compErr;1;2.03e-06;2.03e-06;2.03e-06
268;init;1;0.0663868;0.0663868;0.0663868
268;update;1;1.35806;1.35806;1.35806
268;sync;1;1.58675;1.58675;1.58675
268;evalKnownDf;1;0;0;0
268;write;1;1.9523e-05;1.9523e-05;1.9523e-05
268;trace;1;0;0;0
268;calc_total;1;2.9448;2.9448;2.9448
362;compErr;1;1.487e-06;1.487e-06;1.487e-06
362;init;1;0.0664817;0.0664817;0.0664817
362;update;1;1.37733;1.37733;1.37733
362;sync;1;1.60623;1.60623;1.60623
362;evalKnownDf;1;0;0;0
362;write;1;1.5499e-05;1.5499e-05;1.5499e-05
362;trace;1;0;0;0
362;calc_total;1;2.98356;2.98356;2.98356
455;compErr;1;1.263e-06;1.263e-06;1.263e-06
455;init;1;0.0674829;0.0674829;0.0674829
455;update;1;1.36425;1.36425;1.36425
455;sync;1;0.443899;0.443899;0.443899
455;evalKnownDf;1;0;0;0
455;write;1;2.1239e-05;2.1239e-05;2.1239e-05
455;trace;1;0;0;0
455;calc_total;1;1.80815;1.80815;1.80815
559;compErr;1;1.092e-06;1.092e-06;1.092e-06
559;init;1;0.0662666;0.0662666;0.0662666
559;update;1;1.36947;1.36947;1.36947
559;sync;1;11.0695;11.0695;11.0695
559;evalKnownDf;1;0;0;0
559;write;1;2.0635e-05;2.0635e-05;2.0635e-05
559;trace;1;0;0;0
559;calc_total;1;12.439;12.439;12.439
606;compErr;1;2.005e-06;2.005e-06;2.005e-06
606;init;1;0.0662719;0.0662719;0.0662719
606;update;1;1.36381;1.36381;1.36381
606;sync;1;0.712455;0.712455;0.712455
606;evalKnownDf;1;0;0;0
606;write;1;1.6025e-05;1.6025e-05;1.6025e-05
606;trace;1;0;0;0
606;calc_total;1;2.07627;2.07627;2.07627
754;compErr;1;1.179e-06;1.179e-06;1.179e-06
754;init;1;0.0666654;0.0666654;0.0666654
754;update;1;1.37038;1.37038;1.37038
754;sync;1;0.758604;0.758604;0.758604
754;evalKnownDf;1;0;0;0
754;write;1;1.6246e-05;1.6246e-05;1.6246e-05
754;trace;1;0;0;0
754;calc_total;1;2.12898;2.12898;2.12898
144;compErr;1;1.244e-06;1.244e-06;1.244e-06
144;init;1;0.0663859;0.0663859;0.0663859
144;update;1;1.37913;1.37913;1.37913
144;sync;1;12.4562;12.4562;12.4562
144;evalKnownDf;1;0;0;0
144;write;1;1.432e-05;1.432e-05;1.432e-05
144;trace;1;0;0;0
144;calc_total;1;13.8354;13.8354;13.8354
198;compErr;1;9.04e-07;9.04e-07;9.04e-07
198;init;1;0.0662233;0.0662233;0.0662233
198;update;1;1.37759;1.37759;1.37759
198;sync;1;0.585263;0.585263;0.585263
198;evalKnownDf;1;0;0;0
198;write;1;1.7484e-05;1.7484e-05;1.7484e-05
198;trace;1;0;0;0
198;calc_total;1;1.96286;1.96286;1.96286
340;compErr;1;1.306e-06;1.306e-06;1.306e-06
340;init;1;0.066708;0.066708;0.066708
340;update;1;1.37127;1.37127;1.37127
340;sync;1;0.0197942;0.0197942;0.0197942
340;evalKnownDf;1;0;0;0
340;write;1;1.5342e-05;1.5342e-05;1.5342e-05
340;trace;1;0;0;0
340;calc_total;1;1.39106;1.39106;1.39106
271;compErr;1;1.211e-06;1.211e-06;1.211e-06
271;init;1;0.0664377;0.0664377;0.0664377
271;update;1;1.36471;1.36471;1.36471
271;sync;1;0.683155;0.683155;0.683155
271;evalKnownDf;1;0;0;0
271;write;1;1.6919e-05;1.6919e-05;1.6919e-05
271;trace;1;0;0;0
271;calc_total;1;2.04786;2.04786;2.04786
363;compErr;1;2.046e-06;2.046e-06;2.046e-06
363;init;1;0.066353;0.066353;0.066353
363;update;1;1.36501;1.36501;1.36501
363;sync;1;0.412383;0.412383;0.412383
363;evalKnownDf;1;0;0;0
363;write;1;2.0774e-05;2.0774e-05;2.0774e-05
363;trace;1;0;0;0
363;calc_total;1;1.77739;1.77739;1.77739
445;compErr;1;1.32e-06;1.32e-06;1.32e-06
445;init;1;0.0667587;0.0667587;0.0667587
445;update;1;1.37878;1.37878;1.37878
445;sync;1;0.753433;0.753433;0.753433
445;evalKnownDf;1;0;0;0
560;compErr;1;1.357e-06;1.357e-06;1.357e-06
560;init;1;0.0665059;0.0665059;0.0665059
560;update;1;1.36623;1.36623;1.36623
560;sync;1;10.608;10.608;10.608
560;evalKnownDf;1;0;0;0
560;write;1;1.3744e-05;1.3744e-05;1.3744e-05
560;trace;1;0;0;0
560;calc_total;1;11.9743;11.9743;11.9743
607;compErr;1;1.432e-06;1.432e-06;1.432e-06
607;init;1;0.0672462;0.0672462;0.0672462
607;update;1;1.381;1.381;1.381
607;sync;1;1.50653;1.50653;1.50653
607;evalKnownDf;1;0;0;0
607;write;1;1.5773e-05;1.5773e-05;1.5773e-05
607;trace;1;0;0;0
607;calc_total;1;2.88753;2.88753;2.88753
755;compErr;1;1.92e-06;1.92e-06;1.92e-06
755;init;1;0.0664765;0.0664765;0.0664765
755;update;1;1.37456;1.37456;1.37456
755;sync;1;0.826243;0.826243;0.826243
755;evalKnownDf;1;0;0;0
755;write;1;2.171e-05;2.171e-05;2.171e-05
755;trace;1;0;0;0
755;calc_total;1;2.20081;2.20081;2.20081
145;compErr;1;1.459e-06;1.459e-06;1.459e-06
145;init;1;0.0664092;0.0664092;0.0664092
145;update;1;1.37545;1.37545;1.37545
145;sync;1;26.5089;26.5089;26.5089
145;evalKnownDf;1;0;0;0
145;write;1;1.4957e-05;1.4957e-05;1.4957e-05
145;trace;1;0;0;0
145;calc_total;1;27.8843;27.8843;27.8843
199;compErr;1;1.011e-06;1.011e-06;1.011e-06
199;init;1;0.0662428;0.0662428;0.0662428
199;update;1;1.35845;1.35845;1.35845
199;sync;1;0.549121;0.549121;0.549121
199;evalKnownDf;1;0;0;0
199;write;1;1.6301e-05;1.6301e-05;1.6301e-05
199;trace;1;0;0;0
199;calc_total;1;1.90757;1.90757;1.90757
341;compErr;1;1.538e-06;1.538e-06;1.538e-06
341;init;1;0.0663682;0.0663682;0.0663682
341;update;1;1.38382;1.38382;1.38382
341;sync;1;0.339468;0.339468;0.339468
341;evalKnownDf;1;0;0;0
341;write;1;1.5472e-05;1.5472e-05;1.5472e-05
341;trace;1;0;0;0
341;calc_total;1;1.72329;1.72329;1.72329
272;compErr;1;1.372e-06;1.372e-06;1.372e-06
272;init;1;0.0664927;0.0664927;0.0664927
272;update;1;1.37965;1.37965;1.37965
272;sync;1;1.31389;1.31389;1.31389
272;evalKnownDf;1;0;0;0
272;write;1;1.4964e-05;1.4964e-05;1.4964e-05
272;trace;1;0;0;0
272;calc_total;1;2.69353;2.69353;2.69353
364;compErr;1;1.763e-06;1.763e-06;1.763e-06
364;init;1;0.0661025;0.0661025;0.0661025
364;update;1;1.38041;1.38041;1.38041
364;sync;1;1.22785;1.22785;1.22785
364;evalKnownDf;1;0;0;0
364;write;1;1.4629e-05;1.4629e-05;1.4629e-05
364;trace;1;0;0;0
364;calc_total;1;2.60826;2.60826;2.60826
445;write;1;1.6597e-05;1.6597e-05;1.6597e-05
445;trace;1;0;0;0
445;calc_total;1;2.13221;2.13221;2.13221
561;compErr;1;7.87e-07;7.87e-07;7.87e-07
561;init;1;0.0665107;0.0665107;0.0665107
561;update;1;1.38651;1.38651;1.38651
561;sync;1;10.9572;10.9572;10.9572
561;evalKnownDf;1;0;0;0
561;write;1;1.4961e-05;1.4961e-05;1.4961e-05
561;trace;1;0;0;0
561;calc_total;1;12.3437;12.3437;12.3437
608;compErr;1;7.85e-07;7.85e-07;7.85e-07
608;init;1;0.0679576;0.0679576;0.0679576
608;update;1;1.37904;1.37904;1.37904
608;sync;1;0.00911344;0.00911344;0.00911344
608;evalKnownDf;1;0;0;0
608;write;1;1.5105e-05;1.5105e-05;1.5105e-05
608;trace;1;0;0;0
608;calc_total;1;1.38816;1.38816;1.38816
756;compErr;1;1.695e-06;1.695e-06;1.695e-06
756;init;1;0.0667476;0.0667476;0.0667476
756;update;1;1.36577;1.36577;1.36577
756;sync;1;0.284267;0.284267;0.284267
756;evalKnownDf;1;0;0;0
756;write;1;1.8546e-05;1.8546e-05;1.8546e-05
756;trace;1;0;0;0
756;calc_total;1;1.65003;1.65003;1.65003
146;compErr;1;1.726e-06;1.726e-06;1.726e-06
146;init;1;0.0662636;0.0662636;0.0662636
146;update;1;1.35825;1.35825;1.35825
146;sync;1;11.7652;11.7652;11.7652
146;evalKnownDf;1;0;0;0
146;write;1;1.6018e-05;1.6018e-05;1.6018e-05
146;trace;1;0;0;0
146;calc_total;1;13.1235;13.1235;13.1235
240;compErr;1;1.543e-06;1.543e-06;1.543e-06
240;init;1;0.0665589;0.0665589;0.0665589
240;update;1;1.35887;1.35887;1.35887
240;sync;1;0.492808;0.492808;0.492808
240;evalKnownDf;1;0;0;0
240;write;1;2.0678e-05;2.0678e-05;2.0678e-05
240;trace;1;0;0;0
240;calc_total;1;1.85168;1.85168;1.85168
200;compErr;1;7.97e-07;7.97e-07;7.97e-07
200;init;1;0.0664058;0.0664058;0.0664058
200;update;1;1.35666;1.35666;1.35666
200;sync;1;0.359913;0.359913;0.359913
200;evalKnownDf;1;0;0;0
200;write;1;1.7744e-05;1.7744e-05;1.7744e-05
200;trace;1;0;0;0
200;calc_total;1;1.71657;1.71657;1.71657
342;compErr;1;1.27e-06;1.27e-06;1.27e-06
342;init;1;0.0663176;0.0663176;0.0663176
342;update;1;1.37157;1.37157;1.37157
342;sync;1;0.745515;0.745515;0.745515
342;evalKnownDf;1;0;0;0
342;write;1;1.6468e-05;1.6468e-05;1.6468e-05
342;trace;1;0;0;0
342;calc_total;1;2.11709;2.11709;2.11709
276;compErr;1;2.608e-06;2.608e-06;2.608e-06
276;init;1;0.0667263;0.0667263;0.0667263
276;update;1;1.36303;1.36303;1.36303
276;sync;1;0.433105;0.433105;0.433105
276;evalKnownDf;1;0;0;0
276;write;1;2.4616e-05;2.4616e-05;2.4616e-05
276;trace;1;0;0;0
276;calc_total;1;1.79613;1.79613;1.79613
365;compErr;1;1.471e-06;1.471e-06;1.471e-06
365;init;1;0.0662828;0.0662828;0.0662828
365;update;1;1.37939;1.37939;1.37939
365;sync;1;0.717567;0.717567;0.717567
365;evalKnownDf;1;0;0;0
365;write;1;1.6052e-05;1.6052e-05;1.6052e-05
365;trace;1;0;0;0
365;calc_total;1;2.09696;2.09696;2.09696
562;compErr;1;8.67e-07;8.67e-07;8.67e-07
562;init;1;0.066534;0.066534;0.066534
562;update;1;1.38237;1.38237;1.38237
562;sync;1;10.8546;10.8546;10.8546
562;evalKnownDf;1;0;0;0
562;write;1;1.4615e-05;1.4615e-05;1.4615e-05
562;trace;1;0;0;0
562;calc_total;1;12.2369;12.2369;12.2369
609;compErr;1;1.569e-06;1.569e-06;1.569e-06
609;init;1;0.0665051;0.0665051;0.0665051
609;update;1;1.37859;1.37859;1.37859
609;sync;1;0.90253;0.90253;0.90253
609;evalKnownDf;1;0;0;0
609;write;1;1.5011e-05;1.5011e-05;1.5011e-05
609;trace;1;0;0;0
609;calc_total;1;2.28112;2.28112;2.28112
757;compErr;1;1.589e-06;1.589e-06;1.589e-06
757;init;1;0.0667982;0.0667982;0.0667982
757;update;1;1.37924;1.37924;1.37924
757;sync;1;0.71722;0.71722;0.71722
757;evalKnownDf;1;0;0;0
757;write;1;1.9758e-05;1.9758e-05;1.9758e-05
757;trace;1;0;0;0
757;calc_total;1;2.09646;2.09646;2.09646
147;compErr;1;1.439e-06;1.439e-06;1.439e-06
147;init;1;0.0663239;0.0663239;0.0663239
147;update;1;1.3753;1.3753;1.3753
147;sync;1;12.274;12.274;12.274
147;evalKnownDf;1;0;0;0
147;write;1;1.601e-05;1.601e-05;1.601e-05
147;trace;1;0;0;0
147;calc_total;1;13.6493;13.6493;13.6493
241;compErr;1;1.518e-06;1.518e-06;1.518e-06
241;init;1;0.0663259;0.0663259;0.0663259
241;update;1;1.36035;1.36035;1.36035
241;sync;1;1.6628;1.6628;1.6628
241;evalKnownDf;1;0;0;0
241;write;1;2.1969e-05;2.1969e-05;2.1969e-05
241;trace;1;0;0;0
241;calc_total;1;3.02315;3.02315;3.02315
201;compErr;1;1.389e-06;1.389e-06;1.389e-06
201;init;1;0.0663539;0.0663539;0.0663539
201;update;1;1.35573;1.35573;1.35573
201;sync;1;0.778802;0.778802;0.778802
201;evalKnownDf;1;0;0;0
201;write;1;1.7999e-05;1.7999e-05;1.7999e-05
201;trace;1;0;0;0
201;calc_total;1;2.13453;2.13453;2.13453
343;compErr;1;1.179e-06;1.179e-06;1.179e-06
343;init;1;0.0664653;0.0664653;0.0664653
343;update;1;1.38142;1.38142;1.38142
343;sync;1;0.59584;0.59584;0.59584
343;evalKnownDf;1;0;0;0
343;write;1;2.1974e-05;2.1974e-05;2.1974e-05
343;trace;1;0;0;0
343;calc_total;1;1.97726;1.97726;1.97726
279;compErr;1;6.71e-07;6.71e-07;6.71e-07
279;init;1;0.0665469;0.0665469;0.0665469
279;update;1;1.39221;1.39221;1.39221
279;sync;1;0.541573;0.541573;0.541573
279;evalKnownDf;1;0;0;0
279;write;1;1.7054e-05;1.7054e-05;1.7054e-05
279;trace;1;0;0;0
279;calc_total;1;1.93378;1.93378;1.93378
366;compErr;1;1.128e-06;1.128e-06;1.128e-06
366;init;1;0.0662491;0.0662491;0.0662491
366;update;1;1.37016;1.37016;1.37016
366;sync;1;0.603584;0.603584;0.603584
366;evalKnownDf;1;0;0;0
366;write;1;1.7394e-05;1.7394e-05;1.7394e-05
366;trace;1;0;0;0
366;calc_total;1;1.97375;1.97375;1.97375
563;compErr;1;1.665e-06;1.665e-06;1.665e-06
563;init;1;0.0664203;0.0664203;0.0664203
563;update;1;1.37991;1.37991;1.37991
563;sync;1;11.4543;11.4543;11.4543
563;evalKnownDf;1;0;0;0
563;write;1;1.5265e-05;1.5265e-05;1.5265e-05
563;trace;1;0;0;0
563;calc_total;1;12.8342;12.8342;12.8342
610;compErr;1;1.012e-06;1.012e-06;1.012e-06
610;init;1;0.066213;0.066213;0.066213
610;update;1;1.36246;1.36246;1.36246
610;sync;1;0.562491;0.562491;0.562491
610;evalKnownDf;1;0;0;0
610;write;1;1.5571e-05;1.5571e-05;1.5571e-05
610;trace;1;0;0;0
610;calc_total;1;1.92495;1.92495;1.92495
758;compErr;1;1.06e-06;1.06e-06;1.06e-06
758;init;1;0.0664757;0.0664757;0.0664757
758;update;1;1.37183;1.37183;1.37183
758;sync;1;0.649589;0.649589;0.649589
758;evalKnownDf;1;0;0;0
758;write;1;1.74e-05;1.74e-05;1.74e-05
758;trace;1;0;0;0
758;calc_total;1;2.02142;2.02142;2.02142
149;compErr;1;1.027e-06;1.027e-06;1.027e-06
149;init;1;0.0665953;0.0665953;0.0665953
149;update;1;1.37721;1.37721;1.37721
149;sync;1;11.2033;11.2033;11.2033
149;evalKnownDf;1;0;0;0
149;write;1;1.4485e-05;1.4485e-05;1.4485e-05
149;trace;1;0;0;0
149;calc_total;1;12.5805;12.5805;12.5805
242;compErr;1;2.502e-06;2.502e-06;2.502e-06
242;init;1;0.0663439;0.0663439;0.0663439
242;update;1;1.37189;1.37189;1.37189
242;sync;1;1.24757;1.24757;1.24757
242;evalKnownDf;1;0;0;0
242;write;1;2.2087e-05;2.2087e-05;2.2087e-05
242;trace;1;0;0;0
242;calc_total;1;2.61947;2.61947;2.61947
202;compErr;1;1.644e-06;1.644e-06;1.644e-06
202;init;1;0.0663348;0.0663348;0.0663348
202;update;1;1.35665;1.35665;1.35665
202;sync;1;0.616147;0.616147;0.616147
202;evalKnownDf;1;0;0;0
202;write;1;1.7224e-05;1.7224e-05;1.7224e-05
202;trace;1;0;0;0
202;calc_total;1;1.9728;1.9728;1.9728
344;compErr;1;1.513e-06;1.513e-06;1.513e-06
344;init;1;0.0666478;0.0666478;0.0666478
344;update;1;1.38011;1.38011;1.38011
344;sync;1;1.06156;1.06156;1.06156
344;evalKnownDf;1;0;0;0
344;write;1;1.9213e-05;1.9213e-05;1.9213e-05
344;trace;1;0;0;0
344;calc_total;1;2.44167;2.44167;2.44167
284;compErr;1;2.081e-06;2.081e-06;2.081e-06
284;init;1;0.0668578;0.0668578;0.0668578
284;update;1;1.37949;1.37949;1.37949
284;sync;1;0.352913;0.352913;0.352913
284;evalKnownDf;1;0;0;0
284;write;1;1.5751e-05;1.5751e-05;1.5751e-05
284;trace;1;0;0;0
284;calc_total;1;1.73241;1.73241;1.73241
367;compErr;1;1.122e-06;1.122e-06;1.122e-06
367;init;1;0.0664541;0.0664541;0.0664541
367;update;1;1.38219;1.38219;1.38219
367;sync;1;1.75331;1.75331;1.75331
367;evalKnownDf;1;0;0;0
367;write;1;1.9129e-05;1.9129e-05;1.9129e-05
367;trace;1;0;0;0
367;calc_total;1;3.1355;3.1355;3.1355
648;compErr;1;1.672e-06;1.672e-06;1.672e-06
648;init;1;0.0664531;0.0664531;0.0664531
648;update;1;1.37517;1.37517;1.37517
648;sync;1;1.12255;1.12255;1.12255
648;evalKnownDf;1;0;0;0
648;write;1;1.5254e-05;1.5254e-05;1.5254e-05
648;trace;1;0;0;0
648;calc_total;1;2.49772;2.49772;2.49772
564;compErr;1;3.099e-06;3.099e-06;3.099e-06
564;init;1;0.0666815;0.0666815;0.0666815
564;update;1;1.35905;1.35905;1.35905
564;sync;1;10.0636;10.0636;10.0636
564;evalKnownDf;1;0;0;0
564;write;1;3.4164e-05;3.4164e-05;3.4164e-05
564;trace;1;0;0;0
564;calc_total;1;11.4227;11.4227;11.4227
611;compErr;1;1.38e-06;1.38e-06;1.38e-06
611;init;1;0.0663994;0.0663994;0.0663994
611;update;1;1.36378;1.36378;1.36378
611;sync;1;0.399921;0.399921;0.399921
611;evalKnownDf;1;0;0;0
611;write;1;1.6138e-05;1.6138e-05;1.6138e-05
611;trace;1;0;0;0
611;calc_total;1;1.7637;1.7637;1.7637
759;compErr;1;1.194e-06;1.194e-06;1.194e-06
759;init;1;0.0677773;0.0677773;0.0677773
759;update;1;1.39931;1.39931;1.39931
759;sync;1;0.248136;0.248136;0.248136
759;evalKnownDf;1;0;0;0
759;write;1;1.6955e-05;1.6955e-05;1.6955e-05
759;trace;1;0;0;0
759;calc_total;1;1.64744;1.64744;1.64744
150;compErr;1;1.655e-06;1.655e-06;1.655e-06
150;init;1;0.0661119;0.0661119;0.0661119
150;update;1;1.36259;1.36259;1.36259
150;sync;1;10.7497;10.7497;10.7497
150;evalKnownDf;1;0;0;0
150;write;1;1.592e-05;1.592e-05;1.592e-05
150;trace;1;0;0;0
150;calc_total;1;12.1123;12.1123;12.1123
243;compErr;1;1.962e-06;1.962e-06;1.962e-06
243;init;1;0.0666132;0.0666132;0.0666132
243;update;1;1.37659;1.37659;1.37659
243;sync;1;1.06941;1.06941;1.06941
243;evalKnownDf;1;0;0;0
243;write;1;2.3708e-05;2.3708e-05;2.3708e-05
243;trace;1;0;0;0
243;calc_total;1;2.446;2.446;2.446
203;compErr;1;2.206e-06;2.206e-06;2.206e-06
203;init;1;0.066082;0.066082;0.066082
203;update;1;1.35008;1.35008;1.35008
203;sync;1;1.2948;1.2948;1.2948
203;evalKnownDf;1;0;0;0
203;write;1;2.3113e-05;2.3113e-05;2.3113e-05
203;trace;1;0;0;0
203;calc_total;1;2.64488;2.64488;2.64488
345;compErr;1;1.884e-06;1.884e-06;1.884e-06
345;init;1;0.0666621;0.0666621;0.0666621
345;update;1;1.36532;1.36532;1.36532
345;sync;1;0.558308;0.558308;0.558308
345;evalKnownDf;1;0;0;0
345;write;1;2.2672e-05;2.2672e-05;2.2672e-05
345;trace;1;0;0;0
345;calc_total;1;1.92363;1.92363;1.92363
285;compErr;1;1.483e-06;1.483e-06;1.483e-06
285;init;1;0.0667186;0.0667186;0.0667186
285;update;1;1.3918;1.3918;1.3918
285;sync;1;1.38326;1.38326;1.38326
285;evalKnownDf;1;0;0;0
285;write;1;1.4779e-05;1.4779e-05;1.4779e-05
285;trace;1;0;0;0
285;calc_total;1;2.77506;2.77506;2.77506
368;compErr;1;1.343e-06;1.343e-06;1.343e-06
368;init;1;0.066621;0.066621;0.066621
368;update;1;1.37885;1.37885;1.37885
368;sync;1;0.125644;0.125644;0.125644
368;evalKnownDf;1;0;0;0
368;write;1;1.6482e-05;1.6482e-05;1.6482e-05
368;trace;1;0;0;0
368;calc_total;1;1.5045;1.5045;1.5045
565;compErr;1;1.961e-06;1.961e-06;1.961e-06
565;init;1;0.0666596;0.0666596;0.0666596
565;update;1;1.37758;1.37758;1.37758
565;sync;1;10.7318;10.7318;10.7318
565;evalKnownDf;1;0;0;0
565;write;1;1.9547e-05;1.9547e-05;1.9547e-05
565;trace;1;0;0;0
565;calc_total;1;12.1094;12.1094;12.1094
696;compErr;1;1.499e-06;1.499e-06;1.499e-06
696;init;1;0.0663831;0.0663831;0.0663831
696;update;1;1.3728;1.3728;1.3728
696;sync;1;12.7632;12.7632;12.7632
696;evalKnownDf;1;0;0;0
696;write;1;1.756e-05;1.756e-05;1.756e-05
612;compErr;1;8.68e-07;8.68e-07;8.68e-07
612;init;1;0.0667193;0.0667193;0.0667193
612;update;1;1.3659;1.3659;1.3659
612;sync;1;0.0209081;0.0209081;0.0209081
612;evalKnownDf;1;0;0;0
612;write;1;1.7837e-05;1.7837e-05;1.7837e-05
612;trace;1;0;0;0
612;calc_total;1;1.38681;1.38681;1.38681
760;compErr;1;1.631e-06;1.631e-06;1.631e-06
760;init;1;0.0666371;0.0666371;0.0666371
760;update;1;1.38446;1.38446;1.38446
760;sync;1;0.478819;0.478819;0.478819
760;evalKnownDf;1;0;0;0
760;write;1;1.718e-05;1.718e-05;1.718e-05
760;trace;1;0;0;0
760;calc_total;1;1.86327;1.86327;1.86327
152;compErr;1;1.862e-06;1.862e-06;1.862e-06
152;init;1;0.0663678;0.0663678;0.0663678
152;update;1;1.35695;1.35695;1.35695
152;sync;1;11.4486;11.4486;11.4486
152;evalKnownDf;1;0;0;0
152;write;1;1.8739e-05;1.8739e-05;1.8739e-05
152;trace;1;0;0;0
152;calc_total;1;12.8055;12.8055;12.8055
244;compErr;1;2.018e-06;2.018e-06;2.018e-06
244;init;1;0.0666254;0.0666254;0.0666254
244;update;1;1.37203;1.37203;1.37203
244;sync;1;0.198951;0.198951;0.198951
244;evalKnownDf;1;0;0;0
244;write;1;1.8506e-05;1.8506e-05;1.8506e-05
244;trace;1;0;0;0
244;calc_total;1;1.57098;1.57098;1.57098
204;compErr;1;1.561e-06;1.561e-06;1.561e-06
204;init;1;0.0676837;0.0676837;0.0676837
204;update;1;1.37773;1.37773;1.37773
204;sync;1;1.63452;1.63452;1.63452
204;evalKnownDf;1;0;0;0
204;write;1;1.9424e-05;1.9424e-05;1.9424e-05
204;trace;1;0;0;0
204;calc_total;1;3.01224;3.01224;3.01224
346;compErr;1;2.361e-06;2.361e-06;2.361e-06
346;init;1;0.0665592;0.0665592;0.0665592
346;update;1;1.36154;1.36154;1.36154
346;sync;1;1.80338;1.80338;1.80338
346;evalKnownDf;1;0;0;0
346;write;1;2.4748e-05;2.4748e-05;2.4748e-05
346;trace;1;0;0;0
346;calc_total;1;3.16492;3.16492;3.16492
287;compErr;1;9.15e-07;9.15e-07;9.15e-07
287;init;1;0.067503;0.067503;0.067503
287;update;1;1.39809;1.39809;1.39809
287;sync;1;0.595277;0.595277;0.595277
287;evalKnownDf;1;0;0;0
287;write;1;1.7198e-05;1.7198e-05;1.7198e-05
287;trace;1;0;0;0
287;calc_total;1;1.99336;1.99336;1.99336
369;compErr;1;1.575e-06;1.575e-06;1.575e-06
369;init;1;0.0668012;0.0668012;0.0668012
369;update;1;1.37702;1.37702;1.37702
369;sync;1;0.794234;0.794234;0.794234
369;evalKnownDf;1;0;0;0
369;write;1;1.6948e-05;1.6948e-05;1.6948e-05
369;trace;1;0;0;0
369;calc_total;1;2.17126;2.17126;2.17126
504;compErr;1;1.321e-06;1.321e-06;1.321e-06
504;init;1;0.0663825;0.0663825;0.0663825
504;update;1;1.361;1.361;1.361
504;sync;1;1.52393;1.52393;1.52393
504;evalKnownDf;1;0;0;0
504;write;1;1.8233e-05;1.8233e-05;1.8233e-05
504;trace;1;0;0;0
504;calc_total;1;2.88494;2.88494;2.88494
649;compErr;1;9.38e-07;9.38e-07;9.38e-07
649;init;1;0.0665018;0.0665018;0.0665018
649;update;1;1.37676;1.37676;1.37676
649;sync;1;2.69293;2.69293;2.69293
649;evalKnownDf;1;0;0;0
649;write;1;1.7312e-05;1.7312e-05;1.7312e-05
649;trace;1;0;0;0
649;calc_total;1;4.06969;4.06969;4.06969
566;compErr;1;1.703e-06;1.703e-06;1.703e-06
566;init;1;0.0674468;0.0674468;0.0674468
566;update;1;1.3798;1.3798;1.3798
566;sync;1;10.6621;10.6621;10.6621
566;evalKnownDf;1;0;0;0
566;write;1;2.2077e-05;2.2077e-05;2.2077e-05
566;trace;1;0;0;0
566;calc_total;1;12.0419;12.0419;12.0419
696;trace;1;0;0;0
696;calc_total;1;14.136;14.136;14.136
613;compErr;1;1.556e-06;1.556e-06;1.556e-06
613;init;1;0.0678865;0.0678865;0.0678865
613;update;1;1.3797;1.3797;1.3797
613;sync;1;1.84244;1.84244;1.84244
613;evalKnownDf;1;0;0;0
613;write;1;1.5071e-05;1.5071e-05;1.5071e-05
613;trace;1;0;0;0
613;calc_total;1;3.22215;3.22215;3.22215
763;compErr;1;2.066e-06;2.066e-06;2.066e-06
763;init;1;0.0662823;0.0662823;0.0662823
763;update;1;1.36016;1.36016;1.36016
763;sync;1;1.08232;1.08232;1.08232
763;evalKnownDf;1;0;0;0
763;write;1;1.8644e-05;1.8644e-05;1.8644e-05
763;trace;1;0;0;0
763;calc_total;1;2.44248;2.44248;2.44248
153;compErr;1;1.683e-06;1.683e-06;1.683e-06
153;init;1;0.0666619;0.0666619;0.0666619
153;update;1;1.37698;1.37698;1.37698
153;sync;1;10.2964;10.2964;10.2964
153;evalKnownDf;1;0;0;0
153;write;1;1.9877e-05;1.9877e-05;1.9877e-05
153;trace;1;0;0;0
153;calc_total;1;11.6734;11.6734;11.6734
245;compErr;1;1.602e-06;1.602e-06;1.602e-06
245;init;1;0.0664382;0.0664382;0.0664382
245;update;1;1.37025;1.37025;1.37025
245;sync;1;1.12839;1.12839;1.12839
245;evalKnownDf;1;0;0;0
245;write;1;1.9423e-05;1.9423e-05;1.9423e-05
245;trace;1;0;0;0
245;calc_total;1;2.49864;2.49864;2.49864
205;compErr;1;1.334e-06;1.334e-06;1.334e-06
205;init;1;0.0668476;0.0668476;0.0668476
205;update;1;1.37795;1.37795;1.37795
205;sync;1;0.671635;0.671635;0.671635
205;evalKnownDf;1;0;0;0
205;write;1;1.8494e-05;1.8494e-05;1.8494e-05
205;trace;1;0;0;0
205;calc_total;1;2.04958;2.04958;2.04958
347;compErr;1;1.85e-06;1.85e-06;1.85e-06
347;init;1;0.0661861;0.0661861;0.0661861
347;update;1;1.37353;1.37353;1.37353
347;sync;1;0.201586;0.201586;0.201586
347;evalKnownDf;1;0;0;0
347;write;1;2.4553e-05;2.4553e-05;2.4553e-05
347;trace;1;0;0;0
347;calc_total;1;1.57512;1.57512;1.57512
370;compErr;1;1.703e-06;1.703e-06;1.703e-06
370;init;1;0.067589;0.067589;0.067589
370;update;1;1.36362;1.36362;1.36362
370;sync;1;0.679993;0.679993;0.679993
370;evalKnownDf;1;0;0;0
370;write;1;1.9494e-05;1.9494e-05;1.9494e-05
370;trace;1;0;0;0
370;calc_total;1;2.04361;2.04361;2.04361
507;compErr;1;1.682e-06;1.682e-06;1.682e-06
507;init;1;0.0672669;0.0672669;0.0672669
507;update;1;1.36115;1.36115;1.36115
507;sync;1;0.586381;0.586381;0.586381
507;evalKnownDf;1;0;0;0
507;write;1;1.8366e-05;1.8366e-05;1.8366e-05
507;trace;1;0;0;0
507;calc_total;1;1.94753;1.94753;1.94753
650;compErr;1;1.711e-06;1.711e-06;1.711e-06
650;init;1;0.0666042;0.0666042;0.0666042
650;update;1;1.37507;1.37507;1.37507
650;sync;1;0.485027;0.485027;0.485027
650;evalKnownDf;1;0;0;0
650;write;1;1.5777e-05;1.5777e-05;1.5777e-05
650;trace;1;0;0;0
650;calc_total;1;1.86009;1.86009;1.86009
567;compErr;1;1.226e-06;1.226e-06;1.226e-06
567;init;1;0.0675621;0.0675621;0.0675621
567;update;1;1.36763;1.36763;1.36763
567;sync;1;11.156;11.156;11.156
567;evalKnownDf;1;0;0;0
567;write;1;2.1143e-05;2.1143e-05;2.1143e-05
567;trace;1;0;0;0
567;calc_total;1;12.5237;12.5237;12.5237
702;compErr;1;1.174e-06;1.174e-06;1.174e-06
702;init;1;0.0664397;0.0664397;0.0664397
702;update;1;1.36637;1.36637;1.36637
702;sync;1;10.0874;10.0874;10.0874
702;evalKnownDf;1;0;0;0
702;write;1;1.6996e-05;1.6996e-05;1.6996e-05
614;compErr;1;1.292e-06;1.292e-06;1.292e-06
614;init;1;0.066725;0.066725;0.066725
614;update;1;1.36155;1.36155;1.36155
614;sync;1;0.025256;0.025256;0.025256
614;evalKnownDf;1;0;0;0
614;write;1;1.6619e-05;1.6619e-05;1.6619e-05
614;trace;1;0;0;0
614;calc_total;1;1.3868;1.3868;1.3868
764;compErr;1;1.553e-06;1.553e-06;1.553e-06
764;init;1;0.0666615;0.0666615;0.0666615
764;update;1;1.38016;1.38016;1.38016
764;sync;1;1.3142;1.3142;1.3142
764;evalKnownDf;1;0;0;0
764;write;1;1.6613e-05;1.6613e-05;1.6613e-05
764;trace;1;0;0;0
764;calc_total;1;2.69436;2.69436;2.69436
154;compErr;1;1.51e-06;1.51e-06;1.51e-06
154;init;1;0.0662525;0.0662525;0.0662525
154;update;1;1.35705;1.35705;1.35705
154;sync;1;10.0764;10.0764;10.0764
154;evalKnownDf;1;0;0;0
154;write;1;2.0701e-05;2.0701e-05;2.0701e-05
154;trace;1;0;0;0
154;calc_total;1;11.4334;11.4334;11.4334
246;compErr;1;1.064e-06;1.064e-06;1.064e-06
246;init;1;0.0665651;0.0665651;0.0665651
246;update;1;1.359;1.359;1.359
246;sync;1;0.458617;0.458617;0.458617
246;evalKnownDf;1;0;0;0
246;write;1;1.873e-05;1.873e-05;1.873e-05
246;trace;1;0;0;0
246;calc_total;1;1.81762;1.81762;1.81762
206;compErr;1;1.203e-06;1.203e-06;1.203e-06
206;init;1;0.0661511;0.0661511;0.0661511
206;update;1;1.38627;1.38627;1.38627
206;sync;1;1.31254;1.31254;1.31254
206;evalKnownDf;1;0;0;0
206;write;1;2.0584e-05;2.0584e-05;2.0584e-05
206;trace;1;0;0;0
206;calc_total;1;2.69881;2.69881;2.69881
348;compErr;1;1.523e-06;1.523e-06;1.523e-06
348;init;1;0.0668007;0.0668007;0.0668007
348;update;1;1.35758;1.35758;1.35758
348;sync;1;0.648613;0.648613;0.648613
348;evalKnownDf;1;0;0;0
348;write;1;2.211e-05;2.211e-05;2.211e-05
348;trace;1;0;0;0
348;calc_total;1;2.00619;2.00619;2.00619
371;compErr;1;1.655e-06;1.655e-06;1.655e-06
371;init;1;0.0665721;0.0665721;0.0665721
371;update;1;1.35837;1.35837;1.35837
371;sync;1;0.213175;0.213175;0.213175
371;evalKnownDf;1;0;0;0
371;write;1;2.4046e-05;2.4046e-05;2.4046e-05
371;trace;1;0;0;0
371;calc_total;1;1.57154;1.57154;1.57154
508;compErr;1;1.437e-06;1.437e-06;1.437e-06
508;init;1;0.0660606;0.0660606;0.0660606
508;update;1;1.37405;1.37405;1.37405
508;sync;1;0.308837;0.308837;0.308837
508;evalKnownDf;1;0;0;0
508;write;1;1.6276e-05;1.6276e-05;1.6276e-05
508;trace;1;0;0;0
508;calc_total;1;1.68288;1.68288;1.68288
651;compErr;1;1.962e-06;1.962e-06;1.962e-06
651;init;1;0.0663843;0.0663843;0.0663843
651;update;1;1.36287;1.36287;1.36287
651;sync;1;0.49526;0.49526;0.49526
651;evalKnownDf;1;0;0;0
651;write;1;1.9411e-05;1.9411e-05;1.9411e-05
651;trace;1;0;0;0
651;calc_total;1;1.85813;1.85813;1.85813
702;trace;1;0;0;0
702;calc_total;1;11.4538;11.4538;11.4538
615;compErr;1;1.744e-06;1.744e-06;1.744e-06
615;init;1;0.0666579;0.0666579;0.0666579
615;update;1;1.37359;1.37359;1.37359
615;sync;1;0.752052;0.752052;0.752052
615;evalKnownDf;1;0;0;0
615;write;1;1.6007e-05;1.6007e-05;1.6007e-05
615;trace;1;0;0;0
615;calc_total;1;2.12564;2.12564;2.12564
767;compErr;1;2.61e-06;2.61e-06;2.61e-06
767;init;1;0.0669857;0.0669857;0.0669857
767;update;1;1.35744;1.35744;1.35744
767;sync;1;0.120033;0.120033;0.120033
767;evalKnownDf;1;0;0;0
767;write;1;3.0391e-05;3.0391e-05;3.0391e-05
767;trace;1;0;0;0
767;calc_total;1;1.47748;1.47748;1.47748
155;compErr;1;2.102e-06;2.102e-06;2.102e-06
155;init;1;0.067512;0.067512;0.067512
155;update;1;1.37441;1.37441;1.37441
155;sync;1;10.1756;10.1756;10.1756
155;evalKnownDf;1;0;0;0
155;write;1;1.9743e-05;1.9743e-05;1.9743e-05
155;trace;1;0;0;0
155;calc_total;1;11.55;11.55;11.55
247;compErr;1;1.701e-06;1.701e-06;1.701e-06
247;init;1;0.0664128;0.0664128;0.0664128
247;update;1;1.37329;1.37329;1.37329
247;sync;1;0.643436;0.643436;0.643436
247;evalKnownDf;1;0;0;0
247;write;1;1.9414e-05;1.9414e-05;1.9414e-05
247;trace;1;0;0;0
247;calc_total;1;2.01673;2.01673;2.01673
208;compErr;1;1.464e-06;1.464e-06;1.464e-06
208;init;1;0.0662773;0.0662773;0.0662773
208;update;1;1.38399;1.38399;1.38399
208;sync;1;0.0606012;0.0606012;0.0606012
208;evalKnownDf;1;0;0;0
208;write;1;1.8225e-05;1.8225e-05;1.8225e-05
208;trace;1;0;0;0
208;calc_total;1;1.44459;1.44459;1.44459
349;compErr;1;1.382e-06;1.382e-06;1.382e-06
349;init;1;0.0680295;0.0680295;0.0680295
349;update;1;1.36369;1.36369;1.36369
349;sync;1;0.819544;0.819544;0.819544
349;evalKnownDf;1;0;0;0
349;write;1;1.8733e-05;1.8733e-05;1.8733e-05
349;trace;1;0;0;0
349;calc_total;1;2.18323;2.18323;2.18323
372;compErr;1;1.085e-06;1.085e-06;1.085e-06
372;init;1;0.0679443;0.0679443;0.0679443
372;update;1;1.36563;1.36563;1.36563
372;sync;1;0.533098;0.533098;0.533098
372;evalKnownDf;1;0;0;0
372;write;1;1.9071e-05;1.9071e-05;1.9071e-05
372;trace;1;0;0;0
372;calc_total;1;1.89873;1.89873;1.89873
509;compErr;1;7.57e-07;7.57e-07;7.57e-07
509;init;1;0.0665273;0.0665273;0.0665273
509;update;1;1.35941;1.35941;1.35941
509;sync;1;0.409466;0.409466;0.409466
509;evalKnownDf;1;0;0;0
509;write;1;2.2299e-05;2.2299e-05;2.2299e-05
509;trace;1;0;0;0
509;calc_total;1;1.76888;1.76888;1.76888
652;compErr;1;1.165e-06;1.165e-06;1.165e-06
652;init;1;0.0661814;0.0661814;0.0661814
652;update;1;1.35816;1.35816;1.35816
652;sync;1;0.413378;0.413378;0.413378
652;evalKnownDf;1;0;0;0
652;write;1;1.6955e-05;1.6955e-05;1.6955e-05
652;trace;1;0;0;0
652;calc_total;1;1.77154;1.77154;1.77154
698;compErr;1;2.427e-06;2.427e-06;2.427e-06
698;init;1;0.0666169;0.0666169;0.0666169
698;update;1;1.36217;1.36217;1.36217
698;sync;1;11.6539;11.6539;11.6539
698;evalKnownDf;1;0;0;0
616;compErr;1;1.51e-06;1.51e-06;1.51e-06
616;init;1;0.0667192;0.0667192;0.0667192
616;update;1;1.35892;1.35892;1.35892
616;sync;1;0.694867;0.694867;0.694867
616;evalKnownDf;1;0;0;0
616;write;1;1.6305e-05;1.6305e-05;1.6305e-05
616;trace;1;0;0;0
616;calc_total;1;2.05379;2.05379;2.05379
157;compErr;1;1.48e-06;1.48e-06;1.48e-06
157;init;1;0.0675382;0.0675382;0.0675382
157;update;1;1.38225;1.38225;1.38225
157;sync;1;10.0446;10.0446;10.0446
157;evalKnownDf;1;0;0;0
157;write;1;1.65e-05;1.65e-05;1.65e-05
157;trace;1;0;0;0
157;calc_total;1;11.4269;11.4269;11.4269
248;compErr;1;1.294e-06;1.294e-06;1.294e-06
248;init;1;0.0668567;0.0668567;0.0668567
248;update;1;1.37305;1.37305;1.37305
248;sync;1;0.340326;0.340326;0.340326
248;evalKnownDf;1;0;0;0
248;write;1;1.7982e-05;1.7982e-05;1.7982e-05
248;trace;1;0;0;0
248;calc_total;1;1.71338;1.71338;1.71338
209;compErr;1;1.516e-06;1.516e-06;1.516e-06
209;init;1;0.0666355;0.0666355;0.0666355
209;update;1;1.38466;1.38466;1.38466
209;sync;1;0.876213;0.876213;0.876213
209;evalKnownDf;1;0;0;0
209;write;1;1.5499e-05;1.5499e-05;1.5499e-05
209;trace;1;0;0;0
209;calc_total;1;2.26088;2.26088;2.26088
350;compErr;1;1.66e-06;1.66e-06;1.66e-06
350;init;1;0.0665703;0.0665703;0.0665703
350;update;1;1.36515;1.36515;1.36515
350;sync;1;0.265887;0.265887;0.265887
350;evalKnownDf;1;0;0;0
350;write;1;1.7732e-05;1.7732e-05;1.7732e-05
350;trace;1;0;0;0
350;calc_total;1;1.63104;1.63104;1.63104
373;compErr;1;1.006e-06;1.006e-06;1.006e-06
373;init;1;0.0665028;0.0665028;0.0665028
373;update;1;1.3654;1.3654;1.3654
373;sync;1;0.771374;0.771374;0.771374
373;evalKnownDf;1;0;0;0
373;write;1;1.9192e-05;1.9192e-05;1.9192e-05
373;trace;1;0;0;0
373;calc_total;1;2.13677;2.13677;2.13677
511;compErr;1;1.304e-06;1.304e-06;1.304e-06
511;init;1;0.0663476;0.0663476;0.0663476
511;update;1;1.37678;1.37678;1.37678
511;sync;1;0.990492;0.990492;0.990492
511;evalKnownDf;1;0;0;0
511;write;1;1.6187e-05;1.6187e-05;1.6187e-05
511;trace;1;0;0;0
511;calc_total;1;2.36727;2.36727;2.36727
653;compErr;1;2.009e-06;2.009e-06;2.009e-06
653;init;1;0.0671617;0.0671617;0.0671617
653;update;1;1.36359;1.36359;1.36359
653;sync;1;1.53087;1.53087;1.53087
653;evalKnownDf;1;0;0;0
653;write;1;1.7464e-05;1.7464e-05;1.7464e-05
653;trace;1;0;0;0
653;calc_total;1;2.89446;2.89446;2.89446
697;compErr;1;1.39e-06;1.39e-06;1.39e-06
697;init;1;0.0664559;0.0664559;0.0664559
697;update;1;1.36164;1.36164;1.36164
158;compErr;1;1.253e-06;1.253e-06;1.253e-06
158;init;1;0.0666292;0.0666292;0.0666292
158;update;1;1.38224;1.38224;1.38224
158;sync;1;9.64252;9.64252;9.64252
158;evalKnownDf;1;0;0;0
158;write;1;1.607e-05;1.607e-05;1.607e-05
158;trace;1;0;0;0
158;calc_total;1;11.0248;11.0248;11.0248
251;compErr;1;1.969e-06;1.969e-06;1.969e-06
251;init;1;0.0664037;0.0664037;0.0664037
251;update;1;1.34991;1.34991;1.34991
251;sync;1;0.588458;0.588458;0.588458
251;evalKnownDf;1;0;0;0
251;write;1;2.1601e-05;2.1601e-05;2.1601e-05
251;trace;1;0;0;0
251;calc_total;1;1.93837;1.93837;1.93837
210;compErr;1;7.52e-07;7.52e-07;7.52e-07
210;init;1;0.0664482;0.0664482;0.0664482
210;update;1;1.388;1.388;1.388
210;sync;1;0.509942;0.509942;0.509942
210;evalKnownDf;1;0;0;0
210;write;1;1.7229e-05;1.7229e-05;1.7229e-05
210;trace;1;0;0;0
210;calc_total;1;1.89795;1.89795;1.89795
351;compErr;1;9.75e-07;9.75e-07;9.75e-07
351;init;1;0.0670662;0.0670662;0.0670662
351;update;1;1.37921;1.37921;1.37921
351;sync;1;0.81959;0.81959;0.81959
351;evalKnownDf;1;0;0;0
351;write;1;1.9354e-05;1.9354e-05;1.9354e-05
351;trace;1;0;0;0
351;calc_total;1;2.1988;2.1988;2.1988
374;compErr;1;1.063e-06;1.063e-06;1.063e-06
374;init;1;0.0664962;0.0664962;0.0664962
374;update;1;1.38642;1.38642;1.38642
374;sync;1;1.61813;1.61813;1.61813
374;evalKnownDf;1;0;0;0
374;write;1;1.8288e-05;1.8288e-05;1.8288e-05
374;trace;1;0;0;0
374;calc_total;1;3.00456;3.00456;3.00456
513;compErr;1;1.388e-06;1.388e-06;1.388e-06
513;init;1;0.0667122;0.0667122;0.0667122
513;update;1;1.36147;1.36147;1.36147
513;sync;1;0.256842;0.256842;0.256842
513;evalKnownDf;1;0;0;0
513;write;1;1.8068e-05;1.8068e-05;1.8068e-05
513;trace;1;0;0;0
513;calc_total;1;1.61832;1.61832;1.61832
654;compErr;1;1.114e-06;1.114e-06;1.114e-06
654;init;1;0.0664789;0.0664789;0.0664789
654;update;1;1.37703;1.37703;1.37703
654;sync;1;0.667852;0.667852;0.667852
654;evalKnownDf;1;0;0;0
654;write;1;1.8089e-05;1.8089e-05;1.8089e-05
654;trace;1;0;0;0
654;calc_total;1;2.04488;2.04488;2.04488
698;write;1;2.2062e-05;2.2062e-05;2.2062e-05
698;trace;1;0;0;0
698;calc_total;1;13.0161;13.0161;13.0161
161;compErr;1;1.721e-06;1.721e-06;1.721e-06
161;init;1;0.0667079;0.0667079;0.0667079
161;update;1;1.35771;1.35771;1.35771
161;sync;1;10.43;10.43;10.43
161;evalKnownDf;1;0;0;0
161;write;1;1.6569e-05;1.6569e-05;1.6569e-05
161;trace;1;0;0;0
161;calc_total;1;11.7877;11.7877;11.7877
252;compErr;1;1.377e-06;1.377e-06;1.377e-06
252;init;1;0.0668221;0.0668221;0.0668221
252;update;1;1.37933;1.37933;1.37933
252;sync;1;1.52226;1.52226;1.52226
252;evalKnownDf;1;0;0;0
252;write;1;1.4584e-05;1.4584e-05;1.4584e-05
252;trace;1;0;0;0
252;calc_total;1;2.90159;2.90159;2.90159
211;compErr;1;1.341e-06;1.341e-06;1.341e-06
211;init;1;0.0665649;0.0665649;0.0665649
211;update;1;1.38453;1.38453;1.38453
211;sync;1;0.536552;0.536552;0.536552
211;evalKnownDf;1;0;0;0
211;write;1;1.4302e-05;1.4302e-05;1.4302e-05
211;trace;1;0;0;0
211;calc_total;1;1.92109;1.92109;1.92109
352;compErr;1;1.706e-06;1.706e-06;1.706e-06
352;init;1;0.066287;0.066287;0.066287
352;update;1;1.36774;1.36774;1.36774
352;sync;1;0.173781;0.173781;0.173781
352;evalKnownDf;1;0;0;0
352;write;1;1.6988e-05;1.6988e-05;1.6988e-05
352;trace;1;0;0;0
352;calc_total;1;1.54152;1.54152;1.54152
375;compErr;1;1.055e-06;1.055e-06;1.055e-06
375;init;1;0.066825;0.066825;0.066825
375;update;1;1.38302;1.38302;1.38302
375;sync;1;0.221805;0.221805;0.221805
375;evalKnownDf;1;0;0;0
375;write;1;1.6976e-05;1.6976e-05;1.6976e-05
375;trace;1;0;0;0
375;calc_total;1;1.60483;1.60483;1.60483
514;compErr;1;1.058e-06;1.058e-06;1.058e-06
514;init;1;0.0665948;0.0665948;0.0665948
514;update;1;1.36068;1.36068;1.36068
514;sync;1;0.145045;0.145045;0.145045
514;evalKnownDf;1;0;0;0
514;write;1;1.7954e-05;1.7954e-05;1.7954e-05
514;trace;1;0;0;0
514;calc_total;1;1.50572;1.50572;1.50572
655;compErr;1;8.38e-07;8.38e-07;8.38e-07
655;init;1;0.0663514;0.0663514;0.0663514
655;update;1;1.37571;1.37571;1.37571
655;sync;1;0.435549;0.435549;0.435549
655;evalKnownDf;1;0;0;0
655;write;1;1.9511e-05;1.9511e-05;1.9511e-05
655;trace;1;0;0;0
655;calc_total;1;1.81126;1.81126;1.81126
697;sync;1;13.6697;13.6697;13.6697
697;evalKnownDf;1;0;0;0
697;write;1;2.0514e-05;2.0514e-05;2.0514e-05
697;trace;1;0;0;0
697;calc_total;1;15.0313;15.0313;15.0313
24;compErr;1;1.908e-06;1.908e-06;1.908e-06
24;init;1;0.067735;0.067735;0.067735
24;update;1;1.37411;1.37411;1.37411
24;sync;1;0.0872295;0.0872295;0.0872295
24;evalKnownDf;1;0;0;0
24;write;1;1.8079e-05;1.8079e-05;1.8079e-05
24;trace;1;0;0;0
24;calc_total;1;1.46134;1.46134;1.46134
162;compErr;1;2.302e-06;2.302e-06;2.302e-06
162;init;1;0.0666134;0.0666134;0.0666134
162;update;1;1.37119;1.37119;1.37119
162;sync;1;9.56416;9.56416;9.56416
162;evalKnownDf;1;0;0;0
162;write;1;1.7095e-05;1.7095e-05;1.7095e-05
162;trace;1;0;0;0
162;calc_total;1;10.9354;10.9354;10.9354
253;compErr;1;9.74e-07;9.74e-07;9.74e-07
253;init;1;0.0668317;0.0668317;0.0668317
253;update;1;1.37844;1.37844;1.37844
253;sync;1;0.769737;0.769737;0.769737
253;evalKnownDf;1;0;0;0
253;write;1;1.823e-05;1.823e-05;1.823e-05
253;trace;1;0;0;0
253;calc_total;1;2.14818;2.14818;2.14818
212;compErr;1;1.53e-06;1.53e-06;1.53e-06
212;init;1;0.0664862;0.0664862;0.0664862
212;update;1;1.3814;1.3814;1.3814
212;sync;1;1.28133;1.28133;1.28133
212;evalKnownDf;1;0;0;0
212;write;1;1.7528e-05;1.7528e-05;1.7528e-05
212;trace;1;0;0;0
212;calc_total;1;2.66273;2.66273;2.66273
353;compErr;1;1.359e-06;1.359e-06;1.359e-06
353;init;1;0.0670396;0.0670396;0.0670396
353;update;1;1.38358;1.38358;1.38358
353;sync;1;0.639257;0.639257;0.639257
353;evalKnownDf;1;0;0;0
353;write;1;1.5122e-05;1.5122e-05;1.5122e-05
353;trace;1;0;0;0
353;calc_total;1;2.02283;2.02283;2.02283
376;compErr;1;1.591e-06;1.591e-06;1.591e-06
376;init;1;0.0667796;0.0667796;0.0667796
376;update;1;1.38319;1.38319;1.38319
376;sync;1;0.27448;0.27448;0.27448
376;evalKnownDf;1;0;0;0
376;write;1;1.6689e-05;1.6689e-05;1.6689e-05
376;trace;1;0;0;0
376;calc_total;1;1.65767;1.65767;1.65767
515;compErr;1;1.05e-06;1.05e-06;1.05e-06
515;init;1;0.0663387;0.0663387;0.0663387
515;update;1;1.35919;1.35919;1.35919
515;sync;1;1.19768;1.19768;1.19768
515;evalKnownDf;1;0;0;0
515;write;1;1.7641e-05;1.7641e-05;1.7641e-05
515;trace;1;0;0;0
515;calc_total;1;2.55687;2.55687;2.55687
656;compErr;1;1.958e-06;1.958e-06;1.958e-06
656;init;1;0.0676252;0.0676252;0.0676252
656;update;1;1.37842;1.37842;1.37842
656;sync;1;0.271329;0.271329;0.271329
656;evalKnownDf;1;0;0;0
656;write;1;1.8325e-05;1.8325e-05;1.8325e-05
656;trace;1;0;0;0
656;calc_total;1;1.64975;1.64975;1.64975
699;compErr;1;1.901e-06;1.901e-06;1.901e-06
699;init;1;0.0662985;0.0662985;0.0662985
699;update;1;1.37933;1.37933;1.37933
699;sync;1;10.3832;10.3832;10.3832
699;evalKnownDf;1;0;0;0
699;write;1;1.6985e-05;1.6985e-05;1.6985e-05
699;trace;1;0;0;0
699;calc_total;1;11.7625;11.7625;11.7625
25;compErr;1;6.73e-07;6.73e-07;6.73e-07
25;init;1;0.0665305;0.0665305;0.0665305
25;update;1;1.37193;1.37193;1.37193
25;sync;1;1.21647;1.21647;1.21647
25;evalKnownDf;1;0;0;0
25;write;1;1.795e-05;1.795e-05;1.795e-05
25;trace;1;0;0;0
25;calc_total;1;2.5884;2.5884;2.5884
163;compErr;1;2.211e-06;2.211e-06;2.211e-06
163;init;1;0.0667178;0.0667178;0.0667178
163;update;1;1.35538;1.35538;1.35538
163;sync;1;9.52362;9.52362;9.52362
163;evalKnownDf;1;0;0;0
163;write;1;1.9439e-05;1.9439e-05;1.9439e-05
163;trace;1;0;0;0
163;calc_total;1;10.879;10.879;10.879
255;compErr;1;1.198e-06;1.198e-06;1.198e-06
255;init;1;0.0667964;0.0667964;0.0667964
255;update;1;1.38256;1.38256;1.38256
255;sync;1;0.896278;0.896278;0.896278
255;evalKnownDf;1;0;0;0
255;write;1;1.8733e-05;1.8733e-05;1.8733e-05
255;trace;1;0;0;0
255;calc_total;1;2.27884;2.27884;2.27884
213;compErr;1;2.047e-06;2.047e-06;2.047e-06
213;init;1;0.0667813;0.0667813;0.0667813
213;update;1;1.37556;1.37556;1.37556
213;sync;1;0.594607;0.594607;0.594607
213;evalKnownDf;1;0;0;0
213;write;1;1.9673e-05;1.9673e-05;1.9673e-05
213;trace;1;0;0;0
213;calc_total;1;1.97017;1.97017;1.97017
354;compErr;1;8.16e-07;8.16e-07;8.16e-07
354;init;1;0.0668188;0.0668188;0.0668188
354;update;1;1.38338;1.38338;1.38338
354;sync;1;0.615508;0.615508;0.615508
354;evalKnownDf;1;0;0;0
354;write;1;1.5039e-05;1.5039e-05;1.5039e-05
354;trace;1;0;0;0
354;calc_total;1;1.99889;1.99889;1.99889
379;compErr;1;1.678e-06;1.678e-06;1.678e-06
379;init;1;0.0668484;0.0668484;0.0668484
379;update;1;1.38203;1.38203;1.38203
379;sync;1;0.510345;0.510345;0.510345
379;evalKnownDf;1;0;0;0
379;write;1;1.7114e-05;1.7114e-05;1.7114e-05
379;trace;1;0;0;0
379;calc_total;1;1.89238;1.89238;1.89238
457;compErr;1;1.212e-06;1.212e-06;1.212e-06
457;init;1;0.0670258;0.0670258;0.0670258
457;update;1;1.38438;1.38438;1.38438
457;sync;1;0.0135937;0.0135937;0.0135937
457;evalKnownDf;1;0;0;0
457;write;1;1.5793e-05;1.5793e-05;1.5793e-05
457;trace;1;0;0;0
457;calc_total;1;1.39797;1.39797;1.39797
516;compErr;1;1.373e-06;1.373e-06;1.373e-06
516;init;1;0.0665446;0.0665446;0.0665446
516;update;1;1.37208;1.37208;1.37208
516;sync;1;0.80827;0.80827;0.80827
516;evalKnownDf;1;0;0;0
516;write;1;1.8677e-05;1.8677e-05;1.8677e-05
516;trace;1;0;0;0
516;calc_total;1;2.18035;2.18035;2.18035
657;compErr;1;1.221e-06;1.221e-06;1.221e-06
657;init;1;0.0664526;0.0664526;0.0664526
657;update;1;1.37569;1.37569;1.37569
657;sync;1;1.56499;1.56499;1.56499
657;evalKnownDf;1;0;0;0
657;write;1;2.0473e-05;2.0473e-05;2.0473e-05
657;trace;1;0;0;0
657;calc_total;1;2.94068;2.94068;2.94068
700;compErr;1;1.83e-06;1.83e-06;1.83e-06
700;init;1;0.0664512;0.0664512;0.0664512
700;update;1;1.38582;1.38582;1.38582
700;sync;1;10.5187;10.5187;10.5187
700;evalKnownDf;1;0;0;0
700;write;1;1.5813e-05;1.5813e-05;1.5813e-05
700;trace;1;0;0;0
700;calc_total;1;11.9045;11.9045;11.9045
26;compErr;1;1.789e-06;1.789e-06;1.789e-06
26;init;1;0.0665591;0.0665591;0.0665591
26;update;1;1.35834;1.35834;1.35834
26;sync;1;0.344504;0.344504;0.344504
26;evalKnownDf;1;0;0;0
26;write;1;1.773e-05;1.773e-05;1.773e-05
26;trace;1;0;0;0
26;calc_total;1;1.70284;1.70284;1.70284
3;compErr;1;1.537e-06;1.537e-06;1.537e-06
3;init;1;0.0662839;0.0662839;0.0662839
3;update;1;1.37103;1.37103;1.37103
3;sync;1;2.34491;2.34491;2.34491
3;evalKnownDf;1;0;0;0
3;write;1;1.6882e-05;1.6882e-05;1.6882e-05
3;trace;1;0;0;0
3;calc_total;1;3.71594;3.71594;3.71594
165;compErr;1;1.834e-06;1.834e-06;1.834e-06
165;init;1;0.0667534;0.0667534;0.0667534
165;update;1;1.36007;1.36007;1.36007
165;sync;1;9.4445;9.4445;9.4445
165;evalKnownDf;1;0;0;0
165;write;1;2.068e-05;2.068e-05;2.068e-05
165;trace;1;0;0;0
165;calc_total;1;10.8046;10.8046;10.8046
258;compErr;1;9.75e-07;9.75e-07;9.75e-07
258;init;1;0.0677762;0.0677762;0.0677762
258;update;1;1.37655;1.37655;1.37655
258;sync;1;0.819907;0.819907;0.819907
258;evalKnownDf;1;0;0;0
258;write;1;1.4533e-05;1.4533e-05;1.4533e-05
258;trace;1;0;0;0
258;calc_total;1;2.19645;2.19645;2.19645
214;compErr;1;2.314e-06;2.314e-06;2.314e-06
214;init;1;0.0668549;0.0668549;0.0668549
214;update;1;1.3583;1.3583;1.3583
214;sync;1;0.636028;0.636028;0.636028
214;evalKnownDf;1;0;0;0
214;write;1;1.9566e-05;1.9566e-05;1.9566e-05
214;trace;1;0;0;0
214;calc_total;1;1.99433;1.99433;1.99433
355;compErr;1;1.5e-06;1.5e-06;1.5e-06
355;init;1;0.0663353;0.0663353;0.0663353
355;update;1;1.38361;1.38361;1.38361
355;sync;1;1.60207;1.60207;1.60207
355;evalKnownDf;1;0;0;0
355;write;1;1.5623e-05;1.5623e-05;1.5623e-05
355;trace;1;0;0;0
355;calc_total;1;2.98568;2.98568;2.98568
380;compErr;1;1.834e-06;1.834e-06;1.834e-06
380;init;1;0.0668648;0.0668648;0.0668648
380;update;1;1.36994;1.36994;1.36994
380;sync;1;1.20266;1.20266;1.20266
380;evalKnownDf;1;0;0;0
380;write;1;1.6207e-05;1.6207e-05;1.6207e-05
380;trace;1;0;0;0
380;calc_total;1;2.5726;2.5726;2.5726
460;compErr;1;1.884e-06;1.884e-06;1.884e-06
460;init;1;0.0666217;0.0666217;0.0666217
460;update;1;1.3855;1.3855;1.3855
460;sync;1;0.307183;0.307183;0.307183
460;evalKnownDf;1;0;0;0
460;write;1;1.8818e-05;1.8818e-05;1.8818e-05
460;trace;1;0;0;0
460;calc_total;1;1.69268;1.69268;1.69268
517;compErr;1;1.802e-06;1.802e-06;1.802e-06
517;init;1;0.0668486;0.0668486;0.0668486
517;update;1;1.37592;1.37592;1.37592
517;sync;1;0.774781;0.774781;0.774781
517;evalKnownDf;1;0;0;0
517;write;1;2.0395e-05;2.0395e-05;2.0395e-05
517;trace;1;0;0;0
517;calc_total;1;2.1507;2.1507;2.1507
658;compErr;1;1.397e-06;1.397e-06;1.397e-06
658;init;1;0.066676;0.066676;0.066676
658;update;1;1.38108;1.38108;1.38108
658;sync;1;0.561864;0.561864;0.561864
658;evalKnownDf;1;0;0;0
658;write;1;2.117e-05;2.117e-05;2.117e-05
658;trace;1;0;0;0
658;calc_total;1;1.94294;1.94294;1.94294
701;compErr;1;1.432e-06;1.432e-06;1.432e-06
701;init;1;0.0664808;0.0664808;0.0664808
701;update;1;1.37205;1.37205;1.37205
701;sync;1;9.76128;9.76128;9.76128
701;evalKnownDf;1;0;0;0
701;write;1;1.8839e-05;1.8839e-05;1.8839e-05
701;trace;1;0;0;0
701;calc_total;1;11.1333;11.1333;11.1333
27;compErr;1;1.757e-06;1.757e-06;1.757e-06
27;init;1;0.0666688;0.0666688;0.0666688
27;update;1;1.35759;1.35759;1.35759
27;sync;1;0.252974;0.252974;0.252974
27;evalKnownDf;1;0;0;0
27;write;1;1.7276e-05;1.7276e-05;1.7276e-05
27;trace;1;0;0;0
27;calc_total;1;1.61057;1.61057;1.61057
4;compErr;1;8.2e-07;8.2e-07;8.2e-07
4;init;1;0.0662401;0.0662401;0.0662401
4;update;1;1.36942;1.36942;1.36942
4;sync;1;1.40239;1.40239;1.40239
4;evalKnownDf;1;0;0;0
4;write;1;1.6261e-05;1.6261e-05;1.6261e-05
4;trace;1;0;0;0
4;calc_total;1;2.77181;2.77181;2.77181
166;compErr;1;2.051e-06;2.051e-06;2.051e-06
166;init;1;0.0669173;0.0669173;0.0669173
166;update;1;1.35977;1.35977;1.35977
166;sync;1;9.30068;9.30068;9.30068
166;evalKnownDf;1;0;0;0
166;write;1;1.9823e-05;1.9823e-05;1.9823e-05
166;trace;1;0;0;0
166;calc_total;1;10.6605;10.6605;10.6605
259;compErr;1;1.638e-06;1.638e-06;1.638e-06
259;init;1;0.0668435;0.0668435;0.0668435
259;update;1;1.37729;1.37729;1.37729
259;sync;1;0.225311;0.225311;0.225311
259;evalKnownDf;1;0;0;0
259;write;1;1.7215e-05;1.7215e-05;1.7215e-05
259;trace;1;0;0;0
259;calc_total;1;1.6026;1.6026;1.6026
123;compErr;1;1.702e-06;1.702e-06;1.702e-06
123;init;1;0.0664699;0.0664699;0.0664699
123;update;1;1.37403;1.37403;1.37403
123;sync;1;1.4096;1.4096;1.4096
123;evalKnownDf;1;0;0;0
123;write;1;1.8826e-05;1.8826e-05;1.8826e-05
123;trace;1;0;0;0
123;calc_total;1;2.78363;2.78363;2.78363
356;compErr;1;1.571e-06;1.571e-06;1.571e-06
356;init;1;0.0670405;0.0670405;0.0670405
356;update;1;1.38296;1.38296;1.38296
356;sync;1;0.193255;0.193255;0.193255
356;evalKnownDf;1;0;0;0
356;write;1;1.4297e-05;1.4297e-05;1.4297e-05
356;trace;1;0;0;0
356;calc_total;1;1.57621;1.57621;1.57621
381;compErr;1;1.849e-06;1.849e-06;1.849e-06
381;init;1;0.0679301;0.0679301;0.0679301
381;update;1;1.38503;1.38503;1.38503
381;sync;1;0.580796;0.580796;0.580796
381;evalKnownDf;1;0;0;0
381;write;1;1.385e-05;1.385e-05;1.385e-05
381;trace;1;0;0;0
381;calc_total;1;1.96583;1.96583;1.96583
463;compErr;1;1.709e-06;1.709e-06;1.709e-06
463;init;1;0.0665678;0.0665678;0.0665678
463;update;1;1.38483;1.38483;1.38483
463;sync;1;0.30853;0.30853;0.30853
463;evalKnownDf;1;0;0;0
463;write;1;1.6462e-05;1.6462e-05;1.6462e-05
463;trace;1;0;0;0
463;calc_total;1;1.69336;1.69336;1.69336
518;compErr;1;1.448e-06;1.448e-06;1.448e-06
518;init;1;0.0666185;0.0666185;0.0666185
518;update;1;1.36271;1.36271;1.36271
518;sync;1;0.964968;0.964968;0.964968
518;evalKnownDf;1;0;0;0
518;write;1;1.8132e-05;1.8132e-05;1.8132e-05
518;trace;1;0;0;0
518;calc_total;1;2.32767;2.32767;2.32767
659;compErr;1;1.588e-06;1.588e-06;1.588e-06
659;init;1;0.0665092;0.0665092;0.0665092
659;update;1;1.37235;1.37235;1.37235
659;sync;1;0.533256;0.533256;0.533256
659;evalKnownDf;1;0;0;0
659;write;1;1.8642e-05;1.8642e-05;1.8642e-05
659;trace;1;0;0;0
659;calc_total;1;1.90561;1.90561;1.90561
703;compErr;1;8.79e-07;8.79e-07;8.79e-07
703;init;1;0.066424;0.066424;0.066424
703;update;1;1.38176;1.38176;1.38176
703;sync;1;9.95742;9.95742;9.95742
703;evalKnownDf;1;0;0;0
703;write;1;1.6179e-05;1.6179e-05;1.6179e-05
703;trace;1;0;0;0
703;calc_total;1;11.3392;11.3392;11.3392
28;compErr;1;1.115e-06;1.115e-06;1.115e-06
28;init;1;0.0662334;0.0662334;0.0662334
28;update;1;1.35746;1.35746;1.35746
28;sync;1;0.620644;0.620644;0.620644
28;evalKnownDf;1;0;0;0
28;write;1;1.8026e-05;1.8026e-05;1.8026e-05
28;trace;1;0;0;0
28;calc_total;1;1.9781;1.9781;1.9781
5;compErr;1;1.376e-06;1.376e-06;1.376e-06
5;init;1;0.066492;0.066492;0.066492
5;update;1;1.37001;1.37001;1.37001
5;sync;1;1.27535;1.27535;1.27535
5;evalKnownDf;1;0;0;0
5;write;1;1.6687e-05;1.6687e-05;1.6687e-05
5;trace;1;0;0;0
5;calc_total;1;2.64535;2.64535;2.64535
260;compErr;1;1.223e-06;1.223e-06;1.223e-06
260;init;1;0.0666027;0.0666027;0.0666027
260;update;1;1.38033;1.38033;1.38033
260;sync;1;1.67562;1.67562;1.67562
260;evalKnownDf;1;0;0;0
260;write;1;1.5063e-05;1.5063e-05;1.5063e-05
260;trace;1;0;0;0
260;calc_total;1;3.05595;3.05595;3.05595
124;compErr;1;1.592e-06;1.592e-06;1.592e-06
124;init;1;0.0662837;0.0662837;0.0662837
124;update;1;1.36071;1.36071;1.36071
124;sync;1;1.63163;1.63163;1.63163
124;evalKnownDf;1;0;0;0
124;write;1;1.7124e-05;1.7124e-05;1.7124e-05
124;trace;1;0;0;0
124;calc_total;1;2.99234;2.99234;2.99234
357;compErr;1;1.215e-06;1.215e-06;1.215e-06
357;init;1;0.0668142;0.0668142;0.0668142
357;update;1;1.38584;1.38584;1.38584
357;sync;1;1.56356;1.56356;1.56356
357;evalKnownDf;1;0;0;0
357;write;1;1.6205e-05;1.6205e-05;1.6205e-05
357;trace;1;0;0;0
357;calc_total;1;2.9494;2.9494;2.9494
383;compErr;1;1.728e-06;1.728e-06;1.728e-06
383;init;1;0.0662986;0.0662986;0.0662986
383;update;1;1.38504;1.38504;1.38504
383;sync;1;1.05715;1.05715;1.05715
383;evalKnownDf;1;0;0;0
383;write;1;1.965e-05;1.965e-05;1.965e-05
383;trace;1;0;0;0
383;calc_total;1;2.44219;2.44219;2.44219
464;compErr;1;1.273e-06;1.273e-06;1.273e-06
464;init;1;0.0677794;0.0677794;0.0677794
464;update;1;1.38483;1.38483;1.38483
464;sync;1;0.407335;0.407335;0.407335
464;evalKnownDf;1;0;0;0
464;write;1;1.5635e-05;1.5635e-05;1.5635e-05
464;trace;1;0;0;0
464;calc_total;1;1.79216;1.79216;1.79216
519;compErr;1;2.247e-06;2.247e-06;2.247e-06
519;init;1;0.0665421;0.0665421;0.0665421
519;update;1;1.36689;1.36689;1.36689
519;sync;1;0.75807;0.75807;0.75807
519;evalKnownDf;1;0;0;0
519;write;1;2.1717e-05;2.1717e-05;2.1717e-05
519;trace;1;0;0;0
519;calc_total;1;2.12496;2.12496;2.12496
661;compErr;1;8.91e-07;8.91e-07;8.91e-07
661;init;1;0.0666614;0.0666614;0.0666614
661;update;1;1.36928;1.36928;1.36928
661;sync;1;0.732213;0.732213;0.732213
661;evalKnownDf;1;0;0;0
661;write;1;1.9009e-05;1.9009e-05;1.9009e-05
661;trace;1;0;0;0
661;calc_total;1;2.1015;2.1015;2.1015
705;compErr;1;1.041e-06;1.041e-06;1.041e-06
705;init;1;0.0677149;0.0677149;0.0677149
705;update;1;1.38131;1.38131;1.38131
705;sync;1;9.6269;9.6269;9.6269
705;evalKnownDf;1;0;0;0
705;write;1;1.6706e-05;1.6706e-05;1.6706e-05
705;trace;1;0;0;0
705;calc_total;1;11.0082;11.0082;11.0082
29;compErr;1;1.085e-06;1.085e-06;1.085e-06
29;init;1;0.0662123;0.0662123;0.0662123
29;update;1;1.37148;1.37148;1.37148
29;sync;1;0.478411;0.478411;0.478411
29;evalKnownDf;1;0;0;0
29;write;1;1.9775e-05;1.9775e-05;1.9775e-05
29;trace;1;0;0;0
29;calc_total;1;1.84989;1.84989;1.84989
6;compErr;1;1.501e-06;1.501e-06;1.501e-06
6;init;1;0.0662472;0.0662472;0.0662472
6;update;1;1.37156;1.37156;1.37156
6;sync;1;2.38405;2.38405;2.38405
6;evalKnownDf;1;0;0;0
6;write;1;1.8815e-05;1.8815e-05;1.8815e-05
6;trace;1;0;0;0
6;calc_total;1;3.75561;3.75561;3.75561
261;compErr;1;1.197e-06;1.197e-06;1.197e-06
261;init;1;0.066951;0.066951;0.066951
261;update;1;1.3784;1.3784;1.3784
261;sync;1;0.838971;0.838971;0.838971
261;evalKnownDf;1;0;0;0
261;write;1;1.7068e-05;1.7068e-05;1.7068e-05
261;trace;1;0;0;0
261;calc_total;1;2.21737;2.21737;2.21737
125;compErr;1;1.54e-06;1.54e-06;1.54e-06
125;init;1;0.0665414;0.0665414;0.0665414
125;update;1;1.35963;1.35963;1.35963
125;sync;1;0.950009;0.950009;0.950009
125;evalKnownDf;1;0;0;0
125;write;1;1.7435e-05;1.7435e-05;1.7435e-05
125;trace;1;0;0;0
125;calc_total;1;2.30964;2.30964;2.30964
358;compErr;1;2.208e-06;2.208e-06;2.208e-06
358;init;1;0.0667719;0.0667719;0.0667719
358;update;1;1.36857;1.36857;1.36857
358;sync;1;0.609196;0.609196;0.609196
358;evalKnownDf;1;0;0;0
358;write;1;1.6374e-05;1.6374e-05;1.6374e-05
358;trace;1;0;0;0
358;calc_total;1;1.97776;1.97776;1.97776
468;compErr;1;9.21e-07;9.21e-07;9.21e-07
468;init;1;0.0670832;0.0670832;0.0670832
468;update;1;1.36173;1.36173;1.36173
468;sync;1;0.672695;0.672695;0.672695
468;evalKnownDf;1;0;0;0
468;write;1;1.7728e-05;1.7728e-05;1.7728e-05
468;trace;1;0;0;0
468;calc_total;1;2.03442;2.03442;2.03442
520;compErr;1;2.991e-06;2.991e-06;2.991e-06
520;init;1;0.0665893;0.0665893;0.0665893
520;update;1;1.36073;1.36073;1.36073
520;sync;1;0.18346;0.18346;0.18346
520;evalKnownDf;1;0;0;0
520;write;1;1.7162e-05;1.7162e-05;1.7162e-05
520;trace;1;0;0;0
520;calc_total;1;1.54419;1.54419;1.54419
662;compErr;1;7.19e-07;7.19e-07;7.19e-07
662;init;1;0.0673257;0.0673257;0.0673257
662;update;1;1.3765;1.3765;1.3765
662;sync;1;0.874019;0.874019;0.874019
662;evalKnownDf;1;0;0;0
662;write;1;1.8044e-05;1.8044e-05;1.8044e-05
662;trace;1;0;0;0
662;calc_total;1;2.25052;2.25052;2.25052
706;compErr;1;8.5e-07;8.5e-07;8.5e-07
706;init;1;0.0675694;0.0675694;0.0675694
706;update;1;1.36837;1.36837;1.36837
706;sync;1;9.57299;9.57299;9.57299
706;evalKnownDf;1;0;0;0
706;write;1;1.6914e-05;1.6914e-05;1.6914e-05
706;trace;1;0;0;0
706;calc_total;1;10.9414;10.9414;10.9414
30;compErr;1;1.291e-06;1.291e-06;1.291e-06
30;init;1;0.0664535;0.0664535;0.0664535
30;update;1;1.35762;1.35762;1.35762
30;sync;1;0.641352;0.641352;0.641352
30;evalKnownDf;1;0;0;0
30;write;1;1.6707e-05;1.6707e-05;1.6707e-05
30;trace;1;0;0;0
30;calc_total;1;1.99897;1.99897;1.99897
7;compErr;1;1.611e-06;1.611e-06;1.611e-06
7;init;1;0.0662501;0.0662501;0.0662501
7;update;1;1.37374;1.37374;1.37374
7;sync;1;1.90299;1.90299;1.90299
7;evalKnownDf;1;0;0;0
7;write;1;1.811e-05;1.811e-05;1.811e-05
7;trace;1;0;0;0
7;calc_total;1;3.27673;3.27673;3.27673
262;compErr;1;1.724e-06;1.724e-06;1.724e-06
262;init;1;0.0668117;0.0668117;0.0668117
262;update;1;1.37774;1.37774;1.37774
262;sync;1;0.281715;0.281715;0.281715
262;evalKnownDf;1;0;0;0
262;write;1;1.5349e-05;1.5349e-05;1.5349e-05
262;trace;1;0;0;0
262;calc_total;1;1.65945;1.65945;1.65945
127;compErr;1;9.91e-07;9.91e-07;9.91e-07
127;init;1;0.0666152;0.0666152;0.0666152
127;update;1;1.35915;1.35915;1.35915
127;sync;1;1.77866;1.77866;1.77866
127;evalKnownDf;1;0;0;0
127;write;1;1.7096e-05;1.7096e-05;1.7096e-05
127;trace;1;0;0;0
127;calc_total;1;3.13781;3.13781;3.13781
289;compErr;1;1.359e-06;1.359e-06;1.359e-06
289;init;1;0.0662933;0.0662933;0.0662933
289;update;1;1.36101;1.36101;1.36101
289;sync;1;11.3291;11.3291;11.3291
289;evalKnownDf;1;0;0;0
289;write;1;1.6198e-05;1.6198e-05;1.6198e-05
289;trace;1;0;0;0
289;calc_total;1;12.6901;12.6901;12.6901
359;compErr;1;1.09e-06;1.09e-06;1.09e-06
359;init;1;0.0667124;0.0667124;0.0667124
359;update;1;1.37515;1.37515;1.37515
359;sync;1;0.723549;0.723549;0.723549
359;evalKnownDf;1;0;0;0
359;write;1;1.6888e-05;1.6888e-05;1.6888e-05
359;trace;1;0;0;0
359;calc_total;1;2.09869;2.09869;2.09869
470;compErr;1;1.617e-06;1.617e-06;1.617e-06
470;init;1;0.0666483;0.0666483;0.0666483
470;update;1;1.38002;1.38002;1.38002
470;sync;1;2.36907;2.36907;2.36907
470;evalKnownDf;1;0;0;0
470;write;1;1.8241e-05;1.8241e-05;1.8241e-05
470;trace;1;0;0;0
470;calc_total;1;3.74909;3.74909;3.74909
522;compErr;1;1.53e-06;1.53e-06;1.53e-06
522;init;1;0.0682401;0.0682401;0.0682401
522;update;1;1.38127;1.38127;1.38127
522;sync;1;0.640122;0.640122;0.640122
522;evalKnownDf;1;0;0;0
522;write;1;2.193e-05;2.193e-05;2.193e-05
522;trace;1;0;0;0
522;calc_total;1;2.02139;2.02139;2.02139
664;compErr;1;1.425e-06;1.425e-06;1.425e-06
664;init;1;0.0669248;0.0669248;0.0669248
664;update;1;1.37279;1.37279;1.37279
664;sync;1;0.0985441;0.0985441;0.0985441
664;evalKnownDf;1;0;0;0
664;write;1;1.6158e-05;1.6158e-05;1.6158e-05
664;trace;1;0;0;0
664;calc_total;1;1.47133;1.47133;1.47133
707;compErr;1;2.297e-06;2.297e-06;2.297e-06
707;init;1;0.0675071;0.0675071;0.0675071
707;update;1;1.36572;1.36572;1.36572
707;sync;1;9.43248;9.43248;9.43248
707;evalKnownDf;1;0;0;0
707;write;1;1.8813e-05;1.8813e-05;1.8813e-05
707;trace;1;0;0;0
707;calc_total;1;10.7982;10.7982;10.7982
31;compErr;1;1.81e-06;1.81e-06;1.81e-06
31;init;1;0.0663887;0.0663887;0.0663887
31;update;1;1.37413;1.37413;1.37413
31;sync;1;0.951932;0.951932;0.951932
31;evalKnownDf;1;0;0;0
31;write;1;1.8491e-05;1.8491e-05;1.8491e-05
31;trace;1;0;0;0
31;calc_total;1;2.32606;2.32606;2.32606
8;compErr;1;1.337e-06;1.337e-06;1.337e-06
8;init;1;0.0662772;0.0662772;0.0662772
8;update;1;1.35823;1.35823;1.35823
8;sync;1;1.02197;1.02197;1.02197
8;evalKnownDf;1;0;0;0
8;write;1;1.6811e-05;1.6811e-05;1.6811e-05
8;trace;1;0;0;0
8;calc_total;1;2.3802;2.3802;2.3802
263;compErr;1;1.183e-06;1.183e-06;1.183e-06
263;init;1;0.0664739;0.0664739;0.0664739
263;update;1;1.36765;1.36765;1.36765
263;sync;1;0.490138;0.490138;0.490138
263;evalKnownDf;1;0;0;0
263;write;1;1.8863e-05;1.8863e-05;1.8863e-05
263;trace;1;0;0;0
263;calc_total;1;1.85779;1.85779;1.85779
132;compErr;1;1.271e-06;1.271e-06;1.271e-06
132;init;1;0.0669919;0.0669919;0.0669919
132;update;1;1.37583;1.37583;1.37583
132;sync;1;0.612101;0.612101;0.612101
132;evalKnownDf;1;0;0;0
132;write;1;1.9301e-05;1.9301e-05;1.9301e-05
132;trace;1;0;0;0
132;calc_total;1;1.98793;1.98793;1.98793
291;compErr;1;1.641e-06;1.641e-06;1.641e-06
291;init;1;0.0660403;0.0660403;0.0660403
291;update;1;1.36272;1.36272;1.36272
291;sync;1;10.3089;10.3089;10.3089
291;evalKnownDf;1;0;0;0
291;write;1;1.7316e-05;1.7316e-05;1.7316e-05
291;trace;1;0;0;0
291;calc_total;1;11.6717;11.6717;11.6717
471;compErr;1;9.3e-07;9.3e-07;9.3e-07
471;init;1;0.0666303;0.0666303;0.0666303
471;update;1;1.38916;1.38916;1.38916
471;sync;1;1.41755;1.41755;1.41755
471;evalKnownDf;1;0;0;0
471;write;1;1.6716e-05;1.6716e-05;1.6716e-05
471;trace;1;0;0;0
471;calc_total;1;2.80672;2.80672;2.80672
523;compErr;1;8.68e-07;8.68e-07;8.68e-07
523;init;1;0.0669885;0.0669885;0.0669885
523;update;1;1.38855;1.38855;1.38855
523;sync;1;1.66522;1.66522;1.66522
523;evalKnownDf;1;0;0;0
523;write;1;1.7396e-05;1.7396e-05;1.7396e-05
523;trace;1;0;0;0
523;calc_total;1;3.05377;3.05377;3.05377
665;compErr;1;1.741e-06;1.741e-06;1.741e-06
665;init;1;0.0668294;0.0668294;0.0668294
665;update;1;1.36967;1.36967;1.36967
665;sync;1;0.755096;0.755096;0.755096
665;evalKnownDf;1;0;0;0
665;write;1;1.8749e-05;1.8749e-05;1.8749e-05
665;trace;1;0;0;0
665;calc_total;1;2.12476;2.12476;2.12476
708;compErr;1;1.493e-06;1.493e-06;1.493e-06
708;init;1;0.0668808;0.0668808;0.0668808
708;update;1;1.3562;1.3562;1.3562
708;sync;1;9.96996;9.96996;9.96996
708;evalKnownDf;1;0;0;0
708;write;1;1.8271e-05;1.8271e-05;1.8271e-05
708;trace;1;0;0;0
708;calc_total;1;11.3262;11.3262;11.3262
33;compErr;1;1.675e-06;1.675e-06;1.675e-06
33;init;1;0.0667127;0.0667127;0.0667127
33;update;1;1.35926;1.35926;1.35926
33;sync;1;0.449566;0.449566;0.449566
33;evalKnownDf;1;0;0;0
33;write;1;1.7684e-05;1.7684e-05;1.7684e-05
33;trace;1;0;0;0
33;calc_total;1;1.80882;1.80882;1.80882
11;compErr;1;1.621e-06;1.621e-06;1.621e-06
11;init;1;0.0665303;0.0665303;0.0665303
11;update;1;1.35641;1.35641;1.35641
11;sync;1;1.16767;1.16767;1.16767
11;evalKnownDf;1;0;0;0
11;write;1;2.2153e-05;2.2153e-05;2.2153e-05
11;trace;1;0;0;0
11;calc_total;1;2.52408;2.52408;2.52408
133;compErr;1;1.087e-06;1.087e-06;1.087e-06
133;init;1;0.0668128;0.0668128;0.0668128
133;update;1;1.38102;1.38102;1.38102
133;sync;1;1.52619;1.52619;1.52619
133;evalKnownDf;1;0;0;0
133;write;1;1.9975e-05;1.9975e-05;1.9975e-05
133;trace;1;0;0;0
133;calc_total;1;2.90721;2.90721;2.90721
292;compErr;1;2.259e-06;2.259e-06;2.259e-06
292;init;1;0.067079;0.067079;0.067079
292;update;1;1.36126;1.36126;1.36126
292;sync;1;9.22758;9.22758;9.22758
292;evalKnownDf;1;0;0;0
292;write;1;1.8252e-05;1.8252e-05;1.8252e-05
292;trace;1;0;0;0
292;calc_total;1;10.5888;10.5888;10.5888
475;compErr;1;1.031e-06;1.031e-06;1.031e-06
475;init;1;0.0667636;0.0667636;0.0667636
475;update;1;1.3757;1.3757;1.3757
475;sync;1;0.432861;0.432861;0.432861
475;evalKnownDf;1;0;0;0
475;write;1;1.8231e-05;1.8231e-05;1.8231e-05
475;trace;1;0;0;0
475;calc_total;1;1.80856;1.80856;1.80856
524;compErr;1;1.17e-06;1.17e-06;1.17e-06
524;init;1;0.0669822;0.0669822;0.0669822
524;update;1;1.3685;1.3685;1.3685
524;sync;1;0.128603;0.128603;0.128603
524;evalKnownDf;1;0;0;0
524;write;1;1.7135e-05;1.7135e-05;1.7135e-05
524;trace;1;0;0;0
524;calc_total;1;1.49711;1.49711;1.49711
666;compErr;1;1.03e-06;1.03e-06;1.03e-06
666;init;1;0.0667392;0.0667392;0.0667392
666;update;1;1.37895;1.37895;1.37895
666;sync;1;0.643029;0.643029;0.643029
666;evalKnownDf;1;0;0;0
666;write;1;1.8874e-05;1.8874e-05;1.8874e-05
666;trace;1;0;0;0
666;calc_total;1;2.02198;2.02198;2.02198
577;compErr;1;1.062e-06;1.062e-06;1.062e-06
577;init;1;0.0663681;0.0663681;0.0663681
577;update;1;1.38117;1.38117;1.38117
577;sync;1;14.5325;14.5325;14.5325
577;evalKnownDf;1;0;0;0
577;write;1;1.5993e-05;1.5993e-05;1.5993e-05
709;compErr;1;1.935e-06;1.935e-06;1.935e-06
709;init;1;0.0667406;0.0667406;0.0667406
709;update;1;1.35503;1.35503;1.35503
709;sync;1;9.51527;9.51527;9.51527
709;evalKnownDf;1;0;0;0
709;write;1;2.0169e-05;2.0169e-05;2.0169e-05
709;trace;1;0;0;0
709;calc_total;1;10.8703;10.8703;10.8703
34;compErr;1;9.32e-07;9.32e-07;9.32e-07
34;init;1;0.066539;0.066539;0.066539
34;update;1;1.37175;1.37175;1.37175
34;sync;1;1.42776;1.42776;1.42776
34;evalKnownDf;1;0;0;0
34;write;1;1.7699e-05;1.7699e-05;1.7699e-05
34;trace;1;0;0;0
34;calc_total;1;2.79951;2.79951;2.79951
12;compErr;1;1.536e-06;1.536e-06;1.536e-06
12;init;1;0.0676842;0.0676842;0.0676842
12;update;1;1.37956;1.37956;1.37956
12;sync;1;0.788656;0.788656;0.788656
12;evalKnownDf;1;0;0;0
12;write;1;1.8197e-05;1.8197e-05;1.8197e-05
12;trace;1;0;0;0
12;calc_total;1;2.16822;2.16822;2.16822
134;compErr;1;1.154e-06;1.154e-06;1.154e-06
134;init;1;0.0666546;0.0666546;0.0666546
134;update;1;1.38703;1.38703;1.38703
134;sync;1;0.635433;0.635433;0.635433
134;evalKnownDf;1;0;0;0
134;write;1;1.7205e-05;1.7205e-05;1.7205e-05
134;trace;1;0;0;0
134;calc_total;1;2.02247;2.02247;2.02247
293;compErr;1;2.148e-06;2.148e-06;2.148e-06
293;init;1;0.0664374;0.0664374;0.0664374
293;update;1;1.37417;1.37417;1.37417
293;sync;1;9.97835;9.97835;9.97835
293;evalKnownDf;1;0;0;0
293;write;1;1.7344e-05;1.7344e-05;1.7344e-05
293;trace;1;0;0;0
293;calc_total;1;11.3525;11.3525;11.3525
477;compErr;1;1.116e-06;1.116e-06;1.116e-06
477;init;1;0.0669979;0.0669979;0.0669979
477;update;1;1.37885;1.37885;1.37885
477;sync;1;0.56822;0.56822;0.56822
477;evalKnownDf;1;0;0;0
477;write;1;1.4971e-05;1.4971e-05;1.4971e-05
477;trace;1;0;0;0
477;calc_total;1;1.94707;1.94707;1.94707
525;compErr;1;1.352e-06;1.352e-06;1.352e-06
525;init;1;0.067018;0.067018;0.067018
525;update;1;1.3681;1.3681;1.3681
525;sync;1;0.649375;0.649375;0.649375
525;evalKnownDf;1;0;0;0
525;write;1;1.721e-05;1.721e-05;1.721e-05
525;trace;1;0;0;0
525;calc_total;1;2.01747;2.01747;2.01747
667;compErr;1;1.799e-06;1.799e-06;1.799e-06
667;init;1;0.0667365;0.0667365;0.0667365
667;update;1;1.37083;1.37083;1.37083
667;sync;1;0.37147;0.37147;0.37147
667;evalKnownDf;1;0;0;0
667;write;1;1.8708e-05;1.8708e-05;1.8708e-05
667;trace;1;0;0;0
667;calc_total;1;1.7423;1.7423;1.7423
577;trace;1;0;0;0
577;calc_total;1;15.9136;15.9136;15.9136
710;compErr;1;1.532e-06;1.532e-06;1.532e-06
710;init;1;0.0666338;0.0666338;0.0666338
710;update;1;1.37717;1.37717;1.37717
710;sync;1;9.10951;9.10951;9.10951
710;evalKnownDf;1;0;0;0
710;write;1;1.9402e-05;1.9402e-05;1.9402e-05
710;trace;1;0;0;0
710;calc_total;1;10.4867;10.4867;10.4867
35;compErr;1;1.724e-06;1.724e-06;1.724e-06
35;init;1;0.0666404;0.0666404;0.0666404
35;update;1;1.35776;1.35776;1.35776
35;sync;1;0.440601;0.440601;0.440601
35;evalKnownDf;1;0;0;0
35;write;1;2.0669e-05;2.0669e-05;2.0669e-05
35;trace;1;0;0;0
35;calc_total;1;1.79836;1.79836;1.79836
13;compErr;1;1.425e-06;1.425e-06;1.425e-06
13;init;1;0.0666038;0.0666038;0.0666038
13;update;1;1.39253;1.39253;1.39253
13;sync;1;2.52778;2.52778;2.52778
13;evalKnownDf;1;0;0;0
13;write;1;1.8894e-05;1.8894e-05;1.8894e-05
13;trace;1;0;0;0
13;calc_total;1;3.92031;3.92031;3.92031
72;compErr;1;2.813e-06;2.813e-06;2.813e-06
72;init;1;0.0665641;0.0665641;0.0665641
72;update;1;1.35652;1.35652;1.35652
72;sync;1;1.11188;1.11188;1.11188
72;evalKnownDf;1;0;0;0
72;write;1;2.2106e-05;2.2106e-05;2.2106e-05
72;trace;1;0;0;0
72;calc_total;1;2.4684;2.4684;2.4684
135;compErr;1;6.75e-07;6.75e-07;6.75e-07
135;init;1;0.0666505;0.0666505;0.0666505
135;update;1;1.37724;1.37724;1.37724
135;sync;1;1.45442;1.45442;1.45442
135;evalKnownDf;1;0;0;0
135;write;1;1.4114e-05;1.4114e-05;1.4114e-05
135;trace;1;0;0;0
135;calc_total;1;2.83166;2.83166;2.83166
294;compErr;1;1.985e-06;1.985e-06;1.985e-06
294;init;1;0.0661482;0.0661482;0.0661482
294;update;1;1.36001;1.36001;1.36001
294;sync;1;10.5263;10.5263;10.5263
294;evalKnownDf;1;0;0;0
294;write;1;1.8744e-05;1.8744e-05;1.8744e-05
294;trace;1;0;0;0
294;calc_total;1;11.8863;11.8863;11.8863
479;compErr;1;1.7e-06;1.7e-06;1.7e-06
479;init;1;0.0667533;0.0667533;0.0667533
479;update;1;1.38108;1.38108;1.38108
479;sync;1;1.46417;1.46417;1.46417
479;evalKnownDf;1;0;0;0
479;write;1;1.5564e-05;1.5564e-05;1.5564e-05
479;trace;1;0;0;0
479;calc_total;1;2.84526;2.84526;2.84526
526;compErr;1;1.464e-06;1.464e-06;1.464e-06
526;init;1;0.0668829;0.0668829;0.0668829
526;update;1;1.38333;1.38333;1.38333
526;sync;1;0.816874;0.816874;0.816874
526;evalKnownDf;1;0;0;0
526;write;1;1.334e-05;1.334e-05;1.334e-05
526;trace;1;0;0;0
526;calc_total;1;2.20021;2.20021;2.20021
669;compErr;1;1.439e-06;1.439e-06;1.439e-06
669;init;1;0.0670942;0.0670942;0.0670942
669;update;1;1.38274;1.38274;1.38274
669;sync;1;0.24838;0.24838;0.24838
669;evalKnownDf;1;0;0;0
669;write;1;1.8483e-05;1.8483e-05;1.8483e-05
669;trace;1;0;0;0
669;calc_total;1;1.63112;1.63112;1.63112
593;compErr;1;1.434e-06;1.434e-06;1.434e-06
593;init;1;0.0667843;0.0667843;0.0667843
593;update;1;1.38436;1.38436;1.38436
593;sync;1;10.6317;10.6317;10.6317
593;evalKnownDf;1;0;0;0
593;write;1;1.4055e-05;1.4055e-05;1.4055e-05
593;trace;1;0;0;0
593;calc_total;1;12.0161;12.0161;12.0161
711;compErr;1;1.214e-06;1.214e-06;1.214e-06
711;init;1;0.0671109;0.0671109;0.0671109
711;update;1;1.36016;1.36016;1.36016
711;sync;1;9.29041;9.29041;9.29041
711;evalKnownDf;1;0;0;0
711;write;1;1.8191e-05;1.8191e-05;1.8191e-05
711;trace;1;0;0;0
711;calc_total;1;10.6506;10.6506;10.6506
36;compErr;1;1.832e-06;1.832e-06;1.832e-06
36;init;1;0.0668467;0.0668467;0.0668467
36;update;1;1.37635;1.37635;1.37635
36;sync;1;1.64597;1.64597;1.64597
36;evalKnownDf;1;0;0;0
36;write;1;1.7081e-05;1.7081e-05;1.7081e-05
36;trace;1;0;0;0
36;calc_total;1;3.02232;3.02232;3.02232
14;compErr;1;1.957e-06;1.957e-06;1.957e-06
14;init;1;0.0667247;0.0667247;0.0667247
14;update;1;1.39192;1.39192;1.39192
14;sync;1;1.59485;1.59485;1.59485
14;evalKnownDf;1;0;0;0
14;write;1;1.5801e-05;1.5801e-05;1.5801e-05
14;trace;1;0;0;0
14;calc_total;1;2.98676;2.98676;2.98676
73;compErr;1;1.05e-06;1.05e-06;1.05e-06
73;init;1;0.0663989;0.0663989;0.0663989
73;update;1;1.38192;1.38192;1.38192
73;sync;1;1.0822;1.0822;1.0822
73;evalKnownDf;1;0;0;0
73;write;1;1.7819e-05;1.7819e-05;1.7819e-05
73;trace;1;0;0;0
73;calc_total;1;2.46412;2.46412;2.46412
136;compErr;1;1.585e-06;1.585e-06;1.585e-06
136;init;1;0.0670547;0.0670547;0.0670547
136;update;1;1.36359;1.36359;1.36359
136;sync;1;0.601894;0.601894;0.601894
136;evalKnownDf;1;0;0;0
136;write;1;1.9687e-05;1.9687e-05;1.9687e-05
136;trace;1;0;0;0
136;calc_total;1;1.96549;1.96549;1.96549
295;compErr;1;1.42e-06;1.42e-06;1.42e-06
295;init;1;0.0663474;0.0663474;0.0663474
295;update;1;1.37458;1.37458;1.37458
295;sync;1;10.3805;10.3805;10.3805
295;evalKnownDf;1;0;0;0
295;write;1;1.7417e-05;1.7417e-05;1.7417e-05
295;trace;1;0;0;0
295;calc_total;1;11.755;11.755;11.755
527;compErr;1;1.506e-06;1.506e-06;1.506e-06
527;init;1;0.0675435;0.0675435;0.0675435
527;update;1;1.38809;1.38809;1.38809
527;sync;1;0.00701641;0.00701641;0.00701641
527;evalKnownDf;1;0;0;0
527;write;1;1.5793e-05;1.5793e-05;1.5793e-05
527;trace;1;0;0;0
527;calc_total;1;1.39511;1.39511;1.39511
586;compErr;1;1.34e-06;1.34e-06;1.34e-06
586;init;1;0.0676831;0.0676831;0.0676831
586;update;1;1.37311;1.37311;1.37311
586;sync;1;11.113;11.113;11.113
586;evalKnownDf;1;0;0;0
586;write;1;1.9729e-05;1.9729e-05;1.9729e-05
586;trace;1;0;0;0
586;calc_total;1;12.4861;12.4861;12.4861
674;compErr;1;1.112e-06;1.112e-06;1.112e-06
674;init;1;0.0674885;0.0674885;0.0674885
674;update;1;1.38006;1.38006;1.38006
674;sync;1;0.644692;0.644692;0.644692
674;evalKnownDf;1;0;0;0
674;write;1;1.6514e-05;1.6514e-05;1.6514e-05
712;compErr;1;1.357e-06;1.357e-06;1.357e-06
712;init;1;0.0671999;0.0671999;0.0671999
712;update;1;1.37389;1.37389;1.37389
712;sync;1;9.18558;9.18558;9.18558
712;evalKnownDf;1;0;0;0
712;write;1;1.657e-05;1.657e-05;1.657e-05
712;trace;1;0;0;0
712;calc_total;1;10.5595;10.5595;10.5595
37;compErr;1;1.623e-06;1.623e-06;1.623e-06
37;init;1;0.0679066;0.0679066;0.0679066
37;update;1;1.3839;1.3839;1.3839
37;sync;1;1.56186;1.56186;1.56186
37;evalKnownDf;1;0;0;0
37;write;1;2.299e-05;2.299e-05;2.299e-05
37;trace;1;0;0;0
37;calc_total;1;2.94577;2.94577;2.94577
15;compErr;1;1.974e-06;1.974e-06;1.974e-06
15;init;1;0.0663655;0.0663655;0.0663655
15;update;1;1.39439;1.39439;1.39439
15;sync;1;1.01172;1.01172;1.01172
15;evalKnownDf;1;0;0;0
15;write;1;2.4258e-05;2.4258e-05;2.4258e-05
15;trace;1;0;0;0
15;calc_total;1;2.4061;2.4061;2.4061
74;compErr;1;2.023e-06;2.023e-06;2.023e-06
74;init;1;0.0665007;0.0665007;0.0665007
74;update;1;1.3696;1.3696;1.3696
74;sync;1;1.6598;1.6598;1.6598
74;evalKnownDf;1;0;0;0
74;write;1;2.0431e-05;2.0431e-05;2.0431e-05
74;trace;1;0;0;0
74;calc_total;1;3.0294;3.0294;3.0294
137;compErr;1;1.682e-06;1.682e-06;1.682e-06
137;init;1;0.0668351;0.0668351;0.0668351
137;update;1;1.37445;1.37445;1.37445
137;sync;1;0.85866;0.85866;0.85866
137;evalKnownDf;1;0;0;0
137;write;1;1.922e-05;1.922e-05;1.922e-05
137;trace;1;0;0;0
137;calc_total;1;2.23311;2.23311;2.23311
296;compErr;1;8.42e-07;8.42e-07;8.42e-07
296;init;1;0.0663645;0.0663645;0.0663645
296;update;1;1.37535;1.37535;1.37535
296;sync;1;8.95506;8.95506;8.95506
296;evalKnownDf;1;0;0;0
296;write;1;1.6529e-05;1.6529e-05;1.6529e-05
296;trace;1;0;0;0
296;calc_total;1;10.3304;10.3304;10.3304
587;compErr;1;1.717e-06;1.717e-06;1.717e-06
587;init;1;0.0664456;0.0664456;0.0664456
587;update;1;1.36052;1.36052;1.36052
587;sync;1;10.9899;10.9899;10.9899
587;evalKnownDf;1;0;0;0
587;write;1;1.9401e-05;1.9401e-05;1.9401e-05
587;trace;1;0;0;0
587;calc_total;1;12.3504;12.3504;12.3504
674;trace;1;0;0;0
674;calc_total;1;2.02475;2.02475;2.02475
713;compErr;1;1.79e-06;1.79e-06;1.79e-06
713;init;1;0.0668528;0.0668528;0.0668528
713;update;1;1.35958;1.35958;1.35958
713;sync;1;9.27726;9.27726;9.27726
713;evalKnownDf;1;0;0;0
713;write;1;1.7746e-05;1.7746e-05;1.7746e-05
713;trace;1;0;0;0
713;calc_total;1;10.6368;10.6368;10.6368
38;compErr;1;1.851e-06;1.851e-06;1.851e-06
38;init;1;0.0670103;0.0670103;0.0670103
38;update;1;1.37925;1.37925;1.37925
38;sync;1;0.499453;0.499453;0.499453
38;evalKnownDf;1;0;0;0
38;write;1;1.7982e-05;1.7982e-05;1.7982e-05
38;trace;1;0;0;0
38;calc_total;1;1.8787;1.8787;1.8787
16;compErr;1;6.48e-07;6.48e-07;6.48e-07
16;init;1;0.0671358;0.0671358;0.0671358
16;update;1;1.38768;1.38768;1.38768
16;sync;1;0.894635;0.894635;0.894635
16;evalKnownDf;1;0;0;0
16;write;1;1.6578e-05;1.6578e-05;1.6578e-05
16;trace;1;0;0;0
16;calc_total;1;2.28231;2.28231;2.28231
75;compErr;1;1.723e-06;1.723e-06;1.723e-06
75;init;1;0.0665935;0.0665935;0.0665935
75;update;1;1.37288;1.37288;1.37288
75;sync;1;1.04361;1.04361;1.04361
75;evalKnownDf;1;0;0;0
75;write;1;2.0672e-05;2.0672e-05;2.0672e-05
75;trace;1;0;0;0
75;calc_total;1;2.41649;2.41649;2.41649
138;compErr;1;1.384e-06;1.384e-06;1.384e-06
138;init;1;0.0669652;0.0669652;0.0669652
138;update;1;1.36015;1.36015;1.36015
138;sync;1;0.624332;0.624332;0.624332
138;evalKnownDf;1;0;0;0
138;write;1;2.0756e-05;2.0756e-05;2.0756e-05
138;trace;1;0;0;0
138;calc_total;1;1.98448;1.98448;1.98448
297;compErr;1;8.69e-07;8.69e-07;8.69e-07
297;init;1;0.0662943;0.0662943;0.0662943
297;update;1;1.37846;1.37846;1.37846
297;sync;1;9.64719;9.64719;9.64719
297;evalKnownDf;1;0;0;0
297;write;1;1.5184e-05;1.5184e-05;1.5184e-05
297;trace;1;0;0;0
297;calc_total;1;11.0256;11.0256;11.0256
589;compErr;1;1.329e-06;1.329e-06;1.329e-06
589;init;1;0.0670546;0.0670546;0.0670546
589;update;1;1.37471;1.37471;1.37471
589;sync;1;10.8615;10.8615;10.8615
589;evalKnownDf;1;0;0;0
589;write;1;1.7928e-05;1.7928e-05;1.7928e-05
589;trace;1;0;0;0
589;calc_total;1;12.2362;12.2362;12.2362
675;compErr;1;2.367e-06;2.367e-06;2.367e-06
675;init;1;0.066339;0.066339;0.066339
675;update;1;1.37884;1.37884;1.37884
675;sync;1;0.891874;0.891874;0.891874
675;evalKnownDf;1;0;0;0
536;compErr;1;1.341e-06;1.341e-06;1.341e-06
536;init;1;0.0677137;0.0677137;0.0677137
536;update;1;1.39414;1.39414;1.39414
536;sync;1;0.329751;0.329751;0.329751
536;evalKnownDf;1;0;0;0
536;write;1;1.4788e-05;1.4788e-05;1.4788e-05
536;trace;1;0;0;0
536;calc_total;1;1.72389;1.72389;1.72389
39;compErr;1;1.302e-06;1.302e-06;1.302e-06
39;init;1;0.0669474;0.0669474;0.0669474
39;update;1;1.37703;1.37703;1.37703
39;sync;1;0.576395;0.576395;0.576395
39;evalKnownDf;1;0;0;0
39;write;1;1.6424e-05;1.6424e-05;1.6424e-05
39;trace;1;0;0;0
39;calc_total;1;1.95343;1.95343;1.95343
17;compErr;1;1.63e-06;1.63e-06;1.63e-06
17;init;1;0.0666214;0.0666214;0.0666214
17;update;1;1.39423;1.39423;1.39423
17;sync;1;1.63534;1.63534;1.63534
17;evalKnownDf;1;0;0;0
17;write;1;1.6174e-05;1.6174e-05;1.6174e-05
17;trace;1;0;0;0
17;calc_total;1;3.02957;3.02957;3.02957
76;compErr;1;1.01e-06;1.01e-06;1.01e-06
76;init;1;0.0674136;0.0674136;0.0674136
76;update;1;1.36337;1.36337;1.36337
76;sync;1;1.97109;1.97109;1.97109
76;evalKnownDf;1;0;0;0
76;write;1;1.8364e-05;1.8364e-05;1.8364e-05
76;trace;1;0;0;0
76;calc_total;1;3.33446;3.33446;3.33446
139;compErr;1;2.34e-06;2.34e-06;2.34e-06
139;init;1;0.0668373;0.0668373;0.0668373
139;update;1;1.36395;1.36395;1.36395
139;sync;1;0.605296;0.605296;0.605296
139;evalKnownDf;1;0;0;0
139;write;1;2.2236e-05;2.2236e-05;2.2236e-05
139;trace;1;0;0;0
139;calc_total;1;1.96925;1.96925;1.96925
298;compErr;1;1.336e-06;1.336e-06;1.336e-06
298;init;1;0.0662142;0.0662142;0.0662142
298;update;1;1.37687;1.37687;1.37687
298;sync;1;8.68679;8.68679;8.68679
298;evalKnownDf;1;0;0;0
298;write;1;1.5845e-05;1.5845e-05;1.5845e-05
298;trace;1;0;0;0
298;calc_total;1;10.0637;10.0637;10.0637
590;compErr;1;1.418e-06;1.418e-06;1.418e-06
590;init;1;0.066651;0.066651;0.066651
675;write;1;1.8247e-05;1.8247e-05;1.8247e-05
675;trace;1;0;0;0
675;calc_total;1;2.27071;2.27071;2.27071
529;compErr;1;1.853e-06;1.853e-06;1.853e-06
529;init;1;0.0667672;0.0667672;0.0667672
529;update;1;1.37681;1.37681;1.37681
529;sync;1;0.763341;0.763341;0.763341
529;evalKnownDf;1;0;0;0
529;write;1;1.4292e-05;1.4292e-05;1.4292e-05
40;compErr;1;1.147e-06;1.147e-06;1.147e-06
40;init;1;0.0667752;0.0667752;0.0667752
40;update;1;1.36657;1.36657;1.36657
40;sync;1;0.0335784;0.0335784;0.0335784
40;evalKnownDf;1;0;0;0
40;write;1;1.9034e-05;1.9034e-05;1.9034e-05
40;trace;1;0;0;0
40;calc_total;1;1.40015;1.40015;1.40015
18;compErr;1;1.272e-06;1.272e-06;1.272e-06
18;init;1;0.0660663;0.0660663;0.0660663
18;update;1;1.38836;1.38836;1.38836
18;sync;1;0.561791;0.561791;0.561791
18;evalKnownDf;1;0;0;0
18;write;1;1.6644e-05;1.6644e-05;1.6644e-05
18;trace;1;0;0;0
18;calc_total;1;1.95015;1.95015;1.95015
77;compErr;1;1.349e-06;1.349e-06;1.349e-06
77;init;1;0.0662346;0.0662346;0.0662346
77;update;1;1.36068;1.36068;1.36068
77;sync;1;2.20696;2.20696;2.20696
77;evalKnownDf;1;0;0;0
77;write;1;2.329e-05;2.329e-05;2.329e-05
77;trace;1;0;0;0
77;calc_total;1;3.56764;3.56764;3.56764
140;compErr;1;2.83e-06;2.83e-06;2.83e-06
140;init;1;0.0670374;0.0670374;0.0670374
140;update;1;1.36037;1.36037;1.36037
140;sync;1;0.680085;0.680085;0.680085
140;evalKnownDf;1;0;0;0
140;write;1;1.8901e-05;1.8901e-05;1.8901e-05
140;trace;1;0;0;0
140;calc_total;1;2.04045;2.04045;2.04045
299;compErr;1;1.298e-06;1.298e-06;1.298e-06
299;init;1;0.0664207;0.0664207;0.0664207
299;update;1;1.36385;1.36385;1.36385
299;sync;1;10.1158;10.1158;10.1158
299;evalKnownDf;1;0;0;0
299;write;1;2.0317e-05;2.0317e-05;2.0317e-05
299;trace;1;0;0;0
299;calc_total;1;11.4797;11.4797;11.4797
590;update;1;1.359;1.359;1.359
590;sync;1;11.496;11.496;11.496
590;evalKnownDf;1;0;0;0
590;write;1;1.974e-05;1.974e-05;1.974e-05
590;trace;1;0;0;0
590;calc_total;1;12.855;12.855;12.855
683;compErr;1;1.31e-06;1.31e-06;1.31e-06
683;init;1;0.066455;0.066455;0.066455
683;update;1;1.3705;1.3705;1.3705
683;sync;1;1.17655;1.17655;1.17655
683;evalKnownDf;1;0;0;0
529;trace;1;0;0;0
529;calc_total;1;2.14015;2.14015;2.14015
41;compErr;1;1.387e-06;1.387e-06;1.387e-06
41;init;1;0.0669353;0.0669353;0.0669353
41;update;1;1.38391;1.38391;1.38391
41;sync;1;0.541682;0.541682;0.541682
41;evalKnownDf;1;0;0;0
41;write;1;1.6036e-05;1.6036e-05;1.6036e-05
41;trace;1;0;0;0
41;calc_total;1;1.9256;1.9256;1.9256
19;compErr;1;1.55e-06;1.55e-06;1.55e-06
19;init;1;0.0665319;0.0665319;0.0665319
19;update;1;1.38651;1.38651;1.38651
19;sync;1;1.56155;1.56155;1.56155
19;evalKnownDf;1;0;0;0
19;write;1;1.7078e-05;1.7078e-05;1.7078e-05
19;trace;1;0;0;0
19;calc_total;1;2.94806;2.94806;2.94806
78;compErr;1;1.097e-06;1.097e-06;1.097e-06
78;init;1;0.0661779;0.0661779;0.0661779
78;update;1;1.37416;1.37416;1.37416
78;sync;1;1.0061;1.0061;1.0061
78;evalKnownDf;1;0;0;0
78;write;1;1.7026e-05;1.7026e-05;1.7026e-05
78;trace;1;0;0;0
78;calc_total;1;2.38026;2.38026;2.38026
141;compErr;1;1.832e-06;1.832e-06;1.832e-06
141;init;1;0.0670485;0.0670485;0.0670485
141;update;1;1.36005;1.36005;1.36005
141;sync;1;0.547588;0.547588;0.547588
141;evalKnownDf;1;0;0;0
141;write;1;4.3191e-05;4.3191e-05;4.3191e-05
141;trace;1;0;0;0
141;calc_total;1;1.90764;1.90764;1.90764
300;compErr;1;1.074e-06;1.074e-06;1.074e-06
300;init;1;0.06652;0.06652;0.06652
300;update;1;1.36904;1.36904;1.36904
300;sync;1;9.66739;9.66739;9.66739
300;evalKnownDf;1;0;0;0
300;write;1;1.9741e-05;1.9741e-05;1.9741e-05
300;trace;1;0;0;0
300;calc_total;1;11.0364;11.0364;11.0364
411;compErr;1;1.447e-06;1.447e-06;1.447e-06
411;init;1;0.0661917;0.0661917;0.0661917
411;update;1;1.37784;1.37784;1.37784
411;sync;1;0.0458996;0.0458996;0.0458996
411;evalKnownDf;1;0;0;0
411;write;1;1.5315e-05;1.5315e-05;1.5315e-05
411;trace;1;0;0;0
411;calc_total;1;1.42374;1.42374;1.42374
578;compErr;1;1.197e-06;1.197e-06;1.197e-06
578;init;1;0.0675456;0.0675456;0.0675456
578;update;1;1.37782;1.37782;1.37782
578;sync;1;12.8492;12.8492;12.8492
578;evalKnownDf;1;0;0;0
683;write;1;1.9355e-05;1.9355e-05;1.9355e-05
683;trace;1;0;0;0
683;calc_total;1;2.54705;2.54705;2.54705
546;compErr;1;2.119e-06;2.119e-06;2.119e-06
546;init;1;0.0670997;0.0670997;0.0670997
546;update;1;1.37483;1.37483;1.37483
546;sync;1;0.666935;0.666935;0.666935
546;evalKnownDf;1;0;0;0
546;write;1;1.9231e-05;1.9231e-05;1.9231e-05
546;trace;1;0;0;0
546;calc_total;1;2.04176;2.04176;2.04176
42;compErr;1;6.65e-07;6.65e-07;6.65e-07
42;init;1;0.0679288;0.0679288;0.0679288
42;update;1;1.39076;1.39076;1.39076
42;sync;1;0.63339;0.63339;0.63339
42;evalKnownDf;1;0;0;0
42;write;1;1.3858e-05;1.3858e-05;1.3858e-05
42;trace;1;0;0;0
42;calc_total;1;2.02415;2.02415;2.02415
20;compErr;1;1.004e-06;1.004e-06;1.004e-06
20;init;1;0.0661552;0.0661552;0.0661552
20;update;1;1.37555;1.37555;1.37555
20;sync;1;0.902604;0.902604;0.902604
20;evalKnownDf;1;0;0;0
20;write;1;1.7281e-05;1.7281e-05;1.7281e-05
20;trace;1;0;0;0
20;calc_total;1;2.27815;2.27815;2.27815
79;compErr;1;1.708e-06;1.708e-06;1.708e-06
79;init;1;0.0664395;0.0664395;0.0664395
79;update;1;1.36282;1.36282;1.36282
79;sync;1;0.99355;0.99355;0.99355
79;evalKnownDf;1;0;0;0
79;write;1;1.6828e-05;1.6828e-05;1.6828e-05
79;trace;1;0;0;0
79;calc_total;1;2.35637;2.35637;2.35637
142;compErr;1;2.275e-06;2.275e-06;2.275e-06
142;init;1;0.0685169;0.0685169;0.0685169
142;update;1;1.36277;1.36277;1.36277
142;sync;1;0.575393;0.575393;0.575393
142;evalKnownDf;1;0;0;0
142;write;1;1.8857e-05;1.8857e-05;1.8857e-05
142;trace;1;0;0;0
142;calc_total;1;1.93816;1.93816;1.93816
301;compErr;1;1.015e-06;1.015e-06;1.015e-06
301;init;1;0.0676892;0.0676892;0.0676892
301;update;1;1.38721;1.38721;1.38721
301;sync;1;9.51012;9.51012;9.51012
301;evalKnownDf;1;0;0;0
301;write;1;1.7421e-05;1.7421e-05;1.7421e-05
301;trace;1;0;0;0
301;calc_total;1;10.8973;10.8973;10.8973
412;compErr;1;1.547e-06;1.547e-06;1.547e-06
412;init;1;0.0666146;0.0666146;0.0666146
412;update;1;1.37714;1.37714;1.37714
412;sync;1;0.24504;0.24504;0.24504
412;evalKnownDf;1;0;0;0
412;write;1;1.591e-05;1.591e-05;1.591e-05
412;trace;1;0;0;0
412;calc_total;1;1.62218;1.62218;1.62218
578;write;1;1.632e-05;1.632e-05;1.632e-05
578;trace;1;0;0;0
578;calc_total;1;14.227;14.227;14.227
689;compErr;1;6.17e-07;6.17e-07;6.17e-07
689;init;1;0.0667543;0.0667543;0.0667543
689;update;1;1.38537;1.38537;1.38537
689;sync;1;0.685252;0.685252;0.685252
689;evalKnownDf;1;0;0;0
689;write;1;1.452e-05;1.452e-05;1.452e-05
689;trace;1;0;0;0
689;calc_total;1;2.07062;2.07062;2.07062
537;compErr;1;2.228e-06;2.228e-06;2.228e-06
537;init;1;0.0677721;0.0677721;0.0677721
537;update;1;1.37685;1.37685;1.37685
537;sync;1;0.0254813;0.0254813;0.0254813
537;evalKnownDf;1;0;0;0
537;write;1;1.6874e-05;1.6874e-05;1.6874e-05
537;trace;1;0;0;0
537;calc_total;1;1.40233;1.40233;1.40233
43;compErr;1;7.9e-07;7.9e-07;7.9e-07
43;init;1;0.0668098;0.0668098;0.0668098
43;update;1;1.38895;1.38895;1.38895
43;sync;1;0.00935635;0.00935635;0.00935635
43;evalKnownDf;1;0;0;0
43;write;1;1.4681e-05;1.4681e-05;1.4681e-05
43;trace;1;0;0;0
43;calc_total;1;1.3983;1.3983;1.3983
21;compErr;1;2.12e-06;2.12e-06;2.12e-06
21;init;1;0.0677557;0.0677557;0.0677557
21;update;1;1.36726;1.36726;1.36726
21;sync;1;1.45619;1.45619;1.45619
21;evalKnownDf;1;0;0;0
21;write;1;2.4048e-05;2.4048e-05;2.4048e-05
21;trace;1;0;0;0
21;calc_total;1;2.82345;2.82345;2.82345
80;compErr;1;1.314e-06;1.314e-06;1.314e-06
80;init;1;0.0676048;0.0676048;0.0676048
80;update;1;1.36483;1.36483;1.36483
80;sync;1;0.775369;0.775369;0.775369
80;evalKnownDf;1;0;0;0
80;write;1;1.4277e-05;1.4277e-05;1.4277e-05
80;trace;1;0;0;0
80;calc_total;1;2.1402;2.1402;2.1402
143;compErr;1;2.601e-06;2.601e-06;2.601e-06
143;init;1;0.0666025;0.0666025;0.0666025
143;update;1;1.35727;1.35727;1.35727
143;sync;1;1.00444;1.00444;1.00444
143;evalKnownDf;1;0;0;0
143;write;1;3.174e-05;3.174e-05;3.174e-05
143;trace;1;0;0;0
143;calc_total;1;2.36172;2.36172;2.36172
302;compErr;1;1.325e-06;1.325e-06;1.325e-06
302;init;1;0.0663707;0.0663707;0.0663707
302;update;1;1.37137;1.37137;1.37137
302;sync;1;9.45268;9.45268;9.45268
302;evalKnownDf;1;0;0;0
302;write;1;1.8542e-05;1.8542e-05;1.8542e-05
302;trace;1;0;0;0
302;calc_total;1;10.8241;10.8241;10.8241
413;compErr;1;1.586e-06;1.586e-06;1.586e-06
413;init;1;0.0666111;0.0666111;0.0666111
413;update;1;1.37924;1.37924;1.37924
413;sync;1;1.23363;1.23363;1.23363
413;evalKnownDf;1;0;0;0
413;write;1;1.5699e-05;1.5699e-05;1.5699e-05
413;trace;1;0;0;0
413;calc_total;1;2.61286;2.61286;2.61286
584;compErr;1;1.299e-06;1.299e-06;1.299e-06
584;init;1;0.0667412;0.0667412;0.0667412
584;update;1;1.37509;1.37509;1.37509
584;sync;1;10.544;10.544;10.544
673;compErr;1;1.394e-06;1.394e-06;1.394e-06
673;init;1;0.0666238;0.0666238;0.0666238
673;update;1;1.36249;1.36249;1.36249
673;sync;1;0.829052;0.829052;0.829052
673;evalKnownDf;1;0;0;0
673;write;1;1.447e-05;1.447e-05;1.447e-05
673;trace;1;0;0;0
673;calc_total;1;2.19155;2.19155;2.19155
530;compErr;1;1.633e-06;1.633e-06;1.633e-06
530;init;1;0.0663295;0.0663295;0.0663295
530;update;1;1.39053;1.39053;1.39053
530;sync;1;0.960409;0.960409;0.960409
530;evalKnownDf;1;0;0;0
530;write;1;1.479e-05;1.479e-05;1.479e-05
530;trace;1;0;0;0
530;calc_total;1;2.35094;2.35094;2.35094
44;compErr;1;8.2e-07;8.2e-07;8.2e-07
44;init;1;0.0666394;0.0666394;0.0666394
44;update;1;1.3847;1.3847;1.3847
44;sync;1;1.00227;1.00227;1.00227
44;evalKnownDf;1;0;0;0
44;write;1;1.4979e-05;1.4979e-05;1.4979e-05
44;trace;1;0;0;0
44;calc_total;1;2.38697;2.38697;2.38697
22;compErr;1;1.991e-06;1.991e-06;1.991e-06
22;init;1;0.0664643;0.0664643;0.0664643
22;update;1;1.38141;1.38141;1.38141
22;sync;1;1.87445;1.87445;1.87445
22;evalKnownDf;1;0;0;0
22;write;1;1.966e-05;1.966e-05;1.966e-05
22;trace;1;0;0;0
22;calc_total;1;3.25586;3.25586;3.25586
82;compErr;1;8.09e-07;8.09e-07;8.09e-07
82;init;1;0.0663374;0.0663374;0.0663374
82;update;1;1.37456;1.37456;1.37456
82;sync;1;2.26056;2.26056;2.26056
82;evalKnownDf;1;0;0;0
82;write;1;1.5154e-05;1.5154e-05;1.5154e-05
82;trace;1;0;0;0
82;calc_total;1;3.63513;3.63513;3.63513
223;compErr;1;1.245e-06;1.245e-06;1.245e-06
223;init;1;0.0672931;0.0672931;0.0672931
223;update;1;1.36723;1.36723;1.36723
223;sync;1;0.50528;0.50528;0.50528
223;evalKnownDf;1;0;0;0
223;write;1;1.6926e-05;1.6926e-05;1.6926e-05
223;trace;1;0;0;0
303;compErr;1;1.567e-06;1.567e-06;1.567e-06
303;init;1;0.0664349;0.0664349;0.0664349
303;update;1;1.36398;1.36398;1.36398
303;sync;1;9.39329;9.39329;9.39329
303;evalKnownDf;1;0;0;0
303;write;1;1.8248e-05;1.8248e-05;1.8248e-05
303;trace;1;0;0;0
303;calc_total;1;10.7573;10.7573;10.7573
414;compErr;1;1.911e-06;1.911e-06;1.911e-06
414;init;1;0.0663528;0.0663528;0.0663528
414;update;1;1.3755;1.3755;1.3755
414;sync;1;0.827129;0.827129;0.827129
414;evalKnownDf;1;0;0;0
414;write;1;1.7977e-05;1.7977e-05;1.7977e-05
414;trace;1;0;0;0
414;calc_total;1;2.20263;2.20263;2.20263
584;evalKnownDf;1;0;0;0
584;write;1;1.6185e-05;1.6185e-05;1.6185e-05
584;trace;1;0;0;0
584;calc_total;1;11.9191;11.9191;11.9191
677;compErr;1;1.557e-06;1.557e-06;1.557e-06
677;init;1;0.0666075;0.0666075;0.0666075
677;update;1;1.37831;1.37831;1.37831
677;sync;1;1.4855;1.4855;1.4855
677;evalKnownDf;1;0;0;0
677;write;1;2.0552e-05;2.0552e-05;2.0552e-05
677;trace;1;0;0;0
677;calc_total;1;2.86382;2.86382;2.86382
547;compErr;1;1.845e-06;1.845e-06;1.845e-06
547;init;1;0.0670927;0.0670927;0.0670927
547;update;1;1.37723;1.37723;1.37723
547;sync;1;0.631178;0.631178;0.631178
547;evalKnownDf;1;0;0;0
547;write;1;2.0439e-05;2.0439e-05;2.0439e-05
547;trace;1;0;0;0
547;calc_total;1;2.0084;2.0084;2.0084
45;compErr;1;8.89e-07;8.89e-07;8.89e-07
45;init;1;0.0669799;0.0669799;0.0669799
45;update;1;1.3825;1.3825;1.3825
45;sync;1;0.412951;0.412951;0.412951
45;evalKnownDf;1;0;0;0
45;write;1;1.6963e-05;1.6963e-05;1.6963e-05
45;trace;1;0;0;0
45;calc_total;1;1.79545;1.79545;1.79545
23;compErr;1;2.932e-06;2.932e-06;2.932e-06
23;init;1;0.0666455;0.0666455;0.0666455
23;update;1;1.37566;1.37566;1.37566
23;sync;1;2.60936;2.60936;2.60936
23;evalKnownDf;1;0;0;0
23;write;1;2.8809e-05;2.8809e-05;2.8809e-05
23;trace;1;0;0;0
23;calc_total;1;3.98502;3.98502;3.98502
83;compErr;1;1.157e-06;1.157e-06;1.157e-06
83;init;1;0.0676176;0.0676176;0.0676176
83;update;1;1.36411;1.36411;1.36411
83;sync;1;1.32091;1.32091;1.32091
83;evalKnownDf;1;0;0;0
83;write;1;1.9977e-05;1.9977e-05;1.9977e-05
83;trace;1;0;0;0
83;calc_total;1;2.68502;2.68502;2.68502
223;calc_total;1;1.87251;1.87251;1.87251
304;compErr;1;1.904e-06;1.904e-06;1.904e-06
304;init;1;0.0662359;0.0662359;0.0662359
304;update;1;1.36483;1.36483;1.36483
304;sync;1;7.85351;7.85351;7.85351
304;evalKnownDf;1;0;0;0
304;write;1;1.8709e-05;1.8709e-05;1.8709e-05
304;trace;1;0;0;0
304;calc_total;1;9.21834;9.21834;9.21834
388;compErr;1;1.285e-06;1.285e-06;1.285e-06
388;init;1;0.0660578;0.0660578;0.0660578
388;update;1;1.37732;1.37732;1.37732
388;sync;1;11.025;11.025;11.025
388;evalKnownDf;1;0;0;0
388;write;1;1.5414e-05;1.5414e-05;1.5414e-05
388;trace;1;0;0;0
388;calc_total;1;12.4023;12.4023;12.4023
415;compErr;1;2.153e-06;2.153e-06;2.153e-06
415;init;1;0.0662945;0.0662945;0.0662945
415;update;1;1.37819;1.37819;1.37819
415;sync;1;0.531244;0.531244;0.531244
415;evalKnownDf;1;0;0;0
415;write;1;2.0153e-05;2.0153e-05;2.0153e-05
415;trace;1;0;0;0
415;calc_total;1;1.90944;1.90944;1.90944
579;compErr;1;2.389e-06;2.389e-06;2.389e-06
579;init;1;0.066561;0.066561;0.066561
579;update;1;1.36001;1.36001;1.36001
579;sync;1;12.9167;12.9167;12.9167
579;evalKnownDf;1;0;0;0
579;write;1;1.9629e-05;1.9629e-05;1.9629e-05
579;trace;1;0;0;0
579;calc_total;1;14.2767;14.2767;14.2767
678;compErr;1;1.633e-06;1.633e-06;1.633e-06
678;init;1;0.0665504;0.0665504;0.0665504
678;update;1;1.36071;1.36071;1.36071
678;sync;1;0.53458;0.53458;0.53458
678;evalKnownDf;1;0;0;0
678;write;1;1.874e-05;1.874e-05;1.874e-05
678;trace;1;0;0;0
678;calc_total;1;1.89529;1.89529;1.89529
538;compErr;1;1.124e-06;1.124e-06;1.124e-06
538;init;1;0.0676553;0.0676553;0.0676553
538;update;1;1.39061;1.39061;1.39061
538;sync;1;0.269283;0.269283;0.269283
538;evalKnownDf;1;0;0;0
538;write;1;1.3447e-05;1.3447e-05;1.3447e-05
538;trace;1;0;0;0
46;compErr;1;1.678e-06;1.678e-06;1.678e-06
46;init;1;0.0668491;0.0668491;0.0668491
46;update;1;1.36213;1.36213;1.36213
46;sync;1;0.612706;0.612706;0.612706
46;evalKnownDf;1;0;0;0
46;write;1;1.6818e-05;1.6818e-05;1.6818e-05
46;trace;1;0;0;0
46;calc_total;1;1.97484;1.97484;1.97484
84;compErr;1;1.346e-06;1.346e-06;1.346e-06
84;init;1;0.0665597;0.0665597;0.0665597
84;update;1;1.37507;1.37507;1.37507
84;sync;1;1.36058;1.36058;1.36058
84;evalKnownDf;1;0;0;0
84;write;1;2.5067e-05;2.5067e-05;2.5067e-05
84;trace;1;0;0;0
84;calc_total;1;2.73565;2.73565;2.73565
228;compErr;1;1.148e-06;1.148e-06;1.148e-06
228;init;1;0.0664857;0.0664857;0.0664857
228;update;1;1.37946;1.37946;1.37946
228;sync;1;0.791492;0.791492;0.791492
228;evalKnownDf;1;0;0;0
228;write;1;2.0911e-05;2.0911e-05;2.0911e-05
228;trace;1;0;0;0
228;calc_total;1;2.17095;2.17095;2.17095
306;compErr;1;1.512e-06;1.512e-06;1.512e-06
306;init;1;0.0675724;0.0675724;0.0675724
306;update;1;1.38517;1.38517;1.38517
306;sync;1;12.0785;12.0785;12.0785
306;evalKnownDf;1;0;0;0
306;write;1;1.6378e-05;1.6378e-05;1.6378e-05
306;trace;1;0;0;0
306;calc_total;1;13.4637;13.4637;13.4637
391;compErr;1;1.726e-06;1.726e-06;1.726e-06
391;init;1;0.0663853;0.0663853;0.0663853
391;update;1;1.38436;1.38436;1.38436
391;sync;1;10.9103;10.9103;10.9103
391;evalKnownDf;1;0;0;0
391;write;1;2.1897e-05;2.1897e-05;2.1897e-05
391;trace;1;0;0;0
391;calc_total;1;12.2947;12.2947;12.2947
417;compErr;1;1.332e-06;1.332e-06;1.332e-06
417;init;1;0.0664002;0.0664002;0.0664002
417;update;1;1.38947;1.38947;1.38947
417;sync;1;0.479789;0.479789;0.479789
417;evalKnownDf;1;0;0;0
417;write;1;1.9049e-05;1.9049e-05;1.9049e-05
417;trace;1;0;0;0
417;calc_total;1;1.86926;1.86926;1.86926
580;compErr;1;1.156e-06;1.156e-06;1.156e-06
580;init;1;0.066633;0.066633;0.066633
580;update;1;1.35466;1.35466;1.35466
580;sync;1;11.8611;11.8611;11.8611
580;evalKnownDf;1;0;0;0
580;write;1;2.0648e-05;2.0648e-05;2.0648e-05
580;trace;1;0;0;0
580;calc_total;1;13.2157;13.2157;13.2157
680;compErr;1;1.261e-06;1.261e-06;1.261e-06
680;init;1;0.066515;0.066515;0.066515
680;update;1;1.36166;1.36166;1.36166
680;sync;1;0.51337;0.51337;0.51337
680;evalKnownDf;1;0;0;0
680;write;1;1.767e-05;1.767e-05;1.767e-05
680;trace;1;0;0;0
680;calc_total;1;1.87503;1.87503;1.87503
538;calc_total;1;1.6599;1.6599;1.6599
47;compErr;1;2.477e-06;2.477e-06;2.477e-06
47;init;1;0.0678156;0.0678156;0.0678156
47;update;1;1.36796;1.36796;1.36796
47;sync;1;0.629969;0.629969;0.629969
47;evalKnownDf;1;0;0;0
47;write;1;3.2254e-05;3.2254e-05;3.2254e-05
47;trace;1;0;0;0
47;calc_total;1;1.99793;1.99793;1.99793
85;compErr;1;1.367e-06;1.367e-06;1.367e-06
85;init;1;0.0665088;0.0665088;0.0665088
85;update;1;1.36005;1.36005;1.36005
85;sync;1;4.00141;4.00141;4.00141
85;evalKnownDf;1;0;0;0
85;write;1;2.1615e-05;2.1615e-05;2.1615e-05
85;trace;1;0;0;0
85;calc_total;1;5.36146;5.36146;5.36146
229;compErr;1;1.878e-06;1.878e-06;1.878e-06
229;init;1;0.0677553;0.0677553;0.0677553
229;update;1;1.38934;1.38934;1.38934
229;sync;1;0.551611;0.551611;0.551611
229;evalKnownDf;1;0;0;0
229;write;1;1.8508e-05;1.8508e-05;1.8508e-05
229;trace;1;0;0;0
229;calc_total;1;1.94095;1.94095;1.94095
307;compErr;1;1.012e-06;1.012e-06;1.012e-06
307;init;1;0.0664667;0.0664667;0.0664667
307;update;1;1.37762;1.37762;1.37762
307;sync;1;10.9246;10.9246;10.9246
307;evalKnownDf;1;0;0;0
307;write;1;1.9144e-05;1.9144e-05;1.9144e-05
307;trace;1;0;0;0
307;calc_total;1;12.3022;12.3022;12.3022
393;compErr;1;1.128e-06;1.128e-06;1.128e-06
393;init;1;0.0664074;0.0664074;0.0664074
393;update;1;1.38171;1.38171;1.38171
393;sync;1;10.8572;10.8572;10.8572
393;evalKnownDf;1;0;0;0
393;write;1;1.6464e-05;1.6464e-05;1.6464e-05
393;trace;1;0;0;0
393;calc_total;1;12.2389;12.2389;12.2389
420;compErr;1;1.109e-06;1.109e-06;1.109e-06
420;init;1;0.0664332;0.0664332;0.0664332
420;update;1;1.35982;1.35982;1.35982
420;sync;1;1.67427;1.67427;1.67427
420;evalKnownDf;1;0;0;0
420;write;1;2.0839e-05;2.0839e-05;2.0839e-05
420;trace;1;0;0;0
420;calc_total;1;3.03409;3.03409;3.03409
581;compErr;1;1.452e-06;1.452e-06;1.452e-06
581;init;1;0.0664305;0.0664305;0.0664305
581;update;1;1.35582;1.35582;1.35582
581;sync;1;11.7376;11.7376;11.7376
581;evalKnownDf;1;0;0;0
581;write;1;1.9405e-05;1.9405e-05;1.9405e-05
581;trace;1;0;0;0
581;calc_total;1;13.0934;13.0934;13.0934
681;compErr;1;9.71e-07;9.71e-07;9.71e-07
681;init;1;0.0664694;0.0664694;0.0664694
681;update;1;1.36412;1.36412;1.36412
681;sync;1;1.10401;1.10401;1.10401
681;evalKnownDf;1;0;0;0
681;write;1;1.8313e-05;1.8313e-05;1.8313e-05
681;trace;1;0;0;0
681;calc_total;1;2.46813;2.46813;2.46813
531;compErr;1;1.095e-06;1.095e-06;1.095e-06
531;init;1;0.0666895;0.0666895;0.0666895
531;update;1;1.38317;1.38317;1.38317
531;sync;1;0.0684469;0.0684469;0.0684469
531;evalKnownDf;1;0;0;0
531;write;1;1.6378e-05;1.6378e-05;1.6378e-05
531;trace;1;0;0;0
531;calc_total;1;1.45162;1.45162;1.45162
86;compErr;1;1.865e-06;1.865e-06;1.865e-06
86;init;1;0.0665326;0.0665326;0.0665326
86;update;1;1.361;1.361;1.361
86;sync;1;1.13412;1.13412;1.13412
86;evalKnownDf;1;0;0;0
86;write;1;1.9083e-05;1.9083e-05;1.9083e-05
86;trace;1;0;0;0
86;calc_total;1;2.49512;2.49512;2.49512
231;compErr;1;2.95e-06;2.95e-06;2.95e-06
231;init;1;0.0680806;0.0680806;0.0680806
231;update;1;1.37061;1.37061;1.37061
231;sync;1;0.457587;0.457587;0.457587
231;evalKnownDf;1;0;0;0
231;write;1;1.9631e-05;1.9631e-05;1.9631e-05
231;trace;1;0;0;0
231;calc_total;1;1.8282;1.8282;1.8282
308;compErr;1;1.264e-06;1.264e-06;1.264e-06
308;init;1;0.0666467;0.0666467;0.0666467
308;update;1;1.36352;1.36352;1.36352
308;sync;1;11.7686;11.7686;11.7686
308;evalKnownDf;1;0;0;0
308;write;1;1.7133e-05;1.7133e-05;1.7133e-05
308;trace;1;0;0;0
308;calc_total;1;13.1322;13.1322;13.1322
396;compErr;1;1.125e-06;1.125e-06;1.125e-06
396;init;1;0.0664885;0.0664885;0.0664885
396;update;1;1.37573;1.37573;1.37573
396;sync;1;10.4848;10.4848;10.4848
396;evalKnownDf;1;0;0;0
396;write;1;2.0259e-05;2.0259e-05;2.0259e-05
396;trace;1;0;0;0
396;calc_total;1;11.8605;11.8605;11.8605
423;compErr;1;1.673e-06;1.673e-06;1.673e-06
423;init;1;0.0666615;0.0666615;0.0666615
423;update;1;1.37418;1.37418;1.37418
423;sync;1;0.708177;0.708177;0.708177
423;evalKnownDf;1;0;0;0
423;write;1;1.8916e-05;1.8916e-05;1.8916e-05
423;trace;1;0;0;0
423;calc_total;1;2.08235;2.08235;2.08235
582;compErr;1;1.593e-06;1.593e-06;1.593e-06
582;init;1;0.0666642;0.0666642;0.0666642
582;update;1;1.35317;1.35317;1.35317
582;sync;1;11.4577;11.4577;11.4577
582;evalKnownDf;1;0;0;0
582;write;1;1.903e-05;1.903e-05;1.903e-05
582;trace;1;0;0;0
582;calc_total;1;12.8109;12.8109;12.8109
682;compErr;1;1.555e-06;1.555e-06;1.555e-06
682;init;1;0.0665863;0.0665863;0.0665863
682;update;1;1.35876;1.35876;1.35876
682;sync;1;0.45027;0.45027;0.45027
682;evalKnownDf;1;0;0;0
682;write;1;2.1695e-05;2.1695e-05;2.1695e-05
682;trace;1;0;0;0
682;calc_total;1;1.80903;1.80903;1.80903
549;compErr;1;2.262e-06;2.262e-06;2.262e-06
549;init;1;0.0682593;0.0682593;0.0682593
549;update;1;1.36465;1.36465;1.36465
549;sync;1;0.657234;0.657234;0.657234
549;evalKnownDf;1;0;0;0
549;write;1;2.0408e-05;2.0408e-05;2.0408e-05
549;trace;1;0;0;0
549;calc_total;1;2.02189;2.02189;2.02189
87;compErr;1;1.231e-06;1.231e-06;1.231e-06
87;init;1;0.0685941;0.0685941;0.0685941
87;update;1;1.36849;1.36849;1.36849
87;sync;1;1.38124;1.38124;1.38124
87;evalKnownDf;1;0;0;0
87;write;1;1.7418e-05;1.7418e-05;1.7418e-05
87;trace;1;0;0;0
87;calc_total;1;2.74973;2.74973;2.74973
232;compErr;1;1.867e-06;1.867e-06;1.867e-06
232;init;1;0.0662018;0.0662018;0.0662018
232;update;1;1.37152;1.37152;1.37152
232;sync;1;1.54751;1.54751;1.54751
232;evalKnownDf;1;0;0;0
232;write;1;2.0267e-05;2.0267e-05;2.0267e-05
232;trace;1;0;0;0
232;calc_total;1;2.91902;2.91902;2.91902
309;compErr;1;8.19e-07;8.19e-07;8.19e-07
309;init;1;0.0680215;0.0680215;0.0680215
309;update;1;1.37013;1.37013;1.37013
309;sync;1;11.1199;11.1199;11.1199
309;evalKnownDf;1;0;0;0
309;write;1;1.6864e-05;1.6864e-05;1.6864e-05
309;trace;1;0;0;0
309;calc_total;1;12.49;12.49;12.49
399;compErr;1;1.441e-06;1.441e-06;1.441e-06
399;init;1;0.0663058;0.0663058;0.0663058
399;update;1;1.37146;1.37146;1.37146
399;sync;1;12.3386;12.3386;12.3386
399;evalKnownDf;1;0;0;0
399;write;1;1.7018e-05;1.7018e-05;1.7018e-05
399;trace;1;0;0;0
399;calc_total;1;13.7101;13.7101;13.7101
425;compErr;1;1.192e-06;1.192e-06;1.192e-06
425;init;1;0.0665887;0.0665887;0.0665887
425;update;1;1.37464;1.37464;1.37464
425;sync;1;0.779574;0.779574;0.779574
425;evalKnownDf;1;0;0;0
425;write;1;1.6973e-05;1.6973e-05;1.6973e-05
425;trace;1;0;0;0
425;calc_total;1;2.15421;2.15421;2.15421
583;compErr;1;1.602e-06;1.602e-06;1.602e-06
583;init;1;0.067728;0.067728;0.067728
583;update;1;1.3644;1.3644;1.3644
583;sync;1;11.8821;11.8821;11.8821
583;evalKnownDf;1;0;0;0
583;write;1;2.0572e-05;2.0572e-05;2.0572e-05
583;trace;1;0;0;0
583;calc_total;1;13.2465;13.2465;13.2465
684;compErr;1;7.82e-07;7.82e-07;7.82e-07
684;init;1;0.0665249;0.0665249;0.0665249
684;update;1;1.38002;1.38002;1.38002
684;sync;1;0.575532;0.575532;0.575532
684;evalKnownDf;1;0;0;0
684;write;1;2.0555e-05;2.0555e-05;2.0555e-05
684;trace;1;0;0;0
684;calc_total;1;1.95555;1.95555;1.95555
528;compErr;1;1.671e-06;1.671e-06;1.671e-06
528;init;1;0.0667175;0.0667175;0.0667175
528;update;1;1.3932;1.3932;1.3932
528;sync;1;0.133834;0.133834;0.133834
528;evalKnownDf;1;0;0;0
528;write;1;1.3349e-05;1.3349e-05;1.3349e-05
528;trace;1;0;0;0
528;calc_total;1;1.52703;1.52703;1.52703
88;compErr;1;1.424e-06;1.424e-06;1.424e-06
88;init;1;0.0677548;0.0677548;0.0677548
88;update;1;1.37979;1.37979;1.37979
88;sync;1;0.746145;0.746145;0.746145
88;evalKnownDf;1;0;0;0
88;write;1;1.7977e-05;1.7977e-05;1.7977e-05
88;trace;1;0;0;0
88;calc_total;1;2.12594;2.12594;2.12594
233;compErr;1;7.14e-07;7.14e-07;7.14e-07
233;init;1;0.0665254;0.0665254;0.0665254
233;update;1;1.38726;1.38726;1.38726
233;sync;1;1.87763;1.87763;1.87763
233;evalKnownDf;1;0;0;0
233;write;1;1.6448e-05;1.6448e-05;1.6448e-05
233;trace;1;0;0;0
233;calc_total;1;3.26489;3.26489;3.26489
310;compErr;1;1.633e-06;1.633e-06;1.633e-06
310;init;1;0.0666555;0.0666555;0.0666555
310;update;1;1.3773;1.3773;1.3773
310;sync;1;11.6169;11.6169;11.6169
310;evalKnownDf;1;0;0;0
310;write;1;1.7832e-05;1.7832e-05;1.7832e-05
310;trace;1;0;0;0
310;calc_total;1;12.9942;12.9942;12.9942
400;compErr;1;8.86e-07;8.86e-07;8.86e-07
400;init;1;0.0670685;0.0670685;0.0670685
400;update;1;1.38643;1.38643;1.38643
400;sync;1;14.2681;14.2681;14.2681
400;evalKnownDf;1;0;0;0
400;write;1;1.6043e-05;1.6043e-05;1.6043e-05
400;trace;1;0;0;0
400;calc_total;1;15.6545;15.6545;15.6545
428;compErr;1;1.401e-06;1.401e-06;1.401e-06
428;init;1;0.0666984;0.0666984;0.0666984
428;update;1;1.36656;1.36656;1.36656
428;sync;1;1.53457;1.53457;1.53457
428;evalKnownDf;1;0;0;0
428;write;1;2.8317e-05;2.8317e-05;2.8317e-05
428;trace;1;0;0;0
428;calc_total;1;2.90113;2.90113;2.90113
585;compErr;1;7.53e-07;7.53e-07;7.53e-07
585;init;1;0.0665854;0.0665854;0.0665854
585;update;1;1.37418;1.37418;1.37418
585;sync;1;11.628;11.628;11.628
585;evalKnownDf;1;0;0;0
585;write;1;1.8327e-05;1.8327e-05;1.8327e-05
585;trace;1;0;0;0
585;calc_total;1;13.0021;13.0021;13.0021
685;compErr;1;1.477e-06;1.477e-06;1.477e-06
685;init;1;0.0676349;0.0676349;0.0676349
685;update;1;1.38727;1.38727;1.38727
685;sync;1;1.60637;1.60637;1.60637
685;evalKnownDf;1;0;0;0
685;write;1;1.587e-05;1.587e-05;1.587e-05
685;trace;1;0;0;0
685;calc_total;1;2.99364;2.99364;2.99364
532;compErr;1;2.375e-06;2.375e-06;2.375e-06
532;init;1;0.0666596;0.0666596;0.0666596
532;update;1;1.37961;1.37961;1.37961
532;sync;1;0.613799;0.613799;0.613799
532;evalKnownDf;1;0;0;0
532;write;1;1.9442e-05;1.9442e-05;1.9442e-05
532;trace;1;0;0;0
532;calc_total;1;1.99341;1.99341;1.99341
89;compErr;1;1.562e-06;1.562e-06;1.562e-06
89;init;1;0.0664903;0.0664903;0.0664903
89;update;1;1.36743;1.36743;1.36743
89;sync;1;1.04791;1.04791;1.04791
89;evalKnownDf;1;0;0;0
89;write;1;1.8004e-05;1.8004e-05;1.8004e-05
89;trace;1;0;0;0
89;calc_total;1;2.41533;2.41533;2.41533
311;compErr;1;2.153e-06;2.153e-06;2.153e-06
311;init;1;0.0663289;0.0663289;0.0663289
311;update;1;1.3602;1.3602;1.3602
311;sync;1;12.2513;12.2513;12.2513
311;evalKnownDf;1;0;0;0
311;write;1;2.4752e-05;2.4752e-05;2.4752e-05
311;trace;1;0;0;0
311;calc_total;1;13.6115;13.6115;13.6115
404;compErr;1;8.69e-07;8.69e-07;8.69e-07
404;init;1;0.0679555;0.0679555;0.0679555
404;update;1;1.36002;1.36002;1.36002
404;sync;1;11.1312;11.1312;11.1312
404;evalKnownDf;1;0;0;0
404;write;1;1.6181e-05;1.6181e-05;1.6181e-05
404;trace;1;0;0;0
404;calc_total;1;12.4912;12.4912;12.4912
429;compErr;1;1.466e-06;1.466e-06;1.466e-06
429;init;1;0.0669319;0.0669319;0.0669319
429;update;1;1.37297;1.37297;1.37297
429;sync;1;0.590008;0.590008;0.590008
429;evalKnownDf;1;0;0;0
429;write;1;2.0812e-05;2.0812e-05;2.0812e-05
429;trace;1;0;0;0
429;calc_total;1;1.96298;1.96298;1.96298
588;compErr;1;2.382e-06;2.382e-06;2.382e-06
588;init;1;0.0671068;0.0671068;0.0671068
588;update;1;1.37361;1.37361;1.37361
588;sync;1;10.6001;10.6001;10.6001
588;evalKnownDf;1;0;0;0
588;write;1;2.2515e-05;2.2515e-05;2.2515e-05
588;trace;1;0;0;0
588;calc_total;1;11.9737;11.9737;11.9737
686;compErr;1;8.26e-07;8.26e-07;8.26e-07
686;init;1;0.0676034;0.0676034;0.0676034
686;update;1;1.38851;1.38851;1.38851
686;sync;1;0.75833;0.75833;0.75833
686;evalKnownDf;1;0;0;0
686;write;1;1.5855e-05;1.5855e-05;1.5855e-05
686;trace;1;0;0;0
686;calc_total;1;2.14684;2.14684;2.14684
533;compErr;1;8.99e-07;8.99e-07;8.99e-07
533;init;1;0.0664814;0.0664814;0.0664814
533;update;1;1.37433;1.37433;1.37433
533;sync;1;0.201279;0.201279;0.201279
533;evalKnownDf;1;0;0;0
533;write;1;1.5763e-05;1.5763e-05;1.5763e-05
533;trace;1;0;0;0
533;calc_total;1;1.57561;1.57561;1.57561
91;compErr;1;1.066e-06;1.066e-06;1.066e-06
91;init;1;0.0667981;0.0667981;0.0667981
91;update;1;1.38227;1.38227;1.38227
91;sync;1;1.07938;1.07938;1.07938
91;evalKnownDf;1;0;0;0
91;write;1;1.7945e-05;1.7945e-05;1.7945e-05
91;trace;1;0;0;0
91;calc_total;1;2.46166;2.46166;2.46166
405;compErr;1;1.031e-06;1.031e-06;1.031e-06
405;init;1;0.0664501;0.0664501;0.0664501
405;update;1;1.35933;1.35933;1.35933
405;sync;1;11.8528;11.8528;11.8528
405;evalKnownDf;1;0;0;0
405;write;1;1.7838e-05;1.7838e-05;1.7838e-05
405;trace;1;0;0;0
405;calc_total;1;13.2121;13.2121;13.2121
430;compErr;1;2.254e-06;2.254e-06;2.254e-06
430;init;1;0.0670739;0.0670739;0.0670739
430;update;1;1.36393;1.36393;1.36393
430;sync;1;0.478349;0.478349;0.478349
430;evalKnownDf;1;0;0;0
430;write;1;1.9503e-05;1.9503e-05;1.9503e-05
430;trace;1;0;0;0
430;calc_total;1;1.84228;1.84228;1.84228
591;compErr;1;9.37e-07;9.37e-07;9.37e-07
591;init;1;0.0667463;0.0667463;0.0667463
591;update;1;1.36856;1.36856;1.36856
591;sync;1;10.8058;10.8058;10.8058
591;evalKnownDf;1;0;0;0
591;write;1;1.7717e-05;1.7717e-05;1.7717e-05
591;trace;1;0;0;0
591;calc_total;1;12.1743;12.1743;12.1743
687;compErr;1;1.47e-06;1.47e-06;1.47e-06
687;init;1;0.0677492;0.0677492;0.0677492
687;update;1;1.38966;1.38966;1.38966
687;sync;1;1.63943;1.63943;1.63943
687;evalKnownDf;1;0;0;0
687;write;1;1.5332e-05;1.5332e-05;1.5332e-05
687;trace;1;0;0;0
687;calc_total;1;3.02909;3.02909;3.02909
534;compErr;1;1.495e-06;1.495e-06;1.495e-06
534;init;1;0.0665526;0.0665526;0.0665526
534;update;1;1.38782;1.38782;1.38782
534;sync;1;0.468482;0.468482;0.468482
534;evalKnownDf;1;0;0;0
534;write;1;1.5121e-05;1.5121e-05;1.5121e-05
534;trace;1;0;0;0
534;calc_total;1;1.8563;1.8563;1.8563
92;compErr;1;1.086e-06;1.086e-06;1.086e-06
92;init;1;0.067374;0.067374;0.067374
92;update;1;1.36654;1.36654;1.36654
92;sync;1;1.39118;1.39118;1.39118
92;evalKnownDf;1;0;0;0
92;write;1;1.9278e-05;1.9278e-05;1.9278e-05
92;trace;1;0;0;0
92;calc_total;1;2.75772;2.75772;2.75772
406;compErr;1;2.177e-06;2.177e-06;2.177e-06
406;init;1;0.0665993;0.0665993;0.0665993
406;update;1;1.37366;1.37366;1.37366
406;sync;1;11.4274;11.4274;11.4274
406;evalKnownDf;1;0;0;0
406;write;1;1.803e-05;1.803e-05;1.803e-05
406;trace;1;0;0;0
406;calc_total;1;12.801;12.801;12.801
431;compErr;1;1.567e-06;1.567e-06;1.567e-06
431;init;1;0.0667337;0.0667337;0.0667337
431;update;1;1.36467;1.36467;1.36467
431;sync;1;0.546986;0.546986;0.546986
431;evalKnownDf;1;0;0;0
431;write;1;2.4524e-05;2.4524e-05;2.4524e-05
431;trace;1;0;0;0
431;calc_total;1;1.91166;1.91166;1.91166
592;compErr;1;1.852e-06;1.852e-06;1.852e-06
592;init;1;0.0662366;0.0662366;0.0662366
592;update;1;1.38143;1.38143;1.38143
592;sync;1;9.91499;9.91499;9.91499
592;evalKnownDf;1;0;0;0
592;write;1;1.7078e-05;1.7078e-05;1.7078e-05
592;trace;1;0;0;0
592;calc_total;1;11.2964;11.2964;11.2964
688;compErr;1;1.389e-06;1.389e-06;1.389e-06
688;init;1;0.0662707;0.0662707;0.0662707
688;update;1;1.36761;1.36761;1.36761
688;sync;1;0.396402;0.396402;0.396402
688;evalKnownDf;1;0;0;0
688;write;1;1.6341e-05;1.6341e-05;1.6341e-05
688;trace;1;0;0;0
688;calc_total;1;1.76401;1.76401;1.76401
535;compErr;1;1.177e-06;1.177e-06;1.177e-06
535;init;1;0.0664947;0.0664947;0.0664947
535;update;1;1.38601;1.38601;1.38601
535;sync;1;1.46574;1.46574;1.46574
535;evalKnownDf;1;0;0;0
535;write;1;1.5194e-05;1.5194e-05;1.5194e-05
535;trace;1;0;0;0
535;calc_total;1;2.85175;2.85175;2.85175
93;compErr;1;1.175e-06;1.175e-06;1.175e-06
93;init;1;0.0678011;0.0678011;0.0678011
93;update;1;1.37411;1.37411;1.37411
93;sync;1;2.43428;2.43428;2.43428
93;evalKnownDf;1;0;0;0
93;write;1;1.8273e-05;1.8273e-05;1.8273e-05
93;trace;1;0;0;0
93;calc_total;1;3.80839;3.80839;3.80839
407;compErr;1;1.584e-06;1.584e-06;1.584e-06
407;init;1;0.0665101;0.0665101;0.0665101
407;update;1;1.36467;1.36467;1.36467
407;sync;1;11.5229;11.5229;11.5229
407;evalKnownDf;1;0;0;0
407;write;1;2.0925e-05;2.0925e-05;2.0925e-05
407;trace;1;0;0;0
407;calc_total;1;12.8876;12.8876;12.8876
690;compErr;1;8.71e-07;8.71e-07;8.71e-07
690;init;1;0.0682422;0.0682422;0.0682422
690;update;1;1.38447;1.38447;1.38447
690;sync;1;0.469706;0.469706;0.469706
690;evalKnownDf;1;0;0;0
690;write;1;1.5195e-05;1.5195e-05;1.5195e-05
690;trace;1;0;0;0
690;calc_total;1;1.85418;1.85418;1.85418
539;compErr;1;1.527e-06;1.527e-06;1.527e-06
539;init;1;0.0667086;0.0667086;0.0667086
539;update;1;1.3745;1.3745;1.3745
539;sync;1;0.531979;0.531979;0.531979
539;evalKnownDf;1;0;0;0
539;write;1;1.5856e-05;1.5856e-05;1.5856e-05
539;trace;1;0;0;0
539;calc_total;1;1.90648;1.90648;1.90648
94;compErr;1;2.077e-06;2.077e-06;2.077e-06
94;init;1;0.066644;0.066644;0.066644
94;update;1;1.37103;1.37103;1.37103
94;sync;1;1.39085;1.39085;1.39085
94;evalKnownDf;1;0;0;0
94;write;1;2.031e-05;2.031e-05;2.031e-05
94;trace;1;0;0;0
94;calc_total;1;2.76188;2.76188;2.76188
691;compErr;1;7.18e-07;7.18e-07;7.18e-07
691;init;1;0.066689;0.066689;0.066689
691;update;1;1.38604;1.38604;1.38604
691;sync;1;0.710749;0.710749;0.710749
691;evalKnownDf;1;0;0;0
691;write;1;1.5116e-05;1.5116e-05;1.5116e-05
691;trace;1;0;0;0
691;calc_total;1;2.09679;2.09679;2.09679
540;compErr;1;2.051e-06;2.051e-06;2.051e-06
540;init;1;0.0665386;0.0665386;0.0665386
540;update;1;1.36082;1.36082;1.36082
540;sync;1;1.5549;1.5549;1.5549
540;evalKnownDf;1;0;0;0
540;write;1;2.5856e-05;2.5856e-05;2.5856e-05
540;trace;1;0;0;0
540;calc_total;1;2.91572;2.91572;2.91572
95;compErr;1;1.799e-06;1.799e-06;1.799e-06
95;init;1;0.0665789;0.0665789;0.0665789
95;update;1;1.36338;1.36338;1.36338
95;sync;1;1.16938;1.16938;1.16938
95;evalKnownDf;1;0;0;0
95;write;1;2.8924e-05;2.8924e-05;2.8924e-05
95;trace;1;0;0;0
95;calc_total;1;2.53276;2.53276;2.53276
55;compErr;1;2.278e-06;2.278e-06;2.278e-06
55;init;1;0.0665964;0.0665964;0.0665964
55;update;1;1.37338;1.37338;1.37338
55;sync;1;1.26987;1.26987;1.26987
55;evalKnownDf;1;0;0;0
55;write;1;2.3298e-05;2.3298e-05;2.3298e-05
55;trace;1;0;0;0
55;calc_total;1;2.64325;2.64325;2.64325
97;compErr;1;7.59e-07;7.59e-07;7.59e-07
97;init;1;0.0663935;0.0663935;0.0663935
97;update;1;1.35594;1.35594;1.35594
97;sync;1;1.78576;1.78576;1.78576
97;evalKnownDf;1;0;0;0
97;write;1;1.747e-05;1.747e-05;1.747e-05
97;trace;1;0;0;0
97;calc_total;1;3.1417;3.1417;3.1417
59;compErr;1;2.229e-06;2.229e-06;2.229e-06
59;init;1;0.0665456;0.0665456;0.0665456
59;update;1;1.35769;1.35769;1.35769
59;sync;1;1.20979;1.20979;1.20979
59;evalKnownDf;1;0;0;0
59;write;1;3.0333e-05;3.0333e-05;3.0333e-05
59;trace;1;0;0;0
59;calc_total;1;2.56748;2.56748;2.56748
100;compErr;1;1.462e-06;1.462e-06;1.462e-06
100;init;1;0.0660374;0.0660374;0.0660374
100;update;1;1.37811;1.37811;1.37811
100;sync;1;1.25165;1.25165;1.25165
100;evalKnownDf;1;0;0;0
100;write;1;1.559e-05;1.559e-05;1.559e-05
100;trace;1;0;0;0
100;calc_total;1;2.62976;2.62976;2.62976
175;compErr;1;1.575e-06;1.575e-06;1.575e-06
175;init;1;0.0662459;0.0662459;0.0662459
175;update;1;1.36132;1.36132;1.36132
175;sync;1;0.358449;0.358449;0.358449
175;evalKnownDf;1;0;0;0
175;write;1;1.7489e-05;1.7489e-05;1.7489e-05
175;trace;1;0;0;0
175;calc_total;1;1.71977;1.71977;1.71977
60;compErr;1;8.31e-07;8.31e-07;8.31e-07
60;init;1;0.0677847;0.0677847;0.0677847
60;update;1;1.3649;1.3649;1.3649
60;sync;1;0.526628;0.526628;0.526628
60;evalKnownDf;1;0;0;0
60;write;1;1.8211e-05;1.8211e-05;1.8211e-05
60;trace;1;0;0;0
60;calc_total;1;1.89153;1.89153;1.89153
103;compErr;1;9.41e-07;9.41e-07;9.41e-07
103;init;1;0.0661318;0.0661318;0.0661318
103;update;1;1.36246;1.36246;1.36246
103;sync;1;0.556611;0.556611;0.556611
103;evalKnownDf;1;0;0;0
103;write;1;1.7986e-05;1.7986e-05;1.7986e-05
103;trace;1;0;0;0
103;calc_total;1;1.91907;1.91907;1.91907
183;compErr;1;1.838e-06;1.838e-06;1.838e-06
183;init;1;0.0671508;0.0671508;0.0671508
183;update;1;1.37917;1.37917;1.37917
183;sync;1;0.699433;0.699433;0.699433
183;evalKnownDf;1;0;0;0
183;write;1;1.9447e-05;1.9447e-05;1.9447e-05
183;trace;1;0;0;0
183;calc_total;1;2.0786;2.0786;2.0786
61;compErr;1;1.141e-06;1.141e-06;1.141e-06
61;init;1;0.0665255;0.0665255;0.0665255
61;update;1;1.36163;1.36163;1.36163
61;sync;1;1.36128;1.36128;1.36128
61;evalKnownDf;1;0;0;0
61;write;1;1.9857e-05;1.9857e-05;1.9857e-05
61;trace;1;0;0;0
61;calc_total;1;2.72291;2.72291;2.72291
105;compErr;1;8.74e-07;8.74e-07;8.74e-07
105;init;1;0.0666648;0.0666648;0.0666648
105;update;1;1.37707;1.37707;1.37707
105;sync;1;0.329314;0.329314;0.329314
105;evalKnownDf;1;0;0;0
105;write;1;1.6441e-05;1.6441e-05;1.6441e-05
105;trace;1;0;0;0
105;calc_total;1;1.70639;1.70639;1.70639
189;compErr;1;1.305e-06;1.305e-06;1.305e-06
189;init;1;0.0685963;0.0685963;0.0685963
189;update;1;1.37709;1.37709;1.37709
189;sync;1;0.666647;0.666647;0.666647
189;evalKnownDf;1;0;0;0
189;write;1;1.7129e-05;1.7129e-05;1.7129e-05
189;trace;1;0;0;0
189;calc_total;1;2.04374;2.04374;2.04374
63;compErr;1;9.63e-07;9.63e-07;9.63e-07
63;init;1;0.0666897;0.0666897;0.0666897
63;update;1;1.38667;1.38667;1.38667
63;sync;1;0.935867;0.935867;0.935867
63;evalKnownDf;1;0;0;0
63;write;1;1.4558e-05;1.4558e-05;1.4558e-05
63;trace;1;0;0;0
63;calc_total;1;2.32254;2.32254;2.32254
108;compErr;1;6.906e-06;6.906e-06;6.906e-06
108;init;1;0.0663895;0.0663895;0.0663895
108;update;1;1.35621;1.35621;1.35621
108;sync;1;1.60062;1.60062;1.60062
108;evalKnownDf;1;0;0;0
108;write;1;2.0579e-05;2.0579e-05;2.0579e-05
108;trace;1;0;0;0
108;calc_total;1;2.95683;2.95683;2.95683
191;compErr;1;1.93e-06;1.93e-06;1.93e-06
191;init;1;0.0665711;0.0665711;0.0665711
191;update;1;1.37468;1.37468;1.37468
191;sync;1;0.769509;0.769509;0.769509
191;evalKnownDf;1;0;0;0
191;write;1;2.6833e-05;2.6833e-05;2.6833e-05
191;trace;1;0;0;0
191;calc_total;1;2.14419;2.14419;2.14419
66;compErr;1;1.02e-06;1.02e-06;1.02e-06
66;init;1;0.0665371;0.0665371;0.0665371
66;update;1;1.38652;1.38652;1.38652
66;sync;1;1.05966;1.05966;1.05966
66;evalKnownDf;1;0;0;0
66;write;1;1.5332e-05;1.5332e-05;1.5332e-05
66;trace;1;0;0;0
66;calc_total;1;2.44618;2.44618;2.44618
111;compErr;1;7.57e-07;7.57e-07;7.57e-07
111;init;1;0.0669819;0.0669819;0.0669819
111;update;1;1.36207;1.36207;1.36207
111;sync;1;0.512112;0.512112;0.512112
111;evalKnownDf;1;0;0;0
111;write;1;1.5507e-05;1.5507e-05;1.5507e-05
111;trace;1;0;0;0
111;calc_total;1;1.87418;1.87418;1.87418
482;compErr;1;1.565e-06;1.565e-06;1.565e-06
482;init;1;0.0664414;0.0664414;0.0664414
482;update;1;1.37234;1.37234;1.37234
482;sync;1;1.62122;1.62122;1.62122
482;evalKnownDf;1;0;0;0
67;compErr;1;1.15e-06;1.15e-06;1.15e-06
67;init;1;0.0665702;0.0665702;0.0665702
67;update;1;1.37446;1.37446;1.37446
67;sync;1;1.05878;1.05878;1.05878
67;evalKnownDf;1;0;0;0
67;write;1;1.5243e-05;1.5243e-05;1.5243e-05
67;trace;1;0;0;0
67;calc_total;1;2.43325;2.43325;2.43325
112;compErr;1;1.874e-06;1.874e-06;1.874e-06
112;init;1;0.0660157;0.0660157;0.0660157
112;update;1;1.35916;1.35916;1.35916
112;sync;1;1.01624;1.01624;1.01624
112;evalKnownDf;1;0;0;0
112;write;1;2.3862e-05;2.3862e-05;2.3862e-05
112;trace;1;0;0;0
112;calc_total;1;2.3754;2.3754;2.3754
482;write;1;1.7924e-05;1.7924e-05;1.7924e-05
482;trace;1;0;0;0
482;calc_total;1;2.99356;2.99356;2.99356
68;compErr;1;7.17e-07;7.17e-07;7.17e-07
68;init;1;0.0666599;0.0666599;0.0666599
68;update;1;1.38624;1.38624;1.38624
68;sync;1;1.13565;1.13565;1.13565
68;evalKnownDf;1;0;0;0
68;write;1;1.4354e-05;1.4354e-05;1.4354e-05
68;trace;1;0;0;0
68;calc_total;1;2.52189;2.52189;2.52189
115;compErr;1;1.615e-06;1.615e-06;1.615e-06
115;init;1;0.0670817;0.0670817;0.0670817
115;update;1;1.37392;1.37392;1.37392
115;sync;1;0.293209;0.293209;0.293209
115;evalKnownDf;1;0;0;0
115;write;1;1.8463e-05;1.8463e-05;1.8463e-05
115;trace;1;0;0;0
115;calc_total;1;1.66713;1.66713;1.66713
483;compErr;1;2.238e-06;2.238e-06;2.238e-06
483;init;1;0.0660842;0.0660842;0.0660842
483;update;1;1.35902;1.35902;1.35902
483;sync;1;1.45473;1.45473;1.45473
69;compErr;1;1.05e-06;1.05e-06;1.05e-06
69;init;1;0.066634;0.066634;0.066634
69;update;1;1.37032;1.37032;1.37032
69;sync;1;1.12095;1.12095;1.12095
69;evalKnownDf;1;0;0;0
69;write;1;1.7454e-05;1.7454e-05;1.7454e-05
69;trace;1;0;0;0
69;calc_total;1;2.49127;2.49127;2.49127
116;compErr;1;1.5e-06;1.5e-06;1.5e-06
116;init;1;0.0669807;0.0669807;0.0669807
116;update;1;1.36084;1.36084;1.36084
116;sync;1;0.343718;0.343718;0.343718
116;evalKnownDf;1;0;0;0
116;write;1;1.8517e-05;1.8517e-05;1.8517e-05
116;trace;1;0;0;0
116;calc_total;1;1.70456;1.70456;1.70456
483;evalKnownDf;1;0;0;0
483;write;1;2.1388e-05;2.1388e-05;2.1388e-05
483;trace;1;0;0;0
483;calc_total;1;2.81374;2.81374;2.81374
70;compErr;1;1.529e-06;1.529e-06;1.529e-06
70;init;1;0.067585;0.067585;0.067585
70;update;1;1.36362;1.36362;1.36362
70;sync;1;1.01897;1.01897;1.01897
70;evalKnownDf;1;0;0;0
70;write;1;1.7956e-05;1.7956e-05;1.7956e-05
70;trace;1;0;0;0
70;calc_total;1;2.38259;2.38259;2.38259
117;compErr;1;1.243e-06;1.243e-06;1.243e-06
117;init;1;0.0667578;0.0667578;0.0667578
117;update;1;1.36275;1.36275;1.36275
117;sync;1;0.589515;0.589515;0.589515
117;evalKnownDf;1;0;0;0
117;write;1;1.8537e-05;1.8537e-05;1.8537e-05
117;trace;1;0;0;0
117;calc_total;1;1.95227;1.95227;1.95227
485;compErr;1;8.26e-07;8.26e-07;8.26e-07
485;init;1;0.0664566;0.0664566;0.0664566
485;update;1;1.36739;1.36739;1.36739
485;sync;1;1.41354;1.41354;1.41354
485;evalKnownDf;1;0;0;0
485;write;1;1.9297e-05;1.9297e-05;1.9297e-05
71;compErr;1;1.718e-06;1.718e-06;1.718e-06
71;init;1;0.0663897;0.0663897;0.0663897
71;update;1;1.37583;1.37583;1.37583
71;sync;1;1.49895;1.49895;1.49895
71;evalKnownDf;1;0;0;0
71;write;1;2.2189e-05;2.2189e-05;2.2189e-05
71;trace;1;0;0;0
71;calc_total;1;2.87478;2.87478;2.87478
118;compErr;1;1.148e-06;1.148e-06;1.148e-06
118;init;1;0.066682;0.066682;0.066682
118;update;1;1.36229;1.36229;1.36229
118;sync;1;0.690278;0.690278;0.690278
118;evalKnownDf;1;0;0;0
118;write;1;2.0581e-05;2.0581e-05;2.0581e-05
118;trace;1;0;0;0
118;calc_total;1;2.05257;2.05257;2.05257
485;trace;1;0;0;0
485;calc_total;1;2.78093;2.78093;2.78093
119;compErr;1;2.779e-06;2.779e-06;2.779e-06
119;init;1;0.0674353;0.0674353;0.0674353
119;update;1;1.3646;1.3646;1.3646
119;sync;1;0.610643;0.610643;0.610643
119;evalKnownDf;1;0;0;0
119;write;1;3.5217e-05;3.5217e-05;3.5217e-05
119;trace;1;0;0;0
119;calc_total;1;1.97524;1.97524;1.97524
486;compErr;1;2.263e-06;2.263e-06;2.263e-06
486;init;1;0.066329;0.066329;0.066329
486;update;1;1.36726;1.36726;1.36726
486;sync;1;0.738479;0.738479;0.738479
486;evalKnownDf;1;0;0;0
486;write;1;1.9892e-05;1.9892e-05;1.9892e-05
486;trace;1;0;0;0
486;calc_total;1;2.10574;2.10574;2.10574
491;compErr;1;9.59e-07;9.59e-07;9.59e-07
491;init;1;0.0666155;0.0666155;0.0666155
491;update;1;1.36164;1.36164;1.36164
491;sync;1;0.475451;0.475451;0.475451
491;evalKnownDf;1;0;0;0
491;write;1;1.9612e-05;1.9612e-05;1.9612e-05
491;trace;1;0;0;0
491;calc_total;1;1.8371;1.8371;1.8371
488;compErr;1;8.02e-07;8.02e-07;8.02e-07
488;init;1;0.0681327;0.0681327;0.0681327
488;update;1;1.3779;1.3779;1.3779
488;sync;1;0.083722;0.083722;0.083722
488;evalKnownDf;1;0;0;0
488;write;1;1.8134e-05;1.8134e-05;1.8134e-05
488;trace;1;0;0;0
488;calc_total;1;1.46162;1.46162;1.46162
490;compErr;1;1.372e-06;1.372e-06;1.372e-06
490;init;1;0.0662776;0.0662776;0.0662776
490;update;1;1.37645;1.37645;1.37645
490;sync;1;0.42023;0.42023;0.42023
490;evalKnownDf;1;0;0;0
490;write;1;1.8935e-05;1.8935e-05;1.8935e-05
490;trace;1;0;0;0
490;calc_total;1;1.79668;1.79668;1.79668
493;compErr;1;1.757e-06;1.757e-06;1.757e-06
493;init;1;0.0669703;0.0669703;0.0669703
493;update;1;1.36274;1.36274;1.36274
493;sync;1;0.703612;0.703612;0.703612
493;evalKnownDf;1;0;0;0
493;write;1;2.2553e-05;2.2553e-05;2.2553e-05
493;trace;1;0;0;0
493;calc_total;1;2.06635;2.06635;2.06635
494;compErr;1;8.72e-07;8.72e-07;8.72e-07
494;init;1;0.0664294;0.0664294;0.0664294
494;update;1;1.38191;1.38191;1.38191
494;sync;1;0.633445;0.633445;0.633445
494;evalKnownDf;1;0;0;0
494;write;1;1.9191e-05;1.9191e-05;1.9191e-05
494;trace;1;0;0;0
494;calc_total;1;2.01535;2.01535;2.01535
481;compErr;1;1.714e-06;1.714e-06;1.714e-06
481;init;1;0.0664312;0.0664312;0.0664312
481;update;1;1.36586;1.36586;1.36586
481;sync;1;2.53223;2.53223;2.53223
481;evalKnownDf;1;0;0;0
481;write;1;1.7108e-05;1.7108e-05;1.7108e-05
481;trace;1;0;0;0
481;calc_total;1;3.8981;3.8981;3.8981
484;compErr;1;1.49e-06;1.49e-06;1.49e-06
484;init;1;0.0660744;0.0660744;0.0660744
484;update;1;1.37468;1.37468;1.37468
484;sync;1;0.715621;0.715621;0.715621
484;evalKnownDf;1;0;0;0
484;write;1;1.8664e-05;1.8664e-05;1.8664e-05
484;trace;1;0;0;0
484;calc_total;1;2.0903;2.0903;2.0903
487;compErr;1;1.188e-06;1.188e-06;1.188e-06
487;init;1;0.066232;0.066232;0.066232
487;update;1;1.36321;1.36321;1.36321
487;sync;1;0.606083;0.606083;0.606083
487;evalKnownDf;1;0;0;0
487;write;1;2.2002e-05;2.2002e-05;2.2002e-05
487;trace;1;0;0;0
487;calc_total;1;1.96929;1.96929;1.96929
489;compErr;1;1.348e-06;1.348e-06;1.348e-06
489;init;1;0.0664296;0.0664296;0.0664296
489;update;1;1.36362;1.36362;1.36362
489;sync;1;0.51566;0.51566;0.51566
489;evalKnownDf;1;0;0;0
489;write;1;1.9595e-05;1.9595e-05;1.9595e-05
489;trace;1;0;0;0
489;calc_total;1;1.87928;1.87928;1.87928
492;compErr;1;2.077e-06;2.077e-06;2.077e-06
492;init;1;0.0665362;0.0665362;0.0665362
492;update;1;1.37368;1.37368;1.37368
492;sync;1;1.50944;1.50944;1.50944
492;evalKnownDf;1;0;0;0
492;write;1;2.5139e-05;2.5139e-05;2.5139e-05
492;trace;1;0;0;0
492;calc_total;1;2.88312;2.88312;2.88312
495;compErr;1;2.404e-06;2.404e-06;2.404e-06
495;init;1;0.0682257;0.0682257;0.0682257
495;update;1;1.37816;1.37816;1.37816
495;sync;1;0.656233;0.656233;0.656233
495;evalKnownDf;1;0;0;0
495;write;1;1.8103e-05;1.8103e-05;1.8103e-05
495;trace;1;0;0;0
495;calc_total;1;2.03439;2.03439;2.03439
496;compErr;1;2.269e-06;2.269e-06;2.269e-06
496;init;1;0.066448;0.066448;0.066448
496;update;1;1.38783;1.38783;1.38783
496;sync;1;0.134921;0.134921;0.134921
496;evalKnownDf;1;0;0;0
496;write;1;2.2856e-05;2.2856e-05;2.2856e-05
496;trace;1;0;0;0
496;calc_total;1;1.52275;1.52275;1.52275
497;compErr;1;9.72e-07;9.72e-07;9.72e-07
497;init;1;0.066659;0.066659;0.066659
497;update;1;1.37869;1.37869;1.37869
497;sync;1;0.609278;0.609278;0.609278
497;evalKnownDf;1;0;0;0
497;write;1;1.7611e-05;1.7611e-05;1.7611e-05
497;trace;1;0;0;0
497;calc_total;1;1.98797;1.98797;1.98797
317;compErr;1;1.111e-06;1.111e-06;1.111e-06
317;init;1;0.0661275;0.0661275;0.0661275
317;update;1;1.36379;1.36379;1.36379
317;sync;1;12.1924;12.1924;12.1924
317;evalKnownDf;1;0;0;0
317;write;1;1.7535e-05;1.7535e-05;1.7535e-05
317;trace;1;0;0;0
317;calc_total;1;13.5562;13.5562;13.5562
319;compErr;1;7.97e-07;7.97e-07;7.97e-07
319;init;1;0.0662237;0.0662237;0.0662237
319;update;1;1.37597;1.37597;1.37597
319;sync;1;11.1809;11.1809;11.1809
319;evalKnownDf;1;0;0;0
319;write;1;1.655e-05;1.655e-05;1.655e-05
319;trace;1;0;0;0
319;calc_total;1;12.5568;12.5568;12.5568
322;compErr;1;1.167e-06;1.167e-06;1.167e-06
322;init;1;0.0664038;0.0664038;0.0664038
322;update;1;1.36152;1.36152;1.36152
322;sync;1;9.3054;9.3054;9.3054
322;evalKnownDf;1;0;0;0
322;write;1;1.7195e-05;1.7195e-05;1.7195e-05
322;trace;1;0;0;0
322;calc_total;1;10.6669;10.6669;10.6669
327;compErr;1;1.636e-06;1.636e-06;1.636e-06
327;init;1;0.0665102;0.0665102;0.0665102
327;update;1;1.3621;1.3621;1.3621
327;sync;1;10.6079;10.6079;10.6079
327;evalKnownDf;1;0;0;0
327;write;1;1.8464e-05;1.8464e-05;1.8464e-05
327;trace;1;0;0;0
327;calc_total;1;11.97;11.97;11.97
332;compErr;1;1.442e-06;1.442e-06;1.442e-06
332;init;1;0.0665817;0.0665817;0.0665817
332;update;1;1.37978;1.37978;1.37978
332;sync;1;11.917;11.917;11.917
332;evalKnownDf;1;0;0;0
332;write;1;1.7424e-05;1.7424e-05;1.7424e-05
332;trace;1;0;0;0
332;calc_total;1;13.2967;13.2967;13.2967
334;compErr;1;2.701e-06;2.701e-06;2.701e-06
334;init;1;0.0666022;0.0666022;0.0666022
334;update;1;1.36346;1.36346;1.36346
334;sync;1;10.5169;10.5169;10.5169
334;evalKnownDf;1;0;0;0
334;write;1;1.7538e-05;1.7538e-05;1.7538e-05
334;trace;1;0;0;0
334;calc_total;1;11.8803;11.8803;11.8803
335;compErr;1;1.418e-06;1.418e-06;1.418e-06
335;init;1;0.0674801;0.0674801;0.0674801
335;update;1;1.37822;1.37822;1.37822
335;sync;1;10.3506;10.3506;10.3506
335;evalKnownDf;1;0;0;0
335;write;1;2.2349e-05;2.2349e-05;2.2349e-05
335;trace;1;0;0;0
335;calc_total;1;11.7288;11.7288;11.7288
216;compErr;1;2.03e-06;2.03e-06;2.03e-06
216;init;1;0.0667987;0.0667987;0.0667987
216;update;1;1.36987;1.36987;1.36987
216;sync;1;0.0880381;0.0880381;0.0880381
216;evalKnownDf;1;0;0;0
216;write;1;1.5983e-05;1.5983e-05;1.5983e-05
216;trace;1;0;0;0
216;calc_total;1;1.4579;1.4579;1.4579
220;compErr;1;2.229e-06;2.229e-06;2.229e-06
220;init;1;0.0660819;0.0660819;0.0660819
220;update;1;1.36949;1.36949;1.36949
220;sync;1;0.752737;0.752737;0.752737
220;evalKnownDf;1;0;0;0
220;write;1;1.5101e-05;1.5101e-05;1.5101e-05
220;trace;1;0;0;0
220;calc_total;1;2.12223;2.12223;2.12223
225;compErr;1;1.879e-06;1.879e-06;1.879e-06
225;init;1;0.066514;0.066514;0.066514
225;update;1;1.3619;1.3619;1.3619
225;sync;1;0.595006;0.595006;0.595006
225;evalKnownDf;1;0;0;0
225;write;1;2.0556e-05;2.0556e-05;2.0556e-05
225;trace;1;0;0;0
225;calc_total;1;1.95691;1.95691;1.95691
236;compErr;1;1.334e-06;1.334e-06;1.334e-06
236;init;1;0.0666749;0.0666749;0.0666749
236;update;1;1.37379;1.37379;1.37379
236;sync;1;0.663722;0.663722;0.663722
236;evalKnownDf;1;0;0;0
236;write;1;1.9951e-05;1.9951e-05;1.9951e-05
236;trace;1;0;0;0
236;calc_total;1;2.03751;2.03751;2.03751
239;compErr;1;1.559e-06;1.559e-06;1.559e-06
239;init;1;0.0663866;0.0663866;0.0663866
239;update;1;1.38261;1.38261;1.38261
239;sync;1;0.723847;0.723847;0.723847
239;evalKnownDf;1;0;0;0
239;write;1;2.53e-05;2.53e-05;2.53e-05
239;trace;1;0;0;0
239;calc_total;1;2.10646;2.10646;2.10646
472;compErr;1;1.436e-06;1.436e-06;1.436e-06
472;init;1;0.0667253;0.0667253;0.0667253
472;update;1;1.39269;1.39269;1.39269
472;sync;1;0.451862;0.451862;0.451862
472;evalKnownDf;1;0;0;0
472;write;1;1.4692e-05;1.4692e-05;1.4692e-05
472;trace;1;0;0;0
472;calc_total;1;1.84456;1.84456;1.84456
476;compErr;1;1.434e-06;1.434e-06;1.434e-06
476;init;1;0.0671414;0.0671414;0.0671414
476;update;1;1.39095;1.39095;1.39095
476;sync;1;0.604216;0.604216;0.604216
476;evalKnownDf;1;0;0;0
476;write;1;1.5544e-05;1.5544e-05;1.5544e-05
476;trace;1;0;0;0
476;calc_total;1;1.99516;1.99516;1.99516
148;compErr;1;2.186e-06;2.186e-06;2.186e-06
148;init;1;0.0670619;0.0670619;0.0670619
148;update;1;1.36342;1.36342;1.36342
148;sync;1;11.0782;11.0782;11.0782
148;evalKnownDf;1;0;0;0
148;write;1;1.4422e-05;1.4422e-05;1.4422e-05
148;trace;1;0;0;0
148;calc_total;1;12.4416;12.4416;12.4416
151;compErr;1;1.701e-06;1.701e-06;1.701e-06
151;init;1;0.0664381;0.0664381;0.0664381
151;update;1;1.35478;1.35478;1.35478
151;sync;1;10.8894;10.8894;10.8894
151;evalKnownDf;1;0;0;0
151;write;1;1.7357e-05;1.7357e-05;1.7357e-05
151;trace;1;0;0;0
151;calc_total;1;12.2441;12.2441;12.2441
156;compErr;1;1.716e-06;1.716e-06;1.716e-06
156;init;1;0.0666007;0.0666007;0.0666007
156;update;1;1.36049;1.36049;1.36049
156;sync;1;10.83;10.83;10.83
156;evalKnownDf;1;0;0;0
156;write;1;2.1313e-05;2.1313e-05;2.1313e-05
156;trace;1;0;0;0
156;calc_total;1;12.1905;12.1905;12.1905
159;compErr;1;1.56e-06;1.56e-06;1.56e-06
159;init;1;0.0666205;0.0666205;0.0666205
159;update;1;1.37626;1.37626;1.37626
159;sync;1;9.70707;9.70707;9.70707
159;evalKnownDf;1;0;0;0
159;write;1;1.6647e-05;1.6647e-05;1.6647e-05
159;trace;1;0;0;0
159;calc_total;1;11.0833;11.0833;11.0833
164;compErr;1;1.584e-06;1.584e-06;1.584e-06
164;init;1;0.067716;0.067716;0.067716
164;update;1;1.36419;1.36419;1.36419
164;sync;1;9.23881;9.23881;9.23881
164;evalKnownDf;1;0;0;0
164;write;1;1.7896e-05;1.7896e-05;1.7896e-05
164;trace;1;0;0;0
164;calc_total;1;10.603;10.603;10.603
0;total;1;37.6379;37.6379;37.6379
0;total;1;37.7195;37.7195;37.7195
0;total;1;37.6484;37.6484;37.6484
0;total;1;37.7913;37.7913;37.7913
0;total;1;37.7472;37.7472;37.7472
167;compErr;1;3.25e-06;3.25e-06;3.25e-06
167;init;1;0.0664509;0.0664509;0.0664509
167;update;1;1.37766;1.37766;1.37766
167;sync;1;9.88706;9.88706;9.88706
167;evalKnownDf;1;0;0;0
167;write;1;2.7233e-05;2.7233e-05;2.7233e-05
167;trace;1;0;0;0
167;calc_total;1;11.2647;11.2647;11.2647
0;total;1;37.4747;37.4747;37.4747
0;total;1;37.4674;37.4674;37.4674
0;total;1;37.6023;37.6023;37.6023
0;total;1;37.3771;37.3771;37.3771
0;total;1;37.6215;37.6215;37.6215
0;total;1;37.3232;37.3232;37.3232
0;total;1;35.1493;35.1493;35.1493
0;total;1;37.3144;37.3144;37.3144
0;total;1;37.5151;37.5151;37.5151
0;total;1;33.7944;33.7944;33.7944
0;total;1;33.6509;33.6509;33.6509
0;total;1;37.1982;37.1982;37.1982
0;total;1;37.6783;37.6783;37.6783
0;total;1;35.0911;35.0911;35.0911
0;total;1;37.6379;37.6379;37.6379
0;total;1;37.7197;37.7197;37.7197
0;total;1;37.6489;37.6489;37.6489
0;total;1;37.7915;37.7915;37.7915
0;total;1;37.7472;37.7472;37.7472
0;total;1;37.7981;37.7981;37.7981
0;total;1;37.4773;37.4773;37.4773
0;total;1;37.4674;37.4674;37.4674
0;total;1;37.6023;37.6023;37.6023
0;total;1;37.3771;37.3771;37.3771
0;total;1;37.6208;37.6208;37.6208
0;total;1;37.3231;37.3231;37.3231
0;total;1;35.1514;35.1514;35.1514
0;total;1;37.3135;37.3135;37.3135
0;total;1;37.5152;37.5152;37.5152
0;total;1;33.7856;33.7856;33.7856
0;total;1;33.6558;33.6558;33.6558
0;total;1;37.1981;37.1981;37.1981
0;total;1;37.6783;37.6783;37.6783
0;total;1;35.091;35.091;35.091
0;total;1;37.6379;37.6379;37.6379
0;total;1;37.7196;37.7196;37.7196
0;total;1;37.6495;37.6495;37.6495
0;total;1;37.7915;37.7915;37.7915
0;total;1;37.747;37.747;37.747
0;total;1;37.7981;37.7981;37.7981
0;total;1;37.4734;37.4734;37.4734
0;total;1;37.4674;37.4674;37.4674
0;total;1;37.6023;37.6023;37.6023
0;total;1;37.3712;37.3712;37.3712
0;total;1;37.6214;37.6214;37.6214
0;total;1;37.3256;37.3256;37.3256
0;total;1;35.1515;35.1515;35.1515
0;total;1;37.3175;37.3175;37.3175
0;total;1;37.5154;37.5154;37.5154
0;total;1;33.7964;33.7964;33.7964
0;total;1;33.6509;33.6509;33.6509
0;total;1;37.1984;37.1984;37.1984
0;total;1;37.6771;37.6771;37.6771
0;total;1;35.0932;35.0932;35.0932
0;total;1;37.6379;37.6379;37.6379
0;total;1;37.7195;37.7195;37.7195
0;total;1;37.6483;37.6483;37.6483
0;total;1;37.7914;37.7914;37.7914
0;total;1;37.7472;37.7472;37.7472
0;total;1;37.7981;37.7981;37.7981
0;total;1;37.4728;37.4728;37.4728
0;total;1;37.4674;37.4674;37.4674
0;total;1;37.6022;37.6022;37.6022
0;total;1;37.3771;37.3771;37.3771
0;total;1;37.6216;37.6216;37.6216
0;total;1;37.3238;37.3238;37.3238
0;total;1;35.1514;35.1514;35.1514
0;total;1;37.3324;37.3324;37.3324
0;total;1;37.516;37.516;37.516
0;total;1;33.7946;33.7946;33.7946
0;total;1;33.6506;33.6506;33.6506
0;total;1;37.1981;37.1981;37.1981
0;total;1;37.6765;37.6765;37.6765
0;total;1;35.0908;35.0908;35.0908
0;total;1;37.6379;37.6379;37.6379
0;total;1;37.7168;37.7168;37.7168
0;total;1;37.6495;37.6495;37.6495
0;total;1;37.7915;37.7915;37.7915
0;total;1;37.7472;37.7472;37.7472
0;total;1;37.7981;37.7981;37.7981
0;total;1;37.4773;37.4773;37.4773
0;total;1;37.4674;37.4674;37.4674
0;total;1;37.6023;37.6023;37.6023
0;total;1;37.3771;37.3771;37.3771
0;total;1;37.6215;37.6215;37.6215
0;total;1;37.3187;37.3187;37.3187
0;total;1;35.1515;35.1515;35.1515
0;total;1;37.3198;37.3198;37.3198
0;total;1;37.5158;37.5158;37.5158
0;total;1;33.7961;33.7961;33.7961
0;total;1;33.6509;33.6509;33.6509
0;total;1;37.1981;37.1981;37.1981
0;total;1;37.6772;37.6772;37.6772
0;total;1;35.0912;35.0912;35.0912
0;total;1;37.6379;37.6379;37.6379
0;total;1;37.7191;37.7191;37.7191
0;total;1;37.6494;37.6494;37.6494
0;total;1;37.7915;37.7915;37.7915
0;total;1;37.7472;37.7472;37.7472
0;total;1;37.7981;37.7981;37.7981
0;total;1;37.4773;37.4773;37.4773
0;total;1;37.4674;37.4674;37.4674
0;total;1;37.6025;37.6025;37.6025
0;total;1;37.3712;37.3712;37.3712
0;total;1;37.6216;37.6216;37.6216
0;total;1;37.3231;37.3231;37.3231
0;total;1;35.1727;35.1727;35.1727
0;total;1;37.3175;37.3175;37.3175
0;total;1;37.5154;37.5154;37.5154
0;total;1;33.7945;33.7945;33.7945
0;total;1;33.6509;33.6509;33.6509
0;total;1;37.1981;37.1981;37.1981
0;total;1;37.6783;37.6783;37.6783
0;total;1;35.0932;35.0932;35.0932
0;total;1;37.638;37.638;37.638
0;total;1;37.7195;37.7195;37.7195
0;total;1;37.6485;37.6485;37.6485
0;total;1;37.7915;37.7915;37.7915
0;total;1;37.7472;37.7472;37.7472
0;total;1;37.7981;37.7981;37.7981
0;total;1;37.4773;37.4773;37.4773
0;total;1;37.4674;37.4674;37.4674
0;total;1;37.6023;37.6023;37.6023
0;total;1;37.3771;37.3771;37.3771
0;total;1;37.6215;37.6215;37.6215
0;total;1;37.3184;37.3184;37.3184
0;total;1;35.1515;35.1515;35.1515
0;total;1;37.3198;37.3198;37.3198
0;total;1;37.5147;37.5147;37.5147
0;total;1;33.7971;33.7971;33.7971
0;total;1;33.6509;33.6509;33.6509
0;total;1;37.1984;37.1984;37.1984
0;total;1;37.6766;37.6766;37.6766
0;total;1;35.0912;35.0912;35.0912
0;total;1;37.6379;37.6379;37.6379
0;total;1;37.7196;37.7196;37.7196
0;total;1;37.661;37.661;37.661
0;total;1;37.7915;37.7915;37.7915
0;total;1;37.7472;37.7472;37.7472
0;total;1;37.7981;37.7981;37.7981
0;total;1;37.4773;37.4773;37.4773
0;total;1;37.4673;37.4673;37.4673
0;total;1;37.6021;37.6021;37.6021
0;total;1;37.3713;37.3713;37.3713
0;total;1;37.6214;37.6214;37.6214
0;total;1;37.3236;37.3236;37.3236
0;total;1;35.1727;35.1727;35.1727
0;total;1;37.3137;37.3137;37.3137
0;total;1;37.5157;37.5157;37.5157
0;total;1;33.7973;33.7973;33.7973
0;total;1;33.6512;33.6512;33.6512
0;total;1;37.1981;37.1981;37.1981
0;total;1;37.6783;37.6783;37.6783
0;total;1;35.0913;35.0913;35.0913
0;total;1;37.6379;37.6379;37.6379
0;total;1;37.7196;37.7196;37.7196
0;total;1;37.651;37.651;37.651
0;total;1;37.7914;37.7914;37.7914
0;total;1;37.7472;37.7472;37.7472
0;total;1;37.7981;37.7981;37.7981
0;total;1;37.4747;37.4747;37.4747
0;total;1;37.4674;37.4674;37.4674
0;total;1;37.6022;37.6022;37.6022
0;total;1;37.3771;37.3771;37.3771
0;total;1;37.6179;37.6179;37.6179
0;total;1;37.3233;37.3233;37.3233
0;total;1;35.1514;35.1514;35.1514
0;total;1;37.3249;37.3249;37.3249
0;total;1;37.516;37.516;37.516
0;total;1;33.7945;33.7945;33.7945
0;total;1;33.6509;33.6509;33.6509
0;total;1;37.1981;37.1981;37.1981
0;total;1;37.6755;37.6755;37.6755
0;total;1;35.0932;35.0932;35.0932
0;total;1;37.638;37.638;37.638
9;compErr;1;1.629e-06;1.629e-06;1.629e-06
9;init;1;0.066334;0.066334;0.066334
9;update;1;1.37661;1.37661;1.37661
9;sync;1;1.93686;1.93686;1.93686
9;evalKnownDf;1;0;0;0
9;write;1;1.8308e-05;1.8308e-05;1.8308e-05
9;trace;1;0;0;0
9;calc_total;1;3.31347;3.31347;3.31347
0;total;1;37.7196;37.7196;37.7196
0;total;1;37.6492;37.6492;37.6492
0;total;1;37.7915;37.7915;37.7915
0;total;1;37.7472;37.7472;37.7472
0;total;1;37.7981;37.7981;37.7981
0;total;1;37.4804;37.4804;37.4804
0;total;1;37.4674;37.4674;37.4674
0;total;1;37.602;37.602;37.602
0;total;1;37.3771;37.3771;37.3771
0;total;1;37.6216;37.6216;37.6216
0;total;1;37.3238;37.3238;37.3238
0;total;1;35.1232;35.1232;35.1232
0;total;1;37.3198;37.3198;37.3198
0;total;1;37.516;37.516;37.516
0;total;1;33.7974;33.7974;33.7974
0;total;1;37.1981;37.1981;37.1981
0;total;1;37.6754;37.6754;37.6754
0;total;1;35.091;35.091;35.091
0;total;1;37.638;37.638;37.638
0;total;1;37.719;37.719;37.719
0;total;1;37.6537;37.6537;37.6537
0;total;1;37.7913;37.7913;37.7913
0;total;1;37.7472;37.7472;37.7472
0;total;1;37.7981;37.7981;37.7981
0;total;1;37.4771;37.4771;37.4771
0;total;1;37.4674;37.4674;37.4674
0;total;1;37.6022;37.6022;37.6022
0;total;1;37.3771;37.3771;37.3771
0;total;1;37.6215;37.6215;37.6215
0;total;1;37.323;37.323;37.323
0;total;1;35.1515;35.1515;35.1515
0;total;1;37.3247;37.3247;37.3247
0;total;1;37.5157;37.5157;37.5157
0;total;1;33.7944;33.7944;33.7944
0;total;1;33.6508;33.6508;33.6508
0;total;1;37.1979;37.1979;37.1979
0;total;1;37.6765;37.6765;37.6765
0;total;1;35.091;35.091;35.091
0;total;1;37.6381;37.6381;37.6381
0;total;1;37.7196;37.7196;37.7196
0;total;1;37.651;37.651;37.651
0;total;1;37.791;37.791;37.791
0;total;1;37.7469;37.7469;37.7469
0;total;1;37.7981;37.7981;37.7981
0;total;1;37.4772;37.4772;37.4772
0;total;1;37.4674;37.4674;37.4674
0;total;1;37.6102;37.6102;37.6102
0;total;1;37.3713;37.3713;37.3713
0;total;1;37.6216;37.6216;37.6216
0;total;1;37.3231;37.3231;37.3231
0;total;1;35.1233;35.1233;35.1233
0;total;1;35.343;35.343;35.343
0;total;1;37.3247;37.3247;37.3247
0;total;1;37.5159;37.5159;37.5159
0;total;1;33.7962;33.7962;33.7962
0;total;1;33.6509;33.6509;33.6509
0;total;1;37.1979;37.1979;37.1979
0;total;1;37.6755;37.6755;37.6755
0;total;1;35.091;35.091;35.091
0;total;1;37.638;37.638;37.638
0;total;1;37.719;37.719;37.719
0;total;1;37.6481;37.6481;37.6481
0;total;1;37.7891;37.7891;37.7891
0;total;1;37.7463;37.7463;37.7463
0;total;1;37.7981;37.7981;37.7981
0;total;1;37.4733;37.4733;37.4733
0;total;1;37.4704;37.4704;37.4704
0;total;1;37.6013;37.6013;37.6013
0;total;1;37.3704;37.3704;37.3704
0;total;1;37.6208;37.6208;37.6208
0;total;1;37.3211;37.3211;37.3211
0;total;1;35.1208;35.1208;35.1208
265;compErr;1;8.98e-07;8.98e-07;8.98e-07
265;init;1;0.0674605;0.0674605;0.0674605
265;update;1;1.37824;1.37824;1.37824
265;sync;1;1.59544;1.59544;1.59544
265;evalKnownDf;1;0;0;0
265;write;1;1.6583e-05;1.6583e-05;1.6583e-05
265;trace;1;0;0;0
265;calc_total;1;2.97368;2.97368;2.97368
0;total;1;35.3433;35.3433;35.3433
0;total;1;37.3135;37.3135;37.3135
0;total;1;37.5155;37.5155;37.5155
0;total;1;33.7847;33.7847;33.7847
0;total;1;33.6509;33.6509;33.6509
0;total;1;37.1979;37.1979;37.1979
0;total;1;35.0894;35.0894;35.0894
0;total;1;37.6382;37.6382;37.6382
0;total;1;37.719;37.719;37.719
0;total;1;37.6481;37.6481;37.6481
0;total;1;37.7907;37.7907;37.7907
0;total;1;37.7463;37.7463;37.7463
0;total;1;37.7981;37.7981;37.7981
0;total;1;37.4736;37.4736;37.4736
0;total;1;37.4704;37.4704;37.4704
0;total;1;37.6013;37.6013;37.6013
0;total;1;37.3726;37.3726;37.3726
0;total;1;37.6214;37.6214;37.6214
0;total;1;37.3235;37.3235;37.3235
0;total;1;35.1727;35.1727;35.1727
0;total;1;35.3431;35.3431;35.3431
0;total;1;37.3198;37.3198;37.3198
0;total;1;37.5155;37.5155;37.5155
0;total;1;33.6501;33.6501;33.6501
0;total;1;37.198;37.198;37.198
0;total;1;37.6756;37.6756;37.6756
0;total;1;35.0894;35.0894;35.0894
0;total;1;37.6379;37.6379;37.6379
0;total;1;37.719;37.719;37.719
0;total;1;37.6504;37.6504;37.6504
0;total;1;37.7915;37.7915;37.7915
0;total;1;37.7463;37.7463;37.7463
0;total;1;37.7981;37.7981;37.7981
0;total;1;37.4765;37.4765;37.4765
0;total;1;37.4705;37.4705;37.4705
0;total;1;37.6013;37.6013;37.6013
0;total;1;37.3712;37.3712;37.3712
0;total;1;37.6178;37.6178;37.6178
0;total;1;37.3212;37.3212;37.3212
0;total;1;35.1208;35.1208;35.1208
0;total;1;35.3433;35.3433;35.3433
0;total;1;37.3198;37.3198;37.3198
0;total;1;37.5155;37.5155;37.5155
0;total;1;33.7847;33.7847;33.7847
0;total;1;33.6501;33.6501;33.6501
0;total;1;37.1979;37.1979;37.1979
0;total;1;37.6774;37.6774;37.6774
0;total;1;35.0894;35.0894;35.0894
0;total;1;37.638;37.638;37.638
0;total;1;37.719;37.719;37.719
0;total;1;37.6482;37.6482;37.6482
0;total;1;37.7915;37.7915;37.7915
0;total;1;37.7463;37.7463;37.7463
0;total;1;37.7926;37.7926;37.7926
0;total;1;37.4733;37.4733;37.4733
0;total;1;37.4705;37.4705;37.4705
0;total;1;37.6013;37.6013;37.6013
0;total;1;37.3705;37.3705;37.3705
0;total;1;37.6215;37.6215;37.6215
207;compErr;1;1.259e-06;1.259e-06;1.259e-06
207;init;1;0.0666826;0.0666826;0.0666826
207;update;1;1.38251;1.38251;1.38251
207;sync;1;0.769062;0.769062;0.769062
207;evalKnownDf;1;0;0;0
207;write;1;2.0718e-05;2.0718e-05;2.0718e-05
207;trace;1;0;0;0
207;calc_total;1;2.15158;2.15158;2.15158
0;total;1;37.3211;37.3211;37.3211
0;total;1;35.1231;35.1231;35.1231
0;total;1;35.3431;35.3431;35.3431
0;total;1;37.3177;37.3177;37.3177
0;total;1;37.5155;37.5155;37.5155
0;total;1;33.7848;33.7848;33.7848
0;total;1;33.6501;33.6501;33.6501
0;total;1;37.198;37.198;37.198
0;total;1;37.6766;37.6766;37.6766
0;total;1;35.0894;35.0894;35.0894
0;total;1;37.6381;37.6381;37.6381
0;total;1;37.7193;37.7193;37.7193
0;total;1;37.6482;37.6482;37.6482
0;total;1;37.7908;37.7908;37.7908
0;total;1;37.7463;37.7463;37.7463
0;total;1;37.7981;37.7981;37.7981
0;total;1;37.4749;37.4749;37.4749
0;total;1;37.4705;37.4705;37.4705
0;total;1;37.6013;37.6013;37.6013
0;total;1;37.3713;37.3713;37.3713
0;total;1;37.6215;37.6215;37.6215
0;total;1;37.3235;37.3235;37.3235
0;total;1;35.1721;35.1721;35.1721
0;total;1;35.3431;35.3431;35.3431
0;total;1;37.3176;37.3176;37.3176
0;total;1;37.5155;37.5155;37.5155
0;total;1;33.7847;33.7847;33.7847
0;total;1;33.6501;33.6501;33.6501
0;total;1;37.1979;37.1979;37.1979
0;total;1;37.6756;37.6756;37.6756
0;total;1;35.0894;35.0894;35.0894
0;total;1;37.6381;37.6381;37.6381
0;total;1;37.7195;37.7195;37.7195
0;total;1;37.6482;37.6482;37.6482
0;total;1;37.794;37.794;37.794
0;total;1;37.7463;37.7463;37.7463
0;total;1;37.794;37.794;37.794
0;total;1;37.4765;37.4765;37.4765
0;total;1;37.4704;37.4704;37.4704
0;total;1;37.6013;37.6013;37.6013
0;total;1;37.3706;37.3706;37.3706
0;total;1;37.6215;37.6215;37.6215
0;total;1;37.3211;37.3211;37.3211
0;total;1;35.1231;35.1231;35.1231
0;total;1;35.3433;35.3433;35.3433
0;total;1;37.3136;37.3136;37.3136
0;total;1;37.5155;37.5155;37.5155
0;total;1;33.7847;33.7847;33.7847
0;total;1;33.65;33.65;33.65
0;total;1;37.1979;37.1979;37.1979
0;total;1;37.6754;37.6754;37.6754
521;compErr;1;1.541e-06;1.541e-06;1.541e-06
521;init;1;0.0669034;0.0669034;0.0669034
521;update;1;1.36843;1.36843;1.36843
521;sync;1;0.900911;0.900911;0.900911
521;evalKnownDf;1;0;0;0
521;write;1;1.8867e-05;1.8867e-05;1.8867e-05
521;trace;1;0;0;0
521;calc_total;1;2.26934;2.26934;2.26934
0;total;1;35.0894;35.0894;35.0894
0;total;1;37.6382;37.6382;37.6382
0;total;1;37.7193;37.7193;37.7193
0;total;1;37.6482;37.6482;37.6482
0;total;1;37.7908;37.7908;37.7908
0;total;1;37.7463;37.7463;37.7463
0;total;1;37.793;37.793;37.793
0;total;1;37.4731;37.4731;37.4731
0;total;1;37.4685;37.4685;37.4685
0;total;1;37.6013;37.6013;37.6013
0;total;1;37.3713;37.3713;37.3713
0;total;1;37.6215;37.6215;37.6215
0;total;1;37.3231;37.3231;37.3231
0;total;1;35.1209;35.1209;35.1209
0;total;1;35.3432;35.3432;35.3432
0;total;1;37.3198;37.3198;37.3198
0;total;1;37.5155;37.5155;37.5155
0;total;1;33.7847;33.7847;33.7847
0;total;1;33.6501;33.6501;33.6501
0;total;1;37.1979;37.1979;37.1979
0;total;1;37.6767;37.6767;37.6767
0;total;1;35.0894;35.0894;35.0894
0;total;1;37.6382;37.6382;37.6382
0;total;1;37.717;37.717;37.717
0;total;1;37.6482;37.6482;37.6482
0;total;1;37.7908;37.7908;37.7908
0;total;1;37.7463;37.7463;37.7463
0;total;1;37.7927;37.7927;37.7927
0;total;1;37.4732;37.4732;37.4732
0;total;1;37.4704;37.4704;37.4704
0;total;1;37.6013;37.6013;37.6013
0;total;1;37.3707;37.3707;37.3707
0;total;1;37.6214;37.6214;37.6214
0;total;1;37.3211;37.3211;37.3211
0;total;1;35.121;35.121;35.121
0;total;1;35.343;35.343;35.343
0;total;1;37.3177;37.3177;37.3177
0;total;1;37.5155;37.5155;37.5155
0;total;1;33.7848;33.7848;33.7848
0;total;1;33.6501;33.6501;33.6501
0;total;1;37.198;37.198;37.198
0;total;1;37.6766;37.6766;37.6766
0;total;1;35.0894;35.0894;35.0894
0;total;1;37.6382;37.6382;37.6382
0;total;1;37.7195;37.7195;37.7195
0;total;1;37.6481;37.6481;37.6481
0;total;1;37.794;37.794;37.794
0;total;1;37.7463;37.7463;37.7463
0;total;1;37.7981;37.7981;37.7981
0;total;1;37.4748;37.4748;37.4748
0;total;1;37.4704;37.4704;37.4704
0;total;1;37.6013;37.6013;37.6013
0;total;1;37.3705;37.3705;37.3705
0;total;1;37.6208;37.6208;37.6208
0;total;1;37.3186;37.3186;37.3186
0;total;1;35.1208;35.1208;35.1208
0;total;1;35.3433;35.3433;35.3433
0;total;1;37.3241;37.3241;37.3241
0;total;1;37.5155;37.5155;37.5155
0;total;1;33.7847;33.7847;33.7847
0;total;1;33.6501;33.6501;33.6501
0;total;1;37.198;37.198;37.198
0;total;1;37.6774;37.6774;37.6774
0;total;1;35.0894;35.0894;35.0894
0;total;1;37.638;37.638;37.638
0;total;1;37.7168;37.7168;37.7168
0;total;1;37.6481;37.6481;37.6481
0;total;1;37.7892;37.7892;37.7892
0;total;1;37.7463;37.7463;37.7463
0;total;1;37.7969;37.7969;37.7969
0;total;1;37.4733;37.4733;37.4733
0;total;1;37.4684;37.4684;37.4684
0;total;1;37.6013;37.6013;37.6013
0;total;1;37.3769;37.3769;37.3769
0;total;1;37.6215;37.6215;37.6215
0;total;1;37.3234;37.3234;37.3234
0;total;1;35.123;35.123;35.123
0;total;1;35.343;35.343;35.343
0;total;1;37.3135;37.3135;37.3135
0;total;1;33.7847;33.7847;33.7847
0;total;1;33.6499;33.6499;33.6499
0;total;1;37.1979;37.1979;37.1979
0;total;1;37.6771;37.6771;37.6771
0;total;1;35.0894;35.0894;35.0894
0;total;1;37.6381;37.6381;37.6381
0;total;1;37.7195;37.7195;37.7195
0;total;1;37.6482;37.6482;37.6482
0;total;1;37.7915;37.7915;37.7915
0;total;1;37.7463;37.7463;37.7463
0;total;1;37.7926;37.7926;37.7926
0;total;1;37.4733;37.4733;37.4733
0;total;1;37.4705;37.4705;37.4705
0;total;1;37.6013;37.6013;37.6013
0;total;1;37.3769;37.3769;37.3769
0;total;1;37.6214;37.6214;37.6214
0;total;1;37.321;37.321;37.321
0;total;1;35.1231;35.1231;35.1231
0;total;1;35.343;35.343;35.343
0;total;1;37.3198;37.3198;37.3198
0;total;1;37.5155;37.5155;37.5155
0;total;1;33.7847;33.7847;33.7847
0;total;1;33.6501;33.6501;33.6501
0;total;1;37.198;37.198;37.198
0;total;1;37.6765;37.6765;37.6765
0;total;1;35.0894;35.0894;35.0894
0;total;1;37.6382;37.6382;37.6382
0;total;1;37.7195;37.7195;37.7195
0;total;1;37.6481;37.6481;37.6481
0;total;1;37.7908;37.7908;37.7908
0;total;1;37.7463;37.7463;37.7463
0;total;1;37.7981;37.7981;37.7981
0;total;1;37.473;37.473;37.473
0;total;1;37.4705;37.4705;37.4705
0;total;1;37.6013;37.6013;37.6013
0;total;1;37.3726;37.3726;37.3726
0;total;1;37.6212;37.6212;37.6212
215;compErr;1;2.034e-06;2.034e-06;2.034e-06
215;init;1;0.0665077;0.0665077;0.0665077
215;update;1;1.37817;1.37817;1.37817
215;sync;1;0.329782;0.329782;0.329782
215;evalKnownDf;1;0;0;0
215;write;1;3.0977e-05;3.0977e-05;3.0977e-05
215;trace;1;0;0;0
215;calc_total;1;1.70795;1.70795;1.70795
0;total;1;37.3231;37.3231;37.3231
0;total;1;35.1208;35.1208;35.1208
0;total;1;35.3224;35.3224;35.3224
0;total;1;37.3175;37.3175;37.3175
0;total;1;37.5155;37.5155;37.5155
0;total;1;33.7847;33.7847;33.7847
0;total;1;33.6501;33.6501;33.6501
0;total;1;37.198;37.198;37.198
0;total;1;37.6774;37.6774;37.6774
0;total;1;35.0894;35.0894;35.0894
0;total;1;37.7927;37.7927;37.7927
0;total;1;35.3275;35.3275;35.3275
0;total;1;37.5155;37.5155;37.5155
0;total;1;33.7847;33.7847;33.7847
0;total;1;33.6502;33.6502;33.6502
0;total;1;37.6754;37.6754;37.6754
0;total;1;35.3226;35.3226;35.3226
0;total;1;35.3275;35.3275;35.3275
0;total;1;35.3276;35.3276;35.3276
0;total;1;35.3275;35.3275;35.3275
0;total;1;35.3275;35.3275;35.3275
0;total;1;35.3225;35.3225;35.3225
0;total;1;35.3225;35.3225;35.3225
0;total;1;35.3275;35.3275;35.3275
0;total;1;35.3225;35.3225;35.3225
0;total;1;35.3244;35.3244;35.3244
646;compErr;1;2.663e-06;2.663e-06;2.663e-06
646;init;1;0.0669697;0.0669697;0.0669697
646;update;1;1.35949;1.35949;1.35949
646;sync;1;0.750509;0.750509;0.750509
646;evalKnownDf;1;0;0;0
646;write;1;2.0225e-05;2.0225e-05;2.0225e-05
646;trace;1;0;0;0
646;calc_total;1;2.11;2.11;2.11
647;compErr;1;2.199e-06;2.199e-06;2.199e-06
647;init;1;0.0664108;0.0664108;0.0664108
647;update;1;1.35969;1.35969;1.35969
647;sync;1;1.46588;1.46588;1.46588
647;evalKnownDf;1;0;0;0
647;write;1;2.5904e-05;2.5904e-05;2.5904e-05
647;trace;1;0;0;0
647;calc_total;1;2.82557;2.82557;2.82557
631;compErr;1;1.49e-06;1.49e-06;1.49e-06
631;init;1;0.0664387;0.0664387;0.0664387
631;update;1;1.38177;1.38177;1.38177
631;sync;1;0.536857;0.536857;0.536857
631;evalKnownDf;1;0;0;0
631;write;1;1.5531e-05;1.5531e-05;1.5531e-05
631;trace;1;0;0;0
631;calc_total;1;1.91863;1.91863;1.91863
637;compErr;1;1.526e-06;1.526e-06;1.526e-06
637;init;1;0.0668031;0.0668031;0.0668031
637;update;1;1.37143;1.37143;1.37143
637;sync;1;0.89664;0.89664;0.89664
637;evalKnownDf;1;0;0;0
637;write;1;1.765e-05;1.765e-05;1.765e-05
637;trace;1;0;0;0
637;calc_total;1;2.26807;2.26807;2.26807
639;compErr;1;1.745e-06;1.745e-06;1.745e-06
639;init;1;0.0667572;0.0667572;0.0667572
639;update;1;1.37211;1.37211;1.37211
639;sync;1;0.767361;0.767361;0.767361
639;evalKnownDf;1;0;0;0
639;write;1;1.9612e-05;1.9612e-05;1.9612e-05
639;trace;1;0;0;0
639;calc_total;1;2.13947;2.13947;2.13947
0;total;1;37.5576;37.5576;37.5576
0;total;1;37.5581;37.5581;37.5581
0;total;1;37.5576;37.5576;37.5576
0;total;1;37.5569;37.5569;37.5569
0;total;1;37.5581;37.5581;37.5581
0;total;1;37.5571;37.5571;37.5571
0;total;1;37.5571;37.5571;37.5571
0;total;1;37.5572;37.5572;37.5572
0;total;1;37.5574;37.5574;37.5574
0;total;1;37.5592;37.5592;37.5592
0;total;1;37.5581;37.5581;37.5581
0;total;1;37.5581;37.5581;37.5581
0;total;1;37.5573;37.5573;37.5573
0;total;1;37.5584;37.5584;37.5584
0;total;1;37.5584;37.5584;37.5584
0;total;1;37.5584;37.5584;37.5584
0;total;1;37.5584;37.5584;37.5584
0;total;1;37.5584;37.5584;37.5584
0;total;1;37.5584;37.5584;37.5584
0;total;1;37.5584;37.5584;37.5584
570;compErr;1;1.443e-06;1.443e-06;1.443e-06
570;init;1;0.0665264;0.0665264;0.0665264
570;update;1;1.36294;1.36294;1.36294
570;sync;1;14.5697;14.5697;14.5697
570;evalKnownDf;1;0;0;0
570;write;1;2.0493e-05;2.0493e-05;2.0493e-05
570;trace;1;0;0;0
570;calc_total;1;15.9326;15.9326;15.9326
728;compErr;1;6.44e-07;6.44e-07;6.44e-07
728;init;1;0.0663756;0.0663756;0.0663756
728;update;1;1.36644;1.36644;1.36644
728;sync;1;0.84227;0.84227;0.84227
728;evalKnownDf;1;0;0;0
728;write;1;1.5814e-05;1.5814e-05;1.5814e-05
728;trace;1;0;0;0
728;calc_total;1;2.20871;2.20871;2.20871
0;total;1;37.5573;37.5573;37.5573
617;compErr;1;1.252e-06;1.252e-06;1.252e-06
617;init;1;0.066851;0.066851;0.066851
617;update;1;1.35933;1.35933;1.35933
617;sync;1;0.81321;0.81321;0.81321
617;evalKnownDf;1;0;0;0
617;write;1;1.8708e-05;1.8708e-05;1.8708e-05
617;trace;1;0;0;0
617;calc_total;1;2.17254;2.17254;2.17254
765;compErr;1;1.669e-06;1.669e-06;1.669e-06
765;init;1;0.066675;0.066675;0.066675
765;update;1;1.37142;1.37142;1.37142
765;sync;1;0.601181;0.601181;0.601181
571;compErr;1;2.092e-06;2.092e-06;2.092e-06
571;init;1;0.0666153;0.0666153;0.0666153
571;update;1;1.38219;1.38219;1.38219
571;sync;1;13.3107;13.3107;13.3107
571;evalKnownDf;1;0;0;0
571;write;1;2.2536e-05;2.2536e-05;2.2536e-05
571;trace;1;0;0;0
571;calc_total;1;14.6929;14.6929;14.6929
732;compErr;1;1.761e-06;1.761e-06;1.761e-06
732;init;1;0.0663717;0.0663717;0.0663717
732;update;1;1.37471;1.37471;1.37471
732;sync;1;1.33619;1.33619;1.33619
732;evalKnownDf;1;0;0;0
732;write;1;1.9192e-05;1.9192e-05;1.9192e-05
732;trace;1;0;0;0
732;calc_total;1;2.7109;2.7109;2.7109
0;total;1;37.5584;37.5584;37.5584
618;compErr;1;1.311e-06;1.311e-06;1.311e-06
618;init;1;0.0665775;0.0665775;0.0665775
618;update;1;1.37416;1.37416;1.37416
618;sync;1;1.80788;1.80788;1.80788
618;evalKnownDf;1;0;0;0
618;write;1;1.8195e-05;1.8195e-05;1.8195e-05
618;trace;1;0;0;0
618;calc_total;1;3.18205;3.18205;3.18205
765;evalKnownDf;1;0;0;0
765;write;1;1.6318e-05;1.6318e-05;1.6318e-05
765;trace;1;0;0;0
765;calc_total;1;1.97261;1.97261;1.97261
572;compErr;1;1.882e-06;1.882e-06;1.882e-06
572;init;1;0.0666617;0.0666617;0.0666617
572;update;1;1.38219;1.38219;1.38219
572;sync;1;11.8026;11.8026;11.8026
572;evalKnownDf;1;0;0;0
572;write;1;1.8326e-05;1.8326e-05;1.8326e-05
572;trace;1;0;0;0
572;calc_total;1;13.1847;13.1847;13.1847
735;compErr;1;1.863e-06;1.863e-06;1.863e-06
735;init;1;0.0666607;0.0666607;0.0666607
735;update;1;1.36095;1.36095;1.36095
735;sync;1;0.54407;0.54407;0.54407
735;evalKnownDf;1;0;0;0
735;write;1;1.7138e-05;1.7138e-05;1.7138e-05
735;trace;1;0;0;0
735;calc_total;1;1.90502;1.90502;1.90502
0;total;1;37.5584;37.5584;37.5584
619;compErr;1;2.022e-06;2.022e-06;2.022e-06
619;init;1;0.0666982;0.0666982;0.0666982
619;update;1;1.37742;1.37742;1.37742
619;sync;1;0.82052;0.82052;0.82052
619;evalKnownDf;1;0;0;0
619;write;1;2.0434e-05;2.0434e-05;2.0434e-05
619;trace;1;0;0;0
619;calc_total;1;2.19794;2.19794;2.19794
744;compErr;1;2.253e-06;2.253e-06;2.253e-06
744;init;1;0.0668453;0.0668453;0.0668453
744;update;1;1.37307;1.37307;1.37307
744;sync;1;0.0169178;0.0169178;0.0169178
744;evalKnownDf;1;0;0;0
744;write;1;1.6401e-05;1.6401e-05;1.6401e-05
744;trace;1;0;0;0
744;calc_total;1;1.38999;1.38999;1.38999
574;compErr;1;1.737e-06;1.737e-06;1.737e-06
574;init;1;0.0667061;0.0667061;0.0667061
574;update;1;1.38194;1.38194;1.38194
574;sync;1;13.347;13.347;13.347
574;evalKnownDf;1;0;0;0
574;write;1;1.7596e-05;1.7596e-05;1.7596e-05
574;trace;1;0;0;0
574;calc_total;1;14.729;14.729;14.729
737;compErr;1;6.1e-07;6.1e-07;6.1e-07
737;init;1;0.0667716;0.0667716;0.0667716
737;update;1;1.37457;1.37457;1.37457
737;sync;1;0.811387;0.811387;0.811387
737;evalKnownDf;1;0;0;0
737;write;1;1.7716e-05;1.7716e-05;1.7716e-05
737;trace;1;0;0;0
737;calc_total;1;2.18595;2.18595;2.18595
0;total;1;37.5584;37.5584;37.5584
620;compErr;1;1.014e-06;1.014e-06;1.014e-06
620;init;1;0.0669075;0.0669075;0.0669075
620;update;1;1.36921;1.36921;1.36921
620;sync;1;0.783929;0.783929;0.783929
620;evalKnownDf;1;0;0;0
620;write;1;1.7613e-05;1.7613e-05;1.7613e-05
620;trace;1;0;0;0
620;calc_total;1;2.15314;2.15314;2.15314
745;compErr;1;9.22e-07;9.22e-07;9.22e-07
745;init;1;0.0678506;0.0678506;0.0678506
745;update;1;1.38359;1.38359;1.38359
745;sync;1;1.94389;1.94389;1.94389
745;evalKnownDf;1;0;0;0
745;write;1;1.5087e-05;1.5087e-05;1.5087e-05
745;trace;1;0;0;0
745;calc_total;1;3.32748;3.32748;3.32748
575;compErr;1;1.94e-06;1.94e-06;1.94e-06
575;init;1;0.0664857;0.0664857;0.0664857
575;update;1;1.37012;1.37012;1.37012
575;sync;1;12.1376;12.1376;12.1376
575;evalKnownDf;1;0;0;0
575;write;1;2.0686e-05;2.0686e-05;2.0686e-05
575;trace;1;0;0;0
575;calc_total;1;13.5077;13.5077;13.5077
740;compErr;1;1.556e-06;1.556e-06;1.556e-06
740;init;1;0.0669693;0.0669693;0.0669693
740;update;1;1.37673;1.37673;1.37673
740;sync;1;0.602871;0.602871;0.602871
740;evalKnownDf;1;0;0;0
740;write;1;1.5678e-05;1.5678e-05;1.5678e-05
740;trace;1;0;0;0
740;calc_total;1;1.9796;1.9796;1.9796
621;compErr;1;1.217e-06;1.217e-06;1.217e-06
621;init;1;0.0682156;0.0682156;0.0682156
621;update;1;1.37745;1.37745;1.37745
621;sync;1;0.720708;0.720708;0.720708
621;evalKnownDf;1;0;0;0
621;write;1;2.0011e-05;2.0011e-05;2.0011e-05
621;trace;1;0;0;0
621;calc_total;1;2.09816;2.09816;2.09816
748;compErr;1;1.803e-06;1.803e-06;1.803e-06
748;init;1;0.0667124;0.0667124;0.0667124
748;update;1;1.37841;1.37841;1.37841
748;sync;1;0.639608;0.639608;0.639608
748;evalKnownDf;1;0;0;0
748;write;1;1.7978e-05;1.7978e-05;1.7978e-05
748;trace;1;0;0;0
748;calc_total;1;2.01801;2.01801;2.01801
573;compErr;1;1.614e-06;1.614e-06;1.614e-06
573;init;1;0.0666159;0.0666159;0.0666159
573;update;1;1.37145;1.37145;1.37145
573;sync;1;13.4034;13.4034;13.4034
741;compErr;1;9.98e-07;9.98e-07;9.98e-07
741;init;1;0.0668542;0.0668542;0.0668542
741;update;1;1.37645;1.37645;1.37645
741;sync;1;0.553712;0.553712;0.553712
741;evalKnownDf;1;0;0;0
741;write;1;1.8786e-05;1.8786e-05;1.8786e-05
741;trace;1;0;0;0
741;calc_total;1;1.93016;1.93016;1.93016
622;compErr;1;1.463e-06;1.463e-06;1.463e-06
622;init;1;0.0666057;0.0666057;0.0666057
622;update;1;1.36089;1.36089;1.36089
622;sync;1;0.962679;0.962679;0.962679
622;evalKnownDf;1;0;0;0
622;write;1;1.9787e-05;1.9787e-05;1.9787e-05
622;trace;1;0;0;0
622;calc_total;1;2.32356;2.32356;2.32356
751;compErr;1;1.169e-06;1.169e-06;1.169e-06
751;init;1;0.066223;0.066223;0.066223
751;update;1;1.36512;1.36512;1.36512
751;sync;1;0.617247;0.617247;0.617247
751;evalKnownDf;1;0;0;0
751;write;1;1.8943e-05;1.8943e-05;1.8943e-05
751;trace;1;0;0;0
751;calc_total;1;1.98236;1.98236;1.98236
573;evalKnownDf;1;0;0;0
573;write;1;1.9279e-05;1.9279e-05;1.9279e-05
573;trace;1;0;0;0
573;calc_total;1;14.7748;14.7748;14.7748
743;compErr;1;1.403e-06;1.403e-06;1.403e-06
743;init;1;0.0665887;0.0665887;0.0665887
743;update;1;1.37804;1.37804;1.37804
743;sync;1;0.600519;0.600519;0.600519
743;evalKnownDf;1;0;0;0
743;write;1;1.6478e-05;1.6478e-05;1.6478e-05
743;trace;1;0;0;0
743;calc_total;1;1.97856;1.97856;1.97856
623;compErr;1;1.739e-06;1.739e-06;1.739e-06
623;init;1;0.0666057;0.0666057;0.0666057
623;update;1;1.36455;1.36455;1.36455
623;sync;1;0.660385;0.660385;0.660385
623;evalKnownDf;1;0;0;0
623;write;1;2.257e-05;2.257e-05;2.257e-05
623;trace;1;0;0;0
623;calc_total;1;2.02494;2.02494;2.02494
753;compErr;1;1.208e-06;1.208e-06;1.208e-06
753;init;1;0.0669303;0.0669303;0.0669303
753;update;1;1.3697;1.3697;1.3697
753;sync;1;0.127027;0.127027;0.127027
753;evalKnownDf;1;0;0;0
753;write;1;1.6272e-05;1.6272e-05;1.6272e-05
753;trace;1;0;0;0
753;calc_total;1;1.49673;1.49673;1.49673
0;total;1;33.8046;33.8046;33.8046
727;compErr;1;1.69e-06;1.69e-06;1.69e-06
727;init;1;0.0664362;0.0664362;0.0664362
727;update;1;1.37903;1.37903;1.37903
727;sync;1;0.471228;0.471228;0.471228
727;evalKnownDf;1;0;0;0
727;write;1;1.9433e-05;1.9433e-05;1.9433e-05
727;trace;1;0;0;0
727;calc_total;1;1.85026;1.85026;1.85026
0;total;1;35.2082;35.2082;35.2082
0;total;1;37.6928;37.6928;37.6928
0;total;1;33.8044;33.8044;33.8044
0;total;1;37.2943;37.2943;37.2943
0;total;1;35.1893;35.1893;35.1893
0;total;1;37.6928;37.6928;37.6928
0;total;1;33.8157;33.8157;33.8157
0;total;1;37.2911;37.2911;37.2911
0;total;1;35.1893;35.1893;35.1893
0;total;1;37.6925;37.6925;37.6925
0;total;1;33.8044;33.8044;33.8044
0;total;1;37.2941;37.2941;37.2941
0;total;1;35.2082;35.2082;35.2082
0;total;1;37.6925;37.6925;37.6925
0;total;1;33.8045;33.8045;33.8045
0;total;1;37.303;37.303;37.303
0;total;1;35.1895;35.1895;35.1895
0;total;1;37.6928;37.6928;37.6928
0;total;1;33.8157;33.8157;33.8157
0;total;1;37.291;37.291;37.291
714;compErr;1;1.484e-06;1.484e-06;1.484e-06
714;init;1;0.0666187;0.0666187;0.0666187
714;update;1;1.36182;1.36182;1.36182
714;sync;1;9.81768;9.81768;9.81768
714;evalKnownDf;1;0;0;0
714;write;1;2.0653e-05;2.0653e-05;2.0653e-05
714;trace;1;0;0;0
714;calc_total;1;11.1795;11.1795;11.1795
0;total;1;35.1902;35.1902;35.1902
0;total;1;37.6927;37.6927;37.6927
0;total;1;33.8011;33.8011;33.8011
0;total;1;37.291;37.291;37.291
715;compErr;1;2.037e-06;2.037e-06;2.037e-06
715;init;1;0.0676542;0.0676542;0.0676542
715;update;1;1.36477;1.36477;1.36477
715;sync;1;11.5078;11.5078;11.5078
715;evalKnownDf;1;0;0;0
715;write;1;2.0304e-05;2.0304e-05;2.0304e-05
715;trace;1;0;0;0
715;calc_total;1;12.8726;12.8726;12.8726
0;total;1;35.1894;35.1894;35.1894
0;total;1;37.6927;37.6927;37.6927
0;total;1;33.8157;33.8157;33.8157
0;total;1;37.2941;37.2941;37.2941
716;compErr;1;1.652e-06;1.652e-06;1.652e-06
716;init;1;0.0669219;0.0669219;0.0669219
716;update;1;1.37728;1.37728;1.37728
716;sync;1;11.5578;11.5578;11.5578
716;evalKnownDf;1;0;0;0
716;write;1;1.6068e-05;1.6068e-05;1.6068e-05
716;trace;1;0;0;0
716;calc_total;1;12.9351;12.9351;12.9351
0;total;1;35.2082;35.2082;35.2082
0;total;1;37.6925;37.6925;37.6925
0;total;1;33.8044;33.8044;33.8044
0;total;1;37.3002;37.3002;37.3002
717;compErr;1;1.519e-06;1.519e-06;1.519e-06
717;init;1;0.0668791;0.0668791;0.0668791
717;update;1;1.37795;1.37795;1.37795
717;sync;1;11.0743;11.0743;11.0743
717;evalKnownDf;1;0;0;0
717;write;1;2.4628e-05;2.4628e-05;2.4628e-05
717;trace;1;0;0;0
717;calc_total;1;12.4523;12.4523;12.4523
0;total;1;35.2082;35.2082;35.2082
0;total;1;37.6924;37.6924;37.6924
0;total;1;33.8011;33.8011;33.8011
0;total;1;37.3026;37.3026;37.3026
718;compErr;1;1.453e-06;1.453e-06;1.453e-06
718;init;1;0.0668635;0.0668635;0.0668635
718;update;1;1.38024;1.38024;1.38024
718;sync;1;12.7163;12.7163;12.7163
718;evalKnownDf;1;0;0;0
718;write;1;1.5326e-05;1.5326e-05;1.5326e-05
718;trace;1;0;0;0
718;calc_total;1;14.0965;14.0965;14.0965
0;total;1;35.167;35.167;35.167
0;total;1;37.6924;37.6924;37.6924
0;total;1;33.8157;33.8157;33.8157
0;total;1;37.3056;37.3056;37.3056
719;compErr;1;1.812e-06;1.812e-06;1.812e-06
719;init;1;0.0666361;0.0666361;0.0666361
719;update;1;1.36443;1.36443;1.36443
719;sync;1;10.8978;10.8978;10.8978
719;evalKnownDf;1;0;0;0
719;write;1;2.1785e-05;2.1785e-05;2.1785e-05
719;trace;1;0;0;0
719;calc_total;1;12.2623;12.2623;12.2623
0;total;1;35.2082;35.2082;35.2082
0;total;1;37.6928;37.6928;37.6928
0;total;1;33.8157;33.8157;33.8157
0;total;1;37.2945;37.2945;37.2945
0;total;1;37.3166;37.3166;37.3166
0;total;1;35.2082;35.2082;35.2082
0;total;1;37.6925;37.6925;37.6925
0;total;1;33.7991;33.7991;33.7991
0;total;1;37.2943;37.2943;37.2943
0;total;1;37.3166;37.3166;37.3166
0;total;1;35.1668;35.1668;35.1668
0;total;1;37.6923;37.6923;37.6923
0;total;1;33.7993;33.7993;33.7993
0;total;1;37.2948;37.2948;37.2948
0;total;1;37.3092;37.3092;37.3092
0;total;1;35.1669;35.1669;35.1669
0;total;1;37.6923;37.6923;37.6923
0;total;1;33.8008;33.8008;33.8008
0;total;1;37.2984;37.2984;37.2984
0;total;1;37.3131;37.3131;37.3131
0;total;1;35.1669;35.1669;35.1669
0;total;1;37.6925;37.6925;37.6925
0;total;1;33.8007;33.8007;33.8007
0;total;1;37.3021;37.3021;37.3021
0;total;1;37.3166;37.3166;37.3166
0;total;1;35.1668;35.1668;35.1668
0;total;1;37.6923;37.6923;37.6923
670;compErr;1;1.909e-06;1.909e-06;1.909e-06
670;init;1;0.0679214;0.0679214;0.0679214
670;update;1;1.38375;1.38375;1.38375
670;sync;1;0.175111;0.175111;0.175111
670;evalKnownDf;1;0;0;0
670;write;1;1.729e-05;1.729e-05;1.729e-05
670;trace;1;0;0;0
670;calc_total;1;1.55886;1.55886;1.55886
0;total;1;33.8014;33.8014;33.8014
594;compErr;1;9.33e-07;9.33e-07;9.33e-07
594;init;1;0.0667997;0.0667997;0.0667997
594;update;1;1.38199;1.38199;1.38199
594;sync;1;9.58874;9.58874;9.58874
594;evalKnownDf;1;0;0;0
594;write;1;1.5304e-05;1.5304e-05;1.5304e-05
594;trace;1;0;0;0
594;calc_total;1;10.9707;10.9707;10.9707
0;total;1;37.2943;37.2943;37.2943
0;total;1;37.3166;37.3166;37.3166
0;total;1;35.1669;35.1669;35.1669
0;total;1;37.6925;37.6925;37.6925
660;compErr;1;1.86e-06;1.86e-06;1.86e-06
660;init;1;0.068585;0.068585;0.068585
660;update;1;1.38757;1.38757;1.38757
660;sync;1;0.328964;0.328964;0.328964
660;evalKnownDf;1;0;0;0
660;write;1;1.7465e-05;1.7465e-05;1.7465e-05
660;trace;1;0;0;0
660;calc_total;1;1.71653;1.71653;1.71653
0;total;1;33.8013;33.8013;33.8013
595;compErr;1;1.765e-06;1.765e-06;1.765e-06
595;init;1;0.0665641;0.0665641;0.0665641
595;update;1;1.38163;1.38163;1.38163
595;sync;1;10.5136;10.5136;10.5136
595;evalKnownDf;1;0;0;0
595;write;1;1.8811e-05;1.8811e-05;1.8811e-05
595;trace;1;0;0;0
595;calc_total;1;11.8952;11.8952;11.8952
0;total;1;37.2945;37.2945;37.2945
0;total;1;37.3118;37.3118;37.3118
0;total;1;35.1669;35.1669;35.1669
0;total;1;37.6925;37.6925;37.6925
663;compErr;1;8.46e-07;8.46e-07;8.46e-07
663;init;1;0.0665843;0.0665843;0.0665843
663;update;1;1.38346;1.38346;1.38346
663;sync;1;0.594143;0.594143;0.594143
663;evalKnownDf;1;0;0;0
663;write;1;1.5095e-05;1.5095e-05;1.5095e-05
663;trace;1;0;0;0
663;calc_total;1;1.9776;1.9776;1.9776
0;total;1;33.7994;33.7994;33.7994
596;compErr;1;1.316e-06;1.316e-06;1.316e-06
596;init;1;0.0671653;0.0671653;0.0671653
596;update;1;1.38486;1.38486;1.38486
596;sync;1;10.2554;10.2554;10.2554
596;evalKnownDf;1;0;0;0
596;write;1;1.5292e-05;1.5292e-05;1.5292e-05
596;trace;1;0;0;0
596;calc_total;1;11.6403;11.6403;11.6403
0;total;1;37.2942;37.2942;37.2942
0;total;1;37.3166;37.3166;37.3166
0;total;1;35.1669;35.1669;35.1669
0;total;1;37.6925;37.6925;37.6925
668;compErr;1;1.779e-06;1.779e-06;1.779e-06
668;init;1;0.0669331;0.0669331;0.0669331
668;update;1;1.38849;1.38849;1.38849
668;sync;1;1.5954;1.5954;1.5954
668;evalKnownDf;1;0;0;0
668;write;1;1.8037e-05;1.8037e-05;1.8037e-05
668;trace;1;0;0;0
668;calc_total;1;2.98389;2.98389;2.98389
0;total;1;33.8037;33.8037;33.8037
597;compErr;1;1.517e-06;1.517e-06;1.517e-06
597;init;1;0.0669458;0.0669458;0.0669458
597;update;1;1.38213;1.38213;1.38213
597;sync;1;12.5999;12.5999;12.5999
597;evalKnownDf;1;0;0;0
597;write;1;1.8752e-05;1.8752e-05;1.8752e-05
597;trace;1;0;0;0
597;calc_total;1;13.982;13.982;13.982
0;total;1;37.2943;37.2943;37.2943
0;total;1;37.3131;37.3131;37.3131
0;total;1;35.1886;35.1886;35.1886
0;total;1;37.6925;37.6925;37.6925
671;compErr;1;2.452e-06;2.452e-06;2.452e-06
671;init;1;0.0670275;0.0670275;0.0670275
671;update;1;1.36475;1.36475;1.36475
671;sync;1;1.7298;1.7298;1.7298
671;evalKnownDf;1;0;0;0
671;write;1;2.6765e-05;2.6765e-05;2.6765e-05
671;trace;1;0;0;0
671;calc_total;1;3.09455;3.09455;3.09455
0;total;1;33.7992;33.7992;33.7992
598;compErr;1;1.553e-06;1.553e-06;1.553e-06
598;init;1;0.0678304;0.0678304;0.0678304
598;update;1;1.38814;1.38814;1.38814
598;sync;1;12.6067;12.6067;12.6067
598;evalKnownDf;1;0;0;0
598;write;1;1.4338e-05;1.4338e-05;1.4338e-05
598;trace;1;0;0;0
598;calc_total;1;13.9949;13.9949;13.9949
0;total;1;37.2945;37.2945;37.2945
0;total;1;37.3118;37.3118;37.3118
0;total;1;35.1669;35.1669;35.1669
0;total;1;37.6923;37.6923;37.6923
0;total;1;35.215;35.215;35.215
0;total;1;33.8008;33.8008;33.8008
599;compErr;1;1.271e-06;1.271e-06;1.271e-06
599;init;1;0.0667473;0.0667473;0.0667473
599;update;1;1.37028;1.37028;1.37028
599;sync;1;11.9427;11.9427;11.9427
599;evalKnownDf;1;0;0;0
599;write;1;2.1382e-05;2.1382e-05;2.1382e-05
599;trace;1;0;0;0
599;calc_total;1;13.313;13.313;13.313
0;total;1;37.2943;37.2943;37.2943
0;total;1;37.3117;37.3117;37.3117
0;total;1;35.1669;35.1669;35.1669
0;total;1;37.6925;37.6925;37.6925
0;total;1;35.1902;35.1902;35.1902
0;total;1;33.8037;33.8037;33.8037
0;total;1;37.5555;37.5555;37.5555
0;total;1;37.2941;37.2941;37.2941
0;total;1;37.3133;37.3133;37.3133
0;total;1;35.1886;35.1886;35.1886
0;total;1;37.6924;37.6924;37.6924
0;total;1;35.215;35.215;35.215
0;total;1;33.8007;33.8007;33.8007
0;total;1;37.5533;37.5533;37.5533
0;total;1;37.3001;37.3001;37.3001
0;total;1;37.3093;37.3093;37.3093
0;total;1;35.1886;35.1886;35.1886
0;total;1;37.6924;37.6924;37.6924
0;total;1;35.2445;35.2445;35.2445
0;total;1;37.5555;37.5555;37.5555
0;total;1;37.2943;37.2943;37.2943
0;total;1;37.3124;37.3124;37.3124
0;total;1;35.2158;35.2158;35.2158
0;total;1;37.5533;37.5533;37.5533
0;total;1;37.3094;37.3094;37.3094
0;total;1;35.2161;35.2161;35.2161
0;total;1;37.5556;37.5556;37.5556
0;total;1;37.3097;37.3097;37.3097
0;total;1;35.2244;35.2244;35.2244
0;total;1;37.5554;37.5554;37.5554
0;total;1;37.3124;37.3124;37.3124
0;total;1;35.2223;35.2223;35.2223
0;total;1;37.5555;37.5555;37.5555
0;total;1;37.3117;37.3117;37.3117
541;compErr;1;1.879e-06;1.879e-06;1.879e-06
541;init;1;0.0667207;0.0667207;0.0667207
541;update;1;1.37201;1.37201;1.37201
541;sync;1;0.862574;0.862574;0.862574
541;evalKnownDf;1;0;0;0
541;write;1;2.1133e-05;2.1133e-05;2.1133e-05
541;trace;1;0;0;0
541;calc_total;1;2.23458;2.23458;2.23458
0;total;1;35.2157;35.2157;35.2157
0;total;1;37.5556;37.5556;37.5556
692;compErr;1;7.18e-07;7.18e-07;7.18e-07
692;init;1;0.0669507;0.0669507;0.0669507
692;update;1;1.38633;1.38633;1.38633
692;sync;1;0.286644;0.286644;0.286644
692;evalKnownDf;1;0;0;0
692;write;1;1.5528e-05;1.5528e-05;1.5528e-05
692;trace;1;0;0;0
692;calc_total;1;1.67297;1.67297;1.67297
0;total;1;37.3096;37.3096;37.3096
542;compErr;1;1.705e-06;1.705e-06;1.705e-06
542;init;1;0.0667233;0.0667233;0.0667233
542;update;1;1.37416;1.37416;1.37416
542;sync;1;0.774987;0.774987;0.774987
542;evalKnownDf;1;0;0;0
542;write;1;1.8535e-05;1.8535e-05;1.8535e-05
542;trace;1;0;0;0
542;calc_total;1;2.14914;2.14914;2.14914
0;total;1;35.2159;35.2159;35.2159
0;total;1;37.5556;37.5556;37.5556
693;compErr;1;1.227e-06;1.227e-06;1.227e-06
693;init;1;0.0681007;0.0681007;0.0681007
693;update;1;1.38578;1.38578;1.38578
693;sync;1;0.834063;0.834063;0.834063
693;evalKnownDf;1;0;0;0
693;write;1;1.5045e-05;1.5045e-05;1.5045e-05
693;trace;1;0;0;0
693;calc_total;1;2.21984;2.21984;2.21984
0;total;1;37.3099;37.3099;37.3099
543;compErr;1;2.207e-06;2.207e-06;2.207e-06
543;init;1;0.0678599;0.0678599;0.0678599
543;update;1;1.36458;1.36458;1.36458
543;sync;1;0.839371;0.839371;0.839371
543;evalKnownDf;1;0;0;0
543;write;1;2.1533e-05;2.1533e-05;2.1533e-05
543;trace;1;0;0;0
543;calc_total;1;2.20395;2.20395;2.20395
0;total;1;35.2159;35.2159;35.2159
0;total;1;37.5555;37.5555;37.5555
694;compErr;1;1.391e-06;1.391e-06;1.391e-06
694;init;1;0.0680299;0.0680299;0.0680299
694;update;1;1.3833;1.3833;1.3833
694;sync;1;1.37893;1.37893;1.37893
694;evalKnownDf;1;0;0;0
694;write;1;1.5498e-05;1.5498e-05;1.5498e-05
694;trace;1;0;0;0
694;calc_total;1;2.76222;2.76222;2.76222
0;total;1;37.3093;37.3093;37.3093
545;compErr;1;1.813e-06;1.813e-06;1.813e-06
545;init;1;0.0666355;0.0666355;0.0666355
545;update;1;1.36135;1.36135;1.36135
545;sync;1;1.72632;1.72632;1.72632
545;evalKnownDf;1;0;0;0
545;write;1;1.7682e-05;1.7682e-05;1.7682e-05
545;trace;1;0;0;0
545;calc_total;1;3.08767;3.08767;3.08767
0;total;1;35.2224;35.2224;35.2224
0;total;1;37.5555;37.5555;37.5555
695;compErr;1;1.52e-06;1.52e-06;1.52e-06
695;init;1;0.0664058;0.0664058;0.0664058
695;update;1;1.36575;1.36575;1.36575
695;sync;1;1.0492;1.0492;1.0492
695;evalKnownDf;1;0;0;0
695;write;1;2.3279e-05;2.3279e-05;2.3279e-05
695;trace;1;0;0;0
695;calc_total;1;2.41495;2.41495;2.41495
0;total;1;37.3096;37.3096;37.3096
548;compErr;1;1.821e-06;1.821e-06;1.821e-06
548;init;1;0.0669713;0.0669713;0.0669713
548;update;1;1.3617;1.3617;1.3617
548;sync;1;0.248266;0.248266;0.248266
548;evalKnownDf;1;0;0;0
548;write;1;1.8364e-05;1.8364e-05;1.8364e-05
548;trace;1;0;0;0
548;calc_total;1;1.60997;1.60997;1.60997
0;total;1;35.2151;35.2151;35.2151
0;total;1;37.5534;37.5534;37.5534
676;compErr;1;1.691e-06;1.691e-06;1.691e-06
676;init;1;0.0661889;0.0661889;0.0661889
676;update;1;1.36164;1.36164;1.36164
676;sync;1;0.536268;0.536268;0.536268
676;evalKnownDf;1;0;0;0
676;write;1;1.7707e-05;1.7707e-05;1.7707e-05
676;trace;1;0;0;0
676;calc_total;1;1.89791;1.89791;1.89791
0;total;1;37.3094;37.3094;37.3094
550;compErr;1;1.451e-06;1.451e-06;1.451e-06
550;init;1;0.0670129;0.0670129;0.0670129
550;update;1;1.37512;1.37512;1.37512
550;sync;1;0.0147427;0.0147427;0.0147427
550;evalKnownDf;1;0;0;0
550;write;1;1.527e-05;1.527e-05;1.527e-05
550;trace;1;0;0;0
550;calc_total;1;1.38986;1.38986;1.38986
0;total;1;35.1939;35.1939;35.1939
0;total;1;37.5555;37.5555;37.5555
679;compErr;1;3.037e-06;3.037e-06;3.037e-06
679;init;1;0.06653;0.06653;0.06653
679;update;1;1.36137;1.36137;1.36137
679;sync;1;0.675192;0.675192;0.675192
679;evalKnownDf;1;0;0;0
679;write;1;2.0238e-05;2.0238e-05;2.0238e-05
679;trace;1;0;0;0
679;calc_total;1;2.03657;2.03657;2.03657
0;total;1;37.3094;37.3094;37.3094
551;compErr;1;2.089e-06;2.089e-06;2.089e-06
551;init;1;0.0667408;0.0667408;0.0667408
551;update;1;1.36645;1.36645;1.36645
551;sync;1;0.632531;0.632531;0.632531
551;evalKnownDf;1;0;0;0
551;write;1;2.3525e-05;2.3525e-05;2.3525e-05
551;trace;1;0;0;0
551;calc_total;1;1.99899;1.99899;1.99899
0;total;1;35.2151;35.2151;35.2151
0;total;1;37.5556;37.5556;37.5556
0;total;1;34.6943;34.6943;34.6943
0;total;1;34.6587;34.6587;34.6587
0;total;1;35.2151;35.2151;35.2151
0;total;1;37.5556;37.5556;37.5556
0;total;1;34.7479;34.7479;34.7479
0;total;1;34.6589;34.6589;34.6589
0;total;1;35.1907;35.1907;35.1907
0;total;1;37.5556;37.5556;37.5556
0;total;1;34.6648;34.6648;34.6648
0;total;1;34.6619;34.6619;34.6619
0;total;1;35.2151;35.2151;35.2151
0;total;1;37.5556;37.5556;37.5556
0;total;1;34.7479;34.7479;34.7479
0;total;1;34.6599;34.6599;34.6599
0;total;1;35.1905;35.1905;35.1905
0;total;1;37.5556;37.5556;37.5556
0;total;1;34.6623;34.6623;34.6623
0;total;1;34.6682;34.6682;34.6682
0;total;1;35.2151;35.2151;35.2151
0;total;1;37.5533;37.5533;37.5533
0;total;1;34.7478;34.7478;34.7478
0;total;1;34.6845;34.6845;34.6845
0;total;1;35.1678;35.1678;35.1678
0;total;1;37.5556;37.5556;37.5556
0;total;1;34.6944;34.6944;34.6944
0;total;1;34.6622;34.6622;34.6622
0;total;1;35.19;35.19;35.19
0;total;1;37.5536;37.5536;37.5536
0;total;1;34.6943;34.6943;34.6943
0;total;1;34.6679;34.6679;34.6679
0;total;1;35.194;35.194;35.194
0;total;1;37.5556;37.5556;37.5556
0;total;1;34.748;34.748;34.748
0;total;1;34.6598;34.6598;34.6598
0;total;1;35.19;35.19;35.19
0;total;1;37.5556;37.5556;37.5556
0;total;1;34.6943;34.6943;34.6943
0;total;1;34.6619;34.6619;34.6619
0;total;1;37.5555;37.5555;37.5555
0;total;1;34.6939;34.6939;34.6939
0;total;1;34.659;34.659;34.659
0;total;1;34.6947;34.6947;34.6947
0;total;1;34.6687;34.6687;34.6687
0;total;1;34.7478;34.7478;34.7478
0;total;1;34.6578;34.6578;34.6578
0;total;1;34.7478;34.7478;34.7478
0;total;1;34.658;34.658;34.658
0;total;1;34.7478;34.7478;34.7478
0;total;1;34.658;34.658;34.658
0;total;1;34.6649;34.6649;34.6649
0;total;1;34.658;34.658;34.658
0;total;1;34.6946;34.6946;34.6946
0;total;1;34.658;34.658;34.658
0;total;1;34.7204;34.7204;34.7204
0;total;1;34.658;34.658;34.658
0;total;1;34.6945;34.6945;34.6945
0;total;1;34.658;34.658;34.658
0;total;1;34.7478;34.7478;34.7478
0;total;1;34.658;34.658;34.658
0;total;1;34.6665;34.6665;34.6665
0;total;1;34.6578;34.6578;34.6578
0;total;1;34.6946;34.6946;34.6946
0;total;1;34.6579;34.6579;34.6579
0;total;1;34.7478;34.7478;34.7478
0;total;1;34.6579;34.6579;34.6579
0;total;1;34.6946;34.6946;34.6946
0;total;1;34.658;34.658;34.658
498;compErr;1;1.306e-06;1.306e-06;1.306e-06
498;init;1;0.0665292;0.0665292;0.0665292
498;update;1;1.3841;1.3841;1.3841
498;sync;1;1.23533;1.23533;1.23533
498;evalKnownDf;1;0;0;0
498;write;1;1.8757e-05;1.8757e-05;1.8757e-05
498;trace;1;0;0;0
498;calc_total;1;2.61942;2.61942;2.61942
499;compErr;1;1.521e-06;1.521e-06;1.521e-06
499;init;1;0.067064;0.067064;0.067064
499;update;1;1.38768;1.38768;1.38768
499;sync;1;0.524599;0.524599;0.524599
499;evalKnownDf;1;0;0;0
499;write;1;1.9899e-05;1.9899e-05;1.9899e-05
499;trace;1;0;0;0
499;calc_total;1;1.91228;1.91228;1.91228
500;compErr;1;8.2e-07;8.2e-07;8.2e-07
500;init;1;0.0668264;0.0668264;0.0668264
500;update;1;1.37755;1.37755;1.37755
500;sync;1;0.293957;0.293957;0.293957
500;evalKnownDf;1;0;0;0
500;write;1;1.4364e-05;1.4364e-05;1.4364e-05
500;trace;1;0;0;0
500;calc_total;1;1.67151;1.67151;1.67151
501;compErr;1;1.667e-06;1.667e-06;1.667e-06
501;init;1;0.0679267;0.0679267;0.0679267
501;update;1;1.38728;1.38728;1.38728
501;sync;1;0.75006;0.75006;0.75006
501;evalKnownDf;1;0;0;0
501;write;1;1.8797e-05;1.8797e-05;1.8797e-05
501;trace;1;0;0;0
501;calc_total;1;2.13734;2.13734;2.13734
502;compErr;1;1.567e-06;1.567e-06;1.567e-06
502;init;1;0.0667665;0.0667665;0.0667665
502;update;1;1.38124;1.38124;1.38124
502;sync;1;0.996172;0.996172;0.996172
502;evalKnownDf;1;0;0;0
502;write;1;1.7773e-05;1.7773e-05;1.7773e-05
502;trace;1;0;0;0
502;calc_total;1;2.37741;2.37741;2.37741
503;compErr;1;1.475e-06;1.475e-06;1.475e-06
503;init;1;0.0682777;0.0682777;0.0682777
503;update;1;1.3938;1.3938;1.3938
503;sync;1;0.766866;0.766866;0.766866
503;evalKnownDf;1;0;0;0
503;write;1;2.5017e-05;2.5017e-05;2.5017e-05
503;trace;1;0;0;0
503;calc_total;1;2.16067;2.16067;2.16067
0;total;1;36.5866;36.5866;36.5866
0;total;1;36.5868;36.5868;36.5868
0;total;1;36.6089;36.6089;36.6089
0;total;1;36.5966;36.5966;36.5966
0;total;1;36.5868;36.5868;36.5868
0;total;1;36.5916;36.5916;36.5916
0;total;1;36.5883;36.5883;36.5883
0;total;1;36.5868;36.5868;36.5868
0;total;1;36.5868;36.5868;36.5868
0;total;1;36.588;36.588;36.588
0;total;1;36.5881;36.5881;36.5881
0;total;1;36.5808;36.5808;36.5808
0;total;1;36.5866;36.5866;36.5866
0;total;1;36.5769;36.5769;36.5769
0;total;1;36.5866;36.5866;36.5866
0;total;1;36.5867;36.5867;36.5867
0;total;1;36.5872;36.5872;36.5872
0;total;1;36.5867;36.5867;36.5867
0;total;1;36.5866;36.5866;36.5866
0;total;1;36.577;36.577;36.577
0;total;1;36.5866;36.5866;36.5866
0;total;1;36.5872;36.5872;36.5872
0;total;1;36.5769;36.5769;36.5769
0;total;1;36.5867;36.5867;36.5867
SCAFES
REMARK: No time step width tau was specified.
 Set tau=1.0 and proceeded. 

Energy start: 19200
Energy end  : 19084.8
# unit_id;function_name;num_calls;avg_runtime;min_runtime;max_runtime
688;compErr;1;2.075e-06;2.075e-06;2.075e-06
688;init;1;0.066226;0.066226;0.066226
688;update;1;1.3631;1.3631;1.3631
688;sync;1;0.322225;0.322225;0.322225
688;evalKnownDf;1;0;0;0
688;write;1;1.5241e-05;1.5241e-05;1.5241e-05
688;trace;1;0;0;0
688;calc_total;1;1.68532;1.68532;1.68532
114;compErr;1;1.664e-06;1.664e-06;1.664e-06
114;init;1;0.066536;0.066536;0.066536
114;update;1;1.3682;1.3682;1.3682
114;sync;1;3.30506;3.30506;3.30506
114;evalKnownDf;1;0;0;0
114;write;1;1.9752e-05;1.9752e-05;1.9752e-05
114;trace;1;0;0;0
114;calc_total;1;4.67326;4.67326;4.67326
626;compErr;1;9.02e-07;9.02e-07;9.02e-07
626;init;1;0.0663751;0.0663751;0.0663751
626;update;1;1.38554;1.38554;1.38554
626;sync;1;0.191939;0.191939;0.191939
626;evalKnownDf;1;0;0;0
626;write;1;1.5107e-05;1.5107e-05;1.5107e-05
626;trace;1;0;0;0
626;calc_total;1;1.57748;1.57748;1.57748
755;compErr;1;1.706e-06;1.706e-06;1.706e-06
755;init;1;0.0663237;0.0663237;0.0663237
755;update;1;1.37456;1.37456;1.37456
755;sync;1;1.52539;1.52539;1.52539
755;evalKnownDf;1;0;0;0
755;write;1;1.6108e-05;1.6108e-05;1.6108e-05
755;trace;1;0;0;0
755;calc_total;1;2.89995;2.89995;2.89995
115;compErr;1;1.407e-06;1.407e-06;1.407e-06
115;init;1;0.066916;0.066916;0.066916
115;update;1;1.37008;1.37008;1.37008
115;sync;1;2.22579;2.22579;2.22579
115;evalKnownDf;1;0;0;0
115;write;1;2.3808e-05;2.3808e-05;2.3808e-05
115;trace;1;0;0;0
115;calc_total;1;3.59587;3.59587;3.59587
117;compErr;1;1.514e-06;1.514e-06;1.514e-06
117;init;1;0.0666522;0.0666522;0.0666522
117;update;1;1.35629;1.35629;1.35629
117;sync;1;2.50064;2.50064;2.50064
117;evalKnownDf;1;0;0;0
117;write;1;2.4285e-05;2.4285e-05;2.4285e-05
117;trace;1;0;0;0
117;calc_total;1;3.85693;3.85693;3.85693
50;compErr;1;1.186e-06;1.186e-06;1.186e-06
50;init;1;0.0661804;0.0661804;0.0661804
50;update;1;1.37433;1.37433;1.37433
50;sync;1;1.95686;1.95686;1.95686
50;evalKnownDf;1;0;0;0
50;write;1;1.7024e-05;1.7024e-05;1.7024e-05
50;trace;1;0;0;0
50;calc_total;1;3.3312;3.3312;3.3312
242;compErr;1;1.884e-06;1.884e-06;1.884e-06
242;init;1;0.0664681;0.0664681;0.0664681
242;update;1;1.36757;1.36757;1.36757
242;sync;1;0.982517;0.982517;0.982517
242;evalKnownDf;1;0;0;0
242;write;1;1.8105e-05;1.8105e-05;1.8105e-05
242;trace;1;0;0;0
242;calc_total;1;2.35009;2.35009;2.35009
243;compErr;1;2.657e-06;2.657e-06;2.657e-06
243;init;1;0.0664293;0.0664293;0.0664293
243;update;1;1.3734;1.3734;1.3734
243;sync;1;1.0509;1.0509;1.0509
243;evalKnownDf;1;0;0;0
243;write;1;1.8196e-05;1.8196e-05;1.8196e-05
243;trace;1;0;0;0
243;calc_total;1;2.4243;2.4243;2.4243
720;compErr;1;1.769e-06;1.769e-06;1.769e-06
720;init;1;0.0666497;0.0666497;0.0666497
720;update;1;1.38608;1.38608;1.38608
720;sync;1;0.00992572;0.00992572;0.00992572
720;evalKnownDf;1;0;0;0
720;write;1;1.8701e-05;1.8701e-05;1.8701e-05
720;trace;1;0;0;0
720;calc_total;1;1.39601;1.39601;1.39601
245;compErr;1;1.926e-06;1.926e-06;1.926e-06
245;init;1;0.0664795;0.0664795;0.0664795
245;update;1;1.36454;1.36454;1.36454
245;sync;1;1.08609;1.08609;1.08609
245;evalKnownDf;1;0;0;0
245;write;1;1.7803e-05;1.7803e-05;1.7803e-05
245;trace;1;0;0;0
245;calc_total;1;2.45063;2.45063;2.45063
562;compErr;1;1.698e-06;1.698e-06;1.698e-06
562;init;1;0.067838;0.067838;0.067838
562;update;1;1.36244;1.36244;1.36244
562;sync;1;1.06489;1.06489;1.06489
562;evalKnownDf;1;0;0;0
562;write;1;1.859e-05;1.859e-05;1.859e-05
562;trace;1;0;0;0
562;calc_total;1;2.42733;2.42733;2.42733
246;compErr;1;1.705e-06;1.705e-06;1.705e-06
246;init;1;0.0673006;0.0673006;0.0673006
246;update;1;1.37062;1.37062;1.37062
246;sync;1;0.590778;0.590778;0.590778
246;evalKnownDf;1;0;0;0
246;write;1;1.7555e-05;1.7555e-05;1.7555e-05
246;trace;1;0;0;0
246;calc_total;1;1.9614;1.9614;1.9614
386;compErr;1;7.79e-07;7.79e-07;7.79e-07
386;init;1;0.0661926;0.0661926;0.0661926
386;update;1;1.37437;1.37437;1.37437
386;sync;1;0.709804;0.709804;0.709804
386;evalKnownDf;1;0;0;0
386;write;1;1.5539e-05;1.5539e-05;1.5539e-05
386;trace;1;0;0;0
386;calc_total;1;2.08418;2.08418;2.08418
51;compErr;1;2.786e-06;2.786e-06;2.786e-06
51;init;1;0.0673733;0.0673733;0.0673733
51;update;1;1.36043;1.36043;1.36043
51;sync;1;3.05287;3.05287;3.05287
51;evalKnownDf;1;0;0;0
176;compErr;1;8.92e-07;8.92e-07;8.92e-07
176;init;1;0.0668775;0.0668775;0.0668775
176;update;1;1.37598;1.37598;1.37598
176;sync;1;0.647107;0.647107;0.647107
176;evalKnownDf;1;0;0;0
176;write;1;1.5815e-05;1.5815e-05;1.5815e-05
176;trace;1;0;0;0
176;calc_total;1;2.02309;2.02309;2.02309
51;write;1;2.1696e-05;2.1696e-05;2.1696e-05
51;trace;1;0;0;0
51;calc_total;1;4.41329;4.41329;4.41329
178;compErr;1;1.072e-06;1.072e-06;1.072e-06
178;init;1;0.0669279;0.0669279;0.0669279
178;update;1;1.37234;1.37234;1.37234
178;sync;1;0.845997;0.845997;0.845997
178;evalKnownDf;1;0;0;0
178;write;1;1.9112e-05;1.9112e-05;1.9112e-05
178;trace;1;0;0;0
178;calc_total;1;2.21833;2.21833;2.21833
179;compErr;1;1.64e-06;1.64e-06;1.64e-06
179;init;1;0.0668225;0.0668225;0.0668225
179;update;1;1.36058;1.36058;1.36058
179;sync;1;1.68048;1.68048;1.68048
179;evalKnownDf;1;0;0;0
179;write;1;2.0986e-05;2.0986e-05;2.0986e-05
179;trace;1;0;0;0
179;calc_total;1;3.04106;3.04106;3.04106
181;compErr;1;8.72e-07;8.72e-07;8.72e-07
181;init;1;0.0670281;0.0670281;0.0670281
181;update;1;1.37525;1.37525;1.37525
181;sync;1;0.470792;0.470792;0.470792
181;evalKnownDf;1;0;0;0
181;write;1;1.5948e-05;1.5948e-05;1.5948e-05
181;trace;1;0;0;0
181;calc_total;1;1.84604;1.84604;1.84604
129;compErr;1;1.006e-06;1.006e-06;1.006e-06
129;init;1;0.0665692;0.0665692;0.0665692
129;update;1;1.36272;1.36272;1.36272
129;sync;1;3.34063;3.34063;3.34063
129;evalKnownDf;1;0;0;0
129;write;1;1.7235e-05;1.7235e-05;1.7235e-05
129;trace;1;0;0;0
129;calc_total;1;4.70335;4.70335;4.70335
80;compErr;1;5.594e-06;5.594e-06;5.594e-06
80;init;1;0.0666132;0.0666132;0.0666132
80;update;1;1.38496;1.38496;1.38496
80;sync;1;1.59296;1.59296;1.59296
80;evalKnownDf;1;0;0;0
80;write;1;1.7696e-05;1.7696e-05;1.7696e-05
80;trace;1;0;0;0
80;calc_total;1;2.97792;2.97792;2.97792
336;compErr;1;1.047e-06;1.047e-06;1.047e-06
336;init;1;0.0664102;0.0664102;0.0664102
336;update;1;1.39585;1.39585;1.39585
336;sync;1;0.539156;0.539156;0.539156
336;evalKnownDf;1;0;0;0
336;write;1;1.5815e-05;1.5815e-05;1.5815e-05
336;trace;1;0;0;0
336;calc_total;1;1.93501;1.93501;1.93501
592;compErr;1;2.367e-06;2.367e-06;2.367e-06
592;init;1;0.0661653;0.0661653;0.0661653
592;update;1;1.36623;1.36623;1.36623
592;sync;1;1.59488;1.59488;1.59488
592;evalKnownDf;1;0;0;0
592;write;1;1.627e-05;1.627e-05;1.627e-05
592;trace;1;0;0;0
592;calc_total;1;2.9611;2.9611;2.9611
53;compErr;1;1.628e-06;1.628e-06;1.628e-06
53;init;1;0.066166;0.066166;0.066166
53;update;1;1.36934;1.36934;1.36934
53;sync;1;3.27189;3.27189;3.27189
183;compErr;1;2.013e-06;2.013e-06;2.013e-06
183;init;1;0.0679093;0.0679093;0.0679093
183;update;1;1.38501;1.38501;1.38501
183;sync;1;0.758716;0.758716;0.758716
183;evalKnownDf;1;0;0;0
183;write;1;1.6166e-05;1.6166e-05;1.6166e-05
53;evalKnownDf;1;0;0;0
53;write;1;1.9788e-05;1.9788e-05;1.9788e-05
53;trace;1;0;0;0
53;calc_total;1;4.64124;4.64124;4.64124
183;trace;1;0;0;0
183;calc_total;1;2.14373;2.14373;2.14373
306;compErr;1;1.951e-06;1.951e-06;1.951e-06
306;init;1;0.0666279;0.0666279;0.0666279
306;update;1;1.35898;1.35898;1.35898
306;sync;1;0.641611;0.641611;0.641611
306;evalKnownDf;1;0;0;0
306;write;1;2.0565e-05;2.0565e-05;2.0565e-05
306;trace;1;0;0;0
306;calc_total;1;2.00059;2.00059;2.00059
613;compErr;1;1.449e-06;1.449e-06;1.449e-06
613;init;1;0.0669221;0.0669221;0.0669221
613;update;1;1.37049;1.37049;1.37049
613;sync;1;1.83889;1.83889;1.83889
613;evalKnownDf;1;0;0;0
613;write;1;2.0427e-05;2.0427e-05;2.0427e-05
613;trace;1;0;0;0
613;calc_total;1;3.20938;3.20938;3.20938
307;compErr;1;1.24e-06;1.24e-06;1.24e-06
307;init;1;0.066508;0.066508;0.066508
307;update;1;1.36154;1.36154;1.36154
307;sync;1;1.10352;1.10352;1.10352
307;evalKnownDf;1;0;0;0
307;write;1;1.8154e-05;1.8154e-05;1.8154e-05
307;trace;1;0;0;0
307;calc_total;1;2.46506;2.46506;2.46506
309;compErr;1;2.388e-06;2.388e-06;2.388e-06
309;init;1;0.0666119;0.0666119;0.0666119
309;update;1;1.3563;1.3563;1.3563
309;sync;1;0.813665;0.813665;0.813665
309;evalKnownDf;1;0;0;0
309;write;1;1.9994e-05;1.9994e-05;1.9994e-05
309;trace;1;0;0;0
309;calc_total;1;2.16997;2.16997;2.16997
504;compErr;1;1.47e-06;1.47e-06;1.47e-06
504;init;1;0.0661053;0.0661053;0.0661053
504;update;1;1.37271;1.37271;1.37271
504;sync;1;0.342657;0.342657;0.342657
504;evalKnownDf;1;0;0;0
504;write;1;1.9693e-05;1.9693e-05;1.9693e-05
504;trace;1;0;0;0
504;calc_total;1;1.71537;1.71537;1.71537
510;compErr;1;8.23e-07;8.23e-07;8.23e-07
510;init;1;0.0663264;0.0663264;0.0663264
510;update;1;1.37364;1.37364;1.37364
510;sync;1;0.848053;0.848053;0.848053
510;evalKnownDf;1;0;0;0
2;compErr;1;1.747e-06;1.747e-06;1.747e-06
2;init;1;0.0665517;0.0665517;0.0665517
2;update;1;1.37494;1.37494;1.37494
2;sync;1;1.20857;1.20857;1.20857
2;evalKnownDf;1;0;0;0
2;write;1;1.5371e-05;1.5371e-05;1.5371e-05
2;trace;1;0;0;0
2;calc_total;1;2.58351;2.58351;2.58351
514;compErr;1;1.334e-06;1.334e-06;1.334e-06
514;init;1;0.0677153;0.0677153;0.0677153
514;update;1;1.36432;1.36432;1.36432
514;sync;1;0.47277;0.47277;0.47277
514;evalKnownDf;1;0;0;0
514;write;1;2.4252e-05;2.4252e-05;2.4252e-05
514;trace;1;0;0;0
514;calc_total;1;1.83709;1.83709;1.83709
510;write;1;1.7483e-05;1.7483e-05;1.7483e-05
510;trace;1;0;0;0
510;calc_total;1;2.22169;2.22169;2.22169
464;compErr;1;1.193e-06;1.193e-06;1.193e-06
464;init;1;0.0667302;0.0667302;0.0667302
464;update;1;1.38104;1.38104;1.38104
464;sync;1;0.111596;0.111596;0.111596
464;evalKnownDf;1;0;0;0
464;write;1;1.5549e-05;1.5549e-05;1.5549e-05
464;trace;1;0;0;0
464;calc_total;1;1.49263;1.49263;1.49263
465;compErr;1;9.32e-07;9.32e-07;9.32e-07
465;init;1;0.0667266;0.0667266;0.0667266
465;update;1;1.36659;1.36659;1.36659
465;sync;1;1.28928;1.28928;1.28928
465;evalKnownDf;1;0;0;0
465;write;1;1.7799e-05;1.7799e-05;1.7799e-05
465;trace;1;0;0;0
465;calc_total;1;2.65586;2.65586;2.65586
321;compErr;1;1.201e-06;1.201e-06;1.201e-06
321;init;1;0.0674427;0.0674427;0.0674427
321;update;1;1.36858;1.36858;1.36858
321;sync;1;2.26873;2.26873;2.26873
321;evalKnownDf;1;0;0;0
321;write;1;1.5055e-05;1.5055e-05;1.5055e-05
321;trace;1;0;0;0
321;calc_total;1;3.63731;3.63731;3.63731
469;compErr;1;1.596e-06;1.596e-06;1.596e-06
469;init;1;0.0668856;0.0668856;0.0668856
469;update;1;1.38633;1.38633;1.38633
469;sync;1;0.399972;0.399972;0.399972
469;evalKnownDf;1;0;0;0
469;write;1;1.5481e-05;1.5481e-05;1.5481e-05
469;trace;1;0;0;0
469;calc_total;1;1.7863;1.7863;1.7863
322;compErr;1;9.29e-07;9.29e-07;9.29e-07
322;init;1;0.0666011;0.0666011;0.0666011
322;update;1;1.37013;1.37013;1.37013
322;sync;1;0.486544;0.486544;0.486544
322;evalKnownDf;1;0;0;0
322;write;1;1.6077e-05;1.6077e-05;1.6077e-05
322;trace;1;0;0;0
322;calc_total;1;1.85668;1.85668;1.85668
65;compErr;1;9.89e-07;9.89e-07;9.89e-07
65;init;1;0.066477;0.066477;0.066477
65;update;1;1.37261;1.37261;1.37261
65;sync;1;1.35134;1.35134;1.35134
65;evalKnownDf;1;0;0;0
65;write;1;1.5292e-05;1.5292e-05;1.5292e-05
65;trace;1;0;0;0
65;calc_total;1;2.72395;2.72395;2.72395
66;compErr;1;1.057e-06;1.057e-06;1.057e-06
66;init;1;0.066496;0.066496;0.066496
66;update;1;1.35747;1.35747;1.35747
66;sync;1;1.71513;1.71513;1.71513
66;evalKnownDf;1;0;0;0
66;write;1;1.9352e-05;1.9352e-05;1.9352e-05
66;trace;1;0;0;0
66;calc_total;1;3.0726;3.0726;3.0726
4;compErr;1;1.559e-06;1.559e-06;1.559e-06
4;init;1;0.0661601;0.0661601;0.0661601
4;update;1;1.37457;1.37457;1.37457
4;sync;1;1.03377;1.03377;1.03377
4;evalKnownDf;1;0;0;0
4;write;1;1.5041e-05;1.5041e-05;1.5041e-05
1;compErr;1;7.55e-07;7.55e-07;7.55e-07
1;init;1;0.0662331;0.0662331;0.0662331
1;update;1;1.36291;1.36291;1.36291
1;sync;1;3.61224;3.61224;3.61224
1;evalKnownDf;1;0;0;0
1;write;1;1.5498e-05;1.5498e-05;1.5498e-05
1;trace;1;0;0;0
81;compErr;1;1.556e-06;1.556e-06;1.556e-06
81;init;1;0.0664029;0.0664029;0.0664029
81;update;1;1.3821;1.3821;1.3821
81;sync;1;3.98125;3.98125;3.98125
81;evalKnownDf;1;0;0;0
81;write;1;1.6906e-05;1.6906e-05;1.6906e-05
81;trace;1;0;0;0
516;compErr;1;1.849e-06;1.849e-06;1.849e-06
516;init;1;0.0664238;0.0664238;0.0664238
516;update;1;1.36918;1.36918;1.36918
516;sync;1;1.10619;1.10619;1.10619
516;evalKnownDf;1;0;0;0
516;write;1;2.4521e-05;2.4521e-05;2.4521e-05
516;trace;1;0;0;0
516;calc_total;1;2.47537;2.47537;2.47537
4;trace;1;0;0;0
4;calc_total;1;2.40834;2.40834;2.40834
81;calc_total;1;5.36336;5.36336;5.36336
517;compErr;1;1.993e-06;1.993e-06;1.993e-06
517;init;1;0.0668067;0.0668067;0.0668067
517;update;1;1.35667;1.35667;1.35667
517;sync;1;1.05469;1.05469;1.05469
517;evalKnownDf;1;0;0;0
517;write;1;2.4851e-05;2.4851e-05;2.4851e-05
517;trace;1;0;0;0
517;calc_total;1;2.41136;2.41136;2.41136
5;compErr;1;1.437e-06;1.437e-06;1.437e-06
5;init;1;0.0664589;0.0664589;0.0664589
5;update;1;1.37244;1.37244;1.37244
5;sync;1;1.0943;1.0943;1.0943
5;evalKnownDf;1;0;0;0
5;write;1;1.9255e-05;1.9255e-05;1.9255e-05
5;trace;1;0;0;0
5;calc_total;1;2.46674;2.46674;2.46674
193;compErr;1;1.534e-06;1.534e-06;1.534e-06
193;init;1;0.0663099;0.0663099;0.0663099
193;update;1;1.36058;1.36058;1.36058
193;sync;1;0.722283;0.722283;0.722283
193;evalKnownDf;1;0;0;0
193;write;1;1.4221e-05;1.4221e-05;1.4221e-05
193;trace;1;0;0;0
193;calc_total;1;2.08287;2.08287;2.08287
513;compErr;1;2.185e-06;2.185e-06;2.185e-06
513;init;1;0.0665074;0.0665074;0.0665074
513;update;1;1.37358;1.37358;1.37358
513;sync;1;0.743233;0.743233;0.743233
513;evalKnownDf;1;0;0;0
513;write;1;2.0419e-05;2.0419e-05;2.0419e-05
513;trace;1;0;0;0
513;calc_total;1;2.11681;2.11681;2.11681
1;calc_total;1;4.97516;4.97516;4.97516
194;compErr;1;1.911e-06;1.911e-06;1.911e-06
194;init;1;0.0665804;0.0665804;0.0665804
194;update;1;1.36162;1.36162;1.36162
194;sync;1;0.564092;0.564092;0.564092
194;evalKnownDf;1;0;0;0
194;write;1;1.5644e-05;1.5644e-05;1.5644e-05
194;trace;1;0;0;0
194;calc_total;1;1.92571;1.92571;1.92571
518;compErr;1;2.271e-06;2.271e-06;2.271e-06
518;init;1;0.0665757;0.0665757;0.0665757
518;update;1;1.37634;1.37634;1.37634
518;sync;1;1.13643;1.13643;1.13643
518;evalKnownDf;1;0;0;0
518;write;1;2.4684e-05;2.4684e-05;2.4684e-05
518;trace;1;0;0;0
518;calc_total;1;2.51277;2.51277;2.51277
6;compErr;1;2.398e-06;2.398e-06;2.398e-06
6;init;1;0.0662815;0.0662815;0.0662815
6;update;1;1.36316;1.36316;1.36316
6;sync;1;0.968158;0.968158;0.968158
6;evalKnownDf;1;0;0;0
6;write;1;1.5341e-05;1.5341e-05;1.5341e-05
6;trace;1;0;0;0
6;calc_total;1;2.33131;2.33131;2.33131
197;compErr;1;1.273e-06;1.273e-06;1.273e-06
197;init;1;0.0674715;0.0674715;0.0674715
197;update;1;1.36811;1.36811;1.36811
197;sync;1;0.938676;0.938676;0.938676
197;evalKnownDf;1;0;0;0
197;write;1;1.6799e-05;1.6799e-05;1.6799e-05
197;trace;1;0;0;0
197;calc_total;1;2.30678;2.30678;2.30678
519;compErr;1;2.762e-06;2.762e-06;2.762e-06
519;init;1;0.066833;0.066833;0.066833
519;update;1;1.36513;1.36513;1.36513
519;sync;1;0.973635;0.973635;0.973635
519;evalKnownDf;1;0;0;0
519;write;1;2.065e-05;2.065e-05;2.065e-05
519;trace;1;0;0;0
519;calc_total;1;2.33876;2.33876;2.33876
7;compErr;1;1.417e-06;1.417e-06;1.417e-06
7;init;1;0.0661804;0.0661804;0.0661804
7;update;1;1.37807;1.37807;1.37807
7;sync;1;2.02828;2.02828;2.02828
7;evalKnownDf;1;0;0;0
7;write;1;1.5012e-05;1.5012e-05;1.5012e-05
7;trace;1;0;0;0
7;calc_total;1;3.40635;3.40635;3.40635
198;compErr;1;9.32e-07;9.32e-07;9.32e-07
198;init;1;0.0661272;0.0661272;0.0661272
198;update;1;1.37978;1.37978;1.37978
198;sync;1;1.155;1.155;1.155
198;evalKnownDf;1;0;0;0
198;write;1;1.5231e-05;1.5231e-05;1.5231e-05
198;trace;1;0;0;0
198;calc_total;1;2.53478;2.53478;2.53478
506;compErr;1;7.63e-07;7.63e-07;7.63e-07
506;init;1;0.0663322;0.0663322;0.0663322
506;update;1;1.35999;1.35999;1.35999
506;sync;1;2.31634;2.31634;2.31634
506;evalKnownDf;1;0;0;0
506;write;1;1.7248e-05;1.7248e-05;1.7248e-05
506;trace;1;0;0;0
506;calc_total;1;3.67633;3.67633;3.67633
199;compErr;1;1.443e-06;1.443e-06;1.443e-06
199;init;1;0.0661711;0.0661711;0.0661711
199;update;1;1.38167;1.38167;1.38167
199;sync;1;0.752856;0.752856;0.752856
199;evalKnownDf;1;0;0;0
199;write;1;1.6238e-05;1.6238e-05;1.6238e-05
199;trace;1;0;0;0
199;calc_total;1;2.13452;2.13452;2.13452
509;compErr;1;1.398e-06;1.398e-06;1.398e-06
509;init;1;0.0662779;0.0662779;0.0662779
509;update;1;1.35854;1.35854;1.35854
509;sync;1;2.16526;2.16526;2.16526
509;evalKnownDf;1;0;0;0
509;write;1;1.9069e-05;1.9069e-05;1.9069e-05
648;compErr;1;1.268e-06;1.268e-06;1.268e-06
648;init;1;0.0674591;0.0674591;0.0674591
648;update;1;1.37363;1.37363;1.37363
648;sync;1;1.31495;1.31495;1.31495
648;evalKnownDf;1;0;0;0
648;write;1;1.4935e-05;1.4935e-05;1.4935e-05
648;trace;1;0;0;0
648;calc_total;1;2.68858;2.68858;2.68858
85;compErr;1;1.486e-06;1.486e-06;1.486e-06
85;init;1;0.066533;0.066533;0.066533
85;update;1;1.3737;1.3737;1.3737
85;sync;1;3.25704;3.25704;3.25704
85;evalKnownDf;1;0;0;0
85;write;1;1.8071e-05;1.8071e-05;1.8071e-05
85;trace;1;0;0;0
85;calc_total;1;4.63074;4.63074;4.63074
208;compErr;1;1.778e-06;1.778e-06;1.778e-06
208;init;1;0.0663895;0.0663895;0.0663895
208;update;1;1.38103;1.38103;1.38103
208;sync;1;0.00725429;0.00725429;0.00725429
208;evalKnownDf;1;0;0;0
208;write;1;1.804e-05;1.804e-05;1.804e-05
208;trace;1;0;0;0
208;calc_total;1;1.38828;1.38828;1.38828
509;trace;1;0;0;0
509;calc_total;1;3.5238;3.5238;3.5238
209;compErr;1;1.739e-06;1.739e-06;1.739e-06
209;init;1;0.0676477;0.0676477;0.0676477
209;update;1;1.3677;1.3677;1.3677
209;sync;1;2.13534;2.13534;2.13534
209;evalKnownDf;1;0;0;0
209;write;1;1.6117e-05;1.6117e-05;1.6117e-05
209;trace;1;0;0;0
209;calc_total;1;3.50304;3.50304;3.50304
213;compErr;1;1.535e-06;1.535e-06;1.535e-06
213;init;1;0.066673;0.066673;0.066673
213;update;1;1.36535;1.36535;1.36535
213;sync;1;1.04505;1.04505;1.04505
213;evalKnownDf;1;0;0;0
213;write;1;1.6145e-05;1.6145e-05;1.6145e-05
213;trace;1;0;0;0
213;calc_total;1;2.41041;2.41041;2.41041
201;compErr;1;1.706e-06;1.706e-06;1.706e-06
201;init;1;0.0669595;0.0669595;0.0669595
201;update;1;1.38112;1.38112;1.38112
201;sync;1;0.382767;0.382767;0.382767
201;evalKnownDf;1;0;0;0
201;write;1;1.6853e-05;1.6853e-05;1.6853e-05
201;trace;1;0;0;0
201;calc_total;1;1.76389;1.76389;1.76389
16;compErr;1;2.37e-06;2.37e-06;2.37e-06
16;init;1;0.0660961;0.0660961;0.0660961
16;update;1;1.35569;1.35569;1.35569
16;sync;1;1.07953;1.07953;1.07953
16;evalKnownDf;1;0;0;0
16;write;1;2.2513e-05;2.2513e-05;2.2513e-05
16;trace;1;0;0;0
16;calc_total;1;2.43522;2.43522;2.43522
210;compErr;1;8.85e-07;8.85e-07;8.85e-07
210;init;1;0.0666838;0.0666838;0.0666838
210;update;1;1.3664;1.3664;1.3664
210;sync;1;1.74136;1.74136;1.74136
210;evalKnownDf;1;0;0;0
210;write;1;1.6774e-05;1.6774e-05;1.6774e-05
210;trace;1;0;0;0
210;calc_total;1;3.10776;3.10776;3.10776
8;compErr;1;1.435e-06;1.435e-06;1.435e-06
8;init;1;0.0667099;0.0667099;0.0667099
8;update;1;1.37584;1.37584;1.37584
8;sync;1;0.534976;0.534976;0.534976
8;evalKnownDf;1;0;0;0
8;write;1;1.588e-05;1.588e-05;1.588e-05
8;trace;1;0;0;0
8;calc_total;1;1.91082;1.91082;1.91082
72;compErr;1;1.781e-06;1.781e-06;1.781e-06
72;init;1;0.0663903;0.0663903;0.0663903
72;update;1;1.37527;1.37527;1.37527
72;sync;1;29.006;29.006;29.006
72;evalKnownDf;1;0;0;0
72;write;1;1.927e-05;1.927e-05;1.927e-05
72;trace;1;0;0;0
72;calc_total;1;30.3813;30.3813;30.3813
202;compErr;1;8.96e-07;8.96e-07;8.96e-07
202;init;1;0.0665183;0.0665183;0.0665183
202;update;1;1.37911;1.37911;1.37911
202;sync;1;0.503111;0.503111;0.503111
202;evalKnownDf;1;0;0;0
202;write;1;1.4525e-05;1.4525e-05;1.4525e-05
202;trace;1;0;0;0
202;calc_total;1;1.88222;1.88222;1.88222
528;compErr;1;1.736e-06;1.736e-06;1.736e-06
528;init;1;0.0676762;0.0676762;0.0676762
528;update;1;1.37863;1.37863;1.37863
528;sync;1;1.65721;1.65721;1.65721
528;evalKnownDf;1;0;0;0
528;write;1;1.5722e-05;1.5722e-05;1.5722e-05
528;trace;1;0;0;0
528;calc_total;1;3.03585;3.03585;3.03585
69;compErr;1;1.556e-06;1.556e-06;1.556e-06
69;init;1;0.0669101;0.0669101;0.0669101
69;update;1;1.37291;1.37291;1.37291
69;sync;1;1.24677;1.24677;1.24677
69;evalKnownDf;1;0;0;0
69;write;1;1.8513e-05;1.8513e-05;1.8513e-05
69;trace;1;0;0;0
9;compErr;1;2.079e-06;2.079e-06;2.079e-06
9;init;1;0.0662458;0.0662458;0.0662458
9;update;1;1.37446;1.37446;1.37446
9;sync;1;1.71811;1.71811;1.71811
9;evalKnownDf;1;0;0;0
9;write;1;1.7059e-05;1.7059e-05;1.7059e-05
9;trace;1;0;0;0
9;calc_total;1;3.09257;3.09257;3.09257
73;compErr;1;1.462e-06;1.462e-06;1.462e-06
73;init;1;0.0664736;0.0664736;0.0664736
73;update;1;1.37422;1.37422;1.37422
73;sync;1;30.1703;30.1703;30.1703
73;evalKnownDf;1;0;0;0
73;write;1;1.608e-05;1.608e-05;1.608e-05
73;trace;1;0;0;0
73;calc_total;1;31.5445;31.5445;31.5445
200;compErr;1;8.96e-07;8.96e-07;8.96e-07
200;init;1;0.0665982;0.0665982;0.0665982
200;update;1;1.38048;1.38048;1.38048
200;sync;1;0.573324;0.573324;0.573324
200;evalKnownDf;1;0;0;0
200;write;1;1.6563e-05;1.6563e-05;1.6563e-05
200;trace;1;0;0;0
200;calc_total;1;1.9538;1.9538;1.9538
325;compErr;1;1.696e-06;1.696e-06;1.696e-06
325;init;1;0.0666483;0.0666483;0.0666483
325;update;1;1.37261;1.37261;1.37261
325;sync;1;0.914439;0.914439;0.914439
325;evalKnownDf;1;0;0;0
325;write;1;2.2302e-05;2.2302e-05;2.2302e-05
325;trace;1;0;0;0
325;calc_total;1;2.28705;2.28705;2.28705
69;calc_total;1;2.61968;2.61968;2.61968
17;compErr;1;1.754e-06;1.754e-06;1.754e-06
17;init;1;0.0664723;0.0664723;0.0664723
17;update;1;1.3762;1.3762;1.3762
17;sync;1;0.639694;0.639694;0.639694
82;compErr;1;1.372e-06;1.372e-06;1.372e-06
82;init;1;0.0664306;0.0664306;0.0664306
82;update;1;1.36864;1.36864;1.36864
82;sync;1;3.38412;3.38412;3.38412
82;evalKnownDf;1;0;0;0
82;write;1;1.6982e-05;1.6982e-05;1.6982e-05
82;trace;1;0;0;0
17;evalKnownDf;1;0;0;0
17;write;1;2.0752e-05;2.0752e-05;2.0752e-05
17;trace;1;0;0;0
17;calc_total;1;2.01589;2.01589;2.01589
82;calc_total;1;4.75276;4.75276;4.75276
328;compErr;1;1.811e-06;1.811e-06;1.811e-06
328;init;1;0.0665388;0.0665388;0.0665388
328;update;1;1.3609;1.3609;1.3609
328;sync;1;1.48717;1.48717;1.48717
328;evalKnownDf;1;0;0;0
328;write;1;2.2663e-05;2.2663e-05;2.2663e-05
328;trace;1;0;0;0
328;calc_total;1;2.84807;2.84807;2.84807
329;compErr;1;2.023e-06;2.023e-06;2.023e-06
329;init;1;0.0666068;0.0666068;0.0666068
329;update;1;1.37659;1.37659;1.37659
329;sync;1;0.783253;0.783253;0.783253
329;evalKnownDf;1;0;0;0
329;write;1;1.727e-05;1.727e-05;1.727e-05
329;trace;1;0;0;0
329;calc_total;1;2.15984;2.15984;2.15984
74;compErr;1;1.168e-06;1.168e-06;1.168e-06
74;init;1;0.0664727;0.0664727;0.0664727
74;update;1;1.36881;1.36881;1.36881
74;sync;1;2.81838;2.81838;2.81838
74;evalKnownDf;1;0;0;0
74;write;1;1.6943e-05;1.6943e-05;1.6943e-05
326;compErr;1;1.43e-06;1.43e-06;1.43e-06
326;init;1;0.0663429;0.0663429;0.0663429
326;update;1;1.37454;1.37454;1.37454
326;sync;1;0.846778;0.846778;0.846778
326;evalKnownDf;1;0;0;0
326;write;1;1.9867e-05;1.9867e-05;1.9867e-05
326;trace;1;0;0;0
326;calc_total;1;2.22131;2.22131;2.22131
74;trace;1;0;0;0
74;calc_total;1;4.1872;4.1872;4.1872
327;compErr;1;1.234e-06;1.234e-06;1.234e-06
327;init;1;0.0665583;0.0665583;0.0665583
327;update;1;1.35911;1.35911;1.35911
327;sync;1;1.5284;1.5284;1.5284
327;evalKnownDf;1;0;0;0
327;write;1;2.7259e-05;2.7259e-05;2.7259e-05
327;trace;1;0;0;0
327;calc_total;1;2.88751;2.88751;2.88751
83;compErr;1;1.781e-06;1.781e-06;1.781e-06
83;init;1;0.0664584;0.0664584;0.0664584
83;update;1;1.35903;1.35903;1.35903
330;compErr;1;1.66e-06;1.66e-06;1.66e-06
330;init;1;0.0665875;0.0665875;0.0665875
330;update;1;1.37575;1.37575;1.37575
330;sync;1;1.54124;1.54124;1.54124
330;evalKnownDf;1;0;0;0
330;write;1;1.8138e-05;1.8138e-05;1.8138e-05
330;trace;1;0;0;0
330;calc_total;1;2.91699;2.91699;2.91699
83;sync;1;3.39284;3.39284;3.39284
83;evalKnownDf;1;0;0;0
83;write;1;2.3058e-05;2.3058e-05;2.3058e-05
83;trace;1;0;0;0
83;calc_total;1;4.75187;4.75187;4.75187
93;compErr;1;1.134e-06;1.134e-06;1.134e-06
93;init;1;0.0676999;0.0676999;0.0676999
93;update;1;1.3735;1.3735;1.3735
93;sync;1;2.39621;2.39621;2.39621
93;evalKnownDf;1;0;0;0
93;write;1;2.7754e-05;2.7754e-05;2.7754e-05
93;trace;1;0;0;0
93;calc_total;1;3.76972;3.76972;3.76972
88;compErr;1;1.168e-06;1.168e-06;1.168e-06
88;init;1;0.0675626;0.0675626;0.0675626
88;update;1;1.38495;1.38495;1.38495
88;sync;1;2.38375;2.38375;2.38375
88;evalKnownDf;1;0;0;0
88;write;1;1.7195e-05;1.7195e-05;1.7195e-05
88;trace;1;0;0;0
88;calc_total;1;3.7687;3.7687;3.7687
89;compErr;1;1.56e-06;1.56e-06;1.56e-06
89;init;1;0.0664471;0.0664471;0.0664471
89;update;1;1.37528;1.37528;1.37528
89;sync;1;2.85157;2.85157;2.85157
89;evalKnownDf;1;0;0;0
89;write;1;1.6035e-05;1.6035e-05;1.6035e-05
89;trace;1;0;0;0
89;calc_total;1;4.22686;4.22686;4.22686
90;compErr;1;1.519e-06;1.519e-06;1.519e-06
90;init;1;0.0677273;0.0677273;0.0677273
90;update;1;1.3719;1.3719;1.3719
90;sync;1;2.6248;2.6248;2.6248
90;evalKnownDf;1;0;0;0
90;write;1;1.9205e-05;1.9205e-05;1.9205e-05
90;trace;1;0;0;0
90;calc_total;1;3.9967;3.9967;3.9967
75;compErr;1;1.727e-06;1.727e-06;1.727e-06
75;init;1;0.066257;0.066257;0.066257
75;update;1;1.37856;1.37856;1.37856
75;sync;1;4.45672;4.45672;4.45672
75;evalKnownDf;1;0;0;0
77;compErr;1;1.673e-06;1.673e-06;1.673e-06
77;init;1;0.0662997;0.0662997;0.0662997
77;update;1;1.37992;1.37992;1.37992
77;sync;1;2.98218;2.98218;2.98218
77;evalKnownDf;1;0;0;0
77;write;1;2.2162e-05;2.2162e-05;2.2162e-05
77;trace;1;0;0;0
75;write;1;1.8467e-05;1.8467e-05;1.8467e-05
75;trace;1;0;0;0
75;calc_total;1;5.83529;5.83529;5.83529
77;calc_total;1;4.3621;4.3621;4.3621
78;compErr;1;1.539e-06;1.539e-06;1.539e-06
78;init;1;0.0661588;0.0661588;0.0661588
78;update;1;1.38405;1.38405;1.38405
78;sync;1;2.96201;2.96201;2.96201
616;compErr;1;1.471e-06;1.471e-06;1.471e-06
616;init;1;0.0668444;0.0668444;0.0668444
616;update;1;1.38285;1.38285;1.38285
616;sync;1;0.431797;0.431797;0.431797
78;evalKnownDf;1;0;0;0
78;write;1;1.5696e-05;1.5696e-05;1.5696e-05
78;trace;1;0;0;0
78;calc_total;1;4.34606;4.34606;4.34606
616;evalKnownDf;1;0;0;0
616;write;1;1.4642e-05;1.4642e-05;1.4642e-05
616;trace;1;0;0;0
616;calc_total;1;1.81465;1.81465;1.81465
612;compErr;1;9e-07;9e-07;9e-07
612;init;1;0.0666394;0.0666394;0.0666394
612;update;1;1.36694;1.36694;1.36694
612;sync;1;0.67603;0.67603;0.67603
612;evalKnownDf;1;0;0;0
612;write;1;1.8169e-05;1.8169e-05;1.8169e-05
612;trace;1;0;0;0
612;calc_total;1;2.04297;2.04297;2.04297
617;compErr;1;9.43e-07;9.43e-07;9.43e-07
617;init;1;0.0665796;0.0665796;0.0665796
617;update;1;1.38442;1.38442;1.38442
617;sync;1;1.87624;1.87624;1.87624
617;evalKnownDf;1;0;0;0
617;write;1;1.6035e-05;1.6035e-05;1.6035e-05
617;trace;1;0;0;0
617;calc_total;1;3.26066;3.26066;3.26066
618;compErr;1;1.88e-06;1.88e-06;1.88e-06
618;init;1;0.0666161;0.0666161;0.0666161
618;update;1;1.37048;1.37048;1.37048
618;sync;1;0.6392;0.6392;0.6392
618;evalKnownDf;1;0;0;0
618;write;1;1.7256e-05;1.7256e-05;1.7256e-05
618;trace;1;0;0;0
618;calc_total;1;2.00968;2.00968;2.00968
610;compErr;1;1.567e-06;1.567e-06;1.567e-06
610;init;1;0.066213;0.066213;0.066213
610;update;1;1.35688;1.35688;1.35688
610;sync;1;0.479988;0.479988;0.479988
610;evalKnownDf;1;0;0;0
610;write;1;1.5856e-05;1.5856e-05;1.5856e-05
610;trace;1;0;0;0
610;calc_total;1;1.83687;1.83687;1.83687
605;compErr;1;1.637e-06;1.637e-06;1.637e-06
605;init;1;0.0663973;0.0663973;0.0663973
605;update;1;1.36132;1.36132;1.36132
605;sync;1;1.64274;1.64274;1.64274
605;evalKnownDf;1;0;0;0
605;write;1;1.9078e-05;1.9078e-05;1.9078e-05
605;trace;1;0;0;0
605;calc_total;1;3.00406;3.00406;3.00406
614;compErr;1;1.492e-06;1.492e-06;1.492e-06
614;init;1;0.0665885;0.0665885;0.0665885
614;update;1;1.38948;1.38948;1.38948
614;sync;1;0.425381;0.425381;0.425381
614;evalKnownDf;1;0;0;0
614;write;1;1.5124e-05;1.5124e-05;1.5124e-05
614;trace;1;0;0;0
614;calc_total;1;1.81486;1.81486;1.81486
600;compErr;1;1.381e-06;1.381e-06;1.381e-06
600;init;1;0.0665074;0.0665074;0.0665074
600;update;1;1.37713;1.37713;1.37713
600;sync;1;0.877409;0.877409;0.877409
600;evalKnownDf;1;0;0;0
600;write;1;1.4614e-05;1.4614e-05;1.4614e-05
600;trace;1;0;0;0
600;calc_total;1;2.25454;2.25454;2.25454
601;compErr;1;1.948e-06;1.948e-06;1.948e-06
601;init;1;0.0667687;0.0667687;0.0667687
601;update;1;1.37762;1.37762;1.37762
601;sync;1;0.210099;0.210099;0.210099
601;evalKnownDf;1;0;0;0
601;write;1;1.6682e-05;1.6682e-05;1.6682e-05
601;trace;1;0;0;0
601;calc_total;1;1.58772;1.58772;1.58772
602;compErr;1;1.33e-06;1.33e-06;1.33e-06
602;init;1;0.0663508;0.0663508;0.0663508
602;update;1;1.37696;1.37696;1.37696
602;sync;1;0.538868;0.538868;0.538868
602;evalKnownDf;1;0;0;0
602;write;1;1.7066e-05;1.7066e-05;1.7066e-05
602;trace;1;0;0;0
602;calc_total;1;1.91582;1.91582;1.91582
615;compErr;1;1.715e-06;1.715e-06;1.715e-06
615;init;1;0.0665662;0.0665662;0.0665662
615;update;1;1.38482;1.38482;1.38482
615;sync;1;1.08585;1.08585;1.08585
615;evalKnownDf;1;0;0;0
615;write;1;1.4344e-05;1.4344e-05;1.4344e-05
615;trace;1;0;0;0
615;calc_total;1;2.47067;2.47067;2.47067
606;compErr;1;2.403e-06;2.403e-06;2.403e-06
606;init;1;0.0673443;0.0673443;0.0673443
606;update;1;1.35859;1.35859;1.35859
606;sync;1;0.296785;0.296785;0.296785
606;evalKnownDf;1;0;0;0
606;write;1;1.6409e-05;1.6409e-05;1.6409e-05
606;trace;1;0;0;0
606;calc_total;1;1.65538;1.65538;1.65538
619;compErr;1;1.208e-06;1.208e-06;1.208e-06
619;init;1;0.0677385;0.0677385;0.0677385
619;update;1;1.38279;1.38279;1.38279
619;sync;1;0.978866;0.978866;0.978866
619;evalKnownDf;1;0;0;0
619;write;1;1.8741e-05;1.8741e-05;1.8741e-05
619;trace;1;0;0;0
619;calc_total;1;2.36166;2.36166;2.36166
621;compErr;1;9.68e-07;9.68e-07;9.68e-07
621;init;1;0.0677704;0.0677704;0.0677704
621;update;1;1.37086;1.37086;1.37086
621;sync;1;0.939815;0.939815;0.939815
621;evalKnownDf;1;0;0;0
621;write;1;1.6298e-05;1.6298e-05;1.6298e-05
621;trace;1;0;0;0
621;calc_total;1;2.31068;2.31068;2.31068
162;compErr;1;1.642e-06;1.642e-06;1.642e-06
162;init;1;0.0664521;0.0664521;0.0664521
162;update;1;1.37066;1.37066;1.37066
162;sync;1;3.40002;3.40002;3.40002
162;evalKnownDf;1;0;0;0
162;write;1;1.8947e-05;1.8947e-05;1.8947e-05
162;trace;1;0;0;0
162;calc_total;1;4.77068;4.77068;4.77068
164;compErr;1;1.846e-06;1.846e-06;1.846e-06
164;init;1;0.0667479;0.0667479;0.0667479
164;update;1;1.37455;1.37455;1.37455
164;sync;1;2.86864;2.86864;2.86864
164;evalKnownDf;1;0;0;0
164;write;1;1.9163e-05;1.9163e-05;1.9163e-05
164;trace;1;0;0;0
164;calc_total;1;4.24319;4.24319;4.24319
744;compErr;1;2.846e-06;2.846e-06;2.846e-06
744;init;1;0.0667375;0.0667375;0.0667375
744;update;1;1.38124;1.38124;1.38124
744;sync;1;0.96005;0.96005;0.96005
744;evalKnownDf;1;0;0;0
744;write;1;2.3516e-05;2.3516e-05;2.3516e-05
744;trace;1;0;0;0
744;calc_total;1;2.34129;2.34129;2.34129
745;compErr;1;1.244e-06;1.244e-06;1.244e-06
745;init;1;0.066725;0.066725;0.066725
745;update;1;1.36523;1.36523;1.36523
745;sync;1;0.485461;0.485461;0.485461
745;evalKnownDf;1;0;0;0
745;write;1;2.4666e-05;2.4666e-05;2.4666e-05
745;trace;1;0;0;0
745;calc_total;1;1.85069;1.85069;1.85069
746;compErr;1;1.525e-06;1.525e-06;1.525e-06
746;init;1;0.0677046;0.0677046;0.0677046
746;update;1;1.36504;1.36504;1.36504
746;sync;1;1.31768;1.31768;1.31768
746;evalKnownDf;1;0;0;0
746;write;1;1.9013e-05;1.9013e-05;1.9013e-05
746;trace;1;0;0;0
746;calc_total;1;2.68272;2.68272;2.68272
747;compErr;1;1.681e-06;1.681e-06;1.681e-06
747;init;1;0.0664356;0.0664356;0.0664356
747;update;1;1.36392;1.36392;1.36392
747;sync;1;1.72475;1.72475;1.72475
747;evalKnownDf;1;0;0;0
747;write;1;2.1046e-05;2.1046e-05;2.1046e-05
747;trace;1;0;0;0
747;calc_total;1;3.08867;3.08867;3.08867
748;compErr;1;1.399e-06;1.399e-06;1.399e-06
748;init;1;0.0665777;0.0665777;0.0665777
748;update;1;1.3811;1.3811;1.3811
748;sync;1;0.666273;0.666273;0.666273
748;evalKnownDf;1;0;0;0
748;write;1;1.5893e-05;1.5893e-05;1.5893e-05
748;trace;1;0;0;0
748;calc_total;1;2.04737;2.04737;2.04737
749;compErr;1;1.293e-06;1.293e-06;1.293e-06
749;init;1;0.0677851;0.0677851;0.0677851
749;update;1;1.38611;1.38611;1.38611
749;sync;1;0.123482;0.123482;0.123482
749;evalKnownDf;1;0;0;0
749;write;1;1.5374e-05;1.5374e-05;1.5374e-05
749;trace;1;0;0;0
749;calc_total;1;1.50959;1.50959;1.50959
360;compErr;1;2.306e-06;2.306e-06;2.306e-06
360;init;1;0.0669331;0.0669331;0.0669331
360;update;1;1.35955;1.35955;1.35955
360;sync;1;0.234648;0.234648;0.234648
360;evalKnownDf;1;0;0;0
360;write;1;2.2337e-05;2.2337e-05;2.2337e-05
360;trace;1;0;0;0
360;calc_total;1;1.5942;1.5942;1.5942
750;compErr;1;1.466e-06;1.466e-06;1.466e-06
750;init;1;0.0667635;0.0667635;0.0667635
750;update;1;1.3745;1.3745;1.3745
750;sync;1;0.393014;0.393014;0.393014
750;evalKnownDf;1;0;0;0
750;write;1;1.5116e-05;1.5116e-05;1.5116e-05
750;trace;1;0;0;0
750;calc_total;1;1.76751;1.76751;1.76751
361;compErr;1;1.176e-06;1.176e-06;1.176e-06
361;init;1;0.0665306;0.0665306;0.0665306
361;update;1;1.37304;1.37304;1.37304
361;sync;1;1.15189;1.15189;1.15189
361;evalKnownDf;1;0;0;0
361;write;1;1.8889e-05;1.8889e-05;1.8889e-05
361;trace;1;0;0;0
361;calc_total;1;2.52493;2.52493;2.52493
751;compErr;1;1.926e-06;1.926e-06;1.926e-06
751;init;1;0.0662443;0.0662443;0.0662443
751;update;1;1.38561;1.38561;1.38561
751;sync;1;0.521454;0.521454;0.521454
751;evalKnownDf;1;0;0;0
751;write;1;1.495e-05;1.495e-05;1.495e-05
751;trace;1;0;0;0
751;calc_total;1;1.90706;1.90706;1.90706
362;compErr;1;2.907e-06;2.907e-06;2.907e-06
362;init;1;0.0666317;0.0666317;0.0666317
362;update;1;1.36034;1.36034;1.36034
362;sync;1;1.51262;1.51262;1.51262
362;evalKnownDf;1;0;0;0
362;write;1;2.2242e-05;2.2242e-05;2.2242e-05
362;trace;1;0;0;0
362;calc_total;1;2.87296;2.87296;2.87296
752;compErr;1;1.876e-06;1.876e-06;1.876e-06
752;init;1;0.0664943;0.0664943;0.0664943
752;update;1;1.37343;1.37343;1.37343
752;sync;1;0.244746;0.244746;0.244746
752;evalKnownDf;1;0;0;0
752;write;1;1.4452e-05;1.4452e-05;1.4452e-05
752;trace;1;0;0;0
752;calc_total;1;1.61817;1.61817;1.61817
363;compErr;1;2.416e-06;2.416e-06;2.416e-06
363;init;1;0.0665155;0.0665155;0.0665155
363;update;1;1.36046;1.36046;1.36046
363;sync;1;0.951345;0.951345;0.951345
363;evalKnownDf;1;0;0;0
363;write;1;1.8819e-05;1.8819e-05;1.8819e-05
363;trace;1;0;0;0
363;calc_total;1;2.3118;2.3118;2.3118
432;compErr;1;1.289e-06;1.289e-06;1.289e-06
432;init;1;0.0663514;0.0663514;0.0663514
432;update;1;1.38202;1.38202;1.38202
432;sync;1;0.702282;0.702282;0.702282
432;evalKnownDf;1;0;0;0
432;write;1;1.5585e-05;1.5585e-05;1.5585e-05
432;trace;1;0;0;0
432;calc_total;1;2.08431;2.08431;2.08431
754;compErr;1;7.66e-07;7.66e-07;7.66e-07
754;init;1;0.0666369;0.0666369;0.0666369
754;update;1;1.38421;1.38421;1.38421
754;sync;1;0.336544;0.336544;0.336544
754;evalKnownDf;1;0;0;0
754;write;1;1.4342e-05;1.4342e-05;1.4342e-05
754;trace;1;0;0;0
754;calc_total;1;1.72075;1.72075;1.72075
165;compErr;1;2.322e-06;2.322e-06;2.322e-06
165;init;1;0.0667014;0.0667014;0.0667014
165;update;1;1.37301;1.37301;1.37301
165;sync;1;2.84944;2.84944;2.84944
165;evalKnownDf;1;0;0;0
165;write;1;2.0336e-05;2.0336e-05;2.0336e-05
364;compErr;1;1.606e-06;1.606e-06;1.606e-06
364;init;1;0.0663821;0.0663821;0.0663821
364;update;1;1.35483;1.35483;1.35483
364;sync;1;0.591496;0.591496;0.591496
364;evalKnownDf;1;0;0;0
364;write;1;1.9036e-05;1.9036e-05;1.9036e-05
364;trace;1;0;0;0
364;calc_total;1;1.94633;1.94633;1.94633
757;compErr;1;8.74e-07;8.74e-07;8.74e-07
757;init;1;0.0675564;0.0675564;0.0675564
757;update;1;1.37832;1.37832;1.37832
757;sync;1;0.724279;0.724279;0.724279
757;evalKnownDf;1;0;0;0
757;write;1;1.7537e-05;1.7537e-05;1.7537e-05
757;trace;1;0;0;0
757;calc_total;1;2.1026;2.1026;2.1026
165;trace;1;0;0;0
165;calc_total;1;4.22245;4.22245;4.22245
365;compErr;1;1.478e-06;1.478e-06;1.478e-06
365;init;1;0.0661775;0.0661775;0.0661775
365;update;1;1.35891;1.35891;1.35891
365;sync;1;0.66545;0.66545;0.66545
365;evalKnownDf;1;0;0;0
365;write;1;1.8676e-05;1.8676e-05;1.8676e-05
365;trace;1;0;0;0
365;calc_total;1;2.02436;2.02436;2.02436
758;compErr;1;1.383e-06;1.383e-06;1.383e-06
758;init;1;0.0665828;0.0665828;0.0665828
758;update;1;1.36886;1.36886;1.36886
758;sync;1;0.910071;0.910071;0.910071
758;evalKnownDf;1;0;0;0
758;write;1;2.0595e-05;2.0595e-05;2.0595e-05
758;trace;1;0;0;0
758;calc_total;1;2.27893;2.27893;2.27893
366;compErr;1;1.098e-06;1.098e-06;1.098e-06
366;init;1;0.0664254;0.0664254;0.0664254
366;update;1;1.36945;1.36945;1.36945
366;sync;1;0.82767;0.82767;0.82767
366;evalKnownDf;1;0;0;0
366;write;1;1.8438e-05;1.8438e-05;1.8438e-05
366;trace;1;0;0;0
366;calc_total;1;2.19711;2.19711;2.19711
433;compErr;1;2.026e-06;2.026e-06;2.026e-06
433;init;1;0.0662859;0.0662859;0.0662859
433;update;1;1.36937;1.36937;1.36937
433;sync;1;0.516877;0.516877;0.516877
433;evalKnownDf;1;0;0;0
433;write;1;1.6934e-05;1.6934e-05;1.6934e-05
433;trace;1;0;0;0
433;calc_total;1;1.88625;1.88625;1.88625
759;compErr;1;1.088e-06;1.088e-06;1.088e-06
759;init;1;0.0666603;0.0666603;0.0666603
759;update;1;1.36002;1.36002;1.36002
759;sync;1;1.12768;1.12768;1.12768
759;evalKnownDf;1;0;0;0
759;write;1;1.9673e-05;1.9673e-05;1.9673e-05
759;trace;1;0;0;0
759;calc_total;1;2.4877;2.4877;2.4877
367;compErr;1;1.345e-06;1.345e-06;1.345e-06
367;init;1;0.0664309;0.0664309;0.0664309
367;update;1;1.36046;1.36046;1.36046
367;sync;1;1.44844;1.44844;1.44844
367;evalKnownDf;1;0;0;0
367;write;1;1.7998e-05;1.7998e-05;1.7998e-05
367;trace;1;0;0;0
367;calc_total;1;2.8089;2.8089;2.8089
434;compErr;1;1.452e-06;1.452e-06;1.452e-06
434;init;1;0.066555;0.066555;0.066555
434;update;1;1.38152;1.38152;1.38152
434;sync;1;0.231335;0.231335;0.231335
434;evalKnownDf;1;0;0;0
434;write;1;1.576e-05;1.576e-05;1.576e-05
434;trace;1;0;0;0
434;calc_total;1;1.61286;1.61286;1.61286
760;compErr;1;2.043e-06;2.043e-06;2.043e-06
760;init;1;0.0666274;0.0666274;0.0666274
760;update;1;1.36478;1.36478;1.36478
760;sync;1;0.297178;0.297178;0.297178
760;evalKnownDf;1;0;0;0
760;write;1;1.7507e-05;1.7507e-05;1.7507e-05
760;trace;1;0;0;0
760;calc_total;1;1.66196;1.66196;1.66196
368;compErr;1;1.477e-06;1.477e-06;1.477e-06
368;init;1;0.066404;0.066404;0.066404
368;update;1;1.37213;1.37213;1.37213
368;sync;1;0.36968;0.36968;0.36968
368;evalKnownDf;1;0;0;0
368;write;1;1.6173e-05;1.6173e-05;1.6173e-05
368;trace;1;0;0;0
368;calc_total;1;1.74181;1.74181;1.74181
435;compErr;1;2.051e-06;2.051e-06;2.051e-06
435;init;1;0.0661135;0.0661135;0.0661135
435;update;1;1.38167;1.38167;1.38167
435;sync;1;0.449703;0.449703;0.449703
435;evalKnownDf;1;0;0;0
435;write;1;1.8283e-05;1.8283e-05;1.8283e-05
435;trace;1;0;0;0
435;calc_total;1;1.83138;1.83138;1.83138
761;compErr;1;1.389e-06;1.389e-06;1.389e-06
761;init;1;0.0666487;0.0666487;0.0666487
761;update;1;1.38461;1.38461;1.38461
761;sync;1;0.775985;0.775985;0.775985
761;evalKnownDf;1;0;0;0
761;write;1;2.455e-05;2.455e-05;2.455e-05
761;trace;1;0;0;0
761;calc_total;1;2.16059;2.16059;2.16059
369;compErr;1;1.662e-06;1.662e-06;1.662e-06
369;init;1;0.0666624;0.0666624;0.0666624
369;update;1;1.37172;1.37172;1.37172
369;sync;1;0.893663;0.893663;0.893663
369;evalKnownDf;1;0;0;0
369;write;1;1.7006e-05;1.7006e-05;1.7006e-05
369;trace;1;0;0;0
369;calc_total;1;2.26538;2.26538;2.26538
436;compErr;1;1.413e-06;1.413e-06;1.413e-06
436;init;1;0.0660319;0.0660319;0.0660319
436;update;1;1.36275;1.36275;1.36275
436;sync;1;1.37128;1.37128;1.37128
436;evalKnownDf;1;0;0;0
436;write;1;1.7207e-05;1.7207e-05;1.7207e-05
436;trace;1;0;0;0
436;calc_total;1;2.73403;2.73403;2.73403
762;compErr;1;8.61e-07;8.61e-07;8.61e-07
762;init;1;0.0666687;0.0666687;0.0666687
762;update;1;1.3802;1.3802;1.3802
762;sync;1;0.0502525;0.0502525;0.0502525
762;evalKnownDf;1;0;0;0
762;write;1;1.4092e-05;1.4092e-05;1.4092e-05
762;trace;1;0;0;0
762;calc_total;1;1.43045;1.43045;1.43045
370;compErr;1;9.17e-07;9.17e-07;9.17e-07
370;init;1;0.0664645;0.0664645;0.0664645
370;update;1;1.37024;1.37024;1.37024
370;sync;1;1.8089;1.8089;1.8089
370;evalKnownDf;1;0;0;0
370;write;1;1.8962e-05;1.8962e-05;1.8962e-05
370;trace;1;0;0;0
370;calc_total;1;3.17914;3.17914;3.17914
437;compErr;1;8.38e-07;8.38e-07;8.38e-07
437;init;1;0.0665593;0.0665593;0.0665593
437;update;1;1.36875;1.36875;1.36875
437;sync;1;1.6983;1.6983;1.6983
437;evalKnownDf;1;0;0;0
437;write;1;1.9935e-05;1.9935e-05;1.9935e-05
437;trace;1;0;0;0
437;calc_total;1;3.06706;3.06706;3.06706
763;compErr;1;1.566e-06;1.566e-06;1.566e-06
763;init;1;0.0663952;0.0663952;0.0663952
763;update;1;1.37746;1.37746;1.37746
763;sync;1;0.832878;0.832878;0.832878
763;evalKnownDf;1;0;0;0
763;write;1;1.5645e-05;1.5645e-05;1.5645e-05
763;trace;1;0;0;0
763;calc_total;1;2.21034;2.21034;2.21034
371;compErr;1;1.732e-06;1.732e-06;1.732e-06
371;init;1;0.0677209;0.0677209;0.0677209
371;update;1;1.3626;1.3626;1.3626
371;sync;1;0.423617;0.423617;0.423617
371;evalKnownDf;1;0;0;0
371;write;1;2.1406e-05;2.1406e-05;2.1406e-05
371;trace;1;0;0;0
371;calc_total;1;1.78621;1.78621;1.78621
438;compErr;1;1.885e-06;1.885e-06;1.885e-06
438;init;1;0.0663255;0.0663255;0.0663255
438;update;1;1.38288;1.38288;1.38288
438;sync;1;0.618235;0.618235;0.618235
438;evalKnownDf;1;0;0;0
438;write;1;1.4478e-05;1.4478e-05;1.4478e-05
438;trace;1;0;0;0
438;calc_total;1;2.00111;2.00111;2.00111
372;compErr;1;1.717e-06;1.717e-06;1.717e-06
372;init;1;0.0669065;0.0669065;0.0669065
372;update;1;1.38015;1.38015;1.38015
372;sync;1;0.742176;0.742176;0.742176
372;evalKnownDf;1;0;0;0
372;write;1;1.7075e-05;1.7075e-05;1.7075e-05
372;trace;1;0;0;0
372;calc_total;1;2.12232;2.12232;2.12232
439;compErr;1;1.297e-06;1.297e-06;1.297e-06
439;init;1;0.0665065;0.0665065;0.0665065
439;update;1;1.38189;1.38189;1.38189
439;sync;1;0.314536;0.314536;0.314536
439;evalKnownDf;1;0;0;0
439;write;1;1.5706e-05;1.5706e-05;1.5706e-05
439;trace;1;0;0;0
439;calc_total;1;1.69642;1.69642;1.69642
373;compErr;1;6.45e-07;6.45e-07;6.45e-07
373;init;1;0.0667967;0.0667967;0.0667967
373;update;1;1.38334;1.38334;1.38334
373;sync;1;0.46396;0.46396;0.46396
373;evalKnownDf;1;0;0;0
373;write;1;1.462e-05;1.462e-05;1.462e-05
373;trace;1;0;0;0
373;calc_total;1;1.8473;1.8473;1.8473
440;compErr;1;6.72e-07;6.72e-07;6.72e-07
440;init;1;0.0687605;0.0687605;0.0687605
440;update;1;1.38722;1.38722;1.38722
440;sync;1;1.32801;1.32801;1.32801
440;evalKnownDf;1;0;0;0
440;write;1;1.4879e-05;1.4879e-05;1.4879e-05
440;trace;1;0;0;0
440;calc_total;1;2.71523;2.71523;2.71523
337;compErr;1;1.377e-06;1.377e-06;1.377e-06
337;init;1;0.0665257;0.0665257;0.0665257
337;update;1;1.39477;1.39477;1.39477
337;sync;1;0.307197;0.307197;0.307197
337;evalKnownDf;1;0;0;0
337;write;1;1.6687e-05;1.6687e-05;1.6687e-05
337;trace;1;0;0;0
337;calc_total;1;1.70196;1.70196;1.70196
374;compErr;1;9.84e-07;9.84e-07;9.84e-07
374;init;1;0.0668839;0.0668839;0.0668839
374;update;1;1.38858;1.38858;1.38858
374;sync;1;0.0074738;0.0074738;0.0074738
374;evalKnownDf;1;0;0;0
374;write;1;1.4613e-05;1.4613e-05;1.4613e-05
374;trace;1;0;0;0
374;calc_total;1;1.39605;1.39605;1.39605
441;compErr;1;9.22e-07;9.22e-07;9.22e-07
441;init;1;0.0663608;0.0663608;0.0663608
441;update;1;1.36676;1.36676;1.36676
441;sync;1;0.717989;0.717989;0.717989
441;evalKnownDf;1;0;0;0
441;write;1;1.5774e-05;1.5774e-05;1.5774e-05
441;trace;1;0;0;0
441;calc_total;1;2.08474;2.08474;2.08474
338;compErr;1;1.911e-06;1.911e-06;1.911e-06
338;init;1;0.0670016;0.0670016;0.0670016
338;update;1;1.37988;1.37988;1.37988
338;sync;1;0.176557;0.176557;0.176557
338;evalKnownDf;1;0;0;0
338;write;1;1.5079e-05;1.5079e-05;1.5079e-05
338;trace;1;0;0;0
338;calc_total;1;1.55644;1.55644;1.55644
375;compErr;1;9.01e-07;9.01e-07;9.01e-07
375;init;1;0.0666662;0.0666662;0.0666662
375;update;1;1.38406;1.38406;1.38406
375;sync;1;0.154562;0.154562;0.154562
375;evalKnownDf;1;0;0;0
375;write;1;1.7451e-05;1.7451e-05;1.7451e-05
375;trace;1;0;0;0
375;calc_total;1;1.53862;1.53862;1.53862
442;compErr;1;1.338e-06;1.338e-06;1.338e-06
442;init;1;0.0660454;0.0660454;0.0660454
442;update;1;1.3651;1.3651;1.3651
442;sync;1;0.954003;0.954003;0.954003
442;evalKnownDf;1;0;0;0
442;write;1;1.741e-05;1.741e-05;1.741e-05
442;trace;1;0;0;0
442;calc_total;1;2.3191;2.3191;2.3191
339;compErr;1;2.596e-06;2.596e-06;2.596e-06
339;init;1;0.0663728;0.0663728;0.0663728
339;update;1;1.38165;1.38165;1.38165
339;sync;1;0.46285;0.46285;0.46285
339;evalKnownDf;1;0;0;0
339;write;1;2.2222e-05;2.2222e-05;2.2222e-05
339;trace;1;0;0;0
339;calc_total;1;1.8445;1.8445;1.8445
376;compErr;1;1.274e-06;1.274e-06;1.274e-06
376;init;1;0.0666255;0.0666255;0.0666255
376;update;1;1.38225;1.38225;1.38225
376;sync;1;1.09774;1.09774;1.09774
376;evalKnownDf;1;0;0;0
376;write;1;1.5814e-05;1.5814e-05;1.5814e-05
376;trace;1;0;0;0
376;calc_total;1;2.48;2.48;2.48
481;compErr;1;1.522e-06;1.522e-06;1.522e-06
481;init;1;0.0665329;0.0665329;0.0665329
481;update;1;1.37678;1.37678;1.37678
481;sync;1;1.78743;1.78743;1.78743
481;evalKnownDf;1;0;0;0
481;write;1;1.6854e-05;1.6854e-05;1.6854e-05
481;trace;1;0;0;0
481;calc_total;1;3.1642;3.1642;3.1642
443;compErr;1;1.293e-06;1.293e-06;1.293e-06
443;init;1;0.0674738;0.0674738;0.0674738
443;update;1;1.3671;1.3671;1.3671
443;sync;1;0.777702;0.777702;0.777702
443;evalKnownDf;1;0;0;0
443;write;1;2.0409e-05;2.0409e-05;2.0409e-05
443;trace;1;0;0;0
443;calc_total;1;2.1448;2.1448;2.1448
340;compErr;1;1.674e-06;1.674e-06;1.674e-06
340;init;1;0.0663531;0.0663531;0.0663531
340;update;1;1.38695;1.38695;1.38695
340;sync;1;0.940033;0.940033;0.940033
340;evalKnownDf;1;0;0;0
340;write;1;1.6472e-05;1.6472e-05;1.6472e-05
340;trace;1;0;0;0
340;calc_total;1;2.32698;2.32698;2.32698
377;compErr;1;1.636e-06;1.636e-06;1.636e-06
377;init;1;0.0666045;0.0666045;0.0666045
377;update;1;1.36062;1.36062;1.36062
377;sync;1;0.732622;0.732622;0.732622
377;evalKnownDf;1;0;0;0
377;write;1;1.8091e-05;1.8091e-05;1.8091e-05
377;trace;1;0;0;0
377;calc_total;1;2.09325;2.09325;2.09325
482;compErr;1;9.74e-07;9.74e-07;9.74e-07
482;init;1;0.0664616;0.0664616;0.0664616
482;update;1;1.35968;1.35968;1.35968
482;sync;1;1.06536;1.06536;1.06536
482;evalKnownDf;1;0;0;0
482;write;1;1.732e-05;1.732e-05;1.732e-05
482;trace;1;0;0;0
482;calc_total;1;2.42504;2.42504;2.42504
445;compErr;1;2.058e-06;2.058e-06;2.058e-06
445;init;1;0.0665473;0.0665473;0.0665473
445;update;1;1.36136;1.36136;1.36136
445;sync;1;1.10864;1.10864;1.10864
445;evalKnownDf;1;0;0;0
445;write;1;2.0241e-05;2.0241e-05;2.0241e-05
445;trace;1;0;0;0
445;calc_total;1;2.47;2.47;2.47
341;compErr;1;1.498e-06;1.498e-06;1.498e-06
341;init;1;0.0662896;0.0662896;0.0662896
341;update;1;1.39087;1.39087;1.39087
341;sync;1;1.04791;1.04791;1.04791
341;evalKnownDf;1;0;0;0
341;write;1;1.941e-05;1.941e-05;1.941e-05
341;trace;1;0;0;0
341;calc_total;1;2.43878;2.43878;2.43878
378;compErr;1;8.66e-07;8.66e-07;8.66e-07
378;init;1;0.0670018;0.0670018;0.0670018
378;update;1;1.36286;1.36286;1.36286
378;sync;1;0.339337;0.339337;0.339337
378;evalKnownDf;1;0;0;0
378;write;1;1.8677e-05;1.8677e-05;1.8677e-05
378;trace;1;0;0;0
378;calc_total;1;1.70219;1.70219;1.70219
483;compErr;1;1.801e-06;1.801e-06;1.801e-06
483;init;1;0.0663858;0.0663858;0.0663858
483;update;1;1.37413;1.37413;1.37413
483;sync;1;0.645949;0.645949;0.645949
483;evalKnownDf;1;0;0;0
483;write;1;1.9371e-05;1.9371e-05;1.9371e-05
483;trace;1;0;0;0
483;calc_total;1;2.02008;2.02008;2.02008
446;compErr;1;1.034e-06;1.034e-06;1.034e-06
446;init;1;0.0662467;0.0662467;0.0662467
446;update;1;1.37628;1.37628;1.37628
446;sync;1;1.00626;1.00626;1.00626
446;evalKnownDf;1;0;0;0
446;write;1;1.7693e-05;1.7693e-05;1.7693e-05
446;trace;1;0;0;0
446;calc_total;1;2.38254;2.38254;2.38254
144;compErr;1;1.95e-06;1.95e-06;1.95e-06
144;init;1;0.066689;0.066689;0.066689
144;update;1;1.37559;1.37559;1.37559
144;sync;1;28.7888;28.7888;28.7888
144;evalKnownDf;1;0;0;0
144;write;1;1.8054e-05;1.8054e-05;1.8054e-05
144;trace;1;0;0;0
144;calc_total;1;30.1644;30.1644;30.1644
342;compErr;1;5.71e-07;5.71e-07;5.71e-07
342;init;1;0.0662999;0.0662999;0.0662999
342;update;1;1.39412;1.39412;1.39412
342;sync;1;1.1198;1.1198;1.1198
342;evalKnownDf;1;0;0;0
342;write;1;1.4572e-05;1.4572e-05;1.4572e-05
342;trace;1;0;0;0
342;calc_total;1;2.51393;2.51393;2.51393
379;compErr;1;1.798e-06;1.798e-06;1.798e-06
379;init;1;0.0667616;0.0667616;0.0667616
379;update;1;1.36324;1.36324;1.36324
379;sync;1;1.02091;1.02091;1.02091
379;evalKnownDf;1;0;0;0
379;write;1;1.904e-05;1.904e-05;1.904e-05
379;trace;1;0;0;0
379;calc_total;1;2.38416;2.38416;2.38416
484;compErr;1;1.364e-06;1.364e-06;1.364e-06
484;init;1;0.0662915;0.0662915;0.0662915
484;update;1;1.36047;1.36047;1.36047
484;sync;1;0.467344;0.467344;0.467344
484;evalKnownDf;1;0;0;0
484;write;1;1.7976e-05;1.7976e-05;1.7976e-05
484;trace;1;0;0;0
484;calc_total;1;1.82781;1.82781;1.82781
447;compErr;1;1.525e-06;1.525e-06;1.525e-06
447;init;1;0.0663181;0.0663181;0.0663181
447;update;1;1.36082;1.36082;1.36082
447;sync;1;0.905274;0.905274;0.905274
447;evalKnownDf;1;0;0;0
447;write;1;1.615e-05;1.615e-05;1.615e-05
447;trace;1;0;0;0
447;calc_total;1;2.2661;2.2661;2.2661
145;compErr;1;1.985e-06;1.985e-06;1.985e-06
145;init;1;0.0667262;0.0667262;0.0667262
145;update;1;1.36986;1.36986;1.36986
145;sync;1;30.1741;30.1741;30.1741
145;evalKnownDf;1;0;0;0
145;write;1;1.799e-05;1.799e-05;1.799e-05
145;trace;1;0;0;0
145;calc_total;1;31.544;31.544;31.544
343;compErr;1;1.111e-06;1.111e-06;1.111e-06
343;init;1;0.0674531;0.0674531;0.0674531
343;update;1;1.39733;1.39733;1.39733
343;sync;1;0.38775;0.38775;0.38775
343;evalKnownDf;1;0;0;0
343;write;1;1.7503e-05;1.7503e-05;1.7503e-05
343;trace;1;0;0;0
343;calc_total;1;1.78508;1.78508;1.78508
381;compErr;1;2.117e-06;2.117e-06;2.117e-06
381;init;1;0.0667668;0.0667668;0.0667668
381;update;1;1.36162;1.36162;1.36162
381;sync;1;1.06686;1.06686;1.06686
381;evalKnownDf;1;0;0;0
381;write;1;1.8354e-05;1.8354e-05;1.8354e-05
381;trace;1;0;0;0
381;calc_total;1;2.42848;2.42848;2.42848
485;compErr;1;1.307e-06;1.307e-06;1.307e-06
485;init;1;0.0667026;0.0667026;0.0667026
485;update;1;1.37706;1.37706;1.37706
485;sync;1;1.45859;1.45859;1.45859
485;evalKnownDf;1;0;0;0
485;write;1;1.9553e-05;1.9553e-05;1.9553e-05
485;trace;1;0;0;0
485;calc_total;1;2.83565;2.83565;2.83565
449;compErr;1;1.193e-06;1.193e-06;1.193e-06
449;init;1;0.066585;0.066585;0.066585
449;update;1;1.38178;1.38178;1.38178
449;sync;1;1.05439;1.05439;1.05439
449;evalKnownDf;1;0;0;0
449;write;1;1.531e-05;1.531e-05;1.531e-05
449;trace;1;0;0;0
449;calc_total;1;2.43617;2.43617;2.43617
146;compErr;1;1.39e-06;1.39e-06;1.39e-06
146;init;1;0.0673447;0.0673447;0.0673447
146;update;1;1.35653;1.35653;1.35653
146;sync;1;3.85504;3.85504;3.85504
146;evalKnownDf;1;0;0;0
146;write;1;2.2268e-05;2.2268e-05;2.2268e-05
146;trace;1;0;0;0
146;calc_total;1;5.21157;5.21157;5.21157
344;compErr;1;9.17e-07;9.17e-07;9.17e-07
344;init;1;0.0665037;0.0665037;0.0665037
344;update;1;1.39371;1.39371;1.39371
344;sync;1;0.261608;0.261608;0.261608
344;evalKnownDf;1;0;0;0
344;write;1;1.5467e-05;1.5467e-05;1.5467e-05
344;trace;1;0;0;0
344;calc_total;1;1.65531;1.65531;1.65531
382;compErr;1;1.486e-06;1.486e-06;1.486e-06
382;init;1;0.0668874;0.0668874;0.0668874
382;update;1;1.37276;1.37276;1.37276
382;sync;1;2.00457;2.00457;2.00457
382;evalKnownDf;1;0;0;0
382;write;1;1.6787e-05;1.6787e-05;1.6787e-05
382;trace;1;0;0;0
382;calc_total;1;3.37733;3.37733;3.37733
486;compErr;1;2.059e-06;2.059e-06;2.059e-06
486;init;1;0.0668257;0.0668257;0.0668257
486;update;1;1.36764;1.36764;1.36764
486;sync;1;0.458684;0.458684;0.458684
486;evalKnownDf;1;0;0;0
486;write;1;1.6192e-05;1.6192e-05;1.6192e-05
486;trace;1;0;0;0
486;calc_total;1;1.82632;1.82632;1.82632
450;compErr;1;1.989e-06;1.989e-06;1.989e-06
450;init;1;0.0667417;0.0667417;0.0667417
450;update;1;1.37369;1.37369;1.37369
450;sync;1;2.20759;2.20759;2.20759
450;evalKnownDf;1;0;0;0
450;write;1;1.5527e-05;1.5527e-05;1.5527e-05
450;trace;1;0;0;0
450;calc_total;1;3.58128;3.58128;3.58128
147;compErr;1;1.998e-06;1.998e-06;1.998e-06
147;init;1;0.0660819;0.0660819;0.0660819
147;update;1;1.37118;1.37118;1.37118
147;sync;1;2.34681;2.34681;2.34681
147;evalKnownDf;1;0;0;0
147;write;1;2.0936e-05;2.0936e-05;2.0936e-05
147;trace;1;0;0;0
147;calc_total;1;3.718;3.718;3.718
345;compErr;1;1.238e-06;1.238e-06;1.238e-06
345;init;1;0.0663652;0.0663652;0.0663652
345;update;1;1.38171;1.38171;1.38171
345;sync;1;1.50863;1.50863;1.50863
345;evalKnownDf;1;0;0;0
345;write;1;1.5999e-05;1.5999e-05;1.5999e-05
345;trace;1;0;0;0
345;calc_total;1;2.89034;2.89034;2.89034
383;compErr;1;1.471e-06;1.471e-06;1.471e-06
383;init;1;0.0665753;0.0665753;0.0665753
383;update;1;1.36473;1.36473;1.36473
383;sync;1;0.523537;0.523537;0.523537
383;evalKnownDf;1;0;0;0
383;write;1;2.3432e-05;2.3432e-05;2.3432e-05
383;trace;1;0;0;0
383;calc_total;1;1.88827;1.88827;1.88827
487;compErr;1;1.684e-06;1.684e-06;1.684e-06
487;init;1;0.0663599;0.0663599;0.0663599
487;update;1;1.37796;1.37796;1.37796
487;sync;1;0.698244;0.698244;0.698244
487;evalKnownDf;1;0;0;0
487;write;1;1.7648e-05;1.7648e-05;1.7648e-05
487;trace;1;0;0;0
487;calc_total;1;2.0762;2.0762;2.0762
451;compErr;1;9.55e-07;9.55e-07;9.55e-07
451;init;1;0.0664356;0.0664356;0.0664356
451;update;1;1.3834;1.3834;1.3834
451;sync;1;0.591213;0.591213;0.591213
451;evalKnownDf;1;0;0;0
451;write;1;1.4606e-05;1.4606e-05;1.4606e-05
451;trace;1;0;0;0
451;calc_total;1;1.97461;1.97461;1.97461
149;compErr;1;1.282e-06;1.282e-06;1.282e-06
149;init;1;0.0667241;0.0667241;0.0667241
149;update;1;1.35559;1.35559;1.35559
149;sync;1;2.45674;2.45674;2.45674
149;evalKnownDf;1;0;0;0
149;write;1;1.8713e-05;1.8713e-05;1.8713e-05
149;trace;1;0;0;0
149;calc_total;1;3.81232;3.81232;3.81232
346;compErr;1;1.085e-06;1.085e-06;1.085e-06
346;init;1;0.0676997;0.0676997;0.0676997
346;update;1;1.37764;1.37764;1.37764
346;sync;1;0.246747;0.246747;0.246747
346;evalKnownDf;1;0;0;0
346;write;1;1.818e-05;1.818e-05;1.818e-05
346;trace;1;0;0;0
346;calc_total;1;1.62439;1.62439;1.62439
380;compErr;1;1.579e-06;1.579e-06;1.579e-06
380;init;1;0.0668188;0.0668188;0.0668188
380;update;1;1.36604;1.36604;1.36604
488;compErr;1;1.315e-06;1.315e-06;1.315e-06
488;init;1;0.0676713;0.0676713;0.0676713
488;update;1;1.36611;1.36611;1.36611
488;sync;1;1.23692;1.23692;1.23692
488;evalKnownDf;1;0;0;0
488;write;1;1.8915e-05;1.8915e-05;1.8915e-05
488;trace;1;0;0;0
488;calc_total;1;2.60303;2.60303;2.60303
150;compErr;1;1.585e-06;1.585e-06;1.585e-06
150;init;1;0.0663857;0.0663857;0.0663857
150;update;1;1.35699;1.35699;1.35699
150;sync;1;2.8185;2.8185;2.8185
150;evalKnownDf;1;0;0;0
150;write;1;1.7767e-05;1.7767e-05;1.7767e-05
150;trace;1;0;0;0
150;calc_total;1;4.17549;4.17549;4.17549
347;compErr;1;1.695e-06;1.695e-06;1.695e-06
347;init;1;0.0661018;0.0661018;0.0661018
347;update;1;1.38543;1.38543;1.38543
347;sync;1;2.00587;2.00587;2.00587
347;evalKnownDf;1;0;0;0
347;write;1;1.8233e-05;1.8233e-05;1.8233e-05
347;trace;1;0;0;0
347;calc_total;1;3.3913;3.3913;3.3913
380;sync;1;1.61527;1.61527;1.61527
380;evalKnownDf;1;0;0;0
380;write;1;1.9097e-05;1.9097e-05;1.9097e-05
380;trace;1;0;0;0
380;calc_total;1;2.98131;2.98131;2.98131
489;compErr;1;1.821e-06;1.821e-06;1.821e-06
489;init;1;0.067668;0.067668;0.067668
489;update;1;1.37895;1.37895;1.37895
489;sync;1;0.575897;0.575897;0.575897
489;evalKnownDf;1;0;0;0
489;write;1;1.7576e-05;1.7576e-05;1.7576e-05
489;trace;1;0;0;0
489;calc_total;1;1.95485;1.95485;1.95485
151;compErr;1;2.674e-06;2.674e-06;2.674e-06
151;init;1;0.0674404;0.0674404;0.0674404
151;update;1;1.36348;1.36348;1.36348
151;sync;1;2.63048;2.63048;2.63048
151;evalKnownDf;1;0;0;0
151;write;1;1.8817e-05;1.8817e-05;1.8817e-05
151;trace;1;0;0;0
151;calc_total;1;3.99396;3.99396;3.99396
348;compErr;1;2.508e-06;2.508e-06;2.508e-06
348;init;1;0.06764;0.06764;0.06764
348;update;1;1.36906;1.36906;1.36906
348;sync;1;1.61294;1.61294;1.61294
348;evalKnownDf;1;0;0;0
348;write;1;2.002e-05;2.002e-05;2.002e-05
348;trace;1;0;0;0
348;calc_total;1;2.982;2.982;2.982
490;compErr;1;1.1e-06;1.1e-06;1.1e-06
490;init;1;0.0669274;0.0669274;0.0669274
490;update;1;1.37737;1.37737;1.37737
490;sync;1;0.391782;0.391782;0.391782
490;evalKnownDf;1;0;0;0
490;write;1;1.7492e-05;1.7492e-05;1.7492e-05
490;trace;1;0;0;0
490;calc_total;1;1.76915;1.76915;1.76915
24;compErr;1;2.002e-06;2.002e-06;2.002e-06
24;init;1;0.0674198;0.0674198;0.0674198
24;update;1;1.3599;1.3599;1.3599
24;sync;1;1.98046;1.98046;1.98046
24;evalKnownDf;1;0;0;0
24;write;1;1.6446e-05;1.6446e-05;1.6446e-05
24;trace;1;0;0;0
24;calc_total;1;3.34036;3.34036;3.34036
153;compErr;1;1.027e-06;1.027e-06;1.027e-06
153;init;1;0.0665271;0.0665271;0.0665271
153;update;1;1.3643;1.3643;1.3643
153;sync;1;2.40522;2.40522;2.40522
153;evalKnownDf;1;0;0;0
153;write;1;1.83e-05;1.83e-05;1.83e-05
153;trace;1;0;0;0
153;calc_total;1;3.76952;3.76952;3.76952
349;compErr;1;1.318e-06;1.318e-06;1.318e-06
349;init;1;0.0668391;0.0668391;0.0668391
349;update;1;1.3633;1.3633;1.3633
349;sync;1;0.540484;0.540484;0.540484
349;evalKnownDf;1;0;0;0
349;write;1;2.118e-05;2.118e-05;2.118e-05
349;trace;1;0;0;0
349;calc_total;1;1.90378;1.90378;1.90378
491;compErr;1;8.83e-07;8.83e-07;8.83e-07
491;init;1;0.0667529;0.0667529;0.0667529
491;update;1;1.36181;1.36181;1.36181
491;sync;1;0.327335;0.327335;0.327335
491;evalKnownDf;1;0;0;0
491;write;1;1.6147e-05;1.6147e-05;1.6147e-05
491;trace;1;0;0;0
491;calc_total;1;1.68914;1.68914;1.68914
25;compErr;1;1.461e-06;1.461e-06;1.461e-06
25;init;1;0.0662833;0.0662833;0.0662833
25;update;1;1.37076;1.37076;1.37076
25;sync;1;1.9184;1.9184;1.9184
25;evalKnownDf;1;0;0;0
25;write;1;1.8368e-05;1.8368e-05;1.8368e-05
25;trace;1;0;0;0
25;calc_total;1;3.28916;3.28916;3.28916
152;compErr;1;1.417e-06;1.417e-06;1.417e-06
152;init;1;0.0676768;0.0676768;0.0676768
152;update;1;1.37536;1.37536;1.37536
152;sync;1;1.89584;1.89584;1.89584
350;compErr;1;6.22e-07;6.22e-07;6.22e-07
350;init;1;0.0663643;0.0663643;0.0663643
350;update;1;1.37393;1.37393;1.37393
350;sync;1;0.552186;0.552186;0.552186
350;evalKnownDf;1;0;0;0
350;write;1;1.6919e-05;1.6919e-05;1.6919e-05
350;trace;1;0;0;0
350;calc_total;1;1.92612;1.92612;1.92612
492;compErr;1;1.776e-06;1.776e-06;1.776e-06
492;init;1;0.0664935;0.0664935;0.0664935
492;update;1;1.36221;1.36221;1.36221
492;sync;1;1.70267;1.70267;1.70267
492;evalKnownDf;1;0;0;0
492;write;1;2.6046e-05;2.6046e-05;2.6046e-05
492;trace;1;0;0;0
492;calc_total;1;3.06488;3.06488;3.06488
26;compErr;1;9.47e-07;9.47e-07;9.47e-07
26;init;1;0.0661259;0.0661259;0.0661259
26;update;1;1.35863;1.35863;1.35863
26;sync;1;2.26844;2.26844;2.26844
26;evalKnownDf;1;0;0;0
26;write;1;1.5878e-05;1.5878e-05;1.5878e-05
26;trace;1;0;0;0
26;calc_total;1;3.62707;3.62707;3.62707
120;compErr;1;1.669e-06;1.669e-06;1.669e-06
120;init;1;0.066319;0.066319;0.066319
120;update;1;1.37124;1.37124;1.37124
120;sync;1;2.59706;2.59706;2.59706
120;evalKnownDf;1;0;0;0
120;write;1;1.9297e-05;1.9297e-05;1.9297e-05
120;trace;1;0;0;0
120;calc_total;1;3.96829;3.96829;3.96829
152;evalKnownDf;1;0;0;0
152;write;1;1.7098e-05;1.7098e-05;1.7098e-05
152;trace;1;0;0;0
152;calc_total;1;3.27121;3.27121;3.27121
351;compErr;1;1.147e-06;1.147e-06;1.147e-06
351;init;1;0.0665558;0.0665558;0.0665558
351;update;1;1.38789;1.38789;1.38789
351;sync;1;0.773707;0.773707;0.773707
351;evalKnownDf;1;0;0;0
351;write;1;1.6376e-05;1.6376e-05;1.6376e-05
351;trace;1;0;0;0
351;calc_total;1;2.16159;2.16159;2.16159
493;compErr;1;2.474e-06;2.474e-06;2.474e-06
493;init;1;0.0668738;0.0668738;0.0668738
493;update;1;1.35929;1.35929;1.35929
493;sync;1;1.17595;1.17595;1.17595
493;evalKnownDf;1;0;0;0
493;write;1;3.1701e-05;3.1701e-05;3.1701e-05
493;trace;1;0;0;0
493;calc_total;1;2.53523;2.53523;2.53523
27;compErr;1;1.756e-06;1.756e-06;1.756e-06
27;init;1;0.067306;0.067306;0.067306
27;update;1;1.35728;1.35728;1.35728
27;sync;1;1.13264;1.13264;1.13264
27;evalKnownDf;1;0;0;0
27;write;1;1.7167e-05;1.7167e-05;1.7167e-05
27;trace;1;0;0;0
27;calc_total;1;2.48993;2.48993;2.48993
121;compErr;1;1.243e-06;1.243e-06;1.243e-06
121;init;1;0.0660204;0.0660204;0.0660204
121;update;1;1.37798;1.37798;1.37798
121;sync;1;30.3013;30.3013;30.3013
121;evalKnownDf;1;0;0;0
121;write;1;1.7355e-05;1.7355e-05;1.7355e-05
121;trace;1;0;0;0
121;calc_total;1;31.6793;31.6793;31.6793
155;compErr;1;1.454e-06;1.454e-06;1.454e-06
155;init;1;0.0665964;0.0665964;0.0665964
155;update;1;1.37439;1.37439;1.37439
155;sync;1;3.59077;3.59077;3.59077
155;evalKnownDf;1;0;0;0
353;compErr;1;1.552e-06;1.552e-06;1.552e-06
353;init;1;0.06653;0.06653;0.06653
353;update;1;1.38807;1.38807;1.38807
353;sync;1;1.6461;1.6461;1.6461
353;evalKnownDf;1;0;0;0
353;write;1;1.6707e-05;1.6707e-05;1.6707e-05
353;trace;1;0;0;0
353;calc_total;1;3.03416;3.03416;3.03416
494;compErr;1;1.527e-06;1.527e-06;1.527e-06
494;init;1;0.066595;0.066595;0.066595
494;update;1;1.37896;1.37896;1.37896
494;sync;1;1.05186;1.05186;1.05186
494;evalKnownDf;1;0;0;0
494;write;1;1.9833e-05;1.9833e-05;1.9833e-05
494;trace;1;0;0;0
494;calc_total;1;2.43082;2.43082;2.43082
28;compErr;1;1.189e-06;1.189e-06;1.189e-06
28;init;1;0.0661339;0.0661339;0.0661339
28;update;1;1.3564;1.3564;1.3564
28;sync;1;2.08185;2.08185;2.08185
28;evalKnownDf;1;0;0;0
28;write;1;1.6957e-05;1.6957e-05;1.6957e-05
28;trace;1;0;0;0
28;calc_total;1;3.43824;3.43824;3.43824
122;compErr;1;1.986e-06;1.986e-06;1.986e-06
122;init;1;0.0665929;0.0665929;0.0665929
122;update;1;1.35654;1.35654;1.35654
122;sync;1;2.93303;2.93303;2.93303
122;evalKnownDf;1;0;0;0
122;write;1;1.9268e-05;1.9268e-05;1.9268e-05
122;trace;1;0;0;0
122;calc_total;1;4.28957;4.28957;4.28957
154;compErr;1;1.475e-06;1.475e-06;1.475e-06
154;init;1;0.0662724;0.0662724;0.0662724
154;update;1;1.37821;1.37821;1.37821
154;sync;1;2.54704;2.54704;2.54704
154;evalKnownDf;1;0;0;0
154;write;1;1.7439e-05;1.7439e-05;1.7439e-05
154;trace;1;0;0;0
154;calc_total;1;3.92525;3.92525;3.92525
354;compErr;1;1.06e-06;1.06e-06;1.06e-06
354;init;1;0.0675723;0.0675723;0.0675723
354;update;1;1.37597;1.37597;1.37597
354;sync;1;1.17202;1.17202;1.17202
354;evalKnownDf;1;0;0;0
354;write;1;1.5848e-05;1.5848e-05;1.5848e-05
354;trace;1;0;0;0
354;calc_total;1;2.54799;2.54799;2.54799
495;compErr;1;1.865e-06;1.865e-06;1.865e-06
495;init;1;0.0666934;0.0666934;0.0666934
495;update;1;1.36548;1.36548;1.36548
495;sync;1;0.898655;0.898655;0.898655
495;evalKnownDf;1;0;0;0
495;write;1;1.761e-05;1.761e-05;1.761e-05
495;trace;1;0;0;0
495;calc_total;1;2.26414;2.26414;2.26414
29;compErr;1;1.022e-06;1.022e-06;1.022e-06
29;init;1;0.0660265;0.0660265;0.0660265
29;update;1;1.35621;1.35621;1.35621
29;sync;1;2.17729;2.17729;2.17729
29;evalKnownDf;1;0;0;0
29;write;1;1.8437e-05;1.8437e-05;1.8437e-05
29;trace;1;0;0;0
29;calc_total;1;3.5335;3.5335;3.5335
123;compErr;1;1.698e-06;1.698e-06;1.698e-06
123;init;1;0.0677217;0.0677217;0.0677217
123;update;1;1.37188;1.37188;1.37188
123;sync;1;3.20198;3.20198;3.20198
123;evalKnownDf;1;0;0;0
123;write;1;1.9014e-05;1.9014e-05;1.9014e-05
123;trace;1;0;0;0
123;calc_total;1;4.57387;4.57387;4.57387
155;write;1;1.8271e-05;1.8271e-05;1.8271e-05
155;trace;1;0;0;0
155;calc_total;1;4.96516;4.96516;4.96516
355;compErr;1;1.508e-06;1.508e-06;1.508e-06
355;init;1;0.066249;0.066249;0.066249
355;update;1;1.38887;1.38887;1.38887
355;sync;1;1.09498;1.09498;1.09498
355;evalKnownDf;1;0;0;0
355;write;1;1.6056e-05;1.6056e-05;1.6056e-05
355;trace;1;0;0;0
355;calc_total;1;2.48386;2.48386;2.48386
496;compErr;1;1.351e-06;1.351e-06;1.351e-06
496;init;1;0.0666807;0.0666807;0.0666807
496;update;1;1.37991;1.37991;1.37991
496;sync;1;0.183952;0.183952;0.183952
496;evalKnownDf;1;0;0;0
496;write;1;1.667e-05;1.667e-05;1.667e-05
496;trace;1;0;0;0
496;calc_total;1;1.56386;1.56386;1.56386
30;compErr;1;1.292e-06;1.292e-06;1.292e-06
30;init;1;0.0662705;0.0662705;0.0662705
30;update;1;1.36165;1.36165;1.36165
30;sync;1;1.08125;1.08125;1.08125
30;evalKnownDf;1;0;0;0
30;write;1;1.7463e-05;1.7463e-05;1.7463e-05
30;trace;1;0;0;0
30;calc_total;1;2.4429;2.4429;2.4429
125;compErr;1;1.636e-06;1.636e-06;1.636e-06
125;init;1;0.0666004;0.0666004;0.0666004
125;update;1;1.35852;1.35852;1.35852
125;sync;1;3.39471;3.39471;3.39471
125;evalKnownDf;1;0;0;0
125;write;1;1.9687e-05;1.9687e-05;1.9687e-05
125;trace;1;0;0;0
125;calc_total;1;4.75324;4.75324;4.75324
157;compErr;1;1.522e-06;1.522e-06;1.522e-06
157;init;1;0.0668171;0.0668171;0.0668171
157;update;1;1.37216;1.37216;1.37216
157;sync;1;4.30682;4.30682;4.30682
157;evalKnownDf;1;0;0;0
157;write;1;1.7745e-05;1.7745e-05;1.7745e-05
157;trace;1;0;0;0
157;calc_total;1;5.67898;5.67898;5.67898
356;compErr;1;1.645e-06;1.645e-06;1.645e-06
356;init;1;0.066756;0.066756;0.066756
356;update;1;1.38736;1.38736;1.38736
356;sync;1;0.885347;0.885347;0.885347
356;evalKnownDf;1;0;0;0
356;write;1;1.7591e-05;1.7591e-05;1.7591e-05
356;trace;1;0;0;0
356;calc_total;1;2.27271;2.27271;2.27271
497;compErr;1;6.64e-07;6.64e-07;6.64e-07
497;init;1;0.0670264;0.0670264;0.0670264
497;update;1;1.38497;1.38497;1.38497
497;sync;1;0.765887;0.765887;0.765887
497;evalKnownDf;1;0;0;0
497;write;1;1.4533e-05;1.4533e-05;1.4533e-05
497;trace;1;0;0;0
497;calc_total;1;2.15086;2.15086;2.15086
31;compErr;1;1.448e-06;1.448e-06;1.448e-06
31;init;1;0.0669673;0.0669673;0.0669673
31;update;1;1.37842;1.37842;1.37842
31;sync;1;1.0445;1.0445;1.0445
31;evalKnownDf;1;0;0;0
31;write;1;1.581e-05;1.581e-05;1.581e-05
31;trace;1;0;0;0
31;calc_total;1;2.42292;2.42292;2.42292
126;compErr;1;7.25e-07;7.25e-07;7.25e-07
126;init;1;0.0663589;0.0663589;0.0663589
126;update;1;1.36138;1.36138;1.36138
126;sync;1;3.31519;3.31519;3.31519
126;evalKnownDf;1;0;0;0
126;write;1;1.8466e-05;1.8466e-05;1.8466e-05
126;trace;1;0;0;0
126;calc_total;1;4.67657;4.67657;4.67657
158;compErr;1;1.785e-06;1.785e-06;1.785e-06
158;init;1;0.066348;0.066348;0.066348
158;update;1;1.37748;1.37748;1.37748
158;sync;1;3.30989;3.30989;3.30989
158;evalKnownDf;1;0;0;0
158;write;1;1.8972e-05;1.8972e-05;1.8972e-05
158;trace;1;0;0;0
158;calc_total;1;4.68737;4.68737;4.68737
357;compErr;1;1.232e-06;1.232e-06;1.232e-06
357;init;1;0.0665142;0.0665142;0.0665142
357;update;1;1.38219;1.38219;1.38219
357;sync;1;0.894678;0.894678;0.894678
357;evalKnownDf;1;0;0;0
357;write;1;1.9104e-05;1.9104e-05;1.9104e-05
357;trace;1;0;0;0
357;calc_total;1;2.27687;2.27687;2.27687
498;compErr;1;1.502e-06;1.502e-06;1.502e-06
498;init;1;0.0667007;0.0667007;0.0667007
498;update;1;1.37948;1.37948;1.37948
498;sync;1;1.12771;1.12771;1.12771
498;evalKnownDf;1;0;0;0
498;write;1;1.6664e-05;1.6664e-05;1.6664e-05
498;trace;1;0;0;0
498;calc_total;1;2.5072;2.5072;2.5072
627;compErr;1;8.32e-06;8.32e-06;8.32e-06
627;init;1;0.0677145;0.0677145;0.0677145
627;update;1;1.36612;1.36612;1.36612
627;sync;1;0.413288;0.413288;0.413288
627;evalKnownDf;1;0;0;0
627;write;1;1.8167e-05;1.8167e-05;1.8167e-05
33;compErr;1;1.406e-06;1.406e-06;1.406e-06
33;init;1;0.0665036;0.0665036;0.0665036
33;update;1;1.37789;1.37789;1.37789
33;sync;1;1.00282;1.00282;1.00282
33;evalKnownDf;1;0;0;0
33;write;1;1.585e-05;1.585e-05;1.585e-05
33;trace;1;0;0;0
33;calc_total;1;2.38071;2.38071;2.38071
127;compErr;1;8.73e-07;8.73e-07;8.73e-07
127;init;1;0.0663202;0.0663202;0.0663202
127;update;1;1.37464;1.37464;1.37464
127;sync;1;3.53785;3.53785;3.53785
127;evalKnownDf;1;0;0;0
127;write;1;1.6227e-05;1.6227e-05;1.6227e-05
127;trace;1;0;0;0
127;calc_total;1;4.91248;4.91248;4.91248
96;compErr;1;2.412e-06;2.412e-06;2.412e-06
96;init;1;0.0664141;0.0664141;0.0664141
96;update;1;1.35552;1.35552;1.35552
96;sync;1;2.49684;2.49684;2.49684
96;evalKnownDf;1;0;0;0
96;write;1;2.1528e-05;2.1528e-05;2.1528e-05
96;trace;1;0;0;0
96;calc_total;1;3.85236;3.85236;3.85236
159;compErr;1;2.23e-06;2.23e-06;2.23e-06
159;init;1;0.0677211;0.0677211;0.0677211
159;update;1;1.38099;1.38099;1.38099
159;sync;1;3.18327;3.18327;3.18327
159;evalKnownDf;1;0;0;0
159;write;1;1.8902e-05;1.8902e-05;1.8902e-05
159;trace;1;0;0;0
159;calc_total;1;4.56426;4.56426;4.56426
358;compErr;1;1.508e-06;1.508e-06;1.508e-06
358;init;1;0.0666808;0.0666808;0.0666808
358;update;1;1.37705;1.37705;1.37705
358;sync;1;0.593001;0.593001;0.593001
358;evalKnownDf;1;0;0;0
358;write;1;1.9569e-05;1.9569e-05;1.9569e-05
358;trace;1;0;0;0
358;calc_total;1;1.97005;1.97005;1.97005
499;compErr;1;7.1e-07;7.1e-07;7.1e-07
499;init;1;0.0665917;0.0665917;0.0665917
499;update;1;1.38081;1.38081;1.38081
499;sync;1;1.60336;1.60336;1.60336
499;evalKnownDf;1;0;0;0
499;write;1;1.6195e-05;1.6195e-05;1.6195e-05
499;trace;1;0;0;0
499;calc_total;1;2.98417;2.98417;2.98417
627;trace;1;0;0;0
627;calc_total;1;1.77941;1.77941;1.77941
34;compErr;1;1.007e-06;1.007e-06;1.007e-06
34;init;1;0.0664996;0.0664996;0.0664996
34;update;1;1.37486;1.37486;1.37486
34;sync;1;0.950521;0.950521;0.950521
34;evalKnownDf;1;0;0;0
34;write;1;1.7172e-05;1.7172e-05;1.7172e-05
34;trace;1;0;0;0
34;calc_total;1;2.32538;2.32538;2.32538
130;compErr;1;1.284e-06;1.284e-06;1.284e-06
130;init;1;0.0665042;0.0665042;0.0665042
130;update;1;1.3823;1.3823;1.3823
130;sync;1;4.51483;4.51483;4.51483
130;evalKnownDf;1;0;0;0
130;write;1;1.6688e-05;1.6688e-05;1.6688e-05
130;trace;1;0;0;0
130;calc_total;1;5.89712;5.89712;5.89712
97;compErr;1;1.539e-06;1.539e-06;1.539e-06
97;init;1;0.0664302;0.0664302;0.0664302
97;update;1;1.37225;1.37225;1.37225
97;sync;1;30.2153;30.2153;30.2153
97;evalKnownDf;1;0;0;0
97;write;1;1.8832e-05;1.8832e-05;1.8832e-05
97;trace;1;0;0;0
97;calc_total;1;31.5876;31.5876;31.5876
156;compErr;1;1.713e-06;1.713e-06;1.713e-06
156;init;1;0.0664886;0.0664886;0.0664886
156;update;1;1.37239;1.37239;1.37239
156;sync;1;3.14041;3.14041;3.14041
156;evalKnownDf;1;0;0;0
156;write;1;2.5898e-05;2.5898e-05;2.5898e-05
156;trace;1;0;0;0
359;compErr;1;1.641e-06;1.641e-06;1.641e-06
359;init;1;0.066514;0.066514;0.066514
359;update;1;1.37902;1.37902;1.37902
359;sync;1;0.955891;0.955891;0.955891
359;evalKnownDf;1;0;0;0
359;write;1;1.9483e-05;1.9483e-05;1.9483e-05
359;trace;1;0;0;0
359;calc_total;1;2.33491;2.33491;2.33491
500;compErr;1;1.342e-06;1.342e-06;1.342e-06
500;init;1;0.066991;0.066991;0.066991
500;update;1;1.37901;1.37901;1.37901
500;sync;1;0.465232;0.465232;0.465232
500;evalKnownDf;1;0;0;0
500;write;1;1.5588e-05;1.5588e-05;1.5588e-05
500;trace;1;0;0;0
500;calc_total;1;1.84424;1.84424;1.84424
629;compErr;1;1.145e-06;1.145e-06;1.145e-06
629;init;1;0.0673064;0.0673064;0.0673064
629;update;1;1.36901;1.36901;1.36901
629;sync;1;0.0202181;0.0202181;0.0202181
629;evalKnownDf;1;0;0;0
629;write;1;1.8195e-05;1.8195e-05;1.8195e-05
629;trace;1;0;0;0
35;compErr;1;1.225e-06;1.225e-06;1.225e-06
35;init;1;0.0667041;0.0667041;0.0667041
35;update;1;1.37448;1.37448;1.37448
35;sync;1;0.740541;0.740541;0.740541
35;evalKnownDf;1;0;0;0
35;write;1;1.8699e-05;1.8699e-05;1.8699e-05
35;trace;1;0;0;0
35;calc_total;1;2.11503;2.11503;2.11503
131;compErr;1;2.218e-06;2.218e-06;2.218e-06
131;init;1;0.0663103;0.0663103;0.0663103
131;update;1;1.36194;1.36194;1.36194
131;sync;1;4.63759;4.63759;4.63759
131;evalKnownDf;1;0;0;0
131;write;1;2.0513e-05;2.0513e-05;2.0513e-05
131;trace;1;0;0;0
131;calc_total;1;5.99953;5.99953;5.99953
98;compErr;1;1.309e-06;1.309e-06;1.309e-06
98;init;1;0.066819;0.066819;0.066819
98;update;1;1.35822;1.35822;1.35822
98;sync;1;3.15378;3.15378;3.15378
98;evalKnownDf;1;0;0;0
98;write;1;2.1337e-05;2.1337e-05;2.1337e-05
98;trace;1;0;0;0
98;calc_total;1;4.512;4.512;4.512
156;calc_total;1;4.5128;4.5128;4.5128
352;compErr;1;1.514e-06;1.514e-06;1.514e-06
352;init;1;0.0662123;0.0662123;0.0662123
352;update;1;1.38516;1.38516;1.38516
352;sync;1;0.00938447;0.00938447;0.00938447
352;evalKnownDf;1;0;0;0
352;write;1;1.4781e-05;1.4781e-05;1.4781e-05
352;trace;1;0;0;0
352;calc_total;1;1.39454;1.39454;1.39454
501;compErr;1;1.323e-06;1.323e-06;1.323e-06
501;init;1;0.0668005;0.0668005;0.0668005
501;update;1;1.39065;1.39065;1.39065
501;sync;1;2.18587;2.18587;2.18587
501;evalKnownDf;1;0;0;0
501;write;1;1.7627e-05;1.7627e-05;1.7627e-05
501;trace;1;0;0;0
501;calc_total;1;3.57653;3.57653;3.57653
629;calc_total;1;1.38923;1.38923;1.38923
696;compErr;1;2.077e-06;2.077e-06;2.077e-06
696;init;1;0.0673794;0.0673794;0.0673794
696;update;1;1.37448;1.37448;1.37448
696;sync;1;1.99256;1.99256;1.99256
696;evalKnownDf;1;0;0;0
696;write;1;1.942e-05;1.942e-05;1.942e-05
696;trace;1;0;0;0
696;calc_total;1;3.36704;3.36704;3.36704
36;compErr;1;7.12e-07;7.12e-07;7.12e-07
36;init;1;0.068978;0.068978;0.068978
36;update;1;1.3627;1.3627;1.3627
36;sync;1;0.0210133;0.0210133;0.0210133
36;evalKnownDf;1;0;0;0
36;write;1;1.6676e-05;1.6676e-05;1.6676e-05
36;trace;1;0;0;0
36;calc_total;1;1.38371;1.38371;1.38371
132;compErr;1;1.709e-06;1.709e-06;1.709e-06
132;init;1;0.0667882;0.0667882;0.0667882
132;update;1;1.3609;1.3609;1.3609
132;sync;1;2.74904;2.74904;2.74904
132;evalKnownDf;1;0;0;0
132;write;1;2.0837e-05;2.0837e-05;2.0837e-05
132;trace;1;0;0;0
132;calc_total;1;4.10994;4.10994;4.10994
99;compErr;1;1.543e-06;1.543e-06;1.543e-06
99;init;1;0.0661823;0.0661823;0.0661823
99;update;1;1.37101;1.37101;1.37101
99;sync;1;4.51276;4.51276;4.51276
99;evalKnownDf;1;0;0;0
99;write;1;2.0111e-05;2.0111e-05;2.0111e-05
99;trace;1;0;0;0
99;calc_total;1;5.88377;5.88377;5.88377
161;compErr;1;1.775e-06;1.775e-06;1.775e-06
161;init;1;0.0667865;0.0667865;0.0667865
161;update;1;1.36372;1.36372;1.36372
161;sync;1;3.03249;3.03249;3.03249
161;evalKnownDf;1;0;0;0
161;write;1;1.6847e-05;1.6847e-05;1.6847e-05
161;trace;1;0;0;0
161;calc_total;1;4.39621;4.39621;4.39621
456;compErr;1;2.051e-06;2.051e-06;2.051e-06
456;init;1;0.0666538;0.0666538;0.0666538
456;update;1;1.36342;1.36342;1.36342
456;sync;1;0.210077;0.210077;0.210077
456;evalKnownDf;1;0;0;0
456;write;1;2.0203e-05;2.0203e-05;2.0203e-05
456;trace;1;0;0;0
456;calc_total;1;1.5735;1.5735;1.5735
502;compErr;1;1.692e-06;1.692e-06;1.692e-06
502;init;1;0.0668471;0.0668471;0.0668471
502;update;1;1.36146;1.36146;1.36146
502;sync;1;1.02418;1.02418;1.02418
502;evalKnownDf;1;0;0;0
502;write;1;1.8081e-05;1.8081e-05;1.8081e-05
502;trace;1;0;0;0
502;calc_total;1;2.38564;2.38564;2.38564
624;compErr;1;1.374e-06;1.374e-06;1.374e-06
624;init;1;0.0664424;0.0664424;0.0664424
624;update;1;1.38324;1.38324;1.38324
624;sync;1;0.223302;0.223302;0.223302
624;evalKnownDf;1;0;0;0
624;write;1;1.3088e-05;1.3088e-05;1.3088e-05
624;trace;1;0;0;0
624;calc_total;1;1.60654;1.60654;1.60654
37;compErr;1;8.94e-07;8.94e-07;8.94e-07
37;init;1;0.066731;0.066731;0.066731
37;update;1;1.36682;1.36682;1.36682
37;sync;1;0.275772;0.275772;0.275772
37;evalKnownDf;1;0;0;0
37;write;1;1.7088e-05;1.7088e-05;1.7088e-05
37;trace;1;0;0;0
37;calc_total;1;1.64259;1.64259;1.64259
133;compErr;1;1.049e-06;1.049e-06;1.049e-06
133;init;1;0.0665028;0.0665028;0.0665028
133;update;1;1.36941;1.36941;1.36941
133;sync;1;3.81463;3.81463;3.81463
133;evalKnownDf;1;0;0;0
133;write;1;1.8448e-05;1.8448e-05;1.8448e-05
133;trace;1;0;0;0
133;calc_total;1;5.18403;5.18403;5.18403
100;compErr;1;1.452e-06;1.452e-06;1.452e-06
100;init;1;0.0661029;0.0661029;0.0661029
100;update;1;1.35536;1.35536;1.35536
100;sync;1;4.53969;4.53969;4.53969
100;evalKnownDf;1;0;0;0
100;write;1;2.1241e-05;2.1241e-05;2.1241e-05
100;trace;1;0;0;0
100;calc_total;1;5.89504;5.89504;5.89504
160;compErr;1;1.978e-06;1.978e-06;1.978e-06
160;init;1;0.0664621;0.0664621;0.0664621
160;update;1;1.37269;1.37269;1.37269
160;sync;1;1.65966;1.65966;1.65966
160;evalKnownDf;1;0;0;0
160;write;1;2.0496e-05;2.0496e-05;2.0496e-05
160;trace;1;0;0;0
457;compErr;1;1.592e-06;1.592e-06;1.592e-06
457;init;1;0.0666386;0.0666386;0.0666386
457;update;1;1.37791;1.37791;1.37791
457;sync;1;0.344445;0.344445;0.344445
457;evalKnownDf;1;0;0;0
457;write;1;1.6609e-05;1.6609e-05;1.6609e-05
457;trace;1;0;0;0
457;calc_total;1;1.72236;1.72236;1.72236
503;compErr;1;1.774e-06;1.774e-06;1.774e-06
503;init;1;0.0668052;0.0668052;0.0668052
503;update;1;1.37852;1.37852;1.37852
503;sync;1;0.824231;0.824231;0.824231
503;evalKnownDf;1;0;0;0
503;write;1;2.4182e-05;2.4182e-05;2.4182e-05
503;trace;1;0;0;0
503;calc_total;1;2.20275;2.20275;2.20275
625;compErr;1;1.67e-06;1.67e-06;1.67e-06
625;init;1;0.0663386;0.0663386;0.0663386
625;update;1;1.38256;1.38256;1.38256
625;sync;1;0.835724;0.835724;0.835724
625;evalKnownDf;1;0;0;0
625;write;1;1.6778e-05;1.6778e-05;1.6778e-05
625;trace;1;0;0;0
625;calc_total;1;2.21828;2.21828;2.21828
38;compErr;1;6.41e-07;6.41e-07;6.41e-07
38;init;1;0.0668199;0.0668199;0.0668199
38;update;1;1.36508;1.36508;1.36508
38;sync;1;0.088786;0.088786;0.088786
38;evalKnownDf;1;0;0;0
38;write;1;1.8217e-05;1.8217e-05;1.8217e-05
38;trace;1;0;0;0
38;calc_total;1;1.45387;1.45387;1.45387
134;compErr;1;1.415e-06;1.415e-06;1.415e-06
134;init;1;0.0666586;0.0666586;0.0666586
134;update;1;1.36015;1.36015;1.36015
134;sync;1;3.09067;3.09067;3.09067
134;evalKnownDf;1;0;0;0
134;write;1;1.9515e-05;1.9515e-05;1.9515e-05
134;trace;1;0;0;0
134;calc_total;1;4.45081;4.45081;4.45081
101;compErr;1;1.533e-06;1.533e-06;1.533e-06
101;init;1;0.0671884;0.0671884;0.0671884
101;update;1;1.37805;1.37805;1.37805
101;sync;1;4.20754;4.20754;4.20754
101;evalKnownDf;1;0;0;0
101;write;1;1.7973e-05;1.7973e-05;1.7973e-05
101;trace;1;0;0;0
101;calc_total;1;5.58559;5.58559;5.58559
160;calc_total;1;3.03235;3.03235;3.03235
458;compErr;1;9.7e-07;9.7e-07;9.7e-07
458;init;1;0.0666351;0.0666351;0.0666351
458;update;1;1.36459;1.36459;1.36459
458;sync;1;0.780702;0.780702;0.780702
458;evalKnownDf;1;0;0;0
458;write;1;1.812e-05;1.812e-05;1.812e-05
458;trace;1;0;0;0
458;calc_total;1;2.1453;2.1453;2.1453
480;compErr;1;1.59e-06;1.59e-06;1.59e-06
480;init;1;0.0676194;0.0676194;0.0676194
480;update;1;1.36182;1.36182;1.36182
480;sync;1;0.643955;0.643955;0.643955
480;evalKnownDf;1;0;0;0
480;write;1;1.8223e-05;1.8223e-05;1.8223e-05
480;trace;1;0;0;0
480;calc_total;1;2.00577;2.00577;2.00577
628;compErr;1;1.962e-06;1.962e-06;1.962e-06
628;init;1;0.0661978;0.0661978;0.0661978
628;update;1;1.36705;1.36705;1.36705
628;sync;1;1.29854;1.29854;1.29854
628;evalKnownDf;1;0;0;0
628;write;1;1.4308e-05;1.4308e-05;1.4308e-05
628;trace;1;0;0;0
628;calc_total;1;2.66559;2.66559;2.66559
697;compErr;1;1.158e-06;1.158e-06;1.158e-06
697;init;1;0.0663487;0.0663487;0.0663487
697;update;1;1.37707;1.37707;1.37707
697;sync;1;1.18897;1.18897;1.18897
697;evalKnownDf;1;0;0;0
697;write;1;1.6336e-05;1.6336e-05;1.6336e-05
697;trace;1;0;0;0
697;calc_total;1;2.56604;2.56604;2.56604
39;compErr;1;6.2e-07;6.2e-07;6.2e-07
39;init;1;0.0678046;0.0678046;0.0678046
39;update;1;1.37954;1.37954;1.37954
39;sync;1;0.385105;0.385105;0.385105
39;evalKnownDf;1;0;0;0
39;write;1;1.5621e-05;1.5621e-05;1.5621e-05
39;trace;1;0;0;0
39;calc_total;1;1.76464;1.76464;1.76464
135;compErr;1;1.56e-06;1.56e-06;1.56e-06
135;init;1;0.0668051;0.0668051;0.0668051
135;update;1;1.37038;1.37038;1.37038
135;sync;1;2.8235;2.8235;2.8235
135;evalKnownDf;1;0;0;0
135;write;1;2.0572e-05;2.0572e-05;2.0572e-05
135;trace;1;0;0;0
135;calc_total;1;4.19387;4.19387;4.19387
102;compErr;1;1.926e-06;1.926e-06;1.926e-06
102;init;1;0.0663367;0.0663367;0.0663367
102;update;1;1.36357;1.36357;1.36357
102;sync;1;3.85342;3.85342;3.85342
102;evalKnownDf;1;0;0;0
102;write;1;1.7218e-05;1.7218e-05;1.7218e-05
102;trace;1;0;0;0
102;calc_total;1;5.21699;5.21699;5.21699
459;compErr;1;1.937e-06;1.937e-06;1.937e-06
459;init;1;0.0664841;0.0664841;0.0664841
459;update;1;1.37674;1.37674;1.37674
459;sync;1;0.533844;0.533844;0.533844
459;evalKnownDf;1;0;0;0
459;write;1;1.9358e-05;1.9358e-05;1.9358e-05
459;trace;1;0;0;0
459;calc_total;1;1.91059;1.91059;1.91059
630;compErr;1;2.138e-06;2.138e-06;2.138e-06
630;init;1;0.0662373;0.0662373;0.0662373
630;update;1;1.3683;1.3683;1.3683
630;sync;1;0.812109;0.812109;0.812109
630;evalKnownDf;1;0;0;0
630;write;1;1.5406e-05;1.5406e-05;1.5406e-05
630;trace;1;0;0;0
630;calc_total;1;2.18041;2.18041;2.18041
698;compErr;1;1.548e-06;1.548e-06;1.548e-06
698;init;1;0.0663522;0.0663522;0.0663522
698;update;1;1.36062;1.36062;1.36062
698;sync;1;0.0556999;0.0556999;0.0556999
698;evalKnownDf;1;0;0;0
698;write;1;1.5739e-05;1.5739e-05;1.5739e-05
698;trace;1;0;0;0
698;calc_total;1;1.41632;1.41632;1.41632
40;compErr;1;7.24e-07;7.24e-07;7.24e-07
40;init;1;0.067159;0.067159;0.067159
40;update;1;1.36389;1.36389;1.36389
40;sync;1;0.090044;0.090044;0.090044
40;evalKnownDf;1;0;0;0
40;write;1;1.372e-05;1.372e-05;1.372e-05
40;trace;1;0;0;0
40;calc_total;1;1.45393;1.45393;1.45393
136;compErr;1;1.671e-06;1.671e-06;1.671e-06
136;init;1;0.0668335;0.0668335;0.0668335
136;update;1;1.35688;1.35688;1.35688
136;sync;1;2.93669;2.93669;2.93669
136;evalKnownDf;1;0;0;0
136;write;1;2.1323e-05;2.1323e-05;2.1323e-05
136;trace;1;0;0;0
136;calc_total;1;4.29357;4.29357;4.29357
103;compErr;1;1.078e-06;1.078e-06;1.078e-06
103;init;1;0.0670173;0.0670173;0.0670173
103;update;1;1.38195;1.38195;1.38195
103;sync;1;3.9356;3.9356;3.9356
103;evalKnownDf;1;0;0;0
103;write;1;1.61e-05;1.61e-05;1.61e-05
103;trace;1;0;0;0
103;calc_total;1;5.31755;5.31755;5.31755
460;compErr;1;1.547e-06;1.547e-06;1.547e-06
460;init;1;0.0662937;0.0662937;0.0662937
460;update;1;1.37565;1.37565;1.37565
460;sync;1;0.88191;0.88191;0.88191
460;evalKnownDf;1;0;0;0
460;write;1;1.7769e-05;1.7769e-05;1.7769e-05
460;trace;1;0;0;0
460;calc_total;1;2.25756;2.25756;2.25756
631;compErr;1;1.29e-06;1.29e-06;1.29e-06
631;init;1;0.0663049;0.0663049;0.0663049
631;update;1;1.38262;1.38262;1.38262
631;sync;1;0.392538;0.392538;0.392538
631;evalKnownDf;1;0;0;0
631;write;1;1.4441e-05;1.4441e-05;1.4441e-05
631;trace;1;0;0;0
631;calc_total;1;1.77516;1.77516;1.77516
699;compErr;1;1.621e-06;1.621e-06;1.621e-06
699;init;1;0.0661003;0.0661003;0.0661003
699;update;1;1.37367;1.37367;1.37367
699;sync;1;1.35384;1.35384;1.35384
699;evalKnownDf;1;0;0;0
699;write;1;1.7073e-05;1.7073e-05;1.7073e-05
699;trace;1;0;0;0
699;calc_total;1;2.72751;2.72751;2.72751
41;compErr;1;8.28e-07;8.28e-07;8.28e-07
41;init;1;0.0669726;0.0669726;0.0669726
41;update;1;1.36317;1.36317;1.36317
41;sync;1;0.141704;0.141704;0.141704
41;evalKnownDf;1;0;0;0
41;write;1;1.7948e-05;1.7948e-05;1.7948e-05
41;trace;1;0;0;0
41;calc_total;1;1.50488;1.50488;1.50488
137;compErr;1;1.579e-06;1.579e-06;1.579e-06
137;init;1;0.0667143;0.0667143;0.0667143
137;update;1;1.35932;1.35932;1.35932
137;sync;1;4.20875;4.20875;4.20875
137;evalKnownDf;1;0;0;0
137;write;1;2.0667e-05;2.0667e-05;2.0667e-05
137;trace;1;0;0;0
137;calc_total;1;5.56807;5.56807;5.56807
104;compErr;1;1.056e-06;1.056e-06;1.056e-06
104;init;1;0.0665406;0.0665406;0.0665406
104;update;1;1.36218;1.36218;1.36218
104;sync;1;3.88056;3.88056;3.88056
104;evalKnownDf;1;0;0;0
104;write;1;1.6703e-05;1.6703e-05;1.6703e-05
104;trace;1;0;0;0
104;calc_total;1;5.24274;5.24274;5.24274
461;compErr;1;1.324e-06;1.324e-06;1.324e-06
461;init;1;0.0678526;0.0678526;0.0678526
461;update;1;1.37186;1.37186;1.37186
461;sync;1;0.595085;0.595085;0.595085
461;evalKnownDf;1;0;0;0
461;write;1;2.321e-05;2.321e-05;2.321e-05
461;trace;1;0;0;0
461;calc_total;1;1.96695;1.96695;1.96695
632;compErr;1;1.267e-06;1.267e-06;1.267e-06
632;init;1;0.0664499;0.0664499;0.0664499
632;update;1;1.36663;1.36663;1.36663
632;sync;1;1.67769;1.67769;1.67769
632;evalKnownDf;1;0;0;0
632;write;1;1.5118e-05;1.5118e-05;1.5118e-05
632;trace;1;0;0;0
632;calc_total;1;3.04431;3.04431;3.04431
700;compErr;1;1.375e-06;1.375e-06;1.375e-06
700;init;1;0.0673771;0.0673771;0.0673771
700;update;1;1.36112;1.36112;1.36112
700;sync;1;0.170873;0.170873;0.170873
700;evalKnownDf;1;0;0;0
700;write;1;1.6166e-05;1.6166e-05;1.6166e-05
700;trace;1;0;0;0
700;calc_total;1;1.532;1.532;1.532
42;compErr;1;1.621e-06;1.621e-06;1.621e-06
42;init;1;0.0665267;0.0665267;0.0665267
42;update;1;1.37316;1.37316;1.37316
42;sync;1;0.497656;0.497656;0.497656
42;evalKnownDf;1;0;0;0
42;write;1;1.7761e-05;1.7761e-05;1.7761e-05
42;trace;1;0;0;0
42;calc_total;1;1.87081;1.87081;1.87081
139;compErr;1;1.628e-06;1.628e-06;1.628e-06
139;init;1;0.066457;0.066457;0.066457
139;update;1;1.36026;1.36026;1.36026
139;sync;1;3.09943;3.09943;3.09943
139;evalKnownDf;1;0;0;0
139;write;1;2.1349e-05;2.1349e-05;2.1349e-05
139;trace;1;0;0;0
139;calc_total;1;4.45969;4.45969;4.45969
105;compErr;1;8.62e-07;8.62e-07;8.62e-07
105;init;1;0.0666027;0.0666027;0.0666027
105;update;1;1.37549;1.37549;1.37549
105;sync;1;3.09287;3.09287;3.09287
105;evalKnownDf;1;0;0;0
105;write;1;1.7355e-05;1.7355e-05;1.7355e-05
105;trace;1;0;0;0
105;calc_total;1;4.46836;4.46836;4.46836
462;compErr;1;1.746e-06;1.746e-06;1.746e-06
462;init;1;0.0662545;0.0662545;0.0662545
462;update;1;1.37789;1.37789;1.37789
462;sync;1;1.2905;1.2905;1.2905
462;evalKnownDf;1;0;0;0
462;write;1;1.7064e-05;1.7064e-05;1.7064e-05
462;trace;1;0;0;0
462;calc_total;1;2.66839;2.66839;2.66839
633;compErr;1;1.031e-06;1.031e-06;1.031e-06
633;init;1;0.0665169;0.0665169;0.0665169
633;update;1;1.37513;1.37513;1.37513
633;sync;1;0.35848;0.35848;0.35848
633;evalKnownDf;1;0;0;0
633;write;1;1.6376e-05;1.6376e-05;1.6376e-05
633;trace;1;0;0;0
633;calc_total;1;1.73361;1.73361;1.73361
701;compErr;1;1.539e-06;1.539e-06;1.539e-06
701;init;1;0.0662676;0.0662676;0.0662676
701;update;1;1.37555;1.37555;1.37555
701;sync;1;0.621253;0.621253;0.621253
701;evalKnownDf;1;0;0;0
701;write;1;1.7263e-05;1.7263e-05;1.7263e-05
701;trace;1;0;0;0
701;calc_total;1;1.99681;1.99681;1.99681
43;compErr;1;2.09e-06;2.09e-06;2.09e-06
43;init;1;0.0664974;0.0664974;0.0664974
43;update;1;1.35864;1.35864;1.35864
43;sync;1;1.22902;1.22902;1.22902
43;evalKnownDf;1;0;0;0
43;write;1;2.0946e-05;2.0946e-05;2.0946e-05
43;trace;1;0;0;0
43;calc_total;1;2.58766;2.58766;2.58766
140;compErr;1;2.595e-06;2.595e-06;2.595e-06
140;init;1;0.066792;0.066792;0.066792
140;update;1;1.36309;1.36309;1.36309
140;sync;1;3.49667;3.49667;3.49667
140;evalKnownDf;1;0;0;0
140;write;1;2.2348e-05;2.2348e-05;2.2348e-05
140;trace;1;0;0;0
140;calc_total;1;4.85976;4.85976;4.85976
106;compErr;1;1.51e-06;1.51e-06;1.51e-06
106;init;1;0.0663516;0.0663516;0.0663516
106;update;1;1.37411;1.37411;1.37411
106;sync;1;3.27054;3.27054;3.27054
106;evalKnownDf;1;0;0;0
106;write;1;1.718e-05;1.718e-05;1.718e-05
106;trace;1;0;0;0
106;calc_total;1;4.64465;4.64465;4.64465
463;compErr;1;1.297e-06;1.297e-06;1.297e-06
463;init;1;0.0663255;0.0663255;0.0663255
463;update;1;1.38159;1.38159;1.38159
463;sync;1;1.48053;1.48053;1.48053
463;evalKnownDf;1;0;0;0
463;write;1;2.0104e-05;2.0104e-05;2.0104e-05
463;trace;1;0;0;0
463;calc_total;1;2.86212;2.86212;2.86212
634;compErr;1;1.048e-06;1.048e-06;1.048e-06
634;init;1;0.0662306;0.0662306;0.0662306
634;update;1;1.37805;1.37805;1.37805
634;sync;1;1.39253;1.39253;1.39253
634;evalKnownDf;1;0;0;0
634;write;1;1.6689e-05;1.6689e-05;1.6689e-05
634;trace;1;0;0;0
634;calc_total;1;2.77058;2.77058;2.77058
702;compErr;1;1.485e-06;1.485e-06;1.485e-06
702;init;1;0.0662686;0.0662686;0.0662686
702;update;1;1.36104;1.36104;1.36104
702;sync;1;0.506861;0.506861;0.506861
702;evalKnownDf;1;0;0;0
702;write;1;1.7417e-05;1.7417e-05;1.7417e-05
702;trace;1;0;0;0
702;calc_total;1;1.8679;1.8679;1.8679
44;compErr;1;1.473e-06;1.473e-06;1.473e-06
44;init;1;0.0666728;0.0666728;0.0666728
44;update;1;1.37484;1.37484;1.37484
44;sync;1;0.559959;0.559959;0.559959
44;evalKnownDf;1;0;0;0
44;write;1;2.106e-05;2.106e-05;2.106e-05
44;trace;1;0;0;0
44;calc_total;1;1.9348;1.9348;1.9348
141;compErr;1;1.46e-06;1.46e-06;1.46e-06
141;init;1;0.0668302;0.0668302;0.0668302
141;update;1;1.36235;1.36235;1.36235
141;sync;1;2.58745;2.58745;2.58745
141;evalKnownDf;1;0;0;0
141;write;1;2.1333e-05;2.1333e-05;2.1333e-05
141;trace;1;0;0;0
141;calc_total;1;3.9498;3.9498;3.9498
107;compErr;1;1.125e-06;1.125e-06;1.125e-06
107;init;1;0.0666486;0.0666486;0.0666486
107;update;1;1.37542;1.37542;1.37542
107;sync;1;3.03933;3.03933;3.03933
107;evalKnownDf;1;0;0;0
107;write;1;1.8477e-05;1.8477e-05;1.8477e-05
107;trace;1;0;0;0
107;calc_total;1;4.41474;4.41474;4.41474
240;compErr;1;1.128e-06;1.128e-06;1.128e-06
240;init;1;0.0666232;0.0666232;0.0666232
240;update;1;1.38482;1.38482;1.38482
240;sync;1;0.00825168;0.00825168;0.00825168
240;evalKnownDf;1;0;0;0
240;write;1;1.5854e-05;1.5854e-05;1.5854e-05
240;trace;1;0;0;0
240;calc_total;1;1.39307;1.39307;1.39307
216;compErr;1;1.441e-06;1.441e-06;1.441e-06
216;init;1;0.0674316;0.0674316;0.0674316
216;update;1;1.38871;1.38871;1.38871
216;sync;1;0.00739416;0.00739416;0.00739416
216;evalKnownDf;1;0;0;0
216;write;1;1.3566e-05;1.3566e-05;1.3566e-05
216;trace;1;0;0;0
216;calc_total;1;1.3961;1.3961;1.3961
466;compErr;1;1.548e-06;1.548e-06;1.548e-06
466;init;1;0.0665395;0.0665395;0.0665395
466;update;1;1.35906;1.35906;1.35906
466;sync;1;1.10916;1.10916;1.10916
466;evalKnownDf;1;0;0;0
466;write;1;2.2795e-05;2.2795e-05;2.2795e-05
466;trace;1;0;0;0
466;calc_total;1;2.46822;2.46822;2.46822
635;compErr;1;1.429e-06;1.429e-06;1.429e-06
635;init;1;0.0667947;0.0667947;0.0667947
635;update;1;1.35897;1.35897;1.35897
635;sync;1;0.277312;0.277312;0.277312
635;evalKnownDf;1;0;0;0
635;write;1;1.8941e-05;1.8941e-05;1.8941e-05
635;trace;1;0;0;0
635;calc_total;1;1.63628;1.63628;1.63628
703;compErr;1;1.258e-06;1.258e-06;1.258e-06
703;init;1;0.0664759;0.0664759;0.0664759
703;update;1;1.37563;1.37563;1.37563
703;sync;1;1.32028;1.32028;1.32028
703;evalKnownDf;1;0;0;0
703;write;1;1.7164e-05;1.7164e-05;1.7164e-05
703;trace;1;0;0;0
703;calc_total;1;2.69591;2.69591;2.69591
45;compErr;1;1.133e-06;1.133e-06;1.133e-06
45;init;1;0.066732;0.066732;0.066732
45;update;1;1.37481;1.37481;1.37481
45;sync;1;0.31658;0.31658;0.31658
45;evalKnownDf;1;0;0;0
45;write;1;2.0866e-05;2.0866e-05;2.0866e-05
45;trace;1;0;0;0
45;calc_total;1;1.69139;1.69139;1.69139
142;compErr;1;1.798e-06;1.798e-06;1.798e-06
142;init;1;0.0671448;0.0671448;0.0671448
142;update;1;1.35943;1.35943;1.35943
142;sync;1;2.26824;2.26824;2.26824
142;evalKnownDf;1;0;0;0
142;write;1;2.0095e-05;2.0095e-05;2.0095e-05
142;trace;1;0;0;0
142;calc_total;1;3.62767;3.62767;3.62767
108;compErr;1;1.78e-06;1.78e-06;1.78e-06
108;init;1;0.0664971;0.0664971;0.0664971
108;update;1;1.37766;1.37766;1.37766
108;sync;1;3.12714;3.12714;3.12714
108;evalKnownDf;1;0;0;0
108;write;1;2.3031e-05;2.3031e-05;2.3031e-05
108;trace;1;0;0;0
108;calc_total;1;4.50479;4.50479;4.50479
241;compErr;1;1.075e-06;1.075e-06;1.075e-06
241;init;1;0.0672154;0.0672154;0.0672154
241;update;1;1.38552;1.38552;1.38552
241;sync;1;2.26193;2.26193;2.26193
241;evalKnownDf;1;0;0;0
241;write;1;1.557e-05;1.557e-05;1.557e-05
241;trace;1;0;0;0
241;calc_total;1;3.64745;3.64745;3.64745
467;compErr;1;2.136e-06;2.136e-06;2.136e-06
467;init;1;0.0667518;0.0667518;0.0667518
467;update;1;1.35948;1.35948;1.35948
467;sync;1;0.96233;0.96233;0.96233
467;evalKnownDf;1;0;0;0
467;write;1;2.5026e-05;2.5026e-05;2.5026e-05
467;trace;1;0;0;0
467;calc_total;1;2.32181;2.32181;2.32181
637;compErr;1;1.408e-06;1.408e-06;1.408e-06
637;init;1;0.0680999;0.0680999;0.0680999
637;update;1;1.38342;1.38342;1.38342
637;sync;1;1.82124;1.82124;1.82124
637;evalKnownDf;1;0;0;0
637;write;1;1.8637e-05;1.8637e-05;1.8637e-05
637;trace;1;0;0;0
637;calc_total;1;3.20466;3.20466;3.20466
704;compErr;1;9.18e-07;9.18e-07;9.18e-07
704;init;1;0.0664441;0.0664441;0.0664441
704;update;1;1.37735;1.37735;1.37735
704;sync;1;0.733828;0.733828;0.733828
704;evalKnownDf;1;0;0;0
704;write;1;1.6565e-05;1.6565e-05;1.6565e-05
704;trace;1;0;0;0
704;calc_total;1;2.11118;2.11118;2.11118
46;compErr;1;1.607e-06;1.607e-06;1.607e-06
46;init;1;0.0667718;0.0667718;0.0667718
46;update;1;1.37849;1.37849;1.37849
46;sync;1;0.425217;0.425217;0.425217
46;evalKnownDf;1;0;0;0
46;write;1;1.7196e-05;1.7196e-05;1.7196e-05
46;trace;1;0;0;0
46;calc_total;1;1.8037;1.8037;1.8037
143;compErr;1;2.043e-06;2.043e-06;2.043e-06
143;init;1;0.068062;0.068062;0.068062
143;update;1;1.37804;1.37804;1.37804
143;sync;1;2.30956;2.30956;2.30956
143;evalKnownDf;1;0;0;0
143;write;1;2.7985e-05;2.7985e-05;2.7985e-05
143;trace;1;0;0;0
143;calc_total;1;3.6876;3.6876;3.6876
109;compErr;1;1.085e-06;1.085e-06;1.085e-06
109;init;1;0.0666534;0.0666534;0.0666534
109;update;1;1.36752;1.36752;1.36752
109;sync;1;4.41549;4.41549;4.41549
109;evalKnownDf;1;0;0;0
109;write;1;2.2504e-05;2.2504e-05;2.2504e-05
109;trace;1;0;0;0
109;calc_total;1;5.78301;5.78301;5.78301
244;compErr;1;2.564e-06;2.564e-06;2.564e-06
244;init;1;0.067343;0.067343;0.067343
244;update;1;1.36778;1.36778;1.36778
244;sync;1;0.792373;0.792373;0.792373
244;evalKnownDf;1;0;0;0
244;write;1;2.1009e-05;2.1009e-05;2.1009e-05
244;trace;1;0;0;0
244;calc_total;1;2.16015;2.16015;2.16015
217;compErr;1;2.116e-06;2.116e-06;2.116e-06
217;init;1;0.0663299;0.0663299;0.0663299
217;update;1;1.38631;1.38631;1.38631
217;sync;1;0.702195;0.702195;0.702195
217;evalKnownDf;1;0;0;0
217;write;1;1.7091e-05;1.7091e-05;1.7091e-05
217;trace;1;0;0;0
217;calc_total;1;2.08851;2.08851;2.08851
468;compErr;1;1.081e-06;1.081e-06;1.081e-06
468;init;1;0.0682703;0.0682703;0.0682703
468;update;1;1.37341;1.37341;1.37341
468;sync;1;1.68993;1.68993;1.68993
468;evalKnownDf;1;0;0;0
468;write;1;1.7791e-05;1.7791e-05;1.7791e-05
468;trace;1;0;0;0
468;calc_total;1;3.06335;3.06335;3.06335
638;compErr;1;1.783e-06;1.783e-06;1.783e-06
638;init;1;0.0662717;0.0662717;0.0662717
638;update;1;1.37305;1.37305;1.37305
638;sync;1;1.04498;1.04498;1.04498
638;evalKnownDf;1;0;0;0
638;write;1;2.1248e-05;2.1248e-05;2.1248e-05
638;trace;1;0;0;0
638;calc_total;1;2.41803;2.41803;2.41803
705;compErr;1;1.916e-06;1.916e-06;1.916e-06
705;init;1;0.0664381;0.0664381;0.0664381
705;update;1;1.36231;1.36231;1.36231
705;sync;1;0.555526;0.555526;0.555526
705;evalKnownDf;1;0;0;0
705;write;1;1.7415e-05;1.7415e-05;1.7415e-05
705;trace;1;0;0;0
705;calc_total;1;1.91784;1.91784;1.91784
47;compErr;1;2.656e-06;2.656e-06;2.656e-06
47;init;1;0.0665142;0.0665142;0.0665142
47;update;1;1.36543;1.36543;1.36543
47;sync;1;1.15781;1.15781;1.15781
47;evalKnownDf;1;0;0;0
47;write;1;2.7876e-05;2.7876e-05;2.7876e-05
47;trace;1;0;0;0
47;calc_total;1;2.52324;2.52324;2.52324
110;compErr;1;1.665e-06;1.665e-06;1.665e-06
110;init;1;0.0671473;0.0671473;0.0671473
110;update;1;1.37265;1.37265;1.37265
110;sync;1;2.79413;2.79413;2.79413
110;evalKnownDf;1;0;0;0
110;write;1;2.0275e-05;2.0275e-05;2.0275e-05
110;trace;1;0;0;0
110;calc_total;1;4.16678;4.16678;4.16678
247;compErr;1;1.177e-06;1.177e-06;1.177e-06
247;init;1;0.0662867;0.0662867;0.0662867
247;update;1;1.38262;1.38262;1.38262
247;sync;1;1.24244;1.24244;1.24244
247;evalKnownDf;1;0;0;0
247;write;1;1.4685e-05;1.4685e-05;1.4685e-05
247;trace;1;0;0;0
247;calc_total;1;2.62506;2.62506;2.62506
218;compErr;1;1.258e-06;1.258e-06;1.258e-06
218;init;1;0.0663026;0.0663026;0.0663026
218;update;1;1.37154;1.37154;1.37154
218;sync;1;0.77246;0.77246;0.77246
218;evalKnownDf;1;0;0;0
218;write;1;1.6638e-05;1.6638e-05;1.6638e-05
218;trace;1;0;0;0
218;calc_total;1;2.144;2.144;2.144
470;compErr;1;9.97e-07;9.97e-07;9.97e-07
470;init;1;0.066809;0.066809;0.066809
470;update;1;1.38589;1.38589;1.38589
470;sync;1;0.657226;0.657226;0.657226
470;evalKnownDf;1;0;0;0
470;write;1;1.5823e-05;1.5823e-05;1.5823e-05
470;trace;1;0;0;0
470;calc_total;1;2.04311;2.04311;2.04311
384;compErr;1;2.315e-06;2.315e-06;2.315e-06
384;init;1;0.0663575;0.0663575;0.0663575
384;update;1;1.36475;1.36475;1.36475
384;sync;1;0.910096;0.910096;0.910096
384;evalKnownDf;1;0;0;0
384;write;1;1.7223e-05;1.7223e-05;1.7223e-05
384;trace;1;0;0;0
384;calc_total;1;2.27485;2.27485;2.27485
639;compErr;1;2.12e-06;2.12e-06;2.12e-06
639;init;1;0.0675472;0.0675472;0.0675472
639;update;1;1.37289;1.37289;1.37289
639;sync;1;1.09661;1.09661;1.09661
639;evalKnownDf;1;0;0;0
639;write;1;1.7092e-05;1.7092e-05;1.7092e-05
639;trace;1;0;0;0
639;calc_total;1;2.46949;2.46949;2.46949
706;compErr;1;1.079e-06;1.079e-06;1.079e-06
706;init;1;0.0664433;0.0664433;0.0664433
706;update;1;1.36021;1.36021;1.36021
706;sync;1;1.05341;1.05341;1.05341
706;evalKnownDf;1;0;0;0
706;write;1;1.6709e-05;1.6709e-05;1.6709e-05
706;trace;1;0;0;0
706;calc_total;1;2.41362;2.41362;2.41362
32;compErr;1;1.383e-06;1.383e-06;1.383e-06
32;init;1;0.0665986;0.0665986;0.0665986
32;update;1;1.36515;1.36515;1.36515
111;compErr;1;1.326e-06;1.326e-06;1.326e-06
111;init;1;0.0677398;0.0677398;0.0677398
111;update;1;1.36115;1.36115;1.36115
111;sync;1;2.92706;2.92706;2.92706
111;evalKnownDf;1;0;0;0
111;write;1;1.7578e-05;1.7578e-05;1.7578e-05
111;trace;1;0;0;0
111;calc_total;1;4.2882;4.2882;4.2882
248;compErr;1;6.65e-07;6.65e-07;6.65e-07
248;init;1;0.0665638;0.0665638;0.0665638
248;update;1;1.38311;1.38311;1.38311
248;sync;1;0.790234;0.790234;0.790234
248;evalKnownDf;1;0;0;0
248;write;1;1.5622e-05;1.5622e-05;1.5622e-05
248;trace;1;0;0;0
248;calc_total;1;2.17335;2.17335;2.17335
219;compErr;1;1.656e-06;1.656e-06;1.656e-06
219;init;1;0.0663845;0.0663845;0.0663845
219;update;1;1.38916;1.38916;1.38916
219;sync;1;0.378029;0.378029;0.378029
219;evalKnownDf;1;0;0;0
219;write;1;1.481e-05;1.481e-05;1.481e-05
219;trace;1;0;0;0
219;calc_total;1;1.76719;1.76719;1.76719
471;compErr;1;1.329e-06;1.329e-06;1.329e-06
471;init;1;0.0669723;0.0669723;0.0669723
471;update;1;1.38502;1.38502;1.38502
471;sync;1;2.23253;2.23253;2.23253
471;evalKnownDf;1;0;0;0
471;write;1;1.8763e-05;1.8763e-05;1.8763e-05
471;trace;1;0;0;0
471;calc_total;1;3.61755;3.61755;3.61755
385;compErr;1;1.483e-06;1.483e-06;1.483e-06
385;init;1;0.0663342;0.0663342;0.0663342
385;update;1;1.37429;1.37429;1.37429
385;sync;1;0.519944;0.519944;0.519944
385;evalKnownDf;1;0;0;0
385;write;1;1.4559e-05;1.4559e-05;1.4559e-05
385;trace;1;0;0;0
385;calc_total;1;1.89423;1.89423;1.89423
641;compErr;1;1.083e-06;1.083e-06;1.083e-06
641;init;1;0.0667115;0.0667115;0.0667115
641;update;1;1.38409;1.38409;1.38409
641;sync;1;0.683167;0.683167;0.683167
641;evalKnownDf;1;0;0;0
641;write;1;1.7028e-05;1.7028e-05;1.7028e-05
641;trace;1;0;0;0
641;calc_total;1;2.06726;2.06726;2.06726
707;compErr;1;1.238e-06;1.238e-06;1.238e-06
707;init;1;0.0667288;0.0667288;0.0667288
707;update;1;1.35955;1.35955;1.35955
707;sync;1;0.270985;0.270985;0.270985
707;evalKnownDf;1;0;0;0
707;write;1;1.9291e-05;1.9291e-05;1.9291e-05
707;trace;1;0;0;0
707;calc_total;1;1.63053;1.63053;1.63053
32;sync;1;0.462431;0.462431;0.462431
32;evalKnownDf;1;0;0;0
32;write;1;1.5025e-05;1.5025e-05;1.5025e-05
32;trace;1;0;0;0
32;calc_total;1;1.82758;1.82758;1.82758
112;compErr;1;1.761e-06;1.761e-06;1.761e-06
112;init;1;0.0666455;0.0666455;0.0666455
112;update;1;1.35558;1.35558;1.35558
112;sync;1;2.42679;2.42679;2.42679
112;evalKnownDf;1;0;0;0
112;write;1;2.1325e-05;2.1325e-05;2.1325e-05
112;trace;1;0;0;0
112;calc_total;1;3.78237;3.78237;3.78237
249;compErr;1;1.344e-06;1.344e-06;1.344e-06
249;init;1;0.0687792;0.0687792;0.0687792
249;update;1;1.36637;1.36637;1.36637
249;sync;1;2.08211;2.08211;2.08211
249;evalKnownDf;1;0;0;0
249;write;1;2.1573e-05;2.1573e-05;2.1573e-05
249;trace;1;0;0;0
249;calc_total;1;3.44848;3.44848;3.44848
221;compErr;1;6.85e-07;6.85e-07;6.85e-07
221;init;1;0.066444;0.066444;0.066444
221;update;1;1.37901;1.37901;1.37901
221;sync;1;0.504629;0.504629;0.504629
221;evalKnownDf;1;0;0;0
221;write;1;1.5434e-05;1.5434e-05;1.5434e-05
221;trace;1;0;0;0
221;calc_total;1;1.88363;1.88363;1.88363
472;compErr;1;1.515e-06;1.515e-06;1.515e-06
472;init;1;0.0668026;0.0668026;0.0668026
472;update;1;1.3829;1.3829;1.3829
472;sync;1;0.853022;0.853022;0.853022
472;evalKnownDf;1;0;0;0
472;write;1;1.4633e-05;1.4633e-05;1.4633e-05
472;trace;1;0;0;0
472;calc_total;1;2.23592;2.23592;2.23592
387;compErr;1;1.795e-06;1.795e-06;1.795e-06
387;init;1;0.066246;0.066246;0.066246
387;update;1;1.36141;1.36141;1.36141
387;sync;1;0.313293;0.313293;0.313293
387;evalKnownDf;1;0;0;0
387;write;1;1.7249e-05;1.7249e-05;1.7249e-05
387;trace;1;0;0;0
387;calc_total;1;1.67471;1.67471;1.67471
642;compErr;1;1.314e-06;1.314e-06;1.314e-06
642;init;1;0.0667115;0.0667115;0.0667115
642;update;1;1.38231;1.38231;1.38231
642;sync;1;0.682325;0.682325;0.682325
642;evalKnownDf;1;0;0;0
642;write;1;1.8201e-05;1.8201e-05;1.8201e-05
642;trace;1;0;0;0
642;calc_total;1;2.06464;2.06464;2.06464
708;compErr;1;1.343e-06;1.343e-06;1.343e-06
708;init;1;0.0667693;0.0667693;0.0667693
708;update;1;1.37227;1.37227;1.37227
708;sync;1;0.402044;0.402044;0.402044
708;evalKnownDf;1;0;0;0
708;write;1;1.7484e-05;1.7484e-05;1.7484e-05
708;trace;1;0;0;0
708;calc_total;1;1.77431;1.77431;1.77431
113;compErr;1;1.501e-06;1.501e-06;1.501e-06
113;init;1;0.0665601;0.0665601;0.0665601
113;update;1;1.37202;1.37202;1.37202
113;sync;1;2.74007;2.74007;2.74007
113;evalKnownDf;1;0;0;0
113;write;1;2.3022e-05;2.3022e-05;2.3022e-05
113;trace;1;0;0;0
113;calc_total;1;4.11208;4.11208;4.11208
250;compErr;1;1.691e-06;1.691e-06;1.691e-06
250;init;1;0.0665245;0.0665245;0.0665245
250;update;1;1.37447;1.37447;1.37447
250;sync;1;0.924803;0.924803;0.924803
250;evalKnownDf;1;0;0;0
250;write;1;2.2493e-05;2.2493e-05;2.2493e-05
250;trace;1;0;0;0
250;calc_total;1;2.29927;2.29927;2.29927
222;compErr;1;1.535e-06;1.535e-06;1.535e-06
222;init;1;0.0661955;0.0661955;0.0661955
222;update;1;1.38477;1.38477;1.38477
222;sync;1;0.575354;0.575354;0.575354
222;evalKnownDf;1;0;0;0
222;write;1;1.3236e-05;1.3236e-05;1.3236e-05
222;trace;1;0;0;0
222;calc_total;1;1.96013;1.96013;1.96013
473;compErr;1;6.51e-07;6.51e-07;6.51e-07
473;init;1;0.0668144;0.0668144;0.0668144
473;update;1;1.37014;1.37014;1.37014
473;sync;1;0.992484;0.992484;0.992484
473;evalKnownDf;1;0;0;0
473;write;1;1.4901e-05;1.4901e-05;1.4901e-05
473;trace;1;0;0;0
473;calc_total;1;2.36262;2.36262;2.36262
388;compErr;1;2.525e-06;2.525e-06;2.525e-06
388;init;1;0.0659838;0.0659838;0.0659838
388;update;1;1.357;1.357;1.357
388;sync;1;0.590635;0.590635;0.590635
388;evalKnownDf;1;0;0;0
388;write;1;1.7104e-05;1.7104e-05;1.7104e-05
388;trace;1;0;0;0
388;calc_total;1;1.94764;1.94764;1.94764
643;compErr;1;1.164e-06;1.164e-06;1.164e-06
643;init;1;0.0666498;0.0666498;0.0666498
643;update;1;1.3868;1.3868;1.3868
643;sync;1;0.918086;0.918086;0.918086
643;evalKnownDf;1;0;0;0
643;write;1;1.5384e-05;1.5384e-05;1.5384e-05
643;trace;1;0;0;0
643;calc_total;1;2.30488;2.30488;2.30488
709;compErr;1;1.817e-06;1.817e-06;1.817e-06
709;init;1;0.0676582;0.0676582;0.0676582
709;update;1;1.36655;1.36655;1.36655
709;sync;1;0.747722;0.747722;0.747722
709;evalKnownDf;1;0;0;0
709;write;1;1.8776e-05;1.8776e-05;1.8776e-05
709;trace;1;0;0;0
709;calc_total;1;2.11427;2.11427;2.11427
116;compErr;1;1.667e-06;1.667e-06;1.667e-06
116;init;1;0.0666804;0.0666804;0.0666804
116;update;1;1.37221;1.37221;1.37221
116;sync;1;2.62235;2.62235;2.62235
116;evalKnownDf;1;0;0;0
116;write;1;1.9347e-05;1.9347e-05;1.9347e-05
116;trace;1;0;0;0
116;calc_total;1;3.99456;3.99456;3.99456
251;compErr;1;1.838e-06;1.838e-06;1.838e-06
251;init;1;0.0665848;0.0665848;0.0665848
251;update;1;1.35828;1.35828;1.35828
251;sync;1;1.89212;1.89212;1.89212
251;evalKnownDf;1;0;0;0
251;write;1;2.7047e-05;2.7047e-05;2.7047e-05
251;trace;1;0;0;0
251;calc_total;1;3.25039;3.25039;3.25039
223;compErr;1;1.864e-06;1.864e-06;1.864e-06
223;init;1;0.0664503;0.0664503;0.0664503
223;update;1;1.37311;1.37311;1.37311
223;sync;1;0.0211757;0.0211757;0.0211757
223;evalKnownDf;1;0;0;0
223;write;1;1.6042e-05;1.6042e-05;1.6042e-05
223;trace;1;0;0;0
223;calc_total;1;1.39428;1.39428;1.39428
474;compErr;1;1.101e-06;1.101e-06;1.101e-06
474;init;1;0.066776;0.066776;0.066776
474;update;1;1.36519;1.36519;1.36519
474;sync;1;0.749148;0.749148;0.749148
474;evalKnownDf;1;0;0;0
474;write;1;1.5538e-05;1.5538e-05;1.5538e-05
474;trace;1;0;0;0
474;calc_total;1;2.11434;2.11434;2.11434
389;compErr;1;1.545e-06;1.545e-06;1.545e-06
389;init;1;0.0664375;0.0664375;0.0664375
389;update;1;1.3724;1.3724;1.3724
389;sync;1;0.377373;0.377373;0.377373
389;evalKnownDf;1;0;0;0
389;write;1;1.6581e-05;1.6581e-05;1.6581e-05
389;trace;1;0;0;0
389;calc_total;1;1.74977;1.74977;1.74977
644;compErr;1;1.355e-06;1.355e-06;1.355e-06
644;init;1;0.0681179;0.0681179;0.0681179
644;update;1;1.38777;1.38777;1.38777
644;sync;1;0.615716;0.615716;0.615716
644;evalKnownDf;1;0;0;0
644;write;1;1.7313e-05;1.7313e-05;1.7313e-05
644;trace;1;0;0;0
644;calc_total;1;2.00349;2.00349;2.00349
710;compErr;1;1.286e-06;1.286e-06;1.286e-06
710;init;1;0.0663728;0.0663728;0.0663728
710;update;1;1.37384;1.37384;1.37384
710;sync;1;0.803408;0.803408;0.803408
710;evalKnownDf;1;0;0;0
710;write;1;1.5912e-05;1.5912e-05;1.5912e-05
710;trace;1;0;0;0
710;calc_total;1;2.17725;2.17725;2.17725
118;compErr;1;1.46e-06;1.46e-06;1.46e-06
118;init;1;0.066873;0.066873;0.066873
118;update;1;1.37418;1.37418;1.37418
118;sync;1;3.0222;3.0222;3.0222
118;evalKnownDf;1;0;0;0
118;write;1;2.391e-05;2.391e-05;2.391e-05
118;trace;1;0;0;0
118;calc_total;1;4.39638;4.39638;4.39638
253;compErr;1;1.445e-06;1.445e-06;1.445e-06
253;init;1;0.0666514;0.0666514;0.0666514
253;update;1;1.37791;1.37791;1.37791
253;sync;1;0.740286;0.740286;0.740286
253;evalKnownDf;1;0;0;0
253;write;1;1.5955e-05;1.5955e-05;1.5955e-05
253;trace;1;0;0;0
253;calc_total;1;2.1182;2.1182;2.1182
225;compErr;1;9.88e-07;9.88e-07;9.88e-07
225;init;1;0.0663657;0.0663657;0.0663657
225;update;1;1.37599;1.37599;1.37599
225;sync;1;0.447207;0.447207;0.447207
225;evalKnownDf;1;0;0;0
225;write;1;1.5816e-05;1.5816e-05;1.5816e-05
225;trace;1;0;0;0
225;calc_total;1;1.8232;1.8232;1.8232
475;compErr;1;1.358e-06;1.358e-06;1.358e-06
475;init;1;0.066909;0.066909;0.066909
475;update;1;1.37857;1.37857;1.37857
475;sync;1;0.835165;0.835165;0.835165
475;evalKnownDf;1;0;0;0
475;write;1;1.7256e-05;1.7256e-05;1.7256e-05
475;trace;1;0;0;0
475;calc_total;1;2.21373;2.21373;2.21373
390;compErr;1;1.445e-06;1.445e-06;1.445e-06
390;init;1;0.0664325;0.0664325;0.0664325
390;update;1;1.38005;1.38005;1.38005
390;sync;1;0.295792;0.295792;0.295792
390;evalKnownDf;1;0;0;0
390;write;1;1.7076e-05;1.7076e-05;1.7076e-05
390;trace;1;0;0;0
390;calc_total;1;1.67584;1.67584;1.67584
563;compErr;1;2.19e-06;2.19e-06;2.19e-06
563;init;1;0.0667087;0.0667087;0.0667087
563;update;1;1.37603;1.37603;1.37603
563;sync;1;0.44414;0.44414;0.44414
563;evalKnownDf;1;0;0;0
711;compErr;1;1.481e-06;1.481e-06;1.481e-06
711;init;1;0.066799;0.066799;0.066799
711;update;1;1.35938;1.35938;1.35938
711;sync;1;0.367008;0.367008;0.367008
711;evalKnownDf;1;0;0;0
711;write;1;1.6236e-05;1.6236e-05;1.6236e-05
711;trace;1;0;0;0
711;calc_total;1;1.72639;1.72639;1.72639
119;compErr;1;2.248e-06;2.248e-06;2.248e-06
119;init;1;0.0662698;0.0662698;0.0662698
119;update;1;1.37088;1.37088;1.37088
119;sync;1;2.22669;2.22669;2.22669
119;evalKnownDf;1;0;0;0
119;write;1;3.1907e-05;3.1907e-05;3.1907e-05
119;trace;1;0;0;0
119;calc_total;1;3.59757;3.59757;3.59757
254;compErr;1;7.62e-07;7.62e-07;7.62e-07
254;init;1;0.0663285;0.0663285;0.0663285
254;update;1;1.37491;1.37491;1.37491
254;sync;1;0.683829;0.683829;0.683829
254;evalKnownDf;1;0;0;0
254;write;1;1.4456e-05;1.4456e-05;1.4456e-05
254;trace;1;0;0;0
254;calc_total;1;2.05874;2.05874;2.05874
226;compErr;1;1.251e-06;1.251e-06;1.251e-06
226;init;1;0.0671737;0.0671737;0.0671737
226;update;1;1.36157;1.36157;1.36157
226;sync;1;1.64086;1.64086;1.64086
226;evalKnownDf;1;0;0;0
226;write;1;1.7607e-05;1.7607e-05;1.7607e-05
226;trace;1;0;0;0
226;calc_total;1;3.00243;3.00243;3.00243
476;compErr;1;1.558e-06;1.558e-06;1.558e-06
476;init;1;0.06673;0.06673;0.06673
476;update;1;1.38634;1.38634;1.38634
476;sync;1;1.65637;1.65637;1.65637
476;evalKnownDf;1;0;0;0
476;write;1;1.4995e-05;1.4995e-05;1.4995e-05
476;trace;1;0;0;0
476;calc_total;1;3.04271;3.04271;3.04271
391;compErr;1;1.329e-06;1.329e-06;1.329e-06
391;init;1;0.0661667;0.0661667;0.0661667
391;update;1;1.36107;1.36107;1.36107
391;sync;1;1.07221;1.07221;1.07221
391;evalKnownDf;1;0;0;0
391;write;1;1.5702e-05;1.5702e-05;1.5702e-05
391;trace;1;0;0;0
391;calc_total;1;2.43328;2.43328;2.43328
563;write;1;2.5047e-05;2.5047e-05;2.5047e-05
563;trace;1;0;0;0
563;calc_total;1;1.82017;1.82017;1.82017
712;compErr;1;2.375e-06;2.375e-06;2.375e-06
712;init;1;0.0676738;0.0676738;0.0676738
712;update;1;1.36773;1.36773;1.36773
712;sync;1;1.81711;1.81711;1.81711
712;evalKnownDf;1;0;0;0
712;write;1;1.7817e-05;1.7817e-05;1.7817e-05
712;trace;1;0;0;0
712;calc_total;1;3.18484;3.18484;3.18484
255;compErr;1;9.35e-07;9.35e-07;9.35e-07
255;init;1;0.0667593;0.0667593;0.0667593
255;update;1;1.38557;1.38557;1.38557
255;sync;1;0.541451;0.541451;0.541451
255;evalKnownDf;1;0;0;0
255;write;1;2.2211e-05;2.2211e-05;2.2211e-05
255;trace;1;0;0;0
255;calc_total;1;1.92702;1.92702;1.92702
227;compErr;1;1.76e-06;1.76e-06;1.76e-06
227;init;1;0.0664179;0.0664179;0.0664179
227;update;1;1.35934;1.35934;1.35934
227;sync;1;0.771637;0.771637;0.771637
227;evalKnownDf;1;0;0;0
227;write;1;2.2685e-05;2.2685e-05;2.2685e-05
227;trace;1;0;0;0
227;calc_total;1;2.13098;2.13098;2.13098
477;compErr;1;8.31e-07;8.31e-07;8.31e-07
477;init;1;0.0681396;0.0681396;0.0681396
477;update;1;1.37249;1.37249;1.37249
477;sync;1;0.899308;0.899308;0.899308
477;evalKnownDf;1;0;0;0
477;write;1;1.5173e-05;1.5173e-05;1.5173e-05
477;trace;1;0;0;0
477;calc_total;1;2.27179;2.27179;2.27179
392;compErr;1;2.272e-06;2.272e-06;2.272e-06
392;init;1;0.0664371;0.0664371;0.0664371
392;update;1;1.36039;1.36039;1.36039
392;sync;1;0.0855451;0.0855451;0.0855451
392;evalKnownDf;1;0;0;0
392;write;1;1.5965e-05;1.5965e-05;1.5965e-05
392;trace;1;0;0;0
392;calc_total;1;1.44593;1.44593;1.44593
565;compErr;1;9.08e-07;9.08e-07;9.08e-07
565;init;1;0.0667454;0.0667454;0.0667454
565;update;1;1.37129;1.37129;1.37129
565;sync;1;1.53263;1.53263;1.53263
565;evalKnownDf;1;0;0;0
565;write;1;2.0214e-05;2.0214e-05;2.0214e-05
565;trace;1;0;0;0
565;calc_total;1;2.90392;2.90392;2.90392
713;compErr;1;1.484e-06;1.484e-06;1.484e-06
713;init;1;0.0666555;0.0666555;0.0666555
713;update;1;1.3788;1.3788;1.3788
713;sync;1;0.844507;0.844507;0.844507
713;evalKnownDf;1;0;0;0
713;write;1;1.5314e-05;1.5314e-05;1.5314e-05
713;trace;1;0;0;0
713;calc_total;1;2.22331;2.22331;2.22331
256;compErr;1;1.564e-06;1.564e-06;1.564e-06
256;init;1;0.0663661;0.0663661;0.0663661
256;update;1;1.36832;1.36832;1.36832
256;sync;1;0.334397;0.334397;0.334397
256;evalKnownDf;1;0;0;0
256;write;1;1.6812e-05;1.6812e-05;1.6812e-05
256;trace;1;0;0;0
256;calc_total;1;1.70272;1.70272;1.70272
228;compErr;1;1.134e-06;1.134e-06;1.134e-06
228;init;1;0.0680279;0.0680279;0.0680279
228;update;1;1.37212;1.37212;1.37212
228;sync;1;0.853541;0.853541;0.853541
228;evalKnownDf;1;0;0;0
228;write;1;2.4834e-05;2.4834e-05;2.4834e-05
228;trace;1;0;0;0
228;calc_total;1;2.22566;2.22566;2.22566
478;compErr;1;1.786e-06;1.786e-06;1.786e-06
478;init;1;0.0669707;0.0669707;0.0669707
478;update;1;1.36423;1.36423;1.36423
478;sync;1;0.72781;0.72781;0.72781
478;evalKnownDf;1;0;0;0
478;write;1;1.491e-05;1.491e-05;1.491e-05
478;trace;1;0;0;0
478;calc_total;1;2.09204;2.09204;2.09204
393;compErr;1;1.184e-06;1.184e-06;1.184e-06
393;init;1;0.0663111;0.0663111;0.0663111
393;update;1;1.36016;1.36016;1.36016
393;sync;1;2.21237;2.21237;2.21237
393;evalKnownDf;1;0;0;0
393;write;1;1.6861e-05;1.6861e-05;1.6861e-05
393;trace;1;0;0;0
393;calc_total;1;3.57253;3.57253;3.57253
566;compErr;1;1.557e-06;1.557e-06;1.557e-06
566;init;1;0.0668035;0.0668035;0.0668035
566;update;1;1.38652;1.38652;1.38652
566;sync;1;0.529696;0.529696;0.529696
566;evalKnownDf;1;0;0;0
566;write;1;1.7607e-05;1.7607e-05;1.7607e-05
721;compErr;1;1.407e-06;1.407e-06;1.407e-06
721;init;1;0.0663015;0.0663015;0.0663015
721;update;1;1.38687;1.38687;1.38687
721;sync;1;0.406026;0.406026;0.406026
721;evalKnownDf;1;0;0;0
721;write;1;1.6229e-05;1.6229e-05;1.6229e-05
257;compErr;1;1.169e-06;1.169e-06;1.169e-06
257;init;1;0.0664122;0.0664122;0.0664122
257;update;1;1.37023;1.37023;1.37023
257;sync;1;1.36644;1.36644;1.36644
257;evalKnownDf;1;0;0;0
257;write;1;1.6051e-05;1.6051e-05;1.6051e-05
257;trace;1;0;0;0
257;calc_total;1;2.73667;2.73667;2.73667
229;compErr;1;2.405e-06;2.405e-06;2.405e-06
229;init;1;0.066501;0.066501;0.066501
229;update;1;1.35802;1.35802;1.35802
229;sync;1;1.20319;1.20319;1.20319
229;evalKnownDf;1;0;0;0
229;write;1;2.3533e-05;2.3533e-05;2.3533e-05
229;trace;1;0;0;0
229;calc_total;1;2.56122;2.56122;2.56122
479;compErr;1;1.586e-06;1.586e-06;1.586e-06
479;init;1;0.0666855;0.0666855;0.0666855
479;update;1;1.36092;1.36092;1.36092
479;sync;1;1.06544;1.06544;1.06544
479;evalKnownDf;1;0;0;0
479;write;1;2.0898e-05;2.0898e-05;2.0898e-05
479;trace;1;0;0;0
479;calc_total;1;2.42637;2.42637;2.42637
395;compErr;1;1.457e-06;1.457e-06;1.457e-06
395;init;1;0.0662592;0.0662592;0.0662592
395;update;1;1.35918;1.35918;1.35918
395;sync;1;0.62139;0.62139;0.62139
395;evalKnownDf;1;0;0;0
395;write;1;1.9382e-05;1.9382e-05;1.9382e-05
395;trace;1;0;0;0
395;calc_total;1;1.98057;1.98057;1.98057
566;trace;1;0;0;0
566;calc_total;1;1.91621;1.91621;1.91621
721;trace;1;0;0;0
721;calc_total;1;1.7929;1.7929;1.7929
258;compErr;1;8.58e-07;8.58e-07;8.58e-07
258;init;1;0.0663789;0.0663789;0.0663789
258;update;1;1.38686;1.38686;1.38686
258;sync;1;1.72552;1.72552;1.72552
258;evalKnownDf;1;0;0;0
258;write;1;1.5048e-05;1.5048e-05;1.5048e-05
258;trace;1;0;0;0
258;calc_total;1;3.11238;3.11238;3.11238
230;compErr;1;7.74e-07;7.74e-07;7.74e-07
230;init;1;0.0662407;0.0662407;0.0662407
230;update;1;1.3808;1.3808;1.3808
230;sync;1;0.499092;0.499092;0.499092
230;evalKnownDf;1;0;0;0
230;write;1;1.6554e-05;1.6554e-05;1.6554e-05
230;trace;1;0;0;0
230;calc_total;1;1.87989;1.87989;1.87989
396;compErr;1;8.75e-07;8.75e-07;8.75e-07
396;init;1;0.0679316;0.0679316;0.0679316
396;update;1;1.37724;1.37724;1.37724
396;sync;1;1.80912;1.80912;1.80912
396;evalKnownDf;1;0;0;0
396;write;1;2.0879e-05;2.0879e-05;2.0879e-05
396;trace;1;0;0;0
396;calc_total;1;3.18636;3.18636;3.18636
567;compErr;1;1.079e-06;1.079e-06;1.079e-06
567;init;1;0.0665359;0.0665359;0.0665359
567;update;1;1.37972;1.37972;1.37972
567;sync;1;1.07411;1.07411;1.07411
567;evalKnownDf;1;0;0;0
722;compErr;1;7.63e-07;7.63e-07;7.63e-07
722;init;1;0.066274;0.066274;0.066274
722;update;1;1.3875;1.3875;1.3875
722;sync;1;1.10857;1.10857;1.10857
722;evalKnownDf;1;0;0;0
722;write;1;1.5589e-05;1.5589e-05;1.5589e-05
722;trace;1;0;0;0
722;calc_total;1;2.49607;2.49607;2.49607
168;compErr;1;1.66e-06;1.66e-06;1.66e-06
168;init;1;0.0667333;0.0667333;0.0667333
168;update;1;1.37117;1.37117;1.37117
168;sync;1;1.76931;1.76931;1.76931
168;evalKnownDf;1;0;0;0
168;write;1;1.5952e-05;1.5952e-05;1.5952e-05
168;trace;1;0;0;0
168;calc_total;1;3.14048;3.14048;3.14048
259;compErr;1;1.666e-06;1.666e-06;1.666e-06
259;init;1;0.0678899;0.0678899;0.0678899
259;update;1;1.38875;1.38875;1.38875
259;sync;1;0.473968;0.473968;0.473968
259;evalKnownDf;1;0;0;0
259;write;1;1.7289e-05;1.7289e-05;1.7289e-05
259;trace;1;0;0;0
259;calc_total;1;1.86272;1.86272;1.86272
231;compErr;1;1.526e-06;1.526e-06;1.526e-06
231;init;1;0.0662793;0.0662793;0.0662793
231;update;1;1.37749;1.37749;1.37749
231;sync;1;1.77104;1.77104;1.77104
231;evalKnownDf;1;0;0;0
231;write;1;1.8751e-05;1.8751e-05;1.8751e-05
231;trace;1;0;0;0
231;calc_total;1;3.14852;3.14852;3.14852
397;compErr;1;1.255e-06;1.255e-06;1.255e-06
397;init;1;0.06672;0.06672;0.06672
397;update;1;1.38589;1.38589;1.38589
397;sync;1;1.64798;1.64798;1.64798
397;evalKnownDf;1;0;0;0
397;write;1;1.9887e-05;1.9887e-05;1.9887e-05
397;trace;1;0;0;0
397;calc_total;1;3.03387;3.03387;3.03387
567;write;1;1.9778e-05;1.9778e-05;1.9778e-05
567;trace;1;0;0;0
567;calc_total;1;2.45383;2.45383;2.45383
723;compErr;1;1.78e-06;1.78e-06;1.78e-06
723;init;1;0.0663279;0.0663279;0.0663279
723;update;1;1.38636;1.38636;1.38636
723;sync;1;0.775184;0.775184;0.775184
723;evalKnownDf;1;0;0;0
723;write;1;1.7128e-05;1.7128e-05;1.7128e-05
723;trace;1;0;0;0
723;calc_total;1;2.16155;2.16155;2.16155
169;compErr;1;2.418e-06;2.418e-06;2.418e-06
169;init;1;0.0663395;0.0663395;0.0663395
169;update;1;1.35572;1.35572;1.35572
169;sync;1;3.05713;3.05713;3.05713
169;evalKnownDf;1;0;0;0
169;write;1;1.7626e-05;1.7626e-05;1.7626e-05
169;trace;1;0;0;0
169;calc_total;1;4.41285;4.41285;4.41285
260;compErr;1;1.61e-06;1.61e-06;1.61e-06
260;init;1;0.0677946;0.0677946;0.0677946
260;update;1;1.37828;1.37828;1.37828
260;sync;1;0.402913;0.402913;0.402913
260;evalKnownDf;1;0;0;0
260;write;1;1.6091e-05;1.6091e-05;1.6091e-05
260;trace;1;0;0;0
260;calc_total;1;1.7812;1.7812;1.7812
232;compErr;1;1.46e-06;1.46e-06;1.46e-06
232;init;1;0.0662963;0.0662963;0.0662963
232;update;1;1.37808;1.37808;1.37808
232;sync;1;1.69017;1.69017;1.69017
232;evalKnownDf;1;0;0;0
232;write;1;1.6598e-05;1.6598e-05;1.6598e-05
232;trace;1;0;0;0
232;calc_total;1;3.06824;3.06824;3.06824
505;compErr;1;1.304e-06;1.304e-06;1.304e-06
505;init;1;0.0662909;0.0662909;0.0662909
505;update;1;1.37653;1.37653;1.37653
505;sync;1;1.95434;1.95434;1.95434
505;evalKnownDf;1;0;0;0
505;write;1;1.6891e-05;1.6891e-05;1.6891e-05
505;trace;1;0;0;0
505;calc_total;1;3.33086;3.33086;3.33086
398;compErr;1;1.655e-06;1.655e-06;1.655e-06
398;init;1;0.0663803;0.0663803;0.0663803
398;update;1;1.37084;1.37084;1.37084
398;sync;1;1.11273;1.11273;1.11273
398;evalKnownDf;1;0;0;0
398;write;1;1.8503e-05;1.8503e-05;1.8503e-05
398;trace;1;0;0;0
398;calc_total;1;2.48357;2.48357;2.48357
552;compErr;1;1.666e-06;1.666e-06;1.666e-06
552;init;1;0.0667032;0.0667032;0.0667032
552;update;1;1.36398;1.36398;1.36398
552;sync;1;0.559885;0.559885;0.559885
552;evalKnownDf;1;0;0;0
552;write;1;1.474e-05;1.474e-05;1.474e-05
552;trace;1;0;0;0
552;calc_total;1;1.92387;1.92387;1.92387
724;compErr;1;1.801e-06;1.801e-06;1.801e-06
724;init;1;0.0670924;0.0670924;0.0670924
724;update;1;1.38902;1.38902;1.38902
724;sync;1;1.38774;1.38774;1.38774
724;evalKnownDf;1;0;0;0
724;write;1;1.7939e-05;1.7939e-05;1.7939e-05
724;trace;1;0;0;0
724;calc_total;1;2.77676;2.77676;2.77676
170;compErr;1;1.248e-06;1.248e-06;1.248e-06
170;init;1;0.0685048;0.0685048;0.0685048
170;update;1;1.36117;1.36117;1.36117
170;sync;1;1.04832;1.04832;1.04832
170;evalKnownDf;1;0;0;0
170;write;1;1.7071e-05;1.7071e-05;1.7071e-05
170;trace;1;0;0;0
170;calc_total;1;2.40949;2.40949;2.40949
261;compErr;1;1.259e-06;1.259e-06;1.259e-06
261;init;1;0.0664336;0.0664336;0.0664336
261;update;1;1.38012;1.38012;1.38012
261;sync;1;1.0283;1.0283;1.0283
261;evalKnownDf;1;0;0;0
261;write;1;1.7452e-05;1.7452e-05;1.7452e-05
261;trace;1;0;0;0
261;calc_total;1;2.40842;2.40842;2.40842
233;compErr;1;6.84e-07;6.84e-07;6.84e-07
233;init;1;0.0666517;0.0666517;0.0666517
233;update;1;1.37452;1.37452;1.37452
233;sync;1;1.11886;1.11886;1.11886
233;evalKnownDf;1;0;0;0
233;write;1;1.6305e-05;1.6305e-05;1.6305e-05
233;trace;1;0;0;0
233;calc_total;1;2.49338;2.49338;2.49338
507;compErr;1;1.794e-06;1.794e-06;1.794e-06
507;init;1;0.0664115;0.0664115;0.0664115
507;update;1;1.35623;1.35623;1.35623
507;sync;1;0.667283;0.667283;0.667283
507;evalKnownDf;1;0;0;0
507;write;1;2.1428e-05;2.1428e-05;2.1428e-05
507;trace;1;0;0;0
507;calc_total;1;2.02351;2.02351;2.02351
399;compErr;1;1.382e-06;1.382e-06;1.382e-06
399;init;1;0.0663789;0.0663789;0.0663789
399;update;1;1.36979;1.36979;1.36979
399;sync;1;0.905321;0.905321;0.905321
399;evalKnownDf;1;0;0;0
399;write;1;1.6397e-05;1.6397e-05;1.6397e-05
399;trace;1;0;0;0
399;calc_total;1;2.27511;2.27511;2.27511
553;compErr;1;6.71e-07;6.71e-07;6.71e-07
553;init;1;0.0667906;0.0667906;0.0667906
553;update;1;1.37599;1.37599;1.37599
553;sync;1;0.223969;0.223969;0.223969
553;evalKnownDf;1;0;0;0
553;write;1;1.4405e-05;1.4405e-05;1.4405e-05
553;trace;1;0;0;0
553;calc_total;1;1.59996;1.59996;1.59996
725;compErr;1;2.208e-06;2.208e-06;2.208e-06
725;init;1;0.0665602;0.0665602;0.0665602
725;update;1;1.38424;1.38424;1.38424
725;sync;1;0.835943;0.835943;0.835943
725;evalKnownDf;1;0;0;0
725;write;1;2.0334e-05;2.0334e-05;2.0334e-05
725;trace;1;0;0;0
725;calc_total;1;2.22018;2.22018;2.22018
171;compErr;1;1.688e-06;1.688e-06;1.688e-06
171;init;1;0.0667131;0.0667131;0.0667131
171;update;1;1.35986;1.35986;1.35986
171;sync;1;1.01816;1.01816;1.01816
171;evalKnownDf;1;0;0;0
171;write;1;1.7865e-05;1.7865e-05;1.7865e-05
171;trace;1;0;0;0
171;calc_total;1;2.37802;2.37802;2.37802
262;compErr;1;1.737e-06;1.737e-06;1.737e-06
262;init;1;0.0666333;0.0666333;0.0666333
262;update;1;1.37724;1.37724;1.37724
262;sync;1;0.910556;0.910556;0.910556
262;evalKnownDf;1;0;0;0
262;write;1;1.6874e-05;1.6874e-05;1.6874e-05
262;trace;1;0;0;0
262;calc_total;1;2.2878;2.2878;2.2878
234;compErr;1;1.2e-06;1.2e-06;1.2e-06
234;init;1;0.0663709;0.0663709;0.0663709
234;update;1;1.3688;1.3688;1.3688
234;sync;1;0.297223;0.297223;0.297223
234;evalKnownDf;1;0;0;0
234;write;1;1.5099e-05;1.5099e-05;1.5099e-05
234;trace;1;0;0;0
234;calc_total;1;1.66602;1.66602;1.66602
508;compErr;1;2.212e-06;2.212e-06;2.212e-06
508;init;1;0.0661221;0.0661221;0.0661221
508;update;1;1.3569;1.3569;1.3569
508;sync;1;0.794048;0.794048;0.794048
508;evalKnownDf;1;0;0;0
508;write;1;2.1381e-05;2.1381e-05;2.1381e-05
508;trace;1;0;0;0
508;calc_total;1;2.15095;2.15095;2.15095
400;compErr;1;1.446e-06;1.446e-06;1.446e-06
400;init;1;0.0663333;0.0663333;0.0663333
400;update;1;1.36764;1.36764;1.36764
400;sync;1;0.142308;0.142308;0.142308
400;evalKnownDf;1;0;0;0
400;write;1;1.5945e-05;1.5945e-05;1.5945e-05
400;trace;1;0;0;0
400;calc_total;1;1.50995;1.50995;1.50995
554;compErr;1;1.282e-06;1.282e-06;1.282e-06
554;init;1;0.0668306;0.0668306;0.0668306
554;update;1;1.36546;1.36546;1.36546
554;sync;1;0.400878;0.400878;0.400878
554;evalKnownDf;1;0;0;0
554;write;1;1.4435e-05;1.4435e-05;1.4435e-05
726;compErr;1;1.512e-06;1.512e-06;1.512e-06
726;init;1;0.0663031;0.0663031;0.0663031
726;update;1;1.36785;1.36785;1.36785
726;sync;1;0.467272;0.467272;0.467272
726;evalKnownDf;1;0;0;0
726;write;1;1.9036e-05;1.9036e-05;1.9036e-05
726;trace;1;0;0;0
726;calc_total;1;1.83512;1.83512;1.83512
172;compErr;1;1.666e-06;1.666e-06;1.666e-06
172;init;1;0.0663851;0.0663851;0.0663851
172;update;1;1.36382;1.36382;1.36382
172;sync;1;2.9806;2.9806;2.9806
172;evalKnownDf;1;0;0;0
172;write;1;1.5696e-05;1.5696e-05;1.5696e-05
172;trace;1;0;0;0
172;calc_total;1;4.34441;4.34441;4.34441
263;compErr;1;1.247e-06;1.247e-06;1.247e-06
263;init;1;0.0675636;0.0675636;0.0675636
263;update;1;1.37983;1.37983;1.37983
263;sync;1;0.594587;0.594587;0.594587
263;evalKnownDf;1;0;0;0
263;write;1;1.8998e-05;1.8998e-05;1.8998e-05
263;trace;1;0;0;0
263;calc_total;1;1.97442;1.97442;1.97442
235;compErr;1;6.9e-07;6.9e-07;6.9e-07
235;init;1;0.0664637;0.0664637;0.0664637
235;update;1;1.37535;1.37535;1.37535
235;sync;1;1.01268;1.01268;1.01268
235;evalKnownDf;1;0;0;0
235;write;1;1.4949e-05;1.4949e-05;1.4949e-05
235;trace;1;0;0;0
235;calc_total;1;2.38803;2.38803;2.38803
511;compErr;1;1.701e-06;1.701e-06;1.701e-06
511;init;1;0.0662054;0.0662054;0.0662054
511;update;1;1.38089;1.38089;1.38089
511;sync;1;1.91889;1.91889;1.91889
511;evalKnownDf;1;0;0;0
511;write;1;1.7655e-05;1.7655e-05;1.7655e-05
511;trace;1;0;0;0
511;calc_total;1;3.29978;3.29978;3.29978
401;compErr;1;8.44e-07;8.44e-07;8.44e-07
401;init;1;0.0665818;0.0665818;0.0665818
401;update;1;1.38258;1.38258;1.38258
401;sync;1;0.832616;0.832616;0.832616
401;evalKnownDf;1;0;0;0
401;write;1;1.6167e-05;1.6167e-05;1.6167e-05
401;trace;1;0;0;0
401;calc_total;1;2.2152;2.2152;2.2152
554;trace;1;0;0;0
554;calc_total;1;1.76634;1.76634;1.76634
727;compErr;1;2.345e-06;2.345e-06;2.345e-06
727;init;1;0.0662255;0.0662255;0.0662255
727;update;1;1.37092;1.37092;1.37092
727;sync;1;1.98324;1.98324;1.98324
727;evalKnownDf;1;0;0;0
727;write;1;1.8103e-05;1.8103e-05;1.8103e-05
727;trace;1;0;0;0
727;calc_total;1;3.35416;3.35416;3.35416
173;compErr;1;2.057e-06;2.057e-06;2.057e-06
173;init;1;0.0665522;0.0665522;0.0665522
173;update;1;1.36408;1.36408;1.36408
173;sync;1;2.11135;2.11135;2.11135
173;evalKnownDf;1;0;0;0
173;write;1;1.6818e-05;1.6818e-05;1.6818e-05
173;trace;1;0;0;0
173;calc_total;1;3.47543;3.47543;3.47543
236;compErr;1;8.28e-07;8.28e-07;8.28e-07
236;init;1;0.0687333;0.0687333;0.0687333
236;update;1;1.36272;1.36272;1.36272
236;sync;1;0.302602;0.302602;0.302602
236;evalKnownDf;1;0;0;0
236;write;1;1.6233e-05;1.6233e-05;1.6233e-05
236;trace;1;0;0;0
236;calc_total;1;1.66532;1.66532;1.66532
512;compErr;1;1.423e-06;1.423e-06;1.423e-06
512;init;1;0.0661785;0.0661785;0.0661785
512;update;1;1.35645;1.35645;1.35645
512;sync;1;0.617872;0.617872;0.617872
512;evalKnownDf;1;0;0;0
512;write;1;1.9236e-05;1.9236e-05;1.9236e-05
512;trace;1;0;0;0
512;calc_total;1;1.97432;1.97432;1.97432
402;compErr;1;1.309e-06;1.309e-06;1.309e-06
402;init;1;0.0665808;0.0665808;0.0665808
402;update;1;1.38114;1.38114;1.38114
402;sync;1;0.78242;0.78242;0.78242
402;evalKnownDf;1;0;0;0
402;write;1;1.7375e-05;1.7375e-05;1.7375e-05
402;trace;1;0;0;0
402;calc_total;1;2.16356;2.16356;2.16356
557;compErr;1;2.007e-06;2.007e-06;2.007e-06
557;init;1;0.0663558;0.0663558;0.0663558
557;update;1;1.35375;1.35375;1.35375
557;sync;1;0.519225;0.519225;0.519225
557;evalKnownDf;1;0;0;0
557;write;1;1.7952e-05;1.7952e-05;1.7952e-05
557;trace;1;0;0;0
728;compErr;1;1.864e-06;1.864e-06;1.864e-06
728;init;1;0.0677208;0.0677208;0.0677208
728;update;1;1.38632;1.38632;1.38632
728;sync;1;0.0815526;0.0815526;0.0815526
728;evalKnownDf;1;0;0;0
728;write;1;1.7211e-05;1.7211e-05;1.7211e-05
728;trace;1;0;0;0
728;calc_total;1;1.46787;1.46787;1.46787
174;compErr;1;1.521e-06;1.521e-06;1.521e-06
174;init;1;0.0663048;0.0663048;0.0663048
174;update;1;1.37651;1.37651;1.37651
174;sync;1;0.706961;0.706961;0.706961
174;evalKnownDf;1;0;0;0
174;write;1;1.6521e-05;1.6521e-05;1.6521e-05
174;trace;1;0;0;0
174;calc_total;1;2.08347;2.08347;2.08347
237;compErr;1;1.321e-06;1.321e-06;1.321e-06
237;init;1;0.06659;0.06659;0.06659
237;update;1;1.36513;1.36513;1.36513
237;sync;1;1.06005;1.06005;1.06005
237;evalKnownDf;1;0;0;0
237;write;1;1.6865e-05;1.6865e-05;1.6865e-05
237;trace;1;0;0;0
237;calc_total;1;2.42518;2.42518;2.42518
264;compErr;1;2.292e-06;2.292e-06;2.292e-06
264;init;1;0.0667743;0.0667743;0.0667743
264;update;1;1.38844;1.38844;1.38844
264;sync;1;0.166311;0.166311;0.166311
264;evalKnownDf;1;0;0;0
264;write;1;1.5442e-05;1.5442e-05;1.5442e-05
264;trace;1;0;0;0
264;calc_total;1;1.55475;1.55475;1.55475
408;compErr;1;2.026e-06;2.026e-06;2.026e-06
408;init;1;0.0663275;0.0663275;0.0663275
408;update;1;1.36194;1.36194;1.36194
408;sync;1;0.0628748;0.0628748;0.0628748
408;evalKnownDf;1;0;0;0
408;write;1;2.2492e-05;2.2492e-05;2.2492e-05
408;trace;1;0;0;0
408;calc_total;1;1.42482;1.42482;1.42482
515;compErr;1;1.919e-06;1.919e-06;1.919e-06
515;init;1;0.0666466;0.0666466;0.0666466
515;update;1;1.42684;1.42684;1.42684
515;sync;1;0.550559;0.550559;0.550559
515;evalKnownDf;1;0;0;0
515;write;1;1.7479e-05;1.7479e-05;1.7479e-05
515;trace;1;0;0;0
515;calc_total;1;1.97739;1.97739;1.97739
403;compErr;1;1.373e-06;1.373e-06;1.373e-06
403;init;1;0.0666864;0.0666864;0.0666864
403;update;1;1.36735;1.36735;1.36735
403;sync;1;0.732402;0.732402;0.732402
403;evalKnownDf;1;0;0;0
403;write;1;1.5537e-05;1.5537e-05;1.5537e-05
403;trace;1;0;0;0
403;calc_total;1;2.09975;2.09975;2.09975
557;calc_total;1;1.87297;1.87297;1.87297
729;compErr;1;1.43e-06;1.43e-06;1.43e-06
729;init;1;0.0662762;0.0662762;0.0662762
729;update;1;1.36852;1.36852;1.36852
729;sync;1;0.614718;0.614718;0.614718
729;evalKnownDf;1;0;0;0
729;write;1;2.1959e-05;2.1959e-05;2.1959e-05
729;trace;1;0;0;0
729;calc_total;1;1.98324;1.98324;1.98324
175;compErr;1;1.462e-06;1.462e-06;1.462e-06
175;init;1;0.0662622;0.0662622;0.0662622
175;update;1;1.37619;1.37619;1.37619
175;sync;1;1.88317;1.88317;1.88317
175;evalKnownDf;1;0;0;0
175;write;1;1.633e-05;1.633e-05;1.633e-05
175;trace;1;0;0;0
175;calc_total;1;3.25936;3.25936;3.25936
238;compErr;1;2.079e-06;2.079e-06;2.079e-06
238;init;1;0.0676754;0.0676754;0.0676754
238;update;1;1.3648;1.3648;1.3648
238;sync;1;0.321645;0.321645;0.321645
238;evalKnownDf;1;0;0;0
238;write;1;1.8485e-05;1.8485e-05;1.8485e-05
238;trace;1;0;0;0
238;calc_total;1;1.68645;1.68645;1.68645
265;compErr;1;6.16e-07;6.16e-07;6.16e-07
265;init;1;0.0665022;0.0665022;0.0665022
265;update;1;1.394;1.394;1.394
265;sync;1;0.293943;0.293943;0.293943
265;evalKnownDf;1;0;0;0
265;write;1;1.4894e-05;1.4894e-05;1.4894e-05
265;trace;1;0;0;0
265;calc_total;1;1.68794;1.68794;1.68794
409;compErr;1;1.392e-06;1.392e-06;1.392e-06
409;init;1;0.0662148;0.0662148;0.0662148
409;update;1;1.37487;1.37487;1.37487
409;sync;1;0.566369;0.566369;0.566369
409;evalKnownDf;1;0;0;0
409;write;1;1.6309e-05;1.6309e-05;1.6309e-05
409;trace;1;0;0;0
409;calc_total;1;1.94124;1.94124;1.94124
520;compErr;1;1.939e-06;1.939e-06;1.939e-06
520;init;1;0.067381;0.067381;0.067381
520;update;1;1.37749;1.37749;1.37749
520;sync;1;1.27162;1.27162;1.27162
520;evalKnownDf;1;0;0;0
520;write;1;1.8675e-05;1.8675e-05;1.8675e-05
520;trace;1;0;0;0
520;calc_total;1;2.64911;2.64911;2.64911
404;compErr;1;1.462e-06;1.462e-06;1.462e-06
404;init;1;0.0665426;0.0665426;0.0665426
404;update;1;1.37022;1.37022;1.37022
404;sync;1;2.09138;2.09138;2.09138
404;evalKnownDf;1;0;0;0
404;write;1;1.7194e-05;1.7194e-05;1.7194e-05
404;trace;1;0;0;0
404;calc_total;1;3.4616;3.4616;3.4616
560;compErr;1;1.73e-06;1.73e-06;1.73e-06
560;init;1;0.0666544;0.0666544;0.0666544
560;update;1;1.37551;1.37551;1.37551
560;sync;1;0.518341;0.518341;0.518341
730;compErr;1;1.196e-06;1.196e-06;1.196e-06
730;init;1;0.066296;0.066296;0.066296
730;update;1;1.37855;1.37855;1.37855
730;sync;1;0.640784;0.640784;0.640784
730;evalKnownDf;1;0;0;0
730;write;1;1.6738e-05;1.6738e-05;1.6738e-05
730;trace;1;0;0;0
730;calc_total;1;2.01933;2.01933;2.01933
177;compErr;1;1.417e-06;1.417e-06;1.417e-06
177;init;1;0.0667225;0.0667225;0.0667225
177;update;1;1.37556;1.37556;1.37556
177;sync;1;1.71529;1.71529;1.71529
177;evalKnownDf;1;0;0;0
177;write;1;1.6582e-05;1.6582e-05;1.6582e-05
177;trace;1;0;0;0
177;calc_total;1;3.09085;3.09085;3.09085
239;compErr;1;4.372e-06;4.372e-06;4.372e-06
239;init;1;0.0663601;0.0663601;0.0663601
239;update;1;1.35821;1.35821;1.35821
239;sync;1;2.17456;2.17456;2.17456
239;evalKnownDf;1;0;0;0
239;write;1;3.2694e-05;3.2694e-05;3.2694e-05
239;trace;1;0;0;0
239;calc_total;1;3.53278;3.53278;3.53278
267;compErr;1;1.659e-06;1.659e-06;1.659e-06
267;init;1;0.0663703;0.0663703;0.0663703
267;update;1;1.38973;1.38973;1.38973
267;sync;1;0.765853;0.765853;0.765853
267;evalKnownDf;1;0;0;0
267;write;1;1.6809e-05;1.6809e-05;1.6809e-05
267;trace;1;0;0;0
267;calc_total;1;2.15558;2.15558;2.15558
410;compErr;1;8.23e-07;8.23e-07;8.23e-07
410;init;1;0.0662244;0.0662244;0.0662244
410;update;1;1.36191;1.36191;1.36191
410;sync;1;0.0749355;0.0749355;0.0749355
410;evalKnownDf;1;0;0;0
410;write;1;1.7238e-05;1.7238e-05;1.7238e-05
410;trace;1;0;0;0
410;calc_total;1;1.43684;1.43684;1.43684
521;compErr;1;1.216e-06;1.216e-06;1.216e-06
521;init;1;0.0664794;0.0664794;0.0664794
521;update;1;1.38273;1.38273;1.38273
521;sync;1;1.70146;1.70146;1.70146
521;evalKnownDf;1;0;0;0
521;write;1;1.7887e-05;1.7887e-05;1.7887e-05
521;trace;1;0;0;0
521;calc_total;1;3.08419;3.08419;3.08419
405;compErr;1;1.139e-06;1.139e-06;1.139e-06
405;init;1;0.0677805;0.0677805;0.0677805
405;update;1;1.38407;1.38407;1.38407
405;sync;1;1.16362;1.16362;1.16362
405;evalKnownDf;1;0;0;0
405;write;1;1.7826e-05;1.7826e-05;1.7826e-05
405;trace;1;0;0;0
405;calc_total;1;2.54769;2.54769;2.54769
560;evalKnownDf;1;0;0;0
560;write;1;1.5595e-05;1.5595e-05;1.5595e-05
560;trace;1;0;0;0
560;calc_total;1;1.89386;1.89386;1.89386
731;compErr;1;2.092e-06;2.092e-06;2.092e-06
731;init;1;0.0663015;0.0663015;0.0663015
731;update;1;1.37245;1.37245;1.37245
731;sync;1;1.0425;1.0425;1.0425
731;evalKnownDf;1;0;0;0
731;write;1;2.3414e-05;2.3414e-05;2.3414e-05
731;trace;1;0;0;0
731;calc_total;1;2.41495;2.41495;2.41495
180;compErr;1;1.615e-06;1.615e-06;1.615e-06
180;init;1;0.0670576;0.0670576;0.0670576
180;update;1;1.36755;1.36755;1.36755
180;sync;1;0.402547;0.402547;0.402547
180;evalKnownDf;1;0;0;0
180;write;1;2.0431e-05;2.0431e-05;2.0431e-05
180;trace;1;0;0;0
180;calc_total;1;1.77009;1.77009;1.77009
268;compErr;1;1.4e-06;1.4e-06;1.4e-06
268;init;1;0.0663025;0.0663025;0.0663025
268;update;1;1.3759;1.3759;1.3759
268;sync;1;0.255172;0.255172;0.255172
268;evalKnownDf;1;0;0;0
268;write;1;1.5731e-05;1.5731e-05;1.5731e-05
268;trace;1;0;0;0
268;calc_total;1;1.63107;1.63107;1.63107
411;compErr;1;2.488e-06;2.488e-06;2.488e-06
411;init;1;0.066086;0.066086;0.066086
411;update;1;1.35926;1.35926;1.35926
411;sync;1;0.778147;0.778147;0.778147
411;evalKnownDf;1;0;0;0
411;write;1;2.0419e-05;2.0419e-05;2.0419e-05
411;trace;1;0;0;0
411;calc_total;1;2.13741;2.13741;2.13741
523;compErr;1;1.52e-06;1.52e-06;1.52e-06
523;init;1;0.0662884;0.0662884;0.0662884
523;update;1;1.36684;1.36684;1.36684
523;sync;1;1.49785;1.49785;1.49785
523;evalKnownDf;1;0;0;0
523;write;1;1.7028e-05;1.7028e-05;1.7028e-05
523;trace;1;0;0;0
523;calc_total;1;2.86469;2.86469;2.86469
406;compErr;1;1.977e-06;1.977e-06;1.977e-06
406;init;1;0.0666338;0.0666338;0.0666338
406;update;1;1.37129;1.37129;1.37129
406;sync;1;0.675544;0.675544;0.675544
406;evalKnownDf;1;0;0;0
406;write;1;1.9809e-05;1.9809e-05;1.9809e-05
406;trace;1;0;0;0
406;calc_total;1;2.04684;2.04684;2.04684
558;compErr;1;1.055e-06;1.055e-06;1.055e-06
558;init;1;0.0665553;0.0665553;0.0665553
558;update;1;1.37217;1.37217;1.37217
558;sync;1;2.32927;2.32927;2.32927
558;evalKnownDf;1;0;0;0
733;compErr;1;1.646e-06;1.646e-06;1.646e-06
733;init;1;0.0665895;0.0665895;0.0665895
733;update;1;1.37689;1.37689;1.37689
733;sync;1;2.17513;2.17513;2.17513
733;evalKnownDf;1;0;0;0
733;write;1;1.885e-05;1.885e-05;1.885e-05
733;trace;1;0;0;0
733;calc_total;1;3.55202;3.55202;3.55202
182;compErr;1;9.69e-07;9.69e-07;9.69e-07
182;init;1;0.0681735;0.0681735;0.0681735
182;update;1;1.37006;1.37006;1.37006
182;sync;1;0.540029;0.540029;0.540029
182;evalKnownDf;1;0;0;0
182;write;1;1.8754e-05;1.8754e-05;1.8754e-05
182;trace;1;0;0;0
182;calc_total;1;1.91009;1.91009;1.91009
269;compErr;1;1.527e-06;1.527e-06;1.527e-06
269;init;1;0.0661756;0.0661756;0.0661756
269;update;1;1.38941;1.38941;1.38941
269;sync;1;1.83144;1.83144;1.83144
269;evalKnownDf;1;0;0;0
269;write;1;1.5443e-05;1.5443e-05;1.5443e-05
269;trace;1;0;0;0
269;calc_total;1;3.22085;3.22085;3.22085
412;compErr;1;2.266e-06;2.266e-06;2.266e-06
412;init;1;0.066126;0.066126;0.066126
412;update;1;1.36167;1.36167;1.36167
412;sync;1;0.0706993;0.0706993;0.0706993
412;evalKnownDf;1;0;0;0
412;write;1;1.6098e-05;1.6098e-05;1.6098e-05
412;trace;1;0;0;0
412;calc_total;1;1.43237;1.43237;1.43237
524;compErr;1;2.059e-06;2.059e-06;2.059e-06
524;init;1;0.0667749;0.0667749;0.0667749
524;update;1;1.37753;1.37753;1.37753
524;sync;1;0.733169;0.733169;0.733169
524;evalKnownDf;1;0;0;0
524;write;1;1.3381e-05;1.3381e-05;1.3381e-05
524;trace;1;0;0;0
524;calc_total;1;2.1107;2.1107;2.1107
407;compErr;1;2.011e-06;2.011e-06;2.011e-06
407;init;1;0.0663537;0.0663537;0.0663537
407;update;1;1.35991;1.35991;1.35991
407;sync;1;1.08235;1.08235;1.08235
407;evalKnownDf;1;0;0;0
407;write;1;2.7559e-05;2.7559e-05;2.7559e-05
407;trace;1;0;0;0
407;calc_total;1;2.44227;2.44227;2.44227
558;write;1;1.8122e-05;1.8122e-05;1.8122e-05
558;trace;1;0;0;0
558;calc_total;1;3.70144;3.70144;3.70144
734;compErr;1;1.408e-06;1.408e-06;1.408e-06
734;init;1;0.0663134;0.0663134;0.0663134
734;update;1;1.3799;1.3799;1.3799
734;sync;1;0.681821;0.681821;0.681821
734;evalKnownDf;1;0;0;0
734;write;1;1.4616e-05;1.4616e-05;1.4616e-05
734;trace;1;0;0;0
734;calc_total;1;2.06172;2.06172;2.06172
184;compErr;1;1.665e-06;1.665e-06;1.665e-06
184;init;1;0.0667086;0.0667086;0.0667086
184;update;1;1.36824;1.36824;1.36824
184;sync;1;0.817163;0.817163;0.817163
184;evalKnownDf;1;0;0;0
184;write;1;1.8082e-05;1.8082e-05;1.8082e-05
184;trace;1;0;0;0
184;calc_total;1;2.1854;2.1854;2.1854
270;compErr;1;1.398e-06;1.398e-06;1.398e-06
270;init;1;0.066412;0.066412;0.066412
270;update;1;1.39584;1.39584;1.39584
270;sync;1;1.91901;1.91901;1.91901
270;evalKnownDf;1;0;0;0
270;write;1;1.4051e-05;1.4051e-05;1.4051e-05
270;trace;1;0;0;0
270;calc_total;1;3.31485;3.31485;3.31485
413;compErr;1;8.47e-07;8.47e-07;8.47e-07
413;init;1;0.0676148;0.0676148;0.0676148
413;update;1;1.36678;1.36678;1.36678
413;sync;1;0.197921;0.197921;0.197921
413;evalKnownDf;1;0;0;0
413;write;1;1.7507e-05;1.7507e-05;1.7507e-05
413;trace;1;0;0;0
413;calc_total;1;1.5647;1.5647;1.5647
525;compErr;1;1.473e-06;1.473e-06;1.473e-06
525;init;1;0.0666585;0.0666585;0.0666585
525;update;1;1.36246;1.36246;1.36246
525;sync;1;0.609905;0.609905;0.609905
525;evalKnownDf;1;0;0;0
525;write;1;1.8809e-05;1.8809e-05;1.8809e-05
525;trace;1;0;0;0
525;calc_total;1;1.97237;1.97237;1.97237
555;compErr;1;1.529e-06;1.529e-06;1.529e-06
555;init;1;0.0663772;0.0663772;0.0663772
555;update;1;1.37625;1.37625;1.37625
555;sync;1;1.83935;1.83935;1.83935
555;evalKnownDf;1;0;0;0
555;write;1;1.6269e-05;1.6269e-05;1.6269e-05
555;trace;1;0;0;0
555;calc_total;1;3.21559;3.21559;3.21559
735;compErr;1;2.102e-06;2.102e-06;2.102e-06
735;init;1;0.0664115;0.0664115;0.0664115
735;update;1;1.36729;1.36729;1.36729
735;sync;1;1.10495;1.10495;1.10495
735;evalKnownDf;1;0;0;0
735;write;1;1.8786e-05;1.8786e-05;1.8786e-05
735;trace;1;0;0;0
735;calc_total;1;2.47224;2.47224;2.47224
185;compErr;1;9.61e-07;9.61e-07;9.61e-07
185;init;1;0.0668799;0.0668799;0.0668799
185;update;1;1.37666;1.37666;1.37666
185;sync;1;0.876688;0.876688;0.876688
185;evalKnownDf;1;0;0;0
185;write;1;1.5932e-05;1.5932e-05;1.5932e-05
185;trace;1;0;0;0
185;calc_total;1;2.25335;2.25335;2.25335
271;compErr;1;1.151e-06;1.151e-06;1.151e-06
271;init;1;0.0675177;0.0675177;0.0675177
271;update;1;1.38156;1.38156;1.38156
271;sync;1;0.17252;0.17252;0.17252
271;evalKnownDf;1;0;0;0
271;write;1;1.6666e-05;1.6666e-05;1.6666e-05
271;trace;1;0;0;0
271;calc_total;1;1.55408;1.55408;1.55408
414;compErr;1;1.171e-06;1.171e-06;1.171e-06
414;init;1;0.0662901;0.0662901;0.0662901
414;update;1;1.36225;1.36225;1.36225
414;sync;1;0.661469;0.661469;0.661469
414;evalKnownDf;1;0;0;0
414;write;1;1.7333e-05;1.7333e-05;1.7333e-05
414;trace;1;0;0;0
414;calc_total;1;2.02372;2.02372;2.02372
526;compErr;1;1.73e-06;1.73e-06;1.73e-06
526;init;1;0.0678706;0.0678706;0.0678706
526;update;1;1.36606;1.36606;1.36606
526;sync;1;0.293654;0.293654;0.293654
526;evalKnownDf;1;0;0;0
526;write;1;1.9516e-05;1.9516e-05;1.9516e-05
526;trace;1;0;0;0
526;calc_total;1;1.65972;1.65972;1.65972
529;compErr;1;1.412e-06;1.412e-06;1.412e-06
529;init;1;0.0679376;0.0679376;0.0679376
529;update;1;1.37665;1.37665;1.37665
529;sync;1;0.0104991;0.0104991;0.0104991
529;evalKnownDf;1;0;0;0
529;write;1;1.4667e-05;1.4667e-05;1.4667e-05
529;trace;1;0;0;0
556;compErr;1;1.231e-06;1.231e-06;1.231e-06
556;init;1;0.0664291;0.0664291;0.0664291
556;update;1;1.36174;1.36174;1.36174
556;sync;1;0.54327;0.54327;0.54327
556;evalKnownDf;1;0;0;0
556;write;1;1.6389e-05;1.6389e-05;1.6389e-05
556;trace;1;0;0;0
556;calc_total;1;1.90501;1.90501;1.90501
737;compErr;1;7.35e-07;7.35e-07;7.35e-07
737;init;1;0.0666144;0.0666144;0.0666144
737;update;1;1.39033;1.39033;1.39033
737;sync;1;0.397994;0.397994;0.397994
737;evalKnownDf;1;0;0;0
737;write;1;1.6136e-05;1.6136e-05;1.6136e-05
737;trace;1;0;0;0
737;calc_total;1;1.78832;1.78832;1.78832
186;compErr;1;2.052e-06;2.052e-06;2.052e-06
186;init;1;0.0666734;0.0666734;0.0666734
186;update;1;1.3619;1.3619;1.3619
186;sync;1;1.4544;1.4544;1.4544
186;evalKnownDf;1;0;0;0
186;write;1;1.6542e-05;1.6542e-05;1.6542e-05
186;trace;1;0;0;0
186;calc_total;1;2.8163;2.8163;2.8163
272;compErr;1;1.724e-06;1.724e-06;1.724e-06
272;init;1;0.0666193;0.0666193;0.0666193
272;update;1;1.38609;1.38609;1.38609
272;sync;1;0.0149872;0.0149872;0.0149872
272;evalKnownDf;1;0;0;0
272;write;1;1.5907e-05;1.5907e-05;1.5907e-05
272;trace;1;0;0;0
272;calc_total;1;1.40108;1.40108;1.40108
415;compErr;1;1.398e-06;1.398e-06;1.398e-06
415;init;1;0.0663937;0.0663937;0.0663937
415;update;1;1.37839;1.37839;1.37839
415;sync;1;0.28618;0.28618;0.28618
415;evalKnownDf;1;0;0;0
415;write;1;1.5305e-05;1.5305e-05;1.5305e-05
415;trace;1;0;0;0
415;calc_total;1;1.66457;1.66457;1.66457
527;compErr;1;1.896e-06;1.896e-06;1.896e-06
527;init;1;0.0666191;0.0666191;0.0666191
527;update;1;1.36138;1.36138;1.36138
527;sync;1;1.84916;1.84916;1.84916
527;evalKnownDf;1;0;0;0
527;write;1;2.8972e-05;2.8972e-05;2.8972e-05
527;trace;1;0;0;0
527;calc_total;1;3.21054;3.21054;3.21054
529;calc_total;1;1.38715;1.38715;1.38715
559;compErr;1;1.688e-06;1.688e-06;1.688e-06
559;init;1;0.0663259;0.0663259;0.0663259
559;update;1;1.37245;1.37245;1.37245
559;sync;1;1.04787;1.04787;1.04787
559;evalKnownDf;1;0;0;0
559;write;1;1.7974e-05;1.7974e-05;1.7974e-05
559;trace;1;0;0;0
559;calc_total;1;2.42031;2.42031;2.42031
738;compErr;1;2.6e-06;2.6e-06;2.6e-06
738;init;1;0.0665455;0.0665455;0.0665455
738;update;1;1.37669;1.37669;1.37669
738;sync;1;0.690032;0.690032;0.690032
738;evalKnownDf;1;0;0;0
738;write;1;1.5835e-05;1.5835e-05;1.5835e-05
738;trace;1;0;0;0
738;calc_total;1;2.06672;2.06672;2.06672
187;compErr;1;1.481e-06;1.481e-06;1.481e-06
187;init;1;0.0665752;0.0665752;0.0665752
187;update;1;1.36735;1.36735;1.36735
187;sync;1;0.823092;0.823092;0.823092
187;evalKnownDf;1;0;0;0
187;write;1;1.733e-05;1.733e-05;1.733e-05
187;trace;1;0;0;0
187;calc_total;1;2.19044;2.19044;2.19044
273;compErr;1;1.373e-06;1.373e-06;1.373e-06
273;init;1;0.0666357;0.0666357;0.0666357
273;update;1;1.3752;1.3752;1.3752
273;sync;1;1.35275;1.35275;1.35275
273;evalKnownDf;1;0;0;0
273;write;1;1.6636e-05;1.6636e-05;1.6636e-05
273;trace;1;0;0;0
273;calc_total;1;2.72795;2.72795;2.72795
416;compErr;1;8.07e-07;8.07e-07;8.07e-07
416;init;1;0.0663599;0.0663599;0.0663599
416;update;1;1.3791;1.3791;1.3791
416;sync;1;0.428036;0.428036;0.428036
416;evalKnownDf;1;0;0;0
416;write;1;1.4678e-05;1.4678e-05;1.4678e-05
416;trace;1;0;0;0
416;calc_total;1;1.80714;1.80714;1.80714
531;compErr;1;1.849e-06;1.849e-06;1.849e-06
531;init;1;0.0666646;0.0666646;0.0666646
531;update;1;1.3747;1.3747;1.3747
531;sync;1;0.0662075;0.0662075;0.0662075
531;evalKnownDf;1;0;0;0
561;compErr;1;1.359e-06;1.359e-06;1.359e-06
561;init;1;0.0666464;0.0666464;0.0666464
561;update;1;1.35957;1.35957;1.35957
561;sync;1;1.25812;1.25812;1.25812
561;evalKnownDf;1;0;0;0
561;write;1;1.6627e-05;1.6627e-05;1.6627e-05
561;trace;1;0;0;0
561;calc_total;1;2.61769;2.61769;2.61769
739;compErr;1;1.232e-06;1.232e-06;1.232e-06
739;init;1;0.0665758;0.0665758;0.0665758
739;update;1;1.37333;1.37333;1.37333
739;sync;1;0.0231331;0.0231331;0.0231331
739;evalKnownDf;1;0;0;0
739;write;1;1.5593e-05;1.5593e-05;1.5593e-05
739;trace;1;0;0;0
739;calc_total;1;1.39646;1.39646;1.39646
188;compErr;1;1.555e-06;1.555e-06;1.555e-06
188;init;1;0.067823;0.067823;0.067823
188;update;1;1.37151;1.37151;1.37151
188;sync;1;0.648576;0.648576;0.648576
188;evalKnownDf;1;0;0;0
188;write;1;1.6266e-05;1.6266e-05;1.6266e-05
188;trace;1;0;0;0
188;calc_total;1;2.02008;2.02008;2.02008
274;compErr;1;1.494e-06;1.494e-06;1.494e-06
274;init;1;0.0664808;0.0664808;0.0664808
274;update;1;1.36218;1.36218;1.36218
274;sync;1;1.13116;1.13116;1.13116
274;evalKnownDf;1;0;0;0
274;write;1;2.0433e-05;2.0433e-05;2.0433e-05
274;trace;1;0;0;0
274;calc_total;1;2.49334;2.49334;2.49334
417;compErr;1;1.691e-06;1.691e-06;1.691e-06
417;init;1;0.067349;0.067349;0.067349
417;update;1;1.36391;1.36391;1.36391
417;sync;1;1.9684;1.9684;1.9684
417;evalKnownDf;1;0;0;0
417;write;1;1.8604e-05;1.8604e-05;1.8604e-05
417;trace;1;0;0;0
417;calc_total;1;3.33232;3.33232;3.33232
531;write;1;1.5877e-05;1.5877e-05;1.5877e-05
531;trace;1;0;0;0
531;calc_total;1;1.44091;1.44091;1.44091
564;compErr;1;1.587e-06;1.587e-06;1.587e-06
564;init;1;0.0670646;0.0670646;0.0670646
564;update;1;1.36291;1.36291;1.36291
564;sync;1;0.31751;0.31751;0.31751
564;evalKnownDf;1;0;0;0
564;write;1;1.9738e-05;1.9738e-05;1.9738e-05
564;trace;1;0;0;0
564;calc_total;1;1.68042;1.68042;1.68042
189;compErr;1;1.323e-06;1.323e-06;1.323e-06
189;init;1;0.0678615;0.0678615;0.0678615
189;update;1;1.38986;1.38986;1.38986
189;sync;1;0.58099;0.58099;0.58099
189;evalKnownDf;1;0;0;0
189;write;1;1.6368e-05;1.6368e-05;1.6368e-05
189;trace;1;0;0;0
189;calc_total;1;1.97085;1.97085;1.97085
192;compErr;1;8.11e-07;8.11e-07;8.11e-07
192;init;1;0.0677246;0.0677246;0.0677246
192;update;1;1.37328;1.37328;1.37328
192;sync;1;0.138247;0.138247;0.138247
192;evalKnownDf;1;0;0;0
192;write;1;1.6954e-05;1.6954e-05;1.6954e-05
192;trace;1;0;0;0
192;calc_total;1;1.51152;1.51152;1.51152
275;compErr;1;2.107e-06;2.107e-06;2.107e-06
275;init;1;0.066514;0.066514;0.066514
275;update;1;1.36369;1.36369;1.36369
275;sync;1;0.955712;0.955712;0.955712
275;evalKnownDf;1;0;0;0
275;write;1;2.4164e-05;2.4164e-05;2.4164e-05
275;trace;1;0;0;0
275;calc_total;1;2.3194;2.3194;2.3194
418;compErr;1;1.359e-06;1.359e-06;1.359e-06
418;init;1;0.0663209;0.0663209;0.0663209
418;update;1;1.36249;1.36249;1.36249
418;sync;1;0.0235406;0.0235406;0.0235406
418;evalKnownDf;1;0;0;0
418;write;1;1.5249e-05;1.5249e-05;1.5249e-05
418;trace;1;0;0;0
418;calc_total;1;1.38603;1.38603;1.38603
533;compErr;1;1.386e-06;1.386e-06;1.386e-06
533;init;1;0.0676672;0.0676672;0.0676672
533;update;1;1.36467;1.36467;1.36467
533;sync;1;0.656161;0.656161;0.656161
533;evalKnownDf;1;0;0;0
568;compErr;1;1.86e-06;1.86e-06;1.86e-06
568;init;1;0.0679594;0.0679594;0.0679594
568;update;1;1.38447;1.38447;1.38447
568;sync;1;1.41737;1.41737;1.41737
568;evalKnownDf;1;0;0;0
568;write;1;1.6979e-05;1.6979e-05;1.6979e-05
568;trace;1;0;0;0
568;calc_total;1;2.80184;2.80184;2.80184
48;compErr;1;1.521e-06;1.521e-06;1.521e-06
48;init;1;0.0663156;0.0663156;0.0663156
48;update;1;1.35862;1.35862;1.35862
48;sync;1;1.54716;1.54716;1.54716
48;evalKnownDf;1;0;0;0
48;write;1;1.8954e-05;1.8954e-05;1.8954e-05
48;trace;1;0;0;0
48;calc_total;1;2.90578;2.90578;2.90578
190;compErr;1;1.774e-06;1.774e-06;1.774e-06
190;init;1;0.0668524;0.0668524;0.0668524
190;update;1;1.36553;1.36553;1.36553
190;sync;1;0.270785;0.270785;0.270785
190;evalKnownDf;1;0;0;0
190;write;1;1.8664e-05;1.8664e-05;1.8664e-05
190;trace;1;0;0;0
190;calc_total;1;1.63632;1.63632;1.63632
195;compErr;1;1.732e-06;1.732e-06;1.732e-06
195;init;1;0.0665875;0.0665875;0.0665875
195;update;1;1.36279;1.36279;1.36279
195;sync;1;1.37308;1.37308;1.37308
195;evalKnownDf;1;0;0;0
195;write;1;1.7774e-05;1.7774e-05;1.7774e-05
195;trace;1;0;0;0
195;calc_total;1;2.73587;2.73587;2.73587
276;compErr;1;2.978e-06;2.978e-06;2.978e-06
276;init;1;0.067613;0.067613;0.067613
276;update;1;1.36448;1.36448;1.36448
276;sync;1;0.40285;0.40285;0.40285
276;evalKnownDf;1;0;0;0
276;write;1;2.3718e-05;2.3718e-05;2.3718e-05
276;trace;1;0;0;0
276;calc_total;1;1.76733;1.76733;1.76733
419;compErr;1;1.841e-06;1.841e-06;1.841e-06
419;init;1;0.0673752;0.0673752;0.0673752
419;update;1;1.36181;1.36181;1.36181
419;sync;1;0.8376;0.8376;0.8376
419;evalKnownDf;1;0;0;0
419;write;1;2.0268e-05;2.0268e-05;2.0268e-05
419;trace;1;0;0;0
419;calc_total;1;2.19941;2.19941;2.19941
533;write;1;1.725e-05;1.725e-05;1.725e-05
533;trace;1;0;0;0
533;calc_total;1;2.02083;2.02083;2.02083
569;compErr;1;1.294e-06;1.294e-06;1.294e-06
569;init;1;0.066677;0.066677;0.066677
569;update;1;1.38044;1.38044;1.38044
569;sync;1;1.01416;1.01416;1.01416
569;evalKnownDf;1;0;0;0
569;write;1;1.5433e-05;1.5433e-05;1.5433e-05
569;trace;1;0;0;0
569;calc_total;1;2.3946;2.3946;2.3946
49;compErr;1;9.1e-07;9.1e-07;9.1e-07
49;init;1;0.0662041;0.0662041;0.0662041
49;update;1;1.37587;1.37587;1.37587
49;sync;1;32.5692;32.5692;32.5692
49;evalKnownDf;1;0;0;0
49;write;1;1.5476e-05;1.5476e-05;1.5476e-05
49;trace;1;0;0;0
49;calc_total;1;33.945;33.945;33.945
191;compErr;1;2.509e-06;2.509e-06;2.509e-06
191;init;1;0.0667111;0.0667111;0.0667111
191;update;1;1.37859;1.37859;1.37859
191;sync;1;0.94049;0.94049;0.94049
191;evalKnownDf;1;0;0;0
191;write;1;2.0736e-05;2.0736e-05;2.0736e-05
191;trace;1;0;0;0
191;calc_total;1;2.31908;2.31908;2.31908
196;compErr;1;1.696e-06;1.696e-06;1.696e-06
196;init;1;0.0666378;0.0666378;0.0666378
196;update;1;1.3638;1.3638;1.3638
196;sync;1;0.739179;0.739179;0.739179
196;evalKnownDf;1;0;0;0
196;write;1;1.4984e-05;1.4984e-05;1.4984e-05
196;trace;1;0;0;0
196;calc_total;1;2.10298;2.10298;2.10298
277;compErr;1;1.429e-06;1.429e-06;1.429e-06
277;init;1;0.066985;0.066985;0.066985
277;update;1;1.37471;1.37471;1.37471
277;sync;1;0.884621;0.884621;0.884621
277;evalKnownDf;1;0;0;0
277;write;1;2.5155e-05;2.5155e-05;2.5155e-05
277;trace;1;0;0;0
277;calc_total;1;2.25934;2.25934;2.25934
420;compErr;1;1.035e-06;1.035e-06;1.035e-06
420;init;1;0.0664866;0.0664866;0.0664866
420;update;1;1.37267;1.37267;1.37267
420;sync;1;0.517251;0.517251;0.517251
420;evalKnownDf;1;0;0;0
420;write;1;1.9447e-05;1.9447e-05;1.9447e-05
420;trace;1;0;0;0
420;calc_total;1;1.88992;1.88992;1.88992
530;compErr;1;1.44e-06;1.44e-06;1.44e-06
530;init;1;0.0678626;0.0678626;0.0678626
530;update;1;1.36512;1.36512;1.36512
530;sync;1;0.0205992;0.0205992;0.0205992
530;evalKnownDf;1;0;0;0
52;compErr;1;1.106e-06;1.106e-06;1.106e-06
52;init;1;0.066039;0.066039;0.066039
52;update;1;1.36809;1.36809;1.36809
52;sync;1;2.06357;2.06357;2.06357
52;evalKnownDf;1;0;0;0
52;write;1;1.9706e-05;1.9706e-05;1.9706e-05
52;trace;1;0;0;0
52;calc_total;1;3.43166;3.43166;3.43166
0;compErr;1;1.92e-06;1.92e-06;1.92e-06
0;init;1;0.0666823;0.0666823;0.0666823
0;update;1;1.37588;1.37588;1.37588
0;sync;1;0.00602382;0.00602382;0.00602382
0;evalKnownDf;1;0;0;0
0;write;1;1.6883e-05;1.6883e-05;1.6883e-05
0;trace;1;0;0;0
0;calc_total;1;1.3819;1.3819;1.3819
203;compErr;1;2.391e-06;2.391e-06;2.391e-06
203;init;1;0.0662776;0.0662776;0.0662776
203;update;1;1.36059;1.36059;1.36059
203;sync;1;0.660108;0.660108;0.660108
203;evalKnownDf;1;0;0;0
203;write;1;2.0901e-05;2.0901e-05;2.0901e-05
203;trace;1;0;0;0
203;calc_total;1;2.0207;2.0207;2.0207
278;compErr;1;2.116e-06;2.116e-06;2.116e-06
278;init;1;0.0665176;0.0665176;0.0665176
278;update;1;1.36744;1.36744;1.36744
278;sync;1;0.637789;0.637789;0.637789
278;evalKnownDf;1;0;0;0
278;write;1;2.1458e-05;2.1458e-05;2.1458e-05
278;trace;1;0;0;0
278;calc_total;1;2.00522;2.00522;2.00522
421;compErr;1;2.154e-06;2.154e-06;2.154e-06
421;init;1;0.0666541;0.0666541;0.0666541
421;update;1;1.37433;1.37433;1.37433
421;sync;1;1.2135;1.2135;1.2135
421;evalKnownDf;1;0;0;0
421;write;1;2.0174e-05;2.0174e-05;2.0174e-05
421;trace;1;0;0;0
421;calc_total;1;2.58783;2.58783;2.58783
530;write;1;1.5332e-05;1.5332e-05;1.5332e-05
530;trace;1;0;0;0
530;calc_total;1;1.38572;1.38572;1.38572
54;compErr;1;1.015e-06;1.015e-06;1.015e-06
54;init;1;0.0662874;0.0662874;0.0662874
54;update;1;1.37613;1.37613;1.37613
54;sync;1;3.27127;3.27127;3.27127
54;evalKnownDf;1;0;0;0
54;write;1;1.9642e-05;1.9642e-05;1.9642e-05
54;trace;1;0;0;0
54;calc_total;1;4.6474;4.6474;4.6474
3;compErr;1;1.613e-06;1.613e-06;1.613e-06
3;init;1;0.066249;0.066249;0.066249
3;update;1;1.37534;1.37534;1.37534
3;sync;1;3.06114;3.06114;3.06114
3;evalKnownDf;1;0;0;0
3;write;1;1.614e-05;1.614e-05;1.614e-05
3;trace;1;0;0;0
3;calc_total;1;4.43648;4.43648;4.43648
204;compErr;1;2.295e-06;2.295e-06;2.295e-06
204;init;1;0.0678281;0.0678281;0.0678281
204;update;1;1.36689;1.36689;1.36689
204;sync;1;1.10481;1.10481;1.10481
204;evalKnownDf;1;0;0;0
204;write;1;2.4121e-05;2.4121e-05;2.4121e-05
204;trace;1;0;0;0
204;calc_total;1;2.47169;2.47169;2.47169
279;compErr;1;1.778e-06;1.778e-06;1.778e-06
279;init;1;0.0666132;0.0666132;0.0666132
279;update;1;1.3608;1.3608;1.3608
279;sync;1;0.588983;0.588983;0.588983
279;evalKnownDf;1;0;0;0
279;write;1;2.5229e-05;2.5229e-05;2.5229e-05
279;trace;1;0;0;0
279;calc_total;1;1.94979;1.94979;1.94979
422;compErr;1;1.584e-06;1.584e-06;1.584e-06
422;init;1;0.0674229;0.0674229;0.0674229
422;update;1;1.36323;1.36323;1.36323
422;sync;1;1.0196;1.0196;1.0196
422;evalKnownDf;1;0;0;0
422;write;1;1.8955e-05;1.8955e-05;1.8955e-05
422;trace;1;0;0;0
422;calc_total;1;2.38283;2.38283;2.38283
312;compErr;1;2.031e-06;2.031e-06;2.031e-06
312;init;1;0.0660686;0.0660686;0.0660686
312;update;1;1.35879;1.35879;1.35879
312;sync;1;0.741111;0.741111;0.741111
312;evalKnownDf;1;0;0;0
312;write;1;1.9502e-05;1.9502e-05;1.9502e-05
312;trace;1;0;0;0
312;calc_total;1;2.0999;2.0999;2.0999
534;compErr;1;1.759e-06;1.759e-06;1.759e-06
534;init;1;0.0664672;0.0664672;0.0664672
534;update;1;1.37464;1.37464;1.37464
534;sync;1;0.452121;0.452121;0.452121
534;evalKnownDf;1;0;0;0
55;compErr;1;2.23e-06;2.23e-06;2.23e-06
55;init;1;0.0673288;0.0673288;0.0673288
55;update;1;1.3751;1.3751;1.3751
55;sync;1;2.05039;2.05039;2.05039
55;evalKnownDf;1;0;0;0
55;write;1;1.9726e-05;1.9726e-05;1.9726e-05
55;trace;1;0;0;0
55;calc_total;1;3.42549;3.42549;3.42549
11;compErr;1;1.584e-06;1.584e-06;1.584e-06
11;init;1;0.0675531;0.0675531;0.0675531
11;update;1;1.3761;1.3761;1.3761
11;sync;1;0.509453;0.509453;0.509453
11;evalKnownDf;1;0;0;0
11;write;1;2.0979e-05;2.0979e-05;2.0979e-05
11;trace;1;0;0;0
11;calc_total;1;1.88555;1.88555;1.88555
205;compErr;1;1.305e-06;1.305e-06;1.305e-06
205;init;1;0.0665962;0.0665962;0.0665962
205;update;1;1.36852;1.36852;1.36852
205;sync;1;2.37844;2.37844;2.37844
205;evalKnownDf;1;0;0;0
205;write;1;1.9155e-05;1.9155e-05;1.9155e-05
205;trace;1;0;0;0
205;calc_total;1;3.74696;3.74696;3.74696
280;compErr;1;2.097e-06;2.097e-06;2.097e-06
280;init;1;0.0668583;0.0668583;0.0668583
280;update;1;1.36628;1.36628;1.36628
280;sync;1;0.386447;0.386447;0.386447
280;evalKnownDf;1;0;0;0
280;write;1;1.9628e-05;1.9628e-05;1.9628e-05
280;trace;1;0;0;0
280;calc_total;1;1.75272;1.75272;1.75272
423;compErr;1;2.533e-06;2.533e-06;2.533e-06
423;init;1;0.0673321;0.0673321;0.0673321
423;update;1;1.36452;1.36452;1.36452
423;sync;1;2.01467;2.01467;2.01467
423;evalKnownDf;1;0;0;0
423;write;1;1.9769e-05;1.9769e-05;1.9769e-05
423;trace;1;0;0;0
423;calc_total;1;3.37919;3.37919;3.37919
313;compErr;1;1.208e-06;1.208e-06;1.208e-06
313;init;1;0.0660925;0.0660925;0.0660925
313;update;1;1.37137;1.37137;1.37137
313;sync;1;2.2126;2.2126;2.2126
313;evalKnownDf;1;0;0;0
313;write;1;2.0376e-05;2.0376e-05;2.0376e-05
313;trace;1;0;0;0
313;calc_total;1;3.58397;3.58397;3.58397
534;write;1;1.7096e-05;1.7096e-05;1.7096e-05
534;trace;1;0;0;0
534;calc_total;1;1.82676;1.82676;1.82676
56;compErr;1;1.453e-06;1.453e-06;1.453e-06
56;init;1;0.0664088;0.0664088;0.0664088
56;update;1;1.36136;1.36136;1.36136
56;sync;1;2.23018;2.23018;2.23018
56;evalKnownDf;1;0;0;0
56;write;1;1.846e-05;1.846e-05;1.846e-05
56;trace;1;0;0;0
56;calc_total;1;3.59153;3.59153;3.59153
12;compErr;1;2.257e-06;2.257e-06;2.257e-06
12;init;1;0.0664096;0.0664096;0.0664096
12;update;1;1.3641;1.3641;1.3641
12;sync;1;0.299886;0.299886;0.299886
12;evalKnownDf;1;0;0;0
12;write;1;1.9595e-05;1.9595e-05;1.9595e-05
12;trace;1;0;0;0
12;calc_total;1;1.66399;1.66399;1.66399
206;compErr;1;1.151e-06;1.151e-06;1.151e-06
206;init;1;0.0666127;0.0666127;0.0666127
206;update;1;1.36968;1.36968;1.36968
206;sync;1;1.13271;1.13271;1.13271
206;evalKnownDf;1;0;0;0
206;write;1;1.7295e-05;1.7295e-05;1.7295e-05
206;trace;1;0;0;0
206;calc_total;1;2.50239;2.50239;2.50239
281;compErr;1;1.464e-06;1.464e-06;1.464e-06
281;init;1;0.0667451;0.0667451;0.0667451
281;update;1;1.37891;1.37891;1.37891
281;sync;1;0.486583;0.486583;0.486583
281;evalKnownDf;1;0;0;0
281;write;1;2.0468e-05;2.0468e-05;2.0468e-05
281;trace;1;0;0;0
281;calc_total;1;1.86549;1.86549;1.86549
424;compErr;1;1.623e-06;1.623e-06;1.623e-06
424;init;1;0.0663143;0.0663143;0.0663143
424;update;1;1.37344;1.37344;1.37344
424;sync;1;0.636741;0.636741;0.636741
424;evalKnownDf;1;0;0;0
424;write;1;1.814e-05;1.814e-05;1.814e-05
424;trace;1;0;0;0
424;calc_total;1;2.01018;2.01018;2.01018
314;compErr;1;1.61e-06;1.61e-06;1.61e-06
314;init;1;0.0662918;0.0662918;0.0662918
314;update;1;1.37134;1.37134;1.37134
314;sync;1;1.10453;1.10453;1.10453
314;evalKnownDf;1;0;0;0
314;write;1;1.9793e-05;1.9793e-05;1.9793e-05
314;trace;1;0;0;0
314;calc_total;1;2.47587;2.47587;2.47587
535;compErr;1;1.327e-06;1.327e-06;1.327e-06
535;init;1;0.0666769;0.0666769;0.0666769
535;update;1;1.37601;1.37601;1.37601
535;sync;1;1.18924;1.18924;1.18924
535;evalKnownDf;1;0;0;0
535;write;1;1.6856e-05;1.6856e-05;1.6856e-05
57;compErr;1;1.544e-06;1.544e-06;1.544e-06
57;init;1;0.0664371;0.0664371;0.0664371
57;update;1;1.37943;1.37943;1.37943
57;sync;1;2.53127;2.53127;2.53127
57;evalKnownDf;1;0;0;0
57;write;1;1.7906e-05;1.7906e-05;1.7906e-05
57;trace;1;0;0;0
57;calc_total;1;3.9107;3.9107;3.9107
13;compErr;1;1.496e-06;1.496e-06;1.496e-06
13;init;1;0.0680333;0.0680333;0.0680333
13;update;1;1.38723;1.38723;1.38723
13;sync;1;0.0139025;0.0139025;0.0139025
13;evalKnownDf;1;0;0;0
13;write;1;1.7863e-05;1.7863e-05;1.7863e-05
13;trace;1;0;0;0
13;calc_total;1;1.40113;1.40113;1.40113
207;compErr;1;1.268e-06;1.268e-06;1.268e-06
207;init;1;0.0667211;0.0667211;0.0667211
207;update;1;1.36654;1.36654;1.36654
207;sync;1;1.16915;1.16915;1.16915
207;evalKnownDf;1;0;0;0
207;write;1;1.872e-05;1.872e-05;1.872e-05
207;trace;1;0;0;0
207;calc_total;1;2.53569;2.53569;2.53569
282;compErr;1;9.72e-07;9.72e-07;9.72e-07
282;init;1;0.0666301;0.0666301;0.0666301
282;update;1;1.37615;1.37615;1.37615
282;sync;1;1.08701;1.08701;1.08701
282;evalKnownDf;1;0;0;0
282;write;1;1.6361e-05;1.6361e-05;1.6361e-05
282;trace;1;0;0;0
282;calc_total;1;2.46316;2.46316;2.46316
425;compErr;1;1.399e-06;1.399e-06;1.399e-06
425;init;1;0.0665864;0.0665864;0.0665864
425;update;1;1.37549;1.37549;1.37549
425;sync;1;1.14464;1.14464;1.14464
425;evalKnownDf;1;0;0;0
425;write;1;1.7577e-05;1.7577e-05;1.7577e-05
425;trace;1;0;0;0
425;calc_total;1;2.52013;2.52013;2.52013
315;compErr;1;1.46e-06;1.46e-06;1.46e-06
315;init;1;0.0666446;0.0666446;0.0666446
315;update;1;1.35886;1.35886;1.35886
315;sync;1;0.441699;0.441699;0.441699
315;evalKnownDf;1;0;0;0
315;write;1;1.927e-05;1.927e-05;1.927e-05
315;trace;1;0;0;0
315;calc_total;1;1.80056;1.80056;1.80056
535;trace;1;0;0;0
535;calc_total;1;2.56524;2.56524;2.56524
58;compErr;1;1.189e-06;1.189e-06;1.189e-06
58;init;1;0.0662854;0.0662854;0.0662854
58;update;1;1.36406;1.36406;1.36406
58;sync;1;2.10535;2.10535;2.10535
58;evalKnownDf;1;0;0;0
58;write;1;2.0611e-05;2.0611e-05;2.0611e-05
58;trace;1;0;0;0
58;calc_total;1;3.46941;3.46941;3.46941
14;compErr;1;2.104e-06;2.104e-06;2.104e-06
14;init;1;0.0678515;0.0678515;0.0678515
14;update;1;1.37778;1.37778;1.37778
14;sync;1;0.0770302;0.0770302;0.0770302
14;evalKnownDf;1;0;0;0
14;write;1;1.6146e-05;1.6146e-05;1.6146e-05
14;trace;1;0;0;0
14;calc_total;1;1.45481;1.45481;1.45481
211;compErr;1;1.384e-06;1.384e-06;1.384e-06
211;init;1;0.0666484;0.0666484;0.0666484
211;update;1;1.37922;1.37922;1.37922
211;sync;1;0.98976;0.98976;0.98976
211;evalKnownDf;1;0;0;0
211;write;1;1.8471e-05;1.8471e-05;1.8471e-05
211;trace;1;0;0;0
[truncated: 331,538 more chars]
