# Supplementary material for: A Halo abstraction for distributed n-dimensional structured grids within the C++ PGAS library DASH
Source: PeerJ Comput Sci. 2023 Feb 3;9:e1203. doi: 10.7717/peerj-cs.1203 (PMC10280232; doi:10.7717/peerj-cs.1203)
Supplement: Supplemental Information 4 [file peerj-cs-09-1203-s004.gz › raw_dash_scafes/res_2d_sc/strong/scafes_heat2d_n4_c24_45000_28658289.out]

SCAFES
REMARK: No time step width tau was specified.
 Set tau=1.0 and proceeded. 

Energy start: 2400
Energy end  : 2358.97
# unit_id;function_name;num_calls;avg_runtime;min_runtime;max_runtime
0;compErr;1;1.918e-06;1.918e-06;1.918e-06
0;init;1;0.559105;0.559105;0.559105
0;update;1;11.5537;11.5537;11.5537
0;sync;1;0.0263645;0.0263645;0.0263645
0;evalKnownDf;1;0;0;0
0;write;1;1.8966e-05;1.8966e-05;1.8966e-05
0;trace;1;0;0;0
0;calc_total;1;11.5801;11.5801;11.5801
89;compErr;1;2.118e-06;2.118e-06;2.118e-06
89;init;1;0.534712;0.534712;0.534712
89;update;1;11.4171;11.4171;11.4171
89;sync;1;1.80456;1.80456;1.80456
89;evalKnownDf;1;0;0;0
89;write;1;2.3278e-05;2.3278e-05;2.3278e-05
89;trace;1;0;0;0
89;calc_total;1;13.2217;13.2217;13.2217
26;compErr;1;1.612e-06;1.612e-06;1.612e-06
26;init;1;0.541877;0.541877;0.541877
26;update;1;11.5805;11.5805;11.5805
26;sync;1;1.57689;1.57689;1.57689
26;evalKnownDf;1;0;0;0
26;write;1;1.6911e-05;1.6911e-05;1.6911e-05
26;trace;1;0;0;0
26;calc_total;1;13.1573;13.1573;13.1573
1;compErr;1;1.869e-06;1.869e-06;1.869e-06
1;init;1;0.558457;0.558457;0.558457
1;update;1;11.5367;11.5367;11.5367
1;sync;1;0.0555687;0.0555687;0.0555687
1;evalKnownDf;1;0;0;0
1;write;1;2.3106e-05;2.3106e-05;2.3106e-05
1;trace;1;0;0;0
1;calc_total;1;11.5923;11.5923;11.5923
48;compErr;1;9.24e-07;9.24e-07;9.24e-07
48;init;1;0.548176;0.548176;0.548176
48;update;1;11.4749;11.4749;11.4749
48;sync;1;0.193234;0.193234;0.193234
48;evalKnownDf;1;0;0;0
48;write;1;1.6716e-05;1.6716e-05;1.6716e-05
48;trace;1;0;0;0
48;calc_total;1;11.6682;11.6682;11.6682
57;compErr;1;1.287e-06;1.287e-06;1.287e-06
57;init;1;0.542329;0.542329;0.542329
57;update;1;11.4741;11.4741;11.4741
57;sync;1;1.59395;1.59395;1.59395
57;evalKnownDf;1;0;0;0
57;write;1;1.9931e-05;1.9931e-05;1.9931e-05
57;trace;1;0;0;0
57;calc_total;1;13.0681;13.0681;13.0681
58;compErr;1;1.701e-06;1.701e-06;1.701e-06
58;init;1;0.541069;0.541069;0.541069
58;update;1;11.578;11.578;11.578
58;sync;1;0.827263;0.827263;0.827263
58;evalKnownDf;1;0;0;0
58;write;1;1.6858e-05;1.6858e-05;1.6858e-05
58;trace;1;0;0;0
58;calc_total;1;12.4052;12.4052;12.4052
27;compErr;1;1.229e-06;1.229e-06;1.229e-06
27;init;1;0.541371;0.541371;0.541371
27;update;1;11.5759;11.5759;11.5759
27;sync;1;1.39962;1.39962;1.39962
27;evalKnownDf;1;0;0;0
27;write;1;1.8868e-05;1.8868e-05;1.8868e-05
27;trace;1;0;0;0
27;calc_total;1;12.9755;12.9755;12.9755
59;compErr;1;1.586e-06;1.586e-06;1.586e-06
59;init;1;0.547585;0.547585;0.547585
59;update;1;11.5229;11.5229;11.5229
59;sync;1;1.17737;1.17737;1.17737
59;evalKnownDf;1;0;0;0
59;write;1;1.8829e-05;1.8829e-05;1.8829e-05
59;trace;1;0;0;0
59;calc_total;1;12.7002;12.7002;12.7002
32;compErr;1;1.716e-06;1.716e-06;1.716e-06
32;init;1;0.541293;0.541293;0.541293
32;update;1;11.6142;11.6142;11.6142
32;sync;1;0.159989;0.159989;0.159989
32;evalKnownDf;1;0;0;0
32;write;1;1.8769e-05;1.8769e-05;1.8769e-05
32;trace;1;0;0;0
32;calc_total;1;11.7742;11.7742;11.7742
0;total;1;29.7634;29.7634;29.7634
60;compErr;1;1.364e-06;1.364e-06;1.364e-06
60;init;1;0.539374;0.539374;0.539374
60;update;1;11.627;11.627;11.627
60;sync;1;0.256032;0.256032;0.256032
60;evalKnownDf;1;0;0;0
60;write;1;1.8519e-05;1.8519e-05;1.8519e-05
60;trace;1;0;0;0
60;calc_total;1;11.883;11.883;11.883
28;compErr;1;1.015e-06;1.015e-06;1.015e-06
28;init;1;0.539608;0.539608;0.539608
28;update;1;11.4735;11.4735;11.4735
28;sync;1;0.801772;0.801772;0.801772
28;evalKnownDf;1;0;0;0
28;write;1;2.1435e-05;2.1435e-05;2.1435e-05
28;trace;1;0;0;0
28;calc_total;1;12.2753;12.2753;12.2753
0;total;1;29.7633;29.7633;29.7633
61;compErr;1;1.891e-06;1.891e-06;1.891e-06
61;init;1;0.538909;0.538909;0.538909
61;update;1;11.4772;11.4772;11.4772
61;sync;1;1.02069;1.02069;1.02069
61;evalKnownDf;1;0;0;0
61;write;1;2.1282e-05;2.1282e-05;2.1282e-05
61;trace;1;0;0;0
61;calc_total;1;12.4979;12.4979;12.4979
90;compErr;1;1.125e-06;1.125e-06;1.125e-06
90;init;1;0.535051;0.535051;0.535051
90;update;1;11.4233;11.4233;11.4233
90;sync;1;7.51435;7.51435;7.51435
90;evalKnownDf;1;0;0;0
90;write;1;1.8245e-05;1.8245e-05;1.8245e-05
90;trace;1;0;0;0
90;calc_total;1;18.9377;18.9377;18.9377
29;compErr;1;1.693e-06;1.693e-06;1.693e-06
29;init;1;0.538665;0.538665;0.538665
29;update;1;11.5809;11.5809;11.5809
29;sync;1;1.04309;1.04309;1.04309
29;evalKnownDf;1;0;0;0
29;write;1;1.6802e-05;1.6802e-05;1.6802e-05
29;trace;1;0;0;0
29;calc_total;1;12.624;12.624;12.624
2;compErr;1;3.645e-06;3.645e-06;3.645e-06
2;init;1;0.560122;0.560122;0.560122
2;update;1;11.5496;11.5496;11.5496
2;sync;1;0.0428837;0.0428837;0.0428837
2;evalKnownDf;1;0;0;0
2;write;1;2.7474e-05;2.7474e-05;2.7474e-05
2;trace;1;0;0;0
2;calc_total;1;11.5925;11.5925;11.5925
0;total;1;29.7633;29.7633;29.7633
62;compErr;1;1.168e-06;1.168e-06;1.168e-06
62;init;1;0.539121;0.539121;0.539121
62;update;1;11.5751;11.5751;11.5751
62;sync;1;0.416152;0.416152;0.416152
62;evalKnownDf;1;0;0;0
62;write;1;2.2888e-05;2.2888e-05;2.2888e-05
62;trace;1;0;0;0
62;calc_total;1;11.9913;11.9913;11.9913
91;compErr;1;1.298e-06;1.298e-06;1.298e-06
91;init;1;0.535772;0.535772;0.535772
91;update;1;11.6307;11.6307;11.6307
91;sync;1;1.60053;1.60053;1.60053
91;evalKnownDf;1;0;0;0
91;write;1;1.6296e-05;1.6296e-05;1.6296e-05
91;trace;1;0;0;0
91;calc_total;1;13.2312;13.2312;13.2312
30;compErr;1;1.599e-06;1.599e-06;1.599e-06
30;init;1;0.549857;0.549857;0.549857
30;update;1;11.6055;11.6055;11.6055
30;sync;1;1.46479;1.46479;1.46479
30;evalKnownDf;1;0;0;0
30;write;1;1.6541e-05;1.6541e-05;1.6541e-05
30;trace;1;0;0;0
30;calc_total;1;13.0703;13.0703;13.0703
3;compErr;1;3.985e-06;3.985e-06;3.985e-06
3;init;1;0.560382;0.560382;0.560382
3;update;1;11.4452;11.4452;11.4452
3;sync;1;0.155384;0.155384;0.155384
3;evalKnownDf;1;0;0;0
3;write;1;3.0095e-05;3.0095e-05;3.0095e-05
3;trace;1;0;0;0
3;calc_total;1;11.6006;11.6006;11.6006
0;total;1;29.7634;29.7634;29.7634
63;compErr;1;1.848e-06;1.848e-06;1.848e-06
63;init;1;0.536124;0.536124;0.536124
63;update;1;11.6278;11.6278;11.6278
63;sync;1;1.54932;1.54932;1.54932
63;evalKnownDf;1;0;0;0
63;write;1;1.869e-05;1.869e-05;1.869e-05
63;trace;1;0;0;0
63;calc_total;1;13.1771;13.1771;13.1771
92;compErr;1;1.545e-06;1.545e-06;1.545e-06
92;init;1;0.546916;0.546916;0.546916
92;update;1;11.6271;11.6271;11.6271
92;sync;1;0.0133555;0.0133555;0.0133555
92;evalKnownDf;1;0;0;0
92;write;1;1.5883e-05;1.5883e-05;1.5883e-05
92;trace;1;0;0;0
92;calc_total;1;11.6404;11.6404;11.6404
25;compErr;1;2.081e-06;2.081e-06;2.081e-06
25;init;1;0.541737;0.541737;0.541737
25;update;1;11.5217;11.5217;11.5217
25;sync;1;1.36802;1.36802;1.36802
4;compErr;1;1.559e-06;1.559e-06;1.559e-06
4;init;1;0.554737;0.554737;0.554737
4;update;1;11.4398;11.4398;11.4398
4;sync;1;0.167096;0.167096;0.167096
4;evalKnownDf;1;0;0;0
4;write;1;2.2249e-05;2.2249e-05;2.2249e-05
4;trace;1;0;0;0
4;calc_total;1;11.6069;11.6069;11.6069
0;total;1;29.7634;29.7634;29.7634
64;compErr;1;1.554e-06;1.554e-06;1.554e-06
64;init;1;0.534043;0.534043;0.534043
64;update;1;11.448;11.448;11.448
64;sync;1;7.29443;7.29443;7.29443
64;evalKnownDf;1;0;0;0
64;write;1;1.7994e-05;1.7994e-05;1.7994e-05
64;trace;1;0;0;0
64;calc_total;1;18.7424;18.7424;18.7424
93;compErr;1;2.038e-06;2.038e-06;2.038e-06
93;init;1;0.541314;0.541314;0.541314
93;update;1;11.5127;11.5127;11.5127
93;sync;1;1.00498;1.00498;1.00498
93;evalKnownDf;1;0;0;0
93;write;1;1.9914e-05;1.9914e-05;1.9914e-05
93;trace;1;0;0;0
93;calc_total;1;12.5176;12.5176;12.5176
25;evalKnownDf;1;0;0;0
25;write;1;1.9488e-05;1.9488e-05;1.9488e-05
25;trace;1;0;0;0
25;calc_total;1;12.8897;12.8897;12.8897
5;compErr;1;1.511e-06;1.511e-06;1.511e-06
5;init;1;0.558032;0.558032;0.558032
5;update;1;11.517;11.517;11.517
5;sync;1;0.0737108;0.0737108;0.0737108
5;evalKnownDf;1;0;0;0
5;write;1;2.0742e-05;2.0742e-05;2.0742e-05
5;trace;1;0;0;0
5;calc_total;1;11.5907;11.5907;11.5907
0;total;1;29.7632;29.7632;29.7632
65;compErr;1;2.38e-06;2.38e-06;2.38e-06
65;init;1;0.539853;0.539853;0.539853
65;update;1;11.4527;11.4527;11.4527
65;sync;1;1.22767;1.22767;1.22767
65;evalKnownDf;1;0;0;0
65;write;1;2.8737e-05;2.8737e-05;2.8737e-05
65;trace;1;0;0;0
65;calc_total;1;12.6804;12.6804;12.6804
94;compErr;1;1.682e-06;1.682e-06;1.682e-06
94;init;1;0.53911;0.53911;0.53911
94;update;1;11.603;11.603;11.603
94;sync;1;0.0378657;0.0378657;0.0378657
94;evalKnownDf;1;0;0;0
94;write;1;1.7847e-05;1.7847e-05;1.7847e-05
94;trace;1;0;0;0
94;calc_total;1;11.6408;11.6408;11.6408
31;compErr;1;1.945e-06;1.945e-06;1.945e-06
31;init;1;0.540203;0.540203;0.540203
31;update;1;11.4838;11.4838;11.4838
31;sync;1;1.01987;1.01987;1.01987
31;evalKnownDf;1;0;0;0
6;compErr;1;6.62e-07;6.62e-07;6.62e-07
6;init;1;0.558032;0.558032;0.558032
6;update;1;11.4365;11.4365;11.4365
6;sync;1;0.158051;0.158051;0.158051
6;evalKnownDf;1;0;0;0
6;write;1;1.8491e-05;1.8491e-05;1.8491e-05
6;trace;1;0;0;0
6;calc_total;1;11.5945;11.5945;11.5945
0;total;1;29.7634;29.7634;29.7634
66;compErr;1;1.539e-06;1.539e-06;1.539e-06
66;init;1;0.533511;0.533511;0.533511
66;update;1;11.485;11.485;11.485
66;sync;1;7.69249;7.69249;7.69249
66;evalKnownDf;1;0;0;0
66;write;1;1.9689e-05;1.9689e-05;1.9689e-05
66;trace;1;0;0;0
66;calc_total;1;19.1775;19.1775;19.1775
95;compErr;1;1.672e-06;1.672e-06;1.672e-06
95;init;1;0.538589;0.538589;0.538589
95;update;1;11.5875;11.5875;11.5875
95;sync;1;0.436318;0.436318;0.436318
95;evalKnownDf;1;0;0;0
95;write;1;2.0811e-05;2.0811e-05;2.0811e-05
95;trace;1;0;0;0
95;calc_total;1;12.0238;12.0238;12.0238
31;write;1;2.5312e-05;2.5312e-05;2.5312e-05
31;trace;1;0;0;0
31;calc_total;1;12.5037;12.5037;12.5037
7;compErr;1;2.088e-06;2.088e-06;2.088e-06
7;init;1;0.559137;0.559137;0.559137
7;update;1;11.4234;11.4234;11.4234
7;sync;1;0.162793;0.162793;0.162793
7;evalKnownDf;1;0;0;0
7;write;1;3.0349e-05;3.0349e-05;3.0349e-05
7;trace;1;0;0;0
7;calc_total;1;11.5862;11.5862;11.5862
0;total;1;29.7634;29.7634;29.7634
68;compErr;1;1.493e-06;1.493e-06;1.493e-06
68;init;1;0.541215;0.541215;0.541215
68;update;1;11.5214;11.5214;11.5214
68;sync;1;0.213163;0.213163;0.213163
68;evalKnownDf;1;0;0;0
68;write;1;1.6231e-05;1.6231e-05;1.6231e-05
68;trace;1;0;0;0
68;calc_total;1;11.7345;11.7345;11.7345
72;compErr;1;2.497e-06;2.497e-06;2.497e-06
72;init;1;0.54907;0.54907;0.54907
72;update;1;11.4362;11.4362;11.4362
72;sync;1;0.335898;0.335898;0.335898
72;evalKnownDf;1;0;0;0
72;write;1;2.2897e-05;2.2897e-05;2.2897e-05
72;trace;1;0;0;0
72;calc_total;1;11.7721;11.7721;11.7721
0;total;1;29.6823;29.6823;29.6823
33;compErr;1;1.793e-06;1.793e-06;1.793e-06
33;init;1;0.540959;0.540959;0.540959
33;update;1;11.4929;11.4929;11.4929
33;sync;1;1.33263;1.33263;1.33263
33;evalKnownDf;1;0;0;0
8;compErr;1;1.927e-06;1.927e-06;1.927e-06
8;init;1;0.56045;0.56045;0.56045
8;update;1;11.4123;11.4123;11.4123
8;sync;1;0.164057;0.164057;0.164057
8;evalKnownDf;1;0;0;0
8;write;1;2.2083e-05;2.2083e-05;2.2083e-05
8;trace;1;0;0;0
8;calc_total;1;11.5763;11.5763;11.5763
0;total;1;29.7634;29.7634;29.7634
69;compErr;1;2.698e-06;2.698e-06;2.698e-06
69;init;1;0.536681;0.536681;0.536681
69;update;1;11.567;11.567;11.567
69;sync;1;0.326586;0.326586;0.326586
69;evalKnownDf;1;0;0;0
73;compErr;1;2.611e-06;2.611e-06;2.611e-06
73;init;1;0.537004;0.537004;0.537004
73;update;1;11.5065;11.5065;11.5065
73;sync;1;8.34704;8.34704;8.34704
73;evalKnownDf;1;0;0;0
73;write;1;2.6189e-05;2.6189e-05;2.6189e-05
73;trace;1;0;0;0
73;calc_total;1;19.8535;19.8535;19.8535
0;total;1;29.6823;29.6823;29.6823
33;write;1;1.8856e-05;1.8856e-05;1.8856e-05
33;trace;1;0;0;0
33;calc_total;1;12.8255;12.8255;12.8255
9;compErr;1;1.514e-06;1.514e-06;1.514e-06
9;init;1;0.560712;0.560712;0.560712
9;update;1;11.4349;11.4349;11.4349
9;sync;1;0.160656;0.160656;0.160656
9;evalKnownDf;1;0;0;0
9;write;1;1.9774e-05;1.9774e-05;1.9774e-05
9;trace;1;0;0;0
9;calc_total;1;11.5956;11.5956;11.5956
0;total;1;29.7632;29.7632;29.7632
69;write;1;2.6016e-05;2.6016e-05;2.6016e-05
69;trace;1;0;0;0
69;calc_total;1;11.8936;11.8936;11.8936
74;compErr;1;2.602e-06;2.602e-06;2.602e-06
74;init;1;0.537704;0.537704;0.537704
74;update;1;11.5112;11.5112;11.5112
74;sync;1;8.35213;8.35213;8.35213
74;evalKnownDf;1;0;0;0
74;write;1;2.1944e-05;2.1944e-05;2.1944e-05
74;trace;1;0;0;0
74;calc_total;1;19.8633;19.8633;19.8633
0;total;1;29.6824;29.6824;29.6824
40;compErr;1;1.682e-06;1.682e-06;1.682e-06
40;init;1;0.545225;0.545225;0.545225
40;update;1;11.4964;11.4964;11.4964
40;sync;1;1.35008;1.35008;1.35008
40;evalKnownDf;1;0;0;0
40;write;1;2.0064e-05;2.0064e-05;2.0064e-05
40;trace;1;0;0;0
40;calc_total;1;12.8465;12.8465;12.8465
10;compErr;1;1.172e-06;1.172e-06;1.172e-06
10;init;1;0.559136;0.559136;0.559136
10;update;1;11.5214;11.5214;11.5214
10;sync;1;0.0762073;0.0762073;0.0762073
10;evalKnownDf;1;0;0;0
10;write;1;1.702e-05;1.702e-05;1.702e-05
10;trace;1;0;0;0
10;calc_total;1;11.5976;11.5976;11.5976
0;total;1;29.7634;29.7634;29.7634
49;compErr;1;2.356e-06;2.356e-06;2.356e-06
49;init;1;0.53671;0.53671;0.53671
49;update;1;11.4534;11.4534;11.4534
49;sync;1;8.35754;8.35754;8.35754
49;evalKnownDf;1;0;0;0
75;compErr;1;1.825e-06;1.825e-06;1.825e-06
75;init;1;0.540644;0.540644;0.540644
75;update;1;11.5065;11.5065;11.5065
75;sync;1;1.21655;1.21655;1.21655
75;evalKnownDf;1;0;0;0
75;write;1;2.124e-05;2.124e-05;2.124e-05
75;trace;1;0;0;0
75;calc_total;1;12.7231;12.7231;12.7231
0;total;1;29.6826;29.6826;29.6826
41;compErr;1;1.828e-06;1.828e-06;1.828e-06
41;init;1;0.540625;0.540625;0.540625
41;update;1;11.6141;11.6141;11.6141
41;sync;1;0.206604;0.206604;0.206604
41;evalKnownDf;1;0;0;0
41;write;1;2.0992e-05;2.0992e-05;2.0992e-05
41;trace;1;0;0;0
41;calc_total;1;11.8207;11.8207;11.8207
11;compErr;1;1.758e-06;1.758e-06;1.758e-06
11;init;1;0.563644;0.563644;0.563644
11;update;1;11.5861;11.5861;11.5861
11;sync;1;0.0104965;0.0104965;0.0104965
11;evalKnownDf;1;0;0;0
11;write;1;2.0312e-05;2.0312e-05;2.0312e-05
11;trace;1;0;0;0
11;calc_total;1;11.5966;11.5966;11.5966
0;total;1;29.7634;29.7634;29.7634
49;write;1;2.2111e-05;2.2111e-05;2.2111e-05
49;trace;1;0;0;0
49;calc_total;1;19.8109;19.8109;19.8109
76;compErr;1;1.99e-06;1.99e-06;1.99e-06
76;init;1;0.53987;0.53987;0.53987
76;update;1;11.4712;11.4712;11.4712
76;sync;1;0.937958;0.937958;0.937958
76;evalKnownDf;1;0;0;0
76;write;1;2.774e-05;2.774e-05;2.774e-05
76;trace;1;0;0;0
76;calc_total;1;12.4092;12.4092;12.4092
0;total;1;29.6821;29.6821;29.6821
42;compErr;1;1.605e-06;1.605e-06;1.605e-06
42;init;1;0.545799;0.545799;0.545799
42;update;1;11.5269;11.5269;11.5269
42;sync;1;1.35717;1.35717;1.35717
42;evalKnownDf;1;0;0;0
42;write;1;1.9824e-05;1.9824e-05;1.9824e-05
42;trace;1;0;0;0
42;calc_total;1;12.884;12.884;12.884
12;compErr;1;1.364e-06;1.364e-06;1.364e-06
12;init;1;0.552068;0.552068;0.552068
12;update;1;11.4317;11.4317;11.4317
12;sync;1;0.214652;0.214652;0.214652
12;evalKnownDf;1;0;0;0
12;write;1;1.9246e-05;1.9246e-05;1.9246e-05
12;trace;1;0;0;0
12;calc_total;1;11.6464;11.6464;11.6464
0;total;1;29.7632;29.7632;29.7632
0;total;1;29.6831;29.6831;29.6831
77;compErr;1;1.305e-06;1.305e-06;1.305e-06
77;init;1;0.539004;0.539004;0.539004
77;update;1;11.3837;11.3837;11.3837
77;sync;1;1.39435;1.39435;1.39435
77;evalKnownDf;1;0;0;0
77;write;1;2.1077e-05;2.1077e-05;2.1077e-05
77;trace;1;0;0;0
77;calc_total;1;12.778;12.778;12.778
0;total;1;29.6826;29.6826;29.6826
43;compErr;1;1.93e-06;1.93e-06;1.93e-06
43;init;1;0.536385;0.536385;0.536385
43;update;1;11.4913;11.4913;11.4913
43;sync;1;8.51365;8.51365;8.51365
43;evalKnownDf;1;0;0;0
43;write;1;2.49e-05;2.49e-05;2.49e-05
43;trace;1;0;0;0
43;calc_total;1;20.0049;20.0049;20.0049
13;compErr;1;1.497e-06;1.497e-06;1.497e-06
13;init;1;0.551503;0.551503;0.551503
13;update;1;11.4489;11.4489;11.4489
13;sync;1;0.180367;0.180367;0.180367
13;evalKnownDf;1;0;0;0
13;write;1;2.1571e-05;2.1571e-05;2.1571e-05
13;trace;1;0;0;0
13;calc_total;1;11.6293;11.6293;11.6293
0;total;1;29.7631;29.7631;29.7631
0;total;1;29.6831;29.6831;29.6831
78;compErr;1;1.445e-06;1.445e-06;1.445e-06
78;init;1;0.538138;0.538138;0.538138
78;update;1;11.3699;11.3699;11.3699
78;sync;1;1.2596;1.2596;1.2596
78;evalKnownDf;1;0;0;0
78;write;1;2.0926e-05;2.0926e-05;2.0926e-05
78;trace;1;0;0;0
78;calc_total;1;12.6295;12.6295;12.6295
0;total;1;29.682;29.682;29.682
44;compErr;1;2.548e-06;2.548e-06;2.548e-06
44;init;1;0.540605;0.540605;0.540605
44;update;1;11.5662;11.5662;11.5662
44;sync;1;0.607132;0.607132;0.607132
44;evalKnownDf;1;0;0;0
44;write;1;2.1978e-05;2.1978e-05;2.1978e-05
44;trace;1;0;0;0
44;calc_total;1;12.1734;12.1734;12.1734
14;compErr;1;1.087e-06;1.087e-06;1.087e-06
14;init;1;0.552488;0.552488;0.552488
14;update;1;11.5821;11.5821;11.5821
14;sync;1;0.0362661;0.0362661;0.0362661
14;evalKnownDf;1;0;0;0
14;write;1;1.4655e-05;1.4655e-05;1.4655e-05
14;trace;1;0;0;0
14;calc_total;1;11.6184;11.6184;11.6184
0;total;1;29.7631;29.7631;29.7631
50;compErr;1;2.38e-06;2.38e-06;2.38e-06
50;init;1;0.536457;0.536457;0.536457
50;update;1;11.44;11.44;11.44
50;sync;1;8.3976;8.3976;8.3976
50;evalKnownDf;1;0;0;0
50;write;1;1.8849e-05;1.8849e-05;1.8849e-05
50;trace;1;0;0;0
50;calc_total;1;19.8376;19.8376;19.8376
0;total;1;29.6831;29.6831;29.6831
79;compErr;1;2.09e-06;2.09e-06;2.09e-06
79;init;1;0.540788;0.540788;0.540788
79;update;1;11.4295;11.4295;11.4295
79;sync;1;1.26058;1.26058;1.26058
79;evalKnownDf;1;0;0;0
79;write;1;2.0395e-05;2.0395e-05;2.0395e-05
79;trace;1;0;0;0
79;calc_total;1;12.6901;12.6901;12.6901
0;total;1;29.6826;29.6826;29.6826
36;compErr;1;1.059e-06;1.059e-06;1.059e-06
36;init;1;0.538113;0.538113;0.538113
36;update;1;11.51;11.51;11.51
36;sync;1;8.46786;8.46786;8.46786
15;compErr;1;1.623e-06;1.623e-06;1.623e-06
15;init;1;0.53609;0.53609;0.53609
15;update;1;11.4931;11.4931;11.4931
15;sync;1;1.339;1.339;1.339
15;evalKnownDf;1;0;0;0
15;write;1;2.1904e-05;2.1904e-05;2.1904e-05
15;trace;1;0;0;0
15;calc_total;1;12.8321;12.8321;12.8321
0;total;1;29.7632;29.7632;29.7632
51;compErr;1;1.406e-06;1.406e-06;1.406e-06
51;init;1;0.538682;0.538682;0.538682
51;update;1;11.5586;11.5586;11.5586
51;sync;1;1.06147;1.06147;1.06147
51;evalKnownDf;1;0;0;0
51;write;1;1.9464e-05;1.9464e-05;1.9464e-05
51;trace;1;0;0;0
51;calc_total;1;12.6201;12.6201;12.6201
0;total;1;29.6831;29.6831;29.6831
80;compErr;1;1.148e-06;1.148e-06;1.148e-06
80;init;1;0.537089;0.537089;0.537089
80;update;1;11.519;11.519;11.519
80;sync;1;7.06066;7.06066;7.06066
80;evalKnownDf;1;0;0;0
80;write;1;1.787e-05;1.787e-05;1.787e-05
80;trace;1;0;0;0
80;calc_total;1;18.5797;18.5797;18.5797
0;total;1;29.6817;29.6817;29.6817
36;evalKnownDf;1;0;0;0
36;write;1;2.2413e-05;2.2413e-05;2.2413e-05
36;trace;1;0;0;0
36;calc_total;1;19.9779;19.9779;19.9779
16;compErr;1;2.507e-06;2.507e-06;2.507e-06
16;init;1;0.558183;0.558183;0.558183
16;update;1;11.5118;11.5118;11.5118
16;sync;1;0.0999097;0.0999097;0.0999097
16;evalKnownDf;1;0;0;0
16;write;1;2.2524e-05;2.2524e-05;2.2524e-05
16;trace;1;0;0;0
16;calc_total;1;11.6117;11.6117;11.6117
0;total;1;29.7631;29.7631;29.7631
52;compErr;1;1.947e-06;1.947e-06;1.947e-06
52;init;1;0.536276;0.536276;0.536276
52;update;1;11.4589;11.4589;11.4589
52;sync;1;8.28047;8.28047;8.28047
52;evalKnownDf;1;0;0;0
52;write;1;2.0672e-05;2.0672e-05;2.0672e-05
52;trace;1;0;0;0
52;calc_total;1;19.7394;19.7394;19.7394
0;total;1;29.683;29.683;29.683
81;compErr;1;1.948e-06;1.948e-06;1.948e-06
81;init;1;0.548791;0.548791;0.548791
81;update;1;11.4127;11.4127;11.4127
81;sync;1;1.46579;1.46579;1.46579
81;evalKnownDf;1;0;0;0
81;write;1;2.5192e-05;2.5192e-05;2.5192e-05
81;trace;1;0;0;0
81;calc_total;1;12.8785;12.8785;12.8785
0;total;1;29.6821;29.6821;29.6821
24;compErr;1;1.234e-06;1.234e-06;1.234e-06
24;init;1;0.54152;0.54152;0.54152
24;update;1;11.5191;11.5191;11.5191
24;sync;1;1.48883;1.48883;1.48883
24;evalKnownDf;1;0;0;0
24;write;1;1.9233e-05;1.9233e-05;1.9233e-05
24;trace;1;0;0;0
24;calc_total;1;13.0079;13.0079;13.0079
0;total;1;29.7231;29.7231;29.7231
17;compErr;1;2.507e-06;2.507e-06;2.507e-06
17;init;1;0.5544;0.5544;0.5544
17;update;1;11.4407;11.4407;11.4407
17;sync;1;0.189786;0.189786;0.189786
17;evalKnownDf;1;0;0;0
17;write;1;2.3104e-05;2.3104e-05;2.3104e-05
17;trace;1;0;0;0
17;calc_total;1;11.6305;11.6305;11.6305
0;total;1;29.7632;29.7632;29.7632
53;compErr;1;1.684e-06;1.684e-06;1.684e-06
53;init;1;0.538139;0.538139;0.538139
53;update;1;11.427;11.427;11.427
53;sync;1;1.41142;1.41142;1.41142
53;evalKnownDf;1;0;0;0
53;write;1;1.9581e-05;1.9581e-05;1.9581e-05
53;trace;1;0;0;0
53;calc_total;1;12.8384;12.8384;12.8384
0;total;1;29.6831;29.6831;29.6831
82;compErr;1;2.95e-06;2.95e-06;2.95e-06
82;init;1;0.539812;0.539812;0.539812
82;update;1;11.5209;11.5209;11.5209
82;sync;1;1.09594;1.09594;1.09594
82;evalKnownDf;1;0;0;0
82;write;1;2.1669e-05;2.1669e-05;2.1669e-05
82;trace;1;0;0;0
82;calc_total;1;12.6169;12.6169;12.6169
0;total;1;29.6825;29.6825;29.6825
0;total;1;29.7226;29.7226;29.7226
18;compErr;1;1.749e-06;1.749e-06;1.749e-06
18;init;1;0.554265;0.554265;0.554265
18;update;1;11.4013;11.4013;11.4013
18;sync;1;0.245181;0.245181;0.245181
18;evalKnownDf;1;0;0;0
18;write;1;2.3344e-05;2.3344e-05;2.3344e-05
18;trace;1;0;0;0
18;calc_total;1;11.6465;11.6465;11.6465
0;total;1;29.7631;29.7631;29.7631
54;compErr;1;2.049e-06;2.049e-06;2.049e-06
54;init;1;0.537803;0.537803;0.537803
54;update;1;11.5543;11.5543;11.5543
54;sync;1;1.02376;1.02376;1.02376
54;evalKnownDf;1;0;0;0
54;write;1;2.2118e-05;2.2118e-05;2.2118e-05
54;trace;1;0;0;0
54;calc_total;1;12.5781;12.5781;12.5781
0;total;1;29.683;29.683;29.683
83;compErr;1;1.518e-06;1.518e-06;1.518e-06
83;init;1;0.539573;0.539573;0.539573
83;update;1;11.3623;11.3623;11.3623
83;sync;1;1.50734;1.50734;1.50734
83;evalKnownDf;1;0;0;0
83;write;1;2.137e-05;2.137e-05;2.137e-05
83;trace;1;0;0;0
83;calc_total;1;12.8696;12.8696;12.8696
0;total;1;29.6826;29.6826;29.6826
0;total;1;29.7231;29.7231;29.7231
19;compErr;1;2.216e-06;2.216e-06;2.216e-06
19;init;1;0.555542;0.555542;0.555542
19;update;1;11.3883;11.3883;11.3883
19;sync;1;0.265126;0.265126;0.265126
19;evalKnownDf;1;0;0;0
19;write;1;2.3266e-05;2.3266e-05;2.3266e-05
19;trace;1;0;0;0
19;calc_total;1;11.6534;11.6534;11.6534
0;total;1;29.7631;29.7631;29.7631
55;compErr;1;1.842e-06;1.842e-06;1.842e-06
55;init;1;0.53743;0.53743;0.53743
55;update;1;11.4461;11.4461;11.4461
55;sync;1;0.934759;0.934759;0.934759
55;evalKnownDf;1;0;0;0
55;write;1;2.5688e-05;2.5688e-05;2.5688e-05
55;trace;1;0;0;0
55;calc_total;1;12.3809;12.3809;12.3809
0;total;1;29.6831;29.6831;29.6831
0;total;1;29.7226;29.7226;29.7226
20;compErr;1;1.348e-06;1.348e-06;1.348e-06
20;init;1;0.555021;0.555021;0.555021
20;update;1;11.4673;11.4673;11.4673
20;sync;1;0.163342;0.163342;0.163342
20;evalKnownDf;1;0;0;0
20;write;1;2.0417e-05;2.0417e-05;2.0417e-05
20;trace;1;0;0;0
20;calc_total;1;11.6306;11.6306;11.6306
0;total;1;29.7631;29.7631;29.7631
56;compErr;1;1.203e-06;1.203e-06;1.203e-06
56;init;1;0.550029;0.550029;0.550029
56;update;1;11.5858;11.5858;11.5858
56;sync;1;0.0430517;0.0430517;0.0430517
56;evalKnownDf;1;0;0;0
56;write;1;1.6507e-05;1.6507e-05;1.6507e-05
56;trace;1;0;0;0
56;calc_total;1;11.6288;11.6288;11.6288
0;total;1;29.6831;29.6831;29.6831
0;total;1;29.7226;29.7226;29.7226
21;compErr;1;1.233e-06;1.233e-06;1.233e-06
21;init;1;0.555651;0.555651;0.555651
21;update;1;11.5796;11.5796;11.5796
21;sync;1;0.0468713;0.0468713;0.0468713
21;evalKnownDf;1;0;0;0
21;write;1;1.9869e-05;1.9869e-05;1.9869e-05
21;trace;1;0;0;0
21;calc_total;1;11.6265;11.6265;11.6265
0;total;1;29.7631;29.7631;29.7631
22;compErr;1;8.62e-07;8.62e-07;8.62e-07
22;init;1;0.554221;0.554221;0.554221
22;update;1;11.4613;11.4613;11.4613
22;sync;1;0.162804;0.162804;0.162804
22;evalKnownDf;1;0;0;0
22;write;1;1.863e-05;1.863e-05;1.863e-05
22;trace;1;0;0;0
22;calc_total;1;11.6241;11.6241;11.6241
0;total;1;29.7632;29.7632;29.7632
23;compErr;1;1.538e-06;1.538e-06;1.538e-06
23;init;1;0.554784;0.554784;0.554784
23;update;1;11.5683;11.5683;11.5683
23;sync;1;0.0452221;0.0452221;0.0452221
23;evalKnownDf;1;0;0;0
23;write;1;2.1876e-05;2.1876e-05;2.1876e-05
23;trace;1;0;0;0
23;calc_total;1;11.6136;11.6136;11.6136
0;total;1;29.7631;29.7631;29.7631
0;total;1;29.7229;29.7229;29.7229
0;total;1;29.6831;29.6831;29.6831
84;compErr;1;1.576e-06;1.576e-06;1.576e-06
84;init;1;0.537654;0.537654;0.537654
84;update;1;11.5992;11.5992;11.5992
84;sync;1;0.503139;0.503139;0.503139
84;evalKnownDf;1;0;0;0
84;write;1;1.6776e-05;1.6776e-05;1.6776e-05
84;trace;1;0;0;0
84;calc_total;1;12.1024;12.1024;12.1024
0;total;1;29.6823;29.6823;29.6823
0;total;1;29.7226;29.7226;29.7226
0;total;1;29.683;29.683;29.683
85;compErr;1;1.615e-06;1.615e-06;1.615e-06
85;init;1;0.537079;0.537079;0.537079
85;update;1;11.6379;11.6379;11.6379
85;sync;1;0.30006;0.30006;0.30006
85;evalKnownDf;1;0;0;0
85;write;1;1.8264e-05;1.8264e-05;1.8264e-05
85;trace;1;0;0;0
85;calc_total;1;11.9379;11.9379;11.9379
0;total;1;29.6817;29.6817;29.6817
0;total;1;29.7226;29.7226;29.7226
0;total;1;29.683;29.683;29.683
86;compErr;1;2.113e-06;2.113e-06;2.113e-06
86;init;1;0.539185;0.539185;0.539185
86;update;1;11.6199;11.6199;11.6199
86;sync;1;0.183644;0.183644;0.183644
86;evalKnownDf;1;0;0;0
86;write;1;1.836e-05;1.836e-05;1.836e-05
86;trace;1;0;0;0
86;calc_total;1;11.8035;11.8035;11.8035
0;total;1;29.6819;29.6819;29.6819
0;total;1;29.7231;29.7231;29.7231
0;total;1;29.6829;29.6829;29.6829
87;compErr;1;1.056e-06;1.056e-06;1.056e-06
87;init;1;0.538761;0.538761;0.538761
87;update;1;11.6256;11.6256;11.6256
87;sync;1;0.638982;0.638982;0.638982
87;evalKnownDf;1;0;0;0
87;write;1;1.5912e-05;1.5912e-05;1.5912e-05
87;trace;1;0;0;0
87;calc_total;1;12.2645;12.2645;12.2645
0;total;1;29.6822;29.6822;29.6822
0;total;1;29.7226;29.7226;29.7226
0;total;1;29.6829;29.6829;29.6829
88;compErr;1;1.553e-06;1.553e-06;1.553e-06
88;init;1;0.543448;0.543448;0.543448
88;update;1;11.4573;11.4573;11.4573
88;sync;1;6.78696;6.78696;6.78696
88;evalKnownDf;1;0;0;0
88;write;1;1.9183e-05;1.9183e-05;1.9183e-05
88;trace;1;0;0;0
88;calc_total;1;18.2442;18.2442;18.2442
0;total;1;29.6818;29.6818;29.6818
34;compErr;1;1.461e-06;1.461e-06;1.461e-06
34;init;1;0.538605;0.538605;0.538605
34;update;1;11.6401;11.6401;11.6401
34;sync;1;0.420528;0.420528;0.420528
34;evalKnownDf;1;0;0;0
34;write;1;1.6405e-05;1.6405e-05;1.6405e-05
34;trace;1;0;0;0
34;calc_total;1;12.0606;12.0606;12.0606
0;total;1;29.7229;29.7229;29.7229
0;total;1;29.6829;29.6829;29.6829
0;total;1;29.6823;29.6823;29.6823
35;compErr;1;1.628e-06;1.628e-06;1.628e-06
35;init;1;0.538584;0.538584;0.538584
35;update;1;11.6427;11.6427;11.6427
35;sync;1;0.301666;0.301666;0.301666
35;evalKnownDf;1;0;0;0
35;write;1;1.8875e-05;1.8875e-05;1.8875e-05
35;trace;1;0;0;0
35;calc_total;1;11.9443;11.9443;11.9443
0;total;1;29.7231;29.7231;29.7231
0;total;1;29.6829;29.6829;29.6829
0;total;1;29.6822;29.6822;29.6822
0;total;1;29.7228;29.7228;29.7228
0;total;1;29.6831;29.6831;29.6831
0;total;1;29.6821;29.6821;29.6821
37;compErr;1;1.985e-06;1.985e-06;1.985e-06
37;init;1;0.537036;0.537036;0.537036
37;update;1;11.5185;11.5185;11.5185
37;sync;1;10.162;10.162;10.162
37;evalKnownDf;1;0;0;0
37;write;1;2.1652e-05;2.1652e-05;2.1652e-05
37;trace;1;0;0;0
37;calc_total;1;21.6805;21.6805;21.6805
0;total;1;29.7228;29.7228;29.7228
0;total;1;29.6829;29.6829;29.6829
0;total;1;29.6822;29.6822;29.6822
38;compErr;1;1.564e-06;1.564e-06;1.564e-06
38;init;1;0.538097;0.538097;0.538097
38;update;1;11.5262;11.5262;11.5262
38;sync;1;0.885675;0.885675;0.885675
38;evalKnownDf;1;0;0;0
38;write;1;2.0878e-05;2.0878e-05;2.0878e-05
38;trace;1;0;0;0
38;calc_total;1;12.4119;12.4119;12.4119
0;total;1;29.7228;29.7228;29.7228
0;total;1;29.6832;29.6832;29.6832
0;total;1;29.6817;29.6817;29.6817
39;compErr;1;1.912e-06;1.912e-06;1.912e-06
39;init;1;0.547173;0.547173;0.547173
39;update;1;11.6609;11.6609;11.6609
39;sync;1;0.515449;0.515449;0.515449
39;evalKnownDf;1;0;0;0
39;write;1;1.9513e-05;1.9513e-05;1.9513e-05
39;trace;1;0;0;0
39;calc_total;1;12.1764;12.1764;12.1764
0;total;1;29.7227;29.7227;29.7227
67;compErr;1;1.678e-06;1.678e-06;1.678e-06
67;init;1;0.535918;0.535918;0.535918
67;update;1;11.4628;11.4628;11.4628
67;sync;1;1.61707;1.61707;1.61707
67;evalKnownDf;1;0;0;0
67;write;1;2.1603e-05;2.1603e-05;2.1603e-05
67;trace;1;0;0;0
67;calc_total;1;13.0799;13.0799;13.0799
0;total;1;29.6829;29.6829;29.6829
0;total;1;29.6819;29.6819;29.6819
0;total;1;29.7226;29.7226;29.7226
0;total;1;29.6829;29.6829;29.6829
0;total;1;29.6823;29.6823;29.6823
0;total;1;29.7228;29.7228;29.7228
0;total;1;29.6831;29.6831;29.6831
0;total;1;29.7228;29.7228;29.7228
70;compErr;1;1.567e-06;1.567e-06;1.567e-06
70;init;1;0.540692;0.540692;0.540692
70;update;1;11.5841;11.5841;11.5841
70;sync;1;0.184623;0.184623;0.184623
70;evalKnownDf;1;0;0;0
70;write;1;1.9155e-05;1.9155e-05;1.9155e-05
70;trace;1;0;0;0
70;calc_total;1;11.7687;11.7687;11.7687
0;total;1;29.6831;29.6831;29.6831
0;total;1;29.7228;29.7228;29.7228
71;compErr;1;1.109e-06;1.109e-06;1.109e-06
71;init;1;0.536912;0.536912;0.536912
71;update;1;11.4603;11.4603;11.4603
71;sync;1;0.177045;0.177045;0.177045
71;evalKnownDf;1;0;0;0
71;write;1;2.0612e-05;2.0612e-05;2.0612e-05
71;trace;1;0;0;0
71;calc_total;1;11.6373;11.6373;11.6373
0;total;1;29.6829;29.6829;29.6829
0;total;1;29.7228;29.7228;29.7228
45;compErr;1;2.321e-06;2.321e-06;2.321e-06
45;init;1;0.546684;0.546684;0.546684
45;update;1;11.6275;11.6275;11.6275
45;sync;1;8.35328;8.35328;8.35328
45;evalKnownDf;1;0;0;0
45;write;1;2.3812e-05;2.3812e-05;2.3812e-05
45;trace;1;0;0;0
45;calc_total;1;19.9807;19.9807;19.9807
0;total;1;29.7228;29.7228;29.7228
46;compErr;1;1.936e-06;1.936e-06;1.936e-06
46;init;1;0.539826;0.539826;0.539826
46;update;1;11.6168;11.6168;11.6168
46;sync;1;8.12985;8.12985;8.12985
46;evalKnownDf;1;0;0;0
46;write;1;1.9493e-05;1.9493e-05;1.9493e-05
46;trace;1;0;0;0
46;calc_total;1;19.7467;19.7467;19.7467
0;total;1;29.7227;29.7227;29.7227
47;compErr;1;1.848e-06;1.848e-06;1.848e-06
47;init;1;0.538032;0.538032;0.538032
47;update;1;11.6271;11.6271;11.6271
47;sync;1;10.0505;10.0505;10.0505
47;evalKnownDf;1;0;0;0
47;write;1;1.9033e-05;1.9033e-05;1.9033e-05
47;trace;1;0;0;0
47;calc_total;1;21.6776;21.6776;21.6776
0;total;1;29.7227;29.7227;29.7227
SCAFES
REMARK: No time step width tau was specified.
 Set tau=1.0 and proceeded. 

Energy start: 2400
Energy end  : 2358.97
# unit_id;function_name;num_calls;avg_runtime;min_runtime;max_runtime
0;compErr;1;2.52e-06;2.52e-06;2.52e-06
0;init;1;0.538517;0.538517;0.538517
0;update;1;11.4411;11.4411;11.4411
0;sync;1;0.331789;0.331789;0.331789
0;evalKnownDf;1;0;0;0
0;write;1;2.6083e-05;2.6083e-05;2.6083e-05
0;trace;1;0;0;0
0;calc_total;1;11.7729;11.7729;11.7729
88;compErr;1;1.517e-06;1.517e-06;1.517e-06
88;init;1;0.534724;0.534724;0.534724
88;update;1;11.4365;11.4365;11.4365
88;sync;1;2.2185;2.2185;2.2185
88;evalKnownDf;1;0;0;0
88;write;1;1.9045e-05;1.9045e-05;1.9045e-05
88;trace;1;0;0;0
88;calc_total;1;13.655;13.655;13.655
25;compErr;1;1.381e-06;1.381e-06;1.381e-06
25;init;1;0.540072;0.540072;0.540072
25;update;1;11.4863;11.4863;11.4863
25;sync;1;2.60292;2.60292;2.60292
25;evalKnownDf;1;0;0;0
25;write;1;1.7351e-05;1.7351e-05;1.7351e-05
25;trace;1;0;0;0
25;calc_total;1;14.0892;14.0892;14.0892
26;compErr;1;1.396e-06;1.396e-06;1.396e-06
26;init;1;0.537018;0.537018;0.537018
26;update;1;11.5742;11.5742;11.5742
26;sync;1;1.86156;1.86156;1.86156
26;evalKnownDf;1;0;0;0
26;write;1;1.92e-05;1.92e-05;1.92e-05
26;trace;1;0;0;0
26;calc_total;1;13.4357;13.4357;13.4357
48;compErr;1;1.919e-06;1.919e-06;1.919e-06
48;init;1;0.538721;0.538721;0.538721
48;update;1;11.4566;11.4566;11.4566
48;sync;1;0.284334;0.284334;0.284334
48;evalKnownDf;1;0;0;0
48;write;1;2.3655e-05;2.3655e-05;2.3655e-05
48;trace;1;0;0;0
48;calc_total;1;11.741;11.741;11.741
32;compErr;1;2.856e-06;2.856e-06;2.856e-06
32;init;1;0.546917;0.546917;0.546917
32;update;1;11.506;11.506;11.506
32;sync;1;0.362762;0.362762;0.362762
32;evalKnownDf;1;0;0;0
32;write;1;2.0844e-05;2.0844e-05;2.0844e-05
32;trace;1;0;0;0
32;calc_total;1;11.8688;11.8688;11.8688
51;compErr;1;2.409e-06;2.409e-06;2.409e-06
51;init;1;0.536664;0.536664;0.536664
51;update;1;11.3723;11.3723;11.3723
51;sync;1;1.82108;1.82108;1.82108
51;evalKnownDf;1;0;0;0
51;write;1;2.3192e-05;2.3192e-05;2.3192e-05
51;trace;1;0;0;0
51;calc_total;1;13.1933;13.1933;13.1933
28;compErr;1;1.287e-06;1.287e-06;1.287e-06
28;init;1;0.538794;0.538794;0.538794
28;update;1;11.5656;11.5656;11.5656
28;sync;1;1.07263;1.07263;1.07263
28;evalKnownDf;1;0;0;0
28;write;1;1.8905e-05;1.8905e-05;1.8905e-05
28;trace;1;0;0;0
28;calc_total;1;12.6382;12.6382;12.6382
56;compErr;1;1.83e-06;1.83e-06;1.83e-06
56;init;1;0.540069;0.540069;0.540069
56;update;1;11.5874;11.5874;11.5874
56;sync;1;0.333792;0.333792;0.333792
56;evalKnownDf;1;0;0;0
56;write;1;1.6533e-05;1.6533e-05;1.6533e-05
56;trace;1;0;0;0
56;calc_total;1;11.9212;11.9212;11.9212
29;compErr;1;1.62e-06;1.62e-06;1.62e-06
29;init;1;0.537703;0.537703;0.537703
29;update;1;11.4321;11.4321;11.4321
29;sync;1;2.58685;2.58685;2.58685
29;evalKnownDf;1;0;0;0
29;write;1;1.753e-05;1.753e-05;1.753e-05
29;trace;1;0;0;0
29;calc_total;1;14.019;14.019;14.019
57;compErr;1;1.694e-06;1.694e-06;1.694e-06
57;init;1;0.537502;0.537502;0.537502
57;update;1;11.4499;11.4499;11.4499
57;sync;1;2.66172;2.66172;2.66172
57;evalKnownDf;1;0;0;0
57;write;1;2.1316e-05;2.1316e-05;2.1316e-05
57;trace;1;0;0;0
57;calc_total;1;14.1116;14.1116;14.1116
30;compErr;1;2.298e-06;2.298e-06;2.298e-06
30;init;1;0.538791;0.538791;0.538791
30;update;1;11.432;11.432;11.432
30;sync;1;2.08559;2.08559;2.08559
30;evalKnownDf;1;0;0;0
30;write;1;2.1323e-05;2.1323e-05;2.1323e-05
30;trace;1;0;0;0
30;calc_total;1;13.5176;13.5176;13.5176
58;compErr;1;2.076e-06;2.076e-06;2.076e-06
58;init;1;0.546544;0.546544;0.546544
58;update;1;11.4531;11.4531;11.4531
58;sync;1;0.274332;0.274332;0.274332
58;evalKnownDf;1;0;0;0
58;write;1;2.2002e-05;2.2002e-05;2.2002e-05
58;trace;1;0;0;0
58;calc_total;1;11.7275;11.7275;11.7275
0;total;1;86.3513;86.3513;86.3513
31;compErr;1;2.224e-06;2.224e-06;2.224e-06
31;init;1;0.538847;0.538847;0.538847
31;update;1;11.4618;11.4618;11.4618
31;sync;1;0.223275;0.223275;0.223275
60;compErr;1;1.709e-06;1.709e-06;1.709e-06
60;init;1;0.538342;0.538342;0.538342
60;update;1;11.5199;11.5199;11.5199
60;sync;1;0.172144;0.172144;0.172144
60;evalKnownDf;1;0;0;0
60;write;1;2.2446e-05;2.2446e-05;2.2446e-05
60;trace;1;0;0;0
60;calc_total;1;11.692;11.692;11.692
1;compErr;1;9.07e-07;9.07e-07;9.07e-07
1;init;1;0.539117;0.539117;0.539117
1;update;1;11.4583;11.4583;11.4583
1;sync;1;0.645171;0.645171;0.645171
1;evalKnownDf;1;0;0;0
1;write;1;3.8735e-05;3.8735e-05;3.8735e-05
1;trace;1;0;0;0
1;calc_total;1;12.1035;12.1035;12.1035
0;total;1;86.3441;86.3441;86.3441
31;evalKnownDf;1;0;0;0
31;write;1;2.2555e-05;2.2555e-05;2.2555e-05
31;trace;1;0;0;0
31;calc_total;1;11.6851;11.6851;11.6851
61;compErr;1;1.782e-06;1.782e-06;1.782e-06
61;init;1;0.537315;0.537315;0.537315
61;update;1;11.4584;11.4584;11.4584
61;sync;1;2.09635;2.09635;2.09635
61;evalKnownDf;1;0;0;0
61;write;1;2.8051e-05;2.8051e-05;2.8051e-05
61;trace;1;0;0;0
61;calc_total;1;13.5547;13.5547;13.5547
2;compErr;1;1.583e-06;1.583e-06;1.583e-06
2;init;1;0.541744;0.541744;0.541744
2;update;1;11.5775;11.5775;11.5775
2;sync;1;0.198933;0.198933;0.198933
2;evalKnownDf;1;0;0;0
2;write;1;1.7111e-05;1.7111e-05;1.7111e-05
2;trace;1;0;0;0
2;calc_total;1;11.7764;11.7764;11.7764
0;total;1;86.3439;86.3439;86.3439
24;compErr;1;1.669e-06;1.669e-06;1.669e-06
24;init;1;0.547434;0.547434;0.547434
24;update;1;11.4587;11.4587;11.4587
24;sync;1;0.517806;0.517806;0.517806
24;evalKnownDf;1;0;0;0
24;write;1;2.2181e-05;2.2181e-05;2.2181e-05
62;compErr;1;1.717e-06;1.717e-06;1.717e-06
62;init;1;0.537447;0.537447;0.537447
62;update;1;11.5279;11.5279;11.5279
62;sync;1;2.26385;2.26385;2.26385
62;evalKnownDf;1;0;0;0
62;write;1;2.1018e-05;2.1018e-05;2.1018e-05
62;trace;1;0;0;0
62;calc_total;1;13.7917;13.7917;13.7917
3;compErr;1;1.3e-06;1.3e-06;1.3e-06
3;init;1;0.537327;0.537327;0.537327
3;update;1;11.5829;11.5829;11.5829
3;sync;1;1.99295;1.99295;1.99295
3;evalKnownDf;1;0;0;0
3;write;1;1.8616e-05;1.8616e-05;1.8616e-05
3;trace;1;0;0;0
3;calc_total;1;13.5759;13.5759;13.5759
0;total;1;86.3513;86.3513;86.3513
24;trace;1;0;0;0
24;calc_total;1;11.9766;11.9766;11.9766
63;compErr;1;1.934e-06;1.934e-06;1.934e-06
63;init;1;0.536269;0.536269;0.536269
63;update;1;11.5195;11.5195;11.5195
63;sync;1;1.30552;1.30552;1.30552
63;evalKnownDf;1;0;0;0
63;write;1;1.9801e-05;1.9801e-05;1.9801e-05
63;trace;1;0;0;0
63;calc_total;1;12.825;12.825;12.825
4;compErr;1;2.036e-06;2.036e-06;2.036e-06
4;init;1;0.534963;0.534963;0.534963
4;update;1;11.4295;11.4295;11.4295
4;sync;1;1.10123;1.10123;1.10123
4;evalKnownDf;1;0;0;0
4;write;1;2.7609e-05;2.7609e-05;2.7609e-05
4;trace;1;0;0;0
4;calc_total;1;12.5307;12.5307;12.5307
0;total;1;86.3441;86.3441;86.3441
41;compErr;1;1.714e-06;1.714e-06;1.714e-06
41;init;1;0.539958;0.539958;0.539958
41;update;1;11.5697;11.5697;11.5697
41;sync;1;1.10933;1.10933;1.10933
41;evalKnownDf;1;0;0;0
41;write;1;2.1871e-05;2.1871e-05;2.1871e-05
41;trace;1;0;0;0
41;calc_total;1;12.679;12.679;12.679
64;compErr;1;2.478e-06;2.478e-06;2.478e-06
64;init;1;0.532992;0.532992;0.532992
64;update;1;11.3681;11.3681;11.3681
64;sync;1;3.32298;3.32298;3.32298
64;evalKnownDf;1;0;0;0
64;write;1;2.9804e-05;2.9804e-05;2.9804e-05
64;trace;1;0;0;0
64;calc_total;1;14.6911;14.6911;14.6911
5;compErr;1;2.258e-06;2.258e-06;2.258e-06
5;init;1;0.539335;0.539335;0.539335
5;update;1;11.5087;11.5087;11.5087
5;sync;1;0.104515;0.104515;0.104515
5;evalKnownDf;1;0;0;0
5;write;1;2.2927e-05;2.2927e-05;2.2927e-05
5;trace;1;0;0;0
5;calc_total;1;11.6132;11.6132;11.6132
0;total;1;86.3457;86.3457;86.3457
40;compErr;1;2.041e-06;2.041e-06;2.041e-06
40;init;1;0.536248;0.536248;0.536248
40;update;1;11.5538;11.5538;11.5538
40;sync;1;0.985348;0.985348;0.985348
40;evalKnownDf;1;0;0;0
40;write;1;2.3044e-05;2.3044e-05;2.3044e-05
40;trace;1;0;0;0
40;calc_total;1;12.5391;12.5391;12.5391
65;compErr;1;2.951e-06;2.951e-06;2.951e-06
65;init;1;0.545638;0.545638;0.545638
65;update;1;11.4024;11.4024;11.4024
65;sync;1;3.08303;3.08303;3.08303
65;evalKnownDf;1;0;0;0
65;write;1;3.0356e-05;3.0356e-05;3.0356e-05
65;trace;1;0;0;0
65;calc_total;1;14.4855;14.4855;14.4855
6;compErr;1;1.846e-06;1.846e-06;1.846e-06
6;init;1;0.545012;0.545012;0.545012
6;update;1;11.4391;11.4391;11.4391
6;sync;1;1.14288;1.14288;1.14288
6;evalKnownDf;1;0;0;0
6;write;1;2.3375e-05;2.3375e-05;2.3375e-05
6;trace;1;0;0;0
6;calc_total;1;12.582;12.582;12.582
0;total;1;86.3457;86.3457;86.3457
43;compErr;1;1.761e-06;1.761e-06;1.761e-06
43;init;1;0.534647;0.534647;0.534647
43;update;1;11.5541;11.5541;11.5541
43;sync;1;2.84277;2.84277;2.84277
43;evalKnownDf;1;0;0;0
43;write;1;2.4793e-05;2.4793e-05;2.4793e-05
43;trace;1;0;0;0
43;calc_total;1;14.3968;14.3968;14.3968
66;compErr;1;1.915e-06;1.915e-06;1.915e-06
66;init;1;0.535615;0.535615;0.535615
66;update;1;11.464;11.464;11.464
66;sync;1;2.71757;2.71757;2.71757
66;evalKnownDf;1;0;0;0
66;write;1;2.2665e-05;2.2665e-05;2.2665e-05
66;trace;1;0;0;0
66;calc_total;1;14.1815;14.1815;14.1815
7;compErr;1;1.554e-06;1.554e-06;1.554e-06
7;init;1;0.535542;0.535542;0.535542
7;update;1;11.5303;11.5303;11.5303
7;sync;1;1.40366;1.40366;1.40366
7;evalKnownDf;1;0;0;0
7;write;1;2.721e-05;2.721e-05;2.721e-05
7;trace;1;0;0;0
7;calc_total;1;12.9339;12.9339;12.9339
0;total;1;86.3513;86.3513;86.3513
44;compErr;1;1.36e-06;1.36e-06;1.36e-06
44;init;1;0.543783;0.543783;0.543783
44;update;1;11.4783;11.4783;11.4783
44;sync;1;0.923874;0.923874;0.923874
44;evalKnownDf;1;0;0;0
44;write;1;1.8667e-05;1.8667e-05;1.8667e-05
44;trace;1;0;0;0
44;calc_total;1;12.4022;12.4022;12.4022
69;compErr;1;2.267e-06;2.267e-06;2.267e-06
69;init;1;0.536102;0.536102;0.536102
69;update;1;11.395;11.395;11.395
69;sync;1;2.4979;2.4979;2.4979
69;evalKnownDf;1;0;0;0
69;write;1;2.8437e-05;2.8437e-05;2.8437e-05
69;trace;1;0;0;0
69;calc_total;1;13.8929;13.8929;13.8929
8;compErr;1;1.902e-06;1.902e-06;1.902e-06
8;init;1;0.544718;0.544718;0.544718
8;update;1;11.443;11.443;11.443
8;sync;1;1.66083;1.66083;1.66083
8;evalKnownDf;1;0;0;0
8;write;1;2.1573e-05;2.1573e-05;2.1573e-05
8;trace;1;0;0;0
8;calc_total;1;13.1038;13.1038;13.1038
0;total;1;86.3441;86.3441;86.3441
45;compErr;1;1.17e-06;1.17e-06;1.17e-06
45;init;1;0.539961;0.539961;0.539961
45;update;1;11.6076;11.6076;11.6076
45;sync;1;0.530447;0.530447;0.530447
45;evalKnownDf;1;0;0;0
45;write;1;1.9637e-05;1.9637e-05;1.9637e-05
45;trace;1;0;0;0
45;calc_total;1;12.138;12.138;12.138
70;compErr;1;1.871e-06;1.871e-06;1.871e-06
70;init;1;0.539557;0.539557;0.539557
70;update;1;11.5147;11.5147;11.5147
70;sync;1;0.823091;0.823091;0.823091
70;evalKnownDf;1;0;0;0
70;write;1;2.016e-05;2.016e-05;2.016e-05
70;trace;1;0;0;0
70;calc_total;1;12.3378;12.3378;12.3378
9;compErr;1;1.782e-06;1.782e-06;1.782e-06
9;init;1;0.537627;0.537627;0.537627
9;update;1;11.5448;11.5448;11.5448
9;sync;1;1.13704;1.13704;1.13704
9;evalKnownDf;1;0;0;0
9;write;1;1.9415e-05;1.9415e-05;1.9415e-05
9;trace;1;0;0;0
9;calc_total;1;12.6818;12.6818;12.6818
0;total;1;86.3513;86.3513;86.3513
33;compErr;1;1.266e-06;1.266e-06;1.266e-06
33;init;1;0.547816;0.547816;0.547816
33;update;1;11.6163;11.6163;11.6163
33;sync;1;2.14534;2.14534;2.14534
33;evalKnownDf;1;0;0;0
33;write;1;1.8947e-05;1.8947e-05;1.8947e-05
33;trace;1;0;0;0
89;compErr;1;1.864e-06;1.864e-06;1.864e-06
71;compErr;1;1.928e-06;1.928e-06;1.928e-06
71;init;1;0.535477;0.535477;0.535477
71;update;1;11.489;11.489;11.489
71;sync;1;1.19547;1.19547;1.19547
71;evalKnownDf;1;0;0;0
71;write;1;2.581e-05;2.581e-05;2.581e-05
71;trace;1;0;0;0
71;calc_total;1;12.6845;12.6845;12.6845
10;compErr;1;1.57e-06;1.57e-06;1.57e-06
10;init;1;0.546554;0.546554;0.546554
10;update;1;11.5589;11.5589;11.5589
10;sync;1;0.386083;0.386083;0.386083
10;evalKnownDf;1;0;0;0
10;write;1;1.5942e-05;1.5942e-05;1.5942e-05
10;trace;1;0;0;0
10;calc_total;1;11.945;11.945;11.945
0;total;1;86.3513;86.3513;86.3513
34;compErr;1;1.508e-06;1.508e-06;1.508e-06
34;init;1;0.536154;0.536154;0.536154
34;update;1;11.6333;11.6333;11.6333
34;sync;1;0.359313;0.359313;0.359313
34;evalKnownDf;1;0;0;0
34;write;1;1.6999e-05;1.6999e-05;1.6999e-05
34;trace;1;0;0;0
90;compErr;1;1.39e-06;1.39e-06;1.39e-06
90;init;1;0.535584;0.535584;0.535584
90;update;1;11.4448;11.4448;11.4448
90;sync;1;2.11249;2.11249;2.11249
90;evalKnownDf;1;0;0;0
90;write;1;1.8378e-05;1.8378e-05;1.8378e-05
90;trace;1;0;0;0
90;calc_total;1;13.5573;13.5573;13.5573
49;compErr;1;2.129e-06;2.129e-06;2.129e-06
49;init;1;0.537846;0.537846;0.537846
11;compErr;1;1.545e-06;1.545e-06;1.545e-06
11;init;1;0.537893;0.537893;0.537893
11;update;1;11.5289;11.5289;11.5289
11;sync;1;1.30417;1.30417;1.30417
11;evalKnownDf;1;0;0;0
11;write;1;2.041e-05;2.041e-05;2.041e-05
11;trace;1;0;0;0
11;calc_total;1;12.8331;12.8331;12.8331
0;total;1;86.3513;86.3513;86.3513
42;compErr;1;1.341e-06;1.341e-06;1.341e-06
42;init;1;0.53552;0.53552;0.53552
42;update;1;11.4478;11.4478;11.4478
42;sync;1;2.38845;2.38845;2.38845
42;evalKnownDf;1;0;0;0
42;write;1;1.8851e-05;1.8851e-05;1.8851e-05
42;trace;1;0;0;0
42;calc_total;1;13.8362;13.8362;13.8362
92;compErr;1;2.084e-06;2.084e-06;2.084e-06
92;init;1;0.536139;0.536139;0.536139
92;update;1;11.5357;11.5357;11.5357
49;update;1;11.4648;11.4648;11.4648
49;sync;1;2.22648;2.22648;2.22648
49;evalKnownDf;1;0;0;0
49;write;1;1.8918e-05;1.8918e-05;1.8918e-05
49;trace;1;0;0;0
12;compErr;1;8.74e-07;8.74e-07;8.74e-07
12;init;1;0.539486;0.539486;0.539486
12;update;1;11.5318;11.5318;11.5318
12;sync;1;1.7515;1.7515;1.7515
12;evalKnownDf;1;0;0;0
12;write;1;1.8712e-05;1.8712e-05;1.8712e-05
12;trace;1;0;0;0
12;calc_total;1;13.2833;13.2833;13.2833
0;total;1;86.3456;86.3456;86.3456
33;calc_total;1;13.7616;13.7616;13.7616
92;sync;1;0.636214;0.636214;0.636214
92;evalKnownDf;1;0;0;0
92;write;1;1.7151e-05;1.7151e-05;1.7151e-05
92;trace;1;0;0;0
92;calc_total;1;12.1719;12.1719;12.1719
49;calc_total;1;13.6913;13.6913;13.6913
13;compErr;1;1.401e-06;1.401e-06;1.401e-06
13;init;1;0.538362;0.538362;0.538362
13;update;1;11.5779;11.5779;11.5779
13;sync;1;2.77527;2.77527;2.77527
13;evalKnownDf;1;0;0;0
13;write;1;2.0501e-05;2.0501e-05;2.0501e-05
13;trace;1;0;0;0
13;calc_total;1;14.3532;14.3532;14.3532
0;total;1;86.3456;86.3456;86.3456
34;calc_total;1;11.9927;11.9927;11.9927
93;compErr;1;2.013e-06;2.013e-06;2.013e-06
93;init;1;0.540094;0.540094;0.540094
93;update;1;11.4985;11.4985;11.4985
93;sync;1;0.853066;0.853066;0.853066
93;evalKnownDf;1;0;0;0
93;write;1;2.0011e-05;2.0011e-05;2.0011e-05
93;trace;1;0;0;0
50;compErr;1;2.669e-06;2.669e-06;2.669e-06
50;init;1;0.535756;0.535756;0.535756
50;update;1;11.375;11.375;11.375
50;sync;1;2.13973;2.13973;2.13973
50;evalKnownDf;1;0;0;0
14;compErr;1;1.763e-06;1.763e-06;1.763e-06
14;init;1;0.538408;0.538408;0.538408
14;update;1;11.3852;11.3852;11.3852
14;sync;1;2.8819;2.8819;2.8819
14;evalKnownDf;1;0;0;0
14;write;1;2.1415e-05;2.1415e-05;2.1415e-05
14;trace;1;0;0;0
14;calc_total;1;14.2671;14.2671;14.2671
0;total;1;86.3456;86.3456;86.3456
37;compErr;1;9.54e-07;9.54e-07;9.54e-07
37;init;1;0.538151;0.538151;0.538151
37;update;1;11.4882;11.4882;11.4882
37;sync;1;1.64603;1.64603;1.64603
37;evalKnownDf;1;0;0;0
37;write;1;4.6733e-05;4.6733e-05;4.6733e-05
37;trace;1;0;0;0
94;compErr;1;1.964e-06;1.964e-06;1.964e-06
94;init;1;0.535686;0.535686;0.535686
94;update;1;11.4461;11.4461;11.4461
94;sync;1;0.843366;0.843366;0.843366
94;evalKnownDf;1;0;0;0
94;write;1;1.9292e-05;1.9292e-05;1.9292e-05
50;write;1;2.4026e-05;2.4026e-05;2.4026e-05
50;trace;1;0;0;0
50;calc_total;1;13.5147;13.5147;13.5147
15;compErr;1;1.888e-06;1.888e-06;1.888e-06
15;init;1;0.537195;0.537195;0.537195
15;update;1;11.4195;11.4195;11.4195
15;sync;1;2.67755;2.67755;2.67755
15;evalKnownDf;1;0;0;0
15;write;1;2.4365e-05;2.4365e-05;2.4365e-05
15;trace;1;0;0;0
15;calc_total;1;14.097;14.097;14.097
0;total;1;86.3456;86.3456;86.3456
93;calc_total;1;12.3515;12.3515;12.3515
16;compErr;1;2.451e-06;2.451e-06;2.451e-06
16;init;1;0.547842;0.547842;0.547842
16;update;1;11.4625;11.4625;11.4625
16;sync;1;1.31195;1.31195;1.31195
16;evalKnownDf;1;0;0;0
16;write;1;2.2795e-05;2.2795e-05;2.2795e-05
16;trace;1;0;0;0
16;calc_total;1;12.7744;12.7744;12.7744
0;total;1;86.3513;86.3513;86.3513
94;trace;1;0;0;0
94;calc_total;1;12.2895;12.2895;12.2895
17;compErr;1;1.899e-06;1.899e-06;1.899e-06
17;init;1;0.537563;0.537563;0.537563
17;update;1;11.3919;11.3919;11.3919
17;sync;1;1.82255;1.82255;1.82255
17;evalKnownDf;1;0;0;0
17;write;1;2.4583e-05;2.4583e-05;2.4583e-05
17;trace;1;0;0;0
17;calc_total;1;13.2144;13.2144;13.2144
0;total;1;86.3444;86.3444;86.3444
72;compErr;1;2.044e-06;2.044e-06;2.044e-06
72;init;1;0.53484;0.53484;0.53484
72;update;1;11.4754;11.4754;11.4754
72;sync;1;3.48518;3.48518;3.48518
72;evalKnownDf;1;0;0;0
72;write;1;1.7918e-05;1.7918e-05;1.7918e-05
72;trace;1;0;0;0
72;calc_total;1;14.9606;14.9606;14.9606
0;total;1;167.161;167.161;167.161
18;compErr;1;2.09e-06;2.09e-06;2.09e-06
18;init;1;0.535173;0.535173;0.535173
18;update;1;11.5316;11.5316;11.5316
18;sync;1;1.54515;1.54515;1.54515
18;evalKnownDf;1;0;0;0
18;write;1;2.1042e-05;2.1042e-05;2.1042e-05
18;trace;1;0;0;0
18;calc_total;1;13.0767;13.0767;13.0767
0;total;1;86.3459;86.3459;86.3459
73;compErr;1;1.584e-06;1.584e-06;1.584e-06
73;init;1;0.534791;0.534791;0.534791
73;update;1;11.5134;11.5134;11.5134
73;sync;1;2.61872;2.61872;2.61872
73;evalKnownDf;1;0;0;0
73;write;1;1.6066e-05;1.6066e-05;1.6066e-05
73;trace;1;0;0;0
73;calc_total;1;14.1321;14.1321;14.1321
0;total;1;167.162;167.162;167.162
19;compErr;1;1.077e-06;1.077e-06;1.077e-06
19;init;1;0.538329;0.538329;0.538329
19;update;1;11.5216;11.5216;11.5216
19;sync;1;1.81905;1.81905;1.81905
19;evalKnownDf;1;0;0;0
19;write;1;2.0405e-05;2.0405e-05;2.0405e-05
19;trace;1;0;0;0
19;calc_total;1;13.3407;13.3407;13.3407
0;total;1;86.3513;86.3513;86.3513
74;compErr;1;1.595e-06;1.595e-06;1.595e-06
74;init;1;0.536602;0.536602;0.536602
74;update;1;11.4571;11.4571;11.4571
74;sync;1;0.252425;0.252425;0.252425
74;evalKnownDf;1;0;0;0
74;write;1;1.9561e-05;1.9561e-05;1.9561e-05
74;trace;1;0;0;0
74;calc_total;1;11.7095;11.7095;11.7095
0;total;1;167.162;167.162;167.162
20;compErr;1;8.77e-07;8.77e-07;8.77e-07
20;init;1;0.539946;0.539946;0.539946
20;update;1;11.5438;11.5438;11.5438
20;sync;1;1.41094;1.41094;1.41094
20;evalKnownDf;1;0;0;0
20;write;1;1.756e-05;1.756e-05;1.756e-05
20;trace;1;0;0;0
20;calc_total;1;12.9547;12.9547;12.9547
0;total;1;86.344;86.344;86.344
75;compErr;1;2.629e-06;2.629e-06;2.629e-06
75;init;1;0.538181;0.538181;0.538181
75;update;1;11.4189;11.4189;11.4189
75;sync;1;0.626461;0.626461;0.626461
75;evalKnownDf;1;0;0;0
75;write;1;2.2802e-05;2.2802e-05;2.2802e-05
75;trace;1;0;0;0
75;calc_total;1;12.0454;12.0454;12.0454
0;total;1;167.162;167.162;167.162
21;compErr;1;1.015e-06;1.015e-06;1.015e-06
21;init;1;0.540014;0.540014;0.540014
21;update;1;11.4079;11.4079;11.4079
21;sync;1;1.97878;1.97878;1.97878
21;evalKnownDf;1;0;0;0
21;write;1;1.7441e-05;1.7441e-05;1.7441e-05
21;trace;1;0;0;0
21;calc_total;1;13.3867;13.3867;13.3867
0;total;1;86.3513;86.3513;86.3513
76;compErr;1;1.683e-06;1.683e-06;1.683e-06
76;init;1;0.535039;0.535039;0.535039
76;update;1;11.4346;11.4346;11.4346
76;sync;1;1.57772;1.57772;1.57772
76;evalKnownDf;1;0;0;0
76;write;1;2.0336e-05;2.0336e-05;2.0336e-05
76;trace;1;0;0;0
76;calc_total;1;13.0123;13.0123;13.0123
0;total;1;167.161;167.161;167.161
22;compErr;1;1.735e-06;1.735e-06;1.735e-06
22;init;1;0.537402;0.537402;0.537402
22;update;1;11.4187;11.4187;11.4187
22;sync;1;0.982828;0.982828;0.982828
22;evalKnownDf;1;0;0;0
22;write;1;2.1557e-05;2.1557e-05;2.1557e-05
22;trace;1;0;0;0
22;calc_total;1;12.4015;12.4015;12.4015
0;total;1;86.344;86.344;86.344
77;compErr;1;1.376e-06;1.376e-06;1.376e-06
77;init;1;0.535937;0.535937;0.535937
77;update;1;11.5207;11.5207;11.5207
77;sync;1;1.97553;1.97553;1.97553
77;evalKnownDf;1;0;0;0
77;write;1;1.879e-05;1.879e-05;1.879e-05
77;trace;1;0;0;0
77;calc_total;1;13.4962;13.4962;13.4962
0;total;1;167.162;167.162;167.162
23;compErr;1;2.239e-06;2.239e-06;2.239e-06
23;init;1;0.546847;0.546847;0.546847
23;update;1;11.513;11.513;11.513
23;sync;1;2.13443;2.13443;2.13443
23;evalKnownDf;1;0;0;0
23;write;1;2.0997e-05;2.0997e-05;2.0997e-05
23;trace;1;0;0;0
23;calc_total;1;13.6475;13.6475;13.6475
0;total;1;86.344;86.344;86.344
78;compErr;1;1.225e-06;1.225e-06;1.225e-06
78;init;1;0.535049;0.535049;0.535049
78;update;1;11.4986;11.4986;11.4986
78;sync;1;1.87513;1.87513;1.87513
78;evalKnownDf;1;0;0;0
78;write;1;1.9803e-05;1.9803e-05;1.9803e-05
78;trace;1;0;0;0
78;calc_total;1;13.3737;13.3737;13.3737
0;total;1;167.162;167.162;167.162
79;compErr;1;2.293e-06;2.293e-06;2.293e-06
79;init;1;0.538761;0.538761;0.538761
79;update;1;11.4752;11.4752;11.4752
79;sync;1;0.410018;0.410018;0.410018
79;evalKnownDf;1;0;0;0
79;write;1;2.6991e-05;2.6991e-05;2.6991e-05
79;trace;1;0;0;0
79;calc_total;1;11.8852;11.8852;11.8852
0;total;1;167.162;167.162;167.162
80;compErr;1;9.51e-07;9.51e-07;9.51e-07
80;init;1;0.535893;0.535893;0.535893
80;update;1;11.4776;11.4776;11.4776
80;sync;1;0.0309718;0.0309718;0.0309718
80;evalKnownDf;1;0;0;0
80;write;1;1.7831e-05;1.7831e-05;1.7831e-05
80;trace;1;0;0;0
80;calc_total;1;11.5085;11.5085;11.5085
0;total;1;167.16;167.16;167.16
81;compErr;1;2.298e-06;2.298e-06;2.298e-06
81;init;1;0.545109;0.545109;0.545109
81;update;1;11.4416;11.4416;11.4416
81;sync;1;1.16153;1.16153;1.16153
81;evalKnownDf;1;0;0;0
81;write;1;3.2135e-05;3.2135e-05;3.2135e-05
81;trace;1;0;0;0
81;calc_total;1;12.6032;12.6032;12.6032
0;total;1;167.162;167.162;167.162
82;compErr;1;1.309e-06;1.309e-06;1.309e-06
82;init;1;0.541775;0.541775;0.541775
82;update;1;11.4381;11.4381;11.4381
82;sync;1;2.44493;2.44493;2.44493
82;evalKnownDf;1;0;0;0
82;write;1;1.8132e-05;1.8132e-05;1.8132e-05
82;trace;1;0;0;0
82;calc_total;1;13.883;13.883;13.883
0;total;1;167.162;167.162;167.162
83;compErr;1;2.74e-06;2.74e-06;2.74e-06
83;init;1;0.536335;0.536335;0.536335
83;update;1;11.395;11.395;11.395
83;sync;1;1.70682;1.70682;1.70682
83;evalKnownDf;1;0;0;0
83;write;1;2.2494e-05;2.2494e-05;2.2494e-05
83;trace;1;0;0;0
83;calc_total;1;13.1019;13.1019;13.1019
0;total;1;167.162;167.162;167.162
84;compErr;1;2.6e-06;2.6e-06;2.6e-06
84;init;1;0.548316;0.548316;0.548316
84;update;1;11.5222;11.5222;11.5222
84;sync;1;2.1305;2.1305;2.1305
84;evalKnownDf;1;0;0;0
84;write;1;1.6023e-05;1.6023e-05;1.6023e-05
84;trace;1;0;0;0
84;calc_total;1;13.6527;13.6527;13.6527
0;total;1;167.162;167.162;167.162
85;compErr;1;1.533e-06;1.533e-06;1.533e-06
85;init;1;0.537394;0.537394;0.537394
85;update;1;11.5081;11.5081;11.5081
85;sync;1;2.5478;2.5478;2.5478
85;evalKnownDf;1;0;0;0
85;write;1;1.9002e-05;1.9002e-05;1.9002e-05
85;trace;1;0;0;0
85;calc_total;1;14.0559;14.0559;14.0559
0;total;1;167.162;167.162;167.162
86;compErr;1;1.703e-06;1.703e-06;1.703e-06
86;init;1;0.535691;0.535691;0.535691
86;update;1;11.455;11.455;11.455
86;sync;1;1.10182;1.10182;1.10182
86;evalKnownDf;1;0;0;0
86;write;1;1.9613e-05;1.9613e-05;1.9613e-05
86;trace;1;0;0;0
86;calc_total;1;12.5569;12.5569;12.5569
0;total;1;167.162;167.162;167.162
37;calc_total;1;13.1342;13.1342;13.1342
0;total;1;167.162;167.162;167.162
38;compErr;1;1.252e-06;1.252e-06;1.252e-06
38;init;1;0.53985;0.53985;0.53985
38;update;1;11.673;11.673;11.673
0;total;1;167.165;167.165;167.165
38;sync;1;0.0093487;0.0093487;0.0093487
38;evalKnownDf;1;0;0;0
38;write;1;1.7928e-05;1.7928e-05;1.7928e-05
38;trace;1;0;0;0
38;calc_total;1;11.6824;11.6824;11.6824
0;total;1;167.163;167.163;167.163
39;compErr;1;1.97e-06;1.97e-06;1.97e-06
39;init;1;0.53983;0.53983;0.53983
0;total;1;167.165;167.165;167.165
39;update;1;11.4768;11.4768;11.4768
39;sync;1;0.841979;0.841979;0.841979
39;evalKnownDf;1;0;0;0
39;write;1;2.295e-05;2.295e-05;2.295e-05
39;trace;1;0;0;0
52;compErr;1;1.92e-06;1.92e-06;1.92e-06
52;init;1;0.542789;0.542789;0.542789
52;update;1;11.5123;11.5123;11.5123
52;sync;1;1.60635;1.60635;1.60635
52;evalKnownDf;1;0;0;0
52;write;1;2.0668e-05;2.0668e-05;2.0668e-05
52;trace;1;0;0;0
52;calc_total;1;13.1187;13.1187;13.1187
0;total;1;167.165;167.165;167.165
39;calc_total;1;12.3188;12.3188;12.3188
53;compErr;1;2.075e-06;2.075e-06;2.075e-06
53;init;1;0.536425;0.536425;0.536425
53;update;1;11.3739;11.3739;11.3739
53;sync;1;0.937174;0.937174;0.937174
53;evalKnownDf;1;0;0;0
53;write;1;2.3731e-05;2.3731e-05;2.3731e-05
53;trace;1;0;0;0
53;calc_total;1;12.311;12.311;12.311
0;total;1;167.165;167.165;167.165
47;compErr;1;1.119e-06;1.119e-06;1.119e-06
47;init;1;0.540864;0.540864;0.540864
47;update;1;11.4577;11.4577;11.4577
47;sync;1;0.944985;0.944985;0.944985
47;evalKnownDf;1;0;0;0
47;write;1;2.2116e-05;2.2116e-05;2.2116e-05
47;trace;1;0;0;0
54;compErr;1;1.485e-06;1.485e-06;1.485e-06
54;init;1;0.53564;0.53564;0.53564
54;update;1;11.3821;11.3821;11.3821
54;sync;1;1.97719;1.97719;1.97719
54;evalKnownDf;1;0;0;0
54;write;1;2.0125e-05;2.0125e-05;2.0125e-05
54;trace;1;0;0;0
54;calc_total;1;13.3593;13.3593;13.3593
0;total;1;167.165;167.165;167.165
47;calc_total;1;12.4027;12.4027;12.4027
55;compErr;1;2.194e-06;2.194e-06;2.194e-06
55;init;1;0.538409;0.538409;0.538409
55;update;1;11.3822;11.3822;11.3822
55;sync;1;0.795521;0.795521;0.795521
55;evalKnownDf;1;0;0;0
55;write;1;2.7426e-05;2.7426e-05;2.7426e-05
55;trace;1;0;0;0
55;calc_total;1;12.1777;12.1777;12.1777
0;total;1;167.165;167.165;167.165
35;compErr;1;2.381e-06;2.381e-06;2.381e-06
35;init;1;0.540098;0.540098;0.540098
35;update;1;11.5269;11.5269;11.5269
0;total;1;167.163;167.163;167.163
35;sync;1;2.31946;2.31946;2.31946
35;evalKnownDf;1;0;0;0
35;write;1;2.1539e-05;2.1539e-05;2.1539e-05
35;trace;1;0;0;0
35;calc_total;1;13.8463;13.8463;13.8463
0;total;1;167.165;167.165;167.165
0;total;1;167.168;167.168;167.168
0;total;1;167.165;167.165;167.165
0;total;1;167.168;167.168;167.168
59;compErr;1;2.094e-06;2.094e-06;2.094e-06
59;init;1;0.537931;0.537931;0.537931
59;update;1;11.4038;11.4038;11.4038
59;sync;1;1.23432;1.23432;1.23432
59;evalKnownDf;1;0;0;0
59;write;1;2.2359e-05;2.2359e-05;2.2359e-05
59;trace;1;0;0;0
59;calc_total;1;12.6381;12.6381;12.6381
0;total;1;167.165;167.165;167.165
0;total;1;167.168;167.168;167.168
0;total;1;167.164;167.164;167.164
27;compErr;1;1.081e-06;1.081e-06;1.081e-06
27;init;1;0.536742;0.536742;0.536742
27;update;1;11.6326;11.6326;11.6326
27;sync;1;4.53787;4.53787;4.53787
27;evalKnownDf;1;0;0;0
27;write;1;1.8306e-05;1.8306e-05;1.8306e-05
27;trace;1;0;0;0
27;calc_total;1;16.1705;16.1705;16.1705
0;total;1;167.168;167.168;167.168
0;total;1;167.165;167.165;167.165
0;total;1;167.168;167.168;167.168
0;total;1;167.165;167.165;167.165
0;total;1;167.168;167.168;167.168
0;total;1;167.165;167.165;167.165
0;total;1;167.168;167.168;167.168
0;total;1;167.165;167.165;167.165
0;total;1;167.168;167.168;167.168
0;total;1;167.165;167.165;167.165
0;total;1;167.168;167.168;167.168
0;total;1;167.165;167.165;167.165
0;total;1;167.168;167.168;167.168
67;compErr;1;2.693e-06;2.693e-06;2.693e-06
67;init;1;0.535421;0.535421;0.535421
67;update;1;11.488;11.488;11.488
67;sync;1;2.34856;2.34856;2.34856
67;evalKnownDf;1;0;0;0
67;write;1;2.9163e-05;2.9163e-05;2.9163e-05
67;trace;1;0;0;0
67;calc_total;1;13.8366;13.8366;13.8366
0;total;1;167.164;167.164;167.164
0;total;1;167.168;167.168;167.168
68;compErr;1;1.576e-06;1.576e-06;1.576e-06
68;init;1;0.538904;0.538904;0.538904
68;update;1;11.5157;11.5157;11.5157
68;sync;1;1.46455;1.46455;1.46455
68;evalKnownDf;1;0;0;0
68;write;1;2.005e-05;2.005e-05;2.005e-05
68;trace;1;0;0;0
68;calc_total;1;12.9802;12.9802;12.9802
0;total;1;167.165;167.165;167.165
0;total;1;167.168;167.168;167.168
0;total;1;167.165;167.165;167.165
36;compErr;1;9.87e-07;9.87e-07;9.87e-07
36;init;1;0.551712;0.551712;0.551712
36;update;1;11.6208;11.6208;11.6208
36;sync;1;0.0655981;0.0655981;0.0655981
36;evalKnownDf;1;0;0;0
36;write;1;2.0042e-05;2.0042e-05;2.0042e-05
36;trace;1;0;0;0
36;calc_total;1;11.6864;11.6864;11.6864
0;total;1;167.168;167.168;167.168
0;total;1;167.165;167.165;167.165
0;total;1;167.168;167.168;167.168
0;total;1;167.165;167.165;167.165
0;total;1;167.168;167.168;167.168
0;total;1;167.165;167.165;167.165
0;total;1;167.168;167.168;167.168
0;total;1;167.166;167.166;167.166
0;total;1;167.168;167.168;167.168
0;total;1;167.168;167.168;167.168
0;total;1;167.168;167.168;167.168
0;total;1;167.168;167.168;167.168
46;compErr;1;1.383e-06;1.383e-06;1.383e-06
46;init;1;0.541394;0.541394;0.541394
46;update;1;11.5652;11.5652;11.5652
46;sync;1;0.678797;0.678797;0.678797
46;evalKnownDf;1;0;0;0
46;write;1;1.8677e-05;1.8677e-05;1.8677e-05
46;trace;1;0;0;0
46;calc_total;1;12.244;12.244;12.244
0;total;1;167.168;167.168;167.168
0;total;1;167.167;167.167;167.167
87;compErr;1;2.087e-06;2.087e-06;2.087e-06
87;init;1;0.536188;0.536188;0.536188
87;update;1;11.3911;11.3911;11.3911
87;sync;1;1.44451;1.44451;1.44451
87;evalKnownDf;1;0;0;0
87;write;1;1.9215e-05;1.9215e-05;1.9215e-05
87;trace;1;0;0;0
87;calc_total;1;12.8356;12.8356;12.8356
0;total;1;167.162;167.162;167.162
0;total;1;167.162;167.162;167.162
89;init;1;0.537244;0.537244;0.537244
89;update;1;11.4469;11.4469;11.4469
89;sync;1;0.0682116;0.0682116;0.0682116
89;evalKnownDf;1;0;0;0
89;write;1;1.9799e-05;1.9799e-05;1.9799e-05
89;trace;1;0;0;0
89;calc_total;1;11.5151;11.5151;11.5151
0;total;1;167.162;167.162;167.162
0;total;1;167.162;167.162;167.162
91;compErr;1;2.25e-06;2.25e-06;2.25e-06
91;init;1;0.535726;0.535726;0.535726
91;update;1;11.441;11.441;11.441
91;sync;1;2.3816;2.3816;2.3816
91;evalKnownDf;1;0;0;0
91;write;1;1.9909e-05;1.9909e-05;1.9909e-05
91;trace;1;0;0;0
91;calc_total;1;13.8226;13.8226;13.8226
0;total;1;167.162;167.162;167.162
0;total;1;167.162;167.162;167.162
0;total;1;167.161;167.161;167.161
0;total;1;167.161;167.161;167.161
95;compErr;1;2.105e-06;2.105e-06;2.105e-06
95;init;1;0.535922;0.535922;0.535922
95;update;1;11.4261;11.4261;11.4261
95;sync;1;1.27811;1.27811;1.27811
95;evalKnownDf;1;0;0;0
95;write;1;2.5471e-05;2.5471e-05;2.5471e-05
95;trace;1;0;0;0
95;calc_total;1;12.7042;12.7042;12.7042
0;total;1;167.16;167.16;167.16
SCAFES
REMARK: No time step width tau was specified.
 Set tau=1.0 and proceeded. 

Energy start: 2400
Energy end  : 2358.97
# unit_id;function_name;num_calls;avg_runtime;min_runtime;max_runtime
0;compErr;1;2.13e-06;2.13e-06;2.13e-06
0;init;1;0.544418;0.544418;0.544418
0;update;1;11.4271;11.4271;11.4271
0;sync;1;1.29109;1.29109;1.29109
0;evalKnownDf;1;0;0;0
0;write;1;1.9723e-05;1.9723e-05;1.9723e-05
0;trace;1;0;0;0
0;calc_total;1;12.7181;12.7181;12.7181
2;compErr;1;1.894e-06;1.894e-06;1.894e-06
2;init;1;0.539017;0.539017;0.539017
2;update;1;11.5656;11.5656;11.5656
2;sync;1;1.12016;1.12016;1.12016
2;evalKnownDf;1;0;0;0
2;write;1;1.6436e-05;1.6436e-05;1.6436e-05
2;trace;1;0;0;0
2;calc_total;1;12.6857;12.6857;12.6857
32;compErr;1;1.856e-06;1.856e-06;1.856e-06
32;init;1;0.540596;0.540596;0.540596
32;update;1;11.7075;11.7075;11.7075
32;sync;1;0.373889;0.373889;0.373889
32;evalKnownDf;1;0;0;0
32;write;1;1.9882e-05;1.9882e-05;1.9882e-05
32;trace;1;0;0;0
32;calc_total;1;12.0814;12.0814;12.0814
1;compErr;1;1.14e-06;1.14e-06;1.14e-06
1;init;1;0.549092;0.549092;0.549092
1;update;1;11.5539;11.5539;11.5539
1;sync;1;1.39787;1.39787;1.39787
1;evalKnownDf;1;0;0;0
1;write;1;1.929e-05;1.929e-05;1.929e-05
1;trace;1;0;0;0
1;calc_total;1;12.9518;12.9518;12.9518
4;compErr;1;9.12e-07;9.12e-07;9.12e-07
4;init;1;0.534849;0.534849;0.534849
4;update;1;11.534;11.534;11.534
4;sync;1;2.63398;2.63398;2.63398
4;evalKnownDf;1;0;0;0
4;write;1;1.711e-05;1.711e-05;1.711e-05
4;trace;1;0;0;0
4;calc_total;1;14.168;14.168;14.168
48;compErr;1;1.159e-06;1.159e-06;1.159e-06
48;init;1;0.538035;0.538035;0.538035
48;update;1;11.4512;11.4512;11.4512
48;sync;1;0.399201;0.399201;0.399201
48;evalKnownDf;1;0;0;0
48;write;1;1.9075e-05;1.9075e-05;1.9075e-05
48;trace;1;0;0;0
48;calc_total;1;11.8504;11.8504;11.8504
72;compErr;1;2.093e-06;2.093e-06;2.093e-06
72;init;1;0.538049;0.538049;0.538049
72;update;1;11.584;11.584;11.584
72;sync;1;0.0473295;0.0473295;0.0473295
72;evalKnownDf;1;0;0;0
72;write;1;2.412e-05;2.412e-05;2.412e-05
72;trace;1;0;0;0
72;calc_total;1;11.6313;11.6313;11.6313
0;total;1;166.811;166.811;166.811
34;compErr;1;2.308e-06;2.308e-06;2.308e-06
34;init;1;0.539408;0.539408;0.539408
34;update;1;11.6585;11.6585;11.6585
34;sync;1;0.631916;0.631916;0.631916
34;evalKnownDf;1;0;0;0
34;write;1;1.896e-05;1.896e-05;1.896e-05
34;trace;1;0;0;0
34;calc_total;1;12.2904;12.2904;12.2904
49;compErr;1;1.745e-06;1.745e-06;1.745e-06
49;init;1;0.537865;0.537865;0.537865
49;update;1;11.4604;11.4604;11.4604
49;sync;1;0.354894;0.354894;0.354894
49;evalKnownDf;1;0;0;0
49;write;1;1.9399e-05;1.9399e-05;1.9399e-05
49;trace;1;0;0;0
49;calc_total;1;11.8153;11.8153;11.8153
73;compErr;1;2.491e-06;2.491e-06;2.491e-06
73;init;1;0.534204;0.534204;0.534204
73;update;1;11.4571;11.4571;11.4571
73;sync;1;6.4997;6.4997;6.4997
73;evalKnownDf;1;0;0;0
73;write;1;2.4368e-05;2.4368e-05;2.4368e-05
73;trace;1;0;0;0
73;calc_total;1;17.9568;17.9568;17.9568
0;total;1;166.811;166.811;166.811
26;compErr;1;1.991e-06;1.991e-06;1.991e-06
26;init;1;0.537022;0.537022;0.537022
26;update;1;11.6542;11.6542;11.6542
26;sync;1;3.03793;3.03793;3.03793
26;evalKnownDf;1;0;0;0
26;write;1;2.0748e-05;2.0748e-05;2.0748e-05
50;compErr;1;1.594e-06;1.594e-06;1.594e-06
50;init;1;0.545982;0.545982;0.545982
50;update;1;11.6168;11.6168;11.6168
50;sync;1;0.760399;0.760399;0.760399
50;evalKnownDf;1;0;0;0
50;write;1;1.6116e-05;1.6116e-05;1.6116e-05
50;trace;1;0;0;0
50;calc_total;1;12.3772;12.3772;12.3772
74;compErr;1;1.574e-06;1.574e-06;1.574e-06
74;init;1;0.54122;0.54122;0.54122
74;update;1;11.5863;11.5863;11.5863
74;sync;1;2.68934;2.68934;2.68934
74;evalKnownDf;1;0;0;0
74;write;1;2.1782e-05;2.1782e-05;2.1782e-05
74;trace;1;0;0;0
74;calc_total;1;14.2757;14.2757;14.2757
0;total;1;166.811;166.811;166.811
27;compErr;1;2.506e-06;2.506e-06;2.506e-06
27;init;1;0.547665;0.547665;0.547665
27;update;1;11.6806;11.6806;11.6806
27;sync;1;1.01149;1.01149;1.01149
27;evalKnownDf;1;0;0;0
0;total;1;166.817;166.817;166.817
51;compErr;1;9.07e-07;9.07e-07;9.07e-07
51;init;1;0.536478;0.536478;0.536478
51;update;1;11.629;11.629;11.629
51;sync;1;1.50168;1.50168;1.50168
51;evalKnownDf;1;0;0;0
51;write;1;1.8901e-05;1.8901e-05;1.8901e-05
51;trace;1;0;0;0
51;calc_total;1;13.1307;13.1307;13.1307
75;compErr;1;3.118e-06;3.118e-06;3.118e-06
75;init;1;0.537236;0.537236;0.537236
75;update;1;11.4316;11.4316;11.4316
75;sync;1;1.99708;1.99708;1.99708
75;evalKnownDf;1;0;0;0
75;write;1;2.3246e-05;2.3246e-05;2.3246e-05
75;trace;1;0;0;0
75;calc_total;1;13.4287;13.4287;13.4287
0;total;1;166.811;166.811;166.811
26;trace;1;0;0;0
26;calc_total;1;14.6921;14.6921;14.6921
0;total;1;166.816;166.816;166.816
52;compErr;1;1.98e-06;1.98e-06;1.98e-06
52;init;1;0.548345;0.548345;0.548345
52;update;1;11.6181;11.6181;11.6181
52;sync;1;0.0353128;0.0353128;0.0353128
52;evalKnownDf;1;0;0;0
52;write;1;1.7253e-05;1.7253e-05;1.7253e-05
52;trace;1;0;0;0
52;calc_total;1;11.6535;11.6535;11.6535
76;compErr;1;2.544e-06;2.544e-06;2.544e-06
76;init;1;0.544482;0.544482;0.544482
76;update;1;11.4611;11.4611;11.4611
76;sync;1;1.17976;1.17976;1.17976
76;evalKnownDf;1;0;0;0
76;write;1;2.4088e-05;2.4088e-05;2.4088e-05
76;trace;1;0;0;0
76;calc_total;1;12.6409;12.6409;12.6409
0;total;1;166.811;166.811;166.811
27;write;1;2.1139e-05;2.1139e-05;2.1139e-05
27;trace;1;0;0;0
27;calc_total;1;12.6921;12.6921;12.6921
0;total;1;166.816;166.816;166.816
53;compErr;1;2.066e-06;2.066e-06;2.066e-06
53;init;1;0.542662;0.542662;0.542662
53;update;1;11.5979;11.5979;11.5979
53;sync;1;2.7087;2.7087;2.7087
53;evalKnownDf;1;0;0;0
53;write;1;1.7137e-05;1.7137e-05;1.7137e-05
53;trace;1;0;0;0
53;calc_total;1;14.3066;14.3066;14.3066
77;compErr;1;1.539e-06;1.539e-06;1.539e-06
77;init;1;0.537822;0.537822;0.537822
77;update;1;11.5223;11.5223;11.5223
77;sync;1;2.71688;2.71688;2.71688
77;evalKnownDf;1;0;0;0
77;write;1;2.0431e-05;2.0431e-05;2.0431e-05
77;trace;1;0;0;0
77;calc_total;1;14.2392;14.2392;14.2392
0;total;1;166.811;166.811;166.811
28;compErr;1;1.949e-06;1.949e-06;1.949e-06
28;init;1;0.547322;0.547322;0.547322
28;update;1;11.6822;11.6822;11.6822
28;sync;1;1.10503;1.10503;1.10503
3;compErr;1;1.196e-06;1.196e-06;1.196e-06
3;init;1;0.536449;0.536449;0.536449
3;update;1;11.5746;11.5746;11.5746
3;sync;1;0.690903;0.690903;0.690903
3;evalKnownDf;1;0;0;0
3;write;1;1.8985e-05;1.8985e-05;1.8985e-05
3;trace;1;0;0;0
3;calc_total;1;12.2655;12.2655;12.2655
0;total;1;166.817;166.817;166.817
57;compErr;1;1.078e-06;1.078e-06;1.078e-06
57;init;1;0.546562;0.546562;0.546562
57;update;1;11.6308;11.6308;11.6308
57;sync;1;1.34421;1.34421;1.34421
57;evalKnownDf;1;0;0;0
57;write;1;1.6303e-05;1.6303e-05;1.6303e-05
57;trace;1;0;0;0
57;calc_total;1;12.975;12.975;12.975
78;compErr;1;2.741e-06;2.741e-06;2.741e-06
78;init;1;0.536736;0.536736;0.536736
78;update;1;11.433;11.433;11.433
78;sync;1;1.54231;1.54231;1.54231
78;evalKnownDf;1;0;0;0
78;write;1;2.6821e-05;2.6821e-05;2.6821e-05
78;trace;1;0;0;0
78;calc_total;1;12.9753;12.9753;12.9753
0;total;1;166.811;166.811;166.811
28;evalKnownDf;1;0;0;0
28;write;1;2.3991e-05;2.3991e-05;2.3991e-05
28;trace;1;0;0;0
28;calc_total;1;12.7872;12.7872;12.7872
0;total;1;166.817;166.817;166.817
58;compErr;1;1.632e-06;1.632e-06;1.632e-06
58;init;1;0.535872;0.535872;0.535872
58;update;1;11.6291;11.6291;11.6291
58;sync;1;1.62231;1.62231;1.62231
58;evalKnownDf;1;0;0;0
58;write;1;1.731e-05;1.731e-05;1.731e-05
58;trace;1;0;0;0
58;calc_total;1;13.2514;13.2514;13.2514
79;compErr;1;2.746e-06;2.746e-06;2.746e-06
79;init;1;0.538137;0.538137;0.538137
79;update;1;11.5235;11.5235;11.5235
79;sync;1;2.27172;2.27172;2.27172
79;evalKnownDf;1;0;0;0
79;write;1;2.4206e-05;2.4206e-05;2.4206e-05
79;trace;1;0;0;0
79;calc_total;1;13.7953;13.7953;13.7953
0;total;1;166.811;166.811;166.811
29;compErr;1;1.326e-06;1.326e-06;1.326e-06
29;init;1;0.536237;0.536237;0.536237
29;update;1;11.5657;11.5657;11.5657
29;sync;1;2.38201;2.38201;2.38201
29;evalKnownDf;1;0;0;0
29;write;1;2.2036e-05;2.2036e-05;2.2036e-05
29;trace;1;0;0;0
5;compErr;1;2.112e-06;2.112e-06;2.112e-06
5;init;1;0.535172;0.535172;0.535172
5;update;1;11.4313;11.4313;11.4313
5;sync;1;2.49499;2.49499;2.49499
5;evalKnownDf;1;0;0;0
5;write;1;2.1975e-05;2.1975e-05;2.1975e-05
5;trace;1;0;0;0
5;calc_total;1;13.9263;13.9263;13.9263
0;total;1;166.817;166.817;166.817
59;compErr;1;1.646e-06;1.646e-06;1.646e-06
59;init;1;0.539226;0.539226;0.539226
59;update;1;11.5416;11.5416;11.5416
59;sync;1;1.17473;1.17473;1.17473
59;evalKnownDf;1;0;0;0
59;write;1;1.9408e-05;1.9408e-05;1.9408e-05
59;trace;1;0;0;0
59;calc_total;1;12.7163;12.7163;12.7163
80;compErr;1;1.491e-06;1.491e-06;1.491e-06
80;init;1;0.538308;0.538308;0.538308
80;update;1;11.4106;11.4106;11.4106
80;sync;1;2.22166;2.22166;2.22166
80;evalKnownDf;1;0;0;0
80;write;1;2.1427e-05;2.1427e-05;2.1427e-05
80;trace;1;0;0;0
80;calc_total;1;13.6323;13.6323;13.6323
0;total;1;166.811;166.811;166.811
31;compErr;1;2.319e-06;2.319e-06;2.319e-06
31;init;1;0.536969;0.536969;0.536969
31;update;1;11.6071;11.6071;11.6071
31;sync;1;1.73605;1.73605;1.73605
31;evalKnownDf;1;0;0;0
31;write;1;2.3836e-05;2.3836e-05;2.3836e-05
31;trace;1;0;0;0
6;compErr;1;1.59e-06;1.59e-06;1.59e-06
6;init;1;0.535965;0.535965;0.535965
6;update;1;11.3952;11.3952;11.3952
6;sync;1;2.03484;2.03484;2.03484
6;evalKnownDf;1;0;0;0
6;write;1;2.5377e-05;2.5377e-05;2.5377e-05
6;trace;1;0;0;0
6;calc_total;1;13.4301;13.4301;13.4301
0;total;1;166.816;166.816;166.816
60;compErr;1;1.184e-06;1.184e-06;1.184e-06
60;init;1;0.535706;0.535706;0.535706
60;update;1;11.6012;11.6012;11.6012
60;sync;1;3.131;3.131;3.131
60;evalKnownDf;1;0;0;0
60;write;1;2.114e-05;2.114e-05;2.114e-05
60;trace;1;0;0;0
60;calc_total;1;14.7322;14.7322;14.7322
81;compErr;1;2.199e-06;2.199e-06;2.199e-06
81;init;1;0.53681;0.53681;0.53681
81;update;1;11.5358;11.5358;11.5358
81;sync;1;1.81122;1.81122;1.81122
81;evalKnownDf;1;0;0;0
81;write;1;2.3048e-05;2.3048e-05;2.3048e-05
81;trace;1;0;0;0
81;calc_total;1;13.347;13.347;13.347
0;total;1;166.811;166.811;166.811
29;calc_total;1;13.9477;13.9477;13.9477
7;compErr;1;1.839e-06;1.839e-06;1.839e-06
7;init;1;0.544335;0.544335;0.544335
7;update;1;11.4054;11.4054;11.4054
7;sync;1;0.989611;0.989611;0.989611
7;evalKnownDf;1;0;0;0
7;write;1;2.9837e-05;2.9837e-05;2.9837e-05
7;trace;1;0;0;0
7;calc_total;1;12.395;12.395;12.395
0;total;1;166.817;166.817;166.817
61;compErr;1;1.535e-06;1.535e-06;1.535e-06
61;init;1;0.536891;0.536891;0.536891
61;update;1;11.5995;11.5995;11.5995
61;sync;1;2.58215;2.58215;2.58215
61;evalKnownDf;1;0;0;0
61;write;1;1.8957e-05;1.8957e-05;1.8957e-05
61;trace;1;0;0;0
61;calc_total;1;14.1816;14.1816;14.1816
82;compErr;1;1.285e-06;1.285e-06;1.285e-06
82;init;1;0.537986;0.537986;0.537986
82;update;1;11.5421;11.5421;11.5421
82;sync;1;2.05165;2.05165;2.05165
82;evalKnownDf;1;0;0;0
82;write;1;2.0131e-05;2.0131e-05;2.0131e-05
82;trace;1;0;0;0
82;calc_total;1;13.5937;13.5937;13.5937
0;total;1;166.811;166.811;166.811
31;calc_total;1;13.3431;13.3431;13.3431
8;compErr;1;1.951e-06;1.951e-06;1.951e-06
8;init;1;0.535779;0.535779;0.535779
8;update;1;11.5115;11.5115;11.5115
8;sync;1;2.03994;2.03994;2.03994
8;evalKnownDf;1;0;0;0
8;write;1;2.3249e-05;2.3249e-05;2.3249e-05
8;trace;1;0;0;0
8;calc_total;1;13.5515;13.5515;13.5515
0;total;1;166.817;166.817;166.817
63;compErr;1;2.893e-06;2.893e-06;2.893e-06
63;init;1;0.538303;0.538303;0.538303
63;update;1;11.501;11.501;11.501
63;sync;1;1.98713;1.98713;1.98713
63;evalKnownDf;1;0;0;0
63;write;1;2.3619e-05;2.3619e-05;2.3619e-05
63;trace;1;0;0;0
63;calc_total;1;13.4881;13.4881;13.4881
83;compErr;1;1.797e-06;1.797e-06;1.797e-06
83;init;1;0.536792;0.536792;0.536792
83;update;1;11.5147;11.5147;11.5147
83;sync;1;2.46791;2.46791;2.46791
83;evalKnownDf;1;0;0;0
83;write;1;2.1419e-05;2.1419e-05;2.1419e-05
83;trace;1;0;0;0
83;calc_total;1;13.9826;13.9826;13.9826
0;total;1;166.811;166.811;166.811
33;compErr;1;1.3e-06;1.3e-06;1.3e-06
33;init;1;0.539;0.539;0.539
33;update;1;11.6647;11.6647;11.6647
33;sync;1;1.67725;1.67725;1.67725
9;compErr;1;1.282e-06;1.282e-06;1.282e-06
9;init;1;0.53788;0.53788;0.53788
9;update;1;11.5421;11.5421;11.5421
9;sync;1;1.53799;1.53799;1.53799
9;evalKnownDf;1;0;0;0
9;write;1;1.7475e-05;1.7475e-05;1.7475e-05
9;trace;1;0;0;0
9;calc_total;1;13.0801;13.0801;13.0801
0;total;1;166.816;166.816;166.816
64;compErr;1;2.106e-06;2.106e-06;2.106e-06
64;init;1;0.536355;0.536355;0.536355
64;update;1;11.454;11.454;11.454
64;sync;1;2.42801;2.42801;2.42801
64;evalKnownDf;1;0;0;0
64;write;1;1.9975e-05;1.9975e-05;1.9975e-05
64;trace;1;0;0;0
64;calc_total;1;13.882;13.882;13.882
84;compErr;1;1.348e-06;1.348e-06;1.348e-06
84;init;1;0.536171;0.536171;0.536171
84;update;1;11.609;11.609;11.609
84;sync;1;1.5178;1.5178;1.5178
84;evalKnownDf;1;0;0;0
84;write;1;1.5643e-05;1.5643e-05;1.5643e-05
84;trace;1;0;0;0
84;calc_total;1;13.1268;13.1268;13.1268
0;total;1;166.811;166.811;166.811
33;evalKnownDf;1;0;0;0
33;write;1;1.9415e-05;1.9415e-05;1.9415e-05
33;trace;1;0;0;0
33;calc_total;1;13.3419;13.3419;13.3419
10;compErr;1;1.235e-06;1.235e-06;1.235e-06
10;init;1;0.538696;0.538696;0.538696
10;update;1;11.5247;11.5247;11.5247
10;sync;1;1.30473;1.30473;1.30473
10;evalKnownDf;1;0;0;0
10;write;1;1.6561e-05;1.6561e-05;1.6561e-05
10;trace;1;0;0;0
10;calc_total;1;12.8294;12.8294;12.8294
0;total;1;166.817;166.817;166.817
65;compErr;1;1.512e-06;1.512e-06;1.512e-06
65;init;1;0.538726;0.538726;0.538726
65;update;1;11.4923;11.4923;11.4923
65;sync;1;2.94821;2.94821;2.94821
65;evalKnownDf;1;0;0;0
65;write;1;2.3215e-05;2.3215e-05;2.3215e-05
65;trace;1;0;0;0
65;calc_total;1;14.4405;14.4405;14.4405
85;compErr;1;1.8e-06;1.8e-06;1.8e-06
85;init;1;0.537943;0.537943;0.537943
85;update;1;11.5533;11.5533;11.5533
85;sync;1;0.0835379;0.0835379;0.0835379
85;evalKnownDf;1;0;0;0
85;write;1;1.89e-05;1.89e-05;1.89e-05
85;trace;1;0;0;0
85;calc_total;1;11.6368;11.6368;11.6368
0;total;1;166.811;166.811;166.811
25;compErr;1;2.153e-06;2.153e-06;2.153e-06
25;init;1;0.540163;0.540163;0.540163
25;update;1;11.7929;11.7929;11.7929
25;sync;1;0.693414;0.693414;0.693414
11;compErr;1;1.618e-06;1.618e-06;1.618e-06
11;init;1;0.536889;0.536889;0.536889
11;update;1;11.5635;11.5635;11.5635
11;sync;1;1.60323;1.60323;1.60323
11;evalKnownDf;1;0;0;0
11;write;1;1.6228e-05;1.6228e-05;1.6228e-05
11;trace;1;0;0;0
11;calc_total;1;13.1667;13.1667;13.1667
0;total;1;166.817;166.817;166.817
66;compErr;1;1.063e-06;1.063e-06;1.063e-06
66;init;1;0.536953;0.536953;0.536953
66;update;1;11.4391;11.4391;11.4391
66;sync;1;1.84116;1.84116;1.84116
66;evalKnownDf;1;0;0;0
66;write;1;2.0193e-05;2.0193e-05;2.0193e-05
66;trace;1;0;0;0
66;calc_total;1;13.2802;13.2802;13.2802
86;compErr;1;1.197e-06;1.197e-06;1.197e-06
86;init;1;0.537967;0.537967;0.537967
86;update;1;11.6244;11.6244;11.6244
86;sync;1;0.371543;0.371543;0.371543
86;evalKnownDf;1;0;0;0
86;write;1;1.6204e-05;1.6204e-05;1.6204e-05
86;trace;1;0;0;0
86;calc_total;1;11.9959;11.9959;11.9959
0;total;1;166.811;166.811;166.811
25;evalKnownDf;1;0;0;0
25;write;1;2.1749e-05;2.1749e-05;2.1749e-05
25;trace;1;0;0;0
25;calc_total;1;12.4863;12.4863;12.4863
12;compErr;1;1.259e-06;1.259e-06;1.259e-06
12;init;1;0.54164;0.54164;0.54164
12;update;1;11.4489;11.4489;11.4489
12;sync;1;5.18261;5.18261;5.18261
12;evalKnownDf;1;0;0;0
12;write;1;1.9565e-05;1.9565e-05;1.9565e-05
12;trace;1;0;0;0
12;calc_total;1;16.6315;16.6315;16.6315
0;total;1;166.816;166.816;166.816
67;compErr;1;1.48e-06;1.48e-06;1.48e-06
67;init;1;0.53854;0.53854;0.53854
67;update;1;11.5412;11.5412;11.5412
67;sync;1;2.02384;2.02384;2.02384
67;evalKnownDf;1;0;0;0
67;write;1;2.1345e-05;2.1345e-05;2.1345e-05
67;trace;1;0;0;0
67;calc_total;1;13.565;13.565;13.565
87;compErr;1;7.22e-07;7.22e-07;7.22e-07
87;init;1;0.544564;0.544564;0.544564
87;update;1;11.5034;11.5034;11.5034
87;sync;1;1.03671;1.03671;1.03671
87;evalKnownDf;1;0;0;0
87;write;1;1.8166e-05;1.8166e-05;1.8166e-05
87;trace;1;0;0;0
87;calc_total;1;12.5401;12.5401;12.5401
0;total;1;166.811;166.811;166.811
36;compErr;1;1.661e-06;1.661e-06;1.661e-06
36;init;1;0.535493;0.535493;0.535493
36;update;1;11.4133;11.4133;11.4133
36;sync;1;5.54588;5.54588;5.54588
36;evalKnownDf;1;0;0;0
36;write;1;2.3539e-05;2.3539e-05;2.3539e-05
36;trace;1;0;0;0
36;calc_total;1;16.9592;16.9592;16.9592
13;compErr;1;2.122e-06;2.122e-06;2.122e-06
13;init;1;0.538279;0.538279;0.538279
13;update;1;11.4368;11.4368;11.4368
13;sync;1;0.521303;0.521303;0.521303
13;evalKnownDf;1;0;0;0
13;write;1;2.1048e-05;2.1048e-05;2.1048e-05
13;trace;1;0;0;0
13;calc_total;1;11.9581;11.9581;11.9581
0;total;1;166.817;166.817;166.817
68;compErr;1;1.422e-06;1.422e-06;1.422e-06
68;init;1;0.540105;0.540105;0.540105
68;update;1;11.5095;11.5095;11.5095
68;sync;1;2.45875;2.45875;2.45875
68;evalKnownDf;1;0;0;0
68;write;1;1.8106e-05;1.8106e-05;1.8106e-05
68;trace;1;0;0;0
68;calc_total;1;13.9683;13.9683;13.9683
88;compErr;1;1.088e-06;1.088e-06;1.088e-06
88;init;1;0.54478;0.54478;0.54478
88;update;1;11.6218;11.6218;11.6218
88;sync;1;0.00526804;0.00526804;0.00526804
88;evalKnownDf;1;0;0;0
88;write;1;1.7683e-05;1.7683e-05;1.7683e-05
88;trace;1;0;0;0
88;calc_total;1;11.627;11.627;11.627
0;total;1;166.811;166.811;166.811
40;compErr;1;1.508e-06;1.508e-06;1.508e-06
40;init;1;0.536748;0.536748;0.536748
40;update;1;11.4963;11.4963;11.4963
40;sync;1;1.72666;1.72666;1.72666
14;compErr;1;2.651e-06;2.651e-06;2.651e-06
14;init;1;0.537308;0.537308;0.537308
14;update;1;11.4923;11.4923;11.4923
14;sync;1;0.613041;0.613041;0.613041
14;evalKnownDf;1;0;0;0
14;write;1;1.9594e-05;1.9594e-05;1.9594e-05
14;trace;1;0;0;0
14;calc_total;1;12.1053;12.1053;12.1053
0;total;1;166.816;166.816;166.816
69;compErr;1;1.321e-06;1.321e-06;1.321e-06
69;init;1;0.537721;0.537721;0.537721
69;update;1;11.4501;11.4501;11.4501
69;sync;1;1.40815;1.40815;1.40815
69;evalKnownDf;1;0;0;0
69;write;1;1.768e-05;1.768e-05;1.768e-05
69;trace;1;0;0;0
69;calc_total;1;12.8583;12.8583;12.8583
89;compErr;1;1.003e-06;1.003e-06;1.003e-06
89;init;1;0.544763;0.544763;0.544763
89;update;1;11.4755;11.4755;11.4755
89;sync;1;1.71747;1.71747;1.71747
89;evalKnownDf;1;0;0;0
89;write;1;1.7856e-05;1.7856e-05;1.7856e-05
89;trace;1;0;0;0
89;calc_total;1;13.193;13.193;13.193
0;total;1;166.811;166.811;166.811
40;evalKnownDf;1;0;0;0
40;write;1;2.2111e-05;2.2111e-05;2.2111e-05
40;trace;1;0;0;0
40;calc_total;1;13.223;13.223;13.223
15;compErr;1;2.032e-06;2.032e-06;2.032e-06
15;init;1;0.534396;0.534396;0.534396
15;update;1;11.5086;11.5086;11.5086
15;sync;1;3.34995;3.34995;3.34995
15;evalKnownDf;1;0;0;0
15;write;1;2.121e-05;2.121e-05;2.121e-05
15;trace;1;0;0;0
15;calc_total;1;14.8586;14.8586;14.8586
0;total;1;166.816;166.816;166.816
70;compErr;1;1.599e-06;1.599e-06;1.599e-06
70;init;1;0.537824;0.537824;0.537824
70;update;1;11.4911;11.4911;11.4911
70;sync;1;1.82491;1.82491;1.82491
70;evalKnownDf;1;0;0;0
70;write;1;1.8861e-05;1.8861e-05;1.8861e-05
70;trace;1;0;0;0
70;calc_total;1;13.316;13.316;13.316
90;compErr;1;9.63e-07;9.63e-07;9.63e-07
90;init;1;0.545577;0.545577;0.545577
90;update;1;11.4744;11.4744;11.4744
90;sync;1;0.357737;0.357737;0.357737
90;evalKnownDf;1;0;0;0
90;write;1;2.0701e-05;2.0701e-05;2.0701e-05
90;trace;1;0;0;0
90;calc_total;1;11.8322;11.8322;11.8322
0;total;1;166.811;166.811;166.811
41;compErr;1;1.69e-06;1.69e-06;1.69e-06
41;init;1;0.539876;0.539876;0.539876
41;update;1;11.485;11.485;11.485
41;sync;1;2.4716;2.4716;2.4716
41;evalKnownDf;1;0;0;0
41;write;1;2.2518e-05;2.2518e-05;2.2518e-05
41;trace;1;0;0;0
16;compErr;1;1.583e-06;1.583e-06;1.583e-06
16;init;1;0.537509;0.537509;0.537509
16;update;1;11.3729;11.3729;11.3729
16;sync;1;2.23318;2.23318;2.23318
16;evalKnownDf;1;0;0;0
16;write;1;2.1579e-05;2.1579e-05;2.1579e-05
16;trace;1;0;0;0
16;calc_total;1;13.6061;13.6061;13.6061
0;total;1;166.816;166.816;166.816
71;compErr;1;3.022e-06;3.022e-06;3.022e-06
71;init;1;0.538792;0.538792;0.538792
71;update;1;11.514;11.514;11.514
71;sync;1;1.85261;1.85261;1.85261
71;evalKnownDf;1;0;0;0
71;write;1;2.8671e-05;2.8671e-05;2.8671e-05
71;trace;1;0;0;0
71;calc_total;1;13.3666;13.3666;13.3666
91;compErr;1;1.677e-06;1.677e-06;1.677e-06
91;init;1;0.536014;0.536014;0.536014
91;update;1;11.6019;11.6019;11.6019
91;sync;1;1.71034;1.71034;1.71034
91;evalKnownDf;1;0;0;0
91;write;1;1.7767e-05;1.7767e-05;1.7767e-05
91;trace;1;0;0;0
91;calc_total;1;13.3122;13.3122;13.3122
0;total;1;166.811;166.811;166.811
41;calc_total;1;13.9566;13.9566;13.9566
17;compErr;1;1.824e-06;1.824e-06;1.824e-06
17;init;1;0.536517;0.536517;0.536517
17;update;1;11.4504;11.4504;11.4504
17;sync;1;1.07594;1.07594;1.07594
17;evalKnownDf;1;0;0;0
17;write;1;2.1023e-05;2.1023e-05;2.1023e-05
17;trace;1;0;0;0
17;calc_total;1;12.5264;12.5264;12.5264
0;total;1;166.817;166.817;166.817
92;compErr;1;1.493e-06;1.493e-06;1.493e-06
92;init;1;0.538788;0.538788;0.538788
92;update;1;11.6143;11.6143;11.6143
92;sync;1;0.570637;0.570637;0.570637
92;evalKnownDf;1;0;0;0
92;write;1;1.5984e-05;1.5984e-05;1.5984e-05
92;trace;1;0;0;0
92;calc_total;1;12.1849;12.1849;12.1849
0;total;1;166.811;166.811;166.811
42;compErr;1;1.775e-06;1.775e-06;1.775e-06
42;init;1;0.536849;0.536849;0.536849
42;update;1;11.3874;11.3874;11.3874
42;sync;1;2.18106;2.18106;2.18106
42;evalKnownDf;1;0;0;0
42;write;1;2.6437e-05;2.6437e-05;2.6437e-05
42;trace;1;0;0;0
42;calc_total;1;13.5685;13.5685;13.5685
18;compErr;1;2.006e-06;2.006e-06;2.006e-06
18;init;1;0.535791;0.535791;0.535791
18;update;1;11.3337;11.3337;11.3337
18;sync;1;1.51391;1.51391;1.51391
18;evalKnownDf;1;0;0;0
18;write;1;2.3152e-05;2.3152e-05;2.3152e-05
18;trace;1;0;0;0
18;calc_total;1;12.8476;12.8476;12.8476
0;total;1;166.817;166.817;166.817
93;compErr;1;1.112e-06;1.112e-06;1.112e-06
93;init;1;0.548654;0.548654;0.548654
93;update;1;11.5582;11.5582;11.5582
93;sync;1;0.551854;0.551854;0.551854
93;evalKnownDf;1;0;0;0
93;write;1;1.6816e-05;1.6816e-05;1.6816e-05
93;trace;1;0;0;0
93;calc_total;1;12.1101;12.1101;12.1101
0;total;1;166.811;166.811;166.811
43;compErr;1;2.195e-06;2.195e-06;2.195e-06
43;init;1;0.536891;0.536891;0.536891
43;update;1;11.4802;11.4802;11.4802
43;sync;1;3.30779;3.30779;3.30779
43;evalKnownDf;1;0;0;0
43;write;1;2.2518e-05;2.2518e-05;2.2518e-05
43;trace;1;0;0;0
43;calc_total;1;14.7879;14.7879;14.7879
19;compErr;1;9.18e-07;9.18e-07;9.18e-07
19;init;1;0.535652;0.535652;0.535652
19;update;1;11.4609;11.4609;11.4609
19;sync;1;2.81855;2.81855;2.81855
19;evalKnownDf;1;0;0;0
19;write;1;1.8102e-05;1.8102e-05;1.8102e-05
19;trace;1;0;0;0
19;calc_total;1;14.2795;14.2795;14.2795
0;total;1;166.816;166.816;166.816
94;compErr;1;2.407e-06;2.407e-06;2.407e-06
94;init;1;0.53829;0.53829;0.53829
94;update;1;11.464;11.464;11.464
94;sync;1;0.803206;0.803206;0.803206
94;evalKnownDf;1;0;0;0
94;write;1;2.9171e-05;2.9171e-05;2.9171e-05
94;trace;1;0;0;0
94;calc_total;1;12.2672;12.2672;12.2672
0;total;1;166.811;166.811;166.811
37;compErr;1;2.327e-06;2.327e-06;2.327e-06
37;init;1;0.544067;0.544067;0.544067
37;update;1;11.4679;11.4679;11.4679
37;sync;1;3.11941;3.11941;3.11941
37;evalKnownDf;1;0;0;0
20;compErr;1;1.02e-06;1.02e-06;1.02e-06
20;init;1;0.544454;0.544454;0.544454
20;update;1;11.527;11.527;11.527
20;sync;1;0.793742;0.793742;0.793742
20;evalKnownDf;1;0;0;0
20;write;1;1.7397e-05;1.7397e-05;1.7397e-05
20;trace;1;0;0;0
20;calc_total;1;12.3207;12.3207;12.3207
0;total;1;166.817;166.817;166.817
95;compErr;1;1.689e-06;1.689e-06;1.689e-06
95;init;1;0.538368;0.538368;0.538368
95;update;1;11.471;11.471;11.471
95;sync;1;1.33386;1.33386;1.33386
95;evalKnownDf;1;0;0;0
95;write;1;2.267e-05;2.267e-05;2.267e-05
95;trace;1;0;0;0
95;calc_total;1;12.8049;12.8049;12.8049
0;total;1;166.811;166.811;166.811
37;write;1;2.6821e-05;2.6821e-05;2.6821e-05
37;trace;1;0;0;0
37;calc_total;1;14.5873;14.5873;14.5873
21;compErr;1;1.449e-06;1.449e-06;1.449e-06
21;init;1;0.539329;0.539329;0.539329
21;update;1;11.411;11.411;11.411
21;sync;1;2.30365;2.30365;2.30365
21;evalKnownDf;1;0;0;0
21;write;1;2.0749e-05;2.0749e-05;2.0749e-05
21;trace;1;0;0;0
21;calc_total;1;13.7147;13.7147;13.7147
0;total;1;166.816;166.816;166.816
44;compErr;1;2.401e-06;2.401e-06;2.401e-06
44;init;1;0.539262;0.539262;0.539262
44;update;1;11.3976;11.3976;11.3976
44;sync;1;1.31161;1.31161;1.31161
44;evalKnownDf;1;0;0;0
44;write;1;2.7526e-05;2.7526e-05;2.7526e-05
44;trace;1;0;0;0
22;compErr;1;1.706e-06;1.706e-06;1.706e-06
22;init;1;0.537155;0.537155;0.537155
22;update;1;11.4133;11.4133;11.4133
22;sync;1;2.04566;2.04566;2.04566
22;evalKnownDf;1;0;0;0
22;write;1;1.9531e-05;1.9531e-05;1.9531e-05
22;trace;1;0;0;0
22;calc_total;1;13.4589;13.4589;13.4589
0;total;1;166.816;166.816;166.816
35;compErr;1;1.88e-06;1.88e-06;1.88e-06
35;init;1;0.545456;0.545456;0.545456
35;update;1;11.6221;11.6221;11.6221
35;sync;1;2.63259;2.63259;2.63259
35;evalKnownDf;1;0;0;0
23;compErr;1;1.763e-06;1.763e-06;1.763e-06
23;init;1;0.536651;0.536651;0.536651
23;update;1;11.4995;11.4995;11.4995
23;sync;1;2.00567;2.00567;2.00567
23;evalKnownDf;1;0;0;0
23;write;1;2.0442e-05;2.0442e-05;2.0442e-05
23;trace;1;0;0;0
23;calc_total;1;13.5052;13.5052;13.5052
0;total;1;166.816;166.816;166.816
44;calc_total;1;12.7092;12.7092;12.7092
54;compErr;1;1.929e-06;1.929e-06;1.929e-06
54;init;1;0.537991;0.537991;0.537991
35;write;1;1.7829e-05;1.7829e-05;1.7829e-05
35;trace;1;0;0;0
35;calc_total;1;14.2547;14.2547;14.2547
54;update;1;11.5468;11.5468;11.5468
54;sync;1;0.658624;0.658624;0.658624
54;evalKnownDf;1;0;0;0
54;write;1;2.0332e-05;2.0332e-05;2.0332e-05
54;trace;1;0;0;0
38;compErr;1;1.4e-06;1.4e-06;1.4e-06
38;init;1;0.537787;0.537787;0.537787
38;update;1;11.4173;11.4173;11.4173
38;sync;1;3.45516;3.45516;3.45516
54;calc_total;1;12.2054;12.2054;12.2054
38;evalKnownDf;1;0;0;0
38;write;1;1.8975e-05;1.8975e-05;1.8975e-05
38;trace;1;0;0;0
38;calc_total;1;14.8724;14.8724;14.8724
0;total;1;161.162;161.162;161.162
39;compErr;1;3.666e-06;3.666e-06;3.666e-06
39;init;1;0.546428;0.546428;0.546428
39;update;1;11.5532;11.5532;11.5532
0;total;1;161.164;161.164;161.164
39;sync;1;1.32903;1.32903;1.32903
39;evalKnownDf;1;0;0;0
39;write;1;2.3816e-05;2.3816e-05;2.3816e-05
39;trace;1;0;0;0
39;calc_total;1;12.8822;12.8822;12.8822
0;total;1;161.164;161.164;161.164
47;compErr;1;3.282e-06;3.282e-06;3.282e-06
47;init;1;0.539157;0.539157;0.539157
47;update;1;11.4821;11.4821;11.4821
47;sync;1;1.94595;1.94595;1.94595
47;evalKnownDf;1;0;0;0
47;write;1;2.5582e-05;2.5582e-05;2.5582e-05
47;trace;1;0;0;0
0;total;1;161.164;161.164;161.164
47;calc_total;1;13.4281;13.4281;13.4281
0;total;1;161.164;161.164;161.164
24;compErr;1;1.197e-06;1.197e-06;1.197e-06
24;init;1;0.538421;0.538421;0.538421
24;update;1;11.5925;11.5925;11.5925
24;sync;1;1.85507;1.85507;1.85507
24;evalKnownDf;1;0;0;0
24;write;1;1.9318e-05;1.9318e-05;1.9318e-05
24;trace;1;0;0;0
24;calc_total;1;13.4475;13.4475;13.4475
0;total;1;166.822;166.822;166.822
0;total;1;161.164;161.164;161.164
0;total;1;166.822;166.822;166.822
0;total;1;161.164;161.164;161.164
0;total;1;166.822;166.822;166.822
55;compErr;1;1.843e-06;1.843e-06;1.843e-06
55;init;1;0.537445;0.537445;0.537445
55;update;1;11.4478;11.4478;11.4478
55;sync;1;0.877678;0.877678;0.877678
55;evalKnownDf;1;0;0;0
55;write;1;2.6672e-05;2.6672e-05;2.6672e-05
55;trace;1;0;0;0
55;calc_total;1;12.3254;12.3254;12.3254
0;total;1;161.162;161.162;161.162
0;total;1;166.822;166.822;166.822
56;compErr;1;1.455e-06;1.455e-06;1.455e-06
56;init;1;0.539115;0.539115;0.539115
56;update;1;11.6316;11.6316;11.6316
56;sync;1;0.432123;0.432123;0.432123
56;evalKnownDf;1;0;0;0
56;write;1;1.8762e-05;1.8762e-05;1.8762e-05
56;trace;1;0;0;0
56;calc_total;1;12.0637;12.0637;12.0637
0;total;1;161.164;161.164;161.164
0;total;1;166.822;166.822;166.822
0;total;1;161.162;161.162;161.162
0;total;1;166.822;166.822;166.822
0;total;1;161.164;161.164;161.164
30;compErr;1;1.781e-06;1.781e-06;1.781e-06
30;init;1;0.536269;0.536269;0.536269
30;update;1;11.6013;11.6013;11.6013
30;sync;1;1.59088;1.59088;1.59088
30;evalKnownDf;1;0;0;0
30;write;1;2.1659e-05;2.1659e-05;2.1659e-05
30;trace;1;0;0;0
30;calc_total;1;13.1922;13.1922;13.1922
0;total;1;166.822;166.822;166.822
0;total;1;161.164;161.164;161.164
0;total;1;166.822;166.822;166.822
0;total;1;161.162;161.162;161.162
0;total;1;166.822;166.822;166.822
0;total;1;161.164;161.164;161.164
0;total;1;166.822;166.822;166.822
62;compErr;1;1.123e-06;1.123e-06;1.123e-06
62;init;1;0.536907;0.536907;0.536907
62;update;1;11.5715;11.5715;11.5715
62;sync;1;2.06204;2.06204;2.06204
62;evalKnownDf;1;0;0;0
62;write;1;1.9404e-05;1.9404e-05;1.9404e-05
62;trace;1;0;0;0
62;calc_total;1;13.6335;13.6335;13.6335
0;total;1;161.164;161.164;161.164
0;total;1;166.822;166.822;166.822
0;total;1;161.162;161.162;161.162
0;total;1;166.822;166.822;166.822
0;total;1;161.162;161.162;161.162
0;total;1;166.822;166.822;166.822
0;total;1;161.162;161.162;161.162
0;total;1;166.822;166.822;166.822
0;total;1;161.164;161.164;161.164
0;total;1;166.822;166.822;166.822
0;total;1;161.164;161.164;161.164
0;total;1;166.822;166.822;166.822
0;total;1;161.164;161.164;161.164
0;total;1;166.822;166.822;166.822
0;total;1;161.164;161.164;161.164
0;total;1;166.822;166.822;166.822
0;total;1;161.162;161.162;161.162
0;total;1;166.822;166.822;166.822
0;total;1;161.164;161.164;161.164
0;total;1;166.822;166.822;166.822
0;total;1;166.822;166.822;166.822
45;compErr;1;1.967e-06;1.967e-06;1.967e-06
45;init;1;0.537599;0.537599;0.537599
45;update;1;11.3959;11.3959;11.3959
45;sync;1;2.92667;2.92667;2.92667
45;evalKnownDf;1;0;0;0
45;write;1;2.5947e-05;2.5947e-05;2.5947e-05
45;trace;1;0;0;0
45;calc_total;1;14.3226;14.3226;14.3226
0;total;1;166.822;166.822;166.822
46;compErr;1;2.241e-06;2.241e-06;2.241e-06
46;init;1;0.540405;0.540405;0.540405
46;update;1;11.3948;11.3948;11.3948
46;sync;1;2.49691;2.49691;2.49691
46;evalKnownDf;1;0;0;0
46;write;1;3.0532e-05;3.0532e-05;3.0532e-05
46;trace;1;0;0;0
46;calc_total;1;13.8917;13.8917;13.8917
0;total;1;166.822;166.822;166.822
0;total;1;166.822;166.822;166.822
