# Supplementary material for: A Halo abstraction for distributed n-dimensional structured grids within the C++ PGAS library DASH
Source: PeerJ Comput Sci. 2023 Feb 3;9:e1203. doi: 10.7717/peerj-cs.1203 (PMC10280232; doi:10.7717/peerj-cs.1203)
Supplement: Supplemental Information 4 [file peerj-cs-09-1203-s004.gz › raw_dash_scafes/res_2d_sc/strong/scafes_heat2d_n8_c24_45000_28658290.out]

SCAFES
REMARK: No time step width tau was specified.
 Set tau=1.0 and proceeded. 

Energy start: 4800
Energy end  : 4742.49
# unit_id;function_name;num_calls;avg_runtime;min_runtime;max_runtime
178;compErr;1;1.66e-06;1.66e-06;1.66e-06
178;init;1;0.268684;0.268684;0.268684
178;update;1;5.82887;5.82887;5.82887
178;sync;1;0.622167;0.622167;0.622167
178;evalKnownDf;1;0;0;0
178;write;1;1.5881e-05;1.5881e-05;1.5881e-05
178;trace;1;0;0;0
178;calc_total;1;6.45103;6.45103;6.45103
50;compErr;1;2.501e-06;2.501e-06;2.501e-06
50;init;1;0.268515;0.268515;0.268515
50;update;1;5.73964;5.73964;5.73964
50;sync;1;0.945168;0.945168;0.945168
50;evalKnownDf;1;0;0;0
50;write;1;2.1003e-05;2.1003e-05;2.1003e-05
50;trace;1;0;0;0
50;calc_total;1;6.68481;6.68481;6.68481
128;compErr;1;1.583e-06;1.583e-06;1.583e-06
128;init;1;0.270764;0.270764;0.270764
128;update;1;5.79161;5.79161;5.79161
128;sync;1;0.335481;0.335481;0.335481
128;evalKnownDf;1;0;0;0
128;write;1;1.6381e-05;1.6381e-05;1.6381e-05
128;trace;1;0;0;0
128;calc_total;1;6.12709;6.12709;6.12709
144;compErr;1;1.355e-06;1.355e-06;1.355e-06
144;init;1;0.272423;0.272423;0.272423
144;update;1;5.75894;5.75894;5.75894
144;sync;1;0.72419;0.72419;0.72419
144;evalKnownDf;1;0;0;0
144;write;1;2.611e-05;2.611e-05;2.611e-05
144;trace;1;0;0;0
144;calc_total;1;6.48313;6.48313;6.48313
24;compErr;1;8.97e-07;8.97e-07;8.97e-07
24;init;1;0.268622;0.268622;0.268622
24;update;1;5.77589;5.77589;5.77589
24;sync;1;0.411706;0.411706;0.411706
24;evalKnownDf;1;0;0;0
24;write;1;1.7765e-05;1.7765e-05;1.7765e-05
24;trace;1;0;0;0
24;calc_total;1;6.18759;6.18759;6.18759
96;compErr;1;1.827e-06;1.827e-06;1.827e-06
96;init;1;0.269222;0.269222;0.269222
96;update;1;5.72358;5.72358;5.72358
96;sync;1;2.18016;2.18016;2.18016
96;evalKnownDf;1;0;0;0
96;write;1;2.0653e-05;2.0653e-05;2.0653e-05
96;trace;1;0;0;0
96;calc_total;1;7.90374;7.90374;7.90374
168;compErr;1;1.734e-06;1.734e-06;1.734e-06
168;init;1;0.267773;0.267773;0.267773
168;update;1;5.83575;5.83575;5.83575
168;sync;1;1.5434;1.5434;1.5434
168;evalKnownDf;1;0;0;0
168;write;1;1.7893e-05;1.7893e-05;1.7893e-05
168;trace;1;0;0;0
49;compErr;1;1.622e-06;1.622e-06;1.622e-06
49;init;1;0.272487;0.272487;0.272487
49;update;1;5.80297;5.80297;5.80297
49;sync;1;2.36732;2.36732;2.36732
49;evalKnownDf;1;0;0;0
49;write;1;1.9607e-05;1.9607e-05;1.9607e-05
49;trace;1;0;0;0
49;calc_total;1;8.17029;8.17029;8.17029
0;compErr;1;1.563e-06;1.563e-06;1.563e-06
0;init;1;0.268682;0.268682;0.268682
0;update;1;5.76802;5.76802;5.76802
0;sync;1;0.689038;0.689038;0.689038
0;evalKnownDf;1;0;0;0
0;write;1;2.3502e-05;2.3502e-05;2.3502e-05
0;trace;1;0;0;0
0;calc_total;1;6.45706;6.45706;6.45706
146;compErr;1;1.513e-06;1.513e-06;1.513e-06
146;init;1;0.26777;0.26777;0.26777
146;update;1;5.82786;5.82786;5.82786
146;sync;1;2.12234;2.12234;2.12234
146;evalKnownDf;1;0;0;0
146;write;1;1.9485e-05;1.9485e-05;1.9485e-05
146;trace;1;0;0;0
146;calc_total;1;7.9502;7.9502;7.9502
120;compErr;1;1.617e-06;1.617e-06;1.617e-06
120;init;1;0.269025;0.269025;0.269025
120;update;1;5.78175;5.78175;5.78175
120;sync;1;0.611842;0.611842;0.611842
120;evalKnownDf;1;0;0;0
120;write;1;1.9456e-05;1.9456e-05;1.9456e-05
120;trace;1;0;0;0
25;compErr;1;9.28e-07;9.28e-07;9.28e-07
25;init;1;0.267339;0.267339;0.267339
25;update;1;5.80351;5.80351;5.80351
25;sync;1;3.60672;3.60672;3.60672
25;evalKnownDf;1;0;0;0
25;write;1;1.7673e-05;1.7673e-05;1.7673e-05
25;trace;1;0;0;0
25;calc_total;1;9.41023;9.41023;9.41023
97;compErr;1;1.724e-06;1.724e-06;1.724e-06
97;init;1;0.271069;0.271069;0.271069
97;update;1;5.81071;5.81071;5.81071
97;sync;1;1.58018;1.58018;1.58018
97;evalKnownDf;1;0;0;0
97;write;1;1.609e-05;1.609e-05;1.609e-05
97;trace;1;0;0;0
97;calc_total;1;7.39089;7.39089;7.39089
168;calc_total;1;7.37915;7.37915;7.37915
51;compErr;1;1.662e-06;1.662e-06;1.662e-06
51;init;1;0.268372;0.268372;0.268372
51;update;1;5.78569;5.78569;5.78569
51;sync;1;0.497458;0.497458;0.497458
51;evalKnownDf;1;0;0;0
51;write;1;1.9468e-05;1.9468e-05;1.9468e-05
51;trace;1;0;0;0
51;calc_total;1;6.28315;6.28315;6.28315
1;compErr;1;1.051e-06;1.051e-06;1.051e-06
1;init;1;0.269016;0.269016;0.269016
1;update;1;5.74829;5.74829;5.74829
1;sync;1;3.00457;3.00457;3.00457
1;evalKnownDf;1;0;0;0
1;write;1;1.8689e-05;1.8689e-05;1.8689e-05
1;trace;1;0;0;0
1;calc_total;1;8.75286;8.75286;8.75286
145;compErr;1;1.558e-06;1.558e-06;1.558e-06
145;init;1;0.273614;0.273614;0.273614
145;update;1;5.83351;5.83351;5.83351
145;sync;1;0.0116399;0.0116399;0.0116399
145;evalKnownDf;1;0;0;0
145;write;1;1.6662e-05;1.6662e-05;1.6662e-05
120;calc_total;1;6.3936;6.3936;6.3936
26;compErr;1;1.022e-06;1.022e-06;1.022e-06
26;init;1;0.268847;0.268847;0.268847
26;update;1;5.78852;5.78852;5.78852
26;sync;1;1.36431;1.36431;1.36431
26;evalKnownDf;1;0;0;0
26;write;1;2.3939e-05;2.3939e-05;2.3939e-05
26;trace;1;0;0;0
26;calc_total;1;7.15283;7.15283;7.15283
98;compErr;1;1.372e-06;1.372e-06;1.372e-06
98;init;1;0.270336;0.270336;0.270336
98;update;1;5.74475;5.74475;5.74475
98;sync;1;1.937;1.937;1.937
98;evalKnownDf;1;0;0;0
98;write;1;2.0092e-05;2.0092e-05;2.0092e-05
98;trace;1;0;0;0
98;calc_total;1;7.68175;7.68175;7.68175
177;compErr;1;1.659e-06;1.659e-06;1.659e-06
177;init;1;0.2678;0.2678;0.2678
177;update;1;5.83267;5.83267;5.83267
177;sync;1;1.36311;1.36311;1.36311
177;evalKnownDf;1;0;0;0
177;write;1;1.5828e-05;1.5828e-05;1.5828e-05
52;compErr;1;1.95e-06;1.95e-06;1.95e-06
52;init;1;0.267728;0.267728;0.267728
52;update;1;5.72402;5.72402;5.72402
52;sync;1;1.45776;1.45776;1.45776
52;evalKnownDf;1;0;0;0
52;write;1;2.4142e-05;2.4142e-05;2.4142e-05
52;trace;1;0;0;0
52;calc_total;1;7.18177;7.18177;7.18177
2;compErr;1;1.885e-06;1.885e-06;1.885e-06
2;init;1;0.26929;0.26929;0.26929
2;update;1;5.80054;5.80054;5.80054
2;sync;1;4.20017;4.20017;4.20017
2;evalKnownDf;1;0;0;0
2;write;1;1.7567e-05;1.7567e-05;1.7567e-05
2;trace;1;0;0;0
2;calc_total;1;10.0007;10.0007;10.0007
145;trace;1;0;0;0
145;calc_total;1;5.84514;5.84514;5.84514
130;compErr;1;1.341e-06;1.341e-06;1.341e-06
130;init;1;0.268424;0.268424;0.268424
130;update;1;5.7318;5.7318;5.7318
27;compErr;1;1.685e-06;1.685e-06;1.685e-06
27;init;1;0.272676;0.272676;0.272676
27;update;1;5.72899;5.72899;5.72899
27;sync;1;1.07948;1.07948;1.07948
27;evalKnownDf;1;0;0;0
27;write;1;2.0351e-05;2.0351e-05;2.0351e-05
27;trace;1;0;0;0
27;calc_total;1;6.80848;6.80848;6.80848
99;compErr;1;2.013e-06;2.013e-06;2.013e-06
99;init;1;0.270145;0.270145;0.270145
99;update;1;5.72749;5.72749;5.72749
99;sync;1;2.27031;2.27031;2.27031
99;evalKnownDf;1;0;0;0
99;write;1;2.2067e-05;2.2067e-05;2.2067e-05
99;trace;1;0;0;0
99;calc_total;1;7.99781;7.99781;7.99781
177;trace;1;0;0;0
177;calc_total;1;7.19579;7.19579;7.19579
53;compErr;1;1.313e-06;1.313e-06;1.313e-06
53;init;1;0.273592;0.273592;0.273592
53;update;1;5.75981;5.75981;5.75981
53;sync;1;0.314548;0.314548;0.314548
53;evalKnownDf;1;0;0;0
53;write;1;1.9717e-05;1.9717e-05;1.9717e-05
53;trace;1;0;0;0
53;calc_total;1;6.07436;6.07436;6.07436
3;compErr;1;1.93e-06;1.93e-06;1.93e-06
3;init;1;0.274551;0.274551;0.274551
3;update;1;5.77606;5.77606;5.77606
3;sync;1;1.69926;1.69926;1.69926
3;evalKnownDf;1;0;0;0
3;write;1;2.0404e-05;2.0404e-05;2.0404e-05
3;trace;1;0;0;0
3;calc_total;1;7.47532;7.47532;7.47532
147;compErr;1;2.052e-06;2.052e-06;2.052e-06
147;init;1;0.26778;0.26778;0.26778
147;update;1;5.74314;5.74314;5.74314
147;sync;1;1.74859;1.74859;1.74859
147;evalKnownDf;1;0;0;0
147;write;1;2.3322e-05;2.3322e-05;2.3322e-05
147;trace;1;0;0;0
147;calc_total;1;7.49173;7.49173;7.49173
130;sync;1;1.70645;1.70645;1.70645
130;evalKnownDf;1;0;0;0
130;write;1;1.6416e-05;1.6416e-05;1.6416e-05
130;trace;1;0;0;0
130;calc_total;1;7.43825;7.43825;7.43825
28;compErr;1;2.071e-06;2.071e-06;2.071e-06
28;init;1;0.272192;0.272192;0.272192
28;update;1;5.72955;5.72955;5.72955
28;sync;1;1.55698;1.55698;1.55698
28;evalKnownDf;1;0;0;0
28;write;1;2.0844e-05;2.0844e-05;2.0844e-05
28;trace;1;0;0;0
28;calc_total;1;7.28653;7.28653;7.28653
100;compErr;1;1.876e-06;1.876e-06;1.876e-06
100;init;1;0.270319;0.270319;0.270319
100;update;1;5.78578;5.78578;5.78578
100;sync;1;1.08167;1.08167;1.08167
100;evalKnownDf;1;0;0;0
100;write;1;2.0772e-05;2.0772e-05;2.0772e-05
100;trace;1;0;0;0
100;calc_total;1;6.86745;6.86745;6.86745
180;compErr;1;1.455e-06;1.455e-06;1.455e-06
180;init;1;0.269499;0.269499;0.269499
180;update;1;5.7937;5.7937;5.7937
180;sync;1;0.0556656;0.0556656;0.0556656
180;evalKnownDf;1;0;0;0
180;write;1;1.7735e-05;1.7735e-05;1.7735e-05
180;trace;1;0;0;0
180;calc_total;1;5.84936;5.84936;5.84936
56;compErr;1;1.318e-06;1.318e-06;1.318e-06
56;init;1;0.268325;0.268325;0.268325
56;update;1;5.74721;5.74721;5.74721
56;sync;1;1.58758;1.58758;1.58758
56;evalKnownDf;1;0;0;0
56;write;1;1.8752e-05;1.8752e-05;1.8752e-05
56;trace;1;0;0;0
56;calc_total;1;7.33479;7.33479;7.33479
4;compErr;1;1.12e-06;1.12e-06;1.12e-06
4;init;1;0.269206;0.269206;0.269206
4;update;1;5.79174;5.79174;5.79174
4;sync;1;2.31399;2.31399;2.31399
4;evalKnownDf;1;0;0;0
4;write;1;1.7098e-05;1.7098e-05;1.7098e-05
4;trace;1;0;0;0
4;calc_total;1;8.10573;8.10573;8.10573
148;compErr;1;1.855e-06;1.855e-06;1.855e-06
148;init;1;0.267361;0.267361;0.267361
148;update;1;5.75382;5.75382;5.75382
148;sync;1;1.58814;1.58814;1.58814
132;compErr;1;2.057e-06;2.057e-06;2.057e-06
132;init;1;0.270347;0.270347;0.270347
132;update;1;5.77724;5.77724;5.77724
132;sync;1;1.34377;1.34377;1.34377
132;evalKnownDf;1;0;0;0
29;compErr;1;1.53e-06;1.53e-06;1.53e-06
29;init;1;0.272727;0.272727;0.272727
29;update;1;5.72859;5.72859;5.72859
29;sync;1;2.12907;2.12907;2.12907
29;evalKnownDf;1;0;0;0
29;write;1;1.8298e-05;1.8298e-05;1.8298e-05
29;trace;1;0;0;0
29;calc_total;1;7.85766;7.85766;7.85766
101;compErr;1;2.254e-06;2.254e-06;2.254e-06
101;init;1;0.270205;0.270205;0.270205
101;update;1;5.73559;5.73559;5.73559
101;sync;1;2.17033;2.17033;2.17033
101;evalKnownDf;1;0;0;0
101;write;1;2.4463e-05;2.4463e-05;2.4463e-05
101;trace;1;0;0;0
101;calc_total;1;7.90592;7.90592;7.90592
179;compErr;1;1.786e-06;1.786e-06;1.786e-06
179;init;1;0.274643;0.274643;0.274643
179;update;1;5.83871;5.83871;5.83871
179;sync;1;0.346444;0.346444;0.346444
179;evalKnownDf;1;0;0;0
179;write;1;1.9331e-05;1.9331e-05;1.9331e-05
179;trace;1;0;0;0
179;calc_total;1;6.18516;6.18516;6.18516
64;compErr;1;1.362e-06;1.362e-06;1.362e-06
64;init;1;0.269754;0.269754;0.269754
64;update;1;5.77745;5.77745;5.77745
64;sync;1;0.523758;0.523758;0.523758
64;evalKnownDf;1;0;0;0
64;write;1;2.0194e-05;2.0194e-05;2.0194e-05
64;trace;1;0;0;0
64;calc_total;1;6.30121;6.30121;6.30121
5;compErr;1;1.325e-06;1.325e-06;1.325e-06
5;init;1;0.269627;0.269627;0.269627
5;update;1;5.73495;5.73495;5.73495
5;sync;1;2.42192;2.42192;2.42192
5;evalKnownDf;1;0;0;0
5;write;1;1.8461e-05;1.8461e-05;1.8461e-05
5;trace;1;0;0;0
5;calc_total;1;8.15687;8.15687;8.15687
148;evalKnownDf;1;0;0;0
148;write;1;1.848e-05;1.848e-05;1.848e-05
148;trace;1;0;0;0
148;calc_total;1;7.34197;7.34197;7.34197
132;write;1;2.498e-05;2.498e-05;2.498e-05
132;trace;1;0;0;0
132;calc_total;1;7.12101;7.12101;7.12101
31;compErr;1;1.442e-06;1.442e-06;1.442e-06
31;init;1;0.26793;0.26793;0.26793
31;update;1;5.74459;5.74459;5.74459
31;sync;1;1.69053;1.69053;1.69053
31;evalKnownDf;1;0;0;0
31;write;1;2.0563e-05;2.0563e-05;2.0563e-05
31;trace;1;0;0;0
31;calc_total;1;7.43512;7.43512;7.43512
104;compErr;1;1.697e-06;1.697e-06;1.697e-06
104;init;1;0.270646;0.270646;0.270646
104;update;1;5.72572;5.72572;5.72572
104;sync;1;0.78944;0.78944;0.78944
104;evalKnownDf;1;0;0;0
104;write;1;2.3543e-05;2.3543e-05;2.3543e-05
104;trace;1;0;0;0
104;calc_total;1;6.51516;6.51516;6.51516
184;compErr;1;1.698e-06;1.698e-06;1.698e-06
184;init;1;0.270121;0.270121;0.270121
184;update;1;5.84983;5.84983;5.84983
184;sync;1;0.501455;0.501455;0.501455
184;evalKnownDf;1;0;0;0
184;write;1;1.6902e-05;1.6902e-05;1.6902e-05
184;trace;1;0;0;0
48;compErr;1;2.026e-06;2.026e-06;2.026e-06
48;init;1;0.267747;0.267747;0.267747
48;update;1;5.75709;5.75709;5.75709
48;sync;1;1.41913;1.41913;1.41913
48;evalKnownDf;1;0;0;0
48;write;1;1.6361e-05;1.6361e-05;1.6361e-05
48;trace;1;0;0;0
48;calc_total;1;7.17622;7.17622;7.17622
6;compErr;1;1.383e-06;1.383e-06;1.383e-06
6;init;1;0.269628;0.269628;0.269628
6;update;1;5.8048;5.8048;5.8048
6;sync;1;1.76864;1.76864;1.76864
6;evalKnownDf;1;0;0;0
6;write;1;1.8053e-05;1.8053e-05;1.8053e-05
6;trace;1;0;0;0
6;calc_total;1;7.57344;7.57344;7.57344
160;compErr;1;1.156e-06;1.156e-06;1.156e-06
160;init;1;0.269786;0.269786;0.269786
160;update;1;5.82889;5.82889;5.82889
160;sync;1;0.788795;0.788795;0.788795
160;evalKnownDf;1;0;0;0
160;write;1;2.0164e-05;2.0164e-05;2.0164e-05
160;trace;1;0;0;0
160;calc_total;1;6.61768;6.61768;6.61768
136;compErr;1;2.086e-06;2.086e-06;2.086e-06
136;init;1;0.268926;0.268926;0.268926
136;update;1;5.81828;5.81828;5.81828
136;sync;1;0.826625;0.826625;0.826625
136;evalKnownDf;1;0;0;0
136;write;1;1.6898e-05;1.6898e-05;1.6898e-05
136;trace;1;0;0;0
136;calc_total;1;6.64491;6.64491;6.64491
32;compErr;1;1.618e-06;1.618e-06;1.618e-06
32;init;1;0.269203;0.269203;0.269203
32;update;1;5.75324;5.75324;5.75324
32;sync;1;0.0371781;0.0371781;0.0371781
32;evalKnownDf;1;0;0;0
32;write;1;1.6746e-05;1.6746e-05;1.6746e-05
32;trace;1;0;0;0
32;calc_total;1;5.79042;5.79042;5.79042
105;compErr;1;1.949e-06;1.949e-06;1.949e-06
105;init;1;0.268835;0.268835;0.268835
105;update;1;5.78589;5.78589;5.78589
105;sync;1;3.57626;3.57626;3.57626
105;evalKnownDf;1;0;0;0
105;write;1;1.7339e-05;1.7339e-05;1.7339e-05
105;trace;1;0;0;0
105;calc_total;1;9.36215;9.36215;9.36215
184;calc_total;1;6.35129;6.35129;6.35129
55;compErr;1;9.81e-07;9.81e-07;9.81e-07
55;init;1;0.267972;0.267972;0.267972
55;update;1;5.72969;5.72969;5.72969
55;sync;1;1.56468;1.56468;1.56468
55;evalKnownDf;1;0;0;0
55;write;1;1.9746e-05;1.9746e-05;1.9746e-05
55;trace;1;0;0;0
55;calc_total;1;7.29438;7.29438;7.29438
7;compErr;1;1.462e-06;1.462e-06;1.462e-06
7;init;1;0.269869;0.269869;0.269869
7;update;1;5.74905;5.74905;5.74905
7;sync;1;2.46505;2.46505;2.46505
7;evalKnownDf;1;0;0;0
7;write;1;2.1573e-05;2.1573e-05;2.1573e-05
7;trace;1;0;0;0
7;calc_total;1;8.2141;8.2141;8.2141
72;compErr;1;2.072e-06;2.072e-06;2.072e-06
72;init;1;0.269763;0.269763;0.269763
72;update;1;5.78826;5.78826;5.78826
72;sync;1;0.610608;0.610608;0.610608
72;evalKnownDf;1;0;0;0
72;write;1;2.1158e-05;2.1158e-05;2.1158e-05
72;trace;1;0;0;0
72;calc_total;1;6.39887;6.39887;6.39887
0;total;1;150.489;150.489;150.489
161;compErr;1;1.672e-06;1.672e-06;1.672e-06
161;init;1;0.269257;0.269257;0.269257
161;update;1;5.76196;5.76196;5.76196
161;sync;1;2.32749;2.32749;2.32749
161;evalKnownDf;1;0;0;0
161;write;1;2.6667e-05;2.6667e-05;2.6667e-05
161;trace;1;0;0;0
161;calc_total;1;8.08945;8.08945;8.08945
129;compErr;1;1.482e-06;1.482e-06;1.482e-06
129;init;1;0.268654;0.268654;0.268654
33;compErr;1;1.393e-06;1.393e-06;1.393e-06
33;init;1;0.269147;0.269147;0.269147
33;update;1;5.74856;5.74856;5.74856
33;sync;1;1.77714;1.77714;1.77714
33;evalKnownDf;1;0;0;0
33;write;1;1.7312e-05;1.7312e-05;1.7312e-05
33;trace;1;0;0;0
33;calc_total;1;7.5257;7.5257;7.5257
106;compErr;1;1.863e-06;1.863e-06;1.863e-06
106;init;1;0.269731;0.269731;0.269731
106;update;1;5.73136;5.73136;5.73136
106;sync;1;1.71184;1.71184;1.71184
106;evalKnownDf;1;0;0;0
106;write;1;2.3582e-05;2.3582e-05;2.3582e-05
106;trace;1;0;0;0
106;calc_total;1;7.4432;7.4432;7.4432
181;compErr;1;1.328e-06;1.328e-06;1.328e-06
181;init;1;0.269882;0.269882;0.269882
181;update;1;5.76571;5.76571;5.76571
181;sync;1;2.34773;2.34773;2.34773
57;compErr;1;1.182e-06;1.182e-06;1.182e-06
57;init;1;0.268539;0.268539;0.268539
57;update;1;5.78444;5.78444;5.78444
57;sync;1;1.08494;1.08494;1.08494
57;evalKnownDf;1;0;0;0
57;write;1;1.8017e-05;1.8017e-05;1.8017e-05
57;trace;1;0;0;0
57;calc_total;1;6.86938;6.86938;6.86938
8;compErr;1;1.994e-06;1.994e-06;1.994e-06
8;init;1;0.273676;0.273676;0.273676
8;update;1;5.73316;5.73316;5.73316
8;sync;1;1.38551;1.38551;1.38551
8;evalKnownDf;1;0;0;0
8;write;1;2.1594e-05;2.1594e-05;2.1594e-05
8;trace;1;0;0;0
8;calc_total;1;7.11867;7.11867;7.11867
162;compErr;1;2.424e-06;2.424e-06;2.424e-06
162;init;1;0.268817;0.268817;0.268817
162;update;1;5.8212;5.8212;5.8212
162;sync;1;1.95245;1.95245;1.95245
162;evalKnownDf;1;0;0;0
162;write;1;2.7606e-05;2.7606e-05;2.7606e-05
162;trace;1;0;0;0
162;calc_total;1;7.77365;7.77365;7.77365
129;update;1;5.77607;5.77607;5.77607
129;sync;1;0.197909;0.197909;0.197909
129;evalKnownDf;1;0;0;0
129;write;1;1.7421e-05;1.7421e-05;1.7421e-05
129;trace;1;0;0;0
129;calc_total;1;5.97398;5.97398;5.97398
34;compErr;1;1.546e-06;1.546e-06;1.546e-06
34;init;1;0.268237;0.268237;0.268237
34;update;1;5.74359;5.74359;5.74359
34;sync;1;0.417654;0.417654;0.417654
34;evalKnownDf;1;0;0;0
34;write;1;1.6659e-05;1.6659e-05;1.6659e-05
34;trace;1;0;0;0
34;calc_total;1;6.16125;6.16125;6.16125
107;compErr;1;1.832e-06;1.832e-06;1.832e-06
107;init;1;0.269372;0.269372;0.269372
107;update;1;5.71509;5.71509;5.71509
107;sync;1;1.45442;1.45442;1.45442
107;evalKnownDf;1;0;0;0
107;write;1;2.5547e-05;2.5547e-05;2.5547e-05
107;trace;1;0;0;0
107;calc_total;1;7.16951;7.16951;7.16951
181;evalKnownDf;1;0;0;0
181;write;1;1.8234e-05;1.8234e-05;1.8234e-05
181;trace;1;0;0;0
181;calc_total;1;8.11344;8.11344;8.11344
58;compErr;1;1.964e-06;1.964e-06;1.964e-06
58;init;1;0.268693;0.268693;0.268693
58;update;1;5.74299;5.74299;5.74299
58;sync;1;1.56255;1.56255;1.56255
58;evalKnownDf;1;0;0;0
58;write;1;2.0744e-05;2.0744e-05;2.0744e-05
58;trace;1;0;0;0
58;calc_total;1;7.30554;7.30554;7.30554
9;compErr;1;1.797e-06;1.797e-06;1.797e-06
9;init;1;0.269057;0.269057;0.269057
9;update;1;5.77584;5.77584;5.77584
9;sync;1;2.83068;2.83068;2.83068
9;evalKnownDf;1;0;0;0
9;write;1;1.9987e-05;1.9987e-05;1.9987e-05
9;trace;1;0;0;0
9;calc_total;1;8.60652;8.60652;8.60652
73;compErr;1;1.732e-06;1.732e-06;1.732e-06
73;init;1;0.269499;0.269499;0.269499
73;update;1;5.79754;5.79754;5.79754
73;sync;1;0.701104;0.701104;0.701104
73;evalKnownDf;1;0;0;0
73;write;1;2.1212e-05;2.1212e-05;2.1212e-05
73;trace;1;0;0;0
73;calc_total;1;6.49865;6.49865;6.49865
0;total;1;150.489;150.489;150.489
151;compErr;1;1.605e-06;1.605e-06;1.605e-06
151;init;1;0.272188;0.272188;0.272188
151;update;1;5.82132;5.82132;5.82132
151;sync;1;0.775537;0.775537;0.775537
151;evalKnownDf;1;0;0;0
151;write;1;1.7999e-05;1.7999e-05;1.7999e-05
151;trace;1;0;0;0
151;calc_total;1;6.59686;6.59686;6.59686
131;compErr;1;1.898e-06;1.898e-06;1.898e-06
131;init;1;0.270777;0.270777;0.270777
131;update;1;5.73055;5.73055;5.73055
131;sync;1;0.814074;0.814074;0.814074
131;evalKnownDf;1;0;0;0
131;write;1;1.8591e-05;1.8591e-05;1.8591e-05
131;trace;1;0;0;0
35;compErr;1;1.556e-06;1.556e-06;1.556e-06
35;init;1;0.274737;0.274737;0.274737
35;update;1;5.7207;5.7207;5.7207
35;sync;1;2.2137;2.2137;2.2137
35;evalKnownDf;1;0;0;0
35;write;1;2.041e-05;2.041e-05;2.041e-05
35;trace;1;0;0;0
35;calc_total;1;7.9344;7.9344;7.9344
108;compErr;1;1.158e-06;1.158e-06;1.158e-06
108;init;1;0.269553;0.269553;0.269553
108;update;1;5.78436;5.78436;5.78436
108;sync;1;0.0456296;0.0456296;0.0456296
108;evalKnownDf;1;0;0;0
108;write;1;2.0955e-05;2.0955e-05;2.0955e-05
108;trace;1;0;0;0
108;calc_total;1;5.82999;5.82999;5.82999
169;compErr;1;1.349e-06;1.349e-06;1.349e-06
169;init;1;0.267709;0.267709;0.267709
169;update;1;5.74754;5.74754;5.74754
169;sync;1;2.4259;2.4259;2.4259
169;evalKnownDf;1;0;0;0
169;write;1;1.8948e-05;1.8948e-05;1.8948e-05
169;trace;1;0;0;0
169;calc_total;1;8.17344;8.17344;8.17344
59;compErr;1;2.032e-06;2.032e-06;2.032e-06
59;init;1;0.272673;0.272673;0.272673
59;update;1;5.73587;5.73587;5.73587
59;sync;1;0.701478;0.701478;0.701478
59;evalKnownDf;1;0;0;0
59;write;1;2.3827e-05;2.3827e-05;2.3827e-05
59;trace;1;0;0;0
59;calc_total;1;6.43735;6.43735;6.43735
10;compErr;1;1.762e-06;1.762e-06;1.762e-06
10;init;1;0.269507;0.269507;0.269507
10;update;1;5.80102;5.80102;5.80102
10;sync;1;2.14243;2.14243;2.14243
10;evalKnownDf;1;0;0;0
10;write;1;2.1178e-05;2.1178e-05;2.1178e-05
10;trace;1;0;0;0
10;calc_total;1;7.94346;7.94346;7.94346
74;compErr;1;2.278e-06;2.278e-06;2.278e-06
74;init;1;0.268713;0.268713;0.268713
74;update;1;5.73423;5.73423;5.73423
74;sync;1;1.38442;1.38442;1.38442
74;evalKnownDf;1;0;0;0
74;write;1;2.1457e-05;2.1457e-05;2.1457e-05
74;trace;1;0;0;0
74;calc_total;1;7.11865;7.11865;7.11865
0;total;1;150.489;150.489;150.489
152;compErr;1;1.491e-06;1.491e-06;1.491e-06
152;init;1;0.268698;0.268698;0.268698
152;update;1;5.77074;5.77074;5.77074
152;sync;1;0.478427;0.478427;0.478427
152;evalKnownDf;1;0;0;0
152;write;1;2.2194e-05;2.2194e-05;2.2194e-05
152;trace;1;0;0;0
152;calc_total;1;6.24916;6.24916;6.24916
133;compErr;1;1.988e-06;1.988e-06;1.988e-06
133;init;1;0.269766;0.269766;0.269766
133;update;1;5.72667;5.72667;5.72667
133;sync;1;1.93246;1.93246;1.93246
133;evalKnownDf;1;0;0;0
133;write;1;2.8052e-05;2.8052e-05;2.8052e-05
133;trace;1;0;0;0
36;compErr;1;1.082e-06;1.082e-06;1.082e-06
36;init;1;0.270763;0.270763;0.270763
36;update;1;5.75261;5.75261;5.75261
36;sync;1;0.185187;0.185187;0.185187
36;evalKnownDf;1;0;0;0
36;write;1;2.1627e-05;2.1627e-05;2.1627e-05
36;trace;1;0;0;0
36;calc_total;1;5.93779;5.93779;5.93779
109;compErr;1;2.216e-06;2.216e-06;2.216e-06
109;init;1;0.268596;0.268596;0.268596
109;update;1;5.72183;5.72183;5.72183
109;sync;1;1.30572;1.30572;1.30572
109;evalKnownDf;1;0;0;0
109;write;1;2.1796e-05;2.1796e-05;2.1796e-05
109;trace;1;0;0;0
109;calc_total;1;7.02755;7.02755;7.02755
185;compErr;1;1.39e-06;1.39e-06;1.39e-06
185;init;1;0.27249;0.27249;0.27249
185;update;1;5.85093;5.85093;5.85093
185;sync;1;1.7269;1.7269;1.7269
185;evalKnownDf;1;0;0;0
185;write;1;1.7951e-05;1.7951e-05;1.7951e-05
185;trace;1;0;0;0
185;calc_total;1;7.57783;7.57783;7.57783
61;compErr;1;1.713e-06;1.713e-06;1.713e-06
61;init;1;0.268359;0.268359;0.268359
61;update;1;5.78627;5.78627;5.78627
61;sync;1;1.25045;1.25045;1.25045
61;evalKnownDf;1;0;0;0
61;write;1;1.7707e-05;1.7707e-05;1.7707e-05
61;trace;1;0;0;0
61;calc_total;1;7.03672;7.03672;7.03672
11;compErr;1;1.954e-06;1.954e-06;1.954e-06
11;init;1;0.269342;0.269342;0.269342
11;update;1;5.71293;5.71293;5.71293
11;sync;1;2.53144;2.53144;2.53144
11;evalKnownDf;1;0;0;0
11;write;1;2.5104e-05;2.5104e-05;2.5104e-05
11;trace;1;0;0;0
11;calc_total;1;8.24437;8.24437;8.24437
75;compErr;1;1.02e-06;1.02e-06;1.02e-06
75;init;1;0.272986;0.272986;0.272986
75;update;1;5.81812;5.81812;5.81812
75;sync;1;1.77792;1.77792;1.77792
75;evalKnownDf;1;0;0;0
75;write;1;1.9034e-05;1.9034e-05;1.9034e-05
75;trace;1;0;0;0
75;calc_total;1;7.59604;7.59604;7.59604
0;total;1;150.489;150.489;150.489
149;compErr;1;3.209e-06;3.209e-06;3.209e-06
149;init;1;0.26894;0.26894;0.26894
149;update;1;5.741;5.741;5.741
149;sync;1;0.391157;0.391157;0.391157
149;evalKnownDf;1;0;0;0
149;write;1;2.4579e-05;2.4579e-05;2.4579e-05
149;trace;1;0;0;0
149;calc_total;1;6.13216;6.13216;6.13216
131;calc_total;1;6.54462;6.54462;6.54462
37;compErr;1;1.764e-06;1.764e-06;1.764e-06
37;init;1;0.268625;0.268625;0.268625
37;update;1;5.78381;5.78381;5.78381
37;sync;1;1.81291;1.81291;1.81291
37;evalKnownDf;1;0;0;0
37;write;1;1.8753e-05;1.8753e-05;1.8753e-05
37;trace;1;0;0;0
37;calc_total;1;7.59672;7.59672;7.59672
111;compErr;1;1.588e-06;1.588e-06;1.588e-06
111;init;1;0.268561;0.268561;0.268561
111;update;1;5.72531;5.72531;5.72531
111;sync;1;0.708231;0.708231;0.708231
111;evalKnownDf;1;0;0;0
111;write;1;2.1944e-05;2.1944e-05;2.1944e-05
111;trace;1;0;0;0
111;calc_total;1;6.43354;6.43354;6.43354
186;compErr;1;2.14e-06;2.14e-06;2.14e-06
186;init;1;0.27205;0.27205;0.27205
186;update;1;5.81131;5.81131;5.81131
186;sync;1;1.868;1.868;1.868
63;compErr;1;2.052e-06;2.052e-06;2.052e-06
63;init;1;0.26799;0.26799;0.26799
63;update;1;5.75677;5.75677;5.75677
63;sync;1;1.68217;1.68217;1.68217
63;evalKnownDf;1;0;0;0
63;write;1;1.964e-05;1.964e-05;1.964e-05
63;trace;1;0;0;0
63;calc_total;1;7.43894;7.43894;7.43894
12;compErr;1;2.257e-06;2.257e-06;2.257e-06
12;init;1;0.269313;0.269313;0.269313
12;update;1;5.77013;5.77013;5.77013
12;sync;1;1.74028;1.74028;1.74028
12;evalKnownDf;1;0;0;0
12;write;1;1.8945e-05;1.8945e-05;1.8945e-05
12;trace;1;0;0;0
12;calc_total;1;7.51041;7.51041;7.51041
76;compErr;1;1.286e-06;1.286e-06;1.286e-06
76;init;1;0.268891;0.268891;0.268891
76;update;1;5.79896;5.79896;5.79896
76;sync;1;0.3507;0.3507;0.3507
76;evalKnownDf;1;0;0;0
76;write;1;1.8162e-05;1.8162e-05;1.8162e-05
76;trace;1;0;0;0
76;calc_total;1;6.14966;6.14966;6.14966
0;total;1;150.49;150.49;150.49
164;compErr;1;1.581e-06;1.581e-06;1.581e-06
164;init;1;0.273402;0.273402;0.273402
164;update;1;5.85207;5.85207;5.85207
164;sync;1;1.03199;1.03199;1.03199
133;calc_total;1;7.65913;7.65913;7.65913
38;compErr;1;1.464e-06;1.464e-06;1.464e-06
38;init;1;0.269459;0.269459;0.269459
38;update;1;5.73497;5.73497;5.73497
38;sync;1;0.0774468;0.0774468;0.0774468
38;evalKnownDf;1;0;0;0
38;write;1;1.5669e-05;1.5669e-05;1.5669e-05
38;trace;1;0;0;0
38;calc_total;1;5.81242;5.81242;5.81242
112;compErr;1;1.901e-06;1.901e-06;1.901e-06
112;init;1;0.268533;0.268533;0.268533
112;update;1;5.73536;5.73536;5.73536
112;sync;1;1.46555;1.46555;1.46555
112;evalKnownDf;1;0;0;0
112;write;1;1.9605e-05;1.9605e-05;1.9605e-05
112;trace;1;0;0;0
112;calc_total;1;7.20091;7.20091;7.20091
186;evalKnownDf;1;0;0;0
186;write;1;1.7473e-05;1.7473e-05;1.7473e-05
186;trace;1;0;0;0
186;calc_total;1;7.67932;7.67932;7.67932
65;compErr;1;2.385e-06;2.385e-06;2.385e-06
65;init;1;0.269177;0.269177;0.269177
65;update;1;5.72352;5.72352;5.72352
65;sync;1;2.16202;2.16202;2.16202
65;evalKnownDf;1;0;0;0
65;write;1;2.3044e-05;2.3044e-05;2.3044e-05
65;trace;1;0;0;0
65;calc_total;1;7.88554;7.88554;7.88554
13;compErr;1;1.906e-06;1.906e-06;1.906e-06
13;init;1;0.269058;0.269058;0.269058
13;update;1;5.76902;5.76902;5.76902
13;sync;1;1.22817;1.22817;1.22817
13;evalKnownDf;1;0;0;0
13;write;1;1.8609e-05;1.8609e-05;1.8609e-05
13;trace;1;0;0;0
13;calc_total;1;6.99719;6.99719;6.99719
77;compErr;1;2.175e-06;2.175e-06;2.175e-06
77;init;1;0.267774;0.267774;0.267774
77;update;1;5.75285;5.75285;5.75285
77;sync;1;2.19035;2.19035;2.19035
77;evalKnownDf;1;0;0;0
77;write;1;1.8177e-05;1.8177e-05;1.8177e-05
77;trace;1;0;0;0
77;calc_total;1;7.9432;7.9432;7.9432
0;total;1;150.489;150.489;150.489
164;evalKnownDf;1;0;0;0
164;write;1;1.7552e-05;1.7552e-05;1.7552e-05
164;trace;1;0;0;0
164;calc_total;1;6.88406;6.88406;6.88406
137;compErr;1;1.374e-06;1.374e-06;1.374e-06
137;init;1;0.2694;0.2694;0.2694
137;update;1;5.74118;5.74118;5.74118
137;sync;1;2.41234;2.41234;2.41234
137;evalKnownDf;1;0;0;0
137;write;1;2.2474e-05;2.2474e-05;2.2474e-05
39;compErr;1;7.44e-07;7.44e-07;7.44e-07
39;init;1;0.268813;0.268813;0.268813
39;update;1;5.79981;5.79981;5.79981
39;sync;1;0.753717;0.753717;0.753717
39;evalKnownDf;1;0;0;0
39;write;1;1.3388e-05;1.3388e-05;1.3388e-05
39;trace;1;0;0;0
39;calc_total;1;6.55353;6.55353;6.55353
113;compErr;1;1.964e-06;1.964e-06;1.964e-06
113;init;1;0.267928;0.267928;0.267928
113;update;1;5.71541;5.71541;5.71541
113;sync;1;1.15399;1.15399;1.15399
113;evalKnownDf;1;0;0;0
113;write;1;1.9215e-05;1.9215e-05;1.9215e-05
113;trace;1;0;0;0
113;calc_total;1;6.86939;6.86939;6.86939
170;compErr;1;9.33e-07;9.33e-07;9.33e-07
170;init;1;0.268891;0.268891;0.268891
66;compErr;1;1.6e-06;1.6e-06;1.6e-06
66;init;1;0.269405;0.269405;0.269405
66;update;1;5.82723;5.82723;5.82723
66;sync;1;1.41108;1.41108;1.41108
66;evalKnownDf;1;0;0;0
66;write;1;1.4998e-05;1.4998e-05;1.4998e-05
66;trace;1;0;0;0
66;calc_total;1;7.2383;7.2383;7.2383
15;compErr;1;1.439e-06;1.439e-06;1.439e-06
15;init;1;0.268562;0.268562;0.268562
15;update;1;5.71979;5.71979;5.71979
15;sync;1;1.89997;1.89997;1.89997
15;evalKnownDf;1;0;0;0
15;write;1;1.7571e-05;1.7571e-05;1.7571e-05
15;trace;1;0;0;0
15;calc_total;1;7.61976;7.61976;7.61976
78;compErr;1;1.546e-06;1.546e-06;1.546e-06
78;init;1;0.267766;0.267766;0.267766
78;update;1;5.76635;5.76635;5.76635
78;sync;1;0.981004;0.981004;0.981004
78;evalKnownDf;1;0;0;0
78;write;1;1.8285e-05;1.8285e-05;1.8285e-05
78;trace;1;0;0;0
78;calc_total;1;6.74735;6.74735;6.74735
0;total;1;150.49;150.49;150.49
153;compErr;1;1.675e-06;1.675e-06;1.675e-06
153;init;1;0.268426;0.268426;0.268426
153;update;1;5.81724;5.81724;5.81724
153;sync;1;0.93737;0.93737;0.93737
153;evalKnownDf;1;0;0;0
153;write;1;1.8208e-05;1.8208e-05;1.8208e-05
153;trace;1;0;0;0
153;calc_total;1;6.75461;6.75461;6.75461
137;trace;1;0;0;0
137;calc_total;1;8.15352;8.15352;8.15352
40;compErr;1;1.275e-06;1.275e-06;1.275e-06
40;init;1;0.268303;0.268303;0.268303
40;update;1;5.78825;5.78825;5.78825
40;sync;1;1.0483;1.0483;1.0483
40;evalKnownDf;1;0;0;0
40;write;1;1.8424e-05;1.8424e-05;1.8424e-05
40;trace;1;0;0;0
40;calc_total;1;6.83655;6.83655;6.83655
114;compErr;1;1.984e-06;1.984e-06;1.984e-06
114;init;1;0.268644;0.268644;0.268644
114;update;1;5.79543;5.79543;5.79543
114;sync;1;2.06885;2.06885;2.06885
114;evalKnownDf;1;0;0;0
114;write;1;2.4689e-05;2.4689e-05;2.4689e-05
114;trace;1;0;0;0
114;calc_total;1;7.86428;7.86428;7.86428
170;update;1;5.83986;5.83986;5.83986
170;sync;1;0.149636;0.149636;0.149636
170;evalKnownDf;1;0;0;0
170;write;1;1.8727e-05;1.8727e-05;1.8727e-05
170;trace;1;0;0;0
67;compErr;1;1.99e-06;1.99e-06;1.99e-06
67;init;1;0.273139;0.273139;0.273139
67;update;1;5.75248;5.75248;5.75248
67;sync;1;0.446413;0.446413;0.446413
67;evalKnownDf;1;0;0;0
67;write;1;1.5933e-05;1.5933e-05;1.5933e-05
67;trace;1;0;0;0
67;calc_total;1;6.19889;6.19889;6.19889
16;compErr;1;1.207e-06;1.207e-06;1.207e-06
16;init;1;0.269514;0.269514;0.269514
16;update;1;5.73269;5.73269;5.73269
16;sync;1;0.264913;0.264913;0.264913
16;evalKnownDf;1;0;0;0
16;write;1;1.7499e-05;1.7499e-05;1.7499e-05
16;trace;1;0;0;0
16;calc_total;1;5.9976;5.9976;5.9976
79;compErr;1;1.442e-06;1.442e-06;1.442e-06
79;init;1;0.272993;0.272993;0.272993
79;update;1;5.80752;5.80752;5.80752
79;sync;1;1.25626;1.25626;1.25626
79;evalKnownDf;1;0;0;0
79;write;1;1.6706e-05;1.6706e-05;1.6706e-05
79;trace;1;0;0;0
79;calc_total;1;7.06378;7.06378;7.06378
0;total;1;150.489;150.489;150.489
154;compErr;1;2.235e-06;2.235e-06;2.235e-06
154;init;1;0.269285;0.269285;0.269285
154;update;1;5.8282;5.8282;5.8282
154;sync;1;0.201295;0.201295;0.201295
154;evalKnownDf;1;0;0;0
154;write;1;2.0182e-05;2.0182e-05;2.0182e-05
154;trace;1;0;0;0
154;calc_total;1;6.02949;6.02949;6.02949
139;compErr;1;1.797e-06;1.797e-06;1.797e-06
139;init;1;0.268622;0.268622;0.268622
139;update;1;5.73305;5.73305;5.73305
139;sync;1;1.83809;1.83809;1.83809
139;evalKnownDf;1;0;0;0
41;compErr;1;2.272e-06;2.272e-06;2.272e-06
41;init;1;0.268399;0.268399;0.268399
41;update;1;5.73716;5.73716;5.73716
41;sync;1;1.75813;1.75813;1.75813
41;evalKnownDf;1;0;0;0
41;write;1;2.6321e-05;2.6321e-05;2.6321e-05
41;trace;1;0;0;0
41;calc_total;1;7.4953;7.4953;7.4953
115;compErr;1;1.362e-06;1.362e-06;1.362e-06
115;init;1;0.267352;0.267352;0.267352
115;update;1;5.71713;5.71713;5.71713
115;sync;1;1.86439;1.86439;1.86439
115;evalKnownDf;1;0;0;0
115;write;1;2.1576e-05;2.1576e-05;2.1576e-05
115;trace;1;0;0;0
115;calc_total;1;7.58152;7.58152;7.58152
171;compErr;1;1.607e-06;1.607e-06;1.607e-06
171;init;1;0.26954;0.26954;0.26954
171;update;1;5.83002;5.83002;5.83002
171;sync;1;0.0290749;0.0290749;0.0290749
171;evalKnownDf;1;0;0;0
171;write;1;1.4997e-05;1.4997e-05;1.4997e-05
171;trace;1;0;0;0
171;calc_total;1;5.85909;5.85909;5.85909
68;compErr;1;9.82e-07;9.82e-07;9.82e-07
68;init;1;0.268918;0.268918;0.268918
68;update;1;5.80035;5.80035;5.80035
68;sync;1;0.0597623;0.0597623;0.0597623
68;evalKnownDf;1;0;0;0
68;write;1;1.4671e-05;1.4671e-05;1.4671e-05
68;trace;1;0;0;0
68;calc_total;1;5.86012;5.86012;5.86012
17;compErr;1;1.321e-06;1.321e-06;1.321e-06
17;init;1;0.269309;0.269309;0.269309
17;update;1;5.76547;5.76547;5.76547
17;sync;1;2.13829;2.13829;2.13829
17;evalKnownDf;1;0;0;0
17;write;1;1.6757e-05;1.6757e-05;1.6757e-05
17;trace;1;0;0;0
17;calc_total;1;7.90376;7.90376;7.90376
80;compErr;1;1.449e-06;1.449e-06;1.449e-06
80;init;1;0.268004;0.268004;0.268004
80;update;1;5.75202;5.75202;5.75202
80;sync;1;3.63462;3.63462;3.63462
80;evalKnownDf;1;0;0;0
80;write;1;1.9724e-05;1.9724e-05;1.9724e-05
80;trace;1;0;0;0
80;calc_total;1;9.38664;9.38664;9.38664
0;total;1;150.489;150.489;150.489
163;compErr;1;1.48e-06;1.48e-06;1.48e-06
163;init;1;0.273855;0.273855;0.273855
163;update;1;5.79288;5.79288;5.79288
163;sync;1;2.03072;2.03072;2.03072
163;evalKnownDf;1;0;0;0
163;write;1;2.1138e-05;2.1138e-05;2.1138e-05
163;trace;1;0;0;0
163;calc_total;1;7.82361;7.82361;7.82361
138;compErr;1;1.551e-06;1.551e-06;1.551e-06
138;init;1;0.268962;0.268962;0.268962
138;update;1;5.75699;5.75699;5.75699
42;compErr;1;1.859e-06;1.859e-06;1.859e-06
42;init;1;0.268823;0.268823;0.268823
42;update;1;5.78268;5.78268;5.78268
42;sync;1;0.515197;0.515197;0.515197
42;evalKnownDf;1;0;0;0
42;write;1;1.8445e-05;1.8445e-05;1.8445e-05
42;trace;1;0;0;0
42;calc_total;1;6.29788;6.29788;6.29788
116;compErr;1;2.129e-06;2.129e-06;2.129e-06
116;init;1;0.268848;0.268848;0.268848
116;update;1;5.78779;5.78779;5.78779
116;sync;1;0.575078;0.575078;0.575078
116;evalKnownDf;1;0;0;0
116;write;1;1.8613e-05;1.8613e-05;1.8613e-05
116;trace;1;0;0;0
116;calc_total;1;6.36287;6.36287;6.36287
173;compErr;1;1.385e-06;1.385e-06;1.385e-06
173;init;1;0.267216;0.267216;0.267216
173;update;1;5.74324;5.74324;5.74324
173;sync;1;1.61017;1.61017;1.61017
173;evalKnownDf;1;0;0;0
173;write;1;2.1655e-05;2.1655e-05;2.1655e-05
173;trace;1;0;0;0
69;compErr;1;1.691e-06;1.691e-06;1.691e-06
69;init;1;0.269194;0.269194;0.269194
69;update;1;5.82816;5.82816;5.82816
69;sync;1;1.66328;1.66328;1.66328
69;evalKnownDf;1;0;0;0
69;write;1;1.483e-05;1.483e-05;1.483e-05
69;trace;1;0;0;0
69;calc_total;1;7.49144;7.49144;7.49144
18;compErr;1;9.74e-07;9.74e-07;9.74e-07
18;init;1;0.269316;0.269316;0.269316
18;update;1;5.76849;5.76849;5.76849
18;sync;1;2.27528;2.27528;2.27528
18;evalKnownDf;1;0;0;0
18;write;1;2.1271e-05;2.1271e-05;2.1271e-05
18;trace;1;0;0;0
18;calc_total;1;8.04378;8.04378;8.04378
81;compErr;1;1.853e-06;1.853e-06;1.853e-06
81;init;1;0.268578;0.268578;0.268578
81;update;1;5.81177;5.81177;5.81177
81;sync;1;2.3283;2.3283;2.3283
81;evalKnownDf;1;0;0;0
81;write;1;1.8337e-05;1.8337e-05;1.8337e-05
81;trace;1;0;0;0
81;calc_total;1;8.14007;8.14007;8.14007
0;total;1;150.49;150.49;150.49
157;compErr;1;2.142e-06;2.142e-06;2.142e-06
157;init;1;0.269842;0.269842;0.269842
139;write;1;2.2589e-05;2.2589e-05;2.2589e-05
139;trace;1;0;0;0
139;calc_total;1;7.57114;7.57114;7.57114
43;compErr;1;2.021e-06;2.021e-06;2.021e-06
43;init;1;0.268507;0.268507;0.268507
43;update;1;5.75317;5.75317;5.75317
43;sync;1;0.652173;0.652173;0.652173
43;evalKnownDf;1;0;0;0
43;write;1;2.239e-05;2.239e-05;2.239e-05
43;trace;1;0;0;0
43;calc_total;1;6.40535;6.40535;6.40535
170;calc_total;1;5.9895;5.9895;5.9895
19;compErr;1;2.754e-06;2.754e-06;2.754e-06
19;init;1;0.269329;0.269329;0.269329
19;update;1;5.7089;5.7089;5.7089
19;sync;1;2.12767;2.12767;2.12767
19;evalKnownDf;1;0;0;0
19;write;1;2.6423e-05;2.6423e-05;2.6423e-05
19;trace;1;0;0;0
19;calc_total;1;7.83657;7.83657;7.83657
82;compErr;1;2.866e-06;2.866e-06;2.866e-06
82;init;1;0.269669;0.269669;0.269669
82;update;1;5.73995;5.73995;5.73995
82;sync;1;1.34746;1.34746;1.34746
82;evalKnownDf;1;0;0;0
82;write;1;2.3437e-05;2.3437e-05;2.3437e-05
82;trace;1;0;0;0
82;calc_total;1;7.0874;7.0874;7.0874
0;total;1;150.489;150.489;150.489
157;update;1;5.76875;5.76875;5.76875
157;sync;1;2.48536;2.48536;2.48536
157;evalKnownDf;1;0;0;0
157;write;1;2.1644e-05;2.1644e-05;2.1644e-05
157;trace;1;0;0;0
138;sync;1;1.61607;1.61607;1.61607
138;evalKnownDf;1;0;0;0
138;write;1;2.1526e-05;2.1526e-05;2.1526e-05
138;trace;1;0;0;0
138;calc_total;1;7.37306;7.37306;7.37306
173;calc_total;1;7.35341;7.35341;7.35341
20;compErr;1;1.342e-06;1.342e-06;1.342e-06
20;init;1;0.273305;0.273305;0.273305
20;update;1;5.77437;5.77437;5.77437
20;sync;1;2.47278;2.47278;2.47278
20;evalKnownDf;1;0;0;0
20;write;1;2.0901e-05;2.0901e-05;2.0901e-05
20;trace;1;0;0;0
20;calc_total;1;8.24715;8.24715;8.24715
83;compErr;1;1.923e-06;1.923e-06;1.923e-06
83;init;1;0.268837;0.268837;0.268837
83;update;1;5.78507;5.78507;5.78507
83;sync;1;1.43553;1.43553;1.43553
83;evalKnownDf;1;0;0;0
83;write;1;2.2066e-05;2.2066e-05;2.2066e-05
83;trace;1;0;0;0
83;calc_total;1;7.22061;7.22061;7.22061
0;total;1;150.49;150.49;150.49
121;compErr;1;2.368e-06;2.368e-06;2.368e-06
121;init;1;0.272481;0.272481;0.272481
121;update;1;5.75149;5.75149;5.75149
121;sync;1;2.69359;2.69359;2.69359
121;evalKnownDf;1;0;0;0
121;write;1;2.3805e-05;2.3805e-05;2.3805e-05
175;compErr;1;1.762e-06;1.762e-06;1.762e-06
175;init;1;0.267774;0.267774;0.267774
175;update;1;5.84725;5.84725;5.84725
175;sync;1;1.96193;1.96193;1.96193
175;evalKnownDf;1;0;0;0
175;write;1;1.7799e-05;1.7799e-05;1.7799e-05
175;trace;1;0;0;0
175;calc_total;1;7.80918;7.80918;7.80918
21;compErr;1;2.215e-06;2.215e-06;2.215e-06
21;init;1;0.269326;0.269326;0.269326
21;update;1;5.7144;5.7144;5.7144
21;sync;1;1.42831;1.42831;1.42831
21;evalKnownDf;1;0;0;0
21;write;1;2.5166e-05;2.5166e-05;2.5166e-05
21;trace;1;0;0;0
21;calc_total;1;7.14272;7.14272;7.14272
84;compErr;1;2.828e-06;2.828e-06;2.828e-06
84;init;1;0.269141;0.269141;0.269141
84;update;1;5.72767;5.72767;5.72767
84;sync;1;2.10529;2.10529;2.10529
84;evalKnownDf;1;0;0;0
84;write;1;2.474e-05;2.474e-05;2.474e-05
84;trace;1;0;0;0
84;calc_total;1;7.83297;7.83297;7.83297
0;total;1;150.489;150.489;150.489
121;trace;1;0;0;0
121;calc_total;1;8.44508;8.44508;8.44508
172;compErr;1;1.736e-06;1.736e-06;1.736e-06
172;init;1;0.268781;0.268781;0.268781
172;update;1;5.77735;5.77735;5.77735
172;sync;1;1.07447;1.07447;1.07447
172;evalKnownDf;1;0;0;0
172;write;1;1.9669e-05;1.9669e-05;1.9669e-05
172;trace;1;0;0;0
172;calc_total;1;6.85183;6.85183;6.85183
23;compErr;1;2.49e-06;2.49e-06;2.49e-06
23;init;1;0.269291;0.269291;0.269291
23;update;1;5.78389;5.78389;5.78389
23;sync;1;1.66801;1.66801;1.66801
23;evalKnownDf;1;0;0;0
23;write;1;2.5186e-05;2.5186e-05;2.5186e-05
23;trace;1;0;0;0
23;calc_total;1;7.4519;7.4519;7.4519
85;compErr;1;1.363e-06;1.363e-06;1.363e-06
85;init;1;0.270699;0.270699;0.270699
85;update;1;5.76013;5.76013;5.76013
85;sync;1;0.312504;0.312504;0.312504
85;evalKnownDf;1;0;0;0
85;write;1;2.0463e-05;2.0463e-05;2.0463e-05
85;trace;1;0;0;0
85;calc_total;1;6.07264;6.07264;6.07264
0;total;1;150.489;150.489;150.489
122;compErr;1;2.156e-06;2.156e-06;2.156e-06
122;init;1;0.268104;0.268104;0.268104
122;update;1;5.77182;5.77182;5.77182
122;sync;1;2.32217;2.32217;2.32217
122;evalKnownDf;1;0;0;0
122;write;1;2.3989e-05;2.3989e-05;2.3989e-05
122;trace;1;0;0;0
122;calc_total;1;8.094;8.094;8.094
176;compErr;1;8.73e-07;8.73e-07;8.73e-07
176;init;1;0.268997;0.268997;0.268997
176;update;1;5.84156;5.84156;5.84156
176;sync;1;0.0167336;0.0167336;0.0167336
176;evalKnownDf;1;0;0;0
176;write;1;1.7588e-05;1.7588e-05;1.7588e-05
176;trace;1;0;0;0
176;calc_total;1;5.8583;5.8583;5.8583
14;compErr;1;2.17e-06;2.17e-06;2.17e-06
14;init;1;0.273859;0.273859;0.273859
14;update;1;5.78499;5.78499;5.78499
14;sync;1;1.77493;1.77493;1.77493
14;evalKnownDf;1;0;0;0
14;write;1;1.7656e-05;1.7656e-05;1.7656e-05
14;trace;1;0;0;0
14;calc_total;1;7.55992;7.55992;7.55992
86;compErr;1;1.675e-06;1.675e-06;1.675e-06
86;init;1;0.270233;0.270233;0.270233
86;update;1;5.76408;5.76408;5.76408
86;sync;1;2.007;2.007;2.007
86;evalKnownDf;1;0;0;0
86;write;1;2.1985e-05;2.1985e-05;2.1985e-05
86;trace;1;0;0;0
86;calc_total;1;7.77107;7.77107;7.77107
0;total;1;150.489;150.489;150.489
123;compErr;1;1.945e-06;1.945e-06;1.945e-06
123;init;1;0.273377;0.273377;0.273377
123;update;1;5.75871;5.75871;5.75871
123;sync;1;1.35228;1.35228;1.35228
123;evalKnownDf;1;0;0;0
123;write;1;2.1464e-05;2.1464e-05;2.1464e-05
123;trace;1;0;0;0
123;calc_total;1;7.11099;7.11099;7.11099
183;compErr;1;1.632e-06;1.632e-06;1.632e-06
183;init;1;0.27008;0.27008;0.27008
183;update;1;5.80015;5.80015;5.80015
183;sync;1;2.19601;2.19601;2.19601
183;evalKnownDf;1;0;0;0
183;write;1;1.7039e-05;1.7039e-05;1.7039e-05
183;trace;1;0;0;0
183;calc_total;1;7.99616;7.99616;7.99616
22;compErr;1;1.845e-06;1.845e-06;1.845e-06
22;init;1;0.269071;0.269071;0.269071
22;update;1;5.77372;5.77372;5.77372
87;compErr;1;1.745e-06;1.745e-06;1.745e-06
87;init;1;0.275951;0.275951;0.275951
87;update;1;5.76691;5.76691;5.76691
87;sync;1;2.23869;2.23869;2.23869
87;evalKnownDf;1;0;0;0
87;write;1;2.2475e-05;2.2475e-05;2.2475e-05
87;trace;1;0;0;0
87;calc_total;1;8.00559;8.00559;8.00559
0;total;1;150.489;150.489;150.489
124;compErr;1;1.764e-06;1.764e-06;1.764e-06
124;init;1;0.27253;0.27253;0.27253
124;update;1;5.73305;5.73305;5.73305
124;sync;1;0.361772;0.361772;0.361772
124;evalKnownDf;1;0;0;0
124;write;1;2.0608e-05;2.0608e-05;2.0608e-05
124;trace;1;0;0;0
124;calc_total;1;6.09482;6.09482;6.09482
187;compErr;1;1.603e-06;1.603e-06;1.603e-06
187;init;1;0.270543;0.270543;0.270543
187;update;1;5.83748;5.83748;5.83748
187;sync;1;2.21897;2.21897;2.21897
187;evalKnownDf;1;0;0;0
187;write;1;1.6617e-05;1.6617e-05;1.6617e-05
187;trace;1;0;0;0
187;calc_total;1;8.05645;8.05645;8.05645
22;sync;1;1.34999;1.34999;1.34999
22;evalKnownDf;1;0;0;0
22;write;1;2.1165e-05;2.1165e-05;2.1165e-05
22;trace;1;0;0;0
22;calc_total;1;7.1237;7.1237;7.1237
88;compErr;1;1.583e-06;1.583e-06;1.583e-06
88;init;1;0.270052;0.270052;0.270052
88;update;1;5.82145;5.82145;5.82145
88;sync;1;1.61216;1.61216;1.61216
88;evalKnownDf;1;0;0;0
88;write;1;1.6471e-05;1.6471e-05;1.6471e-05
88;trace;1;0;0;0
88;calc_total;1;7.43361;7.43361;7.43361
0;total;1;150.489;150.489;150.489
125;compErr;1;2.373e-06;2.373e-06;2.373e-06
125;init;1;0.268107;0.268107;0.268107
125;update;1;5.71169;5.71169;5.71169
125;sync;1;1.58358;1.58358;1.58358
125;evalKnownDf;1;0;0;0
125;write;1;2.3346e-05;2.3346e-05;2.3346e-05
125;trace;1;0;0;0
125;calc_total;1;7.29527;7.29527;7.29527
189;compErr;1;1.46e-06;1.46e-06;1.46e-06
189;init;1;0.269495;0.269495;0.269495
189;update;1;5.84028;5.84028;5.84028
189;sync;1;2.01839;2.01839;2.01839
189;evalKnownDf;1;0;0;0
189;write;1;1.576e-05;1.576e-05;1.576e-05
189;trace;1;0;0;0
189;calc_total;1;7.85867;7.85867;7.85867
0;total;1;108.05;108.05;108.05
89;compErr;1;1.563e-06;1.563e-06;1.563e-06
89;init;1;0.269144;0.269144;0.269144
89;update;1;5.78105;5.78105;5.78105
89;sync;1;0.513561;0.513561;0.513561
89;evalKnownDf;1;0;0;0
89;write;1;1.8047e-05;1.8047e-05;1.8047e-05
89;trace;1;0;0;0
89;calc_total;1;6.29462;6.29462;6.29462
0;total;1;150.489;150.489;150.489
126;compErr;1;1.641e-06;1.641e-06;1.641e-06
126;init;1;0.273732;0.273732;0.273732
126;update;1;5.74112;5.74112;5.74112
126;sync;1;0.704145;0.704145;0.704145
126;evalKnownDf;1;0;0;0
126;write;1;2.2344e-05;2.2344e-05;2.2344e-05
126;trace;1;0;0;0
126;calc_total;1;6.44527;6.44527;6.44527
0;total;1;108.05;108.05;108.05
90;compErr;1;1.725e-06;1.725e-06;1.725e-06
90;init;1;0.270643;0.270643;0.270643
90;update;1;5.81269;5.81269;5.81269
90;sync;1;1.73104;1.73104;1.73104
90;evalKnownDf;1;0;0;0
90;write;1;1.971e-05;1.971e-05;1.971e-05
90;trace;1;0;0;0
90;calc_total;1;7.54373;7.54373;7.54373
0;total;1;150.489;150.489;150.489
0;total;1;108.05;108.05;108.05
0;total;1;108.05;108.05;108.05
0;total;1;108.051;108.051;108.051
0;total;1;108.052;108.052;108.052
0;total;1;108.05;108.05;108.05
0;total;1;108.05;108.05;108.05
0;total;1;108.05;108.05;108.05
0;total;1;108.05;108.05;108.05
0;total;1;108.05;108.05;108.05
0;total;1;108.05;108.05;108.05
0;total;1;108.051;108.051;108.051
0;total;1;108.052;108.052;108.052
0;total;1;108.05;108.05;108.05
0;total;1;108.052;108.052;108.052
0;total;1;108.052;108.052;108.052
0;total;1;108.05;108.05;108.05
0;total;1;108.05;108.05;108.05
0;total;1;108.051;108.051;108.051
0;total;1;108.05;108.05;108.05
0;total;1;108.052;108.052;108.052
0;total;1;108.052;108.052;108.052
0;total;1;108.051;108.051;108.051
44;compErr;1;2.461e-06;2.461e-06;2.461e-06
44;init;1;0.269065;0.269065;0.269065
44;update;1;5.74285;5.74285;5.74285
44;sync;1;1.89586;1.89586;1.89586
44;evalKnownDf;1;0;0;0
44;write;1;1.9908e-05;1.9908e-05;1.9908e-05
44;trace;1;0;0;0
44;calc_total;1;7.63871;7.63871;7.63871
117;compErr;1;1.351e-06;1.351e-06;1.351e-06
117;init;1;0.269557;0.269557;0.269557
117;update;1;5.78826;5.78826;5.78826
117;sync;1;0.485475;0.485475;0.485475
117;evalKnownDf;1;0;0;0
117;write;1;1.9025e-05;1.9025e-05;1.9025e-05
117;trace;1;0;0;0
117;calc_total;1;6.27374;6.27374;6.27374
191;compErr;1;2.06e-06;2.06e-06;2.06e-06
191;init;1;0.269336;0.269336;0.269336
191;update;1;5.80233;5.80233;5.80233
191;sync;1;0.802634;0.802634;0.802634
191;evalKnownDf;1;0;0;0
191;write;1;1.9451e-05;1.9451e-05;1.9451e-05
191;trace;1;0;0;0
191;calc_total;1;6.60497;6.60497;6.60497
0;total;1;108.164;108.164;108.164
157;calc_total;1;8.25412;8.25412;8.25412
127;compErr;1;1.534e-06;1.534e-06;1.534e-06
127;init;1;0.268617;0.268617;0.268617
127;update;1;5.77227;5.77227;5.77227
127;sync;1;0.324945;0.324945;0.324945
127;evalKnownDf;1;0;0;0
127;write;1;2.0589e-05;2.0589e-05;2.0589e-05
127;trace;1;0;0;0
127;calc_total;1;6.09722;6.09722;6.09722
45;compErr;1;2.345e-06;2.345e-06;2.345e-06
45;init;1;0.269297;0.269297;0.269297
45;update;1;5.75623;5.75623;5.75623
45;sync;1;0.233997;0.233997;0.233997
45;evalKnownDf;1;0;0;0
45;write;1;1.9712e-05;1.9712e-05;1.9712e-05
45;trace;1;0;0;0
45;calc_total;1;5.99023;5.99023;5.99023
119;compErr;1;2.155e-06;2.155e-06;2.155e-06
119;init;1;0.268415;0.268415;0.268415
119;update;1;5.8094;5.8094;5.8094
119;sync;1;1.79325;1.79325;1.79325
119;evalKnownDf;1;0;0;0
119;write;1;2.8623e-05;2.8623e-05;2.8623e-05
119;trace;1;0;0;0
119;calc_total;1;7.60265;7.60265;7.60265
188;compErr;1;1.739e-06;1.739e-06;1.739e-06
188;init;1;0.274583;0.274583;0.274583
188;update;1;5.81492;5.81492;5.81492
188;sync;1;1.95659;1.95659;1.95659
188;evalKnownDf;1;0;0;0
188;write;1;1.5578e-05;1.5578e-05;1.5578e-05
188;trace;1;0;0;0
188;calc_total;1;7.7715;7.7715;7.7715
0;total;1;108.163;108.163;108.163
0;total;1;150.515;150.515;150.515
134;compErr;1;2.32e-06;2.32e-06;2.32e-06
134;init;1;0.270406;0.270406;0.270406
134;update;1;5.71636;5.71636;5.71636
134;sync;1;1.55622;1.55622;1.55622
134;evalKnownDf;1;0;0;0
134;write;1;2.2275e-05;2.2275e-05;2.2275e-05
134;trace;1;0;0;0
134;calc_total;1;7.27258;7.27258;7.27258
46;compErr;1;2.226e-06;2.226e-06;2.226e-06
46;init;1;0.269038;0.269038;0.269038
46;update;1;5.75134;5.75134;5.75134
46;sync;1;2.1408;2.1408;2.1408
46;evalKnownDf;1;0;0;0
46;write;1;1.7199e-05;1.7199e-05;1.7199e-05
46;trace;1;0;0;0
46;calc_total;1;7.89214;7.89214;7.89214
103;compErr;1;1.865e-06;1.865e-06;1.865e-06
103;init;1;0.269827;0.269827;0.269827
0;total;1;150.539;150.539;150.539
0;total;1;108.163;108.163;108.163
0;total;1;150.515;150.515;150.515
135;compErr;1;1.41e-06;1.41e-06;1.41e-06
135;init;1;0.269954;0.269954;0.269954
135;update;1;5.82171;5.82171;5.82171
135;sync;1;2.13541;2.13541;2.13541
135;evalKnownDf;1;0;0;0
135;write;1;1.8462e-05;1.8462e-05;1.8462e-05
135;trace;1;0;0;0
135;calc_total;1;7.95712;7.95712;7.95712
47;compErr;1;1.806e-06;1.806e-06;1.806e-06
47;init;1;0.269864;0.269864;0.269864
47;update;1;5.748;5.748;5.748
47;sync;1;0.412326;0.412326;0.412326
47;evalKnownDf;1;0;0;0
47;write;1;2.2537e-05;2.2537e-05;2.2537e-05
47;trace;1;0;0;0
47;calc_total;1;6.16032;6.16032;6.16032
103;update;1;5.78534;5.78534;5.78534
103;sync;1;1.53387;1.53387;1.53387
103;evalKnownDf;1;0;0;0
103;write;1;2.0435e-05;2.0435e-05;2.0435e-05
103;trace;1;0;0;0
103;calc_total;1;7.31921;7.31921;7.31921
0;total;1;150.539;150.539;150.539
0;total;1;108.163;108.163;108.163
0;total;1;150.514;150.514;150.514
140;compErr;1;1.32e-06;1.32e-06;1.32e-06
140;init;1;0.270036;0.270036;0.270036
140;update;1;5.7772;5.7772;5.7772
140;sync;1;2.16167;2.16167;2.16167
140;evalKnownDf;1;0;0;0
140;write;1;1.8126e-05;1.8126e-05;1.8126e-05
140;trace;1;0;0;0
140;calc_total;1;7.93887;7.93887;7.93887
0;total;1;150.544;150.544;150.544
102;compErr;1;1.453e-06;1.453e-06;1.453e-06
102;init;1;0.276558;0.276558;0.276558
102;update;1;5.86546;5.86546;5.86546
102;sync;1;1.62979;1.62979;1.62979
102;evalKnownDf;1;0;0;0
102;write;1;1.7587e-05;1.7587e-05;1.7587e-05
102;trace;1;0;0;0
102;calc_total;1;7.49525;7.49525;7.49525
0;total;1;150.539;150.539;150.539
0;total;1;108.164;108.164;108.164
0;total;1;150.514;150.514;150.514
141;compErr;1;1.377e-06;1.377e-06;1.377e-06
141;init;1;0.270256;0.270256;0.270256
141;update;1;5.72999;5.72999;5.72999
141;sync;1;2.1659;2.1659;2.1659
141;evalKnownDf;1;0;0;0
141;write;1;2.0847e-05;2.0847e-05;2.0847e-05
141;trace;1;0;0;0
141;calc_total;1;7.8959;7.8959;7.8959
0;total;1;150.544;150.544;150.544
110;compErr;1;1.021e-06;1.021e-06;1.021e-06
110;init;1;0.269202;0.269202;0.269202
110;update;1;5.73085;5.73085;5.73085
110;sync;1;0.309436;0.309436;0.309436
110;evalKnownDf;1;0;0;0
110;write;1;1.7174e-05;1.7174e-05;1.7174e-05
110;trace;1;0;0;0
110;calc_total;1;6.04028;6.04028;6.04028
0;total;1;150.539;150.539;150.539
0;total;1;108.163;108.163;108.163
0;total;1;150.515;150.515;150.515
142;compErr;1;1.564e-06;1.564e-06;1.564e-06
142;init;1;0.270315;0.270315;0.270315
142;update;1;5.78811;5.78811;5.78811
142;sync;1;2.25298;2.25298;2.25298
142;evalKnownDf;1;0;0;0
142;write;1;2.0878e-05;2.0878e-05;2.0878e-05
142;trace;1;0;0;0
142;calc_total;1;8.0411;8.0411;8.0411
0;total;1;150.544;150.544;150.544
118;compErr;1;2.455e-06;2.455e-06;2.455e-06
118;init;1;0.269369;0.269369;0.269369
118;update;1;5.72744;5.72744;5.72744
118;sync;1;0.437466;0.437466;0.437466
118;evalKnownDf;1;0;0;0
118;write;1;2.4402e-05;2.4402e-05;2.4402e-05
118;trace;1;0;0;0
118;calc_total;1;6.1649;6.1649;6.1649
0;total;1;150.539;150.539;150.539
54;compErr;1;2.029e-06;2.029e-06;2.029e-06
54;init;1;0.267718;0.267718;0.267718
54;update;1;5.71665;5.71665;5.71665
54;sync;1;2.28325;2.28325;2.28325
54;evalKnownDf;1;0;0;0
54;write;1;2.4186e-05;2.4186e-05;2.4186e-05
54;trace;1;0;0;0
54;calc_total;1;7.9999;7.9999;7.9999
0;total;1;108.163;108.163;108.163
0;total;1;150.514;150.514;150.514
143;compErr;1;1.892e-06;1.892e-06;1.892e-06
143;init;1;0.273581;0.273581;0.273581
143;update;1;5.80562;5.80562;5.80562
143;sync;1;2.3971;2.3971;2.3971
143;evalKnownDf;1;0;0;0
143;write;1;2.0915e-05;2.0915e-05;2.0915e-05
143;trace;1;0;0;0
143;calc_total;1;8.20273;8.20273;8.20273
0;total;1;150.544;150.544;150.544
0;total;1;150.527;150.527;150.527
0;total;1;150.539;150.539;150.539
0;total;1;108.164;108.164;108.164
150;compErr;1;1.867e-06;1.867e-06;1.867e-06
150;init;1;0.268188;0.268188;0.268188
150;update;1;5.76212;5.76212;5.76212
150;sync;1;0.598974;0.598974;0.598974
150;evalKnownDf;1;0;0;0
150;write;1;1.937e-05;1.937e-05;1.937e-05
150;trace;1;0;0;0
150;calc_total;1;6.3611;6.3611;6.3611
0;total;1;150.515;150.515;150.515
0;total;1;150.485;150.485;150.485
0;total;1;150.544;150.544;150.544
0;total;1;150.527;150.527;150.527
174;compErr;1;1.048e-06;1.048e-06;1.048e-06
174;init;1;0.271923;0.271923;0.271923
174;update;1;5.76488;5.76488;5.76488
174;sync;1;0.758323;0.758323;0.758323
174;evalKnownDf;1;0;0;0
174;write;1;1.8493e-05;1.8493e-05;1.8493e-05
174;trace;1;0;0;0
174;calc_total;1;6.52321;6.52321;6.52321
0;total;1;150.539;150.539;150.539
0;total;1;108.164;108.164;108.164
0;total;1;150.515;150.515;150.515
0;total;1;150.486;150.486;150.486
0;total;1;150.545;150.545;150.545
0;total;1;150.527;150.527;150.527
0;total;1;150.539;150.539;150.539
0;total;1;108.163;108.163;108.163
0;total;1;150.515;150.515;150.515
0;total;1;150.486;150.486;150.486
30;compErr;1;1.31e-06;1.31e-06;1.31e-06
30;init;1;0.268328;0.268328;0.268328
30;update;1;5.73894;5.73894;5.73894
30;sync;1;2.29234;2.29234;2.29234
30;evalKnownDf;1;0;0;0
30;write;1;2.1699e-05;2.1699e-05;2.1699e-05
30;trace;1;0;0;0
30;calc_total;1;8.03128;8.03128;8.03128
0;total;1;150.544;150.544;150.544
0;total;1;150.526;150.526;150.526
0;total;1;150.539;150.539;150.539
0;total;1;108.163;108.163;108.163
0;total;1;150.515;150.515;150.515
0;total;1;150.486;150.486;150.486
0;total;1;150.544;150.544;150.544
0;total;1;150.527;150.527;150.527
0;total;1;150.539;150.539;150.539
0;total;1;108.163;108.163;108.163
0;total;1;150.514;150.514;150.514
0;total;1;150.486;150.486;150.486
0;total;1;150.544;150.544;150.544
0;total;1;150.527;150.527;150.527
0;total;1;150.539;150.539;150.539
60;compErr;1;1.688e-06;1.688e-06;1.688e-06
60;init;1;0.27155;0.27155;0.27155
60;update;1;5.81316;5.81316;5.81316
60;sync;1;1.2361;1.2361;1.2361
60;evalKnownDf;1;0;0;0
60;write;1;2.0905e-05;2.0905e-05;2.0905e-05
60;trace;1;0;0;0
60;calc_total;1;7.04926;7.04926;7.04926
0;total;1;108.163;108.163;108.163
155;compErr;1;1.039e-06;1.039e-06;1.039e-06
155;init;1;0.269204;0.269204;0.269204
155;update;1;5.77823;5.77823;5.77823
155;sync;1;1.38441;1.38441;1.38441
155;evalKnownDf;1;0;0;0
155;write;1;1.896e-05;1.896e-05;1.896e-05
155;trace;1;0;0;0
155;calc_total;1;7.16264;7.16264;7.16264
0;total;1;150.515;150.515;150.515
0;total;1;150.486;150.486;150.486
0;total;1;150.544;150.544;150.544
0;total;1;150.527;150.527;150.527
0;total;1;150.539;150.539;150.539
0;total;1;108.163;108.163;108.163
156;compErr;1;2.337e-06;2.337e-06;2.337e-06
156;init;1;0.269862;0.269862;0.269862
156;update;1;5.77181;5.77181;5.77181
156;sync;1;1.77615;1.77615;1.77615
156;evalKnownDf;1;0;0;0
156;write;1;2.2044e-05;2.2044e-05;2.2044e-05
156;trace;1;0;0;0
156;calc_total;1;7.54796;7.54796;7.54796
0;total;1;150.514;150.514;150.514
0;total;1;150.486;150.486;150.486
0;total;1;150.544;150.544;150.544
0;total;1;150.526;150.526;150.526
0;total;1;150.539;150.539;150.539
62;compErr;1;2.126e-06;2.126e-06;2.126e-06
62;init;1;0.269225;0.269225;0.269225
62;update;1;5.73856;5.73856;5.73856
62;sync;1;1.78024;1.78024;1.78024
62;evalKnownDf;1;0;0;0
62;write;1;2.2702e-05;2.2702e-05;2.2702e-05
62;trace;1;0;0;0
62;calc_total;1;7.5188;7.5188;7.5188
0;total;1;108.163;108.163;108.163
0;total;1;150.515;150.515;150.515
0;total;1;150.486;150.486;150.486
0;total;1;150.544;150.544;150.544
0;total;1;150.527;150.527;150.527
0;total;1;150.539;150.539;150.539
0;total;1;108.163;108.163;108.163
158;compErr;1;1.731e-06;1.731e-06;1.731e-06
158;init;1;0.269194;0.269194;0.269194
158;update;1;5.81775;5.81775;5.81775
158;sync;1;2.19325;2.19325;2.19325
158;evalKnownDf;1;0;0;0
158;write;1;2.0647e-05;2.0647e-05;2.0647e-05
158;trace;1;0;0;0
158;calc_total;1;8.01099;8.01099;8.01099
0;total;1;150.514;150.514;150.514
0;total;1;150.486;150.486;150.486
0;total;1;150.544;150.544;150.544
0;total;1;150.526;150.526;150.526
182;compErr;1;8.26e-07;8.26e-07;8.26e-07
182;init;1;0.273855;0.273855;0.273855
182;update;1;5.85015;5.85015;5.85015
182;sync;1;1.48428;1.48428;1.48428
182;evalKnownDf;1;0;0;0
182;write;1;1.5248e-05;1.5248e-05;1.5248e-05
182;trace;1;0;0;0
182;calc_total;1;7.33443;7.33443;7.33443
0;total;1;150.54;150.54;150.54
0;total;1;108.163;108.163;108.163
159;compErr;1;2.35e-06;2.35e-06;2.35e-06
159;init;1;0.26983;0.26983;0.26983
159;update;1;5.79031;5.79031;5.79031
159;sync;1;2.51677;2.51677;2.51677
159;evalKnownDf;1;0;0;0
159;write;1;2.3885e-05;2.3885e-05;2.3885e-05
159;trace;1;0;0;0
159;calc_total;1;8.30707;8.30707;8.30707
0;total;1;150.515;150.515;150.515
0;total;1;150.486;150.486;150.486
0;total;1;150.544;150.544;150.544
0;total;1;150.526;150.526;150.526
0;total;1;150.539;150.539;150.539
0;total;1;108.163;108.163;108.163
0;total;1;150.515;150.515;150.515
0;total;1;150.486;150.486;150.486
0;total;1;150.544;150.544;150.544
0;total;1;150.527;150.527;150.527
0;total;1;150.54;150.54;150.54
0;total;1;108.163;108.163;108.163
0;total;1;150.515;150.515;150.515
0;total;1;150.486;150.486;150.486
0;total;1;150.544;150.544;150.544
0;total;1;150.526;150.526;150.526
0;total;1;150.54;150.54;150.54
0;total;1;108.163;108.163;108.163
0;total;1;150.514;150.514;150.514
0;total;1;150.486;150.486;150.486
0;total;1;150.544;150.544;150.544
0;total;1;150.526;150.526;150.526
0;total;1;150.539;150.539;150.539
0;total;1;108.163;108.163;108.163
0;total;1;150.515;150.515;150.515
0;total;1;150.486;150.486;150.486
0;total;1;150.544;150.544;150.544
0;total;1;150.526;150.526;150.526
0;total;1;150.54;150.54;150.54
0;total;1;108.163;108.163;108.163
0;total;1;150.514;150.514;150.514
0;total;1;150.486;150.486;150.486
0;total;1;150.544;150.544;150.544
0;total;1;150.526;150.526;150.526
0;total;1;150.54;150.54;150.54
70;compErr;1;1.685e-06;1.685e-06;1.685e-06
70;init;1;0.269751;0.269751;0.269751
70;update;1;5.75609;5.75609;5.75609
70;sync;1;1.05498;1.05498;1.05498
70;evalKnownDf;1;0;0;0
70;write;1;1.8025e-05;1.8025e-05;1.8025e-05
70;trace;1;0;0;0
70;calc_total;1;6.81107;6.81107;6.81107
0;total;1;108.163;108.163;108.163
165;compErr;1;1.685e-06;1.685e-06;1.685e-06
165;init;1;0.269053;0.269053;0.269053
165;update;1;5.79964;5.79964;5.79964
165;sync;1;1.86427;1.86427;1.86427
165;evalKnownDf;1;0;0;0
165;write;1;1.8801e-05;1.8801e-05;1.8801e-05
165;trace;1;0;0;0
165;calc_total;1;7.66391;7.66391;7.66391
0;total;1;150.514;150.514;150.514
0;total;1;150.486;150.486;150.486
0;total;1;150.544;150.544;150.544
0;total;1;150.526;150.526;150.526
0;total;1;150.539;150.539;150.539
71;compErr;1;2.073e-06;2.073e-06;2.073e-06
71;init;1;0.270891;0.270891;0.270891
71;update;1;5.759;5.759;5.759
71;sync;1;1.85159;1.85159;1.85159
71;evalKnownDf;1;0;0;0
71;write;1;2.095e-05;2.095e-05;2.095e-05
71;trace;1;0;0;0
71;calc_total;1;7.61059;7.61059;7.61059
0;total;1;108.163;108.163;108.163
166;compErr;1;1.268e-06;1.268e-06;1.268e-06
166;init;1;0.269417;0.269417;0.269417
166;update;1;5.84461;5.84461;5.84461
166;sync;1;2.15864;2.15864;2.15864
166;evalKnownDf;1;0;0;0
166;write;1;1.6226e-05;1.6226e-05;1.6226e-05
166;trace;1;0;0;0
166;calc_total;1;8.00325;8.00325;8.00325
0;total;1;150.514;150.514;150.514
0;total;1;150.486;150.486;150.486
0;total;1;150.544;150.544;150.544
0;total;1;150.526;150.526;150.526
190;compErr;1;1.833e-06;1.833e-06;1.833e-06
190;init;1;0.273927;0.273927;0.273927
190;update;1;5.78226;5.78226;5.78226
190;sync;1;1.56632;1.56632;1.56632
190;evalKnownDf;1;0;0;0
190;write;1;1.7632e-05;1.7632e-05;1.7632e-05
190;trace;1;0;0;0
190;calc_total;1;7.34857;7.34857;7.34857
0;total;1;150.54;150.54;150.54
167;compErr;1;2.006e-06;2.006e-06;2.006e-06
167;init;1;0.269323;0.269323;0.269323
167;update;1;5.82155;5.82155;5.82155
167;sync;1;1.89443;1.89443;1.89443
167;evalKnownDf;1;0;0;0
167;write;1;2.1557e-05;2.1557e-05;2.1557e-05
167;trace;1;0;0;0
167;calc_total;1;7.71598;7.71598;7.71598
0;total;1;150.514;150.514;150.514
0;total;1;150.486;150.486;150.486
0;total;1;150.544;150.544;150.544
0;total;1;150.527;150.527;150.527
0;total;1;150.539;150.539;150.539
0;total;1;150.486;150.486;150.486
0;total;1;150.544;150.544;150.544
0;total;1;150.526;150.526;150.526
0;total;1;150.486;150.486;150.486
0;total;1;150.544;150.544;150.544
0;total;1;150.527;150.527;150.527
0;total;1;150.486;150.486;150.486
0;total;1;150.526;150.526;150.526
0;total;1;150.486;150.486;150.486
0;total;1;150.526;150.526;150.526
0;total;1;150.486;150.486;150.486
0;total;1;150.526;150.526;150.526
0;total;1;150.486;150.486;150.486
91;compErr;1;1.777e-06;1.777e-06;1.777e-06
91;init;1;0.268296;0.268296;0.268296
91;update;1;5.78272;5.78272;5.78272
91;sync;1;0.893524;0.893524;0.893524
91;evalKnownDf;1;0;0;0
91;write;1;1.8143e-05;1.8143e-05;1.8143e-05
91;trace;1;0;0;0
91;calc_total;1;6.67624;6.67624;6.67624
0;total;1;150.489;150.489;150.489
92;compErr;1;1.494e-06;1.494e-06;1.494e-06
92;init;1;0.269127;0.269127;0.269127
92;update;1;5.72272;5.72272;5.72272
92;sync;1;1.28564;1.28564;1.28564
92;evalKnownDf;1;0;0;0
92;write;1;2.1703e-05;2.1703e-05;2.1703e-05
92;trace;1;0;0;0
92;calc_total;1;7.00836;7.00836;7.00836
0;total;1;150.489;150.489;150.489
93;compErr;1;1.516e-06;1.516e-06;1.516e-06
93;init;1;0.269304;0.269304;0.269304
93;update;1;5.78493;5.78493;5.78493
93;sync;1;1.70381;1.70381;1.70381
93;evalKnownDf;1;0;0;0
93;write;1;2.1762e-05;2.1762e-05;2.1762e-05
93;trace;1;0;0;0
93;calc_total;1;7.48874;7.48874;7.48874
0;total;1;150.489;150.489;150.489
94;compErr;1;1.765e-06;1.765e-06;1.765e-06
94;init;1;0.268829;0.268829;0.268829
94;update;1;5.74502;5.74502;5.74502
94;sync;1;1.53894;1.53894;1.53894
94;evalKnownDf;1;0;0;0
94;write;1;1.8667e-05;1.8667e-05;1.8667e-05
94;trace;1;0;0;0
94;calc_total;1;7.28397;7.28397;7.28397
0;total;1;150.489;150.489;150.489
95;compErr;1;1.942e-06;1.942e-06;1.942e-06
95;init;1;0.269648;0.269648;0.269648
95;update;1;5.72682;5.72682;5.72682
95;sync;1;1.22295;1.22295;1.22295
95;evalKnownDf;1;0;0;0
95;write;1;2.325e-05;2.325e-05;2.325e-05
95;trace;1;0;0;0
95;calc_total;1;6.94977;6.94977;6.94977
0;total;1;150.489;150.489;150.489
SCAFES
REMARK: No time step width tau was specified.
 Set tau=1.0 and proceeded. 

Energy start: 4800
Energy end  : 4742.49
# unit_id;function_name;num_calls;avg_runtime;min_runtime;max_runtime
24;compErr;1;1.815e-06;1.815e-06;1.815e-06
24;init;1;0.269327;0.269327;0.269327
24;update;1;5.74566;5.74566;5.74566
24;sync;1;0.936134;0.936134;0.936134
24;evalKnownDf;1;0;0;0
24;write;1;2.0897e-05;2.0897e-05;2.0897e-05
24;trace;1;0;0;0
24;calc_total;1;6.6818;6.6818;6.6818
48;compErr;1;2.936e-06;2.936e-06;2.936e-06
48;init;1;0.269409;0.269409;0.269409
48;update;1;5.7866;5.7866;5.7866
48;sync;1;0.067491;0.067491;0.067491
48;evalKnownDf;1;0;0;0
48;write;1;2.3489e-05;2.3489e-05;2.3489e-05
48;trace;1;0;0;0
48;calc_total;1;5.85409;5.85409;5.85409
144;compErr;1;1.882e-06;1.882e-06;1.882e-06
144;init;1;0.270751;0.270751;0.270751
144;update;1;5.82621;5.82621;5.82621
144;sync;1;0.00948976;0.00948976;0.00948976
144;evalKnownDf;1;0;0;0
144;write;1;1.8547e-05;1.8547e-05;1.8547e-05
144;trace;1;0;0;0
144;calc_total;1;5.8357;5.8357;5.8357
168;compErr;1;1.733e-06;1.733e-06;1.733e-06
168;init;1;0.269975;0.269975;0.269975
168;update;1;5.78981;5.78981;5.78981
168;sync;1;0.307833;0.307833;0.307833
168;evalKnownDf;1;0;0;0
168;write;1;2.2092e-05;2.2092e-05;2.2092e-05
168;trace;1;0;0;0
168;calc_total;1;6.09764;6.09764;6.09764
128;compErr;1;2.101e-06;2.101e-06;2.101e-06
128;init;1;0.27183;0.27183;0.27183
128;update;1;5.76448;5.76448;5.76448
128;sync;1;0.0923775;0.0923775;0.0923775
128;evalKnownDf;1;0;0;0
128;write;1;2.2704e-05;2.2704e-05;2.2704e-05
128;trace;1;0;0;0
128;calc_total;1;5.85686;5.85686;5.85686
32;compErr;1;1.492e-06;1.492e-06;1.492e-06
32;init;1;0.268743;0.268743;0.268743
32;update;1;5.72962;5.72962;5.72962
32;sync;1;0.540325;0.540325;0.540325
32;evalKnownDf;1;0;0;0
32;write;1;1.9357e-05;1.9357e-05;1.9357e-05
32;trace;1;0;0;0
32;calc_total;1;6.26994;6.26994;6.26994
56;compErr;1;1.591e-06;1.591e-06;1.591e-06
56;init;1;0.269949;0.269949;0.269949
56;update;1;5.74089;5.74089;5.74089
56;sync;1;0.239911;0.239911;0.239911
56;evalKnownDf;1;0;0;0
56;write;1;2.1108e-05;2.1108e-05;2.1108e-05
56;trace;1;0;0;0
56;calc_total;1;5.9808;5.9808;5.9808
40;compErr;1;1.249e-06;1.249e-06;1.249e-06
40;init;1;0.269712;0.269712;0.269712
40;update;1;5.73654;5.73654;5.73654
40;sync;1;0.639435;0.639435;0.639435
40;evalKnownDf;1;0;0;0
40;write;1;1.7534e-05;1.7534e-05;1.7534e-05
40;trace;1;0;0;0
40;calc_total;1;6.37598;6.37598;6.37598
64;compErr;1;1.018e-06;1.018e-06;1.018e-06
64;init;1;0.27755;0.27755;0.27755
64;update;1;5.78669;5.78669;5.78669
64;sync;1;0.191102;0.191102;0.191102
64;evalKnownDf;1;0;0;0
64;write;1;1.6977e-05;1.6977e-05;1.6977e-05
64;trace;1;0;0;0
64;calc_total;1;5.97779;5.97779;5.97779
0;compErr;1;1.915e-06;1.915e-06;1.915e-06
0;init;1;0.273264;0.273264;0.273264
0;update;1;5.716;5.716;5.716
0;sync;1;0.776172;0.776172;0.776172
0;evalKnownDf;1;0;0;0
0;write;1;2.4477e-05;2.4477e-05;2.4477e-05
0;trace;1;0;0;0
0;calc_total;1;6.49217;6.49217;6.49217
96;compErr;1;1.696e-06;1.696e-06;1.696e-06
96;init;1;0.27046;0.27046;0.27046
96;update;1;5.79962;5.79962;5.79962
96;sync;1;0.0275297;0.0275297;0.0275297
96;evalKnownDf;1;0;0;0
96;write;1;1.886e-05;1.886e-05;1.886e-05
96;trace;1;0;0;0
96;calc_total;1;5.82715;5.82715;5.82715
152;compErr;1;8.51e-07;8.51e-07;8.51e-07
152;init;1;0.269998;0.269998;0.269998
152;update;1;5.83175;5.83175;5.83175
152;sync;1;0.288587;0.288587;0.288587
152;evalKnownDf;1;0;0;0
152;write;1;1.5971e-05;1.5971e-05;1.5971e-05
152;trace;1;0;0;0
152;calc_total;1;6.12033;6.12033;6.12033
72;compErr;1;1.762e-06;1.762e-06;1.762e-06
72;init;1;0.269417;0.269417;0.269417
72;update;1;5.75333;5.75333;5.75333
72;sync;1;0.470726;0.470726;0.470726
72;evalKnownDf;1;0;0;0
72;write;1;1.9766e-05;1.9766e-05;1.9766e-05
72;trace;1;0;0;0
72;calc_total;1;6.22406;6.22406;6.22406
120;compErr;1;1.461e-06;1.461e-06;1.461e-06
120;init;1;0.27018;0.27018;0.27018
120;update;1;5.812;5.812;5.812
120;sync;1;0.637935;0.637935;0.637935
1;compErr;1;1.256e-06;1.256e-06;1.256e-06
1;init;1;0.280325;0.280325;0.280325
1;update;1;5.79757;5.79757;5.79757
1;sync;1;0.866819;0.866819;0.866819
1;evalKnownDf;1;0;0;0
1;write;1;1.8016e-05;1.8016e-05;1.8016e-05
1;trace;1;0;0;0
1;calc_total;1;6.66439;6.66439;6.66439
97;compErr;1;1.391e-06;1.391e-06;1.391e-06
97;init;1;0.271688;0.271688;0.271688
97;update;1;5.81996;5.81996;5.81996
97;sync;1;0.284182;0.284182;0.284182
97;evalKnownDf;1;0;0;0
97;write;1;1.7924e-05;1.7924e-05;1.7924e-05
97;trace;1;0;0;0
97;calc_total;1;6.10414;6.10414;6.10414
160;compErr;1;1.419e-06;1.419e-06;1.419e-06
160;init;1;0.268813;0.268813;0.268813
160;update;1;5.77566;5.77566;5.77566
160;sync;1;0.543819;0.543819;0.543819
160;evalKnownDf;1;0;0;0
160;write;1;2.2074e-05;2.2074e-05;2.2074e-05
160;trace;1;0;0;0
160;calc_total;1;6.31947;6.31947;6.31947
73;compErr;1;1.336e-06;1.336e-06;1.336e-06
73;init;1;0.270592;0.270592;0.270592
73;update;1;5.74543;5.74543;5.74543
73;sync;1;0.379734;0.379734;0.379734
73;evalKnownDf;1;0;0;0
73;write;1;1.8623e-05;1.8623e-05;1.8623e-05
73;trace;1;0;0;0
73;calc_total;1;6.12517;6.12517;6.12517
120;evalKnownDf;1;0;0;0
120;write;1;1.6475e-05;1.6475e-05;1.6475e-05
120;trace;1;0;0;0
120;calc_total;1;6.44994;6.44994;6.44994
2;compErr;1;1.415e-06;1.415e-06;1.415e-06
2;init;1;0.27347;0.27347;0.27347
2;update;1;5.76272;5.76272;5.76272
2;sync;1;0.818657;0.818657;0.818657
2;evalKnownDf;1;0;0;0
2;write;1;1.8384e-05;1.8384e-05;1.8384e-05
2;trace;1;0;0;0
2;calc_total;1;6.58137;6.58137;6.58137
98;compErr;1;1.136e-06;1.136e-06;1.136e-06
98;init;1;0.269642;0.269642;0.269642
98;update;1;5.80729;5.80729;5.80729
98;sync;1;0.854981;0.854981;0.854981
98;evalKnownDf;1;0;0;0
98;write;1;1.7481e-05;1.7481e-05;1.7481e-05
98;trace;1;0;0;0
98;calc_total;1;6.66227;6.66227;6.66227
146;compErr;1;1.19e-06;1.19e-06;1.19e-06
146;init;1;0.270506;0.270506;0.270506
146;update;1;5.76109;5.76109;5.76109
146;sync;1;0.483352;0.483352;0.483352
146;evalKnownDf;1;0;0;0
146;write;1;2.297e-05;2.297e-05;2.297e-05
74;compErr;1;1.038e-06;1.038e-06;1.038e-06
74;init;1;0.268811;0.268811;0.268811
74;update;1;5.82777;5.82777;5.82777
74;sync;1;0.153747;0.153747;0.153747
74;evalKnownDf;1;0;0;0
74;write;1;1.7874e-05;1.7874e-05;1.7874e-05
74;trace;1;0;0;0
74;calc_total;1;5.98152;5.98152;5.98152
130;compErr;1;1.116e-06;1.116e-06;1.116e-06
130;init;1;0.270583;0.270583;0.270583
130;update;1;5.87908;5.87908;5.87908
130;sync;1;0.42984;0.42984;0.42984
130;evalKnownDf;1;0;0;0
130;write;1;1.7397e-05;1.7397e-05;1.7397e-05
130;trace;1;0;0;0
130;calc_total;1;6.30892;6.30892;6.30892
3;compErr;1;1.679e-06;1.679e-06;1.679e-06
3;init;1;0.27664;0.27664;0.27664
3;update;1;5.77133;5.77133;5.77133
3;sync;1;0.805651;0.805651;0.805651
3;evalKnownDf;1;0;0;0
3;write;1;2.1057e-05;2.1057e-05;2.1057e-05
3;trace;1;0;0;0
3;calc_total;1;6.57698;6.57698;6.57698
100;compErr;1;1.997e-06;1.997e-06;1.997e-06
100;init;1;0.269081;0.269081;0.269081
100;update;1;5.76678;5.76678;5.76678
100;sync;1;0.781546;0.781546;0.781546
100;evalKnownDf;1;0;0;0
100;write;1;2.1752e-05;2.1752e-05;2.1752e-05
100;trace;1;0;0;0
100;calc_total;1;6.54833;6.54833;6.54833
146;trace;1;0;0;0
146;calc_total;1;6.24444;6.24444;6.24444
76;compErr;1;1.525e-06;1.525e-06;1.525e-06
76;init;1;0.268754;0.268754;0.268754
76;update;1;5.84291;5.84291;5.84291
76;sync;1;0.479153;0.479153;0.479153
76;evalKnownDf;1;0;0;0
76;write;1;1.6797e-05;1.6797e-05;1.6797e-05
76;trace;1;0;0;0
76;calc_total;1;6.32206;6.32206;6.32206
132;compErr;1;2.266e-06;2.266e-06;2.266e-06
132;init;1;0.276853;0.276853;0.276853
132;update;1;5.83122;5.83122;5.83122
132;sync;1;0.471448;0.471448;0.471448
132;evalKnownDf;1;0;0;0
132;write;1;1.9269e-05;1.9269e-05;1.9269e-05
132;trace;1;0;0;0
132;calc_total;1;6.30267;6.30267;6.30267
4;compErr;1;2.136e-06;2.136e-06;2.136e-06
4;init;1;0.271272;0.271272;0.271272
4;update;1;5.75504;5.75504;5.75504
4;sync;1;0.79672;0.79672;0.79672
4;evalKnownDf;1;0;0;0
4;write;1;2.247e-05;2.247e-05;2.247e-05
4;trace;1;0;0;0
4;calc_total;1;6.55176;6.55176;6.55176
102;compErr;1;1.494e-06;1.494e-06;1.494e-06
102;init;1;0.268083;0.268083;0.268083
102;update;1;5.75384;5.75384;5.75384
102;sync;1;0.85083;0.85083;0.85083
102;evalKnownDf;1;0;0;0
102;write;1;1.6414e-05;1.6414e-05;1.6414e-05
102;trace;1;0;0;0
102;calc_total;1;6.60467;6.60467;6.60467
148;compErr;1;1.591e-06;1.591e-06;1.591e-06
148;init;1;0.274608;0.274608;0.274608
148;update;1;5.81499;5.81499;5.81499
148;sync;1;0.426938;0.426938;0.426938
148;evalKnownDf;1;0;0;0
148;write;1;2.0295e-05;2.0295e-05;2.0295e-05
148;trace;1;0;0;0
148;calc_total;1;6.24193;6.24193;6.24193
77;compErr;1;2.527e-06;2.527e-06;2.527e-06
77;init;1;0.269726;0.269726;0.269726
77;update;1;5.77607;5.77607;5.77607
77;sync;1;0.415385;0.415385;0.415385
77;evalKnownDf;1;0;0;0
77;write;1;2.0848e-05;2.0848e-05;2.0848e-05
77;trace;1;0;0;0
77;calc_total;1;6.19145;6.19145;6.19145
136;compErr;1;1.615e-06;1.615e-06;1.615e-06
136;init;1;0.278558;0.278558;0.278558
136;update;1;5.84613;5.84613;5.84613
136;sync;1;0.620881;0.620881;0.620881
136;evalKnownDf;1;0;0;0
136;write;1;1.4962e-05;1.4962e-05;1.4962e-05
136;trace;1;0;0;0
136;calc_total;1;6.46701;6.46701;6.46701
5;compErr;1;2.157e-06;2.157e-06;2.157e-06
5;init;1;0.270858;0.270858;0.270858
5;update;1;5.79647;5.79647;5.79647
5;sync;1;0.734944;0.734944;0.734944
5;evalKnownDf;1;0;0;0
5;write;1;1.933e-05;1.933e-05;1.933e-05
5;trace;1;0;0;0
5;calc_total;1;6.53142;6.53142;6.53142
104;compErr;1;1.386e-06;1.386e-06;1.386e-06
104;init;1;0.269565;0.269565;0.269565
104;update;1;5.82631;5.82631;5.82631
104;sync;1;0.377996;0.377996;0.377996
104;evalKnownDf;1;0;0;0
104;write;1;1.4793e-05;1.4793e-05;1.4793e-05
104;trace;1;0;0;0
104;calc_total;1;6.2043;6.2043;6.2043
150;compErr;1;1.417e-06;1.417e-06;1.417e-06
150;init;1;0.273756;0.273756;0.273756
150;update;1;5.80386;5.80386;5.80386
150;sync;1;0.410944;0.410944;0.410944
150;evalKnownDf;1;0;0;0
150;write;1;1.753e-05;1.753e-05;1.753e-05
150;trace;1;0;0;0
150;calc_total;1;6.2148;6.2148;6.2148
78;compErr;1;1.554e-06;1.554e-06;1.554e-06
78;init;1;0.26898;0.26898;0.26898
78;update;1;5.816;5.816;5.816
78;sync;1;0.548677;0.548677;0.548677
78;evalKnownDf;1;0;0;0
78;write;1;1.7411e-05;1.7411e-05;1.7411e-05
78;trace;1;0;0;0
78;calc_total;1;6.36468;6.36468;6.36468
176;compErr;1;2.039e-06;2.039e-06;2.039e-06
176;init;1;0.270124;0.270124;0.270124
176;update;1;5.77131;5.77131;5.77131
176;sync;1;0.365384;0.365384;0.365384
176;evalKnownDf;1;0;0;0
176;write;1;2.2066e-05;2.2066e-05;2.2066e-05
176;trace;1;0;0;0
176;calc_total;1;6.13669;6.13669;6.13669
134;compErr;1;2.361e-06;2.361e-06;2.361e-06
134;init;1;0.284095;0.284095;0.284095
134;update;1;5.78087;5.78087;5.78087
134;sync;1;0.720075;0.720075;0.720075
134;evalKnownDf;1;0;0;0
134;write;1;1.892e-05;1.892e-05;1.892e-05
134;trace;1;0;0;0
6;compErr;1;2.438e-06;2.438e-06;2.438e-06
6;init;1;0.269111;0.269111;0.269111
6;update;1;5.75426;5.75426;5.75426
6;sync;1;0.493049;0.493049;0.493049
6;evalKnownDf;1;0;0;0
6;write;1;2.0732e-05;2.0732e-05;2.0732e-05
6;trace;1;0;0;0
6;calc_total;1;6.24731;6.24731;6.24731
105;compErr;1;1.514e-06;1.514e-06;1.514e-06
105;init;1;0.278484;0.278484;0.278484
105;update;1;5.78314;5.78314;5.78314
105;sync;1;0.384243;0.384243;0.384243
105;evalKnownDf;1;0;0;0
105;write;1;1.8105e-05;1.8105e-05;1.8105e-05
105;trace;1;0;0;0
105;calc_total;1;6.16738;6.16738;6.16738
156;compErr;1;2.043e-06;2.043e-06;2.043e-06
156;init;1;0.269155;0.269155;0.269155
156;update;1;5.78509;5.78509;5.78509
156;sync;1;0.716768;0.716768;0.716768
156;evalKnownDf;1;0;0;0
156;write;1;2.1429e-05;2.1429e-05;2.1429e-05
156;trace;1;0;0;0
156;calc_total;1;6.50186;6.50186;6.50186
79;compErr;1;1.829e-06;1.829e-06;1.829e-06
79;init;1;0.269691;0.269691;0.269691
79;update;1;5.82114;5.82114;5.82114
79;sync;1;0.250203;0.250203;0.250203
79;evalKnownDf;1;0;0;0
79;write;1;1.888e-05;1.888e-05;1.888e-05
79;trace;1;0;0;0
79;calc_total;1;6.07134;6.07134;6.07134
178;compErr;1;2.495e-06;2.495e-06;2.495e-06
178;init;1;0.270112;0.270112;0.270112
178;update;1;5.77286;5.77286;5.77286
178;sync;1;0.624494;0.624494;0.624494
178;evalKnownDf;1;0;0;0
178;write;1;2.3844e-05;2.3844e-05;2.3844e-05
178;trace;1;0;0;0
178;calc_total;1;6.39735;6.39735;6.39735
134;calc_total;1;6.50095;6.50095;6.50095
8;compErr;1;1.633e-06;1.633e-06;1.633e-06
8;init;1;0.273809;0.273809;0.273809
8;update;1;5.7734;5.7734;5.7734
8;sync;1;0.317022;0.317022;0.317022
8;evalKnownDf;1;0;0;0
8;write;1;1.8672e-05;1.8672e-05;1.8672e-05
8;trace;1;0;0;0
8;calc_total;1;6.09042;6.09042;6.09042
106;compErr;1;1.589e-06;1.589e-06;1.589e-06
106;init;1;0.274043;0.274043;0.274043
106;update;1;5.84555;5.84555;5.84555
106;sync;1;0.521523;0.521523;0.521523
106;evalKnownDf;1;0;0;0
106;write;1;1.5605e-05;1.5605e-05;1.5605e-05
106;trace;1;0;0;0
106;calc_total;1;6.36707;6.36707;6.36707
162;compErr;1;2.369e-06;2.369e-06;2.369e-06
162;init;1;0.269556;0.269556;0.269556
162;update;1;5.78636;5.78636;5.78636
162;sync;1;0.73537;0.73537;0.73537
162;evalKnownDf;1;0;0;0
162;write;1;1.8674e-05;1.8674e-05;1.8674e-05
162;trace;1;0;0;0
162;calc_total;1;6.52173;6.52173;6.52173
80;compErr;1;1.505e-06;1.505e-06;1.505e-06
80;init;1;0.269824;0.269824;0.269824
80;update;1;5.78108;5.78108;5.78108
80;sync;1;0.730199;0.730199;0.730199
80;evalKnownDf;1;0;0;0
80;write;1;1.8647e-05;1.8647e-05;1.8647e-05
80;trace;1;0;0;0
80;calc_total;1;6.51128;6.51128;6.51128
180;compErr;1;2.217e-06;2.217e-06;2.217e-06
180;init;1;0.273093;0.273093;0.273093
180;update;1;5.75826;5.75826;5.75826
180;sync;1;0.322711;0.322711;0.322711
180;evalKnownDf;1;0;0;0
180;write;1;2.2385e-05;2.2385e-05;2.2385e-05
180;trace;1;0;0;0
180;calc_total;1;6.08097;6.08097;6.08097
122;compErr;1;1.926e-06;1.926e-06;1.926e-06
122;init;1;0.271919;0.271919;0.271919
122;update;1;5.84403;5.84403;5.84403
122;sync;1;0.724185;0.724185;0.724185
122;evalKnownDf;1;0;0;0
122;write;1;1.5826e-05;1.5826e-05;1.5826e-05
122;trace;1;0;0;0
122;calc_total;1;6.56821;6.56821;6.56821
0;total;1;26.8067;26.8067;26.8067
9;compErr;1;1.569e-06;1.569e-06;1.569e-06
9;init;1;0.273046;0.273046;0.273046
9;update;1;5.90869;5.90869;5.90869
9;sync;1;0.578311;0.578311;0.578311
9;evalKnownDf;1;0;0;0
9;write;1;1.7981e-05;1.7981e-05;1.7981e-05
9;trace;1;0;0;0
9;calc_total;1;6.487;6.487;6.487
107;compErr;1;1.583e-06;1.583e-06;1.583e-06
107;init;1;0.272332;0.272332;0.272332
107;update;1;5.75054;5.75054;5.75054
107;sync;1;0.199222;0.199222;0.199222
107;evalKnownDf;1;0;0;0
107;write;1;2.3237e-05;2.3237e-05;2.3237e-05
107;trace;1;0;0;0
107;calc_total;1;5.94976;5.94976;5.94976
164;compErr;1;2.051e-06;2.051e-06;2.051e-06
164;init;1;0.27098;0.27098;0.27098
164;update;1;5.8207;5.8207;5.8207
164;sync;1;0.490839;0.490839;0.490839
164;evalKnownDf;1;0;0;0
164;write;1;1.9773e-05;1.9773e-05;1.9773e-05
164;trace;1;0;0;0
164;calc_total;1;6.31154;6.31154;6.31154
82;compErr;1;1.403e-06;1.403e-06;1.403e-06
82;init;1;0.270585;0.270585;0.270585
82;update;1;5.82314;5.82314;5.82314
82;sync;1;0.099811;0.099811;0.099811
82;evalKnownDf;1;0;0;0
82;write;1;1.5583e-05;1.5583e-05;1.5583e-05
82;trace;1;0;0;0
82;calc_total;1;5.92296;5.92296;5.92296
184;compErr;1;1.271e-06;1.271e-06;1.271e-06
184;init;1;0.272022;0.272022;0.272022
184;update;1;5.82329;5.82329;5.82329
184;sync;1;0.404099;0.404099;0.404099
184;evalKnownDf;1;0;0;0
184;write;1;1.6585e-05;1.6585e-05;1.6585e-05
184;trace;1;0;0;0
184;calc_total;1;6.22739;6.22739;6.22739
124;compErr;1;1.512e-06;1.512e-06;1.512e-06
124;init;1;0.269742;0.269742;0.269742
124;update;1;5.80692;5.80692;5.80692
124;sync;1;0.0510578;0.0510578;0.0510578
124;evalKnownDf;1;0;0;0
124;write;1;1.7717e-05;1.7717e-05;1.7717e-05
124;trace;1;0;0;0
124;calc_total;1;5.85798;5.85798;5.85798
49;compErr;1;1.757e-06;1.757e-06;1.757e-06
49;init;1;0.267249;0.267249;0.267249
49;update;1;5.74729;5.74729;5.74729
49;sync;1;0.842482;0.842482;0.842482
49;evalKnownDf;1;0;0;0
49;write;1;2.2705e-05;2.2705e-05;2.2705e-05
49;trace;1;0;0;0
49;calc_total;1;6.58977;6.58977;6.58977
0;total;1;26.8067;26.8067;26.8067
10;compErr;1;2.422e-06;2.422e-06;2.422e-06
10;init;1;0.26988;0.26988;0.26988
10;update;1;5.73932;5.73932;5.73932
10;sync;1;0.772754;0.772754;0.772754
10;evalKnownDf;1;0;0;0
10;write;1;2.412e-05;2.412e-05;2.412e-05
10;trace;1;0;0;0
10;calc_total;1;6.51208;6.51208;6.51208
108;compErr;1;2e-06;2e-06;2e-06
108;init;1;0.269705;0.269705;0.269705
108;update;1;5.80058;5.80058;5.80058
108;sync;1;0.439277;0.439277;0.439277
108;evalKnownDf;1;0;0;0
108;write;1;2.5595e-05;2.5595e-05;2.5595e-05
108;trace;1;0;0;0
108;calc_total;1;6.23986;6.23986;6.23986
166;compErr;1;3.035e-06;3.035e-06;3.035e-06
166;init;1;0.270157;0.270157;0.270157
166;update;1;5.7705;5.7705;5.7705
166;sync;1;0.831471;0.831471;0.831471
166;evalKnownDf;1;0;0;0
166;write;1;2.9986e-05;2.9986e-05;2.9986e-05
166;trace;1;0;0;0
166;calc_total;1;6.60197;6.60197;6.60197
84;compErr;1;2.328e-06;2.328e-06;2.328e-06
84;init;1;0.273885;0.273885;0.273885
84;update;1;5.77904;5.77904;5.77904
84;sync;1;0.461664;0.461664;0.461664
84;evalKnownDf;1;0;0;0
84;write;1;1.9276e-05;1.9276e-05;1.9276e-05
84;trace;1;0;0;0
84;calc_total;1;6.2407;6.2407;6.2407
172;compErr;1;1.565e-06;1.565e-06;1.565e-06
172;init;1;0.269714;0.269714;0.269714
172;update;1;5.73489;5.73489;5.73489
172;sync;1;0.361139;0.361139;0.361139
172;evalKnownDf;1;0;0;0
172;write;1;2.1086e-05;2.1086e-05;2.1086e-05
172;trace;1;0;0;0
172;calc_total;1;6.09603;6.09603;6.09603
129;compErr;1;2.323e-06;2.323e-06;2.323e-06
129;init;1;0.269684;0.269684;0.269684
129;update;1;5.74968;5.74968;5.74968
129;sync;1;0.465147;0.465147;0.465147
129;evalKnownDf;1;0;0;0
129;write;1;2.7668e-05;2.7668e-05;2.7668e-05
129;trace;1;0;0;0
129;calc_total;1;6.21483;6.21483;6.21483
0;total;1;26.8208;26.8208;26.8208
50;compErr;1;2.115e-06;2.115e-06;2.115e-06
50;init;1;0.272578;0.272578;0.272578
50;update;1;5.75233;5.75233;5.75233
50;sync;1;0.366505;0.366505;0.366505
50;evalKnownDf;1;0;0;0
50;write;1;1.961e-05;1.961e-05;1.961e-05
50;trace;1;0;0;0
50;calc_total;1;6.11884;6.11884;6.11884
0;total;1;26.8067;26.8067;26.8067
12;compErr;1;1.683e-06;1.683e-06;1.683e-06
12;init;1;0.277209;0.277209;0.277209
12;update;1;5.74199;5.74199;5.74199
12;sync;1;0.202333;0.202333;0.202333
12;evalKnownDf;1;0;0;0
12;write;1;2.4026e-05;2.4026e-05;2.4026e-05
12;trace;1;0;0;0
12;calc_total;1;5.94432;5.94432;5.94432
109;compErr;1;1.436e-06;1.436e-06;1.436e-06
109;init;1;0.26842;0.26842;0.26842
109;update;1;5.79381;5.79381;5.79381
109;sync;1;0.754809;0.754809;0.754809
109;evalKnownDf;1;0;0;0
109;write;1;2.143e-05;2.143e-05;2.143e-05
109;trace;1;0;0;0
109;calc_total;1;6.54862;6.54862;6.54862
154;compErr;1;1.476e-06;1.476e-06;1.476e-06
154;init;1;0.26891;0.26891;0.26891
154;update;1;5.7859;5.7859;5.7859
154;sync;1;0.683352;0.683352;0.683352
154;evalKnownDf;1;0;0;0
154;write;1;1.9752e-05;1.9752e-05;1.9752e-05
154;trace;1;0;0;0
154;calc_total;1;6.46925;6.46925;6.46925
86;compErr;1;1.02e-06;1.02e-06;1.02e-06
86;init;1;0.270594;0.270594;0.270594
86;update;1;5.85394;5.85394;5.85394
86;sync;1;0.331944;0.331944;0.331944
86;evalKnownDf;1;0;0;0
86;write;1;1.6139e-05;1.6139e-05;1.6139e-05
86;trace;1;0;0;0
86;calc_total;1;6.18588;6.18588;6.18588
188;compErr;1;1.562e-06;1.562e-06;1.562e-06
188;init;1;0.268527;0.268527;0.268527
188;update;1;5.80301;5.80301;5.80301
188;sync;1;0.309833;0.309833;0.309833
188;evalKnownDf;1;0;0;0
188;write;1;1.6941e-05;1.6941e-05;1.6941e-05
188;trace;1;0;0;0
188;calc_total;1;6.11285;6.11285;6.11285
131;compErr;1;1.76e-06;1.76e-06;1.76e-06
131;init;1;0.270983;0.270983;0.270983
131;update;1;5.7669;5.7669;5.7669
131;sync;1;0.379114;0.379114;0.379114
131;evalKnownDf;1;0;0;0
131;write;1;2.1523e-05;2.1523e-05;2.1523e-05
131;trace;1;0;0;0
131;calc_total;1;6.14602;6.14602;6.14602
25;compErr;1;1.092e-06;1.092e-06;1.092e-06
25;init;1;0.270693;0.270693;0.270693
25;update;1;5.75001;5.75001;5.75001
25;sync;1;0.876959;0.876959;0.876959
25;evalKnownDf;1;0;0;0
25;write;1;2.1361e-05;2.1361e-05;2.1361e-05
25;trace;1;0;0;0
25;calc_total;1;6.62697;6.62697;6.62697
0;total;1;26.8209;26.8209;26.8209
51;compErr;1;2.832e-06;2.832e-06;2.832e-06
51;init;1;0.269773;0.269773;0.269773
51;update;1;5.75021;5.75021;5.75021
51;sync;1;0.624796;0.624796;0.624796
51;evalKnownDf;1;0;0;0
51;write;1;2.3458e-05;2.3458e-05;2.3458e-05
51;trace;1;0;0;0
51;calc_total;1;6.375;6.375;6.375
0;total;1;26.8067;26.8067;26.8067
13;compErr;1;1.851e-06;1.851e-06;1.851e-06
13;init;1;0.271689;0.271689;0.271689
13;update;1;5.77312;5.77312;5.77312
13;sync;1;0.283099;0.283099;0.283099
13;evalKnownDf;1;0;0;0
13;write;1;2.0411e-05;2.0411e-05;2.0411e-05
13;trace;1;0;0;0
13;calc_total;1;6.05622;6.05622;6.05622
110;compErr;1;1.098e-06;1.098e-06;1.098e-06
110;init;1;0.271113;0.271113;0.271113
110;update;1;5.76487;5.76487;5.76487
110;sync;1;0.202269;0.202269;0.202269
110;evalKnownDf;1;0;0;0
110;write;1;1.74e-05;1.74e-05;1.74e-05
110;trace;1;0;0;0
110;calc_total;1;5.96714;5.96714;5.96714
145;compErr;1;2.134e-06;2.134e-06;2.134e-06
145;init;1;0.271016;0.271016;0.271016
145;update;1;5.82065;5.82065;5.82065
145;sync;1;0.296755;0.296755;0.296755
145;evalKnownDf;1;0;0;0
145;write;1;2.1663e-05;2.1663e-05;2.1663e-05
145;trace;1;0;0;0
88;compErr;1;1.671e-06;1.671e-06;1.671e-06
88;init;1;0.27392;0.27392;0.27392
88;update;1;5.79199;5.79199;5.79199
88;sync;1;0.150618;0.150618;0.150618
88;evalKnownDf;1;0;0;0
88;write;1;2.1858e-05;2.1858e-05;2.1858e-05
88;trace;1;0;0;0
88;calc_total;1;5.94261;5.94261;5.94261
174;compErr;1;1.932e-06;1.932e-06;1.932e-06
174;init;1;0.267378;0.267378;0.267378
174;update;1;5.73247;5.73247;5.73247
174;sync;1;0.722453;0.722453;0.722453
174;evalKnownDf;1;0;0;0
174;write;1;2.3785e-05;2.3785e-05;2.3785e-05
174;trace;1;0;0;0
174;calc_total;1;6.45492;6.45492;6.45492
133;compErr;1;1.85e-06;1.85e-06;1.85e-06
133;init;1;0.275604;0.275604;0.275604
133;update;1;5.83068;5.83068;5.83068
133;sync;1;0.778206;0.778206;0.778206
133;evalKnownDf;1;0;0;0
133;write;1;1.95e-05;1.95e-05;1.95e-05
133;trace;1;0;0;0
133;calc_total;1;6.60888;6.60888;6.60888
26;compErr;1;1.316e-06;1.316e-06;1.316e-06
26;init;1;0.269997;0.269997;0.269997
26;update;1;5.79694;5.79694;5.79694
26;sync;1;0.54037;0.54037;0.54037
26;evalKnownDf;1;0;0;0
26;write;1;1.6405e-05;1.6405e-05;1.6405e-05
26;trace;1;0;0;0
26;calc_total;1;6.33731;6.33731;6.33731
0;total;1;26.8209;26.8209;26.8209
52;compErr;1;2.516e-06;2.516e-06;2.516e-06
52;init;1;0.269006;0.269006;0.269006
52;update;1;5.74486;5.74486;5.74486
52;sync;1;0.684793;0.684793;0.684793
52;evalKnownDf;1;0;0;0
52;write;1;2.0136e-05;2.0136e-05;2.0136e-05
52;trace;1;0;0;0
52;calc_total;1;6.42965;6.42965;6.42965
0;total;1;26.8067;26.8067;26.8067
14;compErr;1;3.028e-06;3.028e-06;3.028e-06
14;init;1;0.268889;0.268889;0.268889
14;update;1;5.7336;5.7336;5.7336
14;sync;1;0.839374;0.839374;0.839374
14;evalKnownDf;1;0;0;0
14;write;1;2.3826e-05;2.3826e-05;2.3826e-05
14;trace;1;0;0;0
14;calc_total;1;6.57298;6.57298;6.57298
111;compErr;1;1.743e-06;1.743e-06;1.743e-06
111;init;1;0.269695;0.269695;0.269695
111;update;1;5.74267;5.74267;5.74267
111;sync;1;0.727463;0.727463;0.727463
111;evalKnownDf;1;0;0;0
111;write;1;2.0067e-05;2.0067e-05;2.0067e-05
111;trace;1;0;0;0
111;calc_total;1;6.47014;6.47014;6.47014
145;calc_total;1;6.11741;6.11741;6.11741
90;compErr;1;1.536e-06;1.536e-06;1.536e-06
90;init;1;0.273509;0.273509;0.273509
90;update;1;5.79138;5.79138;5.79138
90;sync;1;0.095076;0.095076;0.095076
90;evalKnownDf;1;0;0;0
90;write;1;1.7847e-05;1.7847e-05;1.7847e-05
90;trace;1;0;0;0
90;calc_total;1;5.88646;5.88646;5.88646
182;compErr;1;1.813e-06;1.813e-06;1.813e-06
182;init;1;0.271103;0.271103;0.271103
182;update;1;5.77349;5.77349;5.77349
182;sync;1;0.560911;0.560911;0.560911
182;evalKnownDf;1;0;0;0
182;write;1;2.2523e-05;2.2523e-05;2.2523e-05
182;trace;1;0;0;0
182;calc_total;1;6.3344;6.3344;6.3344
135;compErr;1;1.266e-06;1.266e-06;1.266e-06
135;init;1;0.276278;0.276278;0.276278
135;update;1;5.77209;5.77209;5.77209
135;sync;1;0.808545;0.808545;0.808545
135;evalKnownDf;1;0;0;0
135;write;1;1.7601e-05;1.7601e-05;1.7601e-05
135;trace;1;0;0;0
135;calc_total;1;6.58064;6.58064;6.58064
27;compErr;1;9.3e-07;9.3e-07;9.3e-07
27;init;1;0.270271;0.270271;0.270271
27;update;1;5.79449;5.79449;5.79449
27;sync;1;0.128244;0.128244;0.128244
27;evalKnownDf;1;0;0;0
27;write;1;1.6253e-05;1.6253e-05;1.6253e-05
27;trace;1;0;0;0
27;calc_total;1;5.92273;5.92273;5.92273
0;total;1;26.8207;26.8207;26.8207
53;compErr;1;1.205e-06;1.205e-06;1.205e-06
53;init;1;0.269507;0.269507;0.269507
53;update;1;5.74551;5.74551;5.74551
53;sync;1;0.32226;0.32226;0.32226
53;evalKnownDf;1;0;0;0
53;write;1;1.8979e-05;1.8979e-05;1.8979e-05
53;trace;1;0;0;0
53;calc_total;1;6.06777;6.06777;6.06777
0;total;1;26.8063;26.8063;26.8063
15;compErr;1;2.739e-06;2.739e-06;2.739e-06
15;init;1;0.273126;0.273126;0.273126
15;update;1;5.74214;5.74214;5.74214
15;sync;1;0.804941;0.804941;0.804941
15;evalKnownDf;1;0;0;0
15;write;1;2.1082e-05;2.1082e-05;2.1082e-05
15;trace;1;0;0;0
15;calc_total;1;6.54708;6.54708;6.54708
112;compErr;1;1.178e-06;1.178e-06;1.178e-06
112;init;1;0.27153;0.27153;0.27153
112;update;1;5.76796;5.76796;5.76796
112;sync;1;0.387303;0.387303;0.387303
112;evalKnownDf;1;0;0;0
112;write;1;1.9525e-05;1.9525e-05;1.9525e-05
112;trace;1;0;0;0
112;calc_total;1;6.15526;6.15526;6.15526
149;compErr;1;1.279e-06;1.279e-06;1.279e-06
149;init;1;0.269332;0.269332;0.269332
149;update;1;5.82013;5.82013;5.82013
149;sync;1;0.748847;0.748847;0.748847
92;compErr;1;1.954e-06;1.954e-06;1.954e-06
92;init;1;0.274202;0.274202;0.274202
92;update;1;5.83065;5.83065;5.83065
92;sync;1;0.0116268;0.0116268;0.0116268
92;evalKnownDf;1;0;0;0
92;write;1;1.8387e-05;1.8387e-05;1.8387e-05
92;trace;1;0;0;0
92;calc_total;1;5.84228;5.84228;5.84228
170;compErr;1;1.357e-06;1.357e-06;1.357e-06
170;init;1;0.269956;0.269956;0.269956
170;update;1;5.77773;5.77773;5.77773
170;sync;1;0.402885;0.402885;0.402885
170;evalKnownDf;1;0;0;0
170;write;1;1.9799e-05;1.9799e-05;1.9799e-05
170;trace;1;0;0;0
170;calc_total;1;6.18062;6.18062;6.18062
137;compErr;1;1.435e-06;1.435e-06;1.435e-06
137;init;1;0.267767;0.267767;0.267767
137;update;1;5.74908;5.74908;5.74908
137;sync;1;0.825579;0.825579;0.825579
137;evalKnownDf;1;0;0;0
137;write;1;2.1733e-05;2.1733e-05;2.1733e-05
137;trace;1;0;0;0
137;calc_total;1;6.57466;6.57466;6.57466
28;compErr;1;1.151e-06;1.151e-06;1.151e-06
28;init;1;0.27362;0.27362;0.27362
28;update;1;5.81162;5.81162;5.81162
28;sync;1;0.359447;0.359447;0.359447
28;evalKnownDf;1;0;0;0
28;write;1;1.6483e-05;1.6483e-05;1.6483e-05
28;trace;1;0;0;0
28;calc_total;1;6.17107;6.17107;6.17107
0;total;1;26.8208;26.8208;26.8208
54;compErr;1;1.477e-06;1.477e-06;1.477e-06
54;init;1;0.269422;0.269422;0.269422
54;update;1;5.7835;5.7835;5.7835
54;sync;1;0.48469;0.48469;0.48469
54;evalKnownDf;1;0;0;0
54;write;1;2.0325e-05;2.0325e-05;2.0325e-05
54;trace;1;0;0;0
54;calc_total;1;6.26819;6.26819;6.26819
0;total;1;26.8067;26.8067;26.8067
16;compErr;1;2.432e-06;2.432e-06;2.432e-06
16;init;1;0.270557;0.270557;0.270557
16;update;1;5.73443;5.73443;5.73443
16;sync;1;0.200924;0.200924;0.200924
16;evalKnownDf;1;0;0;0
16;write;1;1.9235e-05;1.9235e-05;1.9235e-05
16;trace;1;0;0;0
16;calc_total;1;5.93536;5.93536;5.93536
113;compErr;1;1.541e-06;1.541e-06;1.541e-06
113;init;1;0.268545;0.268545;0.268545
113;update;1;5.80848;5.80848;5.80848
113;sync;1;0.75634;0.75634;0.75634
113;evalKnownDf;1;0;0;0
113;write;1;1.7346e-05;1.7346e-05;1.7346e-05
113;trace;1;0;0;0
113;calc_total;1;6.56482;6.56482;6.56482
149;evalKnownDf;1;0;0;0
149;write;1;1.8525e-05;1.8525e-05;1.8525e-05
149;trace;1;0;0;0
149;calc_total;1;6.56898;6.56898;6.56898
75;compErr;1;1.719e-06;1.719e-06;1.719e-06
75;init;1;0.273728;0.273728;0.273728
75;update;1;5.84649;5.84649;5.84649
75;sync;1;0.535312;0.535312;0.535312
75;evalKnownDf;1;0;0;0
75;write;1;1.7621e-05;1.7621e-05;1.7621e-05
75;trace;1;0;0;0
75;calc_total;1;6.3818;6.3818;6.3818
186;compErr;1;1.911e-06;1.911e-06;1.911e-06
186;init;1;0.277631;0.277631;0.277631
186;update;1;5.76297;5.76297;5.76297
186;sync;1;0.77973;0.77973;0.77973
186;evalKnownDf;1;0;0;0
186;write;1;2.0484e-05;2.0484e-05;2.0484e-05
186;trace;1;0;0;0
186;calc_total;1;6.5427;6.5427;6.5427
138;compErr;1;2.075e-06;2.075e-06;2.075e-06
138;init;1;0.273205;0.273205;0.273205
138;update;1;5.8277;5.8277;5.8277
138;sync;1;0.6767;0.6767;0.6767
138;evalKnownDf;1;0;0;0
138;write;1;1.9651e-05;1.9651e-05;1.9651e-05
138;trace;1;0;0;0
138;calc_total;1;6.5044;6.5044;6.5044
29;compErr;1;1.694e-06;1.694e-06;1.694e-06
29;init;1;0.268216;0.268216;0.268216
29;update;1;5.74236;5.74236;5.74236
29;sync;1;0.806186;0.806186;0.806186
29;evalKnownDf;1;0;0;0
29;write;1;1.9818e-05;1.9818e-05;1.9818e-05
29;trace;1;0;0;0
29;calc_total;1;6.54855;6.54855;6.54855
0;total;1;26.8209;26.8209;26.8209
55;compErr;1;1.798e-06;1.798e-06;1.798e-06
55;init;1;0.273546;0.273546;0.273546
55;update;1;5.74638;5.74638;5.74638
55;sync;1;0.424727;0.424727;0.424727
55;evalKnownDf;1;0;0;0
55;write;1;2.6945e-05;2.6945e-05;2.6945e-05
55;trace;1;0;0;0
55;calc_total;1;6.1711;6.1711;6.1711
0;total;1;26.8068;26.8068;26.8068
17;compErr;1;1.84e-06;1.84e-06;1.84e-06
17;init;1;0.271138;0.271138;0.271138
17;update;1;5.72433;5.72433;5.72433
17;sync;1;0.468821;0.468821;0.468821
17;evalKnownDf;1;0;0;0
17;write;1;2.1343e-05;2.1343e-05;2.1343e-05
17;trace;1;0;0;0
17;calc_total;1;6.19315;6.19315;6.19315
114;compErr;1;1.304e-06;1.304e-06;1.304e-06
114;init;1;0.27464;0.27464;0.27464
114;update;1;5.81993;5.81993;5.81993
114;sync;1;0.449694;0.449694;0.449694
114;evalKnownDf;1;0;0;0
114;write;1;1.567e-05;1.567e-05;1.567e-05
114;trace;1;0;0;0
114;calc_total;1;6.26962;6.26962;6.26962
161;compErr;1;1.857e-06;1.857e-06;1.857e-06
161;init;1;0.269374;0.269374;0.269374
161;update;1;5.83372;5.83372;5.83372
161;sync;1;0.590019;0.590019;0.590019
161;evalKnownDf;1;0;0;0
161;write;1;1.9815e-05;1.9815e-05;1.9815e-05
161;trace;1;0;0;0
161;calc_total;1;6.42374;6.42374;6.42374
81;compErr;1;1.377e-06;1.377e-06;1.377e-06
81;init;1;0.270077;0.270077;0.270077
81;update;1;5.82977;5.82977;5.82977
81;sync;1;0.442284;0.442284;0.442284
81;evalKnownDf;1;0;0;0
81;write;1;1.6342e-05;1.6342e-05;1.6342e-05
81;trace;1;0;0;0
81;calc_total;1;6.27205;6.27205;6.27205
177;compErr;1;1.383e-06;1.383e-06;1.383e-06
177;init;1;0.269519;0.269519;0.269519
177;update;1;5.87575;5.87575;5.87575
177;sync;1;0.127079;0.127079;0.127079
177;evalKnownDf;1;0;0;0
177;write;1;1.9491e-05;1.9491e-05;1.9491e-05
177;trace;1;0;0;0
139;compErr;1;2.449e-06;2.449e-06;2.449e-06
139;init;1;0.268283;0.268283;0.268283
139;update;1;5.81124;5.81124;5.81124
139;sync;1;0.750045;0.750045;0.750045
139;evalKnownDf;1;0;0;0
139;write;1;2.2032e-05;2.2032e-05;2.2032e-05
139;trace;1;0;0;0
139;calc_total;1;6.56129;6.56129;6.56129
30;compErr;1;1.73e-06;1.73e-06;1.73e-06
30;init;1;0.2678;0.2678;0.2678
30;update;1;5.73751;5.73751;5.73751
30;sync;1;0.802487;0.802487;0.802487
30;evalKnownDf;1;0;0;0
30;write;1;2.2597e-05;2.2597e-05;2.2597e-05
30;trace;1;0;0;0
30;calc_total;1;6.54;6.54;6.54
0;total;1;26.8209;26.8209;26.8209
0;total;1;26.8063;26.8063;26.8063
18;compErr;1;2.341e-06;2.341e-06;2.341e-06
18;init;1;0.268884;0.268884;0.268884
18;update;1;5.77267;5.77267;5.77267
18;sync;1;0.811284;0.811284;0.811284
18;evalKnownDf;1;0;0;0
18;write;1;2.5543e-05;2.5543e-05;2.5543e-05
18;trace;1;0;0;0
18;calc_total;1;6.58395;6.58395;6.58395
115;compErr;1;1.117e-06;1.117e-06;1.117e-06
115;init;1;0.270752;0.270752;0.270752
115;update;1;5.80802;5.80802;5.80802
115;sync;1;0.794298;0.794298;0.794298
115;evalKnownDf;1;0;0;0
115;write;1;1.6948e-05;1.6948e-05;1.6948e-05
115;trace;1;0;0;0
115;calc_total;1;6.60232;6.60232;6.60232
147;compErr;1;2.06e-06;2.06e-06;2.06e-06
147;init;1;0.270214;0.270214;0.270214
147;update;1;5.76872;5.76872;5.76872
147;sync;1;0.800981;0.800981;0.800981
147;evalKnownDf;1;0;0;0
147;write;1;2.1234e-05;2.1234e-05;2.1234e-05
147;trace;1;0;0;0
147;calc_total;1;6.5697;6.5697;6.5697
85;compErr;1;1.681e-06;1.681e-06;1.681e-06
85;init;1;0.274921;0.274921;0.274921
85;update;1;5.84975;5.84975;5.84975
177;calc_total;1;6.00283;6.00283;6.00283
140;compErr;1;1.496e-06;1.496e-06;1.496e-06
140;init;1;0.26886;0.26886;0.26886
140;update;1;5.81733;5.81733;5.81733
140;sync;1;0.757106;0.757106;0.757106
140;evalKnownDf;1;0;0;0
140;write;1;2.0395e-05;2.0395e-05;2.0395e-05
140;trace;1;0;0;0
140;calc_total;1;6.57443;6.57443;6.57443
31;compErr;1;1.175e-06;1.175e-06;1.175e-06
31;init;1;0.268515;0.268515;0.268515
31;update;1;5.78043;5.78043;5.78043
31;sync;1;0.709775;0.709775;0.709775
31;evalKnownDf;1;0;0;0
31;write;1;2.0212e-05;2.0212e-05;2.0212e-05
31;trace;1;0;0;0
31;calc_total;1;6.49021;6.49021;6.49021
0;total;1;26.8207;26.8207;26.8207
57;compErr;1;1.923e-06;1.923e-06;1.923e-06
57;init;1;0.267926;0.267926;0.267926
57;update;1;5.79424;5.79424;5.79424
57;sync;1;0.853092;0.853092;0.853092
57;evalKnownDf;1;0;0;0
57;write;1;2.1711e-05;2.1711e-05;2.1711e-05
57;trace;1;0;0;0
57;calc_total;1;6.64734;6.64734;6.64734
0;total;1;26.8067;26.8067;26.8067
20;compErr;1;2.029e-06;2.029e-06;2.029e-06
20;init;1;0.270853;0.270853;0.270853
20;update;1;5.77302;5.77302;5.77302
20;sync;1;0.674585;0.674585;0.674585
20;evalKnownDf;1;0;0;0
20;write;1;2.4221e-05;2.4221e-05;2.4221e-05
20;trace;1;0;0;0
20;calc_total;1;6.4476;6.4476;6.4476
116;compErr;1;1.952e-06;1.952e-06;1.952e-06
116;init;1;0.27624;0.27624;0.27624
116;update;1;5.74821;5.74821;5.74821
116;sync;1;0.736428;0.736428;0.736428
116;evalKnownDf;1;0;0;0
116;write;1;1.6833e-05;1.6833e-05;1.6833e-05
116;trace;1;0;0;0
116;calc_total;1;6.48463;6.48463;6.48463
85;sync;1;0.627244;0.627244;0.627244
85;evalKnownDf;1;0;0;0
85;write;1;1.9003e-05;1.9003e-05;1.9003e-05
85;trace;1;0;0;0
85;calc_total;1;6.47699;6.47699;6.47699
169;compErr;1;1.225e-06;1.225e-06;1.225e-06
169;init;1;0.27282;0.27282;0.27282
169;update;1;5.79419;5.79419;5.79419
169;sync;1;1.13529;1.13529;1.13529
169;evalKnownDf;1;0;0;0
169;write;1;1.8678e-05;1.8678e-05;1.8678e-05
141;compErr;1;2.437e-06;2.437e-06;2.437e-06
141;init;1;0.285846;0.285846;0.285846
141;update;1;5.76899;5.76899;5.76899
141;sync;1;0.853571;0.853571;0.853571
141;evalKnownDf;1;0;0;0
141;write;1;2.4507e-05;2.4507e-05;2.4507e-05
141;trace;1;0;0;0
141;calc_total;1;6.62256;6.62256;6.62256
0;total;1;26.8207;26.8207;26.8207
58;compErr;1;1.578e-06;1.578e-06;1.578e-06
58;init;1;0.270255;0.270255;0.270255
58;update;1;5.75217;5.75217;5.75217
58;sync;1;0.070254;0.070254;0.070254
58;evalKnownDf;1;0;0;0
58;write;1;2.1706e-05;2.1706e-05;2.1706e-05
58;trace;1;0;0;0
58;calc_total;1;5.82243;5.82243;5.82243
0;total;1;26.8065;26.8065;26.8065
21;compErr;1;1.908e-06;1.908e-06;1.908e-06
21;init;1;0.271659;0.271659;0.271659
21;update;1;5.75507;5.75507;5.75507
21;sync;1;0.534834;0.534834;0.534834
21;evalKnownDf;1;0;0;0
21;write;1;2.5035e-05;2.5035e-05;2.5035e-05
21;trace;1;0;0;0
21;calc_total;1;6.28991;6.28991;6.28991
117;compErr;1;2.914e-06;2.914e-06;2.914e-06
117;init;1;0.27265;0.27265;0.27265
117;update;1;5.7609;5.7609;5.7609
117;sync;1;0.783187;0.783187;0.783187
117;evalKnownDf;1;0;0;0
117;write;1;2.1421e-05;2.1421e-05;2.1421e-05
117;trace;1;0;0;0
117;calc_total;1;6.54409;6.54409;6.54409
169;trace;1;0;0;0
169;calc_total;1;6.92949;6.92949;6.92949
142;compErr;1;2.142e-06;2.142e-06;2.142e-06
142;init;1;0.276961;0.276961;0.276961
142;update;1;5.75096;5.75096;5.75096
142;sync;1;0.741991;0.741991;0.741991
142;evalKnownDf;1;0;0;0
142;write;1;2.4219e-05;2.4219e-05;2.4219e-05
142;trace;1;0;0;0
142;calc_total;1;6.49296;6.49296;6.49296
33;compErr;1;1.241e-06;1.241e-06;1.241e-06
33;init;1;0.270247;0.270247;0.270247
33;update;1;5.77824;5.77824;5.77824
33;sync;1;0.32409;0.32409;0.32409
33;evalKnownDf;1;0;0;0
33;write;1;2.1677e-05;2.1677e-05;2.1677e-05
33;trace;1;0;0;0
33;calc_total;1;6.10233;6.10233;6.10233
0;total;1;26.8207;26.8207;26.8207
59;compErr;1;2.887e-06;2.887e-06;2.887e-06
59;init;1;0.267873;0.267873;0.267873
59;update;1;5.73363;5.73363;5.73363
59;sync;1;0.763334;0.763334;0.763334
59;evalKnownDf;1;0;0;0
59;write;1;2.338e-05;2.338e-05;2.338e-05
59;trace;1;0;0;0
59;calc_total;1;6.49696;6.49696;6.49696
0;total;1;26.8066;26.8066;26.8066
22;compErr;1;3.525e-06;3.525e-06;3.525e-06
22;init;1;0.275115;0.275115;0.275115
22;update;1;5.81962;5.81962;5.81962
22;sync;1;0.488365;0.488365;0.488365
22;evalKnownDf;1;0;0;0
22;write;1;2.0744e-05;2.0744e-05;2.0744e-05
22;trace;1;0;0;0
22;calc_total;1;6.30799;6.30799;6.30799
181;compErr;1;1.645e-06;1.645e-06;1.645e-06
181;init;1;0.268334;0.268334;0.268334
181;update;1;5.74887;5.74887;5.74887
181;sync;1;0.705164;0.705164;0.705164
181;evalKnownDf;1;0;0;0
181;write;1;2.195e-05;2.195e-05;2.195e-05
181;trace;1;0;0;0
181;calc_total;1;6.45404;6.45404;6.45404
143;compErr;1;1.701e-06;1.701e-06;1.701e-06
143;init;1;0.279761;0.279761;0.279761
143;update;1;5.74853;5.74853;5.74853
143;sync;1;0.922888;0.922888;0.922888
143;evalKnownDf;1;0;0;0
143;write;1;2.2827e-05;2.2827e-05;2.2827e-05
143;trace;1;0;0;0
143;calc_total;1;6.67141;6.67141;6.67141
34;compErr;1;1.568e-06;1.568e-06;1.568e-06
34;init;1;0.269302;0.269302;0.269302
34;update;1;5.79852;5.79852;5.79852
34;sync;1;0.83011;0.83011;0.83011
34;evalKnownDf;1;0;0;0
34;write;1;1.673e-05;1.673e-05;1.673e-05
34;trace;1;0;0;0
34;calc_total;1;6.62863;6.62863;6.62863
0;total;1;26.8207;26.8207;26.8207
60;compErr;1;1.165e-06;1.165e-06;1.165e-06
60;init;1;0.282555;0.282555;0.282555
60;update;1;5.84816;5.84816;5.84816
60;sync;1;0.780134;0.780134;0.780134
60;evalKnownDf;1;0;0;0
60;write;1;1.8063e-05;1.8063e-05;1.8063e-05
60;trace;1;0;0;0
60;calc_total;1;6.62829;6.62829;6.62829
0;total;1;26.8064;26.8064;26.8064
19;compErr;1;2.286e-06;2.286e-06;2.286e-06
19;init;1;0.270273;0.270273;0.270273
19;update;1;5.73333;5.73333;5.73333
19;sync;1;0.50519;0.50519;0.50519
19;evalKnownDf;1;0;0;0
0;total;1;26.7148;26.7148;26.7148
35;compErr;1;1.769e-06;1.769e-06;1.769e-06
35;init;1;0.270072;0.270072;0.270072
35;update;1;5.74282;5.74282;5.74282
35;sync;1;0.293664;0.293664;0.293664
35;evalKnownDf;1;0;0;0
35;write;1;2.1906e-05;2.1906e-05;2.1906e-05
35;trace;1;0;0;0
35;calc_total;1;6.03648;6.03648;6.03648
0;total;1;26.8209;26.8209;26.8209
61;compErr;1;2.267e-06;2.267e-06;2.267e-06
61;init;1;0.271305;0.271305;0.271305
61;update;1;5.77935;5.77935;5.77935
61;sync;1;0.82069;0.82069;0.82069
61;evalKnownDf;1;0;0;0
61;write;1;2.3519e-05;2.3519e-05;2.3519e-05
61;trace;1;0;0;0
61;calc_total;1;6.60004;6.60004;6.60004
0;total;1;26.8067;26.8067;26.8067
19;write;1;2.2488e-05;2.2488e-05;2.2488e-05
19;trace;1;0;0;0
19;calc_total;1;6.23852;6.23852;6.23852
0;total;1;26.7151;26.7151;26.7151
36;compErr;1;1.874e-06;1.874e-06;1.874e-06
36;init;1;0.274192;0.274192;0.274192
36;update;1;5.80248;5.80248;5.80248
36;sync;1;0.515163;0.515163;0.515163
36;evalKnownDf;1;0;0;0
36;write;1;2.2891e-05;2.2891e-05;2.2891e-05
36;trace;1;0;0;0
36;calc_total;1;6.31765;6.31765;6.31765
0;total;1;26.8208;26.8208;26.8208
62;compErr;1;2.028e-06;2.028e-06;2.028e-06
62;init;1;0.276774;0.276774;0.276774
62;update;1;5.73375;5.73375;5.73375
62;sync;1;0.908764;0.908764;0.908764
62;evalKnownDf;1;0;0;0
62;write;1;2.4507e-05;2.4507e-05;2.4507e-05
62;trace;1;0;0;0
62;calc_total;1;6.64251;6.64251;6.64251
0;total;1;26.8064;26.8064;26.8064
11;compErr;1;1.729e-06;1.729e-06;1.729e-06
11;init;1;0.272492;0.272492;0.272492
11;update;1;5.74007;5.74007;5.74007
11;sync;1;0.780964;0.780964;0.780964
11;evalKnownDf;1;0;0;0
0;total;1;26.7147;26.7147;26.7147
37;compErr;1;1.562e-06;1.562e-06;1.562e-06
37;init;1;0.269332;0.269332;0.269332
37;update;1;5.74091;5.74091;5.74091
37;sync;1;0.812278;0.812278;0.812278
37;evalKnownDf;1;0;0;0
37;write;1;1.8686e-05;1.8686e-05;1.8686e-05
37;trace;1;0;0;0
37;calc_total;1;6.55319;6.55319;6.55319
0;total;1;26.8207;26.8207;26.8207
63;compErr;1;2.447e-06;2.447e-06;2.447e-06
63;init;1;0.271114;0.271114;0.271114
63;update;1;5.74967;5.74967;5.74967
63;sync;1;0.82221;0.82221;0.82221
63;evalKnownDf;1;0;0;0
63;write;1;2.2859e-05;2.2859e-05;2.2859e-05
63;trace;1;0;0;0
63;calc_total;1;6.57188;6.57188;6.57188
0;total;1;26.8067;26.8067;26.8067
11;write;1;2.644e-05;2.644e-05;2.644e-05
11;trace;1;0;0;0
11;calc_total;1;6.52104;6.52104;6.52104
171;compErr;1;1.218e-06;1.218e-06;1.218e-06
171;init;1;0.270316;0.270316;0.270316
171;update;1;5.72544;5.72544;5.72544
171;sync;1;0.295104;0.295104;0.295104
171;evalKnownDf;1;0;0;0
171;write;1;1.9387e-05;1.9387e-05;1.9387e-05
171;trace;1;0;0;0
171;calc_total;1;6.02054;6.02054;6.02054
0;total;1;26.7151;26.7151;26.7151
38;compErr;1;1.415e-06;1.415e-06;1.415e-06
38;init;1;0.273109;0.273109;0.273109
38;update;1;5.79026;5.79026;5.79026
38;sync;1;0.393012;0.393012;0.393012
38;evalKnownDf;1;0;0;0
38;write;1;1.6986e-05;1.6986e-05;1.6986e-05
38;trace;1;0;0;0
38;calc_total;1;6.18327;6.18327;6.18327
0;total;1;26.8207;26.8207;26.8207
0;total;1;26.8064;26.8064;26.8064
0;total;1;26.8448;26.8448;26.8448
0;total;1;26.7149;26.7149;26.7149
39;compErr;1;1.541e-06;1.541e-06;1.541e-06
39;init;1;0.270235;0.270235;0.270235
39;update;1;5.75096;5.75096;5.75096
39;sync;1;0.816296;0.816296;0.816296
39;evalKnownDf;1;0;0;0
39;write;1;1.7971e-05;1.7971e-05;1.7971e-05
39;trace;1;0;0;0
39;calc_total;1;6.56726;6.56726;6.56726
0;total;1;26.8207;26.8207;26.8207
65;compErr;1;1.568e-06;1.568e-06;1.568e-06
65;init;1;0.270621;0.270621;0.270621
65;update;1;5.78891;5.78891;5.78891
65;sync;1;0.784502;0.784502;0.784502
65;evalKnownDf;1;0;0;0
65;write;1;1.9268e-05;1.9268e-05;1.9268e-05
65;trace;1;0;0;0
65;calc_total;1;6.57341;6.57341;6.57341
0;total;1;26.8067;26.8067;26.8067
0;total;1;26.8449;26.8449;26.8449
173;compErr;1;2.607e-06;2.607e-06;2.607e-06
173;init;1;0.270024;0.270024;0.270024
173;update;1;5.77144;5.77144;5.77144
173;sync;1;0.533724;0.533724;0.533724
173;evalKnownDf;1;0;0;0
173;write;1;2.729e-05;2.729e-05;2.729e-05
173;trace;1;0;0;0
173;calc_total;1;6.30516;6.30516;6.30516
0;total;1;26.7152;26.7152;26.7152
0;total;1;26.8207;26.8207;26.8207
66;compErr;1;1.679e-06;1.679e-06;1.679e-06
66;init;1;0.275977;0.275977;0.275977
66;update;1;5.81779;5.81779;5.81779
66;sync;1;0.75445;0.75445;0.75445
66;evalKnownDf;1;0;0;0
66;write;1;2.2736e-05;2.2736e-05;2.2736e-05
66;trace;1;0;0;0
66;calc_total;1;6.57224;6.57224;6.57224
0;total;1;26.8067;26.8067;26.8067
0;total;1;26.8449;26.8449;26.8449
0;total;1;26.7149;26.7149;26.7149
41;compErr;1;2.035e-06;2.035e-06;2.035e-06
41;init;1;0.270206;0.270206;0.270206
41;update;1;5.7912;5.7912;5.7912
41;sync;1;0.476907;0.476907;0.476907
41;evalKnownDf;1;0;0;0
41;write;1;2.4114e-05;2.4114e-05;2.4114e-05
41;trace;1;0;0;0
41;calc_total;1;6.26811;6.26811;6.26811
0;total;1;26.8209;26.8209;26.8209
67;compErr;1;1.866e-06;1.866e-06;1.866e-06
67;init;1;0.27276;0.27276;0.27276
67;update;1;5.80361;5.80361;5.80361
67;sync;1;0.746893;0.746893;0.746893
67;evalKnownDf;1;0;0;0
67;write;1;1.788e-05;1.788e-05;1.788e-05
67;trace;1;0;0;0
67;calc_total;1;6.55051;6.55051;6.55051
0;total;1;26.8067;26.8067;26.8067
0;total;1;26.8448;26.8448;26.8448
175;compErr;1;1.788e-06;1.788e-06;1.788e-06
175;init;1;0.268439;0.268439;0.268439
175;update;1;5.73518;5.73518;5.73518
175;sync;1;0.758712;0.758712;0.758712
175;evalKnownDf;1;0;0;0
175;write;1;2.4598e-05;2.4598e-05;2.4598e-05
175;trace;1;0;0;0
175;calc_total;1;6.49389;6.49389;6.49389
0;total;1;26.7152;26.7152;26.7152
42;compErr;1;1.994e-06;1.994e-06;1.994e-06
42;init;1;0.269054;0.269054;0.269054
42;update;1;5.72887;5.72887;5.72887
42;sync;1;0.658359;0.658359;0.658359
42;evalKnownDf;1;0;0;0
42;write;1;2.1122e-05;2.1122e-05;2.1122e-05
42;trace;1;0;0;0
42;calc_total;1;6.38723;6.38723;6.38723
0;total;1;26.8209;26.8209;26.8209
68;compErr;1;1.055e-06;1.055e-06;1.055e-06
68;init;1;0.275557;0.275557;0.275557
68;update;1;5.75603;5.75603;5.75603
68;sync;1;0.379098;0.379098;0.379098
68;evalKnownDf;1;0;0;0
68;write;1;1.4641e-05;1.4641e-05;1.4641e-05
68;trace;1;0;0;0
68;calc_total;1;6.13513;6.13513;6.13513
0;total;1;26.8067;26.8067;26.8067
0;total;1;26.8427;26.8427;26.8427
0;total;1;26.7151;26.7151;26.7151
43;compErr;1;2.497e-06;2.497e-06;2.497e-06
43;init;1;0.271036;0.271036;0.271036
43;update;1;5.73645;5.73645;5.73645
43;sync;1;0.851835;0.851835;0.851835
43;evalKnownDf;1;0;0;0
43;write;1;2.496e-05;2.496e-05;2.496e-05
43;trace;1;0;0;0
43;calc_total;1;6.58829;6.58829;6.58829
0;total;1;26.8207;26.8207;26.8207
69;compErr;1;1.417e-06;1.417e-06;1.417e-06
69;init;1;0.268495;0.268495;0.268495
69;update;1;5.75325;5.75325;5.75325
69;sync;1;0.777713;0.777713;0.777713
69;evalKnownDf;1;0;0;0
69;write;1;2.1397e-05;2.1397e-05;2.1397e-05
69;trace;1;0;0;0
69;calc_total;1;6.53097;6.53097;6.53097
0;total;1;26.8067;26.8067;26.8067
0;total;1;26.8439;26.8439;26.8439
0;total;1;26.7149;26.7149;26.7149
44;compErr;1;2.969e-06;2.969e-06;2.969e-06
44;init;1;0.270096;0.270096;0.270096
44;update;1;5.72287;5.72287;5.72287
44;sync;1;0.59435;0.59435;0.59435
44;evalKnownDf;1;0;0;0
44;write;1;2.5978e-05;2.5978e-05;2.5978e-05
44;trace;1;0;0;0
44;calc_total;1;6.31722;6.31722;6.31722
0;total;1;26.8208;26.8208;26.8208
70;compErr;1;1.74e-06;1.74e-06;1.74e-06
70;init;1;0.268165;0.268165;0.268165
70;update;1;5.76155;5.76155;5.76155
70;sync;1;0.756207;0.756207;0.756207
70;evalKnownDf;1;0;0;0
70;write;1;1.9966e-05;1.9966e-05;1.9966e-05
70;trace;1;0;0;0
70;calc_total;1;6.51775;6.51775;6.51775
0;total;1;26.8067;26.8067;26.8067
0;total;1;26.8449;26.8449;26.8449
45;compErr;1;1.282e-06;1.282e-06;1.282e-06
45;init;1;0.269253;0.269253;0.269253
45;update;1;5.8138;5.8138;5.8138
45;sync;1;0.41893;0.41893;0.41893
45;evalKnownDf;1;0;0;0
45;write;1;1.7343e-05;1.7343e-05;1.7343e-05
45;trace;1;0;0;0
45;calc_total;1;6.23273;6.23273;6.23273
0;total;1;26.8209;26.8209;26.8209
71;compErr;1;2.525e-06;2.525e-06;2.525e-06
71;init;1;0.271147;0.271147;0.271147
71;update;1;5.7683;5.7683;5.7683
71;sync;1;0.680231;0.680231;0.680231
71;evalKnownDf;1;0;0;0
71;write;1;2.391e-05;2.391e-05;2.391e-05
71;trace;1;0;0;0
71;calc_total;1;6.44853;6.44853;6.44853
0;total;1;26.8066;26.8066;26.8066
7;compErr;1;1.888e-06;1.888e-06;1.888e-06
7;init;1;0.276478;0.276478;0.276478
7;update;1;5.74087;5.74087;5.74087
7;sync;1;0.868625;0.868625;0.868625
7;evalKnownDf;1;0;0;0
7;write;1;2.3706e-05;2.3706e-05;2.3706e-05
7;trace;1;0;0;0
7;calc_total;1;6.6095;6.6095;6.6095
0;total;1;26.8449;26.8449;26.8449
46;compErr;1;2.476e-06;2.476e-06;2.476e-06
46;init;1;0.270283;0.270283;0.270283
46;update;1;5.74036;5.74036;5.74036
46;sync;1;0.652945;0.652945;0.652945
46;evalKnownDf;1;0;0;0
46;write;1;1.9904e-05;1.9904e-05;1.9904e-05
46;trace;1;0;0;0
46;calc_total;1;6.3933;6.3933;6.3933
0;total;1;26.8207;26.8207;26.8207
0;total;1;26.8448;26.8448;26.8448
47;compErr;1;2.275e-06;2.275e-06;2.275e-06
47;init;1;0.271231;0.271231;0.271231
47;update;1;5.81104;5.81104;5.81104
47;sync;1;0.698789;0.698789;0.698789
47;evalKnownDf;1;0;0;0
47;write;1;2.3182e-05;2.3182e-05;2.3182e-05
47;trace;1;0;0;0
47;calc_total;1;6.50983;6.50983;6.50983
0;total;1;26.8208;26.8208;26.8208
0;total;1;26.8446;26.8446;26.8446
0;total;1;26.8447;26.8447;26.8447
0;total;1;26.8448;26.8448;26.8448
0;total;1;26.844;26.844;26.844
0;total;1;26.8404;26.8404;26.8404
0;total;1;26.8425;26.8425;26.8425
0;total;1;26.844;26.844;26.844
0;total;1;26.844;26.844;26.844
0;total;1;26.844;26.844;26.844
0;total;1;26.844;26.844;26.844
0;total;1;26.8418;26.8418;26.8418
0;total;1;26.844;26.844;26.844
0;total;1;26.8413;26.8413;26.8413
0;total;1;26.844;26.844;26.844
23;compErr;1;1.926e-06;1.926e-06;1.926e-06
23;init;1;0.270367;0.270367;0.270367
23;update;1;5.8244;5.8244;5.8244
23;sync;1;0.524752;0.524752;0.524752
23;evalKnownDf;1;0;0;0
23;write;1;2.5206e-05;2.5206e-05;2.5206e-05
23;trace;1;0;0;0
23;calc_total;1;6.34915;6.34915;6.34915
0;total;1;26.844;26.844;26.844
118;compErr;1;1.964e-06;1.964e-06;1.964e-06
118;init;1;0.274514;0.274514;0.274514
118;update;1;5.76662;5.76662;5.76662
118;sync;1;0.440243;0.440243;0.440243
118;evalKnownDf;1;0;0;0
118;write;1;1.7562e-05;1.7562e-05;1.7562e-05
118;trace;1;0;0;0
118;calc_total;1;6.20686;6.20686;6.20686
153;compErr;1;1.376e-06;1.376e-06;1.376e-06
153;init;1;0.270618;0.270618;0.270618
153;update;1;5.82934;5.82934;5.82934
153;sync;1;0.788373;0.788373;0.788373
153;evalKnownDf;1;0;0;0
153;write;1;1.8609e-05;1.8609e-05;1.8609e-05
83;compErr;1;1.411e-06;1.411e-06;1.411e-06
83;init;1;0.273153;0.273153;0.273153
83;update;1;5.76247;5.76247;5.76247
83;sync;1;0.574511;0.574511;0.574511
83;evalKnownDf;1;0;0;0
83;write;1;2.0794e-05;2.0794e-05;2.0794e-05
83;trace;1;0;0;0
83;calc_total;1;6.33698;6.33698;6.33698
121;compErr;1;2.026e-06;2.026e-06;2.026e-06
121;init;1;0.273691;0.273691;0.273691
121;update;1;5.84516;5.84516;5.84516
121;sync;1;0.0571499;0.0571499;0.0571499
121;evalKnownDf;1;0;0;0
121;write;1;1.6772e-05;1.6772e-05;1.6772e-05
121;trace;1;0;0;0
121;calc_total;1;5.90231;5.90231;5.90231
119;compErr;1;2.429e-06;2.429e-06;2.429e-06
119;init;1;0.280993;0.280993;0.280993
119;update;1;5.82698;5.82698;5.82698
119;sync;1;0.825194;0.825194;0.825194
119;evalKnownDf;1;0;0;0
119;write;1;2.8157e-05;2.8157e-05;2.8157e-05
119;trace;1;0;0;0
119;calc_total;1;6.65218;6.65218;6.65218
153;trace;1;0;0;0
153;calc_total;1;6.61771;6.61771;6.61771
87;compErr;1;1.199e-06;1.199e-06;1.199e-06
87;init;1;0.270877;0.270877;0.270877
87;update;1;5.85217;5.85217;5.85217
87;sync;1;0.481956;0.481956;0.481956
87;evalKnownDf;1;0;0;0
87;write;1;1.5127e-05;1.5127e-05;1.5127e-05
87;trace;1;0;0;0
87;calc_total;1;6.33412;6.33412;6.33412
123;compErr;1;1.153e-06;1.153e-06;1.153e-06
123;init;1;0.270621;0.270621;0.270621
123;update;1;5.83772;5.83772;5.83772
123;sync;1;0.553667;0.553667;0.553667
123;evalKnownDf;1;0;0;0
123;write;1;1.7917e-05;1.7917e-05;1.7917e-05
123;trace;1;0;0;0
123;calc_total;1;6.39138;6.39138;6.39138
99;compErr;1;1.79e-06;1.79e-06;1.79e-06
99;init;1;0.271244;0.271244;0.271244
99;update;1;5.81651;5.81651;5.81651
99;sync;1;0.0302605;0.0302605;0.0302605
99;evalKnownDf;1;0;0;0
99;write;1;1.8805e-05;1.8805e-05;1.8805e-05
99;trace;1;0;0;0
99;calc_total;1;5.84677;5.84677;5.84677
0;total;1;26.7159;26.7159;26.7159
89;compErr;1;1.489e-06;1.489e-06;1.489e-06
89;init;1;0.269642;0.269642;0.269642
89;update;1;5.81202;5.81202;5.81202
89;sync;1;1.05374;1.05374;1.05374
89;evalKnownDf;1;0;0;0
89;write;1;1.7701e-05;1.7701e-05;1.7701e-05
89;trace;1;0;0;0
89;calc_total;1;6.86576;6.86576;6.86576
125;compErr;1;1.464e-06;1.464e-06;1.464e-06
125;init;1;0.270821;0.270821;0.270821
125;update;1;5.8053;5.8053;5.8053
125;sync;1;0.515525;0.515525;0.515525
125;evalKnownDf;1;0;0;0
125;write;1;1.9117e-05;1.9117e-05;1.9117e-05
125;trace;1;0;0;0
125;calc_total;1;6.32083;6.32083;6.32083
101;compErr;1;1.816e-06;1.816e-06;1.816e-06
101;init;1;0.270126;0.270126;0.270126
101;update;1;5.77779;5.77779;5.77779
101;sync;1;0.54135;0.54135;0.54135
101;evalKnownDf;1;0;0;0
101;write;1;2.1834e-05;2.1834e-05;2.1834e-05
101;trace;1;0;0;0
101;calc_total;1;6.31914;6.31914;6.31914
0;total;1;26.7158;26.7158;26.7158
91;compErr;1;1.945e-06;1.945e-06;1.945e-06
91;init;1;0.270788;0.270788;0.270788
91;update;1;5.8236;5.8236;5.8236
91;sync;1;0.617968;0.617968;0.617968
91;evalKnownDf;1;0;0;0
91;write;1;2.0498e-05;2.0498e-05;2.0498e-05
91;trace;1;0;0;0
91;calc_total;1;6.44157;6.44157;6.44157
126;compErr;1;2.514e-06;2.514e-06;2.514e-06
126;init;1;0.271851;0.271851;0.271851
126;update;1;5.77127;5.77127;5.77127
126;sync;1;0.307815;0.307815;0.307815
126;evalKnownDf;1;0;0;0
126;write;1;2.1831e-05;2.1831e-05;2.1831e-05
126;trace;1;0;0;0
126;calc_total;1;6.07908;6.07908;6.07908
0;total;1;26.7549;26.7549;26.7549
0;total;1;26.7159;26.7159;26.7159
93;compErr;1;1.209e-06;1.209e-06;1.209e-06
93;init;1;0.270086;0.270086;0.270086
93;update;1;5.75251;5.75251;5.75251
93;sync;1;0.676859;0.676859;0.676859
93;evalKnownDf;1;0;0;0
93;write;1;1.8207e-05;1.8207e-05;1.8207e-05
93;trace;1;0;0;0
93;calc_total;1;6.42937;6.42937;6.42937
127;compErr;1;1.697e-06;1.697e-06;1.697e-06
127;init;1;0.26925;0.26925;0.26925
127;update;1;5.81002;5.81002;5.81002
127;sync;1;0.646968;0.646968;0.646968
127;evalKnownDf;1;0;0;0
127;write;1;1.9424e-05;1.9424e-05;1.9424e-05
127;trace;1;0;0;0
127;calc_total;1;6.45699;6.45699;6.45699
0;total;1;26.7549;26.7549;26.7549
0;total;1;26.7158;26.7158;26.7158
95;compErr;1;2.099e-06;2.099e-06;2.099e-06
95;init;1;0.273948;0.273948;0.273948
95;update;1;5.77532;5.77532;5.77532
95;sync;1;0.679647;0.679647;0.679647
95;evalKnownDf;1;0;0;0
95;write;1;2.1427e-05;2.1427e-05;2.1427e-05
95;trace;1;0;0;0
95;calc_total;1;6.45497;6.45497;6.45497
0;total;1;26.7089;26.7089;26.7089
0;total;1;26.7549;26.7549;26.7549
0;total;1;26.716;26.716;26.716
0;total;1;26.7102;26.7102;26.7102
0;total;1;26.709;26.709;26.709
0;total;1;26.7548;26.7548;26.7548
0;total;1;26.7159;26.7159;26.7159
0;total;1;26.7102;26.7102;26.7102
0;total;1;26.7089;26.7089;26.7089
0;total;1;26.7549;26.7549;26.7549
0;total;1;26.716;26.716;26.716
0;total;1;26.71;26.71;26.71
0;total;1;26.7089;26.7089;26.7089
0;total;1;26.7549;26.7549;26.7549
151;compErr;1;1.534e-06;1.534e-06;1.534e-06
151;init;1;0.270805;0.270805;0.270805
151;update;1;5.8139;5.8139;5.8139
151;sync;1;0.838323;0.838323;0.838323
151;evalKnownDf;1;0;0;0
151;write;1;2.0415e-05;2.0415e-05;2.0415e-05
151;trace;1;0;0;0
151;calc_total;1;6.65222;6.65222;6.65222
0;total;1;26.7158;26.7158;26.7158
0;total;1;26.7101;26.7101;26.7101
0;total;1;26.7089;26.7089;26.7089
0;total;1;26.7549;26.7549;26.7549
0;total;1;26.7158;26.7158;26.7158
0;total;1;26.71;26.71;26.71
0;total;1;26.7089;26.7089;26.7089
103;compErr;1;1.419e-06;1.419e-06;1.419e-06
103;init;1;0.271083;0.271083;0.271083
103;update;1;5.8114;5.8114;5.8114
103;sync;1;0.452593;0.452593;0.452593
103;evalKnownDf;1;0;0;0
103;write;1;1.8171e-05;1.8171e-05;1.8171e-05
103;trace;1;0;0;0
103;calc_total;1;6.264;6.264;6.264
0;total;1;26.7549;26.7549;26.7549
0;total;1;26.7159;26.7159;26.7159
0;total;1;26.7102;26.7102;26.7102
0;total;1;26.709;26.709;26.709
0;total;1;26.7548;26.7548;26.7548
0;total;1;26.7159;26.7159;26.7159
0;total;1;26.7102;26.7102;26.7102
0;total;1;26.709;26.709;26.709
0;total;1;26.7548;26.7548;26.7548
155;compErr;1;2.079e-06;2.079e-06;2.079e-06
155;init;1;0.270218;0.270218;0.270218
155;update;1;5.78809;5.78809;5.78809
155;sync;1;0.735855;0.735855;0.735855
155;evalKnownDf;1;0;0;0
155;write;1;2.5113e-05;2.5113e-05;2.5113e-05
155;trace;1;0;0;0
155;calc_total;1;6.52394;6.52394;6.52394
0;total;1;26.716;26.716;26.716
0;total;1;26.7101;26.7101;26.7101
0;total;1;26.709;26.709;26.709
0;total;1;26.7549;26.7549;26.7549
0;total;1;26.7161;26.7161;26.7161
0;total;1;26.7102;26.7102;26.7102
0;total;1;26.7089;26.7089;26.7089
0;total;1;26.7549;26.7549;26.7549
157;compErr;1;2.035e-06;2.035e-06;2.035e-06
157;init;1;0.268346;0.268346;0.268346
157;update;1;5.75461;5.75461;5.75461
157;sync;1;0.735613;0.735613;0.735613
157;evalKnownDf;1;0;0;0
157;write;1;2.218e-05;2.218e-05;2.218e-05
157;trace;1;0;0;0
157;calc_total;1;6.49023;6.49023;6.49023
0;total;1;26.7161;26.7161;26.7161
0;total;1;26.71;26.71;26.71
0;total;1;26.709;26.709;26.709
0;total;1;26.7549;26.7549;26.7549
158;compErr;1;1.14e-06;1.14e-06;1.14e-06
158;init;1;0.272179;0.272179;0.272179
158;update;1;5.82731;5.82731;5.82731
158;sync;1;0.124437;0.124437;0.124437
158;evalKnownDf;1;0;0;0
158;write;1;1.7316e-05;1.7316e-05;1.7316e-05
158;trace;1;0;0;0
158;calc_total;1;5.95174;5.95174;5.95174
0;total;1;26.7161;26.7161;26.7161
0;total;1;26.7101;26.7101;26.7101
0;total;1;26.7089;26.7089;26.7089
0;total;1;26.7549;26.7549;26.7549
159;compErr;1;1.648e-06;1.648e-06;1.648e-06
159;init;1;0.271073;0.271073;0.271073
159;update;1;5.80917;5.80917;5.80917
159;sync;1;0.233408;0.233408;0.233408
159;evalKnownDf;1;0;0;0
159;write;1;2.2917e-05;2.2917e-05;2.2917e-05
159;trace;1;0;0;0
159;calc_total;1;6.04258;6.04258;6.04258
0;total;1;26.7161;26.7161;26.7161
0;total;1;26.7102;26.7102;26.7102
0;total;1;26.709;26.709;26.709
0;total;1;26.7549;26.7549;26.7549
0;total;1;26.7161;26.7161;26.7161
0;total;1;26.7099;26.7099;26.7099
0;total;1;26.709;26.709;26.709
0;total;1;26.7549;26.7549;26.7549
0;total;1;26.7161;26.7161;26.7161
0;total;1;26.7102;26.7102;26.7102
0;total;1;26.709;26.709;26.709
0;total;1;26.7549;26.7549;26.7549
0;total;1;26.7159;26.7159;26.7159
0;total;1;26.7099;26.7099;26.7099
0;total;1;26.709;26.709;26.709
0;total;1;26.7549;26.7549;26.7549
163;compErr;1;1.774e-06;1.774e-06;1.774e-06
163;init;1;0.270038;0.270038;0.270038
163;update;1;5.79489;5.79489;5.79489
163;sync;1;0.415718;0.415718;0.415718
163;evalKnownDf;1;0;0;0
163;write;1;1.9338e-05;1.9338e-05;1.9338e-05
163;trace;1;0;0;0
163;calc_total;1;6.2106;6.2106;6.2106
0;total;1;26.7161;26.7161;26.7161
0;total;1;26.7103;26.7103;26.7103
0;total;1;26.709;26.709;26.709
0;total;1;26.7549;26.7549;26.7549
0;total;1;26.7158;26.7158;26.7158
0;total;1;26.7101;26.7101;26.7101
0;total;1;26.709;26.709;26.709
0;total;1;26.7549;26.7549;26.7549
165;compErr;1;1.733e-06;1.733e-06;1.733e-06
165;init;1;0.270557;0.270557;0.270557
165;update;1;5.77084;5.77084;5.77084
165;sync;1;0.815348;0.815348;0.815348
165;evalKnownDf;1;0;0;0
165;write;1;2.158e-05;2.158e-05;2.158e-05
165;trace;1;0;0;0
165;calc_total;1;6.58618;6.58618;6.58618
0;total;1;26.7161;26.7161;26.7161
0;total;1;26.7099;26.7099;26.7099
0;total;1;26.709;26.709;26.709
0;total;1;26.7549;26.7549;26.7549
0;total;1;26.716;26.716;26.716
0;total;1;26.7103;26.7103;26.7103
0;total;1;26.709;26.709;26.709
0;total;1;26.7549;26.7549;26.7549
167;compErr;1;2.726e-06;2.726e-06;2.726e-06
167;init;1;0.269994;0.269994;0.269994
167;update;1;5.74521;5.74521;5.74521
167;sync;1;0.797743;0.797743;0.797743
167;evalKnownDf;1;0;0;0
167;write;1;3.3441e-05;3.3441e-05;3.3441e-05
167;trace;1;0;0;0
167;calc_total;1;6.54295;6.54295;6.54295
0;total;1;26.716;26.716;26.716
0;total;1;26.71;26.71;26.71
0;total;1;26.709;26.709;26.709
0;total;1;26.7549;26.7549;26.7549
0;total;1;26.7099;26.7099;26.7099
0;total;1;26.709;26.709;26.709
0;total;1;26.7549;26.7549;26.7549
0;total;1;26.7102;26.7102;26.7102
0;total;1;26.709;26.709;26.709
94;compErr;1;1.525e-06;1.525e-06;1.525e-06
94;init;1;0.272212;0.272212;0.272212
94;update;1;5.8518;5.8518;5.8518
94;sync;1;0.531153;0.531153;0.531153
94;evalKnownDf;1;0;0;0
94;write;1;1.4825e-05;1.4825e-05;1.4825e-05
94;trace;1;0;0;0
94;calc_total;1;6.38296;6.38296;6.38296
0;total;1;26.71;26.71;26.71
0;total;1;26.709;26.709;26.709
0;total;1;26.7099;26.7099;26.7099
0;total;1;26.7152;26.7152;26.7152
179;compErr;1;1.955e-06;1.955e-06;1.955e-06
179;init;1;0.271247;0.271247;0.271247
179;update;1;5.72965;5.72965;5.72965
179;sync;1;0.705691;0.705691;0.705691
179;evalKnownDf;1;0;0;0
179;write;1;2.2745e-05;2.2745e-05;2.2745e-05
179;trace;1;0;0;0
179;calc_total;1;6.43534;6.43534;6.43534
0;total;1;26.7151;26.7151;26.7151
0;total;1;26.7148;26.7148;26.7148
0;total;1;26.715;26.715;26.715
0;total;1;26.7147;26.7147;26.7147
183;compErr;1;9.58e-07;9.58e-07;9.58e-07
183;init;1;0.276452;0.276452;0.276452
183;update;1;5.77241;5.77241;5.77241
183;sync;1;0.757975;0.757975;0.757975
183;evalKnownDf;1;0;0;0
183;write;1;1.7529e-05;1.7529e-05;1.7529e-05
183;trace;1;0;0;0
183;calc_total;1;6.53039;6.53039;6.53039
0;total;1;26.7148;26.7148;26.7148
0;total;1;26.715;26.715;26.715
185;compErr;1;1.604e-06;1.604e-06;1.604e-06
185;init;1;0.281277;0.281277;0.281277
185;update;1;5.75825;5.75825;5.75825
185;sync;1;0.810698;0.810698;0.810698
185;evalKnownDf;1;0;0;0
185;write;1;1.9944e-05;1.9944e-05;1.9944e-05
185;trace;1;0;0;0
185;calc_total;1;6.56895;6.56895;6.56895
0;total;1;26.7149;26.7149;26.7149
0;total;1;26.7151;26.7151;26.7151
187;compErr;1;1.679e-06;1.679e-06;1.679e-06
187;init;1;0.284019;0.284019;0.284019
187;update;1;5.81256;5.81256;5.81256
187;sync;1;0.756794;0.756794;0.756794
187;evalKnownDf;1;0;0;0
187;write;1;1.6712e-05;1.6712e-05;1.6712e-05
187;trace;1;0;0;0
187;calc_total;1;6.56936;6.56936;6.56936
0;total;1;26.715;26.715;26.715
0;total;1;26.7151;26.7151;26.7151
189;compErr;1;1.988e-06;1.988e-06;1.988e-06
189;init;1;0.268763;0.268763;0.268763
189;update;1;5.78508;5.78508;5.78508
189;sync;1;0.726945;0.726945;0.726945
189;evalKnownDf;1;0;0;0
189;write;1;2.3989e-05;2.3989e-05;2.3989e-05
189;trace;1;0;0;0
189;calc_total;1;6.51202;6.51202;6.51202
0;total;1;26.7148;26.7148;26.7148
190;compErr;1;1.846e-06;1.846e-06;1.846e-06
190;init;1;0.270514;0.270514;0.270514
190;update;1;5.80469;5.80469;5.80469
190;sync;1;0.0595305;0.0595305;0.0595305
190;evalKnownDf;1;0;0;0
190;write;1;1.8421e-05;1.8421e-05;1.8421e-05
190;trace;1;0;0;0
190;calc_total;1;5.86422;5.86422;5.86422
0;total;1;26.7151;26.7151;26.7151
191;compErr;1;1.579e-06;1.579e-06;1.579e-06
191;init;1;0.276147;0.276147;0.276147
191;update;1;5.78232;5.78232;5.78232
191;sync;1;0.741324;0.741324;0.741324
191;evalKnownDf;1;0;0;0
191;write;1;2.0892e-05;2.0892e-05;2.0892e-05
191;trace;1;0;0;0
191;calc_total;1;6.52364;6.52364;6.52364
0;total;1;26.7147;26.7147;26.7147
SCAFES
REMARK: No time step width tau was specified.
 Set tau=1.0 and proceeded. 

Energy start: 4800
Energy end  : 4742.49
# unit_id;function_name;num_calls;avg_runtime;min_runtime;max_runtime
185;compErr;1;2.257e-06;2.257e-06;2.257e-06
185;init;1;0.269779;0.269779;0.269779
185;update;1;5.7683;5.7683;5.7683
185;sync;1;1.7192;1.7192;1.7192
185;evalKnownDf;1;0;0;0
185;write;1;2.0535e-05;2.0535e-05;2.0535e-05
185;trace;1;0;0;0
185;calc_total;1;7.4875;7.4875;7.4875
9;compErr;1;1.151e-06;1.151e-06;1.151e-06
9;init;1;0.269478;0.269478;0.269478
9;update;1;5.79636;5.79636;5.79636
9;sync;1;1.04041;1.04041;1.04041
9;evalKnownDf;1;0;0;0
9;write;1;1.7746e-05;1.7746e-05;1.7746e-05
9;trace;1;0;0;0
9;calc_total;1;6.83676;6.83676;6.83676
90;compErr;1;1.583e-06;1.583e-06;1.583e-06
90;init;1;0.269788;0.269788;0.269788
90;update;1;5.75351;5.75351;5.75351
90;sync;1;1.64124;1.64124;1.64124
90;evalKnownDf;1;0;0;0
90;write;1;1.7633e-05;1.7633e-05;1.7633e-05
90;trace;1;0;0;0
90;calc_total;1;7.39475;7.39475;7.39475
10;compErr;1;1.9e-06;1.9e-06;1.9e-06
10;init;1;0.270857;0.270857;0.270857
10;update;1;5.7298;5.7298;5.7298
10;sync;1;0.712159;0.712159;0.712159
10;evalKnownDf;1;0;0;0
10;write;1;2.3927e-05;2.3927e-05;2.3927e-05
10;trace;1;0;0;0
10;calc_total;1;6.44196;6.44196;6.44196
57;compErr;1;9.92e-07;9.92e-07;9.92e-07
57;init;1;0.268199;0.268199;0.268199
57;update;1;5.72933;5.72933;5.72933
57;sync;1;1.50205;1.50205;1.50205
57;evalKnownDf;1;0;0;0
57;write;1;1.7494e-05;1.7494e-05;1.7494e-05
57;trace;1;0;0;0
57;calc_total;1;7.23138;7.23138;7.23138
105;compErr;1;2.061e-06;2.061e-06;2.061e-06
105;init;1;0.270057;0.270057;0.270057
105;update;1;5.71737;5.71737;5.71737
105;sync;1;2.66923;2.66923;2.66923
105;evalKnownDf;1;0;0;0
105;write;1;2.7435e-05;2.7435e-05;2.7435e-05
105;trace;1;0;0;0
105;calc_total;1;8.38659;8.38659;8.38659
121;compErr;1;1.386e-06;1.386e-06;1.386e-06
121;init;1;0.26942;0.26942;0.26942
121;update;1;5.83141;5.83141;5.83141
121;sync;1;0.0106779;0.0106779;0.0106779
121;evalKnownDf;1;0;0;0
121;write;1;1.6476e-05;1.6476e-05;1.6476e-05
121;trace;1;0;0;0
121;calc_total;1;5.84209;5.84209;5.84209
24;compErr;1;1.666e-06;1.666e-06;1.666e-06
24;init;1;0.268666;0.268666;0.268666
24;update;1;5.78733;5.78733;5.78733
24;sync;1;0.0412688;0.0412688;0.0412688
24;evalKnownDf;1;0;0;0
24;write;1;2.2469e-05;2.2469e-05;2.2469e-05
24;trace;1;0;0;0
24;calc_total;1;5.8286;5.8286;5.8286
0;compErr;1;2.352e-06;2.352e-06;2.352e-06
0;init;1;0.276374;0.276374;0.276374
0;update;1;5.71326;5.71326;5.71326
0;sync;1;0.0848106;0.0848106;0.0848106
0;evalKnownDf;1;0;0;0
0;write;1;1.989e-05;1.989e-05;1.989e-05
0;trace;1;0;0;0
0;calc_total;1;5.79807;5.79807;5.79807
0;total;1;86.0525;86.0525;86.0525
122;compErr;1;1.304e-06;1.304e-06;1.304e-06
122;init;1;0.269064;0.269064;0.269064
122;update;1;5.80956;5.80956;5.80956
122;sync;1;0.788615;0.788615;0.788615
122;evalKnownDf;1;0;0;0
122;write;1;1.8139e-05;1.8139e-05;1.8139e-05
122;trace;1;0;0;0
122;calc_total;1;6.59818;6.59818;6.59818
144;compErr;1;1.487e-06;1.487e-06;1.487e-06
144;init;1;0.269155;0.269155;0.269155
144;update;1;5.81729;5.81729;5.81729
144;sync;1;0.0319253;0.0319253;0.0319253
144;evalKnownDf;1;0;0;0
144;write;1;1.7276e-05;1.7276e-05;1.7276e-05
144;trace;1;0;0;0
144;calc_total;1;5.84921;5.84921;5.84921
1;compErr;1;1.012e-06;1.012e-06;1.012e-06
1;init;1;0.268777;0.268777;0.268777
1;update;1;5.80254;5.80254;5.80254
1;sync;1;2.4424;2.4424;2.4424
1;evalKnownDf;1;0;0;0
1;write;1;1.8358e-05;1.8358e-05;1.8358e-05
1;trace;1;0;0;0
1;calc_total;1;8.24494;8.24494;8.24494
0;total;1;86.0525;86.0525;86.0525
137;compErr;1;1.618e-06;1.618e-06;1.618e-06
137;init;1;0.269359;0.269359;0.269359
137;update;1;5.81665;5.81665;5.81665
137;sync;1;2.44892;2.44892;2.44892
137;evalKnownDf;1;0;0;0
137;write;1;2.0737e-05;2.0737e-05;2.0737e-05
137;trace;1;0;0;0
137;calc_total;1;8.26557;8.26557;8.26557
146;compErr;1;1.193e-06;1.193e-06;1.193e-06
146;init;1;0.268407;0.268407;0.268407
146;update;1;5.81818;5.81818;5.81818
146;sync;1;0.902531;0.902531;0.902531
146;evalKnownDf;1;0;0;0
146;write;1;2.0074e-05;2.0074e-05;2.0074e-05
146;trace;1;0;0;0
146;calc_total;1;6.72071;6.72071;6.72071
2;compErr;1;1.218e-06;1.218e-06;1.218e-06
2;init;1;0.271159;0.271159;0.271159
2;update;1;5.73352;5.73352;5.73352
2;sync;1;1.04154;1.04154;1.04154
2;evalKnownDf;1;0;0;0
2;write;1;1.9576e-05;1.9576e-05;1.9576e-05
2;trace;1;0;0;0
2;calc_total;1;6.77506;6.77506;6.77506
0;total;1;86.0525;86.0525;86.0525
138;compErr;1;1.68e-06;1.68e-06;1.68e-06
138;init;1;0.269644;0.269644;0.269644
138;update;1;5.75791;5.75791;5.75791
138;sync;1;1.72877;1.72877;1.72877
138;evalKnownDf;1;0;0;0
138;write;1;2.0773e-05;2.0773e-05;2.0773e-05
138;trace;1;0;0;0
138;calc_total;1;7.48667;7.48667;7.48667
148;compErr;1;1.388e-06;1.388e-06;1.388e-06
148;init;1;0.267688;0.267688;0.267688
148;update;1;5.82054;5.82054;5.82054
148;sync;1;0.820341;0.820341;0.820341
148;evalKnownDf;1;0;0;0
148;write;1;1.6794e-05;1.6794e-05;1.6794e-05
148;trace;1;0;0;0
148;calc_total;1;6.64088;6.64088;6.64088
3;compErr;1;1.872e-06;1.872e-06;1.872e-06
3;init;1;0.271837;0.271837;0.271837
3;update;1;5.82663;5.82663;5.82663
3;sync;1;0.405132;0.405132;0.405132
3;evalKnownDf;1;0;0;0
3;write;1;1.7287e-05;1.7287e-05;1.7287e-05
3;trace;1;0;0;0
3;calc_total;1;6.23176;6.23176;6.23176
0;total;1;86.0487;86.0487;86.0487
129;compErr;1;1.705e-06;1.705e-06;1.705e-06
129;init;1;0.272872;0.272872;0.272872
129;update;1;5.82697;5.82697;5.82697
129;sync;1;0.955612;0.955612;0.955612
129;evalKnownDf;1;0;0;0
129;write;1;1.7834e-05;1.7834e-05;1.7834e-05
129;trace;1;0;0;0
129;calc_total;1;6.78258;6.78258;6.78258
149;compErr;1;1.243e-06;1.243e-06;1.243e-06
149;init;1;0.268242;0.268242;0.268242
149;update;1;5.7476;5.7476;5.7476
149;sync;1;0.666244;0.666244;0.666244
149;evalKnownDf;1;0;0;0
149;write;1;2.2224e-05;2.2224e-05;2.2224e-05
149;trace;1;0;0;0
149;calc_total;1;6.41385;6.41385;6.41385
4;compErr;1;1.451e-06;1.451e-06;1.451e-06
4;init;1;0.270717;0.270717;0.270717
4;update;1;5.77506;5.77506;5.77506
4;sync;1;1.12986;1.12986;1.12986
4;evalKnownDf;1;0;0;0
4;write;1;1.8219e-05;1.8219e-05;1.8219e-05
4;trace;1;0;0;0
4;calc_total;1;6.90492;6.90492;6.90492
0;total;1;86.0525;86.0525;86.0525
136;compErr;1;1.432e-06;1.432e-06;1.432e-06
136;init;1;0.270118;0.270118;0.270118
136;update;1;5.8157;5.8157;5.8157
136;sync;1;0.89721;0.89721;0.89721
136;evalKnownDf;1;0;0;0
136;write;1;1.7383e-05;1.7383e-05;1.7383e-05
136;trace;1;0;0;0
136;calc_total;1;6.71291;6.71291;6.71291
150;compErr;1;1.208e-06;1.208e-06;1.208e-06
150;init;1;0.268352;0.268352;0.268352
150;update;1;5.82748;5.82748;5.82748
150;sync;1;0.277541;0.277541;0.277541
150;evalKnownDf;1;0;0;0
150;write;1;1.7513e-05;1.7513e-05;1.7513e-05
150;trace;1;0;0;0
150;calc_total;1;6.10502;6.10502;6.10502
5;compErr;1;1.723e-06;1.723e-06;1.723e-06
5;init;1;0.269592;0.269592;0.269592
5;update;1;5.82126;5.82126;5.82126
5;sync;1;3.09679;3.09679;3.09679
5;evalKnownDf;1;0;0;0
5;write;1;1.8122e-05;1.8122e-05;1.8122e-05
5;trace;1;0;0;0
5;calc_total;1;8.91804;8.91804;8.91804
0;total;1;86.0525;86.0525;86.0525
120;compErr;1;1.265e-06;1.265e-06;1.265e-06
120;init;1;0.270101;0.270101;0.270101
120;update;1;5.77228;5.77228;5.77228
120;sync;1;1.10404;1.10404;1.10404
120;evalKnownDf;1;0;0;0
120;write;1;1.7594e-05;1.7594e-05;1.7594e-05
120;trace;1;0;0;0
120;calc_total;1;6.87632;6.87632;6.87632
152;compErr;1;1.324e-06;1.324e-06;1.324e-06
152;init;1;0.273766;0.273766;0.273766
152;update;1;5.77981;5.77981;5.77981
152;sync;1;0.0623542;0.0623542;0.0623542
152;evalKnownDf;1;0;0;0
152;write;1;2.0332e-05;2.0332e-05;2.0332e-05
152;trace;1;0;0;0
152;calc_total;1;5.84217;5.84217;5.84217
6;compErr;1;1.917e-06;1.917e-06;1.917e-06
6;init;1;0.26922;0.26922;0.26922
6;update;1;5.75153;5.75153;5.75153
6;sync;1;2.65973;2.65973;2.65973
6;evalKnownDf;1;0;0;0
6;write;1;2.2585e-05;2.2585e-05;2.2585e-05
6;trace;1;0;0;0
6;calc_total;1;8.41125;8.41125;8.41125
0;total;1;86.0525;86.0525;86.0525
124;compErr;1;1.591e-06;1.591e-06;1.591e-06
124;init;1;0.271969;0.271969;0.271969
124;update;1;5.76516;5.76516;5.76516
124;sync;1;1.32277;1.32277;1.32277
124;evalKnownDf;1;0;0;0
124;write;1;2.2034e-05;2.2034e-05;2.2034e-05
124;trace;1;0;0;0
124;calc_total;1;7.08793;7.08793;7.08793
153;compErr;1;2.24e-06;2.24e-06;2.24e-06
153;init;1;0.272591;0.272591;0.272591
153;update;1;5.78336;5.78336;5.78336
153;sync;1;1.94815;1.94815;1.94815
153;evalKnownDf;1;0;0;0
153;write;1;1.8225e-05;1.8225e-05;1.8225e-05
153;trace;1;0;0;0
153;calc_total;1;7.73151;7.73151;7.73151
7;compErr;1;1.273e-06;1.273e-06;1.273e-06
7;init;1;0.270217;0.270217;0.270217
7;update;1;5.80567;5.80567;5.80567
7;sync;1;0.880449;0.880449;0.880449
7;evalKnownDf;1;0;0;0
7;write;1;2.0671e-05;2.0671e-05;2.0671e-05
7;trace;1;0;0;0
7;calc_total;1;6.68612;6.68612;6.68612
0;total;1;86.0508;86.0508;86.0508
106;compErr;1;2.099e-06;2.099e-06;2.099e-06
106;init;1;0.268318;0.268318;0.268318
106;update;1;5.79779;5.79779;5.79779
106;sync;1;1.85667;1.85667;1.85667
106;evalKnownDf;1;0;0;0
106;write;1;2.6943e-05;2.6943e-05;2.6943e-05
106;trace;1;0;0;0
106;calc_total;1;7.65445;7.65445;7.65445
125;compErr;1;1.591e-06;1.591e-06;1.591e-06
125;init;1;0.273784;0.273784;0.273784
125;update;1;5.75233;5.75233;5.75233
125;sync;1;0.435135;0.435135;0.435135
125;evalKnownDf;1;0;0;0
125;write;1;2.0918e-05;2.0918e-05;2.0918e-05
125;trace;1;0;0;0
125;calc_total;1;6.18747;6.18747;6.18747
154;compErr;1;1.532e-06;1.532e-06;1.532e-06
154;init;1;0.268729;0.268729;0.268729
154;update;1;5.82633;5.82633;5.82633
154;sync;1;0.958517;0.958517;0.958517
154;evalKnownDf;1;0;0;0
154;write;1;1.5215e-05;1.5215e-05;1.5215e-05
154;trace;1;0;0;0
154;calc_total;1;6.78484;6.78484;6.78484
8;compErr;1;1.636e-06;1.636e-06;1.636e-06
8;init;1;0.267834;0.267834;0.267834
8;update;1;5.73495;5.73495;5.73495
8;sync;1;1.95445;1.95445;1.95445
8;evalKnownDf;1;0;0;0
8;write;1;1.877e-05;1.877e-05;1.877e-05
8;trace;1;0;0;0
8;calc_total;1;7.68939;7.68939;7.68939
0;total;1;86.0525;86.0525;86.0525
96;compErr;1;2.327e-06;2.327e-06;2.327e-06
96;init;1;0.267925;0.267925;0.267925
96;update;1;5.74399;5.74399;5.74399
96;sync;1;2.79413;2.79413;2.79413
96;evalKnownDf;1;0;0;0
96;write;1;2.2913e-05;2.2913e-05;2.2913e-05
96;trace;1;0;0;0
96;calc_total;1;8.53812;8.53812;8.53812
126;compErr;1;1.492e-06;1.492e-06;1.492e-06
126;init;1;0.267893;0.267893;0.267893
126;update;1;5.79607;5.79607;5.79607
126;sync;1;0.922197;0.922197;0.922197
126;evalKnownDf;1;0;0;0
126;write;1;1.8706e-05;1.8706e-05;1.8706e-05
126;trace;1;0;0;0
126;calc_total;1;6.71827;6.71827;6.71827
156;compErr;1;1.253e-06;1.253e-06;1.253e-06
156;init;1;0.272786;0.272786;0.272786
156;update;1;5.84019;5.84019;5.84019
156;sync;1;1.75191;1.75191;1.75191
156;evalKnownDf;1;0;0;0
156;write;1;1.839e-05;1.839e-05;1.839e-05
156;trace;1;0;0;0
156;calc_total;1;7.5921;7.5921;7.5921
0;total;1;86.0506;86.0506;86.0506
97;compErr;1;2.001e-06;2.001e-06;2.001e-06
97;init;1;0.271027;0.271027;0.271027
97;update;1;5.79198;5.79198;5.79198
97;sync;1;2.43301;2.43301;2.43301
97;evalKnownDf;1;0;0;0
97;write;1;1.647e-05;1.647e-05;1.647e-05
97;trace;1;0;0;0
97;calc_total;1;8.225;8.225;8.225
73;compErr;1;1.67e-06;1.67e-06;1.67e-06
73;init;1;0.269642;0.269642;0.269642
73;update;1;5.7638;5.7638;5.7638
130;compErr;1;1.608e-06;1.608e-06;1.608e-06
130;init;1;0.268798;0.268798;0.268798
130;update;1;5.7626;5.7626;5.7626
130;sync;1;0.73011;0.73011;0.73011
130;evalKnownDf;1;0;0;0
130;write;1;1.5327e-05;1.5327e-05;1.5327e-05
130;trace;1;0;0;0
130;calc_total;1;6.49271;6.49271;6.49271
157;compErr;1;2.185e-06;2.185e-06;2.185e-06
157;init;1;0.268786;0.268786;0.268786
157;update;1;5.80996;5.80996;5.80996
157;sync;1;2.06826;2.06826;2.06826
157;evalKnownDf;1;0;0;0
157;write;1;2.0311e-05;2.0311e-05;2.0311e-05
157;trace;1;0;0;0
157;calc_total;1;7.87822;7.87822;7.87822
0;total;1;86.0509;86.0509;86.0509
104;compErr;1;1.414e-06;1.414e-06;1.414e-06
104;init;1;0.271562;0.271562;0.271562
104;update;1;6.31672;6.31672;6.31672
104;sync;1;1.58604;1.58604;1.58604
104;evalKnownDf;1;0;0;0
104;write;1;1.6655e-05;1.6655e-05;1.6655e-05
104;trace;1;0;0;0
104;calc_total;1;7.90276;7.90276;7.90276
73;sync;1;2.21283;2.21283;2.21283
73;evalKnownDf;1;0;0;0
73;write;1;1.9649e-05;1.9649e-05;1.9649e-05
73;trace;1;0;0;0
73;calc_total;1;7.97663;7.97663;7.97663
140;compErr;1;9.63e-07;9.63e-07;9.63e-07
140;init;1;0.268864;0.268864;0.268864
140;update;1;5.83043;5.83043;5.83043
140;sync;1;1.09734;1.09734;1.09734
140;evalKnownDf;1;0;0;0
140;write;1;1.8861e-05;1.8861e-05;1.8861e-05
140;trace;1;0;0;0
140;calc_total;1;6.92777;6.92777;6.92777
158;compErr;1;1.349e-06;1.349e-06;1.349e-06
158;init;1;0.268936;0.268936;0.268936
158;update;1;5.83596;5.83596;5.83596
158;sync;1;1.70259;1.70259;1.70259
158;evalKnownDf;1;0;0;0
158;write;1;2.0779e-05;2.0779e-05;2.0779e-05
158;trace;1;0;0;0
158;calc_total;1;7.53855;7.53855;7.53855
11;compErr;1;1.756e-06;1.756e-06;1.756e-06
11;init;1;0.270356;0.270356;0.270356
11;update;1;5.76244;5.76244;5.76244
11;sync;1;0.514279;0.514279;0.514279
11;evalKnownDf;1;0;0;0
11;write;1;2.3244e-05;2.3244e-05;2.3244e-05
11;trace;1;0;0;0
11;calc_total;1;6.27672;6.27672;6.27672
0;total;1;86.0506;86.0506;86.0506
113;compErr;1;1.752e-06;1.752e-06;1.752e-06
113;init;1;0.269506;0.269506;0.269506
113;update;1;5.7907;5.7907;5.7907
113;sync;1;1.30185;1.30185;1.30185
113;evalKnownDf;1;0;0;0
113;write;1;1.9073e-05;1.9073e-05;1.9073e-05
113;trace;1;0;0;0
113;calc_total;1;7.09256;7.09256;7.09256
74;compErr;1;1.208e-06;1.208e-06;1.208e-06
74;init;1;0.269073;0.269073;0.269073
74;update;1;5.826;5.826;5.826
74;sync;1;1.94951;1.94951;1.94951
74;evalKnownDf;1;0;0;0
74;write;1;1.6845e-05;1.6845e-05;1.6845e-05
74;trace;1;0;0;0
74;calc_total;1;7.7755;7.7755;7.7755
132;compErr;1;1.828e-06;1.828e-06;1.828e-06
132;init;1;0.274131;0.274131;0.274131
132;update;1;5.75648;5.75648;5.75648
132;sync;1;1.67792;1.67792;1.67792
160;compErr;1;1.466e-06;1.466e-06;1.466e-06
160;init;1;0.269248;0.269248;0.269248
160;update;1;5.7732;5.7732;5.7732
160;sync;1;1.30485;1.30485;1.30485
160;evalKnownDf;1;0;0;0
160;write;1;1.7654e-05;1.7654e-05;1.7654e-05
160;trace;1;0;0;0
160;calc_total;1;7.07805;7.07805;7.07805
12;compErr;1;2.69e-06;2.69e-06;2.69e-06
12;init;1;0.270763;0.270763;0.270763
12;update;1;5.7755;5.7755;5.7755
12;sync;1;2.00024;2.00024;2.00024
12;evalKnownDf;1;0;0;0
12;write;1;2.5308e-05;2.5308e-05;2.5308e-05
12;trace;1;0;0;0
12;calc_total;1;7.77574;7.77574;7.77574
0;total;1;86.0525;86.0525;86.0525
114;compErr;1;1.893e-06;1.893e-06;1.893e-06
114;init;1;0.269655;0.269655;0.269655
114;update;1;5.74791;5.74791;5.74791
114;sync;1;1.07391;1.07391;1.07391
114;evalKnownDf;1;0;0;0
114;write;1;1.8561e-05;1.8561e-05;1.8561e-05
114;trace;1;0;0;0
114;calc_total;1;6.82182;6.82182;6.82182
58;compErr;1;1.584e-06;1.584e-06;1.584e-06
58;init;1;0.26929;0.26929;0.26929
58;update;1;5.80776;5.80776;5.80776
58;sync;1;0.389453;0.389453;0.389453
58;evalKnownDf;1;0;0;0
58;write;1;1.617e-05;1.617e-05;1.617e-05
58;trace;1;0;0;0
58;calc_total;1;6.19721;6.19721;6.19721
89;compErr;1;2.098e-06;2.098e-06;2.098e-06
89;init;1;0.267934;0.267934;0.267934
89;update;1;5.73501;5.73501;5.73501
132;evalKnownDf;1;0;0;0
132;write;1;1.8872e-05;1.8872e-05;1.8872e-05
132;trace;1;0;0;0
132;calc_total;1;7.4344;7.4344;7.4344
161;compErr;1;1.987e-06;1.987e-06;1.987e-06
161;init;1;0.268888;0.268888;0.268888
161;update;1;5.78266;5.78266;5.78266
161;sync;1;2.2837;2.2837;2.2837
161;evalKnownDf;1;0;0;0
161;write;1;2.4105e-05;2.4105e-05;2.4105e-05
161;trace;1;0;0;0
161;calc_total;1;8.06636;8.06636;8.06636
168;compErr;1;2.865e-06;2.865e-06;2.865e-06
168;init;1;0.269888;0.269888;0.269888
168;update;1;5.74733;5.74733;5.74733
168;sync;1;0.0733936;0.0733936;0.0733936
168;evalKnownDf;1;0;0;0
168;write;1;2.4919e-05;2.4919e-05;2.4919e-05
168;trace;1;0;0;0
168;calc_total;1;5.82073;5.82073;5.82073
0;total;1;85.9878;85.9878;85.9878
13;compErr;1;2.256e-06;2.256e-06;2.256e-06
13;init;1;0.275177;0.275177;0.275177
13;update;1;5.71958;5.71958;5.71958
13;sync;1;1.27383;1.27383;1.27383
13;evalKnownDf;1;0;0;0
13;write;1;2.4126e-05;2.4126e-05;2.4126e-05
13;trace;1;0;0;0
13;calc_total;1;6.99341;6.99341;6.99341
0;total;1;86.0507;86.0507;86.0507
25;compErr;1;2.349e-06;2.349e-06;2.349e-06
25;init;1;0.269502;0.269502;0.269502
25;update;1;5.75363;5.75363;5.75363
25;sync;1;0.858035;0.858035;0.858035
25;evalKnownDf;1;0;0;0
25;write;1;2.6282e-05;2.6282e-05;2.6282e-05
25;trace;1;0;0;0
25;calc_total;1;6.61167;6.61167;6.61167
116;compErr;1;2.472e-06;2.472e-06;2.472e-06
116;init;1;0.268696;0.268696;0.268696
116;update;1;5.76705;5.76705;5.76705
116;sync;1;1.75575;1.75575;1.75575
116;evalKnownDf;1;0;0;0
116;write;1;2.2164e-05;2.2164e-05;2.2164e-05
48;compErr;1;2.256e-06;2.256e-06;2.256e-06
48;init;1;0.272748;0.272748;0.272748
48;update;1;5.79943;5.79943;5.79943
48;sync;1;0.380451;0.380451;0.380451
48;evalKnownDf;1;0;0;0
48;write;1;2.004e-05;2.004e-05;2.004e-05
48;trace;1;0;0;0
48;calc_total;1;6.17988;6.17988;6.17988
89;sync;1;1.15045;1.15045;1.15045
89;evalKnownDf;1;0;0;0
89;write;1;1.8037e-05;1.8037e-05;1.8037e-05
89;trace;1;0;0;0
89;calc_total;1;6.88546;6.88546;6.88546
133;compErr;1;2.072e-06;2.072e-06;2.072e-06
133;init;1;0.269556;0.269556;0.269556
133;update;1;5.80172;5.80172;5.80172
133;sync;1;2.07623;2.07623;2.07623
162;compErr;1;1.371e-06;1.371e-06;1.371e-06
162;init;1;0.267773;0.267773;0.267773
162;update;1;5.81499;5.81499;5.81499
162;sync;1;2.33087;2.33087;2.33087
162;evalKnownDf;1;0;0;0
162;write;1;1.9115e-05;1.9115e-05;1.9115e-05
162;trace;1;0;0;0
162;calc_total;1;8.14586;8.14586;8.14586
169;compErr;1;2.021e-06;2.021e-06;2.021e-06
169;init;1;0.27267;0.27267;0.27267
169;update;1;5.76615;5.76615;5.76615
169;sync;1;0.97714;0.97714;0.97714
169;evalKnownDf;1;0;0;0
169;write;1;2.0689e-05;2.0689e-05;2.0689e-05
169;trace;1;0;0;0
169;calc_total;1;6.74329;6.74329;6.74329
0;total;1;85.9895;85.9895;85.9895
14;compErr;1;2.39e-06;2.39e-06;2.39e-06
14;init;1;0.270196;0.270196;0.270196
14;update;1;5.78101;5.78101;5.78101
14;sync;1;0.957485;0.957485;0.957485
14;evalKnownDf;1;0;0;0
14;write;1;1.7321e-05;1.7321e-05;1.7321e-05
14;trace;1;0;0;0
14;calc_total;1;6.7385;6.7385;6.7385
0;total;1;86.0511;86.0511;86.0511
26;compErr;1;9e-07;9e-07;9e-07
26;init;1;0.268048;0.268048;0.268048
26;update;1;5.82644;5.82644;5.82644
26;sync;1;1.56722;1.56722;1.56722
26;evalKnownDf;1;0;0;0
26;write;1;1.7632e-05;1.7632e-05;1.7632e-05
26;trace;1;0;0;0
26;calc_total;1;7.39367;7.39367;7.39367
116;trace;1;0;0;0
116;calc_total;1;7.5228;7.5228;7.5228
49;compErr;1;2.201e-06;2.201e-06;2.201e-06
49;init;1;0.268848;0.268848;0.268848
49;update;1;5.76388;5.76388;5.76388
49;sync;1;2.64763;2.64763;2.64763
49;evalKnownDf;1;0;0;0
49;write;1;1.9631e-05;1.9631e-05;1.9631e-05
49;trace;1;0;0;0
49;calc_total;1;8.41151;8.41151;8.41151
72;compErr;1;2.104e-06;2.104e-06;2.104e-06
72;init;1;0.267992;0.267992;0.267992
72;update;1;5.80923;5.80923;5.80923
72;sync;1;3.13016;3.13016;3.13016
72;evalKnownDf;1;0;0;0
72;write;1;1.7545e-05;1.7545e-05;1.7545e-05
72;trace;1;0;0;0
72;calc_total;1;8.93939;8.93939;8.93939
0;total;1;86.0295;86.0295;86.0295
133;evalKnownDf;1;0;0;0
133;write;1;1.8481e-05;1.8481e-05;1.8481e-05
133;trace;1;0;0;0
133;calc_total;1;7.87795;7.87795;7.87795
164;compErr;1;1.316e-06;1.316e-06;1.316e-06
164;init;1;0.268252;0.268252;0.268252
164;update;1;5.75954;5.75954;5.75954
164;sync;1;0.936422;0.936422;0.936422
164;evalKnownDf;1;0;0;0
164;write;1;1.578e-05;1.578e-05;1.578e-05
164;trace;1;0;0;0
164;calc_total;1;6.69596;6.69596;6.69596
170;compErr;1;1.075e-06;1.075e-06;1.075e-06
170;init;1;0.268965;0.268965;0.268965
170;update;1;5.80524;5.80524;5.80524
170;sync;1;0.612245;0.612245;0.612245
170;evalKnownDf;1;0;0;0
170;write;1;2.398e-05;2.398e-05;2.398e-05
170;trace;1;0;0;0
170;calc_total;1;6.41749;6.41749;6.41749
0;total;1;85.9895;85.9895;85.9895
15;compErr;1;1.73e-06;1.73e-06;1.73e-06
15;init;1;0.269541;0.269541;0.269541
15;update;1;5.77432;5.77432;5.77432
15;sync;1;1.79962;1.79962;1.79962
15;evalKnownDf;1;0;0;0
15;write;1;1.9795e-05;1.9795e-05;1.9795e-05
15;trace;1;0;0;0
15;calc_total;1;7.57394;7.57394;7.57394
0;total;1;86.0508;86.0508;86.0508
28;compErr;1;1.012e-06;1.012e-06;1.012e-06
28;init;1;0.269632;0.269632;0.269632
28;update;1;5.78091;5.78091;5.78091
28;sync;1;0.0531046;0.0531046;0.0531046
28;evalKnownDf;1;0;0;0
28;write;1;2.1194e-05;2.1194e-05;2.1194e-05
28;trace;1;0;0;0
28;calc_total;1;5.83401;5.83401;5.83401
108;compErr;1;1.623e-06;1.623e-06;1.623e-06
108;init;1;0.268608;0.268608;0.268608
108;update;1;5.78109;5.78109;5.78109
108;sync;1;1.57245;1.57245;1.57245
108;evalKnownDf;1;0;0;0
108;write;1;2.5928e-05;2.5928e-05;2.5928e-05
65;compErr;1;1.727e-06;1.727e-06;1.727e-06
65;init;1;0.269324;0.269324;0.269324
65;update;1;5.77948;5.77948;5.77948
65;sync;1;0.655008;0.655008;0.655008
65;evalKnownDf;1;0;0;0
65;write;1;2.1757e-05;2.1757e-05;2.1757e-05
65;trace;1;0;0;0
65;calc_total;1;6.43449;6.43449;6.43449
0;total;1;86.0338;86.0338;86.0338
134;compErr;1;2.11e-06;2.11e-06;2.11e-06
134;init;1;0.27098;0.27098;0.27098
134;update;1;5.81837;5.81837;5.81837
134;sync;1;1.91345;1.91345;1.91345
134;evalKnownDf;1;0;0;0
165;compErr;1;1.89e-06;1.89e-06;1.89e-06
165;init;1;0.26823;0.26823;0.26823
165;update;1;5.76793;5.76793;5.76793
165;sync;1;1.47515;1.47515;1.47515
165;evalKnownDf;1;0;0;0
171;compErr;1;1.1e-06;1.1e-06;1.1e-06
171;init;1;0.267858;0.267858;0.267858
171;update;1;5.80715;5.80715;5.80715
171;sync;1;2.00051;2.00051;2.00051
171;evalKnownDf;1;0;0;0
171;write;1;1.8172e-05;1.8172e-05;1.8172e-05
171;trace;1;0;0;0
171;calc_total;1;7.80766;7.80766;7.80766
0;total;1;85.9894;85.9894;85.9894
16;compErr;1;1.318e-06;1.318e-06;1.318e-06
16;init;1;0.270327;0.270327;0.270327
16;update;1;5.77836;5.77836;5.77836
16;sync;1;1.99529;1.99529;1.99529
16;evalKnownDf;1;0;0;0
16;write;1;1.8867e-05;1.8867e-05;1.8867e-05
16;trace;1;0;0;0
16;calc_total;1;7.77366;7.77366;7.77366
0;total;1;86.0525;86.0525;86.0525
29;compErr;1;2.451e-06;2.451e-06;2.451e-06
29;init;1;0.268379;0.268379;0.268379
29;update;1;5.72973;5.72973;5.72973
29;sync;1;0.79716;0.79716;0.79716
29;evalKnownDf;1;0;0;0
29;write;1;2.3673e-05;2.3673e-05;2.3673e-05
29;trace;1;0;0;0
29;calc_total;1;6.5269;6.5269;6.5269
108;trace;1;0;0;0
108;calc_total;1;7.35354;7.35354;7.35354
50;compErr;1;1.261e-06;1.261e-06;1.261e-06
50;init;1;0.268549;0.268549;0.268549
50;update;1;5.73889;5.73889;5.73889
50;sync;1;1.6202;1.6202;1.6202
50;evalKnownDf;1;0;0;0
50;write;1;2.2238e-05;2.2238e-05;2.2238e-05
50;trace;1;0;0;0
50;calc_total;1;7.3591;7.3591;7.3591
0;total;1;86.0323;86.0323;86.0323
134;write;1;1.7285e-05;1.7285e-05;1.7285e-05
134;trace;1;0;0;0
134;calc_total;1;7.73182;7.73182;7.73182
165;write;1;2.143e-05;2.143e-05;2.143e-05
165;trace;1;0;0;0
165;calc_total;1;7.24308;7.24308;7.24308
172;compErr;1;1.428e-06;1.428e-06;1.428e-06
172;init;1;0.272872;0.272872;0.272872
172;update;1;5.84077;5.84077;5.84077
172;sync;1;0.756618;0.756618;0.756618
172;evalKnownDf;1;0;0;0
172;write;1;1.7322e-05;1.7322e-05;1.7322e-05
172;trace;1;0;0;0
172;calc_total;1;6.59739;6.59739;6.59739
0;total;1;85.9879;85.9879;85.9879
17;compErr;1;1.64e-06;1.64e-06;1.64e-06
17;init;1;0.269125;0.269125;0.269125
17;update;1;5.77076;5.77076;5.77076
17;sync;1;1.44978;1.44978;1.44978
17;evalKnownDf;1;0;0;0
17;write;1;2.1815e-05;2.1815e-05;2.1815e-05
17;trace;1;0;0;0
17;calc_total;1;7.22054;7.22054;7.22054
0;total;1;86.0506;86.0506;86.0506
32;compErr;1;1.142e-06;1.142e-06;1.142e-06
32;init;1;0.269211;0.269211;0.269211
32;update;1;5.74755;5.74755;5.74755
32;sync;1;0.546552;0.546552;0.546552
32;evalKnownDf;1;0;0;0
32;write;1;1.722e-05;1.722e-05;1.722e-05
32;trace;1;0;0;0
32;calc_total;1;6.2941;6.2941;6.2941
112;compErr;1;1.336e-06;1.336e-06;1.336e-06
112;init;1;0.269318;0.269318;0.269318
112;update;1;5.77976;5.77976;5.77976
52;compErr;1;1.402e-06;1.402e-06;1.402e-06
52;init;1;0.272782;0.272782;0.272782
52;update;1;5.80391;5.80391;5.80391
52;sync;1;1.60304;1.60304;1.60304
52;evalKnownDf;1;0;0;0
52;write;1;1.6034e-05;1.6034e-05;1.6034e-05
52;trace;1;0;0;0
52;calc_total;1;7.40695;7.40695;7.40695
75;compErr;1;1.601e-06;1.601e-06;1.601e-06
75;init;1;0.269054;0.269054;0.269054
75;update;1;5.798;5.798;5.798
75;sync;1;2.26783;2.26783;2.26783
75;evalKnownDf;1;0;0;0
75;write;1;2.3243e-05;2.3243e-05;2.3243e-05
75;trace;1;0;0;0
75;calc_total;1;8.06584;8.06584;8.06584
0;total;1;86.0338;86.0338;86.0338
123;compErr;1;1.216e-06;1.216e-06;1.216e-06
123;init;1;0.269883;0.269883;0.269883
145;compErr;1;1.099e-06;1.099e-06;1.099e-06
145;init;1;0.267836;0.267836;0.267836
145;update;1;5.8112;5.8112;5.8112
145;sync;1;1.27603;1.27603;1.27603
145;evalKnownDf;1;0;0;0
173;compErr;1;1.477e-06;1.477e-06;1.477e-06
173;init;1;0.271791;0.271791;0.271791
173;update;1;5.83037;5.83037;5.83037
173;sync;1;2.43355;2.43355;2.43355
173;evalKnownDf;1;0;0;0
173;write;1;1.9711e-05;1.9711e-05;1.9711e-05
173;trace;1;0;0;0
173;calc_total;1;8.26393;8.26393;8.26393
0;total;1;85.9895;85.9895;85.9895
18;compErr;1;2.141e-06;2.141e-06;2.141e-06
18;init;1;0.270492;0.270492;0.270492
18;update;1;5.71729;5.71729;5.71729
18;sync;1;1.70431;1.70431;1.70431
18;evalKnownDf;1;0;0;0
18;write;1;2.2794e-05;2.2794e-05;2.2794e-05
18;trace;1;0;0;0
18;calc_total;1;7.4216;7.4216;7.4216
0;total;1;86.0525;86.0525;86.0525
33;compErr;1;1.849e-06;1.849e-06;1.849e-06
33;init;1;0.269387;0.269387;0.269387
33;update;1;5.79762;5.79762;5.79762
33;sync;1;0.142691;0.142691;0.142691
33;evalKnownDf;1;0;0;0
33;write;1;2.1286e-05;2.1286e-05;2.1286e-05
33;trace;1;0;0;0
33;calc_total;1;5.94031;5.94031;5.94031
112;sync;1;0.664177;0.664177;0.664177
112;evalKnownDf;1;0;0;0
112;write;1;1.9842e-05;1.9842e-05;1.9842e-05
112;trace;1;0;0;0
112;calc_total;1;6.44393;6.44393;6.44393
53;compErr;1;1.251e-06;1.251e-06;1.251e-06
53;init;1;0.272891;0.272891;0.272891
53;update;1;5.75104;5.75104;5.75104
53;sync;1;2.11822;2.11822;2.11822
53;evalKnownDf;1;0;0;0
53;write;1;2.1901e-05;2.1901e-05;2.1901e-05
53;trace;1;0;0;0
53;calc_total;1;7.86926;7.86926;7.86926
76;compErr;1;1.322e-06;1.322e-06;1.322e-06
76;init;1;0.268068;0.268068;0.268068
76;update;1;5.74233;5.74233;5.74233
76;sync;1;1.22654;1.22654;1.22654
76;evalKnownDf;1;0;0;0
76;write;1;1.7897e-05;1.7897e-05;1.7897e-05
76;trace;1;0;0;0
76;calc_total;1;6.96887;6.96887;6.96887
0;total;1;86.0326;86.0326;86.0326
123;update;1;5.83712;5.83712;5.83712
123;sync;1;1.09068;1.09068;1.09068
123;evalKnownDf;1;0;0;0
123;write;1;1.9463e-05;1.9463e-05;1.9463e-05
123;trace;1;0;0;0
145;write;1;1.9487e-05;1.9487e-05;1.9487e-05
145;trace;1;0;0;0
145;calc_total;1;7.08723;7.08723;7.08723
174;compErr;1;1.614e-06;1.614e-06;1.614e-06
174;init;1;0.272334;0.272334;0.272334
174;update;1;5.79969;5.79969;5.79969
174;sync;1;0.815412;0.815412;0.815412
174;evalKnownDf;1;0;0;0
174;write;1;1.7895e-05;1.7895e-05;1.7895e-05
174;trace;1;0;0;0
174;calc_total;1;6.6151;6.6151;6.6151
0;total;1;85.9874;85.9874;85.9874
19;compErr;1;2.692e-06;2.692e-06;2.692e-06
19;init;1;0.26904;0.26904;0.26904
19;update;1;5.71485;5.71485;5.71485
19;sync;1;1.35545;1.35545;1.35545
19;evalKnownDf;1;0;0;0
19;write;1;2.2889e-05;2.2889e-05;2.2889e-05
19;trace;1;0;0;0
19;calc_total;1;7.0703;7.0703;7.0703
0;total;1;86.0507;86.0507;86.0507
34;compErr;1;1.363e-06;1.363e-06;1.363e-06
34;init;1;0.268883;0.268883;0.268883
34;update;1;5.7493;5.7493;5.7493
34;sync;1;0.566479;0.566479;0.566479
34;evalKnownDf;1;0;0;0
34;write;1;1.5326e-05;1.5326e-05;1.5326e-05
34;trace;1;0;0;0
34;calc_total;1;6.31578;6.31578;6.31578
0;total;1;85.9209;85.9209;85.9209
56;compErr;1;1.45e-06;1.45e-06;1.45e-06
56;init;1;0.268312;0.268312;0.268312
56;update;1;5.79856;5.79856;5.79856
56;sync;1;0.839935;0.839935;0.839935
56;evalKnownDf;1;0;0;0
56;write;1;2.0999e-05;2.0999e-05;2.0999e-05
56;trace;1;0;0;0
56;calc_total;1;6.63849;6.63849;6.63849
77;compErr;1;1.854e-06;1.854e-06;1.854e-06
77;init;1;0.268462;0.268462;0.268462
77;update;1;5.80271;5.80271;5.80271
77;sync;1;1.86431;1.86431;1.86431
77;evalKnownDf;1;0;0;0
77;write;1;2.1744e-05;2.1744e-05;2.1744e-05
77;trace;1;0;0;0
77;calc_total;1;7.66702;7.66702;7.66702
0;total;1;86.0338;86.0338;86.0338
123;calc_total;1;6.9278;6.9278;6.9278
175;compErr;1;1.978e-06;1.978e-06;1.978e-06
175;init;1;0.27205;0.27205;0.27205
175;update;1;5.75694;5.75694;5.75694
175;sync;1;0.257917;0.257917;0.257917
175;evalKnownDf;1;0;0;0
175;write;1;1.6983e-05;1.6983e-05;1.6983e-05
175;trace;1;0;0;0
175;calc_total;1;6.01486;6.01486;6.01486
0;total;1;85.9894;85.9894;85.9894
20;compErr;1;2.484e-06;2.484e-06;2.484e-06
20;init;1;0.269638;0.269638;0.269638
20;update;1;5.77378;5.77378;5.77378
20;sync;1;1.1799;1.1799;1.1799
20;evalKnownDf;1;0;0;0
20;write;1;2.5098e-05;2.5098e-05;2.5098e-05
20;trace;1;0;0;0
20;calc_total;1;6.95367;6.95367;6.95367
0;total;1;86.0507;86.0507;86.0507
40;compErr;1;2.447e-06;2.447e-06;2.447e-06
40;init;1;0.269114;0.269114;0.269114
40;update;1;5.78728;5.78728;5.78728
40;sync;1;1.91717;1.91717;1.91717
40;evalKnownDf;1;0;0;0
40;write;1;2.4762e-05;2.4762e-05;2.4762e-05
40;trace;1;0;0;0
40;calc_total;1;7.70445;7.70445;7.70445
0;total;1;85.9208;85.9208;85.9208
60;compErr;1;1.831e-06;1.831e-06;1.831e-06
60;init;1;0.270063;0.270063;0.270063
60;update;1;5.80153;5.80153;5.80153
60;sync;1;1.76139;1.76139;1.76139
60;evalKnownDf;1;0;0;0
60;write;1;1.9802e-05;1.9802e-05;1.9802e-05
60;trace;1;0;0;0
60;calc_total;1;7.56292;7.56292;7.56292
78;compErr;1;1.716e-06;1.716e-06;1.716e-06
78;init;1;0.269206;0.269206;0.269206
78;update;1;5.80802;5.80802;5.80802
78;sync;1;0.210842;0.210842;0.210842
78;evalKnownDf;1;0;0;0
78;write;1;1.8604e-05;1.8604e-05;1.8604e-05
78;trace;1;0;0;0
78;calc_total;1;6.01887;6.01887;6.01887
0;total;1;86.0338;86.0338;86.0338
176;compErr;1;1.286e-06;1.286e-06;1.286e-06
176;init;1;0.269627;0.269627;0.269627
176;update;1;5.75703;5.75703;5.75703
176;sync;1;0.380265;0.380265;0.380265
176;evalKnownDf;1;0;0;0
176;write;1;1.9096e-05;1.9096e-05;1.9096e-05
176;trace;1;0;0;0
176;calc_total;1;6.1373;6.1373;6.1373
0;total;1;85.9895;85.9895;85.9895
21;compErr;1;2.47e-06;2.47e-06;2.47e-06
21;init;1;0.27505;0.27505;0.27505
21;update;1;5.78564;5.78564;5.78564
21;sync;1;1.8462;1.8462;1.8462
21;evalKnownDf;1;0;0;0
21;write;1;2.0843e-05;2.0843e-05;2.0843e-05
21;trace;1;0;0;0
21;calc_total;1;7.63184;7.63184;7.63184
0;total;1;86.0507;86.0507;86.0507
41;compErr;1;1.959e-06;1.959e-06;1.959e-06
41;init;1;0.268302;0.268302;0.268302
41;update;1;5.73836;5.73836;5.73836
41;sync;1;2.17079;2.17079;2.17079
41;evalKnownDf;1;0;0;0
41;write;1;2.1405e-05;2.1405e-05;2.1405e-05
41;trace;1;0;0;0
41;calc_total;1;7.90915;7.90915;7.90915
98;compErr;1;1.231e-06;1.231e-06;1.231e-06
98;init;1;0.269205;0.269205;0.269205
98;update;1;5.7461;5.7461;5.7461
98;sync;1;2.51713;2.51713;2.51713
98;evalKnownDf;1;0;0;0
98;write;1;1.8907e-05;1.8907e-05;1.8907e-05
98;trace;1;0;0;0
98;calc_total;1;8.26323;8.26323;8.26323
0;total;1;85.9208;85.9208;85.9208
61;compErr;1;1.612e-06;1.612e-06;1.612e-06
61;init;1;0.268477;0.268477;0.268477
61;update;1;5.78928;5.78928;5.78928
61;sync;1;1.49941;1.49941;1.49941
61;evalKnownDf;1;0;0;0
61;write;1;1.8736e-05;1.8736e-05;1.8736e-05
61;trace;1;0;0;0
61;calc_total;1;7.28869;7.28869;7.28869
79;compErr;1;1.283e-06;1.283e-06;1.283e-06
79;init;1;0.268618;0.268618;0.268618
79;update;1;5.82871;5.82871;5.82871
79;sync;1;0.994732;0.994732;0.994732
79;evalKnownDf;1;0;0;0
79;write;1;1.6754e-05;1.6754e-05;1.6754e-05
79;trace;1;0;0;0
79;calc_total;1;6.82344;6.82344;6.82344
0;total;1;86.0338;86.0338;86.0338
177;compErr;1;1.859e-06;1.859e-06;1.859e-06
177;init;1;0.269249;0.269249;0.269249
177;update;1;5.80873;5.80873;5.80873
177;sync;1;0.891091;0.891091;0.891091
177;evalKnownDf;1;0;0;0
177;write;1;1.6818e-05;1.6818e-05;1.6818e-05
177;trace;1;0;0;0
177;calc_total;1;6.69982;6.69982;6.69982
0;total;1;85.9878;85.9878;85.9878
22;compErr;1;3.013e-06;3.013e-06;3.013e-06
22;init;1;0.269369;0.269369;0.269369
22;update;1;5.70653;5.70653;5.70653
22;sync;1;1.85015;1.85015;1.85015
22;evalKnownDf;1;0;0;0
22;write;1;2.7723e-05;2.7723e-05;2.7723e-05
22;trace;1;0;0;0
22;calc_total;1;7.55668;7.55668;7.55668
0;total;1;86.0525;86.0525;86.0525
42;compErr;1;9.85e-07;9.85e-07;9.85e-07
42;init;1;0.269189;0.269189;0.269189
42;update;1;5.80446;5.80446;5.80446
42;sync;1;1.31012;1.31012;1.31012
42;evalKnownDf;1;0;0;0
42;write;1;1.663e-05;1.663e-05;1.663e-05
42;trace;1;0;0;0
42;calc_total;1;7.11458;7.11458;7.11458
99;compErr;1;1.063e-06;1.063e-06;1.063e-06
99;init;1;0.274618;0.274618;0.274618
99;update;1;5.7488;5.7488;5.7488
99;sync;1;2.07903;2.07903;2.07903
99;evalKnownDf;1;0;0;0
99;write;1;2.2333e-05;2.2333e-05;2.2333e-05
99;trace;1;0;0;0
99;calc_total;1;7.82783;7.82783;7.82783
0;total;1;85.92;85.92;85.92
62;compErr;1;1.897e-06;1.897e-06;1.897e-06
62;init;1;0.269184;0.269184;0.269184
62;update;1;5.74919;5.74919;5.74919
62;sync;1;1.72152;1.72152;1.72152
62;evalKnownDf;1;0;0;0
62;write;1;2.1836e-05;2.1836e-05;2.1836e-05
62;trace;1;0;0;0
62;calc_total;1;7.47071;7.47071;7.47071
80;compErr;1;1.618e-06;1.618e-06;1.618e-06
80;init;1;0.268294;0.268294;0.268294
80;update;1;5.75355;5.75355;5.75355
80;sync;1;0.571685;0.571685;0.571685
80;evalKnownDf;1;0;0;0
80;write;1;1.7578e-05;1.7578e-05;1.7578e-05
80;trace;1;0;0;0
80;calc_total;1;6.32524;6.32524;6.32524
0;total;1;86.0338;86.0338;86.0338
178;compErr;1;1.904e-06;1.904e-06;1.904e-06
178;init;1;0.273075;0.273075;0.273075
178;update;1;5.82417;5.82417;5.82417
178;sync;1;0.374409;0.374409;0.374409
178;evalKnownDf;1;0;0;0
178;write;1;1.6793e-05;1.6793e-05;1.6793e-05
178;trace;1;0;0;0
178;calc_total;1;6.19858;6.19858;6.19858
0;total;1;85.9874;85.9874;85.9874
23;compErr;1;3.057e-06;3.057e-06;3.057e-06
23;init;1;0.270651;0.270651;0.270651
23;update;1;5.80271;5.80271;5.80271
23;sync;1;1.59711;1.59711;1.59711
23;evalKnownDf;1;0;0;0
23;write;1;2.8644e-05;2.8644e-05;2.8644e-05
23;trace;1;0;0;0
23;calc_total;1;7.39981;7.39981;7.39981
0;total;1;86.0486;86.0486;86.0486
44;compErr;1;1.926e-06;1.926e-06;1.926e-06
44;init;1;0.270037;0.270037;0.270037
44;update;1;5.80058;5.80058;5.80058
44;sync;1;1.16354;1.16354;1.16354
44;evalKnownDf;1;0;0;0
44;write;1;1.6084e-05;1.6084e-05;1.6084e-05
44;trace;1;0;0;0
44;calc_total;1;6.96412;6.96412;6.96412
100;compErr;1;1.736e-06;1.736e-06;1.736e-06
100;init;1;0.271254;0.271254;0.271254
100;update;1;5.7937;5.7937;5.7937
100;sync;1;0.457768;0.457768;0.457768
100;evalKnownDf;1;0;0;0
100;write;1;1.8337e-05;1.8337e-05;1.8337e-05
100;trace;1;0;0;0
100;calc_total;1;6.25147;6.25147;6.25147
0;total;1;85.9208;85.9208;85.9208
54;compErr;1;1.577e-06;1.577e-06;1.577e-06
54;init;1;0.268631;0.268631;0.268631
54;update;1;5.76626;5.76626;5.76626
54;sync;1;1.84151;1.84151;1.84151
54;evalKnownDf;1;0;0;0
54;write;1;2.2734e-05;2.2734e-05;2.2734e-05
81;compErr;1;1.838e-06;1.838e-06;1.838e-06
81;init;1;0.2691;0.2691;0.2691
81;update;1;5.74949;5.74949;5.74949
81;sync;1;0.469722;0.469722;0.469722
81;evalKnownDf;1;0;0;0
81;write;1;1.8298e-05;1.8298e-05;1.8298e-05
81;trace;1;0;0;0
81;calc_total;1;6.21921;6.21921;6.21921
0;total;1;86.0338;86.0338;86.0338
179;compErr;1;2.225e-06;2.225e-06;2.225e-06
179;init;1;0.27047;0.27047;0.27047
179;update;1;5.81991;5.81991;5.81991
179;sync;1;0.718311;0.718311;0.718311
179;evalKnownDf;1;0;0;0
179;write;1;2.1632e-05;2.1632e-05;2.1632e-05
179;trace;1;0;0;0
179;calc_total;1;6.53822;6.53822;6.53822
0;total;1;85.9878;85.9878;85.9878
30;compErr;1;1.025e-06;1.025e-06;1.025e-06
30;init;1;0.268336;0.268336;0.268336
30;update;1;5.79263;5.79263;5.79263
30;sync;1;0.850169;0.850169;0.850169
30;evalKnownDf;1;0;0;0
101;compErr;1;1.458e-06;1.458e-06;1.458e-06
101;init;1;0.269457;0.269457;0.269457
101;update;1;5.7846;5.7846;5.7846
101;sync;1;2.07339;2.07339;2.07339
101;evalKnownDf;1;0;0;0
101;write;1;1.7635e-05;1.7635e-05;1.7635e-05
101;trace;1;0;0;0
101;calc_total;1;7.85799;7.85799;7.85799
0;total;1;85.9208;85.9208;85.9208
54;trace;1;0;0;0
54;calc_total;1;7.60777;7.60777;7.60777
82;compErr;1;1.402e-06;1.402e-06;1.402e-06
82;init;1;0.271078;0.271078;0.271078
82;update;1;5.80036;5.80036;5.80036
82;sync;1;2.04575;2.04575;2.04575
82;evalKnownDf;1;0;0;0
82;write;1;1.999e-05;1.999e-05;1.999e-05
82;trace;1;0;0;0
82;calc_total;1;7.84611;7.84611;7.84611
0;total;1;86.0338;86.0338;86.0338
180;compErr;1;1.717e-06;1.717e-06;1.717e-06
180;init;1;0.268397;0.268397;0.268397
180;update;1;5.76535;5.76535;5.76535
180;sync;1;2.21518;2.21518;2.21518
180;evalKnownDf;1;0;0;0
180;write;1;2.2376e-05;2.2376e-05;2.2376e-05
180;trace;1;0;0;0
180;calc_total;1;7.98052;7.98052;7.98052
0;total;1;85.9875;85.9875;85.9875
30;write;1;1.8247e-05;1.8247e-05;1.8247e-05
30;trace;1;0;0;0
30;calc_total;1;6.6428;6.6428;6.6428
102;compErr;1;1.9e-06;1.9e-06;1.9e-06
102;init;1;0.269808;0.269808;0.269808
102;update;1;5.78203;5.78203;5.78203
102;sync;1;2.36791;2.36791;2.36791
102;evalKnownDf;1;0;0;0
102;write;1;1.9788e-05;1.9788e-05;1.9788e-05
102;trace;1;0;0;0
102;calc_total;1;8.14995;8.14995;8.14995
0;total;1;85.9208;85.9208;85.9208
0;total;1;86.0797;86.0797;86.0797
83;compErr;1;2.812e-06;2.812e-06;2.812e-06
83;init;1;0.273227;0.273227;0.273227
83;update;1;5.74034;5.74034;5.74034
83;sync;1;0.818418;0.818418;0.818418
83;evalKnownDf;1;0;0;0
83;write;1;2.4918e-05;2.4918e-05;2.4918e-05
83;trace;1;0;0;0
83;calc_total;1;6.55876;6.55876;6.55876
0;total;1;86.0325;86.0325;86.0325
181;compErr;1;3.305e-06;3.305e-06;3.305e-06
181;init;1;0.273839;0.273839;0.273839
181;update;1;5.77136;5.77136;5.77136
181;sync;1;1.28713;1.28713;1.28713
181;evalKnownDf;1;0;0;0
181;write;1;2.0809e-05;2.0809e-05;2.0809e-05
181;trace;1;0;0;0
181;calc_total;1;7.05849;7.05849;7.05849
0;total;1;85.9895;85.9895;85.9895
45;compErr;1;1.373e-06;1.373e-06;1.373e-06
45;init;1;0.272669;0.272669;0.272669
45;update;1;5.75581;5.75581;5.75581
45;sync;1;1.19085;1.19085;1.19085
45;evalKnownDf;1;0;0;0
45;write;1;2.1391e-05;2.1391e-05;2.1391e-05
45;trace;1;0;0;0
45;calc_total;1;6.94666;6.94666;6.94666
103;compErr;1;1.988e-06;1.988e-06;1.988e-06
103;init;1;0.270624;0.270624;0.270624
103;update;1;5.7794;5.7794;5.7794
103;sync;1;0.942507;0.942507;0.942507
103;evalKnownDf;1;0;0;0
103;write;1;1.7183e-05;1.7183e-05;1.7183e-05
103;trace;1;0;0;0
103;calc_total;1;6.7219;6.7219;6.7219
0;total;1;85.9202;85.9202;85.9202
0;total;1;86.0735;86.0735;86.0735
84;compErr;1;1.599e-06;1.599e-06;1.599e-06
84;init;1;0.268868;0.268868;0.268868
84;update;1;5.8173;5.8173;5.8173
84;sync;1;0.246905;0.246905;0.246905
84;evalKnownDf;1;0;0;0
84;write;1;1.9606e-05;1.9606e-05;1.9606e-05
84;trace;1;0;0;0
84;calc_total;1;6.0642;6.0642;6.0642
0;total;1;86.0321;86.0321;86.0321
182;compErr;1;1.133e-06;1.133e-06;1.133e-06
182;init;1;0.268716;0.268716;0.268716
182;update;1;5.81744;5.81744;5.81744
182;sync;1;1.02835;1.02835;1.02835
182;evalKnownDf;1;0;0;0
182;write;1;1.7846e-05;1.7846e-05;1.7846e-05
182;trace;1;0;0;0
182;calc_total;1;6.84579;6.84579;6.84579
0;total;1;85.9894;85.9894;85.9894
46;compErr;1;2.169e-06;2.169e-06;2.169e-06
46;init;1;0.26864;0.26864;0.26864
46;update;1;5.73942;5.73942;5.73942
46;sync;1;1.28115;1.28115;1.28115
46;evalKnownDf;1;0;0;0
46;write;1;2.1831e-05;2.1831e-05;2.1831e-05
46;trace;1;0;0;0
46;calc_total;1;7.02057;7.02057;7.02057
0;total;1;85.9203;85.9203;85.9203
0;total;1;86.0697;86.0697;86.0697
85;compErr;1;1.319e-06;1.319e-06;1.319e-06
85;init;1;0.270448;0.270448;0.270448
85;update;1;5.82729;5.82729;5.82729
85;sync;1;0.459197;0.459197;0.459197
85;evalKnownDf;1;0;0;0
85;write;1;1.7882e-05;1.7882e-05;1.7882e-05
85;trace;1;0;0;0
85;calc_total;1;6.28649;6.28649;6.28649
0;total;1;86.0324;86.0324;86.0324
183;compErr;1;1.167e-06;1.167e-06;1.167e-06
183;init;1;0.269266;0.269266;0.269266
183;update;1;5.75374;5.75374;5.75374
183;sync;1;1.8035;1.8035;1.8035
183;evalKnownDf;1;0;0;0
183;write;1;1.9718e-05;1.9718e-05;1.9718e-05
183;trace;1;0;0;0
183;calc_total;1;7.55724;7.55724;7.55724
0;total;1;85.9878;85.9878;85.9878
0;total;1;86.0907;86.0907;86.0907
0;total;1;85.9208;85.9208;85.9208
51;compErr;1;2.335e-06;2.335e-06;2.335e-06
51;init;1;0.275264;0.275264;0.275264
51;update;1;5.77557;5.77557;5.77557
51;sync;1;2.39249;2.39249;2.39249
51;evalKnownDf;1;0;0;0
51;write;1;2.0801e-05;2.0801e-05;2.0801e-05
51;trace;1;0;0;0
51;calc_total;1;8.16806;8.16806;8.16806
0;total;1;86.0822;86.0822;86.0822
86;compErr;1;1.22e-06;1.22e-06;1.22e-06
86;init;1;0.271042;0.271042;0.271042
86;update;1;5.76329;5.76329;5.76329
86;sync;1;0.0768025;0.0768025;0.0768025
86;evalKnownDf;1;0;0;0
86;write;1;1.692e-05;1.692e-05;1.692e-05
86;trace;1;0;0;0
86;calc_total;1;5.84009;5.84009;5.84009
0;total;1;86.0299;86.0299;86.0299
184;compErr;1;1.039e-06;1.039e-06;1.039e-06
184;init;1;0.269906;0.269906;0.269906
184;update;1;5.7659;5.7659;5.7659
184;sync;1;0.252357;0.252357;0.252357
184;evalKnownDf;1;0;0;0
184;write;1;1.7269e-05;1.7269e-05;1.7269e-05
184;trace;1;0;0;0
184;calc_total;1;6.01826;6.01826;6.01826
0;total;1;85.9874;85.9874;85.9874
0;total;1;86.0975;86.0975;86.0975
0;total;1;85.9201;85.9201;85.9201
0;total;1;86.0822;86.0822;86.0822
87;compErr;1;1.416e-06;1.416e-06;1.416e-06
87;init;1;0.274885;0.274885;0.274885
87;update;1;5.83031;5.83031;5.83031
87;sync;1;0.569844;0.569844;0.569844
87;evalKnownDf;1;0;0;0
87;write;1;1.7241e-05;1.7241e-05;1.7241e-05
87;trace;1;0;0;0
87;calc_total;1;6.40015;6.40015;6.40015
0;total;1;86.0322;86.0322;86.0322
0;total;1;86.0904;86.0904;86.0904
107;compErr;1;2.344e-06;2.344e-06;2.344e-06
107;init;1;0.26799;0.26799;0.26799
107;update;1;5.70695;5.70695;5.70695
107;sync;1;1.71841;1.71841;1.71841
107;evalKnownDf;1;0;0;0
107;write;1;2.4938e-05;2.4938e-05;2.4938e-05
107;trace;1;0;0;0
107;calc_total;1;7.42536;7.42536;7.42536
0;total;1;85.9208;85.9208;85.9208
0;total;1;86.0822;86.0822;86.0822
27;compErr;1;9.68e-07;9.68e-07;9.68e-07
27;init;1;0.268494;0.268494;0.268494
27;update;1;5.77856;5.77856;5.77856
27;sync;1;1.04932;1.04932;1.04932
27;evalKnownDf;1;0;0;0
27;write;1;1.8207e-05;1.8207e-05;1.8207e-05
27;trace;1;0;0;0
27;calc_total;1;6.82788;6.82788;6.82788
0;total;1;86.1172;86.1172;86.1172
0;total;1;86.05;86.05;86.05
0;total;1;86.1204;86.1204;86.1204
55;compErr;1;1.887e-06;1.887e-06;1.887e-06
55;init;1;0.268225;0.268225;0.268225
55;update;1;5.79042;5.79042;5.79042
55;sync;1;2.03902;2.03902;2.03902
55;evalKnownDf;1;0;0;0
55;write;1;2.3493e-05;2.3493e-05;2.3493e-05
55;trace;1;0;0;0
55;calc_total;1;7.82944;7.82944;7.82944
0;total;1;86.0698;86.0698;86.0698
0;total;1;86.0975;86.0975;86.0975
0;total;1;86.0822;86.0822;86.0822
0;total;1;86.0822;86.0822;86.0822
0;total;1;86.0822;86.0822;86.0822
166;compErr;1;8.94e-07;8.94e-07;8.94e-07
166;init;1;0.26914;0.26914;0.26914
166;update;1;5.83839;5.83839;5.83839
166;sync;1;1.18633;1.18633;1.18633
166;evalKnownDf;1;0;0;0
166;write;1;1.6596e-05;1.6596e-05;1.6596e-05
166;trace;1;0;0;0
166;calc_total;1;7.02472;7.02472;7.02472
155;compErr;1;1.347e-06;1.347e-06;1.347e-06
155;init;1;0.270597;0.270597;0.270597
155;update;1;5.7865;5.7865;5.7865
155;sync;1;0.0611968;0.0611968;0.0611968
155;evalKnownDf;1;0;0;0
155;write;1;1.8509e-05;1.8509e-05;1.8509e-05
155;trace;1;0;0;0
155;calc_total;1;5.8477;5.8477;5.8477
141;compErr;1;1.387e-06;1.387e-06;1.387e-06
141;init;1;0.268638;0.268638;0.268638
141;update;1;5.74402;5.74402;5.74402
141;sync;1;1.56545;1.56545;1.56545
141;evalKnownDf;1;0;0;0
141;write;1;1.7983e-05;1.7983e-05;1.7983e-05
0;total;1;85.9373;85.9373;85.9373
141;trace;1;0;0;0
141;calc_total;1;7.30948;7.30948;7.30948
0;total;1;85.9333;85.9333;85.9333
142;compErr;1;1.899e-06;1.899e-06;1.899e-06
142;init;1;0.269894;0.269894;0.269894
142;update;1;5.7743;5.7743;5.7743
142;sync;1;1.37118;1.37118;1.37118
142;evalKnownDf;1;0;0;0
142;write;1;2.1137e-05;2.1137e-05;2.1137e-05
0;total;1;85.9409;85.9409;85.9409
142;trace;1;0;0;0
142;calc_total;1;7.14548;7.14548;7.14548
147;compErr;1;1.45e-06;1.45e-06;1.45e-06
147;init;1;0.268437;0.268437;0.268437
147;update;1;5.81652;5.81652;5.81652
147;sync;1;0.778213;0.778213;0.778213
147;evalKnownDf;1;0;0;0
147;write;1;1.9358e-05;1.9358e-05;1.9358e-05
147;trace;1;0;0;0
147;calc_total;1;6.59473;6.59473;6.59473
0;total;1;85.9332;85.9332;85.9332
127;compErr;1;1.637e-06;1.637e-06;1.637e-06
127;init;1;0.268971;0.268971;0.268971
127;update;1;5.80772;5.80772;5.80772
127;sync;1;1.20454;1.20454;1.20454
127;evalKnownDf;1;0;0;0
127;write;1;1.719e-05;1.719e-05;1.719e-05
127;trace;1;0;0;0
127;calc_total;1;7.01226;7.01226;7.01226
0;total;1;85.9336;85.9336;85.9336
139;compErr;1;2.444e-06;2.444e-06;2.444e-06
139;init;1;0.269524;0.269524;0.269524
139;update;1;5.76309;5.76309;5.76309
139;sync;1;1.83398;1.83398;1.83398
139;evalKnownDf;1;0;0;0
139;write;1;1.7442e-05;1.7442e-05;1.7442e-05
139;trace;1;0;0;0
139;calc_total;1;7.59707;7.59707;7.59707
0;total;1;85.9409;85.9409;85.9409
135;compErr;1;1.673e-06;1.673e-06;1.673e-06
135;init;1;0.270029;0.270029;0.270029
135;update;1;5.76281;5.76281;5.76281
135;sync;1;2.2168;2.2168;2.2168
135;evalKnownDf;1;0;0;0
135;write;1;2.1891e-05;2.1891e-05;2.1891e-05
135;trace;1;0;0;0
135;calc_total;1;7.97962;7.97962;7.97962
0;total;1;85.9374;85.9374;85.9374
0;total;1;86.0067;86.0067;86.0067
151;compErr;1;1.453e-06;1.453e-06;1.453e-06
151;init;1;0.271965;0.271965;0.271965
151;update;1;5.76428;5.76428;5.76428
151;sync;1;1.72248;1.72248;1.72248
151;evalKnownDf;1;0;0;0
151;write;1;1.6132e-05;1.6132e-05;1.6132e-05
151;trace;1;0;0;0
151;calc_total;1;7.48676;7.48676;7.48676
0;total;1;85.9409;85.9409;85.9409
0;total;1;86.0058;86.0058;86.0058
0;total;1;85.9409;85.9409;85.9409
0;total;1;86.0062;86.0062;86.0062
0;total;1;85.9356;85.9356;85.9356
0;total;1;86.0063;86.0063;86.0063
0;total;1;85.9335;85.9335;85.9335
0;total;1;86.0064;86.0064;86.0064
0;total;1;85.9357;85.9357;85.9357
0;total;1;86.0079;86.0079;86.0079
0;total;1;85.9409;85.9409;85.9409
0;total;1;86.0067;86.0067;86.0067
0;total;1;85.941;85.941;85.941
0;total;1;86.0067;86.0067;86.0067
0;total;1;85.934;85.934;85.934
128;compErr;1;1.604e-06;1.604e-06;1.604e-06
128;init;1;0.269221;0.269221;0.269221
128;update;1;5.83158;5.83158;5.83158
128;sync;1;0.010682;0.010682;0.010682
128;evalKnownDf;1;0;0;0
128;write;1;1.8867e-05;1.8867e-05;1.8867e-05
128;trace;1;0;0;0
128;calc_total;1;5.84226;5.84226;5.84226
0;total;1;86.0057;86.0057;86.0057
159;compErr;1;1.574e-06;1.574e-06;1.574e-06
159;init;1;0.269135;0.269135;0.269135
159;update;1;5.78754;5.78754;5.78754
159;sync;1;2.19088;2.19088;2.19088
159;evalKnownDf;1;0;0;0
159;write;1;2.6105e-05;2.6105e-05;2.6105e-05
159;trace;1;0;0;0
159;calc_total;1;7.97842;7.97842;7.97842
0;total;1;85.9332;85.9332;85.9332
0;total;1;86.006;86.006;86.006
0;total;1;85.9341;85.9341;85.9341
0;total;1;86.0057;86.0057;86.0057
0;total;1;85.941;85.941;85.941
131;compErr;1;1.733e-06;1.733e-06;1.733e-06
131;init;1;0.271753;0.271753;0.271753
131;update;1;5.77788;5.77788;5.77788
131;sync;1;0.208023;0.208023;0.208023
131;evalKnownDf;1;0;0;0
131;write;1;2.4386e-05;2.4386e-05;2.4386e-05
131;trace;1;0;0;0
131;calc_total;1;5.9859;5.9859;5.9859
0;total;1;86.0061;86.0061;86.0061
0;total;1;85.9342;85.9342;85.9342
0;total;1;86.0055;86.0055;86.0055
163;compErr;1;1.812e-06;1.812e-06;1.812e-06
163;init;1;0.272463;0.272463;0.272463
163;update;1;5.8437;5.8437;5.8437
163;sync;1;1.46575;1.46575;1.46575
163;evalKnownDf;1;0;0;0
163;write;1;1.9272e-05;1.9272e-05;1.9272e-05
163;trace;1;0;0;0
163;calc_total;1;7.30945;7.30945;7.30945
0;total;1;85.9341;85.9341;85.9341
0;total;1;86.0055;86.0055;86.0055
0;total;1;85.9339;85.9339;85.9339
0;total;1;86.0055;86.0055;86.0055
0;total;1;85.941;85.941;85.941
0;total;1;86.0055;86.0055;86.0055
0;total;1;85.9331;85.9331;85.9331
0;total;1;86.0055;86.0055;86.0055
167;compErr;1;1.974e-06;1.974e-06;1.974e-06
167;init;1;0.268871;0.268871;0.268871
167;update;1;5.77144;5.77144;5.77144
167;sync;1;1.15197;1.15197;1.15197
167;evalKnownDf;1;0;0;0
167;write;1;2.1017e-05;2.1017e-05;2.1017e-05
167;trace;1;0;0;0
167;calc_total;1;6.92342;6.92342;6.92342
0;total;1;85.9337;85.9337;85.9337
0;total;1;86.0055;86.0055;86.0055
0;total;1;86.0055;86.0055;86.0055
0;total;1;86.0055;86.0055;86.0055
0;total;1;86.0055;86.0055;86.0055
0;total;1;86.0055;86.0055;86.0055
0;total;1;86.0055;86.0055;86.0055
143;compErr;1;2.868e-06;2.868e-06;2.868e-06
143;init;1;0.269998;0.269998;0.269998
143;update;1;5.74872;5.74872;5.74872
143;sync;1;2.40211;2.40211;2.40211
143;evalKnownDf;1;0;0;0
143;write;1;3.0373e-05;3.0373e-05;3.0373e-05
143;trace;1;0;0;0
143;calc_total;1;8.15083;8.15083;8.15083
0;total;1;86.0055;86.0055;86.0055
0;total;1;86.1204;86.1204;86.1204
0;total;1;85.92;85.92;85.92
59;compErr;1;2.631e-06;2.631e-06;2.631e-06
59;init;1;0.26864;0.26864;0.26864
59;update;1;5.75052;5.75052;5.75052
59;sync;1;2.86405;2.86405;2.86405
59;evalKnownDf;1;0;0;0
59;write;1;2.1672e-05;2.1672e-05;2.1672e-05
59;trace;1;0;0;0
59;calc_total;1;8.61457;8.61457;8.61457
0;total;1;86.0735;86.0735;86.0735
88;compErr;1;1.925e-06;1.925e-06;1.925e-06
88;init;1;0.269383;0.269383;0.269383
88;update;1;5.76132;5.76132;5.76132
88;sync;1;0.696016;0.696016;0.696016
88;evalKnownDf;1;0;0;0
88;write;1;2.401e-05;2.401e-05;2.401e-05
88;trace;1;0;0;0
88;calc_total;1;6.45733;6.45733;6.45733
0;total;1;86.0324;86.0324;86.0324
0;total;1;85.9874;85.9874;85.9874
31;compErr;1;9.4e-07;9.4e-07;9.4e-07
31;init;1;0.268491;0.268491;0.268491
31;update;1;5.79416;5.79416;5.79416
31;sync;1;0.417664;0.417664;0.417664
31;evalKnownDf;1;0;0;0
31;write;1;1.9091e-05;1.9091e-05;1.9091e-05
31;trace;1;0;0;0
31;calc_total;1;6.21183;6.21183;6.21183
0;total;1;86.119;86.119;86.119
109;compErr;1;1.234e-06;1.234e-06;1.234e-06
109;init;1;0.269486;0.269486;0.269486
109;update;1;5.7278;5.7278;5.7278
109;sync;1;0.828253;0.828253;0.828253
109;evalKnownDf;1;0;0;0
109;write;1;1.995e-05;1.995e-05;1.995e-05
109;trace;1;0;0;0
109;calc_total;1;6.55605;6.55605;6.55605
0;total;1;85.9209;85.9209;85.9209
0;total;1;86.0737;86.0737;86.0737
0;total;1;86.0324;86.0324;86.0324
186;compErr;1;1.775e-06;1.775e-06;1.775e-06
186;init;1;0.27148;0.27148;0.27148
186;update;1;5.79341;5.79341;5.79341
186;sync;1;1.26173;1.26173;1.26173
186;evalKnownDf;1;0;0;0
186;write;1;1.5796e-05;1.5796e-05;1.5796e-05
186;trace;1;0;0;0
186;calc_total;1;7.05514;7.05514;7.05514
0;total;1;85.9873;85.9873;85.9873
0;total;1;86.1204;86.1204;86.1204
110;compErr;1;1.455e-06;1.455e-06;1.455e-06
110;init;1;0.269315;0.269315;0.269315
110;update;1;5.72859;5.72859;5.72859
110;sync;1;0.632661;0.632661;0.632661
110;evalKnownDf;1;0;0;0
110;write;1;2.0126e-05;2.0126e-05;2.0126e-05
110;trace;1;0;0;0
110;calc_total;1;6.36125;6.36125;6.36125
0;total;1;85.92;85.92;85.92
0;total;1;86.0822;86.0822;86.0822
0;total;1;86.0338;86.0338;86.0338
187;compErr;1;1.552e-06;1.552e-06;1.552e-06
187;init;1;0.269746;0.269746;0.269746
187;update;1;5.78759;5.78759;5.78759
187;sync;1;1.63368;1.63368;1.63368
187;evalKnownDf;1;0;0;0
187;write;1;1.6656e-05;1.6656e-05;1.6656e-05
187;trace;1;0;0;0
187;calc_total;1;7.42126;7.42126;7.42126
0;total;1;85.988;85.988;85.988
0;total;1;86.1027;86.1027;86.1027
111;compErr;1;1.939e-06;1.939e-06;1.939e-06
111;init;1;0.268566;0.268566;0.268566
111;update;1;5.72705;5.72705;5.72705
111;sync;1;1.83351;1.83351;1.83351
111;evalKnownDf;1;0;0;0
111;write;1;1.9016e-05;1.9016e-05;1.9016e-05
111;trace;1;0;0;0
111;calc_total;1;7.56056;7.56056;7.56056
0;total;1;85.9209;85.9209;85.9209
0;total;1;86.0736;86.0736;86.0736
91;compErr;1;1.528e-06;1.528e-06;1.528e-06
91;init;1;0.273526;0.273526;0.273526
91;update;1;5.81757;5.81757;5.81757
91;sync;1;1.66207;1.66207;1.66207
91;evalKnownDf;1;0;0;0
91;write;1;1.6637e-05;1.6637e-05;1.6637e-05
91;trace;1;0;0;0
91;calc_total;1;7.47963;7.47963;7.47963
0;total;1;86.0322;86.0322;86.0322
188;compErr;1;1.305e-06;1.305e-06;1.305e-06
188;init;1;0.269947;0.269947;0.269947
188;update;1;5.82977;5.82977;5.82977
188;sync;1;1.75156;1.75156;1.75156
188;evalKnownDf;1;0;0;0
188;write;1;1.3587e-05;1.3587e-05;1.3587e-05
188;trace;1;0;0;0
188;calc_total;1;7.58133;7.58133;7.58133
0;total;1;85.9874;85.9874;85.9874
0;total;1;86.1192;86.1192;86.1192
0;total;1;85.9209;85.9209;85.9209
63;compErr;1;1.158e-06;1.158e-06;1.158e-06
63;init;1;0.269586;0.269586;0.269586
63;update;1;5.74641;5.74641;5.74641
63;sync;1;1.1255;1.1255;1.1255
63;evalKnownDf;1;0;0;0
63;write;1;1.7716e-05;1.7716e-05;1.7716e-05
63;trace;1;0;0;0
63;calc_total;1;6.87191;6.87191;6.87191
0;total;1;86.0501;86.0501;86.0501
92;compErr;1;1.409e-06;1.409e-06;1.409e-06
92;init;1;0.273092;0.273092;0.273092
92;update;1;5.81058;5.81058;5.81058
92;sync;1;0.974099;0.974099;0.974099
92;evalKnownDf;1;0;0;0
92;write;1;1.729e-05;1.729e-05;1.729e-05
92;trace;1;0;0;0
92;calc_total;1;6.78468;6.78468;6.78468
0;total;1;86.0323;86.0323;86.0323
189;compErr;1;2.084e-06;2.084e-06;2.084e-06
189;init;1;0.273564;0.273564;0.273564
189;update;1;5.77528;5.77528;5.77528
189;sync;1;1.35315;1.35315;1.35315
189;evalKnownDf;1;0;0;0
189;write;1;1.9468e-05;1.9468e-05;1.9468e-05
189;trace;1;0;0;0
189;calc_total;1;7.12843;7.12843;7.12843
0;total;1;85.9873;85.9873;85.9873
35;compErr;1;1.656e-06;1.656e-06;1.656e-06
35;init;1;0.273148;0.273148;0.273148
35;update;1;5.81543;5.81543;5.81543
35;sync;1;0.918878;0.918878;0.918878
35;evalKnownDf;1;0;0;0
35;write;1;2.6226e-05;2.6226e-05;2.6226e-05
35;trace;1;0;0;0
35;calc_total;1;6.7343;6.7343;6.7343
0;total;1;86.0906;86.0906;86.0906
0;total;1;85.9203;85.9203;85.9203
64;compErr;1;1.397e-06;1.397e-06;1.397e-06
64;init;1;0.269177;0.269177;0.269177
64;update;1;5.80082;5.80082;5.80082
64;sync;1;0.67935;0.67935;0.67935
64;evalKnownDf;1;0;0;0
64;write;1;1.8982e-05;1.8982e-05;1.8982e-05
64;trace;1;0;0;0
64;calc_total;1;6.48017;6.48017;6.48017
0;total;1;86.0701;86.0701;86.0701
93;compErr;1;2.834e-06;2.834e-06;2.834e-06
93;init;1;0.268918;0.268918;0.268918
93;update;1;5.73516;5.73516;5.73516
93;sync;1;1.36803;1.36803;1.36803
93;evalKnownDf;1;0;0;0
93;write;1;2.454e-05;2.454e-05;2.454e-05
93;trace;1;0;0;0
93;calc_total;1;7.10318;7.10318;7.10318
0;total;1;86.0324;86.0324;86.0324
190;compErr;1;1.089e-06;1.089e-06;1.089e-06
190;init;1;0.268794;0.268794;0.268794
190;update;1;5.80205;5.80205;5.80205
190;sync;1;2.29235;2.29235;2.29235
190;evalKnownDf;1;0;0;0
190;write;1;2.0689e-05;2.0689e-05;2.0689e-05
190;trace;1;0;0;0
190;calc_total;1;8.0944;8.0944;8.0944
0;total;1;85.9874;85.9874;85.9874
36;compErr;1;2.104e-06;2.104e-06;2.104e-06
36;init;1;0.274328;0.274328;0.274328
36;update;1;5.77045;5.77045;5.77045
36;sync;1;1.81791;1.81791;1.81791
36;evalKnownDf;1;0;0;0
36;write;1;2.6461e-05;2.6461e-05;2.6461e-05
36;trace;1;0;0;0
36;calc_total;1;7.58836;7.58836;7.58836
0;total;1;86.0904;86.0904;86.0904
0;total;1;85.9209;85.9209;85.9209
0;total;1;86.0501;86.0501;86.0501
94;compErr;1;1.529e-06;1.529e-06;1.529e-06
94;init;1;0.269297;0.269297;0.269297
94;update;1;5.80826;5.80826;5.80826
94;sync;1;1.2524;1.2524;1.2524
94;evalKnownDf;1;0;0;0
94;write;1;1.6702e-05;1.6702e-05;1.6702e-05
94;trace;1;0;0;0
94;calc_total;1;7.06066;7.06066;7.06066
0;total;1;86.0296;86.0296;86.0296
191;compErr;1;1.647e-06;1.647e-06;1.647e-06
191;init;1;0.269122;0.269122;0.269122
191;update;1;5.8306;5.8306;5.8306
191;sync;1;1.07841;1.07841;1.07841
191;evalKnownDf;1;0;0;0
191;write;1;1.881e-05;1.881e-05;1.881e-05
191;trace;1;0;0;0
191;calc_total;1;6.90901;6.90901;6.90901
0;total;1;85.9874;85.9874;85.9874
37;compErr;1;2.219e-06;2.219e-06;2.219e-06
37;init;1;0.269312;0.269312;0.269312
37;update;1;5.72951;5.72951;5.72951
37;sync;1;1.59262;1.59262;1.59262
37;evalKnownDf;1;0;0;0
37;write;1;2.7039e-05;2.7039e-05;2.7039e-05
37;trace;1;0;0;0
37;calc_total;1;7.32214;7.32214;7.32214
0;total;1;86.1204;86.1204;86.1204
115;compErr;1;1.057e-06;1.057e-06;1.057e-06
115;init;1;0.269515;0.269515;0.269515
115;update;1;5.77228;5.77228;5.77228
115;sync;1;1.28044;1.28044;1.28044
115;evalKnownDf;1;0;0;0
115;write;1;1.7094e-05;1.7094e-05;1.7094e-05
115;trace;1;0;0;0
115;calc_total;1;7.05271;7.05271;7.05271
0;total;1;85.9209;85.9209;85.9209
66;compErr;1;1.498e-06;1.498e-06;1.498e-06
66;init;1;0.273493;0.273493;0.273493
66;update;1;5.83087;5.83087;5.83087
66;sync;1;1.76591;1.76591;1.76591
66;evalKnownDf;1;0;0;0
66;write;1;1.5406e-05;1.5406e-05;1.5406e-05
66;trace;1;0;0;0
66;calc_total;1;7.59678;7.59678;7.59678
0;total;1;86.0822;86.0822;86.0822
95;compErr;1;2.262e-06;2.262e-06;2.262e-06
95;init;1;0.270328;0.270328;0.270328
95;update;1;5.75123;5.75123;5.75123
95;sync;1;1.26657;1.26657;1.26657
95;evalKnownDf;1;0;0;0
95;write;1;2.3757e-05;2.3757e-05;2.3757e-05
95;trace;1;0;0;0
95;calc_total;1;7.0178;7.0178;7.0178
0;total;1;86.0338;86.0338;86.0338
38;compErr;1;1.997e-06;1.997e-06;1.997e-06
38;init;1;0.269234;0.269234;0.269234
38;update;1;5.77811;5.77811;5.77811
38;sync;1;1.8323;1.8323;1.8323
38;evalKnownDf;1;0;0;0
38;write;1;2.1866e-05;2.1866e-05;2.1866e-05
38;trace;1;0;0;0
38;calc_total;1;7.61041;7.61041;7.61041
0;total;1;86.117;86.117;86.117
0;total;1;85.9209;85.9209;85.9209
67;compErr;1;2.277e-06;2.277e-06;2.277e-06
67;init;1;0.26844;0.26844;0.26844
67;update;1;5.78453;5.78453;5.78453
67;sync;1;1.88853;1.88853;1.88853
67;evalKnownDf;1;0;0;0
67;write;1;1.9247e-05;1.9247e-05;1.9247e-05
67;trace;1;0;0;0
67;calc_total;1;7.67307;7.67307;7.67307
0;total;1;86.061;86.061;86.061
39;compErr;1;1.071e-06;1.071e-06;1.071e-06
39;init;1;0.268856;0.268856;0.268856
39;update;1;5.7877;5.7877;5.7877
39;sync;1;1.42648;1.42648;1.42648
39;evalKnownDf;1;0;0;0
39;write;1;1.824e-05;1.824e-05;1.824e-05
39;trace;1;0;0;0
39;calc_total;1;7.21418;7.21418;7.21418
0;total;1;86.0977;86.0977;86.0977
117;compErr;1;3.079e-06;3.079e-06;3.079e-06
117;init;1;0.268996;0.268996;0.268996
117;update;1;5.72452;5.72452;5.72452
117;sync;1;1.36689;1.36689;1.36689
117;evalKnownDf;1;0;0;0
117;write;1;2.4743e-05;2.4743e-05;2.4743e-05
117;trace;1;0;0;0
117;calc_total;1;7.09141;7.09141;7.09141
0;total;1;85.92;85.92;85.92
68;compErr;1;1.503e-06;1.503e-06;1.503e-06
68;init;1;0.269768;0.269768;0.269768
68;update;1;5.7935;5.7935;5.7935
68;sync;1;0.415607;0.415607;0.415607
68;evalKnownDf;1;0;0;0
68;write;1;1.5419e-05;1.5419e-05;1.5419e-05
68;trace;1;0;0;0
68;calc_total;1;6.20911;6.20911;6.20911
0;total;1;86.0822;86.0822;86.0822
0;total;1;86.1204;86.1204;86.1204
118;compErr;1;2.162e-06;2.162e-06;2.162e-06
118;init;1;0.273303;0.273303;0.273303
118;update;1;5.72815;5.72815;5.72815
118;sync;1;0.644971;0.644971;0.644971
118;evalKnownDf;1;0;0;0
118;write;1;2.0899e-05;2.0899e-05;2.0899e-05
118;trace;1;0;0;0
118;calc_total;1;6.37312;6.37312;6.37312
0;total;1;85.9202;85.9202;85.9202
69;compErr;1;1.883e-06;1.883e-06;1.883e-06
69;init;1;0.271098;0.271098;0.271098
69;update;1;5.79123;5.79123;5.79123
69;sync;1;0.97968;0.97968;0.97968
69;evalKnownDf;1;0;0;0
69;write;1;2.2265e-05;2.2265e-05;2.2265e-05
69;trace;1;0;0;0
69;calc_total;1;6.77091;6.77091;6.77091
0;total;1;86.0484;86.0484;86.0484
0;total;1;86.0904;86.0904;86.0904
119;compErr;1;2.3e-06;2.3e-06;2.3e-06
119;init;1;0.26886;0.26886;0.26886
119;update;1;5.76551;5.76551;5.76551
119;sync;1;1.53016;1.53016;1.53016
119;evalKnownDf;1;0;0;0
119;write;1;2.8099e-05;2.8099e-05;2.8099e-05
119;trace;1;0;0;0
119;calc_total;1;7.29567;7.29567;7.29567
0;total;1;85.92;85.92;85.92
70;compErr;1;1.394e-06;1.394e-06;1.394e-06
70;init;1;0.270482;0.270482;0.270482
70;update;1;5.80456;5.80456;5.80456
70;sync;1;0.789711;0.789711;0.789711
70;evalKnownDf;1;0;0;0
70;write;1;1.6357e-05;1.6357e-05;1.6357e-05
70;trace;1;0;0;0
70;calc_total;1;6.59427;6.59427;6.59427
0;total;1;86.0736;86.0736;86.0736
0;total;1;86.1196;86.1196;86.1196
71;compErr;1;1.688e-06;1.688e-06;1.688e-06
71;init;1;0.270984;0.270984;0.270984
71;update;1;5.80448;5.80448;5.80448
71;sync;1;0.893249;0.893249;0.893249
71;evalKnownDf;1;0;0;0
71;write;1;1.9765e-05;1.9765e-05;1.9765e-05
71;trace;1;0;0;0
71;calc_total;1;6.69773;6.69773;6.69773
0;total;1;86.0736;86.0736;86.0736
43;compErr;1;1.388e-06;1.388e-06;1.388e-06
43;init;1;0.269062;0.269062;0.269062
43;update;1;5.79865;5.79865;5.79865
43;sync;1;1.98661;1.98661;1.98661
43;evalKnownDf;1;0;0;0
43;write;1;1.6517e-05;1.6517e-05;1.6517e-05
43;trace;1;0;0;0
43;calc_total;1;7.78526;7.78526;7.78526
0;total;1;86.1204;86.1204;86.1204
0;total;1;86.117;86.117;86.117
0;total;1;86.1204;86.1204;86.1204
0;total;1;86.1088;86.1088;86.1088
47;compErr;1;1.794e-06;1.794e-06;1.794e-06
47;init;1;0.270497;0.270497;0.270497
47;update;1;5.80312;5.80312;5.80312
47;sync;1;1.58836;1.58836;1.58836
47;evalKnownDf;1;0;0;0
47;write;1;1.9376e-05;1.9376e-05;1.9376e-05
47;trace;1;0;0;0
47;calc_total;1;7.39148;7.39148;7.39148
0;total;1;86.1204;86.1204;86.1204
