# Supplementary material for: A Halo abstraction for distributed n-dimensional structured grids within the C++ PGAS library DASH
Source: PeerJ Comput Sci. 2023 Feb 3;9:e1203. doi: 10.7717/peerj-cs.1203 (PMC10280232; doi:10.7717/peerj-cs.1203)
Supplement: Supplemental Information 4 [file peerj-cs-09-1203-s004.gz › raw_dash_scafes/res_2d_sc/strong/strong_all.txt]

type	nodes	cores_node	elems	core_id	func	count	avg	min	max
dash	16	24	45000	24	initialize	1	5.99729	5.99729	5.99729
dash	16	24	45000	24	async	10	0.00157385	0.00019335	0.00228739
dash	16	24	45000	24	inner	10	0.02521	0.0232587	0.02704
dash	16	24	45000	24	wait	10	5.20135e-05	2.1379e-05	0.000122564
dash	16	24	45000	24	bound	10	0.000770305	0.000392717	0.000967193
dash	16	24	45000	24	calc iter	10	0.0276081	0.0256893	0.0283257
dash	16	24	45000	24	calc total	1	0.279047	0.279047	0.279047
dash	16	24	45000	24	total	1	6.49593	6.49593	6.49593
dash	16	24	45000	25	initialize	1	5.99731	5.99731	5.99731
dash	16	24	45000	25	async	10	0.00208347	0.000449691	0.00279721
dash	16	24	45000	25	inner	10	0.0248473	0.0223626	0.0270865
dash	16	24	45000	25	wait	10	4.83606e-05	1.9502e-05	0.000127338
dash	16	24	45000	25	bound	10	0.000748231	0.000363857	0.000939065
dash	16	24	45000	25	calc iter	10	0.0277293	0.025048	0.0287517
dash	16	24	45000	25	calc total	1	0.279048	0.279048	0.279048
dash	16	24	45000	25	total	1	6.49593	6.49593	6.49593
dash	16	24	45000	26	initialize	1	6.00578	6.00578	6.00578
dash	16	24	45000	26	async	10	0.000770087	0.000187938	0.00124649
dash	16	24	45000	26	inner	10	0.0261288	0.0238738	0.0277384
dash	16	24	45000	26	wait	10	4.47868e-05	2.0294e-05	9.0821e-05
dash	16	24	45000	26	bound	10	0.000719851	0.000371936	0.000907818
dash	16	24	45000	26	calc iter	10	0.0276655	0.0254819	0.0288296
dash	16	24	45000	26	calc total	1	0.279047	0.279047	0.279047
dash	16	24	45000	26	total	1	6.50442	6.50442	6.50442
dash	16	24	45000	27	initialize	1	5.99755	5.99755	5.99755
dash	16	24	45000	27	async	10	0.00144151	0.000547432	0.00229535
dash	16	24	45000	27	inner	10	0.025364	0.0236896	0.0271709
dash	16	24	45000	27	wait	10	4.53171e-05	2.1253e-05	0.000103577
dash	16	24	45000	27	bound	10	0.000688077	0.000416364	0.000828756
dash	16	24	45000	27	calc iter	10	0.0275405	0.026424	0.0283285
dash	16	24	45000	27	calc total	1	0.279048	0.279048	0.279048
dash	16	24	45000	27	total	1	6.49618	6.49618	6.49618
dash	16	24	45000	28	initialize	1	5.99736	5.99736	5.99736
dash	16	24	45000	28	async	10	0.00106832	9.6811e-05	0.00192525
dash	16	24	45000	28	inner	10	0.0255316	0.0244582	0.0273114
dash	16	24	45000	28	wait	10	5.28267e-05	3.223e-05	0.000116335
dash	16	24	45000	28	bound	10	0.000756334	0.000521628	0.00099123
dash	16	24	45000	28	calc iter	10	0.0274105	0.0265817	0.0287363
dash	16	24	45000	28	calc total	1	0.27905	0.27905	0.27905
dash	16	24	45000	28	total	1	6.49599	6.49599	6.49599
dash	16	24	45000	29	initialize	1	6.0058	6.0058	6.0058
dash	16	24	45000	29	async	10	0.00127518	0.00011157	0.00252585
dash	16	24	45000	29	inner	10	0.0250658	0.0243076	0.0266784
dash	16	24	45000	29	wait	10	6.70475e-05	4.1814e-05	0.000203302
dash	16	24	45000	29	bound	10	0.000869661	0.000673277	0.000989926
dash	16	24	45000	29	calc iter	10	0.0272795	0.0260559	0.0280381
dash	16	24	45000	29	calc total	1	0.279051	0.279051	0.279051
dash	16	24	45000	29	total	1	6.50442	6.50442	6.50442
dash	16	24	45000	30	initialize	1	5.99734	5.99734	5.99734
dash	16	24	45000	30	async	10	0.00123634	0.000181683	0.00255482
dash	16	24	45000	30	inner	10	0.0248382	0.0239348	0.0268658
dash	16	24	45000	30	wait	10	6.69431e-05	4.4422e-05	0.00015659
dash	16	24	45000	30	bound	10	0.000925611	0.000625464	0.000985199
dash	16	24	45000	30	calc iter	10	0.027069	0.0259233	0.0280694
dash	16	24	45000	30	calc total	1	0.279051	0.279051	0.279051
dash	16	24	45000	30	total	1	6.49595	6.49595	6.49595
dash	16	24	45000	31	initialize	1	5.99729	5.99729	5.99729
dash	16	24	45000	31	async	10	0.00126835	0.000220138	0.00285091
dash	16	24	45000	31	inner	10	0.0243448	0.0234598	0.0262102
dash	16	24	45000	31	wait	10	6.54551e-05	3.691e-05	0.000183814
dash	16	24	45000	31	bound	10	0.00113856	0.00100218	0.00148385
dash	16	24	45000	31	calc iter	10	0.0268191	0.0257872	0.0278176
dash	16	24	45000	31	calc total	1	0.279054	0.279054	0.279054
dash	16	24	45000	31	total	1	6.49591	6.49591	6.49591
dash	16	24	45000	32	initialize	1	5.99729	5.99729	5.99729
dash	16	24	45000	32	async	10	0.000758179	0.000124928	0.00143293
dash	16	24	45000	32	inner	10	0.0256721	0.0249404	0.0273556
dash	16	24	45000	32	wait	10	4.55547e-05	2.8792e-05	9.2891e-05
dash	16	24	45000	32	bound	10	0.000871792	0.000518424	0.000995908
dash	16	24	45000	32	calc iter	10	0.0273498	0.0267287	0.0283162
dash	16	24	45000	32	calc total	1	0.279046	0.279046	0.279046
dash	16	24	45000	32	total	1	6.49593	6.49593	6.49593
dash	16	24	45000	33	initialize	1	6.00578	6.00578	6.00578
dash	16	24	45000	33	async	10	0.00103587	0.000434658	0.00166281
dash	16	24	45000	33	inner	10	0.0255059	0.024559	0.027049
dash	16	24	45000	33	wait	10	5.60517e-05	3.2071e-05	0.000122049
dash	16	24	45000	33	bound	10	0.000767012	0.00057849	0.000917335
dash	16	24	45000	33	calc iter	10	0.0273663	0.0267755	0.0281867
dash	16	24	45000	33	calc total	1	0.279047	0.279047	0.279047
dash	16	24	45000	33	total	1	6.50442	6.50442	6.50442
dash	16	24	45000	34	initialize	1	5.99727	5.99727	5.99727
dash	16	24	45000	34	async	10	0.000254664	0.000106581	0.000666453
dash	16	24	45000	34	inner	10	0.0265016	0.0254475	0.0278378
dash	16	24	45000	34	wait	10	4.18857e-05	2.2629e-05	8.7773e-05
dash	16	24	45000	34	bound	10	0.000653287	0.00044504	0.000791397
dash	16	24	45000	34	calc iter	10	0.0274527	0.0264369	0.0288127
dash	16	24	45000	34	calc total	1	0.279046	0.279046	0.279046
dash	16	24	45000	34	total	1	6.49592	6.49592	6.49592
dash	16	24	45000	35	initialize	1	5.9973	5.9973	5.9973
dash	16	24	45000	35	async	10	0.000878979	0.000368879	0.0013707
dash	16	24	45000	35	inner	10	0.0258271	0.0243716	0.0274513
dash	16	24	45000	35	wait	10	4.65725e-05	2.7008e-05	9.9491e-05
dash	16	24	45000	35	bound	10	0.000667845	0.000488279	0.000781034
dash	16	24	45000	35	calc iter	10	0.0274218	0.0261018	0.02841
dash	16	24	45000	35	calc total	1	0.279048	0.279048	0.279048
dash	16	24	45000	35	total	1	6.49595	6.49595	6.49595
dash	16	24	45000	36	initialize	1	5.99735	5.99735	5.99735
dash	16	24	45000	36	async	10	0.00200319	0.000397995	0.0028148
dash	16	24	45000	36	inner	10	0.024537	0.023414	0.0264554
dash	16	24	45000	36	wait	10	6.14959e-05	2.8172e-05	0.000199458
dash	16	24	45000	36	bound	10	0.00063734	0.000471058	0.000848154
dash	16	24	45000	36	calc iter	10	0.0272406	0.0265556	0.0276178
dash	16	24	45000	36	calc total	1	0.279047	0.279047	0.279047
dash	16	24	45000	36	total	1	6.49597	6.49597	6.49597
dash	16	24	45000	37	initialize	1	5.99964	5.99964	5.99964
dash	16	24	45000	37	async	10	0.00176658	0.000433468	0.00293415
dash	16	24	45000	37	inner	10	0.0245083	0.0236706	0.0263489
dash	16	24	45000	37	wait	10	6.22764e-05	4.0108e-05	0.000142756
dash	16	24	45000	37	bound	10	0.000817053	0.000558614	0.000938216
dash	16	24	45000	37	calc iter	10	0.0271558	0.026515	0.0276119
dash	16	24	45000	37	calc total	1	0.279049	0.279049	0.279049
dash	16	24	45000	37	total	1	6.49828	6.49828	6.49828
dash	16	24	45000	0	initialize	1	6.48596	6.48596	6.48596
dash	16	24	45000	0	async	10	0.00077	0.00026	0.00136
dash	16	24	45000	0	inner	10	0.02626	0.02585	0.02738
dash	16	24	45000	0	wait	10	0.00003	0.00002	0.00007
dash	16	24	45000	0	bound	10	0.00059	0.00042	0.00078
dash	16	24	45000	0	calc iter	10	0.02764	0.02716	0.02822
dash	16	24	45000	0	calc total	1	0.27904	0.27904	0.27904
dash	16	24	45000	0	total	1	6.98491	6.98491	6.98491
dash	16	24	45000	48	initialize	1	6.09678	6.09678	6.09678
dash	16	24	45000	48	async	10	0.00116989	0.000369816	0.00184301
dash	16	24	45000	48	inner	10	0.025171	0.0244888	0.0263627
dash	16	24	45000	48	wait	10	5.7877e-05	3.1311e-05	0.000191934
dash	16	24	45000	48	bound	10	0.000804896	0.00052085	0.000997751
dash	16	24	45000	48	calc iter	10	0.0272054	0.0266584	0.0276318
dash	16	24	45000	48	calc total	1	0.279048	0.279048	0.279048
dash	16	24	45000	48	total	1	6.59373	6.59373	6.59373
dash	16	24	45000	38	initialize	1	6.00569	6.00569	6.00569
dash	16	24	45000	38	async	10	0.00150499	0.000290288	0.00256808
dash	16	24	45000	38	inner	10	0.0250757	0.0240005	0.0266533
dash	16	24	45000	38	wait	10	4.74503e-05	2.58e-05	0.00011366
dash	16	24	45000	38	bound	10	0.000708432	0.000454325	0.000869268
dash	16	24	45000	38	calc iter	10	0.0273381	0.0265627	0.0279712
dash	16	24	45000	38	calc total	1	0.279048	0.279048	0.279048
dash	16	24	45000	38	total	1	6.50434	6.50434	6.50434
dash	16	24	45000	72	initialize	1	6.01492	6.01492	6.01492
dash	16	24	45000	72	async	10	0.000718104	0.000188991	0.00156809
dash	16	24	45000	72	inner	10	0.0258263	0.024349	0.0269895
dash	16	24	45000	72	wait	10	4.99009e-05	2.1205e-05	9.7256e-05
dash	16	24	45000	72	bound	10	0.000843596	0.00037608	0.00100791
dash	16	24	45000	72	calc iter	10	0.0274395	0.025493	0.0286819
dash	16	24	45000	72	calc total	1	0.279052	0.279052	0.279052
dash	16	24	45000	72	total	1	6.51142	6.51142	6.51142
dash	16	24	45000	96	initialize	1	6.03732	6.03732	6.03732
dash	16	24	45000	96	async	10	0.000224109	5.6793e-05	0.000695496
dash	16	24	45000	96	inner	10	0.026168	0.025378	0.0266994
dash	16	24	45000	96	wait	10	3.87403e-05	1.8404e-05	7.9393e-05
dash	16	24	45000	96	bound	10	0.000651149	0.000447229	0.000958869
dash	16	24	45000	96	calc iter	10	0.0270834	0.0264634	0.0276559
dash	16	24	45000	96	calc total	1	0.279052	0.279052	0.279052
dash	16	24	45000	96	total	1	6.53618	6.53618	6.53618
dash	16	24	45000	1	initialize	1	6.48542	6.48542	6.48542
dash	16	24	45000	1	async	10	0.000444172	0.000152919	0.000719395
dash	16	24	45000	1	inner	10	0.0266305	0.0261967	0.02769
dash	16	24	45000	1	wait	10	3.65497e-05	1.8586e-05	0.000100198
dash	16	24	45000	1	bound	10	0.000592332	0.000395142	0.000723913
dash	16	24	45000	1	calc iter	10	0.0277046	0.0270792	0.028651
dash	16	24	45000	1	calc total	1	0.279044	0.279044	0.279044
dash	16	24	45000	1	total	1	6.98435	6.98435	6.98435
dash	16	24	45000	49	initialize	1	6.08614	6.08614	6.08614
dash	16	24	45000	49	async	10	0.00110564	0.000385937	0.00165693
dash	16	24	45000	49	inner	10	0.0254055	0.0245573	0.0266243
dash	16	24	45000	49	wait	10	4.94373e-05	2.6767e-05	0.000113457
dash	16	24	45000	49	bound	10	0.000656224	0.000488917	0.000863013
dash	16	24	45000	49	calc iter	10	0.0272182	0.0268108	0.0279096
dash	16	24	45000	49	calc total	1	0.279049	0.279049	0.279049
dash	16	24	45000	49	total	1	6.58308	6.58308	6.58308
dash	16	24	45000	39	initialize	1	6.00571	6.00571	6.00571
dash	16	24	45000	39	async	10	0.00174599	0.000232362	0.00266301
dash	16	24	45000	39	inner	10	0.025089	0.0234929	0.0268519
dash	16	24	45000	39	wait	10	4.40636e-05	2.2471e-05	9.7186e-05
dash	16	24	45000	39	bound	10	0.00064092	0.000408984	0.000881529
dash	16	24	45000	39	calc iter	10	0.0275216	0.0265888	0.0281934
dash	16	24	45000	39	calc total	1	0.279049	0.279049	0.279049
dash	16	24	45000	39	total	1	6.50433	6.50433	6.50433
dash	16	24	45000	73	initialize	1	6.01507	6.01507	6.01507
dash	16	24	45000	73	async	10	0.00152956	0.000228409	0.00226497
dash	16	24	45000	73	inner	10	0.0251119	0.0228758	0.026543
dash	16	24	45000	73	wait	10	4.544e-05	1.7439e-05	0.000128058
dash	16	24	45000	73	bound	10	0.000813833	0.000362171	0.00111707
dash	16	24	45000	73	calc iter	10	0.0275026	0.0255218	0.0283154
dash	16	24	45000	73	calc total	1	0.279052	0.279052	0.279052
dash	16	24	45000	73	total	1	6.51152	6.51152	6.51152
dash	16	24	45000	97	initialize	1	6.03691	6.03691	6.03691
dash	16	24	45000	97	async	10	0.000261537	0.00011426	0.000593532
dash	16	24	45000	97	inner	10	0.0261553	0.0257297	0.0267297
dash	16	24	45000	97	wait	10	4.45455e-05	2.4041e-05	9.3743e-05
dash	16	24	45000	97	bound	10	0.000645948	0.000448117	0.000795741
dash	16	24	45000	97	calc iter	10	0.0271087	0.0267308	0.0281319
dash	16	24	45000	97	calc total	1	0.279052	0.279052	0.279052
dash	16	24	45000	97	total	1	6.53577	6.53577	6.53577
dash	16	24	45000	2	initialize	1	6.48557	6.48557	6.48557
dash	16	24	45000	2	async	10	0.000220361	0.000122484	0.000445607
dash	16	24	45000	2	inner	10	0.0268549	0.0263926	0.0278697
dash	16	24	45000	2	wait	10	3.11332e-05	1.347e-05	7.6522e-05
dash	16	24	45000	2	bound	10	0.000615456	0.00037478	0.000801669
dash	16	24	45000	2	calc iter	10	0.027723	0.0269041	0.0291518
dash	16	24	45000	2	calc total	1	0.279043	0.279043	0.279043
dash	16	24	45000	2	total	1	6.9845	6.9845	6.9845
dash	16	24	45000	50	initialize	1	6.08639	6.08639	6.08639
dash	16	24	45000	50	async	10	0.00151003	0.000461384	0.00217303
dash	16	24	45000	50	inner	10	0.0252459	0.0244855	0.0263214
dash	16	24	45000	50	wait	10	4.40406e-05	1.9338e-05	0.000155645
dash	16	24	45000	50	bound	10	0.00052355	0.00041707	0.00063939
dash	16	24	45000	50	calc iter	10	0.0273246	0.0266675	0.0281066
dash	16	24	45000	50	calc total	1	0.279049	0.279049	0.279049
dash	16	24	45000	50	total	1	6.5833	6.5833	6.5833
dash	16	24	45000	40	initialize	1	6.00569	6.00569	6.00569
dash	16	24	45000	40	async	10	0.00305047	0.000386454	0.0038692
dash	16	24	45000	40	inner	10	0.0237916	0.0216377	0.0260901
dash	16	24	45000	40	wait	10	5.88875e-05	2.1597e-05	0.000217081
dash	16	24	45000	40	bound	10	0.000755898	0.000374462	0.000902401
dash	16	24	45000	40	calc iter	10	0.0276585	0.0254514	0.0284598
dash	16	24	45000	40	calc total	1	0.279046	0.279046	0.279046
dash	16	24	45000	40	total	1	6.50434	6.50434	6.50434
dash	16	24	45000	74	initialize	1	6.01242	6.01242	6.01242
dash	16	24	45000	74	async	10	0.000798912	0.000177553	0.00143956
dash	16	24	45000	74	inner	10	0.0258774	0.0244338	0.0268307
dash	16	24	45000	74	wait	10	4.94656e-05	2.2637e-05	9.0333e-05
dash	16	24	45000	74	bound	10	0.000715653	0.000380056	0.000969882
dash	16	24	45000	74	calc iter	10	0.027443	0.0257253	0.0282888
dash	16	24	45000	74	calc total	1	0.279052	0.279052	0.279052
dash	16	24	45000	74	total	1	6.50888	6.50888	6.50888
dash	16	24	45000	98	initialize	1	6.0369	6.0369	6.0369
dash	16	24	45000	98	async	10	0.000503489	0.000241368	0.000796431
dash	16	24	45000	98	inner	10	0.025827	0.0254684	0.0263198
dash	16	24	45000	98	wait	10	5.72712e-05	2.4172e-05	0.000156698
dash	16	24	45000	98	bound	10	0.000718583	0.000447573	0.000936492
dash	16	24	45000	98	calc iter	10	0.0271077	0.0268234	0.0276269
dash	16	24	45000	98	calc total	1	0.279052	0.279052	0.279052
dash	16	24	45000	98	total	1	6.53577	6.53577	6.53577
dash	16	24	45000	3	initialize	1	6.48558	6.48558	6.48558
dash	16	24	45000	3	async	10	0.00155958	0.000472755	0.002126
dash	16	24	45000	3	inner	10	0.0253894	0.0248804	0.0267624
dash	16	24	45000	3	wait	10	4.1048e-05	2.7174e-05	0.000102466
dash	16	24	45000	3	bound	10	0.000607351	0.000454042	0.000691027
dash	16	24	45000	3	calc iter	10	0.0275988	0.0270788	0.0278913
dash	16	24	45000	3	calc total	1	0.279044	0.279044	0.279044
dash	16	24	45000	3	total	1	6.9845	6.9845	6.9845
dash	16	24	45000	51	initialize	1	6.0856	6.0856	6.0856
dash	16	24	45000	51	async	10	0.00103648	0.000481207	0.0016569
dash	16	24	45000	51	inner	10	0.0257926	0.0249703	0.027008
dash	16	24	45000	51	wait	10	3.44338e-05	2.0977e-05	9.2081e-05
dash	16	24	45000	51	bound	10	0.000506904	0.00042799	0.000600768
dash	16	24	45000	51	calc iter	10	0.0273717	0.0269353	0.0280388
dash	16	24	45000	51	calc total	1	0.27905	0.27905	0.27905
dash	16	24	45000	51	total	1	6.58252	6.58252	6.58252
dash	16	24	45000	41	initialize	1	5.99755	5.99755	5.99755
dash	16	24	45000	41	async	10	0.000240609	0.000198317	0.000410733
dash	16	24	45000	41	inner	10	0.0265752	0.0240699	0.0278612
dash	16	24	45000	41	wait	10	5.9414e-05	1.9459e-05	0.000128599
dash	16	24	45000	41	bound	10	0.001025	0.000357005	0.00116499
dash	16	24	45000	41	calc iter	10	0.0279018	0.0246463	0.0293908
dash	16	24	45000	41	calc total	1	0.279045	0.279045	0.279045
dash	16	24	45000	41	total	1	6.49618	6.49618	6.49618
dash	16	24	45000	75	initialize	1	6.01495	6.01495	6.01495
dash	16	24	45000	75	async	10	0.000902313	0.000145687	0.00180028
dash	16	24	45000	75	inner	10	0.0257302	0.024349	0.0267719
dash	16	24	45000	75	wait	10	4.54371e-05	2.0796e-05	9.5653e-05
dash	16	24	45000	75	bound	10	0.000678378	0.000414329	0.00100041
dash	16	24	45000	75	calc iter	10	0.0273581	0.0260985	0.0284698
dash	16	24	45000	75	calc total	1	0.279052	0.279052	0.279052
dash	16	24	45000	75	total	1	6.51144	6.51144	6.51144
dash	16	24	45000	99	initialize	1	6.03729	6.03729	6.03729
dash	16	24	45000	99	async	10	0.000433855	0.000168249	0.00120525
dash	16	24	45000	99	inner	10	0.0259489	0.0252119	0.0264915
dash	16	24	45000	99	wait	10	6.09205e-05	3.3683e-05	0.000130066
dash	16	24	45000	99	bound	10	0.000699868	0.000468314	0.00108238
dash	16	24	45000	99	calc iter	10	0.0271449	0.02655	0.0277904
dash	16	24	45000	99	calc total	1	0.279053	0.279053	0.279053
dash	16	24	45000	99	total	1	6.53616	6.53616	6.53616
dash	16	24	45000	4	initialize	1	6.48555	6.48555	6.48555
dash	16	24	45000	4	async	10	0.0014579	0.000292652	0.00213672
dash	16	24	45000	4	inner	10	0.0251621	0.024583	0.0264448
dash	16	24	45000	4	wait	10	6.66721e-05	3.1266e-05	0.0002201
dash	16	24	45000	4	bound	10	0.000774321	0.000645581	0.00100278
dash	16	24	45000	4	calc iter	10	0.0274626	0.0269667	0.027853
dash	16	24	45000	4	calc total	1	0.279045	0.279045	0.279045
dash	16	24	45000	4	total	1	6.98449	6.98449	6.98449
dash	16	24	45000	52	initialize	1	6.0968	6.0968	6.0968
dash	16	24	45000	52	async	10	0.000829491	0.000435669	0.00156491
dash	16	24	45000	52	inner	10	0.0257761	0.0252701	0.0267893
dash	16	24	45000	52	wait	10	4.5823e-05	3.3575e-05	8.6328e-05
dash	16	24	45000	52	bound	10	0.000632782	0.000418765	0.00078146
dash	16	24	45000	52	calc iter	10	0.0272856	0.0269688	0.0279243
dash	16	24	45000	52	calc total	1	0.279048	0.279048	0.279048
dash	16	24	45000	52	total	1	6.59373	6.59373	6.59373
dash	16	24	45000	42	initialize	1	5.99802	5.99802	5.99802
dash	16	24	45000	42	async	10	0.00222482	0.000402655	0.0026732
dash	16	24	45000	42	inner	10	0.0246926	0.0224017	0.0266956
dash	16	24	45000	42	wait	10	5.0412e-05	1.9381e-05	0.000112346
dash	16	24	45000	42	bound	10	0.000758208	0.000366633	0.000903868
dash	16	24	45000	42	calc iter	10	0.027728	0.0250269	0.0288474
dash	16	24	45000	42	calc total	1	0.279045	0.279045	0.279045
dash	16	24	45000	42	total	1	6.49663	6.49663	6.49663
dash	16	24	45000	76	initialize	1	6.01498	6.01498	6.01498
dash	16	24	45000	76	async	10	0.00100484	0.000236702	0.00246817
dash	16	24	45000	76	inner	10	0.0256238	0.0245518	0.0263409
dash	16	24	45000	76	wait	10	4.95802e-05	2.0927e-05	0.000145291
dash	16	24	45000	76	bound	10	0.000581469	0.000440159	0.000687149
dash	16	24	45000	76	calc iter	10	0.027261	0.0263743	0.027773
dash	16	24	45000	76	calc total	1	0.279052	0.279052	0.279052
dash	16	24	45000	76	total	1	6.51142	6.51142	6.51142
dash	16	24	45000	100	initialize	1	6.03686	6.03686	6.03686
dash	16	24	45000	100	async	10	0.000432439	0.000164035	0.000971683
dash	16	24	45000	100	inner	10	0.0260206	0.0255623	0.0265239
dash	16	24	45000	100	wait	10	5.54443e-05	3.1968e-05	0.000160357
dash	16	24	45000	100	bound	10	0.000613332	0.000459165	0.000846949
dash	16	24	45000	100	calc iter	10	0.0271231	0.0267199	0.0275753
dash	16	24	45000	100	calc total	1	0.279051	0.279051	0.279051
dash	16	24	45000	100	total	1	6.53573	6.53573	6.53573
dash	16	24	45000	5	initialize	1	6.4856	6.4856	6.4856
dash	16	24	45000	5	async	10	0.00133506	0.000423816	0.0022874
dash	16	24	45000	5	inner	10	0.0249979	0.0242862	0.0266458
dash	16	24	45000	5	wait	10	5.80131e-05	3.5633e-05	0.0001655
dash	16	24	45000	5	bound	10	0.000912943	0.000567219	0.00112114
dash	16	24	45000	5	calc iter	10	0.0273059	0.0265837	0.0280383
dash	16	24	45000	5	calc total	1	0.279048	0.279048	0.279048
dash	16	24	45000	5	total	1	6.98451	6.98451	6.98451
dash	16	24	45000	53	initialize	1	6.09359	6.09359	6.09359
dash	16	24	45000	53	async	10	0.00121855	0.000349473	0.00268911
dash	16	24	45000	53	inner	10	0.024894	0.0239243	0.0264049
dash	16	24	45000	53	wait	10	6.91004e-05	4.4761e-05	0.000136286
dash	16	24	45000	53	bound	10	0.000914863	0.000483074	0.00109185
dash	16	24	45000	53	calc iter	10	0.0270988	0.0265269	0.0286388
dash	16	24	45000	53	calc total	1	0.27905	0.27905	0.27905
dash	16	24	45000	53	total	1	6.5905	6.5905	6.5905
dash	16	24	45000	43	initialize	1	5.9973	5.9973	5.9973
dash	16	24	45000	43	async	10	0.00201189	0.000378972	0.00268854
dash	16	24	45000	43	inner	10	0.0247906	0.0230408	0.0266077
dash	16	24	45000	43	wait	10	4.758e-05	2.1044e-05	0.000122554
dash	16	24	45000	43	bound	10	0.000728519	0.000389814	0.00109159
dash	16	24	45000	43	calc iter	10	0.0275804	0.0260252	0.0284246
dash	16	24	45000	43	calc total	1	0.279047	0.279047	0.279047
dash	16	24	45000	43	total	1	6.49594	6.49594	6.49594
dash	16	24	45000	77	initialize	1	6.01496	6.01496	6.01496
dash	16	24	45000	77	async	10	0.000583525	0.000101792	0.00153054
dash	16	24	45000	77	inner	10	0.0259084	0.025218	0.0266133
dash	16	24	45000	77	wait	10	4.99545e-05	2.5568e-05	0.000111397
dash	16	24	45000	77	bound	10	0.00063084	0.000468319	0.000791976
dash	16	24	45000	77	calc iter	10	0.027174	0.0265037	0.0276806
dash	16	24	45000	77	calc total	1	0.279054	0.279054	0.279054
dash	16	24	45000	77	total	1	6.51143	6.51143	6.51143
dash	16	24	45000	101	initialize	1	6.03684	6.03684	6.03684
dash	16	24	45000	101	async	10	0.000316296	0.000146029	0.000921877
dash	16	24	45000	101	inner	10	0.0262031	0.0259175	0.0265784
dash	16	24	45000	101	wait	10	4.62486e-05	2.6506e-05	0.000109301
dash	16	24	45000	101	bound	10	0.00058041	0.000462212	0.000654875
dash	16	24	45000	101	calc iter	10	0.0271474	0.0266549	0.0275867
dash	16	24	45000	101	calc total	1	0.279052	0.279052	0.279052
dash	16	24	45000	101	total	1	6.53571	6.53571	6.53571
dash	16	24	45000	6	initialize	1	6.48557	6.48557	6.48557
dash	16	24	45000	6	async	10	0.000484818	9.1314e-05	0.00139077
dash	16	24	45000	6	inner	10	0.0261378	0.0255149	0.0272995
dash	16	24	45000	6	wait	10	4.31923e-05	2.3303e-05	8.4459e-05
dash	16	24	45000	6	bound	10	0.000747256	0.000440473	0.000982578
dash	16	24	45000	6	calc iter	10	0.0274149	0.026629	0.0282422
dash	16	24	45000	6	calc total	1	0.279047	0.279047	0.279047
dash	16	24	45000	6	total	1	6.98449	6.98449	6.98449
dash	16	24	45000	54	initialize	1	6.0856	6.0856	6.0856
dash	16	24	45000	54	async	10	0.0013325	0.000348326	0.00295214
dash	16	24	45000	54	inner	10	0.0250045	0.0243284	0.0263018
dash	16	24	45000	54	wait	10	7.76464e-05	3.2913e-05	0.000211072
dash	16	24	45000	54	bound	10	0.000822093	0.000492578	0.00103041
dash	16	24	45000	54	calc iter	10	0.0272386	0.0263321	0.0288451
dash	16	24	45000	54	calc total	1	0.279049	0.279049	0.279049
dash	16	24	45000	54	total	1	6.58252	6.58252	6.58252
dash	16	24	45000	44	initialize	1	5.99816	5.99816	5.99816
dash	16	24	45000	44	async	10	0.0022092	0.000491148	0.00333219
dash	16	24	45000	44	inner	10	0.0244954	0.0232968	0.0262715
dash	16	24	45000	44	wait	10	5.10251e-05	2.921e-05	0.000140376
dash	16	24	45000	44	bound	10	0.000610682	0.000466686	0.000709813
dash	16	24	45000	44	calc iter	10	0.027368	0.0266776	0.0278091
dash	16	24	45000	44	calc total	1	0.279047	0.279047	0.279047
dash	16	24	45000	44	total	1	6.49677	6.49677	6.49677
dash	16	24	45000	78	initialize	1	6.01496	6.01496	6.01496
dash	16	24	45000	78	async	10	0.000737876	0.000329761	0.00180502
dash	16	24	45000	78	inner	10	0.02546	0.0248048	0.0262562
dash	16	24	45000	78	wait	10	7.93621e-05	4.4817e-05	0.000261871
dash	16	24	45000	78	bound	10	0.000824812	0.000567687	0.000959031
dash	16	24	45000	78	calc iter	10	0.0271037	0.0266727	0.0277639
dash	16	24	45000	78	calc total	1	0.279056	0.279056	0.279056
dash	16	24	45000	78	total	1	6.51143	6.51143	6.51143
dash	16	24	45000	102	initialize	1	6.03697	6.03697	6.03697
dash	16	24	45000	102	async	10	0.000598825	0.000344383	0.00141874
dash	16	24	45000	102	inner	10	0.0258684	0.0253935	0.0263164
dash	16	24	45000	102	wait	10	5.40488e-05	2.4385e-05	0.00014463
dash	16	24	45000	102	bound	10	0.000617951	0.000478329	0.000828835
dash	16	24	45000	102	calc iter	10	0.0271406	0.0265747	0.0278837
dash	16	24	45000	102	calc total	1	0.279052	0.279052	0.279052
dash	16	24	45000	102	total	1	6.53583	6.53583	6.53583
dash	16	24	45000	7	initialize	1	6.48597	6.48597	6.48597
dash	16	24	45000	7	async	10	0.00149007	0.000441915	0.00282478
dash	16	24	45000	7	inner	10	0.0250786	0.0245103	0.0265199
dash	16	24	45000	7	wait	10	5.74191e-05	3.5107e-05	0.000148889
dash	16	24	45000	7	bound	10	0.000818581	0.000618348	0.000964559
dash	16	24	45000	7	calc iter	10	0.0274462	0.0266008	0.028255
dash	16	24	45000	7	calc total	1	0.279047	0.279047	0.279047
dash	16	24	45000	7	total	1	6.98491	6.98491	6.98491
dash	16	24	45000	55	initialize	1	6.0859	6.0859	6.0859
dash	16	24	45000	55	async	10	0.00160418	0.000476741	0.00245761
dash	16	24	45000	55	inner	10	0.0251496	0.0241013	0.0262831
dash	16	24	45000	55	wait	10	5.22113e-05	2.1006e-05	0.000178218
dash	16	24	45000	55	bound	10	0.000593468	0.000440434	0.000767638
dash	16	24	45000	55	calc iter	10	0.027401	0.0268957	0.0280781
dash	16	24	45000	55	calc total	1	0.279051	0.279051	0.279051
dash	16	24	45000	55	total	1	6.58283	6.58283	6.58283
dash	16	24	45000	45	initialize	1	5.998	5.998	5.998
dash	16	24	45000	45	async	10	0.00107892	9.8605e-05	0.00201884
dash	16	24	45000	45	inner	10	0.0253391	0.0245373	0.0270285
dash	16	24	45000	45	wait	10	4.73104e-05	2.3463e-05	9.3459e-05
dash	16	24	45000	45	bound	10	0.00074597	0.000423043	0.00105747
dash	16	24	45000	45	calc iter	10	0.0272129	0.0261071	0.0280418
dash	16	24	45000	45	calc total	1	0.27905	0.27905	0.27905
dash	16	24	45000	45	total	1	6.49662	6.49662	6.49662
dash	16	24	45000	79	initialize	1	6.01481	6.01481	6.01481
dash	16	24	45000	79	async	10	0.000401919	7.771e-05	0.0010955
dash	16	24	45000	79	inner	10	0.0256379	0.0249539	0.0264641
dash	16	24	45000	79	wait	10	5.90365e-05	3.6929e-05	0.000135435
dash	16	24	45000	79	bound	10	0.000893467	0.00056913	0.00107074
dash	16	24	45000	79	calc iter	10	0.026994	0.0263425	0.0274753
dash	16	24	45000	79	calc total	1	0.279057	0.279057	0.279057
dash	16	24	45000	79	total	1	6.51128	6.51128	6.51128
dash	16	24	45000	103	initialize	1	6.03734	6.03734	6.03734
dash	16	24	45000	103	async	10	0.000933505	0.00044289	0.0017304
dash	16	24	45000	103	inner	10	0.0256596	0.0249691	0.0262046
dash	16	24	45000	103	wait	10	4.86043e-05	2.0316e-05	0.00020389
dash	16	24	45000	103	bound	10	0.000586032	0.000418034	0.000738497
dash	16	24	45000	103	calc iter	10	0.027229	0.0267922	0.0279508
dash	16	24	45000	103	calc total	1	0.279053	0.279053	0.279053
dash	16	24	45000	103	total	1	6.53621	6.53621	6.53621
dash	16	24	45000	8	initialize	1	6.48596	6.48596	6.48596
dash	16	24	45000	8	async	10	0.00144926	0.000388676	0.0027011
dash	16	24	45000	8	inner	10	0.0254276	0.0248936	0.0268122
dash	16	24	45000	8	wait	10	4.15198e-05	1.9962e-05	9.0634e-05
dash	16	24	45000	8	bound	10	0.0006948	0.000463333	0.000893107
dash	16	24	45000	8	calc iter	10	0.0276148	0.0267194	0.0285668
dash	16	24	45000	8	calc total	1	0.279044	0.279044	0.279044
dash	16	24	45000	8	total	1	6.98491	6.98491	6.98491
dash	16	24	45000	56	initialize	1	6.08817	6.08817	6.08817
dash	16	24	45000	56	async	10	0.00198131	0.000447632	0.00282962
dash	16	24	45000	56	inner	10	0.0249708	0.0233826	0.0265225
dash	16	24	45000	56	wait	10	4.21671e-05	1.98e-05	0.000103742
dash	16	24	45000	56	bound	10	0.000569543	0.000379219	0.000827531
dash	16	24	45000	56	calc iter	10	0.0275652	0.0263412	0.0283445
dash	16	24	45000	56	calc total	1	0.279047	0.279047	0.279047
dash	16	24	45000	56	total	1	6.58511	6.58511	6.58511
dash	16	24	45000	46	initialize	1	6.00234	6.00234	6.00234
dash	16	24	45000	46	async	10	0.00177471	0.000430221	0.00335649
dash	16	24	45000	46	inner	10	0.0241742	0.0230666	0.0262446
dash	16	24	45000	46	wait	10	7.44053e-05	5.3409e-05	0.000167694
dash	16	24	45000	46	bound	10	0.000897049	0.000591483	0.00101092
dash	16	24	45000	46	calc iter	10	0.0269223	0.0263988	0.0274363
dash	16	24	45000	46	calc total	1	0.279049	0.279049	0.279049
dash	16	24	45000	46	total	1	6.50098	6.50098	6.50098
dash	16	24	45000	80	initialize	1	6.01491	6.01491	6.01491
dash	16	24	45000	80	async	10	0.000681386	0.000212993	0.00113783
dash	16	24	45000	80	inner	10	0.025596	0.0249458	0.0264601
dash	16	24	45000	80	wait	10	5.67952e-05	2.3512e-05	0.000158495
dash	16	24	45000	80	bound	10	0.000736837	0.000542507	0.000928984
dash	16	24	45000	80	calc iter	10	0.0270727	0.0266033	0.0275072
dash	16	24	45000	80	calc total	1	0.279052	0.279052	0.279052
dash	16	24	45000	80	total	1	6.51141	6.51141	6.51141
dash	16	24	45000	104	initialize	1	6.0369	6.0369	6.0369
dash	16	24	45000	104	async	10	0.000596317	0.000244217	0.00100548
dash	16	24	45000	104	inner	10	0.0260317	0.0250285	0.0265709
dash	16	24	45000	104	wait	10	4.22891e-05	2.0461e-05	0.000107497
dash	16	24	45000	104	bound	10	0.000619995	0.000375825	0.000995383
dash	16	24	45000	104	calc iter	10	0.0272916	0.026166	0.0277285
dash	16	24	45000	104	calc total	1	0.279051	0.279051	0.279051
dash	16	24	45000	104	total	1	6.53577	6.53577	6.53577
dash	16	24	45000	9	initialize	1	6.48568	6.48568	6.48568
dash	16	24	45000	9	async	10	0.00189105	0.000200005	0.00291239
dash	16	24	45000	9	inner	10	0.0252524	0.0244436	0.0268808
dash	16	24	45000	9	wait	10	3.55734e-05	1.8725e-05	9.4926e-05
dash	16	24	45000	9	bound	10	0.000543705	0.000368445	0.000694626
dash	16	24	45000	9	calc iter	10	0.0277241	0.0269926	0.0281701
dash	16	24	45000	9	calc total	1	0.279044	0.279044	0.279044
dash	16	24	45000	9	total	1	6.98463	6.98463	6.98463
dash	16	24	45000	57	initialize	1	6.08566	6.08566	6.08566
dash	16	24	45000	57	async	10	0.00258131	0.000471234	0.00352651
dash	16	24	45000	57	inner	10	0.0243677	0.0221826	0.0264711
dash	16	24	45000	57	wait	10	4.59519e-05	1.7237e-05	0.000112685
dash	16	24	45000	57	bound	10	0.000702882	0.000355571	0.000905169
dash	16	24	45000	57	calc iter	10	0.0276998	0.0252858	0.0286027
dash	16	24	45000	57	calc total	1	0.279048	0.279048	0.279048
dash	16	24	45000	57	total	1	6.58261	6.58261	6.58261
dash	16	24	45000	47	initialize	1	5.99787	5.99787	5.99787
dash	16	24	45000	47	async	10	0.00174942	0.000335172	0.00299817
dash	16	24	45000	47	inner	10	0.0236245	0.0225626	0.0256129
dash	16	24	45000	47	wait	10	8.84782e-05	4.8013e-05	0.00026177
dash	16	24	45000	47	bound	10	0.0013406	0.00101328	0.00148056
dash	16	24	45000	47	calc iter	10	0.0268052	0.0261639	0.0274544
dash	16	24	45000	47	calc total	1	0.279051	0.279051	0.279051
dash	16	24	45000	47	total	1	6.4965	6.4965	6.4965
dash	16	24	45000	81	initialize	1	6.01493	6.01493	6.01493
dash	16	24	45000	81	async	10	0.000664356	0.000280278	0.00109669
dash	16	24	45000	81	inner	10	0.0257112	0.0250444	0.0264523
dash	16	24	45000	81	wait	10	5.21855e-05	2.7551e-05	0.000144313
dash	16	24	45000	81	bound	10	0.000682637	0.000484122	0.000899421
dash	16	24	45000	81	calc iter	10	0.0271119	0.0266364	0.0275523
dash	16	24	45000	81	calc total	1	0.279053	0.279053	0.279053
dash	16	24	45000	81	total	1	6.51144	6.51144	6.51144
dash	16	24	45000	105	initialize	1	6.03688	6.03688	6.03688
dash	16	24	45000	105	async	10	0.000503542	8.8515e-05	0.00114436
dash	16	24	45000	105	inner	10	0.0262098	0.0252706	0.0267638
dash	16	24	45000	105	wait	10	3.97574e-05	1.9158e-05	9.3546e-05
dash	16	24	45000	105	bound	10	0.000580893	0.000367618	0.000858104
dash	16	24	45000	105	calc iter	10	0.0273354	0.0260103	0.0279557
dash	16	24	45000	105	calc total	1	0.279051	0.279051	0.279051
dash	16	24	45000	105	total	1	6.53577	6.53577	6.53577
dash	16	24	45000	10	initialize	1	6.48602	6.48602	6.48602
dash	16	24	45000	10	async	10	0.00176026	0.000393963	0.0025719
dash	16	24	45000	10	inner	10	0.0252795	0.0247899	0.0267231
dash	16	24	45000	10	wait	10	3.45424e-05	1.4714e-05	0.000124447
dash	16	24	45000	10	bound	10	0.000578429	0.000401344	0.00069725
dash	16	24	45000	10	calc iter	10	0.0276543	0.0270766	0.0281405
dash	16	24	45000	10	calc total	1	0.279044	0.279044	0.279044
dash	16	24	45000	10	total	1	6.98497	6.98497	6.98497
dash	16	24	45000	58	initialize	1	6.08557	6.08557	6.08557
dash	16	24	45000	58	async	10	0.00203366	0.00045311	0.00299909
dash	16	24	45000	58	inner	10	0.0249106	0.0232337	0.0265054
dash	16	24	45000	58	wait	10	4.27689e-05	1.9837e-05	0.000105522
dash	16	24	45000	58	bound	10	0.000604141	0.000371388	0.000821892
dash	16	24	45000	58	calc iter	10	0.0275929	0.0266258	0.0281113
dash	16	24	45000	58	calc total	1	0.279047	0.279047	0.279047
dash	16	24	45000	58	total	1	6.58252	6.58252	6.58252
dash	16	24	45000	82	initialize	1	6.01495	6.01495	6.01495
dash	16	24	45000	82	async	10	0.0005856	0.000188266	0.00100427
dash	16	24	45000	82	inner	10	0.0259232	0.0253604	0.0267656
dash	16	24	45000	82	wait	10	4.55336e-05	2.9616e-05	0.000103016
dash	16	24	45000	82	bound	10	0.000595251	0.000456993	0.000672894
dash	16	24	45000	82	calc iter	10	0.027151	0.0268092	0.0277129
dash	16	24	45000	82	calc total	1	0.279053	0.279053	0.279053
dash	16	24	45000	82	total	1	6.51145	6.51145	6.51145
dash	16	24	45000	106	initialize	1	6.03694	6.03694	6.03694
dash	16	24	45000	106	async	10	0.000660314	0.000224657	0.00146833
dash	16	24	45000	106	inner	10	0.0259113	0.0249499	0.0264797
dash	16	24	45000	106	wait	10	4.96557e-05	2.0395e-05	0.000120736
dash	16	24	45000	106	bound	10	0.000655908	0.000380501	0.000922384
dash	16	24	45000	106	calc iter	10	0.0272786	0.0264693	0.0279197
dash	16	24	45000	106	calc total	1	0.279051	0.279051	0.279051
dash	16	24	45000	106	total	1	6.53581	6.53581	6.53581
dash	16	24	45000	11	initialize	1	6.48693	6.48693	6.48693
dash	16	24	45000	11	async	10	0.00139279	0.000446424	0.00237623
dash	16	24	45000	11	inner	10	0.0253794	0.0247556	0.0268301
dash	16	24	45000	11	wait	10	3.67193e-05	2.2239e-05	8.2308e-05
dash	16	24	45000	11	bound	10	0.000731224	0.000534161	0.000923298
dash	16	24	45000	11	calc iter	10	0.0275416	0.0270518	0.0280716
dash	16	24	45000	11	calc total	1	0.279045	0.279045	0.279045
dash	16	24	45000	11	total	1	6.98588	6.98588	6.98588
dash	16	24	45000	59	initialize	1	6.09678	6.09678	6.09678
dash	16	24	45000	59	async	10	0.00158492	0.000486683	0.00275844
dash	16	24	45000	59	inner	10	0.0251542	0.0241551	0.0264552
dash	16	24	45000	59	wait	10	4.52831e-05	2.158e-05	0.000104723
dash	16	24	45000	59	bound	10	0.000655848	0.000409242	0.000999538
dash	16	24	45000	59	calc iter	10	0.0274418	0.0264019	0.0287827
dash	16	24	45000	59	calc total	1	0.279049	0.279049	0.279049
dash	16	24	45000	59	total	1	6.59373	6.59373	6.59373
dash	16	24	45000	83	initialize	1	6.01502	6.01502	6.01502
dash	16	24	45000	83	async	10	0.0007456	0.000238535	0.00146145
dash	16	24	45000	83	inner	10	0.0258491	0.0252013	0.0267076
dash	16	24	45000	83	wait	10	4.03415e-05	2.6151e-05	0.000105721
dash	16	24	45000	83	bound	10	0.000560994	0.000450303	0.000714453
dash	16	24	45000	83	calc iter	10	0.0271975	0.0266913	0.027721
dash	16	24	45000	83	calc total	1	0.279054	0.279054	0.279054
dash	16	24	45000	83	total	1	6.51151	6.51151	6.51151
dash	16	24	45000	107	initialize	1	6.03688	6.03688	6.03688
dash	16	24	45000	107	async	10	0.000423102	8.9578e-05	0.00162823
dash	16	24	45000	107	inner	10	0.0260834	0.0254242	0.0268317
dash	16	24	45000	107	wait	10	4.49306e-05	2.1069e-05	8.9067e-05
dash	16	24	45000	107	bound	10	0.000674472	0.000427183	0.000901735
dash	16	24	45000	107	calc iter	10	0.0272272	0.0263044	0.0283637
dash	16	24	45000	107	calc total	1	0.279052	0.279052	0.279052
dash	16	24	45000	107	total	1	6.53577	6.53577	6.53577
dash	16	24	45000	12	initialize	1	6.48591	6.48591	6.48591
dash	16	24	45000	12	async	10	0.00108219	0.000158333	0.00220981
dash	16	24	45000	12	inner	10	0.025534	0.0246354	0.0268369
dash	16	24	45000	12	wait	10	4.6027e-05	2.6038e-05	9.0074e-05
dash	16	24	45000	12	bound	10	0.000775634	0.000463414	0.00131047
dash	16	24	45000	12	calc iter	10	0.0274393	0.0263885	0.0279603
dash	16	24	45000	12	calc total	1	0.279047	0.279047	0.279047
dash	16	24	45000	12	total	1	6.98484	6.98484	6.98484
dash	16	24	45000	60	initialize	1	6.0967	6.0967	6.0967
dash	16	24	45000	60	async	10	0.000484741	0.000115536	0.00109286
dash	16	24	45000	60	inner	10	0.0262877	0.0256788	0.0268851
dash	16	24	45000	60	wait	10	4.27229e-05	2.4808e-05	0.000106117
dash	16	24	45000	60	bound	10	0.000528861	0.000378455	0.000716779
dash	16	24	45000	60	calc iter	10	0.0273452	0.0270064	0.0279094
dash	16	24	45000	60	calc total	1	0.279047	0.279047	0.279047
dash	16	24	45000	60	total	1	6.59363	6.59363	6.59363
dash	16	24	45000	84	initialize	1	6.0149	6.0149	6.0149
dash	16	24	45000	84	async	10	0.000391369	0.000135134	0.000898958
dash	16	24	45000	84	inner	10	0.026035	0.0252868	0.0268381
dash	16	24	45000	84	wait	10	4.97809e-05	2.495e-05	0.000101896
dash	16	24	45000	84	bound	10	0.000674716	0.000446582	0.000823728
dash	16	24	45000	84	calc iter	10	0.027152	0.0267608	0.0278624
dash	16	24	45000	84	calc total	1	0.279052	0.279052	0.279052
dash	16	24	45000	84	total	1	6.51138	6.51138	6.51138
dash	16	24	45000	108	initialize	1	6.03691	6.03691	6.03691
dash	16	24	45000	108	async	10	0.000437166	9.0494e-05	0.00145042
dash	16	24	45000	108	inner	10	0.0262082	0.025686	0.026576
dash	16	24	45000	108	wait	10	3.96437e-05	1.7277e-05	0.000107662
dash	16	24	45000	108	bound	10	0.000527631	0.000371706	0.000813774
dash	16	24	45000	108	calc iter	10	0.0272139	0.0268922	0.028209
dash	16	24	45000	108	calc total	1	0.279051	0.279051	0.279051
dash	16	24	45000	108	total	1	6.53578	6.53578	6.53578
dash	16	24	45000	13	initialize	1	6.48659	6.48659	6.48659
dash	16	24	45000	13	async	10	0.000484314	0.000118449	0.00162864
dash	16	24	45000	13	inner	10	0.0259914	0.0249157	0.026945
dash	16	24	45000	13	wait	10	4.85657e-05	2.2248e-05	9.196e-05
dash	16	24	45000	13	bound	10	0.000746586	0.000464199	0.000905241
dash	16	24	45000	13	calc iter	10	0.0272721	0.0260038	0.0283967
dash	16	24	45000	13	calc total	1	0.279048	0.279048	0.279048
dash	16	24	45000	13	total	1	6.98552	6.98552	6.98552
dash	16	24	45000	85	initialize	1	6.0149	6.0149	6.0149
dash	16	24	45000	85	async	10	0.000651567	0.000325286	0.00155101
dash	16	24	45000	85	inner	10	0.0257042	0.0248486	0.026558
dash	16	24	45000	85	wait	10	5.43316e-05	2.8915e-05	0.000154841
dash	16	24	45000	85	bound	10	0.000693664	0.00049305	0.000832031
dash	16	24	45000	85	calc iter	10	0.027105	0.0263532	0.0280568
dash	16	24	45000	85	calc total	1	0.279053	0.279053	0.279053
dash	16	24	45000	85	total	1	6.51138	6.51138	6.51138
dash	16	24	45000	109	initialize	1	6.03688	6.03688	6.03688
dash	16	24	45000	109	async	10	0.000476204	0.000164407	0.00112633
dash	16	24	45000	109	inner	10	0.0261724	0.025744	0.0265099
dash	16	24	45000	109	wait	10	4.30288e-05	1.9196e-05	0.000116311
dash	16	24	45000	109	bound	10	0.000458393	0.000385856	0.000681809
dash	16	24	45000	109	calc iter	10	0.0271511	0.0263148	0.0279049
dash	16	24	45000	109	calc total	1	0.279051	0.279051	0.279051
dash	16	24	45000	109	total	1	6.53577	6.53577	6.53577
dash	16	24	45000	14	initialize	1	6.48559	6.48559	6.48559
dash	16	24	45000	14	async	10	0.00121866	0.000101386	0.0029798
dash	16	24	45000	14	inner	10	0.0251111	0.0242954	0.0268471
dash	16	24	45000	14	wait	10	4.78303e-05	2.9485e-05	9.3984e-05
dash	16	24	45000	14	bound	10	0.000854097	0.000462831	0.000985513
dash	16	24	45000	14	calc iter	10	0.0272337	0.0256138	0.0285238
dash	16	24	45000	14	calc total	1	0.279047	0.279047	0.279047
dash	16	24	45000	14	total	1	6.98453	6.98453	6.98453
dash	16	24	45000	86	initialize	1	6.0149	6.0149	6.0149
dash	16	24	45000	86	async	10	0.000840711	0.000443481	0.00193452
dash	16	24	45000	86	inner	10	0.0257015	0.0246634	0.0267022
dash	16	24	45000	86	wait	10	4.59716e-05	2.552e-05	0.000119322
dash	16	24	45000	86	bound	10	0.000616029	0.000462346	0.000799926
dash	16	24	45000	86	calc iter	10	0.0272055	0.0265829	0.0280725
dash	16	24	45000	86	calc total	1	0.279051	0.279051	0.279051
dash	16	24	45000	86	total	1	6.51138	6.51138	6.51138
dash	16	24	45000	110	initialize	1	6.03601	6.03601	6.03601
dash	16	24	45000	110	async	10	0.000466813	8.2271e-05	0.000897067
dash	16	24	45000	110	inner	10	0.0261014	0.0257436	0.0264494
dash	16	24	45000	110	wait	10	4.92652e-05	2.6746e-05	0.000114085
dash	16	24	45000	110	bound	10	0.000530998	0.000383879	0.00082459
dash	16	24	45000	110	calc iter	10	0.0271497	0.0268391	0.0274631
dash	16	24	45000	110	calc total	1	0.279051	0.279051	0.279051
dash	16	24	45000	110	total	1	6.53489	6.53489	6.53489
dash	16	24	45000	15	initialize	1	6.48556	6.48556	6.48556
dash	16	24	45000	15	async	10	0.00130664	0.000266966	0.00347077
dash	16	24	45000	15	inner	10	0.0245511	0.0238605	0.0261754
dash	16	24	45000	15	wait	10	6.2101e-05	4.9916e-05	0.000122783
dash	16	24	45000	15	bound	10	0.00105235	0.00087262	0.0011355
dash	16	24	45000	15	calc iter	10	0.0269744	0.0253927	0.0286013
dash	16	24	45000	15	calc total	1	0.279048	0.279048	0.279048
dash	16	24	45000	15	total	1	6.98449	6.98449	6.98449
dash	16	24	45000	87	initialize	1	6.01492	6.01492	6.01492
dash	16	24	45000	87	async	10	0.000509119	0.000139515	0.00127421
dash	16	24	45000	87	inner	10	0.0261111	0.0249002	0.0270384
dash	16	24	45000	87	wait	10	4.2829e-05	2.0443e-05	0.000101933
dash	16	24	45000	87	bound	10	0.000662708	0.000398137	0.000957304
dash	16	24	45000	87	calc iter	10	0.0273277	0.0265768	0.0282393
dash	16	24	45000	87	calc total	1	0.279052	0.279052	0.279052
dash	16	24	45000	87	total	1	6.51138	6.51138	6.51138
dash	16	24	45000	111	initialize	1	6.03687	6.03687	6.03687
dash	16	24	45000	111	async	10	0.000211886	5.2255e-05	0.000450969
dash	16	24	45000	111	inner	10	0.0262697	0.0258812	0.0266374
dash	16	24	45000	111	wait	10	4.24542e-05	3.0614e-05	8.8342e-05
dash	16	24	45000	111	bound	10	0.000592723	0.000423292	0.000810873
dash	16	24	45000	111	calc iter	10	0.027118	0.0269442	0.0275677
dash	16	24	45000	111	calc total	1	0.279052	0.279052	0.279052
dash	16	24	45000	111	total	1	6.53575	6.53575	6.53575
dash	16	24	45000	16	initialize	1	6.48702	6.48702	6.48702
dash	16	24	45000	16	async	10	0.0012361	0.000360277	0.00210226
dash	16	24	45000	16	inner	10	0.0254967	0.0249133	0.0265143
dash	16	24	45000	16	wait	10	4.30666e-05	1.9028e-05	0.000170125
dash	16	24	45000	16	bound	10	0.000687733	0.000492558	0.000814985
dash	16	24	45000	16	calc iter	10	0.0274653	0.0268903	0.0281915
dash	16	24	45000	16	calc total	1	0.279046	0.279046	0.279046
dash	16	24	45000	16	total	1	6.98596	6.98596	6.98596
dash	16	24	45000	88	initialize	1	6.01494	6.01494	6.01494
dash	16	24	45000	88	async	10	0.00115943	0.000452801	0.00192695
dash	16	24	45000	88	inner	10	0.0255178	0.0241333	0.0265444
dash	16	24	45000	88	wait	10	4.91557e-05	2.0223e-05	0.000160002
dash	16	24	45000	88	bound	10	0.000621418	0.000383067	0.000781146
dash	16	24	45000	88	calc iter	10	0.0273495	0.0263989	0.0278268
dash	16	24	45000	88	calc total	1	0.279051	0.279051	0.279051
dash	16	24	45000	88	total	1	6.51138	6.51138	6.51138
dash	16	24	45000	112	initialize	1	6.0369	6.0369	6.0369
dash	16	24	45000	112	async	10	0.000543463	0.000209113	0.000982211
dash	16	24	45000	112	inner	10	0.0260112	0.0257615	0.0263623
dash	16	24	45000	112	wait	10	4.0381e-05	2.0413e-05	0.000136973
dash	16	24	45000	112	bound	10	0.000498434	0.000406009	0.00075979
dash	16	24	45000	112	calc iter	10	0.0270948	0.0267677	0.0273429
dash	16	24	45000	112	calc total	1	0.279052	0.279052	0.279052
dash	16	24	45000	112	total	1	6.53579	6.53579	6.53579
dash	16	24	45000	17	initialize	1	6.4857	6.4857	6.4857
dash	16	24	45000	17	async	10	0.00138479	0.000403542	0.00174207
dash	16	24	45000	17	inner	10	0.025508	0.0247342	0.026583
dash	16	24	45000	17	wait	10	4.76375e-05	2.0335e-05	0.000163618
dash	16	24	45000	17	bound	10	0.000575012	0.000406234	0.000697782
dash	16	24	45000	17	calc iter	10	0.0275169	0.0268528	0.0281045
dash	16	24	45000	17	calc total	1	0.279046	0.279046	0.279046
dash	16	24	45000	17	total	1	6.98464	6.98464	6.98464
dash	16	24	45000	89	initialize	1	6.01494	6.01494	6.01494
dash	16	24	45000	89	async	10	0.00118139	0.000212196	0.00189818
dash	16	24	45000	89	inner	10	0.0254894	0.0238946	0.0266114
dash	16	24	45000	89	wait	10	5.07507e-05	1.7948e-05	0.00014774
dash	16	24	45000	89	bound	10	0.000662523	0.000383778	0.000896177
dash	16	24	45000	89	calc iter	10	0.0273856	0.0261958	0.0280592
dash	16	24	45000	89	calc total	1	0.279052	0.279052	0.279052
dash	16	24	45000	89	total	1	6.51139	6.51139	6.51139
dash	16	24	45000	113	initialize	1	6.03694	6.03694	6.03694
dash	16	24	45000	113	async	10	0.000623514	0.000327252	0.000992719
dash	16	24	45000	113	inner	10	0.0258475	0.0254706	0.0260959
dash	16	24	45000	113	wait	10	6.56878e-05	2.3492e-05	0.00029539
dash	16	24	45000	113	bound	10	0.000535049	0.000389	0.000818741
dash	16	24	45000	113	calc iter	10	0.0270731	0.0266821	0.0275526
dash	16	24	45000	113	calc total	1	0.279052	0.279052	0.279052
dash	16	24	45000	113	total	1	6.53582	6.53582	6.53582
dash	16	24	45000	18	initialize	1	6.48561	6.48561	6.48561
dash	16	24	45000	18	async	10	0.00149732	0.000410367	0.00210946
dash	16	24	45000	18	inner	10	0.0254496	0.0247035	0.0267988
dash	16	24	45000	18	wait	10	4.45007e-05	1.8258e-05	0.000134581
dash	16	24	45000	18	bound	10	0.000554255	0.000375612	0.000664954
dash	16	24	45000	18	calc iter	10	0.0275472	0.0268879	0.0283305
dash	16	24	45000	18	calc total	1	0.279046	0.279046	0.279046
dash	16	24	45000	18	total	1	6.98454	6.98454	6.98454
dash	16	24	45000	90	initialize	1	6.01495	6.01495	6.01495
dash	16	24	45000	90	async	10	0.000883803	0.00021967	0.00169636
dash	16	24	45000	90	inner	10	0.0258254	0.0243711	0.0267521
dash	16	24	45000	90	wait	10	4.35739e-05	2.005e-05	0.000103283
dash	16	24	45000	90	bound	10	0.000599145	0.000391277	0.000810414
dash	16	24	45000	90	calc iter	10	0.0273535	0.02648	0.0282527
dash	16	24	45000	90	calc total	1	0.279052	0.279052	0.279052
dash	16	24	45000	90	total	1	6.51139	6.51139	6.51139
dash	16	24	45000	114	initialize	1	6.03689	6.03689	6.03689
dash	16	24	45000	114	async	10	0.000301923	8.4522e-05	0.000654078
dash	16	24	45000	114	inner	10	0.0262092	0.0259656	0.0265455
dash	16	24	45000	114	wait	10	4.57151e-05	2.4146e-05	9.8258e-05
dash	16	24	45000	114	bound	10	0.000537026	0.000401658	0.000701987
dash	16	24	45000	114	calc iter	10	0.0270949	0.026859	0.0274843
dash	16	24	45000	114	calc total	1	0.279051	0.279051	0.279051
dash	16	24	45000	114	total	1	6.53577	6.53577	6.53577
dash	16	24	45000	19	initialize	1	6.48556	6.48556	6.48556
dash	16	24	45000	19	async	10	0.000189554	0.000124374	0.0004326
dash	16	24	45000	19	inner	10	0.026696	0.0260163	0.0275756
dash	16	24	45000	19	wait	10	4.17755e-05	1.9073e-05	8.7019e-05
dash	16	24	45000	19	bound	10	0.000650608	0.000370854	0.000771814
dash	16	24	45000	19	calc iter	10	0.0275794	0.0265317	0.0287195
dash	16	24	45000	19	calc total	1	0.279047	0.279047	0.279047
dash	16	24	45000	19	total	1	6.9845	6.9845	6.9845
dash	16	24	45000	91	initialize	1	6.01491	6.01491	6.01491
dash	16	24	45000	91	async	10	0.000698178	0.000109583	0.00175529
dash	16	24	45000	91	inner	10	0.0259447	0.0249374	0.0268253
dash	16	24	45000	91	wait	10	4.45905e-05	2.6874e-05	9.8321e-05
dash	16	24	45000	91	bound	10	0.000604781	0.000444712	0.000776086
dash	16	24	45000	91	calc iter	10	0.0272935	0.026555	0.0283598
dash	16	24	45000	91	calc total	1	0.279052	0.279052	0.279052
dash	16	24	45000	91	total	1	6.51138	6.51138	6.51138
dash	16	24	45000	20	initialize	1	6.4858	6.4858	6.4858
dash	16	24	45000	20	async	10	0.00121766	0.000448938	0.0015755
dash	16	24	45000	20	inner	10	0.0256371	0.0250164	0.0268293
dash	16	24	45000	20	wait	10	4.49391e-05	2.385e-05	0.000118207
dash	16	24	45000	20	bound	10	0.000581393	0.000451495	0.000701865
dash	16	24	45000	20	calc iter	10	0.0274825	0.026547	0.0279758
dash	16	24	45000	20	calc total	1	0.279053	0.279053	0.279053
dash	16	24	45000	20	total	1	6.98473	6.98473	6.98473
dash	16	24	45000	92	initialize	1	6.01493	6.01493	6.01493
dash	16	24	45000	92	async	10	0.000618946	9.4579e-05	0.00189552
dash	16	24	45000	92	inner	10	0.0258046	0.0249641	0.0267323
dash	16	24	45000	92	wait	10	5.26416e-05	3.4097e-05	0.000107638
dash	16	24	45000	92	bound	10	0.000684183	0.000472474	0.000815312
dash	16	24	45000	92	calc iter	10	0.0271618	0.0263903	0.0283251
dash	16	24	45000	92	calc total	1	0.279053	0.279053	0.279053
dash	16	24	45000	92	total	1	6.51138	6.51138	6.51138
dash	16	24	45000	21	initialize	1	6.48674	6.48674	6.48674
dash	16	24	45000	21	async	10	0.001137	0.000177834	0.00174368
dash	16	24	45000	21	inner	10	0.0254891	0.0248605	0.0269133
dash	16	24	45000	21	wait	10	5.36134e-05	3.4491e-05	0.000127828
dash	16	24	45000	21	bound	10	0.000715329	0.000454025	0.000863646
dash	16	24	45000	21	calc iter	10	0.0273964	0.0270449	0.0279339
dash	16	24	45000	21	calc total	1	0.279055	0.279055	0.279055
dash	16	24	45000	21	total	1	6.98565	6.98565	6.98565
dash	16	24	45000	93	initialize	1	6.01491	6.01491	6.01491
dash	16	24	45000	93	async	10	0.00064862	0.000109549	0.00174372
dash	16	24	45000	93	inner	10	0.0256135	0.0248325	0.0266849
dash	16	24	45000	93	wait	10	5.95826e-05	4.281e-05	0.000148606
dash	16	24	45000	93	bound	10	0.000778225	0.000451255	0.000913706
dash	16	24	45000	93	calc iter	10	0.0271021	0.0261841	0.0278164
dash	16	24	45000	93	calc total	1	0.279055	0.279055	0.279055
dash	16	24	45000	93	total	1	6.51138	6.51138	6.51138
dash	16	24	45000	22	initialize	1	6.48556	6.48556	6.48556
dash	16	24	45000	22	async	10	0.00115399	0.000267229	0.00217766
dash	16	24	45000	22	inner	10	0.0254559	0.0248877	0.0268745
dash	16	24	45000	22	wait	10	4.95684e-05	2.985e-05	0.000107364
dash	16	24	45000	22	bound	10	0.000760731	0.000456047	0.000949376
dash	16	24	45000	22	calc iter	10	0.0274221	0.0267847	0.0280755
dash	16	24	45000	22	calc total	1	0.279055	0.279055	0.279055
dash	16	24	45000	22	total	1	6.9845	6.9845	6.9845
dash	16	24	45000	94	initialize	1	6.01491	6.01491	6.01491
dash	16	24	45000	94	async	10	0.000428852	9.4509e-05	0.0009728
dash	16	24	45000	94	inner	10	0.0257521	0.0247563	0.026746
dash	16	24	45000	94	wait	10	5.77428e-05	4.2566e-05	0.00010466
dash	16	24	45000	94	bound	10	0.00078742	0.000455974	0.000981244
dash	16	24	45000	94	calc iter	10	0.0270276	0.0264849	0.027745
dash	16	24	45000	94	calc total	1	0.279055	0.279055	0.279055
dash	16	24	45000	94	total	1	6.51139	6.51139	6.51139
dash	16	24	45000	23	initialize	1	6.48555	6.48555	6.48555
dash	16	24	45000	23	async	10	0.00136296	0.000112369	0.00236004
dash	16	24	45000	23	inner	10	0.0255349	0.0245163	0.0269718
dash	16	24	45000	23	wait	10	4.47983e-05	1.8655e-05	9.7192e-05
dash	16	24	45000	23	bound	10	0.000602072	0.000383578	0.000820699
dash	16	24	45000	23	calc iter	10	0.0275465	0.0266721	0.0282768
dash	16	24	45000	23	calc total	1	0.279054	0.279054	0.279054
dash	16	24	45000	23	total	1	6.98449	6.98449	6.98449
dash	16	24	45000	95	initialize	1	6.01492	6.01492	6.01492
dash	16	24	45000	95	async	10	0.000682973	0.000208737	0.00147288
dash	16	24	45000	95	inner	10	0.025234	0.0241704	0.0263936
dash	16	24	45000	95	wait	10	7.56864e-05	5.4482e-05	0.000181146
dash	16	24	45000	95	bound	10	0.000947949	0.000618729	0.00111462
dash	16	24	45000	95	calc iter	10	0.0269424	0.026557	0.0275779
dash	16	24	45000	95	calc total	1	0.279056	0.279056	0.279056
dash	16	24	45000	95	total	1	6.51139	6.51139	6.51139
dash	16	24	45000	61	initialize	1	6.08566	6.08566	6.08566
dash	16	24	45000	61	async	10	0.00043089	0.000107981	0.00100362
dash	16	24	45000	61	inner	10	0.0262215	0.0258138	0.0267078
dash	16	24	45000	61	wait	10	4.5324e-05	2.4772e-05	9.5239e-05
dash	16	24	45000	61	bound	10	0.00057705	0.000437127	0.000789611
dash	16	24	45000	61	calc iter	10	0.0272759	0.0268729	0.0277401
dash	16	24	45000	61	calc total	1	0.279048	0.279048	0.279048
dash	16	24	45000	61	total	1	6.5826	6.5826	6.5826
dash	16	24	45000	62	initialize	1	6.0967	6.0967	6.0967
dash	16	24	45000	62	async	10	0.000474765	0.000169285	0.00113985
dash	16	24	45000	62	inner	10	0.025986	0.0255694	0.0266468
dash	16	24	45000	62	wait	10	5.44993e-05	4.1479e-05	0.000109063
dash	16	24	45000	62	bound	10	0.000722884	0.00044795	0.000970041
dash	16	24	45000	62	calc iter	10	0.0272396	0.0267577	0.0276503
dash	16	24	45000	62	calc total	1	0.279047	0.279047	0.279047
dash	16	24	45000	62	total	1	6.59364	6.59364	6.59364
dash	16	24	45000	63	initialize	1	6.08566	6.08566	6.08566
dash	16	24	45000	63	async	10	0.000515865	0.000213587	0.00127458
dash	16	24	45000	63	inner	10	0.0256098	0.0251568	0.0264463
dash	16	24	45000	63	wait	10	6.73798e-05	3.6644e-05	0.000157175
dash	16	24	45000	63	bound	10	0.000936759	0.000538996	0.00109972
dash	16	24	45000	63	calc iter	10	0.0271315	0.026736	0.0275217
dash	16	24	45000	63	calc total	1	0.279049	0.279049	0.279049
dash	16	24	45000	63	total	1	6.5826	6.5826	6.5826
dash	16	24	45000	64	initialize	1	6.0859	6.0859	6.0859
dash	16	24	45000	64	async	10	0.000500705	0.00022706	0.000768294
dash	16	24	45000	64	inner	10	0.0257375	0.0251475	0.0263711
dash	16	24	45000	64	wait	10	5.73396e-05	3.1144e-05	0.000173164
dash	16	24	45000	64	bound	10	0.000844637	0.000564979	0.000974926
dash	16	24	45000	64	calc iter	10	0.0271423	0.0266395	0.0274953
dash	16	24	45000	64	calc total	1	0.27905	0.27905	0.27905
dash	16	24	45000	64	total	1	6.58284	6.58284	6.58284
dash	16	24	45000	65	initialize	1	6.08567	6.08567	6.08567
dash	16	24	45000	65	async	10	0.000492959	0.000303548	0.000815628
dash	16	24	45000	65	inner	10	0.0260008	0.0254142	0.0266489
dash	16	24	45000	65	wait	10	5.26898e-05	3.3947e-05	0.000134981
dash	16	24	45000	65	bound	10	0.000642646	0.000434592	0.000895108
dash	16	24	45000	65	calc iter	10	0.0271903	0.0267534	0.0277124
dash	16	24	45000	65	calc total	1	0.279051	0.279051	0.279051
dash	16	24	45000	65	total	1	6.58259	6.58259	6.58259
dash	16	24	45000	66	initialize	1	6.09199	6.09199	6.09199
dash	16	24	45000	66	async	10	0.00068609	0.000207503	0.000986239
dash	16	24	45000	66	inner	10	0.0259379	0.0254922	0.0265714
dash	16	24	45000	66	wait	10	5.11771e-05	2.9696e-05	0.000122797
dash	16	24	45000	66	bound	10	0.000571959	0.000452743	0.000745688
dash	16	24	45000	66	calc iter	10	0.0272485	0.0268398	0.0276309
dash	16	24	45000	66	calc total	1	0.27905	0.27905	0.27905
dash	16	24	45000	66	total	1	6.58892	6.58892	6.58892
dash	16	24	45000	67	initialize	1	6.09671	6.09671	6.09671
dash	16	24	45000	67	async	10	0.000690169	0.000474628	0.00134498
dash	16	24	45000	67	inner	10	0.0260384	0.0256566	0.0265546
dash	16	24	45000	67	wait	10	4.15007e-05	2.269e-05	0.000121903
dash	16	24	45000	67	bound	10	0.000518953	0.000410782	0.000643189
dash	16	24	45000	67	calc iter	10	0.0272904	0.0267104	0.0278291
dash	16	24	45000	67	calc total	1	0.27905	0.27905	0.27905
dash	16	24	45000	67	total	1	6.59364	6.59364	6.59364
dash	16	24	45000	68	initialize	1	6.08566	6.08566	6.08566
dash	16	24	45000	68	async	10	0.00061281	0.000355936	0.0012662
dash	16	24	45000	68	inner	10	0.0260011	0.0255964	0.0265228
dash	16	24	45000	68	wait	10	5.34939e-05	2.9002e-05	0.000145768
dash	16	24	45000	68	bound	10	0.000578572	0.00046574	0.00068786
dash	16	24	45000	68	calc iter	10	0.0272471	0.0268967	0.0278969
dash	16	24	45000	68	calc total	1	0.27905	0.27905	0.27905
dash	16	24	45000	68	total	1	6.58259	6.58259	6.58259
dash	16	24	45000	69	initialize	1	6.0859	6.0859	6.0859
dash	16	24	45000	69	async	10	0.00047315	8.851e-05	0.00150358
dash	16	24	45000	69	inner	10	0.0261968	0.0256543	0.0267389
dash	16	24	45000	69	wait	10	4.56701e-05	2.3155e-05	0.000106938
dash	16	24	45000	69	bound	10	0.000557554	0.000441613	0.000707885
dash	16	24	45000	69	calc iter	10	0.0272743	0.0267975	0.0282308
dash	16	24	45000	69	calc total	1	0.27905	0.27905	0.27905
dash	16	24	45000	69	total	1	6.58283	6.58283	6.58283
dash	16	24	45000	70	initialize	1	6.08559	6.08559	6.08559
dash	16	24	45000	70	async	10	0.000826823	0.000261354	0.00180014
dash	16	24	45000	70	inner	10	0.0258605	0.02501	0.0265896
dash	16	24	45000	70	wait	10	4.5306e-05	2.0406e-05	0.00011314
dash	16	24	45000	70	bound	10	0.000615427	0.000381443	0.00107409
dash	16	24	45000	70	calc iter	10	0.0273494	0.0267999	0.0288239
dash	16	24	45000	70	calc total	1	0.27905	0.27905	0.27905
dash	16	24	45000	70	total	1	6.58251	6.58251	6.58251
dash	16	24	45000	71	initialize	1	6.09673	6.09673	6.09673
dash	16	24	45000	71	async	10	0.000752682	0.000199653	0.00131582
dash	16	24	45000	71	inner	10	0.0259083	0.0247955	0.0267588
dash	16	24	45000	71	wait	10	4.02245e-05	1.9831e-05	9.2766e-05
dash	16	24	45000	71	bound	10	0.000722574	0.000370339	0.00109455
dash	16	24	45000	71	calc iter	10	0.0274255	0.0263416	0.028779
dash	16	24	45000	71	calc total	1	0.279051	0.279051	0.279051
dash	16	24	45000	71	total	1	6.59364	6.59364	6.59364
dash	16	24	45000	120	initialize	1	6.02044	6.02044	6.02044
dash	16	24	45000	120	async	10	0.00101458	0.000362519	0.00199994
dash	16	24	45000	120	inner	10	0.0256547	0.0247731	0.0262598
dash	16	24	45000	120	wait	10	4.22845e-05	1.9643e-05	0.000144898
dash	16	24	45000	120	bound	10	0.000483918	0.000376418	0.000605207
dash	16	24	45000	120	calc iter	10	0.0271969	0.0270518	0.0273917
dash	16	24	45000	120	calc total	1	0.279053	0.279053	0.279053
dash	16	24	45000	120	total	1	6.51056	6.51056	6.51056
dash	16	24	45000	115	initialize	1	6.03372	6.03372	6.03372
dash	16	24	45000	115	async	10	0.000487743	0.00032024	0.00108468
dash	16	24	45000	115	inner	10	0.0258046	0.0253683	0.0261612
dash	16	24	45000	115	wait	10	7.55294e-05	3.9082e-05	0.000193245
dash	16	24	45000	115	bound	10	0.000711323	0.000518968	0.00100889
dash	16	24	45000	115	calc iter	10	0.0270806	0.0267431	0.0275755
dash	16	24	45000	115	calc total	1	0.279052	0.279052	0.279052
dash	16	24	45000	115	total	1	6.5326	6.5326	6.5326
dash	16	24	45000	192	initialize	1	5.89153	5.89153	5.89153
dash	16	24	45000	192	async	10	0.000964478	0.000359129	0.00227116
dash	16	24	45000	192	inner	10	0.0251532	0.0242472	0.0261899
dash	16	24	45000	192	wait	10	7.04947e-05	4.0789e-05	0.000172848
dash	16	24	45000	192	bound	10	0.000847038	0.000520122	0.00110644
dash	16	24	45000	192	calc iter	10	0.0270372	0.0262192	0.0282526
dash	16	24	45000	192	calc total	1	0.279051	0.279051	0.279051
dash	16	24	45000	192	total	1	6.38141	6.38141	6.38141
dash	16	24	45000	168	initialize	1	5.89579	5.89579	5.89579
dash	16	24	45000	168	async	10	0.00174901	0.000462167	0.00232881
dash	16	24	45000	168	inner	10	0.0250953	0.0241796	0.0263538
dash	16	24	45000	168	wait	10	3.32644e-05	2.0138e-05	9.6587e-05
dash	16	24	45000	168	bound	10	0.000451793	0.000367574	0.000548581
dash	16	24	45000	168	calc iter	10	0.0273308	0.0268316	0.0278143
dash	16	24	45000	168	calc total	1	0.279049	0.279049	0.279049
dash	16	24	45000	168	total	1	6.38584	6.38584	6.38584
dash	16	24	45000	144	initialize	1	6.00961	6.00961	6.00961
dash	16	24	45000	144	async	10	0.000757786	0.000319267	0.00138114
dash	16	24	45000	144	inner	10	0.0253841	0.0244975	0.0264756
dash	16	24	45000	144	wait	10	4.74767e-05	2.5536e-05	8.9849e-05
dash	16	24	45000	144	bound	10	0.0007353	0.000468127	0.000934899
dash	16	24	45000	144	calc iter	10	0.0269263	0.0265756	0.0273551
dash	16	24	45000	144	calc total	1	0.27905	0.27905	0.27905
dash	16	24	45000	144	total	1	6.4995	6.4995	6.4995
dash	16	24	45000	121	initialize	1	5.99474	5.99474	5.99474
dash	16	24	45000	121	async	10	0.00100113	0.000379686	0.00195401
dash	16	24	45000	121	inner	10	0.0257271	0.0246065	0.026263
dash	16	24	45000	121	wait	10	4.04125e-05	1.7871e-05	0.000132889
dash	16	24	45000	121	bound	10	0.000468862	0.000360128	0.000584079
dash	16	24	45000	121	calc iter	10	0.0272386	0.0266943	0.0277044
dash	16	24	45000	121	calc total	1	0.279054	0.279054	0.279054
dash	16	24	45000	121	total	1	6.48486	6.48486	6.48486
dash	16	24	45000	116	initialize	1	6.03695	6.03695	6.03695
dash	16	24	45000	116	async	10	0.00044093	0.000238838	0.000949121
dash	16	24	45000	116	inner	10	0.0260332	0.0256226	0.0264229
dash	16	24	45000	116	wait	10	5.05825e-05	2.5276e-05	0.000127416
dash	16	24	45000	116	bound	10	0.00056832	0.000432466	0.000896124
dash	16	24	45000	116	calc iter	10	0.0270943	0.0267892	0.0274309
dash	16	24	45000	116	calc total	1	0.279052	0.279052	0.279052
dash	16	24	45000	116	total	1	6.53582	6.53582	6.53582
dash	16	24	45000	193	initialize	1	5.86102	5.86102	5.86102
dash	16	24	45000	193	async	10	0.000974932	0.00032153	0.00201598
dash	16	24	45000	193	inner	10	0.0252311	0.0243815	0.0263378
dash	16	24	45000	193	wait	10	6.76264e-05	2.7847e-05	0.00018354
dash	16	24	45000	193	bound	10	0.000774612	0.000461058	0.00102676
dash	16	24	45000	193	calc iter	10	0.0270501	0.0262248	0.0278248
dash	16	24	45000	193	calc total	1	0.279051	0.279051	0.279051
dash	16	24	45000	193	total	1	6.35088	6.35088	6.35088
dash	16	24	45000	169	initialize	1	5.91588	5.91588	5.91588
dash	16	24	45000	169	async	10	0.00117056	0.000447335	0.00176344
dash	16	24	45000	169	inner	10	0.0255032	0.0248454	0.0262954
dash	16	24	45000	169	wait	10	4.63876e-05	1.8913e-05	0.000130328
dash	16	24	45000	169	bound	10	0.000535947	0.00038252	0.000823084
dash	16	24	45000	169	calc iter	10	0.0272576	0.0270115	0.027595
dash	16	24	45000	169	calc total	1	0.27905	0.27905	0.27905
dash	16	24	45000	169	total	1	6.40585	6.40585	6.40585
dash	16	24	45000	145	initialize	1	6.00923	6.00923	6.00923
dash	16	24	45000	145	async	10	0.000895569	0.000370581	0.00224701
dash	16	24	45000	145	inner	10	0.0250095	0.0236613	0.0263304
dash	16	24	45000	145	wait	10	6.56272e-05	4.2025e-05	0.000121863
dash	16	24	45000	145	bound	10	0.000841576	0.00047021	0.00109607
dash	16	24	45000	145	calc iter	10	0.0268144	0.0260608	0.0273694
dash	16	24	45000	145	calc total	1	0.279051	0.279051	0.279051
dash	16	24	45000	145	total	1	6.4991	6.4991	6.4991
dash	16	24	45000	122	initialize	1	6.0088	6.0088	6.0088
dash	16	24	45000	122	async	10	0.000906773	0.00046889	0.00159808
dash	16	24	45000	122	inner	10	0.0256287	0.0246984	0.0260717
dash	16	24	45000	122	wait	10	4.91604e-05	2.1614e-05	0.000135587
dash	16	24	45000	122	bound	10	0.000562296	0.000400449	0.000695448
dash	16	24	45000	122	calc iter	10	0.0271481	0.0266809	0.0275903
dash	16	24	45000	122	calc total	1	0.279054	0.279054	0.279054
dash	16	24	45000	122	total	1	6.49892	6.49892	6.49892
dash	16	24	45000	117	initialize	1	6.03692	6.03692	6.03692
dash	16	24	45000	117	async	10	0.00051969	0.000258034	0.000978893
dash	16	24	45000	117	inner	10	0.0260273	0.0258127	0.0263906
dash	16	24	45000	117	wait	10	4.85192e-05	2.8028e-05	0.000108792
dash	16	24	45000	117	bound	10	0.000522857	0.000422635	0.000691496
dash	16	24	45000	117	calc iter	10	0.0271196	0.0268284	0.0274445
dash	16	24	45000	117	calc total	1	0.279053	0.279053	0.279053
dash	16	24	45000	117	total	1	6.53581	6.53581	6.53581
dash	16	24	45000	194	initialize	1	5.89158	5.89158	5.89158
dash	16	24	45000	194	async	10	0.000977562	0.000475567	0.00148951
dash	16	24	45000	194	inner	10	0.0255383	0.0249457	0.0263754
dash	16	24	45000	194	wait	10	4.56513e-05	2.1575e-05	0.000104444
dash	16	24	45000	194	bound	10	0.000616166	0.00040792	0.000831369
dash	16	24	45000	194	calc iter	10	0.0271791	0.0267058	0.0276541
dash	16	24	45000	194	calc total	1	0.279052	0.279052	0.279052
dash	16	24	45000	194	total	1	6.38147	6.38147	6.38147
dash	16	24	45000	146	initialize	1	6.00933	6.00933	6.00933
dash	16	24	45000	146	async	10	0.00102238	0.000405595	0.0024437
dash	16	24	45000	146	inner	10	0.0250484	0.0239854	0.0262294
dash	16	24	45000	146	wait	10	6.02537e-05	4.0212e-05	0.000137094
dash	16	24	45000	146	bound	10	0.000810584	0.000507095	0.0010826
dash	16	24	45000	146	calc iter	10	0.0269435	0.0263401	0.0276718
dash	16	24	45000	146	calc total	1	0.27905	0.27905	0.27905
dash	16	24	45000	146	total	1	6.49919	6.49919	6.49919
dash	16	24	45000	123	initialize	1	6.00681	6.00681	6.00681
dash	16	24	45000	123	async	10	0.000776351	0.000404049	0.00187698
dash	16	24	45000	123	inner	10	0.0257849	0.0250488	0.026319
dash	16	24	45000	123	wait	10	4.38532e-05	2.0376e-05	0.000117253
dash	16	24	45000	123	bound	10	0.000542062	0.000402123	0.000749823
dash	16	24	45000	123	calc iter	10	0.0271485	0.0265981	0.0280737
dash	16	24	45000	123	calc total	1	0.279054	0.279054	0.279054
dash	16	24	45000	123	total	1	6.49693	6.49693	6.49693
dash	16	24	45000	118	initialize	1	6.03689	6.03689	6.03689
dash	16	24	45000	118	async	10	0.000555505	0.000191557	0.00122325
dash	16	24	45000	118	inner	10	0.0259682	0.0257591	0.0263861
dash	16	24	45000	118	wait	10	5.36913e-05	2.52e-05	0.00016527
dash	16	24	45000	118	bound	10	0.000546703	0.000410274	0.000919807
dash	16	24	45000	118	calc iter	10	0.0271253	0.026759	0.0274384
dash	16	24	45000	118	calc total	1	0.279052	0.279052	0.279052
dash	16	24	45000	118	total	1	6.53575	6.53575	6.53575
dash	16	24	45000	195	initialize	1	5.84543	5.84543	5.84543
dash	16	24	45000	195	async	10	0.00100805	0.000110149	0.0015958
dash	16	24	45000	195	inner	10	0.0255836	0.0248961	0.026654
dash	16	24	45000	195	wait	10	4.47259e-05	2.9387e-05	9.908e-05
dash	16	24	45000	195	bound	10	0.000589537	0.000424915	0.000695201
dash	16	24	45000	195	calc iter	10	0.0272271	0.0266249	0.0279613
dash	16	24	45000	195	calc total	1	0.279052	0.279052	0.279052
dash	16	24	45000	195	total	1	6.33529	6.33529	6.33529
dash	16	24	45000	147	initialize	1	6.00924	6.00924	6.00924
dash	16	24	45000	147	async	10	0.000865894	0.000326904	0.00181937
dash	16	24	45000	147	inner	10	0.0254825	0.0248694	0.0264722
dash	16	24	45000	147	wait	10	5.07288e-05	3.0479e-05	0.000105267
dash	16	24	45000	147	bound	10	0.000691582	0.000456134	0.000900924
dash	16	24	45000	147	calc iter	10	0.0270921	0.0266896	0.0275486
dash	16	24	45000	147	calc total	1	0.279051	0.279051	0.279051
dash	16	24	45000	147	total	1	6.49911	6.49911	6.49911
dash	16	24	45000	124	initialize	1	6.005	6.005	6.005
dash	16	24	45000	124	async	10	0.000692416	0.000162794	0.00112155
dash	16	24	45000	124	inner	10	0.0258177	0.0250527	0.0264177
dash	16	24	45000	124	wait	10	4.31988e-05	2.3147e-05	0.000106593
dash	16	24	45000	124	bound	10	0.000541055	0.000410914	0.000663085
dash	16	24	45000	124	calc iter	10	0.0270958	0.0263796	0.0277888
dash	16	24	45000	124	calc total	1	0.279054	0.279054	0.279054
dash	16	24	45000	124	total	1	6.49513	6.49513	6.49513
dash	16	24	45000	119	initialize	1	6.03694	6.03694	6.03694
dash	16	24	45000	119	async	10	0.000682722	0.000197208	0.00138171
dash	16	24	45000	119	inner	10	0.0259271	0.0255744	0.0263668
dash	16	24	45000	119	wait	10	4.78702e-05	2.0587e-05	0.000133793
dash	16	24	45000	119	bound	10	0.000477561	0.000408005	0.00059156
dash	16	24	45000	119	calc iter	10	0.0271366	0.0264852	0.0276889
dash	16	24	45000	119	calc total	1	0.279053	0.279053	0.279053
dash	16	24	45000	119	total	1	6.53582	6.53582	6.53582
dash	16	24	45000	196	initialize	1	5.89161	5.89161	5.89161
dash	16	24	45000	196	async	10	0.00136833	0.000447368	0.00192059
dash	16	24	45000	196	inner	10	0.0253901	0.0247844	0.0262279
dash	16	24	45000	196	wait	10	3.96157e-05	1.9937e-05	0.000122914
dash	16	24	45000	196	bound	10	0.000494288	0.00039808	0.00063289
dash	16	24	45000	196	calc iter	10	0.0272939	0.0267819	0.0278552
dash	16	24	45000	196	calc total	1	0.27905	0.27905	0.27905
dash	16	24	45000	196	total	1	6.38147	6.38147	6.38147
dash	16	24	45000	148	initialize	1	6.00945	6.00945	6.00945
dash	16	24	45000	148	async	10	0.0012031	0.000412121	0.0020069
dash	16	24	45000	148	inner	10	0.0252284	0.0246004	0.0260058
dash	16	24	45000	148	wait	10	6.82791e-05	2.4687e-05	0.000269989
dash	16	24	45000	148	bound	10	0.00063516	0.000478224	0.000770992
dash	16	24	45000	148	calc iter	10	0.0271367	0.026524	0.0275259
dash	16	24	45000	148	calc total	1	0.27905	0.27905	0.27905
dash	16	24	45000	148	total	1	6.49932	6.49932	6.49932
dash	16	24	45000	125	initialize	1	6.02055	6.02055	6.02055
dash	16	24	45000	125	async	10	0.000611631	0.000314351	0.0011501
dash	16	24	45000	125	inner	10	0.0260331	0.0253084	0.0265244
dash	16	24	45000	125	wait	10	3.36254e-05	2.1077e-05	8.7306e-05
dash	16	24	45000	125	bound	10	0.000466816	0.000396739	0.000589267
dash	16	24	45000	125	calc iter	10	0.0271462	0.0266853	0.0275449
dash	16	24	45000	125	calc total	1	0.279055	0.279055	0.279055
dash	16	24	45000	125	total	1	6.51068	6.51068	6.51068
dash	16	24	45000	197	initialize	1	5.86003	5.86003	5.86003
dash	16	24	45000	197	async	10	0.00133217	0.000428015	0.00199724
dash	16	24	45000	197	inner	10	0.0253255	0.0247734	0.0261535
dash	16	24	45000	197	wait	10	5.15616e-05	2.3246e-05	0.00013616
dash	16	24	45000	197	bound	10	0.000563633	0.00041911	0.000815657
dash	16	24	45000	197	calc iter	10	0.0272745	0.0268176	0.0277627
dash	16	24	45000	197	calc total	1	0.27905	0.27905	0.27905
dash	16	24	45000	197	total	1	6.3499	6.3499	6.3499
dash	16	24	45000	149	initialize	1	6.02276	6.02276	6.02276
dash	16	24	45000	149	async	10	0.00135689	0.000467337	0.00217015
dash	16	24	45000	149	inner	10	0.0251371	0.024519	0.0260999
dash	16	24	45000	149	wait	10	6.14078e-05	2.2387e-05	0.000195401
dash	16	24	45000	149	bound	10	0.000602832	0.000408859	0.000753617
dash	16	24	45000	149	calc iter	10	0.0271597	0.0265314	0.0277558
dash	16	24	45000	149	calc total	1	0.27905	0.27905	0.27905
dash	16	24	45000	149	total	1	6.51261	6.51261	6.51261
dash	16	24	45000	126	initialize	1	5.98253	5.98253	5.98253
dash	16	24	45000	126	async	10	0.000940146	0.000401767	0.00174854
dash	16	24	45000	126	inner	10	0.0256285	0.0249209	0.0260373
dash	16	24	45000	126	wait	10	4.81117e-05	2.107e-05	0.000158242
dash	16	24	45000	126	bound	10	0.000510346	0.000411389	0.000670157
dash	16	24	45000	126	calc iter	10	0.0271285	0.0264367	0.0274993
dash	16	24	45000	126	calc total	1	0.279054	0.279054	0.279054
dash	16	24	45000	126	total	1	6.47266	6.47266	6.47266
dash	16	24	45000	198	initialize	1	5.8916	5.8916	5.8916
dash	16	24	45000	198	async	10	0.00154845	0.000401608	0.00212563
dash	16	24	45000	198	inner	10	0.0252388	0.02453	0.0261266
dash	16	24	45000	198	wait	10	5.1869e-05	1.9518e-05	0.000249535
dash	16	24	45000	198	bound	10	0.000494529	0.000377624	0.000562636
dash	16	24	45000	198	calc iter	10	0.0273351	0.026813	0.027588
dash	16	24	45000	198	calc total	1	0.27905	0.27905	0.27905
dash	16	24	45000	198	total	1	6.38147	6.38147	6.38147
dash	16	24	45000	150	initialize	1	6.01289	6.01289	6.01289
dash	16	24	45000	150	async	10	0.00145513	0.000452895	0.00253962
dash	16	24	45000	150	inner	10	0.0252466	0.0241638	0.0264784
dash	16	24	45000	150	wait	10	4.01276e-05	1.8191e-05	9.5728e-05
dash	16	24	45000	150	bound	10	0.000524867	0.000366515	0.000682664
dash	16	24	45000	150	calc iter	10	0.027268	0.0269601	0.0279649
dash	16	24	45000	150	calc total	1	0.27905	0.27905	0.27905
dash	16	24	45000	150	total	1	6.50275	6.50275	6.50275
dash	16	24	45000	127	initialize	1	5.98004	5.98004	5.98004
dash	16	24	45000	127	async	10	0.000732834	0.000318986	0.00112935
dash	16	24	45000	127	inner	10	0.0255197	0.0249617	0.0259939
dash	16	24	45000	127	wait	10	6.1777e-05	2.4765e-05	0.000255413
dash	16	24	45000	127	bound	10	0.000729916	0.00055576	0.000961612
dash	16	24	45000	127	calc iter	10	0.0270453	0.0267171	0.0273223
dash	16	24	45000	127	calc total	1	0.279057	0.279057	0.279057
dash	16	24	45000	127	total	1	6.47017	6.47017	6.47017
dash	16	24	45000	199	initialize	1	5.84245	5.84245	5.84245
dash	16	24	45000	199	async	10	0.00207815	0.000488062	0.00261675
dash	16	24	45000	199	inner	10	0.0247827	0.0238709	0.0260491
dash	16	24	45000	199	wait	10	3.99295e-05	1.8407e-05	0.000144139
dash	16	24	45000	199	bound	10	0.000463823	0.000364393	0.000529031
dash	16	24	45000	199	calc iter	10	0.0273664	0.0267236	0.0279087
dash	16	24	45000	199	calc total	1	0.27905	0.27905	0.27905
dash	16	24	45000	199	total	1	6.33231	6.33231	6.33231
dash	16	24	45000	151	initialize	1	6.01036	6.01036	6.01036
dash	16	24	45000	151	async	10	0.00178833	0.000458083	0.00286281
dash	16	24	45000	151	inner	10	0.0248794	0.0237416	0.02608
dash	16	24	45000	151	wait	10	4.39578e-05	1.7871e-05	0.000153104
dash	16	24	45000	151	bound	10	0.000577939	0.000362597	0.000692652
dash	16	24	45000	151	calc iter	10	0.0272916	0.0265331	0.0280124
dash	16	24	45000	151	calc total	1	0.27905	0.27905	0.27905
dash	16	24	45000	151	total	1	6.50022	6.50022	6.50022
dash	16	24	45000	128	initialize	1	5.98436	5.98436	5.98436
dash	16	24	45000	128	async	10	0.000331904	0.000122915	0.000532986
dash	16	24	45000	128	inner	10	0.0260615	0.0251914	0.0265371
dash	16	24	45000	128	wait	10	4.35038e-05	2.3587e-05	9.5802e-05
dash	16	24	45000	128	bound	10	0.000584734	0.000407107	0.000789139
dash	16	24	45000	128	calc iter	10	0.0270227	0.0264744	0.0274411
dash	16	24	45000	128	calc total	1	0.279048	0.279048	0.279048
dash	16	24	45000	128	total	1	6.47449	6.47449	6.47449
dash	16	24	45000	200	initialize	1	5.88226	5.88226	5.88226
dash	16	24	45000	200	async	10	0.00104636	0.000264583	0.00146448
dash	16	24	45000	200	inner	10	0.0258359	0.0250436	0.0266536
dash	16	24	45000	200	wait	10	3.42125e-05	2.0478e-05	8.962e-05
dash	16	24	45000	200	bound	10	0.000465353	0.000365023	0.000549816
dash	16	24	45000	200	calc iter	10	0.0273833	0.0267729	0.0277708
dash	16	24	45000	200	calc total	1	0.27905	0.27905	0.27905
dash	16	24	45000	200	total	1	6.37214	6.37214	6.37214
dash	16	24	45000	152	initialize	1	6.00977	6.00977	6.00977
dash	16	24	45000	152	async	10	0.000793185	0.00014216	0.00151583
dash	16	24	45000	152	inner	10	0.0256957	0.0249953	0.0268021
dash	16	24	45000	152	wait	10	5.12855e-05	2.3592e-05	0.000157173
dash	16	24	45000	152	bound	10	0.000657264	0.000390384	0.00117321
dash	16	24	45000	152	calc iter	10	0.027199	0.0263821	0.0284475
dash	16	24	45000	152	calc total	1	0.27905	0.27905	0.27905
dash	16	24	45000	152	total	1	6.49965	6.49965	6.49965
dash	16	24	45000	129	initialize	1	6.02063	6.02063	6.02063
dash	16	24	45000	129	async	10	0.000618004	0.000356823	0.00104915
dash	16	24	45000	129	inner	10	0.0255275	0.0246031	0.0261412
dash	16	24	45000	129	wait	10	6.31532e-05	3.929e-05	0.000135421
dash	16	24	45000	129	bound	10	0.000764169	0.000539826	0.0010023
dash	16	24	45000	129	calc iter	10	0.0269745	0.0265849	0.0272169
dash	16	24	45000	129	calc total	1	0.279048	0.279048	0.279048
dash	16	24	45000	129	total	1	6.51076	6.51076	6.51076
dash	16	24	45000	201	initialize	1	5.87035	5.87035	5.87035
dash	16	24	45000	201	async	10	0.00121815	0.000441275	0.00174116
dash	16	24	45000	201	inner	10	0.0253749	0.0248474	0.0261877
dash	16	24	45000	201	wait	10	5.2248e-05	2.8387e-05	0.000128333
dash	16	24	45000	201	bound	10	0.000612982	0.000483443	0.0009411
dash	16	24	45000	201	calc iter	10	0.0272596	0.0268695	0.027642
dash	16	24	45000	201	calc total	1	0.279051	0.279051	0.279051
dash	16	24	45000	201	total	1	6.36022	6.36022	6.36022
dash	16	24	45000	153	initialize	1	6.02272	6.02272	6.02272
dash	16	24	45000	153	async	10	0.00115748	0.000435555	0.00211119
dash	16	24	45000	153	inner	10	0.0252836	0.024678	0.026414
dash	16	24	45000	153	wait	10	4.69629e-05	2.5327e-05	0.000111147
dash	16	24	45000	153	bound	10	0.000609662	0.000425182	0.000763674
dash	16	24	45000	153	calc iter	10	0.0270993	0.0262567	0.0278648
dash	16	24	45000	153	calc total	1	0.279051	0.279051	0.279051
dash	16	24	45000	153	total	1	6.51261	6.51261	6.51261
dash	16	24	45000	130	initialize	1	6.01092	6.01092	6.01092
dash	16	24	45000	130	async	10	0.000505306	0.000191441	0.00115102
dash	16	24	45000	130	inner	10	0.0257231	0.0248916	0.0264611
dash	16	24	45000	130	wait	10	6.15178e-05	3.1816e-05	0.000131972
dash	16	24	45000	130	bound	10	0.00069994	0.000422798	0.000987609
dash	16	24	45000	130	calc iter	10	0.0269914	0.0265841	0.0274572
dash	16	24	45000	130	calc total	1	0.279048	0.279048	0.279048
dash	16	24	45000	130	total	1	6.50104	6.50104	6.50104
dash	16	24	45000	154	initialize	1	6.02273	6.02273	6.02273
dash	16	24	45000	154	async	10	0.000872497	0.000165963	0.00205228
dash	16	24	45000	154	inner	10	0.0255394	0.0247515	0.0265945
dash	16	24	45000	154	wait	10	4.50362e-05	2.6429e-05	9.404e-05
dash	16	24	45000	154	bound	10	0.000619981	0.000441566	0.000799126
dash	16	24	45000	154	calc iter	10	0.0270782	0.0264359	0.0277921
dash	16	24	45000	154	calc total	1	0.279051	0.279051	0.279051
dash	16	24	45000	154	total	1	6.51263	6.51263	6.51263
dash	16	24	45000	131	initialize	1	6.01266	6.01266	6.01266
dash	16	24	45000	131	async	10	0.000441241	8.8288e-05	0.00140348
dash	16	24	45000	131	inner	10	0.0257136	0.0249496	0.0266909
dash	16	24	45000	131	wait	10	5.73375e-05	4.0012e-05	8.5818e-05
dash	16	24	45000	131	bound	10	0.000784166	0.000448604	0.00111816
dash	16	24	45000	131	calc iter	10	0.0269979	0.026697	0.0276168
dash	16	24	45000	131	calc total	1	0.279049	0.279049	0.279049
dash	16	24	45000	131	total	1	6.50279	6.50279	6.50279
dash	16	24	45000	155	initialize	1	6.00953	6.00953	6.00953
dash	16	24	45000	155	async	10	0.00121526	0.000457205	0.00162705
dash	16	24	45000	155	inner	10	0.0253638	0.0248294	0.0262185
dash	16	24	45000	155	wait	10	4.45817e-05	2.1029e-05	0.000135415
dash	16	24	45000	155	bound	10	0.000550284	0.000403512	0.000703294
dash	16	24	45000	155	calc iter	10	0.0271753	0.0267807	0.027856
dash	16	24	45000	155	calc total	1	0.279051	0.279051	0.279051
dash	16	24	45000	155	total	1	6.49941	6.49941	6.49941
dash	16	24	45000	132	initialize	1	6.02056	6.02056	6.02056
dash	16	24	45000	132	async	10	0.000623583	0.000169293	0.00109732
dash	16	24	45000	132	inner	10	0.0255875	0.0252774	0.0265372
dash	16	24	45000	132	wait	10	6.19373e-05	4.2046e-05	0.000102882
dash	16	24	45000	132	bound	10	0.000823268	0.000422924	0.00101709
dash	16	24	45000	132	calc iter	10	0.0270975	0.0266939	0.0275436
dash	16	24	45000	132	calc total	1	0.279047	0.279047	0.279047
dash	16	24	45000	132	total	1	6.51068	6.51068	6.51068
dash	16	24	45000	156	initialize	1	6.00922	6.00922	6.00922
dash	16	24	45000	156	async	10	0.000514274	0.000382379	0.000673968
dash	16	24	45000	156	inner	10	0.0259884	0.0253161	0.0269736
dash	16	24	45000	156	wait	10	4.95767e-05	2.6542e-05	0.000109873
dash	16	24	45000	156	bound	10	0.000729033	0.000461229	0.000858663
dash	16	24	45000	156	calc iter	10	0.0272828	0.0264752	0.0279643
dash	16	24	45000	156	calc total	1	0.27905	0.27905	0.27905
dash	16	24	45000	156	total	1	6.4991	6.4991	6.4991
dash	16	24	45000	133	initialize	1	6.00267	6.00267	6.00267
dash	16	24	45000	133	async	10	0.000856403	0.000281598	0.00143841
dash	16	24	45000	133	inner	10	0.0253903	0.0247766	0.0263295
dash	16	24	45000	133	wait	10	6.39814e-05	3.4694e-05	0.000134325
dash	16	24	45000	133	bound	10	0.000807058	0.000464464	0.00108407
dash	16	24	45000	133	calc iter	10	0.0271194	0.026567	0.0276964
dash	16	24	45000	133	calc total	1	0.279047	0.279047	0.279047
dash	16	24	45000	133	total	1	6.49281	6.49281	6.49281
dash	16	24	45000	157	initialize	1	6.00927	6.00927	6.00927
dash	16	24	45000	157	async	10	0.000331893	0.000244609	0.000444754
dash	16	24	45000	157	inner	10	0.0262928	0.0255709	0.0272083
dash	16	24	45000	157	wait	10	4.50216e-05	2.2763e-05	9.0284e-05
dash	16	24	45000	157	bound	10	0.000647163	0.000414286	0.000726721
dash	16	24	45000	157	calc iter	10	0.0273181	0.0263335	0.0282111
dash	16	24	45000	157	calc total	1	0.279051	0.279051	0.279051
dash	16	24	45000	157	total	1	6.49912	6.49912	6.49912
dash	16	24	45000	134	initialize	1	5.98904	5.98904	5.98904
dash	16	24	45000	134	async	10	0.000943471	0.000188965	0.00209114
dash	16	24	45000	134	inner	10	0.0255588	0.0249805	0.026332
dash	16	24	45000	134	wait	10	5.39696e-05	2.2552e-05	0.000129405
dash	16	24	45000	134	bound	10	0.000610773	0.000420226	0.000869464
dash	16	24	45000	134	calc iter	10	0.0271684	0.0266345	0.028332
dash	16	24	45000	134	calc total	1	0.279046	0.279046	0.279046
dash	16	24	45000	134	total	1	6.47915	6.47915	6.47915
dash	16	24	45000	158	initialize	1	6.00986	6.00986	6.00986
dash	16	24	45000	158	async	10	0.000195064	0.00013961	0.000483235
dash	16	24	45000	158	inner	10	0.026448	0.0255998	0.027308
dash	16	24	45000	158	wait	10	4.37141e-05	2.3166e-05	9.0693e-05
dash	16	24	45000	158	bound	10	0.000634899	0.000405209	0.000715341
dash	16	24	45000	158	calc iter	10	0.0273228	0.0261796	0.0284794
dash	16	24	45000	158	calc total	1	0.279051	0.279051	0.279051
dash	16	24	45000	158	total	1	6.49974	6.49974	6.49974
dash	16	24	45000	159	initialize	1	6.0097	6.0097	6.0097
dash	16	24	45000	159	async	10	0.000808409	0.000391382	0.00104726
dash	16	24	45000	159	inner	10	0.0256435	0.0248725	0.0267607
dash	16	24	45000	159	wait	10	4.70321e-05	2.4473e-05	0.000113502
dash	16	24	45000	159	bound	10	0.000759483	0.000534559	0.000877981
dash	16	24	45000	159	calc iter	10	0.02726	0.026376	0.0279005
dash	16	24	45000	159	calc total	1	0.279051	0.279051	0.279051
dash	16	24	45000	159	total	1	6.49957	6.49957	6.49957
dash	16	24	45000	170	initialize	1	5.89026	5.89026	5.89026
dash	16	24	45000	170	async	10	0.00103434	0.00044912	0.00179962
dash	16	24	45000	170	inner	10	0.0255574	0.0251224	0.0263083
dash	16	24	45000	170	wait	10	5.19169e-05	2.5289e-05	0.000120207
dash	16	24	45000	170	bound	10	0.000593904	0.000412018	0.000807875
dash	16	24	45000	170	calc iter	10	0.0272391	0.026702	0.027877
dash	16	24	45000	170	calc total	1	0.279049	0.279049	0.279049
dash	16	24	45000	170	total	1	6.38024	6.38024	6.38024
dash	16	24	45000	171	initialize	1	5.90532	5.90532	5.90532
dash	16	24	45000	171	async	10	0.000708272	0.000238337	0.00113517
dash	16	24	45000	171	inner	10	0.0256962	0.0250285	0.0265003
dash	16	24	45000	171	wait	10	5.09317e-05	3.0229e-05	0.000102583
dash	16	24	45000	171	bound	10	0.000668466	0.000446082	0.000905936
dash	16	24	45000	171	calc iter	10	0.0271253	0.0266376	0.0275745
dash	16	24	45000	171	calc total	1	0.279052	0.279052	0.279052
dash	16	24	45000	171	total	1	6.3953	6.3953	6.3953
dash	16	24	45000	172	initialize	1	5.94623	5.94623	5.94623
dash	16	24	45000	172	async	10	0.000900222	0.00045451	0.00120764
dash	16	24	45000	172	inner	10	0.0257741	0.0251879	0.0265166
dash	16	24	45000	172	wait	10	3.91994e-05	1.9734e-05	9.8409e-05
dash	16	24	45000	172	bound	10	0.00049763	0.000414182	0.000647834
dash	16	24	45000	172	calc iter	10	0.0272123	0.0269255	0.0275336
dash	16	24	45000	172	calc total	1	0.279049	0.279049	0.279049
dash	16	24	45000	172	total	1	6.43619	6.43619	6.43619
dash	16	24	45000	173	initialize	1	5.93038	5.93038	5.93038
dash	16	24	45000	173	async	10	0.00115088	0.000566548	0.00142005
dash	16	24	45000	173	inner	10	0.0255778	0.0250872	0.0264784
dash	16	24	45000	173	wait	10	4.04232e-05	2.1347e-05	0.000132492
dash	16	24	45000	173	bound	10	0.000469531	0.000407469	0.000548137
dash	16	24	45000	173	calc iter	10	0.0272402	0.026916	0.0278508
dash	16	24	45000	173	calc total	1	0.27905	0.27905	0.27905
dash	16	24	45000	173	total	1	6.42037	6.42037	6.42037
dash	16	24	45000	174	initialize	1	5.94615	5.94615	5.94615
dash	16	24	45000	174	async	10	0.00126701	0.000464656	0.00158745
dash	16	24	45000	174	inner	10	0.0254791	0.0249391	0.026213
dash	16	24	45000	174	wait	10	4.57608e-05	2.0478e-05	0.00017947
dash	16	24	45000	174	bound	10	0.000451701	0.000386895	0.000497637
dash	16	24	45000	174	calc iter	10	0.027245	0.0269268	0.0278642
dash	16	24	45000	174	calc total	1	0.27905	0.27905	0.27905
dash	16	24	45000	174	total	1	6.43615	6.43615	6.43615
dash	16	24	45000	175	initialize	1	5.94618	5.94618	5.94618
dash	16	24	45000	175	async	10	0.00125957	0.000312538	0.0017744
dash	16	24	45000	175	inner	10	0.0250695	0.0245729	0.0255461
dash	16	24	45000	175	wait	10	6.99893e-05	2.7123e-05	0.000248963
dash	16	24	45000	175	bound	10	0.00075672	0.00057376	0.000930772
dash	16	24	45000	175	calc iter	10	0.0271576	0.0267373	0.0274947
dash	16	24	45000	175	calc total	1	0.279051	0.279051	0.279051
dash	16	24	45000	175	total	1	6.43618	6.43618	6.43618
dash	16	24	45000	176	initialize	1	5.94617	5.94617	5.94617
dash	16	24	45000	176	async	10	0.000839208	7.5422e-05	0.00244311
dash	16	24	45000	176	inner	10	0.0250748	0.0242137	0.0260264
dash	16	24	45000	176	wait	10	6.07671e-05	3.3369e-05	0.000148333
dash	16	24	45000	176	bound	10	0.000955377	0.000665077	0.00112413
dash	16	24	45000	176	calc iter	10	0.0269322	0.0260101	0.0278544
dash	16	24	45000	176	calc total	1	0.279052	0.279052	0.279052
dash	16	24	45000	176	total	1	6.43618	6.43618	6.43618
dash	16	24	45000	177	initialize	1	5.94618	5.94618	5.94618
dash	16	24	45000	177	async	10	0.000513665	8.9347e-05	0.00102268
dash	16	24	45000	177	inner	10	0.0256548	0.0249358	0.0266279
dash	16	24	45000	177	wait	10	5.41025e-05	3.305e-05	8.819e-05
dash	16	24	45000	177	bound	10	0.000778176	0.000405835	0.000998365
dash	16	24	45000	177	calc iter	10	0.027002	0.0265297	0.027587
dash	16	24	45000	177	calc total	1	0.279053	0.279053	0.279053
dash	16	24	45000	177	total	1	6.43619	6.43619	6.43619
dash	16	24	45000	178	initialize	1	5.92073	5.92073	5.92073
dash	16	24	45000	178	async	10	0.000898157	0.000287447	0.00165215
dash	16	24	45000	178	inner	10	0.0254057	0.024743	0.0264153
dash	16	24	45000	178	wait	10	5.62234e-05	3.7664e-05	0.000101908
dash	16	24	45000	178	bound	10	0.000755972	0.000431805	0.000952352
dash	16	24	45000	178	calc iter	10	0.0271174	0.0264618	0.0274152
dash	16	24	45000	178	calc total	1	0.279052	0.279052	0.279052
dash	16	24	45000	178	total	1	6.41077	6.41077	6.41077
dash	16	24	45000	179	initialize	1	5.91406	5.91406	5.91406
dash	16	24	45000	179	async	10	0.000946759	0.000367956	0.00146042
dash	16	24	45000	179	inner	10	0.0256546	0.0251504	0.0263154
dash	16	24	45000	179	wait	10	5.06046e-05	2.8721e-05	0.000118186
dash	16	24	45000	179	bound	10	0.000573463	0.000447737	0.000796604
dash	16	24	45000	179	calc iter	10	0.0272268	0.026666	0.0276263
dash	16	24	45000	179	calc total	1	0.279052	0.279052	0.279052
dash	16	24	45000	179	total	1	6.40409	6.40409	6.40409
dash	16	24	45000	180	initialize	1	5.90983	5.90983	5.90983
dash	16	24	45000	180	async	10	0.000855815	0.000109057	0.00134939
dash	16	24	45000	180	inner	10	0.0257455	0.0250471	0.0269617
dash	16	24	45000	180	wait	10	4.66121e-05	2.5366e-05	0.000103273
dash	16	24	45000	180	bound	10	0.000672071	0.000441732	0.000929054
dash	16	24	45000	180	calc iter	10	0.0273217	0.0267254	0.0279675
dash	16	24	45000	180	calc total	1	0.279051	0.279051	0.279051
dash	16	24	45000	180	total	1	6.39982	6.39982	6.39982
dash	16	24	45000	181	initialize	1	5.94282	5.94282	5.94282
dash	16	24	45000	181	async	10	0.000871362	0.000271627	0.0013135
dash	16	24	45000	181	inner	10	0.0257136	0.0249083	0.0267813
dash	16	24	45000	181	wait	10	4.74852e-05	2.2132e-05	0.000121262
dash	16	24	45000	181	bound	10	0.000750938	0.000414712	0.000965079
dash	16	24	45000	181	calc iter	10	0.0273848	0.0263608	0.0280148
dash	16	24	45000	181	calc total	1	0.279051	0.279051	0.279051
dash	16	24	45000	181	total	1	6.43279	6.43279	6.43279
dash	16	24	45000	182	initialize	1	5.93256	5.93256	5.93256
dash	16	24	45000	182	async	10	0.00102489	0.000481723	0.00121219
dash	16	24	45000	182	inner	10	0.0256508	0.0246187	0.0268485
dash	16	24	45000	182	wait	10	4.77075e-05	1.9025e-05	0.000112037
dash	16	24	45000	182	bound	10	0.000727155	0.000378801	0.000835107
dash	16	24	45000	182	calc iter	10	0.027453	0.0261647	0.0283058
dash	16	24	45000	182	calc total	1	0.279051	0.279051	0.279051
dash	16	24	45000	182	total	1	6.42253	6.42253	6.42253
dash	16	24	45000	183	initialize	1	5.94081	5.94081	5.94081
dash	16	24	45000	183	async	10	0.000225297	0.000165256	0.000429696
dash	16	24	45000	183	inner	10	0.0263699	0.0251068	0.0273798
dash	16	24	45000	183	wait	10	4.99139e-05	1.9023e-05	0.000103236
dash	16	24	45000	183	bound	10	0.00085709	0.00037085	0.00113668
dash	16	24	45000	183	calc iter	10	0.0275037	0.0256844	0.0287167
dash	16	24	45000	183	calc total	1	0.279052	0.279052	0.279052
dash	16	24	45000	183	total	1	6.43077	6.43077	6.43077
dash	16	24	45000	184	initialize	1	5.94614	5.94614	5.94614
dash	16	24	45000	184	async	10	0.0010847	0.000477192	0.00139817
dash	16	24	45000	184	inner	10	0.0255887	0.0245421	0.0267473
dash	16	24	45000	184	wait	10	5.10582e-05	2.7867e-05	0.000126285
dash	16	24	45000	184	bound	10	0.000714507	0.000376132	0.000830344
dash	16	24	45000	184	calc iter	10	0.0274407	0.0260542	0.0280789
dash	16	24	45000	184	calc total	1	0.279051	0.279051	0.279051
dash	16	24	45000	184	total	1	6.43613	6.43613	6.43613
dash	16	24	45000	185	initialize	1	5.94617	5.94617	5.94617
dash	16	24	45000	185	async	10	0.00105199	0.000451866	0.00145504
dash	16	24	45000	185	inner	10	0.0255657	0.0249308	0.0264914
dash	16	24	45000	185	wait	10	5.74876e-05	2.2486e-05	0.000167468
dash	16	24	45000	185	bound	10	0.000702669	0.000403152	0.000856938
dash	16	24	45000	185	calc iter	10	0.0273795	0.0265983	0.0276929
dash	16	24	45000	185	calc total	1	0.279052	0.279052	0.279052
dash	16	24	45000	185	total	1	6.43613	6.43613	6.43613
dash	16	24	45000	186	initialize	1	5.91125	5.91125	5.91125
dash	16	24	45000	186	async	10	0.000571488	0.000146043	0.00115342
dash	16	24	45000	186	inner	10	0.0260406	0.0252656	0.0270259
dash	16	24	45000	186	wait	10	4.35469e-05	2.9009e-05	9.5461e-05
dash	16	24	45000	186	bound	10	0.000654483	0.000449699	0.000870976
dash	16	24	45000	186	calc iter	10	0.0273117	0.026433	0.028019
dash	16	24	45000	186	calc total	1	0.279052	0.279052	0.279052
dash	16	24	45000	186	total	1	6.40122	6.40122	6.40122
dash	16	24	45000	187	initialize	1	5.93681	5.93681	5.93681
dash	16	24	45000	187	async	10	0.000782229	0.000290907	0.00148391
dash	16	24	45000	187	inner	10	0.0257381	0.0252179	0.0268022
dash	16	24	45000	187	wait	10	5.07736e-05	2.6438e-05	0.000116293
dash	16	24	45000	187	bound	10	0.000701406	0.00045732	0.000858533
dash	16	24	45000	187	calc iter	10	0.027274	0.0267427	0.027847
dash	16	24	45000	187	calc total	1	0.279054	0.279054	0.279054
dash	16	24	45000	187	total	1	6.42678	6.42678	6.42678
dash	16	24	45000	188	initialize	1	5.92418	5.92418	5.92418
dash	16	24	45000	188	async	10	0.000512557	0.000105082	0.000998876
dash	16	24	45000	188	inner	10	0.0258247	0.0252206	0.0269232
dash	16	24	45000	188	wait	10	5.54503e-05	3.9925e-05	0.000102187
dash	16	24	45000	188	bound	10	0.000758288	0.000447403	0.000898603
dash	16	24	45000	188	calc iter	10	0.0271525	0.0266337	0.0279324
dash	16	24	45000	188	calc total	1	0.279054	0.279054	0.279054
dash	16	24	45000	188	total	1	6.41417	6.41417	6.41417
dash	16	24	45000	189	initialize	1	5.93864	5.93864	5.93864
dash	16	24	45000	189	async	10	0.000576665	0.000162847	0.00101284
dash	16	24	45000	189	inner	10	0.0257948	0.0253493	0.0266753
dash	16	24	45000	189	wait	10	5.95622e-05	3.9275e-05	0.000145676
dash	16	24	45000	189	bound	10	0.000745058	0.000506739	0.000873495
dash	16	24	45000	189	calc iter	10	0.0271778	0.0267121	0.0277746
dash	16	24	45000	189	calc total	1	0.279055	0.279055	0.279055
dash	16	24	45000	189	total	1	6.42861	6.42861	6.42861
dash	16	24	45000	190	initialize	1	5.92814	5.92814	5.92814
dash	16	24	45000	190	async	10	0.000515307	0.000110273	0.000891394
dash	16	24	45000	190	inner	10	0.0259125	0.025485	0.0268426
dash	16	24	45000	190	wait	10	5.52268e-05	3.6472e-05	0.000153271
dash	16	24	45000	190	bound	10	0.000711256	0.000521336	0.000831438
dash	16	24	45000	190	calc iter	10	0.0271957	0.0268169	0.0277385
dash	16	24	45000	190	calc total	1	0.279055	0.279055	0.279055
dash	16	24	45000	190	total	1	6.41813	6.41813	6.41813
dash	16	24	45000	191	initialize	1	5.92657	5.92657	5.92657
dash	16	24	45000	191	async	10	0.000779917	0.000211104	0.00125903
dash	16	24	45000	191	inner	10	0.0252322	0.0246968	0.0263262
dash	16	24	45000	191	wait	10	6.20849e-05	3.3176e-05	0.00017829
dash	16	24	45000	191	bound	10	0.00101038	0.000738198	0.00110953
dash	16	24	45000	191	calc iter	10	0.0270865	0.0264894	0.0276139
dash	16	24	45000	191	calc total	1	0.279057	0.279057	0.279057
dash	16	24	45000	191	total	1	6.41653	6.41653	6.41653
dash	16	24	45000	202	initialize	1	5.89158	5.89158	5.89158
dash	16	24	45000	202	async	10	0.000633509	8.8005e-05	0.00147546
dash	16	24	45000	202	inner	10	0.0260163	0.0250921	0.0267736
dash	16	24	45000	202	wait	10	4.22681e-05	2.4497e-05	9.6825e-05
dash	16	24	45000	202	bound	10	0.000548363	0.000404117	0.00069785
dash	16	24	45000	202	calc iter	10	0.0272416	0.0266815	0.0277562
dash	16	24	45000	202	calc total	1	0.279051	0.279051	0.279051
dash	16	24	45000	202	total	1	6.38147	6.38147	6.38147
dash	16	24	45000	240	initialize	1	5.86433	5.86433	5.86433
dash	16	24	45000	240	async	10	0.000602472	0.000190649	0.00145237
dash	16	24	45000	240	inner	10	0.0260655	0.0257062	0.0265688
dash	16	24	45000	240	wait	10	5.17665e-05	1.5981e-05	0.000156573
dash	16	24	45000	240	bound	10	0.000653691	0.000400249	0.000918065
dash	16	24	45000	240	calc iter	10	0.0273754	0.0267446	0.0282158
dash	16	24	45000	240	calc total	1	0.279054	0.279054	0.279054
dash	16	24	45000	240	total	1	6.36296	6.36296	6.36296
dash	16	24	45000	216	initialize	1	5.86266	5.86266	5.86266
dash	16	24	45000	216	async	10	0.00131191	0.000442716	0.00181525
dash	16	24	45000	216	inner	10	0.0253696	0.0248535	0.0262419
dash	16	24	45000	216	wait	10	4.38758e-05	2.1958e-05	0.000134532
dash	16	24	45000	216	bound	10	0.000511124	0.00040145	0.000617257
dash	16	24	45000	216	calc iter	10	0.0272377	0.0269503	0.0276096
dash	16	24	45000	216	calc total	1	0.279054	0.279054	0.279054
dash	16	24	45000	216	total	1	6.35835	6.35835	6.35835
dash	16	24	45000	264	initialize	1	6.01639	6.01639	6.01639
dash	16	24	45000	264	async	10	0.000227557	0.000109763	0.000464403
dash	16	24	45000	264	inner	10	0.0265266	0.0263379	0.0269076
dash	16	24	45000	264	wait	10	4.07137e-05	2.9262e-05	8.2549e-05
dash	16	24	45000	264	bound	10	0.000526736	0.000448184	0.000601921
dash	16	24	45000	264	calc iter	10	0.0273225	0.0270564	0.0279318
dash	16	24	45000	264	calc total	1	0.279047	0.279047	0.279047
dash	16	24	45000	264	total	1	6.5148	6.5148	6.5148
dash	16	24	45000	288	initialize	1	5.97194	5.97194	5.97194
dash	16	24	45000	288	async	10	0.000823663	0.000372136	0.00137982
dash	16	24	45000	288	inner	10	0.0259209	0.0254112	0.0265446
dash	16	24	45000	288	wait	10	3.63453e-05	1.8733e-05	0.000104826
dash	16	24	45000	288	bound	10	0.000618618	0.000386213	0.000788336
dash	16	24	45000	288	calc iter	10	0.0274009	0.0267391	0.027878
dash	16	24	45000	288	calc total	1	0.279046	0.279046	0.279046
dash	16	24	45000	288	total	1	6.46214	6.46214	6.46214
dash	16	24	45000	203	initialize	1	5.89158	5.89158	5.89158
dash	16	24	45000	203	async	10	0.00102244	0.000426958	0.00211276
dash	16	24	45000	203	inner	10	0.0251372	0.0245866	0.0262497
dash	16	24	45000	203	wait	10	5.74263e-05	4.0082e-05	0.0001136
dash	16	24	45000	203	bound	10	0.000870067	0.000488918	0.00113678
dash	16	24	45000	203	calc iter	10	0.027089	0.0264835	0.027766
dash	16	24	45000	203	calc total	1	0.279054	0.279054	0.279054
dash	16	24	45000	203	total	1	6.38147	6.38147	6.38147
dash	16	24	45000	241	initialize	1	5.86441	5.86441	5.86441
dash	16	24	45000	241	async	10	0.000573905	0.000183439	0.00130127
dash	16	24	45000	241	inner	10	0.0261496	0.0259002	0.0266617
dash	16	24	45000	241	wait	10	4.23072e-05	1.8945e-05	0.000114115
dash	16	24	45000	241	bound	10	0.000642218	0.000374544	0.00082589
dash	16	24	45000	241	calc iter	10	0.0274097	0.0267677	0.0280643
dash	16	24	45000	241	calc total	1	0.279055	0.279055	0.279055
dash	16	24	45000	241	total	1	6.36301	6.36301	6.36301
dash	16	24	45000	217	initialize	1	5.86269	5.86269	5.86269
dash	16	24	45000	217	async	10	0.000839681	0.000175584	0.00148927
dash	16	24	45000	217	inner	10	0.0256398	0.0251379	0.0263974
dash	16	24	45000	217	wait	10	5.16954e-05	2.6161e-05	0.000121121
dash	16	24	45000	217	bound	10	0.000602963	0.000464627	0.000792554
dash	16	24	45000	217	calc iter	10	0.0271353	0.0268153	0.0274561
dash	16	24	45000	217	calc total	1	0.279055	0.279055	0.279055
dash	16	24	45000	217	total	1	6.35835	6.35835	6.35835
dash	16	24	45000	265	initialize	1	6.0289	6.0289	6.0289
dash	16	24	45000	265	async	10	0.000315986	0.000211149	0.000437942
dash	16	24	45000	265	inner	10	0.0263222	0.0262066	0.026761
dash	16	24	45000	265	wait	10	5.15703e-05	3.798e-05	9.9649e-05
dash	16	24	45000	265	bound	10	0.000616987	0.000461254	0.000684419
dash	16	24	45000	265	calc iter	10	0.027308	0.0271637	0.0277422
dash	16	24	45000	265	calc total	1	0.279048	0.279048	0.279048
dash	16	24	45000	265	total	1	6.5273	6.5273	6.5273
dash	16	24	45000	204	initialize	1	5.85432	5.85432	5.85432
dash	16	24	45000	204	async	10	0.000446651	0.000126091	0.00107865
dash	16	24	45000	204	inner	10	0.0258665	0.0253447	0.0267464
dash	16	24	45000	204	wait	10	5.52588e-05	3.427e-05	0.000104303
dash	16	24	45000	204	bound	10	0.000737661	0.000428263	0.000871603
dash	16	24	45000	204	calc iter	10	0.0271077	0.0267338	0.0278061
dash	16	24	45000	204	calc total	1	0.279053	0.279053	0.279053
dash	16	24	45000	204	total	1	6.34417	6.34417	6.34417
dash	16	24	45000	242	initialize	1	5.86441	5.86441	5.86441
dash	16	24	45000	242	async	10	0.000659697	0.000164141	0.00173091
dash	16	24	45000	242	inner	10	0.0260871	0.0258545	0.0266767
dash	16	24	45000	242	wait	10	3.98879e-05	2.043e-05	0.000111737
dash	16	24	45000	242	bound	10	0.000595584	0.000388464	0.000727661
dash	16	24	45000	242	calc iter	10	0.0273837	0.0266927	0.028431
dash	16	24	45000	242	calc total	1	0.279054	0.279054	0.279054
dash	16	24	45000	242	total	1	6.36302	6.36302	6.36302
dash	16	24	45000	218	initialize	1	5.83234	5.83234	5.83234
dash	16	24	45000	218	async	10	0.000964958	0.000383508	0.00181652
dash	16	24	45000	218	inner	10	0.0254915	0.0249998	0.0261987
dash	16	24	45000	218	wait	10	5.29575e-05	3.01e-05	0.000149818
dash	16	24	45000	218	bound	10	0.000583546	0.000454097	0.000667794
dash	16	24	45000	218	calc iter	10	0.0270944	0.0266245	0.0275501
dash	16	24	45000	218	calc total	1	0.279055	0.279055	0.279055
dash	16	24	45000	218	total	1	6.32798	6.32798	6.32798
dash	16	24	45000	266	initialize	1	6.0127	6.0127	6.0127
dash	16	24	45000	266	async	10	0.000378893	0.000224945	0.0007379
dash	16	24	45000	266	inner	10	0.026205	0.0258913	0.0266598
dash	16	24	45000	266	wait	10	6.05899e-05	3.6514e-05	0.00011903
dash	16	24	45000	266	bound	10	0.000666118	0.00047588	0.000844911
dash	16	24	45000	266	calc iter	10	0.0273118	0.0270223	0.0277008
dash	16	24	45000	266	calc total	1	0.279048	0.279048	0.279048
dash	16	24	45000	266	total	1	6.51108	6.51108	6.51108
dash	16	24	45000	205	initialize	1	5.87421	5.87421	5.87421
dash	16	24	45000	205	async	10	0.000472314	0.000218227	0.000781079
dash	16	24	45000	205	inner	10	0.0257859	0.0252645	0.0264535
dash	16	24	45000	205	wait	10	5.82218e-05	3.0307e-05	0.000139915
dash	16	24	45000	205	bound	10	0.000777656	0.00049191	0.000881263
dash	16	24	45000	205	calc iter	10	0.0270957	0.0265968	0.0275984
dash	16	24	45000	205	calc total	1	0.279054	0.279054	0.279054
dash	16	24	45000	205	total	1	6.36408	6.36408	6.36408
dash	16	24	45000	243	initialize	1	5.86442	5.86442	5.86442
dash	16	24	45000	243	async	10	0.000290972	0.000131738	0.000625119
dash	16	24	45000	243	inner	10	0.0264896	0.0261993	0.0270625
dash	16	24	45000	243	wait	10	3.57245e-05	2.0706e-05	8.7718e-05
dash	16	24	45000	243	bound	10	0.000575916	0.000385773	0.000764451
dash	16	24	45000	243	calc iter	10	0.0273936	0.0267597	0.0280194
dash	16	24	45000	243	calc total	1	0.279055	0.279055	0.279055
dash	16	24	45000	243	total	1	6.36301	6.36301	6.36301
dash	16	24	45000	219	initialize	1	5.83232	5.83232	5.83232
dash	16	24	45000	219	async	10	0.000765024	0.000173891	0.00137125
dash	16	24	45000	219	inner	10	0.025609	0.0251962	0.0263696
dash	16	24	45000	219	wait	10	5.41455e-05	3.3704e-05	0.000101245
dash	16	24	45000	219	bound	10	0.000671666	0.000458661	0.000860584
dash	16	24	45000	219	calc iter	10	0.0271013	0.0267192	0.0275973
dash	16	24	45000	219	calc total	1	0.279056	0.279056	0.279056
dash	16	24	45000	219	total	1	6.32797	6.32797	6.32797
dash	16	24	45000	267	initialize	1	6.03214	6.03214	6.03214
dash	16	24	45000	267	async	10	0.000371782	0.000202798	0.000542875
dash	16	24	45000	267	inner	10	0.0263786	0.0262174	0.0268012
dash	16	24	45000	267	wait	10	4.60075e-05	2.7698e-05	0.000129817
dash	16	24	45000	267	bound	10	0.000534679	0.000439029	0.000568443
dash	16	24	45000	267	calc iter	10	0.0273324	0.0271648	0.0278501
dash	16	24	45000	267	calc total	1	0.279049	0.279049	0.279049
dash	16	24	45000	267	total	1	6.53052	6.53052	6.53052
dash	16	24	45000	206	initialize	1	5.83839	5.83839	5.83839
dash	16	24	45000	206	async	10	0.000456677	0.000146295	0.000859389
dash	16	24	45000	206	inner	10	0.0258878	0.0254368	0.026572
dash	16	24	45000	206	wait	10	5.15216e-05	2.9658e-05	0.000117801
dash	16	24	45000	206	bound	10	0.000733598	0.000462544	0.000831283
dash	16	24	45000	206	calc iter	10	0.0271309	0.0268028	0.0276741
dash	16	24	45000	206	calc total	1	0.279054	0.279054	0.279054
dash	16	24	45000	206	total	1	6.32828	6.32828	6.32828
dash	16	24	45000	244	initialize	1	5.86434	5.86434	5.86434
dash	16	24	45000	244	async	10	0.000658774	0.000297639	0.00101045
dash	16	24	45000	244	inner	10	0.0261032	0.0258669	0.0264833
dash	16	24	45000	244	wait	10	4.72618e-05	2.2593e-05	0.000164984
dash	16	24	45000	244	bound	10	0.000546875	0.000432677	0.000650864
dash	16	24	45000	244	calc iter	10	0.0273573	0.0270357	0.0278924
dash	16	24	45000	244	calc total	1	0.279055	0.279055	0.279055
dash	16	24	45000	244	total	1	6.36295	6.36295	6.36295
dash	16	24	45000	220	initialize	1	5.86271	5.86271	5.86271
dash	16	24	45000	220	async	10	0.000828534	0.000452769	0.00132159
dash	16	24	45000	220	inner	10	0.0254847	0.0248222	0.0264532
dash	16	24	45000	220	wait	10	5.04776e-05	3.6624e-05	8.8212e-05
dash	16	24	45000	220	bound	10	0.000681856	0.000441025	0.000891873
dash	16	24	45000	220	calc iter	10	0.0270469	0.0266517	0.027437
dash	16	24	45000	220	calc total	1	0.279056	0.279056	0.279056
dash	16	24	45000	220	total	1	6.35835	6.35835	6.35835
dash	16	24	45000	268	initialize	1	6.03219	6.03219	6.03219
dash	16	24	45000	268	async	10	0.00040626	0.000212327	0.00053356
dash	16	24	45000	268	inner	10	0.0262134	0.0260209	0.0265786
dash	16	24	45000	268	wait	10	5.78423e-05	3.729e-05	0.000130941
dash	16	24	45000	268	bound	10	0.000630627	0.00047924	0.000698192
dash	16	24	45000	268	calc iter	10	0.0273092	0.027049	0.0276689
dash	16	24	45000	268	calc total	1	0.279048	0.279048	0.279048
dash	16	24	45000	268	total	1	6.53058	6.53058	6.53058
dash	16	24	45000	207	initialize	1	5.87633	5.87633	5.87633
dash	16	24	45000	207	async	10	0.000496792	0.000233238	0.00102987
dash	16	24	45000	207	inner	10	0.0255828	0.0250268	0.0263277
dash	16	24	45000	207	wait	10	6.4269e-05	3.2978e-05	0.000185692
dash	16	24	45000	207	bound	10	0.000894115	0.000590972	0.00105593
dash	16	24	45000	207	calc iter	10	0.0270399	0.0266956	0.0274944
dash	16	24	45000	207	calc total	1	0.279055	0.279055	0.279055
dash	16	24	45000	207	total	1	6.36621	6.36621	6.36621
dash	16	24	45000	245	initialize	1	5.86436	5.86436	5.86436
dash	16	24	45000	245	async	10	0.000313128	0.000109684	0.000625614
dash	16	24	45000	245	inner	10	0.0263876	0.0261883	0.0269076
dash	16	24	45000	245	wait	10	4.53144e-05	2.6048e-05	9.1627e-05
dash	16	24	45000	245	bound	10	0.000590082	0.000486397	0.000803536
dash	16	24	45000	245	calc iter	10	0.0273373	0.026972	0.0284308
dash	16	24	45000	245	calc total	1	0.279055	0.279055	0.279055
dash	16	24	45000	245	total	1	6.36296	6.36296	6.36296
dash	16	24	45000	221	initialize	1	5.83229	5.83229	5.83229
dash	16	24	45000	221	async	10	0.000823399	0.000332351	0.001435
dash	16	24	45000	221	inner	10	0.0254955	0.024885	0.0263346
dash	16	24	45000	221	wait	10	5.60542e-05	3.6844e-05	0.000102763
dash	16	24	45000	221	bound	10	0.000684231	0.000450108	0.000805913
dash	16	24	45000	221	calc iter	10	0.0270606	0.0267248	0.0273935
dash	16	24	45000	221	calc total	1	0.279057	0.279057	0.279057
dash	16	24	45000	221	total	1	6.32795	6.32795	6.32795
dash	16	24	45000	269	initialize	1	6.03225	6.03225	6.03225
dash	16	24	45000	269	async	10	0.000479041	0.000264607	0.000718492
dash	16	24	45000	269	inner	10	0.0261301	0.0260222	0.0264425
dash	16	24	45000	269	wait	10	6.24705e-05	2.3533e-05	0.000163129
dash	16	24	45000	269	bound	10	0.000649962	0.000540106	0.00075366
dash	16	24	45000	269	calc iter	10	0.0273227	0.0271008	0.0275766
dash	16	24	45000	269	calc total	1	0.279048	0.279048	0.279048
dash	16	24	45000	269	total	1	6.53064	6.53064	6.53064
dash	16	24	45000	289	initialize	1	5.97164	5.97164	5.97164
dash	16	24	45000	289	async	10	0.000730317	0.000202612	0.00124787
dash	16	24	45000	289	inner	10	0.0259038	0.025375	0.0267932
dash	16	24	45000	289	wait	10	4.08684e-05	1.8325e-05	9.1017e-05
dash	16	24	45000	289	bound	10	0.000745666	0.000373646	0.00107101
dash	16	24	45000	289	calc iter	10	0.0274223	0.0267144	0.0281134
dash	16	24	45000	289	calc total	1	0.279046	0.279046	0.279046
dash	16	24	45000	289	total	1	6.46179	6.46179	6.46179
dash	16	24	45000	208	initialize	1	5.85251	5.85251	5.85251
dash	16	24	45000	208	async	10	0.00039576	6.9893e-05	0.00113982
dash	16	24	45000	208	inner	10	0.0260873	0.0256436	0.0267602
dash	16	24	45000	208	wait	10	3.94236e-05	1.9112e-05	7.9893e-05
dash	16	24	45000	208	bound	10	0.000678706	0.000446477	0.000827902
dash	16	24	45000	208	calc iter	10	0.0272027	0.0265995	0.0280661
dash	16	24	45000	208	calc total	1	0.279053	0.279053	0.279053
dash	16	24	45000	208	total	1	6.34237	6.34237	6.34237
dash	16	24	45000	246	initialize	1	5.86451	5.86451	5.86451
dash	16	24	45000	246	async	10	0.000232884	0.000104298	0.000771246
dash	16	24	45000	246	inner	10	0.0264133	0.0259029	0.0268485
dash	16	24	45000	246	wait	10	4.45462e-05	2.3813e-05	0.000101179
dash	16	24	45000	246	bound	10	0.000588821	0.000474805	0.000856787
dash	16	24	45000	246	calc iter	10	0.0272833	0.0269506	0.0280314
dash	16	24	45000	246	calc total	1	0.279055	0.279055	0.279055
dash	16	24	45000	246	total	1	6.36311	6.36311	6.36311
dash	16	24	45000	222	initialize	1	5.83293	5.83293	5.83293
dash	16	24	45000	222	async	10	0.000750879	0.000246573	0.00139499
dash	16	24	45000	222	inner	10	0.0256651	0.0250269	0.0265114
dash	16	24	45000	222	wait	10	5.32946e-05	3.3351e-05	0.000118387
dash	16	24	45000	222	bound	10	0.000604342	0.000434693	0.000754763
dash	16	24	45000	222	calc iter	10	0.0270748	0.0265334	0.0275331
dash	16	24	45000	222	calc total	1	0.279057	0.279057	0.279057
dash	16	24	45000	222	total	1	6.3286	6.3286	6.3286
dash	16	24	45000	270	initialize	1	6.03214	6.03214	6.03214
dash	16	24	45000	270	async	10	0.000497574	0.000321164	0.000699426
dash	16	24	45000	270	inner	10	0.0262728	0.0260408	0.0267042
dash	16	24	45000	270	wait	10	4.71948e-05	2.8481e-05	0.000120398
dash	16	24	45000	270	bound	10	0.000522599	0.000461802	0.000550584
dash	16	24	45000	270	calc iter	10	0.0273413	0.0271754	0.0277132
dash	16	24	45000	270	calc total	1	0.279048	0.279048	0.279048
dash	16	24	45000	270	total	1	6.53053	6.53053	6.53053
dash	16	24	45000	290	initialize	1	5.97155	5.97155	5.97155
dash	16	24	45000	290	async	10	0.000629017	0.000196591	0.00115191
dash	16	24	45000	290	inner	10	0.0260852	0.0256392	0.0267076
dash	16	24	45000	290	wait	10	4.72083e-05	1.9704e-05	0.00012783
dash	16	24	45000	290	bound	10	0.000643819	0.000383565	0.00090268
dash	16	24	45000	290	calc iter	10	0.0274066	0.0265712	0.0280429
dash	16	24	45000	290	calc total	1	0.279046	0.279046	0.279046
dash	16	24	45000	290	total	1	6.46172	6.46172	6.46172
dash	16	24	45000	209	initialize	1	5.86828	5.86828	5.86828
dash	16	24	45000	209	async	10	0.000648446	0.000112621	0.00168961
dash	16	24	45000	209	inner	10	0.0258185	0.0254201	0.0265363
dash	16	24	45000	209	wait	10	5.36043e-05	2.8492e-05	0.000145569
dash	16	24	45000	209	bound	10	0.000690064	0.000468604	0.000821601
dash	16	24	45000	209	calc iter	10	0.0272122	0.0265001	0.0282868
dash	16	24	45000	209	calc total	1	0.279054	0.279054	0.279054
dash	16	24	45000	209	total	1	6.35815	6.35815	6.35815
dash	16	24	45000	247	initialize	1	5.86441	5.86441	5.86441
dash	16	24	45000	247	async	10	0.000420038	0.000230807	0.00078776
dash	16	24	45000	247	inner	10	0.0262348	0.0260166	0.0266383
dash	16	24	45000	247	wait	10	5.04997e-05	3.5363e-05	0.00010882
dash	16	24	45000	247	bound	10	0.000619666	0.000482131	0.000711408
dash	16	24	45000	247	calc iter	10	0.0273262	0.027001	0.0277007
dash	16	24	45000	247	calc total	1	0.279056	0.279056	0.279056
dash	16	24	45000	247	total	1	6.36302	6.36302	6.36302
dash	16	24	45000	223	initialize	1	5.83277	5.83277	5.83277
dash	16	24	45000	223	async	10	0.000821799	0.000325458	0.00159737
dash	16	24	45000	223	inner	10	0.0252223	0.0245708	0.0260626
dash	16	24	45000	223	wait	10	6.61275e-05	2.7156e-05	0.000162608
dash	16	24	45000	223	bound	10	0.000895486	0.000604318	0.0011019
dash	16	24	45000	223	calc iter	10	0.0270073	0.0265474	0.0273213
dash	16	24	45000	223	calc total	1	0.27906	0.27906	0.27906
dash	16	24	45000	223	total	1	6.32834	6.32834	6.32834
dash	16	24	45000	271	initialize	1	6.03217	6.03217	6.03217
dash	16	24	45000	271	async	10	0.000489371	0.000245196	0.00074337
dash	16	24	45000	271	inner	10	0.0260497	0.0259201	0.0263904
dash	16	24	45000	271	wait	10	7.24867e-05	2.7681e-05	0.00023964
dash	16	24	45000	271	bound	10	0.000694859	0.000557324	0.000887755
dash	16	24	45000	271	calc iter	10	0.0273076	0.0270833	0.0275497
dash	16	24	45000	271	calc total	1	0.279049	0.279049	0.279049
dash	16	24	45000	271	total	1	6.53056	6.53056	6.53056
dash	16	24	45000	291	initialize	1	5.97184	5.97184	5.97184
dash	16	24	45000	291	async	10	0.000911138	0.000245806	0.00131874
dash	16	24	45000	291	inner	10	0.0258895	0.0255132	0.0266087
dash	16	24	45000	291	wait	10	5.06936e-05	2.0811e-05	0.000178187
dash	16	24	45000	291	bound	10	0.000517681	0.000399235	0.000769184
dash	16	24	45000	291	calc iter	10	0.0273704	0.0271099	0.0276901
dash	16	24	45000	291	calc total	1	0.279046	0.279046	0.279046
dash	16	24	45000	291	total	1	6.46202	6.46202	6.46202
dash	16	24	45000	210	initialize	1	5.88001	5.88001	5.88001
dash	16	24	45000	210	async	10	0.000726946	0.000142877	0.0018658
dash	16	24	45000	210	inner	10	0.0257469	0.025314	0.0265793
dash	16	24	45000	210	wait	10	5.07405e-05	2.7816e-05	0.000123605
dash	16	24	45000	210	bound	10	0.000724299	0.000461699	0.000899514
dash	16	24	45000	210	calc iter	10	0.0272504	0.0265949	0.0286869
dash	16	24	45000	210	calc total	1	0.279053	0.279053	0.279053
dash	16	24	45000	210	total	1	6.36987	6.36987	6.36987
dash	16	24	45000	248	initialize	1	5.86437	5.86437	5.86437
dash	16	24	45000	248	async	10	0.000195019	0.000103373	0.000432284
dash	16	24	45000	248	inner	10	0.0264901	0.0262595	0.0269341
dash	16	24	45000	248	wait	10	4.44864e-05	2.7965e-05	9.5586e-05
dash	16	24	45000	248	bound	10	0.000590433	0.000445463	0.000721265
dash	16	24	45000	248	calc iter	10	0.0273212	0.0270502	0.0279093
dash	16	24	45000	248	calc total	1	0.279055	0.279055	0.279055
dash	16	24	45000	248	total	1	6.36298	6.36298	6.36298
dash	16	24	45000	224	initialize	1	5.83795	5.83795	5.83795
dash	16	24	45000	224	async	10	0.00122117	0.000319585	0.00203284
dash	16	24	45000	224	inner	10	0.0254784	0.0249786	0.0262543
dash	16	24	45000	224	wait	10	3.4716e-05	1.4561e-05	0.000134623
dash	16	24	45000	224	bound	10	0.000511125	0.000389269	0.000633669
dash	16	24	45000	224	calc iter	10	0.0272469	0.0266624	0.0278944
dash	16	24	45000	224	calc total	1	0.279054	0.279054	0.279054
dash	16	24	45000	224	total	1	6.33359	6.33359	6.33359
dash	16	24	45000	272	initialize	1	6.01451	6.01451	6.01451
dash	16	24	45000	272	async	10	0.000525586	0.000206128	0.00146555
dash	16	24	45000	272	inner	10	0.0260468	0.0255692	0.0266962
dash	16	24	45000	272	wait	10	4.20233e-05	1.8888e-05	0.000116747
dash	16	24	45000	272	bound	10	0.000836171	0.000375747	0.00110081
dash	16	24	45000	272	calc iter	10	0.0274524	0.02637	0.0286712
dash	16	24	45000	272	calc total	1	0.279047	0.279047	0.279047
dash	16	24	45000	272	total	1	6.51291	6.51291	6.51291
dash	16	24	45000	292	initialize	1	5.97184	5.97184	5.97184
dash	16	24	45000	292	async	10	0.000789765	0.000449483	0.00135567
dash	16	24	45000	292	inner	10	0.0259373	0.025523	0.0264388
dash	16	24	45000	292	wait	10	5.21703e-05	2.4121e-05	0.000169412
dash	16	24	45000	292	bound	10	0.000533607	0.000438389	0.000641476
dash	16	24	45000	292	calc iter	10	0.0273142	0.026872	0.0275407
dash	16	24	45000	292	calc total	1	0.279046	0.279046	0.279046
dash	16	24	45000	292	total	1	6.462	6.462	6.462
dash	16	24	45000	211	initialize	1	5.85772	5.85772	5.85772
dash	16	24	45000	211	async	10	0.000892485	0.000381771	0.00127346
dash	16	24	45000	211	inner	10	0.025748	0.0249722	0.0264795
dash	16	24	45000	211	wait	10	4.57176e-05	1.8654e-05	0.000142835
dash	16	24	45000	211	bound	10	0.000623894	0.000384732	0.000752659
dash	16	24	45000	211	calc iter	10	0.0273114	0.0265324	0.0278402
dash	16	24	45000	211	calc total	1	0.279053	0.279053	0.279053
dash	16	24	45000	211	total	1	6.34759	6.34759	6.34759
dash	16	24	45000	249	initialize	1	5.86423	5.86423	5.86423
dash	16	24	45000	249	async	10	0.000380151	0.000212379	0.000609244
dash	16	24	45000	249	inner	10	0.0261448	0.0258918	0.026665
dash	16	24	45000	249	wait	10	5.37227e-05	3.4041e-05	0.000113412
dash	16	24	45000	249	bound	10	0.000725878	0.000482596	0.000870151
dash	16	24	45000	249	calc iter	10	0.0273067	0.0270347	0.027713
dash	16	24	45000	249	calc total	1	0.279055	0.279055	0.279055
dash	16	24	45000	249	total	1	6.36285	6.36285	6.36285
dash	16	24	45000	225	initialize	1	5.8328	5.8328	5.8328
dash	16	24	45000	225	async	10	0.00130949	0.000268723	0.00207077
dash	16	24	45000	225	inner	10	0.0252783	0.0246748	0.0264137
dash	16	24	45000	225	wait	10	3.87487e-05	2.1028e-05	0.000100712
dash	16	24	45000	225	bound	10	0.000629061	0.000376563	0.000929759
dash	16	24	45000	225	calc iter	10	0.0272575	0.0264411	0.0284788
dash	16	24	45000	225	calc total	1	0.279054	0.279054	0.279054
dash	16	24	45000	225	total	1	6.32848	6.32848	6.32848
dash	16	24	45000	273	initialize	1	6.03214	6.03214	6.03214
dash	16	24	45000	273	async	10	0.000255905	0.00018215	0.000656982
dash	16	24	45000	273	inner	10	0.0263221	0.0256333	0.0270167
dash	16	24	45000	273	wait	10	5.32028e-05	1.9492e-05	0.000112909
dash	16	24	45000	273	bound	10	0.00082994	0.000373574	0.00107497
dash	16	24	45000	273	calc iter	10	0.0274627	0.0262195	0.0288637
dash	16	24	45000	273	calc total	1	0.279048	0.279048	0.279048
dash	16	24	45000	273	total	1	6.53055	6.53055	6.53055
dash	16	24	45000	293	initialize	1	5.97166	5.97166	5.97166
dash	16	24	45000	293	async	10	0.000614981	0.000410128	0.00130231
dash	16	24	45000	293	inner	10	0.0260608	0.0256676	0.026461
dash	16	24	45000	293	wait	10	5.18847e-05	3.0617e-05	0.000143618
dash	16	24	45000	293	bound	10	0.000582009	0.000482061	0.000700104
dash	16	24	45000	293	calc iter	10	0.027311	0.0267501	0.0278399
dash	16	24	45000	293	calc total	1	0.279047	0.279047	0.279047
dash	16	24	45000	293	total	1	6.46184	6.46184	6.46184
dash	16	24	45000	212	initialize	1	5.83263	5.83263	5.83263
dash	16	24	45000	212	async	10	0.000223377	0.000158691	0.000520052
dash	16	24	45000	212	inner	10	0.0263332	0.0253184	0.0270364
dash	16	24	45000	212	wait	10	3.9966e-05	2.3942e-05	9.8468e-05
dash	16	24	45000	212	bound	10	0.000749508	0.000370488	0.000941413
dash	16	24	45000	212	calc iter	10	0.0273474	0.025899	0.0281991
dash	16	24	45000	212	calc total	1	0.279052	0.279052	0.279052
dash	16	24	45000	212	total	1	6.32249	6.32249	6.32249
dash	16	24	45000	250	initialize	1	5.86445	5.86445	5.86445
dash	16	24	45000	250	async	10	0.000302143	0.000110653	0.000509603
dash	16	24	45000	250	inner	10	0.0260654	0.0257777	0.0267073
dash	16	24	45000	250	wait	10	6.22694e-05	4.9133e-05	0.000112872
dash	16	24	45000	250	bound	10	0.00084105	0.000468392	0.00105985
dash	16	24	45000	250	calc iter	10	0.0272722	0.0269716	0.0277562
dash	16	24	45000	250	calc total	1	0.279055	0.279055	0.279055
dash	16	24	45000	250	total	1	6.36307	6.36307	6.36307
dash	16	24	45000	226	initialize	1	5.83263	5.83263	5.83263
dash	16	24	45000	226	async	10	0.000909127	0.000224853	0.00174506
dash	16	24	45000	226	inner	10	0.0256328	0.024988	0.0272311
dash	16	24	45000	226	wait	10	5.17941e-05	1.9797e-05	0.00018546
dash	16	24	45000	226	bound	10	0.000669551	0.00037355	0.00119998
dash	16	24	45000	226	calc iter	10	0.0272652	0.0265843	0.0292456
dash	16	24	45000	226	calc total	1	0.279054	0.279054	0.279054
dash	16	24	45000	226	total	1	6.3283	6.3283	6.3283
dash	16	24	45000	274	initialize	1	6.01037	6.01037	6.01037
dash	16	24	45000	274	async	10	0.000565653	0.000315283	0.00134472
dash	16	24	45000	274	inner	10	0.0260413	0.0255262	0.0267471
dash	16	24	45000	274	wait	10	4.9237e-05	1.8934e-05	0.000107572
dash	16	24	45000	274	bound	10	0.000784734	0.000380332	0.000920352
dash	16	24	45000	274	calc iter	10	0.0274427	0.0264396	0.028336
dash	16	24	45000	274	calc total	1	0.279047	0.279047	0.279047
dash	16	24	45000	274	total	1	6.50878	6.50878	6.50878
dash	16	24	45000	294	initialize	1	5.9717	5.9717	5.9717
dash	16	24	45000	294	async	10	0.000339153	0.000135743	0.00067499
dash	16	24	45000	294	inner	10	0.0264849	0.0261725	0.0270052
dash	16	24	45000	294	wait	10	3.75832e-05	2.6304e-05	8.6248e-05
dash	16	24	45000	294	bound	10	0.00047091	0.000398047	0.000572376
dash	16	24	45000	294	calc iter	10	0.0273336	0.0270954	0.0280106
dash	16	24	45000	294	calc total	1	0.279046	0.279046	0.279046
dash	16	24	45000	294	total	1	6.46189	6.46189	6.46189
dash	16	24	45000	213	initialize	1	5.87735	5.87735	5.87735
dash	16	24	45000	213	async	10	0.000848217	0.000468799	0.0010689
dash	16	24	45000	213	inner	10	0.0258078	0.0251118	0.0264762
dash	16	24	45000	213	wait	10	4.89759e-05	2.1038e-05	0.00014281
dash	16	24	45000	213	bound	10	0.000612429	0.000381999	0.000739741
dash	16	24	45000	213	calc iter	10	0.027319	0.0265853	0.02763
dash	16	24	45000	213	calc total	1	0.279053	0.279053	0.279053
dash	16	24	45000	213	total	1	6.36722	6.36722	6.36722
dash	16	24	45000	251	initialize	1	5.86438	5.86438	5.86438
dash	16	24	45000	251	async	10	0.00034614	0.00016625	0.000531733
dash	16	24	45000	251	inner	10	0.0261615	0.025945	0.0266956
dash	16	24	45000	251	wait	10	5.43748e-05	3.6018e-05	0.000107714
dash	16	24	45000	251	bound	10	0.000736362	0.000476217	0.000940978
dash	16	24	45000	251	calc iter	10	0.0272999	0.0270483	0.0277165
dash	16	24	45000	251	calc total	1	0.279056	0.279056	0.279056
dash	16	24	45000	251	total	1	6.36301	6.36301	6.36301
dash	16	24	45000	227	initialize	1	5.83274	5.83274	5.83274
dash	16	24	45000	227	async	10	0.00136031	0.000424291	0.00218974
dash	16	24	45000	227	inner	10	0.0252782	0.0247246	0.0262618
dash	16	24	45000	227	wait	10	3.98518e-05	2.2055e-05	0.00013678
dash	16	24	45000	227	bound	10	0.000564812	0.000391125	0.000764655
dash	16	24	45000	227	calc iter	10	0.0272448	0.0266229	0.0284182
dash	16	24	45000	227	calc total	1	0.279054	0.279054	0.279054
dash	16	24	45000	227	total	1	6.32838	6.32838	6.32838
dash	16	24	45000	275	initialize	1	6.02219	6.02219	6.02219
dash	16	24	45000	275	async	10	0.000650145	0.00028714	0.00119643
dash	16	24	45000	275	inner	10	0.026005	0.025678	0.0266743
dash	16	24	45000	275	wait	10	4.69493e-05	2.0261e-05	0.000119847
dash	16	24	45000	275	bound	10	0.000713216	0.000398601	0.000999583
dash	16	24	45000	275	calc iter	10	0.0274168	0.0264372	0.0277585
dash	16	24	45000	275	calc total	1	0.279048	0.279048	0.279048
dash	16	24	45000	275	total	1	6.52059	6.52059	6.52059
dash	16	24	45000	295	initialize	1	5.96901	5.96901	5.96901
dash	16	24	45000	295	async	10	0.000474033	0.000345751	0.000555144
dash	16	24	45000	295	inner	10	0.0261495	0.0257453	0.026629
dash	16	24	45000	295	wait	10	4.68982e-05	3.1056e-05	0.000105649
dash	16	24	45000	295	bound	10	0.000604387	0.00044722	0.000780736
dash	16	24	45000	295	calc iter	10	0.027276	0.0270829	0.0276606
dash	16	24	45000	295	calc total	1	0.279047	0.279047	0.279047
dash	16	24	45000	295	total	1	6.45919	6.45919	6.45919
dash	16	24	45000	214	initialize	1	5.89159	5.89159	5.89159
dash	16	24	45000	214	async	10	0.000398455	0.000122023	0.000595578
dash	16	24	45000	214	inner	10	0.0261869	0.0256395	0.0268292
dash	16	24	45000	214	wait	10	4.45506e-05	2.2836e-05	9.4255e-05
dash	16	24	45000	214	bound	10	0.000644017	0.000424371	0.000830515
dash	16	24	45000	214	calc iter	10	0.0272755	0.0265326	0.0278113
dash	16	24	45000	214	calc total	1	0.279053	0.279053	0.279053
dash	16	24	45000	214	total	1	6.38147	6.38147	6.38147
dash	16	24	45000	252	initialize	1	5.8644	5.8644	5.8644
dash	16	24	45000	252	async	10	0.000487649	0.000140939	0.000830598
dash	16	24	45000	252	inner	10	0.0258833	0.0254995	0.0267457
dash	16	24	45000	252	wait	10	6.26308e-05	4.551e-05	0.000116538
dash	16	24	45000	252	bound	10	0.000803136	0.000434775	0.000994513
dash	16	24	45000	252	calc iter	10	0.0272381	0.0267726	0.0277585
dash	16	24	45000	252	calc total	1	0.279058	0.279058	0.279058
dash	16	24	45000	252	total	1	6.36301	6.36301	6.36301
dash	16	24	45000	228	initialize	1	5.85356	5.85356	5.85356
dash	16	24	45000	228	async	10	0.00130287	0.000444616	0.00178489
dash	16	24	45000	228	inner	10	0.0255473	0.0251562	0.0263684
dash	16	24	45000	228	wait	10	3.68648e-05	1.8411e-05	0.000137048
dash	16	24	45000	228	bound	10	0.000428558	0.000364045	0.000538616
dash	16	24	45000	228	calc iter	10	0.0273167	0.0270598	0.0276319
dash	16	24	45000	228	calc total	1	0.279053	0.279053	0.279053
dash	16	24	45000	228	total	1	6.34922	6.34922	6.34922
dash	16	24	45000	276	initialize	1	6.00834	6.00834	6.00834
dash	16	24	45000	276	async	10	0.000415594	8.7376e-05	0.000787562
dash	16	24	45000	276	inner	10	0.0264133	0.0258646	0.0268394
dash	16	24	45000	276	wait	10	3.96947e-05	1.9332e-05	0.000101497
dash	16	24	45000	276	bound	10	0.000538246	0.0003718	0.000922779
dash	16	24	45000	276	calc iter	10	0.0274081	0.0270072	0.0278928
dash	16	24	45000	276	calc total	1	0.279049	0.279049	0.279049
dash	16	24	45000	276	total	1	6.50672	6.50672	6.50672
dash	16	24	45000	296	initialize	1	5.97139	5.97139	5.97139
dash	16	24	45000	296	async	10	0.000457493	0.000222728	0.000579518
dash	16	24	45000	296	inner	10	0.0261367	0.0257449	0.0266482
dash	16	24	45000	296	wait	10	5.46112e-05	3.3577e-05	0.000102132
dash	16	24	45000	296	bound	10	0.000618735	0.000442962	0.000780465
dash	16	24	45000	296	calc iter	10	0.0272687	0.027001	0.0276797
dash	16	24	45000	296	calc total	1	0.279046	0.279046	0.279046
dash	16	24	45000	296	total	1	6.46158	6.46158	6.46158
dash	16	24	45000	215	initialize	1	5.88859	5.88859	5.88859
dash	16	24	45000	215	async	10	0.000588805	0.000171884	0.00109393
dash	16	24	45000	215	inner	10	0.0259685	0.0254836	0.026648
dash	16	24	45000	215	wait	10	5.32299e-05	2.3785e-05	0.000144571
dash	16	24	45000	215	bound	10	0.00067603	0.000405199	0.000845315
dash	16	24	45000	215	calc iter	10	0.0272889	0.0268987	0.0275998
dash	16	24	45000	215	calc total	1	0.279053	0.279053	0.279053
dash	16	24	45000	215	total	1	6.37846	6.37846	6.37846
dash	16	24	45000	253	initialize	1	5.86434	5.86434	5.86434
dash	16	24	45000	253	async	10	0.000438196	0.0001993	0.000674891
dash	16	24	45000	253	inner	10	0.0260326	0.0256442	0.0267168
dash	16	24	45000	253	wait	10	5.84588e-05	3.9227e-05	0.000116392
dash	16	24	45000	253	bound	10	0.000722124	0.000440701	0.000822733
dash	16	24	45000	253	calc iter	10	0.0272531	0.0269367	0.0277243
dash	16	24	45000	253	calc total	1	0.279059	0.279059	0.279059
dash	16	24	45000	253	total	1	6.36295	6.36295	6.36295
dash	16	24	45000	229	initialize	1	5.84387	5.84387	5.84387
dash	16	24	45000	229	async	10	0.000908688	0.000436137	0.00130755
dash	16	24	45000	229	inner	10	0.0259196	0.0256845	0.0265435
dash	16	24	45000	229	wait	10	3.31316e-05	1.8356e-05	9.9437e-05
dash	16	24	45000	229	bound	10	0.000425252	0.000376199	0.000533377
dash	16	24	45000	229	calc iter	10	0.027288	0.0268753	0.0277982
dash	16	24	45000	229	calc total	1	0.279054	0.279054	0.279054
dash	16	24	45000	229	total	1	6.33953	6.33953	6.33953
dash	16	24	45000	277	initialize	1	6.03218	6.03218	6.03218
dash	16	24	45000	277	async	10	0.000402586	0.00015514	0.00102655
dash	16	24	45000	277	inner	10	0.0264127	0.0260792	0.0267793
dash	16	24	45000	277	wait	10	4.92854e-05	2.1879e-05	0.000158382
dash	16	24	45000	277	bound	10	0.000500062	0.000415911	0.000696361
dash	16	24	45000	277	calc iter	10	0.0273658	0.0268336	0.0278263
dash	16	24	45000	277	calc total	1	0.279049	0.279049	0.279049
[truncated: 78,326 more rows]
