# Supplementary material for: A Halo abstraction for distributed n-dimensional structured grids within the C++ PGAS library DASH
Source: PeerJ Comput Sci. 2023 Feb 3;9:e1203. doi: 10.7717/peerj-cs.1203 (PMC10280232; doi:10.7717/peerj-cs.1203)
Supplement: Supplemental Information 4 [file peerj-cs-09-1203-s004.gz › raw_dash_scafes/res_2d_sc/weak/plain/heat2d_n4_c24_90000_28658294.out]

DASH
InitEnergy=2400.00000
EndEnergy=2358.96679
DiffEnergy=-41.03321
Matrixspec: 90000 x 90000
Iterations: 10
# unit_id;function_name;num_calls;avg_runtime;min_runtime;max_runtime
0;initialize;1;48.76333;48.76333;48.76333
0;async;10;0.00273;0.00095;0.00471
0;inner;10;0.42894;0.42386;0.43663
0;wait;10;0.00003;0.00002;0.00004
0;boundary;10;0.00394;0.00214;0.00478
0;calc iter;10;0.43563;0.43042;0.44145
0;calc total;1;4.36905;4.36905;4.36905
0;total;1;55.87897;55.87897;55.87897
24;initialize;1;9.00559;9.00559;9.00559
24;async;10;0.0126173;0.00102538;0.0147467
24;inner;10;0.41904;0.412574;0.425547
24;wait;10;4.05599e-05;1.7054e-05;0.00010187
24;boundary;10;0.00422318;0.0027226;0.00590962
24;calc iter;10;0.435923;0.429941;0.438079
24;calc total;1;4.36905;4.36905;4.36905
24;total;1;16.1204;16.1204;16.1204
25;initialize;1;3.78977;3.78977;3.78977
25;async;10;0.00240326;0.00115478;0.00263649
25;inner;10;0.430143;0.421665;0.435958
25;wait;10;4.13515e-05;2.0608e-05;5.4073e-05
25;boundary;10;0.00414642;0.00171842;0.00464732
25;calc iter;10;0.436736;0.425943;0.441416
25;calc total;1;4.36905;4.36905;4.36905
25;total;1;10.9045;10.9045;10.9045
48;initialize;1;8.9319;8.9319;8.9319
48;async;10;0.00475785;0.000857466;0.00657518
48;inner;10;0.427587;0.426286;0.433345
48;wait;10;3.00369e-05;2.0532e-05;4.4762e-05
48;boundary;10;0.00304331;0.00236135;0.0034643
48;calc iter;10;0.43542;0.433153;0.437106
48;calc total;1;4.36904;4.36904;4.36904
48;total;1;16.0544;16.0544;16.0544
72;initialize;1;3.63318;3.63318;3.63318
72;async;10;0.00140797;0.000282508;0.00468429
72;inner;10;0.427419;0.419788;0.435187
72;wait;10;4.38867e-05;1.9516e-05;7.3019e-05
72;boundary;10;0.0043043;0.00202655;0.00647743
72;calc iter;10;0.433176;0.429872;0.438202
72;calc total;1;4.36904;4.36904;4.36904
72;total;1;10.7494;10.7494;10.7494
26;initialize;1;9.00557;9.00557;9.00557
26;async;10;0.00708839;0.00106583;0.00900719
26;inner;10;0.425368;0.418404;0.431121
26;wait;10;4.28576e-05;2.5495e-05;6.9272e-05
26;boundary;10;0.00378883;0.00183469;0.00436193
26;calc iter;10;0.436291;0.427609;0.439085
26;calc total;1;4.36905;4.36905;4.36905
26;total;1;16.1203;16.1203;16.1203
49;initialize;1;8.93198;8.93198;8.93198
49;async;10;0.00763277;0.00149472;0.00929477
49;inner;10;0.425054;0.423383;0.432394
49;wait;10;3.14963e-05;2.3307e-05;5.5516e-05
49;boundary;10;0.00299501;0.00174238;0.00358035
49;calc iter;10;0.435716;0.433667;0.436905
49;calc total;1;4.36904;4.36904;4.36904
49;total;1;16.0545;16.0545;16.0545
73;initialize;1;3.63334;3.63334;3.63334
73;async;10;0.00390214;0.00104395;0.0106743
73;inner;10;0.425279;0.419594;0.433441
73;wait;10;5.6556e-05;3.5364e-05;7.9225e-05
73;boundary;10;0.00465156;0.00264459;0.00582752
73;calc iter;10;0.43389;0.431262;0.437199
73;calc total;1;4.36905;4.36905;4.36905
73;total;1;10.7495;10.7495;10.7495
27;initialize;1;9.00562;9.00562;9.00562
27;async;10;0.00595604;0.000920399;0.0083718
27;inner;10;0.425782;0.419766;0.433119
27;wait;10;4.49567e-05;3.7483e-05;5.0755e-05
27;boundary;10;0.00409678;0.00262803;0.00498579
27;calc iter;10;0.435882;0.430387;0.438144
27;calc total;1;4.36905;4.36905;4.36905
27;total;1;16.1204;16.1204;16.1204
50;initialize;1;8.93206;8.93206;8.93206
50;async;10;0.00241555;0.00104874;0.00264705
50;inner;10;0.429189;0.427856;0.435846
50;wait;10;4.15847e-05;2.0725e-05;5.3777e-05
50;boundary;10;0.00447395;0.00171426;0.00502163
50;calc iter;10;0.436122;0.43211;0.441193
50;calc total;1;4.36904;4.36904;4.36904
50;total;1;16.0545;16.0545;16.0545
74;initialize;1;3.63319;3.63319;3.63319
74;async;10;0.00391609;0.000991103;0.00759192
74;inner;10;0.425928;0.420108;0.433564
74;wait;10;5.16962e-05;3.4129e-05;6.4773e-05
74;boundary;10;0.00426309;0.0025818;0.004962
74;calc iter;10;0.43416;0.432074;0.437232
74;calc total;1;4.36905;4.36905;4.36905
74;total;1;10.7494;10.7494;10.7494
28;initialize;1;3.79139;3.79139;3.79139
28;async;10;0.00879359;0.00114812;0.0134048
28;inner;10;0.421048;0.416852;0.428366
28;wait;10;5.54899e-05;4.1777e-05;0.000106045
28;boundary;10;0.00518188;0.00449108;0.00599359
28;calc iter;10;0.435081;0.432683;0.437945
28;calc total;1;4.36905;4.36905;4.36905
28;total;1;10.9061;10.9061;10.9061
51;initialize;1;8.92822;8.92822;8.92822
51;async;10;0.00686055;0.00104533;0.00860249
51;inner;10;0.425775;0.423927;0.432461
51;wait;10;3.43791e-05;2.0571e-05;6.7068e-05
51;boundary;10;0.00293516;0.00180331;0.0034654
51;calc iter;10;0.435607;0.433856;0.437366
51;calc total;1;4.36904;4.36904;4.36904
51;total;1;16.0507;16.0507;16.0507
75;initialize;1;3.63316;3.63316;3.63316
75;async;10;0.00421382;0.000550892;0.00821567
75;inner;10;0.426812;0.420676;0.433977
75;wait;10;4.95032e-05;3.7539e-05;6.9629e-05
75;boundary;10;0.00369821;0.00243312;0.00463013
75;calc iter;10;0.434775;0.432279;0.43751
75;calc total;1;4.36905;4.36905;4.36905
75;total;1;10.7494;10.7494;10.7494
29;initialize;1;9.00564;9.00564;9.00564
29;async;10;0.00723614;0.000767205;0.0132816
29;inner;10;0.421547;0.41736;0.430697
29;wait;10;5.3289e-05;3.759e-05;7.4804e-05
29;boundary;10;0.00538898;0.00330756;0.00604954
29;calc iter;10;0.434228;0.431799;0.436745
29;calc total;1;4.36904;4.36904;4.36904
29;total;1;16.1204;16.1204;16.1204
52;initialize;1;8.93197;8.93197;8.93197
52;async;10;0.00751004;0.00105305;0.0105234
52;inner;10;0.423104;0.421581;0.43114
52;wait;10;5.25296e-05;3.8411e-05;8.2306e-05
52;boundary;10;0.00423158;0.00352925;0.0054267
52;calc iter;10;0.4349;0.429296;0.436745
52;calc total;1;4.36904;4.36904;4.36904
52;total;1;16.0545;16.0545;16.0545
76;initialize;1;3.6332;3.6332;3.6332
76;async;10;0.00797798;0.00100425;0.0127728
76;inner;10;0.423739;0.416873;0.431306
76;wait;10;4.2099e-05;2.4603e-05;0.000118878
76;boundary;10;0.00331391;0.00191483;0.0039272
76;calc iter;10;0.435075;0.431587;0.43709
76;calc total;1;4.36905;4.36905;4.36905
76;total;1;10.7494;10.7494;10.7494
30;initialize;1;9.00562;9.00562;9.00562
30;async;10;0.00691373;0.00105312;0.0133774
30;inner;10;0.420009;0.416921;0.429921
30;wait;10;6.23017e-05;4.9204e-05;8.7339e-05
30;boundary;10;0.00604126;0.00368033;0.00659211
30;calc iter;10;0.433028;0.430091;0.436496
30;calc total;1;4.36904;4.36904;4.36904
30;total;1;16.1204;16.1204;16.1204
53;initialize;1;8.92685;8.92685;8.92685
53;async;10;0.00675442;0.00104155;0.0134686
53;inner;10;0.423099;0.421323;0.428899
53;wait;10;5.87395e-05;3.5535e-05;0.000129758
53;boundary;10;0.0048141;0.00410822;0.0055584
53;calc iter;10;0.434728;0.431115;0.440836
53;calc total;1;4.36904;4.36904;4.36904
53;total;1;16.0493;16.0493;16.0493
77;initialize;1;3.63332;3.63332;3.63332
77;async;10;0.00460547;0.00103156;0.00826935
77;inner;10;0.427413;0.420913;0.433157
77;wait;10;3.92993e-05;2.1478e-05;8.3237e-05
77;boundary;10;0.00364481;0.00169267;0.00459375
77;calc iter;10;0.435704;0.428977;0.438821
77;calc total;1;4.36904;4.36904;4.36904
77;total;1;10.7495;10.7495;10.7495
31;initialize;1;9.00565;9.00565;9.00565
31;async;10;0.00314127;0.000495954;0.00564034
31;inner;10;0.424122;0.420991;0.432002
31;wait;10;5.38011e-05;4.099e-05;6.9616e-05
31;boundary;10;0.00529689;0.00287947;0.00661381
31;calc iter;10;0.432616;0.431113;0.43575
31;calc total;1;4.36904;4.36904;4.36904
31;total;1;16.1204;16.1204;16.1204
54;initialize;1;8.93197;8.93197;8.93197
54;async;10;0.00737762;0.00102461;0.0134704
54;inner;10;0.421102;0.418088;0.428996
54;wait;10;6.74117e-05;4.9542e-05;9.2314e-05
54;boundary;10;0.00573908;0.00461945;0.0064196
54;calc iter;10;0.434288;0.430004;0.43953
54;calc total;1;4.36904;4.36904;4.36904
78;initialize;1;3.63323;3.63323;3.63323
78;async;10;0.00879694;0.00101628;0.0126652
78;inner;10;0.423083;0.417201;0.429607
78;wait;10;4.17018e-05;2.3644e-05;0.000134474
78;boundary;10;0.00324328;0.00180147;0.00497357
78;calc iter;10;0.435166;0.431692;0.436199
78;calc total;1;4.36904;4.36904;4.36904
78;total;1;10.7494;10.7494;10.7494
32;initialize;1;3.78858;3.78858;3.78858
32;async;10;0.00596016;0.00112863;0.00770051
32;inner;10;0.426157;0.42045;0.432407
32;wait;10;3.74568e-05;2.1607e-05;5.1651e-05
32;boundary;10;0.00394803;0.00197066;0.00451282
32;calc iter;10;0.436104;0.430146;0.438121
32;calc total;1;4.36905;4.36905;4.36905
32;total;1;10.9033;10.9033;10.9033
54;total;1;16.0544;16.0544;16.0544
79;initialize;1;3.63321;3.63321;3.63321
79;async;10;0.00565233;0.0007866;0.0100128
79;inner;10;0.426123;0.420502;0.43332
79;wait;10;3.99557e-05;2.5501e-05;9.0342e-05
79;boundary;10;0.00320462;0.002111;0.00418223
79;calc iter;10;0.435022;0.431944;0.437032
79;calc total;1;4.36904;4.36904;4.36904
79;total;1;10.7494;10.7494;10.7494
33;initialize;1;9.00566;9.00566;9.00566
33;async;10;0.00389158;0.00116092;0.00518856
33;inner;10;0.428866;0.421282;0.434942
33;wait;10;3.95026e-05;2.2383e-05;5.005e-05
33;boundary;10;0.00365652;0.00177123;0.00410162
33;calc iter;10;0.436455;0.427478;0.439412
33;calc total;1;4.36904;4.36904;4.36904
33;total;1;16.1204;16.1204;16.1204
55;initialize;1;8.93197;8.93197;8.93197
55;async;10;0.00596787;0.000788787;0.0116999
55;inner;10;0.42306;0.420023;0.430196
55;wait;10;4.78941e-05;3.2507e-05;0.000101884
55;boundary;10;0.00540177;0.00413781;0.00631902
55;calc iter;10;0.434479;0.431785;0.438892
55;calc total;1;4.36904;4.36904;4.36904
55;total;1;16.0544;16.0544;16.0544
80;initialize;1;3.6332;3.6332;3.6332
80;async;10;0.00310264;0.00088123;0.00714545
80;inner;10;0.425465;0.418759;0.433377
80;wait;10;5.66541e-05;4.2847e-05;7.5011e-05
80;boundary;10;0.00485296;0.00276219;0.00608723
80;calc iter;10;0.433479;0.431193;0.437097
80;calc total;1;4.36904;4.36904;4.36904
80;total;1;10.7494;10.7494;10.7494
34;initialize;1;9.0056;9.0056;9.0056
34;async;10;0.0074386;0.00106999;0.00968146
34;inner;10;0.424399;0.41873;0.429771
34;wait;10;5.01624e-05;2.5508e-05;0.000106405
34;boundary;10;0.00404461;0.00270172;0.00454037
34;calc iter;10;0.435934;0.431141;0.437917
34;calc total;1;4.36904;4.36904;4.36904
34;total;1;16.1204;16.1204;16.1204
56;initialize;1;8.93209;8.93209;8.93209
56;async;10;0.00521198;0.00089967;0.00775005
56;inner;10;0.425094;0.42313;0.430573
56;wait;10;3.86095e-05;2.594e-05;7.4426e-05
56;boundary;10;0.00454779;0.00394015;0.00517403
56;calc iter;10;0.434894;0.4314;0.436687
56;calc total;1;4.36905;4.36905;4.36905
56;total;1;16.0546;16.0546;16.0546
81;initialize;1;3.63321;3.63321;3.63321
81;async;10;0.00488095;0.0010175;0.00964588
81;inner;10;0.424434;0.418972;0.432227
81;wait;10;6.49757e-05;5.0322e-05;9.3515e-05
81;boundary;10;0.00470944;0.00338078;0.00537999
81;calc iter;10;0.434091;0.432966;0.436721
81;calc total;1;4.36905;4.36905;4.36905
81;total;1;10.7494;10.7494;10.7494
35;initialize;1;9.00563;9.00563;9.00563
35;async;10;0.00700445;0.0010721;0.013579
35;inner;10;0.423213;0.417871;0.431434
35;wait;10;4.90803e-05;3.5361e-05;6.2478e-05
35;boundary;10;0.00497255;0.00301999;0.0061262
35;calc iter;10;0.435241;0.42932;0.439462
35;calc total;1;4.36904;4.36904;4.36904
35;total;1;16.1204;16.1204;16.1204
57;initialize;1;8.92574;8.92574;8.92574
57;async;10;0.00654666;0.000885942;0.00964199
57;inner;10;0.424773;0.421235;0.433004
57;wait;10;4.60835e-05;3.0893e-05;5.6984e-05
57;boundary;10;0.00379944;0.0026921;0.00463097
57;calc iter;10;0.435167;0.431901;0.437822
57;calc total;1;4.36905;4.36905;4.36905
57;total;1;16.0482;16.0482;16.0482
82;initialize;1;3.63313;3.63313;3.63313
82;async;10;0.00367625;0.000476481;0.00865062
82;inner;10;0.427853;0.421488;0.434624
82;wait;10;3.7305e-05;2.9072e-05;4.5621e-05
82;boundary;10;0.0033296;0.00220471;0.00442909
82;calc iter;10;0.434897;0.433193;0.437888
82;calc total;1;4.36904;4.36904;4.36904
82;total;1;10.7493;10.7493;10.7493
36;initialize;1;9.00566;9.00566;9.00566
36;async;10;0.0108272;0.00109093;0.0208541
36;inner;10;0.420344;0.412756;0.428075
36;wait;10;3.82819e-05;2.9427e-05;6.2079e-05
36;boundary;10;0.00268656;0.00184222;0.00357254
36;calc iter;10;0.433898;0.431094;0.436775
36;calc total;1;4.36905;4.36905;4.36905
36;total;1;16.1204;16.1204;16.1204
58;initialize;1;8.93202;8.93202;8.93202
58;async;10;0.00679016;0.00105623;0.0084703
58;inner;10;0.425605;0.423609;0.43234
58;wait;10;3.81484e-05;2.264e-05;8.2999e-05
58;boundary;10;0.00306757;0.00208949;0.00380711
58;calc iter;10;0.435503;0.433417;0.437494
58;calc total;1;4.36905;4.36905;4.36905
58;total;1;16.0545;16.0545;16.0545
83;initialize;1;3.6333;3.6333;3.6333
83;async;10;0.00577932;0.00103448;0.00966739
83;inner;10;0.426448;0.419948;0.433734
83;wait;10;3.17481e-05;1.967e-05;5.3818e-05
83;boundary;10;0.00310844;0.00178204;0.00388343
83;calc iter;10;0.435369;0.431421;0.437363
83;calc total;1;4.36904;4.36904;4.36904
83;total;1;10.7495;10.7495;10.7495
37;initialize;1;9.00565;9.00565;9.00565
37;async;10;0.0107972;0.00107705;0.0213747
37;inner;10;0.416028;0.408952;0.425051
37;wait;10;6.48828e-05;5.0139e-05;8.1229e-05
37;boundary;10;0.00514857;0.00345338;0.00607244
37;calc iter;10;0.43204;0.428398;0.435869
37;calc total;1;4.36904;4.36904;4.36904
37;total;1;16.1204;16.1204;16.1204
59;initialize;1;8.92765;8.92765;8.92765
59;async;10;0.00342996;0.000789474;0.00517893
59;inner;10;0.428695;0.427195;0.434397
59;wait;10;3.77544e-05;3.0581e-05;5.2102e-05
59;boundary;10;0.00312402;0.0022156;0.00356195
59;calc iter;10;0.435288;0.432662;0.438529
59;calc total;1;4.36905;4.36905;4.36905
59;total;1;16.0501;16.0501;16.0501
84;initialize;1;3.63317;3.63317;3.63317
84;async;10;0.00364067;0.000963758;0.00550912
84;inner;10;0.429044;0.426478;0.435607
84;wait;10;5.45735e-05;3.775e-05;6.8761e-05
84;boundary;10;0.00365955;0.00255288;0.00421865
84;calc iter;10;0.4364;0.432961;0.439242
84;calc total;1;4.36905;4.36905;4.36905
84;total;1;10.7494;10.7494;10.7494
38;initialize;1;9.00571;9.00571;9.00571
38;async;10;0.0108709;0.00103397;0.0214894
38;inner;10;0.413635;0.404675;0.425968
38;wait;10;7.0616e-05;5.9787e-05;8.2522e-05
38;boundary;10;0.00592418;0.00295364;0.00677778
38;calc iter;10;0.430503;0.425835;0.433383
38;calc total;1;4.36904;4.36904;4.36904
38;total;1;16.1204;16.1204;16.1204
60;initialize;1;8.92494;8.92494;8.92494
60;async;10;0.0042786;0.00108079;0.00777882
60;inner;10;0.428237;0.425947;0.432241
60;wait;10;3.2484e-05;2.3663e-05;5.8029e-05
60;boundary;10;0.0028631;0.00181165;0.00374843
60;calc iter;10;0.435412;0.433558;0.438918
60;calc total;1;4.36905;4.36905;4.36905
60;total;1;16.0474;16.0474;16.0474
85;initialize;1;3.63317;3.63317;3.63317
85;async;10;0.00502086;0.00104067;0.00629375
85;inner;10;0.428579;0.425511;0.435307
85;wait;10;3.35645e-05;2.4494e-05;5.801e-05
85;boundary;10;0.00303598;0.00175607;0.00339144
39;initialize;1;9.00564;9.00564;9.00564
39;async;10;0.00934817;0.00080408;0.0184001
39;inner;10;0.416488;0.405693;0.426718
39;wait;10;5.13681e-05;2.7578e-05;8.0257e-05
39;boundary;10;0.00479178;0.00270063;0.00683837
39;calc iter;10;0.430681;0.428259;0.43447
39;calc total;1;4.36904;4.36904;4.36904
39;total;1;16.1204;16.1204;16.1204
61;initialize;1;8.92914;8.92914;8.92914
61;async;10;0.00282694;0.000516341;0.00879272
61;inner;10;0.429476;0.426632;0.432937
61;wait;10;3.67054e-05;2.7258e-05;5.2036e-05
61;boundary;10;0.00291543;0.00224239;0.00366981
61;calc iter;10;0.435257;0.433293;0.440051
61;calc total;1;4.36905;4.36905;4.36905
61;total;1;16.0516;16.0516;16.0516
85;calc iter;10;0.436671;0.433587;0.439009
85;calc total;1;4.36904;4.36904;4.36904
85;total;1;10.7494;10.7494;10.7494
40;initialize;1;9.00568;9.00568;9.00568
40;async;10;0.0158706;0.00090169;0.0237258
40;inner;10;0.415476;0.40747;0.424657
40;wait;10;3.88521e-05;2.3115e-05;0.000112997
40;boundary;10;0.00262799;0.00170811;0.00362352
40;calc iter;10;0.434014;0.429297;0.435786
40;calc total;1;4.36904;4.36904;4.36904
40;total;1;16.1204;16.1204;16.1204
62;initialize;1;8.93205;8.93205;8.93205
62;async;10;0.00314171;0.0010536;0.00821296
62;inner;10;0.427965;0.425729;0.431436
62;wait;10;4.73161e-05;3.4623e-05;6.6016e-05
62;boundary;10;0.0039222;0.00296057;0.00510395
62;calc iter;10;0.435078;0.432926;0.439177
62;calc total;1;4.36905;4.36905;4.36905
62;total;1;16.0545;16.0545;16.0545
1;initialize;1;48.7568;48.7568;48.7568
1;async;10;0.00579966;0.00105299;0.00751073
1;inner;10;0.426356;0.420609;0.434058
1;wait;10;3.31941e-05;2.1852e-05;6.6924e-05
1;boundary;10;0.00354182;0.00186073;0.00412439
1;calc iter;10;0.435732;0.429949;0.43818
1;calc total;1;4.36905;4.36905;4.36905
1;total;1;55.8724;55.8724;55.8724
2;initialize;1;48.7571;48.7571;48.7571
2;async;10;0.00379124;0.000592705;0.00590678
2;inner;10;0.427292;0.422278;0.434883
2;wait;10;4.38735e-05;3.3547e-05;5.7587e-05
2;boundary;10;0.00433962;0.00255476;0.00532492
2;calc iter;10;0.435468;0.431505;0.438536
2;calc total;1;4.36905;4.36905;4.36905
2;total;1;55.8727;55.8727;55.8727
3;initialize;1;48.7633;48.7633;48.7633
3;async;10;0.00306386;0.00104767;0.00622545
3;inner;10;0.427669;0.422742;0.434735
3;wait;10;3.54399e-05;1.87e-05;5.4349e-05
3;boundary;10;0.00451959;0.00263338;0.00593424
3;calc iter;10;0.435289;0.430914;0.438472
3;calc total;1;4.36905;4.36905;4.36905
3;total;1;55.879;55.879;55.879
4;initialize;1;48.7632;48.7632;48.7632
4;async;10;0.00413969;0.000589761;0.00888043
4;inner;10;0.425849;0.421316;0.434458
4;wait;10;4.96811e-05;3.3451e-05;6.7016e-05
4;boundary;10;0.00488149;0.002632;0.00614894
4;calc iter;10;0.434922;0.43237;0.438392
4;calc total;1;4.36905;4.36905;4.36905
4;total;1;55.8789;55.8789;55.8789
5;initialize;1;48.7634;48.7634;48.7634
5;async;10;0.00520944;0.00141148;0.0109904
5;inner;10;0.423424;0.419396;0.43194
5;wait;10;5.67093e-05;4.4987e-05;9.0492e-05
5;boundary;10;0.00555209;0.00400696;0.00611216
5;calc iter;10;0.434243;0.432069;0.437451
5;calc total;1;4.36905;4.36905;4.36905
5;total;1;55.879;55.879;55.879
6;initialize;1;48.7633;48.7633;48.7633
6;async;10;0.00245231;0.000599311;0.00831251
6;inner;10;0.42609;0.422028;0.434708
6;wait;10;5.11078e-05;4.6504e-05;5.7622e-05
6;boundary;10;0.00518264;0.00260685;0.00623122
6;calc iter;10;0.433778;0.431138;0.438447
6;calc total;1;4.36905;4.36905;4.36905
6;total;1;55.879;55.879;55.879
7;initialize;1;48.7628;48.7628;48.7628
7;async;10;0.00322401;0.000831255;0.00527158
7;inner;10;0.423577;0.418636;0.43177
7;wait;10;5.55356e-05;4.1351e-05;9.5415e-05
7;boundary;10;0.00591608;0.00446669;0.00658474
7;calc iter;10;0.432774;0.430551;0.437166
7;calc total;1;4.36905;4.36905;4.36905
7;total;1;55.8785;55.8785;55.8785
8;initialize;1;48.7558;48.7558;48.7558
8;async;10;0.00443231;0.000914657;0.00628753
8;inner;10;0.427952;0.421863;0.435194
8;wait;10;3.47286e-05;2.1973e-05;5.0055e-05
8;boundary;10;0.0034256;0.0017498;0.00401035
8;calc iter;10;0.435846;0.429111;0.438656
8;calc total;1;4.36905;4.36905;4.36905
8;total;1;55.8714;55.8714;55.8714
9;initialize;1;48.7633;48.7633;48.7633
9;async;10;0.0066145;0.000783426;0.0103338
9;inner;10;0.425518;0.418456;0.434148
9;wait;10;4.35878e-05;2.2613e-05;7.8499e-05
9;boundary;10;0.00390783;0.00171593;0.00458559
9;calc iter;10;0.436086;0.428231;0.441973
9;calc total;1;4.36905;4.36905;4.36905
9;total;1;55.879;55.879;55.879
10;initialize;1;48.7633;48.7633;48.7633
10;async;10;0.00543115;0.00113171;0.00746083
10;inner;10;0.426485;0.420567;0.433386
10;wait;10;4.65887e-05;2.6194e-05;0.000100782
10;boundary;10;0.00367563;0.00213154;0.00421125
10;calc iter;10;0.43564;0.428887;0.437934
10;calc total;1;4.36905;4.36905;4.36905
10;total;1;55.879;55.879;55.879
11;initialize;1;48.7633;48.7633;48.7633
11;async;10;0.00264994;0.00104929;0.00464195
11;inner;10;0.428759;0.423738;0.4357
11;wait;10;4.34721e-05;2.8253e-05;7.1838e-05
11;boundary;10;0.00406031;0.00227966;0.00510731
11;calc iter;10;0.435514;0.430548;0.439162
11;calc total;1;4.36905;4.36905;4.36905
11;total;1;55.879;55.879;55.879
12;initialize;1;48.7634;48.7634;48.7634
12;async;10;0.00670807;0.0010953;0.00961749
12;inner;10;0.424006;0.418783;0.430845
12;wait;10;4.89363e-05;3.119e-05;8.7952e-05
12;boundary;10;0.00393924;0.00270709;0.00523557
12;calc iter;10;0.434704;0.431002;0.436353
12;calc total;1;4.36905;4.36905;4.36905
12;total;1;55.879;55.879;55.879
13;initialize;1;48.7623;48.7623;48.7623
13;async;10;0.003927;0.00107616;0.00767581
13;inner;10;0.426074;0.422305;0.432394
13;wait;10;4.87131e-05;3.5344e-05;5.9419e-05
13;boundary;10;0.00428644;0.00267333;0.00522457
13;calc iter;10;0.434338;0.432664;0.436214
13;calc total;1;4.36905;4.36905;4.36905
13;total;1;55.878;55.878;55.878
14;initialize;1;48.7633;48.7633;48.7633
14;async;10;0.00352841;0.00084377;0.00793331
14;inner;10;0.425721;0.422477;0.43167
14;wait;10;5.51581e-05;2.7356e-05;7.2708e-05
14;boundary;10;0.00455408;0.00246616;0.00566545
14;calc iter;10;0.43386;0.431502;0.43646
14;calc total;1;4.36905;4.36905;4.36905
14;total;1;55.8789;55.8789;55.8789
15;initialize;1;48.7633;48.7633;48.7633
15;async;10;0.00110816;0.000298037;0.00422568
15;inner;10;0.428202;0.424245;0.433674
15;wait;10;4.3889e-05;2.6351e-05;6.1992e-05
15;boundary;10;0.00415959;0.00222975;0.0057958
15;calc iter;10;0.433515;0.431522;0.436725
15;calc total;1;4.36905;4.36905;4.36905
15;total;1;55.8789;55.8789;55.8789
16;initialize;1;48.7635;48.7635;48.7635
16;async;10;0.0100533;0.000866551;0.0132159
16;inner;10;0.420562;0.412513;0.428012
16;wait;10;4.37678e-05;1.4861e-05;0.000143393
16;boundary;10;0.00483522;0.00178128;0.0057281
16;calc iter;10;0.435497;0.427526;0.439645
16;calc total;1;4.36904;4.36904;4.36904
16;total;1;55.8791;55.8791;55.8791
17;initialize;1;48.7634;48.7634;48.7634
17;async;10;0.00378081;0.00100452;0.0058103
17;inner;10;0.427776;0.417312;0.43451
17;wait;10;4.95321e-05;2.4323e-05;6.3579e-05
17;boundary;10;0.00468734;0.0016843;0.00547046
17;calc iter;10;0.436296;0.424833;0.443997
17;calc total;1;4.36905;4.36905;4.36905
17;total;1;55.879;55.879;55.879
18;initialize;1;48.7633;48.7633;48.7633
18;async;10;0.00636209;0.000999571;0.0106362
18;inner;10;0.424785;0.41579;0.432371
18;wait;10;4.76818e-05;2.3293e-05;6.4581e-05
18;boundary;10;0.00449076;0.00171448;0.0055644
18;calc iter;10;0.435687;0.426015;0.44211
18;calc total;1;4.36905;4.36905;4.36905
18;total;1;55.879;55.879;55.879
19;initialize;1;48.7633;48.7633;48.7633
19;async;10;0.00911917;0.00110239;0.0122275
19;inner;10;0.421343;0.415343;0.428353
19;wait;10;5.24143e-05;2.6482e-05;0.000116351
19;boundary;10;0.00442848;0.00200478;0.00525809
19;calc iter;10;0.434945;0.429187;0.437609
19;calc total;1;4.36905;4.36905;4.36905
19;total;1;55.8789;55.8789;55.8789
20;initialize;1;48.7634;48.7634;48.7634
20;async;10;0.00261105;0.000622427;0.00476422
20;inner;10;0.428011;0.423263;0.434691
20;wait;10;3.79697e-05;2.2619e-05;4.8481e-05
20;boundary;10;0.0040849;0.0019209;0.00519195
20;calc iter;10;0.434746;0.430217;0.437741
20;calc total;1;4.36905;4.36905;4.36905
20;total;1;55.879;55.879;55.879
21;initialize;1;48.7552;48.7552;48.7552
21;async;10;0.0056579;0.00115372;0.00878125
21;inner;10;0.424435;0.420333;0.430763
21;wait;10;5.12728e-05;3.6743e-05;0.000110238
21;boundary;10;0.00411904;0.00321699;0.00513435
21;calc iter;10;0.434265;0.433062;0.43595
21;calc total;1;4.36905;4.36905;4.36905
21;total;1;55.8708;55.8708;55.8708
22;initialize;1;48.7634;48.7634;48.7634
22;async;10;0.00445528;0.00108373;0.0077453
22;inner;10;0.423763;0.420849;0.429235
22;wait;10;6.77664e-05;4.1511e-05;0.00010471
22;boundary;10;0.00541434;0.00424943;0.00599407
22;calc iter;10;0.433702;0.432137;0.435113
22;calc total;1;4.36904;4.36904;4.36904
22;total;1;55.879;55.879;55.879
23;initialize;1;48.7586;48.7586;48.7586
23;async;10;0.00226206;0.000759067;0.00571439
23;inner;10;0.425963;0.42177;0.432171
23;wait;10;5.20364e-05;3.9729e-05;6.6727e-05
23;boundary;10;0.00499689;0.0029199;0.00636106
23;calc iter;10;0.433276;0.431141;0.435911
23;calc total;1;4.36905;4.36905;4.36905
23;total;1;55.8742;55.8742;55.8742
41;initialize;1;9.0057;9.0057;9.0057
41;async;10;0.0191683;0.00127503;0.0285247
41;inner;10;0.412468;0.403186;0.42274
41;wait;10;3.86672e-05;2.1879e-05;0.000128368
41;boundary;10;0.0025265;0.00169204;0.00451749
41;calc iter;10;0.434203;0.428663;0.437001
41;calc total;1;4.36904;4.36904;4.36904
41;total;1;16.1204;16.1204;16.1204
42;initialize;1;9.00572;9.00572;9.00572
42;async;10;0.0187367;0.00102983;0.0247985
42;inner;10;0.412732;0.405915;0.423447
42;wait;10;3.24545e-05;2.0359e-05;9.8833e-05
42;boundary;10;0.00242386;0.00168903;0.00424565
42;calc iter;10;0.433926;0.428823;0.436991
42;calc total;1;4.36904;4.36904;4.36904
42;total;1;16.1204;16.1204;16.1204
43;initialize;1;9.00568;9.00568;9.00568
43;async;10;0.0133887;0.00108074;0.0189681
43;inner;10;0.41767;0.411179;0.425598
43;wait;10;3.41932e-05;2.3325e-05;7.0256e-05
43;boundary;10;0.00266364;0.00191235;0.00322757
43;calc iter;10;0.433758;0.429726;0.436166
43;calc total;1;4.36904;4.36904;4.36904
43;total;1;16.1204;16.1204;16.1204
44;initialize;1;9.00566;9.00566;9.00566
44;async;10;0.0119769;0.00105379;0.0203027
44;inner;10;0.417098;0.410524;0.425188
44;wait;10;5.07246e-05;3.2299e-05;8.0457e-05
44;boundary;10;0.00379529;0.00306447;0.00588307
44;calc iter;10;0.432922;0.427174;0.436066
44;calc total;1;4.36905;4.36905;4.36905
44;total;1;16.1204;16.1204;16.1204
45;initialize;1;3.79019;3.79019;3.79019
45;async;10;0.0100207;0.00105619;0.0198464
45;inner;10;0.419462;0.412704;0.427856
45;wait;10;4.36275e-05;2.8341e-05;6.2319e-05
45;boundary;10;0.00343579;0.0019508;0.00433784
45;calc iter;10;0.432964;0.430003;0.438998
45;calc total;1;4.36904;4.36904;4.36904
45;total;1;10.9049;10.9049;10.9049
46;initialize;1;9.00576;9.00576;9.00576
46;async;10;0.0101958;0.00106522;0.0226492
46;inner;10;0.418379;0.41171;0.426912
46;wait;10;5.29368e-05;3.7065e-05;6.1744e-05
46;boundary;10;0.00411786;0.0024459;0.00540673
46;calc iter;10;0.432747;0.428002;0.438798
46;calc total;1;4.36904;4.36904;4.36904
46;total;1;16.1205;16.1205;16.1205
47;initialize;1;9.00566;9.00566;9.00566
47;async;10;0.00862517;0.000799212;0.0159134
47;inner;10;0.420247;0.412812;0.428013
47;wait;10;4.30459e-05;2.8958e-05;6.481e-05
47;boundary;10;0.0035519;0.00202829;0.00462726
47;calc iter;10;0.432469;0.430049;0.434658
47;calc total;1;4.36904;4.36904;4.36904
47;total;1;16.1204;16.1204;16.1204
63;initialize;1;8.92624;8.92624;8.92624
63;async;10;0.00141843;0.000280509;0.00482077
63;inner;10;0.429803;0.42756;0.43381
63;wait;10;3.98523e-05;2.5898e-05;6.6672e-05
63;boundary;10;0.00379527;0.00203444;0.0056406
63;calc iter;10;0.435059;0.433605;0.438512
63;calc total;1;4.36905;4.36905;4.36905
63;total;1;16.0487;16.0487;16.0487
64;initialize;1;8.93211;8.93211;8.93211
64;async;10;0.00799221;0.00087884;0.0148849
64;inner;10;0.419212;0.41461;0.425904
64;wait;10;6.36593e-05;4.5217e-05;0.000121146
64;boundary;10;0.00656975;0.00622754;0.00668827
64;calc iter;10;0.43384;0.431475;0.43889
64;calc total;1;4.36905;4.36905;4.36905
64;total;1;16.0546;16.0546;16.0546
65;initialize;1;8.93212;8.93212;8.93212
65;async;10;0.00289203;0.000872412;0.00513561
65;inner;10;0.427371;0.424392;0.431162
65;wait;10;5.56766e-05;4.5044e-05;9.2034e-05
65;boundary;10;0.00463643;0.00305614;0.00569699
65;calc iter;10;0.434957;0.432622;0.43674
65;calc total;1;4.36905;4.36905;4.36905
65;total;1;16.0546;16.0546;16.0546
66;initialize;1;8.93211;8.93211;8.93211
66;async;10;0.00393818;0.00106617;0.00562719
66;inner;10;0.427195;0.425515;0.430351
66;wait;10;4.90303e-05;3.3154e-05;0.000103272
66;boundary;10;0.00396751;0.00345009;0.00467394
66;calc iter;10;0.435151;0.433294;0.43665
66;calc total;1;4.36905;4.36905;4.36905
66;total;1;16.0546;16.0546;16.0546
67;initialize;1;8.93206;8.93206;8.93206
67;async;10;0.00492193;0.00107167;0.00776868
67;inner;10;0.427289;0.424823;0.430413
67;wait;10;3.66945e-05;2.2866e-05;8.2101e-05
67;boundary;10;0.00306014;0.00209519;0.00386851
67;calc iter;10;0.43531;0.433416;0.437846
67;calc total;1;4.36904;4.36904;4.36904
67;total;1;16.0545;16.0545;16.0545
68;initialize;1;8.93194;8.93194;8.93194
68;async;10;0.0021493;0.000507283;0.00528956
68;inner;10;0.430262;0.427537;0.433579
68;wait;10;2.75832e-05;2.0735e-05;4.3784e-05
68;boundary;10;0.00313719;0.00172059;0.00433376
68;calc iter;10;0.435577;0.43325;0.438688
68;calc total;1;4.36905;4.36905;4.36905
68;total;1;16.0544;16.0544;16.0544
69;initialize;1;8.92537;8.92537;8.92537
69;async;10;0.00534856;0.00108379;0.0100912
69;inner;10;0.427295;0.423292;0.4323
69;wait;10;3.46209e-05;2.4698e-05;6.7958e-05
69;boundary;10;0.00285644;0.00172018;0.0041004
69;calc iter;10;0.435536;0.431961;0.440446
69;calc total;1;4.36904;4.36904;4.36904
69;total;1;16.0478;16.0478;16.0478
70;initialize;1;8.932;8.932;8.932
70;async;10;0.00356067;0.000945849;0.00855529
70;inner;10;0.42822;0.425632;0.431374
70;wait;10;3.9495e-05;2.6127e-05;7.041e-05
70;boundary;10;0.00339642;0.00296997;0.00401736
70;calc iter;10;0.435218;0.433655;0.438135
70;calc total;1;4.36905;4.36905;4.36905
70;total;1;16.0545;16.0545;16.0545
71;initialize;1;8.93195;8.93195;8.93195
71;async;10;0.00234292;0.000426243;0.00599104
71;inner;10;0.42912;0.426853;0.432486
71;wait;10;3.46919e-05;2.2832e-05;5.2214e-05
71;boundary;10;0.00360728;0.00253741;0.00434597
71;calc iter;10;0.435106;0.433324;0.43872
71;calc total;1;4.36905;4.36905;4.36905
71;total;1;16.0544;16.0544;16.0544
86;initialize;1;3.63331;3.63331;3.63331
86;async;10;0.00237654;0.000943039;0.00391089
86;inner;10;0.430769;0.42863;0.436494
86;wait;10;3.72387e-05;3.2422e-05;5.0078e-05
86;boundary;10;0.00330857;0.00236836;0.00383479
86;calc iter;10;0.436492;0.433344;0.440385
86;calc total;1;4.36905;4.36905;4.36905
86;total;1;10.7495;10.7495;10.7495
87;initialize;1;3.63319;3.63319;3.63319
87;async;10;0.00398819;0.000785101;0.00605426
87;inner;10;0.427615;0.425395;0.434273
87;wait;10;3.83516e-05;2.4768e-05;6.6625e-05
87;boundary;10;0.0045432;0.00321254;0.00527536
87;calc iter;10;0.436187;0.43485;0.438339
87;calc total;1;4.36904;4.36904;4.36904
87;total;1;10.7494;10.7494;10.7494
88;initialize;1;3.63323;3.63323;3.63323
88;async;10;0.00579865;0.000852024;0.00985289
88;inner;10;0.422246;0.418698;0.43174
88;wait;10;4.64885e-05;3.6378e-05;7.6338e-05
88;boundary;10;0.0061874;0.00450313;0.00667001
88;calc iter;10;0.434281;0.431322;0.437174
88;calc total;1;4.36905;4.36905;4.36905
88;total;1;10.7494;10.7494;10.7494
89;initialize;1;3.63318;3.63318;3.63318
89;async;10;0.00519212;0.000690151;0.00942199
89;inner;10;0.424337;0.421693;0.433531
89;wait;10;4.78734e-05;3.3444e-05;7.8251e-05
89;boundary;10;0.00570464;0.00346914;0.00618891
89;calc iter;10;0.435284;0.431793;0.438048
89;calc total;1;4.36905;4.36905;4.36905
89;total;1;10.7494;10.7494;10.7494
90;initialize;1;3.63328;3.63328;3.63328
90;async;10;0.00604425;0.000971084;0.00950523
90;inner;10;0.424057;0.422032;0.43159
90;wait;10;5.9743e-05;4.3709e-05;0.000106425
90;boundary;10;0.00558369;0.00449312;0.00590803
90;calc iter;10;0.435747;0.432859;0.438201
90;calc total;1;4.36905;4.36905;4.36905
90;total;1;10.7495;10.7495;10.7495
91;initialize;1;3.63323;3.63323;3.63323
91;async;10;0.0051591;0.000964965;0.00797269
91;inner;10;0.426591;0.424597;0.432577
91;wait;10;4.14989e-05;2.492e-05;9.6813e-05
91;boundary;10;0.00448281;0.00346037;0.00489863
91;calc iter;10;0.436276;0.434154;0.437842
91;calc total;1;4.36905;4.36905;4.36905
91;total;1;10.7494;10.7494;10.7494
92;initialize;1;3.63321;3.63321;3.63321
92;async;10;0.00509169;0.000990021;0.00648628
92;inner;10;0.428519;0.425715;0.435439
92;wait;10;3.06901e-05;2.0659e-05;4.6452e-05
92;boundary;10;0.00304845;0.00176473;0.00334636
92;calc iter;10;0.436692;0.433586;0.43906
92;calc total;1;4.36905;4.36905;4.36905
92;total;1;10.7494;10.7494;10.7494
93;initialize;1;3.63322;3.63322;3.63322
93;async;10;0.00214036;0.000974524;0.002363
93;inner;10;0.430981;0.42782;0.437327
93;wait;10;3.26124e-05;2.1065e-05;4.3297e-05
93;boundary;10;0.00374626;0.00172666;0.00429954
93;calc iter;10;0.436902;0.431797;0.441664
93;calc total;1;4.36904;4.36904;4.36904
93;total;1;10.7494;10.7494;10.7494
94;initialize;1;3.63322;3.63322;3.63322
94;async;10;0.00513761;0.00097817;0.00678771
94;inner;10;0.428102;0.424923;0.435045
94;wait;10;3.83457e-05;2.5437e-05;6.9505e-05
94;boundary;10;0.00325946;0.00217991;0.00367344
94;calc iter;10;0.436539;0.433917;0.438868
94;calc total;1;4.36904;4.36904;4.36904
94;total;1;10.7494;10.7494;10.7494
95;initialize;1;3.63325;3.63325;3.63325
95;async;10;0.00444555;0.000749913;0.00660915
95;inner;10;0.426901;0.424964;0.433724
95;wait;10;4.20192e-05;3.634e-05;6.4316e-05
95;boundary;10;0.0047285;0.00351572;0.00529642
95;calc iter;10;0.436119;0.433886;0.438056
95;calc total;1;4.36904;4.36904;4.36904
95;total;1;10.7494;10.7494;10.7494
DASH
InitEnergy=2400.00000
EndEnergy=2358.96679
DiffEnergy=-41.03321
Matrixspec: 90000 x 90000
Iterations: 10
# unit_id;function_name;num_calls;avg_runtime;min_runtime;max_runtime
0;initialize;1;8.24358;8.24358;8.24358
0;async;10;0.00179;0.00076;0.00292
0;inner;10;0.42671;0.42505;0.43072
0;wait;10;0.00003;0.00001;0.00007
0;boundary;10;0.00284;0.00197;0.00348
0;calc iter;10;0.43136;0.42956;0.43473
0;calc total;1;4.37343;4.37343;4.37343
0;total;1;14.80689;14.80689;14.80689
24;initialize;1;8.34534;8.34534;8.34534
24;async;10;0.0127148;0.000950421;0.0192519
24;inner;10;0.413884;0.410017;0.425506
24;wait;10;5.5215e-05;4.1035e-05;7.8207e-05
24;boundary;10;0.00610412;0.00306983;0.00666934
24;calc iter;10;0.43276;0.426289;0.438229
24;calc total;1;4.37343;4.37343;4.37343
24;total;1;14.9087;14.9087;14.9087
48;initialize;1;3.17869;3.17869;3.17869
48;async;10;0.00555133;0.00109954;0.00682072
48;inner;10;0.427539;0.425983;0.431557
48;wait;10;2.83279e-05;1.9803e-05;7.1887e-05
48;boundary;10;0.00320798;0.00176685;0.0038745
48;calc iter;10;0.436329;0.434288;0.439276
48;calc total;1;4.37343;4.37343;4.37343
48;total;1;9.74085;9.74085;9.74085
72;initialize;1;3.1679;3.1679;3.1679
72;async;10;0.0051402;0.000924558;0.00655426
72;inner;10;0.428273;0.424673;0.434732
72;wait;10;4.14612e-05;2.1919e-05;9.7996e-05
72;boundary;10;0.00361706;0.001752;0.00507879
72;calc iter;10;0.437074;0.432455;0.439466
72;calc total;1;4.37343;4.37343;4.37343
72;total;1;9.73181;9.73181;9.73181
25;initialize;1;8.34457;8.34457;8.34457
25;async;10;0.00875565;0.000495513;0.013959
25;inner;10;0.419517;0.416691;0.427193
25;wait;10;5.60628e-05;4.7259e-05;6.993e-05
25;boundary;10;0.00513566;0.00205952;0.00570336
25;calc iter;10;0.433466;0.429124;0.43675
25;calc total;1;4.37344;4.37344;4.37344
25;total;1;14.9079;14.9079;14.9079
49;initialize;1;3.17923;3.17923;3.17923
49;async;10;0.00247691;0.00131963;0.00276832
49;inner;10;0.429921;0.428555;0.434358
49;wait;10;3.3311e-05;2.2393e-05;4.8965e-05
49;boundary;10;0.00411165;0.00173953;0.00475453
49;calc iter;10;0.436545;0.433208;0.439835
49;calc total;1;4.37344;4.37344;4.37344
49;total;1;9.74134;9.74134;9.74134
73;initialize;1;3.1676;3.1676;3.1676
73;async;10;0.00536287;0.00106385;0.00816548
73;inner;10;0.427673;0.42461;0.433537
73;wait;10;4.43654e-05;2.5773e-05;8.9286e-05
73;boundary;10;0.00354647;0.00224805;0.00474774
73;calc iter;10;0.436629;0.434432;0.438563
73;calc total;1;4.37344;4.37344;4.37344
73;total;1;9.73146;9.73146;9.73146
26;initialize;1;8.34536;8.34536;8.34536
26;async;10;0.00888167;0.00112068;0.0135246
26;inner;10;0.420206;0.417726;0.427088
26;wait;10;5.15374e-05;4.0449e-05;6.0006e-05
26;boundary;10;0.00463595;0.00207269;0.00515983
26;calc iter;10;0.433777;0.4301;0.436453
26;calc total;1;4.37343;4.37343;4.37343
26;total;1;14.9087;14.9087;14.9087
50;initialize;1;3.17662;3.17662;3.17662
50;async;10;0.00462349;0.00109295;0.00593585
50;inner;10;0.428474;0.426635;0.432512
50;wait;10;3.34773e-05;2.2464e-05;5.8397e-05
50;boundary;10;0.00306848;0.00189753;0.00357432
50;calc iter;10;0.436201;0.434493;0.437717
50;calc total;1;4.37343;4.37343;4.37343
50;total;1;9.73877;9.73877;9.73877
74;initialize;1;3.17263;3.17263;3.17263
74;async;10;0.00405981;0.000824859;0.00756608
74;inner;10;0.427309;0.424607;0.435334
74;wait;10;6.06427e-05;4.5177e-05;7.0447e-05
74;boundary;10;0.00491391;0.00294041;0.00613916
74;calc iter;10;0.436345;0.433797;0.439419
74;calc total;1;4.37343;4.37343;4.37343
74;total;1;9.73649;9.73649;9.73649
27;initialize;1;8.34469;8.34469;8.34469
27;async;10;0.011604;0.00105552;0.0182624
27;inner;10;0.415485;0.412064;0.424489
27;wait;10;6.11937e-05;5.1039e-05;7.4397e-05
27;boundary;10;0.00593113;0.00347974;0.00635004
27;calc iter;10;0.433083;0.42797;0.437726
27;calc total;1;4.37344;4.37344;4.37344
27;total;1;14.908;14.908;14.908
51;initialize;1;3.1792;3.1792;3.1792
51;async;10;0.00407248;0.00103576;0.00642615
51;inner;10;0.428711;0.427306;0.432395
51;wait;10;4.02982e-05;2.9675e-05;6.8948e-05
51;boundary;10;0.00309185;0.00255517;0.0036827
51;calc iter;10;0.435917;0.434466;0.437432
51;calc total;1;4.37344;4.37344;4.37344
51;total;1;9.74134;9.74134;9.74134
75;initialize;1;3.17262;3.17262;3.17262
75;async;10;0.00313127;0.0010677;0.00486698
75;inner;10;0.427643;0.4251;0.435418
75;wait;10;6.52558e-05;4.2199e-05;8.1919e-05
75;boundary;10;0.00515418;0.00291704;0.00611728
75;calc iter;10;0.435996;0.434777;0.43947
75;calc total;1;4.37344;4.37344;4.37344
75;total;1;9.73649;9.73649;9.73649
28;initialize;1;8.34484;8.34484;8.34484
28;async;10;0.0118508;0.00107619;0.0157764
28;inner;10;0.418977;0.416598;0.42441
28;wait;10;4.92244e-05;4.2153e-05;7.7715e-05
28;boundary;10;0.00358019;0.00304391;0.00395897
28;calc iter;10;0.434459;0.429056;0.436779
28;calc total;1;4.37343;4.37343;4.37343
28;total;1;14.9082;14.9082;14.9082
52;initialize;1;3.17918;3.17918;3.17918
52;async;10;0.00397082;0.000806501;0.00676509
52;inner;10;0.42669;0.425097;0.431468
52;wait;10;5.36397e-05;4.0494e-05;7.8723e-05
52;boundary;10;0.00483618;0.00300132;0.00544057
52;calc iter;10;0.435552;0.433982;0.437679
52;calc total;1;4.37343;4.37343;4.37343
52;total;1;9.74133;9.74133;9.74133
76;initialize;1;3.17226;3.17226;3.17226
76;async;10;0.00144597;0.000562078;0.00203304
76;inner;10;0.430944;0.428968;0.437123
76;wait;10;4.75985e-05;3.1421e-05;5.9166e-05
76;boundary;10;0.0037864;0.00221655;0.00460529
76;calc iter;10;0.436225;0.434915;0.440454
76;calc total;1;4.37343;4.37343;4.37343
76;total;1;9.73614;9.73614;9.73614
29;initialize;1;8.34472;8.34472;8.34472
29;async;10;0.0125932;0.00109983;0.0165468
29;inner;10;0.419135;0.416873;0.424319
29;wait;10;3.88967e-05;2.731e-05;8.0179e-05
29;boundary;10;0.00284122;0.00256889;0.00349487
29;calc iter;10;0.43461;0.428996;0.43668
29;calc total;1;4.37343;4.37343;4.37343
29;total;1;14.908;14.908;14.908
53;initialize;1;3.17922;3.17922;3.17922
53;async;10;0.00531832;0.00105862;0.00892913
53;inner;10;0.423946;0.422214;0.428978
53;wait;10;6.72202e-05;5.1109e-05;0.00011203
53;boundary;10;0.00591772;0.00452662;0.00629456
53;calc iter;10;0.435251;0.433118;0.438475
53;calc total;1;4.37343;4.37343;4.37343
53;total;1;9.74134;9.74134;9.74134
77;initialize;1;3.17261;3.17261;3.17261
77;async;10;0.00533268;0.00104927;0.00844112
77;inner;10;0.426757;0.425012;0.429245
77;wait;10;5.22836e-05;2.8878e-05;0.000134823
77;boundary;10;0.00403552;0.00305819;0.00660819
77;calc iter;10;0.43618;0.434432;0.440787
77;calc total;1;4.37343;4.37343;4.37343
77;total;1;9.73647;9.73647;9.73647
30;initialize;1;8.34536;8.34536;8.34536
30;async;10;0.0149291;0.00104015;0.0191581
30;inner;10;0.417553;0.414926;0.423878
30;wait;10;3.76361e-05;2.0773e-05;0.000126736
30;boundary;10;0.00221113;0.00175315;0.00375839
30;calc iter;10;0.434732;0.428805;0.436675
30;calc total;1;4.37343;4.37343;4.37343
30;total;1;14.9087;14.9087;14.9087
54;initialize;1;3.17922;3.17922;3.17922
54;async;10;0.00577816;0.00105086;0.00785972
54;inner;10;0.424257;0.423027;0.426377
54;wait;10;6.29064e-05;3.7447e-05;0.000120503
54;boundary;10;0.00543441;0.00492628;0.00630098
54;calc iter;10;0.435535;0.432798;0.437246
54;calc total;1;4.37343;4.37343;4.37343
54;total;1;9.74135;9.74135;9.74135
78;initialize;1;3.17167;3.17167;3.17167
78;async;10;0.00137539;0.00104391;0.00167927
78;inner;10;0.431848;0.430228;0.437962
78;wait;10;3.43265e-05;2.6121e-05;5.0362e-05
78;boundary;10;0.00325661;0.00230028;0.00362924
78;calc iter;10;0.436515;0.434367;0.441358
78;calc total;1;4.37343;4.37343;4.37343
78;total;1;9.73555;9.73555;9.73555
31;initialize;1;8.34536;8.34536;8.34536
31;async;10;0.0119485;0.000768023;0.0156947
31;inner;10;0.419623;0.417281;0.424612
31;wait;10;4.02736e-05;2.3165e-05;8.7315e-05
31;boundary;10;0.00296454;0.00265244;0.00352983
31;calc iter;10;0.434578;0.429;0.436599
31;calc total;1;4.37343;4.37343;4.37343
31;total;1;14.9087;14.9087;14.9087
55;initialize;1;3.17923;3.17923;3.17923
55;async;10;0.00392556;0.000817808;0.0072938
55;inner;10;0.426879;0.425412;0.430398
55;wait;10;4.97523e-05;2.458e-05;0.000105126
55;boundary;10;0.00470702;0.00381519;0.00520143
55;calc iter;10;0.435563;0.433559;0.43822
55;calc total;1;4.37343;4.37343;4.37343
55;total;1;9.74136;9.74136;9.74136
79;initialize;1;3.16956;3.16956;3.16956
79;async;10;0.00410496;0.000815691;0.00570476
79;inner;10;0.428321;0.425008;0.435124
79;wait;10;3.78639e-05;2.0293e-05;6.0398e-05
79;boundary;10;0.00369076;0.003215;0.00500871
79;calc iter;10;0.436156;0.434379;0.439289
79;calc total;1;4.37344;4.37344;4.37344
79;total;1;9.73346;9.73346;9.73346
32;initialize;1;8.34535;8.34535;8.34535
32;async;10;0.010197;0.00106729;0.0135709
32;inner;10;0.42239;0.420244;0.42764
32;wait;10;3.11393e-05;2.5052e-05;4.1295e-05
32;boundary;10;0.00206754;0.00189023;0.00237819
32;calc iter;10;0.434687;0.430696;0.436417
32;calc total;1;4.37343;4.37343;4.37343
32;total;1;14.9087;14.9087;14.9087
56;initialize;1;3.16033;3.16033;3.16033
56;async;10;0.00426413;0.000931836;0.00653727
56;inner;10;0.428902;0.427513;0.431493
56;wait;10;3.88985e-05;2.0269e-05;9.0309e-05
56;boundary;10;0.00297355;0.00190693;0.00334143
56;calc iter;10;0.43618;0.435439;0.437706
56;calc total;1;4.37343;4.37343;4.37343
56;total;1;9.72248;9.72248;9.72248
80;initialize;1;3.17257;3.17257;3.17257
80;async;10;0.00121746;0.000928247;0.00132079
80;inner;10;0.431714;0.427355;0.438387
80;wait;10;3.23056e-05;1.6297e-05;5.2752e-05
80;boundary;10;0.00437518;0.00171937;0.00543661
80;calc iter;10;0.437341;0.43032;0.442158
80;calc total;1;4.37343;4.37343;4.37343
80;total;1;9.73648;9.73648;9.73648
33;initialize;1;8.34537;8.34537;8.34537
33;async;10;0.0120569;0.00109834;0.01604
33;inner;10;0.420583;0.417935;0.426512
33;wait;10;2.83919e-05;1.992e-05;8.0854e-05
33;boundary;10;0.00201426;0.00180149;0.00241026
33;calc iter;10;0.434684;0.430104;0.436354
33;calc total;1;4.37344;4.37344;4.37344
33;total;1;14.9087;14.9087;14.9087
57;initialize;1;3.17918;3.17918;3.17918
57;async;10;0.00497317;0.0011105;0.00685031
57;inner;10;0.428313;0.426754;0.432884
57;wait;10;3.09464e-05;2.2518e-05;5.1075e-05
57;boundary;10;0.00286354;0.00192429;0.00339881
57;calc iter;10;0.436182;0.43503;0.437855
57;calc total;1;4.37343;4.37343;4.37343
57;total;1;9.74133;9.74133;9.74133
81;initialize;1;3.17257;3.17257;3.17257
81;async;10;0.00650484;0.00105884;0.0080528
81;inner;10;0.426867;0.423581;0.433247
81;wait;10;3.71875e-05;2.3374e-05;0.000103782
81;boundary;10;0.00355948;0.00179139;0.0048515
81;calc iter;10;0.43697;0.433108;0.438441
81;calc total;1;4.37344;4.37344;4.37344
81;total;1;9.73648;9.73648;9.73648
34;initialize;1;8.34457;8.34457;8.34457
34;async;10;0.00714705;0.00112658;0.0106346
34;inner;10;0.425991;0.423592;0.429573
34;wait;10;2.78865e-05;2.1426e-05;4.0002e-05
34;boundary;10;0.00203431;0.00174822;0.00214511
34;calc iter;10;0.435201;0.431653;0.437576
34;calc total;1;4.37344;4.37344;4.37344
34;total;1;14.9079;14.9079;14.9079
58;initialize;1;3.1792;3.1792;3.1792
58;async;10;0.00335647;0.000995927;0.00536032
58;inner;10;0.429588;0.428354;0.432506
58;wait;10;3.48913e-05;2.9058e-05;5.5264e-05
58;boundary;10;0.00300041;0.00251042;0.0032131
58;calc iter;10;0.435981;0.43483;0.436807
58;calc total;1;4.37343;4.37343;4.37343
58;total;1;9.74135;9.74135;9.74135
82;initialize;1;3.16883;3.16883;3.16883
82;async;10;0.00410057;0.000631254;0.00649195
82;inner;10;0.429043;0.426294;0.435885
82;wait;10;4.12922e-05;2.7247e-05;5.189e-05
82;boundary;10;0.00344238;0.00229367;0.00477058
82;calc iter;10;0.436628;0.434312;0.439725
82;calc total;1;4.37343;4.37343;4.37343
82;total;1;9.73274;9.73274;9.73274
35;initialize;1;8.34533;8.34533;8.34533
35;async;10;0.0119045;0.00111101;0.0148363
35;inner;10;0.420125;0.418513;0.423217
35;wait;10;4.15128e-05;2.79e-05;0.000134248
35;boundary;10;0.00257422;0.0018916;0.00525965
35;calc iter;10;0.434646;0.427647;0.43669
35;calc total;1;4.37344;4.37344;4.37344
35;total;1;14.9087;14.9087;14.9087
59;initialize;1;3.15988;3.15988;3.15988
59;async;10;0.00225027;0.00066644;0.00326614
59;inner;10;0.429693;0.428262;0.433131
59;wait;10;4.70972e-05;3.5337e-05;6.251e-05
59;boundary;10;0.00380699;0.00229514;0.00463544
59;calc iter;10;0.435799;0.434812;0.436816
59;calc total;1;4.37344;4.37344;4.37344
59;total;1;9.72202;9.72202;9.72202
83;initialize;1;3.17258;3.17258;3.17258
83;async;10;0.00276268;0.000618027;0.00535254
83;inner;10;0.429168;0.426966;0.435836
83;wait;10;4.7885e-05;3.7083e-05;6.6511e-05
83;boundary;10;0.00445686;0.00272867;0.00578315
83;calc iter;10;0.436437;0.433957;0.439716
83;calc total;1;4.37344;4.37344;4.37344
83;total;1;9.73647;9.73647;9.73647
36;initialize;1;8.34397;8.34397;8.34397
36;async;10;0.0025404;0.00108454;0.00352194
36;inner;10;0.428904;0.427665;0.431053
36;wait;10;6.57645e-05;3.6674e-05;0.000117785
36;boundary;10;0.00442845;0.00330592;0.00489863
36;calc iter;10;0.43594;0.435093;0.436906
36;calc total;1;4.37344;4.37344;4.37344
36;total;1;14.9073;14.9073;14.9073
60;initialize;1;3.15525;3.15525;3.15525
60;async;10;0.0028999;0.00114453;0.00431093
60;inner;10;0.427792;0.425947;0.431385
60;wait;10;6.21022e-05;4.7566e-05;8.1979e-05
60;boundary;10;0.00501166;0.00298617;0.00593994
60;calc iter;10;0.435767;0.434684;0.436964
60;calc total;1;4.37343;4.37343;4.37343
60;total;1;9.71739;9.71739;9.71739
84;initialize;1;3.17262;3.17262;3.17262
84;async;10;0.00565151;0.00108805;0.00806467
84;inner;10;0.427379;0.424052;0.434408
84;wait;10;3.50249e-05;2.3769e-05;5.2405e-05
84;boundary;10;0.00242175;0.0020765;0.00281469
84;calc iter;10;0.435489;0.433804;0.437696
84;calc total;1;4.37343;4.37343;4.37343
84;total;1;9.73648;9.73648;9.73648
37;initialize;1;8.34401;8.34401;8.34401
37;async;10;0.00359885;0.00111401;0.00483879
37;inner;10;0.430219;0.429177;0.432055
37;wait;10;3.06156e-05;2.2446e-05;5.3502e-05
37;boundary;10;0.00235317;0.00198968;0.00290898
37;calc iter;10;0.436203;0.435591;0.43649
37;calc total;1;4.37343;4.37343;4.37343
37;total;1;14.9073;14.9073;14.9073
61;initialize;1;3.15411;3.15411;3.15411
61;async;10;0.00356993;0.0010517;0.00688686
61;inner;10;0.426923;0.425802;0.430506
61;wait;10;6.26614e-05;4.6474e-05;0.000104078
61;boundary;10;0.00527117;0.00358666;0.00656321
61;calc iter;10;0.435828;0.434222;0.438176
61;calc total;1;4.37343;4.37343;4.37343
61;total;1;9.71624;9.71624;9.71624
85;initialize;1;3.17259;3.17259;3.17259
85;async;10;0.00817087;0.00107205;0.0128772
85;inner;10;0.423006;0.41784;0.432759
85;wait;10;4.46183e-05;2.9583e-05;7.1456e-05
85;boundary;10;0.00370835;0.00240345;0.00465496
85;calc iter;10;0.434931;0.432537;0.436817
85;calc total;1;4.37343;4.37343;4.37343
85;total;1;9.73649;9.73649;9.73649
38;initialize;1;8.34411;8.34411;8.34411
38;async;10;0.00134311;0.000701827;0.00175122
38;inner;10;0.432437;0.431582;0.434161
38;wait;10;2.5151e-05;2.1081e-05;4.305e-05
38;boundary;10;0.00254902;0.0017301;0.00300708
38;calc iter;10;0.436355;0.435261;0.43696
38;calc total;1;4.37343;4.37343;4.37343
38;total;1;14.9074;14.9074;14.9074
62;initialize;1;3.1634;3.1634;3.1634
62;async;10;0.00374684;0.00107868;0.00691623
62;inner;10;0.429201;0.428273;0.431767
62;wait;10;4.12794e-05;2.4887e-05;7.5554e-05
62;boundary;10;0.00301305;0.00218743;0.00468851
62;calc iter;10;0.436004;0.434059;0.437852
62;calc total;1;4.37343;4.37343;4.37343
62;total;1;9.72555;9.72555;9.72555
86;initialize;1;3.17261;3.17261;3.17261
86;async;10;0.00711509;0.00108122;0.00911636
86;inner;10;0.426216;0.423568;0.434724
86;wait;10;2.91045e-05;2.0689e-05;4.7329e-05
86;boundary;10;0.00225865;0.00177456;0.00267221
86;calc iter;10;0.43562;0.433985;0.437897
86;calc total;1;4.37343;4.37343;4.37343
86;total;1;9.7365;9.7365;9.7365
39;initialize;1;8.34398;8.34398;8.34398
39;async;10;0.0037942;0.000807645;0.0050065
39;inner;10;0.429126;0.428042;0.431008
39;wait;10;3.97984e-05;3.084e-05;6.7366e-05
39;boundary;10;0.00316976;0.00275237;0.00393942
39;calc iter;10;0.436132;0.435138;0.436851
39;calc total;1;4.37344;4.37344;4.37344
39;total;1;14.9073;14.9073;14.9073
87;initialize;1;3.17261;3.17261;3.17261
87;async;10;0.00641758;0.000812536;0.00950366
87;inner;10;0.426108;0.422677;0.433413
87;wait;10;3.06279e-05;1.6586e-05;5.7982e-05
87;boundary;10;0.00276193;0.00221362;0.0032694
87;calc iter;10;0.435319;0.433536;0.437001
87;calc total;1;4.37344;4.37344;4.37344
87;total;1;9.73651;9.73651;9.73651
1;initialize;1;8.24363;8.24363;8.24363
1;async;10;0.00485646;0.00103326;0.00662748
1;inner;10;0.422949;0.42109;0.427518
1;wait;10;3.95806e-05;2.5486e-05;8.7586e-05
1;boundary;10;0.0033379;0.00258043;0.00465195
1;calc iter;10;0.431184;0.430367;0.432642
1;calc total;1;4.37344;4.37344;4.37344
1;total;1;14.8069;14.8069;14.8069
2;initialize;1;8.2436;8.2436;8.2436
2;async;10;0.00177698;0.000482298;0.0033868
2;inner;10;0.426337;0.424225;0.430408
2;wait;10;3.42062e-05;2.2164e-05;5.0972e-05
2;boundary;10;0.00314703;0.00226337;0.00353795
2;calc iter;10;0.431297;0.429568;0.434131
2;calc total;1;4.37344;4.37344;4.37344
2;total;1;14.8069;14.8069;14.8069
3;initialize;1;8.24361;8.24361;8.24361
3;async;10;0.00219387;0.000990496;0.00419035
3;inner;10;0.424691;0.422558;0.430091
3;wait;10;4.78361e-05;3.3778e-05;6.6539e-05
3;boundary;10;0.00425102;0.00263712;0.00534571
3;calc iter;10;0.431185;0.42896;0.433778
3;calc total;1;4.37345;4.37345;4.37345
3;total;1;14.8069;14.8069;14.8069
4;initialize;1;8.24367;8.24367;8.24367
4;async;10;0.00276126;0.000766425;0.00546343
4;inner;10;0.424222;0.421116;0.429567
4;wait;10;4.07699e-05;2.4725e-05;5.6421e-05
4;boundary;10;0.0042886;0.00280059;0.00615848
4;calc iter;10;0.431315;0.428026;0.434317
4;calc total;1;4.37344;4.37344;4.37344
4;total;1;14.807;14.807;14.807
5;initialize;1;8.24363;8.24363;8.24363
5;async;10;0.00549332;0.00105569;0.0085023
5;inner;10;0.419853;0.417208;0.425639
5;wait;10;5.61718e-05;4.0164e-05;9.3066e-05
5;boundary;10;0.00576986;0.00462459;0.00657007
5;calc iter;10;0.431174;0.428184;0.433971
5;calc total;1;4.37344;4.37344;4.37344
5;total;1;14.8069;14.8069;14.8069
6;initialize;1;8.24364;8.24364;8.24364
6;async;10;0.0051144;0.00102796;0.00787971
6;inner;10;0.421862;0.419444;0.426432
6;wait;10;5.22949e-05;2.9645e-05;0.000100127
6;boundary;10;0.00425203;0.00333269;0.00555737
6;calc iter;10;0.431282;0.42764;0.433195
6;calc total;1;4.37344;4.37344;4.37344
6;total;1;14.8069;14.8069;14.8069
7;initialize;1;8.24373;8.24373;8.24373
7;async;10;0.00619742;0.000750002;0.00882977
7;inner;10;0.421448;0.419693;0.424846
7;wait;10;4.34951e-05;2.4794e-05;0.000124618
7;boundary;10;0.00366051;0.00258147;0.00596296
7;calc iter;10;0.431351;0.427204;0.434708
7;calc total;1;4.37344;4.37344;4.37344
7;total;1;14.807;14.807;14.807
8;initialize;1;8.24357;8.24357;8.24357
8;async;10;0.00194294;0.000661049;0.00392106
8;inner;10;0.426594;0.424935;0.430937
8;wait;10;2.8612e-05;2.1579e-05;4.6882e-05
8;boundary;10;0.00283772;0.00180629;0.00382008
8;calc iter;10;0.431404;0.429972;0.434506
8;calc total;1;4.37343;4.37343;4.37343
8;total;1;14.8069;14.8069;14.8069
9;initialize;1;8.24374;8.24374;8.24374
9;async;10;0.00200791;0.000687109;0.00406786
9;inner;10;0.426648;0.424772;0.431017
9;wait;10;2.86806e-05;2.2988e-05;4.2821e-05
9;boundary;10;0.00291078;0.00171697;0.00382233
9;calc iter;10;0.431597;0.429651;0.434965
9;calc total;1;4.37344;4.37344;4.37344
9;total;1;14.8071;14.8071;14.8071
10;initialize;1;8.24357;8.24357;8.24357
10;async;10;0.00539235;0.00139425;0.0089814
10;inner;10;0.423276;0.421632;0.428348
10;wait;10;3.84667e-05;2.6781e-05;7.4412e-05
10;boundary;10;0.0028773;0.0017251;0.00348648
10;calc iter;10;0.431585;0.429734;0.433082
10;calc total;1;4.37343;4.37343;4.37343
10;total;1;14.8069;14.8069;14.8069
11;initialize;1;8.24359;8.24359;8.24359
11;async;10;0.00330208;0.00108032;0.00477873
11;inner;10;0.423679;0.42201;0.428051
11;wait;10;5.69752e-05;4.3025e-05;7.9726e-05
11;boundary;10;0.004256;0.00321397;0.0050738
11;calc iter;10;0.431296;0.429057;0.433283
11;calc total;1;4.37344;4.37344;4.37344
11;total;1;14.8069;14.8069;14.8069
12;initialize;1;8.24365;8.24365;8.24365
12;async;10;0.0045331;0.000634047;0.0100691
12;inner;10;0.422681;0.418948;0.428646
12;wait;10;6.2376e-05;4.0899e-05;8.3741e-05
12;boundary;10;0.00453478;0.00242117;0.00622113
12;calc iter;10;0.431813;0.428144;0.434058
12;calc total;1;4.37343;4.37343;4.37343
12;total;1;14.807;14.807;14.807
13;initialize;1;8.2441;8.2441;8.2441
13;async;10;0.00544252;0.00103174;0.0109468
13;inner;10;0.422182;0.417885;0.427302
13;wait;10;4.98303e-05;3.8435e-05;8.0232e-05
13;boundary;10;0.00415516;0.00309933;0.00487251
13;calc iter;10;0.431832;0.429753;0.433744
13;calc total;1;4.37343;4.37343;4.37343
13;total;1;14.8074;14.8074;14.8074
14;initialize;1;8.24358;8.24358;8.24358
14;async;10;0.00405301;0.00051346;0.00881789
14;inner;10;0.424742;0.421349;0.42941
14;wait;10;3.69748e-05;2.5894e-05;4.8101e-05
14;boundary;10;0.00317457;0.0021433;0.00417807
14;calc iter;10;0.432008;0.430185;0.434084
14;calc total;1;4.37343;4.37343;4.37343
14;total;1;14.8069;14.8069;14.8069
15;initialize;1;8.24358;8.24358;8.24358
15;async;10;0.00659931;0.000755757;0.0114539
15;inner;10;0.42231;0.419023;0.427683
15;wait;10;3.41849e-05;2.272e-05;6.8371e-05
15;boundary;10;0.00323154;0.0024512;0.00366045
15;calc iter;10;0.432177;0.429909;0.434471
15;calc total;1;4.37344;4.37344;4.37344
15;total;1;14.8069;14.8069;14.8069
16;initialize;1;8.24379;8.24379;8.24379
16;async;10;0.00725983;0.00085218;0.0143266
16;inner;10;0.418808;0.413166;0.423406
16;wait;10;5.70325e-05;3.144e-05;0.000126386
16;boundary;10;0.00519739;0.00377107;0.00661156
16;calc iter;10;0.431325;0.428937;0.435377
16;calc total;1;4.37343;4.37343;4.37343
16;total;1;14.8071;14.8071;14.8071
17;initialize;1;8.2437;8.2437;8.2437
17;async;10;0.00722216;0.000971575;0.0132036
17;inner;10;0.420928;0.417868;0.425181
17;wait;10;4.48401e-05;3.2149e-05;9.0569e-05
17;boundary;10;0.0039354;0.00333072;0.00476332
17;calc iter;10;0.432131;0.430591;0.435025
17;calc total;1;4.37344;4.37344;4.37344
17;total;1;14.807;14.807;14.807
18;initialize;1;8.2436;8.2436;8.2436
18;async;10;0.00615177;0.000590349;0.0131537
18;inner;10;0.423179;0.419171;0.428417
18;wait;10;4.17395e-05;2.6296e-05;5.9526e-05
18;boundary;10;0.00329454;0.00249713;0.00442398
18;calc iter;10;0.432668;0.428899;0.435112
18;calc total;1;4.37343;4.37343;4.37343
18;total;1;14.8069;14.8069;14.8069
19;initialize;1;8.24363;8.24363;8.24363
19;async;10;0.00732155;0.00105283;0.0141728
19;inner;10;0.418301;0.415131;0.424871
19;wait;10;6.57701e-05;4.8789e-05;0.000101421
19;boundary;10;0.00594041;0.00443348;0.00674322
19;calc iter;10;0.43163;0.426962;0.435016
19;calc total;1;4.37344;4.37344;4.37344
19;total;1;14.8069;14.8069;14.8069
20;initialize;1;8.24363;8.24363;8.24363
20;async;10;0.00741513;0.000782729;0.0149683
20;inner;10;0.422435;0.418178;0.428169
20;wait;10;3.92049e-05;2.2286e-05;6.1488e-05
20;boundary;10;0.00299055;0.00184532;0.00442813
20;calc iter;10;0.432882;0.42939;0.435079
20;calc total;1;4.37343;4.37343;4.37343
20;total;1;14.8069;14.8069;14.8069
21;initialize;1;8.24363;8.24363;8.24363
21;async;10;0.0074832;0.000552516;0.0149554
21;inner;10;0.422919;0.418569;0.428705
21;wait;10;2.91929e-05;2.0327e-05;5.329e-05
21;boundary;10;0.00259982;0.00173822;0.00345559
21;calc iter;10;0.433033;0.430759;0.43529
21;calc total;1;4.37343;4.37343;4.37343
21;total;1;14.8069;14.8069;14.8069
22;initialize;1;8.24365;8.24365;8.24365
22;async;10;0.00928732;0.00107393;0.0167748
22;inner;10;0.420958;0.416652;0.426493
22;wait;10;3.33195e-05;2.0674e-05;8.6003e-05
22;boundary;10;0.0026853;0.00178783;0.0036582
22;calc iter;10;0.432966;0.430803;0.435244
22;calc total;1;4.37343;4.37343;4.37343
22;total;1;14.807;14.807;14.807
23;initialize;1;8.24365;8.24365;8.24365
23;async;10;0.00368822;0.000751343;0.0108143
23;inner;10;0.425546;0.421046;0.431368
23;wait;10;3.02477e-05;1.5654e-05;4.1593e-05
23;boundary;10;0.00398225;0.00172044;0.0054548
23;calc iter;10;0.433248;0.430144;0.436254
23;calc total;1;4.37343;4.37343;4.37343
23;total;1;14.807;14.807;14.807
40;initialize;1;8.34396;8.34396;8.34396
40;async;10;0.00510788;0.000902363;0.00665656
40;inner;10;0.427037;0.425722;0.428399
40;wait;10;5.06316e-05;3.5877e-05;0.000108233
40;boundary;10;0.0038714;0.0032596;0.00507064
40;calc iter;10;0.436068;0.433802;0.437267
40;calc total;1;4.37343;4.37343;4.37343
40;total;1;14.9073;14.9073;14.9073
41;initialize;1;8.34399;8.34399;8.34399
41;async;10;0.007567;0.00105233;0.00933839
41;inner;10;0.426297;0.425121;0.429203
41;wait;10;3.16746e-05;2.1687e-05;7.6624e-05
41;boundary;10;0.00237922;0.00173641;0.00400003
41;calc iter;10;0.436276;0.434333;0.437774
41;calc total;1;4.37343;4.37343;4.37343
41;total;1;14.9073;14.9073;14.9073
42;initialize;1;8.34401;8.34401;8.34401
42;async;10;0.00526638;0.00109579;0.00729482
42;inner;10;0.427296;0.426005;0.428706
42;wait;10;4.61049e-05;3.1181e-05;9.1316e-05
42;boundary;10;0.00345901;0.00266053;0.00453781
42;calc iter;10;0.436069;0.434005;0.436967
42;calc total;1;4.37343;4.37343;4.37343
42;total;1;14.9073;14.9073;14.9073
43;initialize;1;8.34396;8.34396;8.34396
43;async;10;0.000843309;0.000400858;0.00191726
43;inner;10;0.43273;0.431883;0.433924
43;wait;10;3.00572e-05;2.3485e-05;4.6946e-05
43;boundary;10;0.00253038;0.00189108;0.00332485
43;calc iter;10;0.436134;0.43536;0.436753
43;calc total;1;4.37344;4.37344;4.37344
43;total;1;14.9073;14.9073;14.9073
44;initialize;1;8.344;8.344;8.344
44;async;10;0.0013549;0.000522186;0.00252058
44;inner;10;0.431055;0.429313;0.4335
44;wait;10;4.11001e-05;2.877e-05;5.7821e-05
44;boundary;10;0.00358942;0.00200938;0.00478821
44;calc iter;10;0.436041;0.435098;0.437008
44;calc total;1;4.37343;4.37343;4.37343
44;total;1;14.9073;14.9073;14.9073
45;initialize;1;8.34403;8.34403;8.34403
45;async;10;0.00413639;0.00110207;0.00604387
45;inner;10;0.426102;0.424569;0.429061
45;wait;10;5.42104e-05;4.6067e-05;8.612e-05
45;boundary;10;0.00553262;0.00406757;0.00624291
45;calc iter;10;0.435827;0.43432;0.437872
45;calc total;1;4.37343;4.37343;4.37343
45;total;1;14.9073;14.9073;14.9073
46;initialize;1;8.34397;8.34397;8.34397
46;async;10;0.00238663;0.000742257;0.00335045
46;inner;10;0.431552;0.430155;0.432781
46;wait;10;3.36601e-05;2.3384e-05;6.5804e-05
46;boundary;10;0.00224953;0.00184659;0.00267681
46;calc iter;10;0.436223;0.435894;0.436648
46;calc total;1;4.37343;4.37343;4.37343
46;total;1;14.9073;14.9073;14.9073
47;initialize;1;8.344;8.344;8.344
47;async;10;0.00295142;0.000802906;0.00438373
47;inner;10;0.427992;0.426632;0.430931
47;wait;10;5.72162e-05;4.0789e-05;6.8008e-05
47;boundary;10;0.00493359;0.0033164;0.00548212
47;calc iter;10;0.435936;0.434373;0.43714
47;calc total;1;4.37343;4.37343;4.37343
47;total;1;14.9073;14.9073;14.9073
63;initialize;1;3.15839;3.15839;3.15839
63;async;10;0.00186331;0.000340079;0.00483844
63;inner;10;0.430789;0.4294;0.433349
63;wait;10;3.90548e-05;2.0726e-05;4.8013e-05
63;boundary;10;0.00333205;0.00231494;0.00462225
63;calc iter;10;0.436025;0.433975;0.438381
63;calc total;1;4.37343;4.37343;4.37343
63;total;1;9.72053;9.72053;9.72053
64;initialize;1;3.15344;3.15344;3.15344
64;async;10;0.00675238;0.000925781;0.00934784
64;inner;10;0.426899;0.424066;0.43067
64;wait;10;3.55716e-05;1.9468e-05;9.5311e-05
64;boundary;10;0.0028324;0.00171638;0.00419897
64;calc iter;10;0.436521;0.434115;0.43796
64;calc total;1;4.37343;4.37343;4.37343
64;total;1;9.71558;9.71558;9.71558
65;initialize;1;3.17885;3.17885;3.17885
65;async;10;0.0031024;0.0011024;0.00612894
65;inner;10;0.430606;0.427902;0.433813
65;wait;10;2.97956e-05;1.9014e-05;4.3571e-05
65;boundary;10;0.0026154;0.0017219;0.00363235
65;calc iter;10;0.436355;0.435695;0.438334
65;calc total;1;4.37344;4.37344;4.37344
65;total;1;9.741;9.741;9.741
66;initialize;1;3.1771;3.1771;3.1771
66;async;10;0.00281761;0.000977374;0.00420351
66;inner;10;0.429692;0.427643;0.432006
66;wait;10;4.40227e-05;2.8009e-05;6.2868e-05
66;boundary;10;0.003506;0.0024044;0.00514274
66;calc iter;10;0.436061;0.434535;0.437728
66;calc total;1;4.37344;4.37344;4.37344
66;total;1;9.73922;9.73922;9.73922
67;initialize;1;3.17886;3.17886;3.17886
67;async;10;0.00315864;0.0010888;0.00468606
67;inner;10;0.427993;0.426248;0.43083
67;wait;10;4.88106e-05;3.4849e-05;8.684e-05
67;boundary;10;0.00457946;0.00282585;0.00577384
67;calc iter;10;0.435781;0.435122;0.437323
67;calc total;1;4.37345;4.37345;4.37345
67;total;1;9.74099;9.74099;9.74099
68;initialize;1;3.15695;3.15695;3.15695
68;async;10;0.00337548;0.00112123;0.00509185
68;inner;10;0.42951;0.428503;0.432084
68;wait;10;3.82346e-05;2.4986e-05;6.5112e-05
68;boundary;10;0.00313347;0.00229137;0.00405732
68;calc iter;10;0.436058;0.435182;0.437589
68;calc total;1;4.37344;4.37344;4.37344
68;total;1;9.7191;9.7191;9.7191
69;initialize;1;3.16167;3.16167;3.16167
69;async;10;0.00368977;0.000933667;0.00662708
69;inner;10;0.429401;0.428329;0.431971
69;wait;10;3.47768e-05;2.1283e-05;5.8855e-05
69;boundary;10;0.00290187;0.00232037;0.00437534
69;calc iter;10;0.436029;0.434595;0.438297
69;calc total;1;4.37344;4.37344;4.37344
69;total;1;9.72379;9.72379;9.72379
70;initialize;1;3.17885;3.17885;3.17885
70;async;10;0.00464259;0.00110101;0.00662957
70;inner;10;0.428891;0.427905;0.432726
70;wait;10;2.61307e-05;2.0987e-05;4.9404e-05
70;boundary;10;0.00263237;0.00178556;0.00339076
70;calc iter;10;0.436193;0.434184;0.438605
70;calc total;1;4.37344;4.37344;4.37344
70;total;1;9.741;9.741;9.741
71;initialize;1;3.17521;3.17521;3.17521
71;async;10;0.0031087;0.000831127;0.00582739
71;inner;10;0.430024;0.428213;0.432829
71;wait;10;3.2577e-05;1.7666e-05;4.9711e-05
71;boundary;10;0.00281722;0.00222323;0.00331213
71;calc iter;10;0.435984;0.432668;0.438378
71;calc total;1;4.37344;4.37344;4.37344
71;total;1;9.73733;9.73733;9.73733
88;initialize;1;3.17264;3.17264;3.17264
88;async;10;0.0118938;0.000853518;0.0164444
88;inner;10;0.421711;0.416229;0.431375
88;wait;10;3.47265e-05;1.9938e-05;0.000106874
88;boundary;10;0.00247076;0.0017174;0.00381418
88;calc iter;10;0.436112;0.434413;0.437215
88;calc total;1;4.37343;4.37343;4.37343
88;total;1;9.73651;9.73651;9.73651
89;initialize;1;3.17265;3.17265;3.17265
89;async;10;0.00978415;0.000995684;0.0146559
89;inner;10;0.42282;0.418062;0.430652
89;wait;10;3.75136e-05;1.5184e-05;0.000108792
89;boundary;10;0.00300361;0.00174878;0.00484586
89;calc iter;10;0.435647;0.432689;0.436798
89;calc total;1;4.37344;4.37344;4.37344
89;total;1;9.7365;9.7365;9.7365
90;initialize;1;3.17261;3.17261;3.17261
90;async;10;0.00779933;0.000974933;0.0125149
90;inner;10;0.424201;0.420695;0.4313
90;wait;10;3.54352e-05;1.7399e-05;7.4512e-05
90;boundary;10;0.00345679;0.00220154;0.0046341
90;calc iter;10;0.435494;0.433553;0.437146
90;calc total;1;4.37343;4.37343;4.37343
90;total;1;9.73651;9.73651;9.73651
91;initialize;1;3.17265;3.17265;3.17265
91;async;10;0.00570123;0.000966083;0.00944382
91;inner;10;0.426399;0.423418;0.433498
91;wait;10;4.1526e-05;3.2664e-05;5.3475e-05
91;boundary;10;0.00325791;0.00221266;0.00442017
91;calc iter;10;0.435401;0.433692;0.437502
91;calc total;1;4.37344;4.37344;4.37344
91;total;1;9.73651;9.73651;9.73651
92;initialize;1;3.17257;3.17257;3.17257
92;async;10;0.00558452;0.000977955;0.0106007
92;inner;10;0.423816;0.420067;0.432447
92;wait;10;5.16717e-05;3.1733e-05;0.000112064
92;boundary;10;0.00518143;0.00312854;0.00593091
92;calc iter;10;0.434635;0.43225;0.436842
92;calc total;1;4.37343;4.37343;4.37343
92;total;1;9.73647;9.73647;9.73647
93;initialize;1;3.17257;3.17257;3.17257
93;async;10;0.00551328;0.000564747;0.0106671
93;inner;10;0.422539;0.417352;0.433359
93;wait;10;6.09275e-05;5.4567e-05;7.0973e-05
93;boundary;10;0.00578113;0.00263204;0.00676972
93;calc iter;10;0.433896;0.431609;0.437054
93;calc total;1;4.37343;4.37343;4.37343
93;total;1;9.73646;9.73646;9.73646
94;initialize;1;3.17264;3.17264;3.17264
94;async;10;0.0058613;0.00103589;0.00934718
94;inner;10;0.424434;0.420937;0.432604
94;wait;10;4.43945e-05;2.8962e-05;7.349e-05
94;boundary;10;0.00446143;0.00300916;0.00505039
94;calc iter;10;0.434802;0.432998;0.436725
94;calc total;1;4.37343;4.37343;4.37343
94;total;1;9.7365;9.7365;9.7365
95;initialize;1;3.1726;3.1726;3.1726
95;async;10;0.00405676;0.000299113;0.00801511
95;inner;10;0.42596;0.421772;0.434375
95;wait;10;5.12778e-05;2.7542e-05;6.6022e-05
95;boundary;10;0.00458169;0.00227541;0.00566952
95;calc iter;10;0.434651;0.432122;0.437517
95;calc total;1;4.37344;4.37344;4.37344
95;total;1;9.73648;9.73648;9.73648
DASH
24;initialize;1;3.2536;3.2536;3.2536
24;async;10;0.00748263;0.000940952;0.0177958
24;inner;10;0.419282;0.413147;0.425661
24;wait;10;5.79118e-05;4.1742e-05;0.000105165
24;boundary;10;0.00593513;0.00523708;0.00662714
24;calc iter;10;0.43276;0.428101;0.436641
24;calc total;1;4.37644;4.37644;4.37644
24;total;1;9.80668;9.80668;9.80668
25;initialize;1;3.25354;3.25354;3.25354
25;async;10;0.00716405;0.0010878;0.0170328
25;inner;10;0.422085;0.414073;0.428934
25;wait;10;4.85144e-05;3.3275e-05;7.0871e-05
25;boundary;10;0.0043961;0.00338475;0.00504406
25;calc iter;10;0.433695;0.428189;0.437853
25;calc total;1;4.37644;4.37644;4.37644
25;total;1;9.80661;9.80661;9.80661
26;initialize;1;3.2535;3.2535;3.2535
26;async;10;0.0026942;0.000516218;0.00784644
26;inner;10;0.428797;0.422702;0.433783
26;wait;10;3.75781e-05;2.5195e-05;5.3178e-05
26;boundary;10;0.00336279;0.00178377;0.00473636
26;calc iter;10;0.434893;0.432615;0.438885
26;calc total;1;4.37644;4.37644;4.37644
26;total;1;9.80658;9.80658;9.80658
27;initialize;1;3.25356;3.25356;3.25356
27;async;10;0.00595672;0.0010565;0.0105031
27;inner;10;0.425746;0.418639;0.431368
27;wait;10;3.3416e-05;2.5209e-05;4.8997e-05
27;boundary;10;0.00332806;0.00217908;0.00419016
27;calc iter;10;0.435066;0.431348;0.437261
27;calc total;1;4.37644;4.37644;4.37644
27;total;1;9.80663;9.80663;9.80663
InitEnergy=2400.00000
EndEnergy=2358.96679
DiffEnergy=-41.03321
Matrixspec: 90000 x 90000
Iterations: 10
# unit_id;function_name;num_calls;avg_runtime;min_runtime;max_runtime
0;initialize;1;3.20399;3.20399;3.20399
0;async;10;0.00186;0.00066;0.00609
0;inner;10;0.42875;0.42384;0.43790
0;wait;10;0.00003;0.00002;0.00004
0;boundary;10;0.00429;0.00273;0.00608
0;calc iter;10;0.43493;0.43199;0.44250
0;calc total;1;4.37643;4.37643;4.37643
0;total;1;9.75717;9.75717;9.75717
28;initialize;1;3.25352;3.25352;3.25352
28;async;10;0.0108723;0.00102513;0.0160642
28;inner;10;0.420778;0.412666;0.427305
28;wait;10;4.47418e-05;2.4093e-05;0.000119126
28;boundary;10;0.00364488;0.00178896;0.00434481
28;calc iter;10;0.435342;0.430544;0.437926
28;calc total;1;4.37644;4.37644;4.37644
28;total;1;9.80659;9.80659;9.80659
29;initialize;1;3.25344;3.25344;3.25344
29;async;10;0.00922748;0.00109549;0.0146127
29;inner;10;0.421993;0.414814;0.428701
29;wait;10;4.29441e-05;2.5758e-05;8.5771e-05
29;boundary;10;0.00374545;0.00231928;0.00481352
29;calc iter;10;0.435011;0.430802;0.438086
29;calc total;1;4.37644;4.37644;4.37644
29;total;1;9.80651;9.80651;9.80651
30;initialize;1;3.25355;3.25355;3.25355
30;async;10;0.00925977;0.00110539;0.0129558
30;inner;10;0.422538;0.414417;0.430155
30;wait;10;4.38292e-05;2.3967e-05;8.3435e-05
30;boundary;10;0.00365179;0.00172698;0.00470051
30;calc iter;10;0.435495;0.428724;0.438517
30;calc total;1;4.37644;4.37644;4.37644
30;total;1;9.80661;9.80661;9.80661
31;initialize;1;3.25358;3.25358;3.25358
31;async;10;0.010112;0.000802227;0.013432
31;inner;10;0.421372;0.412217;0.430601
31;wait;10;3.67455e-05;1.9997e-05;5.2627e-05
31;boundary;10;0.00452375;0.00175165;0.00561134
31;calc iter;10;0.436047;0.427422;0.442814
31;calc total;1;4.37644;4.37644;4.37644
31;total;1;9.80665;9.80665;9.80665
32;initialize;1;3.25352;3.25352;3.25352
32;async;10;0.00165739;0.00023672;0.00457389
32;inner;10;0.426493;0.419835;0.43368
32;wait;10;4.70107e-05;2.8034e-05;6.8107e-05
32;boundary;10;0.00433672;0.00193008;0.00643689
32;calc iter;10;0.432536;0.429628;0.436814
32;calc total;1;4.37644;4.37644;4.37644
32;total;1;9.8066;9.8066;9.8066
33;initialize;1;3.25355;3.25355;3.25355
33;async;10;0.00436539;0.00113386;0.0106941
33;inner;10;0.424056;0.418407;0.430479
33;wait;10;5.14651e-05;3.2208e-05;6.2033e-05
33;boundary;10;0.00462853;0.00271023;0.00583339
33;calc iter;10;0.433103;0.431056;0.436148
33;calc total;1;4.37644;4.37644;4.37644
33;total;1;9.80663;9.80663;9.80663
34;initialize;1;3.25362;3.25362;3.25362
34;async;10;0.00719172;0.0010545;0.0136328
34;inner;10;0.422179;0.416478;0.429149
34;wait;10;5.05783e-05;4.0525e-05;6.7772e-05
34;boundary;10;0.00455017;0.00329646;0.00525636
34;calc iter;10;0.433972;0.432147;0.435445
34;calc total;1;4.37644;4.37644;4.37644
34;total;1;9.80669;9.80669;9.80669
35;initialize;1;3.25354;3.25354;3.25354
35;async;10;0.00603934;0.000703294;0.0107259
35;inner;10;0.42441;0.418714;0.430495
35;wait;10;5.3327e-05;3.6256e-05;8.3823e-05
35;boundary;10;0.00432701;0.00313856;0.00610856
35;calc iter;10;0.434832;0.429677;0.43873
35;calc total;1;4.37644;4.37644;4.37644
35;total;1;9.80662;9.80662;9.80662
36;initialize;1;3.25353;3.25353;3.25353
36;async;10;0.00739532;0.00128365;0.0109998
36;inner;10;0.423152;0.415961;0.431508
36;wait;10;5.71076e-05;4.0556e-05;7.5835e-05
36;boundary;10;0.00459957;0.00272593;0.0057541
36;calc iter;10;0.435206;0.428261;0.438636
36;calc total;1;4.37643;4.37643;4.37643
36;total;1;9.80661;9.80661;9.80661
37;initialize;1;3.25357;3.25357;3.25357
37;async;10;0.00732411;0.000798432;0.0108437
37;inner;10;0.423914;0.415218;0.432493
37;wait;10;4.25562e-05;2.9647e-05;5.0153e-05
37;boundary;10;0.00434591;0.00226506;0.00514327
37;calc iter;10;0.435629;0.425328;0.439662
37;calc total;1;4.37644;4.37644;4.37644
37;total;1;9.80665;9.80665;9.80665
38;initialize;1;3.25357;3.25357;3.25357
38;async;10;0.00908616;0.00108611;0.0113654
38;inner;10;0.422199;0.411631;0.431222
38;wait;10;4.66047e-05;2.2989e-05;6.1567e-05
38;boundary;10;0.0046629;0.00182732;0.00537174
38;calc iter;10;0.435997;0.423345;0.441822
38;calc total;1;4.37643;4.37643;4.37643
38;total;1;9.80663;9.80663;9.80663
39;initialize;1;3.25355;3.25355;3.25355
39;async;10;0.00132364;0.000814102;0.00147464
39;inner;10;0.43012;0.418201;0.436952
39;wait;10;4.79142e-05;1.9474e-05;9.3794e-05
39;boundary;10;0.00515224;0.00173599;0.00561482
39;calc iter;10;0.436647;0.421323;0.443244
39;calc total;1;4.37644;4.37644;4.37644
39;total;1;9.80661;9.80661;9.80661
40;initialize;1;3.25358;3.25358;3.25358
40;async;10;0.00700535;0.000911354;0.0106954
40;inner;10;0.418789;0.414609;0.426292
40;wait;10;5.00839e-05;3.3636e-05;7.729e-05
40;boundary;10;0.00572989;0.0045514;0.00659346
40;calc iter;10;0.431577;0.429646;0.433619
40;calc total;1;4.37644;4.37644;4.37644
40;total;1;9.80664;9.80664;9.80664
48;initialize;1;3.26957;3.26957;3.26957
48;async;10;0.0113129;0.000959731;0.0264603
48;inner;10;0.413051;0.401996;0.426457
48;wait;10;6.29178e-05;4.7669e-05;7.9984e-05
48;boundary;10;0.00593874;0.00330376;0.0067864
48;calc iter;10;0.430367;0.427919;0.43549
48;calc total;1;4.37643;4.37643;4.37643
48;total;1;9.82271;9.82271;9.82271
72;initialize;1;3.26681;3.26681;3.26681
72;async;10;0.00283848;0.000894204;0.0044273
72;inner;10;0.428411;0.426336;0.432157
72;wait;10;5.04678e-05;2.5226e-05;0.00010672
72;boundary;10;0.00486108;0.00316411;0.00607148
72;calc iter;10;0.436162;0.434437;0.437858
72;calc total;1;4.37643;4.37643;4.37643
72;total;1;9.82051;9.82051;9.82051
49;initialize;1;3.26962;3.26962;3.26962
49;async;10;0.0103251;0.00127158;0.0253493
49;inner;10;0.415731;0.405269;0.428092
49;wait;10;6.18087e-05;4.1885e-05;7.0258e-05
49;boundary;10;0.00512085;0.00228599;0.00609096
49;calc iter;10;0.43124;0.427063;0.43783
49;calc total;1;4.37643;4.37643;4.37643
49;total;1;9.82276;9.82276;9.82276
50;initialize;1;3.26961;3.26961;3.26961
50;async;10;0.010233;0.0010438;0.0220212
50;inner;10;0.416281;0.406404;0.428462
50;wait;10;5.16781e-05;2.7939e-05;7.2672e-05
50;boundary;10;0.00469055;0.00198494;0.00585704
50;calc iter;10;0.431258;0.428046;0.434255
50;calc total;1;4.37643;4.37643;4.37643
50;total;1;9.82275;9.82275;9.82275
51;initialize;1;3.26954;3.26954;3.26954
51;async;10;0.00958283;0.0010342;0.020549
51;inner;10;0.418387;0.410325;0.429576
51;wait;10;4.72479e-05;2.8301e-05;6.2881e-05
51;boundary;10;0.00437123;0.00179686;0.00533949
51;calc iter;10;0.43239;0.42884;0.436434
51;calc total;1;4.37644;4.37644;4.37644
51;total;1;9.82268;9.82268;9.82268
52;initialize;1;3.26962;3.26962;3.26962
52;async;10;0.0149052;0.00102029;0.0248223
52;inner;10;0.415167;0.407151;0.425504
52;wait;10;4.72868e-05;2.6559e-05;0.000104605
52;boundary;10;0.00376643;0.00252793;0.00469002
52;calc iter;10;0.433888;0.430368;0.436302
52;calc total;1;4.37643;4.37643;4.37643
52;total;1;9.82275;9.82275;9.82275
53;initialize;1;3.26963;3.26963;3.26963
53;async;10;0.0164698;0.00103951;0.0260803
53;inner;10;0.414632;0.401697;0.426454
53;wait;10;4.019e-05;2.4553e-05;7.842e-05
53;boundary;10;0.00304904;0.0017842;0.00353669
53;calc iter;10;0.434193;0.429116;0.438061
53;calc total;1;4.37643;4.37643;4.37643
53;total;1;9.82276;9.82276;9.82276
54;initialize;1;3.26961;3.26961;3.26961
54;async;10;0.0214669;0.00103974;0.0313367
54;inner;10;0.410661;0.400133;0.42417
54;wait;10;4.08287e-05;2.356e-05;0.000122406
54;boundary;10;0.00277983;0.00168806;0.00448984
54;calc iter;10;0.43495;0.429824;0.438384
54;calc total;1;4.37643;4.37643;4.37643
54;total;1;9.82276;9.82276;9.82276
55;initialize;1;3.26956;3.26956;3.26956
55;async;10;0.0177338;0.000787006;0.0268366
55;inner;10;0.414007;0.404604;0.426052
55;wait;10;3.11444e-05;1.9471e-05;7.2025e-05
55;boundary;10;0.00286355;0.00171033;0.00358341
55;calc iter;10;0.434637;0.430497;0.437015
55;calc total;1;4.37643;4.37643;4.37643
55;total;1;9.8227;9.8227;9.8227
56;initialize;1;3.2695;3.2695;3.2695
56;async;10;0.0109813;0.000891701;0.0215509
56;inner;10;0.418906;0.410469;0.429353
56;wait;10;3.38365e-05;1.8198e-05;4.3915e-05
56;boundary;10;0.00314588;0.0018937;0.00431594
56;calc iter;10;0.433068;0.431949;0.437001
56;calc total;1;4.37643;4.37643;4.37643
56;total;1;9.82265;9.82265;9.82265
57;initialize;1;3.26954;3.26954;3.26954
57;async;10;0.0144444;0.00101576;0.023319
57;inner;10;0.414326;0.405951;0.422072
57;wait;10;5.46023e-05;3.802e-05;0.000134917
57;boundary;10;0.00414035;0.0033008;0.00555923
57;calc iter;10;0.432967;0.428785;0.436832
57;calc total;1;4.37644;4.37644;4.37644
57;total;1;9.82269;9.82269;9.82269
58;initialize;1;3.26953;3.26953;3.26953
58;async;10;0.0130503;0.00120346;0.0231251
58;inner;10;0.417159;0.409403;0.426876
58;wait;10;3.9328e-05;3.105e-05;6.2148e-05
58;boundary;10;0.00323399;0.00235319;0.00396958
58;calc iter;10;0.433484;0.431129;0.43605
58;calc total;1;4.37643;4.37643;4.37643
58;total;1;9.82267;9.82267;9.82267
59;initialize;1;3.26952;3.26952;3.26952
59;async;10;0.0135951;0.00102971;0.0225359
59;inner;10;0.417408;0.409494;0.427443
59;wait;10;3.49483e-05;2.3084e-05;5.7498e-05
59;boundary;10;0.00302847;0.00198282;0.00377033
59;calc iter;10;0.434068;0.43134;0.436193
59;calc total;1;4.37644;4.37644;4.37644
59;total;1;9.82267;9.82267;9.82267
60;initialize;1;3.26955;3.26955;3.26955
60;async;10;0.00811642;0.00105321;0.0121478
60;inner;10;0.424125;0.421627;0.430068
60;wait;10;5.16811e-05;3.2131e-05;8.0443e-05
60;boundary;10;0.00409483;0.00337407;0.00616361
60;calc iter;10;0.43639;0.433691;0.439819
60;calc total;1;4.37643;4.37643;4.37643
60;total;1;9.82268;9.82268;9.82268
61;initialize;1;3.26993;3.26993;3.26993
61;async;10;0.0097176;0.00106069;0.0126136
61;inner;10;0.424079;0.420794;0.431715
61;wait;10;3.61889e-05;2.5036e-05;5.4129e-05
61;boundary;10;0.00318728;0.00174778;0.00411043
61;calc iter;10;0.437022;0.43391;0.439858
61;calc total;1;4.37643;4.37643;4.37643
61;total;1;9.82307;9.82307;9.82307
62;initialize;1;3.26955;3.26955;3.26955
62;async;10;0.0022186;0.000682823;0.00258914
62;inner;10;0.431071;0.426478;0.436498
62;wait;10;4.34211e-05;2.4592e-05;5.4221e-05
62;boundary;10;0.00425769;0.00172087;0.0050586
62;calc iter;10;0.437592;0.430747;0.440759
62;calc total;1;4.37643;4.37643;4.37643
62;total;1;9.8227;9.8227;9.8227
63;initialize;1;3.26956;3.26956;3.26956
63;async;10;0.00979351;0.000794643;0.0128204
63;inner;10;0.423851;0.420555;0.430458
63;wait;10;3.63696e-05;2.3378e-05;7.0982e-05
63;boundary;10;0.00319594;0.0018227;0.00379978
63;calc iter;10;0.436879;0.433817;0.439516
63;calc total;1;4.37644;4.37644;4.37644
63;total;1;9.8227;9.8227;9.8227
73;initialize;1;3.26687;3.26687;3.26687
73;async;10;0.00170151;0.000638416;0.00316787
73;inner;10;0.43153;0.429881;0.436989
73;wait;10;3.83758e-05;2.8285e-05;5.0639e-05
73;boundary;10;0.00317118;0.00237214;0.00385745
73;calc iter;10;0.436442;0.435157;0.440428
73;calc total;1;4.37644;4.37644;4.37644
73;total;1;9.82053;9.82053;9.82053
74;initialize;1;3.26684;3.26684;3.26684
74;async;10;0.00356242;0.00103608;0.00571951
74;inner;10;0.430165;0.428288;0.435275
74;wait;10;3.29622e-05;2.4302e-05;6.4316e-05
74;boundary;10;0.0028089;0.00233495;0.00318339
74;calc iter;10;0.43657;0.435364;0.439287
74;calc total;1;4.37644;4.37644;4.37644
74;total;1;9.8205;9.8205;9.8205
75;initialize;1;3.26682;3.26682;3.26682
75;async;10;0.00424748;0.00105149;0.00558822
75;inner;10;0.429641;0.428178;0.435562
75;wait;10;3.30309e-05;2.5733e-05;5.7978e-05
75;boundary;10;0.00274902;0.00179306;0.00332342
75;calc iter;10;0.436672;0.434995;0.43945
75;calc total;1;4.37644;4.37644;4.37644
75;total;1;9.82051;9.82051;9.82051
76;initialize;1;3.26684;3.26684;3.26684
76;async;10;0.00395101;0.00102208;0.005479
76;inner;10;0.428611;0.427278;0.433987
76;wait;10;5.33069e-05;3.3271e-05;8.5721e-05
76;boundary;10;0.00381128;0.0031429;0.00494455
76;calc iter;10;0.436428;0.434377;0.438698
76;calc total;1;4.37644;4.37644;4.37644
76;total;1;9.82051;9.82051;9.82051
77;initialize;1;3.26684;3.26684;3.26684
77;async;10;0.00464893;0.00101118;0.0102911
77;inner;10;0.425455;0.419891;0.432491
77;wait;10;6.27531e-05;4.9026e-05;9.9988e-05
77;boundary;10;0.0060146;0.0044345;0.00659983
77;calc iter;10;0.436183;0.431404;0.440328
77;calc total;1;4.37643;4.37643;4.37643
77;total;1;9.82053;9.82053;9.82053
78;initialize;1;3.26684;3.26684;3.26684
78;async;10;0.0043529;0.00104675;0.00733641
78;inner;10;0.428192;0.426384;0.43355
78;wait;10;4.96453e-05;2.9345e-05;0.000101128
78;boundary;10;0.00393399;0.00270457;0.00568913
78;calc iter;10;0.436529;0.434157;0.438524
78;calc total;1;4.37643;4.37643;4.37643
78;total;1;9.82054;9.82054;9.82054
79;initialize;1;3.26686;3.26686;3.26686
79;async;10;0.00313517;0.000495977;0.00491731
79;inner;10;0.429617;0.427843;0.435438
79;wait;10;3.93472e-05;1.7562e-05;6.5435e-05
79;boundary;10;0.00359894;0.00286518;0.00428173
79;calc iter;10;0.436392;0.43453;0.439377
79;calc total;1;4.37644;4.37644;4.37644
79;total;1;9.82054;9.82054;9.82054
80;initialize;1;3.26685;3.26685;3.26685
80;async;10;0.00225185;0.000420681;0.0040801
80;inner;10;0.429897;0.427489;0.436159
80;wait;10;4.98731e-05;3.6483e-05;5.6458e-05
80;boundary;10;0.00415189;0.00258426;0.00504802
80;calc iter;10;0.436352;0.435022;0.4397
80;calc total;1;4.37643;4.37643;4.37643
80;total;1;9.82054;9.82054;9.82054
81;initialize;1;3.26681;3.26681;3.26681
81;async;10;0.00396903;0.00103623;0.00593807
81;inner;10;0.429561;0.4273;0.434902
81;wait;10;3.96573e-05;2.5597e-05;8.3797e-05
81;boundary;10;0.00296634;0.00262051;0.00343231
81;calc iter;10;0.436537;0.435511;0.439111
81;calc total;1;4.37644;4.37644;4.37644
81;total;1;9.8205;9.8205;9.8205
82;initialize;1;3.26681;3.26681;3.26681
82;async;10;0.00376224;0.00103908;0.00535816
82;inner;10;0.430176;0.428356;0.436911
82;wait;10;2.67201e-05;2.1572e-05;5.4632e-05
82;boundary;10;0.0027987;0.00173701;0.00347816
82;calc iter;10;0.436766;0.43503;0.440403
82;calc total;1;4.37643;4.37643;4.37643
82;total;1;9.82051;9.82051;9.82051
83;initialize;1;3.26682;3.26682;3.26682
83;async;10;0.00221561;0.00101953;0.00248647
83;inner;10;0.431285;0.429754;0.437234
83;wait;10;2.81838e-05;2.092e-05;4.2443e-05
83;boundary;10;0.00331717;0.00172439;0.00415119
83;calc iter;10;0.436848;0.434602;0.440872
83;calc total;1;4.37644;4.37644;4.37644
83;total;1;9.82051;9.82051;9.82051
84;initialize;1;3.26699;3.26699;3.26699
84;async;10;0.0147026;0.00104592;0.0199096
84;inner;10;0.418204;0.413496;0.43025
84;wait;10;3.65503e-05;2.731e-05;5.9538e-05
84;boundary;10;0.00208079;0.00171377;0.00246662
84;calc iter;10;0.435026;0.433369;0.43627
84;calc total;1;4.37643;4.37643;4.37643
84;total;1;9.82067;9.82067;9.82067
85;initialize;1;3.26684;3.26684;3.26684
85;async;10;0.00972752;0.00103187;0.0172593
85;inner;10;0.421849;0.417357;0.431689
85;wait;10;4.31656e-05;2.7982e-05;5.5791e-05
85;boundary;10;0.00294176;0.00186058;0.00429362
85;calc iter;10;0.434563;0.431555;0.438285
85;calc total;1;4.37643;4.37643;4.37643
85;total;1;9.82053;9.82053;9.82053
86;initialize;1;3.26684;3.26684;3.26684
86;async;10;0.0117696;0.00103002;0.0181776
86;inner;10;0.420196;0.41575;0.429549
86;wait;10;3.49356e-05;2.1636e-05;6.4617e-05
86;boundary;10;0.00269032;0.00196354;0.00314545
86;calc iter;10;0.434692;0.43257;0.436807
86;calc total;1;4.37643;4.37643;4.37643
86;total;1;9.82051;9.82051;9.82051
87;initialize;1;3.26687;3.26687;3.26687
87;async;10;0.0127682;0.000795045;0.0194568
87;inner;10;0.418829;0.414905;0.428237
87;wait;10;4.10792e-05;2.4249e-05;0.000114362
87;boundary;10;0.00292949;0.00225747;0.00361055
87;calc iter;10;0.434569;0.43276;0.437273
87;calc total;1;4.37644;4.37644;4.37644
87;total;1;9.82054;9.82054;9.82054
88;initialize;1;3.26683;3.26683;3.26683
88;async;10;0.0134731;0.000824638;0.0203221
88;inner;10;0.417264;0.413344;0.425504
88;wait;10;3.94478e-05;1.9192e-05;0.000121854
88;boundary;10;0.00364511;0.00300722;0.00519633
88;calc iter;10;0.434423;0.431649;0.437617
88;calc total;1;4.37644;4.37644;4.37644
88;total;1;9.82052;9.82052;9.82052
89;initialize;1;3.26684;3.26684;3.26684
89;async;10;0.013629;0.000986991;0.0201968
89;inner;10;0.418057;0.413812;0.428552
89;wait;10;3.21606e-05;1.5381e-05;8.0623e-05
89;boundary;10;0.00290401;0.00251743;0.00331057
89;calc iter;10;0.434624;0.432254;0.436542
89;calc total;1;4.37644;4.37644;4.37644
89;total;1;9.82052;9.82052;9.82052
90;initialize;1;3.26684;3.26684;3.26684
90;async;10;0.0147698;0.000975679;0.0206397
90;inner;10;0.4172;0.412786;0.428884
90;wait;10;3.09579e-05;2.0231e-05;7.0317e-05
90;boundary;10;0.00271192;0.00183585;0.00313853
90;calc iter;10;0.434715;0.432341;0.436265
90;calc total;1;4.37643;4.37643;4.37643
90;total;1;9.82051;9.82051;9.82051
1;initialize;1;3.19377;3.19377;3.19377
1;async;10;0.00560077;0.00105187;0.00881984
1;inner;10;0.425511;0.422202;0.433736
1;wait;10;3.52003e-05;1.9186e-05;5.0827e-05
1;boundary;10;0.00421001;0.00260519;0.00506611
1;calc iter;10;0.435359;0.433221;0.437638
1;calc total;1;4.37644;4.37644;4.37644
1;total;1;9.74693;9.74693;9.74693
2;initialize;1;3.204;3.204;3.204
2;async;10;0.00966982;0.00108058;0.0154032
2;inner;10;0.421388;0.418839;0.428562
2;wait;10;5.0282e-05;3.3868e-05;0.000115966
2;boundary;10;0.00467348;0.00386212;0.00579471
2;calc iter;10;0.435784;0.432895;0.441584
2;calc total;1;4.37644;4.37644;4.37644
2;total;1;9.75715;9.75715;9.75715
3;initialize;1;3.20402;3.20402;3.20402
3;async;10;0.00791336;0.00108822;0.0119046
3;inner;10;0.424779;0.420993;0.433475
3;wait;10;3.49458e-05;2.0037e-05;6.0665e-05
3;boundary;10;0.00372894;0.00241437;0.0045245
3;calc iter;10;0.436458;0.432485;0.439653
3;calc total;1;4.37644;4.37644;4.37644
3;total;1;9.75717;9.75717;9.75717
41;initialize;1;3.25347;3.25347;3.25347
41;async;10;0.00602523;0.00104964;0.0111144
41;inner;10;0.420623;0.416773;0.428504
41;wait;10;6.26585e-05;4.9769e-05;0.000108298
41;boundary;10;0.00546043;0.0043367;0.00625897
41;calc iter;10;0.432174;0.430108;0.435176
41;calc total;1;4.37644;4.37644;4.37644
41;total;1;9.80653;9.80653;9.80653
4;initialize;1;3.18748;3.18748;3.18748
4;async;10;0.0114321;0.00106425;0.0142305
4;inner;10;0.421875;0.417182;0.432393
4;wait;10;3.07965e-05;1.8102e-05;8.4202e-05
4;boundary;10;0.00358031;0.00172551;0.00435312
4;calc iter;10;0.43692;0.432279;0.441462
4;calc total;1;4.37643;4.37643;4.37643
4;total;1;9.74064;9.74064;9.74064
42;initialize;1;3.25354;3.25354;3.25354
42;async;10;0.00446102;0.000644015;0.00984586
42;inner;10;0.424026;0.420201;0.431687
42;wait;10;4.93891e-05;3.6261e-05;5.6393e-05
42;boundary;10;0.0046641;0.00272761;0.00575225
42;calc iter;10;0.433203;0.431117;0.435693
42;calc total;1;4.37644;4.37644;4.37644
42;total;1;9.8066;9.8066;9.8066
5;initialize;1;3.20402;3.20402;3.20402
5;async;10;0.0087436;0.00102512;0.011856
5;inner;10;0.424189;0.419847;0.433292
5;wait;10;3.45385e-05;1.8972e-05;7.8825e-05
5;boundary;10;0.00358485;0.00190106;0.00462651
5;calc iter;10;0.436553;0.431851;0.440589
5;calc total;1;4.37644;4.37644;4.37644
5;total;1;9.75717;9.75717;9.75717
43;initialize;1;3.25357;3.25357;3.25357
43;async;10;0.00771149;0.00108159;0.0137544
43;inner;10;0.420937;0.416524;0.429164
43;wait;10;5.65796e-05;4.8152e-05;8.5607e-05
43;boundary;10;0.00516077;0.00398228;0.0064292
43;calc iter;10;0.433867;0.428025;0.43871
43;calc total;1;4.37645;4.37645;4.37645
43;total;1;9.80663;9.80663;9.80663
6;initialize;1;3.19264;3.19264;3.19264
6;async;10;0.00797117;0.00103012;0.0123545
6;inner;10;0.42348;0.421012;0.432451
6;wait;10;5.20212e-05;3.4923e-05;7.5523e-05
6;boundary;10;0.00433525;0.00339184;0.00534329
6;calc iter;10;0.43584;0.431048;0.438762
6;calc total;1;4.37643;4.37643;4.37643
6;total;1;9.7458;9.7458;9.7458
44;initialize;1;3.25356;3.25356;3.25356
44;async;10;0.00719889;0.000718685;0.0119179
44;inner;10;0.422343;0.416372;0.430972
44;wait;10;5.41253e-05;3.8823e-05;6.7526e-05
44;boundary;10;0.00486226;0.003027;0.00614687
44;calc iter;10;0.43446;0.429907;0.437824
44;calc total;1;4.37643;4.37643;4.37643
44;total;1;9.80663;9.80663;9.80663
7;initialize;1;3.204;3.204;3.204
7;async;10;0.0123187;0.000773974;0.0175228
7;inner;10;0.415873;0.413474;0.424575
7;wait;10;6.6899e-05;5.5393e-05;0.000123648
7;boundary;10;0.00657293;0.00630968;0.0067371
7;calc iter;10;0.434834;0.429498;0.438556
7;calc total;1;4.37644;4.37644;4.37644
7;total;1;9.75714;9.75714;9.75714
45;initialize;1;3.25358;3.25358;3.25358
45;async;10;0.00894746;0.00106337;0.0131298
45;inner;10;0.421419;0.414321;0.430564
45;wait;10;4.58814e-05;3.0503e-05;8.9501e-05
45;boundary;10;0.00465298;0.00324415;0.00585029
45;calc iter;10;0.435067;0.429106;0.437944
45;calc total;1;4.37643;4.37643;4.37643
45;total;1;9.80665;9.80665;9.80665
8;initialize;1;3.20398;3.20398;3.20398
8;async;10;0.00558767;0.0009401;0.00881768
8;inner;10;0.425439;0.42248;0.433666
8;wait;10;4.26449e-05;2.3852e-05;6.2531e-05
8;boundary;10;0.0043157;0.00257578;0.00525975
8;calc iter;10;0.435387;0.43297;0.437537
8;calc total;1;4.37643;4.37643;4.37643
8;total;1;9.75716;9.75716;9.75716
46;initialize;1;3.25349;3.25349;3.25349
46;async;10;0.0090934;0.00112624;0.0114864
46;inner;10;0.422144;0.413372;0.430964
46;wait;10;4.73929e-05;2.7935e-05;6.5993e-05
46;boundary;10;0.00437645;0.0021212;0.00519935
46;calc iter;10;0.435663;0.425756;0.438708
46;calc total;1;4.37643;4.37643;4.37643
46;total;1;9.80654;9.80654;9.80654
9;initialize;1;3.20395;3.20395;3.20395
9;async;10;0.0066362;0.00110149;0.0117711
9;inner;10;0.425669;0.422591;0.434496
9;wait;10;3.89181e-05;2.9306e-05;5.3678e-05
9;boundary;10;0.00373454;0.0025162;0.00492123
9;calc iter;10;0.43608;0.433375;0.441055
9;calc total;1;4.37644;4.37644;4.37644
9;total;1;9.75713;9.75713;9.75713
47;initialize;1;3.25345;3.25345;3.25345
47;async;10;0.00547044;0.000804273;0.00700152
47;inner;10;0.426016;0.414987;0.434221
47;wait;10;4.47617e-05;2.1716e-05;6.2271e-05
47;boundary;10;0.00466332;0.00175162;0.00522505
47;calc iter;10;0.436197;0.421992;0.440117
47;calc total;1;4.37643;4.37643;4.37643
47;total;1;9.8065;9.8065;9.8065
10;initialize;1;3.18865;3.18865;3.18865
10;async;10;0.0060972;0.000828264;0.0104045
10;inner;10;0.427163;0.423044;0.436269
10;wait;10;4.04542e-05;2.7887e-05;5.214e-05
10;boundary;10;0.00330653;0.00186095;0.00409602
10;calc iter;10;0.436608;0.432368;0.440388
10;calc total;1;4.37644;4.37644;4.37644
10;total;1;9.74183;9.74183;9.74183
11;initialize;1;3.20393;3.20393;3.20393
11;async;10;0.00954434;0.00114857;0.012379
11;inner;10;0.423756;0.418375;0.434585
11;wait;10;3.56292e-05;1.9388e-05;4.947e-05
11;boundary;10;0.003701;0.00172539;0.00449729
11;calc iter;10;0.437038;0.430965;0.44127
11;calc total;1;4.37644;4.37644;4.37644
11;total;1;9.75712;9.75712;9.75712
12;initialize;1;3.20397;3.20397;3.20397
12;async;10;0.00265835;0.00109076;0.00297853
12;inner;10;0.429739;0.42437;0.437804
12;wait;10;5.63887e-05;2.1151e-05;8.1382e-05
12;boundary;10;0.00518558;0.00171253;0.00564401
12;calc iter;10;0.437641;0.42891;0.444394
12;calc total;1;4.37643;4.37643;4.37643
12;total;1;9.75714;9.75714;9.75714
13;initialize;1;3.20401;3.20401;3.20401
13;async;10;0.00804458;0.0010585;0.00982007
13;inner;10;0.425485;0.42147;0.43442
13;wait;10;3.97551e-05;2.4667e-05;5.8431e-05
13;boundary;10;0.00364009;0.00176064;0.0045143
13;calc iter;10;0.437211;0.430736;0.440409
13;calc total;1;4.37644;4.37644;4.37644
13;total;1;9.75716;9.75716;9.75716
14;initialize;1;3.18805;3.18805;3.18805
14;async;10;0.00699747;0.000831073;0.010356
14;inner;10;0.42665;0.422936;0.433651
14;wait;10;3.42134e-05;2.1125e-05;5.8452e-05
14;boundary;10;0.00307703;0.00207013;0.00341925
14;calc iter;10;0.43676;0.435296;0.438521
14;calc total;1;4.37644;4.37644;4.37644
14;total;1;9.74123;9.74123;9.74123
15;initialize;1;3.20421;3.20421;3.20421
15;async;10;0.00524054;0.000407617;0.00854905
15;inner;10;0.426418;0.423937;0.434926
15;wait;10;3.63077e-05;2.4736e-05;4.2107e-05
15;boundary;10;0.0044577;0.00229154;0.00522233
15;calc iter;10;0.436154;0.432628;0.438371
15;calc total;1;4.37644;4.37644;4.37644
15;total;1;9.75739;9.75739;9.75739
16;initialize;1;3.18747;3.18747;3.18747
16;async;10;0.00800579;0.000888973;0.0149835
16;inner;10;0.420061;0.415473;0.429291
16;wait;10;5.86211e-05;3.5006e-05;0.000108966
16;boundary;10;0.00604685;0.0039836;0.00671174
16;calc iter;10;0.434174;0.429616;0.438018
16;calc total;1;4.37643;4.37643;4.37643
16;total;1;9.74063;9.74063;9.74063
17;initialize;1;3.20411;3.20411;3.20411
17;async;10;0.00445833;0.000692232;0.0116778
17;inner;10;0.42572;0.422318;0.434704
17;wait;10;5.66761e-05;3.2679e-05;6.9402e-05
17;boundary;10;0.00513136;0.00226192;0.00627286
17;calc iter;10;0.435369;0.431081;0.441128
17;calc total;1;4.37644;4.37644;4.37644
17;total;1;9.75727;9.75727;9.75727
18;initialize;1;3.20421;3.20421;3.20421
18;async;10;0.00771269;0.00106953;0.0123717
18;inner;10;0.423161;0.420987;0.429283
18;wait;10;5.7496e-05;4.4345e-05;0.000106156
18;boundary;10;0.00504321;0.00377187;0.00554196
18;calc iter;10;0.435976;0.431484;0.439838
18;calc total;1;4.37644;4.37644;4.37644
18;total;1;9.75739;9.75739;9.75739
19;initialize;1;3.20398;3.20398;3.20398
19;async;10;0.00832439;0.00108293;0.0113554
19;inner;10;0.424379;0.421455;0.431285
19;wait;10;4.71426e-05;2.6585e-05;0.000117943
19;boundary;10;0.00375796;0.00282854;0.00412424
19;calc iter;10;0.43651;0.43483;0.439038
19;calc total;1;4.37644;4.37644;4.37644
19;total;1;9.75713;9.75713;9.75713
20;initialize;1;3.20396;3.20396;3.20396
20;async;10;0.00811216;0.00109396;0.0096835
20;inner;10;0.425329;0.421723;0.434417
20;wait;10;3.96349e-05;2.5568e-05;5.1501e-05
20;boundary;10;0.00363047;0.00179673;0.00457649
20;calc iter;10;0.437112;0.432237;0.43929
20;calc total;1;4.37643;4.37643;4.37643
20;total;1;9.75712;9.75712;9.75712
21;initialize;1;3.19159;3.19159;3.19159
21;async;10;0.00754354;0.00101794;0.012868
21;inner;10;0.42552;0.420926;0.432988
21;wait;10;4.15277e-05;2.7397e-05;6.6602e-05
21;boundary;10;0.00349831;0.00257521;0.00422176
21;calc iter;10;0.436605;0.433953;0.439759
21;calc total;1;4.37643;4.37643;4.37643
21;total;1;9.74477;9.74477;9.74477
22;initialize;1;3.20401;3.20401;3.20401
22;async;10;0.00551568;0.000634448;0.00868032
22;inner;10;0.425728;0.42326;0.432993
22;wait;10;5.30367e-05;3.7655e-05;7.8141e-05
22;boundary;10;0.00470924;0.00312966;0.00527272
22;calc iter;10;0.436008;0.432341;0.437992
22;calc total;1;4.37643;4.37643;4.37643
22;total;1;9.75716;9.75716;9.75716
23;initialize;1;3.18721;3.18721;3.18721
23;async;10;0.00638947;0.00079116;0.00939228
23;inner;10;0.425846;0.423148;0.43221
23;wait;10;4.33535e-05;2.3187e-05;8.5198e-05
23;boundary;10;0.00387102;0.00302424;0.00462636
23;calc iter;10;0.436152;0.43354;0.438729
23;calc total;1;4.37644;4.37644;4.37644
23;total;1;9.74039;9.74039;9.74039
64;initialize;1;3.26974;3.26974;3.26974
64;async;10;0.00759679;0.000907378;0.0122073
64;inner;10;0.421602;0.41785;0.428522
64;wait;10;5.1789e-05;3.8547e-05;7.298e-05
64;boundary;10;0.00579219;0.00426137;0.00663053
64;calc iter;10;0.435045;0.432851;0.436696
64;calc total;1;4.37643;4.37643;4.37643
64;total;1;9.82287;9.82287;9.82287
65;initialize;1;3.26954;3.26954;3.26954
65;async;10;0.00695212;0.00106367;0.0111851
65;inner;10;0.423935;0.420355;0.429769
65;wait;10;4.92707e-05;3.0325e-05;8.0902e-05
65;boundary;10;0.00461212;0.00267879;0.0057773
65;calc iter;10;0.43555;0.433764;0.438722
65;calc total;1;4.37644;4.37644;4.37644
65;total;1;9.82268;9.82268;9.82268
66;initialize;1;3.26967;3.26967;3.26967
66;async;10;0.00744338;0.00104222;0.0104626
66;inner;10;0.423424;0.420694;0.428993
66;wait;10;5.61346e-05;3.623e-05;0.000105761
66;boundary;10;0.00470272;0.00330512;0.00517984
66;calc iter;10;0.435628;0.433215;0.438513
66;calc total;1;4.37644;4.37644;4.37644
66;total;1;9.8228;9.8228;9.8228
67;initialize;1;3.26952;3.26952;3.26952
67;async;10;0.00839946;0.0010198;0.01219
67;inner;10;0.42279;0.419999;0.427121
67;wait;10;4.95341e-05;3.4798e-05;0.000108622
67;boundary;10;0.00452011;0.00408103;0.00490557
67;calc iter;10;0.43576;0.433144;0.438279
67;calc total;1;4.37644;4.37644;4.37644
67;total;1;9.82267;9.82267;9.82267
68;initialize;1;3.26961;3.26961;3.26961
68;async;10;0.00650391;0.00106955;0.0100328
68;inner;10;0.424789;0.42214;0.431044
68;wait;10;4.38866e-05;3.3759e-05;6.4529e-05
68;boundary;10;0.00450145;0.00304147;0.0054712
68;calc iter;10;0.43584;0.433065;0.437349
68;calc total;1;4.37643;4.37643;4.37643
68;total;1;9.82274;9.82274;9.82274
69;initialize;1;3.26955;3.26955;3.26955
69;async;10;0.00490805;0.000496411;0.00787557
69;inner;10;0.42851;0.425525;0.433155
69;wait;10;3.48401e-05;3.0673e-05;5.2835e-05
69;boundary;10;0.00311777;0.00225554;0.00368988
69;calc iter;10;0.436572;0.43385;0.438464
69;calc total;1;4.37644;4.37644;4.37644
69;total;1;9.82269;9.82269;9.82269
70;initialize;1;3.26956;3.26956;3.26956
70;async;10;0.00903083;0.00107238;0.0115902
70;inner;10;0.424583;0.421161;0.431179
70;wait;10;3.73792e-05;2.6023e-05;6.0123e-05
70;boundary;10;0.0031774;0.00187575;0.00390353
70;calc iter;10;0.43683;0.433652;0.43996
70;calc total;1;4.37643;4.37643;4.37643
70;total;1;9.8227;9.8227;9.8227
71;initialize;1;3.26956;3.26956;3.26956
71;async;10;0.00231046;0.000796242;0.00420829
71;inner;10;0.431054;0.428785;0.435935
71;wait;10;3.42818e-05;2.5225e-05;5.4421e-05
71;boundary;10;0.00326853;0.00180115;0.00420584
71;calc iter;10;0.436669;0.434663;0.43986
71;calc total;1;4.37644;4.37644;4.37644
71;total;1;9.82269;9.82269;9.82269
91;initialize;1;3.26682;3.26682;3.26682
91;async;10;0.0148976;0.000974924;0.0202002
91;inner;10;0.417555;0.412907;0.429642
91;wait;10;2.52837e-05;1.4079e-05;5.8601e-05
91;boundary;10;0.00243484;0.0017077;0.00277327
91;calc iter;10;0.434914;0.43258;0.436089
91;calc total;1;4.37644;4.37644;4.37644
91;total;1;9.8205;9.8205;9.8205
92;initialize;1;3.26688;3.26688;3.26688
92;async;10;0.0106278;0.000513906;0.0180345
92;inner;10;0.417668;0.411779;0.430515
92;wait;10;4.19358e-05;2.7104e-05;6.6735e-05
92;boundary;10;0.00484628;0.0023511;0.00553507
92;calc iter;10;0.433186;0.428554;0.434752
92;calc total;1;4.37644;4.37644;4.37644
92;total;1;9.82055;9.82055;9.82055
93;initialize;1;3.26683;3.26683;3.26683
93;async;10;0.0123402;0.000992372;0.0254874
93;inner;10;0.41379;0.406056;0.428208
93;wait;10;5.19763e-05;3.6153e-05;8.0625e-05
93;boundary;10;0.00603661;0.00353288;0.00678685
93;calc iter;10;0.432221;0.4273;0.439757
93;calc total;1;4.37644;4.37644;4.37644
93;total;1;9.82052;9.82052;9.82052
94;initialize;1;3.26685;3.26685;3.26685
94;async;10;0.0114626;0.000970985;0.0211464
94;inner;10;0.415517;0.409663;0.429537
94;wait;10;5.98048e-05;4.7579e-05;6.736e-05
94;boundary;10;0.00560773;0.00284086;0.00631251
94;calc iter;10;0.432649;0.428194;0.437798
94;calc total;1;4.37644;4.37644;4.37644
94;total;1;9.82054;9.82054;9.82054
95;initialize;1;3.26683;3.26683;3.26683
95;async;10;0.0086846;0.000281174;0.0165325
95;inner;10;0.418913;0.41244;0.431666
95;wait;10;3.51957e-05;2.9735e-05;3.8861e-05
95;boundary;10;0.00503366;0.00197874;0.00576954
95;calc iter;10;0.432669;0.428726;0.435547
95;calc total;1;4.37644;4.37644;4.37644
95;total;1;9.82051;9.82051;9.82051
SCAFES
REMARK: No time step width tau was specified.
 Set tau=1.0 and proceeded. 

Energy start: 2400
Energy end  : 2358.97
# unit_id;function_name;num_calls;avg_runtime;min_runtime;max_runtime
0;compErr;1;2.363e-06;2.363e-06;2.363e-06
0;init;1;2.17516;2.17516;2.17516
0;update;1;46.2352;46.2352;46.2352
0;sync;1;0.0217194;0.0217194;0.0217194
0;evalKnownDf;1;0;0;0
0;write;1;2.1713e-05;2.1713e-05;2.1713e-05
0;trace;1;0;0;0
0;calc_total;1;46.257;46.257;46.257
81;compErr;1;1.678e-06;1.678e-06;1.678e-06
81;init;1;2.19941;2.19941;2.19941
81;update;1;45.9749;45.9749;45.9749
81;sync;1;2.09801;2.09801;2.09801
81;evalKnownDf;1;0;0;0
81;write;1;1.9228e-05;1.9228e-05;1.9228e-05
81;trace;1;0;0;0
81;calc_total;1;48.0729;48.0729;48.0729
17;compErr;1;2.428e-06;2.428e-06;2.428e-06
17;init;1;2.20156;2.20156;2.20156
17;update;1;45.6473;45.6473;45.6473
17;sync;1;1.79378;1.79378;1.79378
17;evalKnownDf;1;0;0;0
17;write;1;3.6108e-05;3.6108e-05;3.6108e-05
17;trace;1;0;0;0
17;calc_total;1;47.4411;47.4411;47.4411
49;compErr;1;1.199e-06;1.199e-06;1.199e-06
49;init;1;2.2172;2.2172;2.2172
49;update;1;45.8928;45.8928;45.8928
49;sync;1;2.07747;2.07747;2.07747
49;evalKnownDf;1;0;0;0
49;write;1;2.4113e-05;2.4113e-05;2.4113e-05
49;trace;1;0;0;0
49;calc_total;1;47.9703;47.9703;47.9703
15;compErr;1;2.572e-06;2.572e-06;2.572e-06
15;init;1;2.1775;2.1775;2.1775
15;update;1;45.8906;45.8906;45.8906
15;sync;1;0.853414;0.853414;0.853414
15;evalKnownDf;1;0;0;0
15;write;1;3.3745e-05;3.3745e-05;3.3745e-05
15;trace;1;0;0;0
15;calc_total;1;46.744;46.744;46.744
14;compErr;1;1.66e-06;1.66e-06;1.66e-06
14;init;1;2.18028;2.18028;2.18028
14;update;1;45.9849;45.9849;45.9849
14;sync;1;0.657944;0.657944;0.657944
14;evalKnownDf;1;0;0;0
14;write;1;2.4996e-05;2.4996e-05;2.4996e-05
14;trace;1;0;0;0
14;calc_total;1;46.6428;46.6428;46.6428
21;compErr;1;2.621e-06;2.621e-06;2.621e-06
21;init;1;2.15152;2.15152;2.15152
21;update;1;45.6971;45.6971;45.6971
21;sync;1;0.758747;0.758747;0.758747
21;evalKnownDf;1;0;0;0
21;write;1;2.6622e-05;2.6622e-05;2.6622e-05
21;trace;1;0;0;0
21;calc_total;1;46.4558;46.4558;46.4558
23;compErr;1;4.167e-06;4.167e-06;4.167e-06
23;init;1;2.15796;2.15796;2.15796
23;update;1;45.6774;45.6774;45.6774
23;sync;1;0.819424;0.819424;0.819424
23;evalKnownDf;1;0;0;0
23;write;1;4.6123e-05;4.6123e-05;4.6123e-05
23;trace;1;0;0;0
23;calc_total;1;46.4968;46.4968;46.4968
16;compErr;1;2.168e-06;2.168e-06;2.168e-06
16;init;1;2.12004;2.12004;2.12004
16;update;1;45.7003;45.7003;45.7003
16;sync;1;5.84582;5.84582;5.84582
16;evalKnownDf;1;0;0;0
16;write;1;3.1446e-05;3.1446e-05;3.1446e-05
16;trace;1;0;0;0
16;calc_total;1;51.5461;51.5461;51.5461
20;compErr;1;2.263e-06;2.263e-06;2.263e-06
20;init;1;2.15686;2.15686;2.15686
20;update;1;45.5479;45.5479;45.5479
20;sync;1;0.804561;0.804561;0.804561
20;evalKnownDf;1;0;0;0
20;write;1;3.3518e-05;3.3518e-05;3.3518e-05
20;trace;1;0;0;0
20;calc_total;1;46.3524;46.3524;46.3524
22;compErr;1;2.624e-06;2.624e-06;2.624e-06
22;init;1;2.1839;2.1839;2.1839
22;update;1;45.6877;45.6877;45.6877
22;sync;1;0.691095;0.691095;0.691095
22;evalKnownDf;1;0;0;0
22;write;1;3.5093e-05;3.5093e-05;3.5093e-05
22;trace;1;0;0;0
22;calc_total;1;46.3788;46.3788;46.3788
19;compErr;1;3.092e-06;3.092e-06;3.092e-06
19;init;1;2.18239;2.18239;2.18239
19;update;1;45.511;45.511;45.511
19;sync;1;1.41319;1.41319;1.41319
19;evalKnownDf;1;0;0;0
19;write;1;2.7177e-05;2.7177e-05;2.7177e-05
19;trace;1;0;0;0
19;calc_total;1;46.9242;46.9242;46.9242
18;compErr;1;1.649e-06;1.649e-06;1.649e-06
18;init;1;2.16515;2.16515;2.16515
18;update;1;45.4958;45.4958;45.4958
18;sync;1;1.62234;1.62234;1.62234
18;evalKnownDf;1;0;0;0
18;write;1;2.5866e-05;2.5866e-05;2.5866e-05
18;trace;1;0;0;0
18;calc_total;1;47.1182;47.1182;47.1182
2;compErr;1;1.365e-06;1.365e-06;1.365e-06
2;init;1;2.15154;2.15154;2.15154
2;update;1;46.2356;46.2356;46.2356
2;sync;1;1.86492;1.86492;1.86492
2;evalKnownDf;1;0;0;0
2;write;1;2.3847e-05;2.3847e-05;2.3847e-05
2;trace;1;0;0;0
2;calc_total;1;48.1005;48.1005;48.1005
24;compErr;1;1.753e-06;1.753e-06;1.753e-06
24;init;1;2.14905;2.14905;2.14905
24;update;1;46.1439;46.1439;46.1439
24;sync;1;0.405783;0.405783;0.405783
24;evalKnownDf;1;0;0;0
24;write;1;2.1824e-05;2.1824e-05;2.1824e-05
24;trace;1;0;0;0
24;calc_total;1;46.5497;46.5497;46.5497
0;total;1;71.7249;71.7249;71.7249
1;compErr;1;2.141e-06;2.141e-06;2.141e-06
1;init;1;2.1546;2.1546;2.1546
1;update;1;46.0164;46.0164;46.0164
1;sync;1;6.46585;6.46585;6.46585
1;evalKnownDf;1;0;0;0
1;write;1;2.4306e-05;2.4306e-05;2.4306e-05
1;trace;1;0;0;0
1;calc_total;1;52.4822;52.4822;52.4822
25;compErr;1;1.48e-06;1.48e-06;1.48e-06
25;init;1;2.14591;2.14591;2.14591
25;update;1;46.2793;46.2793;46.2793
25;sync;1;6.23668;6.23668;6.23668
25;evalKnownDf;1;0;0;0
25;write;1;2.0466e-05;2.0466e-05;2.0466e-05
25;trace;1;0;0;0
25;calc_total;1;52.516;52.516;52.516
0;total;1;71.7255;71.7255;71.7255
3;compErr;1;1.289e-06;1.289e-06;1.289e-06
3;init;1;2.1831;2.1831;2.1831
3;update;1;46.0692;46.0692;46.0692
3;sync;1;6.37164;6.37164;6.37164
3;evalKnownDf;1;0;0;0
3;write;1;2.2617e-05;2.2617e-05;2.2617e-05
3;trace;1;0;0;0
3;calc_total;1;52.4409;52.4409;52.4409
26;compErr;1;1.533e-06;1.533e-06;1.533e-06
26;init;1;2.14334;2.14334;2.14334
26;update;1;45.7669;45.7669;45.7669
26;sync;1;6.61447;6.61447;6.61447
26;evalKnownDf;1;0;0;0
26;write;1;2.2803e-05;2.2803e-05;2.2803e-05
26;trace;1;0;0;0
26;calc_total;1;52.3814;52.3814;52.3814
0;total;1;71.7242;71.7242;71.7242
4;compErr;1;1.489e-06;1.489e-06;1.489e-06
4;init;1;2.14838;2.14838;2.14838
4;update;1;45.6657;45.6657;45.6657
4;sync;1;5.82276;5.82276;5.82276
4;evalKnownDf;1;0;0;0
4;write;1;2.4848e-05;2.4848e-05;2.4848e-05
4;trace;1;0;0;0
4;calc_total;1;51.4884;51.4884;51.4884
27;compErr;1;1.624e-06;1.624e-06;1.624e-06
27;init;1;2.20082;2.20082;2.20082
27;update;1;45.9344;45.9344;45.9344
27;sync;1;1.7875;1.7875;1.7875
27;evalKnownDf;1;0;0;0
27;write;1;2.2269e-05;2.2269e-05;2.2269e-05
27;trace;1;0;0;0
27;calc_total;1;47.7219;47.7219;47.7219
0;total;1;71.7246;71.7246;71.7246
85;compErr;1;1.047e-06;1.047e-06;1.047e-06
85;init;1;2.13611;2.13611;2.13611
85;update;1;46.0028;46.0028;46.0028
85;sync;1;2.14964;2.14964;2.14964
85;evalKnownDf;1;0;0;0
85;write;1;2.09e-05;2.09e-05;2.09e-05
85;trace;1;0;0;0
85;calc_total;1;48.1524;48.1524;48.1524
5;compErr;1;2.184e-06;2.184e-06;2.184e-06
5;init;1;2.15584;2.15584;2.15584
5;update;1;46.0972;46.0972;46.0972
5;sync;1;2.1283;2.1283;2.1283
5;evalKnownDf;1;0;0;0
5;write;1;2.3038e-05;2.3038e-05;2.3038e-05
5;trace;1;0;0;0
5;calc_total;1;48.2255;48.2255;48.2255
28;compErr;1;2.611e-06;2.611e-06;2.611e-06
28;init;1;2.15732;2.15732;2.15732
28;update;1;45.7329;45.7329;45.7329
28;sync;1;2.16861;2.16861;2.16861
28;evalKnownDf;1;0;0;0
28;write;1;2.1489e-05;2.1489e-05;2.1489e-05
28;trace;1;0;0;0
28;calc_total;1;47.9016;47.9016;47.9016
0;total;1;71.7249;71.7249;71.7249
64;compErr;1;2.319e-06;2.319e-06;2.319e-06
64;init;1;2.14803;2.14803;2.14803
64;update;1;45.3307;45.3307;45.3307
64;sync;1;1.54143;1.54143;1.54143
64;evalKnownDf;1;0;0;0
64;write;1;2.7283e-05;2.7283e-05;2.7283e-05
64;trace;1;0;0;0
64;calc_total;1;46.8721;46.8721;46.8721
79;compErr;1;3.041e-06;3.041e-06;3.041e-06
79;init;1;2.13332;2.13332;2.13332
79;update;1;46.4061;46.4061;46.4061
79;sync;1;1.16428;1.16428;1.16428
79;evalKnownDf;1;0;0;0
79;write;1;2.8206e-05;2.8206e-05;2.8206e-05
79;trace;1;0;0;0
6;compErr;1;1.608e-06;1.608e-06;1.608e-06
6;init;1;2.15198;2.15198;2.15198
6;update;1;46.3259;46.3259;46.3259
6;sync;1;1.82998;1.82998;1.82998
6;evalKnownDf;1;0;0;0
6;write;1;2.1113e-05;2.1113e-05;2.1113e-05
6;trace;1;0;0;0
6;calc_total;1;48.1559;48.1559;48.1559
29;compErr;1;2.423e-06;2.423e-06;2.423e-06
29;init;1;2.15736;2.15736;2.15736
29;update;1;45.6237;45.6237;45.6237
29;sync;1;2.08676;2.08676;2.08676
29;evalKnownDf;1;0;0;0
29;write;1;2.625e-05;2.625e-05;2.625e-05
29;trace;1;0;0;0
29;calc_total;1;47.7105;47.7105;47.7105
0;total;1;71.7249;71.7249;71.7249
53;compErr;1;3.639e-06;3.639e-06;3.639e-06
53;init;1;2.24535;2.24535;2.24535
53;update;1;45.451;45.451;45.451
53;sync;1;2.62402;2.62402;2.62402
53;evalKnownDf;1;0;0;0
53;write;1;3.6073e-05;3.6073e-05;3.6073e-05
53;trace;1;0;0;0
79;calc_total;1;47.5704;47.5704;47.5704
9;compErr;1;1.295e-06;1.295e-06;1.295e-06
9;init;1;2.16079;2.16079;2.16079
9;update;1;46.1736;46.1736;46.1736
9;sync;1;1.84389;1.84389;1.84389
9;evalKnownDf;1;0;0;0
9;write;1;2.4259e-05;2.4259e-05;2.4259e-05
9;trace;1;0;0;0
9;calc_total;1;48.0175;48.0175;48.0175
30;compErr;1;2.433e-06;2.433e-06;2.433e-06
30;init;1;2.17173;2.17173;2.17173
30;update;1;45.8398;45.8398;45.8398
30;sync;1;1.5955;1.5955;1.5955
30;evalKnownDf;1;0;0;0
30;write;1;2.8512e-05;2.8512e-05;2.8512e-05
30;trace;1;0;0;0
30;calc_total;1;47.4353;47.4353;47.4353
0;total;1;71.7255;71.7255;71.7255
53;calc_total;1;48.075;48.075;48.075
89;compErr;1;2.087e-06;2.087e-06;2.087e-06
89;init;1;2.15525;2.15525;2.15525
89;update;1;45.6612;45.6612;45.6612
89;sync;1;4.15021;4.15021;4.15021
89;evalKnownDf;1;0;0;0
89;write;1;3.892e-05;3.892e-05;3.892e-05
89;trace;1;0;0;0
10;compErr;1;1.799e-06;1.799e-06;1.799e-06
10;init;1;2.16729;2.16729;2.16729
10;update;1;46.3354;46.3354;46.3354
10;sync;1;1.45817;1.45817;1.45817
10;evalKnownDf;1;0;0;0
10;write;1;1.9237e-05;1.9237e-05;1.9237e-05
10;trace;1;0;0;0
10;calc_total;1;47.7935;47.7935;47.7935
31;compErr;1;1.767e-06;1.767e-06;1.767e-06
31;init;1;2.14154;2.14154;2.14154
31;update;1;46.0586;46.0586;46.0586
31;sync;1;1.51193;1.51193;1.51193
31;evalKnownDf;1;0;0;0
31;write;1;3.0028e-05;3.0028e-05;3.0028e-05
31;trace;1;0;0;0
31;calc_total;1;47.5706;47.5706;47.5706
0;total;1;71.7249;71.7249;71.7249
55;compErr;1;3.088e-06;3.088e-06;3.088e-06
55;init;1;2.18372;2.18372;2.18372
55;update;1;45.6225;45.6225;45.6225
55;sync;1;2.46669;2.46669;2.46669
55;evalKnownDf;1;0;0;0
89;calc_total;1;49.8114;49.8114;49.8114
8;compErr;1;9.43e-07;9.43e-07;9.43e-07
8;init;1;2.15924;2.15924;2.15924
8;update;1;46.1534;46.1534;46.1534
8;sync;1;4.66229;4.66229;4.66229
8;evalKnownDf;1;0;0;0
8;write;1;2.0201e-05;2.0201e-05;2.0201e-05
8;trace;1;0;0;0
8;calc_total;1;50.8157;50.8157;50.8157
32;compErr;1;2.013e-06;2.013e-06;2.013e-06
32;init;1;2.15711;2.15711;2.15711
32;update;1;45.9926;45.9926;45.9926
32;sync;1;1.48228;1.48228;1.48228
32;evalKnownDf;1;0;0;0
32;write;1;2.1742e-05;2.1742e-05;2.1742e-05
32;trace;1;0;0;0
32;calc_total;1;47.4749;47.4749;47.4749
0;total;1;71.7255;71.7255;71.7255
57;compErr;1;2.222e-06;2.222e-06;2.222e-06
57;init;1;2.2493;2.2493;2.2493
57;update;1;45.8412;45.8412;45.8412
57;sync;1;2.51565;2.51565;2.51565
57;evalKnownDf;1;0;0;0
57;write;1;2.9498e-05;2.9498e-05;2.9498e-05
57;trace;1;0;0;0
57;calc_total;1;48.3569;48.3569;48.3569
78;compErr;1;1.746e-06;1.746e-06;1.746e-06
78;init;1;2.17774;2.17774;2.17774
78;update;1;45.9564;45.9564;45.9564
78;sync;1;1.66565;1.66565;1.66565
78;evalKnownDf;1;0;0;0
78;write;1;2.8714e-05;2.8714e-05;2.8714e-05
78;trace;1;0;0;0
78;calc_total;1;47.6221;47.6221;47.6221
12;compErr;1;1.91e-06;1.91e-06;1.91e-06
12;init;1;2.17343;2.17343;2.17343
12;update;1;45.933;45.933;45.933
12;sync;1;1.53187;1.53187;1.53187
12;evalKnownDf;1;0;0;0
12;write;1;2.1564e-05;2.1564e-05;2.1564e-05
12;trace;1;0;0;0
12;calc_total;1;47.4649;47.4649;47.4649
33;compErr;1;9.53e-07;9.53e-07;9.53e-07
33;init;1;2.16428;2.16428;2.16428
33;update;1;46.0725;46.0725;46.0725
33;sync;1;1.99822;1.99822;1.99822
33;evalKnownDf;1;0;0;0
33;write;1;2.1073e-05;2.1073e-05;2.1073e-05
33;trace;1;0;0;0
33;calc_total;1;48.0707;48.0707;48.0707
0;total;1;71.7247;71.7247;71.7247
55;write;1;4.1824e-05;4.1824e-05;4.1824e-05
55;trace;1;0;0;0
55;calc_total;1;48.0892;48.0892;48.0892
93;compErr;1;2.392e-06;2.392e-06;2.392e-06
93;init;1;2.15689;2.15689;2.15689
93;update;1;45.6506;45.6506;45.6506
93;sync;1;0.991598;0.991598;0.991598
93;evalKnownDf;1;0;0;0
93;write;1;2.6491e-05;2.6491e-05;2.6491e-05
93;trace;1;0;0;0
13;compErr;1;1.837e-06;1.837e-06;1.837e-06
13;init;1;2.17293;2.17293;2.17293
13;update;1;45.968;45.968;45.968
13;sync;1;1.06181;1.06181;1.06181
13;evalKnownDf;1;0;0;0
13;write;1;2.1981e-05;2.1981e-05;2.1981e-05
13;trace;1;0;0;0
13;calc_total;1;47.0298;47.0298;47.0298
34;compErr;1;1.811e-06;1.811e-06;1.811e-06
34;init;1;2.16127;2.16127;2.16127
34;update;1;46.258;46.258;46.258
34;sync;1;0.52467;0.52467;0.52467
34;evalKnownDf;1;0;0;0
34;write;1;1.9826e-05;1.9826e-05;1.9826e-05
34;trace;1;0;0;0
34;calc_total;1;46.7827;46.7827;46.7827
0;total;1;71.7256;71.7256;71.7256
61;compErr;1;2.732e-06;2.732e-06;2.732e-06
61;init;1;2.18855;2.18855;2.18855
61;update;1;45.5022;45.5022;45.5022
61;sync;1;2.50721;2.50721;2.50721
61;evalKnownDf;1;0;0;0
61;write;1;2.677e-05;2.677e-05;2.677e-05
61;trace;1;0;0;0
93;calc_total;1;46.6422;46.6422;46.6422
0;total;1;71.724;71.724;71.724
35;compErr;1;1.045e-06;1.045e-06;1.045e-06
35;init;1;2.13303;2.13303;2.13303
35;update;1;46.1455;46.1455;46.1455
35;sync;1;0.97565;0.97565;0.97565
35;evalKnownDf;1;0;0;0
35;write;1;2.1795e-05;2.1795e-05;2.1795e-05
35;trace;1;0;0;0
35;calc_total;1;47.1211;47.1211;47.1211
0;total;1;71.7255;71.7255;71.7255
61;calc_total;1;48.0094;48.0094;48.0094
80;compErr;1;2.16e-06;2.16e-06;2.16e-06
80;init;1;2.18683;2.18683;2.18683
80;update;1;45.4709;45.4709;45.4709
80;sync;1;0.801827;0.801827;0.801827
0;total;1;71.7242;71.7242;71.7242
36;compErr;1;1.415e-06;1.415e-06;1.415e-06
36;init;1;2.15338;2.15338;2.15338
36;update;1;45.8942;45.8942;45.8942
36;sync;1;6.30952;6.30952;6.30952
36;evalKnownDf;1;0;0;0
36;write;1;1.9517e-05;1.9517e-05;1.9517e-05
36;trace;1;0;0;0
36;calc_total;1;52.2038;52.2038;52.2038
0;total;1;71.7249;71.7249;71.7249
48;compErr;1;2.567e-06;2.567e-06;2.567e-06
48;init;1;2.21134;2.21134;2.21134
48;update;1;45.8546;45.8546;45.8546
48;sync;1;2.17026;2.17026;2.17026
48;evalKnownDf;1;0;0;0
48;write;1;3.1988e-05;3.1988e-05;3.1988e-05
48;trace;1;0;0;0
48;calc_total;1;48.0249;48.0249;48.0249
80;evalKnownDf;1;0;0;0
80;write;1;2.3137e-05;2.3137e-05;2.3137e-05
80;trace;1;0;0;0
80;calc_total;1;46.2727;46.2727;46.2727
0;total;1;71.7241;71.7241;71.7241
37;compErr;1;2.175e-06;2.175e-06;2.175e-06
37;init;1;2.15095;2.15095;2.15095
37;update;1;45.7932;45.7932;45.7932
37;sync;1;6.60045;6.60045;6.60045
37;evalKnownDf;1;0;0;0
37;write;1;2.3215e-05;2.3215e-05;2.3215e-05
37;trace;1;0;0;0
37;calc_total;1;52.3937;52.3937;52.3937
0;total;1;71.7246;71.7246;71.7246
63;compErr;1;2.613e-06;2.613e-06;2.613e-06
63;init;1;2.16717;2.16717;2.16717
63;update;1;45.7763;45.7763;45.7763
63;sync;1;1.59106;1.59106;1.59106
63;evalKnownDf;1;0;0;0
63;write;1;3.0804e-05;3.0804e-05;3.0804e-05
63;trace;1;0;0;0
87;compErr;1;2.577e-06;2.577e-06;2.577e-06
87;init;1;2.21381;2.21381;2.21381
87;update;1;45.7942;45.7942;45.7942
87;sync;1;1.47793;1.47793;1.47793
87;evalKnownDf;1;0;0;0
87;write;1;3.0245e-05;3.0245e-05;3.0245e-05
87;trace;1;0;0;0
0;total;1;71.7241;71.7241;71.7241
38;compErr;1;8.001e-06;8.001e-06;8.001e-06
38;init;1;2.15444;2.15444;2.15444
38;update;1;45.5398;45.5398;45.5398
38;sync;1;6.88957;6.88957;6.88957
38;evalKnownDf;1;0;0;0
38;write;1;3.0103e-05;3.0103e-05;3.0103e-05
38;trace;1;0;0;0
38;calc_total;1;52.4293;52.4293;52.4293
0;total;1;71.7249;71.7249;71.7249
52;compErr;1;2.002e-06;2.002e-06;2.002e-06
52;init;1;2.14549;2.14549;2.14549
52;update;1;45.5089;45.5089;45.5089
52;sync;1;2.19442;2.19442;2.19442
52;evalKnownDf;1;0;0;0
52;write;1;2.635e-05;2.635e-05;2.635e-05
52;trace;1;0;0;0
52;calc_total;1;47.7033;47.7033;47.7033
87;calc_total;1;47.2721;47.2721;47.2721
0;total;1;71.7242;71.7242;71.7242
39;compErr;1;2.204e-06;2.204e-06;2.204e-06
39;init;1;2.15237;2.15237;2.15237
39;update;1;45.9697;45.9697;45.9697
39;sync;1;6.53387;6.53387;6.53387
39;evalKnownDf;1;0;0;0
39;write;1;2.2091e-05;2.2091e-05;2.2091e-05
39;trace;1;0;0;0
39;calc_total;1;52.5035;52.5035;52.5035
0;total;1;71.7246;71.7246;71.7246
63;calc_total;1;47.3673;47.3673;47.3673
72;compErr;1;2.308e-06;2.308e-06;2.308e-06
72;init;1;2.18521;2.18521;2.18521
72;update;1;45.6528;45.6528;45.6528
72;sync;1;0.783171;0.783171;0.783171
72;evalKnownDf;1;0;0;0
72;write;1;2.3347e-05;2.3347e-05;2.3347e-05
72;trace;1;0;0;0
72;calc_total;1;46.436;46.436;46.436
0;total;1;71.6941;71.6941;71.6941
0;total;1;71.7242;71.7242;71.7242
40;compErr;1;2.285e-06;2.285e-06;2.285e-06
40;init;1;2.19641;2.19641;2.19641
40;update;1;45.9056;45.9056;45.9056
40;sync;1;0.456624;0.456624;0.456624
40;evalKnownDf;1;0;0;0
40;write;1;2.5535e-05;2.5535e-05;2.5535e-05
40;trace;1;0;0;0
40;calc_total;1;46.3622;46.3622;46.3622
0;total;1;71.7249;71.7249;71.7249
54;compErr;1;3.288e-06;3.288e-06;3.288e-06
54;init;1;2.21578;2.21578;2.21578
54;update;1;45.9145;45.9145;45.9145
54;sync;1;2.73999;2.73999;2.73999
54;evalKnownDf;1;0;0;0
54;write;1;3.8954e-05;3.8954e-05;3.8954e-05
54;trace;1;0;0;0
54;calc_total;1;48.6545;48.6545;48.6545
73;compErr;1;1.689e-06;1.689e-06;1.689e-06
73;init;1;2.19884;2.19884;2.19884
73;update;1;46.0779;46.0779;46.0779
73;sync;1;2.20112;2.20112;2.20112
73;evalKnownDf;1;0;0;0
73;write;1;2.4938e-05;2.4938e-05;2.4938e-05
73;trace;1;0;0;0
73;calc_total;1;48.279;48.279;48.279
0;total;1;71.6942;71.6942;71.6942
0;total;1;71.7241;71.7241;71.7241
41;compErr;1;3.395e-06;3.395e-06;3.395e-06
41;init;1;2.18535;2.18535;2.18535
41;update;1;45.4123;45.4123;45.4123
41;sync;1;1.29494;1.29494;1.29494
41;evalKnownDf;1;0;0;0
41;write;1;2.5265e-05;2.5265e-05;2.5265e-05
41;trace;1;0;0;0
41;calc_total;1;46.7073;46.7073;46.7073
0;total;1;71.7248;71.7248;71.7248
51;compErr;1;3.516e-06;3.516e-06;3.516e-06
51;init;1;2.19189;2.19189;2.19189
51;update;1;45.6886;45.6886;45.6886
51;sync;1;2.05374;2.05374;2.05374
51;evalKnownDf;1;0;0;0
51;write;1;3.52e-05;3.52e-05;3.52e-05
51;trace;1;0;0;0
74;compErr;1;2.388e-06;2.388e-06;2.388e-06
74;init;1;2.18033;2.18033;2.18033
74;update;1;46.091;46.091;46.091
74;sync;1;1.56067;1.56067;1.56067
74;evalKnownDf;1;0;0;0
74;write;1;2.1719e-05;2.1719e-05;2.1719e-05
74;trace;1;0;0;0
74;calc_total;1;47.6516;47.6516;47.6516
0;total;1;71.6941;71.6941;71.6941
7;compErr;1;2.133e-06;2.133e-06;2.133e-06
7;init;1;2.13832;2.13832;2.13832
7;update;1;46.0718;46.0718;46.0718
7;sync;1;1.88764;1.88764;1.88764
7;evalKnownDf;1;0;0;0
7;write;1;2.3023e-05;2.3023e-05;2.3023e-05
7;trace;1;0;0;0
7;calc_total;1;47.9594;47.9594;47.9594
0;total;1;71.724;71.724;71.724
42;compErr;1;1.903e-06;1.903e-06;1.903e-06
42;init;1;2.19209;2.19209;2.19209
42;update;1;45.9509;45.9509;45.9509
42;sync;1;0.72532;0.72532;0.72532
42;evalKnownDf;1;0;0;0
42;write;1;2.5169e-05;2.5169e-05;2.5169e-05
42;trace;1;0;0;0
42;calc_total;1;46.6762;46.6762;46.6762
0;total;1;71.7249;71.7249;71.7249
51;calc_total;1;47.7423;47.7423;47.7423
75;compErr;1;2.044e-06;2.044e-06;2.044e-06
75;init;1;2.15321;2.15321;2.15321
75;update;1;45.7022;45.7022;45.7022
75;sync;1;2.10378;2.10378;2.10378
75;evalKnownDf;1;0;0;0
75;write;1;2.5393e-05;2.5393e-05;2.5393e-05
75;trace;1;0;0;0
75;calc_total;1;47.806;47.806;47.806
0;total;1;71.6942;71.6942;71.6942
0;total;1;71.7242;71.7242;71.7242
43;compErr;1;1.861e-06;1.861e-06;1.861e-06
43;init;1;2.16805;2.16805;2.16805
43;update;1;45.8041;45.8041;45.8041
43;sync;1;0.780073;0.780073;0.780073
43;evalKnownDf;1;0;0;0
43;write;1;2.296e-05;2.296e-05;2.296e-05
43;trace;1;0;0;0
43;calc_total;1;46.5842;46.5842;46.5842
0;total;1;71.7248;71.7248;71.7248
62;compErr;1;3.423e-06;3.423e-06;3.423e-06
62;init;1;2.15212;2.15212;2.15212
62;update;1;45.3205;45.3205;45.3205
62;sync;1;2.38858;2.38858;2.38858
62;evalKnownDf;1;0;0;0
76;compErr;1;2.409e-06;2.409e-06;2.409e-06
76;init;1;2.15523;2.15523;2.15523
76;update;1;45.7353;45.7353;45.7353
76;sync;1;2.09092;2.09092;2.09092
76;evalKnownDf;1;0;0;0
76;write;1;2.5863e-05;2.5863e-05;2.5863e-05
76;trace;1;0;0;0
76;calc_total;1;47.8262;47.8262;47.8262
0;total;1;71.6941;71.6941;71.6941
0;total;1;71.7242;71.7242;71.7242
44;compErr;1;2.955e-06;2.955e-06;2.955e-06
44;init;1;2.15744;2.15744;2.15744
44;update;1;45.5226;45.5226;45.5226
44;sync;1;0.834229;0.834229;0.834229
44;evalKnownDf;1;0;0;0
44;write;1;2.933e-05;2.933e-05;2.933e-05
44;trace;1;0;0;0
44;calc_total;1;46.3568;46.3568;46.3568
0;total;1;71.7246;71.7246;71.7246
62;write;1;3.0367e-05;3.0367e-05;3.0367e-05
62;trace;1;0;0;0
62;calc_total;1;47.709;47.709;47.709
77;compErr;1;2.51e-06;2.51e-06;2.51e-06
77;init;1;2.14865;2.14865;2.14865
77;update;1;45.4128;45.4128;45.4128
77;sync;1;2.26467;2.26467;2.26467
77;evalKnownDf;1;0;0;0
77;write;1;2.7592e-05;2.7592e-05;2.7592e-05
77;trace;1;0;0;0
77;calc_total;1;47.6775;47.6775;47.6775
0;total;1;71.6942;71.6942;71.6942
0;total;1;71.7241;71.7241;71.7241
45;compErr;1;3.947e-06;3.947e-06;3.947e-06
45;init;1;2.15814;2.15814;2.15814
45;update;1;45.8209;45.8209;45.8209
45;sync;1;0.664241;0.664241;0.664241
45;evalKnownDf;1;0;0;0
45;write;1;3.5206e-05;3.5206e-05;3.5206e-05
45;trace;1;0;0;0
45;calc_total;1;46.4851;46.4851;46.4851
0;total;1;71.7249;71.7249;71.7249
0;total;1;71.6443;71.6443;71.6443
0;total;1;71.6942;71.6942;71.6942
11;compErr;1;1.043e-06;1.043e-06;1.043e-06
11;init;1;2.1586;2.1586;2.1586
11;update;1;45.9296;45.9296;45.9296
11;sync;1;6.49359;6.49359;6.49359
11;evalKnownDf;1;0;0;0
11;write;1;2.044e-05;2.044e-05;2.044e-05
11;trace;1;0;0;0
11;calc_total;1;52.4232;52.4232;52.4232
0;total;1;71.724;71.724;71.724
46;compErr;1;2.723e-06;2.723e-06;2.723e-06
46;init;1;2.16758;2.16758;2.16758
46;update;1;45.8629;45.8629;45.8629
46;sync;1;0.578512;0.578512;0.578512
46;evalKnownDf;1;0;0;0
46;write;1;2.7112e-05;2.7112e-05;2.7112e-05
46;trace;1;0;0;0
46;calc_total;1;46.4414;46.4414;46.4414
0;total;1;71.7247;71.7247;71.7247
0;total;1;71.6443;71.6443;71.6443
0;total;1;71.6942;71.6942;71.6942
0;total;1;71.7239;71.7239;71.7239
47;compErr;1;1.666e-06;1.666e-06;1.666e-06
47;init;1;2.20513;2.20513;2.20513
47;update;1;46.3937;46.3937;46.3937
47;sync;1;0.0313774;0.0313774;0.0313774
47;evalKnownDf;1;0;0;0
47;write;1;2.7501e-05;2.7501e-05;2.7501e-05
47;trace;1;0;0;0
47;calc_total;1;46.4251;46.4251;46.4251
0;total;1;71.7249;71.7249;71.7249
50;compErr;1;3.019e-06;3.019e-06;3.019e-06
50;init;1;2.24715;2.24715;2.24715
50;update;1;45.8408;45.8408;45.8408
50;sync;1;1.96564;1.96564;1.96564
50;evalKnownDf;1;0;0;0
50;write;1;3.1109e-05;3.1109e-05;3.1109e-05
50;trace;1;0;0;0
50;calc_total;1;47.8064;47.8064;47.8064
0;total;1;71.644;71.644;71.644
0;total;1;71.6942;71.6942;71.6942
0;total;1;71.7242;71.7242;71.7242
0;total;1;71.6442;71.6442;71.6442
0;total;1;71.6942;71.6942;71.6942
0;total;1;71.7239;71.7239;71.7239
0;total;1;71.6443;71.6443;71.6443
82;compErr;1;2.022e-06;2.022e-06;2.022e-06
82;init;1;2.17303;2.17303;2.17303
82;update;1;45.7486;45.7486;45.7486
82;sync;1;1.61117;1.61117;1.61117
82;evalKnownDf;1;0;0;0
82;write;1;2.3734e-05;2.3734e-05;2.3734e-05
82;trace;1;0;0;0
82;calc_total;1;47.3597;47.3597;47.3597
0;total;1;71.6942;71.6942;71.6942
0;total;1;71.7239;71.7239;71.7239
0;total;1;71.6443;71.6443;71.6443
83;compErr;1;1.268e-06;1.268e-06;1.268e-06
83;init;1;2.14483;2.14483;2.14483
83;update;1;45.8741;45.8741;45.8741
83;sync;1;1.60921;1.60921;1.60921
83;evalKnownDf;1;0;0;0
83;write;1;2.3227e-05;2.3227e-05;2.3227e-05
83;trace;1;0;0;0
83;calc_total;1;47.4833;47.4833;47.4833
0;total;1;71.6941;71.6941;71.6941
0;total;1;71.7239;71.7239;71.7239
0;total;1;71.6441;71.6441;71.6441
84;compErr;1;2.25e-06;2.25e-06;2.25e-06
84;init;1;2.14833;2.14833;2.14833
84;update;1;45.9286;45.9286;45.9286
84;sync;1;0.487956;0.487956;0.487956
84;evalKnownDf;1;0;0;0
84;write;1;2.8564e-05;2.8564e-05;2.8564e-05
84;trace;1;0;0;0
84;calc_total;1;46.4166;46.4166;46.4166
0;total;1;71.6939;71.6939;71.6939
0;total;1;71.7241;71.7241;71.7241
0;total;1;71.6443;71.6443;71.6443
0;total;1;71.694;71.694;71.694
0;total;1;71.7242;71.7242;71.7242
56;compErr;1;3.013e-06;3.013e-06;3.013e-06
56;init;1;2.21003;2.21003;2.21003
56;update;1;45.5195;45.5195;45.5195
56;sync;1;1.42618;1.42618;1.42618
56;evalKnownDf;1;0;0;0
56;write;1;3.0569e-05;3.0569e-05;3.0569e-05
56;trace;1;0;0;0
56;calc_total;1;46.9457;46.9457;46.9457
0;total;1;71.6441;71.6441;71.6441
0;total;1;71.724;71.724;71.724
0;total;1;71.6442;71.6442;71.6442
0;total;1;71.7241;71.7241;71.7241
58;compErr;1;1.827e-06;1.827e-06;1.827e-06
58;init;1;2.18554;2.18554;2.18554
58;update;1;45.5344;45.5344;45.5344
58;sync;1;2.03256;2.03256;2.03256
58;evalKnownDf;1;0;0;0
58;write;1;2.9611e-05;2.9611e-05;2.9611e-05
58;trace;1;0;0;0
58;calc_total;1;47.567;47.567;47.567
0;total;1;71.644;71.644;71.644
0;total;1;71.7239;71.7239;71.7239
59;compErr;1;2.899e-06;2.899e-06;2.899e-06
59;init;1;2.13561;2.13561;2.13561
59;update;1;45.6688;45.6688;45.6688
59;sync;1;1.96239;1.96239;1.96239
59;evalKnownDf;1;0;0;0
59;write;1;3.2055e-05;3.2055e-05;3.2055e-05
59;trace;1;0;0;0
59;calc_total;1;47.6312;47.6312;47.6312
0;total;1;71.644;71.644;71.644
0;total;1;71.7242;71.7242;71.7242
0;total;1;71.7242;71.7242;71.7242
60;compErr;1;2.253e-06;2.253e-06;2.253e-06
60;init;1;2.15491;2.15491;2.15491
60;update;1;45.6784;45.6784;45.6784
60;sync;1;1.24667;1.24667;1.24667
60;evalKnownDf;1;0;0;0
60;write;1;2.8399e-05;2.8399e-05;2.8399e-05
60;trace;1;0;0;0
60;calc_total;1;46.925;46.925;46.925
0;total;1;71.6443;71.6443;71.6443
86;compErr;1;1.337e-06;1.337e-06;1.337e-06
86;init;1;2.15134;2.15134;2.15134
86;update;1;45.9007;45.9007;45.9007
86;sync;1;0.648533;0.648533;0.648533
86;evalKnownDf;1;0;0;0
86;write;1;2.5272e-05;2.5272e-05;2.5272e-05
86;trace;1;0;0;0
86;calc_total;1;46.5492;46.5492;46.5492
0;total;1;71.694;71.694;71.694
0;total;1;71.6441;71.6441;71.6441
0;total;1;71.694;71.694;71.694
0;total;1;71.6444;71.6444;71.6444
88;compErr;1;1.389e-06;1.389e-06;1.389e-06
88;init;1;2.15357;2.15357;2.15357
88;update;1;45.949;45.949;45.949
88;sync;1;2.04188;2.04188;2.04188
88;evalKnownDf;1;0;0;0
88;write;1;2.2415e-05;2.2415e-05;2.2415e-05
88;trace;1;0;0;0
88;calc_total;1;47.9909;47.9909;47.9909
0;total;1;71.6939;71.6939;71.6939
0;total;1;71.6441;71.6441;71.6441
0;total;1;71.694;71.694;71.694
0;total;1;71.6441;71.6441;71.6441
90;compErr;1;1.948e-06;1.948e-06;1.948e-06
90;init;1;2.13678;2.13678;2.13678
90;update;1;45.9152;45.9152;45.9152
90;sync;1;2.31091;2.31091;2.31091
90;evalKnownDf;1;0;0;0
90;write;1;2.8716e-05;2.8716e-05;2.8716e-05
90;trace;1;0;0;0
90;calc_total;1;48.2261;48.2261;48.2261
0;total;1;71.694;71.694;71.694
65;compErr;1;2.396e-06;2.396e-06;2.396e-06
65;init;1;2.14589;2.14589;2.14589
65;update;1;45.3303;45.3303;45.3303
65;sync;1;3.28905;3.28905;3.28905
65;evalKnownDf;1;0;0;0
65;write;1;2.7526e-05;2.7526e-05;2.7526e-05
65;trace;1;0;0;0
65;calc_total;1;48.6194;48.6194;48.6194
0;total;1;71.6444;71.6444;71.6444
91;compErr;1;2.297e-06;2.297e-06;2.297e-06
91;init;1;2.14588;2.14588;2.14588
91;update;1;45.5022;45.5022;45.5022
91;sync;1;1.49398;1.49398;1.49398
91;evalKnownDf;1;0;0;0
91;write;1;3.0553e-05;3.0553e-05;3.0553e-05
91;trace;1;0;0;0
91;calc_total;1;46.9962;46.9962;46.9962
0;total;1;71.6939;71.6939;71.6939
66;compErr;1;1.505e-06;1.505e-06;1.505e-06
66;init;1;2.1405;2.1405;2.1405
66;update;1;45.4722;45.4722;45.4722
66;sync;1;2.6886;2.6886;2.6886
66;evalKnownDf;1;0;0;0
66;write;1;2.317e-05;2.317e-05;2.317e-05
66;trace;1;0;0;0
66;calc_total;1;48.1608;48.1608;48.1608
0;total;1;71.6442;71.6442;71.6442
92;compErr;1;2.843e-06;2.843e-06;2.843e-06
92;init;1;2.15022;2.15022;2.15022
92;update;1;45.9363;45.9363;45.9363
92;sync;1;0.782948;0.782948;0.782948
92;evalKnownDf;1;0;0;0
92;write;1;2.5095e-05;2.5095e-05;2.5095e-05
92;trace;1;0;0;0
92;calc_total;1;46.7193;46.7193;46.7193
0;total;1;71.6939;71.6939;71.6939
67;compErr;1;1.732e-06;1.732e-06;1.732e-06
67;init;1;2.15763;2.15763;2.15763
67;update;1;45.7389;45.7389;45.7389
67;sync;1;1.94137;1.94137;1.94137
67;evalKnownDf;1;0;0;0
67;write;1;2.4751e-05;2.4751e-05;2.4751e-05
67;trace;1;0;0;0
67;calc_total;1;47.6803;47.6803;47.6803
0;total;1;71.6443;71.6443;71.6443
0;total;1;71.694;71.694;71.694
68;compErr;1;4.445e-06;4.445e-06;4.445e-06
68;init;1;2.15408;2.15408;2.15408
68;update;1;45.5595;45.5595;45.5595
68;sync;1;1.39108;1.39108;1.39108
68;evalKnownDf;1;0;0;0
68;write;1;3.0544e-05;3.0544e-05;3.0544e-05
68;trace;1;0;0;0
68;calc_total;1;46.9506;46.9506;46.9506
0;total;1;71.644;71.644;71.644
94;compErr;1;1.525e-06;1.525e-06;1.525e-06
94;init;1;2.15665;2.15665;2.15665
94;update;1;46.0433;46.0433;46.0433
94;sync;1;0.53356;0.53356;0.53356
94;evalKnownDf;1;0;0;0
94;write;1;2.5159e-05;2.5159e-05;2.5159e-05
94;trace;1;0;0;0
94;calc_total;1;46.5769;46.5769;46.5769
0;total;1;71.6939;71.6939;71.6939
69;compErr;1;1.512e-06;1.512e-06;1.512e-06
69;init;1;2.14762;2.14762;2.14762
69;update;1;45.4157;45.4157;45.4157
69;sync;1;2.9495;2.9495;2.9495
69;evalKnownDf;1;0;0;0
69;write;1;2.7862e-05;2.7862e-05;2.7862e-05
69;trace;1;0;0;0
69;calc_total;1;48.3652;48.3652;48.3652
0;total;1;71.6441;71.6441;71.6441
95;compErr;1;3.142e-06;3.142e-06;3.142e-06
95;init;1;2.15211;2.15211;2.15211
95;update;1;45.5362;45.5362;45.5362
95;sync;1;1.27721;1.27721;1.27721
95;evalKnownDf;1;0;0;0
95;write;1;2.9744e-05;2.9744e-05;2.9744e-05
95;trace;1;0;0;0
95;calc_total;1;46.8134;46.8134;46.8134
0;total;1;71.6939;71.6939;71.6939
70;compErr;1;2.166e-06;2.166e-06;2.166e-06
70;init;1;2.15574;2.15574;2.15574
70;update;1;45.5037;45.5037;45.5037
70;sync;1;1.51872;1.51872;1.51872
70;evalKnownDf;1;0;0;0
70;write;1;3.0148e-05;3.0148e-05;3.0148e-05
70;trace;1;0;0;0
70;calc_total;1;47.0224;47.0224;47.0224
0;total;1;71.6442;71.6442;71.6442
71;compErr;1;1.992e-06;1.992e-06;1.992e-06
71;init;1;2.20303;2.20303;2.20303
71;update;1;46.101;46.101;46.101
71;sync;1;1.02269;1.02269;1.02269
71;evalKnownDf;1;0;0;0
71;write;1;3.0784e-05;3.0784e-05;3.0784e-05
71;trace;1;0;0;0
71;calc_total;1;47.1237;47.1237;47.1237
0;total;1;71.6444;71.6444;71.6444
SCAFES
REMARK: No time step width tau was specified.
 Set tau=1.0 and proceeded. 

Energy start: 2400
Energy end  : 2358.97
# unit_id;function_name;num_calls;avg_runtime;min_runtime;max_runtime
0;compErr;1;3.069e-06;3.069e-06;3.069e-06
0;init;1;2.15745;2.15745;2.15745
0;update;1;45.9124;45.9124;45.9124
0;sync;1;0.067668;0.067668;0.067668
0;evalKnownDf;1;0;0;0
0;write;1;2.392e-05;2.392e-05;2.392e-05
0;trace;1;0;0;0
0;calc_total;1;45.9801;45.9801;45.9801
32;compErr;1;2.318e-06;2.318e-06;2.318e-06
32;init;1;2.14452;2.14452;2.14452
32;update;1;45.4623;45.4623;45.4623
32;sync;1;0.870109;0.870109;0.870109
32;evalKnownDf;1;0;0;0
32;write;1;2.7358e-05;2.7358e-05;2.7358e-05
32;trace;1;0;0;0
32;calc_total;1;46.3324;46.3324;46.3324
64;compErr;1;3.144e-06;3.144e-06;3.144e-06
64;init;1;2.18238;2.18238;2.18238
64;update;1;45.8873;45.8873;45.8873
64;sync;1;2.17557;2.17557;2.17557
64;evalKnownDf;1;0;0;0
64;write;1;2.6487e-05;2.6487e-05;2.6487e-05
64;trace;1;0;0;0
64;calc_total;1;48.0628;48.0628;48.0628
20;compErr;1;3.726e-06;3.726e-06;3.726e-06
20;init;1;2.14032;2.14032;2.14032
20;update;1;45.6257;45.6257;45.6257
20;sync;1;1.16798;1.16798;1.16798
20;evalKnownDf;1;0;0;0
20;write;1;3.2969e-05;3.2969e-05;3.2969e-05
72;compErr;1;2.03e-06;2.03e-06;2.03e-06
72;init;1;2.14539;2.14539;2.14539
72;update;1;45.7338;45.7338;45.7338
72;sync;1;2.15547;2.15547;2.15547
72;evalKnownDf;1;0;0;0
72;write;1;2.5871e-05;2.5871e-05;2.5871e-05
72;trace;1;0;0;0
72;calc_total;1;47.8893;47.8893;47.8893
8;compErr;1;1.539e-06;1.539e-06;1.539e-06
8;init;1;2.15078;2.15078;2.15078
8;update;1;45.6496;45.6496;45.6496
8;sync;1;3.43348;3.43348;3.43348
20;trace;1;0;0;0
20;calc_total;1;46.7937;46.7937;46.7937
8;evalKnownDf;1;0;0;0
8;write;1;2.4011e-05;2.4011e-05;2.4011e-05
8;trace;1;0;0;0
8;calc_total;1;49.0831;49.0831;49.0831
4;compErr;1;1.865e-06;1.865e-06;1.865e-06
4;init;1;2.14034;2.14034;2.14034
4;update;1;45.8429;45.8429;45.8429
4;sync;1;3.00395;3.00395;3.00395
4;evalKnownDf;1;0;0;0
4;write;1;2.6103e-05;2.6103e-05;2.6103e-05
4;trace;1;0;0;0
4;calc_total;1;48.8468;48.8468;48.8468
10;compErr;1;1.749e-06;1.749e-06;1.749e-06
10;init;1;2.14413;2.14413;2.14413
10;update;1;46.0088;46.0088;46.0088
10;sync;1;0.64311;0.64311;0.64311
10;evalKnownDf;1;0;0;0
10;write;1;2.7964e-05;2.7964e-05;2.7964e-05
10;trace;1;0;0;0
10;calc_total;1;46.652;46.652;46.652
2;compErr;1;2.616e-06;2.616e-06;2.616e-06
2;init;1;2.14415;2.14415;2.14415
2;update;1;45.904;45.904;45.904
2;sync;1;1.13144;1.13144;1.13144
2;evalKnownDf;1;0;0;0
2;write;1;2.7086e-05;2.7086e-05;2.7086e-05
2;trace;1;0;0;0
2;calc_total;1;47.0354;47.0354;47.0354
6;compErr;1;1.662e-06;1.662e-06;1.662e-06
6;init;1;2.14703;2.14703;2.14703
6;update;1;45.9444;45.9444;45.9444
6;sync;1;1.41695;1.41695;1.41695
6;evalKnownDf;1;0;0;0
6;write;1;2.3301e-05;2.3301e-05;2.3301e-05
6;trace;1;0;0;0
6;calc_total;1;47.3613;47.3613;47.3613
9;compErr;1;1.575e-06;1.575e-06;1.575e-06
9;init;1;2.15944;2.15944;2.15944
9;update;1;45.5028;45.5028;45.5028
9;sync;1;3.25992;3.25992;3.25992
9;evalKnownDf;1;0;0;0
9;write;1;2.287e-05;2.287e-05;2.287e-05
9;trace;1;0;0;0
9;calc_total;1;48.7627;48.7627;48.7627
12;compErr;1;2.108e-06;2.108e-06;2.108e-06
12;init;1;2.15206;2.15206;2.15206
12;update;1;45.8569;45.8569;45.8569
12;sync;1;0.965405;0.965405;0.965405
12;evalKnownDf;1;0;0;0
12;write;1;2.6514e-05;2.6514e-05;2.6514e-05
12;trace;1;0;0;0
12;calc_total;1;46.8223;46.8223;46.8223
13;compErr;1;3.587e-06;3.587e-06;3.587e-06
13;init;1;2.15499;2.15499;2.15499
13;update;1;45.642;45.642;45.642
13;sync;1;2.50787;2.50787;2.50787
13;evalKnownDf;1;0;0;0
13;write;1;2.8998e-05;2.8998e-05;2.8998e-05
13;trace;1;0;0;0
13;calc_total;1;48.1498;48.1498;48.1498
14;compErr;1;2.987e-06;2.987e-06;2.987e-06
14;init;1;2.16224;2.16224;2.16224
14;update;1;45.4687;45.4687;45.4687
14;sync;1;2.401;2.401;2.401
14;evalKnownDf;1;0;0;0
14;write;1;2.6753e-05;2.6753e-05;2.6753e-05
14;trace;1;0;0;0
14;calc_total;1;47.8697;47.8697;47.8697
16;compErr;1;3.398e-06;3.398e-06;3.398e-06
16;init;1;2.14566;2.14566;2.14566
16;update;1;45.6782;45.6782;45.6782
16;sync;1;1.85466;1.85466;1.85466
16;evalKnownDf;1;0;0;0
16;write;1;3.9607e-05;3.9607e-05;3.9607e-05
16;trace;1;0;0;0
16;calc_total;1;47.5329;47.5329;47.5329
18;compErr;1;3.122e-06;3.122e-06;3.122e-06
18;init;1;2.17852;2.17852;2.17852
18;update;1;45.6598;45.6598;45.6598
18;sync;1;2.79999;2.79999;2.79999
18;evalKnownDf;1;0;0;0
18;write;1;3.7879e-05;3.7879e-05;3.7879e-05
18;trace;1;0;0;0
18;calc_total;1;48.4598;48.4598;48.4598
22;compErr;1;2.128e-06;2.128e-06;2.128e-06
22;init;1;2.17963;2.17963;2.17963
22;update;1;45.9432;45.9432;45.9432
22;sync;1;1.42995;1.42995;1.42995
22;evalKnownDf;1;0;0;0
22;write;1;2.7473e-05;2.7473e-05;2.7473e-05
22;trace;1;0;0;0
22;calc_total;1;47.3732;47.3732;47.3732
5;compErr;1;1.692e-06;1.692e-06;1.692e-06
5;init;1;2.14461;2.14461;2.14461
5;update;1;45.8564;45.8564;45.8564
5;sync;1;2.77667;2.77667;2.77667
5;evalKnownDf;1;0;0;0
5;write;1;2.4965e-05;2.4965e-05;2.4965e-05
5;trace;1;0;0;0
5;calc_total;1;48.6331;48.6331;48.6331
7;compErr;1;1.918e-06;1.918e-06;1.918e-06
7;init;1;2.17501;2.17501;2.17501
7;update;1;45.8001;45.8001;45.8001
7;sync;1;2.85233;2.85233;2.85233
7;evalKnownDf;1;0;0;0
7;write;1;2.4687e-05;2.4687e-05;2.4687e-05
7;trace;1;0;0;0
7;calc_total;1;48.6525;48.6525;48.6525
15;compErr;1;2.361e-06;2.361e-06;2.361e-06
15;init;1;2.13533;2.13533;2.13533
15;update;1;45.3944;45.3944;45.3944
15;sync;1;1.88786;1.88786;1.88786
15;evalKnownDf;1;0;0;0
15;write;1;2.7345e-05;2.7345e-05;2.7345e-05
15;trace;1;0;0;0
15;calc_total;1;47.2822;47.2822;47.2822
52;compErr;1;2.02e-06;2.02e-06;2.02e-06
52;init;1;2.14975;2.14975;2.14975
52;update;1;45.7469;45.7469;45.7469
52;sync;1;0.959736;0.959736;0.959736
52;evalKnownDf;1;0;0;0
52;write;1;2.8231e-05;2.8231e-05;2.8231e-05
52;trace;1;0;0;0
52;calc_total;1;46.7066;46.7066;46.7066
68;compErr;1;2.109e-06;2.109e-06;2.109e-06
68;init;1;2.19843;2.19843;2.19843
68;update;1;45.9892;45.9892;45.9892
68;sync;1;1.57249;1.57249;1.57249
68;evalKnownDf;1;0;0;0
68;write;1;1.7758e-05;1.7758e-05;1.7758e-05
68;trace;1;0;0;0
68;calc_total;1;47.5617;47.5617;47.5617
48;compErr;1;2.996e-06;2.996e-06;2.996e-06
48;init;1;2.14732;2.14732;2.14732
48;update;1;45.5002;45.5002;45.5002
48;sync;1;0.730939;0.730939;0.730939
48;evalKnownDf;1;0;0;0
48;write;1;3.2678e-05;3.2678e-05;3.2678e-05
48;trace;1;0;0;0
48;calc_total;1;46.2312;46.2312;46.2312
40;compErr;1;2.045e-06;2.045e-06;2.045e-06
40;init;1;2.1896;2.1896;2.1896
40;update;1;46.1457;46.1457;46.1457
40;sync;1;2.65297;2.65297;2.65297
40;evalKnownDf;1;0;0;0
40;write;1;2.5783e-05;2.5783e-05;2.5783e-05
40;trace;1;0;0;0
40;calc_total;1;48.7987;48.7987;48.7987
49;compErr;1;1.096e-06;1.096e-06;1.096e-06
49;init;1;2.15875;2.15875;2.15875
49;update;1;46.0619;46.0619;46.0619
49;sync;1;0.0317897;0.0317897;0.0317897
49;evalKnownDf;1;0;0;0
49;write;1;2.1746e-05;2.1746e-05;2.1746e-05
49;trace;1;0;0;0
49;calc_total;1;46.0937;46.0937;46.0937
36;compErr;1;3.306e-06;3.306e-06;3.306e-06
36;init;1;2.15309;2.15309;2.15309
36;update;1;45.6619;45.6619;45.6619
36;sync;1;2.06579;2.06579;2.06579
36;evalKnownDf;1;0;0;0
36;write;1;2.8699e-05;2.8699e-05;2.8699e-05
36;trace;1;0;0;0
36;calc_total;1;47.7277;47.7277;47.7277
50;compErr;1;1.618e-06;1.618e-06;1.618e-06
50;init;1;2.16084;2.16084;2.16084
50;update;1;45.8227;45.8227;45.8227
50;sync;1;1.60834;1.60834;1.60834
50;evalKnownDf;1;0;0;0
50;write;1;2.3443e-05;2.3443e-05;2.3443e-05
50;trace;1;0;0;0
50;calc_total;1;47.4311;47.4311;47.4311
42;compErr;1;3.02e-06;3.02e-06;3.02e-06
42;init;1;2.14665;2.14665;2.14665
42;update;1;45.8531;45.8531;45.8531
42;sync;1;3.20448;3.20448;3.20448
42;evalKnownDf;1;0;0;0
42;write;1;3.588e-05;3.588e-05;3.588e-05
42;trace;1;0;0;0
42;calc_total;1;49.0576;49.0576;49.0576
51;compErr;1;1.299e-06;1.299e-06;1.299e-06
51;init;1;2.15745;2.15745;2.15745
51;update;1;46.0062;46.0062;46.0062
51;sync;1;1.22207;1.22207;1.22207
51;evalKnownDf;1;0;0;0
51;write;1;2.7376e-05;2.7376e-05;2.7376e-05
51;trace;1;0;0;0
51;calc_total;1;47.2283;47.2283;47.2283
24;compErr;1;1.78e-06;1.78e-06;1.78e-06
24;init;1;2.21779;2.21779;2.21779
24;update;1;46.0122;46.0122;46.0122
24;sync;1;0.256508;0.256508;0.256508
24;evalKnownDf;1;0;0;0
24;write;1;2.3105e-05;2.3105e-05;2.3105e-05
24;trace;1;0;0;0
24;calc_total;1;46.2687;46.2687;46.2687
53;compErr;1;2.724e-06;2.724e-06;2.724e-06
53;init;1;2.16623;2.16623;2.16623
53;update;1;45.4623;45.4623;45.4623
53;sync;1;2.23071;2.23071;2.23071
53;evalKnownDf;1;0;0;0
53;write;1;3.076e-05;3.076e-05;3.076e-05
53;trace;1;0;0;0
53;calc_total;1;47.693;47.693;47.693
44;compErr;1;2.875e-06;2.875e-06;2.875e-06
44;init;1;2.17384;2.17384;2.17384
44;update;1;45.6201;45.6201;45.6201
44;sync;1;1.70246;1.70246;1.70246
44;evalKnownDf;1;0;0;0
44;write;1;3.1003e-05;3.1003e-05;3.1003e-05
44;trace;1;0;0;0
44;calc_total;1;47.3226;47.3226;47.3226
54;compErr;1;2.368e-06;2.368e-06;2.368e-06
54;init;1;2.18855;2.18855;2.18855
54;update;1;46.0774;46.0774;46.0774
54;sync;1;1.03847;1.03847;1.03847
54;evalKnownDf;1;0;0;0
54;write;1;2.2968e-05;2.2968e-05;2.2968e-05
54;trace;1;0;0;0
54;calc_total;1;47.1159;47.1159;47.1159
25;compErr;1;2.631e-06;2.631e-06;2.631e-06
25;init;1;2.18744;2.18744;2.18744
25;update;1;46.1072;46.1072;46.1072
25;sync;1;4.21615;4.21615;4.21615
25;evalKnownDf;1;0;0;0
25;write;1;1.8152e-05;1.8152e-05;1.8152e-05
25;trace;1;0;0;0
25;calc_total;1;50.3233;50.3233;50.3233
55;compErr;1;2.637e-06;2.637e-06;2.637e-06
55;init;1;2.16306;2.16306;2.16306
55;update;1;45.8131;45.8131;45.8131
55;sync;1;2.00142;2.00142;2.00142
55;evalKnownDf;1;0;0;0
55;write;1;3.2189e-05;3.2189e-05;3.2189e-05
55;trace;1;0;0;0
55;calc_total;1;47.8145;47.8145;47.8145
26;compErr;1;1.282e-06;1.282e-06;1.282e-06
26;init;1;2.19131;2.19131;2.19131
26;update;1;46.1857;46.1857;46.1857
26;sync;1;0.0933098;0.0933098;0.0933098
26;evalKnownDf;1;0;0;0
26;write;1;1.9977e-05;1.9977e-05;1.9977e-05
26;trace;1;0;0;0
26;calc_total;1;46.279;46.279;46.279
56;compErr;1;2.335e-06;2.335e-06;2.335e-06
56;init;1;2.1413;2.1413;2.1413
56;update;1;45.7587;45.7587;45.7587
56;sync;1;0.901699;0.901699;0.901699
56;evalKnownDf;1;0;0;0
56;write;1;2.5857e-05;2.5857e-05;2.5857e-05
56;trace;1;0;0;0
56;calc_total;1;46.6604;46.6604;46.6604
27;compErr;1;1.979e-06;1.979e-06;1.979e-06
27;init;1;2.15524;2.15524;2.15524
27;update;1;45.6926;45.6926;45.6926
27;sync;1;1.19608;1.19608;1.19608
27;evalKnownDf;1;0;0;0
27;write;1;2.5448e-05;2.5448e-05;2.5448e-05
27;trace;1;0;0;0
27;calc_total;1;46.8887;46.8887;46.8887
57;compErr;1;2.898e-06;2.898e-06;2.898e-06
57;init;1;2.1524;2.1524;2.1524
57;update;1;45.7653;45.7653;45.7653
57;sync;1;1.26077;1.26077;1.26077
57;evalKnownDf;1;0;0;0
57;write;1;2.7481e-05;2.7481e-05;2.7481e-05
57;trace;1;0;0;0
57;calc_total;1;47.0261;47.0261;47.0261
76;compErr;1;1.819e-06;1.819e-06;1.819e-06
76;init;1;2.15276;2.15276;2.15276
76;update;1;45.497;45.497;45.497
76;sync;1;3.21036;3.21036;3.21036
76;evalKnownDf;1;0;0;0
76;write;1;2.7211e-05;2.7211e-05;2.7211e-05
76;trace;1;0;0;0
28;compErr;1;3.376e-06;3.376e-06;3.376e-06
28;init;1;2.15572;2.15572;2.15572
28;update;1;45.7131;45.7131;45.7131
28;sync;1;2.21985;2.21985;2.21985
28;evalKnownDf;1;0;0;0
28;write;1;2.3318e-05;2.3318e-05;2.3318e-05
28;trace;1;0;0;0
28;calc_total;1;47.9329;47.9329;47.9329
58;compErr;1;1.356e-06;1.356e-06;1.356e-06
58;init;1;2.14298;2.14298;2.14298
58;update;1;46.0177;46.0177;46.0177
58;sync;1;0.874625;0.874625;0.874625
58;evalKnownDf;1;0;0;0
58;write;1;2.1831e-05;2.1831e-05;2.1831e-05
58;trace;1;0;0;0
58;calc_total;1;46.8924;46.8924;46.8924
76;calc_total;1;48.7074;48.7074;48.7074
29;compErr;1;2.204e-06;2.204e-06;2.204e-06
29;init;1;2.13944;2.13944;2.13944
29;update;1;45.6119;45.6119;45.6119
29;sync;1;1.97401;1.97401;1.97401
29;evalKnownDf;1;0;0;0
29;write;1;2.5715e-05;2.5715e-05;2.5715e-05
29;trace;1;0;0;0
29;calc_total;1;47.5859;47.5859;47.5859
59;compErr;1;1.636e-06;1.636e-06;1.636e-06
59;init;1;2.14209;2.14209;2.14209
59;update;1;45.9617;45.9617;45.9617
59;sync;1;0.403564;0.403564;0.403564
59;evalKnownDf;1;0;0;0
59;write;1;2.1315e-05;2.1315e-05;2.1315e-05
59;trace;1;0;0;0
59;calc_total;1;46.3653;46.3653;46.3653
84;compErr;1;1.929e-06;1.929e-06;1.929e-06
84;init;1;2.20135;2.20135;2.20135
84;update;1;45.4489;45.4489;45.4489
84;sync;1;2.31182;2.31182;2.31182
84;evalKnownDf;1;0;0;0
84;write;1;2.0529e-05;2.0529e-05;2.0529e-05
84;trace;1;0;0;0
84;calc_total;1;47.7608;47.7608;47.7608
30;compErr;1;9.16e-06;9.16e-06;9.16e-06
30;init;1;2.14781;2.14781;2.14781
30;update;1;45.5028;45.5028;45.5028
30;sync;1;2.14775;2.14775;2.14775
30;evalKnownDf;1;0;0;0
30;write;1;2.4276e-05;2.4276e-05;2.4276e-05
30;trace;1;0;0;0
30;calc_total;1;47.6505;47.6505;47.6505
60;compErr;1;1.297e-06;1.297e-06;1.297e-06
60;init;1;2.14698;2.14698;2.14698
60;update;1;45.7691;45.7691;45.7691
60;sync;1;2.40705;2.40705;2.40705
60;evalKnownDf;1;0;0;0
60;write;1;2.283e-05;2.283e-05;2.283e-05
60;trace;1;0;0;0
60;calc_total;1;48.1762;48.1762;48.1762
88;compErr;1;3.363e-06;3.363e-06;3.363e-06
88;init;1;2.15074;2.15074;2.15074
88;update;1;45.6193;45.6193;45.6193
88;sync;1;2.94127;2.94127;2.94127
88;evalKnownDf;1;0;0;0
88;write;1;2.923e-05;2.923e-05;2.923e-05
88;trace;1;0;0;0
88;calc_total;1;48.5605;48.5605;48.5605
31;compErr;1;2.299e-06;2.299e-06;2.299e-06
31;init;1;2.18277;2.18277;2.18277
31;update;1;45.9926;45.9926;45.9926
31;sync;1;0.363525;0.363525;0.363525
31;evalKnownDf;1;0;0;0
31;write;1;2.7596e-05;2.7596e-05;2.7596e-05
31;trace;1;0;0;0
31;calc_total;1;46.3561;46.3561;46.3561
61;compErr;1;1.905e-06;1.905e-06;1.905e-06
61;init;1;2.15061;2.15061;2.15061
61;update;1;45.7859;45.7859;45.7859
61;sync;1;2.2918;2.2918;2.2918
61;evalKnownDf;1;0;0;0
61;write;1;2.7269e-05;2.7269e-05;2.7269e-05
61;trace;1;0;0;0
61;calc_total;1;48.0776;48.0776;48.0776
74;compErr;1;1.359e-06;1.359e-06;1.359e-06
74;init;1;2.15526;2.15526;2.15526
74;update;1;45.8425;45.8425;45.8425
74;sync;1;1.34455;1.34455;1.34455
33;compErr;1;1.914e-06;1.914e-06;1.914e-06
33;init;1;2.14457;2.14457;2.14457
33;update;1;45.6192;45.6192;45.6192
33;sync;1;2.44903;2.44903;2.44903
33;evalKnownDf;1;0;0;0
33;write;1;2.3213e-05;2.3213e-05;2.3213e-05
33;trace;1;0;0;0
33;calc_total;1;48.0683;48.0683;48.0683
62;compErr;1;1.815e-06;1.815e-06;1.815e-06
62;init;1;2.24809;2.24809;2.24809
62;update;1;45.3825;45.3825;45.3825
62;sync;1;3.22646;3.22646;3.22646
62;evalKnownDf;1;0;0;0
62;write;1;2.7294e-05;2.7294e-05;2.7294e-05
62;trace;1;0;0;0
62;calc_total;1;48.609;48.609;48.609
74;evalKnownDf;1;0;0;0
74;write;1;2.0791e-05;2.0791e-05;2.0791e-05
74;trace;1;0;0;0
74;calc_total;1;47.1871;47.1871;47.1871
34;compErr;1;2.63e-06;2.63e-06;2.63e-06
34;init;1;2.18439;2.18439;2.18439
34;update;1;45.7318;45.7318;45.7318
34;sync;1;1.25362;1.25362;1.25362
34;evalKnownDf;1;0;0;0
34;write;1;2.6788e-05;2.6788e-05;2.6788e-05
34;trace;1;0;0;0
34;calc_total;1;46.9854;46.9854;46.9854
1;compErr;1;2.448e-06;2.448e-06;2.448e-06
1;init;1;2.15052;2.15052;2.15052
1;update;1;45.6486;45.6486;45.6486
1;sync;1;5.15884;5.15884;5.15884
1;evalKnownDf;1;0;0;0
1;write;1;2.6276e-05;2.6276e-05;2.6276e-05
1;trace;1;0;0;0
1;calc_total;1;50.8075;50.8075;50.8075
63;compErr;1;1.986e-06;1.986e-06;1.986e-06
63;init;1;2.15409;2.15409;2.15409
63;update;1;45.7989;45.7989;45.7989
63;sync;1;2.05425;2.05425;2.05425
63;evalKnownDf;1;0;0;0
63;write;1;2.533e-05;2.533e-05;2.533e-05
63;trace;1;0;0;0
63;calc_total;1;47.8532;47.8532;47.8532
73;compErr;1;2.458e-06;2.458e-06;2.458e-06
73;init;1;2.19529;2.19529;2.19529
73;update;1;45.8873;45.8873;45.8873
73;sync;1;1.18792;1.18792;1.18792
73;evalKnownDf;1;0;0;0
73;write;1;2.4987e-05;2.4987e-05;2.4987e-05
73;trace;1;0;0;0
73;calc_total;1;47.0753;47.0753;47.0753
37;compErr;1;2.794e-06;2.794e-06;2.794e-06
37;init;1;2.1459;2.1459;2.1459
37;update;1;45.6828;45.6828;45.6828
37;sync;1;1.56028;1.56028;1.56028
37;evalKnownDf;1;0;0;0
37;write;1;2.7199e-05;2.7199e-05;2.7199e-05
37;trace;1;0;0;0
37;calc_total;1;47.2431;47.2431;47.2431
11;compErr;1;1.638e-06;1.638e-06;1.638e-06
11;init;1;2.13827;2.13827;2.13827
11;update;1;45.8861;45.8861;45.8861
11;sync;1;1.52591;1.52591;1.52591
11;evalKnownDf;1;0;0;0
11;write;1;2.2017e-05;2.2017e-05;2.2017e-05
11;trace;1;0;0;0
11;calc_total;1;47.412;47.412;47.412
65;compErr;1;1.742e-06;1.742e-06;1.742e-06
65;init;1;2.21746;2.21746;2.21746
65;update;1;45.8191;45.8191;45.8191
65;sync;1;3.1189;3.1189;3.1189
65;evalKnownDf;1;0;0;0
65;write;1;2.6047e-05;2.6047e-05;2.6047e-05
65;trace;1;0;0;0
65;calc_total;1;48.938;48.938;48.938
75;compErr;1;1.165e-06;1.165e-06;1.165e-06
75;init;1;2.19538;2.19538;2.19538
75;update;1;46.1136;46.1136;46.1136
75;sync;1;0.18061;0.18061;0.18061
75;evalKnownDf;1;0;0;0
75;write;1;1.9496e-05;1.9496e-05;1.9496e-05
75;trace;1;0;0;0
75;calc_total;1;46.2942;46.2942;46.2942
38;compErr;1;3.245e-06;3.245e-06;3.245e-06
38;init;1;2.15212;2.15212;2.15212
38;update;1;45.3559;45.3559;45.3559
38;sync;1;1.47179;1.47179;1.47179
38;evalKnownDf;1;0;0;0
38;write;1;2.8677e-05;2.8677e-05;2.8677e-05
38;trace;1;0;0;0
38;calc_total;1;46.8277;46.8277;46.8277
17;compErr;1;2.673e-06;2.673e-06;2.673e-06
17;init;1;2.18186;2.18186;2.18186
17;update;1;45.4013;45.4013;45.4013
17;sync;1;2.64785;2.64785;2.64785
17;evalKnownDf;1;0;0;0
17;write;1;3.832e-05;3.832e-05;3.832e-05
17;trace;1;0;0;0
17;calc_total;1;48.0491;48.0491;48.0491
77;compErr;1;2.238e-06;2.238e-06;2.238e-06
77;init;1;2.15403;2.15403;2.15403
77;update;1;45.6366;45.6366;45.6366
77;sync;1;1.40796;1.40796;1.40796
77;evalKnownDf;1;0;0;0
77;write;1;3.3235e-05;3.3235e-05;3.3235e-05
77;trace;1;0;0;0
77;calc_total;1;47.0446;47.0446;47.0446
39;compErr;1;2.69e-06;2.69e-06;2.69e-06
39;init;1;2.15577;2.15577;2.15577
39;update;1;45.4136;45.4136;45.4136
39;sync;1;1.06219;1.06219;1.06219
39;evalKnownDf;1;0;0;0
39;write;1;3.2121e-05;3.2121e-05;3.2121e-05
39;trace;1;0;0;0
39;calc_total;1;46.4758;46.4758;46.4758
19;compErr;1;3.492e-06;3.492e-06;3.492e-06
19;init;1;2.18592;2.18592;2.18592
19;update;1;45.3956;45.3956;45.3956
19;sync;1;2.3999;2.3999;2.3999
19;evalKnownDf;1;0;0;0
19;write;1;3.7986e-05;3.7986e-05;3.7986e-05
19;trace;1;0;0;0
19;calc_total;1;47.7955;47.7955;47.7955
78;compErr;1;2.166e-06;2.166e-06;2.166e-06
78;init;1;2.15592;2.15592;2.15592
78;update;1;45.5507;45.5507;45.5507
78;sync;1;3.22265;3.22265;3.22265
78;evalKnownDf;1;0;0;0
78;write;1;2.3897e-05;2.3897e-05;2.3897e-05
78;trace;1;0;0;0
78;calc_total;1;48.7733;48.7733;48.7733
41;compErr;1;4.144e-06;4.144e-06;4.144e-06
41;init;1;2.12936;2.12936;2.12936
41;update;1;45.5992;45.5992;45.5992
41;sync;1;2.67409;2.67409;2.67409
41;evalKnownDf;1;0;0;0
41;write;1;3.2163e-05;3.2163e-05;3.2163e-05
41;trace;1;0;0;0
41;calc_total;1;48.2733;48.2733;48.2733
21;compErr;1;2.245e-06;2.245e-06;2.245e-06
21;init;1;2.14842;2.14842;2.14842
21;update;1;45.71;45.71;45.71
21;sync;1;1.23147;1.23147;1.23147
21;evalKnownDf;1;0;0;0
21;write;1;3.3872e-05;3.3872e-05;3.3872e-05
21;trace;1;0;0;0
21;calc_total;1;46.9414;46.9414;46.9414
79;compErr;1;1.926e-06;1.926e-06;1.926e-06
79;init;1;2.14148;2.14148;2.14148
79;update;1;45.9475;45.9475;45.9475
79;sync;1;2.60905;2.60905;2.60905
79;evalKnownDf;1;0;0;0
79;write;1;2.5554e-05;2.5554e-05;2.5554e-05
79;trace;1;0;0;0
79;calc_total;1;48.5566;48.5566;48.5566
23;compErr;1;2.085e-06;2.085e-06;2.085e-06
23;init;1;2.16208;2.16208;2.16208
23;update;1;45.9561;45.9561;45.9561
23;sync;1;2.31966;2.31966;2.31966
23;evalKnownDf;1;0;0;0
23;write;1;2.8788e-05;2.8788e-05;2.8788e-05
23;trace;1;0;0;0
23;calc_total;1;48.2758;48.2758;48.2758
80;compErr;1;2.663e-06;2.663e-06;2.663e-06
80;init;1;2.16575;2.16575;2.16575
80;update;1;45.7194;45.7194;45.7194
80;sync;1;2.41429;2.41429;2.41429
80;evalKnownDf;1;0;0;0
80;write;1;2.468e-05;2.468e-05;2.468e-05
80;trace;1;0;0;0
80;calc_total;1;48.1337;48.1337;48.1337
81;compErr;1;1.612e-06;1.612e-06;1.612e-06
81;init;1;2.18751;2.18751;2.18751
81;update;1;46.119;46.119;46.119
81;sync;1;0.0360955;0.0360955;0.0360955
81;evalKnownDf;1;0;0;0
81;write;1;1.9274e-05;1.9274e-05;1.9274e-05
81;trace;1;0;0;0
81;calc_total;1;46.155;46.155;46.155
82;compErr;1;9.64e-07;9.64e-07;9.64e-07
82;init;1;2.15488;2.15488;2.15488
82;update;1;45.9377;45.9377;45.9377
82;sync;1;0.812762;0.812762;0.812762
82;evalKnownDf;1;0;0;0
82;write;1;2.0487e-05;2.0487e-05;2.0487e-05
82;trace;1;0;0;0
82;calc_total;1;46.7505;46.7505;46.7505
83;compErr;1;1.998e-06;1.998e-06;1.998e-06
83;init;1;2.16845;2.16845;2.16845
83;update;1;46.1023;46.1023;46.1023
83;sync;1;1.73514;1.73514;1.73514
83;evalKnownDf;1;0;0;0
83;write;1;1.8514e-05;1.8514e-05;1.8514e-05
83;trace;1;0;0;0
83;calc_total;1;47.8375;47.8375;47.8375
85;compErr;1;2.399e-06;2.399e-06;2.399e-06
85;init;1;2.14716;2.14716;2.14716
85;update;1;45.7392;45.7392;45.7392
85;sync;1;2.61159;2.61159;2.61159
85;evalKnownDf;1;0;0;0
85;write;1;2.9778e-05;2.9778e-05;2.9778e-05
85;trace;1;0;0;0
85;calc_total;1;48.3508;48.3508;48.3508
86;compErr;1;2.031e-06;2.031e-06;2.031e-06
86;init;1;2.23029;2.23029;2.23029
86;update;1;45.8508;45.8508;45.8508
86;sync;1;1.59225;1.59225;1.59225
86;evalKnownDf;1;0;0;0
86;write;1;2.7836e-05;2.7836e-05;2.7836e-05
86;trace;1;0;0;0
86;calc_total;1;47.443;47.443;47.443
87;compErr;1;1.845e-06;1.845e-06;1.845e-06
87;init;1;2.14061;2.14061;2.14061
87;update;1;45.8067;45.8067;45.8067
87;sync;1;1.5766;1.5766;1.5766
87;evalKnownDf;1;0;0;0
87;write;1;2.2178e-05;2.2178e-05;2.2178e-05
87;trace;1;0;0;0
87;calc_total;1;47.3833;47.3833;47.3833
89;compErr;1;2.488e-06;2.488e-06;2.488e-06
89;init;1;2.14944;2.14944;2.14944
89;update;1;45.7536;45.7536;45.7536
89;sync;1;3.27859;3.27859;3.27859
89;evalKnownDf;1;0;0;0
89;write;1;3.1209e-05;3.1209e-05;3.1209e-05
89;trace;1;0;0;0
89;calc_total;1;49.0322;49.0322;49.0322
90;compErr;1;2.232e-06;2.232e-06;2.232e-06
90;init;1;2.14588;2.14588;2.14588
90;update;1;45.515;45.515;45.515
90;sync;1;3.02033;3.02033;3.02033
90;evalKnownDf;1;0;0;0
90;write;1;3.1145e-05;3.1145e-05;3.1145e-05
90;trace;1;0;0;0
90;calc_total;1;48.5353;48.5353;48.5353
91;compErr;1;2.758e-06;2.758e-06;2.758e-06
91;init;1;2.14916;2.14916;2.14916
91;update;1;45.7355;45.7355;45.7355
91;sync;1;0.977152;0.977152;0.977152
91;evalKnownDf;1;0;0;0
91;write;1;3.3007e-05;3.3007e-05;3.3007e-05
91;trace;1;0;0;0
91;calc_total;1;46.7126;46.7126;46.7126
0;total;1;128.3;128.3;128.3
0;total;1;128.239;128.239;128.239
0;total;1;128.302;128.302;128.302
3;compErr;1;2.56e-06;2.56e-06;2.56e-06
3;init;1;2.15727;2.15727;2.15727
3;update;1;45.8845;45.8845;45.8845
3;sync;1;0.674549;0.674549;0.674549
3;evalKnownDf;1;0;0;0
3;write;1;2.4307e-05;2.4307e-05;2.4307e-05
3;trace;1;0;0;0
3;calc_total;1;46.559;46.559;46.559
0;total;1;128.301;128.301;128.301
0;total;1;128.212;128.212;128.212
0;total;1;128.222;128.222;128.222
0;total;1;128.229;128.229;128.229
0;total;1;128.248;128.248;128.248
0;total;1;128.3;128.3;128.3
0;total;1;128.3;128.3;128.3
0;total;1;128.303;128.303;128.303
0;total;1;128.3;128.3;128.3
0;total;1;128.301;128.301;128.301
0;total;1;128.3;128.3;128.3
0;total;1;128.301;128.301;128.301
0;total;1;128.3;128.3;128.3
0;total;1;128.301;128.301;128.301
0;total;1;128.301;128.301;128.301
0;total;1;128.303;128.303;128.303
0;total;1;128.301;128.301;128.301
0;total;1;128.3;128.3;128.3
0;total;1;128.301;128.301;128.301
0;total;1;128.301;128.301;128.301
0;total;1;128.301;128.301;128.301
43;compErr;1;3.533e-06;3.533e-06;3.533e-06
43;init;1;2.17465;2.17465;2.17465
43;update;1;45.8925;45.8925;45.8925
43;sync;1;2.56633;2.56633;2.56633
43;evalKnownDf;1;0;0;0
43;write;1;3.468e-05;3.468e-05;3.468e-05
43;trace;1;0;0;0
43;calc_total;1;48.4588;48.4588;48.4588
66;compErr;1;2.235e-06;2.235e-06;2.235e-06
66;init;1;2.15042;2.15042;2.15042
66;update;1;45.5446;45.5446;45.5446
66;sync;1;2.29807;2.29807;2.29807
66;evalKnownDf;1;0;0;0
66;write;1;2.8605e-05;2.8605e-05;2.8605e-05
66;trace;1;0;0;0
66;calc_total;1;47.8427;47.8427;47.8427
92;compErr;1;3.39e-06;3.39e-06;3.39e-06
92;init;1;2.16828;2.16828;2.16828
92;update;1;45.6041;45.6041;45.6041
92;sync;1;1.68323;1.68323;1.68323
92;evalKnownDf;1;0;0;0
92;write;1;2.945e-05;2.945e-05;2.945e-05
92;trace;1;0;0;0
92;calc_total;1;47.2873;47.2873;47.2873
45;compErr;1;3.536e-06;3.536e-06;3.536e-06
45;init;1;2.17326;2.17326;2.17326
45;update;1;45.5384;45.5384;45.5384
45;sync;1;3.15063;3.15063;3.15063
45;evalKnownDf;1;0;0;0
45;write;1;3.1445e-05;3.1445e-05;3.1445e-05
45;trace;1;0;0;0
45;calc_total;1;48.689;48.689;48.689
67;compErr;1;2.589e-06;2.589e-06;2.589e-06
67;init;1;2.14006;2.14006;2.14006
67;update;1;45.9946;45.9946;45.9946
67;sync;1;1.98515;1.98515;1.98515
67;evalKnownDf;1;0;0;0
67;write;1;2.6489e-05;2.6489e-05;2.6489e-05
67;trace;1;0;0;0
67;calc_total;1;47.9798;47.9798;47.9798
93;compErr;1;2.858e-06;2.858e-06;2.858e-06
93;init;1;2.17418;2.17418;2.17418
93;update;1;45.5317;45.5317;45.5317
93;sync;1;2.0919;2.0919;2.0919
93;evalKnownDf;1;0;0;0
93;write;1;2.5584e-05;2.5584e-05;2.5584e-05
93;trace;1;0;0;0
93;calc_total;1;47.6236;47.6236;47.6236
46;compErr;1;2.976e-06;2.976e-06;2.976e-06
46;init;1;2.14243;2.14243;2.14243
46;update;1;45.7017;45.7017;45.7017
46;sync;1;2.20268;2.20268;2.20268
46;evalKnownDf;1;0;0;0
46;write;1;2.6745e-05;2.6745e-05;2.6745e-05
46;trace;1;0;0;0
46;calc_total;1;47.9043;47.9043;47.9043
69;compErr;1;2.562e-06;2.562e-06;2.562e-06
69;init;1;2.20552;2.20552;2.20552
69;update;1;45.8763;45.8763;45.8763
69;sync;1;2.67726;2.67726;2.67726
69;evalKnownDf;1;0;0;0
69;write;1;2.7441e-05;2.7441e-05;2.7441e-05
69;trace;1;0;0;0
69;calc_total;1;48.5536;48.5536;48.5536
94;compErr;1;2.207e-06;2.207e-06;2.207e-06
94;init;1;2.15639;2.15639;2.15639
94;update;1;46.0624;46.0624;46.0624
94;sync;1;0.863336;0.863336;0.863336
94;evalKnownDf;1;0;0;0
94;write;1;2.3505e-05;2.3505e-05;2.3505e-05
94;trace;1;0;0;0
94;calc_total;1;46.9257;46.9257;46.9257
47;compErr;1;2.244e-06;2.244e-06;2.244e-06
47;init;1;2.15602;2.15602;2.15602
47;update;1;45.6146;45.6146;45.6146
47;sync;1;1.3259;1.3259;1.3259
47;evalKnownDf;1;0;0;0
47;write;1;2.9971e-05;2.9971e-05;2.9971e-05
47;trace;1;0;0;0
47;calc_total;1;46.9405;46.9405;46.9405
70;compErr;1;2.449e-06;2.449e-06;2.449e-06
70;init;1;2.16439;2.16439;2.16439
70;update;1;45.582;45.582;45.582
70;sync;1;1.55539;1.55539;1.55539
70;evalKnownDf;1;0;0;0
70;write;1;2.5877e-05;2.5877e-05;2.5877e-05
70;trace;1;0;0;0
70;calc_total;1;47.1374;47.1374;47.1374
95;compErr;1;3.141e-06;3.141e-06;3.141e-06
95;init;1;2.14198;2.14198;2.14198
95;update;1;45.8414;45.8414;45.8414
95;sync;1;1.90125;1.90125;1.90125
95;evalKnownDf;1;0;0;0
95;write;1;3.1339e-05;3.1339e-05;3.1339e-05
95;trace;1;0;0;0
95;calc_total;1;47.7426;47.7426;47.7426
0;total;1;166.462;166.462;166.462
71;compErr;1;2.193e-06;2.193e-06;2.193e-06
71;init;1;2.20119;2.20119;2.20119
71;update;1;45.7439;45.7439;45.7439
71;sync;1;2.34677;2.34677;2.34677
71;evalKnownDf;1;0;0;0
71;write;1;2.6898e-05;2.6898e-05;2.6898e-05
71;trace;1;0;0;0
71;calc_total;1;48.0907;48.0907;48.0907
0;total;1;166.441;166.441;166.441
0;total;1;166.462;166.462;166.462
0;total;1;166.449;166.449;166.449
0;total;1;166.441;166.441;166.441
0;total;1;166.464;166.464;166.464
0;total;1;166.449;166.449;166.449
0;total;1;166.443;166.443;166.443
0;total;1;166.462;166.462;166.462
0;total;1;166.449;166.449;166.449
0;total;1;166.441;166.441;166.441
0;total;1;166.462;166.462;166.462
0;total;1;166.449;166.449;166.449
0;total;1;166.441;166.441;166.441
0;total;1;166.462;166.462;166.462
0;total;1;166.449;166.449;166.449
0;total;1;166.441;166.441;166.441
0;total;1;166.462;166.462;166.462
0;total;1;166.449;166.449;166.449
0;total;1;166.441;166.441;166.441
0;total;1;166.462;166.462;166.462
0;total;1;166.449;166.449;166.449
0;total;1;166.441;166.441;166.441
0;total;1;166.462;166.462;166.462
0;total;1;166.449;166.449;166.449
0;total;1;166.441;166.441;166.441
0;total;1;166.462;166.462;166.462
0;total;1;166.449;166.449;166.449
0;total;1;166.441;166.441;166.441
0;total;1;166.464;166.464;166.464
0;total;1;166.449;166.449;166.449
0;total;1;166.443;166.443;166.443
35;compErr;1;1.453e-06;1.453e-06;1.453e-06
35;init;1;2.13885;2.13885;2.13885
35;update;1;45.8551;45.8551;45.8551
35;sync;1;2.90673;2.90673;2.90673
35;evalKnownDf;1;0;0;0
35;write;1;2.3436e-05;2.3436e-05;2.3436e-05
35;trace;1;0;0;0
35;calc_total;1;48.7618;48.7618;48.7618
0;total;1;166.462;166.462;166.462
0;total;1;166.449;166.449;166.449
0;total;1;166.44;166.44;166.44
0;total;1;166.462;166.462;166.462
0;total;1;166.449;166.449;166.449
0;total;1;166.441;166.441;166.441
0;total;1;166.462;166.462;166.462
0;total;1;166.449;166.449;166.449
0;total;1;166.441;166.441;166.441
0;total;1;166.463;166.463;166.463
0;total;1;166.449;166.449;166.449
0;total;1;166.44;166.44;166.44
0;total;1;166.463;166.463;166.463
0;total;1;166.449;166.449;166.449
0;total;1;166.441;166.441;166.441
0;total;1;166.462;166.462;166.462
0;total;1;166.449;166.449;166.449
0;total;1;166.441;166.441;166.441
0;total;1;166.463;166.463;166.463
0;total;1;166.449;166.449;166.449
0;total;1;166.441;166.441;166.441
0;total;1;166.464;166.464;166.464
0;total;1;166.449;166.449;166.449
0;total;1;166.443;166.443;166.443
0;total;1;166.463;166.463;166.463
0;total;1;166.449;166.449;166.449
0;total;1;166.441;166.441;166.441
0;total;1;166.462;166.462;166.462
0;total;1;166.449;166.449;166.449
0;total;1;166.439;166.439;166.439
0;total;1;166.463;166.463;166.463
0;total;1;166.449;166.449;166.449
0;total;1;166.441;166.441;166.441
0;total;1;166.462;166.462;166.462
0;total;1;166.451;166.451;166.451
0;total;1;166.44;166.44;166.44
0;total;1;166.462;166.462;166.462
0;total;1;166.451;166.451;166.451
0;total;1;166.44;166.44;166.44
0;total;1;166.451;166.451;166.451
SCAFES
REMARK: No time step width tau was specified.
 Set tau=1.0 and proceeded. 

Energy start: 2400
Energy end  : 2358.97
# unit_id;function_name;num_calls;avg_runtime;min_runtime;max_runtime
0;compErr;1;2.276e-06;2.276e-06;2.276e-06
0;init;1;2.1549;2.1549;2.1549
0;update;1;45.5672;45.5672;45.5672
0;sync;1;1.06533;1.06533;1.06533
0;evalKnownDf;1;0;0;0
0;write;1;2.1157e-05;2.1157e-05;2.1157e-05
0;trace;1;0;0;0
0;calc_total;1;46.6325;46.6325;46.6325
58;compErr;1;3.79e-06;3.79e-06;3.79e-06
58;init;1;2.18326;2.18326;2.18326
58;update;1;45.7278;45.7278;45.7278
58;sync;1;1.37809;1.37809;1.37809
58;evalKnownDf;1;0;0;0
58;write;1;2.7986e-05;2.7986e-05;2.7986e-05
58;trace;1;0;0;0
58;calc_total;1;47.1059;47.1059;47.1059
26;compErr;1;1.588e-06;1.588e-06;1.588e-06
26;init;1;2.19397;2.19397;2.19397
26;update;1;46.138;46.138;46.138
26;sync;1;0.365155;0.365155;0.365155
26;evalKnownDf;1;0;0;0
26;write;1;3.1294e-05;3.1294e-05;3.1294e-05
26;trace;1;0;0;0
26;calc_total;1;46.5031;46.5031;46.5031
89;compErr;1;2.375e-06;2.375e-06;2.375e-06
89;init;1;2.14906;2.14906;2.14906
89;update;1;45.449;45.449;45.449
89;sync;1;2.51986;2.51986;2.51986
89;evalKnownDf;1;0;0;0
89;write;1;3.1542e-05;3.1542e-05;3.1542e-05
89;trace;1;0;0;0
89;calc_total;1;47.9688;47.9688;47.9688
1;compErr;1;2.176e-06;2.176e-06;2.176e-06
1;init;1;2.1567;2.1567;2.1567
1;update;1;46.2654;46.2654;46.2654
1;sync;1;1.79471;1.79471;1.79471
1;evalKnownDf;1;0;0;0
1;write;1;2.2974e-05;2.2974e-05;2.2974e-05
1;trace;1;0;0;0
1;calc_total;1;48.0601;48.0601;48.0601
27;compErr;1;2.388e-06;2.388e-06;2.388e-06
27;init;1;2.15619;2.15619;2.15619
27;update;1;45.8417;45.8417;45.8417
27;sync;1;2.35315;2.35315;2.35315
27;evalKnownDf;1;0;0;0
27;write;1;2.7675e-05;2.7675e-05;2.7675e-05
27;trace;1;0;0;0
27;calc_total;1;48.1948;48.1948;48.1948
59;compErr;1;2.174e-06;2.174e-06;2.174e-06
59;init;1;2.15453;2.15453;2.15453
59;update;1;45.5179;45.5179;45.5179
59;sync;1;0.905403;0.905403;0.905403
59;evalKnownDf;1;0;0;0
59;write;1;3.086e-05;3.086e-05;3.086e-05
59;trace;1;0;0;0
59;calc_total;1;46.4233;46.4233;46.4233
28;compErr;1;1.471e-06;1.471e-06;1.471e-06
28;init;1;2.15342;2.15342;2.15342
28;update;1;46.217;46.217;46.217
28;sync;1;1.1341;1.1341;1.1341
28;evalKnownDf;1;0;0;0
28;write;1;2.095e-05;2.095e-05;2.095e-05
28;trace;1;0;0;0
28;calc_total;1;47.3511;47.3511;47.3511
60;compErr;1;1.446e-06;1.446e-06;1.446e-06
60;init;1;2.15028;2.15028;2.15028
60;update;1;45.579;45.579;45.579
60;sync;1;2.51495;2.51495;2.51495
60;evalKnownDf;1;0;0;0
60;write;1;2.465e-05;2.465e-05;2.465e-05
60;trace;1;0;0;0
60;calc_total;1;48.094;48.094;48.094
32;compErr;1;2.837e-06;2.837e-06;2.837e-06
32;init;1;2.15159;2.15159;2.15159
32;update;1;45.5191;45.5191;45.5191
32;sync;1;1.53143;1.53143;1.53143
32;evalKnownDf;1;0;0;0
32;write;1;2.427e-05;2.427e-05;2.427e-05
32;trace;1;0;0;0
32;calc_total;1;47.0505;47.0505;47.0505
61;compErr;1;2.71e-06;2.71e-06;2.71e-06
61;init;1;2.18069;2.18069;2.18069
61;update;1;45.6;45.6;45.6
61;sync;1;2.12768;2.12768;2.12768
61;evalKnownDf;1;0;0;0
61;write;1;2.6928e-05;2.6928e-05;2.6928e-05
61;trace;1;0;0;0
61;calc_total;1;47.7277;47.7277;47.7277
29;compErr;1;1.571e-06;1.571e-06;1.571e-06
29;init;1;2.15079;2.15079;2.15079
29;update;1;45.5285;45.5285;45.5285
29;sync;1;2.02925;2.02925;2.02925
29;evalKnownDf;1;0;0;0
29;write;1;2.6246e-05;2.6246e-05;2.6246e-05
29;trace;1;0;0;0
29;calc_total;1;47.5578;47.5578;47.5578
62;compErr;1;2.333e-06;2.333e-06;2.333e-06
62;init;1;2.17557;2.17557;2.17557
62;update;1;45.531;45.531;45.531
62;sync;1;1.97382;1.97382;1.97382
62;evalKnownDf;1;0;0;0
62;write;1;2.4231e-05;2.4231e-05;2.4231e-05
62;trace;1;0;0;0
62;calc_total;1;47.5048;47.5048;47.5048
30;compErr;1;1.643e-06;1.643e-06;1.643e-06
30;init;1;2.14863;2.14863;2.14863
30;update;1;46.031;46.031;46.031
30;sync;1;1.75962;1.75962;1.75962
30;evalKnownDf;1;0;0;0
30;write;1;2.4414e-05;2.4414e-05;2.4414e-05
30;trace;1;0;0;0
30;calc_total;1;47.7906;47.7906;47.7906
63;compErr;1;3.071e-06;3.071e-06;3.071e-06
63;init;1;2.14924;2.14924;2.14924
63;update;1;45.5444;45.5444;45.5444
63;sync;1;1.93524;1.93524;1.93524
63;evalKnownDf;1;0;0;0
63;write;1;2.9239e-05;2.9239e-05;2.9239e-05
63;trace;1;0;0;0
63;calc_total;1;47.4796;47.4796;47.4796
0;total;1;208.321;208.321;208.321
25;compErr;1;2.029e-06;2.029e-06;2.029e-06
25;init;1;2.15139;2.15139;2.15139
25;update;1;46.0249;46.0249;46.0249
25;sync;1;0.917961;0.917961;0.917961
64;compErr;1;8.18e-07;8.18e-07;8.18e-07
64;init;1;2.15464;2.15464;2.15464
64;update;1;46.1792;46.1792;46.1792
64;sync;1;2.48847;2.48847;2.48847
64;evalKnownDf;1;0;0;0
64;write;1;2.0251e-05;2.0251e-05;2.0251e-05
64;trace;1;0;0;0
64;calc_total;1;48.6676;48.6676;48.6676
0;total;1;208.321;208.321;208.321
25;evalKnownDf;1;0;0;0
25;write;1;2.8747e-05;2.8747e-05;2.8747e-05
25;trace;1;0;0;0
25;calc_total;1;46.9428;46.9428;46.9428
49;compErr;1;3.001e-06;3.001e-06;3.001e-06
49;init;1;2.15717;2.15717;2.15717
49;update;1;45.6665;45.6665;45.6665
49;sync;1;1.79534;1.79534;1.79534
49;evalKnownDf;1;0;0;0
49;write;1;3.497e-05;3.497e-05;3.497e-05
49;trace;1;0;0;0
49;calc_total;1;47.4618;47.4618;47.4618
2;compErr;1;1.688e-06;1.688e-06;1.688e-06
2;init;1;2.18281;2.18281;2.18281
2;update;1;45.8102;45.8102;45.8102
2;sync;1;0.608795;0.608795;0.608795
2;evalKnownDf;1;0;0;0
2;write;1;2.3959e-05;2.3959e-05;2.3959e-05
2;trace;1;0;0;0
2;calc_total;1;46.4189;46.4189;46.4189
0;total;1;208.32;208.32;208.32
31;compErr;1;1.841e-06;1.841e-06;1.841e-06
31;init;1;2.15288;2.15288;2.15288
31;update;1;46.1566;46.1566;46.1566
31;sync;1;2.33017;2.33017;2.33017
31;evalKnownDf;1;0;0;0
50;compErr;1;2.276e-06;2.276e-06;2.276e-06
50;init;1;2.1608;2.1608;2.1608
50;update;1;46.0057;46.0057;46.0057
50;sync;1;0.540253;0.540253;0.540253
50;evalKnownDf;1;0;0;0
50;write;1;3.1196e-05;3.1196e-05;3.1196e-05
50;trace;1;0;0;0
50;calc_total;1;46.5459;46.5459;46.5459
3;compErr;1;1.342e-06;1.342e-06;1.342e-06
3;init;1;2.1522;2.1522;2.1522
3;update;1;46.2566;46.2566;46.2566
3;sync;1;1.53207;1.53207;1.53207
3;evalKnownDf;1;0;0;0
3;write;1;2.1424e-05;2.1424e-05;2.1424e-05
3;trace;1;0;0;0
3;calc_total;1;47.7887;47.7887;47.7887
0;total;1;208.319;208.319;208.319
31;write;1;2.4758e-05;2.4758e-05;2.4758e-05
31;trace;1;0;0;0
31;calc_total;1;48.4868;48.4868;48.4868
57;compErr;1;3.203e-06;3.203e-06;3.203e-06
57;init;1;2.14573;2.14573;2.14573
57;update;1;46;46;46
57;sync;1;2.00772;2.00772;2.00772
57;evalKnownDf;1;0;0;0
57;write;1;2.9065e-05;2.9065e-05;2.9065e-05
57;trace;1;0;0;0
57;calc_total;1;48.0077;48.0077;48.0077
4;compErr;1;1.81e-06;1.81e-06;1.81e-06
4;init;1;2.14938;2.14938;2.14938
4;update;1;46.0474;46.0474;46.0474
4;sync;1;1.02593;1.02593;1.02593
4;evalKnownDf;1;0;0;0
4;write;1;2.2634e-05;2.2634e-05;2.2634e-05
4;trace;1;0;0;0
4;calc_total;1;47.0734;47.0734;47.0734
0;total;1;208.321;208.321;208.321
33;compErr;1;1.03e-06;1.03e-06;1.03e-06
33;init;1;2.14891;2.14891;2.14891
33;update;1;46.072;46.072;46.072
33;sync;1;1.77161;1.77161;1.77161
33;evalKnownDf;1;0;0;0
65;compErr;1;1.801e-06;1.801e-06;1.801e-06
65;init;1;2.16137;2.16137;2.16137
65;update;1;45.5763;45.5763;45.5763
65;sync;1;3.334;3.334;3.334
65;evalKnownDf;1;0;0;0
65;write;1;2.7299e-05;2.7299e-05;2.7299e-05
65;trace;1;0;0;0
65;calc_total;1;48.9103;48.9103;48.9103
90;compErr;1;2.363e-06;2.363e-06;2.363e-06
90;init;1;2.13592;2.13592;2.13592
90;update;1;45.9646;45.9646;45.9646
90;sync;1;2.33519;2.33519;2.33519
90;evalKnownDf;1;0;0;0
90;write;1;3.0051e-05;3.0051e-05;3.0051e-05
90;trace;1;0;0;0
90;calc_total;1;48.2998;48.2998;48.2998
5;compErr;1;1.736e-06;1.736e-06;1.736e-06
5;init;1;2.14177;2.14177;2.14177
5;update;1;46.173;46.173;46.173
5;sync;1;0.509087;0.509087;0.509087
5;evalKnownDf;1;0;0;0
5;write;1;2.8346e-05;2.8346e-05;2.8346e-05
5;trace;1;0;0;0
5;calc_total;1;46.6821;46.6821;46.6821
0;total;1;208.321;208.321;208.321
33;write;1;2.1777e-05;2.1777e-05;2.1777e-05
33;trace;1;0;0;0
33;calc_total;1;47.8436;47.8436;47.8436
66;compErr;1;2.489e-06;2.489e-06;2.489e-06
66;init;1;2.15084;2.15084;2.15084
66;update;1;45.4823;45.4823;45.4823
66;sync;1;1.54416;1.54416;1.54416
66;evalKnownDf;1;0;0;0
66;write;1;2.6712e-05;2.6712e-05;2.6712e-05
66;trace;1;0;0;0
66;calc_total;1;47.0265;47.0265;47.0265
91;compErr;1;3.083e-06;3.083e-06;3.083e-06
91;init;1;2.14111;2.14111;2.14111
91;update;1;45.7966;45.7966;45.7966
91;sync;1;2.23721;2.23721;2.23721
91;evalKnownDf;1;0;0;0
91;write;1;4.1719e-05;4.1719e-05;4.1719e-05
91;trace;1;0;0;0
91;calc_total;1;48.0339;48.0339;48.0339
6;compErr;1;3.216e-06;3.216e-06;3.216e-06
6;init;1;2.16446;2.16446;2.16446
6;update;1;45.9173;45.9173;45.9173
6;sync;1;0.969254;0.969254;0.969254
6;evalKnownDf;1;0;0;0
6;write;1;2.6847e-05;2.6847e-05;2.6847e-05
6;trace;1;0;0;0
6;calc_total;1;46.8866;46.8866;46.8866
0;total;1;208.321;208.321;208.321
40;compErr;1;2.823e-06;2.823e-06;2.823e-06
40;init;1;2.17232;2.17232;2.17232
40;update;1;45.9686;45.9686;45.9686
40;sync;1;0.808016;0.808016;0.808016
40;evalKnownDf;1;0;0;0
40;write;1;3.1301e-05;3.1301e-05;3.1301e-05
40;trace;1;0;0;0
40;calc_total;1;46.7767;46.7767;46.7767
69;compErr;1;3.367e-06;3.367e-06;3.367e-06
69;init;1;2.14197;2.14197;2.14197
69;update;1;45.6818;45.6818;45.6818
69;sync;1;2.01802;2.01802;2.01802
69;evalKnownDf;1;0;0;0
69;write;1;2.7359e-05;2.7359e-05;2.7359e-05
69;trace;1;0;0;0
69;calc_total;1;47.6999;47.6999;47.6999
92;compErr;1;3.725e-06;3.725e-06;3.725e-06
92;init;1;2.13957;2.13957;2.13957
92;update;1;45.8587;45.8587;45.8587
92;sync;1;1.817;1.817;1.817
92;evalKnownDf;1;0;0;0
92;write;1;2.8127e-05;2.8127e-05;2.8127e-05
92;trace;1;0;0;0
92;calc_total;1;47.6757;47.6757;47.6757
7;compErr;1;2.514e-06;2.514e-06;2.514e-06
7;init;1;2.1481;2.1481;2.1481
7;update;1;45.5707;45.5707;45.5707
7;sync;1;1.70901;1.70901;1.70901
7;evalKnownDf;1;0;0;0
7;write;1;2.6486e-05;2.6486e-05;2.6486e-05
7;trace;1;0;0;0
7;calc_total;1;47.2797;47.2797;47.2797
0;total;1;208.319;208.319;208.319
34;compErr;1;2.338e-06;2.338e-06;2.338e-06
34;init;1;2.16924;2.16924;2.16924
34;update;1;45.8842;45.8842;45.8842
34;sync;1;1.18407;1.18407;1.18407
34;evalKnownDf;1;0;0;0
34;write;1;2.665e-05;2.665e-05;2.665e-05
34;trace;1;0;0;0
34;calc_total;1;47.0683;47.0683;47.0683
70;compErr;1;1.883e-06;1.883e-06;1.883e-06
70;init;1;2.15072;2.15072;2.15072
70;update;1;45.61;45.61;45.61
70;sync;1;0.693267;0.693267;0.693267
70;evalKnownDf;1;0;0;0
70;write;1;2.1914e-05;2.1914e-05;2.1914e-05
70;trace;1;0;0;0
70;calc_total;1;46.3033;46.3033;46.3033
93;compErr;1;2.879e-06;2.879e-06;2.879e-06
93;init;1;2.16092;2.16092;2.16092
93;update;1;45.8;45.8;45.8
93;sync;1;3.01252;3.01252;3.01252
93;evalKnownDf;1;0;0;0
93;write;1;2.7258e-05;2.7258e-05;2.7258e-05
93;trace;1;0;0;0
93;calc_total;1;48.8125;48.8125;48.8125
8;compErr;1;1.696e-06;1.696e-06;1.696e-06
8;init;1;2.14891;2.14891;2.14891
8;update;1;45.7976;45.7976;45.7976
8;sync;1;0.67159;0.67159;0.67159
8;evalKnownDf;1;0;0;0
8;write;1;2.346e-05;2.346e-05;2.346e-05
8;trace;1;0;0;0
8;calc_total;1;46.4692;46.4692;46.4692
0;total;1;208.321;208.321;208.321
42;compErr;1;2.77e-06;2.77e-06;2.77e-06
42;init;1;2.14726;2.14726;2.14726
42;update;1;45.6785;45.6785;45.6785
42;sync;1;3.65818;3.65818;3.65818
42;evalKnownDf;1;0;0;0
42;write;1;3.2617e-05;3.2617e-05;3.2617e-05
42;trace;1;0;0;0
42;calc_total;1;49.3367;49.3367;49.3367
67;compErr;1;2.066e-06;2.066e-06;2.066e-06
67;init;1;2.14454;2.14454;2.14454
67;update;1;45.4952;45.4952;45.4952
67;sync;1;0.756289;0.756289;0.756289
94;compErr;1;2.157e-06;2.157e-06;2.157e-06
94;init;1;2.19048;2.19048;2.19048
94;update;1;45.7532;45.7532;45.7532
94;sync;1;2.83143;2.83143;2.83143
94;evalKnownDf;1;0;0;0
94;write;1;2.4058e-05;2.4058e-05;2.4058e-05
94;trace;1;0;0;0
94;calc_total;1;48.5846;48.5846;48.5846
9;compErr;1;1.08e-06;1.08e-06;1.08e-06
9;init;1;2.15595;2.15595;2.15595
9;update;1;46.1556;46.1556;46.1556
9;sync;1;1.12782;1.12782;1.12782
9;evalKnownDf;1;0;0;0
9;write;1;2.2122e-05;2.2122e-05;2.2122e-05
9;trace;1;0;0;0
9;calc_total;1;47.2834;47.2834;47.2834
0;total;1;208.321;208.321;208.321
43;compErr;1;2.141e-06;2.141e-06;2.141e-06
43;init;1;2.18922;2.18922;2.18922
43;update;1;45.6965;45.6965;45.6965
43;sync;1;3.33217;3.33217;3.33217
43;evalKnownDf;1;0;0;0
43;write;1;3.2841e-05;3.2841e-05;3.2841e-05
43;trace;1;0;0;0
43;calc_total;1;49.0286;49.0286;49.0286
51;compErr;1;2.327e-06;2.327e-06;2.327e-06
51;init;1;2.15288;2.15288;2.15288
51;update;1;45.6644;45.6644;45.6644
51;sync;1;2.88957;2.88957;2.88957
95;compErr;1;2.646e-06;2.646e-06;2.646e-06
95;init;1;2.15801;2.15801;2.15801
95;update;1;45.855;45.855;45.855
95;sync;1;3.38374;3.38374;3.38374
95;evalKnownDf;1;0;0;0
95;write;1;2.957e-05;2.957e-05;2.957e-05
95;trace;1;0;0;0
95;calc_total;1;49.2387;49.2387;49.2387
10;compErr;1;1.683e-06;1.683e-06;1.683e-06
10;init;1;2.17996;2.17996;2.17996
10;update;1;46.2393;46.2393;46.2393
10;sync;1;0.0266523;0.0266523;0.0266523
10;evalKnownDf;1;0;0;0
10;write;1;2.2231e-05;2.2231e-05;2.2231e-05
10;trace;1;0;0;0
10;calc_total;1;46.2659;46.2659;46.2659
0;total;1;208.319;208.319;208.319
44;compErr;1;2.936e-06;2.936e-06;2.936e-06
44;init;1;2.15515;2.15515;2.15515
44;update;1;45.4979;45.4979;45.4979
44;sync;1;2.59569;2.59569;2.59569
44;evalKnownDf;1;0;0;0
44;write;1;2.7148e-05;2.7148e-05;2.7148e-05
44;trace;1;0;0;0
44;calc_total;1;48.0936;48.0936;48.0936
67;evalKnownDf;1;0;0;0
67;write;1;2.7415e-05;2.7415e-05;2.7415e-05
67;trace;1;0;0;0
67;calc_total;1;46.2515;46.2515;46.2515
72;compErr;1;2.295e-06;2.295e-06;2.295e-06
72;init;1;2.14055;2.14055;2.14055
72;update;1;45.6359;45.6359;45.6359
72;sync;1;0.6082;0.6082;0.6082
72;evalKnownDf;1;0;0;0
72;write;1;3.2141e-05;3.2141e-05;3.2141e-05
72;trace;1;0;0;0
72;calc_total;1;46.2441;46.2441;46.2441
0;total;1;208.335;208.335;208.335
11;compErr;1;1.558e-06;1.558e-06;1.558e-06
11;init;1;2.14662;2.14662;2.14662
11;update;1;46.1477;46.1477;46.1477
11;sync;1;1.24023;1.24023;1.24023
11;evalKnownDf;1;0;0;0
11;write;1;2.1684e-05;2.1684e-05;2.1684e-05
11;trace;1;0;0;0
11;calc_total;1;47.3879;47.3879;47.3879
0;total;1;208.321;208.321;208.321
45;compErr;1;2.367e-06;2.367e-06;2.367e-06
45;init;1;2.14076;2.14076;2.14076
45;update;1;45.7174;45.7174;45.7174
45;sync;1;2.33145;2.33145;2.33145
45;evalKnownDf;1;0;0;0
45;write;1;3.3361e-05;3.3361e-05;3.3361e-05
45;trace;1;0;0;0
45;calc_total;1;48.0489;48.0489;48.0489
51;evalKnownDf;1;0;0;0
51;write;1;3.8282e-05;3.8282e-05;3.8282e-05
51;trace;1;0;0;0
51;calc_total;1;48.554;48.554;48.554
73;compErr;1;1.973e-06;1.973e-06;1.973e-06
73;init;1;2.14855;2.14855;2.14855
73;update;1;45.8485;45.8485;45.8485
73;sync;1;1.29968;1.29968;1.29968
73;evalKnownDf;1;0;0;0
73;write;1;2.2834e-05;2.2834e-05;2.2834e-05
73;trace;1;0;0;0
73;calc_total;1;47.1481;47.1481;47.1481
0;total;1;208.335;208.335;208.335
12;compErr;1;2.571e-06;2.571e-06;2.571e-06
12;init;1;2.15659;2.15659;2.15659
12;update;1;45.4823;45.4823;45.4823
12;sync;1;3.0465;3.0465;3.0465
12;evalKnownDf;1;0;0;0
12;write;1;2.7399e-05;2.7399e-05;2.7399e-05
12;trace;1;0;0;0
12;calc_total;1;48.5288;48.5288;48.5288
0;total;1;208.32;208.32;208.32
37;compErr;1;2.109e-06;2.109e-06;2.109e-06
37;init;1;2.13906;2.13906;2.13906
37;update;1;45.5378;45.5378;45.5378
37;sync;1;2.54122;2.54122;2.54122
37;evalKnownDf;1;0;0;0
37;write;1;2.5118e-05;2.5118e-05;2.5118e-05
37;trace;1;0;0;0
48;compErr;1;2.598e-06;2.598e-06;2.598e-06
48;init;1;2.14598;2.14598;2.14598
48;update;1;45.4514;45.4514;45.4514
48;sync;1;5.04073;5.04073;5.04073
48;evalKnownDf;1;0;0;0
48;write;1;3.5072e-05;3.5072e-05;3.5072e-05
74;compErr;1;1.831e-06;1.831e-06;1.831e-06
74;init;1;2.15455;2.15455;2.15455
74;update;1;45.673;45.673;45.673
74;sync;1;1.35043;1.35043;1.35043
74;evalKnownDf;1;0;0;0
74;write;1;2.1435e-05;2.1435e-05;2.1435e-05
74;trace;1;0;0;0
74;calc_total;1;47.0234;47.0234;47.0234
0;total;1;208.335;208.335;208.335
13;compErr;1;2.467e-06;2.467e-06;2.467e-06
13;init;1;2.19434;2.19434;2.19434
13;update;1;46.0091;46.0091;46.0091
13;sync;1;3.17493;3.17493;3.17493
13;evalKnownDf;1;0;0;0
13;write;1;2.6868e-05;2.6868e-05;2.6868e-05
13;trace;1;0;0;0
13;calc_total;1;49.184;49.184;49.184
0;total;1;208.321;208.321;208.321
41;compErr;1;4.736e-06;4.736e-06;4.736e-06
41;init;1;2.16116;2.16116;2.16116
41;update;1;45.6769;45.6769;45.6769
41;sync;1;4.16221;4.16221;4.16221
41;evalKnownDf;1;0;0;0
41;write;1;2.9521e-05;2.9521e-05;2.9521e-05
41;trace;1;0;0;0
41;calc_total;1;49.8391;49.8391;49.8391
48;trace;1;0;0;0
48;calc_total;1;50.4921;50.4921;50.4921
75;compErr;1;1.325e-06;1.325e-06;1.325e-06
75;init;1;2.19476;2.19476;2.19476
75;update;1;45.9053;45.9053;45.9053
75;sync;1;1.81801;1.81801;1.81801
75;evalKnownDf;1;0;0;0
75;write;1;2.4476e-05;2.4476e-05;2.4476e-05
75;trace;1;0;0;0
75;calc_total;1;47.7233;47.7233;47.7233
0;total;1;208.335;208.335;208.335
14;compErr;1;1.43e-06;1.43e-06;1.43e-06
14;init;1;2.17078;2.17078;2.17078
14;update;1;45.9116;45.9116;45.9116
14;sync;1;2.16443;2.16443;2.16443
14;evalKnownDf;1;0;0;0
14;write;1;2.076e-05;2.076e-05;2.076e-05
14;trace;1;0;0;0
14;calc_total;1;48.076;48.076;48.076
0;total;1;208.321;208.321;208.321
37;calc_total;1;48.079;48.079;48.079
76;compErr;1;2.141e-06;2.141e-06;2.141e-06
76;init;1;2.15017;2.15017;2.15017
76;update;1;45.5015;45.5015;45.5015
76;sync;1;2.09573;2.09573;2.09573
76;evalKnownDf;1;0;0;0
76;write;1;2.6535e-05;2.6535e-05;2.6535e-05
76;trace;1;0;0;0
76;calc_total;1;47.5973;47.5973;47.5973
0;total;1;208.335;208.335;208.335
15;compErr;1;3.036e-06;3.036e-06;3.036e-06
15;init;1;2.15353;2.15353;2.15353
15;update;1;45.8462;45.8462;45.8462
15;sync;1;3.49646;3.49646;3.49646
15;evalKnownDf;1;0;0;0
15;write;1;2.896e-05;2.896e-05;2.896e-05
15;trace;1;0;0;0
15;calc_total;1;49.3426;49.3426;49.3426
0;total;1;208.32;208.32;208.32
38;compErr;1;2.513e-06;2.513e-06;2.513e-06
38;init;1;2.14411;2.14411;2.14411
77;compErr;1;2.073e-06;2.073e-06;2.073e-06
77;init;1;2.145;2.145;2.145
77;update;1;45.8574;45.8574;45.8574
77;sync;1;1.30289;1.30289;1.30289
77;evalKnownDf;1;0;0;0
77;write;1;2.3847e-05;2.3847e-05;2.3847e-05
77;trace;1;0;0;0
77;calc_total;1;47.1603;47.1603;47.1603
0;total;1;208.335;208.335;208.335
16;compErr;1;1.896e-06;1.896e-06;1.896e-06
16;init;1;2.14877;2.14877;2.14877
16;update;1;45.3875;45.3875;45.3875
16;sync;1;1.80762;1.80762;1.80762
16;evalKnownDf;1;0;0;0
16;write;1;2.414e-05;2.414e-05;2.414e-05
16;trace;1;0;0;0
16;calc_total;1;47.1951;47.1951;47.1951
0;total;1;208.32;208.32;208.32
78;compErr;1;1.69e-06;1.69e-06;1.69e-06
78;init;1;2.15668;2.15668;2.15668
78;update;1;45.7617;45.7617;45.7617
78;sync;1;1.56881;1.56881;1.56881
78;evalKnownDf;1;0;0;0
78;write;1;2.3917e-05;2.3917e-05;2.3917e-05
78;trace;1;0;0;0
78;calc_total;1;47.3306;47.3306;47.3306
0;total;1;208.335;208.335;208.335
17;compErr;1;1.454e-06;1.454e-06;1.454e-06
17;init;1;2.15063;2.15063;2.15063
17;update;1;45.7331;45.7331;45.7331
17;sync;1;2.86011;2.86011;2.86011
17;evalKnownDf;1;0;0;0
17;write;1;2.8691e-05;2.8691e-05;2.8691e-05
17;trace;1;0;0;0
17;calc_total;1;48.5933;48.5933;48.5933
0;total;1;208.321;208.321;208.321
79;compErr;1;2.984e-06;2.984e-06;2.984e-06
79;init;1;2.1485;2.1485;2.1485
79;update;1;45.9277;45.9277;45.9277
79;sync;1;2.34693;2.34693;2.34693
79;evalKnownDf;1;0;0;0
79;write;1;2.4213e-05;2.4213e-05;2.4213e-05
79;trace;1;0;0;0
79;calc_total;1;48.2746;48.2746;48.2746
0;total;1;208.335;208.335;208.335
18;compErr;1;1.936e-06;1.936e-06;1.936e-06
18;init;1;2.14945;2.14945;2.14945
18;update;1;45.7036;45.7036;45.7036
18;sync;1;2.79759;2.79759;2.79759
18;evalKnownDf;1;0;0;0
18;write;1;2.9821e-05;2.9821e-05;2.9821e-05
18;trace;1;0;0;0
18;calc_total;1;48.5012;48.5012;48.5012
0;total;1;208.321;208.321;208.321
80;compErr;1;2.545e-06;2.545e-06;2.545e-06
80;init;1;2.15217;2.15217;2.15217
80;update;1;45.3975;45.3975;45.3975
80;sync;1;3.1492;3.1492;3.1492
80;evalKnownDf;1;0;0;0
80;write;1;2.5324e-05;2.5324e-05;2.5324e-05
80;trace;1;0;0;0
80;calc_total;1;48.5467;48.5467;48.5467
0;total;1;208.335;208.335;208.335
19;compErr;1;1.789e-06;1.789e-06;1.789e-06
19;init;1;2.15191;2.15191;2.15191
19;update;1;45.7778;45.7778;45.7778
19;sync;1;3.67198;3.67198;3.67198
19;evalKnownDf;1;0;0;0
19;write;1;2.1326e-05;2.1326e-05;2.1326e-05
19;trace;1;0;0;0
19;calc_total;1;49.4497;49.4497;49.4497
0;total;1;208.321;208.321;208.321
81;compErr;1;2.608e-06;2.608e-06;2.608e-06
81;init;1;2.15042;2.15042;2.15042
81;update;1;45.6387;45.6387;45.6387
81;sync;1;2.39538;2.39538;2.39538
81;evalKnownDf;1;0;0;0
81;write;1;2.7095e-05;2.7095e-05;2.7095e-05
81;trace;1;0;0;0
81;calc_total;1;48.034;48.034;48.034
0;total;1;208.335;208.335;208.335
20;compErr;1;2.449e-06;2.449e-06;2.449e-06
20;init;1;2.15734;2.15734;2.15734
20;update;1;45.5749;45.5749;45.5749
20;sync;1;3.0363;3.0363;3.0363
20;evalKnownDf;1;0;0;0
20;write;1;2.9023e-05;2.9023e-05;2.9023e-05
20;trace;1;0;0;0
20;calc_total;1;48.6111;48.6111;48.6111
0;total;1;208.32;208.32;208.32
82;compErr;1;1.154e-06;1.154e-06;1.154e-06
82;init;1;2.17762;2.17762;2.17762
82;update;1;46.0772;46.0772;46.0772
82;sync;1;0.533082;0.533082;0.533082
82;evalKnownDf;1;0;0;0
82;write;1;1.9572e-05;1.9572e-05;1.9572e-05
82;trace;1;0;0;0
82;calc_total;1;46.6103;46.6103;46.6103
0;total;1;208.335;208.335;208.335
21;compErr;1;2.19e-06;2.19e-06;2.19e-06
21;init;1;2.12822;2.12822;2.12822
21;update;1;45.584;45.584;45.584
21;sync;1;2.57655;2.57655;2.57655
21;evalKnownDf;1;0;0;0
21;write;1;2.898e-05;2.898e-05;2.898e-05
21;trace;1;0;0;0
21;calc_total;1;48.1606;48.1606;48.1606
0;total;1;208.32;208.32;208.32
83;compErr;1;1.634e-06;1.634e-06;1.634e-06
83;init;1;2.14563;2.14563;2.14563
83;update;1;45.8843;45.8843;45.8843
83;sync;1;0.89447;0.89447;0.89447
83;evalKnownDf;1;0;0;0
83;write;1;2.2771e-05;2.2771e-05;2.2771e-05
83;trace;1;0;0;0
83;calc_total;1;46.7788;46.7788;46.7788
0;total;1;208.335;208.335;208.335
22;compErr;1;1.956e-06;1.956e-06;1.956e-06
22;init;1;2.18841;2.18841;2.18841
22;update;1;46.0484;46.0484;46.0484
22;sync;1;2.93543;2.93543;2.93543
22;evalKnownDf;1;0;0;0
22;write;1;2.3008e-05;2.3008e-05;2.3008e-05
22;trace;1;0;0;0
22;calc_total;1;48.9838;48.9838;48.9838
0;total;1;208.321;208.321;208.321
23;compErr;1;2.511e-06;2.511e-06;2.511e-06
23;init;1;2.14362;2.14362;2.14362
23;update;1;46.1075;46.1075;46.1075
23;sync;1;2.07199;2.07199;2.07199
23;evalKnownDf;1;0;0;0
23;write;1;3.2384e-05;3.2384e-05;3.2384e-05
23;trace;1;0;0;0
23;calc_total;1;48.1795;48.1795;48.1795
0;total;1;208.32;208.32;208.32
38;update;1;45.6701;45.6701;45.6701
38;sync;1;2.83075;2.83075;2.83075
38;evalKnownDf;1;0;0;0
38;write;1;2.7862e-05;2.7862e-05;2.7862e-05
38;trace;1;0;0;0
53;compErr;1;2.154e-06;2.154e-06;2.154e-06
53;init;1;2.169;2.169;2.169
53;update;1;45.7545;45.7545;45.7545
53;sync;1;2.59565;2.59565;2.59565
53;evalKnownDf;1;0;0;0
53;write;1;2.663e-05;2.663e-05;2.663e-05
53;trace;1;0;0;0
53;calc_total;1;48.3501;48.3501;48.3501
38;calc_total;1;48.5009;48.5009;48.5009
54;compErr;1;2.005e-06;2.005e-06;2.005e-06
54;init;1;2.14902;2.14902;2.14902
54;update;1;45.8984;45.8984;45.8984
54;sync;1;1.00981;1.00981;1.00981
54;evalKnownDf;1;0;0;0
54;write;1;2.6418e-05;2.6418e-05;2.6418e-05
54;trace;1;0;0;0
54;calc_total;1;46.9082;46.9082;46.9082
24;compErr;1;2.751e-06;2.751e-06;2.751e-06
24;init;1;2.15481;2.15481;2.15481
24;update;1;45.9731;45.9731;45.9731
24;sync;1;2.15077;2.15077;2.15077
24;evalKnownDf;1;0;0;0
24;write;1;2.7299e-05;2.7299e-05;2.7299e-05
24;trace;1;0;0;0
24;calc_total;1;48.1238;48.1238;48.1238
0;total;1;202.662;202.662;202.662
55;compErr;1;2.187e-06;2.187e-06;2.187e-06
55;init;1;2.15187;2.15187;2.15187
55;update;1;45.4896;45.4896;45.4896
55;sync;1;3.54001;3.54001;3.54001
55;evalKnownDf;1;0;0;0
55;write;1;3.1333e-05;3.1333e-05;3.1333e-05
55;trace;1;0;0;0
55;calc_total;1;49.0296;49.0296;49.0296
0;total;1;202.661;202.661;202.661
56;compErr;1;2.816e-06;2.816e-06;2.816e-06
56;init;1;2.15767;2.15767;2.15767
56;update;1;45.6642;45.6642;45.6642
56;sync;1;1.79912;1.79912;1.79912
56;evalKnownDf;1;0;0;0
56;write;1;2.9291e-05;2.9291e-05;2.9291e-05
56;trace;1;0;0;0
56;calc_total;1;47.4634;47.4634;47.4634
0;total;1;202.661;202.661;202.661
71;compErr;1;2.32e-06;2.32e-06;2.32e-06
71;init;1;2.15008;2.15008;2.15008
71;update;1;45.8393;45.8393;45.8393
71;sync;1;1.77439;1.77439;1.77439
71;evalKnownDf;1;0;0;0
71;write;1;2.8313e-05;2.8313e-05;2.8313e-05
71;trace;1;0;0;0
71;calc_total;1;47.6137;47.6137;47.6137
0;total;1;202.661;202.661;202.661
0;total;1;202.667;202.667;202.667
0;total;1;202.661;202.661;202.661
0;total;1;202.667;202.667;202.667
0;total;1;202.661;202.661;202.661
0;total;1;202.667;202.667;202.667
0;total;1;202.661;202.661;202.661
0;total;1;202.667;202.667;202.667
0;total;1;202.661;202.661;202.661
52;compErr;1;2.398e-06;2.398e-06;2.398e-06
52;init;1;2.19614;2.19614;2.19614
52;update;1;45.8223;45.8223;45.8223
52;sync;1;1.58364;1.58364;1.58364
52;evalKnownDf;1;0;0;0
52;write;1;2.7219e-05;2.7219e-05;2.7219e-05
52;trace;1;0;0;0
52;calc_total;1;47.4059;47.4059;47.4059
0;total;1;202.667;202.667;202.667
0;total;1;202.661;202.661;202.661
0;total;1;202.666;202.666;202.666
0;total;1;202.661;202.661;202.661
0;total;1;202.667;202.667;202.667
0;total;1;202.662;202.662;202.662
0;total;1;202.667;202.667;202.667
35;compErr;1;1.698e-06;1.698e-06;1.698e-06
35;init;1;2.15705;2.15705;2.15705
35;update;1;46.0905;46.0905;46.0905
35;sync;1;2.21261;2.21261;2.21261
35;evalKnownDf;1;0;0;0
35;write;1;1.8634e-05;1.8634e-05;1.8634e-05
35;trace;1;0;0;0
35;calc_total;1;48.3031;48.3031;48.3031
0;total;1;202.661;202.661;202.661
0;total;1;202.667;202.667;202.667
36;compErr;1;2.057e-06;2.057e-06;2.057e-06
36;init;1;2.13381;2.13381;2.13381
36;update;1;45.7182;45.7182;45.7182
36;sync;1;2.31304;2.31304;2.31304
36;evalKnownDf;1;0;0;0
36;write;1;3.7811e-05;3.7811e-05;3.7811e-05
36;trace;1;0;0;0
36;calc_total;1;48.0313;48.0313;48.0313
0;total;1;202.662;202.662;202.662
0;total;1;202.667;202.667;202.667
0;total;1;202.661;202.661;202.661
0;total;1;202.667;202.667;202.667
0;total;1;202.662;202.662;202.662
0;total;1;202.666;202.666;202.666
39;compErr;1;3.455e-06;3.455e-06;3.455e-06
39;init;1;2.18767;2.18767;2.18767
39;update;1;46.0938;46.0938;46.0938
39;sync;1;2.70641;2.70641;2.70641
39;evalKnownDf;1;0;0;0
39;write;1;3.0411e-05;3.0411e-05;3.0411e-05
39;trace;1;0;0;0
39;calc_total;1;48.8002;48.8002;48.8002
0;total;1;202.662;202.662;202.662
0;total;1;202.666;202.666;202.666
0;total;1;202.662;202.662;202.662
0;total;1;202.666;202.666;202.666
0;total;1;202.662;202.662;202.662
0;total;1;202.667;202.667;202.667
0;total;1;202.662;202.662;202.662
0;total;1;202.667;202.667;202.667
0;total;1;202.662;202.662;202.662
0;total;1;202.667;202.667;202.667
0;total;1;202.662;202.662;202.662
0;total;1;202.667;202.667;202.667
0;total;1;202.662;202.662;202.662
0;total;1;202.666;202.666;202.666
46;compErr;1;2.875e-06;2.875e-06;2.875e-06
46;init;1;2.15208;2.15208;2.15208
46;update;1;45.6594;45.6594;45.6594
46;sync;1;3.5941;3.5941;3.5941
46;evalKnownDf;1;0;0;0
46;write;1;3.4645e-05;3.4645e-05;3.4645e-05
46;trace;1;0;0;0
46;calc_total;1;49.2535;49.2535;49.2535
0;total;1;202.661;202.661;202.661
0;total;1;202.667;202.667;202.667
47;compErr;1;2.669e-06;2.669e-06;2.669e-06
47;init;1;2.16863;2.16863;2.16863
47;update;1;45.8183;45.8183;45.8183
47;sync;1;3.6927;3.6927;3.6927
47;evalKnownDf;1;0;0;0
47;write;1;2.8203e-05;2.8203e-05;2.8203e-05
47;trace;1;0;0;0
47;calc_total;1;49.511;49.511;49.511
0;total;1;202.661;202.661;202.661
68;compErr;1;1.717e-06;1.717e-06;1.717e-06
68;init;1;2.15781;2.15781;2.15781
68;update;1;45.7524;45.7524;45.7524
68;sync;1;2.25847;2.25847;2.25847
68;evalKnownDf;1;0;0;0
68;write;1;2.6713e-05;2.6713e-05;2.6713e-05
68;trace;1;0;0;0
68;calc_total;1;48.0108;48.0108;48.0108
0;total;1;202.667;202.667;202.667
0;total;1;202.667;202.667;202.667
0;total;1;202.667;202.667;202.667
0;total;1;202.666;202.666;202.666
84;compErr;1;2.544e-06;2.544e-06;2.544e-06
84;init;1;2.14793;2.14793;2.14793
84;update;1;45.7128;45.7128;45.7128
84;sync;1;1.28609;1.28609;1.28609
84;evalKnownDf;1;0;0;0
84;write;1;3.0426e-05;3.0426e-05;3.0426e-05
84;trace;1;0;0;0
84;calc_total;1;46.9989;46.9989;46.9989
0;total;1;208.335;208.335;208.335
85;compErr;1;2.489e-06;2.489e-06;2.489e-06
85;init;1;2.14736;2.14736;2.14736
85;update;1;45.7056;45.7056;45.7056
85;sync;1;3.29391;3.29391;3.29391
85;evalKnownDf;1;0;0;0
85;write;1;2.7093e-05;2.7093e-05;2.7093e-05
85;trace;1;0;0;0
85;calc_total;1;48.9995;48.9995;48.9995
0;total;1;208.335;208.335;208.335
86;compErr;1;2.956e-06;2.956e-06;2.956e-06
86;init;1;2.15303;2.15303;2.15303
86;update;1;45.5427;45.5427;45.5427
86;sync;1;3.37926;3.37926;3.37926
86;evalKnownDf;1;0;0;0
86;write;1;2.7164e-05;2.7164e-05;2.7164e-05
86;trace;1;0;0;0
86;calc_total;1;48.922;48.922;48.922
0;total;1;208.334;208.334;208.334
87;compErr;1;2.243e-06;2.243e-06;2.243e-06
87;init;1;2.15658;2.15658;2.15658
87;update;1;45.5865;45.5865;45.5865
87;sync;1;3.57366;3.57366;3.57366
87;evalKnownDf;1;0;0;0
87;write;1;3.2363e-05;3.2363e-05;3.2363e-05
87;trace;1;0;0;0
87;calc_total;1;49.1602;49.1602;49.1602
0;total;1;208.335;208.335;208.335
88;compErr;1;2.358e-06;2.358e-06;2.358e-06
88;init;1;2.19741;2.19741;2.19741
88;update;1;45.8359;45.8359;45.8359
88;sync;1;0.520122;0.520122;0.520122
88;evalKnownDf;1;0;0;0
88;write;1;3.4677e-05;3.4677e-05;3.4677e-05
88;trace;1;0;0;0
88;calc_total;1;46.356;46.356;46.356
0;total;1;208.334;208.334;208.334
0;total;1;208.335;208.335;208.335
0;total;1;208.335;208.335;208.335
0;total;1;208.335;208.335;208.335
0;total;1;208.334;208.334;208.334
0;total;1;208.334;208.334;208.334
0;total;1;208.334;208.334;208.334
0;total;1;208.334;208.334;208.334
