# Supplementary material for: A Halo abstraction for distributed n-dimensional structured grids within the C++ PGAS library DASH
Source: PeerJ Comput Sci. 2023 Feb 3;9:e1203. doi: 10.7717/peerj-cs.1203 (PMC10280232; doi:10.7717/peerj-cs.1203)
Supplement: Supplemental Information 4 [file peerj-cs-09-1203-s004.gz › raw_dash_scafes/res_2d_sc/weak/dash_heat2d_n16_c24_180000_28658296.out]

DASH
InitEnergy=9600.00000
EndEnergy=9517.77564
DiffEnergy=-82.22436
Matrixspec: 180000 x 180000
Iterations: 10
# unit_id;function_name;num_calls;avg_runtime;min_runtime;max_runtime
0;initialize;1;56.20309;56.20309;56.20309
0;async;10;0.00103;0.00092;0.00124
0;inner;10;0.43157;0.42917;0.43638
0;wait;10;0.00003;0.00002;0.00004
0;boundary;10;0.00387;0.00179;0.00447
0;calc iter;10;0.43651;0.43191;0.44089
0;calc total;1;4.38945;4.38945;4.38945
0;total;1;64.13409;64.13409;64.13409
1;initialize;1;56.2029;56.2029;56.2029
1;async;10;0.00390672;0.00103927;0.00511406
1;inner;10;0.428551;0.426557;0.433457
1;wait;10;3.88533e-05;2.7089e-05;6.6445e-05
1;boundary;10;0.00381158;0.0023905;0.00448803
1;calc iter;10;0.43631;0.432565;0.437957
1;calc total;1;4.38945;4.38945;4.38945
1;total;1;64.1339;64.1339;64.1339
2;initialize;1;56.2001;56.2001;56.2001
2;async;10;0.00509636;0.000997038;0.006934
2;inner;10;0.426685;0.424876;0.432303
2;wait;10;4.55312e-05;3.28e-05;9.4769e-05
2;boundary;10;0.00418212;0.00340812;0.00466853
2;calc iter;10;0.436011;0.434012;0.437694
2;calc total;1;4.38945;4.38945;4.38945
2;total;1;64.1311;64.1311;64.1311
3;initialize;1;56.203;56.203;56.203
3;async;10;0.00315512;0.000637406;0.00544422
3;inner;10;0.428402;0.426565;0.434079
3;wait;10;3.46532e-05;2.4325e-05;4.2103e-05
3;boundary;10;0.00415854;0.00255288;0.00478137
3;calc iter;10;0.435752;0.433832;0.43775
3;calc total;1;4.38946;4.38946;4.38946
3;total;1;64.134;64.134;64.134
4;initialize;1;56.2031;56.2031;56.2031
4;async;10;0.00343725;0.00110381;0.00561281
4;inner;10;0.427059;0.424899;0.432391
4;wait;10;5.22767e-05;4.2984e-05;8.2821e-05
4;boundary;10;0.00496269;0.0033074;0.00585249
4;calc iter;10;0.435513;0.433661;0.437178
4;calc total;1;4.38945;4.38945;4.38945
4;total;1;64.1341;64.1341;64.1341
5;initialize;1;56.1935;56.1935;56.1935
5;async;10;0.00409464;0.00064032;0.00695345
5;inner;10;0.42521;0.422559;0.432626
5;wait;10;4.85023e-05;3.3473e-05;6.5487e-05
5;boundary;10;0.00572341;0.00321098;0.00663365
5;calc iter;10;0.435079;0.432625;0.437361
5;calc total;1;4.38946;4.38946;4.38946
5;total;1;64.1245;64.1245;64.1245
6;initialize;1;56.203;56.203;56.203
6;async;10;0.00386541;0.000646847;0.00838732
6;inner;10;0.426554;0.42414;0.432609
6;wait;10;5.13527e-05;4.2341e-05;7.0916e-05
6;boundary;10;0.00517578;0.00319716;0.00604061
6;calc iter;10;0.43565;0.433252;0.439394
6;calc total;1;4.38946;4.38946;4.38946
6;total;1;64.134;64.134;64.134
7;initialize;1;56.2031;56.2031;56.2031
7;async;10;0.00586868;0.00111776;0.00920899
7;inner;10;0.425528;0.423767;0.430686
7;wait;10;4.15633e-05;2.2993e-05;0.000100515
7;boundary;10;0.0045539;0.00379918;0.00530941
7;calc iter;10;0.435994;0.434412;0.438589
7;calc total;1;4.38946;4.38946;4.38946
7;total;1;64.1341;64.1341;64.1341
8;initialize;1;56.1924;56.1924;56.1924
8;async;10;0.00294044;0.000927472;0.00553979
8;inner;10;0.429508;0.42702;0.434803
8;wait;10;3.66776e-05;2.3907e-05;4.5893e-05
8;boundary;10;0.00385361;0.00236352;0.00466142
8;calc iter;10;0.43634;0.432808;0.439143
8;calc total;1;4.38945;4.38945;4.38945
8;total;1;64.1234;64.1234;64.1234
9;initialize;1;56.1896;56.1896;56.1896
9;async;10;0.00960602;0.00110885;0.0135931
9;inner;10;0.422105;0.420211;0.425484
9;wait;10;4.46906e-05;2.5027e-05;0.000103013
9;boundary;10;0.00455723;0.00240596;0.0065405
9;calc iter;10;0.436315;0.433241;0.438958
9;calc total;1;4.38945;4.38945;4.38945
9;total;1;64.1206;64.1206;64.1206
10;initialize;1;56.1937;56.1937;56.1937
10;async;10;0.00487479;0.00133508;0.00755261
10;inner;10;0.427937;0.424773;0.434383
10;wait;10;3.25883e-05;2.2738e-05;4.5829e-05
10;boundary;10;0.0040239;0.00176653;0.00527006
10;calc iter;10;0.436871;0.430602;0.441137
10;calc total;1;4.38945;4.38945;4.38945
10;total;1;64.1247;64.1247;64.1247
11;initialize;1;56.203;56.203;56.203
11;async;10;0.00537788;0.00108484;0.006724
11;inner;10;0.427567;0.423819;0.433882
11;wait;10;3.13111e-05;1.9028e-05;4.9512e-05
11;boundary;10;0.0037568;0.0017596;0.00447563
11;calc iter;10;0.436735;0.431828;0.439262
11;calc total;1;4.38945;4.38945;4.38945
11;total;1;64.134;64.134;64.134
48;initialize;1;4.6813;4.6813;4.6813
48;async;10;0.00318919;0.000698755;0.00753147
48;inner;10;0.426723;0.422651;0.43603
48;wait;10;4.93987e-05;3.2012e-05;6.5207e-05
48;boundary;10;0.00494752;0.00288808;0.00652396
48;calc iter;10;0.434911;0.432751;0.439958
48;calc total;1;4.38946;4.38946;4.38946
48;total;1;12.6161;12.6161;12.6161
24;initialize;1;4.48919;4.48919;4.48919
24;async;10;0.00494431;0.000857283;0.00755607
24;inner;10;0.426956;0.42265;0.434349
24;wait;10;4.00574e-05;2.1835e-05;5.0432e-05
24;boundary;10;0.00422287;0.00205143;0.0055174
24;calc iter;10;0.436165;0.429995;0.439022
24;calc total;1;4.38945;4.38945;4.38945
24;total;1;12.4237;12.4237;12.4237
72;initialize;1;4.48725;4.48725;4.48725
72;async;10;0.00804624;0.00108651;0.0112822
72;inner;10;0.424625;0.416819;0.433813
72;wait;10;3.9263e-05;2.3663e-05;5.2391e-05
72;boundary;10;0.00380073;0.00215917;0.00472145
72;calc iter;10;0.436513;0.429231;0.439923
72;calc total;1;4.38946;4.38946;4.38946
72;total;1;12.413;12.413;12.413
49;initialize;1;4.68133;4.68133;4.68133
49;async;10;0.00618726;0.00116553;0.00936233
49;inner;10;0.42467;0.421707;0.431769
49;wait;10;5.10969e-05;3.1482e-05;7.9259e-05
49;boundary;10;0.00444413;0.003009;0.00555171
49;calc iter;10;0.435354;0.433079;0.437549
49;calc total;1;4.38946;4.38946;4.38946
49;total;1;12.6161;12.6161;12.6161
25;initialize;1;4.48928;4.48928;4.48928
25;async;10;0.00621535;0.00113541;0.00791528
25;inner;10;0.425789;0.420289;0.433541
25;wait;10;4.89292e-05;2.4257e-05;6.6793e-05
25;boundary;10;0.00436944;0.00179981;0.00554692
25;calc iter;10;0.436425;0.429091;0.439623
25;calc total;1;4.38946;4.38946;4.38946
25;total;1;12.4238;12.4238;12.4238
73;initialize;1;4.48728;4.48728;4.48728
73;async;10;0.0101706;0.00139176;0.0126256
73;inner;10;0.423037;0.413563;0.434498
73;wait;10;4.3928e-05;2.8549e-05;5.794e-05
73;boundary;10;0.00396375;0.00174515;0.00483189
73;calc iter;10;0.437218;0.427838;0.440784
73;calc total;1;4.38946;4.38946;4.38946
73;total;1;12.4129;12.4129;12.4129
50;initialize;1;4.68139;4.68139;4.68139
50;async;10;0.00252608;0.00114296;0.00459846
50;inner;10;0.429653;0.427344;0.436717
50;wait;10;3.56436e-05;3.0068e-05;4.4978e-05
50;boundary;10;0.00369444;0.00315418;0.00406023
50;calc iter;10;0.435911;0.433201;0.441073
50;calc total;1;4.38946;4.38946;4.38946
50;total;1;12.6162;12.6162;12.6162
26;initialize;1;4.48932;4.48932;4.48932
26;async;10;0.00233747;0.00106748;0.00258706
26;inner;10;0.430223;0.424031;0.436807
26;wait;10;3.80548e-05;1.8788e-05;4.6107e-05
26;boundary;10;0.00419557;0.00173733;0.00498001
26;calc iter;10;0.436796;0.428113;0.441114
26;calc total;1;4.38946;4.38946;4.38946
26;total;1;12.4238;12.4238;12.4238
74;initialize;1;4.48697;4.48697;4.48697
74;async;10;0.00834834;0.00110887;0.0121229
74;inner;10;0.424521;0.41674;0.434096
74;wait;10;3.98318e-05;2.4853e-05;5.0879e-05
74;boundary;10;0.00373513;0.00189007;0.00470208
74;calc iter;10;0.436646;0.43053;0.438854
74;calc total;1;4.38946;4.38946;4.38946
74;total;1;12.4126;12.4126;12.4126
51;initialize;1;4.68139;4.68139;4.68139
51;async;10;0.00743609;0.00113037;0.0105558
51;inner;10;0.424805;0.421951;0.432494
51;wait;10;3.91941e-05;2.9563e-05;6.4805e-05
51;boundary;10;0.00362957;0.00325366;0.00398128
51;calc iter;10;0.435912;0.434105;0.437031
51;calc total;1;4.38946;4.38946;4.38946
51;total;1;12.6161;12.6161;12.6161
27;initialize;1;4.48935;4.48935;4.48935
27;async;10;0.00237143;0.00111072;0.00312969
27;inner;10;0.430313;0.424958;0.437086
27;wait;10;4.22471e-05;1.9313e-05;5.3232e-05
27;boundary;10;0.00412137;0.00174319;0.00483386
27;calc iter;10;0.43685;0.429054;0.441537
27;calc total;1;4.38946;4.38946;4.38946
27;total;1;12.4238;12.4238;12.4238
75;initialize;1;4.487;4.487;4.487
75;async;10;0.00708373;0.00109229;0.0128772
75;inner;10;0.424981;0.418987;0.434253
75;wait;10;4.44151e-05;3.9412e-05;5.4524e-05
75;boundary;10;0.00396184;0.00242822;0.00529991
75;calc iter;10;0.436073;0.432143;0.43985
75;calc total;1;4.38946;4.38946;4.38946
75;total;1;12.4127;12.4127;12.4127
52;initialize;1;4.68122;4.68122;4.68122
52;async;10;0.0104021;0.00105728;0.0163727
52;inner;10;0.419482;0.41423;0.428712
52;wait;10;5.6912e-05;4.5204e-05;9.1814e-05
52;boundary;10;0.00533527;0.00478788;0.00576288
52;calc iter;10;0.435278;0.432677;0.438514
52;calc total;1;4.38946;4.38946;4.38946
52;total;1;12.616;12.616;12.616
28;initialize;1;4.48981;4.48981;4.48981
28;async;10;0.00973529;0.00107373;0.0129892
28;inner;10;0.422166;0.41846;0.42793
28;wait;10;4.51276e-05;2.4e-05;0.000107953
28;boundary;10;0.00416372;0.00206446;0.00557635
28;calc iter;10;0.436112;0.432259;0.43782
28;calc total;1;4.38946;4.38946;4.38946
28;total;1;12.4243;12.4243;12.4243
76;initialize;1;4.48717;4.48717;4.48717
76;async;10;0.00699683;0.00104849;0.0121085
76;inner;10;0.424365;0.418772;0.433837
76;wait;10;4.43079e-05;2.9592e-05;5.7501e-05
76;boundary;10;0.00396274;0.00234438;0.00541933
76;calc iter;10;0.43537;0.432457;0.437741
76;calc total;1;4.38946;4.38946;4.38946
76;total;1;12.4129;12.4129;12.4129
53;initialize;1;4.68147;4.68147;4.68147
53;async;10;0.0080654;0.00106811;0.0164469
53;inner;10;0.421401;0.417992;0.430204
53;wait;10;6.45271e-05;4.9451e-05;0.000104106
53;boundary;10;0.00569281;0.00440437;0.0068143
53;calc iter;10;0.435225;0.43029;0.44275
53;calc total;1;4.38946;4.38946;4.38946
53;total;1;12.6162;12.6162;12.6162
29;initialize;1;4.48929;4.48929;4.48929
29;async;10;0.00642182;0.0010851;0.0101549
29;inner;10;0.424297;0.422192;0.430594
29;wait;10;5.5756e-05;3.6791e-05;0.000113774
29;boundary;10;0.00479904;0.00344927;0.0056629
29;calc iter;10;0.435575;0.433273;0.437627
29;calc total;1;4.38946;4.38946;4.38946
29;total;1;12.4238;12.4238;12.4238
77;initialize;1;4.48727;4.48727;4.48727
77;async;10;0.00707995;0.00102197;0.0146625
77;inner;10;0.422413;0.417681;0.431984
77;wait;10;6.42043e-05;5.036e-05;0.000102276
77;boundary;10;0.0050441;0.00341078;0.00585372
77;calc iter;10;0.434604;0.432438;0.438733
77;calc total;1;4.38946;4.38946;4.38946
77;total;1;12.413;12.413;12.413
54;initialize;1;4.68139;4.68139;4.68139
54;async;10;0.0111707;0.00113901;0.0169499
54;inner;10;0.419764;0.41643;0.428269
54;wait;10;6.36154e-05;3.6069e-05;0.000127063
54;boundary;10;0.00500231;0.00323287;0.00623429
54;calc iter;10;0.436003;0.431099;0.438215
54;calc total;1;4.38946;4.38946;4.38946
54;total;1;12.6161;12.6161;12.6161
30;initialize;1;4.48933;4.48933;4.48933
30;async;10;0.00503713;0.000817089;0.00964543
30;inner;10;0.424394;0.42166;0.432538
30;wait;10;5.78444e-05;4.146e-05;8.8336e-05
30;boundary;10;0.00559474;0.00354038;0.00623027
30;calc iter;10;0.435086;0.430977;0.438149
30;calc total;1;4.38946;4.38946;4.38946
30;total;1;12.4238;12.4238;12.4238
78;initialize;1;4.48727;4.48727;4.48727
78;async;10;0.00688977;0.000689731;0.015356
78;inner;10;0.42112;0.416133;0.431351
78;wait;10;6.83132e-05;5.0611e-05;0.000125802
78;boundary;10;0.00571998;0.00377059;0.00644667
78;calc iter;10;0.4338;0.431236;0.437767
78;calc total;1;4.38946;4.38946;4.38946
78;total;1;12.413;12.413;12.413
55;initialize;1;4.68138;4.68138;4.68138
55;async;10;0.00891936;0.00112543;0.0124134
55;inner;10;0.423886;0.418197;0.432661
55;wait;10;4.04451e-05;2.6289e-05;6.973e-05
55;boundary;10;0.00399313;0.00236184;0.00548978
55;calc iter;10;0.436841;0.43043;0.439038
55;calc total;1;4.38946;4.38946;4.38946
55;total;1;12.6161;12.6161;12.6161
31;initialize;1;4.48928;4.48928;4.48928
31;async;10;0.00590128;0.000783438;0.0119665
31;inner;10;0.421859;0.419092;0.431721
31;wait;10;5.81932e-05;3.5879e-05;8.4458e-05
31;boundary;10;0.00621505;0.0040858;0.00686386
31;calc iter;10;0.434036;0.430976;0.437738
31;calc total;1;4.38946;4.38946;4.38946
31;total;1;12.4238;12.4238;12.4238
79;initialize;1;4.48714;4.48714;4.48714
79;async;10;0.00528798;0.000836828;0.0100693
79;inner;10;0.422632;0.41595;0.432253
79;wait;10;5.7091e-05;4.3861e-05;8.768e-05
79;boundary;10;0.00518914;0.00337642;0.00665749
79;calc iter;10;0.433168;0.430409;0.436556
79;calc total;1;4.38946;4.38946;4.38946
79;total;1;12.4128;12.4128;12.4128
56;initialize;1;4.68135;4.68135;4.68135
56;async;10;0.0118947;0.00113649;0.0141452
56;inner;10;0.421232;0.413743;0.431618
56;wait;10;4.98544e-05;3.0044e-05;0.000110523
56;boundary;10;0.00430256;0.00177512;0.00535116
56;calc iter;10;0.437481;0.429154;0.439979
56;calc total;1;4.38946;4.38946;4.38946
56;total;1;12.6161;12.6161;12.6161
32;initialize;1;4.48928;4.48928;4.48928
32;async;10;0.00420286;0.000904176;0.00738792
32;inner;10;0.426582;0.424498;0.433602
32;wait;10;4.62797e-05;3.2794e-05;6.7309e-05
32;boundary;10;0.0045173;0.00317646;0.00524909
32;calc iter;10;0.43535;0.432729;0.437752
32;calc total;1;4.38946;4.38946;4.38946
32;total;1;12.4238;12.4238;12.4238
80;initialize;1;4.48722;4.48722;4.48722
80;async;10;0.00929351;0.000782243;0.0163504
80;inner;10;0.420411;0.413716;0.432812
80;wait;10;4.30026e-05;2.6775e-05;6.9645e-05
80;boundary;10;0.00491409;0.00303457;0.0067231
80;calc iter;10;0.434664;0.429721;0.438796
80;calc total;1;4.38946;4.38946;4.38946
80;total;1;12.4129;12.4129;12.4129
57;initialize;1;4.68134;4.68134;4.68134
57;async;10;0.00241332;0.00114394;0.00266717
57;inner;10;0.430705;0.421418;0.439042
57;wait;10;5.4401e-05;2.4091e-05;7.1401e-05
57;boundary;10;0.00507421;0.00174237;0.00560716
57;calc iter;10;0.438249;0.425717;0.444753
57;calc total;1;4.38946;4.38946;4.38946
57;total;1;12.6161;12.6161;12.6161
33;initialize;1;4.48931;4.48931;4.48931
33;async;10;0.00322912;0.00087658;0.00554971
33;inner;10;0.42754;0.425183;0.434236
33;wait;10;4.69153e-05;3.989e-05;6.0972e-05
33;boundary;10;0.00450763;0.00291158;0.00514649
33;calc iter;10;0.435325;0.433541;0.438318
33;calc total;1;4.38946;4.38946;4.38946
33;total;1;12.4238;12.4238;12.4238
81;initialize;1;4.48705;4.48705;4.48705
81;async;10;0.00740098;0.000693851;0.0137719
81;inner;10;0.42387;0.418711;0.432969
81;wait;10;4.85458e-05;3.2265e-05;6.8473e-05
81;boundary;10;0.00451724;0.00288793;0.00563532
81;calc iter;10;0.435839;0.431052;0.441685
81;calc total;1;4.38946;4.38946;4.38946
81;total;1;12.4128;12.4128;12.4128
58;initialize;1;4.68133;4.68133;4.68133
58;async;10;0.00952084;0.00114675;0.0117208
58;inner;10;0.423732;0.415745;0.433814
58;wait;10;4.21206e-05;1.9929e-05;5.9108e-05
58;boundary;10;0.00425604;0.00175637;0.00522009
58;calc iter;10;0.437553;0.427787;0.440474
58;calc total;1;4.38946;4.38946;4.38946
58;total;1;12.6161;12.6161;12.6161
34;initialize;1;4.48928;4.48928;4.48928
34;async;10;0.00759757;0.00104187;0.00910155
34;inner;10;0.422777;0.420453;0.428605
34;wait;10;5.14485e-05;3.763e-05;0.000101473
34;boundary;10;0.00475114;0.00377965;0.00546326
34;calc iter;10;0.435179;0.433714;0.437743
34;calc total;1;4.38946;4.38946;4.38946
34;total;1;12.4238;12.4238;12.4238
82;initialize;1;4.48717;4.48717;4.48717
82;async;10;0.00948694;0.000825545;0.0154678
82;inner;10;0.42288;0.416199;0.432206
82;wait;10;4.53688e-05;2.4427e-05;7.8189e-05
82;boundary;10;0.00408151;0.00223739;0.00487128
82;calc iter;10;0.436495;0.430824;0.442368
82;calc total;1;4.38946;4.38946;4.38946
82;total;1;12.4129;12.4129;12.4129
59;initialize;1;4.68142;4.68142;4.68142
59;async;10;0.00797082;0.00112448;0.0120259
59;inner;10;0.425016;0.418688;0.433776
59;wait;10;4.24159e-05;2.6663e-05;5.4084e-05
59;boundary;10;0.00394678;0.00209657;0.0055571
59;calc iter;10;0.436978;0.43123;0.439458
59;calc total;1;4.38946;4.38946;4.38946
59;total;1;12.6162;12.6162;12.6162
35;initialize;1;4.48932;4.48932;4.48932
35;async;10;0.00193677;0.00128556;0.00383667
35;inner;10;0.429731;0.427679;0.436285
35;wait;10;4.30045e-05;3.2252e-05;6.0873e-05
35;boundary;10;0.0040375;0.00317556;0.00463307
35;calc iter;10;0.43575;0.433783;0.440925
35;calc total;1;4.38946;4.38946;4.38946
35;total;1;12.4238;12.4238;12.4238
83;initialize;1;4.48724;4.48724;4.48724
83;async;10;0.0119664;0.00100959;0.0173445
83;inner;10;0.420785;0.412287;0.432827
83;wait;10;4.49237e-05;1.8638e-05;6.7384e-05
83;boundary;10;0.00426975;0.00178313;0.00545002
83;calc iter;10;0.437068;0.426083;0.444376
83;calc total;1;4.38946;4.38946;4.38946
83;total;1;12.413;12.413;12.413
60;initialize;1;4.68137;4.68137;4.68137
60;async;10;0.00558757;0.000949827;0.00995112
60;inner;10;0.427397;0.42207;0.433226
60;wait;10;4.48888e-05;3.4747e-05;5.836e-05
60;boundary;10;0.00334145;0.00184227;0.00461442
60;calc iter;10;0.436372;0.433146;0.438382
60;calc total;1;4.38946;4.38946;4.38946
60;total;1;12.6161;12.6161;12.6161
36;initialize;1;4.48945;4.48945;4.48945
36;async;10;0.0125959;0.00110942;0.0175806
36;inner;10;0.418625;0.411223;0.428302
36;wait;10;3.93673e-05;2.7451e-05;5.6974e-05
36;boundary;10;0.00265923;0.00172115;0.00424424
36;calc iter;10;0.433921;0.431676;0.43689
36;calc total;1;4.38946;4.38946;4.38946
36;total;1;12.4239;12.4239;12.4239
84;initialize;1;4.48705;4.48705;4.48705
84;async;10;0.00592911;0.00106276;0.0121948
84;inner;10;0.42641;0.417818;0.434773
84;wait;10;4.55765e-05;2.226e-05;6.3593e-05
84;boundary;10;0.00412424;0.00171854;0.0054876
84;calc iter;10;0.436511;0.42692;0.443923
84;calc total;1;4.38946;4.38946;4.38946
84;total;1;12.4128;12.4128;12.4128
61;initialize;1;4.68131;4.68131;4.68131
61;async;10;0.00415759;0.000515305;0.0080479
61;inner;10;0.427695;0.424468;0.433726
61;wait;10;4.64405e-05;2.959e-05;6.646e-05
61;boundary;10;0.00397068;0.00230222;0.00500167
61;calc iter;10;0.435871;0.433151;0.438012
61;calc total;1;4.38946;4.38946;4.38946
61;total;1;12.6161;12.6161;12.6161
37;initialize;1;4.4894;4.4894;4.4894
37;async;10;0.00752391;0.00112451;0.0179802
37;inner;10;0.42271;0.416715;0.432224
37;wait;10;4.73087e-05;2.7751e-05;6.4964e-05
37;boundary;10;0.0037727;0.00171566;0.0051386
37;calc iter;10;0.434056;0.43223;0.441351
37;calc total;1;4.38946;4.38946;4.38946
37;total;1;12.4239;12.4239;12.4239
85;initialize;1;4.48724;4.48724;4.48724
85;async;10;0.00591515;0.000986182;0.0130278
85;inner;10;0.426617;0.419172;0.434129
85;wait;10;3.86467e-05;2.694e-05;5.1458e-05
85;boundary;10;0.00346934;0.00182503;0.00439494
85;calc iter;10;0.436042;0.428686;0.443298
85;calc total;1;4.38946;4.38946;4.38946
85;total;1;12.4129;12.4129;12.4129
62;initialize;1;4.68133;4.68133;4.68133
62;async;10;0.00385702;0.00103719;0.00930821
62;inner;10;0.426958;0.422543;0.433075
62;wait;10;4.81992e-05;2.8533e-05;6.2061e-05
62;boundary;10;0.00431616;0.00262085;0.00577875
62;calc iter;10;0.435181;0.432622;0.43793
62;calc total;1;4.38946;4.38946;4.38946
62;total;1;12.6161;12.6161;12.6161
38;initialize;1;4.48927;4.48927;4.48927
38;async;10;0.0142933;0.00113345;0.0228307
38;inner;10;0.413928;0.409734;0.425158
38;wait;10;6.3865e-05;4.5786e-05;8.2274e-05
38;boundary;10;0.00562484;0.00388605;0.00678616
38;calc iter;10;0.433912;0.428493;0.437489
38;calc total;1;4.38946;4.38946;4.38946
38;total;1;12.4238;12.4238;12.4238
86;initialize;1;4.48702;4.48702;4.48702
86;async;10;0.00442976;0.000720896;0.0100133
86;inner;10;0.427067;0.421031;0.433535
86;wait;10;4.36191e-05;2.9645e-05;7.9405e-05
86;boundary;10;0.00409427;0.00263606;0.0048971
86;calc iter;10;0.435637;0.430035;0.440575
86;calc total;1;4.38946;4.38946;4.38946
86;total;1;12.4127;12.4127;12.4127
63;initialize;1;4.68137;4.68137;4.68137
63;async;10;0.00170983;0.000314781;0.00778663
63;inner;10;0.428751;0.423992;0.434903
63;wait;10;3.46589e-05;1.8376e-05;5.6457e-05
63;boundary;10;0.00419921;0.00194498;0.00612756
63;calc iter;10;0.434697;0.431765;0.438007
63;calc total;1;4.38946;4.38946;4.38946
63;total;1;12.6161;12.6161;12.6161
39;initialize;1;4.48929;4.48929;4.48929
39;async;10;0.01426;0.00111557;0.0246036
39;inner;10;0.417842;0.410241;0.427416
39;wait;10;4.4704e-05;2.5761e-05;6.515e-05
39;boundary;10;0.00311752;0.00206692;0.00538367
39;calc iter;10;0.435266;0.43128;0.436977
39;calc total;1;4.38946;4.38946;4.38946
39;total;1;12.4238;12.4238;12.4238
87;initialize;1;4.48724;4.48724;4.48724
87;async;10;0.00505248;0.00107532;0.00886315
87;inner;10;0.426345;0.420076;0.43356
87;wait;10;4.3719e-05;2.6609e-05;5.7999e-05
87;boundary;10;0.00402699;0.00253438;0.00566907
87;calc iter;10;0.43547;0.429769;0.438344
87;calc total;1;4.38946;4.38946;4.38946
87;total;1;12.4129;12.4129;12.4129
64;initialize;1;4.68141;4.68141;4.68141
64;async;10;0.00557136;0.000885101;0.0112814
64;inner;10;0.422708;0.416768;0.429942
64;wait;10;6.3782e-05;4.0725e-05;0.000101406
64;boundary;10;0.00550023;0.00289025;0.00651867
64;calc iter;10;0.433846;0.427253;0.437865
64;calc total;1;4.38945;4.38945;4.38945
64;total;1;12.6162;12.6162;12.6162
40;initialize;1;4.48958;4.48958;4.48958
40;async;10;0.0162748;0.00111991;0.0240399
40;inner;10;0.417277;0.409048;0.427817
40;wait;10;3.21414e-05;2.2439e-05;6.2941e-05
40;boundary;10;0.00227457;0.00170529;0.00284416
40;calc iter;10;0.435859;0.431444;0.438141
40;calc total;1;4.38946;4.38946;4.38946
40;total;1;12.4241;12.4241;12.4241
88;initialize;1;4.48724;4.48724;4.48724
88;async;10;0.00636662;0.00106697;0.00978255
88;inner;10;0.424783;0.418551;0.432189
88;wait;10;5.42913e-05;3.0648e-05;0.000103997
88;boundary;10;0.00448144;0.00234586;0.00551467
88;calc iter;10;0.435687;0.430606;0.438571
88;calc total;1;4.38946;4.38946;4.38946
88;total;1;12.4129;12.4129;12.4129
12;initialize;1;56.1902;56.1902;56.1902
12;async;10;0.00831468;0.00106287;0.0121301
12;inner;10;0.424504;0.420013;0.430706
12;wait;10;3.71016e-05;1.6874e-05;9.4237e-05
12;boundary;10;0.00299836;0.00172828;0.00404116
12;calc iter;10;0.435855;0.433892;0.438524
12;calc total;1;4.38945;4.38945;4.38945
12;total;1;64.1212;64.1212;64.1212
65;initialize;1;4.68131;4.68131;4.68131
65;async;10;0.00753438;0.0010638;0.0152685
65;inner;10;0.421752;0.41369;0.428912
65;wait;10;6.42174e-05;3.9347e-05;0.000103859
65;boundary;10;0.005391;0.00463594;0.00608138
65;calc iter;10;0.434744;0.428621;0.441007
65;calc total;1;4.38946;4.38946;4.38946
65;total;1;12.6161;12.6161;12.6161
41;initialize;1;4.4894;4.4894;4.4894
41;async;10;0.024539;0.00112136;0.0343152
41;inner;10;0.408869;0.399886;0.422653
41;wait;10;3.86617e-05;1.9282e-05;0.000138881
41;boundary;10;0.00263514;0.00166375;0.00512931
41;calc iter;10;0.436084;0.429045;0.438598
41;calc total;1;4.38946;4.38946;4.38946
41;total;1;12.4239;12.4239;12.4239
89;initialize;1;4.48727;4.48727;4.48727
89;async;10;0.00746392;0.00111589;0.0112983
89;inner;10;0.42526;0.416495;0.432336
89;wait;10;4.28177e-05;2.0858e-05;9.372e-05
89;boundary;10;0.00349632;0.00173577;0.00424616
89;calc iter;10;0.436265;0.429552;0.43904
89;calc total;1;4.38946;4.38946;4.38946
89;total;1;12.413;12.413;12.413
13;initialize;1;56.2029;56.2029;56.2029
13;async;10;0.00302748;0.000476032;0.00521378
13;inner;10;0.429385;0.426936;0.434008
13;wait;10;3.08214e-05;1.9035e-05;4.4878e-05
13;boundary;10;0.00311151;0.00176723;0.00379054
13;calc iter;10;0.435556;0.434064;0.436879
13;calc total;1;4.38946;4.38946;4.38946
13;total;1;64.1339;64.1339;64.1339
66;initialize;1;4.68137;4.68137;4.68137
66;async;10;0.0077828;0.00111849;0.0121661
66;inner;10;0.424413;0.420758;0.430015
66;wait;10;4.35789e-05;3.0782e-05;8.3034e-05
66;boundary;10;0.00371566;0.002681;0.00435575
66;calc iter;10;0.435957;0.432825;0.438907
66;calc total;1;4.38946;4.38946;4.38946
66;total;1;12.6161;12.6161;12.6161
42;initialize;1;4.48929;4.48929;4.48929
42;async;10;0.0198644;0.00111072;0.0294949
42;inner;10;0.413176;0.404438;0.423511
42;wait;10;3.55591e-05;2.0605e-05;8.6183e-05
42;boundary;10;0.00257108;0.00178278;0.00472664
42;calc iter;10;0.435649;0.429437;0.438462
42;calc total;1;4.38946;4.38946;4.38946
42;total;1;12.4238;12.4238;12.4238
90;initialize;1;4.48724;4.48724;4.48724
90;async;10;0.00593829;0.00109697;0.0106997
90;inner;10;0.42563;0.419024;0.432607
90;wait;10;4.99801e-05;2.7289e-05;8.3992e-05
90;boundary;10;0.00411269;0.00228025;0.00505495
90;calc iter;10;0.435733;0.429432;0.439167
90;calc total;1;4.38946;4.38946;4.38946
90;total;1;12.4129;12.4129;12.4129
14;initialize;1;56.1921;56.1921;56.1921
14;async;10;0.00492044;0.00112634;0.00867031
14;inner;10;0.425474;0.422664;0.431526
14;wait;10;4.58562e-05;3.2604e-05;6.8385e-05
14;boundary;10;0.0045263;0.00254187;0.00533957
14;calc iter;10;0.434969;0.432725;0.437214
14;calc total;1;4.38945;4.38945;4.38945
14;total;1;64.1231;64.1231;64.1231
67;initialize;1;4.6814;4.6814;4.6814
67;async;10;0.010407;0.00110961;0.0157857
67;inner;10;0.422554;0.417223;0.430336
67;wait;10;3.53127e-05;2.0395e-05;7.4781e-05
67;boundary;10;0.00354744;0.00171805;0.00577201
67;calc iter;10;0.436545;0.433162;0.442691
67;calc total;1;4.38945;4.38945;4.38945
67;total;1;12.6162;12.6162;12.6162
43;initialize;1;4.4893;4.4893;4.4893
43;async;10;0.017423;0.00109969;0.0251978
43;inner;10;0.41515;0.408138;0.425159
43;wait;10;3.77378e-05;2.3049e-05;0.000107996
43;boundary;10;0.00254257;0.00201835;0.00388144
43;calc iter;10;0.435155;0.430251;0.437262
43;calc total;1;4.38946;4.38946;4.38946
43;total;1;12.4238;12.4238;12.4238
15;initialize;1;56.1905;56.1905;56.1905
15;async;10;0.00363229;0.000656445;0.00860195
15;inner;10;0.425195;0.421565;0.431516
15;wait;10;3.94597e-05;3.0567e-05;5.6335e-05
15;boundary;10;0.00556662;0.00272655;0.00682244
15;calc iter;10;0.434435;0.431851;0.437807
15;calc total;1;4.38946;4.38946;4.38946
15;total;1;64.1215;64.1215;64.1215
68;initialize;1;4.68139;4.68139;4.68139
68;async;10;0.00684829;0.000536577;0.0139057
68;inner;10;0.426414;0.421359;0.432876
68;wait;10;3.58283e-05;2.184e-05;7.4204e-05
68;boundary;10;0.00309081;0.00184009;0.00391288
68;calc iter;10;0.43639;0.432114;0.442413
68;calc total;1;4.38945;4.38945;4.38945
68;total;1;12.6161;12.6161;12.6161
44;initialize;1;4.4893;4.4893;4.4893
44;async;10;0.013472;0.00104984;0.0231249
44;inner;10;0.417215;0.410508;0.42711
44;wait;10;6.01147e-05;3.7269e-05;0.000105118
44;boundary;10;0.00376353;0.00288434;0.00485055
44;calc iter;10;0.434513;0.431152;0.437169
44;calc total;1;4.38946;4.38946;4.38946
44;total;1;12.4238;12.4238;12.4238
16;initialize;1;56.1917;56.1917;56.1917
16;async;10;0.00695084;0.000950542;0.00922679
16;inner;10;0.426055;0.423222;0.432117
16;wait;10;2.78703e-05;2.2573e-05;5.5736e-05
16;boundary;10;0.00278597;0.00171581;0.00316651
16;calc iter;10;0.435822;0.433889;0.437753
16;calc total;1;4.38945;4.38945;4.38945
16;total;1;64.1227;64.1227;64.1227
69;initialize;1;4.68137;4.68137;4.68137
69;async;10;0.00600576;0.00107997;0.0123892
69;inner;10;0.425802;0.421637;0.431921
69;wait;10;4.85165e-05;3.3931e-05;7.4932e-05
69;boundary;10;0.00399105;0.00314889;0.00467504
69;calc iter;10;0.435849;0.433542;0.440801
69;calc total;1;4.38946;4.38946;4.38946
69;total;1;12.6161;12.6161;12.6161
45;initialize;1;4.48927;4.48927;4.48927
45;async;10;0.0146173;0.00114106;0.0234835
45;inner;10;0.4135;0.407904;0.423222
45;wait;10;7.02161e-05;5.6356e-05;9.4214e-05
45;boundary;10;0.00559964;0.00476723;0.00634297
45;calc iter;10;0.433789;0.429292;0.43711
45;calc total;1;4.38946;4.38946;4.38946
45;total;1;12.4238;12.4238;12.4238
17;initialize;1;56.1939;56.1939;56.1939
17;async;10;0.00591487;0.00110971;0.00883732
17;inner;10;0.426833;0.423764;0.431851
17;wait;10;3.06314e-05;2.1866e-05;5.5369e-05
17;boundary;10;0.00285361;0.00196244;0.0034578
17;calc iter;10;0.435633;0.433492;0.436827
17;calc total;1;4.38945;4.38945;4.38945
17;total;1;64.1249;64.1249;64.1249
70;initialize;1;4.68132;4.68132;4.68132
70;async;10;0.00609455;0.00113065;0.0105386
70;inner;10;0.42575;0.422157;0.431727
70;wait;10;4.40636e-05;2.8224e-05;7.9378e-05
70;boundary;10;0.00387943;0.00258153;0.00475686
70;calc iter;10;0.43577;0.433171;0.438558
70;calc total;1;4.38945;4.38945;4.38945
70;total;1;12.6161;12.6161;12.6161
46;initialize;1;4.48929;4.48929;4.48929
46;async;10;0.0106931;0.00109442;0.0217042
46;inner;10;0.418257;0.4099;0.428564
46;wait;10;5.44115e-05;4.2712e-05;7.6573e-05
46;boundary;10;0.00444004;0.00209371;0.00633893
46;calc iter;10;0.433446;0.430648;0.438167
46;calc total;1;4.38946;4.38946;4.38946
46;total;1;12.4238;12.4238;12.4238
18;initialize;1;56.203;56.203;56.203
18;async;10;0.00746308;0.0010528;0.0108651
18;inner;10;0.422962;0.420976;0.427168
18;wait;10;5.56617e-05;3.4849e-05;0.000125926
18;boundary;10;0.00456764;0.00337213;0.00637709
18;calc iter;10;0.43505;0.433551;0.437969
18;calc total;1;4.38946;4.38946;4.38946
18;total;1;64.1339;64.1339;64.1339
71;initialize;1;4.68132;4.68132;4.68132
71;async;10;0.00311594;0.00102405;0.00716813
71;inner;10;0.429948;0.424996;0.435318
71;wait;10;3.40348e-05;2.0194e-05;4.3852e-05
71;boundary;10;0.00338663;0.0017553;0.00472713
71;calc iter;10;0.436486;0.43394;0.438986
71;calc total;1;4.38946;4.38946;4.38946
71;total;1;12.6161;12.6161;12.6161
47;initialize;1;4.48931;4.48931;4.48931
47;async;10;0.0106591;0.000818139;0.0200538
47;inner;10;0.416824;0.403039;0.428274
47;wait;10;4.40932e-05;2.6511e-05;6.5682e-05
47;boundary;10;0.00446404;0.00233973;0.00670741
47;calc iter;10;0.431993;0.428567;0.435047
47;calc total;1;4.38946;4.38946;4.38946
47;total;1;12.4238;12.4238;12.4238
19;initialize;1;56.193;56.193;56.193
19;async;10;0.00527615;0.00112752;0.00748524
19;inner;10;0.426964;0.425646;0.431857
19;wait;10;3.40021e-05;2.17e-05;5.2892e-05
19;boundary;10;0.00306931;0.00236012;0.00358917
19;calc iter;10;0.435345;0.433188;0.439718
19;calc total;1;4.38946;4.38946;4.38946
19;total;1;64.124;64.124;64.124
20;initialize;1;56.2029;56.2029;56.2029
20;async;10;0.00523329;0.00113828;0.00760819
20;inner;10;0.425526;0.422359;0.430842
20;wait;10;5.04714e-05;2.7984e-05;8.1542e-05
20;boundary;10;0.00408128;0.00290315;0.00504481
20;calc iter;10;0.434893;0.433581;0.436515
20;calc total;1;4.38947;4.38947;4.38947
20;total;1;64.1339;64.1339;64.1339
21;initialize;1;56.203;56.203;56.203
21;async;10;0.00410591;0.000646056;0.00808891
21;inner;10;0.425775;0.422062;0.431974
21;wait;10;5.80877e-05;4.2824e-05;8.0367e-05
21;boundary;10;0.00487852;0.00236951;0.00602066
21;calc iter;10;0.43482;0.432443;0.438422
21;calc total;1;4.38947;4.38947;4.38947
21;total;1;64.1339;64.1339;64.1339
22;initialize;1;56.1913;56.1913;56.1913
22;async;10;0.00523039;0.00109189;0.00872382
22;inner;10;0.425486;0.423597;0.430478
22;wait;10;5.96799e-05;3.5882e-05;0.00011877
22;boundary;10;0.00448872;0.00311882;0.00581998
22;calc iter;10;0.435266;0.432661;0.43753
22;calc total;1;4.38947;4.38947;4.38947
22;total;1;64.1223;64.1223;64.1223
23;initialize;1;56.1909;56.1909;56.1909
23;async;10;0.00776736;0.00110593;0.0106861
23;inner;10;0.424394;0.42129;0.428827
23;wait;10;4.49939e-05;2.6432e-05;0.000138679
23;boundary;10;0.00350611;0.00181488;0.00654341
23;calc iter;10;0.435714;0.431676;0.439418
23;calc total;1;4.38947;4.38947;4.38947
23;total;1;64.1219;64.1219;64.1219
96;initialize;1;4.54945;4.54945;4.54945
96;async;10;0.00755289;0.000897872;0.0133022
96;inner;10;0.423943;0.42132;0.431503
96;wait;10;3.62784e-05;2.3746e-05;4.9334e-05
96;boundary;10;0.00370091;0.00212467;0.00507884
96;calc iter;10;0.435235;0.429194;0.438337
96;calc total;1;4.3895;4.3895;4.3895
96;total;1;12.4833;12.4833;12.4833
97;initialize;1;4.54945;4.54945;4.54945
97;async;10;0.014557;0.00105234;0.0185896
97;inner;10;0.418583;0.414652;0.428735
97;wait;10;3.49473e-05;2.1771e-05;7.2363e-05
97;boundary;10;0.00291456;0.00203179;0.00408023
97;calc iter;10;0.436092;0.433242;0.438848
97;calc total;1;4.3895;4.3895;4.3895
97;total;1;12.4833;12.4833;12.4833
98;initialize;1;4.53986;4.53986;4.53986
98;async;10;0.0143132;0.00128351;0.016587
98;inner;10;0.417897;0.412407;0.430399
98;wait;10;4.46197e-05;2.0625e-05;5.5442e-05
98;boundary;10;0.00482131;0.00176953;0.00561586
98;calc iter;10;0.437078;0.42985;0.44625
98;calc total;1;4.3895;4.3895;4.3895
98;total;1;12.4737;12.4737;12.4737
99;initialize;1;4.54942;4.54942;4.54942
99;async;10;0.00243808;0.00103686;0.00277764
99;inner;10;0.430251;0.421415;0.441286
99;wait;10;5.58361e-05;2.1574e-05;0.000101976
99;boundary;10;0.00523431;0.00175355;0.00570114
99;calc iter;10;0.437982;0.425802;0.448129
99;calc total;1;4.3895;4.3895;4.3895
99;total;1;12.4833;12.4833;12.4833
100;initialize;1;4.54395;4.54395;4.54395
100;async;10;0.0174774;0.0011757;0.0207638
100;inner;10;0.414391;0.410034;0.426455
100;wait;10;5.23701e-05;2.1565e-05;0.000101036
100;boundary;10;0.00478726;0.00177631;0.00555604
100;calc iter;10;0.43671;0.431548;0.442033
100;calc total;1;4.3895;4.3895;4.3895
100;total;1;12.4778;12.4778;12.4778
101;initialize;1;4.54945;4.54945;4.54945
101;async;10;0.0135693;0.00109449;0.0181399
101;inner;10;0.418929;0.4157;0.427888
101;wait;10;4.12409e-05;2.5289e-05;0.000113394
101;boundary;10;0.00306839;0.00252991;0.00422765
101;calc iter;10;0.43561;0.431669;0.437874
101;calc total;1;4.3895;4.3895;4.3895
101;total;1;12.4833;12.4833;12.4833
102;initialize;1;4.5429;4.5429;4.5429
102;async;10;0.0103405;0.00112444;0.0170057
102;inner;10;0.419694;0.41697;0.426171
102;wait;10;6.1966e-05;3.906e-05;0.000135704
102;boundary;10;0.00490543;0.00389663;0.00594291
102;calc iter;10;0.435004;0.429825;0.439551
102;calc total;1;4.3895;4.3895;4.3895
102;total;1;12.4768;12.4768;12.4768
103;initialize;1;4.54945;4.54945;4.54945
103;async;10;0.0090385;0.0010456;0.0149183
103;inner;10;0.421928;0.417607;0.42909
103;wait;10;4.68737e-05;3.3404e-05;7.1486e-05
103;boundary;10;0.00400837;0.00318306;0.00576634
103;calc iter;10;0.435024;0.431311;0.44018
103;calc total;1;4.3895;4.3895;4.3895
103;total;1;12.4833;12.4833;12.4833
104;initialize;1;4.54942;4.54942;4.54942
104;async;10;0.00919207;0.00114059;0.0145367
104;inner;10;0.420744;0.417864;0.42859
104;wait;10;5.93002e-05;4.1337e-05;7.5642e-05
104;boundary;10;0.00507369;0.00341483;0.00615414
104;calc iter;10;0.435072;0.428923;0.439819
104;calc total;1;4.3895;4.3895;4.3895
104;total;1;12.4833;12.4833;12.4833
105;initialize;1;4.54142;4.54142;4.54142
105;async;10;0.00984291;0.00110727;0.0153169
105;inner;10;0.422461;0.419443;0.431118
105;wait;10;3.83025e-05;2.791e-05;4.9913e-05
105;boundary;10;0.00319878;0.00223875;0.00405186
105;calc iter;10;0.435543;0.430024;0.438975
105;calc total;1;4.3895;4.3895;4.3895
105;total;1;12.4753;12.4753;12.4753
106;initialize;1;4.54942;4.54942;4.54942
106;async;10;0.0091316;0.00105655;0.0155334
106;inner;10;0.4213;0.417339;0.42956
106;wait;10;5.00494e-05;4.0831e-05;6.318e-05
106;boundary;10;0.00466109;0.0029849;0.0059156
106;calc iter;10;0.435145;0.429517;0.439489
106;calc total;1;4.3895;4.3895;4.3895
106;total;1;12.4833;12.4833;12.4833
107;initialize;1;4.54942;4.54942;4.54942
107;async;10;0.00864944;0.00118829;0.0146234
107;inner;10;0.4208;0.41566;0.430013
107;wait;10;5.21843e-05;2.618e-05;7.0768e-05
107;boundary;10;0.00483061;0.00269593;0.00669946
107;calc iter;10;0.434334;0.429204;0.438094
107;calc total;1;4.3895;4.3895;4.3895
107;total;1;12.4833;12.4833;12.4833
108;initialize;1;4.54946;4.54946;4.54946
108;async;10;0.00915452;0.00111866;0.01546
108;inner;10;0.419428;0.415072;0.426317
108;wait;10;7.53734e-05;4.5149e-05;0.0001396
108;boundary;10;0.00492793;0.00380084;0.00589299
108;calc iter;10;0.433588;0.429427;0.436999
108;calc total;1;4.3895;4.3895;4.3895
108;total;1;12.4833;12.4833;12.4833
109;initialize;1;4.5495;4.5495;4.5495
109;async;10;0.00636999;0.00106052;0.0104458
109;inner;10;0.423121;0.419764;0.4312
109;wait;10;4.72258e-05;3.19e-05;6.6837e-05
109;boundary;10;0.00438535;0.00282562;0.00517951
109;calc iter;10;0.433925;0.432222;0.436318
109;calc total;1;4.3895;4.3895;4.3895
109;total;1;12.4834;12.4834;12.4834
110;initialize;1;4.54952;4.54952;4.54952
110;async;10;0.00565572;0.000720031;0.0103528
110;inner;10;0.422775;0.419532;0.431481
110;wait;10;5.64938e-05;4.9985e-05;7.4013e-05
110;boundary;10;0.00518287;0.00270033;0.00596863
110;calc iter;10;0.433672;0.430922;0.436328
110;calc total;1;4.3895;4.3895;4.3895
110;total;1;12.4834;12.4834;12.4834
111;initialize;1;4.54578;4.54578;4.54578
111;async;10;0.00502917;0.000658897;0.00952892
111;inner;10;0.423199;0.419822;0.431256
111;wait;10;5.07074e-05;2.9956e-05;6.3813e-05
111;boundary;10;0.00521674;0.00291612;0.0063117
111;calc iter;10;0.433498;0.430489;0.435879
111;calc total;1;4.38951;4.38951;4.38951
111;total;1;12.4796;12.4796;12.4796
112;initialize;1;4.54952;4.54952;4.54952
112;async;10;0.00991524;0.000893715;0.0171095
112;inner;10;0.41996;0.416595;0.426703
112;wait;10;5.4509e-05;2.6102e-05;9.2294e-05
112;boundary;10;0.00514648;0.00308254;0.00662339
112;calc iter;10;0.435079;0.428381;0.441941
112;calc total;1;4.3895;4.3895;4.3895
112;total;1;12.4834;12.4834;12.4834
113;initialize;1;4.54346;4.54346;4.54346
113;async;10;0.0114506;0.00102807;0.0192092
113;inner;10;0.41984;0.413054;0.428562
113;wait;10;4.8651e-05;2.3729e-05;0.000102799
113;boundary;10;0.00441289;0.00230087;0.00529811
113;calc iter;10;0.435754;0.428774;0.442592
113;calc total;1;4.3895;4.3895;4.3895
113;total;1;12.4773;12.4773;12.4773
114;initialize;1;4.54946;4.54946;4.54946
114;async;10;0.00710913;0.000621184;0.0140865
114;inner;10;0.425148;0.417112;0.432634
114;wait;10;4.47108e-05;2.425e-05;6.1812e-05
114;boundary;10;0.00426236;0.00174943;0.00521029
114;calc iter;10;0.436566;0.425569;0.444471
114;calc total;1;4.3895;4.3895;4.3895
114;total;1;12.4834;12.4834;12.4834
115;initialize;1;4.54069;4.54069;4.54069
115;async;10;0.0091209;0.00115213;0.0123538
115;inner;10;0.423124;0.413253;0.432426
115;wait;10;4.83273e-05;1.967e-05;5.8824e-05
115;boundary;10;0.00461041;0.00169882;0.00555758
115;calc iter;10;0.436906;0.424811;0.446194
115;calc total;1;4.3895;4.3895;4.3895
115;total;1;12.4746;12.4746;12.4746
116;initialize;1;4.54488;4.54488;4.54488
116;async;10;0.00495221;0.00109883;0.007762
116;inner;10;0.427101;0.418876;0.434954
116;wait;10;4.30469e-05;2.6543e-05;5.866e-05
116;boundary;10;0.00451387;0.00175528;0.00509374
116;calc iter;10;0.436612;0.425733;0.439985
116;calc total;1;4.3895;4.3895;4.3895
116;total;1;12.4787;12.4787;12.4787
117;initialize;1;4.54952;4.54952;4.54952
117;async;10;0.010278;0.00107008;0.0149157
117;inner;10;0.421662;0.414797;0.431002
117;wait;10;3.91818e-05;2.2328e-05;9.5489e-05
117;boundary;10;0.00384302;0.00203373;0.00498163
117;calc iter;10;0.435824;0.427693;0.439831
117;calc total;1;4.3895;4.3895;4.3895
117;total;1;12.4834;12.4834;12.4834
118;initialize;1;4.54946;4.54946;4.54946
118;async;10;0.00836004;0.00116695;0.0130137
118;inner;10;0.423051;0.417984;0.431131
118;wait;10;4.3729e-05;2.9935e-05;6.836e-05
118;boundary;10;0.00379234;0.00277877;0.00514119
118;calc iter;10;0.435249;0.432732;0.438238
118;calc total;1;4.38951;4.38951;4.38951
118;total;1;12.4834;12.4834;12.4834
120;initialize;1;4.74984;4.74984;4.74984
120;async;10;0.010128;0.00106458;0.0145487
120;inner;10;0.419989;0.414622;0.427338
120;wait;10;6.08186e-05;3.3106e-05;7.7778e-05
120;boundary;10;0.00402596;0.00229073;0.00558156
120;calc iter;10;0.434206;0.431082;0.438193
120;calc total;1;4.38951;4.38951;4.38951
120;total;1;12.6827;12.6827;12.6827
91;initialize;1;4.48725;4.48725;4.48725
91;async;10;0.00469964;0.00119311;0.00913827
91;inner;10;0.426406;0.420913;0.433881
91;wait;10;4.26895e-05;2.5558e-05;5.4733e-05
91;boundary;10;0.0042133;0.00236266;0.00603034
91;calc iter;10;0.435363;0.432642;0.437746
91;calc total;1;4.38946;4.38946;4.38946
91;total;1;12.4129;12.4129;12.4129
168;initialize;1;4.74049;4.74049;4.74049
168;async;10;0.00425755;0.00104452;0.00875389
168;inner;10;0.426465;0.423863;0.430447
168;wait;10;6.3328e-05;4.9568e-05;0.00010681
168;boundary;10;0.00499597;0.00397077;0.0059888
168;calc iter;10;0.435784;0.433618;0.438363
168;calc total;1;4.38946;4.38946;4.38946
168;total;1;12.6714;12.6714;12.6714
144;initialize;1;4.58388;4.58388;4.58388
144;async;10;0.00831154;0.000362515;0.0140257
144;inner;10;0.418864;0.412003;0.431339
144;wait;10;5.64816e-05;3.9681e-05;7.5451e-05
144;boundary;10;0.00621209;0.00250951;0.00687857
144;calc iter;10;0.433446;0.427891;0.436384
144;calc total;1;4.38946;4.38946;4.38946
144;total;1;12.5162;12.5162;12.5162
119;initialize;1;4.54637;4.54637;4.54637
119;async;10;0.00570712;0.00108442;0.0084613
119;inner;10;0.425196;0.421642;0.43198
119;wait;10;4.29873e-05;2.9831e-05;5.5097e-05
119;boundary;10;0.00383812;0.00256525;0.00490382
119;calc iter;10;0.434786;0.431456;0.437791
119;calc total;1;4.38951;4.38951;4.38951
119;total;1;12.4802;12.4802;12.4802
121;initialize;1;4.74979;4.74979;4.74979
121;async;10;0.00999799;0.0010903;0.0170151
121;inner;10;0.419363;0.412707;0.428272
121;wait;10;5.7908e-05;3.2046e-05;8.9719e-05
121;boundary;10;0.00448556;0.00216055;0.00614266
121;calc iter;10;0.433907;0.431377;0.438777
121;calc total;1;4.38951;4.38951;4.38951
121;total;1;12.6826;12.6826;12.6826
92;initialize;1;4.48726;4.48726;4.48726
92;async;10;0.00259629;0.000651857;0.00653368
92;inner;10;0.427856;0.422594;0.435794
92;wait;10;4.86551e-05;2.5086e-05;6.8942e-05
92;boundary;10;0.00434669;0.0026546;0.0060968
92;calc iter;10;0.434849;0.432011;0.440577
92;calc total;1;4.38946;4.38946;4.38946
92;total;1;12.413;12.413;12.413
169;initialize;1;4.74051;4.74051;4.74051
169;async;10;0.00192049;0.000521516;0.00559314
169;inner;10;0.430963;0.427686;0.435023
169;wait;10;3.86475e-05;2.7482e-05;5.3775e-05
169;boundary;10;0.00328476;0.00233426;0.00454892
169;calc iter;10;0.436208;0.434055;0.438784
169;calc total;1;4.38946;4.38946;4.38946
169;total;1;12.6714;12.6714;12.6714
145;initialize;1;4.58396;4.58396;4.58396
145;async;10;0.00460364;0.00104974;0.00902084
145;inner;10;0.425013;0.419088;0.430882
145;wait;10;5.50176e-05;4.4837e-05;6.2903e-05
145;boundary;10;0.00454489;0.00267248;0.00575363
145;calc iter;10;0.434219;0.432213;0.436371
145;calc total;1;4.38946;4.38946;4.38946
145;total;1;12.5162;12.5162;12.5162
122;initialize;1;4.74983;4.74983;4.74983
122;async;10;0.00945438;0.001078;0.0124698
122;inner;10;0.421542;0.41865;0.427368
122;wait;10;4.06137e-05;2.7451e-05;6.6476e-05
122;boundary;10;0.00334841;0.00245127;0.00435059
122;calc iter;10;0.434387;0.431114;0.435519
122;calc total;1;4.38951;4.38951;4.38951
122;total;1;12.6826;12.6826;12.6826
93;initialize;1;4.48727;4.48727;4.48727
93;async;10;0.00420078;0.00120072;0.00949246
93;inner;10;0.425336;0.420224;0.432306
93;wait;10;5.32129e-05;2.9551e-05;8.7785e-05
93;boundary;10;0.00455288;0.00256924;0.00580516
93;calc iter;10;0.434145;0.431339;0.436924
93;calc total;1;4.38946;4.38946;4.38946
93;total;1;12.4129;12.4129;12.4129
170;initialize;1;4.74051;4.74051;4.74051
170;async;10;0.00359633;0.00106315;0.00685468
170;inner;10;0.42911;0.425132;0.433648
170;wait;10;4.23101e-05;2.7645e-05;6.6313e-05
170;boundary;10;0.00356513;0.00196676;0.00447399
170;calc iter;10;0.436316;0.433141;0.43883
170;calc total;1;4.38946;4.38946;4.38946
170;total;1;12.6714;12.6714;12.6714
146;initialize;1;4.58419;4.58419;4.58419
146;async;10;0.0073557;0.00103684;0.0129469
146;inner;10;0.421762;0.416783;0.429062
146;wait;10;6.52787e-05;3.9468e-05;0.000127734
146;boundary;10;0.00548752;0.00332792;0.00641239
146;calc iter;10;0.434673;0.43138;0.439213
146;calc total;1;4.38946;4.38946;4.38946
146;total;1;12.5164;12.5164;12.5164
123;initialize;1;4.74984;4.74984;4.74984
123;async;10;0.0103506;0.00104242;0.0143498
123;inner;10;0.421538;0.418931;0.427298
123;wait;10;3.3688e-05;2.4189e-05;6.3396e-05
123;boundary;10;0.00280056;0.00213003;0.00323126
123;calc iter;10;0.434725;0.431064;0.436219
123;calc total;1;4.38951;4.38951;4.38951
123;total;1;12.6826;12.6826;12.6826
94;initialize;1;4.48724;4.48724;4.48724
94;async;10;0.00399529;0.00107777;0.00694018
94;inner;10;0.423846;0.420258;0.429708
94;wait;10;7.2397e-05;5.4899e-05;0.00012446
94;boundary;10;0.00585758;0.0049902;0.00631275
94;calc iter;10;0.433774;0.431527;0.435989
94;calc total;1;4.38946;4.38946;4.38946
94;total;1;12.4129;12.4129;12.4129
171;initialize;1;4.74048;4.74048;4.74048
171;async;10;0.00412961;0.000585549;0.00627291
171;inner;10;0.428794;0.423892;0.434148
171;wait;10;3.92734e-05;2.7997e-05;5.729e-05
171;boundary;10;0.00358179;0.00177667;0.0045924
171;calc iter;10;0.436546;0.431608;0.439985
171;calc total;1;4.38946;4.38946;4.38946
171;total;1;12.6714;12.6714;12.6714
147;initialize;1;4.58428;4.58428;4.58428
147;async;10;0.00603614;0.000653367;0.0110255
147;inner;10;0.425288;0.422926;0.430139
147;wait;10;5.35128e-05;2.6298e-05;9.0595e-05
147;boundary;10;0.00387716;0.00284328;0.00567317
147;calc iter;10;0.435256;0.431556;0.437679
147;calc total;1;4.38946;4.38946;4.38946
147;total;1;12.5165;12.5165;12.5165
124;initialize;1;4.74983;4.74983;4.74983
124;async;10;0.0115189;0.00110174;0.0160471
124;inner;10;0.420528;0.417479;0.425504
124;wait;10;4.04617e-05;2.6189e-05;9.715e-05
124;boundary;10;0.00273883;0.0020008;0.00356098
124;calc iter;10;0.434828;0.430265;0.436514
124;calc total;1;4.38951;4.38951;4.38951
124;total;1;12.6826;12.6826;12.6826
95;initialize;1;4.48729;4.48729;4.48729
95;async;10;0.00275921;0.000444675;0.0066356
95;inner;10;0.424899;0.420522;0.433432
95;wait;10;6.30776e-05;4.4831e-05;8.1721e-05
95;boundary;10;0.0056733;0.00290767;0.00658045
95;calc iter;10;0.433397;0.430217;0.43726
95;calc total;1;4.38946;4.38946;4.38946
95;total;1;12.413;12.413;12.413
172;initialize;1;4.74036;4.74036;4.74036
172;async;10;0.00770265;0.00143068;0.0103515
172;inner;10;0.425011;0.419381;0.431616
172;wait;10;4.40689e-05;2.3458e-05;0.000111359
172;boundary;10;0.00397041;0.00170233;0.00496792
172;calc iter;10;0.43673;0.43;0.438831
172;calc total;1;4.38946;4.38946;4.38946
172;total;1;12.6712;12.6712;12.6712
148;initialize;1;4.58394;4.58394;4.58394
148;async;10;0.00915328;0.00104173;0.0156155
148;inner;10;0.423857;0.419395;0.429293
148;wait;10;3.28012e-05;2.1503e-05;8.4897e-05
148;boundary;10;0.0024541;0.00175266;0.00350255
148;calc iter;10;0.435498;0.433717;0.438119
148;calc total;1;4.38946;4.38946;4.38946
148;total;1;12.5162;12.5162;12.5162
125;initialize;1;4.74982;4.74982;4.74982
125;async;10;0.0104993;0.00137389;0.0144763
125;inner;10;0.422362;0.419535;0.428255
125;wait;10;3.14431e-05;2.5589e-05;4.4509e-05
125;boundary;10;0.00195303;0.00180614;0.00213099
125;calc iter;10;0.434847;0.431747;0.43671
125;calc total;1;4.38951;4.38951;4.38951
125;total;1;12.6826;12.6826;12.6826
173;initialize;1;4.74056;4.74056;4.74056
173;async;10;0.0030438;0.00172599;0.00512424
173;inner;10;0.429567;0.4255;0.434961
173;wait;10;3.58591e-05;2.226e-05;5.2365e-05
173;boundary;10;0.00392401;0.00173083;0.0048922
173;calc iter;10;0.436573;0.432379;0.43935
173;calc total;1;4.38946;4.38946;4.38946
173;total;1;12.6714;12.6714;12.6714
149;initialize;1;4.58364;4.58364;4.58364
149;async;10;0.00853549;0.0010156;0.0142243
149;inner;10;0.423672;0.42018;0.427587
149;wait;10;4.11418e-05;2.4093e-05;0.000117899
149;boundary;10;0.00301846;0.00246293;0.00445487
149;calc iter;10;0.435268;0.433179;0.438168
149;calc total;1;4.38946;4.38946;4.38946
149;total;1;12.5159;12.5159;12.5159
126;initialize;1;4.74984;4.74984;4.74984
126;async;10;0.0105207;0.00111238;0.013686
126;inner;10;0.420486;0.418389;0.425826
126;wait;10;5.12027e-05;3.8467e-05;8.2463e-05
126;boundary;10;0.00346369;0.00306892;0.00391287
126;calc iter;10;0.434523;0.430407;0.435959
126;calc total;1;4.38951;4.38951;4.38951
126;total;1;12.6826;12.6826;12.6826
174;initialize;1;4.74049;4.74049;4.74049
174;async;10;0.00549627;0.00103201;0.00754071
174;inner;10;0.426977;0.423623;0.432104
174;wait;10;4.09478e-05;2.826e-05;9.0376e-05
174;boundary;10;0.00357044;0.00275504;0.00448884
174;calc iter;10;0.436086;0.433312;0.438185
174;calc total;1;4.38946;4.38946;4.38946
174;total;1;12.6714;12.6714;12.6714
150;initialize;1;4.58364;4.58364;4.58364
150;async;10;0.00747438;0.0010044;0.013171
150;inner;10;0.424108;0.420861;0.428861
150;wait;10;4.36068e-05;2.8176e-05;0.000108431
150;boundary;10;0.00349165;0.00297216;0.0042336
150;calc iter;10;0.435119;0.433751;0.437664
150;calc total;1;4.38946;4.38946;4.38946
150;total;1;12.5159;12.5159;12.5159
127;initialize;1;4.74979;4.74979;4.74979
127;async;10;0.00999111;0.000810564;0.0132053
127;inner;10;0.420305;0.417452;0.425747
127;wait;10;5.60307e-05;3.2416e-05;0.000126763
127;boundary;10;0.00396926;0.00270525;0.00463705
127;calc iter;10;0.434323;0.430289;0.43545
127;calc total;1;4.38951;4.38951;4.38951
127;total;1;12.6826;12.6826;12.6826
175;initialize;1;4.74046;4.74046;4.74046
175;async;10;0.00289008;0.000424743;0.00557425
175;inner;10;0.428788;0.426046;0.433226
175;wait;10;4.28095e-05;2.8649e-05;8.9532e-05
175;boundary;10;0.00411104;0.00321255;0.00477935
175;calc iter;10;0.435834;0.434671;0.437328
175;calc total;1;4.38947;4.38947;4.38947
175;total;1;12.6714;12.6714;12.6714
151;initialize;1;4.58374;4.58374;4.58374
151;async;10;0.00669752;0.00102365;0.0116154
151;inner;10;0.423843;0.415105;0.430461
151;wait;10;4.64942e-05;2.5741e-05;7.1023e-05
151;boundary;10;0.00360349;0.00227371;0.00572511
151;calc iter;10;0.434192;0.432518;0.435963
151;calc total;1;4.38946;4.38946;4.38946
151;total;1;12.516;12.516;12.516
128;initialize;1;4.7498;4.7498;4.7498
128;async;10;0.0111971;0.000940881;0.0209934
128;inner;10;0.416322;0.411781;0.425859
128;wait;10;5.58975e-05;4.0437e-05;7.8788e-05
128;boundary;10;0.00618613;0.0034997;0.00673648
128;calc iter;10;0.433763;0.426508;0.442461
128;calc total;1;4.38946;4.38946;4.38946
128;total;1;12.6826;12.6826;12.6826
176;initialize;1;4.74054;4.74054;4.74054
176;async;10;0.00195676;0.000769386;0.00316395
176;inner;10;0.429685;0.427101;0.433201
176;wait;10;4.18277e-05;2.3163e-05;7.8378e-05
176;boundary;10;0.00394465;0.00282851;0.00480349
176;calc iter;10;0.435629;0.434623;0.437391
176;calc total;1;4.38946;4.38946;4.38946
176;total;1;12.6715;12.6715;12.6715
152;initialize;1;4.58366;4.58366;4.58366
152;async;10;0.00577177;0.00102835;0.0106704
152;inner;10;0.426381;0.422523;0.430857
152;wait;10;4.22819e-05;2.765e-05;6.6435e-05
152;boundary;10;0.00300166;0.00234772;0.00418245
152;calc iter;10;0.435198;0.433158;0.438284
152;calc total;1;4.38946;4.38946;4.38946
152;total;1;12.5159;12.5159;12.5159
129;initialize;1;4.74966;4.74966;4.74966
129;async;10;0.0106459;0.0011372;0.0154937
129;inner;10;0.42043;0.418082;0.426948
129;wait;10;4.55064e-05;1.9476e-05;7.3942e-05
129;boundary;10;0.00379094;0.00184783;0.00622406
129;calc iter;10;0.434914;0.430377;0.439107
129;calc total;1;4.38946;4.38946;4.38946
129;total;1;12.6825;12.6825;12.6825
177;initialize;1;4.74047;4.74047;4.74047
177;async;10;0.000978239;0.000540732;0.0017066
177;inner;10;0.431162;0.427011;0.435516
177;wait;10;3.80503e-05;2.9001e-05;5.4908e-05
177;boundary;10;0.00344625;0.00219619;0.0046287
177;calc iter;10;0.435626;0.433403;0.438784
177;calc total;1;4.38946;4.38946;4.38946
177;total;1;12.6714;12.6714;12.6714
153;initialize;1;4.58417;4.58417;4.58417
153;async;10;0.00597826;0.00142611;0.0107214
153;inner;10;0.42749;0.423799;0.432111
153;wait;10;2.66324e-05;2.0361e-05;4.5888e-05
153;boundary;10;0.00205616;0.00175634;0.00256448
153;calc iter;10;0.435553;0.433704;0.437954
153;calc total;1;4.38946;4.38946;4.38946
153;total;1;12.5164;12.5164;12.5164
130;initialize;1;4.74977;4.74977;4.74977
130;async;10;0.0146443;0.00109683;0.021306
130;inner;10;0.418155;0.413471;0.426558
130;wait;10;4.27009e-05;2.5516e-05;8.784e-05
130;boundary;10;0.00269801;0.00175271;0.0056321
130;calc iter;10;0.435542;0.430766;0.440605
130;calc total;1;4.38946;4.38946;4.38946
130;total;1;12.6826;12.6826;12.6826
178;initialize;1;4.74047;4.74047;4.74047
178;async;10;0.00177604;0.000498759;0.00320492
178;inner;10;0.429831;0.426404;0.434323
178;wait;10;5.12889e-05;3.2591e-05;7.4715e-05
178;boundary;10;0.00387289;0.00238565;0.00528649
178;calc iter;10;0.435532;0.434108;0.438039
178;calc total;1;4.38946;4.38946;4.38946
178;total;1;12.6714;12.6714;12.6714
154;initialize;1;4.5836;4.5836;4.5836
154;async;10;0.00774294;0.00103245;0.0144054
154;inner;10;0.424943;0.419608;0.432624
154;wait;10;3.37953e-05;2.7409e-05;4.701e-05
154;boundary;10;0.00264266;0.00180176;0.00359458
154;calc iter;10;0.435364;0.432364;0.440007
154;calc total;1;4.38946;4.38946;4.38946
154;total;1;12.5159;12.5159;12.5159
131;initialize;1;4.74977;4.74977;4.74977
131;async;10;0.0153251;0.00105015;0.0206028
131;inner;10;0.418061;0.413083;0.42854
131;wait;10;3.31538e-05;1.9944e-05;4.6471e-05
131;boundary;10;0.00249162;0.00169643;0.00379297
131;calc iter;10;0.435913;0.431721;0.438953
131;calc total;1;4.38946;4.38946;4.38946
131;total;1;12.6826;12.6826;12.6826
179;initialize;1;4.74045;4.74045;4.74045
179;async;10;0.00203627;0.000686889;0.00430291
179;inner;10;0.428198;0.424129;0.433562
179;wait;10;5.74351e-05;3.9457e-05;7.3579e-05
179;boundary;10;0.00491617;0.00297776;0.00640025
179;calc iter;10;0.435209;0.433309;0.437617
179;calc total;1;4.38947;4.38947;4.38947
179;total;1;12.6714;12.6714;12.6714
155;initialize;1;4.58358;4.58358;4.58358
155;async;10;0.00827226;0.00101798;0.0130481
155;inner;10;0.425419;0.420446;0.431469
155;wait;10;2.78883e-05;2.1057e-05;5.0819e-05
155;boundary;10;0.00210189;0.00172893;0.00261016
155;calc iter;10;0.435822;0.434007;0.43744
155;calc total;1;4.38946;4.38946;4.38946
155;total;1;12.5159;12.5159;12.5159
132;initialize;1;4.74982;4.74982;4.74982
132;async;10;0.00572089;0.00108904;0.0103146
132;inner;10;0.426872;0.422128;0.43339
132;wait;10;4.1683e-05;1.9806e-05;0.000120427
132;boundary;10;0.00379464;0.00172099;0.00542562
132;calc iter;10;0.436432;0.430559;0.440404
132;calc total;1;4.38946;4.38946;4.38946
132;total;1;12.6826;12.6826;12.6826
180;initialize;1;4.74049;4.74049;4.74049
180;async;10;0.00721657;0.00106724;0.0136884
180;inner;10;0.423538;0.416395;0.43149
180;wait;10;4.02773e-05;2.6329e-05;5.6403e-05
180;boundary;10;0.00332301;0.00232437;0.00491129
180;calc iter;10;0.43412;0.43269;0.43577
180;calc total;1;4.38946;4.38946;4.38946
180;total;1;12.6714;12.6714;12.6714
133;initialize;1;4.74983;4.74983;4.74983
133;async;10;0.00329463;0.000568287;0.00804219
133;inner;10;0.429861;0.425829;0.435769
133;wait;10;2.96056e-05;2.0435e-05;4.2651e-05
133;boundary;10;0.0030793;0.00174661;0.00430358
133;calc iter;10;0.436267;0.43294;0.439275
133;calc total;1;4.38946;4.38946;4.38946
133;total;1;12.6826;12.6826;12.6826
181;initialize;1;4.74043;4.74043;4.74043
181;async;10;0.00539343;0.000498989;0.0134315
181;inner;10;0.422338;0.414042;0.432409
181;wait;10;6.137e-05;3.8026e-05;7.2456e-05
181;boundary;10;0.00508497;0.00197793;0.00638676
181;calc iter;10;0.432879;0.430739;0.435583
181;calc total;1;4.38946;4.38946;4.38946
181;total;1;12.6713;12.6713;12.6713
134;initialize;1;4.7498;4.7498;4.7498
134;async;10;0.00299673;0.000629865;0.00792319
134;inner;10;0.429935;0.426894;0.435075
134;wait;10;3.30985e-05;2.4072e-05;5.9407e-05
134;boundary;10;0.00302994;0.00233354;0.00366782
134;calc iter;10;0.435996;0.433295;0.439033
134;calc total;1;4.38946;4.38946;4.38946
134;total;1;12.6826;12.6826;12.6826
182;initialize;1;4.74044;4.74044;4.74044
182;async;10;0.00668703;0.00108019;0.0155005
182;inner;10;0.420888;0.41328;0.431144
182;wait;10;6.06831e-05;4.3175e-05;7.3412e-05
182;boundary;10;0.00540187;0.00254317;0.00652269
182;calc iter;10;0.433039;0.4313;0.435081
182;calc total;1;4.38946;4.38946;4.38946
182;total;1;12.6713;12.6713;12.6713
135;initialize;1;4.7498;4.7498;4.7498
135;async;10;0.00196686;0.0005084;0.00657501
135;inner;10;0.430538;0.427125;0.435524
135;wait;10;3.75961e-05;2.8758e-05;5.1573e-05
135;boundary;10;0.00326107;0.00226782;0.00419954
135;calc iter;10;0.435805;0.434084;0.438935
135;calc total;1;4.38946;4.38946;4.38946
135;total;1;12.6826;12.6826;12.6826
183;initialize;1;4.7405;4.7405;4.7405
183;async;10;0.00641975;0.000577414;0.0158131
183;inner;10;0.42222;0.415955;0.431516
183;wait;10;5.91666e-05;4.4956e-05;7.4802e-05
183;boundary;10;0.00506622;0.00230302;0.00580117
183;calc iter;10;0.433767;0.431538;0.437313
183;calc total;1;4.38947;4.38947;4.38947
183;total;1;12.6714;12.6714;12.6714
136;initialize;1;4.74984;4.74984;4.74984
136;async;10;0.00250019;0.00111072;0.00592905
136;inner;10;0.427775;0.423432;0.433597
136;wait;10;5.39888e-05;3.9593e-05;9.204e-05
136;boundary;10;0.00478681;0.00328718;0.00599767
136;calc iter;10;0.435117;0.433199;0.43809
136;calc total;1;4.38946;4.38946;4.38946
136;total;1;12.6826;12.6826;12.6826
184;initialize;1;4.74056;4.74056;4.74056
184;async;10;0.00793384;0.00132913;0.0162229
184;inner;10;0.422757;0.416814;0.430597
184;wait;10;4.44668e-05;3.3682e-05;5.9648e-05
184;boundary;10;0.00372587;0.00273865;0.00450368
184;calc iter;10;0.434463;0.432352;0.437006
184;calc total;1;4.38946;4.38946;4.38946
184;total;1;12.6714;12.6714;12.6714
137;initialize;1;4.74982;4.74982;4.74982
137;async;10;0.00380071;0.00115428;0.00823463
137;inner;10;0.425416;0.422334;0.431381
137;wait;10;6.1157e-05;4.4353e-05;0.000114935
137;boundary;10;0.0058654;0.00466493;0.00646161
137;calc iter;10;0.435146;0.431869;0.437318
137;calc total;1;4.38946;4.38946;4.38946
137;total;1;12.6826;12.6826;12.6826
185;initialize;1;4.74049;4.74049;4.74049
185;async;10;0.00922105;0.00102405;0.0157902
185;inner;10;0.422226;0.415353;0.430371
185;wait;10;4.44435e-05;3.2708e-05;9.7121e-05
185;boundary;10;0.00314247;0.00278446;0.00371763
185;calc iter;10;0.434635;0.433536;0.43708
185;calc total;1;4.38946;4.38946;4.38946
185;total;1;12.6714;12.6714;12.6714
138;initialize;1;4.74984;4.74984;4.74984
138;async;10;0.0025192;0.000885204;0.00591385
138;inner;10;0.429031;0.425765;0.434056
138;wait;10;4.81533e-05;3.5342e-05;7.0317e-05
138;boundary;10;0.00395897;0.00280162;0.0051211
138;calc iter;10;0.435559;0.433613;0.438219
138;calc total;1;4.38946;4.38946;4.38946
138;total;1;12.6826;12.6826;12.6826
139;initialize;1;4.74981;4.74981;4.74981
139;async;10;0.00225137;0.00051715;0.00487001
139;inner;10;0.430666;0.427338;0.435486
139;wait;10;3.29771e-05;2.4258e-05;4.8472e-05
139;boundary;10;0.00294482;0.00221454;0.00361649
139;calc iter;10;0.435896;0.434706;0.438917
139;calc total;1;4.38946;4.38946;4.38946
139;total;1;12.6826;12.6826;12.6826
140;initialize;1;4.74984;4.74984;4.74984
140;async;10;0.00317971;0.000600372;0.00622634
140;inner;10;0.4299;0.426069;0.434576
140;wait;10;3.43731e-05;2.1027e-05;6.9331e-05
140;boundary;10;0.00299716;0.00185245;0.00386141
140;calc iter;10;0.436113;0.434171;0.438506
140;calc total;1;4.38946;4.38946;4.38946
140;total;1;12.6826;12.6826;12.6826
141;initialize;1;4.74986;4.74986;4.74986
141;async;10;0.00378213;0.000670991;0.00671029
141;inner;10;0.429162;0.426125;0.4354
141;wait;10;2.81804e-05;1.9829e-05;5.0465e-05
141;boundary;10;0.00304117;0.00214634;0.00390218
141;calc iter;10;0.436015;0.434226;0.439026
141;calc total;1;4.38946;4.38946;4.38946
141;total;1;12.6826;12.6826;12.6826
142;initialize;1;4.74985;4.74985;4.74985
142;async;10;0.0032779;0.00109713;0.00540019
142;inner;10;0.428481;0.425612;0.43394
142;wait;10;4.68658e-05;3.1853e-05;7.828e-05
142;boundary;10;0.00377865;0.00309135;0.00459477
142;calc iter;10;0.435586;0.434097;0.43821
142;calc total;1;4.38946;4.38946;4.38946
142;total;1;12.6826;12.6826;12.6826
143;initialize;1;4.74983;4.74983;4.74983
143;async;10;0.00172521;0.000339513;0.0035281
143;inner;10;0.429251;0.426205;0.434923
143;wait;10;4.13796e-05;2.5942e-05;6.184e-05
143;boundary;10;0.00436473;0.00274147;0.00507697
143;calc iter;10;0.435383;0.433675;0.438554
143;calc total;1;4.38946;4.38946;4.38946
143;total;1;12.6826;12.6826;12.6826
192;initialize;1;4.72457;4.72457;4.72457
186;initialize;1;4.7405;4.7405;4.7405
186;async;10;0.0100481;0.0010555;0.017596
186;inner;10;0.421052;0.414549;0.42886
186;wait;10;4.67888e-05;2.7951e-05;0.000109951
186;boundary;10;0.00357544;0.00259558;0.00400546
186;calc iter;10;0.434724;0.43371;0.436023
186;calc total;1;4.38946;4.38946;4.38946
186;total;1;12.6714;12.6714;12.6714
156;initialize;1;4.58361;4.58361;4.58361
156;async;10;0.00726492;0.00112342;0.0108975
156;inner;10;0.425275;0.42048;0.431947
156;wait;10;3.36937e-05;2.055e-05;6.2209e-05
156;boundary;10;0.00362286;0.00172376;0.00555695
156;calc iter;10;0.436198;0.431456;0.438521
156;calc total;1;4.38946;4.38946;4.38946
156;total;1;12.5159;12.5159;12.5159
187;initialize;1;4.74047;4.74047;4.74047
187;async;10;0.0132887;0.0010789;0.0193931
187;inner;10;0.419292;0.411002;0.429654
187;wait;10;4.16556e-05;2.0539e-05;9.4053e-05
187;boundary;10;0.00327127;0.0017376;0.00441357
187;calc iter;10;0.435896;0.432155;0.438738
187;calc total;1;4.38946;4.38946;4.38946
187;total;1;12.6714;12.6714;12.6714
157;initialize;1;4.58412;4.58412;4.58412
157;async;10;0.00484129;0.00142173;0.00619185
157;inner;10;0.427052;0.423823;0.433519
157;wait;10;3.32552e-05;2.4066e-05;4.7714e-05
157;boundary;10;0.00416782;0.00174378;0.0055825
157;calc iter;10;0.436097;0.431759;0.437686
157;calc total;1;4.38946;4.38946;4.38946
157;total;1;12.5164;12.5164;12.5164
188;initialize;1;4.74048;4.74048;4.74048
188;async;10;0.0142933;0.00130428;0.0201333
188;inner;10;0.417913;0.404694;0.431714
188;wait;10;4.87354e-05;2.0879e-05;5.9467e-05
188;boundary;10;0.00478091;0.0017342;0.00561949
188;calc iter;10;0.437039;0.426585;0.443974
188;calc total;1;4.38946;4.38946;4.38946
188;total;1;12.6714;12.6714;12.6714
158;initialize;1;4.58361;4.58361;4.58361
158;async;10;0.0059119;0.00113576;0.0092455
158;inner;10;0.426838;0.42419;0.43207
158;wait;10;2.96628e-05;2.1907e-05;5.5589e-05
158;boundary;10;0.00287289;0.00182172;0.00392045
158;calc iter;10;0.435654;0.433534;0.437764
158;calc total;1;4.38946;4.38946;4.38946
158;total;1;12.5159;12.5159;12.5159
189;initialize;1;4.74044;4.74044;4.74044
189;async;10;0.0160115;0.00107066;0.0241254
189;inner;10;0.416233;0.407308;0.42494
189;wait;10;4.71456e-05;2.1345e-05;0.000131653
189;boundary;10;0.00355183;0.00178325;0.00592624
189;calc iter;10;0.435846;0.432071;0.438124
189;calc total;1;4.38946;4.38946;4.38946
189;total;1;12.6713;12.6713;12.6713
159;initialize;1;4.58366;4.58366;4.58366
159;async;10;0.00417012;0.000867378;0.00672157
159;inner;10;0.428319;0.425969;0.432659
159;wait;10;2.63159e-05;2.1543e-05;4.6037e-05
159;boundary;10;0.00275679;0.00208796;0.00316988
159;calc iter;10;0.435274;0.433899;0.436229
159;calc total;1;4.38946;4.38946;4.38946
159;total;1;12.5159;12.5159;12.5159
190;initialize;1;4.7405;4.7405;4.7405
190;async;10;0.00941274;0.00102716;0.0176427
190;inner;10;0.423397;0.414089;0.432434
190;wait;10;3.6705e-05;2.5784e-05;4.6233e-05
190;boundary;10;0.0028937;0.00199254;0.0038168
190;calc iter;10;0.435741;0.432838;0.438135
190;calc total;1;4.38946;4.38946;4.38946
190;total;1;12.6714;12.6714;12.6714
160;initialize;1;4.58361;4.58361;4.58361
160;async;10;0.0056164;0.00105842;0.00771359
160;inner;10;0.42607;0.424292;0.429957
160;wait;10;3.42448e-05;2.2488e-05;7.6216e-05
160;boundary;10;0.00332734;0.00267779;0.00362498
160;calc iter;10;0.43505;0.434144;0.435566
160;calc total;1;4.38946;4.38946;4.38946
160;total;1;12.5159;12.5159;12.5159
191;initialize;1;4.74046;4.74046;4.74046
191;async;10;0.00988476;0.0008601;0.0202854
191;inner;10;0.420144;0.41375;0.426981
191;wait;10;4.97364e-05;2.1183e-05;0.000122441
191;boundary;10;0.00432125;0.00378151;0.00538878
191;calc iter;10;0.434401;0.431962;0.437849
191;calc total;1;4.38947;4.38947;4.38947
191;total;1;12.6713;12.6713;12.6713
161;initialize;1;4.58367;4.58367;4.58367
161;async;10;0.00577065;0.00118091;0.0080371
161;inner;10;0.426462;0.424562;0.43083
161;wait;10;3.52579e-05;2.1269e-05;7.4686e-05
161;boundary;10;0.00290245;0.00257544;0.00322442
161;calc iter;10;0.435172;0.434777;0.43576
161;calc total;1;4.38946;4.38946;4.38946
161;total;1;12.5159;12.5159;12.5159
162;initialize;1;4.58368;4.58368;4.58368
162;async;10;0.00566217;0.00112744;0.00833579
162;inner;10;0.426089;0.423515;0.430963
162;wait;10;4.33463e-05;3.0109e-05;7.7058e-05
162;boundary;10;0.00319825;0.00279515;0.00390914
162;calc iter;10;0.434994;0.434317;0.435854
162;calc total;1;4.38946;4.38946;4.38946
162;total;1;12.5159;12.5159;12.5159
163;initialize;1;4.58389;4.58389;4.58389
163;async;10;0.00584534;0.00114421;0.00766122
163;inner;10;0.424693;0.422646;0.428862
163;wait;10;5.28938e-05;3.4424e-05;9.9368e-05
163;boundary;10;0.00425227;0.00341791;0.00513825
163;calc iter;10;0.434845;0.434075;0.435496
163;calc total;1;4.38946;4.38946;4.38946
163;total;1;12.5161;12.5161;12.5161
164;initialize;1;4.58428;4.58428;4.58428
164;async;10;0.00397879;0.000604732;0.00830113
164;inner;10;0.426285;0.424272;0.431447
164;wait;10;5.39435e-05;3.8464e-05;6.4565e-05
164;boundary;10;0.00468276;0.00281857;0.00585681
164;calc iter;10;0.435003;0.432778;0.437994
164;calc total;1;4.38946;4.38946;4.38946
164;total;1;12.5165;12.5165;12.5165
165;initialize;1;4.584;4.584;4.584
165;async;10;0.00493287;0.00109963;0.0102862
165;inner;10;0.423975;0.421412;0.429225
165;wait;10;6.82473e-05;5.5849e-05;9.3881e-05
165;boundary;10;0.00573145;0.00403835;0.00640932
165;calc iter;10;0.43471;0.433412;0.438857
165;calc total;1;4.38946;4.38946;4.38946
165;total;1;12.5163;12.5163;12.5163
166;initialize;1;4.5838;4.5838;4.5838
166;async;10;0.00265992;0.000511159;0.00593981
166;inner;10;0.427078;0.424072;0.432673
166;wait;10;5.2437e-05;3.716e-05;6.9857e-05
166;boundary;10;0.00488386;0.002295;0.00604741
166;calc iter;10;0.434675;0.433273;0.436152
166;calc total;1;4.38946;4.38946;4.38946
166;total;1;12.5161;12.5161;12.5161
167;initialize;1;4.58362;4.58362;4.58362
167;async;10;0.0058509;0.00121563;0.0101979
167;inner;10;0.425651;0.423634;0.429714
167;wait;10;4.48396e-05;2.806e-05;9.1487e-05
167;boundary;10;0.00367496;0.00225067;0.00464609
167;calc iter;10;0.435223;0.43403;0.437587
167;calc total;1;4.38946;4.38946;4.38946
167;total;1;12.5159;12.5159;12.5159
216;initialize;1;4.58967;4.58967;4.58967
216;async;10;0.0042678;0.00144422;0.00997669
216;inner;10;0.427033;0.422226;0.434789
216;wait;10;4.16559e-05;3.1411e-05;6.2564e-05
216;boundary;10;0.00403843;0.00253869;0.00489501
216;calc iter;10;0.435382;0.431151;0.438837
216;calc total;1;4.38947;4.38947;4.38947
216;total;1;12.5243;12.5243;12.5243
192;async;10;0.0109842;0.000898477;0.0160729
192;inner;10;0.419736;0.415536;0.427896
192;wait;10;3.38647e-05;2.247e-05;6.1978e-05
192;boundary;10;0.003304;0.00294263;0.00371448
192;calc iter;10;0.434059;0.431938;0.43538
192;calc total;1;4.38946;4.38946;4.38946
192;total;1;12.6576;12.6576;12.6576
240;initialize;1;4.72686;4.72686;4.72686
240;async;10;0.00276317;0.000959429;0.00698613
240;inner;10;0.427028;0.423306;0.432392
240;wait;10;5.36902e-05;3.3487e-05;7.8446e-05
240;boundary;10;0.00515598;0.00306513;0.00659195
240;calc iter;10;0.435002;0.432488;0.437643
240;calc total;1;4.38947;4.38947;4.38947
240;total;1;12.6616;12.6616;12.6616
217;initialize;1;4.5897;4.5897;4.5897
217;async;10;0.00472661;0.00170547;0.0094047
217;inner;10;0.427018;0.420862;0.435553
217;wait;10;3.79994e-05;2.5535e-05;5.1756e-05
217;boundary;10;0.00409529;0.00298754;0.00525563
217;calc iter;10;0.43588;0.432903;0.440302
217;calc total;1;4.38947;4.38947;4.38947
217;total;1;12.5242;12.5242;12.5242
312;initialize;1;4.56102;4.56102;4.56102
312;async;10;0.002265;0.000511749;0.00466562
312;inner;10;0.429395;0.427062;0.431965
312;wait;10;4.19482e-05;2.9831e-05;5.8726e-05
312;boundary;10;0.00363204;0.00260826;0.00443984
312;calc iter;10;0.435336;0.433911;0.437142
312;calc total;1;4.38946;4.38946;4.38946
193;initialize;1;4.72472;4.72472;4.72472
193;async;10;0.0122971;0.00104851;0.0170437
193;inner;10;0.418435;0.414186;0.42721
193;wait;10;4.39996e-05;2.9008e-05;7.4019e-05
193;boundary;10;0.00327402;0.00282082;0.00376165
193;calc iter;10;0.434052;0.431651;0.435021
193;calc total;1;4.38946;4.38946;4.38946
193;total;1;12.6578;12.6578;12.6578
241;initialize;1;4.72634;4.72634;4.72634
241;async;10;0.00283007;0.00110589;0.0068579
241;inner;10;0.427057;0.424291;0.433165
241;wait;10;5.44613e-05;4.1514e-05;6.8718e-05
241;boundary;10;0.00511199;0.00302223;0.00622188
241;calc iter;10;0.435056;0.432798;0.437411
241;calc total;1;4.38947;4.38947;4.38947
241;total;1;12.6611;12.6611;12.6611
218;initialize;1;4.58973;4.58973;4.58973
218;async;10;0.00457683;0.00108614;0.00916691
218;inner;10;0.427769;0.420116;0.4356
218;wait;10;3.88641e-05;2.3719e-05;5.0726e-05
218;boundary;10;0.00402712;0.0020265;0.00532055
218;calc iter;10;0.436413;0.431336;0.439158
218;calc total;1;4.38947;4.38947;4.38947
218;total;1;12.5243;12.5243;12.5243
194;initialize;1;4.72482;4.72482;4.72482
194;async;10;0.00518415;0.000946747;0.0116634
194;inner;10;0.426407;0.42075;0.435061
194;wait;10;3.2919e-05;2.2022e-05;5.3507e-05
194;boundary;10;0.00270554;0.00184718;0.00309147
194;calc iter;10;0.434331;0.428636;0.438899
194;calc total;1;4.38946;4.38946;4.38946
194;total;1;12.6579;12.6579;12.6579
242;initialize;1;4.72677;4.72677;4.72677
242;async;10;0.00234096;0.000587094;0.00543267
242;inner;10;0.428256;0.425487;0.434271
242;wait;10;5.10195e-05;3.9086e-05;6.3835e-05
242;boundary;10;0.00465615;0.00250743;0.00561371
242;calc iter;10;0.435307;0.433979;0.438001
242;calc total;1;4.38947;4.38947;4.38947
242;total;1;12.6615;12.6615;12.6615
219;initialize;1;4.58968;4.58968;4.58968
219;async;10;0.00740294;0.00110182;0.0115341
219;inner;10;0.425208;0.415731;0.434189
219;wait;10;4.21585e-05;2.0743e-05;6.3271e-05
219;boundary;10;0.00405562;0.00175357;0.00518323
219;calc iter;10;0.436711;0.427514;0.439719
219;calc total;1;4.38947;4.38947;4.38947
219;total;1;12.5242;12.5242;12.5242
264;initialize;1;4.60575;4.60575;4.60575
264;async;10;0.0037937;0.00178844;0.00684237
264;inner;10;0.42764;0.42111;0.43368
264;wait;10;5.19922e-05;2.5347e-05;6.9583e-05
264;boundary;10;0.00469819;0.00173748;0.00578818
264;calc iter;10;0.436186;0.429716;0.439317
264;calc total;1;4.38946;4.38946;4.38946
264;total;1;12.5402;12.5402;12.5402
195;initialize;1;4.72457;4.72457;4.72457
195;async;10;0.0082735;0.00103994;0.0131801
195;inner;10;0.423228;0.419654;0.431413
195;wait;10;3.3382e-05;2.1918e-05;5.7819e-05
195;boundary;10;0.00266332;0.00176168;0.00311541
195;calc iter;10;0.434199;0.433093;0.436346
195;calc total;1;4.38946;4.38946;4.38946
195;total;1;12.6576;12.6576;12.6576
243;initialize;1;4.72634;4.72634;4.72634
243;async;10;0.00288048;0.00104761;0.00554303
243;inner;10;0.428017;0.425715;0.433233
243;wait;10;5.17169e-05;3.319e-05;9.1894e-05
243;boundary;10;0.00450446;0.003016;0.00521348
243;calc iter;10;0.435456;0.43404;0.437478
243;calc total;1;4.38947;4.38947;4.38947
243;total;1;12.6611;12.6611;12.6611
220;initialize;1;4.58969;4.58969;4.58969
220;async;10;0.0109314;0.00112512;0.0141037
220;inner;10;0.421717;0.410116;0.432335
220;wait;10;5.11715e-05;2.2728e-05;0.000109995
220;boundary;10;0.00461074;0.00173079;0.00551473
220;calc iter;10;0.437313;0.425974;0.441606
220;calc total;1;4.38947;4.38947;4.38947
220;total;1;12.5243;12.5243;12.5243
196;initialize;1;4.72459;4.72459;4.72459
196;async;10;0.0117825;0.00107581;0.0166481
196;inner;10;0.415764;0.411749;0.425268
196;wait;10;5.58289e-05;3.7649e-05;0.000122661
196;boundary;10;0.00495995;0.00419494;0.00521631
196;calc iter;10;0.432564;0.430118;0.43448
196;calc total;1;4.38946;4.38946;4.38946
196;total;1;12.6576;12.6576;12.6576
244;initialize;1;4.72636;4.72636;4.72636
244;async;10;0.00389022;0.000659892;0.00591723
244;inner;10;0.42712;0.424347;0.433232
244;wait;10;5.03288e-05;3.6427e-05;7.8988e-05
244;boundary;10;0.00450578;0.00297177;0.00529051
244;calc iter;10;0.435568;0.43388;0.438302
244;calc total;1;4.38947;4.38947;4.38947
244;total;1;12.6611;12.6611;12.6611
221;initialize;1;4.58976;4.58976;4.58976
221;async;10;0.00752045;0.00066789;0.0111758
221;inner;10;0.424917;0.415826;0.433958
221;wait;10;4.54395e-05;2.1329e-05;6.7014e-05
221;boundary;10;0.00411137;0.00175839;0.00498706
221;calc iter;10;0.436597;0.428651;0.439728
221;calc total;1;4.38947;4.38947;4.38947
221;total;1;12.5243;12.5243;12.5243
265;initialize;1;4.60511;4.60511;4.60511
265;async;10;0.00580363;0.00114744;0.00908172
265;inner;10;0.425906;0.418555;0.432242
265;wait;10;4.53402e-05;2.3091e-05;6.1308e-05
265;boundary;10;0.0044084;0.00174298;0.00580783
265;calc iter;10;0.436166;0.429404;0.440537
265;calc total;1;4.38946;4.38946;4.38946
265;total;1;12.5395;12.5395;12.5395
197;initialize;1;4.72474;4.72474;4.72474
197;async;10;0.0136954;0.00118693;0.0214754
197;inner;10;0.412505;0.408536;0.423884
197;wait;10;7.30776e-05;5.3338e-05;0.000166151
197;boundary;10;0.00598931;0.00486324;0.00642195
197;calc iter;10;0.432264;0.428298;0.437119
197;calc total;1;4.38947;4.38947;4.38947
197;total;1;12.6578;12.6578;12.6578
245;initialize;1;4.72674;4.72674;4.72674
245;async;10;0.00430132;0.0011004;0.00707653
245;inner;10;0.426915;0.423536;0.43145
245;wait;10;5.40117e-05;3.4156e-05;0.000116492
245;boundary;10;0.00446024;0.00367592;0.0049487
245;calc iter;10;0.435732;0.433871;0.439436
245;calc total;1;4.38947;4.38947;4.38947
245;total;1;12.6615;12.6615;12.6615
222;initialize;1;4.58969;4.58969;4.58969
222;async;10;0.00565724;0.000673225;0.0100851
222;inner;10;0.425961;0.41941;0.43379
222;wait;10;4.25945e-05;3.0885e-05;7.901e-05
222;boundary;10;0.00440928;0.00253105;0.00544938
222;calc iter;10;0.436072;0.431953;0.439559
222;calc total;1;4.38948;4.38948;4.38948
222;total;1;12.5242;12.5242;12.5242
266;initialize;1;4.60514;4.60514;4.60514
266;async;10;0.00505086;0.00112253;0.00831735
266;inner;10;0.426721;0.420616;0.432015
266;wait;10;4.43763e-05;2.548e-05;6.5163e-05
266;boundary;10;0.00418983;0.00183121;0.00574106
266;calc iter;10;0.436008;0.429164;0.440453
266;calc total;1;4.38946;4.38946;4.38946
266;total;1;12.5395;12.5395;12.5395
198;initialize;1;4.7251;4.7251;4.7251
198;async;10;0.0109099;0.000973063;0.0183663
198;inner;10;0.416248;0.411849;0.42803
198;wait;10;6.43192e-05;5.05e-05;7.514e-05
198;boundary;10;0.00528368;0.00298547;0.00616201
198;calc iter;10;0.432508;0.429629;0.437375
198;calc total;1;4.38946;4.38946;4.38946
198;total;1;12.6581;12.6581;12.6581
246;initialize;1;4.7269;4.7269;4.7269
246;async;10;0.00437815;0.00107493;0.00770926
246;inner;10;0.427703;0.423109;0.43333
246;wait;10;4.72242e-05;2.7162e-05;7.0995e-05
246;boundary;10;0.00403108;0.00291592;0.00557441
246;calc iter;10;0.436162;0.432912;0.439707
246;calc total;1;4.38947;4.38947;4.38947
246;total;1;12.6617;12.6617;12.6617
223;initialize;1;4.58967;4.58967;4.58967
223;async;10;0.00523172;0.000547421;0.0110424
223;inner;10;0.425406;0.420717;0.433786
223;wait;10;4.82044e-05;2.8234e-05;7.348e-05
223;boundary;10;0.00474193;0.0033201;0.00598421
223;calc iter;10;0.43543;0.432075;0.437974
223;calc total;1;4.38948;4.38948;4.38948
223;total;1;12.5242;12.5242;12.5242
267;initialize;1;4.60526;4.60526;4.60526
267;async;10;0.00485676;0.00107021;0.00878596
267;inner;10;0.427117;0.421909;0.431493
267;wait;10;3.75958e-05;2.6248e-05;7.6642e-05
267;boundary;10;0.00390057;0.00195134;0.00528306
267;calc iter;10;0.435913;0.432677;0.439292
267;calc total;1;4.38946;4.38946;4.38946
267;total;1;12.5396;12.5396;12.5396
199;initialize;1;4.72456;4.72456;4.72456
199;async;10;0.0119381;0.00129297;0.0171048
199;inner;10;0.415697;0.411006;0.427121
199;wait;10;6.04153e-05;4.3786e-05;7.6088e-05
199;boundary;10;0.00490873;0.00324989;0.00544356
199;calc iter;10;0.432606;0.429892;0.435522
199;calc total;1;4.38947;4.38947;4.38947
199;total;1;12.6576;12.6576;12.6576
247;initialize;1;4.72636;4.72636;4.72636
247;async;10;0.00686321;0.00109567;0.00929699
247;inner;10;0.425229;0.42007;0.430057
247;wait;10;4.83582e-05;2.505e-05;0.000128971
247;boundary;10;0.00420938;0.00233726;0.00543577
247;calc iter;10;0.436353;0.43011;0.438038
247;calc total;1;4.38947;4.38947;4.38947
247;total;1;12.6611;12.6611;12.6611
224;initialize;1;4.58966;4.58966;4.58966
224;async;10;0.00191065;0.000492503;0.00793989
224;inner;10;0.42771;0.421698;0.435986
224;wait;10;4.47613e-05;2.9185e-05;7.2085e-05
224;boundary;10;0.0047169;0.00238609;0.00653091
224;calc iter;10;0.434384;0.431652;0.439319
224;calc total;1;4.38946;4.38946;4.38946
224;total;1;12.5242;12.5242;12.5242
268;initialize;1;4.6058;4.6058;4.6058
268;async;10;0.00907025;0.00108131;0.0161984
268;inner;10;0.420723;0.417602;0.424271
268;wait;10;5.81133e-05;2.682e-05;0.000119204
268;boundary;10;0.00523266;0.00296531;0.00668629
268;calc iter;10;0.435086;0.431611;0.438384
268;calc total;1;4.38946;4.38946;4.38946
268;total;1;12.5402;12.5402;12.5402
200;initialize;1;4.7245;4.7245;4.7245
200;async;10;0.0128823;0.00113678;0.0195288
200;inner;10;0.418103;0.413658;0.426646
200;wait;10;4.31505e-05;2.9619e-05;9.7263e-05
200;boundary;10;0.00312549;0.00275992;0.0035041
200;calc iter;10;0.434155;0.431386;0.436127
200;calc total;1;4.38946;4.38946;4.38946
200;total;1;12.6576;12.6576;12.6576
248;initialize;1;4.72647;4.72647;4.72647
248;async;10;0.00440824;0.00155374;0.0056869
248;inner;10;0.428574;0.422221;0.434299
248;wait;10;4.10805e-05;2.0534e-05;6.3922e-05
248;boundary;10;0.00374432;0.00177246;0.00485034
248;calc iter;10;0.43677;0.428782;0.43891
248;calc total;1;4.38947;4.38947;4.38947
248;total;1;12.6612;12.6612;12.6612
225;initialize;1;4.58971;4.58971;4.58971
225;async;10;0.00387291;0.00106456;0.00933807
225;inner;10;0.42576;0.421455;0.432979
225;wait;10;5.45558e-05;4.2976e-05;9.2592e-05
225;boundary;10;0.00496455;0.00345398;0.0060892
225;calc iter;10;0.434654;0.432039;0.437776
225;calc total;1;4.38946;4.38946;4.38946
225;total;1;12.5243;12.5243;12.5243
269;initialize;1;4.60542;4.60542;4.60542
269;async;10;0.00487534;0.00108886;0.00932179
269;inner;10;0.426395;0.422835;0.429818
269;wait;10;4.85006e-05;2.5419e-05;0.000106492
269;boundary;10;0.00378767;0.00288226;0.0043899
269;calc iter;10;0.435108;0.434024;0.436519
269;calc total;1;4.38946;4.38946;4.38946
269;total;1;12.5398;12.5398;12.5398
201;initialize;1;4.72508;4.72508;4.72508
201;async;10;0.0131756;0.0014642;0.0192431
201;inner;10;0.418505;0.413669;0.428297
201;wait;10;3.26231e-05;2.0677e-05;6.8449e-05
201;boundary;10;0.00263728;0.00182537;0.00348405
201;calc iter;10;0.434352;0.431512;0.436569
201;calc total;1;4.38946;4.38946;4.38946
201;total;1;12.6581;12.6581;12.6581
249;initialize;1;4.72619;4.72619;4.72619
249;async;10;0.00233678;0.00119322;0.00255374
249;inner;10;0.430469;0.423902;0.435715
249;wait;10;3.84903e-05;1.8448e-05;4.8087e-05
249;boundary;10;0.00408872;0.00171057;0.00495256
249;calc iter;10;0.436935;0.428082;0.43954
249;calc total;1;4.38947;4.38947;4.38947
249;total;1;12.6609;12.6609;12.6609
226;initialize;1;4.58972;4.58972;4.58972
226;async;10;0.00427193;0.001057;0.00922471
226;inner;10;0.425333;0.420551;0.43301
226;wait;10;5.6772e-05;4.3044e-05;8.6887e-05
226;boundary;10;0.00497551;0.00363916;0.00572181
226;calc iter;10;0.434639;0.432344;0.437795
226;calc total;1;4.38946;4.38946;4.38946
226;total;1;12.5243;12.5243;12.5243
270;initialize;1;4.60512;4.60512;4.60512
270;async;10;0.00415417;0.00110552;0.00977866
270;inner;10;0.426375;0.42267;0.431278
270;wait;10;5.83996e-05;4.0502e-05;9.8959e-05
270;boundary;10;0.00430477;0.00313618;0.00493485
270;calc iter;10;0.434894;0.433744;0.436647
270;calc total;1;4.38946;4.38946;4.38946
270;total;1;12.5395;12.5395;12.5395
202;initialize;1;4.72467;4.72467;4.72467
202;async;10;0.0172711;0.00111534;0.0255761
202;inner;10;0.414962;0.406566;0.425895
202;wait;10;4.11277e-05;2.6822e-05;9.1993e-05
202;boundary;10;0.00292128;0.00173459;0.00389429
202;calc iter;10;0.435198;0.430999;0.437214
202;calc total;1;4.38946;4.38946;4.38946
202;total;1;12.6577;12.6577;12.6577
250;initialize;1;4.72691;4.72691;4.72691
250;async;10;0.0041792;0.00114383;0.00537341
250;inner;10;0.428701;0.422388;0.434154
250;wait;10;4.64852e-05;2.4168e-05;6.853e-05
250;boundary;10;0.00373459;0.00178115;0.00498795
250;calc iter;10;0.436663;0.429089;0.438457
250;calc total;1;4.38947;4.38947;4.38947
250;total;1;12.6617;12.6617;12.6617
227;initialize;1;4.58966;4.58966;4.58966
227;async;10;0.00342339;0.000668681;0.00755383
227;inner;10;0.427003;0.421876;0.435276
227;wait;10;4.56801e-05;3.6796e-05;5.6188e-05
227;boundary;10;0.00445074;0.00250276;0.0051724
227;calc iter;10;0.434925;0.432732;0.438968
227;calc total;1;4.38946;4.38946;4.38946
227;total;1;12.5242;12.5242;12.5242
271;initialize;1;4.60519;4.60519;4.60519
271;async;10;0.00267986;0.000633656;0.00735439
271;inner;10;0.427409;0.423489;0.431742
271;wait;10;5.06409e-05;3.031e-05;8.2785e-05
271;boundary;10;0.00452773;0.00305567;0.00595985
271;calc iter;10;0.434669;0.433302;0.436238
271;calc total;1;4.38947;4.38947;4.38947
271;total;1;12.5396;12.5396;12.5396
203;initialize;1;4.72464;4.72464;4.72464
203;async;10;0.0180044;0.00116025;0.0229024
203;inner;10;0.413873;0.400392;0.429517
203;wait;10;5.28227e-05;2.4192e-05;8.699e-05
203;boundary;10;0.00467313;0.00170877;0.00618054
203;calc iter;10;0.436606;0.425029;0.440654
203;calc total;1;4.38946;4.38946;4.38946
203;total;1;12.6577;12.6577;12.6577
251;initialize;1;4.72638;4.72638;4.72638
251;async;10;0.00349236;0.000615896;0.00525817
251;inner;10;0.429022;0.42419;0.434819
251;wait;10;4.16166e-05;2.5634e-05;5.3285e-05
251;boundary;10;0.00392003;0.00203356;0.00542277
251;calc iter;10;0.436477;0.429591;0.438811
251;calc total;1;4.38947;4.38947;4.38947
251;total;1;12.6611;12.6611;12.6611
228;initialize;1;4.5897;4.5897;4.5897
228;async;10;0.00869895;0.00115094;0.013965
228;inner;10;0.420947;0.413915;0.427991
228;wait;10;6.06626e-05;3.3539e-05;8.9626e-05
228;boundary;10;0.00470788;0.00263743;0.00617181
228;calc iter;10;0.434417;0.432148;0.437928
228;calc total;1;4.38946;4.38946;4.38946
228;total;1;12.5242;12.5242;12.5242
272;initialize;1;4.60514;4.60514;4.60514
272;async;10;0.00116887;0.000307682;0.00413822
272;inner;10;0.429078;0.423515;0.433337
272;wait;10;4.53109e-05;2.8985e-05;7.8213e-05
272;boundary;10;0.00400831;0.00231229;0.00624979
272;calc iter;10;0.434302;0.43299;0.436594
272;calc total;1;4.38946;4.38946;4.38946
272;total;1;12.5395;12.5395;12.5395
204;initialize;1;4.72455;4.72455;4.72455
204;async;10;0.00261317;0.00111471;0.00289326
204;inner;10;0.429426;0.411716;0.438177
204;wait;10;6.43614e-05;2.1131e-05;9.1042e-05
204;boundary;10;0.00563719;0.00172777;0.00617014
204;calc iter;10;0.437743;0.416247;0.445417
204;calc total;1;4.38946;4.38946;4.38946
204;total;1;12.6576;12.6576;12.6576
252;initialize;1;4.72636;4.72636;4.72636
252;async;10;0.00405902;0.00118082;0.00696259
252;inner;10;0.428632;0.42482;0.433416
252;wait;10;3.97312e-05;2.1199e-05;6.8407e-05
252;boundary;10;0.00355864;0.00174211;0.0047584
252;calc iter;10;0.436292;0.432711;0.439732
252;calc total;1;4.38947;4.38947;4.38947
252;total;1;12.6611;12.6611;12.6611
229;initialize;1;4.58984;4.58984;4.58984
229;async;10;0.00737175;0.00105054;0.0118508
229;inner;10;0.42382;0.417527;0.429205
229;wait;10;4.12511e-05;2.5251e-05;7.1278e-05
229;boundary;10;0.00359089;0.00242688;0.00493427
229;calc iter;10;0.434826;0.432726;0.438562
229;calc total;1;4.38947;4.38947;4.38947
229;total;1;12.5244;12.5244;12.5244
273;initialize;1;4.60505;4.60505;4.60505
273;async;10;0.00205756;0.000857323;0.00434565
273;inner;10;0.428565;0.423802;0.432698
273;wait;10;4.30912e-05;3.0288e-05;6.4884e-05
273;boundary;10;0.00386573;0.0024781;0.00586867
273;calc iter;10;0.434533;0.433639;0.436295
273;calc total;1;4.38946;4.38946;4.38946
273;total;1;12.5395;12.5395;12.5395
205;initialize;1;4.72459;4.72459;4.72459
205;async;10;0.0144429;0.00109962;0.0172746
205;inner;10;0.41743;0.403433;0.430216
205;wait;10;4.73726e-05;1.9363e-05;6.9511e-05
205;boundary;10;0.00485568;0.00173524;0.00620416
205;calc iter;10;0.436778;0.421143;0.4401
205;calc total;1;4.38946;4.38946;4.38946
205;total;1;12.6576;12.6576;12.6576
253;initialize;1;4.72637;4.72637;4.72637
253;async;10;0.00295874;0.000524818;0.00609104
253;inner;10;0.429505;0.426897;0.433672
230;initialize;1;4.58981;4.58981;4.58981
230;async;10;0.0103604;0.00108929;0.0173077
230;inner;10;0.420172;0.414979;0.425927
230;wait;10;5.57783e-05;3.7981e-05;8.5155e-05
230;boundary;10;0.00437728;0.00323555;0.00507613
230;calc iter;10;0.434968;0.430723;0.437635
230;calc total;1;4.38947;4.38947;4.38947
274;initialize;1;4.60509;4.60509;4.60509
274;async;10;0.00216839;0.00051412;0.00652067
274;inner;10;0.429509;0.425679;0.433228
274;wait;10;3.5421e-05;2.6907e-05;4.8073e-05
274;boundary;10;0.00324682;0.0022528;0.00416934
274;calc iter;10;0.434961;0.43366;0.436705
274;calc total;1;4.38946;4.38946;4.38946
274;total;1;12.5395;12.5395;12.5395
206;initialize;1;4.72456;4.72456;4.72456
206;async;10;0.00713955;0.00110574;0.0103769
206;inner;10;0.424872;0.413565;0.434407
206;wait;10;4.4231e-05;2.5315e-05;7.4745e-05
206;boundary;10;0.00428158;0.0018161;0.0062446
206;calc iter;10;0.436339;0.424703;0.440187
206;calc total;1;4.38946;4.38946;4.38946
206;total;1;12.6576;12.6576;12.6576
253;wait;10;3.83634e-05;2.7791e-05;5.4592e-05
253;boundary;10;0.00351227;0.0018668;0.00455691
253;calc iter;10;0.436016;0.434617;0.437344
253;calc total;1;4.38947;4.38947;4.38947
253;total;1;12.6611;12.6611;12.6611
230;total;1;12.5244;12.5244;12.5244
275;initialize;1;4.60504;4.60504;4.60504
275;async;10;0.00356169;0.00104921;0.00712918
275;inner;10;0.42804;0.424868;0.432008
275;wait;10;4.02532e-05;2.6928e-05;6.8038e-05
275;boundary;10;0.00342628;0.00278632;0.0038333
275;calc iter;10;0.43507;0.434037;0.436264
275;calc total;1;4.38946;4.38946;4.38946
275;total;1;12.5395;12.5395;12.5395
207;initialize;1;4.72508;4.72508;4.72508
207;async;10;0.0104264;0.000834697;0.0172257
207;inner;10;0.421315;0.412487;0.429536
207;wait;10;3.70777e-05;2.0833e-05;6.2956e-05
207;boundary;10;0.00366248;0.00195853;0.00606189
207;calc iter;10;0.435443;0.429403;0.439569
207;calc total;1;4.38946;4.38946;4.38946
207;total;1;12.6581;12.6581;12.6581
254;initialize;1;4.72631;4.72631;4.72631
254;async;10;0.00257448;0.000503092;0.00501569
254;inner;10;0.4292;0.427059;0.433833
254;wait;10;4.60864e-05;3.2695e-05;5.4177e-05
254;boundary;10;0.00384569;0.0024067;0.00477153
254;calc iter;10;0.435668;0.434023;0.437501
254;calc total;1;4.38947;4.38947;4.38947
254;total;1;12.6611;12.6611;12.6611
276;initialize;1;4.60508;4.60508;4.60508
276;async;10;0.00781544;0.00117644;0.011017
276;inner;10;0.42432;0.41981;0.427862
276;wait;10;3.77052e-05;3.1016e-05;4.7154e-05
276;boundary;10;0.00265968;0.00195847;0.00327167
276;calc iter;10;0.434834;0.430876;0.437866
276;calc total;1;4.38946;4.38946;4.38946
276;total;1;12.5395;12.5395;12.5395
208;initialize;1;4.72455;4.72455;4.72455
208;async;10;0.00633695;0.000978526;0.00865124
208;inner;10;0.42283;0.418342;0.430335
208;wait;10;4.46653e-05;2.7424e-05;6.3221e-05
208;boundary;10;0.00419097;0.00301155;0.0064491
208;calc iter;10;0.433404;0.430435;0.434724
208;calc total;1;4.38946;4.38946;4.38946
208;total;1;12.6576;12.6576;12.6576
255;initialize;1;4.72675;4.72675;4.72675
255;async;10;0.0025692;0.00082923;0.00510516
255;inner;10;0.428149;0.425531;0.4329
255;wait;10;4.74395e-05;2.2481e-05;7.4839e-05
255;boundary;10;0.00457336;0.00303744;0.00565384
255;calc iter;10;0.435341;0.433213;0.436928
255;calc total;1;4.38947;4.38947;4.38947
255;total;1;12.6615;12.6615;12.6615
277;initialize;1;4.60508;4.60508;4.60508
277;async;10;0.00899397;0.00112984;0.0129607
277;inner;10;0.423298;0.418735;0.426686
277;wait;10;3.52214e-05;2.2806e-05;5.7779e-05
277;boundary;10;0.00251403;0.00189282;0.00308224
277;calc iter;10;0.434843;0.430344;0.437529
277;calc total;1;4.38946;4.38946;4.38946
277;total;1;12.5395;12.5395;12.5395
209;initialize;1;4.72463;4.72463;4.72463
209;async;10;0.00852793;0.00112577;0.0142796
209;inner;10;0.419924;0.415996;0.426813
209;wait;10;6.00426e-05;4.275e-05;9.7624e-05
209;boundary;10;0.00515641;0.00393768;0.00632896
209;calc iter;10;0.433671;0.431124;0.437484
209;calc total;1;4.38946;4.38946;4.38946
209;total;1;12.6577;12.6577;12.6577
256;initialize;1;4.72677;4.72677;4.72677
256;async;10;0.00304651;0.000435531;0.00682754
256;inner;10;0.426396;0.422521;0.432836
256;wait;10;6.00732e-05;4.0616e-05;7.8764e-05
256;boundary;10;0.00519026;0.0030449;0.00658577
256;calc iter;10;0.434695;0.432252;0.437026
256;calc total;1;4.38946;4.38946;4.38946
256;total;1;12.6615;12.6615;12.6615
210;initialize;1;4.72456;4.72456;4.72456
210;async;10;0.00490078;0.00108661;0.00739581
210;inner;10;0.426359;0.424024;0.432512
210;wait;10;3.59976e-05;2.6052e-05;5.9361e-05
210;boundary;10;0.00295104;0.0021803;0.00375485
210;calc iter;10;0.434248;0.433551;0.436077
210;calc total;1;4.38946;4.38946;4.38946
210;total;1;12.6576;12.6576;12.6576
257;initialize;1;4.72636;4.72636;4.72636
257;async;10;0.00312029;0.000882536;0.00666898
257;inner;10;0.426975;0.423868;0.432332
257;wait;10;6.02539e-05;4.5612e-05;9.0993e-05
257;boundary;10;0.00498139;0.00322587;0.00591523
257;calc iter;10;0.435139;0.433207;0.438231
257;calc total;1;4.38946;4.38946;4.38946
257;total;1;12.6611;12.6611;12.6611
211;initialize;1;4.72485;4.72485;4.72485
211;async;10;0.00896083;0.00112187;0.0129221
211;inner;10;0.420386;0.4177;0.426824
211;wait;10;5.36121e-05;3.5213e-05;9.3096e-05
211;boundary;10;0.00448968;0.00388714;0.00526577
211;calc iter;10;0.433892;0.432686;0.436016
211;calc total;1;4.38946;4.38946;4.38946
211;total;1;12.6579;12.6579;12.6579
258;initialize;1;4.72632;4.72632;4.72632
258;async;10;0.00381976;0.0011068;0.00662524
258;inner;10;0.426942;0.424461;0.431446
258;wait;10;5.51546e-05;3.8595e-05;0.000116938
258;boundary;10;0.00453717;0.00374176;0.00497366
258;calc iter;10;0.435356;0.43354;0.437109
258;calc total;1;4.38946;4.38946;4.38946
258;total;1;12.6611;12.6611;12.6611
212;initialize;1;4.7246;4.7246;4.7246
212;async;10;0.00341069;0.00051925;0.00735662
212;inner;10;0.427149;0.424978;0.43338
212;wait;10;4.01438e-05;2.9558e-05;5.1853e-05
212;boundary;10;0.0034838;0.00207726;0.00456595
212;calc iter;10;0.434088;0.43149;0.43703
212;calc total;1;4.38946;4.38946;4.38946
212;total;1;12.6576;12.6576;12.6576
259;initialize;1;4.72634;4.72634;4.72634
259;async;10;0.00448649;0.00109893;0.00730755
259;inner;10;0.426811;0.424701;0.431907
259;wait;10;4.9045e-05;3.7245e-05;9.1212e-05
259;boundary;10;0.00421461;0.00350452;0.00476263
259;calc iter;10;0.435562;0.432949;0.437603
259;calc total;1;4.38946;4.38946;4.38946
259;total;1;12.6611;12.6611;12.6611
213;initialize;1;4.72459;4.72459;4.72459
213;async;10;0.00814643;0.00109911;0.0129746
213;inner;10;0.42094;0.41858;0.427548
213;wait;10;5.15331e-05;2.4713e-05;9.08e-05
213;boundary;10;0.00494704;0.00362122;0.00633889
213;calc iter;10;0.434087;0.430618;0.437523
213;calc total;1;4.38947;4.38947;4.38947
213;total;1;12.6576;12.6576;12.6576
260;initialize;1;4.72655;4.72655;4.72655
260;async;10;0.00309131;0.000655023;0.00514848
260;inner;10;0.428914;0.426687;0.433451
260;wait;10;4.32256e-05;3.0496e-05;6.8495e-05
260;boundary;10;0.00374187;0.00251802;0.00473042
260;calc iter;10;0.435792;0.432534;0.438073
260;calc total;1;4.38946;4.38946;4.38946
260;total;1;12.6613;12.6613;12.6613
214;initialize;1;4.72462;4.72462;4.72462
214;async;10;0.00797732;0.0011507;0.0116143
214;inner;10;0.420575;0.418929;0.428401
214;wait;10;5.92456e-05;3.8898e-05;9.3039e-05
214;boundary;10;0.00522706;0.00392467;0.00630602
214;calc iter;10;0.433841;0.428963;0.436816
214;calc total;1;4.38947;4.38947;4.38947
214;total;1;12.6577;12.6577;12.6577
261;initialize;1;4.72639;4.72639;4.72639
261;async;10;0.00299536;0.00104571;0.00522411
261;inner;10;0.429171;0.427;0.43361
261;wait;10;3.67392e-05;2.5453e-05;5.8013e-05
261;boundary;10;0.00367284;0.00225069;0.0047799
261;calc iter;10;0.435878;0.432241;0.438567
261;calc total;1;4.38946;4.38946;4.38946
261;total;1;12.6611;12.6611;12.6611
215;initialize;1;4.72485;4.72485;4.72485
215;async;10;0.00958582;0.00113018;0.0156241
215;inner;10;0.422193;0.418112;0.429283
215;wait;10;3.64473e-05;2.7433e-05;7.0211e-05
215;boundary;10;0.00274291;0.00214677;0.00358981
215;calc iter;10;0.43456;0.433655;0.436262
215;calc total;1;4.38947;4.38947;4.38947
215;total;1;12.6579;12.6579;12.6579
262;initialize;1;4.72627;4.72627;4.72627
262;async;10;0.00370381;0.00112277;0.00536592
262;inner;10;0.428571;0.42584;0.434382
262;wait;10;3.1972e-05;1.9822e-05;4.4585e-05
262;boundary;10;0.00372528;0.00182828;0.00514161
262;calc iter;10;0.436036;0.433055;0.439943
262;calc total;1;4.38946;4.38946;4.38946
262;total;1;12.661;12.661;12.661
263;initialize;1;4.72634;4.72634;4.72634
263;async;10;0.00319984;0.00156192;0.00446094
263;inner;10;0.428864;0.42563;0.43426
263;wait;10;3.31165e-05;1.8416e-05;4.4493e-05
263;boundary;10;0.00407453;0.00176474;0.00517903
263;calc iter;10;0.436173;0.43135;0.438893
263;calc total;1;4.38946;4.38946;4.38946
263;total;1;12.6611;12.6611;12.6611
336;initialize;1;4.52004;4.52004;4.52004
336;async;10;0.00318519;0.000896501;0.00789269
336;inner;10;0.428112;0.424423;0.433502
336;wait;10;4.65145e-05;3.1484e-05;6.8444e-05
336;boundary;10;0.004106;0.0024775;0.00536709
336;calc iter;10;0.435451;0.433742;0.43808
336;calc total;1;4.38946;4.38946;4.38946
336;total;1;12.4478;12.4478;12.4478
288;initialize;1;4.59533;4.59533;4.59533
288;async;10;0.00321781;0.000961499;0.0054018
288;inner;10;0.425817;0.418102;0.428967
288;wait;10;5.11001e-05;2.3919e-05;7.8923e-05
288;boundary;10;0.00438142;0.00250023;0.00674981
288;calc iter;10;0.433469;0.430304;0.435566
288;calc total;1;4.38946;4.38946;4.38946
288;total;1;12.5268;12.5268;12.5268
312;total;1;12.4865;12.4865;12.4865
360;initialize;1;4.78549;4.78549;4.78549
337;initialize;1;4.52003;4.52003;4.52003
337;async;10;0.00326808;0.000623445;0.0076373
337;inner;10;0.428983;0.423397;0.434428
337;wait;10;3.80577e-05;2.9082e-05;5.0278e-05
337;boundary;10;0.00347875;0.00204616;0.00472885
337;calc iter;10;0.43577;0.433223;0.438307
337;calc total;1;4.38946;4.38946;4.38946
337;total;1;12.4477;12.4477;12.4477
289;initialize;1;4.59538;4.59538;4.59538
289;async;10;0.00462806;0.00113225;0.0103407
289;inner;10;0.425578;0.420255;0.430056
289;wait;10;5.21794e-05;4.1845e-05;6.3227e-05
289;boundary;10;0.00407048;0.0022195;0.00575194
289;calc iter;10;0.43433;0.432086;0.436292
289;calc total;1;4.38946;4.38946;4.38946
289;total;1;12.5268;12.5268;12.5268
313;initialize;1;4.56106;4.56106;4.56106
313;async;10;0.00271521;0.0008204;0.00890791
313;inner;10;0.42903;0.426295;0.431778
313;wait;10;4.67488e-05;2.8994e-05;7.7794e-05
313;boundary;10;0.00354924;0.00278073;0.00439785
313;calc iter;10;0.435343;0.432237;0.440318
313;calc total;1;4.38947;4.38947;4.38947
313;total;1;12.4865;12.4865;12.4865
338;initialize;1;4.52002;4.52002;4.52002
338;async;10;0.00526879;0.00101068;0.0105264
338;inner;10;0.42711;0.420264;0.43325
338;wait;10;3.8183e-05;2.9351e-05;5.5722e-05
338;boundary;10;0.00381557;0.0020789;0.00496854
338;calc iter;10;0.436234;0.4329;0.439409
338;calc total;1;4.38946;4.38946;4.38946
338;total;1;12.4477;12.4477;12.4477
290;initialize;1;4.59544;4.59544;4.59544
290;async;10;0.00519;0.00111934;0.0114878
290;inner;10;0.427508;0.423489;0.430512
290;wait;10;3.002e-05;2.3566e-05;4.8306e-05
290;boundary;10;0.00252101;0.00175386;0.00439933
290;calc iter;10;0.43525;0.433677;0.437437
290;calc total;1;4.38946;4.38946;4.38946
290;total;1;12.5269;12.5269;12.5269
314;initialize;1;4.56119;4.56119;4.56119
314;async;10;0.00327636;0.000632859;0.00959223
314;inner;10;0.42895;0.426883;0.43207
314;wait;10;3.54595e-05;2.3963e-05;5.6853e-05
314;boundary;10;0.00323182;0.00255122;0.00376537
314;calc iter;10;0.435495;0.432795;0.440375
314;calc total;1;4.38947;4.38947;4.38947
314;total;1;12.4867;12.4867;12.4867
339;initialize;1;4.52008;4.52008;4.52008
339;async;10;0.00510425;0.000534423;0.00917622
339;inner;10;0.428094;0.419322;0.433989
339;wait;10;3.35277e-05;1.9455e-05;4.6955e-05
339;boundary;10;0.00354097;0.00177714;0.00514125
339;calc iter;10;0.436774;0.430297;0.438865
339;calc total;1;4.38946;4.38946;4.38946
339;total;1;12.4478;12.4478;12.4478
291;initialize;1;4.59543;4.59543;4.59543
291;async;10;0.00542102;0.00134612;0.0114255
291;inner;10;0.427419;0.422936;0.430267
291;wait;10;3.18077e-05;2.0268e-05;4.8958e-05
291;boundary;10;0.00244895;0.00175634;0.00353246
291;calc iter;10;0.435322;0.433798;0.437823
291;calc total;1;4.38946;4.38946;4.38946
291;total;1;12.5268;12.5268;12.5268
315;initialize;1;4.56097;4.56097;4.56097
315;async;10;0.00289718;0.00112789;0.00820948
315;inner;10;0.42922;0.426637;0.432257
315;wait;10;3.45123e-05;2.3795e-05;5.4999e-05
315;boundary;10;0.00333461;0.00209857;0.00498384
315;calc iter;10;0.435487;0.431383;0.441092
315;calc total;1;4.38947;4.38947;4.38947
315;total;1;12.4865;12.4865;12.4865
340;initialize;1;4.51994;4.51994;4.51994
340;async;10;0.00961624;0.00111595;0.0150136
340;inner;10;0.423432;0.412571;0.431334
340;wait;10;4.45979e-05;2.4746e-05;8.9661e-05
340;boundary;10;0.00411855;0.00169478;0.00539113
340;calc iter;10;0.437214;0.429306;0.439773
340;calc total;1;4.38946;4.38946;4.38946
340;total;1;12.4477;12.4477;12.4477
292;initialize;1;4.59542;4.59542;4.59542
292;async;10;0.00864456;0.00111865;0.0151864
292;inner;10;0.422365;0.418027;0.425086
292;wait;10;5.68227e-05;2.3267e-05;0.000131503
292;boundary;10;0.0040052;0.00192131;0.00597811
292;calc iter;10;0.435074;0.43109;0.438173
292;calc total;1;4.38946;4.38946;4.38946
292;total;1;12.5268;12.5268;12.5268
316;initialize;1;4.56122;4.56122;4.56122
316;async;10;0.00415853;0.00110911;0.00937451
316;inner;10;0.427606;0.424748;0.430201
316;wait;10;4.59729e-05;2.5671e-05;9.0673e-05
316;boundary;10;0.00349952;0.00258548;0.00419972
316;calc iter;10;0.435311;0.432976;0.438837
316;calc total;1;4.38947;4.38947;4.38947
316;total;1;12.4867;12.4867;12.4867
341;initialize;1;4.52014;4.52014;4.52014
341;async;10;0.00578166;0.000508344;0.0106414
341;inner;10;0.427327;0.419465;0.433012
341;wait;10;3.85952e-05;2.2202e-05;6.5428e-05
341;boundary;10;0.00366172;0.00172187;0.00507001
341;calc iter;10;0.436811;0.431852;0.438779
341;calc total;1;4.38946;4.38946;4.38946
341;total;1;12.4479;12.4479;12.4479
293;initialize;1;4.59547;4.59547;4.59547
293;async;10;0.00618929;0.00110459;0.0118844
293;inner;10;0.426042;0.421368;0.428408
293;wait;10;4.12615e-05;2.0501e-05;0.000111232
293;boundary;10;0.00287531;0.00181373;0.00363128
293;calc iter;10;0.435149;0.432687;0.4374
293;calc total;1;4.38946;4.38946;4.38946
293;total;1;12.5269;12.5269;12.5269
317;initialize;1;4.5612;4.5612;4.5612
317;async;10;0.00340115;0.00111574;0.00617751
317;inner;10;0.427038;0.423154;0.42953
317;wait;10;5.31723e-05;3.8742e-05;9.5015e-05
317;boundary;10;0.00447732;0.00391851;0.00564123
317;calc iter;10;0.434971;0.432253;0.436944
317;calc total;1;4.38947;4.38947;4.38947
317;total;1;12.4867;12.4867;12.4867
342;initialize;1;4.52006;4.52006;4.52006
342;async;10;0.00913119;0.00109687;0.0168837
342;inner;10;0.421599;0.417391;0.426971
342;wait;10;6.10703e-05;2.7958e-05;0.000135885
342;boundary;10;0.00503433;0.00241772;0.0066721
342;calc iter;10;0.435828;0.432421;0.439672
342;calc total;1;4.38946;4.38946;4.38946
342;total;1;12.4478;12.4478;12.4478
294;initialize;1;4.59541;4.59541;4.59541
294;async;10;0.00580253;0.00112297;0.0121169
294;inner;10;0.42502;0.420986;0.428247
294;wait;10;5.09078e-05;3.9e-05;8.3245e-05
294;boundary;10;0.00387071;0.00245559;0.00530242
294;calc iter;10;0.434746;0.432729;0.437106
294;calc total;1;4.38946;4.38946;4.38946
294;total;1;12.5268;12.5268;12.5268
318;initialize;1;4.56111;4.56111;4.56111
318;async;10;0.0017403;0.00101001;0.00421954
318;inner;10;0.429857;0.42594;0.432804
318;wait;10;4.37987e-05;2.7918e-05;6.8204e-05
318;boundary;10;0.00339639;0.00235529;0.00530399
318;calc iter;10;0.435039;0.432887;0.437305
318;calc total;1;4.38947;4.38947;4.38947
318;total;1;12.4866;12.4866;12.4866
343;initialize;1;4.52039;4.52039;4.52039
343;async;10;0.00547058;0.00106572;0.0119046
343;inner;10;0.424633;0.421293;0.430413
343;wait;10;6.04617e-05;3.8841e-05;9.6687e-05
343;boundary;10;0.00506187;0.00404771;0.00637697
343;calc iter;10;0.435228;0.432273;0.43902
343;calc total;1;4.38946;4.38946;4.38946
343;total;1;12.4481;12.4481;12.4481
295;initialize;1;4.59544;4.59544;4.59544
295;async;10;0.00530334;0.00111596;0.00907023
295;inner;10;0.424738;0.419069;0.427723
295;wait;10;5.59287e-05;4.3083e-05;9.157e-05
295;boundary;10;0.0041973;0.00298083;0.00568484
295;calc iter;10;0.434296;0.431246;0.436116
295;calc total;1;4.38946;4.38946;4.38946
295;total;1;12.5269;12.5269;12.5269
319;initialize;1;4.56116;4.56116;4.56116
319;async;10;0.00322524;0.000816137;0.00509024
319;inner;10;0.426331;0.422159;0.429748
319;wait;10;6.06221e-05;3.9742e-05;0.000125795
319;boundary;10;0.00505553;0.00404653;0.00638679
319;calc iter;10;0.434674;0.43266;0.436402
319;calc total;1;4.38947;4.38947;4.38947
319;total;1;12.4866;12.4866;12.4866
344;initialize;1;4.51998;4.51998;4.51998
344;async;10;0.00430414;0.00110333;0.0101343
344;inner;10;0.426412;0.42164;0.432505
344;wait;10;4.80967e-05;2.4914e-05;8.9049e-05
344;boundary;10;0.00419219;0.00230795;0.00620026
344;calc iter;10;0.434958;0.431378;0.437825
344;calc total;1;4.38946;4.38946;4.38946
344;total;1;12.4477;12.4477;12.4477
296;initialize;1;4.59537;4.59537;4.59537
296;async;10;0.00414733;0.00111706;0.00657044
296;inner;10;0.427889;0.423647;0.430401
296;wait;10;3.3099e-05;2.3171e-05;5.2191e-05
296;boundary;10;0.00267919;0.0020257;0.00396593
296;calc iter;10;0.43475;0.433163;0.436602
296;calc total;1;4.38946;4.38946;4.38946
296;total;1;12.5268;12.5268;12.5268
320;initialize;1;4.56122;4.56122;4.56122
320;async;10;0.00304112;0.000794139;0.0102827
320;inner;10;0.428481;0.425182;0.431672
320;wait;10;4.48689e-05;2.0837e-05;7.8768e-05
320;boundary;10;0.00403003;0.00201356;0.00569314
320;calc iter;10;0.435598;0.433768;0.43793
320;calc total;1;4.38945;4.38945;4.38945
320;total;1;12.4867;12.4867;12.4867
345;initialize;1;4.52004;4.52004;4.52004
345;async;10;0.00585623;0.0013363;0.00966501
345;inner;10;0.423568;0.416835;0.428111
345;wait;10;5.89717e-05;3.7975e-05;0.000108333
345;boundary;10;0.00489513;0.00336955;0.00661809
345;calc iter;10;0.43438;0.429154;0.43878
345;calc total;1;4.38946;4.38946;4.38946
345;total;1;12.4478;12.4478;12.4478
297;initialize;1;4.59528;4.59528;4.59528
297;async;10;0.00496172;0.0011413;0.0100923
297;inner;10;0.427131;0.423621;0.429542
297;wait;10;3.86419e-05;2.5343e-05;8.238e-05
297;boundary;10;0.00278603;0.00197564;0.00382931
297;calc iter;10;0.434918;0.433271;0.438352
297;calc total;1;4.38946;4.38946;4.38946
297;total;1;12.5267;12.5267;12.5267
321;initialize;1;4.56172;4.56172;4.56172
321;async;10;0.00468821;0.00106776;0.0108695
321;inner;10;0.427618;0.42201;0.430701
321;wait;10;4.39417e-05;2.461e-05;0.000105079
321;boundary;10;0.00362288;0.00180128;0.00511193
321;calc iter;10;0.435975;0.433491;0.44083
321;calc total;1;4.38945;4.38945;4.38945
321;total;1;12.4872;12.4872;12.4872
346;initialize;1;4.52004;4.52004;4.52004
346;async;10;0.00456962;0.0010656;0.00972142
346;inner;10;0.426146;0.420928;0.429448
346;wait;10;4.46805e-05;2.6922e-05;9.7205e-05
346;boundary;10;0.00402289;0.00354492;0.00569379
346;calc iter;10;0.434786;0.4288;0.440173
346;calc total;1;4.38946;4.38946;4.38946
346;total;1;12.4478;12.4478;12.4478
298;initialize;1;4.59541;4.59541;4.59541
298;async;10;0.00586485;0.00110831;0.0108752
298;inner;10;0.42678;0.423315;0.429823
298;wait;10;3.38609e-05;2.2696e-05;5.9743e-05
298;boundary;10;0.00228059;0.00178171;0.00280907
298;calc iter;10;0.434961;0.433241;0.436804
298;calc total;1;4.38946;4.38946;4.38946
298;total;1;12.5268;12.5268;12.5268
322;initialize;1;4.56099;4.56099;4.56099
322;async;10;0.00352888;0.00059527;0.00710063
322;inner;10;0.429586;0.423407;0.433876
322;wait;10;3.51639e-05;2.3775e-05;4.9932e-05
322;boundary;10;0.00315753;0.00175103;0.00570116
322;calc iter;10;0.43631;0.429641;0.44052
322;calc total;1;4.38945;4.38945;4.38945
322;total;1;12.4865;12.4865;12.4865
347;initialize;1;4.51994;4.51994;4.51994
347;async;10;0.00191566;0.000854209;0.00255795
347;inner;10;0.429165;0.425495;0.435228
347;wait;10;3.70756e-05;2.8784e-05;5.0636e-05
347;boundary;10;0.00401633;0.00332114;0.00499954
347;calc iter;10;0.435136;0.431015;0.440039
347;calc total;1;4.38946;4.38946;4.38946
347;total;1;12.4477;12.4477;12.4477
299;initialize;1;4.59542;4.59542;4.59542
299;async;10;0.00780205;0.00115146;0.013093
299;inner;10;0.423881;0.42015;0.427798
299;wait;10;4.52283e-05;2.0321e-05;8.6677e-05
299;boundary;10;0.00315367;0.00177445;0.00492792
299;calc iter;10;0.434884;0.431298;0.441502
299;calc total;1;4.38946;4.38946;4.38946
299;total;1;12.5269;12.5269;12.5269
323;initialize;1;4.56099;4.56099;4.56099
323;async;10;0.00378278;0.00075993;0.00665146
323;inner;10;0.429426;0.421909;0.433491
323;wait;10;3.55765e-05;2.2297e-05;5.3251e-05
323;boundary;10;0.00329762;0.00172408;0.00574851
323;calc iter;10;0.436544;0.430067;0.440029
323;calc total;1;4.38945;4.38945;4.38945
323;total;1;12.4865;12.4865;12.4865
348;initialize;1;4.52;4.52;4.52
348;async;10;0.0126959;0.00114015;0.0191349
348;inner;10;0.41699;0.407506;0.429992
348;wait;10;4.99106e-05;2.3738e-05;8.7804e-05
348;boundary;10;0.00365291;0.00205198;0.00531457
348;calc iter;10;0.43339;0.430818;0.437172
348;calc total;1;4.38946;4.38946;4.38946
348;total;1;12.4477;12.4477;12.4477
300;initialize;1;4.5954;4.5954;4.5954
300;async;10;0.00248496;0.00068387;0.00534252
300;inner;10;0.429234;0.423469;0.433822
300;wait;10;3.80733e-05;2.7212e-05;5.6384e-05
300;boundary;10;0.00313933;0.00231574;0.00414008
300;calc iter;10;0.434898;0.43273;0.43733
300;calc total;1;4.38946;4.38946;4.38946
300;total;1;12.5267;12.5267;12.5267
324;initialize;1;4.5612;4.5612;4.5612
324;async;10;0.00518256;0.00118061;0.00788425
324;inner;10;0.427631;0.419344;0.433545
324;wait;10;3.87889e-05;2.0697e-05;6.0766e-05
324;boundary;10;0.0037806;0.00172546;0.00598498
324;calc iter;10;0.436635;0.427314;0.439463
324;calc total;1;4.38945;4.38945;4.38945
324;total;1;12.4867;12.4867;12.4867
349;initialize;1;4.52001;4.52001;4.52001
349;async;10;0.0113853;0.00110637;0.0209424
349;inner;10;0.417032;0.407785;0.430073
349;wait;10;5.41765e-05;4.3056e-05;7.0139e-05
349;boundary;10;0.00488147;0.00272456;0.00577938
349;calc iter;10;0.433355;0.4294;0.436801
349;calc total;1;4.38946;4.38946;4.38946
349;total;1;12.4477;12.4477;12.4477
301;initialize;1;4.59532;4.59532;4.59532
301;async;10;0.0027035;0.00113084;0.00509379
301;inner;10;0.428706;0.423041;0.433201
301;wait;10;3.96402e-05;2.5209e-05;6.8074e-05
301;boundary;10;0.00323075;0.0020759;0.00493324
301;calc iter;10;0.434682;0.431013;0.437084
301;calc total;1;4.38946;4.38946;4.38946
301;total;1;12.5267;12.5267;12.5267
325;initialize;1;4.56102;4.56102;4.56102
325;async;10;0.00398194;0.000976457;0.00730221
325;inner;10;0.428868;0.421576;0.434165
325;wait;10;3.57865e-05;2.5464e-05;5.1749e-05
325;boundary;10;0.00348476;0.00174393;0.00595303
325;calc iter;10;0.436372;0.430563;0.439774
325;calc total;1;4.38945;4.38945;4.38945
325;total;1;12.4865;12.4865;12.4865
350;initialize;1;4.52001;4.52001;4.52001
350;async;10;0.0107183;0.00110309;0.0204247
350;inner;10;0.417695;0.409215;0.430572
350;wait;10;5.32745e-05;3.2561e-05;6.3516e-05
350;boundary;10;0.00484358;0.00244067;0.00588498
350;calc iter;10;0.433312;0.43031;0.436371
350;calc total;1;4.38946;4.38946;4.38946
350;total;1;12.4477;12.4477;12.4477
302;initialize;1;4.59533;4.59533;4.59533
302;async;10;0.00203662;0.000710939;0.00453045
302;inner;10;0.429326;0.423703;0.434174
302;wait;10;3.35243e-05;2.2401e-05;5.0812e-05
302;boundary;10;0.00334391;0.0023007;0.004755
302;calc iter;10;0.434742;0.431894;0.437671
302;calc total;1;4.38946;4.38946;4.38946
302;total;1;12.5267;12.5267;12.5267
326;initialize;1;4.56117;4.56117;4.56117
326;async;10;0.00360978;0.0011661;0.00818415
326;inner;10;0.42872;0.42331;0.433415
326;wait;10;3.9471e-05;2.047e-05;5.7921e-05
326;boundary;10;0.00358686;0.00182742;0.00586975
326;calc iter;10;0.435958;0.429757;0.440726
326;calc total;1;4.38946;4.38946;4.38946
326;total;1;12.4867;12.4867;12.4867
351;initialize;1;4.51998;4.51998;4.51998
351;async;10;0.0121816;0.000820797;0.0240928
351;inner;10;0.41505;0.404751;0.428759
351;wait;10;5.17186e-05;3.4983e-05;8.6062e-05
351;boundary;10;0.00566178;0.00373835;0.00680715
351;calc iter;10;0.432947;0.427877;0.437168
351;calc total;1;4.38946;4.38946;4.38946
351;total;1;12.4477;12.4477;12.4477
303;initialize;1;4.59533;4.59533;4.59533
303;async;10;0.00195765;0.000731684;0.00306832
303;inner;10;0.428988;0.421265;0.433605
303;wait;10;3.64257e-05;1.8602e-05;6.8223e-05
303;boundary;10;0.00329329;0.00219436;0.00627211
303;calc iter;10;0.434277;0.429042;0.437043
303;calc total;1;4.38947;4.38947;4.38947
303;total;1;12.5267;12.5267;12.5267
327;initialize;1;4.56112;4.56112;4.56112
327;async;10;0.00300762;0.000537178;0.00923126
327;inner;10;0.429052;0.424602;0.433172
327;wait;10;4.7787e-05;2.3142e-05;7.3663e-05
327;boundary;10;0.00367752;0.00212238;0.00468146
327;calc iter;10;0.435786;0.434371;0.438485
327;calc total;1;4.38946;4.38946;4.38946
327;total;1;12.4866;12.4866;12.4866
352;initialize;1;4.52001;4.52001;4.52001
352;async;10;0.0148937;0.000903809;0.0266027
352;inner;10;0.415076;0.40536;0.428919
352;wait;10;4.44484e-05;2.4693e-05;8.3825e-05
352;boundary;10;0.00463448;0.00357952;0.00575071
352;calc iter;10;0.43465;0.430772;0.43883
352;calc total;1;4.38946;4.38946;4.38946
352;total;1;12.4477;12.4477;12.4477
304;initialize;1;4.59533;4.59533;4.59533
304;async;10;0.00392732;0.000426842;0.0107672
304;inner;10;0.424666;0.419459;0.431564
304;wait;10;6.09585e-05;4.9165e-05;8.5165e-05
304;boundary;10;0.00579236;0.00369962;0.00654133
304;calc iter;10;0.434448;0.43156;0.43631
304;calc total;1;4.38946;4.38946;4.38946
304;total;1;12.5267;12.5267;12.5267
353;initialize;1;4.52001;4.52001;4.52001
353;async;10;0.013049;0.0010774;0.0232614
353;inner;10;0.419258;0.40917;0.431187
353;wait;10;3.53587e-05;2.7308e-05;4.9906e-05
353;boundary;10;0.00365146;0.00216102;0.00524302
353;calc iter;10;0.435996;0.432032;0.440453
353;calc total;1;4.38946;4.38946;4.38946
353;total;1;12.4477;12.4477;12.4477
354;initialize;1;4.51996;4.51996;4.51996
354;async;10;0.0153379;0.00112069;0.0242751
354;inner;10;0.417965;0.405892;0.430819
354;wait;10;3.73051e-05;2.1708e-05;5.3237e-05
354;boundary;10;0.00346083;0.00207477;0.00448574
354;calc iter;10;0.436803;0.430196;0.440521
354;calc total;1;4.38946;4.38946;4.38946
354;total;1;12.4477;12.4477;12.4477
355;initialize;1;4.51999;4.51999;4.51999
355;async;10;0.0205662;0.00111334;0.0290112
355;inner;10;0.413483;0.399338;0.427927
355;wait;10;4.38059e-05;2.2521e-05;0.0001036
355;boundary;10;0.00332752;0.00173909;0.00406073
355;calc iter;10;0.437422;0.429036;0.44127
355;calc total;1;4.38946;4.38946;4.38946
355;total;1;12.4477;12.4477;12.4477
356;initialize;1;4.51997;4.51997;4.51997
356;async;10;0.0228466;0.00111227;0.030664
356;inner;10;0.411533;0.39534;0.430374
356;wait;10;4.12499e-05;2.1836e-05;6.6155e-05
356;boundary;10;0.00384979;0.00173608;0.00441375
356;calc iter;10;0.438274;0.426624;0.444882
356;calc total;1;4.38946;4.38946;4.38946
356;total;1;12.4477;12.4477;12.4477
357;initialize;1;4.52003;4.52003;4.52003
357;async;10;0.0187338;0.00108958;0.0272848
357;inner;10;0.415417;0.401545;0.429363
357;wait;10;4.15868e-05;1.8021e-05;9.0915e-05
357;boundary;10;0.00325871;0.00173204;0.00418744
357;calc iter;10;0.437453;0.429028;0.440385
357;calc total;1;4.38946;4.38946;4.38946
357;total;1;12.4477;12.4477;12.4477
358;initialize;1;4.52005;4.52005;4.52005
358;async;10;0.0141884;0.00108545;0.0232267
358;inner;10;0.418975;0.406824;0.431324
358;wait;10;3.85723e-05;2.8143e-05;5.0754e-05
358;boundary;10;0.00351038;0.00217052;0.00465604
358;calc iter;10;0.436714;0.430744;0.44084
358;calc total;1;4.38946;4.38946;4.38946
358;total;1;12.4477;12.4477;12.4477
359;initialize;1;4.51999;4.51999;4.51999
359;async;10;0.0139716;0.00109271;0.0240799
359;inner;10;0.418708;0.408404;0.431066
359;wait;10;3.78165e-05;2.5457e-05;4.8301e-05
359;boundary;10;0.00328119;0.00182343;0.00535352
359;calc iter;10;0.436;0.432015;0.440341
359;calc total;1;4.38946;4.38946;4.38946
359;total;1;12.4477;12.4477;12.4477
360;async;10;0.00481059;0.00128258;0.0127714
360;inner;10;0.426032;0.41423;0.43554
360;wait;10;4.49019e-05;2.4837e-05;6.5694e-05
360;boundary;10;0.00399547;0.00245685;0.00503963
360;calc iter;10;0.434885;0.429623;0.439329
360;calc total;1;4.38946;4.38946;4.38946
360;total;1;12.7186;12.7186;12.7186
361;initialize;1;4.78543;4.78543;4.78543
361;async;10;0.00555859;0.00104394;0.0127219
361;inner;10;0.424231;0.417193;0.433591
361;wait;10;4.40693e-05;2.7605e-05;6.1142e-05
361;boundary;10;0.00424462;0.00270081;0.00588036
361;calc iter;10;0.43408;0.430262;0.437575
361;calc total;1;4.38946;4.38946;4.38946
361;total;1;12.7185;12.7185;12.7185
362;initialize;1;4.78555;4.78555;4.78555
362;async;10;0.0060915;0.000944323;0.00906891
362;inner;10;0.423427;0.41702;0.432455
362;wait;10;4.95027e-05;3.4414e-05;7.144e-05
362;boundary;10;0.00438919;0.00342812;0.0055051
362;calc iter;10;0.433959;0.429553;0.437021
362;calc total;1;4.38946;4.38946;4.38946
362;total;1;12.7186;12.7186;12.7186
363;initialize;1;4.78555;4.78555;4.78555
363;async;10;0.00788695;0.00105388;0.0110622
363;inner;10;0.421459;0.412164;0.430379
363;wait;10;5.38294e-05;3.2703e-05;0.000108269
363;boundary;10;0.00428979;0.00312819;0.0050287
363;calc iter;10;0.433692;0.423808;0.436501
363;calc total;1;4.38947;4.38947;4.38947
363;total;1;12.7186;12.7186;12.7186
364;initialize;1;4.78557;4.78557;4.78557
364;async;10;0.00595968;0.00105152;0.0115779
364;inner;10;0.422875;0.416747;0.432275
364;wait;10;4.91527e-05;3.5912e-05;9.5005e-05
364;boundary;10;0.00467112;0.00306567;0.00592204
364;calc iter;10;0.433557;0.430583;0.436898
364;calc total;1;4.38946;4.38946;4.38946
364;total;1;12.7186;12.7186;12.7186
365;initialize;1;4.78554;4.78554;4.78554
365;async;10;0.00489726;0.00103988;0.0104272
365;inner;10;0.42237;0.4161;0.433116
365;wait;10;5.87153e-05;4.3713e-05;7.6704e-05
365;boundary;10;0.00523943;0.0030721;0.00590646
365;calc iter;10;0.432567;0.429751;0.437307
365;calc total;1;4.38947;4.38947;4.38947
365;total;1;12.7186;12.7186;12.7186
366;initialize;1;4.78558;4.78558;4.78558
366;async;10;0.00286632;0.000522476;0.00766717
366;inner;10;0.424413;0.418485;0.434611
366;wait;10;5.65823e-05;3.2722e-05;8.463e-05
366;boundary;10;0.00495109;0.0023526;0.00595754
366;calc iter;10;0.432289;0.429561;0.43805
366;calc total;1;4.38947;4.38947;4.38947
366;total;1;12.7187;12.7187;12.7187
367;initialize;1;4.78552;4.78552;4.78552
367;async;10;0.00572265;0.00076068;0.00950808
367;inner;10;0.419723;0.412916;0.429382
367;wait;10;5.58027e-05;3.8478e-05;9.139e-05
367;boundary;10;0.00603691;0.00516447;0.00655793
367;calc iter;10;0.431541;0.429036;0.435464
367;calc total;1;4.38947;4.38947;4.38947
367;total;1;12.7186;12.7186;12.7186
368;initialize;1;4.78558;4.78558;4.78558
368;async;10;0.00606965;0.000499182;0.0121224
368;inner;10;0.425499;0.409137;0.436046
368;wait;10;3.01285e-05;1.6603e-05;4.4899e-05
368;boundary;10;0.00427893;0.00205079;0.00653468
368;calc iter;10;0.435879;0.423364;0.440851
368;calc total;1;4.38946;4.38946;4.38946
368;total;1;12.7187;12.7187;12.7187
369;initialize;1;4.78557;4.78557;4.78557
369;async;10;0.0106981;0.000948225;0.0165765
369;inner;10;0.420969;0.400516;0.433718
369;wait;10;4.98735e-05;2.2018e-05;7.1091e-05
369;boundary;10;0.00451824;0.00180128;0.00625828
369;calc iter;10;0.436238;0.417385;0.441878
369;calc total;1;4.38946;4.38946;4.38946
369;total;1;12.7187;12.7187;12.7187
370;initialize;1;4.78557;4.78557;4.78557
370;async;10;0.0119467;0.000969801;0.0156749
370;inner;10;0.420128;0.396662;0.432497
370;wait;10;5.03653e-05;2.2634e-05;6.8668e-05
370;boundary;10;0.00502995;0.00178573;0.00619549
370;calc iter;10;0.437157;0.414147;0.44318
370;calc total;1;4.38946;4.38946;4.38946
370;total;1;12.7187;12.7187;12.7187
371;initialize;1;4.78554;4.78554;4.78554
371;async;10;0.0129711;0.00100496;0.0152153
371;inner;10;0.419653;0.391722;0.435201
371;wait;10;5.30121e-05;2.3009e-05;6.5174e-05
371;boundary;10;0.00523241;0.0017444;0.00616348
371;calc iter;10;0.437912;0.408607;0.444153
371;calc total;1;4.38946;4.38946;4.38946
371;total;1;12.7187;12.7187;12.7187
372;initialize;1;4.78556;4.78556;4.78556
372;async;10;0.00261315;0.00102599;0.00288605
372;inner;10;0.43056;0.401887;0.440606
372;wait;10;6.43102e-05;2.0532e-05;9.3693e-05
372;boundary;10;0.00569927;0.00178599;0.00624214
372;calc iter;10;0.438939;0.406448;0.447804
372;calc total;1;4.38946;4.38946;4.38946
372;total;1;12.7187;12.7187;12.7187
373;initialize;1;4.78556;4.78556;4.78556
373;async;10;0.0138628;0.000991986;0.0164568
373;inner;10;0.418575;0.390338;0.432798
373;wait;10;5.24469e-05;2.345e-05;8.3726e-05
373;boundary;10;0.00513993;0.00173683;0.00594901
373;calc iter;10;0.437632;0.407781;0.442972
373;calc total;1;4.38946;4.38946;4.38946
373;total;1;12.7187;12.7187;12.7187
374;initialize;1;4.78551;4.78551;4.78551
374;async;10;0.011308;0.00100159;0.0149219
374;inner;10;0.420652;0.396629;0.433105
374;wait;10;4.75276e-05;2.5994e-05;6.7945e-05
374;boundary;10;0.00481932;0.0018108;0.00613911
374;calc iter;10;0.436829;0.41303;0.442498
374;calc total;1;4.38946;4.38946;4.38946
374;total;1;12.7186;12.7186;12.7186
375;initialize;1;4.78558;4.78558;4.78558
375;async;10;0.0071895;0.00058469;0.0112229
375;inner;10;0.424621;0.404085;0.434601
375;wait;10;3.83792e-05;1.7367e-05;5.7051e-05
375;boundary;10;0.00440178;0.00190413;0.00610288
375;calc iter;10;0.436253;0.416803;0.442073
375;calc total;1;4.38946;4.38946;4.38946
375;total;1;12.7187;12.7187;12.7187
376;initialize;1;4.78557;4.78557;4.78557
376;async;10;0.0108579;0.000986679;0.018595
376;inner;10;0.419897;0.404292;0.428911
376;wait;10;5.11917e-05;2.8973e-05;0.000129352
376;boundary;10;0.00458097;0.00256099;0.00605649
376;calc iter;10;0.435389;0.424477;0.441134
376;calc total;1;4.38946;4.38946;4.38946
376;total;1;12.7187;12.7187;12.7187
231;initialize;1;4.58985;4.58985;4.58985
231;async;10;0.0105117;0.00113169;0.020013
231;inner;10;0.421074;0.413631;0.428106
231;wait;10;4.51946e-05;3.5197e-05;6.2068e-05
231;boundary;10;0.00366381;0.0029503;0.00494145
231;calc iter;10;0.435297;0.432252;0.437506
231;calc total;1;4.38947;4.38947;4.38947
231;total;1;12.5244;12.5244;12.5244
232;initialize;1;4.58971;4.58971;4.58971
232;async;10;0.0129538;0.00103403;0.0179991
232;inner;10;0.420225;0.415733;0.425393
232;wait;10;3.52698e-05;2.1062e-05;9.044e-05
232;boundary;10;0.00265646;0.00187451;0.00418261
232;calc iter;10;0.435872;0.430703;0.438122
232;calc total;1;4.38946;4.38946;4.38946
232;total;1;12.5243;12.5243;12.5243
233;initialize;1;4.58985;4.58985;4.58985
233;async;10;0.0146208;0.00112094;0.0199111
233;inner;10;0.419124;0.414221;0.424944
233;wait;10;3.64151e-05;1.9694e-05;0.000137359
233;boundary;10;0.0021819;0.0017243;0.00435998
233;calc iter;10;0.435965;0.430564;0.438436
233;calc total;1;4.38946;4.38946;4.38946
233;total;1;12.5244;12.5244;12.5244
234;initialize;1;4.58979;4.58979;4.58979
234;async;10;0.0127189;0.00107962;0.017943
234;inner;10;0.419775;0.415145;0.42528
234;wait;10;4.54863e-05;2.5738e-05;9.6949e-05
234;boundary;10;0.00320748;0.0026303;0.00421375
234;calc iter;10;0.435749;0.430673;0.437272
234;calc total;1;4.38946;4.38946;4.38946
234;total;1;12.5244;12.5244;12.5244
235;initialize;1;4.58971;4.58971;4.58971
235;async;10;0.0117816;0.00111733;0.0183376
235;inner;10;0.420428;0.415544;0.425755
235;wait;10;4.51958e-05;2.4537e-05;8.2995e-05
235;boundary;10;0.0035178;0.00252452;0.00488031
235;calc iter;10;0.435774;0.430934;0.437937
235;calc total;1;4.38947;4.38947;4.38947
235;total;1;12.5243;12.5243;12.5243
236;initialize;1;4.58966;4.58966;4.58966
236;async;10;0.0125366;0.00110924;0.0179455
236;inner;10;0.421839;0.415899;0.429278
236;wait;10;2.90427e-05;2.0839e-05;5.3109e-05
236;boundary;10;0.00207754;0.00170163;0.00287268
236;calc iter;10;0.436484;0.432815;0.439198
236;calc total;1;4.38946;4.38946;4.38946
236;total;1;12.5242;12.5242;12.5242
237;initialize;1;4.58967;4.58967;4.58967
237;async;10;0.0081632;0.00112533;0.0129592
237;inner;10;0.425805;0.42054;0.430718
237;wait;10;2.97149e-05;2.1761e-05;5.4468e-05
237;boundary;10;0.00196791;0.00174911;0.0024191
237;calc iter;10;0.435968;0.433666;0.438639
237;calc total;1;4.38946;4.38946;4.38946
237;total;1;12.5242;12.5242;12.5242
238;initialize;1;4.58975;4.58975;4.58975
238;async;10;0.00918124;0.00107474;0.0151677
238;inner;10;0.420883;0.416646;0.427601
238;wait;10;6.79033e-05;5.1626e-05;0.0001014
238;boundary;10;0.00486462;0.00302162;0.00632818
238;calc iter;10;0.434998;0.431932;0.439352
238;calc total;1;4.38946;4.38946;4.38946
238;total;1;12.5243;12.5243;12.5243
239;initialize;1;4.58969;4.58969;4.58969
239;async;10;0.00531232;0.0008038;0.00989138
239;inner;10;0.424284;0.417981;0.431563
239;wait;10;4.78041e-05;2.6957e-05;5.7457e-05
239;boundary;10;0.00468205;0.00173194;0.00651778
239;calc iter;10;0.434328;0.432626;0.436701
239;calc total;1;4.38947;4.38947;4.38947
239;total;1;12.5242;12.5242;12.5242
278;initialize;1;4.60509;4.60509;4.60509
278;async;10;0.00906471;0.00111783;0.0125418
278;inner;10;0.423812;0.419595;0.42737
278;wait;10;3.11128e-05;2.284e-05;5.6379e-05
278;boundary;10;0.00203107;0.00172228;0.00303245
278;calc iter;10;0.43494;0.430704;0.437433
278;calc total;1;4.38946;4.38946;4.38946
278;total;1;12.5395;12.5395;12.5395
279;initialize;1;4.60509;4.60509;4.60509
279;async;10;0.0103882;0.00111301;0.013583
279;inner;10;0.422655;0.418272;0.42653
279;wait;10;2.5359e-05;1.8887e-05;6.3347e-05
279;boundary;10;0.0019765;0.00171963;0.0029699
279;calc iter;10;0.435046;0.430272;0.437259
279;calc total;1;4.38946;4.38946;4.38946
279;total;1;12.5395;12.5395;12.5395
280;initialize;1;4.60505;4.60505;4.60505
280;async;10;0.011769;0.00110155;0.0150766
280;inner;10;0.420961;0.416712;0.425085
280;wait;10;3.79549e-05;2.5114e-05;8.8409e-05
280;boundary;10;0.00229998;0.00174594;0.00340513
280;calc iter;10;0.435069;0.429658;0.437007
280;calc total;1;4.38946;4.38946;4.38946
280;total;1;12.5395;12.5395;12.5395
281;initialize;1;4.60507;4.60507;4.60507
281;async;10;0.0108572;0.00115651;0.0140573
281;inner;10;0.421191;0.416194;0.424585
281;wait;10;4.5798e-05;2.4711e-05;0.000108179
281;boundary;10;0.00293117;0.00171445;0.0047981
281;calc iter;10;0.435027;0.429464;0.437442
281;calc total;1;4.38946;4.38946;4.38946
281;total;1;12.5395;12.5395;12.5395
282;initialize;1;4.60514;4.60514;4.60514
282;async;10;0.00976027;0.0011184;0.0148193
282;inner;10;0.421513;0.417002;0.424963
282;wait;10;5.05117e-05;2.3638e-05;9.4509e-05
282;boundary;10;0.00365861;0.00184053;0.00528377
282;calc iter;10;0.434984;0.429598;0.439929
282;calc total;1;4.38946;4.38946;4.38946
282;total;1;12.5395;12.5395;12.5395
283;initialize;1;4.60513;4.60513;4.60513
283;async;10;0.00886505;0.00109408;0.0167963
283;inner;10;0.421367;0.418299;0.425421
283;wait;10;4.89097e-05;3.603e-05;7.9228e-05
283;boundary;10;0.004523;0.00318793;0.0061392
283;calc iter;10;0.434805;0.429784;0.443267
283;calc total;1;4.38946;4.38946;4.38946
283;total;1;12.5395;12.5395;12.5395
284;initialize;1;4.60507;4.60507;4.60507
284;async;10;0.0069528;0.00111408;0.0100577
284;inner;10;0.422617;0.417269;0.427413
284;wait;10;5.00542e-05;4.3091e-05;5.824e-05
284;boundary;10;0.00433684;0.00209725;0.00559522
284;calc iter;10;0.433958;0.429292;0.437325
284;calc total;1;4.38946;4.38946;4.38946
284;total;1;12.5395;12.5395;12.5395
285;initialize;1;4.60509;4.60509;4.60509
285;async;10;0.0076462;0.00118747;0.0116348
285;inner;10;0.421586;0.415268;0.426155
285;wait;10;5.55224e-05;3.8999e-05;7.1815e-05
285;boundary;10;0.00438953;0.00269734;0.00557351
285;calc iter;10;0.43368;0.428771;0.438323
285;calc total;1;4.38946;4.38946;4.38946
285;total;1;12.5395;12.5395;12.5395
286;initialize;1;4.60509;4.60509;4.60509
286;async;10;0.00768234;0.00114245;0.0111496
286;inner;10;0.422411;0.415591;0.426898
286;wait;10;4.10203e-05;2.38e-05;6.3713e-05
286;boundary;10;0.00354111;0.0018562;0.00540612
286;calc iter;10;0.433676;0.428038;0.437531
286;calc total;1;4.38946;4.38946;4.38946
286;total;1;12.5395;12.5395;12.5395
287;initialize;1;4.60512;4.60512;4.60512
287;async;10;0.00883493;0.000859285;0.0146204
287;inner;10;0.418598;0.410833;0.423056
287;wait;10;5.97058e-05;3.763e-05;0.000135634
287;boundary;10;0.00573258;0.00490515;0.00683188
287;calc iter;10;0.433227;0.42713;0.440434
287;calc total;1;4.38947;4.38947;4.38947
287;total;1;12.5395;12.5395;12.5395
305;initialize;1;4.59534;4.59534;4.59534
305;async;10;0.00388233;0.00101662;0.0126067
305;inner;10;0.427137;0.421533;0.430507
305;wait;10;5.64585e-05;3.0369e-05;0.000108455
305;boundary;10;0.00425858;0.00303663;0.00593782
305;calc iter;10;0.435336;0.433674;0.437646
305;calc total;1;4.38946;4.38946;4.38946
305;total;1;12.5267;12.5267;12.5267
306;initialize;1;4.59532;4.59532;4.59532
306;async;10;0.0039537;0.000640028;0.0102663
306;inner;10;0.428819;0.421725;0.43351
306;wait;10;3.59109e-05;1.9217e-05;6.1863e-05
306;boundary;10;0.00313103;0.00175386;0.004377
306;calc iter;10;0.435942;0.433015;0.439484
306;calc total;1;4.38946;4.38946;4.38946
306;total;1;12.5267;12.5267;12.5267
307;initialize;1;4.59533;4.59533;4.59533
307;async;10;0.00606913;0.00108966;0.0120483
307;inner;10;0.426327;0.418711;0.431283
307;wait;10;4.35862e-05;2.4495e-05;9.9062e-05
307;boundary;10;0.00340455;0.00180708;0.00445507
307;calc iter;10;0.435846;0.431421;0.439291
307;calc total;1;4.38946;4.38946;4.38946
307;total;1;12.5267;12.5267;12.5267
308;initialize;1;4.59532;4.59532;4.59532
308;async;10;0.00584331;0.000959674;0.0127954
308;inner;10;0.426874;0.418071;0.432588
308;wait;10;4.14664e-05;2.0138e-05;0.000102247
308;boundary;10;0.00339866;0.00171207;0.00470432
308;calc iter;10;0.436159;0.432599;0.439875
308;calc total;1;4.38946;4.38946;4.38946
308;total;1;12.5267;12.5267;12.5267
309;initialize;1;4.59536;4.59536;4.59536
309;async;10;0.00460506;0.00115552;0.00967263
309;inner;10;0.428124;0.421173;0.433331
309;wait;10;3.60791e-05;2.4189e-05;6.8673e-05
309;boundary;10;0.00310304;0.00179185;0.00426234
309;calc iter;10;0.43587;0.43196;0.439083
309;calc total;1;4.38946;4.38946;4.38946
309;total;1;12.5268;12.5268;12.5268
310;initialize;1;4.59532;4.59532;4.59532
310;async;10;0.00348952;0.000566299;0.0120323
310;inner;10;0.428661;0.421716;0.433736
310;wait;10;4.08122e-05;2.8256e-05;5.2097e-05
310;boundary;10;0.00347624;0.0023881;0.00507374
310;calc iter;10;0.435669;0.433734;0.437484
310;calc total;1;4.38946;4.38946;4.38946
310;total;1;12.5267;12.5267;12.5267
311;initialize;1;4.59532;4.59532;4.59532
311;async;10;0.00274438;0.000713588;0.00975616
311;inner;10;0.428465;0.422597;0.43375
311;wait;10;5.22419e-05;3.9177e-05;7.1437e-05
311;boundary;10;0.00380397;0.0023875;0.00464378
311;calc iter;10;0.435067;0.433107;0.437314
311;calc total;1;4.38946;4.38946;4.38946
311;total;1;12.5267;12.5267;12.5267
328;initialize;1;4.56118;4.56118;4.56118
328;async;10;0.00288605;0.000624064;0.00725744
328;inner;10;0.428605;0.426216;0.432667
328;wait;10;5.28544e-05;3.2254e-05;0.00010606
328;boundary;10;0.00374745;0.00266786;0.00539203
328;calc iter;10;0.435293;0.433786;0.437159
328;calc total;1;4.38945;4.38945;4.38945
328;total;1;12.4867;12.4867;12.4867
329;initialize;1;4.56098;4.56098;4.56098
329;async;10;0.00336854;0.000928564;0.00645504
329;inner;10;0.427001;0.424616;0.431001
329;wait;10;5.89281e-05;3.7046e-05;0.000108817
329;boundary;10;0.0046606;0.00347361;0.00562395
329;calc iter;10;0.435091;0.433538;0.437604
329;calc total;1;4.38946;4.38946;4.38946
329;total;1;12.4865;12.4865;12.4865
330;initialize;1;4.56106;4.56106;4.56106
330;async;10;0.00632821;0.00113671;0.010006
330;inner;10;0.424403;0.419777;0.429848
330;wait;10;5.61775e-05;2.9098e-05;0.000102805
330;boundary;10;0.00430595;0.00317589;0.00569378
330;calc iter;10;0.435096;0.432489;0.438139
330;calc total;1;4.38946;4.38946;4.38946
330;total;1;12.4865;12.4865;12.4865
331;initialize;1;4.56113;4.56113;4.56113
331;async;10;0.0041171;0.00110192;0.00851915
331;inner;10;0.427587;0.426237;0.432657
331;wait;10;3.69087e-05;2.3761e-05;0.000107055
331;boundary;10;0.00355149;0.00258589;0.0050192
331;calc iter;10;0.435295;0.432678;0.440621
331;calc total;1;4.38946;4.38946;4.38946
331;total;1;12.4866;12.4866;12.4866
332;initialize;1;4.56109;4.56109;4.56109
332;async;10;0.0024365;0.000778367;0.00700775
332;inner;10;0.429775;0.428101;0.433775
332;wait;10;3.07808e-05;2.3115e-05;4.8883e-05
332;boundary;10;0.00310093;0.00233976;0.0039975
332;calc iter;10;0.435345;0.432514;0.440266
332;calc total;1;4.38946;4.38946;4.38946
332;total;1;12.4866;12.4866;12.4866
333;initialize;1;4.56118;4.56118;4.56118
333;async;10;0.00253558;0.000708562;0.00729525
333;inner;10;0.429431;0.427502;0.43329
333;wait;10;3.97405e-05;2.8266e-05;6.6728e-05
333;boundary;10;0.00325308;0.00248568;0.00400161
333;calc iter;10;0.435261;0.432597;0.439029
333;calc total;1;4.38946;4.38946;4.38946
333;total;1;12.4867;12.4867;12.4867
334;initialize;1;4.56097;4.56097;4.56097
334;async;10;0.0025543;0.000907813;0.00577788
334;inner;10;0.428381;0.425836;0.432699
334;wait;10;5.17978e-05;3.6733e-05;6.3376e-05
334;boundary;10;0.00412569;0.00286707;0.00485782
334;calc iter;10;0.435114;0.432891;0.437051
334;calc total;1;4.38946;4.38946;4.38946
334;total;1;12.4865;12.4865;12.4865
335;initialize;1;4.5612;4.5612;4.5612
335;async;10;0.00156199;0.000283098;0.0044129
335;inner;10;0.429119;0.42618;0.434108
335;wait;10;4.36042e-05;2.6253e-05;6.88e-05
335;boundary;10;0.00431649;0.00232873;0.00619434
335;calc iter;10;0.435043;0.433356;0.437303
335;calc total;1;4.38946;4.38946;4.38946
335;total;1;12.4867;12.4867;12.4867
377;initialize;1;4.78561;4.78561;4.78561
377;async;10;0.00749002;0.000988703;0.0164427
377;inner;10;0.422319;0.410965;0.431861
377;wait;10;4.50843e-05;2.2376e-05;0.000114827
377;boundary;10;0.00459861;0.00291635;0.00549512
377;calc iter;10;0.434455;0.429805;0.439154
377;calc total;1;4.38946;4.38946;4.38946
377;total;1;12.7187;12.7187;12.7187
378;initialize;1;4.78555;4.78555;4.78555
378;async;10;0.00459789;0.000605451;0.0116258
378;inner;10;0.424546;0.416952;0.433084
378;wait;10;4.88015e-05;3.2222e-05;6.5068e-05
378;boundary;10;0.00446988;0.00306111;0.0057232
378;calc iter;10;0.433665;0.431556;0.437178
378;calc total;1;4.38946;4.38946;4.38946
378;total;1;12.7187;12.7187;12.7187
379;initialize;1;4.78561;4.78561;4.78561
379;async;10;0.00632453;0.000973237;0.0122109
379;inner;10;0.422458;0.41522;0.430397
379;wait;10;5.02323e-05;3.5625e-05;0.000116244
379;boundary;10;0.00443071;0.00374959;0.00545194
379;calc iter;10;0.433266;0.431024;0.435973
379;calc total;1;4.38946;4.38946;4.38946
379;total;1;12.7187;12.7187;12.7187
380;initialize;1;4.78555;4.78555;4.78555
380;async;10;0.00183032;0.00102575;0.0034007
380;inner;10;0.427142;0.420767;0.435463
380;wait;10;3.42704e-05;1.7243e-05;4.6349e-05
380;boundary;10;0.00383958;0.00227631;0.00552942
380;calc iter;10;0.432847;0.429194;0.438806
380;calc total;1;4.38946;4.38946;4.38946
380;total;1;12.7186;12.7186;12.7186
381;initialize;1;4.78557;4.78557;4.78557
381;async;10;0.003529;0.000992937;0.0057424
381;inner;10;0.424412;0.417739;0.433315
381;wait;10;3.9804e-05;3.142e-05;5.3029e-05
381;boundary;10;0.00441118;0.00299663;0.00575904
381;calc iter;10;0.432393;0.429256;0.43736
381;calc total;1;4.38946;4.38946;4.38946
381;total;1;12.7187;12.7187;12.7187
382;initialize;1;4.78559;4.78559;4.78559
382;async;10;0.00174741;0.000898272;0.00288402
382;inner;10;0.425632;0.41958;0.433761
382;wait;10;5.22829e-05;3.8507e-05;6.1015e-05
382;boundary;10;0.00472656;0.00278712;0.00610257
382;calc iter;10;0.43216;0.428614;0.437588
382;calc total;1;4.38946;4.38946;4.38946
382;total;1;12.7187;12.7187;12.7187
383;initialize;1;4.78562;4.78562;4.78562
383;async;10;0.000710773;0.000377165;0.00113143
383;inner;10;0.427367;0.421749;0.435101
383;wait;10;2.72336e-05;1.9806e-05;3.831e-05
383;boundary;10;0.00424335;0.00229918;0.00580725
383;calc iter;10;0.432349;0.428716;0.438181
383;calc total;1;4.38947;4.38947;4.38947
383;total;1;12.7187;12.7187;12.7187
DASH
InitEnergy=9600.00000
EndEnergy=9517.77564
DiffEnergy=-82.22436
Matrixspec: 180000 x 180000
Iterations: 10
# unit_id;function_name;num_calls;avg_runtime;min_runtime;max_runtime
0;initialize;1;4.28717;4.28717;4.28717
0;async;10;0.00705;0.00054;0.01918
0;inner;10;0.42399;0.41113;0.43438
0;wait;10;0.00005;0.00003;0.00008
0;boundary;10;0.00487;0.00275;0.00662
0;calc iter;10;0.43596;0.42492;0.44602
0;calc total;1;4.40192;4.40192;4.40192
0;total;1;10.99717;10.99717;10.99717
24;initialize;1;43.5682;43.5682;43.5682
24;async;10;0.00340764;0.00109346;0.00767737
24;inner;10;0.426286;0.423514;0.434633
24;wait;10;4.03972e-05;2.8006e-05;6.0021e-05
24;boundary;10;0.0037871;0.00263764;0.00468229
24;calc iter;10;0.433523;0.429938;0.438427
24;calc total;1;4.40193;4.40193;4.40193
24;total;1;50.2783;50.2783;50.2783
25;initialize;1;43.5657;43.5657;43.5657
25;async;10;0.00419672;0.00105417;0.00665727
25;inner;10;0.425378;0.422441;0.433247
25;wait;10;4.34849e-05;3.0858e-05;7.2389e-05
25;boundary;10;0.00383559;0.00285262;0.00470015
25;calc iter;10;0.433456;0.428594;0.437734
25;calc total;1;4.40193;4.40193;4.40193
25;total;1;50.2758;50.2758;50.2758
26;initialize;1;43.5658;43.5658;43.5658
26;async;10;0.00759306;0.000995881;0.0100508
26;inner;10;0.420831;0.417884;0.428604
26;wait;10;5.77422e-05;4.5079e-05;0.000105449
26;boundary;10;0.00483574;0.00402319;0.00571958
26;calc iter;10;0.433319;0.430231;0.436113
26;calc total;1;4.40193;4.40193;4.40193
26;total;1;50.2759;50.2759;50.2759
48;initialize;1;4.24804;4.24804;4.24804
48;async;10;0.0119257;0.000930911;0.0265618
48;inner;10;0.420433;0.40094;0.432705
48;wait;10;4.14768e-05;2.0012e-05;8.269e-05
48;boundary;10;0.0044008;0.00255334;0.00621561
48;calc iter;10;0.436803;0.42445;0.448506
48;calc total;1;4.40193;4.40193;4.40193
48;total;1;10.9581;10.9581;10.9581
49;initialize;1;4.35296;4.35296;4.35296
49;async;10;0.0137777;0.00102256;0.0298581
49;inner;10;0.41959;0.396966;0.434386
49;wait;10;5.10046e-05;2.1645e-05;7.4177e-05
49;boundary;10;0.00434144;0.0018378;0.00560255
49;calc iter;10;0.437763;0.428685;0.44335
49;calc total;1;4.40193;4.40193;4.40193
49;total;1;11.063;11.063;11.063
50;initialize;1;4.35301;4.35301;4.35301
50;async;10;0.0144755;0.00115935;0.027035
50;inner;10;0.419789;0.393386;0.434941
50;wait;10;4.52737e-05;2.1834e-05;6.348e-05
50;boundary;10;0.00418434;0.00175665;0.00528802
50;calc iter;10;0.438496;0.422201;0.44591
50;calc total;1;4.40193;4.40193;4.40193
50;total;1;11.063;11.063;11.063
51;initialize;1;4.354;4.354;4.354
51;async;10;0.0157752;0.00110895;0.0271133
51;inner;10;0.418809;0.389066;0.435701
51;wait;10;5.19826e-05;2.1067e-05;7.2807e-05
51;boundary;10;0.00473203;0.00176427;0.00561788
51;calc iter;10;0.439371;0.417967;0.446684
51;calc total;1;4.40193;4.40193;4.40193
51;total;1;11.064;11.064;11.064
52;initialize;1;4.30262;4.30262;4.30262
52;async;10;0.0143676;0.00109525;0.0242035
52;inner;10;0.418856;0.396724;0.433331
52;wait;10;4.5766e-05;2.4048e-05;6.8282e-05
52;boundary;10;0.00434895;0.00195869;0.00528454
52;calc iter;10;0.43762;0.422911;0.443903
52;calc total;1;4.40193;4.40193;4.40193
52;total;1;11.0126;11.0126;11.0126
53;initialize;1;4.35308;4.35308;4.35308
53;async;10;0.0122932;0.000705202;0.0234301
53;inner;10;0.418935;0.402417;0.432661
53;wait;10;5.20962e-05;2.7587e-05;8.5915e-05
53;boundary;10;0.00470159;0.00301605;0.00614071
53;calc iter;10;0.435984;0.428893;0.439477
53;calc total;1;4.40193;4.40193;4.40193
53;total;1;11.0631;11.0631;11.0631
54;initialize;1;4.354;4.354;4.354
54;async;10;0.0104486;0.000698804;0.0239381
54;inner;10;0.419144;0.407338;0.431924
54;wait;10;6.00668e-05;4.3164e-05;0.000105364
54;boundary;10;0.00467755;0.00362969;0.00621875
54;calc iter;10;0.434332;0.431588;0.437643
54;calc total;1;4.40193;4.40193;4.40193
54;total;1;11.064;11.064;11.064
27;initialize;1;43.5707;43.5707;43.5707
27;async;10;0.00309149;0.000606661;0.00555071
27;inner;10;0.426774;0.423536;0.434852
27;wait;10;4.14412e-05;3.2941e-05;5.4562e-05
27;boundary;10;0.00371805;0.00249592;0.00467815
27;calc iter;10;0.433627;0.42894;0.438551
27;calc total;1;4.40193;4.40193;4.40193
27;total;1;50.2808;50.2808;50.2808
55;initialize;1;4.30276;4.30276;4.30276
55;async;10;0.00912383;0.001087;0.0213968
55;inner;10;0.41711;0.405989;0.426844
55;wait;10;7.53198e-05;5.573e-05;0.000122337
55;boundary;10;0.00610682;0.00425788;0.0066703
55;calc iter;10;0.432418;0.425966;0.439446
55;calc total;1;4.40194;4.40194;4.40194
55;total;1;11.0128;11.0128;11.0128
96;initialize;1;43.5463;43.5463;43.5463
96;async;10;0.00628624;0.000920764;0.0140034
96;inner;10;0.424946;0.420853;0.429245
96;wait;10;4.53664e-05;2.0295e-05;8.4293e-05
96;boundary;10;0.00401085;0.0027139;0.00631127
96;calc iter;10;0.43529;0.432505;0.438225
96;calc total;1;4.40193;4.40193;4.40193
96;total;1;50.2564;50.2564;50.2564
144;initialize;1;43.5425;43.5425;43.5425
144;async;10;0.00154475;0.000651202;0.00409274
144;inner;10;0.430979;0.428481;0.434932
144;wait;10;2.99181e-05;1.6576e-05;4.3041e-05
144;boundary;10;0.00304851;0.00234881;0.00361584
72;initialize;1;43.5386;43.5386;43.5386
72;async;10;0.00170781;0.000996669;0.00236765
72;inner;10;0.429728;0.426575;0.433784
72;wait;10;4.0793e-05;2.481e-05;6.2332e-05
72;boundary;10;0.0036766;0.00235842;0.00492438
72;calc iter;10;0.435154;0.43342;0.437916
72;calc total;1;4.40193;4.40193;4.40193
72;total;1;50.2487;50.2487;50.2487
120;initialize;1;4.29614;4.29614;4.29614
120;async;10;0.00489417;0.00111477;0.0101761
120;inner;10;0.427839;0.425221;0.432906
120;wait;10;3.45855e-05;2.2205e-05;4.722e-05
120;boundary;10;0.00250282;0.00178507;0.00386615
120;calc iter;10;0.435272;0.433224;0.438191
120;calc total;1;4.40193;4.40193;4.40193
120;total;1;11.0063;11.0063;11.0063
28;initialize;1;43.5566;43.5566;43.5566
28;async;10;0.00476686;0.00101869;0.00799013
28;inner;10;0.423674;0.421182;0.432094
28;wait;10;5.66069e-05;4.1694e-05;0.000103478
28;boundary;10;0.00491484;0.00370636;0.0064462
28;calc iter;10;0.433414;0.430197;0.437184
28;calc total;1;4.40193;4.40193;4.40193
28;total;1;50.2667;50.2667;50.2667
56;initialize;1;4.30265;4.30265;4.30265
56;async;10;0.00712773;0.00111515;0.0141201
56;inner;10;0.422577;0.412903;0.432952
56;wait;10;4.82011e-05;3.2896e-05;7.966e-05
56;boundary;10;0.00395614;0.00280956;0.00477671
56;calc iter;10;0.43371;0.430964;0.437497
56;calc total;1;4.40193;4.40193;4.40193
56;total;1;11.0127;11.0127;11.0127
97;initialize;1;43.5507;43.5507;43.5507
97;async;10;0.00855613;0.00108301;0.0146024
97;inner;10;0.423121;0.418722;0.426385
97;wait;10;4.71668e-05;2.8597e-05;9.8833e-05
97;boundary;10;0.00359503;0.00261029;0.00620367
97;calc iter;10;0.43532;0.432167;0.43659
97;calc total;1;4.40193;4.40193;4.40193
97;total;1;50.2608;50.2608;50.2608
73;initialize;1;43.538;43.538;43.538
73;async;10;0.00207585;0.00100275;0.00309536
73;inner;10;0.428989;0.425323;0.43349
73;wait;10;4.44418e-05;2.9251e-05;5.8874e-05
73;boundary;10;0.0037976;0.00245556;0.00545224
73;calc iter;10;0.434908;0.433392;0.437331
73;calc total;1;4.40193;4.40193;4.40193
73;total;1;50.2481;50.2481;50.2481
121;initialize;1;4.34779;4.34779;4.34779
121;async;10;0.00863233;0.00112164;0.0159934
121;inner;10;0.419942;0.416305;0.424455
121;wait;10;7.5991e-05;4.0465e-05;0.000128621
121;boundary;10;0.00599304;0.00469635;0.00659945
121;calc iter;10;0.434645;0.431738;0.441265
121;calc total;1;4.40194;4.40194;4.40194
121;total;1;11.0579;11.0579;11.0579
29;initialize;1;43.5736;43.5736;43.5736
29;async;10;0.00258173;0.000597302;0.0045593
29;inner;10;0.425762;0.423058;0.434435
29;wait;10;5.42775e-05;4.6129e-05;6.255e-05
29;boundary;10;0.00490909;0.00273657;0.00603564
29;calc iter;10;0.433309;0.430187;0.438264
29;calc total;1;4.40193;4.40193;4.40193
29;total;1;50.2837;50.2837;50.2837
57;initialize;1;4.35398;4.35398;4.35398
57;async;10;0.00521038;0.000835444;0.0110285
57;inner;10;0.42483;0.415824;0.435123
57;wait;10;4.04174e-05;2.7831e-05;4.9148e-05
57;boundary;10;0.00369373;0.00235482;0.00450935
57;calc iter;10;0.433776;0.430785;0.438698
57;calc total;1;4.40193;4.40193;4.40193
57;total;1;11.064;11.064;11.064
98;initialize;1;43.546;43.546;43.546
98;async;10;0.00429469;0.000719249;0.0100327
98;inner;10;0.428993;0.423243;0.434367
98;wait;10;2.98243e-05;2.1229e-05;4.6714e-05
98;boundary;10;0.00291193;0.00172922;0.00400962
98;calc iter;10;0.436231;0.434334;0.438054
98;calc total;1;4.40193;4.40193;4.40193
98;total;1;50.256;50.256;50.256
74;initialize;1;43.5372;43.5372;43.5372
74;async;10;0.0026575;0.0010663;0.00410885
74;inner;10;0.427321;0.423544;0.43303
74;wait;10;4.89236e-05;3.4568e-05;6.1117e-05
74;boundary;10;0.00460427;0.00273541;0.00643015
74;calc iter;10;0.434633;0.432749;0.436893
74;calc total;1;4.40193;4.40193;4.40193
74;total;1;50.2472;50.2472;50.2472
122;initialize;1;4.2452;4.2452;4.2452
122;async;10;0.00619911;0.0011389;0.0129648
122;inner;10;0.425587;0.423439;0.43081
122;wait;10;4.26411e-05;2.5267e-05;7.1141e-05
122;boundary;10;0.0033363;0.00246488;0.00473691
122;calc iter;10;0.435167;0.432932;0.439302
122;calc total;1;4.40194;4.40194;4.40194
122;total;1;10.9553;10.9553;10.9553
30;initialize;1;43.5545;43.5545;43.5545
30;async;10;0.00309526;0.000600413;0.00574068
30;inner;10;0.424835;0.421921;0.434165
30;wait;10;5.79e-05;4.5434e-05;7.5967e-05
30;boundary;10;0.00521056;0.00286235;0.00605746
30;calc iter;10;0.433202;0.430076;0.43816
30;calc total;1;4.40193;4.40193;4.40193
30;total;1;50.2646;50.2646;50.2646
58;initialize;1;4.35294;4.35294;4.35294
58;async;10;0.00533687;0.000931271;0.012653
58;inner;10;0.423789;0.414397;0.435262
58;wait;10;5.23853e-05;3.4269e-05;7.3409e-05
58;boundary;10;0.00434397;0.00241639;0.00535916
58;calc iter;10;0.433523;0.431837;0.438825
58;calc total;1;4.40193;4.40193;4.40193
58;total;1;11.063;11.063;11.063
99;initialize;1;43.5514;43.5514;43.5514
99;async;10;0.0105396;0.00111547;0.0182604
99;inner;10;0.422697;0.415627;0.429695
99;wait;10;3.11203e-05;2.0396e-05;6.2211e-05
99;boundary;10;0.00292762;0.00173734;0.00375294
99;calc iter;10;0.436197;0.433959;0.438537
99;calc total;1;4.40193;4.40193;4.40193
99;total;1;50.2615;50.2615;50.2615
75;initialize;1;43.5426;43.5426;43.5426
75;async;10;0.00317769;0.00105477;0.00728537
75;inner;10;0.426696;0.423185;0.432327
75;wait;10;6.34555e-05;4.6711e-05;8.4719e-05
75;boundary;10;0.00508035;0.00309836;0.00643764
75;calc iter;10;0.43502;0.432918;0.437031
75;calc total;1;4.40194;4.40194;4.40194
75;total;1;50.2527;50.2527;50.2527
123;initialize;1;4.29615;4.29615;4.29615
123;async;10;0.00795066;0.00107788;0.0128597
123;inner;10;0.424853;0.422032;0.430003
123;wait;10;3.61999e-05;2.4479e-05;6.4243e-05
123;boundary;10;0.00251715;0.00193871;0.00336847
123;calc iter;10;0.435359;0.434065;0.437148
123;calc total;1;4.40194;4.40194;4.40194
123;total;1;11.0063;11.0063;11.0063
31;initialize;1;43.5718;43.5718;43.5718
31;async;10;0.00280824;0.000831596;0.00563206
31;inner;10;0.425007;0.421189;0.432916
31;wait;10;5.21934e-05;3.4133e-05;7.637e-05
31;boundary;10;0.00494237;0.00290271;0.00664034
31;calc iter;10;0.432811;0.429328;0.437444
31;calc total;1;4.40193;4.40193;4.40193
31;total;1;50.2819;50.2819;50.2819
59;initialize;1;4.2991;4.2991;4.2991
59;async;10;0.00593788;0.000708721;0.015294
59;inner;10;0.422414;0.413793;0.434221
59;wait;10;5.94368e-05;3.4684e-05;7.921e-05
59;boundary;10;0.00504026;0.00281688;0.00623162
59;calc iter;10;0.433453;0.431454;0.438441
59;calc total;1;4.40194;4.40194;4.40194
59;total;1;11.0091;11.0091;11.0091
100;initialize;1;43.5416;43.5416;43.5416
100;async;10;0.00849389;0.00110395;0.0151436
100;inner;10;0.424055;0.419091;0.428523
100;wait;10;4.02314e-05;2.3812e-05;0.000111148
100;boundary;10;0.00297927;0.00178549;0.00416532
100;calc iter;10;0.43557;0.432671;0.437396
100;calc total;1;4.40193;4.40193;4.40193
100;total;1;50.2517;50.2517;50.2517
76;initialize;1;43.5416;43.5416;43.5416
76;async;10;0.00692149;0.00111199;0.0134339
76;inner;10;0.423455;0.41826;0.430697
76;wait;10;6.06879e-05;4.5117e-05;9.7703e-05
76;boundary;10;0.00483285;0.00361195;0.0063424
76;calc iter;10;0.435272;0.431958;0.437944
76;calc total;1;4.40193;4.40193;4.40193
76;total;1;50.2516;50.2516;50.2516
124;initialize;1;4.29818;4.29818;4.29818
124;async;10;0.00862409;0.00104548;0.0137322
124;inner;10;0.423036;0.42047;0.427654
124;wait;10;5.13019e-05;2.5666e-05;0.000122993
124;boundary;10;0.00351867;0.00242105;0.00521182
124;calc iter;10;0.435231;0.432544;0.437685
124;calc total;1;4.40193;4.40193;4.40193
124;total;1;11.0083;11.0083;11.0083
32;initialize;1;43.5669;43.5669;43.5669
32;async;10;0.00821987;0.000507164;0.0167738
32;inner;10;0.424781;0.393845;0.436167
32;wait;10;3.93402e-05;1.6926e-05;6.1618e-05
32;boundary;10;0.00466613;0.00199494;0.00668122
32;calc iter;10;0.437709;0.412633;0.448858
32;calc total;1;4.40193;4.40193;4.40193
32;total;1;50.277;50.277;50.277
60;initialize;1;4.24394;4.24394;4.24394
60;async;10;0.00691925;0.00115947;0.0162981
60;inner;10;0.421919;0.414092;0.431137
60;wait;10;5.9327e-05;4.0096e-05;0.000133551
60;boundary;10;0.00524442;0.00293633;0.00659902
60;calc iter;10;0.434144;0.429766;0.437289
60;calc total;1;4.40193;4.40193;4.40193
60;total;1;10.954;10.954;10.954
101;initialize;1;43.5447;43.5447;43.5447
101;async;10;0.00614508;0.0011238;0.0126239
101;inner;10;0.425503;0.421419;0.429609
101;wait;10;4.49397e-05;2.9292e-05;6.8729e-05
101;boundary;10;0.00356098;0.00287693;0.00454071
101;calc iter;10;0.435256;0.433466;0.436954
101;calc total;1;4.40193;4.40193;4.40193
101;total;1;50.2548;50.2548;50.2548
77;initialize;1;43.5418;43.5418;43.5418
77;async;10;0.00289396;0.000652778;0.0059347
77;inner;10;0.4297;0.425772;0.434451
77;wait;10;3.86648e-05;2.6698e-05;5.4014e-05
77;boundary;10;0.00327849;0.00218845;0.00447546
77;calc iter;10;0.435912;0.431085;0.438703
77;calc total;1;4.40193;4.40193;4.40193
77;total;1;50.2518;50.2518;50.2518
125;initialize;1;4.3494;4.3494;4.3494
125;async;10;0.0091557;0.0012658;0.0134872
125;inner;10;0.423955;0.420736;0.429522
125;wait;10;3.33905e-05;2.0317e-05;8.4438e-05
125;boundary;10;0.00257133;0.00172111;0.00318929
125;calc iter;10;0.435717;0.433831;0.43753
125;calc total;1;4.40194;4.40194;4.40194
125;total;1;11.0595;11.0595;11.0595
33;initialize;1;43.5712;43.5712;43.5712
33;async;10;0.00984138;0.00073352;0.017025
33;inner;10;0.423926;0.38973;0.435774
33;wait;10;4.88386e-05;2.0726e-05;6.3799e-05
33;boundary;10;0.00456467;0.00177477;0.00618934
33;calc iter;10;0.438383;0.4051;0.449273
33;calc total;1;4.40193;4.40193;4.40193
33;total;1;50.2813;50.2813;50.2813
61;initialize;1;4.2967;4.2967;4.2967
61;async;10;0.00721854;0.00106411;0.0137738
61;inner;10;0.424041;0.416944;0.432404
61;wait;10;4.61874e-05;3.5492e-05;7.3643e-05
61;boundary;10;0.00373972;0.00273207;0.00454207
61;calc iter;10;0.435047;0.432442;0.437422
61;calc total;1;4.40193;4.40193;4.40193
61;total;1;11.0067;11.0067;11.0067
102;initialize;1;43.5531;43.5531;43.5531
102;async;10;0.00619533;0.00106709;0.0146041
102;inner;10;0.423965;0.417934;0.429152
102;wait;10;5.26627e-05;3.017e-05;7.4668e-05
102;boundary;10;0.00433547;0.00288438;0.00593984
102;calc iter;10;0.43455;0.431351;0.438759
102;calc total;1;4.40193;4.40193;4.40193
102;total;1;50.2631;50.2631;50.2631
78;initialize;1;43.5441;43.5441;43.5441
78;async;10;0.00581946;0.00107676;0.0100794
78;inner;10;0.425925;0.421994;0.430087
78;wait;10;5.28146e-05;2.8835e-05;0.000117933
78;boundary;10;0.00399829;0.00276693;0.00521456
78;calc iter;10;0.435797;0.432272;0.438427
78;calc total;1;4.40194;4.40194;4.40194
78;total;1;50.2542;50.2542;50.2542
126;initialize;1;4.24714;4.24714;4.24714
126;async;10;0.011525;0.00113696;0.0145975
126;inner;10;0.421503;0.418113;0.42971
126;wait;10;3.21615e-05;2.0117e-05;7.0834e-05
126;boundary;10;0.00307265;0.0017045;0.00473533
126;calc iter;10;0.436135;0.431214;0.438311
126;calc total;1;4.40193;4.40193;4.40193
126;total;1;10.9572;10.9572;10.9572
34;initialize;1;43.5576;43.5576;43.5576
34;async;10;0.017151;0.00153799;0.0233387
34;inner;10;0.416277;0.380772;0.427575
34;wait;10;5.89192e-05;2.5071e-05;0.000111805
34;boundary;10;0.00530425;0.00173902;0.00621008
34;calc iter;10;0.438793;0.398206;0.44875
34;calc total;1;4.40193;4.40193;4.40193
34;total;1;50.2677;50.2677;50.2677
62;initialize;1;4.29782;4.29782;4.29782
62;async;10;0.00600676;0.000591643;0.0115687
62;inner;10;0.424955;0.417645;0.432304
62;wait;10;4.72532e-05;3.6358e-05;7.6589e-05
62;boundary;10;0.00392248;0.00279035;0.0044406
62;calc iter;10;0.434933;0.433248;0.437961
62;calc total;1;4.40194;4.40194;4.40194
62;total;1;11.0078;11.0078;11.0078
103;initialize;1;43.5524;43.5524;43.5524
103;async;10;0.00721096;0.0010856;0.0136148
103;inner;10;0.422359;0.4158;0.426865
103;wait;10;5.83984e-05;2.463e-05;0.000122703
103;boundary;10;0.00450491;0.00274154;0.00626568
103;calc iter;10;0.434135;0.431752;0.437941
103;calc total;1;4.40194;4.40194;4.40194
103;total;1;50.2625;50.2625;50.2625
79;initialize;1;43.5431;43.5431;43.5431
79;async;10;0.00431799;0.000847615;0.00708753
79;inner;10;0.426647;0.42365;0.431027
79;wait;10;5.21345e-05;3.7211e-05;8.1345e-05
79;boundary;10;0.00463093;0.00341749;0.00553521
79;calc iter;10;0.43565;0.432956;0.437906
79;calc total;1;4.40194;4.40194;4.40194
79;total;1;50.2531;50.2531;50.2531
127;initialize;1;4.29149;4.29149;4.29149
127;async;10;0.00932424;0.000796335;0.0136546
127;inner;10;0.423642;0.420582;0.429777
127;wait;10;3.84254e-05;2.0415e-05;0.000108709
127;boundary;10;0.00269203;0.00173211;0.00397805
127;calc iter;10;0.435698;0.433773;0.437779
127;calc total;1;4.40194;4.40194;4.40194
127;total;1;11.0016;11.0016;11.0016
35;initialize;1;43.5649;43.5649;43.5649
35;async;10;0.00260812;0.00174976;0.0029344
35;inner;10;0.431763;0.394664;0.442267
35;wait;10;6.94331e-05;2.1722e-05;0.000128464
35;boundary;10;0.0057461;0.00175835;0.00632628
35;calc iter;10;0.440188;0.399097;0.450316
35;calc total;1;4.40193;4.40193;4.40193
35;total;1;50.275;50.275;50.275
63;initialize;1;4.30256;4.30256;4.30256
63;async;10;0.00572587;0.000390294;0.0111854
63;inner;10;0.424228;0.417956;0.432411
63;wait;10;5.45949e-05;3.9616e-05;7.9546e-05
63;boundary;10;0.00473291;0.00284689;0.00534234
63;calc iter;10;0.434743;0.433017;0.436731
63;calc total;1;4.40194;4.40194;4.40194
63;total;1;11.0126;11.0126;11.0126
104;initialize;1;43.5547;43.5547;43.5547
104;async;10;0.00435373;0.0011071;0.00882769
104;inner;10;0.426216;0.419642;0.431242
104;wait;10;4.48831e-05;2.5451e-05;7.0479e-05
104;boundary;10;0.00371238;0.00213277;0.00578418
104;calc iter;10;0.434328;0.431424;0.436995
104;calc total;1;4.40193;4.40193;4.40193
104;total;1;50.2647;50.2647;50.2647
80;initialize;1;43.5399;43.5399;43.5399
80;async;10;0.00327763;0.000371535;0.00707652
80;inner;10;0.428831;0.42334;0.433174
80;wait;10;3.78787e-05;2.4033e-05;5.1097e-05
80;boundary;10;0.00377041;0.00227258;0.00485119
80;calc iter;10;0.435919;0.43056;0.438589
80;calc total;1;4.40193;4.40193;4.40193
80;total;1;50.25;50.25;50.25
128;initialize;1;4.29614;4.29614;4.29614
128;async;10;0.00558346;0.000930653;0.00965062
128;inner;10;0.425992;0.422376;0.43151
128;wait;10;3.80734e-05;2.456e-05;5.4025e-05
128;boundary;10;0.00336301;0.0019216;0.00481586
128;calc iter;10;0.434978;0.432578;0.437904
128;calc total;1;4.40193;4.40193;4.40193
128;total;1;11.0063;11.0063;11.0063
36;initialize;1;43.5634;43.5634;43.5634
36;async;10;0.0184882;0.00109733;0.0267171
36;inner;10;0.414811;0.380834;0.431461
36;wait;10;6.26765e-05;2.3329e-05;8.8115e-05
36;boundary;10;0.00530718;0.00171294;0.00626833
36;calc iter;10;0.438672;0.409295;0.446819
36;calc total;1;4.40193;4.40193;4.40193
36;total;1;50.2735;50.2735;50.2735
64;initialize;1;4.35231;4.35231;4.35231
64;async;10;0.00914458;0.000936273;0.0238117
64;inner;10;0.422316;0.413836;0.429692
64;wait;10;5.72857e-05;2.4684e-05;0.000118467
64;boundary;10;0.00445763;0.00228429;0.00567177
64;calc iter;10;0.435977;0.43202;0.443217
64;calc total;1;4.40193;4.40193;4.40193
64;total;1;11.0623;11.0623;11.0623
105;initialize;1;43.5441;43.5441;43.5441
105;async;10;0.00203344;0.000431756;0.00518258
105;inner;10;0.428816;0.423922;0.432096
105;wait;10;4.34536e-05;2.5394e-05;5.6411e-05
105;boundary;10;0.00367414;0.00215551;0.00538691
105;calc iter;10;0.434568;0.432533;0.436334
105;calc total;1;4.40193;4.40193;4.40193
105;total;1;50.2541;50.2541;50.2541
81;initialize;1;43.5409;43.5409;43.5409
81;async;10;0.00562038;0.00104229;0.0093258
81;inner;10;0.426963;0.420605;0.431333
81;wait;10;4.18929e-05;2.077e-05;7.9739e-05
81;boundary;10;0.00360047;0.00180775;0.00438062
81;calc iter;10;0.436228;0.430983;0.438564
81;calc total;1;4.40193;4.40193;4.40193
81;total;1;50.251;50.251;50.251
129;initialize;1;4.34936;4.34936;4.34936
129;async;10;0.00587807;0.00112244;0.0115616
129;inner;10;0.424907;0.421187;0.430251
129;wait;10;5.11728e-05;3.906e-05;6.6085e-05
129;boundary;10;0.0042086;0.00274519;0.00531665
129;calc iter;10;0.435046;0.433369;0.439005
129;calc total;1;4.40193;4.40193;4.40193
129;total;1;11.0595;11.0595;11.0595
37;initialize;1;43.557;43.557;43.557
37;async;10;0.0192891;0.00109913;0.0306298
37;inner;10;0.413029;0.387964;0.42872
37;wait;10;4.61292e-05;2.0853e-05;6.2813e-05
37;boundary;10;0.00448895;0.00173707;0.00623158
37;calc iter;10;0.436855;0.42036;0.44331
37;calc total;1;4.40193;4.40193;4.40193
37;total;1;50.2671;50.2671;50.2671
65;initialize;1;4.24629;4.24629;4.24629
65;async;10;0.0144001;0.0011477;0.0238707
65;inner;10;0.416879;0.407741;0.424349
65;wait;10;5.30224e-05;2.2106e-05;0.000136903
65;boundary;10;0.00458753;0.00246315;0.00666327
65;calc iter;10;0.435922;0.432098;0.440707
65;calc total;1;4.40193;4.40193;4.40193
65;total;1;10.9563;10.9563;10.9563
106;initialize;1;43.5419;43.5419;43.5419
106;async;10;0.00329519;0.000406351;0.00743011
106;inner;10;0.428393;0.423906;0.432791
106;wait;10;3.75209e-05;2.4645e-05;5.7216e-05
106;boundary;10;0.00329366;0.00176602;0.00529126
106;calc iter;10;0.435021;0.433657;0.436705
106;calc total;1;4.40193;4.40193;4.40193
106;total;1;50.2519;50.2519;50.2519
82;initialize;1;43.5256;43.5256;43.5256
82;async;10;0.00697368;0.00112915;0.0104734
82;inner;10;0.425631;0.417908;0.432378
82;wait;10;3.7565e-05;2.3197e-05;7.0084e-05
82;boundary;10;0.00404559;0.00174842;0.00574037
82;calc iter;10;0.43669;0.429649;0.440056
82;calc total;1;4.40193;4.40193;4.40193
82;total;1;50.2357;50.2357;50.2357
130;initialize;1;4.29614;4.29614;4.29614
130;async;10;0.00586361;0.00110248;0.0098967
130;inner;10;0.42425;0.421251;0.429811
130;wait;10;5.54e-05;3.8605e-05;7.7177e-05
130;boundary;10;0.00456988;0.0029742;0.00549337
130;calc iter;10;0.434741;0.432963;0.437245
130;calc total;1;4.40193;4.40193;4.40193
130;total;1;11.0063;11.0063;11.0063
38;initialize;1;43.5574;43.5574;43.5574
38;async;10;0.015401;0.00109009;0.029268
38;inner;10;0.416631;0.399608;0.429579
38;wait;10;3.32825e-05;2.1712e-05;5.1001e-05
38;boundary;10;0.00303099;0.00179199;0.0054718
38;calc iter;10;0.435098;0.430692;0.439906
38;calc total;1;4.40193;4.40193;4.40193
38;total;1;50.2675;50.2675;50.2675
66;initialize;1;4.29894;4.29894;4.29894
66;async;10;0.0114008;0.00105801;0.0247766
66;inner;10;0.422071;0.408485;0.432497
66;wait;10;4.1847e-05;2.1576e-05;6.5969e-05
66;boundary;10;0.00379374;0.00176475;0.00506355
66;calc iter;10;0.437309;0.434052;0.442448
66;calc total;1;4.40193;4.40193;4.40193
66;total;1;11.009;11.009;11.009
107;initialize;1;43.5503;43.5503;43.5503
107;async;10;0.00703755;0.00114078;0.0115008
107;inner;10;0.425022;0.420826;0.429619
107;wait;10;3.82536e-05;2.2681e-05;6.4747e-05
107;boundary;10;0.00329119;0.00228687;0.00538842
107;calc iter;10;0.435391;0.432924;0.438845
107;calc total;1;4.40193;4.40193;4.40193
107;total;1;50.2603;50.2603;50.2603
83;initialize;1;43.5333;43.5333;43.5333
83;async;10;0.00371512;0.000767726;0.00813542
83;inner;10;0.428659;0.418128;0.434625
83;wait;10;4.98767e-05;2.0413e-05;6.8501e-05
83;boundary;10;0.00482794;0.00174197;0.0060285
83;calc iter;10;0.437254;0.428028;0.439981
83;calc total;1;4.40193;4.40193;4.40193
83;total;1;50.2433;50.2433;50.2433
131;initialize;1;4.34936;4.34936;4.34936
131;async;10;0.00500282;0.00115755;0.00901527
131;inner;10;0.425211;0.421781;0.431522
131;wait;10;5.29145e-05;2.9615e-05;7.556e-05
131;boundary;10;0.00436076;0.00217618;0.00594013
131;calc iter;10;0.434629;0.432743;0.437143
131;calc total;1;4.40193;4.40193;4.40193
131;total;1;11.0595;11.0595;11.0595
39;initialize;1;43.5585;43.5585;43.5585
39;async;10;0.0108484;0.00110084;0.0219335
39;inner;10;0.419298;0.410215;0.427603
39;wait;10;4.60567e-05;2.3854e-05;0.000112302
39;boundary;10;0.0031934;0.00196306;0.00536661
39;calc iter;10;0.433387;0.430796;0.436211
39;calc total;1;4.40193;4.40193;4.40193
39;total;1;50.2686;50.2686;50.2686
67;initialize;1;4.24409;4.24409;4.24409
67;async;10;0.0137311;0.00114128;0.0232244
67;inner;10;0.419967;0.403859;0.432668
67;wait;10;4.50923e-05;2.0015e-05;5.5241e-05
67;boundary;10;0.00439756;0.00173816;0.00560143
67;calc iter;10;0.438143;0.428844;0.443514
67;calc total;1;4.40193;4.40193;4.40193
67;total;1;10.9541;10.9541;10.9541
108;initialize;1;43.5488;43.5488;43.5488
108;async;10;0.00597781;0.00113709;0.00898848
108;inner;10;0.425501;0.421455;0.432002
108;wait;10;4.35839e-05;2.1945e-05;6.0853e-05
108;boundary;10;0.0044937;0.00205737;0.00614015
108;calc iter;10;0.436018;0.432186;0.439777
108;calc total;1;4.40193;4.40193;4.40193
108;total;1;50.2588;50.2588;50.2588
84;initialize;1;43.5343;43.5343;43.5343
84;async;10;0.0079425;0.00113333;0.0114751
84;inner;10;0.42494;0.418712;0.429264
84;wait;10;5.23373e-05;2.7642e-05;9.8358e-05
84;boundary;10;0.00369896;0.00172234;0.00496864
84;calc iter;10;0.436636;0.431626;0.44026
84;calc total;1;4.40193;4.40193;4.40193
84;total;1;50.2444;50.2444;50.2444
132;initialize;1;4.34974;4.34974;4.34974
132;async;10;0.00246602;0.00066222;0.00440942
132;inner;10;0.427378;0.424613;0.433961
132;wait;10;5.64546e-05;4.7368e-05;7.3862e-05
132;boundary;10;0.00504455;0.00264506;0.00649614
132;calc iter;10;0.434948;0.432894;0.437831
132;calc total;1;4.40193;4.40193;4.40193
132;total;1;11.0599;11.0599;11.0599
40;initialize;1;43.5589;43.5589;43.5589
40;async;10;0.0104931;0.00111481;0.0147437
40;inner;10;0.417709;0.409673;0.425354
40;wait;10;5.31771e-05;3.2209e-05;0.000123615
40;boundary;10;0.00392949;0.00297793;0.00528201
40;calc iter;10;0.432187;0.429564;0.434785
40;calc total;1;4.40193;4.40193;4.40193
40;total;1;50.269;50.269;50.269
68;initialize;1;4.24627;4.24627;4.24627
68;async;10;0.00901064;0.000850132;0.0169705
68;inner;10;0.424181;0.413492;0.433701
68;wait;10;4.23023e-05;2.6628e-05;5.6685e-05
68;boundary;10;0.00367599;0.00181803;0.00513193
68;calc iter;10;0.436912;0.432308;0.44101
68;calc total;1;4.40193;4.40193;4.40193
68;total;1;10.9563;10.9563;10.9563
109;initialize;1;43.5367;43.5367;43.5367
109;async;10;0.00852992;0.00110025;0.0104303
109;inner;10;0.423049;0.417529;0.43047
109;wait;10;4.17371e-05;1.946e-05;7.4871e-05
109;boundary;10;0.00468429;0.00176333;0.00585908
109;calc iter;10;0.436308;0.428784;0.44007
109;calc total;1;4.40193;4.40193;4.40193
109;total;1;50.2467;50.2467;50.2467
85;initialize;1;43.5288;43.5288;43.5288
85;async;10;0.00472624;0.000706155;0.00935955
85;inner;10;0.427548;0.422771;0.43379
85;wait;10;4.36423e-05;2.3045e-05;5.5898e-05
85;boundary;10;0.00373168;0.00197374;0.0048396
85;calc iter;10;0.436051;0.432321;0.439956
85;calc total;1;4.40193;4.40193;4.40193
85;total;1;50.2388;50.2388;50.2388
41;initialize;1;43.5606;43.5606;43.5606
41;async;10;0.0110004;0.00114579;0.0160609
41;inner;10;0.417468;0.410099;0.425814
41;wait;10;4.85817e-05;3.0411e-05;8.7415e-05
41;boundary;10;0.00375618;0.00272387;0.00489916
41;calc iter;10;0.432275;0.430315;0.434812
41;calc total;1;4.40193;4.40193;4.40193
41;total;1;50.2707;50.2707;50.2707
69;initialize;1;4.2989;4.2989;4.2989
69;async;10;0.00655407;0.000621228;0.0136483
69;inner;10;0.42653;0.4186;0.434144
69;wait;10;3.42953e-05;2.3914e-05;5.2464e-05
69;boundary;10;0.00277812;0.00209875;0.00358243
69;calc iter;10;0.435898;0.433644;0.439625
69;calc total;1;4.40193;4.40193;4.40193
69;total;1;11.0089;11.0089;11.0089
110;initialize;1;43.5406;43.5406;43.5406
110;async;10;0.00241496;0.00110841;0.0027398
110;inner;10;0.429335;0.42182;0.435363
110;wait;10;4.83624e-05;2.0458e-05;6.3172e-05
110;boundary;10;0.00493881;0.00173468;0.00561375
110;calc iter;10;0.436738;0.426051;0.440887
110;calc total;1;4.40193;4.40193;4.40193
110;total;1;50.2507;50.2507;50.2507
86;initialize;1;43.5256;43.5256;43.5256
86;async;10;0.00441119;0.00115149;0.00894875
86;inner;10;0.427691;0.424303;0.434136
86;wait;10;4.03213e-05;2.493e-05;6.0474e-05
86;boundary;10;0.00351005;0.00214121;0.00504277
86;calc iter;10;0.435655;0.433353;0.438535
42;initialize;1;43.5725;43.5725;43.5725
42;async;10;0.00875482;0.0010505;0.0136184
42;inner;10;0.41994;0.412478;0.427812
42;wait;10;4.47306e-05;3.1e-05;6.9959e-05
42;boundary;10;0.00349872;0.00219386;0.0049927
42;calc iter;10;0.43224;0.429788;0.435401
42;calc total;1;4.40193;4.40193;4.40193
42;total;1;50.2825;50.2825;50.2825
70;initialize;1;4.24249;4.24249;4.24249
70;async;10;0.00572197;0.00113826;0.00978763
70;inner;10;0.425831;0.418536;0.433334
70;wait;10;4.10148e-05;2.4998e-05;5.4644e-05
70;boundary;10;0.00321281;0.00219607;0.00458922
70;calc iter;10;0.434809;0.432969;0.436742
70;calc total;1;4.40193;4.40193;4.40193
70;total;1;10.9525;10.9525;10.9525
111;initialize;1;43.5373;43.5373;43.5373
111;async;10;0.0077603;0.000809935;0.0100287
111;inner;10;0.423848;0.418656;0.430573
111;wait;10;4.24556e-05;1.8456e-05;7.7637e-05
111;boundary;10;0.00464169;0.00177109;0.00588047
111;calc iter;10;0.436295;0.428921;0.439977
111;calc total;1;4.40193;4.40193;4.40193
111;total;1;50.2474;50.2474;50.2474
86;calc total;1;4.40193;4.40193;4.40193
86;total;1;50.2356;50.2356;50.2356
43;initialize;1;43.5634;43.5634;43.5634
43;async;10;0.0134421;0.00107156;0.0180575
43;inner;10;0.412272;0.403959;0.418413
43;wait;10;7.52739e-05;4.7715e-05;0.000137226
43;boundary;10;0.00600334;0.00526964;0.00670911
43;calc iter;10;0.431795;0.426334;0.436754
43;calc total;1;4.40193;4.40193;4.40193
43;total;1;50.2735;50.2735;50.2735
71;initialize;1;4.244;4.244;4.244
71;async;10;0.00573417;0.00112663;0.0102962
71;inner;10;0.424727;0.416394;0.433338
71;wait;10;3.80726e-05;2.2582e-05;5.476e-05
71;boundary;10;0.00370443;0.00196804;0.00624722
71;calc iter;10;0.434206;0.430021;0.437615
71;calc total;1;4.40193;4.40193;4.40193
71;total;1;10.954;10.954;10.954
44;initialize;1;43.5686;43.5686;43.5686
44;async;10;0.00859161;0.00108582;0.0153857
44;inner;10;0.419446;0.41361;0.427738
44;wait;10;6.14029e-05;3.9299e-05;7.7515e-05
44;boundary;10;0.00438448;0.0027911;0.00590843
44;calc iter;10;0.432485;0.431228;0.433947
44;calc total;1;4.40193;4.40193;4.40193
44;total;1;50.2787;50.2787;50.2787
45;initialize;1;43.5724;43.5724;43.5724
45;async;10;0.00988044;0.00111122;0.0173709
45;inner;10;0.420379;0.412624;0.428402
45;wait;10;4.08375e-05;2.5158e-05;5.5945e-05
45;boundary;10;0.00295835;0.00247859;0.00368895
45;calc iter;10;0.43326;0.432098;0.434669
45;calc total;1;4.40193;4.40193;4.40193
45;total;1;50.2824;50.2824;50.2824
46;initialize;1;43.569;43.569;43.569
46;async;10;0.00986598;0.00107103;0.0170269
46;inner;10;0.420374;0.412381;0.42809
46;wait;10;4.04622e-05;2.7616e-05;6.4179e-05
46;boundary;10;0.00296854;0.00231546;0.003875
46;calc iter;10;0.43325;0.431867;0.435053
46;calc total;1;4.40193;4.40193;4.40193
46;total;1;50.2791;50.2791;50.2791
47;initialize;1;43.5537;43.5537;43.5537
47;async;10;0.0095357;0.000853785;0.0161762
47;inner;10;0.4202;0.412818;0.427873
47;wait;10;3.67325e-05;1.8161e-05;7.0823e-05
47;boundary;10;0.00328164;0.00254498;0.00441415
47;calc iter;10;0.433055;0.430781;0.434947
47;calc total;1;4.40193;4.40193;4.40193
47;total;1;50.2638;50.2638;50.2638
168;initialize;1;4.36422;4.36422;4.36422
168;async;10;0.00378692;0.00107847;0.00739259
168;inner;10;0.42772;0.425501;0.433241
168;wait;10;5.40761e-05;3.7486e-05;9.1372e-05
168;boundary;10;0.00441876;0.00353218;0.00475877
168;calc iter;10;0.435981;0.433593;0.438336
168;calc total;1;4.40194;4.40194;4.40194
168;total;1;11.0742;11.0742;11.0742
192;initialize;1;4.3486;4.3486;4.3486
192;async;10;0.0112852;0.000941639;0.0170608
192;inner;10;0.420333;0.417469;0.422953
192;wait;10;4.66479e-05;2.1419e-05;0.000124808
192;boundary;10;0.00453784;0.00180282;0.0066454
192;calc iter;10;0.436204;0.430667;0.441002
192;calc total;1;4.40193;4.40193;4.40193
192;total;1;11.0588;11.0588;11.0588
144;calc iter;10;0.435604;0.433516;0.438224
144;calc total;1;4.40193;4.40193;4.40193
144;total;1;50.2522;50.2522;50.2522
169;initialize;1;4.36758;4.36758;4.36758
169;async;10;0.00383072;0.00110536;0.00687991
169;inner;10;0.429023;0.427261;0.434439
169;wait;10;3.93722e-05;3.0435e-05;5.9108e-05
169;boundary;10;0.00338013;0.00292066;0.00420609
169;calc iter;10;0.436274;0.434442;0.438527
169;calc total;1;4.40194;4.40194;4.40194
169;total;1;11.0775;11.0775;11.0775
240;initialize;1;4.35053;4.35053;4.35053
240;async;10;0.0209121;0.000881486;0.0317757
240;inner;10;0.410729;0.387466;0.428052
240;wait;10;3.58391e-05;1.4323e-05;5.49e-05
240;boundary;10;0.00388152;0.00174033;0.00501441
240;calc iter;10;0.43556;0.421008;0.440748
240;calc total;1;4.40194;4.40194;4.40194
240;total;1;11.0605;11.0605;11.0605
216;initialize;1;43.5136;43.5136;43.5136
216;async;10;0.0031447;0.00128193;0.00381515
216;inner;10;0.426466;0.424033;0.435894
216;wait;10;4.81398e-05;3.1274e-05;7.2884e-05
216;boundary;10;0.00460537;0.00300877;0.00535386
216;calc iter;10;0.434267;0.430976;0.440476
216;calc total;1;4.40194;4.40194;4.40194
216;total;1;50.2237;50.2237;50.2237
193;initialize;1;4.34918;4.34918;4.34918
193;async;10;0.00908896;0.0011217;0.0141315
193;inner;10;0.42395;0.413646;0.432131
193;wait;10;4.02424e-05;2.0074e-05;8.7376e-05
193;boundary;10;0.003902;0.00171772;0.00561219
193;calc iter;10;0.436983;0.429516;0.439482
193;calc total;1;4.40193;4.40193;4.40193
193;total;1;11.0593;11.0593;11.0593
145;initialize;1;43.5433;43.5433;43.5433
145;async;10;0.00472534;0.00106601;0.00947819
145;inner;10;0.427537;0.424286;0.432499
145;wait;10;4.43027e-05;2.6833e-05;0.000106725
145;boundary;10;0.00343292;0.00182303;0.00415711
145;calc iter;10;0.435741;0.433848;0.438197
145;calc total;1;4.40193;4.40193;4.40193
145;total;1;50.2529;50.2529;50.2529
170;initialize;1;4.35929;4.35929;4.35929
170;async;10;0.00287868;0.00110062;0.00469541
170;inner;10;0.430104;0.428088;0.435965
170;wait;10;3.41125e-05;2.6974e-05;5.0021e-05
170;boundary;10;0.00334693;0.0024562;0.00428308
170;calc iter;10;0.436366;0.432893;0.439575
170;calc total;1;4.40194;4.40194;4.40194
170;total;1;11.0692;11.0692;11.0692
241;initialize;1;4.3506;4.3506;4.3506
241;async;10;0.0220187;0.00106915;0.0320006
241;inner;10;0.410186;0.385519;0.429333
241;wait;10;4.66118e-05;2.186e-05;6.3785e-05
241;boundary;10;0.00411159;0.00170323;0.00499474
241;calc iter;10;0.436366;0.419247;0.440365
241;calc total;1;4.40194;4.40194;4.40194
241;total;1;11.0605;11.0605;11.0605
217;initialize;1;43.5042;43.5042;43.5042
217;async;10;0.00211851;0.00149101;0.0026455
217;inner;10;0.427628;0.425276;0.435044
217;wait;10;4.89121e-05;2.8975e-05;6.2945e-05
217;boundary;10;0.00453654;0.00275004;0.00543623
217;calc iter;10;0.434334;0.430104;0.439892
217;calc total;1;4.40195;4.40195;4.40195
217;total;1;50.2143;50.2143;50.2143
194;initialize;1;4.29968;4.29968;4.29968
194;async;10;0.00601493;0.00109778;0.0123757
194;inner;10;0.427075;0.419336;0.433181
194;wait;10;3.48631e-05;2.0895e-05;5.1848e-05
194;boundary;10;0.00326023;0.00174332;0.00556747
194;calc iter;10;0.436387;0.433477;0.438948
194;calc total;1;4.40194;4.40194;4.40194
194;total;1;11.0098;11.0098;11.0098
146;initialize;1;43.5406;43.5406;43.5406
146;async;10;0.00273669;0.000627292;0.00593193
146;inner;10;0.428643;0.425621;0.433911
146;wait;10;4.65951e-05;3.8323e-05;5.313e-05
146;boundary;10;0.0039174;0.00260664;0.00452878
146;calc iter;10;0.435346;0.43423;0.437591
146;calc total;1;4.40194;4.40194;4.40194
146;total;1;50.2503;50.2503;50.2503
171;initialize;1;4.36764;4.36764;4.36764
171;async;10;0.00201066;0.00109403;0.00260338
171;inner;10;0.430863;0.42907;0.436822
171;wait;10;3.07418e-05;2.3356e-05;4.7912e-05
171;boundary;10;0.00354541;0.00210927;0.00450501
171;calc iter;10;0.436451;0.432996;0.440826
171;calc total;1;4.40194;4.40194;4.40194
171;total;1;11.0776;11.0776;11.0776
242;initialize;1;4.29799;4.29799;4.29799
242;async;10;0.0214359;0.00112911;0.0324537
242;inner;10;0.410142;0.38725;0.427938
242;wait;10;4.34325e-05;2.4181e-05;6.2293e-05
242;boundary;10;0.0039417;0.00174761;0.00518292
242;calc iter;10;0.435565;0.42148;0.440905
242;calc total;1;4.40194;4.40194;4.40194
242;total;1;11.0079;11.0079;11.0079
218;initialize;1;43.5111;43.5111;43.5111
218;async;10;0.00455952;0.00114865;0.00600393
218;inner;10;0.424718;0.42198;0.43388
218;wait;10;5.20329e-05;3.4749e-05;6.859e-05
218;boundary;10;0.00486398;0.00323112;0.00565739
218;calc iter;10;0.434196;0.431433;0.438327
218;calc total;1;4.40195;4.40195;4.40195
218;total;1;50.2213;50.2213;50.2213
195;initialize;1;4.24284;4.24284;4.24284
195;async;10;0.00658509;0.00104344;0.0138112
195;inner;10;0.425197;0.420078;0.430504
195;wait;10;4.8192e-05;2.4601e-05;8.3246e-05
195;boundary;10;0.00381608;0.00212389;0.00549135
195;calc iter;10;0.435648;0.43322;0.437716
195;calc total;1;4.40194;4.40194;4.40194
195;total;1;10.953;10.953;10.953
147;initialize;1;43.5419;43.5419;43.5419
147;async;10;0.00249006;0.000647376;0.00498007
147;inner;10;0.428205;0.424669;0.433731
147;wait;10;5.8333e-05;4.1094e-05;7.0148e-05
147;boundary;10;0.00432646;0.00266244;0.00507159
147;calc iter;10;0.435081;0.433706;0.43748
147;calc total;1;4.40194;4.40194;4.40194
147;total;1;50.2516;50.2516;50.2516
172;initialize;1;4.36758;4.36758;4.36758
172;async;10;0.00471119;0.00108312;0.00628886
172;inner;10;0.427834;0.425668;0.433523
172;wait;10;3.68759e-05;2.6035e-05;8.0951e-05
172;boundary;10;0.00357598;0.00322445;0.00440981
172;calc iter;10;0.43616;0.433996;0.438029
172;calc total;1;4.40194;4.40194;4.40194
172;total;1;11.0775;11.0775;11.0775
243;initialize;1;4.35068;4.35068;4.35068
243;async;10;0.0208012;0.0010422;0.033446
243;inner;10;0.410099;0.388509;0.427951
243;wait;10;4.73955e-05;2.1263e-05;7.3649e-05
243;boundary;10;0.00414995;0.00175446;0.00619605
243;calc iter;10;0.4351;0.423992;0.440716
243;calc total;1;4.40194;4.40194;4.40194
243;total;1;11.0606;11.0606;11.0606
219;initialize;1;43.5119;43.5119;43.5119
219;async;10;0.00476545;0.00108267;0.00800298
219;inner;10;0.424855;0.421249;0.434355
219;wait;10;4.62364e-05;2.2234e-05;5.8356e-05
219;boundary;10;0.00470956;0.00270184;0.00598483
219;calc iter;10;0.434378;0.429649;0.438638
219;calc total;1;4.40195;4.40195;4.40195
219;total;1;50.222;50.222;50.222
196;initialize;1;4.30684;4.30684;4.30684
196;async;10;0.0021319;0.000472101;0.00675262
196;inner;10;0.430186;0.426648;0.434061
196;wait;10;4.30709e-05;3.4259e-05;5.156e-05
196;boundary;10;0.00290053;0.00195697;0.00358647
196;calc iter;10;0.435263;0.433756;0.437155
196;calc total;1;4.40194;4.40194;4.40194
196;total;1;11.017;11.017;11.017
148;initialize;1;43.5285;43.5285;43.5285
148;async;10;0.00276563;0.000669716;0.00518596
148;inner;10;0.427297;0.423085;0.433312
148;wait;10;5.95244e-05;4.1381e-05;7.6684e-05
148;boundary;10;0.00466523;0.00285149;0.00585186
148;calc iter;10;0.434789;0.432391;0.437278
148;calc total;1;4.40194;4.40194;4.40194
148;total;1;50.2382;50.2382;50.2382
173;initialize;1;4.36896;4.36896;4.36896
173;async;10;0.00278872;0.000811555;0.00446538
173;inner;10;0.428763;0.426121;0.434368
173;wait;10;4.66654e-05;3.6631e-05;5.6309e-05
173;boundary;10;0.00434723;0.00295208;0.00490108
173;calc iter;10;0.435947;0.433624;0.438691
173;calc total;1;4.40194;4.40194;4.40194
173;total;1;11.0789;11.0789;11.0789
244;initialize;1;4.35059;4.35059;4.35059
244;async;10;0.0204056;0.00104964;0.0363757
244;inner;10;0.409458;0.394159;0.42664
244;wait;10;4.70687e-05;3.1674e-05;0.000127087
244;boundary;10;0.00312682;0.00234714;0.0047337
244;calc iter;10;0.43304;0.428785;0.436376
244;calc total;1;4.40194;4.40194;4.40194
244;total;1;11.0605;11.0605;11.0605
220;initialize;1;43.5137;43.5137;43.5137
220;async;10;0.00694215;0.00107262;0.0110041
220;inner;10;0.421673;0.418447;0.431586
220;wait;10;5.85857e-05;4.7492e-05;9.5422e-05
220;boundary;10;0.00530741;0.00412371;0.00593135
220;calc iter;10;0.433983;0.43189;0.436881
220;calc total;1;4.40195;4.40195;4.40195
220;total;1;50.2239;50.2239;50.2239
197;initialize;1;4.34917;4.34917;4.34917
197;async;10;0.00395649;0.00110136;0.00729209
197;inner;10;0.427102;0.423469;0.432287
197;wait;10;4.83487e-05;3.5495e-05;6.9732e-05
197;boundary;10;0.00389283;0.00268136;0.0046622
197;calc iter;10;0.435001;0.433676;0.436143
197;calc total;1;4.40194;4.40194;4.40194
197;total;1;11.0593;11.0593;11.0593
149;initialize;1;43.531;43.531;43.531
149;async;10;0.00419176;0.00109334;0.00663033
149;inner;10;0.424925;0.420716;0.42983
149;wait;10;7.52709e-05;5.1487e-05;0.000127316
149;boundary;10;0.00540128;0.00465217;0.00625232
149;calc iter;10;0.434596;0.432027;0.436312
149;calc total;1;4.40194;4.40194;4.40194
149;total;1;50.2407;50.2407;50.2407
174;initialize;1;4.30036;4.30036;4.30036
174;async;10;0.00542504;0.00107325;0.00750279
174;inner;10;0.424042;0.422059;0.429599
174;wait;10;6.6368e-05;5.0396e-05;0.000127919
174;boundary;10;0.00596157;0.00549771;0.00628257
174;calc iter;10;0.435497;0.432946;0.43703
174;calc total;1;4.40194;4.40194;4.40194
174;total;1;11.0103;11.0103;11.0103
245;initialize;1;4.29796;4.29796;4.29796
245;async;10;0.0162065;0.00107422;0.0289683
245;inner;10;0.410908;0.400895;0.42393
245;wait;10;5.78714e-05;2.8993e-05;0.000148242
245;boundary;10;0.00409171;0.00310146;0.00549214
245;calc iter;10;0.431266;0.427418;0.433518
245;calc total;1;4.40195;4.40195;4.40195
245;total;1;11.0079;11.0079;11.0079
221;initialize;1;43.5161;43.5161;43.5161
221;async;10;0.00792465;0.00111109;0.0140139
221;inner;10;0.419508;0.416758;0.429019
221;wait;10;6.29996e-05;4.5004e-05;0.000113873
221;boundary;10;0.00568638;0.00529579;0.00595259
221;calc iter;10;0.433185;0.43018;0.436826
221;calc total;1;4.40195;4.40195;4.40195
221;total;1;50.2263;50.2263;50.2263
198;initialize;1;4.30687;4.30687;4.30687
198;async;10;0.00536098;0.00103695;0.0101533
198;inner;10;0.423441;0.419438;0.428361
198;wait;10;6.37606e-05;4.3901e-05;0.000123422
198;boundary;10;0.00580604;0.00493377;0.00649164
198;calc iter;10;0.434673;0.433062;0.436548
198;calc total;1;4.40194;4.40194;4.40194
198;total;1;11.017;11.017;11.017
150;initialize;1;43.5418;43.5418;43.5418
150;async;10;0.00322642;0.000674455;0.00664567
150;inner;10;0.427367;0.424078;0.433258
150;wait;10;5.34395e-05;3.9004e-05;7.1619e-05
150;boundary;10;0.00443422;0.00284185;0.00513761
150;calc iter;10;0.435083;0.433298;0.437918
150;calc total;1;4.40194;4.40194;4.40194
150;total;1;50.2514;50.2514;50.2514
175;initialize;1;4.36778;4.36778;4.36778
175;async;10;0.00576504;0.000563822;0.0121371
175;inner;10;0.422453;0.415878;0.432926
175;wait;10;6.71534e-05;5.1219e-05;9.6266e-05
175;boundary;10;0.00609338;0.00385946;0.00669273
175;calc iter;10;0.43438;0.430242;0.441016
175;calc total;1;4.40194;4.40194;4.40194
175;total;1;11.0777;11.0777;11.0777
246;initialize;1;4.30381;4.30381;4.30381
246;async;10;0.012711;0.00101384;0.0229829
246;inner;10;0.411445;0.403148;0.427375
246;wait;10;7.24074e-05;6.3368e-05;8.247e-05
246;boundary;10;0.00593166;0.00306642;0.00677115
246;calc iter;10;0.430163;0.425448;0.43384
246;calc total;1;4.40195;4.40195;4.40195
246;total;1;11.0137;11.0137;11.0137
222;initialize;1;43.5187;43.5187;43.5187
222;async;10;0.00437365;0.000920443;0.00980927
222;inner;10;0.422998;0.420231;0.431859
222;wait;10;5.81018e-05;4.8502e-05;8.419e-05
222;boundary;10;0.0053937;0.00397702;0.00600961
222;calc iter;10;0.432825;0.429952;0.437007
222;calc total;1;4.40195;4.40195;4.40195
222;total;1;50.2289;50.2289;50.2289
199;initialize;1;4.34917;4.34917;4.34917
199;async;10;0.00365039;0.00127395;0.00734022
199;inner;10;0.427177;0.424476;0.432183
199;wait;10;5.25155e-05;4.2069e-05;6.8073e-05
199;boundary;10;0.00416232;0.00273881;0.00524315
199;calc iter;10;0.435043;0.433799;0.436256
199;calc total;1;4.40194;4.40194;4.40194
199;total;1;11.0593;11.0593;11.0593
151;initialize;1;43.5426;43.5426;43.5426
151;async;10;0.00411296;0.00110132;0.0102006
151;inner;10;0.428039;0.425445;0.432669
151;wait;10;4.13269e-05;2.7831e-05;8.8409e-05
151;boundary;10;0.0032641;0.00257776;0.00380008
151;calc iter;10;0.435458;0.433793;0.439702
151;calc total;1;4.40194;4.40194;4.40194
151;total;1;50.2523;50.2523;50.2523
176;initialize;1;4.36761;4.36761;4.36761
176;async;10;0.00390271;0.000905222;0.0069116
176;inner;10;0.429568;0.424543;0.434312
176;wait;10;3.50562e-05;1.9185e-05;6.6518e-05
176;boundary;10;0.00335527;0.00174191;0.0047011
176;calc iter;10;0.436863;0.432981;0.439725
176;calc total;1;4.40194;4.40194;4.40194
176;total;1;11.0776;11.0776;11.0776
247;initialize;1;4.35218;4.35218;4.35218
247;async;10;0.0126422;0.00106157;0.0202079
247;inner;10;0.412911;0.402364;0.42671
247;wait;10;5.79245e-05;3.4311e-05;9.3925e-05
247;boundary;10;0.0045819;0.00337942;0.00623452
247;calc iter;10;0.430195;0.428189;0.432197
247;calc total;1;4.40195;4.40195;4.40195
247;total;1;11.0621;11.0621;11.0621
223;initialize;1;43.5157;43.5157;43.5157
223;async;10;0.00487235;0.00082157;0.0102896
223;inner;10;0.421192;0.417933;0.431215
223;wait;10;6.3781e-05;5.0247e-05;9.0633e-05
223;boundary;10;0.0060349;0.00442695;0.00670665
223;calc iter;10;0.432165;0.428939;0.436557
223;calc total;1;4.40195;4.40195;4.40195
223;total;1;50.2258;50.2258;50.2258
200;initialize;1;4.34852;4.34852;4.34852
200;async;10;0.0047298;0.00110435;0.00823938
200;inner;10;0.42696;0.4233;0.432371
200;wait;10;4.09586e-05;2.4458e-05;6.1961e-05
200;boundary;10;0.00328708;0.00206048;0.0048984
200;calc iter;10;0.43502;0.433034;0.436914
200;calc total;1;4.40194;4.40194;4.40194
200;total;1;11.0587;11.0587;11.0587
152;initialize;1;43.5456;43.5456;43.5456
152;async;10;0.00289765;0.00110931;0.0079704
152;inner;10;0.429602;0.426759;0.43497
152;wait;10;3.12718e-05;2.1455e-05;4.4459e-05
152;boundary;10;0.00314664;0.00204588;0.00523011
152;calc iter;10;0.43568;0.432669;0.440267
152;calc total;1;4.40193;4.40193;4.40193
152;total;1;50.2552;50.2552;50.2552
177;initialize;1;4.36893;4.36893;4.36893
177;async;10;0.00279183;0.00106525;0.00512691
177;inner;10;0.430767;0.426009;0.436288
177;wait;10;3.5553e-05;1.8841e-05;5.6773e-05
177;boundary;10;0.00345356;0.00172196;0.00569091
177;calc iter;10;0.437049;0.430725;0.439904
177;calc total;1;4.40194;4.40194;4.40194
177;total;1;11.0789;11.0789;11.0789
248;initialize;1;4.35054;4.35054;4.35054
248;async;10;0.01016;0.000563689;0.0186099
248;inner;10;0.417673;0.409583;0.429503
248;wait;10;3.88338e-05;3.189e-05;4.8343e-05
248;boundary;10;0.00323551;0.00211085;0.00371454
248;calc iter;10;0.431109;0.429264;0.432939
248;calc total;1;4.40194;4.40194;4.40194
248;total;1;11.0605;11.0605;11.0605
224;initialize;1;43.5143;43.5143;43.5143
224;async;10;0.0114442;0.000934673;0.01355
224;inner;10;0.421189;0.396044;0.432538
224;wait;10;4.65121e-05;2.1312e-05;7.3703e-05
224;boundary;10;0.00498247;0.00175808;0.00576567
224;calc iter;10;0.437665;0.41033;0.443172
224;calc total;1;4.40194;4.40194;4.40194
224;total;1;50.2245;50.2245;50.2245
201;initialize;1;4.30686;4.30686;4.30686
201;async;10;0.00527701;0.00127798;0.00871325
201;inner;10;0.426979;0.423551;0.433154
201;wait;10;3.48071e-05;2.0882e-05;4.8717e-05
201;boundary;10;0.00283779;0.00181342;0.00427424
201;calc iter;10;0.43513;0.433404;0.436702
201;calc total;1;4.40194;4.40194;4.40194
201;total;1;11.017;11.017;11.017
153;initialize;1;43.536;43.536;43.536
153;async;10;0.00490199;0.00133854;0.0102622
153;inner;10;0.427188;0.424268;0.433148
153;wait;10;3.30266e-05;2.3332e-05;6.6611e-05
153;boundary;10;0.00355465;0.00207495;0.00541196
153;calc iter;10;0.435679;0.432329;0.44154
153;calc total;1;4.40194;4.40194;4.40194
153;total;1;50.2457;50.2457;50.2457
178;initialize;1;4.3676;4.3676;4.3676
178;async;10;0.00409375;0.00108537;0.00848165
178;inner;10;0.429222;0.424354;0.435136
178;wait;10;3.92547e-05;2.2403e-05;5.3805e-05
178;boundary;10;0.00335764;0.00178606;0.00385086
178;calc iter;10;0.436714;0.434645;0.438961
178;calc total;1;4.40194;4.40194;4.40194
178;total;1;11.0775;11.0775;11.0775
249;initialize;1;4.29619;4.29619;4.29619
249;async;10;0.0128291;0.00109016;0.0230569
249;inner;10;0.413481;0.405583;0.42706
249;wait;10;5.94251e-05;3.7099e-05;8.5747e-05
249;boundary;10;0.00456837;0.0032215;0.0054836
249;calc iter;10;0.43094;0.428078;0.433189
249;calc total;1;4.40194;4.40194;4.40194
249;total;1;11.0062;11.0062;11.0062
225;initialize;1;43.517;43.517;43.517
225;async;10;0.00241087;0.00113105;0.00270816
225;inner;10;0.430873;0.404;0.43963
225;wait;10;5.02552e-05;1.8701e-05;7.0545e-05
225;boundary;10;0.00512655;0.00174787;0.00564366
225;calc iter;10;0.438463;0.40829;0.445874
225;calc total;1;4.40194;4.40194;4.40194
225;total;1;50.2272;50.2272;50.2272
202;initialize;1;4.3492;4.3492;4.3492
202;async;10;0.00556842;0.00108451;0.00930297
202;inner;10;0.425851;0.421966;0.430864
202;wait;10;4.37557e-05;2.8372e-05;8.1051e-05
202;boundary;10;0.00363165;0.00295501;0.00413366
202;calc iter;10;0.435096;0.433334;0.436198
202;calc total;1;4.40194;4.40194;4.40194
202;total;1;11.0593;11.0593;11.0593
154;initialize;1;43.5362;43.5362;43.5362
154;async;10;0.00643223;0.00109807;0.0116836
154;inner;10;0.425593;0.422725;0.432998
154;wait;10;4.27406e-05;2.4404e-05;8.0601e-05
154;boundary;10;0.00376463;0.00175089;0.00558871
154;calc iter;10;0.435835;0.430614;0.443173
154;calc total;1;4.40193;4.40193;4.40193
154;total;1;50.2458;50.2458;50.2458
179;initialize;1;4.3627;4.3627;4.3627
179;async;10;0.00395695;0.000997245;0.00724853
179;inner;10;0.427688;0.425795;0.434146
179;wait;10;5.44652e-05;3.4572e-05;6.4458e-05
179;boundary;10;0.00454853;0.00304774;0.00563063
179;calc iter;10;0.436249;0.434887;0.438909
179;calc total;1;4.40194;4.40194;4.40194
179;total;1;11.0726;11.0726;11.0726
250;initialize;1;4.30372;4.30372;4.30372
250;async;10;0.0125856;0.00111831;0.0251567
250;inner;10;0.41309;0.404532;0.427089
250;wait;10;6.12599e-05;4.3488e-05;8.4558e-05
250;boundary;10;0.00508461;0.00318051;0.00578238
250;calc iter;10;0.430823;0.428078;0.434743
250;calc total;1;4.40194;4.40194;4.40194
226;initialize;1;43.5096;43.5096;43.5096
226;async;10;0.0103886;0.00119227;0.0127659
226;inner;10;0.422276;0.397113;0.433191
226;wait;10;5.57576e-05;2.6548e-05;7.7741e-05
226;boundary;10;0.004923;0.00175974;0.00579496
226;calc iter;10;0.437645;0.40989;0.443472
226;calc total;1;4.40194;4.40194;4.40194
226;total;1;50.2197;50.2197;50.2197
203;initialize;1;4.30684;4.30684;4.30684
203;async;10;0.00270605;0.000823137;0.00621631
203;inner;10;0.430123;0.426711;0.433964
203;wait;10;2.75917e-05;2.0031e-05;4.5728e-05
203;boundary;10;0.00266328;0.00192074;0.00421846
203;calc iter;10;0.435522;0.43271;0.437422
203;calc total;1;4.40194;4.40194;4.40194
203;total;1;11.017;11.017;11.017
155;initialize;1;43.5282;43.5282;43.5282
155;async;10;0.00340545;0.00111492;0.00508421
155;inner;10;0.428143;0.425053;0.434828
155;wait;10;4.44781e-05;1.9375e-05;6.8435e-05
155;boundary;10;0.00439023;0.00173714;0.00572081
155;calc iter;10;0.435985;0.431464;0.439296
155;calc total;1;4.40194;4.40194;4.40194
155;total;1;50.2379;50.2379;50.2379
180;initialize;1;4.25677;4.25677;4.25677
180;async;10;0.00269282;0.00106267;0.00609399
180;inner;10;0.430151;0.428456;0.433242
180;wait;10;3.97621e-05;2.6959e-05;7.4857e-05
180;boundary;10;0.00303725;0.00184933;0.00385869
180;calc iter;10;0.435923;0.434877;0.437273
180;calc total;1;4.40194;4.40194;4.40194
180;total;1;10.9667;10.9667;10.9667
250;total;1;11.0137;11.0137;11.0137
227;initialize;1;43.5187;43.5187;43.5187
227;async;10;0.00580388;0.00113898;0.00936879
227;inner;10;0.426026;0.404456;0.436417
227;wait;10;5.36347e-05;2.2485e-05;6.8409e-05
227;boundary;10;0.00555421;0.0020956;0.00681215
227;calc iter;10;0.437441;0.414009;0.441668
227;calc total;1;4.40194;4.40194;4.40194
227;total;1;50.2289;50.2289;50.2289
204;initialize;1;4.30392;4.30392;4.30392
204;async;10;0.0100633;0.0010963;0.0183088
204;inner;10;0.421328;0.413232;0.433242
204;wait;10;3.78855e-05;3.1212e-05;5.8423e-05
204;boundary;10;0.00279376;0.0018152;0.0031657
204;calc iter;10;0.434225;0.433217;0.436208
204;calc total;1;4.40194;4.40194;4.40194
204;total;1;11.0141;11.0141;11.0141
156;initialize;1;43.5446;43.5446;43.5446
156;async;10;0.00396449;0.001137;0.00734649
156;inner;10;0.428775;0.426632;0.433153
156;wait;10;3.36909e-05;2.2788e-05;5.8182e-05
156;boundary;10;0.00303609;0.00184495;0.00502774
156;calc iter;10;0.435811;0.432691;0.438988
156;calc total;1;4.40194;4.40194;4.40194
156;total;1;50.2542;50.2542;50.2542
181;initialize;1;4.26578;4.26578;4.26578
181;async;10;0.000985776;0.000704362;0.00163995
181;inner;10;0.431572;0.42983;0.435348
181;wait;10;3.71974e-05;2.4534e-05;5.7718e-05
181;boundary;10;0.00309146;0.00203465;0.00418335
181;calc iter;10;0.435687;0.434889;0.438569
181;calc total;1;4.40194;4.40194;4.40194
181;total;1;10.9757;10.9757;10.9757
251;initialize;1;4.24771;4.24771;4.24771
251;async;10;0.01122;0.00111082;0.0199915
251;inner;10;0.41652;0.408788;0.429709
251;wait;10;4.29202e-05;2.755e-05;5.9232e-05
251;boundary;10;0.00328858;0.00174796;0.00441933
251;calc iter;10;0.431073;0.428328;0.432845
251;calc total;1;4.40195;4.40195;4.40195
251;total;1;10.9577;10.9577;10.9577
228;initialize;1;43.505;43.505;43.505
228;async;10;0.0154189;0.00112402;0.027934
228;inner;10;0.416216;0.395325;0.431759
228;wait;10;4.44725e-05;2.3434e-05;8.395e-05
228;boundary;10;0.00419884;0.00172454;0.00618706
228;calc iter;10;0.43588;0.425008;0.438979
228;calc total;1;4.40194;4.40194;4.40194
228;total;1;50.2151;50.2151;50.2151
205;initialize;1;4.30401;4.30401;4.30401
205;async;10;0.0120024;0.00108488;0.0214454
205;inner;10;0.417588;0.410214;0.429958
205;wait;10;4.67744e-05;3.2135e-05;7.7897e-05
205;boundary;10;0.00415899;0.00318579;0.00465321
205;calc iter;10;0.433798;0.431502;0.435554
205;calc total;1;4.40194;4.40194;4.40194
205;total;1;11.0142;11.0142;11.0142
157;initialize;1;43.5299;43.5299;43.5299
157;async;10;0.00479377;0.00109075;0.00894986
157;inner;10;0.42794;0.425451;0.432532
157;wait;10;3.66409e-05;2.4499e-05;7.1108e-05
157;boundary;10;0.00285883;0.00214612;0.0037243
157;calc iter;10;0.435631;0.432996;0.437409
157;calc total;1;4.40194;4.40194;4.40194
157;total;1;50.2396;50.2396;50.2396
182;initialize;1;4.30029;4.30029;4.30029
182;async;10;0.0019479;0.00117641;0.00304285
182;inner;10;0.429968;0.428089;0.433229
182;wait;10;4.54762e-05;2.9363e-05;6.6995e-05
182;boundary;10;0.00364884;0.0024773;0.00486714
182;calc iter;10;0.435612;0.4344;0.437332
182;calc total;1;4.40194;4.40194;4.40194
182;total;1;11.0102;11.0102;11.0102
252;initialize;1;4.30363;4.30363;4.30363
252;async;10;0.00418738;0.0006725;0.0117884
252;inner;10;0.423849;0.416447;0.431805
252;wait;10;4.49086e-05;2.3607e-05;6.7644e-05
252;boundary;10;0.00378895;0.00234587;0.00489135
252;calc iter;10;0.431872;0.427216;0.436756
252;calc total;1;4.40195;4.40195;4.40195
252;total;1;11.0136;11.0136;11.0136
229;initialize;1;43.5016;43.5016;43.5016
229;async;10;0.013744;0.00111592;0.026561
229;inner;10;0.416954;0.404272;0.428291
229;wait;10;4.39355e-05;2.5757e-05;6.1676e-05
229;boundary;10;0.00337415;0.00174519;0.00526258
229;calc iter;10;0.434118;0.431131;0.435409
229;calc total;1;4.40194;4.40194;4.40194
229;total;1;50.2117;50.2117;50.2117
206;initialize;1;4.27188;4.27188;4.27188
206;async;10;0.0108028;0.00109878;0.0196054
206;inner;10;0.418787;0.41177;0.430972
158;initialize;1;43.538;43.538;43.538
158;async;10;0.00462255;0.00112782;0.00666564
158;inner;10;0.428113;0.425109;0.432376
158;wait;10;3.63481e-05;2.5007e-05;7.2369e-05
158;boundary;10;0.00276255;0.0018248;0.0041876
158;calc iter;10;0.435536;0.433522;0.436348
158;calc total;1;4.40194;4.40194;4.40194
158;total;1;50.2477;50.2477;50.2477
183;initialize;1;4.29687;4.29687;4.29687
183;async;10;0.00104001;0.000548963;0.00332847
183;inner;10;0.431395;0.430163;0.435132
183;wait;10;3.72796e-05;2.5782e-05;5.1776e-05
183;boundary;10;0.00322182;0.00209069;0.00416319
183;calc iter;10;0.435696;0.434753;0.438354
183;calc total;1;4.40194;4.40194;4.40194
183;total;1;11.0068;11.0068;11.0068
253;initialize;1;4.29834;4.29834;4.29834
253;async;10;0.00818203;0.00109652;0.0176387
253;inner;10;0.418475;0.408986;0.427054
253;wait;10;4.81418e-05;2.8538e-05;8.3197e-05
253;boundary;10;0.00446973;0.00225546;0.00631778
253;calc iter;10;0.431176;0.425585;0.434239
253;calc total;1;4.40195;4.40195;4.40195
253;total;1;11.0083;11.0083;11.0083
230;initialize;1;43.5079;43.5079;43.5079
230;async;10;0.00968496;0.00113622;0.0173017
230;inner;10;0.41802;0.413279;0.428398
230;wait;10;5.4352e-05;3.3994e-05;7.8179e-05
230;boundary;10;0.00485502;0.00313712;0.00580151
230;calc iter;10;0.432616;0.429425;0.434301
230;calc total;1;4.40194;4.40194;4.40194
230;total;1;50.2181;50.2181;50.2181
206;wait;10;4.659e-05;3.7675e-05;5.4813e-05
206;boundary;10;0.00407672;0.00282244;0.00462092
206;calc iter;10;0.433715;0.431698;0.435819
206;calc total;1;4.40194;4.40194;4.40194
206;total;1;10.982;10.982;10.982
159;initialize;1;43.5299;43.5299;43.5299
159;async;10;0.00196633;0.00040333;0.00419696
159;inner;10;0.430023;0.426026;0.4341
159;wait;10;3.0525e-05;1.9455e-05;4.7023e-05
159;boundary;10;0.00329048;0.00210181;0.00496139
159;calc iter;10;0.435311;0.433607;0.437086
159;calc total;1;4.40194;4.40194;4.40194
159;total;1;50.2396;50.2396;50.2396
254;initialize;1;4.35003;4.35003;4.35003
254;async;10;0.00671228;0.00110825;0.0162136
254;inner;10;0.419758;0.412267;0.428197
254;wait;10;5.0915e-05;4.1695e-05;6.1756e-05
254;boundary;10;0.00504836;0.00304157;0.00583138
254;calc iter;10;0.431572;0.427749;0.433947
254;calc total;1;4.40195;4.40195;4.40195
254;total;1;11.06;11.06;11.06
255;initialize;1;4.2477;4.2477;4.2477
255;async;10;0.00632496;0.000645596;0.0153376
255;inner;10;0.419931;0.412217;0.429182
255;wait;10;4.89175e-05;4.0383e-05;5.8457e-05
255;boundary;10;0.00515105;0.00290955;0.00668025
255;calc iter;10;0.431458;0.427698;0.434003
255;calc total;1;4.40195;4.40195;4.40195
255;total;1;10.9577;10.9577;10.9577
1;initialize;1;4.25172;4.25172;4.25172
1;async;10;0.00860574;0.000899512;0.0176308
1;inner;10;0.423392;0.407517;0.433937
1;wait;10;4.66915e-05;2.0626e-05;7.2636e-05
1;boundary;10;0.0044677;0.00205079;0.00553041
1;calc iter;10;0.436514;0.421545;0.444321
1;calc total;1;4.40193;4.40193;4.40193
1;total;1;10.9617;10.9617;10.9617
2;initialize;1;4.24839;4.24839;4.24839
2;async;10;0.0096526;0.000896039;0.0188481
2;inner;10;0.423596;0.403829;0.434425
2;wait;10;3.66586e-05;1.3666e-05;6.9878e-05
2;boundary;10;0.00402718;0.00175206;0.00515757
2;calc iter;10;0.437315;0.424445;0.441944
2;calc total;1;4.40192;4.40192;4.40192
2;total;1;10.9584;10.9584;10.9584
3;initialize;1;4.28723;4.28723;4.28723
3;async;10;0.0116197;0.000782979;0.0197457
3;inner;10;0.42196;0.399742;0.434858
3;wait;10;3.49441e-05;1.6784e-05;5.0846e-05
3;boundary;10;0.00438692;0.00174972;0.00559993
3;calc iter;10;0.438003;0.418792;0.444343
3;calc total;1;4.40192;4.40192;4.40192
3;total;1;10.9972;10.9972;10.9972
4;initialize;1;4.28719;4.28719;4.28719
4;async;10;0.00979553;0.00111622;0.0156618
4;inner;10;0.422883;0.405379;0.432233
4;wait;10;5.0939e-05;2.6379e-05;0.000112086
4;boundary;10;0.00423182;0.0018015;0.00522638
4;calc iter;10;0.436963;0.42287;0.440914
4;calc total;1;4.40193;4.40193;4.40193
4;total;1;10.9972;10.9972;10.9972
5;initialize;1;4.28721;4.28721;4.28721
5;async;10;0.00848497;0.000892714;0.0162992
5;inner;10;0.422903;0.409607;0.433016
5;wait;10;5.23775e-05;2.3499e-05;8.6713e-05
5;boundary;10;0.00457199;0.00262485;0.00592188
5;calc iter;10;0.436014;0.428556;0.440162
5;calc total;1;4.40193;4.40193;4.40193
5;total;1;10.9972;10.9972;10.9972
6;initialize;1;4.2872;4.2872;4.2872
6;async;10;0.00692327;0.0007417;0.014295
6;inner;10;0.423017;0.413168;0.433213
6;wait;10;5.04327e-05;3.2119e-05;7.7994e-05
6;boundary;10;0.00497684;0.00354787;0.00628299
6;calc iter;10;0.43497;0.428918;0.438531
6;calc total;1;4.40193;4.40193;4.40193
6;total;1;10.9972;10.9972;10.9972
7;initialize;1;4.28721;4.28721;4.28721
7;async;10;0.00618704;0.00110191;0.0149611
7;inner;10;0.423165;0.415364;0.432542
7;wait;10;4.23702e-05;2.5147e-05;9.6039e-05
7;boundary;10;0.00478037;0.00324654;0.00660685
7;calc iter;10;0.434177;0.429206;0.437659
7;calc total;1;4.40193;4.40193;4.40193
7;total;1;10.9972;10.9972;10.9972
8;initialize;1;4.25171;4.25171;4.25171
8;async;10;0.00227385;0.00108728;0.00535467
8;inner;10;0.427078;0.41987;0.43614
8;wait;10;4.43558e-05;2.9225e-05;6.9692e-05
8;boundary;10;0.00407692;0.00286937;0.0058858
8;calc iter;10;0.433475;0.427942;0.440143
8;calc total;1;4.40193;4.40193;4.40193
8;total;1;10.9617;10.9617;10.9617
9;initialize;1;4.24854;4.24854;4.24854
9;async;10;0.00278282;0.00103873;0.00541276
9;inner;10;0.426889;0.420398;0.436151
9;wait;10;3.65213e-05;1.7232e-05;4.816e-05
9;boundary;10;0.00400854;0.0028314;0.00525456
9;calc iter;10;0.433719;0.428434;0.440072
9;calc total;1;4.40193;4.40193;4.40193
9;total;1;10.9585;10.9585;10.9585
10;initialize;1;4.2872;4.2872;4.2872
10;async;10;0.00186221;0.00128634;0.00274594
10;inner;10;0.427836;0.421227;0.437089
10;wait;10;3.54036e-05;1.7875e-05;5.4836e-05
10;boundary;10;0.0040504;0.00306357;0.005104
10;calc iter;10;0.433786;0.428689;0.442803
10;calc total;1;4.40193;4.40193;4.40193
10;total;1;10.9972;10.9972;10.9972
11;initialize;1;4.28721;4.28721;4.28721
11;async;10;0.00280446;0.0010757;0.00518253
11;inner;10;0.426547;0.419563;0.435162
11;wait;10;4.07352e-05;1.9535e-05;6.3314e-05
11;boundary;10;0.00415031;0.00274298;0.00560618
11;calc iter;10;0.433545;0.428374;0.439037
11;calc total;1;4.40193;4.40193;4.40193
11;total;1;10.9972;10.9972;10.9972
12;initialize;1;4.2483;4.2483;4.2483
12;async;10;0.00885015;0.00100984;0.0143614
12;inner;10;0.418513;0.4085;0.431976
12;wait;10;5.36864e-05;2.5844e-05;0.000124093
12;boundary;10;0.00466542;0.0038064;0.00512718
12;calc iter;10;0.432085;0.427074;0.437135
12;calc total;1;4.40193;4.40193;4.40193
12;total;1;10.9583;10.9583;10.9583
13;initialize;1;4.28568;4.28568;4.28568
13;async;10;0.00516539;0.000535807;0.0131202
13;inner;10;0.42202;0.410953;0.435131
13;wait;10;4.52414e-05;3.0353e-05;6.3541e-05
13;boundary;10;0.00481268;0.00236514;0.00622192
13;calc iter;10;0.432046;0.428416;0.438579
13;calc total;1;4.40193;4.40193;4.40193
13;total;1;10.9957;10.9957;10.9957
14;initialize;1;4.28557;4.28557;4.28557
14;async;10;0.0063116;0.00106944;0.0162573
14;inner;10;0.420371;0.409461;0.433958
14;wait;10;5.07556e-05;2.9653e-05;6.2235e-05
14;boundary;10;0.00494921;0.00282722;0.00667697
14;calc iter;10;0.431685;0.426269;0.437919
14;calc total;1;4.40193;4.40193;4.40193
14;total;1;10.9956;10.9956;10.9956
15;initialize;1;4.2872;4.2872;4.2872
15;async;10;0.00230017;0.000546523;0.00828951
15;inner;10;0.424632;0.412675;0.436612
15;wait;10;3.00341e-05;1.541e-05;4.9059e-05
15;boundary;10;0.00454494;0.00239788;0.00644692
15;calc iter;10;0.431509;0.427102;0.439833
15;calc total;1;4.40193;4.40193;4.40193
15;total;1;10.9972;10.9972;10.9972
16;initialize;1;4.28721;4.28721;4.28721
16;async;10;0.012448;0.000881542;0.0262853
16;inner;10;0.419173;0.395658;0.432137
16;wait;10;4.9186e-05;2.2874e-05;8.6431e-05
16;boundary;10;0.00474321;0.00258829;0.00608844
16;calc iter;10;0.436416;0.41984;0.447895
16;calc total;1;4.40193;4.40193;4.40193
16;total;1;10.9972;10.9972;10.9972
17;initialize;1;4.28718;4.28718;4.28718
17;async;10;0.0127183;0.00104824;0.0280491
17;inner;10;0.420591;0.391966;0.434159
17;wait;10;4.79862e-05;2.258e-05;6.0806e-05
17;boundary;10;0.00414927;0.00185506;0.00551614
17;calc iter;10;0.437508;0.421894;0.4456
17;calc total;1;4.40193;4.40193;4.40193
17;total;1;10.9972;10.9972;10.9972
18;initialize;1;4.28717;4.28717;4.28717
18;async;10;0.0147514;0.000892623;0.0270323
18;inner;10;0.4192;0.387876;0.43378
18;wait;10;4.81827e-05;2.0851e-05;8.4955e-05
18;boundary;10;0.00418969;0.00171055;0.00519862
18;calc iter;10;0.438192;0.416642;0.445609
18;calc total;1;4.40193;4.40193;4.40193
18;total;1;10.9972;10.9972;10.9972
19;initialize;1;4.2872;4.2872;4.2872
19;async;10;0.018884;0.00156913;0.0289668
19;inner;10;0.415317;0.381702;0.43279
19;wait;10;5.35794e-05;2.4974e-05;9.3893e-05
19;boundary;10;0.00462771;0.00171292;0.00551325
19;calc iter;10;0.438885;0.412408;0.44628
19;calc total;1;4.40193;4.40193;4.40193
19;total;1;10.9972;10.9972;10.9972
20;initialize;1;4.2872;4.2872;4.2872
20;async;10;0.0122431;0.000559075;0.0207494
20;inner;10;0.421141;0.393331;0.435038
20;wait;10;4.73331e-05;2.1759e-05;6.2902e-05
20;boundary;10;0.00410734;0.00185159;0.0050779
20;calc iter;10;0.437541;0.415956;0.442454
20;calc total;1;4.40194;4.40194;4.40194
20;total;1;10.9972;10.9972;10.9972
21;initialize;1;4.2872;4.2872;4.2872
21;async;10;0.010156;0.000641283;0.0195426
21;inner;10;0.421696;0.398345;0.434538
21;wait;10;4.62524e-05;2.9847e-05;7.1245e-05
21;boundary;10;0.00429589;0.00257973;0.00610385
21;calc iter;10;0.436196;0.420969;0.441826
21;calc total;1;4.40194;4.40194;4.40194
21;total;1;10.9972;10.9972;10.9972
22;initialize;1;4.28723;4.28723;4.28723
22;async;10;0.0100001;0.000637473;0.0235239
22;inner;10;0.420027;0.401463;0.434064
22;wait;10;5.35579e-05;4.0618e-05;7.4454e-05
22;boundary;10;0.00465571;0.00275397;0.0062037
22;calc iter;10;0.434739;0.428701;0.439669
22;calc total;1;4.40194;4.40194;4.40194
22;total;1;10.9972;10.9972;10.9972
23;initialize;1;4.28723;4.28723;4.28723
23;async;10;0.00838331;0.000753966;0.0189346
23;inner;10;0.420071;0.407161;0.433734
23;wait;10;5.40127e-05;3.7283e-05;8.4328e-05
23;boundary;10;0.00465103;0.00293817;0.00549534
23;calc iter;10;0.433162;0.429145;0.437819
23;calc total;1;4.40194;4.40194;4.40194
23;total;1;10.9972;10.9972;10.9972
288;initialize;1;43.532;43.532;43.532
288;async;10;0.00615665;0.000899077;0.0102651
288;inner;10;0.42523;0.42233;0.427909
288;wait;10;4.2492e-05;2.7214e-05;6.1601e-05
288;boundary;10;0.00375315;0.00274872;0.00523978
288;calc iter;10;0.435184;0.431606;0.438808
288;calc total;1;4.40194;4.40194;4.40194
288;total;1;50.2418;50.2418;50.2418
264;initialize;1;43.5167;43.5167;43.5167
264;async;10;0.00590317;0.00146178;0.0104246
264;inner;10;0.423324;0.419634;0.428037
264;wait;10;4.91432e-05;2.1846e-05;7.7576e-05
264;boundary;10;0.0039677;0.00177219;0.00670897
264;calc iter;10;0.433246;0.430609;0.438013
264;calc total;1;4.40194;4.40194;4.40194
264;total;1;50.2263;50.2263;50.2263
289;initialize;1;43.5353;43.5353;43.5353
289;async;10;0.00738599;0.00110069;0.0109294
289;inner;10;0.424541;0.422996;0.426893
289;wait;10;4.60569e-05;2.8955e-05;6.3852e-05
289;boundary;10;0.00326123;0.00278272;0.00387125
289;calc iter;10;0.435235;0.431197;0.437971
289;calc total;1;4.40194;4.40194;4.40194
289;total;1;50.2451;50.2451;50.2451
265;initialize;1;43.518;43.518;43.518
265;async;10;0.00596186;0.00070094;0.0103744
265;inner;10;0.423951;0.422328;0.428136
265;wait;10;4.41843e-05;2.8399e-05;6.3963e-05
265;boundary;10;0.00345166;0.00239422;0.00444894
265;calc iter;10;0.433411;0.429125;0.43642
265;calc total;1;4.40194;4.40194;4.40194
265;total;1;50.2276;50.2276;50.2276
87;initialize;1;43.5278;43.5278;43.5278
87;async;10;0.00230473;0.000755313;0.00762278
87;inner;10;0.429168;0.425932;0.435417
87;wait;10;3.90974e-05;2.5371e-05;6.5169e-05
87;boundary;10;0.00378541;0.00258263;0.00489485
87;calc iter;10;0.435299;0.432644;0.439642
87;calc total;1;4.40193;4.40193;4.40193
87;total;1;50.2379;50.2379;50.2379
290;initialize;1;43.5335;43.5335;43.5335
290;async;10;0.00716412;0.00105311;0.0101617
290;inner;10;0.424144;0.423108;0.426943
290;wait;10;5.18854e-05;2.9806e-05;8.5184e-05
290;boundary;10;0.00380577;0.00297811;0.00538676
290;calc iter;10;0.435167;0.431164;0.437013
290;calc total;1;4.40194;4.40194;4.40194
290;total;1;50.2433;50.2433;50.2433
266;initialize;1;43.5221;43.5221;43.5221
266;async;10;0.00586716;0.000585256;0.0112022
266;inner;10;0.423499;0.421259;0.428498
266;wait;10;5.36248e-05;3.131e-05;7.5734e-05
266;boundary;10;0.00387451;0.00226987;0.00533748
266;calc iter;10;0.433296;0.429529;0.437121
266;calc total;1;4.40194;4.40194;4.40194
266;total;1;50.2318;50.2318;50.2318
88;initialize;1;43.5331;43.5331;43.5331
88;async;10;0.0025556;0.00079945;0.00439458
88;inner;10;0.428308;0.424229;0.434523
88;wait;10;4.47954e-05;2.8142e-05;6.7236e-05
88;boundary;10;0.00379992;0.00204531;0.0056279
88;calc iter;10;0.43471;0.43304;0.437876
88;calc total;1;4.40193;4.40193;4.40193
88;total;1;50.2432;50.2432;50.2432
291;initialize;1;43.5321;43.5321;43.5321
291;async;10;0.00790862;0.00134469;0.0114121
291;inner;10;0.425805;0.423357;0.428887
291;wait;10;2.84691e-05;2.0155e-05;6.039e-05
291;boundary;10;0.00183369;0.00171867;0.0022315
291;calc iter;10;0.435577;0.432484;0.436914
291;calc total;1;4.40194;4.40194;4.40194
291;total;1;50.242;50.242;50.242
267;initialize;1;43.5193;43.5193;43.5193
267;async;10;0.00546323;0.00111406;0.0110572
267;inner;10;0.424657;0.422264;0.428271
267;wait;10;4.12009e-05;2.9844e-05;6.3202e-05
267;boundary;10;0.00319358;0.0022048;0.00383849
267;calc iter;10;0.433356;0.430427;0.436396
267;calc total;1;4.40194;4.40194;4.40194
267;total;1;50.2289;50.2289;50.2289
89;initialize;1;43.543;43.543;43.543
89;async;10;0.00518952;0.00111578;0.00756944
89;inner;10;0.423135;0.41778;0.429218
89;wait;10;6.12229e-05;4.1313e-05;0.000129291
89;boundary;10;0.0056027;0.00472178;0.00670118
89;calc iter;10;0.43399;0.432084;0.436709
89;calc total;1;4.40193;4.40193;4.40193
89;total;1;50.2531;50.2531;50.2531
292;initialize;1;43.5353;43.5353;43.5353
292;async;10;0.00985151;0.00108347;0.0138108
292;inner;10;0.423198;0.420817;0.426397
292;wait;10;3.68614e-05;1.9866e-05;0.000111804
292;boundary;10;0.00229851;0.00172972;0.00333226
292;calc iter;10;0.435387;0.430927;0.436629
292;calc total;1;4.40194;4.40194;4.40194
292;total;1;50.2451;50.2451;50.2451
268;initialize;1;43.5204;43.5204;43.5204
268;async;10;0.00735373;0.00118409;0.0103933
268;inner;10;0.42264;0.419829;0.426153
268;wait;10;3.85642e-05;1.933e-05;8.3022e-05
268;boundary;10;0.00309387;0.00173651;0.0046997
268;calc iter;10;0.433128;0.43083;0.43507
268;calc total;1;4.40194;4.40194;4.40194
268;total;1;50.2301;50.2301;50.2301
90;initialize;1;43.5372;43.5372;43.5372
90;async;10;0.00474868;0.000661423;0.00890648
90;inner;10;0.424149;0.420622;0.431909
90;wait;10;6.20718e-05;5.0481e-05;7.508e-05
90;boundary;10;0.00558222;0.00343901;0.00628218
90;calc iter;10;0.434544;0.433161;0.436567
90;calc total;1;4.40193;4.40193;4.40193
90;total;1;50.2472;50.2472;50.2472
293;initialize;1;43.5388;43.5388;43.5388
293;async;10;0.00940278;0.00115474;0.0138589
293;inner;10;0.420917;0.417713;0.423453
293;wait;10;6.29947e-05;3.2718e-05;0.000126007
293;boundary;10;0.00459446;0.00311634;0.00648596
293;calc iter;10;0.434978;0.429656;0.438072
293;calc total;1;4.40194;4.40194;4.40194
293;total;1;50.2487;50.2487;50.2487
269;initialize;1;43.5077;43.5077;43.5077
269;async;10;0.00751535;0.00107321;0.0116693
269;inner;10;0.420749;0.417009;0.424454
269;wait;10;6.98992e-05;4.8884e-05;0.000136315
269;boundary;10;0.00462247;0.0037283;0.00569117
269;calc iter;10;0.432958;0.429172;0.435498
269;calc total;1;4.40194;4.40194;4.40194
269;total;1;50.2173;50.2173;50.2173
91;initialize;1;43.5316;43.5316;43.5316
91;async;10;0.00722714;0.00112931;0.0125476
91;inner;10;0.4231;0.418713;0.431855
91;wait;10;5.90356e-05;3.9245e-05;7.7927e-05
91;boundary;10;0.00493879;0.00346822;0.00634374
91;calc iter;10;0.435327;0.431543;0.437549
91;calc total;1;4.40193;4.40193;4.40193
91;total;1;50.2417;50.2417;50.2417
294;initialize;1;43.5348;43.5348;43.5348
294;async;10;0.00849939;0.0011352;0.0113038
294;inner;10;0.421846;0.420411;0.424813
294;wait;10;6.42048e-05;5.4716e-05;9.0502e-05
294;boundary;10;0.00465727;0.00404073;0.00559734
294;calc iter;10;0.435069;0.430194;0.437131
294;calc total;1;4.40194;4.40194;4.40194
294;total;1;50.2446;50.2446;50.2446
270;initialize;1;43.5203;43.5203;43.5203
270;async;10;0.00674957;0.00106927;0.0102824
270;inner;10;0.42247;0.419854;0.426258
270;wait;10;5.14174e-05;3.1929e-05;9.3788e-05
270;boundary;10;0.00387999;0.00340096;0.00498179
270;calc iter;10;0.433152;0.429268;0.435602
270;calc total;1;4.40194;4.40194;4.40194
270;total;1;50.2299;50.2299;50.2299
92;initialize;1;43.5294;43.5294;43.5294
92;async;10;0.00361344;0.000516284;0.00699273
92;inner;10;0.428316;0.424264;0.434277
92;wait;10;4.12258e-05;2.5484e-05;5.4215e-05
92;boundary;10;0.00387651;0.00228235;0.00483407
92;calc iter;10;0.435848;0.431088;0.438313
92;calc total;1;4.40193;4.40193;4.40193
92;total;1;50.2394;50.2394;50.2394
295;initialize;1;43.5331;43.5331;43.5331
295;async;10;0.0092933;0.00110622;0.0132817
295;inner;10;0.422406;0.421411;0.424551
295;wait;10;5.53122e-05;2.8159e-05;0.0001152
295;boundary;10;0.00361392;0.00236249;0.00431402
295;calc iter;10;0.435371;0.430088;0.437581
295;calc total;1;4.40194;4.40194;4.40194
295;total;1;50.2429;50.2429;50.2429
271;initialize;1;43.5166;43.5166;43.5166
271;async;10;0.00677488;0.000840743;0.010263
271;inner;10;0.42213;0.418603;0.425707
271;wait;10;4.46633e-05;2.9979e-05;9.4189e-05
271;boundary;10;0.00406656;0.00343779;0.00537254
271;calc iter;10;0.433018;0.429786;0.435289
271;calc total;1;4.40194;4.40194;4.40194
271;total;1;50.2262;50.2262;50.2262
93;initialize;1;43.5248;43.5248;43.5248
93;async;10;0.00588286;0.000952993;0.00862487
93;inner;10;0.426637;0.422138;0.433004
93;wait;10;4.29123e-05;2.4579e-05;7.3238e-05
93;boundary;10;0.00350796;0.00192322;0.00405734
93;calc iter;10;0.436073;0.431425;0.439234
93;calc total;1;4.40193;4.40193;4.40193
93;total;1;50.2348;50.2348;50.2348
296;initialize;1;43.521;43.521;43.521
296;async;10;0.00874285;0.00108059;0.0131518
296;inner;10;0.424467;0.42285;0.427061
296;wait;10;3.40594e-05;2.2244e-05;6.6679e-05
296;boundary;10;0.0023889;0.00171921;0.00320186
296;calc iter;10;0.435635;0.431253;0.438032
296;calc total;1;4.40194;4.40194;4.40194
296;total;1;50.2308;50.2308;50.2308
272;initialize;1;43.5143;43.5143;43.5143
272;async;10;0.00795262;0.000373576;0.0136538
272;inner;10;0.42413;0.42053;0.429195
272;wait;10;2.1209e-05;1.3173e-05;4.421e-05
272;boundary;10;0.00195383;0.00174295;0.00278273
272;calc iter;10;0.434058;0.42932;0.437375
272;calc total;1;4.40193;4.40193;4.40193
272;total;1;50.2239;50.2239;50.2239
94;initialize;1;43.531;43.531;43.531
94;async;10;0.0102057;0.00117962;0.0144194
94;inner;10;0.422807;0.416919;0.433492
94;wait;10;3.29162e-05;2.2154e-05;5.7111e-05
94;boundary;10;0.00319852;0.00174579;0.00416087
94;calc iter;10;0.436246;0.431083;0.439717
94;calc total;1;4.40193;4.40193;4.40193
94;total;1;50.2411;50.2411;50.2411
297;initialize;1;43.523;43.523;43.523
297;async;10;0.00552971;0.00114008;0.0106447
297;inner;10;0.428093;0.426419;0.430669
297;wait;10;2.86168e-05;2.0358e-05;4.6253e-05
297;boundary;10;0.00191487;0.00173116;0.00286381
297;calc iter;10;0.435568;0.433108;0.43886
297;calc total;1;4.40194;4.40194;4.40194
297;total;1;50.2329;50.2329;50.2329
273;initialize;1;43.5162;43.5162;43.5162
273;async;10;0.00965352;0.00103166;0.0153002
273;inner;10;0.422006;0.418716;0.426858
273;wait;10;3.0627e-05;1.8966e-05;7.0198e-05
273;boundary;10;0.00227323;0.00174466;0.00336006
273;calc iter;10;0.433965;0.429806;0.43679
273;calc total;1;4.40193;4.40193;4.40193
273;total;1;50.2259;50.2259;50.2259
95;initialize;1;43.526;43.526;43.526
95;async;10;0.0050656;0.0008419;0.00757579
95;inner;10;0.42741;0.422999;0.432104
95;wait;10;3.89373e-05;2.2341e-05;8.3464e-05
95;boundary;10;0.00351172;0.00198652;0.00429339
95;calc iter;10;0.436028;0.431794;0.437754
95;calc total;1;4.40193;4.40193;4.40193
95;total;1;50.236;50.236;50.236
298;initialize;1;43.5233;43.5233;43.5233
298;async;10;0.00632662;0.00112093;0.0111768
298;inner;10;0.425855;0.422877;0.428554
298;wait;10;3.76645e-05;2.534e-05;4.9319e-05
298;boundary;10;0.00310517;0.00221137;0.00510068
298;calc iter;10;0.435326;0.432094;0.439887
298;calc total;1;4.40194;4.40194;4.40194
298;total;1;50.2331;50.2331;50.2331
274;initialize;1;43.5099;43.5099;43.5099
274;async;10;0.00906722;0.00093039;0.0142139
274;inner;10;0.422274;0.418795;0.426696
274;wait;10;3.44559e-05;2.1599e-05;6.8397e-05
274;boundary;10;0.00245826;0.00176816;0.00379957
274;calc iter;10;0.433836;0.429461;0.436376
274;calc total;1;4.40193;4.40193;4.40193
274;total;1;50.2195;50.2195;50.2195
299;initialize;1;43.526;43.526;43.526
299;async;10;0.0060128;0.0011859;0.00939588
299;inner;10;0.4252;0.422435;0.428477
299;wait;10;4.92065e-05;3.2264e-05;7.7866e-05
299;boundary;10;0.00390421;0.00222898;0.0063598
299;calc iter;10;0.435168;0.432087;0.438592
299;calc total;1;4.40194;4.40194;4.40194
299;total;1;50.2359;50.2359;50.2359
275;initialize;1;43.5164;43.5164;43.5164
275;async;10;0.010242;0.00104391;0.0157813
275;inner;10;0.421889;0.41773;0.427806
275;wait;10;2.8926e-05;1.9414e-05;7.173e-05
275;boundary;10;0.00195789;0.00172243;0.00285031
275;calc iter;10;0.434119;0.43003;0.436419
275;calc total;1;4.40194;4.40194;4.40194
275;total;1;50.2261;50.2261;50.2261
300;initialize;1;43.5283;43.5283;43.5283
300;async;10;0.00251444;0.000520996;0.00583884
300;inner;10;0.427239;0.4247;0.432452
300;wait;10;6.43013e-05;5.0293e-05;8.6212e-05
300;boundary;10;0.00481609;0.00283516;0.00573661
300;calc iter;10;0.434636;0.432491;0.436693
300;calc total;1;4.40194;4.40194;4.40194
300;total;1;50.2382;50.2382;50.2382
276;initialize;1;43.5139;43.5139;43.5139
276;async;10;0.00640732;0.000507843;0.00908347
276;inner;10;0.425838;0.424516;0.428728
276;wait;10;3.53895e-05;2.336e-05;5.0308e-05
276;boundary;10;0.00226747;0.001692;0.00384745
276;calc iter;10;0.434549;0.428921;0.436948
276;calc total;1;4.40193;4.40193;4.40193
276;total;1;50.2236;50.2236;50.2236
301;initialize;1;43.5275;43.5275;43.5275
301;async;10;0.00219282;0.000986351;0.00389853
301;inner;10;0.427504;0.425099;0.432541
301;wait;10;5.98701e-05;3.8605e-05;7.5504e-05
301;boundary;10;0.00467606;0.00278794;0.00566198
301;calc iter;10;0.434435;0.433396;0.436554
301;calc total;1;4.40194;4.40194;4.40194
301;total;1;50.2373;50.2373;50.2373
277;initialize;1;43.5072;43.5072;43.5072
277;async;10;0.00689692;0.00112019;0.00993485
277;inner;10;0.42438;0.422923;0.427399
277;wait;10;3.96211e-05;2.4853e-05;5.8287e-05
277;boundary;10;0.00297431;0.00215313;0.00471982
277;calc iter;10;0.434292;0.430939;0.437507
277;calc total;1;4.40193;4.40193;4.40193
277;total;1;50.2169;50.2169;50.2169
302;initialize;1;43.5306;43.5306;43.5306
302;async;10;0.00171272;0.0006016;0.00244154
302;inner;10;0.428523;0.426279;0.433705
302;wait;10;4.86236e-05;3.5882e-05;6.4683e-05
302;boundary;10;0.00429759;0.00219587;0.00534852
302;calc iter;10;0.434583;0.433343;0.437028
302;calc total;1;4.40194;4.40194;4.40194
302;total;1;50.2405;50.2405;50.2405
278;initialize;1;43.5144;43.5144;43.5144
278;async;10;0.00655599;0.0010946;0.00950902
278;inner;10;0.423715;0.422397;0.427101
278;wait;10;4.65591e-05;2.8482e-05;6.4075e-05
278;boundary;10;0.00393733;0.00254005;0.00493601
278;calc iter;10;0.434256;0.428694;0.437104
278;calc total;1;4.40193;4.40193;4.40193
278;total;1;50.224;50.224;50.224
279;initialize;1;43.5133;43.5133;43.5133
279;async;10;0.00649852;0.0011378;0.00905509
279;inner;10;0.424987;0.424;0.427554
279;wait;10;3.49058e-05;2.2093e-05;4.9433e-05
279;boundary;10;0.00285379;0.00177669;0.00379782
279;calc iter;10;0.434376;0.430556;0.437193
279;calc total;1;4.40194;4.40194;4.40194
279;total;1;50.2229;50.2229;50.2229
312;initialize;1;43.5004;43.5004;43.5004
312;async;10;0.00393523;0.00105289;0.00749601
312;inner;10;0.428286;0.421857;0.432801
312;wait;10;4.00663e-05;2.2246e-05;7.66e-05
312;boundary;10;0.00376966;0.0017243;0.00486692
312;calc iter;10;0.436033;0.431101;0.439304
312;calc total;1;4.40194;4.40194;4.40194
312;total;1;50.2109;50.2109;50.2109
313;initialize;1;43.4979;43.4979;43.4979
313;async;10;0.00308632;0.000638434;0.0066686
313;inner;10;0.42865;0.424757;0.433325
313;wait;10;4.03697e-05;2.097e-05;5.5289e-05
313;boundary;10;0.00391744;0.00185924;0.0052841
313;calc iter;10;0.435696;0.431554;0.439419
313;calc total;1;4.40194;4.40194;4.40194
313;total;1;50.2084;50.2084;50.2084
314;initialize;1;43.5041;43.5041;43.5041
314;async;10;0.00274291;0.000643709;0.00629663
314;inner;10;0.428656;0.425101;0.433298
314;wait;10;4.56993e-05;3.2967e-05;5.7095e-05
314;boundary;10;0.00407701;0.00245922;0.00544095
314;calc iter;10;0.435524;0.431871;0.438712
314;calc total;1;4.40194;4.40194;4.40194
314;total;1;50.2146;50.2146;50.2146
315;initialize;1;43.504;43.504;43.504
315;async;10;0.00236453;0.000608349;0.00543273
315;inner;10;0.42869;0.425069;0.433442
315;wait;10;4.88796e-05;3.6403e-05;6.9896e-05
315;boundary;10;0.00423959;0.00244986;0.00592285
315;calc iter;10;0.435345;0.432573;0.438118
315;calc total;1;4.40194;4.40194;4.40194
315;total;1;50.2145;50.2145;50.2145
316;initialize;1;43.5082;43.5082;43.5082
316;async;10;0.0039035;0.00118536;0.00848672
316;inner;10;0.425832;0.42288;0.429921
316;wait;10;6.59734e-05;4.8859e-05;0.000121076
316;boundary;10;0.00516127;0.00439298;0.00559095
316;calc iter;10;0.434964;0.433592;0.436389
316;calc total;1;4.40194;4.40194;4.40194
316;total;1;50.2186;50.2186;50.2186
317;initialize;1;43.5037;43.5037;43.5037
317;async;10;0.00271685;0.00101991;0.00590494
317;inner;10;0.427003;0.423701;0.432217
317;wait;10;5.70183e-05;4.4135e-05;0.000108228
317;boundary;10;0.00466466;0.00300622;0.00569282
317;calc iter;10;0.434444;0.433088;0.436353
317;calc total;1;4.40194;4.40194;4.40194
317;total;1;50.2142;50.2142;50.2142
318;initialize;1;43.5036;43.5036;43.5036
318;async;10;0.00155077;0.000702798;0.00240012
318;inner;10;0.428487;0.425389;0.432945
318;wait;10;5.5161e-05;3.1244e-05;8.1342e-05
318;boundary;10;0.00429163;0.00252933;0.00568158
318;calc iter;10;0.434387;0.433029;0.436645
318;calc total;1;4.40194;4.40194;4.40194
318;total;1;50.214;50.214;50.214
319;initialize;1;43.5079;43.5079;43.5079
319;async;10;0.00270991;0.000831938;0.00574093
319;inner;10;0.426136;0.42169;0.432435
319;wait;10;6.04327e-05;4.4511e-05;8.1512e-05
319;boundary;10;0.00503326;0.00301551;0.00653359
319;calc iter;10;0.433941;0.432061;0.436366
319;calc total;1;4.40194;4.40194;4.40194
319;total;1;50.2184;50.2184;50.2184
320;initialize;1;43.5015;43.5015;43.5015
320;async;10;0.00247369;0.000378817;0.0046603
320;inner;10;0.429181;0.425506;0.433564
320;wait;10;3.9553e-05;2.6469e-05;5.5302e-05
320;boundary;10;0.00385436;0.00244635;0.00483559
320;calc iter;10;0.435551;0.431307;0.437312
320;calc total;1;4.40193;4.40193;4.40193
320;total;1;50.2121;50.2121;50.2121
321;initialize;1;43.501;43.501;43.501
321;async;10;0.00361077;0.000662081;0.00606764
321;inner;10;0.428115;0.424651;0.43286
321;wait;10;4.31854e-05;2.5267e-05;6.5847e-05
321;boundary;10;0.00383602;0.00230822;0.00481213
321;calc iter;10;0.435607;0.430584;0.437685
321;calc total;1;4.40193;4.40193;4.40193
321;total;1;50.2115;50.2115;50.2115
322;initialize;1;43.5015;43.5015;43.5015
322;async;10;0.00785567;0.00119328;0.0106828
322;inner;10;0.423573;0.419977;0.428408
322;wait;10;4.65934e-05;2.2539e-05;0.000131589
322;boundary;10;0.00415956;0.00208142;0.00531757
322;calc iter;10;0.435636;0.429253;0.438776
322;calc total;1;4.40193;4.40193;4.40193
322;total;1;50.2121;50.2121;50.2121
323;initialize;1;43.508;43.508;43.508
323;async;10;0.0025333;0.00142765;0.00288412
323;inner;10;0.428224;0.423936;0.434735
323;wait;10;4.4796e-05;1.9281e-05;6.0674e-05
323;boundary;10;0.00519528;0.00173602;0.0061408
323;calc iter;10;0.436;0.428121;0.440799
323;calc total;1;4.40193;4.40193;4.40193
323;total;1;50.2185;50.2185;50.2185
324;initialize;1;43.5057;43.5057;43.5057
324;async;10;0.00526085;0.00111034;0.00685222
324;inner;10;0.42689;0.42321;0.433869
324;wait;10;3.96882e-05;2.6712e-05;6.4769e-05
324;boundary;10;0.00362475;0.00180916;0.00526097
324;calc iter;10;0.435817;0.430042;0.439046
324;calc total;1;4.40193;4.40193;4.40193
324;total;1;50.2162;50.2162;50.2162
325;initialize;1;43.5059;43.5059;43.5059
325;async;10;0.00370376;0.00092036;0.00583478
325;inner;10;0.428383;0.424424;0.434203
325;wait;10;3.81752e-05;3.0062e-05;4.6973e-05
325;boundary;10;0.00347022;0.00216294;0.00432542
325;calc iter;10;0.435597;0.430823;0.43815
325;calc total;1;4.40193;4.40193;4.40193
325;total;1;50.2164;50.2164;50.2164
112;initialize;1;43.5416;43.5416;43.5416
112;async;10;0.00427559;0.000632252;0.00809945
112;inner;10;0.424368;0.421759;0.430322
112;wait;10;4.68898e-05;2.905e-05;8.4988e-05
112;boundary;10;0.00565267;0.00359123;0.00627371
112;calc iter;10;0.434345;0.431267;0.436047
112;calc total;1;4.40193;4.40193;4.40193
112;total;1;50.2516;50.2516;50.2516
113;initialize;1;43.5382;43.5382;43.5382
113;async;10;0.00651256;0.00112039;0.010786
113;inner;10;0.422928;0.42074;0.429248
113;wait;10;6.5348e-05;4.3281e-05;0.000101554
113;boundary;10;0.00538498;0.00402808;0.00636238
113;calc iter;10;0.434893;0.43079;0.438322
113;calc total;1;4.40194;4.40194;4.40194
113;total;1;50.2482;50.2482;50.2482
114;initialize;1;43.5496;43.5496;43.5496
114;async;10;0.00549597;0.000698071;0.0101267
114;inner;10;0.426236;0.423185;0.431991
114;wait;10;3.71489e-05;2.4817e-05;5.4443e-05
114;boundary;10;0.00363111;0.00274487;0.00422647
114;calc iter;10;0.435402;0.434349;0.436852
114;calc total;1;4.40193;4.40193;4.40193
114;total;1;50.2596;50.2596;50.2596
115;initialize;1;43.5448;43.5448;43.5448
115;async;10;0.00715806;0.00113712;0.0121307
115;inner;10;0.423691;0.420346;0.429742
115;wait;10;4.894e-05;2.9414e-05;9.3e-05
115;boundary;10;0.00430368;0.0035657;0.00508496
115;calc iter;10;0.435203;0.434018;0.437043
115;calc total;1;4.40194;4.40194;4.40194
115;total;1;50.2548;50.2548;50.2548
116;initialize;1;43.5481;43.5481;43.5481
116;async;10;0.00199462;0.000700586;0.00472622
116;inner;10;0.429614;0.42745;0.433508
116;wait;10;4.15848e-05;2.984e-05;5.4899e-05
116;boundary;10;0.00351426;0.0023662;0.00409903
116;calc iter;10;0.435166;0.433614;0.437057
116;calc total;1;4.40193;4.40193;4.40193
116;total;1;50.2581;50.2581;50.2581
117;initialize;1;43.5393;43.5393;43.5393
117;async;10;0.00698334;0.00115057;0.013897
117;inner;10;0.421814;0.416317;0.431305
117;wait;10;5.70204e-05;4.1686e-05;7.1565e-05
117;boundary;10;0.00531323;0.00312445;0.0065319
117;calc iter;10;0.434169;0.428212;0.437287
117;calc total;1;4.40194;4.40194;4.40194
117;total;1;50.2493;50.2493;50.2493
118;initialize;1;43.5531;43.5531;43.5531
118;async;10;0.00524944;0.0010722;0.00973175
118;inner;10;0.425707;0.423301;0.43078
118;wait;10;4.56106e-05;3.2831e-05;6.1503e-05
118;boundary;10;0.00405661;0.0033833;0.00494727
118;calc iter;10;0.435061;0.432903;0.438185
118;calc total;1;4.40194;4.40194;4.40194
118;total;1;50.2631;50.2631;50.2631
119;initialize;1;43.5381;43.5381;43.5381
119;async;10;0.00295377;0.00113044;0.00680311
119;inner;10;0.429089;0.426166;0.433942
119;wait;10;3.52419e-05;2.5494e-05;4.6207e-05
119;boundary;10;0.00327635;0.00221831;0.00388651
119;calc iter;10;0.435356;0.433812;0.437338
119;calc total;1;4.40194;4.40194;4.40194
119;total;1;50.2481;50.2481;50.2481
133;initialize;1;4.29799;4.29799;4.29799
133;async;10;0.00361921;0.00121712;0.00622539
133;inner;10;0.426407;0.423721;0.43279
133;wait;10;5.92532e-05;4.9351e-05;7.4297e-05
133;boundary;10;0.00531347;0.00303838;0.00622436
133;calc iter;10;0.435401;0.433541;0.43808
133;calc total;1;4.40193;4.40193;4.40193
133;total;1;11.0081;11.0081;11.0081
336;initialize;1;43.5311;43.5311;43.5311
336;async;10;0.00677641;0.000887158;0.0135326
336;inner;10;0.422488;0.417098;0.426905
336;wait;10;6.15011e-05;3.9662e-05;0.000124488
336;boundary;10;0.00628316;0.00551957;0.00664672
336;calc iter;10;0.435611;0.430942;0.440378
336;calc total;1;4.40194;4.40194;4.40194
336;total;1;50.2419;50.2419;50.2419
134;initialize;1;4.35027;4.35027;4.35027
134;async;10;0.00275215;0.0011468;0.00576144
134;inner;10;0.428592;0.426311;0.433896
134;wait;10;4.57519e-05;3.0675e-05;5.4341e-05
134;boundary;10;0.00419132;0.00243775;0.00576018
134;calc iter;10;0.435583;0.433659;0.438965
134;calc total;1;4.40193;4.40193;4.40193
134;total;1;11.0604;11.0604;11.0604
135;initialize;1;4.29382;4.29382;4.29382
135;async;10;0.00180073;0.000630688;0.00574652
135;inner;10;0.430293;0.42775;0.435438
135;wait;10;3.72473e-05;2.703e-05;5.8483e-05
135;boundary;10;0.00354314;0.00231056;0.00507593
135;calc iter;10;0.435676;0.433124;0.439492
135;calc total;1;4.40193;4.40193;4.40193
135;total;1;11.004;11.004;11.004
136;initialize;1;4.35031;4.35031;4.35031
136;async;10;0.00373572;0.00106273;0.0113453
136;inner;10;0.4284;0.42492;0.433665
136;wait;10;4.01307e-05;2.82e-05;5.7548e-05
136;boundary;10;0.00353972;0.00269882;0.00519117
136;calc iter;10;0.435716;0.433312;0.443238
136;calc total;1;4.40193;4.40193;4.40193
136;total;1;11.0604;11.0604;11.0604
137;initialize;1;4.24968;4.24968;4.24968
137;async;10;0.00564894;0.00113937;0.0143836
137;inner;10;0.424886;0.42223;0.430603
137;wait;10;5.90379e-05;3.4799e-05;0.000105942
137;boundary;10;0.00499177;0.00416241;0.00624854
137;calc iter;10;0.435588;0.432954;0.441614
137;calc total;1;4.40193;4.40193;4.40193
137;total;1;10.9598;10.9598;10.9598
138;initialize;1;4.29796;4.29796;4.29796
138;async;10;0.00528423;0.000931314;0.0114131
138;inner;10;0.426611;0.424547;0.432169
138;wait;10;4.46349e-05;2.6163e-05;0.000109513
138;boundary;10;0.0038181;0.00222582;0.00567245
138;calc iter;10;0.43576;0.43315;0.441238
138;calc total;1;4.40193;4.40193;4.40193
138;total;1;11.0081;11.0081;11.0081
139;initialize;1;4.34985;4.34985;4.34985
139;async;10;0.0053867;0.00107255;0.00843367
139;inner;10;0.427388;0.424966;0.432805
139;wait;10;3.33558e-05;1.8809e-05;7.7398e-05
139;boundary;10;0.00316026;0.0017376;0.00420518
139;calc iter;10;0.43597;0.4333;0.438721
139;calc total;1;4.40193;4.40193;4.40193
139;total;1;11.06;11.06;11.06
140;initialize;1;4.34558;4.34558;4.34558
140;async;10;0.00406606;0.000633034;0.00768692
140;inner;10;0.428413;0.426091;0.433933
140;wait;10;3.48857e-05;2.4901e-05;5.5819e-05
140;boundary;10;0.00325215;0.00220922;0.00427427
140;calc iter;10;0.435768;0.433229;0.439008
140;calc total;1;4.40193;4.40193;4.40193
140;total;1;11.0557;11.0557;11.0557
141;initialize;1;4.29608;4.29608;4.29608
141;async;10;0.00445742;0.00125362;0.00716083
141;inner;10;0.427777;0.425658;0.432771
141;wait;10;3.56952e-05;2.4529e-05;6.8861e-05
141;boundary;10;0.00350897;0.00208239;0.00445936
141;calc iter;10;0.43578;0.433884;0.438207
141;calc total;1;4.40193;4.40193;4.40193
141;total;1;11.0062;11.0062;11.0062
337;initialize;1;43.5327;43.5327;43.5327
337;async;10;0.0056324;0.00107687;0.0104419
337;inner;10;0.425001;0.421099;0.430563
337;wait;10;5.88263e-05;4.4924e-05;8.4291e-05
337;boundary;10;0.00521724;0.00339856;0.00625368
337;calc iter;10;0.435911;0.43291;0.439533
337;calc total;1;4.40194;4.40194;4.40194
337;total;1;50.2435;50.2435;50.2435
142;initialize;1;4.24688;4.24688;4.24688
142;async;10;0.00195825;0.000776214;0.00378533
142;inner;10;0.430917;0.429456;0.435929
142;wait;10;3.25334e-05;2.3379e-05;4.6082e-05
142;boundary;10;0.00323711;0.00172818;0.00436805
142;calc iter;10;0.436146;0.433848;0.43983
142;calc total;1;4.40193;4.40193;4.40193
142;total;1;10.957;10.957;10.957
338;initialize;1;43.5316;43.5316;43.5316
338;async;10;0.00329154;0.000494521;0.00628819
338;inner;10;0.429607;0.427733;0.433616
338;wait;10;3.87766e-05;2.3103e-05;4.8501e-05
338;boundary;10;0.00328525;0.00191543;0.00394402
338;calc iter;10;0.436224;0.434517;0.438077
338;calc total;1;4.40194;4.40194;4.40194
338;total;1;50.2425;50.2425;50.2425
143;initialize;1;4.24731;4.24731;4.24731
143;async;10;0.00407689;0.000804265;0.00654027
143;inner;10;0.428165;0.426454;0.432966
143;wait;10;3.54657e-05;1.9003e-05;7.8971e-05
143;boundary;10;0.00350687;0.00205531;0.00440358
143;calc iter;10;0.435786;0.434606;0.437692
143;calc total;1;4.40193;4.40193;4.40193
143;total;1;10.9574;10.9574;10.9574
339;initialize;1;43.5356;43.5356;43.5356
339;async;10;0.00540205;0.00111666;0.00844131
339;inner;10;0.428264;0.425818;0.433466
339;wait;10;2.95558e-05;2.1607e-05;4.4435e-05
339;boundary;10;0.00264178;0.00196795;0.00319473
339;calc iter;10;0.436339;0.433892;0.437846
339;calc total;1;4.40194;4.40194;4.40194
339;total;1;50.2464;50.2464;50.2464
340;initialize;1;43.537;43.537;43.537
340;async;10;0.00491736;0.00113434;0.00846278
340;inner;10;0.427168;0.42505;0.431919
340;wait;10;4.94654e-05;2.8749e-05;7.2976e-05
340;boundary;10;0.00386155;0.00264856;0.00470013
340;calc iter;10;0.435998;0.434109;0.437333
340;calc total;1;4.40194;4.40194;4.40194
340;total;1;50.2478;50.2478;50.2478
341;initialize;1;43.5375;43.5375;43.5375
341;async;10;0.00553304;0.00109282;0.0115379
341;inner;10;0.425798;0.423903;0.430973
341;wait;10;5.42131e-05;4.0223e-05;6.9741e-05
341;boundary;10;0.00448732;0.00316702;0.0055341
341;calc iter;10;0.435875;0.432759;0.440047
341;calc total;1;4.40194;4.40194;4.40194
341;total;1;50.2483;50.2483;50.2483
342;initialize;1;43.529;43.529;43.529
342;async;10;0.00691443;0.00110869;0.0133026
342;inner;10;0.426089;0.424536;0.431051
342;wait;10;4.03199e-05;1.9956e-05;6.8676e-05
342;boundary;10;0.00339803;0.00193864;0.00495304
342;calc iter;10;0.436444;0.432731;0.441354
342;calc total;1;4.40194;4.40194;4.40194
342;total;1;50.2398;50.2398;50.2398
343;initialize;1;43.5348;43.5348;43.5348
343;async;10;0.0087581;0.00112104;0.0130506
343;inner;10;0.424664;0.422872;0.430216
343;wait;10;4.02891e-05;2.0664e-05;9.9893e-05
343;boundary;10;0.00312278;0.00173923;0.00485412
343;calc iter;10;0.436587;0.430681;0.439902
343;calc total;1;4.40194;4.40194;4.40194
343;total;1;50.2456;50.2456;50.2456
344;initialize;1;43.5351;43.5351;43.5351
344;async;10;0.00736016;0.00132714;0.0122507
344;inner;10;0.4256;0.422729;0.431789
344;wait;10;4.02548e-05;2.1634e-05;5.2416e-05
344;boundary;10;0.00386728;0.00172562;0.00559687
344;calc iter;10;0.43687;0.430061;0.443214
344;calc total;1;4.40194;4.40194;4.40194
344;total;1;50.2459;50.2459;50.2459
345;initialize;1;43.531;43.531;43.531
345;async;10;0.0105076;0.00148163;0.016104
345;inner;10;0.422899;0.42045;0.427354
345;wait;10;3.54973e-05;2.1761e-05;9.951e-05
345;boundary;10;0.00299785;0.00197991;0.00494716
345;calc iter;10;0.436442;0.43186;0.439099
345;calc total;1;4.40194;4.40194;4.40194
345;total;1;50.2418;50.2418;50.2418
346;initialize;1;43.5336;43.5336;43.5336
346;async;10;0.00478148;0.00102766;0.00955227
346;inner;10;0.429061;0.427539;0.433378
346;wait;10;3.3665e-05;2.527e-05;4.9796e-05
346;boundary;10;0.00253306;0.00203572;0.00339719
346;calc iter;10;0.436411;0.433812;0.439338
346;calc total;1;4.40194;4.40194;4.40194
346;total;1;50.2445;50.2445;50.2445
347;initialize;1;43.5278;43.5278;43.5278
347;async;10;0.00472687;0.000813897;0.0126064
347;inner;10;0.427133;0.422795;0.431986
347;wait;10;4.6936e-05;3.1751e-05;7.1866e-05
347;boundary;10;0.00415368;0.00270739;0.00578008
347;calc iter;10;0.436062;0.430818;0.442244
347;calc total;1;4.40194;4.40194;4.40194
347;total;1;50.2386;50.2386;50.2386
348;initialize;1;43.5257;43.5257;43.5257
348;async;10;0.00604834;0.00114297;0.0111572
348;inner;10;0.425122;0.422191;0.429948
348;wait;10;6.36033e-05;4.1374e-05;0.000104981
348;boundary;10;0.00400143;0.00302386;0.00553646
348;calc iter;10;0.435238;0.431962;0.438348
348;calc total;1;4.40194;4.40194;4.40194
348;total;1;50.2365;50.2365;50.2365
349;initialize;1;43.5222;43.5222;43.5222
349;async;10;0.00445981;0.000572513;0.00884606
349;inner;10;0.425783;0.422313;0.430888
349;wait;10;5.02505e-05;3.3311e-05;6.537e-05
349;boundary;10;0.00455356;0.00278439;0.00581554
349;calc iter;10;0.434849;0.432357;0.437747
349;calc total;1;4.40194;4.40194;4.40194
349;total;1;50.233;50.233;50.233
360;initialize;1;4.30766;4.30766;4.30766
360;async;10;0.00273011;0.00157136;0.00322554
360;inner;10;0.427968;0.419643;0.436311
360;wait;10;5.7438e-05;2.2746e-05;7.4423e-05
360;boundary;10;0.00548342;0.00171794;0.00604499
360;calc iter;10;0.436242;0.424153;0.443261
360;calc total;1;4.40194;4.40194;4.40194
360;total;1;11.0177;11.0177;11.0177
207;initialize;1;4.24113;4.24113;4.24113
207;async;10;0.00996479;0.000805533;0.0175291
207;inner;10;0.417577;0.411094;0.430678
207;wait;10;5.63551e-05;4.3161e-05;6.4426e-05
207;boundary;10;0.00542777;0.00301609;0.006533
207;calc iter;10;0.433028;0.429333;0.436029
207;calc total;1;4.40194;4.40194;4.40194
207;total;1;10.9513;10.9513;10.9513
160;initialize;1;43.5342;43.5342;43.5342
160;async;10;0.00607508;0.000979249;0.0127942
160;inner;10;0.426892;0.421744;0.430381
160;wait;10;3.35421e-05;1.2665e-05;0.000105295
160;boundary;10;0.00303579;0.00172994;0.00397991
160;calc iter;10;0.436038;0.434459;0.437824
160;calc total;1;4.40193;4.40193;4.40193
160;total;1;50.2439;50.2439;50.2439
184;initialize;1;4.2987;4.2987;4.2987
184;async;10;0.00329459;0.0011422;0.0063219
184;inner;10;0.428319;0.42696;0.432119
184;wait;10;5.35272e-05;3.233e-05;8.7157e-05
184;boundary;10;0.00408037;0.00339523;0.00501324
184;calc iter;10;0.435749;0.434704;0.437569
184;calc total;1;4.40194;4.40194;4.40194
184;total;1;11.0086;11.0086;11.0086
361;initialize;1;4.35746;4.35746;4.35746
361;async;10;0.00476856;0.00107813;0.00613808
361;inner;10;0.426024;0.418709;0.435041
361;wait;10;4.947e-05;2.0905e-05;6.2993e-05
361;boundary;10;0.00516451;0.0017452;0.00603048
361;calc iter;10;0.436009;0.425637;0.440795
361;calc total;1;4.40194;4.40194;4.40194
361;total;1;11.0675;11.0675;11.0675
208;initialize;1;4.34792;4.34792;4.34792
208;async;10;0.0187915;0.000929076;0.0277227
208;inner;10;0.414207;0.398065;0.429769
208;wait;10;4.02855e-05;1.5425e-05;9.9952e-05
208;boundary;10;0.00370062;0.00173877;0.0054697
208;calc iter;10;0.436742;0.427546;0.440115
208;calc total;1;4.40194;4.40194;4.40194
208;total;1;11.0581;11.0581;11.0581
161;initialize;1;43.5392;43.5392;43.5392
161;async;10;0.00754185;0.00113958;0.0133766
161;inner;10;0.426209;0.419716;0.430623
161;wait;10;3.3365e-05;1.9625e-05;9.2898e-05
161;boundary;10;0.00259066;0.0016985;0.00372899
161;calc iter;10;0.436376;0.434797;0.438466
161;calc total;1;4.40193;4.40193;4.40193
161;total;1;50.2489;50.2489;50.2489
185;initialize;1;4.30033;4.30033;4.30033
185;async;10;0.00430293;0.00109343;0.00720218
185;inner;10;0.428333;0.426559;0.433128
185;wait;10;4.22933e-05;2.7177e-05;7.2911e-05
185;boundary;10;0.00317859;0.00261283;0.0040897
185;calc iter;10;0.435858;0.434667;0.437203
185;calc total;1;4.40194;4.40194;4.40194
185;total;1;11.0102;11.0102;11.0102
362;initialize;1;4.35281;4.35281;4.35281
362;async;10;0.00635215;0.00104865;0.00871221
362;inner;10;0.424263;0.418619;0.434272
362;wait;10;4.57885e-05;2.3734e-05;5.9125e-05
362;boundary;10;0.00495274;0.0018168;0.0061664
362;calc iter;10;0.435616;0.428276;0.441198
362;calc total;1;4.40194;4.40194;4.40194
362;total;1;11.0628;11.0628;11.0628
209;initialize;1;4.23695;4.23695;4.23695
209;async;10;0.018997;0.00111303;0.0265267
209;inner;10;0.414315;0.395214;0.431965
209;wait;10;4.65602e-05;1.9112e-05;6.043e-05
209;boundary;10;0.00421482;0.00169823;0.00508469
209;calc iter;10;0.437576;0.423459;0.440911
209;calc total;1;4.40194;4.40194;4.40194
209;total;1;10.9471;10.9471;10.9471
162;initialize;1;43.5397;43.5397;43.5397
162;async;10;0.00598653;0.0011928;0.0117698
162;inner;10;0.426672;0.422171;0.430395
162;wait;10;4.49739e-05;2.1296e-05;9.6106e-05
162;boundary;10;0.00317695;0.00180168;0.00383466
162;calc iter;10;0.435882;0.434788;0.437603
162;calc total;1;4.40193;4.40193;4.40193
162;total;1;50.2494;50.2494;50.2494
186;initialize;1;4.29697;4.29697;4.29697
186;async;10;0.0052271;0.00112476;0.00759749
186;inner;10;0.427737;0.42624;0.432064
186;wait;10;3.83034e-05;2.2478e-05;0.000113966
186;boundary;10;0.00293315;0.00178569;0.00351529
186;calc iter;10;0.435937;0.434297;0.437651
186;calc total;1;4.40194;4.40194;4.40194
186;total;1;11.0069;11.0069;11.0069
363;initialize;1;4.25962;4.25962;4.25962
363;async;10;0.00567058;0.00107508;0.0093866
363;inner;10;0.424871;0.420104;0.433694
363;wait;10;4.94947e-05;2.2605e-05;8.0543e-05
363;boundary;10;0.0046104;0.00197516;0.00609785
363;calc iter;10;0.435204;0.429872;0.440302
363;calc total;1;4.40194;4.40194;4.40194
363;total;1;10.9696;10.9696;10.9696
210;initialize;1;4.24586;4.24586;4.24586
210;async;10;0.0203499;0.00101356;0.0291296
210;inner;10;0.412337;0.395771;0.426683
210;wait;10;5.21492e-05;2.2834e-05;0.000131743
210;boundary;10;0.00392495;0.00174129;0.00550523
210;calc iter;10;0.436666;0.426214;0.440787
210;calc total;1;4.40194;4.40194;4.40194
210;total;1;10.956;10.956;10.956
163;initialize;1;43.5328;43.5328;43.5328
163;async;10;0.00409357;0.00114331;0.00855972
163;inner;10;0.427484;0.424761;0.431783
163;wait;10;5.35838e-05;3.4306e-05;0.000107497
163;boundary;10;0.00403406;0.00294023;0.0051726
163;calc iter;10;0.435666;0.434861;0.436655
163;calc total;1;4.40193;4.40193;4.40193
163;total;1;50.2425;50.2425;50.2425
187;initialize;1;4.30243;4.30243;4.30243
187;async;10;0.00533552;0.00109844;0.00717787
187;inner;10;0.427526;0.426185;0.432468
187;wait;10;3.16853e-05;2.1705e-05;8.0059e-05
187;boundary;10;0.00308206;0.00173923;0.00377493
187;calc iter;10;0.435978;0.433868;0.437625
187;calc total;1;4.40194;4.40194;4.40194
187;total;1;11.0124;11.0124;11.0124
364;initialize;1;4.30458;4.30458;4.30458
364;async;10;0.00436084;0.000827118;0.00777819
364;inner;10;0.426607;0.421524;0.434517
364;wait;10;4.15675e-05;2.5931e-05;5.7346e-05
364;boundary;10;0.00395446;0.00251995;0.00562928
364;calc iter;10;0.434965;0.431206;0.439183
364;calc total;1;4.40194;4.40194;4.40194
364;total;1;11.0146;11.0146;11.0146
211;initialize;1;4.34792;4.34792;4.34792
211;async;10;0.0195253;0.00111596;0.0312865
211;inner;10;0.413085;0.398609;0.428865
211;wait;10;4.08026e-05;2.303e-05;0.000102869
211;boundary;10;0.00370198;0.00197945;0.00612944
211;calc iter;10;0.436355;0.431912;0.441014
211;calc total;1;4.40194;4.40194;4.40194
211;total;1;11.0581;11.0581;11.0581
164;initialize;1;43.5343;43.5343;43.5343
164;async;10;0.00271165;0.00109954;0.00573653
164;inner;10;0.428237;0.424378;0.433173
164;wait;10;5.66017e-05;4.2253e-05;7.4952e-05
164;boundary;10;0.00426275;0.00226876;0.00591028
164;calc iter;10;0.435269;0.432736;0.436686
164;calc total;1;4.40193;4.40193;4.40193
164;total;1;50.244;50.244;50.244
188;initialize;1;4.25681;4.25681;4.25681
188;async;10;0.00224729;0.000543411;0.00354652
188;inner;10;0.430917;0.429505;0.434273
188;wait;10;3.01696e-05;2.2218e-05;5.4531e-05
188;boundary;10;0.00280003;0.00175599;0.00345597
188;calc iter;10;0.435996;0.434096;0.43785
188;calc total;1;4.40194;4.40194;4.40194
188;total;1;10.9667;10.9667;10.9667
365;initialize;1;4.36134;4.36134;4.36134
365;async;10;0.00455307;0.000763567;0.00908992
365;inner;10;0.426152;0.421798;0.434092
365;wait;10;4.51617e-05;3.7174e-05;6.5307e-05
365;boundary;10;0.00380848;0.00268804;0.00484251
365;calc iter;10;0.434561;0.43284;0.437899
365;calc total;1;4.40194;4.40194;4.40194
365;total;1;11.0713;11.0713;11.0713
212;initialize;1;4.24114;4.24114;4.24114
212;async;10;0.0137544;0.00115121;0.0251755
212;inner;10;0.417506;0.40694;0.430266
212;wait;10;4.12055e-05;2.6186e-05;6.8816e-05
212;boundary;10;0.00330625;0.00256955;0.00450443
212;calc iter;10;0.434609;0.432716;0.436423
212;calc total;1;4.40194;4.40194;4.40194
212;total;1;10.9513;10.9513;10.9513
165;initialize;1;43.5447;43.5447;43.5447
165;async;10;0.00308613;0.00119276;0.00474366
165;inner;10;0.42809;0.423716;0.432488
165;wait;10;4.35786e-05;2.751e-05;6.7693e-05
165;boundary;10;0.00391879;0.00257392;0.00556796
165;calc iter;10;0.43514;0.433231;0.436416
165;calc total;1;4.40194;4.40194;4.40194
165;total;1;50.2544;50.2544;50.2544
189;initialize;1;4.30012;4.30012;4.30012
189;async;10;0.00236434;0.000521638;0.00418226
189;inner;10;0.430503;0.428662;0.434329
189;wait;10;3.91695e-05;2.5463e-05;5.049e-05
189;boundary;10;0.00295793;0.00236008;0.00368805
189;calc iter;10;0.435865;0.43483;0.437795
189;calc total;1;4.40194;4.40194;4.40194
189;total;1;11.0101;11.0101;11.0101
366;initialize;1;4.36134;4.36134;4.36134
366;async;10;0.00421481;0.00104585;0.00778138
366;inner;10;0.424744;0.420217;0.431526
366;wait;10;6.04184e-05;4.272e-05;0.000103954
366;boundary;10;0.00485413;0.00380325;0.00612826
366;calc iter;10;0.433875;0.432026;0.436735
366;calc total;1;4.40194;4.40194;4.40194
366;total;1;11.0713;11.0713;11.0713
213;initialize;1;4.24117;4.24117;4.24117
213;async;10;0.0105948;0.00111823;0.0169725
213;inner;10;0.417136;0.409205;0.430844
213;wait;10;6.04665e-05;4.8407e-05;7.7128e-05
213;boundary;10;0.00508692;0.00283442;0.00582975
213;calc iter;10;0.432881;0.430953;0.434859
213;calc total;1;4.40194;4.40194;4.40194
213;total;1;10.9513;10.9513;10.9513
166;initialize;1;43.5328;43.5328;43.5328
166;async;10;0.00329492;0.00119126;0.00605276
166;inner;10;0.427258;0.423727;0.431907
166;wait;10;5.31951e-05;3.8782e-05;7.5416e-05
166;boundary;10;0.00461563;0.0028998;0.00566738
166;calc iter;10;0.435224;0.432851;0.436523
166;calc total;1;4.40193;4.40193;4.40193
166;total;1;50.2424;50.2424;50.2424
190;initialize;1;4.30014;4.30014;4.30014
190;async;10;0.00175063;0.000573601;0.00310072
190;inner;10;0.430049;0.428858;0.433795
190;wait;10;5.2642e-05;4.2467e-05;6.8561e-05
190;boundary;10;0.0038833;0.0026318;0.00447419
190;calc iter;10;0.435737;0.434532;0.437558
190;calc total;1;4.40194;4.40194;4.40194
190;total;1;11.01;11.01;11.01
367;initialize;1;4.30453;4.30453;4.30453
367;async;10;0.00444319;0.00069467;0.00998703
367;inner;10;0.42271;0.417606;0.431122
367;wait;10;6.56201e-05;3.6812e-05;0.000104269
367;boundary;10;0.00598153;0.00449731;0.00669166
367;calc iter;10;0.433203;0.431;0.436487
367;calc total;1;4.40195;4.40195;4.40195
367;total;1;11.0145;11.0145;11.0145
214;initialize;1;4.3071;4.3071;4.3071
214;async;10;0.0105503;0.00107921;0.0186887
214;inner;10;0.416608;0.407676;0.429693
214;wait;10;5.99203e-05;4.0766e-05;8.7393e-05
214;boundary;10;0.00523252;0.00331619;0.00655898
214;calc iter;10;0.432452;0.429572;0.436127
214;calc total;1;4.40194;4.40194;4.40194
214;total;1;11.0173;11.0173;11.0173
167;initialize;1;43.5321;43.5321;43.5321
167;async;10;0.00343363;0.00113303;0.00637932
167;inner;10;0.429447;0.426787;0.433439
167;wait;10;3.63634e-05;2.5961e-05;4.7508e-05
167;boundary;10;0.00282025;0.00219632;0.00355516
167;calc iter;10;0.435738;0.433133;0.438809
167;calc total;1;4.40194;4.40194;4.40194
167;total;1;50.2418;50.2418;50.2418
191;initialize;1;4.30021;4.30021;4.30021
191;async;10;0.00560828;0.000837885;0.00832176
191;inner;10;0.422734;0.421218;0.427546
191;wait;10;6.15539e-05;3.524e-05;0.000102852
191;boundary;10;0.00659914;0.00625967;0.00673241
191;calc iter;10;0.435005;0.433098;0.436436
191;calc total;1;4.40194;4.40194;4.40194
191;total;1;11.0101;11.0101;11.0101
368;initialize;1;4.26148;4.26148;4.26148
368;async;10;0.00354813;0.000825373;0.00980275
368;inner;10;0.426716;0.422634;0.432529
368;wait;10;3.81418e-05;1.7609e-05;6.6613e-05
368;boundary;10;0.00416101;0.00273147;0.00587917
368;calc iter;10;0.434465;0.43098;0.438589
368;calc total;1;4.40194;4.40194;4.40194
368;total;1;10.9715;10.9715;10.9715
215;initialize;1;4.30689;4.30689;4.30689
215;async;10;0.00783841;0.00107467;0.0129249
215;inner;10;0.422852;0.416389;0.434158
215;wait;10;3.70962e-05;2.3806e-05;5.1266e-05
215;boundary;10;0.00288545;0.00175448;0.0042685
215;calc iter;10;0.433615;0.431517;0.437029
215;calc total;1;4.40194;4.40194;4.40194
215;total;1;11.017;11.017;11.017
369;initialize;1;4.36131;4.36131;4.36131
369;async;10;0.00282837;0.000712212;0.00935264
369;inner;10;0.427597;0.424007;0.434541
369;wait;10;4.16872e-05;2.6593e-05;5.6584e-05
369;boundary;10;0.00388991;0.00259609;0.00517834
369;calc iter;10;0.434359;0.431937;0.439191
369;calc total;1;4.40194;4.40194;4.40194
369;total;1;11.0713;11.0713;11.0713
370;initialize;1;4.35765;4.35765;4.35765
370;async;10;0.00464891;0.000716383;0.0103793
370;inner;10;0.425862;0.421944;0.432107
370;wait;10;4.65503e-05;3.2939e-05;9.1546e-05
370;boundary;10;0.0041016;0.00312437;0.0048223
370;calc iter;10;0.43466;0.432199;0.438297
370;calc total;1;4.40194;4.40194;4.40194
370;total;1;11.0677;11.0677;11.0677
371;initialize;1;4.29978;4.29978;4.29978
371;async;10;0.00434713;0.000702582;0.00814288
371;inner;10;0.426265;0.422449;0.43372
371;wait;10;4.51238e-05;2.0363e-05;7.2249e-05
371;boundary;10;0.00402231;0.00293376;0.00535156
371;calc iter;10;0.434681;0.431921;0.437701
371;calc total;1;4.40194;4.40194;4.40194
371;total;1;11.0098;11.0098;11.0098
372;initialize;1;4.35381;4.35381;4.35381
372;async;10;0.00671167;0.000987762;0.0106107
372;inner;10;0.423664;0.419787;0.431007
372;wait;10;4.1175e-05;2.2611e-05;6.1798e-05
372;boundary;10;0.00444922;0.00313903;0.00546945
372;calc iter;10;0.434868;0.43153;0.436991
372;calc total;1;4.40194;4.40194;4.40194
372;total;1;11.0638;11.0638;11.0638
373;initialize;1;4.30436;4.30436;4.30436
373;async;10;0.0038059;0.00047898;0.0096499
373;inner;10;0.428046;0.423106;0.433954
373;wait;10;2.88455e-05;1.6587e-05;4.747e-05
373;boundary;10;0.00325128;0.00184539;0.00439411
373;calc iter;10;0.435133;0.429968;0.440712
373;calc total;1;4.40194;4.40194;4.40194
373;total;1;11.0144;11.0144;11.0144
374;initialize;1;4.35714;4.35714;4.35714
374;async;10;0.00686904;0.00100502;0.0103674
374;inner;10;0.424504;0.419402;0.431173
374;wait;10;4.4719e-05;2.138e-05;6.5729e-05
374;boundary;10;0.00377382;0.0021009;0.0044309
374;calc iter;10;0.435193;0.43138;0.438209
374;calc total;1;4.40194;4.40194;4.40194
374;total;1;11.0672;11.0672;11.0672
375;initialize;1;4.30783;4.30783;4.30783
375;async;10;0.00680401;0.000503396;0.0102656
375;inner;10;0.425477;0.420516;0.432657
375;wait;10;2.82244e-05;1.4951e-05;4.4448e-05
375;boundary;10;0.00310296;0.00176108;0.00369049
375;calc iter;10;0.435414;0.428725;0.437799
375;calc total;1;4.40194;4.40194;4.40194
375;total;1;11.0178;11.0178;11.0178
376;initialize;1;4.3;4.3;4.3
376;async;10;0.00948896;0.000998131;0.0127083
376;inner;10;0.422761;0.416877;0.432061
376;wait;10;2.86384e-05;1.5289e-05;5.7749e-05
376;boundary;10;0.00341157;0.00170624;0.0046598
376;calc iter;10;0.435692;0.428888;0.439026
376;calc total;1;4.40194;4.40194;4.40194
376;total;1;11.01;11.01;11.01
377;initialize;1;4.30988;4.30988;4.30988
377;async;10;0.0105478;0.00098798;0.0141581
377;inner;10;0.421267;0.416617;0.42833
377;wait;10;4.68168e-05;1.9894e-05;0.00012766
377;boundary;10;0.00342997;0.00178918;0.00459018
377;calc iter;10;0.435294;0.429658;0.438743
377;calc total;1;4.40194;4.40194;4.40194
377;total;1;11.0199;11.0199;11.0199
231;initialize;1;43.5017;43.5017;43.5017
231;async;10;0.00545125;0.00107246;0.0092927
231;inner;10;0.423739;0.417992;0.431561
231;wait;10;3.80792e-05;2.587e-05;5.1222e-05
231;boundary;10;0.00326053;0.00178972;0.00431845
231;calc iter;10;0.432491;0.429311;0.435378
231;calc total;1;4.40195;4.40195;4.40195
231;total;1;50.2118;50.2118;50.2118
232;initialize;1;43.505;43.505;43.505
232;async;10;0.011027;0.00109381;0.0164064
232;inner;10;0.418516;0.412868;0.427166
232;wait;10;3.66362e-05;2.5897e-05;8.596e-05
232;boundary;10;0.00315069;0.00252952;0.00368729
232;calc iter;10;0.432732;0.431274;0.435129
232;calc total;1;4.40194;4.40194;4.40194
232;total;1;50.2151;50.2151;50.2151
233;initialize;1;43.505;43.505;43.505
233;async;10;0.0124391;0.00105334;0.0182071
233;inner;10;0.416877;0.411519;0.423914
233;wait;10;4.36372e-05;2.2715e-05;0.000134522
233;boundary;10;0.00338194;0.00259285;0.00540627
233;calc iter;10;0.432743;0.430511;0.43547
233;calc total;1;4.40194;4.40194;4.40194
233;total;1;50.2152;50.2152;50.2152
234;initialize;1;43.5069;43.5069;43.5069
234;async;10;0.0108854;0.00114313;0.0177007
234;inner;10;0.417561;0.411973;0.426791
234;wait;10;5.14219e-05;3.3925e-05;0.00012473
234;boundary;10;0.00410762;0.00347855;0.00478956
234;calc iter;10;0.432607;0.431388;0.434337
234;calc total;1;4.40195;4.40195;4.40195
234;total;1;50.2171;50.2171;50.2171
235;initialize;1;43.506;43.506;43.506
235;async;10;0.00988073;0.00103956;0.0174946
235;inner;10;0.419394;0.412955;0.427814
235;wait;10;4.51377e-05;2.5687e-05;8.3973e-05
235;boundary;10;0.0035744;0.00179537;0.00486953
235;calc iter;10;0.432896;0.431576;0.434422
235;calc total;1;4.40195;4.40195;4.40195
235;total;1;50.2161;50.2161;50.2161
236;initialize;1;43.5043;43.5043;43.5043
236;async;10;0.00644578;0.000646407;0.0147108
236;inner;10;0.422778;0.417879;0.430521
236;wait;10;4.16532e-05;2.7041e-05;5.3321e-05
236;boundary;10;0.00353924;0.00181431;0.00516251
236;calc iter;10;0.432807;0.427759;0.43526
236;calc total;1;4.40195;4.40195;4.40195
236;total;1;50.2145;50.2145;50.2145
237;initialize;1;43.5024;43.5024;43.5024
237;async;10;0.00697301;0.00110769;0.0175944
237;inner;10;0.419415;0.411517;0.430287
237;wait;10;5.39087e-05;3.8833e-05;7.7298e-05
237;boundary;10;0.00479115;0.00227741;0.00572428
237;calc iter;10;0.431235;0.425401;0.434889
237;calc total;1;4.40195;4.40195;4.40195
237;total;1;50.2126;50.2126;50.2126
238;initialize;1;43.5166;43.5166;43.5166
238;async;10;0.00925481;0.00110917;0.0214492
238;inner;10;0.415994;0.407913;0.42824
238;wait;10;6.30413e-05;4.95e-05;7.4184e-05
238;boundary;10;0.00551542;0.00319209;0.00625703
238;calc iter;10;0.430829;0.427464;0.435499
238;calc total;1;4.40195;4.40195;4.40195
238;total;1;50.2268;50.2268;50.2268
239;initialize;1;43.5009;43.5009;43.5009
239;async;10;0.00764218;0.000834225;0.0205773
239;inner;10;0.416698;0.40853;0.427872
239;wait;10;6.19561e-05;4.2321e-05;7.7177e-05
239;boundary;10;0.00583402;0.00340794;0.00680738
239;calc iter;10;0.430238;0.427319;0.435983
239;calc total;1;4.40195;4.40195;4.40195
239;total;1;50.2111;50.2111;50.2111
256;initialize;1;4.35005;4.35005;4.35005
256;async;10;0.0141771;0.000921117;0.0260162
256;inner;10;0.4161;0.405096;0.42519
256;wait;10;4.28013e-05;1.7991e-05;0.000102257
256;boundary;10;0.00382815;0.00173345;0.00618762
256;calc iter;10;0.43415;0.428307;0.438379
256;calc total;1;4.40193;4.40193;4.40193
256;total;1;11.06;11.06;11.06
257;initialize;1;4.29467;4.29467;4.29467
257;async;10;0.0149433;0.000803438;0.0253861
257;inner;10;0.415945;0.401998;0.427844
257;wait;10;4.39357e-05;2.0157e-05;6.6408e-05
257;boundary;10;0.00388537;0.00170025;0.00497446
257;calc iter;10;0.43482;0.429106;0.4407
257;calc total;1;4.40193;4.40193;4.40193
257;total;1;11.0046;11.0046;11.0046
258;initialize;1;4.26203;4.26203;4.26203
258;async;10;0.0141917;0.00108781;0.0269688
258;inner;10;0.415862;0.404872;0.425311
258;wait;10;4.75126e-05;2.3036e-05;9.4713e-05
258;boundary;10;0.00398591;0.00176583;0.00620862
258;calc iter;10;0.434088;0.428832;0.439325
258;calc total;1;4.40193;4.40193;4.40193
258;total;1;10.972;10.972;10.972
259;initialize;1;4.29824;4.29824;4.29824
259;async;10;0.0113625;0.000808966;0.0223173
259;inner;10;0.418428;0.408191;0.427271
259;wait;10;4.55119e-05;2.4891e-05;7.2674e-05
259;boundary;10;0.00388456;0.00192905;0.00494733
259;calc iter;10;0.433722;0.428791;0.438361
259;calc total;1;4.40194;4.40194;4.40194
259;total;1;11.0081;11.0081;11.0081
260;initialize;1;4.24767;4.24767;4.24767
260;async;10;0.00969494;0.00105548;0.0197938
260;inner;10;0.41967;0.41208;0.427278
260;wait;10;4.05393e-05;2.5961e-05;7.9381e-05
260;boundary;10;0.00323736;0.00219274;0.00416854
260;calc iter;10;0.432645;0.429797;0.435124
260;calc total;1;4.40193;4.40193;4.40193
260;total;1;10.9576;10.9576;10.9576
261;initialize;1;4.24765;4.24765;4.24765
261;async;10;0.00569054;0.000533856;0.0154983
261;inner;10;0.424081;0.416614;0.43129
261;wait;10;3.22012e-05;2.1939e-05;4.8051e-05
261;boundary;10;0.00300178;0.00239473;0.00381516
261;calc iter;10;0.432807;0.428549;0.435956
261;calc total;1;4.40194;4.40194;4.40194
261;total;1;10.9576;10.9576;10.9576
262;initialize;1;4.30056;4.30056;4.30056
262;async;10;0.00854403;0.00106294;0.0184128
262;inner;10;0.420383;0.412762;0.42818
262;wait;10;3.73081e-05;2.6999e-05;6.245e-05
262;boundary;10;0.00353544;0.00224962;0.00447367
262;calc iter;10;0.432501;0.42887;0.435414
262;calc total;1;4.40194;4.40194;4.40194
262;total;1;11.0105;11.0105;11.0105
263;initialize;1;4.24769;4.24769;4.24769
263;async;10;0.00679691;0.000613193;0.0166523
263;inner;10;0.422524;0.415053;0.430387
263;wait;10;3.28062e-05;2.3628e-05;5.0603e-05
263;boundary;10;0.00333791;0.00223008;0.00433784
263;calc iter;10;0.432693;0.430024;0.435493
263;calc total;1;4.40194;4.40194;4.40194
263;total;1;10.9576;10.9576;10.9576
280;initialize;1;43.5144;43.5144;43.5144
280;async;10;0.010627;0.00108191;0.0160128
280;inner;10;0.418204;0.41426;0.425698
280;wait;10;6.3003e-05;3.7532e-05;9.6265e-05
280;boundary;10;0.00526877;0.00331961;0.00668578
280;calc iter;10;0.434165;0.427988;0.438544
280;calc total;1;4.40193;4.40193;4.40193
280;total;1;50.2241;50.2241;50.2241
281;initialize;1;43.5208;43.5208;43.5208
281;async;10;0.00828944;0.00114232;0.0118908
281;inner;10;0.423022;0.42188;0.425525
281;wait;10;4.14306e-05;2.2762e-05;9.5038e-05
281;boundary;10;0.00299184;0.00179808;0.00406597
281;calc iter;10;0.434346;0.43014;0.437447
281;calc total;1;4.40193;4.40193;4.40193
281;total;1;50.2304;50.2304;50.2304
282;initialize;1;43.5079;43.5079;43.5079
282;async;10;0.00771417;0.00109981;0.0120004
282;inner;10;0.422673;0.421737;0.425245
282;wait;10;4.94025e-05;2.2716e-05;0.0001183
282;boundary;10;0.00385599;0.00211465;0.00547784
282;calc iter;10;0.434295;0.42914;0.438131
282;calc total;1;4.40193;4.40193;4.40193
282;total;1;50.2175;50.2175;50.2175
283;initialize;1;43.521;43.521;43.521
283;async;10;0.0069405;0.00099795;0.0104721
283;inner;10;0.4233;0.422103;0.426145
283;wait;10;4.97528e-05;3.5616e-05;8.4071e-05
283;boundary;10;0.00392856;0.00278451;0.00508895
283;calc iter;10;0.43422;0.429056;0.437865
283;calc total;1;4.40194;4.40194;4.40194
283;total;1;50.2306;50.2306;50.2306
284;initialize;1;43.5089;43.5089;43.5089
284;async;10;0.00693232;0.00106553;0.00907847
284;inner;10;0.424601;0.423556;0.427472
284;wait;10;3.40104e-05;2.0954e-05;5.0141e-05
284;boundary;10;0.00257952;0.00173534;0.00466811
284;calc iter;10;0.434148;0.431005;0.435863
284;calc total;1;4.40194;4.40194;4.40194
284;total;1;50.2186;50.2186;50.2186
285;initialize;1;43.5086;43.5086;43.5086
285;async;10;0.00740266;0.00113077;0.00974023
285;inner;10;0.423788;0.421885;0.426816
285;wait;10;3.77775e-05;2.1716e-05;6.7066e-05
285;boundary;10;0.0027408;0.00175581;0.00541009
285;calc iter;10;0.433971;0.430663;0.435601
285;calc total;1;4.40194;4.40194;4.40194
285;total;1;50.2182;50.2182;50.2182
286;initialize;1;43.5059;43.5059;43.5059
286;async;10;0.00813481;0.00120793;0.0108124
286;inner;10;0.423171;0.421432;0.426606
286;wait;10;3.6536e-05;2.5164e-05;7.3047e-05
286;boundary;10;0.00267049;0.00184507;0.00512071
286;calc iter;10;0.434015;0.430625;0.435882
286;calc total;1;4.40194;4.40194;4.40194
286;total;1;50.2156;50.2156;50.2156
287;initialize;1;43.5111;43.5111;43.5111
287;async;10;0.00701942;0.00082945;0.0102847
287;inner;10;0.423912;0.421815;0.427058
287;wait;10;3.27005e-05;1.6089e-05;7.2359e-05
287;boundary;10;0.00292554;0.00174631;0.0059079
287;calc iter;10;0.433891;0.430672;0.435478
287;calc total;1;4.40194;4.40194;4.40194
287;total;1;50.2208;50.2208;50.2208
303;initialize;1;43.5219;43.5219;43.5219
303;async;10;0.00131786;0.000332867;0.0023402
303;inner;10;0.428611;0.426342;0.43269
303;wait;10;4.55809e-05;2.9034e-05;8.4673e-05
303;boundary;10;0.00446599;0.00228745;0.00570702
303;calc iter;10;0.434442;0.433253;0.436449
303;calc total;1;4.40194;4.40194;4.40194
303;total;1;50.2318;50.2318;50.2318
304;initialize;1;43.537;43.537;43.537
304;async;10;0.00330356;0.000922497;0.00637692
304;inner;10;0.427556;0.424378;0.431959
304;wait;10;5.26241e-05;3.1641e-05;0.000100987
304;boundary;10;0.00442576;0.00324151;0.00546243
304;calc iter;10;0.43534;0.431586;0.437872
304;calc total;1;4.40194;4.40194;4.40194
304;total;1;50.2468;50.2468;50.2468
305;initialize;1;43.537;43.537;43.537
305;async;10;0.00336777;0.000613385;0.00637897
305;inner;10;0.42835;0.425501;0.43275
305;wait;10;4.34611e-05;3.0067e-05;6.1856e-05
305;boundary;10;0.00377944;0.00264342;0.00477474
305;calc iter;10;0.435543;0.431215;0.438012
305;calc total;1;4.40194;4.40194;4.40194
305;total;1;50.2468;50.2468;50.2468
306;initialize;1;43.5301;43.5301;43.5301
306;async;10;0.00662006;0.00105039;0.00924805
306;inner;10;0.424018;0.421783;0.427072
306;wait;10;5.41682e-05;2.9225e-05;0.000114615
306;boundary;10;0.00473098;0.00336115;0.00638878
306;calc iter;10;0.435425;0.432198;0.437352
306;calc total;1;4.40194;4.40194;4.40194
306;total;1;50.24;50.24;50.24
307;initialize;1;43.5237;43.5237;43.5237
307;async;10;0.00815782;0.00111542;0.0105894
307;inner;10;0.424177;0.420873;0.42964
307;wait;10;3.83605e-05;1.9936e-05;0.000103983
307;boundary;10;0.00332306;0.00179517;0.00461296
307;calc iter;10;0.435698;0.429883;0.440198
307;calc total;1;4.40194;4.40194;4.40194
307;total;1;50.2335;50.2335;50.2335
308;initialize;1;43.5235;43.5235;43.5235
308;async;10;0.0034768;0.000768634;0.00672648
308;inner;10;0.429104;0.426007;0.43385
308;wait;10;3.28008e-05;2.3493e-05;4.8734e-05
308;boundary;10;0.00314437;0.00178017;0.00422417
308;calc iter;10;0.43576;0.430329;0.440597
308;calc total;1;4.40194;4.40194;4.40194
308;total;1;50.2334;50.2334;50.2334
309;initialize;1;43.5362;43.5362;43.5362
309;async;10;0.00338557;0.00116204;0.00748582
309;inner;10;0.428524;0.425098;0.433549
309;wait;10;4.19766e-05;2.6079e-05;5.5112e-05
309;boundary;10;0.00362743;0.00224369;0.00450897
309;calc iter;10;0.435581;0.430988;0.439444
309;calc total;1;4.40194;4.40194;4.40194
309;total;1;50.2461;50.2461;50.2461
310;initialize;1;43.5273;43.5273;43.5273
310;async;10;0.00337586;0.00113539;0.00678744
310;inner;10;0.428372;0.424672;0.433044
310;wait;10;4.43713e-05;2.2481e-05;6.0227e-05
310;boundary;10;0.00386047;0.00194066;0.00558272
310;calc iter;10;0.435654;0.433424;0.436796
310;calc total;1;4.40194;4.40194;4.40194
310;total;1;50.2371;50.2371;50.2371
311;initialize;1;43.5219;43.5219;43.5219
311;async;10;0.00281768;0.00105309;0.00594749
311;inner;10;0.429666;0.425467;0.433937
311;wait;10;3.48385e-05;1.8896e-05;4.7891e-05
311;boundary;10;0.00335218;0.00173592;0.00465904
311;calc iter;10;0.435873;0.430834;0.438762
311;calc total;1;4.40194;4.40194;4.40194
311;total;1;50.2318;50.2318;50.2318
326;initialize;1;43.5023;43.5023;43.5023
326;async;10;0.00449405;0.000658475;0.0101513
326;inner;10;0.427178;0.422101;0.433806
326;wait;10;4.49563e-05;2.7017e-05;6.7644e-05
326;boundary;10;0.00384724;0.00224966;0.00533345
326;calc iter;10;0.435566;0.433366;0.437233
326;calc total;1;4.40193;4.40193;4.40193
326;total;1;50.2128;50.2128;50.2128
327;initialize;1;43.4971;43.4971;43.4971
327;async;10;0.00464125;0.00066441;0.00853358
327;inner;10;0.427948;0.421465;0.433844
327;wait;10;3.77905e-05;2.219e-05;6.1221e-05
327;boundary;10;0.00342709;0.00174029;0.00442812
327;calc iter;10;0.436056;0.431736;0.439162
327;calc total;1;4.40193;4.40193;4.40193
327;total;1;50.2076;50.2076;50.2076
328;initialize;1;43.4975;43.4975;43.4975
328;async;10;0.00731428;0.000974281;0.0117327
328;inner;10;0.42513;0.418516;0.432218
328;wait;10;4.25343e-05;2.2837e-05;0.000103753
328;boundary;10;0.00364459;0.00170457;0.00474653
328;calc iter;10;0.436133;0.427074;0.440369
328;calc total;1;4.40193;4.40193;4.40193
328;total;1;50.208;50.208;50.208
329;initialize;1;43.4958;43.4958;43.4958
329;async;10;0.00898328;0.00109608;0.0147377
329;inner;10;0.421466;0.417376;0.426803
329;wait;10;5.94909e-05;3.7712e-05;0.000129321
329;boundary;10;0.00504357;0.00270839;0.00657319
329;calc iter;10;0.435555;0.430278;0.441132
329;calc total;1;4.40193;4.40193;4.40193
329;total;1;50.2063;50.2063;50.2063
330;initialize;1;43.5059;43.5059;43.5059
330;async;10;0.00424687;0.000592217;0.00790983
330;inner;10;0.427611;0.423346;0.43303
330;wait;10;4.62388e-05;2.2184e-05;7.6053e-05
330;boundary;10;0.00371146;0.00241341;0.00474832
330;calc iter;10;0.435617;0.430134;0.438669
330;calc total;1;4.40193;4.40193;4.40193
330;total;1;50.2164;50.2164;50.2164
331;initialize;1;43.4972;43.4972;43.4972
331;async;10;0.00377138;0.000592511;0.0075666
331;inner;10;0.42725;0.422875;0.43278
331;wait;10;5.57941e-05;3.6493e-05;8.4596e-05
331;boundary;10;0.00433457;0.00290701;0.00548471
331;calc iter;10;0.435414;0.431993;0.438351
331;calc total;1;4.40194;4.40194;4.40194
331;total;1;50.2077;50.2077;50.2077
332;initialize;1;43.4992;43.4992;43.4992
332;async;10;0.00389647;0.000928882;0.0112746
332;inner;10;0.426227;0.421013;0.432531
332;wait;10;5.71923e-05;3.9872e-05;9.1278e-05
332;boundary;10;0.00472753;0.00298956;0.00582787
332;calc iter;10;0.43491;0.431874;0.441159
332;calc total;1;4.40193;4.40193;4.40193
332;total;1;50.2096;50.2096;50.2096
333;initialize;1;43.4974;43.4974;43.4974
333;async;10;0.00313651;0.000570693;0.0121825
333;inner;10;0.426945;0.422465;0.434024
333;wait;10;4.93057e-05;3.9858e-05;6.1382e-05
333;boundary;10;0.00449842;0.00218563;0.00584813
333;calc iter;10;0.434631;0.432758;0.440206
333;calc total;1;4.40194;4.40194;4.40194
333;total;1;50.2079;50.2079;50.2079
334;initialize;1;43.4987;43.4987;43.4987
334;async;10;0.00186096;0.000615319;0.00435234
334;inner;10;0.427532;0.422556;0.433751
334;wait;10;5.06574e-05;3.4968e-05;7.2201e-05
334;boundary;10;0.00440453;0.00228326;0.00617517
334;calc iter;10;0.43385;0.43169;0.437198
334;calc total;1;4.40194;4.40194;4.40194
334;total;1;50.2092;50.2092;50.2092
335;initialize;1;43.4992;43.4992;43.4992
335;async;10;0.00101338;0.000449958;0.0019246
335;inner;10;0.428208;0.423132;0.434201
335;wait;10;3.74956e-05;2.0688e-05;5.2815e-05
335;boundary;10;0.00435338;0.0022196;0.00631296
335;calc iter;10;0.433614;0.431424;0.437329
335;calc total;1;4.40194;4.40194;4.40194
335;total;1;50.2097;50.2097;50.2097
350;initialize;1;43.5294;43.5294;43.5294
350;async;10;0.0032855;0.000633795;0.00912078
350;inner;10;0.426382;0.420843;0.431392
350;wait;10;4.71719e-05;3.6818e-05;6.7668e-05
350;boundary;10;0.00451545;0.00271764;0.00620468
350;calc iter;10;0.434233;0.431492;0.438736
350;calc total;1;4.40194;4.40194;4.40194
350;total;1;50.2402;50.2402;50.2402
351;initialize;1;43.521;43.521;43.521
351;async;10;0.00299266;0.000819579;0.00545077
351;inner;10;0.425462;0.419547;0.430756
351;wait;10;5.09921e-05;3.4175e-05;7.4676e-05
351;boundary;10;0.00464856;0.00303389;0.00665955
351;calc iter;10;0.433157;0.429636;0.436415
351;calc total;1;4.40194;4.40194;4.40194
351;total;1;50.2318;50.2318;50.2318
352;initialize;1;43.5242;43.5242;43.5242
352;async;10;0.00477705;0.000892165;0.0108067
352;inner;10;0.424969;0.422068;0.42947
352;wait;10;5.62755e-05;3.131e-05;0.000105788
352;boundary;10;0.00490349;0.0034481;0.00619496
352;calc iter;10;0.434708;0.431256;0.439914
352;calc total;1;4.40194;4.40194;4.40194
352;total;1;50.235;50.235;50.235
353;initialize;1;43.5232;43.5232;43.5232
353;async;10;0.00493825;0.000633177;0.00893989
353;inner;10;0.425764;0.422443;0.430625
353;wait;10;4.87802e-05;2.976e-05;8.0385e-05
353;boundary;10;0.00423805;0.00266621;0.00546305
353;calc iter;10;0.434991;0.431862;0.438585
353;calc total;1;4.40194;4.40194;4.40194
353;total;1;50.234;50.234;50.234
354;initialize;1;43.5239;43.5239;43.5239
354;async;10;0.00538298;0.000874766;0.00925026
354;inner;10;0.426488;0.423074;0.430771
354;wait;10;4.05684e-05;3.1006e-05;7.5662e-05
354;boundary;10;0.00343908;0.00264557;0.00415185
354;calc iter;10;0.435352;0.43346;0.437538
354;calc total;1;4.40194;4.40194;4.40194
354;total;1;50.2347;50.2347;50.2347
355;initialize;1;43.5224;43.5224;43.5224
355;async;10;0.00783029;0.00100132;0.0111849
355;inner;10;0.423443;0.420728;0.427784
355;wait;10;5.07818e-05;3.1307e-05;0.000124844
355;boundary;10;0.00389161;0.0030641;0.00471295
355;calc iter;10;0.435217;0.432469;0.437119
355;calc total;1;4.40194;4.40194;4.40194
355;total;1;50.2332;50.2332;50.2332
356;initialize;1;43.5258;43.5258;43.5258
356;async;10;0.00255627;0.000496196;0.00400649
356;inner;10;0.428968;0.425985;0.433612
356;wait;10;3.89358e-05;2.5116e-05;5.7487e-05
356;boundary;10;0.00396065;0.0017949;0.00569713
356;calc iter;10;0.435526;0.429845;0.43758
356;calc total;1;4.40194;4.40194;4.40194
356;total;1;50.2366;50.2366;50.2366
357;initialize;1;43.536;43.536;43.536
357;async;10;0.00468005;0.00111461;0.00922116
357;inner;10;0.427212;0.42324;0.432355
357;wait;10;3.52729e-05;2.2813e-05;4.8936e-05
357;boundary;10;0.00385523;0.00179442;0.00551264
357;calc iter;10;0.435785;0.431967;0.4423
357;calc total;1;4.40194;4.40194;4.40194
357;total;1;50.2468;50.2468;50.2468
358;initialize;1;43.5251;43.5251;43.5251
358;async;10;0.00507784;0.000492016;0.00935208
358;inner;10;0.42646;0.422291;0.432567
358;wait;10;3.99713e-05;2.3347e-05;4.845e-05
358;boundary;10;0.00426632;0.00177624;0.00536291
358;calc iter;10;0.435846;0.428103;0.442243
358;calc total;1;4.40194;4.40194;4.40194
358;total;1;50.2359;50.2359;50.2359
359;initialize;1;43.5203;43.5203;43.5203
359;async;10;0.00879321;0.00137607;0.0113248
359;inner;10;0.422327;0.417588;0.430661
359;wait;10;4.05449e-05;1.838e-05;5.8359e-05
359;boundary;10;0.00487032;0.00173628;0.00585001
359;calc iter;10;0.436033;0.428541;0.442899
359;calc total;1;4.40194;4.40194;4.40194
359;total;1;50.2311;50.2311;50.2311
378;initialize;1;4.35716;4.35716;4.35716
378;async;10;0.00742243;0.000969329;0.0127985
378;inner;10;0.423609;0.418989;0.430033
378;wait;10;4.41954e-05;2.476e-05;9.219e-05
378;boundary;10;0.00391995;0.00301296;0.00492119
378;calc iter;10;0.434997;0.429366;0.438771
378;calc total;1;4.40194;4.40194;4.40194
378;total;1;11.0672;11.0672;11.0672
379;initialize;1;4.30168;4.30168;4.30168
379;async;10;0.00742121;0.000968142;0.0134983
379;inner;10;0.421892;0.418036;0.429682
379;wait;10;4.89978e-05;2.5976e-05;0.000127271
379;boundary;10;0.00509223;0.00384229;0.00642422
379;calc iter;10;0.434456;0.431163;0.438206
379;calc total;1;4.40194;4.40194;4.40194
379;total;1;11.0117;11.0117;11.0117
380;initialize;1;4.34993;4.34993;4.34993
380;async;10;0.00648031;0.000680469;0.0137096
380;inner;10;0.42256;0.418863;0.430761
380;wait;10;4.68808e-05;2.5202e-05;8.1305e-05
380;boundary;10;0.00504255;0.00308904;0.00609107
380;calc iter;10;0.434132;0.428825;0.438643
380;calc total;1;4.40194;4.40194;4.40194
380;total;1;11.0599;11.0599;11.0599
381;initialize;1;4.30435;4.30435;4.30435
381;async;10;0.00624555;0.00098925;0.0129351
381;inner;10;0.422297;0.41752;0.430338
381;wait;10;4.91317e-05;3.1486e-05;6.9165e-05
381;boundary;10;0.00509379;0.00347462;0.00625679
381;calc iter;10;0.433688;0.428755;0.43698
381;calc total;1;4.40194;4.40194;4.40194
381;total;1;11.0144;11.0144;11.0144
382;initialize;1;4.34993;4.34993;4.34993
382;async;10;0.00295103;0.000472687;0.00776612
382;inner;10;0.426262;0.421408;0.434259
382;wait;10;4.42182e-05;2.0292e-05;5.5169e-05
382;boundary;10;0.0043569;0.00180599;0.00604914
382;calc iter;10;0.433615;0.429853;0.437106
382;calc total;1;4.40194;4.40194;4.40194
382;total;1;11.0599;11.0599;11.0599
383;initialize;1;4.25765;4.25765;4.25765
383;async;10;0.00410359;0.000739581;0.0100305
383;inner;10;0.423497;0.417714;0.432547
383;wait;10;3.75708e-05;2.4083e-05;5.0225e-05
383;boundary;10;0.00512619;0.00265806;0.00674218
383;calc iter;10;0.432766;0.42827;0.436077
383;calc total;1;4.40194;4.40194;4.40194
383;total;1;10.9677;10.9677;10.9677
DASH
InitEnergy=9600.00000
EndEnergy=9517.77564
DiffEnergy=-82.22436
Matrixspec: 180000 x 180000
Iterations: 10
# unit_id;function_name;num_calls;avg_runtime;min_runtime;max_runtime
0;initialize;1;4.21302;4.21302;4.21302
48;initialize;1;4.17655;4.17655;4.17655
48;async;10;0.00305224;0.000329194;0.00803153
48;inner;10;0.430154;0.427472;0.434747
48;wait;10;2.64526e-05;1.6268e-05;4.5223e-05
48;boundary;10;0.00265503;0.00192586;0.00358586
48;calc iter;10;0.435889;0.434202;0.437889
48;calc total;1;4.418;4.418;4.418
48;total;1;10.7992;10.7992;10.7992
72;initialize;1;4.1062;4.1062;4.1062
72;async;10;0.00220898;0.00102765;0.00321642
72;inner;10;0.428771;0.42552;0.43425
72;wait;10;4.99353e-05;3.5678e-05;6.3808e-05
72;boundary;10;0.00440889;0.00225772;0.00568657
72;calc iter;10;0.43544;0.434123;0.437584
72;calc total;1;4.418;4.418;4.418
72;total;1;10.7302;10.7302;10.7302
24;initialize;1;4.11674;4.11674;4.11674
24;async;10;0.00540157;0.00112273;0.0094092
24;inner;10;0.426541;0.422267;0.430336
24;wait;10;4.59175e-05;3.0741e-05;8.551e-05
24;boundary;10;0.0036258;0.0028511;0.00444867
24;calc iter;10;0.435616;0.434546;0.437412
24;calc total;1;4.418;4.418;4.418
24;total;1;10.7408;10.7408;10.7408
96;initialize;1;4.18295;4.18295;4.18295
96;async;10;0.00696554;0.000539004;0.0115194
96;inner;10;0.42345;0.420423;0.431676
96;wait;10;4.58968e-05;2.9507e-05;6.2556e-05
96;boundary;10;0.00508645;0.00319059;0.00584246
96;calc iter;10;0.43555;0.432095;0.438509
96;calc total;1;4.418;4.418;4.418
96;total;1;10.7983;10.7983;10.7983
49;initialize;1;4.17657;4.17657;4.17657
49;async;10;0.00584508;0.00108281;0.0105418
49;inner;10;0.426842;0.423412;0.431892
49;wait;10;3.85573e-05;1.8068e-05;6.9634e-05
49;boundary;10;0.00324054;0.0017814;0.00412632
49;calc iter;10;0.435967;0.433823;0.438133
49;calc total;1;4.418;4.418;4.418
49;total;1;10.7992;10.7992;10.7992
73;initialize;1;4.07464;4.07464;4.07464
73;async;10;0.00150898;0.000504572;0.00279625
73;inner;10;0.430443;0.427856;0.433618
73;wait;10;4.45381e-05;2.9172e-05;6.3315e-05
73;boundary;10;0.00361367;0.00218403;0.00503507
73;calc iter;10;0.435612;0.434515;0.437515
73;calc total;1;4.418;4.418;4.418
73;total;1;10.6987;10.6987;10.6987
25;initialize;1;4.09837;4.09837;4.09837
25;async;10;0.00312467;0.00103984;0.00419045
25;inner;10;0.428835;0.423967;0.432433
25;wait;10;4.2705e-05;2.7204e-05;6.7918e-05
25;boundary;10;0.00328988;0.00232437;0.00464032
25;calc iter;10;0.435294;0.432847;0.436625
25;calc total;1;4.418;4.418;4.418
25;total;1;10.7224;10.7224;10.7224
97;initialize;1;4.13162;4.13162;4.13162
97;async;10;0.00966368;0.00116611;0.0145537
97;inner;10;0.422185;0.418556;0.428834
97;wait;10;4.96279e-05;2.6509e-05;0.000117092
97;boundary;10;0.00428663;0.0026536;0.00481159
97;calc iter;10;0.436187;0.432771;0.438416
97;calc total;1;4.418;4.418;4.418
97;total;1;10.747;10.747;10.747
50;initialize;1;4.17653;4.17653;4.17653
50;async;10;0.00629585;0.00113729;0.0104935
50;inner;10;0.42738;0.422108;0.43289
50;wait;10;3.10558e-05;2.0741e-05;5.8217e-05
50;boundary;10;0.00259748;0.00171527;0.00311262
50;calc iter;10;0.436306;0.434198;0.438676
50;calc total;1;4.418;4.418;4.418
50;total;1;10.7992;10.7992;10.7992
74;initialize;1;4.11966;4.11966;4.11966
74;async;10;0.00264072;0.00102088;0.00475071
74;inner;10;0.429087;0.426265;0.433525
74;wait;10;4.2755e-05;2.6666e-05;6.3609e-05
74;boundary;10;0.00367599;0.00214439;0.00571995
74;calc iter;10;0.435448;0.433533;0.43713
74;calc total;1;4.41801;4.41801;4.41801
74;total;1;10.7437;10.7437;10.7437
26;initialize;1;4.08385;4.08385;4.08385
26;async;10;0.000554475;0.000404963;0.00110843
26;inner;10;0.433007;0.429858;0.435822
26;wait;10;2.84048e-05;2.0951e-05;4.3616e-05
26;boundary;10;0.00209751;0.00180975;0.00269472
26;calc iter;10;0.435689;0.433255;0.438786
26;calc total;1;4.418;4.418;4.418
26;total;1;10.7079;10.7079;10.7079
98;initialize;1;4.09844;4.09844;4.09844
98;async;10;0.00668215;0.00130396;0.0100269
98;inner;10;0.426415;0.421138;0.432493
98;wait;10;4.21895e-05;2.9216e-05;6.0177e-05
98;boundary;10;0.00369592;0.00190829;0.00506815
98;calc iter;10;0.436837;0.429856;0.440105
98;calc total;1;4.418;4.418;4.418
98;total;1;10.7138;10.7138;10.7138
51;initialize;1;4.17653;4.17653;4.17653
51;async;10;0.00585374;0.00110284;0.0106087
51;inner;10;0.426609;0.423065;0.43166
51;wait;10;4.54552e-05;2.0222e-05;9.82e-05
51;boundary;10;0.00340452;0.00187105;0.00441999
51;calc iter;10;0.435914;0.433;0.437835
51;calc total;1;4.418;4.418;4.418
51;total;1;10.7992;10.7992;10.7992
75;initialize;1;4.15174;4.15174;4.15174
75;async;10;0.00255399;0.000659011;0.00494485
75;inner;10;0.428957;0.426245;0.433467
75;wait;10;4.74716e-05;2.9487e-05;6.7092e-05
75;boundary;10;0.00408486;0.00245076;0.00550209
75;calc iter;10;0.435645;0.434035;0.437279
75;calc total;1;4.41801;4.41801;4.41801
75;total;1;10.7758;10.7758;10.7758
27;initialize;1;4.11605;4.11605;4.11605
27;async;10;0.00277778;0.00109071;0.00363981
27;inner;10;0.429456;0.426536;0.433034
27;wait;10;3.93774e-05;3.1731e-05;4.9777e-05
27;boundary;10;0.00316979;0.00246067;0.00384379
27;calc iter;10;0.435444;0.433204;0.437187
27;calc total;1;4.418;4.418;4.418
27;total;1;10.7401;10.7401;10.7401
99;initialize;1;4.12753;4.12753;4.12753
99;async;10;0.00689847;0.00117231;0.00851357
99;inner;10;0.425916;0.418865;0.433967
99;wait;10;4.51906e-05;2.3518e-05;6.0416e-05
99;boundary;10;0.00434395;0.00175639;0.00552192
99;calc iter;10;0.437206;0.428965;0.440834
99;calc total;1;4.418;4.418;4.418
99;total;1;10.7429;10.7429;10.7429
52;initialize;1;4.11596;4.11596;4.11596
52;async;10;0.00362028;0.000536253;0.00802877
52;inner;10;0.427634;0.424593;0.433705
52;wait;10;5.2198e-05;3.1396e-05;7.2411e-05
52;boundary;10;0.00424045;0.00236333;0.00601343
52;calc iter;10;0.435548;0.432621;0.440419
52;calc total;1;4.418;4.418;4.418
52;total;1;10.7386;10.7386;10.7386
76;initialize;1;4.11697;4.11697;4.11697
76;async;10;0.00371412;0.00100738;0.00625252
76;inner;10;0.427521;0.42533;0.431651
76;wait;10;5.1166e-05;3.7886e-05;7.0177e-05
76;boundary;10;0.00457809;0.00345195;0.00542319
76;calc iter;10;0.435866;0.434932;0.436878
76;calc total;1;4.418;4.418;4.418
76;total;1;10.741;10.741;10.741
28;initialize;1;4.10288;4.10288;4.10288
28;async;10;0.00711631;0.00105893;0.010399
28;inner;10;0.421292;0.418212;0.42666
28;wait;10;7.08874e-05;5.721e-05;8.7703e-05
28;boundary;10;0.00639794;0.00538518;0.00676438
28;calc iter;10;0.434879;0.432194;0.437354
28;calc total;1;4.418;4.418;4.418
28;total;1;10.727;10.727;10.727
100;initialize;1;4.13247;4.13247;4.13247
100;async;10;0.0023914;0.00111555;0.00266928
100;inner;10;0.430412;0.422601;0.437451
100;wait;10;4.83607e-05;2.6624e-05;6.4731e-05
100;boundary;10;0.00472562;0.00171619;0.00542903
100;calc iter;10;0.43758;0.42685;0.442386
100;calc total;1;4.418;4.418;4.418
100;total;1;10.7478;10.7478;10.7478
53;initialize;1;4.17656;4.17656;4.17656
53;async;10;0.00467653;0.0010499;0.00731901
53;inner;10;0.426717;0.424675;0.430049
53;wait;10;5.09889e-05;3.4024e-05;7.8637e-05
53;boundary;10;0.00414032;0.00320653;0.00551077
53;calc iter;10;0.435587;0.433165;0.437842
53;calc total;1;4.418;4.418;4.418
53;total;1;10.7992;10.7992;10.7992
77;initialize;1;4.15173;4.15173;4.15173
77;async;10;0.00577002;0.000989082;0.00781856
77;inner;10;0.426588;0.424166;0.430445
77;wait;10;4.73726e-05;2.7527e-05;0.000126997
77;boundary;10;0.00370258;0.00262597;0.0050285
77;calc iter;10;0.43611;0.433273;0.438536
77;calc total;1;4.418;4.418;4.418
77;total;1;10.7758;10.7758;10.7758
29;initialize;1;4.11696;4.11696;4.11696
29;async;10;0.00599289;0.00116804;0.00810232
29;inner;10;0.425332;0.421866;0.428891
29;wait;10;5.08894e-05;3.4507e-05;8.5859e-05
29;boundary;10;0.00398865;0.00331012;0.00449316
29;calc iter;10;0.435366;0.433807;0.438233
29;calc total;1;4.418;4.418;4.418
29;total;1;10.741;10.741;10.741
101;initialize;1;4.18328;4.18328;4.18328
101;async;10;0.0107437;0.0011179;0.0135541
101;inner;10;0.422293;0.416864;0.42998
101;wait;10;4.00127e-05;2.2939e-05;7.9134e-05
101;boundary;10;0.00381093;0.0018338;0.00518479
101;calc iter;10;0.436889;0.430841;0.438499
101;calc total;1;4.418;4.418;4.418
101;total;1;10.7987;10.7987;10.7987
54;initialize;1;4.17654;4.17654;4.17654
54;async;10;0.00717873;0.00111133;0.0108807
54;inner;10;0.424031;0.42229;0.429029
54;wait;10;6.26661e-05;3.5624e-05;0.000119742
54;boundary;10;0.00436551;0.00332934;0.00650723
54;calc iter;10;0.43564;0.430753;0.439222
54;calc total;1;4.418;4.418;4.418
54;total;1;10.7992;10.7992;10.7992
78;initialize;1;4.11323;4.11323;4.11323
78;async;10;0.00704674;0.00109288;0.00969659
78;inner;10;0.425943;0.423253;0.431342
78;wait;10;3.53711e-05;2.1604e-05;8.8868e-05
78;boundary;10;0.00339152;0.00183269;0.00423578
78;calc iter;10;0.436418;0.43231;0.439225
78;calc total;1;4.418;4.418;4.418
78;total;1;10.7372;10.7372;10.7372
30;initialize;1;4.0857;4.0857;4.0857
30;async;10;0.00747197;0.0011011;0.00906157
30;inner;10;0.423781;0.420082;0.426322
30;wait;10;5.23289e-05;3.3757e-05;0.00013859
30;boundary;10;0.00404998;0.00324029;0.0054304
30;calc iter;10;0.435357;0.432995;0.437878
30;calc total;1;4.418;4.418;4.418
30;total;1;10.7098;10.7098;10.7098
102;initialize;1;4.12744;4.12744;4.12744
102;async;10;0.00968909;0.00104644;0.0136527
102;inner;10;0.421828;0.418451;0.429182
102;wait;10;5.20775e-05;3.4983e-05;8.9056e-05
102;boundary;10;0.00448216;0.00301467;0.00538647
102;calc iter;10;0.436053;0.431661;0.438637
102;calc total;1;4.41801;4.41801;4.41801
102;total;1;10.7428;10.7428;10.7428
55;initialize;1;4.17653;4.17653;4.17653
55;async;10;0.00981507;0.00107042;0.0125228
55;inner;10;0.422774;0.420181;0.424337
55;wait;10;4.75683e-05;2.3194e-05;0.000138369
55;boundary;10;0.00328461;0.00179986;0.00633761
55;calc iter;10;0.435924;0.431857;0.437993
55;calc total;1;4.418;4.418;4.418
55;total;1;10.7992;10.7992;10.7992
79;initialize;1;4.15175;4.15175;4.15175
79;async;10;0.00465136;0.000462531;0.00686562
79;inner;10;0.427512;0.425066;0.431363
79;wait;10;4.1225e-05;2.1386e-05;8.3532e-05
79;boundary;10;0.00385224;0.00275803;0.00522794
79;calc iter;10;0.436058;0.43346;0.437631
79;calc total;1;4.41801;4.41801;4.41801
79;total;1;10.7758;10.7758;10.7758
31;initialize;1;4.10137;4.10137;4.10137
31;async;10;0.00560048;0.000820167;0.00779038
31;inner;10;0.42513;0.421215;0.428728
31;wait;10;5.13362e-05;3.6026e-05;0.00010878
31;boundary;10;0.00447115;0.0038019;0.00509479
31;calc iter;10;0.435255;0.433222;0.437458
31;calc total;1;4.41801;4.41801;4.41801
31;total;1;10.7254;10.7254;10.7254
103;initialize;1;4.13007;4.13007;4.13007
103;async;10;0.00719625;0.0010589;0.00834469
103;inner;10;0.424285;0.421532;0.431118
103;wait;10;4.05896e-05;3.0374e-05;8.5842e-05
103;boundary;10;0.00402996;0.00318808;0.00495935
103;calc iter;10;0.435554;0.433735;0.437318
103;calc total;1;4.41801;4.41801;4.41801
103;total;1;10.7454;10.7454;10.7454
56;initialize;1;4.17656;4.17656;4.17656
56;async;10;0.00457368;0.00110776;0.00682041
56;inner;10;0.427137;0.425019;0.432125
56;wait;10;4.2666e-05;3.4661e-05;6.1322e-05
56;boundary;10;0.00382894;0.00302298;0.00483646
56;calc iter;10;0.435584;0.433443;0.437637
56;calc total;1;4.418;4.418;4.418
56;total;1;10.7992;10.7992;10.7992
80;initialize;1;4.15172;4.15172;4.15172
80;async;10;0.00401803;0.000962269;0.00945302
80;inner;10;0.427424;0.421961;0.431141
80;wait;10;4.89574e-05;3.1894e-05;8.7053e-05
80;boundary;10;0.00439036;0.00351351;0.00588153
80;calc iter;10;0.435883;0.433216;0.440904
80;calc total;1;4.418;4.418;4.418
80;total;1;10.7758;10.7758;10.7758
32;initialize;1;4.11157;4.11157;4.11157
32;async;10;0.0038245;0.000918515;0.00889221
32;inner;10;0.428947;0.42329;0.433645
32;wait;10;3.40683e-05;1.7899e-05;4.9173e-05
32;boundary;10;0.00339549;0.0020434;0.00474722
32;calc iter;10;0.436203;0.4326;0.439505
32;calc total;1;4.418;4.418;4.418
32;total;1;10.7357;10.7357;10.7357
104;initialize;1;4.12469;4.12469;4.12469
104;async;10;0.00156714;0.00115519;0.00197224
104;inner;10;0.430846;0.428318;0.436084
104;wait;10;3.9325e-05;2.6019e-05;6.1603e-05
104;boundary;10;0.00364571;0.00293226;0.00416995
104;calc iter;10;0.4361;0.433081;0.440956
104;calc total;1;4.41801;4.41801;4.41801
104;total;1;10.7401;10.7401;10.7401
57;initialize;1;4.17655;4.17655;4.17655
57;async;10;0.00654329;0.00112595;0.00956902
57;inner;10;0.424445;0.419932;0.429938
57;wait;10;4.6751e-05;2.298e-05;9.0707e-05
57;boundary;10;0.00391677;0.00219214;0.00648005
57;calc iter;10;0.434953;0.432236;0.436469
57;calc total;1;4.418;4.418;4.418
57;total;1;10.7992;10.7992;10.7992
81;initialize;1;4.12142;4.12142;4.12142
81;async;10;0.00353046;0.0006299;0.00847131
81;inner;10;0.42906;0.426196;0.433321
81;wait;10;4.64178e-05;2.2118e-05;6.9377e-05
81;boundary;10;0.00380309;0.00185881;0.00525638
81;calc iter;10;0.436441;0.432835;0.441201
81;calc total;1;4.418;4.418;4.418
81;total;1;10.7455;10.7455;10.7455
33;initialize;1;4.11692;4.11692;4.11692
33;async;10;0.00520452;0.0010746;0.00818422
33;inner;10;0.428338;0.421525;0.432831
33;wait;10;3.46284e-05;2.3994e-05;6.2611e-05
33;boundary;10;0.00290364;0.0017508;0.00546592
33;calc iter;10;0.436483;0.430417;0.438626
33;calc total;1;4.418;4.418;4.418
33;total;1;10.741;10.741;10.741
105;initialize;1;4.18328;4.18328;4.18328
105;async;10;0.00714497;0.0011601;0.00819648
105;inner;10;0.424028;0.421153;0.429649
105;wait;10;5.08435e-05;3.5264e-05;8.8472e-05
105;boundary;10;0.00422307;0.00330762;0.00503712
105;calc iter;10;0.435449;0.433348;0.437737
105;calc total;1;4.41801;4.41801;4.41801
105;total;1;10.7987;10.7987;10.7987
58;initialize;1;4.17655;4.17655;4.17655
58;async;10;0.0017131;0.000400014;0.00261983
58;inner;10;0.429735;0.426121;0.435984
58;wait;10;3.83668e-05;2.2747e-05;5.8477e-05
58;boundary;10;0.00383066;0.00188814;0.00540646
58;calc iter;10;0.435318;0.433282;0.441113
58;calc total;1;4.418;4.418;4.418
58;total;1;10.7992;10.7992;10.7992
82;initialize;1;4.15173;4.15173;4.15173
82;async;10;0.00563513;0.00115588;0.00959035
82;inner;10;0.427589;0.423121;0.432301
82;wait;10;3.80339e-05;2.2644e-05;7.6394e-05
82;boundary;10;0.00350605;0.00175697;0.00427998
82;calc iter;10;0.43677;0.433595;0.440364
82;calc total;1;4.418;4.418;4.418
82;total;1;10.7758;10.7758;10.7758
34;initialize;1;4.15197;4.15197;4.15197
34;async;10;0.00778825;0.00108082;0.0111889
34;inner;10;0.425629;0.417688;0.435256
34;wait;10;3.3797e-05;2.1259e-05;5.38e-05
34;boundary;10;0.00329866;0.00173757;0.00549081
34;calc iter;10;0.436751;0.428374;0.439925
34;calc total;1;4.418;4.418;4.418
34;total;1;10.7761;10.7761;10.7761
106;initialize;1;4.11897;4.11897;4.11897
106;async;10;0.00656002;0.000824876;0.010132
106;inner;10;0.422945;0.419244;0.431749
106;wait;10;5.80263e-05;4.6987e-05;7.6191e-05
106;boundary;10;0.00520685;0.00315808;0.00613477
106;calc iter;10;0.434772;0.43202;0.436411
106;calc total;1;4.41801;4.41801;4.41801
106;total;1;10.7344;10.7344;10.7344
59;initialize;1;4.17652;4.17652;4.17652
59;async;10;0.00320596;0.000710103;0.00528443
59;inner;10;0.428668;0.425121;0.433264
59;wait;10;4.12256e-05;2.2058e-05;7.8898e-05
59;boundary;10;0.00336554;0.00180705;0.00590769
59;calc iter;10;0.435282;0.432423;0.438463
59;calc total;1;4.41801;4.41801;4.41801
59;total;1;10.7992;10.7992;10.7992
83;initialize;1;4.15173;4.15173;4.15173
83;async;10;0.00524075;0.00105706;0.00847998
83;inner;10;0.427918;0.422472;0.434021
83;wait;10;3.59642e-05;2.4318e-05;5.0803e-05
83;boundary;10;0.00375561;0.00171927;0.00542315
83;calc iter;10;0.436952;0.429362;0.44162
83;calc total;1;4.418;4.418;4.418
83;total;1;10.7758;10.7758;10.7758
35;initialize;1;4.11045;4.11045;4.11045
35;async;10;0.00548096;0.00140319;0.00914047
35;inner;10;0.427955;0.421482;0.431628
35;wait;10;3.83499e-05;2.601e-05;8.448e-05
35;boundary;10;0.00301468;0.00175838;0.00549313
35;calc iter;10;0.436491;0.430777;0.439048
35;calc total;1;4.418;4.418;4.418
35;total;1;10.7345;10.7345;10.7345
60;initialize;1;4.11779;4.11779;4.11779
60;async;10;0.00574129;0.00106806;0.00842426
60;inner;10;0.425959;0.42332;0.430638
60;wait;10;4.48494e-05;2.5929e-05;6.5424e-05
60;boundary;10;0.00364607;0.00192614;0.00549231
60;calc iter;10;0.435393;0.433727;0.437624
60;calc total;1;4.418;4.418;4.418
60;total;1;10.7404;10.7404;10.7404
84;initialize;1;4.07418;4.07418;4.07418
84;async;10;0.0110864;0.00111072;0.0135436
84;inner;10;0.422329;0.416058;0.43165
84;wait;10;4.36094e-05;2.7498e-05;7.9076e-05
84;boundary;10;0.00346101;0.001717;0.00435037
84;calc iter;10;0.436922;0.431349;0.440257
84;calc total;1;4.418;4.418;4.418
84;total;1;10.6982;10.6982;10.6982
36;initialize;1;4.11313;4.11313;4.11313
36;async;10;0.0055539;0.00114447;0.00908241
36;inner;10;0.42691;0.42294;0.432736
36;wait;10;5.31666e-05;2.6664e-05;7.1449e-05
36;boundary;10;0.00349495;0.00184998;0.00469791
36;calc iter;10;0.436014;0.433737;0.439433
36;calc total;1;4.418;4.418;4.418
36;total;1;10.7372;10.7372;10.7372
61;initialize;1;4.11252;4.11252;4.11252
61;async;10;0.006296;0.00108661;0.00913082
61;inner;10;0.425895;0.424172;0.429664
61;wait;10;4.30329e-05;2.9852e-05;7.6882e-05
61;boundary;10;0.00345526;0.00269175;0.00493655
61;calc iter;10;0.435691;0.43314;0.437315
61;calc total;1;4.41801;4.41801;4.41801
61;total;1;10.7352;10.7352;10.7352
85;initialize;1;4.11708;4.11708;4.11708
85;async;10;0.00766703;0.00107514;0.0105468
85;inner;10;0.425227;0.420816;0.431857
85;wait;10;3.96901e-05;2.3332e-05;6.7067e-05
85;boundary;10;0.00336144;0.00201519;0.00410418
85;calc iter;10;0.436296;0.433055;0.438308
85;calc total;1;4.418;4.418;4.418
85;total;1;10.7411;10.7411;10.7411
37;initialize;1;4.15183;4.15183;4.15183
37;async;10;0.00383561;0.000837902;0.00661302
37;inner;10;0.429052;0.425409;0.434384
37;wait;10;3.00401e-05;2.1756e-05;4.7041e-05
37;boundary;10;0.00306815;0.0019259;0.00474641
37;calc iter;10;0.435988;0.432348;0.43811
37;calc total;1;4.418;4.418;4.418
37;total;1;10.7759;10.7759;10.7759
62;initialize;1;4.1195;4.1195;4.1195
62;async;10;0.00776604;0.00104419;0.0109153
62;inner;10;0.425983;0.423819;0.430205
62;wait;10;2.91533e-05;2.0034e-05;5.3495e-05
62;boundary;10;0.00226483;0.0018373;0.0031158
62;calc iter;10;0.436045;0.434097;0.437794
62;calc total;1;4.41801;4.41801;4.41801
62;total;1;10.7421;10.7421;10.7421
86;initialize;1;4.15172;4.15172;4.15172
86;async;10;0.00518814;0.000543694;0.00878109
86;inner;10;0.426207;0.423938;0.433362
86;wait;10;5.03231e-05;3.6635e-05;6.8735e-05
86;boundary;10;0.00437198;0.00241157;0.00574744
86;calc iter;10;0.435819;0.432084;0.438079
86;calc total;1;4.418;4.418;4.418
86;total;1;10.7757;10.7757;10.7757
38;initialize;1;4.15184;4.15184;4.15184
38;async;10;0.00688447;0.00106867;0.00917627
38;inner;10;0.425692;0.421809;0.432327
38;wait;10;3.59961e-05;1.9293e-05;6.5871e-05
38;boundary;10;0.00350708;0.0017577;0.00493399
38;calc iter;10;0.436121;0.430598;0.438489
38;calc total;1;4.418;4.418;4.418
38;total;1;10.7759;10.7759;10.7759
107;initialize;1;4.13006;4.13006;4.13006
107;async;10;0.00691326;0.00076597;0.0111349
107;inner;10;0.420653;0.417309;0.431466
107;wait;10;6.61923e-05;5.2183e-05;8.171e-05
107;boundary;10;0.00613361;0.00323094;0.00670089
107;calc iter;10;0.433768;0.42996;0.435981
107;calc total;1;4.41801;4.41801;4.41801
107;total;1;10.7455;10.7455;10.7455
63;initialize;1;4.1219;4.1219;4.1219
63;async;10;0.00659155;0.00079821;0.0101798
63;inner;10;0.42478;0.422786;0.428419
63;wait;10;5.30435e-05;3.2247e-05;0.000125956
63;boundary;10;0.00417297;0.00333992;0.00576244
63;calc iter;10;0.435599;0.433112;0.437895
63;calc total;1;4.41801;4.41801;4.41801
63;total;1;10.7445;10.7445;10.7445
87;initialize;1;4.08844;4.08844;4.08844
87;async;10;0.00543993;0.00104854;0.00846596
87;inner;10;0.42497;0.421379;0.431566
87;wait;10;5.58898e-05;4.3087e-05;8.5047e-05
87;boundary;10;0.00459998;0.00324821;0.00523426
87;calc iter;10;0.435067;0.433012;0.438082
87;calc total;1;4.41801;4.41801;4.41801
39;initialize;1;4.15182;4.15182;4.15182
39;async;10;0.00236782;0.00115295;0.00259995
39;inner;10;0.429633;0.425231;0.435556
39;wait;10;3.92262e-05;2.1204e-05;4.772e-05
39;boundary;10;0.00442177;0.00173109;0.00543271
39;calc iter;10;0.436464;0.429552;0.440043
39;calc total;1;4.418;4.418;4.418
39;total;1;10.7759;10.7759;10.7759
108;initialize;1;4.12327;4.12327;4.12327
108;async;10;0.011836;0.00115843;0.017682
108;inner;10;0.418945;0.415497;0.425909
108;wait;10;5.20141e-05;4.0197e-05;7.3341e-05
108;boundary;10;0.00395781;0.002712;0.00529678
108;calc iter;10;0.434792;0.429855;0.438091
108;calc total;1;4.41801;4.41801;4.41801
108;total;1;10.7386;10.7386;10.7386
64;initialize;1;4.12196;4.12196;4.12196
64;async;10;0.00224127;0.000231954;0.00790101
64;inner;10;0.431081;0.429386;0.43448
64;wait;10;2.60054e-05;1.4852e-05;3.9416e-05
64;boundary;10;0.00253797;0.0017843;0.00348151
64;calc iter;10;0.435888;0.433378;0.439196
64;calc total;1;4.418;4.418;4.418
64;total;1;10.7446;10.7446;10.7446
87;total;1;10.7125;10.7125;10.7125
40;initialize;1;4.15182;4.15182;4.15182
40;async;10;0.00815565;0.00106323;0.0102829
40;inner;10;0.424451;0.420577;0.430363
40;wait;10;3.51066e-05;2.254e-05;8.0828e-05
40;boundary;10;0.00327466;0.00226465;0.00467111
40;calc iter;10;0.435918;0.432031;0.43757
40;calc total;1;4.418;4.418;4.418
40;total;1;10.7759;10.7759;10.7759
109;initialize;1;4.18327;4.18327;4.18327
109;async;10;0.0126455;0.00110429;0.0175198
109;inner;10;0.419845;0.416151;0.426512
109;wait;10;3.4146e-05;2.3013e-05;5.479e-05
109;boundary;10;0.00266485;0.00193352;0.00303772
109;calc iter;10;0.435191;0.43014;0.436813
109;calc total;1;4.41801;4.41801;4.41801
109;total;1;10.7987;10.7987;10.7987
65;initialize;1;4.11397;4.11397;4.11397
65;async;10;0.010845;0.00111843;0.0201035
65;inner;10;0.419518;0.414474;0.426079
65;wait;10;5.79462e-05;3.1779e-05;0.000129741
65;boundary;10;0.00502568;0.00310295;0.00668913
65;calc iter;10;0.435448;0.427922;0.442404
65;calc total;1;4.418;4.418;4.418
65;total;1;10.7366;10.7366;10.7366
88;initialize;1;4.10477;4.10477;4.10477
88;async;10;0.0078782;0.000996833;0.0106257
88;inner;10;0.42419;0.421469;0.430679
88;wait;10;4.59796e-05;3.5633e-05;0.000100211
88;boundary;10;0.00342041;0.00285022;0.00420849
88;calc iter;10;0.435536;0.434156;0.437692
88;calc total;1;4.418;4.418;4.418
88;total;1;10.7288;10.7288;10.7288
41;initialize;1;4.15182;4.15182;4.15182
41;async;10;0.00681405;0.00107245;0.0105123
41;inner;10;0.423975;0.421396;0.430029
41;wait;10;5.25623e-05;3.1096e-05;0.00010215
41;boundary;10;0.00444132;0.00323728;0.00577856
41;calc iter;10;0.435285;0.431693;0.437076
41;calc total;1;4.418;4.418;4.418
41;total;1;10.7759;10.7759;10.7759
110;initialize;1;4.18327;4.18327;4.18327
110;async;10;0.0134678;0.000998686;0.0172528
110;inner;10;0.420376;0.417444;0.428085
110;wait;10;2.81614e-05;2.0721e-05;5.7841e-05
110;boundary;10;0.00183881;0.00174923;0.00191834
110;calc iter;10;0.435713;0.430994;0.43829
110;calc total;1;4.41801;4.41801;4.41801
110;total;1;10.7987;10.7987;10.7987
66;initialize;1;4.10965;4.10965;4.10965
66;async;10;0.00807026;0.00109547;0.0135342
66;inner;10;0.425225;0.422654;0.429488
66;wait;10;3.81367e-05;2.2508e-05;8.1049e-05
66;boundary;10;0.00283121;0.00176579;0.00474829
66;calc iter;10;0.436167;0.433629;0.438068
66;calc total;1;4.418;4.418;4.418
66;total;1;10.7323;10.7323;10.7323
89;initialize;1;4.08089;4.08089;4.08089
89;async;10;0.00740998;0.00104482;0.0108377
89;inner;10;0.42178;0.418427;0.429271
89;wait;10;6.75302e-05;4.7139e-05;0.00012888
89;boundary;10;0.00545993;0.00450745;0.00582688
89;calc iter;10;0.434719;0.431949;0.438119
89;calc total;1;4.418;4.418;4.418
89;total;1;10.7049;10.7049;10.7049
42;initialize;1;4.15161;4.15161;4.15161
42;async;10;0.00630871;0.00106447;0.0092043
42;inner;10;0.425703;0.423764;0.431168
42;wait;10;3.94649e-05;2.5297e-05;8.1314e-05
42;boundary;10;0.00307673;0.00204078;0.00381836
42;calc iter;10;0.435129;0.433033;0.43751
42;calc total;1;4.418;4.418;4.418
42;total;1;10.7757;10.7757;10.7757
111;initialize;1;4.10812;4.10812;4.10812
111;async;10;0.0120647;0.000824592;0.0202028
111;inner;10;0.418876;0.414756;0.425327
111;wait;10;4.19498e-05;2.1499e-05;7.4113e-05
111;boundary;10;0.00379875;0.00323868;0.00448381
111;calc iter;10;0.434783;0.429466;0.439885
111;calc total;1;4.41801;4.41801;4.41801
111;total;1;10.7235;10.7235;10.7235
67;initialize;1;4.17653;4.17653;4.17653
67;async;10;0.0101606;0.00111013;0.0158657
67;inner;10;0.423959;0.420343;0.429512
67;wait;10;3.18003e-05;1.943e-05;8.1944e-05
67;boundary;10;0.00233383;0.00170069;0.00313279
67;calc iter;10;0.436487;0.433679;0.440203
67;calc total;1;4.418;4.418;4.418
67;total;1;10.7992;10.7992;10.7992
90;initialize;1;4.1151;4.1151;4.1151
90;async;10;0.00418837;0.000596975;0.0065407
90;inner;10;0.426121;0.42274;0.432957
90;wait;10;5.42557e-05;3.7151e-05;6.8838e-05
90;boundary;10;0.00442471;0.00255635;0.00542189
90;calc iter;10;0.43479;0.432039;0.437027
90;calc total;1;4.41801;4.41801;4.41801
90;total;1;10.7391;10.7391;10.7391
43;initialize;1;4.11729;4.11729;4.11729
43;async;10;0.00527089;0.00108299;0.00833745
43;inner;10;0.425584;0.422767;0.431166
43;wait;10;4.87815e-05;3.4666e-05;6.9789e-05
43;boundary;10;0.00401829;0.0029919;0.00514963
43;calc iter;10;0.434924;0.433374;0.436585
43;calc total;1;4.41801;4.41801;4.41801
43;total;1;10.7414;10.7414;10.7414
112;initialize;1;4.18317;4.18317;4.18317
112;async;10;0.0144733;0.000902034;0.0244604
112;inner;10;0.412809;0.407023;0.423467
112;wait;10;5.44084e-05;3.3301e-05;8.7162e-05
112;boundary;10;0.0061519;0.00424344;0.00675162
112;calc iter;10;0.43349;0.428124;0.440329
112;calc total;1;4.418;4.418;4.418
112;total;1;10.7986;10.7986;10.7986
68;initialize;1;4.17652;4.17652;4.17652
68;async;10;0.0097522;0.00110202;0.0154133
68;inner;10;0.424127;0.421215;0.429347
68;wait;10;3.47278e-05;2.0794e-05;9.8137e-05
68;boundary;10;0.00241285;0.00174302;0.00365018
68;calc iter;10;0.436328;0.433597;0.439966
68;calc total;1;4.418;4.418;4.418
68;total;1;10.7992;10.7992;10.7992
91;initialize;1;4.11982;4.11982;4.11982
91;async;10;0.0119537;0.00106903;0.01774
91;inner;10;0.416944;0.413562;0.42805
91;wait;10;7.24118e-05;4.9932e-05;0.000127158
91;boundary;10;0.0058872;0.00512306;0.00642266
91;calc iter;10;0.434859;0.425897;0.439045
91;calc total;1;4.41801;4.41801;4.41801
91;total;1;10.7438;10.7438;10.7438
44;initialize;1;4.11596;4.11596;4.11596
44;async;10;0.00209765;0.000637066;0.00334462
44;inner;10;0.428579;0.4262;0.434039
44;wait;10;5.09113e-05;3.2687e-05;6.8591e-05
44;boundary;10;0.00422295;0.00252359;0.00527305
44;calc iter;10;0.434952;0.433133;0.437748
44;calc total;1;4.418;4.418;4.418
44;total;1;10.74;10.74;10.74
69;initialize;1;4.11819;4.11819;4.11819
69;async;10;0.00696692;0.0010822;0.0128311
69;inner;10;0.424369;0.419802;0.429731
69;wait;10;5.46256e-05;2.8634e-05;7.7388e-05
69;boundary;10;0.00417803;0.00292597;0.00595655
69;calc iter;10;0.43557;0.432292;0.440258
69;calc total;1;4.418;4.418;4.418
69;total;1;10.7408;10.7408;10.7408
92;initialize;1;4.08841;4.08841;4.08841
92;async;10;0.00614841;0.000535746;0.00830634
92;inner;10;0.426669;0.423282;0.43342
92;wait;10;3.39862e-05;2.4797e-05;5.7409e-05
92;boundary;10;0.00320317;0.00229963;0.00430704
92;calc iter;10;0.436056;0.432487;0.438535
92;calc total;1;4.418;4.418;4.418
92;total;1;10.7124;10.7124;10.7124
45;initialize;1;4.08348;4.08348;4.08348
45;async;10;0.00330067;0.00111684;0.0056964
45;inner;10;0.427805;0.425208;0.433068
45;wait;10;5.17581e-05;3.8178e-05;6.511e-05
45;boundary;10;0.00393902;0.00277029;0.00457491
45;calc iter;10;0.435098;0.432893;0.43768
45;calc total;1;4.41801;4.41801;4.41801
45;total;1;10.7076;10.7076;10.7076
70;initialize;1;4.10952;4.10952;4.10952
70;async;10;0.00279031;0.000389991;0.00701229
70;inner;10;0.429225;0.426266;0.433283
70;wait;10;4.54403e-05;2.1989e-05;7.1151e-05
70;boundary;10;0.00361236;0.00174938;0.00511784
70;calc iter;10;0.435675;0.43349;0.438766
70;calc total;1;4.418;4.418;4.418
70;total;1;10.7321;10.7321;10.7321
93;initialize;1;4.1186;4.1186;4.1186
93;async;10;0.00645438;0.00118686;0.00810685
93;inner;10;0.426344;0.423219;0.433509
93;wait;10;3.7425e-05;2.6688e-05;4.8905e-05
93;boundary;10;0.00357424;0.00180648;0.00437047
93;calc iter;10;0.436412;0.431671;0.439068
93;calc total;1;4.41801;4.41801;4.41801
93;total;1;10.7426;10.7426;10.7426
46;initialize;1;4.15186;4.15186;4.15186
46;async;10;0.00524587;0.00109724;0.00803266
46;inner;10;0.425158;0.423246;0.431444
46;wait;10;5.41923e-05;3.515e-05;7.2389e-05
46;boundary;10;0.00467344;0.0034179;0.00566424
46;calc iter;10;0.435134;0.432351;0.437851
46;calc total;1;4.41801;4.41801;4.41801
46;total;1;10.7759;10.7759;10.7759
71;initialize;1;4.17654;4.17654;4.17654
71;async;10;0.00542165;0.00109455;0.0080976
71;inner;10;0.425835;0.422915;0.429765
71;wait;10;4.56994e-05;3.2658e-05;5.7151e-05
71;boundary;10;0.00407575;0.00269654;0.00556182
71;calc iter;10;0.43538;0.433825;0.437738
71;calc total;1;4.418;4.418;4.418
71;total;1;10.7992;10.7992;10.7992
94;initialize;1;4.07912;4.07912;4.07912
94;async;10;0.00214365;0.00108911;0.00250777
94;inner;10;0.43055;0.426929;0.437251
94;wait;10;4.20828e-05;2.1584e-05;8.7226e-05
94;boundary;10;0.00404111;0.00174207;0.00444719
94;calc iter;10;0.436779;0.430794;0.442731
94;calc total;1;4.418;4.418;4.418
94;total;1;10.7031;10.7031;10.7031
47;initialize;1;4.11693;4.11693;4.11693
47;async;10;0.0046723;0.000822628;0.0077016
47;inner;10;0.424674;0.421833;0.430177
47;wait;10;5.71531e-05;3.1399e-05;0.000114535
47;boundary;10;0.00536916;0.00411819;0.00610457
47;calc iter;10;0.434775;0.431933;0.437675
47;calc total;1;4.41801;4.41801;4.41801
47;total;1;10.741;10.741;10.741
95;initialize;1;4.15172;4.15172;4.15172
95;async;10;0.00912719;0.000858564;0.0133004
95;inner;10;0.423822;0.419206;0.430981
95;wait;10;3.60805e-05;2.3288e-05;8.6641e-05
95;boundary;10;0.00320948;0.00195672;0.00416188
95;calc iter;10;0.436197;0.43266;0.439372
95;calc total;1;4.41801;4.41801;4.41801
95;total;1;10.7757;10.7757;10.7757
113;initialize;1;4.18311;4.18311;4.18311
113;async;10;0.0134695;0.00108868;0.0197526
113;inner;10;0.415792;0.413141;0.424744
113;wait;10;6.03024e-05;3.7599e-05;0.000112704
113;boundary;10;0.0052939;0.00337061;0.00628464
113;calc iter;10;0.434618;0.428491;0.438564
113;calc total;1;4.418;4.418;4.418
113;total;1;10.7985;10.7985;10.7985
120;initialize;1;4.16325;4.16325;4.16325
120;async;10;0.0124594;0.0010993;0.0168595
120;inner;10;0.420098;0.415924;0.428136
120;wait;10;3.03905e-05;2.2489e-05;6.6493e-05
120;boundary;10;0.00198245;0.0017001;0.00244298
120;calc iter;10;0.434572;0.431746;0.436803
120;calc total;1;4.41801;4.41801;4.41801
120;total;1;10.7874;10.7874;10.7874
114;initialize;1;4.18328;4.18328;4.18328
114;async;10;0.0135468;0.00103511;0.0213047
114;inner;10;0.419271;0.414836;0.426255
114;wait;10;3.64111e-05;2.5069e-05;5.6829e-05
114;boundary;10;0.00278764;0.00213229;0.00349886
114;calc iter;10;0.435644;0.429955;0.438522
114;calc total;1;4.418;4.418;4.418
114;total;1;10.7987;10.7987;10.7987
115;initialize;1;4.09662;4.09662;4.09662
115;async;10;0.0172378;0.00112469;0.023341
115;inner;10;0.416035;0.411348;0.423052
115;wait;10;3.81162e-05;2.2612e-05;0.000117843
115;boundary;10;0.00239785;0.00179857;0.00436997
115;calc iter;10;0.435711;0.428667;0.437832
115;calc total;1;4.41801;4.41801;4.41801
115;total;1;10.712;10.712;10.712
116;initialize;1;4.1002;4.1002;4.1002
116;async;10;0.0177395;0.00113783;0.0240867
116;inner;10;0.416662;0.411572;0.426852
116;wait;10;2.89059e-05;2.0546e-05;4.9757e-05
116;boundary;10;0.0018496;0.00169324;0.0022948
116;calc iter;10;0.436282;0.430336;0.437885
116;calc total;1;4.418;4.418;4.418
116;total;1;10.7156;10.7156;10.7156
117;initialize;1;4.09267;4.09267;4.09267
117;async;10;0.0121745;0.00111655;0.0176484
117;inner;10;0.421369;0.417754;0.427101
117;wait;10;3.0931e-05;2.1089e-05;4.8045e-05
117;boundary;10;0.00220354;0.00176066;0.0025543
117;calc iter;10;0.43578;0.430444;0.437397
117;calc total;1;4.41801;4.41801;4.41801
117;total;1;10.7081;10.7081;10.7081
118;initialize;1;4.11533;4.11533;4.11533
118;async;10;0.0123511;0.00114458;0.0194531
118;inner;10;0.417602;0.413721;0.425602
118;wait;10;5.51313e-05;4.0232e-05;7.317e-05
118;boundary;10;0.00455536;0.00291324;0.00564605
118;calc iter;10;0.434566;0.429736;0.438441
118;calc total;1;4.41801;4.41801;4.41801
118;total;1;10.7307;10.7307;10.7307
119;initialize;1;4.18295;4.18295;4.18295
119;async;10;0.0114982;0.00112916;0.0167175
119;inner;10;0.418312;0.412684;0.42536
119;wait;10;5.30817e-05;3.2141e-05;7.5299e-05
119;boundary;10;0.00426117;0.00268225;0.00613847
119;calc iter;10;0.434127;0.429613;0.436158
119;calc total;1;4.41801;4.41801;4.41801
119;total;1;10.7983;10.7983;10.7983
121;initialize;1;4.16329;4.16329;4.16329
121;async;10;0.00982026;0.00111154;0.0147237
121;inner;10;0.421016;0.416769;0.427592
121;wait;10;3.85873e-05;2.5782e-05;6.4623e-05
121;boundary;10;0.00326056;0.00253133;0.00428248
121;calc iter;10;0.434137;0.431523;0.435049
121;calc total;1;4.41801;4.41801;4.41801
121;total;1;10.7874;10.7874;10.7874
122;initialize;1;4.09185;4.09185;4.09185
122;async;10;0.00815603;0.00106315;0.0148918
122;inner;10;0.422089;0.416696;0.428838
122;wait;10;4.98438e-05;2.7922e-05;6.6584e-05
122;boundary;10;0.00356288;0.00215734;0.00493787
122;calc iter;10;0.433859;0.430919;0.439361
122;calc total;1;4.41801;4.41801;4.41801
122;total;1;10.7159;10.7159;10.7159
123;initialize;1;4.16324;4.16324;4.16324
123;async;10;0.00965029;0.00111699;0.0141219
123;inner;10;0.421355;0.416931;0.428325
123;wait;10;3.86753e-05;3.1256e-05;6.1934e-05
123;boundary;10;0.00308351;0.00232524;0.00381099
123;calc iter;10;0.434129;0.43183;0.436899
123;calc total;1;4.41801;4.41801;4.41801
123;total;1;10.7874;10.7874;10.7874
124;initialize;1;4.16322;4.16322;4.16322
124;async;10;0.0126281;0.00112097;0.016731
124;inner;10;0.419191;0.415778;0.425731
124;wait;10;3.90165e-05;2.502e-05;8.8607e-05
124;boundary;10;0.00248711;0.00181466;0.00384695
124;calc iter;10;0.434347;0.430789;0.438027
124;calc total;1;4.41801;4.41801;4.41801
124;total;1;10.7873;10.7873;10.7873
125;initialize;1;4.1154;4.1154;4.1154
125;async;10;0.010572;0.00131141;0.015269
125;inner;10;0.420255;0.416351;0.426272
125;wait;10;4.66917e-05;2.9828e-05;0.000100721
125;boundary;10;0.00324158;0.00263614;0.00377132
125;calc iter;10;0.434117;0.431108;0.436748
125;calc total;1;4.41801;4.41801;4.41801
125;total;1;10.7395;10.7395;10.7395
126;initialize;1;4.11012;4.11012;4.11012
126;async;10;0.0108218;0.00108844;0.016169
126;inner;10;0.419191;0.414898;0.42533
126;wait;10;5.40283e-05;3.0998e-05;0.000114582
126;boundary;10;0.00390257;0.00277273;0.0047269
126;calc iter;10;0.433972;0.430622;0.437019
126;calc total;1;4.41801;4.41801;4.41801
126;total;1;10.7342;10.7342;10.7342
127;initialize;1;4.10572;4.10572;4.10572
127;async;10;0.0102102;0.000827453;0.0156303
127;inner;10;0.418234;0.413142;0.424757
127;wait;10;6.10903e-05;3.9014e-05;0.000102732
127;boundary;10;0.00501705;0.0038724;0.00610701
127;calc iter;10;0.433524;0.429892;0.436194
127;calc total;1;4.41801;4.41801;4.41801
127;total;1;10.7298;10.7298;10.7298
128;initialize;1;4.16322;4.16322;4.16322
128;async;10;0.00919456;0.000924669;0.0232495
128;inner;10;0.418442;0.410365;0.429386
128;wait;10;5.25694e-05;2.8344e-05;8.5439e-05
128;boundary;10;0.00493478;0.00203642;0.00671541
128;calc iter;10;0.432626;0.42206;0.440561
128;calc total;1;4.418;4.418;4.418
128;total;1;10.7873;10.7873;10.7873
129;initialize;1;4.09714;4.09714;4.09714
129;async;10;0.00992141;0.00111393;0.0230817
129;inner;10;0.420225;0.414123;0.428406
129;wait;10;6.13699e-05;2.964e-05;8.9089e-05
129;boundary;10;0.00429642;0.00182921;0.00621228
129;calc iter;10;0.434506;0.425516;0.442757
129;calc total;1;4.418;4.418;4.418
129;total;1;10.7213;10.7213;10.7213
130;initialize;1;4.1055;4.1055;4.1055
130;async;10;0.012923;0.00114915;0.0247936
130;inner;10;0.419585;0.409987;0.428166
130;wait;10;4.22176e-05;2.1173e-05;8.2275e-05
130;boundary;10;0.0028982;0.00172966;0.00540113
130;calc iter;10;0.435451;0.428317;0.444135
130;calc total;1;4.418;4.418;4.418
130;total;1;10.7296;10.7296;10.7296
131;initialize;1;4.10973;4.10973;4.10973
131;async;10;0.0158788;0.00115625;0.0262778
131;inner;10;0.41733;0.407066;0.427267
131;wait;10;3.83028e-05;2.058e-05;9.7246e-05
131;boundary;10;0.00274015;0.00170854;0.00410543
131;calc iter;10;0.43599;0.431401;0.441604
131;calc total;1;4.418;4.418;4.418
131;total;1;10.7339;10.7339;10.7339
132;initialize;1;4.1632;4.1632;4.1632
132;async;10;0.00425754;0.000513213;0.00914044
132;inner;10;0.428006;0.422351;0.433357
132;wait;10;4.25334e-05;2.5301e-05;6.9151e-05
132;boundary;10;0.00349996;0.00173073;0.00529436
132;calc iter;10;0.435808;0.430736;0.439769
132;calc total;1;4.418;4.418;4.418
132;total;1;10.7873;10.7873;10.7873
133;initialize;1;4.09361;4.09361;4.09361
133;async;10;0.00427354;0.001186;0.00994626
133;inner;10;0.427223;0.423777;0.432018
133;wait;10;4.64479e-05;3.0679e-05;7.8894e-05
133;boundary;10;0.00388291;0.00175845;0.00576362
133;calc iter;10;0.435428;0.432878;0.43843
133;calc total;1;4.418;4.418;4.418
133;total;1;10.7177;10.7177;10.7177
134;initialize;1;4.09351;4.09351;4.09351
134;async;10;0.00187997;0.000513451;0.0058304
134;inner;10;0.429417;0.427222;0.433884
134;wait;10;3.65322e-05;2.7217e-05;4.8236e-05
134;boundary;10;0.00373363;0.00224412;0.00528591
134;calc iter;10;0.435068;0.433548;0.438022
134;calc total;1;4.418;4.418;4.418
134;total;1;10.7176;10.7176;10.7176
135;initialize;1;4.09587;4.09587;4.09587
135;async;10;0.00149992;0.000475952;0.00492004
135;inner;10;0.429215;0.426317;0.434021
135;wait;10;4.26926e-05;3.0906e-05;6.0039e-05
135;boundary;10;0.00411424;0.00219786;0.00607267
135;calc iter;10;0.434873;0.433537;0.437402
135;calc total;1;4.418;4.418;4.418
135;total;1;10.72;10.72;10.72
144;initialize;1;4.17491;4.17491;4.17491
144;async;10;0.00990032;0.000542642;0.0304632
144;inner;10;0.42086;0.407699;0.430533
144;wait;10;4.9456e-05;2.8378e-05;6.7066e-05
144;boundary;10;0.00401933;0.00258076;0.00678959
144;calc iter;10;0.434831;0.423977;0.441513
144;calc total;1;4.418;4.418;4.418
144;total;1;10.7986;10.7986;10.7986
145;initialize;1;4.09858;4.09858;4.09858
145;async;10;0.0122527;0.000909792;0.0295749
145;inner;10;0.419967;0.40463;0.431313
145;wait;10;4.86195e-05;2.2198e-05;7.7308e-05
145;boundary;10;0.00333885;0.00203833;0.00537173
145;calc iter;10;0.435609;0.428936;0.444147
145;calc total;1;4.418;4.418;4.418
145;total;1;10.7223;10.7223;10.7223
146;initialize;1;4.11761;4.11761;4.11761
146;async;10;0.0140562;0.00106933;0.0270153
146;inner;10;0.419023;0.39918;0.432471
146;wait;10;4.4146e-05;2.163e-05;5.9356e-05
146;boundary;10;0.00371218;0.0017469;0.00520515
146;calc iter;10;0.436837;0.427965;0.443452
146;calc total;1;4.418;4.418;4.418
146;total;1;10.7413;10.7413;10.7413
147;initialize;1;4.10305;4.10305;4.10305
147;async;10;0.0164858;0.00108985;0.0281975
147;inner;10;0.416512;0.395315;0.431523
147;wait;10;4.86868e-05;2.3116e-05;6.637e-05
147;boundary;10;0.00423708;0.00174872;0.00571535
147;calc iter;10;0.437286;0.424068;0.447854
147;calc total;1;4.418;4.418;4.418
147;total;1;10.7267;10.7267;10.7267
148;initialize;1;4.09613;4.09613;4.09613
148;async;10;0.0142169;0.00106895;0.0267679
148;inner;10;0.417884;0.400769;0.430225
148;wait;10;5.26566e-05;2.4813e-05;8.59e-05
148;boundary;10;0.00396215;0.00179283;0.00534505
148;calc iter;10;0.436118;0.429356;0.44287
148;calc total;1;4.418;4.418;4.418
148;total;1;10.7198;10.7198;10.7198
149;initialize;1;4.11284;4.11284;4.11284
149;async;10;0.0116229;0.0010969;0.0244876
149;inner;10;0.419157;0.40705;0.429754
149;wait;10;5.91585e-05;3.2893e-05;0.000145816
149;boundary;10;0.00369159;0.00230486;0.00547879
149;calc iter;10;0.434532;0.430334;0.437868
149;calc total;1;4.418;4.418;4.418
149;total;1;10.7365;10.7365;10.7365
150;initialize;1;4.09233;4.09233;4.09233
150;async;10;0.00792707;0.00106427;0.0195127
150;inner;10;0.420906;0.410983;0.429934
150;wait;10;5.03142e-05;3.8689e-05;7.9318e-05
150;boundary;10;0.00428304;0.00330937;0.0052453
150;calc iter;10;0.433168;0.429904;0.435908
150;calc total;1;4.418;4.418;4.418
150;total;1;10.716;10.716;10.716
151;initialize;1;4.17538;4.17538;4.17538
151;async;10;0.00676651;0.00106178;0.0161247
151;inner;10;0.42208;0.411409;0.431651
151;wait;10;4.9451e-05;2.7363e-05;7.6243e-05
151;boundary;10;0.00397393;0.00227417;0.00558257
151;calc iter;10;0.432872;0.429855;0.43643
151;calc total;1;4.418;4.418;4.418
151;total;1;10.7991;10.7991;10.7991
152;initialize;1;4.17498;4.17498;4.17498
152;async;10;0.0059688;0.000487283;0.0135293
152;inner;10;0.422497;0.41075;0.4323
152;wait;10;4.86208e-05;2.8534e-05;7.4662e-05
152;boundary;10;0.00412372;0.00191224;0.00625245
152;calc iter;10;0.43264;0.42961;0.435876
152;calc total;1;4.418;4.418;4.418
152;total;1;10.7987;10.7987;10.7987
153;initialize;1;4.17501;4.17501;4.17501
153;async;10;0.00622828;0.000461901;0.013977
153;inner;10;0.423406;0.41317;0.431353
153;wait;10;4.25691e-05;2.7271e-05;5.6413e-05
153;boundary;10;0.00348034;0.00191115;0.00472415
153;calc iter;10;0.433159;0.42918;0.436805
153;calc total;1;4.418;4.418;4.418
153;total;1;10.7987;10.7987;10.7987
154;initialize;1;4.11286;4.11286;4.11286
154;async;10;0.0104809;0.00108494;0.0196051
154;inner;10;0.418062;0.409846;0.425976
154;wait;10;5.62529e-05;3.1738e-05;0.000127437
154;boundary;10;0.00448258;0.00273639;0.00589216
154;calc iter;10;0.433083;0.42924;0.435901
154;calc total;1;4.418;4.418;4.418
154;total;1;10.7365;10.7365;10.7365
155;initialize;1;4.17535;4.17535;4.17535
155;async;10;0.00780839;0.00111324;0.0157208
155;inner;10;0.422395;0.412844;0.432337
155;wait;10;3.80105e-05;2.7005e-05;4.9397e-05
155;boundary;10;0.00334284;0.00196833;0.00530741
155;calc iter;10;0.433586;0.428685;0.442525
155;calc total;1;4.418;4.418;4.418
155;total;1;10.7991;10.7991;10.7991
156;initialize;1;4.11068;4.11068;4.11068
156;async;10;0.00837277;0.00113268;0.0176885
156;inner;10;0.421446;0.410746;0.435053
156;wait;10;4.43753e-05;3.3673e-05;5.6319e-05
156;boundary;10;0.00395947;0.00216344;0.00459231
156;calc iter;10;0.433825;0.431138;0.438456
156;calc total;1;4.418;4.418;4.418
156;total;1;10.7344;10.7344;10.7344
157;initialize;1;4.17501;4.17501;4.17501
157;async;10;0.00807579;0.000770217;0.0172552
157;inner;10;0.421246;0.410738;0.434336
157;wait;10;4.70409e-05;2.6691e-05;6.8844e-05
157;boundary;10;0.00418256;0.00227739;0.00507953
157;calc iter;10;0.433554;0.42873;0.438369
157;calc total;1;4.418;4.418;4.418
157;total;1;10.7987;10.7987;10.7987
158;initialize;1;4.17538;4.17538;4.17538
158;async;10;0.00814521;0.000562308;0.0177553
158;inner;10;0.420698;0.409239;0.434298
158;wait;10;4.43378e-05;3.6105e-05;5.4376e-05
158;boundary;10;0.00440619;0.00240728;0.00587885
158;calc iter;10;0.433296;0.430456;0.437851
158;calc total;1;4.418;4.418;4.418
158;total;1;10.7991;10.7991;10.7991
159;initialize;1;4.10534;4.10534;4.10534
159;async;10;0.00742654;0.000383242;0.018287
159;inner;10;0.42084;0.408957;0.43489
159;wait;10;4.00403e-05;2.9002e-05;5.4917e-05
159;boundary;10;0.0047529;0.00231196;0.00635123
159;calc iter;10;0.433061;0.427015;0.438088
159;calc total;1;4.41801;4.41801;4.41801
159;total;1;10.729;10.729;10.729
192;initialize;1;4.16571;4.16571;4.16571
192;async;10;0.0176156;0.000908321;0.0324287
192;inner;10;0.415342;0.402169;0.432793
192;wait;10;3.58047e-05;1.6684e-05;5.7467e-05
192;boundary;10;0.00394057;0.00257801;0.00619573
192;calc iter;10;0.436936;0.429938;0.447892
192;calc total;1;4.418;4.418;4.418
192;total;1;10.7897;10.7897;10.7897
0;async;10;0.00720;0.00100;0.01374
0;inner;10;0.42523;0.41972;0.43185
0;wait;10;0.00003;0.00001;0.00006
0;boundary;10;0.00334;0.00218;0.00505
0;calc iter;10;0.43580;0.43388;0.43755
0;calc total;1;4.41800;4.41800;4.41800
0;total;1;10.83687;10.83687;10.83687
168;initialize;1;4.11897;4.11897;4.11897
168;async;10;0.00307739;0.000674637;0.00675766
168;inner;10;0.42517;0.420493;0.435069
168;wait;10;5.27645e-05;4.3306e-05;6.6437e-05
168;boundary;10;0.00454806;0.00279225;0.00591135
168;calc iter;10;0.43285;0.428757;0.43906
168;calc total;1;4.418;4.418;4.418
168;total;1;10.7435;10.7435;10.7435
193;initialize;1;4.12058;4.12058;4.12058
193;async;10;0.0214481;0.0011117;0.0285912
193;inner;10;0.411955;0.395175;0.431434
193;wait;10;4.32907e-05;2.3434e-05;6.9542e-05
193;boundary;10;0.00421598;0.00229579;0.00509536
193;calc iter;10;0.437664;0.426087;0.443941
193;calc total;1;4.418;4.418;4.418
193;total;1;10.7446;10.7446;10.7446
240;initialize;1;4.11406;4.11406;4.11406
240;async;10;0.00374841;0.000934825;0.0112655
240;inner;10;0.42592;0.420192;0.432679
240;wait;10;5.24042e-05;3.6563e-05;6.785e-05
240;boundary;10;0.00523628;0.00296584;0.00678921
240;calc iter;10;0.434959;0.432372;0.439721
240;calc total;1;4.418;4.418;4.418
240;total;1;10.7382;10.7382;10.7382
216;initialize;1;4.15858;4.15858;4.15858
216;async;10;0.0105951;0.0011265;0.0147185
216;inner;10;0.421323;0.41737;0.428663
216;wait;10;4.5353e-05;3.4248e-05;6.5663e-05
216;boundary;10;0.00316437;0.00252063;0.00373944
216;calc iter;10;0.435129;0.432518;0.436307
216;calc total;1;4.418;4.418;4.418
216;total;1;10.7807;10.7807;10.7807
264;initialize;1;4.23881;4.23881;4.23881
264;async;10;0.00265663;0.00176131;0.00284113
264;inner;10;0.429165;0.426878;0.433821
264;wait;10;4.1415e-05;2.4887e-05;5.4303e-05
264;boundary;10;0.00478542;0.00172196;0.00586143
264;calc iter;10;0.43665;0.431353;0.438893
264;calc total;1;4.418;4.418;4.418
264;total;1;10.8626;10.8626;10.8626
1;initialize;1;4.21302;4.21302;4.21302
1;async;10;0.00914555;0.00109812;0.0144182
1;inner;10;0.424453;0.417988;0.431453
1;wait;10;3.5082e-05;1.906e-05;7.6275e-05
1;boundary;10;0.00270989;0.00181204;0.0039203
1;calc iter;10;0.436345;0.433768;0.44002
1;calc total;1;4.418;4.418;4.418
1;total;1;10.8369;10.8369;10.8369
169;initialize;1;4.16438;4.16438;4.16438
169;async;10;0.00327219;0.000820073;0.00644609
169;inner;10;0.425201;0.422017;0.43481
169;wait;10;4.78522e-05;3.8982e-05;7.6004e-05
169;boundary;10;0.00432627;0.00292891;0.005104
169;calc iter;10;0.432849;0.429115;0.438966
169;calc total;1;4.41801;4.41801;4.41801
169;total;1;10.7889;10.7889;10.7889
194;initialize;1;4.0893;4.0893;4.0893
194;async;10;0.029867;0.00110484;0.0353704
194;inner;10;0.404198;0.379634;0.423996
194;wait;10;6.36967e-05;2.1242e-05;0.000128879
194;boundary;10;0.00518086;0.00183264;0.00653184
194;calc iter;10;0.439312;0.416095;0.450366
194;calc total;1;4.418;4.418;4.418
194;total;1;10.7133;10.7133;10.7133
241;initialize;1;4.17045;4.17045;4.17045
241;async;10;0.00355967;0.000595076;0.00951716
241;inner;10;0.427892;0.424283;0.433664
241;wait;10;5.31192e-05;3.3411e-05;6.8389e-05
241;boundary;10;0.00441486;0.00249523;0.00594724
241;calc iter;10;0.435922;0.433523;0.439233
241;calc total;1;4.418;4.418;4.418
241;total;1;10.7945;10.7945;10.7945
217;initialize;1;4.15863;4.15863;4.15863
217;async;10;0.0123377;0.00132494;0.0152695
217;inner;10;0.420909;0.417342;0.429683
217;wait;10;2.96067e-05;2.3355e-05;4.7851e-05
217;boundary;10;0.00205746;0.00171323;0.00256375
217;calc iter;10;0.435335;0.43317;0.436785
217;calc total;1;4.41801;4.41801;4.41801
217;total;1;10.7807;10.7807;10.7807
2;initialize;1;4.20907;4.20907;4.20907
2;async;10;0.0117813;0.00108882;0.0152714
2;inner;10;0.421818;0.414793;0.432197
2;wait;10;2.55782e-05;1.4267e-05;4.6963e-05
2;boundary;10;0.00307465;0.00172705;0.00469056
2;calc iter;10;0.436702;0.431348;0.439927
2;calc total;1;4.418;4.418;4.418
2;total;1;10.8329;10.8329;10.8329
170;initialize;1;4.1231;4.1231;4.1231
170;async;10;0.00382967;0.000876596;0.00749699
170;inner;10;0.4253;0.419673;0.43533
170;wait;10;4.27706e-05;2.9033e-05;6.2379e-05
170;boundary;10;0.00371994;0.00266415;0.00441919
170;calc iter;10;0.432895;0.427409;0.43918
170;calc total;1;4.41801;4.41801;4.41801
170;total;1;10.7476;10.7476;10.7476
195;initialize;1;4.12347;4.12347;4.12347
195;async;10;0.00243063;0.00114444;0.00265586
195;inner;10;0.434101;0.40443;0.45
195;wait;10;6.25669e-05;2.2156e-05;0.000114798
195;boundary;10;0.00519856;0.00181217;0.00564568
195;calc iter;10;0.441794;0.408828;0.456832
195;calc total;1;4.418;4.418;4.418
195;total;1;10.7474;10.7474;10.7474
242;initialize;1;4.11428;4.11428;4.11428
242;async;10;0.00574339;0.00104846;0.012617
242;inner;10;0.42712;0.422892;0.432216
242;wait;10;4.41356e-05;2.2755e-05;7.9147e-05
242;boundary;10;0.00365413;0.00176833;0.00508158
242;calc iter;10;0.436563;0.434391;0.439871
242;calc total;1;4.418;4.418;4.418
242;total;1;10.7384;10.7384;10.7384
218;initialize;1;4.08977;4.08977;4.08977
218;async;10;0.00948702;0.00109349;0.0138045
218;inner;10;0.42296;0.418802;0.430268
218;wait;10;3.28386e-05;2.6781e-05;4.5025e-05
218;boundary;10;0.00279619;0.00200679;0.00341837
218;calc iter;10;0.435278;0.433415;0.436617
218;calc total;1;4.41801;4.41801;4.41801
218;total;1;10.7119;10.7119;10.7119
3;initialize;1;4.11913;4.11913;4.11913
3;async;10;0.00725522;0.00108027;0.0130353
3;inner;10;0.426783;0.420263;0.433943
3;wait;10;2.59621e-05;1.4267e-05;4.8174e-05
3;boundary;10;0.00251444;0.00174265;0.00431491
3;calc iter;10;0.43658;0.43278;0.441792
3;calc total;1;4.418;4.418;4.418
3;total;1;10.743;10.743;10.743
171;initialize;1;4.09487;4.09487;4.09487
171;async;10;0.00305313;0.00112165;0.00495055
171;inner;10;0.426593;0.423751;0.435648
171;wait;10;4.18272e-05;2.9689e-05;6.1664e-05
171;boundary;10;0.00353492;0.00255143;0.00446802
171;calc iter;10;0.433225;0.431057;0.439383
171;calc total;1;4.41801;4.41801;4.41801
171;total;1;10.7194;10.7194;10.7194
196;initialize;1;4.09848;4.09848;4.09848
196;async;10;0.0254664;0.00108684;0.0309567
196;inner;10;0.409431;0.383697;0.430453
196;wait;10;5.66709e-05;2.2826e-05;9.8176e-05
196;boundary;10;0.00462801;0.00176829;0.0052562
196;calc iter;10;0.439584;0.414751;0.44981
196;calc total;1;4.418;4.418;4.418
196;total;1;10.7225;10.7225;10.7225
243;initialize;1;4.17044;4.17044;4.17044
243;async;10;0.00642837;0.000724931;0.0127962
243;inner;10;0.427468;0.42022;0.433662
243;wait;10;3.23468e-05;2.2823e-05;4.887e-05
243;boundary;10;0.00315668;0.00172488;0.00501096
243;calc iter;10;0.437087;0.432278;0.440145
243;calc total;1;4.418;4.418;4.418
243;total;1;10.7945;10.7945;10.7945
219;initialize;1;4.09865;4.09865;4.09865
219;async;10;0.0107852;0.00101353;0.0155035
219;inner;10;0.418653;0.414666;0.426988
219;wait;10;6.50809e-05;4.5176e-05;0.000118725
219;boundary;10;0.0052507;0.0036999;0.00583414
219;calc iter;10;0.434756;0.431822;0.436853
219;calc total;1;4.41801;4.41801;4.41801
219;total;1;10.7207;10.7207;10.7207
4;initialize;1;4.20693;4.20693;4.20693
4;async;10;0.00775945;0.00106313;0.0150251
4;inner;10;0.424646;0.417842;0.430541
4;wait;10;4.91844e-05;3.0566e-05;0.000116965
4;boundary;10;0.00328255;0.00230628;0.00496906
4;calc iter;10;0.435739;0.434257;0.437765
4;calc total;1;4.418;4.418;4.418
4;total;1;10.8308;10.8308;10.8308
172;initialize;1;4.12389;4.12389;4.12389
172;async;10;0.00257326;0.00125051;0.00431236
172;inner;10;0.427079;0.424104;0.436287
172;wait;10;3.17958e-05;2.3201e-05;4.4559e-05
172;boundary;10;0.00363389;0.00240328;0.00451326
172;calc iter;10;0.43332;0.430827;0.439987
172;calc total;1;4.41801;4.41801;4.41801
172;total;1;10.7484;10.7484;10.7484
197;initialize;1;4.16573;4.16573;4.16573
197;async;10;0.0236263;0.00114653;0.0319839
197;inner;10;0.409751;0.392877;0.428901
197;wait;10;5.2346e-05;2.0612e-05;0.000118015
197;boundary;10;0.00428923;0.0020537;0.00500949
197;calc iter;10;0.437721;0.426937;0.445643
197;calc total;1;4.418;4.418;4.418
197;total;1;10.7897;10.7897;10.7897
244;initialize;1;4.12848;4.12848;4.12848
244;async;10;0.00691553;0.00106491;0.0111151
244;inner;10;0.426292;0.422239;0.431236
244;wait;10;3.92194e-05;2.2989e-05;8.3499e-05
244;boundary;10;0.00332936;0.00176184;0.00493904
244;calc iter;10;0.436578;0.434083;0.438953
244;calc total;1;4.418;4.418;4.418
244;total;1;10.7526;10.7526;10.7526
220;initialize;1;4.11072;4.11072;4.11072
220;async;10;0.0108684;0.00108225;0.0160626
220;inner;10;0.42054;0.416892;0.426993
220;wait;10;5.18293e-05;3.9267e-05;9.2014e-05
220;boundary;10;0.00372566;0.003283;0.00432792
220;calc iter;10;0.435188;0.431827;0.437338
220;calc total;1;4.418;4.418;4.418
220;total;1;10.7328;10.7328;10.7328
5;initialize;1;4.21301;4.21301;4.21301
5;async;10;0.0121747;0.00106628;0.0206682
5;inner;10;0.416304;0.411768;0.426502
5;wait;10;7.69793e-05;4.5498e-05;0.000128972
5;boundary;10;0.00644583;0.00489431;0.00684213
5;calc iter;10;0.435003;0.428776;0.442669
5;calc total;1;4.418;4.418;4.418
5;total;1;10.8369;10.8369;10.8369
173;initialize;1;4.16434;4.16434;4.16434
173;async;10;0.00516707;0.001503;0.00724366
173;inner;10;0.423525;0.420222;0.431884
173;wait;10;5.35158e-05;3.5369e-05;0.000116828
173;boundary;10;0.00423983;0.0037286;0.00488823
173;calc iter;10;0.432987;0.430958;0.438012
173;calc total;1;4.41801;4.41801;4.41801
173;total;1;10.7889;10.7889;10.7889
198;initialize;1;4.16576;4.16576;4.16576
198;async;10;0.0185341;0.00112468;0.0313356
198;inner;10;0.412992;0.401887;0.430756
198;wait;10;4.37358e-05;2.9462e-05;7.835e-05
198;boundary;10;0.0040922;0.00326456;0.00567812
198;calc iter;10;0.435664;0.429737;0.440385
198;calc total;1;4.418;4.418;4.418
198;total;1;10.7897;10.7897;10.7897
245;initialize;1;4.17047;4.17047;4.17047
245;async;10;0.00633931;0.000720648;0.0108604
245;inner;10;0.425011;0.422448;0.430674
245;wait;10;5.77244e-05;3.1067e-05;9.1519e-05
245;boundary;10;0.00457242;0.00333977;0.00654695
245;calc iter;10;0.435982;0.43225;0.441167
245;calc total;1;4.41801;4.41801;4.41801
245;total;1;10.7946;10.7946;10.7946
221;initialize;1;4.10193;4.10193;4.10193
221;async;10;0.011333;0.00110608;0.0161657
221;inner;10;0.421021;0.416946;0.428517
221;wait;10;3.72623e-05;2.4873e-05;8.0982e-05
221;boundary;10;0.00290563;0.00241532;0.00341012
221;calc iter;10;0.435298;0.432407;0.436438
221;calc total;1;4.41801;4.41801;4.41801
221;total;1;10.724;10.724;10.724
6;initialize;1;4.21303;4.21303;4.21303
6;async;10;0.00577081;0.00102483;0.00889246
6;inner;10;0.426657;0.422359;0.431642
6;wait;10;3.25601e-05;1.984e-05;7.0607e-05
6;boundary;10;0.0029675;0.00230055;0.00359109
6;calc iter;10;0.435429;0.434579;0.436589
6;calc total;1;4.418;4.418;4.418
6;total;1;10.8369;10.8369;10.8369
174;initialize;1;4.10145;4.10145;4.10145
174;async;10;0.00394641;0.00062103;0.00692176
174;inner;10;0.423747;0.419958;0.433651
174;wait;10;6.07067e-05;4.7739e-05;9.5888e-05
174;boundary;10;0.00508288;0.00365152;0.0056858
174;calc iter;10;0.432839;0.429386;0.43849
174;calc total;1;4.41801;4.41801;4.41801
174;total;1;10.726;10.726;10.726
199;initialize;1;4.12571;4.12571;4.12571
199;async;10;0.0122555;0.00125835;0.0249317
199;inner;10;0.41655;0.410369;0.431309
199;wait;10;5.38567e-05;3.5632e-05;6.7796e-05
199;boundary;10;0.00494811;0.00294983;0.00628095
199;calc iter;10;0.433809;0.426123;0.439877
199;calc total;1;4.418;4.418;4.418
199;total;1;10.7497;10.7497;10.7497
246;initialize;1;4.09354;4.09354;4.09354
246;async;10;0.0050369;0.00105044;0.00834843
246;inner;10;0.425425;0.42168;0.429826
246;wait;10;5.78511e-05;3.9523e-05;0.000120324
246;boundary;10;0.0049759;0.00407477;0.0057155
246;calc iter;10;0.435497;0.434057;0.436872
246;calc total;1;4.41801;4.41801;4.41801
246;total;1;10.7176;10.7176;10.7176
222;initialize;1;4.15862;4.15862;4.15862
222;async;10;0.0133129;0.00106668;0.0186042
222;inner;10;0.420008;0.415806;0.428009
222;wait;10;3.54189e-05;2.319e-05;0.00010381
222;boundary;10;0.00216468;0.00176161;0.00303238
222;calc iter;10;0.435523;0.432214;0.436703
222;calc total;1;4.41801;4.41801;4.41801
222;total;1;10.7807;10.7807;10.7807
7;initialize;1;4.21132;4.21132;4.21132
7;async;10;0.00758366;0.00106993;0.0121486
7;inner;10;0.424785;0.419811;0.431014
7;wait;10;4.27314e-05;2.6021e-05;8.2813e-05
7;boundary;10;0.00307719;0.00250214;0.00374709
7;calc iter;10;0.435491;0.433852;0.437015
7;calc total;1;4.418;4.418;4.418
7;total;1;10.8352;10.8352;10.8352
175;initialize;1;4.10145;4.10145;4.10145
175;async;10;0.00385479;0.000750488;0.007256
175;inner;10;0.422678;0.419095;0.433039
175;wait;10;6.99196e-05;5.4726e-05;9.5392e-05
175;boundary;10;0.00579937;0.00418341;0.00671059
175;calc iter;10;0.432403;0.429252;0.438102
175;calc total;1;4.41801;4.41801;4.41801
175;total;1;10.726;10.726;10.726
200;initialize;1;4.11468;4.11468;4.11468
200;async;10;0.0122327;0.00112964;0.0207444
200;inner;10;0.415731;0.408512;0.430974
200;wait;10;6.34839e-05;4.9329e-05;8.5555e-05
200;boundary;10;0.0051358;0.0031806;0.0060103
200;calc iter;10;0.433165;0.428729;0.436557
200;calc total;1;4.418;4.418;4.418
200;total;1;10.7387;10.7387;10.7387
247;initialize;1;4.17046;4.17046;4.17046
247;async;10;0.00649345;0.00110316;0.0087382
247;inner;10;0.426043;0.423399;0.430633
247;wait;10;4.05994e-05;2.6495e-05;9.9228e-05
247;boundary;10;0.00339295;0.0029049;0.00403106
247;calc iter;10;0.435972;0.434092;0.437632
247;calc total;1;4.41801;4.41801;4.41801
247;total;1;10.7946;10.7946;10.7946
223;initialize;1;4.08972;4.08972;4.08972
223;async;10;0.0127049;0.000808716;0.0189533
223;inner;10;0.418138;0.413487;0.42545
223;wait;10;4.65417e-05;2.1992e-05;0.000128298
223;boundary;10;0.00423782;0.00350616;0.00519497
223;calc iter;10;0.435129;0.431171;0.437553
223;calc total;1;4.41801;4.41801;4.41801
223;total;1;10.7118;10.7118;10.7118
8;initialize;1;4.19241;4.19241;4.19241
8;async;10;0.00370153;0.00048127;0.005617
8;inner;10;0.427396;0.422286;0.433995
8;wait;10;4.61745e-05;2.8954e-05;6.5422e-05
8;boundary;10;0.0038281;0.00201523;0.00504944
8;calc iter;10;0.434973;0.432669;0.437039
8;calc total;1;4.418;4.418;4.418
8;total;1;10.8163;10.8163;10.8163
176;initialize;1;4.10142;4.10142;4.10142
176;async;10;0.0104124;0.000662549;0.0195459
176;inner;10;0.422002;0.390955;0.436385
176;wait;10;4.44313e-05;1.5373e-05;6.9203e-05
176;boundary;10;0.00487754;0.00206905;0.00672152
176;calc iter;10;0.437339;0.409082;0.448131
176;calc total;1;4.418;4.418;4.418
176;total;1;10.726;10.726;10.726
201;initialize;1;4.16571;4.16571;4.16571
201;async;10;0.00881895;0.00048807;0.0165126
201;inner;10;0.42137;0.414344;0.434598
201;wait;10;4.2517e-05;3.1321e-05;4.8246e-05
201;boundary;10;0.00357156;0.00188152;0.0044237
201;calc iter;10;0.433804;0.429321;0.437666
201;calc total;1;4.418;4.418;4.418
201;total;1;10.7897;10.7897;10.7897
248;initialize;1;4.17042;4.17042;4.17042
248;async;10;0.00482854;0.00148229;0.00704825
248;inner;10;0.428255;0.42521;0.433683
248;wait;10;3.20918e-05;2.4898e-05;4.7462e-05
248;boundary;10;0.00337327;0.00186448;0.00454484
248;calc iter;10;0.436491;0.433503;0.438992
248;calc total;1;4.41801;4.41801;4.41801
248;total;1;10.7945;10.7945;10.7945
224;initialize;1;4.15859;4.15859;4.15859
224;async;10;0.009952;0.000917232;0.0241654
224;inner;10;0.417822;0.408507;0.429097
224;wait;10;4.77632e-05;2.7881e-05;6.7458e-05
224;boundary;10;0.00534337;0.00251798;0.00687647
224;calc iter;10;0.433167;0.429892;0.440368
224;calc total;1;4.418;4.418;4.418
224;total;1;10.7807;10.7807;10.7807
9;initialize;1;4.19255;4.19255;4.19255
9;async;10;0.00391465;0.000479608;0.00582016
9;inner;10;0.427253;0.421384;0.433598
9;wait;10;4.28926e-05;2.5214e-05;6.9255e-05
9;boundary;10;0.00362588;0.00215627;0.00558245
9;calc iter;10;0.434838;0.431826;0.436839
9;calc total;1;4.418;4.418;4.418
9;total;1;10.8164;10.8164;10.8164
177;initialize;1;4.16434;4.16434;4.16434
177;async;10;0.0147408;0.00107362;0.0241579
177;inner;10;0.418295;0.382285;0.43625
177;wait;10;5.57455e-05;2.1769e-05;7.4264e-05
177;boundary;10;0.00470195;0.00180563;0.00622993
177;calc iter;10;0.437795;0.400236;0.447476
177;calc total;1;4.418;4.418;4.418
177;total;1;10.7889;10.7889;10.7889
202;initialize;1;4.1657;4.1657;4.1657
202;async;10;0.0108932;0.0011226;0.0188493
202;inner;10;0.417768;0.411586;0.432312
202;wait;10;4.92425e-05;3.9397e-05;6.5714e-05
202;boundary;10;0.0046944;0.00264868;0.00549201
202;calc iter;10;0.433407;0.4284;0.436695
202;calc total;1;4.418;4.418;4.418
202;total;1;10.7897;10.7897;10.7897
249;initialize;1;4.17043;4.17043;4.17043
249;async;10;0.00381426;0.00107028;0.00610668
249;inner;10;0.429137;0.426855;0.434741
249;wait;10;3.2561e-05;2.5045e-05;4.4289e-05
249;boundary;10;0.00321689;0.00259594;0.00426455
249;calc iter;10;0.436202;0.434003;0.438496
249;calc total;1;4.41801;4.41801;4.41801
249;total;1;10.7945;10.7945;10.7945
225;initialize;1;4.15858;4.15858;4.15858
225;async;10;0.010955;0.00109785;0.0176188
225;inner;10;0.418646;0.414039;0.428649
225;wait;10;5.78666e-05;4.5881e-05;7.2507e-05
225;boundary;10;0.00510754;0.00264357;0.00614229
225;calc iter;10;0.434768;0.432278;0.438761
225;calc total;1;4.418;4.418;4.418
225;total;1;10.7807;10.7807;10.7807
10;initialize;1;4.21302;4.21302;4.21302
10;async;10;0.0056737;0.00133933;0.00742226
10;inner;10;0.426086;0.420578;0.431787
10;wait;10;3.75272e-05;2.4565e-05;6.431e-05
10;boundary;10;0.00320361;0.00231263;0.00511326
10;calc iter;10;0.435003;0.43276;0.436649
10;calc total;1;4.418;4.418;4.418
10;total;1;10.8369;10.8369;10.8369
178;initialize;1;4.12584;4.12584;4.12584
178;async;10;0.0143778;0.00106646;0.0225059
178;inner;10;0.419169;0.38021;0.434208
178;wait;10;6.01064e-05;1.8682e-05;8.7808e-05
178;boundary;10;0.00506928;0.00176481;0.00615971
178;calc iter;10;0.438679;0.395532;0.449809
178;calc total;1;4.418;4.418;4.418
178;total;1;10.7504;10.7504;10.7504
203;initialize;1;4.09988;4.09988;4.09988
203;async;10;0.0116998;0.00116033;0.0213447
203;inner;10;0.415768;0.408356;0.431995
203;wait;10;5.94242e-05;4.5055e-05;7.2705e-05
203;boundary;10;0.00528413;0.00271756;0.00654022
203;calc iter;10;0.432813;0.426932;0.437015
203;calc total;1;4.41801;4.41801;4.41801
203;total;1;10.7239;10.7239;10.7239
250;initialize;1;4.11559;4.11559;4.11559
250;async;10;0.00443086;0.00108633;0.0066576
250;inner;10;0.427808;0.425118;0.432865
250;wait;10;4.48775e-05;2.7112e-05;6.8467e-05
250;boundary;10;0.00353473;0.00283396;0.00421576
250;calc iter;10;0.43582;0.434099;0.438044
250;calc total;1;4.41801;4.41801;4.41801
250;total;1;10.7397;10.7397;10.7397
226;initialize;1;4.15859;4.15859;4.15859
226;async;10;0.0151844;0.00112197;0.0254279
226;inner;10;0.418577;0.410308;0.428782
226;wait;10;3.4644e-05;2.1302e-05;6.4503e-05
226;boundary;10;0.00255709;0.00172939;0.00500717
226;calc iter;10;0.436354;0.432546;0.443658
226;calc total;1;4.418;4.418;4.418
226;total;1;10.7807;10.7807;10.7807
11;initialize;1;4.11913;4.11913;4.11913
11;async;10;0.00602531;0.00111339;0.00823453
11;inner;10;0.425533;0.420257;0.432413
11;wait;10;3.70577e-05;2.5163e-05;5.2006e-05
11;boundary;10;0.00348247;0.00264132;0.00473617
11;calc iter;10;0.435079;0.433259;0.436382
11;calc total;1;4.418;4.418;4.418
11;total;1;10.743;10.743;10.743
179;initialize;1;4.1643;4.1643;4.1643
179;async;10;0.0141141;0.00111587;0.0216958
179;inner;10;0.419677;0.378734;0.43627
179;wait;10;5.90447e-05;1.9707e-05;7.3706e-05
179;boundary;10;0.00535984;0.00173952;0.00626693
179;calc iter;10;0.439213;0.389951;0.451908
179;calc total;1;4.418;4.418;4.418
179;total;1;10.7888;10.7888;10.7888
204;initialize;1;4.1657;4.1657;4.1657
204;async;10;0.0078881;0.000703114;0.016029
204;inner;10;0.421053;0.413044;0.434097
204;wait;10;4.9018e-05;3.4174e-05;7.087e-05
204;boundary;10;0.00441734;0.00250781;0.00576469
204;calc iter;10;0.433409;0.428319;0.437775
204;calc total;1;4.418;4.418;4.418
204;total;1;10.7897;10.7897;10.7897
251;initialize;1;4.12495;4.12495;4.12495
251;async;10;0.00345373;0.000595411;0.00751341
251;inner;10;0.42792;0.424029;0.433612
251;wait;10;4.84866e-05;3.2591e-05;6.6593e-05
251;boundary;10;0.00420765;0.0025046;0.00543898
251;calc iter;10;0.435632;0.433784;0.437342
251;calc total;1;4.41801;4.41801;4.41801
251;total;1;10.7491;10.7491;10.7491
227;initialize;1;4.10439;4.10439;4.10439
227;async;10;0.0200708;0.00110342;0.0271667
227;inner;10;0.413486;0.401122;0.429466
227;wait;10;4.46685e-05;2.0344e-05;7.3711e-05
227;boundary;10;0.0040834;0.0017179;0.00622146
227;calc iter;10;0.437688;0.428051;0.442822
227;calc total;1;4.418;4.418;4.418
227;total;1;10.7265;10.7265;10.7265
12;initialize;1;4.10581;4.10581;4.10581
12;async;10;0.00388774;0.00107987;0.00533571
12;inner;10;0.426937;0.422044;0.434662
12;wait;10;6.02286e-05;4.779e-05;7.6124e-05
12;boundary;10;0.00485277;0.00295525;0.00658585
12;calc iter;10;0.435739;0.433568;0.438759
12;calc total;1;4.418;4.418;4.418
12;total;1;10.7297;10.7297;10.7297
180;initialize;1;4.1013;4.1013;4.1013
180;async;10;0.0185729;0.00114979;0.0248404
180;inner;10;0.414603;0.377145;0.431517
180;wait;10;5.57976e-05;2.3761e-05;6.7352e-05
180;boundary;10;0.00500551;0.00172778;0.00623851
180;calc iter;10;0.43824;0.402881;0.452216
180;calc total;1;4.418;4.418;4.418
180;total;1;10.7258;10.7258;10.7258
252;initialize;1;4.10096;4.10096;4.10096
252;async;10;0.00267569;0.00108212;0.00511338
252;inner;10;0.429422;0.426722;0.433128
252;wait;10;4.7578e-05;4.1631e-05;5.7721e-05
252;boundary;10;0.00399266;0.00226328;0.00498762
252;calc iter;10;0.436139;0.434659;0.437583
252;calc total;1;4.41801;4.41801;4.41801
252;total;1;10.7251;10.7251;10.7251
228;initialize;1;4.11943;4.11943;4.11943
228;async;10;0.00671244;0.000738208;0.012989
228;inner;10;0.426744;0.422325;0.432641
228;wait;10;4.5583e-05;2.4895e-05;8.6154e-05
228;boundary;10;0.00392251;0.00171201;0.00572846
228;calc iter;10;0.437427;0.432584;0.44407
228;calc total;1;4.418;4.418;4.418
228;total;1;10.7415;10.7415;10.7415
13;initialize;1;4.12089;4.12089;4.12089
13;async;10;0.00244757;0.00102295;0.00346549
13;inner;10;0.43048;0.427912;0.436175
13;wait;10;3.6347e-05;2.2026e-05;5.6359e-05
13;boundary;10;0.00336933;0.00244969;0.00447288
13;calc iter;10;0.436335;0.434407;0.439706
13;calc total;1;4.418;4.418;4.418
13;total;1;10.7447;10.7447;10.7447
181;initialize;1;4.10599;4.10599;4.10599
181;async;10;0.0145915;0.00112445;0.0234327
181;inner;10;0.417639;0.387741;0.432136
181;wait;10;4.81259e-05;1.9356e-05;6.0449e-05
181;boundary;10;0.00475067;0.0017619;0.00623827
181;calc iter;10;0.437031;0.410931;0.448396
181;calc total;1;4.418;4.418;4.418
181;total;1;10.7305;10.7305;10.7305
253;initialize;1;4.0939;4.0939;4.0939
253;async;10;0.00356801;0.00108759;0.00597598
253;inner;10;0.428984;0.427078;0.432011
253;wait;10;4.08866e-05;2.6517e-05;6.775e-05
253;boundary;10;0.0036641;0.00281044;0.00440025
253;calc iter;10;0.436258;0.435001;0.438333
253;calc total;1;4.41801;4.41801;4.41801
253;total;1;10.718;10.718;10.718
229;initialize;1;4.12479;4.12479;4.12479
229;async;10;0.00482234;0.000706384;0.0105834
229;inner;10;0.42822;0.425875;0.431696
229;wait;10;4.56278e-05;2.3642e-05;7.2591e-05
229;boundary;10;0.00400426;0.00175692;0.00617722
229;calc iter;10;0.437094;0.433629;0.443629
229;calc total;1;4.418;4.418;4.418
229;total;1;10.7469;10.7469;10.7469
14;initialize;1;4.10195;4.10195;4.10195
14;async;10;0.00107222;0.000806522;0.00158728
14;inner;10;0.432266;0.4302;0.437311
14;wait;10;2.8476e-05;1.9441e-05;4.6661e-05
14;boundary;10;0.00309199;0.0024064;0.00376693
14;calc iter;10;0.436461;0.434425;0.440828
14;calc total;1;4.418;4.418;4.418
14;total;1;10.7258;10.7258;10.7258
182;initialize;1;4.11723;4.11723;4.11723
182;async;10;0.0125771;0.00113512;0.023388
182;inner;10;0.418779;0.395851;0.432288
182;wait;10;4.60354e-05;2.2433e-05;6.3553e-05
182;boundary;10;0.00443118;0.00181291;0.00624891
182;calc iter;10;0.435836;0.421076;0.443866
182;calc total;1;4.41801;4.41801;4.41801
182;total;1;10.7417;10.7417;10.7417
230;initialize;1;4.07555;4.07555;4.07555
230;async;10;0.00488971;0.00109469;0.00790198
230;inner;10;0.426341;0.423775;0.431524
230;wait;10;5.92622e-05;4.592e-05;8.5766e-05
230;boundary;10;0.00525487;0.00345978;0.00642485
230;calc iter;10;0.436547;0.433321;0.438874
230;calc total;1;4.418;4.418;4.418
230;total;1;10.6977;10.6977;10.6977
15;initialize;1;4.18166;4.18166;4.18166
15;async;10;0.00287208;0.000792741;0.00396986
15;inner;10;0.429669;0.426766;0.434944
15;wait;10;3.03081e-05;1.9902e-05;4.9101e-05
15;boundary;10;0.00366715;0.0027334;0.00500179
15;calc iter;10;0.43624;0.434097;0.438747
15;calc total;1;4.418;4.418;4.418
15;total;1;10.8055;10.8055;10.8055
183;initialize;1;4.12457;4.12457;4.12457
183;async;10;0.0107733;0.00116822;0.0219274
183;inner;10;0.419827;0.404315;0.43226
183;wait;10;4.20799e-05;2.3351e-05;6.05e-05
183;boundary;10;0.00385135;0.00200298;0.00627374
183;calc iter;10;0.434496;0.425442;0.44185
183;calc total;1;4.41801;4.41801;4.41801
183;total;1;10.7491;10.7491;10.7491
231;initialize;1;4.07563;4.07563;4.07563
231;async;10;0.00297374;0.000705238;0.004621
231;inner;10;0.428598;0.426774;0.432802
231;wait;10;4.72674e-05;4.2877e-05;5.7399e-05
231;boundary;10;0.00460024;0.0029251;0.00567681
231;calc iter;10;0.43622;0.435115;0.437193
231;calc total;1;4.41801;4.41801;4.41801
231;total;1;10.6978;10.6978;10.6978
16;initialize;1;4.11799;4.11799;4.11799
16;async;10;0.00592154;0.000583541;0.00940831
16;inner;10;0.426942;0.423361;0.433801
16;wait;10;3.97672e-05;2.2302e-05;8.0803e-05
16;boundary;10;0.00400752;0.0021127;0.00546544
16;calc iter;10;0.436912;0.433804;0.438474
16;calc total;1;4.418;4.418;4.418
16;total;1;10.7418;10.7418;10.7418
184;initialize;1;4.10802;4.10802;4.10802
184;async;10;0.00903969;0.00105538;0.0231617
184;inner;10;0.420593;0.410882;0.43024
184;wait;10;5.27467e-05;2.677e-05;0.000107103
184;boundary;10;0.00374797;0.00252235;0.00545418
184;calc iter;10;0.433436;0.427354;0.436825
184;calc total;1;4.41801;4.41801;4.41801
184;total;1;10.7325;10.7325;10.7325
232;initialize;1;4.07716;4.07716;4.07716
232;async;10;0.00528141;0.00121892;0.00719104
232;inner;10;0.427535;0.426139;0.431158
232;wait;10;4.36503e-05;2.8342e-05;0.00011263
232;boundary;10;0.00352715;0.00271165;0.00471052
232;calc iter;10;0.436389;0.435191;0.437877
232;calc total;1;4.418;4.418;4.418
232;total;1;10.6993;10.6993;10.6993
17;initialize;1;4.12252;4.12252;4.12252
17;async;10;0.00819142;0.00105559;0.0112267
17;inner;10;0.425589;0.420936;0.432086
17;wait;10;4.31757e-05;2.0379e-05;9.7132e-05
17;boundary;10;0.00349288;0.00174596;0.00486651
17;calc iter;10;0.437319;0.43173;0.439293
17;calc total;1;4.418;4.418;4.418
17;total;1;10.7464;10.7464;10.7464
18;initialize;1;4.10916;4.10916;4.10916
18;async;10;0.00223821;0.00107442;0.00256351
18;inner;10;0.431215;0.425921;0.437269
18;wait;10;4.22118e-05;2.1052e-05;5.1972e-05
18;boundary;10;0.00431816;0.00169192;0.00556892
18;calc iter;10;0.437815;0.430153;0.4407
18;calc total;1;4.418;4.418;4.418
18;total;1;10.733;10.733;10.733
19;initialize;1;4.09512;4.09512;4.09512
19;async;10;0.00695609;0.00110687;0.0102808
19;inner;10;0.426904;0.422068;0.433586
19;wait;10;3.61001e-05;2.0846e-05;7.9881e-05
19;boundary;10;0.00340721;0.00175305;0.00494636
19;calc iter;10;0.437305;0.431465;0.439736
19;calc total;1;4.418;4.418;4.418
19;total;1;10.719;10.719;10.719
20;initialize;1;4.12449;4.12449;4.12449
20;async;10;0.0055985;0.000775527;0.00939229
20;inner;10;0.427274;0.42389;0.433825
20;wait;10;5.08758e-05;3.2586e-05;6.8721e-05
20;boundary;10;0.0039571;0.00221606;0.00542431
20;calc iter;10;0.436882;0.433823;0.438918
20;calc total;1;4.41801;4.41801;4.41801
20;total;1;10.7483;10.7483;10.7483
21;initialize;1;4.09326;4.09326;4.09326
21;async;10;0.00664567;0.00112104;0.0106268
21;inner;10;0.423706;0.420985;0.429031
21;wait;10;6.84183e-05;4.1077e-05;0.000140841
21;boundary;10;0.00590526;0.00442524;0.00666471
21;calc iter;10;0.436328;0.431856;0.439739
21;calc total;1;4.41801;4.41801;4.41801
21;total;1;10.7171;10.7171;10.7171
22;initialize;1;4.11778;4.11778;4.11778
22;async;10;0.00355469;0.000617988;0.00532859
22;inner;10;0.42827;0.426413;0.435435
22;wait;10;4.96976e-05;4.0039e-05;6.0229e-05
22;boundary;10;0.00448411;0.00270251;0.0054299
22;calc iter;10;0.43636;0.434744;0.439295
22;calc total;1;4.41801;4.41801;4.41801
22;total;1;10.7416;10.7416;10.7416
23;initialize;1;4.12092;4.12092;4.12092
23;async;10;0.00586992;0.00109326;0.00831856
23;inner;10;0.427251;0.424345;0.433633
23;wait;10;4.25021e-05;3.2897e-05;7.0282e-05
23;boundary;10;0.00339456;0.00290496;0.00380421
23;calc iter;10;0.43656;0.435498;0.438141
23;calc total;1;4.41801;4.41801;4.41801
23;total;1;10.7448;10.7448;10.7448
288;initialize;1;4.06306;4.06306;4.06306
288;async;10;0.00375625;0.000920871;0.00539339
288;inner;10;0.427095;0.42333;0.431011
288;wait;10;4.07356e-05;2.3642e-05;7.077e-05
288;boundary;10;0.0040094;0.00258965;0.00613451
288;calc iter;10;0.434903;0.43389;0.436317
288;calc total;1;4.418;4.418;4.418
288;total;1;10.6871;10.6871;10.6871
289;initialize;1;4.08453;4.08453;4.08453
289;async;10;0.00409951;0.00108475;0.00805742
289;inner;10;0.427123;0.424211;0.430577
289;wait;10;4.96797e-05;3.6509e-05;7.6089e-05
289;boundary;10;0.00394897;0.00281856;0.00551844
289;calc iter;10;0.435223;0.4336;0.438331
289;calc total;1;4.418;4.418;4.418
289;total;1;10.7085;10.7085;10.7085
290;initialize;1;4.1556;4.1556;4.1556
290;async;10;0.00482914;0.00120675;0.00797212
290;inner;10;0.427202;0.425198;0.430591
290;wait;10;4.26088e-05;2.5136e-05;7.8689e-05
290;boundary;10;0.00329469;0.00259832;0.00415838
290;calc iter;10;0.435369;0.434106;0.436823
290;calc total;1;4.418;4.418;4.418
290;total;1;10.7796;10.7796;10.7796
291;initialize;1;4.15561;4.15561;4.15561
291;async;10;0.00627876;0.00152959;0.0106052
291;inner;10;0.426668;0.423225;0.431408
291;wait;10;3.30181e-05;2.2462e-05;4.9578e-05
291;boundary;10;0.00259147;0.00174853;0.00420447
291;calc iter;10;0.435573;0.434082;0.438657
291;calc total;1;4.418;4.418;4.418
291;total;1;10.7796;10.7796;10.7796
292;initialize;1;4.08529;4.08529;4.08529
292;async;10;0.0062357;0.00102356;0.0102172
292;inner;10;0.427464;0.424077;0.43135
292;wait;10;3.06962e-05;2.2085e-05;5.6953e-05
292;boundary;10;0.00205331;0.00170475;0.00258551
292;calc iter;10;0.435785;0.434584;0.437
292;calc total;1;4.418;4.418;4.418
292;total;1;10.7093;10.7093;10.7093
293;initialize;1;4.11163;4.11163;4.11163
293;async;10;0.00631007;0.00104181;0.00942605
293;inner;10;0.425593;0.424182;0.428804
293;wait;10;4.38013e-05;2.4778e-05;9.836e-05
293;boundary;10;0.00349933;0.00238377;0.00499758
293;calc iter;10;0.435448;0.433962;0.437624
293;calc total;1;4.418;4.418;4.418
293;total;1;10.7356;10.7356;10.7356
294;initialize;1;4.10828;4.10828;4.10828
294;async;10;0.00557592;0.0010913;0.00824978
294;inner;10;0.426863;0.424493;0.430508
294;wait;10;4.81033e-05;3.4438e-05;9.2123e-05
294;boundary;10;0.00290032;0.00213716;0.00415079
294;calc iter;10;0.435389;0.434129;0.437367
294;calc total;1;4.41801;4.41801;4.41801
294;total;1;10.7323;10.7323;10.7323
295;initialize;1;4.15559;4.15559;4.15559
295;async;10;0.0064065;0.00106654;0.00901281
295;inner;10;0.426418;0.425041;0.429895
295;wait;10;3.777e-05;2.2903e-05;0.00010479
295;boundary;10;0.00254942;0.00205716;0.00325803
295;calc iter;10;0.435414;0.434296;0.436798
295;calc total;1;4.418;4.418;4.418
295;total;1;10.7796;10.7796;10.7796
296;initialize;1;4.10369;4.10369;4.10369
296;async;10;0.00486678;0.00108062;0.00814566
296;inner;10;0.428479;0.426221;0.431882
296;wait;10;2.76382e-05;2.3044e-05;4.2544e-05
296;boundary;10;0.00211197;0.00178059;0.00255616
296;calc iter;10;0.435486;0.434304;0.436981
296;calc total;1;4.418;4.418;4.418
296;total;1;10.7277;10.7277;10.7277
297;initialize;1;4.08494;4.08494;4.08494
297;async;10;0.00463661;0.00108824;0.00814755
297;inner;10;0.427431;0.425919;0.431077
297;wait;10;4.3692e-05;2.4484e-05;6.0888e-05
297;boundary;10;0.00331547;0.00235919;0.00472394
297;calc iter;10;0.435428;0.433482;0.437621
297;calc total;1;4.418;4.418;4.418
297;total;1;10.709;10.709;10.709
298;initialize;1;4.15554;4.15554;4.15554
298;async;10;0.00385528;0.00109946;0.00846056
298;inner;10;0.427344;0.424285;0.431352
298;wait;10;4.45273e-05;3.0915e-05;5.9251e-05
298;boundary;10;0.00410381;0.00241269;0.00593035
298;calc iter;10;0.435349;0.433813;0.439088
298;calc total;1;4.418;4.418;4.418
298;total;1;10.7796;10.7796;10.7796
299;initialize;1;4.10535;4.10535;4.10535
299;async;10;0.00365828;0.00114207;0.00916501
299;inner;10;0.426098;0.421917;0.431635
299;wait;10;5.73447e-05;3.4202e-05;6.9074e-05
299;boundary;10;0.00503538;0.00233323;0.00659247
299;calc iter;10;0.43485;0.432763;0.438404
299;calc total;1;4.41801;4.41801;4.41801
299;total;1;10.7294;10.7294;10.7294
300;initialize;1;4.15557;4.15557;4.15557
300;async;10;0.00894011;0.00108861;0.0142138
300;inner;10;0.420195;0.414132;0.427525
300;wait;10;6.42059e-05;3.5183e-05;9.1247e-05
300;boundary;10;0.00433632;0.00245611;0.00643665
300;calc iter;10;0.433537;0.431275;0.434743
300;calc total;1;4.41801;4.41801;4.41801
300;total;1;10.7796;10.7796;10.7796
301;initialize;1;4.10345;4.10345;4.10345
301;async;10;0.00881055;0.00111152;0.0143968
301;inner;10;0.42062;0.415496;0.427539
301;wait;10;5.68754e-05;3.3727e-05;7.2638e-05
301;boundary;10;0.0042436;0.00258572;0.00556399
301;calc iter;10;0.433732;0.431299;0.435389
301;calc total;1;4.41801;4.41801;4.41801
301;total;1;10.7275;10.7275;10.7275
302;initialize;1;4.0727;4.0727;4.0727
302;async;10;0.00879388;0.00110409;0.0136301
302;inner;10;0.422014;0.416934;0.427585
302;wait;10;4.34537e-05;2.8388e-05;6.5506e-05
302;boundary;10;0.00311698;0.00206826;0.00389463
302;calc iter;10;0.433969;0.431376;0.435138
302;calc total;1;4.41801;4.41801;4.41801
302;total;1;10.6967;10.6967;10.6967
303;initialize;1;4.10581;4.10581;4.10581
303;async;10;0.00809776;0.000808868;0.0120514
303;inner;10;0.422192;0.416507;0.429609
303;wait;10;3.75067e-05;2.7987e-05;5.4994e-05
303;boundary;10;0.00344146;0.00193364;0.0046217
303;calc iter;10;0.43377;0.432117;0.435488
303;calc total;1;4.41801;4.41801;4.41801
303;total;1;10.7298;10.7298;10.7298
265;initialize;1;4.23884;4.23884;4.23884
265;async;10;0.00476549;0.00109812;0.00671945
265;inner;10;0.42796;0.425682;0.433386
265;wait;10;3.14914e-05;1.9439e-05;5.8087e-05
265;boundary;10;0.00365121;0.00175104;0.00500599
265;calc iter;10;0.43641;0.433668;0.439407
265;calc total;1;4.418;4.418;4.418
265;total;1;10.8626;10.8626;10.8626
312;initialize;1;4.11346;4.11346;4.11346
312;async;10;0.00248772;0.000714498;0.00394009
312;inner;10;0.42766;0.423781;0.433409
312;wait;10;3.65561e-05;2.5477e-05;4.6451e-05
312;boundary;10;0.00443249;0.00224779;0.00563419
312;calc iter;10;0.434618;0.430465;0.436743
312;calc total;1;4.41801;4.41801;4.41801
312;total;1;10.738;10.738;10.738
266;initialize;1;4.19751;4.19751;4.19751
266;async;10;0.00391914;0.000769044;0.00738283
266;inner;10;0.429066;0.427182;0.432745
266;wait;10;3.39336e-05;2.2598e-05;6.4338e-05
266;boundary;10;0.00312354;0.00227059;0.0038039
266;calc iter;10;0.436144;0.434167;0.43853
266;calc total;1;4.418;4.418;4.418
266;total;1;10.8213;10.8213;10.8213
267;initialize;1;4.19648;4.19648;4.19648
267;async;10;0.00331937;0.000755842;0.00663507
267;inner;10;0.428488;0.427229;0.432747
267;wait;10;4.9603e-05;3.1646e-05;6.5357e-05
267;boundary;10;0.00403397;0.00288455;0.00530836
267;calc iter;10;0.435892;0.434398;0.438532
267;calc total;1;4.41801;4.41801;4.41801
267;total;1;10.8203;10.8203;10.8203
268;initialize;1;4.23884;4.23884;4.23884
268;async;10;0.00407478;0.00114224;0.00651845
268;inner;10;0.426086;0.424391;0.430014
268;wait;10;6.20815e-05;5.0026e-05;0.000100046
268;boundary;10;0.00537808;0.00442539;0.00582215
268;calc iter;10;0.435603;0.433815;0.437071
268;calc total;1;4.418;4.418;4.418
268;total;1;10.8626;10.8626;10.8626
269;initialize;1;4.12806;4.12806;4.12806
269;async;10;0.00347164;0.000904137;0.0059749
269;inner;10;0.428014;0.426311;0.431204
269;wait;10;5.94192e-05;3.9255e-05;0.000106345
269;boundary;10;0.00430316;0.003681;0.00495211
269;calc iter;10;0.43585;0.434048;0.437276
269;calc total;1;4.41801;4.41801;4.41801
269;total;1;10.7519;10.7519;10.7519
270;initialize;1;4.12717;4.12717;4.12717
270;async;10;0.00448602;0.0010503;0.00687877
270;inner;10;0.427952;0.426172;0.431494
270;wait;10;4.75829e-05;3.5141e-05;8.3681e-05
270;boundary;10;0.00351508;0.0029107;0.00453724
270;calc iter;10;0.436003;0.434122;0.437278
270;calc total;1;4.41801;4.41801;4.41801
270;total;1;10.751;10.751;10.751
271;initialize;1;4.23881;4.23881;4.23881
271;async;10;0.00406476;0.000830624;0.00712423
271;inner;10;0.426931;0.425543;0.430188
271;wait;10;5.24419e-05;2.7439e-05;0.000105025
271;boundary;10;0.00474376;0.00428831;0.00537799
271;calc iter;10;0.435793;0.433405;0.437283
271;calc total;1;4.41801;4.41801;4.41801
271;total;1;10.8626;10.8626;10.8626
272;initialize;1;4.19746;4.19746;4.19746
272;async;10;0.00133246;0.000490611;0.00333583
272;inner;10;0.430169;0.428327;0.434334
272;wait;10;3.92474e-05;2.2865e-05;5.246e-05
272;boundary;10;0.00410698;0.00258279;0.00556776
272;calc iter;10;0.435649;0.434865;0.437886
272;calc total;1;4.41801;4.41801;4.41801
272;total;1;10.8213;10.8213;10.8213
273;initialize;1;4.19468;4.19468;4.19468
273;async;10;0.00255673;0.00109259;0.00524292
273;inner;10;0.429351;0.427276;0.433386
273;wait;10;4.37957e-05;3.231e-05;6.176e-05
273;boundary;10;0.0037772;0.00258491;0.00496535
273;calc iter;10;0.43573;0.434348;0.437849
273;calc total;1;4.41801;4.41801;4.41801
273;total;1;10.8185;10.8185;10.8185
274;initialize;1;4.19752;4.19752;4.19752
274;async;10;0.00371995;0.00106378;0.00792257
274;inner;10;0.429554;0.42777;0.432716
274;wait;10;3.38896e-05;2.1968e-05;8.5071e-05
274;boundary;10;0.00289645;0.00195717;0.00373244
274;calc iter;10;0.436205;0.434601;0.437793
274;calc total;1;4.418;4.418;4.418
274;total;1;10.8213;10.8213;10.8213
275;initialize;1;4.23879;4.23879;4.23879
275;async;10;0.00349031;0.00129622;0.00656574
275;inner;10;0.429819;0.427272;0.434319
275;wait;10;3.06399e-05;2.0602e-05;4.6029e-05
275;boundary;10;0.00301345;0.00178007;0.00374424
275;calc iter;10;0.436354;0.433276;0.438774
275;calc total;1;4.41801;4.41801;4.41801
275;total;1;10.8626;10.8626;10.8626
276;initialize;1;4.19583;4.19583;4.19583
276;async;10;0.00425799;0.00111607;0.00662334
276;inner;10;0.428502;0.423796;0.433345
276;wait;10;3.49742e-05;2.2315e-05;6.0305e-05
276;boundary;10;0.00359028;0.00171616;0.00471343
276;calc iter;10;0.436387;0.431891;0.438393
276;calc total;1;4.41801;4.41801;4.41801
276;total;1;10.8196;10.8196;10.8196
277;initialize;1;4.23879;4.23879;4.23879
277;async;10;0.00347552;0.000716767;0.00534267
277;inner;10;0.42905;0.425814;0.432914
277;wait;10;3.87736e-05;2.4755e-05;6.4e-05
277;boundary;10;0.00351291;0.00176854;0.00421311
277;calc iter;10;0.436079;0.432951;0.437374
277;calc total;1;4.41801;4.41801;4.41801
277;total;1;10.8626;10.8626;10.8626
278;initialize;1;4.14643;4.14643;4.14643
278;async;10;0.00295869;0.00113145;0.00487906
278;inner;10;0.429263;0.42727;0.433291
278;wait;10;3.40671e-05;2.5575e-05;5.2158e-05
278;boundary;10;0.00357994;0.00235333;0.0043544
278;calc iter;10;0.435838;0.433643;0.438617
278;calc total;1;4.41801;4.41801;4.41801
278;total;1;10.7702;10.7702;10.7702
279;initialize;1;4.19501;4.19501;4.19501
279;async;10;0.00216279;0.00111532;0.00418068
279;inner;10;0.430071;0.427828;0.434164
279;wait;10;3.12113e-05;2.1844e-05;4.4915e-05
279;boundary;10;0.00361084;0.00208278;0.00440954
279;calc iter;10;0.435878;0.432807;0.438367
279;calc total;1;4.41801;4.41801;4.41801
279;total;1;10.8188;10.8188;10.8188
336;initialize;1;4.11553;4.11553;4.11553
336;async;10;0.00555522;0.000936393;0.00711377
336;inner;10;0.42798;0.421318;0.434504
336;wait;10;4.09565e-05;2.1808e-05;6.8715e-05
336;boundary;10;0.00412828;0.00175349;0.00591483
336;calc iter;10;0.437706;0.429373;0.441711
336;calc total;1;4.418;4.418;4.418
336;total;1;10.7364;10.7364;10.7364
313;initialize;1;4.1165;4.1165;4.1165
313;async;10;0.0029582;0.00102048;0.00575688
313;inner;10;0.427334;0.423743;0.43237
313;wait;10;4.19143e-05;2.9957e-05;6.2009e-05
313;boundary;10;0.00420691;0.00275507;0.00527229
313;calc iter;10;0.434543;0.432444;0.436557
313;calc total;1;4.41801;4.41801;4.41801
313;total;1;10.741;10.741;10.741
360;initialize;1;4.07595;4.07595;4.07595
360;async;10;0.00242735;0.00152633;0.00294946
360;inner;10;0.430042;0.425863;0.436492
360;wait;10;4.21939e-05;2.3108e-05;5.2227e-05
360;boundary;10;0.00404975;0.00172452;0.00486891
360;calc iter;10;0.436563;0.430138;0.441696
360;calc total;1;4.41801;4.41801;4.41801
360;total;1;10.7;10.7;10.7
337;initialize;1;4.1088;4.1088;4.1088
337;async;10;0.00233672;0.00110881;0.00261254
337;inner;10;0.431046;0.423344;0.438076
337;wait;10;4.23064e-05;1.9567e-05;5.4688e-05
337;boundary;10;0.00448239;0.00172982;0.00567549
337;calc iter;10;0.437909;0.427668;0.442909
337;calc total;1;4.418;4.418;4.418
337;total;1;10.7297;10.7297;10.7297
314;initialize;1;4.09265;4.09265;4.09265
314;async;10;0.00248658;0.000634248;0.0046231
314;inner;10;0.427884;0.424513;0.433177
314;wait;10;3.81926e-05;2.8508e-05;5.1809e-05
314;boundary;10;0.00405272;0.00229987;0.00515546
314;calc iter;10;0.434463;0.432474;0.43668
314;calc total;1;4.41801;4.41801;4.41801
314;total;1;10.7172;10.7172;10.7172
361;initialize;1;4.07863;4.07863;4.07863
361;async;10;0.00414059;0.00105593;0.006578
361;inner;10;0.428262;0.424138;0.434953
361;wait;10;4.18128e-05;2.4135e-05;6.9364e-05
361;boundary;10;0.00381385;0.00209466;0.00449705
361;calc iter;10;0.43626;0.431037;0.440754
361;calc total;1;4.41801;4.41801;4.41801
361;total;1;10.7027;10.7027;10.7027
136;initialize;1;4.11855;4.11855;4.11855
136;async;10;0.00350048;0.00109233;0.00664809
136;inner;10;0.425308;0.421349;0.430174
136;wait;10;6.27029e-05;4.8533e-05;0.000107762
136;boundary;10;0.00543399;0.00440385;0.0065957
136;calc iter;10;0.434307;0.432755;0.436443
136;calc total;1;4.418;4.418;4.418
136;total;1;10.7427;10.7427;10.7427
338;initialize;1;4.10284;4.10284;4.10284
338;async;10;0.0082237;0.00110409;0.0101656
338;inner;10;0.425295;0.419091;0.432782
338;wait;10;3.69108e-05;2.145e-05;7.5882e-05
338;boundary;10;0.00379759;0.00181034;0.00589481
338;calc iter;10;0.437355;0.430256;0.439533
338;calc total;1;4.418;4.418;4.418
338;total;1;10.7237;10.7237;10.7237
315;initialize;1;4.15301;4.15301;4.15301
315;async;10;0.00231772;0.000606872;0.00496796
315;inner;10;0.427902;0.424702;0.433029
315;wait;10;4.47669e-05;3.9324e-05;6.1032e-05
315;boundary;10;0.00410595;0.00233571;0.00513018
315;calc iter;10;0.434372;0.433342;0.436562
315;calc total;1;4.41801;4.41801;4.41801
315;total;1;10.7775;10.7775;10.7775
362;initialize;1;4.0786;4.0786;4.0786
362;async;10;0.00611935;0.00106829;0.010739
362;inner;10;0.424426;0.419843;0.427902
362;wait;10;6.61625e-05;3.7789e-05;0.000140377
362;boundary;10;0.00501652;0.00375334;0.00642171
362;calc iter;10;0.43563;0.431061;0.440093
362;calc total;1;4.41801;4.41801;4.41801
362;total;1;10.7026;10.7026;10.7026
137;initialize;1;4.16322;4.16322;4.16322
137;async;10;0.00247312;0.000487845;0.00791942
137;inner;10;0.427998;0.425162;0.433221
137;wait;10;4.85613e-05;3.7195e-05;6.1196e-05
137;boundary;10;0.0042431;0.00236337;0.0055159
137;calc iter;10;0.434764;0.432972;0.43878
137;calc total;1;4.418;4.418;4.418
137;total;1;10.7873;10.7873;10.7873
339;initialize;1;4.16377;4.16377;4.16377
339;async;10;0.0041785;0.00102321;0.0108203
339;inner;10;0.429453;0.422258;0.437041
339;wait;10;3.47958e-05;2.5191e-05;5.0522e-05
339;boundary;10;0.00322739;0.00210133;0.00409175
339;calc iter;10;0.436895;0.434156;0.441361
339;calc total;1;4.418;4.418;4.418
339;total;1;10.7846;10.7846;10.7846
316;initialize;1;4.08109;4.08109;4.08109
316;async;10;0.00258605;0.000787352;0.00468329
316;inner;10;0.426827;0.423552;0.432059
316;wait;10;5.25288e-05;4.3071e-05;6.9625e-05
316;boundary;10;0.00457167;0.0028211;0.00520452
316;calc iter;10;0.434039;0.432928;0.436124
316;calc total;1;4.41801;4.41801;4.41801
316;total;1;10.7056;10.7056;10.7056
363;initialize;1;4.07903;4.07903;4.07903
363;async;10;0.00229554;0.000779525;0.00498249
363;inner;10;0.429334;0.425805;0.43584
363;wait;10;4.70221e-05;3.4059e-05;5.5342e-05
363;boundary;10;0.00413561;0.00239233;0.00532143
363;calc iter;10;0.435814;0.430992;0.439372
363;calc total;1;4.41801;4.41801;4.41801
363;total;1;10.703;10.703;10.703
138;initialize;1;4.12019;4.12019;4.12019
138;async;10;0.00377189;0.000931269;0.00932731
138;inner;10;0.42728;0.425754;0.431989
138;wait;10;4.19083e-05;2.4606e-05;8.341e-05
138;boundary;10;0.00394268;0.00327076;0.00524377
138;calc iter;10;0.435038;0.433926;0.439663
138;calc total;1;4.418;4.418;4.418
138;total;1;10.7443;10.7443;10.7443
340;initialize;1;4.07742;4.07742;4.07742
340;async;10;0.00538953;0.00112218;0.00994086
340;inner;10;0.427105;0.424952;0.432871
340;wait;10;4.64281e-05;3.0626e-05;6.6712e-05
340;boundary;10;0.00385185;0.00303655;0.00459547
340;calc iter;10;0.436395;0.434952;0.437961
340;calc total;1;4.418;4.418;4.418
340;total;1;10.6983;10.6983;10.6983
317;initialize;1;4.08108;4.08108;4.08108
317;async;10;0.00213228;0.000629966;0.00510219
317;inner;10;0.42669;0.423779;0.431766
317;wait;10;5.91909e-05;4.4063e-05;9.4728e-05
317;boundary;10;0.0048969;0.00304811;0.0056826
317;calc iter;10;0.43378;0.432732;0.435982
317;calc total;1;4.41801;4.41801;4.41801
317;total;1;10.7056;10.7056;10.7056
364;initialize;1;4.08017;4.08017;4.08017
364;async;10;0.00339107;0.000722734;0.007762
364;inner;10;0.427736;0.423877;0.435482
364;wait;10;4.93964e-05;4.0209e-05;6.4186e-05
364;boundary;10;0.00441542;0.00249637;0.00558867
364;calc iter;10;0.435594;0.43376;0.439072
364;calc total;1;4.41801;4.41801;4.41801
364;total;1;10.7042;10.7042;10.7042
139;initialize;1;4.11;4.11;4.11
139;async;10;0.00571117;0.00114303;0.0106865
139;inner;10;0.425762;0.424047;0.430716
341;initialize;1;4.16376;4.16376;4.16376
341;async;10;0.00486184;0.000801513;0.00777336
341;inner;10;0.425799;0.423266;0.432967
341;wait;10;5.97817e-05;4.2536e-05;8.2629e-05
341;boundary;10;0.00512207;0.00307242;0.00587625
341;calc iter;10;0.435845;0.433852;0.438485
341;calc total;1;4.41801;4.41801;4.41801
341;total;1;10.7846;10.7846;10.7846
318;initialize;1;4.1015;4.1015;4.1015
318;async;10;0.00145692;0.000577676;0.00218746
318;inner;10;0.427497;0.424098;0.432114
318;wait;10;5.82236e-05;4.6074e-05;7.7513e-05
318;boundary;10;0.00465873;0.00285049;0.00563364
318;calc iter;10;0.433672;0.431993;0.43611
318;calc total;1;4.41801;4.41801;4.41801
318;total;1;10.726;10.726;10.726
365;initialize;1;4.0785;4.0785;4.0785
365;async;10;0.00363732;0.000994143;0.00889982
365;inner;10;0.426458;0.422559;0.434224
365;wait;10;5.46725e-05;4.5076e-05;7.2917e-05
365;boundary;10;0.00496389;0.00310473;0.00586128
365;calc iter;10;0.435115;0.433115;0.438435
365;calc total;1;4.41801;4.41801;4.41801
365;total;1;10.7025;10.7025;10.7025
139;wait;10;4.03643e-05;2.5668e-05;9.2857e-05
139;boundary;10;0.00365686;0.00247427;0.00485256
139;calc iter;10;0.435172;0.432368;0.439626
139;calc total;1;4.418;4.418;4.418
139;total;1;10.7341;10.7341;10.7341
342;initialize;1;4.16378;4.16378;4.16378
342;async;10;0.00638692;0.000932588;0.0133674
342;inner;10;0.425176;0.422777;0.432101
342;wait;10;5.4151e-05;3.4013e-05;0.000107971
342;boundary;10;0.00454197;0.00347809;0.00606857
342;calc iter;10;0.43616;0.432405;0.442778
342;calc total;1;4.41801;4.41801;4.41801
342;total;1;10.7846;10.7846;10.7846
319;initialize;1;4.11322;4.11322;4.11322
319;async;10;0.00277524;0.000776984;0.00417606
319;inner;10;0.424811;0.421308;0.430738
319;wait;10;5.91949e-05;3.9213e-05;8.3587e-05
319;boundary;10;0.00569888;0.0038906;0.00628216
319;calc iter;10;0.433346;0.431839;0.435492
319;calc total;1;4.41801;4.41801;4.41801
319;total;1;10.7378;10.7378;10.7378
366;initialize;1;4.07865;4.07865;4.07865
366;async;10;0.00227734;0.000631509;0.00749999
366;inner;10;0.427733;0.422741;0.435118
366;wait;10;5.22262e-05;3.6493e-05;6.7326e-05
366;boundary;10;0.00472925;0.00265438;0.00619984
366;calc iter;10;0.434793;0.432577;0.438878
366;calc total;1;4.41801;4.41801;4.41801
366;total;1;10.7027;10.7027;10.7027
140;initialize;1;4.16323;4.16323;4.16323
140;async;10;0.00258192;0.00114453;0.00633437
140;inner;10;0.428844;0.427074;0.43403
140;wait;10;3.39222e-05;2.2441e-05;4.8208e-05
140;boundary;10;0.00392641;0.00176434;0.005506
140;calc iter;10;0.435388;0.430938;0.441842
140;calc total;1;4.418;4.418;4.418
140;total;1;10.7873;10.7873;10.7873
343;initialize;1;4.11558;4.11558;4.11558
343;async;10;0.00891044;0.00112787;0.0148585
343;inner;10;0.42378;0.421783;0.429619
343;wait;10;4.39462e-05;3.0122e-05;0.000106998
343;boundary;10;0.00364157;0.00302734;0.00519161
343;calc iter;10;0.436377;0.43381;0.442083
343;calc total;1;4.41801;4.41801;4.41801
343;total;1;10.7364;10.7364;10.7364
320;initialize;1;4.11912;4.11912;4.11912
320;async;10;0.00468332;0.000996255;0.00881336
320;inner;10;0.42706;0.412434;0.433281
320;wait;10;3.92947e-05;1.9097e-05;5.4249e-05
320;boundary;10;0.0045288;0.00173576;0.00562324
320;calc iter;10;0.436313;0.419683;0.443339
320;calc total;1;4.418;4.418;4.418
320;total;1;10.7436;10.7436;10.7436
367;initialize;1;4.07851;4.07851;4.07851
367;async;10;0.00299526;0.000762718;0.00606987
367;inner;10;0.425352;0.42069;0.433085
367;wait;10;6.02783e-05;4.8933e-05;9.9021e-05
367;boundary;10;0.00562248;0.00394186;0.00664022
367;calc iter;10;0.434032;0.432344;0.437891
367;calc total;1;4.41801;4.41801;4.41801
367;total;1;10.7025;10.7025;10.7025
141;initialize;1;4.11627;4.11627;4.11627
141;async;10;0.00431039;0.00116717;0.00901503
141;inner;10;0.427614;0.425377;0.433612
141;wait;10;3.19641e-05;2.2376e-05;5.5398e-05
141;boundary;10;0.003244;0.00229871;0.00478192
141;calc iter;10;0.435202;0.432397;0.439971
141;calc total;1;4.418;4.418;4.418
141;total;1;10.7403;10.7403;10.7403
344;initialize;1;4.16362;4.16362;4.16362
344;async;10;0.00633874;0.00107843;0.00846391
344;inner;10;0.426758;0.424714;0.432428
321;initialize;1;4.153;4.153;4.153
321;async;10;0.0108241;0.0011561;0.014858
321;inner;10;0.420444;0.406492;0.427294
321;wait;10;5.70373e-05;1.9559e-05;0.000116933
321;boundary;10;0.00489668;0.00176554;0.00589616
321;calc iter;10;0.436224;0.421292;0.442594
321;calc total;1;4.418;4.418;4.418
321;total;1;10.7775;10.7775;10.7775
368;initialize;1;4.07899;4.07899;4.07899
368;async;10;0.00412344;0.000367269;0.00784245
368;inner;10;0.428078;0.424027;0.435308
368;wait;10;2.98534e-05;1.5293e-05;5.2438e-05
368;boundary;10;0.00405866;0.00200626;0.00521023
368;calc iter;10;0.436291;0.433141;0.439129
368;calc total;1;4.41801;4.41801;4.41801
368;total;1;10.703;10.703;10.703
142;initialize;1;4.10546;4.10546;4.10546
142;async;10;0.00255121;0.00112095;0.0054658
142;inner;10;0.42934;0.427858;0.433015
142;wait;10;3.52116e-05;2.1781e-05;7.8652e-05
142;boundary;10;0.00319704;0.00231312;0.00387591
142;calc iter;10;0.435125;0.433505;0.4376
142;calc total;1;4.418;4.418;4.418
142;total;1;10.7295;10.7295;10.7295
344;wait;10;3.36402e-05;2.4572e-05;7.8862e-05
344;boundary;10;0.00336112;0.00273253;0.0038877
344;calc iter;10;0.436493;0.434241;0.439723
344;calc total;1;4.418;4.418;4.418
344;total;1;10.7845;10.7845;10.7845
322;initialize;1;4.153;4.153;4.153
322;async;10;0.00444245;0.00147995;0.00768345
322;inner;10;0.426641;0.413592;0.429602
322;wait;10;5.65343e-05;2.2086e-05;0.000107413
322;boundary;10;0.0049833;0.0018041;0.00586273
322;calc iter;10;0.436126;0.422044;0.440824
322;calc total;1;4.418;4.418;4.418
322;total;1;10.7775;10.7775;10.7775
369;initialize;1;4.07762;4.07762;4.07762
369;async;10;0.00458063;0.000992785;0.0068729
369;inner;10;0.427696;0.423824;0.433664
369;wait;10;4.32699e-05;2.0997e-05;9.7812e-05
369;boundary;10;0.00402153;0.00182831;0.00505306
369;calc iter;10;0.436343;0.432548;0.438238
369;calc total;1;4.41801;4.41801;4.41801
369;total;1;10.7017;10.7017;10.7017
143;initialize;1;4.11631;4.11631;4.11631
143;async;10;0.00298018;0.000836806;0.00610238
143;inner;10;0.428123;0.426088;0.431615
143;wait;10;4.10179e-05;2.7861e-05;9.0394e-05
143;boundary;10;0.00376934;0.00267011;0.00458534
143;calc iter;10;0.434915;0.433638;0.436707
143;calc total;1;4.418;4.418;4.418
143;total;1;10.7404;10.7404;10.7404
345;initialize;1;4.1107;4.1107;4.1107
345;async;10;0.00668319;0.00132955;0.0124781
345;inner;10;0.425174;0.422659;0.433539
345;wait;10;4.83167e-05;3.4448e-05;6.3166e-05
345;boundary;10;0.00414165;0.00295897;0.00492702
345;calc iter;10;0.436049;0.432918;0.441332
345;calc total;1;4.41801;4.41801;4.41801
345;total;1;10.7316;10.7316;10.7316
323;initialize;1;4.153;4.153;4.153
323;async;10;0.0032288;0.00168292;0.00697402
323;inner;10;0.427433;0.415889;0.433355
323;wait;10;5.72285e-05;2.4685e-05;7.531e-05
323;boundary;10;0.00510925;0.00204658;0.00663385
323;calc iter;10;0.435831;0.424935;0.439954
323;calc total;1;4.418;4.418;4.418
323;total;1;10.7775;10.7775;10.7775
370;initialize;1;4.079;4.079;4.079
370;async;10;0.00566359;0.000988718;0.00730713
370;inner;10;0.426527;0.423017;0.433945
370;wait;10;3.4841e-05;2.2877e-05;8.0836e-05
370;boundary;10;0.00398026;0.00254648;0.00474361
370;calc iter;10;0.436207;0.430486;0.439401
370;calc total;1;4.41801;4.41801;4.41801
370;total;1;10.703;10.703;10.703
346;initialize;1;4.09635;4.09635;4.09635
346;async;10;0.00581171;0.00113699;0.012356
346;inner;10;0.423961;0.420625;0.430592
346;wait;10;6.7318e-05;5.3104e-05;0.000105581
346;boundary;10;0.00564881;0.00430117;0.00675138
346;calc iter;10;0.435491;0.431475;0.441976
346;calc total;1;4.41801;4.41801;4.41801
346;total;1;10.7172;10.7172;10.7172
324;initialize;1;4.11485;4.11485;4.11485
324;async;10;0.0118338;0.0010863;0.0157661
324;inner;10;0.421364;0.416019;0.429164
324;wait;10;2.86995e-05;2.0953e-05;6.6896e-05
324;boundary;10;0.0020246;0.00171904;0.00257568
324;calc iter;10;0.435252;0.432895;0.437762
324;calc total;1;4.418;4.418;4.418
324;total;1;10.7394;10.7394;10.7394
371;initialize;1;4.08013;4.08013;4.08013
371;async;10;0.00212923;0.00102496;0.00256048
371;inner;10;0.430228;0.426106;0.437
371;wait;10;3.34786e-05;1.8634e-05;4.3729e-05
371;boundary;10;0.00404962;0.00178333;0.00489116
371;calc iter;10;0.436442;0.429361;0.441297
371;calc total;1;4.41801;4.41801;4.41801
371;total;1;10.7042;10.7042;10.7042
347;initialize;1;4.16352;4.16352;4.16352
347;async;10;0.00430074;0.00112867;0.00848961
347;inner;10;0.426388;0.423736;0.433721
347;wait;10;5.16779e-05;4.0799e-05;6.2072e-05
347;boundary;10;0.00511433;0.00283026;0.00627459
347;calc iter;10;0.435856;0.433301;0.439788
347;calc total;1;4.41801;4.41801;4.41801
347;total;1;10.7844;10.7844;10.7844
325;initialize;1;4.11337;4.11337;4.11337
325;async;10;0.0077639;0.00108981;0.0133146
325;inner;10;0.423829;0.420191;0.429438
325;wait;10;3.758e-05;2.9929e-05;6.2914e-05
325;boundary;10;0.00311159;0.00218811;0.0038964
325;calc iter;10;0.434743;0.432841;0.437505
325;calc total;1;4.418;4.418;4.418
325;total;1;10.7379;10.7379;10.7379
372;initialize;1;4.07863;4.07863;4.07863
372;async;10;0.00860589;0.00100834;0.0107952
372;inner;10;0.424206;0.419677;0.431787
372;wait;10;3.76317e-05;2.1766e-05;7.0357e-05
372;boundary;10;0.00287968;0.00174499;0.00369916
372;calc iter;10;0.43573;0.431351;0.437877
372;calc total;1;4.41801;4.41801;4.41801
372;total;1;10.7027;10.7027;10.7027
348;initialize;1;4.11552;4.11552;4.11552
348;async;10;0.00417298;0.00106638;0.00837408
348;inner;10;0.426203;0.422166;0.433382
348;wait;10;5.60834e-05;3.2222e-05;8.0351e-05
348;boundary;10;0.004678;0.00244161;0.00598187
348;calc iter;10;0.435112;0.432845;0.43741
348;calc total;1;4.41801;4.41801;4.41801
348;total;1;10.7364;10.7364;10.7364
326;initialize;1;4.15302;4.15302;4.15302
326;async;10;0.00848988;0.00106319;0.0145486
326;inner;10;0.42307;0.419257;0.428924
326;wait;10;4.32416e-05;2.7339e-05;7.103e-05
326;boundary;10;0.00327502;0.00208589;0.00597901
326;calc iter;10;0.43488;0.430644;0.440465
326;calc total;1;4.418;4.418;4.418
326;total;1;10.7775;10.7775;10.7775
373;initialize;1;4.07866;4.07866;4.07866
373;async;10;0.0040976;0.000486237;0.00687059
373;inner;10;0.427559;0.423225;0.433878
373;wait;10;3.98856e-05;3.1211e-05;5.7444e-05
373;boundary;10;0.0036146;0.00203733;0.00477892
373;calc iter;10;0.435312;0.431687;0.438013
373;calc total;1;4.41801;4.41801;4.41801
373;total;1;10.7027;10.7027;10.7027
349;initialize;1;4.09033;4.09033;4.09033
349;async;10;0.00317629;0.00100992;0.00816862
349;inner;10;0.427043;0.423553;0.433562
349;wait;10;5.24602e-05;3.1688e-05;8.0973e-05
349;boundary;10;0.00466426;0.00241082;0.00588318
349;calc iter;10;0.434939;0.432808;0.437151
349;calc total;1;4.41801;4.41801;4.41801
349;total;1;10.7112;10.7112;10.7112
374;initialize;1;4.08014;4.08014;4.08014
374;async;10;0.00667505;0.00104073;0.00990682
374;inner;10;0.424766;0.420466;0.431226
374;wait;10;3.8804e-05;1.6936e-05;6.8741e-05
374;boundary;10;0.00400079;0.00225218;0.00518361
374;calc iter;10;0.435482;0.43146;0.437959
374;calc total;1;4.41801;4.41801;4.41801
374;total;1;10.7042;10.7042;10.7042
350;initialize;1;4.09031;4.09031;4.09031
350;async;10;0.0025259;0.000751806;0.00543303
350;inner;10;0.427059;0.422847;0.433385
350;wait;10;5.42822e-05;2.9457e-05;8.6907e-05
350;boundary;10;0.00468837;0.00229332;0.00613007
350;calc iter;10;0.434329;0.431404;0.437029
350;calc total;1;4.41801;4.41801;4.41801
350;total;1;10.7112;10.7112;10.7112
160;initialize;1;4.17525;4.17525;4.17525
160;async;10;0.0149001;0.000572688;0.0329105
160;inner;10;0.417665;0.39996;0.432325
160;wait;10;4.24085e-05;2.2418e-05;8.2845e-05
160;boundary;10;0.00421498;0.00250014;0.00647825
160;calc iter;10;0.436824;0.425347;0.446247
160;calc total;1;4.418;4.418;4.418
160;total;1;10.7989;10.7989;10.7989
161;initialize;1;4.11589;4.11589;4.11589
161;async;10;0.0178834;0.00118174;0.0336126
161;inner;10;0.415413;0.394564;0.430716
161;wait;10;5.01178e-05;2.1269e-05;0.000108814
161;boundary;10;0.00434181;0.00196722;0.0060579
161;calc iter;10;0.43769;0.428599;0.446622
161;calc total;1;4.418;4.418;4.418
161;total;1;10.7396;10.7396;10.7396
162;initialize;1;4.17494;4.17494;4.17494
162;async;10;0.0188152;0.00113003;0.0300869
162;inner;10;0.415607;0.391565;0.431939
162;wait;10;5.25118e-05;2.1588e-05;0.000105234
162;boundary;10;0.00423783;0.00171535;0.00518325
162;calc iter;10;0.438715;0.422053;0.447285
162;calc total;1;4.418;4.418;4.418
162;total;1;10.7986;10.7986;10.7986
163;initialize;1;4.17538;4.17538;4.17538
163;async;10;0.0215303;0.00111641;0.0317674
163;inner;10;0.413444;0.387259;0.43327
163;wait;10;5.02337e-05;1.9949e-05;9.1208e-05
163;boundary;10;0.00435135;0.00170342;0.00550947
163;calc iter;10;0.439378;0.420033;0.450931
163;calc total;1;4.418;4.418;4.418
163;total;1;10.7991;10.7991;10.7991
164;initialize;1;4.11583;4.11583;4.11583
164;async;10;0.0159865;0.000612511;0.025801
164;inner;10;0.41801;0.396629;0.434261
164;wait;10;4.58493e-05;2.484e-05;5.7823e-05
164;boundary;10;0.00402525;0.00180461;0.00528062
164;calc iter;10;0.43807;0.424261;0.44667
164;calc total;1;4.418;4.418;4.418
164;total;1;10.7395;10.7395;10.7395
165;initialize;1;4.17536;4.17536;4.17536
165;async;10;0.014174;0.000782814;0.0293115
165;inner;10;0.418099;0.401274;0.433388
165;wait;10;5.39793e-05;2.7669e-05;7.7276e-05
165;boundary;10;0.00430895;0.00279223;0.00598364
165;calc iter;10;0.436638;0.431155;0.441577
165;calc total;1;4.418;4.418;4.418
165;total;1;10.799;10.799;10.799
166;initialize;1;4.17501;4.17501;4.17501
166;async;10;0.0114328;0.000606963;0.0253888
166;inner;10;0.419622;0.405628;0.433741
166;wait;10;4.44705e-05;2.9846e-05;6.7912e-05
166;boundary;10;0.00382505;0.00268613;0.0057336
166;calc iter;10;0.434926;0.427501;0.438926
166;calc total;1;4.418;4.418;4.418
166;total;1;10.7987;10.7987;10.7987
167;initialize;1;4.10529;4.10529;4.10529
167;async;10;0.00937256;0.000639971;0.0255641
167;inner;10;0.419552;0.408831;0.433916
167;wait;10;5.13412e-05;2.8094e-05;7.1628e-05
167;boundary;10;0.00474123;0.00240922;0.00664504
167;calc iter;10;0.433719;0.421554;0.443034
167;calc total;1;4.418;4.418;4.418
167;total;1;10.729;10.729;10.729
205;initialize;1;4.12049;4.12049;4.12049
205;async;10;0.0108421;0.00115858;0.0197248
205;inner;10;0.417168;0.40857;0.431052
205;wait;10;5.98098e-05;4.122e-05;8.1959e-05
205;boundary;10;0.00511839;0.0036119;0.00605523
205;calc iter;10;0.43319;0.427643;0.435907
205;calc total;1;4.418;4.418;4.418
205;total;1;10.7445;10.7445;10.7445
206;initialize;1;4.10005;4.10005;4.10005
206;async;10;0.00810142;0.0011442;0.0154102
206;inner;10;0.421827;0.413723;0.434816
206;wait;10;4.25234e-05;2.9667e-05;5.5244e-05
206;boundary;10;0.00382173;0.00247379;0.00495885
206;calc iter;10;0.433794;0.428593;0.43848
206;calc total;1;4.418;4.418;4.418
206;total;1;10.7241;10.7241;10.7241
207;initialize;1;4.11189;4.11189;4.11189
207;async;10;0.00906545;0.000826684;0.019753
207;inner;10;0.419305;0.411394;0.432768
207;wait;10;4.47149e-05;2.5407e-05;7.1927e-05
207;boundary;10;0.00488866;0.00309118;0.00617111
207;calc iter;10;0.433306;0.426393;0.437541
207;calc total;1;4.41801;4.41801;4.41801
207;total;1;10.7359;10.7359;10.7359
208;initialize;1;4.11787;4.11787;4.11787
208;async;10;0.0135772;0.000488157;0.031984
208;inner;10;0.41599;0.408713;0.431893
208;wait;10;5.88871e-05;2.7867e-05;7.8881e-05
208;boundary;10;0.00532818;0.00302849;0.00673489
208;calc iter;10;0.434957;0.426433;0.443756
208;calc total;1;4.418;4.418;4.418
208;total;1;10.7418;10.7418;10.7418
209;initialize;1;4.16573;4.16573;4.16573
209;async;10;0.0180418;0.000863081;0.0288065
209;inner;10;0.413747;0.403992;0.430981
209;wait;10;4.93964e-05;2.6296e-05;8.9602e-05
209;boundary;10;0.00386168;0.00239364;0.00638343
209;calc iter;10;0.435701;0.427465;0.438748
209;calc total;1;4.418;4.418;4.418
209;total;1;10.7897;10.7897;10.7897
210;initialize;1;4.10582;4.10582;4.10582
210;async;10;0.0208565;0.000783326;0.0287227
210;inner;10;0.412035;0.395686;0.431244
210;wait;10;5.14771e-05;2.3588e-05;7.6503e-05
210;boundary;10;0.00451718;0.00182837;0.00543666
210;calc iter;10;0.437462;0.426263;0.446658
210;calc total;1;4.418;4.418;4.418
210;total;1;10.7298;10.7298;10.7298
211;initialize;1;4.12053;4.12053;4.12053
211;async;10;0.0275032;0.0010906;0.0352389
211;inner;10;0.406641;0.381158;0.430076
211;wait;10;5.68065e-05;2.0376e-05;0.000121506
211;boundary;10;0.00500422;0.00171456;0.00559964
211;calc iter;10;0.439208;0.418132;0.449156
211;calc total;1;4.418;4.418;4.418
211;total;1;10.7445;10.7445;10.7445
212;initialize;1;4.09293;4.09293;4.09293
212;async;10;0.0208554;0.00113657;0.031181
212;inner;10;0.41247;0.394573;0.430311
212;wait;10;4.70175e-05;2.2454e-05;8.999e-05
212;boundary;10;0.00437763;0.00176984;0.00515345
212;calc iter;10;0.437752;0.427548;0.444722
212;calc total;1;4.418;4.418;4.418
212;total;1;10.7169;10.7169;10.7169
213;initialize;1;4.16572;4.16572;4.16572
213;async;10;0.0133235;0.000738818;0.0222897
213;inner;10;0.419196;0.408285;0.434346
213;wait;10;3.88452e-05;2.6591e-05;5.6324e-05
213;boundary;10;0.00358982;0.00203514;0.00495383
213;calc iter;10;0.43615;0.43134;0.439262
213;calc total;1;4.418;4.418;4.418
213;total;1;10.7897;10.7897;10.7897
214;initialize;1;4.09467;4.09467;4.09467
214;async;10;0.0104562;0.000701895;0.0203378
214;inner;10;0.42083;0.41287;0.434404
214;wait;10;3.79128e-05;3.0562e-05;4.8465e-05
214;boundary;10;0.0033322;0.00246539;0.00371519
214;calc iter;10;0.434658;0.430002;0.438033
214;calc total;1;4.418;4.418;4.418
214;total;1;10.7187;10.7187;10.7187
215;initialize;1;4.12195;4.12195;4.12195
215;async;10;0.0122799;0.00111902;0.0205988
215;inner;10;0.418434;0.411232;0.431723
215;wait;10;4.1694e-05;3.1407e-05;6.2266e-05
215;boundary;10;0.0036175;0.0032816;0.00485487
215;calc iter;10;0.434375;0.429621;0.436311
215;calc total;1;4.41801;4.41801;4.41801
215;total;1;10.746;10.746;10.746
185;initialize;1;4.16434;4.16434;4.16434
185;async;10;0.00682061;0.00103848;0.0139241
185;inner;10;0.420831;0.415613;0.430669
185;wait;10;6.2401e-05;3.7168e-05;8.3261e-05
185;boundary;10;0.00461337;0.00316947;0.00618395
185;calc iter;10;0.43233;0.427909;0.43523
185;calc total;1;4.41801;4.41801;4.41801
185;total;1;10.7889;10.7889;10.7889
254;initialize;1;4.09627;4.09627;4.09627
254;async;10;0.00385133;0.00110587;0.0056642
254;inner;10;0.429947;0.427707;0.433277
254;wait;10;3.05589e-05;2.2563e-05;5.2803e-05
254;boundary;10;0.00265752;0.00189265;0.00313174
254;calc iter;10;0.436488;0.434376;0.439305
254;calc total;1;4.41801;4.41801;4.41801
254;total;1;10.7203;10.7203;10.7203
186;initialize;1;4.12577;4.12577;4.12577
186;async;10;0.00678989;0.00110922;0.0130852
186;inner;10;0.420734;0.415241;0.428748
186;wait;10;5.68789e-05;3.6195e-05;0.000137457
186;boundary;10;0.00446965;0.0034191;0.00570843
186;calc iter;10;0.432053;0.42716;0.435455
186;calc total;1;4.41801;4.41801;4.41801
186;total;1;10.7503;10.7503;10.7503
255;initialize;1;4.11033;4.11033;4.11033
255;async;10;0.00321389;0.000806609;0.00555044
255;inner;10;0.42936;0.427015;0.432158
255;wait;10;3.53386e-05;2.0485e-05;7.282e-05
255;boundary;10;0.00361835;0.00288531;0.00428799
255;calc iter;10;0.436229;0.434363;0.437785
255;calc total;1;4.41801;4.41801;4.41801
255;total;1;10.7344;10.7344;10.7344
187;initialize;1;4.09328;4.09328;4.09328
187;async;10;0.0065395;0.00115379;0.00997306
187;inner;10;0.422178;0.416845;0.430919
187;wait;10;4.11672e-05;2.5037e-05;7.1456e-05
187;boundary;10;0.0034273;0.00258281;0.00479494
187;calc iter;10;0.432188;0.430194;0.435503
187;calc total;1;4.41801;4.41801;4.41801
187;total;1;10.7178;10.7178;10.7178
256;initialize;1;4.12026;4.12026;4.12026
256;async;10;0.00295737;0.000561275;0.00596437
256;inner;10;0.426835;0.422662;0.432097
256;wait;10;5.19202e-05;3.0683e-05;7.6687e-05
256;boundary;10;0.00517773;0.00265227;0.00656873
256;calc iter;10;0.435024;0.433841;0.436373
256;calc total;1;4.418;4.418;4.418
256;total;1;10.7444;10.7444;10.7444
188;initialize;1;4.11719;4.11719;4.11719
188;async;10;0.00500639;0.00114447;0.00918499
188;inner;10;0.424573;0.419723;0.434166
188;wait;10;3.30178e-05;2.2491e-05;4.9347e-05
188;boundary;10;0.00292373;0.0017855;0.00398169
188;calc iter;10;0.432538;0.428571;0.437147
188;calc total;1;4.41801;4.41801;4.41801
188;total;1;10.7417;10.7417;10.7417
257;initialize;1;4.17043;4.17043;4.17043
257;async;10;0.00501764;0.00105364;0.00862702
257;inner;10;0.424832;0.421265;0.429833
257;wait;10;6.75235e-05;5.6636e-05;0.000113017
257;boundary;10;0.00558965;0.0036803;0.00639915
257;calc iter;10;0.435509;0.432316;0.437846
257;calc total;1;4.418;4.418;4.418
257;total;1;10.7945;10.7945;10.7945
189;initialize;1;4.16434;4.16434;4.16434
189;async;10;0.00614242;0.00117166;0.012068
189;inner;10;0.421659;0.416576;0.430006
189;wait;10;5.83261e-05;3.6377e-05;0.000127308
189;boundary;10;0.00430696;0.00314027;0.00552178
189;calc iter;10;0.432169;0.429008;0.434804
189;calc total;1;4.41801;4.41801;4.41801
189;total;1;10.7889;10.7889;10.7889
258;initialize;1;4.11598;4.11598;4.11598
258;async;10;0.00547577;0.00110708;0.0101934
258;inner;10;0.426249;0.424338;0.43045
258;wait;10;5.14894e-05;3.1754e-05;8.6219e-05
258;boundary;10;0.00458561;0.00289495;0.00577808
258;calc iter;10;0.436364;0.433613;0.438922
258;calc total;1;4.418;4.418;4.418
258;total;1;10.7401;10.7401;10.7401
190;initialize;1;4.16435;4.16435;4.16435
190;async;10;0.00599342;0.000476564;0.0127893
190;inner;10;0.42297;0.416888;0.431471
190;wait;10;4.42811e-05;2.8049e-05;6.6037e-05
190;boundary;10;0.00357158;0.0021879;0.00472538
190;calc iter;10;0.432581;0.428557;0.435822
190;calc total;1;4.41801;4.41801;4.41801
190;total;1;10.7889;10.7889;10.7889
259;initialize;1;4.17044;4.17044;4.17044
259;async;10;0.00586409;0.00108894;0.00852427
259;inner;10;0.427837;0.424788;0.43103
259;wait;10;3.60322e-05;1.9375e-05;8.4084e-05
259;boundary;10;0.0029904;0.00172689;0.00386994
259;calc iter;10;0.436729;0.432886;0.439422
259;calc total;1;4.418;4.418;4.418
259;total;1;10.7945;10.7945;10.7945
191;initialize;1;4.16436;4.16436;4.16436
191;async;10;0.00561683;0.000852913;0.0156853
191;inner;10;0.420485;0.409436;0.431173
191;wait;10;4.911e-05;2.7806e-05;6.1981e-05
191;boundary;10;0.00516224;0.00304291;0.00678965
191;calc iter;10;0.431315;0.426143;0.435133
191;calc total;1;4.41801;4.41801;4.41801
191;total;1;10.7889;10.7889;10.7889
260;initialize;1;4.09831;4.09831;4.09831
260;async;10;0.00188736;0.000571811;0.00252053
260;inner;10;0.431899;0.42842;0.434149
260;wait;10;3.14579e-05;2.031e-05;4.501e-05
260;boundary;10;0.00327564;0.00172074;0.00457785
260;calc iter;10;0.437095;0.432683;0.43919
260;calc total;1;4.418;4.418;4.418
260;total;1;10.7224;10.7224;10.7224
261;initialize;1;4.12013;4.12013;4.12013
261;async;10;0.00510504;0.0011193;0.00964709
261;inner;10;0.42793;0.42408;0.431463
261;wait;10;4.36978e-05;2.4609e-05;0.00013286
261;boundary;10;0.0034571;0.00178018;0.00501425
261;calc iter;10;0.436537;0.433836;0.439486
261;calc total;1;4.418;4.418;4.418
261;total;1;10.7442;10.7442;10.7442
262;initialize;1;4.10265;4.10265;4.10265
262;async;10;0.00336926;0.00102378;0.00583675
262;inner;10;0.429094;0.42673;0.43257
262;wait;10;4.31856e-05;3.3398e-05;5.401e-05
262;boundary;10;0.00363179;0.00251654;0.00446851
262;calc iter;10;0.436139;0.434339;0.437918
262;calc total;1;4.418;4.418;4.418
262;total;1;10.7267;10.7267;10.7267
263;initialize;1;4.11398;4.11398;4.11398
263;async;10;0.00784906;0.00154605;0.010922
263;inner;10;0.425535;0.422263;0.432149
263;wait;10;3.55061e-05;2.5117e-05;5.3842e-05
263;boundary;10;0.00299098;0.00189201;0.00356763
263;calc iter;10;0.436412;0.433659;0.438801
263;calc total;1;4.418;4.418;4.418
263;total;1;10.7381;10.7381;10.7381
233;initialize;1;4.15862;4.15862;4.15862
233;async;10;0.0015879;0.000662353;0.00248057
233;inner;10;0.431962;0.430439;0.435966
233;wait;10;3.12659e-05;2.3459e-05;4.5102e-05
233;boundary;10;0.00310361;0.00274835;0.00363863
233;calc iter;10;0.436686;0.434519;0.440177
233;calc total;1;4.41801;4.41801;4.41801
233;total;1;10.7807;10.7807;10.7807
234;initialize;1;4.1168;4.1168;4.1168
234;async;10;0.00505514;0.00105579;0.00695363
234;inner;10;0.42766;0.424735;0.43145
234;wait;10;4.35271e-05;3.2395e-05;8.6709e-05
234;boundary;10;0.00364949;0.00288116;0.00461511
234;calc iter;10;0.43641;0.435262;0.438009
234;calc total;1;4.418;4.418;4.418
234;total;1;10.7389;10.7389;10.7389
235;initialize;1;4.11974;4.11974;4.11974
235;async;10;0.0046621;0.00107953;0.00638354
235;inner;10;0.425795;0.423848;0.430177
235;wait;10;5.64106e-05;4.6156e-05;0.000111389
235;boundary;10;0.00557552;0.00427949;0.00627253
235;calc iter;10;0.436091;0.434041;0.437235
235;calc total;1;4.41801;4.41801;4.41801
235;total;1;10.7418;10.7418;10.7418
236;initialize;1;4.12345;4.12345;4.12345
236;async;10;0.00269716;0.000581309;0.00377682
236;inner;10;0.430182;0.429201;0.433768
236;wait;10;4.15023e-05;3.3292e-05;5.0206e-05
236;boundary;10;0.00365833;0.00259078;0.0044889
236;calc iter;10;0.43658;0.43561;0.437538
236;calc total;1;4.418;4.418;4.418
236;total;1;10.7455;10.7455;10.7455
237;initialize;1;4.11834;4.11834;4.11834
237;async;10;0.00446956;0.00113559;0.00546996
237;inner;10;0.429321;0.428063;0.432772
237;wait;10;3.139e-05;2.3645e-05;5.8442e-05
237;boundary;10;0.00294906;0.00225143;0.00358842
237;calc iter;10;0.436772;0.435625;0.438429
237;calc total;1;4.41801;4.41801;4.41801
237;total;1;10.7404;10.7404;10.7404
238;initialize;1;4.15861;4.15861;4.15861
238;async;10;0.00177545;0.00118774;0.0021813
238;inner;10;0.432052;0.430345;0.435247
238;wait;10;3.52213e-05;2.6694e-05;5.4647e-05
238;boundary;10;0.00311969;0.00207899;0.00366547
238;calc iter;10;0.436984;0.434633;0.439298
238;calc total;1;4.41801;4.41801;4.41801
238;total;1;10.7807;10.7807;10.7807
239;initialize;1;4.1167;4.1167;4.1167
239;async;10;0.00380286;0.000826335;0.00480523
239;inner;10;0.429927;0.428582;0.433494
239;wait;10;2.74467e-05;1.5165e-05;4.6157e-05
239;boundary;10;0.00298184;0.00247778;0.00353369
239;calc iter;10;0.43674;0.435798;0.437631
239;calc total;1;4.41801;4.41801;4.41801
239;total;1;10.7388;10.7388;10.7388
304;initialize;1;4.15556;4.15556;4.15556
304;async;10;0.0172951;0.000921549;0.0274953
304;inner;10;0.41516;0.407096;0.42209
304;wait;10;3.39019e-05;1.2919e-05;0.000128655
304;boundary;10;0.00285773;0.00173202;0.00603351
304;calc iter;10;0.435348;0.429177;0.437444
304;calc total;1;4.418;4.418;4.418
304;total;1;10.7796;10.7796;10.7796
305;initialize;1;4.07257;4.07257;4.07257
305;async;10;0.0151252;0.00109316;0.0249462
305;inner;10;0.418111;0.409964;0.426521
305;wait;10;3.9048e-05;1.9569e-05;0.000128251
305;boundary;10;0.00223445;0.00167257;0.00397856
305;calc iter;10;0.435511;0.430908;0.438602
305;calc total;1;4.418;4.418;4.418
305;total;1;10.6966;10.6966;10.6966
306;initialize;1;4.15555;4.15555;4.15555
306;async;10;0.0157263;0.00110364;0.0270916
306;inner;10;0.417301;0.407848;0.426828
306;wait;10;3.29997e-05;2.0513e-05;7.7341e-05
306;boundary;10;0.00206368;0.00168245;0.00323353
306;calc iter;10;0.435126;0.430953;0.437656
306;calc total;1;4.418;4.418;4.418
306;total;1;10.7796;10.7796;10.7796
307;initialize;1;4.10353;4.10353;4.10353
307;async;10;0.0145088;0.00144872;0.0196103
307;inner;10;0.418668;0.412424;0.42714
307;wait;10;2.85701e-05;1.983e-05;6.4632e-05
307;boundary;10;0.00182605;0.00168282;0.00258426
307;calc iter;10;0.435033;0.43124;0.437358
307;calc total;1;4.41801;4.41801;4.41801
307;total;1;10.7276;10.7276;10.7276
308;initialize;1;4.15556;4.15556;4.15556
308;async;10;0.00969765;0.00111297;0.0156357
308;inner;10;0.420566;0.415811;0.427105
308;wait;10;5.05969e-05;3.4501e-05;7.4963e-05
308;boundary;10;0.00373246;0.002769;0.0049914
308;calc iter;10;0.434049;0.431096;0.436339
308;calc total;1;4.41801;4.41801;4.41801
308;total;1;10.7796;10.7796;10.7796
309;initialize;1;4.10363;4.10363;4.10363
309;async;10;0.00802105;0.0010667;0.0134165
309;inner;10;0.421943;0.417612;0.42857
309;wait;10;5.23884e-05;3.7168e-05;7.9997e-05
309;boundary;10;0.00392185;0.00221757;0.00570382
309;calc iter;10;0.43394;0.431513;0.435925
309;calc total;1;4.41801;4.41801;4.41801
309;total;1;10.7276;10.7276;10.7276
310;initialize;1;4.07278;4.07278;4.07278
310;async;10;0.00843079;0.00114286;0.0132839
310;inner;10;0.421392;0.41605;0.428333
310;wait;10;4.59144e-05;3.141e-05;5.8365e-05
310;boundary;10;0.00390788;0.00225637;0.00489978
310;calc iter;10;0.433779;0.431477;0.436391
310;calc total;1;4.41801;4.41801;4.41801
310;total;1;10.6968;10.6968;10.6968
311;initialize;1;4.08435;4.08435;4.08435
311;async;10;0.0103237;0.00111636;0.0137046
311;inner;10;0.420377;0.415616;0.426647
311;wait;10;4.67172e-05;3.5946e-05;9.7084e-05
311;boundary;10;0.00309658;0.00265637;0.0039607
311;calc iter;10;0.433845;0.430934;0.435345
311;calc total;1;4.41801;4.41801;4.41801
311;total;1;10.7084;10.7084;10.7084
280;initialize;1;4.23882;4.23882;4.23882
280;async;10;0.00695;0.00108055;0.00960251
280;inner;10;0.425263;0.422043;0.427738
280;wait;10;4.56021e-05;2.403e-05;0.000127839
280;boundary;10;0.0038364;0.00173982;0.00596979
280;calc iter;10;0.436096;0.433492;0.4379
280;calc total;1;4.41801;4.41801;4.41801
280;total;1;10.8626;10.8626;10.8626
281;initialize;1;4.23882;4.23882;4.23882
281;async;10;0.0047612;0.00108456;0.00827081
281;inner;10;0.427335;0.424916;0.431301
281;wait;10;4.44938e-05;3.0577e-05;9.1374e-05
281;boundary;10;0.00365862;0.00258764;0.00404732
281;calc iter;10;0.435801;0.432757;0.437994
281;calc total;1;4.41801;4.41801;4.41801
281;total;1;10.8626;10.8626;10.8626
282;initialize;1;4.12562;4.12562;4.12562
282;async;10;0.00392663;0.000855611;0.00815939
282;inner;10;0.42749;0.425788;0.43175
282;wait;10;5.53831e-05;4.034e-05;8.0097e-05
282;boundary;10;0.00418565;0.00313237;0.00516709
282;calc iter;10;0.43566;0.43315;0.43878
282;calc total;1;4.41801;4.41801;4.41801
282;total;1;10.7494;10.7494;10.7494
283;initialize;1;4.23883;4.23883;4.23883
283;async;10;0.0038951;0.00110475;0.00868874
283;inner;10;0.426583;0.423896;0.430607
283;wait;10;6.10824e-05;4.4933e-05;0.000106202
283;boundary;10;0.00483788;0.00385198;0.00587587
283;calc iter;10;0.435379;0.433705;0.4384
283;calc total;1;4.41801;4.41801;4.41801
283;total;1;10.8626;10.8626;10.8626
284;initialize;1;4.23884;4.23884;4.23884
284;async;10;0.00185249;0.000525084;0.0045086
284;inner;10;0.428855;0.425785;0.433323
284;wait;10;4.91013e-05;3.0619e-05;6.6766e-05
284;boundary;10;0.00436171;0.00232386;0.0058514
284;calc iter;10;0.43512;0.433886;0.436808
284;calc total;1;4.41801;4.41801;4.41801
284;total;1;10.8626;10.8626;10.8626
285;initialize;1;4.14715;4.14715;4.14715
285;async;10;0.00288765;0.00098532;0.00475817
285;inner;10;0.427806;0.425147;0.432141
285;wait;10;5.60904e-05;4.6856e-05;6.7219e-05
285;boundary;10;0.00448321;0.00292588;0.00532773
285;calc iter;10;0.435234;0.433723;0.436259
285;calc total;1;4.41801;4.41801;4.41801
285;total;1;10.771;10.771;10.771
286;initialize;1;4.12798;4.12798;4.12798
286;async;10;0.00255886;0.000534477;0.00462135
286;inner;10;0.428959;0.426704;0.433298
286;wait;10;4.39917e-05;3.3051e-05;5.4436e-05
286;boundary;10;0.00391981;0.00233295;0.00477238
286;calc iter;10;0.435483;0.433817;0.436809
286;calc total;1;4.41801;4.41801;4.41801
286;total;1;10.7518;10.7518;10.7518
287;initialize;1;4.19372;4.19372;4.19372
287;async;10;0.0020994;0.00053267;0.00427414
287;inner;10;0.428827;0.426732;0.432342
287;wait;10;4.97216e-05;3.6448e-05;7.4929e-05
287;boundary;10;0.00430082;0.00296367;0.00533786
287;calc iter;10;0.435279;0.433899;0.436247
287;calc total;1;4.41801;4.41801;4.41801
287;total;1;10.8175;10.8175;10.8175
327;initialize;1;4.08091;4.08091;4.08091
327;async;10;0.00935967;0.00104386;0.0134574
327;inner;10;0.423109;0.418732;0.429739
327;wait;10;3.87025e-05;2.096e-05;7.1584e-05
327;boundary;10;0.00255213;0.0017619;0.00428057
327;calc iter;10;0.435061;0.432535;0.437494
327;calc total;1;4.418;4.418;4.418
327;total;1;10.7054;10.7054;10.7054
328;initialize;1;4.08952;4.08952;4.08952
328;async;10;0.0114812;0.00113117;0.0170291
328;inner;10;0.421421;0.417279;0.428242
328;wait;10;3.70101e-05;2.0804e-05;0.000100876
328;boundary;10;0.00217603;0.00172934;0.0031329
328;calc iter;10;0.435117;0.431967;0.437347
328;calc total;1;4.418;4.418;4.418
328;total;1;10.714;10.714;10.714
329;initialize;1;4.15305;4.15305;4.15305
329;async;10;0.00953783;0.00112283;0.0138697
329;inner;10;0.421961;0.418363;0.426642
329;wait;10;4.92968e-05;2.7299e-05;0.000122806
329;boundary;10;0.00325092;0.00254738;0.00430581
329;calc iter;10;0.434801;0.431819;0.43839
329;calc total;1;4.418;4.418;4.418
329;total;1;10.7776;10.7776;10.7776
330;initialize;1;4.15305;4.15305;4.15305
330;async;10;0.00944632;0.00101622;0.0163373
330;inner;10;0.420363;0.417578;0.426768
330;wait;10;5.76301e-05;3.1114e-05;0.000107287
330;boundary;10;0.0048078;0.00325905;0.0065698
330;calc iter;10;0.434676;0.430337;0.441007
330;calc total;1;4.418;4.418;4.418
330;total;1;10.7776;10.7776;10.7776
331;initialize;1;4.10129;4.10129;4.10129
331;async;10;0.00881152;0.00111299;0.0155528
331;inner;10;0.422027;0.418448;0.427467
331;wait;10;5.0245e-05;3.5527e-05;9.1827e-05
331;boundary;10;0.00375702;0.00298941;0.00445258
331;calc iter;10;0.434647;0.432253;0.438565
331;calc total;1;4.418;4.418;4.418
331;total;1;10.7258;10.7258;10.7258
332;initialize;1;4.11329;4.11329;4.11329
332;async;10;0.00669564;0.00110073;0.0111038
332;inner;10;0.42423;0.420326;0.430198
332;wait;10;4.20659e-05;2.2855e-05;6.4918e-05
332;boundary;10;0.0035634;0.00212715;0.00502964
332;calc iter;10;0.434532;0.432063;0.436481
332;calc total;1;4.418;4.418;4.418
332;total;1;10.7378;10.7378;10.7378
333;initialize;1;4.15247;4.15247;4.15247
333;async;10;0.00730446;0.00109501;0.0133622
333;inner;10;0.422078;0.416517;0.428618
333;wait;10;4.97329e-05;3.3101e-05;7.6519e-05
333;boundary;10;0.0042658;0.00238416;0.00603064
333;calc iter;10;0.4337;0.431348;0.436532
333;calc total;1;4.418;4.418;4.418
333;total;1;10.777;10.777;10.777
334;initialize;1;4.07942;4.07942;4.07942
334;async;10;0.00636753;0.000992369;0.00898138
334;inner;10;0.4231;0.415847;0.430068
334;wait;10;4.08126e-05;2.8216e-05;5.9334e-05
334;boundary;10;0.00381064;0.00214064;0.00595892
334;calc iter;10;0.43332;0.430231;0.435684
334;calc total;1;4.418;4.418;4.418
334;total;1;10.7039;10.7039;10.7039
335;initialize;1;4.11481;4.11481;4.11481
335;async;10;0.00614014;0.000856214;0.0123817
335;inner;10;0.42163;0.414994;0.43005
335;wait;10;5.59078e-05;3.5888e-05;7.2701e-05
335;boundary;10;0.00502299;0.00225103;0.00673802
335;calc iter;10;0.432852;0.430646;0.435694
335;calc total;1;4.41801;4.41801;4.41801
335;total;1;10.7393;10.7393;10.7393
351;initialize;1;4.1629;4.1629;4.1629
351;async;10;0.00390188;0.000841647;0.00645508
351;inner;10;0.424049;0.419964;0.432839
351;wait;10;5.35749e-05;4.659e-05;6.8405e-05
351;boundary;10;0.00566651;0.00292029;0.00672223
351;calc iter;10;0.433673;0.431191;0.436672
351;calc total;1;4.41801;4.41801;4.41801
351;total;1;10.7838;10.7838;10.7838
352;initialize;1;4.11576;4.11576;4.11576
352;async;10;0.00798647;0.000902555;0.0118004
352;inner;10;0.424674;0.415716;0.42969
352;wait;10;4.13646e-05;1.9471e-05;9.6953e-05
352;boundary;10;0.00381902;0.00173881;0.0047638
352;calc iter;10;0.436522;0.428397;0.438876
352;calc total;1;4.418;4.418;4.418
352;total;1;10.7366;10.7366;10.7366
353;initialize;1;4.08841;4.08841;4.08841
353;async;10;0.0100175;0.0010674;0.0137749
353;inner;10;0.423041;0.413044;0.428881
353;wait;10;4.54126e-05;1.9583e-05;0.00013059
353;boundary;10;0.00352041;0.00170823;0.0050461
353;calc iter;10;0.436626;0.428548;0.43858
353;calc total;1;4.418;4.418;4.418
353;total;1;10.7093;10.7093;10.7093
354;initialize;1;4.16291;4.16291;4.16291
354;async;10;0.00646091;0.00111893;0.00997355
354;inner;10;0.425723;0.41802;0.433282
354;wait;10;4.6536e-05;2.3447e-05;6.8825e-05
354;boundary;10;0.00410783;0.00199262;0.00536015
354;calc iter;10;0.436339;0.429893;0.438843
354;calc total;1;4.418;4.418;4.418
354;total;1;10.7838;10.7838;10.7838
355;initialize;1;4.10871;4.10871;4.10871
355;async;10;0.00808213;0.00109254;0.0108706
355;inner;10;0.423727;0.417888;0.430456
355;wait;10;4.62675e-05;2.9942e-05;0.000105205
355;boundary;10;0.00390584;0.00251475;0.00554933
355;calc iter;10;0.435763;0.429093;0.439058
355;calc total;1;4.41801;4.41801;4.41801
355;total;1;10.7296;10.7296;10.7296
356;initialize;1;4.07575;4.07575;4.07575
356;async;10;0.00463877;0.000603343;0.00733215
356;inner;10;0.426031;0.42121;0.433658
356;wait;10;5.15078e-05;3.9161e-05;7.2932e-05
356;boundary;10;0.00478046;0.00239885;0.00584342
356;calc iter;10;0.435504;0.430586;0.437681
356;calc total;1;4.41801;4.41801;4.41801
356;total;1;10.6966;10.6966;10.6966
357;initialize;1;4.07966;4.07966;4.07966
357;async;10;0.00531012;0.000954185;0.0106437
357;inner;10;0.425552;0.420775;0.432543
357;wait;10;4.83138e-05;3.2382e-05;7.1797e-05
357;boundary;10;0.00487044;0.00291225;0.00594132
357;calc iter;10;0.435782;0.431048;0.441481
357;calc total;1;4.41801;4.41801;4.41801
357;total;1;10.7005;10.7005;10.7005
358;initialize;1;4.11409;4.11409;4.11409
358;async;10;0.00653392;0.00111518;0.0118928
358;inner;10;0.425874;0.419598;0.432157
358;wait;10;4.29665e-05;3.1293e-05;9.3597e-05
358;boundary;10;0.00366363;0.00260529;0.00505702
358;calc iter;10;0.436117;0.429127;0.441542
358;calc total;1;4.41801;4.41801;4.41801
358;total;1;10.735;10.735;10.735
359;initialize;1;4.16291;4.16291;4.16291
359;async;10;0.00238162;0.00112149;0.00521239
359;inner;10;0.430402;0.424051;0.435964
359;wait;10;3.64791e-05;2.0589e-05;5.63e-05
359;boundary;10;0.00366008;0.00179081;0.00459286
359;calc iter;10;0.436482;0.427792;0.442828
359;calc total;1;4.41801;4.41801;4.41801
359;total;1;10.7838;10.7838;10.7838
375;initialize;1;4.07904;4.07904;4.07904
375;async;10;0.00794912;0.00100642;0.0104388
375;inner;10;0.424816;0.419272;0.431557
375;wait;10;3.27067e-05;1.9075e-05;6.4642e-05
375;boundary;10;0.00301315;0.00174541;0.00374524
375;calc iter;10;0.435813;0.431193;0.438393
375;calc total;1;4.41801;4.41801;4.41801
375;total;1;10.7031;10.7031;10.7031
376;initialize;1;4.07867;4.07867;4.07867
376;async;10;0.00819349;0.000973332;0.0103139
376;inner;10;0.424441;0.419485;0.430092
376;wait;10;3.64801e-05;2.3018e-05;7.8985e-05
376;boundary;10;0.00300786;0.00175132;0.00387093
376;calc iter;10;0.435681;0.431574;0.438564
376;calc total;1;4.41801;4.41801;4.41801
376;total;1;10.7027;10.7027;10.7027
377;initialize;1;4.0785;4.0785;4.0785
377;async;10;0.00675296;0.000958912;0.0102777
377;inner;10;0.425064;0.420999;0.430808
377;wait;10;4.56503e-05;2.2947e-05;0.000101082
377;boundary;10;0.00361063;0.00212722;0.00424359
377;calc iter;10;0.435475;0.430673;0.438992
377;calc total;1;4.41801;4.41801;4.41801
377;total;1;10.7025;10.7025;10.7025
378;initialize;1;4.07963;4.07963;4.07963
378;async;10;0.00767369;0.00101373;0.0149959
378;inner;10;0.421915;0.418494;0.42945
378;wait;10;4.81489e-05;2.2646e-05;0.000125673
378;boundary;10;0.00521261;0.00424091;0.00654994
378;calc iter;10;0.434851;0.430148;0.440065
378;calc total;1;4.41801;4.41801;4.41801
378;total;1;10.7037;10.7037;10.7037
379;initialize;1;4.07858;4.07858;4.07858
379;async;10;0.00572171;0.000983118;0.0108418
379;inner;10;0.425454;0.421479;0.432366
379;wait;10;4.46448e-05;3.2315e-05;5.9901e-05
379;boundary;10;0.00398496;0.00251092;0.00508996
379;calc iter;10;0.435207;0.433002;0.438142
379;calc total;1;4.41801;4.41801;4.41801
379;total;1;10.7026;10.7026;10.7026
380;initialize;1;4.07854;4.07854;4.07854
380;async;10;0.00436836;0.000977977;0.00998842
380;inner;10;0.426321;0.421854;0.434371
380;wait;10;4.51713e-05;2.8912e-05;5.5083e-05
380;boundary;10;0.00406001;0.00188409;0.00547895
380;calc iter;10;0.434796;0.432204;0.437898
380;calc total;1;4.41801;4.41801;4.41801
380;total;1;10.7026;10.7026;10.7026
381;initialize;1;4.07864;4.07864;4.07864
381;async;10;0.00515868;0.00102282;0.013025
381;inner;10;0.424196;0.419399;0.431996
381;wait;10;4.58386e-05;3.0543e-05;5.9598e-05
381;boundary;10;0.00500142;0.00298661;0.00618388
381;calc iter;10;0.434403;0.431667;0.438973
381;calc total;1;4.41801;4.41801;4.41801
381;total;1;10.7027;10.7027;10.7027
382;initialize;1;4.07859;4.07859;4.07859
382;async;10;0.00280165;0.00098225;0.00648333
382;inner;10;0.427045;0.422481;0.434201
382;wait;10;3.70803e-05;1.8785e-05;5.6653e-05
382;boundary;10;0.00414226;0.00195773;0.00597418
382;calc iter;10;0.434028;0.431994;0.437181
382;calc total;1;4.41801;4.41801;4.41801
382;total;1;10.7026;10.7026;10.7026
383;initialize;1;4.07874;4.07874;4.07874
383;async;10;0.00464042;0.000742572;0.00814212
383;inner;10;0.422776;0.417451;0.431165
383;wait;10;4.56552e-05;3.123e-05;8.1126e-05
383;boundary;10;0.0056759;0.00345411;0.0067109
383;calc iter;10;0.43314;0.431741;0.435561
383;calc total;1;4.41801;4.41801;4.41801
383;total;1;10.7028;10.7028;10.7028
