# Supplementary material for: A Halo abstraction for distributed n-dimensional structured grids within the C++ PGAS library DASH
Source: PeerJ Comput Sci. 2023 Feb 3;9:e1203. doi: 10.7717/peerj-cs.1203 (PMC10280232; doi:10.7717/peerj-cs.1203)
Supplement: Supplemental Information 4 [file peerj-cs-09-1203-s004.gz › raw_dash_scafes/res_2d_sc/weak/dash_heat2d_n2_c24_63639_28658293.out]

DASH
InitEnergy=1200.00000
EndEnergy=1171.32413
DiffEnergy=-28.67587
Matrixspec: 63639 x 63639
Iterations: 10
# unit_id;function_name;num_calls;avg_runtime;min_runtime;max_runtime
0;initialize;1;32.20606;32.20606;32.20606
0;async;10;0.00931;0.00088;0.01357
0;inner;10;0.41881;0.41422;0.42757
0;wait;10;0.00006;0.00002;0.00018
0;boundary;10;0.00403;0.00316;0.00525
0;calc iter;10;0.43221;0.42891;0.43469
0;calc total;1;4.35078;4.35078;4.35078
0;total;1;39.54280;39.54280;39.54280
24;initialize;1;12.2414;12.2414;12.2414
24;async;10;0.00836545;0.00150498;0.0119247
24;inner;10;0.421248;0.418928;0.425441
24;wait;10;5.75372e-05;2.3752e-05;0.000177275
24;boundary;10;0.00359508;0.00256606;0.0062083
24;calc iter;10;0.433268;0.428851;0.438261
24;calc total;1;4.35077;4.35077;4.35077
24;total;1;19.5793;19.5793;19.5793
25;initialize;1;12.2415;12.2415;12.2415
25;async;10;0.00655369;0.00103285;0.0102869
25;inner;10;0.422375;0.419857;0.427979
25;wait;10;7.60693e-05;3.2935e-05;0.000192152
25;boundary;10;0.00412851;0.00304526;0.00565891
25;calc iter;10;0.433135;0.429363;0.435652
25;calc total;1;4.35077;4.35077;4.35077
25;total;1;19.5794;19.5794;19.5794
26;initialize;1;12.2415;12.2415;12.2415
26;async;10;0.00480175;0.000710715;0.008569
26;inner;10;0.424596;0.422111;0.428749
26;wait;10;6.16294e-05;2.9884e-05;0.000164234
26;boundary;10;0.00373141;0.00268395;0.00568286
26;calc iter;10;0.433192;0.430476;0.437045
26;calc total;1;4.35077;4.35077;4.35077
26;total;1;19.5793;19.5793;19.5793
27;initialize;1;12.2415;12.2415;12.2415
27;async;10;0.00446568;0.00116874;0.00856674
27;inner;10;0.423237;0.419853;0.428523
27;wait;10;6.77132e-05;4.2314e-05;0.000106329
27;boundary;10;0.00491716;0.00252709;0.00696762
27;calc iter;10;0.432689;0.428821;0.434509
27;calc total;1;4.35078;4.35078;4.35078
27;total;1;19.5794;19.5794;19.5794
28;initialize;1;12.2415;12.2415;12.2415
28;async;10;0.00602061;0.00121022;0.00948923
28;inner;10;0.422743;0.420353;0.427186
28;wait;10;7.21142e-05;4.6473e-05;0.000177845
28;boundary;10;0.00419457;0.00257724;0.00566635
28;calc iter;10;0.433032;0.431211;0.434798
28;calc total;1;4.35077;4.35077;4.35077
28;total;1;19.5794;19.5794;19.5794
29;initialize;1;12.2415;12.2415;12.2415
29;async;10;0.00879437;0.000792632;0.0135211
29;inner;10;0.420451;0.417638;0.423602
29;wait;10;4.83939e-05;2.4965e-05;0.000128091
29;boundary;10;0.00401037;0.00216441;0.00648472
29;calc iter;10;0.433306;0.428414;0.437882
29;calc total;1;4.35077;4.35077;4.35077
29;total;1;19.5794;19.5794;19.5794
30;initialize;1;12.2415;12.2415;12.2415
30;async;10;0.00614228;0.000902964;0.0104615
30;inner;10;0.42129;0.415759;0.425139
30;wait;10;7.29824e-05;2.9198e-05;0.000227123
30;boundary;10;0.00467444;0.0027692;0.00683982
30;calc iter;10;0.432182;0.428957;0.436367
30;calc total;1;4.35077;4.35077;4.35077
30;total;1;19.5794;19.5794;19.5794
31;initialize;1;12.2415;12.2415;12.2415
31;async;10;0.00374154;0.00102386;0.00582426
31;inner;10;0.425241;0.42101;0.429268
31;wait;10;5.60666e-05;2.1203e-05;0.000130593
31;boundary;10;0.00348458;0.00210529;0.00581283
31;calc iter;10;0.432525;0.429818;0.434936
31;calc total;1;4.35077;4.35077;4.35077
31;total;1;19.5794;19.5794;19.5794
32;initialize;1;12.2415;12.2415;12.2415
32;async;10;0.00352089;0.00103547;0.00724502
32;inner;10;0.424862;0.420918;0.429221
32;wait;10;6.54667e-05;3.2875e-05;0.000165905
32;boundary;10;0.00424866;0.00276171;0.00606951
32;calc iter;10;0.432699;0.430406;0.434643
32;calc total;1;4.35078;4.35078;4.35078
32;total;1;19.5794;19.5794;19.5794
33;initialize;1;12.2415;12.2415;12.2415
33;async;10;0.00442312;0.000484894;0.0090806
33;inner;10;0.426162;0.422851;0.431108
33;wait;10;4.52177e-05;2.5961e-05;0.000108139
33;boundary;10;0.00274956;0.0017949;0.00460872
33;calc iter;10;0.433382;0.430748;0.43472
33;calc total;1;4.35078;4.35078;4.35078
33;total;1;19.5794;19.5794;19.5794
34;initialize;1;12.2415;12.2415;12.2415
34;async;10;0.00493682;0.000439404;0.00901095
34;inner;10;0.426064;0.421624;0.431956
34;wait;10;4.25723e-05;2.3599e-05;9.8186e-05
34;boundary;10;0.00267105;0.00176303;0.00371021
34;calc iter;10;0.433716;0.430996;0.43724
34;calc total;1;4.35078;4.35078;4.35078
34;total;1;19.5794;19.5794;19.5794
35;initialize;1;12.2415;12.2415;12.2415
35;async;10;0.0104486;0.000771343;0.0143251
35;inner;10;0.419997;0.414513;0.426681
35;wait;10;3.54092e-05;1.7208e-05;7.1851e-05
35;boundary;10;0.00371899;0.00164237;0.00482369
35;calc iter;10;0.434203;0.430133;0.438338
35;calc total;1;4.35078;4.35078;4.35078
35;total;1;19.5794;19.5794;19.5794
36;initialize;1;12.2417;12.2417;12.2417
36;async;10;0.00133252;0.000948886;0.00359557
36;inner;10;0.427751;0.424707;0.431517
36;wait;10;4.35119e-05;1.7141e-05;8.9688e-05
36;boundary;10;0.00340416;0.0019357;0.00487859
36;calc iter;10;0.432533;0.430557;0.437785
36;calc total;1;4.35078;4.35078;4.35078
36;total;1;19.5796;19.5796;19.5796
37;initialize;1;12.2415;12.2415;12.2415
37;async;10;0.00217079;0.00105714;0.00462128
37;inner;10;0.427021;0.423629;0.432134
37;wait;10;4.92088e-05;2.7217e-05;0.000102697
37;boundary;10;0.00339866;0.0028022;0.00442326
37;calc iter;10;0.432641;0.429948;0.436099
37;calc total;1;4.35078;4.35078;4.35078
37;total;1;19.5794;19.5794;19.5794
38;initialize;1;12.2415;12.2415;12.2415
38;async;10;0.00715271;0.00105121;0.0127538
38;inner;10;0.421711;0.416836;0.427198
38;wait;10;6.51851e-05;3.4164e-05;0.000190946
38;boundary;10;0.00400792;0.0033662;0.00501353
38;calc iter;10;0.432939;0.431135;0.43547
38;calc total;1;4.35078;4.35078;4.35078
38;total;1;19.5794;19.5794;19.5794
39;initialize;1;12.2416;12.2416;12.2416
39;async;10;0.00464507;0.000660466;0.0078102
39;inner;10;0.425106;0.419521;0.430684
39;wait;10;5.1317e-05;2.1252e-05;0.000143819
39;boundary;10;0.00372619;0.00200181;0.00535149
39;calc iter;10;0.43353;0.428256;0.435636
39;calc total;1;4.35078;4.35078;4.35078
39;total;1;19.5794;19.5794;19.5794
40;initialize;1;12.2415;12.2415;12.2415
40;async;10;0.0115762;0.00105266;0.0150834
40;inner;10;0.418204;0.410645;0.425609
40;wait;10;6.67541e-05;2.1126e-05;0.000241635
40;boundary;10;0.00397998;0.00177661;0.00533681
40;calc iter;10;0.433829;0.426706;0.4366
40;calc total;1;4.35078;4.35078;4.35078
40;total;1;19.5794;19.5794;19.5794
41;initialize;1;12.2415;12.2415;12.2415
41;async;10;0.00132568;0.000789321;0.00142241
41;inner;10;0.428533;0.420765;0.432946
41;wait;10;4.61721e-05;2.4268e-05;6.9592e-05
41;boundary;10;0.00492395;0.00163475;0.00589096
41;calc iter;10;0.434831;0.423848;0.437398
41;calc total;1;4.35078;4.35078;4.35078
41;total;1;19.5794;19.5794;19.5794
1;initialize;1;32.2057;32.2057;32.2057
1;async;10;0.00839469;0.000745203;0.0128445
1;inner;10;0.419752;0.414843;0.428539
1;wait;10;5.64051e-05;2.4553e-05;0.000158567
1;boundary;10;0.00396832;0.00253419;0.00468202
1;calc iter;10;0.432173;0.429547;0.434829
1;calc total;1;4.35078;4.35078;4.35078
1;total;1;39.5424;39.5424;39.5424
2;initialize;1;32.1996;32.1996;32.1996
2;async;10;0.00709294;0.000544062;0.0118881
2;inner;10;0.421214;0.41694;0.428724
2;wait;10;4.24649e-05;2.1349e-05;7.9555e-05
2;boundary;10;0.00388596;0.00237579;0.00485456
2;calc iter;10;0.432238;0.430672;0.435808
2;calc total;1;4.35078;4.35078;4.35078
2;total;1;39.5363;39.5363;39.5363
3;initialize;1;32.1971;32.1971;32.1971
3;async;10;0.00784252;0.000948698;0.0149458
3;inner;10;0.419057;0.413927;0.428797
3;wait;10;5.71287e-05;3.6459e-05;9.5448e-05
3;boundary;10;0.00497829;0.00243022;0.00606904
3;calc iter;10;0.431937;0.429749;0.435593
3;calc total;1;4.35078;4.35078;4.35078
3;total;1;39.5338;39.5338;39.5338
4;initialize;1;32.1989;32.1989;32.1989
4;async;10;0.00836114;0.000498915;0.0162347
4;inner;10;0.417231;0.411573;0.429319
4;wait;10;6.18047e-05;3.6217e-05;0.000101806
4;boundary;10;0.00533577;0.00219893;0.00611581
4;calc iter;10;0.430992;0.4287;0.435035
4;calc total;1;4.35078;4.35078;4.35078
4;total;1;39.5356;39.5356;39.5356
5;initialize;1;32.2058;32.2058;32.2058
5;async;10;0.0112991;0.000789849;0.0237641
5;inner;10;0.410774;0.403149;0.424155
5;wait;10;5.78162e-05;3.8456e-05;0.000105571
5;boundary;10;0.00684765;0.00546059;0.00723662
5;calc iter;10;0.428982;0.42535;0.434064
5;calc total;1;4.35078;4.35078;4.35078
5;total;1;39.5425;39.5425;39.5425
6;initialize;1;32.2049;32.2049;32.2049
6;async;10;0.0152731;0.000985038;0.0209131
6;inner;10;0.414688;0.407221;0.426623
6;wait;10;4.7957e-05;2.0364e-05;0.000216793
6;boundary;10;0.00332942;0.00170585;0.00409138
6;calc iter;10;0.433341;0.429863;0.436809
6;calc total;1;4.35078;4.35078;4.35078
6;total;1;39.5416;39.5416;39.5416
7;initialize;1;32.2061;32.2061;32.2061
7;async;10;0.0142164;0.00134696;0.0194117
7;inner;10;0.415941;0.409397;0.427814
7;wait;10;5.09965e-05;2.4138e-05;0.00013232
7;boundary;10;0.00304867;0.0017357;0.00382019
7;calc iter;10;0.43326;0.43057;0.43566
7;calc total;1;4.35078;4.35078;4.35078
7;total;1;39.5428;39.5428;39.5428
8;initialize;1;32.2061;32.2061;32.2061
8;async;10;0.0119081;0.00156451;0.016714
8;inner;10;0.418066;0.41193;0.428057
8;wait;10;5.07404e-05;3.2556e-05;0.000114955
8;boundary;10;0.0031372;0.00182253;0.00403166
8;calc iter;10;0.433164;0.4305;0.43653
8;calc total;1;4.35078;4.35078;4.35078
8;total;1;39.5428;39.5428;39.5428
9;initialize;1;32.1978;32.1978;32.1978
9;async;10;0.00823055;0.00115881;0.0142301
9;inner;10;0.421253;0.415186;0.429504
9;wait;10;4.82269e-05;3.2088e-05;8.9936e-05
9;boundary;10;0.00336106;0.00212557;0.00419137
9;calc iter;10;0.432895;0.429756;0.435895
9;calc total;1;4.35078;4.35078;4.35078
9;total;1;39.5345;39.5345;39.5345
10;initialize;1;32.1975;32.1975;32.1975
10;async;10;0.00913775;0.00109761;0.0156847
10;inner;10;0.419322;0.414362;0.427805
10;wait;10;5.86902e-05;3.1077e-05;0.000130504
10;boundary;10;0.00388434;0.00276869;0.00542654
10;calc iter;10;0.432404;0.430487;0.434975
10;calc total;1;4.35078;4.35078;4.35078
10;total;1;39.5343;39.5343;39.5343
11;initialize;1;32.1967;32.1967;32.1967
11;async;10;0.00926694;0.000784443;0.0185239
11;inner;10;0.415971;0.410171;0.426581
11;wait;10;6.14545e-05;3.6559e-05;0.000130551
11;boundary;10;0.00559645;0.00392731;0.00625589
11;calc iter;10;0.430898;0.427236;0.435859
11;calc total;1;4.35078;4.35078;4.35078
11;total;1;39.5334;39.5334;39.5334
12;initialize;1;32.2058;32.2058;32.2058
12;async;10;0.00139485;0.0009516;0.00160129
12;inner;10;0.428564;0.424509;0.435347
12;wait;10;8.28442e-05;2.6777e-05;0.000324661
12;boundary;10;0.00503118;0.00171042;0.00568004
12;calc iter;10;0.435075;0.427726;0.441502
12;calc total;1;4.35078;4.35078;4.35078
12;total;1;39.5425;39.5425;39.5425
13;initialize;1;32.2059;32.2059;32.2059
13;async;10;0.00447161;0.00109347;0.00628375
13;inner;10;0.425903;0.421826;0.433991
13;wait;10;5.50429e-05;2.6011e-05;0.000139917
13;boundary;10;0.00437367;0.00174754;0.00519054
13;calc iter;10;0.434806;0.428968;0.439161
13;calc total;1;4.35078;4.35078;4.35078
13;total;1;39.5426;39.5426;39.5426
14;initialize;1;32.2058;32.2058;32.2058
14;async;10;0.00449079;0.00105062;0.00727656
14;inner;10;0.425904;0.423219;0.432539
14;wait;10;5.55299e-05;2.485e-05;0.00014002
14;boundary;10;0.00408235;0.0018591;0.00471432
14;calc iter;10;0.434534;0.429568;0.437686
14;calc total;1;4.35078;4.35078;4.35078
14;total;1;39.5425;39.5425;39.5425
15;initialize;1;32.2002;32.2002;32.2002
15;async;10;0.00696307;0.00106492;0.0111564
15;inner;10;0.422918;0.420245;0.430151
15;wait;10;6.00327e-05;3.0339e-05;0.000150401
15;boundary;10;0.00412172;0.00283327;0.00485787
15;calc iter;10;0.434065;0.431223;0.436317
15;calc total;1;4.35078;4.35078;4.35078
15;total;1;39.5369;39.5369;39.5369
16;initialize;1;32.1983;32.1983;32.1983
16;async;10;0.0045862;0.000744033;0.00811439
16;inner;10;0.424919;0.422493;0.431937
16;wait;10;6.22539e-05;4.2548e-05;0.000145569
16;boundary;10;0.00421341;0.00253499;0.00481252
16;calc iter;10;0.433783;0.432044;0.436195
16;calc total;1;4.35077;4.35077;4.35077
16;total;1;39.535;39.535;39.535
17;initialize;1;32.2058;32.2058;32.2058
17;async;10;0.00902079;0.000775637;0.0144202
17;inner;10;0.417961;0.415149;0.428062
17;wait;10;5.00424e-05;3.7065e-05;7.2e-05
17;boundary;10;0.00575877;0.00423335;0.0065159
17;calc iter;10;0.432793;0.428796;0.43648
17;calc total;1;4.35077;4.35077;4.35077
17;total;1;39.5425;39.5425;39.5425
18;initialize;1;32.2058;32.2058;32.2058
18;async;10;0.0106988;0.000915399;0.0140141
18;inner;10;0.419046;0.416739;0.425427
18;wait;10;5.74917e-05;2.241e-05;0.000253926
18;boundary;10;0.00439467;0.00213468;0.00532114
18;calc iter;10;0.434199;0.430974;0.437936
18;calc total;1;4.35077;4.35077;4.35077
18;total;1;39.5425;39.5425;39.5425
19;initialize;1;32.2059;32.2059;32.2059
19;async;10;0.0100568;0.00107062;0.0137111
19;inner;10;0.419573;0.417262;0.42756
19;wait;10;6.4165e-05;3.0912e-05;0.000189913
19;boundary;10;0.00431596;0.00302748;0.00484185
19;calc iter;10;0.434012;0.432131;0.436119
19;calc total;1;4.35078;4.35078;4.35078
19;total;1;39.5426;39.5426;39.5426
20;initialize;1;32.2058;32.2058;32.2058
20;async;10;0.00805785;0.00108127;0.0123621
20;inner;10;0.421247;0.419017;0.427742
20;wait;10;6.19759e-05;3.2018e-05;0.000156695
20;boundary;10;0.00454179;0.00354016;0.0052703
20;calc iter;10;0.433911;0.432154;0.437001
20;calc total;1;4.35077;4.35077;4.35077
20;total;1;39.5425;39.5425;39.5425
21;initialize;1;32.2044;32.2044;32.2044
21;async;10;0.00728004;0.00105965;0.0126022
21;inner;10;0.420824;0.418514;0.42798
21;wait;10;7.02309e-05;4.2937e-05;0.000158362
21;boundary;10;0.00522605;0.00415702;0.00574188
21;calc iter;10;0.433402;0.429047;0.437141
21;calc total;1;4.35077;4.35077;4.35077
21;total;1;39.5411;39.5411;39.5411
22;initialize;1;32.2058;32.2058;32.2058
22;async;10;0.00836082;0.00107848;0.0145684
22;inner;10;0.418302;0.415185;0.427325
22;wait;10;9.44901e-05;5.2266e-05;0.000249875
22;boundary;10;0.00589695;0.00430587;0.00635053
22;calc iter;10;0.432656;0.429445;0.436705
22;calc total;1;4.35077;4.35077;4.35077
22;total;1;39.5425;39.5425;39.5425
23;initialize;1;32.1993;32.1993;32.1993
23;async;10;0.00494055;0.000472301;0.0101264
23;inner;10;0.422293;0.419875;0.43069
23;wait;10;4.98536e-05;4.0728e-05;5.9024e-05
23;boundary;10;0.0054021;0.00313804;0.00594
23;calc iter;10;0.432688;0.427418;0.436024
23;calc total;1;4.35077;4.35077;4.35077
23;total;1;39.536;39.536;39.536
42;initialize;1;12.2415;12.2415;12.2415
42;async;10;0.00552951;0.000861371;0.00828401
42;inner;10;0.421195;0.415441;0.425966
42;wait;10;3.86361e-05;1.9707e-05;8.171e-05
42;boundary;10;0.00489774;0.00349803;0.00647526
42;calc iter;10;0.431663;0.429159;0.43503
42;calc total;1;4.35078;4.35078;4.35078
42;total;1;19.5793;19.5793;19.5793
43;initialize;1;12.2415;12.2415;12.2415
43;async;10;0.00560054;0.000997378;0.00746223
43;inner;10;0.420883;0.415202;0.426324
43;wait;10;6.27022e-05;3.8847e-05;0.000144099
43;boundary;10;0.00500499;0.00360288;0.00666908
43;calc iter;10;0.431553;0.428481;0.434042
43;calc total;1;4.35078;4.35078;4.35078
43;total;1;19.5793;19.5793;19.5793
44;initialize;1;12.2415;12.2415;12.2415
44;async;10;0.00450107;0.000974796;0.00883697
44;inner;10;0.42227;0.419764;0.427794
44;wait;10;7.24448e-05;3.9594e-05;0.000168699
44;boundary;10;0.00558901;0.00363682;0.00650915
44;calc iter;10;0.432435;0.430521;0.434605
44;calc total;1;4.35078;4.35078;4.35078
44;total;1;19.5794;19.5794;19.5794
45;initialize;1;12.2415;12.2415;12.2415
45;async;10;0.00416422;0.000528664;0.00970093
45;inner;10;0.42455;0.420694;0.429734
45;wait;10;5.38109e-05;2.4426e-05;0.000128133
45;boundary;10;0.00432386;0.00285065;0.00591421
45;calc iter;10;0.433093;0.430718;0.434745
45;calc total;1;4.35078;4.35078;4.35078
45;total;1;19.5794;19.5794;19.5794
46;initialize;1;12.2415;12.2415;12.2415
46;async;10;0.0077647;0.00097765;0.0122835
46;inner;10;0.420843;0.41629;0.425746
46;wait;10;6.37936e-05;1.8284e-05;0.000181452
46;boundary;10;0.00457051;0.00253754;0.00614252
46;calc iter;10;0.433244;0.430032;0.435784
46;calc total;1;4.35078;4.35078;4.35078
46;total;1;19.5794;19.5794;19.5794
47;initialize;1;12.2415;12.2415;12.2415
47;async;10;0.00947034;0.000740203;0.0123336
47;inner;10;0.420457;0.412914;0.42656
47;wait;10;3.3382e-05;1.3887e-05;7.2913e-05
47;boundary;10;0.0039494;0.00167952;0.0054197
47;calc iter;10;0.433912;0.426635;0.437183
47;calc total;1;4.35078;4.35078;4.35078
47;total;1;19.5794;19.5794;19.5794
DASH
InitEnergy=1200.00000
EndEnergy=1171.32413
DiffEnergy=-28.67587
Matrixspec: 63639 x 63639
Iterations: 10
# unit_id;function_name;num_calls;avg_runtime;min_runtime;max_runtime
0;initialize;1;38.88887;38.88887;38.88887
0;async;10;0.00455;0.00036;0.00680
0;inner;10;0.42299;0.41901;0.42924
0;wait;10;0.00005;0.00002;0.00010
0;boundary;10;0.00441;0.00236;0.00615
0;calc iter;10;0.43200;0.43000;0.43391
0;calc total;1;4.35406;4.35406;4.35406
0;total;1;45.44669;45.44669;45.44669
24;initialize;1;12.0923;12.0923;12.0923
24;async;10;0.00550409;0.000311391;0.0110734
24;inner;10;0.422408;0.418857;0.429843
24;wait;10;5.09818e-05;3.2597e-05;7.1085e-05
24;boundary;10;0.00474666;0.00218991;0.00590362
24;calc iter;10;0.432711;0.428871;0.435934
24;calc total;1;4.35405;4.35405;4.35405
24;total;1;18.6514;18.6514;18.6514
25;initialize;1;12.0924;12.0924;12.0924
25;async;10;0.00833942;0.00148831;0.0136177
25;inner;10;0.421321;0.418352;0.427546
25;wait;10;7.09997e-05;2.8825e-05;0.000198623
25;boundary;10;0.00357662;0.00302275;0.0040944
25;calc iter;10;0.43331;0.430986;0.435503
25;calc total;1;4.35405;4.35405;4.35405
25;total;1;18.6515;18.6515;18.6515
26;initialize;1;12.0923;12.0923;12.0923
26;async;10;0.0109977;0.00157954;0.0161301
26;inner;10;0.41966;0.416089;0.427683
26;wait;10;4.71823e-05;2.754e-05;0.000136461
26;boundary;10;0.00290073;0.00180898;0.00335352
26;calc iter;10;0.433607;0.431554;0.435417
26;calc total;1;4.35405;4.35405;4.35405
26;total;1;18.6514;18.6514;18.6514
27;initialize;1;12.0924;12.0924;12.0924
27;async;10;0.0131789;0.00153158;0.0182825
27;inner;10;0.418154;0.4139;0.427814
27;wait;10;4.40569e-05;2.6417e-05;0.000122389
27;boundary;10;0.00253165;0.00174758;0.00319963
27;calc iter;10;0.43391;0.432416;0.434765
27;calc total;1;4.35405;4.35405;4.35405
27;total;1;18.6515;18.6515;18.6515
28;initialize;1;12.0924;12.0924;12.0924
28;async;10;0.00957196;0.00118765;0.0146824
28;inner;10;0.42128;0.417991;0.428095
28;wait;10;4.28507e-05;2.25e-05;0.00012705
28;boundary;10;0.00275666;0.0017356;0.00333321
28;calc iter;10;0.433653;0.43211;0.435575
28;calc total;1;4.35405;4.35405;4.35405
28;total;1;18.6514;18.6514;18.6514
29;initialize;1;12.0924;12.0924;12.0924
29;async;10;0.0074085;0.000771468;0.0119255
29;inner;10;0.422586;0.420013;0.428016
29;wait;10;3.53961e-05;1.7928e-05;7.8122e-05
29;boundary;10;0.00331527;0.00283259;0.00431779
29;calc iter;10;0.433347;0.42938;0.435019
29;calc total;1;4.35405;4.35405;4.35405
29;total;1;18.6514;18.6514;18.6514
30;initialize;1;12.0923;12.0923;12.0923
30;async;10;0.00750115;0.000935742;0.016619
30;inner;10;0.418282;0.413266;0.427665
30;wait;10;7.59047e-05;4.3679e-05;0.000190188
30;boundary;10;0.00592732;0.0033365;0.00693166
30;calc iter;10;0.431789;0.426789;0.438379
30;calc total;1;4.35405;4.35405;4.35405
30;total;1;18.6514;18.6514;18.6514
31;initialize;1;12.0923;12.0923;12.0923
31;async;10;0.00717515;0.00108178;0.0126023
31;inner;10;0.421636;0.418208;0.427731
31;wait;10;6.796e-05;4.1034e-05;0.000171714
31;boundary;10;0.00406541;0.00322259;0.00502683
31;calc iter;10;0.432946;0.429913;0.435847
31;calc total;1;4.35405;4.35405;4.35405
31;total;1;18.6514;18.6514;18.6514
32;initialize;1;12.0923;12.0923;12.0923
32;async;10;0.00714203;0.000868413;0.0115899
32;inner;10;0.422813;0.419642;0.429353
32;wait;10;5.02033e-05;3.3558e-05;0.000109778
32;boundary;10;0.00324078;0.00250933;0.00373816
32;calc iter;10;0.433248;0.430465;0.435045
32;calc total;1;4.35406;4.35406;4.35406
32;total;1;18.6514;18.6514;18.6514
33;initialize;1;12.0923;12.0923;12.0923
33;async;10;0.00747599;0.000565766;0.0113023
33;inner;10;0.423158;0.420465;0.42971
33;wait;10;4.27811e-05;2.7084e-05;9.9304e-05
33;boundary;10;0.0027775;0.00223803;0.00317974
33;calc iter;10;0.433456;0.431701;0.43488
33;calc total;1;4.35406;4.35406;4.35406
33;total;1;18.6514;18.6514;18.6514
34;initialize;1;12.0924;12.0924;12.0924
34;async;10;0.00719192;0.00080424;0.0117853
34;inner;10;0.420882;0.416895;0.428741
34;wait;10;6.73017e-05;3.473e-05;0.000144686
34;boundary;10;0.00461871;0.00266002;0.00550749
34;calc iter;10;0.432762;0.428572;0.435869
34;calc total;1;4.35406;4.35406;4.35406
34;total;1;18.6514;18.6514;18.6514
35;initialize;1;12.0923;12.0923;12.0923
35;async;10;0.00632995;0.000392907;0.0127215
35;inner;10;0.420342;0.415437;0.429287
35;wait;10;5.65008e-05;2.731e-05;6.8228e-05
35;boundary;10;0.00544764;0.00266214;0.00661429
35;calc iter;10;0.432177;0.428665;0.436233
35;calc total;1;4.35406;4.35406;4.35406
35;total;1;18.6514;18.6514;18.6514
36;initialize;1;12.0923;12.0923;12.0923
36;async;10;0.00822397;0.000943009;0.0150815
36;inner;10;0.418778;0.415913;0.42793
36;wait;10;7.58792e-05;3.6727e-05;0.000170455
36;boundary;10;0.00599062;0.00332431;0.00662927
36;calc iter;10;0.433071;0.426772;0.438428
36;calc total;1;4.35406;4.35406;4.35406
36;total;1;18.6514;18.6514;18.6514
1;initialize;1;38.8888;38.8888;38.8888
1;async;10;0.00901854;0.000994789;0.0119594
1;inner;10;0.420679;0.417689;0.427785
1;wait;10;4.44631e-05;2.4215e-05;0.00010225
1;boundary;10;0.00319707;0.00256407;0.00373089
1;calc iter;10;0.432941;0.431311;0.436221
1;calc total;1;4.35406;4.35406;4.35406
1;total;1;45.4466;45.4466;45.4466
2;initialize;1;38.8889;38.8889;38.8889
2;async;10;0.00599743;0.00116453;0.00930967
2;inner;10;0.422831;0.420748;0.42908
2;wait;10;4.47222e-05;2.6173e-05;9.4887e-05
2;boundary;10;0.00388939;0.00230684;0.00445338
2;calc iter;10;0.432764;0.430309;0.43464
2;calc total;1;4.35406;4.35406;4.35406
2;total;1;45.4467;45.4467;45.4467
3;initialize;1;38.8889;38.8889;38.8889
3;async;10;0.00696938;0.000759883;0.010983
3;inner;10;0.421271;0.417248;0.428634
3;wait;10;5.52694e-05;3.4491e-05;0.000132204
3;boundary;10;0.00444468;0.00257836;0.00548115
3;calc iter;10;0.432742;0.427702;0.435583
3;calc total;1;4.35406;4.35406;4.35406
3;total;1;45.4467;45.4467;45.4467
4;initialize;1;38.8889;38.8889;38.8889
4;async;10;0.00937236;0.00100989;0.0151057
4;inner;10;0.416182;0.412572;0.425922
4;wait;10;8.21366e-05;4.4269e-05;0.000188177
4;boundary;10;0.00628229;0.00410754;0.0067301
4;calc iter;10;0.431921;0.426505;0.437044
4;calc total;1;4.35406;4.35406;4.35406
4;total;1;45.4467;45.4467;45.4467
5;initialize;1;38.8889;38.8889;38.8889
5;async;10;0.00710902;0.000338406;0.0173954
5;inner;10;0.418705;0.411183;0.428932
5;wait;10;4.54502e-05;2.8565e-05;6.2943e-05
5;boundary;10;0.00595597;0.00254482;0.00703987
5;calc iter;10;0.431818;0.426012;0.441361
5;calc total;1;4.35406;4.35406;4.35406
5;total;1;45.4467;45.4467;45.4467
6;initialize;1;38.8841;38.8841;38.8841
6;async;10;0.00993313;0.000926409;0.0130706
6;inner;10;0.419365;0.416835;0.425413
6;wait;10;6.05582e-05;2.1543e-05;0.000254331
6;boundary;10;0.00346825;0.00288356;0.00440805
6;calc iter;10;0.432829;0.431004;0.435872
6;calc total;1;4.35407;4.35407;4.35407
6;total;1;45.4419;45.4419;45.4419
7;initialize;1;38.8889;38.8889;38.8889
7;async;10;0.00305398;0.00129743;0.00653106
7;inner;10;0.426544;0.424578;0.432561
7;wait;10;5.63952e-05;2.3088e-05;0.000154066
7;boundary;10;0.00402769;0.00171068;0.00529624
7;calc iter;10;0.433684;0.430705;0.439312
7;calc total;1;4.35406;4.35406;4.35406
7;total;1;45.4467;45.4467;45.4467
8;initialize;1;38.8889;38.8889;38.8889
8;async;10;0.00926096;0.00152202;0.0130103
8;inner;10;0.421243;0.418433;0.42901
8;wait;10;4.42013e-05;2.5621e-05;9.1984e-05
8;boundary;10;0.00291039;0.0018228;0.00399049
8;calc iter;10;0.43346;0.43145;0.436469
8;calc total;1;4.35406;4.35406;4.35406
8;total;1;45.4467;45.4467;45.4467
9;initialize;1;38.8847;38.8847;38.8847
9;async;10;0.0110001;0.0010432;0.0163822
9;inner;10;0.419227;0.41536;0.427448
9;wait;10;5.82566e-05;2.21e-05;0.000164189
9;boundary;10;0.00328588;0.00175762;0.00475471
9;calc iter;10;0.433573;0.431028;0.43542
9;calc total;1;4.35406;4.35406;4.35406
9;total;1;45.4425;45.4425;45.4425
10;initialize;1;38.8839;38.8839;38.8839
10;async;10;0.00908273;0.00105259;0.0137676
10;inner;10;0.420106;0.417854;0.427008
10;wait;10;6.80811e-05;3.0891e-05;0.00018281
10;boundary;10;0.00391097;0.00211019;0.00533312
10;calc iter;10;0.433169;0.428441;0.436129
10;calc total;1;4.35406;4.35406;4.35406
10;total;1;45.4417;45.4417;45.4417
11;initialize;1;38.8887;38.8887;38.8887
11;async;10;0.00795999;0.000782597;0.0135394
11;inner;10;0.420118;0.416402;0.425732
11;wait;10;5.36238e-05;2.5158e-05;7.875e-05
11;boundary;10;0.00468615;0.00333034;0.00606103
11;calc iter;10;0.43282;0.427199;0.436569
11;calc total;1;4.35406;4.35406;4.35406
11;total;1;45.4465;45.4465;45.4465
12;initialize;1;38.8826;38.8826;38.8826
12;async;10;0.00577667;0.000895522;0.00916444
12;inner;10;0.422807;0.419523;0.429374
12;wait;10;6.28937e-05;3.2649e-05;0.000125141
12;boundary;10;0.0050296;0.00329732;0.00631376
12;calc iter;10;0.433678;0.430417;0.435161
12;calc total;1;4.35406;4.35406;4.35406
12;total;1;45.4404;45.4404;45.4404
13;initialize;1;38.8853;38.8853;38.8853
13;async;10;0.00333563;0.00101366;0.00504491
13;inner;10;0.427784;0.425851;0.432559
13;wait;10;4.74074e-05;2.4613e-05;0.000101726
13;boundary;10;0.00327102;0.00263249;0.0039692
13;calc iter;10;0.43444;0.431914;0.436428
13;calc total;1;4.35406;4.35406;4.35406
13;total;1;45.4431;45.4431;45.4431
14;initialize;1;38.8889;38.8889;38.8889
14;async;10;0.00529578;0.00106342;0.00723392
14;inner;10;0.425817;0.424206;0.429829
14;wait;10;4.89723e-05;2.4919e-05;0.000115749
14;boundary;10;0.00349634;0.00256677;0.00398824
14;calc iter;10;0.43466;0.433613;0.435579
14;calc total;1;4.35406;4.35406;4.35406
14;total;1;45.4467;45.4467;45.4467
15;initialize;1;38.8816;38.8816;38.8816
15;async;10;0.00778578;0.00101806;0.00950426
15;inner;10;0.424082;0.422192;0.429264
15;wait;10;5.57423e-05;2.346e-05;0.000146972
15;boundary;10;0.00309871;0.00182841;0.003527
15;calc iter;10;0.435024;0.433268;0.436752
15;calc total;1;4.35406;4.35406;4.35406
15;total;1;45.4394;45.4394;45.4394
16;initialize;1;38.8873;38.8873;38.8873
16;async;10;0.0068992;0.00103127;0.0093594
16;inner;10;0.423208;0.422171;0.427632
16;wait;10;8.18114e-05;3.6229e-05;0.000219397
16;boundary;10;0.00421699;0.00318619;0.00500729
16;calc iter;10;0.434408;0.431718;0.43621
16;calc total;1;4.35405;4.35405;4.35405
16;total;1;45.4451;45.4451;45.4451
17;initialize;1;38.8853;38.8853;38.8853
17;async;10;0.00566066;0.000783513;0.00931804
17;inner;10;0.422189;0.419816;0.428706
17;wait;10;4.89705e-05;3.4011e-05;8.3767e-05
17;boundary;10;0.00584156;0.00365572;0.00650239
17;calc iter;10;0.433742;0.429243;0.436748
17;calc total;1;4.35405;4.35405;4.35405
17;total;1;45.4431;45.4431;45.4431
18;initialize;1;38.8889;38.8889;38.8889
18;async;10;0.00739573;0.000905016;0.010399
18;inner;10;0.420138;0.418209;0.426747
18;wait;10;8.46485e-05;3.8201e-05;0.000209344
18;boundary;10;0.00618575;0.00467268;0.00671944
18;calc iter;10;0.433806;0.43016;0.436076
18;calc total;1;4.35405;4.35405;4.35405
18;total;1;45.4467;45.4467;45.4467
19;initialize;1;38.8889;38.8889;38.8889
19;async;10;0.00732147;0.00102363;0.0097802
19;inner;10;0.423512;0.421635;0.428122
19;wait;10;6.95135e-05;3.5191e-05;0.000191445
19;boundary;10;0.00361134;0.00312948;0.00421943
19;calc iter;10;0.434516;0.433179;0.435716
19;calc total;1;4.35405;4.35405;4.35405
19;total;1;45.4467;45.4467;45.4467
20;initialize;1;38.8889;38.8889;38.8889
20;async;10;0.0066694;0.00104774;0.00849553
20;inner;10;0.425349;0.423306;0.431416
20;wait;10;4.62785e-05;2.3686e-05;0.000118453
20;boundary;10;0.00301622;0.00176277;0.00367269
20;calc iter;10;0.435082;0.432916;0.436604
20;calc total;1;4.35405;4.35405;4.35405
20;total;1;45.4467;45.4467;45.4467
21;initialize;1;38.8883;38.8883;38.8883
21;async;10;0.00225889;0.00107118;0.00246154
21;inner;10;0.428678;0.426538;0.433856
21;wait;10;5.15653e-05;2.2117e-05;0.000119264
21;boundary;10;0.00441262;0.00171495;0.00512875
21;calc iter;10;0.435403;0.430696;0.438577
21;calc total;1;4.35405;4.35405;4.35405
21;total;1;45.4461;45.4461;45.4461
22;initialize;1;38.8877;38.8877;38.8877
22;async;10;0.00655147;0.00103964;0.00805487
22;inner;10;0.425371;0.42349;0.430587
22;wait;10;4.32318e-05;2.5261e-05;9.9289e-05
22;boundary;10;0.00301714;0.0018375;0.00347514
22;calc iter;10;0.434985;0.433193;0.436006
22;calc total;1;4.35406;4.35406;4.35406
22;total;1;45.4455;45.4455;45.4455
23;initialize;1;38.8819;38.8819;38.8819
23;async;10;0.00572528;0.000900825;0.00813252
23;inner;10;0.425034;0.423531;0.42979
23;wait;10;4.2399e-05;2.4067e-05;6.3102e-05
23;boundary;10;0.00371181;0.00313552;0.00486065
23;calc iter;10;0.434515;0.431404;0.436019
23;calc total;1;4.35405;4.35405;4.35405
23;total;1;45.4397;45.4397;45.4397
37;initialize;1;12.0923;12.0923;12.0923
37;async;10;0.00595039;0.000818837;0.0106655
37;inner;10;0.423798;0.421397;0.42853
37;wait;10;5.88099e-05;3.2699e-05;0.000136721
37;boundary;10;0.00418034;0.00299784;0.00460099
37;calc iter;10;0.433989;0.429499;0.437855
37;calc total;1;4.35406;4.35406;4.35406
37;total;1;18.6514;18.6514;18.6514
38;initialize;1;12.0923;12.0923;12.0923
38;async;10;0.0104527;0.00107818;0.0131535
38;inner;10;0.419667;0.41829;0.426142
38;wait;10;7.1677e-05;3.5747e-05;0.000259345
38;boundary;10;0.00394333;0.0032828;0.00422602
38;calc iter;10;0.434136;0.431637;0.436085
38;calc total;1;4.35407;4.35407;4.35407
38;total;1;18.6514;18.6514;18.6514
39;initialize;1;12.0923;12.0923;12.0923
39;async;10;0.0106526;0.00106456;0.0119547
39;inner;10;0.420487;0.419009;0.427318
39;wait;10;6.53895e-05;2.3924e-05;0.000259786
39;boundary;10;0.00313126;0.0019958;0.00350811
39;calc iter;10;0.434338;0.432153;0.437526
39;calc total;1;4.35406;4.35406;4.35406
39;total;1;18.6514;18.6514;18.6514
40;initialize;1;12.0923;12.0923;12.0923
40;async;10;0.00740259;0.000826618;0.00975719
40;inner;10;0.421597;0.419806;0.428935
40;wait;10;6.60506e-05;4.2449e-05;0.00017487
40;boundary;10;0.00455938;0.00288953;0.0050384
40;calc iter;10;0.433626;0.429196;0.434688
40;calc total;1;4.35406;4.35406;4.35406
40;total;1;18.6514;18.6514;18.6514
41;initialize;1;12.0924;12.0924;12.0924
41;async;10;0.01023;0.000776325;0.0151044
41;inner;10;0.415415;0.412047;0.424631
41;wait;10;6.88329e-05;4.558e-05;0.000130494
41;boundary;10;0.00663197;0.00528294;0.00717159
41;calc iter;10;0.432348;0.426459;0.435988
41;calc total;1;4.35406;4.35406;4.35406
41;total;1;18.6514;18.6514;18.6514
42;initialize;1;12.0923;12.0923;12.0923
42;async;10;0.0063387;0.000539144;0.0100464
42;inner;10;0.423339;0.421833;0.429607
42;wait;10;3.42994e-05;2.2953e-05;5.133e-05
42;boundary;10;0.00417584;0.00275568;0.00450378
42;calc iter;10;0.433889;0.430041;0.436657
42;calc total;1;4.35406;4.35406;4.35406
42;total;1;18.6514;18.6514;18.6514
43;initialize;1;12.0923;12.0923;12.0923
43;async;10;0.00810934;0.000990116;0.010297
43;inner;10;0.423091;0.42159;0.428756
43;wait;10;4.16515e-05;1.5423e-05;0.000113335
43;boundary;10;0.0030588;0.00201462;0.00326432
43;calc iter;10;0.434302;0.432348;0.436011
43;calc total;1;4.35406;4.35406;4.35406
43;total;1;18.6514;18.6514;18.6514
44;initialize;1;12.0924;12.0924;12.0924
44;async;10;0.00401892;0.000985954;0.00549363
44;inner;10;0.42669;0.424887;0.43299
44;wait;10;6.02043e-05;2.0301e-05;0.000160963
44;boundary;10;0.00408914;0.00177019;0.00447909
44;calc iter;10;0.434861;0.43107;0.438617
44;calc total;1;4.35406;4.35406;4.35406
44;total;1;18.6514;18.6514;18.6514
45;initialize;1;12.0923;12.0923;12.0923
45;async;10;0.00221811;0.000974158;0.00247673
45;inner;10;0.428754;0.426244;0.436072
45;wait;10;6.12764e-05;1.3103e-05;0.00019978
45;boundary;10;0.00395834;0.00170651;0.00448623
45;calc iter;10;0.434994;0.430299;0.441736
45;calc total;1;4.35406;4.35406;4.35406
45;total;1;18.6514;18.6514;18.6514
46;initialize;1;12.0923;12.0923;12.0923
46;async;10;0.0103702;0.000996185;0.0118029
46;inner;10;0.420592;0.41915;0.428158
46;wait;10;4.95008e-05;2.1649e-05;0.000130839
46;boundary;10;0.00325436;0.00226221;0.00353138
46;calc iter;10;0.434268;0.432492;0.435939
46;calc total;1;4.35406;4.35406;4.35406
46;total;1;18.6514;18.6514;18.6514
47;initialize;1;12.0923;12.0923;12.0923
47;async;10;0.00787942;0.000741848;0.0101831
47;inner;10;0.420333;0.418839;0.426201
47;wait;10;4.97972e-05;2.6555e-05;0.000107701
47;boundary;10;0.00523721;0.00440107;0.00556834
47;calc iter;10;0.433501;0.429269;0.434909
47;calc total;1;4.35406;4.35406;4.35406
47;total;1;18.6514;18.6514;18.6514
DASH
InitEnergy=1200.00000
EndEnergy=1171.32413
DiffEnergy=-28.67587
Matrixspec: 63639 x 63639
Iterations: 10
# unit_id;function_name;num_calls;avg_runtime;min_runtime;max_runtime
0;initialize;1;38.39714;38.39714;38.39714
0;async;10;0.00977;0.00094;0.01256
0;inner;10;0.41910;0.41624;0.42680
0;wait;10;0.00005;0.00002;0.00021
0;boundary;10;0.00456;0.00313;0.00523
0;calc iter;10;0.43349;0.43020;0.43608
0;calc total;1;4.34582;4.34582;4.34582
0;total;1;44.94109;44.94109;44.94109
24;initialize;1;11.8007;11.8007;11.8007
24;async;10;0.00906187;0.00161561;0.0152763
24;inner;10;0.420346;0.415912;0.426141
24;wait;10;3.78127e-05;1.5576e-05;8.434e-05
24;boundary;10;0.00226717;0.00175833;0.00387786
24;calc iter;10;0.431714;0.428101;0.434839
24;calc total;1;4.34581;4.34581;4.34581
24;total;1;18.3458;18.3458;18.3458
25;initialize;1;11.801;11.801;11.801
25;async;10;0.0112831;0.0010513;0.0170338
25;inner;10;0.418427;0.41304;0.426488
25;wait;10;4.14699e-05;2.15e-05;0.000122881
25;boundary;10;0.00229997;0.00170133;0.00315193
25;calc iter;10;0.432053;0.429375;0.434663
25;calc total;1;4.34581;4.34581;4.34581
25;total;1;18.346;18.346;18.346
26;initialize;1;11.7981;11.7981;11.7981
26;async;10;0.00978959;0.00104776;0.0151503
26;inner;10;0.41967;0.415898;0.42582
26;wait;10;4.24203e-05;2.0013e-05;0.000125618
26;boundary;10;0.00220569;0.00176102;0.00337159
26;calc iter;10;0.431709;0.428315;0.433641
26;calc total;1;4.34581;4.34581;4.34581
26;total;1;18.3432;18.3432;18.3432
27;initialize;1;11.7994;11.7994;11.7994
27;async;10;0.00774898;0.00102036;0.0136184
27;inner;10;0.421775;0.418358;0.426993
27;wait;10;4.0497e-05;2.3121e-05;9.5738e-05
27;boundary;10;0.00204331;0.00179112;0.0024283
27;calc iter;10;0.431609;0.429849;0.434084
27;calc total;1;4.34581;4.34581;4.34581
27;total;1;18.3444;18.3444;18.3444
28;initialize;1;11.801;11.801;11.801
28;async;10;0.00815116;0.00114413;0.0120802
28;inner;10;0.420342;0.418101;0.425061
28;wait;10;5.49582e-05;2.3947e-05;0.000165457
28;boundary;10;0.00264603;0.00188809;0.00315898
28;calc iter;10;0.431196;0.42943;0.433196
28;calc total;1;4.34581;4.34581;4.34581
28;total;1;18.346;18.346;18.346
29;initialize;1;11.801;11.801;11.801
29;async;10;0.00844337;0.0015962;0.0139653
29;inner;10;0.417305;0.413562;0.421258
29;wait;10;5.5379e-05;3.8574e-05;0.000123166
29;boundary;10;0.00476926;0.00333919;0.00581828
29;calc iter;10;0.430575;0.428268;0.433804
29;calc total;1;4.34581;4.34581;4.34581
29;total;1;18.346;18.346;18.346
30;initialize;1;11.801;11.801;11.801
30;async;10;0.00680904;0.000925425;0.0111142
30;inner;10;0.419457;0.41483;0.426499
30;wait;10;5.1814e-05;1.8946e-05;0.00011096
30;boundary;10;0.00423255;0.0023679;0.00597094
30;calc iter;10;0.430552;0.428554;0.431977
30;calc total;1;4.34581;4.34581;4.34581
30;total;1;18.346;18.346;18.346
31;initialize;1;11.801;11.801;11.801
31;async;10;0.00703169;0.00105565;0.0125982
31;inner;10;0.419357;0.416538;0.425111
31;wait;10;8.0769e-05;4.2146e-05;0.000198932
31;boundary;10;0.00459549;0.00305536;0.00578405
31;calc iter;10;0.431066;0.427913;0.434465
31;calc total;1;4.34581;4.34581;4.34581
31;total;1;18.3461;18.3461;18.3461
32;initialize;1;11.801;11.801;11.801
32;async;10;0.00682362;0.000975641;0.011878
32;inner;10;0.418002;0.414403;0.425437
32;wait;10;8.63111e-05;6.03e-05;0.00014207
32;boundary;10;0.00571481;0.00288572;0.00713069
32;calc iter;10;0.430629;0.425015;0.433998
32;calc total;1;4.34582;4.34582;4.34582
32;total;1;18.3461;18.3461;18.3461
33;initialize;1;11.801;11.801;11.801
33;async;10;0.00682949;0.0011102;0.0138041
33;inner;10;0.41852;0.414541;0.425215
33;wait;10;7.72439e-05;5.1698e-05;0.000145136
33;boundary;10;0.00533886;0.00301634;0.00653706
33;calc iter;10;0.430767;0.427697;0.435521
33;calc total;1;4.34581;4.34581;4.34581
33;total;1;18.346;18.346;18.346
34;initialize;1;11.801;11.801;11.801
34;async;10;0.00574746;0.00139949;0.010669
34;inner;10;0.422324;0.419672;0.426143
34;wait;10;4.93516e-05;2.9521e-05;0.00012038
34;boundary;10;0.00311335;0.00211065;0.00382106
34;calc iter;10;0.431235;0.428745;0.433811
34;calc total;1;4.34582;4.34582;4.34582
34;total;1;18.3461;18.3461;18.3461
35;initialize;1;11.801;11.801;11.801
35;async;10;0.00628049;0.000801948;0.0106249
35;inner;10;0.420857;0.417954;0.425435
35;wait;10;4.10613e-05;2.5562e-05;7.3269e-05
35;boundary;10;0.00378336;0.00310531;0.00475405
35;calc iter;10;0.430963;0.428777;0.432651
35;calc total;1;4.34581;4.34581;4.34581
35;total;1;18.346;18.346;18.346
36;initialize;1;11.801;11.801;11.801
36;async;10;0.00359444;0.000901483;0.00589644
36;inner;10;0.423044;0.419373;0.427716
36;wait;10;5.18071e-05;2.9026e-05;0.000104805
36;boundary;10;0.00400693;0.00245451;0.00573428
36;calc iter;10;0.430698;0.428977;0.433006
36;calc total;1;4.34581;4.34581;4.34581
36;total;1;18.3461;18.3461;18.3461
37;initialize;1;11.7974;11.7974;11.7974
37;async;10;0.00493631;0.00102723;0.00938127
37;inner;10;0.419325;0.414631;0.425048
37;wait;10;9.10888e-05;4.4056e-05;0.000257243
37;boundary;10;0.00573261;0.00408444;0.0070038
37;calc iter;10;0.430087;0.426452;0.432925
37;calc total;1;4.34581;4.34581;4.34581
37;total;1;18.3424;18.3424;18.3424
38;initialize;1;11.7787;11.7787;11.7787
38;async;10;0.00766015;0.00104295;0.0137834
38;inner;10;0.416868;0.414714;0.423373
38;wait;10;9.33973e-05;4.7953e-05;0.000218324
38;boundary;10;0.00629823;0.00494683;0.00728026
38;calc iter;10;0.430923;0.428102;0.434813
38;calc total;1;4.34581;4.34581;4.34581
38;total;1;18.3238;18.3238;18.3238
39;initialize;1;11.7963;11.7963;11.7963
39;async;10;0.00585301;0.00103244;0.0111033
39;inner;10;0.420807;0.418509;0.425708
39;wait;10;7.05253e-05;4.2338e-05;0.000154142
39;boundary;10;0.00471389;0.00328902;0.00603079
39;calc iter;10;0.431446;0.428642;0.434293
39;calc total;1;4.34581;4.34581;4.34581
39;total;1;18.3413;18.3413;18.3413
40;initialize;1;11.801;11.801;11.801
40;async;10;0.00565014;0.00107748;0.00941172
40;inner;10;0.42201;0.419162;0.426344
40;wait;10;5.95324e-05;2.6024e-05;0.000177909
40;boundary;10;0.0038829;0.00252793;0.00456737
40;calc iter;10;0.431604;0.428547;0.433637
40;calc total;1;4.34581;4.34581;4.34581
40;total;1;18.3461;18.3461;18.3461
41;initialize;1;11.7974;11.7974;11.7974
41;async;10;0.00854979;0.000797682;0.0125821
41;inner;10;0.41888;0.416152;0.421736
41;wait;10;4.12476e-05;1.9547e-05;0.000111321
41;boundary;10;0.00408366;0.00262617;0.00605395
41;calc iter;10;0.431557;0.428109;0.433538
41;calc total;1;4.34581;4.34581;4.34581
41;total;1;18.3424;18.3424;18.3424
1;initialize;1;38.3971;38.3971;38.3971
1;async;10;0.00771067;0.00101154;0.0105198
1;inner;10;0.422568;0.417436;0.431079
1;wait;10;4.07417e-05;2.0465e-05;8.1967e-05
1;boundary;10;0.00381222;0.00176412;0.00438571
1;calc iter;10;0.434133;0.427725;0.439212
1;calc total;1;4.34581;4.34581;4.34581
1;total;1;44.9411;44.9411;44.9411
2;initialize;1;38.3972;38.3972;38.3972
2;async;10;0.00800216;0.00124962;0.0109633
2;inner;10;0.421183;0.418116;0.42884
2;wait;10;4.95959e-05;2.863e-05;0.000128181
2;boundary;10;0.00432903;0.00291347;0.00498908
2;calc iter;10;0.433566;0.430046;0.436321
2;calc total;1;4.34582;4.34582;4.34582
2;total;1;44.9411;44.9411;44.9411
3;initialize;1;38.3972;38.3972;38.3972
3;async;10;0.0100204;0.001046;0.0146635
3;inner;10;0.416948;0.414884;0.424995
3;wait;10;8.52813e-05;2.979e-05;0.000250504
3;boundary;10;0.00563302;0.00500839;0.00676894
3;calc iter;10;0.432689;0.425792;0.436616
3;calc total;1;4.34581;4.34581;4.34581
3;total;1;44.9411;44.9411;44.9411
4;initialize;1;38.3972;38.3972;38.3972
4;async;10;0.0077495;0.000962847;0.0124135
4;inner;10;0.418489;0.415459;0.428514
4;wait;10;7.1812e-05;3.0537e-05;0.000151662
4;boundary;10;0.00573582;0.00341044;0.00632076
4;calc iter;10;0.432049;0.429042;0.434506
4;calc total;1;4.34581;4.34581;4.34581
4;total;1;44.9412;44.9412;44.9412
5;initialize;1;38.3973;38.3973;38.3973
5;async;10;0.00830153;0.000756832;0.0147841
5;inner;10;0.416034;0.411904;0.426571
5;wait;10;5.64189e-05;3.4273e-05;8.8017e-05
5;boundary;10;0.00654262;0.00464672;0.00707526
5;calc iter;10;0.430937;0.425392;0.435402
5;calc total;1;4.34581;4.34581;4.34581
5;total;1;44.9412;44.9412;44.9412
6;initialize;1;38.3972;38.3972;38.3972
6;async;10;0.0110595;0.000892224;0.0140714
6;inner;10;0.418303;0.413101;0.427499
6;wait;10;4.91719e-05;2.176e-05;0.000142244
6;boundary;10;0.00432734;0.00217269;0.00497285
6;calc iter;10;0.433741;0.429369;0.437768
6;calc total;1;4.34581;4.34581;4.34581
6;total;1;44.9411;44.9411;44.9411
7;initialize;1;38.3972;38.3972;38.3972
7;async;10;0.00227138;0.0012913;0.00257876
7;inner;10;0.42742;0.421906;0.436082
7;wait;10;7.54754e-05;2.7828e-05;0.000214339
7;boundary;10;0.00480954;0.0016971;0.00535698
7;calc iter;10;0.434579;0.425959;0.442623
7;calc total;1;4.34581;4.34581;4.34581
7;total;1;44.9411;44.9411;44.9411
8;initialize;1;38.3972;38.3972;38.3972
8;async;10;0.00804533;0.001544;0.00993922
8;inner;10;0.421976;0.417201;0.429945
8;wait;10;6.24443e-05;2.9582e-05;0.000132216
8;boundary;10;0.00391605;0.00186271;0.00455832
8;calc iter;10;0.434002;0.428218;0.437933
8;calc total;1;4.34582;4.34582;4.34582
8;total;1;44.9412;44.9412;44.9412
9;initialize;1;38.3972;38.3972;38.3972
9;async;10;0.00736116;0.00104633;0.010016
9;inner;10;0.421632;0.418378;0.429913
9;wait;10;6.30168e-05;3.9328e-05;0.000136182
9;boundary;10;0.0043858;0.00273792;0.0052583
9;calc iter;10;0.433444;0.429838;0.435479
9;calc total;1;4.34581;4.34581;4.34581
9;total;1;44.9412;44.9412;44.9412
10;initialize;1;38.3971;38.3971;38.3971
10;async;10;0.00759012;0.0010842;0.0112972
10;inner;10;0.420394;0.41794;0.429265
10;wait;10;5.74714e-05;4.1228e-05;0.000112167
10;boundary;10;0.00480178;0.00307232;0.0055553
10;calc iter;10;0.432846;0.429745;0.43486
10;calc total;1;4.34582;4.34582;4.34582
10;total;1;44.9411;44.9411;44.9411
11;initialize;1;38.3971;38.3971;38.3971
11;async;10;0.00511835;0.000390476;0.00907739
11;inner;10;0.421782;0.419207;0.430364
11;wait;10;5.00801e-05;3.1393e-05;6.3785e-05
11;boundary;10;0.00531859;0.0026742;0.00620054
11;calc iter;10;0.432271;0.429001;0.434933
11;calc total;1;4.34581;4.34581;4.34581
11;total;1;44.9411;44.9411;44.9411
12;initialize;1;38.3942;38.3942;38.3942
12;async;10;0.00832769;0.0009255;0.0118161
12;inner;10;0.421569;0.418589;0.426991
12;wait;10;5.18751e-05;1.9702e-05;0.00017203
12;boundary;10;0.00363639;0.00180991;0.00424597
12;calc iter;10;0.433587;0.430442;0.436168
12;calc total;1;4.34581;4.34581;4.34581
12;total;1;44.9381;44.9381;44.9381
13;initialize;1;38.3948;38.3948;38.3948
13;async;10;0.00627665;0.00106557;0.00870272
13;inner;10;0.42328;0.41855;0.430543
13;wait;10;5.06216e-05;2.4404e-05;0.000101817
13;boundary;10;0.00440908;0.0017289;0.00535548
13;calc iter;10;0.434019;0.427326;0.438268
13;calc total;1;4.34581;4.34581;4.34581
13;total;1;44.9387;44.9387;44.9387
14;initialize;1;38.3973;38.3973;38.3973
14;async;10;0.00670898;0.0010291;0.00995161
14;inner;10;0.423383;0.420142;0.429703
14;wait;10;4.79856e-05;2.3134e-05;0.000141264
14;boundary;10;0.00346586;0.00178674;0.00420507
14;calc iter;10;0.433608;0.42975;0.436396
14;calc total;1;4.34581;4.34581;4.34581
14;total;1;44.9412;44.9412;44.9412
15;initialize;1;38.3941;38.3941;38.3941
15;async;10;0.00510757;0.00105783;0.00847393
15;inner;10;0.424513;0.421747;0.429587
15;wait;10;4.88783e-05;2.57e-05;0.000120024
15;boundary;10;0.00353769;0.00255839;0.0042135
15;calc iter;10;0.433209;0.431407;0.436229
15;calc total;1;4.34581;4.34581;4.34581
15;total;1;44.938;44.938;44.938
16;initialize;1;38.3955;38.3955;38.3955
16;async;10;0.00197637;0.000686152;0.00321881
16;inner;10;0.427316;0.424919;0.432603
16;wait;10;5.32773e-05;2.8792e-05;9.3136e-05
16;boundary;10;0.00368744;0.0027934;0.00428557
16;calc iter;10;0.433034;0.43117;0.437662
16;calc total;1;4.34581;4.34581;4.34581
16;total;1;44.9394;44.9394;44.9394
17;initialize;1;38.3972;38.3972;38.3972
17;async;10;0.00785941;0.000779295;0.011465
17;inner;10;0.418711;0.415197;0.423992
17;wait;10;5.87418e-05;3.4546e-05;0.000129784
17;boundary;10;0.00561538;0.00346947;0.00628756
17;calc iter;10;0.432246;0.430358;0.434377
17;calc total;1;4.3458;4.3458;4.3458
17;total;1;44.9412;44.9412;44.9412
18;initialize;1;38.3958;38.3958;38.3958
18;async;10;0.00608201;0.000891687;0.00961082
18;inner;10;0.422665;0.420053;0.428091
18;wait;10;6.56573e-05;2.4419e-05;0.000176014
18;boundary;10;0.00433848;0.00314501;0.00668722
18;calc iter;10;0.433153;0.428707;0.437295
18;calc total;1;4.3458;4.3458;4.3458
18;total;1;44.9397;44.9397;44.9397
19;initialize;1;38.3972;38.3972;38.3972
19;async;10;0.00610472;0.000988346;0.00944847
19;inner;10;0.423954;0.420622;0.429374
19;wait;10;5.30976e-05;2.8464e-05;0.000131079
19;boundary;10;0.0034258;0.00183095;0.00420113
19;calc iter;10;0.43354;0.429693;0.436445
19;calc total;1;4.3458;4.3458;4.3458
19;total;1;44.9411;44.9411;44.9411
20;initialize;1;38.3973;38.3973;38.3973
20;async;10;0.00504442;0.00066933;0.00807417
20;inner;10;0.424015;0.421602;0.429893
20;wait;10;5.89396e-05;3.6761e-05;0.000131454
20;boundary;10;0.00402685;0.00265716;0.0061224
20;calc iter;10;0.433147;0.429074;0.435544
20;calc total;1;4.3458;4.3458;4.3458
20;total;1;44.9412;44.9412;44.9412
21;initialize;1;38.397;38.397;38.397
21;async;10;0.00398312;0.000819004;0.00850015
21;inner;10;0.42368;0.420915;0.429183
21;wait;10;7.00529e-05;4.3992e-05;0.000156718
21;boundary;10;0.00493515;0.0029266;0.00577375
21;calc iter;10;0.43267;0.431259;0.436338
21;calc total;1;4.3458;4.3458;4.3458
21;total;1;44.9409;44.9409;44.9409
22;initialize;1;38.3972;38.3972;38.3972
22;async;10;0.00527668;0.00107647;0.00847803
22;inner;10;0.42218;0.418437;0.428052
22;wait;10;7.41957e-05;4.5995e-05;0.000174921
22;boundary;10;0.00491413;0.00309886;0.00604003
22;calc iter;10;0.432447;0.430288;0.433868
22;calc total;1;4.3458;4.3458;4.3458
22;total;1;44.9412;44.9412;44.9412
23;initialize;1;38.3943;38.3943;38.3943
23;async;10;0.00337875;0.000481974;0.00558963
23;inner;10;0.422665;0.419126;0.428899
23;wait;10;6.12578e-05;4.3603e-05;8.2283e-05
23;boundary;10;0.00574959;0.0032737;0.00698368
23;calc iter;10;0.431857;0.430546;0.433509
23;calc total;1;4.3458;4.3458;4.3458
23;total;1;44.9383;44.9383;44.9383
42;initialize;1;11.801;11.801;11.801
42;async;10;0.000837105;0.000277892;0.00142319
42;inner;10;0.426365;0.423989;0.430765
42;wait;10;2.69633e-05;1.6696e-05;4.222e-05
42;boundary;10;0.00371911;0.00244132;0.00485931
42;calc iter;10;0.430949;0.428803;0.434978
42;calc total;1;4.34581;4.34581;4.34581
42;total;1;18.3461;18.3461;18.3461
43;initialize;1;11.801;11.801;11.801
43;async;10;0.00666646;0.000958199;0.011688
43;inner;10;0.419481;0.416367;0.422702
43;wait;10;7.29976e-05;2.4472e-05;0.000288032
43;boundary;10;0.00476088;0.00349763;0.00603757
43;calc iter;10;0.430983;0.428141;0.4336
43;calc total;1;4.34581;4.34581;4.34581
43;total;1;18.3461;18.3461;18.3461
44;initialize;1;11.801;11.801;11.801
44;async;10;0.00448534;0.000979811;0.00964104
44;inner;10;0.42299;0.420062;0.427055
44;wait;10;5.60468e-05;1.704e-05;0.00013546
44;boundary;10;0.00403228;0.00266584;0.00499439
44;calc iter;10;0.431566;0.429343;0.43424
44;calc total;1;4.34581;4.34581;4.34581
44;total;1;18.3461;18.3461;18.3461
45;initialize;1;11.801;11.801;11.801
45;async;10;0.00330421;0.00052751;0.00704189
45;inner;10;0.425234;0.422372;0.429165
45;wait;10;4.35207e-05;2.2868e-05;0.000117026
45;boundary;10;0.00322122;0.00180332;0.00467786
45;calc iter;10;0.431805;0.427614;0.435317
45;calc total;1;4.34581;4.34581;4.34581
45;total;1;18.346;18.346;18.346
46;initialize;1;11.801;11.801;11.801
46;async;10;0.00447909;0.000974668;0.00728849
46;inner;10;0.424076;0.421672;0.428473
46;wait;10;4.36733e-05;2.3084e-05;0.000135792
46;boundary;10;0.00333328;0.00174365;0.00494118
46;calc iter;10;0.431935;0.427487;0.435259
46;calc total;1;4.34581;4.34581;4.34581
46;total;1;18.346;18.346;18.346
47;initialize;1;11.8004;11.8004;11.8004
47;async;10;0.00115151;0.00074266;0.00130033
47;inner;10;0.42674;0.423258;0.430344
47;wait;10;2.67366e-05;1.2089e-05;3.7337e-05
47;boundary;10;0.00416561;0.00164761;0.0055967
47;calc iter;10;0.432086;0.42622;0.434611
47;calc total;1;4.34581;4.34581;4.34581
47;total;1;18.3454;18.3454;18.3454
