# Supplementary material for: A Halo abstraction for distributed n-dimensional structured grids within the C++ PGAS library DASH
Source: PeerJ Comput Sci. 2023 Feb 3;9:e1203. doi: 10.7717/peerj-cs.1203 (PMC10280232; doi:10.7717/peerj-cs.1203)
Supplement: Supplemental Information 4 [file peerj-cs-09-1203-s004.gz › raw_dash_scafes/res_2d_sc/weak/dash_heat2d_n32_c24_254558_28658297.out]

DASH
InitEnergy=19200.00000
EndEnergy=19084.82272
DiffEnergy=-115.17728
Matrixspec: 254558 x 254558
Iterations: 10
# unit_id;function_name;num_calls;avg_runtime;min_runtime;max_runtime
0;initialize;1;75.31209;75.31209;75.31209
0;async;10;0.01267;0.00100;0.02871
0;inner;10;0.41180;0.40268;0.42521
0;wait;10;0.00007;0.00005;0.00011
0;boundary;10;0.00593;0.00393;0.00713
0;calc iter;10;0.43048;0.42021;0.44012
0;calc total;1;4.37874;4.37874;4.37874
0;total;1;83.33139;83.33139;83.33139
1;initialize;1;75.3121;75.3121;75.3121
1;async;10;0.0106392;0.0010996;0.0184837
1;inner;10;0.416958;0.411726;0.427572
1;wait;10;4.85856e-05;2.9818e-05;9.2366e-05
1;boundary;10;0.0041349;0.00272895;0.00642144
1;calc iter;10;0.431782;0.4276;0.436412
1;calc total;1;4.37874;4.37874;4.37874
1;total;1;83.3314;83.3314;83.3314
24;initialize;1;6.07279;6.07279;6.07279
24;async;10;0.00749832;0.000944782;0.0161641
24;inner;10;0.418881;0.413472;0.431243
24;wait;10;9.10677e-05;4.1049e-05;0.000326856
24;boundary;10;0.00587609;0.00327442;0.00726202
24;calc iter;10;0.432349;0.426692;0.438851
24;calc total;1;4.37873;4.37873;4.37873
24;total;1;14.0903;14.0903;14.0903
25;initialize;1;6.0729;6.0729;6.0729
25;async;10;0.00696185;0.000727267;0.0134345
25;inner;10;0.421624;0.417749;0.431951
25;wait;10;7.05143e-05;4.5654e-05;0.000174832
25;boundary;10;0.00451413;0.00283186;0.00634704
25;calc iter;10;0.433172;0.429227;0.437906
25;calc total;1;4.37873;4.37873;4.37873
25;total;1;14.0904;14.0904;14.0904
26;initialize;1;6.07283;6.07283;6.07283
26;async;10;0.00925499;0.00113615;0.0161987
26;inner;10;0.420542;0.41562;0.43158
26;wait;10;5.32013e-05;3.1077e-05;0.000122721
26;boundary;10;0.00393819;0.00276771;0.00499929
26;calc iter;10;0.43379;0.429673;0.438201
26;calc total;1;4.37873;4.37873;4.37873
26;total;1;14.0903;14.0903;14.0903
27;initialize;1;6.0728;6.0728;6.0728
27;async;10;0.00750667;0.00134388;0.0132685
27;inner;10;0.422251;0.415577;0.433813
27;wait;10;5.44246e-05;2.3665e-05;0.000110793
27;boundary;10;0.00451616;0.00175896;0.00573465
27;calc iter;10;0.43433;0.425866;0.440663
27;calc total;1;4.37873;4.37873;4.37873
27;total;1;14.0903;14.0903;14.0903
28;initialize;1;6.07293;6.07293;6.07293
28;async;10;0.0160313;0.00124059;0.0212555
28;inner;10;0.4138;0.405524;0.430001
28;wait;10;6.3486e-05;2.238e-05;0.000161276
28;boundary;10;0.00487513;0.00172412;0.00594429
28;calc iter;10;0.434773;0.424317;0.442457
28;calc total;1;4.37872;4.37872;4.37872
28;total;1;14.0904;14.0904;14.0904
29;initialize;1;6.07285;6.07285;6.07285
29;async;10;0.0113312;0.00105499;0.0165346
29;inner;10;0.418209;0.413242;0.428238
29;wait;10;8.31062e-05;2.4199e-05;0.000302094
29;boundary;10;0.00435565;0.00187908;0.00608181
29;calc iter;10;0.433981;0.428407;0.438502
29;calc total;1;4.37873;4.37873;4.37873
29;total;1;14.0903;14.0903;14.0903
30;initialize;1;6.0729;6.0729;6.0729
30;async;10;0.0086069;0.000813009;0.013508
30;inner;10;0.420055;0.416167;0.430605
30;wait;10;6.50543e-05;3.5111e-05;0.000147892
30;boundary;10;0.00450831;0.00347015;0.00588249
30;calc iter;10;0.433238;0.429339;0.435643
30;calc total;1;4.37873;4.37873;4.37873
30;total;1;14.0903;14.0903;14.0903
31;initialize;1;6.07284;6.07284;6.07284
31;async;10;0.00808327;0.00104557;0.0131303
31;inner;10;0.419265;0.414388;0.429627
31;wait;10;7.03351e-05;2.8154e-05;0.000255118
31;boundary;10;0.00479375;0.003035;0.00616983
31;calc iter;10;0.432215;0.428874;0.434925
31;calc total;1;4.37873;4.37873;4.37873
31;total;1;14.0903;14.0903;14.0903
32;initialize;1;6.07282;6.07282;6.07282
32;async;10;0.00238411;0.00117414;0.00726785
32;inner;10;0.424698;0.418752;0.43513
32;wait;10;5.89239e-05;3.0008e-05;0.000103034
32;boundary;10;0.00474883;0.0034819;0.00701864
32;calc iter;10;0.431892;0.428126;0.440038
32;calc total;1;4.37873;4.37873;4.37873
32;total;1;14.0903;14.0903;14.0903
33;initialize;1;6.07279;6.07279;6.07279
33;async;10;0.00662271;0.0011071;0.0137539
33;inner;10;0.421174;0.415769;0.431858
33;wait;10;5.87282e-05;3.2479e-05;0.000111574
33;boundary;10;0.00467552;0.0028749;0.00645709
33;calc iter;10;0.432533;0.428056;0.436361
33;calc total;1;4.37873;4.37873;4.37873
33;total;1;14.0903;14.0903;14.0903
34;initialize;1;6.07284;6.07284;6.07284
34;async;10;0.00631583;0.000760101;0.012328
34;inner;10;0.422685;0.418528;0.432259
34;wait;10;6.34348e-05;3.0048e-05;0.000128454
34;boundary;10;0.00433975;0.00284476;0.00603384
34;calc iter;10;0.433406;0.430012;0.43697
34;calc total;1;4.37873;4.37873;4.37873
34;total;1;14.0903;14.0903;14.0903
35;initialize;1;6.07279;6.07279;6.07279
35;async;10;0.00847063;0.00114734;0.0142668
35;inner;10;0.421213;0.414889;0.431282
35;wait;10;6.87458e-05;2.6504e-05;0.000158822
35;boundary;10;0.0042545;0.00193005;0.00554285
35;calc iter;10;0.434008;0.429551;0.43808
35;calc total;1;4.37873;4.37873;4.37873
35;total;1;14.0903;14.0903;14.0903
36;initialize;1;6.07286;6.07286;6.07286
36;async;10;0.0064292;0.000944442;0.0118207
36;inner;10;0.422687;0.408723;0.431043
36;wait;10;8.11721e-05;2.5665e-05;0.000196122
36;boundary;10;0.00470192;0.00228795;0.00617252
36;calc iter;10;0.433901;0.418084;0.440043
36;calc total;1;4.37873;4.37873;4.37873
36;total;1;14.0903;14.0903;14.0903
37;initialize;1;6.07283;6.07283;6.07283
37;async;10;0.00663383;0.000666697;0.0118198
37;inner;10;0.423208;0.4069;0.431727
37;wait;10;5.60207e-05;2.6571e-05;0.000119622
37;boundary;10;0.00434049;0.00177775;0.00549895
37;calc iter;10;0.434241;0.416582;0.440911
37;calc total;1;4.37873;4.37873;4.37873
37;total;1;14.0903;14.0903;14.0903
38;initialize;1;6.07281;6.07281;6.07281
38;async;10;0.00921522;0.00111755;0.0129389
38;inner;10;0.420611;0.402871;0.431124
38;wait;10;5.80539e-05;2.4444e-05;0.00013737
38;boundary;10;0.00474196;0.00172505;0.0058914
38;calc iter;10;0.434629;0.415143;0.442428
38;calc total;1;4.37873;4.37873;4.37873
38;total;1;14.0903;14.0903;14.0903
39;initialize;1;6.07282;6.07282;6.07282
39;async;10;0.00557479;0.0010894;0.00892276
39;inner;10;0.424102;0.408569;0.433119
39;wait;10;5.15745e-05;2.4382e-05;9.8532e-05
39;boundary;10;0.00454541;0.00179707;0.00558361
39;calc iter;10;0.434275;0.417126;0.439776
39;calc total;1;4.37873;4.37873;4.37873
39;total;1;14.0903;14.0903;14.0903
48;initialize;1;6.1804;6.1804;6.1804
48;async;10;0.013284;0.0016155;0.0214027
48;inner;10;0.410996;0.406604;0.425198
48;wait;10;6.6178e-05;3.5072e-05;0.00014109
48;boundary;10;0.00638882;0.00406551;0.00722282
48;calc iter;10;0.430738;0.425107;0.436324
48;calc total;1;4.37873;4.37873;4.37873
48;total;1;14.1913;14.1913;14.1913
49;initialize;1;6.18041;6.18041;6.18041
49;async;10;0.010514;0.00185746;0.0170244
49;inner;10;0.417455;0.412859;0.428603
49;wait;10;6.09386e-05;4.0016e-05;0.000129337
49;boundary;10;0.00444019;0.00236214;0.00579221
49;calc iter;10;0.432472;0.427336;0.437192
49;calc total;1;4.37873;4.37873;4.37873
49;total;1;14.1913;14.1913;14.1913
50;initialize;1;6.18042;6.18042;6.18042
50;async;10;0.014176;0.00109328;0.0210799
50;inner;10;0.414758;0.408766;0.427091
50;wait;10;6.6882e-05;2.6593e-05;0.000184565
50;boundary;10;0.00421062;0.00251921;0.00538211
50;calc iter;10;0.433213;0.426357;0.437233
50;calc total;1;4.37873;4.37873;4.37873
50;total;1;14.1913;14.1913;14.1913
51;initialize;1;6.18042;6.18042;6.18042
51;async;10;0.0193378;0.00120704;0.0238975
51;inner;10;0.410181;0.40012;0.426661
51;wait;10;6.22258e-05;2.3176e-05;0.000167457
51;boundary;10;0.00465028;0.00174032;0.00566624
51;calc iter;10;0.434234;0.423724;0.440715
51;calc total;1;4.37873;4.37873;4.37873
51;total;1;14.1913;14.1913;14.1913
52;initialize;1;6.18042;6.18042;6.18042
52;async;10;0.00246479;0.00104561;0.0027212
52;inner;10;0.427471;0.413082;0.440286
52;wait;10;8.80475e-05;2.3618e-05;0.000258186
52;boundary;10;0.00550718;0.00174158;0.00609452
52;calc iter;10;0.435534;0.417438;0.447351
52;calc total;1;4.37873;4.37873;4.37873
52;total;1;14.1913;14.1913;14.1913
2;initialize;1;75.3121;75.3121;75.3121
2;async;10;0.0132843;0.00107702;0.0212584
2;inner;10;0.415649;0.409531;0.425113
2;wait;10;4.73752e-05;1.4135e-05;0.000134752
2;boundary;10;0.00320587;0.00200724;0.00412186
2;calc iter;10;0.432188;0.429601;0.435288
2;calc total;1;4.37874;4.37874;4.37874
2;total;1;83.3314;83.3314;83.3314
53;initialize;1;6.1804;6.1804;6.1804
53;async;10;0.0216727;0.00115661;0.0258377
53;inner;10;0.407633;0.398876;0.418259
53;wait;10;7.25093e-05;2.1702e-05;0.000284007
53;boundary;10;0.00460049;0.00177782;0.00668327
53;calc iter;10;0.433981;0.423921;0.441303
53;calc total;1;4.37873;4.37873;4.37873
53;total;1;14.1913;14.1913;14.1913
3;initialize;1;75.312;75.312;75.312
3;async;10;0.0153318;0.00106558;0.0219274
3;inner;10;0.414866;0.407077;0.427511
3;wait;10;3.4072e-05;1.8764e-05;8.9476e-05
3;boundary;10;0.00259974;0.00173984;0.00346895
3;calc iter;10;0.432833;0.430765;0.43584
3;calc total;1;4.37874;4.37874;4.37874
3;total;1;83.3314;83.3314;83.3314
54;initialize;1;6.18038;6.18038;6.18038
54;async;10;0.0159566;0.00105375;0.0226739
54;inner;10;0.412178;0.406961;0.425091
54;wait;10;7.40333e-05;2.7857e-05;0.000211682
54;boundary;10;0.0045067;0.00331691;0.00616687
54;calc iter;10;0.432717;0.427441;0.438796
54;calc total;1;4.37873;4.37873;4.37873
54;total;1;14.1913;14.1913;14.1913
4;initialize;1;75.3127;75.3127;75.3127
4;async;10;0.0175429;0.00108519;0.024917
4;inner;10;0.412419;0.403939;0.427091
4;wait;10;3.78678e-05;1.9684e-05;0.000105778
4;boundary;10;0.00315588;0.00166766;0.00446885
4;calc iter;10;0.433158;0.430547;0.439369
4;calc total;1;4.37872;4.37872;4.37872
4;total;1;83.332;83.332;83.332
55;initialize;1;6.18031;6.18031;6.18031
55;async;10;0.00713708;0.00104332;0.0130002
55;inner;10;0.420461;0.415527;0.42988
55;wait;10;5.3686e-05;3.8098e-05;0.000101661
55;boundary;10;0.00416467;0.00214349;0.00493867
55;calc iter;10;0.431818;0.429502;0.434423
55;calc total;1;4.37873;4.37873;4.37873
55;total;1;14.1912;14.1912;14.1912
5;initialize;1;75.312;75.312;75.312
5;async;10;0.0156523;0.00116068;0.0234647
5;inner;10;0.412991;0.406504;0.4247
5;wait;10;6.24326e-05;2.2761e-05;0.000207839
5;boundary;10;0.0035145;0.00218042;0.00677766
5;calc iter;10;0.432222;0.429198;0.435015
5;calc total;1;4.37872;4.37872;4.37872
5;total;1;83.3314;83.3314;83.3314
56;initialize;1;6.18038;6.18038;6.18038
56;async;10;0.00873918;0.00111144;0.0135465
56;inner;10;0.417368;0.410828;0.429098
56;wait;10;6.28249e-05;4.216e-05;9.9503e-05
56;boundary;10;0.00432074;0.00249101;0.00646317
56;calc iter;10;0.430493;0.425581;0.433335
56;calc total;1;4.37873;4.37873;4.37873
56;total;1;14.1913;14.1913;14.1913
6;initialize;1;75.3121;75.3121;75.3121
6;async;10;0.0100523;0.00105697;0.0181118
6;inner;10;0.418059;0.411584;0.428238
6;wait;10;4.8242e-05;2.651e-05;8.9667e-05
6;boundary;10;0.00366038;0.00240257;0.00440076
6;calc iter;10;0.431821;0.429593;0.434227
6;calc total;1;4.37872;4.37872;4.37872
6;total;1;83.3314;83.3314;83.3314
7;initialize;1;75.3121;75.3121;75.3121
7;async;10;0.012111;0.00107209;0.022875
7;inner;10;0.412965;0.403978;0.425659
7;wait;10;6.54665e-05;2.9877e-05;0.000179887
7;boundary;10;0.0051146;0.00360856;0.00613639
7;calc iter;10;0.430257;0.425519;0.433378
7;calc total;1;4.37873;4.37873;4.37873
7;total;1;83.3314;83.3314;83.3314
8;initialize;1;75.3121;75.3121;75.3121
8;async;10;0.0111167;0.00111216;0.0143005
8;inner;10;0.414995;0.403368;0.42703
8;wait;10;4.83563e-05;1.8807e-05;0.00014324
8;boundary;10;0.00356287;0.00175175;0.00701506
8;calc iter;10;0.429725;0.424749;0.433251
8;calc total;1;4.37873;4.37873;4.37873
8;total;1;83.3314;83.3314;83.3314
9;initialize;1;75.3121;75.3121;75.3121
9;async;10;0.0121211;0.00104932;0.0255009
9;inner;10;0.41287;0.403114;0.423225
9;wait;10;7.07266e-05;1.8372e-05;0.000254738
9;boundary;10;0.00502933;0.0033456;0.00698994
9;calc iter;10;0.430093;0.425588;0.435182
9;calc total;1;4.37873;4.37873;4.37873
9;total;1;83.3314;83.3314;83.3314
10;initialize;1;75.3121;75.3121;75.3121
10;async;10;0.00869438;0.00131278;0.0181859
10;inner;10;0.420027;0.41434;0.42964
10;wait;10;4.04962e-05;2.4484e-05;7.1547e-05
10;boundary;10;0.00327293;0.0017868;0.00481878
10;calc iter;10;0.432037;0.429436;0.435832
10;calc total;1;4.37873;4.37873;4.37873
10;total;1;83.3314;83.3314;83.3314
11;initialize;1;75.3121;75.3121;75.3121
11;async;10;0.0102246;0.00116422;0.0195026
11;inner;10;0.419575;0.412143;0.429654
11;wait;10;3.92136e-05;1.626e-05;8.8164e-05
11;boundary;10;0.00276862;0.00181521;0.00431656
11;calc iter;10;0.432609;0.428413;0.435483
11;calc total;1;4.37873;4.37873;4.37873
11;total;1;83.3314;83.3314;83.3314
12;initialize;1;75.3121;75.3121;75.3121
12;async;10;0.0142272;0.00109391;0.0258096
12;inner;10;0.414637;0.399482;0.427581
12;wait;10;4.20732e-05;1.3996e-05;8.6621e-05
12;boundary;10;0.00357101;0.00204197;0.00524974
12;calc iter;10;0.432479;0.427365;0.435355
12;calc total;1;4.37872;4.37872;4.37872
12;total;1;83.3314;83.3314;83.3314
13;initialize;1;75.3121;75.3121;75.3121
13;async;10;0.0160984;0.00108238;0.0264282
13;inner;10;0.413141;0.396774;0.425727
13;wait;10;3.9546e-05;1.5034e-05;0.000127513
13;boundary;10;0.00336879;0.00173748;0.00471865
13;calc iter;10;0.43265;0.424955;0.435769
13;calc total;1;4.37873;4.37873;4.37873
13;total;1;83.3314;83.3314;83.3314
14;initialize;1;75.3121;75.3121;75.3121
14;async;10;0.018895;0.00121906;0.0307819
14;inner;10;0.410719;0.393814;0.425702
14;wait;10;4.34397e-05;1.8854e-05;0.000120449
14;boundary;10;0.00326411;0.00168747;0.00439245
14;calc iter;10;0.432923;0.426303;0.437117
14;calc total;1;4.37873;4.37873;4.37873
14;total;1;83.3314;83.3314;83.3314
15;initialize;1;75.312;75.312;75.312
15;async;10;0.0175055;0.00109864;0.0277647
15;inner;10;0.411734;0.396094;0.425507
15;wait;10;4.53067e-05;1.9749e-05;0.000146734
15;boundary;10;0.0032829;0.00182912;0.00475346
15;calc iter;10;0.43257;0.425709;0.435189
15;calc total;1;4.37873;4.37873;4.37873
15;total;1;83.3314;83.3314;83.3314
16;initialize;1;75.3122;75.3122;75.3122
16;async;10;0.0152789;0.00104051;0.028218
16;inner;10;0.41309;0.398411;0.424786
16;wait;10;6.01495e-05;2.1944e-05;0.000238668
16;boundary;10;0.00374843;0.00269231;0.00576252
16;calc iter;10;0.432179;0.427084;0.437886
16;calc total;1;4.37873;4.37873;4.37873
16;total;1;83.3315;83.3315;83.3315
17;initialize;1;75.3121;75.3121;75.3121
17;async;10;0.0143874;0.00103889;0.0307227
17;inner;10;0.412899;0.399498;0.424858
17;wait;10;5.53706e-05;2.0658e-05;0.000167627
17;boundary;10;0.00423903;0.00323047;0.00569882
17;calc iter;10;0.431583;0.428201;0.437035
17;calc total;1;4.37873;4.37873;4.37873
17;total;1;83.3314;83.3314;83.3314
18;initialize;1;75.3121;75.3121;75.3121
18;async;10;0.0117274;0.00107474;0.0310623
18;inner;10;0.414493;0.401108;0.427563
18;wait;10;4.876e-05;2.1177e-05;0.000103495
18;boundary;10;0.00455577;0.00224676;0.00597826
18;calc iter;10;0.430827;0.426699;0.436122
18;calc total;1;4.37873;4.37873;4.37873
18;total;1;83.3314;83.3314;83.3314
19;initialize;1;75.3121;75.3121;75.3121
19;async;10;0.0106111;0.00104407;0.0253875
19;inner;10;0.413795;0.400816;0.426432
19;wait;10;5.13205e-05;2.7713e-05;0.000102953
19;boundary;10;0.00490749;0.00287814;0.00645135
19;calc iter;10;0.429367;0.424781;0.432683
19;calc total;1;4.37873;4.37873;4.37873
19;total;1;83.3314;83.3314;83.3314
20;initialize;1;75.312;75.312;75.312
20;async;10;0.00817818;0.00108759;0.0169403
20;inner;10;0.417287;0.403898;0.428338
20;wait;10;4.16922e-05;2.0999e-05;7.8048e-05
20;boundary;10;0.00354162;0.00193985;0.00532647
20;calc iter;10;0.42905;0.42561;0.433092
20;calc total;1;4.37872;4.37872;4.37872
20;total;1;83.3314;83.3314;83.3314
21;initialize;1;75.3121;75.3121;75.3121
21;async;10;0.0132731;0.00106488;0.0250619
21;inner;10;0.408572;0.394251;0.419711
21;wait;10;9.40545e-05;5.7847e-05;0.000267897
21;boundary;10;0.00644466;0.00584947;0.00704799
21;calc iter;10;0.428386;0.425136;0.433503
21;calc total;1;4.37873;4.37873;4.37873
21;total;1;83.3314;83.3314;83.3314
22;initialize;1;75.312;75.312;75.312
22;async;10;0.00974475;0.00106123;0.0189496
22;inner;10;0.415732;0.402222;0.427661
22;wait;10;4.18666e-05;2.2283e-05;8.0991e-05
22;boundary;10;0.00355214;0.00206922;0.00531325
22;calc iter;10;0.429072;0.426509;0.433298
22;calc total;1;4.37873;4.37873;4.37873
22;total;1;83.3314;83.3314;83.3314
23;initialize;1;75.3122;75.3122;75.3122
23;async;10;0.00984756;0.000815302;0.0209542
23;inner;10;0.414275;0.400093;0.426063
23;wait;10;3.38292e-05;2.4572e-05;5.6699e-05
23;boundary;10;0.00458892;0.00242391;0.00626904
23;calc iter;10;0.428748;0.426023;0.433872
23;calc total;1;4.37873;4.37873;4.37873
23;total;1;83.3315;83.3315;83.3315
72;initialize;1;6.09589;6.09589;6.09589
72;async;10;0.0156921;0.000970538;0.020799
72;inner;10;0.412317;0.405883;0.422231
72;wait;10;5.07264e-05;2.3743e-05;0.000113788
72;boundary;10;0.00344875;0.00283093;0.00406132
72;calc iter;10;0.43151;0.427378;0.434354
72;calc total;1;4.37872;4.37872;4.37872
72;total;1;14.1124;14.1124;14.1124
73;initialize;1;6.10002;6.10002;6.10002
73;async;10;0.0155011;0.00111529;0.0235088
73;inner;10;0.411483;0.405171;0.420374
73;wait;10;6.71e-05;4.0141e-05;0.000180808
73;boundary;10;0.00430608;0.00393959;0.00480983
73;calc iter;10;0.431359;0.426482;0.433384
73;calc total;1;4.37873;4.37873;4.37873
73;total;1;14.1165;14.1165;14.1165
74;initialize;1;6.10009;6.10009;6.10009
74;async;10;0.013936;0.00107776;0.0217972
74;inner;10;0.414052;0.407274;0.42432
74;wait;10;5.87062e-05;3.2439e-05;0.000139737
74;boundary;10;0.00381389;0.00305908;0.00452187
74;calc iter;10;0.431862;0.4286;0.433909
74;calc total;1;4.37873;4.37873;4.37873
74;total;1;14.1165;14.1165;14.1165
75;initialize;1;6.08978;6.08978;6.08978
75;async;10;0.0156969;0.00117505;0.0222757
75;inner;10;0.413971;0.406106;0.425954
75;wait;10;4.5593e-05;2.777e-05;0.000109877
75;boundary;10;0.00295143;0.00186249;0.00389854
75;calc iter;10;0.432667;0.428298;0.437501
75;calc total;1;4.37873;4.37873;4.37873
75;total;1;14.1062;14.1062;14.1062
76;initialize;1;6.09662;6.09662;6.09662
76;async;10;0.0227656;0.00108204;0.0277449
76;inner;10;0.407115;0.39706;0.425538
76;wait;10;5.55024e-05;2.8638e-05;0.000167266
76;boundary;10;0.0037452;0.00175562;0.00482501
76;calc iter;10;0.433684;0.426319;0.441479
76;calc total;1;4.37872;4.37872;4.37872
76;total;1;14.1131;14.1131;14.1131
77;initialize;1;6.09185;6.09185;6.09185
77;async;10;0.0163806;0.00132459;0.0234762
77;inner;10;0.412648;0.404865;0.42402
77;wait;10;5.92566e-05;2.9061e-05;0.000189723
77;boundary;10;0.00321595;0.00220983;0.0042719
77;calc iter;10;0.432306;0.428574;0.436942
77;calc total;1;4.37873;4.37873;4.37873
77;total;1;14.1083;14.1083;14.1083
78;initialize;1;6.1;6.1;6.1
78;async;10;0.0162295;0.00117324;0.0257005
78;inner;10;0.408231;0.402295;0.42009
78;wait;10;8.46022e-05;4.0802e-05;0.000200175
78;boundary;10;0.00585583;0.00496133;0.00677573
78;calc iter;10;0.430403;0.426428;0.434081
78;calc total;1;4.37873;4.37873;4.37873
78;total;1;14.1165;14.1165;14.1165
79;initialize;1;6.10003;6.10003;6.10003
79;async;10;0.0143668;0.00114314;0.0260574
79;inner;10;0.408929;0.399745;0.421534
79;wait;10;8.91003e-05;5.5288e-05;0.000247692
79;boundary;10;0.00586506;0.00414856;0.00710082
79;calc iter;10;0.429252;0.425125;0.432565
79;calc total;1;4.37873;4.37873;4.37873
79;total;1;14.1165;14.1165;14.1165
57;initialize;1;6.18039;6.18039;6.18039
57;async;10;0.0105236;0.00121229;0.0220276
57;inner;10;0.414229;0.406575;0.427229
57;wait;10;6.63923e-05;4.0176e-05;0.000141332
57;boundary;10;0.00555292;0.00321362;0.00709214
57;calc iter;10;0.430374;0.426911;0.436746
57;calc total;1;4.37873;4.37873;4.37873
57;total;1;14.1913;14.1913;14.1913
96;initialize;1;6.4261;6.4261;6.4261
96;async;10;0.000919843;0.000331592;0.00106924
96;inner;10;0.42833;0.42368;0.432781
96;wait;10;3.89676e-05;2.259e-05;7.8797e-05
96;boundary;10;0.00386789;0.00179439;0.00449709
96;calc iter;10;0.433159;0.427286;0.436726
96;calc total;1;4.37873;4.37873;4.37873
96;total;1;14.436;14.436;14.436
40;initialize;1;6.07288;6.07288;6.07288
40;async;10;0.00695285;0.00116693;0.0120276
40;inner;10;0.422136;0.408601;0.430886
40;wait;10;6.41795e-05;2.6978e-05;0.000156206
40;boundary;10;0.00463427;0.00257152;0.006319
40;calc iter;10;0.433789;0.419764;0.439557
40;calc total;1;4.37872;4.37872;4.37872
40;total;1;14.0903;14.0903;14.0903
58;initialize;1;6.1804;6.1804;6.1804
58;async;10;0.0113108;0.00105478;0.02058
58;inner;10;0.415586;0.410764;0.428875
58;wait;10;7.43516e-05;4.6572e-05;0.000167068
58;boundary;10;0.00498643;0.0025684;0.00603831
58;calc iter;10;0.431959;0.427846;0.438212
58;calc total;1;4.37873;4.37873;4.37873
58;total;1;14.1913;14.1913;14.1913
97;initialize;1;6.42602;6.42602;6.42602
97;async;10;0.00527536;0.00137283;0.00869715
97;inner;10;0.423956;0.418734;0.429684
97;wait;10;4.6094e-05;2.5857e-05;0.000106954
97;boundary;10;0.00393255;0.00231794;0.00486738
97;calc iter;10;0.433213;0.429777;0.435162
97;calc total;1;4.37874;4.37874;4.37874
97;total;1;14.4359;14.4359;14.4359
41;initialize;1;6.07285;6.07285;6.07285
41;async;10;0.00657179;0.000652653;0.0132296
41;inner;10;0.421575;0.410254;0.430661
41;wait;10;7.63336e-05;3.4835e-05;0.000206587
41;boundary;10;0.00506706;0.00321025;0.00659707
41;calc iter;10;0.433292;0.422624;0.438524
41;calc total;1;4.37873;4.37873;4.37873
41;total;1;14.0903;14.0903;14.0903
59;initialize;1;6.18035;6.18035;6.18035
59;async;10;0.0127169;0.00104112;0.019547
59;inner;10;0.417019;0.409932;0.428621
59;wait;10;5.05091e-05;2.3935e-05;0.000130154
59;boundary;10;0.00349791;0.00217898;0.00515814
59;calc iter;10;0.433286;0.430567;0.437091
59;calc total;1;4.37873;4.37873;4.37873
59;total;1;14.1913;14.1913;14.1913
98;initialize;1;6.42607;6.42607;6.42607
98;async;10;0.00841673;0.00107282;0.011831
98;inner;10;0.420871;0.414581;0.427976
98;wait;10;5.23835e-05;2.0509e-05;0.000114429
98;boundary;10;0.00396088;0.00178865;0.0045951
98;calc iter;10;0.433303;0.426498;0.435992
98;calc total;1;4.37873;4.37873;4.37873
98;total;1;14.4359;14.4359;14.4359
42;initialize;1;6.07279;6.07279;6.07279
42;async;10;0.00720704;0.00116686;0.0160777
42;inner;10;0.419618;0.411084;0.428463
42;wait;10;8.40379e-05;3.4512e-05;0.00021072
42;boundary;10;0.00575468;0.00385914;0.00672941
42;calc iter;10;0.432666;0.426253;0.439274
42;calc total;1;4.37873;4.37873;4.37873
42;total;1;14.0903;14.0903;14.0903
60;initialize;1;6.18036;6.18036;6.18036
60;async;10;0.00942671;0.00113401;0.0143752
60;inner;10;0.419113;0.403759;0.42957
60;wait;10;6.67655e-05;3.2504e-05;0.000115052
60;boundary;10;0.00487432;0.0020822;0.00632637
60;calc iter;10;0.433482;0.416773;0.438801
60;calc total;1;4.37873;4.37873;4.37873
60;total;1;14.1913;14.1913;14.1913
99;initialize;1;6.42599;6.42599;6.42599
99;async;10;0.00728197;0.00114239;0.0121181
99;inner;10;0.422808;0.415625;0.429785
99;wait;10;5.11788e-05;2.7407e-05;0.000113339
99;boundary;10;0.00380164;0.00174094;0.00477804
99;calc iter;10;0.433946;0.429514;0.43677
99;calc total;1;4.37873;4.37873;4.37873
99;total;1;14.4359;14.4359;14.4359
43;initialize;1;6.07285;6.07285;6.07285
43;async;10;0.00534333;0.00113216;0.0164211
43;inner;10;0.421372;0.414483;0.429813
43;wait;10;7.71724e-05;4.0282e-05;0.000207835
43;boundary;10;0.00529512;0.00372526;0.00665571
43;calc iter;10;0.432089;0.428455;0.435508
43;calc total;1;4.37873;4.37873;4.37873
43;total;1;14.0903;14.0903;14.0903
61;initialize;1;6.1804;6.1804;6.1804
61;async;10;0.014412;0.00114953;0.0197953
61;inner;10;0.414798;0.396253;0.425782
61;wait;10;6.5536e-05;2.4883e-05;0.000211698
61;boundary;10;0.00469651;0.00179927;0.00559327
61;calc iter;10;0.433974;0.415306;0.439343
61;calc total;1;4.37873;4.37873;4.37873
61;total;1;14.1913;14.1913;14.1913
100;initialize;1;6.42629;6.42629;6.42629
100;async;10;0.00864019;0.0010582;0.0116674
100;inner;10;0.420753;0.415178;0.426951
100;wait;10;5.51053e-05;2.7331e-05;0.00018351
100;boundary;10;0.00383747;0.00178107;0.00456913
100;calc iter;10;0.433288;0.428655;0.435685
100;calc total;1;4.37873;4.37873;4.37873
100;total;1;14.4361;14.4361;14.4361
44;initialize;1;6.0729;6.0729;6.0729
44;async;10;0.00257612;0.000700704;0.00774685
44;inner;10;0.423846;0.419043;0.431917
44;wait;10;6.77968e-05;4.9947e-05;0.000114009
44;boundary;10;0.00463076;0.00262335;0.00593951
44;calc iter;10;0.431122;0.428392;0.435789
44;calc total;1;4.37873;4.37873;4.37873
44;total;1;14.0903;14.0903;14.0903
62;initialize;1;6.18041;6.18041;6.18041
62;async;10;0.00502662;0.00117176;0.00681525
62;inner;10;0.424655;0.403811;0.433629
62;wait;10;6.80278e-05;2.2382e-05;0.000166842
62;boundary;10;0.00531549;0.00173749;0.00599675
62;calc iter;10;0.435068;0.411552;0.442251
62;calc total;1;4.37873;4.37873;4.37873
62;total;1;14.1913;14.1913;14.1913
101;initialize;1;6.42604;6.42604;6.42604
101;async;10;0.00935014;0.00107528;0.0146829
101;inner;10;0.417819;0.414395;0.425629
101;wait;10;7.64937e-05;4.0726e-05;0.000203145
101;boundary;10;0.0053984;0.00430336;0.00686883
101;calc iter;10;0.432647;0.429545;0.435511
101;calc total;1;4.37873;4.37873;4.37873
101;total;1;14.4359;14.4359;14.4359
120;initialize;1;6.05822;6.05822;6.05822
120;async;10;0.0068452;0.000935487;0.00997881
120;inner;10;0.4219;0.418618;0.428323
120;wait;10;5.45461e-05;2.9417e-05;0.000164918
120;boundary;10;0.00450779;0.00338703;0.00543552
120;calc iter;10;0.433309;0.431377;0.435258
120;calc total;1;4.37873;4.37873;4.37873
120;total;1;14.0757;14.0757;14.0757
45;initialize;1;6.07287;6.07287;6.07287
45;async;10;0.0022448;0.00111708;0.00303842
45;inner;10;0.424075;0.418456;0.431314
45;wait;10;5.89809e-05;3.6989e-05;0.000138719
45;boundary;10;0.00439248;0.00285954;0.00609868
45;calc iter;10;0.430774;0.427297;0.435456
45;calc total;1;4.37873;4.37873;4.37873
45;total;1;14.0903;14.0903;14.0903
63;initialize;1;6.18037;6.18037;6.18037
63;async;10;0.0129704;0.00118337;0.0186917
63;inner;10;0.41645;0.398185;0.427716
63;wait;10;6.12385e-05;2.522e-05;0.000169421
63;boundary;10;0.00454826;0.0017645;0.00554336
63;calc iter;10;0.434032;0.415291;0.440132
63;calc total;1;4.37873;4.37873;4.37873
63;total;1;14.1913;14.1913;14.1913
102;initialize;1;6.42625;6.42625;6.42625
102;async;10;0.00519481;0.00103514;0.011086
102;inner;10;0.421151;0.416543;0.427947
102;wait;10;6.92539e-05;4.9368e-05;0.000141114
102;boundary;10;0.00539041;0.00346833;0.00649859
102;calc iter;10;0.431807;0.42921;0.43475
102;calc total;1;4.37873;4.37873;4.37873
102;total;1;14.4361;14.4361;14.4361
121;initialize;1;6.05817;6.05817;6.05817
121;async;10;0.00607164;0.000803903;0.00880429
121;inner;10;0.423524;0.418559;0.431537
121;wait;10;5.00704e-05;2.8702e-05;0.000115774
121;boundary;10;0.00409865;0.0022375;0.00493871
121;calc iter;10;0.433746;0.428438;0.436028
121;calc total;1;4.37873;4.37873;4.37873
121;total;1;14.0757;14.0757;14.0757
46;initialize;1;6.07285;6.07285;6.07285
46;async;10;0.00169748;0.000903008;0.00229982
46;inner;10;0.425031;0.42055;0.432514
46;wait;10;5.53379e-05;3.4004e-05;0.000100834
46;boundary;10;0.0041696;0.00244389;0.00576844
46;calc iter;10;0.430954;0.428553;0.436208
46;calc total;1;4.37873;4.37873;4.37873
46;total;1;14.0903;14.0903;14.0903
64;initialize;1;6.18039;6.18039;6.18039
64;async;10;0.00720436;0.00115539;0.0137584
64;inner;10;0.421747;0.406505;0.43097
64;wait;10;5.55873e-05;2.4798e-05;0.000119574
64;boundary;10;0.0044684;0.0019103;0.00610129
64;calc iter;10;0.433478;0.417292;0.44072
64;calc total;1;4.37873;4.37873;4.37873
64;total;1;14.1913;14.1913;14.1913
103;initialize;1;6.42622;6.42622;6.42622
103;async;10;0.00332671;0.000551943;0.0112187
103;inner;10;0.42317;0.418397;0.429597
103;wait;10;6.94998e-05;4.592e-05;0.000159375
103;boundary;10;0.00516338;0.00274607;0.00653671
103;calc iter;10;0.431732;0.429212;0.435629
103;calc total;1;4.37873;4.37873;4.37873
103;total;1;14.4361;14.4361;14.4361
122;initialize;1;6.05811;6.05811;6.05811
122;async;10;0.00528168;0.00117859;0.00773877
122;inner;10;0.424898;0.418211;0.431872
122;wait;10;4.98379e-05;2.7435e-05;0.000107813
122;boundary;10;0.00397498;0.00176295;0.005175
122;calc iter;10;0.434206;0.427742;0.436018
122;calc total;1;4.37873;4.37873;4.37873
122;total;1;14.0756;14.0756;14.0756
47;initialize;1;6.07286;6.07286;6.07286
47;async;10;0.00163425;0.000661874;0.00281329
47;inner;10;0.424679;0.420021;0.432607
47;wait;10;5.09038e-05;3.0571e-05;9.9331e-05
47;boundary;10;0.00445451;0.00252834;0.00608281
47;calc iter;10;0.43082;0.427906;0.436096
47;calc total;1;4.37874;4.37874;4.37874
47;total;1;14.0903;14.0903;14.0903
65;initialize;1;6.18043;6.18043;6.18043
65;async;10;0.0120088;0.00110647;0.0227786
65;inner;10;0.415722;0.404402;0.424823
65;wait;10;7.17314e-05;2.8192e-05;0.00028855
65;boundary;10;0.00480759;0.00294453;0.00646375
65;calc iter;10;0.432612;0.424495;0.440573
65;calc total;1;4.37874;4.37874;4.37874
65;total;1;14.1913;14.1913;14.1913
104;initialize;1;6.42605;6.42605;6.42605
104;async;10;0.00565399;0.00116621;0.0100465
104;inner;10;0.41931;0.413512;0.425983
104;wait;10;8.24089e-05;5.3258e-05;0.000174525
104;boundary;10;0.00605619;0.00433703;0.00707424
104;calc iter;10;0.431105;0.429437;0.433734
104;calc total;1;4.37872;4.37872;4.37872
104;total;1;14.436;14.436;14.436
123;initialize;1;6.05808;6.05808;6.05808
123;async;10;0.00635527;0.00115359;0.00880775
123;inner;10;0.423595;0.415743;0.433094
123;wait;10;4.96431e-05;2.3786e-05;0.000102756
123;boundary;10;0.00446823;0.00173951;0.00576042
123;calc iter;10;0.434471;0.425248;0.437206
123;calc total;1;4.37873;4.37873;4.37873
123;total;1;14.0756;14.0756;14.0756
66;initialize;1;6.18039;6.18039;6.18039
66;async;10;0.0105275;0.00111221;0.0205247
66;inner;10;0.415257;0.407794;0.426375
66;wait;10;8.0833e-05;3.6042e-05;0.000186943
66;boundary;10;0.00561081;0.00391561;0.00694345
66;calc iter;10;0.431478;0.427041;0.437077
66;calc total;1;4.37873;4.37873;4.37873
66;total;1;14.1913;14.1913;14.1913
124;initialize;1;6.05808;6.05808;6.05808
124;async;10;0.00453641;0.00130836;0.00700903
124;inner;10;0.425445;0.418219;0.432933
124;wait;10;5.98067e-05;2.4946e-05;0.000126869
124;boundary;10;0.00403573;0.00182327;0.00523199
124;calc iter;10;0.434079;0.427078;0.437674
124;calc total;1;4.37873;4.37873;4.37873
124;total;1;14.0756;14.0756;14.0756
67;initialize;1;6.18037;6.18037;6.18037
67;async;10;0.00625817;0.00113722;0.0121911
67;inner;10;0.419078;0.414528;0.427844
67;wait;10;7.42191e-05;4.0954e-05;0.000157688
67;boundary;10;0.0050464;0.00326841;0.00633421
67;calc iter;10;0.430458;0.427682;0.432852
67;calc total;1;4.37874;4.37874;4.37874
67;total;1;14.1913;14.1913;14.1913
125;initialize;1;6.05812;6.05812;6.05812
125;async;10;0.00759053;0.00109826;0.0103253
125;inner;10;0.421661;0.417499;0.428241
125;wait;10;5.98844e-05;2.623e-05;0.000186786
125;boundary;10;0.0041879;0.00271829;0.00461362
125;calc iter;10;0.433501;0.429312;0.435782
125;calc total;1;4.37873;4.37873;4.37873
125;total;1;14.0756;14.0756;14.0756
68;initialize;1;6.18039;6.18039;6.18039
68;async;10;0.00402022;0.00118791;0.00584677
68;inner;10;0.422018;0.417744;0.429262
68;wait;10;5.91026e-05;2.9571e-05;0.000134221
68;boundary;10;0.00410193;0.00273335;0.00515032
68;calc iter;10;0.430201;0.427617;0.433313
68;calc total;1;4.37873;4.37873;4.37873
68;total;1;14.1913;14.1913;14.1913
126;initialize;1;6.05809;6.05809;6.05809
126;async;10;0.00772061;0.000764052;0.0130319
126;inner;10;0.419675;0.416167;0.429917
126;wait;10;7.9484e-05;4.3854e-05;0.000149246
126;boundary;10;0.00529426;0.0035356;0.00634236
126;calc iter;10;0.432772;0.428723;0.435603
126;calc total;1;4.37873;4.37873;4.37873
126;total;1;14.0756;14.0756;14.0756
69;initialize;1;6.1804;6.1804;6.1804
69;async;10;0.00602536;0.00117483;0.00818287
69;inner;10;0.41943;0.414829;0.427848
69;wait;10;6.46383e-05;4.2643e-05;0.000132007
69;boundary;10;0.00458954;0.00328599;0.00573035
69;calc iter;10;0.430111;0.428474;0.432443
69;calc total;1;4.37873;4.37873;4.37873
69;total;1;14.1913;14.1913;14.1913
127;initialize;1;6.05806;6.05806;6.05806
127;async;10;0.00589578;0.000716342;0.0132219
127;inner;10;0.420048;0.416746;0.430156
127;wait;10;8.87598e-05;6.2074e-05;0.00018868
127;boundary;10;0.00606832;0.00345457;0.00695982
127;calc iter;10;0.432103;0.428543;0.437348
127;calc total;1;4.37873;4.37873;4.37873
127;total;1;14.0756;14.0756;14.0756
70;initialize;1;6.18041;6.18041;6.18041
70;async;10;0.00604715;0.00116696;0.00799023
70;inner;10;0.419764;0.415846;0.428186
70;wait;10;6.32689e-05;3.5974e-05;0.000120012
70;boundary;10;0.00433191;0.00317392;0.0051306
70;calc iter;10;0.430208;0.428341;0.432657
70;calc total;1;4.37873;4.37873;4.37873
70;total;1;14.1913;14.1913;14.1913
128;initialize;1;6.05805;6.05805;6.05805
128;async;10;0.00488767;0.000984428;0.00906914
128;inner;10;0.421269;0.41744;0.430376
128;wait;10;7.27032e-05;4.7769e-05;0.000140229
128;boundary;10;0.00576923;0.00334138;0.00674726
128;calc iter;10;0.432001;0.430409;0.434997
128;calc total;1;4.37873;4.37873;4.37873
128;total;1;14.0756;14.0756;14.0756
71;initialize;1;6.18042;6.18042;6.18042
71;async;10;0.00811792;0.000893498;0.0119783
71;inner;10;0.415796;0.410887;0.42644
71;wait;10;6.82306e-05;4.176e-05;0.000145577
71;boundary;10;0.00578901;0.00411601;0.00690878
71;calc iter;10;0.429773;0.427525;0.43162
71;calc total;1;4.37873;4.37873;4.37873
71;total;1;14.1913;14.1913;14.1913
129;initialize;1;6.05806;6.05806;6.05806
129;async;10;0.00413174;0.000767358;0.00648618
129;inner;10;0.422781;0.419123;0.430891
129;wait;10;6.40088e-05;4.5178e-05;0.000128937
129;boundary;10;0.00519536;0.00310345;0.00624791
129;calc iter;10;0.432174;0.430278;0.435294
129;calc total;1;4.37874;4.37874;4.37874
129;total;1;14.0756;14.0756;14.0756
130;initialize;1;6.05803;6.05803;6.05803
130;async;10;0.00651473;0.00113247;0.0114283
130;inner;10;0.421764;0.418097;0.429634
130;wait;10;7.05717e-05;3.8644e-05;0.000230892
130;boundary;10;0.00451141;0.00368687;0.00504838
130;calc iter;10;0.432863;0.43093;0.434738
130;calc total;1;4.37873;4.37873;4.37873
130;total;1;14.0756;14.0756;14.0756
80;initialize;1;6.09487;6.09487;6.09487
80;async;10;0.0101288;0.0011921;0.0192151
80;inner;10;0.414285;0.404693;0.426538
80;wait;10;6.26395e-05;3.7276e-05;9.7565e-05
80;boundary;10;0.00496936;0.00188273;0.00654239
80;calc iter;10;0.429447;0.425952;0.431575
80;calc total;1;4.37873;4.37873;4.37873
80;total;1;14.1113;14.1113;14.1113
81;initialize;1;6.10001;6.10001;6.10001
81;async;10;0.0141785;0.00115088;0.0228202
81;inner;10;0.41003;0.401698;0.422535
81;wait;10;7.77487e-05;4.2514e-05;0.000194238
81;boundary;10;0.00552606;0.00382911;0.00621251
81;calc iter;10;0.429814;0.427646;0.431563
81;calc total;1;4.37874;4.37874;4.37874
81;total;1;14.1165;14.1165;14.1165
82;initialize;1;6.10006;6.10006;6.10006
82;async;10;0.0169181;0.00108958;0.0257067
82;inner;10;0.412112;0.404606;0.422548
82;wait;10;4.79325e-05;2.1905e-05;0.000145634
82;boundary;10;0.00311078;0.00186254;0.00396636
82;calc iter;10;0.432191;0.42763;0.434126
82;calc total;1;4.37873;4.37873;4.37873
82;total;1;14.1165;14.1165;14.1165
83;initialize;1;6.10006;6.10006;6.10006
83;async;10;0.00897786;0.00118118;0.016637
83;inner;10;0.420915;0.409566;0.433086
83;wait;10;5.9496e-05;2.7517e-05;0.000157495
83;boundary;10;0.00407247;0.00172881;0.00578716
83;calc iter;10;0.434027;0.42748;0.440214
83;calc total;1;4.37873;4.37873;4.37873
83;total;1;14.1165;14.1165;14.1165
84;initialize;1;6.09427;6.09427;6.09427
84;async;10;0.00553777;0.0011566;0.00798747
84;inner;10;0.422631;0.403853;0.432185
84;wait;10;7.89031e-05;3.2562e-05;0.000169736
84;boundary;10;0.00570463;0.00221697;0.00654632
84;calc iter;10;0.433954;0.412933;0.438077
84;calc total;1;4.37873;4.37873;4.37873
84;total;1;14.1107;14.1107;14.1107
85;initialize;1;6.08927;6.08927;6.08927
85;async;10;0.0126593;0.0010759;0.0145774
85;inner;10;0.416433;0.3943;0.429379
85;wait;10;7.24445e-05;2.3621e-05;0.000131447
85;boundary;10;0.00495505;0.0017974;0.00570869
85;calc iter;10;0.434122;0.410204;0.439903
85;calc total;1;4.37873;4.37873;4.37873
85;total;1;14.1057;14.1057;14.1057
86;initialize;1;6.09059;6.09059;6.09059
86;async;10;0.00253342;0.00123204;0.00283739
86;inner;10;0.426876;0.402744;0.435117
86;wait;10;7.75388e-05;2.8334e-05;0.000185611
86;boundary;10;0.00547432;0.00172377;0.00601446
86;calc iter;10;0.434964;0.40715;0.442567
86;calc total;1;4.37873;4.37873;4.37873
86;total;1;14.1071;14.1071;14.1071
87;initialize;1;6.09999;6.09999;6.09999
87;async;10;0.0111911;0.00120641;0.0130609
87;inner;10;0.417976;0.396136;0.429751
87;wait;10;5.60074e-05;2.0538e-05;0.000102622
87;boundary;10;0.00494627;0.00179538;0.00569683
87;calc iter;10;0.434171;0.410349;0.439682
87;calc total;1;4.37873;4.37873;4.37873
87;total;1;14.1165;14.1165;14.1165
88;initialize;1;6.10002;6.10002;6.10002
88;async;10;0.0110145;0.00115533;0.0150677
88;inner;10;0.416918;0.399223;0.429042
88;wait;10;5.90331e-05;2.0949e-05;0.000126691
88;boundary;10;0.00545619;0.00269518;0.00663711
88;calc iter;10;0.43345;0.414969;0.438801
88;calc total;1;4.37873;4.37873;4.37873
88;total;1;14.1165;14.1165;14.1165
89;initialize;1;6.0883;6.0883;6.0883
89;async;10;0.00790602;0.00110373;0.012898
89;inner;10;0.420033;0.407059;0.430547
89;wait;10;5.83629e-05;2.7831e-05;0.000109068
89;boundary;10;0.00512334;0.00301368;0.00656495
89;calc iter;10;0.433122;0.422855;0.439733
89;calc total;1;4.37873;4.37873;4.37873
89;total;1;14.1047;14.1047;14.1047
90;initialize;1;6.10001;6.10001;6.10001
90;async;10;0.0116869;0.00116071;0.0214601
90;inner;10;0.415042;0.40422;0.42592
90;wait;10;7.18104e-05;3.3926e-05;0.000186153
90;boundary;10;0.00495895;0.00364996;0.00646433
90;calc iter;10;0.431762;0.425432;0.436971
90;calc total;1;4.37873;4.37873;4.37873
90;total;1;14.1165;14.1165;14.1165
91;initialize;1;6.1;6.1;6.1
91;async;10;0.00932793;0.00114142;0.0185669
91;inner;10;0.41555;0.409056;0.42192
91;wait;10;9.02169e-05;3.367e-05;0.000303814
91;boundary;10;0.00571936;0.00421166;0.00697298
91;calc iter;10;0.430689;0.427323;0.435398
91;calc total;1;4.37873;4.37873;4.37873
91;total;1;14.1165;14.1165;14.1165
92;initialize;1;6.10002;6.10002;6.10002
92;async;10;0.00548777;0.000812841;0.00936061
92;inner;10;0.419407;0.41483;0.428793
92;wait;10;5.88389e-05;3.4636e-05;0.000145072
92;boundary;10;0.00471023;0.003171;0.0055796
92;calc iter;10;0.429666;0.428397;0.433278
92;calc total;1;4.37872;4.37872;4.37872
92;total;1;14.1165;14.1165;14.1165
93;initialize;1;6.10002;6.10002;6.10002
93;async;10;0.00469284;0.00119853;0.00695694
93;inner;10;0.4197;0.415964;0.427032
93;wait;10;7.55524e-05;4.1049e-05;0.000207343
93;boundary;10;0.00494355;0.00402412;0.00575158
93;calc iter;10;0.429414;0.427766;0.432464
93;calc total;1;4.37873;4.37873;4.37873
93;total;1;14.1165;14.1165;14.1165
94;initialize;1;6.08891;6.08891;6.08891
94;async;10;0.00525917;0.00103275;0.00774185
94;inner;10;0.419053;0.414147;0.427791
94;wait;10;6.68837e-05;3.7866e-05;0.000175479
94;boundary;10;0.00493998;0.00362307;0.00590132
94;calc iter;10;0.429321;0.426598;0.432767
94;calc total;1;4.37873;4.37873;4.37873
94;total;1;14.1054;14.1054;14.1054
95;initialize;1;6.09105;6.09105;6.09105
95;async;10;0.00319468;0.000585588;0.00576055
95;inner;10;0.420582;0.416352;0.428352
95;wait;10;5.69684e-05;3.7074e-05;0.000127715
95;boundary;10;0.00527031;0.00354199;0.00653319
95;calc iter;10;0.429106;0.426797;0.43289
95;calc total;1;4.37873;4.37873;4.37873
95;total;1;14.1075;14.1075;14.1075
105;initialize;1;6.42605;6.42605;6.42605
105;async;10;0.00652679;0.00106537;0.0104801
105;inner;10;0.42038;0.41624;0.427239
105;wait;10;7.02831e-05;3.8432e-05;0.000151533
105;boundary;10;0.00509119;0.00377661;0.00558864
105;calc iter;10;0.43207;0.430768;0.433919
105;calc total;1;4.37873;4.37873;4.37873
105;total;1;14.436;14.436;14.436
106;initialize;1;6.42604;6.42604;6.42604
106;async;10;0.00265099;0.000831571;0.00501637
106;inner;10;0.425814;0.421701;0.431406
106;wait;10;5.27879e-05;3.9687e-05;9.8346e-05
106;boundary;10;0.00424565;0.00195363;0.00538387
106;calc iter;10;0.432765;0.430832;0.434553
106;calc total;1;4.37873;4.37873;4.37873
106;total;1;14.436;14.436;14.436
107;initialize;1;6.42619;6.42619;6.42619
107;async;10;0.00808463;0.00114441;0.0127612
107;inner;10;0.420804;0.416215;0.427167
107;wait;10;5.71013e-05;2.9468e-05;0.000146194
107;boundary;10;0.00421654;0.00254587;0.00518448
107;calc iter;10;0.433164;0.431554;0.435503
107;calc total;1;4.37873;4.37873;4.37873
107;total;1;14.4361;14.4361;14.4361
108;initialize;1;6.4246;6.4246;6.4246
108;async;10;0.0176191;0.00110982;0.0294146
108;inner;10;0.412285;0.398055;0.425517
108;wait;10;4.74005e-05;2.6817e-05;0.000120267
108;boundary;10;0.00269627;0.0017468;0.00377677
108;calc iter;10;0.43265;0.428672;0.434554
108;calc total;1;4.37873;4.37873;4.37873
108;total;1;14.4345;14.4345;14.4345
109;initialize;1;6.42597;6.42597;6.42597
109;async;10;0.0219872;0.00116452;0.0345786
109;inner;10;0.407417;0.393036;0.421434
109;wait;10;5.78812e-05;2.3162e-05;0.000248702
109;boundary;10;0.00312713;0.00177491;0.00376363
109;calc iter;10;0.432591;0.426617;0.435008
109;calc total;1;4.37873;4.37873;4.37873
109;total;1;14.4359;14.4359;14.4359
110;initialize;1;6.42597;6.42597;6.42597
110;async;10;0.025883;0.00114088;0.0380892
110;inner;10;0.404472;0.388096;0.423545
110;wait;10;4.59067e-05;2.2393e-05;0.000133401
110;boundary;10;0.00283655;0.00171955;0.0035886
110;calc iter;10;0.433239;0.427772;0.436156
110;calc total;1;4.37873;4.37873;4.37873
110;total;1;14.4359;14.4359;14.4359
111;initialize;1;6.42457;6.42457;6.42457
111;async;10;0.0226833;0.00108287;0.0355918
111;inner;10;0.406223;0.391633;0.420056
111;wait;10;8.00341e-05;2.2992e-05;0.000276364
111;boundary;10;0.00351829;0.00199599;0.00550536
111;calc iter;10;0.432507;0.425849;0.43508
111;calc total;1;4.37874;4.37874;4.37874
111;total;1;14.4345;14.4345;14.4345
112;initialize;1;6.42476;6.42476;6.42476
112;async;10;0.0180945;0.0011353;0.0313272
112;inner;10;0.410179;0.39787;0.422336
112;wait;10;6.50332e-05;3.0909e-05;0.000180462
112;boundary;10;0.00367273;0.00263634;0.00472144
112;calc iter;10;0.432013;0.427025;0.434939
112;calc total;1;4.37873;4.37873;4.37873
112;total;1;14.4347;14.4347;14.4347
113;initialize;1;6.42598;6.42598;6.42598
113;async;10;0.0194751;0.00112845;0.0291542
113;inner;10;0.407139;0.395464;0.418971
113;wait;10;7.54367e-05;3.1748e-05;0.000285781
113;boundary;10;0.00405405;0.00328288;0.00530481
113;calc iter;10;0.430745;0.425342;0.434132
113;calc total;1;4.37873;4.37873;4.37873
113;total;1;14.4359;14.4359;14.4359
114;initialize;1;6.42599;6.42599;6.42599
114;async;10;0.0162123;0.00111572;0.0275754
114;inner;10;0.409727;0.398409;0.422984
114;wait;10;6.58953e-05;3.913e-05;0.000175343
114;boundary;10;0.0044602;0.00312051;0.00581779
114;calc iter;10;0.430467;0.427346;0.432999
114;calc total;1;4.37873;4.37873;4.37873
114;total;1;14.4359;14.4359;14.4359
115;initialize;1;6.426;6.426;6.426
115;async;10;0.0193423;0.00111785;0.0325706
115;inner;10;0.403728;0.392566;0.417434
115;wait;10;0.000102231;4.209e-05;0.000304599
115;boundary;10;0.00607781;0.00526135;0.00686814
115;calc iter;10;0.429253;0.424609;0.433226
115;calc total;1;4.37873;4.37873;4.37873
115;total;1;14.4359;14.4359;14.4359
116;initialize;1;6.42465;6.42465;6.42465
116;async;10;0.0115904;0.00110283;0.0213456
116;inner;10;0.414321;0.405748;0.425474
116;wait;10;7.04023e-05;3.552e-05;0.00017052
116;boundary;10;0.00399192;0.00191366;0.00492959
116;calc iter;10;0.429976;0.426841;0.433149
116;calc total;1;4.37873;4.37873;4.37873
116;total;1;14.4346;14.4346;14.4346
117;initialize;1;6.42598;6.42598;6.42598
117;async;10;0.0155754;0.0011232;0.0317135
117;inner;10;0.408448;0.397711;0.422799
117;wait;10;7.38238e-05;5.1836e-05;0.000162095
117;boundary;10;0.00535037;0.00321294;0.00661931
117;calc iter;10;0.42945;0.425427;0.43517
117;calc total;1;4.37873;4.37873;4.37873
117;total;1;14.4359;14.4359;14.4359
118;initialize;1;6.42599;6.42599;6.42599
118;async;10;0.00660898;0.000529483;0.0217428
118;inner;10;0.419105;0.408386;0.430441
118;wait;10;5.6271e-05;2.7015e-05;0.000104328
118;boundary;10;0.003882;0.00170057;0.00567988
118;calc iter;10;0.429654;0.425246;0.435374
118;calc total;1;4.37873;4.37873;4.37873
118;total;1;14.4359;14.4359;14.4359
119;initialize;1;6.42463;6.42463;6.42463
119;async;10;0.0161402;0.000865257;0.0343255
119;inner;10;0.403704;0.386601;0.421847
119;wait;10;6.60475e-05;4.1847e-05;0.000144854
119;boundary;10;0.00632126;0.00374314;0.00730824
119;calc iter;10;0.426234;0.421318;0.431784
119;calc total;1;4.37873;4.37873;4.37873
119;total;1;14.4345;14.4345;14.4345
131;initialize;1;6.05801;6.05801;6.05801
131;async;10;0.00465849;0.0011677;0.00815051
131;inner;10;0.424582;0.421396;0.432433
131;wait;10;5.53069e-05;4.0326e-05;9.7148e-05
131;boundary;10;0.00401605;0.00244585;0.0049995
131;calc iter;10;0.433314;0.429147;0.436146
131;calc total;1;4.37874;4.37874;4.37874
131;total;1;14.0755;14.0755;14.0755
132;initialize;1;6.05805;6.05805;6.05805
132;async;10;0.00544548;0.00116483;0.00715792
132;inner;10;0.423213;0.417518;0.430068
132;wait;10;5.71559e-05;2.4998e-05;0.000122127
132;boundary;10;0.00455847;0.002071;0.00572445
132;calc iter;10;0.433276;0.426773;0.435418
132;calc total;1;4.37872;4.37872;4.37872
132;total;1;14.0755;14.0755;14.0755
133;initialize;1;6.05812;6.05812;6.05812
133;async;10;0.00444912;0.00115699;0.00588783
133;inner;10;0.425647;0.418522;0.432378
133;wait;10;4.73078e-05;2.2037e-05;0.000102461
133;boundary;10;0.00359114;0.0017352;0.0040992
133;calc iter;10;0.433736;0.426169;0.436707
133;calc total;1;4.37872;4.37872;4.37872
133;total;1;14.0756;14.0756;14.0756
134;initialize;1;6.05821;6.05821;6.05821
134;async;10;0.0101005;0.00118345;0.0134729
134;inner;10;0.419811;0.411303;0.428315
134;wait;10;6.15837e-05;2.1716e-05;0.000171047
134;boundary;10;0.00370499;0.00175756;0.00438651
134;calc iter;10;0.43368;0.426556;0.437214
134;calc total;1;4.37872;4.37872;4.37872
134;total;1;14.0757;14.0757;14.0757
135;initialize;1;6.05807;6.05807;6.05807
135;async;10;0.00667004;0.00110793;0.0100673
135;inner;10;0.421263;0.416582;0.429015
135;wait;10;6.41243e-05;2.7728e-05;0.000143835
135;boundary;10;0.00510982;0.00308814;0.00619628
135;calc iter;10;0.433108;0.428871;0.437917
135;calc total;1;4.37873;4.37873;4.37873
135;total;1;14.0756;14.0756;14.0756
136;initialize;1;6.05813;6.05813;6.05813
136;async;10;0.00647573;0.00113168;0.0101929
136;inner;10;0.422641;0.417207;0.429903
136;wait;10;5.56378e-05;2.5712e-05;0.000120377
136;boundary;10;0.00404929;0.00237733;0.0048927
136;calc iter;10;0.433224;0.425514;0.43866
136;calc total;1;4.37872;4.37872;4.37872
136;total;1;14.0756;14.0756;14.0756
144;initialize;1;6.04293;6.04293;6.04293
144;async;10;0.00740915;0.00114721;0.0123871
144;inner;10;0.420388;0.418462;0.426668
144;wait;10;7.64417e-05;3.2878e-05;0.000192064
144;boundary;10;0.00544453;0.00433398;0.00623695
144;calc iter;10;0.43332;0.429566;0.438294
144;calc total;1;4.37871;4.37871;4.37871
144;total;1;14.0539;14.0539;14.0539
145;initialize;1;6.04293;6.04293;6.04293
145;async;10;0.00774228;0.00169019;0.0113669
145;inner;10;0.422096;0.418828;0.428279
145;wait;10;6.55777e-05;3.11e-05;0.000154581
145;boundary;10;0.00398653;0.00279736;0.00456828
145;calc iter;10;0.433892;0.4312;0.435981
145;calc total;1;4.37871;4.37871;4.37871
145;total;1;14.0539;14.0539;14.0539
146;initialize;1;6.04336;6.04336;6.04336
146;async;10;0.0111489;0.00142714;0.0137263
146;inner;10;0.419258;0.414958;0.426767
146;wait;10;5.94104e-05;2.2122e-05;0.000196592
146;boundary;10;0.00392733;0.00180646;0.00546641
146;calc iter;10;0.434396;0.429041;0.437019
146;calc total;1;4.37871;4.37871;4.37871
146;total;1;14.0543;14.0543;14.0543
147;initialize;1;6.04321;6.04321;6.04321
147;async;10;0.00251072;0.00143614;0.00284379
147;inner;10;0.427341;0.421312;0.434377
147;wait;10;5.84281e-05;2.2141e-05;0.000116984
147;boundary;10;0.00511384;0.00172044;0.00584734
147;calc iter;10;0.435026;0.425612;0.440621
147;calc total;1;4.37871;4.37871;4.37871
147;total;1;14.0542;14.0542;14.0542
192;initialize;1;6.0228;6.0228;6.0228
192;async;10;0.00334707;0.000351062;0.00667457
192;inner;10;0.427382;0.423799;0.432944
192;wait;10;3.54513e-05;1.6e-05;8.064e-05
192;boundary;10;0.00401906;0.00172628;0.00610408
192;calc iter;10;0.434786;0.427826;0.437984
192;calc total;1;4.37873;4.37873;4.37873
192;total;1;14.042;14.042;14.042
148;initialize;1;6.04293;6.04293;6.04293
148;async;10;0.0085872;0.00144296;0.010887
148;inner;10;0.421936;0.41694;0.42941
148;wait;10;4.93447e-05;2.0126e-05;0.000119544
148;boundary;10;0.00388388;0.00175116;0.00537579
148;calc iter;10;0.434458;0.428158;0.43826
148;calc total;1;4.3787;4.3787;4.3787
148;total;1;14.0539;14.0539;14.0539
168;initialize;1;6.05303;6.05303;6.05303
168;async;10;0.00931558;0.000961682;0.0133318
168;inner;10;0.422023;0.418066;0.427313
168;wait;10;4.51329e-05;2.0242e-05;0.000127682
168;boundary;10;0.00273663;0.00174523;0.00386056
168;calc iter;10;0.434122;0.431846;0.437461
168;calc total;1;4.37873;4.37873;4.37873
168;total;1;14.0701;14.0701;14.0701
216;initialize;1;6.05621;6.05621;6.05621
216;async;10;0.00475993;0.000946404;0.00761282
216;inner;10;0.42466;0.419185;0.432087
216;wait;10;5.61125e-05;2.7738e-05;9.0813e-05
216;boundary;10;0.00527813;0.00173563;0.00662419
216;calc iter;10;0.434757;0.426618;0.43965
216;calc total;1;4.37873;4.37873;4.37873
216;total;1;14.0671;14.0671;14.0671
193;initialize;1;6.02281;6.02281;6.02281
193;async;10;0.00501885;0.00106234;0.00891449
193;inner;10;0.425993;0.423004;0.430932
193;wait;10;6.0712e-05;2.3031e-05;0.000170956
193;boundary;10;0.0035432;0.0017536;0.00478204
193;calc iter;10;0.434618;0.431379;0.437854
193;calc total;1;4.37874;4.37874;4.37874
193;total;1;14.042;14.042;14.042
149;initialize;1;6.04309;6.04309;6.04309
149;async;10;0.00554858;0.00117784;0.00842825
149;inner;10;0.424782;0.421069;0.431629
149;wait;10;4.91661e-05;2.2683e-05;0.000116167
149;boundary;10;0.00370607;0.00218375;0.00433881
149;calc iter;10;0.434088;0.431711;0.435577
149;calc total;1;4.37871;4.37871;4.37871
149;total;1;14.0541;14.0541;14.0541
169;initialize;1;6.05287;6.05287;6.05287
169;async;10;0.00810841;0.00148159;0.0134671
169;inner;10;0.421754;0.419695;0.426201
169;wait;10;7.25292e-05;3.2569e-05;0.000218427
169;boundary;10;0.00401024;0.00254706;0.00567744
169;calc iter;10;0.433946;0.43159;0.438162
169;calc total;1;4.37873;4.37873;4.37873
169;total;1;14.0699;14.0699;14.0699
217;initialize;1;6.05624;6.05624;6.05624
217;async;10;0.00982456;0.00113838;0.0136077
217;inner;10;0.421294;0.41713;0.428637
217;wait;10;4.62548e-05;2.2571e-05;0.000120857
217;boundary;10;0.00295584;0.00175504;0.0037092
217;calc iter;10;0.434122;0.431646;0.438392
217;calc total;1;4.37873;4.37873;4.37873
217;total;1;14.0671;14.0671;14.0671
194;initialize;1;6.02283;6.02283;6.02283
194;async;10;0.00474959;0.00124997;0.00912194
194;inner;10;0.42458;0.421653;0.428995
194;wait;10;7.04319e-05;2.9128e-05;0.000191872
194;boundary;10;0.00480469;0.00288201;0.00653783
194;calc iter;10;0.434207;0.430929;0.438218
194;calc total;1;4.37873;4.37873;4.37873
194;total;1;14.042;14.042;14.042
150;initialize;1;6.0429;6.0429;6.0429
150;async;10;0.00712354;0.00144207;0.0118121
150;inner;10;0.422197;0.420372;0.427144
150;wait;10;5.83311e-05;3.2485e-05;0.000159745
150;boundary;10;0.00409856;0.00373991;0.00477496
150;calc iter;10;0.433479;0.431851;0.436316
150;calc total;1;4.37871;4.37871;4.37871
150;total;1;14.0539;14.0539;14.0539
170;initialize;1;6.05307;6.05307;6.05307
170;async;10;0.00846345;0.00117223;0.0119069
170;inner;10;0.422662;0.419603;0.428134
170;wait;10;4.37618e-05;2.33e-05;0.000110343
170;boundary;10;0.00285885;0.002004;0.00383061
170;calc iter;10;0.434029;0.431018;0.437265
170;calc total;1;4.37873;4.37873;4.37873
170;total;1;14.0701;14.0701;14.0701
218;initialize;1;6.05666;6.05666;6.05666
218;async;10;0.00693433;0.00112678;0.0110527
218;inner;10;0.422752;0.420886;0.42515
218;wait;10;6.64984e-05;2.5278e-05;0.000187388
218;boundary;10;0.00367534;0.00233663;0.00569774
218;calc iter;10;0.433429;0.43125;0.436771
218;calc total;1;4.37873;4.37873;4.37873
218;total;1;14.0675;14.0675;14.0675
195;initialize;1;6.02282;6.02282;6.02282
195;async;10;0.00323767;0.000591972;0.00549751
195;inner;10;0.427924;0.42539;0.432906
195;wait;10;4.35297e-05;2.4468e-05;9.4435e-05
195;boundary;10;0.0031748;0.00188491;0.00384439
195;calc iter;10;0.434381;0.43112;0.436593
195;calc total;1;4.37874;4.37874;4.37874
195;total;1;14.042;14.042;14.042
151;initialize;1;6.04328;6.04328;6.04328
151;async;10;0.00599371;0.00145226;0.0114267
151;inner;10;0.421301;0.418905;0.428816
151;wait;10;7.24447e-05;4.8555e-05;0.000126425
151;boundary;10;0.00555471;0.00329316;0.0063092
151;calc iter;10;0.432923;0.429142;0.437797
151;calc total;1;4.37871;4.37871;4.37871
151;total;1;14.0542;14.0542;14.0542
171;initialize;1;6.05307;6.05307;6.05307
171;async;10;0.00706086;0.00152093;0.00882164
171;inner;10;0.424595;0.420577;0.431942
171;wait;10;4.35926e-05;2.3362e-05;9.1583e-05
171;boundary;10;0.00300727;0.00173655;0.00437781
171;calc iter;10;0.434708;0.43062;0.437393
171;calc total;1;4.37873;4.37873;4.37873
171;total;1;14.0701;14.0701;14.0701
219;initialize;1;6.05621;6.05621;6.05621
219;async;10;0.00524988;0.00107597;0.00917512
219;inner;10;0.426316;0.423294;0.430555
219;wait;10;4.35736e-05;2.5381e-05;9.6037e-05
219;boundary;10;0.00218111;0.00184336;0.00261578
219;calc iter;10;0.433792;0.432237;0.435813
219;calc total;1;4.37873;4.37873;4.37873
219;total;1;14.0671;14.0671;14.0671
137;initialize;1;6.0582;6.0582;6.0582
137;async;10;0.00869121;0.00117697;0.0107295
137;inner;10;0.420778;0.414781;0.428691
137;wait;10;5.47399e-05;2.0723e-05;0.000162363
137;boundary;10;0.00378298;0.0019765;0.00476038
137;calc iter;10;0.43331;0.426021;0.437562
137;calc total;1;4.37873;4.37873;4.37873
137;total;1;14.0757;14.0757;14.0757
196;initialize;1;6.02287;6.02287;6.02287
196;async;10;0.00411027;0.00125849;0.0067665
196;inner;10;0.425173;0.423793;0.43026
196;wait;10;6.94384e-05;3.2267e-05;0.000180246
196;boundary;10;0.00478657;0.00324456;0.00563928
196;calc iter;10;0.434141;0.432929;0.435592
196;calc total;1;4.37873;4.37873;4.37873
196;total;1;14.0421;14.0421;14.0421
152;initialize;1;6.04292;6.04292;6.04292
152;async;10;0.00648564;0.00143755;0.00973756
152;inner;10;0.420156;0.418177;0.428456
152;wait;10;8.95316e-05;5.3975e-05;0.000193639
152;boundary;10;0.00599478;0.0033825;0.00677021
152;calc iter;10;0.432728;0.429612;0.434802
152;calc total;1;4.37871;4.37871;4.37871
152;total;1;14.0539;14.0539;14.0539
172;initialize;1;6.05341;6.05341;6.05341
172;async;10;0.00867483;0.00152181;0.0117197
172;inner;10;0.422003;0.419557;0.42745
172;wait;10;5.71992e-05;3.1295e-05;0.00013298
172;boundary;10;0.00322554;0.0025837;0.00452989
172;calc iter;10;0.433963;0.430583;0.435729
172;calc total;1;4.37873;4.37873;4.37873
172;total;1;14.0705;14.0705;14.0705
138;initialize;1;6.0582;6.0582;6.0582
138;async;10;0.00723036;0.00110357;0.0103078
138;inner;10;0.420206;0.415788;0.42766
138;wait;10;8.94083e-05;3.6918e-05;0.00029249
138;boundary;10;0.00523743;0.00392174;0.00605815
138;calc iter;10;0.432765;0.42767;0.435643
138;calc total;1;4.37872;4.37872;4.37872
138;total;1;14.0757;14.0757;14.0757
197;initialize;1;6.02281;6.02281;6.02281
197;async;10;0.00774453;0.00101416;0.00991019
197;inner;10;0.422153;0.420608;0.424236
197;wait;10;7.09728e-05;2.878e-05;0.000275391
197;boundary;10;0.00396582;0.00279982;0.00672155
197;calc iter;10;0.433936;0.431825;0.436776
197;calc total;1;4.37873;4.37873;4.37873
197;total;1;14.042;14.042;14.042
153;initialize;1;6.04295;6.04295;6.04295
153;async;10;0.00627262;0.00145281;0.00979538
153;inner;10;0.421045;0.417412;0.428597
153;wait;10;6.48856e-05;4.1721e-05;0.000124389
153;boundary;10;0.00536712;0.00336525;0.00662346
153;calc iter;10;0.432752;0.431322;0.435064
153;calc total;1;4.37871;4.37871;4.37871
153;total;1;14.0539;14.0539;14.0539
173;initialize;1;6.05304;6.05304;6.05304
173;async;10;0.00950348;0.00116681;0.0151475
173;inner;10;0.418137;0.41565;0.421243
173;wait;10;9.34176e-05;4.7129e-05;0.000272534
173;boundary;10;0.00539358;0.00395899;0.00645424
173;calc iter;10;0.43313;0.42914;0.438279
173;calc total;1;4.37873;4.37873;4.37873
173;total;1;14.0701;14.0701;14.0701
139;initialize;1;6.05808;6.05808;6.05808
139;async;10;0.00667422;0.00114752;0.0113529
139;inner;10;0.420292;0.416766;0.428903
139;wait;10;7.23389e-05;3.9649e-05;0.000148469
139;boundary;10;0.0052551;0.00330684;0.006206
139;calc iter;10;0.432296;0.429837;0.435631
139;calc total;1;4.37873;4.37873;4.37873
139;total;1;14.0756;14.0756;14.0756
198;initialize;1;6.02277;6.02277;6.02277
198;async;10;0.00210552;0.0014394;0.00283369
198;inner;10;0.428086;0.42662;0.433892
198;wait;10;4.87465e-05;2.5458e-05;0.000106799
198;boundary;10;0.00404956;0.00204969;0.00516841
198;calc iter;10;0.434292;0.430373;0.439361
198;calc total;1;4.37873;4.37873;4.37873
198;total;1;14.042;14.042;14.042
154;initialize;1;6.04292;6.04292;6.04292
154;async;10;0.00723263;0.00143069;0.00968628
154;inner;10;0.421871;0.41956;0.427533
154;wait;10;5.65179e-05;3.0402e-05;0.000156571
154;boundary;10;0.0041742;0.00368246;0.00479451
154;calc iter;10;0.433336;0.432207;0.437158
154;calc total;1;4.3787;4.3787;4.3787
154;total;1;14.0539;14.0539;14.0539
174;initialize;1;6.053;6.053;6.053
174;async;10;0.00567229;0.00152796;0.00870577
174;inner;10;0.42579;0.423937;0.430965
174;wait;10;3.74396e-05;1.9564e-05;0.000107049
174;boundary;10;0.00250615;0.00175703;0.00306661
174;calc iter;10;0.434007;0.430911;0.436959
174;calc total;1;4.37873;4.37873;4.37873
174;total;1;14.0701;14.0701;14.0701
140;initialize;1;6.05807;6.05807;6.05807
140;async;10;0.0039225;0.000672616;0.010324
140;inner;10;0.423137;0.419322;0.431105
140;wait;10;5.87616e-05;4.1426e-05;0.000104391
140;boundary;10;0.00503942;0.00243764;0.00623598
140;calc iter;10;0.432159;0.429483;0.434927
140;calc total;1;4.37872;4.37872;4.37872
140;total;1;14.0756;14.0756;14.0756
199;initialize;1;6.02282;6.02282;6.02282
199;async;10;0.00560737;0.00100973;0.00803538
199;inner;10;0.424815;0.423771;0.428568
199;wait;10;6.30462e-05;2.3373e-05;0.000280335
199;boundary;10;0.00361541;0.00259786;0.00476941
199;calc iter;10;0.434103;0.431399;0.435567
199;calc total;1;4.37873;4.37873;4.37873
199;total;1;14.042;14.042;14.042
155;initialize;1;6.04293;6.04293;6.04293
155;async;10;0.00197129;0.00145018;0.00376165
155;inner;10;0.427612;0.425497;0.433604
155;wait;10;4.83919e-05;2.9763e-05;0.000110841
155;boundary;10;0.00413009;0.0030941;0.00473297
155;calc iter;10;0.433764;0.430887;0.439481
155;calc total;1;4.37871;4.37871;4.37871
175;initialize;1;6.05299;6.05299;6.05299
175;async;10;0.00891439;0.00107216;0.0131852
175;inner;10;0.419177;0.416484;0.422562
175;wait;10;7.56256e-05;3.8504e-05;0.000263007
175;boundary;10;0.00509094;0.00389014;0.00589867
175;calc iter;10;0.433259;0.429714;0.437052
175;calc total;1;4.37874;4.37874;4.37874
175;total;1;14.0701;14.0701;14.0701
141;initialize;1;6.05811;6.05811;6.05811
141;async;10;0.00463328;0.000730229;0.0110274
141;inner;10;0.422576;0.418279;0.431032
141;wait;10;6.07471e-05;3.9862e-05;0.000115201
141;boundary;10;0.00502326;0.00248364;0.006245
141;calc iter;10;0.432295;0.429414;0.435347
141;calc total;1;4.37873;4.37873;4.37873
141;total;1;14.0756;14.0756;14.0756
200;initialize;1;6.02272;6.02272;6.02272
200;async;10;0.00211573;0.000633476;0.00328608
200;inner;10;0.428314;0.426131;0.43248
200;wait;10;5.34947e-05;3.6724e-05;0.000115815
200;boundary;10;0.00355736;0.00248136;0.00442467
200;calc iter;10;0.434041;0.432999;0.436355
200;calc total;1;4.37873;4.37873;4.37873
200;total;1;14.042;14.042;14.042
155;total;1;14.0539;14.0539;14.0539
176;initialize;1;6.05303;6.05303;6.05303
176;async;10;0.00644195;0.00148004;0.00843618
176;inner;10;0.422447;0.420073;0.427619
176;wait;10;5.9065e-05;3.9544e-05;0.000129597
176;boundary;10;0.004459;0.00314097;0.00550444
176;calc iter;10;0.433408;0.432372;0.434374
176;calc total;1;4.37873;4.37873;4.37873
176;total;1;14.0701;14.0701;14.0701
142;initialize;1;6.05806;6.05806;6.05806
142;async;10;0.00481812;0.00114693;0.0120307
142;inner;10;0.420734;0.416923;0.429551
142;wait;10;6.95406e-05;4.8736e-05;0.000134936
142;boundary;10;0.00572974;0.00304532;0.00667097
142;calc iter;10;0.431353;0.428527;0.436492
142;calc total;1;4.37873;4.37873;4.37873
142;total;1;14.0755;14.0755;14.0755
201;initialize;1;6.02296;6.02296;6.02296
201;async;10;0.00197751;0.000595003;0.00363351
201;inner;10;0.427375;0.425277;0.432745
201;wait;10;6.0409e-05;4.2207e-05;0.000102608
201;boundary;10;0.00447589;0.00240343;0.00527361
201;calc iter;10;0.43389;0.432537;0.436489
201;calc total;1;4.37873;4.37873;4.37873
201;total;1;14.0422;14.0422;14.0422
156;initialize;1;6.04296;6.04296;6.04296
156;async;10;0.00849952;0.00146288;0.0104554
156;inner;10;0.42039;0.4182;0.427103
156;wait;10;7.33108e-05;3.0001e-05;0.000172438
156;boundary;10;0.00486125;0.00297464;0.00596153
156;calc iter;10;0.433826;0.431519;0.435946
156;calc total;1;4.3787;4.3787;4.3787
156;total;1;14.0539;14.0539;14.0539
177;initialize;1;6.05306;6.05306;6.05306
177;async;10;0.00839369;0.00152163;0.0120898
177;inner;10;0.418559;0.415305;0.427672
177;wait;10;6.70589e-05;5.1032e-05;0.0001088
177;boundary;10;0.00589621;0.0031144;0.00716502
177;calc iter;10;0.432918;0.431615;0.434996
177;calc total;1;4.37874;4.37874;4.37874
177;total;1;14.0701;14.0701;14.0701
143;initialize;1;6.05811;6.05811;6.05811
143;async;10;0.00517362;0.000863262;0.0145497
143;inner;10;0.418512;0.413568;0.428104
143;wait;10;6.71569e-05;3.9911e-05;0.000151944
143;boundary;10;0.00648168;0.00390154;0.00717
143;calc iter;10;0.430237;0.427617;0.43533
143;calc total;1;4.37873;4.37873;4.37873
143;total;1;14.0756;14.0756;14.0756
202;initialize;1;6.02281;6.02281;6.02281
202;async;10;0.0027808;0.00088529;0.00516575
202;inner;10;0.425265;0.422545;0.431492
202;wait;10;7.12054e-05;4.7167e-05;0.000136061
202;boundary;10;0.00544641;0.00304566;0.00672865
202;calc iter;10;0.433565;0.432219;0.435934
202;calc total;1;4.37873;4.37873;4.37873
202;total;1;14.042;14.042;14.042
157;initialize;1;6.04293;6.04293;6.04293
157;async;10;0.00593118;0.00145591;0.00850008
157;inner;10;0.424383;0.418733;0.430242
157;wait;10;6.04515e-05;2.1965e-05;0.000140922
157;boundary;10;0.00404395;0.00175747;0.00488295
157;calc iter;10;0.434421;0.429014;0.439756
157;calc total;1;4.3787;4.3787;4.3787
157;total;1;14.0539;14.0539;14.0539
178;initialize;1;6.05304;6.05304;6.05304
178;async;10;0.00604109;0.00106764;0.00861026
178;inner;10;0.422792;0.419526;0.427842
178;wait;10;6.38142e-05;2.4107e-05;0.00015296
178;boundary;10;0.00422831;0.00209805;0.00637129
178;calc iter;10;0.433127;0.431308;0.434562
178;calc total;1;4.37873;4.37873;4.37873
178;total;1;14.0701;14.0701;14.0701
203;initialize;1;6.02315;6.02315;6.02315
203;async;10;0.00223257;0.00110088;0.0038585
203;inner;10;0.42665;0.424055;0.43215
203;wait;10;6.44626e-05;3.8347e-05;0.00013592
203;boundary;10;0.00465452;0.00260371;0.00652779
203;calc iter;10;0.433603;0.432292;0.436185
203;calc total;1;4.37873;4.37873;4.37873
203;total;1;14.0424;14.0424;14.0424
158;initialize;1;6.04293;6.04293;6.04293
158;async;10;0.00200422;0.00142538;0.00264708
158;inner;10;0.428752;0.42218;0.434327
158;wait;10;5.45818e-05;2.2247e-05;0.000143664
158;boundary;10;0.00395199;0.00171885;0.00558747
158;calc iter;10;0.434764;0.42657;0.43963
158;calc total;1;4.3787;4.3787;4.3787
158;total;1;14.0539;14.0539;14.0539
179;initialize;1;6.05302;6.05302;6.05302
179;async;10;0.00248498;0.000722312;0.00450203
179;inner;10;0.428289;0.426434;0.433161
179;wait;10;4.1475e-05;2.293e-05;9.2166e-05
179;boundary;10;0.00290303;0.00210944;0.00390577
179;calc iter;10;0.43372;0.431507;0.437977
179;calc total;1;4.37874;4.37874;4.37874
179;total;1;14.0701;14.0701;14.0701
204;initialize;1;6.02282;6.02282;6.02282
204;async;10;0.00435681;0.000714631;0.00690448
204;inner;10;0.423972;0.420339;0.431611
204;wait;10;6.94969e-05;3.6207e-05;0.000131142
204;boundary;10;0.00450677;0.00285087;0.00564436
204;calc iter;10;0.432907;0.430394;0.436641
204;calc total;1;4.37873;4.37873;4.37873
204;total;1;14.042;14.042;14.042
159;initialize;1;6.04296;6.04296;6.04296
159;async;10;0.0106298;0.00146447;0.0131916
159;inner;10;0.418539;0.415024;0.425546
159;wait;10;6.24339e-05;2.5205e-05;0.000164002
159;boundary;10;0.00475159;0.00244789;0.00573795
159;calc iter;10;0.433985;0.430599;0.436943
159;calc total;1;4.37871;4.37871;4.37871
159;total;1;14.0539;14.0539;14.0539
180;initialize;1;6.05307;6.05307;6.05307
180;async;10;0.0121224;0.00152672;0.0178505
180;inner;10;0.415392;0.410309;0.423212
180;wait;10;7.18872e-05;3.2539e-05;0.000183549
180;boundary;10;0.00479717;0.00295515;0.00659628
180;calc iter;10;0.432385;0.428579;0.435681
180;calc total;1;4.37873;4.37873;4.37873
180;total;1;14.0701;14.0701;14.0701
205;initialize;1;6.02278;6.02278;6.02278
205;async;10;0.00459724;0.00125167;0.00614536
205;inner;10;0.423765;0.419174;0.431028
205;wait;10;5.59021e-05;2.3525e-05;0.000142891
205;boundary;10;0.00419521;0.0030923;0.00612226
205;calc iter;10;0.432615;0.429814;0.436881
205;calc total;1;4.37873;4.37873;4.37873
205;total;1;14.042;14.042;14.042
160;initialize;1;6.04298;6.04298;6.04298
160;async;10;0.00500054;0.00122447;0.00873298
160;inner;10;0.424865;0.421863;0.431296
160;wait;10;5.66557e-05;2.3091e-05;0.000148052
160;boundary;10;0.00412399;0.00230248;0.00486208
160;calc iter;10;0.434048;0.429419;0.440258
160;calc total;1;4.37871;4.37871;4.37871
160;total;1;14.0539;14.0539;14.0539
181;initialize;1;6.053;6.053;6.053
181;async;10;0.0139823;0.00152638;0.0173892
181;inner;10;0.415385;0.412697;0.418819
181;wait;10;7.57239e-05;3.0639e-05;0.000325077
181;boundary;10;0.00391194;0.0027213;0.00614295
181;calc iter;10;0.433357;0.426366;0.436434
181;calc total;1;4.37873;4.37873;4.37873
181;total;1;14.0701;14.0701;14.0701
206;initialize;1;6.0228;6.0228;6.0228
206;async;10;0.00204145;0.00125661;0.0034301
206;inner;10;0.4269;0.423201;0.433786
206;wait;10;5.45835e-05;2.3651e-05;0.000127085
206;boundary;10;0.00408653;0.00318577;0.00481839
206;calc iter;10;0.433085;0.430464;0.438945
206;calc total;1;4.37873;4.37873;4.37873
206;total;1;14.042;14.042;14.042
161;initialize;1;6.043;6.043;6.043
161;async;10;0.00197881;0.00145925;0.00275582
161;inner;10;0.428573;0.424701;0.435902
161;wait;10;5.52308e-05;2.0549e-05;0.000151254
161;boundary;10;0.00367445;0.00179426;0.00416827
161;calc iter;10;0.434283;0.428139;0.441159
161;calc total;1;4.37871;4.37871;4.37871
161;total;1;14.054;14.054;14.054
182;initialize;1;6.05312;6.05312;6.05312
182;async;10;0.0159528;0.00152489;0.0195732
182;inner;10;0.415039;0.411827;0.422905
182;wait;10;5.12614e-05;2.3888e-05;0.000210183
182;boundary;10;0.00262493;0.00196284;0.00378033
182;calc iter;10;0.43367;0.428423;0.435117
182;calc total;1;4.37873;4.37873;4.37873
182;total;1;14.0702;14.0702;14.0702
207;initialize;1;6.0228;6.0228;6.0228
207;async;10;0.00423724;0.00126314;0.00631429
207;inner;10;0.424165;0.419307;0.430649
207;wait;10;6.43725e-05;2.9326e-05;0.000185886
207;boundary;10;0.00410596;0.00297209;0.00623059
207;calc iter;10;0.432575;0.428863;0.435785
207;calc total;1;4.37873;4.37873;4.37873
207;total;1;14.042;14.042;14.042
162;initialize;1;6.04296;6.04296;6.04296
162;async;10;0.0111428;0.00112016;0.0134894
162;inner;10;0.417075;0.414732;0.421854
162;wait;10;7.66676e-05;3.1944e-05;0.000288358
162;boundary;10;0.00517412;0.00362642;0.0058111
162;calc iter;10;0.43347;0.429077;0.437544
162;calc total;1;4.37871;4.37871;4.37871
162;total;1;14.0539;14.0539;14.0539
183;initialize;1;6.053;6.053;6.053
183;async;10;0.0116997;0.00153127;0.0161498
183;inner;10;0.41648;0.412906;0.423719
183;wait;10;6.50007e-05;3.9986e-05;0.000138415
183;boundary;10;0.00455724;0.00332779;0.00577873
183;calc iter;10;0.432804;0.428927;0.434203
183;calc total;1;4.37873;4.37873;4.37873
183;total;1;14.0701;14.0701;14.0701
208;initialize;1;6.02309;6.02309;6.02309
208;async;10;0.00492941;0.00120721;0.0107695
208;inner;10;0.422682;0.418268;0.430104
208;wait;10;8.50005e-05;3.7669e-05;0.000217472
208;boundary;10;0.00511678;0.00360989;0.00674648
208;calc iter;10;0.432815;0.430144;0.435408
208;calc total;1;4.37873;4.37873;4.37873
208;total;1;14.0423;14.0423;14.0423
163;initialize;1;6.04293;6.04293;6.04293
163;async;10;0.013211;0.00144009;0.0170738
163;inner;10;0.413392;0.411026;0.420457
163;wait;10;9.59446e-05;4.5503e-05;0.000316923
163;boundary;10;0.00587346;0.00517919;0.00687797
163;calc iter;10;0.432574;0.426599;0.435884
163;calc total;1;4.37871;4.37871;4.37871
163;total;1;14.0539;14.0539;14.0539
184;initialize;1;6.05303;6.05303;6.05303
184;async;10;0.0129359;0.00103031;0.01692
184;inner;10;0.416472;0.413508;0.422607
184;wait;10;6.87642e-05;2.4629e-05;0.000259877
184;boundary;10;0.00350891;0.00226772;0.00518531
184;calc iter;10;0.432987;0.428013;0.435549
184;calc total;1;4.37873;4.37873;4.37873
184;total;1;14.0701;14.0701;14.0701
209;initialize;1;6.0229;6.0229;6.0229
209;async;10;0.00509401;0.000637699;0.012098
209;inner;10;0.423977;0.419026;0.431723
209;wait;10;6.49931e-05;3.259e-05;0.000126648
209;boundary;10;0.00447868;0.00287118;0.0057277
209;calc iter;10;0.433617;0.42974;0.435754
209;calc total;1;4.37874;4.37874;4.37874
209;total;1;14.0421;14.0421;14.0421
164;initialize;1;6.043;6.043;6.043
164;async;10;0.00984386;0.00146101;0.0172257
164;inner;10;0.417152;0.414605;0.42525
164;wait;10;9.29122e-05;5.4098e-05;0.000258131
164;boundary;10;0.00575465;0.00448888;0.00641917
164;calc iter;10;0.432846;0.429371;0.438027
164;calc total;1;4.37871;4.37871;4.37871
164;total;1;14.054;14.054;14.054
185;initialize;1;6.05307;6.05307;6.05307
185;async;10;0.0113813;0.00148;0.0145116
185;inner;10;0.42029;0.417181;0.427884
185;wait;10;3.8266e-05;2.1992e-05;0.000100951
185;boundary;10;0.00192343;0.00166672;0.00244676
185;calc iter;10;0.433635;0.43119;0.436108
185;calc total;1;4.37873;4.37873;4.37873
185;total;1;14.0702;14.0702;14.0702
210;initialize;1;6.02284;6.02284;6.02284
210;async;10;0.00781357;0.0010284;0.0143079
210;inner;10;0.421295;0.415908;0.429477
210;wait;10;7.05069e-05;2.782e-05;0.000208229
210;boundary;10;0.0047081;0.00256643;0.00605716
210;calc iter;10;0.433889;0.427516;0.437851
210;calc total;1;4.37873;4.37873;4.37873
210;total;1;14.042;14.042;14.042
165;initialize;1;6.04293;6.04293;6.04293
165;async;10;0.00669597;0.00144993;0.0123659
165;inner;10;0.421618;0.418897;0.428859
165;wait;10;6.96781e-05;3.684e-05;0.000168406
165;boundary;10;0.00492844;0.00291749;0.00561304
165;calc iter;10;0.433314;0.429535;0.436726
165;calc total;1;4.37871;4.37871;4.37871
165;total;1;14.0539;14.0539;14.0539
186;initialize;1;6.05314;6.05314;6.05314
186;async;10;0.00911553;0.00147084;0.0155467
186;inner;10;0.420647;0.41675;0.426889
186;wait;10;5.77458e-05;3.2267e-05;0.000110382
186;boundary;10;0.00371073;0.0020186;0.00491689
186;calc iter;10;0.433532;0.430491;0.437317
186;calc total;1;4.37873;4.37873;4.37873
186;total;1;14.0702;14.0702;14.0702
211;initialize;1;6.02286;6.02286;6.02286
211;async;10;0.00861294;0.000621881;0.0143186
211;inner;10;0.421756;0.412215;0.432475
211;wait;10;5.69748e-05;2.6539e-05;0.000109236
211;boundary;10;0.00409256;0.00179231;0.00554426
211;calc iter;10;0.434521;0.427017;0.437955
211;calc total;1;4.37873;4.37873;4.37873
211;total;1;14.0421;14.0421;14.0421
166;initialize;1;6.04323;6.04323;6.04323
166;async;10;0.00453712;0.00112335;0.0112337
166;inner;10;0.422438;0.419043;0.429397
166;wait;10;7.73564e-05;5.7296e-05;0.000120984
166;boundary;10;0.00541839;0.00283901;0.00652108
166;calc iter;10;0.432472;0.429205;0.437342
166;calc total;1;4.37871;4.37871;4.37871
166;total;1;14.0542;14.0542;14.0542
187;initialize;1;6.05328;6.05328;6.05328
187;async;10;0.0105185;0.00101214;0.0171973
187;inner;10;0.420212;0.416795;0.426671
187;wait;10;6.17401e-05;2.2465e-05;0.000212422
187;boundary;10;0.00318635;0.0018135;0.00532702
187;calc iter;10;0.43398;0.430274;0.437392
187;calc total;1;4.37873;4.37873;4.37873
187;total;1;14.0703;14.0703;14.0703
212;initialize;1;6.02313;6.02313;6.02313
212;async;10;0.00877767;0.000856092;0.0131278
212;inner;10;0.421741;0.410097;0.432144
212;wait;10;5.93337e-05;2.5621e-05;0.000121469
212;boundary;10;0.00450637;0.00173991;0.00608666
212;calc iter;10;0.435086;0.4223;0.440081
212;calc total;1;4.37873;4.37873;4.37873
212;total;1;14.0423;14.0423;14.0423
167;initialize;1;6.04293;6.04293;6.04293
167;async;10;0.010072;0.00084439;0.0196858
167;inner;10;0.413612;0.409082;0.423112
167;wait;10;7.61384e-05;3.4201e-05;0.00022292
167;boundary;10;0.00681266;0.00554447;0.00718929
167;calc iter;10;0.430576;0.427621;0.436014
167;calc total;1;4.37871;4.37871;4.37871
167;total;1;14.0539;14.0539;14.0539
188;initialize;1;6.05315;6.05315;6.05315
188;async;10;0.0167376;0.00147266;0.0265904
188;inner;10;0.414555;0.408596;0.423132
188;wait;10;6.00232e-05;2.0583e-05;0.000196792
188;boundary;10;0.00279839;0.00172576;0.00513744
188;calc iter;10;0.434152;0.428472;0.437863
188;calc total;1;4.37873;4.37873;4.37873
188;total;1;14.0702;14.0702;14.0702
213;initialize;1;6.02285;6.02285;6.02285
213;async;10;0.00674064;0.000734343;0.0117095
213;inner;10;0.423918;0.414626;0.432525
213;wait;10;5.17916e-05;2.1855e-05;0.000117827
213;boundary;10;0.00391467;0.00174987;0.00548443
213;calc iter;10;0.434627;0.426458;0.438395
213;calc total;1;4.37873;4.37873;4.37873
213;total;1;14.042;14.042;14.042
189;initialize;1;6.05328;6.05328;6.05328
189;async;10;0.0100707;0.00147486;0.0167671
189;inner;10;0.421842;0.417592;0.428786
189;wait;10;4.29817e-05;2.1215e-05;9.4885e-05
189;boundary;10;0.00227937;0.00169665;0.00401964
189;calc iter;10;0.434236;0.431419;0.437724
189;calc total;1;4.37873;4.37873;4.37873
189;total;1;14.0703;14.0703;14.0703
214;initialize;1;6.02281;6.02281;6.02281
214;async;10;0.00667733;0.0012206;0.0125005
214;inner;10;0.423055;0.416526;0.431201
214;wait;10;5.90059e-05;2.3968e-05;0.000134325
214;boundary;10;0.00420331;0.00236321;0.00552068
214;calc iter;10;0.433996;0.42644;0.437872
214;calc total;1;4.37873;4.37873;4.37873
214;total;1;14.042;14.042;14.042
190;initialize;1;6.05322;6.05322;6.05322
190;async;10;0.0163731;0.00152823;0.025308
190;inner;10;0.410544;0.40478;0.419703
190;wait;10;9.27367e-05;4.0205e-05;0.00026439
190;boundary;10;0.00622577;0.00427204;0.0071892
190;calc iter;10;0.433238;0.426734;0.440675
190;calc total;1;4.37873;4.37873;4.37873
190;total;1;14.0703;14.0703;14.0703
215;initialize;1;6.02279;6.02279;6.02279
215;async;10;0.00569947;0.000826951;0.0121801
215;inner;10;0.422801;0.418622;0.430189
215;wait;10;6.80743e-05;3.7822e-05;0.000163221
215;boundary;10;0.00512027;0.00333725;0.00711367
215;calc iter;10;0.433691;0.429517;0.439743
215;calc total;1;4.37874;4.37874;4.37874
215;total;1;14.042;14.042;14.042
191;initialize;1;6.05329;6.05329;6.05329
191;async;10;0.0116357;0.000853134;0.0245155
191;inner;10;0.414397;0.407535;0.424973
191;wait;10;6.72837e-05;3.5066e-05;0.000139336
191;boundary;10;0.00608473;0.00320813;0.00726607
191;calc iter;10;0.432187;0.424225;0.440624
191;calc total;1;4.37873;4.37873;4.37873
191;total;1;14.0703;14.0703;14.0703
220;initialize;1;6.05625;6.05625;6.05625
220;async;10;0.00657098;0.00129752;0.00955003
220;inner;10;0.422009;0.419319;0.426765
220;wait;10;7.23298e-05;3.428e-05;0.000208655
220;boundary;10;0.0045932;0.0029241;0.00663008
220;calc iter;10;0.433247;0.430526;0.435292
220;calc total;1;4.37873;4.37873;4.37873
220;total;1;14.0671;14.0671;14.0671
221;initialize;1;6.05647;6.05647;6.05647
221;async;10;0.00598808;0.001143;0.00812109
221;inner;10;0.423786;0.422063;0.428535
221;wait;10;6.21432e-05;3.0147e-05;0.000184794
221;boundary;10;0.00345044;0.00290744;0.00518646
221;calc iter;10;0.433288;0.429772;0.435029
221;calc total;1;4.37873;4.37873;4.37873
221;total;1;14.0673;14.0673;14.0673
222;initialize;1;6.05611;6.05611;6.05611
222;async;10;0.0114923;0.0011278;0.0135235
222;inner;10;0.418368;0.416601;0.423617
222;wait;10;5.94733e-05;2.8078e-05;0.000204655
222;boundary;10;0.00337169;0.00280791;0.00548507
222;calc iter;10;0.433293;0.430437;0.435784
222;calc total;1;4.37873;4.37873;4.37873
222;total;1;14.067;14.067;14.067
223;initialize;1;6.05626;6.05626;6.05626
223;async;10;0.00902495;0.00107049;0.0114424
223;inner;10;0.418899;0.417824;0.423006
223;wait;10;8.29343e-05;4.1126e-05;0.000232975
223;boundary;10;0.00516848;0.00401423;0.00670417
223;calc iter;10;0.433177;0.42982;0.435292
223;calc total;1;4.37873;4.37873;4.37873
223;total;1;14.0671;14.0671;14.0671
224;initialize;1;6.0562;6.0562;6.0562
224;async;10;0.00648527;0.00112465;0.00917958
224;inner;10;0.422733;0.420212;0.427198
224;wait;10;6.48519e-05;3.7561e-05;0.000144467
224;boundary;10;0.00391541;0.00318001;0.00432539
224;calc iter;10;0.4332;0.431965;0.434622
224;calc total;1;4.37874;4.37874;4.37874
224;total;1;14.0671;14.0671;14.0671
225;initialize;1;6.05608;6.05608;6.05608
225;async;10;0.00530576;0.0012431;0.00783475
225;inner;10;0.423728;0.421251;0.429055
225;wait;10;6.56867e-05;4.539e-05;0.000110419
225;boundary;10;0.00402699;0.00269349;0.00475756
225;calc iter;10;0.433128;0.431552;0.434368
225;calc total;1;4.37874;4.37874;4.37874
225;total;1;14.0669;14.0669;14.0669
226;initialize;1;6.0562;6.0562;6.0562
226;async;10;0.00375474;0.00122678;0.00722548
226;inner;10;0.425218;0.421915;0.429867
226;wait;10;6.22394e-05;3.3922e-05;0.000107297
226;boundary;10;0.00404496;0.00227335;0.00596468
226;calc iter;10;0.433082;0.431949;0.435001
226;calc total;1;4.37874;4.37874;4.37874
226;total;1;14.0671;14.0671;14.0671
227;initialize;1;6.05606;6.05606;6.05606
227;async;10;0.00488752;0.00114919;0.00685963
227;inner;10;0.423707;0.418966;0.428847
227;wait;10;5.44536e-05;3.1691e-05;0.000121204
227;boundary;10;0.00416887;0.00280962;0.00689632
227;calc iter;10;0.432819;0.431282;0.434261
227;calc total;1;4.37874;4.37874;4.37874
227;total;1;14.067;14.067;14.067
228;initialize;1;6.05627;6.05627;6.05627
228;async;10;0.013894;0.00116417;0.0218251
228;inner;10;0.411949;0.404139;0.425881
228;wait;10;7.51451e-05;4.3318e-05;0.000167479
228;boundary;10;0.00481211;0.00294515;0.00646322
228;calc iter;10;0.430733;0.429311;0.432991
228;calc total;1;4.37873;4.37873;4.37873
228;total;1;14.0672;14.0672;14.0672
229;initialize;1;6.05622;6.05622;6.05622
229;async;10;0.0113839;0.00107154;0.0157777
229;inner;10;0.416365;0.408279;0.428909
229;wait;10;5.99574e-05;3.1141e-05;0.000110527
229;boundary;10;0.00312372;0.00174394;0.00508904
229;calc iter;10;0.430934;0.427983;0.432341
229;calc total;1;4.37873;4.37873;4.37873
229;total;1;14.0671;14.0671;14.0671
230;initialize;1;6.05611;6.05611;6.05611
230;async;10;0.0137422;0.00117413;0.0175934
230;inner;10;0.41432;0.407155;0.427373
230;wait;10;4.7075e-05;2.4275e-05;0.000109381
230;boundary;10;0.00301124;0.00180405;0.00461061
230;calc iter;10;0.431122;0.429117;0.432783
230;calc total;1;4.37874;4.37874;4.37874
230;total;1;14.067;14.067;14.067
231;initialize;1;6.05604;6.05604;6.05604
231;async;10;0.0130908;0.00108362;0.0184422
231;inner;10;0.413426;0.405499;0.426701
231;wait;10;6.1096e-05;3.2785e-05;0.000134434
231;boundary;10;0.00421861;0.00265056;0.00590108
231;calc iter;10;0.430798;0.428642;0.432787
231;calc total;1;4.37874;4.37874;4.37874
231;total;1;14.0669;14.0669;14.0669
232;initialize;1;6.05633;6.05633;6.05633
232;async;10;0.0145266;0.00111894;0.0228121
232;inner;10;0.409697;0.400166;0.424623
232;wait;10;8.92205e-05;4.4411e-05;0.000261639
232;boundary;10;0.00570098;0.00358948;0.00710772
232;calc iter;10;0.430016;0.426657;0.4324
232;calc total;1;4.37873;4.37873;4.37873
232;total;1;14.0672;14.0672;14.0672
233;initialize;1;6.05629;6.05629;6.05629
233;async;10;0.0186757;0.00112247;0.0294109
233;inner;10;0.406986;0.399072;0.420867
233;wait;10;9.86443e-05;3.33e-05;0.000307823
233;boundary;10;0.00570867;0.00334788;0.00702853
233;calc iter;10;0.431471;0.423904;0.440658
233;calc total;1;4.37873;4.37873;4.37873
233;total;1;14.0672;14.0672;14.0672
234;initialize;1;6.05618;6.05618;6.05618
234;async;10;0.0206774;0.0011368;0.0323482
234;inner;10;0.408392;0.397145;0.422249
234;wait;10;8.23719e-05;3.0714e-05;0.000284957
234;boundary;10;0.00374374;0.0024267;0.00555922
234;calc iter;10;0.432898;0.426568;0.438228
234;calc total;1;4.37873;4.37873;4.37873
234;total;1;14.067;14.067;14.067
235;initialize;1;6.05628;6.05628;6.05628
235;async;10;0.0240419;0.00110629;0.0333333
235;inner;10;0.406186;0.391532;0.425076
235;wait;10;7.20667e-05;2.6744e-05;0.000197456
235;boundary;10;0.00397054;0.00179833;0.00593485
235;calc iter;10;0.434273;0.426697;0.438341
235;calc total;1;4.37874;4.37874;4.37874
235;total;1;14.0672;14.0672;14.0672
236;initialize;1;6.05643;6.05643;6.05643
236;async;10;0.0285844;0.00109481;0.0348146
236;inner;10;0.401788;0.382353;0.426394
236;wait;10;7.70779e-05;2.9799e-05;0.000122798
236;boundary;10;0.00506702;0.00175862;0.0060253
236;calc iter;10;0.435519;0.418662;0.44389
236;calc total;1;4.37873;4.37873;4.37873
236;total;1;14.0673;14.0673;14.0673
237;initialize;1;6.05637;6.05637;6.05637
237;async;10;0.0223027;0.00116653;0.0300831
237;inner;10;0.408408;0.392711;0.426808
237;wait;10;5.83302e-05;2.1072e-05;0.000122318
237;boundary;10;0.00367522;0.00173982;0.0054085
237;calc iter;10;0.434447;0.424579;0.438673
237;calc total;1;4.37874;4.37874;4.37874
237;total;1;14.0673;14.0673;14.0673
264;initialize;1;5.9764;5.9764;5.9764
264;async;10;0.0102362;0.000994195;0.0133536
264;inner;10;0.418825;0.409678;0.42914
264;wait;10;4.82327e-05;2.2768e-05;0.000169635
264;boundary;10;0.00456604;0.00174788;0.00620372
264;calc iter;10;0.433678;0.422642;0.436339
264;calc total;1;4.37872;4.37872;4.37872
264;total;1;13.993;13.993;13.993
238;initialize;1;6.05661;6.05661;6.05661
238;async;10;0.0188625;0.00110608;0.030248
238;inner;10;0.410836;0.399409;0.425979
238;wait;10;5.19317e-05;2.2867e-05;0.000130026
238;boundary;10;0.00321718;0.00230248;0.00481119
238;calc iter;10;0.43297;0.428692;0.437605
238;calc total;1;4.37874;4.37874;4.37874
238;total;1;14.0675;14.0675;14.0675
265;initialize;1;5.97642;5.97642;5.97642
265;async;10;0.00242689;0.00115264;0.0026634
265;inner;10;0.426412;0.417353;0.434243
265;wait;10;6.16191e-05;2.819e-05;0.000101789
265;boundary;10;0.00511731;0.00171935;0.00603251
265;calc iter;10;0.43402;0.42169;0.438814
265;calc total;1;4.37873;4.37873;4.37873
265;total;1;13.9929;13.9929;13.9929
239;initialize;1;6.05606;6.05606;6.05606
239;async;10;0.0153906;0.000875509;0.0264638
239;inner;10;0.410584;0.402788;0.425667
239;wait;10;7.20836e-05;3.8371e-05;0.000127159
239;boundary;10;0.00533966;0.0032495;0.00681208
239;calc iter;10;0.431389;0.424516;0.438982
239;calc total;1;4.37875;4.37875;4.37875
239;total;1;14.0669;14.0669;14.0669
266;initialize;1;5.97629;5.97629;5.97629
266;async;10;0.00916874;0.00134695;0.0118267
266;inner;10;0.419694;0.412079;0.429568
266;wait;10;5.82834e-05;2.1486e-05;0.000137718
266;boundary;10;0.00444647;0.00185633;0.00619086
266;calc iter;10;0.433369;0.424403;0.435269
266;calc total;1;4.37872;4.37872;4.37872
266;total;1;13.9928;13.9928;13.9928
240;initialize;1;6.13779;6.13779;6.13779
240;async;10;0.00137437;0.000965078;0.00155194
240;inner;10;0.427194;0.417536;0.434652
240;wait;10;5.51082e-05;2.198e-05;0.000112448
240;boundary;10;0.00596634;0.00171687;0.00667886
240;calc iter;10;0.434592;0.420645;0.44096
240;calc total;1;4.37873;4.37873;4.37873
240;total;1;14.1566;14.1566;14.1566
241;initialize;1;6.13743;6.13743;6.13743
241;async;10;0.00762038;0.00133466;0.00939075
241;inner;10;0.421222;0.413072;0.431109
241;wait;10;6.59067e-05;2.4353e-05;0.000131972
241;boundary;10;0.00523766;0.00175438;0.00675126
241;calc iter;10;0.434148;0.422708;0.437192
241;calc total;1;4.37874;4.37874;4.37874
241;total;1;14.1562;14.1562;14.1562
242;initialize;1;6.13763;6.13763;6.13763
242;async;10;0.00964989;0.00107012;0.0139472
242;inner;10;0.419669;0.414041;0.427902
242;wait;10;6.37548e-05;2.3411e-05;0.000201661
242;boundary;10;0.00421585;0.0018695;0.00663385
242;calc iter;10;0.4336;0.427838;0.437719
242;calc total;1;4.37873;4.37873;4.37873
242;total;1;14.1564;14.1564;14.1564
243;initialize;1;6.13746;6.13746;6.13746
243;async;10;0.00695288;0.00178042;0.0132981
243;inner;10;0.423247;0.418212;0.430038
243;wait;10;4.57879e-05;2.1158e-05;0.000109909
243;boundary;10;0.00275111;0.00216734;0.00370521
243;calc iter;10;0.432998;0.430604;0.434483
243;calc total;1;4.37874;4.37874;4.37874
243;total;1;14.1562;14.1562;14.1562
244;initialize;1;6.13755;6.13755;6.13755
244;async;10;0.00302904;0.00101514;0.00701937
244;inner;10;0.426024;0.423554;0.432578
244;wait;10;4.87622e-05;2.492e-05;9.3389e-05
244;boundary;10;0.00359398;0.00225837;0.00461996
244;calc iter;10;0.432698;0.429239;0.436141
244;calc total;1;4.37873;4.37873;4.37873
244;total;1;14.1563;14.1563;14.1563
245;initialize;1;6.13754;6.13754;6.13754
245;async;10;0.00522546;0.00109682;0.00765216
245;inner;10;0.423562;0.42225;0.42888
245;wait;10;5.89182e-05;2.9525e-05;0.000168215
245;boundary;10;0.00373183;0.00327924;0.00453087
245;calc iter;10;0.43258;0.429986;0.434156
245;calc total;1;4.37873;4.37873;4.37873
245;total;1;14.1563;14.1563;14.1563
246;initialize;1;6.13735;6.13735;6.13735
246;async;10;0.00606653;0.00106819;0.0083442
246;inner;10;0.421591;0.419092;0.426615
246;wait;10;8.04687e-05;3.7633e-05;0.000285364
246;boundary;10;0.00477195;0.00376538;0.00601885
246;calc iter;10;0.432512;0.429342;0.434509
246;calc total;1;4.37873;4.37873;4.37873
246;total;1;14.1561;14.1561;14.1561
247;initialize;1;6.13764;6.13764;6.13764
247;async;10;0.00902814;0.00107509;0.0131829
247;inner;10;0.416352;0.412825;0.422999
247;wait;10;9.72238e-05;4.4623e-05;0.000282012
247;boundary;10;0.00664946;0.00606327;0.00707639
247;calc iter;10;0.43213;0.427913;0.434411
247;calc total;1;4.37874;4.37874;4.37874
247;total;1;14.1564;14.1564;14.1564
248;initialize;1;6.13757;6.13757;6.13757
248;async;10;0.00371368;0.000817354;0.00614059
248;inner;10;0.42483;0.422728;0.430432
248;wait;10;5.65106e-05;2.9104e-05;0.000133626
248;boundary;10;0.00399365;0.00262224;0.00531041
248;calc iter;10;0.432596;0.429884;0.434285
248;calc total;1;4.37873;4.37873;4.37873
248;total;1;14.1563;14.1563;14.1563
249;initialize;1;6.13742;6.13742;6.13742
249;async;10;0.00750756;0.00111805;0.0109892
249;inner;10;0.419091;0.417027;0.424739
249;wait;10;9.20133e-05;4.5802e-05;0.000278994
249;boundary;10;0.00555446;0.00459099;0.00641339
249;calc iter;10;0.432247;0.430979;0.434694
249;calc total;1;4.37873;4.37873;4.37873
249;total;1;14.1562;14.1562;14.1562
250;initialize;1;6.13779;6.13779;6.13779
250;async;10;0.00605945;0.00121599;0.00844878
250;inner;10;0.423087;0.421091;0.428938
250;wait;10;5.08641e-05;2.6836e-05;0.000137761
250;boundary;10;0.00320415;0.00257403;0.00451948
250;calc iter;10;0.432404;0.431213;0.433559
250;calc total;1;4.37873;4.37873;4.37873
250;total;1;14.1566;14.1566;14.1566
251;initialize;1;6.1374;6.1374;6.1374
251;async;10;0.00473786;0.00111701;0.0070914
251;inner;10;0.424025;0.421561;0.42983
251;wait;10;5.75347e-05;2.2656e-05;0.000151301
251;boundary;10;0.00353761;0.00263757;0.00549022
251;calc iter;10;0.432359;0.430401;0.434001
251;calc total;1;4.37873;4.37873;4.37873
251;total;1;14.1562;14.1562;14.1562
252;initialize;1;6.1374;6.1374;6.1374
252;async;10;0.0100937;0.00117829;0.0149452
252;inner;10;0.416118;0.410617;0.431451
252;wait;10;5.82384e-05;3.6801e-05;0.000126204
252;boundary;10;0.00443267;0.00253414;0.00538295
252;calc iter;10;0.430705;0.426284;0.435292
252;calc total;1;4.37873;4.37873;4.37873
252;total;1;14.1562;14.1562;14.1562
253;initialize;1;6.13744;6.13744;6.13744
253;async;10;0.00729253;0.00116524;0.0128061
253;inner;10;0.417889;0.411323;0.432403
253;wait;10;6.39877e-05;4.1492e-05;0.000104858
253;boundary;10;0.0048604;0.00215088;0.00632881
253;calc iter;10;0.430108;0.426378;0.435824
253;calc total;1;4.37873;4.37873;4.37873
253;total;1;14.1562;14.1562;14.1562
254;initialize;1;6.13742;6.13742;6.13742
254;async;10;0.0111502;0.00118477;0.0194758
254;inner;10;0.413335;0.407421;0.429147
254;wait;10;7.69903e-05;5.0947e-05;0.000143938
254;boundary;10;0.00548917;0.00352545;0.00663258
254;calc iter;10;0.430054;0.426535;0.434001
254;calc total;1;4.37873;4.37873;4.37873
254;total;1;14.1562;14.1562;14.1562
255;initialize;1;6.13747;6.13747;6.13747
255;async;10;0.00853179;0.000800659;0.0161224
255;inner;10;0.416266;0.41104;0.431844
255;wait;10;6.64962e-05;4.8518e-05;0.000104849
255;boundary;10;0.00539012;0.00227819;0.00639387
255;calc iter;10;0.430256;0.42523;0.43543
255;calc total;1;4.37873;4.37873;4.37873
255;total;1;14.1562;14.1562;14.1562
256;initialize;1;6.13754;6.13754;6.13754
256;async;10;0.0162543;0.00114557;0.0267906
256;inner;10;0.409807;0.402882;0.428079
256;wait;10;8.14281e-05;4.5153e-05;0.000204998
256;boundary;10;0.00553505;0.00401003;0.00715113
256;calc iter;10;0.431679;0.418461;0.439851
256;calc total;1;4.37873;4.37873;4.37873
256;total;1;14.1563;14.1563;14.1563
257;initialize;1;6.13749;6.13749;6.13749
257;async;10;0.0162359;0.00118978;0.0252854
257;inner;10;0.411899;0.401039;0.428686
257;wait;10;6.61856e-05;3.0771e-05;0.000166403
257;boundary;10;0.00517156;0.00332151;0.006457
257;calc iter;10;0.433375;0.422234;0.439082
257;calc total;1;4.37874;4.37874;4.37874
257;total;1;14.1562;14.1562;14.1562
258;initialize;1;6.13747;6.13747;6.13747
258;async;10;0.0170541;0.000580428;0.0238751
258;inner;10;0.413204;0.395941;0.430747
258;wait;10;6.37728e-05;2.7697e-05;0.000178585
258;boundary;10;0.00444051;0.00231219;0.00529156
258;calc iter;10;0.434764;0.420613;0.440527
258;calc total;1;4.37874;4.37874;4.37874
258;total;1;14.1562;14.1562;14.1562
259;initialize;1;6.13747;6.13747;6.13747
259;async;10;0.022531;0.00119406;0.0268593
259;inner;10;0.408674;0.38609;0.427749
259;wait;10;8.81566e-05;2.6473e-05;0.000231426
259;boundary;10;0.00459933;0.00177975;0.00522813
259;calc iter;10;0.435894;0.411893;0.445194
259;calc total;1;4.37874;4.37874;4.37874
259;total;1;14.1562;14.1562;14.1562
260;initialize;1;6.13747;6.13747;6.13747
260;async;10;0.00250576;0.00114034;0.00292401
260;inner;10;0.429756;0.405804;0.446123
260;wait;10;9.64519e-05;2.9492e-05;0.000278684
260;boundary;10;0.00550762;0.00177055;0.0060239
260;calc iter;10;0.437868;0.410113;0.453523
260;calc total;1;4.37872;4.37872;4.37872
260;total;1;14.1562;14.1562;14.1562
261;initialize;1;6.13742;6.13742;6.13742
261;async;10;0.0206801;0.00118711;0.0245904
261;inner;10;0.410741;0.388132;0.430168
261;wait;10;6.27392e-05;2.5241e-05;0.000128953
261;boundary;10;0.00448807;0.00178019;0.00517958
261;calc iter;10;0.435974;0.412164;0.444072
261;calc total;1;4.37872;4.37872;4.37872
261;total;1;14.1562;14.1562;14.1562
262;initialize;1;6.13745;6.13745;6.13745
262;async;10;0.0173849;0.00108159;0.0234854
262;inner;10;0.412795;0.395899;0.430265
262;wait;10;6.06951e-05;2.9745e-05;0.000137677
262;boundary;10;0.00447343;0.00248687;0.00548137
262;calc iter;10;0.434716;0.421517;0.440372
262;calc total;1;4.37872;4.37872;4.37872
262;total;1;14.1562;14.1562;14.1562
263;initialize;1;6.13749;6.13749;6.13749
263;async;10;0.0164874;0.000903921;0.0250971
263;inner;10;0.411256;0.400907;0.427077
263;wait;10;6.50878e-05;3.407e-05;0.000178944
263;boundary;10;0.00534208;0.00382569;0.0063775
263;calc iter;10;0.433153;0.426888;0.437866
263;calc total;1;4.37873;4.37873;4.37873
263;total;1;14.1562;14.1562;14.1562
267;initialize;1;5.97638;5.97638;5.97638
267;async;10;0.00462206;0.000779152;0.00885682
267;inner;10;0.424123;0.418076;0.431323
267;wait;10;5.73465e-05;2.5538e-05;0.000121674
267;boundary;10;0.00428249;0.00216932;0.00646962
267;calc iter;10;0.433087;0.425765;0.436369
267;calc total;1;4.37873;4.37873;4.37873
267;total;1;13.9929;13.9929;13.9929
268;initialize;1;5.97634;5.97634;5.97634
268;async;10;0.00580271;0.00111156;0.0120565
268;inner;10;0.422557;0.417933;0.430731
268;wait;10;6.41996e-05;2.5907e-05;0.000171089
268;boundary;10;0.00428444;0.00269062;0.00520458
268;calc iter;10;0.43271;0.430994;0.435136
268;calc total;1;4.37872;4.37872;4.37872
268;total;1;13.9929;13.9929;13.9929
269;initialize;1;5.97638;5.97638;5.97638
269;async;10;0.00561763;0.00111157;0.00921949
269;inner;10;0.420509;0.417822;0.427525
269;wait;10;7.48249e-05;3.6229e-05;0.000207428
269;boundary;10;0.00577408;0.00478517;0.00639825
269;calc iter;10;0.431978;0.429798;0.433631
269;calc total;1;4.37873;4.37873;4.37873
269;total;1;13.9929;13.9929;13.9929
270;initialize;1;5.97652;5.97652;5.97652
270;async;10;0.00297152;0.000595002;0.00671671
270;inner;10;0.423628;0.420977;0.431643
270;wait;10;7.0445e-05;5.0473e-05;0.000105824
270;boundary;10;0.00530095;0.00280827;0.00643647
270;calc iter;10;0.431973;0.430014;0.435625
270;calc total;1;4.37873;4.37873;4.37873
270;total;1;13.9931;13.9931;13.9931
271;initialize;1;5.97636;5.97636;5.97636
271;async;10;0.00462622;0.00107116;0.00759698
271;inner;10;0.420726;0.417205;0.429292
271;wait;10;7.819e-05;4.6343e-05;0.000174549
271;boundary;10;0.00597309;0.00378389;0.00697304
271;calc iter;10;0.431406;0.429389;0.434323
271;calc total;1;4.37873;4.37873;4.37873
271;total;1;13.9929;13.9929;13.9929
272;initialize;1;5.97636;5.97636;5.97636
272;async;10;0.00515634;0.00112991;0.00794377
272;inner;10;0.421335;0.418724;0.429316
272;wait;10;7.05896e-05;3.6073e-05;0.000182277
272;boundary;10;0.00526711;0.00379035;0.00584681
272;calc iter;10;0.431831;0.430238;0.434393
272;calc total;1;4.37873;4.37873;4.37873
272;total;1;13.9929;13.9929;13.9929
273;initialize;1;5.9765;5.9765;5.9765
273;async;10;0.00424559;0.00105519;0.00562801
273;inner;10;0.423962;0.421571;0.431116
273;wait;10;5.80205e-05;3.1707e-05;0.000119209
273;boundary;10;0.0040362;0.00300067;0.00477075
273;calc iter;10;0.432303;0.430837;0.435292
273;calc total;1;4.37873;4.37873;4.37873
273;total;1;13.9931;13.9931;13.9931
274;initialize;1;5.97637;5.97637;5.97637
274;async;10;0.0018005;0.00111594;0.00234285
274;inner;10;0.426673;0.424346;0.433559
274;wait;10;4.90907e-05;3.0076e-05;9.8184e-05
274;boundary;10;0.00396322;0.00259208;0.004602
274;calc iter;10;0.432487;0.429853;0.437367
274;calc total;1;4.37873;4.37873;4.37873
274;total;1;13.9929;13.9929;13.9929
275;initialize;1;5.97639;5.97639;5.97639
275;async;10;0.00463911;0.00120583;0.00718774
275;inner;10;0.423253;0.420731;0.430686
275;wait;10;5.49275e-05;2.907e-05;0.000125227
275;boundary;10;0.0041962;0.00315606;0.00476529
275;calc iter;10;0.432144;0.429383;0.435214
275;calc total;1;4.37873;4.37873;4.37873
275;total;1;13.9929;13.9929;13.9929
276;initialize;1;5.97637;5.97637;5.97637
276;async;10;0.00431372;0.00112845;0.00809759
276;inner;10;0.422755;0.418175;0.43479
276;wait;10;6.51053e-05;3.5601e-05;0.000142124
276;boundary;10;0.00447217;0.00387782;0.00529496
276;calc iter;10;0.431608;0.426979;0.439927
276;calc total;1;4.37873;4.37873;4.37873
276;total;1;13.9929;13.9929;13.9929
277;initialize;1;5.97636;5.97636;5.97636
277;async;10;0.00654673;0.00110735;0.0127515
277;inner;10;0.419798;0.41556;0.432391
277;wait;10;7.49266e-05;4.0778e-05;0.000229717
277;boundary;10;0.00501198;0.00272457;0.00598975
277;calc iter;10;0.431434;0.426853;0.43633
277;calc total;1;4.37873;4.37873;4.37873
277;total;1;13.9929;13.9929;13.9929
278;initialize;1;5.97635;5.97635;5.97635
278;async;10;0.00655694;0.00109862;0.0121356
278;inner;10;0.420308;0.416412;0.432776
278;wait;10;5.47351e-05;3.8644e-05;0.000102255
278;boundary;10;0.00485267;0.00272121;0.00556499
278;calc iter;10;0.431774;0.427486;0.4367
278;calc total;1;4.37873;4.37873;4.37873
278;total;1;13.9929;13.9929;13.9929
279;initialize;1;5.97634;5.97634;5.97634
279;async;10;0.00831221;0.00114714;0.0142034
279;inner;10;0.418197;0.414206;0.431225
279;wait;10;6.28677e-05;4.5321e-05;0.000136409
279;boundary;10;0.00503193;0.00301071;0.0058189
279;calc iter;10;0.431606;0.428092;0.435521
279;calc total;1;4.37873;4.37873;4.37873
279;total;1;13.9929;13.9929;13.9929
280;initialize;1;5.97642;5.97642;5.97642
280;async;10;0.012108;0.00108975;0.0214264
280;inner;10;0.411755;0.406742;0.427208
280;wait;10;8.34144e-05;5.6905e-05;0.000221579
280;boundary;10;0.00653608;0.00483106;0.00710318
280;calc iter;10;0.430485;0.425152;0.435333
280;calc total;1;4.37872;4.37872;4.37872
280;total;1;13.9929;13.9929;13.9929
281;initialize;1;5.97638;5.97638;5.97638
281;async;10;0.0133525;0.000765123;0.0233671
281;inner;10;0.413778;0.408316;0.429275
281;wait;10;7.57588e-05;3.2852e-05;0.000193962
281;boundary;10;0.00517079;0.0038474;0.00686217
281;calc iter;10;0.432379;0.421727;0.441476
281;calc total;1;4.37873;4.37873;4.37873
281;total;1;13.9929;13.9929;13.9929
282;initialize;1;5.97639;5.97639;5.97639
282;async;10;0.0153548;0.00109977;0.0243002
282;inner;10;0.413131;0.403996;0.428089
282;wait;10;6.63862e-05;2.3859e-05;0.000197193
282;boundary;10;0.00514736;0.00268429;0.00628653
282;calc iter;10;0.433701;0.422865;0.440688
282;calc total;1;4.37873;4.37873;4.37873
282;total;1;13.9929;13.9929;13.9929
283;initialize;1;5.97638;5.97638;5.97638
283;async;10;0.0173375;0.00109084;0.0226968
283;inner;10;0.412788;0.396223;0.428793
283;wait;10;6.95659e-05;2.5458e-05;0.000199721
283;boundary;10;0.00468342;0.00178218;0.0056756
283;calc iter;10;0.43488;0.420729;0.442724
283;calc total;1;4.37873;4.37873;4.37873
283;total;1;13.9929;13.9929;13.9929
284;initialize;1;5.97642;5.97642;5.97642
284;async;10;0.018499;0.00125526;0.0227662
284;inner;10;0.412438;0.389728;0.431658
284;wait;10;7.02403e-05;2.6986e-05;0.000142166
284;boundary;10;0.00500505;0.0017433;0.00605959
284;calc iter;10;0.436015;0.411953;0.444224
284;calc total;1;4.37872;4.37872;4.37872
284;total;1;13.9929;13.9929;13.9929
285;initialize;1;5.97638;5.97638;5.97638
285;async;10;0.0146818;0.00110345;0.0198797
285;inner;10;0.415811;0.398548;0.431143
285;wait;10;6.36415e-05;1.8902e-05;0.000145074
285;boundary;10;0.00441965;0.00176788;0.00548763
285;calc iter;10;0.434978;0.420215;0.442048
285;calc total;1;4.37873;4.37873;4.37873
285;total;1;13.9929;13.9929;13.9929
286;initialize;1;5.97644;5.97644;5.97644
286;async;10;0.00992353;0.00108433;0.0148825
286;inner;10;0.419264;0.408186;0.433011
286;wait;10;5.92397e-05;2.2967e-05;0.000139906
286;boundary;10;0.00486642;0.00218834;0.00592278
286;calc iter;10;0.434115;0.424832;0.437716
286;calc total;1;4.37873;4.37873;4.37873
286;total;1;13.9929;13.9929;13.9929
287;initialize;1;5.97637;5.97637;5.97637
287;async;10;0.0146881;0.000842762;0.0197272
287;inner;10;0.412851;0.406198;0.426932
287;wait;10;5.94979e-05;2.1969e-05;0.000225156
287;boundary;10;0.00511462;0.00331834;0.0062165
287;calc iter;10;0.432714;0.429278;0.438032
287;calc total;1;4.37873;4.37873;4.37873
287;total;1;13.9929;13.9929;13.9929
312;initialize;1;5.92931;5.92931;5.92931
312;async;10;0.00777139;0.00097282;0.0102122
312;inner;10;0.421191;0.411294;0.428394
312;wait;10;5.99372e-05;2.5748e-05;0.000165673
312;boundary;10;0.00513731;0.00179511;0.00625958
312;calc iter;10;0.434162;0.421799;0.438571
312;calc total;1;4.37873;4.37873;4.37873
312;total;1;13.9467;13.9467;13.9467
336;initialize;1;5.98912;5.98912;5.98912
336;async;10;0.00998442;0.000955821;0.0126746
336;inner;10;0.419397;0.411274;0.430393
336;wait;10;4.73186e-05;2.4242e-05;9.498e-05
336;boundary;10;0.00498094;0.00183172;0.00626643
336;calc iter;10;0.434412;0.42581;0.439103
336;calc total;1;4.37873;4.37873;4.37873
336;total;1;14.0002;14.0002;14.0002
313;initialize;1;5.92678;5.92678;5.92678
313;async;10;0.00396335;0.0013884;0.00554631
313;inner;10;0.425213;0.413396;0.434196
313;wait;10;7.0552e-05;2.5384e-05;0.000155482
313;boundary;10;0.00536407;0.00171894;0.00603701
313;calc iter;10;0.434613;0.420266;0.440022
313;calc total;1;4.37873;4.37873;4.37873
313;total;1;13.9441;13.9441;13.9441
337;initialize;1;5.98934;5.98934;5.98934
337;async;10;0.00674113;0.00135176;0.00926085
337;inner;10;0.422871;0.411906;0.434373
337;wait;10;7.09246e-05;2.4466e-05;0.000189788
337;boundary;10;0.00531728;0.00172418;0.00599778
337;calc iter;10;0.435004;0.421628;0.439877
337;calc total;1;4.37873;4.37873;4.37873
337;total;1;14.0004;14.0004;14.0004
288;initialize;1;5.97329;5.97329;5.97329
288;async;10;0.00279489;0.000929158;0.00526781
288;inner;10;0.426139;0.415901;0.433961
288;wait;10;4.74023e-05;1.9001e-05;8.9925e-05
288;boundary;10;0.00488609;0.00173341;0.00589523
288;calc iter;10;0.433869;0.420236;0.438768
288;calc total;1;4.37872;4.37872;4.37872
288;total;1;13.9912;13.9912;13.9912
314;initialize;1;5.92679;5.92679;5.92679
314;async;10;0.00789945;0.00112033;0.0099997
314;inner;10;0.421194;0.412964;0.42949
314;wait;10;6.07894e-05;2.4093e-05;0.000157225
314;boundary;10;0.00503413;0.00177985;0.00636059
314;calc iter;10;0.434191;0.422211;0.43717
314;calc total;1;4.37873;4.37873;4.37873
314;total;1;13.9441;13.9441;13.9441
338;initialize;1;5.98935;5.98935;5.98935
338;async;10;0.00624779;0.00108858;0.00806303
338;inner;10;0.423578;0.416846;0.43356
338;wait;10;6.23535e-05;2.7883e-05;9.709e-05
338;boundary;10;0.00494463;0.0017723;0.00607194
338;calc iter;10;0.434835;0.426337;0.437869
338;calc total;1;4.37873;4.37873;4.37873
338;total;1;14.0004;14.0004;14.0004
289;initialize;1;5.97347;5.97347;5.97347
289;async;10;0.0142092;0.00113891;0.0176647
289;inner;10;0.414489;0.404794;0.424859
289;wait;10;6.52448e-05;2.612e-05;0.000178873
289;boundary;10;0.00474364;0.00177948;0.0060755
289;calc iter;10;0.43351;0.423683;0.437192
289;calc total;1;4.37873;4.37873;4.37873
289;total;1;13.9914;13.9914;13.9914
315;initialize;1;5.92692;5.92692;5.92692
315;async;10;0.00558285;0.00113335;0.00801871
315;inner;10;0.42335;0.415198;0.433328
315;wait;10;5.77225e-05;2.7413e-05;0.00012327
315;boundary;10;0.00484282;0.00224811;0.00661378
315;calc iter;10;0.433835;0.424539;0.437164
315;calc total;1;4.37873;4.37873;4.37873
315;total;1;13.9443;13.9443;13.9443
339;initialize;1;5.98931;5.98931;5.98931
339;async;10;0.00961147;0.00117119;0.0136528
339;inner;10;0.420069;0.414048;0.4306
339;wait;10;6.11132e-05;2.5393e-05;0.000165382
339;boundary;10;0.00420874;0.00224527;0.00564477
339;calc iter;10;0.433952;0.428513;0.43649
339;calc total;1;4.37873;4.37873;4.37873
339;total;1;14.0004;14.0004;14.0004
290;initialize;1;5.97342;5.97342;5.97342
290;async;10;0.00975654;0.00112043;0.0139248
290;inner;10;0.419035;0.410214;0.42889
290;wait;10;6.57828e-05;2.5146e-05;0.000186122
290;boundary;10;0.00456003;0.00184932;0.00622389
290;calc iter;10;0.433419;0.424743;0.436153
290;calc total;1;4.37872;4.37872;4.37872
290;total;1;13.9913;13.9913;13.9913
316;initialize;1;5.92695;5.92695;5.92695
316;async;10;0.00730427;0.00109289;0.0117457
316;inner;10;0.421394;0.415504;0.430172
316;wait;10;6.04013e-05;3.6563e-05;0.000156322
316;boundary;10;0.00456832;0.00272203;0.00623343
316;calc iter;10;0.433329;0.428934;0.435681
316;calc total;1;4.37873;4.37873;4.37873
316;total;1;13.9443;13.9443;13.9443
340;initialize;1;5.9893;5.9893;5.9893
340;async;10;0.00843742;0.00117878;0.0136698
340;inner;10;0.420314;0.416732;0.428371
340;wait;10;8.14018e-05;3.0369e-05;0.000253206
340;boundary;10;0.0043764;0.00311168;0.00580798
340;calc iter;10;0.433211;0.430243;0.435169
340;calc total;1;4.37873;4.37873;4.37873
340;total;1;14.0004;14.0004;14.0004
291;initialize;1;5.97348;5.97348;5.97348
291;async;10;0.00643672;0.0011597;0.0105839
291;inner;10;0.422512;0.4146;0.431294
291;wait;10;5.77246e-05;2.4335e-05;0.000109525
291;boundary;10;0.00429445;0.00213821;0.00642778
291;calc iter;10;0.433303;0.425646;0.435366
291;calc total;1;4.37873;4.37873;4.37873
291;total;1;13.9914;13.9914;13.9914
317;initialize;1;5.92711;5.92711;5.92711
317;async;10;0.00509335;0.000716406;0.0100729
317;inner;10;0.423226;0.419434;0.430906
317;wait;10;6.25628e-05;3.3913e-05;0.000152972
317;boundary;10;0.00446335;0.00315302;0.00543
317;calc iter;10;0.432847;0.431193;0.435276
317;calc total;1;4.37873;4.37873;4.37873
317;total;1;13.9445;13.9445;13.9445
341;initialize;1;5.98922;5.98922;5.98922
341;async;10;0.00824937;0.00115755;0.0150537
341;inner;10;0.421107;0.416492;0.428404
341;wait;10;7.27738e-05;2.7445e-05;0.000236403
341;boundary;10;0.00402431;0.00256452;0.00470257
341;calc iter;10;0.433455;0.430609;0.436682
341;calc total;1;4.37873;4.37873;4.37873
341;total;1;14.0003;14.0003;14.0003
292;initialize;1;5.97341;5.97341;5.97341
292;async;10;0.0112468;0.00118399;0.0191822
292;inner;10;0.416044;0.411305;0.424662
292;wait;10;8.71911e-05;3.0405e-05;0.000285737
292;boundary;10;0.00489175;0.0027785;0.00664927
292;calc iter;10;0.432272;0.429489;0.435225
292;calc total;1;4.37873;4.37873;4.37873
292;total;1;13.9913;13.9913;13.9913
318;initialize;1;5.92686;5.92686;5.92686
318;async;10;0.00422293;0.000785509;0.00789568
318;inner;10;0.422348;0.419536;0.430398
318;wait;10;8.55932e-05;4.9447e-05;0.00020399
318;boundary;10;0.00570449;0.00339023;0.00675257
318;calc iter;10;0.432363;0.428995;0.435107
318;calc total;1;4.37873;4.37873;4.37873
318;total;1;13.9442;13.9442;13.9442
342;initialize;1;5.98931;5.98931;5.98931
342;async;10;0.00843947;0.00110471;0.0142256
342;inner;10;0.417563;0.4133;0.424771
342;wait;10;0.00010425;5.1209e-05;0.000286983
342;boundary;10;0.00638926;0.0051303;0.00704766
342;calc iter;10;0.432498;0.428788;0.436926
342;calc total;1;4.37873;4.37873;4.37873
342;total;1;14.0004;14.0004;14.0004
293;initialize;1;5.97352;5.97352;5.97352
293;async;10;0.00749577;0.00112815;0.0136889
293;inner;10;0.41897;0.415698;0.427812
293;wait;10;7.97614e-05;3.6122e-05;0.000175517
293;boundary;10;0.00539822;0.00389756;0.00614361
293;calc iter;10;0.431945;0.429414;0.435793
293;calc total;1;4.37873;4.37873;4.37873
293;total;1;13.9914;13.9914;13.9914
319;initialize;1;5.92808;5.92808;5.92808
319;async;10;0.00557366;0.00110618;0.0101931
319;inner;10;0.420231;0.416643;0.430549
319;wait;10;8.48995e-05;5.6035e-05;0.000145179
319;boundary;10;0.0059332;0.00331177;0.00702072
319;calc iter;10;0.431826;0.429183;0.435115
319;calc total;1;4.37873;4.37873;4.37873
319;total;1;13.9454;13.9454;13.9454
343;initialize;1;5.98933;5.98933;5.98933
343;async;10;0.00241916;0.00052115;0.00534324
343;inner;10;0.425526;0.420506;0.43312
343;wait;10;5.9551e-05;3.4036e-05;9.3588e-05
343;boundary;10;0.00432216;0.0021315;0.00634089
343;calc iter;10;0.432329;0.430134;0.436431
343;calc total;1;4.37873;4.37873;4.37873
343;total;1;14.0004;14.0004;14.0004
294;initialize;1;5.97342;5.97342;5.97342
294;async;10;0.00418141;0.00108307;0.00994933
294;inner;10;0.422243;0.418203;0.430403
294;wait;10;6.33021e-05;4.4533e-05;0.000126748
294;boundary;10;0.00519429;0.0028525;0.0063665
294;calc iter;10;0.431684;0.428748;0.435366
294;calc total;1;4.37873;4.37873;4.37873
294;total;1;13.9913;13.9913;13.9913
320;initialize;1;5.92679;5.92679;5.92679
320;async;10;0.00280654;0.00092043;0.00498574
320;inner;10;0.425197;0.423189;0.431516
320;wait;10;5.82731e-05;3.8567e-05;0.000123583
320;boundary;10;0.00437602;0.00291099;0.0049569
320;calc iter;10;0.432439;0.430346;0.435724
320;calc total;1;4.37873;4.37873;4.37873
320;total;1;13.9441;13.9441;13.9441
344;initialize;1;5.98933;5.98933;5.98933
344;async;10;0.00404716;0.00114931;0.00775798
344;inner;10;0.425245;0.421827;0.432415
344;wait;10;5.53118e-05;2.5897e-05;0.000119871
344;boundary;10;0.0035114;0.00241798;0.00476185
344;calc iter;10;0.43286;0.430226;0.43619
344;calc total;1;4.37872;4.37872;4.37872
344;total;1;14.0004;14.0004;14.0004
295;initialize;1;5.9734;5.9734;5.9734
295;async;10;0.00578711;0.00106092;0.0105633
295;inner;10;0.418956;0.413643;0.426815
295;wait;10;9.32627e-05;4.8541e-05;0.000221784
295;boundary;10;0.00595278;0.00438285;0.00722481
295;calc iter;10;0.430791;0.428307;0.432545
295;calc total;1;4.37873;4.37873;4.37873
295;total;1;13.9913;13.9913;13.9913
321;initialize;1;5.92684;5.92684;5.92684
321;async;10;0.00482204;0.00116403;0.00767377
321;inner;10;0.422247;0.419507;0.429279
321;wait;10;7.76799e-05;4.0957e-05;0.00025074
321;boundary;10;0.00502294;0.00391732;0.00569962
321;calc iter;10;0.432172;0.430739;0.434615
321;calc total;1;4.37874;4.37874;4.37874
321;total;1;13.9442;13.9442;13.9442
345;initialize;1;5.98927;5.98927;5.98927
345;async;10;0.0061653;0.0011593;0.00869742
345;inner;10;0.422577;0.41962;0.429734
345;wait;10;7.02301e-05;3.2392e-05;0.000225495
345;boundary;10;0.00397037;0.00315719;0.00481928
345;calc iter;10;0.432785;0.430754;0.434735
345;calc total;1;4.37873;4.37873;4.37873
345;total;1;14.0004;14.0004;14.0004
296;initialize;1;5.97339;5.97339;5.97339
296;async;10;0.00583282;0.00115188;0.00976842
296;inner;10;0.421051;0.418031;0.428866
296;wait;10;7.39238e-05;4.8997e-05;0.000170294
296;boundary;10;0.00478972;0.00336248;0.00538295
296;calc iter;10;0.43175;0.429102;0.433553
296;calc total;1;4.37872;4.37872;4.37872
296;total;1;13.9913;13.9913;13.9913
322;initialize;1;5.93302;5.93302;5.93302
322;async;10;0.00292751;0.000664134;0.00458215
322;inner;10;0.425158;0.422828;0.432029
322;wait;10;5.86469e-05;3.6092e-05;0.000107482
322;boundary;10;0.00420134;0.00273329;0.00513677
322;calc iter;10;0.432347;0.43024;0.436024
322;calc total;1;4.37873;4.37873;4.37873
322;total;1;13.9504;13.9504;13.9504
346;initialize;1;5.9892;5.9892;5.9892
346;async;10;0.00438003;0.00117467;0.00749414
346;inner;10;0.423227;0.419333;0.431698
346;wait;10;7.73143e-05;4.5306e-05;0.000144335
346;boundary;10;0.00475319;0.00284356;0.00610437
346;calc iter;10;0.432439;0.429897;0.435863
346;calc total;1;4.37873;4.37873;4.37873
346;total;1;14.0003;14.0003;14.0003
297;initialize;1;5.97343;5.97343;5.97343
297;async;10;0.00500259;0.00111791;0.00684889
297;inner;10;0.422287;0.419233;0.429327
297;wait;10;5.45078e-05;3.3263e-05;0.000123084
297;boundary;10;0.0043349;0.00322861;0.00530768
297;calc iter;10;0.431681;0.429739;0.434143
297;calc total;1;4.37873;4.37873;4.37873
297;total;1;13.9913;13.9913;13.9913
323;initialize;1;5.92689;5.92689;5.92689
323;async;10;0.00310141;0.00113899;0.00738729
323;inner;10;0.425728;0.422909;0.432077
323;wait;10;5.12173e-05;3.2479e-05;9.9209e-05
323;boundary;10;0.00391269;0.00273506;0.00482513
323;calc iter;10;0.432795;0.430024;0.43605
323;calc total;1;4.37874;4.37874;4.37874
323;total;1;13.9443;13.9443;13.9443
347;initialize;1;5.98934;5.98934;5.98934
347;async;10;0.00736478;0.00120022;0.011519
347;inner;10;0.421521;0.417574;0.429889
347;wait;10;6.67435e-05;3.498e-05;0.000137145
347;boundary;10;0.00405256;0.00347084;0.0052524
347;calc iter;10;0.433007;0.431594;0.434802
347;calc total;1;4.37873;4.37873;4.37873
347;total;1;14.0004;14.0004;14.0004
298;initialize;1;5.97342;5.97342;5.97342
298;async;10;0.00519646;0.00113598;0.00743596
298;inner;10;0.4228;0.420008;0.429788
298;wait;10;4.9379e-05;2.9785e-05;0.000121698
298;boundary;10;0.00389658;0.00274386;0.00505487
298;calc iter;10;0.431944;0.42951;0.435062
298;calc total;1;4.37873;4.37873;4.37873
298;total;1;13.9913;13.9913;13.9913
324;initialize;1;5.92679;5.92679;5.92679
324;async;10;0.0072321;0.00114455;0.0116404
324;inner;10;0.42143;0.418367;0.430778
324;wait;10;7.3001e-05;4.3028e-05;0.000125091
324;boundary;10;0.00460787;0.00253839;0.00534942
324;calc iter;10;0.433345;0.429958;0.435581
324;calc total;1;4.37873;4.37873;4.37873
324;total;1;13.9441;13.9441;13.9441
348;initialize;1;5.98939;5.98939;5.98939
348;async;10;0.00341779;0.000656958;0.00568862
348;inner;10;0.427215;0.42555;0.432811
348;wait;10;4.8688e-05;3.0436e-05;0.000115981
348;boundary;10;0.00318247;0.00251135;0.00381725
348;calc iter;10;0.433865;0.431274;0.436542
348;calc total;1;4.37872;4.37872;4.37872
348;total;1;14.0005;14.0005;14.0005
299;initialize;1;5.97344;5.97344;5.97344
299;async;10;0.00262276;0.00135185;0.00666524
299;inner;10;0.425418;0.422235;0.432992
299;wait;10;5.46664e-05;3.1538e-05;0.000107868
299;boundary;10;0.00407047;0.00312236;0.00504308
299;calc iter;10;0.432168;0.428384;0.438042
299;calc total;1;4.37873;4.37873;4.37873
299;total;1;13.9913;13.9913;13.9913
325;initialize;1;5.93296;5.93296;5.93296
325;async;10;0.00700903;0.00110017;0.0100289
325;inner;10;0.422431;0.419636;0.430087
325;wait;10;6.46891e-05;3.1723e-05;0.000200408
325;boundary;10;0.00394337;0.00286512;0.00462633
325;calc iter;10;0.433449;0.431834;0.434843
325;calc total;1;4.37873;4.37873;4.37873
325;total;1;13.9503;13.9503;13.9503
300;initialize;1;5.97343;5.97343;5.97343
300;async;10;0.00673303;0.00117209;0.0106803
300;inner;10;0.421496;0.418733;0.431001
300;wait;10;5.9128e-05;3.3104e-05;0.000158947
300;boundary;10;0.00426989;0.0028858;0.00569927
300;calc iter;10;0.43256;0.429756;0.43522
300;calc total;1;4.37872;4.37872;4.37872
300;total;1;13.9913;13.9913;13.9913
326;initialize;1;5.933;5.933;5.933
326;async;10;0.0102413;0.00117115;0.0131069
326;inner;10;0.420359;0.417508;0.429459
326;wait;10;5.28762e-05;2.5626e-05;0.000165077
326;boundary;10;0.00300621;0.00207463;0.00345771
326;calc iter;10;0.433662;0.432552;0.434361
326;calc total;1;4.37873;4.37873;4.37873
326;total;1;13.9503;13.9503;13.9503
301;initialize;1;5.96917;5.96917;5.96917
301;async;10;0.00826324;0.00119294;0.0121953
301;inner;10;0.419094;0.416145;0.427542
301;wait;10;7.47239e-05;4.422e-05;0.000233062
301;boundary;10;0.00506932;0.0036229;0.00574902
301;calc iter;10;0.432503;0.429339;0.434523
301;calc total;1;4.37873;4.37873;4.37873
301;total;1;13.987;13.987;13.987
327;initialize;1;5.92678;5.92678;5.92678
327;async;10;0.00674661;0.00113772;0.0092783
327;inner;10;0.423412;0.420597;0.430846
327;wait;10;4.89149e-05;3.1114e-05;0.000106752
327;boundary;10;0.00337105;0.00253277;0.00396071
327;calc iter;10;0.43358;0.432098;0.435086
327;calc total;1;4.37873;4.37873;4.37873
327;total;1;13.9441;13.9441;13.9441
302;initialize;1;5.97355;5.97355;5.97355
302;async;10;0.0071374;0.00117358;0.0106474
302;inner;10;0.421452;0.418454;0.430144
302;wait;10;5.93645e-05;3.0806e-05;0.000162315
302;boundary;10;0.00407243;0.00324268;0.00443262
302;calc iter;10;0.432723;0.430009;0.434725
302;calc total;1;4.37873;4.37873;4.37873
302;total;1;13.9914;13.9914;13.9914
328;initialize;1;5.92686;5.92686;5.92686
328;async;10;0.00701535;0.00112079;0.0106263
328;inner;10;0.421421;0.417915;0.429757
328;wait;10;6.75462e-05;3.453e-05;0.000155967
328;boundary;10;0.00474793;0.00300732;0.00575974
328;calc iter;10;0.433253;0.429688;0.435067
328;calc total;1;4.37872;4.37872;4.37872
328;total;1;13.9442;13.9442;13.9442
303;initialize;1;5.97341;5.97341;5.97341
303;async;10;0.0058119;0.000770009;0.00947229
303;inner;10;0.422972;0.420217;0.43112
303;wait;10;5.87904e-05;3.3787e-05;0.000128246
303;boundary;10;0.00393094;0.00287935;0.00445796
303;calc iter;10;0.432776;0.429602;0.435375
303;calc total;1;4.37874;4.37874;4.37874
303;total;1;13.9913;13.9913;13.9913
329;initialize;1;5.93297;5.93297;5.93297
329;async;10;0.0084474;0.00108773;0.0132141
329;inner;10;0.418154;0.413956;0.428705
329;wait;10;7.57795e-05;4.7881e-05;0.00017595
329;boundary;10;0.00596919;0.00363243;0.00714186
329;calc iter;10;0.432648;0.427994;0.435025
329;calc total;1;4.37873;4.37873;4.37873
329;total;1;13.9503;13.9503;13.9503
304;initialize;1;5.97097;5.97097;5.97097
304;async;10;0.00891613;0.0011898;0.0145477
304;inner;10;0.416783;0.413228;0.425862
304;wait;10;8.62457e-05;4.4617e-05;0.000196139
304;boundary;10;0.00618539;0.00528907;0.00699746
304;calc iter;10;0.431973;0.428774;0.435447
304;calc total;1;4.37873;4.37873;4.37873
304;total;1;13.9889;13.9889;13.9889
330;initialize;1;5.92681;5.92681;5.92681
330;async;10;0.0105335;0.0012051;0.0189681
330;inner;10;0.416878;0.41112;0.428088
330;wait;10;9.76168e-05;3.4562e-05;0.000300584
330;boundary;10;0.00596731;0.00387514;0.0069709
330;calc iter;10;0.433479;0.427042;0.439593
330;calc total;1;4.37872;4.37872;4.37872
330;total;1;13.9441;13.9441;13.9441
305;initialize;1;5.97344;5.97344;5.97344
305;async;10;0.0113906;0.00114649;0.0209087
305;inner;10;0.414918;0.408502;0.425668
305;wait;10;8.99228e-05;4.1083e-05;0.000228959
305;boundary;10;0.00621523;0.00469872;0.00717751
305;calc iter;10;0.432616;0.425091;0.439246
305;calc total;1;4.37873;4.37873;4.37873
305;total;1;13.9913;13.9913;13.9913
331;initialize;1;5.92694;5.92694;5.92694
331;async;10;0.00735626;0.000505009;0.0134839
331;inner;10;0.423795;0.419663;0.432205
331;wait;10;4.76789e-05;2.1494e-05;0.000100446
331;boundary;10;0.00338034;0.0017276;0.00552081
331;calc iter;10;0.434581;0.428925;0.438423
331;calc total;1;4.37873;4.37873;4.37873
331;total;1;13.9443;13.9443;13.9443
306;initialize;1;5.96706;5.96706;5.96706
306;async;10;0.0138056;0.00112266;0.0225208
306;inner;10;0.415238;0.408886;0.424997
306;wait;10;7.77665e-05;3.1842e-05;0.000211629
306;boundary;10;0.00475314;0.00294225;0.00635502
306;calc iter;10;0.433876;0.427567;0.439048
306;calc total;1;4.37873;4.37873;4.37873
306;total;1;13.985;13.985;13.985
332;initialize;1;5.92678;5.92678;5.92678
332;async;10;0.0109482;0.00112742;0.0172848
332;inner;10;0.420807;0.413802;0.431141
332;wait;10;4.56984e-05;2.2046e-05;0.000102741
332;boundary;10;0.00316344;0.00172408;0.0055269
332;calc iter;10;0.434966;0.429697;0.438204
332;calc total;1;4.37872;4.37872;4.37872
332;total;1;13.9441;13.9441;13.9441
307;initialize;1;5.97349;5.97349;5.97349
307;async;10;0.0111951;0.00119922;0.0176498
307;inner;10;0.419409;0.409324;0.431085
307;wait;10;5.02613e-05;1.9976e-05;0.000120245
307;boundary;10;0.00411763;0.00175258;0.00611137
307;calc iter;10;0.434775;0.423421;0.440687
307;calc total;1;4.37873;4.37873;4.37873
307;total;1;13.9914;13.9914;13.9914
333;initialize;1;5.93297;5.93297;5.93297
333;async;10;0.00812964;0.0010624;0.0134495
333;inner;10;0.423514;0.419975;0.430756
333;wait;10;4.26195e-05;2.308e-05;0.00013228
333;boundary;10;0.00263108;0.00182819;0.0032069
333;calc iter;10;0.434319;0.432878;0.436193
333;calc total;1;4.37873;4.37873;4.37873
333;total;1;13.9503;13.9503;13.9503
308;initialize;1;5.97381;5.97381;5.97381
308;async;10;0.0110446;0.00121411;0.0151635
308;inner;10;0.419659;0.405289;0.432158
308;wait;10;6.22151e-05;2.187e-05;0.000123666
308;boundary;10;0.00476203;0.00172196;0.00599318
308;calc iter;10;0.43553;0.421262;0.441345
308;calc total;1;4.37872;4.37872;4.37872
308;total;1;13.9917;13.9917;13.9917
334;initialize;1;5.92747;5.92747;5.92747
334;async;10;0.0105828;0.00114803;0.0147708
334;inner;10;0.420696;0.417724;0.429815
334;wait;10;4.20734e-05;2.3176e-05;0.000138287
334;boundary;10;0.0024901;0.00198348;0.00298712
334;calc iter;10;0.433813;0.432155;0.43734
334;calc total;1;4.37873;4.37873;4.37873
334;total;1;13.9448;13.9448;13.9448
309;initialize;1;5.97345;5.97345;5.97345
309;async;10;0.0113103;0.00118375;0.0161242
309;inner;10;0.418173;0.409224;0.430146
309;wait;10;6.30438e-05;2.3996e-05;0.000146195
309;boundary;10;0.00509176;0.00181701;0.00633121
309;calc iter;10;0.43464;0.425098;0.438185
309;calc total;1;4.37873;4.37873;4.37873
309;total;1;13.9913;13.9913;13.9913
335;initialize;1;5.93296;5.93296;5.93296
335;async;10;0.0110006;0.000893254;0.0138341
335;inner;10;0.419819;0.417339;0.426389
335;wait;10;5.15794e-05;1.5257e-05;0.000258659
335;boundary;10;0.00290649;0.00230179;0.00520288
335;calc iter;10;0.433779;0.431921;0.436681
335;calc total;1;4.37873;4.37873;4.37873
335;total;1;13.9503;13.9503;13.9503
310;initialize;1;5.97342;5.97342;5.97342
310;async;10;0.00271739;0.00115198;0.00686136
310;inner;10;0.426581;0.420302;0.435013
310;wait;10;7.02606e-05;2.6522e-05;0.000121212
310;boundary;10;0.00512877;0.00219617;0.00607165
310;calc iter;10;0.434499;0.429387;0.441573
310;calc total;1;4.37873;4.37873;4.37873
310;total;1;13.9913;13.9913;13.9913
311;initialize;1;5.97342;5.97342;5.97342
311;async;10;0.00179362;0.000879971;0.00377731
311;inner;10;0.427286;0.421777;0.434205
311;wait;10;6.34218e-05;2.4221e-05;0.00016843
311;boundary;10;0.00504815;0.00273911;0.0061135
311;calc iter;10;0.434194;0.425737;0.44179
311;calc total;1;4.37873;4.37873;4.37873
311;total;1;13.9913;13.9913;13.9913
360;initialize;1;5.95025;5.95025;5.95025
360;async;10;0.0112922;0.000978947;0.0141847
360;inner;10;0.418518;0.410985;0.432085
360;wait;10;5.89635e-05;2.663e-05;0.000162181
360;boundary;10;0.00504534;0.00178553;0.0061439
360;calc iter;10;0.434918;0.424834;0.437921
360;calc total;1;4.37873;4.37873;4.37873
360;total;1;13.9614;13.9614;13.9614
361;initialize;1;5.9363;5.9363;5.9363
361;async;10;0.00250774;0.00115866;0.00284368
361;inner;10;0.427517;0.417478;0.436198
361;wait;10;6.84628e-05;2.7088e-05;0.000151594
361;boundary;10;0.00546934;0.001727;0.00607413
361;calc iter;10;0.435565;0.421881;0.442296
361;calc total;1;4.37873;4.37873;4.37873
361;total;1;13.9474;13.9474;13.9474
362;initialize;1;5.94596;5.94596;5.94596
362;async;10;0.00905388;0.00118234;0.0112813
362;inner;10;0.420819;0.412837;0.432172
362;wait;10;6.30335e-05;2.7681e-05;0.000125
362;boundary;10;0.00502981;0.00178774;0.0062011
362;calc iter;10;0.434968;0.423449;0.439571
362;calc total;1;4.37873;4.37873;4.37873
362;total;1;13.9571;13.9571;13.9571
363;initialize;1;5.95553;5.95553;5.95553
363;async;10;0.0078903;0.000754157;0.0110934
363;inner;10;0.422101;0.416443;0.432217
363;wait;10;6.23227e-05;3.0566e-05;0.000148963
363;boundary;10;0.00456052;0.00220112;0.00576789
363;calc iter;10;0.434616;0.428769;0.437512
363;calc total;1;4.37873;4.37873;4.37873
363;total;1;13.9667;13.9667;13.9667
364;initialize;1;5.948;5.948;5.948
364;async;10;0.00775024;0.00112012;0.0124105
364;inner;10;0.421808;0.417896;0.429899
364;wait;10;6.30664e-05;3.1118e-05;0.000200138
364;boundary;10;0.00436303;0.00327345;0.00572252
364;calc iter;10;0.433986;0.430188;0.436974
364;calc total;1;4.37873;4.37873;4.37873
364;total;1;13.9591;13.9591;13.9591
365;initialize;1;5.94348;5.94348;5.94348
365;async;10;0.0049568;0.000588133;0.0100296
365;inner;10;0.425271;0.420211;0.433576
365;wait;10;5.36383e-05;2.4529e-05;0.000119496
365;boundary;10;0.00399406;0.0025694;0.00573332
365;calc iter;10;0.434277;0.429693;0.438133
365;calc total;1;4.37873;4.37873;4.37873
365;total;1;13.9546;13.9546;13.9546
366;initialize;1;5.93951;5.93951;5.93951
366;async;10;0.00712272;0.00115293;0.0123806
366;inner;10;0.421552;0.418243;0.43051
366;wait;10;6.78753e-05;3.4112e-05;0.000182478
366;boundary;10;0.00491118;0.00394511;0.00614707
366;calc iter;10;0.433655;0.429983;0.436771
366;calc total;1;4.37873;4.37873;4.37873
366;total;1;13.9506;13.9506;13.9506
367;initialize;1;5.93693;5.93693;5.93693
367;async;10;0.00784094;0.00117761;0.0130561
367;inner;10;0.417926;0.413556;0.425769
367;wait;10;0.000102013;5.9542e-05;0.000275867
367;boundary;10;0.00651983;0.00517463;0.00709015
367;calc iter;10;0.432391;0.429312;0.434903
367;calc total;1;4.37874;4.37874;4.37874
367;total;1;13.948;13.948;13.948
368;initialize;1;5.94487;5.94487;5.94487
368;async;10;0.00414667;0.000946447;0.00757128
368;inner;10;0.425123;0.421782;0.433228
368;wait;10;6.00696e-05;3.6286e-05;0.000103528
368;boundary;10;0.00400943;0.00284316;0.00549452
368;calc iter;10;0.433341;0.431058;0.437569
368;calc total;1;4.37873;4.37873;4.37873
368;total;1;13.956;13.956;13.956
369;initialize;1;5.93733;5.93733;5.93733
369;async;10;0.00547103;0.00111634;0.00715785
369;inner;10;0.42422;0.421224;0.434059
369;wait;10;4.99918e-05;3.354e-05;9.8947e-05
369;boundary;10;0.00368059;0.00243929;0.0046018
369;calc iter;10;0.433423;0.430322;0.437716
369;calc total;1;4.37873;4.37873;4.37873
369;total;1;13.9485;13.9485;13.9485
370;initialize;1;5.95576;5.95576;5.95576
370;async;10;0.0039859;0.00116437;0.00615889
370;inner;10;0.423952;0.420619;0.432395
370;wait;10;6.32033e-05;4.5499e-05;0.000118425
370;boundary;10;0.00497981;0.00300804;0.0061845
370;calc iter;10;0.432982;0.431104;0.436688
370;calc total;1;4.37873;4.37873;4.37873
370;total;1;13.9669;13.9669;13.9669
371;initialize;1;5.95576;5.95576;5.95576
371;async;10;0.00508073;0.000726015;0.00896041
371;inner;10;0.422463;0.419602;0.432217
371;wait;10;6.75161e-05;4.4482e-05;0.00012689
371;boundary;10;0.00549702;0.0030746;0.00625124
371;calc iter;10;0.43311;0.4294;0.436531
371;calc total;1;4.37873;4.37873;4.37873
371;total;1;13.9669;13.9669;13.9669
372;initialize;1;5.95215;5.95215;5.95215
372;async;10;0.0029413;0.000478683;0.00511282
372;inner;10;0.42707;0.425212;0.431674
372;wait;10;5.50612e-05;3.364e-05;0.000131947
372;boundary;10;0.00361092;0.00250747;0.00463212
372;calc iter;10;0.433679;0.431862;0.435561
372;calc total;1;4.37872;4.37872;4.37872
372;total;1;13.9633;13.9633;13.9633
373;initialize;1;5.95562;5.95562;5.95562
373;async;10;0.00440315;0.000897788;0.00756451
373;inner;10;0.426183;0.424129;0.431296
373;wait;10;5.55877e-05;2.6626e-05;0.000171997
373;boundary;10;0.00318002;0.00182451;0.00377717
373;calc iter;10;0.433823;0.431984;0.436523
373;calc total;1;4.37873;4.37873;4.37873
373;total;1;13.9667;13.9667;13.9667
384;initialize;1;5.95315;5.95315;5.95315
384;async;10;0.0102885;0.000991991;0.0145985
384;inner;10;0.420028;0.415156;0.425762
384;wait;10;5.85898e-05;1.9811e-05;0.000165805
384;boundary;10;0.00398471;0.00193844;0.00517934
384;calc iter;10;0.434361;0.428302;0.438366
384;calc total;1;4.37873;4.37873;4.37873
384;total;1;13.9638;13.9638;13.9638
408;initialize;1;6.02036;6.02036;6.02036
408;async;10;0.00911052;0.000923267;0.0135219
408;inner;10;0.419993;0.416214;0.426007
408;wait;10;5.63184e-05;2.7363e-05;0.000147255
408;boundary;10;0.00490894;0.0029258;0.00645924
408;calc iter;10;0.434071;0.428854;0.437426
408;calc total;1;4.37873;4.37873;4.37873
408;total;1;14.0311;14.0311;14.0311
349;initialize;1;5.98929;5.98929;5.98929
349;async;10;0.00664016;0.00118658;0.00897496
349;inner;10;0.423804;0.4218;0.430127
349;wait;10;5.30499e-05;2.3831e-05;0.000208706
349;boundary;10;0.00353003;0.00191473;0.00429332
349;calc iter;10;0.434029;0.431694;0.437036
349;calc total;1;4.37873;4.37873;4.37873
349;total;1;14.0004;14.0004;14.0004
374;initialize;1;5.95563;5.95563;5.95563
374;async;10;0.00449274;0.00117096;0.00646385
374;inner;10;0.426063;0.424;0.431987
374;wait;10;3.93804e-05;2.1522e-05;0.000105108
374;boundary;10;0.0033396;0.00177608;0.00485637
374;calc iter;10;0.433936;0.430344;0.437402
374;calc total;1;4.37873;4.37873;4.37873
374;total;1;13.9667;13.9667;13.9667
432;initialize;1;6.07198;6.07198;6.07198
432;async;10;0.00606299;0.000531757;0.0107598
432;inner;10;0.42215;0.419159;0.432103
432;wait;10;5.61162e-05;2.8203e-05;0.000104493
432;boundary;10;0.00497645;0.00301698;0.00691785
432;calc iter;10;0.433247;0.428466;0.437167
432;calc total;1;4.37874;4.37874;4.37874
432;total;1;14.091;14.091;14.091
456;initialize;1;5.98396;5.98396;5.98396
456;async;10;0.00621637;0.000913014;0.0115342
456;inner;10;0.421809;0.41643;0.427245
456;wait;10;4.61624e-05;2.2952e-05;6.7327e-05
456;boundary;10;0.00441728;0.00177414;0.00681507
456;calc iter;10;0.432491;0.429588;0.436064
456;calc total;1;4.37873;4.37873;4.37873
456;total;1;14.0005;14.0005;14.0005
385;initialize;1;5.95322;5.95322;5.95322
385;async;10;0.00885973;0.00115741;0.0122172
385;inner;10;0.422022;0.415726;0.430745
385;wait;10;4.90015e-05;2.1769e-05;9.9298e-05
385;boundary;10;0.00419692;0.00170875;0.00535699
385;calc iter;10;0.435129;0.426925;0.438222
385;calc total;1;4.37873;4.37873;4.37873
385;total;1;13.9638;13.9638;13.9638
409;initialize;1;6.02015;6.02015;6.02015
409;async;10;0.00563865;0.000494336;0.00919463
409;inner;10;0.426029;0.42069;0.432384
409;wait;10;4.45064e-05;2.2997e-05;0.000111129
409;boundary;10;0.00298144;0.00180896;0.0040276
409;calc iter;10;0.434696;0.427543;0.43756
409;calc total;1;4.37873;4.37873;4.37873
409;total;1;14.0309;14.0309;14.0309
350;initialize;1;5.98926;5.98926;5.98926
350;async;10;0.00242181;0.00116501;0.00278122
350;inner;10;0.427189;0.424934;0.434062
350;wait;10;5.14491e-05;2.3939e-05;0.000105741
350;boundary;10;0.00455102;0.00174939;0.00569458
350;calc iter;10;0.434215;0.429711;0.43866
350;calc total;1;4.37873;4.37873;4.37873
350;total;1;14.0003;14.0003;14.0003
375;initialize;1;5.95563;5.95563;5.95563
375;async;10;0.00574009;0.00119323;0.00882187
375;inner;10;0.424879;0.422822;0.430961
375;wait;10;4.68594e-05;2.4319e-05;0.000129633
375;boundary;10;0.00316291;0.00184022;0.00407314
375;calc iter;10;0.43383;0.429516;0.43712
375;calc total;1;4.37873;4.37873;4.37873
375;total;1;13.9668;13.9668;13.9668
433;initialize;1;6.07215;6.07215;6.07215
433;async;10;0.00799101;0.00109223;0.0133995
433;inner;10;0.421525;0.416652;0.429789
433;wait;10;6.57242e-05;2.7157e-05;0.00020021
433;boundary;10;0.00423677;0.0020443;0.00564961
433;calc iter;10;0.433821;0.4306;0.438417
433;calc total;1;4.37874;4.37874;4.37874
433;total;1;14.0911;14.0911;14.0911
457;initialize;1;5.97681;5.97681;5.97681
457;async;10;0.00793801;0.00172242;0.0160646
457;inner;10;0.420685;0.416427;0.424795
457;wait;10;6.82246e-05;4.0811e-05;0.00017969
457;boundary;10;0.00435861;0.00255724;0.0058672
457;calc iter;10;0.433052;0.429257;0.439592
457;calc total;1;4.37874;4.37874;4.37874
457;total;1;13.9933;13.9933;13.9933
386;initialize;1;5.95323;5.95323;5.95323
386;async;10;0.0104369;0.00107584;0.0145941
386;inner;10;0.419872;0.415474;0.425906
386;wait;10;5.7816e-05;2.7023e-05;0.000173837
386;boundary;10;0.00400156;0.00191156;0.00502634
386;calc iter;10;0.43437;0.429786;0.437609
386;calc total;1;4.37873;4.37873;4.37873
386;total;1;13.9638;13.9638;13.9638
410;initialize;1;6.02021;6.02021;6.02021
410;async;10;0.00893121;0.00113773;0.0145212
410;inner;10;0.420034;0.415684;0.426275
410;wait;10;6.8354e-05;3.4396e-05;0.000162181
410;boundary;10;0.00491378;0.0033526;0.00622112
410;calc iter;10;0.43395;0.430863;0.437035
410;calc total;1;4.37873;4.37873;4.37873
410;total;1;14.0309;14.0309;14.0309
351;initialize;1;5.98928;5.98928;5.98928
351;async;10;0.00502875;0.00119977;0.00675832
351;inner;10;0.425421;0.423542;0.432469
351;wait;10;4.1155e-05;2.3888e-05;0.000116385
351;boundary;10;0.0034992;0.0021279;0.00433625
351;calc iter;10;0.433992;0.430763;0.437273
351;calc total;1;4.37873;4.37873;4.37873
351;total;1;14.0004;14.0004;14.0004
376;initialize;1;5.95568;5.95568;5.95568
376;async;10;0.00232304;0.00053845;0.00403974
376;inner;10;0.428527;0.426412;0.432696
376;wait;10;4.85241e-05;2.7428e-05;0.000121318
376;boundary;10;0.00293448;0.00184469;0.00362114
376;calc iter;10;0.433834;0.432242;0.436083
376;calc total;1;4.37873;4.37873;4.37873
376;total;1;13.9667;13.9667;13.9667
434;initialize;1;6.07212;6.07212;6.07212
434;async;10;0.00658357;0.000814313;0.0098544
434;inner;10;0.422867;0.419948;0.431212
434;wait;10;5.11032e-05;3.2739e-05;0.000124727
434;boundary;10;0.00370982;0.00303248;0.00412806
434;calc iter;10;0.433213;0.431152;0.436083
434;calc total;1;4.37874;4.37874;4.37874
434;total;1;14.0911;14.0911;14.0911
458;initialize;1;5.97663;5.97663;5.97663
458;async;10;0.00679569;0.00192832;0.00997752
458;inner;10;0.420944;0.415807;0.425714
458;wait;10;6.52063e-05;3.8737e-05;9.7852e-05
458;boundary;10;0.00447116;0.00203258;0.00677215
458;calc iter;10;0.432278;0.429775;0.434622
458;calc total;1;4.37873;4.37873;4.37873
458;total;1;13.9932;13.9932;13.9932
387;initialize;1;5.95316;5.95316;5.95316
387;async;10;0.00452814;0.000503702;0.00869147
387;inner;10;0.425884;0.42155;0.432347
387;wait;10;5.51654e-05;3.4721e-05;0.000115624
387;boundary;10;0.00373796;0.00208231;0.00499037
387;calc iter;10;0.434207;0.431425;0.438186
387;calc total;1;4.37874;4.37874;4.37874
387;total;1;13.9637;13.9637;13.9637
411;initialize;1;6.02036;6.02036;6.02036
411;async;10;0.00792139;0.00111455;0.0119201
411;inner;10;0.421794;0.417997;0.427891
411;wait;10;5.99211e-05;3.3716e-05;0.000127859
411;boundary;10;0.00420453;0.00320268;0.00481463
411;calc iter;10;0.433982;0.431256;0.436397
411;calc total;1;4.37873;4.37873;4.37873
411;total;1;14.0311;14.0311;14.0311
352;initialize;1;5.98925;5.98925;5.98925
352;async;10;0.00338807;0.000645375;0.00548432
352;inner;10;0.427172;0.425433;0.432476
352;wait;10;5.08009e-05;3.1169e-05;0.000120871
352;boundary;10;0.00324104;0.00262297;0.00375706
352;calc iter;10;0.433854;0.432103;0.436296
352;calc total;1;4.37873;4.37873;4.37873
352;total;1;14.0003;14.0003;14.0003
377;initialize;1;5.95563;5.95563;5.95563
377;async;10;0.00528413;0.00114562;0.00761545
377;inner;10;0.423108;0.421344;0.427513
377;wait;10;9.24158e-05;4.3407e-05;0.000284453
377;boundary;10;0.00489615;0.00449909;0.00546724
377;calc iter;10;0.433383;0.43174;0.434622
377;calc total;1;4.37873;4.37873;4.37873
377;total;1;13.9668;13.9668;13.9668
459;initialize;1;5.97606;5.97606;5.97606
459;async;10;0.00998179;0.00105634;0.0138726
459;inner;10;0.41831;0.414865;0.422809
459;wait;10;7.75133e-05;3.6408e-05;0.000297027
459;boundary;10;0.00440435;0.00316633;0.00551367
459;calc iter;10;0.432775;0.427727;0.435338
459;calc total;1;4.37874;4.37874;4.37874
459;total;1;13.9926;13.9926;13.9926
388;initialize;1;5.95321;5.95321;5.95321
388;async;10;0.00786834;0.00110936;0.0106186
388;inner;10;0.421805;0.417929;0.428969
388;wait;10;6.19264e-05;3.3098e-05;0.000154437
388;boundary;10;0.00437733;0.00331456;0.00561683
388;calc iter;10;0.434114;0.431685;0.436978
388;calc total;1;4.37872;4.37872;4.37872
388;total;1;13.9638;13.9638;13.9638
412;initialize;1;6.02031;6.02031;6.02031
412;async;10;0.0146474;0.00111968;0.018128
412;inner;10;0.416791;0.411019;0.424676
412;wait;10;4.81034e-05;2.2066e-05;0.00018795
412;boundary;10;0.0032319;0.00175896;0.00457564
412;calc iter;10;0.43472;0.43025;0.438704
412;calc total;1;4.37872;4.37872;4.37872
412;total;1;14.031;14.031;14.031
353;initialize;1;5.98924;5.98924;5.98924
353;async;10;0.00324378;0.000648466;0.00575332
353;inner;10;0.426022;0.423314;0.432256
353;wait;10;5.76787e-05;3.662e-05;0.000138875
353;boundary;10;0.0042506;0.00271593;0.00516973
353;calc iter;10;0.433575;0.432188;0.43623
353;calc total;1;4.37874;4.37874;4.37874
353;total;1;14.0003;14.0003;14.0003
378;initialize;1;5.94155;5.94155;5.94155
378;async;10;0.0050789;0.00109588;0.00886433
378;inner;10;0.421624;0.418757;0.428636
378;wait;10;8.96949e-05;5.8528e-05;0.000269852
378;boundary;10;0.0060806;0.00408729;0.00687043
378;calc iter;10;0.432875;0.428298;0.436004
378;calc total;1;4.37873;4.37873;4.37873
378;total;1;13.9527;13.9527;13.9527
460;initialize;1;5.97596;5.97596;5.97596
460;async;10;0.013048;0.0010912;0.0166154
460;inner;10;0.418148;0.416569;0.422988
460;wait;10;4.39333e-05;2.1676e-05;0.000168908
460;boundary;10;0.00211545;0.00169345;0.0038051
460;calc iter;10;0.433357;0.428055;0.436539
460;calc total;1;4.37873;4.37873;4.37873
460;total;1;13.9925;13.9925;13.9925
389;initialize;1;5.95318;5.95318;5.95318
389;async;10;0.0144435;0.00104858;0.0186657
389;inner;10;0.416718;0.411555;0.424714
389;wait;10;6.44931e-05;2.4385e-05;0.000282135
389;boundary;10;0.00354393;0.00172703;0.00537331
389;calc iter;10;0.434772;0.429861;0.437231
389;calc total;1;4.37872;4.37872;4.37872
389;total;1;13.9638;13.9638;13.9638
413;initialize;1;6.02028;6.02028;6.02028
413;async;10;0.00241264;0.00110312;0.00270234
413;inner;10;0.427885;0.42028;0.435203
413;wait;10;6.0231e-05;2.2221e-05;0.000137866
413;boundary;10;0.00528206;0.00168578;0.00598404
413;calc iter;10;0.435642;0.424512;0.440962
413;calc total;1;4.37872;4.37872;4.37872
413;total;1;14.031;14.031;14.031
354;initialize;1;5.98928;5.98928;5.98928
354;async;10;0.00381884;0.00067514;0.00714401
354;inner;10;0.423342;0.419836;0.431696
354;wait;10;7.59929e-05;4.7575e-05;0.000191812
354;boundary;10;0.00584317;0.00299322;0.0070484
354;calc iter;10;0.433082;0.430864;0.436018
354;calc total;1;4.37873;4.37873;4.37873
354;total;1;14.0003;14.0003;14.0003
379;initialize;1;5.95561;5.95561;5.95561
379;async;10;0.00574137;0.00109218;0.00949823
379;inner;10;0.420978;0.418557;0.426737
379;wait;10;9.53683e-05;4.5876e-05;0.000257638
379;boundary;10;0.0062716;0.00508943;0.00677096
379;calc iter;10;0.433088;0.428935;0.436181
379;calc total;1;4.37873;4.37873;4.37873
379;total;1;13.9667;13.9667;13.9667
461;initialize;1;5.97638;5.97638;5.97638
461;async;10;0.0121183;0.00108278;0.0185749
461;inner;10;0.418568;0.415155;0.423449
461;wait;10;5.69691e-05;2.0152e-05;0.000185929
461;boundary;10;0.00274454;0.00167911;0.00444016
461;calc iter;10;0.43349;0.428218;0.435982
461;calc total;1;4.37874;4.37874;4.37874
461;total;1;13.9929;13.9929;13.9929
390;initialize;1;5.95308;5.95308;5.95308
390;async;10;0.00627313;0.00112259;0.00926986
390;inner;10;0.423779;0.420235;0.429852
390;wait;10;5.70866e-05;2.9801e-05;0.000154276
390;boundary;10;0.00409448;0.00291577;0.00533026
390;calc iter;10;0.434205;0.431086;0.437291
390;calc total;1;4.37872;4.37872;4.37872
390;total;1;13.9636;13.9636;13.9636
414;initialize;1;6.02023;6.02023;6.02023
414;async;10;0.0141615;0.00114979;0.0183048
414;inner;10;0.417136;0.411518;0.425083
414;wait;10;5.65478e-05;2.5916e-05;0.000160138
414;boundary;10;0.00329229;0.00183965;0.00445112
414;calc iter;10;0.434648;0.43012;0.43747
414;calc total;1;4.37872;4.37872;4.37872
414;total;1;14.0309;14.0309;14.0309
355;initialize;1;5.98925;5.98925;5.98925
355;async;10;0.00682728;0.00109016;0.0125286
355;inner;10;0.420967;0.416465;0.428702
355;wait;10;9.25324e-05;4.6452e-05;0.000223759
355;boundary;10;0.00588713;0.00386538;0.00712143
355;calc iter;10;0.433776;0.430748;0.437945
355;calc total;1;4.37873;4.37873;4.37873
355;total;1;14.0003;14.0003;14.0003
380;initialize;1;5.95565;5.95565;5.95565
380;async;10;0.00461991;0.00118564;0.00775561
380;inner;10;0.424823;0.422736;0.430065
380;wait;10;6.58541e-05;3.6187e-05;0.000144055
380;boundary;10;0.00423601;0.00264121;0.00524128
380;calc iter;10;0.433747;0.431958;0.436244
380;calc total;1;4.37873;4.37873;4.37873
380;total;1;13.9668;13.9668;13.9668
462;initialize;1;5.97607;5.97607;5.97607
462;async;10;0.010849;0.00109659;0.0161618
462;inner;10;0.416503;0.413473;0.423839
462;wait;10;6.91649e-05;4.8105e-05;0.000127057
462;boundary;10;0.00551528;0.0034077;0.00689402
462;calc iter;10;0.432938;0.428473;0.435387
462;calc total;1;4.37874;4.37874;4.37874
462;total;1;13.9926;13.9926;13.9926
391;initialize;1;5.9532;5.9532;5.9532
391;async;10;0.00779047;0.00147188;0.0123604
391;inner;10;0.419788;0.415989;0.427666
391;wait;10;8.07232e-05;4.0521e-05;0.000211393
391;boundary;10;0.00569503;0.003778;0.0065775
391;calc iter;10;0.433357;0.429609;0.435597
391;calc total;1;4.37872;4.37872;4.37872
391;total;1;13.9637;13.9637;13.9637
415;initialize;1;6.02034;6.02034;6.02034
415;async;10;0.0085962;0.00173273;0.011796
415;inner;10;0.420089;0.41711;0.426719
415;wait;10;6.73456e-05;3.2321e-05;0.000151588
415;boundary;10;0.0050784;0.00380626;0.00634902
415;calc iter;10;0.433833;0.431324;0.436455
415;calc total;1;4.37873;4.37873;4.37873
415;total;1;14.0311;14.0311;14.0311
356;initialize;1;5.9892;5.9892;5.9892
356;async;10;0.00453584;0.000705558;0.00915034
356;inner;10;0.426412;0.422982;0.432979
356;wait;10;5.00803e-05;2.7896e-05;9.5691e-05
356;boundary;10;0.00347761;0.0017335;0.0053136
356;calc iter;10;0.434477;0.431303;0.436772
356;calc total;1;4.37873;4.37873;4.37873
356;total;1;14.0003;14.0003;14.0003
381;initialize;1;5.93505;5.93505;5.93505
381;async;10;0.00369349;0.0010732;0.00577326
381;inner;10;0.425808;0.424372;0.429904
381;wait;10;5.87987e-05;2.7353e-05;0.000239491
381;boundary;10;0.003851;0.00278941;0.00466545
381;calc iter;10;0.433413;0.431969;0.434671
381;calc total;1;4.37873;4.37873;4.37873
381;total;1;13.9461;13.9461;13.9461
463;initialize;1;5.97609;5.97609;5.97609
463;async;10;0.00940609;0.00107353;0.0138521
463;inner;10;0.418546;0.416506;0.42389
463;wait;10;7.67076e-05;3.7211e-05;0.000210988
463;boundary;10;0.00492384;0.00338556;0.00631722
463;calc iter;10;0.432954;0.428469;0.435915
463;calc total;1;4.37874;4.37874;4.37874
463;total;1;13.9926;13.9926;13.9926
392;initialize;1;5.95313;5.95313;5.95313
392;async;10;0.00423238;0.00108288;0.00682717
392;inner;10;0.425301;0.421863;0.430764
392;wait;10;5.26747e-05;2.2809e-05;0.0001185
392;boundary;10;0.00398455;0.00222129;0.00577377
392;calc iter;10;0.433572;0.431175;0.436553
392;calc total;1;4.37872;4.37872;4.37872
392;total;1;13.9637;13.9637;13.9637
416;initialize;1;6.0203;6.0203;6.0203
416;async;10;0.00305866;0.000858712;0.00600288
416;inner;10;0.426573;0.42298;0.432484
416;wait;10;4.82127e-05;2.9306e-05;9.2828e-05
416;boundary;10;0.00388062;0.00185721;0.00545581
416;calc iter;10;0.433562;0.430739;0.435576
416;calc total;1;4.37873;4.37873;4.37873
416;total;1;14.031;14.031;14.031
357;initialize;1;5.98925;5.98925;5.98925
357;async;10;0.0035687;0.000660842;0.00733428
357;inner;10;0.426308;0.424187;0.432546
357;wait;10;5.71005e-05;3.0895e-05;0.000114725
357;boundary;10;0.00401109;0.0026219;0.00508042
357;calc iter;10;0.433946;0.432401;0.437167
357;calc total;1;4.37873;4.37873;4.37873
357;total;1;14.0003;14.0003;14.0003
382;initialize;1;5.95563;5.95563;5.95563
382;async;10;0.00126325;0.000647378;0.00207164
382;inner;10;0.42907;0.427342;0.433275
382;wait;10;4.47832e-05;2.9215e-05;9.9003e-05
382;boundary;10;0.00320615;0.00206672;0.00375899
382;calc iter;10;0.433585;0.432071;0.436543
382;calc total;1;4.37873;4.37873;4.37873
382;total;1;13.9668;13.9668;13.9668
464;initialize;1;5.97605;5.97605;5.97605
464;async;10;0.00868257;0.00105152;0.0132235
464;inner;10;0.422424;0.419598;0.426061
464;wait;10;4.65334e-05;2.3393e-05;0.000129362
464;boundary;10;0.00221134;0.00199058;0.00248013
464;calc iter;10;0.433366;0.429493;0.435852
464;calc total;1;4.37874;4.37874;4.37874
464;total;1;13.9926;13.9926;13.9926
393;initialize;1;5.95314;5.95314;5.95314
393;async;10;0.00138737;0.000582291;0.00222523
393;inner;10;0.42856;0.425104;0.43409
393;wait;10;5.00886e-05;2.139e-05;0.00011756
393;boundary;10;0.00382156;0.00263098;0.00493249
393;calc iter;10;0.433821;0.431348;0.438894
393;calc total;1;4.37873;4.37873;4.37873
393;total;1;13.9637;13.9637;13.9637
417;initialize;1;6.02012;6.02012;6.02012
417;async;10;0.00861671;0.00114369;0.0126215
417;inner;10;0.418696;0.414379;0.423576
417;wait;10;8.33998e-05;4.1583e-05;0.000295743
417;boundary;10;0.00535105;0.00374787;0.00639407
417;calc iter;10;0.43275;0.430078;0.436086
417;calc total;1;4.37873;4.37873;4.37873
417;total;1;14.0308;14.0308;14.0308
358;initialize;1;5.98926;5.98926;5.98926
358;async;10;0.00378252;0.00112409;0.00524921
358;inner;10;0.425466;0.422491;0.430931
358;wait;10;6.27135e-05;2.7858e-05;0.000204125
358;boundary;10;0.00410825;0.00323257;0.00566843
358;calc iter;10;0.433421;0.431795;0.43574
358;calc total;1;4.37873;4.37873;4.37873
358;total;1;14.0003;14.0003;14.0003
383;initialize;1;5.93801;5.93801;5.93801
383;async;10;0.00339551;0.000842673;0.00582802
383;inner;10;0.426011;0.424157;0.430935
383;wait;10;4.7658e-05;2.9036e-05;0.00013106
383;boundary;10;0.00392163;0.00301659;0.00480092
383;calc iter;10;0.433377;0.432162;0.43503
383;calc total;1;4.37873;4.37873;4.37873
383;total;1;13.9491;13.9491;13.9491
465;initialize;1;5.97602;5.97602;5.97602
465;async;10;0.00888795;0.00110687;0.0124744
465;inner;10;0.422041;0.419249;0.42568
465;wait;10;4.21983e-05;2.2085e-05;0.000108938
465;boundary;10;0.00240534;0.00190036;0.0031436
465;calc iter;10;0.433378;0.429354;0.435135
465;calc total;1;4.37874;4.37874;4.37874
465;total;1;13.9926;13.9926;13.9926
394;initialize;1;5.95316;5.95316;5.95316
394;async;10;0.00832922;0.00109501;0.0127199
394;inner;10;0.419429;0.414278;0.426536
394;wait;10;6.6865e-05;3.2678e-05;0.000173279
394;boundary;10;0.00517214;0.00328109;0.00645149
394;calc iter;10;0.433;0.428823;0.435169
394;calc total;1;4.37873;4.37873;4.37873
394;total;1;13.9638;13.9638;13.9638
418;initialize;1;6.0203;6.0203;6.0203
418;async;10;0.00152041;0.000617654;0.00226456
418;inner;10;0.427372;0.423306;0.432602
418;wait;10;5.31708e-05;2.787e-05;8.5046e-05
418;boundary;10;0.00415057;0.00186221;0.00599473
418;calc iter;10;0.433097;0.431604;0.4358
418;calc total;1;4.37873;4.37873;4.37873
418;total;1;14.031;14.031;14.031
359;initialize;1;5.98923;5.98923;5.98923
359;async;10;0.00315549;0.000446856;0.00526986
359;inner;10;0.425758;0.422527;0.432196
359;wait;10;6.15684e-05;3.8299e-05;0.000131763
359;boundary;10;0.00444689;0.00293743;0.00574383
359;calc iter;10;0.433424;0.431602;0.436112
359;calc total;1;4.37873;4.37873;4.37873
359;total;1;14.0003;14.0003;14.0003
466;initialize;1;5.97601;5.97601;5.97601
466;async;10;0.0107087;0.00113825;0.0150809
466;inner;10;0.419881;0.417459;0.423407
466;wait;10;6.24672e-05;2.5798e-05;0.000248965
466;boundary;10;0.00272284;0.00195775;0.00383351
466;calc iter;10;0.433376;0.428006;0.435639
466;calc total;1;4.37873;4.37873;4.37873
466;total;1;13.9926;13.9926;13.9926
395;initialize;1;5.95312;5.95312;5.95312
395;async;10;0.00548287;0.00111584;0.0105874
395;inner;10;0.420344;0.415427;0.429701
395;wait;10;7.29242e-05;4.9164e-05;0.000134366
395;boundary;10;0.00606338;0.0030216;0.00718374
395;calc iter;10;0.431965;0.427207;0.434393
395;calc total;1;4.37873;4.37873;4.37873
395;total;1;13.9637;13.9637;13.9637
419;initialize;1;6.02018;6.02018;6.02018
419;async;10;0.00817628;0.00110884;0.0142029
419;inner;10;0.41849;0.412631;0.42664
419;wait;10;6.91219e-05;3.8426e-05;0.000151364
419;boundary;10;0.00542465;0.00270044;0.0072482
419;calc iter;10;0.432162;0.427417;0.437313
419;calc total;1;4.37873;4.37873;4.37873
419;total;1;14.0309;14.0309;14.0309
467;initialize;1;5.98397;5.98397;5.98397
467;async;10;0.0128152;0.00112955;0.0161985
467;inner;10;0.418515;0.416453;0.423455
467;wait;10;3.96836e-05;1.8831e-05;0.000139142
467;boundary;10;0.0020764;0.00173531;0.00353332
467;calc iter;10;0.433448;0.428259;0.436071
467;calc total;1;4.37874;4.37874;4.37874
467;total;1;14.0005;14.0005;14.0005
396;initialize;1;5.95314;5.95314;5.95314
396;async;10;0.00609817;0.00113076;0.00937063
396;inner;10;0.42162;0.419512;0.425885
396;wait;10;9.00505e-05;3.83e-05;0.000234123
396;boundary;10;0.00521235;0.00440543;0.00613902
396;calc iter;10;0.433022;0.430164;0.435323
396;calc total;1;4.37872;4.37872;4.37872
396;total;1;13.9637;13.9637;13.9637
420;initialize;1;6.02015;6.02015;6.02015
420;async;10;0.00473874;0.000624916;0.00815111
420;inner;10;0.424505;0.422135;0.430145
420;wait;10;5.44283e-05;2.9685e-05;0.000127733
420;boundary;10;0.00365017;0.0027299;0.00453539
420;calc iter;10;0.43295;0.429832;0.435753
420;calc total;1;4.37873;4.37873;4.37873
420;total;1;14.0309;14.0309;14.0309
468;initialize;1;5.98401;5.98401;5.98401
468;async;10;0.00257028;0.00115517;0.00383831
468;inner;10;0.426445;0.422334;0.431613
468;wait;10;5.91178e-05;2.1214e-05;0.000118255
468;boundary;10;0.00444885;0.0018348;0.00520316
468;calc iter;10;0.433526;0.427614;0.437344
468;calc total;1;4.37874;4.37874;4.37874
468;total;1;14.0006;14.0006;14.0006
397;initialize;1;5.95317;5.95317;5.95317
397;async;10;0.00585717;0.00116711;0.00948701
397;inner;10;0.42399;0.421639;0.428503
397;wait;10;5.24151e-05;2.6104e-05;0.00013949
397;boundary;10;0.00335655;0.00268264;0.00470717
397;calc iter;10;0.433258;0.43067;0.436419
397;calc total;1;4.37873;4.37873;4.37873
397;total;1;13.9637;13.9637;13.9637
421;initialize;1;6.02025;6.02025;6.02025
421;async;10;0.00580253;0.00113015;0.0110836
421;inner;10;0.422873;0.420268;0.428513
421;wait;10;6.57002e-05;3.2416e-05;0.000210412
421;boundary;10;0.00441854;0.00280482;0.0051765
421;calc iter;10;0.433161;0.43022;0.437661
421;calc total;1;4.37873;4.37873;4.37873
421;total;1;14.031;14.031;14.031
469;initialize;1;5.98405;5.98405;5.98405
469;async;10;0.0059166;0.00111212;0.00809065
469;inner;10;0.422939;0.420043;0.429074
469;wait;10;5.22481e-05;2.9702e-05;0.000137053
469;boundary;10;0.00425711;0.00281285;0.00519322
469;calc iter;10;0.433167;0.430978;0.434267
469;calc total;1;4.37874;4.37874;4.37874
469;total;1;14.0006;14.0006;14.0006
398;initialize;1;5.95317;5.95317;5.95317
398;async;10;0.00695913;0.00107984;0.0101019
398;inner;10;0.422756;0.419945;0.428751
398;wait;10;4.91915e-05;2.5656e-05;0.00013965
398;boundary;10;0.00374465;0.00178904;0.00496826
398;calc iter;10;0.43351;0.430335;0.437767
398;calc total;1;4.37873;4.37873;4.37873
398;total;1;13.9637;13.9637;13.9637
422;initialize;1;6.02031;6.02031;6.02031
422;async;10;0.00897679;0.00108409;0.0120357
422;inner;10;0.419991;0.416098;0.42656
422;wait;10;6.83021e-05;2.7162e-05;0.000204407
422;boundary;10;0.004463;0.00187343;0.00528738
422;calc iter;10;0.433501;0.428806;0.438547
422;calc total;1;4.37874;4.37874;4.37874
422;total;1;14.031;14.031;14.031
470;initialize;1;5.97602;5.97602;5.97602
470;async;10;0.00454053;0.00108999;0.00690915
470;inner;10;0.424273;0.421985;0.429554
470;wait;10;5.441e-05;3.5146e-05;0.000122545
470;boundary;10;0.00390858;0.00299523;0.00478723
470;calc iter;10;0.432778;0.432014;0.433765
470;calc total;1;4.37874;4.37874;4.37874
470;total;1;13.9926;13.9926;13.9926
399;initialize;1;5.9532;5.9532;5.9532
399;async;10;0.00516352;0.00114096;0.00727476
399;inner;10;0.423935;0.420955;0.430573
399;wait;10;5.74255e-05;2.7441e-05;0.00012317
399;boundary;10;0.00486167;0.00173189;0.00578208
399;calc iter;10;0.43402;0.430468;0.440808
399;calc total;1;4.37873;4.37873;4.37873
399;total;1;13.9638;13.9638;13.9638
423;initialize;1;6.02032;6.02032;6.02032
423;async;10;0.00249625;0.00111009;0.00280921
423;inner;10;0.426126;0.420811;0.432694
423;wait;10;6.04914e-05;2.0699e-05;0.000143958
423;boundary;10;0.00527629;0.00172591;0.00598047
423;calc iter;10;0.433961;0.425174;0.438405
423;calc total;1;4.37874;4.37874;4.37874
423;total;1;14.0311;14.0311;14.0311
471;initialize;1;5.97602;5.97602;5.97602
471;async;10;0.00289977;0.00106932;0.00475505
471;inner;10;0.425211;0.423047;0.4305
471;wait;10;5.72915e-05;3.7398e-05;0.000108825
471;boundary;10;0.0043375;0.00267583;0.0050701
471;calc iter;10;0.432508;0.43015;0.434356
471;calc total;1;4.37874;4.37874;4.37874
471;total;1;13.9926;13.9926;13.9926
400;initialize;1;5.95314;5.95314;5.95314
400;async;10;0.00649312;0.00110253;0.0087217
400;inner;10;0.423509;0.421323;0.42947
400;wait;10;4.40381e-05;2.4539e-05;0.000123974
400;boundary;10;0.00348863;0.00176213;0.00486738
400;calc iter;10;0.433536;0.430554;0.435545
400;calc total;1;4.37873;4.37873;4.37873
400;total;1;13.9637;13.9637;13.9637
424;initialize;1;6.02013;6.02013;6.02013
424;async;10;0.00603259;0.00102893;0.00830397
424;inner;10;0.4231;0.418771;0.43004
424;wait;10;5.30142e-05;2.1982e-05;0.000129242
424;boundary;10;0.00443219;0.00172197;0.00539626
424;calc iter;10;0.43362;0.426995;0.437902
424;calc total;1;4.37873;4.37873;4.37873
424;total;1;14.0308;14.0308;14.0308
472;initialize;1;5.98406;5.98406;5.98406
472;async;10;0.00645515;0.00106826;0.0100259
472;inner;10;0.419405;0.416307;0.425704
472;wait;10;8.27242e-05;4.3628e-05;0.000204271
472;boundary;10;0.00590395;0.00491827;0.00647844
472;calc iter;10;0.431849;0.430066;0.43422
472;calc total;1;4.37873;4.37873;4.37873
472;total;1;14.0006;14.0006;14.0006
401;initialize;1;5.95318;5.95318;5.95318
401;async;10;0.00668093;0.00106482;0.0094437
401;inner;10;0.422863;0.420842;0.426324
401;wait;10;5.54116e-05;2.4282e-05;0.000165608
401;boundary;10;0.00362522;0.00282456;0.00489586
401;calc iter;10;0.433226;0.430015;0.435213
401;calc total;1;4.37873;4.37873;4.37873
401;total;1;13.9638;13.9638;13.9638
425;initialize;1;6.02009;6.02009;6.02009
425;async;10;0.00446773;0.0010723;0.00783326
425;inner;10;0.424877;0.421546;0.431627
425;wait;10;5.48961e-05;3.1863e-05;0.000120144
425;boundary;10;0.00399402;0.00201404;0.0051885
425;calc iter;10;0.433396;0.428716;0.43729
425;calc total;1;4.37874;4.37874;4.37874
425;total;1;14.0308;14.0308;14.0308
473;initialize;1;5.98405;5.98405;5.98405
473;async;10;0.00568791;0.00107147;0.0115222
473;inner;10;0.419887;0.416952;0.426412
473;wait;10;8.91609e-05;5.3432e-05;0.000202715
473;boundary;10;0.00624024;0.00457037;0.00694529
473;calc iter;10;0.431906;0.429014;0.437786
473;calc total;1;4.37874;4.37874;4.37874
473;total;1;14.0006;14.0006;14.0006
402;initialize;1;5.95042;5.95042;5.95042
402;async;10;0.0052146;0.00109662;0.00777277
402;inner;10;0.421245;0.418643;0.426972
402;wait;10;8.32239e-05;4.9283e-05;0.000196321
402;boundary;10;0.00597411;0.00406606;0.0067875
402;calc iter;10;0.432519;0.430796;0.433493
402;calc total;1;4.37873;4.37873;4.37873
402;total;1;13.961;13.961;13.961
426;initialize;1;6.02039;6.02039;6.02039
426;async;10;0.0066248;0.00114172;0.0104169
426;inner;10;0.422465;0.420121;0.429313
426;wait;10;5.6571e-05;3.3542e-05;0.000126643
426;boundary;10;0.00382825;0.00300246;0.004498
426;calc iter;10;0.432976;0.43143;0.435513
426;calc total;1;4.37874;4.37874;4.37874
426;total;1;14.0311;14.0311;14.0311
474;initialize;1;5.98404;5.98404;5.98404
474;async;10;0.00519085;0.00110373;0.00897403
474;inner;10;0.421051;0.4177;0.428398
474;wait;10;8.06041e-05;5.0504e-05;0.000193165
474;boundary;10;0.00567084;0.0034614;0.00628754
474;calc iter;10;0.431995;0.429732;0.43477
474;calc total;1;4.37874;4.37874;4.37874
474;total;1;14.0006;14.0006;14.0006
403;initialize;1;5.95322;5.95322;5.95322
403;async;10;0.00137576;0.000463596;0.00346846
403;inner;10;0.427499;0.424954;0.431773
403;wait;10;5.14535e-05;3.2729e-05;9.6062e-05
403;boundary;10;0.00396169;0.00177461;0.00521763
403;calc iter;10;0.432889;0.431236;0.434798
403;calc total;1;4.37873;4.37873;4.37873
403;total;1;13.9638;13.9638;13.9638
427;initialize;1;6.02038;6.02038;6.02038
427;async;10;0.00651999;0.00113189;0.010337
427;inner;10;0.419719;0.417746;0.424316
427;wait;10;0.00010304;5.8877e-05;0.00024559
427;boundary;10;0.00589414;0.00495191;0.00639014
427;calc iter;10;0.432239;0.430004;0.434154
427;calc total;1;4.37874;4.37874;4.37874
427;total;1;14.0311;14.0311;14.0311
475;initialize;1;5.97651;5.97651;5.97651
475;async;10;0.0037684;0.000632571;0.00703273
475;inner;10;0.424701;0.422654;0.429809
475;wait;10;5.78636e-05;3.6621e-05;0.000106696
475;boundary;10;0.00421733;0.00284676;0.00548061
475;calc iter;10;0.432746;0.430623;0.434249
475;calc total;1;4.37874;4.37874;4.37874
475;total;1;13.9931;13.9931;13.9931
404;initialize;1;5.95317;5.95317;5.95317
404;async;10;0.00231164;0.000606141;0.00649634
404;inner;10;0.427317;0.425478;0.431054
404;wait;10;5.37492e-05;2.8576e-05;0.000103915
404;boundary;10;0.00359471;0.00195532;0.00471696
404;calc iter;10;0.433278;0.431023;0.436071
404;calc total;1;4.37872;4.37872;4.37872
404;total;1;13.9638;13.9638;13.9638
428;initialize;1;6.02026;6.02026;6.02026
428;async;10;0.00433113;0.00108583;0.00759741
428;inner;10;0.422724;0.420207;0.428822
428;wait;10;8.27523e-05;4.3512e-05;0.000210141
428;boundary;10;0.00516611;0.00327452;0.00615131
428;calc iter;10;0.432306;0.429973;0.433894
428;calc total;1;4.37874;4.37874;4.37874
428;total;1;14.031;14.031;14.031
476;initialize;1;5.97617;5.97617;5.97617
476;async;10;0.00547381;0.00108628;0.00851304
476;inner;10;0.423383;0.420695;0.428428
476;wait;10;6.22799e-05;3.0538e-05;0.000178297
476;boundary;10;0.00413087;0.00314814;0.00492272
476;calc iter;10;0.433052;0.430624;0.436548
476;calc total;1;4.37873;4.37873;4.37873
476;total;1;13.9927;13.9927;13.9927
405;initialize;1;5.94885;5.94885;5.94885
405;async;10;0.00526712;0.00118192;0.00759378
405;inner;10;0.42246;0.419835;0.425615
405;wait;10;7.79309e-05;4.0389e-05;0.000202603
405;boundary;10;0.00491614;0.00444017;0.00595361
405;calc iter;10;0.432723;0.431039;0.433835
405;calc total;1;4.37873;4.37873;4.37873
405;total;1;13.9594;13.9594;13.9594
429;initialize;1;6.02035;6.02035;6.02035
429;async;10;0.00365474;0.00110035;0.00699
429;inner;10;0.423155;0.420664;0.428907
429;wait;10;7.0571e-05;4.7326e-05;0.000137478
429;boundary;10;0.00523362;0.00323436;0.0063566
429;calc iter;10;0.432116;0.430866;0.433887
429;calc total;1;4.37874;4.37874;4.37874
429;total;1;14.0311;14.0311;14.0311
477;initialize;1;5.97913;5.97913;5.97913
477;async;10;0.00520056;0.00111632;0.00782023
477;inner;10;0.423903;0.42052;0.429815
477;wait;10;5.11283e-05;2.7621e-05;0.000105065
477;boundary;10;0.00422958;0.0021344;0.00544137
477;calc iter;10;0.433386;0.429276;0.435776
477;calc total;1;4.37874;4.37874;4.37874
477;total;1;13.9957;13.9957;13.9957
406;initialize;1;5.95322;5.95322;5.95322
406;async;10;0.00486787;0.00120691;0.00702696
406;inner;10;0.425099;0.423408;0.429592
406;wait;10;5.62401e-05;3.3031e-05;0.000117694
406;boundary;10;0.00314202;0.00260836;0.00354307
406;calc iter;10;0.433167;0.431176;0.434412
406;calc total;1;4.37873;4.37873;4.37873
406;total;1;13.9638;13.9638;13.9638
430;initialize;1;6.02038;6.02038;6.02038
430;async;10;0.00381229;0.000593865;0.00669401
430;inner;10;0.424326;0.421354;0.430292
430;wait;10;5.85749e-05;4.4646e-05;0.000108242
430;boundary;10;0.00430587;0.00267752;0.00539515
430;calc iter;10;0.432504;0.430762;0.434174
430;calc total;1;4.37874;4.37874;4.37874
430;total;1;14.0311;14.0311;14.0311
407;initialize;1;5.95315;5.95315;5.95315
407;async;10;0.0045365;0.000846949;0.00677739
407;inner;10;0.423891;0.421789;0.42829
407;wait;10;6.11756e-05;2.8774e-05;0.000186011
407;boundary;10;0.00444779;0.00355709;0.0050368
407;calc iter;10;0.432938;0.431245;0.434522
407;calc total;1;4.37873;4.37873;4.37873
407;total;1;13.9637;13.9637;13.9637
431;initialize;1;6.02035;6.02035;6.02035
431;async;10;0.00472101;0.000825028;0.00840794
431;inner;10;0.422786;0.420533;0.429169
431;wait;10;5.62876e-05;3.2361e-05;0.000120213
431;boundary;10;0.00500127;0.00324905;0.00596217
431;calc iter;10;0.432567;0.430272;0.435501
431;calc total;1;4.37875;4.37875;4.37875
431;total;1;14.0311;14.0311;14.0311
435;initialize;1;6.07262;6.07262;6.07262
435;async;10;0.00818482;0.00113612;0.00998192
435;inner;10;0.421736;0.41798;0.43137
435;wait;10;5.21918e-05;2.7547e-05;0.000133222
435;boundary;10;0.00375392;0.00259924;0.00433885
435;calc iter;10;0.433729;0.430214;0.435849
435;calc total;1;4.37874;4.37874;4.37874
435;total;1;14.0915;14.0915;14.0915
436;initialize;1;6.07212;6.07212;6.07212
436;async;10;0.00335476;0.00133904;0.00547667
436;inner;10;0.42613;0.420453;0.435481
436;wait;10;6.68316e-05;2.4127e-05;0.000162155
436;boundary;10;0.00469052;0.00175425;0.00534489
436;calc iter;10;0.434244;0.427709;0.441652
436;calc total;1;4.37874;4.37874;4.37874
436;total;1;14.0911;14.0911;14.0911
437;initialize;1;6.07212;6.07212;6.07212
437;async;10;0.0115203;0.00112922;0.0143434
437;inner;10;0.418892;0.411993;0.429791
437;wait;10;6.14269e-05;2.7196e-05;0.00016611
437;boundary;10;0.00409751;0.00169832;0.00501926
437;calc iter;10;0.434573;0.427857;0.437297
437;calc total;1;4.37874;4.37874;4.37874
437;total;1;14.0911;14.0911;14.0911
438;initialize;1;6.0721;6.0721;6.0721
438;async;10;0.00747491;0.000840612;0.0114653
438;inner;10;0.422609;0.417915;0.430534
438;wait;10;5.81331e-05;2.0718e-05;0.000159589
438;boundary;10;0.0037348;0.00188929;0.00459921
438;calc iter;10;0.433879;0.430682;0.436577
438;calc total;1;4.37874;4.37874;4.37874
438;total;1;14.091;14.091;14.091
439;initialize;1;6.0721;6.0721;6.0721
439;async;10;0.00720464;0.00105544;0.0112582
439;inner;10;0.42078;0.418538;0.428466
439;wait;10;8.16749e-05;3.4378e-05;0.000206261
439;boundary;10;0.0050808;0.0037771;0.00633685
439;calc iter;10;0.43315;0.429539;0.435887
439;calc total;1;4.37874;4.37874;4.37874
439;total;1;14.091;14.091;14.091
440;initialize;1;6.07203;6.07203;6.07203
440;async;10;0.00503693;0.00108725;0.00840246
440;inner;10;0.422355;0.418036;0.431226
440;wait;10;7.47386e-05;5.1974e-05;0.000166343
440;boundary;10;0.005111;0.00325883;0.00627606
440;calc iter;10;0.432579;0.428989;0.435742
440;calc total;1;4.37874;4.37874;4.37874
440;total;1;14.091;14.091;14.091
441;initialize;1;6.07206;6.07206;6.07206
441;async;10;0.00408789;0.00102743;0.00850676
441;inner;10;0.423361;0.419512;0.432412
441;wait;10;6.61425e-05;4.1056e-05;0.000102875
441;boundary;10;0.00503639;0.00286343;0.00642844
441;calc iter;10;0.432553;0.430345;0.436543
441;calc total;1;4.37874;4.37874;4.37874
441;total;1;14.091;14.091;14.091
442;initialize;1;6.07209;6.07209;6.07209
442;async;10;0.00491572;0.00115133;0.00873109
442;inner;10;0.422848;0.418873;0.432295
442;wait;10;6.06413e-05;3.611e-05;0.000107053
442;boundary;10;0.00469092;0.00289593;0.006271
442;calc iter;10;0.432517;0.429705;0.436452
442;calc total;1;4.37874;4.37874;4.37874
442;total;1;14.0911;14.0911;14.0911
443;initialize;1;6.07209;6.07209;6.07209
443;async;10;0.00223433;0.0011548;0.00559091
443;inner;10;0.426643;0.423976;0.434746
443;wait;10;6.00228e-05;3.0628e-05;0.000137616
443;boundary;10;0.00408165;0.00308295;0.00508571
443;calc iter;10;0.433021;0.430433;0.440062
443;calc total;1;4.37874;4.37874;4.37874
443;total;1;14.0911;14.0911;14.0911
444;initialize;1;6.07206;6.07206;6.07206
444;async;10;0.0110988;0.00111871;0.0135352
444;inner;10;0.419751;0.417635;0.425191
444;wait;10;5.1688e-05;2.1879e-05;0.00021362
444;boundary;10;0.00211338;0.0017853;0.00259337
444;calc iter;10;0.433016;0.429119;0.436324
444;calc total;1;4.37874;4.37874;4.37874
444;total;1;14.091;14.091;14.091
445;initialize;1;6.07207;6.07207;6.07207
445;async;10;0.00772073;0.00112657;0.00964737
445;inner;10;0.421441;0.418359;0.426581
445;wait;10;5.08106e-05;3.1754e-05;0.000107423
445;boundary;10;0.00338037;0.00190258;0.00449424
445;calc iter;10;0.432595;0.42972;0.433634
445;calc total;1;4.37874;4.37874;4.37874
445;total;1;14.091;14.091;14.091
446;initialize;1;6.07208;6.07208;6.07208
446;async;10;0.0107416;0.00110152;0.0140853
446;inner;10;0.417684;0.41582;0.419745
446;wait;10;7.60554e-05;3.0767e-05;0.000290179
446;boundary;10;0.00415866;0.00323458;0.00530791
446;calc iter;10;0.432662;0.425935;0.435616
446;calc total;1;4.37874;4.37874;4.37874
446;total;1;14.091;14.091;14.091
447;initialize;1;6.07211;6.07211;6.07211
447;async;10;0.0140732;0.00107646;0.0174645
447;inner;10;0.416721;0.414016;0.423311
447;wait;10;5.14014e-05;2.1484e-05;0.000222696
447;boundary;10;0.002183;0.00176017;0.00355895
447;calc iter;10;0.43303;0.428172;0.434636
447;calc total;1;4.37874;4.37874;4.37874
447;total;1;14.0911;14.0911;14.0911
448;initialize;1;6.07213;6.07213;6.07213
448;async;10;0.0102591;0.00119956;0.0135361
448;inner;10;0.420046;0.417382;0.425553
448;wait;10;4.39844e-05;2.1094e-05;0.000117148
448;boundary;10;0.00255544;0.0022655;0.00331379
448;calc iter;10;0.432906;0.429222;0.435127
448;calc total;1;4.37874;4.37874;4.37874
448;total;1;14.0911;14.0911;14.0911
449;initialize;1;6.07216;6.07216;6.07216
449;async;10;0.00735602;0.00166908;0.0111334
449;inner;10;0.422833;0.420484;0.427237
449;wait;10;4.73682e-05;2.6533e-05;0.000132464
449;boundary;10;0.00263937;0.00170302;0.00358117
449;calc iter;10;0.432877;0.430744;0.435496
449;calc total;1;4.37875;4.37875;4.37875
449;total;1;14.0911;14.0911;14.0911
450;initialize;1;6.0722;6.0722;6.0722
450;async;10;0.0129742;0.00105814;0.021277
450;inner;10;0.411795;0.407345;0.419946
450;wait;10;9.21144e-05;4.7114e-05;0.000236751
450;boundary;10;0.00644342;0.00503667;0.00685387
450;calc iter;10;0.431307;0.426256;0.4384
450;calc total;1;4.37874;4.37874;4.37874
450;total;1;14.0912;14.0912;14.0912
451;initialize;1;6.07206;6.07206;6.07206
451;async;10;0.0124889;0.00109881;0.0186955
451;inner;10;0.411838;0.405565;0.421559
451;wait;10;8.67657e-05;5.5303e-05;0.000232375
451;boundary;10;0.0063256;0.00437382;0.00707844
451;calc iter;10;0.430741;0.427266;0.435663
451;calc total;1;4.37875;4.37875;4.37875
451;total;1;14.091;14.091;14.091
452;initialize;1;6.07211;6.07211;6.07211
452;async;10;0.00771228;0.00115081;0.0124223
452;inner;10;0.419586;0.416518;0.426148
452;wait;10;7.49905e-05;4.7687e-05;0.000132937
452;boundary;10;0.00494353;0.00203364;0.00602095
452;calc iter;10;0.432319;0.429304;0.435701
452;calc total;1;4.37874;4.37874;4.37874
452;total;1;14.091;14.091;14.091
453;initialize;1;6.07212;6.07212;6.07212
453;async;10;0.0100229;0.00155507;0.0137797
453;inner;10;0.41824;0.415655;0.423225
453;wait;10;6.84376e-05;3.9249e-05;0.000146764
453;boundary;10;0.00435643;0.0034186;0.0051563
453;calc iter;10;0.432689;0.428348;0.434389
453;calc total;1;4.37874;4.37874;4.37874
453;total;1;14.0911;14.0911;14.0911
454;initialize;1;6.07209;6.07209;6.07209
454;async;10;0.0115078;0.00111593;0.0158557
454;inner;10;0.417621;0.414854;0.421998
454;wait;10;6.92564e-05;2.8314e-05;0.000179712
454;boundary;10;0.00368451;0.00253557;0.00499331
454;calc iter;10;0.432884;0.427479;0.434929
454;calc total;1;4.37874;4.37874;4.37874
454;total;1;14.0911;14.0911;14.0911
455;initialize;1;6.07211;6.07211;6.07211
455;async;10;0.0162464;0.000846557;0.0216869
455;inner;10;0.414895;0.410634;0.421793
455;wait;10;4.37178e-05;1.3733e-05;0.000215165
455;boundary;10;0.00222126;0.00171661;0.00440498
455;calc iter;10;0.433409;0.427263;0.434837
455;calc total;1;4.37874;4.37874;4.37874
455;total;1;14.0911;14.0911;14.0911
478;initialize;1;5.97814;5.97814;5.97814
478;async;10;0.0102535;0.00112318;0.0130247
478;inner;10;0.418928;0.413168;0.425715
478;wait;10;5.31212e-05;2.0242e-05;0.000180651
478;boundary;10;0.00442859;0.001755;0.00525663
478;calc iter;10;0.433665;0.42797;0.436085
478;calc total;1;4.37874;4.37874;4.37874
478;total;1;13.9947;13.9947;13.9947
480;initialize;1;6.05268;6.05268;6.05268
480;async;10;0.00133882;0.000478666;0.0024614
480;inner;10;0.42663;0.423145;0.430764
480;wait;10;6.09389e-05;4.172e-05;9.3775e-05
480;boundary;10;0.00472439;0.00293603;0.00649979
480;calc iter;10;0.432756;0.431366;0.434734
480;calc total;1;4.37874;4.37874;4.37874
480;total;1;14.0631;14.0631;14.0631
479;initialize;1;5.98087;5.98087;5.98087
479;async;10;0.00136556;0.000850249;0.00151593
479;inner;10;0.427349;0.419887;0.432802
479;wait;10;5.99463e-05;2.0182e-05;0.000144601
479;boundary;10;0.00555914;0.00172361;0.00659517
479;calc iter;10;0.434337;0.423088;0.439391
479;calc total;1;4.37874;4.37874;4.37874
479;total;1;13.9974;13.9974;13.9974
481;initialize;1;6.05301;6.05301;6.05301
481;async;10;0.00180487;0.000673256;0.00426006
481;inner;10;0.426559;0.423652;0.430436
481;wait;10;6.50946e-05;4.0767e-05;0.000146637
481;boundary;10;0.00453435;0.00297818;0.00575059
481;calc iter;10;0.432965;0.43151;0.434683
481;calc total;1;4.37874;4.37874;4.37874
481;total;1;14.0634;14.0634;14.0634
482;initialize;1;6.05292;6.05292;6.05292
482;async;10;0.00183488;0.00110077;0.00314949
482;inner;10;0.426958;0.423917;0.430484
482;wait;10;6.11046e-05;3.8979e-05;0.00014161
482;boundary;10;0.00414278;0.00293356;0.00540937
482;calc iter;10;0.432999;0.431865;0.434678
482;calc total;1;4.37874;4.37874;4.37874
482;total;1;14.0633;14.0633;14.0633
483;initialize;1;6.05268;6.05268;6.05268
483;async;10;0.00127111;0.000581491;0.00214035
483;inner;10;0.427941;0.425051;0.431741
483;wait;10;5.1286e-05;3.3563e-05;0.00012354
483;boundary;10;0.00381715;0.00243073;0.00507897
483;calc iter;10;0.433083;0.432218;0.435409
483;calc total;1;4.37874;4.37874;4.37874
483;total;1;14.063;14.063;14.063
484;initialize;1;6.05318;6.05318;6.05318
484;async;10;0.00315564;0.00113216;0.00737693
484;inner;10;0.425059;0.422045;0.429346
484;wait;10;7.83648e-05;4.1332e-05;0.000188414
484;boundary;10;0.00486546;0.00360767;0.00585788
484;calc iter;10;0.43316;0.431972;0.434423
484;calc total;1;4.37874;4.37874;4.37874
484;total;1;14.0636;14.0636;14.0636
485;initialize;1;6.05275;6.05275;6.05275
485;async;10;0.00272807;0.000610289;0.00622078
485;inner;10;0.4268;0.423666;0.430901
485;wait;10;5.53909e-05;3.4694e-05;0.000134818
485;boundary;10;0.00394209;0.00268767;0.00519118
485;calc iter;10;0.433527;0.431989;0.435667
485;calc total;1;4.37874;4.37874;4.37874
485;total;1;14.0631;14.0631;14.0631
486;initialize;1;6.05272;6.05272;6.05272
486;async;10;0.00222505;0.00056926;0.00473642
486;inner;10;0.42752;0.424436;0.4316
486;wait;10;4.75813e-05;2.8244e-05;9.9713e-05
486;boundary;10;0.00378927;0.00244185;0.00541206
486;calc iter;10;0.433584;0.429413;0.435513
486;calc total;1;4.37874;4.37874;4.37874
486;total;1;14.0631;14.0631;14.0631
487;initialize;1;6.05273;6.05273;6.05273
487;async;10;0.00407629;0.00105799;0.00636037
487;inner;10;0.42535;0.422546;0.429105
487;wait;10;7.65145e-05;3.0831e-05;0.000296829
487;boundary;10;0.0041215;0.00287638;0.00541801
487;calc iter;10;0.433626;0.430074;0.435488
487;calc total;1;4.37874;4.37874;4.37874
487;total;1;14.0631;14.0631;14.0631
488;initialize;1;6.05275;6.05275;6.05275
488;async;10;0.00208209;0.000653737;0.00348122
488;inner;10;0.427837;0.424002;0.431626
488;wait;10;4.61646e-05;2.6155e-05;9.7613e-05
488;boundary;10;0.00379995;0.00188024;0.00532709
488;calc iter;10;0.433766;0.428956;0.435304
488;calc total;1;4.37873;4.37873;4.37873
488;total;1;14.0631;14.0631;14.0631
489;initialize;1;6.05268;6.05268;6.05268
489;async;10;0.00302619;0.000843164;0.00460805
489;inner;10;0.426882;0.422967;0.430868
489;wait;10;4.97146e-05;2.5212e-05;0.000119759
489;boundary;10;0.00390713;0.00177486;0.0053359
489;calc iter;10;0.433867;0.429073;0.436435
489;calc total;1;4.37874;4.37874;4.37874
489;total;1;14.0631;14.0631;14.0631
490;initialize;1;6.05261;6.05261;6.05261
490;async;10;0.00500355;0.00104871;0.0073384
490;inner;10;0.424625;0.420064;0.429767
490;wait;10;6.34043e-05;2.3479e-05;0.000169291
490;boundary;10;0.00409975;0.00182219;0.00526862
490;calc iter;10;0.433794;0.426524;0.436341
490;calc total;1;4.37874;4.37874;4.37874
490;total;1;14.063;14.063;14.063
491;initialize;1;6.05272;6.05272;6.05272
491;async;10;0.00247413;0.00113;0.00276688
491;inner;10;0.426955;0.422543;0.431921
491;wait;10;4.79285e-05;2.3018e-05;9.0339e-05
491;boundary;10;0.00455593;0.00172218;0.00573971
491;calc iter;10;0.434036;0.426953;0.437322
491;calc total;1;4.37874;4.37874;4.37874
491;total;1;14.0631;14.0631;14.0631
492;initialize;1;6.05274;6.05274;6.05274
492;async;10;0.00526829;0.00110995;0.00762743
492;inner;10;0.424364;0.420454;0.43198
492;wait;10;5.5669e-05;2.1415e-05;0.000112535
492;boundary;10;0.00400767;0.0017749;0.00523315
492;calc iter;10;0.433698;0.42822;0.435685
492;calc total;1;4.37874;4.37874;4.37874
492;total;1;14.0631;14.0631;14.0631
493;initialize;1;6.05275;6.05275;6.05275
493;async;10;0.00457219;0.00121676;0.00723845
493;inner;10;0.425067;0.422425;0.43191
493;wait;10;4.88855e-05;2.4202e-05;9.7473e-05
493;boundary;10;0.00375581;0.00215488;0.0046677
493;calc iter;10;0.433445;0.430453;0.435579
493;calc total;1;4.37874;4.37874;4.37874
493;total;1;14.0631;14.0631;14.0631
528;initialize;1;6.07097;6.07097;6.07097
528;async;10;0.0122679;0.000909811;0.0254148
528;inner;10;0.410821;0.401428;0.423908
528;wait;10;8.56034e-05;5.548e-05;0.000211885
528;boundary;10;0.00663173;0.00456886;0.00720649
528;calc iter;10;0.429809;0.425565;0.434796
528;calc total;1;4.37873;4.37873;4.37873
528;total;1;14.0812;14.0812;14.0812
552;initialize;1;5.92777;5.92777;5.92777
552;async;10;0.0117036;0.000998371;0.018024
552;inner;10;0.413647;0.409568;0.422599
552;wait;10;8.57183e-05;5.0851e-05;0.000238243
552;boundary;10;0.00663951;0.00593675;0.00714243
552;calc iter;10;0.432078;0.428972;0.434366
552;calc total;1;4.37873;4.37873;4.37873
552;total;1;13.9445;13.9445;13.9445
504;initialize;1;6.04234;6.04234;6.04234
504;async;10;0.00730139;0.000950164;0.0127634
504;inner;10;0.41932;0.412619;0.425886
504;wait;10;5.79585e-05;3.9292e-05;0.00010864
504;boundary;10;0.00481513;0.00289614;0.00659272
504;calc iter;10;0.431496;0.429843;0.434146
504;calc total;1;4.37874;4.37874;4.37874
504;total;1;14.0602;14.0602;14.0602
494;initialize;1;6.05271;6.05271;6.05271
494;async;10;0.00385793;0.00109195;0.00684985
494;inner;10;0.425589;0.423442;0.431475
494;wait;10;5.35738e-05;3.0628e-05;0.000116856
494;boundary;10;0.00368309;0.00251888;0.0049162
494;calc iter;10;0.433185;0.430499;0.435208
494;calc total;1;4.37874;4.37874;4.37874
494;total;1;14.0631;14.0631;14.0631
576;initialize;1;6.01013;6.01013;6.01013
576;async;10;0.004159;0.00102467;0.00958239
576;inner;10;0.423437;0.418588;0.432845
576;wait;10;5.89033e-05;3.4246e-05;0.000142577
576;boundary;10;0.00542254;0.00338082;0.00677228
576;calc iter;10;0.43308;0.430951;0.437395
576;calc total;1;4.37873;4.37873;4.37873
576;total;1;14.0284;14.0284;14.0284
529;initialize;1;6.07094;6.07094;6.07094
529;async;10;0.00932314;0.00103547;0.0165578
529;inner;10;0.419736;0.413977;0.428901
529;wait;10;4.94469e-05;3.1819e-05;0.000102553
529;boundary;10;0.0030659;0.00212261;0.0034172
529;calc iter;10;0.432176;0.429058;0.434238
529;calc total;1;4.37873;4.37873;4.37873
529;total;1;14.0811;14.0811;14.0811
553;initialize;1;5.92815;5.92815;5.92815
553;async;10;0.00965257;0.00119362;0.0157958
553;inner;10;0.41967;0.414859;0.428288
553;wait;10;5.17671e-05;3.3421e-05;0.000121112
553;boundary;10;0.00412529;0.00306703;0.00502432
553;calc iter;10;0.433502;0.4303;0.43809
553;calc total;1;4.37873;4.37873;4.37873
553;total;1;13.9448;13.9448;13.9448
505;initialize;1;6.04246;6.04246;6.04246
505;async;10;0.00654746;0.00108651;0.0115463
505;inner;10;0.420786;0.41366;0.42684
505;wait;10;5.99981e-05;3.3736e-05;9.6943e-05
505;boundary;10;0.00421484;0.00236735;0.00645457
505;calc iter;10;0.43161;0.43003;0.434348
505;calc total;1;4.37874;4.37874;4.37874
505;total;1;14.0602;14.0602;14.0602
495;initialize;1;6.05263;6.05263;6.05263
495;async;10;0.00303966;0.000860459;0.00605929
495;inner;10;0.425111;0.42277;0.431797
495;wait;10;5.66219e-05;3.7693e-05;0.000105422
495;boundary;10;0.00455966;0.00236425;0.00579533
495;calc iter;10;0.432768;0.429813;0.435375
495;calc total;1;4.37875;4.37875;4.37875
495;total;1;14.063;14.063;14.063
577;initialize;1;6.01026;6.01026;6.01026
577;async;10;0.00306377;0.000589802;0.00730261
577;inner;10;0.426338;0.42254;0.434294
577;wait;10;6.13205e-05;4.4413e-05;0.000105921
577;boundary;10;0.00422925;0.00254617;0.00542
577;calc iter;10;0.433694;0.430847;0.438348
577;calc total;1;4.37874;4.37874;4.37874
577;total;1;14.0284;14.0284;14.0284
530;initialize;1;6.07086;6.07086;6.07086
530;async;10;0.0138465;0.00116737;0.0215616
530;inner;10;0.416242;0.40953;0.427032
530;wait;10;4.44874e-05;2.6736e-05;0.000120035
530;boundary;10;0.00262789;0.00209458;0.00310206
530;calc iter;10;0.432762;0.430424;0.43548
530;calc total;1;4.37873;4.37873;4.37873
530;total;1;14.081;14.081;14.081
554;initialize;1;5.92795;5.92795;5.92795
554;async;10;0.00592208;0.000482236;0.0116165
554;inner;10;0.424863;0.419608;0.4333
554;wait;10;4.80117e-05;2.4592e-05;9.7971e-05
554;boundary;10;0.00347039;0.00180346;0.00465304
554;calc iter;10;0.434305;0.428923;0.438618
554;calc total;1;4.37873;4.37873;4.37873
554;total;1;13.9446;13.9446;13.9446
506;initialize;1;6.04242;6.04242;6.04242
506;async;10;0.00689942;0.00108508;0.0117628
506;inner;10;0.420876;0.415314;0.426813
506;wait;10;5.48944e-05;2.7334e-05;9.8492e-05
506;boundary;10;0.00409841;0.00240116;0.00583575
506;calc iter;10;0.43193;0.429497;0.434555
506;calc total;1;4.37874;4.37874;4.37874
506;total;1;14.0602;14.0602;14.0602
496;initialize;1;6.05264;6.05264;6.05264
496;async;10;0.00370067;0.000946165;0.00738905
496;inner;10;0.423801;0.420734;0.431001
496;wait;10;7.36493e-05;5.0934e-05;0.000156765
496;boundary;10;0.00503355;0.00266423;0.006396
496;calc iter;10;0.432611;0.429821;0.435348
496;calc total;1;4.37874;4.37874;4.37874
496;total;1;14.063;14.063;14.063
578;initialize;1;6.01014;6.01014;6.01014
578;async;10;0.00729529;0.00105982;0.0129537
578;inner;10;0.42155;0.417453;0.429487
578;wait;10;8.02602e-05;3.2076e-05;0.000250312
578;boundary;10;0.00504819;0.00398721;0.00632249
578;calc iter;10;0.433976;0.430496;0.436218
578;calc total;1;4.37873;4.37873;4.37873
578;total;1;14.0284;14.0284;14.0284
531;initialize;1;6.07095;6.07095;6.07095
531;async;10;0.0114548;0.00112403;0.0180751
531;inner;10;0.418643;0.411501;0.43087
531;wait;10;4.03234e-05;2.2776e-05;8.9277e-05
531;boundary;10;0.00330438;0.00174165;0.00548874
531;calc iter;10;0.433445;0.429061;0.441031
531;calc total;1;4.37873;4.37873;4.37873
531;total;1;14.0811;14.0811;14.0811
555;initialize;1;5.92786;5.92786;5.92786
555;async;10;0.0155366;0.00117684;0.0195074
555;inner;10;0.415238;0.408413;0.426769
555;wait;10;5.46923e-05;2.3307e-05;0.000147333
555;boundary;10;0.00383438;0.00176271;0.00481061
555;calc iter;10;0.434666;0.427354;0.440721
555;calc total;1;4.37873;4.37873;4.37873
555;total;1;13.9445;13.9445;13.9445
507;initialize;1;6.04245;6.04245;6.04245
507;async;10;0.0089103;0.00110741;0.014086
507;inner;10;0.420889;0.417596;0.426374
507;wait;10;4.98903e-05;2.1094e-05;0.000117786
507;boundary;10;0.00291069;0.00190753;0.00382216
507;calc iter;10;0.432762;0.430163;0.434648
507;calc total;1;4.37874;4.37874;4.37874
507;total;1;14.0602;14.0602;14.0602
497;initialize;1;6.0527;6.0527;6.0527
497;async;10;0.00695593;0.00113666;0.0116167
497;inner;10;0.419846;0.417906;0.42579
497;wait;10;0.000101347;4.3662e-05;0.000306647
497;boundary;10;0.00579539;0.00496986;0.00663076
497;calc iter;10;0.432701;0.429871;0.436835
497;calc total;1;4.37874;4.37874;4.37874
497;total;1;14.0631;14.0631;14.0631
579;initialize;1;6.01011;6.01011;6.01011
579;async;10;0.00613529;0.000618572;0.0104724
579;inner;10;0.423716;0.418146;0.433333
579;wait;10;6.04011e-05;3.2918e-05;0.000141252
579;boundary;10;0.00457843;0.00266527;0.00561457
579;calc iter;10;0.434492;0.428609;0.438369
579;calc total;1;4.37874;4.37874;4.37874
579;total;1;14.0283;14.0283;14.0283
532;initialize;1;6.07074;6.07074;6.07074
532;async;10;0.0219845;0.00113915;0.0286547
532;inner;10;0.407806;0.399339;0.424402
532;wait;10;5.8984e-05;2.1267e-05;0.000217499
532;boundary;10;0.0038994;0.00169018;0.00544983
532;calc iter;10;0.433751;0.429294;0.441213
532;calc total;1;4.37873;4.37873;4.37873
532;total;1;14.081;14.081;14.081
556;initialize;1;5.92783;5.92783;5.92783
556;async;10;0.00244386;0.00103259;0.00265066
556;inner;10;0.427769;0.417993;0.436006
556;wait;10;7.20212e-05;2.5772e-05;0.000170383
556;boundary;10;0.00533781;0.00175265;0.00600096
556;calc iter;10;0.435625;0.422342;0.442727
556;calc total;1;4.37873;4.37873;4.37873
556;total;1;13.9445;13.9445;13.9445
508;initialize;1;6.04304;6.04304;6.04304
508;async;10;0.0118459;0.00105432;0.0167248
508;inner;10;0.417314;0.414423;0.422295
508;wait;10;7.91793e-05;2.0495e-05;0.00029233
508;boundary;10;0.0035543;0.00184541;0.00653845
508;calc iter;10;0.432795;0.42864;0.435433
508;calc total;1;4.37874;4.37874;4.37874
508;total;1;14.0608;14.0608;14.0608
498;initialize;1;6.05271;6.05271;6.05271
498;async;10;0.00421125;0.000638415;0.00753822
498;inner;10;0.422743;0.420834;0.429618
498;wait;10;8.53799e-05;4.0467e-05;0.00019234
498;boundary;10;0.00548675;0.00355756;0.00642007
498;calc iter;10;0.432528;0.429076;0.434515
498;calc total;1;4.37874;4.37874;4.37874
498;total;1;14.0631;14.0631;14.0631
580;initialize;1;6.01023;6.01023;6.01023
580;async;10;0.0121989;0.00113723;0.0154508
580;inner;10;0.417971;0.411312;0.427393
580;wait;10;6.90071e-05;2.5555e-05;0.000236814
580;boundary;10;0.00455859;0.00183873;0.00616915
580;calc iter;10;0.434799;0.426239;0.438291
580;calc total;1;4.37873;4.37873;4.37873
580;total;1;14.0284;14.0284;14.0284
533;initialize;1;6.07091;6.07091;6.07091
533;async;10;0.0137234;0.000586059;0.0216735
533;inner;10;0.416641;0.409855;0.427535
533;wait;10;4.37636e-05;2.332e-05;0.000126279
533;boundary;10;0.00250417;0.0017771;0.00324977
533;calc iter;10;0.432914;0.428393;0.437001
533;calc total;1;4.37873;4.37873;4.37873
533;total;1;14.0811;14.0811;14.0811
557;initialize;1;5.92793;5.92793;5.92793
557;async;10;0.017438;0.00107676;0.0217367
557;inner;10;0.412944;0.407399;0.422944
557;wait;10;5.79359e-05;2.4027e-05;0.000187731
557;boundary;10;0.00399749;0.00182507;0.00576487
557;calc iter;10;0.434439;0.428799;0.440422
557;calc total;1;4.37873;4.37873;4.37873
557;total;1;13.9446;13.9446;13.9446
509;initialize;1;6.04238;6.04238;6.04238
509;async;10;0.00890777;0.00101859;0.0164424
509;inner;10;0.417934;0.413472;0.423672
509;wait;10;9.3034e-05;5.7008e-05;0.000274146
509;boundary;10;0.00525724;0.00395233;0.00614354
509;calc iter;10;0.432194;0.429129;0.436052
509;calc total;1;4.37874;4.37874;4.37874
509;total;1;14.0602;14.0602;14.0602
499;initialize;1;6.05279;6.05279;6.05279
499;async;10;0.00525127;0.00111483;0.00961363
499;inner;10;0.422191;0.420193;0.427643
499;wait;10;8.69864e-05;3.6485e-05;0.000272237
499;boundary;10;0.00502126;0.00400779;0.00621683
499;calc iter;10;0.432553;0.429918;0.435672
499;calc total;1;4.37874;4.37874;4.37874
499;total;1;14.0632;14.0632;14.0632
581;initialize;1;6.01013;6.01013;6.01013
581;async;10;0.00247176;0.00107365;0.00273443
581;inner;10;0.427629;0.418554;0.43664
581;wait;10;7.13684e-05;3.2211e-05;0.000171552
581;boundary;10;0.00534326;0.00173026;0.00597027
581;calc iter;10;0.435517;0.422893;0.442253
581;calc total;1;4.37873;4.37873;4.37873
581;total;1;14.0284;14.0284;14.0284
534;initialize;1;6.07091;6.07091;6.07091
534;async;10;0.0141052;0.00113562;0.0230232
534;inner;10;0.413847;0.408149;0.424711
534;wait;10;7.17643e-05;2.821e-05;0.000207005
534;boundary;10;0.00421126;0.00300488;0.0062577
534;calc iter;10;0.432236;0.42615;0.436263
534;calc total;1;4.37873;4.37873;4.37873
534;total;1;14.0811;14.0811;14.0811
558;initialize;1;5.92816;5.92816;5.92816
558;async;10;0.012556;0.00120442;0.0173123
558;inner;10;0.417169;0.411942;0.426423
558;wait;10;6.94919e-05;2.8107e-05;0.000214918
558;boundary;10;0.00420535;0.00273408;0.00531547
558;calc iter;10;0.434001;0.430881;0.43887
558;calc total;1;4.37873;4.37873;4.37873
558;total;1;13.9448;13.9448;13.9448
510;initialize;1;6.04243;6.04243;6.04243
510;async;10;0.0083589;0.00104261;0.0146554
510;inner;10;0.420454;0.416628;0.425479
510;wait;10;6.35452e-05;4.3139e-05;0.000157395
510;boundary;10;0.00383983;0.00298127;0.00503476
510;calc iter;10;0.432718;0.429286;0.435382
510;calc total;1;4.37874;4.37874;4.37874
510;total;1;14.0602;14.0602;14.0602
500;initialize;1;6.0527;6.0527;6.0527
500;async;10;0.00501146;0.000642766;0.00679426
500;inner;10;0.42389;0.421136;0.430003
500;wait;10;5.93493e-05;2.8107e-05;0.000169556
500;boundary;10;0.00405925;0.00333048;0.00471779
500;calc iter;10;0.433022;0.43142;0.437131
500;calc total;1;4.37874;4.37874;4.37874
500;total;1;14.0631;14.0631;14.0631
582;initialize;1;6.01011;6.01011;6.01011
582;async;10;0.00925223;0.00113411;0.0112278
582;inner;10;0.421058;0.414227;0.430182
582;wait;10;5.99337e-05;2.616e-05;0.00020605
582;boundary;10;0.00457641;0.00172996;0.00562815
582;calc iter;10;0.434948;0.426697;0.440592
582;calc total;1;4.37873;4.37873;4.37873
582;total;1;14.0283;14.0283;14.0283
535;initialize;1;6.07083;6.07083;6.07083
535;async;10;0.0118694;0.00103072;0.0207016
535;inner;10;0.416672;0.411323;0.42584
535;wait;10;6.73227e-05;3.0043e-05;0.000206408
535;boundary;10;0.00365025;0.00293691;0.00465901
535;calc iter;10;0.432261;0.428756;0.434994
535;calc total;1;4.37873;4.37873;4.37873
535;total;1;14.081;14.081;14.081
559;initialize;1;5.92787;5.92787;5.92787
559;async;10;0.0104284;0.00145275;0.015548
559;inner;10;0.419459;0.414169;0.428362
559;wait;10;5.67052e-05;3.1904e-05;0.000113663
559;boundary;10;0.00386767;0.00302006;0.00479352
559;calc iter;10;0.433813;0.430549;0.435703
559;calc total;1;4.37874;4.37874;4.37874
559;total;1;13.9445;13.9445;13.9445
511;initialize;1;6.04251;6.04251;6.04251
511;async;10;0.00776015;0.00103759;0.0132515
511;inner;10;0.421509;0.41802;0.426237
511;wait;10;5.80612e-05;3.3085e-05;0.000132629
511;boundary;10;0.0034174;0.00266066;0.00438445
511;calc iter;10;0.432746;0.43007;0.434669
511;calc total;1;4.37874;4.37874;4.37874
511;total;1;14.0603;14.0603;14.0603
501;initialize;1;6.05272;6.05272;6.05272
501;async;10;0.0060531;0.00128426;0.00816758
501;inner;10;0.423298;0.421221;0.429969
501;wait;10;4.96254e-05;2.4206e-05;0.000149723
501;boundary;10;0.00392696;0.00265339;0.0045935
501;calc iter;10;0.43333;0.430583;0.435811
501;calc total;1;4.37874;4.37874;4.37874
501;total;1;14.0631;14.0631;14.0631
583;initialize;1;6.01008;6.01008;6.01008
583;async;10;0.00440499;0.000535938;0.00847027
583;inner;10;0.425956;0.420279;0.434627
583;wait;10;5.83926e-05;2.7987e-05;0.000105654
583;boundary;10;0.00422119;0.00214441;0.00537816
583;calc iter;10;0.434643;0.427852;0.438917
583;calc total;1;4.37873;4.37873;4.37873
583;total;1;14.0283;14.0283;14.0283
536;initialize;1;6.07087;6.07087;6.07087
536;async;10;0.00901115;0.000783108;0.0159514
536;inner;10;0.418376;0.411952;0.428101
536;wait;10;5.88983e-05;3.951e-05;9.5813e-05
536;boundary;10;0.0041492;0.00247012;0.00482796
536;calc iter;10;0.431597;0.428155;0.433966
536;calc total;1;4.37873;4.37873;4.37873
536;total;1;14.0811;14.0811;14.0811
560;initialize;1;5.92789;5.92789;5.92789
560;async;10;0.0100174;0.00114486;0.0161784
560;inner;10;0.418406;0.413808;0.426899
560;wait;10;6.99054e-05;4.3655e-05;0.000140648
560;boundary;10;0.00479032;0.00368205;0.00566928
560;calc iter;10;0.433285;0.428972;0.437882
560;calc total;1;4.37873;4.37873;4.37873
560;total;1;13.9446;13.9446;13.9446
512;initialize;1;6.04239;6.04239;6.04239
512;async;10;0.00892211;0.00105841;0.0136094
512;inner;10;0.421576;0.417917;0.42678
512;wait;10;4.1029e-05;2.2108e-05;0.00010547
512;boundary;10;0.00235102;0.00187695;0.00296249
512;calc iter;10;0.432892;0.43037;0.434104
512;calc total;1;4.37874;4.37874;4.37874
512;total;1;14.0602;14.0602;14.0602
502;initialize;1;6.05274;6.05274;6.05274
502;async;10;0.00587222;0.000919041;0.009821
502;inner;10;0.423758;0.419924;0.431112
502;wait;10;5.14703e-05;2.7625e-05;0.000122079
502;boundary;10;0.00395757;0.001794;0.00503445
502;calc iter;10;0.433641;0.429031;0.436285
502;calc total;1;4.37874;4.37874;4.37874
502;total;1;14.0631;14.0631;14.0631
584;initialize;1;6.0101;6.0101;6.0101
584;async;10;0.00545772;0.000814221;0.00877233
584;inner;10;0.424285;0.419623;0.433341
584;wait;10;5.71069e-05;3.2638e-05;0.000121398
584;boundary;10;0.00445226;0.00304844;0.00550803
584;calc iter;10;0.434253;0.431086;0.437708
584;calc total;1;4.37872;4.37872;4.37872
584;total;1;14.0283;14.0283;14.0283
537;initialize;1;6.07081;6.07081;6.07081
537;async;10;0.0128506;0.00115753;0.0231969
537;inner;10;0.411686;0.403806;0.422169
537;wait;10;0.000105351;6.3256e-05;0.000302645
537;boundary;10;0.0060811;0.00534493;0.00658246
537;calc iter;10;0.430726;0.428216;0.434211
537;calc total;1;4.37873;4.37873;4.37873
537;total;1;14.081;14.081;14.081
561;initialize;1;5.92789;5.92789;5.92789
561;async;10;0.00781318;0.00114095;0.0133881
561;inner;10;0.41982;0.415689;0.428264
561;wait;10;6.91045e-05;4.6511e-05;0.000139783
561;boundary;10;0.00503964;0.00313973;0.00597644
561;calc iter;10;0.432744;0.430591;0.435256
561;calc total;1;4.37873;4.37873;4.37873
561;total;1;13.9446;13.9446;13.9446
513;initialize;1;6.04237;6.04237;6.04237
513;async;10;0.00854457;0.00133416;0.0134286
513;inner;10;0.422263;0.418155;0.42734
513;wait;10;4.28802e-05;2.535e-05;0.000110599
513;boundary;10;0.00211283;0.00181032;0.00251648
513;calc iter;10;0.432965;0.430935;0.433975
513;calc total;1;4.37875;4.37875;4.37875
513;total;1;14.0602;14.0602;14.0602
503;initialize;1;6.0527;6.0527;6.0527
503;async;10;0.00518149;0.000855943;0.00721423
503;inner;10;0.424547;0.418507;0.432083
503;wait;10;3.88538e-05;2.1552e-05;7.9983e-05
503;boundary;10;0.00429185;0.00174124;0.00576753
503;calc iter;10;0.434061;0.427227;0.438369
503;calc total;1;4.37874;4.37874;4.37874
585;initialize;1;6.01011;6.01011;6.01011
585;async;10;0.00471398;0.00113523;0.00867142
585;inner;10;0.424483;0.420307;0.432745
585;wait;10;6.1791e-05;3.7143e-05;0.000161491
585;boundary;10;0.00452671;0.0033156;0.00512816
585;calc iter;10;0.433787;0.432424;0.437411
585;calc total;1;4.37873;4.37873;4.37873
585;total;1;14.0284;14.0284;14.0284
538;initialize;1;6.07088;6.07088;6.07088
538;async;10;0.00966851;0.00112126;0.0175857
538;inner;10;0.41666;0.409681;0.426757
538;wait;10;7.45545e-05;3.9693e-05;0.000162419
538;boundary;10;0.00477016;0.00305459;0.00611093
538;calc iter;10;0.431175;0.428895;0.432995
538;calc total;1;4.37873;4.37873;4.37873
538;total;1;14.0811;14.0811;14.0811
562;initialize;1;5.92785;5.92785;5.92785
562;async;10;0.00988605;0.00109252;0.0147285
562;inner;10;0.416298;0.410879;0.42792
562;wait;10;7.21596e-05;4.0711e-05;0.000191403
562;boundary;10;0.00561029;0.0032022;0.00673547
562;calc iter;10;0.431868;0.428742;0.435008
562;calc total;1;4.37873;4.37873;4.37873
562;total;1;13.9445;13.9445;13.9445
514;initialize;1;6.04236;6.04236;6.04236
514;async;10;0.00986301;0.00106219;0.0150059
514;inner;10;0.420757;0.41714;0.426248
514;wait;10;5.25336e-05;2.0082e-05;0.000182138
514;boundary;10;0.00236354;0.00174259;0.00338376
514;calc iter;10;0.433038;0.430066;0.43408
514;calc total;1;4.37874;4.37874;4.37874
514;total;1;14.0601;14.0601;14.0601
503;total;1;14.0631;14.0631;14.0631
586;initialize;1;6.01025;6.01025;6.01025
586;async;10;0.00261881;0.000621835;0.00660149
586;inner;10;0.425992;0.421587;0.434024
586;wait;10;6.22063e-05;3.4516e-05;0.00012754
586;boundary;10;0.00460806;0.00268108;0.00612114
586;calc iter;10;0.433283;0.431545;0.43803
586;calc total;1;4.37873;4.37873;4.37873
586;total;1;14.0285;14.0285;14.0285
539;initialize;1;6.07083;6.07083;6.07083
539;async;10;0.0112279;0.00109918;0.0172595
539;inner;10;0.416452;0.410398;0.426314
539;wait;10;5.15587e-05;2.5094e-05;0.000134214
539;boundary;10;0.00365639;0.00192463;0.00528993
539;calc iter;10;0.43139;0.428744;0.437712
539;calc total;1;4.37873;4.37873;4.37873
539;total;1;14.0811;14.0811;14.0811
563;initialize;1;5.92793;5.92793;5.92793
563;async;10;0.00389633;0.0011112;0.0066831
563;inner;10;0.424636;0.419844;0.432146
563;wait;10;5.7321e-05;2.9264e-05;0.000103904
563;boundary;10;0.00396943;0.00183886;0.00557357
563;calc iter;10;0.432561;0.429897;0.440027
563;calc total;1;4.37873;4.37873;4.37873
563;total;1;13.9446;13.9446;13.9446
515;initialize;1;6.04254;6.04254;6.04254
515;async;10;0.0110048;0.0010719;0.0151314
515;inner;10;0.420094;0.416359;0.425127
515;wait;10;5.42651e-05;2.3168e-05;0.000262214
515;boundary;10;0.0020108;0.0017035;0.00325233
515;calc iter;10;0.433165;0.429716;0.434659
515;calc total;1;4.37875;4.37875;4.37875
515;total;1;14.0603;14.0603;14.0603
587;initialize;1;6.01012;6.01012;6.01012
587;async;10;0.00179604;0.000646625;0.0035685
587;inner;10;0.426429;0.420877;0.435154
587;wait;10;5.1628e-05;3.0023e-05;0.000100843
587;boundary;10;0.00450592;0.00222476;0.00683009
587;calc iter;10;0.432784;0.430266;0.438634
587;calc total;1;4.37873;4.37873;4.37873
587;total;1;14.0284;14.0284;14.0284
540;initialize;1;6.07085;6.07085;6.07085
540;async;10;0.00585313;0.001231;0.0110491
540;inner;10;0.422536;0.418828;0.429749
540;wait;10;5.70301e-05;3.9454e-05;0.000111472
540;boundary;10;0.0043805;0.00239905;0.00602006
540;calc iter;10;0.432828;0.429416;0.437318
540;calc total;1;4.37873;4.37873;4.37873
540;total;1;14.0811;14.0811;14.0811
564;initialize;1;5.92778;5.92778;5.92778
564;async;10;0.00450586;0.00110716;0.0112295
564;inner;10;0.423665;0.421881;0.430453
564;wait;10;6.15255e-05;3.4671e-05;0.000145671
564;boundary;10;0.0040162;0.00268163;0.00551063
564;calc iter;10;0.43225;0.42929;0.437085
564;calc total;1;4.37873;4.37873;4.37873
564;total;1;13.9444;13.9444;13.9444
516;initialize;1;6.04245;6.04245;6.04245
516;async;10;0.00575129;0.00126972;0.00886217
516;inner;10;0.423956;0.421987;0.42842
516;wait;10;5.82151e-05;2.9759e-05;0.000157928
516;boundary;10;0.00367376;0.0025717;0.0045901
516;calc iter;10;0.433441;0.431007;0.435699
516;calc total;1;4.37872;4.37872;4.37872
516;total;1;14.0602;14.0602;14.0602
588;initialize;1;6.01016;6.01016;6.01016
588;async;10;0.0123068;0.00120662;0.015541
588;inner;10;0.416863;0.415011;0.423798
588;wait;10;6.95178e-05;2.8538e-05;0.000308244
588;boundary;10;0.00245818;0.00175838;0.00323885
588;calc iter;10;0.431698;0.428554;0.432988
588;calc total;1;4.37872;4.37872;4.37872
588;total;1;14.0284;14.0284;14.0284
541;initialize;1;6.07089;6.07089;6.07089
541;async;10;0.00648384;0.00118173;0.0126879
541;inner;10;0.420674;0.41583;0.429606
541;wait;10;6.79036e-05;4.738e-05;0.00011124
541;boundary;10;0.0054928;0.00250423;0.00708765
541;calc iter;10;0.43272;0.427785;0.437442
541;calc total;1;4.37873;4.37873;4.37873
541;total;1;14.0811;14.0811;14.0811
565;initialize;1;5.92782;5.92782;5.92782
565;async;10;0.00398281;0.000695111;0.00960462
565;inner;10;0.423197;0.420901;0.429999
565;wait;10;6.68749e-05;3.9956e-05;0.000133035
565;boundary;10;0.00499139;0.00283012;0.00604874
565;calc iter;10;0.43224;0.428839;0.437686
565;calc total;1;4.37873;4.37873;4.37873
565;total;1;13.9445;13.9445;13.9445
517;initialize;1;6.0424;6.0424;6.0424
517;async;10;0.00329426;0.0011334;0.00578596
517;inner;10;0.42608;0.423489;0.430428
517;wait;10;5.22804e-05;3.4623e-05;9.6697e-05
517;boundary;10;0.00392475;0.00264711;0.00509107
517;calc iter;10;0.433353;0.431318;0.435667
517;calc total;1;4.37872;4.37872;4.37872
517;total;1;14.0602;14.0602;14.0602
589;initialize;1;6.01014;6.01014;6.01014
589;async;10;0.00880584;0.00117362;0.0162853
589;inner;10;0.416823;0.410754;0.424713
589;wait;10;7.61789e-05;3.909e-05;0.00015226
589;boundary;10;0.00509605;0.00287647;0.00707023
589;calc iter;10;0.430803;0.428122;0.435823
589;calc total;1;4.37873;4.37873;4.37873
589;total;1;14.0284;14.0284;14.0284
542;initialize;1;6.07089;6.07089;6.07089
542;async;10;0.00528321;0.000560368;0.00973783
542;inner;10;0.421985;0.417093;0.430304
542;wait;10;6.09964e-05;4.715e-05;9.2818e-05
542;boundary;10;0.00529777;0.00227122;0.00697077
542;calc iter;10;0.432628;0.428413;0.43625
542;calc total;1;4.37873;4.37873;4.37873
542;total;1;14.0811;14.0811;14.0811
566;initialize;1;5.92804;5.92804;5.92804
566;async;10;0.00843754;0.00112991;0.0121675
566;inner;10;0.419344;0.417029;0.424867
566;wait;10;8.61732e-05;3.2753e-05;0.000282827
566;boundary;10;0.00479277;0.00355133;0.00669324
566;calc iter;10;0.432662;0.426061;0.435486
566;calc total;1;4.37873;4.37873;4.37873
566;total;1;13.9447;13.9447;13.9447
518;initialize;1;6.04239;6.04239;6.04239
518;async;10;0.00399678;0.00124992;0.00749078
518;inner;10;0.423759;0.420467;0.429582
518;wait;10;7.06368e-05;4.3119e-05;0.000164901
518;boundary;10;0.00515894;0.00279123;0.00665289
518;calc iter;10;0.432987;0.430455;0.435545
518;calc total;1;4.37872;4.37872;4.37872
518;total;1;14.0602;14.0602;14.0602
590;initialize;1;6.01011;6.01011;6.01011
590;async;10;0.00916918;0.00112559;0.0146004
590;inner;10;0.417304;0.414499;0.424801
590;wait;10;7.99055e-05;5.062e-05;0.000186838
590;boundary;10;0.00486366;0.00287153;0.00630698
590;calc iter;10;0.431419;0.428667;0.435162
590;calc total;1;4.37873;4.37873;4.37873
590;total;1;14.0283;14.0283;14.0283
543;initialize;1;6.07086;6.07086;6.07086
543;async;10;0.00583341;0.000564812;0.00981658
543;inner;10;0.424023;0.421736;0.430335
543;wait;10;4.69052e-05;2.3647e-05;0.00010073
543;boundary;10;0.00319595;0.00221907;0.00469787
543;calc iter;10;0.433101;0.430231;0.435911
543;calc total;1;4.37873;4.37873;4.37873
543;total;1;14.0811;14.0811;14.0811
567;initialize;1;5.92777;5.92777;5.92777
567;async;10;0.00748584;0.000746957;0.0120436
567;inner;10;0.421198;0.417304;0.428975
567;wait;10;6.90786e-05;2.6587e-05;0.000205947
567;boundary;10;0.00451701;0.00214891;0.00592087
567;calc iter;10;0.433272;0.429317;0.4364
567;calc total;1;4.37873;4.37873;4.37873
567;total;1;13.9444;13.9444;13.9444
519;initialize;1;6.04239;6.04239;6.04239
519;async;10;0.00329681;0.00117856;0.00753332
519;inner;10;0.424491;0.420879;0.430212
519;wait;10;5.8941e-05;3.6438e-05;0.000109478
519;boundary;10;0.00503994;0.00266453;0.00651026
519;calc iter;10;0.432889;0.429818;0.436553
519;calc total;1;4.37873;4.37873;4.37873
519;total;1;14.0602;14.0602;14.0602
591;initialize;1;6.01016;6.01016;6.01016
591;async;10;0.0110236;0.0012102;0.016729
591;inner;10;0.418113;0.415062;0.424093
591;wait;10;5.76346e-05;2.8452e-05;0.000162341
591;boundary;10;0.00289787;0.0022198;0.00418431
591;calc iter;10;0.432094;0.428602;0.434965
591;calc total;1;4.37873;4.37873;4.37873
591;total;1;14.0284;14.0284;14.0284
544;initialize;1;6.07086;6.07086;6.07086
544;async;10;0.00999922;0.00119247;0.0148342
544;inner;10;0.420493;0.418097;0.427881
544;wait;10;5.64097e-05;2.0726e-05;0.00021889
544;boundary;10;0.00275883;0.00172365;0.00452495
544;calc iter;10;0.433309;0.429686;0.43729
544;calc total;1;4.37873;4.37873;4.37873
544;total;1;14.0811;14.0811;14.0811
568;initialize;1;5.92784;5.92784;5.92784
568;async;10;0.00904925;0.0012245;0.0120457
568;inner;10;0.420066;0.415284;0.429347
568;wait;10;5.57997e-05;2.1488e-05;0.000128611
568;boundary;10;0.00451427;0.00175339;0.00557148
568;calc iter;10;0.433688;0.425915;0.438149
568;calc total;1;4.37873;4.37873;4.37873
568;total;1;13.9445;13.9445;13.9445
520;initialize;1;6.0424;6.0424;6.0424
520;async;10;0.00464717;0.00116316;0.00795137
520;inner;10;0.423603;0.42141;0.428641
520;wait;10;6.72699e-05;3.6705e-05;0.000146572
520;boundary;10;0.00484552;0.00329032;0.00599465
520;calc iter;10;0.433165;0.429977;0.435543
520;calc total;1;4.37873;4.37873;4.37873
520;total;1;14.0602;14.0602;14.0602
592;initialize;1;6.01011;6.01011;6.01011
592;async;10;0.015284;0.00114353;0.0205437
592;inner;10;0.414447;0.410783;0.421891
592;wait;10;5.85672e-05;2.2238e-05;0.000188772
592;boundary;10;0.00256993;0.00177787;0.00441535
592;calc iter;10;0.432361;0.427641;0.434298
592;calc total;1;4.37873;4.37873;4.37873
592;total;1;14.0283;14.0283;14.0283
545;initialize;1;6.07083;6.07083;6.07083
545;async;10;0.0113975;0.00109877;0.0146674
545;inner;10;0.418676;0.416086;0.425879
545;wait;10;5.17741e-05;2.1434e-05;0.000196224
545;boundary;10;0.00369802;0.00171214;0.00534918
545;calc iter;10;0.433826;0.42858;0.436293
545;calc total;1;4.37873;4.37873;4.37873
545;total;1;14.081;14.081;14.081
569;initialize;1;5.92783;5.92783;5.92783
569;async;10;0.00247601;0.00118235;0.00280639
569;inner;10;0.426309;0.419761;0.43397
569;wait;10;6.07053e-05;2.0831e-05;0.000138147
569;boundary;10;0.00528604;0.00170074;0.00591811
569;calc iter;10;0.434134;0.424053;0.440134
569;calc total;1;4.37873;4.37873;4.37873
569;total;1;13.9445;13.9445;13.9445
521;initialize;1;6.0424;6.0424;6.0424
521;async;10;0.00673779;0.00079007;0.0107446
521;inner;10;0.423062;0.421502;0.427935
521;wait;10;6.45668e-05;2.2869e-05;0.000213932
521;boundary;10;0.00370158;0.00175039;0.00579088
521;calc iter;10;0.433567;0.429705;0.436144
521;calc total;1;4.37873;4.37873;4.37873
521;total;1;14.0602;14.0602;14.0602
593;initialize;1;6.01018;6.01018;6.01018
593;async;10;0.0110921;0.00118267;0.0148573
593;inner;10;0.41801;0.413506;0.428797
593;wait;10;6.45964e-05;2.9929e-05;0.000178334
593;boundary;10;0.00409197;0.00171508;0.00536903
593;calc iter;10;0.433261;0.428416;0.436738
593;calc total;1;4.37873;4.37873;4.37873
593;total;1;14.0284;14.0284;14.0284
546;initialize;1;6.07088;6.07088;6.07088
546;async;10;0.00997727;0.00114401;0.0140042
546;inner;10;0.419784;0.417803;0.425854
546;wait;10;6.55281e-05;2.1349e-05;0.000234644
546;boundary;10;0.00330988;0.00192646;0.0061654
546;calc iter;10;0.433139;0.429078;0.436432
546;calc total;1;4.37873;4.37873;4.37873
546;total;1;14.0811;14.0811;14.0811
570;initialize;1;5.9278;5.9278;5.9278
570;async;10;0.00916477;0.00111044;0.0120102
570;inner;10;0.419865;0.415024;0.428589
570;wait;10;5.59444e-05;2.4371e-05;0.00014407
570;boundary;10;0.00444878;0.00179107;0.00542345
570;calc iter;10;0.433536;0.426289;0.437378
570;calc total;1;4.37873;4.37873;4.37873
570;total;1;13.9444;13.9444;13.9444
522;initialize;1;6.04247;6.04247;6.04247
522;async;10;0.00488083;0.00112396;0.00868992
522;inner;10;0.423289;0.421453;0.427835
522;wait;10;7.22257e-05;3.8758e-05;0.000209658
522;boundary;10;0.0048896;0.00368739;0.0063462
522;calc iter;10;0.433133;0.430735;0.435702
522;calc total;1;4.37872;4.37872;4.37872
522;total;1;14.0602;14.0602;14.0602
594;initialize;1;6.01015;6.01015;6.01015
594;async;10;0.0120593;0.00111782;0.0165766
594;inner;10;0.418558;0.41482;0.426198
594;wait;10;4.57453e-05;2.7297e-05;0.000111442
594;boundary;10;0.00190412;0.00170261;0.00251059
594;calc iter;10;0.432568;0.429758;0.434067
594;calc total;1;4.37873;4.37873;4.37873
594;total;1;14.0284;14.0284;14.0284
547;initialize;1;6.07085;6.07085;6.07085
547;async;10;0.00596062;0.00104083;0.0100152
547;inner;10;0.421532;0.418619;0.428824
547;wait;10;6.73417e-05;3.7726e-05;0.000164279
547;boundary;10;0.0049917;0.00289883;0.00627396
547;calc iter;10;0.432553;0.429526;0.435442
547;calc total;1;4.37873;4.37873;4.37873
547;total;1;14.081;14.081;14.081
571;initialize;1;5.92779;5.92779;5.92779
571;async;10;0.00923934;0.00116562;0.0127385
571;inner;10;0.419836;0.416905;0.426444
571;wait;10;5.73292e-05;2.1526e-05;0.000239307
571;boundary;10;0.00387101;0.00270863;0.00490664
571;calc iter;10;0.433006;0.431616;0.434866
571;calc total;1;4.37873;4.37873;4.37873
571;total;1;13.9444;13.9444;13.9444
523;initialize;1;6.04246;6.04246;6.04246
523;async;10;0.00541562;0.00113748;0.00927175
523;inner;10;0.423319;0.421945;0.427903
523;wait;10;5.92965e-05;2.6824e-05;0.000177655
523;boundary;10;0.00425793;0.00302854;0.00515401
523;calc iter;10;0.433053;0.430691;0.436182
523;calc total;1;4.37873;4.37873;4.37873
523;total;1;14.0602;14.0602;14.0602
595;initialize;1;6.01017;6.01017;6.01017
595;async;10;0.011488;0.00112378;0.0171217
595;inner;10;0.415041;0.413118;0.419977
595;wait;10;0.000101195;4.2426e-05;0.000303797
595;boundary;10;0.00487364;0.0040065;0.00560504
595;calc iter;10;0.431506;0.426887;0.435344
595;calc total;1;4.37874;4.37874;4.37874
595;total;1;14.0284;14.0284;14.0284
548;initialize;1;6.07084;6.07084;6.07084
548;async;10;0.00615255;0.00109524;0.00850225
548;inner;10;0.423906;0.422353;0.429994
548;wait;10;4.34072e-05;2.4103e-05;0.000104968
548;boundary;10;0.00282508;0.00184235;0.00379217
548;calc iter;10;0.432929;0.431801;0.434379
548;calc total;1;4.37873;4.37873;4.37873
548;total;1;14.081;14.081;14.081
572;initialize;1;5.92792;5.92792;5.92792
572;async;10;0.00280757;0.0011162;0.00594675
572;inner;10;0.426272;0.424293;0.432013
572;wait;10;5.02843e-05;3.1067e-05;0.000113465
572;boundary;10;0.00354304;0.00325997;0.00380578
572;calc iter;10;0.432674;0.429796;0.436543
572;calc total;1;4.37873;4.37873;4.37873
572;total;1;13.9446;13.9446;13.9446
524;initialize;1;6.04239;6.04239;6.04239
524;async;10;0.00502619;0.00150929;0.00807949
524;inner;10;0.424731;0.422927;0.429709
524;wait;10;4.25769e-05;2.5732e-05;0.000108877
524;boundary;10;0.00357294;0.00267108;0.00475339
524;calc iter;10;0.433375;0.431703;0.43644
524;calc total;1;4.37872;4.37872;4.37872
524;total;1;14.0602;14.0602;14.0602
596;initialize;1;6.0102;6.0102;6.0102
596;async;10;0.00982089;0.00118866;0.0147481
596;inner;10;0.418463;0.416184;0.425828
596;wait;10;6.23258e-05;3.1951e-05;0.000147483
596;boundary;10;0.00317093;0.0018531;0.00432228
596;calc iter;10;0.431519;0.429559;0.434973
596;calc total;1;4.37873;4.37873;4.37873
596;total;1;14.0284;14.0284;14.0284
549;initialize;1;6.07091;6.07091;6.07091
549;async;10;0.00778897;0.00113757;0.0114622
549;inner;10;0.422551;0.420536;0.429328
549;wait;10;4.12118e-05;1.9748e-05;0.000121944
549;boundary;10;0.00256325;0.00189163;0.00352709
549;calc iter;10;0.432946;0.431084;0.435192
549;calc total;1;4.37873;4.37873;4.37873
549;total;1;14.0811;14.0811;14.0811
573;initialize;1;5.92795;5.92795;5.92795
573;async;10;0.00566636;0.0010728;0.00887947
573;inner;10;0.421793;0.419617;0.428572
573;wait;10;6.68857e-05;3.6008e-05;0.00017605
573;boundary;10;0.00476775;0.00352099;0.0055398
573;calc iter;10;0.432296;0.430312;0.43428
573;calc total;1;4.37873;4.37873;4.37873
573;total;1;13.9446;13.9446;13.9446
525;initialize;1;6.04246;6.04246;6.04246
525;async;10;0.00217908;0.00139159;0.00284251
525;inner;10;0.42717;0.425287;0.432974
525;wait;10;5.85825e-05;2.4621e-05;0.000165825
525;boundary;10;0.00408071;0.00196264;0.00568705
525;calc iter;10;0.43349;0.4312;0.439316
525;calc total;1;4.37873;4.37873;4.37873
525;total;1;14.0602;14.0602;14.0602
550;initialize;1;6.07082;6.07082;6.07082
550;async;10;0.00598406;0.00090691;0.0100557
550;inner;10;0.423279;0.421853;0.429271
550;wait;10;5.69287e-05;2.7146e-05;0.000135508
550;boundary;10;0.00356527;0.00274433;0.00446031
550;calc iter;10;0.432887;0.429796;0.435048
550;calc total;1;4.37873;4.37873;4.37873
550;total;1;14.081;14.081;14.081
574;initialize;1;5.92781;5.92781;5.92781
574;async;10;0.00711005;0.00111717;0.0113225
574;inner;10;0.418583;0.416045;0.425453
574;wait;10;9.26504e-05;5.1826e-05;0.00022325
574;boundary;10;0.00629153;0.00512624;0.00687403
574;calc iter;10;0.432079;0.428264;0.435648
574;calc total;1;4.37873;4.37873;4.37873
574;total;1;13.9445;13.9445;13.9445
526;initialize;1;6.04237;6.04237;6.04237
526;async;10;0.00513802;0.00121197;0.00799687
526;inner;10;0.424992;0.423375;0.430042
526;wait;10;4.72862e-05;2.3422e-05;0.00010551
526;boundary;10;0.00333025;0.00191612;0.00476495
526;calc iter;10;0.433509;0.431622;0.437348
526;calc total;1;4.37873;4.37873;4.37873
526;total;1;14.0602;14.0602;14.0602
551;initialize;1;6.07083;6.07083;6.07083
551;async;10;0.00647507;0.000875929;0.0107718
551;inner;10;0.422878;0.420858;0.428345
551;wait;10;5.00424e-05;2.0119e-05;0.000128116
551;boundary;10;0.00368587;0.00217534;0.00535679
551;calc iter;10;0.433091;0.430463;0.436378
551;calc total;1;4.37873;4.37873;4.37873
551;total;1;14.081;14.081;14.081
575;initialize;1;5.92788;5.92788;5.92788
575;async;10;0.00392311;0.000439501;0.00950853
575;inner;10;0.423347;0.419942;0.430335
575;wait;10;5.72839e-05;3.0319e-05;9.6744e-05
575;boundary;10;0.00514838;0.00285728;0.00684629
575;calc iter;10;0.432477;0.428387;0.438045
575;calc total;1;4.37873;4.37873;4.37873
575;total;1;13.9445;13.9445;13.9445
527;initialize;1;6.04238;6.04238;6.04238
527;async;10;0.00529214;0.000816132;0.00860198
527;inner;10;0.425006;0.423118;0.430063
527;wait;10;4.12935e-05;2.3554e-05;0.000103688
527;boundary;10;0.00349187;0.00173855;0.00448407
527;calc iter;10;0.433833;0.430835;0.437029
527;calc total;1;4.37873;4.37873;4.37873
527;total;1;14.0601;14.0601;14.0601
648;initialize;1;5.89443;5.89443;5.89443
648;async;10;0.00201618;0.000436656;0.00448109
648;inner;10;0.426463;0.424467;0.431187
648;wait;10;5.50736e-05;2.9807e-05;0.00013104
648;boundary;10;0.00501156;0.00297745;0.00585191
648;calc iter;10;0.433547;0.432243;0.435204
648;calc total;1;4.37872;4.37872;4.37872
648;total;1;13.9138;13.9138;13.9138
597;initialize;1;6.01013;6.01013;6.01013
597;async;10;0.0102624;0.00116854;0.0150723
597;inner;10;0.417778;0.415324;0.424386
597;wait;10;6.61297e-05;3.1005e-05;0.000153461
597;boundary;10;0.00362038;0.00294442;0.00425135
597;calc iter;10;0.431729;0.428731;0.433917
597;calc total;1;4.37873;4.37873;4.37873
597;total;1;14.0283;14.0283;14.0283
624;initialize;1;6.11691;6.11691;6.11691
624;async;10;0.0076377;0.00112066;0.0121817
624;inner;10;0.419399;0.414253;0.424352
624;wait;10;8.05061e-05;4.5443e-05;0.000231886
624;boundary;10;0.0052482;0.00277713;0.0071716
624;calc iter;10;0.432368;0.428914;0.43426
624;calc total;1;4.37873;4.37873;4.37873
624;total;1;14.1358;14.1358;14.1358
600;initialize;1;5.95065;5.95065;5.95065
600;async;10;0.00268469;0.000957702;0.00556842
600;inner;10;0.425762;0.421956;0.431868
600;wait;10;5.07037e-05;3.1962e-05;8.8617e-05
600;boundary;10;0.00495624;0.00291584;0.00631408
600;calc iter;10;0.433455;0.43148;0.435832
600;calc total;1;4.37872;4.37872;4.37872
600;total;1;13.961;13.961;13.961
649;initialize;1;5.89449;5.89449;5.89449
649;async;10;0.0046378;0.00112597;0.00906918
649;inner;10;0.424282;0.422542;0.428036
649;wait;10;7.38202e-05;3.2671e-05;0.000224411
649;boundary;10;0.00474085;0.00337237;0.00599137
649;calc iter;10;0.433736;0.431476;0.435584
649;calc total;1;4.37873;4.37873;4.37873
649;total;1;13.9138;13.9138;13.9138
598;initialize;1;6.01016;6.01016;6.01016
598;async;10;0.00963857;0.00117854;0.014439
598;inner;10;0.416843;0.414368;0.424969
598;wait;10;7.46332e-05;4.3682e-05;0.000202043
598;boundary;10;0.0048363;0.00280307;0.0062129
598;calc iter;10;0.431394;0.42809;0.43445
598;calc total;1;4.37873;4.37873;4.37873
598;total;1;14.0284;14.0284;14.0284
601;initialize;1;5.94666;5.94666;5.94666
601;async;10;0.00270441;0.000506152;0.00832056
601;inner;10;0.427294;0.42343;0.432126
601;wait;10;5.16187e-05;3.3512e-05;0.000110337
601;boundary;10;0.00396091;0.00251106;0.00518494
601;calc iter;10;0.434012;0.431899;0.4361
601;calc total;1;4.37873;4.37873;4.37873
601;total;1;13.9569;13.9569;13.9569
650;initialize;1;5.89437;5.89437;5.89437
650;async;10;0.00435079;0.00109379;0.00748185
650;inner;10;0.426579;0.423196;0.43111
650;wait;10;4.07742e-05;2.2387e-05;0.000117391
650;boundary;10;0.003067;0.00176556;0.0038105
650;calc iter;10;0.43404;0.431227;0.436781
650;calc total;1;4.37873;4.37873;4.37873
650;total;1;13.9137;13.9137;13.9137
599;initialize;1;6.01017;6.01017;6.01017
599;async;10;0.0104025;0.000847553;0.0167505
599;inner;10;0.414958;0.411517;0.421754
599;wait;10;9.10601e-05;5.9107e-05;0.000277184
599;boundary;10;0.00570238;0.00375664;0.00701347
599;calc iter;10;0.431156;0.427152;0.436022
599;calc total;1;4.37873;4.37873;4.37873
599;total;1;14.0284;14.0284;14.0284
602;initialize;1;5.94676;5.94676;5.94676
602;async;10;0.00482754;0.00116741;0.00900481
602;inner;10;0.424602;0.421617;0.429723
602;wait;10;7.13973e-05;3.2783e-05;0.000212504
602;boundary;10;0.00459965;0.00325017;0.00609991
602;calc iter;10;0.434102;0.429942;0.438223
602;calc total;1;4.37873;4.37873;4.37873
602;total;1;13.9571;13.9571;13.9571
651;initialize;1;5.89448;5.89448;5.89448
651;async;10;0.00234518;0.000834569;0.00442632
651;inner;10;0.428724;0.426642;0.432222
651;wait;10;4.73363e-05;2.4523e-05;0.000122889
651;boundary;10;0.00294454;0.00175608;0.00350203
651;calc iter;10;0.434065;0.432566;0.436464
651;calc total;1;4.37873;4.37873;4.37873
651;total;1;13.9138;13.9138;13.9138
603;initialize;1;5.94668;5.94668;5.94668
603;async;10;0.0043501;0.000699863;0.00886631
603;inner;10;0.425711;0.422126;0.431179
603;wait;10;6.04907e-05;2.9839e-05;0.000140029
603;boundary;10;0.00419369;0.00229477;0.00579417
603;calc iter;10;0.434317;0.429411;0.43823
603;calc total;1;4.37873;4.37873;4.37873
603;total;1;13.957;13.957;13.957
652;initialize;1;5.89443;5.89443;5.89443
652;async;10;0.00250663;0.00107486;0.00483183
652;inner;10;0.42754;0.425873;0.431285
652;wait;10;4.97444e-05;2.6144e-05;0.000110607
652;boundary;10;0.00367739;0.00284873;0.00458226
652;calc iter;10;0.433775;0.432462;0.435321
652;calc total;1;4.37872;4.37872;4.37872
652;total;1;13.9138;13.9138;13.9138
604;initialize;1;5.95543;5.95543;5.95543
604;async;10;0.00677267;0.00100846;0.0109025
604;inner;10;0.423388;0.418855;0.430144
604;wait;10;6.04833e-05;2.4078e-05;0.000138954
604;boundary;10;0.00440976;0.00174461;0.00550655
604;calc iter;10;0.434633;0.42965;0.439114
604;calc total;1;4.37872;4.37872;4.37872
604;total;1;13.9657;13.9657;13.9657
653;initialize;1;5.8944;5.8944;5.8944
653;async;10;0.0022986;0.00061721;0.00452278
653;inner;10;0.426548;0.424737;0.430988
653;wait;10;6.07548e-05;4.0865e-05;0.000133244
653;boundary;10;0.00464554;0.00296841;0.00531536
653;calc iter;10;0.433555;0.432304;0.435178
653;calc total;1;4.37873;4.37873;4.37873
653;total;1;13.9137;13.9137;13.9137
605;initialize;1;5.94676;5.94676;5.94676
605;async;10;0.00823834;0.00114824;0.0115157
605;inner;10;0.422021;0.41572;0.430337
605;wait;10;5.33427e-05;2.1315e-05;0.000129778
605;boundary;10;0.00466336;0.00169425;0.00575851
605;calc iter;10;0.434978;0.426584;0.441341
605;calc total;1;4.37872;4.37872;4.37872
605;total;1;13.9571;13.9571;13.9571
654;initialize;1;5.89444;5.89444;5.89444
654;async;10;0.0045867;0.00107772;0.00814674
654;inner;10;0.421749;0.418;0.427043
654;wait;10;8.78062e-05;5.3395e-05;0.000193502
654;boundary;10;0.00638192;0.00529007;0.00706423
654;calc iter;10;0.432808;0.431091;0.435513
654;calc total;1;4.37873;4.37873;4.37873
654;total;1;13.9138;13.9138;13.9138
606;initialize;1;5.94679;5.94679;5.94679
606;async;10;0.00665798;0.00105157;0.00956413
606;inner;10;0.423636;0.418756;0.430175
606;wait;10;6.45229e-05;2.3886e-05;0.000168986
606;boundary;10;0.00414246;0.00179582;0.00495469
606;calc iter;10;0.434502;0.429347;0.437614
606;calc total;1;4.37873;4.37873;4.37873
606;total;1;13.9571;13.9571;13.9571
655;initialize;1;5.89454;5.89454;5.89454
655;async;10;0.0032247;0.00111306;0.00480695
655;inner;10;0.426074;0.422728;0.430432
655;wait;10;6.60583e-05;3.181e-05;0.000216931
655;boundary;10;0.00403988;0.00315416;0.00590406
655;calc iter;10;0.433406;0.431814;0.43498
655;calc total;1;4.37873;4.37873;4.37873
655;total;1;13.9139;13.9139;13.9139
607;initialize;1;5.95551;5.95551;5.95551
607;async;10;0.00598911;0.00113653;0.00890144
607;inner;10;0.424033;0.420464;0.42867
607;wait;10;6.7008e-05;2.6382e-05;0.000229003
607;boundary;10;0.00410081;0.00280258;0.00498837
607;calc iter;10;0.434191;0.431369;0.435189
607;calc total;1;4.37873;4.37873;4.37873
607;total;1;13.9658;13.9658;13.9658
656;initialize;1;5.89443;5.89443;5.89443
656;async;10;0.00151033;0.000872054;0.00259624
656;inner;10;0.429061;0.426876;0.432657
656;wait;10;4.1475e-05;2.4009e-05;9.0271e-05
656;boundary;10;0.0031245;0.00248353;0.00386767
656;calc iter;10;0.433739;0.432644;0.436561
656;calc total;1;4.37873;4.37873;4.37873
656;total;1;13.9138;13.9138;13.9138
608;initialize;1;5.9466;5.9466;5.9466
608;async;10;0.0022674;0.000697121;0.00471751
608;inner;10;0.428235;0.424586;0.433561
608;wait;10;4.56891e-05;2.6415e-05;9.9124e-05
608;boundary;10;0.00344498;0.00213613;0.0050104
608;calc iter;10;0.433994;0.432472;0.437312
608;calc total;1;4.37873;4.37873;4.37873
608;total;1;13.9569;13.9569;13.9569
657;initialize;1;5.89433;5.89433;5.89433
657;async;10;0.0032328;0.00115131;0.00652576
657;inner;10;0.427137;0.42546;0.430923
657;wait;10;5.38978e-05;2.4138e-05;0.000136254
657;boundary;10;0.00332749;0.00297979;0.00373014
657;calc iter;10;0.433752;0.431498;0.435429
657;calc total;1;4.37873;4.37873;4.37873
657;total;1;13.9137;13.9137;13.9137
609;initialize;1;5.94799;5.94799;5.94799
609;async;10;0.00157798;0.000660268;0.00312276
609;inner;10;0.428609;0.425228;0.433425
609;wait;10;5.14856e-05;2.7359e-05;0.000113987
609;boundary;10;0.0035686;0.00208173;0.00509813
609;calc iter;10;0.433808;0.432711;0.43681
609;calc total;1;4.37874;4.37874;4.37874
609;total;1;13.9583;13.9583;13.9583
658;initialize;1;5.89438;5.89438;5.89438
658;async;10;0.00359231;0.00111169;0.00498665
658;inner;10;0.427241;0.425113;0.431096
658;wait;10;4.53556e-05;2.471e-05;0.00011624
658;boundary;10;0.00306706;0.00199325;0.00383398
658;calc iter;10;0.433948;0.432126;0.435424
658;calc total;1;4.37873;4.37873;4.37873
658;total;1;13.9137;13.9137;13.9137
610;initialize;1;5.94946;5.94946;5.94946
610;async;10;0.00342362;0.00117841;0.00505551
610;inner;10;0.424824;0.421231;0.429785
610;wait;10;7.06027e-05;3.7816e-05;0.000163536
610;boundary;10;0.00500429;0.0035143;0.00621492
610;calc iter;10;0.433324;0.43182;0.434856
610;calc total;1;4.37873;4.37873;4.37873
610;total;1;13.9598;13.9598;13.9598
659;initialize;1;5.89442;5.89442;5.89442
659;async;10;0.00196967;0.000911855;0.00251975
659;inner;10;0.428719;0.426769;0.432834
659;wait;10;4.07807e-05;1.8818e-05;0.000103203
659;boundary;10;0.00336015;0.00175165;0.00434453
659;calc iter;10;0.434091;0.430685;0.436527
659;calc total;1;4.37873;4.37873;4.37873
659;total;1;13.9138;13.9138;13.9138
611;initialize;1;5.95543;5.95543;5.95543
611;async;10;0.00177453;0.000612803;0.00450087
611;inner;10;0.426522;0.421304;0.43243
611;wait;10;5.90669e-05;3.9936e-05;0.000106862
611;boundary;10;0.00466222;0.00250789;0.00681801
611;calc iter;10;0.433019;0.431091;0.436296
611;calc total;1;4.37873;4.37873;4.37873
611;total;1;13.9657;13.9657;13.9657
660;initialize;1;5.89438;5.89438;5.89438
660;async;10;0.010247;0.00116253;0.0138588
660;inner;10;0.420649;0.417884;0.427549
660;wait;10;4.84941e-05;2.3736e-05;0.000133324
660;boundary;10;0.00224422;0.00175272;0.00266475
660;calc iter;10;0.433191;0.431512;0.434664
660;calc total;1;4.37872;4.37872;4.37872
660;total;1;13.9137;13.9137;13.9137
612;initialize;1;5.94667;5.94667;5.94667
612;async;10;0.00909663;0.00114306;0.011386
612;inner;10;0.420148;0.41694;0.426701
612;wait;10;6.38835e-05;3.4701e-05;0.000146695
612;boundary;10;0.00267237;0.00181817;0.00377923
612;calc iter;10;0.431982;0.430345;0.433746
612;calc total;1;4.37873;4.37873;4.37873
612;total;1;13.957;13.957;13.957
661;initialize;1;5.89445;5.89445;5.89445
661;async;10;0.0080274;0.00115064;0.0169161
661;inner;10;0.420644;0.416996;0.426907
661;wait;10;6.42223e-05;3.8138e-05;0.000135173
661;boundary;10;0.00405671;0.00297695;0.00514949
661;calc iter;10;0.432794;0.42854;0.439844
661;calc total;1;4.37873;4.37873;4.37873
661;total;1;13.9138;13.9138;13.9138
613;initialize;1;5.9466;5.9466;5.9466
613;async;10;0.00973773;0.0010804;0.0163031
613;inner;10;0.415983;0.410944;0.424066
613;wait;10;8.62351e-05;4.0139e-05;0.000213982
613;boundary;10;0.00544326;0.00377878;0.00661896
613;calc iter;10;0.431252;0.429006;0.433695
613;calc total;1;4.37873;4.37873;4.37873
613;total;1;13.9569;13.9569;13.9569
662;initialize;1;5.89445;5.89445;5.89445
662;async;10;0.00847763;0.00114725;0.0131491
662;inner;10;0.421545;0.41914;0.426717
662;wait;10;5.75077e-05;2.3793e-05;0.00019169
662;boundary;10;0.00293658;0.00206228;0.00345683
662;calc iter;10;0.433018;0.429843;0.436239
662;calc total;1;4.37873;4.37873;4.37873
662;total;1;13.9138;13.9138;13.9138
614;initialize;1;5.94661;5.94661;5.94661
614;async;10;0.00759148;0.00115661;0.0123821
614;inner;10;0.419765;0.415142;0.424505
614;wait;10;6.43752e-05;2.9909e-05;0.000180203
614;boundary;10;0.0041;0.00198317;0.00557432
614;calc iter;10;0.431522;0.429317;0.433392
614;calc total;1;4.37873;4.37873;4.37873
614;total;1;13.9569;13.9569;13.9569
663;initialize;1;5.89442;5.89442;5.89442
663;async;10;0.00633108;0.00118253;0.013323
663;inner;10;0.42321;0.419396;0.428936
663;wait;10;5.65791e-05;2.6795e-05;0.000103862
663;boundary;10;0.00330135;0.00185713;0.00493359
663;calc iter;10;0.432901;0.429404;0.438426
663;calc total;1;4.37873;4.37873;4.37873
663;total;1;13.9138;13.9138;13.9138
615;initialize;1;5.9555;5.9555;5.9555
615;async;10;0.00664348;0.00117664;0.0135257
615;inner;10;0.420705;0.414459;0.428232
615;wait;10;6.4116e-05;2.6708e-05;0.000137683
615;boundary;10;0.0040183;0.00174945;0.00625208
615;calc iter;10;0.431433;0.429649;0.435092
615;calc total;1;4.37873;4.37873;4.37873
615;total;1;13.9658;13.9658;13.9658
664;initialize;1;5.89444;5.89444;5.89444
664;async;10;0.00926515;0.00113925;0.0174066
664;inner;10;0.415894;0.410115;0.425095
664;wait;10;9.19627e-05;6.0627e-05;0.000203735
664;boundary;10;0.0060086;0.00389354;0.00719809
664;calc iter;10;0.431261;0.428688;0.435332
664;calc total;1;4.37873;4.37873;4.37873
664;total;1;13.9138;13.9138;13.9138
665;initialize;1;5.8944;5.8944;5.8944
665;async;10;0.00737277;0.00115716;0.0136587
665;inner;10;0.419024;0.414494;0.426802
665;wait;10;7.13534e-05;3.9051e-05;0.000133026
665;boundary;10;0.00531217;0.00297961;0.00653372
665;calc iter;10;0.431782;0.428857;0.4373
665;calc total;1;4.37873;4.37873;4.37873
665;total;1;13.9137;13.9137;13.9137
666;initialize;1;5.89443;5.89443;5.89443
666;async;10;0.0087016;0.00117547;0.0150325
666;inner;10;0.417745;0.414882;0.424622
666;wait;10;9.47174e-05;5.9338e-05;0.000290645
666;boundary;10;0.00559941;0.00406442;0.00649752
666;calc iter;10;0.432142;0.427307;0.436553
666;calc total;1;4.37873;4.37873;4.37873
666;total;1;13.9138;13.9138;13.9138
672;initialize;1;5.87286;5.87286;5.87286
672;async;10;0.00209326;0.000339144;0.0042647
672;inner;10;0.42791;0.426262;0.430465
672;wait;10;4.69689e-05;2.9514e-05;8.7264e-05
672;boundary;10;0.00371383;0.0028667;0.00443347
672;calc iter;10;0.433766;0.432519;0.434673
672;calc total;1;4.37873;4.37873;4.37873
672;total;1;13.883;13.883;13.883
696;initialize;1;5.84922;5.84922;5.84922
696;async;10;0.0111029;0.000900112;0.013942
696;inner;10;0.420287;0.418412;0.426918
696;wait;10;3.39407e-05;1.9509e-05;8.1751e-05
696;boundary;10;0.00191055;0.00171031;0.00240342
696;calc iter;10;0.433336;0.429946;0.437394
696;calc total;1;4.37873;4.37873;4.37873
696;total;1;13.8664;13.8664;13.8664
625;initialize;1;6.117;6.117;6.117
625;async;10;0.00770628;0.0010935;0.0121163
625;inner;10;0.420709;0.416414;0.425563
625;wait;10;5.5914e-05;2.7574e-05;0.000106678
625;boundary;10;0.00436572;0.00234938;0.00629119
625;calc iter;10;0.432838;0.429348;0.435393
625;calc total;1;4.37873;4.37873;4.37873
625;total;1;14.1358;14.1358;14.1358
626;initialize;1;6.117;6.117;6.117
626;async;10;0.00838058;0.00113643;0.0138809
626;inner;10;0.421218;0.419043;0.42474
626;wait;10;6.38394e-05;3.3243e-05;0.000177644
626;boundary;10;0.00366405;0.00295299;0.0047531
626;calc iter;10;0.433328;0.429009;0.436208
626;calc total;1;4.37873;4.37873;4.37873
626;total;1;14.1358;14.1358;14.1358
627;initialize;1;6.11698;6.11698;6.11698
627;async;10;0.00898343;0.00111863;0.0128513
627;inner;10;0.421701;0.418668;0.425291
627;wait;10;4.93101e-05;2.3764e-05;0.000134364
627;boundary;10;0.00271546;0.00195418;0.00433557
627;calc iter;10;0.433451;0.429229;0.436217
627;calc total;1;4.37873;4.37873;4.37873
627;total;1;14.1358;14.1358;14.1358
628;initialize;1;6.11702;6.11702;6.11702
628;async;10;0.0104204;0.00116426;0.0151764
628;inner;10;0.420585;0.417211;0.42506
628;wait;10;5.03521e-05;2.0006e-05;0.000145827
628;boundary;10;0.00251101;0.00171393;0.00406844
628;calc iter;10;0.433568;0.429116;0.436428
628;calc total;1;4.37873;4.37873;4.37873
628;total;1;14.1359;14.1359;14.1359
629;initialize;1;6.11696;6.11696;6.11696
629;async;10;0.0128732;0.00106365;0.0180826
629;inner;10;0.418892;0.414246;0.424989
629;wait;10;4.37903e-05;1.9559e-05;0.000154562
629;boundary;10;0.00210925;0.0016609;0.00315151
629;calc iter;10;0.43392;0.429028;0.437036
629;calc total;1;4.37873;4.37873;4.37873
629;total;1;14.1358;14.1358;14.1358
630;initialize;1;6.11701;6.11701;6.11701
630;async;10;0.0105388;0.00100165;0.0153689
630;inner;10;0.41929;0.416731;0.422774
630;wait;10;7.77717e-05;2.2369e-05;0.000272033
630;boundary;10;0.00353767;0.00195349;0.00541974
630;calc iter;10;0.433445;0.428287;0.436034
630;calc total;1;4.37873;4.37873;4.37873
630;total;1;14.1359;14.1359;14.1359
631;initialize;1;6.11702;6.11702;6.11702
631;async;10;0.0105026;0.00103022;0.0149531
631;inner;10;0.416399;0.414553;0.420264
631;wait;10;9.94633e-05;4.9357e-05;0.000310373
631;boundary;10;0.00598816;0.00472713;0.00718721
631;calc iter;10;0.432991;0.427368;0.43497
631;calc total;1;4.37873;4.37873;4.37873
631;total;1;14.1359;14.1359;14.1359
632;initialize;1;6.11691;6.11691;6.11691
632;async;10;0.00780339;0.00112312;0.0106927
632;inner;10;0.421876;0.418416;0.425934
632;wait;10;4.87886e-05;2.8746e-05;0.000103268
632;boundary;10;0.003304;0.00191759;0.0052153
632;calc iter;10;0.433033;0.429601;0.4347
632;calc total;1;4.37873;4.37873;4.37873
632;total;1;14.1358;14.1358;14.1358
633;initialize;1;6.11693;6.11693;6.11693
633;async;10;0.00719212;0.00110476;0.00977227
633;inner;10;0.422765;0.419776;0.426954
633;wait;10;4.59475e-05;2.4204e-05;9.7709e-05
633;boundary;10;0.00310621;0.00201427;0.00444713
633;calc iter;10;0.43311;0.430175;0.434152
633;calc total;1;4.37873;4.37873;4.37873
633;total;1;14.1358;14.1358;14.1358
634;initialize;1;6.11692;6.11692;6.11692
634;async;10;0.00811938;0.00110196;0.011831
634;inner;10;0.421542;0.41821;0.425473
634;wait;10;5.38676e-05;3.3487e-05;0.000118394
634;boundary;10;0.00339317;0.00257048;0.00417726
634;calc iter;10;0.43311;0.429306;0.435404
634;calc total;1;4.37873;4.37873;4.37873
634;total;1;14.1358;14.1358;14.1358
635;initialize;1;6.11681;6.11681;6.11681
635;async;10;0.00912365;0.00105237;0.0113817
635;inner;10;0.422198;0.419955;0.426335
635;wait;10;3.90941e-05;2.186e-05;0.000100903
635;boundary;10;0.00207653;0.00178335;0.00235272
635;calc iter;10;0.433439;0.429798;0.434885
635;calc total;1;4.37873;4.37873;4.37873
635;total;1;14.1357;14.1357;14.1357
636;initialize;1;6.11697;6.11697;6.11697
636;async;10;0.00280359;0.000761333;0.00500574
636;inner;10;0.426109;0.423996;0.430761
636;wait;10;5.55038e-05;3.5348e-05;0.000123885
636;boundary;10;0.00394954;0.00261937;0.00466428
636;calc iter;10;0.432919;0.431529;0.434703
636;calc total;1;4.37873;4.37873;4.37873
636;total;1;14.1358;14.1358;14.1358
637;initialize;1;6.1169;6.1169;6.1169
637;async;10;0.00279244;0.00110123;0.00511672
637;inner;10;0.425319;0.423192;0.430017
637;wait;10;6.74239e-05;3.3085e-05;0.000128794
637;boundary;10;0.00449187;0.00291827;0.00564778
637;calc iter;10;0.432672;0.430509;0.434227
637;calc total;1;4.37873;4.37873;4.37873
637;total;1;14.1358;14.1358;14.1358
638;initialize;1;6.11695;6.11695;6.11695
638;async;10;0.00199943;0.000996102;0.00399922
638;inner;10;0.426139;0.423897;0.431178
638;wait;10;5.7075e-05;3.5515e-05;9.636e-05
638;boundary;10;0.0043851;0.00259625;0.00577738
638;calc iter;10;0.432583;0.431106;0.435056
638;calc total;1;4.37873;4.37873;4.37873
638;total;1;14.1358;14.1358;14.1358
639;initialize;1;6.11698;6.11698;6.11698
639;async;10;0.00211745;0.00096644;0.00485244
639;inner;10;0.425479;0.422406;0.431079
639;wait;10;6.11714e-05;3.9824e-05;0.000103579
639;boundary;10;0.00477573;0.00262559;0.00654097
639;calc iter;10;0.432435;0.430997;0.434931
639;calc total;1;4.37873;4.37873;4.37873
639;total;1;14.1358;14.1358;14.1358
640;initialize;1;6.11693;6.11693;6.11693
640;async;10;0.00351475;0.00117512;0.00761745
640;inner;10;0.423927;0.421142;0.42901
640;wait;10;6.88879e-05;4.3734e-05;0.000143024
640;boundary;10;0.0050957;0.00337554;0.00628751
640;calc iter;10;0.432608;0.430978;0.435498
640;calc total;1;4.37873;4.37873;4.37873
640;total;1;14.1358;14.1358;14.1358
667;initialize;1;5.89444;5.89444;5.89444
667;async;10;0.00854932;0.00116883;0.0135074
667;inner;10;0.419196;0.416422;0.425904
667;wait;10;7.93417e-05;4.2454e-05;0.00020735
667;boundary;10;0.00464378;0.00341505;0.00598523
667;calc iter;10;0.43247;0.429901;0.435257
667;calc total;1;4.37873;4.37873;4.37873
667;total;1;13.9138;13.9138;13.9138
668;initialize;1;5.89447;5.89447;5.89447
668;async;10;0.00891009;0.00117693;0.0137677
668;inner;10;0.421834;0.418906;0.428231
668;wait;10;4.65423e-05;2.5783e-05;0.000115651
668;boundary;10;0.00232774;0.00183968;0.00281024
668;calc iter;10;0.433119;0.430747;0.435588
668;calc total;1;4.37872;4.37872;4.37872
668;total;1;13.9138;13.9138;13.9138
669;initialize;1;5.89435;5.89435;5.89435
669;async;10;0.0131951;0.00112355;0.0176863
669;inner;10;0.417616;0.414235;0.424942
669;wait;10;4.63425e-05;2.0532e-05;0.000182102
669;boundary;10;0.00233009;0.00173728;0.00399393
669;calc iter;10;0.433189;0.430244;0.435123
669;calc total;1;4.37872;4.37872;4.37872
669;total;1;13.9137;13.9137;13.9137
670;initialize;1;5.89443;5.89443;5.89443
670;async;10;0.00911064;0.00116542;0.0134782
670;inner;10;0.421812;0.418459;0.428617
670;wait;10;4.0088e-05;1.9317e-05;0.000107026
670;boundary;10;0.002186;0.00176795;0.00259941
670;calc iter;10;0.43315;0.430715;0.435031
670;calc total;1;4.37872;4.37872;4.37872
670;total;1;13.9138;13.9138;13.9138
671;initialize;1;5.89439;5.89439;5.89439
671;async;10;0.00820886;0.000878906;0.0127247
671;inner;10;0.42084;0.418511;0.425924
671;wait;10;5.01802e-05;1.9819e-05;0.000154444
671;boundary;10;0.00369264;0.00313067;0.0048063
671;calc iter;10;0.432793;0.429931;0.435732
671;calc total;1;4.37873;4.37873;4.37873
671;total;1;13.9137;13.9137;13.9137
697;initialize;1;5.84802;5.84802;5.84802
697;async;10;0.00932167;0.00103476;0.012602
697;inner;10;0.421454;0.419657;0.426107
697;wait;10;3.81362e-05;2.1303e-05;0.000109966
697;boundary;10;0.00220894;0.00177473;0.0029219
697;calc iter;10;0.433024;0.429582;0.434502
697;calc total;1;4.37874;4.37874;4.37874
697;total;1;13.8651;13.8651;13.8651
698;initialize;1;5.84647;5.84647;5.84647
698;async;10;0.0101636;0.00111072;0.0148829
698;inner;10;0.421017;0.417682;0.425893
698;wait;10;4.0243e-05;2.2698e-05;0.000121255
698;boundary;10;0.0021064;0.00174791;0.00243862
698;calc iter;10;0.433329;0.429522;0.43533
698;calc total;1;4.37873;4.37873;4.37873
698;total;1;13.8636;13.8636;13.8636
699;initialize;1;5.84547;5.84547;5.84547
699;async;10;0.00913747;0.00110002;0.0138559
699;inner;10;0.420689;0.417984;0.42499
699;wait;10;6.19163e-05;2.6481e-05;0.000186964
699;boundary;10;0.00322781;0.00242009;0.0040034
699;calc iter;10;0.433117;0.429244;0.435064
699;calc total;1;4.37873;4.37873;4.37873
699;total;1;13.8626;13.8626;13.8626
700;initialize;1;5.8554;5.8554;5.8554
700;async;10;0.00849582;0.00110513;0.012824
700;inner;10;0.41969;0.41678;0.424135
700;wait;10;7.64249e-05;5.0445e-05;0.000152532
700;boundary;10;0.00462817;0.00349015;0.00536321
700;calc iter;10;0.432891;0.428886;0.435646
700;calc total;1;4.37873;4.37873;4.37873
700;total;1;13.8725;13.8725;13.8725
701;initialize;1;5.85248;5.85248;5.85248
701;async;10;0.0119225;0.0011327;0.0202679
701;inner;10;0.413679;0.409115;0.42211
701;wait;10;9.53153e-05;5.524e-05;0.000253901
701;boundary;10;0.00639245;0.00458564;0.00704368
701;calc iter;10;0.432091;0.428084;0.438932
701;calc total;1;4.37873;4.37873;4.37873
701;total;1;13.8696;13.8696;13.8696
702;initialize;1;5.85136;5.85136;5.85136
702;async;10;0.00987586;0.00103929;0.0165389
702;inner;10;0.41637;0.411892;0.423608
702;wait;10;9.38599e-05;5.4679e-05;0.000265407
702;boundary;10;0.00578424;0.00371763;0.00655139
702;calc iter;10;0.432126;0.428634;0.437508
702;calc total;1;4.37873;4.37873;4.37873
702;total;1;13.8685;13.8685;13.8685
703;initialize;1;5.85989;5.85989;5.85989
703;async;10;0.0111914;0.00108116;0.0151271
703;inner;10;0.415343;0.41246;0.418778
703;wait;10;8.82264e-05;4.3212e-05;0.000277973
703;boundary;10;0.00574229;0.0051801;0.00626869
703;calc iter;10;0.432367;0.426408;0.434671
703;calc total;1;4.37873;4.37873;4.37873
703;total;1;13.877;13.877;13.877
704;initialize;1;5.85984;5.85984;5.85984
704;async;10;0.00732812;0.00107479;0.0101862
704;inner;10;0.422497;0.419922;0.426251
704;wait;10;4.6074e-05;2.9802e-05;0.000100584
704;boundary;10;0.00303215;0.00223868;0.00380504
704;calc iter;10;0.432904;0.429667;0.434752
704;calc total;1;4.37873;4.37873;4.37873
704;total;1;13.877;13.877;13.877
705;initialize;1;5.85504;5.85504;5.85504
705;async;10;0.00777421;0.00135552;0.0103815
705;inner;10;0.422324;0.420277;0.425306
705;wait;10;5.07801e-05;2.7969e-05;0.000139858
705;boundary;10;0.00285957;0.00251133;0.00331249
705;calc iter;10;0.43301;0.429465;0.434592
705;calc total;1;4.37874;4.37874;4.37874
705;total;1;13.8722;13.8722;13.8722
706;initialize;1;5.84859;5.84859;5.84859
706;async;10;0.00993803;0.00108456;0.013823
706;inner;10;0.418802;0.416405;0.422266
706;wait;10;6.86008e-05;3.7178e-05;0.000162437
706;boundary;10;0.00411675;0.00352484;0.00458946
706;calc iter;10;0.432926;0.428104;0.435491
706;calc total;1;4.37874;4.37874;4.37874
706;total;1;13.8657;13.8657;13.8657
707;initialize;1;5.85061;5.85061;5.85061
707;async;10;0.0114903;0.00117813;0.0176205
707;inner;10;0.420102;0.414986;0.426668
707;wait;10;3.70955e-05;1.9957e-05;0.000100163
707;boundary;10;0.00200759;0.00171296;0.00240123
707;calc iter;10;0.433639;0.429984;0.435699
707;calc total;1;4.37874;4.37874;4.37874
707;total;1;13.8677;13.8677;13.8677
708;initialize;1;5.85344;5.85344;5.85344
708;async;10;0.00815358;0.00109101;0.0172376
708;inner;10;0.420189;0.408441;0.427516
708;wait;10;7.0176e-05;2.4058e-05;0.000174235
708;boundary;10;0.00523585;0.00227818;0.00621394
708;calc iter;10;0.433651;0.420023;0.443042
708;calc total;1;4.37873;4.37873;4.37873
708;total;1;13.8705;13.8705;13.8705
709;initialize;1;5.85987;5.85987;5.85987
709;async;10;0.00777979;0.00111409;0.0157052
709;inner;10;0.421572;0.406749;0.429112
709;wait;10;5.70276e-05;2.4958e-05;0.000129271
709;boundary;10;0.00456859;0.00175605;0.00547397
709;calc iter;10;0.433979;0.416355;0.443449
709;calc total;1;4.37873;4.37873;4.37873
709;total;1;13.877;13.877;13.877
744;initialize;1;5.83074;5.83074;5.83074
744;async;10;0.00269877;0.000754654;0.00625484
744;inner;10;0.427729;0.426649;0.433171
744;wait;10;2.5434e-05;1.6874e-05;5.1971e-05
744;boundary;10;0.00359715;0.00291817;0.00419601
744;calc iter;10;0.434052;0.43064;0.437243
744;calc total;1;4.37873;4.37873;4.37873
744;total;1;13.8477;13.8477;13.8477
710;initialize;1;5.85987;5.85987;5.85987
710;async;10;0.00584783;0.00109716;0.0108656
710;inner;10;0.423496;0.406894;0.431845
710;wait;10;6.43786e-05;2.1517e-05;0.000191193
710;boundary;10;0.00497742;0.00174215;0.00592727
710;calc iter;10;0.43439;0.415273;0.445476
710;calc total;1;4.37873;4.37873;4.37873
710;total;1;13.877;13.877;13.877
745;initialize;1;5.83098;5.83098;5.83098
745;async;10;0.00415305;0.00107972;0.00632115
745;inner;10;0.425678;0.424038;0.432241
745;wait;10;4.81132e-05;2.7336e-05;0.000113987
745;boundary;10;0.00401259;0.0033931;0.00437529
745;calc iter;10;0.433894;0.431146;0.436831
745;calc total;1;4.37874;4.37874;4.37874
745;total;1;13.8479;13.8479;13.8479
673;initialize;1;5.87285;5.87285;5.87285
673;async;10;0.00645872;0.00115909;0.00890553
673;inner;10;0.423824;0.42133;0.426004
673;wait;10;5.87289e-05;2.4826e-05;0.000212747
673;boundary;10;0.00354067;0.00209615;0.00523807
673;calc iter;10;0.433885;0.432257;0.434558
673;calc total;1;4.37873;4.37873;4.37873
673;total;1;13.883;13.883;13.883
720;initialize;1;6.11275;6.11275;6.11275
720;async;10;0.00122768;0.000769144;0.00152041
720;inner;10;0.428493;0.426488;0.435697
720;wait;10;5.5846e-05;2.9844e-05;0.000121642
720;boundary;10;0.0043063;0.0017309;0.00559155
720;calc iter;10;0.434086;0.430666;0.441356
720;calc total;1;4.37873;4.37873;4.37873
720;total;1;14.1318;14.1318;14.1318
746;initialize;1;5.83067;5.83067;5.83067
746;async;10;0.00153792;0.000773286;0.00321349
746;inner;10;0.428385;0.426577;0.435072
746;wait;10;5.00297e-05;3.1067e-05;0.000100994
746;boundary;10;0.00400034;0.00288297;0.00468847
746;calc iter;10;0.433975;0.432065;0.439096
746;calc total;1;4.37873;4.37873;4.37873
746;total;1;13.8476;13.8476;13.8476
674;initialize;1;5.87275;5.87275;5.87275
674;async;10;0.00222177;0.00106397;0.0026564
674;inner;10;0.42832;0.425325;0.432153
674;wait;10;3.79675e-05;2.1453e-05;9.3699e-05
674;boundary;10;0.00367045;0.0017381;0.00508821
674;calc iter;10;0.434251;0.429744;0.435939
674;calc total;1;4.37873;4.37873;4.37873
674;total;1;13.8829;13.8829;13.8829
721;initialize;1;6.1176;6.1176;6.1176
721;async;10;0.0072151;0.00110817;0.00973712
721;inner;10;0.423378;0.421212;0.43126
721;wait;10;4.4317e-05;2.599e-05;0.000121823
721;boundary;10;0.00302479;0.00270156;0.0033508
721;calc iter;10;0.433663;0.431438;0.435387
721;calc total;1;4.37874;4.37874;4.37874
721;total;1;14.1366;14.1366;14.1366
747;initialize;1;5.83075;5.83075;5.83075
747;async;10;0.00452966;0.0010184;0.00671859
747;inner;10;0.4236;0.421146;0.429848
747;wait;10;6.62371e-05;3.1863e-05;0.000211794
747;boundary;10;0.0054012;0.00391022;0.00595825
747;calc iter;10;0.4336;0.431848;0.435696
747;calc total;1;4.37874;4.37874;4.37874
747;total;1;13.8477;13.8477;13.8477
675;initialize;1;5.87284;5.87284;5.87284
675;async;10;0.00371865;0.00112145;0.00639105
675;inner;10;0.427158;0.424237;0.430221
675;wait;10;4.55392e-05;2.1889e-05;0.000130029
675;boundary;10;0.00308365;0.00177752;0.00414889
675;calc iter;10;0.434007;0.430172;0.435827
722;initialize;1;6.11788;6.11788;6.11788
722;async;10;0.00531058;0.00105644;0.00668055
722;inner;10;0.424564;0.422437;0.431617
722;wait;10;4.7311e-05;2.7835e-05;9.9989e-05
722;boundary;10;0.00361134;0.00227475;0.00450064
722;calc iter;10;0.433535;0.432597;0.435551
722;calc total;1;4.37873;4.37873;4.37873
722;total;1;14.1369;14.1369;14.1369
748;initialize;1;5.83092;5.83092;5.83092
748;async;10;0.00572111;0.000910189;0.00924792
748;inner;10;0.420726;0.417802;0.430219
748;wait;10;6.70901e-05;3.936e-05;0.000136867
748;boundary;10;0.00652037;0.00442866;0.0070698
748;calc iter;10;0.433037;0.428972;0.436153
748;calc total;1;4.37873;4.37873;4.37873
748;total;1;13.8479;13.8479;13.8479
675;calc total;1;4.37873;4.37873;4.37873
675;total;1;13.8829;13.8829;13.8829
723;initialize;1;6.11771;6.11771;6.11771
723;async;10;0.00417346;0.000606362;0.00704572
723;inner;10;0.424519;0.421694;0.432246
723;wait;10;6.25945e-05;4.268e-05;0.000110245
723;boundary;10;0.00457106;0.0024166;0.00553118
723;calc iter;10;0.433328;0.431702;0.435913
723;calc total;1;4.37873;4.37873;4.37873
723;total;1;14.1367;14.1367;14.1367
749;initialize;1;5.83079;5.83079;5.83079
749;async;10;0.00462176;0.0010402;0.00822009
749;inner;10;0.422776;0.42064;0.430369
749;wait;10;6.60096e-05;4.6969e-05;0.000145038
749;boundary;10;0.00601271;0.00433516;0.00667213
749;calc iter;10;0.433479;0.43075;0.436495
749;calc total;1;4.37874;4.37874;4.37874
749;total;1;13.8477;13.8477;13.8477
676;initialize;1;5.87285;5.87285;5.87285
676;async;10;0.00330828;0.00110141;0.00586781
676;inner;10;0.426684;0.424596;0.429223
676;wait;10;6.30094e-05;3.029e-05;0.000177537
676;boundary;10;0.00376126;0.0025647;0.00446696
676;calc iter;10;0.433818;0.432292;0.435107
676;calc total;1;4.37873;4.37873;4.37873
676;total;1;13.8829;13.8829;13.8829
724;initialize;1;6.10908;6.10908;6.10908
724;async;10;0.00730704;0.00109186;0.0135423
724;inner;10;0.418568;0.414592;0.429332
724;wait;10;7.83218e-05;4.5732e-05;0.000164605
724;boundary;10;0.00630357;0.00367632;0.00713541
724;calc iter;10;0.432258;0.429102;0.435326
724;calc total;1;4.37873;4.37873;4.37873
724;total;1;14.1281;14.1281;14.1281
750;initialize;1;5.83075;5.83075;5.83075
750;async;10;0.00359811;0.000694833;0.00624446
750;inner;10;0.425264;0.423259;0.432421
750;wait;10;5.46431e-05;3.5249e-05;0.000106751
750;boundary;10;0.00499282;0.00331412;0.00604243
750;calc iter;10;0.433912;0.431133;0.43688
750;calc total;1;4.37874;4.37874;4.37874
750;total;1;13.8477;13.8477;13.8477
677;initialize;1;5.87283;5.87283;5.87283
677;async;10;0.00256847;0.00081087;0.0054362
677;inner;10;0.426252;0.423713;0.429671
677;wait;10;6.3921e-05;3.8375e-05;0.000148502
677;boundary;10;0.00473316;0.00312702;0.00570554
677;calc iter;10;0.433619;0.432563;0.436391
677;calc total;1;4.37873;4.37873;4.37873
677;total;1;13.8829;13.8829;13.8829
725;initialize;1;6.11246;6.11246;6.11246
725;async;10;0.00694952;0.00108419;0.0130636
725;inner;10;0.419848;0.416342;0.429917
725;wait;10;7.96344e-05;4.7339e-05;0.000147202
725;boundary;10;0.00597326;0.00344154;0.00683221
725;calc iter;10;0.432853;0.428808;0.437222
725;calc total;1;4.37873;4.37873;4.37873
725;total;1;14.1315;14.1315;14.1315
751;initialize;1;5.83073;5.83073;5.83073
751;async;10;0.00445657;0.000951027;0.00739007
751;inner;10;0.425437;0.423897;0.431309
751;wait;10;6.15534e-05;2.8179e-05;0.000180171
751;boundary;10;0.00413114;0.00276931;0.00556055
751;calc iter;10;0.434088;0.431035;0.437664
751;calc total;1;4.37874;4.37874;4.37874
751;total;1;13.8477;13.8477;13.8477
678;initialize;1;5.87284;5.87284;5.87284
678;async;10;0.00131949;0.000548683;0.00384142
678;inner;10;0.427402;0.424524;0.430759
678;wait;10;6.18324e-05;3.4069e-05;0.000115978
678;boundary;10;0.00455627;0.0026039;0.00632284
678;calc iter;10;0.43334;0.431964;0.434563
678;calc total;1;4.37871;4.37871;4.37871
678;total;1;13.8829;13.8829;13.8829
726;initialize;1;6.10434;6.10434;6.10434
726;async;10;0.00739381;0.00111683;0.0111328
726;inner;10;0.419981;0.41764;0.428422
726;wait;10;6.87043e-05;4.896e-05;0.00014698
726;boundary;10;0.00558121;0.00408503;0.00620424
726;calc iter;10;0.433027;0.429641;0.435563
726;calc total;1;4.37874;4.37874;4.37874
726;total;1;14.1233;14.1233;14.1233
752;initialize;1;5.83074;5.83074;5.83074
752;async;10;0.00434567;0.00106376;0.00580507
752;inner;10;0.426382;0.42372;0.43179
752;wait;10;4.07982e-05;2.3345e-05;0.000120997
752;boundary;10;0.00351897;0.00180218;0.00402723
752;calc iter;10;0.434289;0.430865;0.436691
752;calc total;1;4.37874;4.37874;4.37874
752;total;1;13.8477;13.8477;13.8477
679;initialize;1;5.87301;5.87301;5.87301
679;async;10;0.00421395;0.0012001;0.00649174
679;inner;10;0.423036;0.419807;0.424868
679;wait;10;7.62874e-05;4.3933e-05;0.000202757
679;boundary;10;0.00574382;0.00495392;0.00670191
679;calc iter;10;0.433072;0.431425;0.434595
679;calc total;1;4.37871;4.37871;4.37871
679;total;1;13.8831;13.8831;13.8831
727;initialize;1;6.11784;6.11784;6.11784
727;async;10;0.00418618;0.000558151;0.00694016
727;inner;10;0.426108;0.42359;0.433203
727;wait;10;5.16463e-05;2.5401e-05;0.0001214
727;boundary;10;0.00340414;0.00203023;0.00452471
727;calc iter;10;0.433751;0.431251;0.436417
727;calc total;1;4.37874;4.37874;4.37874
727;total;1;14.1369;14.1369;14.1369
753;initialize;1;5.83074;5.83074;5.83074
753;async;10;0.00233451;0.00127332;0.00274115
753;inner;10;0.428313;0.425439;0.435421
753;wait;10;4.61278e-05;2.0507e-05;0.000117075
753;boundary;10;0.00376386;0.00172226;0.00483482
753;calc iter;10;0.434459;0.429929;0.440003
753;calc total;1;4.37874;4.37874;4.37874
753;total;1;13.8477;13.8477;13.8477
680;initialize;1;5.87285;5.87285;5.87285
680;async;10;0.00166706;0.000779108;0.0026977
680;inner;10;0.428485;0.425556;0.430884
680;wait;10;4.76365e-05;2.3652e-05;9.5303e-05
680;boundary;10;0.00330609;0.00237116;0.00493973
680;calc iter;10;0.433507;0.431981;0.434723
680;calc total;1;4.37873;4.37873;4.37873
680;total;1;13.883;13.883;13.883
728;initialize;1;6.10392;6.10392;6.10392
728;async;10;0.00832741;0.00104429;0.0116831
728;inner;10;0.421273;0.418989;0.428416
728;wait;10;6.61065e-05;3.5638e-05;0.000165325
728;boundary;10;0.00397273;0.0030806;0.00524722
728;calc iter;10;0.433641;0.431951;0.435332
728;calc total;1;4.37873;4.37873;4.37873
728;total;1;14.123;14.123;14.123
754;initialize;1;5.82716;5.82716;5.82716
754;async;10;0.00290377;0.00102366;0.00393383
754;inner;10;0.427946;0.425523;0.434723
754;wait;10;3.85589e-05;1.5147e-05;0.000110678
754;boundary;10;0.00342919;0.00176344;0.00399846
754;calc iter;10;0.434319;0.431236;0.438659
754;calc total;1;4.37873;4.37873;4.37873
754;total;1;13.8441;13.8441;13.8441
681;initialize;1;5.87304;5.87304;5.87304
681;async;10;0.00321505;0.00111457;0.00475304
681;inner;10;0.42577;0.423694;0.428347
681;wait;10;7.68259e-05;3.2679e-05;0.000236437
681;boundary;10;0.00442022;0.00384048;0.00507541
681;calc iter;10;0.433483;0.432244;0.434541
681;calc total;1;4.37873;4.37873;4.37873
681;total;1;13.8832;13.8832;13.8832
729;initialize;1;6.11765;6.11765;6.11765
729;async;10;0.00956302;0.0011073;0.0127489
729;inner;10;0.42092;0.418471;0.427585
729;wait;10;5.46877e-05;2.3006e-05;0.000177258
729;boundary;10;0.00326095;0.00215497;0.00454167
729;calc iter;10;0.4338;0.432538;0.435022
729;calc total;1;4.37874;4.37874;4.37874
729;total;1;14.1367;14.1367;14.1367
755;initialize;1;5.83074;5.83074;5.83074
755;async;10;0.00290337;0.00105943;0.00395399
755;inner;10;0.427438;0.425637;0.433968
755;wait;10;4.37885e-05;2.1497e-05;0.000117757
755;boundary;10;0.00373896;0.00259077;0.00421738
755;calc iter;10;0.434125;0.431384;0.438003
755;calc total;1;4.37874;4.37874;4.37874
755;total;1;13.8477;13.8477;13.8477
682;initialize;1;5.87296;5.87296;5.87296
682;async;10;0.00274118;0.00123484;0.00432347
682;inner;10;0.428171;0.426593;0.430791
682;wait;10;4.35201e-05;2.6284e-05;0.000107293
682;boundary;10;0.00287486;0.00235486;0.00351795
682;calc iter;10;0.433833;0.432692;0.434691
682;calc total;1;4.37873;4.37873;4.37873
682;total;1;13.8831;13.8831;13.8831
730;initialize;1;6.11162;6.11162;6.11162
730;async;10;0.00647214;0.00106752;0.00846594
730;inner;10;0.424345;0.422502;0.431197
730;wait;10;4.95126e-05;2.3619e-05;0.000137635
730;boundary;10;0.0029891;0.00190733;0.00359665
730;calc iter;10;0.433857;0.43198;0.435328
730;calc total;1;4.37873;4.37873;4.37873
730;total;1;14.1307;14.1307;14.1307
756;initialize;1;5.82598;5.82598;5.82598
756;async;10;0.0168791;0.00104505;0.0287609
756;inner;10;0.411719;0.398105;0.427516
756;wait;10;5.32721e-05;2.8699e-05;0.000112791
756;boundary;10;0.00326996;0.00207013;0.00481342
756;calc iter;10;0.431923;0.428972;0.433633
756;calc total;1;4.37873;4.37873;4.37873
756;total;1;13.8429;13.8429;13.8429
683;initialize;1;5.87284;5.87284;5.87284
683;async;10;0.00254008;0.00132957;0.00398018
683;inner;10;0.428403;0.426341;0.431641
683;wait;10;3.87427e-05;2.3209e-05;0.000114206
683;boundary;10;0.00288892;0.0020847;0.00376782
683;calc iter;10;0.433873;0.431022;0.435416
683;calc total;1;4.37873;4.37873;4.37873
683;total;1;13.883;13.883;13.883
731;initialize;1;6.10726;6.10726;6.10726
731;async;10;0.00836681;0.00113202;0.0132631
731;inner;10;0.422319;0.418302;0.427321
731;wait;10;6.61456e-05;2.4178e-05;0.000268151
731;boundary;10;0.00339335;0.00173951;0.00458587
731;calc iter;10;0.434148;0.432418;0.435773
731;calc total;1;4.37873;4.37873;4.37873
731;total;1;14.1263;14.1263;14.1263
757;initialize;1;5.83076;5.83076;5.83076
757;async;10;0.018616;0.00102465;0.0286694
757;inner;10;0.410248;0.395657;0.427588
757;wait;10;4.06734e-05;1.6316e-05;9.8259e-05
757;boundary;10;0.00342237;0.00184878;0.00458386
757;calc iter;10;0.432329;0.426202;0.435349
757;calc total;1;4.37874;4.37874;4.37874
757;total;1;13.8477;13.8477;13.8477
684;initialize;1;5.87282;5.87282;5.87282
684;async;10;0.0162146;0.00113389;0.0258783
684;inner;10;0.413747;0.406395;0.422922
684;wait;10;6.67804e-05;2.4229e-05;0.000308197
684;boundary;10;0.00272797;0.00222181;0.00430166
684;calc iter;10;0.432758;0.428668;0.435986
684;calc total;1;4.37873;4.37873;4.37873
684;total;1;13.8829;13.8829;13.8829
732;initialize;1;6.11769;6.11769;6.11769
732;async;10;0.00854372;0.00109014;0.0124284
732;inner;10;0.419777;0.407652;0.428583
732;wait;10;8.34709e-05;2.3012e-05;0.000222576
732;boundary;10;0.00539385;0.00232422;0.00623833
732;calc iter;10;0.4338;0.419061;0.4394
732;calc total;1;4.37873;4.37873;4.37873
732;total;1;14.1367;14.1367;14.1367
685;initialize;1;5.87284;5.87284;5.87284
685;async;10;0.0154878;0.00113479;0.0242865
685;inner;10;0.414676;0.406349;0.426944
685;wait;10;4.62421e-05;2.2719e-05;0.000105952
685;boundary;10;0.00317879;0.00176455;0.00482506
685;calc iter;10;0.43339;0.430011;0.437809
685;calc total;1;4.37873;4.37873;4.37873
685;total;1;13.883;13.883;13.883
733;initialize;1;6.10287;6.10287;6.10287
733;async;10;0.00833212;0.00112467;0.0106273
733;inner;10;0.421077;0.406408;0.430748
733;wait;10;7.0729e-05;2.1378e-05;0.000210317
733;boundary;10;0.00485825;0.0017478;0.00560236
733;calc iter;10;0.434341;0.417709;0.440359
733;calc total;1;4.37873;4.37873;4.37873
733;total;1;14.1219;14.1219;14.1219
686;initialize;1;5.87283;5.87283;5.87283
686;async;10;0.0187414;0.00117166;0.0269121
686;inner;10;0.411076;0.402428;0.425755
686;wait;10;5.79382e-05;2.3965e-05;0.000167998
686;boundary;10;0.00366628;0.00171306;0.00468769
686;calc iter;10;0.433543;0.429182;0.442653
686;calc total;1;4.37873;4.37873;4.37873
686;total;1;13.883;13.883;13.883
734;initialize;1;6.11768;6.11768;6.11768
734;async;10;0.00251063;0.0011202;0.00279507
734;inner;10;0.426761;0.410195;0.436135
734;wait;10;7.36769e-05;2.3886e-05;0.000179454
734;boundary;10;0.00537248;0.00171915;0.00586223
734;calc iter;10;0.434721;0.414562;0.443122
734;calc total;1;4.37873;4.37873;4.37873
734;total;1;14.1367;14.1367;14.1367
687;initialize;1;5.87283;5.87283;5.87283
687;async;10;0.0157996;0.0012115;0.0244888
687;inner;10;0.414454;0.406358;0.42633
687;wait;10;4.80614e-05;2.6534e-05;0.000126797
687;boundary;10;0.00297332;0.00180786;0.00456081
687;calc iter;10;0.433277;0.430076;0.436232
687;calc total;1;4.37874;4.37874;4.37874
687;total;1;13.8829;13.8829;13.8829
735;initialize;1;6.10583;6.10583;6.10583
735;async;10;0.00841342;0.00109961;0.00987761
735;inner;10;0.420865;0.406518;0.431578
735;wait;10;5.77156e-05;2.734e-05;0.000105196
735;boundary;10;0.00489058;0.00181741;0.00575118
735;calc iter;10;0.434229;0.418243;0.438446
735;calc total;1;4.37873;4.37873;4.37873
735;total;1;14.1249;14.1249;14.1249
688;initialize;1;5.87288;5.87288;5.87288
688;async;10;0.01667;0.00118574;0.0269433
688;inner;10;0.411875;0.404714;0.420982
688;wait;10;8.49225e-05;2.7952e-05;0.000305496
688;boundary;10;0.00385847;0.00254412;0.00583634
688;calc iter;10;0.43249;0.426192;0.437933
688;calc total;1;4.37873;4.37873;4.37873
688;total;1;13.883;13.883;13.883
616;initialize;1;5.94824;5.94824;5.94824
616;async;10;0.00727336;0.00105988;0.0152247
616;inner;10;0.419666;0.413802;0.427233
616;wait;10;6.1786e-05;3.3784e-05;0.000109997
616;boundary;10;0.0046199;0.00216855;0.00613884
616;calc iter;10;0.431622;0.429285;0.436601
616;calc total;1;4.37873;4.37873;4.37873
616;total;1;13.9585;13.9585;13.9585
617;initialize;1;5.94675;5.94675;5.94675
617;async;10;0.0109358;0.00114152;0.0175382
617;inner;10;0.417133;0.41376;0.423793
617;wait;10;7.42942e-05;3.0583e-05;0.000211712
617;boundary;10;0.00397136;0.0031362;0.00500652
617;calc iter;10;0.432117;0.428991;0.43512
617;calc total;1;4.37873;4.37873;4.37873
617;total;1;13.9571;13.9571;13.9571
618;initialize;1;5.95549;5.95549;5.95549
618;async;10;0.00929426;0.00109379;0.0151837
618;inner;10;0.41833;0.415279;0.425958
618;wait;10;7.01065e-05;3.7216e-05;0.000177592
618;boundary;10;0.00438981;0.00270123;0.00675613
618;calc iter;10;0.432086;0.4295;0.436016
618;calc total;1;4.37873;4.37873;4.37873
618;total;1;13.9658;13.9658;13.9658
619;initialize;1;5.94732;5.94732;5.94732
619;async;10;0.0111781;0.00116262;0.0164506
619;inner;10;0.416677;0.413584;0.423581
619;wait;10;8.80556e-05;2.9736e-05;0.0002843
619;boundary;10;0.00425065;0.00286819;0.00651828
619;calc iter;10;0.432196;0.42896;0.434934
619;calc total;1;4.37873;4.37873;4.37873
619;total;1;13.9576;13.9576;13.9576
620;initialize;1;5.94662;5.94662;5.94662
620;async;10;0.0116355;0.00111186;0.0172488
620;inner;10;0.418731;0.414349;0.426301
620;wait;10;4.63921e-05;2.0598e-05;0.000139335
620;boundary;10;0.00237432;0.00173926;0.00331573
620;calc iter;10;0.432788;0.430114;0.435015
620;calc total;1;4.37873;4.37873;4.37873
620;total;1;13.9569;13.9569;13.9569
621;initialize;1;5.95202;5.95202;5.95202
621;async;10;0.015304;0.00112929;0.0204385
621;inner;10;0.415233;0.41006;0.424767
621;wait;10;4.73229e-05;2.1113e-05;0.000151174
621;boundary;10;0.00236333;0.00170024;0.00337989
621;calc iter;10;0.432949;0.429429;0.434758
621;calc total;1;4.37873;4.37873;4.37873
621;total;1;13.9623;13.9623;13.9623
622;initialize;1;5.94659;5.94659;5.94659
622;async;10;0.0128521;0.00112101;0.0183202
622;inner;10;0.417373;0.412781;0.425154
622;wait;10;5.65339e-05;2.2334e-05;0.000190618
622;boundary;10;0.00242146;0.0017795;0.00368901
622;calc iter;10;0.432705;0.42959;0.434059
622;calc total;1;4.37873;4.37873;4.37873
622;total;1;13.9569;13.9569;13.9569
623;initialize;1;5.9555;5.9555;5.9555
623;async;10;0.00959479;0.000847113;0.0147583
623;inner;10;0.41999;0.415981;0.426487
623;wait;10;4.99247e-05;2.6655e-05;0.000115501
623;boundary;10;0.00283481;0.00219254;0.00447106
623;calc iter;10;0.432471;0.430065;0.435777
623;calc total;1;4.37874;4.37874;4.37874
623;total;1;13.9658;13.9658;13.9658
641;initialize;1;6.11698;6.11698;6.11698
641;async;10;0.00360606;0.000637913;0.00672568
641;inner;10;0.42458;0.422766;0.429788
641;wait;10;6.92089e-05;4.0901e-05;0.000136358
641;boundary;10;0.00464402;0.00298856;0.00609381
641;calc iter;10;0.432901;0.430775;0.43464
641;calc total;1;4.37873;4.37873;4.37873
641;total;1;14.1358;14.1358;14.1358
642;initialize;1;6.11699;6.11699;6.11699
642;async;10;0.00455607;0.000793336;0.00784796
642;inner;10;0.423642;0.421501;0.428908
642;wait;10;6.48514e-05;3.3665e-05;0.000174878
642;boundary;10;0.00479192;0.00341206;0.00625833
642;calc iter;10;0.433057;0.430403;0.43643
642;calc total;1;4.37873;4.37873;4.37873
642;total;1;14.1358;14.1358;14.1358
643;initialize;1;6.11691;6.11691;6.11691
643;async;10;0.00617897;0.00107684;0.0094222
643;inner;10;0.422247;0.419288;0.427102
643;wait;10;7.52747e-05;2.5759e-05;0.000218455
643;boundary;10;0.00484035;0.00235658;0.00595905
643;calc iter;10;0.433344;0.430491;0.436643
643;calc total;1;4.37874;4.37874;4.37874
643;total;1;14.1358;14.1358;14.1358
644;initialize;1;6.11701;6.11701;6.11701
644;async;10;0.00722229;0.00109042;0.00925642
644;inner;10;0.421909;0.41699;0.428304
644;wait;10;6.53481e-05;2.5101e-05;0.000233623
644;boundary;10;0.00445105;0.00177286;0.00540444
644;calc iter;10;0.433649;0.42678;0.436701
644;calc total;1;4.37872;4.37872;4.37872
644;total;1;14.1358;14.1358;14.1358
645;initialize;1;6.11698;6.11698;6.11698
645;async;10;0.00248739;0.00127653;0.00277586
645;inner;10;0.426546;0.420944;0.432107
645;wait;10;5.52619e-05;2.0996e-05;0.000108839
645;boundary;10;0.00495128;0.00171471;0.00570608
645;calc iter;10;0.434043;0.425265;0.437268
645;calc total;1;4.37872;4.37872;4.37872
645;total;1;14.1358;14.1358;14.1358
646;initialize;1;6.11696;6.11696;6.11696
646;async;10;0.00542266;0.00116825;0.00725935
646;inner;10;0.423906;0.419217;0.429888
646;wait;10;5.07713e-05;2.3567e-05;0.000121973
646;boundary;10;0.00435784;0.00174806;0.00532523
646;calc iter;10;0.433738;0.427095;0.437851
646;calc total;1;4.37872;4.37872;4.37872
646;total;1;14.1358;14.1358;14.1358
647;initialize;1;6.11696;6.11696;6.11696
647;async;10;0.00457086;0.00077038;0.00802026
647;inner;10;0.424186;0.42088;0.429452
647;wait;10;4.37093e-05;2.4131e-05;0.000119386
647;boundary;10;0.00463961;0.00221183;0.0055968
647;calc iter;10;0.433443;0.429216;0.437595
647;calc total;1;4.37872;4.37872;4.37872
647;total;1;14.1358;14.1358;14.1358
711;initialize;1;5.85988;5.85988;5.85988
711;async;10;0.00727064;0.00113116;0.0133297
711;inner;10;0.422029;0.407882;0.429917
711;wait;10;5.66033e-05;2.3536e-05;9.2934e-05
711;boundary;10;0.00460175;0.00180701;0.00562568
711;calc iter;10;0.43396;0.417369;0.441233
711;calc total;1;4.37873;4.37873;4.37873
711;total;1;13.877;13.877;13.877
712;initialize;1;5.84358;5.84358;5.84358
712;async;10;0.00707525;0.00110634;0.0126672
712;inner;10;0.421499;0.409421;0.429107
712;wait;10;5.7802e-05;2.4259e-05;0.000134064
712;boundary;10;0.00490826;0.00259686;0.00633307
712;calc iter;10;0.433542;0.42069;0.441281
712;calc total;1;4.37873;4.37873;4.37873
712;total;1;13.8607;13.8607;13.8607
713;initialize;1;5.85989;5.85989;5.85989
713;async;10;0.00973698;0.00117856;0.0167535
713;inner;10;0.417413;0.408891;0.426065
713;wait;10;7.7807e-05;2.4354e-05;0.000209334
713;boundary;10;0.0055986;0.00335141;0.00655137
713;calc iter;10;0.432828;0.425602;0.43909
713;calc total;1;4.37873;4.37873;4.37873
713;total;1;13.877;13.877;13.877
714;initialize;1;5.85669;5.85669;5.85669
714;async;10;0.00668476;0.00107328;0.0129419
714;inner;10;0.420662;0.413713;0.429657
714;wait;10;6.42029e-05;3.8054e-05;0.000129929
714;boundary;10;0.00476219;0.00276506;0.00660026
714;calc iter;10;0.432174;0.429561;0.435317
714;calc total;1;4.37873;4.37873;4.37873
714;total;1;13.8738;13.8738;13.8738
715;initialize;1;5.85987;5.85987;5.85987
715;async;10;0.00577861;0.00110625;0.0132017
715;inner;10;0.419914;0.416313;0.427314
715;wait;10;8.77355e-05;4.7669e-05;0.000291478
715;boundary;10;0.00563907;0.00393807;0.00698814
715;calc iter;10;0.431421;0.42853;0.434333
715;calc total;1;4.37873;4.37873;4.37873
715;total;1;13.877;13.877;13.877
716;initialize;1;5.8443;5.8443;5.8443
716;async;10;0.00366373;0.000742566;0.00847929
716;inner;10;0.421738;0.417222;0.429231
716;wait;10;7.6513e-05;4.4935e-05;0.000127976
716;boundary;10;0.00535947;0.00298282;0.00680682
716;calc iter;10;0.43084;0.427195;0.433829
716;calc total;1;4.37873;4.37873;4.37873
716;total;1;13.8614;13.8614;13.8614
717;initialize;1;5.84475;5.84475;5.84475
717;async;10;0.00295883;0.000774735;0.00443011
717;inner;10;0.422708;0.41863;0.429932
717;wait;10;5.84141e-05;3.9919e-05;0.000102797
717;boundary;10;0.00495228;0.00270139;0.00672614
717;calc iter;10;0.43068;0.428628;0.433831
717;calc total;1;4.37874;4.37874;4.37874
717;total;1;13.8619;13.8619;13.8619
718;initialize;1;5.84989;5.84989;5.84989
718;async;10;0.00404756;0.00117756;0.00667423
718;inner;10;0.422094;0.418455;0.428903
718;wait;10;7.41167e-05;3.3699e-05;0.000228614
718;boundary;10;0.00471998;0.00301724;0.00606861
718;calc iter;10;0.430938;0.429324;0.433766
718;calc total;1;4.37873;4.37873;4.37873
718;total;1;13.867;13.867;13.867
719;initialize;1;5.85399;5.85399;5.85399
719;async;10;0.00172569;0.000804517;0.00383875
719;inner;10;0.424938;0.422372;0.431142
719;wait;10;4.37533e-05;2.4837e-05;8.8056e-05
719;boundary;10;0.00458081;0.00235825;0.00521748
719;calc iter;10;0.43129;0.429145;0.437129
719;calc total;1;4.37874;4.37874;4.37874
719;total;1;13.8711;13.8711;13.8711
736;initialize;1;6.11772;6.11772;6.11772
736;async;10;0.00808258;0.000740834;0.0105274
736;inner;10;0.420393;0.408973;0.431243
736;wait;10;6.33803e-05;2.6317e-05;0.000144403
736;boundary;10;0.00514307;0.00259825;0.00635624
736;calc iter;10;0.433684;0.421379;0.437574
736;calc total;1;4.37874;4.37874;4.37874
736;total;1;14.1367;14.1367;14.1367
737;initialize;1;6.11087;6.11087;6.11087
737;async;10;0.00767115;0.00107755;0.0111363
737;inner;10;0.420163;0.411608;0.428942
737;wait;10;6.68144e-05;3.5412e-05;0.000168793
737;boundary;10;0.00526295;0.00328495;0.00647682
737;calc iter;10;0.433166;0.425474;0.436149
737;calc total;1;4.37874;4.37874;4.37874
737;total;1;14.1299;14.1299;14.1299
738;initialize;1;6.10346;6.10346;6.10346
738;async;10;0.00444289;0.000696104;0.00845478
738;inner;10;0.423488;0.416293;0.431847
738;wait;10;5.81588e-05;3.7981e-05;0.000117874
738;boundary;10;0.00478884;0.00272265;0.00647158
738;calc iter;10;0.43278;0.428667;0.435768
738;calc total;1;4.37874;4.37874;4.37874
738;total;1;14.1225;14.1225;14.1225
739;initialize;1;6.11768;6.11768;6.11768
739;async;10;0.00638466;0.000928647;0.0123888
739;inner;10;0.42023;0.414904;0.430939
739;wait;10;6.82097e-05;3.6784e-05;0.000141937
739;boundary;10;0.00531783;0.00304132;0.00619509
739;calc iter;10;0.432003;0.429468;0.435249
739;calc total;1;4.37874;4.37874;4.37874
739;total;1;14.1367;14.1367;14.1367
740;initialize;1;6.11769;6.11769;6.11769
740;async;10;0.00326389;0.000722152;0.00904703
740;inner;10;0.422856;0.418819;0.43124
740;wait;10;7.05727e-05;4.678e-05;0.000124813
740;boundary;10;0.00528095;0.00292703;0.00654078
740;calc iter;10;0.431473;0.427689;0.435398
740;calc total;1;4.37873;4.37873;4.37873
740;total;1;14.1367;14.1367;14.1367
741;initialize;1;6.10996;6.10996;6.10996
741;async;10;0.00250476;0.000746313;0.00529313
741;inner;10;0.422755;0.418586;0.430925
741;wait;10;7.8957e-05;5.1672e-05;0.000140216
741;boundary;10;0.00540387;0.00305288;0.00666087
741;calc iter;10;0.430745;0.429179;0.435234
741;calc total;1;4.37874;4.37874;4.37874
741;total;1;14.129;14.129;14.129
742;initialize;1;6.10651;6.10651;6.10651
742;async;10;0.00510032;0.0010478;0.00644118
742;inner;10;0.420141;0.416333;0.427911
742;wait;10;7.64597e-05;4.4806e-05;0.000218334
742;boundary;10;0.00546145;0.00404299;0.00655421
742;calc iter;10;0.430782;0.429026;0.433948
742;calc total;1;4.37874;4.37874;4.37874
742;total;1;14.1255;14.1255;14.1255
743;initialize;1;6.10811;6.10811;6.10811
743;async;10;0.00119551;0.000821176;0.00180183
743;inner;10;0.425241;0.421597;0.433211
743;wait;10;4.71164e-05;2.5544e-05;8.8707e-05
743;boundary;10;0.00473952;0.00294451;0.00570649
743;calc iter;10;0.431225;0.428461;0.437069
743;calc total;1;4.37874;4.37874;4.37874
743;total;1;14.1272;14.1272;14.1272
758;initialize;1;5.83078;5.83078;5.83078
758;async;10;0.0214063;0.00109497;0.0320166
758;inner;10;0.407965;0.392477;0.427487
758;wait;10;4.34381e-05;1.6942e-05;0.000101385
758;boundary;10;0.00327415;0.00169448;0.00464513
758;calc iter;10;0.432691;0.426207;0.43641
758;calc total;1;4.37874;4.37874;4.37874
758;total;1;13.8477;13.8477;13.8477
689;initialize;1;5.87287;5.87287;5.87287
689;async;10;0.0123824;0.00116328;0.022277
689;inner;10;0.414922;0.409359;0.424923
689;wait;10;8.21192e-05;3.1199e-05;0.000220285
689;boundary;10;0.00443563;0.00322432;0.00651483
689;calc iter;10;0.431824;0.425177;0.438888
689;calc total;1;4.37874;4.37874;4.37874
689;total;1;13.883;13.883;13.883
759;initialize;1;5.83076;5.83076;5.83076
759;async;10;0.0152747;0.00108822;0.0252762
759;inner;10;0.413949;0.399349;0.428992
759;wait;10;3.98473e-05;1.8412e-05;8.6396e-05
759;boundary;10;0.00325653;0.00173807;0.00458565
759;calc iter;10;0.432522;0.426389;0.435884
759;calc total;1;4.37874;4.37874;4.37874
759;total;1;13.8477;13.8477;13.8477
690;initialize;1;5.87289;5.87289;5.87289
690;async;10;0.0125701;0.00117592;0.0242201
690;inner;10;0.412281;0.404277;0.423483
690;wait;10;7.99106e-05;3.7663e-05;0.000159565
690;boundary;10;0.00576642;0.00403665;0.00677779
690;calc iter;10;0.430699;0.425931;0.436664
690;calc total;1;4.37873;4.37873;4.37873
690;total;1;13.883;13.883;13.883
760;initialize;1;5.83077;5.83077;5.83077
760;async;10;0.0156497;0.00106285;0.0265644
760;inner;10;0.412667;0.399681;0.428525
760;wait;10;5.53377e-05;3.0823e-05;0.00010008
760;boundary;10;0.00339804;0.00243522;0.00467184
760;calc iter;10;0.431771;0.428382;0.434002
760;calc total;1;4.37873;4.37873;4.37873
760;total;1;13.8477;13.8477;13.8477
691;initialize;1;5.87288;5.87288;5.87288
691;async;10;0.0121322;0.00120567;0.0230848
691;inner;10;0.412467;0.404911;0.423681
691;wait;10;7.78951e-05;4.3854e-05;0.000154869
691;boundary;10;0.00581493;0.00394524;0.00689158
691;calc iter;10;0.430493;0.425397;0.435812
691;calc total;1;4.37874;4.37874;4.37874
691;total;1;13.883;13.883;13.883
761;initialize;1;5.83077;5.83077;5.83077
761;async;10;0.0145509;0.00105441;0.0284984
761;inner;10;0.412638;0.400195;0.428012
761;wait;10;6.05386e-05;2.9633e-05;0.000175285
761;boundary;10;0.00371876;0.00263631;0.00488555
761;calc iter;10;0.43097;0.428063;0.433017
761;calc total;1;4.37874;4.37874;4.37874
761;total;1;13.8477;13.8477;13.8477
692;initialize;1;5.87285;5.87285;5.87285
692;async;10;0.00949637;0.00119542;0.0181091
692;inner;10;0.418359;0.412118;0.427179
692;wait;10;5.46628e-05;2.9094e-05;0.000101894
692;boundary;10;0.00349759;0.00191283;0.0047855
692;calc iter;10;0.431409;0.426532;0.434605
692;calc total;1;4.37873;4.37873;4.37873
692;total;1;13.883;13.883;13.883
762;initialize;1;5.83072;5.83072;5.83072
762;async;10;0.0142172;0.00105607;0.0276654
762;inner;10;0.411927;0.399478;0.427216
762;wait;10;7.18296e-05;4.1212e-05;0.000165089
762;boundary;10;0.00404314;0.00298821;0.00501621
762;calc iter;10;0.430261;0.426839;0.43309
762;calc total;1;4.37874;4.37874;4.37874
762;total;1;13.8477;13.8477;13.8477
693;initialize;1;5.87285;5.87285;5.87285
693;async;10;0.0101939;0.00108112;0.0182739
693;inner;10;0.417648;0.411052;0.427031
693;wait;10;5.23095e-05;3.0403e-05;0.000107677
693;boundary;10;0.00354676;0.0018712;0.00438887
693;calc iter;10;0.431443;0.426938;0.433666
693;calc total;1;4.37873;4.37873;4.37873
693;total;1;13.883;13.883;13.883
763;initialize;1;5.82807;5.82807;5.82807
763;async;10;0.0146476;0.00106846;0.0295637
763;inner;10;0.408295;0.39794;0.424011
763;wait;10;9.43574e-05;4.5719e-05;0.000290614
763;boundary;10;0.00611391;0.0046854;0.00718693
763;calc iter;10;0.429153;0.425556;0.433333
763;calc total;1;4.37874;4.37874;4.37874
763;total;1;13.845;13.845;13.845
694;initialize;1;5.87287;5.87287;5.87287
694;async;10;0.0103333;0.00112048;0.0184347
694;inner;10;0.41749;0.41114;0.426663
694;wait;10;6.03644e-05;2.8908e-05;0.000129536
694;boundary;10;0.0035641;0.00224283;0.00445866
694;calc iter;10;0.431449;0.429469;0.434509
694;calc total;1;4.37873;4.37873;4.37873
694;total;1;13.883;13.883;13.883
764;initialize;1;5.83097;5.83097;5.83097
764;async;10;0.0116727;0.00108484;0.0257281
764;inner;10;0.411934;0.39973;0.427079
764;wait;10;7.46798e-05;4.677e-05;0.00021601
764;boundary;10;0.0049843;0.00283136;0.00654521
764;calc iter;10;0.428668;0.42542;0.43141
764;calc total;1;4.37873;4.37873;4.37873
764;total;1;13.8479;13.8479;13.8479
695;initialize;1;5.87285;5.87285;5.87285
695;async;10;0.0123889;0.000854341;0.0211574
695;inner;10;0.413697;0.406467;0.423623
695;wait;10;6.09204e-05;3.2513e-05;0.000146528
695;boundary;10;0.0046877;0.00247535;0.00619563
695;calc iter;10;0.430836;0.427358;0.435171
695;calc total;1;4.37874;4.37874;4.37874
695;total;1;13.883;13.883;13.883
765;initialize;1;5.83077;5.83077;5.83077
765;async;10;0.00997596;0.00107253;0.0195383
765;inner;10;0.413804;0.400141;0.429202
765;wait;10;5.41621e-05;3.6814e-05;8.696e-05
765;boundary;10;0.00453128;0.00216298;0.00646038
765;calc iter;10;0.428367;0.426198;0.432526
765;calc total;1;4.37873;4.37873;4.37873
765;total;1;13.8477;13.8477;13.8477
766;initialize;1;5.82679;5.82679;5.82679
766;async;10;0.0121279;0.00108299;0.0232684
766;inner;10;0.410617;0.39681;0.427354
766;wait;10;7.54645e-05;4.6454e-05;0.000193467
766;boundary;10;0.00541866;0.00292215;0.00670145
766;calc iter;10;0.428241;0.426543;0.431497
766;calc total;1;4.37873;4.37873;4.37873
766;total;1;13.8438;13.8438;13.8438
767;initialize;1;5.83083;5.83083;5.83083
767;async;10;0.0123983;0.000801053;0.0214778
767;inner;10;0.412586;0.399655;0.427382
767;wait;10;4.67518e-05;2.2574e-05;0.000178619
767;boundary;10;0.00383908;0.00294903;0.0052013
767;calc iter;10;0.428872;0.426363;0.43141
767;calc total;1;4.37874;4.37874;4.37874
767;total;1;13.8478;13.8478;13.8478
DASH
InitEnergy=19200.00000
EndEnergy=19084.82272
DiffEnergy=-115.17728
Matrixspec: 254558 x 254558
Iterations: 10
# unit_id;function_name;num_calls;avg_runtime;min_runtime;max_runtime
0;initialize;1;5.33157;5.33157;5.33157
0;async;10;0.00607;0.00103;0.01105
0;inner;10;0.41947;0.41384;0.42889
0;wait;10;0.00004;0.00002;0.00009
0;boundary;10;0.00536;0.00356;0.00660
0;calc iter;10;0.43094;0.42911;0.43358
0;calc total;1;4.38501;4.38501;4.38501
0;total;1;12.10300;12.10300;12.10300
1;initialize;1;5.32977;5.32977;5.32977
1;async;10;0.00458629;0.00054435;0.00831919
1;inner;10;0.423459;0.419341;0.431785
1;wait;10;4.09807e-05;1.7669e-05;8.1534e-05
1;boundary;10;0.00367055;0.00221201;0.00422926
1;calc iter;10;0.431759;0.4302;0.435218
1;calc total;1;4.38501;4.38501;4.38501
1;total;1;12.1012;12.1012;12.1012
2;initialize;1;5.33141;5.33141;5.33141
2;async;10;0.00681841;0.00117047;0.00955529
2;inner;10;0.421329;0.417507;0.429979
2;wait;10;4.19329e-05;1.5564e-05;0.000121546
2;boundary;10;0.00369372;0.00298887;0.00415405
2;calc iter;10;0.431885;0.4299;0.434893
2;calc total;1;4.38501;4.38501;4.38501
2;total;1;12.1028;12.1028;12.1028
3;initialize;1;5.33127;5.33127;5.33127
3;async;10;0.00713315;0.00111546;0.00951962
3;inner;10;0.421313;0.417295;0.430936
3;wait;10;3.91326e-05;1.968e-05;0.000100387
3;boundary;10;0.00351612;0.00267508;0.0041671
3;calc iter;10;0.432003;0.427102;0.435505
3;calc total;1;4.38501;4.38501;4.38501
3;total;1;12.1027;12.1027;12.1027
4;initialize;1;5.33156;5.33156;5.33156
4;async;10;0.0071248;0.00113207;0.0107035
4;inner;10;0.419842;0.414783;0.429066
4;wait;10;5.14408e-05;3.3775e-05;0.000103737
4;boundary;10;0.00437437;0.00344848;0.00554673
4;calc iter;10;0.431394;0.429332;0.433753
4;calc total;1;4.38501;4.38501;4.38501
4;total;1;12.103;12.103;12.103
5;initialize;1;5.33159;5.33159;5.33159
5;async;10;0.00720706;0.00108021;0.0140335
5;inner;10;0.417202;0.410914;0.427665
5;wait;10;6.67025e-05;3.0859e-05;0.000141653
5;boundary;10;0.00600841;0.00409757;0.00704358
5;calc iter;10;0.430486;0.42782;0.433388
5;calc total;1;4.38501;4.38501;4.38501
5;total;1;12.103;12.103;12.103
6;initialize;1;5.33147;5.33147;5.33147
6;async;10;0.00791972;0.00106933;0.0157684
6;inner;10;0.417741;0.413138;0.427528
6;wait;10;6.65886e-05;3.2724e-05;0.000165748
6;boundary;10;0.00573706;0.00414357;0.00682963
6;calc iter;10;0.431466;0.426237;0.437395
6;calc total;1;4.38501;4.38501;4.38501
6;total;1;12.1029;12.1029;12.1029
7;initialize;1;5.3315;5.3315;5.3315
7;async;10;0.00947415;0.00107439;0.0156918
7;inner;10;0.417065;0.413048;0.427638
7;wait;10;6.40983e-05;3.1636e-05;0.000152107
7;boundary;10;0.0052172;0.00349228;0.00637269
7;calc iter;10;0.431822;0.426088;0.435503
7;calc total;1;4.38501;4.38501;4.38501
7;total;1;12.1029;12.1029;12.1029
8;initialize;1;5.33152;5.33152;5.33152
8;async;10;0.00880925;0.00112495;0.0137243
8;inner;10;0.41997;0.413431;0.429042
8;wait;10;4.60496e-05;2.2124e-05;0.000112533
8;boundary;10;0.00367243;0.00224156;0.00451548
8;calc iter;10;0.4325;0.429323;0.435651
8;calc total;1;4.38501;4.38501;4.38501
8;total;1;12.103;12.103;12.103
9;initialize;1;5.33151;5.33151;5.33151
9;async;10;0.0108776;0.00109993;0.0188887
9;inner;10;0.418276;0.410203;0.428178
9;wait;10;4.31686e-05;1.5012e-05;0.000129532
9;boundary;10;0.00363701;0.00180331;0.00453499
9;calc iter;10;0.432836;0.430922;0.435903
9;calc total;1;4.38502;4.38502;4.38502
9;total;1;12.103;12.103;12.103
10;initialize;1;5.33152;5.33152;5.33152
10;async;10;0.00769937;0.00131479;0.0142956
10;inner;10;0.421419;0.411107;0.433012
10;wait;10;5.24988e-05;2.2682e-05;0.000110777
10;boundary;10;0.0045078;0.00175462;0.00559376
10;calc iter;10;0.433681;0.427182;0.438606
10;calc total;1;4.38502;4.38502;4.38502
10;total;1;12.103;12.103;12.103
11;initialize;1;5.33146;5.33146;5.33146
11;async;10;0.00818077;0.00114273;0.0164124
11;inner;10;0.421493;0.41049;0.431716
11;wait;10;4.60686e-05;2.154e-05;0.000105656
11;boundary;10;0.00378315;0.00175491;0.00564132
11;calc iter;10;0.433505;0.428681;0.437277
11;calc total;1;4.38502;4.38502;4.38502
11;total;1;12.1029;12.1029;12.1029
12;initialize;1;5.32997;5.32997;5.32997
12;async;10;0.0186848;0.00112277;0.0345973
12;inner;10;0.408948;0.384459;0.426069
12;wait;10;5.00517e-05;2.5798e-05;0.000103391
12;boundary;10;0.00396281;0.00228673;0.00614002
12;calc iter;10;0.431647;0.421431;0.437089
12;calc total;1;4.38502;4.38502;4.38502
12;total;1;12.1014;12.1014;12.1014
13;initialize;1;5.33122;5.33122;5.33122
13;async;10;0.0204375;0.00104822;0.0354697
13;inner;10;0.408031;0.380245;0.426127
13;wait;10;3.85985e-05;1.9447e-05;0.000108994
13;boundary;10;0.00387251;0.0017601;0.00549058
13;calc iter;10;0.432381;0.417496;0.437019
13;calc total;1;4.38501;4.38501;4.38501
13;total;1;12.1027;12.1027;12.1027
14;initialize;1;5.33127;5.33127;5.33127
14;async;10;0.0226447;0.00110418;0.0379474
14;inner;10;0.406629;0.376048;0.427722
14;wait;10;4.47809e-05;2.0825e-05;8.5753e-05
14;boundary;10;0.00399298;0.00172247;0.00589765
14;calc iter;10;0.433314;0.41574;0.440003
14;calc total;1;4.38501;4.38501;4.38501
14;total;1;12.1027;12.1027;12.1027
15;initialize;1;5.33121;5.33121;5.33121
15;async;10;0.0212159;0.00100932;0.0366177
15;inner;10;0.406966;0.380414;0.424992
15;wait;10;5.36503e-05;2.6016e-05;0.000123855
15;boundary;10;0.004066;0.00179312;0.00558992
15;calc iter;10;0.432304;0.418854;0.436616
15;calc total;1;4.38501;4.38501;4.38501
15;total;1;12.1027;12.1027;12.1027
96;initialize;1;5.43544;5.43544;5.43544
96;async;10;0.00722797;0.00100188;0.0139235
96;inner;10;0.416614;0.408421;0.428086
96;wait;10;8.04901e-05;4.845e-05;0.00014887
96;boundary;10;0.00584416;0.00308648;0.00708551
96;calc iter;10;0.429768;0.426835;0.434331
96;calc total;1;4.38502;4.38502;4.38502
96;total;1;12.2029;12.2029;12.2029
24;initialize;1;5.41751;5.41751;5.41751
24;async;10;0.00480464;0.000534633;0.00923434
24;inner;10;0.421761;0.419425;0.430675
24;wait;10;6.36693e-05;4.9755e-05;9.4746e-05
24;boundary;10;0.0055183;0.0030748;0.00637233
24;calc iter;10;0.43215;0.428274;0.436307
24;calc total;1;4.38501;4.38501;4.38501
24;total;1;12.1806;12.1806;12.1806
48;initialize;1;5.42603;5.42603;5.42603
48;async;10;0.00663988;0.00097538;0.0100767
48;inner;10;0.41878;0.415991;0.425135
48;wait;10;7.00669e-05;4.0679e-05;0.000175792
48;boundary;10;0.00603927;0.00519605;0.00670804
48;calc iter;10;0.431533;0.429835;0.433517
48;calc total;1;4.38502;4.38502;4.38502
48;total;1;12.1884;12.1884;12.1884
16;initialize;1;5.33122;5.33122;5.33122
16;async;10;0.0172511;0.00107358;0.0356289
16;inner;10;0.410158;0.386689;0.427002
16;wait;10;4.72227e-05;1.9805e-05;0.000108639
16;boundary;10;0.0040976;0.00246761;0.00625021
16;calc iter;10;0.431556;0.424807;0.437591
16;calc total;1;4.38501;4.38501;4.38501
16;total;1;12.1027;12.1027;12.1027
97;initialize;1;5.43217;5.43217;5.43217
97;async;10;0.00708539;0.0013922;0.010595
97;inner;10;0.41893;0.412202;0.428352
97;wait;10;6.34961e-05;3.9335e-05;0.000123964
97;boundary;10;0.00483262;0.00293774;0.00660928
97;calc iter;10;0.430913;0.428533;0.434151
97;calc total;1;4.38502;4.38502;4.38502
97;total;1;12.1996;12.1996;12.1996
25;initialize;1;5.40762;5.40762;5.40762
25;async;10;0.00528748;0.00114909;0.00789669
25;inner;10;0.42251;0.419769;0.429813
25;wait;10;6.25782e-05;3.9272e-05;0.000160451
25;boundary;10;0.00447169;0.00335916;0.00506249
25;calc iter;10;0.432334;0.430457;0.434523
25;calc total;1;4.38501;4.38501;4.38501
25;total;1;12.1706;12.1706;12.1706
49;initialize;1;5.42495;5.42495;5.42495
49;async;10;0.00380681;0.00133329;0.00625527
49;inner;10;0.424091;0.420906;0.430785
49;wait;10;6.34271e-05;4.2502e-05;0.000128089
49;boundary;10;0.00446197;0.00280205;0.00554673
49;calc iter;10;0.432425;0.430922;0.435076
49;calc total;1;4.38501;4.38501;4.38501
49;total;1;12.1873;12.1873;12.1873
17;initialize;1;5.33122;5.33122;5.33122
17;async;10;0.0185545;0.00109724;0.0410176
17;inner;10;0.406156;0.386299;0.423501
17;wait;10;7.87112e-05;3.2676e-05;0.000264224
17;boundary;10;0.00487362;0.00322529;0.00669478
17;calc iter;10;0.429664;0.42197;0.434449
17;calc total;1;4.38502;4.38502;4.38502
17;total;1;12.1027;12.1027;12.1027
98;initialize;1;5.43024;5.43024;5.43024
98;async;10;0.00622765;0.00111214;0.0114651
98;inner;10;0.420658;0.415271;0.42835
98;wait;10;6.02169e-05;3.2154e-05;0.000115309
98;boundary;10;0.00478333;0.00293297;0.00601481
98;calc iter;10;0.431731;0.427447;0.435498
98;calc total;1;4.38502;4.38502;4.38502
98;total;1;12.1977;12.1977;12.1977
26;initialize;1;5.41449;5.41449;5.41449
26;async;10;0.00500779;0.00115274;0.00705128
26;inner;10;0.423378;0.420811;0.430663
26;wait;10;5.57097e-05;3.0505e-05;0.000130351
26;boundary;10;0.00411414;0.00305583;0.00480755
26;calc iter;10;0.432557;0.429214;0.435944
26;calc total;1;4.38502;4.38502;4.38502
26;total;1;12.1775;12.1775;12.1775
50;initialize;1;5.42713;5.42713;5.42713
50;async;10;0.00274976;0.00105366;0.00424757
50;inner;10;0.42588;0.424127;0.431729
50;wait;10;5.0852e-05;3.4148e-05;9.7662e-05
50;boundary;10;0.00385468;0.00245328;0.00417948
50;calc iter;10;0.432537;0.430361;0.435443
50;calc total;1;4.38502;4.38502;4.38502
50;total;1;12.1895;12.1895;12.1895
18;initialize;1;5.33125;5.33125;5.33125
18;async;10;0.0156405;0.00112473;0.0372523
18;inner;10;0.407461;0.391347;0.425319
18;wait;10;6.18672e-05;2.6808e-05;0.000186039
18;boundary;10;0.00512421;0.00315191;0.00667874
18;calc iter;10;0.42829;0.422172;0.432944
18;calc total;1;4.38502;4.38502;4.38502
18;total;1;12.1027;12.1027;12.1027
99;initialize;1;5.42313;5.42313;5.42313
99;async;10;0.012983;0.00104922;0.0188283
99;inner;10;0.414273;0.409122;0.421769
99;wait;10;7.12055e-05;3.6643e-05;0.000234922
99;boundary;10;0.00486808;0.00390065;0.00593775
99;calc iter;10;0.432197;0.428725;0.434776
99;calc total;1;4.38502;4.38502;4.38502
99;total;1;12.1906;12.1906;12.1906
27;initialize;1;5.41494;5.41494;5.41494
27;async;10;0.00197477;0.00140993;0.00254591
27;inner;10;0.426735;0.422549;0.433955
27;wait;10;5.74759e-05;3.5081e-05;0.000139696
27;boundary;10;0.0040397;0.00310035;0.00477447
27;calc iter;10;0.432809;0.429013;0.439249
27;calc total;1;4.38501;4.38501;4.38501
27;total;1;12.178;12.178;12.178
51;initialize;1;5.41824;5.41824;5.41824
51;async;10;0.0044218;0.00113216;0.00612398
51;inner;10;0.424052;0.421582;0.43039
51;wait;10;5.48097e-05;3.3127e-05;0.000149693
51;boundary;10;0.00395737;0.00288341;0.00436868
51;calc iter;10;0.432488;0.430279;0.435543
51;calc total;1;4.38502;4.38502;4.38502
51;total;1;12.1806;12.1806;12.1806
19;initialize;1;5.33125;5.33125;5.33125
19;async;10;0.0104009;0.00105863;0.0242499
19;inner;10;0.414712;0.398075;0.429852
19;wait;10;4.02797e-05;2.3652e-05;7.566e-05
19;boundary;10;0.0033216;0.00170799;0.00454668
19;calc iter;10;0.428477;0.424298;0.432696
19;calc total;1;4.38501;4.38501;4.38501
19;total;1;12.1027;12.1027;12.1027
100;initialize;1;5.42196;5.42196;5.42196
100;async;10;0.0126093;0.00111305;0.0168557
100;inner;10;0.416022;0.409346;0.42521
100;wait;10;6.07436e-05;2.8291e-05;0.000180313
100;boundary;10;0.00425794;0.00295211;0.00517853
100;calc iter;10;0.432952;0.429199;0.437143
100;calc total;1;4.38502;4.38502;4.38502
100;total;1;12.1894;12.1894;12.1894
28;initialize;1;5.42966;5.42966;5.42966
28;async;10;0.00847133;0.00113458;0.0112236
28;inner;10;0.418508;0.415093;0.424827
28;wait;10;7.53071e-05;3.8195e-05;0.000298025
28;boundary;10;0.00493933;0.00414135;0.00612737
28;calc iter;10;0.431996;0.42905;0.433811
28;calc total;1;4.38502;4.38502;4.38502
28;total;1;12.1927;12.1927;12.1927
52;initialize;1;5.4282;5.4282;5.4282
52;async;10;0.00750614;0.00112838;0.00949017
52;inner;10;0.418559;0.416026;0.42568
52;wait;10;7.60499e-05;4.2146e-05;0.000183773
52;boundary;10;0.0056417;0.00509674;0.00619238
52;calc iter;10;0.431785;0.430326;0.4331
52;calc total;1;4.38502;4.38502;4.38502
52;total;1;12.1906;12.1906;12.1906
20;initialize;1;5.33129;5.33129;5.33129
20;async;10;0.0138696;0.00104949;0.028523
20;inner;10;0.409828;0.393144;0.42464
20;wait;10;5.35297e-05;2.1243e-05;0.000234483
20;boundary;10;0.00394029;0.00225287;0.00535555
20;calc iter;10;0.427694;0.424943;0.433955
20;calc total;1;4.38501;4.38501;4.38501
20;total;1;12.1027;12.1027;12.1027
101;initialize;1;5.4278;5.4278;5.4278
101;async;10;0.011318;0.00110753;0.0165929
101;inner;10;0.41511;0.41011;0.423643
101;wait;10;7.64195e-05;3.8986e-05;0.000179697
101;boundary;10;0.00536869;0.00476404;0.0061672
101;calc iter;10;0.431875;0.429931;0.433683
101;calc total;1;4.38502;4.38502;4.38502
101;total;1;12.1952;12.1952;12.1952
29;initialize;1;5.42963;5.42963;5.42963
29;async;10;0.00643177;0.00108959;0.010022
29;inner;10;0.419053;0.415863;0.429363
29;wait;10;9.2725e-05;5.7181e-05;0.000192738
29;boundary;10;0.00614238;0.00359518;0.00692185
29;calc iter;10;0.431722;0.427582;0.434238
29;calc total;1;4.38501;4.38501;4.38501
29;total;1;12.1927;12.1927;12.1927
53;initialize;1;5.41138;5.41138;5.41138
53;async;10;0.0086086;0.00110618;0.0131044
53;inner;10;0.416687;0.413677;0.425055
53;wait;10;8.48184e-05;5.7125e-05;0.000171883
53;boundary;10;0.00659093;0.00529768;0.00713255
53;calc iter;10;0.431973;0.426729;0.435173
53;calc total;1;4.38502;4.38502;4.38502
53;total;1;12.1738;12.1738;12.1738
21;initialize;1;5.33122;5.33122;5.33122
21;async;10;0.0124442;0.00111028;0.0244985
21;inner;10;0.40955;0.391691;0.425009
21;wait;10;5.84463e-05;3.403e-05;0.00012331
21;boundary;10;0.00462616;0.00321298;0.00599717
21;calc iter;10;0.426681;0.422242;0.432372
21;calc total;1;4.38501;4.38501;4.38501
21;total;1;12.1027;12.1027;12.1027
30;initialize;1;5.41303;5.41303;5.41303
30;async;10;0.00557436;0.000830707;0.00991543
30;inner;10;0.421579;0.418567;0.430407
30;wait;10;7.23091e-05;4.0491e-05;0.000135504
30;boundary;10;0.00536623;0.00307493;0.00687838
30;calc iter;10;0.432594;0.427622;0.436126
30;calc total;1;4.38502;4.38502;4.38502
30;total;1;12.1761;12.1761;12.1761
54;initialize;1;5.41327;5.41327;5.41327
54;async;10;0.0081772;0.00113262;0.012255
54;inner;10;0.419451;0.416709;0.427033
54;wait;10;7.35456e-05;2.9478e-05;0.000204657
54;boundary;10;0.00499428;0.00344306;0.00622432
54;calc iter;10;0.432698;0.428642;0.434578
54;calc total;1;4.38502;4.38502;4.38502
54;total;1;12.1757;12.1757;12.1757
22;initialize;1;5.32973;5.32973;5.32973
22;async;10;0.0134109;0.00103459;0.0291217
22;inner;10;0.406386;0.387247;0.424943
22;wait;10;7.06683e-05;4.5431e-05;0.000134204
22;boundary;10;0.00569504;0.00335238;0.00667865
22;calc iter;10;0.425565;0.421063;0.432304
22;calc total;1;4.38502;4.38502;4.38502
22;total;1;12.1012;12.1012;12.1012
31;initialize;1;5.42878;5.42878;5.42878
31;async;10;0.00732122;0.00105836;0.0110606
31;inner;10;0.420968;0.416918;0.428477
31;wait;10;6.90824e-05;3.0497e-05;0.000210358
31;boundary;10;0.00454613;0.00281842;0.00567899
31;calc iter;10;0.432907;0.429083;0.436102
31;calc total;1;4.38501;4.38501;4.38501
31;total;1;12.1918;12.1918;12.1918
55;initialize;1;5.42585;5.42585;5.42585
55;async;10;0.00579269;0.000648024;0.00936705
55;inner;10;0.423009;0.417182;0.430725
55;wait;10;6.35023e-05;3.0218e-05;0.000143426
55;boundary;10;0.00449323;0.00271254;0.00657276
55;calc iter;10;0.43336;0.429294;0.435725
55;calc total;1;4.38502;4.38502;4.38502
55;total;1;12.1882;12.1882;12.1882
23;initialize;1;5.33125;5.33125;5.33125
23;async;10;0.0142555;0.000804474;0.0306822
23;inner;10;0.403528;0.38374;0.422183
23;wait;10;4.46722e-05;2.7287e-05;0.00010082
23;boundary;10;0.0065419;0.00467873;0.00729309
23;calc iter;10;0.424372;0.419528;0.432908
23;calc total;1;4.38501;4.38501;4.38501
23;total;1;12.1027;12.1027;12.1027
32;initialize;1;5.42801;5.42801;5.42801
32;async;10;0.00548673;0.000823918;0.00952771
32;inner;10;0.423761;0.417104;0.431997
32;wait;10;5.79439e-05;3.0249e-05;0.000121416
32;boundary;10;0.0042684;0.00229779;0.00647949
32;calc iter;10;0.433576;0.428962;0.435973
32;calc total;1;4.38501;4.38501;4.38501
32;total;1;12.1911;12.1911;12.1911
56;initialize;1;5.42835;5.42835;5.42835
56;async;10;0.00966559;0.0011565;0.0130727
56;inner;10;0.419234;0.410955;0.428755
56;wait;10;6.30057e-05;2.5533e-05;0.00017262
56;boundary;10;0.00475121;0.00222394;0.00639777
56;calc iter;10;0.433716;0.426203;0.435978
56;calc total;1;4.38502;4.38502;4.38502
56;total;1;12.1907;12.1907;12.1907
33;initialize;1;5.40452;5.40452;5.40452
33;async;10;0.0080635;0.00113081;0.0114693
33;inner;10;0.421329;0.412604;0.430671
33;wait;10;5.13532e-05;2.2772e-05;0.000105615
33;boundary;10;0.00440099;0.00189943;0.00642986
33;calc iter;10;0.433847;0.424614;0.437274
33;calc total;1;4.38502;4.38502;4.38502
33;total;1;12.1676;12.1676;12.1676
57;initialize;1;5.43053;5.43053;5.43053
57;async;10;0.00513827;0.00111817;0.0065327
57;inner;10;0.423964;0.414184;0.432525
57;wait;10;6.89079e-05;2.9704e-05;0.000139223
57;boundary;10;0.00509483;0.00183345;0.00615444
57;calc iter;10;0.434269;0.420958;0.438982
57;calc total;1;4.38502;4.38502;4.38502
57;total;1;12.1929;12.1929;12.1929
34;initialize;1;5.41491;5.41491;5.41491
34;async;10;0.0056601;0.0011443;0.0078636
34;inner;10;0.423809;0.414382;0.433764
34;wait;10;6.12919e-05;2.328e-05;0.000115819
34;boundary;10;0.00474641;0.00175624;0.00609685
34;calc iter;10;0.43428;0.421374;0.438266
34;calc total;1;4.38501;4.38501;4.38501
34;total;1;12.178;12.178;12.178
58;initialize;1;5.40868;5.40868;5.40868
58;async;10;0.00263028;0.00115996;0.00440287
58;inner;10;0.426739;0.415046;0.434083
58;wait;10;6.45244e-05;2.8732e-05;0.0001412
58;boundary;10;0.0051008;0.00175757;0.0057156
58;calc iter;10;0.434537;0.421236;0.439932
58;calc total;1;4.38502;4.38502;4.38502
58;total;1;12.1711;12.1711;12.1711
35;initialize;1;5.41124;5.41124;5.41124
35;async;10;0.00757605;0.00107297;0.0106646
35;inner;10;0.422395;0.412323;0.430323
35;wait;10;5.58668e-05;2.227e-05;0.000153844
35;boundary;10;0.00434249;0.00173132;0.0060461
35;calc iter;10;0.434372;0.423482;0.438286
35;calc total;1;4.38501;4.38501;4.38501
35;total;1;12.1743;12.1743;12.1743
59;initialize;1;5.40929;5.40929;5.40929
59;async;10;0.0124673;0.00117432;0.0163181
59;inner;10;0.417376;0.403688;0.427894
59;wait;10;6.37784e-05;2.1703e-05;0.000197852
59;boundary;10;0.00473471;0.00174129;0.00604309
59;calc iter;10;0.434644;0.420523;0.439015
59;calc total;1;4.38502;4.38502;4.38502
59;total;1;12.1717;12.1717;12.1717
36;initialize;1;5.41645;5.41645;5.41645
36;async;10;0.0113914;0.000922027;0.0170571
36;inner;10;0.417601;0.394718;0.430415
36;wait;10;6.49975e-05;2.5492e-05;0.00013792
36;boundary;10;0.00481885;0.00225469;0.00636794
36;calc iter;10;0.433878;0.411883;0.439629
36;calc total;1;4.38501;4.38501;4.38501
36;total;1;12.1795;12.1795;12.1795
60;initialize;1;5.42962;5.42962;5.42962
60;async;10;0.0193625;0.00114314;0.0264483
60;inner;10;0.409183;0.393577;0.424404
60;wait;10;8.04509e-05;3.7362e-05;0.000217531
60;boundary;10;0.0050605;0.00239322;0.0064356
60;calc iter;10;0.433688;0.420843;0.439792
60;calc total;1;4.38502;4.38502;4.38502
60;total;1;12.192;12.192;12.192
37;initialize;1;5.43193;5.43193;5.43193
37;async;10;0.0130118;0.0011589;0.0176457
37;inner;10;0.417166;0.39043;0.430134
37;wait;10;5.73491e-05;2.6082e-05;0.000134686
37;boundary;10;0.00451718;0.00175126;0.0055179
37;calc iter;10;0.434755;0.408252;0.441715
37;calc total;1;4.38501;4.38501;4.38501
37;total;1;12.195;12.195;12.195
61;initialize;1;5.41486;5.41486;5.41486
61;async;10;0.0254105;0.00112594;0.0303047
61;inner;10;0.40454;0.38049;0.420683
61;wait;10;8.0311e-05;2.5508e-05;0.000298035
61;boundary;10;0.00502895;0.00177185;0.00590243
61;calc iter;10;0.435062;0.41218;0.442271
61;calc total;1;4.38502;4.38502;4.38502
61;total;1;12.1773;12.1773;12.1773
38;initialize;1;5.4102;5.4102;5.4102
38;async;10;0.0154831;0.00109551;0.0185939
38;inner;10;0.414767;0.384506;0.431144
38;wait;10;6.76666e-05;2.4806e-05;0.000155222
38;boundary;10;0.00514065;0.00173748;0.00603677
38;calc iter;10;0.43546;0.401836;0.444075
38;calc total;1;4.38501;4.38501;4.38501
38;total;1;12.1733;12.1733;12.1733
62;initialize;1;5.41421;5.41421;5.41421
62;async;10;0.00251309;0.00115905;0.00272334
62;inner;10;0.429032;0.401345;0.440858
62;wait;10;8.05768e-05;2.5247e-05;0.000195706
62;boundary;10;0.00552362;0.00175882;0.00605009
62;calc iter;10;0.437151;0.405778;0.447945
62;calc total;1;4.38502;4.38502;4.38502
62;total;1;12.1766;12.1766;12.1766
39;initialize;1;5.409;5.409;5.409
39;async;10;0.0125422;0.000721183;0.0165856
39;inner;10;0.417569;0.390626;0.431165
39;wait;10;5.63123e-05;2.2045e-05;0.000102363
39;boundary;10;0.00447998;0.00181886;0.00550508
63;initialize;1;5.41053;5.41053;5.41053
63;async;10;0.0169714;0.00112474;0.0207233
63;inner;10;0.413981;0.388433;0.429841
63;wait;10;6.7869e-05;2.2026e-05;0.000140978
63;boundary;10;0.00470244;0.00178986;0.00576411
63;calc iter;10;0.435725;0.407354;0.443311
63;calc total;1;4.38502;4.38502;4.38502
63;total;1;12.1729;12.1729;12.1729
39;calc iter;10;0.43465;0.408147;0.440626
39;calc total;1;4.38502;4.38502;4.38502
39;total;1;12.172;12.172;12.172
64;initialize;1;5.41718;5.41718;5.41718
64;async;10;0.01834;0.00110031;0.0244328
64;inner;10;0.411495;0.393105;0.425612
64;wait;10;5.98935e-05;2.2913e-05;0.000125755
64;boundary;10;0.00474706;0.00218054;0.00599452
64;calc iter;10;0.434644;0.419288;0.440029
64;calc total;1;4.38502;4.38502;4.38502
64;total;1;12.1796;12.1796;12.1796
40;initialize;1;5.40757;5.40757;5.40757
40;async;10;0.0121843;0.00105792;0.0185425
40;inner;10;0.416421;0.394873;0.429606
40;wait;10;6.82711e-05;2.4399e-05;0.000167406
40;boundary;10;0.00503649;0.00271883;0.00641758
40;calc iter;10;0.433713;0.413371;0.439537
40;calc total;1;4.38502;4.38502;4.38502
40;total;1;12.1706;12.1706;12.1706
65;initialize;1;5.42413;5.42413;5.42413
65;async;10;0.020741;0.00117538;0.0325432
65;inner;10;0.406327;0.394745;0.422751
65;wait;10;9.07295e-05;2.8248e-05;0.000260745
65;boundary;10;0.00548404;0.00324289;0.00652407
65;calc iter;10;0.432645;0.423004;0.439188
65;calc total;1;4.38502;4.38502;4.38502
65;total;1;12.1865;12.1865;12.1865
41;initialize;1;5.43191;5.43191;5.43191
41;async;10;0.0119307;0.000614821;0.0208576
41;inner;10;0.415453;0.398671;0.430081
41;wait;10;7.99964e-05;3.9659e-05;0.00018435
41;boundary;10;0.00522972;0.00285647;0.00658624
41;calc iter;10;0.432696;0.422701;0.438214
41;calc total;1;4.38502;4.38502;4.38502
41;total;1;12.195;12.195;12.195
66;initialize;1;5.41912;5.41912;5.41912
66;async;10;0.0171062;0.0011016;0.0294335
66;inner;10;0.408907;0.402182;0.423059
66;wait;10;6.51077e-05;3.9478e-05;0.00016653
66;boundary;10;0.00480952;0.00319936;0.00565935
66;calc iter;10;0.430891;0.427145;0.436555
66;calc total;1;4.38501;4.38501;4.38501
66;total;1;12.1815;12.1815;12.1815
42;initialize;1;5.42774;5.42774;5.42774
42;async;10;0.0113149;0.00108424;0.0221031
42;inner;10;0.414342;0.403617;0.425517
42;wait;10;9.02676e-05;4.6077e-05;0.000256045
42;boundary;10;0.00557625;0.00391878;0.00634608
42;calc iter;10;0.431325;0.427382;0.438499
42;calc total;1;4.38502;4.38502;4.38502
42;total;1;12.1908;12.1908;12.1908
67;initialize;1;5.41384;5.41384;5.41384
67;async;10;0.00201669;0.00111164;0.00261759
67;inner;10;0.425106;0.42013;0.435165
67;wait;10;6.25068e-05;3.3598e-05;0.000164475
67;boundary;10;0.00458587;0.00350822;0.0058304
67;calc iter;10;0.431774;0.426299;0.44099
67;calc total;1;4.38502;4.38502;4.38502
67;total;1;12.1762;12.1762;12.1762
43;initialize;1;5.43197;5.43197;5.43197
43;async;10;0.0101984;0.0011145;0.0140545
43;inner;10;0.415584;0.407758;0.427976
43;wait;10;7.6134e-05;3.6254e-05;0.000297706
43;boundary;10;0.00478396;0.00313199;0.00609942
43;calc iter;10;0.430645;0.426466;0.435165
43;calc total;1;4.38502;4.38502;4.38502
43;total;1;12.195;12.195;12.195
68;initialize;1;5.42203;5.42203;5.42203
68;async;10;0.00925242;0.00115093;0.0143045
68;inner;10;0.417288;0.412021;0.430239
68;wait;10;5.66714e-05;3.7598e-05;0.000108729
68;boundary;10;0.00441989;0.00181643;0.00533252
68;calc iter;10;0.431019;0.428378;0.435855
68;calc total;1;4.38502;4.38502;4.38502
68;total;1;12.1844;12.1844;12.1844
44;initialize;1;5.40501;5.40501;5.40501
44;async;10;0.00441849;0.00114432;0.00735264
44;inner;10;0.420778;0.414538;0.431894
44;wait;10;6.2109e-05;3.3205e-05;0.000106123
44;boundary;10;0.00486668;0.00281577;0.00656209
44;calc iter;10;0.430127;0.425496;0.435963
44;calc total;1;4.38502;4.38502;4.38502
44;total;1;12.168;12.168;12.168
69;initialize;1;5.41617;5.41617;5.41617
69;async;10;0.0128143;0.00110308;0.0170724
69;inner;10;0.410998;0.405799;0.425352
69;wait;10;7.05294e-05;4.249e-05;0.000161766
69;boundary;10;0.00533267;0.00352385;0.00618962
69;calc iter;10;0.429217;0.427833;0.430962
69;calc total;1;4.38501;4.38501;4.38501
69;total;1;12.1786;12.1786;12.1786
45;initialize;1;5.43265;5.43265;5.43265
45;async;10;0.00489122;0.00112133;0.0108265
45;inner;10;0.419537;0.413268;0.430841
45;wait;10;6.57389e-05;3.7444e-05;0.000114141
45;boundary;10;0.00516438;0.00249754;0.00659891
45;calc iter;10;0.42966;0.426865;0.434576
45;calc total;1;4.38502;4.38502;4.38502
45;total;1;12.1957;12.1957;12.1957
70;initialize;1;5.41901;5.41901;5.41901
70;async;10;0.0138586;0.00114959;0.0238063
70;inner;10;0.409181;0.403173;0.425127
70;wait;10;7.71583e-05;5.5204e-05;0.0001533
70;boundary;10;0.005992;0.00357009;0.00667517
70;calc iter;10;0.429111;0.423932;0.435859
70;calc total;1;4.38502;4.38502;4.38502
70;total;1;12.1814;12.1814;12.1814
46;initialize;1;5.40833;5.40833;5.40833
46;async;10;0.00534129;0.000931561;0.00885398
46;inner;10;0.417531;0.411742;0.429745
46;wait;10;7.9124e-05;5.033e-05;0.000149216
46;boundary;10;0.0057265;0.00306476;0.00662146
46;calc iter;10;0.42868;0.426413;0.434042
46;calc total;1;4.38502;4.38502;4.38502
46;total;1;12.1714;12.1714;12.1714
71;initialize;1;5.4291;5.4291;5.4291
71;async;10;0.0143616;0.000896315;0.0253223
71;inner;10;0.408187;0.40257;0.424494
71;wait;10;7.96872e-05;3.6698e-05;0.000207788
71;boundary;10;0.00628817;0.00389437;0.00711951
71;calc iter;10;0.428919;0.422794;0.434904
71;calc total;1;4.38502;4.38502;4.38502
71;total;1;12.1915;12.1915;12.1915
47;initialize;1;5.41392;5.41392;5.41392
47;async;10;0.00530068;0.00051369;0.00971311
47;inner;10;0.416097;0.410802;0.429424
47;wait;10;7.01398e-05;3.7986e-05;0.000206283
47;boundary;10;0.00636503;0.00339294;0.00717558
47;calc iter;10;0.427836;0.424773;0.433888
47;calc total;1;4.38502;4.38502;4.38502
47;total;1;12.177;12.177;12.177
72;initialize;1;5.39981;5.39981;5.39981
72;async;10;0.00579869;0.000445855;0.0116397
72;inner;10;0.419229;0.41273;0.428989
72;wait;10;5.93968e-05;3.7449e-05;8.0528e-05
72;boundary;10;0.00530368;0.00228611;0.00711926
72;calc iter;10;0.430393;0.427047;0.433753
72;calc total;1;4.38501;4.38501;4.38501
72;total;1;12.1717;12.1717;12.1717
73;initialize;1;5.40276;5.40276;5.40276
73;async;10;0.0088367;0.00103948;0.0125784
73;inner;10;0.417401;0.412187;0.424923
73;wait;10;6.63018e-05;3.9186e-05;0.0001888
73;boundary;10;0.00459988;0.00326494;0.00612392
73;calc iter;10;0.430906;0.429257;0.432177
73;calc total;1;4.38502;4.38502;4.38502
73;total;1;12.1746;12.1746;12.1746
74;initialize;1;5.40269;5.40269;5.40269
74;async;10;0.0101926;0.00118157;0.0149472
74;inner;10;0.416927;0.412756;0.42519
74;wait;10;5.96778e-05;3.4985e-05;0.00016352
74;boundary;10;0.00405806;0.0034753;0.00484691
74;calc iter;10;0.431239;0.430435;0.432275
74;calc total;1;4.38502;4.38502;4.38502
74;total;1;12.1746;12.1746;12.1746
75;initialize;1;5.41135;5.41135;5.41135
75;async;10;0.00983837;0.00116975;0.0144863
75;inner;10;0.417835;0.4133;0.426048
75;wait;10;6.51365e-05;2.9653e-05;0.000185313
75;boundary;10;0.00356643;0.00317156;0.00429662
75;calc iter;10;0.431307;0.430769;0.432684
75;calc total;1;4.38502;4.38502;4.38502
75;total;1;12.1832;12.1832;12.1832
76;initialize;1;5.40042;5.40042;5.40042
76;async;10;0.0122205;0.00113187;0.0182795
76;inner;10;0.415701;0.410967;0.424133
76;wait;10;6.51206e-05;2.7082e-05;0.000259932
76;boundary;10;0.00363674;0.00276879;0.00630058
76;calc iter;10;0.431625;0.428929;0.433805
76;calc total;1;4.38502;4.38502;4.38502
76;total;1;12.1723;12.1723;12.1723
77;initialize;1;5.41136;5.41136;5.41136
77;async;10;0.00656348;0.000649273;0.0127902
77;inner;10;0.41948;0.414538;0.427148
77;wait;10;7.09666e-05;4.2706e-05;0.000111073
77;boundary;10;0.00498725;0.00292073;0.00601008
77;calc iter;10;0.431103;0.427034;0.434958
77;calc total;1;4.38502;4.38502;4.38502
77;total;1;12.1832;12.1832;12.1832
120;initialize;1;5.40315;5.40315;5.40315
120;async;10;0.00601782;0.000976083;0.0103434
120;inner;10;0.419035;0.410908;0.43192
120;wait;10;7.02762e-05;5.2166e-05;0.000123792
120;boundary;10;0.0056705;0.00342733;0.00712238
120;calc iter;10;0.430796;0.4271;0.436468
120;calc total;1;4.38504;4.38504;4.38504
120;total;1;12.1711;12.1711;12.1711
78;initialize;1;5.40899;5.40899;5.40899
78;async;10;0.00970782;0.00114742;0.0166153
78;inner;10;0.416198;0.411699;0.427185
78;wait;10;6.41887e-05;3.8044e-05;0.000125744
78;boundary;10;0.00531439;0.00287241;0.00705008
78;calc iter;10;0.431287;0.424425;0.435737
78;calc total;1;4.38502;4.38502;4.38502
78;total;1;12.1809;12.1809;12.1809
121;initialize;1;5.41204;5.41204;5.41204
121;async;10;0.00779244;0.00114248;0.0113408
121;inner;10;0.419863;0.4141;0.4318
121;wait;10;5.97976e-05;2.6325e-05;0.00014176
121;boundary;10;0.00431563;0.00311408;0.00599735
121;calc iter;10;0.432033;0.429126;0.436492
121;calc total;1;4.38504;4.38504;4.38504
121;total;1;12.18;12.18;12.18
79;initialize;1;5.4094;5.4094;5.4094
79;async;10;0.0152702;0.00109479;0.0252414
79;inner;10;0.411145;0.405525;0.417877
79;wait;10;8.79628e-05;2.8335e-05;0.000305317
79;boundary;10;0.00509771;0.00286036;0.00716135
79;calc iter;10;0.431602;0.426343;0.43526
79;calc total;1;4.38502;4.38502;4.38502
79;total;1;12.1813;12.1813;12.1813
122;initialize;1;5.40322;5.40322;5.40322
122;async;10;0.00936269;0.00115263;0.0143771
122;inner;10;0.418507;0.412355;0.432692
122;wait;10;6.21532e-05;3.6577e-05;0.000128076
122;boundary;10;0.00464306;0.002955;0.00570432
122;calc iter;10;0.432576;0.428526;0.43693
122;calc total;1;4.38504;4.38504;4.38504
122;total;1;12.1711;12.1711;12.1711
80;initialize;1;5.40686;5.40686;5.40686
80;async;10;0.00936567;0.000744053;0.0159596
80;inner;10;0.420129;0.409578;0.430569
80;wait;10;4.85955e-05;2.5516e-05;0.000108813
80;boundary;10;0.00374466;0.00179806;0.00603448
80;calc iter;10;0.43329;0.427793;0.437454
80;calc total;1;4.38502;4.38502;4.38502
80;total;1;12.1788;12.1788;12.1788
123;initialize;1;5.40086;5.40086;5.40086
123;async;10;0.00846028;0.00112846;0.0117918
123;inner;10;0.421305;0.415494;0.433409
123;wait;10;4.67275e-05;2.1832e-05;0.000115072
123;boundary;10;0.00374799;0.00265744;0.00491428
123;calc iter;10;0.433561;0.429092;0.437312
123;calc total;1;4.38504;4.38504;4.38504
123;total;1;12.1688;12.1688;12.1688
81;initialize;1;5.40551;5.40551;5.40551
81;async;10;0.0158871;0.00107865;0.0242927
81;inner;10;0.41369;0.400864;0.427987
81;wait;10;5.03503e-05;2.0399e-05;0.00010797
81;boundary;10;0.00391568;0.00184946;0.00612172
81;calc iter;10;0.433545;0.427033;0.436861
81;calc total;1;4.38502;4.38502;4.38502
81;total;1;12.1774;12.1774;12.1774
82;initialize;1;5.41135;5.41135;5.41135
82;async;10;0.0170306;0.00113197;0.0238922
82;inner;10;0.412575;0.397731;0.426837
82;wait;10;6.09964e-05;2.3258e-05;0.000140798
82;boundary;10;0.00438003;0.00175151;0.00603209
82;calc iter;10;0.434049;0.421495;0.437871
82;calc total;1;4.38502;4.38502;4.38502
82;total;1;12.1833;12.1833;12.1833
83;initialize;1;5.4105;5.4105;5.4105
83;async;10;0.0182946;0.00114793;0.0231594
83;inner;10;0.411449;0.390187;0.428306
83;wait;10;5.94088e-05;3.1207e-05;9.8263e-05
83;boundary;10;0.00544085;0.00173808;0.00661218
83;calc iter;10;0.435245;0.414099;0.443075
83;calc total;1;4.38502;4.38502;4.38502
83;total;1;12.1824;12.1824;12.1824
84;initialize;1;5.40457;5.40457;5.40457
84;async;10;0.0125748;0.000785217;0.0187784
84;inner;10;0.41685;0.400116;0.429141
84;wait;10;7.34232e-05;2.8755e-05;0.00012307
84;boundary;10;0.00468011;0.00197041;0.00601572
84;calc iter;10;0.434182;0.41901;0.441297
84;calc total;1;4.38502;4.38502;4.38502
84;total;1;12.1765;12.1765;12.1765
102;initialize;1;5.4213;5.4213;5.4213
102;async;10;0.00694413;0.00072512;0.013573
102;inner;10;0.419946;0.415106;0.428239
102;wait;10;6.88037e-05;4.8747e-05;0.000129655
102;boundary;10;0.00512554;0.00301321;0.00638001
102;calc iter;10;0.432086;0.427183;0.437171
102;calc total;1;4.38502;4.38502;4.38502
102;total;1;12.1888;12.1888;12.1888
85;initialize;1;5.41141;5.41141;5.41141
85;async;10;0.0169208;0.00113565;0.0223338
85;inner;10;0.412473;0.394338;0.425477
85;wait;10;7.47303e-05;2.7956e-05;0.000187725
85;boundary;10;0.00499189;0.00180304;0.00590024
85;calc iter;10;0.434463;0.418504;0.441437
85;calc total;1;4.38502;4.38502;4.38502
85;total;1;12.1833;12.1833;12.1833
103;initialize;1;5.42143;5.42143;5.42143
103;async;10;0.0139266;0.00110488;0.0217444
103;inner;10;0.414724;0.406811;0.423447
103;wait;10;6.06496e-05;2.8483e-05;0.000170401
103;boundary;10;0.00435809;0.00280463;0.00603668
103;calc iter;10;0.433071;0.429833;0.436533
103;calc total;1;4.38502;4.38502;4.38502
103;total;1;12.1889;12.1889;12.1889
86;initialize;1;5.40208;5.40208;5.40208
86;async;10;0.0172297;0.00115381;0.0207923
86;inner;10;0.413616;0.389952;0.429563
86;wait;10;6.18844e-05;2.2957e-05;0.000119157
86;boundary;10;0.00484496;0.00176251;0.00597753
86;calc iter;10;0.435754;0.411455;0.44274
86;calc total;1;4.38502;4.38502;4.38502
86;total;1;12.174;12.174;12.174
104;initialize;1;5.42651;5.42651;5.42651
104;async;10;0.00862171;0.0011139;0.0142877
104;inner;10;0.421006;0.407338;0.430611
104;wait;10;5.90004e-05;2.7221e-05;9.8577e-05
104;boundary;10;0.004541;0.00213382;0.00598104
104;calc iter;10;0.434229;0.423868;0.438138
104;calc total;1;4.38502;4.38502;4.38502
104;total;1;12.194;12.194;12.194
87;initialize;1;5.41138;5.41138;5.41138
87;async;10;0.00705576;0.00119498;0.0114929
87;inner;10;0.42377;0.405387;0.434197
87;wait;10;6.60428e-05;2.6921e-05;0.000169979
87;boundary;10;0.00482121;0.00178408;0.00538288
87;calc iter;10;0.435716;0.418502;0.44021
87;calc total;1;4.38501;4.38501;4.38501
87;total;1;12.1833;12.1833;12.1833
105;initialize;1;5.4179;5.4179;5.4179
105;async;10;0.00620037;0.00107566;0.0104745
105;inner;10;0.42355;0.407733;0.432867
105;wait;10;6.11161e-05;2.6361e-05;0.00013433
105;boundary;10;0.00504428;0.0017729;0.00669453
105;calc iter;10;0.434858;0.418331;0.439096
105;calc total;1;4.38503;4.38503;4.38503
105;total;1;12.1854;12.1854;12.1854
88;initialize;1;5.40532;5.40532;5.40532
88;async;10;0.0132071;0.00111022;0.0188321
88;inner;10;0.416289;0.399364;0.428984
88;wait;10;5.83156e-05;2.5932e-05;0.000129582
88;boundary;10;0.00456321;0.00199207;0.00602289
88;calc iter;10;0.43412;0.420216;0.440099
88;calc total;1;4.38501;4.38501;4.38501
88;total;1;12.1772;12.1772;12.1772
106;initialize;1;5.41494;5.41494;5.41494
106;async;10;0.0211049;0.00115181;0.025935
106;inner;10;0.408867;0.39046;0.422814
106;wait;10;7.35927e-05;2.5413e-05;0.000248357
106;boundary;10;0.0052257;0.00176628;0.00637055
106;calc iter;10;0.435274;0.416349;0.442114
106;calc total;1;4.38502;4.38502;4.38502
106;total;1;12.1824;12.1824;12.1824
89;initialize;1;5.41138;5.41138;5.41138
89;async;10;0.0147237;0.00114232;0.0231081
89;inner;10;0.41282;0.402793;0.422861
89;wait;10;7.0581e-05;2.7198e-05;0.000205262
89;boundary;10;0.0052137;0.00326351;0.00648382
89;calc iter;10;0.43283;0.427512;0.438427
89;calc total;1;4.38502;4.38502;4.38502
89;total;1;12.1833;12.1833;12.1833
107;initialize;1;5.43419;5.43419;5.43419
107;async;10;0.00255612;0.00107934;0.00296859
107;inner;10;0.428005;0.402847;0.43685
107;wait;10;7.88523e-05;2.3363e-05;0.000204846
107;boundary;10;0.00587249;0.00175015;0.00662434
107;calc iter;10;0.436515;0.407293;0.445514
107;calc total;1;4.38502;4.38502;4.38502
107;total;1;12.2016;12.2016;12.2016
90;initialize;1;5.41142;5.41142;5.41142
90;async;10;0.0128311;0.00113035;0.0234131
90;inner;10;0.412795;0.407518;0.422222
90;wait;10;9.59208e-05;4.2047e-05;0.000304463
90;boundary;10;0.00564311;0.00397062;0.00688492
90;calc iter;10;0.431367;0.42748;0.438599
90;calc total;1;4.38502;4.38502;4.38502
90;total;1;12.1833;12.1833;12.1833
108;initialize;1;5.42915;5.42915;5.42915
108;async;10;0.0250475;0.00112014;0.0335567
108;inner;10;0.406176;0.391046;0.423953
108;wait;10;6.04027e-05;2.171e-05;0.000129397
108;boundary;10;0.00391179;0.00170011;0.00554524
108;calc iter;10;0.435198;0.42633;0.442219
108;calc total;1;4.38502;4.38502;4.38502
108;total;1;12.1966;12.1966;12.1966
91;initialize;1;5.40987;5.40987;5.40987
91;async;10;0.0095299;0.00110297;0.0125499
91;inner;10;0.417383;0.412927;0.428446
91;wait;10;5.39608e-05;2.884e-05;0.000147165
91;boundary;10;0.00400087;0.00296501;0.00521865
91;calc iter;10;0.43097;0.428015;0.434419
91;calc total;1;4.38502;4.38502;4.38502
91;total;1;12.1818;12.1818;12.1818
109;initialize;1;5.41289;5.41289;5.41289
109;async;10;0.0208263;0.00108886;0.0313789
109;inner;10;0.408483;0.398891;0.417253
109;wait;10;6.13091e-05;2.3603e-05;0.000176489
109;boundary;10;0.00342126;0.00221529;0.00558147
109;calc iter;10;0.432794;0.423259;0.437742
109;calc total;1;4.38502;4.38502;4.38502
109;total;1;12.1803;12.1803;12.1803
92;initialize;1;5.40519;5.40519;5.40519
92;async;10;0.00381967;0.0010895;0.00937373
92;inner;10;0.42309;0.418743;0.43183
92;wait;10;5.46426e-05;2.9949e-05;0.000105404
92;boundary;10;0.00415156;0.0031749;0.00501237
92;calc iter;10;0.431118;0.42865;0.436863
92;calc total;1;4.38502;4.38502;4.38502
92;total;1;12.1771;12.1771;12.1771
110;initialize;1;5.4344;5.4344;5.4344
110;async;10;0.0139337;0.00108869;0.0234339
110;inner;10;0.417314;0.402572;0.430377
110;wait;10;5.00392e-05;2.28e-05;9.5417e-05
110;boundary;10;0.00375059;0.00172902;0.00550406
110;calc iter;10;0.435051;0.427785;0.442124
110;calc total;1;4.38502;4.38502;4.38502
110;total;1;12.2019;12.2019;12.2019
93;initialize;1;5.4064;5.4064;5.4064
93;async;10;0.0058735;0.00115817;0.0103597
93;inner;10;0.419141;0.412733;0.43019
93;wait;10;6.13762e-05;3.8058e-05;9.9563e-05
93;boundary;10;0.0052704;0.00262532;0.00692299
93;calc iter;10;0.430348;0.427898;0.434076
93;calc total;1;4.38502;4.38502;4.38502
93;total;1;12.1783;12.1783;12.1783
111;initialize;1;5.41913;5.41913;5.41913
111;async;10;0.0246285;0.00111098;0.0378521
111;inner;10;0.406047;0.394084;0.418435
111;wait;10;5.30638e-05;2.3851e-05;0.000151309
111;boundary;10;0.00273642;0.00182929;0.00424517
111;calc iter;10;0.433467;0.423945;0.436144
111;calc total;1;4.38502;4.38502;4.38502
111;total;1;12.1866;12.1866;12.1866
94;initialize;1;5.40374;5.40374;5.40374
94;async;10;0.00668626;0.00116602;0.0122183
94;inner;10;0.418602;0.41434;0.428231
94;wait;10;7.78313e-05;5.1653e-05;0.000188628
94;boundary;10;0.00532259;0.00303821;0.00650861
94;calc iter;10;0.43069;0.426852;0.434566
94;calc total;1;4.38502;4.38502;4.38502
94;total;1;12.1756;12.1756;12.1756
112;initialize;1;5.42447;5.42447;5.42447
112;async;10;0.0180173;0.00110151;0.0294573
112;inner;10;0.41047;0.401126;0.419792
112;wait;10;6.65848e-05;2.3974e-05;0.000250206
112;boundary;10;0.0039349;0.00271579;0.00508028
112;calc iter;10;0.43249;0.424934;0.435958
112;calc total;1;4.38502;4.38502;4.38502
112;total;1;12.1919;12.1919;12.1919
95;initialize;1;5.40818;5.40818;5.40818
95;async;10;0.00914496;0.000815547;0.0146256
95;inner;10;0.41607;0.412742;0.426924
95;wait;10;6.47249e-05;3.0326e-05;0.00017293
95;boundary;10;0.00566305;0.0039808;0.00711567
95;calc iter;10;0.430945;0.426081;0.435073
95;calc total;1;4.38502;4.38502;4.38502
95;total;1;12.1801;12.1801;12.1801
113;initialize;1;5.42364;5.42364;5.42364
113;async;10;0.00774584;0.00110879;0.0171812
113;inner;10;0.420516;0.414161;0.428723
113;wait;10;5.10677e-05;2.5105e-05;0.000111998
113;boundary;10;0.00361021;0.00179346;0.00549764
113;calc iter;10;0.431925;0.427738;0.435596
113;calc total;1;4.38502;4.38502;4.38502
113;total;1;12.1911;12.1911;12.1911
114;initialize;1;5.42875;5.42875;5.42875
114;async;10;0.0181967;0.00107974;0.030388
114;inner;10;0.404852;0.393101;0.418405
114;wait;10;9.28473e-05;5.0322e-05;0.000222984
114;boundary;10;0.00612409;0.00427214;0.00708516
114;calc iter;10;0.429268;0.423966;0.433645
114;calc total;1;4.38502;4.38502;4.38502
114;total;1;12.1962;12.1962;12.1962
115;initialize;1;5.43307;5.43307;5.43307
115;async;10;0.0186146;0.00107299;0.03205
115;inner;10;0.405352;0.393826;0.416875
115;wait;10;8.40431e-05;3.8638e-05;0.00030663
115;boundary;10;0.0057293;0.00420881;0.00675416
115;calc iter;10;0.429782;0.423064;0.434047
115;calc total;1;4.38502;4.38502;4.38502
115;total;1;12.2005;12.2005;12.2005
116;initialize;1;5.42974;5.42974;5.42974
116;async;10;0.00807701;0.00113338;0.0151578
116;inner;10;0.420757;0.413501;0.430389
116;wait;10;4.9691e-05;2.462e-05;9.2057e-05
116;boundary;10;0.00302368;0.00174128;0.0046634
116;calc iter;10;0.431908;0.428179;0.434711
116;calc total;1;4.38502;4.38502;4.38502
116;total;1;12.1972;12.1972;12.1972
117;initialize;1;5.42047;5.42047;5.42047
117;async;10;0.0156825;0.00112163;0.0228391
117;inner;10;0.410412;0.401781;0.420382
117;wait;10;7.53945e-05;5.0016e-05;0.000161696
117;boundary;10;0.00509219;0.0036343;0.00635396
117;calc iter;10;0.431266;0.425292;0.433908
117;calc total;1;4.38502;4.38502;4.38502
117;total;1;12.1879;12.1879;12.1879
118;initialize;1;5.43368;5.43368;5.43368
118;async;10;0.0180717;0.00113223;0.0265489
118;inner;10;0.408989;0.400864;0.417546
118;wait;10;7.55371e-05;3.6909e-05;0.000185961
118;boundary;10;0.00455817;0.00367738;0.00556283
118;calc iter;10;0.431697;0.423417;0.434926
118;calc total;1;4.38502;4.38502;4.38502
118;total;1;12.2011;12.2011;12.2011
119;initialize;1;5.43169;5.43169;5.43169
119;async;10;0.0165696;0.000868512;0.0236459
119;inner;10;0.412506;0.404653;0.421254
119;wait;10;4.64105e-05;1.6847e-05;0.000144013
119;boundary;10;0.00309624;0.00229375;0.00416614
119;calc iter;10;0.43222;0.425725;0.435964
119;calc total;1;4.38502;4.38502;4.38502
119;total;1;12.1991;12.1991;12.1991
192;initialize;1;5.40562;5.40562;5.40562
192;async;10;0.00266112;0.000319193;0.00588626
192;inner;10;0.427416;0.424632;0.431238
192;wait;10;4.39546e-05;2.0336e-05;9.4838e-05
192;boundary;10;0.00375572;0.00263556;0.00492563
192;calc iter;10;0.433878;0.432268;0.435558
192;calc total;1;4.38502;4.38502;4.38502
192;total;1;12.1749;12.1749;12.1749
144;initialize;1;5.41296;5.41296;5.41296
144;async;10;0.0111382;0.00114131;0.0141421
144;inner;10;0.414801;0.408559;0.42263
144;wait;10;7.78552e-05;3.1753e-05;0.000232101
144;boundary;10;0.00544859;0.0036242;0.00697236
144;calc iter;10;0.431469;0.429123;0.435821
144;calc total;1;4.38502;4.38502;4.38502
144;total;1;12.1765;12.1765;12.1765
216;initialize;1;5.3912;5.3912;5.3912
216;async;10;0.0060561;0.000956931;0.0101999
216;inner;10;0.423336;0.420071;0.427494
216;wait;10;4.62839e-05;3.2672e-05;7.646e-05
216;boundary;10;0.00366048;0.00262657;0.00434107
216;calc iter;10;0.433101;0.431238;0.434822
216;calc total;1;4.38502;4.38502;4.38502
216;total;1;12.1546;12.1546;12.1546
168;initialize;1;5.33039;5.33039;5.33039
168;async;10;0.0118662;0.000981034;0.0181845
168;inner;10;0.415285;0.410094;0.42275
168;wait;10;5.76574e-05;3.16e-05;0.000168846
168;boundary;10;0.00501319;0.00360088;0.00562502
168;calc iter;10;0.432223;0.429005;0.435516
168;calc total;1;4.38502;4.38502;4.38502
168;total;1;12.0999;12.0999;12.0999
193;initialize;1;5.40566;5.40566;5.40566
193;async;10;0.00469492;0.000658547;0.0082814
193;inner;10;0.425574;0.421898;0.431886
193;wait;10;5.44088e-05;2.8623e-05;0.000106798
193;boundary;10;0.00361446;0.00200151;0.00491544
193;calc iter;10;0.433939;0.430205;0.436773
193;calc total;1;4.38502;4.38502;4.38502
193;total;1;12.1749;12.1749;12.1749
145;initialize;1;5.4109;5.4109;5.4109
145;async;10;0.00226992;0.00127297;0.00533171
145;inner;10;0.42669;0.423145;0.433613
145;wait;10;5.74767e-05;3.4185e-05;0.000140313
145;boundary;10;0.0041481;0.00297282;0.00494359
145;calc iter;10;0.433167;0.430718;0.438512
145;calc total;1;4.38502;4.38502;4.38502
145;total;1;12.1744;12.1744;12.1744
217;initialize;1;5.39371;5.39371;5.39371
217;async;10;0.00710384;0.00115008;0.0120333
217;inner;10;0.42265;0.419052;0.427478
217;wait;10;6.19927e-05;3.494e-05;0.000153058
217;boundary;10;0.00346938;0.00260405;0.00510611
217;calc iter;10;0.433287;0.431352;0.434574
217;calc total;1;4.38502;4.38502;4.38502
217;total;1;12.1571;12.1571;12.1571
169;initialize;1;5.35833;5.35833;5.35833
169;async;10;0.00639684;0.00142673;0.0116258
169;inner;10;0.424975;0.420639;0.432818
169;wait;10;3.59503e-05;1.9904e-05;9.0305e-05
169;boundary;10;0.00195606;0.00174059;0.00234564
169;calc iter;10;0.433365;0.429934;0.4364
169;calc total;1;4.38502;4.38502;4.38502
169;total;1;12.1278;12.1278;12.1278
194;initialize;1;5.40305;5.40305;5.40305
194;async;10;0.00453024;0.00118426;0.00603002
194;inner;10;0.425679;0.422886;0.430892
194;wait;10;5.42457e-05;2.2206e-05;0.000164906
194;boundary;10;0.00394597;0.001751;0.00533757
194;calc iter;10;0.434211;0.429739;0.43622
194;calc total;1;4.38502;4.38502;4.38502
194;total;1;12.1723;12.1723;12.1723
146;initialize;1;5.40271;5.40271;5.40271
146;async;10;0.0124045;0.00169433;0.0159153
146;inner;10;0.416781;0.41357;0.423813
146;wait;10;6.59785e-05;3.1427e-05;0.000281124
146;boundary;10;0.00416233;0.00366954;0.00481154
146;calc iter;10;0.433416;0.430602;0.43559
146;calc total;1;4.38502;4.38502;4.38502
146;total;1;12.1662;12.1662;12.1662
218;initialize;1;5.39901;5.39901;5.39901
218;async;10;0.00941924;0.00112863;0.0136954
218;inner;10;0.421292;0.417893;0.426057
218;wait;10;6.1111e-05;2.2799e-05;0.000185819
218;boundary;10;0.00259297;0.00187462;0.00364869
218;calc iter;10;0.433367;0.430717;0.434345
218;calc total;1;4.38502;4.38502;4.38502
218;total;1;12.1624;12.1624;12.1624
170;initialize;1;5.32798;5.32798;5.32798
170;async;10;0.0125817;0.00143847;0.0179583
170;inner;10;0.417199;0.412324;0.425867
170;wait;10;4.61265e-05;2.5337e-05;0.000128626
170;boundary;10;0.00320389;0.00273019;0.00399859
170;calc iter;10;0.433032;0.430661;0.435447
170;calc total;1;4.38502;4.38502;4.38502
170;total;1;12.0974;12.0974;12.0974
195;initialize;1;5.40222;5.40222;5.40222
195;async;10;0.00236385;0.00116942;0.00264529
195;inner;10;0.427808;0.424829;0.433281
195;wait;10;4.89081e-05;2.2935e-05;0.000100806
195;boundary;10;0.00418795;0.00173137;0.00553619
195;calc iter;10;0.434411;0.429208;0.437157
195;calc total;1;4.38502;4.38502;4.38502
195;total;1;12.1715;12.1715;12.1715
147;initialize;1;5.40967;5.40967;5.40967
147;async;10;0.0115164;0.0017056;0.0137042
147;inner;10;0.418689;0.414099;0.42802
147;wait;10;4.94592e-05;2.7326e-05;0.000132501
147;boundary;10;0.00407116;0.00215656;0.00506344
147;calc iter;10;0.434328;0.428908;0.438601
147;calc total;1;4.38502;4.38502;4.38502
147;total;1;12.1731;12.1731;12.1731
219;initialize;1;5.39379;5.39379;5.39379
219;async;10;0.00984776;0.00114099;0.0133602
219;inner;10;0.42176;0.418225;0.427198
219;wait;10;4.29869e-05;1.9994e-05;0.000160055
219;boundary;10;0.00192475;0.00173236;0.00269724
219;calc iter;10;0.433577;0.431198;0.434839
219;calc total;1;4.38502;4.38502;4.38502
219;total;1;12.1572;12.1572;12.1572
171;initialize;1;5.35132;5.35132;5.35132
171;async;10;0.013766;0.0014026;0.0180821
171;inner;10;0.417019;0.412881;0.425252
171;wait;10;4.4772e-05;2.1624e-05;0.000143937
171;boundary;10;0.00243025;0.0019265;0.00359584
171;calc iter;10;0.433262;0.430318;0.436083
171;calc total;1;4.38502;4.38502;4.38502
171;total;1;12.1208;12.1208;12.1208
196;initialize;1;5.40754;5.40754;5.40754
196;async;10;0.00603926;0.00119451;0.00924486
196;inner;10;0.424027;0.420943;0.428777
196;wait;10;5.64092e-05;2.3525e-05;0.000155696
196;boundary;10;0.00382568;0.00191691;0.00505626
196;calc iter;10;0.433951;0.430324;0.436132
196;calc total;1;4.38502;4.38502;4.38502
196;total;1;12.1768;12.1768;12.1768
148;initialize;1;5.41353;5.41353;5.41353
148;async;10;0.0023787;0.00176109;0.00286181
148;inner;10;0.42767;0.420688;0.43551
148;wait;10;6.66706e-05;2.5436e-05;0.000155601
148;boundary;10;0.0048306;0.00174102;0.00579356
148;calc iter;10;0.434948;0.424691;0.441724
148;calc total;1;4.38502;4.38502;4.38502
148;total;1;12.177;12.177;12.177
220;initialize;1;5.39512;5.39512;5.39512
220;async;10;0.00602449;0.00138273;0.0111212
220;inner;10;0.425071;0.421714;0.428934
220;wait;10;4.67948e-05;2.6642e-05;0.000106971
220;boundary;10;0.00225311;0.00188115;0.00308148
220;calc iter;10;0.433397;0.432284;0.43476
220;calc total;1;4.38502;4.38502;4.38502
220;total;1;12.1585;12.1585;12.1585
172;initialize;1;5.35835;5.35835;5.35835
172;async;10;0.018191;0.00143366;0.022471
172;inner;10;0.413271;0.408687;0.425639
172;wait;10;3.70026e-05;2.0552e-05;0.000120567
172;boundary;10;0.00202721;0.00171376;0.00330085
172;calc iter;10;0.433528;0.430496;0.436241
172;calc total;1;4.38502;4.38502;4.38502
172;total;1;12.1278;12.1278;12.1278
197;initialize;1;5.40917;5.40917;5.40917
197;async;10;0.00430368;0.00101191;0.00832824
197;inner;10;0.424805;0.42252;0.427746
197;wait;10;8.58731e-05;4.0879e-05;0.000285056
197;boundary;10;0.00451122;0.00390323;0.00561879
197;calc iter;10;0.433708;0.432129;0.434847
197;calc total;1;4.38502;4.38502;4.38502
197;total;1;12.1784;12.1784;12.1784
124;initialize;1;5.40216;5.40216;5.40216
124;async;10;0.00932589;0.00126824;0.01201
124;inner;10;0.420736;0.412896;0.435335
124;wait;10;5.9219e-05;2.6838e-05;0.00019013
124;boundary;10;0.00407465;0.00204696;0.00496633
124;calc iter;10;0.434198;0.426744;0.439846
124;calc total;1;4.38504;4.38504;4.38504
124;total;1;12.1701;12.1701;12.1701
149;initialize;1;5.41345;5.41345;5.41345
149;async;10;0.0129111;0.00169365;0.0152007
149;inner;10;0.417193;0.412416;0.426564
149;wait;10;5.64296e-05;2.6522e-05;0.000123467
149;boundary;10;0.00393174;0.00261866;0.00486896
149;calc iter;10;0.434094;0.429412;0.437259
149;calc total;1;4.38502;4.38502;4.38502
149;total;1;12.1769;12.1769;12.1769
221;initialize;1;5.3982;5.3982;5.3982
221;async;10;0.00702973;0.00110432;0.0120367
221;inner;10;0.419921;0.416862;0.425066
221;wait;10;8.26679e-05;4.5415e-05;0.000205621
221;boundary;10;0.00565856;0.00392741;0.00642971
221;calc iter;10;0.432694;0.430305;0.435868
221;calc total;1;4.38502;4.38502;4.38502
221;total;1;12.1616;12.1616;12.1616
173;initialize;1;5.35158;5.35158;5.35158
173;async;10;0.012687;0.00140316;0.0177043
173;inner;10;0.41571;0.411307;0.423765
173;wait;10;7.93022e-05;3.1028e-05;0.00026079
173;boundary;10;0.00420605;0.00346238;0.00605398
173;calc iter;10;0.432684;0.428985;0.436279
173;calc total;1;4.38502;4.38502;4.38502
173;total;1;12.121;12.121;12.121
198;initialize;1;5.39443;5.39443;5.39443
198;async;10;0.00143233;0.000496972;0.00368215
198;inner;10;0.428242;0.42577;0.431561
198;wait;10;5.76502e-05;3.2161e-05;0.00012721
198;boundary;10;0.00384456;0.00241929;0.00504612
198;calc iter;10;0.433578;0.432093;0.435916
198;calc total;1;4.38502;4.38502;4.38502
198;total;1;12.1637;12.1637;12.1637
125;initialize;1;5.4052;5.4052;5.4052
125;async;10;0.0106534;0.00108766;0.014813
125;inner;10;0.418583;0.412237;0.430567
125;wait;10;6.09752e-05;2.9986e-05;0.000166994
125;boundary;10;0.00393828;0.00334025;0.00464729
125;calc iter;10;0.433237;0.430615;0.43593
125;calc total;1;4.38504;4.38504;4.38504
125;total;1;12.1731;12.1731;12.1731
150;initialize;1;5.40264;5.40264;5.40264
150;async;10;0.00910383;0.00168913;0.0123226
150;inner;10;0.419828;0.41703;0.42589
150;wait;10;7.69428e-05;3.0707e-05;0.000272081
150;boundary;10;0.00435557;0.00377814;0.00558519
150;calc iter;10;0.433366;0.430965;0.43659
150;calc total;1;4.38502;4.38502;4.38502
150;total;1;12.1662;12.1662;12.1662
222;initialize;1;5.39793;5.39793;5.39793
222;async;10;0.007303;0.001137;0.0139865
222;inner;10;0.421832;0.417935;0.425536
222;wait;10;7.48668e-05;4.7677e-05;0.000173281
222;boundary;10;0.00406997;0.00307247;0.00540245
222;calc iter;10;0.433281;0.430486;0.438458
222;calc total;1;4.38502;4.38502;4.38502
222;total;1;12.1613;12.1613;12.1613
174;initialize;1;5.35448;5.35448;5.35448
174;async;10;0.00961595;0.00143765;0.0153972
174;inner;10;0.418407;0.413204;0.426659
174;wait;10;6.23728e-05;4.4151e-05;0.00011795
174;boundary;10;0.00410474;0.00291364;0.00531198
174;calc iter;10;0.432192;0.430827;0.434639
174;calc total;1;4.38502;4.38502;4.38502
174;total;1;12.1239;12.1239;12.1239
199;initialize;1;5.40369;5.40369;5.40369
199;async;10;0.00259077;0.00095846;0.00701451
199;inner;10;0.42634;0.423245;0.430079
199;wait;10;7.60791e-05;3.4559e-05;0.000247017
199;boundary;10;0.0047003;0.00330999;0.00626788
199;calc iter;10;0.433709;0.431819;0.436148
199;calc total;1;4.38502;4.38502;4.38502
199;total;1;12.1729;12.1729;12.1729
126;initialize;1;5.40641;5.40641;5.40641
126;async;10;0.00915846;0.00106532;0.01454
126;inner;10;0.416881;0.41191;0.430194
126;wait;10;8.49246e-05;4.8786e-05;0.000206482
126;boundary;10;0.00592614;0.00427881;0.00668708
126;calc iter;10;0.432053;0.427647;0.435737
126;calc total;1;4.38504;4.38504;4.38504
126;total;1;12.1743;12.1743;12.1743
151;initialize;1;5.40427;5.40427;5.40427
151;async;10;0.00989697;0.00169752;0.0149157
151;inner;10;0.415982;0.412696;0.426495
151;wait;10;8.29591e-05;4.3025e-05;0.000204175
151;boundary;10;0.00610241;0.00365203;0.00685752
151;calc iter;10;0.432066;0.425332;0.435541
151;calc total;1;4.38502;4.38502;4.38502
151;total;1;12.1678;12.1678;12.1678
223;initialize;1;5.39528;5.39528;5.39528
223;async;10;0.0121118;0.00111021;0.0190613
223;inner;10;0.419714;0.413676;0.426245
223;wait;10;4.1372e-05;2.0266e-05;0.000147038
223;boundary;10;0.00207002;0.00168164;0.00323546
223;calc iter;10;0.433939;0.430741;0.43693
223;calc total;1;4.38502;4.38502;4.38502
223;total;1;12.1587;12.1587;12.1587
175;initialize;1;5.34456;5.34456;5.34456
175;async;10;0.0112593;0.00135363;0.0209566
175;inner;10;0.414975;0.408328;0.425066
175;wait;10;8.30751e-05;5.1112e-05;0.000189789
175;boundary;10;0.00545787;0.00356982;0.00636989
175;calc iter;10;0.431777;0.429618;0.436078
175;calc total;1;4.38502;4.38502;4.38502
175;total;1;12.114;12.114;12.114
200;initialize;1;5.40144;5.40144;5.40144
200;async;10;0.00236447;0.000608847;0.00425928
200;inner;10;0.424937;0.421165;0.431029
200;wait;10;8.42837e-05;4.9789e-05;0.000208468
200;boundary;10;0.00560341;0.00310583;0.00688369
200;calc iter;10;0.432991;0.431079;0.435447
200;calc total;1;4.38502;4.38502;4.38502
200;total;1;12.1707;12.1707;12.1707
127;initialize;1;5.40063;5.40063;5.40063
127;async;10;0.0101379;0.00113554;0.0185252
127;inner;10;0.416097;0.41146;0.429403
127;wait;10;9.09506e-05;4.0207e-05;0.000276636
127;boundary;10;0.00607441;0.00468305;0.00698455
127;calc iter;10;0.432402;0.424501;0.437703
127;calc total;1;4.38503;4.38503;4.38503
127;total;1;12.1685;12.1685;12.1685
152;initialize;1;5.41515;5.41515;5.41515
152;async;10;0.00893502;0.00164237;0.018223
152;inner;10;0.417798;0.411836;0.429426
152;wait;10;7.50943e-05;5.2693e-05;0.000138172
152;boundary;10;0.00566904;0.00266605;0.00716402
152;calc iter;10;0.432479;0.4255;0.439494
152;calc total;1;4.38501;4.38501;4.38501
152;total;1;12.1786;12.1786;12.1786
224;initialize;1;5.38662;5.38662;5.38662
224;async;10;0.00671316;0.00116901;0.013097
224;inner;10;0.423086;0.420506;0.427805
224;wait;10;5.19449e-05;2.3103e-05;9.3677e-05
224;boundary;10;0.00354539;0.00209818;0.00510837
224;calc iter;10;0.433398;0.431534;0.436508
224;calc total;1;4.38502;4.38502;4.38502
224;total;1;12.15;12.15;12.15
176;initialize;1;5.35164;5.35164;5.35164
176;async;10;0.00925212;0.0014086;0.0161286
176;inner;10;0.417386;0.410644;0.427079
176;wait;10;6.76809e-05;4.5308e-05;0.000125462
176;boundary;10;0.00497615;0.00281769;0.00631296
176;calc iter;10;0.431683;0.429594;0.434754
176;calc total;1;4.38502;4.38502;4.38502
176;total;1;12.1211;12.1211;12.1211
201;initialize;1;5.40791;5.40791;5.40791
201;async;10;0.00302231;0.00120322;0.00428573
201;inner;10;0.425334;0.421717;0.428759
201;wait;10;6.8973e-05;4.7807e-05;0.000161974
201;boundary;10;0.00478739;0.00401271;0.00649946
201;calc iter;10;0.433215;0.432093;0.434544
201;calc total;1;4.38502;4.38502;4.38502
201;total;1;12.1772;12.1772;12.1772
128;initialize;1;5.41205;5.41205;5.41205
128;async;10;0.00870802;0.00112852;0.0148675
128;inner;10;0.420736;0.414345;0.433052
128;wait;10;5.23598e-05;2.6207e-05;0.000108668
128;boundary;10;0.004078;0.00284103;0.00477476
128;calc iter;10;0.433575;0.429755;0.437133
128;calc total;1;4.38503;4.38503;4.38503
128;total;1;12.18;12.18;12.18
153;initialize;1;5.40958;5.40958;5.40958
153;async;10;0.0103314;0.00175585;0.017948
153;inner;10;0.418375;0.41512;0.426636
153;wait;10;6.52365e-05;2.9871e-05;0.000131325
153;boundary;10;0.00481918;0.00342511;0.00602142
153;calc iter;10;0.433593;0.429824;0.437669
153;calc total;1;4.38501;4.38501;4.38501
153;total;1;12.1731;12.1731;12.1731
225;initialize;1;5.38298;5.38298;5.38298
225;async;10;0.00837451;0.00111073;0.0142403
225;inner;10;0.418009;0.413327;0.422192
225;wait;10;0.000100011;5.1183e-05;0.000292423
225;boundary;10;0.00602;0.00457063;0.0071059
225;calc iter;10;0.432505;0.429274;0.43527
225;calc total;1;4.38502;4.38502;4.38502
225;total;1;12.1464;12.1464;12.1464
177;initialize;1;5.33014;5.33014;5.33014
177;async;10;0.0126315;0.00144752;0.0204387
177;inner;10;0.412734;0.406139;0.424624
177;wait;10;7.81902e-05;5.6222e-05;0.000174688
177;boundary;10;0.00606105;0.00373026;0.00678395
177;calc iter;10;0.431506;0.428876;0.434366
177;calc total;1;4.38502;4.38502;4.38502
177;total;1;12.0996;12.0996;12.0996
202;initialize;1;5.40671;5.40671;5.40671
202;async;10;0.00163859;0.000591693;0.00380922
202;inner;10;0.428589;0.426058;0.43314
202;wait;10;4.85198e-05;3.0937e-05;9.9623e-05
202;boundary;10;0.00337547;0.00211747;0.00468781
202;calc iter;10;0.433653;0.432447;0.436486
202;calc total;1;4.38502;4.38502;4.38502
202;total;1;12.176;12.176;12.176
129;initialize;1;5.40837;5.40837;5.40837
129;async;10;0.00922129;0.00101845;0.0158309
129;inner;10;0.421405;0.41077;0.433784
129;wait;10;4.48253e-05;2.1854e-05;0.000105001
129;boundary;10;0.00362345;0.00184636;0.00500911
129;calc iter;10;0.434296;0.428471;0.438195
129;calc total;1;4.38503;4.38503;4.38503
129;total;1;12.1763;12.1763;12.1763
154;initialize;1;5.41686;5.41686;5.41686
154;async;10;0.0136733;0.00170127;0.0202122
154;inner;10;0.416345;0.408142;0.424772
154;wait;10;7.16463e-05;2.426e-05;0.00024611
154;boundary;10;0.00440368;0.00187236;0.00540257
154;calc iter;10;0.434495;0.429659;0.43981
154;calc total;1;4.38502;4.38502;4.38502
154;total;1;12.1803;12.1803;12.1803
226;initialize;1;5.37738;5.37738;5.37738
226;async;10;0.00607237;0.0011577;0.00846473
226;inner;10;0.422895;0.418376;0.427304
226;wait;10;5.0179e-05;2.6461e-05;0.000107561
226;boundary;10;0.00366282;0.00237044;0.00602909
226;calc iter;10;0.432681;0.431295;0.433813
226;calc total;1;4.38502;4.38502;4.38502
226;total;1;12.1408;12.1408;12.1408
178;initialize;1;5.34152;5.34152;5.34152
178;async;10;0.010539;0.00141659;0.0187799
178;inner;10;0.419608;0.414055;0.427838
178;wait;10;4.54456e-05;2.6792e-05;0.000112812
178;boundary;10;0.00300248;0.00219838;0.00372105
178;calc iter;10;0.433196;0.431178;0.435929
178;calc total;1;4.38502;4.38502;4.38502
178;total;1;12.111;12.111;12.111
203;initialize;1;5.39668;5.39668;5.39668
203;async;10;0.00173813;0.000623567;0.00405825
203;inner;10;0.428826;0.426348;0.432726
203;wait;10;4.71671e-05;2.9173e-05;0.000113724
203;boundary;10;0.00320556;0.00225782;0.00424265
203;calc iter;10;0.433818;0.432663;0.436247
203;calc total;1;4.38502;4.38502;4.38502
203;total;1;12.166;12.166;12.166
130;initialize;1;5.40575;5.40575;5.40575
130;async;10;0.013805;0.00109321;0.0198515
130;inner;10;0.416852;0.402417;0.432342
130;wait;10;6.638e-05;2.0743e-05;0.000129827
130;boundary;10;0.00425611;0.00174687;0.00600211
130;calc iter;10;0.434982;0.422402;0.439264
130;calc total;1;4.38503;4.38503;4.38503
130;total;1;12.1737;12.1737;12.1737
155;initialize;1;5.40934;5.40934;5.40934
155;async;10;0.00875953;0.00133927;0.0127036
155;inner;10;0.422604;0.410484;0.431698
155;wait;10;5.30833e-05;2.1694e-05;0.000109626
155;boundary;10;0.00410747;0.00174481;0.00645287
155;calc iter;10;0.435526;0.423045;0.439921
155;calc total;1;4.38501;4.38501;4.38501
155;total;1;12.1728;12.1728;12.1728
179;initialize;1;5.32805;5.32805;5.32805
179;async;10;0.0135424;0.0016775;0.0237329
179;inner;10;0.418507;0.408872;0.4288
179;wait;10;3.85814e-05;2.0788e-05;0.000105436
179;boundary;10;0.00220125;0.00172505;0.00298567
179;calc iter;10;0.434291;0.431266;0.436512
179;calc total;1;4.38502;4.38502;4.38502
179;total;1;12.0975;12.0975;12.0975
204;initialize;1;5.39624;5.39624;5.39624
204;async;10;0.00688322;0.00125204;0.0146394
204;inner;10;0.421698;0.414627;0.429491
204;wait;10;8.28634e-05;3.3617e-05;0.000266975
204;boundary;10;0.00462298;0.00345034;0.00539001
204;calc iter;10;0.433289;0.430566;0.436818
204;calc total;1;4.38502;4.38502;4.38502
204;total;1;12.1655;12.1655;12.1655
131;initialize;1;5.41176;5.41176;5.41176
131;async;10;0.0129672;0.00108781;0.015728
131;inner;10;0.417895;0.400541;0.433963
131;wait;10;6.84486e-05;2.8964e-05;0.000113331
131;boundary;10;0.00508942;0.00173916;0.00659786
131;calc iter;10;0.436023;0.417296;0.44215
131;calc total;1;4.38503;4.38503;4.38503
131;total;1;12.1797;12.1797;12.1797
156;initialize;1;5.39648;5.39648;5.39648
156;async;10;0.0100992;0.00173917;0.0165341
156;inner;10;0.420514;0.411272;0.429158
156;wait;10;6.65344e-05;2.8003e-05;0.000184693
156;boundary;10;0.00398489;0.00176236;0.00506776
156;calc iter;10;0.434667;0.429599;0.43937
156;calc total;1;4.38501;4.38501;4.38501
156;total;1;12.16;12.16;12.16
180;initialize;1;5.33602;5.33602;5.33602
180;async;10;0.0120805;0.00146261;0.0203704
180;inner;10;0.416923;0.410542;0.425713
180;wait;10;6.30624e-05;3.1972e-05;0.000119075
180;boundary;10;0.00402198;0.00256527;0.00496056
180;calc iter;10;0.43309;0.429857;0.436449
180;calc total;1;4.38502;4.38502;4.38502
180;total;1;12.1055;12.1055;12.1055
205;initialize;1;5.40816;5.40816;5.40816
205;async;10;0.00940639;0.00124471;0.0172215
205;inner;10;0.419505;0.409975;0.428573
205;wait;10;8.23116e-05;2.5746e-05;0.000241261
205;boundary;10;0.00491448;0.00233813;0.00644999
205;calc iter;10;0.43391;0.426727;0.439682
205;calc total;1;4.38502;4.38502;4.38502
205;total;1;12.1774;12.1774;12.1774
132;initialize;1;5.40773;5.40773;5.40773
132;async;10;0.0098966;0.00114742;0.0140749
132;inner;10;0.42108;0.406933;0.431562
132;wait;10;5.92125e-05;2.2019e-05;0.000142332
132;boundary;10;0.00425934;0.00172811;0.00658783
132;calc iter;10;0.435297;0.421757;0.440658
132;calc total;1;4.38503;4.38503;4.38503
132;total;1;12.1756;12.1756;12.1756
157;initialize;1;5.40146;5.40146;5.40146
157;async;10;0.00635925;0.000676172;0.0118699
157;inner;10;0.423178;0.418275;0.429392
157;wait;10;5.52592e-05;2.4112e-05;0.000111665
157;boundary;10;0.0042824;0.00221093;0.00561847
157;calc iter;10;0.433876;0.42935;0.437431
157;calc total;1;4.38501;4.38501;4.38501
157;total;1;12.165;12.165;12.165
181;initialize;1;5.33022;5.33022;5.33022
181;async;10;0.0122013;0.00146784;0.0227969
181;inner;10;0.415788;0.410624;0.425475
181;wait;10;7.50953e-05;3.2608e-05;0.000192626
181;boundary;10;0.00485153;0.00261182;0.00717565
181;calc iter;10;0.432918;0.427603;0.438745
181;calc total;1;4.38502;4.38502;4.38502
181;total;1;12.0997;12.0997;12.0997
206;initialize;1;5.39345;5.39345;5.39345
206;async;10;0.00795624;0.000863309;0.0125743
206;inner;10;0.422384;0.409554;0.431876
206;wait;10;5.62629e-05;2.1823e-05;0.000139508
206;boundary;10;0.00428329;0.00176339;0.00561408
206;calc iter;10;0.434682;0.422499;0.440274
206;calc total;1;4.38502;4.38502;4.38502
206;total;1;12.1627;12.1627;12.1627
133;initialize;1;5.39739;5.39739;5.39739
133;async;10;0.00982856;0.00115526;0.01654
133;inner;10;0.420018;0.410295;0.428278
133;wait;10;8.35483e-05;2.3084e-05;0.000303632
133;boundary;10;0.00453892;0.0017538;0.00553665
133;calc iter;10;0.434471;0.428614;0.438149
133;calc total;1;4.38503;4.38503;4.38503
133;total;1;12.1653;12.1653;12.1653
182;initialize;1;5.34154;5.34154;5.34154
182;async;10;0.0146578;0.0014671;0.023776
182;inner;10;0.416174;0.408228;0.425561
182;wait;10;4.44562e-05;2.3105e-05;0.000103771
182;boundary;10;0.00279808;0.00172232;0.00443383
182;calc iter;10;0.433675;0.4297;0.437111
182;calc total;1;4.38502;4.38502;4.38502
182;total;1;12.111;12.111;12.111
207;initialize;1;5.39807;5.39807;5.39807
207;async;10;0.00971594;0.000664128;0.0139657
207;inner;10;0.42071;0.405826;0.432368
207;wait;10;5.59258e-05;2.3307e-05;0.00010599
134;initialize;1;5.40043;5.40043;5.40043
134;async;10;0.00615846;0.000840703;0.0107531
134;inner;10;0.424075;0.417174;0.432166
134;wait;10;5.28778e-05;2.306e-05;0.000117474
134;boundary;10;0.00389303;0.00182868;0.00495434
134;calc iter;10;0.434181;0.427903;0.437063
134;calc total;1;4.38502;4.38502;4.38502
134;total;1;12.1683;12.1683;12.1683
183;initialize;1;5.33895;5.33895;5.33895
183;async;10;0.0176952;0.00142274;0.0270829
183;inner;10;0.414033;0.404302;0.425369
183;wait;10;4.34133e-05;2.1118e-05;0.000127535
183;boundary;10;0.00237792;0.00169394;0.00345462
183;calc iter;10;0.434151;0.429598;0.437422
183;calc total;1;4.38502;4.38502;4.38502
183;total;1;12.1084;12.1084;12.1084
207;boundary;10;0.00463252;0.00174482;0.00596669
207;calc iter;10;0.435117;0.418259;0.440398
207;calc total;1;4.38502;4.38502;4.38502
207;total;1;12.1674;12.1674;12.1674
135;initialize;1;5.39504;5.39504;5.39504
135;async;10;0.00505804;0.000516424;0.0110036
135;inner;10;0.424403;0.419046;0.432884
135;wait;10;4.84875e-05;2.5309e-05;0.000100803
135;boundary;10;0.00418422;0.00228245;0.00603471
135;calc iter;10;0.433695;0.430238;0.436676
135;calc total;1;4.38503;4.38503;4.38503
135;total;1;12.163;12.163;12.163
184;initialize;1;5.339;5.339;5.339
184;async;10;0.0150386;0.00145437;0.0240953
184;inner;10;0.41473;0.407366;0.422534
184;wait;10;5.86322e-05;2.1585e-05;0.000192958
184;boundary;10;0.00364899;0.00183299;0.00563391
184;calc iter;10;0.433477;0.428367;0.436382
184;calc total;1;4.38502;4.38502;4.38502
184;total;1;12.1085;12.1085;12.1085
208;initialize;1;5.40117;5.40117;5.40117
208;async;10;0.00834943;0.00118837;0.0132011
208;inner;10;0.42175;0.409486;0.430959
208;wait;10;5.83514e-05;2.2871e-05;0.00013881
208;boundary;10;0.00438965;0.00182166;0.00570512
208;calc iter;10;0.43455;0.422354;0.439452
208;calc total;1;4.38502;4.38502;4.38502
208;total;1;12.1705;12.1705;12.1705
136;initialize;1;5.39821;5.39821;5.39821
136;async;10;0.00558049;0.000691357;0.0125378
136;inner;10;0.42213;0.41792;0.430651
136;wait;10;7.39456e-05;4.7646e-05;0.000177893
136;boundary;10;0.00523127;0.00334876;0.00675047
136;calc iter;10;0.433018;0.428719;0.436045
136;calc total;1;4.38502;4.38502;4.38502
136;total;1;12.1661;12.1661;12.1661
185;initialize;1;5.35405;5.35405;5.35405
185;async;10;0.00894375;0.00144924;0.0193529
185;inner;10;0.421526;0.415401;0.428404
185;wait;10;4.44559e-05;2.4258e-05;0.000113934
185;boundary;10;0.00273805;0.00168134;0.00391937
185;calc iter;10;0.433254;0.430468;0.439375
185;calc total;1;4.38502;4.38502;4.38502
185;total;1;12.1235;12.1235;12.1235
209;initialize;1;5.39816;5.39816;5.39816
209;async;10;0.00715753;0.000709562;0.0143361
209;inner;10;0.422163;0.412788;0.430796
209;wait;10;6.55127e-05;2.2172e-05;0.000156151
209;boundary;10;0.00455006;0.00225485;0.00606938
209;calc iter;10;0.433937;0.427349;0.439909
209;calc total;1;4.38502;4.38502;4.38502
209;total;1;12.1674;12.1674;12.1674
137;initialize;1;5.41055;5.41055;5.41055
137;async;10;0.00531657;0.00111892;0.0127468
137;inner;10;0.420896;0.414704;0.429676
137;wait;10;8.16971e-05;4.5788e-05;0.000185181
137;boundary;10;0.00575404;0.00396008;0.00702545
137;calc iter;10;0.43205;0.429353;0.435864
137;calc total;1;4.38503;4.38503;4.38503
137;total;1;12.1784;12.1784;12.1784
186;initialize;1;5.33908;5.33908;5.33908
186;async;10;0.0127431;0.00144445;0.0268998
186;inner;10;0.413478;0.403732;0.424122
186;wait;10;7.85168e-05;4.4197e-05;0.0001911
186;boundary;10;0.0052281;0.00320892;0.00663561
186;calc iter;10;0.431529;0.427386;0.438145
186;calc total;1;4.38502;4.38502;4.38502
186;total;1;12.1085;12.1085;12.1085
210;initialize;1;5.40894;5.40894;5.40894
210;async;10;0.00635881;0.00115637;0.0139419
210;inner;10;0.42178;0.415351;0.430438
210;wait;10;8.06003e-05;4.5303e-05;0.000224301
210;boundary;10;0.00499524;0.00339408;0.00686788
210;calc iter;10;0.433216;0.429791;0.437096
210;calc total;1;4.38502;4.38502;4.38502
210;total;1;12.1782;12.1782;12.1782
138;initialize;1;5.40635;5.40635;5.40635
138;async;10;0.00390362;0.00111194;0.00738204
138;inner;10;0.423626;0.418402;0.432239
138;wait;10;5.7706e-05;2.764e-05;0.000109968
138;boundary;10;0.00466473;0.00255745;0.00667921
138;calc iter;10;0.432254;0.429273;0.436021
138;calc total;1;4.38502;4.38502;4.38502
138;total;1;12.1742;12.1742;12.1742
187;initialize;1;5.3279;5.3279;5.3279
187;async;10;0.0116677;0.00145275;0.0237586
187;inner;10;0.413504;0.401664;0.424635
187;wait;10;6.60401e-05;3.8576e-05;0.000151394
187;boundary;10;0.00511927;0.00295649;0.00710295
187;calc iter;10;0.430359;0.426682;0.434197
187;calc total;1;4.38502;4.38502;4.38502
187;total;1;12.0974;12.0974;12.0974
211;initialize;1;5.39819;5.39819;5.39819
211;async;10;0.00411997;0.00120822;0.0113458
211;inner;10;0.423798;0.418562;0.431919
211;wait;10;6.46005e-05;4.5106e-05;0.000119873
211;boundary;10;0.00464742;0.00269951;0.00661926
211;calc iter;10;0.432632;0.428266;0.436029
211;calc total;1;4.38502;4.38502;4.38502
211;total;1;12.1675;12.1675;12.1675
139;initialize;1;5.41144;5.41144;5.41144
139;async;10;0.0029227;0.00110232;0.00743395
139;inner;10;0.425817;0.421742;0.43349
139;wait;10;5.2545e-05;2.4153e-05;0.000104669
139;boundary;10;0.00404513;0.00202749;0.00547257
139;calc iter;10;0.432839;0.429585;0.436727
139;calc total;1;4.38503;4.38503;4.38503
139;total;1;12.1794;12.1794;12.1794
188;initialize;1;5.33021;5.33021;5.33021
188;async;10;0.0114796;0.0014549;0.0214485
188;inner;10;0.415115;0.40451;0.425229
188;wait;10;5.97561e-05;3.39e-05;0.000124091
188;boundary;10;0.00442073;0.00269475;0.0065935
188;calc iter;10;0.431077;0.428062;0.434443
188;calc total;1;4.38502;4.38502;4.38502
188;total;1;12.0997;12.0997;12.0997
212;initialize;1;5.39927;5.39927;5.39927
212;async;10;0.00209953;0.000856482;0.0059349
212;inner;10;0.425426;0.41924;0.432944
212;wait;10;6.06249e-05;3.5217e-05;0.000106275
212;boundary;10;0.00430555;0.00233947;0.00659474
212;calc iter;10;0.431894;0.428843;0.436606
212;calc total;1;4.38502;4.38502;4.38502
212;total;1;12.1685;12.1685;12.1685
140;initialize;1;5.40767;5.40767;5.40767
140;async;10;0.00411143;0.00113904;0.0095112
140;inner;10;0.424928;0.420259;0.433039
140;wait;10;4.86146e-05;2.5329e-05;9.5831e-05
140;boundary;10;0.0039736;0.00218735;0.00523945
140;calc iter;10;0.433063;0.429891;0.436464
140;calc total;1;4.38503;4.38503;4.38503
140;total;1;12.1756;12.1756;12.1756
158;initialize;1;5.40145;5.40145;5.40145
158;async;10;0.00705468;0.00113773;0.0136798
158;inner;10;0.422057;0.418331;0.428175
158;wait;10;6.15129e-05;3.004e-05;0.000146821
158;boundary;10;0.00435832;0.00302145;0.00557049
158;calc iter;10;0.433533;0.429941;0.43698
158;calc total;1;4.38501;4.38501;4.38501
158;total;1;12.165;12.165;12.165
189;initialize;1;5.3302;5.3302;5.3302
189;async;10;0.0120185;0.0014424;0.0185807
189;inner;10;0.416229;0.408432;0.424716
189;wait;10;5.89424e-05;2.6322e-05;0.000136151
189;boundary;10;0.00375069;0.00234069;0.00534015
189;calc iter;10;0.432059;0.429244;0.433884
189;calc total;1;4.38502;4.38502;4.38502
189;total;1;12.0997;12.0997;12.0997
213;initialize;1;5.39446;5.39446;5.39446
213;async;10;0.00390333;0.00117012;0.00540708
213;inner;10;0.423371;0.416716;0.431573
213;wait;10;5.50343e-05;2.3052e-05;0.000132984
213;boundary;10;0.00434371;0.00268675;0.00683413
213;calc iter;10;0.431675;0.429025;0.43578
213;calc total;1;4.38502;4.38502;4.38502
213;total;1;12.1637;12.1637;12.1637
141;initialize;1;5.39733;5.39733;5.39733
141;async;10;0.00561852;0.00104999;0.0109514
141;inner;10;0.42325;0.418784;0.43155
141;wait;10;6.25142e-05;3.0388e-05;0.00017685
141;boundary;10;0.00445623;0.00291796;0.00539129
141;calc iter;10;0.433389;0.431202;0.43636
141;calc total;1;4.38502;4.38502;4.38502
141;total;1;12.1652;12.1652;12.1652
159;initialize;1;5.40043;5.40043;5.40043
159;async;10;0.00638205;0.00153922;0.013043
159;inner;10;0.422066;0.41829;0.428563
159;wait;10;6.03356e-05;3.2415e-05;0.00013259
159;boundary;10;0.00477411;0.0033787;0.00660579
159;calc iter;10;0.433285;0.429302;0.436787
159;calc total;1;4.38502;4.38502;4.38502
159;total;1;12.1639;12.1639;12.1639
190;initialize;1;5.33892;5.33892;5.33892
190;async;10;0.0154464;0.00142901;0.020319
190;inner;10;0.414076;0.408146;0.421698
190;wait;10;5.22323e-05;2.2121e-05;0.00019552
190;boundary;10;0.00306346;0.00183577;0.00467348
190;calc iter;10;0.43264;0.427998;0.43615
190;calc total;1;4.38502;4.38502;4.38502
190;total;1;12.1084;12.1084;12.1084
214;initialize;1;5.39733;5.39733;5.39733
214;async;10;0.00208159;0.00112036;0.00387104
214;inner;10;0.425926;0.421403;0.433657
214;wait;10;4.92742e-05;2.4101e-05;9.9115e-05
214;boundary;10;0.00417274;0.00278896;0.0059013
214;calc iter;10;0.432232;0.429315;0.437668
214;calc total;1;4.38502;4.38502;4.38502
214;total;1;12.1666;12.1666;12.1666
142;initialize;1;5.39623;5.39623;5.39623
142;async;10;0.0062054;0.00111432;0.010972
142;inner;10;0.423206;0.418855;0.430677
142;wait;10;6.54281e-05;2.6108e-05;0.000169797
142;boundary;10;0.00426431;0.00285429;0.00548091
142;calc iter;10;0.433743;0.428276;0.438344
142;calc total;1;4.38502;4.38502;4.38502
142;total;1;12.1642;12.1642;12.1642
160;initialize;1;5.40342;5.40342;5.40342
160;async;10;0.00734376;0.00169884;0.0149415
160;inner;10;0.418797;0.41412;0.425053
160;wait;10;8.99653e-05;5.1387e-05;0.000222386
160;boundary;10;0.00620529;0.00515429;0.00694791
160;calc iter;10;0.432438;0.429111;0.436208
160;calc total;1;4.38501;4.38501;4.38501
160;total;1;12.1669;12.1669;12.1669
191;initialize;1;5.32789;5.32789;5.32789
191;async;10;0.0181445;0.000868292;0.0231786
191;inner;10;0.412663;0.407914;0.422027
191;wait;10;4.83151e-05;1.338e-05;0.000256784
191;boundary;10;0.00252625;0.00172039;0.00479621
191;calc iter;10;0.433384;0.427952;0.436494
191;calc total;1;4.38502;4.38502;4.38502
191;total;1;12.0973;12.0973;12.0973
215;initialize;1;5.39452;5.39452;5.39452
215;async;10;0.00482672;0.000820686;0.0104839
215;inner;10;0.423819;0.41823;0.430943
215;wait;10;4.973e-05;2.3896e-05;0.000122505
215;boundary;10;0.00393408;0.00271531;0.00512755
215;calc iter;10;0.432631;0.429937;0.435302
215;calc total;1;4.38502;4.38502;4.38502
215;total;1;12.1638;12.1638;12.1638
143;initialize;1;5.39785;5.39785;5.39785
143;async;10;0.010978;0.000853068;0.013542
143;inner;10;0.418554;0.412958;0.425648
143;wait;10;6.05861e-05;2.191e-05;0.00026025
143;boundary;10;0.00438928;0.00220339;0.00628042
143;calc iter;10;0.433984;0.426778;0.437871
143;calc total;1;4.38502;4.38502;4.38502
143;total;1;12.1657;12.1657;12.1657
161;initialize;1;5.40055;5.40055;5.40055
161;async;10;0.00329629;0.00113632;0.00895458
161;inner;10;0.425394;0.420153;0.431006
161;wait;10;5.74578e-05;3.1263e-05;0.000152804
161;boundary;10;0.0041012;0.00230783;0.00625903
161;calc iter;10;0.432851;0.43042;0.436889
161;calc total;1;4.38502;4.38502;4.38502
161;total;1;12.164;12.164;12.164
162;initialize;1;5.40046;5.40046;5.40046
162;async;10;0.00152485;0.00106743;0.00198541
162;inner;10;0.42722;0.422906;0.431948
162;wait;10;5.22296e-05;2.5859e-05;0.000102138
162;boundary;10;0.00377498;0.00192138;0.00619212
162;calc iter;10;0.432574;0.431026;0.435683
162;calc total;1;4.38501;4.38501;4.38501
162;total;1;12.164;12.164;12.164
163;initialize;1;5.407;5.407;5.407
163;async;10;0.0043419;0.00133965;0.00788531
163;inner;10;0.424008;0.419359;0.428808
163;wait;10;6.17713e-05;2.9705e-05;0.000130764
163;boundary;10;0.00438226;0.00301727;0.00565598
163;calc iter;10;0.432796;0.430241;0.435132
163;calc total;1;4.38501;4.38501;4.38501
163;total;1;12.1705;12.1705;12.1705
164;initialize;1;5.41551;5.41551;5.41551
164;async;10;0.00678964;0.00175888;0.010996
164;inner;10;0.422318;0.418845;0.427977
164;wait;10;6.04175e-05;3.0811e-05;0.000171323
164;boundary;10;0.00401881;0.00335575;0.0044802
164;calc iter;10;0.433188;0.430473;0.434899
164;calc total;1;4.38502;4.38502;4.38502
164;total;1;12.179;12.179;12.179
165;initialize;1;5.39656;5.39656;5.39656
165;async;10;0.00846773;0.00170995;0.0129995
165;inner;10;0.420811;0.417627;0.427994
165;wait;10;6.08687e-05;2.3675e-05;0.000156764
165;boundary;10;0.00427584;0.00283134;0.00532851
165;calc iter;10;0.433618;0.429458;0.437396
165;calc total;1;4.38501;4.38501;4.38501
165;total;1;12.1601;12.1601;12.1601
166;initialize;1;5.407;5.407;5.407
166;async;10;0.00958134;0.00133515;0.0115967
166;inner;10;0.419806;0.415064;0.427894
166;wait;10;6.34399e-05;2.2802e-05;0.000226745
166;boundary;10;0.00470462;0.00183371;0.00614815
166;calc iter;10;0.434157;0.427933;0.438568
166;calc total;1;4.38502;4.38502;4.38502
166;total;1;12.1705;12.1705;12.1705
167;initialize;1;5.39293;5.39293;5.39293
167;async;10;0.00134152;0.000849862;0.00157004
167;inner;10;0.427734;0.421252;0.434383
167;wait;10;5.54279e-05;2.2146e-05;0.000162193
167;boundary;10;0.00563801;0.0017381;0.00660266
167;calc iter;10;0.434771;0.424273;0.441101
167;calc total;1;4.38502;4.38502;4.38502
167;total;1;12.1564;12.1564;12.1564
227;initialize;1;5.39368;5.39368;5.39368
227;async;10;0.0060178;0.00115526;0.00949982
227;inner;10;0.42351;0.419734;0.428087
227;wait;10;4.77016e-05;2.5679e-05;9.3986e-05
227;boundary;10;0.0033724;0.00215051;0.00538803
227;calc iter;10;0.432949;0.431705;0.434414
227;calc total;1;4.38502;4.38502;4.38502
227;total;1;12.1571;12.1571;12.1571
228;initialize;1;5.38097;5.38097;5.38097
228;async;10;0.0155589;0.00119572;0.0343105
228;inner;10;0.411588;0.397445;0.425816
228;wait;10;5.76955e-05;3.0378e-05;0.000124491
228;boundary;10;0.00410293;0.00253324;0.00566476
228;calc iter;10;0.431309;0.427817;0.435057
228;calc total;1;4.38502;4.38502;4.38502
228;total;1;12.1444;12.1444;12.1444
229;initialize;1;5.37927;5.37927;5.37927
229;async;10;0.0195291;0.00104999;0.0344937
229;inner;10;0.409912;0.393075;0.42658
229;wait;10;5.42382e-05;2.6428e-05;0.000127995
229;boundary;10;0.00323316;0.00219652;0.00538908
229;calc iter;10;0.43273;0.425778;0.437413
229;calc total;1;4.38502;4.38502;4.38502
229;total;1;12.1427;12.1427;12.1427
230;initialize;1;5.38814;5.38814;5.38814
230;async;10;0.0256304;0.00106208;0.0382671
230;inner;10;0.404791;0.381649;0.425489
230;wait;10;5.80205e-05;2.2173e-05;0.00013799
230;boundary;10;0.0039699;0.00173002;0.00540325
230;calc iter;10;0.434451;0.421696;0.440698
230;calc total;1;4.38502;4.38502;4.38502
230;total;1;12.1515;12.1515;12.1515
231;initialize;1;5.39107;5.39107;5.39107
231;async;10;0.0304957;0.00109768;0.0420349
231;inner;10;0.39999;0.371829;0.425819
231;wait;10;6.78666e-05;2.33e-05;0.000155926
231;boundary;10;0.00512115;0.00172346;0.00597068
231;calc iter;10;0.435677;0.415613;0.445876
231;calc total;1;4.38502;4.38502;4.38502
231;total;1;12.1544;12.1544;12.1544
232;initialize;1;5.39818;5.39818;5.39818
232;async;10;0.0264585;0.00120519;0.0397971
232;inner;10;0.403277;0.381901;0.423819
232;wait;10;6.67149e-05;2.3224e-05;0.000196257
232;boundary;10;0.00423966;0.00179865;0.00594443
232;calc iter;10;0.434044;0.423523;0.440831
232;calc total;1;4.38503;4.38503;4.38503
232;total;1;12.1616;12.1616;12.1616
233;initialize;1;5.38101;5.38101;5.38101
233;async;10;0.0210626;0.00112451;0.0379063
233;inner;10;0.407524;0.391116;0.423839
233;wait;10;6.84257e-05;2.6556e-05;0.000263525
233;boundary;10;0.00365606;0.00268049;0.00573789
233;calc iter;10;0.432313;0.427895;0.436213
233;calc total;1;4.38503;4.38503;4.38503
233;total;1;12.1444;12.1444;12.1444
234;initialize;1;5.37922;5.37922;5.37922
234;async;10;0.0166007;0.00106748;0.0323165
234;inner;10;0.408744;0.396075;0.422453
234;wait;10;9.62883e-05;3.4776e-05;0.000230172
234;boundary;10;0.00519355;0.00358445;0.00699564
234;calc iter;10;0.430637;0.427501;0.435333
234;calc total;1;4.38503;4.38503;4.38503
234;total;1;12.1426;12.1426;12.1426
235;initialize;1;5.3792;5.3792;5.3792
235;async;10;0.0153108;0.00112163;0.0319563
235;inner;10;0.408324;0.396853;0.422633
235;wait;10;7.695e-05;3.6426e-05;0.000184825
235;boundary;10;0.00574254;0.00420312;0.00716542
235;calc iter;10;0.429456;0.42403;0.434392
235;calc total;1;4.38503;4.38503;4.38503
235;total;1;12.1426;12.1426;12.1426
236;initialize;1;5.38807;5.38807;5.38807
236;async;10;0.0126487;0.00108397;0.0212062
236;inner;10;0.412436;0.398637;0.426605
236;wait;10;5.68781e-05;3.1385e-05;0.000130332
236;boundary;10;0.00408035;0.00222814;0.00627316
236;calc iter;10;0.429223;0.424802;0.43262
236;calc total;1;4.38503;4.38503;4.38503
236;total;1;12.1515;12.1515;12.1515
237;initialize;1;5.37503;5.37503;5.37503
237;async;10;0.0132129;0.00113585;0.0215057
237;inner;10;0.411676;0.397643;0.42523
237;wait;10;7.11129e-05;3.5346e-05;0.000143439
237;boundary;10;0.00422291;0.00282389;0.00633419
237;calc iter;10;0.429185;0.425585;0.432095
237;calc total;1;4.38503;4.38503;4.38503
237;total;1;12.1384;12.1384;12.1384
238;initialize;1;5.39109;5.39109;5.39109
238;async;10;0.0133186;0.00108205;0.0209658
238;inner;10;0.413051;0.401236;0.426796
238;wait;10;4.95466e-05;2.5528e-05;0.000100908
238;boundary;10;0.00330187;0.0020003;0.00479907
238;calc iter;10;0.429723;0.426437;0.432656
238;calc total;1;4.38503;4.38503;4.38503
238;total;1;12.1545;12.1545;12.1545
288;initialize;1;5.38173;5.38173;5.38173
288;async;10;0.00364289;0.000973182;0.00622331
288;inner;10;0.423977;0.420069;0.429068
288;wait;10;7.0841e-05;4.2294e-05;0.00015454
288;boundary;10;0.00533664;0.00413809;0.00650067
288;calc iter;10;0.43303;0.430979;0.436313
288;calc total;1;4.38501;4.38501;4.38501
288;total;1;12.1518;12.1518;12.1518
240;initialize;1;5.36749;5.36749;5.36749
240;async;10;0.00679822;0.000940229;0.00966881
240;inner;10;0.418717;0.413286;0.423397
240;wait;10;7.98007e-05;3.4076e-05;0.000210475
240;boundary;10;0.00624003;0.00554032;0.00692715
240;calc iter;10;0.431837;0.429914;0.43423
240;calc total;1;4.38502;4.38502;4.38502
240;total;1;12.1393;12.1393;12.1393
312;initialize;1;5.34638;5.34638;5.34638
312;async;10;0.00317654;0.00118617;0.00608695
312;inner;10;0.425683;0.423041;0.432235
312;wait;10;5.03624e-05;2.3046e-05;8.3673e-05
312;boundary;10;0.00410216;0.00251333;0.00545457
312;calc iter;10;0.433014;0.431254;0.436257
312;calc total;1;4.38503;4.38503;4.38503
312;total;1;12.1181;12.1181;12.1181
264;initialize;1;5.36504;5.36504;5.36504
264;async;10;0.00568092;0.000911888;0.0103043
264;inner;10;0.421081;0.4158;0.428252
264;wait;10;7.54358e-05;5.0724e-05;0.000156388
264;boundary;10;0.00542456;0.00347034;0.00648766
264;calc iter;10;0.432264;0.429915;0.435731
264;calc total;1;4.38501;4.38501;4.38501
264;total;1;12.1337;12.1337;12.1337
336;initialize;1;5.35137;5.35137;5.35137
336;async;10;0.00555449;0.000989003;0.00931066
336;inner;10;0.422125;0.417605;0.432648
336;wait;10;5.34701e-05;2.9898e-05;7.4354e-05
336;boundary;10;0.00437898;0.00264026;0.00563817
336;calc iter;10;0.432114;0.429827;0.436352
336;calc total;1;4.38502;4.38502;4.38502
336;total;1;12.1234;12.1234;12.1234
239;initialize;1;5.3988;5.3988;5.3988
239;async;10;0.0138458;0.00084236;0.0245774
239;inner;10;0.411371;0.398591;0.425096
239;wait;10;6.87666e-05;4.2465e-05;0.000189188
239;boundary;10;0.00433814;0.00313876;0.0050532
239;calc iter;10;0.429626;0.427069;0.433164
239;calc total;1;4.38503;4.38503;4.38503
239;total;1;12.1622;12.1622;12.1622
289;initialize;1;5.3729;5.3729;5.3729
289;async;10;0.00529838;0.00125792;0.00772213
289;inner;10;0.423635;0.420824;0.428921
289;wait;10;6.12975e-05;2.5098e-05;0.000174148
289;boundary;10;0.00443927;0.00310145;0.00546601
289;calc iter;10;0.433436;0.432029;0.435826
289;calc total;1;4.38501;4.38501;4.38501
289;total;1;12.1429;12.1429;12.1429
241;initialize;1;5.36556;5.36556;5.36556
241;async;10;0.00308426;0.00132872;0.00591153
241;inner;10;0.425796;0.420108;0.43
241;wait;10;6.51081e-05;2.76e-05;0.000164584
241;boundary;10;0.00358854;0.00276622;0.00549814
241;calc iter;10;0.432536;0.428535;0.434609
241;calc total;1;4.38502;4.38502;4.38502
241;total;1;12.1373;12.1373;12.1373
313;initialize;1;5.34258;5.34258;5.34258
313;async;10;0.00198581;0.000564309;0.0030049
313;inner;10;0.427121;0.423854;0.433466
313;wait;10;6.20714e-05;2.9423e-05;0.000143518
313;boundary;10;0.00393515;0.00233069;0.00487715
313;calc iter;10;0.433106;0.431368;0.439264
313;calc total;1;4.38503;4.38503;4.38503
313;total;1;12.1143;12.1143;12.1143
265;initialize;1;5.36828;5.36828;5.36828
265;async;10;0.00570782;0.00110621;0.00821214
265;inner;10;0.422601;0.417781;0.428722
265;wait;10;6.58485e-05;3.2378e-05;0.000140622
265;boundary;10;0.00432723;0.0031073;0.005524
265;calc iter;10;0.432703;0.431095;0.435345
265;calc total;1;4.38502;4.38502;4.38502
265;total;1;12.1369;12.1369;12.1369
337;initialize;1;5.34236;5.34236;5.34236
337;async;10;0.00515148;0.00136999;0.00820802
337;inner;10;0.422865;0.418085;0.433762
337;wait;10;6.05455e-05;3.315e-05;0.000113997
337;boundary;10;0.00422236;0.00315965;0.00514258
337;calc iter;10;0.432301;0.430581;0.439783
337;calc total;1;4.38502;4.38502;4.38502
337;total;1;12.1143;12.1143;12.1143
290;initialize;1;5.37608;5.37608;5.37608
290;async;10;0.00154368;0.00109887;0.00226867
290;inner;10;0.42871;0.425795;0.433873
290;wait;10;4.45817e-05;2.6803e-05;9.2898e-05
290;boundary;10;0.00349148;0.00249454;0.00418042
290;calc iter;10;0.433791;0.43149;0.437562
290;calc total;1;4.38501;4.38501;4.38501
290;total;1;12.1461;12.1461;12.1461
242;initialize;1;5.37151;5.37151;5.37151
242;async;10;0.00156863;0.000749469;0.00315881
242;inner;10;0.428228;0.423761;0.432549
242;wait;10;4.48178e-05;2.1819e-05;8.859e-05
242;boundary;10;0.00306665;0.00213998;0.00424902
242;calc iter;10;0.43291;0.430469;0.435879
242;calc total;1;4.38502;4.38502;4.38502
242;total;1;12.1433;12.1433;12.1433
314;initialize;1;5.33103;5.33103;5.33103
314;async;10;0.00502189;0.00125377;0.00698272
314;inner;10;0.42434;0.42013;0.430829
314;wait;10;4.93845e-05;3.1356e-05;0.000102585
314;boundary;10;0.0037294;0.0028267;0.00476162
314;calc iter;10;0.433142;0.431049;0.435014
314;calc total;1;4.38503;4.38503;4.38503
314;total;1;12.1027;12.1027;12.1027
266;initialize;1;5.36678;5.36678;5.36678
266;async;10;0.00656675;0.00131521;0.00794801
266;inner;10;0.423681;0.42009;0.428859
266;wait;10;4.76773e-05;2.8043e-05;0.0001192
266;boundary;10;0.0029066;0.00207624;0.00374343
266;calc iter;10;0.433203;0.431826;0.434223
266;calc total;1;4.38502;4.38502;4.38502
266;total;1;12.1355;12.1355;12.1355
338;initialize;1;5.34923;5.34923;5.34923
338;async;10;0.00810121;0.00114104;0.0115715
338;inner;10;0.419062;0.414661;0.430939
338;wait;10;6.39974e-05;4.3686e-05;0.000122158
338;boundary;10;0.00483812;0.00286075;0.00596042
338;calc iter;10;0.432068;0.429023;0.435052
338;calc total;1;4.38502;4.38502;4.38502
338;total;1;12.1212;12.1212;12.1212
291;initialize;1;5.37279;5.37279;5.37279
291;async;10;0.00200419;0.00104827;0.00281827
291;inner;10;0.427985;0.424997;0.433653
291;wait;10;5.73557e-05;3.5602e-05;0.000101835
291;boundary;10;0.00362572;0.00247203;0.00435736
291;calc iter;10;0.433674;0.431818;0.437277
291;calc total;1;4.38501;4.38501;4.38501
291;total;1;12.1428;12.1428;12.1428
243;initialize;1;5.37136;5.37136;5.37136
243;async;10;0.00236049;0.000777357;0.00488417
243;inner;10;0.427677;0.423969;0.432601
243;wait;10;4.32821e-05;2.1998e-05;8.6293e-05
243;boundary;10;0.00301532;0.00220119;0.00367314
243;calc iter;10;0.433097;0.431604;0.435969
243;calc total;1;4.38502;4.38502;4.38502
243;total;1;12.1431;12.1431;12.1431
315;initialize;1;5.33363;5.33363;5.33363
315;async;10;0.00480382;0.00104897;0.0064155
315;inner;10;0.423734;0.42006;0.430378
315;wait;10;6.73231e-05;4.4036e-05;0.000148714
315;boundary;10;0.00439464;0.00307548;0.00532107
315;calc iter;10;0.433002;0.430921;0.434899
315;calc total;1;4.38503;4.38503;4.38503
315;total;1;12.1054;12.1054;12.1054
267;initialize;1;5.3588;5.3588;5.3588
267;async;10;0.00363348;0.00131503;0.00538544
267;inner;10;0.426755;0.423056;0.433596
267;wait;10;4.39453e-05;2.3144e-05;0.000109461
267;boundary;10;0.0028446;0.00200886;0.00342697
267;calc iter;10;0.433279;0.431489;0.438273
267;calc total;1;4.38502;4.38502;4.38502
267;total;1;12.1275;12.1275;12.1275
339;initialize;1;5.33756;5.33756;5.33756
339;async;10;0.00730697;0.000706897;0.0129419
339;inner;10;0.419117;0.413434;0.431502
339;wait;10;7.36973e-05;5.1949e-05;0.00010571
339;boundary;10;0.00540586;0.00269078;0.00663594
339;calc iter;10;0.431905;0.429215;0.436494
339;calc total;1;4.38502;4.38502;4.38502
339;total;1;12.1095;12.1095;12.1095
292;initialize;1;5.37157;5.37157;5.37157
292;async;10;0.00543669;0.00114082;0.00722
292;inner;10;0.421728;0.41815;0.4276
292;wait;10;8.15631e-05;4.2479e-05;0.000269348
292;boundary;10;0.00576252;0.00526551;0.0065226
292;calc iter;10;0.433011;0.431404;0.434279
292;calc total;1;4.38501;4.38501;4.38501
292;total;1;12.1416;12.1416;12.1416
244;initialize;1;5.3676;5.3676;5.3676
244;async;10;0.00667392;0.00111901;0.0107313
244;inner;10;0.420149;0.414671;0.425061
244;wait;10;8.59028e-05;4.4433e-05;0.000269827
244;boundary;10;0.00527728;0.00373612;0.00636857
244;calc iter;10;0.432188;0.429687;0.434696
244;calc total;1;4.38502;4.38502;4.38502
244;total;1;12.1394;12.1394;12.1394
316;initialize;1;5.34851;5.34851;5.34851
316;async;10;0.00469997;0.000889899;0.00877382
316;inner;10;0.421944;0.418456;0.430298
316;wait;10;9.14116e-05;5.6613e-05;0.000193999
316;boundary;10;0.00595655;0.00300672;0.00701991
316;calc iter;10;0.432694;0.43059;0.434961
316;calc total;1;4.38503;4.38503;4.38503
316;total;1;12.1202;12.1202;12.1202
268;initialize;1;5.367;5.367;5.367
268;async;10;0.00630867;0.00118656;0.00913828
268;inner;10;0.421132;0.416034;0.42782
268;wait;10;6.6788e-05;3.2156e-05;0.000161645
268;boundary;10;0.00486162;0.00307747;0.00611335
268;calc iter;10;0.43237;0.429843;0.43419
268;calc total;1;4.38502;4.38502;4.38502
268;total;1;12.1356;12.1356;12.1356
340;initialize;1;5.34236;5.34236;5.34236
340;async;10;0.00949408;0.00106201;0.0159808
340;inner;10;0.416573;0.411727;0.430134
340;wait;10;7.87728e-05;5.5446e-05;0.000164241
340;boundary;10;0.00606403;0.00315728;0.00718969
340;calc iter;10;0.432212;0.425681;0.436545
340;calc total;1;4.38502;4.38502;4.38502
340;total;1;12.1143;12.1143;12.1143
293;initialize;1;5.36145;5.36145;5.36145
293;async;10;0.00489918;0.00110496;0.00930255
293;inner;10;0.422405;0.419179;0.429703
293;wait;10;7.58714e-05;3.9128e-05;0.000173977
293;boundary;10;0.00609077;0.00427065;0.00711497
293;calc iter;10;0.433473;0.431141;0.436173
293;calc total;1;4.38501;4.38501;4.38501
293;total;1;12.1315;12.1315;12.1315
245;initialize;1;5.37988;5.37988;5.37988
245;async;10;0.00496506;0.000703414;0.00974572
245;inner;10;0.423299;0.420179;0.428588
245;wait;10;6.79277e-05;3.4203e-05;0.000148246
245;boundary;10;0.00494244;0.00309745;0.00622906
245;calc iter;10;0.433276;0.430459;0.435421
245;calc total;1;4.38502;4.38502;4.38502
245;total;1;12.1516;12.1516;12.1516
317;initialize;1;5.36952;5.36952;5.36952
317;async;10;0.00584746;0.000805441;0.00960962
317;inner;10;0.42204;0.419429;0.430416
317;wait;10;7.97409e-05;4.3538e-05;0.000149896
317;boundary;10;0.0054058;0.00294118;0.0067147
317;calc iter;10;0.433375;0.430041;0.436872
317;calc total;1;4.38503;4.38503;4.38503
317;total;1;12.1413;12.1413;12.1413
269;initialize;1;5.36524;5.36524;5.36524
269;async;10;0.00644596;0.00113355;0.0129928
269;inner;10;0.419753;0.415069;0.429053
269;wait;10;7.482e-05;5.188e-05;0.000109248
269;boundary;10;0.00607984;0.00291462;0.0071621
269;calc iter;10;0.432356;0.429811;0.435478
269;calc total;1;4.38501;4.38501;4.38501
269;total;1;12.1339;12.1339;12.1339
341;initialize;1;5.3493;5.3493;5.3493
341;async;10;0.0124039;0.00104184;0.0211533
341;inner;10;0.41646;0.410906;0.429069
341;wait;10;8.4147e-05;2.9656e-05;0.000275154
341;boundary;10;0.00437479;0.00314897;0.00611363
341;calc iter;10;0.433326;0.427642;0.435608
341;calc total;1;4.38502;4.38502;4.38502
341;total;1;12.1213;12.1213;12.1213
294;initialize;1;5.36698;5.36698;5.36698
294;async;10;0.00419701;0.000763917;0.0079975
294;inner;10;0.424925;0.421803;0.431115
294;wait;10;6.94636e-05;3.5003e-05;0.000166737
294;boundary;10;0.00476947;0.00339332;0.00600355
294;calc iter;10;0.433962;0.431531;0.436002
294;calc total;1;4.38502;4.38502;4.38502
294;total;1;12.137;12.137;12.137
246;initialize;1;5.35505;5.35505;5.35505
246;async;10;0.0120185;0.00110939;0.0174837
246;inner;10;0.417782;0.411033;0.422007
246;wait;10;7.23664e-05;2.4062e-05;0.000297152
246;boundary;10;0.0038059;0.00175029;0.00586473
246;calc iter;10;0.433681;0.429281;0.436089
246;calc total;1;4.38502;4.38502;4.38502
246;total;1;12.1268;12.1268;12.1268
318;initialize;1;5.35889;5.35889;5.35889
318;async;10;0.00673665;0.00103552;0.0104193
318;inner;10;0.422767;0.417825;0.429171
318;wait;10;7.58935e-05;2.5069e-05;0.000284536
318;boundary;10;0.00425539;0.00237639;0.0058224
318;calc iter;10;0.433837;0.430277;0.437273
318;calc total;1;4.38503;4.38503;4.38503
318;total;1;12.1306;12.1306;12.1306
270;initialize;1;5.34847;5.34847;5.34847
270;async;10;0.0050092;0.00120754;0.0109916
270;inner;10;0.423869;0.42041;0.430034
270;wait;10;5.725e-05;3.7073e-05;0.000100238
270;boundary;10;0.00428728;0.00251717;0.00556502
270;calc iter;10;0.433224;0.430875;0.435146
270;calc total;1;4.38502;4.38502;4.38502
270;total;1;12.1171;12.1171;12.1171
342;initialize;1;5.34926;5.34926;5.34926
342;async;10;0.0132354;0.00104765;0.0181763
342;inner;10;0.417356;0.407916;0.430534
342;wait;10;5.23964e-05;2.8221e-05;0.00011705
342;boundary;10;0.00371974;0.00194803;0.00462704
342;calc iter;10;0.434366;0.42732;0.436948
342;calc total;1;4.38502;4.38502;4.38502
342;total;1;12.1212;12.1212;12.1212
295;initialize;1;5.36155;5.36155;5.36155
295;async;10;0.00387072;0.000899934;0.00697666
295;inner;10;0.426351;0.422613;0.431637
295;wait;10;5.52437e-05;2.773e-05;0.000131798
295;boundary;10;0.00403257;0.00188787;0.0052114
295;calc iter;10;0.434311;0.430526;0.43619
295;calc total;1;4.38502;4.38502;4.38502
295;total;1;12.1316;12.1316;12.1316
247;initialize;1;5.3741;5.3741;5.3741
247;async;10;0.00234208;0.00107621;0.00267392
247;inner;10;0.427888;0.420686;0.432827
247;wait;10;5.18023e-05;2.2694e-05;9.0105e-05
247;boundary;10;0.00436343;0.00171749;0.00599148
247;calc iter;10;0.434647;0.425049;0.437259
247;calc total;1;4.38502;4.38502;4.38502
247;total;1;12.1459;12.1459;12.1459
319;initialize;1;5.35887;5.35887;5.35887
319;async;10;0.00795071;0.00121558;0.0113591
319;inner;10;0.422398;0.415927;0.429212
319;wait;10;5.95458e-05;2.5884e-05;0.000173825
319;boundary;10;0.00382017;0.00174424;0.00489343
319;calc iter;10;0.43423;0.429047;0.436469
319;calc total;1;4.38502;4.38502;4.38502
319;total;1;12.1306;12.1306;12.1306
271;initialize;1;5.36116;5.36116;5.36116
271;async;10;0.00988884;0.00106783;0.0158101
271;inner;10;0.420029;0.414446;0.424483
271;wait;10;8.03774e-05;2.413e-05;0.000298915
271;boundary;10;0.00377474;0.00177653;0.00551853
271;calc iter;10;0.433775;0.43137;0.435572
271;calc total;1;4.38502;4.38502;4.38502
271;total;1;12.1299;12.1299;12.1299
343;initialize;1;5.33763;5.33763;5.33763
343;async;10;0.0157996;0.00111983;0.0212684
343;inner;10;0.41459;0.404867;0.426415
343;wait;10;7.41769e-05;2.2122e-05;0.000286235
343;boundary;10;0.00408078;0.00172884;0.00530185
343;calc iter;10;0.434546;0.425746;0.441069
343;calc total;1;4.38501;4.38501;4.38501
343;total;1;12.1096;12.1096;12.1096
296;initialize;1;5.37444;5.37444;5.37444
296;async;10;0.00474045;0.000692575;0.00820508
296;inner;10;0.426022;0.419478;0.432928
296;wait;10;4.91101e-05;2.4493e-05;0.00012072
296;boundary;10;0.00377069;0.00173518;0.0049869
296;calc iter;10;0.434584;0.429445;0.43681
296;calc total;1;4.38502;4.38502;4.38502
296;total;1;12.1445;12.1445;12.1445
248;initialize;1;5.35325;5.35325;5.35325
248;async;10;0.00904941;0.00107697;0.0141342
248;inner;10;0.421116;0.413432;0.425958
248;wait;10;5.78325e-05;2.2348e-05;0.000165211
248;boundary;10;0.00356576;0.00177324;0.00500907
248;calc iter;10;0.433791;0.429363;0.436807
248;calc total;1;4.38502;4.38502;4.38502
248;total;1;12.125;12.125;12.125
320;initialize;1;5.34635;5.34635;5.34635
320;async;10;0.00848982;0.00123899;0.0114948
320;inner;10;0.422405;0.414612;0.431268
320;wait;10;4.95206e-05;2.1827e-05;0.000109302
320;boundary;10;0.00383906;0.00171715;0.00568823
320;calc iter;10;0.434785;0.425868;0.438048
320;calc total;1;4.38502;4.38502;4.38502
320;total;1;12.1181;12.1181;12.1181
272;initialize;1;5.36513;5.36513;5.36513
272;async;10;0.00730069;0.00125801;0.0128857
272;inner;10;0.423439;0.417951;0.430463
272;wait;10;4.29419e-05;2.139e-05;9.4443e-05
272;boundary;10;0.00304528;0.00174255;0.00418406
272;calc iter;10;0.43383;0.432602;0.435247
272;calc total;1;4.38502;4.38502;4.38502
272;total;1;12.1338;12.1338;12.1338
344;initialize;1;5.35153;5.35153;5.35153
344;async;10;0.0171822;0.00113367;0.0207778
344;inner;10;0.413656;0.401707;0.430406
344;wait;10;6.38067e-05;2.3962e-05;0.000124512
344;boundary;10;0.00431208;0.00172676;0.00529008
344;calc iter;10;0.435217;0.422837;0.439744
344;calc total;1;4.38501;4.38501;4.38501
344;total;1;12.1235;12.1235;12.1235
297;initialize;1;5.35494;5.35494;5.35494
297;async;10;0.0042649;0.000701056;0.00706223
297;inner;10;0.426356;0.42214;0.432925
297;wait;10;5.19549e-05;2.9148e-05;0.000124673
297;boundary;10;0.00352752;0.00240134;0.00507948
297;calc iter;10;0.434203;0.430729;0.436738
297;calc total;1;4.38502;4.38502;4.38502
297;total;1;12.125;12.125;12.125
249;initialize;1;5.37339;5.37339;5.37339
249;async;10;0.00380374;0.000651259;0.00839535
249;inner;10;0.425989;0.421725;0.432487
249;wait;10;5.34514e-05;2.3242e-05;0.000112304
249;boundary;10;0.00355709;0.00213419;0.00483023
249;calc iter;10;0.433405;0.430359;0.43582
249;calc total;1;4.38503;4.38503;4.38503
249;total;1;12.1452;12.1452;12.1452
321;initialize;1;5.35891;5.35891;5.35891
321;async;10;0.00671522;0.00116692;0.0103297
321;inner;10;0.423898;0.417357;0.430621
321;wait;10;4.55882e-05;2.1033e-05;0.000103606
321;boundary;10;0.00357979;0.00176608;0.00456585
321;calc iter;10;0.43424;0.429476;0.436393
321;calc total;1;4.38502;4.38502;4.38502
321;total;1;12.1306;12.1306;12.1306
273;initialize;1;5.36505;5.36505;5.36505
273;async;10;0.00762932;0.00108997;0.0133485
273;inner;10;0.422134;0.418155;0.427463
273;wait;10;6.41627e-05;3.5182e-05;0.000182142
273;boundary;10;0.00360189;0.00284935;0.00485375
273;calc iter;10;0.433431;0.431428;0.436252
273;calc total;1;4.38502;4.38502;4.38502
273;total;1;12.1337;12.1337;12.1337
345;initialize;1;5.34919;5.34919;5.34919
345;async;10;0.0121846;0.000737703;0.0171739
345;inner;10;0.418384;0.408879;0.430761
345;wait;10;5.22482e-05;2.0999e-05;0.000126594
345;boundary;10;0.0037751;0.00187443;0.0046015
345;calc iter;10;0.434398;0.42723;0.437214
345;calc total;1;4.38502;4.38502;4.38502
345;total;1;12.1212;12.1212;12.1212
298;initialize;1;5.36135;5.36135;5.36135
298;async;10;0.00523732;0.00149556;0.00688747
298;inner;10;0.425197;0.421988;0.431725
298;wait;10;4.29501e-05;2.3589e-05;0.000113452
298;boundary;10;0.00379465;0.00214751;0.00515046
298;calc iter;10;0.434274;0.428894;0.436465
298;calc total;1;4.38502;4.38502;4.38502
298;total;1;12.1314;12.1314;12.1314
250;initialize;1;5.37124;5.37124;5.37124
250;async;10;0.00629121;0.00107289;0.0106466
250;inner;10;0.421108;0.417214;0.425437
250;wait;10;6.7798e-05;3.8139e-05;0.000151595
250;boundary;10;0.00522201;0.00459392;0.00585419
250;calc iter;10;0.432691;0.430371;0.437477
250;calc total;1;4.38503;4.38503;4.38503
250;total;1;12.143;12.143;12.143
322;initialize;1;5.34638;5.34638;5.34638
322;async;10;0.00550037;0.0011925;0.00802431
322;inner;10;0.424537;0.42042;0.430596
322;wait;10;4.78817e-05;2.7765e-05;0.00011269
322;boundary;10;0.00364007;0.00285907;0.00489284
322;calc iter;10;0.433727;0.430796;0.435553
322;calc total;1;4.38502;4.38502;4.38502
322;total;1;12.1181;12.1181;12.1181
274;initialize;1;5.36504;5.36504;5.36504
274;async;10;0.00780045;0.00124514;0.0121216
274;inner;10;0.423111;0.418557;0.429733
274;wait;10;4.24901e-05;2.4518e-05;0.000109896
274;boundary;10;0.00269475;0.00205505;0.00336972
274;calc iter;10;0.43365;0.431556;0.435913
274;calc total;1;4.38502;4.38502;4.38502
274;total;1;12.1337;12.1337;12.1337
346;initialize;1;5.34232;5.34232;5.34232
346;async;10;0.0110929;0.000998947;0.0188658
346;inner;10;0.417894;0.412011;0.429855
346;wait;10;6.42478e-05;3.0182e-05;0.000187011
346;boundary;10;0.00425295;0.00328256;0.00612283
346;calc iter;10;0.433306;0.426225;0.436073
346;calc total;1;4.38502;4.38502;4.38502
346;total;1;12.1143;12.1143;12.1143
299;initialize;1;5.35938;5.35938;5.35938
299;async;10;0.00249737;0.00189725;0.0027948
299;inner;10;0.427404;0.424123;0.433625
299;wait;10;4.76692e-05;2.3395e-05;9.0437e-05
299;boundary;10;0.00449883;0.00174062;0.00532724
299;calc iter;10;0.43445;0.428096;0.439305
299;calc total;1;4.38502;4.38502;4.38502
299;total;1;12.1294;12.1294;12.1294
251;initialize;1;5.37118;5.37118;5.37118
251;async;10;0.00385396;0.000591572;0.0106914
251;inner;10;0.42672;0.420944;0.431208
251;wait;10;4.82458e-05;2.3913e-05;0.000126913
251;boundary;10;0.00290704;0.00198981;0.00365984
251;calc iter;10;0.433531;0.431456;0.43558
251;calc total;1;4.38503;4.38503;4.38503
251;total;1;12.1429;12.1429;12.1429
323;initialize;1;5.36092;5.36092;5.36092
323;async;10;0.00669758;0.00110234;0.0087929
323;inner;10;0.423738;0.419204;0.430622
323;wait;10;4.79559e-05;2.5339e-05;0.000123306
323;boundary;10;0.0033349;0.00251376;0.00504328
323;calc iter;10;0.43382;0.428845;0.435421
323;calc total;1;4.38502;4.38502;4.38502
323;total;1;12.1326;12.1326;12.1326
275;initialize;1;5.35067;5.35067;5.35067
275;async;10;0.0101564;0.00151407;0.0126445
275;inner;10;0.420915;0.416976;0.42622
275;wait;10;5.09186e-05;2.039e-05;0.000249365
275;boundary;10;0.0026128;0.00178517;0.00419518
275;calc iter;10;0.433737;0.431165;0.435746
275;calc total;1;4.38501;4.38501;4.38501
275;total;1;12.1194;12.1194;12.1194
347;initialize;1;5.33747;5.33747;5.33747
347;async;10;0.0114427;0.00113251;0.0164812
347;inner;10;0.418021;0.412699;0.430371
347;wait;10;5.60449e-05;2.8591e-05;0.000142914
347;boundary;10;0.00391264;0.00290899;0.00516554
347;calc iter;10;0.433435;0.429744;0.437609
347;calc total;1;4.38502;4.38502;4.38502
347;total;1;12.1095;12.1095;12.1095
300;initialize;1;5.35921;5.35921;5.35921
300;async;10;0.00875444;0.00122726;0.0121491
300;inner;10;0.420699;0.413217;0.430477
300;wait;10;5.66654e-05;3.0682e-05;0.000163801
300;boundary;10;0.00388186;0.00275515;0.00543752
300;calc iter;10;0.433394;0.428632;0.435208
300;calc total;1;4.38502;4.38502;4.38502
300;total;1;12.1293;12.1293;12.1293
252;initialize;1;5.36557;5.36557;5.36557
252;async;10;0.0168427;0.00128095;0.0282725
252;inner;10;0.411541;0.396146;0.430015
252;wait;10;6.73904e-05;3.1792e-05;0.000144784
252;boundary;10;0.00469378;0.00283909;0.00651545
252;calc iter;10;0.433147;0.421872;0.439263
252;calc total;1;4.38503;4.38503;4.38503
252;total;1;12.1373;12.1373;12.1373
324;initialize;1;5.3422;5.3422;5.3422
324;async;10;0.00851847;0.00109844;0.011629
324;inner;10;0.422079;0.415991;0.43095
324;wait;10;4.37974e-05;2.0679e-05;0.000122722
324;boundary;10;0.00302223;0.00198363;0.00432704
324;calc iter;10;0.433666;0.428671;0.436441
324;calc total;1;4.38503;4.38503;4.38503
324;total;1;12.1139;12.1139;12.1139
276;initialize;1;5.3504;5.3504;5.3504
276;async;10;0.0111266;0.000884754;0.0205814
276;inner;10;0.417947;0.405963;0.431787
276;wait;10;5.25096e-05;3.1597e-05;0.000104836
276;boundary;10;0.00372058;0.00221174;0.00634095
276;calc iter;10;0.432848;0.429917;0.436273
276;calc total;1;4.38502;4.38502;4.38502
276;total;1;12.1191;12.1191;12.1191
348;initialize;1;5.34244;5.34244;5.34244
348;async;10;0.00468308;0.00117015;0.0066338
348;inner;10;0.425027;0.420703;0.43228
348;wait;10;5.90627e-05;2.2685e-05;0.00012081
348;boundary;10;0.00462809;0.00173469;0.00589318
348;calc iter;10;0.434399;0.427888;0.439308
348;calc total;1;4.38501;4.38501;4.38501
348;total;1;12.1144;12.1144;12.1144
301;initialize;1;5.35735;5.35735;5.35735
301;async;10;0.00632123;0.0011801;0.0131135
301;inner;10;0.4233;0.414608;0.432678
301;wait;10;5.05215e-05;2.3219e-05;0.000123508
301;boundary;10;0.00398969;0.00235564;0.00547798
301;calc iter;10;0.433663;0.430103;0.437688
301;calc total;1;4.38502;4.38502;4.38502
301;total;1;12.1274;12.1274;12.1274
253;initialize;1;5.36159;5.36159;5.36159
253;async;10;0.0231833;0.00126027;0.0315665
253;inner;10;0.406337;0.383458;0.425792
253;wait;10;7.99323e-05;2.8859e-05;0.000212871
253;boundary;10;0.00504972;0.00196219;0.00563962
253;calc iter;10;0.434653;0.417018;0.442243
253;calc total;1;4.38503;4.38503;4.38503
253;total;1;12.1334;12.1334;12.1334
325;initialize;1;5.34855;5.34855;5.34855
325;async;10;0.00601046;0.00122401;0.0102878
325;inner;10;0.424301;0.418354;0.430849
325;wait;10;4.17063e-05;2.5581e-05;0.000102812
325;boundary;10;0.00292758;0.00230472;0.0038448
325;calc iter;10;0.433282;0.431478;0.435204
325;calc total;1;4.38502;4.38502;4.38502
325;total;1;12.1203;12.1203;12.1203
277;initialize;1;5.35031;5.35031;5.35031
277;async;10;0.0139679;0.00119383;0.0219188
277;inner;10;0.415887;0.39973;0.431619
277;wait;10;4.76883e-05;2.5818e-05;9.8928e-05
277;boundary;10;0.00415714;0.00208941;0.00603917
277;calc iter;10;0.434062;0.423917;0.437924
277;calc total;1;4.38501;4.38501;4.38501
277;total;1;12.119;12.119;12.119
349;initialize;1;5.33744;5.33744;5.33744
349;async;10;0.00698358;0.00111987;0.00905218
349;inner;10;0.42318;0.419653;0.429136
349;wait;10;5.41383e-05;2.4779e-05;0.00019129
349;boundary;10;0.00371384;0.00229866;0.00434429
349;calc iter;10;0.433933;0.429867;0.437713
349;calc total;1;4.38501;4.38501;4.38501
349;total;1;12.1094;12.1094;12.1094
302;initialize;1;5.36534;5.36534;5.36534
302;async;10;0.0130866;0.00106652;0.0207387
302;inner;10;0.416928;0.404521;0.428556
302;wait;10;8.07059e-05;2.1513e-05;0.000272891
302;boundary;10;0.0042209;0.00176498;0.00541665
302;calc iter;10;0.434318;0.42587;0.438351
302;calc total;1;4.38502;4.38502;4.38502
302;total;1;12.1354;12.1354;12.1354
254;initialize;1;5.35923;5.35923;5.35923
254;async;10;0.0213204;0.00126524;0.0250598
254;inner;10;0.410184;0.379592;0.430697
254;wait;10;6.94859e-05;2.8249e-05;0.000187639
254;boundary;10;0.00488185;0.00178124;0.00569533
254;calc iter;10;0.436459;0.405947;0.449822
254;calc total;1;4.38503;4.38503;4.38503
254;total;1;12.131;12.131;12.131
326;initialize;1;5.35486;5.35486;5.35486
326;async;10;0.00744562;0.00110971;0.0149671
326;inner;10;0.422862;0.414342;0.42998
326;wait;10;5.2821e-05;2.0809e-05;0.000159855
326;boundary;10;0.00347342;0.00176353;0.00478023
326;calc iter;10;0.433835;0.431095;0.437129
326;calc total;1;4.38503;4.38503;4.38503
326;total;1;12.1266;12.1266;12.1266
278;initialize;1;5.3484;5.3484;5.3484
278;async;10;0.0170976;0.00058109;0.0238501
278;inner;10;0.413413;0.391527;0.431291
278;wait;10;5.9155e-05;2.5931e-05;0.000118264
278;boundary;10;0.00463046;0.00178104;0.00589821
278;calc iter;10;0.435204;0.415853;0.442596
278;calc total;1;4.38502;4.38502;4.38502
278;total;1;12.1171;12.1171;12.1171
350;initialize;1;5.33495;5.33495;5.33495
350;async;10;0.00302101;0.000659944;0.0061883
350;inner;10;0.427678;0.423591;0.432906
350;wait;10;4.2111e-05;2.3407e-05;9.1482e-05
350;boundary;10;0.00336541;0.00185215;0.00436553
350;calc iter;10;0.434108;0.431656;0.436207
350;calc total;1;4.38502;4.38502;4.38502
350;total;1;12.1069;12.1069;12.1069
303;initialize;1;5.35477;5.35477;5.35477
303;async;10;0.0144355;0.00109171;0.0206344
303;inner;10;0.416022;0.39776;0.428741
303;wait;10;7.90817e-05;2.4424e-05;0.000219468
303;boundary;10;0.00490333;0.00176916;0.00607528
303;calc iter;10;0.435442;0.420189;0.441313
303;calc total;1;4.38502;4.38502;4.38502
303;total;1;12.1248;12.1248;12.1248
255;initialize;1;5.35328;5.35328;5.35328
255;async;10;0.00246457;0.00123671;0.00274353
255;inner;10;0.430467;0.39988;0.446853
255;wait;10;8.83136e-05;2.6694e-05;0.00027767
255;boundary;10;0.00547577;0.00184486;0.0059862
255;calc iter;10;0.438498;0.404357;0.454349
255;calc total;1;4.38501;4.38501;4.38501
255;total;1;12.125;12.125;12.125
327;initialize;1;5.34876;5.34876;5.34876
327;async;10;0.00990016;0.00108077;0.0164075
327;inner;10;0.421092;0.409479;0.43077
327;wait;10;5.03038e-05;2.2823e-05;0.000126533
327;boundary;10;0.0035089;0.00172883;0.0052968
327;calc iter;10;0.434553;0.425967;0.437864
327;calc total;1;4.38502;4.38502;4.38502
327;total;1;12.1205;12.1205;12.1205
279;initialize;1;5.34435;5.34435;5.34435
279;async;10;0.0224971;0.00121904;0.027318
279;inner;10;0.40856;0.380658;0.430272
279;wait;10;7.30729e-05;2.4051e-05;0.000161331
279;boundary;10;0.00518061;0.00176194;0.00604656
279;calc iter;10;0.436313;0.408342;0.444918
279;calc total;1;4.38501;4.38501;4.38501
279;total;1;12.113;12.113;12.113
351;initialize;1;5.35394;5.35394;5.35394
351;async;10;0.00331874;0.000625886;0.00617152
351;inner;10;0.42761;0.422647;0.432552
351;wait;10;4.62738e-05;2.0856e-05;9.9137e-05
351;boundary;10;0.00342494;0.0017283;0.0049618
351;calc iter;10;0.434402;0.430463;0.437058
351;calc total;1;4.38501;4.38501;4.38501
351;total;1;12.1259;12.1259;12.1259
304;initialize;1;5.35924;5.35924;5.35924
304;async;10;0.0119036;0.00116925;0.0184698
304;inner;10;0.418166;0.405697;0.42866
304;wait;10;6.11664e-05;2.1391e-05;0.000186936
304;boundary;10;0.00416223;0.00176026;0.00533552
304;calc iter;10;0.434295;0.425226;0.438423
304;calc total;1;4.38502;4.38502;4.38502
304;total;1;12.1293;12.1293;12.1293
256;initialize;1;5.36166;5.36166;5.36166
256;async;10;0.0234036;0.00108691;0.0277626
256;inner;10;0.407634;0.377887;0.428364
256;wait;10;8.41992e-05;2.3329e-05;0.00023357
256;boundary;10;0.00504035;0.00184235;0.00582914
256;calc iter;10;0.436164;0.407181;0.446993
256;calc total;1;4.38501;4.38501;4.38501
256;total;1;12.1334;12.1334;12.1334
328;initialize;1;5.35191;5.35191;5.35191
328;async;10;0.00867008;0.00115825;0.0161298
328;inner;10;0.420362;0.413709;0.42979
328;wait;10;7.43691e-05;2.2573e-05;0.000214179
328;boundary;10;0.00454384;0.00191185;0.00696702
328;calc iter;10;0.433652;0.430338;0.437957
328;calc total;1;4.38502;4.38502;4.38502
328;total;1;12.1236;12.1236;12.1236
280;initialize;1;5.35065;5.35065;5.35065
280;async;10;0.0186084;0.00107528;0.025185
280;inner;10;0.411289;0.390914;0.428176
280;wait;10;6.95217e-05;2.3994e-05;0.000221112
280;boundary;10;0.00491342;0.0018499;0.00594826
280;calc iter;10;0.434883;0.4179;0.440331
280;calc total;1;4.38501;4.38501;4.38501
280;total;1;12.1193;12.1193;12.1193
352;initialize;1;5.34469;5.34469;5.34469
352;async;10;0.00517524;0.00114655;0.00964762
352;inner;10;0.423905;0.420968;0.429293
352;wait;10;6.76784e-05;3.0681e-05;0.000165098
352;boundary;10;0.00467137;0.00266677;0.00589432
352;calc iter;10;0.433821;0.431944;0.436531
352;calc total;1;4.38501;4.38501;4.38501
352;total;1;12.1166;12.1166;12.1166
305;initialize;1;5.37605;5.37605;5.37605
305;async;10;0.00766746;0.00116362;0.0134103
305;inner;10;0.422113;0.414352;0.430531
305;wait;10;5.22625e-05;2.4097e-05;0.000168309
305;boundary;10;0.00374004;0.00243561;0.00537584
305;calc iter;10;0.433575;0.430225;0.436905
305;calc total;1;4.38501;4.38501;4.38501
305;total;1;12.1461;12.1461;12.1461
257;initialize;1;5.36352;5.36352;5.36352
257;async;10;0.0207723;0.00124558;0.0283847
257;inner;10;0.408885;0.387403;0.428757
257;wait;10;6.74806e-05;2.5443e-05;0.000176516
257;boundary;10;0.00481135;0.00247172;0.00579682
257;calc iter;10;0.434538;0.418286;0.439086
257;calc total;1;4.38501;4.38501;4.38501
257;total;1;12.1353;12.1353;12.1353
329;initialize;1;5.34653;5.34653;5.34653
329;async;10;0.00487092;0.000646834;0.0104124
329;inner;10;0.424045;0.419652;0.431101
329;wait;10;5.22965e-05;2.9932e-05;0.000106356
329;boundary;10;0.0039494;0.0024039;0.00622459
329;calc iter;10;0.432919;0.429111;0.434728
329;calc total;1;4.38503;4.38503;4.38503
329;total;1;12.1182;12.1182;12.1182
281;initialize;1;5.3484;5.3484;5.3484
281;async;10;0.0142369;0.00109921;0.0233331
281;inner;10;0.414988;0.400402;0.429306
281;wait;10;5.34945e-05;2.392e-05;0.000160574
281;boundary;10;0.00424835;0.00274445;0.00601969
281;calc iter;10;0.433528;0.426505;0.437748
281;calc total;1;4.38502;4.38502;4.38502
281;total;1;12.1171;12.1171;12.1171
353;initialize;1;5.34267;5.34267;5.34267
353;async;10;0.00760525;0.00112658;0.0137058
353;inner;10;0.418594;0.415679;0.425207
353;wait;10;9.5147e-05;4.0435e-05;0.000304173
353;boundary;10;0.00665136;0.00574585;0.00712071
353;calc iter;10;0.432948;0.430285;0.437664
353;calc total;1;4.38501;4.38501;4.38501
353;total;1;12.1146;12.1146;12.1146
306;initialize;1;5.36541;5.36541;5.36541
306;async;10;0.00310538;0.0011432;0.0100797
306;inner;10;0.425999;0.420162;0.434159
306;wait;10;5.14937e-05;3.3719e-05;0.000109791
306;boundary;10;0.00392109;0.00362566;0.00430119
306;calc iter;10;0.433079;0.429569;0.439433
306;calc total;1;4.38501;4.38501;4.38501
306;total;1;12.1354;12.1354;12.1354
258;initialize;1;5.36718;5.36718;5.36718
258;async;10;0.0151405;0.000573824;0.0241705
258;inner;10;0.413258;0.398316;0.431333
258;wait;10;5.63675e-05;3.3685e-05;9.7927e-05
258;boundary;10;0.00454386;0.00232999;0.00639171
258;calc iter;10;0.433001;0.425968;0.438018
258;calc total;1;4.38501;4.38501;4.38501
258;total;1;12.1389;12.1389;12.1389
330;initialize;1;5.36232;5.36232;5.36232
330;async;10;0.0061692;0.0010984;0.0104212
330;inner;10;0.421343;0.413654;0.429683
330;wait;10;6.86455e-05;2.5946e-05;0.000220305
330;boundary;10;0.00421419;0.00187573;0.00715773
330;calc iter;10;0.431797;0.428069;0.434111
330;calc total;1;4.38503;4.38503;4.38503
330;total;1;12.134;12.134;12.134
282;initialize;1;5.35896;5.35896;5.35896
282;async;10;0.0130124;0.0011167;0.0244571
282;inner;10;0.415318;0.405687;0.428434
282;wait;10;5.50657e-05;2.9098e-05;0.000179339
282;boundary;10;0.00358418;0.00194013;0.00412572
282;calc iter;10;0.431971;0.429008;0.434323
282;calc total;1;4.38502;4.38502;4.38502
282;total;1;12.1276;12.1276;12.1276
354;initialize;1;5.34261;5.34261;5.34261
354;async;10;0.00373167;0.00109372;0.00610733
354;inner;10;0.423692;0.42045;0.429989
354;wait;10;7.79318e-05;4.4327e-05;0.000160992
354;boundary;10;0.00529192;0.00305657;0.00648915
354;calc iter;10;0.432796;0.430952;0.434555
354;calc total;1;4.38501;4.38501;4.38501
354;total;1;12.1146;12.1146;12.1146
307;initialize;1;5.3548;5.3548;5.3548
307;async;10;0.00725441;0.00117266;0.0135277
307;inner;10;0.419679;0.412649;0.429249
307;wait;10;7.16392e-05;3.7822e-05;0.000165461
307;boundary;10;0.00470228;0.00281209;0.00685255
307;calc iter;10;0.43171;0.427465;0.435235
307;calc total;1;4.38502;4.38502;4.38502
307;total;1;12.1248;12.1248;12.1248
259;initialize;1;5.37804;5.37804;5.37804
259;async;10;0.0156221;0.00110807;0.0305177
259;inner;10;0.410069;0.399477;0.426122
259;wait;10;7.96179e-05;4.0249e-05;0.00017182
259;boundary;10;0.00515524;0.00441265;0.00662714
259;calc iter;10;0.430928;0.423468;0.435675
259;calc total;1;4.38501;4.38501;4.38501
259;total;1;12.1498;12.1498;12.1498
331;initialize;1;5.34863;5.34863;5.34863
331;async;10;0.00439189;0.00104323;0.00748956
331;inner;10;0.422769;0.417302;0.430214
331;wait;10;7.73867e-05;4.0554e-05;0.000154679
331;boundary;10;0.00501941;0.00268628;0.0064518
331;calc iter;10;0.432259;0.429457;0.434316
331;calc total;1;4.38503;4.38503;4.38503
331;total;1;12.1203;12.1203;12.1203
283;initialize;1;5.3682;5.3682;5.3682
283;async;10;0.00981064;0.00117328;0.0142403
283;inner;10;0.414493;0.405139;0.427107
283;wait;10;8.80902e-05;3.9261e-05;0.000240274
283;boundary;10;0.00549553;0.00465083;0.00695209
283;calc iter;10;0.429889;0.425126;0.433173
283;calc total;1;4.38502;4.38502;4.38502
283;total;1;12.1369;12.1369;12.1369
355;initialize;1;5.34465;5.34465;5.34465
355;async;10;0.00352939;0.00113806;0.00601305
355;inner;10;0.424165;0.421331;0.43052
355;wait;10;6.33655e-05;4.277e-05;0.000121695
355;boundary;10;0.00516086;0.00306932;0.0059355
355;calc iter;10;0.43292;0.431343;0.434851
355;calc total;1;4.38502;4.38502;4.38502
355;total;1;12.1166;12.1166;12.1166
308;initialize;1;5.37742;5.37742;5.37742
308;async;10;0.00550836;0.00111825;0.00997956
308;inner;10;0.420903;0.415979;0.429579
308;wait;10;8.20983e-05;4.7098e-05;0.000167464
308;boundary;10;0.00536366;0.00347302;0.00654635
308;calc iter;10;0.431859;0.429946;0.434331
308;calc total;1;4.38502;4.38502;4.38502
308;total;1;12.1474;12.1474;12.1474
260;initialize;1;5.37526;5.37526;5.37526
260;async;10;0.00959827;0.00108391;0.0188446
260;inner;10;0.414159;0.406392;0.429669
260;wait;10;7.87343e-05;4.8634e-05;0.000201079
260;boundary;10;0.00519156;0.00299571;0.0066308
260;calc iter;10;0.42903;0.426041;0.434152
260;calc total;1;4.38501;4.38501;4.38501
260;total;1;12.147;12.147;12.147
332;initialize;1;5.36111;5.36111;5.36111
332;async;10;0.00434421;0.000617474;0.00743741
332;inner;10;0.423507;0.418991;0.431204
332;wait;10;5.94685e-05;3.6183e-05;0.000108309
332;boundary;10;0.00469078;0.00242619;0.00603441
332;calc iter;10;0.432603;0.430982;0.436647
332;calc total;1;4.38503;4.38503;4.38503
332;total;1;12.1328;12.1328;12.1328
284;initialize;1;5.36072;5.36072;5.36072
284;async;10;0.00866336;0.00108694;0.0155121
284;inner;10;0.416522;0.40974;0.429839
284;wait;10;7.27704e-05;4.9488e-05;0.000138954
284;boundary;10;0.00534819;0.00316813;0.00638827
284;calc iter;10;0.430608;0.428251;0.434235
284;calc total;1;4.38502;4.38502;4.38502
284;total;1;12.1294;12.1294;12.1294
356;initialize;1;5.3425;5.3425;5.3425
356;async;10;0.00410428;0.00112791;0.00663351
356;inner;10;0.424575;0.422066;0.430232
356;wait;10;6.23918e-05;4.2121e-05;0.000137519
356;boundary;10;0.00450399;0.00322713;0.00534777
356;calc iter;10;0.433247;0.431274;0.435421
356;calc total;1;4.38502;4.38502;4.38502
356;total;1;12.1144;12.1144;12.1144
309;initialize;1;5.35924;5.35924;5.35924
309;async;10;0.00472313;0.000671339;0.00788046
309;inner;10;0.422501;0.417669;0.431609
309;wait;10;6.85767e-05;4.3142e-05;0.000109013
309;boundary;10;0.00487661;0.002724;0.00609765
309;calc iter;10;0.432171;0.429804;0.435633
309;calc total;1;4.38502;4.38502;4.38502
309;total;1;12.1293;12.1293;12.1293
261;initialize;1;5.35726;5.35726;5.35726
261;async;10;0.00923206;0.000611457;0.0174944
261;inner;10;0.415675;0.409052;0.430896
261;wait;10;5.95588e-05;3.5019e-05;0.000110638
261;boundary;10;0.00462245;0.00243175;0.00545868
261;calc iter;10;0.429591;0.4262;0.434727
261;calc total;1;4.38501;4.38501;4.38501
261;total;1;12.129;12.129;12.129
333;initialize;1;5.34219;5.34219;5.34219
333;async;10;0.00503858;0.000929862;0.00793181
333;inner;10;0.424411;0.419379;0.43123
333;wait;10;4.93203e-05;2.85e-05;9.8623e-05
333;boundary;10;0.00340038;0.00239884;0.00411975
333;calc iter;10;0.432901;0.43131;0.435726
333;calc total;1;4.38503;4.38503;4.38503
333;total;1;12.1139;12.1139;12.1139
285;initialize;1;5.34839;5.34839;5.34839
285;async;10;0.00798055;0.00118822;0.0142433
285;inner;10;0.418292;0.411876;0.431196
285;wait;10;6.04371e-05;3.4655e-05;0.000117483
285;boundary;10;0.00463618;0.00237693;0.00571748
285;calc iter;10;0.430971;0.427455;0.434881
285;calc total;1;4.38501;4.38501;4.38501
285;total;1;12.1171;12.1171;12.1171
357;initialize;1;5.35394;5.35394;5.35394
357;async;10;0.00455502;0.00115495;0.00622768
357;inner;10;0.425076;0.422353;0.430242
357;wait;10;5.01201e-05;3.0129e-05;0.000125695
357;boundary;10;0.00382854;0.0030168;0.00438913
357;calc iter;10;0.433513;0.430864;0.435995
357;calc total;1;4.38502;4.38502;4.38502
357;total;1;12.1259;12.1259;12.1259
310;initialize;1;5.35932;5.35932;5.35932
310;async;10;0.00562281;0.000960951;0.00950634
310;inner;10;0.42183;0.416541;0.430763
310;wait;10;6.69718e-05;4.5294e-05;0.000120985
310;boundary;10;0.00474709;0.00291469;0.00590974
310;calc iter;10;0.432268;0.429874;0.434986
310;calc total;1;4.38502;4.38502;4.38502
310;total;1;12.1293;12.1293;12.1293
262;initialize;1;5.36568;5.36568;5.36568
262;async;10;0.00947087;0.000611599;0.0175964
262;inner;10;0.415257;0.40813;0.43045
262;wait;10;6.01699e-05;4.5329e-05;0.000114406
262;boundary;10;0.00476042;0.0026748;0.00559276
262;calc iter;10;0.42955;0.425692;0.434497
262;calc total;1;4.38502;4.38502;4.38502
262;total;1;12.1374;12.1374;12.1374
334;initialize;1;5.35679;5.35679;5.35679
334;async;10;0.00648193;0.00120723;0.00937155
334;inner;10;0.423682;0.418897;0.430262
334;wait;10;4.64274e-05;2.2418e-05;0.000139837
334;boundary;10;0.002861;0.00187542;0.00375353
334;calc iter;10;0.433072;0.430869;0.434982
334;calc total;1;4.38503;4.38503;4.38503
334;total;1;12.1285;12.1285;12.1285
286;initialize;1;5.3607;5.3607;5.3607
286;async;10;0.00907861;0.00105872;0.0153059
286;inner;10;0.416923;0.411237;0.430534
286;wait;10;7.04205e-05;3.6614e-05;0.000168508
286;boundary;10;0.00489409;0.00274282;0.00606834
286;calc iter;10;0.430968;0.427228;0.434562
286;calc total;1;4.38502;4.38502;4.38502
286;total;1;12.1294;12.1294;12.1294
358;initialize;1;5.34465;5.34465;5.34465
358;async;10;0.00380898;0.00116035;0.00504379
358;inner;10;0.426023;0.423583;0.431772
358;wait;10;5.27596e-05;2.8727e-05;0.000144098
358;boundary;10;0.00382243;0.00235999;0.00452331
358;calc iter;10;0.433709;0.430537;0.436676
358;calc total;1;4.38502;4.38502;4.38502
358;total;1;12.1166;12.1166;12.1166
311;initialize;1;5.35478;5.35478;5.35478
311;async;10;0.00448409;0.000589872;0.00964401
311;inner;10;0.421551;0.416983;0.43086
311;wait;10;6.94518e-05;2.8427e-05;0.000152536
311;boundary;10;0.00570929;0.00300519;0.0070605
311;calc iter;10;0.431816;0.42895;0.436788
311;calc total;1;4.38502;4.38502;4.38502
311;total;1;12.1248;12.1248;12.1248
263;initialize;1;5.35784;5.35784;5.35784
263;async;10;0.01244;0.000933062;0.0236442
263;inner;10;0.40943;0.402258;0.426078
263;wait;10;8.57359e-05;4.9729e-05;0.000191469
263;boundary;10;0.0066478;0.00502978;0.00714036
263;calc iter;10;0.428606;0.421958;0.432877
263;calc total;1;4.38501;4.38501;4.38501
263;total;1;12.1296;12.1296;12.1296
335;initialize;1;5.34221;5.34221;5.34221
335;async;10;0.00493759;0.000852318;0.00788625
335;inner;10;0.422321;0.417605;0.428179
335;wait;10;7.24648e-05;2.919e-05;0.000259316
335;boundary;10;0.00515991;0.00429835;0.00607139
335;calc iter;10;0.432493;0.430536;0.435839
335;calc total;1;4.38502;4.38502;4.38502
335;total;1;12.1139;12.1139;12.1139
287;initialize;1;5.34441;5.34441;5.34441
287;async;10;0.00997115;0.000843767;0.0211977
287;inner;10;0.414183;0.407711;0.428892
287;wait;10;6.5178e-05;4.1718e-05;0.000123853
287;boundary;10;0.00615265;0.00382559;0.00716905
287;calc iter;10;0.430374;0.426112;0.438385
287;calc total;1;4.38501;4.38501;4.38501
287;total;1;12.1131;12.1131;12.1131
359;initialize;1;5.35175;5.35175;5.35175
359;async;10;0.00579781;0.000809911;0.00801875
359;inner;10;0.422844;0.420009;0.427243
359;wait;10;6.24948e-05;2.931e-05;0.00018731
359;boundary;10;0.0045302;0.00374072;0.00574029
359;calc iter;10;0.433236;0.431153;0.436077
359;calc total;1;4.38502;4.38502;4.38502
359;total;1;12.1237;12.1237;12.1237
360;initialize;1;5.3346;5.3346;5.3346
360;async;10;0.00869583;0.000958566;0.0136906
360;inner;10;0.416515;0.411737;0.429507
360;wait;10;6.29725e-05;2.7949e-05;0.000147564
360;boundary;10;0.00541583;0.00338033;0.00638798
360;calc iter;10;0.430691;0.428829;0.433946
360;calc total;1;4.38502;4.38502;4.38502
360;total;1;12.1032;12.1032;12.1032
361;initialize;1;5.33855;5.33855;5.33855
361;async;10;0.00819984;0.00113791;0.0118099
361;inner;10;0.418065;0.414177;0.430419
361;wait;10;6.11243e-05;4.2595e-05;0.000108225
361;boundary;10;0.00477205;0.00290123;0.00570115
361;calc iter;10;0.4311;0.428142;0.434615
361;calc total;1;4.38503;4.38503;4.38503
361;total;1;12.1071;12.1071;12.1071
362;initialize;1;5.35567;5.35567;5.35567
362;async;10;0.00921137;0.00110516;0.0156106
362;inner;10;0.415322;0.411054;0.429063
362;wait;10;7.8061e-05;5.8702e-05;0.000149791
362;boundary;10;0.00604595;0.00350145;0.00687893
362;calc iter;10;0.430659;0.427345;0.434188
362;calc total;1;4.38502;4.38502;4.38502
362;total;1;12.1242;12.1242;12.1242
363;initialize;1;5.33855;5.33855;5.33855
363;async;10;0.00895849;0.000789948;0.0182289
363;inner;10;0.417505;0.412861;0.431074
363;wait;10;7.47718e-05;5.2147e-05;0.000120727
363;boundary;10;0.00540992;0.00279853;0.0067876
363;calc iter;10;0.43195;0.426923;0.436347
363;calc total;1;4.38502;4.38502;4.38502
363;total;1;12.1071;12.1071;12.1071
364;initialize;1;5.34339;5.34339;5.34339
364;async;10;0.0134209;0.00113601;0.0207484
364;inner;10;0.414473;0.407524;0.428194
364;wait;10;7.66662e-05;3.5919e-05;0.000178985
364;boundary;10;0.0051338;0.00392903;0.00697352
364;calc iter;10;0.433106;0.425317;0.437071
364;calc total;1;4.38503;4.38503;4.38503
364;total;1;12.112;12.112;12.112
365;initialize;1;5.34339;5.34339;5.34339
365;async;10;0.014198;0.00113827;0.0182072
365;inner;10;0.415316;0.405762;0.427648
365;wait;10;6.45649e-05;3.1178e-05;0.000191883
365;boundary;10;0.00464934;0.00273792;0.00550633
365;calc iter;10;0.43423;0.425335;0.43801
365;calc total;1;4.38502;4.38502;4.38502
365;total;1;12.112;12.112;12.112
366;initialize;1;5.32039;5.32039;5.32039
366;async;10;0.00923917;0.00111745;0.0113753
366;inner;10;0.421788;0.408293;0.433912
366;wait;10;5.01855e-05;2.2561e-05;0.000102636
366;boundary;10;0.00418442;0.00185076;0.00480271
366;calc iter;10;0.435264;0.420564;0.438395
366;calc total;1;4.38502;4.38502;4.38502
366;total;1;12.089;12.089;12.089
367;initialize;1;5.32201;5.32201;5.32201
367;async;10;0.0115807;0.00106555;0.0164464
367;inner;10;0.41955;0.406801;0.431727
367;wait;10;5.54201e-05;2.2119e-05;0.000125584
367;boundary;10;0.00453775;0.00173007;0.00539095
367;calc iter;10;0.435726;0.420818;0.446058
367;calc total;1;4.38502;4.38502;4.38502
367;total;1;12.0906;12.0906;12.0906
368;initialize;1;5.35594;5.35594;5.35594
368;async;10;0.00254634;0.00137692;0.00293593
368;inner;10;0.428425;0.413902;0.441791
368;wait;10;8.33631e-05;2.3113e-05;0.000235337
368;boundary;10;0.00538577;0.00174104;0.00603517
368;calc iter;10;0.436442;0.418391;0.449103
368;calc total;1;4.38502;4.38502;4.38502
368;total;1;12.1245;12.1245;12.1245
369;initialize;1;5.33854;5.33854;5.33854
369;async;10;0.0152962;0.00111159;0.0179335
369;inner;10;0.415459;0.402248;0.42876
369;wait;10;6.89632e-05;2.2714e-05;0.000184167
369;boundary;10;0.00434072;0.00208432;0.0051294
369;calc iter;10;0.435167;0.420127;0.440269
369;calc total;1;4.38502;4.38502;4.38502
369;total;1;12.1071;12.1071;12.1071
370;initialize;1;5.34336;5.34336;5.34336
370;async;10;0.0140398;0.00112173;0.0186289
370;inner;10;0.414938;0.405842;0.427358
370;wait;10;8.98038e-05;3.9301e-05;0.000277442
370;boundary;10;0.00507602;0.00314521;0.00608328
370;calc iter;10;0.434146;0.426335;0.437178
370;calc total;1;4.38502;4.38502;4.38502
370;total;1;12.112;12.112;12.112
371;initialize;1;5.32195;5.32195;5.32195
371;async;10;0.0148808;0.00113073;0.0199778
371;inner;10;0.414814;0.404449;0.43013
371;wait;10;6.06095e-05;2.733e-05;0.000132018
371;boundary;10;0.00448567;0.0027447;0.00568836
371;calc iter;10;0.434243;0.42591;0.437528
371;calc total;1;4.38502;4.38502;4.38502
371;total;1;12.0905;12.0905;12.0905
372;initialize;1;5.35297;5.35297;5.35297
372;async;10;0.0026481;0.00116146;0.00286627
372;inner;10;0.426896;0.422522;0.434797
372;wait;10;6.01474e-05;2.4543e-05;0.000161926
372;boundary;10;0.00497822;0.0017319;0.006346
372;calc iter;10;0.434584;0.427146;0.439563
372;calc total;1;4.38502;4.38502;4.38502
372;total;1;12.1216;12.1216;12.1216
373;initialize;1;5.3202;5.3202;5.3202
373;async;10;0.00718939;0.00115054;0.00941067
373;inner;10;0.423001;0.419916;0.429036
373;wait;10;6.22094e-05;2.4991e-05;0.000237764
373;boundary;10;0.00392327;0.00175835;0.00452788
373;calc iter;10;0.434178;0.429574;0.437286
373;calc total;1;4.38502;4.38502;4.38502
373;total;1;12.0888;12.0888;12.0888
374;initialize;1;5.34331;5.34331;5.34331
374;async;10;0.00560234;0.000942088;0.0093617
374;inner;10;0.423748;0.421724;0.430605
374;wait;10;6.44491e-05;2.7048e-05;0.000166632
374;boundary;10;0.00439191;0.00230568;0.00547523
374;calc iter;10;0.433808;0.431148;0.436965
374;calc total;1;4.38502;4.38502;4.38502
374;total;1;12.1119;12.1119;12.1119
375;initialize;1;5.34333;5.34333;5.34333
375;async;10;0.00596487;0.000844993;0.0102997
375;inner;10;0.422856;0.420987;0.430303
375;wait;10;7.32937e-05;3.3346e-05;0.000188241
375;boundary;10;0.00483869;0.00261953;0.00584243
375;calc iter;10;0.433735;0.430624;0.436975
375;calc total;1;4.38501;4.38501;4.38501
375;total;1;12.1119;12.1119;12.1119
376;initialize;1;5.34322;5.34322;5.34322
376;async;10;0.00636897;0.000912823;0.0109518
376;inner;10;0.420307;0.417451;0.429704
376;wait;10;8.42222e-05;4.852e-05;0.000178681
376;boundary;10;0.00629861;0.00384178;0.00700341
376;calc iter;10;0.433061;0.429789;0.436504
376;calc total;1;4.38502;4.38502;4.38502
376;total;1;12.1118;12.1118;12.1118
377;initialize;1;5.31367;5.31367;5.31367
377;async;10;0.00495444;0.00110352;0.00920146
377;inner;10;0.421938;0.418496;0.430029
377;wait;10;6.90802e-05;5.0279e-05;0.000158067
377;boundary;10;0.00568716;0.00365281;0.00693786
377;calc iter;10;0.432651;0.430693;0.435439
377;calc total;1;4.38502;4.38502;4.38502
377;total;1;12.0822;12.0822;12.0822
378;initialize;1;5.33955;5.33955;5.33955
378;async;10;0.00215407;0.000809288;0.00558369
378;inner;10;0.426229;0.423837;0.433092
378;wait;10;6.06202e-05;3.3678e-05;0.00010725
378;boundary;10;0.00463078;0.00274937;0.00572456
378;calc iter;10;0.433076;0.431175;0.437065
378;calc total;1;4.38502;4.38502;4.38502
378;total;1;12.1081;12.1081;12.1081
379;initialize;1;5.3326;5.3326;5.3326
379;async;10;0.00466396;0.0011432;0.00888887
379;inner;10;0.423707;0.421548;0.430816
379;wait;10;6.09642e-05;3.6919e-05;0.000121835
379;boundary;10;0.00476985;0.00337847;0.00542572
379;calc iter;10;0.433203;0.432112;0.435814
379;calc total;1;4.38502;4.38502;4.38502
379;total;1;12.1012;12.1012;12.1012
380;initialize;1;5.33463;5.33463;5.33463
380;async;10;0.00532531;0.00116626;0.00816961
380;inner;10;0.423926;0.421837;0.430252
380;wait;10;6.14711e-05;3.4945e-05;0.000141876
380;boundary;10;0.00422625;0.00354849;0.00491994
380;calc iter;10;0.433541;0.431412;0.43588
380;calc total;1;4.38502;4.38502;4.38502
380;total;1;12.1032;12.1032;12.1032
381;initialize;1;5.32015;5.32015;5.32015
381;async;10;0.00557861;0.00107683;0.0082486
381;inner;10;0.424167;0.421395;0.432951
381;wait;10;6.20649e-05;3.2913e-05;0.000147821
381;boundary;10;0.00393598;0.00259871;0.00462854
381;calc iter;10;0.433745;0.429875;0.436924
381;calc total;1;4.38502;4.38502;4.38502
381;total;1;12.0888;12.0888;12.0888
382;initialize;1;5.34634;5.34634;5.34634
382;async;10;0.00198392;0.00114197;0.00225278
382;inner;10;0.427973;0.426247;0.434213
382;wait;10;5.08706e-05;2.7981e-05;0.000104302
382;boundary;10;0.003879;0.00191654;0.00469547
382;calc iter;10;0.433889;0.430321;0.438319
382;calc total;1;4.38502;4.38502;4.38502
382;total;1;12.1149;12.1149;12.1149
408;initialize;1;5.31171;5.31171;5.31171
408;async;10;0.011395;0.000925579;0.0178077
408;inner;10;0.411387;0.40648;0.422851
408;wait;10;6.86172e-05;3.5301e-05;0.00015439
408;boundary;10;0.00641622;0.00511675;0.00695659
408;calc iter;10;0.42927;0.427229;0.431646
408;calc total;1;4.38501;4.38501;4.38501
408;total;1;12.0835;12.0835;12.0835
409;initialize;1;5.30251;5.30251;5.30251
409;async;10;0.0086472;0.0010955;0.012435
409;inner;10;0.415562;0.409594;0.427657
409;wait;10;6.70134e-05;4.5743e-05;0.000130132
409;boundary;10;0.00534322;0.0029579;0.00651184
409;calc iter;10;0.429622;0.428086;0.431819
409;calc total;1;4.38502;4.38502;4.38502
409;total;1;12.0742;12.0742;12.0742
410;initialize;1;5.30554;5.30554;5.30554
410;async;10;0.00631572;0.00115019;0.00861048
410;inner;10;0.419948;0.414294;0.430288
410;wait;10;6.13505e-05;3.3458e-05;0.000115887
410;boundary;10;0.00411321;0.00193216;0.00530896
410;calc iter;10;0.43044;0.426506;0.434065
410;calc total;1;4.38502;4.38502;4.38502
410;total;1;12.0773;12.0773;12.0773
411;initialize;1;5.30246;5.30246;5.30246
411;async;10;0.0118681;0.0011523;0.0204741
411;inner;10;0.413166;0.408126;0.424772
411;wait;10;7.43626e-05;4.2658e-05;0.00018383
411;boundary;10;0.00536496;0.00414509;0.00601335
411;calc iter;10;0.430476;0.427375;0.434688
411;calc total;1;4.38501;4.38501;4.38501
411;total;1;12.0742;12.0742;12.0742
412;initialize;1;5.30759;5.30759;5.30759
412;async;10;0.015223;0.00114016;0.0237173
412;inner;10;0.410895;0.402959;0.426124
412;wait;10;7.81986e-05;4.2332e-05;0.000224982
412;boundary;10;0.00521709;0.00339084;0.00670339
412;calc iter;10;0.431416;0.425657;0.435753
412;calc total;1;4.38502;4.38502;4.38502
412;total;1;12.0793;12.0793;12.0793
413;initialize;1;5.28879;5.28879;5.28879
413;async;10;0.0139656;0.00107654;0.0210677
413;inner;10;0.414058;0.403523;0.426947
413;wait;10;6.27701e-05;3.0039e-05;0.000157217
413;boundary;10;0.0047437;0.00306449;0.00640237
413;calc iter;10;0.432832;0.427259;0.43699
413;calc total;1;4.38501;4.38501;4.38501
413;total;1;12.0606;12.0606;12.0606
414;initialize;1;5.29816;5.29816;5.29816
414;async;10;0.0196158;0.00111499;0.0237519
414;inner;10;0.409157;0.394369;0.422767
414;wait;10;7.08248e-05;2.6686e-05;0.000174915
414;boundary;10;0.00501029;0.00321008;0.00627083
414;calc iter;10;0.433856;0.420533;0.437304
414;calc total;1;4.38502;4.38502;4.38502
414;total;1;12.0699;12.0699;12.0699
415;initialize;1;5.30254;5.30254;5.30254
415;async;10;0.0156902;0.00129068;0.0218849
415;inner;10;0.413527;0.397697;0.427053
415;wait;10;6.87248e-05;2.8644e-05;0.000173566
415;boundary;10;0.00488746;0.00267191;0.00606613
415;calc iter;10;0.434176;0.420963;0.439502
415;calc total;1;4.38502;4.38502;4.38502
415;total;1;12.0743;12.0743;12.0743
416;initialize;1;5.30252;5.30252;5.30252
416;async;10;0.0159425;0.00111586;0.0196432
416;inner;10;0.414805;0.393623;0.428247
416;wait;10;5.77264e-05;2.3886e-05;0.000105008
416;boundary;10;0.00447597;0.00186063;0.00534587
416;calc iter;10;0.435283;0.413673;0.441792
416;calc total;1;4.38501;4.38501;4.38501
416;total;1;12.0743;12.0743;12.0743
417;initialize;1;5.30112;5.30112;5.30112
417;async;10;0.00241712;0.00117498;0.00271183
417;inner;10;0.428951;0.405742;0.439193
417;wait;10;7.06472e-05;2.2128e-05;0.000195735
417;boundary;10;0.00504413;0.00173057;0.00557997
417;calc iter;10;0.436485;0.41011;0.445402
417;calc total;1;4.38502;4.38502;4.38502
417;total;1;12.0729;12.0729;12.0729
418;initialize;1;5.31193;5.31193;5.31193
418;async;10;0.0174213;0.00164995;0.0198438
418;inner;10;0.412934;0.393559;0.426861
418;wait;10;6.52863e-05;2.6708e-05;0.000116403
418;boundary;10;0.0047374;0.00206993;0.00575406
418;calc iter;10;0.43516;0.415477;0.440629
418;calc total;1;4.38501;4.38501;4.38501
418;total;1;12.0837;12.0837;12.0837
419;initialize;1;5.30917;5.30917;5.30917
419;async;10;0.00223248;0.00112585;0.00264174
419;inner;10;0.428839;0.405612;0.440114
419;wait;10;7.77748e-05;2.3093e-05;0.000204992
419;boundary;10;0.00511967;0.00176918;0.00571881
419;calc iter;10;0.436271;0.409695;0.446442
419;calc total;1;4.38501;4.38501;4.38501
419;total;1;12.081;12.081;12.081
420;initialize;1;5.29119;5.29119;5.29119
420;async;10;0.0184427;0.00116284;0.0237623
420;inner;10;0.412121;0.39772;0.426508
420;wait;10;7.25449e-05;2.7615e-05;0.00017611
420;boundary;10;0.00472919;0.00172306;0.00640566
420;calc iter;10;0.435367;0.421096;0.439302
420;calc total;1;4.38502;4.38502;4.38502
420;total;1;12.0629;12.0629;12.0629
421;initialize;1;5.30927;5.30927;5.30927
421;async;10;0.00877846;0.00114366;0.0132297
421;inner;10;0.421959;0.411473;0.431868
421;wait;10;4.91658e-05;2.0768e-05;9.2463e-05
421;boundary;10;0.0039288;0.00174167;0.00496866
421;calc iter;10;0.434717;0.426466;0.437023
421;calc total;1;4.38502;4.38502;4.38502
421;total;1;12.081;12.081;12.081
422;initialize;1;5.31678;5.31678;5.31678
422;async;10;0.00929106;0.00110182;0.0146978
422;inner;10;0.420466;0.414715;0.429591
422;wait;10;5.60645e-05;2.4638e-05;0.000123259
422;boundary;10;0.00405972;0.00228481;0.00519503
422;calc iter;10;0.433875;0.429827;0.438532
422;calc total;1;4.38502;4.38502;4.38502
422;total;1;12.0885;12.0885;12.0885
423;initialize;1;5.29465;5.29465;5.29465
423;async;10;0.010095;0.00112334;0.0187883
423;inner;10;0.417125;0.413343;0.427375
423;wait;10;8.14622e-05;4.6842e-05;0.000172705
423;boundary;10;0.00536968;0.00360614;0.00649751
423;calc iter;10;0.432673;0.427736;0.438529
423;calc total;1;4.38503;4.38503;4.38503
423;total;1;12.0664;12.0664;12.0664
424;initialize;1;5.3075;5.3075;5.3075
424;async;10;0.010443;0.00106141;0.0196035
424;inner;10;0.414283;0.408645;0.426223
424;wait;10;8.20493e-05;5.0426e-05;0.000207052
424;boundary;10;0.00638087;0.0040911;0.00716649
424;calc iter;10;0.431191;0.428029;0.437803
424;calc total;1;4.38503;4.38503;4.38503
424;total;1;12.0793;12.0793;12.0793
425;initialize;1;5.30904;5.30904;5.30904
425;async;10;0.00241332;0.00051928;0.00606287
425;inner;10;0.424164;0.42067;0.431495
425;wait;10;5.99211e-05;3.806e-05;0.000126928
425;boundary;10;0.00494945;0.00255658;0.00643928
425;calc iter;10;0.431588;0.429446;0.435272
425;calc total;1;4.38503;4.38503;4.38503
425;total;1;12.0808;12.0808;12.0808
426;initialize;1;5.31184;5.31184;5.31184
426;async;10;0.00765887;0.00107575;0.0122611
426;inner;10;0.418739;0.415172;0.428893
426;wait;10;7.15232e-05;4.5263e-05;0.000150901
426;boundary;10;0.00544311;0.00313391;0.00621543
426;calc iter;10;0.431915;0.429235;0.434193
426;calc total;1;4.38503;4.38503;4.38503
426;total;1;12.0836;12.0836;12.0836
427;initialize;1;5.29455;5.29455;5.29455
427;async;10;0.0119662;0.0010947;0.0157886
427;inner;10;0.415662;0.412597;0.424456
427;wait;10;8.26722e-05;3.0851e-05;0.000276618
427;boundary;10;0.00496813;0.00376976;0.00628265
427;calc iter;10;0.432681;0.427814;0.435342
427;calc total;1;4.38503;4.38503;4.38503
427;total;1;12.0663;12.0663;12.0663
428;initialize;1;5.30905;5.30905;5.30905
428;async;10;0.0143455;0.00107454;0.0169705
428;inner;10;0.415304;0.410271;0.427592
428;wait;10;4.94458e-05;3.1032e-05;0.000131048
428;boundary;10;0.0039488;0.00285851;0.00448094
428;calc iter;10;0.43365;0.429418;0.436772
428;calc total;1;4.38503;4.38503;4.38503
428;total;1;12.0808;12.0808;12.0808
429;initialize;1;5.2975;5.2975;5.2975
429;async;10;0.00219911;0.00107991;0.00248324
429;inner;10;0.427504;0.419878;0.436317
429;wait;10;7.27414e-05;2.4967e-05;0.000208504
429;boundary;10;0.004735;0.00184678;0.00540455
429;calc iter;10;0.434513;0.424124;0.443013
429;calc total;1;4.38503;4.38503;4.38503
429;total;1;12.0693;12.0693;12.0693
383;initialize;1;5.353;5.353;5.353
383;async;10;0.00588705;0.000832561;0.00804282
383;inner;10;0.423155;0.421215;0.428273
383;wait;10;5.98193e-05;2.6801e-05;0.000192507
383;boundary;10;0.0043876;0.00332568;0.00503225
383;calc iter;10;0.433492;0.431252;0.435353
383;calc total;1;4.38501;4.38501;4.38501
383;total;1;12.1216;12.1216;12.1216
384;initialize;1;5.27946;5.27946;5.27946
384;async;10;0.00716318;0.000646627;0.0138402
384;inner;10;0.416397;0.412089;0.429613
384;wait;10;6.10845e-05;3.2456e-05;0.000127022
384;boundary;10;0.00599823;0.00275;0.00672997
384;calc iter;10;0.429623;0.425194;0.433405
384;calc total;1;4.38502;4.38502;4.38502
384;total;1;12.0424;12.0424;12.0424
432;initialize;1;5.33672;5.33672;5.33672
432;async;10;0.00405111;0.000396055;0.00799942
432;inner;10;0.421479;0.416735;0.432192
432;wait;10;6.21991e-05;4.9906e-05;0.000122091
432;boundary;10;0.00523428;0.0027568;0.00621783
432;calc iter;10;0.430828;0.428105;0.436016
432;calc total;1;4.38503;4.38503;4.38503
432;total;1;12.1083;12.1083;12.1083
456;initialize;1;5.26338;5.26338;5.26338
456;async;10;0.00982988;0.000967691;0.0157735
456;inner;10;0.416919;0.412857;0.422941
456;wait;10;5.53521e-05;3.2506e-05;0.000101469
456;boundary;10;0.0048478;0.00404231;0.00569186
456;calc iter;10;0.431654;0.428254;0.436158
456;calc total;1;4.38503;4.38503;4.38503
456;total;1;12.0351;12.0351;12.0351
430;initialize;1;5.30543;5.30543;5.30543
480;initialize;1;5.31718;5.31718;5.31718
480;async;10;0.0045704;0.00101536;0.00671763
480;inner;10;0.424198;0.421275;0.427914
[truncated: 381,856 more chars]
