# Supplementary material for: A Halo abstraction for distributed n-dimensional structured grids within the C++ PGAS library DASH
Source: PeerJ Comput Sci. 2023 Feb 3;9:e1203. doi: 10.7717/peerj-cs.1203 (PMC10280232; doi:10.7717/peerj-cs.1203)
Supplement: Supplemental Information 4 [file peerj-cs-09-1203-s004.gz › raw_dash_scafes/res_2d_sc/weak/dash_heat2d_n64_c24_360000_28765958.out]

DASH
InitEnergy=38400.00000
EndEnergy=38235.39335
DiffEnergy=-164.60665
Matrixspec: 360000 x 360000
Iterations: 10
# unit_id;function_name;num_calls;avg_runtime;min_runtime;max_runtime
0;initialize;1;9.68301;9.68301;9.68301
0;async;10;0.00617;0.00093;0.00973
0;inner;10;0.42412;0.42148;0.43066
0;wait;10;0.00002;0.00001;0.00004
0;boundary;10;0.00220;0.00186;0.00341
0;calc iter;10;0.43252;0.42913;0.43525
0;calc total;1;4.42891;4.42891;4.42891
0;total;1;18.16488;18.16488;18.16488
1;initialize;1;9.65607;9.65607;9.65607
1;async;10;0.00663961;0.00135978;0.00968908
1;inner;10;0.423268;0.420757;0.430174
1;wait;10;2.78527e-05;1.4854e-05;3.9611e-05
1;boundary;10;0.00251532;0.00190517;0.00396721
1;calc iter;10;0.432452;0.42919;0.434228
1;calc total;1;4.42891;4.42891;4.42891
1;total;1;18.138;18.138;18.138
2;initialize;1;9.6783;9.6783;9.6783
2;async;10;0.00710547;0.000992768;0.0108474
2;inner;10;0.419319;0.414568;0.429462
2;wait;10;6.06597e-05;3.7662e-05;7.4418e-05
2;boundary;10;0.00509598;0.00243466;0.00688398
2;calc iter;10;0.431583;0.428785;0.433421
2;calc total;1;4.42891;4.42891;4.42891
2;total;1;18.1602;18.1602;18.1602
3;initialize;1;9.68609;9.68609;9.68609
3;async;10;0.00597249;0.00109441;0.00951968
3;inner;10;0.422462;0.418387;0.429114
3;wait;10;3.67026e-05;1.764e-05;7.0973e-05
3;boundary;10;0.00356292;0.0018758;0.00588136
3;calc iter;10;0.432035;0.429153;0.43376
3;calc total;1;4.42892;4.42892;4.42892
3;total;1;18.168;18.168;18.168
4;initialize;1;9.68582;9.68582;9.68582
4;async;10;0.00794005;0.00103015;0.0123242
4;inner;10;0.422616;0.420189;0.429366
4;wait;10;2.58652e-05;1.4366e-05;6.2239e-05
4;boundary;10;0.00221278;0.00181296;0.00267429
4;calc iter;10;0.432796;0.43019;0.434344
4;calc total;1;4.42891;4.42891;4.42891
4;total;1;18.1677;18.1677;18.1677
5;initialize;1;9.65874;9.65874;9.65874
5;async;10;0.00718529;0.0010986;0.0120357
5;inner;10;0.420698;0.418969;0.427487
5;wait;10;5.84399e-05;3.8918e-05;0.000108658
5;boundary;10;0.00464114;0.00299236;0.00547054
5;calc iter;10;0.432585;0.427426;0.435357
5;calc total;1;4.42892;4.42892;4.42892
5;total;1;18.1407;18.1407;18.1407
24;initialize;1;9.40051;9.40051;9.40051
24;async;10;0.0116231;0.00102243;0.0183467
24;inner;10;0.419919;0.410691;0.429438
24;wait;10;3.05881e-05;1.703e-05;5.6921e-05
24;boundary;10;0.003317;0.00201429;0.00479091
24;calc iter;10;0.434891;0.430981;0.43775
24;calc total;1;4.42893;4.42893;4.42893
24;total;1;17.8827;17.8827;17.8827
25;initialize;1;9.40046;9.40046;9.40046
25;async;10;0.00910523;0.000592156;0.0180321
25;inner;10;0.420466;0.414077;0.430017
25;wait;10;4.13873e-05;2.7568e-05;5.6509e-05
25;boundary;10;0.00400929;0.00265453;0.00486521
25;calc iter;10;0.433623;0.431759;0.435194
25;calc total;1;4.42893;4.42893;4.42893
25;total;1;17.8826;17.8826;17.8826
26;initialize;1;9.40103;9.40103;9.40103
26;async;10;0.0103;0.00106467;0.0207082
26;inner;10;0.415044;0.407486;0.428212
26;wait;10;6.13216e-05;5.1609e-05;9.0003e-05
26;boundary;10;0.00621145;0.003352;0.00681391
26;calc iter;10;0.431619;0.427662;0.435275
26;calc total;1;4.42892;4.42892;4.42892
26;total;1;17.8831;17.8831;17.8831
27;initialize;1;9.40032;9.40032;9.40032
27;async;10;0.010279;0.000741683;0.02063
27;inner;10;0.417645;0.412021;0.428269
27;wait;10;4.97563e-05;3.0296e-05;8.1712e-05
27;boundary;10;0.00538684;0.00336035;0.00635723
27;calc iter;10;0.433363;0.42975;0.439253
27;calc total;1;4.42892;4.42892;4.42892
27;total;1;17.8824;17.8824;17.8824
28;initialize;1;9.40048;9.40048;9.40048
28;async;10;0.0142111;0.00100406;0.0242454
28;inner;10;0.416352;0.407234;0.424267
28;wait;10;4.17215e-05;2.353e-05;9.9644e-05
28;boundary;10;0.00413781;0.00245859;0.00566165
28;calc iter;10;0.434745;0.431035;0.438201
28;calc total;1;4.42892;4.42892;4.42892
28;total;1;17.8826;17.8826;17.8826
29;initialize;1;9.40048;9.40048;9.40048
29;async;10;0.0131726;0.0012437;0.0203464
29;inner;10;0.418482;0.408316;0.428332
29;wait;10;3.24478e-05;1.6097e-05;5.9964e-05
29;boundary;10;0.00352379;0.00177548;0.00517466
29;calc iter;10;0.435212;0.428763;0.439437
29;calc total;1;4.42892;4.42892;4.42892
29;total;1;17.8826;17.8826;17.8826
30;initialize;1;9.39775;9.39775;9.39775
30;async;10;0.0130116;0.00100352;0.0202938
30;inner;10;0.418813;0.407594;0.429555
30;wait;10;3.11785e-05;1.8991e-05;4.7523e-05
30;boundary;10;0.00365096;0.00171169;0.00501813
30;calc iter;10;0.435508;0.42962;0.438076
30;calc total;1;4.42892;4.42892;4.42892
30;total;1;17.8799;17.8799;17.8799
31;initialize;1;9.40046;9.40046;9.40046
31;async;10;0.0158564;0.000776187;0.0226701
31;inner;10;0.416337;0.404988;0.428987
31;wait;10;3.44561e-05;1.6828e-05;6.3582e-05
31;boundary;10;0.00350191;0.00171098;0.00428364
31;calc iter;10;0.435731;0.42722;0.439247
31;calc total;1;4.42892;4.42892;4.42892
31;total;1;17.8826;17.8826;17.8826
32;initialize;1;9.39552;9.39552;9.39552
32;async;10;0.0104481;0.000925429;0.016127
32;inner;10;0.419418;0.413314;0.427127
32;wait;10;3.51554e-05;1.9748e-05;0.000108578
32;boundary;10;0.00343254;0.00286715;0.00403584
32;calc iter;10;0.433335;0.431475;0.435877
32;calc total;1;4.42892;4.42892;4.42892
32;total;1;17.8777;17.8777;17.8777
33;initialize;1;9.40046;9.40046;9.40046
33;async;10;0.00669558;0.0010615;0.0126556
33;inner;10;0.423167;0.41668;0.431602
33;wait;10;3.98457e-05;2.6286e-05;5.4285e-05
33;boundary;10;0.00335007;0.00211463;0.00423592
33;calc iter;10;0.433254;0.432025;0.434831
33;calc total;1;4.42892;4.42892;4.42892
33;total;1;17.8826;17.8826;17.8826
34;initialize;1;9.40042;9.40042;9.40042
34;async;10;0.00828881;0.00103874;0.0155173
34;inner;10;0.419275;0.412256;0.429648
34;wait;10;5.14766e-05;4.3711e-05;6.0132e-05
34;boundary;10;0.00492136;0.00272071;0.00602007
34;calc iter;10;0.432539;0.430869;0.434205
34;calc total;1;4.42892;4.42892;4.42892
34;total;1;17.8826;17.8826;17.8826
35;initialize;1;9.40043;9.40043;9.40043
35;async;10;0.00506124;0.00104199;0.0119005
35;inner;10;0.423687;0.417148;0.432703
35;wait;10;4.32022e-05;2.7863e-05;5.7905e-05
35;boundary;10;0.00410273;0.0020472;0.00554557
35;calc iter;10;0.432896;0.429916;0.436002
35;calc total;1;4.42892;4.42892;4.42892
35;total;1;17.8826;17.8826;17.8826
48;initialize;1;8.98642;8.98642;8.98642
48;async;10;0.00950244;0.0010754;0.0179292
48;inner;10;0.420319;0.412606;0.428317
48;wait;10;4.72837e-05;3.0974e-05;7.7582e-05
48;boundary;10;0.00382528;0.00238053;0.00527515
48;calc iter;10;0.433696;0.431657;0.436814
48;calc total;1;4.42894;4.42894;4.42894
48;total;1;17.469;17.469;17.469
49;initialize;1;8.98651;8.98651;8.98651
49;async;10;0.0118932;0.00104832;0.0225523
49;inner;10;0.417533;0.412398;0.425943
49;wait;10;5.37481e-05;3.7338e-05;6.9326e-05
49;boundary;10;0.00481581;0.00351272;0.00621377
49;calc iter;10;0.434297;0.430575;0.439301
49;calc total;1;4.42894;4.42894;4.42894
49;total;1;17.469;17.469;17.469
50;initialize;1;8.98655;8.98655;8.98655
50;async;10;0.00938475;0.00134797;0.0165208
50;inner;10;0.423707;0.418169;0.430241
50;wait;10;2.95131e-05;2.3425e-05;4.0677e-05
50;boundary;10;0.0021823;0.00173592;0.00280822
50;calc iter;10;0.435305;0.433409;0.437574
50;calc total;1;4.42892;4.42892;4.42892
50;total;1;17.4691;17.4691;17.4691
51;initialize;1;8.98649;8.98649;8.98649
51;async;10;0.0107721;0.00111741;0.0162855
51;inner;10;0.422779;0.417571;0.429552
51;wait;10;2.52707e-05;1.9269e-05;4.234e-05
51;boundary;10;0.00200892;0.00172514;0.00266688
51;calc iter;10;0.435586;0.432532;0.437319
51;calc total;1;4.42892;4.42892;4.42892
51;total;1;17.469;17.469;17.469
52;initialize;1;8.98644;8.98644;8.98644
52;async;10;0.0127131;0.00103329;0.01834
52;inner;10;0.420749;0.415445;0.428606
52;wait;10;2.40924e-05;1.8256e-05;4.8577e-05
52;boundary;10;0.00210272;0.00170516;0.00270207
52;calc iter;10;0.43559;0.431921;0.436644
52;calc total;1;4.42892;4.42892;4.42892
52;total;1;17.469;17.469;17.469
53;initialize;1;8.98267;8.98267;8.98267
53;async;10;0.0165762;0.00102988;0.0222189
53;inner;10;0.416099;0.411063;0.422473
53;wait;10;3.55131e-05;2.0356e-05;0.000113535
53;boundary;10;0.00260178;0.00177896;0.00497002
53;calc iter;10;0.435314;0.428589;0.437173
53;calc total;1;4.42892;4.42892;4.42892
53;total;1;17.4652;17.4652;17.4652
54;initialize;1;8.98652;8.98652;8.98652
54;async;10;0.0162242;0.00102566;0.0234298
54;inner;10;0.415936;0.410555;0.421423
54;wait;10;4.45413e-05;2.0858e-05;0.000138186
54;boundary;10;0.00302503;0.00194588;0.00543299
54;calc iter;10;0.435232;0.428023;0.436816
54;calc total;1;4.42892;4.42892;4.42892
54;total;1;17.469;17.469;17.469
55;initialize;1;8.98656;8.98656;8.98656
55;async;10;0.0145056;0.00112402;0.0221451
55;inner;10;0.417035;0.410285;0.426746
55;wait;10;4.0986e-05;3.0068e-05;6.3869e-05
55;boundary;10;0.00332117;0.00247681;0.0040322
55;calc iter;10;0.434905;0.431081;0.437168
55;calc total;1;4.42892;4.42892;4.42892
55;total;1;17.4691;17.4691;17.4691
56;initialize;1;8.98648;8.98648;8.98648
56;async;10;0.00864789;0.00112233;0.0173743
56;inner;10;0.420994;0.413739;0.428938
56;wait;10;4.45346e-05;3.534e-05;5.1871e-05
56;boundary;10;0.00411261;0.00200778;0.00508882
56;calc iter;10;0.4338;0.430918;0.436772
56;calc total;1;4.42892;4.42892;4.42892
56;total;1;17.469;17.469;17.469
57;initialize;1;8.9863;8.9863;8.9863
57;async;10;0.0118231;0.00102836;0.0249394
57;inner;10;0.414461;0.403678;0.424805
57;wait;10;6.40155e-05;4.2693e-05;0.000104477
57;boundary;10;0.00571837;0.0040505;0.00675301
57;calc iter;10;0.432068;0.426094;0.437008
57;calc total;1;4.42892;4.42892;4.42892
57;total;1;17.4689;17.4689;17.4689
58;initialize;1;8.98651;8.98651;8.98651
58;async;10;0.0114557;0.00114599;0.0233465
58;inner;10;0.416114;0.40798;0.425328
58;wait;10;6.83189e-05;5.2437e-05;8.1989e-05
58;boundary;10;0.005613;0.00374644;0.00625389
58;calc iter;10;0.433253;0.429799;0.439057
58;calc total;1;4.42892;4.42892;4.42892
58;total;1;17.4691;17.4691;17.4691
59;initialize;1;8.98641;8.98641;8.98641
59;async;10;0.0135481;0.00112891;0.0223699
59;inner;10;0.418184;0.41259;0.425036
59;wait;10;4.17385e-05;2.3368e-05;7.6539e-05
59;boundary;10;0.00347594;0.00208717;0.00456811
59;calc iter;10;0.435251;0.430176;0.439007
59;calc total;1;4.42892;4.42892;4.42892
59;total;1;17.469;17.469;17.469
60;initialize;1;8.98651;8.98651;8.98651
60;async;10;0.00605384;0.0011638;0.0114668
60;inner;10;0.425223;0.415433;0.432962
60;wait;10;5.00303e-05;2.3606e-05;8.1194e-05
60;boundary;10;0.00462229;0.0020483;0.00678795
60;calc iter;10;0.435952;0.424417;0.440719
60;calc total;1;4.42892;4.42892;4.42892
60;total;1;17.4691;17.4691;17.4691
61;initialize;1;8.98207;8.98207;8.98207
61;async;10;0.00453131;0.00107077;0.00870138
61;inner;10;0.427251;0.415815;0.434668
61;wait;10;3.91853e-05;2.4492e-05;5.4875e-05
61;boundary;10;0.00451403;0.00177875;0.00599243
61;calc iter;10;0.436337;0.423764;0.441291
61;calc total;1;4.42892;4.42892;4.42892
61;total;1;17.4646;17.4646;17.4646
62;initialize;1;8.98654;8.98654;8.98654
62;async;10;0.00825323;0.00113787;0.0120224
62;inner;10;0.42335;0.411527;0.431664
62;wait;10;4.90267e-05;2.0028e-05;8.1513e-05
62;boundary;10;0.0047375;0.00177003;0.00586853
62;calc iter;10;0.436391;0.420527;0.441555
62;calc total;1;4.42892;4.42892;4.42892
62;total;1;17.4691;17.4691;17.4691
63;initialize;1;8.9865;8.9865;8.9865
63;async;10;0.00765344;0.000862945;0.0102345
63;inner;10;0.423986;0.410151;0.433505
63;wait;10;4.04236e-05;1.8792e-05;5.4522e-05
63;boundary;10;0.00526446;0.00172445;0.00624416
63;calc iter;10;0.436947;0.420209;0.443554
63;calc total;1;4.42892;4.42892;4.42892
63;total;1;17.4691;17.4691;17.4691
6;initialize;1;9.68592;9.68592;9.68592
6;async;10;0.00661107;0.000598614;0.00999494
6;inner;10;0.421955;0.420326;0.428307
6;wait;10;4.04113e-05;2.3022e-05;7.0006e-05
6;boundary;10;0.00396491;0.00301756;0.00473534
6;calc iter;10;0.432573;0.428719;0.434034
6;calc total;1;4.42892;4.42892;4.42892
6;total;1;18.1679;18.1679;18.1679
64;initialize;1;8.98697;8.98697;8.98697
64;async;10;0.00107624;0.000826343;0.00132814
64;inner;10;0.42959;0.42619;0.435048
64;wait;10;2.87259e-05;2.2627e-05;3.5811e-05
64;boundary;10;0.00398464;0.00217734;0.00529972
64;calc iter;10;0.434681;0.431946;0.438207
64;calc total;1;4.42892;4.42892;4.42892
64;total;1;17.4695;17.4695;17.4695
7;initialize;1;9.67305;9.67305;9.67305
7;async;10;0.00790112;0.00111254;0.0116841
7;inner;10;0.420386;0.418747;0.426102
7;wait;10;5.20129e-05;1.6642e-05;0.000121961
7;boundary;10;0.00427206;0.00287936;0.00546394
7;calc iter;10;0.432613;0.427116;0.43509
7;calc total;1;4.42892;4.42892;4.42892
7;total;1;18.155;18.155;18.155
65;initialize;1;8.98641;8.98641;8.98641
65;async;10;0.00554417;0.0011586;0.00728284
65;inner;10;0.424417;0.421374;0.429248
65;wait;10;4.57728e-05;3.0183e-05;9.6336e-05
65;boundary;10;0.00428932;0.00390641;0.00507257
65;calc iter;10;0.434299;0.432633;0.436266
65;calc total;1;4.42892;4.42892;4.42892
65;total;1;17.469;17.469;17.469
8;initialize;1;9.68605;9.68605;9.68605
8;async;10;0.00678057;0.000575291;0.0107595
8;inner;10;0.423028;0.420521;0.429465
8;wait;10;3.41451e-05;1.822e-05;4.7806e-05
8;boundary;10;0.002928;0.0018257;0.00433696
8;calc iter;10;0.432772;0.428745;0.434474
8;calc total;1;4.42891;4.42891;4.42891
8;total;1;18.168;18.168;18.168
9;initialize;1;9.68534;9.68534;9.68534
9;async;10;0.00664374;0.00105613;0.0125095
9;inner;10;0.420097;0.416772;0.427725
9;wait;10;4.97215e-05;3.038e-05;7.3602e-05
9;boundary;10;0.0054344;0.00350973;0.00681887
9;calc iter;10;0.432228;0.427154;0.438482
9;calc total;1;4.42892;4.42892;4.42892
9;total;1;18.1673;18.1673;18.1673
10;initialize;1;9.67728;9.67728;9.67728
10;async;10;0.00947847;0.00136762;0.0153488
10;inner;10;0.42099;0.417722;0.427546
10;wait;10;3.59582e-05;1.9034e-05;8.7821e-05
10;boundary;10;0.00262696;0.00172392;0.00380757
10;calc iter;10;0.433134;0.429335;0.43619
10;calc total;1;4.42891;4.42891;4.42891
10;total;1;18.1592;18.1592;18.1592
11;initialize;1;9.66827;9.66827;9.66827
11;async;10;0.00988124;0.00112982;0.0143408
11;inner;10;0.419949;0.414703;0.429908
11;wait;10;3.85261e-05;2.0062e-05;6.1355e-05
11;boundary;10;0.00386105;0.00170467;0.00603078
11;calc iter;10;0.433731;0.428074;0.438767
11;calc total;1;4.42891;4.42891;4.42891
11;total;1;18.1502;18.1502;18.1502
12;initialize;1;9.65756;9.65756;9.65756
12;async;10;0.00162638;0.000743809;0.00241859
12;inner;10;0.429631;0.427116;0.436523
12;wait;10;3.87977e-05;1.9139e-05;5.3453e-05
12;boundary;10;0.00406493;0.00248155;0.0051762
12;calc iter;10;0.435363;0.434158;0.440145
12;calc total;1;4.42891;4.42891;4.42891
12;total;1;18.1395;18.1395;18.1395
13;initialize;1;9.67071;9.67071;9.67071
13;async;10;0.00169616;0.000871519;0.00239505
13;inner;10;0.429698;0.427127;0.436571
13;wait;10;4.09502e-05;2.7729e-05;6.5931e-05
13;boundary;10;0.00396289;0.00243953;0.00506973
13;calc iter;10;0.435399;0.434112;0.440199
13;calc total;1;4.42892;4.42892;4.42892
13;total;1;18.1527;18.1527;18.1527
14;initialize;1;9.66449;9.66449;9.66449
14;async;10;0.00137829;0.000789051;0.00194038
14;inner;10;0.430146;0.427427;0.436908
14;wait;10;3.03224e-05;2.1951e-05;5.093e-05
14;boundary;10;0.00386753;0.00236892;0.00498549
14;calc iter;10;0.435423;0.433931;0.440402
14;calc total;1;4.42892;4.42892;4.42892
14;total;1;18.1465;18.1465;18.1465
15;initialize;1;9.6541;9.6541;9.6541
15;async;10;0.00313974;0.00111766;0.00452137
15;inner;10;0.426778;0.423443;0.434423
15;wait;10;4.91792e-05;3.5138e-05;7.9295e-05
15;boundary;10;0.00508975;0.00365611;0.00615709
15;calc iter;10;0.435059;0.433959;0.439278
15;calc total;1;4.42892;4.42892;4.42892
15;total;1;18.1361;18.1361;18.1361
16;initialize;1;9.66339;9.66339;9.66339
16;async;10;0.003825;0.000640817;0.0096397
16;inner;10;0.426565;0.423732;0.43398
16;wait;10;4.68764e-05;3.2207e-05;8.4542e-05
16;boundary;10;0.00524878;0.00394592;0.00629873
16;calc iter;10;0.435687;0.433871;0.439082
16;calc total;1;4.42891;4.42891;4.42891
16;total;1;18.1453;18.1453;18.1453
17;initialize;1;9.66631;9.66631;9.66631
17;async;10;0.00711017;0.00104619;0.0113634
17;inner;10;0.423433;0.42079;0.429196
17;wait;10;5.2647e-05;2.5588e-05;9.6252e-05
17;boundary;10;0.00547397;0.00350612;0.00676225
17;calc iter;10;0.436072;0.431326;0.4407
17;calc total;1;4.42891;4.42891;4.42891
17;total;1;18.1483;18.1483;18.1483
18;initialize;1;9.67548;9.67548;9.67548
18;async;10;0.00496621;0.000997567;0.00846608
18;inner;10;0.426701;0.422375;0.434255
18;wait;10;4.05008e-05;2.0963e-05;8.5979e-05
18;boundary;10;0.00464673;0.00301711;0.00577705
18;calc iter;10;0.436356;0.430648;0.439585
18;calc total;1;4.42891;4.42891;4.42891
18;total;1;18.1574;18.1574;18.1574
19;initialize;1;9.66161;9.66161;9.66161
19;async;10;0.00408772;0.00106131;0.00634781
19;inner;10;0.428476;0.423707;0.435316
19;wait;10;4.57241e-05;2.4025e-05;7.8826e-05
19;boundary;10;0.00403341;0.00208038;0.00507561
19;calc iter;10;0.436645;0.429947;0.439613
19;calc total;1;4.42891;4.42891;4.42891
19;total;1;18.1436;18.1436;18.1436
20;initialize;1;9.68593;9.68593;9.68593
20;async;10;0.00365018;0.00104994;0.0050613
20;inner;10;0.429332;0.423414;0.43715
20;wait;10;2.93815e-05;1.5373e-05;3.6946e-05
20;boundary;10;0.00374776;0.00177182;0.00450743
20;calc iter;10;0.436761;0.428975;0.440599
20;calc total;1;4.42892;4.42892;4.42892
20;total;1;18.1679;18.1679;18.1679
21;initialize;1;9.66039;9.66039;9.66039
21;async;10;0.00236789;0.00108854;0.00259587
21;inner;10;0.430504;0.424466;0.437729
21;wait;10;3.56613e-05;1.6607e-05;5.851e-05
21;boundary;10;0.00395347;0.0017211;0.00467041
21;calc iter;10;0.436863;0.428639;0.441742
21;calc total;1;4.42893;4.42893;4.42893
21;total;1;18.1423;18.1423;18.1423
22;initialize;1;9.68589;9.68589;9.68589
22;async;10;0.00316058;0.00110625;0.00458935
22;inner;10;0.429906;0.424603;0.436813
22;wait;10;4.5247e-05;2.3596e-05;7.9728e-05
22;boundary;10;0.00368869;0.00175174;0.00456057
22;calc iter;10;0.436802;0.428568;0.440317
22;calc total;1;4.42893;4.42893;4.42893
22;total;1;18.1679;18.1679;18.1679
23;initialize;1;9.67443;9.67443;9.67443
23;async;10;0.0037037;0.000811552;0.00596961
23;inner;10;0.428708;0.423253;0.436153
23;wait;10;5.17602e-05;2.6034e-05;8.1036e-05
23;boundary;10;0.0041326;0.00223939;0.00540057
23;calc iter;10;0.436597;0.430769;0.440023
23;calc total;1;4.42893;4.42893;4.42893
23;total;1;18.1564;18.1564;18.1564
36;initialize;1;9.40045;9.40045;9.40045
36;async;10;0.00127966;0.000404801;0.00413564
36;inner;10;0.430116;0.428286;0.433388
36;wait;10;3.4591e-05;2.7194e-05;4.2281e-05
36;boundary;10;0.00227843;0.00177783;0.00316014
36;calc iter;10;0.43371;0.431782;0.43676
36;calc total;1;4.42892;4.42892;4.42892
36;total;1;17.8826;17.8826;17.8826
72;initialize;1;9.20175;9.20175;9.20175
72;async;10;0.00344023;0.00134346;0.0043551
72;inner;10;0.428107;0.424413;0.431457
72;wait;10;3.30501e-05;2.2949e-05;4.8716e-05
72;boundary;10;0.00265226;0.00198823;0.00364161
72;calc iter;10;0.434234;0.432196;0.435244
72;calc total;1;4.42894;4.42894;4.42894
72;total;1;17.6822;17.6822;17.6822
66;initialize;1;8.98334;8.98334;8.98334
66;async;10;0.00468289;0.00114451;0.00763986
66;inner;10;0.423593;0.420606;0.431296
66;wait;10;6.02583e-05;4.6322e-05;0.000109893
66;boundary;10;0.00540614;0.00381353;0.00583575
66;calc iter;10;0.433744;0.431774;0.436366
66;calc total;1;4.42892;4.42892;4.42892
66;total;1;17.4659;17.4659;17.4659
96;initialize;1;9.37514;9.37514;9.37514
96;async;10;0.00906366;0.000907492;0.0118542
96;inner;10;0.421419;0.416248;0.42859
96;wait;10;4.0973e-05;2.4512e-05;6.0582e-05
96;boundary;10;0.00305796;0.00215161;0.0047934
96;calc iter;10;0.433583;0.431341;0.434972
96;calc total;1;4.42893;4.42893;4.42893
96;total;1;17.857;17.857;17.857
120;initialize;1;9.39953;9.39953;9.39953
120;async;10;0.00829676;0.00153367;0.0113315
120;inner;10;0.424709;0.420769;0.432817
120;wait;10;3.40878e-05;2.4073e-05;5.0273e-05
120;boundary;10;0.00280094;0.0020351;0.00356007
120;calc iter;10;0.435842;0.434109;0.437287
120;calc total;1;4.42894;4.42894;4.42894
120;total;1;17.8787;17.8787;17.8787
144;initialize;1;9.39255;9.39255;9.39255
144;async;10;0.00330967;0.00110411;0.00551371
144;inner;10;0.429825;0.428221;0.432866
144;wait;10;3.51257e-05;2.8163e-05;5.9163e-05
144;boundary;10;0.00300466;0.00263215;0.00366809
144;calc iter;10;0.436176;0.434964;0.437588
144;calc total;1;4.42893;4.42893;4.42893
144;total;1;17.8742;17.8742;17.8742
37;initialize;1;9.40042;9.40042;9.40042
37;async;10;0.00974164;0.00109948;0.0134518
37;inner;10;0.41931;0.416961;0.425218
37;wait;10;5.09886e-05;3.7655e-05;7.5542e-05
37;boundary;10;0.00435922;0.00333036;0.00535226
37;calc iter;10;0.433464;0.429803;0.436814
37;calc total;1;4.42892;4.42892;4.42892
37;total;1;17.8826;17.8826;17.8826
73;initialize;1;9.20172;9.20172;9.20172
73;async;10;0.00362727;0.00110833;0.00560799
73;inner;10;0.424884;0.420813;0.4299
73;wait;10;6.06061e-05;4.9781e-05;7.4375e-05
73;boundary;10;0.00515863;0.00290316;0.00594721
73;calc iter;10;0.433732;0.432216;0.434964
73;calc total;1;4.42894;4.42894;4.42894
73;total;1;17.6822;17.6822;17.6822
67;initialize;1;8.98643;8.98643;8.98643
67;async;10;0.00384815;0.000614704;0.00808467
67;inner;10;0.424457;0.421093;0.432846
67;wait;10;5.78219e-05;4.561e-05;8.8017e-05
67;boundary;10;0.0054443;0.00290813;0.00626577
67;calc iter;10;0.433809;0.430052;0.436994
67;calc total;1;4.42892;4.42892;4.42892
67;total;1;17.469;17.469;17.469
97;initialize;1;9.37533;9.37533;9.37533
97;async;10;0.00772688;0.00101053;0.011704
97;inner;10;0.420367;0.413706;0.428483
97;wait;10;5.46723e-05;3.6839e-05;6.6028e-05
97;boundary;10;0.00488111;0.00279301;0.0068424
97;calc iter;10;0.433031;0.431167;0.435035
97;calc total;1;4.42894;4.42894;4.42894
97;total;1;17.8571;17.8571;17.8571
121;initialize;1;9.39958;9.39958;9.39958
121;async;10;0.0040844;0.00104746;0.00892709
121;inner;10;0.426652;0.415936;0.43423
121;wait;10;3.96862e-05;2.4572e-05;4.8963e-05
121;boundary;10;0.00379412;0.00280296;0.00439507
121;calc iter;10;0.434572;0.428782;0.440119
121;calc total;1;4.42894;4.42894;4.42894
121;total;1;17.8788;17.8788;17.8788
145;initialize;1;9.38173;9.38173;9.38173
145;async;10;0.00437186;0.00114094;0.00623519
145;inner;10;0.428276;0.426802;0.432094
145;wait;10;4.08044e-05;2.954e-05;5.7808e-05
145;boundary;10;0.00335779;0.00293511;0.0041538
145;calc iter;10;0.436048;0.435385;0.436463
145;calc total;1;4.42893;4.42893;4.42893
145;total;1;17.8634;17.8634;17.8634
38;initialize;1;9.40048;9.40048;9.40048
38;async;10;0.0100651;0.00109868;0.0122877
38;inner;10;0.419365;0.417;0.424504
38;wait;10;5.16199e-05;3.7263e-05;8.7564e-05
38;boundary;10;0.00393645;0.0031698;0.00460601
38;calc iter;10;0.433419;0.429399;0.434733
38;calc total;1;4.42892;4.42892;4.42892
38;total;1;17.8826;17.8826;17.8826
74;initialize;1;9.20179;9.20179;9.20179
74;async;10;0.00635236;0.00105244;0.00922772
74;inner;10;0.420035;0.415851;0.425357
74;wait;10;7.0157e-05;5.7579e-05;0.000117639
74;boundary;10;0.00650132;0.00501265;0.00673196
74;calc iter;10;0.432961;0.43047;0.43591
74;calc total;1;4.42893;4.42893;4.42893
74;total;1;17.6822;17.6822;17.6822
68;initialize;1;8.98375;8.98375;8.98375
68;async;10;0.00593777;0.000683263;0.0124549
68;inner;10;0.422626;0.417536;0.432899
68;wait;10;5.8131e-05;4.643e-05;7.8034e-05
68;boundary;10;0.0052895;0.00291177;0.006156
68;calc iter;10;0.433913;0.429989;0.437778
68;calc total;1;4.42892;4.42892;4.42892
68;total;1;17.4663;17.4663;17.4663
98;initialize;1;9.37533;9.37533;9.37533
98;async;10;0.00759769;0.00103193;0.0123213
98;inner;10;0.422187;0.417147;0.429263
98;wait;10;4.45637e-05;2.8013e-05;6.6986e-05
98;boundary;10;0.00376556;0.00227891;0.00532937
98;calc iter;10;0.433596;0.42976;0.436461
98;calc total;1;4.42893;4.42893;4.42893
98;total;1;17.8572;17.8572;17.8572
122;initialize;1;9.3996;9.3996;9.3996
122;async;10;0.00584736;0.00103267;0.0138379
122;inner;10;0.424163;0.412238;0.433314
122;wait;10;5.1442e-05;3.2866e-05;7.1731e-05
122;boundary;10;0.00421153;0.00250411;0.00548746
122;calc iter;10;0.434275;0.430844;0.436905
122;calc total;1;4.42893;4.42893;4.42893
122;total;1;17.8788;17.8788;17.8788
146;initialize;1;9.38159;9.38159;9.38159
146;async;10;0.00137594;0.000401189;0.00342098
146;inner;10;0.431094;0.428657;0.434857
146;wait;10;4.33189e-05;2.4576e-05;5.6473e-05
146;boundary;10;0.00349546;0.00185322;0.00495235
146;calc iter;10;0.43601;0.434833;0.437931
146;calc total;1;4.42892;4.42892;4.42892
146;total;1;17.8633;17.8633;17.8633
39;initialize;1;9.40043;9.40043;9.40043
39;async;10;0.0106406;0.0010913;0.0130745
39;inner;10;0.419572;0.417314;0.425264
39;wait;10;3.8644e-05;2.8719e-05;5.997e-05
39;boundary;10;0.00331854;0.00306758;0.00364088
39;calc iter;10;0.433571;0.429815;0.43528
39;calc total;1;4.42892;4.42892;4.42892
39;total;1;17.8826;17.8826;17.8826
75;initialize;1;9.20152;9.20152;9.20152
75;async;10;0.00173788;0.00049697;0.00301929
75;inner;10;0.427526;0.423678;0.43158
75;wait;10;5.01699e-05;4.3339e-05;6.5004e-05
75;boundary;10;0.00447606;0.00194858;0.00570687
75;calc iter;10;0.433791;0.432437;0.435253
75;calc total;1;4.42893;4.42893;4.42893
75;total;1;17.682;17.682;17.682
69;initialize;1;8.98645;8.98645;8.98645
69;async;10;0.00410982;0.000901691;0.0106662
69;inner;10;0.426629;0.423456;0.433117
69;wait;10;4.22494e-05;2.7789e-05;6.2228e-05
69;boundary;10;0.00401828;0.00278349;0.00494017
69;calc iter;10;0.434801;0.432585;0.437108
69;calc total;1;4.42892;4.42892;4.42892
69;total;1;17.469;17.469;17.469
99;initialize;1;9.37534;9.37534;9.37534
99;async;10;0.00970027;0.00108774;0.0140935
99;inner;10;0.421495;0.416933;0.428251
99;wait;10;3.7008e-05;2.509e-05;6.1862e-05
99;boundary;10;0.00294287;0.00246691;0.00471496
99;calc iter;10;0.434177;0.431586;0.43686
99;calc total;1;4.42893;4.42893;4.42893
99;total;1;17.8571;17.8571;17.8571
123;initialize;1;9.39919;9.39919;9.39919
123;async;10;0.00758183;0.00115881;0.0131607
123;inner;10;0.423072;0.416791;0.42852
123;wait;10;5.29843e-05;3.4669e-05;0.000103761
123;boundary;10;0.00432034;0.00275007;0.0058457
123;calc iter;10;0.435029;0.428041;0.441569
123;calc total;1;4.42893;4.42893;4.42893
123;total;1;17.8784;17.8784;17.8784
147;initialize;1;9.39257;9.39257;9.39257
147;async;10;0.00425508;0.00109608;0.00856932
147;inner;10;0.425661;0.421349;0.431278
147;wait;10;5.79425e-05;4.0294e-05;7.4922e-05
147;boundary;10;0.00545346;0.00342261;0.00658492
147;calc iter;10;0.435429;0.433594;0.438137
147;calc total;1;4.42892;4.42892;4.42892
147;total;1;17.8742;17.8742;17.8742
40;initialize;1;9.40055;9.40055;9.40055
40;async;10;0.00587308;0.00111287;0.00792431
40;inner;10;0.425109;0.423237;0.430031
40;wait;10;3.17869e-05;2.5357e-05;4.6428e-05
40;boundary;10;0.00265024;0.0017246;0.00311102
40;calc iter;10;0.433665;0.431861;0.434887
40;calc total;1;4.42891;4.42891;4.42891
40;total;1;17.8827;17.8827;17.8827
76;initialize;1;9.20189;9.20189;9.20189
76;async;10;0.0052001;0.00111255;0.00815964
76;inner;10;0.425252;0.422401;0.427966
76;wait;10;5.12192e-05;3.44e-05;8.5208e-05
76;boundary;10;0.00363995;0.00279906;0.00451668
76;calc iter;10;0.434144;0.432803;0.436307
76;calc total;1;4.42893;4.42893;4.42893
76;total;1;17.6823;17.6823;17.6823
70;initialize;1;8.9865;8.9865;8.9865
70;async;10;0.0033722;0.000566095;0.00784831
70;inner;10;0.427605;0.425011;0.434072
70;wait;10;4.36318e-05;2.7392e-05;5.5874e-05
70;boundary;10;0.00369981;0.00237775;0.00436281
70;calc iter;10;0.434722;0.433054;0.437664
70;calc total;1;4.42892;4.42892;4.42892
70;total;1;17.469;17.469;17.469
100;initialize;1;9.37023;9.37023;9.37023
100;async;10;0.0133135;0.00114059;0.0207647
100;inner;10;0.41895;0.411126;0.426146
100;wait;10;3.72447e-05;1.9671e-05;0.000127967
100;boundary;10;0.00251886;0.00172874;0.005127
100;calc iter;10;0.434821;0.430124;0.437194
100;calc total;1;4.42892;4.42892;4.42892
100;total;1;17.852;17.852;17.852
124;initialize;1;9.39922;9.39922;9.39922
124;async;10;0.00742975;0.00107254;0.0155196
124;inner;10;0.422922;0.412064;0.430872
124;wait;10;4.8544e-05;3.6788e-05;8.1509e-05
124;boundary;10;0.0041537;0.00362603;0.00483544
124;calc iter;10;0.434555;0.43144;0.436689
124;calc total;1;4.42893;4.42893;4.42893
124;total;1;17.8784;17.8784;17.8784
148;initialize;1;9.38188;9.38188;9.38188
148;async;10;0.0052462;0.00107379;0.0115312
148;inner;10;0.426248;0.423216;0.431193
148;wait;10;5.39983e-05;3.002e-05;9.8903e-05
148;boundary;10;0.00453641;0.00340192;0.00592561
148;calc iter;10;0.436086;0.43374;0.440785
148;calc total;1;4.42892;4.42892;4.42892
148;total;1;17.8636;17.8636;17.8636
41;initialize;1;9.40047;9.40047;9.40047
41;async;10;0.0109917;0.00113926;0.0147784
41;inner;10;0.415562;0.412493;0.422351
41;wait;10;6.69598e-05;4.7801e-05;0.00012069
41;boundary;10;0.00592424;0.0047349;0.00626936
41;calc iter;10;0.432547;0.428349;0.435272
41;calc total;1;4.42892;4.42892;4.42892
41;total;1;17.8826;17.8826;17.8826
77;initialize;1;9.20189;9.20189;9.20189
77;async;10;0.00473826;0.00110869;0.00698667
77;inner;10;0.426259;0.42292;0.428681
77;wait;10;3.78961e-05;2.4989e-05;8.9013e-05
77;boundary;10;0.00315377;0.00244039;0.0039386
77;calc iter;10;0.43419;0.432801;0.436524
77;calc total;1;4.42893;4.42893;4.42893
77;total;1;17.6824;17.6824;17.6824
71;initialize;1;8.98654;8.98654;8.98654
71;async;10;0.00154232;0.000585253;0.00219604
71;inner;10;0.429357;0.427231;0.433745
71;wait;10;3.92159e-05;3.258e-05;4.985e-05
71;boundary;10;0.00371674;0.00253079;0.0043313
71;calc iter;10;0.434657;0.432956;0.437468
71;calc total;1;4.42892;4.42892;4.42892
71;total;1;17.4691;17.4691;17.4691
101;initialize;1;9.37522;9.37522;9.37522
101;async;10;0.0158895;0.00103555;0.0222001
101;inner;10;0.416822;0.410302;0.425433
101;wait;10;3.54672e-05;1.9678e-05;0.000118279
101;boundary;10;0.00251527;0.00172907;0.00428619
101;calc iter;10;0.435263;0.430876;0.438886
101;calc total;1;4.42892;4.42892;4.42892
101;total;1;17.857;17.857;17.857
125;initialize;1;9.39978;9.39978;9.39978
125;async;10;0.00997611;0.000608191;0.0484708
125;inner;10;0.423611;0.406383;0.432535
125;wait;10;4.46908e-05;3.0095e-05;7.0462e-05
125;boundary;10;0.00380659;0.00177372;0.00474358
125;calc iter;10;0.43744;0.432746;0.456659
125;calc total;1;4.42893;4.42893;4.42893
125;total;1;17.879;17.879;17.879
149;initialize;1;9.38183;9.38183;9.38183
149;async;10;0.00689148;0.00107797;0.010168
149;inner;10;0.425886;0.423902;0.428959
149;wait;10;4.50469e-05;2.1878e-05;0.000102146
149;boundary;10;0.0034334;0.00227855;0.0048927
149;calc iter;10;0.436258;0.434627;0.437775
149;calc total;1;4.42892;4.42892;4.42892
149;total;1;17.8633;17.8633;17.8633
42;initialize;1;9.40062;9.40062;9.40062
42;async;10;0.0112052;0.00108207;0.0171063
42;inner;10;0.41455;0.411497;0.423913
42;wait;10;7.60637e-05;5.8103e-05;0.000123207
42;boundary;10;0.00625224;0.00391928;0.00672019
42;calc iter;10;0.432086;0.427158;0.436678
42;calc total;1;4.42892;4.42892;4.42892
42;total;1;17.8827;17.8827;17.8827
78;initialize;1;9.20174;9.20174;9.20174
78;async;10;0.00625547;0.00111571;0.00808076
78;inner;10;0.424536;0.421568;0.427405
78;wait;10;4.43445e-05;2.653e-05;0.000112537
78;boundary;10;0.00330917;0.00286735;0.00394403
78;calc iter;10;0.434146;0.432532;0.436537
78;calc total;1;4.42893;4.42893;4.42893
78;total;1;17.6822;17.6822;17.6822
102;initialize;1;9.37519;9.37519;9.37519
102;async;10;0.0134467;0.00107152;0.0198928
102;inner;10;0.419392;0.413007;0.427675
102;wait;10;3.05148e-05;1.9594e-05;6.9717e-05
102;boundary;10;0.00222569;0.00171185;0.00307538
102;calc iter;10;0.435097;0.431894;0.437785
102;calc total;1;4.42892;4.42892;4.42892
102;total;1;17.857;17.857;17.857
126;initialize;1;9.40826;9.40826;9.40826
126;async;10;0.00952933;0.000903796;0.014647
126;inner;10;0.42512;0.412255;0.451771
126;wait;10;4.04021e-05;2.2174e-05;7.5551e-05
126;boundary;10;0.00333667;0.00173032;0.00550895
126;calc iter;10;0.438028;0.416559;0.471755
126;calc total;1;4.42893;4.42893;4.42893
126;total;1;17.8875;17.8875;17.8875
150;initialize;1;9.38208;9.38208;9.38208
150;async;10;0.00656144;0.0013089;0.00898133
150;inner;10;0.426985;0.424689;0.432745
150;wait;10;3.11477e-05;2.0563e-05;5.0166e-05
150;boundary;10;0.00304865;0.00170342;0.00431985
150;calc iter;10;0.436628;0.43316;0.438538
150;calc total;1;4.42892;4.42892;4.42892
150;total;1;17.8637;17.8637;17.8637
43;initialize;1;9.40044;9.40044;9.40044
43;async;10;0.00987173;0.00107913;0.0158179
43;inner;10;0.41822;0.415758;0.42415
43;wait;10;5.5989e-05;4.2239e-05;8.4722e-05
43;boundary;10;0.00495621;0.00364873;0.00580897
43;calc iter;10;0.433106;0.429125;0.438616
43;calc total;1;4.42892;4.42892;4.42892
43;total;1;17.8826;17.8826;17.8826
79;initialize;1;9.20197;9.20197;9.20197
79;async;10;0.00636303;0.0010869;0.00912632
79;inner;10;0.425478;0.422593;0.429129
79;wait;10;3.25114e-05;2.1593e-05;5.531e-05
79;boundary;10;0.00257132;0.00216216;0.00346601
79;calc iter;10;0.434447;0.433403;0.436473
79;calc total;1;4.42893;4.42893;4.42893
79;total;1;17.6824;17.6824;17.6824
103;initialize;1;9.37534;9.37534;9.37534
103;async;10;0.00899558;0.00162818;0.0155216
103;inner;10;0.423925;0.417925;0.430513
103;wait;10;2.9071e-05;2.2007e-05;4.1468e-05
103;boundary;10;0.00198589;0.00171523;0.00248655
103;calc iter;10;0.434937;0.433475;0.437218
103;calc total;1;4.42893;4.42893;4.42893
103;total;1;17.8571;17.8571;17.8571
127;initialize;1;9.39931;9.39931;9.39931
127;async;10;0.0139619;0.000781968;0.0305989
127;inner;10;0.419456;0.410352;0.431729
127;wait;10;4.10405e-05;2.6641e-05;7.0563e-05
127;boundary;10;0.00475265;0.00170783;0.00596091
127;calc iter;10;0.438214;0.429283;0.447801
127;calc total;1;4.42893;4.42893;4.42893
127;total;1;17.8783;17.8783;17.8783
151;initialize;1;9.3816;9.3816;9.3816
151;async;10;0.00604813;0.0011112;0.00874891
151;inner;10;0.427694;0.425547;0.43129
151;wait;10;3.28684e-05;2.1579e-05;6.9056e-05
151;boundary;10;0.00256588;0.00179791;0.00338371
151;calc iter;10;0.436342;0.434832;0.43737
151;calc total;1;4.42892;4.42892;4.42892
151;total;1;17.8633;17.8633;17.8633
44;initialize;1;9.40045;9.40045;9.40045
44;async;10;0.00752092;0.00110815;0.0103682
44;inner;10;0.424928;0.423047;0.428489
44;wait;10;3.23564e-05;2.5602e-05;5.3324e-05
44;boundary;10;0.00196423;0.00168746;0.00249319
44;calc iter;10;0.434447;0.431684;0.43731
44;calc total;1;4.42891;4.42891;4.42891
44;total;1;17.8826;17.8826;17.8826
80;initialize;1;9.20159;9.20159;9.20159
80;async;10;0.00470838;0.00122265;0.0078633
80;inner;10;0.427776;0.423604;0.43165
80;wait;10;2.80924e-05;2.363e-05;4.5403e-05
80;boundary;10;0.00223208;0.00176675;0.00282055
80;calc iter;10;0.434746;0.433259;0.436357
80;calc total;1;4.42892;4.42892;4.42892
80;total;1;17.682;17.682;17.682
104;initialize;1;9.37531;9.37531;9.37531
104;async;10;0.00726646;0.00116792;0.0123476
104;inner;10;0.423373;0.418837;0.430925
104;wait;10;4.07844e-05;2.8025e-05;5.2935e-05
104;boundary;10;0.00334581;0.00174262;0.0043067
104;calc iter;10;0.434027;0.432889;0.436431
104;calc total;1;4.42893;4.42893;4.42893
104;total;1;17.8571;17.8571;17.8571
128;initialize;1;9.39914;9.39914;9.39914
128;async;10;0.00771611;0.000892898;0.0227564
128;inner;10;0.419016;0.405275;0.428116
128;wait;10;7.70505e-05;5.0396e-05;0.000123255
128;boundary;10;0.00600161;0.00467628;0.00665311
128;calc iter;10;0.432813;0.429514;0.434365
128;calc total;1;4.42892;4.42892;4.42892
128;total;1;17.8783;17.8783;17.8783
152;initialize;1;9.38158;9.38158;9.38158
152;async;10;0.00196183;0.000544378;0.00393771
152;inner;10;0.431345;0.42882;0.433619
152;wait;10;3.28589e-05;2.3171e-05;4.5176e-05
152;boundary;10;0.00289445;0.0022989;0.00345778
152;calc iter;10;0.436235;0.434731;0.437824
152;calc total;1;4.42892;4.42892;4.42892
152;total;1;17.8633;17.8633;17.8633
45;initialize;1;9.40048;9.40048;9.40048
45;async;10;0.0104977;0.00119184;0.0127425
45;inner;10;0.421435;0.41907;0.427127
45;wait;10;3.20176e-05;2.3278e-05;5.7578e-05
45;boundary;10;0.00205737;0.00172226;0.00268393
45;calc iter;10;0.434023;0.431063;0.435307
45;calc total;1;4.42892;4.42892;4.42892
45;total;1;17.8826;17.8826;17.8826
81;initialize;1;9.20179;9.20179;9.20179
81;async;10;0.00435806;0.00109211;0.00730661
81;inner;10;0.428308;0.424006;0.431652
81;wait;10;3.05795e-05;2.3917e-05;4.794e-05
81;boundary;10;0.00212073;0.0017362;0.00253756
81;calc iter;10;0.434818;0.433074;0.437134
81;calc total;1;4.42892;4.42892;4.42892
81;total;1;17.6822;17.6822;17.6822
105;initialize;1;9.37521;9.37521;9.37521
105;async;10;0.00866308;0.00105394;0.0135827
105;inner;10;0.419903;0.416995;0.42644
105;wait;10;6.15416e-05;3.835e-05;8.8438e-05
105;boundary;10;0.00511173;0.00370993;0.00589808
105;calc iter;10;0.433742;0.431295;0.436032
105;calc total;1;4.42893;4.42893;4.42893
105;total;1;17.857;17.857;17.857
129;initialize;1;9.39917;9.39917;9.39917
129;async;10;0.00867227;0.00101124;0.0184054
129;inner;10;0.418536;0.405172;0.429423
129;wait;10;6.76874e-05;4.7006e-05;0.00010731
129;boundary;10;0.00571888;0.00438343;0.00638769
129;calc iter;10;0.432997;0.429163;0.436942
129;calc total;1;4.42892;4.42892;4.42892
129;total;1;17.8784;17.8784;17.8784
153;initialize;1;9.38157;9.38157;9.38157
153;async;10;0.00319669;0.00112668;0.00453145
153;inner;10;0.429897;0.428223;0.433602
153;wait;10;3.68207e-05;2.4003e-05;4.9677e-05
153;boundary;10;0.00294008;0.00198753;0.0038778
153;calc iter;10;0.436072;0.434529;0.437056
153;calc total;1;4.42892;4.42892;4.42892
153;total;1;17.8633;17.8633;17.8633
46;initialize;1;9.40047;9.40047;9.40047
46;async;10;0.0110224;0.00110461;0.0134415
46;inner;10;0.420745;0.41806;0.426438
46;wait;10;3.48493e-05;2.2028e-05;7.9375e-05
46;boundary;10;0.00217358;0.00174582;0.00300413
46;calc iter;10;0.433978;0.430628;0.435888
46;calc total;1;4.42892;4.42892;4.42892
46;total;1;17.8826;17.8826;17.8826
82;initialize;1;9.20177;9.20177;9.20177
82;async;10;0.00521602;0.0010591;0.00951216
82;inner;10;0.426345;0.422492;0.429505
82;wait;10;3.68423e-05;2.2948e-05;5.5697e-05
82;boundary;10;0.00291629;0.00188441;0.00337419
82;calc iter;10;0.434515;0.432144;0.436462
82;calc total;1;4.42892;4.42892;4.42892
82;total;1;17.6822;17.6822;17.6822
106;initialize;1;9.37519;9.37519;9.37519
106;async;10;0.00981367;0.00103922;0.017031
106;inner;10;0.418336;0.414353;0.425857
106;wait;10;6.53148e-05;4.913e-05;8.9736e-05
130;initialize;1;9.39918;9.39918;9.39918
130;async;10;0.00537686;0.00079208;0.0129975
130;inner;10;0.424603;0.412705;0.433644
130;wait;10;5.37863e-05;3.5007e-05;6.7041e-05
130;boundary;10;0.00423876;0.00234865;0.00489965
130;calc iter;10;0.434273;0.430523;0.438759
130;calc total;1;4.42892;4.42892;4.42892
130;total;1;17.8784;17.8784;17.8784
154;initialize;1;9.38185;9.38185;9.38185
154;async;10;0.00531579;0.00110335;0.00747639
154;inner;10;0.426506;0.424538;0.429874
154;wait;10;5.98082e-05;3.137e-05;9.6849e-05
154;boundary;10;0.0042931;0.00294379;0.00572058
154;calc iter;10;0.436176;0.434809;0.437117
154;calc total;1;4.42892;4.42892;4.42892
154;total;1;17.8635;17.8635;17.8635
47;initialize;1;9.39219;9.39219;9.39219
47;async;10;0.0109355;0.00110972;0.01301
47;inner;10;0.419591;0.417609;0.424384
47;wait;10;4.43563e-05;3.4315e-05;8.1484e-05
47;boundary;10;0.00309385;0.00253209;0.00375629
47;calc iter;10;0.433667;0.429334;0.435275
47;calc total;1;4.42892;4.42892;4.42892
47;total;1;17.8743;17.8743;17.8743
83;initialize;1;9.20161;9.20161;9.20161
83;async;10;0.00588254;0.00108412;0.0121964
83;inner;10;0.425774;0.421641;0.428856
83;wait;10;4.45684e-05;1.9665e-05;7.3377e-05
83;boundary;10;0.00315563;0.00173744;0.00456695
83;calc iter;10;0.434858;0.432187;0.438457
83;calc total;1;4.42892;4.42892;4.42892
83;total;1;17.6821;17.6821;17.6821
106;boundary;10;0.00549954;0.00404379;0.00628788
106;calc iter;10;0.433717;0.431031;0.438339
106;calc total;1;4.42893;4.42893;4.42893
106;total;1;17.857;17.857;17.857
131;initialize;1;9.39912;9.39912;9.39912
131;async;10;0.00705128;0.000670759;0.0137568
131;inner;10;0.424932;0.413082;0.433481
131;wait;10;3.71439e-05;2.8155e-05;5.1156e-05
131;boundary;10;0.00306624;0.00246706;0.00390942
131;calc iter;10;0.435089;0.429545;0.439606
131;calc total;1;4.42892;4.42892;4.42892
131;total;1;17.8783;17.8783;17.8783
155;initialize;1;9.39256;9.39256;9.39256
155;async;10;0.00693307;0.00108245;0.00987771
155;inner;10;0.426968;0.424355;0.431819
155;wait;10;2.97995e-05;2.0757e-05;6.4849e-05
155;boundary;10;0.00247641;0.00176356;0.00311656
155;calc iter;10;0.436409;0.434722;0.4386
155;calc total;1;4.42892;4.42892;4.42892
155;total;1;17.8742;17.8742;17.8742
84;initialize;1;9.19778;9.19778;9.19778
84;async;10;0.00773697;0.00115393;0.0140677
84;inner;10;0.423452;0.41923;0.431577
84;wait;10;5.59613e-05;3.9879e-05;9.3069e-05
84;boundary;10;0.00442935;0.00321426;0.00561337
84;calc iter;10;0.435676;0.432174;0.439428
84;calc total;1;4.42893;4.42893;4.42893
84;total;1;17.6782;17.6782;17.6782
107;initialize;1;9.37533;9.37533;9.37533
107;async;10;0.00918775;0.00122136;0.0132563
107;inner;10;0.420903;0.416482;0.427325
107;wait;10;4.86047e-05;2.954e-05;9.0105e-05
107;boundary;10;0.00364467;0.00235878;0.00463634
107;calc iter;10;0.433785;0.431816;0.436006
107;calc total;1;4.42893;4.42893;4.42893
107;total;1;17.8571;17.8571;17.8571
132;initialize;1;9.39929;9.39929;9.39929
132;async;10;0.00642757;0.000636592;0.00958047
132;inner;10;0.425638;0.422621;0.433753
132;wait;10;4.44565e-05;2.4255e-05;7.6731e-05
132;boundary;10;0.00438637;0.0017541;0.00578745
132;calc iter;10;0.436498;0.432083;0.440645
132;calc total;1;4.42892;4.42892;4.42892
132;total;1;17.8785;17.8785;17.8785
156;initialize;1;9.38517;9.38517;9.38517
156;async;10;0.00505466;0.00111256;0.00759144
156;inner;10;0.427978;0.424251;0.434364
156;wait;10;3.22719e-05;2.3077e-05;4.9572e-05
156;boundary;10;0.00291774;0.00198365;0.00333442
156;calc iter;10;0.435984;0.431478;0.437512
156;calc total;1;4.42892;4.42892;4.42892
156;total;1;17.8668;17.8668;17.8668
85;initialize;1;9.20157;9.20157;9.20157
85;async;10;0.00691888;0.000867346;0.00977439
85;inner;10;0.425569;0.420976;0.433041
85;wait;10;3.51403e-05;2.5658e-05;4.8394e-05
85;boundary;10;0.0034803;0.00264907;0.0041267
85;calc iter;10;0.436005;0.431206;0.43806
85;calc total;1;4.42893;4.42893;4.42893
85;total;1;17.682;17.682;17.682
108;initialize;1;9.37516;9.37516;9.37516
108;async;10;0.00223155;0.000649297;0.00488558
108;inner;10;0.427858;0.424599;0.435233
108;wait;10;5.36115e-05;3.3042e-05;7.6051e-05
108;boundary;10;0.00472193;0.00237132;0.00587075
108;calc iter;10;0.434867;0.43355;0.439141
108;calc total;1;4.42893;4.42893;4.42893
108;total;1;17.857;17.857;17.857
133;initialize;1;9.40842;9.40842;9.40842
133;async;10;0.0076936;0.00124322;0.00912232
133;inner;10;0.424224;0.418215;0.433762
133;wait;10;4.40636e-05;1.8254e-05;5.341e-05
133;boundary;10;0.0046356;0.00172543;0.00546355
133;calc iter;10;0.436599;0.427756;0.440383
133;calc total;1;4.42892;4.42892;4.42892
133;total;1;17.8876;17.8876;17.8876
157;initialize;1;9.3877;9.3877;9.3877
157;async;10;0.00797984;0.00112188;0.01154
157;inner;10;0.422558;0.417733;0.429084
157;wait;10;5.47302e-05;4.2576e-05;7.4785e-05
157;boundary;10;0.00469683;0.00367571;0.00557205
157;calc iter;10;0.435291;0.431902;0.438294
157;calc total;1;4.42892;4.42892;4.42892
157;total;1;17.8694;17.8694;17.8694
86;initialize;1;9.20157;9.20157;9.20157
86;async;10;0.00813482;0.00122044;0.0106814
86;inner;10;0.424532;0.419874;0.433581
86;wait;10;4.11563e-05;2.6047e-05;5.4165e-05
86;boundary;10;0.00356342;0.00187982;0.00480082
86;calc iter;10;0.436273;0.430227;0.439723
86;calc total;1;4.42893;4.42893;4.42893
86;total;1;17.682;17.682;17.682
109;initialize;1;9.36855;9.36855;9.36855
109;async;10;0.002844;0.00085601;0.00505983
109;inner;10;0.427406;0.424237;0.434327
109;wait;10;4.94392e-05;4.1831e-05;6.5477e-05
109;boundary;10;0.00456395;0.00285823;0.00584997
109;calc iter;10;0.434865;0.433245;0.438698
109;calc total;1;4.42893;4.42893;4.42893
109;total;1;17.8504;17.8504;17.8504
134;initialize;1;9.40009;9.40009;9.40009
134;async;10;0.00695871;0.0011431;0.0105803
134;inner;10;0.424987;0.42008;0.433294
134;wait;10;4.0894e-05;2.2274e-05;5.79e-05
134;boundary;10;0.00442752;0.00178242;0.0056667
134;calc iter;10;0.436416;0.43035;0.442098
134;calc total;1;4.42892;4.42892;4.42892
134;total;1;17.8793;17.8793;17.8793
158;initialize;1;9.38178;9.38178;9.38178
158;async;10;0.00984382;0.00110064;0.042675
158;inner;10;0.423783;0.411605;0.431416
158;wait;10;4.79278e-05;2.0889e-05;7.6833e-05
158;boundary;10;0.00403873;0.00172273;0.00511478
158;calc iter;10;0.437715;0.434074;0.456025
158;calc total;1;4.42892;4.42892;4.42892
158;total;1;17.8635;17.8635;17.8635
87;initialize;1;9.20157;9.20157;9.20157
87;async;10;0.0087041;0.00116082;0.0117346
87;inner;10;0.423108;0.415713;0.431075
87;wait;10;4.09193e-05;2.9274e-05;7.986e-05
87;boundary;10;0.00377282;0.00305557;0.00438636
87;calc iter;10;0.435628;0.430638;0.437477
87;calc total;1;4.42893;4.42893;4.42893
87;total;1;17.682;17.682;17.682
110;initialize;1;9.37142;9.37142;9.37142
110;async;10;0.00251759;0.001074;0.00556343
110;inner;10;0.428603;0.425553;0.435126
110;wait;10;4.48228e-05;3.3726e-05;5.6186e-05
110;boundary;10;0.00389521;0.00252598;0.00559539
110;calc iter;10;0.435062;0.433396;0.43901
110;calc total;1;4.42893;4.42893;4.42893
110;total;1;17.8532;17.8532;17.8532
135;initialize;1;9.39924;9.39924;9.39924
135;async;10;0.00680911;0.000608415;0.0106256
135;inner;10;0.425849;0.421731;0.433164
135;wait;10;3.4971e-05;2.2996e-05;5.9531e-05
135;boundary;10;0.00318507;0.00205139;0.00505268
135;calc iter;10;0.43588;0.431595;0.438531
135;calc total;1;4.42892;4.42892;4.42892
135;total;1;17.8784;17.8784;17.8784
159;initialize;1;9.38678;9.38678;9.38678
159;async;10;0.0106157;0.000854401;0.0158673
159;inner;10;0.42162;0.416821;0.432021
159;wait;10;3.9334e-05;2.4675e-05;5.5888e-05
159;boundary;10;0.00353203;0.00269069;0.00521167
159;calc iter;10;0.435809;0.430233;0.440456
159;calc total;1;4.42892;4.42892;4.42892
159;total;1;17.8685;17.8685;17.8685
88;initialize;1;9.19631;9.19631;9.19631
88;async;10;0.00761809;0.00114721;0.0124094
88;inner;10;0.422606;0.417766;0.430993
88;wait;10;4.95988e-05;3.8514e-05;7.737e-05
88;boundary;10;0.00469106;0.00345955;0.00537981
88;calc iter;10;0.434966;0.433306;0.436684
88;calc total;1;4.42892;4.42892;4.42892
88;total;1;17.6768;17.6768;17.6768
111;initialize;1;9.3753;9.3753;9.3753
111;async;10;0.00212511;0.000780061;0.00419403
111;inner;10;0.429676;0.427216;0.435797
111;wait;10;3.86723e-05;2.8807e-05;6.4023e-05
111;boundary;10;0.00352603;0.00237618;0.00462581
111;calc iter;10;0.435367;0.43342;0.439421
111;calc total;1;4.42893;4.42893;4.42893
111;total;1;17.8571;17.8571;17.8571
136;initialize;1;9.40841;9.40841;9.40841
136;async;10;0.00582002;0.00111274;0.0107506
136;inner;10;0.425696;0.422741;0.431685
136;wait;10;4.89925e-05;2.4234e-05;8.716e-05
136;boundary;10;0.00382979;0.00277456;0.00436761
136;calc iter;10;0.435397;0.433215;0.436687
136;calc total;1;4.42892;4.42892;4.42892
136;total;1;17.8876;17.8876;17.8876
89;initialize;1;9.19891;9.19891;9.19891
89;async;10;0.00802916;0.00158001;0.0136408
89;inner;10;0.420926;0.414314;0.429295
89;wait;10;5.56833e-05;3.2189e-05;0.000102216
89;boundary;10;0.00490328;0.00301675;0.00636854
89;calc iter;10;0.433917;0.430947;0.436898
89;calc total;1;4.42892;4.42892;4.42892
89;total;1;17.6794;17.6794;17.6794
112;initialize;1;9.37265;9.37265;9.37265
112;async;10;0.00387993;0.00105021;0.00706768
112;inner;10;0.428137;0.42518;0.434573
112;wait;10;4.26254e-05;3.4542e-05;5.967e-05
112;boundary;10;0.00350294;0.00264767;0.00403848
112;calc iter;10;0.435564;0.434034;0.438785
112;calc total;1;4.42893;4.42893;4.42893
112;total;1;17.8544;17.8544;17.8544
137;initialize;1;9.4084;9.4084;9.4084
137;async;10;0.00552142;0.00111628;0.0080582
137;inner;10;0.423808;0.421708;0.429502
137;wait;10;6.82913e-05;5.29e-05;9.9588e-05
137;boundary;10;0.00552843;0.0048373;0.00593866
137;calc iter;10;0.434927;0.432797;0.436371
137;calc total;1;4.42892;4.42892;4.42892
137;total;1;17.8876;17.8876;17.8876
90;initialize;1;9.20157;9.20157;9.20157
90;async;10;0.00577381;0.00112302;0.0112999
90;inner;10;0.423158;0.418067;0.432044
90;wait;10;5.68898e-05;4.0714e-05;7.7253e-05
90;boundary;10;0.005071;0.00304319;0.00620261
90;calc iter;10;0.434062;0.430365;0.43627
90;calc total;1;4.42893;4.42893;4.42893
90;total;1;17.682;17.682;17.682
113;initialize;1;9.37531;9.37531;9.37531
113;async;10;0.00283251;0.000594827;0.0056749
113;inner;10;0.429204;0.426511;0.435549
113;wait;10;3.64647e-05;2.6778e-05;4.6006e-05
113;boundary;10;0.00351821;0.00233154;0.00423035
113;calc iter;10;0.435593;0.434138;0.439092
113;calc total;1;4.42893;4.42893;4.42893
113;total;1;17.8571;17.8571;17.8571
138;initialize;1;9.4084;9.4084;9.4084
138;async;10;0.00494736;0.00115142;0.00924858
138;inner;10;0.42484;0.42292;0.430253
138;wait;10;5.99742e-05;4.2941e-05;9.7226e-05
138;boundary;10;0.00515291;0.00435446;0.00611892
138;calc iter;10;0.435002;0.432841;0.437847
138;calc total;1;4.42892;4.42892;4.42892
138;total;1;17.8876;17.8876;17.8876
91;initialize;1;9.20164;9.20164;9.20164
91;async;10;0.0053725;0.000507695;0.0126403
91;inner;10;0.425129;0.421686;0.433624
91;wait;10;5.06106e-05;3.2995e-05;7.5895e-05
91;boundary;10;0.00481881;0.0023794;0.00614327
91;calc iter;10;0.435373;0.431574;0.440029
91;calc total;1;4.42893;4.42893;4.42893
91;total;1;17.6821;17.6821;17.6821
114;initialize;1;9.37521;9.37521;9.37521
114;async;10;0.00428406;0.00107897;0.00937703
114;inner;10;0.426678;0.42421;0.432898
114;wait;10;5.12023e-05;3.6325e-05;9.0053e-05
114;boundary;10;0.00435018;0.00387371;0.00487987
114;calc iter;10;0.435366;0.433971;0.437943
114;calc total;1;4.42893;4.42893;4.42893
114;total;1;17.857;17.857;17.857
139;initialize;1;9.39926;9.39926;9.39926
139;async;10;0.00506747;0.00110361;0.00660363
139;inner;10;0.426175;0.423576;0.433005
139;wait;10;4.93669e-05;3.95e-05;6.5332e-05
139;boundary;10;0.00378809;0.00262386;0.00465348
139;calc iter;10;0.435081;0.433395;0.4368
139;calc total;1;4.42892;4.42892;4.42892
139;total;1;17.8785;17.8785;17.8785
92;initialize;1;9.19686;9.19686;9.19686
92;async;10;0.00665226;0.000722437;0.0130961
92;inner;10;0.425215;0.422186;0.432834
92;wait;10;4.61347e-05;3.4692e-05;5.9542e-05
92;boundary;10;0.00409504;0.00264747;0.00519882
92;calc iter;10;0.43601;0.433576;0.44028
92;calc total;1;4.42893;4.42893;4.42893
92;total;1;17.6773;17.6773;17.6773
115;initialize;1;9.37534;9.37534;9.37534
115;async;10;0.00628425;0.0012235;0.0127991
115;inner;10;0.424587;0.421757;0.432062
115;wait;10;5.35448e-05;2.4146e-05;0.000103054
115;boundary;10;0.00487125;0.00249822;0.00637893
115;calc iter;10;0.435798;0.433378;0.441058
115;calc total;1;4.42893;4.42893;4.42893
115;total;1;17.8572;17.8572;17.8572
140;initialize;1;9.40485;9.40485;9.40485
140;async;10;0.00309116;0.00123333;0.00452261
140;inner;10;0.428523;0.4255;0.434332
140;wait;10;4.09237e-05;2.8334e-05;5.3963e-05
140;boundary;10;0.00339417;0.00208356;0.00487211
140;calc iter;10;0.435051;0.433571;0.43788
140;calc total;1;4.42892;4.42892;4.42892
140;total;1;17.884;17.884;17.884
93;initialize;1;9.2016;9.2016;9.2016
93;async;10;0.00914248;0.001132;0.01491
93;inner;10;0.423485;0.417173;0.431015
93;wait;10;5.05875e-05;2.3221e-05;8.1023e-05
93;boundary;10;0.00364636;0.00183641;0.00414086
93;calc iter;10;0.436326;0.433244;0.439233
93;calc total;1;4.42893;4.42893;4.42893
93;total;1;17.6821;17.6821;17.6821
116;initialize;1;9.37523;9.37523;9.37523
116;async;10;0.00508502;0.000664894;0.0106822
116;inner;10;0.426516;0.421977;0.433731
116;wait;10;4.96714e-05;2.4464e-05;7.7979e-05
116;boundary;10;0.00437877;0.00191824;0.00589977
116;calc iter;10;0.436031;0.428871;0.440893
116;calc total;1;4.42893;4.42893;4.42893
116;total;1;17.857;17.857;17.857
141;initialize;1;9.40005;9.40005;9.40005
141;async;10;0.00421333;0.00113463;0.00661275
141;inner;10;0.427627;0.425036;0.43339
141;wait;10;3.82284e-05;2.9692e-05;5.8092e-05
141;boundary;10;0.00330892;0.00243114;0.00395456
141;calc iter;10;0.43519;0.43411;0.437015
141;calc total;1;4.42892;4.42892;4.42892
141;total;1;17.8792;17.8792;17.8792
94;initialize;1;9.20164;9.20164;9.20164
94;async;10;0.0164923;0.00113667;0.0246076
94;inner;10;0.417109;0.407087;0.430769
94;wait;10;5.28947e-05;2.7087e-05;0.000115723
94;boundary;10;0.00385217;0.00175431;0.00549466
94;calc iter;10;0.437508;0.433478;0.440647
94;calc total;1;4.42892;4.42892;4.42892
94;total;1;17.6821;17.6821;17.6821
117;initialize;1;9.37533;9.37533;9.37533
117;async;10;0.00810255;0.00129555;0.0122703
117;inner;10;0.423389;0.418352;0.428422
117;wait;10;5.75838e-05;2.583e-05;0.000104681
117;boundary;10;0.00456561;0.00185461;0.00615456
117;calc iter;10;0.436117;0.427018;0.440959
117;calc total;1;4.42893;4.42893;4.42893
117;total;1;17.8571;17.8571;17.8571
142;initialize;1;9.40123;9.40123;9.40123
142;async;10;0.00495473;0.0012394;0.0083245
142;inner;10;0.42682;0.424353;0.43285
142;wait;10;4.39627e-05;3.1162e-05;6.7338e-05
142;boundary;10;0.00350142;0.00268418;0.00425602
142;calc iter;10;0.435321;0.434082;0.437446
142;calc total;1;4.42892;4.42892;4.42892
142;total;1;17.8804;17.8804;17.8804
95;initialize;1;9.20163;9.20163;9.20163
95;async;10;0.00134127;0.000874367;0.00153057
95;inner;10;0.430929;0.419776;0.439626
95;wait;10;5.06342e-05;2.2258e-05;8.0148e-05
95;boundary;10;0.0055926;0.00174137;0.00617456
95;calc iter;10;0.437916;0.42295;0.445933
95;calc total;1;4.42892;4.42892;4.42892
95;total;1;17.6821;17.6821;17.6821
118;initialize;1;9.37533;9.37533;9.37533
118;async;10;0.00241496;0.00121728;0.00275136
118;inner;10;0.429266;0.423499;0.437026
118;wait;10;5.71281e-05;2.3188e-05;7.0164e-05
118;boundary;10;0.00488201;0.00170114;0.00557532
118;calc iter;10;0.436622;0.427732;0.442006
118;calc total;1;4.42893;4.42893;4.42893
118;total;1;17.8571;17.8571;17.8571
143;initialize;1;9.40256;9.40256;9.40256
143;async;10;0.00550071;0.00112931;0.00820755
143;inner;10;0.426913;0.424072;0.432933
143;wait;10;3.76145e-05;2.7944e-05;8.3039e-05
143;boundary;10;0.0029349;0.00229474;0.00334147
143;calc iter;10;0.435388;0.434237;0.436826
143;calc total;1;4.42892;4.42892;4.42892
143;total;1;17.8817;17.8817;17.8817
119;initialize;1;9.37531;9.37531;9.37531
119;async;10;0.0052105;0.00111036;0.00649543
119;inner;10;0.426478;0.421757;0.434603
119;wait;10;5.20792e-05;1.929e-05;7.334e-05
119;boundary;10;0.0045799;0.00175475;0.00573093
119;calc iter;10;0.436322;0.428784;0.438731
119;calc total;1;4.42893;4.42893;4.42893
119;total;1;17.8571;17.8571;17.8571
160;initialize;1;9.38162;9.38162;9.38162
160;async;10;0.00901348;0.000940601;0.0143453
160;inner;10;0.419374;0.414792;0.426933
160;wait;10;6.75404e-05;4.6198e-05;0.000119414
160;boundary;10;0.0061535;0.00511636;0.0066051
160;calc iter;10;0.434611;0.430782;0.439121
160;calc total;1;4.42892;4.42892;4.42892
160;total;1;17.8633;17.8633;17.8633
216;initialize;1;9.20271;9.20271;9.20271
216;async;10;0.00290692;0.00115291;0.00400368
216;inner;10;0.428874;0.424342;0.435154
216;wait;10;5.15606e-05;3.6402e-05;9.3585e-05
216;boundary;10;0.00434142;0.00325522;0.00601594
216;calc iter;10;0.436176;0.434417;0.439659
216;calc total;1;4.42895;4.42895;4.42895
216;total;1;17.6756;17.6756;17.6756
240;initialize;1;9.29331;9.29331;9.29331
240;async;10;0.00590404;0.00197678;0.00778286
240;inner;10;0.42718;0.424556;0.429699
240;wait;10;3.88906e-05;2.2149e-05;9.919e-05
240;boundary;10;0.00333875;0.00175304;0.00470889
240;calc iter;10;0.436463;0.432951;0.438465
240;calc total;1;4.42893;4.42893;4.42893
240;total;1;17.775;17.775;17.775
192;initialize;1;8.9681;8.9681;8.9681
192;async;10;0.00711657;0.000929301;0.0117146
192;inner;10;0.425626;0.422811;0.432945
192;wait;10;3.42193e-05;2.3608e-05;4.9954e-05
192;boundary;10;0.00305024;0.00207575;0.00398589
192;calc iter;10;0.435829;0.434225;0.438499
192;calc total;1;4.42893;4.42893;4.42893
192;total;1;17.4416;17.4416;17.4416
168;initialize;1;9.40431;9.40431;9.40431
168;async;10;0.00258845;0.000473626;0.00475013
168;inner;10;0.430431;0.428814;0.433698
168;wait;10;4.25633e-05;3.155e-05;6.1681e-05
168;boundary;10;0.00295379;0.00185541;0.00394254
168;calc iter;10;0.436018;0.435003;0.437255
168;calc total;1;4.42893;4.42893;4.42893
168;total;1;17.8861;17.8861;17.8861
161;initialize;1;9.38161;9.38161;9.38161
161;async;10;0.00831012;0.00107227;0.0145821
161;inner;10;0.420849;0.416561;0.428628
161;wait;10;7.03533e-05;4.3249e-05;0.000115451
161;boundary;10;0.00570696;0.00415852;0.00623941
161;calc iter;10;0.434938;0.430419;0.440141
161;calc total;1;4.42892;4.42892;4.42892
161;total;1;17.8633;17.8633;17.8633
217;initialize;1;9.20271;9.20271;9.20271
217;async;10;0.000786299;0.000464393;0.00108478
217;inner;10;0.432553;0.429296;0.4377
217;wait;10;3.99573e-05;2.6899e-05;6.009e-05
217;boundary;10;0.00311176;0.00212375;0.00420875
217;calc iter;10;0.436492;0.434339;0.440902
217;calc total;1;4.42895;4.42895;4.42895
217;total;1;17.6756;17.6756;17.6756
241;initialize;1;9.29854;9.29854;9.29854
241;async;10;0.00223588;0.00116152;0.00261017
241;inner;10;0.430562;0.42609;0.434707
241;wait;10;3.5453e-05;2.0299e-05;4.9581e-05
241;boundary;10;0.0037827;0.00172307;0.00547465
241;calc iter;10;0.436617;0.430366;0.438501
241;calc total;1;4.42893;4.42893;4.42893
241;total;1;17.7802;17.7802;17.7802
193;initialize;1;8.96813;8.96813;8.96813
193;async;10;0.00845316;0.0010482;0.0134552
193;inner;10;0.424354;0.421849;0.431747
193;wait;10;3.4779e-05;2.17e-05;5.9751e-05
193;boundary;10;0.00299633;0.00192391;0.00386926
193;calc iter;10;0.43584;0.432759;0.438658
193;calc total;1;4.42893;4.42893;4.42893
193;total;1;17.4416;17.4416;17.4416
169;initialize;1;9.38792;9.38792;9.38792
169;async;10;0.00224834;0.00089036;0.00448479
169;inner;10;0.428797;0.426931;0.431727
169;wait;10;5.97534e-05;4.9341e-05;8.9279e-05
169;boundary;10;0.00465566;0.00356991;0.00555296
169;calc iter;10;0.435762;0.434673;0.436793
169;calc total;1;4.42894;4.42894;4.42894
169;total;1;17.8697;17.8697;17.8697
162;initialize;1;9.39261;9.39261;9.39261
162;async;10;0.00439675;0.00053295;0.00741375
162;inner;10;0.427212;0.423079;0.433851
162;wait;10;4.91752e-05;3.7562e-05;6.4127e-05
162;boundary;10;0.0039539;0.00213532;0.0045779
162;calc iter;10;0.435613;0.431973;0.437859
162;calc total;1;4.42892;4.42892;4.42892
162;total;1;17.8743;17.8743;17.8743
218;initialize;1;9.20283;9.20283;9.20283
218;async;10;0.00282836;0.00112357;0.005565
218;inner;10;0.429288;0.425624;0.435642
218;wait;10;4.63575e-05;3.662e-05;6.9599e-05
218;boundary;10;0.00422444;0.00303036;0.00595035
218;calc iter;10;0.436389;0.434868;0.439868
218;calc total;1;4.42892;4.42892;4.42892
218;total;1;17.6756;17.6756;17.6756
242;initialize;1;9.29847;9.29847;9.29847
242;async;10;0.0041801;0.00113553;0.00625054
242;inner;10;0.429179;0.425525;0.432701
242;wait;10;3.2735e-05;2.2016e-05;6.3798e-05
242;boundary;10;0.00303874;0.00177049;0.0042826
242;calc iter;10;0.436432;0.432736;0.438554
242;calc total;1;4.42892;4.42892;4.42892
242;total;1;17.7801;17.7801;17.7801
194;initialize;1;8.96812;8.96812;8.96812
194;async;10;0.00805237;0.00134383;0.0118215
194;inner;10;0.425434;0.422714;0.433312
194;wait;10;3.26181e-05;2.2875e-05;5.4043e-05
194;boundary;10;0.00248799;0.00175823;0.00319076
194;calc iter;10;0.436008;0.43235;0.43812
194;calc total;1;4.42892;4.42892;4.42892
194;total;1;17.4416;17.4416;17.4416
170;initialize;1;9.40721;9.40721;9.40721
170;async;10;0.00275344;0.000747508;0.0053933
170;inner;10;0.427619;0.423667;0.43104
170;wait;10;7.13891e-05;4.8535e-05;0.000122803
170;boundary;10;0.00520681;0.00381229;0.00612673
170;calc iter;10;0.435653;0.433437;0.440325
170;calc total;1;4.42892;4.42892;4.42892
170;total;1;17.889;17.889;17.889
163;initialize;1;9.38935;9.38935;9.38935
163;async;10;0.00975419;0.0010783;0.0124953
163;inner;10;0.423002;0.419404;0.42876
163;wait;10;4.28094e-05;2.8435e-05;7.652e-05
163;boundary;10;0.00330141;0.00271902;0.00449288
163;calc iter;10;0.436102;0.43391;0.437898
163;calc total;1;4.42892;4.42892;4.42892
163;total;1;17.871;17.871;17.871
219;initialize;1;9.20259;9.20259;9.20259
219;async;10;0.00476715;0.00119431;0.00792669
219;inner;10;0.427295;0.424075;0.430404
219;wait;10;5.68828e-05;3.6089e-05;0.000115699
219;boundary;10;0.00448065;0.00322762;0.00574859
219;calc iter;10;0.436601;0.434065;0.438524
219;calc total;1;4.42892;4.42892;4.42892
219;total;1;17.6755;17.6755;17.6755
243;initialize;1;9.29847;9.29847;9.29847
243;async;10;0.00278072;0.00071013;0.00564351
243;inner;10;0.429987;0.427388;0.4326
243;wait;10;3.98115e-05;2.5468e-05;7.0082e-05
243;boundary;10;0.003417;0.00214781;0.00376517
243;calc iter;10;0.436226;0.434522;0.437343
243;calc total;1;4.42892;4.42892;4.42892
243;total;1;17.7801;17.7801;17.7801
195;initialize;1;8.96814;8.96814;8.96814
195;async;10;0.0102039;0.00108154;0.0126875
195;inner;10;0.422888;0.420512;0.430968
195;wait;10;3.31421e-05;2.2074e-05;9.0523e-05
195;boundary;10;0.00277477;0.00186285;0.00359957
195;calc iter;10;0.435901;0.432758;0.437305
195;calc total;1;4.42892;4.42892;4.42892
195;total;1;17.4416;17.4416;17.4416
171;initialize;1;9.39979;9.39979;9.39979
171;async;10;0.00075628;0.000569048;0.00129111
171;inner;10;0.431745;0.429693;0.434329
171;wait;10;3.63162e-05;2.3772e-05;4.8504e-05
171;boundary;10;0.00316431;0.0021491;0.00474929
171;calc iter;10;0.435703;0.435058;0.437834
171;calc total;1;4.42892;4.42892;4.42892
171;total;1;17.8816;17.8816;17.8816
164;initialize;1;9.38376;9.38376;9.38376
164;async;10;0.00866332;0.00109382;0.0104121
164;inner;10;0.424334;0.420369;0.43217
164;wait;10;4.02418e-05;2.4242e-05;5.4273e-05
164;boundary;10;0.00380335;0.00200653;0.0044552
164;calc iter;10;0.436843;0.431379;0.440361
164;calc total;1;4.42892;4.42892;4.42892
164;total;1;17.8654;17.8654;17.8654
244;initialize;1;9.29889;9.29889;9.29889
244;async;10;0.00265428;0.000562604;0.00608366
244;inner;10;0.429132;0.426494;0.433059
244;wait;10;4.39867e-05;3.5219e-05;5.8525e-05
244;boundary;10;0.00408762;0.00247122;0.0047005
244;calc iter;10;0.43592;0.434436;0.436995
244;calc total;1;4.42892;4.42892;4.42892
244;total;1;17.7805;17.7805;17.7805
196;initialize;1;8.96822;8.96822;8.96822
196;async;10;0.0106877;0.00126192;0.0138789
196;inner;10;0.421474;0.418384;0.428587
196;wait;10;4.07884e-05;2.5326e-05;8.2598e-05
196;boundary;10;0.00361616;0.00257555;0.00535842
196;calc iter;10;0.43582;0.432765;0.438502
196;calc total;1;4.42892;4.42892;4.42892
196;total;1;17.4416;17.4416;17.4416
172;initialize;1;9.41453;9.41453;9.41453
172;async;10;0.00250602;0.00109541;0.00478728
172;inner;10;0.427968;0.42467;0.431267
172;wait;10;6.45031e-05;4.5574e-05;0.000106234
172;boundary;10;0.00489783;0.00348239;0.00609427
172;calc iter;10;0.435438;0.433658;0.436456
172;calc total;1;4.42892;4.42892;4.42892
172;total;1;17.8963;17.8963;17.8963
165;initialize;1;9.39256;9.39256;9.39256
165;async;10;0.0024048;0.00113033;0.00271704
165;inner;10;0.430134;0.42565;0.437292
165;wait;10;4.36336e-05;2.26e-05;6.5092e-05
165;boundary;10;0.00476298;0.0017395;0.00538095
165;calc iter;10;0.437347;0.42972;0.443871
165;calc total;1;4.42892;4.42892;4.42892
165;total;1;17.8742;17.8742;17.8742
245;initialize;1;9.29845;9.29845;9.29845
245;async;10;0.00413421;0.00117218;0.00672412
245;inner;10;0.425382;0.423115;0.43062
245;wait;10;6.99751e-05;5.72e-05;0.000105219
245;boundary;10;0.0056474;0.00384504;0.00612886
245;calc iter;10;0.435235;0.433894;0.436602
245;calc total;1;4.42893;4.42893;4.42893
245;total;1;17.7801;17.7801;17.7801
197;initialize;1;8.96822;8.96822;8.96822
197;async;10;0.0125083;0.00109736;0.0150603
197;inner;10;0.421086;0.416839;0.429756
197;wait;10;3.47226e-05;1.9089e-05;9.6704e-05
197;boundary;10;0.00260742;0.00169283;0.00390943
197;calc iter;10;0.436238;0.433618;0.437797
197;calc total;1;4.42892;4.42892;4.42892
197;total;1;17.4417;17.4417;17.4417
173;initialize;1;9.41458;9.41458;9.41458
173;async;10;0.0012155;0.000442749;0.00272459
173;inner;10;0.431411;0.428804;0.433787
173;wait;10;4.24377e-05;2.9129e-05;6.3539e-05
173;boundary;10;0.00316426;0.00226933;0.00410243
173;calc iter;10;0.435834;0.434486;0.437271
173;calc total;1;4.42892;4.42892;4.42892
173;total;1;17.8963;17.8963;17.8963
166;initialize;1;9.38163;9.38163;9.38163
166;async;10;0.00483662;0.0011174;0.00661514
166;inner;10;0.428297;0.424214;0.434965
166;wait;10;4.60935e-05;2.6114e-05;5.3837e-05
166;boundary;10;0.00391006;0.00180168;0.00440445
166;calc iter;10;0.437092;0.430693;0.441396
166;calc total;1;4.42892;4.42892;4.42892
166;total;1;17.8633;17.8633;17.8633
246;initialize;1;9.29849;9.29849;9.29849
246;async;10;0.00203246;0.000638411;0.00350401
246;inner;10;0.427723;0.424624;0.431585
246;wait;10;6.21185e-05;5.0026e-05;8.4957e-05
246;boundary;10;0.00520841;0.00330302;0.00626215
246;calc iter;10;0.435028;0.43273;0.436765
246;calc total;1;4.42893;4.42893;4.42893
246;total;1;17.7801;17.7801;17.7801
198;initialize;1;8.9683;8.9683;8.9683
198;async;10;0.0113511;0.00107665;0.0147429
198;inner;10;0.421219;0.417542;0.428138
198;wait;10;3.90307e-05;2.2332e-05;0.000115584
198;boundary;10;0.00335232;0.00176442;0.00489356
198;calc iter;10;0.435963;0.433315;0.438442
198;calc total;1;4.42892;4.42892;4.42892
198;total;1;17.4417;17.4417;17.4417
174;initialize;1;9.4145;9.4145;9.4145
174;async;10;0.00185954;0.000484242;0.00402446
174;inner;10;0.431044;0.42916;0.433636
174;wait;10;3.86033e-05;2.6062e-05;6.1066e-05
174;boundary;10;0.00298583;0.00235002;0.00388891
174;calc iter;10;0.435929;0.435157;0.437316
174;calc total;1;4.42892;4.42892;4.42892
174;total;1;17.8963;17.8963;17.8963
167;initialize;1;9.38161;9.38161;9.38161
167;async;10;0.010407;0.00113358;0.0127116
167;inner;10;0.422617;0.418695;0.428691
167;wait;10;3.44416e-05;2.1291e-05;7.894e-05
167;boundary;10;0.00318701;0.00251735;0.00423645
167;calc iter;10;0.436247;0.433775;0.438332
167;calc total;1;4.42893;4.42893;4.42893
167;total;1;17.8633;17.8633;17.8633
247;initialize;1;9.29854;9.29854;9.29854
247;async;10;0.00644444;0.00110623;0.0106474
247;inner;10;0.423445;0.419518;0.427641
247;wait;10;6.73316e-05;5.3278e-05;0.000120925
247;boundary;10;0.00542011;0.00375931;0.00654378
247;calc iter;10;0.435378;0.43254;0.438791
247;calc total;1;4.42893;4.42893;4.42893
247;total;1;17.7802;17.7802;17.7802
199;initialize;1;8.96819;8.96819;8.96819
199;async;10;0.00953867;0.00112831;0.0130065
199;inner;10;0.420534;0.417994;0.428131
199;wait;10;5.36227e-05;4.3088e-05;9.8271e-05
199;boundary;10;0.00502902;0.00466971;0.0058576
199;calc iter;10;0.435157;0.432777;0.437213
199;calc total;1;4.42892;4.42892;4.42892
199;total;1;17.4416;17.4416;17.4416
175;initialize;1;9.41452;9.41452;9.41452
175;async;10;0.00302855;0.00109865;0.00492741
175;inner;10;0.430122;0.428006;0.43272
175;wait;10;3.63257e-05;2.4851e-05;8.2394e-05
175;boundary;10;0.00280844;0.00192106;0.00324537
175;calc iter;10;0.435997;0.434387;0.437456
175;calc total;1;4.42892;4.42892;4.42892
175;total;1;17.8963;17.8963;17.8963
248;initialize;1;9.29848;9.29848;9.29848
248;async;10;0.0020404;0.00110766;0.0034258
248;inner;10;0.430759;0.428257;0.433834
248;wait;10;3.34685e-05;2.2106e-05;4.6072e-05
248;boundary;10;0.00308479;0.00219664;0.00380279
248;calc iter;10;0.435919;0.43306;0.437752
248;calc total;1;4.42892;4.42892;4.42892
248;total;1;17.7801;17.7801;17.7801
200;initialize;1;8.96809;8.96809;8.96809
200;async;10;0.0036775;0.000547951;0.00707864
200;inner;10;0.428048;0.424997;0.435483
200;wait;10;3.84786e-05;2.4388e-05;4.4298e-05
200;boundary;10;0.00365642;0.00180588;0.00452989
200;calc iter;10;0.435422;0.433762;0.438468
200;calc total;1;4.42892;4.42892;4.42892
200;total;1;17.4416;17.4416;17.4416
176;initialize;1;9.38556;9.38556;9.38556
176;async;10;0.00212993;0.000580705;0.00294581
176;inner;10;0.431031;0.429264;0.433649
176;wait;10;3.24967e-05;2.4592e-05;6.6641e-05
176;boundary;10;0.00290776;0.00173994;0.00369837
176;calc iter;10;0.436103;0.433711;0.437543
176;calc total;1;4.42892;4.42892;4.42892
176;total;1;17.8674;17.8674;17.8674
249;initialize;1;9.29844;9.29844;9.29844
249;async;10;0.00325724;0.00119218;0.00478492
249;inner;10;0.429857;0.427842;0.433027
249;wait;10;3.1512e-05;2.2409e-05;5.6245e-05
249;boundary;10;0.00296222;0.00244825;0.00366087
249;calc iter;10;0.436109;0.434085;0.438644
249;calc total;1;4.42892;4.42892;4.42892
249;total;1;17.7801;17.7801;17.7801
201;initialize;1;8.96416;8.96416;8.96416
201;async;10;0.00641374;0.00119164;0.0111123
201;inner;10;0.422999;0.418989;0.432956
201;wait;10;5.95206e-05;4.7006e-05;8.0894e-05
201;boundary;10;0.00521131;0.00226468;0.00608226
201;calc iter;10;0.434685;0.432683;0.437359
201;calc total;1;4.42892;4.42892;4.42892
201;total;1;17.4376;17.4376;17.4376
177;initialize;1;9.38886;9.38886;9.38886
177;async;10;0.00185428;0.000586111;0.00244669
177;inner;10;0.431228;0.429371;0.43414
177;wait;10;2.66992e-05;1.933e-05;4.4993e-05
177;boundary;10;0.00298857;0.00173897;0.00394966
177;calc iter;10;0.436099;0.433468;0.437542
177;calc total;1;4.42892;4.42892;4.42892
177;total;1;17.8706;17.8706;17.8706
202;initialize;1;8.96822;8.96822;8.96822
202;async;10;0.00699169;0.00123255;0.0158887
202;inner;10;0.422028;0.417868;0.431755
202;wait;10;5.63033e-05;4.3465e-05;6.326e-05
202;boundary;10;0.00550913;0.00281776;0.00649401
202;calc iter;10;0.434586;0.431949;0.441503
202;calc total;1;4.42892;4.42892;4.42892
202;total;1;17.4417;17.4417;17.4417
178;initialize;1;9.39716;9.39716;9.39716
178;async;10;0.00342585;0.00110607;0.00496673
178;inner;10;0.429305;0.42731;0.431792
178;wait;10;3.7779e-05;2.5634e-05;7.8797e-05
178;boundary;10;0.00314752;0.00265565;0.00389436
178;calc iter;10;0.435917;0.435142;0.43674
178;calc total;1;4.42892;4.42892;4.42892
178;total;1;17.879;17.879;17.879
203;initialize;1;8.96822;8.96822;8.96822
203;async;10;0.00672824;0.00113915;0.0101622
203;inner;10;0.422829;0.419073;0.431946
203;wait;10;5.59013e-05;5.1185e-05;6.0596e-05
203;boundary;10;0.0050472;0.00277695;0.00576034
203;calc iter;10;0.434663;0.432377;0.436056
203;calc total;1;4.42892;4.42892;4.42892
203;total;1;17.4417;17.4417;17.4417
179;initialize;1;9.40984;9.40984;9.40984
179;async;10;0.00165321;0.000777417;0.00382948
179;inner;10;0.431303;0.429086;0.433806
179;wait;10;3.85442e-05;2.6719e-05;5.4052e-05
179;boundary;10;0.00289582;0.00230328;0.00380693
179;calc iter;10;0.435892;0.434896;0.437291
179;calc total;1;4.42892;4.42892;4.42892
179;total;1;17.8916;17.8916;17.8916
204;initialize;1;8.96826;8.96826;8.96826
204;async;10;0.00578664;0.00116041;0.00872671
204;inner;10;0.424328;0.417458;0.42965
204;wait;10;5.77246e-05;3.2662e-05;0.000104418
204;boundary;10;0.00404255;0.00199073;0.00649794
204;calc iter;10;0.434216;0.431617;0.436635
204;calc total;1;4.42892;4.42892;4.42892
204;total;1;17.4417;17.4417;17.4417
180;initialize;1;9.41451;9.41451;9.41451
180;async;10;0.00225836;0.000588413;0.00411308
180;inner;10;0.428511;0.424934;0.434022
180;wait;10;5.80029e-05;4.1484e-05;7.2216e-05
180;boundary;10;0.00504284;0.00281423;0.00606008
180;calc iter;10;0.435872;0.434349;0.438006
180;calc total;1;4.42892;4.42892;4.42892
180;total;1;17.8963;17.8963;17.8963
205;initialize;1;8.96825;8.96825;8.96825
205;async;10;0.0072143;0.00115767;0.0107357
205;inner;10;0.422821;0.417861;0.427699
205;wait;10;5.81111e-05;4.0772e-05;7.3293e-05
205;boundary;10;0.00449692;0.00280919;0.00588873
205;calc iter;10;0.434592;0.431916;0.436693
205;calc total;1;4.42892;4.42892;4.42892
205;total;1;17.4417;17.4417;17.4417
181;initialize;1;9.4145;9.4145;9.4145
181;async;10;0.00273335;0.00112448;0.0055361
181;inner;10;0.429487;0.427055;0.433518
181;wait;10;5.05535e-05;3.8438e-05;6.4918e-05
181;boundary;10;0.0040188;0.00308952;0.00480624
181;calc iter;10;0.436291;0.43472;0.437799
181;calc total;1;4.42892;4.42892;4.42892
181;total;1;17.8963;17.8963;17.8963
206;initialize;1;8.96809;8.96809;8.96809
206;async;10;0.00687909;0.00111387;0.0099047
206;inner;10;0.423985;0.41986;0.428333
206;wait;10;4.60009e-05;3.1658e-05;6.017e-05
206;boundary;10;0.00394905;0.00263544;0.00483514
206;calc iter;10;0.43486;0.432145;0.436986
206;calc total;1;4.42892;4.42892;4.42892
206;total;1;17.4415;17.4415;17.4415
182;initialize;1;9.39505;9.39505;9.39505
182;async;10;0.00192406;0.000446585;0.00474902
182;inner;10;0.431878;0.428799;0.435489
182;wait;10;3.35881e-05;2.64e-05;4.3725e-05
182;boundary;10;0.00263302;0.00204698;0.0031417
207;initialize;1;8.96321;8.96321;8.96321
207;async;10;0.0067622;0.00114494;0.0116605
207;inner;10;0.425918;0.422512;0.429493
207;wait;10;3.58264e-05;2.5119e-05;5.5108e-05
207;boundary;10;0.00262503;0.00203886;0.00324613
207;calc iter;10;0.435342;0.432734;0.436742
207;calc total;1;4.42892;4.42892;4.42892
207;total;1;17.4364;17.4364;17.4364
182;calc iter;10;0.43647;0.433507;0.438712
182;calc total;1;4.42892;4.42892;4.42892
182;total;1;17.8766;17.8766;17.8766
208;initialize;1;8.96478;8.96478;8.96478
208;async;10;0.00944415;0.00161047;0.0149525
208;inner;10;0.422989;0.419326;0.427213
208;wait;10;4.59524e-05;2.6775e-05;0.000100846
208;boundary;10;0.00302759;0.0016983;0.0047338
208;calc iter;10;0.435509;0.431917;0.438169
208;calc total;1;4.42892;4.42892;4.42892
208;total;1;17.4383;17.4383;17.4383
183;initialize;1;9.4122;9.4122;9.4122
183;async;10;0.00215331;0.000800196;0.00548267
183;inner;10;0.430505;0.427467;0.434434
183;wait;10;4.41186e-05;2.9239e-05;6.1147e-05
183;boundary;10;0.00363488;0.00257284;0.0047304
183;calc iter;10;0.436339;0.434006;0.438204
183;calc total;1;4.42892;4.42892;4.42892
183;total;1;17.894;17.894;17.894
209;initialize;1;8.96806;8.96806;8.96806
209;async;10;0.0124965;0.00113498;0.017533
209;inner;10;0.420379;0.413275;0.424155
209;wait;10;3.793e-05;1.9604e-05;0.000134314
209;boundary;10;0.0024447;0.00167963;0.00636742
209;calc iter;10;0.435359;0.42848;0.438708
209;calc total;1;4.42892;4.42892;4.42892
209;total;1;17.4415;17.4415;17.4415
184;initialize;1;9.40278;9.40278;9.40278
184;async;10;0.00429865;0.00107898;0.00663796
184;inner;10;0.426034;0.422314;0.431055
184;wait;10;6.60125e-05;5.1834e-05;0.000104611
184;boundary;10;0.00537574;0.00345724;0.00618121
184;calc iter;10;0.435776;0.433822;0.438905
184;calc total;1;4.42892;4.42892;4.42892
184;total;1;17.8846;17.8846;17.8846
185;initialize;1;9.38153;9.38153;9.38153
185;async;10;0.00382232;0.00113014;0.00522117
185;inner;10;0.428579;0.425534;0.431527
185;wait;10;4.46219e-05;2.8727e-05;8.7485e-05
185;boundary;10;0.00371789;0.00261507;0.00473893
185;calc iter;10;0.436166;0.434802;0.438962
185;calc total;1;4.42892;4.42892;4.42892
185;total;1;17.8633;17.8633;17.8633
186;initialize;1;9.39872;9.39872;9.39872
186;async;10;0.00586386;0.00111793;0.00818578
186;inner;10;0.427587;0.425469;0.431303
186;wait;10;3.8158e-05;2.5653e-05;0.000110123
186;boundary;10;0.0029713;0.00239943;0.00459748
186;calc iter;10;0.436462;0.434388;0.438484
186;calc total;1;4.42892;4.42892;4.42892
186;total;1;17.8805;17.8805;17.8805
187;initialize;1;9.41451;9.41451;9.41451
187;async;10;0.00208972;0.000547643;0.00283655
187;inner;10;0.431224;0.429271;0.436019
187;wait;10;3.02447e-05;2.2756e-05;4.0933e-05
187;boundary;10;0.00339934;0.00172817;0.00477896
187;calc iter;10;0.436745;0.433054;0.439227
187;calc total;1;4.42892;4.42892;4.42892
187;total;1;17.8963;17.8963;17.8963
188;initialize;1;9.40126;9.40126;9.40126
188;async;10;0.00325035;0.001129;0.00478158
188;inner;10;0.430547;0.428214;0.434949
188;wait;10;3.13176e-05;2.4851e-05;4.7565e-05
188;boundary;10;0.00274158;0.00213643;0.00326442
188;calc iter;10;0.436572;0.434346;0.438963
188;calc total;1;4.42892;4.42892;4.42892
188;total;1;17.8831;17.8831;17.8831
189;initialize;1;9.39177;9.39177;9.39177
189;async;10;0.0031863;0.00111641;0.00521845
189;inner;10;0.42992;0.427079;0.433014
189;wait;10;4.11117e-05;2.9053e-05;7.4262e-05
189;boundary;10;0.00314302;0.00253571;0.00390431
189;calc iter;10;0.436292;0.434168;0.438499
189;calc total;1;4.42892;4.42892;4.42892
189;total;1;17.8736;17.8736;17.8736
190;initialize;1;9.40839;9.40839;9.40839
190;async;10;0.00367895;0.00112425;0.0109623
190;inner;10;0.429463;0.424995;0.434885
190;wait;10;4.42769e-05;2.6521e-05;5.9539e-05
190;boundary;10;0.00355177;0.00176231;0.00489073
190;calc iter;10;0.43674;0.435396;0.438394
190;calc total;1;4.42892;4.42892;4.42892
190;total;1;17.8902;17.8902;17.8902
191;initialize;1;9.39267;9.39267;9.39267
191;async;10;0.00481923;0.00073089;0.0129865
191;inner;10;0.429283;0.422199;0.433047
191;wait;10;3.36932e-05;1.907e-05;8.1968e-05
191;boundary;10;0.00315186;0.00173887;0.0042355
191;calc iter;10;0.43729;0.434802;0.439125
191;calc total;1;4.42892;4.42892;4.42892
191;total;1;17.8745;17.8745;17.8745
210;initialize;1;8.96805;8.96805;8.96805
210;async;10;0.00882661;0.0011104;0.0141053
210;inner;10;0.424506;0.420159;0.428659
210;wait;10;2.96019e-05;1.9535e-05;5.4624e-05
210;boundary;10;0.00221274;0.00167748;0.00364191
210;calc iter;10;0.435576;0.432248;0.438323
210;calc total;1;4.42892;4.42892;4.42892
210;total;1;17.4415;17.4415;17.4415
211;initialize;1;8.96825;8.96825;8.96825
211;async;10;0.0102748;0.00114987;0.0175977
211;inner;10;0.419463;0.413339;0.423777
211;wait;10;7.0085e-05;4.783e-05;0.000126603
211;boundary;10;0.00531552;0.00377683;0.00623143
211;calc iter;10;0.435125;0.430321;0.439171
211;calc total;1;4.42892;4.42892;4.42892
211;total;1;17.4417;17.4417;17.4417
212;initialize;1;8.96827;8.96827;8.96827
212;async;10;0.00648084;0.00130988;0.00881419
212;inner;10;0.425299;0.420887;0.429025
212;wait;10;4.36323e-05;2.6597e-05;5.8742e-05
212;boundary;10;0.00311773;0.00215405;0.00440846
212;calc iter;10;0.434942;0.432542;0.437669
212;calc total;1;4.42892;4.42892;4.42892
212;total;1;17.4417;17.4417;17.4417
213;initialize;1;8.96389;8.96389;8.96389
213;async;10;0.0077215;0.00117938;0.0115567
213;inner;10;0.424001;0.41997;0.427809
213;wait;10;4.80384e-05;3.224e-05;7.456e-05
213;boundary;10;0.00327246;0.00267943;0.00401606
213;calc iter;10;0.435044;0.431967;0.437851
213;calc total;1;4.42892;4.42892;4.42892
213;total;1;17.4373;17.4373;17.4373
214;initialize;1;8.96343;8.96343;8.96343
214;async;10;0.0094174;0.00112367;0.0139386
214;inner;10;0.422983;0.41952;0.426006
214;wait;10;4.44101e-05;2.8046e-05;0.000113956
214;boundary;10;0.00286242;0.00229762;0.00403981
214;calc iter;10;0.435309;0.431285;0.437637
214;calc total;1;4.42892;4.42892;4.42892
214;total;1;17.4369;17.4369;17.4369
215;initialize;1;8.96516;8.96516;8.96516
215;async;10;0.00834239;0.00117757;0.0105503
215;inner;10;0.425145;0.42256;0.429674
215;wait;10;2.93501e-05;2.2142e-05;4.4681e-05
215;boundary;10;0.00185683;0.00171708;0.00215382
215;calc iter;10;0.435375;0.432885;0.437167
215;calc total;1;4.42892;4.42892;4.42892
215;total;1;17.4386;17.4386;17.4386
220;initialize;1;9.20276;9.20276;9.20276
220;async;10;0.00260576;0.00101498;0.00396335
220;inner;10;0.429416;0.426349;0.435411
220;wait;10;4.81614e-05;3.2843e-05;7.7297e-05
220;boundary;10;0.00429592;0.00316866;0.00510208
220;calc iter;10;0.436367;0.434487;0.439708
220;calc total;1;4.42892;4.42892;4.42892
220;total;1;17.6756;17.6756;17.6756
221;initialize;1;9.20279;9.20279;9.20279
221;async;10;0.0037827;0.000645638;0.00989615
221;inner;10;0.428372;0.425306;0.435808
221;wait;10;5.43079e-05;2.6577e-05;6.7432e-05
221;boundary;10;0.00458085;0.00189893;0.00614817
221;calc iter;10;0.436792;0.434679;0.440164
221;calc total;1;4.42892;4.42892;4.42892
221;total;1;17.6757;17.6757;17.6757
222;initialize;1;9.20273;9.20273;9.20273
222;async;10;0.0057822;0.00108702;0.0113924
222;inner;10;0.427158;0.42094;0.43357
222;wait;10;5.12125e-05;2.0075e-05;9.4208e-05
222;boundary;10;0.00419189;0.00173214;0.00588287
222;calc iter;10;0.437185;0.433758;0.440177
222;calc total;1;4.42892;4.42892;4.42892
222;total;1;17.6756;17.6756;17.6756
223;initialize;1;9.20278;9.20278;9.20278
223;async;10;0.00906306;0.000837699;0.0131603
223;inner;10;0.424833;0.418752;0.429453
223;wait;10;4.6859e-05;1.8727e-05;0.000123372
223;boundary;10;0.00396842;0.00170913;0.00603692
223;calc iter;10;0.437913;0.431536;0.442833
223;calc total;1;4.42892;4.42892;4.42892
223;total;1;17.6756;17.6756;17.6756
224;initialize;1;9.20279;9.20279;9.20279
224;async;10;0.00264802;0.000366496;0.00543621
224;inner;10;0.430719;0.42835;0.437017
224;wait;10;3.50204e-05;2.0422e-05;4.9093e-05
224;boundary;10;0.00316904;0.00238537;0.00357394
224;calc iter;10;0.436572;0.434238;0.440433
224;calc total;1;4.42892;4.42892;4.42892
224;total;1;17.6757;17.6757;17.6757
225;initialize;1;9.20287;9.20287;9.20287
225;async;10;0.00330153;0.00113093;0.00533842
225;inner;10;0.430404;0.427954;0.437898
225;wait;10;3.42077e-05;2.4569e-05;5.1719e-05
225;boundary;10;0.00290556;0.00216817;0.00344212
225;calc iter;10;0.436647;0.43391;0.441245
225;calc total;1;4.42892;4.42892;4.42892
225;total;1;17.6758;17.6758;17.6758
226;initialize;1;9.20276;9.20276;9.20276
226;async;10;0.00305914;0.00116548;0.00461008
226;inner;10;0.430393;0.428348;0.436546
226;wait;10;3.2732e-05;2.0955e-05;5.4339e-05
226;boundary;10;0.00321893;0.00234102;0.00418579
226;calc iter;10;0.436705;0.433296;0.440295
226;calc total;1;4.42892;4.42892;4.42892
226;total;1;17.6757;17.6757;17.6757
227;initialize;1;9.20272;9.20272;9.20272
227;async;10;0.00212656;0.00111677;0.00249096
227;inner;10;0.431;0.42829;0.438052
227;wait;10;3.24412e-05;2.5974e-05;4.919e-05
227;boundary;10;0.00354498;0.00235994;0.0045317
227;calc iter;10;0.436705;0.432725;0.441597
227;calc total;1;4.42892;4.42892;4.42892
227;total;1;17.6756;17.6756;17.6756
228;initialize;1;9.20267;9.20267;9.20267
228;async;10;0.00456349;0.0012318;0.00579485
228;inner;10;0.427022;0.422963;0.434035
228;wait;10;4.56942e-05;2.328e-05;6.6977e-05
228;boundary;10;0.00437164;0.00172679;0.00538855
228;calc iter;10;0.436005;0.429893;0.43942
228;calc total;1;4.42892;4.42892;4.42892
228;total;1;17.6756;17.6756;17.6756
229;initialize;1;9.20266;9.20266;9.20266
229;async;10;0.0024419;0.00107357;0.0029423
229;inner;10;0.428864;0.425346;0.435288
229;wait;10;3.59132e-05;2.0794e-05;4.4814e-05
229;boundary;10;0.00450668;0.00177325;0.00562103
229;calc iter;10;0.43585;0.430084;0.438958
229;calc total;1;4.42892;4.42892;4.42892
229;total;1;17.6756;17.6756;17.6756
230;initialize;1;9.20267;9.20267;9.20267
230;async;10;0.0041997;0.00116722;0.00565939
230;inner;10;0.427374;0.424776;0.433635
230;wait;10;4.27513e-05;2.3827e-05;7.3884e-05
230;boundary;10;0.00403513;0.00222766;0.00510809
230;calc iter;10;0.435653;0.430648;0.438941
230;calc total;1;4.42892;4.42892;4.42892
230;total;1;17.6756;17.6756;17.6756
231;initialize;1;9.20267;9.20267;9.20267
231;async;10;0.00278875;0.000790065;0.00440854
231;inner;10;0.428767;0.426026;0.434448
231;wait;10;4.36961e-05;3.0147e-05;6.821e-05
231;boundary;10;0.0039487;0.00235584;0.00513871
231;calc iter;10;0.43555;0.43212;0.438228
231;calc total;1;4.42892;4.42892;4.42892
231;total;1;17.6756;17.6756;17.6756
232;initialize;1;9.20268;9.20268;9.20268
232;async;10;0.00398176;0.00117792;0.00686251
232;inner;10;0.427263;0.424494;0.432994
232;wait;10;4.85407e-05;3.4177e-05;0.000100242
232;boundary;10;0.00396977;0.00309411;0.00494271
232;calc iter;10;0.435265;0.432081;0.437368
232;calc total;1;4.42892;4.42892;4.42892
232;total;1;17.6756;17.6756;17.6756
233;initialize;1;9.20267;9.20267;9.20267
233;async;10;0.00425556;0.000765865;0.00715627
233;inner;10;0.425747;0.423275;0.431767
233;wait;10;5.83705e-05;4.1566e-05;9.2454e-05
233;boundary;10;0.00491159;0.00388146;0.0055875
233;calc iter;10;0.434974;0.433456;0.436968
233;calc total;1;4.42892;4.42892;4.42892
233;total;1;17.6756;17.6756;17.6756
234;initialize;1;9.20268;9.20268;9.20268
234;async;10;0.0036667;0.000678213;0.00653978
234;inner;10;0.424835;0.421763;0.43188
234;wait;10;7.0552e-05;5.6606e-05;8.753e-05
234;boundary;10;0.00580966;0.0038539;0.00650616
234;calc iter;10;0.434384;0.432962;0.436962
234;calc total;1;4.42892;4.42892;4.42892
234;total;1;17.6756;17.6756;17.6756
235;initialize;1;9.20271;9.20271;9.20271
235;async;10;0.00316151;0.00122661;0.00568106
235;inner;10;0.425891;0.421015;0.431625
235;wait;10;6.05805e-05;4.6693e-05;0.000106163
235;boundary;10;0.00500281;0.00394164;0.00644857
235;calc iter;10;0.434118;0.432341;0.436902
235;calc total;1;4.42892;4.42892;4.42892
235;total;1;17.6756;17.6756;17.6756
236;initialize;1;9.2027;9.2027;9.2027
236;async;10;0.00189295;0.000761618;0.00599044
236;inner;10;0.429004;0.425671;0.434535
236;wait;10;5.07474e-05;3.2073e-05;7.8389e-05
236;boundary;10;0.00398256;0.00235506;0.00558699
236;calc iter;10;0.434932;0.433163;0.438106
236;calc total;1;4.42892;4.42892;4.42892
236;total;1;17.6756;17.6756;17.6756
237;initialize;1;9.20281;9.20281;9.20281
237;async;10;0.00295724;0.000696859;0.00770152
237;inner;10;0.428398;0.42526;0.434287
237;wait;10;4.5309e-05;3.1419e-05;5.5375e-05
237;boundary;10;0.00384233;0.00243457;0.00473525
237;calc iter;10;0.435244;0.433501;0.437987
237;calc total;1;4.42892;4.42892;4.42892
237;total;1;17.6756;17.6756;17.6756
238;initialize;1;9.20265;9.20265;9.20265
238;async;10;0.00363597;0.000692173;0.00752297
238;inner;10;0.428197;0.424659;0.433778
238;wait;10;4.89812e-05;2.6139e-05;7.0645e-05
238;boundary;10;0.00371332;0.00244313;0.00475035
238;calc iter;10;0.435596;0.433632;0.438422
238;calc total;1;4.42892;4.42892;4.42892
238;total;1;17.6756;17.6756;17.6756
239;initialize;1;9.20271;9.20271;9.20271
239;async;10;0.00470078;0.000685211;0.00829517
239;inner;10;0.427462;0.422379;0.433228
239;wait;10;4.32151e-05;2.284e-05;6.4684e-05
239;boundary;10;0.0036144;0.00178604;0.00476349
239;calc iter;10;0.435822;0.431393;0.438061
239;calc total;1;4.42892;4.42892;4.42892
239;total;1;17.6756;17.6756;17.6756
250;initialize;1;9.29852;9.29852;9.29852
250;async;10;0.0029416;0.00118249;0.00435659
250;inner;10;0.429384;0.427148;0.432247
250;wait;10;3.6975e-05;2.8973e-05;7.2539e-05
250;boundary;10;0.00346009;0.00291601;0.00400075
250;calc iter;10;0.435824;0.433444;0.437443
250;calc total;1;4.42892;4.42892;4.42892
250;total;1;17.7802;17.7802;17.7802
251;initialize;1;9.29837;9.29837;9.29837
251;async;10;0.00414447;0.00062958;0.00845296
251;inner;10;0.427834;0.425042;0.43389
251;wait;10;4.39097e-05;2.8293e-05;6.6888e-05
251;boundary;10;0.00394897;0.00221747;0.0049572
251;calc iter;10;0.435973;0.433844;0.437631
251;calc total;1;4.42893;4.42893;4.42893
251;total;1;17.78;17.78;17.78
252;initialize;1;9.29845;9.29845;9.29845
252;async;10;0.00537154;0.00117817;0.0113234
252;inner;10;0.426848;0.423052;0.432267
252;wait;10;4.71852e-05;2.1662e-05;5.7663e-05
252;boundary;10;0.00407414;0.00186273;0.00552467
252;calc iter;10;0.436342;0.432627;0.438805
252;calc total;1;4.42892;4.42892;4.42892
252;total;1;17.7801;17.7801;17.7801
253;initialize;1;9.29859;9.29859;9.29859
253;async;10;0.00760196;0.00116304;0.0134599
253;inner;10;0.425683;0.41799;0.431302
253;wait;10;3.92024e-05;1.9648e-05;8.0838e-05
253;boundary;10;0.00357336;0.00181466;0.00528614
253;calc iter;10;0.436899;0.433149;0.439992
253;calc total;1;4.42893;4.42893;4.42893
253;total;1;17.7802;17.7802;17.7802
264;initialize;1;9.24038;9.24038;9.24038
264;async;10;0.00536831;0.0010664;0.00953463
264;inner;10;0.427025;0.422856;0.432597
264;wait;10;3.06703e-05;2.3837e-05;4.2225e-05
264;boundary;10;0.00219706;0.00182779;0.0025853
264;calc iter;10;0.434623;0.432917;0.435719
264;calc total;1;4.42892;4.42892;4.42892
264;total;1;17.7172;17.7172;17.7172
265;initialize;1;9.18481;9.18481;9.18481
265;async;10;0.00481457;0.00107468;0.0103253
265;inner;10;0.426042;0.42153;0.431892
265;wait;10;4.65795e-05;2.8894e-05;7.3408e-05
265;boundary;10;0.003279;0.00184323;0.00466695
265;calc iter;10;0.434184;0.432568;0.436567
265;calc total;1;4.42893;4.42893;4.42893
265;total;1;17.6617;17.6617;17.6617
266;initialize;1;9.19068;9.19068;9.19068
266;async;10;0.00548866;0.00156253;0.0142709
266;inner;10;0.424583;0.41727;0.431875
266;wait;10;4.5116e-05;2.0783e-05;8.1082e-05
266;boundary;10;0.00386168;0.00189718;0.00593957
266;calc iter;10;0.43398;0.430421;0.437458
266;calc total;1;4.42893;4.42893;4.42893
266;total;1;17.6675;17.6675;17.6675
267;initialize;1;9.20597;9.20597;9.20597
267;async;10;0.0056877;0.00109407;0.0129571
267;inner;10;0.425218;0.420242;0.431301
267;wait;10;3.90073e-05;2.8985e-05;5.6917e-05
267;boundary;10;0.00336609;0.00229222;0.00400045
267;calc iter;10;0.434312;0.432583;0.437117
267;calc total;1;4.42893;4.42893;4.42893
267;total;1;17.6828;17.6828;17.6828
268;initialize;1;9.19033;9.19033;9.19033
268;async;10;0.00590362;0.00111749;0.0108575
268;inner;10;0.423722;0.415547;0.429956
268;wait;10;4.76492e-05;2.6701e-05;9.2405e-05
268;boundary;10;0.00383794;0.00239657;0.00645614
268;calc iter;10;0.433513;0.431808;0.43641
268;calc total;1;4.42893;4.42893;4.42893
268;total;1;17.6672;17.6672;17.6672
269;initialize;1;9.24049;9.24049;9.24049
269;async;10;0.00661942;0.00167296;0.0140646
269;inner;10;0.42276;0.41649;0.429252
269;wait;10;5.86636e-05;4.5897e-05;9.4579e-05
269;boundary;10;0.0043578;0.00313611;0.00580536
269;calc iter;10;0.433798;0.432008;0.436486
269;calc total;1;4.42893;4.42893;4.42893
269;total;1;17.7174;17.7174;17.7174
270;initialize;1;9.18904;9.18904;9.18904
270;async;10;0.00690555;0.0018889;0.0150956
270;inner;10;0.423987;0.419422;0.429366
270;wait;10;5.02974e-05;3.6218e-05;8.4575e-05
270;boundary;10;0.00347961;0.00273807;0.00422745
270;calc iter;10;0.434424;0.432752;0.437863
270;calc total;1;4.42893;4.42893;4.42893
270;total;1;17.6659;17.6659;17.6659
271;initialize;1;9.24059;9.24059;9.24059
271;async;10;0.0119059;0.0010954;0.0203347
271;inner;10;0.417094;0.414069;0.419526
271;wait;10;6.66603e-05;2.9316e-05;0.000138791
271;boundary;10;0.00540807;0.0030675;0.00668986
271;calc iter;10;0.434476;0.427452;0.438223
271;calc total;1;4.42893;4.42893;4.42893
271;total;1;17.7175;17.7175;17.7175
272;initialize;1;9.24044;9.24044;9.24044
272;async;10;0.0103885;0.000904951;0.0165581
272;inner;10;0.421016;0.415344;0.430364
272;wait;10;4.56125e-05;2.6582e-05;7.6044e-05
272;boundary;10;0.00344746;0.00177461;0.00599049
272;calc iter;10;0.434899;0.430385;0.438259
272;calc total;1;4.42892;4.42892;4.42892
272;total;1;17.7174;17.7174;17.7174
273;initialize;1;9.18509;9.18509;9.18509
273;async;10;0.0106157;0.001293;0.0173242
273;inner;10;0.422504;0.416055;0.430486
273;wait;10;2.68313e-05;1.9355e-05;5.7689e-05
273;boundary;10;0.00221839;0.00169847;0.00283695
273;calc iter;10;0.435366;0.433243;0.437028
273;calc total;1;4.42892;4.42892;4.42892
273;total;1;17.662;17.662;17.662
274;initialize;1;9.22854;9.22854;9.22854
274;async;10;0.00923204;0.00107038;0.0165119
274;inner;10;0.4237;0.4183;0.430364
274;wait;10;3.17382e-05;1.9839e-05;7.041e-05
274;boundary;10;0.00220423;0.00173597;0.00411721
274;calc iter;10;0.43517;0.43201;0.437656
274;calc total;1;4.42892;4.42892;4.42892
274;total;1;17.7054;17.7054;17.7054
275;initialize;1;9.23692;9.23692;9.23692
275;async;10;0.00813191;0.00110472;0.0149087
275;inner;10;0.424289;0.419955;0.430448
275;wait;10;3.58721e-05;2.1317e-05;7.1586e-05
275;boundary;10;0.00250222;0.00181212;0.0041001
275;calc iter;10;0.434961;0.432034;0.436835
275;calc total;1;4.42892;4.42892;4.42892
275;total;1;17.7138;17.7138;17.7138
276;initialize;1;9.18622;9.18622;9.18622
276;async;10;0.00882861;0.00109123;0.014571
276;inner;10;0.421348;0.413982;0.4296
276;wait;10;6.02495e-05;3.6689e-05;7.8807e-05
276;boundary;10;0.00395551;0.00271969;0.0053358
276;calc iter;10;0.434194;0.433014;0.435913
276;calc total;1;4.42892;4.42892;4.42892
276;total;1;17.6631;17.6631;17.6631
277;initialize;1;9.1871;9.1871;9.1871
277;async;10;0.00816079;0.00114567;0.0134542
277;inner;10;0.419816;0.411429;0.430143
277;wait;10;5.9513e-05;4.2757e-05;7.7828e-05
277;boundary;10;0.00539465;0.0025017;0.00656095
277;calc iter;10;0.433434;0.430646;0.436009
277;calc total;1;4.42893;4.42893;4.42893
277;total;1;17.664;17.664;17.664
278;initialize;1;9.23512;9.23512;9.23512
278;async;10;0.00789383;0.00118306;0.0129581
278;inner;10;0.420152;0.410336;0.430057
278;wait;10;6.23212e-05;4.7144e-05;7.7497e-05
278;boundary;10;0.00512999;0.00250975;0.00635725
278;calc iter;10;0.433239;0.428659;0.436388
278;calc total;1;4.42893;4.42893;4.42893
278;total;1;17.712;17.712;17.712
279;initialize;1;9.18776;9.18776;9.18776
279;async;10;0.00857879;0.00113087;0.0161295
279;inner;10;0.422531;0.416448;0.430526
279;wait;10;4.24199e-05;2.8871e-05;6.6391e-05
279;boundary;10;0.00342002;0.00239149;0.00495974
279;calc iter;10;0.434573;0.431338;0.436296
279;calc total;1;4.42893;4.42893;4.42893
279;total;1;17.6647;17.6647;17.6647
280;initialize;1;9.24047;9.24047;9.24047
280;async;10;0.0129703;0.00110089;0.0184804
280;inner;10;0.419892;0.414136;0.428758
280;wait;10;3.28731e-05;1.9703e-05;9.8403e-05
280;boundary;10;0.00210043;0.00170745;0.00319607
280;calc iter;10;0.434997;0.432698;0.436779
280;calc total;1;4.42892;4.42892;4.42892
280;total;1;17.7173;17.7173;17.7173
281;initialize;1;9.19174;9.19174;9.19174
281;async;10;0.0123216;0.0011233;0.0181684
281;inner;10;0.419878;0.413531;0.428086
281;wait;10;4.0336e-05;2.2695e-05;0.000121775
281;boundary;10;0.00259085;0.00180454;0.00359653
281;calc iter;10;0.434832;0.432929;0.437538
281;calc total;1;4.42892;4.42892;4.42892
281;total;1;17.6687;17.6687;17.6687
282;initialize;1;9.18381;9.18381;9.18381
282;async;10;0.0101126;0.00108203;0.0148778
282;inner;10;0.421623;0.415684;0.429231
282;wait;10;3.70827e-05;2.6393e-05;7.9085e-05
282;boundary;10;0.00289142;0.00238251;0.00325484
282;calc iter;10;0.434665;0.432911;0.436935
282;calc total;1;4.42892;4.42892;4.42892
282;total;1;17.6607;17.6607;17.6607
283;initialize;1;9.18267;9.18267;9.18267
283;async;10;0.00745582;0.00111743;0.0133197
283;inner;10;0.423723;0.416836;0.432113
283;wait;10;3.87582e-05;2.6237e-05;5.1475e-05
283;boundary;10;0.00323283;0.00169538;0.00448835
283;calc iter;10;0.434452;0.432165;0.437402
283;calc total;1;4.42893;4.42893;4.42893
283;total;1;17.6596;17.6596;17.6596
284;initialize;1;9.24047;9.24047;9.24047
284;async;10;0.00910898;0.00117372;0.0174866
284;inner;10;0.422065;0.416171;0.42986
284;wait;10;4.25614e-05;3.3196e-05;5.8341e-05
284;boundary;10;0.00344562;0.0022057;0.00451666
284;calc iter;10;0.434663;0.432846;0.436922
284;calc total;1;4.42893;4.42893;4.42893
284;total;1;17.7173;17.7173;17.7173
336;initialize;1;9.14053;9.14053;9.14053
336;async;10;0.00293114;0.000797462;0.00510533
336;inner;10;0.427587;0.425013;0.433997
336;wait;10;5.65527e-05;3.9654e-05;7.242e-05
336;boundary;10;0.00428573;0.00269762;0.00505463
336;calc iter;10;0.434863;0.433453;0.437851
336;calc total;1;4.42894;4.42894;4.42894
336;total;1;17.6164;17.6164;17.6164
254;initialize;1;9.29845;9.29845;9.29845
254;async;10;0.00897768;0.00127723;0.0121637
254;inner;10;0.425177;0.415431;0.432095
254;wait;10;3.87845e-05;2.0956e-05;6.8228e-05
254;boundary;10;0.00339317;0.00178826;0.0061028
254;calc iter;10;0.437589;0.429407;0.441687
254;calc total;1;4.42892;4.42892;4.42892
254;total;1;17.7801;17.7801;17.7801
288;initialize;1;9.12753;9.12753;9.12753
288;async;10;0.00167127;0.000935798;0.00242729
288;inner;10;0.429945;0.427302;0.436382
288;wait;10;3.26757e-05;2.0574e-05;5.0771e-05
288;boundary;10;0.00397294;0.00204508;0.00484912
288;calc iter;10;0.435624;0.433469;0.440827
288;calc total;1;4.42893;4.42893;4.42893
288;total;1;17.6097;17.6097;17.6097
312;initialize;1;9.27849;9.27849;9.27849
312;async;10;0.00623748;0.00125104;0.0085335
312;inner;10;0.426687;0.424022;0.433731
312;wait;10;3.32675e-05;2.3038e-05;5.7328e-05
312;boundary;10;0.00358238;0.00172472;0.00506995
312;calc iter;10;0.436542;0.433774;0.439181
312;calc total;1;4.42894;4.42894;4.42894
312;total;1;17.76;17.76;17.76
285;initialize;1;9.24046;9.24046;9.24046
285;async;10;0.0109053;0.0011229;0.0216408
285;inner;10;0.420858;0.4136;0.42939
285;wait;10;4.58428e-05;2.2138e-05;7.4789e-05
285;boundary;10;0.00332102;0.00178885;0.0049833
285;calc iter;10;0.435131;0.432291;0.437536
285;calc total;1;4.42893;4.42893;4.42893
285;total;1;17.7173;17.7173;17.7173
337;initialize;1;9.14063;9.14063;9.14063
337;async;10;0.00341682;0.000644775;0.00457014
337;inner;10;0.42752;0.424699;0.434361
337;wait;10;4.74987e-05;3.9034e-05;5.4641e-05
337;boundary;10;0.00397817;0.00251716;0.00475686
337;calc iter;10;0.434964;0.433524;0.438078
337;calc total;1;4.42894;4.42894;4.42894
337;total;1;17.6165;17.6165;17.6165
255;initialize;1;9.29044;9.29044;9.29044
255;async;10;0.00127486;0.000881349;0.00146337
255;inner;10;0.43215;0.423357;0.436973
255;wait;10;4.57888e-05;2.3198e-05;6.8518e-05
255;boundary;10;0.00491074;0.0017714;0.0062926
255;calc iter;10;0.438383;0.426532;0.441381
255;calc total;1;4.42892;4.42892;4.42892
255;total;1;17.7721;17.7721;17.7721
289;initialize;1;9.12741;9.12741;9.12741
289;async;10;0.00543346;0.00110608;0.00725393
289;inner;10;0.426426;0.423677;0.432357
289;wait;10;4.37501e-05;2.1607e-05;0.000102784
289;boundary;10;0.00382984;0.00178927;0.00496455
289;calc iter;10;0.435734;0.433056;0.438436
289;calc total;1;4.42893;4.42893;4.42893
289;total;1;17.6096;17.6096;17.6096
313;initialize;1;9.27859;9.27859;9.27859
313;async;10;0.00392635;0.00101123;0.00677506
313;inner;10;0.429056;0.427133;0.43441
313;wait;10;3.52105e-05;2.1219e-05;6.2454e-05
313;boundary;10;0.00336167;0.00173605;0.00429329
313;calc iter;10;0.43638;0.43347;0.438634
313;calc total;1;4.42894;4.42894;4.42894
313;total;1;17.7601;17.7601;17.7601
286;initialize;1;9.23345;9.23345;9.23345
286;async;10;0.013507;0.0010965;0.0248803
286;inner;10;0.420038;0.409886;0.428967
286;wait;10;3.29789e-05;2.0297e-05;9.0752e-05
286;boundary;10;0.00223872;0.00172627;0.00306216
286;calc iter;10;0.435819;0.432932;0.43867
286;calc total;1;4.42892;4.42892;4.42892
286;total;1;17.7103;17.7103;17.7103
338;initialize;1;9.14044;9.14044;9.14044
338;async;10;0.00368732;0.00117623;0.00465905
338;inner;10;0.427595;0.425376;0.429211
338;wait;10;4.76454e-05;2.9039e-05;0.000112167
338;boundary;10;0.00376228;0.00280267;0.00535084
338;calc iter;10;0.435094;0.433598;0.43639
338;calc total;1;4.42893;4.42893;4.42893
338;total;1;17.6163;17.6163;17.6163
256;initialize;1;9.29854;9.29854;9.29854
256;async;10;0.00611012;0.000921436;0.00823091
256;inner;10;0.425699;0.422198;0.429405
256;wait;10;4.11391e-05;2.2615e-05;0.000111726
256;boundary;10;0.00396314;0.00277008;0.00464769
256;calc iter;10;0.435815;0.433783;0.439043
256;calc total;1;4.42892;4.42892;4.42892
256;total;1;17.7802;17.7802;17.7802
290;initialize;1;9.12111;9.12111;9.12111
290;async;10;0.00254562;0.00140372;0.00380549
290;inner;10;0.429206;0.426952;0.435883
290;wait;10;4.22556e-05;2.3002e-05;5.8456e-05
290;boundary;10;0.00414971;0.00174076;0.00503885
290;calc iter;10;0.435945;0.432964;0.44116
290;calc total;1;4.42892;4.42892;4.42892
290;total;1;17.6033;17.6033;17.6033
314;initialize;1;9.27846;9.27846;9.27846
314;async;10;0.00426182;0.000407783;0.00752484
314;inner;10;0.428741;0.427008;0.433643
314;wait;10;3.29744e-05;2.2211e-05;6.0174e-05
314;boundary;10;0.00316703;0.00215057;0.00463626
314;calc iter;10;0.436204;0.433408;0.438694
314;calc total;1;4.42893;4.42893;4.42893
314;total;1;17.7599;17.7599;17.7599
287;initialize;1;9.21935;9.21935;9.21935
287;async;10;0.0162539;0.00091598;0.0264672
287;inner;10;0.417828;0.406195;0.430729
287;wait;10;2.72771e-05;1.4134e-05;4.7182e-05
287;boundary;10;0.00242048;0.00170658;0.00414382
287;calc iter;10;0.436531;0.433354;0.439235
287;calc total;1;4.42892;4.42892;4.42892
287;total;1;17.6962;17.6962;17.6962
339;initialize;1;9.14062;9.14062;9.14062
339;async;10;0.00674737;0.00109245;0.00926782
339;inner;10;0.421638;0.418923;0.426909
339;wait;10;6.87389e-05;4.7643e-05;0.000128646
339;boundary;10;0.0060598;0.00553538;0.00647239
339;calc iter;10;0.434516;0.432724;0.436302
339;calc total;1;4.42893;4.42893;4.42893
339;total;1;17.6165;17.6165;17.6165
257;initialize;1;9.29852;9.29852;9.29852
257;async;10;0.00709558;0.00108752;0.00975529
257;inner;10;0.42449;0.421729;0.426907
257;wait;10;4.86699e-05;3.2886e-05;0.000121464
257;boundary;10;0.00421627;0.00374242;0.0057019
257;calc iter;10;0.435852;0.433277;0.438899
257;calc total;1;4.42892;4.42892;4.42892
257;total;1;17.7802;17.7802;17.7802
291;initialize;1;9.12516;9.12516;9.12516
291;async;10;0.00408376;0.00107174;0.0067438
291;inner;10;0.427939;0.425675;0.435001
291;wait;10;3.81727e-05;2.2804e-05;5.3886e-05
291;boundary;10;0.00375827;0.0017558;0.00484822
291;calc iter;10;0.435821;0.433344;0.43863
291;calc total;1;4.42892;4.42892;4.42892
291;total;1;17.6073;17.6073;17.6073
315;initialize;1;9.2785;9.2785;9.2785
315;async;10;0.00537521;0.00125431;0.0103257
315;inner;10;0.424888;0.421567;0.431953
315;wait;10;5.67319e-05;4.1976e-05;7.9641e-05
315;boundary;10;0.00525119;0.00363095;0.00660162
315;calc iter;10;0.435573;0.432045;0.438071
315;calc total;1;4.42893;4.42893;4.42893
315;total;1;17.76;17.76;17.76
340;initialize;1;9.14062;9.14062;9.14062
340;async;10;0.00411349;0.000819338;0.00662235
340;inner;10;0.425378;0.422469;0.432659
340;wait;10;6.08248e-05;4.4861e-05;7.5698e-05
340;boundary;10;0.00510285;0.00340419;0.0060293
340;calc iter;10;0.434657;0.432689;0.437294
340;calc total;1;4.42893;4.42893;4.42893
340;total;1;17.6165;17.6165;17.6165
258;initialize;1;9.29851;9.29851;9.29851
258;async;10;0.00636841;0.00130725;0.00933698
258;inner;10;0.427192;0.424594;0.431904
258;wait;10;2.95578e-05;2.1183e-05;6.4293e-05
258;boundary;10;0.00251176;0.00194179;0.00309583
258;calc iter;10;0.436104;0.43311;0.439845
258;calc total;1;4.42892;4.42892;4.42892
258;total;1;17.7802;17.7802;17.7802
292;initialize;1;9.1277;9.1277;9.1277
292;async;10;0.00692937;0.00113609;0.0102335
292;inner;10;0.424289;0.42169;0.429659
292;wait;10;4.2285e-05;2.8739e-05;0.000102084
292;boundary;10;0.00417159;0.00326958;0.00524511
292;calc iter;10;0.435434;0.432776;0.439021
292;calc total;1;4.42892;4.42892;4.42892
292;total;1;17.6098;17.6098;17.6098
316;initialize;1;9.27838;9.27838;9.27838
316;async;10;0.00380311;0.00117547;0.00590288
316;inner;10;0.427526;0.425827;0.432702
316;wait;10;4.80782e-05;3.598e-05;8.4939e-05
316;boundary;10;0.00435855;0.00322227;0.00514685
316;calc iter;10;0.435738;0.434255;0.437191
316;calc total;1;4.42893;4.42893;4.42893
316;total;1;17.7599;17.7599;17.7599
341;initialize;1;9.14071;9.14071;9.14071
341;async;10;0.00498267;0.000818597;0.00853028
341;inner;10;0.425127;0.423003;0.431966
341;wait;10;7.14164e-05;4.7691e-05;0.000118909
341;boundary;10;0.00499809;0.00375612;0.00590283
341;calc iter;10;0.43518;0.432041;0.437001
341;calc total;1;4.42893;4.42893;4.42893
341;total;1;17.6166;17.6166;17.6166
259;initialize;1;9.29869;9.29869;9.29869
259;async;10;0.00739448;0.00117345;0.0100148
259;inner;10;0.42549;0.422496;0.429557
259;wait;10;3.98943e-05;2.7135e-05;8.292e-05
259;boundary;10;0.003076;0.00254986;0.00401085
259;calc iter;10;0.436002;0.433323;0.43893
259;calc total;1;4.42892;4.42892;4.42892
259;total;1;17.7803;17.7803;17.7803
293;initialize;1;9.10989;9.10989;9.10989
293;async;10;0.00350045;0.000626724;0.0076791
293;inner;10;0.42837;0.425868;0.434659
293;wait;10;3.69429e-05;2.428e-05;4.9739e-05
293;boundary;10;0.0036772;0.00220074;0.00527399
293;calc iter;10;0.435586;0.432488;0.43881
293;calc total;1;4.42893;4.42893;4.42893
293;total;1;17.5921;17.5921;17.5921
317;initialize;1;9.27851;9.27851;9.27851
317;async;10;0.00417891;0.00114233;0.00546564
317;inner;10;0.426273;0.424024;0.431487
317;wait;10;5.57191e-05;3.7612e-05;0.000103048
317;boundary;10;0.00492007;0.00397459;0.00582649
317;calc iter;10;0.435429;0.43427;0.436709
317;calc total;1;4.42893;4.42893;4.42893
317;total;1;17.76;17.76;17.76
342;initialize;1;9.14055;9.14055;9.14055
342;async;10;0.00926888;0.0010598;0.0127409
342;inner;10;0.422723;0.417893;0.432497
342;wait;10;4.13461e-05;2.7135e-05;7.8839e-05
342;boundary;10;0.00355545;0.0028628;0.00462658
342;calc iter;10;0.435591;0.43332;0.437252
342;calc total;1;4.42893;4.42893;4.42893
342;total;1;17.6164;17.6164;17.6164
260;initialize;1;9.28803;9.28803;9.28803
260;async;10;0.00365244;0.00119151;0.00732756
260;inner;10;0.429428;0.426872;0.43312
260;wait;10;3.5785e-05;2.74e-05;5.3033e-05
260;boundary;10;0.00289897;0.00226397;0.00354856
260;calc iter;10;0.436017;0.433912;0.440191
260;calc total;1;4.42892;4.42892;4.42892
260;total;1;17.7696;17.7696;17.7696
294;initialize;1;9.12751;9.12751;9.12751
294;async;10;0.00522705;0.00112989;0.00816514
294;inner;10;0.426222;0.423394;0.432651
294;wait;10;4.61181e-05;3.4474e-05;8.0637e-05
294;boundary;10;0.00390789;0.00347033;0.00427699
294;calc iter;10;0.435405;0.433373;0.437334
294;calc total;1;4.42893;4.42893;4.42893
294;total;1;17.6097;17.6097;17.6097
318;initialize;1;9.27856;9.27856;9.27856
318;async;10;0.00401184;0.00119097;0.00574227
318;inner;10;0.426602;0.42489;0.431881
318;wait;10;5.99635e-05;4.3399e-05;9.0857e-05
318;boundary;10;0.00482062;0.00368932;0.00549929
318;calc iter;10;0.435496;0.434228;0.436854
318;calc total;1;4.42893;4.42893;4.42893
318;total;1;17.7601;17.7601;17.7601
343;initialize;1;9.14056;9.14056;9.14056
343;async;10;0.0063571;0.00119492;0.00891764
343;inner;10;0.425878;0.420658;0.433727
343;wait;10;4.15612e-05;2.1178e-05;8.0504e-05
343;boundary;10;0.00392826;0.00174062;0.00473776
343;calc iter;10;0.436207;0.428994;0.439257
343;calc total;1;4.42893;4.42893;4.42893
343;total;1;17.6164;17.6164;17.6164
261;initialize;1;9.29852;9.29852;9.29852
261;async;10;0.00383494;0.00112115;0.00684005
261;inner;10;0.429148;0.425843;0.433089
261;wait;10;3.3069e-05;2.0995e-05;5.5577e-05
261;boundary;10;0.00283685;0.00206404;0.00419439
261;calc iter;10;0.435854;0.43296;0.439201
261;calc total;1;4.42892;4.42892;4.42892
261;total;1;17.7802;17.7802;17.7802
295;initialize;1;9.12761;9.12761;9.12761
295;async;10;0.00542239;0.00107826;0.00971964
295;inner;10;0.423385;0.421207;0.430794
295;wait;10;6.5226e-05;4.9272e-05;9.6714e-05
295;boundary;10;0.00595076;0.00455429;0.00657297
295;calc iter;10;0.434826;0.432114;0.437519
295;calc total;1;4.42893;4.42893;4.42893
295;total;1;17.6098;17.6098;17.6098
319;initialize;1;9.27855;9.27855;9.27855
319;async;10;0.00307491;0.000809579;0.00681796
319;inner;10;0.429303;0.427421;0.434553
319;wait;10;3.58785e-05;1.9768e-05;5.2206e-05
319;boundary;10;0.00372139;0.00253344;0.00483411
319;calc iter;10;0.436137;0.434596;0.438048
319;calc total;1;4.42893;4.42893;4.42893
319;total;1;17.7601;17.7601;17.7601
344;initialize;1;9.14068;9.14068;9.14068
344;async;10;0.00247883;0.00170686;0.00279232
344;inner;10;0.429268;0.423425;0.435996
344;wait;10;4.44601e-05;2.1843e-05;5.5337e-05
344;boundary;10;0.00469177;0.00172608;0.00539658
344;calc iter;10;0.436485;0.42766;0.441915
344;calc total;1;4.42893;4.42893;4.42893
344;total;1;17.6166;17.6166;17.6166
262;initialize;1;9.29848;9.29848;9.29848
262;async;10;0.00394078;0.00120282;0.00773054
262;inner;10;0.427001;0.424155;0.431548
262;wait;10;5.79141e-05;4.3729e-05;6.6988e-05
262;boundary;10;0.00459275;0.0029394;0.00557385
262;calc iter;10;0.435594;0.432331;0.439693
262;calc total;1;4.42892;4.42892;4.42892
262;total;1;17.7801;17.7801;17.7801
296;initialize;1;9.11587;9.11587;9.11587
296;async;10;0.00355687;0.000967313;0.00820104
296;inner;10;0.426918;0.424465;0.432822
296;wait;10;5.38276e-05;4.0765e-05;7.2682e-05
296;boundary;10;0.00468634;0.00336006;0.00554345
296;calc iter;10;0.435217;0.432842;0.438734
296;calc total;1;4.42892;4.42892;4.42892
296;total;1;17.598;17.598;17.598
320;initialize;1;9.27847;9.27847;9.27847
320;async;10;0.00223485;0.000609173;0.00359876
320;inner;10;0.430439;0.428173;0.434877
320;wait;10;2.96984e-05;1.9096e-05;4.3607e-05
320;boundary;10;0.00306029;0.00187252;0.00420824
320;calc iter;10;0.435765;0.43445;0.438172
320;calc total;1;4.42892;4.42892;4.42892
320;total;1;17.76;17.76;17.76
345;initialize;1;9.14053;9.14053;9.14053
345;async;10;0.00500061;0.00167405;0.00835291
345;inner;10;0.427311;0.42229;0.434262
345;wait;10;3.49322e-05;1.9113e-05;4.8768e-05
345;boundary;10;0.00389568;0.00175303;0.00471995
345;calc iter;10;0.436244;0.429574;0.440229
345;calc total;1;4.42893;4.42893;4.42893
345;total;1;17.6164;17.6164;17.6164
263;initialize;1;9.29573;9.29573;9.29573
263;async;10;0.00579398;0.00122862;0.00854965
263;inner;10;0.423098;0.419382;0.430088
263;wait;10;5.88851e-05;4.0393e-05;8.1959e-05
263;boundary;10;0.00609941;0.00377097;0.00675104
263;calc iter;10;0.435052;0.432175;0.437251
263;calc total;1;4.42893;4.42893;4.42893
263;total;1;17.7773;17.7773;17.7773
297;initialize;1;9.12759;9.12759;9.12759
297;async;10;0.00285567;0.000863809;0.00619197
297;inner;10;0.427583;0.424788;0.433657
297;wait;10;4.60877e-05;3.8584e-05;5.3334e-05
297;boundary;10;0.00461169;0.00300525;0.00567076
297;calc iter;10;0.435098;0.433356;0.437848
297;calc total;1;4.42893;4.42893;4.42893
297;total;1;17.6098;17.6098;17.6098
321;initialize;1;9.27848;9.27848;9.27848
321;async;10;0.00412581;0.0012076;0.00682024
321;inner;10;0.428265;0.426512;0.4334
321;wait;10;4.7512e-05;3.4321e-05;7.769e-05
321;boundary;10;0.00346623;0.00276509;0.00411943
321;calc iter;10;0.435906;0.434297;0.437453
321;calc total;1;4.42892;4.42892;4.42892
321;total;1;17.76;17.76;17.76
346;initialize;1;9.1406;9.1406;9.1406
346;async;10;0.00355642;0.000783709;0.0075661
346;inner;10;0.428442;0.424138;0.435523
346;wait;10;3.77055e-05;2.1632e-05;4.7569e-05
346;boundary;10;0.00396264;0.00200506;0.00526256
346;calc iter;10;0.436;0.429185;0.439907
346;calc total;1;4.42893;4.42893;4.42893
346;total;1;17.6165;17.6165;17.6165
298;initialize;1;9.12753;9.12753;9.12753
298;async;10;0.00288445;0.000628493;0.00631794
298;inner;10;0.42796;0.425753;0.434254
298;wait;10;4.79434e-05;4.1181e-05;5.6392e-05
298;boundary;10;0.00437226;0.00270888;0.00519013
298;calc iter;10;0.435266;0.433091;0.438177
298;calc total;1;4.42893;4.42893;4.42893
298;total;1;17.6097;17.6097;17.6097
322;initialize;1;9.27848;9.27848;9.27848
322;async;10;0.00351339;0.00115195;0.00501878
322;inner;10;0.429621;0.428112;0.434886
322;wait;10;2.80234e-05;2.0219e-05;4.4287e-05
322;boundary;10;0.00301049;0.00194396;0.00410936
322;calc iter;10;0.436175;0.433973;0.43876
322;calc total;1;4.42892;4.42892;4.42892
322;total;1;17.76;17.76;17.76
347;initialize;1;9.14057;9.14057;9.14057
347;async;10;0.0046795;0.00149092;0.00736884
347;inner;10;0.427412;0.423622;0.433983
347;wait;10;3.76748e-05;2.4632e-05;5.6716e-05
347;boundary;10;0.00367679;0.00255546;0.00558326
347;calc iter;10;0.435807;0.432248;0.438089
347;calc total;1;4.42893;4.42893;4.42893
347;total;1;17.6165;17.6165;17.6165
299;initialize;1;9.1121;9.1121;9.1121
299;async;10;0.00410227;0.000725977;0.00761525
299;inner;10;0.427334;0.425066;0.433454
299;wait;10;4.68749e-05;3.6324e-05;6.6817e-05
299;boundary;10;0.00400445;0.00311065;0.00494454
299;calc iter;10;0.435489;0.432657;0.4378
299;calc total;1;4.42893;4.42893;4.42893
299;total;1;17.5943;17.5943;17.5943
323;initialize;1;9.27848;9.27848;9.27848
323;async;10;0.00500519;0.00118782;0.00740636
323;inner;10;0.428015;0.426167;0.433713
323;wait;10;3.20859e-05;2.0987e-05;6.2523e-05
323;boundary;10;0.00322541;0.00186313;0.00416341
323;calc iter;10;0.436279;0.43477;0.437616
323;calc total;1;4.42892;4.42892;4.42892
323;total;1;17.76;17.76;17.76
348;initialize;1;9.14053;9.14053;9.14053
348;async;10;0.00187847;0.00073387;0.00362242
348;inner;10;0.429946;0.427304;0.43584
348;wait;10;4.8663e-05;3.7627e-05;5.5202e-05
348;boundary;10;0.00402181;0.00242482;0.00490897
348;calc iter;10;0.435896;0.433966;0.439491
348;calc total;1;4.42893;4.42893;4.42893
348;total;1;17.6164;17.6164;17.6164
300;initialize;1;9.12752;9.12752;9.12752
300;async;10;0.00565331;0.00118221;0.0116519
300;inner;10;0.426614;0.423035;0.432317
300;wait;10;3.90674e-05;2.4048e-05;6.8384e-05
300;boundary;10;0.00260733;0.00175782;0.00362301
300;calc iter;10;0.434915;0.432045;0.436474
300;calc total;1;4.42893;4.42893;4.42893
300;total;1;17.6097;17.6097;17.6097
324;initialize;1;9.2785;9.2785;9.2785
324;async;10;0.0117199;0.00120535;0.0143299
324;inner;10;0.422207;0.420001;0.430137
324;wait;10;3.19435e-05;2.3256e-05;6.0849e-05
324;boundary;10;0.00187269;0.00169357;0.00254279
324;calc iter;10;0.435834;0.433948;0.436618
324;calc total;1;4.42892;4.42892;4.42892
324;total;1;17.76;17.76;17.76
349;initialize;1;9.14052;9.14052;9.14052
349;async;10;0.00139556;0.000629556;0.0035026
349;inner;10;0.430496;0.428036;0.43584
349;wait;10;4.06675e-05;3.1826e-05;4.9728e-05
349;boundary;10;0.00396464;0.00240629;0.00516401
349;calc iter;10;0.435899;0.434608;0.439365
349;calc total;1;4.42893;4.42893;4.42893
349;total;1;17.6164;17.6164;17.6164
301;initialize;1;9.11707;9.11707;9.11707
301;async;10;0.00464883;0.000931699;0.0120238
301;inner;10;0.425634;0.422702;0.431467
301;wait;10;5.10434e-05;2.9704e-05;6.5451e-05
301;boundary;10;0.00415225;0.00282598;0.00569967
301;calc iter;10;0.434488;0.432109;0.439553
301;calc total;1;4.42893;4.42893;4.42893
301;total;1;17.5992;17.5992;17.5992
325;initialize;1;9.27605;9.27605;9.27605
325;async;10;0.0107262;0.00123741;0.0138243
325;inner;10;0.422549;0.420171;0.429316
325;wait;10;3.39783e-05;2.1394e-05;7.0378e-05
325;boundary;10;0.00236593;0.00193383;0.00291471
325;calc iter;10;0.435677;0.433541;0.436952
325;calc total;1;4.42892;4.42892;4.42892
325;total;1;17.7575;17.7575;17.7575
350;initialize;1;9.14053;9.14053;9.14053
350;async;10;0.00135344;0.000676557;0.00201991
350;inner;10;0.429915;0.426922;0.435442
350;wait;10;4.90558e-05;4.1244e-05;5.585e-05
350;boundary;10;0.0043234;0.0025268;0.00575958
350;calc iter;10;0.435642;0.434292;0.439157
350;calc total;1;4.42893;4.42893;4.42893
350;total;1;17.6164;17.6164;17.6164
302;initialize;1;9.12754;9.12754;9.12754
302;async;10;0.00381181;0.000550238;0.0104628
302;inner;10;0.425818;0.42191;0.432282
302;wait;10;5.47663e-05;4.135e-05;6.3207e-05
302;boundary;10;0.00458367;0.00248363;0.00586094
302;calc iter;10;0.434269;0.432029;0.439333
302;calc total;1;4.42893;4.42893;4.42893
302;total;1;17.6097;17.6097;17.6097
326;initialize;1;9.27854;9.27854;9.27854
326;async;10;0.00886358;0.00119617;0.0127076
326;inner;10;0.423888;0.419338;0.431513
326;wait;10;3.70508e-05;2.7234e-05;5.6019e-05
326;boundary;10;0.00269643;0.00196096;0.00399553
326;calc iter;10;0.435486;0.433421;0.437155
326;calc total;1;4.42893;4.42893;4.42893
326;total;1;17.76;17.76;17.76
351;initialize;1;9.14056;9.14056;9.14056
351;async;10;0.00118815;0.00047467;0.00277661
351;inner;10;0.430222;0.42743;0.436009
351;wait;10;4.07686e-05;2.3908e-05;5.5104e-05
351;boundary;10;0.00431793;0.00243699;0.00552655
351;calc iter;10;0.435771;0.434307;0.439358
351;calc total;1;4.42893;4.42893;4.42893
351;total;1;17.6164;17.6164;17.6164
303;initialize;1;9.12421;9.12421;9.12421
303;async;10;0.00282583;0.000517357;0.0073192
303;inner;10;0.42637;0.422703;0.433103
303;wait;10;5.65573e-05;3.6719e-05;7.4459e-05
303;boundary;10;0.00457696;0.00211036;0.00639133
303;calc iter;10;0.433831;0.432145;0.436413
303;calc total;1;4.42893;4.42893;4.42893
303;total;1;17.6064;17.6064;17.6064
327;initialize;1;9.27844;9.27844;9.27844
327;async;10;0.00978879;0.0010493;0.0131077
327;inner;10;0.422138;0.419694;0.428599
327;wait;10;5.19829e-05;3.8345e-05;0.000115146
327;boundary;10;0.00349192;0.00317351;0.00382547
327;calc iter;10;0.435472;0.433193;0.437509
327;calc total;1;4.42893;4.42893;4.42893
327;total;1;17.7599;17.7599;17.7599
352;initialize;1;9.13679;9.13679;9.13679
352;async;10;0.00281252;0.000400862;0.00474948
352;inner;10;0.428618;0.426552;0.434374
352;wait;10;4.58469e-05;3.2413e-05;6.9566e-05
352;boundary;10;0.00445941;0.00321898;0.00521954
352;calc iter;10;0.435938;0.433791;0.43859
352;calc total;1;4.42892;4.42892;4.42892
352;total;1;17.6127;17.6127;17.6127
304;initialize;1;9.12755;9.12755;9.12755
304;async;10;0.00638197;0.00119414;0.0103104
304;inner;10;0.423928;0.421578;0.427883
304;wait;10;5.53538e-05;3.664e-05;0.000113739
304;boundary;10;0.00392656;0.00324659;0.00478316
304;calc iter;10;0.434294;0.432753;0.435221
304;calc total;1;4.42892;4.42892;4.42892
304;total;1;17.6097;17.6097;17.6097
328;initialize;1;9.27848;9.27848;9.27848
328;async;10;0.00986254;0.00119995;0.0149048
328;inner;10;0.422542;0.420611;0.42915
328;wait;10;4.00828e-05;2.9709e-05;7.9946e-05
328;boundary;10;0.00308813;0.0027851;0.00353327
328;calc iter;10;0.435534;0.433432;0.438536
328;calc total;1;4.42892;4.42892;4.42892
328;total;1;17.76;17.76;17.76
305;initialize;1;9.12281;9.12281;9.12281
305;async;10;0.00948119;0.00120435;0.014072
305;inner;10;0.419068;0.416979;0.422047
305;wait;10;6.49925e-05;4.3264e-05;0.0001271
305;boundary;10;0.00554395;0.00475572;0.00668269
305;calc iter;10;0.43416;0.430064;0.436754
305;calc total;1;4.42893;4.42893;4.42893
305;total;1;17.605;17.605;17.605
329;initialize;1;9.27849;9.27849;9.27849
329;async;10;0.0130092;0.00124086;0.0166397
329;inner;10;0.41823;0.416541;0.423857
329;wait;10;5.41775e-05;3.5534e-05;0.000128871
329;boundary;10;0.00413695;0.00358538;0.00585076
329;calc iter;10;0.435432;0.431081;0.436946
329;calc total;1;4.42892;4.42892;4.42892
329;total;1;17.76;17.76;17.76
306;initialize;1;9.12751;9.12751;9.12751
306;async;10;0.00613376;0.00111858;0.00979365
306;inner;10;0.425185;0.422749;0.430898
306;wait;10;4.32227e-05;2.7908e-05;8.0069e-05
306;boundary;10;0.00309528;0.0026974;0.00401688
306;calc iter;10;0.434459;0.432958;0.435728
306;calc total;1;4.42893;4.42893;4.42893
306;total;1;17.6097;17.6097;17.6097
330;initialize;1;9.27846;9.27846;9.27846
330;async;10;0.0128661;0.00123617;0.0162837
330;inner;10;0.418609;0.416741;0.42456
330;wait;10;4.93336e-05;2.8581e-05;0.000100362
330;boundary;10;0.00403595;0.00283265;0.00618689
330;calc iter;10;0.435562;0.431463;0.437293
330;calc total;1;4.42892;4.42892;4.42892
330;total;1;17.7599;17.7599;17.7599
307;initialize;1;9.11402;9.11402;9.11402
307;async;10;0.00556343;0.00116105;0.00957582
307;inner;10;0.424268;0.421106;0.429116
307;wait;10;5.84748e-05;3.4732e-05;0.000118717
307;boundary;10;0.00416392;0.00309158;0.00543052
307;calc iter;10;0.434056;0.43154;0.436226
307;calc total;1;4.42893;4.42893;4.42893
307;total;1;17.5962;17.5962;17.5962
331;initialize;1;9.2785;9.2785;9.2785
331;async;10;0.0128141;0.00116942;0.0169018
331;inner;10;0.421194;0.41853;0.430303
331;wait;10;3.07145e-05;2.0924e-05;5.4386e-05
331;boundary;10;0.00187745;0.00169597;0.00247014
331;calc iter;10;0.435918;0.433999;0.437332
331;calc total;1;4.42892;4.42892;4.42892
331;total;1;17.76;17.76;17.76
308;initialize;1;9.11304;9.11304;9.11304
308;async;10;0.00214408;0.000581157;0.00435278
308;inner;10;0.429764;0.427377;0.434231
308;wait;10;3.11801e-05;2.5e-05;4.2901e-05
308;boundary;10;0.00255033;0.00184537;0.00284139
308;calc iter;10;0.434491;0.43173;0.437239
308;calc total;1;4.42893;4.42893;4.42893
308;total;1;17.5952;17.5952;17.5952
332;initialize;1;9.2785;9.2785;9.2785
332;async;10;0.00817357;0.00115746;0.011526
332;inner;10;0.425832;0.423865;0.43238
332;wait;10;2.88739e-05;2.2002e-05;4.5651e-05
332;boundary;10;0.001909;0.00170049;0.00226881
332;calc iter;10;0.435945;0.432579;0.437459
332;calc total;1;4.42892;4.42892;4.42892
332;total;1;17.76;17.76;17.76
309;initialize;1;9.11136;9.11136;9.11136
309;async;10;0.00383164;0.00118471;0.00787075
309;inner;10;0.428114;0.425695;0.432913
309;wait;10;3.44878e-05;2.6084e-05;4.6715e-05
309;boundary;10;0.00264459;0.00204441;0.00324177
309;calc iter;10;0.434626;0.431811;0.4363
309;calc total;1;4.42893;4.42893;4.42893
309;total;1;17.5935;17.5935;17.5935
333;initialize;1;9.27845;9.27845;9.27845
333;async;10;0.00967651;0.0010405;0.0164832
333;inner;10;0.420338;0.417134;0.428768
333;wait;10;6.91648e-05;5.2214e-05;8.4279e-05
333;boundary;10;0.0052024;0.00335111;0.00589487
333;calc iter;10;0.435288;0.431969;0.440977
333;calc total;1;4.42893;4.42893;4.42893
333;total;1;17.7599;17.7599;17.7599
310;initialize;1;9.12756;9.12756;9.12756
310;async;10;0.00732904;0.00111259;0.012766
310;inner;10;0.424771;0.421314;0.430719
310;wait;10;4.09035e-05;2.5691e-05;0.00010119
310;boundary;10;0.00272675;0.0017638;0.00335781
310;calc iter;10;0.434869;0.433462;0.436768
310;calc total;1;4.42893;4.42893;4.42893
310;total;1;17.6097;17.6097;17.6097
334;initialize;1;9.27846;9.27846;9.27846
334;async;10;0.00796659;0.0011837;0.0131473
334;inner;10;0.421575;0.41749;0.430703
334;wait;10;5.53031e-05;4.6123e-05;6.6552e-05
334;boundary;10;0.00516941;0.00232202;0.00632272
334;calc iter;10;0.434768;0.432453;0.438508
334;calc total;1;4.42893;4.42893;4.42893
334;total;1;17.7599;17.7599;17.7599
311;initialize;1;9.11995;9.11995;9.11995
311;async;10;0.00951935;0.00116098;0.0153756
311;inner;10;0.42218;0.417166;0.431076
311;wait;10;3.43631e-05;2.0202e-05;6.3528e-05
311;boundary;10;0.0036692;0.00173387;0.00534987
311;calc iter;10;0.435405;0.430979;0.438365
311;calc total;1;4.42893;4.42893;4.42893
311;total;1;17.6021;17.6021;17.6021
335;initialize;1;9.27846;9.27846;9.27846
335;async;10;0.00898994;0.00126184;0.0141575
335;inner;10;0.419108;0.413376;0.429544
335;wait;10;6.32077e-05;5.4389e-05;7.0578e-05
335;boundary;10;0.00561121;0.00281864;0.00673205
335;calc iter;10;0.433774;0.431503;0.436907
335;calc total;1;4.42893;4.42893;4.42893
335;total;1;17.76;17.76;17.76
360;initialize;1;9.2277;9.2277;9.2277
360;async;10;0.00349229;0.00118388;0.00571872
360;inner;10;0.428675;0.425252;0.434908
360;wait;10;4.09639e-05;3.0692e-05;6.1058e-05
360;boundary;10;0.00395733;0.00235111;0.00536412
360;calc iter;10;0.436168;0.431929;0.439074
360;calc total;1;4.42894;4.42894;4.42894
360;total;1;17.7093;17.7093;17.7093
361;initialize;1;9.22772;9.22772;9.22772
361;async;10;0.00264817;0.00136827;0.00442295
361;inner;10;0.42964;0.425736;0.434987
361;wait;10;4.08858e-05;2.2189e-05;6.6167e-05
361;boundary;10;0.00397804;0.00178234;0.00493915
361;calc iter;10;0.436309;0.430964;0.439291
361;calc total;1;4.42894;4.42894;4.42894
361;total;1;17.7093;17.7093;17.7093
362;initialize;1;9.22767;9.22767;9.22767
362;async;10;0.00534043;0.00122752;0.00677914
362;inner;10;0.427115;0.422818;0.433153
362;wait;10;3.83041e-05;2.2103e-05;6.1417e-05
362;boundary;10;0.00384517;0.0017586;0.00469321
362;calc iter;10;0.436341;0.429962;0.43782
362;calc total;1;4.42893;4.42893;4.42893
362;total;1;17.7092;17.7092;17.7092
363;initialize;1;9.22791;9.22791;9.22791
363;async;10;0.00238414;0.00124306;0.00261073
363;inner;10;0.429807;0.424729;0.435679
363;wait;10;3.6772e-05;1.9827e-05;4.4959e-05
363;boundary;10;0.00430425;0.00173957;0.0051202
363;calc iter;10;0.436534;0.429001;0.439846
363;calc total;1;4.42893;4.42893;4.42893
363;total;1;17.7095;17.7095;17.7095
364;initialize;1;9.22771;9.22771;9.22771
364;async;10;0.00548579;0.00123704;0.00672808
364;inner;10;0.426743;0.42287;0.43276
364;wait;10;4.46865e-05;2.5496e-05;6.6148e-05
364;boundary;10;0.00395998;0.00191593;0.00503775
364;calc iter;10;0.436235;0.430586;0.43759
364;calc total;1;4.42893;4.42893;4.42893
364;total;1;17.7093;17.7093;17.7093
365;initialize;1;9.22785;9.22785;9.22785
365;async;10;0.00512417;0.000819736;0.00804984
365;inner;10;0.426179;0.423173;0.431943
365;wait;10;4.98583e-05;2.3193e-05;9.8105e-05
365;boundary;10;0.00453185;0.00303114;0.0057597
365;calc iter;10;0.435887;0.432195;0.438578
365;calc total;1;4.42893;4.42893;4.42893
365;total;1;17.7095;17.7095;17.7095
366;initialize;1;9.22768;9.22768;9.22768
366;async;10;0.00384982;0.000698622;0.00732487
366;inner;10;0.426767;0.424172;0.432323
366;wait;10;5.37523e-05;3.6891e-05;8.7113e-05
366;boundary;10;0.00494552;0.00361417;0.00600572
366;calc iter;10;0.435617;0.433859;0.437106
366;calc total;1;4.42893;4.42893;4.42893
366;total;1;17.7093;17.7093;17.7093
367;initialize;1;9.22789;9.22789;9.22789
367;async;10;0.00314702;0.000715958;0.00588947
367;inner;10;0.426722;0.42464;0.432359
367;wait;10;6.45486e-05;5.5165e-05;8.23e-05
367;boundary;10;0.00528863;0.00356414;0.00626692
367;calc iter;10;0.435224;0.433298;0.437149
367;calc total;1;4.42893;4.42893;4.42893
367;total;1;17.7094;17.7094;17.7094
368;initialize;1;9.22815;9.22815;9.22815
368;async;10;0.00230943;0.00105653;0.00371856
368;inner;10;0.428034;0.424844;0.431398
368;wait;10;5.76483e-05;3.45e-05;0.00010734
368;boundary;10;0.00470079;0.00369491;0.00581588
368;calc iter;10;0.435104;0.432539;0.43696
368;calc total;1;4.42893;4.42893;4.42893
368;total;1;17.7097;17.7097;17.7097
369;initialize;1;9.22775;9.22775;9.22775
369;async;10;0.0022087;0.0010632;0.0030763
369;inner;10;0.428989;0.426805;0.433679
369;wait;10;4.47444e-05;3.3689e-05;6.6478e-05
369;boundary;10;0.00406945;0.00295973;0.00484201
369;calc iter;10;0.435313;0.43437;0.437771
369;calc total;1;4.42893;4.42893;4.42893
369;total;1;17.7093;17.7093;17.7093
370;initialize;1;9.22767;9.22767;9.22767
370;async;10;0.00136252;0.000905589;0.00199248
370;inner;10;0.430314;0.428088;0.435106
370;wait;10;3.85921e-05;3.233e-05;5.1946e-05
370;boundary;10;0.003727;0.00258035;0.00446163
370;calc iter;10;0.435443;0.434577;0.438768
370;calc total;1;4.42893;4.42893;4.42893
370;total;1;17.7093;17.7093;17.7093
371;initialize;1;9.22767;9.22767;9.22767
371;async;10;0.0020855;0.00117874;0.00284838
371;inner;10;0.428916;0.426984;0.434203
371;wait;10;4.84173e-05;3.9011e-05;5.3946e-05
371;boundary;10;0.00423065;0.00275385;0.00499208
371;calc iter;10;0.435282;0.43448;0.43819
371;calc total;1;4.42893;4.42893;4.42893
371;total;1;17.7093;17.7093;17.7093
372;initialize;1;9.22792;9.22792;9.22792
372;async;10;0.00177391;0.000612759;0.0039985
372;inner;10;0.428776;0.4246;0.434383
372;wait;10;6.20686e-05;4.2943e-05;9.1774e-05
372;boundary;10;0.00430761;0.00212865;0.00567572
372;calc iter;10;0.434921;0.433565;0.437672
372;calc total;1;4.42893;4.42893;4.42893
372;total;1;17.7095;17.7095;17.7095
373;initialize;1;9.22769;9.22769;9.22769
373;async;10;0.00717818;0.00100553;0.0120745
373;inner;10;0.421697;0.417335;0.425456
373;wait;10;6.30146e-05;4.1818e-05;0.000118075
373;boundary;10;0.00591239;0.00463677;0.00681919
373;calc iter;10;0.434853;0.432236;0.439543
373;calc total;1;4.42893;4.42893;4.42893
373;total;1;17.7093;17.7093;17.7093
374;initialize;1;9.22772;9.22772;9.22772
374;async;10;0.00264903;0.000482853;0.00711337
374;inner;10;0.429828;0.425706;0.434401
374;wait;10;3.61651e-05;2.8381e-05;4.9799e-05
374;boundary;10;0.00326849;0.00218865;0.00426069
374;calc iter;10;0.435782;0.43254;0.439584
374;calc total;1;4.42893;4.42893;4.42893
374;total;1;17.7093;17.7093;17.7093
375;initialize;1;9.22768;9.22768;9.22768
375;async;10;0.00351955;0.000546982;0.00736874
375;inner;10;0.42937;0.424937;0.434369
375;wait;10;3.70413e-05;2.4705e-05;5.0883e-05
375;boundary;10;0.00311184;0.00221;0.0043137
375;calc iter;10;0.43604;0.432919;0.439863
375;calc total;1;4.42893;4.42893;4.42893
375;total;1;17.7093;17.7093;17.7093
376;initialize;1;9.22808;9.22808;9.22808
376;async;10;0.00793854;0.00122205;0.0111046
376;inner;10;0.424929;0.421413;0.433339
376;wait;10;3.93854e-05;2.383e-05;6.7667e-05
376;boundary;10;0.00319866;0.00203263;0.00430775
376;calc iter;10;0.436108;0.430273;0.440717
376;calc total;1;4.42893;4.42893;4.42893
376;total;1;17.7096;17.7096;17.7096
377;initialize;1;9.22774;9.22774;9.22774
377;async;10;0.00528588;0.00116328;0.00858121
377;inner;10;0.427956;0.423689;0.432617
377;wait;10;3.6725e-05;1.8977e-05;9.1937e-05
377;boundary;10;0.00296171;0.00172481;0.00401975
377;calc iter;10;0.436242;0.434015;0.436986
377;calc total;1;4.42893;4.42893;4.42893
377;total;1;17.7093;17.7093;17.7093
378;initialize;1;9.22804;9.22804;9.22804
378;async;10;0.00536202;0.00112608;0.00943957
378;inner;10;0.427805;0.422601;0.433036
378;wait;10;3.71596e-05;1.8983e-05;7.2293e-05
378;boundary;10;0.00298034;0.00177184;0.00379199
378;calc iter;10;0.436186;0.431194;0.437998
378;calc total;1;4.42893;4.42893;4.42893
378;total;1;17.7096;17.7096;17.7096
353;initialize;1;9.13868;9.13868;9.13868
353;async;10;0.00384417;0.00106026;0.00657749
353;inner;10;0.427505;0.42582;0.432071
353;wait;10;5.54405e-05;3.8871e-05;0.00012245
353;boundary;10;0.00468248;0.00369981;0.00654064
353;calc iter;10;0.436089;0.434287;0.438198
353;calc total;1;4.42892;4.42892;4.42892
353;total;1;17.6146;17.6146;17.6146
384;initialize;1;9.19832;9.19832;9.19832
384;async;10;0.00821361;0.000977949;0.0122755
384;inner;10;0.423878;0.420441;0.429626
384;wait;10;4.23273e-05;2.179e-05;7.6658e-05
384;boundary;10;0.00345234;0.00201705;0.00595558
384;calc iter;10;0.435587;0.433472;0.437583
384;calc total;1;4.42894;4.42894;4.42894
384;total;1;17.6721;17.6721;17.6721
408;initialize;1;9.15192;9.15192;9.15192
408;async;10;0.0057771;0.00120503;0.00943992
408;inner;10;0.426913;0.422592;0.433764
408;wait;10;4.3058e-05;2.5257e-05;8.3631e-05
408;boundary;10;0.00372304;0.00191119;0.00440055
408;calc iter;10;0.436458;0.433969;0.438669
408;calc total;1;4.42895;4.42895;4.42895
408;total;1;17.6311;17.6311;17.6311
432;initialize;1;9.24407;9.24407;9.24407
432;async;10;0.00230293;0.000643313;0.00680429
432;inner;10;0.428644;0.425968;0.435236
432;wait;10;5.15166e-05;3.6739e-05;6.6971e-05
432;boundary;10;0.00454759;0.00281204;0.00558538
432;calc iter;10;0.435548;0.433475;0.439352
432;calc total;1;4.42894;4.42894;4.42894
432;total;1;17.7259;17.7259;17.7259
379;initialize;1;9.22772;9.22772;9.22772
379;async;10;0.00551016;0.000993827;0.00902933
379;inner;10;0.427923;0.422508;0.434051
379;wait;10;3.51784e-05;1.9867e-05;5.743e-05
379;boundary;10;0.00279179;0.0017133;0.00381112
379;calc iter;10;0.436262;0.433272;0.437822
379;calc total;1;4.42893;4.42893;4.42893
379;total;1;17.7093;17.7093;17.7093
354;initialize;1;9.14052;9.14052;9.14052
354;async;10;0.00438163;0.00106014;0.0071242
354;inner;10;0.427995;0.426058;0.432824
354;wait;10;3.94108e-05;2.3976e-05;9.7186e-05
354;boundary;10;0.00383912;0.00231485;0.00491631
354;calc iter;10;0.436257;0.432502;0.438255
354;calc total;1;4.42892;4.42892;4.42892
354;total;1;17.6164;17.6164;17.6164
385;initialize;1;9.18953;9.18953;9.18953
385;async;10;0.00911319;0.00112673;0.013814
385;inner;10;0.424271;0.4219;0.430153
385;wait;10;3.4259e-05;2.3488e-05;5.4265e-05
385;boundary;10;0.00236833;0.0017306;0.00425048
385;calc iter;10;0.435788;0.433831;0.437858
385;calc total;1;4.42894;4.42894;4.42894
385;total;1;17.6632;17.6632;17.6632
409;initialize;1;9.15194;9.15194;9.15194
409;async;10;0.0057962;0.00121476;0.00829086
409;inner;10;0.427172;0.422673;0.434937
409;wait;10;3.92781e-05;2.154e-05;7.0072e-05
409;boundary;10;0.00349377;0.00185702;0.00464033
409;calc iter;10;0.436503;0.430065;0.439224
409;calc total;1;4.42895;4.42895;4.42895
409;total;1;17.6311;17.6311;17.6311
433;initialize;1;9.21223;9.21223;9.21223
433;async;10;0.00277309;0.000692176;0.00469787
433;inner;10;0.427669;0.425035;0.434525
433;wait;10;5.36486e-05;4.5462e-05;6.9202e-05
433;boundary;10;0.00485325;0.00321863;0.0058227
433;calc iter;10;0.435351;0.433887;0.43904
433;calc total;1;4.42895;4.42895;4.42895
433;total;1;17.6941;17.6941;17.6941
380;initialize;1;9.22522;9.22522;9.22522
380;async;10;0.00531614;0.00107766;0.0118555
380;inner;10;0.426703;0.421613;0.430635
380;wait;10;4.98559e-05;2.3079e-05;0.000121071
380;boundary;10;0.0037647;0.00250871;0.00467668
380;calc iter;10;0.435836;0.433875;0.437827
380;calc total;1;4.42893;4.42893;4.42893
380;total;1;17.7068;17.7068;17.7068
456;initialize;1;9.33403;9.33403;9.33403
456;async;10;0.00684883;0.0010922;0.010203
456;inner;10;0.426045;0.420057;0.432335
456;wait;10;3.64823e-05;2.2329e-05;4.9224e-05
456;boundary;10;0.00326698;0.00184824;0.00464066
456;calc iter;10;0.436199;0.429432;0.439809
456;calc total;1;4.42894;4.42894;4.42894
456;total;1;17.8135;17.8135;17.8135
355;initialize;1;9.14056;9.14056;9.14056
355;async;10;0.00368419;0.00107985;0.0050168
355;inner;10;0.429141;0.42678;0.435019
355;wait;10;3.53454e-05;2.2581e-05;7.2523e-05
355;boundary;10;0.00357515;0.00171858;0.00437026
355;calc iter;10;0.436437;0.43237;0.439695
355;calc total;1;4.42893;4.42893;4.42893
355;total;1;17.6164;17.6164;17.6164
386;initialize;1;9.18819;9.18819;9.18819
386;async;10;0.00692104;0.0011073;0.00990292
386;inner;10;0.42558;0.423749;0.430977
386;wait;10;4.1151e-05;3.0688e-05;6.0155e-05
386;boundary;10;0.00329181;0.00227236;0.00450823
386;calc iter;10;0.435836;0.434403;0.437261
386;calc total;1;4.42893;4.42893;4.42893
386;total;1;17.6619;17.6619;17.6619
410;initialize;1;9.15181;9.15181;9.15181
410;async;10;0.00619477;0.00118474;0.00946548
410;inner;10;0.42687;0.421325;0.434704
410;wait;10;4.06808e-05;1.9571e-05;8.8945e-05
410;boundary;10;0.00353584;0.00175022;0.00468115
410;calc iter;10;0.436643;0.430904;0.439094
410;calc total;1;4.42893;4.42893;4.42893
410;total;1;17.631;17.631;17.631
434;initialize;1;9.22486;9.22486;9.22486
434;async;10;0.00316789;0.00125526;0.00445857
434;inner;10;0.42845;0.426042;0.434471
434;wait;10;4.8034e-05;3.3796e-05;7.908e-05
434;boundary;10;0.00389333;0.00315049;0.00448198
434;calc iter;10;0.435562;0.434606;0.439062
434;calc total;1;4.42893;4.42893;4.42893
434;total;1;17.7067;17.7067;17.7067
381;initialize;1;9.22782;9.22782;9.22782
381;async;10;0.00273739;0.00115443;0.0070849
381;inner;10;0.428762;0.424626;0.433365
381;wait;10;4.46835e-05;3.5325e-05;7.4795e-05
381;boundary;10;0.00376904;0.00246541;0.00479569
381;calc iter;10;0.435314;0.433538;0.437263
381;calc total;1;4.42893;4.42893;4.42893
381;total;1;17.7094;17.7094;17.7094
457;initialize;1;9.33346;9.33346;9.33346
457;async;10;0.0077873;0.00107571;0.0104928
457;inner;10;0.424775;0.421325;0.429192
457;wait;10;4.64887e-05;2.1673e-05;0.000102014
457;boundary;10;0.00373183;0.00187305;0.00528914
457;calc iter;10;0.436342;0.431974;0.43908
457;calc total;1;4.42895;4.42895;4.42895
457;total;1;17.8129;17.8129;17.8129
356;initialize;1;9.13874;9.13874;9.13874
356;async;10;0.00236459;0.00111436;0.00267515
356;inner;10;0.430166;0.427674;0.436698
356;wait;10;3.71629e-05;2.01e-05;4.5444e-05
356;boundary;10;0.00396256;0.00172756;0.00468189
356;calc iter;10;0.436532;0.431905;0.440933
356;calc total;1;4.42892;4.42892;4.42892
356;total;1;17.6146;17.6146;17.6146
387;initialize;1;9.19839;9.19839;9.19839
387;async;10;0.00817938;0.00114443;0.0129861
387;inner;10;0.424292;0.422466;0.430172
387;wait;10;4.09949e-05;2.9316e-05;5.3166e-05
387;boundary;10;0.00337904;0.00249665;0.00419263
387;calc iter;10;0.435893;0.433869;0.439151
387;calc total;1;4.42893;4.42893;4.42893
387;total;1;17.6721;17.6721;17.6721
411;initialize;1;9.14178;9.14178;9.14178
411;async;10;0.00275491;0.000894339;0.00528608
411;inner;10;0.430541;0.427022;0.437535
411;wait;10;3.86443e-05;1.9996e-05;5.4093e-05
411;boundary;10;0.00338952;0.00173276;0.00462212
411;calc iter;10;0.436726;0.4308;0.44111
411;calc total;1;4.42893;4.42893;4.42893
411;total;1;17.6209;17.6209;17.6209
435;initialize;1;9.21741;9.21741;9.21741
435;async;10;0.00149921;0.000916335;0.00210502
435;inner;10;0.430763;0.428626;0.43645
435;wait;10;3.40663e-05;2.4444e-05;4.3696e-05
435;boundary;10;0.00342674;0.00239925;0.00390516
435;calc iter;10;0.435725;0.434393;0.440133
435;calc total;1;4.42893;4.42893;4.42893
435;total;1;17.6993;17.6993;17.6993
382;initialize;1;9.22798;9.22798;9.22798
382;async;10;0.00237359;0.000603179;0.00546603
458;initialize;1;9.33345;9.33345;9.33345
458;async;10;0.00347166;0.0013026;0.00669242
458;inner;10;0.430184;0.425271;0.43445
458;wait;10;3.43301e-05;2.0172e-05;4.9695e-05
458;boundary;10;0.00321762;0.00175352;0.00437846
458;calc iter;10;0.436909;0.430872;0.440146
458;calc total;1;4.42893;4.42893;4.42893
458;total;1;17.8129;17.8129;17.8129
357;initialize;1;9.13773;9.13773;9.13773
357;async;10;0.00332375;0.00114932;0.0047152
357;inner;10;0.429558;0.4275;0.435413
357;wait;10;4.01076e-05;2.5642e-05;5.5486e-05
357;boundary;10;0.00346134;0.00178671;0.00429825
357;calc iter;10;0.436385;0.43224;0.439118
357;calc total;1;4.42893;4.42893;4.42893
357;total;1;17.6136;17.6136;17.6136
388;initialize;1;9.18976;9.18976;9.18976
388;async;10;0.00903457;0.00109804;0.0130955
388;inner;10;0.423927;0.42207;0.42974
388;wait;10;3.7023e-05;2.6014e-05;6.4686e-05
388;boundary;10;0.00288258;0.00255006;0.00325454
388;calc iter;10;0.435883;0.43356;0.438456
388;calc total;1;4.42893;4.42893;4.42893
388;total;1;17.6634;17.6634;17.6634
412;initialize;1;9.15206;9.15206;9.15206
412;async;10;0.00409913;0.00137805;0.00790973
412;inner;10;0.428394;0.425228;0.435618
412;wait;10;4.58522e-05;2.6143e-05;5.8302e-05
412;boundary;10;0.00391554;0.00186708;0.00547127
412;calc iter;10;0.436456;0.433949;0.439971
412;calc total;1;4.42893;4.42893;4.42893
412;total;1;17.6313;17.6313;17.6313
436;initialize;1;9.21325;9.21325;9.21325
436;async;10;0.00262592;0.00102781;0.00400891
436;inner;10;0.429007;0.426714;0.435864
436;wait;10;4.34715e-05;3.2759e-05;5.8236e-05
436;boundary;10;0.00387357;0.00246656;0.00470408
436;calc iter;10;0.435552;0.434365;0.43964
436;calc total;1;4.42893;4.42893;4.42893
436;total;1;17.6951;17.6951;17.6951
382;inner;10;0.429001;0.425075;0.434454
382;wait;10;4.67074e-05;3.2533e-05;6.3279e-05
382;boundary;10;0.00383723;0.00215328;0.00488722
382;calc iter;10;0.43526;0.433585;0.437873
382;calc total;1;4.42893;4.42893;4.42893
382;total;1;17.7096;17.7096;17.7096
459;initialize;1;9.33375;9.33375;9.33375
459;async;10;0.00206118;0.000556041;0.00255345
459;inner;10;0.431375;0.426597;0.435591
459;wait;10;3.68819e-05;2.0844e-05;4.5303e-05
459;boundary;10;0.00356792;0.00172443;0.00446343
459;calc iter;10;0.437042;0.430896;0.440543
459;calc total;1;4.42893;4.42893;4.42893
459;total;1;17.8132;17.8132;17.8132
358;initialize;1;9.13563;9.13563;9.13563
358;async;10;0.00284101;0.000683289;0.00445229
358;inner;10;0.429788;0.427688;0.435196
358;wait;10;4.13433e-05;2.3823e-05;5.9907e-05
358;boundary;10;0.00360132;0.00239562;0.00427009
358;calc iter;10;0.436273;0.433692;0.439038
358;calc total;1;4.42892;4.42892;4.42892
358;total;1;17.6115;17.6115;17.6115
389;initialize;1;9.18875;9.18875;9.18875
389;async;10;0.0078982;0.0010846;0.0116757
389;inner;10;0.423922;0.422119;0.429714
389;wait;10;5.36767e-05;4.0725e-05;6.9438e-05
389;boundary;10;0.0039571;0.00266672;0.00469086
389;calc iter;10;0.435833;0.433538;0.438541
389;calc total;1;4.42893;4.42893;4.42893
389;total;1;17.6624;17.6624;17.6624
413;initialize;1;9.15197;9.15197;9.15197
413;async;10;0.00686207;0.00118791;0.0121128
413;inner;10;0.423566;0.420792;0.432413
413;wait;10;5.902e-05;4.3408e-05;9.3372e-05
413;boundary;10;0.00534489;0.00436177;0.00579299
413;calc iter;10;0.435834;0.433064;0.438985
413;calc total;1;4.42894;4.42894;4.42894
413;total;1;17.6311;17.6311;17.6311
437;initialize;1;9.24407;9.24407;9.24407
437;async;10;0.00409666;0.00126224;0.00831897
437;inner;10;0.426106;0.42337;0.43365
437;wait;10;5.91168e-05;4.4739e-05;9.9981e-05
437;boundary;10;0.00526733;0.00367479;0.00592153
437;calc iter;10;0.435531;0.433949;0.438689
437;calc total;1;4.42893;4.42893;4.42893
437;total;1;17.7259;17.7259;17.7259
383;initialize;1;9.22774;9.22774;9.22774
383;async;10;0.00279163;0.000880887;0.0065671
383;inner;10;0.427987;0.423543;0.43372
383;wait;10;4.80548e-05;2.7181e-05;6.3217e-05
383;boundary;10;0.00420314;0.00233347;0.00530855
383;calc iter;10;0.435031;0.433063;0.437239
383;calc total;1;4.42893;4.42893;4.42893
383;total;1;17.7093;17.7093;17.7093
460;initialize;1;9.33355;9.33355;9.33355
460;async;10;0.00895345;0.0011152;0.0132659
460;inner;10;0.423877;0.420567;0.429545
460;wait;10;3.70018e-05;2.4667e-05;7.9703e-05
460;boundary;10;0.00344716;0.00184928;0.00459572
460;calc iter;10;0.436316;0.431601;0.440799
460;calc total;1;4.42893;4.42893;4.42893
460;total;1;17.813;17.813;17.813
359;initialize;1;9.14053;9.14053;9.14053
359;async;10;0.00222728;0.000723129;0.00420502
359;inner;10;0.43052;0.428735;0.434851
359;wait;10;4.1103e-05;2.2445e-05;7.8939e-05
359;boundary;10;0.00349994;0.00227799;0.0042411
359;calc iter;10;0.43629;0.433342;0.438901
359;calc total;1;4.42893;4.42893;4.42893
359;total;1;17.6164;17.6164;17.6164
390;initialize;1;9.18852;9.18852;9.18852
390;async;10;0.00741116;0.00137521;0.0114351
390;inner;10;0.423443;0.421739;0.429888
390;wait;10;6.11592e-05;4.7307e-05;8.376e-05
390;boundary;10;0.00484069;0.0024806;0.0060168
390;calc iter;10;0.435758;0.433746;0.438963
390;calc total;1;4.42893;4.42893;4.42893
390;total;1;17.6622;17.6622;17.6622
414;initialize;1;9.15198;9.15198;9.15198
414;async;10;0.00648214;0.00120756;0.0124499
414;inner;10;0.422206;0.418325;0.431785
414;wait;10;6.63572e-05;5.2467e-05;0.000117768
414;boundary;10;0.00600482;0.00467634;0.0063994
414;calc iter;10;0.434762;0.432407;0.43779
414;calc total;1;4.42893;4.42893;4.42893
414;total;1;17.6312;17.6312;17.6312
438;initialize;1;9.21256;9.21256;9.21256
438;async;10;0.0052379;0.000809782;0.0111876
438;inner;10;0.426393;0.423;0.432807
438;wait;10;5.0703e-05;2.6274e-05;8.4441e-05
438;boundary;10;0.0044366;0.00299663;0.00592158
438;calc iter;10;0.43612;0.43369;0.438314
438;calc total;1;4.42893;4.42893;4.42893
438;total;1;17.6944;17.6944;17.6944
391;initialize;1;9.18961;9.18961;9.18961
391;async;10;0.010353;0.00106093;0.015084
391;inner;10;0.422731;0.4209;0.42831
391;wait;10;4.01366e-05;2.2229e-05;0.000102144
391;boundary;10;0.00283514;0.00232662;0.00476641
391;calc iter;10;0.435961;0.433085;0.438922
391;calc total;1;4.42893;4.42893;4.42893
391;total;1;17.6633;17.6633;17.6633
415;initialize;1;9.15197;9.15197;9.15197
415;async;10;0.00330823;0.000484587;0.00578469
415;inner;10;0.425367;0.421502;0.435232
415;wait;10;5.94551e-05;4.386e-05;7.6336e-05
415;boundary;10;0.00556759;0.00301997;0.00654806
415;calc iter;10;0.434304;0.432507;0.439151
415;calc total;1;4.42894;4.42894;4.42894
415;total;1;17.6312;17.6312;17.6312
439;initialize;1;9.21237;9.21237;9.21237
439;async;10;0.00644047;0.00120395;0.00934011
439;inner;10;0.425659;0.420946;0.432268
439;wait;10;4.50406e-05;2.6626e-05;9.8452e-05
439;boundary;10;0.00420152;0.002459;0.00592864
439;calc iter;10;0.436348;0.430358;0.439719
439;calc total;1;4.42893;4.42893;4.42893
439;total;1;17.6942;17.6942;17.6942
392;initialize;1;9.19474;9.19474;9.19474
392;async;10;0.0113179;0.00113123;0.0153331
392;inner;10;0.423356;0.421114;0.431155
392;wait;10;2.41527e-05;1.9682e-05;4.2367e-05
392;boundary;10;0.00175367;0.00169143;0.00216728
392;calc iter;10;0.436453;0.434498;0.438327
392;calc total;1;4.42893;4.42893;4.42893
392;total;1;17.6684;17.6684;17.6684
416;initialize;1;9.13307;9.13307;9.13307
416;async;10;0.00291894;0.000975877;0.00454526
416;inner;10;0.429695;0.427009;0.436506
416;wait;10;3.89708e-05;2.8437e-05;4.9021e-05
416;boundary;10;0.00348629;0.00252845;0.00428911
416;calc iter;10;0.436141;0.432893;0.44006
416;calc total;1;4.42893;4.42893;4.42893
416;total;1;17.6123;17.6123;17.6123
440;initialize;1;9.24408;9.24408;9.24408
440;async;10;0.00344237;0.00121707;0.00537179
440;inner;10;0.429098;0.424969;0.4361
440;wait;10;4.27957e-05;2.513e-05;6.5046e-05
440;boundary;10;0.00414911;0.00188262;0.00551379
440;calc iter;10;0.436734;0.429248;0.439793
440;calc total;1;4.42893;4.42893;4.42893
440;total;1;17.7259;17.7259;17.7259
393;initialize;1;9.19024;9.19024;9.19024
393;async;10;0.00881662;0.00116138;0.0143852
393;inner;10;0.424512;0.42258;0.430045
393;wait;10;3.44732e-05;2.4828e-05;5.6226e-05
393;boundary;10;0.00262079;0.0019751;0.00367727
393;calc iter;10;0.435985;0.433773;0.439598
393;calc total;1;4.42893;4.42893;4.42893
393;total;1;17.6639;17.6639;17.6639
417;initialize;1;9.15196;9.15196;9.15196
417;async;10;0.0016923;0.000864434;0.00249289
417;inner;10;0.431006;0.428311;0.437969
417;wait;10;3.67017e-05;2.5702e-05;5.3972e-05
417;boundary;10;0.00351189;0.00289911;0.00415507
417;calc iter;10;0.436248;0.432979;0.442105
417;calc total;1;4.42893;4.42893;4.42893
417;total;1;17.6312;17.6312;17.6312
441;initialize;1;9.2204;9.2204;9.2204
441;async;10;0.00364907;0.00142214;0.00590307
441;inner;10;0.42908;0.42367;0.43656
441;wait;10;4.61004e-05;2.2258e-05;6.9918e-05
441;boundary;10;0.00409787;0.00172173;0.00496898
441;calc iter;10;0.436875;0.430262;0.440858
441;calc total;1;4.42893;4.42893;4.42893
441;total;1;17.7023;17.7023;17.7023
394;initialize;1;9.19832;9.19832;9.19832
394;async;10;0.00836383;0.00102972;0.011233
394;inner;10;0.42351;0.420123;0.429348
394;wait;10;5.18707e-05;2.3184e-05;9.2711e-05
394;boundary;10;0.00408379;0.0018281;0.00629571
394;calc iter;10;0.436011;0.43295;0.438747
394;calc total;1;4.42893;4.42893;4.42893
394;total;1;17.6721;17.6721;17.6721
418;initialize;1;9.15192;9.15192;9.15192
418;async;10;0.00397305;0.00117472;0.00631589
418;inner;10;0.427953;0.424427;0.436035
418;wait;10;4.51345e-05;2.977e-05;6.4103e-05
418;boundary;10;0.00393431;0.00264077;0.00522833
418;calc iter;10;0.435907;0.431413;0.439901
418;calc total;1;4.42893;4.42893;4.42893
418;total;1;17.6311;17.6311;17.6311
442;initialize;1;9.21332;9.21332;9.21332
442;async;10;0.00405966;0.0011224;0.00632744
442;inner;10;0.428757;0.423327;0.436229
442;wait;10;4.10902e-05;1.8854e-05;7.0277e-05
442;boundary;10;0.00403222;0.00173074;0.0050176
442;calc iter;10;0.436892;0.428072;0.440106
442;calc total;1;4.42893;4.42893;4.42893
442;total;1;17.6952;17.6952;17.6952
461;initialize;1;9.33346;9.33346;9.33346
461;async;10;0.00860197;0.00107453;0.0118635
461;inner;10;0.423117;0.420295;0.427005
461;wait;10;5.0644e-05;2.5379e-05;0.000117733
461;boundary;10;0.00412712;0.00288847;0.0053373
461;calc iter;10;0.435899;0.432993;0.439082
461;calc total;1;4.42893;4.42893;4.42893
461;total;1;17.8129;17.8129;17.8129
395;initialize;1;9.18813;9.18813;9.18813
395;async;10;0.00952539;0.00102999;0.0119643
395;inner;10;0.423936;0.422363;0.429347
395;wait;10;3.52932e-05;2.0266e-05;9.0403e-05
395;boundary;10;0.00259871;0.00174777;0.00361927
395;calc iter;10;0.436097;0.43344;0.438191
395;calc total;1;4.42893;4.42893;4.42893
395;total;1;17.6618;17.6618;17.6618
419;initialize;1;9.1325;9.1325;9.1325
419;async;10;0.00391316;0.00110561;0.00686085
419;inner;10;0.42683;0.423238;0.434789
419;wait;10;5.49174e-05;4.0974e-05;7.2165e-05
419;boundary;10;0.0048725;0.00308954;0.00594854
419;calc iter;10;0.435672;0.433268;0.439176
419;calc total;1;4.42893;4.42893;4.42893
419;total;1;17.6117;17.6117;17.6117
443;initialize;1;9.21224;9.21224;9.21224
443;async;10;0.00428718;0.00115737;0.00706691
443;inner;10;0.428477;0.423914;0.435826
443;wait;10;4.35723e-05;2.1285e-05;6.699e-05
443;boundary;10;0.00397126;0.00181313;0.0053609
443;calc iter;10;0.436781;0.431323;0.439625
443;calc total;1;4.42893;4.42893;4.42893
443;total;1;17.6941;17.6941;17.6941
396;initialize;1;9.18829;9.18829;9.18829
396;async;10;0.0105184;0.00117825;0.016339
396;inner;10;0.422232;0.418225;0.426408
396;wait;10;3.549e-05;2.1535e-05;6.8427e-05
396;boundary;10;0.00243435;0.00171656;0.00356715
396;calc iter;10;0.435222;0.430958;0.438072
396;calc total;1;4.42893;4.42893;4.42893
396;total;1;17.662;17.662;17.662
420;initialize;1;9.15195;9.15195;9.15195
420;async;10;0.00346898;0.00066313;0.00749717
420;inner;10;0.42752;0.425155;0.435663
420;wait;10;4.81754e-05;3.9383e-05;5.6007e-05
420;boundary;10;0.00444405;0.00247172;0.00528691
420;calc iter;10;0.435483;0.432806;0.439389
420;calc total;1;4.42893;4.42893;4.42893
420;total;1;17.6311;17.6311;17.6311
444;initialize;1;9.24405;9.24405;9.24405
444;async;10;0.00816987;0.00124876;0.0121627
444;inner;10;0.425435;0.420453;0.432425
444;wait;10;3.14464e-05;2.1769e-05;4.9564e-05
444;boundary;10;0.00233698;0.00172281;0.00317452
444;calc iter;10;0.435975;0.432892;0.438279
444;calc total;1;4.42893;4.42893;4.42893
444;total;1;17.7259;17.7259;17.7259
397;initialize;1;9.18828;9.18828;9.18828
397;async;10;0.00623477;0.0011723;0.0103095
397;inner;10;0.426842;0.424107;0.430314
397;wait;10;2.95222e-05;2.101e-05;3.9105e-05
397;boundary;10;0.0021533;0.00171558;0.0028575
397;calc iter;10;0.435261;0.433244;0.438401
397;calc total;1;4.42893;4.42893;4.42893
397;total;1;17.662;17.662;17.662
421;initialize;1;9.15195;9.15195;9.15195
421;async;10;0.00527576;0.000764084;0.00922784
421;inner;10;0.425651;0.418153;0.435032
421;wait;10;4.78723e-05;3.5766e-05;5.845e-05
421;boundary;10;0.00442437;0.00270246;0.00545618
421;calc iter;10;0.435401;0.432896;0.438968
421;calc total;1;4.42893;4.42893;4.42893
421;total;1;17.6312;17.6312;17.6312
445;initialize;1;9.21224;9.21224;9.21224
445;async;10;0.00633185;0.0012328;0.00990429
445;inner;10;0.42529;0.423051;0.431137
445;wait;10;4.81168e-05;3.3205e-05;7.4774e-05
445;boundary;10;0.0036339;0.00247734;0.00438212
445;calc iter;10;0.435305;0.433209;0.437005
445;calc total;1;4.42893;4.42893;4.42893
445;total;1;17.6941;17.6941;17.6941
398;initialize;1;9.18823;9.18823;9.18823
398;async;10;0.00721881;0.00118246;0.0113285
398;inner;10;0.423187;0.420132;0.427755
398;wait;10;5.30686e-05;3.1973e-05;7.4486e-05
398;boundary;10;0.00419285;0.00277136;0.00628012
398;calc iter;10;0.434653;0.430825;0.437564
398;calc total;1;4.42893;4.42893;4.42893
398;total;1;17.662;17.662;17.662
422;initialize;1;9.15195;9.15195;9.15195
422;async;10;0.00631037;0.000944859;0.0091238
422;inner;10;0.425814;0.423359;0.434109
422;wait;10;4.08844e-05;2.7846e-05;9.2585e-05
422;boundary;10;0.00412311;0.00311804;0.00509633
422;calc iter;10;0.43629;0.433807;0.438932
422;calc total;1;4.42893;4.42893;4.42893
422;total;1;17.6312;17.6312;17.6312
446;initialize;1;9.21316;9.21316;9.21316
446;async;10;0.00533981;0.00115948;0.00937843
446;inner;10;0.42448;0.420647;0.431031
446;wait;10;5.42916e-05;4.4651e-05;6.5044e-05
446;boundary;10;0.00472482;0.00276874;0.00592622
446;calc iter;10;0.4346;0.431817;0.436687
446;calc total;1;4.42893;4.42893;4.42893
446;total;1;17.695;17.695;17.695
399;initialize;1;9.19128;9.19128;9.19128
399;async;10;0.00544666;0.00117083;0.007959
399;inner;10;0.425306;0.42131;0.429342
399;wait;10;4.68153e-05;2.536e-05;6.6769e-05
399;boundary;10;0.00357631;0.00194974;0.0053612
399;calc iter;10;0.434377;0.432515;0.437197
399;calc total;1;4.42893;4.42893;4.42893
399;total;1;17.665;17.665;17.665
423;initialize;1;9.15194;9.15194;9.15194
423;async;10;0.00647266;0.00109381;0.00796008
423;inner;10;0.426373;0.423717;0.434581
423;wait;10;3.67379e-05;2.3835e-05;6.9217e-05
423;boundary;10;0.00381629;0.00178875;0.00467086
423;calc iter;10;0.4367;0.432287;0.440881
423;calc total;1;4.42893;4.42893;4.42893
423;total;1;17.6311;17.6311;17.6311
447;initialize;1;9.21251;9.21251;9.21251
447;async;10;0.00527147;0.000904052;0.00973752
447;inner;10;0.422979;0.417137;0.430716
447;wait;10;4.97131e-05;3.2918e-05;7.9414e-05
447;boundary;10;0.00530751;0.00282967;0.00675206
447;calc iter;10;0.433609;0.431198;0.435982
447;calc total;1;4.42893;4.42893;4.42893
447;total;1;17.6944;17.6944;17.6944
400;initialize;1;9.18824;9.18824;9.18824
400;async;10;0.0093801;0.00112048;0.0151588
400;inner;10;0.420308;0.416993;0.42432
400;wait;10;6.39293e-05;4.7568e-05;0.000127857
400;boundary;10;0.00480986;0.0041447;0.00556708
400;calc iter;10;0.434564;0.429862;0.438525
400;calc total;1;4.42893;4.42893;4.42893
400;total;1;17.662;17.662;17.662
424;initialize;1;9.15134;9.15134;9.15134
424;async;10;0.002229;0.00111682;0.00271402
424;inner;10;0.430588;0.427572;0.437958
424;wait;10;3.95322e-05;2.1083e-05;4.879e-05
424;boundary;10;0.00422111;0.0016954;0.00519107
424;calc iter;10;0.437079;0.431387;0.443971
424;calc total;1;4.42893;4.42893;4.42893
424;total;1;17.6305;17.6305;17.6305
448;initialize;1;9.22159;9.22159;9.22159
448;async;10;0.00920936;0.00101341;0.0121367
448;inner;10;0.423081;0.421251;0.428282
448;wait;10;3.33862e-05;1.7845e-05;9.8026e-05
448;boundary;10;0.00293236;0.00203176;0.00451478
448;calc iter;10;0.435257;0.43391;0.436938
448;calc total;1;4.42893;4.42893;4.42893
448;total;1;17.7034;17.7034;17.7034
401;initialize;1;9.19243;9.19243;9.19243
401;async;10;0.009038;0.00114774;0.0138486
401;inner;10;0.420374;0.414503;0.425954
401;wait;10;6.38669e-05;3.2041e-05;0.000120277
401;boundary;10;0.00460853;0.00282514;0.00644084
401;calc iter;10;0.434086;0.428942;0.439563
401;calc total;1;4.42893;4.42893;4.42893
401;total;1;17.6662;17.6662;17.6662
425;initialize;1;9.15196;9.15196;9.15196
425;async;10;0.00710743;0.00110492;0.0106114
425;inner;10;0.425858;0.423863;0.433454
425;wait;10;4.25077e-05;2.2197e-05;0.000119
425;boundary;10;0.00361066;0.00190143;0.00433297
425;calc iter;10;0.436621;0.432788;0.440682
425;calc total;1;4.42893;4.42893;4.42893
425;total;1;17.6311;17.6311;17.6311
449;initialize;1;9.22903;9.22903;9.22903
449;async;10;0.00976577;0.00132547;0.0119514
449;inner;10;0.423038;0.421;0.428995
449;wait;10;3.58067e-05;2.2558e-05;0.000114869
449;boundary;10;0.00248083;0.00182928;0.00383146
449;calc iter;10;0.435322;0.43427;0.43667
449;calc total;1;4.42893;4.42893;4.42893
449;total;1;17.7109;17.7109;17.7109
402;initialize;1;9.1885;9.1885;9.1885
402;async;10;0.00845104;0.00114445;0.011207
402;inner;10;0.422991;0.420368;0.426412
402;wait;10;4.7622e-05;3.3178e-05;7.4064e-05
402;boundary;10;0.0031646;0.00265618;0.00364402
402;calc iter;10;0.434656;0.430907;0.437292
402;calc total;1;4.42893;4.42893;4.42893
402;total;1;17.6622;17.6622;17.6622
426;initialize;1;9.13459;9.13459;9.13459
426;async;10;0.00735555;0.00111902;0.0103135
426;inner;10;0.425055;0.422093;0.43201
426;wait;10;4.61512e-05;2.5794e-05;0.000102
426;boundary;10;0.00403624;0.00262293;0.00500276
426;calc iter;10;0.436494;0.431546;0.438403
426;calc total;1;4.42893;4.42893;4.42893
426;total;1;17.6138;17.6138;17.6138
450;initialize;1;9.21254;9.21254;9.21254
450;async;10;0.00754036;0.00109106;0.010199
450;inner;10;0.425065;0.422857;0.431063
450;wait;10;3.53683e-05;2.5039e-05;6.4654e-05
450;boundary;10;0.00265953;0.00224617;0.00311868
450;calc iter;10;0.435302;0.434408;0.436134
450;calc total;1;4.42893;4.42893;4.42893
450;total;1;17.6944;17.6944;17.6944
403;initialize;1;9.19837;9.19837;9.19837
403;async;10;0.00996171;0.00116537;0.0126771
403;inner;10;0.422112;0.419868;0.425762
403;wait;10;3.78442e-05;2.6891e-05;7.8276e-05
403;boundary;10;0.00264146;0.0021235;0.00349141
403;calc iter;10;0.434754;0.430499;0.43798
403;calc total;1;4.42893;4.42893;4.42893
403;total;1;17.6721;17.6721;17.6721
427;initialize;1;9.15193;9.15193;9.15193
427;async;10;0.00630282;0.00072652;0.00887361
427;inner;10;0.426917;0.42375;0.434537
427;wait;10;3.53623e-05;2.5622e-05;5.1217e-05
427;boundary;10;0.00349897;0.00173408;0.00414073
427;calc iter;10;0.436756;0.432309;0.439138
427;calc total;1;4.42893;4.42893;4.42893
427;total;1;17.6311;17.6311;17.6311
451;initialize;1;9.21321;9.21321;9.21321
451;async;10;0.00616661;0.0011214;0.00990439
451;inner;10;0.424548;0.421295;0.430395
451;wait;10;5.03986e-05;3.8786e-05;0.000104618
451;boundary;10;0.00399336;0.00274429;0.00482024
451;calc iter;10;0.43476;0.432093;0.436649
451;calc total;1;4.42893;4.42893;4.42893
451;total;1;17.6951;17.6951;17.6951
404;initialize;1;9.19346;9.19346;9.19346
404;async;10;0.00631736;0.00111477;0.00833447
404;inner;10;0.426565;0.424192;0.430118
404;wait;10;3.17848e-05;2.6252e-05;4.5519e-05
404;boundary;10;0.00190614;0.00170762;0.00237177
404;calc iter;10;0.434822;0.432884;0.4376
404;calc total;1;4.42893;4.42893;4.42893
404;total;1;17.6671;17.6671;17.6671
428;initialize;1;9.15195;9.15195;9.15195
428;async;10;0.00438357;0.000645112;0.00901301
428;inner;10;0.428312;0.425924;0.435569
428;wait;10;4.42406e-05;3.0048e-05;6.384e-05
428;boundary;10;0.00372679;0.00254199;0.00488918
428;calc iter;10;0.436468;0.434262;0.440059
428;calc total;1;4.42893;4.42893;4.42893
428;total;1;17.6311;17.6311;17.6311
452;initialize;1;9.21229;9.21229;9.21229
452;async;10;0.00573692;0.00113317;0.0105758
452;inner;10;0.424366;0.421029;0.43106
452;wait;10;5.66094e-05;3.1861e-05;7.3315e-05
452;boundary;10;0.00454752;0.00253219;0.00605921
452;calc iter;10;0.434708;0.43274;0.438173
452;calc total;1;4.42893;4.42893;4.42893
452;total;1;17.6942;17.6942;17.6942
405;initialize;1;9.18839;9.18839;9.18839
405;async;10;0.00816048;0.00118729;0.0133369
405;inner;10;0.421534;0.417492;0.425305
405;wait;10;6.18659e-05;4.9827e-05;9.8046e-05
405;boundary;10;0.00468925;0.00371127;0.00565434
405;calc iter;10;0.434447;0.430304;0.437712
405;calc total;1;4.42893;4.42893;4.42893
405;total;1;17.6621;17.6621;17.6621
429;initialize;1;9.15197;9.15197;9.15197
429;async;10;0.00558962;0.00114437;0.0104957
429;inner;10;0.425492;0.422584;0.434232
429;wait;10;5.85017e-05;4.2322e-05;8.119e-05
429;boundary;10;0.00474917;0.00304724;0.00603368
429;calc iter;10;0.435891;0.4314;0.439662
429;calc total;1;4.42893;4.42893;4.42893
429;total;1;17.6311;17.6311;17.6311
453;initialize;1;9.21231;9.21231;9.21231
453;async;10;0.00579239;0.00126868;0.00933913
453;inner;10;0.424421;0.421414;0.430685
453;wait;10;5.38624e-05;3.2168e-05;7.1472e-05
453;boundary;10;0.00449073;0.0028439;0.00533972
453;calc iter;10;0.43476;0.431378;0.437009
453;calc total;1;4.42893;4.42893;4.42893
453;total;1;17.6942;17.6942;17.6942
406;initialize;1;9.18846;9.18846;9.18846
406;async;10;0.00900036;0.00114047;0.013167
406;inner;10;0.42251;0.419817;0.426599
406;wait;10;4.35712e-05;2.3895e-05;5.985e-05
406;boundary;10;0.00329361;0.00214087;0.00495913
406;calc iter;10;0.434849;0.431018;0.437291
406;calc total;1;4.42893;4.42893;4.42893
406;total;1;17.6622;17.6622;17.6622
430;initialize;1;9.13678;9.13678;9.13678
430;async;10;0.00394208;0.000646398;0.00770651
430;inner;10;0.426417;0.423587;0.435047
430;wait;10;6.05151e-05;3.7484e-05;7.7626e-05
430;boundary;10;0.00504155;0.00267289;0.00622112
430;calc iter;10;0.435463;0.431823;0.438947
430;calc total;1;4.42893;4.42893;4.42893
430;total;1;17.6159;17.6159;17.6159
454;initialize;1;9.24408;9.24408;9.24408
454;async;10;0.00655437;0.00120187;0.0098293
454;inner;10;0.425884;0.423662;0.431907
454;wait;10;4.05223e-05;2.4714e-05;6.7915e-05
454;boundary;10;0.00292629;0.00189206;0.00481868
454;calc iter;10;0.435406;0.432792;0.43661
454;calc total;1;4.42893;4.42893;4.42893
454;total;1;17.7259;17.7259;17.7259
407;initialize;1;9.19835;9.19835;9.19835
407;async;10;0.0100587;0.0011638;0.0172932
407;inner;10;0.423485;0.418495;0.428068
407;wait;10;2.98021e-05;2.0455e-05;5.5251e-05
407;boundary;10;0.0019653;0.00169945;0.00265439
407;calc iter;10;0.43554;0.431944;0.437517
407;calc total;1;4.42893;4.42893;4.42893
407;total;1;17.6721;17.6721;17.6721
431;initialize;1;9.15197;9.15197;9.15197
431;async;10;0.00399334;0.00114834;0.00769253
431;inner;10;0.425909;0.422251;0.434219
431;wait;10;6.16855e-05;4.1974e-05;8.4406e-05
431;boundary;10;0.00520424;0.00304322;0.00669769
431;calc iter;10;0.43517;0.432463;0.438497
431;calc total;1;4.42893;4.42893;4.42893
431;total;1;17.6311;17.6311;17.6311
455;initialize;1;9.2392;9.2392;9.2392
455;async;10;0.00756396;0.00122123;0.0101638
455;inner;10;0.425724;0.421751;0.432493
455;wait;10;3.06959e-05;2.1445e-05;4.849e-05
455;boundary;10;0.00251186;0.0017602;0.00342477
455;calc iter;10;0.435832;0.433015;0.437673
455;calc total;1;4.42893;4.42893;4.42893
455;total;1;17.721;17.721;17.721
552;initialize;1;9.36451;9.36451;9.36451
552;async;10;0.00416314;0.00107248;0.00648921
552;inner;10;0.428577;0.41922;0.439645
552;wait;10;6.26574e-05;2.3176e-05;8.3266e-05
552;boundary;10;0.00545762;0.00172508;0.00621104
552;calc iter;10;0.438263;0.423761;0.445502
552;calc total;1;4.42894;4.42894;4.42894
552;total;1;17.8465;17.8465;17.8465
600;initialize;1;9.29724;9.29724;9.29724
600;async;10;0.00614353;0.00132374;0.00806399
600;inner;10;0.426584;0.425063;0.429271
600;wait;10;2.6512e-05;2.1692e-05;4.3343e-05
600;boundary;10;0.00181636;0.00172416;0.00215746
600;calc iter;10;0.434572;0.432798;0.436448
600;calc total;1;4.42894;4.42894;4.42894
600;total;1;17.778;17.778;17.778
504;initialize;1;9.38449;9.38449;9.38449
504;async;10;0.00290291;0.000713857;0.00622978
504;inner;10;0.430087;0.425553;0.43505
504;wait;10;4.01723e-05;2.2739e-05;6.1362e-05
504;boundary;10;0.00351677;0.00178566;0.00535086
504;calc iter;10;0.436549;0.431419;0.439826
504;calc total;1;4.42895;4.42895;4.42895
504;total;1;17.8667;17.8667;17.8667
462;initialize;1;9.33382;9.33382;9.33382
462;async;10;0.00770581;0.00108455;0.0119985
462;inner;10;0.423537;0.420974;0.427664
462;wait;10;4.84443e-05;3.5795e-05;8.5614e-05
462;boundary;10;0.00445094;0.00341799;0.00583561
462;calc iter;10;0.435744;0.433216;0.438936
462;calc total;1;4.42893;4.42893;4.42893
462;total;1;17.8133;17.8133;17.8133
480;initialize;1;9.35571;9.35571;9.35571
480;async;10;0.00871335;0.00116244;0.0114815
480;inner;10;0.422712;0.418851;0.428875
480;wait;10;4.12666e-05;2.0707e-05;6.7606e-05
480;boundary;10;0.0033288;0.00241997;0.00496073
480;calc iter;10;0.434797;0.432754;0.436418
480;calc total;1;4.42893;4.42893;4.42893
480;total;1;17.8287;17.8287;17.8287
576;initialize;1;9.05563;9.05563;9.05563
576;async;10;0.00765273;0.00089253;0.0123095
576;inner;10;0.422265;0.417254;0.430081
576;wait;10;4.67176e-05;2.6011e-05;7.8722e-05
576;boundary;10;0.00438782;0.00321999;0.00586902
576;calc iter;10;0.434355;0.431335;0.437247
576;calc total;1;4.42894;4.42894;4.42894
576;total;1;17.5375;17.5375;17.5375
528;initialize;1;9.34584;9.34584;9.34584
528;async;10;0.0082486;0.00126739;0.0110399
528;inner;10;0.424019;0.419501;0.42966
528;wait;10;3.5564e-05;2.6439e-05;5.3502e-05
528;boundary;10;0.00254472;0.00175835;0.00436878
528;calc iter;10;0.434849;0.433185;0.436455
528;calc total;1;4.42893;4.42893;4.42893
528;total;1;17.8196;17.8196;17.8196
553;initialize;1;9.36854;9.36854;9.36854
553;async;10;0.0101246;0.00111045;0.0136327
553;inner;10;0.422944;0.41585;0.436054
553;wait;10;4.95397e-05;2.0579e-05;6.7283e-05
553;boundary;10;0.00466545;0.00175311;0.00612475
553;calc iter;10;0.437786;0.429718;0.440046
553;calc total;1;4.42894;4.42894;4.42894
553;total;1;17.8505;17.8505;17.8505
505;initialize;1;9.38475;9.38475;9.38475
505;async;10;0.00475554;0.00121437;0.00825077
505;inner;10;0.427817;0.423436;0.433246
505;wait;10;4.04751e-05;1.9492e-05;7.5229e-05
505;boundary;10;0.00397135;0.00174602;0.00524378
505;calc iter;10;0.436587;0.429884;0.439679
505;calc total;1;4.42895;4.42895;4.42895
505;total;1;17.8669;17.8669;17.8669
463;initialize;1;9.33368;9.33368;9.33368
463;async;10;0.010684;0.00112319;0.0144059
463;inner;10;0.41865;0.416526;0.421251
463;wait;10;7.34157e-05;5.0201e-05;0.000125363
463;boundary;10;0.00592515;0.00469623;0.00663974
463;calc iter;10;0.435334;0.429143;0.438943
463;calc total;1;4.42893;4.42893;4.42893
463;total;1;17.8131;17.8131;17.8131
481;initialize;1;9.34282;9.34282;9.34282
481;async;10;0.00926383;0.00160162;0.0112059
481;inner;10;0.423152;0.419379;0.429687
481;wait;10;3.35477e-05;2.1671e-05;4.6223e-05
481;boundary;10;0.0025892;0.00180867;0.00379308
481;calc iter;10;0.435041;0.432827;0.436993
481;calc total;1;4.42893;4.42893;4.42893
481;total;1;17.8158;17.8158;17.8158
577;initialize;1;9.04998;9.04998;9.04998
577;async;10;0.00717226;0.00128825;0.0109441
577;inner;10;0.423171;0.418607;0.431453
577;wait;10;4.74037e-05;3.5739e-05;6.5486e-05
577;boundary;10;0.00410591;0.00284688;0.00543754
577;calc iter;10;0.434498;0.432183;0.43627
577;calc total;1;4.42894;4.42894;4.42894
577;total;1;17.5318;17.5318;17.5318
529;initialize;1;9.34676;9.34676;9.34676
529;async;10;0.00755756;0.00103673;0.0127119
529;inner;10;0.424991;0.421452;0.429955
529;wait;10;3.11628e-05;2.1407e-05;4.8278e-05
529;boundary;10;0.00251075;0.00176456;0.00336511
529;calc iter;10;0.435092;0.433212;0.437075
529;calc total;1;4.42893;4.42893;4.42893
529;total;1;17.8205;17.8205;17.8205
554;initialize;1;9.35955;9.35955;9.35955
554;async;10;0.00743807;0.000861038;0.0128516
554;inner;10;0.425727;0.420561;0.435889
554;wait;10;4.58845e-05;2.3975e-05;6.9484e-05
554;boundary;10;0.00397177;0.00179993;0.00557835
554;calc iter;10;0.437185;0.428724;0.441609
554;calc total;1;4.42892;4.42892;4.42892
554;total;1;17.8415;17.8415;17.8415
506;initialize;1;9.38448;9.38448;9.38448
506;async;10;0.00365841;0.000515793;0.00617041
506;inner;10;0.429081;0.424108;0.43531
506;wait;10;3.43438e-05;2.1567e-05;4.71e-05
506;boundary;10;0.00395651;0.00172218;0.00537221
506;calc iter;10;0.436732;0.429144;0.440711
506;calc total;1;4.42893;4.42893;4.42893
506;total;1;17.8667;17.8667;17.8667
464;initialize;1;9.33344;9.33344;9.33344
464;async;10;0.005189;0.00112908;0.00761034
464;inner;10;0.426249;0.421552;0.429944
464;wait;10;4.36468e-05;2.8729e-05;6.4568e-05
482;initialize;1;9.35575;9.35575;9.35575
482;async;10;0.00905686;0.00111189;0.0111886
482;inner;10;0.422645;0.418652;0.42929
482;wait;10;3.42048e-05;2.4945e-05;5.3731e-05
482;boundary;10;0.00310187;0.00223223;0.0043869
482;calc iter;10;0.434839;0.432909;0.436445
482;calc total;1;4.42892;4.42892;4.42892
482;total;1;17.8287;17.8287;17.8287
578;initialize;1;9.0441;9.0441;9.0441
578;async;10;0.00765417;0.00103248;0.0154252
578;inner;10;0.421159;0.413897;0.430091
578;wait;10;5.65293e-05;3.9567e-05;7.5816e-05
578;boundary;10;0.00521919;0.00341697;0.00665994
578;calc iter;10;0.434091;0.431349;0.438128
578;calc total;1;4.42892;4.42892;4.42892
578;total;1;17.5259;17.5259;17.5259
530;initialize;1;9.35868;9.35868;9.35868
530;async;10;0.00835077;0.00118714;0.0137841
530;inner;10;0.423016;0.418771;0.42872
530;wait;10;4.31382e-05;3.3436e-05;6.7801e-05
530;boundary;10;0.003536;0.00278973;0.00424865
530;calc iter;10;0.434948;0.432541;0.436885
530;calc total;1;4.42892;4.42892;4.42892
530;total;1;17.8324;17.8324;17.8324
555;initialize;1;9.3512;9.3512;9.3512
555;async;10;0.00766989;0.000783442;0.0154102
555;inner;10;0.425686;0.421698;0.435667
555;wait;10;4.14784e-05;2.5034e-05;8.1952e-05
555;boundary;10;0.00341594;0.00204922;0.00429634
555;calc iter;10;0.436815;0.434002;0.439871
555;calc total;1;4.42892;4.42892;4.42892
555;total;1;17.8331;17.8331;17.8331
507;initialize;1;9.38459;9.38459;9.38459
507;async;10;0.00564071;0.00112684;0.00999886
507;inner;10;0.42629;0.42267;0.430723
507;wait;10;5.00495e-05;2.1215e-05;9.8914e-05
507;boundary;10;0.00443262;0.00204031;0.00547304
507;calc iter;10;0.436415;0.431414;0.439665
507;calc total;1;4.42893;4.42893;4.42893
507;total;1;17.8668;17.8668;17.8668
464;boundary;10;0.00380642;0.00259681;0.00488275
464;calc iter;10;0.43529;0.430902;0.439087
464;calc total;1;4.42893;4.42893;4.42893
464;total;1;17.8129;17.8129;17.8129
483;initialize;1;9.35419;9.35419;9.35419
483;async;10;0.00762292;0.00106096;0.0100896
483;inner;10;0.423986;0.419939;0.430281
483;wait;10;3.45922e-05;2.399e-05;4.6572e-05
483;boundary;10;0.00315548;0.00182537;0.00480494
483;calc iter;10;0.4348;0.43299;0.435964
483;calc total;1;4.42892;4.42892;4.42892
483;total;1;17.8271;17.8271;17.8271
579;initialize;1;9.05234;9.05234;9.05234
579;async;10;0.00676014;0.000721396;0.0126131
579;inner;10;0.422745;0.418524;0.431792
579;wait;10;5.70668e-05;4.7475e-05;8.0695e-05
579;boundary;10;0.00516044;0.00273628;0.00626177
579;calc iter;10;0.434725;0.430007;0.438197
579;calc total;1;4.42892;4.42892;4.42892
579;total;1;17.5341;17.5341;17.5341
531;initialize;1;9.35878;9.35878;9.35878
531;async;10;0.00719567;0.00141716;0.0135598
531;inner;10;0.424572;0.420677;0.429722
531;wait;10;4.02086e-05;2.7029e-05;5.3663e-05
531;boundary;10;0.00319577;0.00197834;0.00430609
531;calc iter;10;0.435004;0.43282;0.437856
531;calc total;1;4.42892;4.42892;4.42892
531;total;1;17.8325;17.8325;17.8325
556;initialize;1;9.37199;9.37199;9.37199
556;async;10;0.00600499;0.00110577;0.0113395
556;inner;10;0.424287;0.420572;0.433912
556;wait;10;5.23923e-05;3.7826e-05;8.5469e-05
556;boundary;10;0.00542773;0.00404516;0.00617605
556;calc iter;10;0.435774;0.432054;0.439887
556;calc total;1;4.42892;4.42892;4.42892
556;total;1;17.8539;17.8539;17.8539
508;initialize;1;9.38474;9.38474;9.38474
508;async;10;0.00400669;0.00107281;0.00785223
508;inner;10;0.428399;0.425099;0.432316
508;wait;10;4.31775e-05;2.5947e-05;9.6854e-05
508;boundary;10;0.00371179;0.00265967;0.00460028
508;calc iter;10;0.436162;0.433642;0.43851
508;calc total;1;4.42893;4.42893;4.42893
508;total;1;17.8669;17.8669;17.8669
465;initialize;1;9.33426;9.33426;9.33426
465;async;10;0.00438802;0.00115969;0.00614382
465;inner;10;0.42667;0.424007;0.431354
465;wait;10;4.85693e-05;4.1536e-05;6.3642e-05
465;boundary;10;0.00422788;0.00268237;0.00540719
465;calc iter;10;0.435336;0.433563;0.438184
465;calc total;1;4.42893;4.42893;4.42893
465;total;1;17.8137;17.8137;17.8137
484;initialize;1;9.35588;9.35588;9.35588
484;async;10;0.00956975;0.00103298;0.0198982
484;inner;10;0.419234;0.413615;0.428923
484;wait;10;6.37988e-05;4.0508e-05;8.7526e-05
484;boundary;10;0.00554117;0.00268999;0.00677141
484;calc iter;10;0.43441;0.430688;0.442456
484;calc total;1;4.42892;4.42892;4.42892
484;total;1;17.8288;17.8288;17.8288
580;initialize;1;9.05572;9.05572;9.05572
580;async;10;0.0108973;0.00102362;0.018804
580;inner;10;0.419626;0.415909;0.428105
580;wait;10;6.07819e-05;2.9629e-05;0.000112633
580;boundary;10;0.00490017;0.00368922;0.00630516
580;calc iter;10;0.435487;0.42969;0.439796
580;calc total;1;4.42892;4.42892;4.42892
580;total;1;17.5376;17.5376;17.5376
532;initialize;1;9.35874;9.35874;9.35874
532;async;10;0.00792631;0.0012509;0.013821
532;inner;10;0.421407;0.413365;0.427027
532;wait;10;5.34904e-05;3.699e-05;8.6311e-05
532;boundary;10;0.00435172;0.00302171;0.00631107
532;calc iter;10;0.43374;0.431056;0.436168
532;calc total;1;4.42892;4.42892;4.42892
532;total;1;17.8325;17.8325;17.8325
557;initialize;1;9.36217;9.36217;9.36217
557;async;10;0.0068698;0.000711669;0.0110929
557;inner;10;0.425837;0.422072;0.435882
557;wait;10;4.27693e-05;2.8918e-05;6.5992e-05
557;boundary;10;0.00342476;0.00272276;0.00465165
557;calc iter;10;0.436176;0.434084;0.439924
557;calc total;1;4.42892;4.42892;4.42892
557;total;1;17.8441;17.8441;17.8441
509;initialize;1;9.38471;9.38471;9.38471
509;async;10;0.0017554;0.000451561;0.00415214
509;inner;10;0.431194;0.428557;0.435606
509;wait;10;3.78146e-05;2.5526e-05;4.929e-05
509;boundary;10;0.00309664;0.00205894;0.00430042
509;calc iter;10;0.436085;0.433924;0.439054
509;calc total;1;4.42893;4.42893;4.42893
509;total;1;17.8669;17.8669;17.8669
466;initialize;1;9.33407;9.33407;9.33407
466;async;10;0.00476888;0.00114277;0.00721125
466;inner;10;0.425556;0.422257;0.431272
466;wait;10;5.46844e-05;2.8206e-05;7.9425e-05
466;boundary;10;0.00470654;0.00272199;0.00598395
466;calc iter;10;0.435088;0.433103;0.438519
466;calc total;1;4.42893;4.42893;4.42893
466;total;1;17.8136;17.8136;17.8136
485;initialize;1;9.34793;9.34793;9.34793
485;async;10;0.0090979;0.00102848;0.0162626
485;inner;10;0.420521;0.416046;0.42938
485;wait;10;5.66441e-05;4.252e-05;6.3582e-05
485;boundary;10;0.00514378;0.00244219;0.00650081
485;calc iter;10;0.434822;0.428657;0.440069
485;calc total;1;4.42892;4.42892;4.42892
485;total;1;17.8209;17.8209;17.8209
581;initialize;1;9.05573;9.05573;9.05573
581;async;10;0.00742468;0.000605226;0.01449
581;inner;10;0.425156;0.420088;0.433608
581;wait;10;3.97966e-05;2.7753e-05;5.5906e-05
581;boundary;10;0.00348987;0.00190586;0.00516691
581;calc iter;10;0.436112;0.431736;0.440935
581;calc total;1;4.42892;4.42892;4.42892
581;total;1;17.5376;17.5376;17.5376
533;initialize;1;9.3588;9.3588;9.3588
533;async;10;0.00877522;0.00115546;0.0188787
533;inner;10;0.420013;0.412625;0.42643
533;wait;10;5.68603e-05;4.0432e-05;9.1943e-05
533;boundary;10;0.00507501;0.0039289;0.00640053
533;calc iter;10;0.433922;0.430927;0.4384
533;calc total;1;4.42892;4.42892;4.42892
533;total;1;17.8325;17.8325;17.8325
558;initialize;1;9.372;9.372;9.372
558;async;10;0.00843246;0.00111589;0.0115465
558;inner;10;0.424482;0.420588;0.435502
558;wait;10;4.40467e-05;2.8169e-05;9.8532e-05
558;boundary;10;0.0037298;0.00242641;0.00483669
558;calc iter;10;0.43669;0.433145;0.441341
558;calc total;1;4.42892;4.42892;4.42892
558;total;1;17.8539;17.8539;17.8539
510;initialize;1;9.38062;9.38062;9.38062
510;async;10;0.00261005;0.00102875;0.00597056
510;inner;10;0.428755;0.425235;0.433292
510;wait;10;5.5007e-05;3.8898e-05;9.4879e-05
510;boundary;10;0.00431072;0.00309295;0.00585987
510;calc iter;10;0.435732;0.433128;0.437718
510;calc total;1;4.42893;4.42893;4.42893
510;total;1;17.8628;17.8628;17.8628
467;initialize;1;9.33343;9.33343;9.33343
467;async;10;0.00450345;0.0011539;0.00612472
467;inner;10;0.426343;0.42318;0.431597
467;wait;10;5.00939e-05;3.0777e-05;6.2329e-05
467;boundary;10;0.00434508;0.00260592;0.00544826
467;calc iter;10;0.435243;0.433903;0.437912
467;calc total;1;4.42893;4.42893;4.42893
467;total;1;17.8129;17.8129;17.8129
486;initialize;1;9.35584;9.35584;9.35584
486;async;10;0.0105437;0.00114408;0.0167103
486;inner;10;0.420599;0.418082;0.427363
486;wait;10;5.40741e-05;2.9963e-05;8.7824e-05
486;boundary;10;0.00419881;0.00245954;0.00576482
486;calc iter;10;0.435398;0.430368;0.439973
486;calc total;1;4.42893;4.42893;4.42893
486;total;1;17.8288;17.8288;17.8288
582;initialize;1;9.0556;9.0556;9.0556
582;async;10;0.0190695;0.0010802;0.0244984
582;inner;10;0.412904;0.407961;0.42131
582;wait;10;4.8069e-05;2.3821e-05;0.000116139
582;boundary;10;0.00436212;0.00195469;0.0066987
582;calc iter;10;0.436385;0.429207;0.439753
582;calc total;1;4.42892;4.42892;4.42892
582;total;1;17.5374;17.5374;17.5374
534;initialize;1;9.35876;9.35876;9.35876
534;async;10;0.00947415;0.00107508;0.0197519
534;inner;10;0.419686;0.413214;0.425451
534;wait;10;7.30983e-05;5.2975e-05;0.000127276
534;boundary;10;0.00550788;0.00460355;0.00648926
534;calc iter;10;0.434744;0.429218;0.441447
534;calc total;1;4.42892;4.42892;4.42892
534;total;1;17.8325;17.8325;17.8325
559;initialize;1;9.37202;9.37202;9.37202
559;async;10;0.0073396;0.00109244;0.0118014
559;inner;10;0.424949;0.421215;0.433581
559;wait;10;5.03303e-05;3.2926e-05;0.000108499
559;boundary;10;0.00374026;0.00295488;0.0042221
559;calc iter;10;0.436081;0.433501;0.439002
559;calc total;1;4.42892;4.42892;4.42892
559;total;1;17.854;17.854;17.854
511;initialize;1;9.38457;9.38457;9.38457
511;async;10;0.00335754;0.000832727;0.00737764
511;inner;10;0.425807;0.422725;0.431153
511;wait;10;5.2305e-05;3.353e-05;7.8256e-05
511;boundary;10;0.00591894;0.00404493;0.00664355
511;calc iter;10;0.435138;0.432734;0.436812
511;calc total;1;4.42893;4.42893;4.42893
511;total;1;17.8668;17.8668;17.8668
468;initialize;1;9.33416;9.33416;9.33416
468;async;10;0.00382012;0.00118133;0.00633418
468;inner;10;0.426988;0.42311;0.431827
468;wait;10;4.90772e-05;3.2181e-05;7.9617e-05
468;boundary;10;0.00409687;0.00246655;0.00579282
468;calc iter;10;0.434956;0.432431;0.438071
468;calc total;1;4.42893;4.42893;4.42893
468;total;1;17.8136;17.8136;17.8136
487;initialize;1;9.35574;9.35574;9.35574
487;async;10;0.0122971;0.00106985;0.018354
487;inner;10;0.41997;0.416012;0.425984
487;wait;10;4.89496e-05;2.2871e-05;0.000121414
487;boundary;10;0.00338922;0.00187381;0.00510095
487;calc iter;10;0.435706;0.431296;0.438759
487;calc total;1;4.42893;4.42893;4.42893
487;total;1;17.8287;17.8287;17.8287
583;initialize;1;9.05053;9.05053;9.05053
583;async;10;0.00909478;0.00115325;0.0111328
583;inner;10;0.423843;0.41405;0.433862
583;wait;10;4.72567e-05;1.899e-05;5.5353e-05
583;boundary;10;0.00471965;0.00174702;0.00550335
583;calc iter;10;0.437706;0.425518;0.446192
583;calc total;1;4.42892;4.42892;4.42892
583;total;1;17.5323;17.5323;17.5323
535;initialize;1;9.35882;9.35882;9.35882
535;async;10;0.00966757;0.00104583;0.016599
535;inner;10;0.421362;0.417362;0.426349
535;wait;10;5.35764e-05;2.6311e-05;0.000109256
535;boundary;10;0.00403431;0.00274393;0.00507598
535;calc iter;10;0.435119;0.431775;0.437726
535;calc total;1;4.42892;4.42892;4.42892
535;total;1;17.8326;17.8326;17.8326
560;initialize;1;9.37201;9.37201;9.37201
560;async;10;0.00467664;0.00108933;0.00835443
560;inner;10;0.426348;0.422781;0.437456
560;wait;10;5.20641e-05;2.8585e-05;6.704e-05
560;boundary;10;0.00475069;0.00251959;0.0061532
560;calc iter;10;0.43583;0.43257;0.44111
560;calc total;1;4.42892;4.42892;4.42892
560;total;1;17.854;17.854;17.854
512;initialize;1;9.38458;9.38458;9.38458
512;async;10;0.00281042;0.000974715;0.00415483
512;inner;10;0.42944;0.426704;0.433548
512;wait;10;3.69591e-05;2.2865e-05;6.8831e-05
512;boundary;10;0.00356129;0.00262173;0.00449876
512;calc iter;10;0.43585;0.434405;0.437841
512;calc total;1;4.42892;4.42892;4.42892
512;total;1;17.8668;17.8668;17.8668
469;initialize;1;9.33415;9.33415;9.33415
469;async;10;0.0036591;0.000963861;0.0101849
469;inner;10;0.427727;0.423633;0.432463
469;wait;10;4.1378e-05;2.8414e-05;5.7967e-05
469;boundary;10;0.00401185;0.00241652;0.00544414
469;calc iter;10;0.435441;0.433118;0.440285
469;calc total;1;4.42893;4.42893;4.42893
469;total;1;17.8136;17.8136;17.8136
488;initialize;1;9.33975;9.33975;9.33975
488;async;10;0.0118221;0.00104122;0.0202006
488;inner;10;0.421958;0.418045;0.42922
488;wait;10;3.07738e-05;2.1261e-05;6.0167e-05
488;boundary;10;0.0022094;0.00172275;0.0035952
488;calc iter;10;0.436022;0.431651;0.440073
488;calc total;1;4.42892;4.42892;4.42892
488;total;1;17.8127;17.8127;17.8127
584;initialize;1;9.03631;9.03631;9.03631
584;async;10;0.00245826;0.00115326;0.00267201
584;inner;10;0.430684;0.419923;0.438304
584;wait;10;5.52356e-05;2.3379e-05;7.536e-05
584;boundary;10;0.0050958;0.00172116;0.00555876
584;calc iter;10;0.438296;0.424279;0.445094
584;calc total;1;4.42892;4.42892;4.42892
584;total;1;17.5181;17.5181;17.5181
561;initialize;1;9.35359;9.35359;9.35359
561;async;10;0.00387746;0.000942088;0.00921686
561;inner;10;0.4282;0.424395;0.437081
561;wait;10;4.4219e-05;3.2382e-05;5.6257e-05
561;boundary;10;0.00404958;0.00251664;0.00544108
561;calc iter;10;0.436173;0.431715;0.440862
561;calc total;1;4.42893;4.42893;4.42893
561;total;1;17.8355;17.8355;17.8355
513;initialize;1;9.38214;9.38214;9.38214
513;async;10;0.00175706;0.00115883;0.0025884
513;inner;10;0.431149;0.428954;0.435768
513;wait;10;3.1026e-05;2.1681e-05;4.2927e-05
513;boundary;10;0.0030348;0.00198805;0.00406111
513;calc iter;10;0.435973;0.434501;0.43896
513;calc total;1;4.42892;4.42892;4.42892
513;total;1;17.8643;17.8643;17.8643
470;initialize;1;9.33344;9.33344;9.33344
470;async;10;0.00507656;0.00106766;0.0115315
470;inner;10;0.426369;0.422948;0.432802
470;wait;10;4.73814e-05;3.6341e-05;5.8733e-05
470;boundary;10;0.00427619;0.00257267;0.00546991
470;calc iter;10;0.43577;0.43284;0.439185
470;calc total;1;4.42893;4.42893;4.42893
470;total;1;17.8129;17.8129;17.8129
489;initialize;1;9.33836;9.33836;9.33836
489;async;10;0.0117565;0.00108586;0.0175754
489;inner;10;0.419543;0.414957;0.429372
489;wait;10;5.09886e-05;3.0489e-05;6.3344e-05
489;boundary;10;0.00427559;0.00211535;0.00572124
489;calc iter;10;0.435627;0.430044;0.439175
489;calc total;1;4.42892;4.42892;4.42892
489;total;1;17.8113;17.8113;17.8113
585;initialize;1;9.05563;9.05563;9.05563
585;async;10;0.0139936;0.00104275;0.0171085
585;inner;10;0.418612;0.410738;0.43034
585;wait;10;4.86979e-05;1.9469e-05;6.4411e-05
585;boundary;10;0.00458983;0.00182478;0.00551665
585;calc iter;10;0.437246;0.428425;0.443829
585;calc total;1;4.42892;4.42892;4.42892
585;total;1;17.5375;17.5375;17.5375
562;initialize;1;9.37181;9.37181;9.37181
562;async;10;0.00537305;0.00103686;0.0111767
562;inner;10;0.426785;0.423658;0.436201
562;wait;10;4.8118e-05;3.2703e-05;6.529e-05
562;boundary;10;0.00400334;0.00278053;0.00498047
562;calc iter;10;0.436211;0.431991;0.440353
562;calc total;1;4.42892;4.42892;4.42892
562;total;1;17.8538;17.8538;17.8538
514;initialize;1;9.38483;9.38483;9.38483
514;async;10;0.00169222;0.000630715;0.00254247
514;inner;10;0.430762;0.428167;0.435102
514;wait;10;3.52221e-05;2.6464e-05;5.45e-05
514;boundary;10;0.00336748;0.00230072;0.00423504
514;calc iter;10;0.435858;0.43441;0.438608
514;calc total;1;4.42892;4.42892;4.42892
514;total;1;17.867;17.867;17.867
471;initialize;1;9.33344;9.33344;9.33344
471;async;10;0.00548383;0.00108015;0.0113744
471;inner;10;0.426847;0.422777;0.432529
471;wait;10;4.24876e-05;2.7971e-05;6.7001e-05
471;boundary;10;0.00360062;0.00261561;0.00496703
471;calc iter;10;0.435976;0.431602;0.440441
471;calc total;1;4.42893;4.42893;4.42893
471;total;1;17.8129;17.8129;17.8129
490;initialize;1;9.35573;9.35573;9.35573
490;async;10;0.0130608;0.00108165;0.0179064
490;inner;10;0.420135;0.41661;0.426996
490;wait;10;3.71566e-05;1.9975e-05;0.000102103
490;boundary;10;0.00244733;0.00176184;0.00379912
490;calc iter;10;0.435681;0.431981;0.437596
490;calc total;1;4.42892;4.42892;4.42892
490;total;1;17.8287;17.8287;17.8287
586;initialize;1;9.04463;9.04463;9.04463
586;async;10;0.0122582;0.00112188;0.0168673
586;inner;10;0.420115;0.414907;0.430253
586;wait;10;4.20816e-05;2.5112e-05;6.6042e-05
586;boundary;10;0.00384315;0.00238779;0.0046588
586;calc iter;10;0.43626;0.432613;0.439492
586;calc total;1;4.42892;4.42892;4.42892
586;total;1;17.5265;17.5265;17.5265
563;initialize;1;9.35523;9.35523;9.35523
563;async;10;0.00466775;0.00072779;0.0110633
563;inner;10;0.426653;0.422043;0.436666
563;wait;10;5.89935e-05;4.2017e-05;7.8271e-05
563;boundary;10;0.00470831;0.00263448;0.0064711
563;calc iter;10;0.43609;0.43159;0.442099
563;calc total;1;4.42893;4.42893;4.42893
563;total;1;17.8372;17.8372;17.8372
515;initialize;1;9.38443;9.38443;9.38443
515;async;10;0.00228854;0.000994964;0.00395554
515;inner;10;0.428797;0.426184;0.433529
515;wait;10;5.23844e-05;4.2342e-05;7.2478e-05
515;boundary;10;0.00452967;0.00317151;0.00535295
515;calc iter;10;0.435669;0.434401;0.437891
515;calc total;1;4.42892;4.42892;4.42892
515;total;1;17.8666;17.8666;17.8666
472;initialize;1;9.33352;9.33352;9.33352
472;async;10;0.00664632;0.00115017;0.0115423
472;inner;10;0.425429;0.420581;0.429162
472;wait;10;4.57071e-05;2.8139e-05;9.4145e-05
472;boundary;10;0.00399092;0.00238512;0.00499466
472;calc iter;10;0.436113;0.431216;0.441453
472;calc total;1;4.42893;4.42893;4.42893
472;total;1;17.813;17.813;17.813
491;initialize;1;9.35572;9.35572;9.35572
491;async;10;0.014326;0.00109019;0.0204971
491;inner;10;0.419613;0.415927;0.42776
491;wait;10;2.74655e-05;1.7908e-05;7.6132e-05
491;boundary;10;0.00201547;0.001721;0.00333176
491;calc iter;10;0.435983;0.432261;0.438983
491;calc total;1;4.42892;4.42892;4.42892
491;total;1;17.8287;17.8287;17.8287
587;initialize;1;9.0376;9.0376;9.0376
587;async;10;0.00794089;0.00117647;0.0133195
587;inner;10;0.423989;0.419473;0.432038
587;wait;10;4.0487e-05;3.404e-05;4.8979e-05
587;boundary;10;0.00350164;0.00258328;0.00410727
587;calc iter;10;0.435474;0.431898;0.437732
587;calc total;1;4.42892;4.42892;4.42892
587;total;1;17.5194;17.5194;17.5194
564;initialize;1;9.35839;9.35839;9.35839
564;async;10;0.00805959;0.00108337;0.0137856
564;inner;10;0.424647;0.420719;0.428806
564;wait;10;3.4062e-05;2.1357e-05;6.2251e-05
564;boundary;10;0.00209089;0.00169911;0.00300594
564;calc iter;10;0.434833;0.432374;0.437671
564;calc total;1;4.42892;4.42892;4.42892
564;total;1;17.8403;17.8403;17.8403
516;initialize;1;9.38453;9.38453;9.38453
516;async;10;0.0104046;0.00121238;0.0182151
516;inner;10;0.421111;0.415499;0.431734
516;wait;10;6.04019e-05;3.1088e-05;8.4105e-05
516;boundary;10;0.00429008;0.00202378;0.0059992
516;calc iter;10;0.435868;0.431135;0.441543
516;calc total;1;4.42892;4.42892;4.42892
516;total;1;17.8667;17.8667;17.8667
473;initialize;1;9.33344;9.33344;9.33344
473;async;10;0.00715212;0.0010599;0.00992377
473;inner;10;0.425667;0.421068;0.431915
473;wait;10;3.75218e-05;1.9509e-05;7.8669e-05
473;boundary;10;0.00380986;0.00174197;0.00509421
473;calc iter;10;0.436669;0.43075;0.441298
473;calc total;1;4.42893;4.42893;4.42893
473;total;1;17.8129;17.8129;17.8129
492;initialize;1;9.35573;9.35573;9.35573
492;async;10;0.00261095;0.00116436;0.00288052
492;inner;10;0.429051;0.424308;0.437425
492;wait;10;4.44664e-05;2.1033e-05;5.5181e-05
492;boundary;10;0.00488547;0.0017063;0.0060214
492;calc iter;10;0.436594;0.428897;0.440821
492;calc total;1;4.42892;4.42892;4.42892
492;total;1;17.8287;17.8287;17.8287
588;initialize;1;9.04548;9.04548;9.04548
588;async;10;0.00809405;0.00118228;0.0110687
588;inner;10;0.42342;0.420891;0.430435
588;wait;10;4.61317e-05;3.5941e-05;6.0129e-05
588;boundary;10;0.00416829;0.00286453;0.00518228
588;calc iter;10;0.43573;0.433606;0.438058
588;calc total;1;4.42892;4.42892;4.42892
588;total;1;17.5273;17.5273;17.5273
565;initialize;1;9.35444;9.35444;9.35444
565;async;10;0.00700942;0.00114199;0.0119296
565;inner;10;0.423751;0.421742;0.428279
565;wait;10;5.05951e-05;2.9854e-05;6.8545e-05
565;boundary;10;0.00358464;0.00265928;0.00493467
565;calc iter;10;0.434397;0.428563;0.438355
565;calc total;1;4.42893;4.42893;4.42893
565;total;1;17.8364;17.8364;17.8364
517;initialize;1;9.38458;9.38458;9.38458
517;async;10;0.0133235;0.00122154;0.0211777
517;inner;10;0.418142;0.41338;0.431016
517;wait;10;5.04448e-05;3.1335e-05;6.631e-05
517;boundary;10;0.00431756;0.00229;0.00641051
517;calc iter;10;0.435835;0.428703;0.440937
517;calc total;1;4.42892;4.42892;4.42892
517;total;1;17.8668;17.8668;17.8668
474;initialize;1;9.33352;9.33352;9.33352
474;async;10;0.00223156;0.000989301;0.00258842
474;inner;10;0.430277;0.424771;0.436028
474;wait;10;4.09447e-05;2.0351e-05;4.7834e-05
474;boundary;10;0.00448549;0.00169134;0.00537948
474;calc iter;10;0.437037;0.428961;0.440426
474;calc total;1;4.42893;4.42893;4.42893
474;total;1;17.813;17.813;17.813
493;initialize;1;9.33703;9.33703;9.33703
493;async;10;0.00522123;0.00115221;0.00752374
493;inner;10;0.426714;0.422874;0.433963
493;wait;10;4.41459e-05;1.9588e-05;0.00010777
493;boundary;10;0.00432811;0.00175328;0.00589361
493;calc iter;10;0.436309;0.430097;0.439197
493;calc total;1;4.42892;4.42892;4.42892
493;total;1;17.81;17.81;17.81
589;initialize;1;9.05579;9.05579;9.05579
589;async;10;0.0110257;0.00111736;0.0148381
589;inner;10;0.4225;0.419595;0.428823
589;wait;10;3.31344e-05;2.256e-05;7.7572e-05
589;boundary;10;0.00292782;0.00198753;0.00365013
589;calc iter;10;0.436488;0.43367;0.43961
589;calc total;1;4.42892;4.42892;4.42892
589;total;1;17.5376;17.5376;17.5376
566;initialize;1;9.37195;9.37195;9.37195
566;async;10;0.0123978;0.00112592;0.0195125
566;inner;10;0.414261;0.410283;0.419785
566;wait;10;7.25894e-05;5.8506e-05;0.000118453
566;boundary;10;0.00637391;0.00523147;0.00675613
566;calc iter;10;0.433108;0.427509;0.438585
566;calc total;1;4.42893;4.42893;4.42893
566;total;1;17.8539;17.8539;17.8539
518;initialize;1;9.38458;9.38458;9.38458
518;async;10;0.0123478;0.00121604;0.0191802
518;inner;10;0.422032;0.416844;0.430927
518;wait;10;3.02329e-05;2.1677e-05;5.1167e-05
518;boundary;10;0.00240562;0.00181738;0.0035784
518;calc iter;10;0.436817;0.433285;0.439731
518;calc total;1;4.42892;4.42892;4.42892
518;total;1;17.8668;17.8668;17.8668
475;initialize;1;9.33409;9.33409;9.33409
475;async;10;0.00686215;0.00108417;0.00929024
475;inner;10;0.425967;0.421558;0.432439
475;wait;10;3.6937e-05;2.181e-05;6.3679e-05
475;boundary;10;0.00372611;0.00176533;0.00499922
475;calc iter;10;0.436594;0.43112;0.440427
475;calc total;1;4.42893;4.42893;4.42893
475;total;1;17.8136;17.8136;17.8136
494;initialize;1;9.34884;9.34884;9.34884
494;async;10;0.00412719;0.00105255;0.00726167
494;inner;10;0.428087;0.42469;0.435109
494;wait;10;4.16069e-05;2.2799e-05;8.2763e-05
494;boundary;10;0.00383765;0.00214754;0.00502556
494;calc iter;10;0.436095;0.431031;0.439514
494;calc total;1;4.42892;4.42892;4.42892
494;total;1;17.8218;17.8218;17.8218
590;initialize;1;9.04225;9.04225;9.04225
590;async;10;0.00219343;0.00116617;0.00260316
590;inner;10;0.430946;0.427649;0.43775
590;wait;10;4.4123e-05;2.4383e-05;6.2682e-05
590;boundary;10;0.00405963;0.00172309;0.00532634
590;calc iter;10;0.437246;0.431928;0.443221
590;calc total;1;4.42892;4.42892;4.42892
590;total;1;17.5241;17.5241;17.5241
567;initialize;1;9.36281;9.36281;9.36281
567;async;10;0.00693376;0.00110637;0.00998166
567;inner;10;0.424546;0.421931;0.428661
567;wait;10;3.63056e-05;2.3627e-05;5.8401e-05
567;boundary;10;0.00273779;0.00216319;0.00372194
567;calc iter;10;0.434255;0.432007;0.436661
567;calc total;1;4.42893;4.42893;4.42893
567;total;1;17.8448;17.8448;17.8448
519;initialize;1;9.38451;9.38451;9.38451
519;async;10;0.0149868;0.00118459;0.0205481
519;inner;10;0.419791;0.414925;0.430611
519;wait;10;3.58509e-05;2.4112e-05;5.9308e-05
519;boundary;10;0.00232688;0.00173364;0.00287638
519;calc iter;10;0.437143;0.433738;0.439525
519;calc total;1;4.42892;4.42892;4.42892
519;total;1;17.8667;17.8667;17.8667
476;initialize;1;9.3335;9.3335;9.3335
476;async;10;0.00531644;0.00111449;0.00968034
476;inner;10;0.426926;0.423827;0.432577
476;wait;10;4.06782e-05;2.306e-05;5.4676e-05
476;boundary;10;0.003911;0.00212834;0.005219
476;calc iter;10;0.436195;0.433395;0.440519
476;calc total;1;4.42893;4.42893;4.42893
476;total;1;17.813;17.813;17.813
495;initialize;1;9.33577;9.33577;9.33577
495;async;10;0.00257832;0.000597789;0.00511564
495;inner;10;0.429922;0.426529;0.436826
495;wait;10;3.30838e-05;2.3078e-05;5.3528e-05
495;boundary;10;0.00347123;0.00233806;0.00442221
495;calc iter;10;0.436007;0.434107;0.440341
495;calc total;1;4.42893;4.42893;4.42893
495;total;1;17.8087;17.8087;17.8087
591;initialize;1;9.04664;9.04664;9.04664
591;async;10;0.0102811;0.00112253;0.0137271
591;inner;10;0.42332;0.420108;0.429711
591;wait;10;3.81636e-05;2.1835e-05;8.9689e-05
591;boundary;10;0.00285073;0.00193632;0.00333353
591;calc iter;10;0.436492;0.434099;0.439605
591;calc total;1;4.42892;4.42892;4.42892
591;total;1;17.5285;17.5285;17.5285
568;initialize;1;9.35648;9.35648;9.35648
568;async;10;0.00780923;0.00108482;0.0122521
568;inner;10;0.422373;0.418525;0.426371
568;wait;10;5.6313e-05;3.4528e-05;0.00011047
568;boundary;10;0.00415367;0.00271586;0.00533607
568;calc iter;10;0.434394;0.425824;0.438594
568;calc total;1;4.42892;4.42892;4.42892
568;total;1;17.8384;17.8384;17.8384
520;initialize;1;9.38453;9.38453;9.38453
520;async;10;0.0191427;0.00110633;0.0258407
520;inner;10;0.415865;0.41036;0.42942
520;wait;10;3.24918e-05;2.0758e-05;8.7281e-05
520;boundary;10;0.0023287;0.00170242;0.00319915
520;calc iter;10;0.437371;0.433782;0.440663
520;calc total;1;4.42892;4.42892;4.42892
520;total;1;17.8667;17.8667;17.8667
477;initialize;1;9.33346;9.33346;9.33346
477;async;10;0.00434547;0.00114683;0.00777081
477;inner;10;0.428005;0.424662;0.433291
477;wait;10;3.58233e-05;2.5915e-05;4.8302e-05
477;boundary;10;0.00342594;0.00244444;0.00484631
477;calc iter;10;0.435813;0.434392;0.437021
477;calc total;1;4.42893;4.42893;4.42893
477;total;1;17.8129;17.8129;17.8129
496;initialize;1;9.34665;9.34665;9.34665
496;async;10;0.00186472;0.000572163;0.00278168
496;inner;10;0.430358;0.426941;0.436884
496;wait;10;3.57313e-05;2.7004e-05;5.1612e-05
496;boundary;10;0.0035094;0.00229143;0.00451558
496;calc iter;10;0.43577;0.433169;0.440372
496;calc total;1;4.42892;4.42892;4.42892
496;total;1;17.8196;17.8196;17.8196
592;initialize;1;9.05459;9.05459;9.05459
592;async;10;0.00967531;0.00110245;0.0142496
592;inner;10;0.422339;0.419825;0.429919
592;wait;10;4.42551e-05;3.4078e-05;7.0673e-05
592;boundary;10;0.00413365;0.00308611;0.00530656
592;calc iter;10;0.436194;0.433249;0.438791
592;calc total;1;4.42892;4.42892;4.42892
592;total;1;17.5364;17.5364;17.5364
569;initialize;1;9.37198;9.37198;9.37198
569;async;10;0.00667802;0.000730077;0.0102507
569;inner;10;0.424617;0.422291;0.428895
569;wait;10;4.09314e-05;2.6426e-05;5.5428e-05
569;boundary;10;0.00318358;0.00179943;0.00481257
569;calc iter;10;0.43452;0.427382;0.437989
569;calc total;1;4.42892;4.42892;4.42892
569;total;1;17.8539;17.8539;17.8539
521;initialize;1;9.38461;9.38461;9.38461
521;async;10;0.0146533;0.00110267;0.0206355
521;inner;10;0.419723;0.415227;0.42893
521;wait;10;3.53137e-05;2.2094e-05;0.000106914
521;boundary;10;0.00237698;0.00177685;0.00349783
521;calc iter;10;0.43679;0.43364;0.438679
521;calc total;1;4.42892;4.42892;4.42892
521;total;1;17.8668;17.8668;17.8668
478;initialize;1;9.33347;9.33347;9.33347
478;async;10;0.00482327;0.0010586;0.00782905
478;inner;10;0.425542;0.422407;0.430731
478;wait;10;5.86889e-05;4.6532e-05;9.7678e-05
478;boundary;10;0.00481775;0.00367228;0.00526524
478;calc iter;10;0.435244;0.432474;0.436941
478;calc total;1;4.42893;4.42893;4.42893
478;total;1;17.8129;17.8129;17.8129
497;initialize;1;9.34087;9.34087;9.34087
497;async;10;0.00272871;0.00112503;0.00473196
497;inner;10;0.429106;0.42583;0.435425
497;wait;10;4.11552e-05;3.1512e-05;7.2666e-05
497;boundary;10;0.00370745;0.00298686;0.00447351
497;calc iter;10;0.435585;0.433991;0.439664
497;calc total;1;4.42893;4.42893;4.42893
497;total;1;17.8138;17.8138;17.8138
593;initialize;1;9.05566;9.05566;9.05566
593;async;10;0.0106763;0.00110081;0.0142454
593;inner;10;0.422169;0.419806;0.428263
593;wait;10;4.21886e-05;2.7497e-05;9.2485e-05
593;boundary;10;0.00351849;0.00243655;0.00411734
593;calc iter;10;0.436409;0.433354;0.439265
593;calc total;1;4.42893;4.42893;4.42893
593;total;1;17.5375;17.5375;17.5375
570;initialize;1;9.36387;9.36387;9.36387
570;async;10;0.00777668;0.0010713;0.0105165
570;inner;10;0.423461;0.420701;0.427196
570;wait;10;4.31486e-05;2.7023e-05;9.9341e-05
570;boundary;10;0.0032154;0.00182068;0.00488054
570;calc iter;10;0.434497;0.426589;0.437882
570;calc total;1;4.42892;4.42892;4.42892
570;total;1;17.8458;17.8458;17.8458
601;initialize;1;9.2774;9.2774;9.2774
601;async;10;0.00740357;0.00103178;0.0101478
601;inner;10;0.424871;0.423233;0.428121
601;wait;10;3.29076e-05;2.1909e-05;6.028e-05
601;boundary;10;0.00221443;0.00193604;0.00277188
601;calc iter;10;0.434523;0.431987;0.437728
601;calc total;1;4.42894;4.42894;4.42894
601;total;1;17.7582;17.7582;17.7582
522;initialize;1;9.38452;9.38452;9.38452
522;async;10;0.0141665;0.00112776;0.0226675
522;inner;10;0.417695;0.413453;0.426033
522;wait;10;5.06979e-05;2.3512e-05;0.000122485
522;boundary;10;0.00424602;0.0024643;0.00518448
522;calc iter;10;0.43616;0.432471;0.439825
522;calc total;1;4.42892;4.42892;4.42892
522;total;1;17.8667;17.8667;17.8667
479;initialize;1;9.33352;9.33352;9.33352
479;async;10;0.00348221;0.000893958;0.00724123
479;inner;10;0.425738;0.422301;0.432797
479;wait;10;5.57186e-05;4.1761e-05;6.9184e-05
479;boundary;10;0.00542821;0.00261383;0.00636936
479;calc iter;10;0.434706;0.432237;0.436357
479;calc total;1;4.42893;4.42893;4.42893
479;total;1;17.813;17.813;17.813
498;initialize;1;9.34564;9.34564;9.34564
498;async;10;0.00158699;0.00058158;0.00337641
498;inner;10;0.429988;0.426969;0.436924
498;wait;10;4.28223e-05;3.507e-05;5.6623e-05
498;boundary;10;0.00385804;0.00229993;0.00500797
498;calc iter;10;0.435477;0.433634;0.440428
498;calc total;1;4.42893;4.42893;4.42893
498;total;1;17.8186;17.8186;17.8186
594;initialize;1;9.04301;9.04301;9.04301
594;async;10;0.0122847;0.0011446;0.0158094
594;inner;10;0.42136;0.417945;0.428514
594;wait;10;3.61359e-05;2.1169e-05;8.5593e-05
594;boundary;10;0.00294859;0.0017206;0.00381632
594;calc iter;10;0.43663;0.433493;0.439794
594;calc total;1;4.42893;4.42893;4.42893
594;total;1;17.5248;17.5248;17.5248
571;initialize;1;9.36706;9.36706;9.36706
571;async;10;0.00860853;0.00110021;0.0116761
571;inner;10;0.420985;0.419077;0.423868
571;wait;10;6.45643e-05;3.9951e-05;0.000121402
571;boundary;10;0.00461398;0.00353768;0.00527915
571;calc iter;10;0.434274;0.427674;0.437541
571;calc total;1;4.42893;4.42893;4.42893
571;total;1;17.849;17.849;17.849
602;initialize;1;9.29715;9.29715;9.29715
602;async;10;0.00655722;0.00114654;0.00896782
602;inner;10;0.425209;0.42416;0.427987
602;wait;10;3.53702e-05;2.2433e-05;6.6873e-05
602;boundary;10;0.00267227;0.00210479;0.00321245
602;calc iter;10;0.434475;0.43199;0.437483
602;calc total;1;4.42893;4.42893;4.42893
602;total;1;17.778;17.778;17.778
523;initialize;1;9.38484;9.38484;9.38484
523;async;10;0.0134237;0.0012001;0.022393
523;inner;10;0.415123;0.409278;0.426779
523;wait;10;6.56952e-05;5.1973e-05;9.6587e-05
523;boundary;10;0.00605876;0.00477224;0.00667502
523;calc iter;10;0.434673;0.429604;0.440398
523;calc total;1;4.42892;4.42892;4.42892
523;total;1;17.867;17.867;17.867
499;initialize;1;9.35148;9.35148;9.35148
499;async;10;0.00266215;0.001104;0.00595793
499;inner;10;0.427256;0.422458;0.434139
499;wait;10;5.68544e-05;4.1866e-05;8.7667e-05
499;boundary;10;0.00502364;0.00356456;0.00658987
499;calc iter;10;0.435;0.433402;0.439186
499;calc total;1;4.42893;4.42893;4.42893
499;total;1;17.8244;17.8244;17.8244
595;initialize;1;9.04842;9.04842;9.04842
595;async;10;0.0105231;0.00114296;0.014303
595;inner;10;0.422213;0.419481;0.428208
595;wait;10;4.55798e-05;2.1992e-05;0.000103036
595;boundary;10;0.00365663;0.00218259;0.00448178
595;calc iter;10;0.43644;0.433379;0.438999
595;calc total;1;4.42893;4.42893;4.42893
595;total;1;17.5302;17.5302;17.5302
572;initialize;1;9.36554;9.36554;9.36554
572;async;10;0.00703683;0.00106096;0.00997534
572;inner;10;0.42587;0.423576;0.430517
572;wait;10;2.6425e-05;2.1123e-05;4.1562e-05
572;boundary;10;0.00179645;0.00175438;0.00190597
572;calc iter;10;0.434731;0.431939;0.437453
572;calc total;1;4.42892;4.42892;4.42892
572;total;1;17.8475;17.8475;17.8475
603;initialize;1;9.28896;9.28896;9.28896
603;async;10;0.00638579;0.00112999;0.00831887
603;inner;10;0.425396;0.42413;0.428852
603;wait;10;3.76577e-05;2.6664e-05;4.9373e-05
603;boundary;10;0.00265345;0.00194197;0.00317118
603;calc iter;10;0.434474;0.432413;0.437309
603;calc total;1;4.42893;4.42893;4.42893
603;total;1;17.7697;17.7697;17.7697
524;initialize;1;9.38486;9.38486;9.38486
524;async;10;0.011739;0.00113542;0.0158455
524;inner;10;0.421344;0.417176;0.430273
524;wait;10;3.48665e-05;2.4893e-05;6.6018e-05
524;boundary;10;0.00266998;0.002044;0.00358064
524;calc iter;10;0.435789;0.433495;0.437633
524;calc total;1;4.42892;4.42892;4.42892
524;total;1;17.867;17.867;17.867
500;initialize;1;9.35246;9.35246;9.35246
500;async;10;0.00122855;0.000515299;0.00383502
500;inner;10;0.430053;0.426394;0.436601
500;wait;10;4.4189e-05;2.8983e-05;5.9717e-05
500;boundary;10;0.00402293;0.00241063;0.00578446
500;calc iter;10;0.43535;0.433435;0.440219
500;calc total;1;4.42892;4.42892;4.42892
500;total;1;17.8254;17.8254;17.8254
596;initialize;1;9.0557;9.0557;9.0557
596;async;10;0.00774034;0.00118441;0.0136215
596;inner;10;0.423017;0.419764;0.431404
596;wait;10;5.89441e-05;4.0087e-05;7.712e-05
596;boundary;10;0.00497158;0.00254071;0.00599062
596;calc iter;10;0.435792;0.432127;0.440164
596;calc total;1;4.42893;4.42893;4.42893
596;total;1;17.5375;17.5375;17.5375
573;initialize;1;9.36756;9.36756;9.36756
573;async;10;0.00770023;0.00109903;0.0126026
573;inner;10;0.423927;0.419701;0.429152
573;wait;10;3.99092e-05;2.4808e-05;7.3061e-05
573;boundary;10;0.00259821;0.00174335;0.00461076
573;calc iter;10;0.434267;0.43259;0.435907
573;calc total;1;4.42893;4.42893;4.42893
573;total;1;17.8495;17.8495;17.8495
604;initialize;1;9.28144;9.28144;9.28144
604;async;10;0.00706845;0.00110804;0.010979
604;inner;10;0.425162;0.423826;0.427795
604;wait;10;3.2957e-05;2.2066e-05;7.6904e-05
604;boundary;10;0.00226986;0.00180327;0.00323483
604;calc iter;10;0.434535;0.431843;0.43841
604;calc total;1;4.42893;4.42893;4.42893
604;total;1;17.7623;17.7623;17.7623
525;initialize;1;9.37963;9.37963;9.37963
525;async;10;0.00991133;0.00119287;0.0140079
525;inner;10;0.421982;0.417137;0.431383
525;wait;10;4.73724e-05;3.1906e-05;6.5884e-05
525;boundary;10;0.00358295;0.00217689;0.0050003
525;calc iter;10;0.435525;0.433154;0.438402
525;calc total;1;4.42892;4.42892;4.42892
525;total;1;17.8618;17.8618;17.8618
501;initialize;1;9.35574;9.35574;9.35574
501;async;10;0.0025255;0.000778902;0.00768342
501;inner;10;0.428921;0.425235;0.43562
501;wait;10;4.66435e-05;4.0897e-05;6.512e-05
501;boundary;10;0.00423551;0.00291428;0.00573896
501;calc iter;10;0.43573;0.433285;0.439768
501;calc total;1;4.42893;4.42893;4.42893
501;total;1;17.8287;17.8287;17.8287
597;initialize;1;9.05567;9.05567;9.05567
597;async;10;0.00793579;0.00111276;0.0138218
597;inner;10;0.422691;0.418466;0.430015
597;wait;10;5.64287e-05;3.6656e-05;7.5801e-05
597;boundary;10;0.00483882;0.00303533;0.00590669
597;calc iter;10;0.435524;0.432813;0.439069
597;calc total;1;4.42893;4.42893;4.42893
597;total;1;17.5375;17.5375;17.5375
574;initialize;1;9.34997;9.34997;9.34997
574;async;10;0.00595137;0.00111238;0.00858777
574;inner;10;0.425975;0.422589;0.429955
574;wait;10;3.22154e-05;2.1955e-05;5.5872e-05
574;boundary;10;0.00218378;0.00173106;0.00464653
574;calc iter;10;0.434143;0.431745;0.436548
574;calc total;1;4.42893;4.42893;4.42893
574;total;1;17.8319;17.8319;17.8319
605;initialize;1;9.28229;9.28229;9.28229
605;async;10;0.00690087;0.00108514;0.0103241
605;inner;10;0.421578;0.418902;0.4244
605;wait;10;6.65056e-05;4.6777e-05;0.000119997
605;boundary;10;0.00534591;0.00421426;0.00626214
605;calc iter;10;0.433894;0.430599;0.437243
605;calc total;1;4.42893;4.42893;4.42893
605;total;1;17.7631;17.7631;17.7631
526;initialize;1;9.38451;9.38451;9.38451
526;async;10;0.0107304;0.00119366;0.0158908
526;inner;10;0.42156;0.416453;0.43007
526;wait;10;4.05433e-05;2.3665e-05;6.5089e-05
526;boundary;10;0.00320499;0.00203746;0.00494107
526;calc iter;10;0.435537;0.433699;0.438342
526;calc total;1;4.42892;4.42892;4.42892
526;total;1;17.8667;17.8667;17.8667
502;initialize;1;9.34436;9.34436;9.34436
502;async;10;0.0039764;0.00103135;0.00989188
502;inner;10;0.427497;0.424512;0.434735
502;wait;10;5.43529e-05;2.6584e-05;8.627e-05
502;boundary;10;0.00448223;0.00248969;0.00558107
502;calc iter;10;0.436011;0.433698;0.439409
502;calc total;1;4.42893;4.42893;4.42893
502;total;1;17.8173;17.8173;17.8173
598;initialize;1;9.04903;9.04903;9.04903
598;async;10;0.00791614;0.0011621;0.013152
598;inner;10;0.421276;0.417009;0.43062
598;wait;10;5.53675e-05;3.44e-05;6.7377e-05
598;boundary;10;0.00543218;0.00281161;0.0066155
598;calc iter;10;0.434683;0.4317;0.437031
598;calc total;1;4.42893;4.42893;4.42893
598;total;1;17.5308;17.5308;17.5308
575;initialize;1;9.36106;9.36106;9.36106
575;async;10;0.0060087;0.000863355;0.00925633
575;inner;10;0.424082;0.419341;0.428444
575;wait;10;4.31688e-05;2.2914e-05;0.000100716
575;boundary;10;0.00356528;0.00240546;0.00615649
575;calc iter;10;0.433701;0.431421;0.435886
575;calc total;1;4.42893;4.42893;4.42893
575;total;1;17.843;17.843;17.843
527;initialize;1;9.38479;9.38479;9.38479
527;async;10;0.0106355;0.00121076;0.0168089
527;inner;10;0.418726;0.411101;0.429788
527;wait;10;6.14852e-05;4.3617e-05;8.0502e-05
527;boundary;10;0.00492847;0.0029394;0.00639729
527;calc iter;10;0.434353;0.432497;0.437141
527;calc total;1;4.42892;4.42892;4.42892
527;total;1;17.867;17.867;17.867
503;initialize;1;9.35573;9.35573;9.35573
503;async;10;0.00351808;0.000573668;0.0083876
503;inner;10;0.429084;0.424371;0.435871
503;wait;10;4.06041e-05;2.6483e-05;5.8289e-05
503;boundary;10;0.00360937;0.00180015;0.00455203
503;calc iter;10;0.436253;0.431539;0.439907
503;calc total;1;4.42893;4.42893;4.42893
503;total;1;17.8287;17.8287;17.8287
599;initialize;1;9.05153;9.05153;9.05153
599;async;10;0.00262638;0.000503177;0.00515733
599;inner;10;0.427943;0.424194;0.43573
599;wait;10;4.65436e-05;2.6436e-05;6.13e-05
599;boundary;10;0.00431812;0.00179419;0.0062272
599;calc iter;10;0.434935;0.432764;0.438738
599;calc total;1;4.42893;4.42893;4.42893
599;total;1;17.5333;17.5333;17.5333
536;initialize;1;9.35879;9.35879;9.35879
536;async;10;0.00883654;0.00106351;0.0152262
536;inner;10;0.424329;0.419279;0.429661
536;wait;10;3.35026e-05;2.002e-05;5.8754e-05
536;boundary;10;0.00232273;0.00178692;0.00328077
536;calc iter;10;0.435523;0.433063;0.436861
536;calc total;1;4.42892;4.42892;4.42892
536;total;1;17.8326;17.8326;17.8326
537;initialize;1;9.35875;9.35875;9.35875
537;async;10;0.00965738;0.00113488;0.0157494
537;inner;10;0.423388;0.418481;0.429481
537;wait;10;3.22507e-05;1.7918e-05;6.1841e-05
537;boundary;10;0.00254742;0.00171048;0.00414563
537;calc iter;10;0.435626;0.433;0.436783
537;calc total;1;4.42892;4.42892;4.42892
537;total;1;17.8325;17.8325;17.8325
538;initialize;1;9.35882;9.35882;9.35882
538;async;10;0.0115226;0.00107127;0.0172371
538;inner;10;0.421754;0.416642;0.428616
538;wait;10;3.35811e-05;1.8322e-05;0.000100118
538;boundary;10;0.00235314;0.00174139;0.00399029
538;calc iter;10;0.435665;0.432683;0.43682
538;calc total;1;4.42892;4.42892;4.42892
538;total;1;17.8326;17.8326;17.8326
539;initialize;1;9.35883;9.35883;9.35883
539;async;10;0.00868133;0.00111879;0.0135732
539;inner;10;0.424803;0.420196;0.429918
539;wait;10;2.73681e-05;2.0715e-05;4.931e-05
539;boundary;10;0.00197515;0.00178602;0.00227026
539;calc iter;10;0.435488;0.433241;0.436402
539;calc total;1;4.42892;4.42892;4.42892
539;total;1;17.8326;17.8326;17.8326
540;initialize;1;9.35176;9.35176;9.35176
540;async;10;0.00319731;0.000772857;0.00643272
540;inner;10;0.428983;0.425144;0.436256
540;wait;10;5.02188e-05;4.1137e-05;6.5304e-05
540;boundary;10;0.00341252;0.00224938;0.00434566
540;calc iter;10;0.435644;0.433295;0.439807
540;calc total;1;4.42892;4.42892;4.42892
540;total;1;17.8255;17.8255;17.8255
541;initialize;1;9.35878;9.35878;9.35878
541;async;10;0.00358168;0.00105971;0.00746453
541;inner;10;0.427893;0.424275;0.435088
541;wait;10;4.46728e-05;3.3828e-05;7.5268e-05
541;boundary;10;0.00385364;0.00278977;0.00513326
541;calc iter;10;0.435375;0.432244;0.43912
541;calc total;1;4.42892;4.42892;4.42892
541;total;1;17.8325;17.8325;17.8325
542;initialize;1;9.35397;9.35397;9.35397
542;async;10;0.00266576;0.00061456;0.00703016
542;inner;10;0.428074;0.424008;0.435254
542;wait;10;4.9476e-05;3.3197e-05;7.2284e-05
542;boundary;10;0.00431907;0.00266558;0.00607531
542;calc iter;10;0.43511;0.432726;0.439215
542;calc total;1;4.42892;4.42892;4.42892
542;total;1;17.8277;17.8277;17.8277
543;initialize;1;9.35881;9.35881;9.35881
543;async;10;0.00238789;0.000610628;0.00446985
543;inner;10;0.42654;0.420885;0.43496
543;wait;10;5.01751e-05;3.085e-05;7.4527e-05
543;boundary;10;0.0053138;0.00303748;0.00671058
543;calc iter;10;0.434294;0.431513;0.438942
543;calc total;1;4.42893;4.42893;4.42893
543;total;1;17.8325;17.8325;17.8325
544;initialize;1;9.35877;9.35877;9.35877
544;async;10;0.0023247;0.00103348;0.0037328
544;inner;10;0.429769;0.426565;0.43643
544;wait;10;2.84701e-05;1.869e-05;4.4837e-05
544;boundary;10;0.0033053;0.00223579;0.00456423
544;calc iter;10;0.435429;0.432842;0.439747
544;calc total;1;4.42892;4.42892;4.42892
544;total;1;17.8325;17.8325;17.8325
545;initialize;1;9.35269;9.35269;9.35269
545;async;10;0.00306553;0.00105161;0.00444794
545;inner;10;0.429187;0.425977;0.436427
545;wait;10;3.31695e-05;2.7496e-05;4.1349e-05
545;boundary;10;0.00320937;0.00222824;0.00419584
545;calc iter;10;0.435496;0.433667;0.439921
545;calc total;1;4.42892;4.42892;4.42892
545;total;1;17.8264;17.8264;17.8264
546;initialize;1;9.35877;9.35877;9.35877
546;async;10;0.00441156;0.00120498;0.00705237
546;inner;10;0.426653;0.423461;0.434083
546;wait;10;4.94383e-05;3.4488e-05;7.2785e-05
546;boundary;10;0.00421455;0.00336415;0.0051516
546;calc iter;10;0.43533;0.433103;0.438728
546;calc total;1;4.42892;4.42892;4.42892
546;total;1;17.8325;17.8325;17.8325
547;initialize;1;9.34797;9.34797;9.34797
547;async;10;0.00697832;0.00117137;0.014057
547;inner;10;0.424005;0.418768;0.431775
547;wait;10;5.10582e-05;2.0169e-05;9.9488e-05
547;boundary;10;0.00485775;0.00252262;0.00612231
547;calc iter;10;0.435894;0.432967;0.43824
547;calc total;1;4.42892;4.42892;4.42892
547;total;1;17.8217;17.8217;17.8217
548;initialize;1;9.35881;9.35881;9.35881
548;async;10;0.00536109;0.000597609;0.0103055
548;inner;10;0.426804;0.419753;0.435507
548;wait;10;4.34473e-05;2.1282e-05;7.4511e-05
548;boundary;10;0.00403563;0.00202806;0.00611294
548;calc iter;10;0.436246;0.427285;0.440345
548;calc total;1;4.42892;4.42892;4.42892
548;total;1;17.8325;17.8325;17.8325
549;initialize;1;9.34956;9.34956;9.34956
549;async;10;0.00818938;0.00115109;0.0119658
549;inner;10;0.423917;0.415508;0.43369
549;wait;10;5.48212e-05;2.4738e-05;9.9614e-05
549;boundary;10;0.0045186;0.00180285;0.00603438
549;calc iter;10;0.436682;0.42877;0.440063
549;calc total;1;4.42892;4.42892;4.42892
549;total;1;17.8233;17.8233;17.8233
550;initialize;1;9.35877;9.35877;9.35877
550;async;10;0.00792203;0.00100173;0.0115544
550;inner;10;0.4241;0.413939;0.434866
550;wait;10;5.12897e-05;2.1642e-05;6.8991e-05
550;boundary;10;0.00495301;0.00174192;0.00621688
550;calc iter;10;0.437029;0.423313;0.442422
550;calc total;1;4.42892;4.42892;4.42892
550;total;1;17.8325;17.8325;17.8325
551;initialize;1;9.3588;9.3588;9.3588
551;async;10;0.00794308;0.00117093;0.0103254
551;inner;10;0.424316;0.411876;0.435923
551;wait;10;5.68146e-05;1.9135e-05;6.9325e-05
551;boundary;10;0.00520729;0.00173798;0.00623133
551;calc iter;10;0.437525;0.423222;0.44243
551;calc total;1;4.42892;4.42892;4.42892
551;total;1;17.8325;17.8325;17.8325
606;initialize;1;9.27664;9.27664;9.27664
606;async;10;0.00656606;0.00103669;0.00879646
606;inner;10;0.422555;0.420056;0.426941
606;wait;10;6.08385e-05;4.2497e-05;0.000107413
606;boundary;10;0.00492328;0.00344305;0.00555589
606;calc iter;10;0.434107;0.43153;0.437004
606;calc total;1;4.42893;4.42893;4.42893
606;total;1;17.7574;17.7574;17.7574
607;initialize;1;9.28761;9.28761;9.28761
607;async;10;0.00389028;0.000801362;0.00659781
607;inner;10;0.427568;0.425914;0.430058
607;wait;10;3.19052e-05;1.872e-05;4.2966e-05
607;boundary;10;0.0028703;0.00191675;0.00394178
607;calc iter;10;0.434361;0.432765;0.437733
607;calc total;1;4.42893;4.42893;4.42893
607;total;1;17.7684;17.7684;17.7684
608;initialize;1;9.27873;9.27873;9.27873
608;async;10;0.00732482;0.000963286;0.0110143
608;inner;10;0.424889;0.423322;0.428817
608;wait;10;3.01895e-05;2.169e-05;5.1085e-05
608;boundary;10;0.00227803;0.00182244;0.00363182
608;calc iter;10;0.434524;0.432288;0.438835
608;calc total;1;4.42892;4.42892;4.42892
608;total;1;17.7596;17.7596;17.7596
609;initialize;1;9.29715;9.29715;9.29715
609;async;10;0.00665417;0.00113037;0.00966746
609;inner;10;0.424031;0.422231;0.42688
609;wait;10;5.20863e-05;3.1505e-05;9.0512e-05
609;boundary;10;0.0036361;0.00230491;0.00490175
609;calc iter;10;0.434374;0.431529;0.438363
609;calc total;1;4.42892;4.42892;4.42892
609;total;1;17.778;17.778;17.778
610;initialize;1;9.29717;9.29717;9.29717
610;async;10;0.00571269;0.00112034;0.00849854
610;inner;10;0.423893;0.422499;0.427639
610;wait;10;6.10198e-05;4.5803e-05;8.6581e-05
610;boundary;10;0.00459944;0.00298611;0.00550017
610;calc iter;10;0.434268;0.431835;0.437597
610;calc total;1;4.42892;4.42892;4.42892
610;total;1;17.778;17.778;17.778
611;initialize;1;9.29085;9.29085;9.29085
611;async;10;0.00661124;0.00113377;0.0145174
611;inner;10;0.424399;0.421282;0.428519
611;wait;10;4.53424e-05;1.9471e-05;5.8729e-05
611;boundary;10;0.00369168;0.00170759;0.00475636
611;calc iter;10;0.434749;0.43222;0.437528
611;calc total;1;4.42892;4.42892;4.42892
611;total;1;17.7716;17.7716;17.7716
612;initialize;1;9.29264;9.29264;9.29264
612;async;10;0.00712242;0.000916414;0.0198563
612;inner;10;0.423528;0.417322;0.432642
612;wait;10;5.82022e-05;4.4315e-05;8.4511e-05
612;boundary;10;0.00504758;0.00276362;0.00675197
612;calc iter;10;0.435758;0.431806;0.446851
612;calc total;1;4.42892;4.42892;4.42892
612;total;1;17.7735;17.7735;17.7735
613;initialize;1;9.29716;9.29716;9.29716
613;async;10;0.00718485;0.000807454;0.012914
613;inner;10;0.423586;0.419208;0.433488
613;wait;10;5.7711e-05;4.1365e-05;7.5863e-05
613;boundary;10;0.00503806;0.00236018;0.00623498
613;calc iter;10;0.435868;0.431871;0.439847
613;calc total;1;4.42893;4.42893;4.42893
613;total;1;17.778;17.778;17.778
614;initialize;1;9.29717;9.29717;9.29717
614;async;10;0.0083821;0.00111489;0.0132642
614;inner;10;0.424667;0.421903;0.432896
614;wait;10;4.23233e-05;2.4019e-05;6.1159e-05
614;boundary;10;0.00345451;0.0025699;0.00483423
614;calc iter;10;0.436548;0.431266;0.439538
614;calc total;1;4.42892;4.42892;4.42892
614;total;1;17.778;17.778;17.778
615;initialize;1;9.27517;9.27517;9.27517
615;async;10;0.0111202;0.00115122;0.0155024
615;inner;10;0.422799;0.418912;0.433505
615;wait;10;4.11865e-05;2.1947e-05;5.6324e-05
615;boundary;10;0.00326825;0.00176304;0.00425906
615;calc iter;10;0.43723;0.433441;0.440559
615;calc total;1;4.42892;4.42892;4.42892
615;total;1;17.756;17.756;17.756
616;initialize;1;9.29717;9.29717;9.29717
616;async;10;0.0144953;0.00112587;0.0184464
616;inner;10;0.418971;0.414025;0.429609
616;wait;10;4.70086e-05;2.0325e-05;0.000104583
616;boundary;10;0.00393731;0.00173605;0.00506935
616;calc iter;10;0.437453;0.430943;0.440598
616;calc total;1;4.42892;4.42892;4.42892
616;total;1;17.778;17.778;17.778
617;initialize;1;9.27967;9.27967;9.27967
617;async;10;0.0105245;0.00111016;0.0160054
617;inner;10;0.422837;0.419906;0.430831
617;wait;10;4.17782e-05;2.2327e-05;0.000104108
617;boundary;10;0.00326158;0.00195854;0.00481383
617;calc iter;10;0.436667;0.431655;0.440072
617;calc total;1;4.42893;4.42893;4.42893
617;total;1;17.7604;17.7604;17.7604
648;initialize;1;9.08257;9.08257;9.08257
648;async;10;0.00537982;0.000643713;0.00795853
648;inner;10;0.428952;0.424829;0.435049
648;wait;10;3.07559e-05;2.1003e-05;4.4962e-05
648;boundary;10;0.00265845;0.00173766;0.00313443
648;calc iter;10;0.437023;0.433803;0.439719
648;calc total;1;4.42893;4.42893;4.42893
648;total;1;17.5557;17.5557;17.5557
672;initialize;1;9.19409;9.19409;9.19409
672;async;10;0.000973037;0.000867842;0.00120772
672;inner;10;0.43028;0.427826;0.436471
672;wait;10;3.73569e-05;2.1536e-05;5.9986e-05
672;boundary;10;0.00421156;0.0029628;0.00484959
672;calc iter;10;0.435504;0.433318;0.440555
672;calc total;1;4.42892;4.42892;4.42892
672;total;1;17.6666;17.6666;17.6666
696;initialize;1;9.38727;9.38727;9.38727
696;async;10;0.0137361;0.00119882;0.0179058
696;inner;10;0.419101;0.414849;0.427311
696;wait;10;2.79217e-05;2.0417e-05;5.3763e-05
696;boundary;10;0.00243951;0.00168556;0.00401032
696;calc iter;10;0.435306;0.431051;0.439381
696;calc total;1;4.42893;4.42893;4.42893
696;total;1;17.8664;17.8664;17.8664
624;initialize;1;8.99921;8.99921;8.99921
624;async;10;0.00463113;0.000605386;0.00814611
624;inner;10;0.427223;0.420711;0.435258
624;wait;10;4.75233e-05;2.5289e-05;7.2521e-05
624;boundary;10;0.0045378;0.00201189;0.00582082
624;calc iter;10;0.436441;0.428206;0.439957
624;calc total;1;4.42893;4.42893;4.42893
624;total;1;17.4731;17.4731;17.4731
618;initialize;1;9.29717;9.29717;9.29717
618;async;10;0.00701854;0.00110506;0.0106757
618;inner;10;0.425385;0.422903;0.431929
618;wait;10;4.43541e-05;3.6908e-05;8.4955e-05
618;boundary;10;0.0037418;0.00313037;0.00421001
618;calc iter;10;0.436191;0.432769;0.438077
618;calc total;1;4.42893;4.42893;4.42893
618;total;1;17.778;17.778;17.778
649;initialize;1;9.06095;9.06095;9.06095
649;async;10;0.00549844;0.00122722;0.00759049
649;inner;10;0.427517;0.424599;0.43336
649;wait;10;4.04479e-05;2.7347e-05;8.0969e-05
649;boundary;10;0.00344425;0.00287627;0.00397156
649;calc iter;10;0.436501;0.434468;0.43813
649;calc total;1;4.42893;4.42893;4.42893
649;total;1;17.534;17.534;17.534
673;initialize;1;9.1957;9.1957;9.1957
673;async;10;0.00725501;0.00108463;0.0102808
673;inner;10;0.422398;0.416676;0.428782
673;wait;10;5.52898e-05;2.9374e-05;0.0001246
673;boundary;10;0.00483129;0.00318656;0.00661541
673;calc iter;10;0.434541;0.431103;0.440989
673;calc total;1;4.42893;4.42893;4.42893
673;total;1;17.6682;17.6682;17.6682
697;initialize;1;9.37376;9.37376;9.37376
697;async;10;0.0127537;0.0011929;0.0179784
697;inner;10;0.419237;0.414984;0.423517
697;wait;10;3.56013e-05;2.0422e-05;0.000105045
697;boundary;10;0.00249147;0.0017466;0.00584833
697;calc iter;10;0.43452;0.428156;0.437987
697;calc total;1;4.42893;4.42893;4.42893
697;total;1;17.8529;17.8529;17.8529
625;initialize;1;8.99925;8.99925;8.99925
625;async;10;0.00563917;0.00113506;0.00703888
625;inner;10;0.426799;0.41887;0.434485
625;wait;10;4.53172e-05;2.1868e-05;9.4404e-05
625;boundary;10;0.00423919;0.00174716;0.00514427
625;calc iter;10;0.436725;0.427678;0.44051
625;calc total;1;4.42893;4.42893;4.42893
625;total;1;17.4731;17.4731;17.4731
619;initialize;1;9.28594;9.28594;9.28594
619;async;10;0.00725155;0.00113648;0.0122405
619;inner;10;0.423567;0.420201;0.431963
619;wait;10;5.3001e-05;4.0801e-05;7.3701e-05
619;boundary;10;0.00486556;0.00313635;0.00580076
619;calc iter;10;0.435739;0.431905;0.438225
619;calc total;1;4.42893;4.42893;4.42893
619;total;1;17.7668;17.7668;17.7668
650;initialize;1;9.09751;9.09751;9.09751
650;async;10;0.00641645;0.0010887;0.0084926
650;inner;10;0.427835;0.425194;0.434385
650;wait;10;3.07968e-05;2.2539e-05;6.4921e-05
650;boundary;10;0.00245515;0.00181658;0.00329016
650;calc iter;10;0.436739;0.433326;0.438171
650;calc total;1;4.42891;4.42891;4.42891
650;total;1;17.5706;17.5706;17.5706
674;initialize;1;9.20425;9.20425;9.20425
674;async;10;0.00297011;0.00117932;0.00524069
674;inner;10;0.426353;0.421107;0.433709
674;wait;10;5.56286e-05;3.6619e-05;7.5643e-05
674;boundary;10;0.00481646;0.00315462;0.0064658
674;calc iter;10;0.434198;0.431716;0.438121
674;calc total;1;4.42891;4.42891;4.42891
674;total;1;17.6767;17.6767;17.6767
698;initialize;1;9.38733;9.38733;9.38733
698;async;10;0.0117508;0.00120243;0.0171081
698;inner;10;0.419907;0.415852;0.427112
698;wait;10;3.53555e-05;2.2792e-05;6.388e-05
698;boundary;10;0.00270887;0.00216606;0.00324396
698;calc iter;10;0.434403;0.430993;0.436692
698;calc total;1;4.42891;4.42891;4.42891
698;total;1;17.8665;17.8665;17.8665
626;initialize;1;8.99935;8.99935;8.99935
626;async;10;0.00241103;0.00122985;0.00264788
626;inner;10;0.430113;0.421587;0.437101
626;wait;10;4.13224e-05;2.0454e-05;5.3368e-05
626;boundary;10;0.00443009;0.00172448;0.00523488
626;calc iter;10;0.436998;0.425867;0.440659
626;calc total;1;4.42892;4.42892;4.42892
626;total;1;17.4731;17.4731;17.4731
620;initialize;1;9.29389;9.29389;9.29389
620;async;10;0.00516742;0.000611665;0.00904248
620;inner;10;0.425768;0.422104;0.434523
620;wait;10;5.05126e-05;2.9395e-05;6.4365e-05
620;boundary;10;0.00456482;0.00200328;0.00597246
620;calc iter;10;0.435552;0.432162;0.43771
620;calc total;1;4.42893;4.42893;4.42893
620;total;1;17.7747;17.7747;17.7747
651;initialize;1;9.06862;9.06862;9.06862
651;async;10;0.00480832;0.00107106;0.0076499
651;inner;10;0.427654;0.42457;0.433848
651;wait;10;4.73345e-05;3.7663e-05;7.4011e-05
651;boundary;10;0.00379938;0.00291793;0.00429669
651;calc iter;10;0.436311;0.434572;0.437943
651;calc total;1;4.42891;4.42891;4.42891
651;total;1;17.5417;17.5417;17.5417
675;initialize;1;9.20431;9.20431;9.20431
675;async;10;0.002059;0.000647059;0.0102582
675;inner;10;0.429044;0.424728;0.435679
675;wait;10;4.53461e-05;3.2071e-05;5.6425e-05
675;boundary;10;0.00415236;0.00233416;0.00573557
675;calc iter;10;0.435303;0.432668;0.441104
675;calc total;1;4.42891;4.42891;4.42891
675;total;1;17.6768;17.6768;17.6768
699;initialize;1;9.36889;9.36889;9.36889
699;async;10;0.0107389;0.00109025;0.0144197
699;inner;10;0.421763;0.419177;0.428161
699;wait;10;2.7945e-05;2.0239e-05;4.6953e-05
699;boundary;10;0.00203723;0.00173765;0.00237721
699;calc iter;10;0.434568;0.431466;0.435948
699;calc total;1;4.42892;4.42892;4.42892
699;total;1;17.848;17.848;17.848
627;initialize;1;8.99922;8.99922;8.99922
627;async;10;0.00499661;0.00116202;0.00628486
627;inner;10;0.427421;0.419483;0.435565
627;wait;10;4.41674e-05;2.1007e-05;5.4976e-05
627;boundary;10;0.00419444;0.00178172;0.00524328
627;calc iter;10;0.436659;0.427133;0.439371
627;calc total;1;4.42892;4.42892;4.42892
627;total;1;17.4731;17.4731;17.4731
621;initialize;1;9.2972;9.2972;9.2972
621;async;10;0.00792039;0.00110104;0.0113664
621;inner;10;0.424721;0.42206;0.431739
621;wait;10;4.35639e-05;2.2664e-05;9.103e-05
621;boundary;10;0.00335349;0.00233676;0.00437376
621;calc iter;10;0.43604;0.434408;0.437747
621;calc total;1;4.42893;4.42893;4.42893
621;total;1;17.778;17.778;17.778
652;initialize;1;9.09745;9.09745;9.09745
652;async;10;0.00315007;0.000516;0.00652732
652;inner;10;0.428126;0.425082;0.435526
652;wait;10;4.56302e-05;3.7635e-05;5.4099e-05
652;boundary;10;0.00465492;0.00220949;0.00577399
652;calc iter;10;0.435978;0.434664;0.438814
652;calc total;1;4.42891;4.42891;4.42891
652;total;1;17.5705;17.5705;17.5705
676;initialize;1;9.18026;9.18026;9.18026
676;async;10;0.00420148;0.00104655;0.0132744
676;inner;10;0.42703;0.424103;0.433889
676;wait;10;4.97212e-05;4.0154e-05;7.4431e-05
676;boundary;10;0.00435958;0.00310782;0.00559665
676;calc iter;10;0.435643;0.433528;0.442799
676;calc total;1;4.42891;4.42891;4.42891
676;total;1;17.6528;17.6528;17.6528
700;initialize;1;9.37326;9.37326;9.37326
700;async;10;0.00999007;0.00116875;0.0143087
700;inner;10;0.419721;0.417639;0.425632
700;wait;10;5.3209e-05;3.7237e-05;8.2916e-05
700;boundary;10;0.00451269;0.00337565;0.00567958
700;calc iter;10;0.434279;0.430376;0.437922
700;calc total;1;4.42891;4.42891;4.42891
700;total;1;17.8524;17.8524;17.8524
628;initialize;1;8.99929;8.99929;8.99929
628;async;10;0.00827621;0.00111302;0.0115204
628;inner;10;0.422919;0.417873;0.42812
628;wait;10;5.53834e-05;2.6631e-05;0.000117114
628;boundary;10;0.00483958;0.00256334;0.00651635
628;calc iter;10;0.436092;0.431668;0.437973
628;calc total;1;4.42892;4.42892;4.42892
628;total;1;17.4732;17.4732;17.4732
622;initialize;1;9.28364;9.28364;9.28364
622;async;10;0.00696803;0.00111416;0.00937329
622;inner;10;0.426505;0.423709;0.43396
622;wait;10;3.7304e-05;2.3317e-05;4.9035e-05
622;boundary;10;0.0032319;0.0018295;0.00392527
622;calc iter;10;0.436744;0.435014;0.44091
622;calc total;1;4.42893;4.42893;4.42893
622;total;1;17.7644;17.7644;17.7644
653;initialize;1;9.09751;9.09751;9.09751
653;async;10;0.00357591;0.00130077;0.00556138
653;inner;10;0.427118;0.422687;0.434078
653;wait;10;5.06363e-05;2.8833e-05;6.2448e-05
653;boundary;10;0.0047927;0.00229237;0.00648919
653;calc iter;10;0.435539;0.434075;0.438182
653;calc total;1;4.42891;4.42891;4.42891
653;total;1;17.5706;17.5706;17.5706
677;initialize;1;9.20429;9.20429;9.20429
677;async;10;0.00408208;0.000640267;0.0115612
677;inner;10;0.427259;0.425151;0.433918
677;wait;10;5.22211e-05;2.4165e-05;7.5717e-05
677;boundary;10;0.00440298;0.0031128;0.00522802
677;calc iter;10;0.435798;0.433267;0.441531
677;calc total;1;4.42891;4.42891;4.42891
677;total;1;17.6768;17.6768;17.6768
701;initialize;1;9.37124;9.37124;9.37124
701;async;10;0.011331;0.00111282;0.0189982
701;inner;10;0.41746;0.414608;0.423072
701;wait;10;6.02692e-05;4.167e-05;8.4624e-05
701;boundary;10;0.00532103;0.00402937;0.00645919
701;calc iter;10;0.434174;0.429209;0.441652
701;calc total;1;4.42892;4.42892;4.42892
701;total;1;17.8504;17.8504;17.8504
629;initialize;1;8.99925;8.99925;8.99925
629;async;10;0.00256048;0.00061508;0.00589192
629;inner;10;0.429715;0.425115;0.436172
629;wait;10;3.84744e-05;2.7949e-05;5.3618e-05
629;boundary;10;0.00355522;0.00233343;0.00518353
629;calc iter;10;0.43587;0.431568;0.440062
629;calc total;1;4.42892;4.42892;4.42892
629;total;1;17.4731;17.4731;17.4731
623;initialize;1;9.2972;9.2972;9.2972
623;async;10;0.0082282;0.0011439;0.0117087
623;inner;10;0.425236;0.42265;0.432282
623;wait;10;3.68952e-05;2.3788e-05;6.0855e-05
623;boundary;10;0.00291589;0.00235203;0.00348661
623;calc iter;10;0.436418;0.433944;0.438184
623;calc total;1;4.42893;4.42893;4.42893
623;total;1;17.778;17.778;17.778
654;initialize;1;9.05915;9.05915;9.05915
654;async;10;0.0065517;0.00102538;0.00821756
654;inner;10;0.424552;0.420771;0.429474
654;wait;10;5.29844e-05;3.8438e-05;0.000116508
654;boundary;10;0.00472159;0.00340182;0.00555205
654;calc iter;10;0.435879;0.434564;0.437152
654;calc total;1;4.42891;4.42891;4.42891
654;total;1;17.5323;17.5323;17.5323
678;initialize;1;9.20428;9.20428;9.20428
678;async;10;0.00566038;0.000708579;0.0107203
678;inner;10;0.425393;0.422732;0.433186
678;wait;10;5.62295e-05;2.9514e-05;0.000111971
678;boundary;10;0.00466041;0.00330597;0.00594098
678;calc iter;10;0.435772;0.433064;0.439424
678;calc total;1;4.42891;4.42891;4.42891
678;total;1;17.6768;17.6768;17.6768
702;initialize;1;9.38733;9.38733;9.38733
702;async;10;0.00586299;0.00107873;0.0104174
702;inner;10;0.425755;0.423413;0.430325
702;wait;10;3.59426e-05;2.3051e-05;4.7816e-05
702;boundary;10;0.00276644;0.00168396;0.00342245
702;calc iter;10;0.434422;0.431774;0.437394
702;calc total;1;4.42892;4.42892;4.42892
702;total;1;17.8665;17.8665;17.8665
630;initialize;1;8.99922;8.99922;8.99922
630;async;10;0.00340462;0.00117832;0.00785959
630;inner;10;0.42825;0.424107;0.435385
630;wait;10;4.73365e-05;3.1778e-05;7.0396e-05
630;boundary;10;0.0039114;0.00263486;0.00474597
630;calc iter;10;0.435615;0.433956;0.439272
630;calc total;1;4.42892;4.42892;4.42892
630;total;1;17.4731;17.4731;17.4731
655;initialize;1;9.09734;9.09734;9.09734
655;async;10;0.00397904;0.00110205;0.00684721
655;inner;10;0.427522;0.424046;0.434661
655;wait;10;5.0273e-05;3.3537e-05;5.6564e-05
655;boundary;10;0.00456154;0.00250615;0.00604767
655;calc iter;10;0.436114;0.434102;0.438322
655;calc total;1;4.42892;4.42892;4.42892
655;total;1;17.5704;17.5704;17.5704
679;initialize;1;9.18651;9.18651;9.18651
679;async;10;0.00564695;0.00106729;0.00920069
679;inner;10;0.426339;0.422937;0.433299
679;wait;10;4.39516e-05;3.0417e-05;8.5687e-05
679;boundary;10;0.00396499;0.00252255;0.00468529
679;calc iter;10;0.435996;0.434006;0.43792
679;calc total;1;4.42891;4.42891;4.42891
679;total;1;17.659;17.659;17.659
703;initialize;1;9.38736;9.38736;9.38736
703;async;10;0.0101897;0.000819148;0.0153888
703;inner;10;0.416111;0.40972;0.423173
703;wait;10;6.56152e-05;5.0191e-05;0.000102913
703;boundary;10;0.00617834;0.00503589;0.00678042
703;calc iter;10;0.432547;0.429134;0.436043
703;calc total;1;4.42892;4.42892;4.42892
703;total;1;17.8665;17.8665;17.8665
631;initialize;1;8.99917;8.99917;8.99917
631;async;10;0.00439703;0.00110439;0.0104272
631;inner;10;0.425967;0.422818;0.433536
631;wait;10;5.75198e-05;4.0341e-05;0.000106225
631;boundary;10;0.00500075;0.00384253;0.00584002
631;calc iter;10;0.435424;0.433736;0.438592
631;calc total;1;4.42892;4.42892;4.42892
631;total;1;17.4731;17.4731;17.4731
656;initialize;1;9.09749;9.09749;9.09749
656;async;10;0.00525514;0.0010162;0.00809394
656;inner;10;0.426841;0.424403;0.432684
656;wait;10;5.44119e-05;3.9987e-05;0.000101618
656;boundary;10;0.00426358;0.003467;0.00598508
656;calc iter;10;0.436416;0.434584;0.439349
656;calc total;1;4.42891;4.42891;4.42891
656;total;1;17.5706;17.5706;17.5706
680;initialize;1;9.19889;9.19889;9.19889
680;async;10;0.00514226;0.00112482;0.00711361
680;inner;10;0.427156;0.422637;0.434825
680;wait;10;3.94001e-05;2.312e-05;5.1456e-05
680;boundary;10;0.00382004;0.00188846;0.00498194
680;calc iter;10;0.436159;0.431315;0.438691
680;calc total;1;4.42891;4.42891;4.42891
680;total;1;17.6714;17.6714;17.6714
704;initialize;1;9.38731;9.38731;9.38731
704;async;10;0.0101563;0.000908762;0.0130854
704;inner;10;0.422311;0.420012;0.428199
704;wait;10;2.2971e-05;1.3239e-05;4.8845e-05
704;boundary;10;0.00191783;0.00173394;0.00229674
704;calc iter;10;0.43441;0.431377;0.436864
704;calc total;1;4.42891;4.42891;4.42891
704;total;1;17.8665;17.8665;17.8665
632;initialize;1;8.9992;8.9992;8.9992
632;async;10;0.00143855;0.000819765;0.0025041
632;inner;10;0.429778;0.426427;0.435589
632;wait;10;4.28466e-05;2.9767e-05;5.785e-05
632;boundary;10;0.00385274;0.00258371;0.00522069
632;calc iter;10;0.435114;0.433589;0.439353
632;calc total;1;4.42892;4.42892;4.42892
632;total;1;17.4731;17.4731;17.4731
657;initialize;1;9.05994;9.05994;9.05994
657;async;10;0.00408606;0.0005608;0.00619418
657;inner;10;0.430228;0.426928;0.436038
657;wait;10;3.26125e-05;2.2579e-05;4.2092e-05
657;boundary;10;0.00248696;0.00178285;0.00310524
657;calc iter;10;0.436835;0.433548;0.439252
657;calc total;1;4.42891;4.42891;4.42891
657;total;1;17.533;17.533;17.533
681;initialize;1;9.20428;9.20428;9.20428
681;async;10;0.00475479;0.00107398;0.00583442
681;inner;10;0.42758;0.422474;0.435737
681;wait;10;3.81816e-05;1.9282e-05;5.2168e-05
681;boundary;10;0.00406355;0.00173351;0.00517566
681;calc iter;10;0.436439;0.42947;0.439214
681;calc total;1;4.42891;4.42891;4.42891
681;total;1;17.6768;17.6768;17.6768
705;initialize;1;9.38726;9.38726;9.38726
705;async;10;0.00785047;0.00103768;0.0114624
705;inner;10;0.422517;0.419768;0.427033
705;wait;10;4.76295e-05;2.9518e-05;6.7923e-05
705;boundary;10;0.00362633;0.00242706;0.00504838
705;calc iter;10;0.434043;0.430557;0.438252
705;calc total;1;4.42891;4.42891;4.42891
705;total;1;17.8664;17.8664;17.8664
633;initialize;1;8.99923;8.99923;8.99923
633;async;10;0.00107031;0.000510886;0.00188497
633;inner;10;0.430448;0.427558;0.436475
633;wait;10;3.98807e-05;3.2426e-05;5.6312e-05
633;boundary;10;0.00364749;0.00220176;0.00498792
633;calc iter;10;0.435207;0.433846;0.439931
633;calc total;1;4.42892;4.42892;4.42892
633;total;1;17.4731;17.4731;17.4731
658;initialize;1;9.09254;9.09254;9.09254
658;async;10;0.00729323;0.00108495;0.00972583
658;inner;10;0.427074;0.422926;0.434282
658;wait;10;3.1126e-05;2.1012e-05;6.3524e-05
658;boundary;10;0.00248823;0.0017575;0.00312502
658;calc iter;10;0.436888;0.43386;0.438385
658;calc total;1;4.42891;4.42891;4.42891
658;total;1;17.5656;17.5656;17.5656
682;initialize;1;9.1923;9.1923;9.1923
682;async;10;0.00237449;0.00117159;0.0026203
682;inner;10;0.429914;0.425043;0.436403
682;wait;10;3.86572e-05;2.0021e-05;4.6562e-05
682;boundary;10;0.00436959;0.00172081;0.00530845
682;calc iter;10;0.436698;0.429311;0.440139
682;calc total;1;4.42891;4.42891;4.42891
682;total;1;17.6648;17.6648;17.6648
706;initialize;1;9.36159;9.36159;9.36159
706;async;10;0.00812069;0.00116617;0.01043
706;inner;10;0.421432;0.4176;0.427982
706;wait;10;4.81552e-05;3.0923e-05;5.8796e-05
706;boundary;10;0.00413499;0.00224985;0.00561672
706;calc iter;10;0.433737;0.431451;0.435548
706;calc total;1;4.42891;4.42891;4.42891
706;total;1;17.8408;17.8408;17.8408
634;initialize;1;8.9992;8.9992;8.9992
634;async;10;0.00191306;0.00114227;0.00259427
634;inner;10;0.428544;0.42525;0.434979
634;wait;10;5.38369e-05;3.9638e-05;7.944e-05
634;boundary;10;0.0044406;0.0028655;0.00571737
634;calc iter;10;0.434953;0.433508;0.439119
634;calc total;1;4.42892;4.42892;4.42892
634;total;1;17.4731;17.4731;17.4731
659;initialize;1;9.076;9.076;9.076
659;async;10;0.00564645;0.00114725;0.00789551
659;inner;10;0.427533;0.424725;0.432978
659;wait;10;3.97449e-05;2.6156e-05;8.5724e-05
659;boundary;10;0.00344703;0.00242313;0.00394391
659;calc iter;10;0.436668;0.434297;0.438908
659;calc total;1;4.42891;4.42891;4.42891
659;total;1;17.5491;17.5491;17.5491
683;initialize;1;9.20425;9.20425;9.20425
683;async;10;0.00577172;0.00111117;0.00735949
683;inner;10;0.42649;0.421955;0.43445
683;wait;10;3.57071e-05;2.0532e-05;5.3031e-05
683;boundary;10;0.00397137;0.00184207;0.00513805
683;calc iter;10;0.436271;0.430458;0.438475
683;calc total;1;4.42891;4.42891;4.42891
683;total;1;17.6768;17.6768;17.6768
707;initialize;1;9.38732;9.38732;9.38732
707;async;10;0.00829934;0.00137211;0.0105471
707;inner;10;0.421541;0.41731;0.426111
707;wait;10;5.3033e-05;3.7192e-05;8.4962e-05
707;boundary;10;0.00375283;0.00248163;0.00575659
707;calc iter;10;0.433648;0.430654;0.435412
707;calc total;1;4.42891;4.42891;4.42891
707;total;1;17.8665;17.8665;17.8665
635;initialize;1;8.99928;8.99928;8.99928
635;async;10;0.00219272;0.000633571;0.00373885
635;inner;10;0.428164;0.424788;0.435431
635;wait;10;5.33848e-05;4.1786e-05;7.1594e-05
635;boundary;10;0.00455284;0.00263799;0.00569856
635;calc iter;10;0.434964;0.433409;0.439329
635;calc total;1;4.42892;4.42892;4.42892
635;total;1;17.4732;17.4732;17.4732
660;initialize;1;9.08905;9.08905;9.08905
660;async;10;0.00895053;0.00121581;0.0141265
660;inner;10;0.42285;0.416278;0.43079
660;wait;10;4.27124e-05;2.6216e-05;6.0318e-05
660;boundary;10;0.00327629;0.00182237;0.00514259
660;calc iter;10;0.435122;0.429856;0.440906
660;calc total;1;4.42891;4.42891;4.42891
660;total;1;17.5621;17.5621;17.5621
684;initialize;1;9.19989;9.19989;9.19989
684;async;10;0.00565757;0.00117545;0.00901092
684;inner;10;0.426386;0.423134;0.429919
684;wait;10;6.23372e-05;3.5254e-05;0.000136905
684;boundary;10;0.00424022;0.00266145;0.00592905
684;calc iter;10;0.436348;0.432389;0.439608
684;calc total;1;4.42891;4.42891;4.42891
684;total;1;17.6724;17.6724;17.6724
708;initialize;1;9.38727;9.38727;9.38727
708;async;10;0.00798886;0.00119133;0.0211734
708;inner;10;0.421762;0.414674;0.429324
708;wait;10;5.13063e-05;4.5148e-05;6.3286e-05
708;boundary;10;0.00479699;0.0025068;0.00669115
708;calc iter;10;0.4346;0.431439;0.446367
708;calc total;1;4.42891;4.42891;4.42891
708;total;1;17.8664;17.8664;17.8664
636;initialize;1;8.9992;8.9992;8.9992
636;async;10;0.00165288;0.000827657;0.00216197
636;inner;10;0.43032;0.427562;0.434529
636;wait;10;4.11623e-05;2.5311e-05;5.6369e-05
636;boundary;10;0.00302909;0.00215554;0.00425104
636;calc iter;10;0.435045;0.433158;0.437804
636;calc total;1;4.42892;4.42892;4.42892
636;total;1;17.4731;17.4731;17.4731
661;initialize;1;9.09392;9.09392;9.09392
661;async;10;0.00658318;0.0011615;0.011863
661;inner;10;0.425765;0.418866;0.432911
661;wait;10;2.97916e-05;1.9768e-05;4.9423e-05
661;boundary;10;0.00279581;0.00174252;0.00498994
685;initialize;1;9.19855;9.19855;9.19855
685;async;10;0.00153888;0.000590195;0.00391889
685;inner;10;0.430627;0.427912;0.43654
685;wait;10;4.56361e-05;3.0681e-05;6.966e-05
685;boundary;10;0.00373292;0.00214244;0.00519558
685;calc iter;10;0.435946;0.43413;0.439902
685;calc total;1;4.42891;4.42891;4.42891
685;total;1;17.6711;17.6711;17.6711
709;initialize;1;9.38733;9.38733;9.38733
709;async;10;0.00692082;0.00118623;0.015677
709;inner;10;0.423967;0.418603;0.429709
709;wait;10;4.53285e-05;2.7025e-05;6.3867e-05
709;boundary;10;0.0040436;0.00223836;0.00640557
709;calc iter;10;0.434978;0.431602;0.441847
709;calc total;1;4.42891;4.42891;4.42891
709;total;1;17.8665;17.8665;17.8665
637;initialize;1;8.99922;8.99922;8.99922
637;async;10;0.00328786;0.00117137;0.00650243
637;inner;10;0.426403;0.421299;0.430524
637;wait;10;6.52212e-05;3.3937e-05;0.000127197
637;boundary;10;0.00479143;0.0029865;0.00613024
637;calc iter;10;0.434549;0.431681;0.437069
637;calc total;1;4.42892;4.42892;4.42892
637;total;1;17.4731;17.4731;17.4731
661;calc iter;10;0.435175;0.429434;0.439777
661;calc total;1;4.42891;4.42891;4.42891
661;total;1;17.567;17.567;17.567
686;initialize;1;9.18158;9.18158;9.18158
686;async;10;0.00196354;0.000838847;0.00384588
686;inner;10;0.4295;0.425466;0.435549
686;wait;10;4.82735e-05;3.7392e-05;6.2333e-05
686;boundary;10;0.00417466;0.00270681;0.00604929
686;calc iter;10;0.435688;0.433695;0.439419
686;calc total;1;4.42891;4.42891;4.42891
686;total;1;17.6541;17.6541;17.6541
638;initialize;1;8.99925;8.99925;8.99925
638;async;10;0.00124444;0.000558968;0.00207709
638;inner;10;0.428933;0.425093;0.433729
638;wait;10;5.25003e-05;4.1374e-05;6.9547e-05
638;boundary;10;0.00439746;0.00256826;0.00571989
638;calc iter;10;0.434629;0.432574;0.437434
638;calc total;1;4.42892;4.42892;4.42892
638;total;1;17.4731;17.4731;17.4731
662;initialize;1;9.09334;9.09334;9.09334
662;async;10;0.00858866;0.0011507;0.0123642
662;inner;10;0.423321;0.416496;0.429597
662;wait;10;4.03648e-05;2.066e-05;9.4822e-05
662;boundary;10;0.00321779;0.00174945;0.00500347
662;calc iter;10;0.43517;0.429157;0.437427
662;calc total;1;4.42891;4.42891;4.42891
662;total;1;17.5665;17.5665;17.5665
687;initialize;1;9.20079;9.20079;9.20079
687;async;10;0.00101356;0.000510119;0.00217055
687;inner;10;0.43106;0.428248;0.436333
687;wait;10;4.58684e-05;2.5289e-05;6.8983e-05
687;boundary;10;0.00371637;0.00219498;0.00556292
687;calc iter;10;0.435837;0.434558;0.439758
687;calc total;1;4.42891;4.42891;4.42891
687;total;1;17.6733;17.6733;17.6733
639;initialize;1;8.99921;8.99921;8.99921
639;async;10;0.00104816;0.000358022;0.00185861
639;inner;10;0.428696;0.424947;0.433811
639;wait;10;5.55787e-05;4.4827e-05;7.5925e-05
639;boundary;10;0.00473756;0.00266562;0.00580575
639;calc iter;10;0.434539;0.432659;0.437372
639;calc total;1;4.42892;4.42892;4.42892
639;total;1;17.4731;17.4731;17.4731
663;initialize;1;9.06299;9.06299;9.06299
663;async;10;0.0124969;0.00119188;0.0159987
663;inner;10;0.419697;0.415187;0.427204
663;wait;10;4.30469e-05;2.1087e-05;0.000132386
663;boundary;10;0.00319292;0.00173675;0.00496553
663;calc iter;10;0.435432;0.428932;0.438902
663;calc total;1;4.42891;4.42891;4.42891
663;total;1;17.5361;17.5361;17.5361
688;initialize;1;9.18959;9.18959;9.18959
688;async;10;0.00403105;0.00114086;0.0073113
688;inner;10;0.426739;0.423927;0.433739
688;wait;10;5.82236e-05;4.3023e-05;8.9289e-05
688;boundary;10;0.00514203;0.00375799;0.00607408
688;calc iter;10;0.435972;0.433988;0.43873
688;calc total;1;4.42891;4.42891;4.42891
688;total;1;17.6621;17.6621;17.6621
640;initialize;1;8.99931;8.99931;8.99931
640;async;10;0.00351842;0.000918113;0.00495917
640;inner;10;0.428267;0.42568;0.432266
640;wait;10;3.15209e-05;1.9537e-05;7.9119e-05
640;boundary;10;0.00333671;0.00231462;0.00422786
640;calc iter;10;0.435156;0.432959;0.437212
640;calc total;1;4.42891;4.42891;4.42891
640;total;1;17.4732;17.4732;17.4732
664;initialize;1;9.08674;9.08674;9.08674
664;async;10;0.00754683;0.00111555;0.0156852
664;inner;10;0.424188;0.418339;0.430517
664;wait;10;3.88312e-05;2.8484e-05;7.5306e-05
664;boundary;10;0.00294342;0.00250085;0.0033908
664;calc iter;10;0.434719;0.433417;0.436561
664;calc total;1;4.42891;4.42891;4.42891
664;total;1;17.5598;17.5598;17.5598
689;initialize;1;9.17921;9.17921;9.17921
689;async;10;0.00473001;0.00117186;0.00732325
689;inner;10;0.427313;0.425474;0.431871
689;wait;10;5.11646e-05;2.6879e-05;0.000114136
689;boundary;10;0.00422082;0.00281755;0.00562821
689;calc iter;10;0.436316;0.433392;0.437971
689;calc total;1;4.42891;4.42891;4.42891
689;total;1;17.6517;17.6517;17.6517
641;initialize;1;8.9992;8.9992;8.9992
641;async;10;0.00285327;0.000594359;0.00433771
641;inner;10;0.428519;0.425666;0.432638
641;wait;10;4.65645e-05;3.3871e-05;7.806e-05
641;boundary;10;0.00352871;0.00290386;0.00436292
641;calc iter;10;0.434949;0.432544;0.437082
641;calc total;1;4.42891;4.42891;4.42891
641;total;1;17.4731;17.4731;17.4731
665;initialize;1;9.09739;9.09739;9.09739
665;async;10;0.00635209;0.00109234;0.00923389
665;inner;10;0.424545;0.419738;0.430485
665;wait;10;4.13757e-05;2.5051e-05;9.7542e-05
665;boundary;10;0.00315962;0.00220299;0.00386134
665;calc iter;10;0.4341;0.432597;0.435765
665;calc total;1;4.42892;4.42892;4.42892
665;total;1;17.5705;17.5705;17.5705
690;initialize;1;9.20422;9.20422;9.20422
690;async;10;0.00322684;0.000487737;0.00541412
690;inner;10;0.430042;0.427674;0.434925
690;wait;10;3.78364e-05;2.1023e-05;7.2416e-05
690;boundary;10;0.0031514;0.00183728;0.00357399
690;calc iter;10;0.43646;0.434354;0.439126
690;calc total;1;4.42891;4.42891;4.42891
690;total;1;17.6767;17.6767;17.6767
642;initialize;1;8.99926;8.99926;8.99926
642;async;10;0.00374066;0.00089792;0.0106274
642;inner;10;0.426527;0.423031;0.430599
642;wait;10;6.34246e-05;3.4109e-05;0.000111606
642;boundary;10;0.0047634;0.00343348;0.00567966
642;calc iter;10;0.435097;0.432844;0.437127
642;calc total;1;4.42891;4.42891;4.42891
642;total;1;17.4732;17.4732;17.4732
666;initialize;1;9.0874;9.0874;9.0874
666;async;10;0.00564296;0.00113259;0.00867903
666;inner;10;0.424775;0.419787;0.430672
666;wait;10;4.9365e-05;3.046e-05;6.8141e-05
666;boundary;10;0.00353373;0.00248672;0.00430244
666;calc iter;10;0.434003;0.432631;0.435148
666;calc total;1;4.42892;4.42892;4.42892
666;total;1;17.5605;17.5605;17.5605
691;initialize;1;9.19497;9.19497;9.19497
691;async;10;0.00252797;0.000548234;0.00480567
691;inner;10;0.430602;0.428588;0.436273
691;wait;10;4.16265e-05;2.4454e-05;7.4879e-05
691;boundary;10;0.00321084;0.00222136;0.00411267
691;calc iter;10;0.436384;0.43448;0.439684
691;calc total;1;4.42891;4.42891;4.42891
691;total;1;17.6675;17.6675;17.6675
643;initialize;1;8.99923;8.99923;8.99923
643;async;10;0.00417224;0.00116867;0.013221
643;inner;10;0.427292;0.422171;0.431497
643;wait;10;4.95352e-05;2.4972e-05;0.000100264
643;boundary;10;0.00399616;0.00243445;0.00486517
643;calc iter;10;0.435511;0.433004;0.442037
643;calc total;1;4.42891;4.42891;4.42891
643;total;1;17.4731;17.4731;17.4731
667;initialize;1;9.09013;9.09013;9.09013
667;async;10;0.0062514;0.00110738;0.0102133
667;inner;10;0.423378;0.418781;0.429456
667;wait;10;6.03659e-05;3.9168e-05;0.000104924
667;boundary;10;0.00423812;0.00300767;0.00532637
667;calc iter;10;0.43393;0.432044;0.436342
667;calc total;1;4.42892;4.42892;4.42892
667;total;1;17.5632;17.5632;17.5632
692;initialize;1;9.1797;9.1797;9.1797
692;async;10;0.00229273;0.000473801;0.0068038
692;inner;10;0.430752;0.427966;0.436393
692;wait;10;3.92021e-05;3.1865e-05;5.6262e-05
692;boundary;10;0.00316;0.00218696;0.00391767
692;calc iter;10;0.436245;0.433745;0.439753
692;calc total;1;4.42891;4.42891;4.42891
644;initialize;1;8.99927;8.99927;8.99927
644;async;10;0.00227622;0.000536784;0.00965305
644;inner;10;0.430322;0.424868;0.434599
644;wait;10;3.55692e-05;2.2441e-05;5.2351e-05
644;boundary;10;0.00321379;0.00185363;0.00559944
644;calc iter;10;0.435849;0.430069;0.443036
644;calc total;1;4.42891;4.42891;4.42891
644;total;1;17.4732;17.4732;17.4732
668;initialize;1;9.09109;9.09109;9.09109
668;async;10;0.00525056;0.00113916;0.008211
668;inner;10;0.425757;0.420612;0.431663
668;wait;10;4.11996e-05;2.6806e-05;5.6968e-05
668;boundary;10;0.00309577;0.0024736;0.00358285
668;calc iter;10;0.434146;0.432328;0.435696
668;calc total;1;4.42892;4.42892;4.42892
668;total;1;17.5642;17.5642;17.5642
692;total;1;17.6522;17.6522;17.6522
645;initialize;1;8.99926;8.99926;8.99926
645;async;10;0.00343127;0.000901953;0.0102078
645;inner;10;0.428761;0.422659;0.433577
645;wait;10;4.58749e-05;2.0928e-05;6.2384e-05
645;boundary;10;0.0036114;0.00183926;0.00535186
645;calc iter;10;0.435851;0.428978;0.44219
645;calc total;1;4.42891;4.42891;4.42891
645;total;1;17.4731;17.4731;17.4731
669;initialize;1;9.09154;9.09154;9.09154
669;async;10;0.00439739;0.000764231;0.0068602
669;inner;10;0.42466;0.419734;0.431516
669;wait;10;5.94974e-05;4.2306e-05;7.6701e-05
669;boundary;10;0.00462525;0.00248378;0.00626524
669;calc iter;10;0.433744;0.431105;0.436791
669;calc total;1;4.42892;4.42892;4.42892
669;total;1;17.5646;17.5646;17.5646
693;initialize;1;9.20422;9.20422;9.20422
693;async;10;0.00341149;0.00058375;0.00768809
693;inner;10;0.429718;0.427454;0.435853
693;wait;10;3.82001e-05;2.622e-05;5.515e-05
693;boundary;10;0.00321191;0.00243014;0.00374311
693;calc iter;10;0.436381;0.433749;0.439844
693;calc total;1;4.42891;4.42891;4.42891
693;total;1;17.6767;17.6767;17.6767
646;initialize;1;8.99949;8.99949;8.99949
646;async;10;0.00327092;0.000732527;0.00911438
646;inner;10;0.429161;0.421935;0.434276
646;wait;10;4.1085e-05;2.0308e-05;6.0478e-05
646;boundary;10;0.00360437;0.00173822;0.0054566
646;calc iter;10;0.436079;0.429189;0.441433
646;calc total;1;4.42891;4.42891;4.42891
646;total;1;17.4734;17.4734;17.4734
670;initialize;1;9.08609;9.08609;9.08609
670;async;10;0.0041468;0.00117724;0.00635035
670;inner;10;0.425855;0.421119;0.432077
670;wait;10;5.12197e-05;3.8977e-05;8.2013e-05
670;boundary;10;0.00388402;0.00226412;0.00445112
670;calc iter;10;0.433939;0.431974;0.435565
694;initialize;1;9.19704;9.19704;9.19704
694;async;10;0.00513803;0.00112948;0.00715811
694;inner;10;0.42806;0.425824;0.434739
694;wait;10;4.00714e-05;2.0568e-05;8.5147e-05
694;boundary;10;0.00329387;0.00175365;0.0049703
694;calc iter;10;0.436533;0.433175;0.439099
694;calc total;1;4.42891;4.42891;4.42891
694;total;1;17.6695;17.6695;17.6695
647;initialize;1;8.99922;8.99922;8.99922
647;async;10;0.0030193;0.00072824;0.00610841
647;inner;10;0.42931;0.421614;0.434433
647;wait;10;4.82333e-05;2.5481e-05;7.0758e-05
647;boundary;10;0.00384941;0.00172856;0.00547816
647;calc iter;10;0.436229;0.427861;0.441348
647;calc total;1;4.42891;4.42891;4.42891
647;total;1;17.4731;17.4731;17.4731
670;calc total;1;4.42892;4.42892;4.42892
670;total;1;17.5592;17.5592;17.5592
695;initialize;1;9.19339;9.19339;9.19339
695;async;10;0.00242648;0.00111015;0.00273391
695;inner;10;0.43013;0.427925;0.43687
695;wait;10;3.48996e-05;2.4008e-05;4.4416e-05
695;boundary;10;0.00414905;0.00171294;0.00577939
695;calc iter;10;0.436742;0.432635;0.440304
695;calc total;1;4.42891;4.42891;4.42891
695;total;1;17.6659;17.6659;17.6659
671;initialize;1;9.0974;9.0974;9.0974
671;async;10;0.00387543;0.000877345;0.00626379
671;inner;10;0.425945;0.422142;0.432076
671;wait;10;4.7517e-05;2.8997e-05;7.5018e-05
671;boundary;10;0.00407583;0.00239383;0.0056033
671;calc iter;10;0.433945;0.43241;0.435385
671;calc total;1;4.42892;4.42892;4.42892
671;total;1;17.5705;17.5705;17.5705
710;initialize;1;9.37551;9.37551;9.37551
710;async;10;0.00732054;0.00117408;0.013969
710;inner;10;0.423489;0.419818;0.429616
710;wait;10;4.48156e-05;3.5507e-05;5.7058e-05
710;boundary;10;0.00414768;0.00239434;0.00558591
710;calc iter;10;0.435004;0.43128;0.43891
710;calc total;1;4.42891;4.42891;4.42891
710;total;1;17.8547;17.8547;17.8547
711;initialize;1;9.38729;9.38729;9.38729
711;async;10;0.00777601;0.00115369;0.0122164
711;inner;10;0.424111;0.420885;0.430203
711;wait;10;3.60316e-05;2.8351e-05;4.9265e-05
711;boundary;10;0.00321178;0.002145;0.00465696
711;calc iter;10;0.435136;0.43287;0.436929
711;calc total;1;4.42891;4.42891;4.42891
711;total;1;17.8665;17.8665;17.8665
712;initialize;1;9.38733;9.38733;9.38733
712;async;10;0.0103658;0.0011451;0.0151233
712;inner;10;0.422494;0.418554;0.429078
712;wait;10;3.52702e-05;2.1371e-05;7.271e-05
712;boundary;10;0.00237077;0.00176675;0.00343181
712;calc iter;10;0.435267;0.432951;0.436589
712;calc total;1;4.42891;4.42891;4.42891
712;total;1;17.8665;17.8665;17.8665
713;initialize;1;9.3672;9.3672;9.3672
713;async;10;0.0135226;0.00113838;0.0183072
713;inner;10;0.419265;0.415435;0.424638
713;wait;10;3.50904e-05;1.7686e-05;0.000113517
713;boundary;10;0.00254963;0.00170091;0.00534275
713;calc iter;10;0.435374;0.431234;0.437333
713;calc total;1;4.42891;4.42891;4.42891
713;total;1;17.8464;17.8464;17.8464
714;initialize;1;9.38729;9.38729;9.38729
714;async;10;0.0151794;0.00114989;0.0197733
714;inner;10;0.41792;0.413625;0.425236
714;wait;10;3.11536e-05;1.9463e-05;9.1657e-05
714;boundary;10;0.00236515;0.00167878;0.00499535
714;calc iter;10;0.435497;0.431475;0.437384
714;calc total;1;4.42891;4.42891;4.42891
714;total;1;17.8664;17.8664;17.8664
715;initialize;1;9.38731;9.38731;9.38731
715;async;10;0.0116829;0.00118981;0.016268
715;inner;10;0.420912;0.4174;0.426741
715;wait;10;4.10845e-05;1.9854e-05;9.9782e-05
715;boundary;10;0.00267749;0.00173844;0.00436274
715;calc iter;10;0.435314;0.432138;0.436975
715;calc total;1;4.42891;4.42891;4.42891
715;total;1;17.8665;17.8665;17.8665
720;initialize;1;9.30554;9.30554;9.30554
720;async;10;0.00140019;0.000441677;0.00369948
720;inner;10;0.429932;0.426377;0.436188
720;wait;10;5.00074e-05;3.1111e-05;7.0736e-05
720;boundary;10;0.00428833;0.00205272;0.00639256
720;calc iter;10;0.435672;0.433769;0.439446
720;calc total;1;4.42892;4.42892;4.42892
720;total;1;17.7872;17.7872;17.7872
716;initialize;1;9.3873;9.3873;9.3873
716;async;10;0.0110512;0.00115761;0.0167439
716;inner;10;0.418361;0.41552;0.429355
716;wait;10;6.37915e-05;5.0668e-05;7.5563e-05
716;boundary;10;0.00519746;0.00251606;0.00654859
716;calc iter;10;0.434675;0.429956;0.438669
716;calc total;1;4.42891;4.42891;4.42891
716;total;1;17.8664;17.8664;17.8664
721;initialize;1;9.30556;9.30556;9.30556
721;async;10;0.00275315;0.000810198;0.00594556
721;inner;10;0.428922;0.426575;0.433801
721;wait;10;5.551e-05;3.711e-05;7.8897e-05
721;boundary;10;0.00430804;0.00295489;0.00553131
721;calc iter;10;0.43604;0.433604;0.438333
721;calc total;1;4.42893;4.42893;4.42893
721;total;1;17.7872;17.7872;17.7872
717;initialize;1;9.36685;9.36685;9.36685
717;async;10;0.008393;0.00121134;0.0125955
717;inner;10;0.423722;0.421077;0.42952
717;wait;10;3.29114e-05;2.1323e-05;5.5659e-05
717;boundary;10;0.00284695;0.0019557;0.00382528
717;calc iter;10;0.434996;0.432995;0.437796
717;calc total;1;4.42891;4.42891;4.42891
717;total;1;17.846;17.846;17.846
722;initialize;1;9.30556;9.30556;9.30556
722;async;10;0.00259628;0.000819973;0.00564675
722;inner;10;0.430182;0.428105;0.43485
722;wait;10;3.94326e-05;2.6258e-05;5.5737e-05
722;boundary;10;0.00334745;0.00226808;0.00430669
722;calc iter;10;0.436167;0.434173;0.438821
722;calc total;1;4.42891;4.42891;4.42891
722;total;1;17.7872;17.7872;17.7872
718;initialize;1;9.38729;9.38729;9.38729
718;async;10;0.00833339;0.00112978;0.0117534
718;inner;10;0.422861;0.420052;0.428771
718;wait;10;4.45856e-05;2.5041e-05;8.7759e-05
718;boundary;10;0.00348442;0.00230585;0.00537342
718;calc iter;10;0.434725;0.432206;0.436052
718;calc total;1;4.42891;4.42891;4.42891
718;total;1;17.8664;17.8664;17.8664
719;initialize;1;9.37244;9.37244;9.37244
719;async;10;0.0069054;0.00114138;0.00968015
719;inner;10;0.425704;0.42262;0.43104
719;wait;10;3.10855e-05;2.0932e-05;4.3595e-05
719;boundary;10;0.00232736;0.00170541;0.0034934
719;calc iter;10;0.434969;0.434028;0.436493
719;calc total;1;4.42891;4.42891;4.42891
719;total;1;17.8516;17.8516;17.8516
744;initialize;1;9.35909;9.35909;9.35909
744;async;10;0.0126063;0.00119957;0.018388
744;inner;10;0.420551;0.414316;0.430672
744;wait;10;3.13548e-05;2.4245e-05;4.5115e-05
744;boundary;10;0.00230346;0.00173007;0.00302723
744;calc iter;10;0.435494;0.43348;0.438163
744;calc total;1;4.42892;4.42892;4.42892
744;total;1;17.8365;17.8365;17.8365
745;initialize;1;9.36762;9.36762;9.36762
745;async;10;0.0157064;0.00121759;0.0227091
745;inner;10;0.416733;0.409724;0.427275
745;wait;10;4.18145e-05;2.5781e-05;8.9292e-05
745;boundary;10;0.0027896;0.00184197;0.0035424
745;calc iter;10;0.435273;0.432127;0.437849
745;calc total;1;4.42892;4.42892;4.42892
745;total;1;17.8449;17.8449;17.8449
746;initialize;1;9.35911;9.35911;9.35911
746;async;10;0.0172587;0.00121865;0.0241728
746;inner;10;0.415748;0.408515;0.428594
746;wait;10;2.92246e-05;2.0675e-05;6.31e-05
746;boundary;10;0.00247983;0.00172231;0.00329498
746;calc iter;10;0.435518;0.432809;0.438048
746;calc total;1;4.42891;4.42891;4.42891
746;total;1;17.8364;17.8364;17.8364
747;initialize;1;9.36759;9.36759;9.36759
747;async;10;0.0138577;0.00140153;0.0210142
747;inner;10;0.418901;0.412012;0.429395
747;wait;10;3.22253e-05;2.0796e-05;6.1115e-05
747;boundary;10;0.00253097;0.0018592;0.00309091
747;calc iter;10;0.435323;0.432903;0.438639
747;calc total;1;4.42891;4.42891;4.42891
747;total;1;17.8449;17.8449;17.8449
748;initialize;1;9.36764;9.36764;9.36764
748;async;10;0.0116436;0.00106767;0.0208042
748;inner;10;0.417276;0.412584;0.428106
748;wait;10;5.10136e-05;3.2096e-05;7.1919e-05
748;boundary;10;0.00464018;0.0031778;0.00617625
748;calc iter;10;0.433612;0.428319;0.44139
748;calc total;1;4.42891;4.42891;4.42891
748;total;1;17.8449;17.8449;17.8449
749;initialize;1;9.35911;9.35911;9.35911
749;async;10;0.0119498;0.00113108;0.0216642
749;inner;10;0.415233;0.409276;0.426705
749;wait;10;7.57451e-05;5.4203e-05;9.7265e-05
749;boundary;10;0.00560636;0.00390232;0.00612482
749;calc iter;10;0.432867;0.427323;0.437157
749;calc total;1;4.42891;4.42891;4.42891
749;total;1;17.8364;17.8364;17.8364
750;initialize;1;9.35958;9.35958;9.35958
750;async;10;0.0111089;0.000726389;0.0190906
750;inner;10;0.415945;0.409184;0.427929
750;wait;10;5.5848e-05;4.3536e-05;8.5447e-05
750;boundary;10;0.0055607;0.00324521;0.00633074
750;calc iter;10;0.432672;0.427318;0.436342
750;calc total;1;4.42891;4.42891;4.42891
750;total;1;17.8369;17.8369;17.8369
751;initialize;1;9.3591;9.3591;9.3591
751;async;10;0.010756;0.0010865;0.0190089
751;inner;10;0.417033;0.410806;0.42828
751;wait;10;5.75337e-05;4.5688e-05;7.0241e-05
751;boundary;10;0.00520374;0.00306644;0.00572137
751;calc iter;10;0.433052;0.429543;0.435575
751;calc total;1;4.42891;4.42891;4.42891
751;total;1;17.8364;17.8364;17.8364
752;initialize;1;9.35961;9.35961;9.35961
752;async;10;0.0101516;0.00107108;0.0166045
752;inner;10;0.421006;0.415546;0.430651
752;wait;10;3.51966e-05;2.3653e-05;4.8391e-05
752;boundary;10;0.00277146;0.00189053;0.00361364
752;calc iter;10;0.433965;0.43237;0.435799
752;calc total;1;4.42891;4.42891;4.42891
752;total;1;17.8369;17.8369;17.8369
753;initialize;1;9.35911;9.35911;9.35911
753;async;10;0.0120237;0.00112862;0.0198942
753;inner;10;0.417945;0.412726;0.426082
753;wait;10;5.8896e-05;4.5057e-05;0.000121584
753;boundary;10;0.00392084;0.00346701;0.00445604
753;calc iter;10;0.43395;0.431583;0.436352
753;calc total;1;4.42891;4.42891;4.42891
753;total;1;17.8365;17.8365;17.8365
754;initialize;1;9.35909;9.35909;9.35909
754;async;10;0.0118209;0.00128545;0.0204321
754;inner;10;0.419314;0.413931;0.427894
754;wait;10;4.63506e-05;2.7302e-05;6.9103e-05
754;boundary;10;0.00311654;0.00241956;0.0035051
754;calc iter;10;0.434299;0.432472;0.437075
754;calc total;1;4.42891;4.42891;4.42891
754;total;1;17.8364;17.8364;17.8364
755;initialize;1;9.35911;9.35911;9.35911
755;async;10;0.0107113;0.00122523;0.0171505
755;inner;10;0.421046;0.415626;0.430269
755;wait;10;3.02269e-05;2.5681e-05;5.0723e-05
755;boundary;10;0.00251671;0.00188064;0.00294233
755;calc iter;10;0.434305;0.432903;0.436253
755;calc total;1;4.42891;4.42891;4.42891
755;total;1;17.8365;17.8365;17.8365
756;initialize;1;9.36007;9.36007;9.36007
756;async;10;0.00572079;0.00119059;0.0131717
756;inner;10;0.424099;0.419915;0.43014
756;wait;10;6.54205e-05;4.8769e-05;8.591e-05
756;boundary;10;0.00513019;0.00324557;0.00638994
756;calc iter;10;0.435018;0.432328;0.440087
756;calc total;1;4.42891;4.42891;4.42891
756;total;1;17.8374;17.8374;17.8374
757;initialize;1;9.36754;9.36754;9.36754
757;async;10;0.007924;0.00117544;0.0110925
757;inner;10;0.421143;0.418128;0.429106
757;wait;10;7.378e-05;5.3301e-05;9.215e-05
757;boundary;10;0.00599209;0.00392506;0.00660672
757;calc iter;10;0.435134;0.430635;0.437265
757;calc total;1;4.42891;4.42891;4.42891
757;total;1;17.8449;17.8449;17.8449
758;initialize;1;9.35912;9.35912;9.35912
758;async;10;0.0054351;0.00111641;0.00868226
758;inner;10;0.425815;0.422709;0.43095
758;wait;10;4.50378e-05;3.385e-05;7.0505e-05
758;boundary;10;0.00413587;0.00297504;0.00481642
758;calc iter;10;0.435432;0.433159;0.43681
758;calc total;1;4.42891;4.42891;4.42891
758;total;1;17.8365;17.8365;17.8365
759;initialize;1;9.3591;9.3591;9.3591
759;async;10;0.00551857;0.00120364;0.0093431
759;inner;10;0.426864;0.424602;0.432042
759;wait;10;3.80274e-05;2.679e-05;5.2231e-05
759;boundary;10;0.00319054;0.00247703;0.0037001
759;calc iter;10;0.435613;0.43379;0.437692
759;calc total;1;4.42891;4.42891;4.42891
759;total;1;17.8364;17.8364;17.8364
840;initialize;1;9.44795;9.44795;9.44795
840;async;10;0.0114185;0.00119605;0.0152024
840;inner;10;0.420443;0.408419;0.429697
840;wait;10;4.75099e-05;2.1644e-05;8.492e-05
840;boundary;10;0.0046654;0.00210408;0.00581763
840;calc iter;10;0.436577;0.423494;0.441526
840;calc total;1;4.42894;4.42894;4.42894
840;total;1;17.9297;17.9297;17.9297
760;initialize;1;9.35908;9.35908;9.35908
760;async;10;0.00793789;0.00127343;0.0112464
760;inner;10;0.425582;0.422881;0.431034
760;wait;10;3.11657e-05;2.1223e-05;5.7785e-05
760;boundary;10;0.00237811;0.00184594;0.00283771
760;calc iter;10;0.435931;0.433937;0.438556
760;calc total;1;4.42891;4.42891;4.42891
760;total;1;17.8364;17.8364;17.8364
768;initialize;1;9.15326;9.15326;9.15326
768;async;10;0.00385419;0.000905902;0.00546194
768;inner;10;0.42692;0.424067;0.432315
768;wait;10;4.5877e-05;3.0421e-05;7.8814e-05
768;boundary;10;0.0047379;0.00392348;0.00554092
768;calc iter;10;0.43556;0.434407;0.437225
768;calc total;1;4.42893;4.42893;4.42893
768;total;1;17.6357;17.6357;17.6357
723;initialize;1;9.30558;9.30558;9.30558
723;async;10;0.00167621;0.000460948;0.00391554
723;inner;10;0.43115;0.428903;0.435668
723;wait;10;3.93911e-05;2.9106e-05;6.0687e-05
723;boundary;10;0.00322121;0.00230224;0.00432603
723;calc iter;10;0.436088;0.434066;0.439191
723;calc total;1;4.42891;4.42891;4.42891
723;total;1;17.7873;17.7873;17.7873
792;initialize;1;9.34024;9.34024;9.34024
792;async;10;0.0041215;0.00063298;0.0090475
792;inner;10;0.426489;0.423066;0.434594
792;wait;10;5.24638e-05;4.3577e-05;6.1679e-05
792;boundary;10;0.00436577;0.00258211;0.00550526
792;calc iter;10;0.435031;0.432076;0.438452
792;calc total;1;4.42894;4.42894;4.42894
792;total;1;17.8195;17.8195;17.8195
816;initialize;1;9.24411;9.24411;9.24411
816;async;10;0.00590056;0.00111415;0.00746341
816;inner;10;0.422232;0.417253;0.427444
816;wait;10;6.87962e-05;4.0852e-05;0.000131175
816;boundary;10;0.00472172;0.0034945;0.00558561
816;calc iter;10;0.432925;0.430265;0.43531
816;calc total;1;4.42895;4.42895;4.42895
816;total;1;17.7251;17.7251;17.7251
841;initialize;1;9.44797;9.44797;9.44797
841;async;10;0.00359358;0.00120187;0.00457849
841;inner;10;0.429091;0.414813;0.435529
841;wait;10;4.68408e-05;2.1848e-05;6.0827e-05
841;boundary;10;0.00458713;0.00173541;0.00521377
841;calc iter;10;0.437321;0.420176;0.441307
841;calc total;1;4.42894;4.42894;4.42894
841;total;1;17.9297;17.9297;17.9297
761;initialize;1;9.36337;9.36337;9.36337
761;async;10;0.00621802;0.00111125;0.00987033
761;inner;10;0.426189;0.423693;0.430239
761;wait;10;3.95961e-05;2.7451e-05;7.1166e-05
761;boundary;10;0.00312894;0.00201224;0.00375318
761;calc iter;10;0.435577;0.433702;0.43777
761;calc total;1;4.42891;4.42891;4.42891
761;total;1;17.8407;17.8407;17.8407
769;initialize;1;9.1425;9.1425;9.1425
769;async;10;0.00136639;0.000447846;0.00207087
769;inner;10;0.431018;0.428379;0.435726
769;wait;10;3.82344e-05;2.8912e-05;4.7805e-05
769;boundary;10;0.00346332;0.00211987;0.00446494
769;calc iter;10;0.435887;0.434741;0.438961
769;calc total;1;4.42894;4.42894;4.42894
769;total;1;17.6249;17.6249;17.6249
724;initialize;1;9.30554;9.30554;9.30554
724;async;10;0.00391908;0.00113624;0.00907351
724;inner;10;0.427343;0.424007;0.433106
724;wait;10;5.25949e-05;3.9327e-05;6.7267e-05
724;boundary;10;0.00460264;0.00362365;0.00584686
724;calc iter;10;0.43592;0.433633;0.439565
724;calc total;1;4.42891;4.42891;4.42891
724;total;1;17.7872;17.7872;17.7872
793;initialize;1;9.34022;9.34022;9.34022
793;async;10;0.00449395;0.000551034;0.010222
793;inner;10;0.425785;0.422102;0.433744
793;wait;10;5.38487e-05;3.4e-05;0.00010053
793;boundary;10;0.00476695;0.00313927;0.00643147
793;calc iter;10;0.435102;0.432295;0.438071
793;calc total;1;4.42895;4.42895;4.42895
793;total;1;17.8194;17.8194;17.8194
817;initialize;1;9.24411;9.24411;9.24411
817;async;10;0.00552981;0.00115722;0.00836156
817;inner;10;0.423222;0.419568;0.430797
817;wait;10;5.81698e-05;3.8592e-05;7.6493e-05
817;boundary;10;0.00432362;0.00307824;0.00542236
817;calc iter;10;0.433135;0.43166;0.435112
817;calc total;1;4.42895;4.42895;4.42895
817;total;1;17.7251;17.7251;17.7251
842;initialize;1;9.43413;9.43413;9.43413
842;async;10;0.00231527;0.0011361;0.00254597
842;inner;10;0.430453;0.415347;0.436742
842;wait;10;4.5133e-05;1.957e-05;5.8583e-05
842;boundary;10;0.00456183;0.00173497;0.00498729
842;calc iter;10;0.437377;0.419587;0.44219
842;calc total;1;4.42893;4.42893;4.42893
842;total;1;17.9159;17.9159;17.9159
762;initialize;1;9.3592;9.3592;9.3592
762;async;10;0.0034564;0.0006753;0.00540472
762;inner;10;0.429118;0.426708;0.43335
762;wait;10;3.32701e-05;2.1392e-05;4.902e-05
762;boundary;10;0.00293495;0.00181272;0.00370095
762;calc iter;10;0.435543;0.431408;0.439098
762;calc total;1;4.42891;4.42891;4.42891
762;total;1;17.8365;17.8365;17.8365
770;initialize;1;9.15142;9.15142;9.15142
770;async;10;0.0019902;0.000803062;0.00305535
770;inner;10;0.429726;0.427251;0.434018
770;wait;10;4.40807e-05;3.4117e-05;5.7377e-05
770;boundary;10;0.00396376;0.00275514;0.00495976
770;calc iter;10;0.435726;0.434663;0.438123
770;calc total;1;4.42892;4.42892;4.42892
770;total;1;17.6338;17.6338;17.6338
725;initialize;1;9.30561;9.30561;9.30561
725;async;10;0.00459204;0.00108635;0.00823415
725;inner;10;0.426956;0.425053;0.431741
725;wait;10;5.19625e-05;3.1408e-05;0.000101415
725;boundary;10;0.00437861;0.00354224;0.00571508
725;calc iter;10;0.435981;0.43445;0.437278
725;calc total;1;4.42891;4.42891;4.42891
725;total;1;17.7873;17.7873;17.7873
794;initialize;1;9.34016;9.34016;9.34016
794;async;10;0.00568648;0.000642213;0.0112876
794;inner;10;0.426756;0.42107;0.434862
794;wait;10;3.80841e-05;2.5054e-05;7.0625e-05
794;boundary;10;0.00323186;0.00254319;0.00420675
794;calc iter;10;0.435714;0.432814;0.438537
794;calc total;1;4.42893;4.42893;4.42893
794;total;1;17.8194;17.8194;17.8194
818;initialize;1;9.24402;9.24402;9.24402
818;async;10;0.00548233;0.00110992;0.00724401
818;inner;10;0.4256;0.423033;0.432843
818;wait;10;2.86286e-05;2.127e-05;5.0886e-05
818;boundary;10;0.00229257;0.00206665;0.00253904
818;calc iter;10;0.433404;0.432246;0.436192
818;calc total;1;4.42893;4.42893;4.42893
818;total;1;17.725;17.725;17.725
843;initialize;1;9.44016;9.44016;9.44016
843;async;10;0.00808478;0.00117173;0.00987009
843;inner;10;0.424039;0.411652;0.431984
843;wait;10;4.78673e-05;2.508e-05;6.3599e-05
843;boundary;10;0.00471062;0.00182353;0.00567044
843;calc iter;10;0.436884;0.421676;0.441285
843;calc total;1;4.42893;4.42893;4.42893
843;total;1;17.9219;17.9219;17.9219
763;initialize;1;9.36181;9.36181;9.36181
763;async;10;0.00958196;0.00108129;0.0141868
763;inner;10;0.421917;0.419806;0.425341
763;wait;10;5.47367e-05;2.8524e-05;0.000120442
763;boundary;10;0.00414544;0.00288454;0.00635091
763;calc iter;10;0.435701;0.431643;0.43841
763;calc total;1;4.42891;4.42891;4.42891
763;total;1;17.8391;17.8391;17.8391
771;initialize;1;9.13962;9.13962;9.13962
771;async;10;0.00153322;0.000586818;0.00347682
771;inner;10;0.429819;0.426064;0.435199
771;wait;10;5.16284e-05;3.553e-05;6.1955e-05
771;boundary;10;0.00415831;0.00230985;0.00583699
771;calc iter;10;0.435564;0.433597;0.438724
771;calc total;1;4.42893;4.42893;4.42893
771;total;1;17.622;17.622;17.622
726;initialize;1;9.3056;9.3056;9.3056
726;async;10;0.00471581;0.00115754;0.00731749
726;inner;10;0.427977;0.426007;0.432406
726;wait;10;4.01369e-05;2.4206e-05;9.2779e-05
726;boundary;10;0.00339398;0.00258979;0.00451087
726;calc iter;10;0.436129;0.434772;0.437993
726;calc total;1;4.42891;4.42891;4.42891
726;total;1;17.7873;17.7873;17.7873
795;initialize;1;9.33762;9.33762;9.33762
795;async;10;0.00619324;0.000745001;0.0108778
795;inner;10;0.42591;0.419085;0.434188
795;wait;10;4.32321e-05;2.3257e-05;6.5032e-05
795;boundary;10;0.0040951;0.00201454;0.00543588
795;calc iter;10;0.436243;0.431666;0.441406
795;calc total;1;4.42893;4.42893;4.42893
795;total;1;17.8168;17.8168;17.8168
819;initialize;1;9.24408;9.24408;9.24408
819;async;10;0.00409493;0.000527512;0.00647385
819;inner;10;0.426257;0.423697;0.433419
819;wait;10;3.56459e-05;2.9128e-05;4.5565e-05
819;boundary;10;0.00293131;0.00207571;0.00363513
819;calc iter;10;0.43332;0.431927;0.43661
819;calc total;1;4.42893;4.42893;4.42893
819;total;1;17.7251;17.7251;17.7251
764;initialize;1;9.36423;9.36423;9.36423
764;async;10;0.0061073;0.00121463;0.00958184
764;inner;10;0.42755;0.422973;0.433773
764;wait;10;3.14848e-05;2.0951e-05;4.4037e-05
764;boundary;10;0.00291189;0.00174559;0.0045099
764;calc iter;10;0.436603;0.433617;0.438999
764;calc total;1;4.42891;4.42891;4.42891
764;total;1;17.8416;17.8416;17.8416
772;initialize;1;9.15025;9.15025;9.15025
772;async;10;0.00387614;0.00117297;0.0103145
772;inner;10;0.42668;0.422624;0.431541
772;wait;10;5.78816e-05;4.2728e-05;9.8269e-05
772;boundary;10;0.00511907;0.00417409;0.00655653
772;calc iter;10;0.435735;0.433016;0.440529
772;calc total;1;4.42893;4.42893;4.42893
772;total;1;17.6326;17.6326;17.6326
727;initialize;1;9.30556;9.30556;9.30556
727;async;10;0.00679213;0.00109213;0.00882851
727;inner;10;0.426347;0.423848;0.431774
727;wait;10;3.72025e-05;2.0328e-05;9.2734e-05
727;boundary;10;0.0031106;0.00174449;0.00435505
727;calc iter;10;0.436289;0.434196;0.437903
727;calc total;1;4.42891;4.42891;4.42891
727;total;1;17.7872;17.7872;17.7872
796;initialize;1;9.34011;9.34011;9.34011
796;async;10;0.00774975;0.0013989;0.0117238
796;inner;10;0.425083;0.416229;0.433567
796;wait;10;4.56397e-05;2.1796e-05;7.7613e-05
796;boundary;10;0.00400106;0.0017353;0.00511842
796;calc iter;10;0.436882;0.429712;0.441514
796;calc total;1;4.42893;4.42893;4.42893
796;total;1;17.8193;17.8193;17.8193
820;initialize;1;9.24414;9.24414;9.24414
820;async;10;0.0042901;0.000975177;0.00841054
820;inner;10;0.42338;0.419066;0.431854
820;wait;10;5.92228e-05;4.8084e-05;7.253e-05
820;boundary;10;0.00515966;0.002605;0.00672666
820;calc iter;10;0.43289;0.431363;0.435619
820;calc total;1;4.42893;4.42893;4.42893
820;total;1;17.7251;17.7251;17.7251
844;initialize;1;9.42723;9.42723;9.42723
844;async;10;0.00716769;0.000868287;0.010623
844;inner;10;0.424629;0.413747;0.43256
844;wait;10;5.20499e-05;2.7342e-05;7.7252e-05
844;boundary;10;0.00459487;0.00234212;0.0059486
844;calc iter;10;0.436446;0.426234;0.44027
844;calc total;1;4.42893;4.42893;4.42893
844;total;1;17.9089;17.9089;17.9089
765;initialize;1;9.35997;9.35997;9.35997
765;async;10;0.010349;0.00120854;0.0167009
765;inner;10;0.423034;0.417854;0.429209
765;wait;10;3.99278e-05;1.9681e-05;7.4238e-05
765;boundary;10;0.00323466;0.00175708;0.00421604
765;calc iter;10;0.43666;0.433616;0.440901
765;calc total;1;4.42891;4.42891;4.42891
765;total;1;17.8373;17.8373;17.8373
773;initialize;1;9.14184;9.14184;9.14184
773;async;10;0.00215505;0.000442761;0.00619075
773;inner;10;0.430523;0.427839;0.435572
773;wait;10;3.93875e-05;2.7316e-05;5.296e-05
773;boundary;10;0.00347982;0.00211835;0.00481045
773;calc iter;10;0.436199;0.433956;0.438839
773;calc total;1;4.42893;4.42893;4.42893
773;total;1;17.6242;17.6242;17.6242
728;initialize;1;9.30558;9.30558;9.30558
728;async;10;0.00220336;0.000621506;0.00258944
728;inner;10;0.430264;0.427829;0.436444
728;wait;10;3.80114e-05;2.2373e-05;5.0823e-05
728;boundary;10;0.00410465;0.00172101;0.0051507
728;calc iter;10;0.436613;0.432141;0.439556
728;calc total;1;4.42891;4.42891;4.42891
728;total;1;17.7873;17.7873;17.7873
797;initialize;1;9.34031;9.34031;9.34031
797;async;10;0.0114027;0.0011558;0.0180628
797;inner;10;0.421354;0.409711;0.433742
797;wait;10;4.52079e-05;1.9038e-05;7.9126e-05
797;boundary;10;0.00441661;0.00169721;0.00526395
797;calc iter;10;0.437221;0.427606;0.443384
797;calc total;1;4.42893;4.42893;4.42893
797;total;1;17.8195;17.8195;17.8195
821;initialize;1;9.2442;9.2442;9.2442
821;async;10;0.00531245;0.000974304;0.0101418
821;inner;10;0.423473;0.420649;0.431126
821;wait;10;5.60299e-05;3.9373e-05;7.5442e-05
821;boundary;10;0.00432535;0.00295136;0.00530994
821;calc iter;10;0.433169;0.430999;0.436923
821;calc total;1;4.42893;4.42893;4.42893
821;total;1;17.7252;17.7252;17.7252
845;initialize;1;9.4432;9.4432;9.4432
845;async;10;0.00935119;0.00133178;0.014327
845;inner;10;0.421435;0.413602;0.42938
845;wait;10;5.20753e-05;2.351e-05;9.507e-05
845;boundary;10;0.00476736;0.00297677;0.00607023
845;calc iter;10;0.435608;0.430612;0.438814
845;calc total;1;4.42893;4.42893;4.42893
845;total;1;17.925;17.925;17.925
766;initialize;1;9.35919;9.35919;9.35919
766;async;10;0.00769648;0.00155976;0.0137565
766;inner;10;0.425895;0.421629;0.431008
766;wait;10;3.4973e-05;2.3735e-05;5.403e-05
766;boundary;10;0.00264584;0.00179481;0.00342421
766;calc iter;10;0.436274;0.433702;0.438907
766;calc total;1;4.42891;4.42891;4.42891
766;total;1;17.8365;17.8365;17.8365
774;initialize;1;9.15678;9.15678;9.15678
774;async;10;0.00498962;0.00104812;0.00995992
774;inner;10;0.426679;0.423796;0.430924
774;wait;10;6.01871e-05;3.6007e-05;0.000103498
774;boundary;10;0.00443479;0.00325284;0.00517396
774;calc iter;10;0.436165;0.433141;0.438744
774;calc total;1;4.42893;4.42893;4.42893
774;total;1;17.6392;17.6392;17.6392
729;initialize;1;9.30553;9.30553;9.30553
729;async;10;0.00555272;0.00111359;0.00735282
729;inner;10;0.427642;0.425342;0.4329
729;wait;10;3.31823e-05;2.0146e-05;8.1732e-05
729;boundary;10;0.00305456;0.00175327;0.00417922
729;calc iter;10;0.436284;0.434544;0.438194
729;calc total;1;4.42891;4.42891;4.42891
729;total;1;17.7872;17.7872;17.7872
798;initialize;1;9.34013;9.34013;9.34013
798;async;10;0.00697467;0.000499818;0.0114111
798;inner;10;0.425812;0.417288;0.435322
798;wait;10;3.94741e-05;2.0548e-05;5.825e-05
798;boundary;10;0.00387921;0.00178966;0.0051085
798;calc iter;10;0.436707;0.43008;0.439561
798;calc total;1;4.42893;4.42893;4.42893
798;total;1;17.8193;17.8193;17.8193
822;initialize;1;9.24431;9.24431;9.24431
822;async;10;0.00596586;0.000863742;0.0119543
822;inner;10;0.421646;0.418799;0.430053
822;wait;10;7.36394e-05;4.5438e-05;0.000122052
822;boundary;10;0.00520424;0.00351256;0.00616187
822;calc iter;10;0.432891;0.429552;0.43774
822;calc total;1;4.42893;4.42893;4.42893
822;total;1;17.7253;17.7253;17.7253
846;initialize;1;9.44798;9.44798;9.44798
846;async;10;0.00994188;0.00110217;0.0168648
846;inner;10;0.41944;0.415615;0.425336
846;wait;10;6.11276e-05;3.6637e-05;0.000109003
846;boundary;10;0.005145;0.00345783;0.00627936
846;calc iter;10;0.43459;0.431767;0.437535
846;calc total;1;4.42893;4.42893;4.42893
846;total;1;17.9297;17.9297;17.9297
767;initialize;1;9.36756;9.36756;9.36756
767;async;10;0.00410538;0.000301483;0.00984421
767;inner;10;0.427848;0.424545;0.433169
767;wait;10;4.34012e-05;2.6361e-05;6.1463e-05
767;boundary;10;0.00366628;0.00222873;0.00540503
767;calc iter;10;0.435664;0.432185;0.439364
767;calc total;1;4.42891;4.42891;4.42891
767;total;1;17.8449;17.8449;17.8449
775;initialize;1;9.15073;9.15073;9.15073
775;async;10;0.0044128;0.00105666;0.0088665
775;inner;10;0.427739;0.423591;0.433371
775;wait;10;4.45082e-05;2.1952e-05;8.992e-05
775;boundary;10;0.00428734;0.00235865;0.00565362
775;calc iter;10;0.436485;0.432312;0.440011
775;calc total;1;4.42893;4.42893;4.42893
775;total;1;17.6331;17.6331;17.6331
730;initialize;1;9.30552;9.30552;9.30552
730;async;10;0.00317633;0.000824995;0.005249
730;inner;10;0.429588;0.427705;0.434566
730;wait;10;3.99461e-05;2.7231e-05;6.2516e-05
730;boundary;10;0.00318803;0.00227948;0.00380609
730;calc iter;10;0.435994;0.433464;0.438704
730;calc total;1;4.42891;4.42891;4.42891
730;total;1;17.7872;17.7872;17.7872
799;initialize;1;9.34015;9.34015;9.34015
799;async;10;0.0079264;0.000847004;0.0149229
799;inner;10;0.42386;0.418137;0.431378
799;wait;10;4.50165e-05;2.1545e-05;0.000107755
799;boundary;10;0.00404008;0.00248876;0.00573133
799;calc iter;10;0.435873;0.432351;0.438294
799;calc total;1;4.42894;4.42894;4.42894
799;total;1;17.8193;17.8193;17.8193
823;initialize;1;9.24403;9.24403;9.24403
823;async;10;0.00734925;0.00108104;0.0112451
823;inner;10;0.423352;0.420306;0.430854
823;wait;10;3.68192e-05;2.2914e-05;8.5368e-05
823;boundary;10;0.0025277;0.00199474;0.00312463
823;calc iter;10;0.433268;0.431295;0.435597
823;calc total;1;4.42893;4.42893;4.42893
823;total;1;17.725;17.725;17.725
847;initialize;1;9.42477;9.42477;9.42477
847;async;10;0.00683146;0.00118097;0.0110003
847;inner;10;0.421399;0.418397;0.427658
847;wait;10;6.10266e-05;4.8802e-05;0.000102148
847;boundary;10;0.00544712;0.00496122;0.00581552
847;calc iter;10;0.43374;0.432761;0.435119
847;calc total;1;4.42893;4.42893;4.42893
847;total;1;17.9065;17.9065;17.9065
776;initialize;1;9.15679;9.15679;9.15679
776;async;10;0.00358867;0.000462058;0.00685368
776;inner;10;0.429331;0.424796;0.434606
776;wait;10;4.25373e-05;2.2746e-05;6.2187e-05
776;boundary;10;0.00380932;0.00185006;0.00510845
776;calc iter;10;0.436774;0.4309;0.439911
776;calc total;1;4.42892;4.42892;4.42892
776;total;1;17.6392;17.6392;17.6392
731;initialize;1;9.30551;9.30551;9.30551
731;async;10;0.00146448;0.000630222;0.00224554
731;inner;10;0.431151;0.428964;0.436038
731;wait;10;3.87174e-05;2.8515e-05;4.932e-05
731;boundary;10;0.00324367;0.00210609;0.00469754
731;calc iter;10;0.435899;0.434273;0.439603
731;calc total;1;4.42891;4.42891;4.42891
731;total;1;17.7872;17.7872;17.7872
800;initialize;1;9.34027;9.34027;9.34027
800;async;10;0.00346497;0.000609654;0.0105003
800;inner;10;0.426641;0.417823;0.435901
800;wait;10;4.69568e-05;2.544e-05;7.2138e-05
800;boundary;10;0.00434621;0.00221902;0.00660338
800;calc iter;10;0.434501;0.42926;0.439123
800;calc total;1;4.42893;4.42893;4.42893
800;total;1;17.8195;17.8195;17.8195
824;initialize;1;9.24414;9.24414;9.24414
824;async;10;0.00882965;0.00109198;0.0163723
824;inner;10;0.421054;0.414961;0.431335
824;wait;10;4.78107e-05;3.6262e-05;6.7815e-05
824;boundary;10;0.00341997;0.00257446;0.00463815
824;calc iter;10;0.433354;0.429563;0.435349
824;calc total;1;4.42893;4.42893;4.42893
824;total;1;17.7252;17.7252;17.7252
848;initialize;1;9.4319;9.4319;9.4319
848;async;10;0.00558535;0.00103615;0.00918559
848;inner;10;0.423613;0.420811;0.430995
848;wait;10;5.01528e-05;3.7369e-05;7.3385e-05
848;boundary;10;0.00471724;0.00344188;0.00528694
848;calc iter;10;0.433967;0.432085;0.435549
848;calc total;1;4.42893;4.42893;4.42893
848;total;1;17.9137;17.9137;17.9137
777;initialize;1;9.15677;9.15677;9.15677
777;async;10;0.00494442;0.00116817;0.00686582
777;inner;10;0.427946;0.422892;0.434137
777;wait;10;4.63229e-05;2.1659e-05;6.5748e-05
777;boundary;10;0.00402072;0.0017435;0.00511755
777;calc iter;10;0.43696;0.430718;0.440189
777;calc total;1;4.42892;4.42892;4.42892
777;total;1;17.6392;17.6392;17.6392
732;initialize;1;9.30557;9.30557;9.30557
732;async;10;0.00820872;0.00112516;0.0140216
732;inner;10;0.425462;0.420725;0.430963
732;wait;10;3.07796e-05;2.116e-05;5.8296e-05
732;boundary;10;0.00198634;0.00171543;0.00236434
732;calc iter;10;0.43569;0.433757;0.437362
732;calc total;1;4.42891;4.42891;4.42891
732;total;1;17.7872;17.7872;17.7872
801;initialize;1;9.34012;9.34012;9.34012
801;async;10;0.00508184;0.00114634;0.00918318
801;inner;10;0.425935;0.421675;0.432441
801;wait;10;4.68146e-05;2.6834e-05;0.000106004
801;boundary;10;0.00396587;0.00302408;0.0045101
801;calc iter;10;0.435031;0.433635;0.437627
801;calc total;1;4.42893;4.42893;4.42893
801;total;1;17.8193;17.8193;17.8193
825;initialize;1;9.24395;9.24395;9.24395
825;async;10;0.008801;0.00113099;0.0180308
825;inner;10;0.422565;0.414759;0.431307
825;wait;10;3.83666e-05;2.1763e-05;6.539e-05
825;boundary;10;0.00286814;0.00180747;0.00585704
825;calc iter;10;0.434274;0.429441;0.440792
825;calc total;1;4.42893;4.42893;4.42893
825;total;1;17.725;17.725;17.725
849;initialize;1;9.42201;9.42201;9.42201
849;async;10;0.00498743;0.00106427;0.00770739
849;inner;10;0.424173;0.421388;0.430083
849;wait;10;4.91683e-05;3.4257e-05;6.703e-05
849;boundary;10;0.00461062;0.00319808;0.005743
849;calc iter;10;0.433823;0.432797;0.435461
849;calc total;1;4.42893;4.42893;4.42893
849;total;1;17.9038;17.9038;17.9038
778;initialize;1;9.14453;9.14453;9.14453
778;async;10;0.00223903;0.000716958;0.00265844
778;inner;10;0.430638;0.425217;0.436154
778;wait;10;4.66887e-05;1.9306e-05;7.621e-05
778;boundary;10;0.00427037;0.00173558;0.00528119
778;calc iter;10;0.437195;0.429574;0.441158
778;calc total;1;4.42892;4.42892;4.42892
778;total;1;17.6269;17.6269;17.6269
733;initialize;1;9.30553;9.30553;9.30553
733;async;10;0.0067973;0.000738626;0.0141772
733;inner;10;0.426007;0.421439;0.431638
733;wait;10;3.73575e-05;1.9433e-05;7.098e-05
733;boundary;10;0.00270819;0.00173941;0.00549394
733;calc iter;10;0.435552;0.431666;0.440656
733;calc total;1;4.42891;4.42891;4.42891
733;total;1;17.7872;17.7872;17.7872
802;initialize;1;9.33995;9.33995;9.33995
802;async;10;0.00297555;0.000735831;0.00621463
802;inner;10;0.428617;0.424663;0.43555
802;wait;10;3.67329e-05;3.1281e-05;4.6267e-05
802;boundary;10;0.00346346;0.00227849;0.00434943
802;calc iter;10;0.435094;0.43344;0.438932
802;calc total;1;4.42893;4.42893;4.42893
802;total;1;17.8192;17.8192;17.8192
826;initialize;1;9.24407;9.24407;9.24407
826;async;10;0.00899134;0.00135167;0.0143856
826;inner;10;0.422409;0.412272;0.432521
826;wait;10;4.34155e-05;2.5666e-05;7.005e-05
826;boundary;10;0.00356093;0.00180621;0.0062678
826;calc iter;10;0.435007;0.426467;0.439309
826;calc total;1;4.42893;4.42893;4.42893
826;total;1;17.7251;17.7251;17.7251
779;initialize;1;9.15676;9.15676;9.15676
779;async;10;0.00538536;0.00106363;0.00837988
779;inner;10;0.427295;0.422037;0.433607
779;wait;10;4.43176e-05;2.217e-05;7.0256e-05
779;boundary;10;0.00402599;0.00186443;0.00521371
779;calc iter;10;0.436752;0.43022;0.441119
779;calc total;1;4.42892;4.42892;4.42892
779;total;1;17.6391;17.6391;17.6391
734;initialize;1;9.30556;9.30556;9.30556
734;async;10;0.00517598;0.000650417;0.0114719
734;inner;10;0.427106;0.423827;0.432096
734;wait;10;4.35952e-05;2.7365e-05;7.0505e-05
734;boundary;10;0.0031188;0.00197687;0.00479994
734;calc iter;10;0.435446;0.431696;0.438515
734;calc total;1;4.42891;4.42891;4.42891
734;total;1;17.7873;17.7873;17.7873
803;initialize;1;9.34013;9.34013;9.34013
803;async;10;0.00281323;0.0006569;0.00594725
803;inner;10;0.428235;0.423707;0.435294
803;wait;10;4.07948e-05;2.7336e-05;5.5098e-05
803;boundary;10;0.00377295;0.00234265;0.00529155
803;calc iter;10;0.434864;0.433085;0.438786
803;calc total;1;4.42893;4.42893;4.42893
803;total;1;17.8193;17.8193;17.8193
827;initialize;1;9.24421;9.24421;9.24421
827;async;10;0.0131684;0.00109445;0.0175866
827;inner;10;0.418006;0.404346;0.430135
827;wait;10;5.15288e-05;2.5723e-05;8.3043e-05
827;boundary;10;0.00446628;0.00172821;0.00617805
827;calc iter;10;0.435694;0.42349;0.440961
827;calc total;1;4.42893;4.42893;4.42893
780;initialize;1;9.15674;9.15674;9.15674
780;async;10;0.0139016;0.00114254;0.0245283
780;inner;10;0.417385;0.407006;0.429254
780;wait;10;5.19268e-05;3.3338e-05;8.1622e-05
780;boundary;10;0.00337588;0.00173178;0.00515746
780;calc iter;10;0.434716;0.432485;0.439595
780;calc total;1;4.42892;4.42892;4.42892
780;total;1;17.6391;17.6391;17.6391
735;initialize;1;9.30557;9.30557;9.30557
735;async;10;0.00579006;0.000874859;0.0135286
735;inner;10;0.423869;0.419404;0.43097
735;wait;10;4.946e-05;2.9732e-05;6.9335e-05
735;boundary;10;0.00504695;0.00249131;0.00662545
735;calc iter;10;0.434758;0.43095;0.439698
735;calc total;1;4.42891;4.42891;4.42891
735;total;1;17.7872;17.7872;17.7872
804;initialize;1;9.34013;9.34013;9.34013
804;async;10;0.00917831;0.00116489;0.020836
804;inner;10;0.419833;0.414057;0.428228
804;wait;10;6.49022e-05;3.5725e-05;0.000132218
804;boundary;10;0.00503205;0.00394207;0.00557083
804;calc iter;10;0.434111;0.430739;0.440574
804;calc total;1;4.42893;4.42893;4.42893
804;total;1;17.8194;17.8194;17.8194
827;total;1;17.7252;17.7252;17.7252
781;initialize;1;9.13884;9.13884;9.13884
781;async;10;0.0104868;0.00113384;0.0160052
781;inner;10;0.420309;0.414777;0.427974
781;wait;10;3.5601e-05;2.5679e-05;8.099e-05
781;boundary;10;0.00245542;0.00214241;0.00315359
781;calc iter;10;0.433288;0.432287;0.435091
781;calc total;1;4.42893;4.42893;4.42893
781;total;1;17.6212;17.6212;17.6212
736;initialize;1;9.30555;9.30555;9.30555
736;async;10;0.0109236;0.000930446;0.0158871
736;inner;10;0.416434;0.410413;0.420014
736;wait;10;7.20131e-05;6.2857e-05;0.000121743
736;boundary;10;0.00644635;0.006106;0.00679957
736;calc iter;10;0.433878;0.427814;0.438108
736;calc total;1;4.42891;4.42891;4.42891
736;total;1;17.7872;17.7872;17.7872
805;initialize;1;9.34011;9.34011;9.34011
805;async;10;0.00803768;0.00114989;0.0177997
805;inner;10;0.422247;0.414452;0.432123
805;wait;10;4.75607e-05;2.6869e-05;6.9668e-05
805;boundary;10;0.00414146;0.00285981;0.00519141
805;calc iter;10;0.434476;0.43165;0.437494
805;calc total;1;4.42893;4.42893;4.42893
805;total;1;17.8194;17.8194;17.8194
828;initialize;1;9.24407;9.24407;9.24407
828;async;10;0.00863335;0.00112361;0.0127314
828;inner;10;0.423756;0.407733;0.435448
828;wait;10;5.69379e-05;2.1732e-05;7.5451e-05
828;boundary;10;0.00457926;0.00174212;0.00582062
828;calc iter;10;0.437027;0.421999;0.443424
828;calc total;1;4.42893;4.42893;4.42893
828;total;1;17.725;17.725;17.725
782;initialize;1;9.14059;9.14059;9.14059
782;async;10;0.00767142;0.00131139;0.0132893
782;inner;10;0.419859;0.412108;0.427061
782;wait;10;5.61307e-05;2.8205e-05;8.3317e-05
782;boundary;10;0.0042282;0.0026672;0.00597502
782;calc iter;10;0.431817;0.427915;0.433536
782;calc total;1;4.42893;4.42893;4.42893
782;total;1;17.623;17.623;17.623
737;initialize;1;9.30555;9.30555;9.30555
737;async;10;0.00787632;0.00112723;0.0107963
737;inner;10;0.424122;0.419772;0.428433
737;wait;10;4.17827e-05;2.7338e-05;0.000103397
737;boundary;10;0.00292321;0.00219963;0.00390765
737;calc iter;10;0.434965;0.433542;0.438354
737;calc total;1;4.42891;4.42891;4.42891
737;total;1;17.7872;17.7872;17.7872
806;initialize;1;9.34014;9.34014;9.34014
806;async;10;0.0087013;0.00115696;0.018276
806;inner;10;0.42175;0.41416;0.432614
806;wait;10;5.32549e-05;4.1994e-05;6.8474e-05
806;boundary;10;0.00419009;0.00285992;0.00496929
806;calc iter;10;0.434696;0.431382;0.436968
806;calc total;1;4.42893;4.42893;4.42893
806;total;1;17.8194;17.8194;17.8194
829;initialize;1;9.23627;9.23627;9.23627
829;async;10;0.009968;0.00111775;0.0126876
829;inner;10;0.422843;0.404614;0.434966
829;wait;10;5.56518e-05;2.244e-05;6.9251e-05
829;boundary;10;0.00485258;0.00173463;0.00559741
829;calc iter;10;0.437722;0.418984;0.444983
829;calc total;1;4.42893;4.42893;4.42893
829;total;1;17.7173;17.7173;17.7173
783;initialize;1;9.14939;9.14939;9.14939
783;async;10;0.00672314;0.00115352;0.0141376
783;inner;10;0.419702;0.409871;0.428986
783;wait;10;6.24769e-05;3.7137e-05;8.7662e-05
783;boundary;10;0.00468717;0.00267153;0.0068579
783;calc iter;10;0.431177;0.427998;0.434061
783;calc total;1;4.42893;4.42893;4.42893
783;total;1;17.6318;17.6318;17.6318
738;initialize;1;9.30558;9.30558;9.30558
738;async;10;0.0071641;0.0011544;0.0109434
738;inner;10;0.424138;0.419561;0.428914
738;wait;10;4.62978e-05;3.1671e-05;8.7241e-05
738;boundary;10;0.00344779;0.00236893;0.00454989
738;calc iter;10;0.434797;0.433078;0.43843
738;calc total;1;4.42891;4.42891;4.42891
738;total;1;17.7873;17.7873;17.7873
807;initialize;1;9.33649;9.33649;9.33649
807;async;10;0.00790727;0.00118436;0.0151516
807;inner;10;0.423655;0.415637;0.434009
807;wait;10;4.03261e-05;3.1801e-05;5.215e-05
807;boundary;10;0.00365727;0.00211495;0.00466883
807;calc iter;10;0.435261;0.433526;0.437396
807;calc total;1;4.42893;4.42893;4.42893
807;total;1;17.8157;17.8157;17.8157
830;initialize;1;9.24403;9.24403;9.24403
830;async;10;0.00989685;0.00081697;0.0146359
830;inner;10;0.422635;0.407474;0.43456
830;wait;10;4.77831e-05;2.2698e-05;6.2675e-05
830;boundary;10;0.00429391;0.0017912;0.00547083
830;calc iter;10;0.436875;0.423367;0.441184
830;calc total;1;4.42893;4.42893;4.42893
830;total;1;17.725;17.725;17.725
784;initialize;1;9.14771;9.14771;9.14771
784;async;10;0.00801163;0.00123242;0.0146291
784;inner;10;0.419306;0.413124;0.428547
784;wait;10;7.14865e-05;4.0587e-05;8.8668e-05
784;boundary;10;0.00479255;0.00284322;0.00590758
784;calc iter;10;0.432183;0.429544;0.435185
784;calc total;1;4.42893;4.42893;4.42893
784;total;1;17.6301;17.6301;17.6301
739;initialize;1;9.30555;9.30555;9.30555
739;async;10;0.00720359;0.00117132;0.0102867
739;inner;10;0.423284;0.417976;0.427207
739;wait;10;5.46154e-05;3.999e-05;0.000116354
739;boundary;10;0.00399278;0.00249915;0.00575081
739;calc iter;10;0.434537;0.432868;0.437946
739;calc total;1;4.42891;4.42891;4.42891
739;total;1;17.7872;17.7872;17.7872
808;initialize;1;9.34012;9.34012;9.34012
808;async;10;0.0123544;0.00111302;0.0216047
808;inner;10;0.41952;0.4106;0.428805
808;wait;10;4.55779e-05;2.7118e-05;9.2638e-05
808;boundary;10;0.00383226;0.00218893;0.00503097
808;calc iter;10;0.435754;0.434321;0.437773
808;calc total;1;4.42893;4.42893;4.42893
808;total;1;17.8193;17.8193;17.8193
831;initialize;1;9.24415;9.24415;9.24415
831;async;10;0.00792408;0.000392055;0.0136087
831;inner;10;0.423869;0.411971;0.434518
831;wait;10;4.91239e-05;2.2901e-05;6.3934e-05
831;boundary;10;0.00422568;0.002097;0.00570185
831;calc iter;10;0.43607;0.427701;0.442721
831;calc total;1;4.42893;4.42893;4.42893
831;total;1;17.7252;17.7252;17.7252
785;initialize;1;9.15676;9.15676;9.15676
785;async;10;0.00803638;0.00110131;0.0165762
785;inner;10;0.418911;0.413773;0.426807
785;wait;10;6.05597e-05;4.7149e-05;0.00011742
785;boundary;10;0.00516919;0.00375681;0.00637823
785;calc iter;10;0.43218;0.429396;0.435167
785;calc total;1;4.42893;4.42893;4.42893
785;total;1;17.6392;17.6392;17.6392
740;initialize;1;9.30557;9.30557;9.30557
740;async;10;0.00532818;0.00121413;0.0129608
740;inner;10;0.426409;0.421452;0.431232
740;wait;10;4.09765e-05;2.7085e-05;5.5012e-05
740;boundary;10;0.00319038;0.00197636;0.00531448
740;calc iter;10;0.43497;0.43269;0.439717
740;calc total;1;4.42891;4.42891;4.42891
740;total;1;17.7872;17.7872;17.7872
809;initialize;1;9.33552;9.33552;9.33552
809;async;10;0.0141459;0.00116135;0.0218465
809;inner;10;0.4187;0.408198;0.430487
809;wait;10;4.88789e-05;2.5812e-05;0.000110393
809;boundary;10;0.00362192;0.00173024;0.00466006
809;calc iter;10;0.436519;0.43119;0.439578
809;calc total;1;4.42893;4.42893;4.42893
809;total;1;17.8147;17.8147;17.8147
832;initialize;1;9.24397;9.24397;9.24397
832;async;10;0.00471265;0.000933949;0.0106429
832;inner;10;0.424222;0.417641;0.431934
832;wait;10;4.56254e-05;2.261e-05;8.6034e-05
832;boundary;10;0.00449899;0.00308228;0.00661397
832;calc iter;10;0.433481;0.427396;0.437181
832;calc total;1;4.42893;4.42893;4.42893
832;total;1;17.725;17.725;17.725
786;initialize;1;9.13841;9.13841;9.13841
786;async;10;0.00935048;0.00125763;0.0180385
786;inner;10;0.418067;0.412644;0.423432
786;wait;10;6.64359e-05;4.3365e-05;0.000123498
786;boundary;10;0.00483358;0.00442113;0.00568059
786;calc iter;10;0.43232;0.430496;0.435263
786;calc total;1;4.42893;4.42893;4.42893
786;total;1;17.6207;17.6207;17.6207
741;initialize;1;9.30559;9.30559;9.30559
741;async;10;0.00700077;0.00118823;0.0125036
741;inner;10;0.425444;0.421794;0.430286
741;wait;10;3.94758e-05;2.6572e-05;9.6486e-05
741;boundary;10;0.00275834;0.00194383;0.0037131
741;calc iter;10;0.435244;0.433098;0.438118
741;calc total;1;4.42891;4.42891;4.42891
741;total;1;17.7872;17.7872;17.7872
810;initialize;1;9.34019;9.34019;9.34019
810;async;10;0.0136421;0.00117183;0.0211118
810;inner;10;0.419322;0.408464;0.432477
810;wait;10;4.03248e-05;2.2432e-05;6.9085e-05
810;boundary;10;0.00367714;0.00170937;0.00493809
810;calc iter;10;0.436684;0.43114;0.440702
810;calc total;1;4.42893;4.42893;4.42893
810;total;1;17.8194;17.8194;17.8194
833;initialize;1;9.24418;9.24418;9.24418
833;async;10;0.00565703;0.00108698;0.0107377
833;inner;10;0.423129;0.418138;0.431856
833;wait;10;5.87497e-05;4.6503e-05;9.8713e-05
833;boundary;10;0.00498611;0.00416581;0.00537955
833;calc iter;10;0.433833;0.432134;0.43721
833;calc total;1;4.42893;4.42893;4.42893
833;total;1;17.7252;17.7252;17.7252
787;initialize;1;9.15674;9.15674;9.15674
787;async;10;0.00629868;0.00114882;0.0140281
787;inner;10;0.423651;0.417767;0.429816
787;wait;10;3.52975e-05;2.467e-05;4.7777e-05
787;boundary;10;0.00291762;0.00186691;0.00362379
787;calc iter;10;0.432904;0.430889;0.435434
787;calc total;1;4.42893;4.42893;4.42893
787;total;1;17.6391;17.6391;17.6391
742;initialize;1;9.30556;9.30556;9.30556
742;async;10;0.00674273;0.00119295;0.0128311
742;inner;10;0.426272;0.422094;0.431263
742;wait;10;3.3709e-05;2.5113e-05;4.9562e-05
742;boundary;10;0.00244895;0.00188568;0.00323929
742;calc iter;10;0.435498;0.432517;0.438389
742;calc total;1;4.42891;4.42891;4.42891
742;total;1;17.7872;17.7872;17.7872
811;initialize;1;9.34015;9.34015;9.34015
811;async;10;0.0121072;0.0011829;0.0210589
811;inner;10;0.420592;0.410774;0.431819
811;wait;10;3.86947e-05;2.1572e-05;8.8432e-05
811;boundary;10;0.00347266;0.00181424;0.00438578
811;calc iter;10;0.436212;0.43367;0.438076
811;calc total;1;4.42893;4.42893;4.42893
811;total;1;17.8193;17.8193;17.8193
834;initialize;1;9.24392;9.24392;9.24392
834;async;10;0.00528968;0.00109297;0.0107887
834;inner;10;0.424663;0.41952;0.433748
834;wait;10;5.13427e-05;3.1484e-05;0.000102419
834;boundary;10;0.00404979;0.00289168;0.00475928
834;calc iter;10;0.434055;0.432543;0.437837
834;calc total;1;4.42893;4.42893;4.42893
834;total;1;17.7249;17.7249;17.7249
788;initialize;1;9.14588;9.14588;9.14588
788;async;10;0.00829298;0.00124296;0.0173666
788;inner;10;0.42241;0.416554;0.43011
788;wait;10;3.67798e-05;2.4598e-05;5.8856e-05
788;boundary;10;0.00253193;0.00193677;0.00317464
788;calc iter;10;0.433273;0.430738;0.437263
788;calc total;1;4.42893;4.42893;4.42893
788;total;1;17.6283;17.6283;17.6283
743;initialize;1;9.30555;9.30555;9.30555
743;async;10;0.0084735;0.00111524;0.0137728
743;inner;10;0.425134;0.42039;0.430499
743;wait;10;3.20317e-05;2.0071e-05;7.0209e-05
743;boundary;10;0.00207536;0.00172674;0.00264985
743;calc iter;10;0.435717;0.433875;0.437477
743;calc total;1;4.42891;4.42891;4.42891
743;total;1;17.7872;17.7872;17.7872
812;initialize;1;9.34015;9.34015;9.34015
812;async;10;0.00870389;0.000784028;0.0168659
812;inner;10;0.423747;0.414932;0.433937
812;wait;10;3.80082e-05;2.4423e-05;5.5438e-05
812;boundary;10;0.00330023;0.00213042;0.00430966
812;calc iter;10;0.43579;0.433152;0.439741
812;calc total;1;4.42893;4.42893;4.42893
812;total;1;17.8193;17.8193;17.8193
835;initialize;1;9.24404;9.24404;9.24404
835;async;10;0.00489326;0.00103899;0.00905899
835;inner;10;0.424888;0.419383;0.43434
835;wait;10;4.5536e-05;3.2709e-05;6.5744e-05
835;boundary;10;0.00405096;0.00259908;0.00495102
835;calc iter;10;0.43388;0.432051;0.438046
835;calc total;1;4.42893;4.42893;4.42893
835;total;1;17.725;17.725;17.725
789;initialize;1;9.15671;9.15671;9.15671
789;async;10;0.0091624;0.00115874;0.0177494
789;inner;10;0.419982;0.41461;0.428372
789;wait;10;5.59439e-05;2.4101e-05;8.9147e-05
789;boundary;10;0.00399286;0.00267544;0.00609882
789;calc iter;10;0.433195;0.430331;0.435782
789;calc total;1;4.42893;4.42893;4.42893
789;total;1;17.6391;17.6391;17.6391
813;initialize;1;9.34014;9.34014;9.34014
813;async;10;0.0066193;0.000437465;0.0151956
813;inner;10;0.42438;0.417542;0.434523
813;wait;10;4.79874e-05;3.3105e-05;6.0324e-05
813;boundary;10;0.00389826;0.00195461;0.00539324
813;calc iter;10;0.434947;0.430867;0.437699
813;calc total;1;4.42893;4.42893;4.42893
813;total;1;17.8193;17.8193;17.8193
836;initialize;1;9.24419;9.24419;9.24419
836;async;10;0.00398961;0.000597217;0.00795596
836;inner;10;0.425192;0.420669;0.435138
836;wait;10;5.2092e-05;3.0223e-05;6.9982e-05
836;boundary;10;0.00468217;0.00226375;0.00611992
836;calc iter;10;0.433917;0.429677;0.438537
836;calc total;1;4.42893;4.42893;4.42893
836;total;1;17.7252;17.7252;17.7252
790;initialize;1;9.14861;9.14861;9.14861
790;async;10;0.0100832;0.00120296;0.018638
790;inner;10;0.420717;0.414483;0.427029
790;wait;10;4.72082e-05;3.2039e-05;8.6667e-05
790;boundary;10;0.00260834;0.00179327;0.00425481
790;calc iter;10;0.433457;0.431494;0.434952
790;calc total;1;4.42893;4.42893;4.42893
790;total;1;17.631;17.631;17.631
814;initialize;1;9.34012;9.34012;9.34012
814;async;10;0.00638303;0.000673406;0.0177771
814;inner;10;0.421972;0.413488;0.433946
814;wait;10;5.68413e-05;3.436e-05;8.3169e-05
814;boundary;10;0.00504591;0.00213608;0.00627648
814;calc iter;10;0.433459;0.427388;0.437521
814;calc total;1;4.42893;4.42893;4.42893
814;total;1;17.8194;17.8194;17.8194
837;initialize;1;9.24389;9.24389;9.24389
837;async;10;0.00575256;0.000794676;0.0122733
837;inner;10;0.424849;0.418682;0.434464
837;wait;10;4.72044e-05;3.3672e-05;6.553e-05
837;boundary;10;0.00400519;0.00248985;0.0058852
837;calc iter;10;0.434656;0.429869;0.438141
837;calc total;1;4.42893;4.42893;4.42893
837;total;1;17.7249;17.7249;17.7249
791;initialize;1;9.14319;9.14319;9.14319
791;async;10;0.00826261;0.00115464;0.0151341
791;inner;10;0.423199;0.416651;0.431639
791;wait;10;3.63589e-05;2.4638e-05;5.3197e-05
791;boundary;10;0.00233056;0.00175018;0.00329645
791;calc iter;10;0.43383;0.431345;0.436217
791;calc total;1;4.42894;4.42894;4.42894
791;total;1;17.6256;17.6256;17.6256
815;initialize;1;9.34016;9.34016;9.34016
815;async;10;0.00649846;0.000665539;0.0147811
815;inner;10;0.419518;0.40734;0.433013
815;wait;10;7.08501e-05;5.3076e-05;9.0823e-05
815;boundary;10;0.00576312;0.00265071;0.00673828
815;calc iter;10;0.431852;0.428931;0.436913
815;calc total;1;4.42893;4.42893;4.42893
815;total;1;17.8194;17.8194;17.8194
838;initialize;1;9.244;9.244;9.244
838;async;10;0.00722805;0.000775917;0.0123332
838;inner;10;0.42367;0.415489;0.434001
838;wait;10;4.59356e-05;2.6542e-05;7.3302e-05
838;boundary;10;0.00430306;0.00275422;0.00608718
838;calc iter;10;0.435249;0.430925;0.437932
838;calc total;1;4.42893;4.42893;4.42893
838;total;1;17.725;17.725;17.725
839;initialize;1;9.24419;9.24419;9.24419
839;async;10;0.00817647;0.000748386;0.0132466
839;inner;10;0.423486;0.412389;0.434521
839;wait;10;4.56688e-05;2.6029e-05;6.4064e-05
839;boundary;10;0.00424593;0.00241691;0.00597314
839;calc iter;10;0.435956;0.428081;0.439662
839;calc total;1;4.42893;4.42893;4.42893
839;total;1;17.7252;17.7252;17.7252
850;initialize;1;9.44794;9.44794;9.44794
850;async;10;0.0015513;0.00104864;0.00320946
850;inner;10;0.429067;0.425754;0.434714
850;wait;10;3.84548e-05;2.6173e-05;4.7497e-05
850;boundary;10;0.00342731;0.00252544;0.0045487
850;calc iter;10;0.434085;0.432542;0.438531
850;calc total;1;4.42893;4.42893;4.42893
850;total;1;17.9297;17.9297;17.9297
851;initialize;1;9.44208;9.44208;9.44208
851;async;10;0.00434451;0.00125016;0.00688156
851;inner;10;0.425204;0.422563;0.432024
851;wait;10;4.49437e-05;3.6311e-05;5.9527e-05
851;boundary;10;0.00432415;0.00295998;0.00505801
851;calc iter;10;0.433919;0.4326;0.436296
851;calc total;1;4.42893;4.42893;4.42893
851;total;1;17.9238;17.9238;17.9238
852;initialize;1;9.44788;9.44788;9.44788
852;async;10;0.0107081;0.00110052;0.0169135
852;inner;10;0.416654;0.412508;0.424333
852;wait;10;8.04091e-05;5.0771e-05;0.000127524
852;boundary;10;0.0057981;0.0049582;0.00615612
852;calc iter;10;0.433243;0.429791;0.436102
852;calc total;1;4.42893;4.42893;4.42893
852;total;1;17.9296;17.9296;17.9296
853;initialize;1;9.44077;9.44077;9.44077
853;async;10;0.00651443;0.000584026;0.0106888
853;inner;10;0.423265;0.420359;0.432042
853;wait;10;4.75258e-05;4.0286e-05;6.5633e-05
853;boundary;10;0.00408346;0.00245448;0.00489721
853;calc iter;10;0.433912;0.430173;0.43638
853;calc total;1;4.42893;4.42893;4.42893
853;total;1;17.9225;17.9225;17.9225
854;initialize;1;9.43729;9.43729;9.43729
854;async;10;0.00983557;0.0011098;0.0135225
854;inner;10;0.419228;0.415653;0.425761
854;wait;10;5.42535e-05;3.974e-05;0.000104438
854;boundary;10;0.00466198;0.00348516;0.0054148
854;calc iter;10;0.433781;0.430415;0.437298
854;calc total;1;4.42893;4.42893;4.42893
854;total;1;17.919;17.919;17.919
888;initialize;1;9.20076;9.20076;9.20076
888;async;10;0.0100896;0.00110531;0.0174917
888;inner;10;0.420355;0.413119;0.429744
888;wait;10;4.44208e-05;2.1416e-05;7.7896e-05
888;boundary;10;0.00369801;0.00172692;0.0055035
888;calc iter;10;0.434188;0.432472;0.43586
888;calc total;1;4.42895;4.42895;4.42895
888;total;1;17.6826;17.6826;17.6826
864;initialize;1;9.24418;9.24418;9.24418
864;async;10;0.00549446;0.000928902;0.00919768
864;inner;10;0.42274;0.418803;0.430232
864;wait;10;5.89141e-05;5.0427e-05;7.6681e-05
864;boundary;10;0.00547804;0.0039001;0.00582269
864;calc iter;10;0.433774;0.432224;0.435174
864;calc total;1;4.42895;4.42895;4.42895
864;total;1;17.7172;17.7172;17.7172
855;initialize;1;9.43786;9.43786;9.43786
855;async;10;0.00426395;0.00108316;0.00759767
855;inner;10;0.426488;0.423674;0.434818
855;wait;10;3.72044e-05;2.9209e-05;5.2745e-05
855;boundary;10;0.00341444;0.00287792;0.00384561
855;calc iter;10;0.434205;0.430017;0.43941
855;calc total;1;4.42894;4.42894;4.42894
855;total;1;17.9196;17.9196;17.9196
889;initialize;1;9.20229;9.20229;9.20229
889;async;10;0.0129121;0.00114164;0.0252192
889;inner;10;0.414448;0.40596;0.427969
889;wait;10;6.23891e-05;4.9922e-05;7.4815e-05
889;boundary;10;0.00588182;0.00277846;0.00653997
889;calc iter;10;0.433307;0.42854;0.438653
889;calc total;1;4.42896;4.42896;4.42896
889;total;1;17.684;17.684;17.684
865;initialize;1;9.24418;9.24418;9.24418
865;async;10;0.00377404;0.00110041;0.00726603
865;inner;10;0.426482;0.423022;0.432343
865;wait;10;4.45238e-05;3.4902e-05;5.7186e-05
865;boundary;10;0.00412179;0.00284091;0.0048649
865;calc iter;10;0.434424;0.432914;0.436335
865;calc total;1;4.42895;4.42895;4.42895
865;total;1;17.7173;17.7173;17.7173
856;initialize;1;9.43642;9.43642;9.43642
856;async;10;0.00818837;0.0010682;0.0125526
856;inner;10;0.41967;0.413789;0.428598
856;wait;10;6.25327e-05;3.4392e-05;9.3873e-05
856;boundary;10;0.00491346;0.00306336;0.0064438
856;calc iter;10;0.432837;0.429442;0.435876
856;calc total;1;4.42893;4.42893;4.42893
856;total;1;17.9181;17.9181;17.9181
890;initialize;1;9.19595;9.19595;9.19595
890;async;10;0.0134503;0.00102555;0.0239792
890;inner;10;0.41428;0.408256;0.427883
890;wait;10;6.06573e-05;5.1274e-05;6.7734e-05
890;boundary;10;0.00589217;0.00283207;0.00649787
890;calc iter;10;0.433685;0.428681;0.438555
890;calc total;1;4.42894;4.42894;4.42894
890;total;1;17.6778;17.6778;17.6778
866;initialize;1;9.2444;9.2444;9.2444
866;async;10;0.00266977;0.000642202;0.00737769
866;inner;10;0.42766;0.423749;0.434272
866;wait;10;4.39541e-05;3.1787e-05;5.9232e-05
866;boundary;10;0.00396328;0.00196615;0.00482296
866;calc iter;10;0.434338;0.431911;0.437626
866;calc total;1;4.42893;4.42893;4.42893
866;total;1;17.7175;17.7175;17.7175
857;initialize;1;9.44787;9.44787;9.44787
857;async;10;0.0108502;0.00114779;0.0186433
857;inner;10;0.418111;0.414323;0.429068
857;wait;10;5.51549e-05;3.1515e-05;7.6304e-05
857;boundary;10;0.00528167;0.00361382;0.00647337
857;calc iter;10;0.4343;0.429496;0.438389
857;calc total;1;4.42893;4.42893;4.42893
857;total;1;17.9296;17.9296;17.9296
891;initialize;1;9.20216;9.20216;9.20216
891;async;10;0.0137429;0.00114165;0.0239228
891;inner;10;0.418764;0.41193;0.427817
891;wait;10;4.07752e-05;2.2111e-05;6.9667e-05
891;boundary;10;0.00312416;0.00199761;0.00562347
891;calc iter;10;0.435674;0.430734;0.438805
891;calc total;1;4.42894;4.42894;4.42894
891;total;1;17.6839;17.6839;17.6839
867;initialize;1;9.24435;9.24435;9.24435
867;async;10;0.00479562;0.00113352;0.0110175
867;inner;10;0.423585;0.419687;0.42937
867;wait;10;5.63844e-05;4.6763e-05;8.337e-05
867;boundary;10;0.00525776;0.0038314;0.00615531
867;calc iter;10;0.433697;0.431649;0.43727
867;calc total;1;4.42893;4.42893;4.42893
867;total;1;17.7174;17.7174;17.7174
858;initialize;1;9.43111;9.43111;9.43111
858;async;10;0.0142059;0.00105933;0.0226611
858;inner;10;0.41683;0.407443;0.427324
858;wait;10;5.15828e-05;2.5389e-05;0.00010359
858;boundary;10;0.00445808;0.002921;0.0060359
858;calc iter;10;0.435547;0.429978;0.439512
858;calc total;1;4.42893;4.42893;4.42893
858;total;1;17.9128;17.9128;17.9128
892;initialize;1;9.19873;9.19873;9.19873
892;async;10;0.0189174;0.00112332;0.0288008
892;inner;10;0.414931;0.406176;0.425849
892;wait;10;3.40384e-05;1.8868e-05;0.000102739
892;boundary;10;0.00230966;0.00170059;0.00384577
892;calc iter;10;0.436194;0.430923;0.438885
892;calc total;1;4.42894;4.42894;4.42894
892;total;1;17.6805;17.6805;17.6805
868;initialize;1;9.23884;9.23884;9.23884
868;async;10;0.00638684;0.00102704;0.0106248
868;inner;10;0.422377;0.419358;0.428945
868;wait;10;5.82981e-05;3.8473e-05;9.754e-05
868;boundary;10;0.00516589;0.00433183;0.00622752
868;calc iter;10;0.43399;0.430607;0.4375
868;calc total;1;4.42893;4.42893;4.42893
868;total;1;17.7119;17.7119;17.7119
859;initialize;1;9.44787;9.44787;9.44787
859;async;10;0.0104855;0.000552209;0.0144649
859;inner;10;0.421934;0.408879;0.432981
859;wait;10;4.23054e-05;2.1084e-05;5.6277e-05
859;boundary;10;0.00425243;0.0018722;0.00551803
859;calc iter;10;0.436716;0.424436;0.440781
859;calc total;1;4.42893;4.42893;4.42893
859;total;1;17.9296;17.9296;17.9296
893;initialize;1;9.20225;9.20225;9.20225
893;async;10;0.0244234;0.00109525;0.0333465
893;inner;10;0.410156;0.400453;0.427137
893;wait;10;3.14993e-05;2.0281e-05;7.6221e-05
893;boundary;10;0.00244952;0.00167994;0.00320408
893;calc iter;10;0.437062;0.431481;0.438993
893;calc total;1;4.42894;4.42894;4.42894
893;total;1;17.684;17.684;17.684
869;initialize;1;9.24441;9.24441;9.24441
869;async;10;0.00556623;0.000743838;0.00978715
869;inner;10;0.42512;0.4214;0.431488
869;wait;10;4.74876e-05;3.1127e-05;8.4396e-05
869;boundary;10;0.00407457;0.00316916;0.00500018
869;calc iter;10;0.43481;0.431842;0.437001
869;calc total;1;4.42893;4.42893;4.42893
869;total;1;17.7175;17.7175;17.7175
860;initialize;1;9.42585;9.42585;9.42585
860;async;10;0.0149068;0.00119528;0.0177916
860;inner;10;0.417859;0.401297;0.430894
860;wait;10;4.96537e-05;1.964e-05;6.0585e-05
860;boundary;10;0.00457282;0.0017429;0.00535802
860;calc iter;10;0.437391;0.419931;0.442586
860;calc total;1;4.42893;4.42893;4.42893
860;total;1;17.9076;17.9076;17.9076
894;initialize;1;9.19623;9.19623;9.19623
894;async;10;0.0183447;0.00107885;0.0287636
894;inner;10;0.414871;0.406344;0.424767
894;wait;10;3.84622e-05;2.1245e-05;0.000101592
894;boundary;10;0.00275179;0.00176127;0.00453938
894;calc iter;10;0.436008;0.430488;0.43923
894;calc total;1;4.42894;4.42894;4.42894
894;total;1;17.678;17.678;17.678
870;initialize;1;9.24422;9.24422;9.24422
870;async;10;0.00919976;0.0011031;0.0140526
870;inner;10;0.420997;0.415286;0.428659
870;wait;10;4.73778e-05;2.6122e-05;0.000133011
870;boundary;10;0.00487344;0.00295166;0.00576611
870;calc iter;10;0.435119;0.430708;0.43827
870;calc total;1;4.42893;4.42893;4.42893
870;total;1;17.7173;17.7173;17.7173
861;initialize;1;9.43878;9.43878;9.43878
861;async;10;0.00244584;0.00118925;0.00273707
861;inner;10;0.43073;0.412154;0.439888
861;wait;10;5.83449e-05;1.8662e-05;8.4255e-05
861;boundary;10;0.00524205;0.00173303;0.00567567
861;calc iter;10;0.43848;0.416408;0.446825
861;calc total;1;4.42893;4.42893;4.42893
861;total;1;17.9205;17.9205;17.9205
895;initialize;1;9.1958;9.1958;9.1958
895;async;10;0.013647;0.000821627;0.0233441
895;inner;10;0.417811;0.412316;0.426194
895;wait;10;4.18367e-05;2.6369e-05;8.1981e-05
895;boundary;10;0.00379802;0.0025534;0.00517691
895;calc iter;10;0.4353;0.430945;0.439428
895;calc total;1;4.42894;4.42894;4.42894
895;total;1;17.6776;17.6776;17.6776
871;initialize;1;9.24423;9.24423;9.24423
871;async;10;0.00591531;0.00105603;0.010214
871;inner;10;0.425307;0.4169;0.431611
871;wait;10;4.70709e-05;2.3095e-05;6.6229e-05
871;boundary;10;0.00473861;0.0025485;0.0060432
871;calc iter;10;0.43601;0.429687;0.439932
871;calc total;1;4.42893;4.42893;4.42893
871;total;1;17.7172;17.7172;17.7172
862;initialize;1;9.43034;9.43034;9.43034
862;async;10;0.0158581;0.00110882;0.0192683
862;inner;10;0.416804;0.401208;0.430344
862;wait;10;5.40536e-05;2.8767e-05;6.9671e-05
862;boundary;10;0.0045433;0.00179271;0.00535828
862;calc iter;10;0.437261;0.420725;0.441695
862;calc total;1;4.42893;4.42893;4.42893
862;total;1;17.9121;17.9121;17.9121
896;initialize;1;9.19706;9.19706;9.19706
896;async;10;0.0116885;0.000950109;0.0189659
896;inner;10;0.420023;0.411534;0.429624
896;wait;10;3.09459e-05;2.0321e-05;4.4531e-05
896;boundary;10;0.00296012;0.00204438;0.00413007
896;calc iter;10;0.434703;0.432664;0.437226
896;calc total;1;4.42893;4.42893;4.42893
896;total;1;17.6788;17.6788;17.6788
872;initialize;1;9.24433;9.24433;9.24433
872;async;10;0.00297048;0.00112966;0.00631373
872;inner;10;0.429096;0.417717;0.435605
872;wait;10;4.55977e-05;2.247e-05;5.4572e-05
872;boundary;10;0.00432895;0.00181918;0.00566088
872;calc iter;10;0.436444;0.425875;0.440159
872;calc total;1;4.42893;4.42893;4.42893
872;total;1;17.7174;17.7174;17.7174
863;initialize;1;9.42353;9.42353;9.42353
863;async;10;0.0113083;0.000838375;0.0159883
863;inner;10;0.420814;0.408952;0.431768
863;wait;10;4.11443e-05;1.8767e-05;6.4147e-05
863;boundary;10;0.00429559;0.00260658;0.00613962
863;calc iter;10;0.436461;0.426555;0.439975
863;calc total;1;4.42894;4.42894;4.42894
863;total;1;17.9051;17.9051;17.9051
897;initialize;1;9.20223;9.20223;9.20223
897;async;10;0.0140666;0.00109351;0.0197402
897;inner;10;0.418667;0.412415;0.428544
897;wait;10;3.14725e-05;2.1376e-05;4.8778e-05
897;boundary;10;0.00237753;0.0017399;0.0029587
897;calc iter;10;0.435144;0.432169;0.439024
897;calc total;1;4.42893;4.42893;4.42893
897;total;1;17.6841;17.6841;17.6841
873;initialize;1;9.24438;9.24438;9.24438
873;async;10;0.00847645;0.00134926;0.0120458
873;inner;10;0.423817;0.411699;0.431637
873;wait;10;4.59046e-05;2.1047e-05;5.4058e-05
873;boundary;10;0.00431491;0.00174293;0.00529965
873;calc iter;10;0.436656;0.423837;0.440422
873;calc total;1;4.42893;4.42893;4.42893
873;total;1;17.7175;17.7175;17.7175
898;initialize;1;9.19709;9.19709;9.19709
898;async;10;0.0134139;0.00105299;0.0197768
898;inner;10;0.41844;0.412221;0.427032
898;wait;10;4.13238e-05;2.8537e-05;8.4593e-05
898;boundary;10;0.0030834;0.00236591;0.00397348
898;calc iter;10;0.43498;0.431461;0.438601
898;calc total;1;4.42893;4.42893;4.42893
898;total;1;17.6789;17.6789;17.6789
874;initialize;1;9.24419;9.24419;9.24419
874;async;10;0.00602812;0.00106488;0.00872955
874;inner;10;0.426647;0.41298;0.433908
874;wait;10;4.33226e-05;1.9854e-05;5.0232e-05
874;boundary;10;0.00417687;0.00172245;0.00521065
874;calc iter;10;0.436897;0.422491;0.441508
874;calc total;1;4.42893;4.42893;4.42893
874;total;1;17.7173;17.7173;17.7173
899;initialize;1;9.19618;9.19618;9.19618
899;async;10;0.0107765;0.00104791;0.0184547
899;inner;10;0.419727;0.412701;0.429356
899;wait;10;4.7936e-05;2.6835e-05;7.4235e-05
899;boundary;10;0.00382461;0.00203514;0.00507792
899;calc iter;10;0.434377;0.431831;0.439237
899;calc total;1;4.42893;4.42893;4.42893
899;total;1;17.678;17.678;17.678
875;initialize;1;9.24411;9.24411;9.24411
875;async;10;0.0071561;0.00109529;0.0105237
875;inner;10;0.424527;0.413789;0.431669
875;wait;10;4.67516e-05;2.0991e-05;6.227e-05
875;boundary;10;0.00461493;0.00194214;0.00568681
875;calc iter;10;0.436347;0.426277;0.43995
875;calc total;1;4.42893;4.42893;4.42893
875;total;1;17.7172;17.7172;17.7172
900;initialize;1;9.19583;9.19583;9.19583
900;async;10;0.00879113;0.00112643;0.0138038
900;inner;10;0.422293;0.417697;0.429797
900;wait;10;4.34568e-05;3.3119e-05;7.138e-05
900;boundary;10;0.00355845;0.00209436;0.00438593
900;calc iter;10;0.434687;0.432112;0.437575
900;calc total;1;4.42893;4.42893;4.42893
900;total;1;17.6776;17.6776;17.6776
876;initialize;1;9.24419;9.24419;9.24419
876;async;10;0.00435063;0.000454659;0.0120301
876;inner;10;0.427522;0.419618;0.43325
876;wait;10;4.52483e-05;2.9822e-05;6.7815e-05
876;boundary;10;0.00421491;0.00173059;0.00616335
876;calc iter;10;0.436135;0.429604;0.440323
876;calc total;1;4.42893;4.42893;4.42893
876;total;1;17.7173;17.7173;17.7173
901;initialize;1;9.19583;9.19583;9.19583
901;async;10;0.00909896;0.00111619;0.0153627
901;inner;10;0.420627;0.415459;0.429574
901;wait;10;5.25168e-05;3.45e-05;6.9501e-05
901;boundary;10;0.0045817;0.00248732;0.00571831
901;calc iter;10;0.434361;0.433043;0.436202
901;calc total;1;4.42893;4.42893;4.42893
901;total;1;17.6776;17.6776;17.6776
877;initialize;1;9.23627;9.23627;9.23627
877;async;10;0.0061575;0.00111162;0.0118169
877;inner;10;0.424928;0.418987;0.429145
877;wait;10;4.57866e-05;2.2092e-05;8.7042e-05
877;boundary;10;0.00412358;0.00174377;0.00603049
877;calc iter;10;0.435257;0.429276;0.441669
877;calc total;1;4.42893;4.42893;4.42893
877;total;1;17.7093;17.7093;17.7093
902;initialize;1;9.19675;9.19675;9.19675
902;async;10;0.00819883;0.00124405;0.0145272
902;inner;10;0.421856;0.415653;0.429529
902;wait;10;4.67858e-05;2.9498e-05;6.2907e-05
902;boundary;10;0.00409262;0.00208593;0.00587395
902;calc iter;10;0.434195;0.431719;0.435956
902;calc total;1;4.42893;4.42893;4.42893
902;total;1;17.6785;17.6785;17.6785
878;initialize;1;9.23549;9.23549;9.23549
878;async;10;0.00385379;0.00113376;0.0128356
878;inner;10;0.428018;0.423292;0.431615
878;wait;10;3.82336e-05;2.2032e-05;6.1278e-05
878;boundary;10;0.00322653;0.00191991;0.00471579
878;calc iter;10;0.435138;0.43318;0.438081
878;calc total;1;4.42893;4.42893;4.42893
878;total;1;17.7085;17.7085;17.7085
903;initialize;1;9.19574;9.19574;9.19574
903;async;10;0.010631;0.00113941;0.0153179
903;inner;10;0.422161;0.416992;0.430231
903;wait;10;2.90804e-05;2.3436e-05;4.7728e-05
903;boundary;10;0.00218094;0.00173517;0.00276475
903;calc iter;10;0.435003;0.432261;0.436829
903;calc total;1;4.42893;4.42893;4.42893
903;total;1;17.6775;17.6775;17.6775
879;initialize;1;9.24421;9.24421;9.24421
879;async;10;0.00196529;0.000526558;0.00585332
879;inner;10;0.429723;0.42724;0.433155
879;wait;10;3.8877e-05;3.0094e-05;4.9059e-05
879;boundary;10;0.00331458;0.00212127;0.00468213
879;calc iter;10;0.435043;0.433625;0.437922
879;calc total;1;4.42893;4.42893;4.42893
879;total;1;17.7173;17.7173;17.7173
904;initialize;1;9.19576;9.19576;9.19576
904;async;10;0.0142572;0.00123169;0.0199728
904;inner;10;0.418868;0.412984;0.426677
904;wait;10;3.22494e-05;2.0115e-05;0.000109881
904;boundary;10;0.00219427;0.0017577;0.00427388
904;calc iter;10;0.435353;0.432295;0.437431
904;calc total;1;4.42893;4.42893;4.42893
904;total;1;17.6775;17.6775;17.6775
880;initialize;1;9.24427;9.24427;9.24427
880;async;10;0.00139453;0.000463988;0.00470751
880;inner;10;0.430775;0.428307;0.433472
880;wait;10;3.88207e-05;2.7408e-05;5.6008e-05
880;boundary;10;0.00287965;0.00204587;0.00369384
880;calc iter;10;0.435089;0.433364;0.437892
880;calc total;1;4.42893;4.42893;4.42893
880;total;1;17.7173;17.7173;17.7173
881;initialize;1;9.24421;9.24421;9.24421
881;async;10;0.00311172;0.00111647;0.00669908
881;inner;10;0.426898;0.424061;0.430934
881;wait;10;6.07968e-05;4.2297e-05;7.088e-05
881;boundary;10;0.00476586;0.00320991;0.00572275
881;calc iter;10;0.434838;0.433251;0.438101
881;calc total;1;4.42894;4.42894;4.42894
881;total;1;17.7173;17.7173;17.7173
882;initialize;1;9.24425;9.24425;9.24425
882;async;10;0.00413387;0.00112163;0.0092341
882;inner;10;0.425313;0.422088;0.428993
882;wait;10;6.30435e-05;4.2242e-05;0.0001019
882;boundary;10;0.00528695;0.00341691;0.00641571
882;calc iter;10;0.434799;0.432175;0.43962
882;calc total;1;4.42894;4.42894;4.42894
882;total;1;17.7173;17.7173;17.7173
883;initialize;1;9.24421;9.24421;9.24421
883;async;10;0.00307082;0.00108868;0.00772776
883;inner;10;0.426983;0.425122;0.430429
883;wait;10;5.64391e-05;3.9562e-05;9.0483e-05
883;boundary;10;0.00482093;0.00387573;0.0055498
883;calc iter;10;0.434933;0.433373;0.438647
883;calc total;1;4.42894;4.42894;4.42894
883;total;1;17.7173;17.7173;17.7173
884;initialize;1;9.24429;9.24429;9.24429
884;async;10;0.00266022;0.000501169;0.0057307
884;inner;10;0.429214;0.42754;0.432585
884;wait;10;3.83541e-05;2.4861e-05;5.1971e-05
884;boundary;10;0.00313333;0.00232998;0.00396625
884;calc iter;10;0.435047;0.433949;0.437339
884;calc total;1;4.42894;4.42894;4.42894
884;total;1;17.7173;17.7173;17.7173
885;initialize;1;9.23717;9.23717;9.23717
885;async;10;0.0031547;0.00109581;0.0057586
885;inner;10;0.428653;0.426927;0.431232
885;wait;10;4.39073e-05;2.6083e-05;8.9658e-05
885;boundary;10;0.0031729;0.00280596;0.00354438
885;calc iter;10;0.435026;0.431632;0.437121
885;calc total;1;4.42894;4.42894;4.42894
885;total;1;17.7102;17.7102;17.7102
886;initialize;1;9.2411;9.2411;9.2411
886;async;10;0.00302501;0.000542797;0.00574659
886;inner;10;0.428976;0.426751;0.4327
886;wait;10;3.41082e-05;2.7843e-05;5.3462e-05
886;boundary;10;0.00301863;0.00235498;0.00389739
886;calc iter;10;0.435055;0.432193;0.437232
886;calc total;1;4.42894;4.42894;4.42894
886;total;1;17.7141;17.7141;17.7141
887;initialize;1;9.24031;9.24031;9.24031
887;async;10;0.00282689;0.00115583;0.00652999
887;inner;10;0.428884;0.427154;0.43119
887;wait;10;3.81858e-05;2.6389e-05;7.5981e-05
887;boundary;10;0.0033176;0.00256777;0.0040112
887;calc iter;10;0.435068;0.432227;0.438487
887;calc total;1;4.42895;4.42895;4.42895
887;total;1;17.7133;17.7133;17.7133
905;initialize;1;9.19605;9.19605;9.19605
905;async;10;0.0126442;0.00115326;0.0203533
905;inner;10;0.420788;0.413441;0.429228
905;wait;10;3.40245e-05;1.9702e-05;7.6371e-05
905;boundary;10;0.00232804;0.00170932;0.0035881
905;calc iter;10;0.435796;0.43292;0.439063
905;calc total;1;4.42893;4.42893;4.42893
905;total;1;17.6776;17.6776;17.6776
906;initialize;1;9.19594;9.19594;9.19594
906;async;10;0.0146753;0.00122738;0.0215561
906;inner;10;0.419036;0.41151;0.42909
906;wait;10;3.45514e-05;2.0509e-05;9.6586e-05
906;boundary;10;0.0022304;0.00168362;0.00409289
906;calc iter;10;0.435977;0.432561;0.438551
906;calc total;1;4.42893;4.42893;4.42893
906;total;1;17.6777;17.6777;17.6777
907;initialize;1;9.19574;9.19574;9.19574
907;async;10;0.011276;0.0012078;0.0178864
907;inner;10;0.421854;0.41584;0.429652
907;wait;10;3.06434e-05;2.0062e-05;5.4402e-05
907;boundary;10;0.00232523;0.00176114;0.00320993
907;calc iter;10;0.435488;0.433182;0.437673
907;calc total;1;4.42893;4.42893;4.42893
907;total;1;17.6775;17.6775;17.6775
908;initialize;1;9.19587;9.19587;9.19587
908;async;10;0.00905452;0.00115895;0.0160683
908;inner;10;0.422569;0.417685;0.430066
908;wait;10;4.22181e-05;3.0193e-05;5.4091e-05
908;boundary;10;0.00306971;0.00225936;0.00377211
908;calc iter;10;0.434737;0.429528;0.439386
908;calc total;1;4.42893;4.42893;4.42893
908;total;1;17.6776;17.6776;17.6776
909;initialize;1;9.20225;9.20225;9.20225
909;async;10;0.00970363;0.00111405;0.0189393
909;inner;10;0.419219;0.414567;0.428016
909;wait;10;6.98078e-05;4.703e-05;9.6047e-05
909;boundary;10;0.00515205;0.00352533;0.00642024
909;calc iter;10;0.434146;0.428121;0.440656
909;calc total;1;4.42893;4.42893;4.42893
909;total;1;17.684;17.684;17.684
910;initialize;1;9.19679;9.19679;9.19679
910;async;10;0.00921565;0.00120894;0.0129829
910;inner;10;0.4191;0.414556;0.424229
910;wait;10;6.58904e-05;4.773e-05;0.000128136
910;boundary;10;0.00563153;0.00501556;0.00654025
910;calc iter;10;0.434015;0.431291;0.436103
910;calc total;1;4.42893;4.42893;4.42893
910;total;1;17.6785;17.6785;17.6785
911;initialize;1;9.19614;9.19614;9.19614
911;async;10;0.00792544;0.00107845;0.0124942
911;inner;10;0.42349;0.418379;0.430908
911;wait;10;3.56058e-05;2.489e-05;4.6842e-05
911;boundary;10;0.00319617;0.00195324;0.00413624
911;calc iter;10;0.434649;0.432851;0.436234
911;calc total;1;4.42893;4.42893;4.42893
911;total;1;17.6779;17.6779;17.6779
936;initialize;1;9.41935;9.41935;9.41935
936;async;10;0.00220035;0.000541902;0.00602352
936;inner;10;0.428934;0.424359;0.433452
936;wait;10;5.02723e-05;2.5536e-05;7.7105e-05
936;boundary;10;0.00386834;0.00212432;0.0056716
936;calc iter;10;0.435054;0.431722;0.436973
936;calc total;1;4.42895;4.42895;4.42895
936;total;1;17.8926;17.8926;17.8926
937;initialize;1;9.41937;9.41937;9.41937
937;async;10;0.00306538;0.000480726;0.00830232
937;inner;10;0.427838;0.423804;0.432139
937;wait;10;5.6065e-05;2.8152e-05;7.4824e-05
937;boundary;10;0.00415052;0.00222184;0.00537461
937;calc iter;10;0.435112;0.433359;0.43696
937;calc total;1;4.42895;4.42895;4.42895
937;total;1;17.8926;17.8926;17.8926
938;initialize;1;9.41927;9.41927;9.41927
938;async;10;0.00436112;0.00142308;0.00951223
938;inner;10;0.426167;0.421459;0.429979
938;wait;10;6.11318e-05;4.6056e-05;0.000125606
938;boundary;10;0.00455472;0.00378695;0.00521141
938;calc iter;10;0.435146;0.433886;0.436616
938;calc total;1;4.42893;4.42893;4.42893
938;total;1;17.8925;17.8925;17.8925
939;initialize;1;9.41939;9.41939;9.41939
939;async;10;0.00346125;0.00114537;0.00533676
939;inner;10;0.429035;0.425311;0.433366
939;wait;10;3.47212e-05;2.1737e-05;5.07e-05
939;boundary;10;0.00278837;0.00195608;0.00378678
939;calc iter;10;0.43532;0.434211;0.437936
939;calc total;1;4.42893;4.42893;4.42893
939;total;1;17.8926;17.8926;17.8926
940;initialize;1;9.41945;9.41945;9.41945
940;async;10;0.00339722;0.00108882;0.00699646
940;inner;10;0.426847;0.421531;0.432085
940;wait;10;5.38919e-05;3.8074e-05;8.2554e-05
940;boundary;10;0.00449031;0.00293175;0.0060583
940;calc iter;10;0.43479;0.43176;0.437132
940;calc total;1;4.42893;4.42893;4.42893
940;total;1;17.8927;17.8927;17.8927
941;initialize;1;9.41915;9.41915;9.41915
941;async;10;0.00305871;0.000827502;0.0070175
941;inner;10;0.428987;0.425983;0.433223
941;wait;10;4.38382e-05;3.1075e-05;6.3011e-05
941;boundary;10;0.00335021;0.00234673;0.00445627
941;calc iter;10;0.435441;0.433983;0.438132
941;calc total;1;4.42893;4.42893;4.42893
941;total;1;17.8924;17.8924;17.8924
960;initialize;1;9.08628;9.08628;9.08628
960;async;10;0.0042677;0.00104198;0.00595703
960;inner;10;0.428334;0.421715;0.436305
960;wait;10;3.73134e-05;1.6671e-05;5.4097e-05
960;boundary;10;0.00430467;0.00174292;0.00516313
960;calc iter;10;0.436946;0.428168;0.440202
960;calc total;1;4.42894;4.42894;4.42894
960;total;1;17.5644;17.5644;17.5644
912;initialize;1;9.35599;9.35599;9.35599
912;async;10;0.00803307;0.00115951;0.010809
912;inner;10;0.424005;0.421237;0.427435
912;wait;10;4.85614e-05;3.03e-05;7.076e-05
912;boundary;10;0.0032445;0.00238902;0.00455565
912;calc iter;10;0.435332;0.431355;0.437933
912;calc total;1;4.42894;4.42894;4.42894
912;total;1;17.8349;17.8349;17.8349
942;initialize;1;9.41923;9.41923;9.41923
942;async;10;0.0043391;0.00117139;0.00844359
942;inner;10;0.42714;0.423084;0.43117
942;wait;10;5.67703e-05;3.1433e-05;0.000101693
942;boundary;10;0.00384266;0.00339886;0.00460548
942;calc iter;10;0.43538;0.434255;0.436725
942;calc total;1;4.42893;4.42893;4.42893
942;total;1;17.8925;17.8925;17.8925
961;initialize;1;9.10266;9.10266;9.10266
961;async;10;0.00239724;0.00120355;0.00262556
961;inner;10;0.430097;0.423297;0.437295
961;wait;10;4.46738e-05;1.8535e-05;5.7012e-05
961;boundary;10;0.0045642;0.00172062;0.00543716
961;calc iter;10;0.437105;0.427609;0.441228
961;calc total;1;4.42894;4.42894;4.42894
961;total;1;17.5807;17.5807;17.5807
913;initialize;1;9.3491;9.3491;9.3491
913;async;10;0.00718809;0.00112886;0.0102356
913;inner;10;0.424088;0.421243;0.428059
913;wait;10;5.37502e-05;3.905e-05;6.9417e-05
913;boundary;10;0.00390129;0.00241601;0.00507695
913;calc iter;10;0.435232;0.431656;0.437787
913;calc total;1;4.42894;4.42894;4.42894
913;total;1;17.828;17.828;17.828
943;initialize;1;9.41987;9.41987;9.41987
943;async;10;0.00481433;0.00112673;0.00844133
943;inner;10;0.428493;0.423975;0.433854
943;wait;10;3.00269e-05;2.538e-05;4.415e-05
943;boundary;10;0.00248418;0.00208876;0.00289965
943;calc iter;10;0.435823;0.434533;0.437209
943;calc total;1;4.42893;4.42893;4.42893
943;total;1;17.8931;17.8931;17.8931
962;initialize;1;9.10274;9.10274;9.10274
962;async;10;0.00673404;0.00120074;0.00856114
962;inner;10;0.425616;0.419625;0.433364
962;wait;10;4.01319e-05;2.2986e-05;7.7234e-05
962;boundary;10;0.0042226;0.00181062;0.00523278
962;calc iter;10;0.436615;0.428945;0.439142
962;calc total;1;4.42893;4.42893;4.42893
962;total;1;17.5808;17.5808;17.5808
914;initialize;1;9.34772;9.34772;9.34772
914;async;10;0.00851535;0.00115341;0.0134182
914;inner;10;0.422637;0.419934;0.427117
914;wait;10;5.6336e-05;2.4282e-05;6.8485e-05
914;boundary;10;0.00423131;0.00197579;0.00551638
914;calc iter;10;0.435442;0.43123;0.43968
914;calc total;1;4.42893;4.42893;4.42893
914;total;1;17.8266;17.8266;17.8266
944;initialize;1;9.41937;9.41937;9.41937
944;async;10;0.00527562;0.00107481;0.00939954
944;inner;10;0.428119;0.423583;0.432628
944;wait;10;2.83755e-05;2.0245e-05;5.6498e-05
944;boundary;10;0.00255146;0.00178928;0.00288782
944;calc iter;10;0.435976;0.434626;0.437336
944;calc total;1;4.42893;4.42893;4.42893
944;total;1;17.8926;17.8926;17.8926
963;initialize;1;9.08466;9.08466;9.08466
963;async;10;0.00792775;0.00120777;0.0108842
963;inner;10;0.423699;0.420131;0.429081
963;wait;10;5.13976e-05;2.1801e-05;0.000125985
963;boundary;10;0.00442101;0.00256639;0.00575711
963;calc iter;10;0.436101;0.43239;0.43789
963;calc total;1;4.42893;4.42893;4.42893
963;total;1;17.5628;17.5628;17.5628
915;initialize;1;9.34912;9.34912;9.34912
915;async;10;0.00660743;0.00134208;0.0138243
915;inner;10;0.424658;0.420828;0.428824
915;wait;10;4.96848e-05;3.3678e-05;7.6004e-05
915;boundary;10;0.00382149;0.0020653;0.00568904
915;calc iter;10;0.435138;0.432282;0.441943
915;calc total;1;4.42893;4.42893;4.42893
915;total;1;17.828;17.828;17.828
945;initialize;1;9.41924;9.41924;9.41924
945;async;10;0.00567494;0.00123271;0.0132065
945;inner;10;0.427457;0.421215;0.431387
945;wait;10;4.08176e-05;2.4137e-05;8.6051e-05
945;boundary;10;0.00288581;0.00174127;0.00404616
945;calc iter;10;0.43606;0.434359;0.437814
945;calc total;1;4.42893;4.42893;4.42893
945;total;1;17.8925;17.8925;17.8925
964;initialize;1;9.10264;9.10264;9.10264
964;async;10;0.00785196;0.000990542;0.0101045
964;inner;10;0.424174;0.420019;0.429805
964;wait;10;4.10639e-05;2.3979e-05;9.7691e-05
964;boundary;10;0.00417433;0.00205783;0.00553681
964;calc iter;10;0.436243;0.431366;0.437984
964;calc total;1;4.42893;4.42893;4.42893
964;total;1;17.5807;17.5807;17.5807
916;initialize;1;9.34918;9.34918;9.34918
916;async;10;0.00968447;0.00111706;0.0179776
916;inner;10;0.422121;0.419602;0.425382
916;wait;10;4.58027e-05;2.4792e-05;8.6602e-05
916;boundary;10;0.00346357;0.00193428;0.00500244
916;calc iter;10;0.435317;0.430525;0.43954
916;calc total;1;4.42893;4.42893;4.42893
916;total;1;17.828;17.828;17.828
946;initialize;1;9.41927;9.41927;9.41927
946;async;10;0.00584667;0.00124834;0.0129324
946;inner;10;0.427604;0.420005;0.432799
946;wait;10;3.38131e-05;2.0818e-05;5.5788e-05
946;boundary;10;0.00281449;0.00172502;0.00380012
946;calc iter;10;0.4363;0.434467;0.439231
946;calc total;1;4.42893;4.42893;4.42893
946;total;1;17.8925;17.8925;17.8925
965;initialize;1;9.10269;9.10269;9.10269
965;async;10;0.00574334;0.000730774;0.00888694
965;inner;10;0.426067;0.422516;0.432908
965;wait;10;4.96612e-05;2.8681e-05;8.8919e-05
965;boundary;10;0.00409718;0.00285037;0.00543569
965;calc iter;10;0.435959;0.433999;0.437837
965;calc total;1;4.42893;4.42893;4.42893
965;total;1;17.5808;17.5808;17.5808
917;initialize;1;9.35252;9.35252;9.35252
917;async;10;0.010065;0.00117674;0.0173698
917;inner;10;0.422084;0.419808;0.424497
917;wait;10;4.03919e-05;2.2903e-05;9.4423e-05
917;boundary;10;0.00311967;0.00182485;0.00445763
917;calc iter;10;0.43531;0.43014;0.439919
917;calc total;1;4.42893;4.42893;4.42893
917;total;1;17.8314;17.8314;17.8314
947;initialize;1;9.41922;9.41922;9.41922
947;async;10;0.00448243;0.0011074;0.0119595
947;inner;10;0.428098;0.423523;0.431994
947;wait;10;4.01653e-05;2.0987e-05;7.7656e-05
947;boundary;10;0.00312255;0.00240409;0.00396967
947;calc iter;10;0.435744;0.433608;0.440179
947;calc total;1;4.42893;4.42893;4.42893
947;total;1;17.8925;17.8925;17.8925
966;initialize;1;9.09379;9.09379;9.09379
966;async;10;0.00443592;0.00113363;0.00835975
966;inner;10;0.426126;0.423772;0.431602
966;wait;10;6.26988e-05;4.6317e-05;0.000112176
966;boundary;10;0.00484009;0.00397002;0.00601951
966;calc iter;10;0.435467;0.433273;0.438295
966;calc total;1;4.42893;4.42893;4.42893
966;total;1;17.5719;17.5719;17.5719
918;initialize;1;9.36137;9.36137;9.36137
918;async;10;0.00993089;0.00114592;0.0161238
918;inner;10;0.423359;0.420621;0.427064
918;wait;10;3.14205e-05;1.9716e-05;7.7899e-05
918;boundary;10;0.00225988;0.00170888;0.0029215
918;calc iter;10;0.435582;0.43118;0.438506
918;calc total;1;4.42893;4.42893;4.42893
918;total;1;17.8402;17.8402;17.8402
948;initialize;1;9.41929;9.41929;9.41929
948;async;10;0.00215659;0.000748403;0.00916578
948;inner;10;0.430409;0.427812;0.433969
948;wait;10;4.66363e-05;2.8997e-05;7.1607e-05
948;boundary;10;0.00348151;0.00261003;0.00453584
948;calc iter;10;0.436095;0.433824;0.443204
948;calc total;1;4.42893;4.42893;4.42893
948;total;1;17.8925;17.8925;17.8925
967;initialize;1;9.10274;9.10274;9.10274
967;async;10;0.0019451;0.000617051;0.00630494
967;inner;10;0.429702;0.42705;0.435522
967;wait;10;5.03732e-05;3.4304e-05;7.1028e-05
967;boundary;10;0.00388665;0.00259509;0.00543623
967;calc iter;10;0.435585;0.433712;0.43959
967;calc total;1;4.42893;4.42893;4.42893
967;total;1;17.5808;17.5808;17.5808
919;initialize;1;9.3614;9.3614;9.3614
919;async;10;0.0113231;0.00112002;0.0161045
919;inner;10;0.421233;0.419287;0.424385
919;wait;10;4.55822e-05;2.1417e-05;0.000114884
919;boundary;10;0.00283442;0.00173145;0.00448896
919;calc iter;10;0.435438;0.430111;0.437826
919;calc total;1;4.42893;4.42893;4.42893
919;total;1;17.8402;17.8402;17.8402
949;initialize;1;9.41922;9.41922;9.41922
949;async;10;0.00227504;0.00065678;0.00778882
949;inner;10;0.430924;0.429007;0.434524
949;wait;10;3.18479e-05;1.7676e-05;5.1313e-05
949;boundary;10;0.00311586;0.00173272;0.00391307
949;calc iter;10;0.436348;0.434547;0.440593
949;calc total;1;4.42893;4.42893;4.42893
949;total;1;17.8925;17.8925;17.8925
968;initialize;1;9.10266;9.10266;9.10266
968;async;10;0.00296228;0.00112382;0.00743719
968;inner;10;0.42737;0.424378;0.434379
968;wait;10;6.20624e-05;5.6485e-05;6.9094e-05
968;boundary;10;0.00491072;0.00309226;0.00639961
968;calc iter;10;0.435307;0.433837;0.438664
968;calc total;1;4.42893;4.42893;4.42893
968;total;1;17.5808;17.5808;17.5808
920;initialize;1;9.35455;9.35455;9.35455
920;async;10;0.00985945;0.00112537;0.0143866
920;inner;10;0.424189;0.421188;0.429083
920;wait;10;2.43159e-05;1.9095e-05;4.1153e-05
920;boundary;10;0.00175449;0.00169797;0.00200098
920;calc iter;10;0.435829;0.432252;0.438534
920;calc total;1;4.42893;4.42893;4.42893
920;total;1;17.8333;17.8333;17.8333
950;initialize;1;9.41923;9.41923;9.41923
950;async;10;0.00237865;0.000463079;0.006841
950;inner;10;0.430809;0.428454;0.434794
950;wait;10;3.55063e-05;1.9835e-05;4.621e-05
950;boundary;10;0.0031509;0.00173569;0.00426713
950;calc iter;10;0.436376;0.433491;0.441316
950;calc total;1;4.42893;4.42893;4.42893
950;total;1;17.8925;17.8925;17.8925
921;initialize;1;9.36119;9.36119;9.36119
921;async;10;0.0093656;0.00116847;0.0130945
921;inner;10;0.423645;0.421084;0.427049
921;wait;10;3.20601e-05;2.3052e-05;7.2459e-05
921;boundary;10;0.00238188;0.00193014;0.00292003
921;calc iter;10;0.435426;0.431212;0.437802
921;calc total;1;4.42893;4.42893;4.42893
921;total;1;17.84;17.84;17.84
951;initialize;1;9.41925;9.41925;9.41925
951;async;10;0.0037342;0.00118792;0.00651928
951;inner;10;0.428896;0.427068;0.433191
951;wait;10;3.7048e-05;2.1345e-05;7.2187e-05
951;boundary;10;0.00359608;0.0017825;0.00447751
951;calc iter;10;0.436266;0.432494;0.439295
951;calc total;1;4.42893;4.42893;4.42893
951;total;1;17.8925;17.8925;17.8925
922;initialize;1;9.34768;9.34768;9.34768
922;async;10;0.0080216;0.00118103;0.0108931
922;inner;10;0.423909;0.421504;0.428052
922;wait;10;4.31054e-05;2.7184e-05;6.0576e-05
922;boundary;10;0.00332458;0.0023707;0.00429893
922;calc iter;10;0.4353;0.431692;0.43739
922;calc total;1;4.42893;4.42893;4.42893
922;total;1;17.8266;17.8266;17.8266
952;initialize;1;9.41929;9.41929;9.41929
952;async;10;0.00290916;0.00151758;0.0048265
952;inner;10;0.429413;0.424226;0.434068
952;wait;10;3.46538e-05;2.5411e-05;5.7814e-05
952;boundary;10;0.00374876;0.00217591;0.0049088
952;calc iter;10;0.436108;0.429879;0.440642
952;calc total;1;4.42893;4.42893;4.42893
952;total;1;17.8925;17.8925;17.8925
923;initialize;1;9.34786;9.34786;9.34786
923;async;10;0.00724153;0.00116405;0.00913089
923;inner;10;0.423993;0.421408;0.427643
923;wait;10;4.70133e-05;2.9366e-05;7.4538e-05
923;boundary;10;0.0037543;0.00213277;0.0059533
923;calc iter;10;0.435037;0.431463;0.43662
923;calc total;1;4.42893;4.42893;4.42893
923;total;1;17.8267;17.8267;17.8267
953;initialize;1;9.41926;9.41926;9.41926
953;async;10;0.004236;0.00117937;0.00634724
953;inner;10;0.428476;0.426437;0.432089
953;wait;10;4.14535e-05;2.2893e-05;9.7114e-05
953;boundary;10;0.00340954;0.00217936;0.0039315
953;calc iter;10;0.436164;0.433682;0.43776
953;calc total;1;4.42893;4.42893;4.42893
953;total;1;17.8925;17.8925;17.8925
924;initialize;1;9.36124;9.36124;9.36124
924;async;10;0.0030768;0.000847677;0.00646745
924;inner;10;0.429113;0.425321;0.434723
924;wait;10;4.01832e-05;2.654e-05;5.3599e-05
924;boundary;10;0.00331563;0.00225;0.00453204
924;calc iter;10;0.435547;0.434401;0.438216
924;calc total;1;4.42893;4.42893;4.42893
924;total;1;17.8401;17.8401;17.8401
954;initialize;1;9.4193;9.4193;9.4193
954;async;10;0.00346142;0.00114001;0.00536794
954;inner;10;0.428524;0.426654;0.431599
954;wait;10;4.94804e-05;3.1892e-05;9.1598e-05
954;boundary;10;0.00399116;0.00237367;0.00527903
954;calc iter;10;0.436027;0.433812;0.438019
954;calc total;1;4.42893;4.42893;4.42893
954;total;1;17.8925;17.8925;17.8925
925;initialize;1;9.34771;9.34771;9.34771
925;async;10;0.00533445;0.00111707;0.0113916
925;inner;10;0.427544;0.423246;0.433037
925;wait;10;4.18105e-05;2.3759e-05;7.9866e-05
925;boundary;10;0.00317494;0.00193302;0.00406282
925;calc iter;10;0.436097;0.434011;0.437588
925;calc total;1;4.42893;4.42893;4.42893
925;total;1;17.8266;17.8266;17.8266
955;initialize;1;9.41924;9.41924;9.41924
955;async;10;0.00297833;0.00120335;0.00516041
955;inner;10;0.427823;0.425457;0.431015
955;wait;10;6.05214e-05;4.6141e-05;0.000110827
955;boundary;10;0.00488152;0.0041147;0.00594634
955;calc iter;10;0.435745;0.434607;0.437009
955;calc total;1;4.42893;4.42893;4.42893
955;total;1;17.8925;17.8925;17.8925
926;initialize;1;9.34774;9.34774;9.34774
926;async;10;0.0037133;0.000635061;0.00650744
926;inner;10;0.427565;0.42367;0.433647
926;wait;10;4.92017e-05;3.46e-05;6.5581e-05
926;boundary;10;0.00404479;0.0027697;0.0048556
926;calc iter;10;0.435373;0.433672;0.437684
926;calc total;1;4.42893;4.42893;4.42893
926;total;1;17.8266;17.8266;17.8266
956;initialize;1;9.41925;9.41925;9.41925
956;async;10;0.00107184;0.000644891;0.00159691
956;inner;10;0.431159;0.429058;0.435189
956;wait;10;3.75883e-05;2.8074e-05;5.258e-05
956;boundary;10;0.00360378;0.00214548;0.00478493
956;calc iter;10;0.435873;0.434395;0.438624
956;calc total;1;4.42893;4.42893;4.42893
956;total;1;17.8925;17.8925;17.8925
969;initialize;1;9.10269;9.10269;9.10269
969;async;10;0.00222777;0.000576474;0.00384769
969;inner;10;0.428103;0.424858;0.435467
969;wait;10;5.5782e-05;3.9125e-05;7.9725e-05
969;boundary;10;0.00474626;0.0025307;0.00608432
969;calc iter;10;0.435134;0.433459;0.439249
969;calc total;1;4.42893;4.42893;4.42893
969;total;1;17.5808;17.5808;17.5808
927;initialize;1;9.34812;9.34812;9.34812
927;async;10;0.00292657;0.000384417;0.00559221
927;inner;10;0.428611;0.424689;0.434611
927;wait;10;3.59029e-05;2.12e-05;5.0005e-05
927;boundary;10;0.00375066;0.00243479;0.0050624
927;calc iter;10;0.435326;0.434104;0.437948
927;calc total;1;4.42893;4.42893;4.42893
927;total;1;17.827;17.827;17.827
957;initialize;1;9.4193;9.4193;9.4193
957;async;10;0.00156331;0.00075408;0.00222768
957;inner;10;0.430407;0.428282;0.434558
957;wait;10;4.67186e-05;2.9087e-05;6.2982e-05
957;boundary;10;0.00379843;0.0023;0.00480988
957;calc iter;10;0.435817;0.434187;0.438137
957;calc total;1;4.42893;4.42893;4.42893
957;total;1;17.8925;17.8925;17.8925
928;initialize;1;9.36121;9.36121;9.36121
928;async;10;0.00834791;0.00100385;0.0119948
928;inner;10;0.42449;0.41997;0.431419
928;wait;10;3.35848e-05;1.5742e-05;0.000106754
928;boundary;10;0.00355178;0.00178862;0.00431015
928;calc iter;10;0.436425;0.43377;0.438266
928;calc total;1;4.42893;4.42893;4.42893
928;total;1;17.8401;17.8401;17.8401
958;initialize;1;9.41936;9.41936;9.41936
958;async;10;0.00268628;0.000827929;0.00408144
958;inner;10;0.429218;0.4268;0.432685
958;wait;10;5.00295e-05;3.3361e-05;7.7332e-05
958;boundary;10;0.00390866;0.00234945;0.00462686
958;calc iter;10;0.435865;0.433479;0.437422
958;calc total;1;4.42894;4.42894;4.42894
958;total;1;17.8925;17.8925;17.8925
929;initialize;1;9.35038;9.35038;9.35038
929;async;10;0.00911101;0.00120982;0.0121105
929;inner;10;0.423622;0.418562;0.431731
929;wait;10;4.16316e-05;1.8629e-05;9.1913e-05
929;boundary;10;0.00385049;0.00170993;0.00483616
929;calc iter;10;0.436627;0.432402;0.441484
929;calc total;1;4.42893;4.42893;4.42893
929;total;1;17.8292;17.8292;17.8292
959;initialize;1;9.41929;9.41929;9.41929
959;async;10;0.00115382;0.0003638;0.00186275
959;inner;10;0.430933;0.428714;0.434243
959;wait;10;3.71853e-05;1.6605e-05;6.1602e-05
959;boundary;10;0.00374873;0.00253391;0.00498604
959;calc iter;10;0.435874;0.433908;0.437829
959;calc total;1;4.42894;4.42894;4.42894
959;total;1;17.8925;17.8925;17.8925
930;initialize;1;9.34772;9.34772;9.34772
930;async;10;0.00461255;0.000643799;0.00710065
930;inner;10;0.428668;0.424588;0.434717
930;wait;10;3.51034e-05;2.2808e-05;4.9409e-05
930;boundary;10;0.00325125;0.00171641;0.00439393
930;calc iter;10;0.436569;0.433392;0.43896
930;calc total;1;4.42893;4.42893;4.42893
930;total;1;17.8266;17.8266;17.8266
931;initialize;1;9.358;9.358;9.358
931;async;10;0.00492951;0.0011056;0.00908523
931;inner;10;0.427691;0.424568;0.43286
931;wait;10;3.98477e-05;2.2058e-05;9.1222e-05
931;boundary;10;0.00334717;0.00236522;0.00477871
931;calc iter;10;0.436009;0.433516;0.43907
931;calc total;1;4.42893;4.42893;4.42893
931;total;1;17.8369;17.8369;17.8369
932;initialize;1;9.34813;9.34813;9.34813
932;async;10;0.00511967;0.000914309;0.00912765
932;inner;10;0.427918;0.423966;0.433614
932;wait;10;3.58389e-05;2.8184e-05;6.603e-05
932;boundary;10;0.00290788;0.00253778;0.00342842
932;calc iter;10;0.435982;0.433921;0.437667
932;calc total;1;4.42893;4.42893;4.42893
932;total;1;17.827;17.827;17.827
933;initialize;1;9.3477;9.3477;9.3477
933;async;10;0.00339656;0.00058428;0.00618243
933;inner;10;0.428361;0.42506;0.434511
933;wait;10;4.52437e-05;2.984e-05;5.7452e-05
933;boundary;10;0.00383989;0.00233548;0.00492896
933;calc iter;10;0.435644;0.434032;0.438089
933;calc total;1;4.42893;4.42893;4.42893
933;total;1;17.8266;17.8266;17.8266
934;initialize;1;9.34779;9.34779;9.34779
934;async;10;0.00312882;0.00113128;0.00727782
934;inner;10;0.4272;0.423099;0.434017
934;wait;10;5.2492e-05;3.3033e-05;6.2731e-05
934;boundary;10;0.0047712;0.00255669;0.00641362
934;calc iter;10;0.435155;0.433732;0.43781
934;calc total;1;4.42893;4.42893;4.42893
934;total;1;17.8267;17.8267;17.8267
935;initialize;1;9.34805;9.34805;9.34805
935;async;10;0.00255816;0.00056774;0.00637207
935;inner;10;0.428881;0.425459;0.435095
935;wait;10;4.53435e-05;2.5225e-05;6.722e-05
935;boundary;10;0.00390951;0.00201115;0.00563967
935;calc iter;10;0.435396;0.432766;0.43839
935;calc total;1;4.42893;4.42893;4.42893
935;total;1;17.8269;17.8269;17.8269
970;initialize;1;9.10271;9.10271;9.10271
970;async;10;0.00394902;0.00118229;0.00555531
970;inner;10;0.426952;0.424142;0.433516
970;wait;10;4.91711e-05;3.8448e-05;7.1952e-05
970;boundary;10;0.00438461;0.00347851;0.00533198
970;calc iter;10;0.435337;0.43405;0.438251
970;calc total;1;4.42893;4.42893;4.42893
970;total;1;17.5808;17.5808;17.5808
971;initialize;1;9.10267;9.10267;9.10267
971;async;10;0.00144818;0.000627679;0.00180287
971;inner;10;0.430639;0.4283;0.436681
971;wait;10;3.49875e-05;2.6763e-05;4.2697e-05
971;boundary;10;0.0035065;0.00208803;0.00429097
971;calc iter;10;0.43563;0.434021;0.440006
971;calc total;1;4.42893;4.42893;4.42893
971;total;1;17.5807;17.5807;17.5807
972;initialize;1;9.10264;9.10264;9.10264
972;async;10;0.00512922;0.00117635;0.00901467
972;inner;10;0.424438;0.420568;0.430358
972;wait;10;7.20111e-05;4.4455e-05;0.000124614
972;boundary;10;0.0056679;0.00410551;0.00663865
972;calc iter;10;0.435309;0.432232;0.436999
972;calc total;1;4.42893;4.42893;4.42893
972;total;1;17.5808;17.5808;17.5808
973;initialize;1;9.10247;9.10247;9.10247
973;async;10;0.00312056;0.000488068;0.00826037
973;inner;10;0.428111;0.424807;0.435288
973;wait;10;5.12855e-05;3.7078e-05;7.3382e-05
973;boundary;10;0.00461162;0.00245593;0.0056406
973;calc iter;10;0.435896;0.434189;0.440229
973;calc total;1;4.42893;4.42893;4.42893
973;total;1;17.5805;17.5805;17.5805
974;initialize;1;9.10263;9.10263;9.10263
974;async;10;0.00461563;0.00118009;0.00713055
974;inner;10;0.426946;0.423469;0.431905
974;wait;10;5.20029e-05;3.9464e-05;9.2169e-05
974;boundary;10;0.004401;0.00384639;0.00476798
974;calc iter;10;0.436016;0.434645;0.437634
974;calc total;1;4.42893;4.42893;4.42893
974;total;1;17.5807;17.5807;17.5807
975;initialize;1;9.08958;9.08958;9.08958
975;async;10;0.00379816;0.000547882;0.00587135
975;inner;10;0.430008;0.426447;0.435884
975;wait;10;3.14649e-05;2.4794e-05;4.9565e-05
975;boundary;10;0.00270144;0.00219397;0.00342312
975;calc iter;10;0.43654;0.434351;0.439255
975;calc total;1;4.42893;4.42893;4.42893
975;total;1;17.5677;17.5677;17.5677
976;initialize;1;9.10267;9.10267;9.10267
976;async;10;0.00621241;0.00117285;0.0102501
976;inner;10;0.427893;0.42339;0.435292
976;wait;10;2.99861e-05;2.249e-05;6.0306e-05
976;boundary;10;0.00265887;0.00175712;0.00361046
976;calc iter;10;0.436796;0.435425;0.438956
976;calc total;1;4.42893;4.42893;4.42893
976;total;1;17.5808;17.5808;17.5808
977;initialize;1;9.10273;9.10273;9.10273
977;async;10;0.00623826;0.00115437;0.0114882
977;inner;10;0.42764;0.422202;0.433303
977;wait;10;3.49925e-05;2.0523e-05;8.2205e-05
977;boundary;10;0.00294045;0.00172938;0.00416275
977;calc iter;10;0.436855;0.432906;0.439604
977;calc total;1;4.42893;4.42893;4.42893
977;total;1;17.5808;17.5808;17.5808
1032;initialize;1;9.49119;9.49119;9.49119
1032;async;10;0.00383648;0.000785985;0.00899514
1032;inner;10;0.427356;0.42091;0.434203
1032;wait;10;4.41466e-05;3.4784e-05;5.6577e-05
1032;boundary;10;0.00353209;0.00239004;0.0046442
1032;calc iter;10;0.434771;0.432825;0.4378
1032;calc total;1;4.42893;4.42893;4.42893
1032;total;1;17.9704;17.9704;17.9704
1008;initialize;1;9.37958;9.37958;9.37958
1008;async;10;0.00313467;0.00135984;0.00675385
1008;inner;10;0.430238;0.425019;0.436711
1008;wait;10;3.67532e-05;2.4943e-05;5.9021e-05
1008;boundary;10;0.00373042;0.00177477;0.00546596
1008;calc iter;10;0.437142;0.430829;0.44067
1008;calc total;1;4.42894;4.42894;4.42894
1008;total;1;17.8541;17.8541;17.8541
984;initialize;1;8.9644;8.9644;8.9644
984;async;10;0.00186847;0.00157954;0.00222778
984;inner;10;0.430689;0.427934;0.435962
984;wait;10;3.63907e-05;2.7147e-05;5.1146e-05
984;boundary;10;0.00388634;0.00258495;0.00503005
984;calc iter;10;0.436482;0.432619;0.440446
984;calc total;1;4.42895;4.42895;4.42895
984;total;1;17.4461;17.4461;17.4461
978;initialize;1;9.1027;9.1027;9.1027
978;async;10;0.00637932;0.00102017;0.0112029
978;inner;10;0.427385;0.421216;0.434282
978;wait;10;4.3028e-05;2.0046e-05;8.5107e-05
978;boundary;10;0.00318977;0.00169671;0.00462452
978;calc iter;10;0.436999;0.430987;0.439927
978;calc total;1;4.42893;4.42893;4.42893
978;total;1;17.5808;17.5808;17.5808
1033;initialize;1;9.50442;9.50442;9.50442
1033;async;10;0.00499975;0.00115314;0.0110519
1033;inner;10;0.422868;0.415819;0.430621
1033;wait;10;7.15817e-05;5.3357e-05;0.000113457
1033;boundary;10;0.0057312;0.0043932;0.00661699
1033;calc iter;10;0.433673;0.430009;0.436283
1033;calc total;1;4.42893;4.42893;4.42893
1033;total;1;17.9836;17.9836;17.9836
1009;initialize;1;9.37961;9.37961;9.37961
1009;async;10;0.00358541;0.00111399;0.00624482
1009;inner;10;0.430204;0.423909;0.436946
1009;wait;10;3.7211e-05;2.0503e-05;7.1309e-05
1009;boundary;10;0.00344437;0.00174555;0.00533661
1009;calc iter;10;0.437273;0.430265;0.440243
1009;calc total;1;4.42894;4.42894;4.42894
1009;total;1;17.8541;17.8541;17.8541
985;initialize;1;8.96276;8.96276;8.96276
985;async;10;0.00260118;0.00110005;0.00424102
985;inner;10;0.430143;0.427557;0.436216
985;wait;10;3.50645e-05;2.6647e-05;4.941e-05
985;boundary;10;0.00358402;0.0022583;0.00487837
985;calc iter;10;0.436365;0.43366;0.439808
985;calc total;1;4.42895;4.42895;4.42895
985;total;1;17.4445;17.4445;17.4445
979;initialize;1;9.10272;9.10272;9.10272
979;async;10;0.00542274;0.00115062;0.0102235
979;inner;10;0.426685;0.423184;0.432704
979;wait;10;5.25085e-05;2.2862e-05;9.7297e-05
979;boundary;10;0.00439747;0.00210891;0.00542511
979;calc iter;10;0.43656;0.434074;0.439102
979;calc total;1;4.42893;4.42893;4.42893
979;total;1;17.5808;17.5808;17.5808
1034;initialize;1;9.50443;9.50443;9.50443
1034;async;10;0.00329314;0.00113351;0.00948463
1034;inner;10;0.426614;0.41969;0.43403
1034;wait;10;5.00108e-05;3.4362e-05;6.6361e-05
1034;boundary;10;0.00405189;0.00247528;0.00583286
1034;calc iter;10;0.434011;0.43136;0.437695
1034;calc total;1;4.42892;4.42892;4.42892
1034;total;1;17.9836;17.9836;17.9836
1010;initialize;1;9.3797;9.3797;9.3797
1010;async;10;0.00194724;0.000949747;0.00259678
1010;inner;10;0.431956;0.426389;0.435262
1010;wait;10;3.8773e-05;2.1143e-05;5.5906e-05
1010;boundary;10;0.00357901;0.00171907;0.0052439
1010;calc iter;10;0.437522;0.430727;0.440103
1010;calc total;1;4.42893;4.42893;4.42893
1010;total;1;17.8542;17.8542;17.8542
986;initialize;1;8.95812;8.95812;8.95812
986;async;10;0.00279862;0.000623543;0.0048558
986;inner;10;0.429598;0.427085;0.436602
986;wait;10;4.02689e-05;3.4958e-05;4.6057e-05
986;boundary;10;0.00373968;0.00236108;0.00439805
986;calc iter;10;0.436178;0.434426;0.440212
986;calc total;1;4.42893;4.42893;4.42893
986;total;1;17.4398;17.4398;17.4398
980;initialize;1;9.1027;9.1027;9.1027
980;async;10;0.00314421;0.000600543;0.00814327
980;inner;10;0.428939;0.425834;0.435352
980;wait;10;4.2305e-05;3.3143e-05;5.8025e-05
980;boundary;10;0.00407911;0.00243758;0.00577289
980;calc iter;10;0.436206;0.433995;0.440116
980;calc total;1;4.42893;4.42893;4.42893
980;total;1;17.5808;17.5808;17.5808
1035;initialize;1;9.49244;9.49244;9.49244
1035;async;10;0.00200124;0.000543149;0.00675159
1035;inner;10;0.428592;0.421466;0.435442
1035;wait;10;3.93317e-05;1.9887e-05;7.3578e-05
1035;boundary;10;0.00354322;0.00201561;0.00510736
1035;calc iter;10;0.434177;0.431824;0.438585
1035;calc total;1;4.42892;4.42892;4.42892
1035;total;1;17.9716;17.9716;17.9716
1011;initialize;1;9.37966;9.37966;9.37966
1011;async;10;0.00707545;0.001142;0.0113171
1011;inner;10;0.425557;0.421691;0.431049
1011;wait;10;4.85307e-05;2.1612e-05;8.5562e-05
1011;boundary;10;0.004245;0.0018677;0.00567712
1011;calc iter;10;0.436928;0.431239;0.441576
1011;calc total;1;4.42893;4.42893;4.42893
1011;total;1;17.8541;17.8541;17.8541
987;initialize;1;8.96398;8.96398;8.96398
987;async;10;0.00312448;0.000583204;0.00551828
987;inner;10;0.428121;0.425936;0.434591
987;wait;10;5.2151e-05;3.9928e-05;0.000101412
987;boundary;10;0.00466719;0.00317207;0.00585541
987;calc iter;10;0.435967;0.433701;0.439021
987;calc total;1;4.42893;4.42893;4.42893
987;total;1;17.4457;17.4457;17.4457
981;initialize;1;9.08432;9.08432;9.08432
981;async;10;0.00237687;0.000441176;0.00620682
981;inner;10;0.429725;0.425386;0.435386
981;wait;10;4.632e-05;3.1858e-05;6.2592e-05
981;boundary;10;0.00370128;0.00227421;0.00527181
981;calc iter;10;0.435851;0.433655;0.439466
981;calc total;1;4.42893;4.42893;4.42893
981;total;1;17.5624;17.5624;17.5624
1036;initialize;1;9.50443;9.50443;9.50443
1036;async;10;0.00703195;0.00111694;0.0131729
1036;inner;10;0.421521;0.414756;0.42985
1036;wait;10;6.37562e-05;4.37e-05;0.000119745
1036;boundary;10;0.00539157;0.00479558;0.00622305
1036;calc iter;10;0.43401;0.431308;0.436762
1036;calc total;1;4.42892;4.42892;4.42892
1036;total;1;17.9836;17.9836;17.9836
1012;initialize;1;9.37969;9.37969;9.37969
1012;async;10;0.00323707;0.000698678;0.00848333
1012;inner;10;0.429428;0.424797;0.433149
1012;wait;10;4.74346e-05;3.2791e-05;6.4101e-05
1012;boundary;10;0.00391901;0.00233184;0.00489362
1012;calc iter;10;0.436633;0.435342;0.440737
1012;calc total;1;4.42893;4.42893;4.42893
1012;total;1;17.8542;17.8542;17.8542
988;initialize;1;8.96398;8.96398;8.96398
988;async;10;0.00267912;0.000678782;0.00425165
988;inner;10;0.427648;0.424922;0.435051
988;wait;10;6.50774e-05;5.6283e-05;7.486e-05
988;boundary;10;0.00519669;0.00294929;0.00613657
988;calc iter;10;0.435591;0.433777;0.439204
988;calc total;1;4.42893;4.42893;4.42893
988;total;1;17.4457;17.4457;17.4457
982;initialize;1;9.1027;9.1027;9.1027
982;async;10;0.0027402;0.000578892;0.00413018
982;inner;10;0.430097;0.42721;0.436004
982;wait;10;3.84197e-05;3.4469e-05;4.4401e-05
982;boundary;10;0.00327366;0.00213161;0.00431816
982;calc iter;10;0.436151;0.434921;0.439345
982;calc total;1;4.42893;4.42893;4.42893
982;total;1;17.5808;17.5808;17.5808
1037;initialize;1;9.50433;9.50433;9.50433
1037;async;10;0.00431104;0.000427299;0.0104965
1037;inner;10;0.427055;0.420167;0.434367
1037;wait;10;4.16387e-05;3.1371e-05;6.1327e-05
1037;boundary;10;0.00365003;0.00220338;0.00492623
1037;calc iter;10;0.435059;0.432989;0.43801
1037;calc total;1;4.42892;4.42892;4.42892
1037;total;1;17.9835;17.9835;17.9835
989;initialize;1;8.96399;8.96399;8.96399
989;async;10;0.00274886;0.000975359;0.00414698
989;inner;10;0.428619;0.426104;0.435461
989;wait;10;4.90591e-05;3.7848e-05;6.4326e-05
989;boundary;10;0.0044242;0.0027652;0.00509274
989;calc iter;10;0.435843;0.434148;0.439333
989;calc total;1;4.42893;4.42893;4.42893
989;total;1;17.4457;17.4457;17.4457
983;initialize;1;9.10267;9.10267;9.10267
983;async;10;0.00377246;0.00133689;0.00545634
983;inner;10;0.429776;0.426574;0.435828
983;wait;10;3.7701e-05;2.493e-05;5.3507e-05
1038;initialize;1;9.50432;9.50432;9.50432
1038;async;10;0.00565509;0.0011307;0.0111912
1038;inner;10;0.425783;0.418823;0.43247
1038;wait;10;4.61277e-05;2.809e-05;9.7255e-05
1038;boundary;10;0.00371065;0.00278631;0.00442612
1038;calc iter;10;0.435196;0.432835;0.437046
1038;calc total;1;4.42892;4.42892;4.42892
1038;total;1;17.9835;17.9835;17.9835
990;initialize;1;8.96405;8.96405;8.96405
990;async;10;0.00121923;0.000454091;0.00177688
990;inner;10;0.431058;0.428928;0.43684
990;wait;10;4.18483e-05;2.9023e-05;4.9526e-05
990;boundary;10;0.00372111;0.00225885;0.00451634
990;calc iter;10;0.436041;0.43516;0.440216
990;calc total;1;4.42893;4.42893;4.42893
990;total;1;17.4458;17.4458;17.4458
983;boundary;10;0.00280484;0.00213169;0.00366249
983;calc iter;10;0.436392;0.434954;0.439343
983;calc total;1;4.42893;4.42893;4.42893
983;total;1;17.5807;17.5807;17.5807
1039;initialize;1;9.50432;9.50432;9.50432
1039;async;10;0.00775602;0.00108929;0.0142388
1039;inner;10;0.423938;0.416547;0.430791
1039;wait;10;4.05933e-05;2.3375e-05;9.2069e-05
1039;boundary;10;0.0036103;0.00236245;0.0043108
1039;calc iter;10;0.435347;0.433173;0.437366
1039;calc total;1;4.42892;4.42892;4.42892
1039;total;1;17.9835;17.9835;17.9835
991;initialize;1;8.96403;8.96403;8.96403
991;async;10;0.0024851;0.000877562;0.00397177
991;inner;10;0.428588;0.425816;0.435246
991;wait;10;5.08509e-05;4.0079e-05;6.9126e-05
991;boundary;10;0.00460929;0.00296908;0.00553854
991;calc iter;10;0.435735;0.43417;0.439165
991;calc total;1;4.42893;4.42893;4.42893
991;total;1;17.4457;17.4457;17.4457
1040;initialize;1;9.50436;9.50436;9.50436
1040;async;10;0.00555144;0.00125716;0.0124578
1040;inner;10;0.427125;0.418778;0.43448
1040;wait;10;3.38671e-05;2.0995e-05;5.1355e-05
1040;boundary;10;0.00341081;0.0017709;0.00463661
1040;calc iter;10;0.436123;0.43303;0.439253
1040;calc total;1;4.42892;4.42892;4.42892
1040;total;1;17.9835;17.9835;17.9835
992;initialize;1;8.96101;8.96101;8.96101
992;async;10;0.00413695;0.00095552;0.00708733
992;inner;10;0.428838;0.424576;0.43495
992;wait;10;3.97546e-05;1.5759e-05;7.0617e-05
992;boundary;10;0.00375225;0.00175183;0.00495251
992;calc iter;10;0.436769;0.431477;0.439629
992;calc total;1;4.42892;4.42892;4.42892
992;total;1;17.4427;17.4427;17.4427
1041;initialize;1;9.50428;9.50428;9.50428
1041;async;10;0.00648554;0.0010742;0.0126834
1041;inner;10;0.426637;0.418354;0.43333
1041;wait;10;3.2396e-05;1.8986e-05;6.1331e-05
1041;boundary;10;0.00310503;0.00170863;0.00434975
1041;calc iter;10;0.436262;0.430932;0.438974
1041;calc total;1;4.42892;4.42892;4.42892
1041;total;1;17.9834;17.9834;17.9834
993;initialize;1;8.96399;8.96399;8.96399
993;async;10;0.00440842;0.00113314;0.00635522
993;inner;10;0.428684;0.423896;0.435874
993;wait;10;3.38e-05;1.8244e-05;5.3655e-05
993;boundary;10;0.00378725;0.00171733;0.00507908
993;calc iter;10;0.436915;0.430442;0.439598
993;calc total;1;4.42892;4.42892;4.42892
993;total;1;17.4457;17.4457;17.4457
1042;initialize;1;9.50437;9.50437;9.50437
1042;async;10;0.00783311;0.00115043;0.0146625
1042;inner;10;0.425264;0.415928;0.433235
1042;wait;10;3.49087e-05;2.2837e-05;6.2976e-05
1042;boundary;10;0.003091;0.0017259;0.00408783
1042;calc iter;10;0.436225;0.430687;0.438328
1042;calc total;1;4.42892;4.42892;4.42892
1042;total;1;17.9835;17.9835;17.9835
994;initialize;1;8.96398;8.96398;8.96398
994;async;10;0.00424522;0.000854198;0.00660769
994;inner;10;0.428352;0.424108;0.434782
994;wait;10;4.71928e-05;2.554e-05;7.9691e-05
994;boundary;10;0.00393927;0.00191862;0.0047219
994;calc iter;10;0.436585;0.432218;0.439117
994;calc total;1;4.42892;4.42892;4.42892
994;total;1;17.4457;17.4457;17.4457
1043;initialize;1;9.50431;9.50431;9.50431
1043;async;10;0.00673725;0.000625826;0.0142728
1043;inner;10;0.424846;0.416962;0.432764
1043;wait;10;4.01602e-05;2.2403e-05;7.3535e-05
1043;boundary;10;0.0040799;0.00196276;0.00515889
1043;calc iter;10;0.435705;0.433222;0.438191
1043;calc total;1;4.42892;4.42892;4.42892
1043;total;1;17.9835;17.9835;17.9835
995;initialize;1;8.96398;8.96398;8.96398
995;async;10;0.00519239;0.00114685;0.00709268
995;inner;10;0.427783;0.424272;0.43482
995;wait;10;3.87444e-05;1.9948e-05;7.4911e-05
995;boundary;10;0.00362879;0.00182427;0.00469533
995;calc iter;10;0.436645;0.432086;0.439133
995;calc total;1;4.42893;4.42893;4.42893
995;total;1;17.4457;17.4457;17.4457
1044;initialize;1;9.50435;9.50435;9.50435
1044;async;10;0.00689033;0.00112736;0.00948339
1044;inner;10;0.424355;0.422218;0.428613
1044;wait;10;5.45772e-05;3.1442e-05;0.00013749
1044;boundary;10;0.00433942;0.00342284;0.00636356
1044;calc iter;10;0.435641;0.433655;0.436985
1044;calc total;1;4.42892;4.42892;4.42892
1044;total;1;17.9835;17.9835;17.9835
996;initialize;1;8.96401;8.96401;8.96401
996;async;10;0.00245359;0.0012177;0.00270371
996;inner;10;0.429786;0.42485;0.436342
996;wait;10;4.6742e-05;2.6837e-05;6.1372e-05
996;boundary;10;0.00440922;0.00172252;0.00521347
996;calc iter;10;0.436697;0.429144;0.440006
996;calc total;1;4.42893;4.42893;4.42893
996;total;1;17.4457;17.4457;17.4457
1045;initialize;1;9.50433;9.50433;9.50433
1045;async;10;0.00365293;0.00124784;0.00431476
1045;inner;10;0.428715;0.426062;0.435523
1045;wait;10;3.56673e-05;2.4095e-05;5.7036e-05
1045;boundary;10;0.00360617;0.00198304;0.00457618
1045;calc iter;10;0.436012;0.43226;0.439344
1045;calc total;1;4.42892;4.42892;4.42892
997;initialize;1;8.96399;8.96399;8.96399
997;async;10;0.00599431;0.00116548;0.00784558
997;inner;10;0.426478;0.422188;0.432952
997;wait;10;3.98493e-05;2.0349e-05;0.000100614
997;boundary;10;0.00379799;0.00186736;0.00464435
997;calc iter;10;0.436312;0.431009;0.438081
997;calc total;1;4.42893;4.42893;4.42893
997;total;1;17.4457;17.4457;17.4457
1045;total;1;17.9835;17.9835;17.9835
998;initialize;1;8.96399;8.96399;8.96399
998;async;10;0.0060369;0.00119854;0.0101774
998;inner;10;0.425387;0.42119;0.430174
998;wait;10;5.5105e-05;3.2423e-05;0.000123386
998;boundary;10;0.00426337;0.00303095;0.00550641
998;calc iter;10;0.435744;0.432606;0.438299
998;calc total;1;4.42893;4.42893;4.42893
998;total;1;17.4457;17.4457;17.4457
999;initialize;1;8.96397;8.96397;8.96397
999;async;10;0.00175531;0.000605222;0.0047582
999;inner;10;0.430295;0.427811;0.435974
999;wait;10;3.75329e-05;2.9298e-05;4.7115e-05
999;boundary;10;0.00350131;0.00200696;0.00437676
999;calc iter;10;0.435591;0.433449;0.439234
999;calc total;1;4.42893;4.42893;4.42893
999;total;1;17.4457;17.4457;17.4457
1000;initialize;1;8.96399;8.96399;8.96399
1000;async;10;0.00326774;0.00117737;0.00755666
1000;inner;10;0.427738;0.425212;0.43365
1000;wait;10;5.33936e-05;4.3742e-05;7.0617e-05
1000;boundary;10;0.00425128;0.00304292;0.00544796
1000;calc iter;10;0.435312;0.433746;0.438928
1000;calc total;1;4.42893;4.42893;4.42893
1000;total;1;17.4457;17.4457;17.4457
1001;initialize;1;8.95531;8.95531;8.95531
1001;async;10;0.00483189;0.00119404;0.00836355
1001;inner;10;0.424168;0.421448;0.430648
1001;wait;10;6.29964e-05;5.4886e-05;8.8829e-05
1001;boundary;10;0.0057494;0.00463684;0.00657024
1001;calc iter;10;0.434815;0.432511;0.436735
1001;calc total;1;4.42893;4.42893;4.42893
1001;total;1;17.437;17.437;17.437
1002;initialize;1;8.96398;8.96398;8.96398
1002;async;10;0.0025416;0.000599039;0.00408201
1002;inner;10;0.427587;0.424647;0.434189
1002;wait;10;5.97369e-05;4.4782e-05;7.3308e-05
1002;boundary;10;0.00469823;0.00281318;0.00587376
1002;calc iter;10;0.434888;0.433888;0.438214
1002;calc total;1;4.42893;4.42893;4.42893
1002;total;1;17.4457;17.4457;17.4457
1003;initialize;1;8.96418;8.96418;8.96418
1003;async;10;0.00498631;0.00116154;0.0109486
1003;inner;10;0.425311;0.420348;0.433338
1003;wait;10;5.19076e-05;3.59e-05;7.2293e-05
1003;boundary;10;0.00449578;0.0030123;0.00586124
1003;calc iter;10;0.434847;0.43219;0.437794
1003;calc total;1;4.42893;4.42893;4.42893
1003;total;1;17.4459;17.4459;17.4459
1004;initialize;1;8.96018;8.96018;8.96018
1004;async;10;0.00377925;0.000597791;0.00893599
1004;inner;10;0.42762;0.42155;0.434351
1004;wait;10;5.0885e-05;4.0977e-05;6.0333e-05
1004;boundary;10;0.0040118;0.00275633;0.0047186
1004;calc iter;10;0.435463;0.433147;0.438996
1004;calc total;1;4.42893;4.42893;4.42893
1004;total;1;17.4418;17.4418;17.4418
1005;initialize;1;8.9572;8.9572;8.9572
1005;async;10;0.00404138;0.00107457;0.00725695
1005;inner;10;0.428168;0.424932;0.433858
1005;wait;10;3.79595e-05;2.7786e-05;7.0067e-05
1005;boundary;10;0.003713;0.00248209;0.00497483
1005;calc iter;10;0.435962;0.432554;0.439045
1005;calc total;1;4.42893;4.42893;4.42893
1005;total;1;17.4389;17.4389;17.4389
1006;initialize;1;8.96401;8.96401;8.96401
1006;async;10;0.00460468;0.000833856;0.0067788
1006;inner;10;0.427963;0.42407;0.434527
1006;wait;10;4.19559e-05;2.6432e-05;6.5942e-05
1006;boundary;10;0.00365118;0.0018926;0.00479141
1006;calc iter;10;0.436262;0.432357;0.438443
1006;calc total;1;4.42893;4.42893;4.42893
1006;total;1;17.4457;17.4457;17.4457
1007;initialize;1;8.95939;8.95939;8.95939
1007;async;10;0.00494009;0.00117312;0.00831462
1007;inner;10;0.427701;0.421452;0.435226
1007;wait;10;3.73276e-05;1.9888e-05;4.9118e-05
1007;boundary;10;0.00392208;0.00175448;0.00479338
1007;calc iter;10;0.436602;0.431543;0.438809
1007;calc total;1;4.42893;4.42893;4.42893
1007;total;1;17.4411;17.4411;17.4411
1013;initialize;1;9.37966;9.37966;9.37966
1013;async;10;0.00611724;0.00110447;0.0107183
1013;inner;10;0.42459;0.420684;0.430584
1013;wait;10;6.65678e-05;5.0107e-05;0.000102592
1013;boundary;10;0.00503972;0.00438233;0.00569673
1013;calc iter;10;0.435815;0.433911;0.437333
1013;calc total;1;4.42893;4.42893;4.42893
1013;total;1;17.8541;17.8541;17.8541
1014;initialize;1;9.37962;9.37962;9.37962
1014;async;10;0.00603793;0.00111362;0.00815923
1014;inner;10;0.42556;0.421645;0.429936
1014;wait;10;5.72586e-05;4.1948e-05;0.000123844
1014;boundary;10;0.00425526;0.00351774;0.00512059
1014;calc iter;10;0.435912;0.433154;0.43732
1014;calc total;1;4.42893;4.42893;4.42893
1014;total;1;17.8541;17.8541;17.8541
1015;initialize;1;9.37958;9.37958;9.37958
1015;async;10;0.00255891;0.00112422;0.00490055
1015;inner;10;0.430549;0.427666;0.432527
1015;wait;10;3.94248e-05;2.3583e-05;8.6701e-05
1015;boundary;10;0.0032869;0.00226307;0.00392033
1015;calc iter;10;0.436436;0.433535;0.439193
1015;calc total;1;4.42893;4.42893;4.42893
1015;total;1;17.8541;17.8541;17.8541
1016;initialize;1;9.37971;9.37971;9.37971
1016;async;10;0.00332062;0.00111436;0.00525291
1016;inner;10;0.429369;0.426155;0.435013
1016;wait;10;4.03623e-05;2.8243e-05;7.8956e-05
1016;boundary;10;0.00350345;0.00276139;0.0040181
1016;calc iter;10;0.436234;0.434184;0.43897
1016;calc total;1;4.42893;4.42893;4.42893
1016;total;1;17.8542;17.8542;17.8542
1017;initialize;1;9.37958;9.37958;9.37958
1017;async;10;0.00168163;0.00050948;0.00401456
1017;inner;10;0.431087;0.427591;0.436928
1017;wait;10;4.1196e-05;2.6361e-05;5.4893e-05
1017;boundary;10;0.00340931;0.00203993;0.00424886
1017;calc iter;10;0.43622;0.433829;0.440146
1017;calc total;1;4.42893;4.42893;4.42893
1017;total;1;17.8541;17.8541;17.8541
1018;initialize;1;9.37958;9.37958;9.37958
1018;async;10;0.00393573;0.00119691;0.00629735
1018;inner;10;0.426855;0.423144;0.432847
1018;wait;10;6.01547e-05;4.1253e-05;7.5577e-05
1018;boundary;10;0.00477204;0.00376119;0.00564247
1018;calc iter;10;0.435625;0.434023;0.43813
1018;calc total;1;4.42893;4.42893;4.42893
1018;total;1;17.8541;17.8541;17.8541
1019;initialize;1;9.37959;9.37959;9.37959
1019;async;10;0.00272857;0.000554198;0.00578516
1019;inner;10;0.427392;0.422919;0.435283
1019;wait;10;5.78111e-05;4.1597e-05;7.6488e-05
1019;boundary;10;0.00517689;0.00262057;0.00649864
1019;calc iter;10;0.435357;0.433781;0.4391
1019;calc total;1;4.42893;4.42893;4.42893
1019;total;1;17.8541;17.8541;17.8541
1046;initialize;1;9.4889;9.4889;9.4889
1046;async;10;0.00289176;0.00119563;0.00373379
1046;inner;10;0.429652;0.426783;0.436606
1046;wait;10;3.43176e-05;2.02e-05;4.1983e-05
1046;boundary;10;0.00361726;0.00174118;0.00425816
1046;calc iter;10;0.436198;0.431985;0.440302
1046;calc total;1;4.42892;4.42892;4.42892
1046;total;1;17.9681;17.9681;17.9681
1020;initialize;1;9.37961;9.37961;9.37961
1020;async;10;0.00153078;0.000452506;0.00282548
1020;inner;10;0.42996;0.427453;0.435447
1020;wait;10;4.77909e-05;3.439e-05;6.2262e-05
1020;boundary;10;0.00406584;0.00213685;0.005287
1020;calc iter;10;0.435607;0.43463;0.438774
1020;calc total;1;4.42893;4.42893;4.42893
1020;total;1;17.8541;17.8541;17.8541
1047;initialize;1;9.49325;9.49325;9.49325
1047;async;10;0.00231073;0.00121417;0.00256532
1047;inner;10;0.430214;0.42759;0.436571
1047;wait;10;3.63112e-05;2.0859e-05;5.0375e-05
1047;boundary;10;0.00371924;0.0017338;0.00440093
1047;calc iter;10;0.436282;0.431863;0.440223
1047;calc total;1;4.42892;4.42892;4.42892
1047;total;1;17.9724;17.9724;17.9724
1021;initialize;1;9.37959;9.37959;9.37959
1021;async;10;0.00224226;0.00123372;0.00364872
1021;inner;10;0.429437;0.426547;0.434014
1021;wait;10;4.49678e-05;3.1842e-05;5.793e-05
1021;boundary;10;0.00391501;0.00251468;0.00505045
1021;calc iter;10;0.435641;0.434138;0.438097
1021;calc total;1;4.42894;4.42894;4.42894
1021;total;1;17.8541;17.8541;17.8541
1048;initialize;1;9.4986;9.4986;9.4986
1048;async;10;0.00310627;0.00122315;0.00418388
1048;inner;10;0.429475;0.427043;0.436131
1048;wait;10;3.75012e-05;2.7527e-05;4.8828e-05
1048;boundary;10;0.00349331;0.00175934;0.00445427
1048;calc iter;10;0.436114;0.433202;0.439624
1048;calc total;1;4.42892;4.42892;4.42892
1048;total;1;17.9777;17.9777;17.9777
1022;initialize;1;9.37961;9.37961;9.37961
1022;async;10;0.00146642;0.000677256;0.00227947
1022;inner;10;0.43083;0.427934;0.435611
1022;wait;10;3.68082e-05;2.6587e-05;4.6812e-05
1022;boundary;10;0.00341806;0.0019657;0.00448355
1022;calc iter;10;0.435753;0.434343;0.438924
1022;calc total;1;4.42893;4.42893;4.42893
1022;total;1;17.8541;17.8541;17.8541
1049;initialize;1;9.50436;9.50436;9.50436
1049;async;10;0.00400989;0.00117868;0.00593956
1049;inner;10;0.428;0.425875;0.433814
1049;wait;10;3.78516e-05;2.7047e-05;7.8576e-05
1049;boundary;10;0.00371167;0.00279623;0.00463749
1049;calc iter;10;0.435761;0.433016;0.438563
1049;calc total;1;4.42892;4.42892;4.42892
1049;total;1;17.9835;17.9835;17.9835
1023;initialize;1;9.37961;9.37961;9.37961
1023;async;10;0.00256109;0.000902059;0.00417981
1023;inner;10;0.428384;0.424927;0.433703
1023;wait;10;4.86113e-05;3.2456e-05;7.0226e-05
1023;boundary;10;0.00447308;0.00305204;0.00585044
1023;calc iter;10;0.435468;0.434021;0.437753
1023;calc total;1;4.42894;4.42894;4.42894
1023;total;1;17.8541;17.8541;17.8541
1050;initialize;1;9.49024;9.49024;9.49024
1050;async;10;0.00392206;0.000692694;0.00634674
1050;inner;10;0.427028;0.425198;0.433315
1050;wait;10;5.42013e-05;3.4897e-05;9.7167e-05
1050;boundary;10;0.00447449;0.00357783;0.00567346
1050;calc iter;10;0.43548;0.433735;0.43839
1050;calc total;1;4.42892;4.42892;4.42892
1050;total;1;17.9694;17.9694;17.9694
1024;initialize;1;9.37967;9.37967;9.37967
1024;async;10;0.00543469;0.0010298;0.00834466
1024;inner;10;0.426508;0.42364;0.431026
1024;wait;10;3.9154e-05;1.6805e-05;0.000106247
1024;boundary;10;0.00426888;0.00260313;0.00504953
1024;calc iter;10;0.436253;0.43379;0.437819
1024;calc total;1;4.42891;4.42891;4.42891
1024;total;1;17.8541;17.8541;17.8541
1051;initialize;1;9.50432;9.50432;9.50432
1051;async;10;0.00304089;0.00103947;0.0049863
1051;inner;10;0.426558;0.423696;0.432572
1051;wait;10;5.89322e-05;4.7135e-05;9.6559e-05
1051;boundary;10;0.00533581;0.00434138;0.00619713
1051;calc iter;10;0.434995;0.434116;0.438052
1051;calc total;1;4.42892;4.42892;4.42892
1051;total;1;17.9835;17.9835;17.9835
1025;initialize;1;9.37961;9.37961;9.37961
1025;async;10;0.00473031;0.00118343;0.00795133
1025;inner;10;0.428134;0.424353;0.433686
1025;wait;10;3.99745e-05;2.0292e-05;6.584e-05
1025;boundary;10;0.00358512;0.00176765;0.00463833
1025;calc iter;10;0.436491;0.433216;0.438872
1025;calc total;1;4.42891;4.42891;4.42891
1025;total;1;17.8541;17.8541;17.8541
1052;initialize;1;9.50434;9.50434;9.50434
1052;async;10;0.00224172;0.000820739;0.00406677
1052;inner;10;0.428703;0.426164;0.434885
1052;wait;10;5.52958e-05;3.8219e-05;6.6057e-05
1052;boundary;10;0.00425091;0.00287135;0.0052965
1052;calc iter;10;0.435253;0.433552;0.439034
1052;calc total;1;4.42892;4.42892;4.42892
1052;total;1;17.9835;17.9835;17.9835
1026;initialize;1;9.3796;9.3796;9.3796
1026;async;10;0.00684935;0.00118191;0.0097565
1026;inner;10;0.425709;0.422497;0.431577
1026;wait;10;4.06535e-05;2.2219e-05;0.000101792
1026;boundary;10;0.00381151;0.0018352;0.00456454
1026;calc iter;10;0.436412;0.431981;0.438617
1026;calc total;1;4.42891;4.42891;4.42891
1026;total;1;17.8541;17.8541;17.8541
1053;initialize;1;9.50431;9.50431;9.50431
1053;async;10;0.00179686;0.000616869;0.00343415
1053;inner;10;0.429834;0.42731;0.435571
1053;wait;10;4.37071e-05;3.5405e-05;6.4451e-05
1053;boundary;10;0.00369037;0.00250878;0.00454092
1053;calc iter;10;0.435366;0.434392;0.439337
1053;calc total;1;4.42892;4.42892;4.42892
1053;total;1;17.9835;17.9835;17.9835
1027;initialize;1;9.37957;9.37957;9.37957
1027;async;10;0.00218052;0.000561289;0.00262053
1027;inner;10;0.430622;0.426485;0.436187
1027;wait;10;3.47024e-05;2.0256e-05;4.4643e-05
1027;boundary;10;0.00396115;0.00169914;0.00510804
1027;calc iter;10;0.4368;0.43064;0.439892
1027;calc total;1;4.42891;4.42891;4.42891
1027;total;1;17.8541;17.8541;17.8541
1028;initialize;1;9.37963;9.37963;9.37963
1028;async;10;0.00490141;0.00117185;0.00681884
1028;inner;10;0.427942;0.424637;0.432399
1028;wait;10;4.16036e-05;2.4123e-05;9.2101e-05
1028;boundary;10;0.00360677;0.00179576;0.00451289
1028;calc iter;10;0.436493;0.431781;0.437974
1028;calc total;1;4.42891;4.42891;4.42891
1028;total;1;17.8541;17.8541;17.8541
1029;initialize;1;9.3796;9.3796;9.3796
1029;async;10;0.00392261;0.000696605;0.00610266
1029;inner;10;0.42817;0.425636;0.433071
1029;wait;10;4.32908e-05;2.7075e-05;7.1408e-05
1029;boundary;10;0.00410334;0.00268898;0.00503365
1029;calc iter;10;0.43624;0.433022;0.437886
1029;calc total;1;4.42892;4.42892;4.42892
1029;total;1;17.8541;17.8541;17.8541
1030;initialize;1;9.37967;9.37967;9.37967
1030;async;10;0.00369559;0.00115008;0.00642322
1030;inner;10;0.427754;0.425422;0.433079
1030;wait;10;5.49805e-05;4.13e-05;7.3046e-05
1030;boundary;10;0.00448047;0.00329385;0.00606032
1030;calc iter;10;0.435986;0.433741;0.437733
1030;calc total;1;4.42892;4.42892;4.42892
1030;total;1;17.8541;17.8541;17.8541
1031;initialize;1;9.37962;9.37962;9.37962
1031;async;10;0.00186382;0.000456913;0.00415863
1031;inner;10;0.429479;0.426564;0.434384
1031;wait;10;4.89997e-05;3.9902e-05;6.6004e-05
1031;boundary;10;0.00437484;0.00268225;0.0058794
1031;calc iter;10;0.435768;0.433831;0.438266
1031;calc total;1;4.42892;4.42892;4.42892
1031;total;1;17.8541;17.8541;17.8541
1080;initialize;1;9.33409;9.33409;9.33409
1080;async;10;0.00584707;0.00116113;0.00856522
1080;inner;10;0.42643;0.422242;0.432496
1080;wait;10;3.57654e-05;2.617e-05;5.1177e-05
1080;boundary;10;0.00297441;0.00238983;0.00412078
1080;calc iter;10;0.435289;0.432182;0.437752
1080;calc total;1;4.42893;4.42893;4.42893
1080;total;1;17.8158;17.8158;17.8158
1056;initialize;1;8.91222;8.91222;8.91222
1056;async;10;0.0134635;0.000939533;0.0175621
1056;inner;10;0.418705;0.413509;0.428425
1056;wait;10;2.86225e-05;1.4349e-05;7.4482e-05
1056;boundary;10;0.00251441;0.00169606;0.00317312
1056;calc iter;10;0.434713;0.429871;0.437754
1056;calc total;1;4.42893;4.42893;4.42893
1056;total;1;17.3925;17.3925;17.3925
1104;initialize;1;9.22496;9.22496;9.22496
1104;async;10;0.00602659;0.00112223;0.0102884
1104;inner;10;0.42559;0.418667;0.432005
1104;wait;10;5.31952e-05;2.1704e-05;7.2672e-05
1104;boundary;10;0.00482113;0.00171738;0.00597704
1104;calc iter;10;0.436493;0.425549;0.441574
1104;calc total;1;4.42893;4.42893;4.42893
1104;total;1;17.702;17.702;17.702
1081;initialize;1;9.33423;9.33423;9.33423
1081;async;10;0.00368417;0.000961946;0.00708816
1081;inner;10;0.428523;0.42434;0.43437
1081;wait;10;3.62051e-05;2.6875e-05;4.6537e-05
1081;boundary;10;0.00296802;0.00221959;0.00397632
1081;calc iter;10;0.435213;0.433835;0.437709
1081;calc total;1;4.42894;4.42894;4.42894
1081;total;1;17.8159;17.8159;17.8159
1057;initialize;1;8.91195;8.91195;8.91195
1057;async;10;0.0120326;0.00104589;0.0160089
1057;inner;10;0.420346;0.414703;0.429766
1057;wait;10;2.89901e-05;2.0262e-05;5.0283e-05
1057;boundary;10;0.00241654;0.00176048;0.00319094
1057;calc iter;10;0.434826;0.43076;0.438459
1057;calc total;1;4.42893;4.42893;4.42893
1057;total;1;17.3922;17.3922;17.3922
1105;initialize;1;9.23039;9.23039;9.23039
1105;async;10;0.00520101;0.00116779;0.00926663
1105;inner;10;0.426538;0.420314;0.432398
1105;wait;10;4.63755e-05;2.5167e-05;7.25e-05
1105;boundary;10;0.00449566;0.00175091;0.00587704
1105;calc iter;10;0.436284;0.427263;0.440618
1105;calc total;1;4.42893;4.42893;4.42893
1105;total;1;17.7075;17.7075;17.7075
1082;initialize;1;9.33084;9.33084;9.33084
1082;async;10;0.0046132;0.00125711;0.00801484
1082;inner;10;0.425825;0.420995;0.431879
1082;wait;10;4.63438e-05;2.8888e-05;6.0489e-05
1082;boundary;10;0.00402714;0.0027994;0.00525811
1082;calc iter;10;0.434513;0.432707;0.43616
1082;calc total;1;4.42892;4.42892;4.42892
1082;total;1;17.8126;17.8126;17.8126
1058;initialize;1;8.91172;8.91172;8.91172
1058;async;10;0.0115144;0.00117259;0.0170874
1058;inner;10;0.420222;0.413687;0.428597
1058;wait;10;3.50644e-05;2.045e-05;6.754e-05
1058;boundary;10;0.00299882;0.00181417;0.00395314
1058;calc iter;10;0.434772;0.432166;0.437121
1058;calc total;1;4.42891;4.42891;4.42891
1058;total;1;17.392;17.392;17.392
1106;initialize;1;9.21968;9.21968;9.21968
1106;async;10;0.00505859;0.00115176;0.0074712
1106;inner;10;0.426206;0.421756;0.432506
1106;wait;10;4.56652e-05;2.2625e-05;6.0935e-05
1106;boundary;10;0.00473017;0.00181156;0.00587188
1106;calc iter;10;0.436042;0.428589;0.439288
1106;calc total;1;4.42892;4.42892;4.42892
1106;total;1;17.6967;17.6967;17.6967
1083;initialize;1;9.33172;9.33172;9.33172
1083;async;10;0.00420844;0.00125461;0.00770637
1083;inner;10;0.425288;0.419728;0.43126
1083;wait;10;5.55643e-05;4.4476e-05;7.8845e-05
1083;boundary;10;0.00459433;0.00316677;0.00590029
1083;calc iter;10;0.434148;0.43239;0.435769
1083;calc total;1;4.42892;4.42892;4.42892
1083;total;1;17.8134;17.8134;17.8134
1054;initialize;1;9.49448;9.49448;9.49448
1054;async;10;0.00291819;0.000785079;0.00493909
1054;inner;10;0.428516;0.426088;0.434573
1054;wait;10;4.99208e-05;4.0201e-05;8.2091e-05
1054;boundary;10;0.00387779;0.00313158;0.00452788
1054;calc iter;10;0.435364;0.434237;0.438899
1054;calc total;1;4.42892;4.42892;4.42892
1054;total;1;17.9736;17.9736;17.9736
1059;initialize;1;8.91221;8.91221;8.91221
1059;async;10;0.0139419;0.00120728;0.0196855
1059;inner;10;0.41865;0.410905;0.429379
1059;wait;10;2.99776e-05;1.756e-05;5.3273e-05
1059;boundary;10;0.00238183;0.00169753;0.00320917
1059;calc iter;10;0.435005;0.432307;0.436774
1059;calc total;1;4.42891;4.42891;4.42891
1059;total;1;17.3925;17.3925;17.3925
1107;initialize;1;9.20721;9.20721;9.20721
1107;async;10;0.00463797;0.00115614;0.00745754
1107;inner;10;0.426659;0.422846;0.431962
1107;wait;10;4.69105e-05;2.1796e-05;7.7131e-05
1107;boundary;10;0.00445501;0.00206465;0.00591309
1107;calc iter;10;0.435801;0.430657;0.438215
1107;calc total;1;4.42892;4.42892;4.42892
1107;total;1;17.6843;17.6843;17.6843
1084;initialize;1;9.33412;9.33412;9.33412
1084;async;10;0.00447047;0.00107394;0.00876977
1084;inner;10;0.425365;0.419961;0.431711
1084;wait;10;5.14843e-05;3.9553e-05;6.9271e-05
1084;boundary;10;0.00436363;0.00295603;0.0056064
1084;calc iter;10;0.434252;0.432913;0.435895
1084;calc total;1;4.42892;4.42892;4.42892
1084;total;1;17.8158;17.8158;17.8158
1055;initialize;1;9.50432;9.50432;9.50432
1055;async;10;0.00251503;0.000420113;0.00843197
1055;inner;10;0.429513;0.427061;0.435848
1055;wait;10;3.69124e-05;1.8315e-05;5.5031e-05
1055;boundary;10;0.00375834;0.00248583;0.00488741
1055;calc iter;10;0.435824;0.433405;0.439314
1055;calc total;1;4.42892;4.42892;4.42892
1055;total;1;17.9835;17.9835;17.9835
1060;initialize;1;8.91237;8.91237;8.91237
1060;async;10;0.0128204;0.00106353;0.0186293
1060;inner;10;0.418778;0.412147;0.427792
1060;wait;10;4.09381e-05;2.5535e-05;0.000104379
1060;boundary;10;0.00308473;0.0018721;0.00398723
1060;calc iter;10;0.434726;0.432024;0.437025
1060;calc total;1;4.42891;4.42891;4.42891
1060;total;1;17.3926;17.3926;17.3926
1108;initialize;1;9.20928;9.20928;9.20928
1108;async;10;0.00450372;0.000654342;0.00945945
1108;inner;10;0.426907;0.423862;0.431468
1108;wait;10;4.35875e-05;2.5607e-05;8.3157e-05
1108;boundary;10;0.00403866;0.00246586;0.00557571
1108;calc iter;10;0.435495;0.431385;0.440122
1108;calc total;1;4.42892;4.42892;4.42892
1108;total;1;17.6864;17.6864;17.6864
1085;initialize;1;9.33416;9.33416;9.33416
1085;async;10;0.00677691;0.00104899;0.0129975
1085;inner;10;0.422357;0.417757;0.427179
1085;wait;10;6.35609e-05;4.978e-05;0.000107858
1085;boundary;10;0.00515515;0.00443918;0.00597923
1085;calc iter;10;0.434354;0.431938;0.436822
1085;calc total;1;4.42892;4.42892;4.42892
1085;total;1;17.8159;17.8159;17.8159
1061;initialize;1;8.92641;8.92641;8.92641
1061;async;10;0.0116665;0.00104476;0.0187536
1061;inner;10;0.41905;0.411964;0.428082
1061;wait;10;4.24992e-05;2.7343e-05;7.9694e-05
1061;boundary;10;0.00368249;0.00301363;0.00464387
1061;calc iter;10;0.434443;0.43252;0.436818
1061;calc total;1;4.42892;4.42892;4.42892
1061;total;1;17.4067;17.4067;17.4067
1109;initialize;1;9.2304;9.2304;9.2304
1109;async;10;0.00489693;0.000823139;0.0102916
1109;inner;10;0.425623;0.424313;0.43035
1109;wait;10;5.90567e-05;4.3112e-05;9.6031e-05
1109;boundary;10;0.00465548;0.00319809;0.00590778
1109;calc iter;10;0.435236;0.432971;0.437847
1109;calc total;1;4.42892;4.42892;4.42892
1109;total;1;17.7075;17.7075;17.7075
1086;initialize;1;9.33414;9.33414;9.33414
1086;async;10;0.00615932;0.0013649;0.0176899
1086;inner;10;0.425846;0.418896;0.43164
1086;wait;10;4.20839e-05;2.663e-05;5.9539e-05
1086;boundary;10;0.00364006;0.00186744;0.00485999
1086;calc iter;10;0.435689;0.433285;0.43891
1086;calc total;1;4.42892;4.42892;4.42892
1086;total;1;17.8159;17.8159;17.8159
1062;initialize;1;8.91236;8.91236;8.91236
1062;async;10;0.0124952;0.00121115;0.0215226
1062;inner;10;0.416767;0.411377;0.425352
1062;wait;10;5.52651e-05;3.6812e-05;9.1126e-05
1062;boundary;10;0.00464177;0.0035827;0.00583357
1062;calc iter;10;0.433961;0.430956;0.436607
1062;calc total;1;4.42892;4.42892;4.42892
1062;total;1;17.3926;17.3926;17.3926
1110;initialize;1;9.23035;9.23035;9.23035
1110;async;10;0.00369291;0.000933364;0.00559205
1110;inner;10;0.425151;0.423332;0.430042
1110;wait;10;7.21781e-05;5.5893e-05;9.939e-05
1110;boundary;10;0.00582788;0.00392312;0.00653795
1110;calc iter;10;0.434747;0.432681;0.43603
1110;calc total;1;4.42892;4.42892;4.42892
1110;total;1;17.7075;17.7075;17.7075
1087;initialize;1;9.33411;9.33411;9.33411
1087;async;10;0.0120731;0.000843865;0.0252465
1087;inner;10;0.419648;0.408876;0.425095
1087;wait;10;5.50312e-05;2.2264e-05;0.000109298
1087;boundary;10;0.00455616;0.00169677;0.00604628
1087;calc iter;10;0.436334;0.432098;0.440894
1087;calc total;1;4.42892;4.42892;4.42892
1087;total;1;17.8158;17.8158;17.8158
1063;initialize;1;8.91226;8.91226;8.91226
1063;async;10;0.012568;0.00116016;0.020923
1063;inner;10;0.416125;0.409533;0.425051
1063;wait;10;6.15598e-05;3.6749e-05;0.000117597
1063;boundary;10;0.00481867;0.00399589;0.00563506
1063;calc iter;10;0.433575;0.431332;0.436002
1063;calc total;1;4.42892;4.42892;4.42892
1063;total;1;17.3925;17.3925;17.3925
1111;initialize;1;9.23037;9.23037;9.23037
1111;async;10;0.00343545;0.00113864;0.00640943
1111;inner;10;0.42649;0.42505;0.430931
1111;wait;10;5.39684e-05;4.2252e-05;8.5694e-05
1111;boundary;10;0.00501706;0.00335245;0.00593841
1111;calc iter;10;0.434999;0.43402;0.437466
1111;calc total;1;4.42892;4.42892;4.42892
1111;total;1;17.7075;17.7075;17.7075
1088;initialize;1;9.33407;9.33407;9.33407
1088;async;10;0.0012263;0.000610234;0.00143708
1088;inner;10;0.429904;0.425388;0.436087
1088;wait;10;5.1152e-05;2.3984e-05;6.6404e-05
1088;boundary;10;0.00469579;0.00173342;0.00592638
1088;calc iter;10;0.435879;0.428288;0.441155
1088;calc total;1;4.42892;4.42892;4.42892
1088;total;1;17.8158;17.8158;17.8158
1064;initialize;1;8.91193;8.91193;8.91193
1064;async;10;0.00772631;0.00115362;0.0141101
1064;inner;10;0.421932;0.414249;0.430618
1064;wait;10;4.01466e-05;2.865e-05;4.7734e-05
1064;boundary;10;0.00358691;0.00198306;0.00482577
1064;calc iter;10;0.433287;0.431307;0.434217
1064;calc total;1;4.42892;4.42892;4.42892
1064;total;1;17.3922;17.3922;17.3922
1112;initialize;1;9.23035;9.23035;9.23035
1112;async;10;0.00272836;0.000779525;0.005772
1112;inner;10;0.428703;0.427372;0.432739
1112;wait;10;4.28236e-05;2.9182e-05;6.3088e-05
1112;boundary;10;0.0036972;0.00246889;0.00430308
1112;calc iter;10;0.435173;0.434056;0.437024
1112;calc total;1;4.42892;4.42892;4.42892
1112;total;1;17.7074;17.7074;17.7074
1089;initialize;1;9.334;9.334;9.334
1089;async;10;0.00313456;0.00122719;0.00654424
1089;inner;10;0.428217;0.424158;0.434975
1089;wait;10;4.8572e-05;2.5053e-05;6.5966e-05
1089;boundary;10;0.00435793;0.00179688;0.0058299
1089;calc iter;10;0.43576;0.428317;0.442426
1089;calc total;1;4.42892;4.42892;4.42892
1089;total;1;17.8157;17.8157;17.8157
1065;initialize;1;8.91229;8.91229;8.91229
1065;async;10;0.00928272;0.00121628;0.0203273
1065;inner;10;0.416787;0.407285;0.429774
1065;wait;10;6.64838e-05;4.6111e-05;8.2737e-05
1065;boundary;10;0.00577371;0.00232841;0.0067334
1065;calc iter;10;0.431912;0.426959;0.435942
1065;calc total;1;4.42892;4.42892;4.42892
1065;total;1;17.3926;17.3926;17.3926
1113;initialize;1;9.21393;9.21393;9.21393
1113;async;10;0.00277539;0.0011345;0.0040497
1113;inner;10;0.428384;0.426906;0.432567
1113;wait;10;4.09482e-05;3.1038e-05;5.144e-05
1113;boundary;10;0.00376681;0.00252888;0.0046119
1113;calc iter;10;0.434968;0.433619;0.436283
1113;calc total;1;4.42892;4.42892;4.42892
1113;total;1;17.691;17.691;17.691
1090;initialize;1;9.33404;9.33404;9.33404
1090;async;10;0.00837545;0.00114545;0.0127667
1090;inner;10;0.423338;0.420239;0.42974
1090;wait;10;4.15031e-05;2.3668e-05;8.4518e-05
1090;boundary;10;0.00355788;0.00190122;0.00436037
1090;calc iter;10;0.435315;0.431356;0.439233
1090;calc total;1;4.42892;4.42892;4.42892
1090;total;1;17.8158;17.8158;17.8158
1066;initialize;1;8.92117;8.92117;8.92117
1066;async;10;0.00876841;0.00120347;0.0145495
1066;inner;10;0.418505;0.409119;0.42898
1066;wait;10;5.8618e-05;3.7735e-05;7.4065e-05
1066;boundary;10;0.00477732;0.00278627;0.0063133
1066;calc iter;10;0.432112;0.429913;0.43412
1066;calc total;1;4.42892;4.42892;4.42892
1066;total;1;17.4015;17.4015;17.4015
1114;initialize;1;9.23035;9.23035;9.23035
1114;async;10;0.00147496;0.000968134;0.00193796
1114;inner;10;0.429794;0.428415;0.43361
1114;wait;10;4.06358e-05;2.8625e-05;7.2615e-05
1114;boundary;10;0.00372116;0.00297993;0.00437805
1114;calc iter;10;0.435032;0.434153;0.437973
1114;calc total;1;4.42892;4.42892;4.42892
1114;total;1;17.7075;17.7075;17.7075
1091;initialize;1;9.3341;9.3341;9.3341
1091;async;10;0.00487007;0.00096913;0.00885888
1091;inner;10;0.425206;0.41951;0.429265
1091;wait;10;4.88917e-05;2.3658e-05;8.9401e-05
1091;boundary;10;0.00454379;0.00260808;0.00639734
1091;calc iter;10;0.434671;0.42895;0.440461
1091;calc total;1;4.42892;4.42892;4.42892
1091;total;1;17.8158;17.8158;17.8158
1067;initialize;1;8.91225;8.91225;8.91225
1067;async;10;0.00776336;0.00141754;0.0130762
1067;inner;10;0.421409;0.413423;0.430874
1067;wait;10;4.39557e-05;2.3679e-05;9.0639e-05
1067;boundary;10;0.00354663;0.00171896;0.00572962
1067;calc iter;10;0.432765;0.430184;0.434549
1067;calc total;1;4.42892;4.42892;4.42892
1067;total;1;17.3925;17.3925;17.3925
1115;initialize;1;9.2304;9.2304;9.2304
1115;async;10;0.00209615;0.0011092;0.00300886
1115;inner;10;0.428795;0.42699;0.432444
1115;wait;10;4.8825e-05;3.1771e-05;6.9592e-05
1115;boundary;10;0.00392506;0.00253982;0.00521304
1115;calc iter;10;0.434866;0.433873;0.436345
1115;calc total;1;4.42892;4.42892;4.42892
1115;total;1;17.7075;17.7075;17.7075
1092;initialize;1;9.33411;9.33411;9.33411
1092;async;10;0.0102936;0.0012053;0.0167226
1092;inner;10;0.421433;0.416383;0.430006
1092;wait;10;3.11714e-05;2.133e-05;4.802e-05
1092;boundary;10;0.00243575;0.00189542;0.00318498
1092;calc iter;10;0.434195;0.431032;0.437914
1092;calc total;1;4.42892;4.42892;4.42892
1092;total;1;17.8158;17.8158;17.8158
1068;initialize;1;8.92218;8.92218;8.92218
1068;async;10;0.00888315;0.00118284;0.0178718
1068;inner;10;0.418128;0.410184;0.429616
1068;wait;10;6.97378e-05;5.6598e-05;9.0812e-05
1068;boundary;10;0.00543377;0.00220946;0.00678466
1068;calc iter;10;0.432517;0.428877;0.437351
1068;calc total;1;4.42892;4.42892;4.42892
1068;total;1;17.4024;17.4024;17.4024
1116;initialize;1;9.21521;9.21521;9.21521
1116;async;10;0.00714677;0.00114326;0.0130663
1116;inner;10;0.421736;0.413804;0.432093
1116;wait;10;4.76548e-05;3.0256e-05;6.0019e-05
1116;boundary;10;0.00464491;0.00195737;0.00676521
1116;calc iter;10;0.433577;0.43202;0.435249
1116;calc total;1;4.42892;4.42892;4.42892
1116;total;1;17.6923;17.6923;17.6923
1093;initialize;1;9.33416;9.33416;9.33416
1093;async;10;0.010001;0.000922481;0.0153324
1093;inner;10;0.422419;0.417018;0.431017
1093;wait;10;2.90532e-05;2.16e-05;4.9764e-05
1093;boundary;10;0.00205611;0.00173124;0.00258868
1093;calc iter;10;0.434507;0.430263;0.437015
1093;calc total;1;4.42892;4.42892;4.42892
1093;total;1;17.8159;17.8159;17.8159
1069;initialize;1;8.92644;8.92644;8.92644
1069;async;10;0.00953007;0.00115803;0.0167532
1069;inner;10;0.419414;0.414161;0.428725
1069;wait;10;5.15873e-05;3.2202e-05;7.0377e-05
1069;boundary;10;0.00464038;0.00253866;0.00584176
1069;calc iter;10;0.433638;0.431385;0.43825
1069;calc total;1;4.42892;4.42892;4.42892
1069;total;1;17.4067;17.4067;17.4067
1117;initialize;1;9.23043;9.23043;9.23043
1117;async;10;0.0147826;0.00110985;0.0268887
1117;inner;10;0.414515;0.407997;0.425829
1117;wait;10;7.27323e-05;2.9191e-05;0.000107612
1117;boundary;10;0.00585202;0.00271999;0.00671816
1117;calc iter;10;0.435224;0.428223;0.443033
1117;calc total;1;4.42892;4.42892;4.42892
1117;total;1;17.7075;17.7075;17.7075
1094;initialize;1;9.33412;9.33412;9.33412
1094;async;10;0.00871397;0.000822868;0.0148735
1094;inner;10;0.421398;0.417506;0.430184
1094;wait;10;4.26002e-05;2.9808e-05;5.8596e-05
1094;boundary;10;0.0037125;0.00224352;0.00557647
1094;calc iter;10;0.433869;0.430177;0.437163
1094;calc total;1;4.42892;4.42892;4.42892
1094;total;1;17.8158;17.8158;17.8158
1070;initialize;1;8.91185;8.91185;8.91185
1070;async;10;0.0136968;0.00115087;0.0201992
1070;inner;10;0.413601;0.409186;0.421923
1070;wait;10;6.35117e-05;4.5085e-05;0.000114953
1070;boundary;10;0.00609562;0.00568992;0.00670573
1070;calc iter;10;0.43346;0.429284;0.437434
1070;calc total;1;4.42892;4.42892;4.42892
1070;total;1;17.3921;17.3921;17.3921
1118;initialize;1;9.22294;9.22294;9.22294
1118;async;10;0.0120036;0.000964321;0.0243342
1118;inner;10;0.421714;0.411584;0.432275
1118;wait;10;4.20188e-05;2.0855e-05;9.8437e-05
1118;boundary;10;0.00327464;0.00177034;0.00533697
1118;calc iter;10;0.437036;0.431693;0.444719
1118;calc total;1;4.42892;4.42892;4.42892
1118;total;1;17.7;17.7;17.7
1095;initialize;1;9.3343;9.3343;9.3343
1095;async;10;0.00775926;0.00119243;0.0147109
1095;inner;10;0.421013;0.413732;0.429664
1095;wait;10;5.01495e-05;3.133e-05;6.7706e-05
1095;boundary;10;0.00400534;0.00231438;0.00579843
1095;calc iter;10;0.432829;0.42962;0.435744
1095;calc total;1;4.42892;4.42892;4.42892
1095;total;1;17.816;17.816;17.816
1071;initialize;1;8.91722;8.91722;8.91722
1071;async;10;0.00996988;0.00122539;0.0146702
1071;inner;10;0.419378;0.414376;0.427732
1071;wait;10;5.22613e-05;3.9933e-05;8.3306e-05
1071;boundary;10;0.00458429;0.00324446;0.00512739
1071;calc iter;10;0.433986;0.432288;0.4367
1071;calc total;1;4.42892;4.42892;4.42892
1071;total;1;17.3975;17.3975;17.3975
1119;initialize;1;9.23036;9.23036;9.23036
1119;async;10;0.0167633;0.000730269;0.0279943
1119;inner;10;0.417431;0.401999;0.431526
1119;wait;10;3.96891e-05;1.3173e-05;6.8103e-05
1119;boundary;10;0.00364074;0.00173735;0.00623284
1119;calc iter;10;0.437877;0.427417;0.443016
1119;calc total;1;4.42892;4.42892;4.42892
1119;total;1;17.7075;17.7075;17.7075
1096;initialize;1;9.33407;9.33407;9.33407
1096;async;10;0.0110792;0.00114934;0.0172861
1096;inner;10;0.420373;0.416268;0.42897
1096;wait;10;3.56218e-05;2.4313e-05;7.6815e-05
1096;boundary;10;0.00249104;0.00213627;0.00281957
1096;calc iter;10;0.433981;0.431459;0.436812
1096;calc total;1;4.42892;4.42892;4.42892
1096;total;1;17.8158;17.8158;17.8158
1072;initialize;1;8.92091;8.92091;8.92091
1072;async;10;0.016087;0.00119615;0.0220806
1072;inner;10;0.417284;0.411404;0.427787
1072;wait;10;2.91639e-05;1.9188e-05;7.7196e-05
1072;boundary;10;0.00212312;0.00168339;0.00338157
1072;calc iter;10;0.435525;0.432287;0.437484
1072;calc total;1;4.42891;4.42891;4.42891
1072;total;1;17.4012;17.4012;17.4012
1120;initialize;1;9.23044;9.23044;9.23044
1120;async;10;0.0118172;0.000953303;0.0164074
1120;inner;10;0.420403;0.41685;0.42899
1120;wait;10;3.38372e-05;1.4352e-05;6.8457e-05
1120;boundary;10;0.00282787;0.00173906;0.00384779
1120;calc iter;10;0.435084;0.432643;0.437455
1120;calc total;1;4.42892;4.42892;4.42892
1120;total;1;17.7075;17.7075;17.7075
1097;initialize;1;9.33;9.33;9.33
1097;async;10;0.011732;0.00118632;0.0176722
1097;inner;10;0.41859;0.414017;0.425439
1097;wait;10;4.90501e-05;3.0614e-05;0.000114663
1097;boundary;10;0.00335453;0.00259904;0.0049253
1097;calc iter;10;0.433727;0.431668;0.435522
1097;calc total;1;4.42892;4.42892;4.42892
1097;total;1;17.8117;17.8117;17.8117
1073;initialize;1;8.92354;8.92354;8.92354
1073;async;10;0.0158351;0.00119744;0.0224689
1073;inner;10;0.415363;0.409204;0.419861
1073;wait;10;4.77692e-05;2.4642e-05;0.00012321
1073;boundary;10;0.00374448;0.00196912;0.00637935
1073;calc iter;10;0.434992;0.427564;0.438555
1073;calc total;1;4.42892;4.42892;4.42892
1073;total;1;17.4038;17.4038;17.4038
1121;initialize;1;9.21348;9.21348;9.21348
1121;async;10;0.0113561;0.00105659;0.0157447
1121;inner;10;0.420304;0.416274;0.428153
1121;wait;10;4.14287e-05;2.0415e-05;0.00011402
1121;boundary;10;0.00327703;0.00226582;0.00422883
1121;calc iter;10;0.43498;0.433555;0.438439
1098;initialize;1;9.33413;9.33413;9.33413
1098;async;10;0.00990124;0.00116894;0.0153791
1098;inner;10;0.419554;0.413717;0.427747
1098;wait;10;4.5683e-05;3.0527e-05;8.5936e-05
1098;boundary;10;0.00386539;0.00251825;0.00471875
1098;calc iter;10;0.433368;0.430826;0.435109
1098;calc total;1;4.42892;4.42892;4.42892
1098;total;1;17.8158;17.8158;17.8158
1074;initialize;1;8.91188;8.91188;8.91188
1074;async;10;0.0111107;0.00119887;0.0157295
1074;inner;10;0.422301;0.417716;0.429949
1074;wait;10;2.75627e-05;2.1463e-05;4.3824e-05
1074;boundary;10;0.00193392;0.0016902;0.00221925
1074;calc iter;10;0.435375;0.433247;0.437306
1074;calc total;1;4.42892;4.42892;4.42892
1074;total;1;17.3922;17.3922;17.3922
1121;calc total;1;4.42892;4.42892;4.42892
1121;total;1;17.6906;17.6906;17.6906
1099;initialize;1;9.33413;9.33413;9.33413
1099;async;10;0.0101426;0.00114949;0.0193952
1099;inner;10;0.416893;0.408814;0.4277
1099;wait;10;6.26533e-05;4.1697e-05;0.000102106
1099;boundary;10;0.00519396;0.00338494;0.00667921
1099;calc iter;10;0.432295;0.429694;0.434947
1099;calc total;1;4.42892;4.42892;4.42892
1099;total;1;17.8158;17.8158;17.8158
1075;initialize;1;8.92644;8.92644;8.92644
1075;async;10;0.0123198;0.00118634;0.0178684
1075;inner;10;0.418519;0.414756;0.42533
1075;wait;10;5.2863e-05;3.24e-05;0.000102629
1075;boundary;10;0.00390937;0.00322235;0.00457361
1075;calc iter;10;0.434802;0.431195;0.437014
1075;calc total;1;4.42892;4.42892;4.42892
1075;total;1;17.4067;17.4067;17.4067
1122;initialize;1;9.2304;9.2304;9.2304
1122;async;10;0.00935409;0.00112304;0.0156865
1122;inner;10;0.420389;0.415153;0.430002
1122;wait;10;6.50672e-05;4.7747e-05;9.3459e-05
1122;boundary;10;0.00469629;0.00312094;0.00562727
1122;calc iter;10;0.434506;0.431964;0.438233
1122;calc total;1;4.42892;4.42892;4.42892
1122;total;1;17.7075;17.7075;17.7075
1100;initialize;1;9.33412;9.33412;9.33412
1100;async;10;0.0101698;0.00118006;0.0213831
1100;inner;10;0.417276;0.410724;0.428641
1100;wait;10;6.34705e-05;3.8736e-05;9.992e-05
1100;boundary;10;0.00533248;0.00256486;0.00677107
1100;calc iter;10;0.432843;0.428885;0.440236
1100;calc total;1;4.42892;4.42892;4.42892
1100;total;1;17.8158;17.8158;17.8158
1076;initialize;1;8.91205;8.91205;8.91205
1076;async;10;0.00893896;0.00121591;0.0172221
1076;inner;10;0.422125;0.418367;0.429685
1076;wait;10;4.09788e-05;3.2276e-05;5.3042e-05
1076;boundary;10;0.00368174;0.00218606;0.00453235
1076;calc iter;10;0.434789;0.431879;0.439009
1076;calc total;1;4.42892;4.42892;4.42892
1076;total;1;17.3923;17.3923;17.3923
1101;initialize;1;9.33413;9.33413;9.33413
1101;async;10;0.00979229;0.00118228;0.0188741
1101;inner;10;0.420327;0.415937;0.429731
1101;wait;10;5.03188e-05;2.9812e-05;6.1583e-05
1101;boundary;10;0.00382082;0.00242159;0.00516358
1101;calc iter;10;0.433991;0.430845;0.438124
1101;calc total;1;4.42892;4.42892;4.42892
1101;total;1;17.8158;17.8158;17.8158
1077;initialize;1;8.92643;8.92643;8.92643
1077;async;10;0.0103519;0.00125708;0.013511
1077;inner;10;0.421531;0.417327;0.428172
1077;wait;10;3.8654e-05;2.5518e-05;7.054e-05
1077;boundary;10;0.00292091;0.002062;0.00368882
1077;calc iter;10;0.434844;0.432494;0.436461
1077;calc total;1;4.42892;4.42892;4.42892
1077;total;1;17.4067;17.4067;17.4067
1102;initialize;1;9.33412;9.33412;9.33412
1102;async;10;0.0116847;0.00118873;0.0196176
1102;inner;10;0.420616;0.414428;0.429233
1102;wait;10;2.92007e-05;1.9196e-05;5.9358e-05
1102;boundary;10;0.00219149;0.00174827;0.00266985
1102;calc iter;10;0.434523;0.432065;0.436598
1102;calc total;1;4.42892;4.42892;4.42892
1102;total;1;17.8158;17.8158;17.8158
1078;initialize;1;8.92643;8.92643;8.92643
1078;async;10;0.0103316;0.00126562;0.0131075
1078;inner;10;0.422649;0.419102;0.430881
1078;wait;10;2.88809e-05;2.2278e-05;4.0265e-05
1078;boundary;10;0.00209467;0.00171942;0.00256491
1078;calc iter;10;0.435106;0.433977;0.435943
1078;calc total;1;4.42892;4.42892;4.42892
1078;total;1;17.4067;17.4067;17.4067
1103;initialize;1;9.33414;9.33414;9.33414
1103;async;10;0.0163979;0.00109108;0.0241999
1103;inner;10;0.416292;0.409137;0.429317
1103;wait;10;2.99322e-05;2.0322e-05;5.8364e-05
1103;boundary;10;0.00257818;0.00169408;0.00340074
1103;calc iter;10;0.435299;0.431861;0.438338
1103;calc total;1;4.42892;4.42892;4.42892
1103;total;1;17.8158;17.8158;17.8158
1079;initialize;1;8.9119;8.9119;8.9119
1079;async;10;0.0106124;0.00113241;0.013718
1079;inner;10;0.422562;0.41911;0.430405
1079;wait;10;2.66805e-05;2.1292e-05;4.293e-05
1079;boundary;10;0.00199109;0.00172933;0.00229457
1079;calc iter;10;0.435194;0.433507;0.436224
1079;calc total;1;4.42892;4.42892;4.42892
1079;total;1;17.3922;17.3922;17.3922
1123;initialize;1;9.22413;9.22413;9.22413
1123;async;10;0.00940622;0.0011469;0.01478
1123;inner;10;0.421591;0.417695;0.430471
1123;wait;10;4.53992e-05;3.052e-05;6.5737e-05
1123;boundary;10;0.00407102;0.00284861;0.00504034
1123;calc iter;10;0.435115;0.432098;0.437933
1123;calc total;1;4.42892;4.42892;4.42892
1123;total;1;17.7012;17.7012;17.7012
1124;initialize;1;9.21188;9.21188;9.21188
1124;async;10;0.0108781;0.00117421;0.0170491
1124;inner;10;0.422556;0.416787;0.431561
1124;wait;10;3.60434e-05;2.455e-05;5.293e-05
1124;boundary;10;0.00240823;0.00187105;0.00301783
1124;calc iter;10;0.43588;0.433689;0.438664
1124;calc total;1;4.42892;4.42892;4.42892
1124;total;1;17.689;17.689;17.689
1125;initialize;1;9.2304;9.2304;9.2304
1125;async;10;0.0138432;0.00116518;0.0192721
1125;inner;10;0.419915;0.414183;0.430781
1125;wait;10;3.51439e-05;2.0531e-05;6.7432e-05
1125;boundary;10;0.00227219;0.00177252;0.0027495
1125;calc iter;10;0.436067;0.434682;0.437746
1125;calc total;1;4.42892;4.42892;4.42892
1125;total;1;17.7075;17.7075;17.7075
1126;initialize;1;9.21804;9.21804;9.21804
1126;async;10;0.0108095;0.00115694;0.0171515
1126;inner;10;0.420221;0.413904;0.424939
1126;wait;10;5.76984e-05;3.3952e-05;0.000115103
1126;boundary;10;0.00402399;0.00315425;0.00609905
1126;calc iter;10;0.435114;0.431964;0.437522
1126;calc total;1;4.42892;4.42892;4.42892
1126;total;1;17.6951;17.6951;17.6951
1127;initialize;1;9.20788;9.20788;9.20788
1127;async;10;0.00790962;0.00117818;0.015578
1127;inner;10;0.422367;0.41614;0.432028
1127;wait;10;5.33961e-05;3.1146e-05;8.2808e-05
1127;boundary;10;0.00416134;0.00198676;0.00574849
1127;calc iter;10;0.434493;0.431064;0.438475
1127;calc total;1;4.42892;4.42892;4.42892
1127;total;1;17.6849;17.6849;17.6849
1152;initialize;1;9.22969;9.22969;9.22969
1152;async;10;0.00333131;0.000710656;0.00704124
1152;inner;10;0.426901;0.424849;0.432577
1152;wait;10;4.38426e-05;1.7059e-05;6.2607e-05
1152;boundary;10;0.0046394;0.00283564;0.00602999
1152;calc iter;10;0.434917;0.432024;0.438138
1152;calc total;1;4.42893;4.42893;4.42893
1152;total;1;17.7114;17.7114;17.7114
1153;initialize;1;9.22962;9.22962;9.22962
1153;async;10;0.00628743;0.00114201;0.0106786
1153;inner;10;0.423271;0.420346;0.429162
1153;wait;10;5.63446e-05;4.5227e-05;9.6118e-05
1153;boundary;10;0.00562669;0.00434504;0.00655389
1153;calc iter;10;0.435244;0.432277;0.437992
1153;calc total;1;4.42893;4.42893;4.42893
1153;total;1;17.7112;17.7112;17.7112
1154;initialize;1;9.22946;9.22946;9.22946
1154;async;10;0.00552334;0.000694366;0.00837856
1154;inner;10;0.425729;0.423937;0.431801
1154;wait;10;4.74608e-05;2.6228e-05;8.6382e-05
1154;boundary;10;0.0044221;0.00308243;0.00600667
1154;calc iter;10;0.435724;0.43234;0.438064
1154;calc total;1;4.42892;4.42892;4.42892
1154;total;1;17.7111;17.7111;17.7111
1155;initialize;1;9.22959;9.22959;9.22959
1155;async;10;0.00881222;0.00116444;0.0120839
1155;inner;10;0.42348;0.420075;0.429568
1155;wait;10;4.43407e-05;2.8942e-05;8.1084e-05
1155;boundary;10;0.0038773;0.00208828;0.00479029
1155;calc iter;10;0.436215;0.433062;0.43879
1155;calc total;1;4.42892;4.42892;4.42892
1155;total;1;17.7112;17.7112;17.7112
1156;initialize;1;9.22977;9.22977;9.22977
1156;async;10;0.0063629;0.00107502;0.00850488
1156;inner;10;0.426283;0.421345;0.433411
1156;wait;10;4.33648e-05;2.4942e-05;6.1559e-05
1156;boundary;10;0.00408998;0.00174466;0.00544036
1156;calc iter;10;0.436781;0.429989;0.439054
1156;calc total;1;4.42892;4.42892;4.42892
1156;total;1;17.7114;17.7114;17.7114
1157;initialize;1;9.22508;9.22508;9.22508
1157;async;10;0.00232486;0.00108659;0.00255457
1157;inner;10;0.430189;0.42441;0.436588
1157;wait;10;4.32616e-05;1.8459e-05;6.0673e-05
1157;boundary;10;0.00452643;0.00168977;0.0053495
1157;calc iter;10;0.437085;0.428591;0.440863
1157;calc total;1;4.42892;4.42892;4.42892
1157;total;1;17.7067;17.7067;17.7067
1158;initialize;1;9.22954;9.22954;9.22954
1158;async;10;0.0101088;0.00103693;0.0127269
1158;inner;10;0.422407;0.418513;0.429285
1158;wait;10;3.98189e-05;2.518e-05;8.6714e-05
1158;boundary;10;0.00381872;0.00179013;0.00526472
1158;calc iter;10;0.436376;0.432146;0.438356
1158;calc total;1;4.42892;4.42892;4.42892
1158;total;1;17.7112;17.7112;17.7112
1159;initialize;1;9.22975;9.22975;9.22975
1159;async;10;0.00946274;0.00106681;0.0132646
1159;inner;10;0.421372;0.419046;0.426897
1159;wait;10;5.4273e-05;4.0065e-05;0.000130879
1159;boundary;10;0.00468755;0.00374989;0.00549901
1159;calc iter;10;0.435578;0.433597;0.438091
1159;calc total;1;4.42892;4.42892;4.42892
1159;total;1;17.7114;17.7114;17.7114
1160;initialize;1;9.22953;9.22953;9.22953
1160;async;10;0.00165302;0.00105679;0.00315744
1160;inner;10;0.430342;0.425671;0.43611
1160;wait;10;4.00346e-05;2.6449e-05;5.4057e-05
1160;boundary;10;0.00355829;0.00268682;0.00414643
1160;calc iter;10;0.435595;0.432623;0.440344
1160;calc total;1;4.42892;4.42892;4.42892
1160;total;1;17.7112;17.7112;17.7112
1161;initialize;1;9.2295;9.2295;9.2295
1161;async;10;0.00173991;0.00107182;0.00447166
1161;inner;10;0.430671;0.429262;0.432806
1161;wait;10;3.80834e-05;2.6898e-05;5.1911e-05
1161;boundary;10;0.0034086;0.00259439;0.00394302
1161;calc iter;10;0.435859;0.433423;0.439096
1161;calc total;1;4.42892;4.42892;4.42892
1161;total;1;17.7112;17.7112;17.7112
1162;initialize;1;9.22947;9.22947;9.22947
1162;async;10;0.00468005;0.00129183;0.0063126
1162;inner;10;0.426975;0.42534;0.431786
1162;wait;10;4.67061e-05;3.8221e-05;6.4578e-05
1162;boundary;10;0.00388483;0.00310956;0.0045193
1162;calc iter;10;0.435588;0.433666;0.437315
1162;calc total;1;4.42892;4.42892;4.42892
1162;total;1;17.7111;17.7111;17.7111
1176;initialize;1;9.35695;9.35695;9.35695
1176;async;10;0.0119114;0.00116949;0.023762
1176;inner;10;0.412419;0.396369;0.427091
1176;wait;10;7.01853e-05;5.6522e-05;0.00012649
1176;boundary;10;0.00632068;0.00522482;0.00677
1176;calc iter;10;0.430724;0.424925;0.437577
1176;calc total;1;4.42894;4.42894;4.42894
1176;total;1;17.8385;17.8385;17.8385
1224;initialize;1;9.48119;9.48119;9.48119
1224;async;10;0.0152514;0.00111096;0.0260843
1224;inner;10;0.414214;0.406791;0.426706
1224;wait;10;5.60495e-05;3.5238e-05;7.2885e-05
1224;boundary;10;0.0053098;0.00249251;0.00673269
1224;calc iter;10;0.434834;0.43036;0.44308
1224;calc total;1;4.42894;4.42894;4.42894
1224;total;1;17.9631;17.9631;17.9631
1128;initialize;1;9.17754;9.17754;9.17754
1128;async;10;0.00664887;0.00120304;0.00966307
1128;inner;10;0.423875;0.420369;0.430619
1128;wait;10;4.62528e-05;3.515e-05;7.8083e-05
1128;boundary;10;0.00444836;0.00369383;0.00503197
1128;calc iter;10;0.43502;0.431025;0.439454
1128;calc total;1;4.42893;4.42893;4.42893
1128;total;1;17.6592;17.6592;17.6592
1163;initialize;1;9.22948;9.22948;9.22948
1163;async;10;0.00641339;0.00115615;0.00914533
1163;inner;10;0.421934;0.413855;0.43027
1163;wait;10;6.14966e-05;5.1226e-05;7.4446e-05
1163;boundary;10;0.00575904;0.00383354;0.00663529
1163;calc iter;10;0.43417;0.429462;0.436451
1163;calc total;1;4.42892;4.42892;4.42892
1163;total;1;17.7111;17.7111;17.7111
1200;initialize;1;8.87174;8.87174;8.87174
1200;async;10;0.00648809;0.00120038;0.00766832
1200;inner;10;0.424833;0.411689;0.434668
1200;wait;10;5.83206e-05;2.6575e-05;8.0485e-05
1200;boundary;10;0.00526344;0.00178005;0.00617743
1200;calc iter;10;0.436646;0.419766;0.442869
1200;calc total;1;4.42894;4.42894;4.42894
1200;total;1;17.3535;17.3535;17.3535
1177;initialize;1;9.35912;9.35912;9.35912
1177;async;10;0.00759957;0.00104982;0.0202265
1177;inner;10;0.418288;0.403265;0.43229
1177;wait;10;5.54263e-05;4.9004e-05;6.052e-05
1177;boundary;10;0.00521063;0.00268871;0.00624794
1177;calc iter;10;0.431156;0.425091;0.437548
1177;calc total;1;4.42894;4.42894;4.42894
1177;total;1;17.8407;17.8407;17.8407
1225;initialize;1;9.48104;9.48104;9.48104
1225;async;10;0.0126217;0.00111282;0.0210262
1225;inner;10;0.419213;0.413366;0.427955
1225;wait;10;4.12479e-05;3.2599e-05;5.4035e-05
1225;boundary;10;0.0039054;0.00202172;0.0055292
1225;calc iter;10;0.435783;0.431138;0.440871
1225;calc total;1;4.42894;4.42894;4.42894
1225;total;1;17.9629;17.9629;17.9629
1129;initialize;1;9.16639;9.16639;9.16639
1129;async;10;0.00674154;0.000988119;0.00905279
1129;inner;10;0.424036;0.421577;0.432354
1129;wait;10;4.68024e-05;3.5264e-05;6.5955e-05
1129;boundary;10;0.00444124;0.00301108;0.00481896
1129;calc iter;10;0.435267;0.432601;0.436642
1129;calc total;1;4.42893;4.42893;4.42893
1129;total;1;17.6481;17.6481;17.6481
1164;initialize;1;9.22948;9.22948;9.22948
1164;async;10;0.00832717;0.00110326;0.0179104
1164;inner;10;0.420963;0.415884;0.431247
1164;wait;10;5.54877e-05;3.6067e-05;7.6228e-05
1164;boundary;10;0.004498;0.00280929;0.0055315
1164;calc iter;10;0.433846;0.43123;0.438837
1164;calc total;1;4.42892;4.42892;4.42892
1164;total;1;17.7111;17.7111;17.7111
1201;initialize;1;8.88003;8.88003;8.88003
1201;async;10;0.00240974;0.0012682;0.00263744
1201;inner;10;0.429326;0.414342;0.438207
1201;wait;10;5.40952e-05;2.0655e-05;7.743e-05
1201;boundary;10;0.00511764;0.00172887;0.00566038
1201;calc iter;10;0.436909;0.418415;0.444673
1201;calc total;1;4.42894;4.42894;4.42894
1201;total;1;17.3617;17.3617;17.3617
1178;initialize;1;9.37111;9.37111;9.37111
1178;async;10;0.00750276;0.000912971;0.0244702
1178;inner;10;0.422817;0.411341;0.433719
1178;wait;10;4.34938e-05;2.7982e-05;7.4404e-05
1178;boundary;10;0.00339861;0.00238602;0.00487664
1178;calc iter;10;0.433764;0.430778;0.439465
1178;calc total;1;4.42892;4.42892;4.42892
1178;total;1;17.8527;17.8527;17.8527
1226;initialize;1;9.48124;9.48124;9.48124
1226;async;10;0.0138317;0.0010812;0.0215835
1226;inner;10;0.417357;0.41314;0.426173
1226;wait;10;4.60433e-05;3.1338e-05;6.7159e-05
1226;boundary;10;0.00432378;0.00265897;0.0055115
1226;calc iter;10;0.43556;0.429983;0.440182
1226;calc total;1;4.42893;4.42893;4.42893
1226;total;1;17.9631;17.9631;17.9631
1130;initialize;1;9.1662;9.1662;9.1662
1130;async;10;0.00601325;0.000881626;0.00885969
1130;inner;10;0.423998;0.420746;0.432239
1130;wait;10;5.38714e-05;4.7055e-05;7.6098e-05
1130;boundary;10;0.00491945;0.00303574;0.00551029
1130;calc iter;10;0.434987;0.431806;0.436889
1130;calc total;1;4.42892;4.42892;4.42892
1130;total;1;17.6478;17.6478;17.6478
1165;initialize;1;9.22952;9.22952;9.22952
1165;async;10;0.00987784;0.00111751;0.0166751
1165;inner;10;0.419477;0.414071;0.429582
1165;wait;10;4.93214e-05;3.2378e-05;7.4245e-05
1165;boundary;10;0.00459922;0.00276406;0.0055868
1165;calc iter;10;0.434006;0.432246;0.436162
1165;calc total;1;4.42892;4.42892;4.42892
1165;total;1;17.7112;17.7112;17.7112
1202;initialize;1;8.8798;8.8798;8.8798
1202;async;10;0.0118233;0.00163787;0.0137608
1202;inner;10;0.419218;0.407469;0.4306
1202;wait;10;5.24213e-05;2.5239e-05;7.8225e-05
1202;boundary;10;0.00503106;0.00204037;0.00621291
1202;calc iter;10;0.436127;0.422911;0.440664
1202;calc total;1;4.42893;4.42893;4.42893
1202;total;1;17.3615;17.3615;17.3615
1179;initialize;1;9.37115;9.37115;9.37115
1179;async;10;0.0128049;0.00115687;0.0299244
1179;inner;10;0.418773;0.4046;0.43144
1179;wait;10;4.08608e-05;2.4842e-05;7.8413e-05
1179;boundary;10;0.00312103;0.00254555;0.0039223
1179;calc iter;10;0.434741;0.431574;0.439657
1179;calc total;1;4.42892;4.42892;4.42892
1179;total;1;17.8527;17.8527;17.8527
1227;initialize;1;9.48116;9.48116;9.48116
1227;async;10;0.0176769;0.00110817;0.0255059
1227;inner;10;0.413971;0.410821;0.422364
1227;wait;10;4.7727e-05;3.3217e-05;0.000100631
1227;boundary;10;0.00431632;0.00337898;0.00583963
1227;calc iter;10;0.436014;0.428006;0.441149
1227;calc total;1;4.42893;4.42893;4.42893
1227;total;1;17.963;17.963;17.963
1131;initialize;1;9.16704;9.16704;9.16704
1131;async;10;0.00612215;0.0010044;0.0101936
1131;inner;10;0.422321;0.418924;0.431459
1131;wait;10;5.76553e-05;4.8597e-05;7.2274e-05
1131;boundary;10;0.00564955;0.00334037;0.00648811
1131;calc iter;10;0.434152;0.429382;0.43676
1131;calc total;1;4.42892;4.42892;4.42892
1131;total;1;17.6487;17.6487;17.6487
1166;initialize;1;9.22311;9.22311;9.22311
1166;async;10;0.00471663;0.00114203;0.0114442
1166;inner;10;0.426247;0.418529;0.435275
1166;wait;10;4.26441e-05;3.0503e-05;5.0837e-05
1166;boundary;10;0.00418534;0.00222662;0.00508257
1203;initialize;1;8.87092;8.87092;8.87092
1203;async;10;0.00982392;0.00182141;0.0153773
1203;inner;10;0.420774;0.412602;0.427893
1203;wait;10;5.33913e-05;2.527e-05;9.4272e-05
1203;boundary;10;0.00482593;0.0026841;0.00579578
1203;calc iter;10;0.43548;0.424437;0.441718
1203;calc total;1;4.42893;4.42893;4.42893
1203;total;1;17.3527;17.3527;17.3527
1180;initialize;1;9.3649;9.3649;9.3649
1180;async;10;0.0130044;0.00063572;0.0315657
1180;inner;10;0.418936;0.39978;0.432612
1180;wait;10;4.2445e-05;2.1293e-05;6.041e-05
1180;boundary;10;0.00377;0.00206923;0.0054237
1180;calc iter;10;0.435754;0.428852;0.440878
1180;calc total;1;4.42892;4.42892;4.42892
1180;total;1;17.8465;17.8465;17.8465
1228;initialize;1;9.48141;9.48141;9.48141
1228;async;10;0.0194627;0.00109746;0.0254709
1228;inner;10;0.413302;0.409743;0.420652
1228;wait;10;4.46731e-05;2.599e-05;0.000101428
1228;boundary;10;0.00358492;0.00250738;0.00523715
1228;calc iter;10;0.436396;0.426989;0.439186
1228;calc total;1;4.42893;4.42893;4.42893
1228;total;1;17.9633;17.9633;17.9633
1132;initialize;1;9.18349;9.18349;9.18349
1132;async;10;0.00783952;0.000854832;0.0142407
1132;inner;10;0.420987;0.417939;0.43114
1132;wait;10;6.25027e-05;4.7203e-05;7.9368e-05
1132;boundary;10;0.005797;0.0034307;0.00638896
1132;calc iter;10;0.434689;0.429618;0.439749
1132;calc total;1;4.42892;4.42892;4.42892
1132;total;1;17.6651;17.6651;17.6651
1166;calc iter;10;0.435193;0.432232;0.439639
1166;calc total;1;4.42892;4.42892;4.42892
1166;total;1;17.7048;17.7048;17.7048
1204;initialize;1;8.87983;8.87983;8.87983
1204;async;10;0.0108128;0.00119955;0.0180145
1204;inner;10;0.418732;0.410619;0.427759
1204;wait;10;5.99151e-05;3.9955e-05;0.000100006
1204;boundary;10;0.00497627;0.00360513;0.00604826
1204;calc iter;10;0.434583;0.429725;0.440583
1204;calc total;1;4.42893;4.42893;4.42893
1204;total;1;17.3616;17.3616;17.3616
1181;initialize;1;9.37116;9.37116;9.37116
1181;async;10;0.020481;0.00113496;0.0378586
1181;inner;10;0.411285;0.388073;0.42806
1181;wait;10;5.04102e-05;1.8427e-05;0.000111138
1181;boundary;10;0.00502478;0.00179193;0.00614399
1181;calc iter;10;0.436843;0.427744;0.445965
1181;calc total;1;4.42892;4.42892;4.42892
1181;total;1;17.8527;17.8527;17.8527
1229;initialize;1;9.476;9.476;9.476
1229;async;10;0.0236604;0.00108543;0.0296583
1229;inner;10;0.411555;0.406679;0.423713
1229;wait;10;2.8318e-05;1.8592e-05;6.8814e-05
1229;boundary;10;0.00220838;0.00168681;0.00380095
1229;calc iter;10;0.437454;0.428671;0.440925
1229;calc total;1;4.42893;4.42893;4.42893
1229;total;1;17.9579;17.9579;17.9579
1133;initialize;1;9.16623;9.16623;9.16623
1133;async;10;0.00835553;0.000910951;0.0135004
1133;inner;10;0.42205;0.419478;0.430366
1133;wait;10;5.68995e-05;3.5876e-05;0.000100515
1133;boundary;10;0.00492099;0.00377329;0.00562388
1133;calc iter;10;0.435386;0.432149;0.438691
1133;calc total;1;4.42892;4.42892;4.42892
1133;total;1;17.6479;17.6479;17.6479
1167;initialize;1;9.22688;9.22688;9.22688
1167;async;10;0.0118026;0.00115419;0.018289
1167;inner;10;0.419125;0.411027;0.42997
1167;wait;10;4.06572e-05;2.3127e-05;6.0114e-05
1167;boundary;10;0.00423716;0.00217949;0.00517334
1167;calc iter;10;0.435207;0.428669;0.439816
1167;calc total;1;4.42892;4.42892;4.42892
1167;total;1;17.7085;17.7085;17.7085
1205;initialize;1;8.86986;8.86986;8.86986
1205;async;10;0.00594775;0.000669049;0.0128188
1205;inner;10;0.423127;0.417093;0.431623
1205;wait;10;4.75248e-05;3.6285e-05;6.3763e-05
1205;boundary;10;0.00477607;0.00294107;0.00577246
1205;calc iter;10;0.4339;0.430335;0.440142
1205;calc total;1;4.42893;4.42893;4.42893
1205;total;1;17.3516;17.3516;17.3516
1182;initialize;1;9.37114;9.37114;9.37114
1182;async;10;0.0230719;0.000760352;0.0396187
1182;inner;10;0.410126;0.378565;0.429652
1182;wait;10;6.14489e-05;2.4381e-05;8.2424e-05
1182;boundary;10;0.0050983;0.00175062;0.00619135
1182;calc iter;10;0.43836;0.419961;0.448023
1182;calc total;1;4.42892;4.42892;4.42892
1182;total;1;17.8527;17.8527;17.8527
1230;initialize;1;9.48116;9.48116;9.48116
1230;async;10;0.0175282;0.00128407;0.0233108
1230;inner;10;0.41726;0.412925;0.426193
1230;wait;10;3.0917e-05;2.0468e-05;5.5888e-05
1230;boundary;10;0.00224598;0.00173086;0.00270621
1230;calc iter;10;0.437067;0.430087;0.439948
1230;calc total;1;4.42893;4.42893;4.42893
1230;total;1;17.963;17.963;17.963
1134;initialize;1;9.18223;9.18223;9.18223
1134;async;10;0.00932209;0.00121842;0.0139598
1134;inner;10;0.42259;0.418915;0.430558
1134;wait;10;4.55247e-05;2.4829e-05;8.0196e-05
1134;boundary;10;0.00411365;0.0024468;0.00470422
1134;calc iter;10;0.436073;0.433859;0.438725
1134;calc total;1;4.42892;4.42892;4.42892
1134;total;1;17.6639;17.6639;17.6639
1168;initialize;1;9.22952;9.22952;9.22952
1168;async;10;0.0160041;0.00110037;0.021258
1168;inner;10;0.415291;0.405004;0.425424
1168;wait;10;4.86986e-05;2.5356e-05;0.000131514
1168;boundary;10;0.00422233;0.00179686;0.00552479
1168;calc iter;10;0.435568;0.426943;0.440309
1168;calc total;1;4.42892;4.42892;4.42892
1168;total;1;17.7112;17.7112;17.7112
1206;initialize;1;8.87984;8.87984;8.87984
1206;async;10;0.0104719;0.00109833;0.0173876
1206;inner;10;0.415603;0.410311;0.424726
1206;wait;10;6.86736e-05;4.9207e-05;0.000117459
1206;boundary;10;0.00623232;0.00571132;0.00656423
1206;calc iter;10;0.432378;0.430259;0.435724
1206;calc total;1;4.42893;4.42893;4.42893
1206;total;1;17.3616;17.3616;17.3616
1183;initialize;1;9.37116;9.37116;9.37116
1183;async;10;0.0252476;0.000797115;0.038456
[truncated: 1,178,244 more chars]
