# Supplementary material for: A Halo abstraction for distributed n-dimensional structured grids within the C++ PGAS library DASH
Source: PeerJ Comput Sci. 2023 Feb 3;9:e1203. doi: 10.7717/peerj-cs.1203 (PMC10280232; doi:10.7717/peerj-cs.1203)
Supplement: Supplemental Information 4 [file peerj-cs-09-1203-s004.gz › raw_dash_scafes/res_2d_sc/weak/dash_heat2d_n8_c24_127279_28658295.out]

DASH
InitEnergy=4800.00000
EndEnergy=4742.49033
DiffEnergy=-57.50967
Matrixspec: 127279 x 127279
Iterations: 10
# unit_id;function_name;num_calls;avg_runtime;min_runtime;max_runtime
0;initialize;1;39.60656;39.60656;39.60656
0;async;10;0.00484;0.00100;0.00756
0;inner;10;0.42439;0.42148;0.43093
0;wait;10;0.00005;0.00002;0.00009
0;boundary;10;0.00430;0.00195;0.00575
0;calc iter;10;0.43358;0.43116;0.43941
0;calc total;1;4.38192;4.38192;4.38192
0;total;1;47.50081;47.50081;47.50081
1;initialize;1;39.6095;39.6095;39.6095
1;async;10;0.0024557;0.00129963;0.00292034
1;inner;10;0.426405;0.423965;0.431567
1;wait;10;5.00855e-05;2.2564e-05;7.7123e-05
1;boundary;10;0.00480567;0.00174032;0.00589725
1;calc iter;10;0.433718;0.430257;0.438778
1;calc total;1;4.38192;4.38192;4.38192
1;total;1;47.5037;47.5037;47.5037
2;initialize;1;39.6081;39.6081;39.6081
2;async;10;0.00436323;0.00109589;0.0080698
2;inner;10;0.424695;0.422157;0.429402
2;wait;10;4.26706e-05;1.8419e-05;0.000104068
2;boundary;10;0.00439549;0.00230768;0.00587372
2;calc iter;10;0.433498;0.430324;0.439267
2;calc total;1;4.38192;4.38192;4.38192
2;total;1;47.5023;47.5023;47.5023
24;initialize;1;3.93678;3.93678;3.93678
24;async;10;0.00281348;0.000940138;0.00433909
24;inner;10;0.425367;0.422925;0.430703
24;wait;10;6.3266e-05;4.0179e-05;0.000123511
24;boundary;10;0.00546422;0.00348817;0.00621204
24;calc iter;10;0.43371;0.43234;0.435257
24;calc total;1;4.38192;4.38192;4.38192
24;total;1;11.8278;11.8278;11.8278
25;initialize;1;3.93668;3.93668;3.93668
25;async;10;0.00341953;0.000686115;0.00532695
25;inner;10;0.426327;0.424651;0.431449
25;wait;10;6.39012e-05;4.281e-05;0.000139207
25;boundary;10;0.00433196;0.00299086;0.00516786
25;calc iter;10;0.434144;0.432348;0.435685
25;calc total;1;4.38192;4.38192;4.38192
25;total;1;11.8276;11.8276;11.8276
26;initialize;1;3.93702;3.93702;3.93702
26;async;10;0.0056991;0.00108709;0.00769573
26;inner;10;0.425251;0.423449;0.430565
26;wait;10;5.35607e-05;3.1414e-05;0.000174887
26;boundary;10;0.00342198;0.0024236;0.00378977
26;calc iter;10;0.434427;0.433601;0.435282
26;calc total;1;4.38192;4.38192;4.38192
26;total;1;11.8279;11.8279;11.8279
3;initialize;1;39.608;39.608;39.608
3;async;10;0.00428034;0.000608415;0.00969952
3;inner;10;0.424969;0.422155;0.43122
3;wait;10;4.45624e-05;2.2841e-05;9.5555e-05
3;boundary;10;0.00400514;0.00239797;0.00526973
3;calc iter;10;0.433301;0.430867;0.438387
3;calc total;1;4.38192;4.38192;4.38192
3;total;1;47.5023;47.5023;47.5023
27;initialize;1;3.93691;3.93691;3.93691
27;async;10;0.00206206;0.00112786;0.00250599
27;inner;10;0.428663;0.427443;0.433496
27;wait;10;4.61648e-05;2.579e-05;0.000109025
27;boundary;10;0.00370868;0.00199645;0.0043484
27;calc iter;10;0.434482;0.431454;0.437503
27;calc total;1;4.38193;4.38193;4.38193
27;total;1;11.8278;11.8278;11.8278
72;initialize;1;3.91416;3.91416;3.91416
72;async;10;0.011794;0.000921495;0.0183823
72;inner;10;0.417793;0.397097;0.432645
72;wait;10;5.2469e-05;1.7005e-05;9.395e-05
72;boundary;10;0.00489284;0.00217443;0.00649887
72;calc iter;10;0.434534;0.41473;0.44095
72;calc total;1;4.38192;4.38192;4.38192
72;total;1;11.8085;11.8085;11.8085
48;initialize;1;3.9182;3.9182;3.9182
48;async;10;0.0188133;0.00107241;0.029425
48;inner;10;0.410296;0.392428;0.42708
48;wait;10;5.49838e-05;2.4274e-05;0.000100421
48;boundary;10;0.00503594;0.00222358;0.00656469
48;calc iter;10;0.434203;0.42398;0.439529
48;calc total;1;4.38192;4.38192;4.38192
48;total;1;11.8131;11.8131;11.8131
96;initialize;1;3.90453;3.90453;3.90453
96;async;10;0.00945686;0.000932466;0.0171893
96;inner;10;0.420839;0.412882;0.429078
96;wait;10;4.032e-05;2.1243e-05;0.000105447
96;boundary;10;0.00275588;0.00209913;0.00336763
96;calc iter;10;0.433093;0.431192;0.437946
96;calc total;1;4.38192;4.38192;4.38192
96;total;1;11.796;11.796;11.796
4;initialize;1;39.6095;39.6095;39.6095
4;async;10;0.00498035;0.00103523;0.00935467
4;inner;10;0.423648;0.4216;0.428535
4;wait;10;5.92721e-05;2.2925e-05;0.000178932
4;boundary;10;0.00435468;0.0037937;0.0055086
4;calc iter;10;0.433044;0.431016;0.43617
4;calc total;1;4.38192;4.38192;4.38192
4;total;1;47.5037;47.5037;47.5037
28;initialize;1;3.937;3.937;3.937
28;async;10;0.00291289;0.00127644;0.00380299
28;inner;10;0.427892;0.426299;0.432101
28;wait;10;4.70958e-05;2.5974e-05;0.000113338
28;boundary;10;0.00350896;0.00284221;0.00386174
28;calc iter;10;0.434363;0.432626;0.436326
28;calc total;1;4.38192;4.38192;4.38192
28;total;1;11.8279;11.8279;11.8279
49;initialize;1;3.91825;3.91825;3.91825
49;async;10;0.0230716;0.000750709;0.0351053
49;inner;10;0.406671;0.386264;0.42598
49;wait;10;7.91282e-05;2.8177e-05;0.000186364
49;boundary;10;0.00464286;0.00182539;0.00579438
49;calc iter;10;0.434467;0.423225;0.441813
49;calc total;1;4.38193;4.38193;4.38193
49;total;1;11.8132;11.8132;11.8132
5;initialize;1;39.6003;39.6003;39.6003
5;async;10;0.00416209;0.00103161;0.00806894
5;inner;10;0.424037;0.421743;0.429372
5;wait;10;5.11766e-05;2.916e-05;0.000112914
5;boundary;10;0.00469715;0.00333134;0.00537766
5;calc iter;10;0.432949;0.431146;0.43509
5;calc total;1;4.38192;4.38192;4.38192
5;total;1;47.4945;47.4945;47.4945
29;initialize;1;3.93678;3.93678;3.93678
29;async;10;0.00367536;0.00112092;0.00541701
29;inner;10;0.426384;0.423759;0.430758
29;wait;10;6.62318e-05;3.7668e-05;0.000152135
29;boundary;10;0.00391561;0.00330676;0.00490718
29;calc iter;10;0.434043;0.432563;0.435339
29;calc total;1;4.38192;4.38192;4.38192
29;total;1;11.8277;11.8277;11.8277
50;initialize;1;3.91819;3.91819;3.91819
50;async;10;0.0282371;0.00123616;0.0391064
50;inner;10;0.403181;0.375373;0.426565
50;wait;10;6.60892e-05;2.4093e-05;0.000142397
50;boundary;10;0.0045751;0.00175026;0.00558269
50;calc iter;10;0.436061;0.415362;0.445918
50;calc total;1;4.38192;4.38192;4.38192
50;total;1;11.8131;11.8131;11.8131
6;initialize;1;39.6095;39.6095;39.6095
6;async;10;0.00238237;0.000570155;0.00584516
6;inner;10;0.426078;0.423083;0.431327
6;wait;10;5.18235e-05;3.6778e-05;8.0647e-05
6;boundary;10;0.00435358;0.00233912;0.00568048
6;calc iter;10;0.432868;0.43034;0.435091
6;calc total;1;4.38192;4.38192;4.38192
6;total;1;47.5037;47.5037;47.5037
30;initialize;1;3.93696;3.93696;3.93696
30;async;10;0.00262816;0.000681406;0.00458446
30;inner;10;0.426065;0.422977;0.431567
30;wait;10;5.95857e-05;4.1505e-05;0.000121657
30;boundary;10;0.00500765;0.00293093;0.00606494
30;calc iter;10;0.433762;0.43252;0.435704
30;calc total;1;4.38192;4.38192;4.38192
30;total;1;11.8279;11.8279;11.8279
51;initialize;1;3.91824;3.91824;3.91824
51;async;10;0.0194265;0.000778242;0.0302758
51;inner;10;0.411149;0.390691;0.428489
51;wait;10;5.21876e-05;2.2189e-05;9.4261e-05
51;boundary;10;0.00412673;0.00176806;0.00544385
51;calc iter;10;0.434757;0.422758;0.443197
51;calc total;1;4.38193;4.38193;4.38193
51;total;1;11.8132;11.8132;11.8132
7;initialize;1;39.6028;39.6028;39.6028
7;async;10;0.00363023;0.00105701;0.00749793
7;inner;10;0.423572;0.420066;0.428898
7;wait;10;6.35613e-05;4.0767e-05;0.000126979
7;boundary;10;0.00536302;0.00359607;0.00660516
7;calc iter;10;0.43263;0.430864;0.435251
7;calc total;1;4.38192;4.38192;4.38192
7;total;1;47.497;47.497;47.497
31;initialize;1;3.93702;3.93702;3.93702
31;async;10;0.0039799;0.00109405;0.00670593
31;inner;10;0.423993;0.421497;0.430097
31;wait;10;9.11531e-05;4.5781e-05;0.000258857
31;boundary;10;0.00577627;0.0036386;0.00680136
31;calc iter;10;0.433842;0.431584;0.436076
31;calc total;1;4.38192;4.38192;4.38192
31;total;1;11.828;11.828;11.828
52;initialize;1;3.91823;3.91823;3.91823
52;async;10;0.0218516;0.00118519;0.0393899
52;inner;10;0.406102;0.392957;0.421057
52;wait;10;6.57825e-05;2.0623e-05;0.000221364
52;boundary;10;0.00433389;0.00247688;0.00697936
52;calc iter;10;0.432355;0.42435;0.438374
52;calc total;1;4.38192;4.38192;4.38192
52;total;1;11.8132;11.8132;11.8132
97;initialize;1;3.90455;3.90455;3.90455
97;async;10;0.0129618;0.00111608;0.0256213
97;inner;10;0.417799;0.40755;0.429242
97;wait;10;4.51748e-05;2.2693e-05;0.000132539
97;boundary;10;0.00305443;0.00181862;0.00415928
97;calc iter;10;0.433862;0.431038;0.441543
97;calc total;1;4.38192;4.38192;4.38192
97;total;1;11.796;11.796;11.796
8;initialize;1;39.6061;39.6061;39.6061
8;async;10;0.00306688;0.000593418;0.0057552
8;inner;10;0.42567;0.423204;0.429995
8;wait;10;6.03372e-05;3.4755e-05;0.000109383
8;boundary;10;0.00424443;0.00298915;0.00514845
8;calc iter;10;0.433043;0.431491;0.43452
8;calc total;1;4.38192;4.38192;4.38192
8;total;1;47.5004;47.5004;47.5004
32;initialize;1;3.93696;3.93696;3.93696
32;async;10;0.00263401;0.000657138;0.00457289
32;inner;10;0.427456;0.426124;0.432103
32;wait;10;5.92949e-05;4.0395e-05;0.000105205
32;boundary;10;0.00414345;0.00274759;0.00507729
32;calc iter;10;0.434294;0.432626;0.436055
32;calc total;1;4.38192;4.38192;4.38192
32;total;1;11.8279;11.8279;11.8279
53;initialize;1;3.91826;3.91826;3.91826
53;async;10;0.0134483;0.00119414;0.0304508
53;inner;10;0.413919;0.402753;0.428432
53;wait;10;5.5141e-05;2.5327e-05;0.000100411
53;boundary;10;0.00418643;0.00241186;0.00542297
53;calc iter;10;0.43161;0.424877;0.436545
53;calc total;1;4.38193;4.38193;4.38193
53;total;1;11.8132;11.8132;11.8132
98;initialize;1;3.90459;3.90459;3.90459
98;async;10;0.0147426;0.00113742;0.0344657
98;inner;10;0.41611;0.402279;0.429457
98;wait;10;5.37671e-05;2.2351e-05;0.000110894
98;boundary;10;0.00382173;0.00173562;0.00595058
98;calc iter;10;0.43473;0.424734;0.453237
98;calc total;1;4.38193;4.38193;4.38193
98;total;1;11.796;11.796;11.796
9;initialize;1;39.6047;39.6047;39.6047
9;async;10;0.00574277;0.00108467;0.0103759
9;inner;10;0.421257;0.418938;0.425667
9;wait;10;7.17346e-05;3.0071e-05;0.000169229
9;boundary;10;0.00585192;0.00485951;0.00642524
9;calc iter;10;0.432925;0.431036;0.435834
9;calc total;1;4.38192;4.38192;4.38192
9;total;1;47.4989;47.4989;47.4989
33;initialize;1;3.93701;3.93701;3.93701
33;async;10;0.00370365;0.000691737;0.00559911
33;inner;10;0.4272;0.425699;0.431632
33;wait;10;4.73185e-05;2.4785e-05;0.000125739
33;boundary;10;0.00349378;0.00217117;0.00412645
33;calc iter;10;0.434447;0.432998;0.436029
33;calc total;1;4.38192;4.38192;4.38192
33;total;1;11.8279;11.8279;11.8279
54;initialize;1;3.9182;3.9182;3.9182
54;async;10;0.0102551;0.00120735;0.0203543
54;inner;10;0.414744;0.405047;0.427943
54;wait;10;6.56933e-05;4.2924e-05;0.000117078
54;boundary;10;0.00489199;0.00259096;0.00616232
54;calc iter;10;0.429959;0.426826;0.43257
54;calc total;1;4.38192;4.38192;4.38192
54;total;1;11.8131;11.8131;11.8131
99;initialize;1;3.90457;3.90457;3.90457
99;async;10;0.0122242;0.00115004;0.0268445
99;inner;10;0.418688;0.407263;0.429876
99;wait;10;5.03275e-05;2.4872e-05;9.4708e-05
99;boundary;10;0.00334759;0.00176498;0.00528188
99;calc iter;10;0.434312;0.430194;0.44491
99;calc total;1;4.38192;4.38192;4.38192
99;total;1;11.796;11.796;11.796
10;initialize;1;39.6095;39.6095;39.6095
10;async;10;0.00509741;0.00105333;0.00871892
10;inner;10;0.424676;0.422344;0.42871
10;wait;10;4.58191e-05;1.7122e-05;0.000129688
10;boundary;10;0.00371852;0.00210465;0.00419868
10;calc iter;10;0.43354;0.431849;0.435684
10;calc total;1;4.38192;4.38192;4.38192
10;total;1;47.5037;47.5037;47.5037
34;initialize;1;3.93689;3.93689;3.93689
34;async;10;0.00507437;0.0010617;0.00658742
34;inner;10;0.426021;0.423667;0.431296
34;wait;10;5.03796e-05;2.2566e-05;0.000154333
34;boundary;10;0.00346034;0.00175515;0.00408482
34;calc iter;10;0.434608;0.431663;0.435891
34;calc total;1;4.38192;4.38192;4.38192
34;total;1;11.8279;11.8279;11.8279
55;initialize;1;3.91827;3.91827;3.91827
55;async;10;0.0155227;0.00118002;0.032406
55;inner;10;0.406089;0.392713;0.423564
55;wait;10;9.82263e-05;5.6006e-05;0.000279022
55;boundary;10;0.0065936;0.00487873;0.00703548
55;calc iter;10;0.428306;0.425299;0.436592
55;calc total;1;4.38192;4.38192;4.38192
55;total;1;11.8132;11.8132;11.8132
100;initialize;1;3.90452;3.90452;3.90452
100;async;10;0.0136188;0.00110436;0.0262654
100;inner;10;0.414373;0.407208;0.422447
100;wait;10;8.19095e-05;2.4367e-05;0.000262983
100;boundary;10;0.00473521;0.00264137;0.00667174
100;calc iter;10;0.43281;0.428266;0.444618
100;calc total;1;4.38192;4.38192;4.38192
100;total;1;11.796;11.796;11.796
11;initialize;1;39.6033;39.6033;39.6033
11;async;10;0.00301208;0.000364915;0.00754229
11;inner;10;0.427074;0.425007;0.431661
11;wait;10;3.17143e-05;1.9094e-05;4.7555e-05
11;boundary;10;0.00363311;0.00179915;0.0054564
11;calc iter;10;0.433753;0.430866;0.437374
11;calc total;1;4.38192;4.38192;4.38192
11;total;1;47.4975;47.4975;47.4975
35;initialize;1;3.93696;3.93696;3.93696
35;async;10;0.00124126;0.000782413;0.00147577
35;inner;10;0.429301;0.426347;0.433797
35;wait;10;3.79972e-05;2.5061e-05;4.9316e-05
35;boundary;10;0.00430029;0.00178776;0.00548441
35;calc iter;10;0.434882;0.429523;0.437322
35;calc total;1;4.38192;4.38192;4.38192
35;total;1;11.8279;11.8279;11.8279
56;initialize;1;3.91825;3.91825;3.91825
56;async;10;0.0112094;0.000646241;0.0213831
56;inner;10;0.414036;0.404971;0.42746
56;wait;10;7.29314e-05;3.8173e-05;0.000181888
56;boundary;10;0.00495149;0.00278656;0.0055555
56;calc iter;10;0.430272;0.427372;0.433911
56;calc total;1;4.38192;4.38192;4.38192
56;total;1;11.8132;11.8132;11.8132
101;initialize;1;3.90463;3.90463;3.90463
101;async;10;0.00835782;0.00122283;0.0164182
101;inner;10;0.418643;0.413361;0.427431
101;wait;10;8.22801e-05;5.0577e-05;0.000176799
101;boundary;10;0.00506101;0.0035018;0.0067395
101;calc iter;10;0.432146;0.428657;0.43923
101;calc total;1;4.38192;4.38192;4.38192
101;total;1;11.7961;11.7961;11.7961
12;initialize;1;39.6095;39.6095;39.6095
12;async;10;0.00590991;0.000922001;0.010683
12;inner;10;0.423222;0.418445;0.427192
12;wait;10;6.41715e-05;2.7942e-05;0.000205446
12;boundary;10;0.00375219;0.00243213;0.00634797
12;calc iter;10;0.43295;0.42994;0.436393
12;calc total;1;4.38192;4.38192;4.38192
12;total;1;47.5037;47.5037;47.5037
36;initialize;1;3.93677;3.93677;3.93677
36;async;10;0.0101276;0.000955774;0.0191163
36;inner;10;0.42045;0.414133;0.427916
36;wait;10;4.90068e-05;1.9743e-05;9.5996e-05
36;boundary;10;0.00292203;0.00179531;0.00498681
36;calc iter;10;0.43355;0.428111;0.437205
36;calc total;1;4.38192;4.38192;4.38192
36;total;1;11.8277;11.8277;11.8277
57;initialize;1;3.91822;3.91822;3.91822
57;async;10;0.0143085;0.00122372;0.0282523
57;inner;10;0.41161;0.402123;0.425499
57;wait;10;6.56042e-05;3.8754e-05;0.000187486
57;boundary;10;0.0043074;0.00265343;0.00595947
57;calc iter;10;0.430294;0.425023;0.440498
57;calc total;1;4.38193;4.38193;4.38193
57;total;1;11.8131;11.8131;11.8131
102;initialize;1;3.90452;3.90452;3.90452
102;async;10;0.00826653;0.00168446;0.0194723
102;inner;10;0.417608;0.409392;0.426378
102;wait;10;8.40424e-05;4.5364e-05;0.00016966
102;boundary;10;0.00570681;0.00345403;0.00716121
102;calc iter;10;0.431668;0.427988;0.437819
102;calc total;1;4.38192;4.38192;4.38192
102;total;1;11.796;11.796;11.796
13;initialize;1;39.6095;39.6095;39.6095
13;async;10;0.00745495;0.00106274;0.0109383
13;inner;10;0.422923;0.420145;0.428051
13;wait;10;4.33626e-05;2.2307e-05;0.000103585
13;boundary;10;0.00290053;0.00225243;0.00512081
13;calc iter;10;0.433323;0.431554;0.43485
13;calc total;1;4.38193;4.38193;4.38193
13;total;1;47.5037;47.5037;47.5037
37;initialize;1;3.93689;3.93689;3.93689
37;async;10;0.0120583;0.00111268;0.0217216
37;inner;10;0.418319;0.41104;0.426648
37;wait;10;5.6257e-05;2.117e-05;0.000144191
37;boundary;10;0.00320413;0.00186357;0.00476841
37;calc iter;10;0.433639;0.430778;0.436129
37;calc total;1;4.38192;4.38192;4.38192
37;total;1;11.8279;11.8279;11.8279
58;initialize;1;3.91824;3.91824;3.91824
58;async;10;0.00885165;0.00120953;0.0186431
58;inner;10;0.419009;0.411451;0.431377
58;wait;10;4.70809e-05;2.6292e-05;0.000103479
58;boundary;10;0.00366106;0.00269596;0.00477968
58;calc iter;10;0.43157;0.421197;0.439734
58;calc total;1;4.38192;4.38192;4.38192
58;total;1;11.8132;11.8132;11.8132
103;initialize;1;3.90456;3.90456;3.90456
103;async;10;0.00803178;0.00111211;0.0150034
103;inner;10;0.417963;0.410498;0.426705
103;wait;10;9.38647e-05;4.1498e-05;0.000266484
14;initialize;1;39.6013;39.6013;39.6013
14;async;10;0.0066878;0.00111781;0.00974053
14;inner;10;0.423693;0.422035;0.42756
14;wait;10;4.99343e-05;2.5606e-05;0.000168998
14;boundary;10;0.00323451;0.002583;0.00418463
14;calc iter;10;0.433666;0.430419;0.436558
14;calc total;1;4.38192;4.38192;4.38192
14;total;1;47.4956;47.4956;47.4956
38;initialize;1;3.93697;3.93697;3.93697
38;async;10;0.0197405;0.00110547;0.0309741
38;inner;10;0.412127;0.400191;0.426549
38;wait;10;5.1365e-05;2.0758e-05;0.000149668
38;boundary;10;0.00302327;0.00171936;0.00421625
38;calc iter;10;0.434944;0.430735;0.438216
38;calc total;1;4.38192;4.38192;4.38192
38;total;1;11.8279;11.8279;11.8279
59;initialize;1;3.91821;3.91821;3.91821
59;async;10;0.0132062;0.000804033;0.0229401
59;inner;10;0.413972;0.404593;0.426372
59;wait;10;4.44549e-05;2.7632e-05;8.2894e-05
59;boundary;10;0.00379229;0.00247952;0.00462636
59;calc iter;10;0.431017;0.427532;0.43451
59;calc total;1;4.38193;4.38193;4.38193
59;total;1;11.8132;11.8132;11.8132
103;boundary;10;0.00554572;0.00399853;0.00645049
103;calc iter;10;0.431636;0.429937;0.435164
103;calc total;1;4.38192;4.38192;4.38192
103;total;1;11.796;11.796;11.796
15;initialize;1;39.6095;39.6095;39.6095
15;async;10;0.00889494;0.00102221;0.0112045
15;inner;10;0.422682;0.420846;0.428056
15;wait;10;4.05029e-05;2.1103e-05;0.000129205
15;boundary;10;0.00217933;0.00179744;0.00285396
15;calc iter;10;0.433798;0.432064;0.435758
15;calc total;1;4.38192;4.38192;4.38192
15;total;1;47.5037;47.5037;47.5037
39;initialize;1;3.93681;3.93681;3.93681
39;async;10;0.0135924;0.00111717;0.0235106
39;inner;10;0.418226;0.410018;0.427183
39;wait;10;4.44975e-05;2.0522e-05;0.000129302
39;boundary;10;0.00201392;0.00173891;0.0027328
39;calc iter;10;0.433878;0.431165;0.436575
39;calc total;1;4.38192;4.38192;4.38192
39;total;1;11.8278;11.8278;11.8278
60;initialize;1;3.91824;3.91824;3.91824
60;async;10;0.00673631;0.000973374;0.0113122
60;inner;10;0.423357;0.398046;0.436513
60;wait;10;6.42222e-05;1.78e-05;0.000149159
60;boundary;10;0.00548766;0.00187325;0.00641842
60;calc iter;10;0.435648;0.410483;0.443449
60;calc total;1;4.38192;4.38192;4.38192
60;total;1;11.8132;11.8132;11.8132
104;initialize;1;3.9045;3.9045;3.9045
104;async;10;0.0067518;0.00114653;0.0126332
104;inner;10;0.421638;0.414422;0.429876
104;wait;10;4.99777e-05;3.5074e-05;9.7359e-05
104;boundary;10;0.00362765;0.00221595;0.00472799
104;calc iter;10;0.432069;0.429946;0.434933
104;calc total;1;4.38192;4.38192;4.38192
104;total;1;11.796;11.796;11.796
16;initialize;1;39.6095;39.6095;39.6095
16;async;10;0.00889078;0.00108781;0.0109777
16;inner;10;0.420856;0.418875;0.422743
16;wait;10;8.26068e-05;2.7222e-05;0.000312785
16;boundary;10;0.0037678;0.00280495;0.00574698
16;calc iter;10;0.433599;0.429137;0.435959
16;calc total;1;4.38192;4.38192;4.38192
16;total;1;47.5037;47.5037;47.5037
40;initialize;1;3.93699;3.93699;3.93699
40;async;10;0.0110375;0.00112238;0.0160424
40;inner;10;0.418052;0.411921;0.424114
40;wait;10;8.14395e-05;3.5473e-05;0.000298419
40;boundary;10;0.00355773;0.00253805;0.00429723
40;calc iter;10;0.43273;0.429834;0.434888
40;calc total;1;4.38193;4.38193;4.38193
40;total;1;11.8279;11.8279;11.8279
61;initialize;1;3.91821;3.91821;3.91821
61;async;10;0.0252495;0.00122743;0.0293764
61;inner;10;0.405962;0.375696;0.421765
61;wait;10;7.12968e-05;2.596e-05;0.000240285
61;boundary;10;0.00480852;0.00173201;0.00558241
61;calc iter;10;0.436093;0.406832;0.444809
61;calc total;1;4.38193;4.38193;4.38193
61;total;1;11.8131;11.8131;11.8131
105;initialize;1;3.90455;3.90455;3.90455
105;async;10;0.00809794;0.00108635;0.0143501
105;inner;10;0.420882;0.414924;0.428572
105;wait;10;6.12044e-05;2.696e-05;0.000222829
105;boundary;10;0.00321247;0.00244299;0.00426705
105;calc iter;10;0.432255;0.430289;0.435842
105;calc total;1;4.38193;4.38193;4.38193
105;total;1;11.796;11.796;11.796
17;initialize;1;39.6095;39.6095;39.6095
17;async;10;0.00634957;0.00101545;0.00967001
17;inner;10;0.422808;0.420326;0.427507
17;wait;10;5.74943e-05;3.6597e-05;0.000121286
17;boundary;10;0.00421473;0.00305326;0.00517787
17;calc iter;10;0.433432;0.430785;0.436161
17;calc total;1;4.38192;4.38192;4.38192
17;total;1;47.5037;47.5037;47.5037
41;initialize;1;3.93689;3.93689;3.93689
41;async;10;0.00998477;0.00111179;0.0157679
41;inner;10;0.417843;0.410674;0.426941
41;wait;10;6.58136e-05;3.8181e-05;0.000123094
41;boundary;10;0.00452143;0.00275926;0.00554931
41;calc iter;10;0.432417;0.430401;0.434073
41;calc total;1;4.38193;4.38193;4.38193
41;total;1;11.8278;11.8278;11.8278
62;initialize;1;3.91824;3.91824;3.91824
62;async;10;0.00248759;0.00120633;0.00282329
62;inner;10;0.430097;0.396607;0.440437
62;wait;10;9.03382e-05;2.4181e-05;0.000241557
62;boundary;10;0.00551229;0.00175986;0.00605825
62;calc iter;10;0.438189;0.401096;0.449256
62;calc total;1;4.38192;4.38192;4.38192
62;total;1;11.8132;11.8132;11.8132
106;initialize;1;3.90456;3.90456;3.90456
106;async;10;0.00886149;0.00109963;0.0142674
106;inner;10;0.420888;0.415269;0.429867
106;wait;10;4.23714e-05;2.2265e-05;0.000102077
106;boundary;10;0.00261543;0.00180312;0.00341233
106;calc iter;10;0.432409;0.429651;0.434121
106;calc total;1;4.38192;4.38192;4.38192
106;total;1;11.796;11.796;11.796
18;initialize;1;39.6008;39.6008;39.6008
18;async;10;0.00716316;0.00106335;0.0100349
18;inner;10;0.420224;0.417863;0.42513
18;wait;10;7.50834e-05;4.7052e-05;0.000179462
18;boundary;10;0.00562357;0.00407847;0.00663028
18;calc iter;10;0.433087;0.430434;0.435335
18;calc total;1;4.38192;4.38192;4.38192
18;total;1;47.495;47.495;47.495
42;initialize;1;3.93675;3.93675;3.93675
42;async;10;0.00992025;0.00110422;0.0168431
42;inner;10;0.416817;0.409495;0.426226
42;wait;10;8.79603e-05;5.0946e-05;0.000227061
42;boundary;10;0.00529262;0.00301577;0.0065419
42;calc iter;10;0.43212;0.429378;0.433826
42;calc total;1;4.38192;4.38192;4.38192
42;total;1;11.8277;11.8277;11.8277
63;initialize;1;3.91826;3.91826;3.91826
63;async;10;0.02536;0.00121621;0.0301912
63;inner;10;0.405828;0.375426;0.424832
63;wait;10;7.57946e-05;2.4274e-05;0.000269276
63;boundary;10;0.00466836;0.00183192;0.00555618
63;calc iter;10;0.435934;0.406481;0.445489
63;calc total;1;4.38192;4.38192;4.38192
63;total;1;11.8132;11.8132;11.8132
107;initialize;1;3.90454;3.90454;3.90454
107;async;10;0.00663205;0.000825368;0.0138297
107;inner;10;0.420666;0.41378;0.429653
107;wait;10;4.37504e-05;3.0707e-05;5.5956e-05
107;boundary;10;0.00457839;0.00247809;0.00542464
107;calc iter;10;0.431922;0.429285;0.436792
107;calc total;1;4.38193;4.38193;4.38193
107;total;1;11.796;11.796;11.796
19;initialize;1;39.6095;39.6095;39.6095
19;async;10;0.00775184;0.00107738;0.0132143
19;inner;10;0.419028;0.414642;0.426001
19;wait;10;7.8536e-05;5.6387e-05;0.00016401
19;boundary;10;0.00607175;0.00368757;0.0070748
19;calc iter;10;0.432933;0.430461;0.436595
19;calc total;1;4.38192;4.38192;4.38192
19;total;1;47.5037;47.5037;47.5037
43;initialize;1;3.93701;3.93701;3.93701
43;async;10;0.0107876;0.00108495;0.0202359
43;inner;10;0.414803;0.407261;0.426319
43;wait;10;8.72208e-05;5.7433e-05;0.000208531
43;boundary;10;0.00610206;0.00298761;0.00713792
43;calc iter;10;0.431782;0.429665;0.436236
43;calc total;1;4.38192;4.38192;4.38192
43;total;1;11.828;11.828;11.828
108;initialize;1;3.90456;3.90456;3.90456
108;async;10;0.00375626;0.000981025;0.0139057
108;inner;10;0.42644;0.422105;0.43194
108;wait;10;4.56394e-05;2.5002e-05;9.4855e-05
108;boundary;10;0.00383565;0.0017578;0.00577394
108;calc iter;10;0.434079;0.427754;0.443502
108;calc total;1;4.38192;4.38192;4.38192
108;total;1;11.796;11.796;11.796
20;initialize;1;39.6095;39.6095;39.6095
20;async;10;0.00517179;0.0012206;0.0089441
20;inner;10;0.424733;0.421913;0.430244
20;wait;10;5.39508e-05;2.8835e-05;0.000110382
20;boundary;10;0.00365673;0.00175077;0.00504864
20;calc iter;10;0.433617;0.430636;0.435317
20;calc total;1;4.38192;4.38192;4.38192
20;total;1;47.5037;47.5037;47.5037
44;initialize;1;3.937;3.937;3.937
44;async;10;0.00965463;0.00111266;0.0163597
44;inner;10;0.418334;0.412326;0.426209
44;wait;10;7.17241e-05;3.8621e-05;0.000236077
44;boundary;10;0.004526;0.00293826;0.00549993
44;calc iter;10;0.432588;0.430595;0.43564
44;calc total;1;4.38192;4.38192;4.38192
44;total;1;11.828;11.828;11.828
109;initialize;1;3.90457;3.90457;3.90457
109;async;10;0.00288994;0.00108977;0.0119255
109;inner;10;0.427305;0.422915;0.432721
109;wait;10;4.7589e-05;2.1244e-05;9.9074e-05
109;boundary;10;0.00391486;0.00172823;0.00572228
109;calc iter;10;0.434159;0.427144;0.441552
109;calc total;1;4.38193;4.38193;4.38193
109;total;1;11.796;11.796;11.796
21;initialize;1;39.6022;39.6022;39.6022
21;async;10;0.00812139;0.0011245;0.0122164
21;inner;10;0.42072;0.418129;0.424781
21;wait;10;7.67416e-05;3.0081e-05;0.000279787
21;boundary;10;0.00468462;0.00285915;0.00603802
21;calc iter;10;0.433604;0.430435;0.436661
21;calc total;1;4.38193;4.38193;4.38193
21;total;1;47.4964;47.4964;47.4964
45;initialize;1;3.937;3.937;3.937
45;async;10;0.0100004;0.00112101;0.0160244
45;inner;10;0.418766;0.41282;0.427329
45;wait;10;5.77219e-05;3.9262e-05;0.00011743
45;boundary;10;0.00399333;0.00267741;0.00469915
45;calc iter;10;0.432819;0.43091;0.434984
45;calc total;1;4.38193;4.38193;4.38193
110;initialize;1;3.90457;3.90457;3.90457
110;async;10;0.00465024;0.00113564;0.0163474
110;inner;10;0.425221;0.42174;0.431538
110;wait;10;5.15045e-05;2.1373e-05;0.000160361
110;boundary;10;0.00415332;0.00176718;0.00592364
110;calc iter;10;0.434078;0.430321;0.444452
110;calc total;1;4.38192;4.38192;4.38192
110;total;1;11.796;11.796;11.796
22;initialize;1;39.609;39.609;39.609
22;async;10;0.00533709;0.00102533;0.00799495
22;inner;10;0.426847;0.423811;0.430631
22;wait;10;3.44438e-05;2.2019e-05;9.0311e-05
22;boundary;10;0.00199457;0.00173482;0.00252868
22;calc iter;10;0.434214;0.432145;0.435388
22;calc total;1;4.38192;4.38192;4.38192
22;total;1;47.5033;47.5033;47.5033
45;total;1;11.8279;11.8279;11.8279
111;initialize;1;3.90458;3.90458;3.90458
111;async;10;0.00330379;0.000623202;0.0141955
111;inner;10;0.426454;0.423187;0.432117
111;wait;10;4.84654e-05;2.336e-05;0.000109377
111;boundary;10;0.00396313;0.00210348;0.00522499
111;calc iter;10;0.433771;0.429639;0.442161
111;calc total;1;4.38193;4.38193;4.38193
111;total;1;11.796;11.796;11.796
23;initialize;1;39.6038;39.6038;39.6038
23;async;10;0.00810501;0.000818726;0.0108749
23;inner;10;0.423931;0.420202;0.428844
23;wait;10;2.44063e-05;1.9104e-05;4.731e-05
23;boundary;10;0.0022054;0.00181127;0.00289942
23;calc iter;10;0.434267;0.43235;0.436252
23;calc total;1;4.38192;4.38192;4.38192
23;total;1;47.498;47.498;47.498
46;initialize;1;3.93699;3.93699;3.93699
46;async;10;0.00910575;0.00112782;0.0137162
46;inner;10;0.422237;0.416353;0.430235
46;wait;10;4.4465e-05;2.2422e-05;0.000134787
46;boundary;10;0.00198785;0.00169564;0.00291252
46;calc iter;10;0.433376;0.431563;0.434821
46;calc total;1;4.38192;4.38192;4.38192
46;total;1;11.828;11.828;11.828
47;initialize;1;3.937;3.937;3.937
47;async;10;0.0132272;0.000789714;0.0185854
47;inner;10;0.417828;0.412095;0.426042
47;wait;10;3.4582e-05;1.927e-05;0.000127732
47;boundary;10;0.00233963;0.00184753;0.0033843
47;calc iter;10;0.433431;0.430347;0.435445
47;calc total;1;4.38193;4.38193;4.38193
47;total;1;11.8279;11.8279;11.8279
73;initialize;1;3.91386;3.91386;3.91386
73;async;10;0.0156145;0.00121531;0.0215081
73;inner;10;0.414681;0.390823;0.428084
73;wait;10;6.72866e-05;2.2295e-05;0.000185086
73;boundary;10;0.00471447;0.00174953;0.00559992
73;calc iter;10;0.435079;0.414105;0.440904
73;calc total;1;4.38193;4.38193;4.38193
73;total;1;11.8081;11.8081;11.8081
74;initialize;1;3.91392;3.91392;3.91392
74;async;10;0.0232993;0.00122928;0.0292187
74;inner;10;0.408003;0.379301;0.428772
74;wait;10;6.37628e-05;2.391e-05;0.000150203
74;boundary;10;0.00482845;0.00177286;0.00601096
74;calc iter;10;0.436197;0.40639;0.442797
74;calc total;1;4.38193;4.38193;4.38193
74;total;1;11.8082;11.8082;11.8082
75;initialize;1;3.91411;3.91411;3.91411
75;async;10;0.0159459;0.00108886;0.0252602
75;inner;10;0.414284;0.390519;0.430195
75;wait;10;6.62517e-05;2.3561e-05;0.000164396
75;boundary;10;0.00462709;0.00183972;0.00579246
75;calc iter;10;0.434926;0.415635;0.444704
75;calc total;1;4.38193;4.38193;4.38193
75;total;1;11.8084;11.8084;11.8084
76;initialize;1;3.91423;3.91423;3.91423
76;async;10;0.0157003;0.000654284;0.027547
76;inner;10;0.412991;0.398817;0.430483
76;wait;10;6.06665e-05;2.6062e-05;0.000123518
76;boundary;10;0.00487858;0.00269385;0.0066329
76;calc iter;10;0.433633;0.427621;0.444406
76;calc total;1;4.38192;4.38192;4.38192
76;total;1;11.8085;11.8085;11.8085
77;initialize;1;3.91421;3.91421;3.91421
77;async;10;0.0132881;0.00110642;0.0314317
77;inner;10;0.41328;0.406271;0.427094
77;wait;10;8.28783e-05;2.3551e-05;0.000218943
77;boundary;10;0.00530619;0.00309617;0.00670733
77;calc iter;10;0.43196;0.420292;0.449776
77;calc total;1;4.38193;4.38193;4.38193
77;total;1;11.8085;11.8085;11.8085
78;initialize;1;3.91397;3.91397;3.91397
78;async;10;0.00973427;0.00122073;0.0342769
78;inner;10;0.4149;0.409302;0.428464
78;wait;10;9.56046e-05;6.6333e-05;0.000179985
78;boundary;10;0.00620788;0.00409605;0.00726515
78;calc iter;10;0.43094;0.419652;0.453257
78;calc total;1;4.38192;4.38192;4.38192
78;total;1;11.8082;11.8082;11.8082
79;initialize;1;3.91419;3.91419;3.91419
79;async;10;0.00836245;0.000674576;0.0351144
79;inner;10;0.416783;0.411207;0.430126
79;wait;10;7.20825e-05;5.0466e-05;0.000125954
79;boundary;10;0.0054777;0.0033731;0.00639879
79;calc iter;10;0.430697;0.420651;0.454257
79;calc total;1;4.38193;4.38193;4.38193
79;total;1;11.8084;11.8084;11.8084
80;initialize;1;3.91397;3.91397;3.91397
80;async;10;0.00860639;0.00120669;0.0348783
80;inner;10;0.41793;0.411399;0.430185
80;wait;10;6.71397e-05;4.7419e-05;0.000115756
80;boundary;10;0.00443371;0.00336845;0.00519205
80;calc iter;10;0.431039;0.421372;0.455941
80;calc total;1;4.38192;4.38192;4.38192
80;total;1;11.8083;11.8083;11.8083
81;initialize;1;3.9142;3.9142;3.9142
81;async;10;0.0062575;0.00110808;0.0286039
81;inner;10;0.42133;0.417562;0.432823
81;wait;10;4.5642e-05;3.101e-05;9.2331e-05
81;boundary;10;0.00368005;0.00262525;0.00412945
81;calc iter;10;0.431315;0.422621;0.451085
81;calc total;1;4.38192;4.38192;4.38192
81;total;1;11.8085;11.8085;11.8085
82;initialize;1;3.91416;3.91416;3.91416
82;async;10;0.00402068;0.00109631;0.0082097
82;inner;10;0.423044;0.416017;0.448763
82;wait;10;6.1534e-05;3.2038e-05;0.000108564
82;boundary;10;0.0040363;0.00251837;0.00525052
82;calc iter;10;0.431164;0.421953;0.456248
82;calc total;1;4.38192;4.38192;4.38192
82;total;1;11.8085;11.8085;11.8085
83;initialize;1;3.91416;3.91416;3.91416
83;async;10;0.00664718;0.000797405;0.0294457
83;inner;10;0.419254;0.412976;0.433074
83;wait;10;4.44997e-05;2.9225e-05;5.8203e-05
83;boundary;10;0.00475693;0.0028624;0.00630099
83;calc iter;10;0.430705;0.422424;0.451222
83;calc total;1;4.38192;4.38192;4.38192
83;total;1;11.8085;11.8085;11.8085
84;initialize;1;3.91416;3.91416;3.91416
84;async;10;0.00997402;0.000924129;0.0257277
84;inner;10;0.419443;0.405806;0.429661
84;wait;10;5.28141e-05;1.5799e-05;0.000121588
84;boundary;10;0.00447977;0.00224537;0.00640418
84;calc iter;10;0.433951;0.423632;0.446735
84;calc total;1;4.38192;4.38192;4.38192
84;total;1;11.8084;11.8084;11.8084
85;initialize;1;3.91408;3.91408;3.91408
85;async;10;0.0123736;0.00106134;0.0314525
85;inner;10;0.417453;0.399679;0.42916
85;wait;10;7.12149e-05;2.31e-05;0.000180292
85;boundary;10;0.00482829;0.00184;0.00595086
85;calc iter;10;0.434728;0.418124;0.446859
85;calc total;1;4.38193;4.38193;4.38193
85;total;1;11.8084;11.8084;11.8084
86;initialize;1;3.91417;3.91417;3.91417
86;async;10;0.00672037;0.00112301;0.0124564
86;inner;10;0.424304;0.401611;0.450169
86;wait;10;6.37672e-05;2.2194e-05;0.000147297
86;boundary;10;0.00481321;0.00175215;0.00599534
86;calc iter;10;0.435903;0.415844;0.461246
86;calc total;1;4.38192;4.38192;4.38192
86;total;1;11.8085;11.8085;11.8085
87;initialize;1;3.91391;3.91391;3.91391
87;async;10;0.00734424;0.00114331;0.0277957
87;inner;10;0.423002;0.406201;0.43338
87;wait;10;5.54611e-05;2.2858e-05;9.9765e-05
87;boundary;10;0.00483899;0.00178007;0.00574955
87;calc iter;10;0.435243;0.418435;0.451268
87;calc total;1;4.38192;4.38192;4.38192
87;total;1;11.8082;11.8082;11.8082
120;initialize;1;3.93219;3.93219;3.93219
120;async;10;0.0101546;0.000942288;0.0213587
120;inner;10;0.420465;0.415194;0.426668
120;wait;10;3.51044e-05;1.7253e-05;8.035e-05
120;boundary;10;0.00243272;0.0017009;0.00361763
120;calc iter;10;0.433089;0.430214;0.439332
120;calc total;1;4.38192;4.38192;4.38192
120;total;1;11.8267;11.8267;11.8267
121;initialize;1;3.93226;3.93226;3.93226
121;async;10;0.0114976;0.00110769;0.0196118
121;inner;10;0.419297;0.413829;0.426248
121;wait;10;4.20095e-05;2.2364e-05;0.000121553
121;boundary;10;0.00217145;0.00171117;0.00262274
121;calc iter;10;0.43301;0.430084;0.436706
121;calc total;1;4.38193;4.38193;4.38193
121;total;1;11.8267;11.8267;11.8267
168;initialize;1;3.9162;3.9162;3.9162
168;async;10;0.00222039;0.000859426;0.00415425
168;inner;10;0.4273;0.425056;0.43317
168;wait;10;5.13901e-05;3.4586e-05;8.9422e-05
168;boundary;10;0.00381629;0.00262933;0.00478769
168;calc iter;10;0.433389;0.430879;0.436807
168;calc total;1;4.38192;4.38192;4.38192
168;total;1;11.8013;11.8013;11.8013
144;initialize;1;3.94115;3.94115;3.94115
144;async;10;0.00946483;0.00170334;0.0136461
144;inner;10;0.418151;0.411348;0.425103
144;wait;10;4.69093e-05;2.5649e-05;0.000101323
144;boundary;10;0.00396045;0.00295155;0.00537935
144;calc iter;10;0.431625;0.429183;0.433981
144;calc total;1;4.38192;4.38192;4.38192
144;total;1;11.8355;11.8355;11.8355
122;initialize;1;3.93223;3.93223;3.93223
122;async;10;0.0112675;0.00107668;0.0206462
122;inner;10;0.418643;0.414449;0.425499
122;wait;10;5.73521e-05;2.2161e-05;0.000150516
122;boundary;10;0.00278402;0.00194516;0.00399954
122;calc iter;10;0.432753;0.429687;0.437066
122;calc total;1;4.38192;4.38192;4.38192
122;total;1;11.8267;11.8267;11.8267
169;initialize;1;3.9161;3.9161;3.9161
169;async;10;0.00206514;0.00107275;0.00273667
169;inner;10;0.42753;0.425077;0.434376
169;wait;10;4.61842e-05;2.7886e-05;0.000107495
169;boundary;10;0.00374176;0.00297347;0.00454737
169;calc iter;10;0.433385;0.431803;0.438532
169;calc total;1;4.38193;4.38193;4.38193
169;total;1;11.8012;11.8012;11.8012
145;initialize;1;3.94145;3.94145;3.94145
145;async;10;0.0079532;0.00192154;0.0113626
145;inner;10;0.420809;0.415274;0.426301
145;wait;10;5.28209e-05;2.4741e-05;0.000120879
145;boundary;10;0.00308248;0.00181535;0.00431866
145;calc iter;10;0.431899;0.430172;0.433631
145;calc total;1;4.38192;4.38192;4.38192
145;total;1;11.8357;11.8357;11.8357
123;initialize;1;3.93226;3.93226;3.93226
123;async;10;0.00970716;0.00111495;0.0191328
123;inner;10;0.419909;0.41634;0.425827
123;wait;10;4.83668e-05;2.2982e-05;0.000107671
123;boundary;10;0.00303385;0.00202182;0.00445598
123;calc iter;10;0.4327;0.429861;0.437521
123;calc total;1;4.38193;4.38193;4.38193
123;total;1;11.8267;11.8267;11.8267
170;initialize;1;3.91621;3.91621;3.91621
170;async;10;0.00166577;0.00108587;0.00287039
170;inner;10;0.428095;0.425916;0.433245
170;wait;10;4.92495e-05;2.3949e-05;0.000102987
170;boundary;10;0.00363096;0.00252804;0.00436652
170;calc iter;10;0.433443;0.431568;0.436958
170;calc total;1;4.38192;4.38192;4.38192
170;total;1;11.8013;11.8013;11.8013
146;initialize;1;3.94103;3.94103;3.94103
146;async;10;0.0100189;0.00104482;0.0135029
146;inner;10;0.418156;0.41299;0.425063
146;wait;10;6.01766e-05;2.8556e-05;0.000176833
146;boundary;10;0.00366499;0.00283335;0.00447875
146;calc iter;10;0.431902;0.429802;0.433002
146;calc total;1;4.38192;4.38192;4.38192
146;total;1;11.8353;11.8353;11.8353
124;initialize;1;3.93225;3.93225;3.93225
124;async;10;0.00630141;0.00129658;0.0167106
124;inner;10;0.42323;0.419473;0.428411
124;wait;10;5.46465e-05;2.8938e-05;0.000134317
124;boundary;10;0.00304158;0.00175202;0.00540211
124;calc iter;10;0.432629;0.429974;0.439502
124;calc total;1;4.38192;4.38192;4.38192
124;total;1;11.8267;11.8267;11.8267
171;initialize;1;3.91624;3.91624;3.91624
171;async;10;0.00382556;0.00107668;0.00534843
171;inner;10;0.424372;0.421586;0.430149
171;wait;10;6.87559e-05;3.793e-05;0.000187145
171;boundary;10;0.00483085;0.00386826;0.00580123
171;calc iter;10;0.433098;0.430943;0.435658
171;calc total;1;4.38192;4.38192;4.38192
171;total;1;11.8013;11.8013;11.8013
147;initialize;1;3.94098;3.94098;3.94098
147;async;10;0.00772073;0.00103358;0.0115611
147;inner;10;0.41938;0.413083;0.427839
147;wait;10;6.42048e-05;3.4449e-05;0.000100036
147;boundary;10;0.00441375;0.00225588;0.00570411
147;calc iter;10;0.431581;0.430417;0.433411
147;calc total;1;4.38192;4.38192;4.38192
147;total;1;11.8353;11.8353;11.8353
125;initialize;1;3.93223;3.93223;3.93223
125;async;10;0.00908125;0.00110644;0.0238079
125;inner;10;0.417344;0.410354;0.42524
125;wait;10;7.88889e-05;4.4331e-05;0.000170659
125;boundary;10;0.00556253;0.00304994;0.00692412
125;calc iter;10;0.432068;0.426519;0.445019
125;calc total;1;4.38193;4.38193;4.38193
125;total;1;11.8267;11.8267;11.8267
172;initialize;1;3.9163;3.9163;3.9163
172;async;10;0.00334434;0.000635048;0.0084146
172;inner;10;0.42364;0.41939;0.432262
172;wait;10;8.78758e-05;5.175e-05;0.000166132
172;boundary;10;0.00580882;0.00294834;0.00704254
172;calc iter;10;0.432883;0.429478;0.436422
172;calc total;1;4.38192;4.38192;4.38192
172;total;1;11.8014;11.8014;11.8014
148;initialize;1;3.94121;3.94121;3.94121
148;async;10;0.00525528;0.00106119;0.00869256
148;inner;10;0.42227;0.416512;0.43078
148;wait;10;6.03374e-05;2.7753e-05;0.000115234
148;boundary;10;0.00403859;0.00170891;0.00556961
148;calc iter;10;0.431626;0.428565;0.43367
148;calc total;1;4.38192;4.38192;4.38192
148;total;1;11.8355;11.8355;11.8355
126;initialize;1;3.9322;3.9322;3.9322
126;async;10;0.0102331;0.00110301;0.0201237
126;inner;10;0.415065;0.40929;0.423127
126;wait;10;0.000101067;4.8668e-05;0.00027001
126;boundary;10;0.00599035;0.00430465;0.00684245
126;calc iter;10;0.431391;0.428818;0.437831
126;calc total;1;4.38192;4.38192;4.38192
126;total;1;11.8266;11.8266;11.8266
173;initialize;1;3.91628;3.91628;3.91628
173;async;10;0.00520602;0.00105842;0.0117134
173;inner;10;0.421995;0.419411;0.429249
173;wait;10;9.00316e-05;5.4211e-05;0.000217512
173;boundary;10;0.00602983;0.00463441;0.00688765
173;calc iter;10;0.433323;0.43007;0.438848
173;calc total;1;4.38193;4.38193;4.38193
173;total;1;11.8013;11.8013;11.8013
149;initialize;1;3.941;3.941;3.941
149;async;10;0.0110174;0.000995537;0.0204391
149;inner;10;0.414255;0.408051;0.42441
149;wait;10;0.000102416;5.0227e-05;0.000269221
149;boundary;10;0.00623467;0.00383946;0.00710413
149;calc iter;10;0.431611;0.427929;0.438291
149;calc total;1;4.38193;4.38193;4.38193
149;total;1;11.8353;11.8353;11.8353
127;initialize;1;3.93222;3.93222;3.93222
127;async;10;0.0115637;0.00111089;0.0189436
127;inner;10;0.413303;0.408361;0.420771
127;wait;10;0.000104703;5.4365e-05;0.000286349
127;boundary;10;0.00629605;0.00573378;0.00702463
127;calc iter;10;0.43127;0.427904;0.43415
127;calc total;1;4.38192;4.38192;4.38192
127;total;1;11.8267;11.8267;11.8267
174;initialize;1;3.91614;3.91614;3.91614
174;async;10;0.00456885;0.00106251;0.0103123
174;inner;10;0.423989;0.42214;0.429609
174;wait;10;7.5759e-05;4.4322e-05;0.000179015
174;boundary;10;0.00500347;0.00338707;0.00628081
174;calc iter;10;0.433638;0.431149;0.437646
174;calc total;1;4.38192;4.38192;4.38192
174;total;1;11.8013;11.8013;11.8013
150;initialize;1;3.94101;3.94101;3.94101
150;async;10;0.00922182;0.00111846;0.0145802
150;inner;10;0.418397;0.413899;0.426192
150;wait;10;6.6581e-05;2.9854e-05;0.000135569
150;boundary;10;0.00451902;0.0029155;0.00613714
150;calc iter;10;0.432207;0.429793;0.434994
150;calc total;1;4.38192;4.38192;4.38192
150;total;1;11.8353;11.8353;11.8353
128;initialize;1;3.93225;3.93225;3.93225
128;async;10;0.00848888;0.00109307;0.0112045
128;inner;10;0.42072;0.417396;0.426581
128;wait;10;5.02463e-05;2.614e-05;9.7914e-05
128;boundary;10;0.00306563;0.00220431;0.00422611
128;calc iter;10;0.432326;0.430304;0.433904
128;calc total;1;4.38192;4.38192;4.38192
128;total;1;11.8267;11.8267;11.8267
175;initialize;1;3.91622;3.91622;3.91622
175;async;10;0.00330393;0.000703796;0.00809476
175;inner;10;0.426544;0.422604;0.432519
175;wait;10;5.85264e-05;2.7673e-05;0.000140011
175;boundary;10;0.00401669;0.00240814;0.00513014
175;calc iter;10;0.433924;0.430375;0.438012
175;calc total;1;4.38193;4.38193;4.38193
175;total;1;11.8013;11.8013;11.8013
151;initialize;1;3.94109;3.94109;3.94109
151;async;10;0.0104197;0.00104569;0.017198
151;inner;10;0.420004;0.413456;0.427365
151;wait;10;4.33476e-05;2.5361e-05;0.000106027
151;boundary;10;0.002448;0.00179622;0.00340512
151;calc iter;10;0.432916;0.430962;0.434775
151;calc total;1;4.38192;4.38192;4.38192
151;total;1;11.8353;11.8353;11.8353
129;initialize;1;3.93222;3.93222;3.93222
129;async;10;0.00979693;0.00105623;0.0123694
129;inner;10;0.420382;0.417806;0.425837
129;wait;10;4.57468e-05;2.719e-05;0.000118362
129;boundary;10;0.00232491;0.00171854;0.00304945
129;calc iter;10;0.432553;0.429856;0.433648
129;calc total;1;4.38192;4.38192;4.38192
129;total;1;11.8267;11.8267;11.8267
176;initialize;1;3.9162;3.9162;3.9162
176;async;10;0.00490855;0.000953178;0.00793935
176;inner;10;0.425321;0.420899;0.431886
176;wait;10;5.92677e-05;2.2098e-05;0.000212947
176;boundary;10;0.00380288;0.00177152;0.00487528
176;calc iter;10;0.434094;0.429046;0.436686
176;calc total;1;4.38192;4.38192;4.38192
176;total;1;11.8013;11.8013;11.8013
152;initialize;1;3.9414;3.9414;3.9414
152;async;10;0.0145153;0.00106926;0.0217378
152;inner;10;0.416405;0.40954;0.425474
152;wait;10;4.63329e-05;2.1283e-05;0.000158478
152;boundary;10;0.00218132;0.00174917;0.00329993
152;calc iter;10;0.433149;0.430003;0.434779
152;calc total;1;4.38192;4.38192;4.38192
152;total;1;11.8357;11.8357;11.8357
130;initialize;1;3.93228;3.93228;3.93228
130;async;10;0.0103718;0.00108829;0.0129059
130;inner;10;0.418857;0.415765;0.424734
130;wait;10;6.2288e-05;2.5671e-05;0.00024866
130;boundary;10;0.00308625;0.00178077;0.00420704
130;calc iter;10;0.432379;0.429423;0.434435
130;calc total;1;4.38191;4.38191;4.38191
130;total;1;11.8267;11.8267;11.8267
177;initialize;1;3.91617;3.91617;3.91617
177;async;10;0.00614432;0.00105631;0.00855787
177;inner;10;0.424134;0.419336;0.432904
177;wait;10;5.2279e-05;2.4903e-05;0.000120237
177;boundary;10;0.00401903;0.00172355;0.00537929
177;calc iter;10;0.434352;0.427861;0.437045
177;calc total;1;4.38192;4.38192;4.38192
177;total;1;11.8013;11.8013;11.8013
153;initialize;1;3.94094;3.94094;3.94094
153;async;10;0.0156244;0.0010304;0.0202243
153;inner;10;0.415209;0.408684;0.427128
153;wait;10;4.2558e-05;2.0995e-05;0.000151996
153;boundary;10;0.00265222;0.00170353;0.00390583
153;calc iter;10;0.43353;0.430037;0.435814
153;calc total;1;4.38192;4.38192;4.38192
153;total;1;11.8352;11.8352;11.8352
131;initialize;1;3.93225;3.93225;3.93225
131;async;10;0.00788596;0.000812562;0.0115617
131;inner;10;0.421014;0.417327;0.426718
131;wait;10;3.78914e-05;2.165e-05;5.5715e-05
131;boundary;10;0.00325481;0.00208325;0.00468864
131;calc iter;10;0.432194;0.430193;0.433659
131;calc total;1;4.38192;4.38192;4.38192
131;total;1;11.8267;11.8267;11.8267
178;initialize;1;3.91632;3.91632;3.91632
178;async;10;0.00414372;0.000648648;0.00712472
178;inner;10;0.426131;0.422003;0.433083
178;wait;10;5.63542e-05;2.5281e-05;0.000128847
178;boundary;10;0.00373893;0.00177095;0.00496177
178;calc iter;10;0.434072;0.430232;0.436827
178;calc total;1;4.38192;4.38192;4.38192
178;total;1;11.8014;11.8014;11.8014
154;initialize;1;3.94097;3.94097;3.94097
154;async;10;0.0147793;0.00109484;0.0215469
154;inner;10;0.414991;0.40833;0.422912
154;wait;10;6.89988e-05;2.5801e-05;0.000246982
154;boundary;10;0.00294467;0.00195712;0.00468184
154;calc iter;10;0.432785;0.428938;0.434333
154;calc total;1;4.38192;4.38192;4.38192
154;total;1;11.8353;11.8353;11.8353
132;initialize;1;3.93227;3.93227;3.93227
132;async;10;0.00242478;0.000959265;0.00748887
132;inner;10;0.42625;0.423966;0.430971
132;wait;10;4.4655e-05;2.0924e-05;9.677e-05
132;boundary;10;0.00382981;0.00261017;0.00517121
132;calc iter;10;0.432551;0.430795;0.43734
132;calc total;1;4.38192;4.38192;4.38192
132;total;1;11.8267;11.8267;11.8267
179;initialize;1;3.91619;3.91619;3.91619
179;async;10;0.00214163;0.000430274;0.00576545
179;inner;10;0.427957;0.425016;0.433513
179;wait;10;3.50401e-05;2.2361e-05;5.1108e-05
179;boundary;10;0.00376221;0.00245333;0.00511047
179;calc iter;10;0.433897;0.430126;0.436907
179;calc total;1;4.38192;4.38192;4.38192
179;total;1;11.8013;11.8013;11.8013
155;initialize;1;3.9412;3.9412;3.9412
155;async;10;0.0114875;0.00079284;0.0183152
155;inner;10;0.417433;0.411834;0.423106
155;wait;10;4.76606e-05;2.5947e-05;0.000127555
155;boundary;10;0.00369506;0.00268291;0.00478219
155;calc iter;10;0.432665;0.42881;0.434454
155;calc total;1;4.38192;4.38192;4.38192
155;total;1;11.8355;11.8355;11.8355
133;initialize;1;3.9323;3.9323;3.9323
133;async;10;0.00262302;0.00128759;0.00523588
133;inner;10;0.42606;0.424295;0.430546
133;wait;10;5.16851e-05;3.1123e-05;0.00010214
133;boundary;10;0.00376043;0.00260265;0.00458172
133;calc iter;10;0.432497;0.43108;0.434931
133;calc total;1;4.38192;4.38192;4.38192
133;total;1;11.8267;11.8267;11.8267
180;initialize;1;3.91624;3.91624;3.91624
180;async;10;0.00936445;0.000860173;0.0127993
180;inner;10;0.418205;0.41422;0.422022
180;wait;10;6.91124e-05;4.0366e-05;0.000128996
180;boundary;10;0.00452486;0.00288774;0.0053851
180;calc iter;10;0.432165;0.428115;0.43568
180;calc total;1;4.38192;4.38192;4.38192
180;total;1;11.8013;11.8013;11.8013
156;initialize;1;3.94095;3.94095;3.94095
156;async;10;0.00242156;0.000569118;0.00564134
156;inner;10;0.426826;0.42445;0.432841
156;wait;10;3.77477e-05;2.4864e-05;8.3162e-05
156;boundary;10;0.00384989;0.00264667;0.00463624
156;calc iter;10;0.433137;0.430271;0.436589
156;calc total;1;4.38192;4.38192;4.38192
156;total;1;11.8352;11.8352;11.8352
134;initialize;1;3.93223;3.93223;3.93223
134;async;10;0.00243277;0.001099;0.00490002
134;inner;10;0.425762;0.424125;0.430548
134;wait;10;6.0617e-05;3.6217e-05;0.000143013
134;boundary;10;0.00407055;0.00274694;0.0047534
134;calc iter;10;0.432327;0.430951;0.434539
134;calc total;1;4.38192;4.38192;4.38192
134;total;1;11.8267;11.8267;11.8267
157;initialize;1;3.9412;3.9412;3.9412
157;async;10;0.00472543;0.00114727;0.0062225
157;inner;10;0.424001;0.421125;0.431412
157;wait;10;5.70427e-05;3.2405e-05;0.000130317
157;boundary;10;0.00420533;0.00302089;0.00496325
157;calc iter;10;0.43299;0.430925;0.435712
157;calc total;1;4.38192;4.38192;4.38192
157;total;1;11.8355;11.8355;11.8355
135;initialize;1;3.93222;3.93222;3.93222
135;async;10;0.00246934;0.000989178;0.00559577
135;inner;10;0.425067;0.423679;0.429711
135;wait;10;6.789e-05;4.6088e-05;0.000135972
135;boundary;10;0.00461472;0.00316854;0.00550169
135;calc iter;10;0.432221;0.430875;0.434276
135;calc total;1;4.38192;4.38192;4.38192
135;total;1;11.8267;11.8267;11.8267
64;initialize;1;3.91831;3.91831;3.91831
64;async;10;0.0196261;0.00120985;0.0285714
64;inner;10;0.40957;0.387429;0.425601
64;wait;10;7.08881e-05;2.8996e-05;0.000160964
64;boundary;10;0.0051283;0.00259192;0.00648989
64;calc iter;10;0.434398;0.418623;0.441069
64;calc total;1;4.38192;4.38192;4.38192
64;total;1;11.8132;11.8132;11.8132
65;initialize;1;3.91831;3.91831;3.91831
65;async;10;0.011706;0.000661985;0.0221108
65;inner;10;0.416964;0.402634;0.4304
65;wait;10;5.77423e-05;2.8428e-05;0.000126376
65;boundary;10;0.00451822;0.0019219;0.00653765
65;calc iter;10;0.433248;0.425089;0.439674
65;calc total;1;4.38192;4.38192;4.38192
65;total;1;11.8132;11.8132;11.8132
66;initialize;1;3.91827;3.91827;3.91827
66;async;10;0.0107639;0.00123106;0.0239381
66;inner;10;0.416493;0.40709;0.429145
66;wait;10;6.67682e-05;3.0057e-05;0.000141809
66;boundary;10;0.0046116;0.00226458;0.00643167
66;calc iter;10;0.431937;0.41984;0.439503
66;calc total;1;4.38192;4.38192;4.38192
66;total;1;11.8132;11.8132;11.8132
67;initialize;1;3.91827;3.91827;3.91827
67;async;10;0.0105344;0.00123602;0.0398312
67;inner;10;0.414002;0.405176;0.427445
67;wait;10;7.88146e-05;4.3927e-05;0.000159737
67;boundary;10;0.00557416;0.00313663;0.00711287
67;calc iter;10;0.430191;0.41725;0.458465
67;calc total;1;4.38192;4.38192;4.38192
67;total;1;11.8132;11.8132;11.8132
68;initialize;1;3.91821;3.91821;3.91821
68;async;10;0.0112432;0.00123712;0.0367827
68;inner;10;0.413471;0.405149;0.426023
68;wait;10;7.27057e-05;3.7529e-05;0.000161928
68;boundary;10;0.00511702;0.00375276;0.0061077
68;calc iter;10;0.429906;0.419554;0.45131
68;calc total;1;4.38192;4.38192;4.38192
68;total;1;11.8131;11.8131;11.8131
69;initialize;1;3.91828;3.91828;3.91828
69;async;10;0.00755174;0.00122018;0.0277863
69;inner;10;0.418941;0.413839;0.430039
69;wait;10;5.34104e-05;3.125e-05;0.00010375
69;boundary;10;0.00397738;0.0019052;0.00518792
69;calc iter;10;0.430526;0.424051;0.447116
69;calc total;1;4.38192;4.38192;4.38192
69;total;1;11.8132;11.8132;11.8132
70;initialize;1;3.91829;3.91829;3.91829
70;async;10;0.0140414;0.00124445;0.0372794
70;inner;10;0.409745;0.404662;0.420701
70;wait;10;9.53529e-05;4.0101e-05;0.000296701
70;boundary;10;0.00573512;0.00485362;0.00640612
70;calc iter;10;0.429619;0.422371;0.449587
70;calc total;1;4.38192;4.38192;4.38192
70;total;1;11.8132;11.8132;11.8132
71;initialize;1;3.91821;3.91821;3.91821
71;async;10;0.00994516;0.000822922;0.0318812
71;inner;10;0.414755;0.408869;0.425746
71;wait;10;5.18882e-05;3.2053e-05;7.7656e-05
71;boundary;10;0.00498877;0.00370412;0.0062862
71;calc iter;10;0.429742;0.423483;0.44832
71;calc total;1;4.38192;4.38192;4.38192
71;total;1;11.8131;11.8131;11.8131
112;initialize;1;3.90456;3.90456;3.90456
112;async;10;0.00460013;0.00113947;0.0150543
112;inner;10;0.424348;0.421457;0.429165
112;wait;10;6.64845e-05;2.6296e-05;0.000217149
112;boundary;10;0.00447301;0.00291711;0.00585953
112;calc iter;10;0.433489;0.431311;0.441641
112;calc total;1;4.38192;4.38192;4.38192
112;total;1;11.796;11.796;11.796
113;initialize;1;3.90456;3.90456;3.90456
113;async;10;0.00379111;0.000838921;0.0131101
113;inner;10;0.423813;0.420131;0.429944
113;wait;10;7.47147e-05;3.9187e-05;0.000159911
113;boundary;10;0.00548056;0.00358673;0.00682142
113;calc iter;10;0.433162;0.430323;0.44118
113;calc total;1;4.38193;4.38193;4.38193
113;total;1;11.796;11.796;11.796
114;initialize;1;3.90462;3.90462;3.90462
114;async;10;0.00315634;0.0006269;0.00729653
114;inner;10;0.424104;0.420548;0.430714
114;wait;10;7.16401e-05;4.58e-05;0.000167085
114;boundary;10;0.00556978;0.0031329;0.00682987
114;calc iter;10;0.432903;0.431356;0.436352
114;calc total;1;4.38192;4.38192;4.38192
114;total;1;11.7961;11.7961;11.7961
115;initialize;1;3.90454;3.90454;3.90454
115;async;10;0.00323797;0.00113018;0.00462333
115;inner;10;0.424646;0.422273;0.42955
115;wait;10;6.34846e-05;4.2695e-05;0.000159936
115;boundary;10;0.00508484;0.00385208;0.00601805
115;calc iter;10;0.433034;0.431382;0.434695
115;calc total;1;4.38193;4.38193;4.38193
115;total;1;11.796;11.796;11.796
116;initialize;1;3.90457;3.90457;3.90457
116;async;10;0.00270246;0.000630936;0.0035551
116;inner;10;0.426587;0.424135;0.431548
116;wait;10;5.79779e-05;3.2251e-05;0.000137825
116;boundary;10;0.00392013;0.00265002;0.00468757
116;calc iter;10;0.433269;0.431392;0.435485
116;calc total;1;4.38192;4.38192;4.38192
116;total;1;11.796;11.796;11.796
117;initialize;1;3.90455;3.90455;3.90455
117;async;10;0.00320054;0.0011853;0.00400508
117;inner;10;0.426698;0.424581;0.431676
117;wait;10;4.53137e-05;2.4235e-05;0.000122022
117;boundary;10;0.00345335;0.0025962;0.0041083
117;calc iter;10;0.4334;0.431754;0.435582
117;calc total;1;4.38193;4.38193;4.38193
117;total;1;11.796;11.796;11.796
118;initialize;1;3.90459;3.90459;3.90459
118;async;10;0.00202711;0.00109194;0.00255263
118;inner;10;0.427911;0.426002;0.432966
118;wait;10;4.05672e-05;2.4909e-05;9.7031e-05
118;boundary;10;0.00347184;0.0024115;0.00401798
118;calc iter;10;0.433452;0.431124;0.436569
118;calc total;1;4.38192;4.38192;4.38192
118;total;1;11.796;11.796;11.796
119;initialize;1;3.90453;3.90453;3.90453
119;async;10;0.00526627;0.000848045;0.00667968
119;inner;10;0.422673;0.42036;0.425153
119;wait;10;5.29125e-05;3.2777e-05;0.000123349
119;boundary;10;0.00505248;0.00430834;0.00659398
119;calc iter;10;0.433046;0.431268;0.434744
119;calc total;1;4.38192;4.38192;4.38192
119;total;1;11.796;11.796;11.796
88;initialize;1;3.91418;3.91418;3.91418
88;async;10;0.011776;0.00111653;0.0331974
88;inner;10;0.417708;0.403337;0.428003
88;wait;10;7.68311e-05;2.2667e-05;0.000293752
88;boundary;10;0.00448845;0.00192819;0.00601215
88;calc iter;10;0.434051;0.422345;0.452135
88;calc total;1;4.38192;4.38192;4.38192
88;total;1;11.8085;11.8085;11.8085
89;initialize;1;3.91406;3.91406;3.91406
89;async;10;0.011273;0.00103667;0.0349516
89;inner;10;0.416547;0.407603;0.426656
89;wait;10;8.53755e-05;3.379e-05;0.000308645
89;boundary;10;0.00511469;0.00318486;0.00639947
89;calc iter;10;0.433022;0.421986;0.456031
89;calc total;1;4.38193;4.38193;4.38193
89;total;1;11.8083;11.8083;11.8083
90;initialize;1;3.91392;3.91392;3.91392
90;async;10;0.0109984;0.00136587;0.0259755
90;inner;10;0.414945;0.407409;0.427877
90;wait;10;8.0943e-05;3.542e-05;0.000184256
90;boundary;10;0.00593478;0.00389305;0.00694661
90;calc iter;10;0.431961;0.42187;0.447795
90;calc total;1;4.38192;4.38192;4.38192
90;total;1;11.8082;11.8082;11.8082
91;initialize;1;3.91404;3.91404;3.91404
91;async;10;0.00700371;0.00111014;0.0241614
91;inner;10;0.418615;0.411941;0.429711
91;wait;10;6.84526e-05;4.3288e-05;0.000142248
91;boundary;10;0.00565074;0.0034223;0.00654502
91;calc iter;10;0.431339;0.423995;0.449291
91;calc total;1;4.38192;4.38192;4.38192
91;total;1;11.8083;11.8083;11.8083
92;initialize;1;3.9142;3.9142;3.9142
92;async;10;0.00494523;0.00113599;0.026364
92;inner;10;0.42247;0.41529;0.43092
92;wait;10;5.82628e-05;3.5959e-05;0.000136865
92;boundary;10;0.00411142;0.00293636;0.00526583
92;calc iter;10;0.431586;0.425841;0.451546
92;calc total;1;4.38192;4.38192;4.38192
92;total;1;11.8085;11.8085;11.8085
93;initialize;1;3.91418;3.91418;3.91418
93;async;10;0.00403382;0.000737223;0.0264803
93;inner;10;0.42364;0.419681;0.432125
93;wait;10;5.14667e-05;3.6696e-05;0.000116338
93;boundary;10;0.0038794;0.00251645;0.0050794
93;calc iter;10;0.431606;0.425407;0.450982
93;calc total;1;4.38192;4.38192;4.38192
93;total;1;11.8084;11.8084;11.8084
94;initialize;1;3.91415;3.91415;3.91415
94;async;10;0.00483766;0.000734449;0.0280988
94;inner;10;0.422798;0.415383;0.432144
94;wait;10;5.36671e-05;3.6823e-05;0.000104801
94;boundary;10;0.00402495;0.00253676;0.00466426
94;calc iter;10;0.431716;0.427471;0.448185
94;calc total;1;4.38192;4.38192;4.38192
94;total;1;11.8084;11.8084;11.8084
95;initialize;1;3.91419;3.91419;3.91419
95;async;10;0.00534318;0.000821528;0.0281946
95;inner;10;0.420802;0.416417;0.42917
95;wait;10;5.42829e-05;4.4824e-05;8.3556e-05
95;boundary;10;0.00509928;0.00340482;0.00632035
95;calc iter;10;0.4313;0.423469;0.450441
95;calc total;1;4.38192;4.38192;4.38192
95;total;1;11.8085;11.8085;11.8085
136;initialize;1;3.93234;3.93234;3.93234
136;async;10;0.00297234;0.000657513;0.00907797
136;inner;10;0.423453;0.420471;0.429335
136;wait;10;7.27251e-05;4.6829e-05;0.000154058
136;boundary;10;0.00556961;0.00335448;0.0068058
136;calc iter;10;0.43207;0.43038;0.43774
136;calc total;1;4.38192;4.38192;4.38192
136;total;1;11.8268;11.8268;11.8268
137;initialize;1;3.93226;3.93226;3.93226
137;async;10;0.00477878;0.00109227;0.00775628
137;inner;10;0.420537;0.417978;0.426486
137;wait;10;8.04832e-05;4.9785e-05;0.000205114
137;boundary;10;0.00628496;0.00511817;0.00685811
137;calc iter;10;0.431684;0.429672;0.433769
137;calc total;1;4.38193;4.38193;4.38193
137;total;1;11.8267;11.8267;11.8267
138;initialize;1;3.93223;3.93223;3.93223
138;async;10;0.00452093;0.000672583;0.00723669
138;inner;10;0.423065;0.42138;0.428891
138;wait;10;7.54757e-05;3.05e-05;0.000203749
138;boundary;10;0.00462167;0.00352105;0.00625487
138;calc iter;10;0.432285;0.429869;0.433953
138;calc total;1;4.38193;4.38193;4.38193
138;total;1;11.8267;11.8267;11.8267
139;initialize;1;3.93231;3.93231;3.93231
139;async;10;0.0049583;0.00108192;0.00785858
139;inner;10;0.423353;0.421522;0.427752
139;wait;10;6.62606e-05;2.5911e-05;0.000241982
139;boundary;10;0.00422999;0.00280865;0.00513142
139;calc iter;10;0.43261;0.430612;0.435411
139;calc total;1;4.38192;4.38192;4.38192
139;total;1;11.8267;11.8267;11.8267
140;initialize;1;3.93228;3.93228;3.93228
140;async;10;0.00444736;0.00106909;0.00677391
140;inner;10;0.424227;0.421806;0.429493
140;wait;10;5.4223e-05;2.2991e-05;0.000138783
140;boundary;10;0.00410004;0.00182751;0.00496601
140;calc iter;10;0.432831;0.429;0.435392
140;calc total;1;4.38192;4.38192;4.38192
140;total;1;11.8267;11.8267;11.8267
141;initialize;1;3.93223;3.93223;3.93223
141;async;10;0.00292472;0.00110294;0.0050421
141;inner;10;0.425813;0.422269;0.431712
141;wait;10;4.86835e-05;2.0149e-05;9.8695e-05
141;boundary;10;0.00432867;0.00171389;0.00515816
141;calc iter;10;0.433117;0.429046;0.435781
141;calc total;1;4.38193;4.38193;4.38193
141;total;1;11.8267;11.8267;11.8267
142;initialize;1;3.93233;3.93233;3.93233
142;async;10;0.00252931;0.00108612;0.00346056
142;inner;10;0.426084;0.424018;0.431863
142;wait;10;4.82733e-05;2.2107e-05;9.7787e-05
142;boundary;10;0.00425285;0.00176304;0.00493705
142;calc iter;10;0.432916;0.429265;0.436035
142;calc total;1;4.38192;4.38192;4.38192
142;total;1;11.8267;11.8267;11.8267
143;initialize;1;3.93232;3.93232;3.93232
143;async;10;0.00242229;0.000818736;0.00377833
143;inner;10;0.426173;0.424125;0.430943
143;wait;10;4.01371e-05;2.2866e-05;5.7811e-05
143;boundary;10;0.0041287;0.00206065;0.00500241
143;calc iter;10;0.432766;0.429156;0.435045
143;calc total;1;4.38192;4.38192;4.38192
143;total;1;11.8267;11.8267;11.8267
158;initialize;1;3.94121;3.94121;3.94121
158;async;10;0.00356037;0.00110737;0.00485878
158;inner;10;0.425848;0.423291;0.432502
158;wait;10;4.81166e-05;2.777e-05;0.000100499
158;boundary;10;0.00373054;0.00268404;0.00429529
158;calc iter;10;0.433189;0.431265;0.436418
158;calc total;1;4.38192;4.38192;4.38192
158;total;1;11.8355;11.8355;11.8355
159;initialize;1;3.94115;3.94115;3.94115
159;async;10;0.00434203;0.00110775;0.00612215
159;inner;10;0.42316;0.420241;0.430706
159;wait;10;6.74094e-05;4.4951e-05;0.000192109
159;boundary;10;0.00519433;0.00335437;0.00601594
159;calc iter;10;0.432766;0.430948;0.435362
159;calc total;1;4.38192;4.38192;4.38192
159;total;1;11.8354;11.8354;11.8354
160;initialize;1;3.9413;3.9413;3.9413
160;async;10;0.00467478;0.000935736;0.00826363
160;inner;10;0.421768;0.418363;0.431024
160;wait;10;7.14973e-05;3.9172e-05;0.000161526
160;boundary;10;0.00590449;0.00318298;0.00682076
160;calc iter;10;0.43242;0.429666;0.435474
160;calc total;1;4.38192;4.38192;4.38192
160;total;1;11.8356;11.8356;11.8356
161;initialize;1;3.94133;3.94133;3.94133
161;async;10;0.00598838;0.00102316;0.00993103
161;inner;10;0.421031;0.417466;0.428656
161;wait;10;8.39222e-05;4.8652e-05;0.000217369
161;boundary;10;0.00594733;0.0046299;0.00686629
161;calc iter;10;0.433053;0.430061;0.435807
161;calc total;1;4.38192;4.38192;4.38192
161;total;1;11.8356;11.8356;11.8356
162;initialize;1;3.94127;3.94127;3.94127
162;async;10;0.00635704;0.00110596;0.0113568
162;inner;10;0.422382;0.41858;0.429731
162;wait;10;7.09546e-05;2.7808e-05;0.000230249
162;boundary;10;0.004765;0.00327811;0.00588204
162;calc iter;10;0.433577;0.431029;0.435285
162;calc total;1;4.38192;4.38192;4.38192
162;total;1;11.8355;11.8355;11.8355
163;initialize;1;3.94134;3.94134;3.94134
163;async;10;0.00722149;0.00111441;0.0106382
163;inner;10;0.422549;0.417535;0.43093
163;wait;10;5.2383e-05;2.5334e-05;0.000143489
163;boundary;10;0.00418138;0.00232107;0.00586779
163;calc iter;10;0.434006;0.428226;0.436297
163;calc total;1;4.38192;4.38192;4.38192
163;total;1;11.8356;11.8356;11.8356
164;initialize;1;3.94115;3.94115;3.94115
164;async;10;0.00745098;0.00113567;0.00930291
164;inner;10;0.42247;0.416472;0.431968
164;wait;10;5.18659e-05;2.2288e-05;0.000113424
164;boundary;10;0.00434225;0.00178619;0.00558675
164;calc iter;10;0.434317;0.42528;0.436509
164;calc total;1;4.38192;4.38192;4.38192
164;total;1;11.8354;11.8354;11.8354
165;initialize;1;3.94133;3.94133;3.94133
165;async;10;0.00247638;0.00112355;0.00274447
165;inner;10;0.427009;0.420325;0.434907
165;wait;10;6.80163e-05;2.1634e-05;0.000140393
165;boundary;10;0.00514117;0.00169955;0.00584896
165;calc iter;10;0.434697;0.424602;0.440325
165;calc total;1;4.38192;4.38192;4.38192
165;total;1;11.8356;11.8356;11.8356
166;initialize;1;3.94126;3.94126;3.94126
166;async;10;0.00806013;0.00109141;0.0100673
166;inner;10;0.421931;0.416419;0.431571
166;wait;10;5.07893e-05;2.5915e-05;0.000128053
166;boundary;10;0.00414021;0.00184726;0.00555314
166;calc iter;10;0.434184;0.426926;0.435944
166;calc total;1;4.38192;4.38192;4.38192
166;total;1;11.8355;11.8355;11.8355
167;initialize;1;3.94106;3.94106;3.94106
167;async;10;0.00466777;0.00083218;0.00703244
167;inner;10;0.425164;0.420669;0.43256
167;wait;10;3.1558e-05;2.1423e-05;4.9509e-05
167;boundary;10;0.00406317;0.00250228;0.00597632
167;calc iter;10;0.433929;0.428387;0.436191
167;calc total;1;4.38192;4.38192;4.38192
167;total;1;11.8353;11.8353;11.8353
181;initialize;1;3.91619;3.91619;3.91619
181;async;10;0.00677571;0.000997299;0.00850278
181;inner;10;0.423429;0.420356;0.427688
181;wait;10;3.77983e-05;2.0391e-05;0.000110369
181;boundary;10;0.00237663;0.00172013;0.00374479
181;calc iter;10;0.432621;0.430716;0.436251
181;calc total;1;4.38193;4.38193;4.38193
181;total;1;11.8013;11.8013;11.8013
182;initialize;1;3.91622;3.91622;3.91622
182;async;10;0.00842404;0.00100603;0.0109846
182;inner;10;0.420648;0.417087;0.425322
182;wait;10;6.80523e-05;2.1751e-05;0.000235443
182;boundary;10;0.00328622;0.00231039;0.00451538
182;calc iter;10;0.432427;0.429544;0.436107
182;calc total;1;4.38192;4.38192;4.38192
182;total;1;11.8013;11.8013;11.8013
183;initialize;1;3.91624;3.91624;3.91624
183;async;10;0.00704831;0.000985186;0.0114574
183;inner;10;0.420556;0.415644;0.425269
183;wait;10;7.25496e-05;2.8242e-05;0.000209712
183;boundary;10;0.00435751;0.00319675;0.00574371
183;calc iter;10;0.432036;0.429248;0.434827
183;calc total;1;4.38192;4.38192;4.38192
183;total;1;11.8013;11.8013;11.8013
184;initialize;1;3.9162;3.9162;3.9162
184;async;10;0.00814673;0.000972835;0.0119366
184;inner;10;0.416551;0.409019;0.424147
184;wait;10;9.06009e-05;4.9396e-05;0.000308586
184;boundary;10;0.00617527;0.00393258;0.00724082
184;calc iter;10;0.430966;0.42697;0.437736
184;calc total;1;4.38192;4.38192;4.38192
184;total;1;11.8013;11.8013;11.8013
185;initialize;1;3.91628;3.91628;3.91628
185;async;10;0.00817312;0.000979396;0.0183702
185;inner;10;0.418067;0.413372;0.42586
185;wait;10;6.7714e-05;3.4502e-05;0.000134244
185;boundary;10;0.00589356;0.00314617;0.00715637
185;calc iter;10;0.432203;0.427416;0.440256
185;calc total;1;4.38193;4.38193;4.38193
185;total;1;11.8013;11.8013;11.8013
186;initialize;1;3.91619;3.91619;3.91619
186;async;10;0.00643736;0.00102083;0.0131297
186;inner;10;0.422492;0.419728;0.427034
186;wait;10;6.15736e-05;2.5883e-05;0.000185212
186;boundary;10;0.00384144;0.00211903;0.00538012
186;calc iter;10;0.432834;0.430202;0.436452
186;calc total;1;4.38192;4.38192;4.38192
186;total;1;11.8013;11.8013;11.8013
187;initialize;1;3.91629;3.91629;3.91629
187;async;10;0.0100313;0.000998778;0.0160234
187;inner;10;0.418277;0.415399;0.422606
187;wait;10;7.78873e-05;2.8388e-05;0.000251951
187;boundary;10;0.00437999;0.0030047;0.0055376
187;calc iter;10;0.432767;0.428489;0.435796
187;calc total;1;4.38192;4.38192;4.38192
187;total;1;11.8014;11.8014;11.8014
188;initialize;1;3.91624;3.91624;3.91624
188;async;10;0.00795486;0.00101184;0.0133237
188;inner;10;0.42322;0.418902;0.427339
188;wait;10;3.94724e-05;2.1979e-05;0.000110692
188;boundary;10;0.00204369;0.00172204;0.0024755
188;calc iter;10;0.433259;0.430519;0.435642
188;calc total;1;4.38192;4.38192;4.38192
188;total;1;11.8013;11.8013;11.8013
189;initialize;1;3.91621;3.91621;3.91621
189;async;10;0.0112705;0.00102085;0.0179859
189;inner;10;0.419411;0.414023;0.426242
189;wait;10;4.65743e-05;2.142e-05;0.00014323
189;boundary;10;0.00242388;0.00176552;0.0033936
189;calc iter;10;0.433153;0.429527;0.436413
189;calc total;1;4.38193;4.38193;4.38193
189;total;1;11.8013;11.8013;11.8013
190;initialize;1;3.91625;3.91625;3.91625
190;async;10;0.00769568;0.000998066;0.0122628
190;inner;10;0.423465;0.419823;0.427961
190;wait;10;3.84832e-05;1.9317e-05;0.000100041
190;boundary;10;0.00201111;0.00173179;0.00259966
190;calc iter;10;0.433211;0.430065;0.436044
190;calc total;1;4.38191;4.38191;4.38191
190;total;1;11.8013;11.8013;11.8013
191;initialize;1;3.91621;3.91621;3.91621
191;async;10;0.00817262;0.000770754;0.0131542
191;inner;10;0.421696;0.418169;0.426163
191;wait;10;2.32173e-05;1.3973e-05;4.8586e-05
191;boundary;10;0.00304506;0.00231135;0.00368774
191;calc iter;10;0.432939;0.429805;0.436159
191;calc total;1;4.38192;4.38192;4.38192
191;total;1;11.8013;11.8013;11.8013
DASH
24;initialize;1;3.74337;3.74337;3.74337
24;async;10;0.00188554;0.000997677;0.00319887
24;inner;10;0.426662;0.422718;0.434675
24;wait;10;4.03293e-05;2.0808e-05;8.6759e-05
24;boundary;10;0.00448449;0.00376426;0.00520128
24;calc iter;10;0.433075;0.429999;0.439804
24;calc total;1;4.36043;4.36043;4.36043
24;total;1;10.3128;10.3128;10.3128
25;initialize;1;3.74909;3.74909;3.74909
25;async;10;0.00250231;0.00118391;0.00487055
25;inner;10;0.426348;0.42239;0.432594
25;wait;10;5.32035e-05;3.2559e-05;0.000106029
25;boundary;10;0.00433355;0.00264327;0.00520171
25;calc iter;10;0.433238;0.431181;0.437599
25;calc total;1;4.36044;4.36044;4.36044
25;total;1;10.3185;10.3185;10.3185
26;initialize;1;3.74907;3.74907;3.74907
26;async;10;0.00444262;0.00112994;0.00867498
26;inner;10;0.424926;0.419891;0.430231
26;wait;10;5.679e-05;2.4266e-05;0.000205794
26;boundary;10;0.00409286;0.0029767;0.00514214
26;calc iter;10;0.43352;0.431574;0.43669
26;calc total;1;4.36043;4.36043;4.36043
26;total;1;10.3185;10.3185;10.3185
27;initialize;1;3.74424;3.74424;3.74424
27;async;10;0.00557941;0.00114427;0.0103713
27;inner;10;0.424154;0.418222;0.432423
27;wait;10;6.02735e-05;2.9999e-05;0.000131115
27;boundary;10;0.00393091;0.0021687;0.00520409
27;calc iter;10;0.433727;0.427081;0.43642
27;calc total;1;4.36044;4.36044;4.36044
27;total;1;10.3137;10.3137;10.3137
28;initialize;1;3.74911;3.74911;3.74911
28;async;10;0.00416483;0.00132114;0.00702488
28;inner;10;0.426018;0.418784;0.432626
28;wait;10;4.87107e-05;2.5253e-05;0.00010019
28;boundary;10;0.00396944;0.00176128;0.0055001
28;calc iter;10;0.434203;0.427498;0.438462
28;calc total;1;4.36043;4.36043;4.36043
28;total;1;10.3185;10.3185;10.3185
29;initialize;1;3.74168;3.74168;3.74168
29;async;10;0.00686634;0.00115848;0.00995036
29;inner;10;0.423329;0.414718;0.431141
29;wait;10;6.12308e-05;2.3882e-05;0.00020052
29;boundary;10;0.00416136;0.00168879;0.00561791
29;calc iter;10;0.43442;0.425223;0.43773
29;calc total;1;4.36043;4.36043;4.36043
29;total;1;10.3111;10.3111;10.3111
30;initialize;1;3.75365;3.75365;3.75365
30;async;10;0.0063816;0.00113567;0.0103943
30;inner;10;0.422601;0.416315;0.428345
30;wait;10;7.02953e-05;2.7802e-05;0.000218157
30;boundary;10;0.00480924;0.00185368;0.00676537
30;calc iter;10;0.433864;0.427843;0.436793
30;calc total;1;4.36043;4.36043;4.36043
30;total;1;10.3231;10.3231;10.3231
31;initialize;1;3.74243;3.74243;3.74243
31;async;10;0.00379251;0.000673985;0.00791962
31;inner;10;0.425237;0.421146;0.431526
31;wait;10;6.19885e-05;2.7247e-05;0.00014664
31;boundary;10;0.00448981;0.0027835;0.00594849
31;calc iter;10;0.433583;0.430243;0.435928
31;calc total;1;4.36044;4.36044;4.36044
31;total;1;10.3119;10.3119;10.3119
32;initialize;1;3.7446;3.7446;3.7446
32;async;10;0.00280922;0.000778477;0.00720447
32;inner;10;0.425618;0.421902;0.429251
32;wait;10;6.78037e-05;3.0423e-05;0.000169085
32;boundary;10;0.00476438;0.00315854;0.00569084
32;calc iter;10;0.433262;0.431998;0.434772
32;calc total;1;4.36044;4.36044;4.36044
32;total;1;10.314;10.314;10.314
33;initialize;1;3.7433;3.7433;3.7433
33;async;10;0.00204272;0.000839793;0.00466582
33;inner;10;0.42592;0.421271;0.431836
33;wait;10;6.58676e-05;3.9561e-05;0.000137818
33;boundary;10;0.00474214;0.00291886;0.00606248
33;calc iter;10;0.432772;0.43121;0.436083
33;calc total;1;4.36043;4.36043;4.36043
33;total;1;10.3127;10.3127;10.3127
34;initialize;1;3.74462;3.74462;3.74462
34;async;10;0.00136848;0.000708923;0.00214839
34;inner;10;0.426407;0.420892;0.432699
34;wait;10;5.94996e-05;3.7205e-05;9.4722e-05
34;boundary;10;0.00463577;0.00263533;0.00633393
34;calc iter;10;0.432473;0.429442;0.436566
34;calc total;1;4.36043;4.36043;4.36043
34;total;1;10.3141;10.3141;10.3141
35;initialize;1;3.74347;3.74347;3.74347
35;async;10;0.00119076;0.000453991;0.00244668
35;inner;10;0.426437;0.421859;0.432446
35;wait;10;4.21667e-05;2.7141e-05;6.6627e-05
35;boundary;10;0.00479427;0.00287988;0.00642284
35;calc iter;10;0.432466;0.429932;0.436183
35;calc total;1;4.36044;4.36044;4.36044
35;total;1;10.3129;10.3129;10.3129
36;initialize;1;3.75236;3.75236;3.75236
36;async;10;0.00655797;0.0010045;0.00845166
36;inner;10;0.422528;0.41787;0.429602
36;wait;10;4.67438e-05;2.2901e-05;0.000135669
36;boundary;10;0.00323214;0.00212203;0.00496915
36;calc iter;10;0.432366;0.430271;0.433622
36;calc total;1;4.36043;4.36043;4.36043
36;total;1;10.3218;10.3218;10.3218
37;initialize;1;3.73819;3.73819;3.73819
37;async;10;0.00574669;0.00117347;0.00750889
37;inner;10;0.423706;0.419331;0.430726
37;wait;10;4.69274e-05;2.2256e-05;0.000104482
37;boundary;10;0.00299039;0.00181527;0.00429393
37;calc iter;10;0.432492;0.430403;0.434677
37;calc total;1;4.36043;4.36043;4.36043
37;total;1;10.3076;10.3076;10.3076
38;initialize;1;3.73817;3.73817;3.73817
38;async;10;0.0056633;0.0011853;0.00956258
38;inner;10;0.422944;0.418124;0.430079
38;wait;10;5.72483e-05;3.3485e-05;0.000125808
38;boundary;10;0.00391018;0.00257555;0.0048225
38;calc iter;10;0.432576;0.431294;0.43401
38;calc total;1;4.36043;4.36043;4.36043
38;total;1;10.3076;10.3076;10.3076
39;initialize;1;3.74155;3.74155;3.74155
39;async;10;0.0079297;0.00119303;0.0154722
39;inner;10;0.42152;0.414472;0.429789
39;wait;10;5.59602e-05;2.7613e-05;0.000134126
39;boundary;10;0.00381825;0.00263625;0.00541838
39;calc iter;10;0.433325;0.431316;0.435512
39;calc total;1;4.36043;4.36043;4.36043
39;total;1;10.311;10.311;10.311
InitEnergy=4800.00000
EndEnergy=4742.49033
DiffEnergy=-57.50967
Matrixspec: 127279 x 127279
Iterations: 10
# unit_id;function_name;num_calls;avg_runtime;min_runtime;max_runtime
0;initialize;1;3.49348;3.49348;3.49348
0;async;10;0.00969;0.00094;0.01474
0;inner;10;0.41866;0.40837;0.42964
0;wait;10;0.00006;0.00003;0.00010
0;boundary;10;0.00488;0.00280;0.00615
0;calc iter;10;0.43329;0.42348;0.43786
0;calc total;1;4.36043;4.36043;4.36043
0;total;1;10.06524;10.06524;10.06524
72;initialize;1;3.46767;3.46767;3.46767
72;async;10;0.00939347;0.000975759;0.0195644
72;inner;10;0.415627;0.402339;0.426229
72;wait;10;5.63582e-05;3.1836e-05;9.1841e-05
72;boundary;10;0.00515201;0.00285982;0.00695368
72;calc iter;10;0.430231;0.425889;0.434002
72;calc total;1;4.36044;4.36044;4.36044
72;total;1;10.0392;10.0392;10.0392
96;initialize;1;3.74491;3.74491;3.74491
96;async;10;0.00271791;0.000903125;0.00878415
96;inner;10;0.425273;0.42118;0.431253
96;wait;10;7.11716e-05;3.7016e-05;0.00014845
96;boundary;10;0.00530165;0.00334998;0.00654931
96;calc iter;10;0.433365;0.431762;0.438609
96;calc total;1;4.36043;4.36043;4.36043
96;total;1;10.3163;10.3163;10.3163
48;initialize;1;3.74705;3.74705;3.74705
48;async;10;0.00817951;0.000978539;0.0116093
48;inner;10;0.416796;0.411447;0.425203
48;wait;10;7.74202e-05;3.2845e-05;0.000251117
48;boundary;10;0.00611442;0.00498094;0.00684162
48;calc iter;10;0.43117;0.428335;0.433233
48;calc total;1;4.36047;4.36047;4.36047
48;total;1;10.3191;10.3191;10.3191
40;initialize;1;3.73833;3.73833;3.73833
40;async;10;0.012038;0.00117994;0.0174203
40;inner;10;0.417997;0.408915;0.427613
40;wait;10;7.80007e-05;2.5249e-05;0.000311098
40;boundary;10;0.00376159;0.00180535;0.00589144
40;calc iter;10;0.433876;0.426335;0.437204
40;calc total;1;4.36043;4.36043;4.36043
40;total;1;10.3077;10.3077;10.3077
1;initialize;1;3.4935;3.4935;3.4935
1;async;10;0.00851127;0.00126403;0.0114943
1;inner;10;0.420433;0.407231;0.430181
1;wait;10;6.15485e-05;2.896e-05;9.2822e-05
1;boundary;10;0.00486585;0.00219331;0.0057711
1;calc iter;10;0.433873;0.419292;0.440272
1;calc total;1;4.36043;4.36043;4.36043
1;total;1;10.0652;10.0652;10.0652
73;initialize;1;3.46915;3.46915;3.46915
73;async;10;0.0073875;0.00122749;0.0154081
73;inner;10;0.420425;0.409594;0.429211
73;wait;10;5.26628e-05;2.3772e-05;0.000106299
73;boundary;10;0.00348079;0.00170419;0.0060284
73;calc iter;10;0.431347;0.428395;0.434176
73;calc total;1;4.36044;4.36044;4.36044
73;total;1;10.0406;10.0406;10.0406
97;initialize;1;3.75253;3.75253;3.75253
97;async;10;0.00256794;0.000663379;0.00727196
97;inner;10;0.425442;0.421197;0.43178
97;wait;10;7.14199e-05;5.0139e-05;0.0001353
97;boundary;10;0.0049625;0.00286776;0.0062129
97;calc iter;10;0.433045;0.43013;0.436014
97;calc total;1;4.36043;4.36043;4.36043
97;total;1;10.3239;10.3239;10.3239
49;initialize;1;3.74082;3.74082;3.74082
49;async;10;0.00606373;0.000700307;0.0133357
49;inner;10;0.421231;0.417066;0.430129
49;wait;10;6.43666e-05;5.0133e-05;9.7564e-05
49;boundary;10;0.00515631;0.00242931;0.00649719
49;calc iter;10;0.432518;0.428102;0.436889
49;calc total;1;4.36048;4.36048;4.36048
49;total;1;10.3128;10.3128;10.3128
41;initialize;1;3.73823;3.73823;3.73823
41;async;10;0.014309;0.00117912;0.0172693
41;inner;10;0.415503;0.403098;0.42828
41;wait;10;6.5544e-05;2.2544e-05;0.000198385
41;boundary;10;0.00485518;0.0016794;0.00591789
41;calc iter;10;0.434735;0.422072;0.439443
41;calc total;1;4.36044;4.36044;4.36044
41;total;1;10.3077;10.3077;10.3077
2;initialize;1;3.49265;3.49265;3.49265
2;async;10;0.0104673;0.00107598;0.0123334
2;inner;10;0.418846;0.403684;0.430343
2;wait;10;5.01453e-05;1.7212e-05;0.000127639
2;boundary;10;0.00499752;0.00177898;0.00579524
2;calc iter;10;0.434364;0.416797;0.442746
2;calc total;1;4.36043;4.36043;4.36043
2;total;1;10.0644;10.0644;10.0644
74;initialize;1;3.51486;3.51486;3.51486
74;async;10;0.0112852;0.00116456;0.026584
74;inner;10;0.412928;0.401458;0.424853
74;wait;10;9.92147e-05;6.4362e-05;0.000209103
74;boundary;10;0.00618319;0.0033715;0.00729362
74;calc iter;10;0.430498;0.425692;0.435146
74;calc total;1;4.36044;4.36044;4.36044
74;total;1;10.0863;10.0863;10.0863
98;initialize;1;3.74427;3.74427;3.74427
98;async;10;0.00309098;0.00105309;0.00667627
98;inner;10;0.424784;0.420906;0.431249
98;wait;10;7.59136e-05;5.0972e-05;0.000160499
98;boundary;10;0.00510546;0.00312391;0.00608539
98;calc iter;10;0.433058;0.430831;0.435721
98;calc total;1;4.36044;4.36044;4.36044
98;total;1;10.3156;10.3156;10.3156
50;initialize;1;3.73011;3.73011;3.73011
50;async;10;0.011541;0.00123008;0.0187815
50;inner;10;0.416303;0.412694;0.425788
50;wait;10;8.4011e-05;4.4711e-05;0.000209824
50;boundary;10;0.00531857;0.003636;0.00654872
50;calc iter;10;0.433249;0.427832;0.439306
50;calc total;1;4.36047;4.36047;4.36047
42;initialize;1;3.74332;3.74332;3.74332
42;async;10;0.00999858;0.00117517;0.0133396
42;inner;10;0.420226;0.410214;0.429506
42;wait;10;6.5886e-05;2.356e-05;0.000205507
42;boundary;10;0.00394984;0.00173497;0.00562652
42;calc iter;10;0.434243;0.424471;0.437435
42;calc total;1;4.36044;4.36044;4.36044
42;total;1;10.3127;10.3127;10.3127
3;initialize;1;3.46768;3.46768;3.46768
3;async;10;0.00243017;0.00106401;0.00274338
3;inner;10;0.426987;0.410236;0.436443
3;wait;10;7.15999e-05;2.3163e-05;0.000191506
3;boundary;10;0.00552795;0.00173969;0.00600013
3;calc iter;10;0.435019;0.41461;0.443604
3;calc total;1;4.36043;4.36043;4.36043
3;total;1;10.0394;10.0394;10.0394
75;initialize;1;3.51606;3.51606;3.51606
75;async;10;0.00999567;0.001183;0.0190494
75;inner;10;0.417366;0.408932;0.42639
75;wait;10;6.38643e-05;4.4682e-05;0.000112129
75;boundary;10;0.00467534;0.002699;0.006087
75;calc iter;10;0.432102;0.429327;0.435325
75;calc total;1;4.36044;4.36044;4.36044
75;total;1;10.0875;10.0875;10.0875
99;initialize;1;3.73606;3.73606;3.73606
99;async;10;0.00276669;0.000665348;0.00651156
99;inner;10;0.426281;0.422823;0.432241
99;wait;10;5.98723e-05;4.1729e-05;0.000104615
99;boundary;10;0.00426287;0.00268601;0.00503431
99;calc iter;10;0.433372;0.431502;0.436221
99;calc total;1;4.36044;4.36044;4.36044
99;total;1;10.3074;10.3074;10.3074
50;total;1;10.3021;10.3021;10.3021
43;initialize;1;3.74889;3.74889;3.74889
43;async;10;0.00904736;0.00123897;0.0162049
43;inner;10;0.420504;0.412679;0.429104
43;wait;10;6.20871e-05;2.1947e-05;0.000193686
43;boundary;10;0.00380478;0.00225516;0.00561514
43;calc iter;10;0.43342;0.430664;0.43603
43;calc total;1;4.36044;4.36044;4.36044
43;total;1;10.3183;10.3183;10.3183
4;initialize;1;3.49276;3.49276;3.49276
4;async;10;0.0136335;0.00105246;0.0157309
4;inner;10;0.415514;0.401728;0.426374
4;wait;10;6.03259e-05;2.3686e-05;0.00016365
4;boundary;10;0.00482421;0.00178711;0.00531022
4;calc iter;10;0.434035;0.418869;0.439272
4;calc total;1;4.36044;4.36044;4.36044
4;total;1;10.0645;10.0645;10.0645
76;initialize;1;3.5142;3.5142;3.5142
76;async;10;0.0111155;0.00119424;0.020047
76;inner;10;0.41779;0.410308;0.42599
76;wait;10;6.18879e-05;2.8465e-05;0.000165677
76;boundary;10;0.00375967;0.00283726;0.00509378
76;calc iter;10;0.432729;0.430157;0.434769
76;calc total;1;4.36044;4.36044;4.36044
76;total;1;10.0857;10.0857;10.0857
100;initialize;1;3.73844;3.73844;3.73844
100;async;10;0.0041689;0.00116523;0.0056793
100;inner;10;0.424864;0.421249;0.430456
100;wait;10;7.44043e-05;2.6948e-05;0.000253486
100;boundary;10;0.00413581;0.00323937;0.0052428
100;calc iter;10;0.433246;0.430965;0.435454
100;calc total;1;4.36044;4.36044;4.36044
100;total;1;10.3098;10.3098;10.3098
51;initialize;1;3.74241;3.74241;3.74241
51;async;10;0.0106505;0.00114889;0.0149874
51;inner;10;0.419848;0.41184;0.429312
51;wait;10;5.19659e-05;3.1958e-05;0.000123563
51;boundary;10;0.00367369;0.00236019;0.00457775
51;calc iter;10;0.434225;0.428521;0.437231
51;calc total;1;4.36048;4.36048;4.36048
51;total;1;10.3144;10.3144;10.3144
44;initialize;1;3.7433;3.7433;3.7433
44;async;10;0.00537962;0.000750489;0.0115813
5;initialize;1;3.4537;3.4537;3.4537
5;async;10;0.0101986;0.000781976;0.0140636
5;inner;10;0.41798;0.407751;0.428572
5;wait;10;5.23602e-05;2.0207e-05;0.000163377
5;boundary;10;0.00507923;0.00273198;0.00604384
5;calc iter;10;0.433312;0.423246;0.436681
5;calc total;1;4.36043;4.36043;4.36043
5;total;1;10.0254;10.0254;10.0254
77;initialize;1;3.51494;3.51494;3.51494
77;async;10;0.01644;0.00120204;0.0253599
77;inner;10;0.413088;0.404989;0.422699
77;wait;10;6.49402e-05;2.3309e-05;0.000202995
77;boundary;10;0.00356633;0.00229573;0.00589626
77;calc iter;10;0.433161;0.428631;0.436192
77;calc total;1;4.36043;4.36043;4.36043
77;total;1;10.0864;10.0864;10.0864
101;initialize;1;3.75335;3.75335;3.75335
101;async;10;0.00416835;0.00120226;0.00699934
101;inner;10;0.425758;0.423561;0.431655
101;wait;10;4.93459e-05;2.7056e-05;0.000145126
101;boundary;10;0.00370862;0.00276016;0.00445263
101;calc iter;10;0.433687;0.430699;0.435872
101;calc total;1;4.36043;4.36043;4.36043
101;total;1;10.3247;10.3247;10.3247
52;initialize;1;3.7519;3.7519;3.7519
52;async;10;0.0151784;0.00123056;0.017933
52;inner;10;0.415416;0.405746;0.42732
52;wait;10;6.80524e-05;2.5559e-05;0.000223624
52;boundary;10;0.00434272;0.00175745;0.0057014
52;calc iter;10;0.435008;0.424229;0.438471
52;calc total;1;4.36047;4.36047;4.36047
52;total;1;10.3239;10.3239;10.3239
44;inner;10;0.422731;0.418382;0.43046
44;wait;10;6.53101e-05;4.4034e-05;0.000117415
44;boundary;10;0.00449814;0.0024103;0.00580637
44;calc iter;10;0.432676;0.430564;0.434153
44;calc total;1;4.36044;4.36044;4.36044
44;total;1;10.3127;10.3127;10.3127
6;initialize;1;3.46554;3.46554;3.46554
6;async;10;0.00896867;0.000613222;0.0141665
6;inner;10;0.418959;0.411211;0.429032
6;wait;10;5.38604e-05;3.1821e-05;0.000101908
6;boundary;10;0.00463867;0.00302146;0.00653519
6;calc iter;10;0.432622;0.427815;0.436201
6;calc total;1;4.36043;4.36043;4.36043
6;total;1;10.0373;10.0373;10.0373
78;initialize;1;3.51156;3.51156;3.51156
78;async;10;0.0146583;0.00123209;0.0251553
78;inner;10;0.412724;0.406064;0.420456
78;wait;10;9.76524e-05;3.6727e-05;0.000303791
78;boundary;10;0.00511405;0.00373236;0.0073083
78;calc iter;10;0.432595;0.427691;0.435697
78;calc total;1;4.36044;4.36044;4.36044
78;total;1;10.083;10.083;10.083
102;initialize;1;3.73845;3.73845;3.73845
102;async;10;0.00297373;0.00131662;0.00646379
102;inner;10;0.426941;0.423561;0.433431
102;wait;10;4.56903e-05;2.6348e-05;9.9028e-05
102;boundary;10;0.00399025;0.00242077;0.00456673
102;calc iter;10;0.433952;0.43163;0.438368
102;calc total;1;4.36043;4.36043;4.36043
102;total;1;10.3098;10.3098;10.3098
53;initialize;1;3.73013;3.73013;3.73013
53;async;10;0.00251853;0.00123629;0.00278775
53;inner;10;0.427988;0.416095;0.436954
53;wait;10;8.60883e-05;2.2843e-05;0.000225459
53;boundary;10;0.00544555;0.00168731;0.00599979
53;calc iter;10;0.43604;0.420446;0.443694
53;calc total;1;4.36047;4.36047;4.36047
53;total;1;10.3021;10.3021;10.3021
45;initialize;1;3.73816;3.73816;3.73816
45;async;10;0.00653783;0.00119791;0.00983605
45;inner;10;0.421554;0.416164;0.430626
45;wait;10;6.15091e-05;4.0193e-05;0.000114324
45;boundary;10;0.0042066;0.002355;0.00499806
45;calc iter;10;0.432361;0.430378;0.434313
45;calc total;1;4.36044;4.36044;4.36044
45;total;1;10.3076;10.3076;10.3076
7;initialize;1;3.45335;3.45335;3.45335
7;async;10;0.00877564;0.00100811;0.0162972
7;inner;10;0.417406;0.411781;0.426858
7;wait;10;6.83104e-05;4.3306e-05;0.000130255
7;boundary;10;0.00533514;0.00425102;0.00677894
7;calc iter;10;0.431587;0.424426;0.434928
7;calc total;1;4.36043;4.36043;4.36043
7;total;1;10.0251;10.0251;10.0251
79;initialize;1;3.51419;3.51419;3.51419
79;async;10;0.012212;0.00118422;0.0196714
79;inner;10;0.419104;0.410621;0.427652
79;wait;10;4.00073e-05;2.168e-05;0.000115998
79;boundary;10;0.0021818;0.00169892;0.00277704
79;calc iter;10;0.433539;0.431002;0.434789
79;calc total;1;4.36044;4.36044;4.36044
79;total;1;10.0856;10.0856;10.0856
103;initialize;1;3.73348;3.73348;3.73348
103;async;10;0.00701109;0.00119407;0.0110072
103;inner;10;0.423321;0.417843;0.429393
103;wait;10;5.71916e-05;2.7921e-05;0.000213741
103;boundary;10;0.00373972;0.00175982;0.0048907
103;calc iter;10;0.43413;0.430014;0.436398
103;calc total;1;4.36043;4.36043;4.36043
103;total;1;10.3048;10.3048;10.3048
54;initialize;1;3.72849;3.72849;3.72849
54;async;10;0.012051;0.00123239;0.0145415
54;inner;10;0.418719;0.408173;0.429754
54;wait;10;5.68602e-05;2.409e-05;0.000104581
54;boundary;10;0.00428837;0.00173059;0.00547803
54;calc iter;10;0.435117;0.423295;0.438663
54;calc total;1;4.36047;4.36047;4.36047
54;total;1;10.3005;10.3005;10.3005
46;initialize;1;3.74044;3.74044;3.74044
46;async;10;0.00471367;0.00118849;0.00812755
46;inner;10;0.422974;0.417978;0.430437
46;wait;10;5.8096e-05;3.7577e-05;0.00011236
46;boundary;10;0.00452662;0.00242258;0.00601116
46;calc iter;10;0.432274;0.430114;0.434162
46;calc total;1;4.36044;4.36044;4.36044
46;total;1;10.3099;10.3099;10.3099
8;initialize;1;3.49272;3.49272;3.49272
8;async;10;0.00641602;0.000687351;0.0110279
8;inner;10;0.41888;0.413827;0.429991
8;wait;10;6.35894e-05;4.3484e-05;9.6518e-05
8;boundary;10;0.00521424;0.00259747;0.00637787
8;calc iter;10;0.430576;0.426952;0.433734
8;calc total;1;4.36044;4.36044;4.36044
8;total;1;10.0645;10.0645;10.0645
80;initialize;1;3.51685;3.51685;3.51685
80;async;10;0.0169349;0.00122157;0.0251932
80;inner;10;0.414565;0.405393;0.42523
80;wait;10;4.02699e-05;1.9993e-05;0.000117472
80;boundary;10;0.00217148;0.00169248;0.00321589
80;calc iter;10;0.433714;0.429788;0.435569
80;calc total;1;4.36043;4.36043;4.36043
80;total;1;10.0883;10.0883;10.0883
104;initialize;1;3.73806;3.73806;3.73806
104;async;10;0.00561658;0.000848529;0.00921399
104;inner;10;0.424896;0.416935;0.432873
104;wait;10;5.07517e-05;2.1884e-05;9.5239e-05
104;boundary;10;0.00404684;0.00171188;0.00580577
104;calc iter;10;0.434611;0.427049;0.437726
104;calc total;1;4.36044;4.36044;4.36044
104;total;1;10.3094;10.3094;10.3094
55;initialize;1;3.72893;3.72893;3.72893
55;async;10;0.0118379;0.00123464;0.0166099
55;inner;10;0.418623;0.411322;0.42781
55;wait;10;5.2394e-05;2.3684e-05;0.000124205
55;boundary;10;0.00374495;0.00212526;0.00498989
55;calc iter;10;0.43426;0.428886;0.437163
55;calc total;1;4.36048;4.36048;4.36048
55;total;1;10.3009;10.3009;10.3009
47;initialize;1;3.74153;3.74153;3.74153
47;async;10;0.0045557;0.000803773;0.00859659
47;inner;10;0.4218;0.414868;0.429648
47;wait;10;5.24907e-05;3.3075e-05;7.322e-05
47;boundary;10;0.00528022;0.00304773;0.00721242
47;calc iter;10;0.43169;0.429285;0.43358
47;calc total;1;4.36044;4.36044;4.36044
47;total;1;10.311;10.311;10.311
9;initialize;1;3.47115;3.47115;3.47115
9;async;10;0.00494638;0.00115749;0.00902835
9;inner;10;0.420231;0.417545;0.426706
9;wait;10;6.06797e-05;2.7692e-05;0.000135724
9;boundary;10;0.0052575;0.00424112;0.00589268
9;calc iter;10;0.430498;0.42753;0.433226
9;calc total;1;4.36044;4.36044;4.36044
9;total;1;10.0429;10.0429;10.0429
81;initialize;1;3.51305;3.51305;3.51305
81;async;10;0.0162811;0.00118813;0.0226102
81;inner;10;0.414325;0.408497;0.421983
81;wait;10;5.96753e-05;2.1833e-05;0.000283629
81;boundary;10;0.00265109;0.0019389;0.00487311
81;calc iter;10;0.433319;0.42833;0.435324
81;calc total;1;4.36043;4.36043;4.36043
81;total;1;10.0845;10.0845;10.0845
105;initialize;1;3.74837;3.74837;3.74837
105;async;10;0.00538119;0.0010268;0.00925387
105;inner;10;0.424971;0.419695;0.431936
105;wait;10;5.18493e-05;2.3982e-05;0.00012578
105;boundary;10;0.00378788;0.00175266;0.00498032
105;calc iter;10;0.434193;0.430429;0.43604
105;calc total;1;4.36044;4.36044;4.36044
105;total;1;10.3197;10.3197;10.3197
56;initialize;1;3.74705;3.74705;3.74705
56;async;10;0.00914238;0.00123261;0.0142255
56;inner;10;0.420349;0.416022;0.428342
56;wait;10;5.47508e-05;2.7559e-05;0.000144981
56;boundary;10;0.00386616;0.00295343;0.00460294
56;calc iter;10;0.433415;0.43091;0.43522
56;calc total;1;4.36047;4.36047;4.36047
56;total;1;10.319;10.319;10.319
10;initialize;1;3.49272;3.49272;3.49272
10;async;10;0.00535991;0.000979866;0.00949329
10;inner;10;0.419944;0.416578;0.428155
10;wait;10;6.83154e-05;4.7871e-05;0.000107416
10;boundary;10;0.00512884;0.00329158;0.00595852
10;calc iter;10;0.430503;0.427685;0.433037
10;calc total;1;4.36044;4.36044;4.36044
10;total;1;10.0645;10.0645;10.0645
82;initialize;1;3.50246;3.50246;3.50246
82;async;10;0.0122293;0.0012147;0.020683
82;inner;10;0.418313;0.410933;0.426785
82;wait;10;4.18892e-05;2.2935e-05;0.000105872
82;boundary;10;0.00257919;0.0020177;0.0031752
82;calc iter;10;0.433165;0.430623;0.434847
82;calc total;1;4.36043;4.36043;4.36043
82;total;1;10.0739;10.0739;10.0739
106;initialize;1;3.74837;3.74837;3.74837
106;async;10;0.00403904;0.000654038;0.00955288
106;inner;10;0.42616;0.421263;0.432164
106;wait;10;4.90096e-05;2.2624e-05;0.000107271
106;boundary;10;0.00373003;0.00230746;0.00447602
106;calc iter;10;0.43398;0.432852;0.436191
106;calc total;1;4.36044;4.36044;4.36044
106;total;1;10.3197;10.3197;10.3197
57;initialize;1;3.73008;3.73008;3.73008
57;async;10;0.0114157;0.00115042;0.0138794
57;inner;10;0.417695;0.413447;0.427445
57;wait;10;5.8322e-05;2.6585e-05;0.000180398
57;boundary;10;0.00392106;0.00267406;0.00472048
57;calc iter;10;0.433092;0.430618;0.435654
57;calc total;1;4.36047;4.36047;4.36047
57;total;1;10.3021;10.3021;10.3021
11;initialize;1;3.45344;3.45344;3.45344
11;async;10;0.00474327;0.000408089;0.00816369
11;inner;10;0.420959;0.417148;0.430073
11;wait;10;3.38034e-05;2.4803e-05;4.5351e-05
11;boundary;10;0.00481727;0.0027383;0.00568582
11;calc iter;10;0.430556;0.426955;0.433638
11;calc total;1;4.36044;4.36044;4.36044
11;total;1;10.0252;10.0252;10.0252
83;initialize;1;3.50301;3.50301;3.50301
83;async;10;0.00900209;0.000835008;0.017666
83;inner;10;0.419527;0.41355;0.425801
83;wait;10;4.75587e-05;2.6972e-05;8.6725e-05
83;boundary;10;0.00398418;0.00221329;0.00501934
83;calc iter;10;0.432562;0.429485;0.436493
83;calc total;1;4.36043;4.36043;4.36043
83;total;1;10.0745;10.0745;10.0745
107;initialize;1;3.73841;3.73841;3.73841
107;async;10;0.00227911;0.000456739;0.00538351
107;inner;10;0.427238;0.42417;0.432992
107;wait;10;3.78251e-05;2.658e-05;5.6148e-05
107;boundary;10;0.00399941;0.00257592;0.00522717
107;calc iter;10;0.433556;0.431624;0.436424
107;calc total;1;4.36044;4.36044;4.36044
107;total;1;10.3098;10.3098;10.3098
58;initialize;1;3.74145;3.74145;3.74145
58;async;10;0.00794505;0.000854899;0.0116411
58;inner;10;0.420907;0.415999;0.431032
58;wait;10;5.60399e-05;2.7848e-05;0.000119637
58;boundary;10;0.00386975;0.00208461;0.0052547
58;calc iter;10;0.43278;0.430421;0.434656
58;calc total;1;4.36047;4.36047;4.36047
58;total;1;10.3134;10.3134;10.3134
12;initialize;1;3.49265;3.49265;3.49265
12;async;10;0.0109908;0.000879332;0.0186889
12;inner;10;0.418865;0.412458;0.427034
12;wait;10;3.85858e-05;1.9457e-05;8.9099e-05
12;boundary;10;0.00264254;0.00171773;0.00396502
12;calc iter;10;0.432538;0.430085;0.436129
12;calc total;1;4.36044;4.36044;4.36044
12;total;1;10.0644;10.0644;10.0644
84;initialize;1;3.49855;3.49855;3.49855
84;async;10;0.00249379;0.000989913;0.00585637
84;inner;10;0.425433;0.420657;0.431193
84;wait;10;5.15061e-05;3.2474e-05;0.000103255
84;boundary;10;0.00458472;0.00290787;0.00615032
84;calc iter;10;0.432565;0.430703;0.435196
84;calc total;1;4.36044;4.36044;4.36044
84;total;1;10.07;10.07;10.07
108;initialize;1;3.7383;3.7383;3.7383
108;async;10;0.00665213;0.000967161;0.0108739
108;inner;10;0.423968;0.42147;0.429521
108;wait;10;3.9048e-05;2.0476e-05;9.1764e-05
108;boundary;10;0.00309962;0.00192817;0.00396446
108;calc iter;10;0.43376;0.431547;0.436659
108;calc total;1;4.36044;4.36044;4.36044
108;total;1;10.3096;10.3096;10.3096
59;initialize;1;3.73013;3.73013;3.73013
59;async;10;0.00653837;0.000785019;0.0104057
59;inner;10;0.420411;0.416237;0.429472
59;wait;10;5.14168e-05;3.3203e-05;6.1548e-05
59;boundary;10;0.00527535;0.0029855;0.00634673
59;calc iter;10;0.432278;0.428338;0.43426
59;calc total;1;4.36047;4.36047;4.36047
59;total;1;10.3021;10.3021;10.3021
13;initialize;1;3.49268;3.49268;3.49268
13;async;10;0.0141887;0.00102613;0.0222566
13;inner;10;0.416451;0.408786;0.425527
13;wait;10;4.27958e-05;2.3777e-05;0.000135253
13;boundary;10;0.00235468;0.00180009;0.00305189
13;calc iter;10;0.433039;0.429297;0.434326
13;calc total;1;4.36044;4.36044;4.36044
13;total;1;10.0644;10.0644;10.0644
85;initialize;1;3.49676;3.49676;3.49676
85;async;10;0.00125748;0.000480478;0.00371461
85;inner;10;0.427786;0.424178;0.432754
85;wait;10;5.17755e-05;3.2044e-05;0.000122108
85;boundary;10;0.00360182;0.00189828;0.00494491
85;calc iter;10;0.432698;0.43056;0.43597
85;calc total;1;4.36043;4.36043;4.36043
85;total;1;10.0682;10.0682;10.0682
109;initialize;1;3.73215;3.73215;3.73215
109;async;10;0.00675349;0.00117719;0.0107896
109;inner;10;0.423143;0.421027;0.428484
109;wait;10;6.14937e-05;2.9574e-05;0.000133573
109;boundary;10;0.00372667;0.0024718;0.00504752
109;calc iter;10;0.433686;0.431806;0.43568
109;calc total;1;4.36043;4.36043;4.36043
109;total;1;10.3035;10.3035;10.3035
60;initialize;1;3.75171;3.75171;3.75171
60;async;10;0.00665813;0.000985012;0.0137107
60;inner;10;0.418035;0.413534;0.428633
60;wait;10;9.15686e-05;6.3162e-05;0.000150892
60;boundary;10;0.00632172;0.00353157;0.00713863
60;calc iter;10;0.431109;0.427911;0.434455
60;calc total;1;4.36047;4.36047;4.36047
60;total;1;10.3237;10.3237;10.3237
14;initialize;1;3.49312;3.49312;3.49312
14;async;10;0.0163813;0.00109913;0.0238203
14;inner;10;0.414663;0.406509;0.425663
14;wait;10;4.94838e-05;2.1943e-05;0.000153524
14;boundary;10;0.00242238;0.00174448;0.00413239
14;calc iter;10;0.433519;0.429426;0.435857
14;calc total;1;4.36044;4.36044;4.36044
14;total;1;10.0649;10.0649;10.0649
86;initialize;1;3.49421;3.49421;3.49421
86;async;10;0.00632598;0.0011582;0.0111419
86;inner;10;0.419148;0.414162;0.425069
86;wait;10;8.29165e-05;4.5787e-05;0.000214453
86;boundary;10;0.00647148;0.00556621;0.00709627
86;calc iter;10;0.43203;0.429031;0.434046
86;calc total;1;4.36043;4.36043;4.36043
86;total;1;10.0657;10.0657;10.0657
110;initialize;1;3.74389;3.74389;3.74389
110;async;10;0.00664905;0.00112286;0.0105172
110;inner;10;0.42326;0.420381;0.427449
110;wait;10;7.3773e-05;2.636e-05;0.00026259
110;boundary;10;0.00350677;0.00277569;0.00531087
110;calc iter;10;0.433491;0.430987;0.437039
110;calc total;1;4.36044;4.36044;4.36044
61;initialize;1;3.72715;3.72715;3.72715
61;async;10;0.00636888;0.000890106;0.0129236
61;inner;10;0.41999;0.416148;0.430225
61;wait;10;8.14216e-05;6.1418e-05;0.000147189
61;boundary;10;0.00573021;0.00279366;0.00658445
61;calc iter;10;0.432173;0.42913;0.435511
15;initialize;1;3.48417;3.48417;3.48417
15;async;10;0.0194542;0.00107566;0.0279962
15;inner;10;0.411662;0.402968;0.425468
15;wait;10;4.93881e-05;2.4157e-05;0.000140345
15;boundary;10;0.00286809;0.00171187;0.00382892
15;calc iter;10;0.434035;0.429254;0.438567
15;calc total;1;4.36044;4.36044;4.36044
15;total;1;10.0559;10.0559;10.0559
87;initialize;1;3.49855;3.49855;3.49855
87;async;10;0.00457109;0.000609988;0.0071317
87;inner;10;0.422851;0.418657;0.429356
87;wait;10;6.89634e-05;4.7289e-05;0.000197247
87;boundary;10;0.00506378;0.00310691;0.0060648
87;calc iter;10;0.432557;0.430045;0.435713
87;calc total;1;4.36044;4.36044;4.36044
87;total;1;10.07;10.07;10.07
110;total;1;10.3153;10.3153;10.3153
61;calc total;1;4.36048;4.36048;4.36048
61;total;1;10.2991;10.2991;10.2991
16;initialize;1;3.49269;3.49269;3.49269
16;async;10;0.0153689;0.00104886;0.0232968
16;inner;10;0.41502;0.407195;0.423188
16;wait;10;5.89876e-05;2.0156e-05;0.000281149
16;boundary;10;0.00262314;0.0019733;0.00388626
16;calc iter;10;0.433072;0.428407;0.435901
16;calc total;1;4.36043;4.36043;4.36043
16;total;1;10.0644;10.0644;10.0644
17;initialize;1;3.49355;3.49355;3.49355
17;async;10;0.0149346;0.00104378;0.0243716
17;inner;10;0.414874;0.407243;0.421794
17;wait;10;6.71915e-05;1.9888e-05;0.000293046
17;boundary;10;0.00319273;0.00197389;0.00474475
17;calc iter;10;0.43307;0.427878;0.434723
17;calc total;1;4.36043;4.36043;4.36043
17;total;1;10.0653;10.0653;10.0653
18;initialize;1;3.49266;3.49266;3.49266
18;async;10;0.0123517;0.00101799;0.0194729
18;inner;10;0.415632;0.409082;0.424133
18;wait;10;8.27214e-05;2.7818e-05;0.000246253
18;boundary;10;0.00448523;0.00329634;0.00686374
18;calc iter;10;0.432554;0.428696;0.43493
18;calc total;1;4.36043;4.36043;4.36043
18;total;1;10.0644;10.0644;10.0644
19;initialize;1;3.49269;3.49269;3.49269
19;async;10;0.0119291;0.00110509;0.0208808
19;inner;10;0.415033;0.408639;0.424587
19;wait;10;7.07395e-05;4.1211e-05;0.000169689
19;boundary;10;0.00506976;0.00303424;0.0062693
19;calc iter;10;0.432104;0.428898;0.434366
19;calc total;1;4.36043;4.36043;4.36043
19;total;1;10.0644;10.0644;10.0644
20;initialize;1;3.49265;3.49265;3.49265
20;async;10;0.00999981;0.00108335;0.0173243
20;inner;10;0.416864;0.408388;0.425784
20;wait;10;6.07853e-05;3.5221e-05;0.000131745
20;boundary;10;0.00460684;0.00245734;0.00560831
20;calc iter;10;0.431533;0.429459;0.432888
20;calc total;1;4.36044;4.36044;4.36044
20;total;1;10.0644;10.0644;10.0644
21;initialize;1;3.47236;3.47236;3.47236
21;async;10;0.0105575;0.00104779;0.0187888
21;inner;10;0.415304;0.404471;0.424665
21;wait;10;6.93064e-05;4.4884e-05;0.000153609
21;boundary;10;0.00494908;0.00302281;0.00648553
21;calc iter;10;0.430882;0.42793;0.433746
21;calc total;1;4.36044;4.36044;4.36044
21;total;1;10.0441;10.0441;10.0441
22;initialize;1;3.49266;3.49266;3.49266
22;async;10;0.0104402;0.00107105;0.0170376
22;inner;10;0.415512;0.40458;0.424777
22;wait;10;6.04656e-05;3.9113e-05;0.000147745
22;boundary;10;0.00482604;0.00299051;0.00638073
22;calc iter;10;0.43084;0.428053;0.434152
22;calc total;1;4.36043;4.36043;4.36043
22;total;1;10.0644;10.0644;10.0644
23;initialize;1;3.49326;3.49326;3.49326
23;async;10;0.00817843;0.000814676;0.0143833
23;inner;10;0.418514;0.408853;0.426351
23;wait;10;3.38372e-05;2.1865e-05;4.6768e-05
23;boundary;10;0.00435459;0.00239848;0.00604307
23;calc iter;10;0.431082;0.427164;0.434602
23;calc total;1;4.36044;4.36044;4.36044
23;total;1;10.065;10.065;10.065
120;initialize;1;3.7512;3.7512;3.7512
120;async;10;0.0068733;0.000911723;0.0103107
120;inner;10;0.423499;0.419311;0.43081
120;wait;10;4.35618e-05;2.1014e-05;9.6434e-05
120;boundary;10;0.00383754;0.00176046;0.00517333
120;calc iter;10;0.434256;0.429497;0.436715
120;calc total;1;4.36043;4.36043;4.36043
120;total;1;10.3225;10.3225;10.3225
144;initialize;1;3.75317;3.75317;3.75317
144;async;10;0.00170196;0.000926814;0.00242061
144;inner;10;0.42833;0.42177;0.435754
144;wait;10;3.95679e-05;2.285e-05;8.0387e-05
144;boundary;10;0.00510597;0.0017346;0.00616747
144;calc iter;10;0.43518;0.425952;0.440905
144;calc total;1;4.36043;4.36043;4.36043
144;total;1;10.3245;10.3245;10.3245
121;initialize;1;3.73904;3.73904;3.73904
121;async;10;0.00702242;0.00110289;0.0100242
121;inner;10;0.423118;0.418425;0.430042
121;wait;10;6.56201e-05;2.4747e-05;0.000178801
121;boundary;10;0.00392818;0.00187116;0.00508647
121;calc iter;10;0.434136;0.430347;0.436489
121;calc total;1;4.36043;4.36043;4.36043
121;total;1;10.3103;10.3103;10.3103
122;initialize;1;3.74794;3.74794;3.74794
122;async;10;0.0056989;0.00109167;0.00940204
122;inner;10;0.424148;0.421007;0.431018
122;wait;10;5.50856e-05;2.8696e-05;0.000111305
122;boundary;10;0.00401975;0.00274276;0.00532694
122;calc iter;10;0.433924;0.431063;0.436962
122;calc total;1;4.36043;4.36043;4.36043
122;total;1;10.3192;10.3192;10.3192
123;initialize;1;3.75408;3.75408;3.75408
123;async;10;0.00817416;0.0011097;0.0110216
123;inner;10;0.422274;0.41904;0.430367
123;wait;10;5.05402e-05;2.9446e-05;0.00013582
123;boundary;10;0.00365058;0.00183832;0.00457922
123;calc iter;10;0.434151;0.428029;0.438389
123;calc total;1;4.36043;4.36043;4.36043
123;total;1;10.3253;10.3253;10.3253
124;initialize;1;3.7402;3.7402;3.7402
124;async;10;0.00246721;0.00129925;0.00299537
124;inner;10;0.427232;0.423696;0.432944
124;wait;10;6.45774e-05;2.7285e-05;0.000168023
124;boundary;10;0.00484039;0.00171278;0.00585836
124;calc iter;10;0.434607;0.427534;0.43947
124;calc total;1;4.36043;4.36043;4.36043
124;total;1;10.3114;10.3114;10.3114
145;initialize;1;3.75322;3.75322;3.75322
145;async;10;0.00262109;0.00133412;0.00358002
145;inner;10;0.427528;0.421613;0.434458
145;wait;10;5.7167e-05;2.765e-05;9.1627e-05
145;boundary;10;0.00496119;0.00174794;0.00631037
145;calc iter;10;0.43517;0.426024;0.439791
145;calc total;1;4.36043;4.36043;4.36043
145;total;1;10.3246;10.3246;10.3246
125;initialize;1;3.73392;3.73392;3.73392
125;async;10;0.00909509;0.00108317;0.0112987
125;inner;10;0.420826;0.418064;0.427434
125;wait;10;7.68907e-05;3.4657e-05;0.000281702
125;boundary;10;0.00403416;0.00268118;0.00485894
125;calc iter;10;0.434034;0.429737;0.437277
125;calc total;1;4.36043;4.36043;4.36043
125;total;1;10.3052;10.3052;10.3052
146;initialize;1;3.75511;3.75511;3.75511
146;async;10;0.00854273;0.00104581;0.0113809
146;inner;10;0.421947;0.416646;0.430774
146;wait;10;5.36776e-05;2.5819e-05;0.000151629
146;boundary;10;0.00400391;0.001855;0.00507135
146;calc iter;10;0.43455;0.429914;0.436593
146;calc total;1;4.36043;4.36043;4.36043
146;total;1;10.3265;10.3265;10.3265
126;initialize;1;3.73177;3.73177;3.73177
126;async;10;0.00645931;0.00066692;0.0094048
126;inner;10;0.422488;0.419395;0.430332
126;wait;10;7.08466e-05;3.682e-05;0.000170406
126;boundary;10;0.00451791;0.00297847;0.00584966
126;calc iter;10;0.433539;0.431021;0.435744
126;calc total;1;4.36043;4.36043;4.36043
126;total;1;10.3031;10.3031;10.3031
147;initialize;1;3.75513;3.75513;3.75513
147;async;10;0.00249339;0.00104327;0.0053628
147;inner;10;0.428116;0.42478;0.434149
147;wait;10;5.2507e-05;2.6505e-05;0.000133568
147;boundary;10;0.00372993;0.00217444;0.0047045
147;calc iter;10;0.434393;0.430509;0.43862
147;calc total;1;4.36043;4.36043;4.36043
147;total;1;10.3265;10.3265;10.3265
127;initialize;1;3.75406;3.75406;3.75406
127;async;10;0.00600613;0.00107891;0.00980097
127;inner;10;0.421102;0.418046;0.428233
127;wait;10;8.85975e-05;5.2123e-05;0.000200913
127;boundary;10;0.0055635;0.00422708;0.00669615
127;calc iter;10;0.432762;0.428976;0.435236
127;calc total;1;4.36043;4.36043;4.36043
127;total;1;10.3253;10.3253;10.3253
148;initialize;1;3.74391;3.74391;3.74391
148;async;10;0.0083103;0.00102038;0.0120958
148;inner;10;0.421099;0.419271;0.427338
148;wait;10;7.87078e-05;3.8277e-05;0.000288722
148;boundary;10;0.00429178;0.00364188;0.00487352
148;calc iter;10;0.433781;0.432363;0.435366
148;calc total;1;4.36044;4.36044;4.36044
148;total;1;10.3153;10.3153;10.3153
128;initialize;1;3.74768;3.74768;3.74768
128;async;10;0.00484833;0.000924953;0.00938392
128;inner;10;0.424323;0.420666;0.43144
128;wait;10;5.28377e-05;3.389e-05;0.000105542
128;boundary;10;0.00409292;0.0025751;0.00497677
128;calc iter;10;0.43332;0.429188;0.435881
128;calc total;1;4.36043;4.36043;4.36043
128;total;1;10.319;10.319;10.319
149;initialize;1;3.75098;3.75098;3.75098
149;async;10;0.00723263;0.00105675;0.0103709
149;inner;10;0.419131;0.41696;0.428306
149;wait;10;8.95536e-05;4.9446e-05;0.00018561
149;boundary;10;0.00637398;0.00431415;0.00687798
149;calc iter;10;0.43283;0.428546;0.434441
149;calc total;1;4.36043;4.36043;4.36043
149;total;1;10.3223;10.3223;10.3223
129;initialize;1;3.73886;3.73886;3.73886
129;async;10;0.00595655;0.00109177;0.0101273
129;inner;10;0.421538;0.417923;0.43003
129;wait;10;7.71057e-05;4.7203e-05;0.000168683
129;boundary;10;0.00523918;0.00313574;0.00605438
129;calc iter;10;0.432813;0.431308;0.434683
129;calc total;1;4.36043;4.36043;4.36043
129;total;1;10.3101;10.3101;10.3101
150;initialize;1;3.75174;3.75174;3.75174
150;async;10;0.00714006;0.00108283;0.0109723
150;inner;10;0.419095;0.416492;0.427514
150;wait;10;9.02634e-05;5.2864e-05;0.000221837
150;boundary;10;0.00645213;0.0046641;0.00681312
150;calc iter;10;0.432779;0.429322;0.434397
150;calc total;1;4.36043;4.36043;4.36043
150;total;1;10.3231;10.3231;10.3231
130;initialize;1;3.74481;3.74481;3.74481
130;async;10;0.00229383;0.00054724;0.00525378
130;inner;10;0.426351;0.424277;0.432281
130;wait;10;5.34541e-05;3.9832e-05;9.6345e-05
130;boundary;10;0.00441568;0.00233319;0.0055391
130;calc iter;10;0.433116;0.431681;0.435829
130;calc total;1;4.36043;4.36043;4.36043
130;total;1;10.3161;10.3161;10.3161
151;initialize;1;3.74976;3.74976;3.74976
151;async;10;0.00753556;0.00104077;0.00968011
151;inner;10;0.421932;0.420487;0.428664
151;wait;10;6.09325e-05;3.897e-05;0.00015606
151;boundary;10;0.00415058;0.00375933;0.00468803
151;calc iter;10;0.43368;0.4317;0.434601
151;calc total;1;4.36043;4.36043;4.36043
151;total;1;10.3211;10.3211;10.3211
131;initialize;1;3.73906;3.73906;3.73906
131;async;10;0.00366821;0.000765266;0.00763638
131;inner;10;0.423459;0.419447;0.431902
131;wait;10;4.95865e-05;2.6486e-05;7.3677e-05
131;boundary;10;0.00537567;0.00256282;0.00662282
131;calc iter;10;0.432554;0.430197;0.435318
131;calc total;1;4.36043;4.36043;4.36043
131;total;1;10.3103;10.3103;10.3103
152;initialize;1;3.75217;3.75217;3.75217
152;async;10;0.00558378;0.00107818;0.00794368
152;inner;10;0.424634;0.422492;0.432301
152;wait;10;5.36832e-05;2.9473e-05;0.000134534
152;boundary;10;0.00376972;0.00271448;0.00431533
152;calc iter;10;0.434043;0.430006;0.436798
152;calc total;1;4.36043;4.36043;4.36043
152;total;1;10.3235;10.3235;10.3235
132;initialize;1;3.7412;3.7412;3.7412
132;async;10;0.00644907;0.000951913;0.0090778
132;inner;10;0.424166;0.418755;0.432354
132;wait;10;4.65544e-05;2.7899e-05;8.7878e-05
132;boundary;10;0.00410533;0.00174187;0.00544972
132;calc iter;10;0.434769;0.427619;0.437544
132;calc total;1;4.36043;4.36043;4.36043
132;total;1;10.3124;10.3124;10.3124
153;initialize;1;3.74166;3.74166;3.74166
153;async;10;0.00689765;0.00106293;0.0086687
153;inner;10;0.422669;0.420128;0.428305
153;wait;10;5.85954e-05;3.0304e-05;0.000167341
153;boundary;10;0.00402052;0.00377533;0.00431623
153;calc iter;10;0.433647;0.432901;0.435185
153;calc total;1;4.36043;4.36043;4.36043
153;total;1;10.313;10.313;10.313
133;initialize;1;3.73424;3.73424;3.73424
133;async;10;0.00849508;0.0011275;0.0105679
133;inner;10;0.422389;0.416425;0.4311
133;wait;10;5.09335e-05;2.4438e-05;0.000124882
133;boundary;10;0.00371049;0.00175439;0.00526909
133;calc iter;10;0.434648;0.428056;0.436221
133;calc total;1;4.36043;4.36043;4.36043
133;total;1;10.3055;10.3055;10.3055
154;initialize;1;3.7509;3.7509;3.7509
154;async;10;0.00436889;0.00107496;0.00623219
154;inner;10;0.424842;0.423577;0.429939
154;wait;10;6.74684e-05;3.6972e-05;0.000176475
154;boundary;10;0.00437503;0.00367424;0.00509
154;calc iter;10;0.433655;0.430887;0.435397
154;calc total;1;4.36043;4.36043;4.36043
154;total;1;10.3222;10.3222;10.3222
134;initialize;1;3.73712;3.73712;3.73712
134;async;10;0.00567452;0.000654957;0.00870328
134;inner;10;0.424854;0.420763;0.432232
134;wait;10;4.8617e-05;2.1787e-05;0.000110947
134;boundary;10;0.00365479;0.0018607;0.00482427
134;calc iter;10;0.434234;0.430679;0.43656
134;calc total;1;4.36043;4.36043;4.36043
134;total;1;10.3084;10.3084;10.3084
155;initialize;1;3.74745;3.74745;3.74745
155;async;10;0.00383317;0.000630739;0.00703744
155;inner;10;0.425426;0.423419;0.431495
155;wait;10;4.14222e-05;2.3895e-05;5.8727e-05
155;boundary;10;0.0043784;0.00326779;0.00605596
155;calc iter;10;0.433681;0.430558;0.436534
155;calc total;1;4.36044;4.36044;4.36044
155;total;1;10.3188;10.3188;10.3188
135;initialize;1;3.73202;3.73202;3.73202
135;async;10;0.00662007;0.00106285;0.00931548
135;inner;10;0.423802;0.421009;0.43003
135;wait;10;5.09305e-05;2.6632e-05;0.000159892
135;boundary;10;0.00348731;0.00275367;0.00394558
135;calc iter;10;0.433962;0.433106;0.435274
135;calc total;1;4.36043;4.36043;4.36043
135;total;1;10.3033;10.3033;10.3033
156;initialize;1;3.75413;3.75413;3.75413
156;async;10;0.00906986;0.00100222;0.0122397
156;inner;10;0.42229;0.418144;0.42816
156;wait;10;4.90208e-05;1.976e-05;0.000217832
156;boundary;10;0.00316912;0.0017391;0.00475979
156;calc iter;10;0.43458;0.432144;0.436422
156;calc total;1;4.36043;4.36043;4.36043
156;total;1;10.3255;10.3255;10.3255
157;initialize;1;3.73848;3.73848;3.73848
157;async;10;0.00795472;0.00113322;0.0108267
157;inner;10;0.423594;0.419223;0.431954
157;wait;10;4.44926e-05;2.5173e-05;0.000115933
157;boundary;10;0.00307655;0.00171685;0.00370124
157;calc iter;10;0.434671;0.431793;0.435934
157;calc total;1;4.36043;4.36043;4.36043
157;total;1;10.3098;10.3098;10.3098
168;initialize;1;3.73062;3.73062;3.73062
168;async;10;0.00341719;0.000814509;0.00746958
168;inner;10;0.426922;0.42297;0.433701
168;wait;10;4.28887e-05;1.9729e-05;8.2371e-05
168;boundary;10;0.00346449;0.00179587;0.00428958
168;calc iter;10;0.433848;0.431212;0.437463
168;calc total;1;4.36043;4.36043;4.36043
168;total;1;10.3026;10.3026;10.3026
169;initialize;1;3.73022;3.73022;3.73022
169;async;10;0.00704418;0.00107908;0.0113747
169;inner;10;0.422748;0.419199;0.4301
169;wait;10;5.51306e-05;2.7564e-05;0.000174262
169;boundary;10;0.00384127;0.00270611;0.00473375
169;calc iter;10;0.43369;0.431108;0.435585
169;calc total;1;4.36044;4.36044;4.36044
169;total;1;10.3021;10.3021;10.3021
170;initialize;1;3.74209;3.74209;3.74209
170;async;10;0.0080736;0.00107907;0.0147462
170;inner;10;0.41949;0.415863;0.430329
170;wait;10;8.23721e-05;4.2217e-05;0.000154093
170;boundary;10;0.00525982;0.00320498;0.00613475
170;calc iter;10;0.432907;0.430127;0.436342
170;calc total;1;4.36044;4.36044;4.36044
170;total;1;10.314;10.314;10.314
171;initialize;1;3.72987;3.72987;3.72987
171;async;10;0.00445626;0.000570166;0.00921704
171;inner;10;0.424215;0.419943;0.432399
171;wait;10;6.15354e-05;3.8296e-05;9.6477e-05
171;boundary;10;0.0042189;0.00239406;0.00485778
171;calc iter;10;0.432953;0.431393;0.435977
171;calc total;1;4.36044;4.36044;4.36044
171;total;1;10.3018;10.3018;10.3018
172;initialize;1;3.73289;3.73289;3.73289
172;async;10;0.00590292;0.00104963;0.012749
172;inner;10;0.420188;0.414573;0.429869
172;wait;10;7.85903e-05;4.7913e-05;0.000199888
172;boundary;10;0.00575332;0.00341508;0.00667451
172;calc iter;10;0.431925;0.42962;0.435852
172;calc total;1;4.36044;4.36044;4.36044
172;total;1;10.3048;10.3048;10.3048
173;initialize;1;3.73455;3.73455;3.73455
173;async;10;0.0072929;0.00104674;0.0151327
173;inner;10;0.418204;0.413369;0.427407
173;wait;10;9.14846e-05;5.0965e-05;0.000246016
173;boundary;10;0.00632015;0.00493253;0.00685992
173;calc iter;10;0.431911;0.430085;0.435921
173;calc total;1;4.36043;4.36043;4.36043
173;total;1;10.3064;10.3064;10.3064
174;initialize;1;3.73281;3.73281;3.73281
174;async;10;0.00608352;0.00105806;0.0130113
174;inner;10;0.421323;0.417262;0.430198
174;wait;10;7.51433e-05;4.0898e-05;0.000148685
174;boundary;10;0.00504172;0.00324826;0.00566686
174;calc iter;10;0.432525;0.430594;0.435783
174;calc total;1;4.36043;4.36043;4.36043
174;total;1;10.3047;10.3047;10.3047
175;initialize;1;3.73935;3.73935;3.73935
175;async;10;0.00524812;0.000703515;0.0089436
175;inner;10;0.423954;0.420073;0.431479
175;wait;10;5.99021e-05;3.8724e-05;0.000118827
175;boundary;10;0.00403491;0.0028017;0.00487494
175;calc iter;10;0.433299;0.431577;0.435688
175;calc total;1;4.36044;4.36044;4.36044
175;total;1;10.3112;10.3112;10.3112
176;initialize;1;3.73278;3.73278;3.73278
176;async;10;0.00715171;0.00106677;0.0106097
176;inner;10;0.42275;0.419229;0.430683
176;wait;10;5.43376e-05;2.9761e-05;0.000126119
176;boundary;10;0.00362042;0.00264808;0.00429372
176;calc iter;10;0.433578;0.43029;0.436086
176;calc total;1;4.36043;4.36043;4.36043
176;total;1;10.3047;10.3047;10.3047
177;initialize;1;3.73269;3.73269;3.73269
177;async;10;0.00683126;0.00106782;0.0110754
177;inner;10;0.423551;0.419078;0.431941
177;wait;10;4.61579e-05;2.5041e-05;0.000103476
177;boundary;10;0.00335152;0.00188984;0.00425125
177;calc iter;10;0.433781;0.430597;0.436229
177;calc total;1;4.36043;4.36043;4.36043
177;total;1;10.3046;10.3046;10.3046
178;initialize;1;3.72992;3.72992;3.72992
178;async;10;0.0084502;0.00107036;0.0129215
178;inner;10;0.421914;0.417348;0.4305
178;wait;10;5.84496e-05;2.701e-05;0.000134862
178;boundary;10;0.00338322;0.00183709;0.0041544
178;calc iter;10;0.433808;0.429637;0.437132
178;calc total;1;4.36043;4.36043;4.36043
178;total;1;10.3019;10.3019;10.3019
179;initialize;1;3.72288;3.72288;3.72288
179;async;10;0.00976858;0.000793536;0.0134941
179;inner;10;0.420856;0.416011;0.431218
179;wait;10;3.25072e-05;2.0385e-05;6.0188e-05
179;boundary;10;0.00347123;0.00179228;0.00446722
179;calc iter;10;0.434131;0.42972;0.437285
179;calc total;1;4.36043;4.36043;4.36043
179;total;1;10.2948;10.2948;10.2948
180;initialize;1;3.72615;3.72615;3.72615
180;async;10;0.00510095;0.000862104;0.00967447
180;inner;10;0.42421;0.421384;0.429602
180;wait;10;3.80205e-05;2.1064e-05;9.544e-05
180;boundary;10;0.00389446;0.00308058;0.0050033
180;calc iter;10;0.433245;0.431569;0.434822
180;calc total;1;4.36044;4.36044;4.36044
180;total;1;10.2981;10.2981;10.2981
181;initialize;1;3.73708;3.73708;3.73708
181;async;10;0.00398851;0.00101991;0.00934671
181;inner;10;0.424754;0.42155;0.429757
181;wait;10;5.56374e-05;3.3383e-05;0.000126795
181;boundary;10;0.00423358;0.0030937;0.00504886
181;calc iter;10;0.433033;0.431413;0.435153
181;calc total;1;4.36043;4.36043;4.36043
181;total;1;10.309;10.309;10.309
62;initialize;1;3.7345;3.7345;3.7345
62;async;10;0.00817348;0.00113666;0.0146755
62;inner;10;0.418957;0.415658;0.427444
62;wait;10;7.85155e-05;4.0636e-05;0.000225396
62;boundary;10;0.00577069;0.00409397;0.00658613
62;calc iter;10;0.432982;0.428019;0.437861
62;calc total;1;4.36047;4.36047;4.36047
62;total;1;10.3065;10.3065;10.3065
63;initialize;1;3.73244;3.73244;3.73244
63;async;10;0.00550177;0.000870479;0.00973903
63;inner;10;0.423828;0.420101;0.431124
63;wait;10;5.95496e-05;2.9868e-05;0.000117521
63;boundary;10;0.0044596;0.00245464;0.00555563
63;calc iter;10;0.433851;0.429831;0.437877
63;calc total;1;4.36048;4.36048;4.36048
63;total;1;10.3044;10.3044;10.3044
64;initialize;1;3.73644;3.73644;3.73644
64;async;10;0.00954703;0.00114398;0.0136554
64;inner;10;0.420602;0.413784;0.428546
64;wait;10;5.62314e-05;2.3537e-05;0.000147687
64;boundary;10;0.00402251;0.00185759;0.00509984
64;calc iter;10;0.434229;0.428857;0.437671
64;calc total;1;4.36047;4.36047;4.36047
64;total;1;10.3084;10.3084;10.3084
65;initialize;1;3.72718;3.72718;3.72718
65;async;10;0.013001;0.00113676;0.0157891
65;inner;10;0.417676;0.407405;0.428898
65;wait;10;5.58239e-05;2.1221e-05;0.000136582
65;boundary;10;0.00418093;0.00170154;0.00587273
65;calc iter;10;0.434916;0.424918;0.437916
65;calc total;1;4.36047;4.36047;4.36047
65;total;1;10.2991;10.2991;10.2991
66;initialize;1;3.73648;3.73648;3.73648
66;async;10;0.00871334;0.00106969;0.0132322
66;inner;10;0.421871;0.414684;0.429891
66;wait;10;5.20834e-05;2.5281e-05;0.000135971
66;boundary;10;0.00380062;0.00173551;0.00503124
66;calc iter;10;0.434439;0.428305;0.437059
66;calc total;1;4.36047;4.36047;4.36047
66;total;1;10.3085;10.3085;10.3085
67;initialize;1;3.74553;3.74553;3.74553
67;async;10;0.00793378;0.0011517;0.0123974
67;inner;10;0.420903;0.417007;0.428466
67;wait;10;7.34175e-05;3.445e-05;0.000219298
67;boundary;10;0.00483354;0.00313462;0.00576231
67;calc iter;10;0.433746;0.430848;0.436568
67;calc total;1;4.36047;4.36047;4.36047
67;total;1;10.3175;10.3175;10.3175
68;initialize;1;3.73718;3.73718;3.73718
68;async;10;0.00701823;0.00113774;0.00924546
68;inner;10;0.422635;0.418912;0.430087
68;wait;10;5.04702e-05;3.4002e-05;0.000120143
68;boundary;10;0.00388004;0.00281459;0.00451764
68;calc iter;10;0.433585;0.429721;0.437911
68;calc total;1;4.36047;4.36047;4.36047
68;total;1;10.3092;10.3092;10.3092
69;initialize;1;3.73006;3.73006;3.73006
69;async;10;0.00193975;0.00114896;0.00252415
69;inner;10;0.427704;0.424192;0.434205
69;wait;10;6.8092e-05;3.156e-05;0.000236131
69;boundary;10;0.00425227;0.00237276;0.0053662
69;calc iter;10;0.433965;0.428105;0.440958
69;calc total;1;4.36048;4.36048;4.36048
69;total;1;10.302;10.302;10.302
70;initialize;1;3.73636;3.73636;3.73636
70;async;10;0.00666347;0.00114281;0.00822206
70;inner;10;0.422867;0.418977;0.429902
70;wait;10;5.76493e-05;3.8238e-05;0.000132002
70;boundary;10;0.00394969;0.00284156;0.00475127
70;calc iter;10;0.43354;0.430712;0.437656
70;calc total;1;4.36047;4.36047;4.36047
70;total;1;10.3083;10.3083;10.3083
71;initialize;1;3.72886;3.72886;3.72886
71;async;10;0.00660417;0.000784987;0.00865607
71;inner;10;0.420785;0.416277;0.428603
71;wait;10;4.98086e-05;3.2415e-05;0.000109045
71;boundary;10;0.00531714;0.00367629;0.00621007
71;calc iter;10;0.432758;0.428772;0.43571
71;calc total;1;4.36047;4.36047;4.36047
71;total;1;10.3008;10.3008;10.3008
88;initialize;1;3.49708;3.49708;3.49708
88;async;10;0.00460668;0.00120704;0.00866871
88;inner;10;0.423718;0.419241;0.429506
88;wait;10;6.41438e-05;3.4884e-05;0.000165533
88;boundary;10;0.00440297;0.0034335;0.00516606
88;calc iter;10;0.432793;0.430519;0.434314
88;calc total;1;4.36043;4.36043;4.36043
88;total;1;10.0685;10.0685;10.0685
89;initialize;1;3.49433;3.49433;3.49433
89;async;10;0.00741422;0.00117119;0.014393
89;inner;10;0.421829;0.416028;0.428222
89;wait;10;5.92085e-05;2.8825e-05;0.000165715
89;boundary;10;0.00410594;0.00330597;0.00491636
89;calc iter;10;0.43341;0.43173;0.436357
89;calc total;1;4.36044;4.36044;4.36044
89;total;1;10.0658;10.0658;10.0658
90;initialize;1;3.47341;3.47341;3.47341
90;async;10;0.00873011;0.00119821;0.0140377
90;inner;10;0.421507;0.414594;0.428251
90;wait;10;5.40369e-05;2.8099e-05;0.00015741
90;boundary;10;0.00369921;0.00225348;0.00555234
90;calc iter;10;0.433992;0.42767;0.438422
90;calc total;1;4.36044;4.36044;4.36044
90;total;1;10.0449;10.0449;10.0449
91;initialize;1;3.46612;3.46612;3.46612
91;async;10;0.0071704;0.00114488;0.0107057
91;inner;10;0.423182;0.413784;0.430419
91;wait;10;4.55502e-05;2.0943e-05;0.000115277
91;boundary;10;0.00415892;0.00175972;0.00542153
91;calc iter;10;0.434559;0.424781;0.437395
91;calc total;1;4.36044;4.36044;4.36044
91;total;1;10.0376;10.0376;10.0376
92;initialize;1;3.46612;3.46612;3.46612
92;async;10;0.00230442;0.00115268;0.00269654
92;inner;10;0.428144;0.42004;0.433162
92;wait;10;6.07819e-05;4.2308e-05;9.0982e-05
92;boundary;10;0.00467915;0.00174994;0.00586964
92;calc iter;10;0.43519;0.42453;0.438013
92;calc total;1;4.36044;4.36044;4.36044
92;total;1;10.0376;10.0376;10.0376
93;initialize;1;3.46605;3.46605;3.46605
93;async;10;0.00697234;0.00121007;0.0100282
93;inner;10;0.423441;0.414579;0.430014
93;wait;10;5.34808e-05;2.3734e-05;0.000131209
93;boundary;10;0.00403829;0.00179865;0.00537903
93;calc iter;10;0.434507;0.424672;0.437097
93;calc total;1;4.36044;4.36044;4.36044
93;total;1;10.0375;10.0375;10.0375
94;initialize;1;3.4636;3.4636;3.4636
94;async;10;0.00331865;0.000458607;0.0054577
94;inner;10;0.427349;0.419702;0.432929
94;wait;10;4.8069e-05;2.4773e-05;0.000102562
94;boundary;10;0.00360575;0.00183932;0.00538529
94;calc iter;10;0.434323;0.427089;0.436307
94;calc total;1;4.36044;4.36044;4.36044
94;total;1;10.0351;10.0351;10.0351
95;initialize;1;3.4627;3.4627;3.4627
95;async;10;0.00582889;0.000819356;0.0104268
95;inner;10;0.423592;0.417282;0.429299
95;wait;10;3.45615e-05;1.5203e-05;6.218e-05
95;boundary;10;0.00429811;0.00310145;0.00607511
95;calc iter;10;0.433755;0.430827;0.435845
95;calc total;1;4.36044;4.36044;4.36044
95;total;1;10.0342;10.0342;10.0342
111;initialize;1;3.74383;3.74383;3.74383
111;async;10;0.00861562;0.00111053;0.0120322
111;inner;10;0.42316;0.420748;0.429122
111;wait;10;3.99835e-05;2.1967e-05;0.000103457
111;boundary;10;0.00199428;0.00175135;0.00260417
111;calc iter;10;0.433811;0.43246;0.435133
111;calc total;1;4.36044;4.36044;4.36044
111;total;1;10.3152;10.3152;10.3152
112;initialize;1;3.73833;3.73833;3.73833
112;async;10;0.0149168;0.00105576;0.0188534
112;inner;10;0.416435;0.413862;0.422436
112;wait;10;7.04574e-05;2.1301e-05;0.000323569
112;boundary;10;0.00235372;0.00169853;0.00616026
112;calc iter;10;0.433778;0.429978;0.436118
112;calc total;1;4.36043;4.36043;4.36043
112;total;1;10.3097;10.3097;10.3097
113;initialize;1;3.73333;3.73333;3.73333
113;async;10;0.00888316;0.0010879;0.0116643
113;inner;10;0.421132;0.418835;0.42541
113;wait;10;7.82382e-05;2.4856e-05;0.000301683
113;boundary;10;0.00343599;0.00286965;0.00460952
113;calc iter;10;0.433531;0.431157;0.43496
113;calc total;1;4.36043;4.36043;4.36043
113;total;1;10.3047;10.3047;10.3047
114;initialize;1;3.74382;3.74382;3.74382
114;async;10;0.00841086;0.00116536;0.010393
114;inner;10;0.421036;0.417471;0.425927
114;wait;10;5.82547e-05;2.7251e-05;0.000178456
114;boundary;10;0.003625;0.002187;0.00619105
114;calc iter;10;0.433132;0.431306;0.434274
114;calc total;1;4.36043;4.36043;4.36043
114;total;1;10.3152;10.3152;10.3152
115;initialize;1;3.74211;3.74211;3.74211
115;async;10;0.00664744;0.00107161;0.0110413
115;inner;10;0.423455;0.421342;0.428487
115;wait;10;7.55008e-05;2.3793e-05;0.00022986
115;boundary;10;0.00343603;0.00245523;0.00448642
115;calc iter;10;0.433615;0.431355;0.436634
115;calc total;1;4.36043;4.36043;4.36043
115;total;1;10.3135;10.3135;10.3135
116;initialize;1;3.74982;3.74982;3.74982
116;async;10;0.00911933;0.00116758;0.01395
116;inner;10;0.422546;0.41905;0.42857
116;wait;10;4.371e-05;2.292e-05;0.000128378
116;boundary;10;0.00228165;0.00171002;0.00295661
116;calc iter;10;0.433992;0.43227;0.435539
116;calc total;1;4.36044;4.36044;4.36044
116;total;1;10.3212;10.3212;10.3212
117;initialize;1;3.74984;3.74984;3.74984
117;async;10;0.00642173;0.00110285;0.0103661
117;inner;10;0.423798;0.421761;0.429071
117;wait;10;5.3401e-05;2.6051e-05;0.000112497
117;boundary;10;0.00342409;0.00221865;0.0046687
117;calc iter;10;0.433699;0.431275;0.436416
117;calc total;1;4.36042;4.36042;4.36042
117;total;1;10.3212;10.3212;10.3212
118;initialize;1;3.7439;3.7439;3.7439
118;async;10;0.00750719;0.00107703;0.0112238
118;inner;10;0.419649;0.416668;0.426058
118;wait;10;8.18481e-05;5.7714e-05;0.000159184
118;boundary;10;0.00571867;0.00405092;0.00688838
118;calc iter;10;0.432959;0.431244;0.434775
118;calc total;1;4.36043;4.36043;4.36043
118;total;1;10.3153;10.3153;10.3153
119;initialize;1;3.73207;3.73207;3.73207
119;async;10;0.00561222;0.000809545;0.00986277
119;inner;10;0.421948;0.416331;0.42917
119;wait;10;5.59618e-05;2.9454e-05;7.8677e-05
119;boundary;10;0.00493802;0.00233239;0.00697625
119;calc iter;10;0.432556;0.431336;0.434963
119;calc total;1;4.36043;4.36043;4.36043
119;total;1;10.3034;10.3034;10.3034
136;initialize;1;3.74259;3.74259;3.74259
136;async;10;0.00736254;0.00107774;0.00997947
136;inner;10;0.422994;0.420238;0.430838
136;wait;10;5.8868e-05;3.1212e-05;0.000141569
136;boundary;10;0.00368534;0.00216412;0.00474414
136;calc iter;10;0.434102;0.429778;0.436566
136;calc total;1;4.36043;4.36043;4.36043
136;total;1;10.3139;10.3139;10.3139
137;initialize;1;3.73207;3.73207;3.73207
137;async;10;0.00656225;0.000753301;0.00941642
137;inner;10;0.422863;0.420556;0.429785
137;wait;10;7.98582e-05;2.6482e-05;0.000288068
137;boundary;10;0.00415828;0.00330728;0.00567714
137;calc iter;10;0.433666;0.431077;0.435669
137;calc total;1;4.36044;4.36044;4.36044
137;total;1;10.3033;10.3033;10.3033
138;initialize;1;3.74269;3.74269;3.74269
138;async;10;0.00751572;0.00103887;0.0115618
138;inner;10;0.418827;0.416169;0.427759
138;wait;10;9.83753e-05;5.2754e-05;0.000254924
138;boundary;10;0.00650795;0.00492488;0.00700051
138;calc iter;10;0.432952;0.428976;0.435607
138;calc total;1;4.36044;4.36044;4.36044
138;total;1;10.3139;10.3139;10.3139
139;initialize;1;3.73879;3.73879;3.73879
139;async;10;0.00509708;0.001069;0.00873262
139;inner;10;0.423352;0.420366;0.430701
139;wait;10;6.80467e-05;3.5975e-05;0.000173294
139;boundary;10;0.00483842;0.0031013;0.00590732
139;calc iter;10;0.433357;0.429656;0.436098
139;calc total;1;4.36044;4.36044;4.36044
139;total;1;10.3101;10.3101;10.3101
140;initialize;1;3.74257;3.74257;3.74257
140;async;10;0.00508786;0.00111495;0.007912
140;inner;10;0.425333;0.422996;0.431856
140;wait;10;4.76272e-05;2.5335e-05;0.000128959
140;boundary;10;0.00335882;0.0024913;0.00402998
140;calc iter;10;0.433828;0.431369;0.436335
140;calc total;1;4.36044;4.36044;4.36044
140;total;1;10.3139;10.3139;10.3139
141;initialize;1;3.73202;3.73202;3.73202
141;async;10;0.00324419;0.000727303;0.00501723
141;inner;10;0.426106;0.423355;0.432453
141;wait;10;5.40049e-05;3.9266e-05;9.9042e-05
141;boundary;10;0.00402392;0.00239718;0.00498596
141;calc iter;10;0.43343;0.432277;0.436065
141;calc total;1;4.36044;4.36044;4.36044
141;total;1;10.3033;10.3033;10.3033
142;initialize;1;3.74126;3.74126;3.74126
142;async;10;0.00350168;0.000848683;0.00659152
142;inner;10;0.424901;0.422182;0.431943
142;wait;10;6.22517e-05;4.4387e-05;0.000108442
142;boundary;10;0.00479008;0.00249333;0.00573728
142;calc iter;10;0.433256;0.431198;0.435643
142;calc total;1;4.36043;4.36043;4.36043
142;total;1;10.3125;10.3125;10.3125
143;initialize;1;3.74729;3.74729;3.74729
143;async;10;0.00488461;0.000799925;0.00907107
143;inner;10;0.42241;0.420059;0.43074
143;wait;10;5.45583e-05;4.5448e-05;7.611e-05
143;boundary;10;0.00569253;0.00326895;0.00661246
143;calc iter;10;0.433044;0.430551;0.435463
143;calc total;1;4.36044;4.36044;4.36044
143;total;1;10.3185;10.3185;10.3185
158;initialize;1;3.74511;3.74511;3.74511
158;async;10;0.00560332;0.00110505;0.00787834
158;inner;10;0.424011;0.422479;0.429085
158;wait;10;7.09998e-05;2.7929e-05;0.00021612
158;boundary;10;0.00449706;0.00268181;0.00532884
158;calc iter;10;0.434184;0.43168;0.436985
158;calc total;1;4.36043;4.36043;4.36043
158;total;1;10.3164;10.3164;10.3164
159;initialize;1;3.74699;3.74699;3.74699
159;async;10;0.00546495;0.00105893;0.00934433
159;inner;10;0.424296;0.421729;0.432131
159;wait;10;5.59649e-05;3.632e-05;0.000113203
159;boundary;10;0.00423524;0.00269291;0.00532331
159;calc iter;10;0.434054;0.43244;0.43642
159;calc total;1;4.36043;4.36043;4.36043
159;total;1;10.3183;10.3183;10.3183
160;initialize;1;3.75087;3.75087;3.75087
160;async;10;0.00553945;0.00113839;0.00895415
160;inner;10;0.421395;0.418255;0.430131
160;wait;10;8.10657e-05;5.3545e-05;0.000166677
160;boundary;10;0.00603576;0.00359335;0.00679259
160;calc iter;10;0.433054;0.431409;0.435031
160;calc total;1;4.36043;4.36043;4.36043
160;total;1;10.3222;10.3222;10.3222
161;initialize;1;3.74709;3.74709;3.74709
161;async;10;0.00514493;0.000658149;0.00876352
161;inner;10;0.421708;0.418873;0.431151
161;wait;10;8.49989e-05;6.2009e-05;0.000165203
161;boundary;10;0.0060689;0.00303823;0.0068904
161;calc iter;10;0.433009;0.429572;0.435542
161;calc total;1;4.36043;4.36043;4.36043
161;total;1;10.3184;10.3184;10.3184
162;initialize;1;3.74043;3.74043;3.74043
162;async;10;0.00605018;0.00109713;0.00798986
162;inner;10;0.422005;0.420061;0.428589
162;wait;10;7.78943e-05;5.1106e-05;0.000181774
162;boundary;10;0.00549069;0.0044482;0.00599615
162;calc iter;10;0.433625;0.430894;0.434654
162;calc total;1;4.36043;4.36043;4.36043
162;total;1;10.3118;10.3118;10.3118
163;initialize;1;3.74749;3.74749;3.74749
163;async;10;0.00718347;0.00112833;0.00910395
163;inner;10;0.423235;0.421489;0.429308
163;wait;10;5.45625e-05;2.82e-05;0.000168242
163;boundary;10;0.00359506;0.00291445;0.00424534
163;calc iter;10;0.43407;0.431806;0.43544
163;calc total;1;4.36043;4.36043;4.36043
163;total;1;10.3188;10.3188;10.3188
164;initialize;1;3.74404;3.74404;3.74404
164;async;10;0.00208711;0.00117401;0.00264586
164;inner;10;0.428548;0.426945;0.434792
164;wait;10;4.92292e-05;2.4122e-05;0.000124912
164;boundary;10;0.00375952;0.00181902;0.00444353
164;calc iter;10;0.434445;0.431127;0.439791
164;calc total;1;4.36043;4.36043;4.36043
164;total;1;10.3154;10.3154;10.3154
165;initialize;1;3.7403;3.7403;3.7403
165;async;10;0.0040242;0.00115343;0.00543505
165;inner;10;0.427127;0.42566;0.433204
165;wait;10;4.99226e-05;2.6899e-05;0.000126813
165;boundary;10;0.00306589;0.00228441;0.00357449
165;calc iter;10;0.434269;0.431391;0.437009
165;calc total;1;4.36043;4.36043;4.36043
165;total;1;10.3116;10.3116;10.3116
166;initialize;1;3.74745;3.74745;3.74745
166;async;10;0.00455988;0.00112108;0.00651656
166;inner;10;0.425351;0.423648;0.431838
166;wait;10;6.1769e-05;3.074e-05;0.000151098
166;boundary;10;0.00402187;0.00274985;0.00459961
166;calc iter;10;0.433996;0.432745;0.435862
166;calc total;1;4.36043;4.36043;4.36043
166;total;1;10.3188;10.3188;10.3188
167;initialize;1;3.74759;3.74759;3.74759
167;async;10;0.004257;0.000421903;0.00751015
167;inner;10;0.425542;0.42392;0.432268
167;wait;10;3.80718e-05;2.9005e-05;5.2193e-05
167;boundary;10;0.00420234;0.00272367;0.00515733
167;calc iter;10;0.434041;0.431612;0.436713
167;calc total;1;4.36043;4.36043;4.36043
167;total;1;10.3189;10.3189;10.3189
182;initialize;1;3.7266;3.7266;3.7266
182;async;10;0.00151154;0.000619771;0.00316635
182;inner;10;0.426798;0.423482;0.431253
182;wait;10;5.52692e-05;3.0192e-05;0.000108826
182;boundary;10;0.00416576;0.00258783;0.00589544
182;calc iter;10;0.432532;0.430956;0.43496
182;calc total;1;4.36042;4.36042;4.36042
182;total;1;10.2985;10.2985;10.2985
183;initialize;1;3.72628;3.72628;3.72628
183;async;10;0.00240204;0.000846651;0.00497811
183;inner;10;0.425173;0.421557;0.43042
183;wait;10;6.75085e-05;3.8363e-05;0.000117747
183;boundary;10;0.00469646;0.00288461;0.0063769
183;calc iter;10;0.432341;0.430542;0.434415
183;calc total;1;4.36043;4.36043;4.36043
183;total;1;10.2982;10.2982;10.2982
184;initialize;1;3.72631;3.72631;3.72631
184;async;10;0.00440566;0.00100322;0.00994013
184;inner;10;0.421833;0.418212;0.42742
184;wait;10;8.63326e-05;3.1573e-05;0.000260098
184;boundary;10;0.00610349;0.00440726;0.0068851
184;calc iter;10;0.432431;0.429627;0.435938
184;calc total;1;4.36043;4.36043;4.36043
184;total;1;10.2982;10.2982;10.2982
185;initialize;1;3.73451;3.73451;3.73451
185;async;10;0.00391167;0.000808576;0.0100629
185;inner;10;0.423453;0.420289;0.429131
185;wait;10;8.83103e-05;4.1123e-05;0.00029354
185;boundary;10;0.00518401;0.00335348;0.00641787
185;calc iter;10;0.432639;0.430091;0.435156
185;calc total;1;4.36043;4.36043;4.36043
185;total;1;10.3064;10.3064;10.3064
186;initialize;1;3.72776;3.72776;3.72776
186;async;10;0.00462318;0.000982463;0.00991974
186;inner;10;0.424186;0.420839;0.429732
186;wait;10;6.73513e-05;3.1695e-05;0.000186128
186;boundary;10;0.00427627;0.00311004;0.00523118
186;calc iter;10;0.433155;0.429248;0.436426
186;calc total;1;4.36043;4.36043;4.36043
186;total;1;10.2996;10.2996;10.2996
187;initialize;1;3.72669;3.72669;3.72669
187;async;10;0.00377712;0.000636095;0.0076169
187;inner;10;0.425635;0.421363;0.43125
187;wait;10;4.54099e-05;2.6524e-05;0.000103257
187;boundary;10;0.003993;0.00258606;0.00566892
187;calc iter;10;0.433453;0.429759;0.436359
187;calc total;1;4.36043;4.36043;4.36043
187;total;1;10.2986;10.2986;10.2986
188;initialize;1;3.72474;3.72474;3.72474
188;async;10;0.0060604;0.00100625;0.00952561
188;inner;10;0.423;0.417764;0.429542
188;wait;10;5.76151e-05;1.977e-05;0.0001649
188;boundary;10;0.00456527;0.0022609;0.00595133
188;calc iter;10;0.433686;0.429009;0.436706
188;calc total;1;4.36043;4.36043;4.36043
188;total;1;10.2967;10.2967;10.2967
189;initialize;1;3.72628;3.72628;3.72628
189;async;10;0.00435346;0.00101241;0.00668558
189;inner;10;0.424768;0.418739;0.430786
189;wait;10;4.41933e-05;1.5261e-05;0.000106992
189;boundary;10;0.00477967;0.00185139;0.00609389
189;calc iter;10;0.433947;0.425107;0.437245
189;calc total;1;4.36043;4.36043;4.36043
189;total;1;10.2982;10.2982;10.2982
190;initialize;1;3.72631;3.72631;3.72631
190;async;10;0.00632685;0.000998136;0.00778301
190;inner;10;0.4227;0.41614;0.42974
190;wait;10;5.00083e-05;2.0762e-05;0.000134202
190;boundary;10;0.0050589;0.0017548;0.00615556
190;calc iter;10;0.434138;0.424959;0.438139
190;calc total;1;4.36043;4.36043;4.36043
190;total;1;10.2982;10.2982;10.2982
191;initialize;1;3.72357;3.72357;3.72357
191;async;10;0.00131377;0.000773227;0.00149553
191;inner;10;0.427574;0.419703;0.433356
191;wait;10;4.43884e-05;1.9143e-05;6.1752e-05
191;boundary;10;0.00556639;0.00178991;0.00633697
191;calc iter;10;0.434501;0.422836;0.43923
191;calc total;1;4.36043;4.36043;4.36043
191;total;1;10.2955;10.2955;10.2955
DASH
InitEnergy=4800.00000
EndEnergy=4742.49033
DiffEnergy=-57.50967
Matrixspec: 127279 x 127279
Iterations: 10
# unit_id;function_name;num_calls;avg_runtime;min_runtime;max_runtime
0;initialize;1;3.55966;3.55966;3.55966
0;async;10;0.00531;0.00066;0.00955
0;inner;10;0.42055;0.41770;0.42956
0;wait;10;0.00004;0.00003;0.00007
0;boundary;10;0.00597;0.00281;0.00708
0;calc iter;10;0.43188;0.42733;0.43468
0;calc total;1;4.36071;4.36071;4.36071
0;total;1;10.10475;10.10475;10.10475
1;initialize;1;3.61771;3.61771;3.61771
1;async;10;0.00566077;0.000906196;0.00923553
1;inner;10;0.422155;0.420081;0.429065
1;wait;10;5.98226e-05;3.0675e-05;0.000129808
1;boundary;10;0.00478111;0.0029936;0.0059294
1;calc iter;10;0.43266;0.428699;0.434695
1;calc total;1;4.36075;4.36075;4.36075
1;total;1;10.1627;10.1627;10.1627
2;initialize;1;3.67883;3.67883;3.67883
2;async;10;0.00660611;0.00104379;0.0104508
2;inner;10;0.42031;0.417454;0.428603
2;wait;10;5.78365e-05;2.9302e-05;0.000129502
2;boundary;10;0.0051792;0.00331812;0.00625032
2;calc iter;10;0.432155;0.42953;0.434195
2;calc total;1;4.36071;4.36071;4.36071
2;total;1;10.2238;10.2238;10.2238
3;initialize;1;3.61412;3.61412;3.61412
3;async;10;0.00938128;0.00106307;0.0119003
3;inner;10;0.418909;0.416172;0.428043
3;wait;10;4.62494e-05;2.1467e-05;0.000113497
3;boundary;10;0.0041132;0.00358361;0.00451703
3;calc iter;10;0.432451;0.430689;0.434594
3;calc total;1;4.36075;4.36075;4.36075
3;total;1;10.1591;10.1591;10.1591
4;initialize;1;3.68036;3.68036;3.68036
4;async;10;0.00217631;0.00103319;0.00374837
4;inner;10;0.426493;0.423858;0.432873
4;wait;10;4.4214e-05;2.503e-05;8.1416e-05
4;boundary;10;0.00439364;0.00310814;0.005205
4;calc iter;10;0.433109;0.430307;0.437935
4;calc total;1;4.36071;4.36071;4.36071
4;total;1;10.2253;10.2253;10.2253
5;initialize;1;3.61774;3.61774;3.61774
5;async;10;0.0103548;0.00109954;0.0134673
5;inner;10;0.417525;0.415495;0.425871
5;wait;10;7.01889e-05;3.6948e-05;0.000238516
5;boundary;10;0.00424979;0.00385995;0.00514105
5;calc iter;10;0.432201;0.430643;0.434434
5;calc total;1;4.36076;4.36076;4.36076
5;total;1;10.1628;10.1628;10.1628
6;initialize;1;3.61413;3.61413;3.61413
6;async;10;0.0066688;0.000793836;0.0113348
6;inner;10;0.419994;0.416981;0.427788
6;wait;10;7.24182e-05;4.5851e-05;0.000153781
6;boundary;10;0.00556011;0.00373256;0.00659217
6;calc iter;10;0.432297;0.427602;0.436012
6;calc total;1;4.36071;4.36071;4.36071
6;total;1;10.1591;10.1591;10.1591
7;initialize;1;3.67389;3.67389;3.67389
7;async;10;0.0132311;0.00108277;0.0221006
7;inner;10;0.41496;0.410046;0.422758
7;wait;10;7.59789e-05;2.9858e-05;0.000272233
7;boundary;10;0.00496824;0.00279973;0.00695811
7;calc iter;10;0.433237;0.425987;0.437272
7;calc total;1;4.36076;4.36076;4.36076
7;total;1;10.2189;10.2189;10.2189
8;initialize;1;3.56938;3.56938;3.56938
8;async;10;0.00964581;0.0007509;0.0150374
8;inner;10;0.419837;0.411075;0.43004
8;wait;10;4.82647e-05;2.2211e-05;9.213e-05
8;boundary;10;0.00460895;0.00229669;0.0063843
8;calc iter;10;0.434142;0.424591;0.438072
8;calc total;1;4.36076;4.36076;4.36076
8;total;1;10.1144;10.1144;10.1144
9;initialize;1;3.61769;3.61769;3.61769
9;async;10;0.0119728;0.00108593;0.014734
9;inner;10;0.417671;0.406577;0.427336
9;wait;10;5.78294e-05;1.9798e-05;0.000157244
9;boundary;10;0.00500862;0.001797;0.00620241
9;calc iter;10;0.434713;0.421656;0.439719
9;calc total;1;4.36076;4.36076;4.36076
9;total;1;10.1627;10.1627;10.1627
10;initialize;1;3.56479;3.56479;3.56479
10;async;10;0.00247177;0.00108538;0.00280711
10;inner;10;0.427454;0.413244;0.435888
10;wait;10;6.56931e-05;2.3012e-05;0.000150464
10;boundary;10;0.00538203;0.00173372;0.00610674
10;calc iter;10;0.435376;0.417552;0.441864
10;calc total;1;4.36076;4.36076;4.36076
10;total;1;10.1098;10.1098;10.1098
11;initialize;1;3.61751;3.61751;3.61751
11;async;10;0.0100029;0.000784739;0.0123582
11;inner;10;0.419809;0.408155;0.429721
11;wait;10;3.27265e-05;1.6003e-05;5.6985e-05
11;boundary;10;0.0048971;0.00184768;0.00610208
11;calc iter;10;0.434744;0.420819;0.439355
11;calc total;1;4.36076;4.36076;4.36076
11;total;1;10.1625;10.1625;10.1625
12;initialize;1;3.61374;3.61374;3.61374
12;async;10;0.00757802;0.000923753;0.0125458
12;inner;10;0.41933;0.416382;0.427688
12;wait;10;7.45505e-05;3.4984e-05;0.00017662
12;boundary;10;0.00585121;0.00373346;0.00664867
12;calc iter;10;0.432836;0.42742;0.437257
12;calc total;1;4.36076;4.36076;4.36076
12;total;1;10.1587;10.1587;10.1587
13;initialize;1;3.61425;3.61425;3.61425
13;async;10;0.00901796;0.00105773;0.0136651
13;inner;10;0.419895;0.416517;0.427561
13;wait;10;7.30707e-05;3.1817e-05;0.000213591
13;boundary;10;0.00434463;0.00289437;0.00562151
13;calc iter;10;0.433332;0.428576;0.437038
13;calc total;1;4.36076;4.36076;4.36076
13;total;1;10.1592;10.1592;10.1592
14;initialize;1;3.68181;3.68181;3.68181
14;async;10;0.00679917;0.00109159;0.0102888
14;inner;10;0.421888;0.419637;0.427603
14;wait;10;6.09971e-05;2.8593e-05;0.00013792
14;boundary;10;0.00435598;0.0037165;0.00494731
14;calc iter;10;0.433106;0.431602;0.43541
14;calc total;1;4.36076;4.36076;4.36076
14;total;1;10.2268;10.2268;10.2268
15;initialize;1;3.56477;3.56477;3.56477
15;async;10;0.00505934;0.00110001;0.00754765
15;inner;10;0.423992;0.422086;0.4304
15;wait;10;5.13276e-05;2.4736e-05;0.000107861
15;boundary;10;0.00388047;0.00261756;0.00464996
15;calc iter;10;0.432985;0.430764;0.437739
15;calc total;1;4.36076;4.36076;4.36076
15;total;1;10.1098;10.1098;10.1098
48;initialize;1;3.46047;3.46047;3.46047
48;async;10;0.0155926;0.00112857;0.0175792
48;inner;10;0.41399;0.393407;0.429411
48;wait;10;5.81389e-05;2.1863e-05;9.9005e-05
48;boundary;10;0.00543513;0.00179691;0.00638192
48;calc iter;10;0.435078;0.412537;0.444055
48;calc total;1;4.36072;4.36072;4.36072
48;total;1;10.0056;10.0056;10.0056
72;initialize;1;3.51194;3.51194;3.51194
72;async;10;0.00333708;0.000932553;0.00649882
72;inner;10;0.426909;0.41853;0.433907
72;wait;10;5.48376e-05;1.8744e-05;0.000130553
72;boundary;10;0.00464545;0.00172846;0.00587595
72;calc iter;10;0.434949;0.425656;0.44067
72;calc total;1;4.36076;4.36076;4.36076
72;total;1;10.0595;10.0595;10.0595
24;initialize;1;3.50999;3.50999;3.50999
24;async;10;0.0192552;0.00103798;0.0284397
24;inner;10;0.411337;0.40141;0.426435
24;wait;10;4.06056e-05;1.8885e-05;0.000107096
24;boundary;10;0.00284643;0.00179908;0.00317199
24;calc iter;10;0.433481;0.430607;0.435437
24;calc total;1;4.36076;4.36076;4.36076
24;total;1;10.0557;10.0557;10.0557
96;initialize;1;3.51448;3.51448;3.51448
96;async;10;0.00138177;0.000911239;0.00148442
96;inner;10;0.427693;0.423066;0.434229
96;wait;10;4.45721e-05;1.9693e-05;8.4136e-05
96;boundary;10;0.00533252;0.00171453;0.00632943
96;calc iter;10;0.434454;0.426259;0.438725
96;calc total;1;4.36076;4.36076;4.36076
96;total;1;10.0595;10.0595;10.0595
16;initialize;1;3.67584;3.67584;3.67584
16;async;10;0.00174374;0.000793728;0.00242831
16;inner;10;0.427598;0.425651;0.433611
16;wait;10;5.30087e-05;2.7679e-05;0.000142693
16;boundary;10;0.00385728;0.00313535;0.004716
16;calc iter;10;0.433253;0.430517;0.439402
16;calc total;1;4.36076;4.36076;4.36076
16;total;1;10.2208;10.2208;10.2208
49;initialize;1;3.46031;3.46031;3.46031
49;async;10;0.0025475;0.00159383;0.00280002
49;inner;10;0.427915;0.403348;0.439915
49;wait;10;8.70841e-05;2.4649e-05;0.000264157
49;boundary;10;0.00551693;0.00172089;0.00598605
49;calc iter;10;0.436069;0.40771;0.447739
49;calc total;1;4.36071;4.36071;4.36071
49;total;1;10.0054;10.0054;10.0054
73;initialize;1;3.51184;3.51184;3.51184
73;async;10;0.00501862;0.00132505;0.00844244
73;inner;10;0.42501;0.414405;0.434664
73;wait;10;6.09062e-05;2.5859e-05;0.000146316
73;boundary;10;0.00478964;0.0017736;0.00602971
73;calc iter;10;0.434882;0.422219;0.441009
73;calc total;1;4.36076;4.36076;4.36076
73;total;1;10.0594;10.0594;10.0594
25;initialize;1;3.51002;3.51002;3.51002
25;async;10;0.0219242;0.00121175;0.0304738
25;inner;10;0.409733;0.398395;0.428202
25;wait;10;4.29824e-05;2.5177e-05;0.000101386
25;boundary;10;0.00262848;0.00168687;0.00319413
25;calc iter;10;0.43433;0.430424;0.437972
25;calc total;1;4.36076;4.36076;4.36076
25;total;1;10.0557;10.0557;10.0557
17;initialize;1;3.56477;3.56477;3.56477
17;async;10;0.00769874;0.00107807;0.00918113
17;inner;10;0.420353;0.417229;0.427026
17;wait;10;7.17294e-05;3.1314e-05;0.00027985
17;boundary;10;0.00446961;0.00378836;0.00612724
17;calc iter;10;0.432595;0.430781;0.435154
17;calc total;1;4.36076;4.36076;4.36076
17;total;1;10.1098;10.1098;10.1098
50;initialize;1;3.46025;3.46025;3.46025
50;async;10;0.0109707;0.0012594;0.0129564
50;inner;10;0.419223;0.398364;0.433196
50;wait;10;6.82714e-05;2.5108e-05;0.000175086
50;boundary;10;0.0051738;0.00177614;0.00606443
50;calc iter;10;0.435438;0.412637;0.446354
50;calc total;1;4.36071;4.36071;4.36071
50;total;1;10.0054;10.0054;10.0054
74;initialize;1;3.51185;3.51185;3.51185
74;async;10;0.00755266;0.00129896;0.0107509
74;inner;10;0.422061;0.41415;0.431102
74;wait;10;6.33516e-05;2.465e-05;0.000130423
74;boundary;10;0.00470532;0.00183386;0.00549856
74;calc iter;10;0.434385;0.42666;0.436481
74;calc total;1;4.36076;4.36076;4.36076
74;total;1;10.0594;10.0594;10.0594
26;initialize;1;3.51001;3.51001;3.51001
26;async;10;0.0221401;0.00124039;0.0310754
26;inner;10;0.408488;0.39861;0.422136
26;wait;10;5.94478e-05;1.9796e-05;0.000286853
26;boundary;10;0.00298033;0.0017527;0.00554746
26;calc iter;10;0.433669;0.428893;0.436241
26;calc total;1;4.36076;4.36076;4.36076
26;total;1;10.0557;10.0557;10.0557
18;initialize;1;3.6818;3.6818;3.6818
18;async;10;0.00939368;0.00108996;0.0165564
18;inner;10;0.415767;0.410885;0.424137
18;wait;10;0.000101651;5.2173e-05;0.000292957
18;boundary;10;0.00634001;0.00547369;0.00707167
18;calc iter;10;0.431604;0.42828;0.434926
18;calc total;1;4.36076;4.36076;4.36076
18;total;1;10.2268;10.2268;10.2268
51;initialize;1;3.46027;3.46027;3.46027
51;async;10;0.0148752;0.00136401;0.0188636
51;inner;10;0.414167;0.398331;0.42848
51;wait;10;5.98436e-05;2.2119e-05;0.000134294
51;boundary;10;0.00525195;0.00221969;0.00664522
51;calc iter;10;0.434356;0.41808;0.441677
51;calc total;1;4.36071;4.36071;4.36071
51;total;1;10.0054;10.0054;10.0054
75;initialize;1;3.51184;3.51184;3.51184
75;async;10;0.0109561;0.00129251;0.0153012
75;inner;10;0.417658;0.413427;0.426853
75;wait;10;7.02273e-05;3.2601e-05;0.000196751
75;boundary;10;0.00484027;0.00344953;0.00544497
75;calc iter;10;0.433527;0.43011;0.43547
75;calc total;1;4.36076;4.36076;4.36076
75;total;1;10.0594;10.0594;10.0594
27;initialize;1;3.51003;3.51003;3.51003
27;async;10;0.0175854;0.00122644;0.0274032
27;inner;10;0.411856;0.403345;0.426541
27;wait;10;5.4086e-05;2.9303e-05;0.000129097
27;boundary;10;0.00338236;0.00277225;0.00383757
27;calc iter;10;0.43288;0.428085;0.436726
27;calc total;1;4.36076;4.36076;4.36076
27;total;1;10.0557;10.0557;10.0557
19;initialize;1;3.68183;3.68183;3.68183
19;async;10;0.00652921;0.000740201;0.0114111
19;inner;10;0.42116;0.417535;0.428361
19;wait;10;7.0237e-05;3.9788e-05;0.000123784
19;boundary;10;0.00530328;0.00338616;0.00650689
19;calc iter;10;0.433065;0.427732;0.436763
19;calc total;1;4.36076;4.36076;4.36076
19;total;1;10.2268;10.2268;10.2268
76;initialize;1;3.50867;3.50867;3.50867
76;async;10;0.00841367;0.00118524;0.0142896
76;inner;10;0.418779;0.415564;0.427827
76;wait;10;7.6063e-05;4.6088e-05;0.000227538
76;boundary;10;0.00532241;0.00420965;0.00582316
76;calc iter;10;0.432593;0.428615;0.43516
76;calc total;1;4.36077;4.36077;4.36077
76;total;1;10.0562;10.0562;10.0562
28;initialize;1;3.51004;3.51004;3.51004
28;async;10;0.0150499;0.00144075;0.0241866
28;inner;10;0.413416;0.404328;0.427653
28;wait;10;5.37998e-05;2.3484e-05;0.000138941
28;boundary;10;0.00338147;0.0017673;0.00453262
28;calc iter;10;0.431903;0.428025;0.43486
28;calc total;1;4.36076;4.36076;4.36076
28;total;1;10.0557;10.0557;10.0557
120;initialize;1;3.50452;3.50452;3.50452
120;async;10;0.0112779;0.000927705;0.016181
120;inner;10;0.419668;0.415304;0.424658
120;wait;10;3.35681e-05;1.4518e-05;8.6898e-05
120;boundary;10;0.00202191;0.00171235;0.00304136
120;calc iter;10;0.433004;0.428716;0.43439
120;calc total;1;4.36076;4.36076;4.36076
120;total;1;10.0519;10.0519;10.0519
20;initialize;1;3.67874;3.67874;3.67874
20;async;10;0.00995675;0.00108588;0.0160508
20;inner;10;0.41972;0.415063;0.427204
20;wait;10;5.48411e-05;2.5705e-05;0.000161193
20;boundary;10;0.00397649;0.00231137;0.00511691
20;calc iter;10;0.433709;0.430149;0.436525
20;calc total;1;4.36076;4.36076;4.36076
20;total;1;10.2237;10.2237;10.2237
77;initialize;1;3.51192;3.51192;3.51192
77;async;10;0.00778624;0.0013861;0.0146396
77;inner;10;0.417223;0.413017;0.428133
77;wait;10;8.46349e-05;5.1681e-05;0.000204401
77;boundary;10;0.00623389;0.00405575;0.00684016
77;calc iter;10;0.43133;0.428173;0.435993
77;calc total;1;4.36076;4.36076;4.36076
77;total;1;10.0594;10.0594;10.0594
29;initialize;1;3.51006;3.51006;3.51006
29;async;10;0.0153912;0.00120954;0.028002
29;inner;10;0.409815;0.39861;0.425935
29;wait;10;6.37135e-05;3.8811e-05;0.00015104
29;boundary;10;0.00482316;0.00314656;0.00599043
29;calc iter;10;0.430095;0.426836;0.432908
29;calc total;1;4.36076;4.36076;4.36076
29;total;1;10.0557;10.0557;10.0557
21;initialize;1;3.67147;3.67147;3.67147
21;async;10;0.0102;0.00107261;0.0142943
21;inner;10;0.420051;0.412503;0.430082
21;wait;10;5.51017e-05;2.3318e-05;0.00012567
21;boundary;10;0.00412375;0.00178837;0.00586705
21;calc iter;10;0.434432;0.427152;0.437201
21;calc total;1;4.36076;4.36076;4.36076
21;total;1;10.2165;10.2165;10.2165
78;initialize;1;3.51255;3.51255;3.51255
78;async;10;0.00635296;0.00092343;0.0128425
78;inner;10;0.419255;0.415448;0.429238
78;wait;10;7.78465e-05;5.6358e-05;0.000148628
78;boundary;10;0.00571678;0.00361845;0.00652904
78;calc iter;10;0.431404;0.429103;0.435253
78;calc total;1;4.36076;4.36076;4.36076
78;total;1;10.0601;10.0601;10.0601
30;initialize;1;3.51003;3.51003;3.51003
30;async;10;0.0172925;0.00123116;0.0350637
30;inner;10;0.40481;0.389987;0.425233
30;wait;10;9.40916e-05;4.9376e-05;0.000246784
30;boundary;10;0.00599534;0.00353481;0.00716376
30;calc iter;10;0.428194;0.421764;0.435056
30;calc total;1;4.36076;4.36076;4.36076
30;total;1;10.0557;10.0557;10.0557
22;initialize;1;3.68183;3.68183;3.68183
22;async;10;0.0079754;0.00111631;0.0105468
22;inner;10;0.422275;0.412407;0.431422
22;wait;10;5.99325e-05;2.1878e-05;0.000119092
22;boundary;10;0.00472974;0.00172354;0.00591744
22;calc iter;10;0.435042;0.422876;0.438446
22;calc total;1;4.36076;4.36076;4.36076
22;total;1;10.2268;10.2268;10.2268
79;initialize;1;3.51255;3.51255;3.51255
79;async;10;0.00797439;0.00128181;0.0132006
79;inner;10;0.418778;0.41547;0.426615
79;wait;10;8.27861e-05;4.4379e-05;0.000233574
79;boundary;10;0.00539728;0.00421445;0.00596116
79;calc iter;10;0.432234;0.428426;0.435331
79;calc total;1;4.36076;4.36076;4.36076
79;total;1;10.0601;10.0601;10.0601
31;initialize;1;3.51001;3.51001;3.51001
31;async;10;0.0189015;0.0012161;0.0353096
31;inner;10;0.404469;0.394603;0.423559
31;wait;10;9.99981e-05;5.8007e-05;0.000258005
31;boundary;10;0.0063007;0.00453364;0.00716891
31;calc iter;10;0.429774;0.42101;0.437305
31;calc total;1;4.36076;4.36076;4.36076
31;total;1;10.0556;10.0556;10.0556
23;initialize;1;3.61404;3.61404;3.61404
23;async;10;0.00837054;0.000790541;0.0115925
23;inner;10;0.421941;0.414529;0.430084
23;wait;10;3.8187e-05;1.7966e-05;6.698e-05
23;boundary;10;0.004162;0.00187035;0.00586435
23;calc iter;10;0.434514;0.426764;0.436864
23;calc total;1;4.36076;4.36076;4.36076
23;total;1;10.1591;10.1591;10.1591
80;initialize;1;3.51255;3.51255;3.51255
80;async;10;0.00870157;0.00130665;0.0136745
80;inner;10;0.419214;0.415377;0.430283
80;wait;10;6.14986e-05;3.348e-05;0.000145747
80;boundary;10;0.00492194;0.00336077;0.00598603
80;calc iter;10;0.432901;0.429007;0.436478
80;calc total;1;4.36076;4.36076;4.36076
80;total;1;10.0601;10.0601;10.0601
32;initialize;1;3.50997;3.50997;3.50997
32;async;10;0.0159047;0.00121784;0.0276551
32;inner;10;0.409847;0.400589;0.426841
32;wait;10;7.41007e-05;5.1667e-05;0.000162061
32;boundary;10;0.00514058;0.00271829;0.00615431
32;calc iter;10;0.430968;0.4228;0.435544
32;calc total;1;4.36076;4.36076;4.36076
32;total;1;10.0556;10.0556;10.0556
81;initialize;1;3.51252;3.51252;3.51252
81;async;10;0.00793066;0.00131023;0.0121749
81;inner;10;0.42062;0.416361;0.429369
81;wait;10;5.92089e-05;2.8166e-05;0.000126169
81;boundary;10;0.00494943;0.00337471;0.00586195
81;calc iter;10;0.433562;0.429386;0.440086
81;calc total;1;4.36076;4.36076;4.36076
81;total;1;10.0601;10.0601;10.0601
33;initialize;1;3.51001;3.51001;3.51001
33;async;10;0.0168299;0.0012443;0.0280361
33;inner;10;0.411333;0.403078;0.425885
33;wait;10;6.34656e-05;3.3962e-05;0.000168032
33;boundary;10;0.00417799;0.00319078;0.00516695
33;calc iter;10;0.432406;0.427566;0.436661
33;calc total;1;4.36076;4.36076;4.36076
33;total;1;10.0557;10.0557;10.0557
82;initialize;1;3.50762;3.50762;3.50762
82;async;10;0.00584898;0.00128407;0.00879243
82;inner;10;0.423254;0.417621;0.431158
82;wait;10;6.10549e-05;2.7606e-05;0.000149802
82;boundary;10;0.00481207;0.00243771;0.00558986
82;calc iter;10;0.433978;0.425894;0.440312
82;calc total;1;4.36076;4.36076;4.36076
82;total;1;10.0552;10.0552;10.0552
34;initialize;1;3.50999;3.50999;3.50999
34;async;10;0.0170237;0.00122104;0.0269674
34;inner;10;0.413306;0.403506;0.428062
34;wait;10;4.32475e-05;2.3042e-05;0.000101396
34;boundary;10;0.00295914;0.0020272;0.00388646
34;calc iter;10;0.433334;0.431161;0.436421
34;calc total;1;4.36076;4.36076;4.36076
34;total;1;10.0557;10.0557;10.0557
83;initialize;1;3.51185;3.51185;3.51185
83;async;10;0.00123194;0.000791334;0.00161275
83;inner;10;0.428341;0.421459;0.437038
83;wait;10;4.2385e-05;2.6797e-05;6.9036e-05
83;boundary;10;0.00470701;0.0020134;0.00519815
83;calc iter;10;0.434324;0.424676;0.443012
83;calc total;1;4.36076;4.36076;4.36076
83;total;1;10.0594;10.0594;10.0594
35;initialize;1;3.50999;3.50999;3.50999
35;async;10;0.0153177;0.000821999;0.0253233
35;inner;10;0.413876;0.405217;0.427621
35;wait;10;3.65476e-05;2.7833e-05;5.344e-05
35;boundary;10;0.0034416;0.00250565;0.00410425
35;calc iter;10;0.432673;0.428917;0.436454
35;calc total;1;4.36076;4.36076;4.36076
35;total;1;10.0557;10.0557;10.0557
84;initialize;1;3.5055;3.5055;3.5055
84;async;10;0.0114656;0.000921141;0.0167989
84;inner;10;0.419435;0.413979;0.429681
84;wait;10;4.82582e-05;2.4687e-05;0.000125575
84;boundary;10;0.00301311;0.00174106;0.00388399
84;calc iter;10;0.433963;0.432125;0.436067
84;calc total;1;4.36076;4.36076;4.36076
84;total;1;10.053;10.053;10.053
36;initialize;1;3.51004;3.51004;3.51004
36;async;10;0.00954376;0.000520717;0.0131733
36;inner;10;0.419692;0.400655;0.432961
36;wait;10;6.38676e-05;3.483e-05;0.0001757
36;boundary;10;0.00526877;0.00183304;0.00640414
36;calc iter;10;0.434571;0.415347;0.44137
36;calc total;1;4.36076;4.36076;4.36076
36;total;1;10.0556;10.0556;10.0556
85;initialize;1;3.51183;3.51183;3.51183
85;async;10;0.0126533;0.00106961;0.0188816
85;inner;10;0.418518;0.412692;0.428485
85;wait;10;4.20488e-05;2.111e-05;0.00011855
85;boundary;10;0.00289589;0.00173325;0.00359546
85;calc iter;10;0.434111;0.432587;0.435786
85;calc total;1;4.36076;4.36076;4.36076
85;total;1;10.0594;10.0594;10.0594
37;initialize;1;3.51004;3.51004;3.51004
37;async;10;0.0136303;0.00122638;0.0159846
37;inner;10;0.416372;0.394719;0.431862
37;wait;10;7.27174e-05;2.2975e-05;0.000181233
37;boundary;10;0.00512878;0.00171745;0.00601883
37;calc iter;10;0.435206;0.41135;0.443396
37;calc total;1;4.36076;4.36076;4.36076
37;total;1;10.0556;10.0556;10.0556
86;initialize;1;3.50322;3.50322;3.50322
86;async;10;0.0104833;0.00103709;0.0161338
86;inner;10;0.42005;0.415558;0.427558
86;wait;10;4.77533e-05;2.4551e-05;0.000147508
86;boundary;10;0.00291866;0.0021821;0.00339521
86;calc iter;10;0.433501;0.43214;0.434434
86;calc total;1;4.36076;4.36076;4.36076
86;total;1;10.0508;10.0508;10.0508
87;initialize;1;3.51238;3.51238;3.51238
87;async;10;0.00878394;0.00106994;0.0138004
87;inner;10;0.420175;0.416228;0.426941
87;wait;10;5.85602e-05;3.0745e-05;0.000156814
87;boundary;10;0.0040358;0.00340431;0.00523726
87;calc iter;10;0.433055;0.429922;0.435298
87;calc total;1;4.36076;4.36076;4.36076
87;total;1;10.0599;10.0599;10.0599
52;initialize;1;3.46045;3.46045;3.46045
52;async;10;0.0138275;0.00124571;0.02032
52;inner;10;0.41519;0.404324;0.429643
52;wait;10;5.46559e-05;2.8593e-05;0.000103353
52;boundary;10;0.00431088;0.00265768;0.00561869
52;calc iter;10;0.433385;0.426863;0.437841
52;calc total;1;4.36072;4.36072;4.36072
52;total;1;10.0056;10.0056;10.0056
121;initialize;1;3.50452;3.50452;3.50452
121;async;10;0.0121947;0.00108613;0.017071
121;inner;10;0.418681;0.413915;0.424443
121;wait;10;4.24393e-05;2.1747e-05;0.000128345
121;boundary;10;0.00206749;0.00171002;0.00303619
121;calc iter;10;0.432992;0.428696;0.435057
121;calc total;1;4.36075;4.36075;4.36075
121;total;1;10.0519;10.0519;10.0519
53;initialize;1;3.46035;3.46035;3.46035
53;async;10;0.0119028;0.00126211;0.0199881
53;inner;10;0.415304;0.409431;0.42647
53;wait;10;7.62583e-05;4.2917e-05;0.000200315
53;boundary;10;0.0048786;0.00399084;0.00550877
53;calc iter;10;0.432164;0.428097;0.437257
53;calc total;1;4.36071;4.36071;4.36071
53;total;1;10.0055;10.0055;10.0055
122;initialize;1;3.50456;3.50456;3.50456
122;async;10;0.00877271;0.00126497;0.0145918
122;inner;10;0.421223;0.416308;0.425772
122;wait;10;5.06638e-05;2.6222e-05;0.000100729
122;boundary;10;0.00282486;0.00226355;0.00383349
122;calc iter;10;0.432873;0.429467;0.435402
122;calc total;1;4.36076;4.36076;4.36076
122;total;1;10.0519;10.0519;10.0519
54;initialize;1;3.46027;3.46027;3.46027
54;async;10;0.00982417;0.0013609;0.0184566
54;inner;10;0.41482;0.409574;0.427019
54;wait;10;8.65689e-05;5.2524e-05;0.000189905
54;boundary;10;0.00583479;0.00375063;0.00665734
54;calc iter;10;0.430568;0.4258;0.434977
54;calc total;1;4.36071;4.36071;4.36071
54;total;1;10.0054;10.0054;10.0054
123;initialize;1;3.50447;3.50447;3.50447
123;async;10;0.0112716;0.00153435;0.0188382
123;inner;10;0.419919;0.413211;0.425429
123;wait;10;3.99751e-05;1.9047e-05;0.000111457
123;boundary;10;0.00199501;0.00169964;0.00246361
123;calc iter;10;0.433227;0.429448;0.435157
123;calc total;1;4.36076;4.36076;4.36076
123;total;1;10.0519;10.0519;10.0519
55;initialize;1;3.46024;3.46024;3.46024
55;async;10;0.0087742;0.00136597;0.0166023
55;inner;10;0.413853;0.406851;0.426365
55;wait;10;8.74095e-05;4.8689e-05;0.00020007
55;boundary;10;0.00630705;0.00413841;0.00718054
55;calc iter;10;0.429024;0.425691;0.432072
55;calc total;1;4.36071;4.36071;4.36071
55;total;1;10.0054;10.0054;10.0054
124;initialize;1;3.50452;3.50452;3.50452
124;async;10;0.00859417;0.001795;0.0136269
124;inner;10;0.421516;0.416261;0.42569
124;wait;10;4.6766e-05;2.4773e-05;0.000102618
124;boundary;10;0.00266789;0.00202332;0.00361661
124;calc iter;10;0.432826;0.429707;0.434754
124;calc total;1;4.36076;4.36076;4.36076
124;total;1;10.052;10.052;10.052
56;initialize;1;3.46024;3.46024;3.46024
56;async;10;0.00831911;0.00125301;0.0154625
56;inner;10;0.417314;0.412064;0.428905
56;wait;10;7.2856e-05;4.5517e-05;0.000141341
56;boundary;10;0.00509274;0.00288713;0.00612445
56;calc iter;10;0.430801;0.427025;0.434008
56;calc total;1;4.36072;4.36072;4.36072
56;total;1;10.0054;10.0054;10.0054
125;initialize;1;3.50464;3.50464;3.50464
125;async;10;0.00899788;0.0010738;0.0137535
57;initialize;1;3.46029;3.46029;3.46029
57;async;10;0.00940306;0.00123473;0.0162035
57;inner;10;0.416865;0.411632;0.428572
57;wait;10;6.8125e-05;4.3944e-05;0.000149902
57;boundary;10;0.00496611;0.0029803;0.00586041
57;calc iter;10;0.431305;0.427272;0.434025
57;calc total;1;4.36071;4.36071;4.36071
57;total;1;10.0055;10.0055;10.0055
125;inner;10;0.417338;0.414287;0.423175
125;wait;10;0.000102361;4.6409e-05;0.000266799
125;boundary;10;0.00556026;0.00368028;0.00642333
58;initialize;1;3.46024;3.46024;3.46024
58;async;10;0.0105312;0.00125683;0.0154163
58;inner;10;0.416728;0.411506;0.42758
58;wait;10;6.42605e-05;4.293e-05;0.000164157
58;boundary;10;0.00459057;0.00353977;0.00546587
58;calc iter;10;0.431916;0.429659;0.433525
58;calc total;1;4.36072;4.36072;4.36072
58;total;1;10.0054;10.0054;10.0054
125;calc iter;10;0.432001;0.428199;0.435258
125;calc total;1;4.36075;4.36075;4.36075
125;total;1;10.052;10.052;10.052
59;initialize;1;3.46047;3.46047;3.46047
59;async;10;0.0102492;0.000822454;0.0145719
59;inner;10;0.417663;0.411803;0.429589
59;wait;10;4.7783e-05;3.0699e-05;5.9919e-05
59;boundary;10;0.00451202;0.00282785;0.00539438
59;calc iter;10;0.432474;0.429751;0.434698
59;calc total;1;4.36072;4.36072;4.36072
59;total;1;10.0056;10.0056;10.0056
126;initialize;1;3.50451;3.50451;3.50451
126;async;10;0.00928447;0.00107369;0.0147205
126;inner;10;0.416207;0.411209;0.422197
126;wait;10;9.91527e-05;5.6562e-05;0.000284115
126;boundary;10;0.0058855;0.00426492;0.00689882
126;calc iter;10;0.431478;0.427822;0.433459
126;calc total;1;4.36076;4.36076;4.36076
126;total;1;10.0519;10.0519;10.0519
60;initialize;1;3.46047;3.46047;3.46047
60;async;10;0.0148967;0.00113141;0.0207117
60;inner;10;0.414658;0.40224;0.426007
60;wait;10;6.65537e-05;1.5133e-05;0.000296719
60;boundary;10;0.00461616;0.00185019;0.00535264
60;calc iter;10;0.43424;0.424819;0.436804
60;calc total;1;4.36072;4.36072;4.36072
60;total;1;10.0056;10.0056;10.0056
127;initialize;1;3.50452;3.50452;3.50452
127;async;10;0.00784855;0.0011343;0.0109689
127;inner;10;0.418736;0.413318;0.423636
127;wait;10;8.94451e-05;4.5152e-05;0.000224282
127;boundary;10;0.00502655;0.00327667;0.00626122
127;calc iter;10;0.431702;0.428342;0.433134
127;calc total;1;4.36076;4.36076;4.36076
127;total;1;10.0519;10.0519;10.0519
61;initialize;1;3.46023;3.46023;3.46023
61;async;10;0.0171085;0.00136043;0.0213491
61;inner;10;0.413033;0.396672;0.42882
61;wait;10;7.1643e-05;2.1716e-05;0.000151963
61;boundary;10;0.00493061;0.00173049;0.0060362
61;calc iter;10;0.435146;0.418954;0.442105
61;calc total;1;4.36071;4.36071;4.36071
61;total;1;10.0054;10.0054;10.0054
128;initialize;1;3.50451;3.50451;3.50451
128;async;10;0.0073674;0.00110785;0.0104736
128;inner;10;0.421033;0.417082;0.425292
128;wait;10;6.22334e-05;4.0854e-05;0.000150829
128;boundary;10;0.00358489;0.00209034;0.00445376
128;calc iter;10;0.432048;0.429158;0.433409
128;calc total;1;4.36076;4.36076;4.36076
128;total;1;10.0519;10.0519;10.0519
62;initialize;1;3.46025;3.46025;3.46025
62;async;10;0.0152803;0.00123505;0.0202558
62;inner;10;0.414763;0.401106;0.426793
62;wait;10;6.96328e-05;2.1944e-05;0.000204393
62;boundary;10;0.00435501;0.00176489;0.00562434
62;calc iter;10;0.434469;0.423024;0.441053
62;calc total;1;4.36071;4.36071;4.36071
62;total;1;10.0054;10.0054;10.0054
129;initialize;1;3.50454;3.50454;3.50454
129;async;10;0.00695721;0.00110997;0.00924665
129;inner;10;0.422239;0.417818;0.426093
129;wait;10;4.61238e-05;2.3869e-05;9.3643e-05
129;boundary;10;0.00288776;0.00188726;0.00372789
129;calc iter;10;0.432131;0.42952;0.434222
129;calc total;1;4.36075;4.36075;4.36075
129;total;1;10.0519;10.0519;10.0519
63;initialize;1;3.46025;3.46025;3.46025
63;async;10;0.0123094;0.000882503;0.0183249
63;inner;10;0.416287;0.407351;0.428035
63;wait;10;7.96117e-05;2.5181e-05;0.000226828
63;boundary;10;0.00484526;0.00231695;0.00602805
63;calc iter;10;0.433523;0.428019;0.439674
63;calc total;1;4.36072;4.36072;4.36072
63;total;1;10.0054;10.0054;10.0054
130;initialize;1;3.50454;3.50454;3.50454
130;async;10;0.0085926;0.00111185;0.0117446
130;inner;10;0.42022;0.416124;0.424205
130;wait;10;5.61625e-05;2.7393e-05;0.000162904
130;boundary;10;0.00333674;0.00273224;0.00390273
130;calc iter;10;0.432209;0.428609;0.433881
130;calc total;1;4.36076;4.36076;4.36076
130;total;1;10.0519;10.0519;10.0519
64;initialize;1;3.46031;3.46031;3.46031
64;async;10;0.0113406;0.00101899;0.0197046
64;inner;10;0.415662;0.410431;0.4287
64;wait;10;6.86875e-05;4.0621e-05;0.000155144
64;boundary;10;0.00527892;0.00328744;0.00656855
64;calc iter;10;0.432352;0.426642;0.436563
64;calc total;1;4.36072;4.36072;4.36072
64;total;1;10.0054;10.0054;10.0054
131;initialize;1;3.50452;3.50452;3.50452
131;async;10;0.00808223;0.000789062;0.0108469
131;inner;10;0.419946;0.415536;0.423921
131;wait;10;4.35499e-05;2.6526e-05;9.4423e-05
131;boundary;10;0.0039197;0.00275291;0.004843
131;calc iter;10;0.431994;0.42835;0.433762
131;calc total;1;4.36075;4.36075;4.36075
131;total;1;10.0519;10.0519;10.0519
65;initialize;1;3.46026;3.46026;3.46026
65;async;10;0.00883159;0.00133368;0.019135
65;inner;10;0.416229;0.410342;0.429245
65;wait;10;7.15347e-05;4.9397e-05;0.000131579
65;boundary;10;0.00577127;0.00295924;0.00688711
65;calc iter;10;0.430905;0.425309;0.436132
65;calc total;1;4.36071;4.36071;4.36071
65;total;1;10.0053;10.0053;10.0053
132;initialize;1;3.50456;3.50456;3.50456
132;async;10;0.00403823;0.000935759;0.00641812
132;inner;10;0.425914;0.422109;0.431322
132;wait;10;4.51e-05;2.3108e-05;9.9152e-05
132;boundary;10;0.00392118;0.0018341;0.00518401
132;calc iter;10;0.433921;0.427267;0.437378
132;calc total;1;4.36075;4.36075;4.36075
132;total;1;10.0519;10.0519;10.0519
66;initialize;1;3.46029;3.46029;3.46029
66;async;10;0.00605988;0.000556047;0.0132403
66;inner;10;0.418346;0.411734;0.431043
66;wait;10;6.35876e-05;3.6986e-05;0.000117331
66;boundary;10;0.0055802;0.00227292;0.00714467
66;calc iter;10;0.430052;0.426559;0.434694
66;calc total;1;4.36071;4.36071;4.36071
66;total;1;10.0054;10.0054;10.0054
133;initialize;1;3.50469;3.50469;3.50469
133;async;10;0.00371998;0.00108225;0.00661032
133;inner;10;0.426308;0.422566;0.431862
133;wait;10;4.52469e-05;2.08e-05;0.000104205
133;boundary;10;0.00386237;0.0018295;0.00516697
133;calc iter;10;0.433938;0.427204;0.436979
133;calc total;1;4.36075;4.36075;4.36075
133;total;1;10.0521;10.0521;10.0521
67;initialize;1;3.46036;3.46036;3.46036
67;async;10;0.0095324;0.00136469;0.0182163
67;inner;10;0.415716;0.410095;0.427999
67;wait;10;7.56099e-05;4.7042e-05;0.000160435
67;boundary;10;0.00546254;0.00359311;0.00620469
67;calc iter;10;0.430789;0.427466;0.434487
67;calc total;1;4.36071;4.36071;4.36071
67;total;1;10.0055;10.0055;10.0055
134;initialize;1;3.50459;3.50459;3.50459
134;async;10;0.00640151;0.00109537;0.00942559
134;inner;10;0.423235;0.419126;0.428804
134;wait;10;7.12258e-05;2.4103e-05;0.000259669
134;boundary;10;0.00414213;0.00202662;0.00574956
134;calc iter;10;0.433852;0.430605;0.435762
134;calc total;1;4.36076;4.36076;4.36076
134;total;1;10.052;10.052;10.052
68;initialize;1;3.46025;3.46025;3.46025
68;async;10;0.00731594;0.00097453;0.0141283
68;inner;10;0.419867;0.413903;0.431909
68;wait;10;6.19291e-05;3.6445e-05;0.00011378
68;boundary;10;0.0047681;0.00215248;0.00571797
68;calc iter;10;0.432015;0.42945;0.435419
68;calc total;1;4.36071;4.36071;4.36071
68;total;1;10.0054;10.0054;10.0054
135;initialize;1;3.50452;3.50452;3.50452
135;async;10;0.00439774;0.00107004;0.00726235
135;inner;10;0.425968;0.42025;0.431343
135;wait;10;4.4693e-05;2.2843e-05;0.000105329
135;boundary;10;0.0037762;0.00176635;0.00499493
135;calc iter;10;0.434188;0.427109;0.436473
135;calc total;1;4.36075;4.36075;4.36075
135;total;1;10.0519;10.0519;10.0519
69;initialize;1;3.46026;3.46026;3.46026
69;async;10;0.0103606;0.00136301;0.0165818
69;inner;10;0.417182;0.411539;0.429969
69;wait;10;5.65266e-05;3.6692e-05;0.000109971
69;boundary;10;0.0048905;0.00271335;0.00587808
69;calc iter;10;0.432492;0.429432;0.435861
69;calc total;1;4.36071;4.36071;4.36071
69;total;1;10.0053;10.0053;10.0053
70;initialize;1;3.46025;3.46025;3.46025
70;async;10;0.010299;0.00125255;0.014979
70;inner;10;0.417939;0.410799;0.42922
70;wait;10;5.7089e-05;3.1819e-05;0.000122447
70;boundary;10;0.00469697;0.00307013;0.00564876
70;calc iter;10;0.432995;0.429112;0.436181
70;calc total;1;4.36071;4.36071;4.36071
70;total;1;10.0053;10.0053;10.0053
71;initialize;1;3.46028;3.46028;3.46028
71;async;10;0.00899495;0.000830983;0.0123391
71;inner;10;0.419936;0.411556;0.431301
71;wait;10;3.40332e-05;1.9381e-05;4.9998e-05
71;boundary;10;0.004425;0.00240805;0.00524499
71;calc iter;10;0.433392;0.425624;0.440655
71;calc total;1;4.36071;4.36071;4.36071
71;total;1;10.0054;10.0054;10.0054
97;initialize;1;3.51449;3.51449;3.51449
97;async;10;0.00409742;0.00108378;0.00563922
97;inner;10;0.425377;0.421185;0.432662
97;wait;10;4.99276e-05;2.3122e-05;9.7119e-05
97;boundary;10;0.00473896;0.00175576;0.00603773
97;calc iter;10;0.434266;0.427682;0.438436
97;calc total;1;4.36076;4.36076;4.36076
97;total;1;10.0595;10.0595;10.0595
98;initialize;1;3.51449;3.51449;3.51449
98;async;10;0.00359889;0.000701303;0.00672647
98;inner;10;0.426074;0.422426;0.432011
98;wait;10;5.24367e-05;2.31e-05;0.000122382
98;boundary;10;0.00432735;0.00182268;0.00601394
98;calc iter;10;0.434054;0.428738;0.436469
98;calc total;1;4.36076;4.36076;4.36076
98;total;1;10.0595;10.0595;10.0595
99;initialize;1;3.5145;3.5145;3.5145
99;async;10;0.0039025;0.000695576;0.00626148
99;inner;10;0.425922;0.422579;0.432027
99;wait;10;5.74912e-05;2.5935e-05;0.000146908
99;boundary;10;0.00389731;0.0021688;0.00489589
99;calc iter;10;0.433781;0.430249;0.436101
99;calc total;1;4.36076;4.36076;4.36076
99;total;1;10.0595;10.0595;10.0595
100;initialize;1;3.51458;3.51458;3.51458
100;async;10;0.00388856;0.00118425;0.00633916
100;inner;10;0.42481;0.423466;0.426403
100;wait;10;7.69757e-05;3.0215e-05;0.000202469
100;boundary;10;0.0048122;0.00310983;0.00606825
100;calc iter;10;0.433589;0.431114;0.435324
100;calc total;1;4.36076;4.36076;4.36076
100;total;1;10.0596;10.0596;10.0596
101;initialize;1;3.51463;3.51463;3.51463
101;async;10;0.00369432;0.00118246;0.00631068
101;inner;10;0.424138;0.422378;0.428957
101;wait;10;7.65231e-05;4.1738e-05;0.000219109
101;boundary;10;0.00538265;0.00443269;0.00623816
101;calc iter;10;0.433293;0.431683;0.434851
101;calc total;1;4.36076;4.36076;4.36076
101;total;1;10.0596;10.0596;10.0596
102;initialize;1;3.51449;3.51449;3.51449
102;async;10;0.00120499;0.000730513;0.00192403
102;inner;10;0.427543;0.425122;0.432333
102;wait;10;6.06601e-05;4.2034e-05;0.00011515
102;boundary;10;0.00437706;0.00268028;0.00588379
102;calc iter;10;0.433187;0.431917;0.436476
102;calc total;1;4.36076;4.36076;4.36076
102;total;1;10.0595;10.0595;10.0595
103;initialize;1;3.51451;3.51451;3.51451
103;async;10;0.00219922;0.00106658;0.00410935
103;inner;10;0.42612;0.423458;0.431403
103;wait;10;7.40733e-05;4.2768e-05;0.000218532
103;boundary;10;0.00483421;0.00305623;0.00612146
103;calc iter;10;0.433229;0.431934;0.435747
103;calc total;1;4.36076;4.36076;4.36076
103;total;1;10.0595;10.0595;10.0595
104;initialize;1;3.51446;3.51446;3.51446
104;async;10;0.0028311;0.00112704;0.00546466
104;inner;10;0.425525;0.423509;0.429905
104;wait;10;8.04522e-05;4.7976e-05;0.000220094
104;boundary;10;0.00491611;0.0039666;0.00582424
104;calc iter;10;0.433354;0.431104;0.435221
104;calc total;1;4.36076;4.36076;4.36076
104;total;1;10.0595;10.0595;10.0595
105;initialize;1;3.5145;3.5145;3.5145
105;async;10;0.00241787;0.00121953;0.00491956
105;inner;10;0.427223;0.425761;0.431466
105;wait;10;5.97321e-05;3.7434e-05;0.000142091
105;boundary;10;0.00380036;0.00298481;0.00445056
105;calc iter;10;0.433502;0.432002;0.435814
105;calc total;1;4.36076;4.36076;4.36076
105;total;1;10.0595;10.0595;10.0595
106;initialize;1;3.51449;3.51449;3.51449
106;async;10;0.00184184;0.000677387;0.00375995
106;inner;10;0.428234;0.426703;0.432758
106;wait;10;4.65239e-05;3.1428e-05;9.8672e-05
106;boundary;10;0.00345967;0.00246693;0.00425765
106;calc iter;10;0.433584;0.432183;0.436455
106;calc total;1;4.36076;4.36076;4.36076
106;total;1;10.0595;10.0595;10.0595
107;initialize;1;3.51446;3.51446;3.51446
107;async;10;0.00230296;0.00069952;0.00447125
107;inner;10;0.427692;0.425873;0.432483
107;wait;10;2.91838e-05;1.6608e-05;6.5087e-05
107;boundary;10;0.00356463;0.00274713;0.00440859
107;calc iter;10;0.433591;0.431095;0.436117
107;calc total;1;4.36077;4.36077;4.36077
107;total;1;10.0595;10.0595;10.0595
108;initialize;1;3.51324;3.51324;3.51324
108;async;10;0.00808877;0.000921518;0.010734
108;inner;10;0.422029;0.418078;0.428994
108;wait;10;4.55834e-05;2.1041e-05;9.7967e-05
108;boundary;10;0.0036542;0.00174171;0.0050772
108;calc iter;10;0.43382;0.430582;0.437588
108;calc total;1;4.36077;4.36077;4.36077
108;total;1;10.0582;10.0582;10.0582
109;initialize;1;3.51442;3.51442;3.51442
109;async;10;0.00880707;0.00107514;0.0129673
109;inner;10;0.421916;0.417923;0.428405
109;wait;10;4.11013e-05;1.9605e-05;0.000120279
109;boundary;10;0.00270721;0.00176276;0.00334911
109;calc iter;10;0.433474;0.432176;0.435747
109;calc total;1;4.36076;4.36076;4.36076
109;total;1;10.0594;10.0594;10.0594
110;initialize;1;3.51443;3.51443;3.51443
110;async;10;0.00671759;0.00109061;0.0103537
110;inner;10;0.424163;0.420413;0.429475
110;wait;10;3.9478e-05;2.2751e-05;0.000104785
110;boundary;10;0.00252304;0.00178602;0.00338474
110;calc iter;10;0.433445;0.43224;0.43581
110;calc total;1;4.36077;4.36077;4.36077
110;total;1;10.0594;10.0594;10.0594
168;initialize;1;3.48708;3.48708;3.48708
168;async;10;0.00662387;0.000921494;0.00904781
168;inner;10;0.423613;0.418662;0.430254
168;wait;10;3.2407e-05;1.3202e-05;7.8688e-05
168;boundary;10;0.00285603;0.00174081;0.0047693
168;calc iter;10;0.433127;0.428624;0.434982
168;calc total;1;4.36076;4.36076;4.36076
168;total;1;10.0329;10.0329;10.0329
144;initialize;1;3.52492;3.52492;3.52492
144;async;10;0.00124977;0.000994431;0.00160783
144;inner;10;0.42821;0.424054;0.434179
144;wait;10;4.33525e-05;2.2439e-05;6.7745e-05
144;boundary;10;0.00460732;0.00177985;0.00529277
144;calc iter;10;0.434112;0.426932;0.439184
144;calc total;1;4.36076;4.36076;4.36076
144;total;1;10.0724;10.0724;10.0724
169;initialize;1;3.48674;3.48674;3.48674
169;async;10;0.00657976;0.00106397;0.0105043
169;inner;10;0.423344;0.418752;0.429016
169;wait;10;4.79003e-05;2.0624e-05;0.000139953
169;boundary;10;0.00282098;0.00193526;0.00418903
169;calc iter;10;0.432794;0.430911;0.434877
169;calc total;1;4.36076;4.36076;4.36076
169;total;1;10.0325;10.0325;10.0325
145;initialize;1;3.52466;3.52466;3.52466
145;async;10;0.00254637;0.00137233;0.00342447
145;inner;10;0.426903;0.422673;0.432935
145;wait;10;5.17315e-05;2.701e-05;9.6009e-05
145;boundary;10;0.00451711;0.00216206;0.00558948
145;calc iter;10;0.43402;0.427377;0.437287
145;calc total;1;4.36076;4.36076;4.36076
145;total;1;10.0721;10.0721;10.0721
170;initialize;1;3.48672;3.48672;3.48672
170;async;10;0.00548769;0.0010712;0.00987208
170;inner;10;0.424432;0.419553;0.428761
170;wait;10;4.79836e-05;2.3456e-05;0.000157711
170;boundary;10;0.00277649;0.0020635;0.00305612
170;calc iter;10;0.432746;0.431068;0.434426
170;calc total;1;4.36076;4.36076;4.36076
170;total;1;10.0325;10.0325;10.0325
146;initialize;1;3.52493;3.52493;3.52493
146;async;10;0.00546312;0.00108595;0.00802687
146;inner;10;0.424429;0.419578;0.430031
146;wait;10;5.60542e-05;2.1033e-05;0.000189509
146;boundary;10;0.00417197;0.00178192;0.00580782
146;calc iter;10;0.434122;0.42795;0.435741
146;calc total;1;4.36076;4.36076;4.36076
146;total;1;10.0724;10.0724;10.0724
171;initialize;1;3.48725;3.48725;3.48725
171;async;10;0.00558459;0.00105846;0.00961692
171;inner;10;0.424755;0.4191;0.430339
171;wait;10;4.26784e-05;2.3321e-05;9.5871e-05
171;boundary;10;0.00269819;0.00175116;0.00443324
171;calc iter;10;0.433082;0.430289;0.43511
171;calc total;1;4.36076;4.36076;4.36076
171;total;1;10.033;10.033;10.033
147;initialize;1;3.52355;3.52355;3.52355
147;async;10;0.00203305;0.000962137;0.00267575
147;inner;10;0.42818;0.422006;0.433031
147;wait;10;5.45914e-05;2.5121e-05;0.000112138
147;boundary;10;0.00409471;0.00173599;0.00538763
147;calc iter;10;0.434365;0.426394;0.436526
147;calc total;1;4.36076;4.36076;4.36076
147;total;1;10.071;10.071;10.071
172;initialize;1;3.48671;3.48671;3.48671
172;async;10;0.00535024;0.00105033;0.010476
172;inner;10;0.4239;0.41985;0.429053
172;wait;10;5.92333e-05;2.7525e-05;0.000120853
172;boundary;10;0.00340458;0.00213243;0.00469262
172;calc iter;10;0.432716;0.431537;0.433875
172;calc total;1;4.36077;4.36077;4.36077
172;total;1;10.0325;10.0325;10.0325
148;initialize;1;3.51225;3.51225;3.51225
148;async;10;0.00680751;0.00109022;0.0105691
148;inner;10;0.422375;0.417944;0.42729
148;wait;10;7.72977e-05;2.2662e-05;0.000224264
148;boundary;10;0.0046454;0.0025957;0.0061402
148;calc iter;10;0.433907;0.429487;0.435917
148;calc total;1;4.36076;4.36076;4.36076
148;total;1;10.0597;10.0597;10.0597
173;initialize;1;3.48683;3.48683;3.48683
173;async;10;0.00411223;0.00103498;0.00817846
173;inner;10;0.422779;0.419978;0.428604
173;wait;10;7.03652e-05;4.0578e-05;0.000191422
173;boundary;10;0.00519617;0.00303122;0.00648748
173;calc iter;10;0.43216;0.430912;0.434408
173;calc total;1;4.36076;4.36076;4.36076
173;total;1;10.0326;10.0326;10.0326
149;initialize;1;3.52354;3.52354;3.52354
149;async;10;0.00364653;0.000695714;0.00886947
149;inner;10;0.425444;0.422207;0.430609
149;wait;10;6.31998e-05;3.7878e-05;0.000136188
149;boundary;10;0.0044731;0.00338339;0.00589822
149;calc iter;10;0.433629;0.431693;0.435338
149;calc total;1;4.36076;4.36076;4.36076
149;total;1;10.071;10.071;10.071
174;initialize;1;3.48664;3.48664;3.48664
174;async;10;0.00494658;0.000999425;0.00799034
174;inner;10;0.419777;0.41491;0.426945
174;wait;10;9.98185e-05;6.4056e-05;0.000225408
174;boundary;10;0.00660691;0.00414329;0.00718975
174;calc iter;10;0.431432;0.430158;0.432433
174;calc total;1;4.36076;4.36076;4.36076
174;total;1;10.0324;10.0324;10.0324
150;initialize;1;3.52438;3.52438;3.52438
150;async;10;0.00333856;0.00060961;0.00587308
150;inner;10;0.424003;0.42149;0.431299
150;wait;10;8.02249e-05;5.0078e-05;0.000182523
150;boundary;10;0.00569797;0.00315576;0.00672449
150;calc iter;10;0.433122;0.430585;0.435697
150;calc total;1;4.36076;4.36076;4.36076
150;total;1;10.0718;10.0718;10.0718
175;initialize;1;3.48674;3.48674;3.48674
175;async;10;0.00370889;0.00129213;0.00490015
175;inner;10;0.423963;0.420743;0.427315
175;wait;10;7.49589e-05;4.0785e-05;0.000180752
175;boundary;10;0.00431153;0.00330097;0.00501068
175;calc iter;10;0.43206;0.429701;0.433298
175;calc total;1;4.36076;4.36076;4.36076
175;total;1;10.0325;10.0325;10.0325
151;initialize;1;3.52356;3.52356;3.52356
151;async;10;0.00520912;0.00108092;0.00814953
151;inner;10;0.420939;0.417498;0.426583
151;wait;10;9.12897e-05;4.6149e-05;0.000245403
151;boundary;10;0.00647001;0.00555692;0.00696567
151;calc iter;10;0.432712;0.430654;0.434327
151;calc total;1;4.36076;4.36076;4.36076
151;total;1;10.071;10.071;10.071
176;initialize;1;3.48669;3.48669;3.48669
176;async;10;0.00333437;0.00104734;0.00484168
176;inner;10;0.425779;0.421843;0.430258
176;wait;10;4.76423e-05;2.9006e-05;9.9842e-05
176;boundary;10;0.00301677;0.00239188;0.00400518
176;calc iter;10;0.432179;0.430153;0.433928
176;calc total;1;4.36072;4.36072;4.36072
176;total;1;10.0325;10.0325;10.0325
152;initialize;1;3.52437;3.52437;3.52437
152;async;10;0.00221619;0.00109678;0.00317779
152;inner;10;0.426662;0.424291;0.429225
152;wait;10;7.03322e-05;3.9909e-05;0.000215845
152;boundary;10;0.00424373;0.00364586;0.00508847
152;calc iter;10;0.433193;0.432101;0.43473
152;calc total;1;4.36076;4.36076;4.36076
152;total;1;10.0718;10.0718;10.0718
177;initialize;1;3.48669;3.48669;3.48669
177;async;10;0.00454355;0.00103285;0.00593692
177;inner;10;0.424702;0.420839;0.429739
177;wait;10;4.63385e-05;2.3883e-05;0.000105037
177;boundary;10;0.00295125;0.00257387;0.00385245
177;calc iter;10;0.432244;0.430181;0.43439
177;calc total;1;4.36071;4.36071;4.36071
177;total;1;10.0325;10.0325;10.0325
153;initialize;1;3.52479;3.52479;3.52479
153;async;10;0.00165802;0.000739297;0.00280576
153;inner;10;0.427967;0.425436;0.432142
153;wait;10;5.1999e-05;3.117e-05;0.000125127
153;boundary;10;0.00368699;0.00275792;0.00433068
153;calc iter;10;0.433366;0.432138;0.436088
153;calc total;1;4.36076;4.36076;4.36076
153;total;1;10.0723;10.0723;10.0723
178;initialize;1;3.48666;3.48666;3.48666
178;async;10;0.00377435;0.00103902;0.00563023
178;inner;10;0.425212;0.421077;0.429481
178;wait;10;5.32751e-05;3.2796e-05;0.000112185
178;boundary;10;0.00319799;0.00239626;0.00386364
178;calc iter;10;0.432239;0.430373;0.433611
178;calc total;1;4.36071;4.36071;4.36071
178;total;1;10.0324;10.0324;10.0324
154;initialize;1;3.52492;3.52492;3.52492
154;async;10;0.00140179;0.000629317;0.00202836
154;inner;10;0.428401;0.425866;0.432685
154;wait;10;4.75441e-05;3.0618e-05;0.000107875
154;boundary;10;0.00357641;0.00244176;0.00407173
154;calc iter;10;0.433429;0.431852;0.436304
154;calc total;1;4.36076;4.36076;4.36076
154;total;1;10.0724;10.0724;10.0724
179;initialize;1;3.48671;3.48671;3.48671
179;async;10;0.00333267;0.00073562;0.00496751
179;inner;10;0.424895;0.420869;0.429155
179;wait;10;4.12162e-05;2.4932e-05;6.5121e-05
179;boundary;10;0.0038325;0.00299322;0.00507987
179;calc iter;10;0.432102;0.430421;0.434088
179;calc total;1;4.36071;4.36071;4.36071
179;total;1;10.0325;10.0325;10.0325
155;initialize;1;3.52457;3.52457;3.52457
155;async;10;0.00231019;0.000820261;0.00324884
155;inner;10;0.426364;0.424163;0.430566
155;wait;10;4.22418e-05;2.7845e-05;6.6332e-05
155;boundary;10;0.00442093;0.00364385;0.00522711
155;calc iter;10;0.433139;0.431927;0.435128
155;calc total;1;4.36076;4.36076;4.36076
155;total;1;10.072;10.072;10.072
180;initialize;1;3.48679;3.48679;3.48679
180;async;10;0.00975407;0.000804606;0.0151422
180;inner;10;0.419947;0.415753;0.423094
180;wait;10;3.25574e-05;1.8531e-05;8.7129e-05
180;boundary;10;0.00228144;0.00172598;0.00339364
180;calc iter;10;0.432017;0.427382;0.434081
180;calc total;1;4.36071;4.36071;4.36071
180;total;1;10.0325;10.0325;10.0325
156;initialize;1;3.52358;3.52358;3.52358
156;async;10;0.00260136;0.00105056;0.00429425
156;inner;10;0.426596;0.422126;0.431215
156;wait;10;4.82664e-05;2.034e-05;0.000111988
156;boundary;10;0.00456401;0.00173422;0.00553461
156;calc iter;10;0.433811;0.42733;0.437998
156;calc total;1;4.36076;4.36076;4.36076
156;total;1;10.071;10.071;10.071
181;initialize;1;3.48669;3.48669;3.48669
181;async;10;0.00799351;0.00100147;0.0125028
181;inner;10;0.420261;0.41692;0.423313
181;wait;10;5.89241e-05;2.1633e-05;0.000196249
181;boundary;10;0.0032937;0.00229398;0.00485259
181;calc iter;10;0.431609;0.427704;0.434721
181;calc total;1;4.36076;4.36076;4.36076
181;total;1;10.0324;10.0324;10.0324
157;initialize;1;3.51201;3.51201;3.51201
157;async;10;0.00498801;0.001196;0.00700987
157;inner;10;0.424735;0.420847;0.430247
157;wait;10;5.1081e-05;2.2951e-05;0.000173243
157;boundary;10;0.00380678;0.00208299;0.00535508
157;calc iter;10;0.433583;0.428694;0.43565
157;calc total;1;4.36076;4.36076;4.36076
157;total;1;10.0595;10.0595;10.0595
182;initialize;1;3.48668;3.48668;3.48668
182;async;10;0.00605063;0.000976469;0.0107664
182;inner;10;0.423629;0.420221;0.427804
182;wait;10;4.12659e-05;2.1174e-05;0.000115077
182;boundary;10;0.00212345;0.00173936;0.00245143
182;calc iter;10;0.431846;0.429689;0.434173
182;calc total;1;4.36076;4.36076;4.36076
182;total;1;10.0324;10.0324;10.0324
158;initialize;1;3.52355;3.52355;3.52355
158;async;10;0.00409652;0.000902333;0.00755681
158;inner;10;0.426147;0.420707;0.432594
158;wait;10;3.9107e-05;2.1741e-05;9.7795e-05
158;boundary;10;0.00332427;0.00203552;0.00553864
158;calc iter;10;0.433609;0.430323;0.436031
158;calc total;1;4.36076;4.36076;4.36076
158;total;1;10.071;10.071;10.071
183;initialize;1;3.48673;3.48673;3.48673
183;async;10;0.00430853;0.000948842;0.00767223
183;inner;10;0.426236;0.4222;0.429155
183;wait;10;3.13542e-05;1.3211e-05;8.8952e-05
183;boundary;10;0.00187584;0.0017053;0.00296207
183;calc iter;10;0.432453;0.430404;0.435047
183;calc total;1;4.36076;4.36076;4.36076
183;total;1;10.0325;10.0325;10.0325
159;initialize;1;3.52355;3.52355;3.52355
159;async;10;0.00509771;0.0011927;0.00801642
159;inner;10;0.425004;0.418695;0.430399
159;wait;10;4.96034e-05;2.2635e-05;0.000147963
159;boundary;10;0.00362957;0.00177998;0.00521925
159;calc iter;10;0.433782;0.427962;0.435395
159;calc total;1;4.36076;4.36076;4.36076
159;total;1;10.071;10.071;10.071
38;initialize;1;3.51035;3.51035;3.51035
38;async;10;0.00848412;0.00123769;0.0126515
38;inner;10;0.421233;0.401904;0.433423
38;wait;10;5.65834e-05;2.1501e-05;9.8444e-05
38;boundary;10;0.00502403;0.00176677;0.00599495
38;calc iter;10;0.4348;0.414174;0.444582
38;calc total;1;4.36076;4.36076;4.36076
38;total;1;10.056;10.056;10.056
39;initialize;1;3.51009;3.51009;3.51009
39;async;10;0.0109753;0.00122995;0.016692
39;inner;10;0.417733;0.40206;0.432445
39;wait;10;5.32591e-05;2.2121e-05;0.000105489
39;boundary;10;0.00517091;0.00219092;0.006532
39;calc iter;10;0.433934;0.419515;0.44228
39;calc total;1;4.36076;4.36076;4.36076
39;total;1;10.0557;10.0557;10.0557
40;initialize;1;3.5101;3.5101;3.5101
40;async;10;0.00831362;0.00118948;0.0138001
40;inner;10;0.419789;0.408731;0.43328
40;wait;10;5.17161e-05;2.3118e-05;0.000101065
40;boundary;10;0.00510761;0.00240611;0.00657466
40;calc iter;10;0.433264;0.425251;0.438034
40;calc total;1;4.36077;4.36077;4.36077
40;total;1;10.0557;10.0557;10.0557
41;initialize;1;3.51001;3.51001;3.51001
41;async;10;0.00811771;0.00120374;0.014653
41;inner;10;0.419751;0.411756;0.432068
41;wait;10;5.44095e-05;2.96e-05;0.000123025
41;boundary;10;0.00445946;0.00273743;0.00534225
41;calc iter;10;0.432385;0.429042;0.436134
41;calc total;1;4.36076;4.36076;4.36076
41;total;1;10.0557;10.0557;10.0557
42;initialize;1;3.5104;3.5104;3.5104
42;async;10;0.00651577;0.000714986;0.0126996
42;inner;10;0.420221;0.415532;0.431788
42;wait;10;6.89214e-05;4.4316e-05;0.000162777
42;boundary;10;0.00475897;0.00289111;0.00551723
42;calc iter;10;0.431567;0.42744;0.436021
42;calc total;1;4.36076;4.36076;4.36076
42;total;1;10.056;10.056;10.056
43;initialize;1;3.51037;3.51037;3.51037
43;async;10;0.00586446;0.000897006;0.0135509
43;inner;10;0.418671;0.412408;0.43116
43;wait;10;6.9984e-05;4.1349e-05;0.000159046
43;boundary;10;0.00565185;0.00327632;0.0064912
43;calc iter;10;0.43026;0.425525;0.435816
43;calc total;1;4.36076;4.36076;4.36076
43;total;1;10.056;10.056;10.056
44;initialize;1;3.5104;3.5104;3.5104
44;async;10;0.00603585;0.0012046;0.014574
44;inner;10;0.417406;0.411247;0.430104
44;wait;10;7.94606e-05;4.7054e-05;0.000222892
44;boundary;10;0.00614225;0.00395001;0.00706299
44;calc iter;10;0.429666;0.425205;0.435485
44;calc total;1;4.36077;4.36077;4.36077
44;total;1;10.056;10.056;10.056
45;initialize;1;3.51011;3.51011;3.51011
45;async;10;0.00588764;0.000710745;0.0140445
45;inner;10;0.41973;0.414531;0.431924
45;wait;10;6.50324e-05;4.5642e-05;0.000123983
45;boundary;10;0.00529345;0.00286848;0.00611467
45;calc iter;10;0.430978;0.426681;0.436105
45;calc total;1;4.36076;4.36076;4.36076
45;total;1;10.0557;10.0557;10.0557
46;initialize;1;3.51038;3.51038;3.51038
46;async;10;0.00687736;0.000864849;0.0151238
46;inner;10;0.420351;0.414352;0.431041
46;wait;10;6.59318e-05;3.3108e-05;0.000222635
46;boundary;10;0.00473035;0.00333694;0.0055555
46;calc iter;10;0.432026;0.427408;0.43578
46;calc total;1;4.36077;4.36077;4.36077
46;total;1;10.056;10.056;10.056
47;initialize;1;3.51038;3.51038;3.51038
47;async;10;0.00598756;0.000594169;0.0101128
47;inner;10;0.420909;0.415766;0.432318
47;wait;10;4.19162e-05;2.9639e-05;5.7494e-05
47;boundary;10;0.0047252;0.00289717;0.00557173
47;calc iter;10;0.431666;0.429117;0.436076
47;calc total;1;4.36077;4.36077;4.36077
47;total;1;10.056;10.056;10.056
88;initialize;1;3.50333;3.50333;3.50333
88;async;10;0.00544264;0.000473469;0.0105507
88;inner;10;0.423745;0.420032;0.431487
88;wait;10;5.21805e-05;3.0492e-05;0.000104667
88;boundary;10;0.00378109;0.00173002;0.00478124
88;calc iter;10;0.433022;0.431137;0.434871
88;calc total;1;4.36076;4.36076;4.36076
88;total;1;10.0509;10.0509;10.0509
89;initialize;1;3.5119;3.5119;3.5119
89;async;10;0.00867507;0.00100461;0.0159607
89;inner;10;0.417847;0.412291;0.4264
89;wait;10;7.84891e-05;5.038e-05;0.000189725
89;boundary;10;0.00552976;0.00396667;0.00630824
89;calc iter;10;0.432133;0.430039;0.435199
89;calc total;1;4.36076;4.36076;4.36076
89;total;1;10.0594;10.0594;10.0594
90;initialize;1;3.51186;3.51186;3.51186
90;async;10;0.00878035;0.00107683;0.0141334
90;inner;10;0.418239;0.413365;0.426523
90;wait;10;6.93927e-05;3.8173e-05;0.000175088
90;boundary;10;0.00499599;0.00353701;0.00581946
90;calc iter;10;0.432086;0.430508;0.434201
90;calc total;1;4.36076;4.36076;4.36076
90;total;1;10.0594;10.0594;10.0594
91;initialize;1;3.51199;3.51199;3.51199
91;async;10;0.0079143;0.0010727;0.0154164
91;inner;10;0.41921;0.413146;0.428174
91;wait;10;6.18058e-05;4.3336e-05;0.00012975
91;boundary;10;0.00495942;0.00306309;0.0060095
91;calc iter;10;0.432147;0.430333;0.436234
91;calc total;1;4.36076;4.36076;4.36076
91;total;1;10.0595;10.0595;10.0595
92;initialize;1;3.51253;3.51253;3.51253
92;async;10;0.00896189;0.00107551;0.0154507
92;inner;10;0.417669;0.413421;0.425828
92;wait;10;8.69145e-05;4.1622e-05;0.00029895
92;boundary;10;0.00552585;0.00417371;0.00613124
92;calc iter;10;0.432246;0.43019;0.435371
92;calc total;1;4.36076;4.36076;4.36076
92;total;1;10.0601;10.0601;10.0601
93;initialize;1;3.51228;3.51228;3.51228
93;async;10;0.00747142;0.00107224;0.0119328
93;inner;10;0.42198;0.418496;0.429868
93;wait;10;5.96218e-05;3.1364e-05;0.000182474
93;boundary;10;0.00340568;0.00232049;0.00395901
93;calc iter;10;0.432918;0.431861;0.434567
93;calc total;1;4.36076;4.36076;4.36076
93;total;1;10.0598;10.0598;10.0598
94;initialize;1;3.50062;3.50062;3.50062
94;async;10;0.0108706;0.00104607;0.0151508
94;inner;10;0.419573;0.416235;0.427315
94;wait;10;4.63396e-05;2.5819e-05;0.000146092
94;boundary;10;0.00281391;0.0021141;0.00348699
94;calc iter;10;0.433305;0.431474;0.435163
94;calc total;1;4.36076;4.36076;4.36076
94;total;1;10.0482;10.0482;10.0482
95;initialize;1;3.50549;3.50549;3.50549
95;async;10;0.0103132;0.00080472;0.0126576
95;inner;10;0.420113;0.416313;0.429659
95;wait;10;2.93454e-05;1.557e-05;6.103e-05
95;boundary;10;0.00331518;0.00191716;0.00434477
95;calc iter;10;0.433773;0.431283;0.438066
95;calc total;1;4.36076;4.36076;4.36076
95;total;1;10.053;10.053;10.053
136;initialize;1;3.50455;3.50455;3.50455
136;async;10;0.00493088;0.000991642;0.00860466
136;inner;10;0.424677;0.420439;0.429931
136;wait;10;6.38228e-05;2.7486e-05;0.000166757
136;boundary;10;0.00417599;0.00201997;0.00585141
136;calc iter;10;0.433849;0.431094;0.436143
136;calc total;1;4.36076;4.36076;4.36076
136;total;1;10.0519;10.0519;10.0519
137;initialize;1;3.50495;3.50495;3.50495
137;async;10;0.00582247;0.00111903;0.00977579
137;inner;10;0.42196;0.42005;0.425371
137;wait;10;7.43222e-05;3.1142e-05;0.000211426
137;boundary;10;0.00537307;0.00371364;0.00655315
137;calc iter;10;0.433232;0.431752;0.43551
137;calc total;1;4.36076;4.36076;4.36076
137;total;1;10.0523;10.0523;10.0523
138;initialize;1;3.50449;3.50449;3.50449
138;async;10;0.00294766;0.00107085;0.0053434
138;inner;10;0.424365;0.421651;0.429545
138;wait;10;7.01443e-05;4.8742e-05;0.000185309
138;boundary;10;0.00549662;0.00341764;0.00656262
138;calc iter;10;0.432881;0.431514;0.434221
138;calc total;1;4.36076;4.36076;4.36076
138;total;1;10.0519;10.0519;10.0519
139;initialize;1;3.50452;3.50452;3.50452
139;async;10;0.00257527;0.000779926;0.00379979
139;inner;10;0.424886;0.422755;0.430024
139;wait;10;7.27951e-05;4.1705e-05;0.000137518
139;boundary;10;0.00529869;0.00311537;0.00619123
139;calc iter;10;0.432835;0.431618;0.434406
139;calc total;1;4.36076;4.36076;4.36076
139;total;1;10.0519;10.0519;10.0519
140;initialize;1;3.5045;3.5045;3.5045
140;async;10;0.00264583;0.000628315;0.00371787
140;inner;10;0.426219;0.42424;0.430997
140;wait;10;6.15624e-05;4.0359e-05;0.000140499
140;boundary;10;0.00409358;0.00254848;0.00498009
140;calc iter;10;0.433022;0.431799;0.434816
140;calc total;1;4.36077;4.36077;4.36077
140;total;1;10.0519;10.0519;10.0519
141;initialize;1;3.50451;3.50451;3.50451
141;async;10;0.00316853;0.00111582;0.00455206
141;inner;10;0.426114;0.423502;0.430225
141;wait;10;6.11684e-05;3.5408e-05;0.000134832
141;boundary;10;0.00377951;0.00298426;0.00466833
141;calc iter;10;0.433125;0.431785;0.434501
141;calc total;1;4.36076;4.36076;4.36076
141;total;1;10.0519;10.0519;10.0519
142;initialize;1;3.50452;3.50452;3.50452
142;async;10;0.00269477;0.00114123;0.00352823
142;inner;10;0.426941;0.424965;0.43163
142;wait;10;4.83884e-05;3.0702e-05;0.000103886
142;boundary;10;0.00351135;0.00233808;0.00427984
142;calc iter;10;0.433197;0.431609;0.435216
142;calc total;1;4.36076;4.36076;4.36076
142;total;1;10.0519;10.0519;10.0519
143;initialize;1;3.50449;3.50449;3.50449
143;async;10;0.00165435;0.000420223;0.00260302
143;inner;10;0.427833;0.42611;0.43189
143;wait;10;3.20563e-05;2.2675e-05;4.2515e-05
143;boundary;10;0.00364524;0.0023965;0.00428713
143;calc iter;10;0.433167;0.43228;0.435154
143;calc total;1;4.36076;4.36076;4.36076
143;total;1;10.0519;10.0519;10.0519
111;initialize;1;3.51442;3.51442;3.51442
111;async;10;0.00796431;0.00110934;0.0127827
111;inner;10;0.420777;0.418009;0.424729
111;wait;10;9.563e-05;3.2127e-05;0.000313055
111;boundary;10;0.00403514;0.00274545;0.00546387
111;calc iter;10;0.432874;0.430774;0.434492
111;calc total;1;4.36077;4.36077;4.36077
111;total;1;10.0594;10.0594;10.0594
112;initialize;1;3.51442;3.51442;3.51442
112;async;10;0.0071451;0.00156477;0.0111145
112;inner;10;0.420083;0.418216;0.425793
112;wait;10;8.76368e-05;4.2138e-05;0.000236909
112;boundary;10;0.00535175;0.00381544;0.00659978
112;calc iter;10;0.43267;0.430216;0.435389
112;calc total;1;4.36077;4.36077;4.36077
112;total;1;10.0594;10.0594;10.0594
113;initialize;1;3.51444;3.51444;3.51444
113;async;10;0.00545017;0.00111266;0.0108144
113;inner;10;0.421679;0.417507;0.427408
113;wait;10;8.08803e-05;4.5752e-05;0.000164554
113;boundary;10;0.00512658;0.00316362;0.00644049
113;calc iter;10;0.432338;0.430482;0.435136
113;calc total;1;4.36076;4.36076;4.36076
113;total;1;10.0594;10.0594;10.0594
114;initialize;1;3.51444;3.51444;3.51444
114;async;10;0.00496903;0.00104736;0.00738487
114;inner;10;0.42363;0.420323;0.428865
114;wait;10;6.46405e-05;3.626e-05;0.000143376
114;boundary;10;0.00380713;0.00239432;0.00540481
114;calc iter;10;0.432472;0.431743;0.43351
114;calc total;1;4.36076;4.36076;4.36076
114;total;1;10.0594;10.0594;10.0594
115;initialize;1;3.51329;3.51329;3.51329
115;async;10;0.00588102;0.00112075;0.0114148
115;inner;10;0.421166;0.416692;0.426217
115;wait;10;7.67493e-05;3.7503e-05;0.000248303
115;boundary;10;0.00513142;0.00385237;0.0067292
115;calc iter;10;0.432257;0.430865;0.435253
115;calc total;1;4.36076;4.36076;4.36076
115;total;1;10.0583;10.0583;10.0583
116;initialize;1;3.51442;3.51442;3.51442
116;async;10;0.00594695;0.00119359;0.0101022
116;inner;10;0.421585;0.418512;0.426925
116;wait;10;7.25729e-05;4.5448e-05;0.000185183
116;boundary;10;0.00491673;0.00340585;0.00599255
116;calc iter;10;0.432523;0.429575;0.43549
116;calc total;1;4.36076;4.36076;4.36076
116;total;1;10.0594;10.0594;10.0594
117;initialize;1;3.51442;3.51442;3.51442
117;async;10;0.00503627;0.0011971;0.00822577
117;inner;10;0.424698;0.422098;0.429076
117;wait;10;5.49121e-05;3.4712e-05;0.000101734
117;boundary;10;0.00303582;0.00230168;0.00369373
117;calc iter;10;0.432827;0.431756;0.43404
117;calc total;1;4.36076;4.36076;4.36076
117;total;1;10.0594;10.0594;10.0594
118;initialize;1;3.51444;3.51444;3.51444
118;async;10;0.00560822;0.00109669;0.00863479
118;inner;10;0.424492;0.421876;0.428271
118;wait;10;5.47642e-05;2.7026e-05;0.000183849
118;boundary;10;0.00271551;0.00223965;0.00302527
118;calc iter;10;0.432872;0.431708;0.433626
118;calc total;1;4.36076;4.36076;4.36076
118;total;1;10.0594;10.0594;10.0594
119;initialize;1;3.51443;3.51443;3.51443
119;async;10;0.00559477;0.000823792;0.0081619
119;inner;10;0.424941;0.422016;0.428987
119;wait;10;2.97847e-05;2.3714e-05;5.5056e-05
119;boundary;10;0.00241164;0.00226325;0.00256088
119;calc iter;10;0.432979;0.432373;0.433652
119;calc total;1;4.36076;4.36076;4.36076
119;total;1;10.0594;10.0594;10.0594
160;initialize;1;3.52355;3.52355;3.52355
160;async;10;0.00325407;0.000554362;0.00648831
160;inner;10;0.426671;0.422143;0.431591
160;wait;10;5.01204e-05;2.3718e-05;0.00011027
160;boundary;10;0.00355263;0.00226523;0.00544939
160;calc iter;10;0.433529;0.4302;0.435332
160;calc total;1;4.36076;4.36076;4.36076
160;total;1;10.071;10.071;10.071
161;initialize;1;3.52359;3.52359;3.52359
161;async;10;0.00427855;0.001165;0.00906772
161;inner;10;0.423489;0.420141;0.42842
161;wait;10;8.94873e-05;3.3298e-05;0.000284724
161;boundary;10;0.0051408;0.00366678;0.00642457
161;calc iter;10;0.433;0.43148;0.434307
161;calc total;1;4.36076;4.36076;4.36076
161;total;1;10.071;10.071;10.071
162;initialize;1;3.52361;3.52361;3.52361
162;async;10;0.00555208;0.00116619;0.00809731
162;inner;10;0.419669;0.416638;0.425837
162;wait;10;0.000109676;5.5038e-05;0.000309001
162;boundary;10;0.00683218;0.0057263;0.0071334
162;calc iter;10;0.432165;0.431364;0.433041
162;calc total;1;4.36076;4.36076;4.36076
162;total;1;10.0711;10.0711;10.0711
163;initialize;1;3.52356;3.52356;3.52356
163;async;10;0.00188145;0.000579415;0.00300448
163;inner;10;0.426462;0.42338;0.431112
163;wait;10;6.11562e-05;4.1149e-05;0.000135587
163;boundary;10;0.00431242;0.00277645;0.00530758
163;calc iter;10;0.432719;0.431253;0.435079
163;calc total;1;4.36076;4.36076;4.36076
163;total;1;10.071;10.071;10.071
164;initialize;1;3.52359;3.52359;3.52359
164;async;10;0.00271988;0.00120065;0.00394561
164;inner;10;0.426355;0.4233;0.431319
164;wait;10;5.4761e-05;3.2234e-05;0.000119494
164;boundary;10;0.0036765;0.00262342;0.00470994
164;calc iter;10;0.432807;0.431267;0.435264
164;calc total;1;4.36076;4.36076;4.36076
164;total;1;10.0711;10.0711;10.0711
165;initialize;1;3.52369;3.52369;3.52369
165;async;10;0.00154986;0.000777739;0.00285098
165;inner;10;0.42804;0.42461;0.432409
165;wait;10;4.73568e-05;2.5937e-05;0.000106029
165;boundary;10;0.00329733;0.0022224;0.00409932
165;calc iter;10;0.432936;0.431426;0.435976
165;calc total;1;4.36076;4.36076;4.36076
165;total;1;10.0711;10.0711;10.0711
166;initialize;1;3.52357;3.52357;3.52357
166;async;10;0.00267181;0.00123111;0.00430652
166;inner;10;0.426501;0.423105;0.431197
166;wait;10;5.63015e-05;3.1306e-05;0.000121229
166;boundary;10;0.00362587;0.00266459;0.00428098
166;calc iter;10;0.432856;0.43092;0.435226
166;calc total;1;4.36076;4.36076;4.36076
166;total;1;10.071;10.071;10.071
167;initialize;1;3.51215;3.51215;3.51215
167;async;10;0.00200459;0.00082725;0.00391765
167;inner;10;0.426389;0.423849;0.429768
167;wait;10;5.6113e-05;3.878e-05;9.0402e-05
167;boundary;10;0.00436881;0.00363467;0.00520306
167;calc iter;10;0.43282;0.431744;0.434443
167;calc total;1;4.36076;4.36076;4.36076
167;total;1;10.0596;10.0596;10.0596
184;initialize;1;3.48689;3.48689;3.48689
184;async;10;0.00726476;0.000972657;0.0110523
184;inner;10;0.420336;0.417326;0.42283
184;wait;10;7.00587e-05;3.0168e-05;0.00017843
184;boundary;10;0.0038287;0.0029517;0.0047582
184;calc iter;10;0.431501;0.427414;0.433676
184;calc total;1;4.36076;4.36076;4.36076
184;total;1;10.0327;10.0327;10.0327
185;initialize;1;3.48687;3.48687;3.48687
185;async;10;0.00762799;0.000984422;0.0138975
185;inner;10;0.417408;0.413825;0.422734
185;wait;10;8.06393e-05;3.4878e-05;0.000256472
185;boundary;10;0.00583711;0.00339813;0.00666814
185;calc iter;10;0.430956;0.427377;0.435371
185;calc total;1;4.36076;4.36076;4.36076
185;total;1;10.0326;10.0326;10.0326
186;initialize;1;3.4867;3.4867;3.4867
186;async;10;0.00845844;0.000980693;0.0132114
186;inner;10;0.414994;0.410243;0.420793
186;wait;10;9.37996e-05;4.1513e-05;0.000271974
186;boundary;10;0.00661243;0.0045279;0.00715579
186;calc iter;10;0.430161;0.426576;0.432183
186;calc total;1;4.36076;4.36076;4.36076
186;total;1;10.0325;10.0325;10.0325
187;initialize;1;3.48672;3.48672;3.48672
187;async;10;0.00621373;0.00101364;0.00904561
187;inner;10;0.42123;0.416485;0.425338
187;wait;10;5.55725e-05;2.4472e-05;0.000156352
187;boundary;10;0.00375916;0.00261007;0.00512404
187;calc iter;10;0.43126;0.429121;0.433312
187;calc total;1;4.36076;4.36076;4.36076
187;total;1;10.0325;10.0325;10.0325
188;initialize;1;3.48679;3.48679;3.48679
188;async;10;0.00644223;0.000990545;0.00933872
188;inner;10;0.422248;0.419445;0.424435
188;wait;10;3.76694e-05;1.6903e-05;0.00010112
188;boundary;10;0.0027191;0.00236997;0.0033249
188;calc iter;10;0.431449;0.428484;0.434047
188;calc total;1;4.36072;4.36072;4.36072
188;total;1;10.0326;10.0326;10.0326
189;initialize;1;3.48677;3.48677;3.48677
189;async;10;0.00692382;0.000990099;0.00966082
189;inner;10;0.421612;0.418968;0.423576
189;wait;10;4.86027e-05;2.5774e-05;0.000131042
189;boundary;10;0.0028747;0.00266935;0.00325653
189;calc iter;10;0.43146;0.427836;0.433985
189;calc total;1;4.36076;4.36076;4.36076
189;total;1;10.0325;10.0325;10.0325
190;initialize;1;3.48664;3.48664;3.48664
190;async;10;0.00642965;0.00101659;0.00902809
190;inner;10;0.422088;0.419801;0.42434
190;wait;10;4.2954e-05;1.7264e-05;0.000126087
190;boundary;10;0.00292868;0.00276097;0.00311789
190;calc iter;10;0.431491;0.428225;0.433906
190;calc total;1;4.36071;4.36071;4.36071
190;total;1;10.0324;10.0324;10.0324
191;initialize;1;3.48671;3.48671;3.48671
191;async;10;0.00636838;0.000760582;0.00851513
191;inner;10;0.421416;0.418546;0.423504
191;wait;10;3.83922e-05;3.0562e-05;6.2512e-05
191;boundary;10;0.00352563;0.00312418;0.00429049
191;calc iter;10;0.43135;0.427625;0.433959
191;calc total;1;4.36076;4.36076;4.36076
191;total;1;10.0325;10.0325;10.0325
