# Supplementary material for: A Halo abstraction for distributed n-dimensional structured grids within the C++ PGAS library DASH
Source: PeerJ Comput Sci. 2023 Feb 3;9:e1203. doi: 10.7717/peerj-cs.1203 (PMC10280232; doi:10.7717/peerj-cs.1203)
Supplement: Supplemental Information 4 [file peerj-cs-09-1203-s004.gz › raw_dash_scafes/res_2d_sc/weak/scafes_heat2d_n16_c24_180000_28658296.out]

SCAFES
REMARK: No time step width tau was specified.
 Set tau=1.0 and proceeded. 

25;compErr;1;2.979e-06;2.979e-06;2.979e-06
25;init;1;2.19338;2.19338;2.19338
25;update;1;45.7002;45.7002;45.7002
25;sync;1;0.765423;0.765423;0.765423
25;evalKnownDf;1;0;0;0
25;write;1;2.4352e-05;2.4352e-05;2.4352e-05
25;trace;1;0;0;0
25;calc_total;1;46.4656;46.4656;46.4656
48;compErr;1;1.4e-06;1.4e-06;1.4e-06
48;init;1;2.19713;2.19713;2.19713
48;update;1;46.0003;46.0003;46.0003
48;sync;1;0.340299;0.340299;0.340299
48;evalKnownDf;1;0;0;0
48;write;1;2.2651e-05;2.2651e-05;2.2651e-05
48;trace;1;0;0;0
48;calc_total;1;46.3406;46.3406;46.3406
Energy start: 9600
Energy end  : 9517.78
# unit_id;function_name;num_calls;avg_runtime;min_runtime;max_runtime
0;compErr;1;2.144e-06;2.144e-06;2.144e-06
0;init;1;2.225;2.225;2.225
0;update;1;45.8103;45.8103;45.8103
0;sync;1;0.454412;0.454412;0.454412
0;evalKnownDf;1;0;0;0
0;write;1;2.7485e-05;2.7485e-05;2.7485e-05
0;trace;1;0;0;0
0;calc_total;1;46.2647;46.2647;46.2647
288;compErr;1;1.674e-06;1.674e-06;1.674e-06
288;init;1;2.17563;2.17563;2.17563
288;update;1;45.7251;45.7251;45.7251
288;sync;1;0.637927;0.637927;0.637927
288;evalKnownDf;1;0;0;0
288;write;1;3.056e-05;3.056e-05;3.056e-05
288;trace;1;0;0;0
288;calc_total;1;46.363;46.363;46.363
312;compErr;1;1.629e-06;1.629e-06;1.629e-06
312;init;1;2.15263;2.15263;2.15263
312;update;1;45.9281;45.9281;45.9281
312;sync;1;0.368181;0.368181;0.368181
312;evalKnownDf;1;0;0;0
312;write;1;2.345e-05;2.345e-05;2.345e-05
312;trace;1;0;0;0
312;calc_total;1;46.2963;46.2963;46.2963
360;compErr;1;1.456e-06;1.456e-06;1.456e-06
360;init;1;2.1705;2.1705;2.1705
360;update;1;45.8026;45.8026;45.8026
360;sync;1;0.588748;0.588748;0.588748
360;evalKnownDf;1;0;0;0
360;write;1;2.6421e-05;2.6421e-05;2.6421e-05
360;trace;1;0;0;0
360;calc_total;1;46.3914;46.3914;46.3914
26;compErr;1;1.854e-06;1.854e-06;1.854e-06
26;init;1;2.15203;2.15203;2.15203
26;update;1;45.3646;45.3646;45.3646
26;sync;1;0.772009;0.772009;0.772009
26;evalKnownDf;1;0;0;0
26;write;1;2.9305e-05;2.9305e-05;2.9305e-05
26;trace;1;0;0;0
26;calc_total;1;46.1366;46.1366;46.1366
49;compErr;1;1.849e-06;1.849e-06;1.849e-06
49;init;1;2.16604;2.16604;2.16604
49;update;1;45.3744;45.3744;45.3744
49;sync;1;1.09466;1.09466;1.09466
49;evalKnownDf;1;0;0;0
49;write;1;2.9025e-05;2.9025e-05;2.9025e-05
49;trace;1;0;0;0
49;calc_total;1;46.469;46.469;46.469
1;compErr;1;1.663e-06;1.663e-06;1.663e-06
1;init;1;2.14268;2.14268;2.14268
1;update;1;45.6515;45.6515;45.6515
1;sync;1;0.733577;0.733577;0.733577
1;evalKnownDf;1;0;0;0
1;write;1;2.6567e-05;2.6567e-05;2.6567e-05
1;trace;1;0;0;0
1;calc_total;1;46.3851;46.3851;46.3851
361;compErr;1;2.398e-06;2.398e-06;2.398e-06
361;init;1;2.18025;2.18025;2.18025
361;update;1;45.6252;45.6252;45.6252
361;sync;1;0.57725;0.57725;0.57725
361;evalKnownDf;1;0;0;0
361;write;1;3.2398e-05;3.2398e-05;3.2398e-05
361;trace;1;0;0;0
361;calc_total;1;46.2025;46.2025;46.2025
28;compErr;1;1.771e-06;1.771e-06;1.771e-06
28;init;1;2.15473;2.15473;2.15473
28;update;1;45.6875;45.6875;45.6875
28;sync;1;0.70999;0.70999;0.70999
28;evalKnownDf;1;0;0;0
28;write;1;2.2474e-05;2.2474e-05;2.2474e-05
28;trace;1;0;0;0
28;calc_total;1;46.3975;46.3975;46.3975
50;compErr;1;1.759e-06;1.759e-06;1.759e-06
50;init;1;2.22581;2.22581;2.22581
50;update;1;45.6942;45.6942;45.6942
50;sync;1;0.899873;0.899873;0.899873
50;evalKnownDf;1;0;0;0
50;write;1;2.8158e-05;2.8158e-05;2.8158e-05
50;trace;1;0;0;0
50;calc_total;1;46.594;46.594;46.594
256;compErr;1;1.877e-06;1.877e-06;1.877e-06
256;init;1;2.18072;2.18072;2.18072
256;update;1;45.4421;45.4421;45.4421
256;sync;1;2.61098;2.61098;2.61098
256;evalKnownDf;1;0;0;0
256;write;1;3.2284e-05;3.2284e-05;3.2284e-05
256;trace;1;0;0;0
256;calc_total;1;48.053;48.053;48.053
2;compErr;1;1.8e-06;1.8e-06;1.8e-06
2;init;1;2.16528;2.16528;2.16528
2;update;1;45.6833;45.6833;45.6833
2;sync;1;0.796102;0.796102;0.796102
2;evalKnownDf;1;0;0;0
2;write;1;2.857e-05;2.857e-05;2.857e-05
2;trace;1;0;0;0
2;calc_total;1;46.4794;46.4794;46.4794
289;compErr;1;2.285e-06;2.285e-06;2.285e-06
289;init;1;2.18606;2.18606;2.18606
289;update;1;45.6971;45.6971;45.6971
289;sync;1;1.07409;1.07409;1.07409
289;evalKnownDf;1;0;0;0
289;write;1;3.4832e-05;3.4832e-05;3.4832e-05
289;trace;1;0;0;0
289;calc_total;1;46.7712;46.7712;46.7712
313;compErr;1;1.912e-06;1.912e-06;1.912e-06
313;init;1;2.17411;2.17411;2.17411
313;update;1;45.7588;45.7588;45.7588
313;sync;1;1.82555;1.82555;1.82555
313;evalKnownDf;1;0;0;0
313;write;1;2.7772e-05;2.7772e-05;2.7772e-05
313;trace;1;0;0;0
313;calc_total;1;47.5843;47.5843;47.5843
366;compErr;1;1.746e-06;1.746e-06;1.746e-06
366;init;1;2.16414;2.16414;2.16414
366;update;1;45.7296;45.7296;45.7296
366;sync;1;1.74102;1.74102;1.74102
366;evalKnownDf;1;0;0;0
366;write;1;2.3069e-05;2.3069e-05;2.3069e-05
366;trace;1;0;0;0
366;calc_total;1;47.4707;47.4707;47.4707
29;compErr;1;1.516e-06;1.516e-06;1.516e-06
29;init;1;2.1837;2.1837;2.1837
29;update;1;45.7934;45.7934;45.7934
29;sync;1;0.510626;0.510626;0.510626
29;evalKnownDf;1;0;0;0
29;write;1;2.2967e-05;2.2967e-05;2.2967e-05
29;trace;1;0;0;0
29;calc_total;1;46.304;46.304;46.304
51;compErr;1;2.419e-06;2.419e-06;2.419e-06
51;init;1;2.17981;2.17981;2.17981
51;update;1;45.3234;45.3234;45.3234
51;sync;1;2.0174;2.0174;2.0174
51;evalKnownDf;1;0;0;0
51;write;1;2.8304e-05;2.8304e-05;2.8304e-05
51;trace;1;0;0;0
51;calc_total;1;47.3408;47.3408;47.3408
120;compErr;1;1.967e-06;1.967e-06;1.967e-06
120;init;1;2.15516;2.15516;2.15516
120;update;1;45.6468;45.6468;45.6468
120;sync;1;0.579167;0.579167;0.579167
120;evalKnownDf;1;0;0;0
120;write;1;2.3332e-05;2.3332e-05;2.3332e-05
120;trace;1;0;0;0
120;calc_total;1;46.226;46.226;46.226
192;compErr;1;3.235e-06;3.235e-06;3.235e-06
192;init;1;2.21314;2.21314;2.21314
192;update;1;45.4594;45.4594;45.4594
192;sync;1;1.42504;1.42504;1.42504
192;evalKnownDf;1;0;0;0
192;write;1;2.779e-05;2.779e-05;2.779e-05
192;trace;1;0;0;0
192;calc_total;1;46.8845;46.8845;46.8845
182;compErr;1;1.493e-06;1.493e-06;1.493e-06
182;init;1;2.23061;2.23061;2.23061
182;update;1;45.8878;45.8878;45.8878
182;sync;1;0.986926;0.986926;0.986926
182;evalKnownDf;1;0;0;0
182;write;1;2.5384e-05;2.5384e-05;2.5384e-05
182;trace;1;0;0;0
182;calc_total;1;46.8747;46.8747;46.8747
3;compErr;1;1.837e-06;1.837e-06;1.837e-06
3;init;1;2.20791;2.20791;2.20791
3;update;1;46.091;46.091;46.091
3;sync;1;0.557301;0.557301;0.557301
3;evalKnownDf;1;0;0;0
3;write;1;2.3625e-05;2.3625e-05;2.3625e-05
3;trace;1;0;0;0
3;calc_total;1;46.6483;46.6483;46.6483
290;compErr;1;2.59e-06;2.59e-06;2.59e-06
290;init;1;2.15226;2.15226;2.15226
290;update;1;45.3761;45.3761;45.3761
290;sync;1;1.16328;1.16328;1.16328
290;evalKnownDf;1;0;0;0
290;write;1;3.825e-05;3.825e-05;3.825e-05
290;trace;1;0;0;0
290;calc_total;1;46.5393;46.5393;46.5393
314;compErr;1;1.945e-06;1.945e-06;1.945e-06
314;init;1;2.23945;2.23945;2.23945
314;update;1;45.7478;45.7478;45.7478
314;sync;1;1.10302;1.10302;1.10302
314;evalKnownDf;1;0;0;0
314;write;1;2.6164e-05;2.6164e-05;2.6164e-05
314;trace;1;0;0;0
314;calc_total;1;46.8508;46.8508;46.8508
368;compErr;1;1.963e-06;1.963e-06;1.963e-06
368;init;1;2.16031;2.16031;2.16031
368;update;1;45.9906;45.9906;45.9906
368;sync;1;1.41683;1.41683;1.41683
368;evalKnownDf;1;0;0;0
368;write;1;2.3996e-05;2.3996e-05;2.3996e-05
368;trace;1;0;0;0
368;calc_total;1;47.4074;47.4074;47.4074
30;compErr;1;2.117e-06;2.117e-06;2.117e-06
30;init;1;2.17118;2.17118;2.17118
30;update;1;45.8014;45.8014;45.8014
30;sync;1;0.648004;0.648004;0.648004
30;evalKnownDf;1;0;0;0
30;write;1;2.5872e-05;2.5872e-05;2.5872e-05
30;trace;1;0;0;0
30;calc_total;1;46.4494;46.4494;46.4494
52;compErr;1;1.509e-06;1.509e-06;1.509e-06
52;init;1;2.24139;2.24139;2.24139
52;update;1;45.8984;45.8984;45.8984
52;sync;1;0.78803;0.78803;0.78803
52;evalKnownDf;1;0;0;0
52;write;1;2.4788e-05;2.4788e-05;2.4788e-05
52;trace;1;0;0;0
52;calc_total;1;46.6865;46.6865;46.6865
121;compErr;1;3.488e-06;3.488e-06;3.488e-06
121;init;1;2.18376;2.18376;2.18376
121;update;1;45.4341;45.4341;45.4341
121;sync;1;1.339;1.339;1.339
121;evalKnownDf;1;0;0;0
121;write;1;2.6562e-05;2.6562e-05;2.6562e-05
121;trace;1;0;0;0
121;calc_total;1;46.7731;46.7731;46.7731
194;compErr;1;2.721e-06;2.721e-06;2.721e-06
194;init;1;2.18068;2.18068;2.18068
194;update;1;45.3305;45.3305;45.3305
194;sync;1;1.5699;1.5699;1.5699
194;evalKnownDf;1;0;0;0
194;write;1;2.8328e-05;2.8328e-05;2.8328e-05
194;trace;1;0;0;0
194;calc_total;1;46.9004;46.9004;46.9004
257;compErr;1;1.687e-06;1.687e-06;1.687e-06
257;init;1;2.19452;2.19452;2.19452
257;update;1;45.7174;45.7174;45.7174
257;sync;1;1.2335;1.2335;1.2335
257;evalKnownDf;1;0;0;0
257;write;1;2.7062e-05;2.7062e-05;2.7062e-05
257;trace;1;0;0;0
257;calc_total;1;46.9509;46.9509;46.9509
4;compErr;1;1.803e-06;1.803e-06;1.803e-06
4;init;1;2.21763;2.21763;2.21763
4;update;1;46.0223;46.0223;46.0223
4;sync;1;1.34206;1.34206;1.34206
4;evalKnownDf;1;0;0;0
4;write;1;2.3644e-05;2.3644e-05;2.3644e-05
4;trace;1;0;0;0
4;calc_total;1;47.3643;47.3643;47.3643
291;compErr;1;2.778e-06;2.778e-06;2.778e-06
291;init;1;2.18525;2.18525;2.18525
291;update;1;45.793;45.793;45.793
291;sync;1;1.84997;1.84997;1.84997
291;evalKnownDf;1;0;0;0
291;write;1;2.7448e-05;2.7448e-05;2.7448e-05
291;trace;1;0;0;0
291;calc_total;1;47.643;47.643;47.643
315;compErr;1;1.851e-06;1.851e-06;1.851e-06
315;init;1;2.15748;2.15748;2.15748
315;update;1;45.5684;45.5684;45.5684
315;sync;1;1.066;1.066;1.066
315;evalKnownDf;1;0;0;0
315;write;1;2.7595e-05;2.7595e-05;2.7595e-05
315;trace;1;0;0;0
315;calc_total;1;46.6344;46.6344;46.6344
369;compErr;1;2.788e-06;2.788e-06;2.788e-06
369;init;1;2.19318;2.19318;2.19318
369;update;1;45.6575;45.6575;45.6575
369;sync;1;1.02498;1.02498;1.02498
369;evalKnownDf;1;0;0;0
369;write;1;3.1456e-05;3.1456e-05;3.1456e-05
369;trace;1;0;0;0
369;calc_total;1;46.6824;46.6824;46.6824
32;compErr;1;3.593e-06;3.593e-06;3.593e-06
32;init;1;2.18415;2.18415;2.18415
32;update;1;45.8602;45.8602;45.8602
32;sync;1;1.66956;1.66956;1.66956
32;evalKnownDf;1;0;0;0
32;write;1;3.0429e-05;3.0429e-05;3.0429e-05
32;trace;1;0;0;0
32;calc_total;1;47.5298;47.5298;47.5298
53;compErr;1;2.852e-06;2.852e-06;2.852e-06
53;init;1;2.20903;2.20903;2.20903
53;update;1;45.5083;45.5083;45.5083
53;sync;1;1.16747;1.16747;1.16747
53;evalKnownDf;1;0;0;0
53;write;1;2.7857e-05;2.7857e-05;2.7857e-05
53;trace;1;0;0;0
53;calc_total;1;46.6758;46.6758;46.6758
122;compErr;1;1.871e-06;1.871e-06;1.871e-06
122;init;1;2.18249;2.18249;2.18249
122;update;1;45.5882;45.5882;45.5882
122;sync;1;1.22095;1.22095;1.22095
122;evalKnownDf;1;0;0;0
122;write;1;2.6395e-05;2.6395e-05;2.6395e-05
122;trace;1;0;0;0
122;calc_total;1;46.8092;46.8092;46.8092
195;compErr;1;1.878e-06;1.878e-06;1.878e-06
195;init;1;2.22678;2.22678;2.22678
195;update;1;45.6514;45.6514;45.6514
195;sync;1;1.40786;1.40786;1.40786
195;evalKnownDf;1;0;0;0
195;write;1;2.7042e-05;2.7042e-05;2.7042e-05
195;trace;1;0;0;0
195;calc_total;1;47.0593;47.0593;47.0593
258;compErr;1;2.748e-06;2.748e-06;2.748e-06
258;init;1;2.18395;2.18395;2.18395
258;update;1;45.2935;45.2935;45.2935
258;sync;1;1.35685;1.35685;1.35685
258;evalKnownDf;1;0;0;0
258;write;1;3.1056e-05;3.1056e-05;3.1056e-05
258;trace;1;0;0;0
258;calc_total;1;46.6504;46.6504;46.6504
183;compErr;1;2.242e-06;2.242e-06;2.242e-06
183;init;1;2.14148;2.14148;2.14148
183;update;1;45.6006;45.6006;45.6006
183;sync;1;1.11427;1.11427;1.11427
183;evalKnownDf;1;0;0;0
183;write;1;3.487e-05;3.487e-05;3.487e-05
183;trace;1;0;0;0
183;calc_total;1;46.7149;46.7149;46.7149
5;compErr;1;1.872e-06;1.872e-06;1.872e-06
5;init;1;2.18264;2.18264;2.18264
5;update;1;45.9315;45.9315;45.9315
5;sync;1;0.402357;0.402357;0.402357
5;evalKnownDf;1;0;0;0
5;write;1;2.7017e-05;2.7017e-05;2.7017e-05
5;trace;1;0;0;0
5;calc_total;1;46.3338;46.3338;46.3338
292;compErr;1;3.726e-06;3.726e-06;3.726e-06
292;init;1;2.20884;2.20884;2.20884
292;update;1;45.5135;45.5135;45.5135
292;sync;1;1.2219;1.2219;1.2219
292;evalKnownDf;1;0;0;0
292;write;1;3.0522e-05;3.0522e-05;3.0522e-05
292;trace;1;0;0;0
292;calc_total;1;46.7354;46.7354;46.7354
316;compErr;1;1.528e-06;1.528e-06;1.528e-06
316;init;1;2.22392;2.22392;2.22392
316;update;1;45.7251;45.7251;45.7251
316;sync;1;1.10514;1.10514;1.10514
316;evalKnownDf;1;0;0;0
316;write;1;2.4868e-05;2.4868e-05;2.4868e-05
316;trace;1;0;0;0
316;calc_total;1;46.8302;46.8302;46.8302
370;compErr;1;2.483e-06;2.483e-06;2.483e-06
370;init;1;2.1502;2.1502;2.1502
370;update;1;45.862;45.862;45.862
370;sync;1;0.402263;0.402263;0.402263
370;evalKnownDf;1;0;0;0
370;write;1;3.0294e-05;3.0294e-05;3.0294e-05
370;trace;1;0;0;0
370;calc_total;1;46.2643;46.2643;46.2643
33;compErr;1;2.605e-06;2.605e-06;2.605e-06
33;init;1;2.26236;2.26236;2.26236
33;update;1;45.6029;45.6029;45.6029
33;sync;1;1.13591;1.13591;1.13591
33;evalKnownDf;1;0;0;0
33;write;1;3.0051e-05;3.0051e-05;3.0051e-05
33;trace;1;0;0;0
33;calc_total;1;46.7388;46.7388;46.7388
54;compErr;1;1.95e-06;1.95e-06;1.95e-06
54;init;1;2.22115;2.22115;2.22115
54;update;1;45.3345;45.3345;45.3345
54;sync;1;1.52955;1.52955;1.52955
54;evalKnownDf;1;0;0;0
54;write;1;3.583e-05;3.583e-05;3.583e-05
54;trace;1;0;0;0
54;calc_total;1;46.8641;46.8641;46.8641
123;compErr;1;2.068e-06;2.068e-06;2.068e-06
123;init;1;2.20394;2.20394;2.20394
123;update;1;45.4093;45.4093;45.4093
123;sync;1;1.68979;1.68979;1.68979
123;evalKnownDf;1;0;0;0
123;write;1;2.4604e-05;2.4604e-05;2.4604e-05
123;trace;1;0;0;0
123;calc_total;1;47.0991;47.0991;47.0991
196;compErr;1;2.111e-06;2.111e-06;2.111e-06
196;init;1;2.17496;2.17496;2.17496
196;update;1;45.6203;45.6203;45.6203
196;sync;1;1.14567;1.14567;1.14567
196;evalKnownDf;1;0;0;0
196;write;1;2.4579e-05;2.4579e-05;2.4579e-05
196;trace;1;0;0;0
196;calc_total;1;46.766;46.766;46.766
259;compErr;1;2.318e-06;2.318e-06;2.318e-06
259;init;1;2.19254;2.19254;2.19254
259;update;1;45.7912;45.7912;45.7912
259;sync;1;1.16659;1.16659;1.16659
259;evalKnownDf;1;0;0;0
259;write;1;2.8789e-05;2.8789e-05;2.8789e-05
259;trace;1;0;0;0
259;calc_total;1;46.9578;46.9578;46.9578
185;compErr;1;2.594e-06;2.594e-06;2.594e-06
185;init;1;2.18904;2.18904;2.18904
185;update;1;45.5393;45.5393;45.5393
185;sync;1;2.2961;2.2961;2.2961
185;evalKnownDf;1;0;0;0
185;write;1;3.2227e-05;3.2227e-05;3.2227e-05
185;trace;1;0;0;0
185;calc_total;1;47.8354;47.8354;47.8354
264;compErr;1;2.551e-06;2.551e-06;2.551e-06
264;init;1;2.21078;2.21078;2.21078
264;update;1;45.6289;45.6289;45.6289
264;sync;1;1.5012;1.5012;1.5012
264;evalKnownDf;1;0;0;0
264;write;1;3.3858e-05;3.3858e-05;3.3858e-05
264;trace;1;0;0;0
264;calc_total;1;47.1301;47.1301;47.1301
6;compErr;1;2.957e-06;2.957e-06;2.957e-06
6;init;1;2.1987;2.1987;2.1987
6;update;1;45.5193;45.5193;45.5193
6;sync;1;1.95166;1.95166;1.95166
6;evalKnownDf;1;0;0;0
6;write;1;2.4808e-05;2.4808e-05;2.4808e-05
6;trace;1;0;0;0
6;calc_total;1;47.471;47.471;47.471
293;compErr;1;2.455e-06;2.455e-06;2.455e-06
293;init;1;2.17778;2.17778;2.17778
293;update;1;45.3191;45.3191;45.3191
293;sync;1;2.20929;2.20929;2.20929
293;evalKnownDf;1;0;0;0
293;write;1;2.9857e-05;2.9857e-05;2.9857e-05
293;trace;1;0;0;0
293;calc_total;1;47.5284;47.5284;47.5284
317;compErr;1;1.662e-06;1.662e-06;1.662e-06
317;init;1;2.23854;2.23854;2.23854
317;update;1;45.9029;45.9029;45.9029
317;sync;1;1.09439;1.09439;1.09439
317;evalKnownDf;1;0;0;0
317;write;1;2.3329e-05;2.3329e-05;2.3329e-05
317;trace;1;0;0;0
317;calc_total;1;46.9973;46.9973;46.9973
372;compErr;1;2.447e-06;2.447e-06;2.447e-06
372;init;1;2.24596;2.24596;2.24596
372;update;1;46.09;46.09;46.09
372;sync;1;0.612228;0.612228;0.612228
372;evalKnownDf;1;0;0;0
372;write;1;2.6709e-05;2.6709e-05;2.6709e-05
372;trace;1;0;0;0
372;calc_total;1;46.7022;46.7022;46.7022
216;compErr;1;2.335e-06;2.335e-06;2.335e-06
216;init;1;2.18345;2.18345;2.18345
216;update;1;45.8285;45.8285;45.8285
216;sync;1;0.30278;0.30278;0.30278
216;evalKnownDf;1;0;0;0
216;write;1;2.4719e-05;2.4719e-05;2.4719e-05
216;trace;1;0;0;0
216;calc_total;1;46.1313;46.1313;46.1313
34;compErr;1;2.904e-06;2.904e-06;2.904e-06
34;init;1;2.28343;2.28343;2.28343
34;update;1;45.4574;45.4574;45.4574
34;sync;1;1.46941;1.46941;1.46941
34;evalKnownDf;1;0;0;0
34;write;1;2.7607e-05;2.7607e-05;2.7607e-05
34;trace;1;0;0;0
34;calc_total;1;46.9268;46.9268;46.9268
55;compErr;1;2.784e-06;2.784e-06;2.784e-06
55;init;1;2.19134;2.19134;2.19134
55;update;1;45.4909;45.4909;45.4909
55;sync;1;1.36995;1.36995;1.36995
55;evalKnownDf;1;0;0;0
55;write;1;2.9164e-05;2.9164e-05;2.9164e-05
55;trace;1;0;0;0
55;calc_total;1;46.8609;46.8609;46.8609
124;compErr;1;2.396e-06;2.396e-06;2.396e-06
124;init;1;2.14562;2.14562;2.14562
124;update;1;45.5854;45.5854;45.5854
124;sync;1;0.768438;0.768438;0.768438
124;evalKnownDf;1;0;0;0
124;write;1;2.5803e-05;2.5803e-05;2.5803e-05
124;trace;1;0;0;0
124;calc_total;1;46.3538;46.3538;46.3538
202;compErr;1;1.607e-06;1.607e-06;1.607e-06
202;init;1;2.15567;2.15567;2.15567
202;update;1;45.7022;45.7022;45.7022
202;sync;1;0.651672;0.651672;0.651672
202;evalKnownDf;1;0;0;0
202;write;1;2.9544e-05;2.9544e-05;2.9544e-05
202;trace;1;0;0;0
202;calc_total;1;46.3539;46.3539;46.3539
260;compErr;1;1.982e-06;1.982e-06;1.982e-06
260;init;1;2.24384;2.24384;2.24384
260;update;1;45.4509;45.4509;45.4509
260;sync;1;1.34621;1.34621;1.34621
260;evalKnownDf;1;0;0;0
260;write;1;2.6873e-05;2.6873e-05;2.6873e-05
260;trace;1;0;0;0
260;calc_total;1;46.7971;46.7971;46.7971
186;compErr;1;1.78e-06;1.78e-06;1.78e-06
186;init;1;2.19078;2.19078;2.19078
186;update;1;45.7735;45.7735;45.7735
186;sync;1;1.82188;1.82188;1.82188
186;evalKnownDf;1;0;0;0
186;write;1;2.6473e-05;2.6473e-05;2.6473e-05
186;trace;1;0;0;0
186;calc_total;1;47.5954;47.5954;47.5954
7;compErr;1;1.916e-06;1.916e-06;1.916e-06
7;init;1;2.24824;2.24824;2.24824
7;update;1;45.7794;45.7794;45.7794
7;sync;1;0.92297;0.92297;0.92297
7;evalKnownDf;1;0;0;0
7;write;1;2.4817e-05;2.4817e-05;2.4817e-05
7;trace;1;0;0;0
7;calc_total;1;46.7024;46.7024;46.7024
294;compErr;1;3.275e-06;3.275e-06;3.275e-06
294;init;1;2.17921;2.17921;2.17921
294;update;1;45.6791;45.6791;45.6791
294;sync;1;1.03639;1.03639;1.03639
294;evalKnownDf;1;0;0;0
294;write;1;3.0663e-05;3.0663e-05;3.0663e-05
294;trace;1;0;0;0
294;calc_total;1;46.7155;46.7155;46.7155
318;compErr;1;1.535e-06;1.535e-06;1.535e-06
318;init;1;2.18409;2.18409;2.18409
318;update;1;45.5518;45.5518;45.5518
318;sync;1;1.95877;1.95877;1.95877
318;evalKnownDf;1;0;0;0
318;write;1;2.1593e-05;2.1593e-05;2.1593e-05
318;trace;1;0;0;0
318;calc_total;1;47.5106;47.5106;47.5106
373;compErr;1;1.526e-06;1.526e-06;1.526e-06
373;init;1;2.19291;2.19291;2.19291
373;update;1;45.7443;45.7443;45.7443
373;sync;1;1.92222;1.92222;1.92222
373;evalKnownDf;1;0;0;0
373;write;1;2.6248e-05;2.6248e-05;2.6248e-05
373;trace;1;0;0;0
373;calc_total;1;47.6666;47.6666;47.6666
336;compErr;1;1.565e-06;1.565e-06;1.565e-06
336;init;1;2.21357;2.21357;2.21357
336;update;1;45.6739;45.6739;45.6739
336;sync;1;0.716449;0.716449;0.716449
336;evalKnownDf;1;0;0;0
336;write;1;2.4264e-05;2.4264e-05;2.4264e-05
336;trace;1;0;0;0
336;calc_total;1;46.3904;46.3904;46.3904
217;compErr;1;2.372e-06;2.372e-06;2.372e-06
217;init;1;2.17332;2.17332;2.17332
217;update;1;45.5801;45.5801;45.5801
217;sync;1;0.737583;0.737583;0.737583
217;evalKnownDf;1;0;0;0
217;write;1;3.0453e-05;3.0453e-05;3.0453e-05
217;trace;1;0;0;0
217;calc_total;1;46.3177;46.3177;46.3177
36;compErr;1;3.154e-06;3.154e-06;3.154e-06
36;init;1;2.17984;2.17984;2.17984
36;update;1;45.6617;45.6617;45.6617
36;sync;1;2.02648;2.02648;2.02648
36;evalKnownDf;1;0;0;0
36;write;1;3.5427e-05;3.5427e-05;3.5427e-05
36;trace;1;0;0;0
36;calc_total;1;47.6882;47.6882;47.6882
56;compErr;1;1.502e-06;1.502e-06;1.502e-06
56;init;1;2.20296;2.20296;2.20296
56;update;1;45.7277;45.7277;45.7277
56;sync;1;1.62887;1.62887;1.62887
56;evalKnownDf;1;0;0;0
56;write;1;2.2619e-05;2.2619e-05;2.2619e-05
56;trace;1;0;0;0
56;calc_total;1;47.3565;47.3565;47.3565
125;compErr;1;2.142e-06;2.142e-06;2.142e-06
125;init;1;2.17798;2.17798;2.17798
125;update;1;45.5294;45.5294;45.5294
125;sync;1;1.18287;1.18287;1.18287
125;evalKnownDf;1;0;0;0
125;write;1;2.5402e-05;2.5402e-05;2.5402e-05
125;trace;1;0;0;0
125;calc_total;1;46.7123;46.7123;46.7123
203;compErr;1;1.67e-06;1.67e-06;1.67e-06
203;init;1;2.15323;2.15323;2.15323
203;update;1;45.7085;45.7085;45.7085
203;sync;1;0.541676;0.541676;0.541676
203;evalKnownDf;1;0;0;0
203;write;1;2.5152e-05;2.5152e-05;2.5152e-05
203;trace;1;0;0;0
203;calc_total;1;46.2502;46.2502;46.2502
261;compErr;1;2.709e-06;2.709e-06;2.709e-06
261;init;1;2.24318;2.24318;2.24318
261;update;1;45.4731;45.4731;45.4731
261;sync;1;2.16126;2.16126;2.16126
261;evalKnownDf;1;0;0;0
261;write;1;2.4514e-05;2.4514e-05;2.4514e-05
261;trace;1;0;0;0
261;calc_total;1;47.6344;47.6344;47.6344
168;compErr;1;2.335e-06;2.335e-06;2.335e-06
168;init;1;2.16471;2.16471;2.16471
168;update;1;45.6879;45.6879;45.6879
168;sync;1;0.662253;0.662253;0.662253
168;evalKnownDf;1;0;0;0
168;write;1;2.7507e-05;2.7507e-05;2.7507e-05
168;trace;1;0;0;0
168;calc_total;1;46.3502;46.3502;46.3502
265;compErr;1;2.769e-06;2.769e-06;2.769e-06
265;init;1;2.21086;2.21086;2.21086
265;update;1;45.751;45.751;45.751
265;sync;1;0.674692;0.674692;0.674692
265;evalKnownDf;1;0;0;0
265;write;1;3.3194e-05;3.3194e-05;3.3194e-05
265;trace;1;0;0;0
265;calc_total;1;46.4257;46.4257;46.4257
8;compErr;1;1.705e-06;1.705e-06;1.705e-06
8;init;1;2.27185;2.27185;2.27185
8;update;1;46.1737;46.1737;46.1737
8;sync;1;0.086121;0.086121;0.086121
8;evalKnownDf;1;0;0;0
8;write;1;1.8581e-05;1.8581e-05;1.8581e-05
8;trace;1;0;0;0
8;calc_total;1;46.2599;46.2599;46.2599
295;compErr;1;1.472e-06;1.472e-06;1.472e-06
295;init;1;2.16639;2.16639;2.16639
295;update;1;45.8297;45.8297;45.8297
295;sync;1;0.817864;0.817864;0.817864
295;evalKnownDf;1;0;0;0
295;write;1;2.7272e-05;2.7272e-05;2.7272e-05
295;trace;1;0;0;0
295;calc_total;1;46.6476;46.6476;46.6476
319;compErr;1;2.045e-06;2.045e-06;2.045e-06
319;init;1;2.24973;2.24973;2.24973
319;update;1;45.4568;45.4568;45.4568
319;sync;1;1.15926;1.15926;1.15926
319;evalKnownDf;1;0;0;0
319;write;1;2.5759e-05;2.5759e-05;2.5759e-05
319;trace;1;0;0;0
319;calc_total;1;46.6161;46.6161;46.6161
375;compErr;1;1.894e-06;1.894e-06;1.894e-06
375;init;1;2.27171;2.27171;2.27171
375;update;1;45.4476;45.4476;45.4476
375;sync;1;1.47488;1.47488;1.47488
375;evalKnownDf;1;0;0;0
375;write;1;2.5692e-05;2.5692e-05;2.5692e-05
375;trace;1;0;0;0
375;calc_total;1;46.9224;46.9224;46.9224
337;compErr;1;2.23e-06;2.23e-06;2.23e-06
337;init;1;2.19144;2.19144;2.19144
337;update;1;45.7582;45.7582;45.7582
337;sync;1;0.994746;0.994746;0.994746
337;evalKnownDf;1;0;0;0
337;write;1;2.6198e-05;2.6198e-05;2.6198e-05
337;trace;1;0;0;0
337;calc_total;1;46.753;46.753;46.753
218;compErr;1;2.683e-06;2.683e-06;2.683e-06
218;init;1;2.19086;2.19086;2.19086
218;update;1;45.3429;45.3429;45.3429
218;sync;1;1.10779;1.10779;1.10779
218;evalKnownDf;1;0;0;0
218;write;1;3.1281e-05;3.1281e-05;3.1281e-05
218;trace;1;0;0;0
218;calc_total;1;46.4507;46.4507;46.4507
38;compErr;1;2.873e-06;2.873e-06;2.873e-06
38;init;1;2.18061;2.18061;2.18061
38;update;1;45.4261;45.4261;45.4261
38;sync;1;2.00178;2.00178;2.00178
38;evalKnownDf;1;0;0;0
38;write;1;3.1985e-05;3.1985e-05;3.1985e-05
38;trace;1;0;0;0
38;calc_total;1;47.4279;47.4279;47.4279
57;compErr;1;2.678e-06;2.678e-06;2.678e-06
57;init;1;2.16012;2.16012;2.16012
57;update;1;45.7001;45.7001;45.7001
57;sync;1;0.655388;0.655388;0.655388
57;evalKnownDf;1;0;0;0
57;write;1;2.8881e-05;2.8881e-05;2.8881e-05
57;trace;1;0;0;0
57;calc_total;1;46.3555;46.3555;46.3555
126;compErr;1;1.798e-06;1.798e-06;1.798e-06
126;init;1;2.14705;2.14705;2.14705
126;update;1;45.3204;45.3204;45.3204
126;sync;1;0.992248;0.992248;0.992248
126;evalKnownDf;1;0;0;0
126;write;1;2.433e-05;2.433e-05;2.433e-05
126;trace;1;0;0;0
126;calc_total;1;46.3127;46.3127;46.3127
204;compErr;1;2.206e-06;2.206e-06;2.206e-06
204;init;1;2.14222;2.14222;2.14222
204;update;1;45.7132;45.7132;45.7132
204;sync;1;0.81508;0.81508;0.81508
204;evalKnownDf;1;0;0;0
204;write;1;3.2441e-05;3.2441e-05;3.2441e-05
204;trace;1;0;0;0
204;calc_total;1;46.5283;46.5283;46.5283
262;compErr;1;2.392e-06;2.392e-06;2.392e-06
262;init;1;2.17868;2.17868;2.17868
262;update;1;45.5084;45.5084;45.5084
262;sync;1;1.54025;1.54025;1.54025
262;evalKnownDf;1;0;0;0
262;write;1;2.7417e-05;2.7417e-05;2.7417e-05
262;trace;1;0;0;0
262;calc_total;1;47.0487;47.0487;47.0487
169;compErr;1;1.905e-06;1.905e-06;1.905e-06
169;init;1;2.18438;2.18438;2.18438
169;update;1;45.3332;45.3332;45.3332
169;sync;1;1.32858;1.32858;1.32858
169;evalKnownDf;1;0;0;0
169;write;1;3.119e-05;3.119e-05;3.119e-05
169;trace;1;0;0;0
169;calc_total;1;46.6618;46.6618;46.6618
266;compErr;1;1.683e-06;1.683e-06;1.683e-06
266;init;1;2.17222;2.17222;2.17222
266;update;1;45.8081;45.8081;45.8081
266;sync;1;0.547369;0.547369;0.547369
266;evalKnownDf;1;0;0;0
266;write;1;3.0417e-05;3.0417e-05;3.0417e-05
266;trace;1;0;0;0
266;calc_total;1;46.3555;46.3555;46.3555
9;compErr;1;1.418e-06;1.418e-06;1.418e-06
9;init;1;2.22035;2.22035;2.22035
9;update;1;46.0584;46.0584;46.0584
9;sync;1;0.395137;0.395137;0.395137
9;evalKnownDf;1;0;0;0
9;write;1;2.3008e-05;2.3008e-05;2.3008e-05
9;trace;1;0;0;0
9;calc_total;1;46.4536;46.4536;46.4536
296;compErr;1;2.401e-06;2.401e-06;2.401e-06
296;init;1;2.20958;2.20958;2.20958
296;update;1;45.7918;45.7918;45.7918
296;sync;1;0.755962;0.755962;0.755962
296;evalKnownDf;1;0;0;0
296;write;1;2.8105e-05;2.8105e-05;2.8105e-05
296;trace;1;0;0;0
296;calc_total;1;46.5478;46.5478;46.5478
320;compErr;1;9.303e-06;9.303e-06;9.303e-06
320;init;1;2.23331;2.23331;2.23331
320;update;1;45.7384;45.7384;45.7384
320;sync;1;0.868837;0.868837;0.868837
320;evalKnownDf;1;0;0;0
320;write;1;2.717e-05;2.717e-05;2.717e-05
320;trace;1;0;0;0
320;calc_total;1;46.6072;46.6072;46.6072
376;compErr;1;2.353e-06;2.353e-06;2.353e-06
376;init;1;2.18578;2.18578;2.18578
376;update;1;45.8126;45.8126;45.8126
376;sync;1;1.902;1.902;1.902
376;evalKnownDf;1;0;0;0
376;write;1;2.5047e-05;2.5047e-05;2.5047e-05
376;trace;1;0;0;0
376;calc_total;1;47.7146;47.7146;47.7146
338;compErr;1;2.043e-06;2.043e-06;2.043e-06
338;init;1;2.18349;2.18349;2.18349
338;update;1;45.413;45.413;45.413
338;sync;1;2.09404;2.09404;2.09404
338;evalKnownDf;1;0;0;0
338;write;1;2.452e-05;2.452e-05;2.452e-05
338;trace;1;0;0;0
338;calc_total;1;47.5071;47.5071;47.5071
219;compErr;1;1.995e-06;1.995e-06;1.995e-06
219;init;1;2.17515;2.17515;2.17515
219;update;1;45.6761;45.6761;45.6761
219;sync;1;1.5488;1.5488;1.5488
219;evalKnownDf;1;0;0;0
219;write;1;2.9408e-05;2.9408e-05;2.9408e-05
219;trace;1;0;0;0
219;calc_total;1;47.2249;47.2249;47.2249
39;compErr;1;2.777e-06;2.777e-06;2.777e-06
39;init;1;2.20689;2.20689;2.20689
39;update;1;45.8776;45.8776;45.8776
39;sync;1;1.0606;1.0606;1.0606
39;evalKnownDf;1;0;0;0
39;write;1;3.4589e-05;3.4589e-05;3.4589e-05
39;trace;1;0;0;0
39;calc_total;1;46.9382;46.9382;46.9382
58;compErr;1;1.726e-06;1.726e-06;1.726e-06
58;init;1;2.18723;2.18723;2.18723
58;update;1;45.7301;45.7301;45.7301
58;sync;1;1.23421;1.23421;1.23421
58;evalKnownDf;1;0;0;0
58;write;1;2.4293e-05;2.4293e-05;2.4293e-05
58;trace;1;0;0;0
58;calc_total;1;46.9643;46.9643;46.9643
127;compErr;1;1.408e-06;1.408e-06;1.408e-06
127;init;1;2.15006;2.15006;2.15006
127;update;1;45.972;45.972;45.972
127;sync;1;0.538936;0.538936;0.538936
127;evalKnownDf;1;0;0;0
127;write;1;2.2482e-05;2.2482e-05;2.2482e-05
127;trace;1;0;0;0
127;calc_total;1;46.5109;46.5109;46.5109
205;compErr;1;3.255e-06;3.255e-06;3.255e-06
205;init;1;2.19715;2.19715;2.19715
205;update;1;45.5;45.5;45.5
205;sync;1;1.28338;1.28338;1.28338
205;evalKnownDf;1;0;0;0
205;write;1;3.2134e-05;3.2134e-05;3.2134e-05
205;trace;1;0;0;0
205;calc_total;1;46.7833;46.7833;46.7833
263;compErr;1;1.778e-06;1.778e-06;1.778e-06
263;init;1;2.17286;2.17286;2.17286
263;update;1;45.6569;45.6569;45.6569
263;sync;1;0.924118;0.924118;0.924118
263;evalKnownDf;1;0;0;0
263;write;1;2.746e-05;2.746e-05;2.746e-05
263;trace;1;0;0;0
263;calc_total;1;46.581;46.581;46.581
170;compErr;1;1.335e-06;1.335e-06;1.335e-06
170;init;1;2.20321;2.20321;2.20321
170;update;1;45.6219;45.6219;45.6219
170;sync;1;1.01387;1.01387;1.01387
170;evalKnownDf;1;0;0;0
170;write;1;2.8845e-05;2.8845e-05;2.8845e-05
170;trace;1;0;0;0
170;calc_total;1;46.6358;46.6358;46.6358
267;compErr;1;1.876e-06;1.876e-06;1.876e-06
267;init;1;2.15714;2.15714;2.15714
267;update;1;45.7118;45.7118;45.7118
267;sync;1;0.560518;0.560518;0.560518
267;evalKnownDf;1;0;0;0
267;write;1;2.6074e-05;2.6074e-05;2.6074e-05
267;trace;1;0;0;0
267;calc_total;1;46.2723;46.2723;46.2723
10;compErr;1;2.885e-06;2.885e-06;2.885e-06
10;init;1;2.23638;2.23638;2.23638
10;update;1;46.0078;46.0078;46.0078
10;sync;1;0.193368;0.193368;0.193368
10;evalKnownDf;1;0;0;0
10;write;1;2.3417e-05;2.3417e-05;2.3417e-05
10;trace;1;0;0;0
10;calc_total;1;46.2011;46.2011;46.2011
297;compErr;1;1.673e-06;1.673e-06;1.673e-06
297;init;1;2.14642;2.14642;2.14642
297;update;1;45.8389;45.8389;45.8389
297;sync;1;0.44835;0.44835;0.44835
297;evalKnownDf;1;0;0;0
297;write;1;2.8867e-05;2.8867e-05;2.8867e-05
297;trace;1;0;0;0
297;calc_total;1;46.2873;46.2873;46.2873
321;compErr;1;1.824e-06;1.824e-06;1.824e-06
321;init;1;2.13691;2.13691;2.13691
321;update;1;45.7853;45.7853;45.7853
321;sync;1;0.853465;0.853465;0.853465
321;evalKnownDf;1;0;0;0
321;write;1;2.4729e-05;2.4729e-05;2.4729e-05
321;trace;1;0;0;0
321;calc_total;1;46.6387;46.6387;46.6387
377;compErr;1;2.414e-06;2.414e-06;2.414e-06
377;init;1;2.19958;2.19958;2.19958
377;update;1;45.9152;45.9152;45.9152
377;sync;1;0.85442;0.85442;0.85442
377;evalKnownDf;1;0;0;0
377;write;1;2.4598e-05;2.4598e-05;2.4598e-05
377;trace;1;0;0;0
377;calc_total;1;46.7696;46.7696;46.7696
339;compErr;1;2.579e-06;2.579e-06;2.579e-06
339;init;1;2.16337;2.16337;2.16337
339;update;1;45.571;45.571;45.571
339;sync;1;1.06418;1.06418;1.06418
339;evalKnownDf;1;0;0;0
339;write;1;2.9968e-05;2.9968e-05;2.9968e-05
339;trace;1;0;0;0
339;calc_total;1;46.6352;46.6352;46.6352
220;compErr;1;3.121e-06;3.121e-06;3.121e-06
220;init;1;2.18636;2.18636;2.18636
220;update;1;45.6294;45.6294;45.6294
220;sync;1;0.977187;0.977187;0.977187
220;evalKnownDf;1;0;0;0
220;write;1;2.8263e-05;2.8263e-05;2.8263e-05
220;trace;1;0;0;0
220;calc_total;1;46.6065;46.6065;46.6065
40;compErr;1;3.216e-06;3.216e-06;3.216e-06
40;init;1;2.20701;2.20701;2.20701
40;update;1;45.8303;45.8303;45.8303
40;sync;1;0.867458;0.867458;0.867458
40;evalKnownDf;1;0;0;0
40;write;1;2.8788e-05;2.8788e-05;2.8788e-05
40;trace;1;0;0;0
40;calc_total;1;46.6977;46.6977;46.6977
59;compErr;1;2.131e-06;2.131e-06;2.131e-06
59;init;1;2.15962;2.15962;2.15962
59;update;1;45.8292;45.8292;45.8292
59;sync;1;0.223711;0.223711;0.223711
59;evalKnownDf;1;0;0;0
59;write;1;2.5145e-05;2.5145e-05;2.5145e-05
59;trace;1;0;0;0
59;calc_total;1;46.0529;46.0529;46.0529
128;compErr;1;2.91e-06;2.91e-06;2.91e-06
128;init;1;2.1816;2.1816;2.1816
128;update;1;45.9482;45.9482;45.9482
128;sync;1;1.86116;1.86116;1.86116
128;evalKnownDf;1;0;0;0
128;write;1;2.5349e-05;2.5349e-05;2.5349e-05
128;trace;1;0;0;0
128;calc_total;1;47.8094;47.8094;47.8094
210;compErr;1;2.811e-06;2.811e-06;2.811e-06
210;init;1;2.19471;2.19471;2.19471
210;update;1;45.649;45.649;45.649
210;sync;1;1.16247;1.16247;1.16247
210;evalKnownDf;1;0;0;0
210;write;1;3.3321e-05;3.3321e-05;3.3321e-05
210;trace;1;0;0;0
210;calc_total;1;46.8115;46.8115;46.8115
240;compErr;1;1.158e-06;1.158e-06;1.158e-06
240;init;1;2.2233;2.2233;2.2233
240;update;1;45.8694;45.8694;45.8694
240;sync;1;0.739921;0.739921;0.739921
240;evalKnownDf;1;0;0;0
240;write;1;2.3102e-05;2.3102e-05;2.3102e-05
240;trace;1;0;0;0
240;calc_total;1;46.6093;46.6093;46.6093
171;compErr;1;2.073e-06;2.073e-06;2.073e-06
171;init;1;2.14771;2.14771;2.14771
171;update;1;45.5307;45.5307;45.5307
171;sync;1;0.655453;0.655453;0.655453
171;evalKnownDf;1;0;0;0
171;write;1;2.9915e-05;2.9915e-05;2.9915e-05
171;trace;1;0;0;0
171;calc_total;1;46.1861;46.1861;46.1861
268;compErr;1;2.61e-06;2.61e-06;2.61e-06
268;init;1;2.2759;2.2759;2.2759
268;update;1;45.8819;45.8819;45.8819
268;sync;1;0.686253;0.686253;0.686253
268;evalKnownDf;1;0;0;0
268;write;1;2.839e-05;2.839e-05;2.839e-05
268;trace;1;0;0;0
268;calc_total;1;46.5681;46.5681;46.5681
11;compErr;1;3.182e-06;3.182e-06;3.182e-06
11;init;1;2.1844;2.1844;2.1844
11;update;1;45.6001;45.6001;45.6001
11;sync;1;0.589667;0.589667;0.589667
11;evalKnownDf;1;0;0;0
11;write;1;2.6588e-05;2.6588e-05;2.6588e-05
11;trace;1;0;0;0
11;calc_total;1;46.1898;46.1898;46.1898
298;compErr;1;3.62e-06;3.62e-06;3.62e-06
298;init;1;2.15375;2.15375;2.15375
298;update;1;45.4817;45.4817;45.4817
298;sync;1;0.744244;0.744244;0.744244
298;evalKnownDf;1;0;0;0
298;write;1;3.189e-05;3.189e-05;3.189e-05
298;trace;1;0;0;0
298;calc_total;1;46.2259;46.2259;46.2259
322;compErr;1;2.449e-06;2.449e-06;2.449e-06
322;init;1;2.13421;2.13421;2.13421
322;update;1;45.7655;45.7655;45.7655
322;sync;1;0.549561;0.549561;0.549561
322;evalKnownDf;1;0;0;0
322;write;1;2.8071e-05;2.8071e-05;2.8071e-05
322;trace;1;0;0;0
322;calc_total;1;46.3151;46.3151;46.3151
378;compErr;1;2.112e-06;2.112e-06;2.112e-06
378;init;1;2.13696;2.13696;2.13696
378;update;1;45.3843;45.3843;45.3843
378;sync;1;1.14049;1.14049;1.14049
378;evalKnownDf;1;0;0;0
378;write;1;2.8818e-05;2.8818e-05;2.8818e-05
378;trace;1;0;0;0
378;calc_total;1;46.5248;46.5248;46.5248
340;compErr;1;2.252e-06;2.252e-06;2.252e-06
340;init;1;2.21504;2.21504;2.21504
340;update;1;45.6008;45.6008;45.6008
340;sync;1;1.36666;1.36666;1.36666
340;evalKnownDf;1;0;0;0
340;write;1;2.4516e-05;2.4516e-05;2.4516e-05
340;trace;1;0;0;0
340;calc_total;1;46.9675;46.9675;46.9675
221;compErr;1;2.328e-06;2.328e-06;2.328e-06
221;init;1;2.18685;2.18685;2.18685
221;update;1;45.4096;45.4096;45.4096
221;sync;1;2.04588;2.04588;2.04588
221;evalKnownDf;1;0;0;0
221;write;1;2.5422e-05;2.5422e-05;2.5422e-05
221;trace;1;0;0;0
221;calc_total;1;47.4555;47.4555;47.4555
41;compErr;1;2.297e-06;2.297e-06;2.297e-06
41;init;1;2.17082;2.17082;2.17082
41;update;1;45.4803;45.4803;45.4803
41;sync;1;1.23033;1.23033;1.23033
41;evalKnownDf;1;0;0;0
41;write;1;3.238e-05;3.238e-05;3.238e-05
41;trace;1;0;0;0
41;calc_total;1;46.7106;46.7106;46.7106
60;compErr;1;2.568e-06;2.568e-06;2.568e-06
60;init;1;2.20255;2.20255;2.20255
60;update;1;45.8642;45.8642;45.8642
60;sync;1;1.6208;1.6208;1.6208
60;evalKnownDf;1;0;0;0
60;write;1;2.9866e-05;2.9866e-05;2.9866e-05
60;trace;1;0;0;0
60;calc_total;1;47.485;47.485;47.485
129;compErr;1;1.575e-06;1.575e-06;1.575e-06
129;init;1;2.15293;2.15293;2.15293
129;update;1;45.4779;45.4779;45.4779
129;sync;1;1.07544;1.07544;1.07544
129;evalKnownDf;1;0;0;0
129;write;1;2.9086e-05;2.9086e-05;2.9086e-05
129;trace;1;0;0;0
129;calc_total;1;46.5534;46.5534;46.5534
211;compErr;1;2.418e-06;2.418e-06;2.418e-06
211;init;1;2.17932;2.17932;2.17932
211;update;1;45.518;45.518;45.518
211;sync;1;2.57807;2.57807;2.57807
211;evalKnownDf;1;0;0;0
211;write;1;2.8408e-05;2.8408e-05;2.8408e-05
211;trace;1;0;0;0
211;calc_total;1;48.0961;48.0961;48.0961
241;compErr;1;2.839e-06;2.839e-06;2.839e-06
241;init;1;2.15186;2.15186;2.15186
241;update;1;45.3548;45.3548;45.3548
241;sync;1;1.21199;1.21199;1.21199
241;evalKnownDf;1;0;0;0
241;write;1;3.1426e-05;3.1426e-05;3.1426e-05
241;trace;1;0;0;0
241;calc_total;1;46.5668;46.5668;46.5668
172;compErr;1;2.647e-06;2.647e-06;2.647e-06
172;init;1;2.15644;2.15644;2.15644
172;update;1;45.633;45.633;45.633
172;sync;1;0.769839;0.769839;0.769839
172;evalKnownDf;1;0;0;0
172;write;1;2.3902e-05;2.3902e-05;2.3902e-05
172;trace;1;0;0;0
172;calc_total;1;46.4029;46.4029;46.4029
269;compErr;1;2.888e-06;2.888e-06;2.888e-06
269;init;1;2.23535;2.23535;2.23535
269;update;1;45.4502;45.4502;45.4502
269;sync;1;0.899698;0.899698;0.899698
269;evalKnownDf;1;0;0;0
269;write;1;3.0254e-05;3.0254e-05;3.0254e-05
269;trace;1;0;0;0
269;calc_total;1;46.3499;46.3499;46.3499
12;compErr;1;1.918e-06;1.918e-06;1.918e-06
12;init;1;2.18403;2.18403;2.18403
12;update;1;45.701;45.701;45.701
12;sync;1;0.836446;0.836446;0.836446
12;evalKnownDf;1;0;0;0
12;write;1;2.8129e-05;2.8129e-05;2.8129e-05
12;trace;1;0;0;0
12;calc_total;1;46.5374;46.5374;46.5374
299;compErr;1;2.362e-06;2.362e-06;2.362e-06
299;init;1;2.19629;2.19629;2.19629
299;update;1;45.7241;45.7241;45.7241
299;sync;1;0.899527;0.899527;0.899527
299;evalKnownDf;1;0;0;0
299;write;1;3.1313e-05;3.1313e-05;3.1313e-05
299;trace;1;0;0;0
299;calc_total;1;46.6236;46.6236;46.6236
323;compErr;1;2.078e-06;2.078e-06;2.078e-06
323;init;1;2.1464;2.1464;2.1464
323;update;1;45.8705;45.8705;45.8705
323;sync;1;0.670417;0.670417;0.670417
323;evalKnownDf;1;0;0;0
323;write;1;2.2631e-05;2.2631e-05;2.2631e-05
323;trace;1;0;0;0
323;calc_total;1;46.541;46.541;46.541
379;compErr;1;2.953e-06;2.953e-06;2.953e-06
379;init;1;2.16554;2.16554;2.16554
379;update;1;45.7685;45.7685;45.7685
379;sync;1;1.05253;1.05253;1.05253
379;evalKnownDf;1;0;0;0
379;write;1;2.6482e-05;2.6482e-05;2.6482e-05
379;trace;1;0;0;0
379;calc_total;1;46.8211;46.8211;46.8211
341;compErr;1;1.978e-06;1.978e-06;1.978e-06
341;init;1;2.1988;2.1988;2.1988
341;update;1;45.6645;45.6645;45.6645
341;sync;1;2.13455;2.13455;2.13455
341;evalKnownDf;1;0;0;0
341;write;1;2.7042e-05;2.7042e-05;2.7042e-05
341;trace;1;0;0;0
341;calc_total;1;47.7991;47.7991;47.7991
222;compErr;1;1.76e-06;1.76e-06;1.76e-06
222;init;1;2.20031;2.20031;2.20031
222;update;1;45.5984;45.5984;45.5984
222;sync;1;1.06242;1.06242;1.06242
222;evalKnownDf;1;0;0;0
222;write;1;2.702e-05;2.702e-05;2.702e-05
222;trace;1;0;0;0
222;calc_total;1;46.6608;46.6608;46.6608
42;compErr;1;2.243e-06;2.243e-06;2.243e-06
42;init;1;2.15474;2.15474;2.15474
42;update;1;45.4619;45.4619;45.4619
42;sync;1;0.950988;0.950988;0.950988
42;evalKnownDf;1;0;0;0
42;write;1;3.0538e-05;3.0538e-05;3.0538e-05
42;trace;1;0;0;0
42;calc_total;1;46.4129;46.4129;46.4129
61;compErr;1;1.972e-06;1.972e-06;1.972e-06
61;init;1;2.20987;2.20987;2.20987
61;update;1;45.895;45.895;45.895
61;sync;1;0.49511;0.49511;0.49511
61;evalKnownDf;1;0;0;0
61;write;1;2.5855e-05;2.5855e-05;2.5855e-05
61;trace;1;0;0;0
61;calc_total;1;46.3901;46.3901;46.3901
130;compErr;1;1.745e-06;1.745e-06;1.745e-06
130;init;1;2.17667;2.17667;2.17667
130;update;1;45.7246;45.7246;45.7246
130;sync;1;1.25097;1.25097;1.25097
130;evalKnownDf;1;0;0;0
130;write;1;2.9354e-05;2.9354e-05;2.9354e-05
130;trace;1;0;0;0
130;calc_total;1;46.9756;46.9756;46.9756
212;compErr;1;2.927e-06;2.927e-06;2.927e-06
212;init;1;2.26729;2.26729;2.26729
212;update;1;45.3871;45.3871;45.3871
212;sync;1;1.45273;1.45273;1.45273
212;evalKnownDf;1;0;0;0
212;write;1;2.68e-05;2.68e-05;2.68e-05
212;trace;1;0;0;0
212;calc_total;1;46.8399;46.8399;46.8399
242;compErr;1;3.284e-06;3.284e-06;3.284e-06
242;init;1;2.21268;2.21268;2.21268
242;update;1;45.684;45.684;45.684
242;sync;1;1.1234;1.1234;1.1234
242;evalKnownDf;1;0;0;0
242;write;1;3.9124e-05;3.9124e-05;3.9124e-05
242;trace;1;0;0;0
242;calc_total;1;46.8074;46.8074;46.8074
173;compErr;1;2.315e-06;2.315e-06;2.315e-06
173;init;1;2.17605;2.17605;2.17605
173;update;1;45.7173;45.7173;45.7173
173;sync;1;0.917821;0.917821;0.917821
173;evalKnownDf;1;0;0;0
173;write;1;2.4584e-05;2.4584e-05;2.4584e-05
173;trace;1;0;0;0
173;calc_total;1;46.6351;46.6351;46.6351
270;compErr;1;2.412e-06;2.412e-06;2.412e-06
270;init;1;2.18692;2.18692;2.18692
270;update;1;45.4558;45.4558;45.4558
270;sync;1;0.775911;0.775911;0.775911
270;evalKnownDf;1;0;0;0
270;write;1;2.7956e-05;2.7956e-05;2.7956e-05
270;trace;1;0;0;0
270;calc_total;1;46.2317;46.2317;46.2317
13;compErr;1;1.527e-06;1.527e-06;1.527e-06
13;init;1;2.21413;2.21413;2.21413
13;update;1;45.9427;45.9427;45.9427
13;sync;1;1.43965;1.43965;1.43965
13;evalKnownDf;1;0;0;0
13;write;1;2.8733e-05;2.8733e-05;2.8733e-05
13;trace;1;0;0;0
13;calc_total;1;47.3823;47.3823;47.3823
300;compErr;1;2.454e-06;2.454e-06;2.454e-06
300;init;1;2.26016;2.26016;2.26016
300;update;1;45.699;45.699;45.699
300;sync;1;0.964126;0.964126;0.964126
300;evalKnownDf;1;0;0;0
300;write;1;2.4991e-05;2.4991e-05;2.4991e-05
300;trace;1;0;0;0
300;calc_total;1;46.6631;46.6631;46.6631
324;compErr;1;2.072e-06;2.072e-06;2.072e-06
324;init;1;2.15356;2.15356;2.15356
324;update;1;45.4876;45.4876;45.4876
324;sync;1;0.88103;0.88103;0.88103
324;evalKnownDf;1;0;0;0
324;write;1;3.1181e-05;3.1181e-05;3.1181e-05
324;trace;1;0;0;0
324;calc_total;1;46.3686;46.3686;46.3686
380;compErr;1;2.026e-06;2.026e-06;2.026e-06
380;init;1;2.18166;2.18166;2.18166
380;update;1;45.7951;45.7951;45.7951
380;sync;1;0.791031;0.791031;0.791031
380;evalKnownDf;1;0;0;0
380;write;1;2.4656e-05;2.4656e-05;2.4656e-05
380;trace;1;0;0;0
380;calc_total;1;46.5861;46.5861;46.5861
342;compErr;1;1.99e-06;1.99e-06;1.99e-06
342;init;1;2.1773;2.1773;2.1773
342;update;1;45.6892;45.6892;45.6892
342;sync;1;0.803756;0.803756;0.803756
342;evalKnownDf;1;0;0;0
342;write;1;2.4345e-05;2.4345e-05;2.4345e-05
342;trace;1;0;0;0
342;calc_total;1;46.4929;46.4929;46.4929
223;compErr;1;2.433e-06;2.433e-06;2.433e-06
223;init;1;2.24199;2.24199;2.24199
223;update;1;45.8718;45.8718;45.8718
223;sync;1;0.98067;0.98067;0.98067
223;evalKnownDf;1;0;0;0
223;write;1;2.5042e-05;2.5042e-05;2.5042e-05
223;trace;1;0;0;0
223;calc_total;1;46.8524;46.8524;46.8524
43;compErr;1;3.144e-06;3.144e-06;3.144e-06
43;init;1;2.15841;2.15841;2.15841
43;update;1;45.8353;45.8353;45.8353
43;sync;1;0.451841;0.451841;0.451841
43;evalKnownDf;1;0;0;0
43;write;1;3.3841e-05;3.3841e-05;3.3841e-05
43;trace;1;0;0;0
43;calc_total;1;46.2871;46.2871;46.2871
62;compErr;1;1.988e-06;1.988e-06;1.988e-06
62;init;1;2.20997;2.20997;2.20997
62;update;1;45.5256;45.5256;45.5256
62;sync;1;1.61495;1.61495;1.61495
62;evalKnownDf;1;0;0;0
62;write;1;2.8524e-05;2.8524e-05;2.8524e-05
62;trace;1;0;0;0
62;calc_total;1;47.1405;47.1405;47.1405
131;compErr;1;1.79e-06;1.79e-06;1.79e-06
131;init;1;2.17482;2.17482;2.17482
131;update;1;45.8178;45.8178;45.8178
131;sync;1;1.99814;1.99814;1.99814
131;evalKnownDf;1;0;0;0
131;write;1;2.9813e-05;2.9813e-05;2.9813e-05
131;trace;1;0;0;0
131;calc_total;1;47.8159;47.8159;47.8159
213;compErr;1;3.266e-06;3.266e-06;3.266e-06
213;init;1;2.17853;2.17853;2.17853
213;update;1;45.5295;45.5295;45.5295
213;sync;1;2.03971;2.03971;2.03971
213;evalKnownDf;1;0;0;0
213;write;1;3.0188e-05;3.0188e-05;3.0188e-05
213;trace;1;0;0;0
213;calc_total;1;47.5692;47.5692;47.5692
243;compErr;1;1.824e-06;1.824e-06;1.824e-06
243;init;1;2.15396;2.15396;2.15396
243;update;1;45.4006;45.4006;45.4006
243;sync;1;1.05042;1.05042;1.05042
243;evalKnownDf;1;0;0;0
243;write;1;2.921e-05;2.921e-05;2.921e-05
243;trace;1;0;0;0
243;calc_total;1;46.451;46.451;46.451
174;compErr;1;1.467e-06;1.467e-06;1.467e-06
174;init;1;2.17483;2.17483;2.17483
174;update;1;45.8828;45.8828;45.8828
174;sync;1;0.377111;0.377111;0.377111
174;evalKnownDf;1;0;0;0
174;write;1;2.0679e-05;2.0679e-05;2.0679e-05
174;trace;1;0;0;0
174;calc_total;1;46.2599;46.2599;46.2599
271;compErr;1;2.926e-06;2.926e-06;2.926e-06
271;init;1;2.16761;2.16761;2.16761
271;update;1;45.6491;45.6491;45.6491
271;sync;1;0.499533;0.499533;0.499533
271;evalKnownDf;1;0;0;0
271;write;1;3.0222e-05;3.0222e-05;3.0222e-05
271;trace;1;0;0;0
271;calc_total;1;46.1487;46.1487;46.1487
14;compErr;1;1.969e-06;1.969e-06;1.969e-06
14;init;1;2.15601;2.15601;2.15601
14;update;1;45.8527;45.8527;45.8527
14;sync;1;0.687544;0.687544;0.687544
14;evalKnownDf;1;0;0;0
14;write;1;2.264e-05;2.264e-05;2.264e-05
14;trace;1;0;0;0
14;calc_total;1;46.5402;46.5402;46.5402
301;compErr;1;2.257e-06;2.257e-06;2.257e-06
301;init;1;2.21495;2.21495;2.21495
301;update;1;45.6829;45.6829;45.6829
301;sync;1;0.894311;0.894311;0.894311
301;evalKnownDf;1;0;0;0
301;write;1;2.6176e-05;2.6176e-05;2.6176e-05
301;trace;1;0;0;0
301;calc_total;1;46.5772;46.5772;46.5772
325;compErr;1;2.942e-06;2.942e-06;2.942e-06
325;init;1;2.14919;2.14919;2.14919
325;update;1;45.8252;45.8252;45.8252
325;sync;1;0.933949;0.933949;0.933949
325;evalKnownDf;1;0;0;0
325;write;1;2.813e-05;2.813e-05;2.813e-05
325;trace;1;0;0;0
325;calc_total;1;46.7592;46.7592;46.7592
381;compErr;1;1.897e-06;1.897e-06;1.897e-06
381;init;1;2.14447;2.14447;2.14447
381;update;1;45.763;45.763;45.763
381;sync;1;0.841928;0.841928;0.841928
381;evalKnownDf;1;0;0;0
381;write;1;2.5143e-05;2.5143e-05;2.5143e-05
381;trace;1;0;0;0
381;calc_total;1;46.605;46.605;46.605
343;compErr;1;1.628e-06;1.628e-06;1.628e-06
343;init;1;2.22314;2.22314;2.22314
343;update;1;45.6143;45.6143;45.6143
343;sync;1;1.12686;1.12686;1.12686
343;evalKnownDf;1;0;0;0
343;write;1;2.4191e-05;2.4191e-05;2.4191e-05
343;trace;1;0;0;0
343;calc_total;1;46.7411;46.7411;46.7411
224;compErr;1;2.668e-06;2.668e-06;2.668e-06
224;init;1;2.20782;2.20782;2.20782
224;update;1;45.3891;45.3891;45.3891
224;sync;1;1.11234;1.11234;1.11234
224;evalKnownDf;1;0;0;0
224;write;1;3.2743e-05;3.2743e-05;3.2743e-05
224;trace;1;0;0;0
224;calc_total;1;46.5014;46.5014;46.5014
44;compErr;1;1.603e-06;1.603e-06;1.603e-06
44;init;1;2.20803;2.20803;2.20803
44;update;1;45.9326;45.9326;45.9326
44;sync;1;0.64477;0.64477;0.64477
44;evalKnownDf;1;0;0;0
44;write;1;2.3387e-05;2.3387e-05;2.3387e-05
44;trace;1;0;0;0
44;calc_total;1;46.5773;46.5773;46.5773
63;compErr;1;5.879e-06;5.879e-06;5.879e-06
63;init;1;2.18933;2.18933;2.18933
63;update;1;45.9839;45.9839;45.9839
63;sync;1;0.398631;0.398631;0.398631
63;evalKnownDf;1;0;0;0
63;write;1;3.4855e-05;3.4855e-05;3.4855e-05
63;trace;1;0;0;0
63;calc_total;1;46.3826;46.3826;46.3826
133;compErr;1;2.569e-06;2.569e-06;2.569e-06
133;init;1;2.24673;2.24673;2.24673
133;update;1;45.6455;45.6455;45.6455
133;sync;1;1.31324;1.31324;1.31324
133;evalKnownDf;1;0;0;0
133;write;1;3.4135e-05;3.4135e-05;3.4135e-05
133;trace;1;0;0;0
133;calc_total;1;46.9587;46.9587;46.9587
214;compErr;1;2.594e-06;2.594e-06;2.594e-06
214;init;1;2.17187;2.17187;2.17187
214;update;1;45.5097;45.5097;45.5097
214;sync;1;1.18419;1.18419;1.18419
214;evalKnownDf;1;0;0;0
214;write;1;2.878e-05;2.878e-05;2.878e-05
214;trace;1;0;0;0
214;calc_total;1;46.6939;46.6939;46.6939
244;compErr;1;2.59e-06;2.59e-06;2.59e-06
244;init;1;2.15615;2.15615;2.15615
244;update;1;45.401;45.401;45.401
244;sync;1;1.15169;1.15169;1.15169
244;evalKnownDf;1;0;0;0
244;write;1;3.5346e-05;3.5346e-05;3.5346e-05
244;trace;1;0;0;0
244;calc_total;1;46.5527;46.5527;46.5527
175;compErr;1;2.085e-06;2.085e-06;2.085e-06
175;init;1;2.16661;2.16661;2.16661
175;update;1;45.6575;45.6575;45.6575
175;sync;1;0.904305;0.904305;0.904305
175;evalKnownDf;1;0;0;0
175;write;1;2.6587e-05;2.6587e-05;2.6587e-05
175;trace;1;0;0;0
175;calc_total;1;46.5618;46.5618;46.5618
272;compErr;1;2.215e-06;2.215e-06;2.215e-06
272;init;1;2.17835;2.17835;2.17835
272;update;1;45.6671;45.6671;45.6671
272;sync;1;1.92884;1.92884;1.92884
272;evalKnownDf;1;0;0;0
272;write;1;3.5625e-05;3.5625e-05;3.5625e-05
272;trace;1;0;0;0
272;calc_total;1;47.5959;47.5959;47.5959
15;compErr;1;2.345e-06;2.345e-06;2.345e-06
15;init;1;2.16816;2.16816;2.16816
15;update;1;45.7206;45.7206;45.7206
15;sync;1;0.888275;0.888275;0.888275
15;evalKnownDf;1;0;0;0
15;write;1;3.2789e-05;3.2789e-05;3.2789e-05
15;trace;1;0;0;0
15;calc_total;1;46.6089;46.6089;46.6089
302;compErr;1;2.828e-06;2.828e-06;2.828e-06
302;init;1;2.15741;2.15741;2.15741
302;update;1;45.4785;45.4785;45.4785
302;sync;1;0.837403;0.837403;0.837403
302;evalKnownDf;1;0;0;0
302;write;1;2.4498e-05;2.4498e-05;2.4498e-05
302;trace;1;0;0;0
302;calc_total;1;46.316;46.316;46.316
326;compErr;1;2.224e-06;2.224e-06;2.224e-06
326;init;1;2.16363;2.16363;2.16363
326;update;1;45.4628;45.4628;45.4628
326;sync;1;2.35907;2.35907;2.35907
326;evalKnownDf;1;0;0;0
326;write;1;2.7247e-05;2.7247e-05;2.7247e-05
326;trace;1;0;0;0
326;calc_total;1;47.8218;47.8218;47.8218
382;compErr;1;1.691e-06;1.691e-06;1.691e-06
382;init;1;2.28716;2.28716;2.28716
382;update;1;46.1399;46.1399;46.1399
382;sync;1;0.453671;0.453671;0.453671
382;evalKnownDf;1;0;0;0
382;write;1;1.9746e-05;1.9746e-05;1.9746e-05
382;trace;1;0;0;0
382;calc_total;1;46.5936;46.5936;46.5936
344;compErr;1;2.167e-06;2.167e-06;2.167e-06
344;init;1;2.15296;2.15296;2.15296
344;update;1;45.8297;45.8297;45.8297
344;sync;1;0.3815;0.3815;0.3815
344;evalKnownDf;1;0;0;0
344;write;1;2.1934e-05;2.1934e-05;2.1934e-05
344;trace;1;0;0;0
344;calc_total;1;46.2112;46.2112;46.2112
225;compErr;1;1.433e-06;1.433e-06;1.433e-06
225;init;1;2.17031;2.17031;2.17031
225;update;1;45.7442;45.7442;45.7442
225;sync;1;0.934237;0.934237;0.934237
225;evalKnownDf;1;0;0;0
225;write;1;2.6074e-05;2.6074e-05;2.6074e-05
225;trace;1;0;0;0
225;calc_total;1;46.6784;46.6784;46.6784
45;compErr;1;2.619e-06;2.619e-06;2.619e-06
45;init;1;2.15611;2.15611;2.15611
45;update;1;45.9166;45.9166;45.9166
45;sync;1;0.284436;0.284436;0.284436
45;evalKnownDf;1;0;0;0
45;write;1;2.7344e-05;2.7344e-05;2.7344e-05
45;trace;1;0;0;0
45;calc_total;1;46.2011;46.2011;46.2011
64;compErr;1;3.82e-06;3.82e-06;3.82e-06
64;init;1;2.13473;2.13473;2.13473
64;update;1;45.3557;45.3557;45.3557
64;sync;1;1.15068;1.15068;1.15068
64;evalKnownDf;1;0;0;0
64;write;1;3.5051e-05;3.5051e-05;3.5051e-05
64;trace;1;0;0;0
64;calc_total;1;46.5064;46.5064;46.5064
134;compErr;1;3.146e-06;3.146e-06;3.146e-06
134;init;1;2.26456;2.26456;2.26456
134;update;1;45.4906;45.4906;45.4906
134;sync;1;2.24752;2.24752;2.24752
134;evalKnownDf;1;0;0;0
134;write;1;3.2784e-05;3.2784e-05;3.2784e-05
134;trace;1;0;0;0
134;calc_total;1;47.7381;47.7381;47.7381
215;compErr;1;2.36e-06;2.36e-06;2.36e-06
215;init;1;2.17665;2.17665;2.17665
215;update;1;45.6681;45.6681;45.6681
215;sync;1;0.912803;0.912803;0.912803
215;evalKnownDf;1;0;0;0
215;write;1;2.7589e-05;2.7589e-05;2.7589e-05
215;trace;1;0;0;0
215;calc_total;1;46.5809;46.5809;46.5809
245;compErr;1;2.55e-06;2.55e-06;2.55e-06
245;init;1;2.17179;2.17179;2.17179
245;update;1;45.4634;45.4634;45.4634
245;sync;1;1.95813;1.95813;1.95813
245;evalKnownDf;1;0;0;0
245;write;1;2.7969e-05;2.7969e-05;2.7969e-05
245;trace;1;0;0;0
245;calc_total;1;47.4215;47.4215;47.4215
176;compErr;1;1.923e-06;1.923e-06;1.923e-06
176;init;1;2.18239;2.18239;2.18239
176;update;1;45.7082;45.7082;45.7082
176;sync;1;0.625849;0.625849;0.625849
176;evalKnownDf;1;0;0;0
176;write;1;2.9663e-05;2.9663e-05;2.9663e-05
176;trace;1;0;0;0
176;calc_total;1;46.334;46.334;46.334
273;compErr;1;2.596e-06;2.596e-06;2.596e-06
273;init;1;2.21974;2.21974;2.21974
273;update;1;45.5632;45.5632;45.5632
273;sync;1;1.03427;1.03427;1.03427
273;evalKnownDf;1;0;0;0
273;write;1;3.5908e-05;3.5908e-05;3.5908e-05
273;trace;1;0;0;0
273;calc_total;1;46.5975;46.5975;46.5975
16;compErr;1;3.596e-06;3.596e-06;3.596e-06
16;init;1;2.1343;2.1343;2.1343
16;update;1;45.9225;45.9225;45.9225
16;sync;1;0.528821;0.528821;0.528821
16;evalKnownDf;1;0;0;0
16;write;1;3.9809e-05;3.9809e-05;3.9809e-05
16;trace;1;0;0;0
16;calc_total;1;46.4513;46.4513;46.4513
303;compErr;1;2.56e-06;2.56e-06;2.56e-06
303;init;1;2.14969;2.14969;2.14969
303;update;1;45.5005;45.5005;45.5005
303;sync;1;0.777162;0.777162;0.777162
303;evalKnownDf;1;0;0;0
303;write;1;2.6512e-05;2.6512e-05;2.6512e-05
303;trace;1;0;0;0
303;calc_total;1;46.2777;46.2777;46.2777
327;compErr;1;1.97e-06;1.97e-06;1.97e-06
327;init;1;2.18974;2.18974;2.18974
327;update;1;45.5531;45.5531;45.5531
327;sync;1;1.30643;1.30643;1.30643
327;evalKnownDf;1;0;0;0
327;write;1;3.2462e-05;3.2462e-05;3.2462e-05
327;trace;1;0;0;0
327;calc_total;1;46.8595;46.8595;46.8595
383;compErr;1;1.858e-06;1.858e-06;1.858e-06
383;init;1;2.19379;2.19379;2.19379
383;update;1;46.0651;46.0651;46.0651
383;sync;1;0.54789;0.54789;0.54789
383;evalKnownDf;1;0;0;0
383;write;1;2.2339e-05;2.2339e-05;2.2339e-05
383;trace;1;0;0;0
383;calc_total;1;46.613;46.613;46.613
345;compErr;1;1.079e-06;1.079e-06;1.079e-06
345;init;1;2.16227;2.16227;2.16227
345;update;1;45.8929;45.8929;45.8929
345;sync;1;0.589544;0.589544;0.589544
345;evalKnownDf;1;0;0;0
345;write;1;2.1207e-05;2.1207e-05;2.1207e-05
345;trace;1;0;0;0
345;calc_total;1;46.4824;46.4824;46.4824
226;compErr;1;1.663e-06;1.663e-06;1.663e-06
226;init;1;2.16309;2.16309;2.16309
226;update;1;45.7127;45.7127;45.7127
226;sync;1;0.818805;0.818805;0.818805
226;evalKnownDf;1;0;0;0
226;write;1;2.8389e-05;2.8389e-05;2.8389e-05
226;trace;1;0;0;0
226;calc_total;1;46.5315;46.5315;46.5315
46;compErr;1;2.935e-06;2.935e-06;2.935e-06
46;init;1;2.15517;2.15517;2.15517
46;update;1;45.8945;45.8945;45.8945
46;sync;1;0.295619;0.295619;0.295619
46;evalKnownDf;1;0;0;0
46;write;1;2.7074e-05;2.7074e-05;2.7074e-05
46;trace;1;0;0;0
46;calc_total;1;46.1901;46.1901;46.1901
65;compErr;1;2.173e-06;2.173e-06;2.173e-06
65;init;1;2.22679;2.22679;2.22679
65;update;1;45.4437;45.4437;45.4437
65;sync;1;1.58515;1.58515;1.58515
65;evalKnownDf;1;0;0;0
65;write;1;3.0135e-05;3.0135e-05;3.0135e-05
65;trace;1;0;0;0
65;calc_total;1;47.0289;47.0289;47.0289
135;compErr;1;2.27e-06;2.27e-06;2.27e-06
135;init;1;2.14391;2.14391;2.14391
135;update;1;45.4718;45.4718;45.4718
135;sync;1;0.91854;0.91854;0.91854
135;evalKnownDf;1;0;0;0
135;write;1;3.9834e-05;3.9834e-05;3.9834e-05
135;trace;1;0;0;0
135;calc_total;1;46.3903;46.3903;46.3903
193;compErr;1;2.442e-06;2.442e-06;2.442e-06
193;init;1;2.18763;2.18763;2.18763
193;update;1;45.3768;45.3768;45.3768
193;sync;1;2.48309;2.48309;2.48309
193;evalKnownDf;1;0;0;0
193;write;1;2.7707e-05;2.7707e-05;2.7707e-05
193;trace;1;0;0;0
193;calc_total;1;47.8599;47.8599;47.8599
246;compErr;1;2.253e-06;2.253e-06;2.253e-06
246;init;1;2.20701;2.20701;2.20701
246;update;1;45.6923;45.6923;45.6923
246;sync;1;1.61754;1.61754;1.61754
246;evalKnownDf;1;0;0;0
246;write;1;2.7405e-05;2.7405e-05;2.7405e-05
246;trace;1;0;0;0
246;calc_total;1;47.3098;47.3098;47.3098
177;compErr;1;1.781e-06;1.781e-06;1.781e-06
177;init;1;2.16089;2.16089;2.16089
177;update;1;45.7147;45.7147;45.7147
177;sync;1;2.2333;2.2333;2.2333
177;evalKnownDf;1;0;0;0
177;write;1;2.8919e-05;2.8919e-05;2.8919e-05
177;trace;1;0;0;0
177;calc_total;1;47.948;47.948;47.948
274;compErr;1;2.609e-06;2.609e-06;2.609e-06
274;init;1;2.18846;2.18846;2.18846
274;update;1;45.5107;45.5107;45.5107
274;sync;1;1.62747;1.62747;1.62747
274;evalKnownDf;1;0;0;0
274;write;1;3.1545e-05;3.1545e-05;3.1545e-05
274;trace;1;0;0;0
274;calc_total;1;47.1381;47.1381;47.1381
17;compErr;1;1.953e-06;1.953e-06;1.953e-06
17;init;1;2.19304;2.19304;2.19304
17;update;1;45.6921;45.6921;45.6921
17;sync;1;1.29026;1.29026;1.29026
17;evalKnownDf;1;0;0;0
17;write;1;2.9032e-05;2.9032e-05;2.9032e-05
17;trace;1;0;0;0
17;calc_total;1;46.9824;46.9824;46.9824
304;compErr;1;1.801e-06;1.801e-06;1.801e-06
304;init;1;2.15706;2.15706;2.15706
304;update;1;45.8833;45.8833;45.8833
304;sync;1;0.590511;0.590511;0.590511
304;evalKnownDf;1;0;0;0
304;write;1;2.2964e-05;2.2964e-05;2.2964e-05
304;trace;1;0;0;0
304;calc_total;1;46.4738;46.4738;46.4738
328;compErr;1;2.651e-06;2.651e-06;2.651e-06
328;init;1;2.15337;2.15337;2.15337
328;update;1;45.4136;45.4136;45.4136
328;sync;1;2.04986;2.04986;2.04986
328;evalKnownDf;1;0;0;0
328;write;1;3.3768e-05;3.3768e-05;3.3768e-05
328;trace;1;0;0;0
328;calc_total;1;47.4635;47.4635;47.4635
362;compErr;1;1.645e-06;1.645e-06;1.645e-06
362;init;1;2.21576;2.21576;2.21576
362;update;1;45.8237;45.8237;45.8237
362;sync;1;1.05474;1.05474;1.05474
362;evalKnownDf;1;0;0;0
362;write;1;2.6949e-05;2.6949e-05;2.6949e-05
362;trace;1;0;0;0
362;calc_total;1;46.8784;46.8784;46.8784
346;compErr;1;2.206e-06;2.206e-06;2.206e-06
346;init;1;2.15231;2.15231;2.15231
346;update;1;46.0504;46.0504;46.0504
346;sync;1;0.290068;0.290068;0.290068
346;evalKnownDf;1;0;0;0
346;write;1;2.6067e-05;2.6067e-05;2.6067e-05
346;trace;1;0;0;0
346;calc_total;1;46.3404;46.3404;46.3404
227;compErr;1;1.846e-06;1.846e-06;1.846e-06
227;init;1;2.15367;2.15367;2.15367
227;update;1;45.4526;45.4526;45.4526
227;sync;1;0.885943;0.885943;0.885943
227;evalKnownDf;1;0;0;0
227;write;1;2.9007e-05;2.9007e-05;2.9007e-05
227;trace;1;0;0;0
227;calc_total;1;46.3385;46.3385;46.3385
47;compErr;1;1.651e-06;1.651e-06;1.651e-06
47;init;1;2.19899;2.19899;2.19899
47;update;1;46.0104;46.0104;46.0104
47;sync;1;0.415721;0.415721;0.415721
47;evalKnownDf;1;0;0;0
47;write;1;2.2548e-05;2.2548e-05;2.2548e-05
47;trace;1;0;0;0
47;calc_total;1;46.4261;46.4261;46.4261
66;compErr;1;1.897e-06;1.897e-06;1.897e-06
66;init;1;2.20284;2.20284;2.20284
66;update;1;45.3492;45.3492;45.3492
66;sync;1;1.79256;1.79256;1.79256
66;evalKnownDf;1;0;0;0
66;write;1;2.9464e-05;2.9464e-05;2.9464e-05
66;trace;1;0;0;0
66;calc_total;1;47.1418;47.1418;47.1418
136;compErr;1;3.057e-06;3.057e-06;3.057e-06
136;init;1;2.21283;2.21283;2.21283
136;update;1;45.5551;45.5551;45.5551
136;sync;1;1.02588;1.02588;1.02588
136;evalKnownDf;1;0;0;0
136;write;1;2.7689e-05;2.7689e-05;2.7689e-05
136;trace;1;0;0;0
136;calc_total;1;46.5809;46.5809;46.5809
197;compErr;1;1.946e-06;1.946e-06;1.946e-06
197;init;1;2.21354;2.21354;2.21354
197;update;1;45.7404;45.7404;45.7404
197;sync;1;1.7599;1.7599;1.7599
197;evalKnownDf;1;0;0;0
197;write;1;2.4631e-05;2.4631e-05;2.4631e-05
197;trace;1;0;0;0
197;calc_total;1;47.5003;47.5003;47.5003
247;compErr;1;2.039e-06;2.039e-06;2.039e-06
247;init;1;2.17515;2.17515;2.17515
247;update;1;45.7545;45.7545;45.7545
247;sync;1;0.849748;0.849748;0.849748
247;evalKnownDf;1;0;0;0
247;write;1;3.1678e-05;3.1678e-05;3.1678e-05
247;trace;1;0;0;0
247;calc_total;1;46.6043;46.6043;46.6043
178;compErr;1;1.982e-06;1.982e-06;1.982e-06
178;init;1;2.20046;2.20046;2.20046
178;update;1;45.4472;45.4472;45.4472
178;sync;1;2.10858;2.10858;2.10858
178;evalKnownDf;1;0;0;0
178;write;1;3.2515e-05;3.2515e-05;3.2515e-05
178;trace;1;0;0;0
178;calc_total;1;47.5558;47.5558;47.5558
275;compErr;1;2.749e-06;2.749e-06;2.749e-06
275;init;1;2.16979;2.16979;2.16979
275;update;1;45.7788;45.7788;45.7788
275;sync;1;0.681254;0.681254;0.681254
275;evalKnownDf;1;0;0;0
275;write;1;3.1138e-05;3.1138e-05;3.1138e-05
275;trace;1;0;0;0
275;calc_total;1;46.4601;46.4601;46.4601
18;compErr;1;2.135e-06;2.135e-06;2.135e-06
18;init;1;2.24259;2.24259;2.24259
18;update;1;45.8898;45.8898;45.8898
18;sync;1;1.19834;1.19834;1.19834
18;evalKnownDf;1;0;0;0
18;write;1;2.8573e-05;2.8573e-05;2.8573e-05
18;trace;1;0;0;0
18;calc_total;1;47.0882;47.0882;47.0882
305;compErr;1;2.123e-06;2.123e-06;2.123e-06
305;init;1;2.18992;2.18992;2.18992
305;update;1;45.4941;45.4941;45.4941
305;sync;1;1.37027;1.37027;1.37027
305;evalKnownDf;1;0;0;0
305;write;1;2.5788e-05;2.5788e-05;2.5788e-05
305;trace;1;0;0;0
305;calc_total;1;46.8644;46.8644;46.8644
329;compErr;1;4.216e-06;4.216e-06;4.216e-06
329;init;1;2.18717;2.18717;2.18717
329;update;1;45.571;45.571;45.571
329;sync;1;1.34813;1.34813;1.34813
329;evalKnownDf;1;0;0;0
329;write;1;3.3221e-05;3.3221e-05;3.3221e-05
329;trace;1;0;0;0
329;calc_total;1;46.9192;46.9192;46.9192
363;compErr;1;2.172e-06;2.172e-06;2.172e-06
363;init;1;2.14628;2.14628;2.14628
363;update;1;45.7218;45.7218;45.7218
363;sync;1;0.583568;0.583568;0.583568
363;evalKnownDf;1;0;0;0
363;write;1;2.8866e-05;2.8866e-05;2.8866e-05
363;trace;1;0;0;0
363;calc_total;1;46.3054;46.3054;46.3054
347;compErr;1;1.494e-06;1.494e-06;1.494e-06
347;init;1;2.23157;2.23157;2.23157
347;update;1;45.8542;45.8542;45.8542
347;sync;1;1.1844;1.1844;1.1844
347;evalKnownDf;1;0;0;0
347;write;1;2.5736e-05;2.5736e-05;2.5736e-05
347;trace;1;0;0;0
347;calc_total;1;47.0386;47.0386;47.0386
228;compErr;1;1.326e-06;1.326e-06;1.326e-06
228;init;1;2.14815;2.14815;2.14815
228;update;1;46.0128;46.0128;46.0128
228;sync;1;0.735044;0.735044;0.735044
228;evalKnownDf;1;0;0;0
228;write;1;2.4579e-05;2.4579e-05;2.4579e-05
228;trace;1;0;0;0
228;calc_total;1;46.7478;46.7478;46.7478
24;compErr;1;2.085e-06;2.085e-06;2.085e-06
24;init;1;2.15067;2.15067;2.15067
24;update;1;45.5632;45.5632;45.5632
24;sync;1;0.725092;0.725092;0.725092
24;evalKnownDf;1;0;0;0
24;write;1;2.5534e-05;2.5534e-05;2.5534e-05
24;trace;1;0;0;0
24;calc_total;1;46.2883;46.2883;46.2883
67;compErr;1;3.612e-06;3.612e-06;3.612e-06
67;init;1;2.16489;2.16489;2.16489
67;update;1;45.7542;45.7542;45.7542
67;sync;1;1.23535;1.23535;1.23535
67;evalKnownDf;1;0;0;0
67;write;1;2.8626e-05;2.8626e-05;2.8626e-05
67;trace;1;0;0;0
67;calc_total;1;46.9896;46.9896;46.9896
137;compErr;1;2.128e-06;2.128e-06;2.128e-06
137;init;1;2.2557;2.2557;2.2557
137;update;1;45.5463;45.5463;45.5463
137;sync;1;1.27503;1.27503;1.27503
137;evalKnownDf;1;0;0;0
137;write;1;2.7843e-05;2.7843e-05;2.7843e-05
137;trace;1;0;0;0
137;calc_total;1;46.8213;46.8213;46.8213
198;compErr;1;2.432e-06;2.432e-06;2.432e-06
198;init;1;2.19283;2.19283;2.19283
198;update;1;45.755;45.755;45.755
198;sync;1;0.976203;0.976203;0.976203
198;evalKnownDf;1;0;0;0
198;write;1;2.6301e-05;2.6301e-05;2.6301e-05
198;trace;1;0;0;0
198;calc_total;1;46.7312;46.7312;46.7312
249;compErr;1;2.041e-06;2.041e-06;2.041e-06
249;init;1;2.19425;2.19425;2.19425
249;update;1;45.7746;45.7746;45.7746
249;sync;1;0.743582;0.743582;0.743582
249;evalKnownDf;1;0;0;0
249;write;1;2.5526e-05;2.5526e-05;2.5526e-05
249;trace;1;0;0;0
249;calc_total;1;46.5182;46.5182;46.5182
179;compErr;1;2.778e-06;2.778e-06;2.778e-06
179;init;1;2.20894;2.20894;2.20894
179;update;1;45.3495;45.3495;45.3495
179;sync;1;1.74323;1.74323;1.74323
179;evalKnownDf;1;0;0;0
179;write;1;2.6647e-05;2.6647e-05;2.6647e-05
179;trace;1;0;0;0
179;calc_total;1;47.0927;47.0927;47.0927
276;compErr;1;2.276e-06;2.276e-06;2.276e-06
276;init;1;2.20102;2.20102;2.20102
276;update;1;45.7756;45.7756;45.7756
276;sync;1;1.64781;1.64781;1.64781
276;evalKnownDf;1;0;0;0
276;write;1;2.9928e-05;2.9928e-05;2.9928e-05
276;trace;1;0;0;0
276;calc_total;1;47.4234;47.4234;47.4234
20;compErr;1;2.574e-06;2.574e-06;2.574e-06
20;init;1;2.1938;2.1938;2.1938
20;update;1;45.3595;45.3595;45.3595
20;sync;1;1.88824;1.88824;1.88824
20;evalKnownDf;1;0;0;0
20;write;1;3.0003e-05;3.0003e-05;3.0003e-05
20;trace;1;0;0;0
20;calc_total;1;47.2477;47.2477;47.2477
306;compErr;1;1.73e-06;1.73e-06;1.73e-06
306;init;1;2.18759;2.18759;2.18759
306;update;1;46.1396;46.1396;46.1396
306;sync;1;1.7861;1.7861;1.7861
306;evalKnownDf;1;0;0;0
306;write;1;2.7061e-05;2.7061e-05;2.7061e-05
306;trace;1;0;0;0
306;calc_total;1;47.9257;47.9257;47.9257
364;compErr;1;1.707e-06;1.707e-06;1.707e-06
364;init;1;2.19045;2.19045;2.19045
364;update;1;45.7529;45.7529;45.7529
364;sync;1;1.15568;1.15568;1.15568
364;evalKnownDf;1;0;0;0
364;write;1;2.3049e-05;2.3049e-05;2.3049e-05
364;trace;1;0;0;0
364;calc_total;1;46.9086;46.9086;46.9086
348;compErr;1;1.931e-06;1.931e-06;1.931e-06
348;init;1;2.16103;2.16103;2.16103
348;update;1;45.7335;45.7335;45.7335
348;sync;1;0.863929;0.863929;0.863929
348;evalKnownDf;1;0;0;0
348;write;1;2.9639e-05;2.9639e-05;2.9639e-05
348;trace;1;0;0;0
348;calc_total;1;46.5975;46.5975;46.5975
229;compErr;1;2.652e-06;2.652e-06;2.652e-06
229;init;1;2.15825;2.15825;2.15825
229;update;1;45.439;45.439;45.439
229;sync;1;1.12829;1.12829;1.12829
229;evalKnownDf;1;0;0;0
229;write;1;3.1611e-05;3.1611e-05;3.1611e-05
229;trace;1;0;0;0
229;calc_total;1;46.5673;46.5673;46.5673
27;compErr;1;1.946e-06;1.946e-06;1.946e-06
27;init;1;2.27938;2.27938;2.27938
27;update;1;45.7906;45.7906;45.7906
27;sync;1;0.852515;0.852515;0.852515
27;evalKnownDf;1;0;0;0
27;write;1;2.6495e-05;2.6495e-05;2.6495e-05
27;trace;1;0;0;0
27;calc_total;1;46.6431;46.6431;46.6431
68;compErr;1;2.231e-06;2.231e-06;2.231e-06
68;init;1;2.21254;2.21254;2.21254
68;update;1;45.7336;45.7336;45.7336
68;sync;1;1.8619;1.8619;1.8619
68;evalKnownDf;1;0;0;0
68;write;1;2.6396e-05;2.6396e-05;2.6396e-05
68;trace;1;0;0;0
68;calc_total;1;47.5955;47.5955;47.5955
138;compErr;1;1.621e-06;1.621e-06;1.621e-06
138;init;1;2.14047;2.14047;2.14047
138;update;1;45.902;45.902;45.902
138;sync;1;0.480985;0.480985;0.480985
138;evalKnownDf;1;0;0;0
138;write;1;2.4905e-05;2.4905e-05;2.4905e-05
138;trace;1;0;0;0
138;calc_total;1;46.383;46.383;46.383
199;compErr;1;1.764e-06;1.764e-06;1.764e-06
199;init;1;2.23109;2.23109;2.23109
199;update;1;45.5376;45.5376;45.5376
199;sync;1;1.53138;1.53138;1.53138
199;evalKnownDf;1;0;0;0
199;write;1;2.6039e-05;2.6039e-05;2.6039e-05
199;trace;1;0;0;0
199;calc_total;1;47.069;47.069;47.069
250;compErr;1;2.519e-06;2.519e-06;2.519e-06
250;init;1;2.16811;2.16811;2.16811
250;update;1;45.761;45.761;45.761
250;sync;1;0.503214;0.503214;0.503214
250;evalKnownDf;1;0;0;0
250;write;1;2.9398e-05;2.9398e-05;2.9398e-05
250;trace;1;0;0;0
250;calc_total;1;46.2642;46.2642;46.2642
180;compErr;1;2.011e-06;2.011e-06;2.011e-06
180;init;1;2.22202;2.22202;2.22202
180;update;1;45.4747;45.4747;45.4747
180;sync;1;1.3752;1.3752;1.3752
180;evalKnownDf;1;0;0;0
180;write;1;3.3204e-05;3.3204e-05;3.3204e-05
180;trace;1;0;0;0
180;calc_total;1;46.8499;46.8499;46.8499
277;compErr;1;1.756e-06;1.756e-06;1.756e-06
277;init;1;2.14469;2.14469;2.14469
277;update;1;45.7617;45.7617;45.7617
277;sync;1;1.09994;1.09994;1.09994
277;evalKnownDf;1;0;0;0
277;write;1;2.5905e-05;2.5905e-05;2.5905e-05
277;trace;1;0;0;0
277;calc_total;1;46.8616;46.8616;46.8616
21;compErr;1;4.011e-06;4.011e-06;4.011e-06
21;init;1;2.19552;2.19552;2.19552
21;update;1;45.3643;45.3643;45.3643
21;sync;1;1.5402;1.5402;1.5402
21;evalKnownDf;1;0;0;0
21;write;1;3.2456e-05;3.2456e-05;3.2456e-05
21;trace;1;0;0;0
21;calc_total;1;46.9045;46.9045;46.9045
365;compErr;1;2.594e-06;2.594e-06;2.594e-06
365;init;1;2.16745;2.16745;2.16745
365;update;1;45.9358;45.9358;45.9358
365;sync;1;0.766096;0.766096;0.766096
365;evalKnownDf;1;0;0;0
365;write;1;2.3543e-05;2.3543e-05;2.3543e-05
365;trace;1;0;0;0
365;calc_total;1;46.7019;46.7019;46.7019
349;compErr;1;2.219e-06;2.219e-06;2.219e-06
349;init;1;2.20643;2.20643;2.20643
349;update;1;45.7693;45.7693;45.7693
349;sync;1;1.91365;1.91365;1.91365
349;evalKnownDf;1;0;0;0
349;write;1;2.7733e-05;2.7733e-05;2.7733e-05
349;trace;1;0;0;0
349;calc_total;1;47.6829;47.6829;47.6829
230;compErr;1;3.669e-06;3.669e-06;3.669e-06
230;init;1;2.17597;2.17597;2.17597
230;update;1;45.7507;45.7507;45.7507
230;sync;1;1.42062;1.42062;1.42062
230;evalKnownDf;1;0;0;0
230;write;1;3.1114e-05;3.1114e-05;3.1114e-05
230;trace;1;0;0;0
230;calc_total;1;47.1713;47.1713;47.1713
31;compErr;1;2.581e-06;2.581e-06;2.581e-06
31;init;1;2.21677;2.21677;2.21677
31;update;1;45.6944;45.6944;45.6944
31;sync;1;0.863582;0.863582;0.863582
31;evalKnownDf;1;0;0;0
31;write;1;3.1396e-05;3.1396e-05;3.1396e-05
31;trace;1;0;0;0
31;calc_total;1;46.558;46.558;46.558
69;compErr;1;2.364e-06;2.364e-06;2.364e-06
69;init;1;2.17893;2.17893;2.17893
69;update;1;45.8835;45.8835;45.8835
69;sync;1;1.01612;1.01612;1.01612
69;evalKnownDf;1;0;0;0
69;write;1;2.7426e-05;2.7426e-05;2.7426e-05
69;trace;1;0;0;0
69;calc_total;1;46.8996;46.8996;46.8996
139;compErr;1;2.269e-06;2.269e-06;2.269e-06
139;init;1;2.20019;2.20019;2.20019
139;update;1;45.7886;45.7886;45.7886
139;sync;1;1.57151;1.57151;1.57151
139;evalKnownDf;1;0;0;0
139;write;1;2.7823e-05;2.7823e-05;2.7823e-05
139;trace;1;0;0;0
139;calc_total;1;47.3601;47.3601;47.3601
200;compErr;1;2.255e-06;2.255e-06;2.255e-06
200;init;1;2.17716;2.17716;2.17716
200;update;1;45.7264;45.7264;45.7264
200;sync;1;0.762565;0.762565;0.762565
200;evalKnownDf;1;0;0;0
200;write;1;2.8761e-05;2.8761e-05;2.8761e-05
200;trace;1;0;0;0
200;calc_total;1;46.489;46.489;46.489
181;compErr;1;2.886e-06;2.886e-06;2.886e-06
181;init;1;2.22888;2.22888;2.22888
181;update;1;45.6763;45.6763;45.6763
181;sync;1;1.26139;1.26139;1.26139
181;evalKnownDf;1;0;0;0
181;write;1;3.1018e-05;3.1018e-05;3.1018e-05
181;trace;1;0;0;0
181;calc_total;1;46.9377;46.9377;46.9377
278;compErr;1;2.234e-06;2.234e-06;2.234e-06
278;init;1;2.15337;2.15337;2.15337
278;update;1;45.8181;45.8181;45.8181
278;sync;1;0.954591;0.954591;0.954591
278;evalKnownDf;1;0;0;0
278;write;1;2.508e-05;2.508e-05;2.508e-05
278;trace;1;0;0;0
278;calc_total;1;46.7727;46.7727;46.7727
22;compErr;1;2.609e-06;2.609e-06;2.609e-06
22;init;1;2.19287;2.19287;2.19287
22;update;1;45.5133;45.5133;45.5133
22;sync;1;1.03211;1.03211;1.03211
22;evalKnownDf;1;0;0;0
22;write;1;2.8006e-05;2.8006e-05;2.8006e-05
22;trace;1;0;0;0
22;calc_total;1;46.5455;46.5455;46.5455
350;compErr;1;2.463e-06;2.463e-06;2.463e-06
350;init;1;2.1732;2.1732;2.1732
350;update;1;45.7384;45.7384;45.7384
350;sync;1;0.971294;0.971294;0.971294
350;evalKnownDf;1;0;0;0
350;write;1;3.1077e-05;3.1077e-05;3.1077e-05
350;trace;1;0;0;0
350;calc_total;1;46.7097;46.7097;46.7097
231;compErr;1;2.581e-06;2.581e-06;2.581e-06
231;init;1;2.19702;2.19702;2.19702
231;update;1;45.8016;45.8016;45.8016
231;sync;1;1.75738;1.75738;1.75738
231;evalKnownDf;1;0;0;0
231;write;1;3.5409e-05;3.5409e-05;3.5409e-05
231;trace;1;0;0;0
231;calc_total;1;47.559;47.559;47.559
37;compErr;1;2.786e-06;2.786e-06;2.786e-06
37;init;1;2.19426;2.19426;2.19426
37;update;1;45.5152;45.5152;45.5152
37;sync;1;1.57419;1.57419;1.57419
37;evalKnownDf;1;0;0;0
37;write;1;3.5638e-05;3.5638e-05;3.5638e-05
37;trace;1;0;0;0
37;calc_total;1;47.0893;47.0893;47.0893
70;compErr;1;1.707e-06;1.707e-06;1.707e-06
70;init;1;2.17404;2.17404;2.17404
70;update;1;46.2088;46.2088;46.2088
70;sync;1;0.582833;0.582833;0.582833
70;evalKnownDf;1;0;0;0
70;write;1;2.1218e-05;2.1218e-05;2.1218e-05
70;trace;1;0;0;0
70;calc_total;1;46.7917;46.7917;46.7917
140;compErr;1;2.391e-06;2.391e-06;2.391e-06
140;init;1;2.22934;2.22934;2.22934
140;update;1;45.7496;45.7496;45.7496
140;sync;1;0.772285;0.772285;0.772285
140;evalKnownDf;1;0;0;0
140;write;1;2.693e-05;2.693e-05;2.693e-05
140;trace;1;0;0;0
140;calc_total;1;46.5219;46.5219;46.5219
201;compErr;1;1.65e-06;1.65e-06;1.65e-06
201;init;1;2.17088;2.17088;2.17088
201;update;1;45.6885;45.6885;45.6885
201;sync;1;0.848688;0.848688;0.848688
201;evalKnownDf;1;0;0;0
201;write;1;2.4368e-05;2.4368e-05;2.4368e-05
201;trace;1;0;0;0
201;calc_total;1;46.5372;46.5372;46.5372
184;compErr;1;2.783e-06;2.783e-06;2.783e-06
184;init;1;2.1313;2.1313;2.1313
184;update;1;45.3274;45.3274;45.3274
184;sync;1;0.963209;0.963209;0.963209
184;evalKnownDf;1;0;0;0
184;write;1;3.1487e-05;3.1487e-05;3.1487e-05
184;trace;1;0;0;0
184;calc_total;1;46.2906;46.2906;46.2906
279;compErr;1;2.045e-06;2.045e-06;2.045e-06
279;init;1;2.22377;2.22377;2.22377
279;update;1;45.9637;45.9637;45.9637
279;sync;1;1.68239;1.68239;1.68239
279;evalKnownDf;1;0;0;0
279;write;1;2.5072e-05;2.5072e-05;2.5072e-05
279;trace;1;0;0;0
279;calc_total;1;47.646;47.646;47.646
23;compErr;1;2.367e-06;2.367e-06;2.367e-06
23;init;1;2.18177;2.18177;2.18177
23;update;1;45.7078;45.7078;45.7078
23;sync;1;0.956745;0.956745;0.956745
23;evalKnownDf;1;0;0;0
23;write;1;3.3026e-05;3.3026e-05;3.3026e-05
23;trace;1;0;0;0
23;calc_total;1;46.6645;46.6645;46.6645
351;compErr;1;3.99e-06;3.99e-06;3.99e-06
351;init;1;2.15221;2.15221;2.15221
351;update;1;45.6348;45.6348;45.6348
351;sync;1;1.01368;1.01368;1.01368
351;evalKnownDf;1;0;0;0
351;write;1;3.1942e-05;3.1942e-05;3.1942e-05
351;trace;1;0;0;0
351;calc_total;1;46.6485;46.6485;46.6485
232;compErr;1;2.724e-06;2.724e-06;2.724e-06
232;init;1;2.14565;2.14565;2.14565
232;update;1;45.4759;45.4759;45.4759
232;sync;1;1.26216;1.26216;1.26216
232;evalKnownDf;1;0;0;0
232;write;1;3.1269e-05;3.1269e-05;3.1269e-05
232;trace;1;0;0;0
232;calc_total;1;46.7381;46.7381;46.7381
71;compErr;1;1.757e-06;1.757e-06;1.757e-06
71;init;1;2.1546;2.1546;2.1546
71;update;1;45.9947;45.9947;45.9947
71;sync;1;0.823962;0.823962;0.823962
71;evalKnownDf;1;0;0;0
71;write;1;2.5552e-05;2.5552e-05;2.5552e-05
71;trace;1;0;0;0
71;calc_total;1;46.8187;46.8187;46.8187
141;compErr;1;3.101e-06;3.101e-06;3.101e-06
141;init;1;2.14553;2.14553;2.14553
141;update;1;45.5473;45.5473;45.5473
141;sync;1;0.892598;0.892598;0.892598
141;evalKnownDf;1;0;0;0
141;write;1;3.5301e-05;3.5301e-05;3.5301e-05
141;trace;1;0;0;0
141;calc_total;1;46.4399;46.4399;46.4399
207;compErr;1;3.229e-06;3.229e-06;3.229e-06
207;init;1;2.19966;2.19966;2.19966
207;update;1;45.5734;45.5734;45.5734
207;sync;1;1.99593;1.99593;1.99593
207;evalKnownDf;1;0;0;0
207;write;1;3.2185e-05;3.2185e-05;3.2185e-05
207;trace;1;0;0;0
207;calc_total;1;47.5693;47.5693;47.5693
280;compErr;1;1.826e-06;1.826e-06;1.826e-06
280;init;1;2.21126;2.21126;2.21126
280;update;1;45.8606;45.8606;45.8606
280;sync;1;1.34752;1.34752;1.34752
280;evalKnownDf;1;0;0;0
280;write;1;2.9361e-05;2.9361e-05;2.9361e-05
280;trace;1;0;0;0
280;calc_total;1;47.2081;47.2081;47.2081
352;compErr;1;2.547e-06;2.547e-06;2.547e-06
352;init;1;2.14531;2.14531;2.14531
352;update;1;45.4664;45.4664;45.4664
352;sync;1;0.753128;0.753128;0.753128
352;evalKnownDf;1;0;0;0
352;write;1;3.4376e-05;3.4376e-05;3.4376e-05
352;trace;1;0;0;0
352;calc_total;1;46.2195;46.2195;46.2195
233;compErr;1;2.995e-06;2.995e-06;2.995e-06
233;init;1;2.15337;2.15337;2.15337
233;update;1;45.4399;45.4399;45.4399
233;sync;1;1.32675;1.32675;1.32675
233;evalKnownDf;1;0;0;0
233;write;1;3.1625e-05;3.1625e-05;3.1625e-05
233;trace;1;0;0;0
233;calc_total;1;46.7667;46.7667;46.7667
142;compErr;1;3.368e-06;3.368e-06;3.368e-06
142;init;1;2.23834;2.23834;2.23834
142;update;1;45.4146;45.4146;45.4146
142;sync;1;1.17782;1.17782;1.17782
142;evalKnownDf;1;0;0;0
142;write;1;3.399e-05;3.399e-05;3.399e-05
142;trace;1;0;0;0
142;calc_total;1;46.5924;46.5924;46.5924
208;compErr;1;3.208e-06;3.208e-06;3.208e-06
208;init;1;2.14875;2.14875;2.14875
208;update;1;45.8225;45.8225;45.8225
208;sync;1;0.593129;0.593129;0.593129
208;evalKnownDf;1;0;0;0
208;write;1;4.2188e-05;4.2188e-05;4.2188e-05
208;trace;1;0;0;0
208;calc_total;1;46.4156;46.4156;46.4156
281;compErr;1;2.279e-06;2.279e-06;2.279e-06
281;init;1;2.15153;2.15153;2.15153
281;update;1;45.4674;45.4674;45.4674
281;sync;1;1.37755;1.37755;1.37755
281;evalKnownDf;1;0;0;0
281;write;1;3.324e-05;3.324e-05;3.324e-05
281;trace;1;0;0;0
281;calc_total;1;46.845;46.845;46.845
353;compErr;1;3.25e-06;3.25e-06;3.25e-06
353;init;1;2.2246;2.2246;2.2246
353;update;1;45.6995;45.6995;45.6995
353;sync;1;1.37336;1.37336;1.37336
353;evalKnownDf;1;0;0;0
353;write;1;3.2924e-05;3.2924e-05;3.2924e-05
353;trace;1;0;0;0
353;calc_total;1;47.0728;47.0728;47.0728
234;compErr;1;2.6e-06;2.6e-06;2.6e-06
234;init;1;2.23782;2.23782;2.23782
234;update;1;45.9896;45.9896;45.9896
234;sync;1;1.63342;1.63342;1.63342
234;evalKnownDf;1;0;0;0
234;write;1;2.7655e-05;2.7655e-05;2.7655e-05
234;trace;1;0;0;0
234;calc_total;1;47.6231;47.6231;47.6231
143;compErr;1;3.141e-06;3.141e-06;3.141e-06
143;init;1;2.16945;2.16945;2.16945
143;update;1;45.7517;45.7517;45.7517
143;sync;1;0.671714;0.671714;0.671714
143;evalKnownDf;1;0;0;0
143;write;1;2.8542e-05;2.8542e-05;2.8542e-05
143;trace;1;0;0;0
143;calc_total;1;46.4235;46.4235;46.4235
209;compErr;1;2.468e-06;2.468e-06;2.468e-06
209;init;1;2.18353;2.18353;2.18353
209;update;1;45.4054;45.4054;45.4054
209;sync;1;1.72351;1.72351;1.72351
209;evalKnownDf;1;0;0;0
209;write;1;3.4607e-05;3.4607e-05;3.4607e-05
209;trace;1;0;0;0
209;calc_total;1;47.1289;47.1289;47.1289
282;compErr;1;2.015e-06;2.015e-06;2.015e-06
282;init;1;2.15007;2.15007;2.15007
282;update;1;45.7555;45.7555;45.7555
282;sync;1;1.08836;1.08836;1.08836
282;evalKnownDf;1;0;0;0
282;write;1;2.7708e-05;2.7708e-05;2.7708e-05
282;trace;1;0;0;0
282;calc_total;1;46.8438;46.8438;46.8438
354;compErr;1;3.387e-06;3.387e-06;3.387e-06
354;init;1;2.19275;2.19275;2.19275
354;update;1;45.9444;45.9444;45.9444
354;sync;1;1.14227;1.14227;1.14227
354;evalKnownDf;1;0;0;0
354;write;1;3.0832e-05;3.0832e-05;3.0832e-05
354;trace;1;0;0;0
354;calc_total;1;47.0867;47.0867;47.0867
144;compErr;1;1.848e-06;1.848e-06;1.848e-06
144;init;1;2.22134;2.22134;2.22134
144;update;1;45.9199;45.9199;45.9199
144;sync;1;0.748617;0.748617;0.748617
144;evalKnownDf;1;0;0;0
144;write;1;2.8326e-05;2.8326e-05;2.8326e-05
144;trace;1;0;0;0
144;calc_total;1;46.6685;46.6685;46.6685
145;compErr;1;2.554e-06;2.554e-06;2.554e-06
145;init;1;2.23274;2.23274;2.23274
145;update;1;45.6463;45.6463;45.6463
145;sync;1;1.08084;1.08084;1.08084
145;evalKnownDf;1;0;0;0
145;write;1;3.2484e-05;3.2484e-05;3.2484e-05
145;trace;1;0;0;0
145;calc_total;1;46.7271;46.7271;46.7271
146;compErr;1;1.906e-06;1.906e-06;1.906e-06
146;init;1;2.19835;2.19835;2.19835
146;update;1;45.7683;45.7683;45.7683
146;sync;1;1.09459;1.09459;1.09459
146;evalKnownDf;1;0;0;0
146;write;1;2.596e-05;2.596e-05;2.596e-05
146;trace;1;0;0;0
146;calc_total;1;46.8629;46.8629;46.8629
147;compErr;1;2.012e-06;2.012e-06;2.012e-06
147;init;1;2.23777;2.23777;2.23777
147;update;1;45.9633;45.9633;45.9633
147;sync;1;0.837811;0.837811;0.837811
147;evalKnownDf;1;0;0;0
147;write;1;2.4569e-05;2.4569e-05;2.4569e-05
147;trace;1;0;0;0
147;calc_total;1;46.8011;46.8011;46.8011
148;compErr;1;1.862e-06;1.862e-06;1.862e-06
148;init;1;2.18533;2.18533;2.18533
148;update;1;45.3763;45.3763;45.3763
148;sync;1;2.05836;2.05836;2.05836
148;evalKnownDf;1;0;0;0
148;write;1;3.1314e-05;3.1314e-05;3.1314e-05
148;trace;1;0;0;0
148;calc_total;1;47.4347;47.4347;47.4347
149;compErr;1;1.656e-06;1.656e-06;1.656e-06
149;init;1;2.14636;2.14636;2.14636
149;update;1;45.7694;45.7694;45.7694
149;sync;1;0.744246;0.744246;0.744246
149;evalKnownDf;1;0;0;0
149;write;1;2.4708e-05;2.4708e-05;2.4708e-05
149;trace;1;0;0;0
149;calc_total;1;46.5137;46.5137;46.5137
150;compErr;1;2.31e-06;2.31e-06;2.31e-06
150;init;1;2.18583;2.18583;2.18583
150;update;1;45.8076;45.8076;45.8076
150;sync;1;0.933469;0.933469;0.933469
150;evalKnownDf;1;0;0;0
150;write;1;2.394e-05;2.394e-05;2.394e-05
150;trace;1;0;0;0
150;calc_total;1;46.7411;46.7411;46.7411
151;compErr;1;2.103e-06;2.103e-06;2.103e-06
151;init;1;2.1909;2.1909;2.1909
151;update;1;45.9109;45.9109;45.9109
151;sync;1;1.61571;1.61571;1.61571
151;evalKnownDf;1;0;0;0
151;write;1;2.0481e-05;2.0481e-05;2.0481e-05
151;trace;1;0;0;0
151;calc_total;1;47.5266;47.5266;47.5266
152;compErr;1;1.81e-06;1.81e-06;1.81e-06
152;init;1;2.18417;2.18417;2.18417
152;update;1;45.6002;45.6002;45.6002
152;sync;1;0.344667;0.344667;0.344667
152;evalKnownDf;1;0;0;0
152;write;1;2.2261e-05;2.2261e-05;2.2261e-05
152;trace;1;0;0;0
152;calc_total;1;45.9449;45.9449;45.9449
153;compErr;1;2.141e-06;2.141e-06;2.141e-06
153;init;1;2.2033;2.2033;2.2033
153;update;1;45.7115;45.7115;45.7115
153;sync;1;0.398951;0.398951;0.398951
153;evalKnownDf;1;0;0;0
153;write;1;2.2611e-05;2.2611e-05;2.2611e-05
153;trace;1;0;0;0
153;calc_total;1;46.1105;46.1105;46.1105
154;compErr;1;1.41e-06;1.41e-06;1.41e-06
154;init;1;2.19113;2.19113;2.19113
154;update;1;45.8304;45.8304;45.8304
154;sync;1;0.47074;0.47074;0.47074
154;evalKnownDf;1;0;0;0
154;write;1;2.0752e-05;2.0752e-05;2.0752e-05
154;trace;1;0;0;0
154;calc_total;1;46.3012;46.3012;46.3012
155;compErr;1;1.537e-06;1.537e-06;1.537e-06
155;init;1;2.17182;2.17182;2.17182
155;update;1;45.743;45.743;45.743
155;sync;1;0.352503;0.352503;0.352503
155;evalKnownDf;1;0;0;0
155;write;1;2.293e-05;2.293e-05;2.293e-05
155;trace;1;0;0;0
155;calc_total;1;46.0955;46.0955;46.0955
156;compErr;1;2.984e-06;2.984e-06;2.984e-06
156;init;1;2.15614;2.15614;2.15614
156;update;1;45.3614;45.3614;45.3614
156;sync;1;1.39761;1.39761;1.39761
156;evalKnownDf;1;0;0;0
156;write;1;2.9185e-05;2.9185e-05;2.9185e-05
156;trace;1;0;0;0
156;calc_total;1;46.759;46.759;46.759
157;compErr;1;3.588e-06;3.588e-06;3.588e-06
157;init;1;2.16669;2.16669;2.16669
157;update;1;45.83;45.83;45.83
157;sync;1;1.01203;1.01203;1.01203
157;evalKnownDf;1;0;0;0
157;write;1;3.0565e-05;3.0565e-05;3.0565e-05
157;trace;1;0;0;0
157;calc_total;1;46.8421;46.8421;46.8421
158;compErr;1;2.461e-06;2.461e-06;2.461e-06
158;init;1;2.13878;2.13878;2.13878
158;update;1;45.6207;45.6207;45.6207
158;sync;1;1.13607;1.13607;1.13607
158;evalKnownDf;1;0;0;0
158;write;1;3.5156e-05;3.5156e-05;3.5156e-05
158;trace;1;0;0;0
158;calc_total;1;46.7568;46.7568;46.7568
159;compErr;1;2.483e-06;2.483e-06;2.483e-06
159;init;1;2.18884;2.18884;2.18884
159;update;1;45.7213;45.7213;45.7213
159;sync;1;1.88653;1.88653;1.88653
159;evalKnownDf;1;0;0;0
159;write;1;2.9065e-05;2.9065e-05;2.9065e-05
159;trace;1;0;0;0
159;calc_total;1;47.6078;47.6078;47.6078
160;compErr;1;2.249e-06;2.249e-06;2.249e-06
160;init;1;2.15266;2.15266;2.15266
160;update;1;45.421;45.421;45.421
160;sync;1;1.45583;1.45583;1.45583
160;evalKnownDf;1;0;0;0
160;write;1;3.1593e-05;3.1593e-05;3.1593e-05
160;trace;1;0;0;0
160;calc_total;1;46.8768;46.8768;46.8768
161;compErr;1;1.53e-06;1.53e-06;1.53e-06
161;init;1;2.18376;2.18376;2.18376
161;update;1;45.7572;45.7572;45.7572
161;sync;1;1.53118;1.53118;1.53118
161;evalKnownDf;1;0;0;0
161;write;1;2.5945e-05;2.5945e-05;2.5945e-05
161;trace;1;0;0;0
161;calc_total;1;47.2884;47.2884;47.2884
162;compErr;1;1.944e-06;1.944e-06;1.944e-06
162;init;1;2.18616;2.18616;2.18616
162;update;1;46.1969;46.1969;46.1969
162;sync;1;1.92417;1.92417;1.92417
162;evalKnownDf;1;0;0;0
162;write;1;2.3165e-05;2.3165e-05;2.3165e-05
162;trace;1;0;0;0
162;calc_total;1;48.121;48.121;48.121
163;compErr;1;3.181e-06;3.181e-06;3.181e-06
163;init;1;2.14999;2.14999;2.14999
163;update;1;45.5188;45.5188;45.5188
163;sync;1;1.67226;1.67226;1.67226
163;evalKnownDf;1;0;0;0
163;write;1;2.9606e-05;2.9606e-05;2.9606e-05
163;trace;1;0;0;0
163;calc_total;1;47.1911;47.1911;47.1911
164;compErr;1;2.471e-06;2.471e-06;2.471e-06
164;init;1;2.19568;2.19568;2.19568
164;update;1;45.7873;45.7873;45.7873
164;sync;1;0.873329;0.873329;0.873329
164;evalKnownDf;1;0;0;0
164;write;1;2.7144e-05;2.7144e-05;2.7144e-05
164;trace;1;0;0;0
164;calc_total;1;46.6606;46.6606;46.6606
165;compErr;1;3.007e-06;3.007e-06;3.007e-06
165;init;1;2.18756;2.18756;2.18756
165;update;1;45.7432;45.7432;45.7432
165;sync;1;2.27519;2.27519;2.27519
165;evalKnownDf;1;0;0;0
165;write;1;3.2928e-05;3.2928e-05;3.2928e-05
165;trace;1;0;0;0
165;calc_total;1;48.0184;48.0184;48.0184
166;compErr;1;2.358e-06;2.358e-06;2.358e-06
166;init;1;2.18513;2.18513;2.18513
166;update;1;45.6683;45.6683;45.6683
166;sync;1;1.33503;1.33503;1.33503
166;evalKnownDf;1;0;0;0
166;write;1;2.7633e-05;2.7633e-05;2.7633e-05
166;trace;1;0;0;0
166;calc_total;1;47.0034;47.0034;47.0034
167;compErr;1;3.135e-06;3.135e-06;3.135e-06
167;init;1;2.18575;2.18575;2.18575
167;update;1;45.2817;45.2817;45.2817
167;sync;1;2.5616;2.5616;2.5616
167;evalKnownDf;1;0;0;0
167;write;1;2.7415e-05;2.7415e-05;2.7415e-05
167;trace;1;0;0;0
167;calc_total;1;47.8433;47.8433;47.8433
72;compErr;1;1.541e-06;1.541e-06;1.541e-06
72;init;1;2.25986;2.25986;2.25986
72;update;1;45.8007;45.8007;45.8007
72;sync;1;0.942009;0.942009;0.942009
72;evalKnownDf;1;0;0;0
72;write;1;2.5323e-05;2.5323e-05;2.5323e-05
72;trace;1;0;0;0
72;calc_total;1;46.7427;46.7427;46.7427
73;compErr;1;1.795e-06;1.795e-06;1.795e-06
73;init;1;2.15544;2.15544;2.15544
73;update;1;45.7841;45.7841;45.7841
73;sync;1;0.513009;0.513009;0.513009
73;evalKnownDf;1;0;0;0
73;write;1;2.3397e-05;2.3397e-05;2.3397e-05
73;trace;1;0;0;0
73;calc_total;1;46.2971;46.2971;46.2971
74;compErr;1;2.444e-06;2.444e-06;2.444e-06
74;init;1;2.25642;2.25642;2.25642
74;update;1;45.7862;45.7862;45.7862
74;sync;1;0.588066;0.588066;0.588066
74;evalKnownDf;1;0;0;0
74;write;1;2.938e-05;2.938e-05;2.938e-05
74;trace;1;0;0;0
74;calc_total;1;46.3743;46.3743;46.3743
75;compErr;1;3.265e-06;3.265e-06;3.265e-06
75;init;1;2.25477;2.25477;2.25477
75;update;1;45.5401;45.5401;45.5401
75;sync;1;1.00993;1.00993;1.00993
75;evalKnownDf;1;0;0;0
75;write;1;2.9732e-05;2.9732e-05;2.9732e-05
75;trace;1;0;0;0
75;calc_total;1;46.55;46.55;46.55
76;compErr;1;2.052e-06;2.052e-06;2.052e-06
76;init;1;2.15099;2.15099;2.15099
76;update;1;45.5406;45.5406;45.5406
76;sync;1;0.738058;0.738058;0.738058
76;evalKnownDf;1;0;0;0
76;write;1;2.9382e-05;2.9382e-05;2.9382e-05
76;trace;1;0;0;0
76;calc_total;1;46.2787;46.2787;46.2787
77;compErr;1;2.144e-06;2.144e-06;2.144e-06
77;init;1;2.14919;2.14919;2.14919
77;update;1;45.6851;45.6851;45.6851
77;sync;1;0.569235;0.569235;0.569235
77;evalKnownDf;1;0;0;0
77;write;1;2.4307e-05;2.4307e-05;2.4307e-05
77;trace;1;0;0;0
77;calc_total;1;46.2543;46.2543;46.2543
78;compErr;1;1.957e-06;1.957e-06;1.957e-06
78;init;1;2.19005;2.19005;2.19005
78;update;1;45.494;45.494;45.494
78;sync;1;0.725096;0.725096;0.725096
78;evalKnownDf;1;0;0;0
78;write;1;2.5059e-05;2.5059e-05;2.5059e-05
78;trace;1;0;0;0
78;calc_total;1;46.2191;46.2191;46.2191
79;compErr;1;2.703e-06;2.703e-06;2.703e-06
79;init;1;2.16735;2.16735;2.16735
79;update;1;45.7983;45.7983;45.7983
79;sync;1;0.51074;0.51074;0.51074
79;evalKnownDf;1;0;0;0
79;write;1;2.8361e-05;2.8361e-05;2.8361e-05
79;trace;1;0;0;0
79;calc_total;1;46.3091;46.3091;46.3091
80;compErr;1;1.714e-06;1.714e-06;1.714e-06
80;init;1;2.18282;2.18282;2.18282
80;update;1;45.8047;45.8047;45.8047
80;sync;1;1.94682;1.94682;1.94682
80;evalKnownDf;1;0;0;0
80;write;1;3.2806e-05;3.2806e-05;3.2806e-05
80;trace;1;0;0;0
80;calc_total;1;47.7515;47.7515;47.7515
81;compErr;1;1.921e-06;1.921e-06;1.921e-06
81;init;1;2.24765;2.24765;2.24765
81;update;1;45.3863;45.3863;45.3863
81;sync;1;1.45796;1.45796;1.45796
81;evalKnownDf;1;0;0;0
81;write;1;2.8543e-05;2.8543e-05;2.8543e-05
81;trace;1;0;0;0
81;calc_total;1;46.8443;46.8443;46.8443
82;compErr;1;2.08e-06;2.08e-06;2.08e-06
82;init;1;2.29678;2.29678;2.29678
82;update;1;45.5371;45.5371;45.5371
82;sync;1;1.38842;1.38842;1.38842
82;evalKnownDf;1;0;0;0
82;write;1;3.0851e-05;3.0851e-05;3.0851e-05
82;trace;1;0;0;0
82;calc_total;1;46.9255;46.9255;46.9255
83;compErr;1;2.212e-06;2.212e-06;2.212e-06
83;init;1;2.26637;2.26637;2.26637
83;update;1;45.506;45.506;45.506
83;sync;1;1.45217;1.45217;1.45217
83;evalKnownDf;1;0;0;0
83;write;1;3.0364e-05;3.0364e-05;3.0364e-05
83;trace;1;0;0;0
83;calc_total;1;46.9582;46.9582;46.9582
84;compErr;1;1.891e-06;1.891e-06;1.891e-06
84;init;1;2.1683;2.1683;2.1683
84;update;1;45.9646;45.9646;45.9646
84;sync;1;1.3813;1.3813;1.3813
84;evalKnownDf;1;0;0;0
84;write;1;2.7374e-05;2.7374e-05;2.7374e-05
84;trace;1;0;0;0
84;calc_total;1;47.3459;47.3459;47.3459
85;compErr;1;2.189e-06;2.189e-06;2.189e-06
85;init;1;2.25042;2.25042;2.25042
85;update;1;45.9967;45.9967;45.9967
85;sync;1;0.863527;0.863527;0.863527
85;evalKnownDf;1;0;0;0
85;write;1;2.4692e-05;2.4692e-05;2.4692e-05
85;trace;1;0;0;0
85;calc_total;1;46.8602;46.8602;46.8602
86;compErr;1;2.47e-06;2.47e-06;2.47e-06
86;init;1;2.14584;2.14584;2.14584
86;update;1;45.8166;45.8166;45.8166
86;sync;1;0.481155;0.481155;0.481155
86;evalKnownDf;1;0;0;0
86;write;1;3.1948e-05;3.1948e-05;3.1948e-05
86;trace;1;0;0;0
86;calc_total;1;46.2977;46.2977;46.2977
87;compErr;1;1.968e-06;1.968e-06;1.968e-06
87;init;1;2.15121;2.15121;2.15121
87;update;1;45.8203;45.8203;45.8203
87;sync;1;0.772009;0.772009;0.772009
87;evalKnownDf;1;0;0;0
87;write;1;3.0801e-05;3.0801e-05;3.0801e-05
87;trace;1;0;0;0
87;calc_total;1;46.5923;46.5923;46.5923
35;compErr;1;2.526e-06;2.526e-06;2.526e-06
35;init;1;2.29059;2.29059;2.29059
35;update;1;45.4953;45.4953;45.4953
35;sync;1;1.35746;1.35746;1.35746
35;evalKnownDf;1;0;0;0
35;write;1;2.8799e-05;2.8799e-05;2.8799e-05
35;trace;1;0;0;0
35;calc_total;1;46.8528;46.8528;46.8528
88;compErr;1;1.759e-06;1.759e-06;1.759e-06
88;init;1;2.17196;2.17196;2.17196
88;update;1;45.5583;45.5583;45.5583
88;sync;1;0.777802;0.777802;0.777802
88;evalKnownDf;1;0;0;0
88;write;1;2.707e-05;2.707e-05;2.707e-05
88;trace;1;0;0;0
88;calc_total;1;46.3361;46.3361;46.3361
89;compErr;1;2.171e-06;2.171e-06;2.171e-06
89;init;1;2.17268;2.17268;2.17268
89;update;1;45.6076;45.6076;45.6076
89;sync;1;1.07087;1.07087;1.07087
89;evalKnownDf;1;0;0;0
89;write;1;2.6502e-05;2.6502e-05;2.6502e-05
89;trace;1;0;0;0
89;calc_total;1;46.6785;46.6785;46.6785
90;compErr;1;1.786e-06;1.786e-06;1.786e-06
90;init;1;2.20882;2.20882;2.20882
90;update;1;45.9658;45.9658;45.9658
90;sync;1;0.801498;0.801498;0.801498
90;evalKnownDf;1;0;0;0
90;write;1;2.2237e-05;2.2237e-05;2.2237e-05
90;trace;1;0;0;0
90;calc_total;1;46.7673;46.7673;46.7673
91;compErr;1;1.783e-06;1.783e-06;1.783e-06
91;init;1;2.16701;2.16701;2.16701
91;update;1;45.795;45.795;45.795
91;sync;1;1.55293;1.55293;1.55293
91;evalKnownDf;1;0;0;0
91;write;1;2.6544e-05;2.6544e-05;2.6544e-05
91;trace;1;0;0;0
91;calc_total;1;47.348;47.348;47.348
92;compErr;1;2.569e-06;2.569e-06;2.569e-06
92;init;1;2.13587;2.13587;2.13587
92;update;1;45.4235;45.4235;45.4235
92;sync;1;0.856618;0.856618;0.856618
92;evalKnownDf;1;0;0;0
92;write;1;2.9255e-05;2.9255e-05;2.9255e-05
92;trace;1;0;0;0
92;calc_total;1;46.2801;46.2801;46.2801
93;compErr;1;2.583e-06;2.583e-06;2.583e-06
93;init;1;2.17048;2.17048;2.17048
93;update;1;45.7167;45.7167;45.7167
93;sync;1;1.6522;1.6522;1.6522
93;evalKnownDf;1;0;0;0
93;write;1;2.5577e-05;2.5577e-05;2.5577e-05
93;trace;1;0;0;0
93;calc_total;1;47.3689;47.3689;47.3689
94;compErr;1;2.007e-06;2.007e-06;2.007e-06
94;init;1;2.14139;2.14139;2.14139
94;update;1;45.4453;45.4453;45.4453
94;sync;1;0.810618;0.810618;0.810618
94;evalKnownDf;1;0;0;0
94;write;1;3.0108e-05;3.0108e-05;3.0108e-05
94;trace;1;0;0;0
94;calc_total;1;46.2559;46.2559;46.2559
95;compErr;1;2.183e-06;2.183e-06;2.183e-06
95;init;1;2.21823;2.21823;2.21823
95;update;1;45.3763;45.3763;45.3763
95;sync;1;1.24707;1.24707;1.24707
95;evalKnownDf;1;0;0;0
95;write;1;2.9469e-05;2.9469e-05;2.9469e-05
95;trace;1;0;0;0
95;calc_total;1;46.6234;46.6234;46.6234
96;compErr;1;1.932e-06;1.932e-06;1.932e-06
96;init;1;2.18175;2.18175;2.18175
96;update;1;45.6503;45.6503;45.6503
96;sync;1;0.911679;0.911679;0.911679
96;evalKnownDf;1;0;0;0
96;write;1;3.1581e-05;3.1581e-05;3.1581e-05
96;trace;1;0;0;0
96;calc_total;1;46.562;46.562;46.562
97;compErr;1;2.278e-06;2.278e-06;2.278e-06
97;init;1;2.19553;2.19553;2.19553
97;update;1;45.6734;45.6734;45.6734
97;sync;1;1.2458;1.2458;1.2458
97;evalKnownDf;1;0;0;0
97;write;1;2.9548e-05;2.9548e-05;2.9548e-05
97;trace;1;0;0;0
97;calc_total;1;46.9192;46.9192;46.9192
98;compErr;1;2.3e-06;2.3e-06;2.3e-06
98;init;1;2.22638;2.22638;2.22638
98;update;1;45.8543;45.8543;45.8543
98;sync;1;1.34348;1.34348;1.34348
98;evalKnownDf;1;0;0;0
98;write;1;2.3779e-05;2.3779e-05;2.3779e-05
98;trace;1;0;0;0
98;calc_total;1;47.1977;47.1977;47.1977
99;compErr;1;2.204e-06;2.204e-06;2.204e-06
99;init;1;2.20363;2.20363;2.20363
99;update;1;45.6528;45.6528;45.6528
99;sync;1;1.28197;1.28197;1.28197
99;evalKnownDf;1;0;0;0
99;write;1;2.8643e-05;2.8643e-05;2.8643e-05
99;trace;1;0;0;0
99;calc_total;1;46.9347;46.9347;46.9347
100;compErr;1;2.123e-06;2.123e-06;2.123e-06
100;init;1;2.17044;2.17044;2.17044
100;update;1;45.3377;45.3377;45.3377
100;sync;1;1.44293;1.44293;1.44293
100;evalKnownDf;1;0;0;0
100;write;1;2.3506e-05;2.3506e-05;2.3506e-05
100;trace;1;0;0;0
100;calc_total;1;46.7807;46.7807;46.7807
101;compErr;1;1.663e-06;1.663e-06;1.663e-06
101;init;1;2.16168;2.16168;2.16168
101;update;1;45.3144;45.3144;45.3144
101;sync;1;2.67385;2.67385;2.67385
101;evalKnownDf;1;0;0;0
101;write;1;2.7058e-05;2.7058e-05;2.7058e-05
101;trace;1;0;0;0
101;calc_total;1;47.9882;47.9882;47.9882
102;compErr;1;1.597e-06;1.597e-06;1.597e-06
102;init;1;2.18652;2.18652;2.18652
102;update;1;45.7464;45.7464;45.7464
102;sync;1;1.01665;1.01665;1.01665
102;evalKnownDf;1;0;0;0
102;write;1;2.4975e-05;2.4975e-05;2.4975e-05
102;trace;1;0;0;0
102;calc_total;1;46.7631;46.7631;46.7631
103;compErr;1;3.356e-06;3.356e-06;3.356e-06
103;init;1;2.21135;2.21135;2.21135
103;update;1;45.748;45.748;45.748
103;sync;1;1.79526;1.79526;1.79526
103;evalKnownDf;1;0;0;0
103;write;1;2.8466e-05;2.8466e-05;2.8466e-05
103;trace;1;0;0;0
103;calc_total;1;47.5433;47.5433;47.5433
104;compErr;1;1.827e-06;1.827e-06;1.827e-06
104;init;1;2.19009;2.19009;2.19009
104;update;1;45.678;45.678;45.678
104;sync;1;0.849588;0.849588;0.849588
104;evalKnownDf;1;0;0;0
104;write;1;2.5385e-05;2.5385e-05;2.5385e-05
104;trace;1;0;0;0
104;calc_total;1;46.5276;46.5276;46.5276
105;compErr;1;2.205e-06;2.205e-06;2.205e-06
105;init;1;2.1509;2.1509;2.1509
105;update;1;45.7603;45.7603;45.7603
105;sync;1;0.477582;0.477582;0.477582
105;evalKnownDf;1;0;0;0
105;write;1;2.803e-05;2.803e-05;2.803e-05
105;trace;1;0;0;0
105;calc_total;1;46.2379;46.2379;46.2379
206;compErr;1;1.814e-06;1.814e-06;1.814e-06
206;init;1;2.18851;2.18851;2.18851
206;update;1;45.8029;45.8029;45.8029
206;sync;1;0.914557;0.914557;0.914557
206;evalKnownDf;1;0;0;0
206;write;1;2.4075e-05;2.4075e-05;2.4075e-05
206;trace;1;0;0;0
206;calc_total;1;46.7175;46.7175;46.7175
106;compErr;1;2.476e-06;2.476e-06;2.476e-06
106;init;1;2.15746;2.15746;2.15746
106;update;1;45.4818;45.4818;45.4818
106;sync;1;0.956121;0.956121;0.956121
106;evalKnownDf;1;0;0;0
106;write;1;2.7415e-05;2.7415e-05;2.7415e-05
106;trace;1;0;0;0
106;calc_total;1;46.4379;46.4379;46.4379
19;compErr;1;2.029e-06;2.029e-06;2.029e-06
19;init;1;2.17666;2.17666;2.17666
19;update;1;45.3522;45.3522;45.3522
19;sync;1;2.73245;2.73245;2.73245
19;evalKnownDf;1;0;0;0
19;write;1;2.907e-05;2.907e-05;2.907e-05
19;trace;1;0;0;0
19;calc_total;1;48.0847;48.0847;48.0847
107;compErr;1;2.263e-06;2.263e-06;2.263e-06
107;init;1;2.16942;2.16942;2.16942
107;update;1;45.332;45.332;45.332
107;sync;1;1.07792;1.07792;1.07792
107;evalKnownDf;1;0;0;0
107;write;1;2.679e-05;2.679e-05;2.679e-05
107;trace;1;0;0;0
107;calc_total;1;46.4099;46.4099;46.4099
108;compErr;1;2.719e-06;2.719e-06;2.719e-06
108;init;1;2.15349;2.15349;2.15349
108;update;1;45.3432;45.3432;45.3432
108;sync;1;1.12451;1.12451;1.12451
108;evalKnownDf;1;0;0;0
108;write;1;3.2476e-05;3.2476e-05;3.2476e-05
108;trace;1;0;0;0
108;calc_total;1;46.4678;46.4678;46.4678
109;compErr;1;2.006e-06;2.006e-06;2.006e-06
109;init;1;2.16944;2.16944;2.16944
109;update;1;45.3477;45.3477;45.3477
109;sync;1;1.28576;1.28576;1.28576
109;evalKnownDf;1;0;0;0
109;write;1;3.3589e-05;3.3589e-05;3.3589e-05
109;trace;1;0;0;0
109;calc_total;1;46.6334;46.6334;46.6334
132;compErr;1;2.381e-06;2.381e-06;2.381e-06
132;init;1;2.21917;2.21917;2.21917
132;update;1;45.5724;45.5724;45.5724
132;sync;1;0.944369;0.944369;0.944369
132;evalKnownDf;1;0;0;0
132;write;1;3.1673e-05;3.1673e-05;3.1673e-05
132;trace;1;0;0;0
132;calc_total;1;46.5167;46.5167;46.5167
110;compErr;1;2.46e-06;2.46e-06;2.46e-06
110;init;1;2.1736;2.1736;2.1736
110;update;1;45.7183;45.7183;45.7183
110;sync;1;0.833095;0.833095;0.833095
110;evalKnownDf;1;0;0;0
110;write;1;3.0317e-05;3.0317e-05;3.0317e-05
110;trace;1;0;0;0
110;calc_total;1;46.5514;46.5514;46.5514
111;compErr;1;2.26e-06;2.26e-06;2.26e-06
111;init;1;2.15448;2.15448;2.15448
111;update;1;45.512;45.512;45.512
111;sync;1;0.915248;0.915248;0.915248
111;evalKnownDf;1;0;0;0
111;write;1;3.0059e-05;3.0059e-05;3.0059e-05
111;trace;1;0;0;0
111;calc_total;1;46.4272;46.4272;46.4272
112;compErr;1;3.165e-06;3.165e-06;3.165e-06
112;init;1;2.18931;2.18931;2.18931
112;update;1;45.7772;45.7772;45.7772
112;sync;1;2.35521;2.35521;2.35521
112;evalKnownDf;1;0;0;0
112;write;1;3.9475e-05;3.9475e-05;3.9475e-05
112;trace;1;0;0;0
112;calc_total;1;48.1324;48.1324;48.1324
113;compErr;1;2.925e-06;2.925e-06;2.925e-06
113;init;1;2.22943;2.22943;2.22943
113;update;1;45.7833;45.7833;45.7833
113;sync;1;2.29506;2.29506;2.29506
113;evalKnownDf;1;0;0;0
113;write;1;3.0487e-05;3.0487e-05;3.0487e-05
113;trace;1;0;0;0
113;calc_total;1;48.0783;48.0783;48.0783
114;compErr;1;3.002e-06;3.002e-06;3.002e-06
114;init;1;2.26402;2.26402;2.26402
114;update;1;45.6785;45.6785;45.6785
114;sync;1;1.54171;1.54171;1.54171
114;evalKnownDf;1;0;0;0
114;write;1;3.4431e-05;3.4431e-05;3.4431e-05
114;trace;1;0;0;0
114;calc_total;1;47.2202;47.2202;47.2202
0;total;1;108.291;108.291;108.291
0;total;1;108.286;108.286;108.286
0;total;1;108.29;108.29;108.29
0;total;1;108.307;108.307;108.307
0;total;1;108.312;108.312;108.312
0;total;1;108.281;108.281;108.281
0;total;1;108.297;108.297;108.297
0;total;1;108.286;108.286;108.286
0;total;1;108.286;108.286;108.286
0;total;1;108.29;108.29;108.29
0;total;1;108.307;108.307;108.307
0;total;1;108.312;108.312;108.312
0;total;1;108.279;108.279;108.279
0;total;1;108.297;108.297;108.297
0;total;1;108.289;108.289;108.289
0;total;1;108.285;108.285;108.285
0;total;1;108.289;108.289;108.289
0;total;1;108.308;108.308;108.308
0;total;1;108.312;108.312;108.312
0;total;1;108.281;108.281;108.281
0;total;1;108.297;108.297;108.297
0;total;1;108.287;108.287;108.287
0;total;1;108.286;108.286;108.286
0;total;1;108.289;108.289;108.289
0;total;1;108.307;108.307;108.307
0;total;1;108.312;108.312;108.312
0;total;1;108.279;108.279;108.279
0;total;1;108.297;108.297;108.297
0;total;1;108.287;108.287;108.287
0;total;1;108.285;108.285;108.285
0;total;1;108.287;108.287;108.287
0;total;1;108.307;108.307;108.307
0;total;1;108.313;108.313;108.313
0;total;1;108.279;108.279;108.279
0;total;1;108.297;108.297;108.297
0;total;1;108.289;108.289;108.289
0;total;1;108.285;108.285;108.285
0;total;1;108.289;108.289;108.289
0;total;1;108.308;108.308;108.308
0;total;1;108.313;108.313;108.313
0;total;1;108.279;108.279;108.279
0;total;1;108.297;108.297;108.297
0;total;1;108.289;108.289;108.289
0;total;1;108.285;108.285;108.285
0;total;1;108.29;108.29;108.29
0;total;1;108.307;108.307;108.307
0;total;1;108.312;108.312;108.312
0;total;1;108.28;108.28;108.28
0;total;1;108.297;108.297;108.297
0;total;1;108.289;108.289;108.289
0;total;1;108.285;108.285;108.285
0;total;1;108.289;108.289;108.289
0;total;1;108.308;108.308;108.308
0;total;1;108.313;108.313;108.313
0;total;1;108.281;108.281;108.281
0;total;1;108.297;108.297;108.297
0;total;1;108.287;108.287;108.287
0;total;1;108.285;108.285;108.285
0;total;1;108.29;108.29;108.29
0;total;1;108.307;108.307;108.307
0;total;1;108.312;108.312;108.312
0;total;1;108.281;108.281;108.281
0;total;1;108.297;108.297;108.297
0;total;1;108.287;108.287;108.287
0;total;1;108.286;108.286;108.286
0;total;1;108.289;108.289;108.289
0;total;1;108.307;108.307;108.307
0;total;1;108.312;108.312;108.312
0;total;1;108.281;108.281;108.281
0;total;1;108.297;108.297;108.297
0;total;1;108.289;108.289;108.289
0;total;1;108.286;108.286;108.286
0;total;1;108.29;108.29;108.29
0;total;1;108.307;108.307;108.307
0;total;1;108.313;108.313;108.313
0;total;1;108.279;108.279;108.279
0;total;1;108.297;108.297;108.297
0;total;1;108.289;108.289;108.289
0;total;1;108.286;108.286;108.286
0;total;1;108.289;108.289;108.289
0;total;1;108.308;108.308;108.308
0;total;1;108.312;108.312;108.312
0;total;1;108.279;108.279;108.279
0;total;1;108.297;108.297;108.297
0;total;1;108.286;108.286;108.286
0;total;1;108.284;108.284;108.284
0;total;1;108.287;108.287;108.287
0;total;1;108.307;108.307;108.307
0;total;1;108.312;108.312;108.312
0;total;1;108.278;108.278;108.278
0;total;1;108.297;108.297;108.297
0;total;1;108.286;108.286;108.286
0;total;1;108.285;108.285;108.285
0;total;1;108.288;108.288;108.288
0;total;1;108.308;108.308;108.308
0;total;1;108.313;108.313;108.313
0;total;1;108.279;108.279;108.279
0;total;1;108.297;108.297;108.297
0;total;1;108.286;108.286;108.286
0;total;1;108.286;108.286;108.286
0;total;1;108.287;108.287;108.287
0;total;1;108.308;108.308;108.308
0;total;1;108.312;108.312;108.312
0;total;1;108.279;108.279;108.279
0;total;1;108.297;108.297;108.297
0;total;1;108.286;108.286;108.286
0;total;1;108.285;108.285;108.285
0;total;1;108.287;108.287;108.287
0;total;1;108.307;108.307;108.307
0;total;1;108.312;108.312;108.312
0;total;1;108.278;108.278;108.278
0;total;1;108.297;108.297;108.297
0;total;1;108.286;108.286;108.286
0;total;1;108.284;108.284;108.284
0;total;1;108.288;108.288;108.288
0;total;1;108.308;108.308;108.308
0;total;1;108.312;108.312;108.312
0;total;1;108.279;108.279;108.279
0;total;1;108.297;108.297;108.297
0;total;1;108.286;108.286;108.286
0;total;1;108.286;108.286;108.286
0;total;1;108.288;108.288;108.288
0;total;1;108.308;108.308;108.308
0;total;1;108.312;108.312;108.312
0;total;1;108.279;108.279;108.279
0;total;1;108.297;108.297;108.297
0;total;1;108.286;108.286;108.286
0;total;1;108.286;108.286;108.286
0;total;1;108.288;108.288;108.288
0;total;1;108.307;108.307;108.307
0;total;1;108.313;108.313;108.313
0;total;1;108.279;108.279;108.279
0;total;1;108.297;108.297;108.297
0;total;1;108.286;108.286;108.286
0;total;1;108.286;108.286;108.286
0;total;1;108.288;108.288;108.288
0;total;1;108.307;108.307;108.307
0;total;1;108.312;108.312;108.312
0;total;1;108.279;108.279;108.279
0;total;1;108.297;108.297;108.297
0;total;1;108.286;108.286;108.286
0;total;1;108.284;108.284;108.284
0;total;1;108.287;108.287;108.287
0;total;1;108.306;108.306;108.306
0;total;1;108.312;108.312;108.312
0;total;1;108.28;108.28;108.28
0;total;1;108.297;108.297;108.297
0;total;1;108.286;108.286;108.286
0;total;1;108.286;108.286;108.286
0;total;1;108.288;108.288;108.288
0;total;1;108.306;108.306;108.306
0;total;1;108.311;108.311;108.311
0;total;1;108.279;108.279;108.279
0;total;1;108.297;108.297;108.297
0;total;1;108.286;108.286;108.286
0;total;1;108.284;108.284;108.284
0;total;1;108.287;108.287;108.287
0;total;1;108.307;108.307;108.307
0;total;1;108.313;108.313;108.313
0;total;1;108.278;108.278;108.278
0;total;1;108.297;108.297;108.297
0;total;1;108.286;108.286;108.286
0;total;1;108.286;108.286;108.286
0;total;1;108.287;108.287;108.287
0;total;1;108.307;108.307;108.307
0;total;1;108.312;108.312;108.312
0;total;1;108.278;108.278;108.278
0;total;1;108.297;108.297;108.297
115;compErr;1;3.433e-06;3.433e-06;3.433e-06
115;init;1;2.25528;2.25528;2.25528
115;update;1;45.4574;45.4574;45.4574
115;sync;1;1.71252;1.71252;1.71252
115;evalKnownDf;1;0;0;0
115;write;1;3.5408e-05;3.5408e-05;3.5408e-05
115;trace;1;0;0;0
115;calc_total;1;47.1699;47.1699;47.1699
251;compErr;1;2.469e-06;2.469e-06;2.469e-06
251;init;1;2.17193;2.17193;2.17193
251;update;1;45.5802;45.5802;45.5802
251;sync;1;0.839468;0.839468;0.839468
251;evalKnownDf;1;0;0;0
251;write;1;3.6349e-05;3.6349e-05;3.6349e-05
251;trace;1;0;0;0
251;calc_total;1;46.4197;46.4197;46.4197
188;compErr;1;1.456e-06;1.456e-06;1.456e-06
188;init;1;2.27582;2.27582;2.27582
188;update;1;45.9119;45.9119;45.9119
188;sync;1;0.688446;0.688446;0.688446
188;evalKnownDf;1;0;0;0
188;write;1;2.3012e-05;2.3012e-05;2.3012e-05
188;trace;1;0;0;0
188;calc_total;1;46.6003;46.6003;46.6003
283;compErr;1;2.046e-06;2.046e-06;2.046e-06
283;init;1;2.22341;2.22341;2.22341
283;update;1;45.7696;45.7696;45.7696
283;sync;1;2.01779;2.01779;2.01779
283;evalKnownDf;1;0;0;0
283;write;1;2.8341e-05;2.8341e-05;2.8341e-05
283;trace;1;0;0;0
283;calc_total;1;47.7874;47.7874;47.7874
307;compErr;1;2.488e-06;2.488e-06;2.488e-06
307;init;1;2.16151;2.16151;2.16151
307;update;1;45.3566;45.3566;45.3566
307;sync;1;1.49413;1.49413;1.49413
307;evalKnownDf;1;0;0;0
307;write;1;2.9028e-05;2.9028e-05;2.9028e-05
307;trace;1;0;0;0
307;calc_total;1;46.8507;46.8507;46.8507
330;compErr;1;2.943e-06;2.943e-06;2.943e-06
330;init;1;2.21513;2.21513;2.21513
330;update;1;45.3726;45.3726;45.3726
330;sync;1;1.61628;1.61628;1.61628
330;evalKnownDf;1;0;0;0
330;write;1;3.1696e-05;3.1696e-05;3.1696e-05
330;trace;1;0;0;0
330;calc_total;1;46.9889;46.9889;46.9889
367;compErr;1;2.194e-06;2.194e-06;2.194e-06
367;init;1;2.17147;2.17147;2.17147
367;update;1;45.8461;45.8461;45.8461
367;sync;1;0.866386;0.866386;0.866386
367;evalKnownDf;1;0;0;0
367;write;1;2.9241e-05;2.9241e-05;2.9241e-05
367;trace;1;0;0;0
367;calc_total;1;46.7125;46.7125;46.7125
355;compErr;1;1.808e-06;1.808e-06;1.808e-06
355;init;1;2.22474;2.22474;2.22474
355;update;1;45.8743;45.8743;45.8743
355;sync;1;1.12178;1.12178;1.12178
355;evalKnownDf;1;0;0;0
355;write;1;3.2354e-05;3.2354e-05;3.2354e-05
355;trace;1;0;0;0
355;calc_total;1;46.9961;46.9961;46.9961
235;compErr;1;2.564e-06;2.564e-06;2.564e-06
235;init;1;2.24299;2.24299;2.24299
235;update;1;45.6712;45.6712;45.6712
235;sync;1;1.2395;1.2395;1.2395
235;evalKnownDf;1;0;0;0
235;write;1;2.9625e-05;2.9625e-05;2.9625e-05
235;trace;1;0;0;0
235;calc_total;1;46.9107;46.9107;46.9107
116;compErr;1;2.335e-06;2.335e-06;2.335e-06
116;init;1;2.23387;2.23387;2.23387
116;update;1;45.5539;45.5539;45.5539
116;sync;1;1.36093;1.36093;1.36093
116;evalKnownDf;1;0;0;0
116;write;1;3.1036e-05;3.1036e-05;3.1036e-05
116;trace;1;0;0;0
116;calc_total;1;46.9148;46.9148;46.9148
252;compErr;1;3.025e-06;3.025e-06;3.025e-06
252;init;1;2.19974;2.19974;2.19974
252;update;1;45.6458;45.6458;45.6458
252;sync;1;0.918656;0.918656;0.918656
252;evalKnownDf;1;0;0;0
252;write;1;2.8759e-05;2.8759e-05;2.8759e-05
252;trace;1;0;0;0
252;calc_total;1;46.5645;46.5645;46.5645
189;compErr;1;1.527e-06;1.527e-06;1.527e-06
189;init;1;2.15972;2.15972;2.15972
189;update;1;45.7633;45.7633;45.7633
189;sync;1;0.991206;0.991206;0.991206
189;evalKnownDf;1;0;0;0
189;write;1;2.2379e-05;2.2379e-05;2.2379e-05
189;trace;1;0;0;0
189;calc_total;1;46.7545;46.7545;46.7545
284;compErr;1;1.771e-06;1.771e-06;1.771e-06
284;init;1;2.16225;2.16225;2.16225
284;update;1;45.3597;45.3597;45.3597
284;sync;1;1.25737;1.25737;1.25737
284;evalKnownDf;1;0;0;0
284;write;1;2.5926e-05;2.5926e-05;2.5926e-05
284;trace;1;0;0;0
284;calc_total;1;46.6171;46.6171;46.6171
308;compErr;1;2.111e-06;2.111e-06;2.111e-06
308;init;1;2.20784;2.20784;2.20784
308;update;1;45.5216;45.5216;45.5216
308;sync;1;1.77341;1.77341;1.77341
308;evalKnownDf;1;0;0;0
308;write;1;2.7054e-05;2.7054e-05;2.7054e-05
308;trace;1;0;0;0
308;calc_total;1;47.295;47.295;47.295
331;compErr;1;2.414e-06;2.414e-06;2.414e-06
331;init;1;2.17739;2.17739;2.17739
331;update;1;45.8817;45.8817;45.8817
331;sync;1;0.709299;0.709299;0.709299
331;evalKnownDf;1;0;0;0
331;write;1;2.8179e-05;2.8179e-05;2.8179e-05
331;trace;1;0;0;0
331;calc_total;1;46.591;46.591;46.591
374;compErr;1;1.778e-06;1.778e-06;1.778e-06
374;init;1;2.23372;2.23372;2.23372
374;update;1;45.3959;45.3959;45.3959
374;sync;1;1.39355;1.39355;1.39355
374;evalKnownDf;1;0;0;0
374;write;1;2.3645e-05;2.3645e-05;2.3645e-05
374;trace;1;0;0;0
374;calc_total;1;46.7894;46.7894;46.7894
356;compErr;1;2.735e-06;2.735e-06;2.735e-06
356;init;1;2.18191;2.18191;2.18191
356;update;1;45.4091;45.4091;45.4091
356;sync;1;1.25003;1.25003;1.25003
356;evalKnownDf;1;0;0;0
356;write;1;2.4649e-05;2.4649e-05;2.4649e-05
356;trace;1;0;0;0
356;calc_total;1;46.6591;46.6591;46.6591
236;compErr;1;2.202e-06;2.202e-06;2.202e-06
236;init;1;2.17307;2.17307;2.17307
236;update;1;45.5318;45.5318;45.5318
236;sync;1;1.08701;1.08701;1.08701
236;evalKnownDf;1;0;0;0
236;write;1;2.9868e-05;2.9868e-05;2.9868e-05
236;trace;1;0;0;0
236;calc_total;1;46.6188;46.6188;46.6188
117;compErr;1;2.13e-06;2.13e-06;2.13e-06
117;init;1;2.15807;2.15807;2.15807
117;update;1;45.386;45.386;45.386
117;sync;1;1.51969;1.51969;1.51969
117;evalKnownDf;1;0;0;0
117;write;1;3.0397e-05;3.0397e-05;3.0397e-05
117;trace;1;0;0;0
117;calc_total;1;46.9057;46.9057;46.9057
253;compErr;1;1.648e-06;1.648e-06;1.648e-06
253;init;1;2.1482;2.1482;2.1482
253;update;1;45.5155;45.5155;45.5155
253;sync;1;0.923851;0.923851;0.923851
253;evalKnownDf;1;0;0;0
253;write;1;2.5234e-05;2.5234e-05;2.5234e-05
253;trace;1;0;0;0
253;calc_total;1;46.4394;46.4394;46.4394
190;compErr;1;1.584e-06;1.584e-06;1.584e-06
190;init;1;2.30454;2.30454;2.30454
190;update;1;45.964;45.964;45.964
190;sync;1;0.954424;0.954424;0.954424
190;evalKnownDf;1;0;0;0
190;write;1;2.375e-05;2.375e-05;2.375e-05
190;trace;1;0;0;0
190;calc_total;1;46.9184;46.9184;46.9184
285;compErr;1;1.819e-06;1.819e-06;1.819e-06
285;init;1;2.1963;2.1963;2.1963
285;update;1;45.5308;45.5308;45.5308
285;sync;1;1.0796;1.0796;1.0796
285;evalKnownDf;1;0;0;0
285;write;1;2.5087e-05;2.5087e-05;2.5087e-05
285;trace;1;0;0;0
285;calc_total;1;46.6104;46.6104;46.6104
309;compErr;1;1.927e-06;1.927e-06;1.927e-06
309;init;1;2.18077;2.18077;2.18077
309;update;1;45.6538;45.6538;45.6538
309;sync;1;0.994366;0.994366;0.994366
309;evalKnownDf;1;0;0;0
309;write;1;2.5938e-05;2.5938e-05;2.5938e-05
309;trace;1;0;0;0
309;calc_total;1;46.6481;46.6481;46.6481
332;compErr;1;2.042e-06;2.042e-06;2.042e-06
332;init;1;2.14422;2.14422;2.14422
332;update;1;45.8553;45.8553;45.8553
332;sync;1;0.421016;0.421016;0.421016
332;evalKnownDf;1;0;0;0
332;write;1;2.5737e-05;2.5737e-05;2.5737e-05
332;trace;1;0;0;0
332;calc_total;1;46.2763;46.2763;46.2763
371;compErr;1;1.691e-06;1.691e-06;1.691e-06
371;init;1;2.18598;2.18598;2.18598
371;update;1;45.9894;45.9894;45.9894
371;sync;1;0.623964;0.623964;0.623964
371;evalKnownDf;1;0;0;0
371;write;1;2.5918e-05;2.5918e-05;2.5918e-05
371;trace;1;0;0;0
371;calc_total;1;46.6133;46.6133;46.6133
357;compErr;1;2.377e-06;2.377e-06;2.377e-06
357;init;1;2.18191;2.18191;2.18191
357;update;1;45.7955;45.7955;45.7955
357;sync;1;1.0999;1.0999;1.0999
357;evalKnownDf;1;0;0;0
357;write;1;2.573e-05;2.573e-05;2.573e-05
357;trace;1;0;0;0
357;calc_total;1;46.8954;46.8954;46.8954
237;compErr;1;2.571e-06;2.571e-06;2.571e-06
237;init;1;2.20074;2.20074;2.20074
237;update;1;45.7511;45.7511;45.7511
237;sync;1;1.02019;1.02019;1.02019
237;evalKnownDf;1;0;0;0
237;write;1;2.8277e-05;2.8277e-05;2.8277e-05
237;trace;1;0;0;0
237;calc_total;1;46.7713;46.7713;46.7713
118;compErr;1;2.061e-06;2.061e-06;2.061e-06
118;init;1;2.21299;2.21299;2.21299
118;update;1;45.6868;45.6868;45.6868
118;sync;1;0.971198;0.971198;0.971198
118;evalKnownDf;1;0;0;0
118;write;1;3.0355e-05;3.0355e-05;3.0355e-05
118;trace;1;0;0;0
118;calc_total;1;46.658;46.658;46.658
254;compErr;1;2.451e-06;2.451e-06;2.451e-06
254;init;1;2.15364;2.15364;2.15364
254;update;1;45.5216;45.5216;45.5216
254;sync;1;0.710694;0.710694;0.710694
254;evalKnownDf;1;0;0;0
254;write;1;2.3567e-05;2.3567e-05;2.3567e-05
254;trace;1;0;0;0
254;calc_total;1;46.2323;46.2323;46.2323
191;compErr;1;2.595e-06;2.595e-06;2.595e-06
191;init;1;2.17551;2.17551;2.17551
191;update;1;45.7337;45.7337;45.7337
191;sync;1;0.804585;0.804585;0.804585
191;evalKnownDf;1;0;0;0
191;write;1;2.7615e-05;2.7615e-05;2.7615e-05
191;trace;1;0;0;0
191;calc_total;1;46.5383;46.5383;46.5383
286;compErr;1;1.992e-06;1.992e-06;1.992e-06
286;init;1;2.20626;2.20626;2.20626
286;update;1;45.422;45.422;45.422
286;sync;1;0.901634;0.901634;0.901634
286;evalKnownDf;1;0;0;0
286;write;1;2.4776e-05;2.4776e-05;2.4776e-05
286;trace;1;0;0;0
286;calc_total;1;46.3236;46.3236;46.3236
310;compErr;1;1.615e-06;1.615e-06;1.615e-06
310;init;1;2.17125;2.17125;2.17125
310;update;1;45.5834;45.5834;45.5834
310;sync;1;0.818553;0.818553;0.818553
310;evalKnownDf;1;0;0;0
310;write;1;2.3151e-05;2.3151e-05;2.3151e-05
310;trace;1;0;0;0
310;calc_total;1;46.402;46.402;46.402
333;compErr;1;2.557e-06;2.557e-06;2.557e-06
333;init;1;2.20556;2.20556;2.20556
333;update;1;45.8618;45.8618;45.8618
333;sync;1;1.02731;1.02731;1.02731
333;evalKnownDf;1;0;0;0
333;write;1;2.5462e-05;2.5462e-05;2.5462e-05
333;trace;1;0;0;0
333;calc_total;1;46.8891;46.8891;46.8891
0;total;1;108.341;108.341;108.341
358;compErr;1;2.311e-06;2.311e-06;2.311e-06
358;init;1;2.17723;2.17723;2.17723
358;update;1;45.7805;45.7805;45.7805
358;sync;1;1.56837;1.56837;1.56837
358;evalKnownDf;1;0;0;0
358;write;1;2.9769e-05;2.9769e-05;2.9769e-05
358;trace;1;0;0;0
358;calc_total;1;47.3488;47.3488;47.3488
238;compErr;1;1.911e-06;1.911e-06;1.911e-06
238;init;1;2.18847;2.18847;2.18847
238;update;1;45.7962;45.7962;45.7962
238;sync;1;0.888309;0.888309;0.888309
238;evalKnownDf;1;0;0;0
238;write;1;2.5262e-05;2.5262e-05;2.5262e-05
238;trace;1;0;0;0
238;calc_total;1;46.6845;46.6845;46.6845
119;compErr;1;3.324e-06;3.324e-06;3.324e-06
119;init;1;2.1871;2.1871;2.1871
119;update;1;45.6521;45.6521;45.6521
119;sync;1;1.08694;1.08694;1.08694
119;evalKnownDf;1;0;0;0
119;write;1;3.2556e-05;3.2556e-05;3.2556e-05
119;trace;1;0;0;0
119;calc_total;1;46.739;46.739;46.739
255;compErr;1;2.585e-06;2.585e-06;2.585e-06
255;init;1;2.16672;2.16672;2.16672
255;update;1;45.7221;45.7221;45.7221
255;sync;1;0.634068;0.634068;0.634068
255;evalKnownDf;1;0;0;0
255;write;1;2.6348e-05;2.6348e-05;2.6348e-05
255;trace;1;0;0;0
255;calc_total;1;46.3562;46.3562;46.3562
187;compErr;1;1.917e-06;1.917e-06;1.917e-06
187;init;1;2.18495;2.18495;2.18495
187;update;1;45.6268;45.6268;45.6268
187;sync;1;1.23576;1.23576;1.23576
187;evalKnownDf;1;0;0;0
187;write;1;2.7447e-05;2.7447e-05;2.7447e-05
187;trace;1;0;0;0
187;calc_total;1;46.8626;46.8626;46.8626
287;compErr;1;1.907e-06;1.907e-06;1.907e-06
287;init;1;2.17292;2.17292;2.17292
287;update;1;45.7725;45.7725;45.7725
287;sync;1;0.686046;0.686046;0.686046
287;evalKnownDf;1;0;0;0
287;write;1;2.2739e-05;2.2739e-05;2.2739e-05
287;trace;1;0;0;0
287;calc_total;1;46.4586;46.4586;46.4586
311;compErr;1;1.706e-06;1.706e-06;1.706e-06
311;init;1;2.19885;2.19885;2.19885
311;update;1;45.5015;45.5015;45.5015
311;sync;1;0.98666;0.98666;0.98666
311;evalKnownDf;1;0;0;0
311;write;1;2.5298e-05;2.5298e-05;2.5298e-05
311;trace;1;0;0;0
311;calc_total;1;46.4882;46.4882;46.4882
334;compErr;1;2.245e-06;2.245e-06;2.245e-06
334;init;1;2.16527;2.16527;2.16527
334;update;1;45.8707;45.8707;45.8707
334;sync;1;0.893892;0.893892;0.893892
334;evalKnownDf;1;0;0;0
334;write;1;2.232e-05;2.232e-05;2.232e-05
334;trace;1;0;0;0
334;calc_total;1;46.7646;46.7646;46.7646
0;total;1;108.34;108.34;108.34
359;compErr;1;1.99e-06;1.99e-06;1.99e-06
359;init;1;2.20354;2.20354;2.20354
359;update;1;45.6692;45.6692;45.6692
359;sync;1;1.99558;1.99558;1.99558
359;evalKnownDf;1;0;0;0
359;write;1;2.7878e-05;2.7878e-05;2.7878e-05
359;trace;1;0;0;0
359;calc_total;1;47.6648;47.6648;47.6648
239;compErr;1;3.545e-06;3.545e-06;3.545e-06
239;init;1;2.18164;2.18164;2.18164
239;update;1;45.9448;45.9448;45.9448
239;sync;1;0.544602;0.544602;0.544602
239;evalKnownDf;1;0;0;0
239;write;1;3.2989e-05;3.2989e-05;3.2989e-05
239;trace;1;0;0;0
239;calc_total;1;46.4894;46.4894;46.4894
0;total;1;108.317;108.317;108.317
248;compErr;1;2.396e-06;2.396e-06;2.396e-06
248;init;1;2.2662;2.2662;2.2662
248;update;1;45.8267;45.8267;45.8267
248;sync;1;0.623491;0.623491;0.623491
248;evalKnownDf;1;0;0;0
248;write;1;3.1429e-05;3.1429e-05;3.1429e-05
248;trace;1;0;0;0
248;calc_total;1;46.4502;46.4502;46.4502
0;total;1;108.295;108.295;108.295
0;total;1;108.346;108.346;108.346
0;total;1;108.296;108.296;108.296
335;compErr;1;2.605e-06;2.605e-06;2.605e-06
335;init;1;2.14935;2.14935;2.14935
335;update;1;45.6209;45.6209;45.6209
335;sync;1;0.620271;0.620271;0.620271
335;evalKnownDf;1;0;0;0
335;write;1;2.6872e-05;2.6872e-05;2.6872e-05
335;trace;1;0;0;0
335;calc_total;1;46.2412;46.2412;46.2412
0;total;1;108.342;108.342;108.342
0;total;1;108.306;108.306;108.306
0;total;1;108.311;108.311;108.311
0;total;1;108.316;108.316;108.316
0;total;1;108.305;108.305;108.305
0;total;1;108.293;108.293;108.293
0;total;1;108.346;108.346;108.346
0;total;1;108.296;108.296;108.296
0;total;1;108.202;108.202;108.202
0;total;1;108.342;108.342;108.342
0;total;1;108.306;108.306;108.306
0;total;1;108.313;108.313;108.313
0;total;1;108.317;108.317;108.317
0;total;1;108.306;108.306;108.306
0;total;1;108.293;108.293;108.293
0;total;1;108.345;108.345;108.345
0;total;1;108.295;108.295;108.295
0;total;1;108.201;108.201;108.201
0;total;1;108.342;108.342;108.342
0;total;1;108.306;108.306;108.306
0;total;1;108.312;108.312;108.312
0;total;1;108.316;108.316;108.316
0;total;1;108.308;108.308;108.308
0;total;1;108.295;108.295;108.295
0;total;1;108.346;108.346;108.346
0;total;1;108.295;108.295;108.295
0;total;1;108.201;108.201;108.201
0;total;1;108.342;108.342;108.342
0;total;1;108.306;108.306;108.306
0;total;1;108.313;108.313;108.313
0;total;1;108.314;108.314;108.314
0;total;1;108.306;108.306;108.306
0;total;1;108.295;108.295;108.295
0;total;1;108.346;108.346;108.346
0;total;1;108.296;108.296;108.296
0;total;1;108.202;108.202;108.202
0;total;1;108.342;108.342;108.342
0;total;1;108.306;108.306;108.306
0;total;1;108.313;108.313;108.313
0;total;1;108.317;108.317;108.317
0;total;1;108.306;108.306;108.306
0;total;1;108.295;108.295;108.295
0;total;1;108.345;108.345;108.345
0;total;1;108.296;108.296;108.296
0;total;1;108.201;108.201;108.201
0;total;1;108.342;108.342;108.342
0;total;1;108.306;108.306;108.306
0;total;1;108.312;108.312;108.312
0;total;1;108.315;108.315;108.315
0;total;1;108.306;108.306;108.306
0;total;1;108.293;108.293;108.293
0;total;1;108.345;108.345;108.345
0;total;1;108.296;108.296;108.296
0;total;1;108.201;108.201;108.201
0;total;1;108.34;108.34;108.34
0;total;1;108.306;108.306;108.306
0;total;1;108.313;108.313;108.313
0;total;1;108.317;108.317;108.317
0;total;1;108.307;108.307;108.307
0;total;1;108.295;108.295;108.295
0;total;1;108.345;108.345;108.345
0;total;1;108.296;108.296;108.296
0;total;1;108.201;108.201;108.201
0;total;1;108.342;108.342;108.342
0;total;1;108.306;108.306;108.306
0;total;1;108.313;108.313;108.313
0;total;1;108.315;108.315;108.315
0;total;1;108.308;108.308;108.308
0;total;1;108.293;108.293;108.293
0;total;1;108.345;108.345;108.345
0;total;1;108.296;108.296;108.296
0;total;1;108.2;108.2;108.2
0;total;1;108.341;108.341;108.341
0;total;1;108.306;108.306;108.306
0;total;1;108.313;108.313;108.313
0;total;1;108.315;108.315;108.315
0;total;1;108.307;108.307;108.307
0;total;1;108.293;108.293;108.293
0;total;1;108.345;108.345;108.345
0;total;1;108.295;108.295;108.295
0;total;1;108.201;108.201;108.201
0;total;1;108.341;108.341;108.341
0;total;1;108.306;108.306;108.306
0;total;1;108.312;108.312;108.312
0;total;1;108.317;108.317;108.317
0;total;1;108.305;108.305;108.305
0;total;1;108.295;108.295;108.295
0;total;1;108.345;108.345;108.345
0;total;1;108.296;108.296;108.296
0;total;1;108.202;108.202;108.202
0;total;1;108.341;108.341;108.341
0;total;1;108.306;108.306;108.306
0;total;1;108.312;108.312;108.312
0;total;1;108.315;108.315;108.315
0;total;1;108.306;108.306;108.306
0;total;1;108.293;108.293;108.293
0;total;1;108.345;108.345;108.345
0;total;1;108.296;108.296;108.296
0;total;1;108.201;108.201;108.201
0;total;1;108.341;108.341;108.341
0;total;1;108.306;108.306;108.306
0;total;1;108.311;108.311;108.311
0;total;1;108.315;108.315;108.315
0;total;1;108.306;108.306;108.306
0;total;1;108.294;108.294;108.294
0;total;1;108.345;108.345;108.345
0;total;1;108.295;108.295;108.295
0;total;1;108.201;108.201;108.201
0;total;1;108.34;108.34;108.34
0;total;1;108.305;108.305;108.305
0;total;1;108.313;108.313;108.313
0;total;1;108.317;108.317;108.317
0;total;1;108.304;108.304;108.304
0;total;1;108.295;108.295;108.295
0;total;1;108.345;108.345;108.345
0;total;1;108.295;108.295;108.295
0;total;1;108.201;108.201;108.201
0;total;1;108.34;108.34;108.34
0;total;1;108.305;108.305;108.305
0;total;1;108.313;108.313;108.313
0;total;1;108.315;108.315;108.315
0;total;1;108.305;108.305;108.305
0;total;1;108.293;108.293;108.293
0;total;1;108.345;108.345;108.345
0;total;1;108.295;108.295;108.295
0;total;1;108.202;108.202;108.202
0;total;1;108.341;108.341;108.341
0;total;1;108.305;108.305;108.305
0;total;1;108.313;108.313;108.313
0;total;1;108.317;108.317;108.317
0;total;1;108.305;108.305;108.305
0;total;1;108.293;108.293;108.293
0;total;1;108.345;108.345;108.345
0;total;1;108.295;108.295;108.295
0;total;1;108.202;108.202;108.202
0;total;1;108.34;108.34;108.34
0;total;1;108.305;108.305;108.305
0;total;1;108.313;108.313;108.313
0;total;1;108.317;108.317;108.317
0;total;1;108.305;108.305;108.305
0;total;1;108.295;108.295;108.295
0;total;1;108.345;108.345;108.345
0;total;1;108.295;108.295;108.295
0;total;1;108.202;108.202;108.202
0;total;1;108.341;108.341;108.341
0;total;1;108.306;108.306;108.306
0;total;1;108.313;108.313;108.313
0;total;1;108.315;108.315;108.315
0;total;1;108.305;108.305;108.305
0;total;1;108.295;108.295;108.295
0;total;1;108.345;108.345;108.345
0;total;1;108.295;108.295;108.295
0;total;1;108.202;108.202;108.202
0;total;1;108.34;108.34;108.34
0;total;1;108.305;108.305;108.305
0;total;1;108.313;108.313;108.313
0;total;1;108.315;108.315;108.315
0;total;1;108.305;108.305;108.305
0;total;1;108.295;108.295;108.295
0;total;1;108.345;108.345;108.345
0;total;1;108.295;108.295;108.295
0;total;1;108.201;108.201;108.201
0;total;1;108.34;108.34;108.34
0;total;1;108.306;108.306;108.306
0;total;1;108.313;108.313;108.313
0;total;1;108.315;108.315;108.315
0;total;1;108.305;108.305;108.305
0;total;1;108.295;108.295;108.295
0;total;1;108.345;108.345;108.345
0;total;1;108.295;108.295;108.295
0;total;1;108.202;108.202;108.202
0;total;1;108.34;108.34;108.34
0;total;1;108.306;108.306;108.306
0;total;1;108.313;108.313;108.313
0;total;1;108.315;108.315;108.315
0;total;1;108.305;108.305;108.305
0;total;1;108.295;108.295;108.295
0;total;1;108.345;108.345;108.345
0;total;1;108.295;108.295;108.295
0;total;1;108.201;108.201;108.201
0;total;1;108.341;108.341;108.341
0;total;1;108.306;108.306;108.306
0;total;1;108.313;108.313;108.313
0;total;1;108.317;108.317;108.317
0;total;1;108.305;108.305;108.305
0;total;1;108.295;108.295;108.295
0;total;1;108.345;108.345;108.345
0;total;1;108.295;108.295;108.295
0;total;1;108.202;108.202;108.202
0;total;1;108.341;108.341;108.341
0;total;1;108.306;108.306;108.306
0;total;1;108.312;108.312;108.312
0;total;1;108.315;108.315;108.315
0;total;1;108.305;108.305;108.305
0;total;1;108.293;108.293;108.293
0;total;1;108.345;108.345;108.345
0;total;1;108.295;108.295;108.295
0;total;1;108.202;108.202;108.202
0;total;1;108.306;108.306;108.306
0;total;1;108.313;108.313;108.313
0;total;1;108.318;108.318;108.318
0;total;1;108.305;108.305;108.305
0;total;1;108.295;108.295;108.295
0;total;1;108.345;108.345;108.345
0;total;1;108.295;108.295;108.295
0;total;1;108.201;108.201;108.201
0;total;1;108.306;108.306;108.306
0;total;1;108.313;108.313;108.313
0;total;1;108.305;108.305;108.305
0;total;1;108.201;108.201;108.201
SCAFES
REMARK: No time step width tau was specified.
 Set tau=1.0 and proceeded. 

49;compErr;1;1.588e-06;1.588e-06;1.588e-06
49;init;1;2.16506;2.16506;2.16506
49;update;1;46.0245;46.0245;46.0245
49;sync;1;0.198134;0.198134;0.198134
49;evalKnownDf;1;0;0;0
49;write;1;2.7449e-05;2.7449e-05;2.7449e-05
49;trace;1;0;0;0
49;calc_total;1;46.2227;46.2227;46.2227
Energy start: 9600
Energy end  : 9517.78
# unit_id;function_name;num_calls;avg_runtime;min_runtime;max_runtime
0;compErr;1;2.136e-06;2.136e-06;2.136e-06
0;init;1;2.16529;2.16529;2.16529
0;update;1;45.8429;45.8429;45.8429
0;sync;1;1.47831;1.47831;1.47831
0;evalKnownDf;1;0;0;0
0;write;1;2.8072e-05;2.8072e-05;2.8072e-05
0;trace;1;0;0;0
0;calc_total;1;47.3212;47.3212;47.3212
289;compErr;1;2.695e-06;2.695e-06;2.695e-06
289;init;1;2.15824;2.15824;2.15824
289;update;1;45.5709;45.5709;45.5709
289;sync;1;0.553209;0.553209;0.553209
289;evalKnownDf;1;0;0;0
289;write;1;2.9164e-05;2.9164e-05;2.9164e-05
289;trace;1;0;0;0
289;calc_total;1;46.1241;46.1241;46.1241
336;compErr;1;1.149e-06;1.149e-06;1.149e-06
336;init;1;2.16831;2.16831;2.16831
336;update;1;46.1069;46.1069;46.1069
336;sync;1;0.0723661;0.0723661;0.0723661
336;evalKnownDf;1;0;0;0
336;write;1;2.205e-05;2.205e-05;2.205e-05
336;trace;1;0;0;0
336;calc_total;1;46.1792;46.1792;46.1792
264;compErr;1;3.209e-06;3.209e-06;3.209e-06
264;init;1;2.18302;2.18302;2.18302
264;update;1;45.6581;45.6581;45.6581
264;sync;1;0.714754;0.714754;0.714754
264;evalKnownDf;1;0;0;0
264;write;1;2.5697e-05;2.5697e-05;2.5697e-05
264;trace;1;0;0;0
264;calc_total;1;46.3729;46.3729;46.3729
51;compErr;1;2.06e-06;2.06e-06;2.06e-06
51;init;1;2.17065;2.17065;2.17065
51;update;1;45.9787;45.9787;45.9787
51;sync;1;0.404605;0.404605;0.404605
51;evalKnownDf;1;0;0;0
51;write;1;2.748e-05;2.748e-05;2.748e-05
51;trace;1;0;0;0
51;calc_total;1;46.3833;46.3833;46.3833
1;compErr;1;1.852e-06;1.852e-06;1.852e-06
1;init;1;2.15851;2.15851;2.15851
1;update;1;45.6631;45.6631;45.6631
1;sync;1;0.596425;0.596425;0.596425
1;evalKnownDf;1;0;0;0
1;write;1;2.6397e-05;2.6397e-05;2.6397e-05
1;trace;1;0;0;0
1;calc_total;1;46.2595;46.2595;46.2595
290;compErr;1;1.181e-06;1.181e-06;1.181e-06
290;init;1;2.16735;2.16735;2.16735
290;update;1;45.7474;45.7474;45.7474
290;sync;1;0.434357;0.434357;0.434357
290;evalKnownDf;1;0;0;0
290;write;1;2.3318e-05;2.3318e-05;2.3318e-05
290;trace;1;0;0;0
290;calc_total;1;46.1818;46.1818;46.1818
341;compErr;1;2.792e-06;2.792e-06;2.792e-06
341;init;1;2.21733;2.21733;2.21733
341;update;1;45.5089;45.5089;45.5089
341;sync;1;0.775246;0.775246;0.775246
341;evalKnownDf;1;0;0;0
341;write;1;2.646e-05;2.646e-05;2.646e-05
341;trace;1;0;0;0
341;calc_total;1;46.2842;46.2842;46.2842
265;compErr;1;3.135e-06;3.135e-06;3.135e-06
265;init;1;2.16422;2.16422;2.16422
265;update;1;45.7868;45.7868;45.7868
265;sync;1;1.29272;1.29272;1.29272
265;evalKnownDf;1;0;0;0
265;write;1;3.1689e-05;3.1689e-05;3.1689e-05
265;trace;1;0;0;0
265;calc_total;1;47.0795;47.0795;47.0795
52;compErr;1;2.017e-06;2.017e-06;2.017e-06
52;init;1;2.16628;2.16628;2.16628
52;update;1;45.748;45.748;45.748
52;sync;1;1.83532;1.83532;1.83532
52;evalKnownDf;1;0;0;0
52;write;1;2.4922e-05;2.4922e-05;2.4922e-05
52;trace;1;0;0;0
52;calc_total;1;47.5833;47.5833;47.5833
4;compErr;1;1.75e-06;1.75e-06;1.75e-06
4;init;1;2.20882;2.20882;2.20882
4;update;1;46.138;46.138;46.138
4;sync;1;0.27042;0.27042;0.27042
4;evalKnownDf;1;0;0;0
4;write;1;1.9228e-05;1.9228e-05;1.9228e-05
4;trace;1;0;0;0
4;calc_total;1;46.4084;46.4084;46.4084
120;compErr;1;1.451e-06;1.451e-06;1.451e-06
120;init;1;2.2202;2.2202;2.2202
120;update;1;45.6896;45.6896;45.6896
120;sync;1;1.3768;1.3768;1.3768
120;evalKnownDf;1;0;0;0
120;write;1;2.4982e-05;2.4982e-05;2.4982e-05
120;trace;1;0;0;0
120;calc_total;1;47.0664;47.0664;47.0664
291;compErr;1;1.603e-06;1.603e-06;1.603e-06
291;init;1;2.16388;2.16388;2.16388
291;update;1;46.0564;46.0564;46.0564
291;sync;1;0.0533804;0.0533804;0.0533804
291;evalKnownDf;1;0;0;0
291;write;1;2.345e-05;2.345e-05;2.345e-05
291;trace;1;0;0;0
291;calc_total;1;46.1098;46.1098;46.1098
342;compErr;1;2.035e-06;2.035e-06;2.035e-06
342;init;1;2.21612;2.21612;2.21612
342;update;1;45.7358;45.7358;45.7358
342;sync;1;0.502243;0.502243;0.502243
342;evalKnownDf;1;0;0;0
342;write;1;2.3998e-05;2.3998e-05;2.3998e-05
342;trace;1;0;0;0
342;calc_total;1;46.238;46.238;46.238
256;compErr;1;2.348e-06;2.348e-06;2.348e-06
256;init;1;2.18461;2.18461;2.18461
256;update;1;45.6884;45.6884;45.6884
256;sync;1;2.15094;2.15094;2.15094
256;evalKnownDf;1;0;0;0
256;write;1;3.0802e-05;3.0802e-05;3.0802e-05
256;trace;1;0;0;0
256;calc_total;1;47.8393;47.8393;47.8393
266;compErr;1;3.048e-06;3.048e-06;3.048e-06
266;init;1;2.2054;2.2054;2.2054
266;update;1;45.69;45.69;45.69
266;sync;1;1.06164;1.06164;1.06164
266;evalKnownDf;1;0;0;0
53;compErr;1;2.383e-06;2.383e-06;2.383e-06
53;init;1;2.18374;2.18374;2.18374
53;update;1;45.4053;45.4053;45.4053
53;sync;1;0.969855;0.969855;0.969855
53;evalKnownDf;1;0;0;0
53;write;1;2.7963e-05;2.7963e-05;2.7963e-05
53;trace;1;0;0;0
53;calc_total;1;46.3752;46.3752;46.3752
5;compErr;1;1.848e-06;1.848e-06;1.848e-06
5;init;1;2.24298;2.24298;2.24298
5;update;1;46.1447;46.1447;46.1447
5;sync;1;0.364541;0.364541;0.364541
5;evalKnownDf;1;0;0;0
5;write;1;2.127e-05;2.127e-05;2.127e-05
5;trace;1;0;0;0
5;calc_total;1;46.5092;46.5092;46.5092
121;compErr;1;3.299e-06;3.299e-06;3.299e-06
121;init;1;2.1733;2.1733;2.1733
121;update;1;45.4723;45.4723;45.4723
121;sync;1;0.701293;0.701293;0.701293
121;evalKnownDf;1;0;0;0
121;write;1;3.0491e-05;3.0491e-05;3.0491e-05
121;trace;1;0;0;0
121;calc_total;1;46.1736;46.1736;46.1736
292;compErr;1;3.61e-06;3.61e-06;3.61e-06
292;init;1;2.21042;2.21042;2.21042
292;update;1;45.6904;45.6904;45.6904
292;sync;1;1.70887;1.70887;1.70887
292;evalKnownDf;1;0;0;0
292;write;1;3.4046e-05;3.4046e-05;3.4046e-05
292;trace;1;0;0;0
292;calc_total;1;47.3993;47.3993;47.3993
343;compErr;1;1.611e-06;1.611e-06;1.611e-06
343;init;1;2.1919;2.1919;2.1919
343;update;1;45.7862;45.7862;45.7862
343;sync;1;0.591014;0.591014;0.591014
343;evalKnownDf;1;0;0;0
343;write;1;2.3815e-05;2.3815e-05;2.3815e-05
343;trace;1;0;0;0
343;calc_total;1;46.3773;46.3773;46.3773
257;compErr;1;3.594e-06;3.594e-06;3.594e-06
257;init;1;2.20328;2.20328;2.20328
257;update;1;45.6991;45.6991;45.6991
257;sync;1;2.6053;2.6053;2.6053
257;evalKnownDf;1;0;0;0
257;write;1;2.5781e-05;2.5781e-05;2.5781e-05
257;trace;1;0;0;0
257;calc_total;1;48.3044;48.3044;48.3044
267;compErr;1;3.317e-06;3.317e-06;3.317e-06
267;init;1;2.19021;2.19021;2.19021
267;update;1;45.7652;45.7652;45.7652
267;sync;1;1.73375;1.73375;1.73375
267;evalKnownDf;1;0;0;0
267;write;1;3.3369e-05;3.3369e-05;3.3369e-05
267;trace;1;0;0;0
267;calc_total;1;47.4989;47.4989;47.4989
55;compErr;1;1.827e-06;1.827e-06;1.827e-06
55;init;1;2.16219;2.16219;2.16219
55;update;1;45.7659;45.7659;45.7659
55;sync;1;0.573663;0.573663;0.573663
55;evalKnownDf;1;0;0;0
55;write;1;2.8659e-05;2.8659e-05;2.8659e-05
55;trace;1;0;0;0
55;calc_total;1;46.3396;46.3396;46.3396
6;compErr;1;3.335e-06;3.335e-06;3.335e-06
6;init;1;2.17979;2.17979;2.17979
6;update;1;45.9358;45.9358;45.9358
6;sync;1;1.06383;1.06383;1.06383
6;evalKnownDf;1;0;0;0
6;write;1;2.3902e-05;2.3902e-05;2.3902e-05
6;trace;1;0;0;0
6;calc_total;1;46.9996;46.9996;46.9996
122;compErr;1;1.887e-06;1.887e-06;1.887e-06
122;init;1;2.16813;2.16813;2.16813
122;update;1;45.7889;45.7889;45.7889
122;sync;1;0.321173;0.321173;0.321173
122;evalKnownDf;1;0;0;0
122;write;1;2.8315e-05;2.8315e-05;2.8315e-05
122;trace;1;0;0;0
122;calc_total;1;46.1101;46.1101;46.1101
293;compErr;1;2.285e-06;2.285e-06;2.285e-06
293;init;1;2.24137;2.24137;2.24137
293;update;1;45.4381;45.4381;45.4381
293;sync;1;1.08102;1.08102;1.08102
293;evalKnownDf;1;0;0;0
293;write;1;3.2496e-05;3.2496e-05;3.2496e-05
293;trace;1;0;0;0
293;calc_total;1;46.5192;46.5192;46.5192
344;compErr;1;3.181e-06;3.181e-06;3.181e-06
344;init;1;2.16565;2.16565;2.16565
344;update;1;45.5227;45.5227;45.5227
344;sync;1;0.527557;0.527557;0.527557
344;evalKnownDf;1;0;0;0
344;write;1;2.4666e-05;2.4666e-05;2.4666e-05
344;trace;1;0;0;0
344;calc_total;1;46.0502;46.0502;46.0502
258;compErr;1;2.121e-06;2.121e-06;2.121e-06
258;init;1;2.22041;2.22041;2.22041
258;update;1;45.7309;45.7309;45.7309
258;sync;1;1.36341;1.36341;1.36341
258;evalKnownDf;1;0;0;0
258;write;1;2.6489e-05;2.6489e-05;2.6489e-05
258;trace;1;0;0;0
258;calc_total;1;47.0943;47.0943;47.0943
268;compErr;1;2.028e-06;2.028e-06;2.028e-06
268;init;1;2.20801;2.20801;2.20801
268;update;1;45.63;45.63;45.63
268;sync;1;1.91176;1.91176;1.91176
268;evalKnownDf;1;0;0;0
268;write;1;3.2129e-05;3.2129e-05;3.2129e-05
268;trace;1;0;0;0
268;calc_total;1;47.5417;47.5417;47.5417
58;compErr;1;1.719e-06;1.719e-06;1.719e-06
58;init;1;2.20123;2.20123;2.20123
58;update;1;45.8428;45.8428;45.8428
58;sync;1;0.386196;0.386196;0.386196
58;evalKnownDf;1;0;0;0
58;write;1;2.7771e-05;2.7771e-05;2.7771e-05
58;trace;1;0;0;0
58;calc_total;1;46.229;46.229;46.229
7;compErr;1;2.055e-06;2.055e-06;2.055e-06
7;init;1;2.15938;2.15938;2.15938
7;update;1;45.7495;45.7495;45.7495
7;sync;1;0.663673;0.663673;0.663673
7;evalKnownDf;1;0;0;0
7;write;1;2.289e-05;2.289e-05;2.289e-05
7;trace;1;0;0;0
7;calc_total;1;46.4132;46.4132;46.4132
123;compErr;1;2.102e-06;2.102e-06;2.102e-06
123;init;1;2.18111;2.18111;2.18111
123;update;1;45.6707;45.6707;45.6707
123;sync;1;0.476973;0.476973;0.476973
123;evalKnownDf;1;0;0;0
123;write;1;2.5315e-05;2.5315e-05;2.5315e-05
123;trace;1;0;0;0
123;calc_total;1;46.1477;46.1477;46.1477
294;compErr;1;2.646e-06;2.646e-06;2.646e-06
294;init;1;2.22781;2.22781;2.22781
294;update;1;45.9623;45.9623;45.9623
294;sync;1;0.393301;0.393301;0.393301
294;evalKnownDf;1;0;0;0
294;write;1;2.706e-05;2.706e-05;2.706e-05
294;trace;1;0;0;0
294;calc_total;1;46.3556;46.3556;46.3556
346;compErr;1;9.85e-07;9.85e-07;9.85e-07
346;init;1;2.17454;2.17454;2.17454
346;update;1;45.8687;45.8687;45.8687
346;sync;1;0.299316;0.299316;0.299316
346;evalKnownDf;1;0;0;0
346;write;1;1.9824e-05;1.9824e-05;1.9824e-05
346;trace;1;0;0;0
346;calc_total;1;46.168;46.168;46.168
259;compErr;1;2.228e-06;2.228e-06;2.228e-06
259;init;1;2.17415;2.17415;2.17415
259;update;1;45.9265;45.9265;45.9265
259;sync;1;1.1306;1.1306;1.1306
259;evalKnownDf;1;0;0;0
259;write;1;2.4572e-05;2.4572e-05;2.4572e-05
259;trace;1;0;0;0
259;calc_total;1;47.0571;47.0571;47.0571
269;compErr;1;2.191e-06;2.191e-06;2.191e-06
269;init;1;2.17658;2.17658;2.17658
269;update;1;45.5301;45.5301;45.5301
269;sync;1;1.35027;1.35027;1.35027
269;evalKnownDf;1;0;0;0
269;write;1;2.9819e-05;2.9819e-05;2.9819e-05
269;trace;1;0;0;0
269;calc_total;1;46.8804;46.8804;46.8804
60;compErr;1;2.443e-06;2.443e-06;2.443e-06
60;init;1;2.13839;2.13839;2.13839
60;update;1;45.5626;45.5626;45.5626
60;sync;1;0.709238;0.709238;0.709238
60;evalKnownDf;1;0;0;0
60;write;1;3.1726e-05;3.1726e-05;3.1726e-05
60;trace;1;0;0;0
60;calc_total;1;46.2718;46.2718;46.2718
10;compErr;1;1.868e-06;1.868e-06;1.868e-06
10;init;1;2.21394;2.21394;2.21394
10;update;1;46.1627;46.1627;46.1627
10;sync;1;0.0417815;0.0417815;0.0417815
10;evalKnownDf;1;0;0;0
10;write;1;2.0868e-05;2.0868e-05;2.0868e-05
10;trace;1;0;0;0
10;calc_total;1;46.2044;46.2044;46.2044
124;compErr;1;2.919e-06;2.919e-06;2.919e-06
124;init;1;2.16977;2.16977;2.16977
124;update;1;45.6039;45.6039;45.6039
124;sync;1;0.54459;0.54459;0.54459
124;evalKnownDf;1;0;0;0
124;write;1;2.7188e-05;2.7188e-05;2.7188e-05
124;trace;1;0;0;0
124;calc_total;1;46.1485;46.1485;46.1485
216;compErr;1;1.767e-06;1.767e-06;1.767e-06
216;init;1;2.1973;2.1973;2.1973
216;update;1;46.1198;46.1198;46.1198
216;sync;1;0.299955;0.299955;0.299955
216;evalKnownDf;1;0;0;0
216;write;1;2.3364e-05;2.3364e-05;2.3364e-05
216;trace;1;0;0;0
216;calc_total;1;46.4198;46.4198;46.4198
295;compErr;1;2.036e-06;2.036e-06;2.036e-06
295;init;1;2.19846;2.19846;2.19846
295;update;1;45.3815;45.3815;45.3815
295;sync;1;0.892272;0.892272;0.892272
295;evalKnownDf;1;0;0;0
295;write;1;3.1385e-05;3.1385e-05;3.1385e-05
295;trace;1;0;0;0
295;calc_total;1;46.2738;46.2738;46.2738
347;compErr;1;2.337e-06;2.337e-06;2.337e-06
347;init;1;2.16094;2.16094;2.16094
347;update;1;45.8659;45.8659;45.8659
347;sync;1;0.133816;0.133816;0.133816
347;evalKnownDf;1;0;0;0
347;write;1;2.6476e-05;2.6476e-05;2.6476e-05
347;trace;1;0;0;0
347;calc_total;1;45.9997;45.9997;45.9997
260;compErr;1;2.285e-06;2.285e-06;2.285e-06
260;init;1;2.1834;2.1834;2.1834
260;update;1;45.9064;45.9064;45.9064
260;sync;1;1.09223;1.09223;1.09223
260;evalKnownDf;1;0;0;0
260;write;1;2.8405e-05;2.8405e-05;2.8405e-05
260;trace;1;0;0;0
260;calc_total;1;46.9987;46.9987;46.9987
270;compErr;1;1.916e-06;1.916e-06;1.916e-06
270;init;1;2.17602;2.17602;2.17602
270;update;1;45.5391;45.5391;45.5391
270;sync;1;1.63358;1.63358;1.63358
270;evalKnownDf;1;0;0;0
270;write;1;2.8028e-05;2.8028e-05;2.8028e-05
270;trace;1;0;0;0
270;calc_total;1;47.1727;47.1727;47.1727
64;compErr;1;3.378e-06;3.378e-06;3.378e-06
64;init;1;2.22945;2.22945;2.22945
64;update;1;45.7014;45.7014;45.7014
64;sync;1;0.530981;0.530981;0.530981
64;evalKnownDf;1;0;0;0
64;write;1;3.4669e-05;3.4669e-05;3.4669e-05
64;trace;1;0;0;0
64;calc_total;1;46.2324;46.2324;46.2324
11;compErr;1;3.135e-06;3.135e-06;3.135e-06
11;init;1;2.17367;2.17367;2.17367
11;update;1;46.0162;46.0162;46.0162
11;sync;1;0.279099;0.279099;0.279099
11;evalKnownDf;1;0;0;0
11;write;1;2.8521e-05;2.8521e-05;2.8521e-05
11;trace;1;0;0;0
11;calc_total;1;46.2953;46.2953;46.2953
125;compErr;1;2.756e-06;2.756e-06;2.756e-06
125;init;1;2.20492;2.20492;2.20492
125;update;1;45.4024;45.4024;45.4024
125;sync;1;0.827254;0.827254;0.827254
125;evalKnownDf;1;0;0;0
125;write;1;2.7305e-05;2.7305e-05;2.7305e-05
125;trace;1;0;0;0
125;calc_total;1;46.2297;46.2297;46.2297
297;compErr;1;2.422e-06;2.422e-06;2.422e-06
297;init;1;2.20618;2.20618;2.20618
297;update;1;45.5567;45.5567;45.5567
297;sync;1;0.649691;0.649691;0.649691
297;evalKnownDf;1;0;0;0
297;write;1;3.4627e-05;3.4627e-05;3.4627e-05
297;trace;1;0;0;0
297;calc_total;1;46.2064;46.2064;46.2064
349;compErr;1;2.548e-06;2.548e-06;2.548e-06
349;init;1;2.13153;2.13153;2.13153
349;update;1;45.5278;45.5278;45.5278
349;sync;1;1.05234;1.05234;1.05234
349;evalKnownDf;1;0;0;0
349;write;1;3.1431e-05;3.1431e-05;3.1431e-05
349;trace;1;0;0;0
349;calc_total;1;46.5802;46.5802;46.5802
261;compErr;1;1.849e-06;1.849e-06;1.849e-06
261;init;1;2.19396;2.19396;2.19396
261;update;1;45.6144;45.6144;45.6144
261;sync;1;1.4602;1.4602;1.4602
261;evalKnownDf;1;0;0;0
261;write;1;3.3876e-05;3.3876e-05;3.3876e-05
261;trace;1;0;0;0
261;calc_total;1;47.0746;47.0746;47.0746
271;compErr;1;2.525e-06;2.525e-06;2.525e-06
271;init;1;2.14606;2.14606;2.14606
271;update;1;45.9733;45.9733;45.9733
271;sync;1;0.718585;0.718585;0.718585
271;evalKnownDf;1;0;0;0
271;write;1;2.8914e-05;2.8914e-05;2.8914e-05
271;trace;1;0;0;0
271;calc_total;1;46.6919;46.6919;46.6919
66;compErr;1;2.736e-06;2.736e-06;2.736e-06
66;init;1;2.22222;2.22222;2.22222
66;update;1;45.5112;45.5112;45.5112
66;sync;1;1.22762;1.22762;1.22762
66;evalKnownDf;1;0;0;0
66;write;1;3.0961e-05;3.0961e-05;3.0961e-05
66;trace;1;0;0;0
66;calc_total;1;46.7388;46.7388;46.7388
12;compErr;1;4.42e-06;4.42e-06;4.42e-06
12;init;1;2.16793;2.16793;2.16793
12;update;1;46.0276;46.0276;46.0276
12;sync;1;0.545454;0.545454;0.545454
12;evalKnownDf;1;0;0;0
12;write;1;3.8576e-05;3.8576e-05;3.8576e-05
12;trace;1;0;0;0
12;calc_total;1;46.5731;46.5731;46.5731
126;compErr;1;2.212e-06;2.212e-06;2.212e-06
126;init;1;2.17062;2.17062;2.17062
126;update;1;45.4828;45.4828;45.4828
126;sync;1;0.637443;0.637443;0.637443
126;evalKnownDf;1;0;0;0
126;write;1;2.5654e-05;2.5654e-05;2.5654e-05
126;trace;1;0;0;0
126;calc_total;1;46.1202;46.1202;46.1202
217;compErr;1;1.779e-06;1.779e-06;1.779e-06
217;init;1;2.21038;2.21038;2.21038
217;update;1;45.8348;45.8348;45.8348
217;sync;1;0.667594;0.667594;0.667594
217;evalKnownDf;1;0;0;0
217;write;1;2.5024e-05;2.5024e-05;2.5024e-05
217;trace;1;0;0;0
217;calc_total;1;46.5024;46.5024;46.5024
298;compErr;1;2.681e-06;2.681e-06;2.681e-06
298;init;1;2.257;2.257;2.257
298;update;1;45.6589;45.6589;45.6589
298;sync;1;0.615865;0.615865;0.615865
298;evalKnownDf;1;0;0;0
298;write;1;3.2358e-05;3.2358e-05;3.2358e-05
298;trace;1;0;0;0
298;calc_total;1;46.2748;46.2748;46.2748
350;compErr;1;1.778e-06;1.778e-06;1.778e-06
350;init;1;2.18718;2.18718;2.18718
350;update;1;45.916;45.916;45.916
350;sync;1;1.72532;1.72532;1.72532
350;evalKnownDf;1;0;0;0
350;write;1;2.8168e-05;2.8168e-05;2.8168e-05
350;trace;1;0;0;0
350;calc_total;1;47.6413;47.6413;47.6413
262;compErr;1;1.186e-06;1.186e-06;1.186e-06
262;init;1;2.16756;2.16756;2.16756
262;update;1;46.1075;46.1075;46.1075
262;sync;1;0.57332;0.57332;0.57332
262;evalKnownDf;1;0;0;0
262;write;1;2.2056e-05;2.2056e-05;2.2056e-05
262;trace;1;0;0;0
262;calc_total;1;46.6808;46.6808;46.6808
272;compErr;1;3.585e-06;3.585e-06;3.585e-06
272;init;1;2.14599;2.14599;2.14599
272;update;1;45.941;45.941;45.941
272;sync;1;0.304543;0.304543;0.304543
272;evalKnownDf;1;0;0;0
272;write;1;3.5478e-05;3.5478e-05;3.5478e-05
272;trace;1;0;0;0
272;calc_total;1;46.2455;46.2455;46.2455
69;compErr;1;2.658e-06;2.658e-06;2.658e-06
69;init;1;2.22765;2.22765;2.22765
69;update;1;45.6061;45.6061;45.6061
69;sync;1;0.912316;0.912316;0.912316
69;evalKnownDf;1;0;0;0
69;write;1;2.7527e-05;2.7527e-05;2.7527e-05
69;trace;1;0;0;0
69;calc_total;1;46.5185;46.5185;46.5185
14;compErr;1;1.957e-06;1.957e-06;1.957e-06
14;init;1;2.13619;2.13619;2.13619
14;update;1;45.6518;45.6518;45.6518
14;sync;1;0.915015;0.915015;0.915015
14;evalKnownDf;1;0;0;0
14;write;1;2.9258e-05;2.9258e-05;2.9258e-05
14;trace;1;0;0;0
14;calc_total;1;46.5668;46.5668;46.5668
127;compErr;1;2.024e-06;2.024e-06;2.024e-06
127;init;1;2.1747;2.1747;2.1747
127;update;1;45.4955;45.4955;45.4955
127;sync;1;1.81894;1.81894;1.81894
127;evalKnownDf;1;0;0;0
127;write;1;2.7129e-05;2.7129e-05;2.7129e-05
127;trace;1;0;0;0
127;calc_total;1;47.3144;47.3144;47.3144
218;compErr;1;1.362e-06;1.362e-06;1.362e-06
218;init;1;2.17815;2.17815;2.17815
218;update;1;46.0629;46.0629;46.0629
218;sync;1;1.70583;1.70583;1.70583
218;evalKnownDf;1;0;0;0
218;write;1;2.4767e-05;2.4767e-05;2.4767e-05
218;trace;1;0;0;0
218;calc_total;1;47.7687;47.7687;47.7687
300;compErr;1;1.865e-06;1.865e-06;1.865e-06
300;init;1;2.22625;2.22625;2.22625
300;update;1;45.6934;45.6934;45.6934
300;sync;1;1.02511;1.02511;1.02511
300;evalKnownDf;1;0;0;0
300;write;1;2.6638e-05;2.6638e-05;2.6638e-05
300;trace;1;0;0;0
300;calc_total;1;46.7185;46.7185;46.7185
351;compErr;1;2.429e-06;2.429e-06;2.429e-06
351;init;1;2.20231;2.20231;2.20231
351;update;1;45.865;45.865;45.865
351;sync;1;0.85963;0.85963;0.85963
351;evalKnownDf;1;0;0;0
351;write;1;2.6268e-05;2.6268e-05;2.6268e-05
351;trace;1;0;0;0
351;calc_total;1;46.7246;46.7246;46.7246
263;compErr;1;2.087e-06;2.087e-06;2.087e-06
263;init;1;2.19658;2.19658;2.19658
263;update;1;45.9382;45.9382;45.9382
263;sync;1;1.99133;1.99133;1.99133
263;evalKnownDf;1;0;0;0
263;write;1;2.3457e-05;2.3457e-05;2.3457e-05
263;trace;1;0;0;0
263;calc_total;1;47.9295;47.9295;47.9295
273;compErr;1;3.389e-06;3.389e-06;3.389e-06
273;init;1;2.17055;2.17055;2.17055
273;update;1;45.4139;45.4139;45.4139
273;sync;1;2.82451;2.82451;2.82451
273;evalKnownDf;1;0;0;0
273;write;1;3.6316e-05;3.6316e-05;3.6316e-05
273;trace;1;0;0;0
273;calc_total;1;48.2384;48.2384;48.2384
70;compErr;1;9.119e-06;9.119e-06;9.119e-06
70;init;1;2.21428;2.21428;2.21428
70;update;1;45.4564;45.4564;45.4564
70;sync;1;0.930593;0.930593;0.930593
70;evalKnownDf;1;0;0;0
70;write;1;2.8617e-05;2.8617e-05;2.8617e-05
70;trace;1;0;0;0
70;calc_total;1;46.387;46.387;46.387
15;compErr;1;3.045e-06;3.045e-06;3.045e-06
15;init;1;2.13448;2.13448;2.13448
15;update;1;45.4824;45.4824;45.4824
15;sync;1;1.01264;1.01264;1.01264
15;evalKnownDf;1;0;0;0
15;write;1;3.6908e-05;3.6908e-05;3.6908e-05
15;trace;1;0;0;0
15;calc_total;1;46.495;46.495;46.495
128;compErr;1;2.061e-06;2.061e-06;2.061e-06
128;init;1;2.16926;2.16926;2.16926
128;update;1;45.3709;45.3709;45.3709
128;sync;1;0.612577;0.612577;0.612577
128;evalKnownDf;1;0;0;0
128;write;1;2.9632e-05;2.9632e-05;2.9632e-05
128;trace;1;0;0;0
128;calc_total;1;45.9835;45.9835;45.9835
219;compErr;1;2.275e-06;2.275e-06;2.275e-06
219;init;1;2.19198;2.19198;2.19198
219;update;1;45.8509;45.8509;45.8509
219;sync;1;0.735983;0.735983;0.735983
219;evalKnownDf;1;0;0;0
219;write;1;2.425e-05;2.425e-05;2.425e-05
219;trace;1;0;0;0
219;calc_total;1;46.5869;46.5869;46.5869
303;compErr;1;2.415e-06;2.415e-06;2.415e-06
303;init;1;2.27329;2.27329;2.27329
303;update;1;45.4048;45.4048;45.4048
303;sync;1;1.05831;1.05831;1.05831
303;evalKnownDf;1;0;0;0
303;write;1;3.027e-05;3.027e-05;3.027e-05
303;trace;1;0;0;0
303;calc_total;1;46.4631;46.4631;46.4631
356;compErr;1;2.714e-06;2.714e-06;2.714e-06
356;init;1;2.19048;2.19048;2.19048
356;update;1;45.6892;45.6892;45.6892
356;sync;1;0.600536;0.600536;0.600536
356;evalKnownDf;1;0;0;0
356;write;1;2.9272e-05;2.9272e-05;2.9272e-05
356;trace;1;0;0;0
356;calc_total;1;46.2897;46.2897;46.2897
240;compErr;1;1.109e-06;1.109e-06;1.109e-06
240;init;1;2.24777;2.24777;2.24777
240;update;1;46.1125;46.1125;46.1125
240;sync;1;0.341706;0.341706;0.341706
240;evalKnownDf;1;0;0;0
240;write;1;2.0498e-05;2.0498e-05;2.0498e-05
240;trace;1;0;0;0
240;calc_total;1;46.4542;46.4542;46.4542
274;compErr;1;1.98e-06;1.98e-06;1.98e-06
274;init;1;2.14472;2.14472;2.14472
274;update;1;45.541;45.541;45.541
274;sync;1;1.03455;1.03455;1.03455
274;evalKnownDf;1;0;0;0
274;write;1;2.674e-05;2.674e-05;2.674e-05
274;trace;1;0;0;0
274;calc_total;1;46.5756;46.5756;46.5756
71;compErr;1;2.103e-06;2.103e-06;2.103e-06
71;init;1;2.17744;2.17744;2.17744
71;update;1;45.5883;45.5883;45.5883
71;sync;1;0.696202;0.696202;0.696202
71;evalKnownDf;1;0;0;0
71;write;1;2.7288e-05;2.7288e-05;2.7288e-05
71;trace;1;0;0;0
71;calc_total;1;46.2845;46.2845;46.2845
16;compErr;1;2.613e-06;2.613e-06;2.613e-06
16;init;1;2.22731;2.22731;2.22731
16;update;1;45.7553;45.7553;45.7553
16;sync;1;0.544677;0.544677;0.544677
16;evalKnownDf;1;0;0;0
16;write;1;3.6913e-05;3.6913e-05;3.6913e-05
16;trace;1;0;0;0
16;calc_total;1;46.3;46.3;46.3
130;compErr;1;1.548e-06;1.548e-06;1.548e-06
130;init;1;2.20109;2.20109;2.20109
130;update;1;45.8386;45.8386;45.8386
130;sync;1;1.42267;1.42267;1.42267
130;evalKnownDf;1;0;0;0
130;write;1;2.3772e-05;2.3772e-05;2.3772e-05
130;trace;1;0;0;0
130;calc_total;1;47.2613;47.2613;47.2613
220;compErr;1;3.359e-06;3.359e-06;3.359e-06
220;init;1;2.16129;2.16129;2.16129
220;update;1;45.8458;45.8458;45.8458
220;sync;1;1.26829;1.26829;1.26829
220;evalKnownDf;1;0;0;0
220;write;1;2.5992e-05;2.5992e-05;2.5992e-05
220;trace;1;0;0;0
220;calc_total;1;47.1141;47.1141;47.1141
304;compErr;1;2.573e-06;2.573e-06;2.573e-06
304;init;1;2.13749;2.13749;2.13749
304;update;1;45.753;45.753;45.753
304;sync;1;0.625705;0.625705;0.625705
304;evalKnownDf;1;0;0;0
304;write;1;2.899e-05;2.899e-05;2.899e-05
304;trace;1;0;0;0
304;calc_total;1;46.3787;46.3787;46.3787
357;compErr;1;2.457e-06;2.457e-06;2.457e-06
357;init;1;2.20886;2.20886;2.20886
357;update;1;45.8749;45.8749;45.8749
357;sync;1;1.98141;1.98141;1.98141
357;evalKnownDf;1;0;0;0
357;write;1;2.6965e-05;2.6965e-05;2.6965e-05
357;trace;1;0;0;0
357;calc_total;1;47.8563;47.8563;47.8563
241;compErr;1;2.926e-06;2.926e-06;2.926e-06
241;init;1;2.2042;2.2042;2.2042
241;update;1;46.055;46.055;46.055
241;sync;1;1.68225;1.68225;1.68225
241;evalKnownDf;1;0;0;0
241;write;1;2.7785e-05;2.7785e-05;2.7785e-05
241;trace;1;0;0;0
241;calc_total;1;47.7373;47.7373;47.7373
275;compErr;1;2.51e-06;2.51e-06;2.51e-06
275;init;1;2.17465;2.17465;2.17465
275;update;1;45.8099;45.8099;45.8099
275;sync;1;2.4607;2.4607;2.4607
275;evalKnownDf;1;0;0;0
275;write;1;2.8705e-05;2.8705e-05;2.8705e-05
275;trace;1;0;0;0
275;calc_total;1;48.2706;48.2706;48.2706
48;compErr;1;2.199e-06;2.199e-06;2.199e-06
48;init;1;2.20813;2.20813;2.20813
48;update;1;46.12;46.12;46.12
48;sync;1;1.80493;1.80493;1.80493
48;evalKnownDf;1;0;0;0
48;write;1;2.1312e-05;2.1312e-05;2.1312e-05
48;trace;1;0;0;0
48;calc_total;1;47.9249;47.9249;47.9249
144;compErr;1;1.597e-06;1.597e-06;1.597e-06
144;init;1;2.16122;2.16122;2.16122
144;update;1;46.0215;46.0215;46.0215
144;sync;1;0.171137;0.171137;0.171137
144;evalKnownDf;1;0;0;0
144;write;1;2.1373e-05;2.1373e-05;2.1373e-05
144;trace;1;0;0;0
144;calc_total;1;46.1926;46.1926;46.1926
17;compErr;1;2.12e-06;2.12e-06;2.12e-06
17;init;1;2.22302;2.22302;2.22302
17;update;1;45.487;45.487;45.487
17;sync;1;1.59598;1.59598;1.59598
17;evalKnownDf;1;0;0;0
17;write;1;3.1841e-05;3.1841e-05;3.1841e-05
17;trace;1;0;0;0
17;calc_total;1;47.083;47.083;47.083
131;compErr;1;1.884e-06;1.884e-06;1.884e-06
131;init;1;2.21582;2.21582;2.21582
131;update;1;45.4699;45.4699;45.4699
131;sync;1;0.875746;0.875746;0.875746
131;evalKnownDf;1;0;0;0
131;write;1;2.7371e-05;2.7371e-05;2.7371e-05
131;trace;1;0;0;0
131;calc_total;1;46.3457;46.3457;46.3457
221;compErr;1;1.913e-06;1.913e-06;1.913e-06
221;init;1;2.17945;2.17945;2.17945
221;update;1;45.516;45.516;45.516
221;sync;1;1.2177;1.2177;1.2177
221;evalKnownDf;1;0;0;0
221;write;1;2.3395e-05;2.3395e-05;2.3395e-05
221;trace;1;0;0;0
221;calc_total;1;46.7337;46.7337;46.7337
305;compErr;1;1.861e-06;1.861e-06;1.861e-06
305;init;1;2.21777;2.21777;2.21777
305;update;1;45.3863;45.3863;45.3863
305;sync;1;1.45505;1.45505;1.45505
305;evalKnownDf;1;0;0;0
305;write;1;2.368e-05;2.368e-05;2.368e-05
305;trace;1;0;0;0
305;calc_total;1;46.8414;46.8414;46.8414
358;compErr;1;2.477e-06;2.477e-06;2.477e-06
358;init;1;2.22898;2.22898;2.22898
358;update;1;45.712;45.712;45.712
358;sync;1;0.939576;0.939576;0.939576
358;evalKnownDf;1;0;0;0
358;write;1;2.6702e-05;2.6702e-05;2.6702e-05
358;trace;1;0;0;0
358;calc_total;1;46.6516;46.6516;46.6516
242;compErr;1;2.035e-06;2.035e-06;2.035e-06
242;init;1;2.23559;2.23559;2.23559
242;update;1;45.9911;45.9911;45.9911
242;sync;1;0.228537;0.228537;0.228537
242;evalKnownDf;1;0;0;0
242;write;1;2.3319e-05;2.3319e-05;2.3319e-05
242;trace;1;0;0;0
242;calc_total;1;46.2196;46.2196;46.2196
276;compErr;1;1.652e-06;1.652e-06;1.652e-06
276;init;1;2.22819;2.22819;2.22819
276;update;1;45.5502;45.5502;45.5502
276;sync;1;0.670044;0.670044;0.670044
276;evalKnownDf;1;0;0;0
276;write;1;2.7214e-05;2.7214e-05;2.7214e-05
276;trace;1;0;0;0
276;calc_total;1;46.2203;46.2203;46.2203
50;compErr;1;2.623e-06;2.623e-06;2.623e-06
50;init;1;2.20343;2.20343;2.20343
50;update;1;45.811;45.811;45.811
50;sync;1;1.20469;1.20469;1.20469
50;evalKnownDf;1;0;0;0
50;write;1;2.7124e-05;2.7124e-05;2.7124e-05
50;trace;1;0;0;0
50;calc_total;1;47.0157;47.0157;47.0157
145;compErr;1;1.66e-06;1.66e-06;1.66e-06
145;init;1;2.15827;2.15827;2.15827
145;update;1;45.3581;45.3581;45.3581
145;sync;1;0.990474;0.990474;0.990474
145;evalKnownDf;1;0;0;0
145;write;1;2.577e-05;2.577e-05;2.577e-05
145;trace;1;0;0;0
145;calc_total;1;46.3485;46.3485;46.3485
18;compErr;1;2.929e-06;2.929e-06;2.929e-06
18;init;1;2.1731;2.1731;2.1731
18;update;1;45.5351;45.5351;45.5351
18;sync;1;0.960329;0.960329;0.960329
18;evalKnownDf;1;0;0;0
18;write;1;3.0615e-05;3.0615e-05;3.0615e-05
18;trace;1;0;0;0
18;calc_total;1;46.4955;46.4955;46.4955
129;compErr;1;2.303e-06;2.303e-06;2.303e-06
129;init;1;2.17547;2.17547;2.17547
129;update;1;45.5715;45.5715;45.5715
129;sync;1;0.635156;0.635156;0.635156
129;evalKnownDf;1;0;0;0
129;write;1;2.8082e-05;2.8082e-05;2.8082e-05
129;trace;1;0;0;0
129;calc_total;1;46.2067;46.2067;46.2067
222;compErr;1;1.829e-06;1.829e-06;1.829e-06
222;init;1;2.16862;2.16862;2.16862
222;update;1;45.617;45.617;45.617
222;sync;1;2.74492;2.74492;2.74492
222;evalKnownDf;1;0;0;0
222;write;1;2.2992e-05;2.2992e-05;2.2992e-05
222;trace;1;0;0;0
222;calc_total;1;48.3619;48.3619;48.3619
306;compErr;1;1.93e-06;1.93e-06;1.93e-06
306;init;1;2.15361;2.15361;2.15361
306;update;1;45.5013;45.5013;45.5013
306;sync;1;1.11813;1.11813;1.11813
306;evalKnownDf;1;0;0;0
306;write;1;2.6023e-05;2.6023e-05;2.6023e-05
306;trace;1;0;0;0
306;calc_total;1;46.6194;46.6194;46.6194
359;compErr;1;1.948e-06;1.948e-06;1.948e-06
359;init;1;2.20555;2.20555;2.20555
359;update;1;45.8872;45.8872;45.8872
359;sync;1;0.772101;0.772101;0.772101
359;evalKnownDf;1;0;0;0
359;write;1;2.1823e-05;2.1823e-05;2.1823e-05
359;trace;1;0;0;0
359;calc_total;1;46.6593;46.6593;46.6593
243;compErr;1;3.732e-06;3.732e-06;3.732e-06
243;init;1;2.20667;2.20667;2.20667
243;update;1;45.6372;45.6372;45.6372
243;sync;1;1.71516;1.71516;1.71516
243;evalKnownDf;1;0;0;0
243;write;1;2.6473e-05;2.6473e-05;2.6473e-05
243;trace;1;0;0;0
243;calc_total;1;47.3524;47.3524;47.3524
277;compErr;1;3.09e-06;3.09e-06;3.09e-06
277;init;1;2.23158;2.23158;2.23158
277;update;1;45.7734;45.7734;45.7734
277;sync;1;0.931269;0.931269;0.931269
277;evalKnownDf;1;0;0;0
277;write;1;2.4946e-05;2.4946e-05;2.4946e-05
277;trace;1;0;0;0
277;calc_total;1;46.7047;46.7047;46.7047
54;compErr;1;2.001e-06;2.001e-06;2.001e-06
54;init;1;2.16606;2.16606;2.16606
54;update;1;45.3945;45.3945;45.3945
54;sync;1;0.96233;0.96233;0.96233
54;evalKnownDf;1;0;0;0
54;write;1;2.7136e-05;2.7136e-05;2.7136e-05
54;trace;1;0;0;0
54;calc_total;1;46.3568;46.3568;46.3568
146;compErr;1;1.763e-06;1.763e-06;1.763e-06
146;init;1;2.16935;2.16935;2.16935
146;update;1;45.4054;45.4054;45.4054
146;sync;1;2.20186;2.20186;2.20186
146;evalKnownDf;1;0;0;0
146;write;1;2.4941e-05;2.4941e-05;2.4941e-05
146;trace;1;0;0;0
146;calc_total;1;47.6073;47.6073;47.6073
19;compErr;1;3.014e-06;3.014e-06;3.014e-06
19;init;1;2.24002;2.24002;2.24002
19;update;1;45.4738;45.4738;45.4738
19;sync;1;1.46593;1.46593;1.46593
19;evalKnownDf;1;0;0;0
19;write;1;3.0386e-05;3.0386e-05;3.0386e-05
19;trace;1;0;0;0
19;calc_total;1;46.9397;46.9397;46.9397
133;compErr;1;2.79e-06;2.79e-06;2.79e-06
133;init;1;2.19238;2.19238;2.19238
133;update;1;45.9133;45.9133;45.9133
133;sync;1;0.690332;0.690332;0.690332
133;evalKnownDf;1;0;0;0
133;write;1;2.692e-05;2.692e-05;2.692e-05
133;trace;1;0;0;0
133;calc_total;1;46.6036;46.6036;46.6036
223;compErr;1;2.613e-06;2.613e-06;2.613e-06
223;init;1;2.15515;2.15515;2.15515
223;update;1;45.5673;45.5673;45.5673
223;sync;1;0.948975;0.948975;0.948975
223;evalKnownDf;1;0;0;0
223;write;1;3.026e-05;3.026e-05;3.026e-05
223;trace;1;0;0;0
223;calc_total;1;46.5163;46.5163;46.5163
307;compErr;1;1.692e-06;1.692e-06;1.692e-06
307;init;1;2.23153;2.23153;2.23153
307;update;1;45.6891;45.6891;45.6891
307;sync;1;1.21422;1.21422;1.21422
307;evalKnownDf;1;0;0;0
307;write;1;2.5422e-05;2.5422e-05;2.5422e-05
307;trace;1;0;0;0
307;calc_total;1;46.9033;46.9033;46.9033
338;compErr;1;3.654e-06;3.654e-06;3.654e-06
338;init;1;2.17001;2.17001;2.17001
338;update;1;45.4619;45.4619;45.4619
338;sync;1;0.673217;0.673217;0.673217
338;evalKnownDf;1;0;0;0
338;write;1;2.8202e-05;2.8202e-05;2.8202e-05
338;trace;1;0;0;0
338;calc_total;1;46.1351;46.1351;46.1351
244;compErr;1;2.446e-06;2.446e-06;2.446e-06
244;init;1;2.16265;2.16265;2.16265
244;update;1;45.9676;45.9676;45.9676
244;sync;1;0.39048;0.39048;0.39048
244;evalKnownDf;1;0;0;0
244;write;1;2.6149e-05;2.6149e-05;2.6149e-05
244;trace;1;0;0;0
244;calc_total;1;46.3581;46.3581;46.3581
278;compErr;1;2.736e-06;2.736e-06;2.736e-06
278;init;1;2.17508;2.17508;2.17508
278;update;1;45.7768;45.7768;45.7768
278;sync;1;1.71825;1.71825;1.71825
278;evalKnownDf;1;0;0;0
278;write;1;2.3662e-05;2.3662e-05;2.3662e-05
278;trace;1;0;0;0
278;calc_total;1;47.4951;47.4951;47.4951
57;compErr;1;2.47e-06;2.47e-06;2.47e-06
57;init;1;2.16252;2.16252;2.16252
57;update;1;45.7815;45.7815;45.7815
57;sync;1;0.394692;0.394692;0.394692
57;evalKnownDf;1;0;0;0
57;write;1;2.7072e-05;2.7072e-05;2.7072e-05
57;trace;1;0;0;0
57;calc_total;1;46.1762;46.1762;46.1762
147;compErr;1;2.202e-06;2.202e-06;2.202e-06
147;init;1;2.2402;2.2402;2.2402
147;update;1;45.7571;45.7571;45.7571
147;sync;1;0.81469;0.81469;0.81469
147;evalKnownDf;1;0;0;0
147;write;1;3.4061e-05;3.4061e-05;3.4061e-05
147;trace;1;0;0;0
147;calc_total;1;46.5718;46.5718;46.5718
20;compErr;1;2.929e-06;2.929e-06;2.929e-06
20;init;1;2.24457;2.24457;2.24457
20;update;1;45.4701;45.4701;45.4701
20;sync;1;1.3426;1.3426;1.3426
20;evalKnownDf;1;0;0;0
20;write;1;3.1824e-05;3.1824e-05;3.1824e-05
20;trace;1;0;0;0
20;calc_total;1;46.8127;46.8127;46.8127
134;compErr;1;2.712e-06;2.712e-06;2.712e-06
134;init;1;2.15348;2.15348;2.15348
134;update;1;45.7877;45.7877;45.7877
134;sync;1;0.816328;0.816328;0.816328
134;evalKnownDf;1;0;0;0
134;write;1;2.824e-05;2.824e-05;2.824e-05
134;trace;1;0;0;0
134;calc_total;1;46.6041;46.6041;46.6041
224;compErr;1;2.371e-06;2.371e-06;2.371e-06
224;init;1;2.24252;2.24252;2.24252
224;update;1;45.8457;45.8457;45.8457
224;sync;1;0.300735;0.300735;0.300735
224;evalKnownDf;1;0;0;0
224;write;1;2.8371e-05;2.8371e-05;2.8371e-05
224;trace;1;0;0;0
224;calc_total;1;46.1464;46.1464;46.1464
308;compErr;1;2.905e-06;2.905e-06;2.905e-06
308;init;1;2.1302;2.1302;2.1302
308;update;1;45.4051;45.4051;45.4051
308;sync;1;0.71555;0.71555;0.71555
308;evalKnownDf;1;0;0;0
308;write;1;2.6549e-05;2.6549e-05;2.6549e-05
308;trace;1;0;0;0
308;calc_total;1;46.1206;46.1206;46.1206
339;compErr;1;2.191e-06;2.191e-06;2.191e-06
339;init;1;2.227;2.227;2.227
339;update;1;45.5411;45.5411;45.5411
339;sync;1;0.73368;0.73368;0.73368
339;evalKnownDf;1;0;0;0
339;write;1;2.5008e-05;2.5008e-05;2.5008e-05
339;trace;1;0;0;0
339;calc_total;1;46.2748;46.2748;46.2748
245;compErr;1;1.812e-06;1.812e-06;1.812e-06
245;init;1;2.21572;2.21572;2.21572
245;update;1;45.8467;45.8467;45.8467
245;sync;1;0.729475;0.729475;0.729475
245;evalKnownDf;1;0;0;0
245;write;1;2.687e-05;2.687e-05;2.687e-05
245;trace;1;0;0;0
245;calc_total;1;46.5761;46.5761;46.5761
279;compErr;1;1.57e-06;1.57e-06;1.57e-06
279;init;1;2.16668;2.16668;2.16668
279;update;1;45.84;45.84;45.84
279;sync;1;0.436354;0.436354;0.436354
279;evalKnownDf;1;0;0;0
279;write;1;2.6207e-05;2.6207e-05;2.6207e-05
279;trace;1;0;0;0
279;calc_total;1;46.2764;46.2764;46.2764
59;compErr;1;2.108e-06;2.108e-06;2.108e-06
59;init;1;2.21093;2.21093;2.21093
59;update;1;45.6446;45.6446;45.6446
59;sync;1;1.5293;1.5293;1.5293
59;evalKnownDf;1;0;0;0
59;write;1;2.6998e-05;2.6998e-05;2.6998e-05
59;trace;1;0;0;0
59;calc_total;1;47.1739;47.1739;47.1739
148;compErr;1;1.851e-06;1.851e-06;1.851e-06
148;init;1;2.18675;2.18675;2.18675
148;update;1;45.672;45.672;45.672
148;sync;1;0.64032;0.64032;0.64032
148;evalKnownDf;1;0;0;0
148;write;1;2.1504e-05;2.1504e-05;2.1504e-05
148;trace;1;0;0;0
148;calc_total;1;46.3123;46.3123;46.3123
21;compErr;1;2.544e-06;2.544e-06;2.544e-06
21;init;1;2.18238;2.18238;2.18238
21;update;1;45.6501;45.6501;45.6501
21;sync;1;2.4416;2.4416;2.4416
21;evalKnownDf;1;0;0;0
21;write;1;3.0673e-05;3.0673e-05;3.0673e-05
21;trace;1;0;0;0
21;calc_total;1;48.0917;48.0917;48.0917
135;compErr;1;1.781e-06;1.781e-06;1.781e-06
135;init;1;2.15494;2.15494;2.15494
135;update;1;45.5753;45.5753;45.5753
135;sync;1;1.00638;1.00638;1.00638
135;evalKnownDf;1;0;0;0
135;write;1;2.8971e-05;2.8971e-05;2.8971e-05
135;trace;1;0;0;0
135;calc_total;1;46.5817;46.5817;46.5817
225;compErr;1;1.745e-06;1.745e-06;1.745e-06
225;init;1;2.20926;2.20926;2.20926
225;update;1;45.613;45.613;45.613
225;sync;1;1.03867;1.03867;1.03867
225;evalKnownDf;1;0;0;0
225;write;1;2.6907e-05;2.6907e-05;2.6907e-05
225;trace;1;0;0;0
225;calc_total;1;46.6517;46.6517;46.6517
309;compErr;1;1.684e-06;1.684e-06;1.684e-06
309;init;1;2.1868;2.1868;2.1868
309;update;1;45.7211;45.7211;45.7211
309;sync;1;1.93594;1.93594;1.93594
309;evalKnownDf;1;0;0;0
309;write;1;2.5274e-05;2.5274e-05;2.5274e-05
309;trace;1;0;0;0
309;calc_total;1;47.657;47.657;47.657
340;compErr;1;2.458e-06;2.458e-06;2.458e-06
340;init;1;2.1735;2.1735;2.1735
340;update;1;45.6479;45.6479;45.6479
340;sync;1;1.60611;1.60611;1.60611
340;evalKnownDf;1;0;0;0
340;write;1;2.3738e-05;2.3738e-05;2.3738e-05
340;trace;1;0;0;0
340;calc_total;1;47.254;47.254;47.254
246;compErr;1;2.504e-06;2.504e-06;2.504e-06
246;init;1;2.20131;2.20131;2.20131
246;update;1;45.7074;45.7074;45.7074
246;sync;1;0.750559;0.750559;0.750559
246;evalKnownDf;1;0;0;0
246;write;1;2.8901e-05;2.8901e-05;2.8901e-05
246;trace;1;0;0;0
246;calc_total;1;46.458;46.458;46.458
280;compErr;1;1.723e-06;1.723e-06;1.723e-06
280;init;1;2.16198;2.16198;2.16198
280;update;1;45.4658;45.4658;45.4658
280;sync;1;0.826492;0.826492;0.826492
280;evalKnownDf;1;0;0;0
280;write;1;2.6525e-05;2.6525e-05;2.6525e-05
280;trace;1;0;0;0
280;calc_total;1;46.2923;46.2923;46.2923
61;compErr;1;3.175e-06;3.175e-06;3.175e-06
61;init;1;2.20669;2.20669;2.20669
61;update;1;45.4616;45.4616;45.4616
61;sync;1;1.00786;1.00786;1.00786
61;evalKnownDf;1;0;0;0
61;write;1;2.9934e-05;2.9934e-05;2.9934e-05
61;trace;1;0;0;0
61;calc_total;1;46.4695;46.4695;46.4695
149;compErr;1;2.262e-06;2.262e-06;2.262e-06
149;init;1;2.17995;2.17995;2.17995
149;update;1;45.5079;45.5079;45.5079
149;sync;1;0.848501;0.848501;0.848501
149;evalKnownDf;1;0;0;0
149;write;1;2.4753e-05;2.4753e-05;2.4753e-05
149;trace;1;0;0;0
149;calc_total;1;46.3564;46.3564;46.3564
22;compErr;1;2.352e-06;2.352e-06;2.352e-06
22;init;1;2.2391;2.2391;2.2391
22;update;1;45.4687;45.4687;45.4687
22;sync;1;1.12683;1.12683;1.12683
22;evalKnownDf;1;0;0;0
22;write;1;2.7059e-05;2.7059e-05;2.7059e-05
22;trace;1;0;0;0
22;calc_total;1;46.5956;46.5956;46.5956
136;compErr;1;1.867e-06;1.867e-06;1.867e-06
136;init;1;2.20425;2.20425;2.20425
136;update;1;45.6881;45.6881;45.6881
136;sync;1;1.79749;1.79749;1.79749
136;evalKnownDf;1;0;0;0
136;write;1;2.3062e-05;2.3062e-05;2.3062e-05
136;trace;1;0;0;0
136;calc_total;1;47.4856;47.4856;47.4856
226;compErr;1;1.375e-06;1.375e-06;1.375e-06
226;init;1;2.19968;2.19968;2.19968
226;update;1;46.1027;46.1027;46.1027
226;sync;1;0.940214;0.940214;0.940214
226;evalKnownDf;1;0;0;0
226;write;1;2.1346e-05;2.1346e-05;2.1346e-05
226;trace;1;0;0;0
226;calc_total;1;47.0429;47.0429;47.0429
310;compErr;1;2.384e-06;2.384e-06;2.384e-06
310;init;1;2.23161;2.23161;2.23161
310;update;1;45.7262;45.7262;45.7262
310;sync;1;0.689793;0.689793;0.689793
310;evalKnownDf;1;0;0;0
310;write;1;2.3669e-05;2.3669e-05;2.3669e-05
310;trace;1;0;0;0
310;calc_total;1;46.416;46.416;46.416
345;compErr;1;2.19e-06;2.19e-06;2.19e-06
345;init;1;2.19177;2.19177;2.19177
345;update;1;45.8815;45.8815;45.8815
345;sync;1;1.25639;1.25639;1.25639
345;evalKnownDf;1;0;0;0
345;write;1;2.4992e-05;2.4992e-05;2.4992e-05
345;trace;1;0;0;0
345;calc_total;1;47.1379;47.1379;47.1379
247;compErr;1;2.175e-06;2.175e-06;2.175e-06
247;init;1;2.18248;2.18248;2.18248
247;update;1;45.6689;45.6689;45.6689
247;sync;1;0.850017;0.850017;0.850017
247;evalKnownDf;1;0;0;0
247;write;1;3.1197e-05;3.1197e-05;3.1197e-05
247;trace;1;0;0;0
247;calc_total;1;46.519;46.519;46.519
281;compErr;1;2.572e-06;2.572e-06;2.572e-06
281;init;1;2.16983;2.16983;2.16983
281;update;1;45.5911;45.5911;45.5911
281;sync;1;1.02335;1.02335;1.02335
281;evalKnownDf;1;0;0;0
281;write;1;2.2638e-05;2.2638e-05;2.2638e-05
281;trace;1;0;0;0
281;calc_total;1;46.6144;46.6144;46.6144
62;compErr;1;2.779e-06;2.779e-06;2.779e-06
62;init;1;2.1874;2.1874;2.1874
62;update;1;45.4659;45.4659;45.4659
62;sync;1;1.96448;1.96448;1.96448
62;evalKnownDf;1;0;0;0
62;write;1;2.7657e-05;2.7657e-05;2.7657e-05
62;trace;1;0;0;0
62;calc_total;1;47.4304;47.4304;47.4304
150;compErr;1;1.556e-06;1.556e-06;1.556e-06
150;init;1;2.15464;2.15464;2.15464
150;update;1;45.6845;45.6845;45.6845
150;sync;1;0.637929;0.637929;0.637929
150;evalKnownDf;1;0;0;0
150;write;1;2.3313e-05;2.3313e-05;2.3313e-05
150;trace;1;0;0;0
150;calc_total;1;46.3224;46.3224;46.3224
2;compErr;1;1.158e-06;1.158e-06;1.158e-06
2;init;1;2.17316;2.17316;2.17316
2;update;1;46.1489;46.1489;46.1489
2;sync;1;0.749063;0.749063;0.749063
2;evalKnownDf;1;0;0;0
2;write;1;2.1206e-05;2.1206e-05;2.1206e-05
2;trace;1;0;0;0
2;calc_total;1;46.898;46.898;46.898
137;compErr;1;2.035e-06;2.035e-06;2.035e-06
137;init;1;2.17642;2.17642;2.17642
137;update;1;46.067;46.067;46.067
137;sync;1;2.08201;2.08201;2.08201
137;evalKnownDf;1;0;0;0
137;write;1;2.6048e-05;2.6048e-05;2.6048e-05
137;trace;1;0;0;0
137;calc_total;1;48.149;48.149;48.149
227;compErr;1;1.811e-06;1.811e-06;1.811e-06
227;init;1;2.17025;2.17025;2.17025
227;update;1;46.1005;46.1005;46.1005
227;sync;1;0.370197;0.370197;0.370197
227;evalKnownDf;1;0;0;0
227;write;1;2.2381e-05;2.2381e-05;2.2381e-05
227;trace;1;0;0;0
227;calc_total;1;46.4707;46.4707;46.4707
311;compErr;1;1.822e-06;1.822e-06;1.822e-06
311;init;1;2.13492;2.13492;2.13492
311;update;1;45.731;45.731;45.731
311;sync;1;0.455448;0.455448;0.455448
311;evalKnownDf;1;0;0;0
311;write;1;2.6476e-05;2.6476e-05;2.6476e-05
311;trace;1;0;0;0
311;calc_total;1;46.1865;46.1865;46.1865
248;compErr;1;2.937e-06;2.937e-06;2.937e-06
248;init;1;2.18406;2.18406;2.18406
248;update;1;45.7139;45.7139;45.7139
248;sync;1;0.453669;0.453669;0.453669
248;evalKnownDf;1;0;0;0
248;write;1;2.953e-05;2.953e-05;2.953e-05
248;trace;1;0;0;0
248;calc_total;1;46.1675;46.1675;46.1675
282;compErr;1;1.759e-06;1.759e-06;1.759e-06
282;init;1;2.20531;2.20531;2.20531
282;update;1;45.5971;45.5971;45.5971
282;sync;1;2.50462;2.50462;2.50462
282;evalKnownDf;1;0;0;0
282;write;1;2.2564e-05;2.2564e-05;2.2564e-05
282;trace;1;0;0;0
282;calc_total;1;48.1017;48.1017;48.1017
63;compErr;1;1.721e-06;1.721e-06;1.721e-06
63;init;1;2.14001;2.14001;2.14001
63;update;1;46.1178;46.1178;46.1178
63;sync;1;0.0294759;0.0294759;0.0294759
63;evalKnownDf;1;0;0;0
63;write;1;2.8571e-05;2.8571e-05;2.8571e-05
63;trace;1;0;0;0
63;calc_total;1;46.1473;46.1473;46.1473
151;compErr;1;2.358e-06;2.358e-06;2.358e-06
151;init;1;2.27576;2.27576;2.27576
151;update;1;45.7541;45.7541;45.7541
151;sync;1;0.956379;0.956379;0.956379
151;evalKnownDf;1;0;0;0
151;write;1;2.8671e-05;2.8671e-05;2.8671e-05
151;trace;1;0;0;0
151;calc_total;1;46.7105;46.7105;46.7105
3;compErr;1;1.452e-06;1.452e-06;1.452e-06
3;init;1;2.16225;2.16225;2.16225
3;update;1;45.7217;45.7217;45.7217
3;sync;1;0.498487;0.498487;0.498487
3;evalKnownDf;1;0;0;0
3;write;1;2.1799e-05;2.1799e-05;2.1799e-05
3;trace;1;0;0;0
3;calc_total;1;46.2202;46.2202;46.2202
138;compErr;1;1.887e-06;1.887e-06;1.887e-06
138;init;1;2.18107;2.18107;2.18107
138;update;1;45.7643;45.7643;45.7643
138;sync;1;1.09891;1.09891;1.09891
138;evalKnownDf;1;0;0;0
138;write;1;2.5244e-05;2.5244e-05;2.5244e-05
138;trace;1;0;0;0
138;calc_total;1;46.8632;46.8632;46.8632
228;compErr;1;1.92e-06;1.92e-06;1.92e-06
228;init;1;2.2451;2.2451;2.2451
228;update;1;45.6121;45.6121;45.6121
228;sync;1;1.18169;1.18169;1.18169
228;evalKnownDf;1;0;0;0
228;write;1;2.3306e-05;2.3306e-05;2.3306e-05
228;trace;1;0;0;0
228;calc_total;1;46.7938;46.7938;46.7938
249;compErr;1;2.051e-06;2.051e-06;2.051e-06
249;init;1;2.1673;2.1673;2.1673
249;update;1;45.6789;45.6789;45.6789
249;sync;1;0.681749;0.681749;0.681749
249;evalKnownDf;1;0;0;0
249;write;1;3.1984e-05;3.1984e-05;3.1984e-05
249;trace;1;0;0;0
249;calc_total;1;46.3606;46.3606;46.3606
283;compErr;1;3.187e-06;3.187e-06;3.187e-06
283;init;1;2.3188;2.3188;2.3188
283;update;1;45.5135;45.5135;45.5135
283;sync;1;1.48903;1.48903;1.48903
283;evalKnownDf;1;0;0;0
283;write;1;2.5771e-05;2.5771e-05;2.5771e-05
283;trace;1;0;0;0
283;calc_total;1;47.0025;47.0025;47.0025
65;compErr;1;2.556e-06;2.556e-06;2.556e-06
65;init;1;2.17328;2.17328;2.17328
65;update;1;45.3301;45.3301;45.3301
65;sync;1;2.76856;2.76856;2.76856
65;evalKnownDf;1;0;0;0
65;write;1;3.7424e-05;3.7424e-05;3.7424e-05
65;trace;1;0;0;0
65;calc_total;1;48.0986;48.0986;48.0986
152;compErr;1;2.007e-06;2.007e-06;2.007e-06
152;init;1;2.16992;2.16992;2.16992
152;update;1;45.6032;45.6032;45.6032
152;sync;1;1.71403;1.71403;1.71403
152;evalKnownDf;1;0;0;0
152;write;1;2.77e-05;2.77e-05;2.77e-05
152;trace;1;0;0;0
152;calc_total;1;47.3172;47.3172;47.3172
9;compErr;1;1.477e-06;1.477e-06;1.477e-06
9;init;1;2.18413;2.18413;2.18413
9;update;1;46.1709;46.1709;46.1709
9;sync;1;0.221472;0.221472;0.221472
9;evalKnownDf;1;0;0;0
9;write;1;1.9978e-05;1.9978e-05;1.9978e-05
9;trace;1;0;0;0
9;calc_total;1;46.3924;46.3924;46.3924
139;compErr;1;3.261e-06;3.261e-06;3.261e-06
139;init;1;2.17173;2.17173;2.17173
139;update;1;45.4601;45.4601;45.4601
139;sync;1;2.49609;2.49609;2.49609
139;evalKnownDf;1;0;0;0
139;write;1;3.1527e-05;3.1527e-05;3.1527e-05
139;trace;1;0;0;0
139;calc_total;1;47.9562;47.9562;47.9562
229;compErr;1;1.928e-06;1.928e-06;1.928e-06
229;init;1;2.17708;2.17708;2.17708
229;update;1;46.1401;46.1401;46.1401
229;sync;1;1.93201;1.93201;1.93201
229;evalKnownDf;1;0;0;0
229;write;1;2.4178e-05;2.4178e-05;2.4178e-05
229;trace;1;0;0;0
229;calc_total;1;48.0721;48.0721;48.0721
250;compErr;1;1.526e-06;1.526e-06;1.526e-06
250;init;1;2.19925;2.19925;2.19925
250;update;1;45.9653;45.9653;45.9653
250;sync;1;0.414915;0.414915;0.414915
250;evalKnownDf;1;0;0;0
250;write;1;2.9517e-05;2.9517e-05;2.9517e-05
250;trace;1;0;0;0
250;calc_total;1;46.3803;46.3803;46.3803
67;compErr;1;2.871e-06;2.871e-06;2.871e-06
67;init;1;2.19976;2.19976;2.19976
67;update;1;45.4001;45.4001;45.4001
67;sync;1;1.2671;1.2671;1.2671
67;evalKnownDf;1;0;0;0
67;write;1;2.826e-05;2.826e-05;2.826e-05
67;trace;1;0;0;0
67;calc_total;1;46.6672;46.6672;46.6672
153;compErr;1;2.941e-06;2.941e-06;2.941e-06
153;init;1;2.16541;2.16541;2.16541
153;update;1;45.8405;45.8405;45.8405
153;sync;1;0.35681;0.35681;0.35681
153;evalKnownDf;1;0;0;0
153;write;1;2.8708e-05;2.8708e-05;2.8708e-05
153;trace;1;0;0;0
153;calc_total;1;46.1973;46.1973;46.1973
13;compErr;1;4.158e-06;4.158e-06;4.158e-06
13;init;1;2.18074;2.18074;2.18074
13;update;1;45.612;45.612;45.612
13;sync;1;2.28422;2.28422;2.28422
13;evalKnownDf;1;0;0;0
13;write;1;3.2626e-05;3.2626e-05;3.2626e-05
13;trace;1;0;0;0
13;calc_total;1;47.8962;47.8962;47.8962
140;compErr;1;3.208e-06;3.208e-06;3.208e-06
140;init;1;2.1819;2.1819;2.1819
140;update;1;45.4273;45.4273;45.4273
140;sync;1;2.06152;2.06152;2.06152
140;evalKnownDf;1;0;0;0
140;write;1;2.933e-05;2.933e-05;2.933e-05
140;trace;1;0;0;0
140;calc_total;1;47.4888;47.4888;47.4888
230;compErr;1;1.498e-06;1.498e-06;1.498e-06
230;init;1;2.24457;2.24457;2.24457
230;update;1;46.1655;46.1655;46.1655
230;sync;1;0.624922;0.624922;0.624922
230;evalKnownDf;1;0;0;0
230;write;1;2.2711e-05;2.2711e-05;2.2711e-05
230;trace;1;0;0;0
230;calc_total;1;46.7904;46.7904;46.7904
251;compErr;1;1.567e-06;1.567e-06;1.567e-06
251;init;1;2.15519;2.15519;2.15519
251;update;1;46.0328;46.0328;46.0328
251;sync;1;0.170297;0.170297;0.170297
251;evalKnownDf;1;0;0;0
251;write;1;2.5446e-05;2.5446e-05;2.5446e-05
251;trace;1;0;0;0
251;calc_total;1;46.2031;46.2031;46.2031
68;compErr;1;2.074e-06;2.074e-06;2.074e-06
68;init;1;2.26379;2.26379;2.26379
68;update;1;45.5797;45.5797;45.5797
68;sync;1;0.643552;0.643552;0.643552
68;evalKnownDf;1;0;0;0
68;write;1;2.5294e-05;2.5294e-05;2.5294e-05
68;trace;1;0;0;0
68;calc_total;1;46.2232;46.2232;46.2232
154;compErr;1;1.404e-06;1.404e-06;1.404e-06
154;init;1;2.17063;2.17063;2.17063
154;update;1;45.7881;45.7881;45.7881
154;sync;1;1.29024;1.29024;1.29024
154;evalKnownDf;1;0;0;0
154;write;1;2.4654e-05;2.4654e-05;2.4654e-05
154;trace;1;0;0;0
154;calc_total;1;47.0783;47.0783;47.0783
23;compErr;1;2.002e-06;2.002e-06;2.002e-06
23;init;1;2.14961;2.14961;2.14961
23;update;1;45.7106;45.7106;45.7106
23;sync;1;0.84237;0.84237;0.84237
23;evalKnownDf;1;0;0;0
23;write;1;2.8086e-05;2.8086e-05;2.8086e-05
23;trace;1;0;0;0
23;calc_total;1;46.5529;46.5529;46.5529
141;compErr;1;3.318e-06;3.318e-06;3.318e-06
141;init;1;2.15998;2.15998;2.15998
141;update;1;45.6465;45.6465;45.6465
141;sync;1;0.908287;0.908287;0.908287
141;evalKnownDf;1;0;0;0
141;write;1;2.9426e-05;2.9426e-05;2.9426e-05
141;trace;1;0;0;0
141;calc_total;1;46.5548;46.5548;46.5548
231;compErr;1;1.126e-06;1.126e-06;1.126e-06
231;init;1;2.14071;2.14071;2.14071
231;update;1;46.1544;46.1544;46.1544
231;sync;1;0.377352;0.377352;0.377352
231;evalKnownDf;1;0;0;0
231;write;1;2.2573e-05;2.2573e-05;2.2573e-05
231;trace;1;0;0;0
231;calc_total;1;46.5317;46.5317;46.5317
155;compErr;1;1.896e-06;1.896e-06;1.896e-06
155;init;1;2.19734;2.19734;2.19734
155;update;1;45.8784;45.8784;45.8784
155;sync;1;0.219711;0.219711;0.219711
155;evalKnownDf;1;0;0;0
155;write;1;2.7939e-05;2.7939e-05;2.7939e-05
155;trace;1;0;0;0
155;calc_total;1;46.0981;46.0981;46.0981
142;compErr;1;1.582e-06;1.582e-06;1.582e-06
142;init;1;2.17731;2.17731;2.17731
142;update;1;45.7453;45.7453;45.7453
142;sync;1;0.696785;0.696785;0.696785
142;evalKnownDf;1;0;0;0
142;write;1;2.6284e-05;2.6284e-05;2.6284e-05
142;trace;1;0;0;0
142;calc_total;1;46.4421;46.4421;46.4421
232;compErr;1;3.001e-06;3.001e-06;3.001e-06
232;init;1;2.22622;2.22622;2.22622
232;update;1;45.7827;45.7827;45.7827
232;sync;1;0.950043;0.950043;0.950043
232;evalKnownDf;1;0;0;0
232;write;1;3.0427e-05;3.0427e-05;3.0427e-05
232;trace;1;0;0;0
232;calc_total;1;46.7327;46.7327;46.7327
156;compErr;1;3.3e-06;3.3e-06;3.3e-06
156;init;1;2.16825;2.16825;2.16825
156;update;1;45.5194;45.5194;45.5194
156;sync;1;1.1432;1.1432;1.1432
156;evalKnownDf;1;0;0;0
156;write;1;3.1306e-05;3.1306e-05;3.1306e-05
156;trace;1;0;0;0
156;calc_total;1;46.6626;46.6626;46.6626
143;compErr;1;3.447e-06;3.447e-06;3.447e-06
143;init;1;2.16916;2.16916;2.16916
143;update;1;45.4088;45.4088;45.4088
143;sync;1;1.13542;1.13542;1.13542
143;evalKnownDf;1;0;0;0
143;write;1;3.1261e-05;3.1261e-05;3.1261e-05
143;trace;1;0;0;0
143;calc_total;1;46.5442;46.5442;46.5442
233;compErr;1;3.599e-06;3.599e-06;3.599e-06
233;init;1;2.23805;2.23805;2.23805
233;update;1;45.9142;45.9142;45.9142
233;sync;1;1.05503;1.05503;1.05503
233;evalKnownDf;1;0;0;0
233;write;1;3.272e-05;3.272e-05;3.272e-05
233;trace;1;0;0;0
233;calc_total;1;46.9692;46.9692;46.9692
157;compErr;1;2.715e-06;2.715e-06;2.715e-06
157;init;1;2.13624;2.13624;2.13624
157;update;1;45.4384;45.4384;45.4384
157;sync;1;0.942839;0.942839;0.942839
157;evalKnownDf;1;0;0;0
157;write;1;2.8491e-05;2.8491e-05;2.8491e-05
157;trace;1;0;0;0
157;calc_total;1;46.3812;46.3812;46.3812
158;compErr;1;2.629e-06;2.629e-06;2.629e-06
158;init;1;2.17518;2.17518;2.17518
158;update;1;45.5577;45.5577;45.5577
158;sync;1;0.940513;0.940513;0.940513
158;evalKnownDf;1;0;0;0
158;write;1;2.7966e-05;2.7966e-05;2.7966e-05
158;trace;1;0;0;0
158;calc_total;1;46.4983;46.4983;46.4983
159;compErr;1;2.973e-06;2.973e-06;2.973e-06
159;init;1;2.17451;2.17451;2.17451
159;update;1;45.8114;45.8114;45.8114
159;sync;1;0.693124;0.693124;0.693124
159;evalKnownDf;1;0;0;0
159;write;1;3.2146e-05;3.2146e-05;3.2146e-05
159;trace;1;0;0;0
159;calc_total;1;46.5045;46.5045;46.5045
168;compErr;1;1.648e-06;1.648e-06;1.648e-06
168;init;1;2.21871;2.21871;2.21871
168;update;1;45.8362;45.8362;45.8362
168;sync;1;1.14843;1.14843;1.14843
168;evalKnownDf;1;0;0;0
168;write;1;2.6487e-05;2.6487e-05;2.6487e-05
168;trace;1;0;0;0
168;calc_total;1;46.9846;46.9846;46.9846
160;compErr;1;2.562e-06;2.562e-06;2.562e-06
160;init;1;2.24995;2.24995;2.24995
160;update;1;45.7012;45.7012;45.7012
160;sync;1;1.25236;1.25236;1.25236
160;evalKnownDf;1;0;0;0
160;write;1;3.8937e-05;3.8937e-05;3.8937e-05
160;trace;1;0;0;0
160;calc_total;1;46.9536;46.9536;46.9536
169;compErr;1;2.093e-06;2.093e-06;2.093e-06
169;init;1;2.16106;2.16106;2.16106
169;update;1;45.7371;45.7371;45.7371
169;sync;1;0.449594;0.449594;0.449594
169;evalKnownDf;1;0;0;0
169;write;1;2.6831e-05;2.6831e-05;2.6831e-05
169;trace;1;0;0;0
169;calc_total;1;46.1867;46.1867;46.1867
161;compErr;1;2.527e-06;2.527e-06;2.527e-06
161;init;1;2.17033;2.17033;2.17033
161;update;1;45.3053;45.3053;45.3053
161;sync;1;1.5924;1.5924;1.5924
161;evalKnownDf;1;0;0;0
161;write;1;3.0304e-05;3.0304e-05;3.0304e-05
161;trace;1;0;0;0
161;calc_total;1;46.8977;46.8977;46.8977
170;compErr;1;2.621e-06;2.621e-06;2.621e-06
170;init;1;2.1615;2.1615;2.1615
170;update;1;45.4687;45.4687;45.4687
170;sync;1;0.68483;0.68483;0.68483
170;evalKnownDf;1;0;0;0
170;write;1;2.7548e-05;2.7548e-05;2.7548e-05
170;trace;1;0;0;0
170;calc_total;1;46.1535;46.1535;46.1535
162;compErr;1;2.469e-06;2.469e-06;2.469e-06
162;init;1;2.17036;2.17036;2.17036
162;update;1;45.5342;45.5342;45.5342
162;sync;1;2.77527;2.77527;2.77527
162;evalKnownDf;1;0;0;0
162;write;1;2.7365e-05;2.7365e-05;2.7365e-05
162;trace;1;0;0;0
162;calc_total;1;48.3094;48.3094;48.3094
171;compErr;1;1.565e-06;1.565e-06;1.565e-06
171;init;1;2.22413;2.22413;2.22413
171;update;1;45.8541;45.8541;45.8541
171;sync;1;0.58713;0.58713;0.58713
171;evalKnownDf;1;0;0;0
171;write;1;2.5067e-05;2.5067e-05;2.5067e-05
171;trace;1;0;0;0
171;calc_total;1;46.4412;46.4412;46.4412
163;compErr;1;3.747e-06;3.747e-06;3.747e-06
163;init;1;2.19274;2.19274;2.19274
163;update;1;45.3893;45.3893;45.3893
163;sync;1;1.71071;1.71071;1.71071
163;evalKnownDf;1;0;0;0
163;write;1;2.8106e-05;2.8106e-05;2.8106e-05
163;trace;1;0;0;0
163;calc_total;1;47.1;47.1;47.1
172;compErr;1;2.108e-06;2.108e-06;2.108e-06
172;init;1;2.19743;2.19743;2.19743
172;update;1;45.3721;45.3721;45.3721
172;sync;1;0.906083;0.906083;0.906083
172;evalKnownDf;1;0;0;0
172;write;1;2.1027e-05;2.1027e-05;2.1027e-05
172;trace;1;0;0;0
172;calc_total;1;46.2782;46.2782;46.2782
164;compErr;1;2.027e-06;2.027e-06;2.027e-06
164;init;1;2.20133;2.20133;2.20133
164;update;1;45.6305;45.6305;45.6305
164;sync;1;2.10936;2.10936;2.10936
164;evalKnownDf;1;0;0;0
164;write;1;2.5322e-05;2.5322e-05;2.5322e-05
164;trace;1;0;0;0
164;calc_total;1;47.7399;47.7399;47.7399
173;compErr;1;2.056e-06;2.056e-06;2.056e-06
173;init;1;2.21031;2.21031;2.21031
173;update;1;45.4717;45.4717;45.4717
173;sync;1;1.30465;1.30465;1.30465
173;evalKnownDf;1;0;0;0
173;write;1;2.4519e-05;2.4519e-05;2.4519e-05
173;trace;1;0;0;0
173;calc_total;1;46.7764;46.7764;46.7764
165;compErr;1;3.129e-06;3.129e-06;3.129e-06
165;init;1;2.13478;2.13478;2.13478
165;update;1;45.5726;45.5726;45.5726
165;sync;1;0.732797;0.732797;0.732797
165;evalKnownDf;1;0;0;0
165;write;1;3.2344e-05;3.2344e-05;3.2344e-05
165;trace;1;0;0;0
165;calc_total;1;46.3054;46.3054;46.3054
174;compErr;1;2.229e-06;2.229e-06;2.229e-06
174;init;1;2.15853;2.15853;2.15853
174;update;1;45.6883;45.6883;45.6883
174;sync;1;0.473234;0.473234;0.473234
174;evalKnownDf;1;0;0;0
174;write;1;2.5272e-05;2.5272e-05;2.5272e-05
174;trace;1;0;0;0
174;calc_total;1;46.1615;46.1615;46.1615
166;compErr;1;2.147e-06;2.147e-06;2.147e-06
166;init;1;2.20666;2.20666;2.20666
166;update;1;45.8574;45.8574;45.8574
166;sync;1;0.647061;0.647061;0.647061
166;evalKnownDf;1;0;0;0
166;write;1;2.3376e-05;2.3376e-05;2.3376e-05
166;trace;1;0;0;0
166;calc_total;1;46.5044;46.5044;46.5044
175;compErr;1;1.943e-06;1.943e-06;1.943e-06
175;init;1;2.15637;2.15637;2.15637
175;update;1;45.6587;45.6587;45.6587
175;sync;1;0.495616;0.495616;0.495616
175;evalKnownDf;1;0;0;0
175;write;1;2.6927e-05;2.6927e-05;2.6927e-05
175;trace;1;0;0;0
175;calc_total;1;46.1543;46.1543;46.1543
167;compErr;1;2.106e-06;2.106e-06;2.106e-06
167;init;1;2.14052;2.14052;2.14052
167;update;1;45.5863;45.5863;45.5863
167;sync;1;0.641882;0.641882;0.641882
167;evalKnownDf;1;0;0;0
167;write;1;2.3864e-05;2.3864e-05;2.3864e-05
167;trace;1;0;0;0
167;calc_total;1;46.2282;46.2282;46.2282
176;compErr;1;2.223e-06;2.223e-06;2.223e-06
176;init;1;2.16249;2.16249;2.16249
176;update;1;45.5692;45.5692;45.5692
176;sync;1;0.536247;0.536247;0.536247
176;evalKnownDf;1;0;0;0
176;write;1;2.9466e-05;2.9466e-05;2.9466e-05
176;trace;1;0;0;0
176;calc_total;1;46.1054;46.1054;46.1054
177;compErr;1;2.067e-06;2.067e-06;2.067e-06
177;init;1;2.20514;2.20514;2.20514
177;update;1;45.7243;45.7243;45.7243
177;sync;1;1.49507;1.49507;1.49507
177;evalKnownDf;1;0;0;0
177;write;1;2.5908e-05;2.5908e-05;2.5908e-05
177;trace;1;0;0;0
177;calc_total;1;47.2194;47.2194;47.2194
178;compErr;1;4.703e-06;4.703e-06;4.703e-06
178;init;1;2.17001;2.17001;2.17001
178;update;1;45.7766;45.7766;45.7766
178;sync;1;0.422772;0.422772;0.422772
178;evalKnownDf;1;0;0;0
178;write;1;3.2161e-05;3.2161e-05;3.2161e-05
178;trace;1;0;0;0
178;calc_total;1;46.1994;46.1994;46.1994
179;compErr;1;1.553e-06;1.553e-06;1.553e-06
179;init;1;2.17651;2.17651;2.17651
179;update;1;45.8522;45.8522;45.8522
179;sync;1;2.07809;2.07809;2.07809
179;evalKnownDf;1;0;0;0
179;write;1;2.5468e-05;2.5468e-05;2.5468e-05
179;trace;1;0;0;0
179;calc_total;1;47.9303;47.9303;47.9303
180;compErr;1;3.14e-06;3.14e-06;3.14e-06
180;init;1;2.13442;2.13442;2.13442
180;update;1;45.7779;45.7779;45.7779
180;sync;1;0.49164;0.49164;0.49164
180;evalKnownDf;1;0;0;0
180;write;1;2.9115e-05;2.9115e-05;2.9115e-05
180;trace;1;0;0;0
180;calc_total;1;46.2696;46.2696;46.2696
181;compErr;1;2.4e-06;2.4e-06;2.4e-06
181;init;1;2.15293;2.15293;2.15293
181;update;1;45.7557;45.7557;45.7557
181;sync;1;0.819454;0.819454;0.819454
181;evalKnownDf;1;0;0;0
181;write;1;3.1379e-05;3.1379e-05;3.1379e-05
181;trace;1;0;0;0
181;calc_total;1;46.5752;46.5752;46.5752
182;compErr;1;1.975e-06;1.975e-06;1.975e-06
182;init;1;2.20024;2.20024;2.20024
182;update;1;45.5994;45.5994;45.5994
182;sync;1;0.946998;0.946998;0.946998
182;evalKnownDf;1;0;0;0
182;write;1;2.8924e-05;2.8924e-05;2.8924e-05
182;trace;1;0;0;0
182;calc_total;1;46.5464;46.5464;46.5464
183;compErr;1;1.608e-06;1.608e-06;1.608e-06
183;init;1;2.12992;2.12992;2.12992
183;update;1;45.7897;45.7897;45.7897
183;sync;1;0.639403;0.639403;0.639403
183;evalKnownDf;1;0;0;0
183;write;1;3.3118e-05;3.3118e-05;3.3118e-05
183;trace;1;0;0;0
183;calc_total;1;46.4291;46.4291;46.4291
184;compErr;1;2.886e-06;2.886e-06;2.886e-06
184;init;1;2.2291;2.2291;2.2291
184;update;1;45.8925;45.8925;45.8925
184;sync;1;0.89048;0.89048;0.89048
184;evalKnownDf;1;0;0;0
184;write;1;3.2814e-05;3.2814e-05;3.2814e-05
184;trace;1;0;0;0
184;calc_total;1;46.783;46.783;46.783
185;compErr;1;3.429e-06;3.429e-06;3.429e-06
185;init;1;2.13203;2.13203;2.13203
185;update;1;45.5926;45.5926;45.5926
185;sync;1;1.02119;1.02119;1.02119
185;evalKnownDf;1;0;0;0
185;write;1;3.1461e-05;3.1461e-05;3.1461e-05
185;trace;1;0;0;0
185;calc_total;1;46.6138;46.6138;46.6138
186;compErr;1;3.272e-06;3.272e-06;3.272e-06
186;init;1;2.20068;2.20068;2.20068
186;update;1;45.7266;45.7266;45.7266
186;sync;1;1.34741;1.34741;1.34741
186;evalKnownDf;1;0;0;0
186;write;1;3.616e-05;3.616e-05;3.616e-05
186;trace;1;0;0;0
186;calc_total;1;47.074;47.074;47.074
187;compErr;1;2.166e-06;2.166e-06;2.166e-06
187;init;1;2.16745;2.16745;2.16745
187;update;1;45.7375;45.7375;45.7375
187;sync;1;2.52661;2.52661;2.52661
187;evalKnownDf;1;0;0;0
187;write;1;3.7077e-05;3.7077e-05;3.7077e-05
187;trace;1;0;0;0
187;calc_total;1;48.2641;48.2641;48.2641
188;compErr;1;3.723e-06;3.723e-06;3.723e-06
188;init;1;2.17546;2.17546;2.17546
188;update;1;45.8237;45.8237;45.8237
188;sync;1;1.87914;1.87914;1.87914
188;evalKnownDf;1;0;0;0
188;write;1;2.7715e-05;2.7715e-05;2.7715e-05
188;trace;1;0;0;0
188;calc_total;1;47.7028;47.7028;47.7028
189;compErr;1;2.313e-06;2.313e-06;2.313e-06
189;init;1;2.19762;2.19762;2.19762
189;update;1;45.807;45.807;45.807
189;sync;1;1.08988;1.08988;1.08988
189;evalKnownDf;1;0;0;0
189;write;1;2.8788e-05;2.8788e-05;2.8788e-05
189;trace;1;0;0;0
189;calc_total;1;46.8969;46.8969;46.8969
190;compErr;1;3.003e-06;3.003e-06;3.003e-06
190;init;1;2.20379;2.20379;2.20379
190;update;1;45.5951;45.5951;45.5951
190;sync;1;0.962103;0.962103;0.962103
190;evalKnownDf;1;0;0;0
190;write;1;2.6072e-05;2.6072e-05;2.6072e-05
190;trace;1;0;0;0
190;calc_total;1;46.5572;46.5572;46.5572
191;compErr;1;1.972e-06;1.972e-06;1.972e-06
191;init;1;2.20989;2.20989;2.20989
191;update;1;45.7978;45.7978;45.7978
191;sync;1;1.57492;1.57492;1.57492
191;evalKnownDf;1;0;0;0
191;write;1;2.6298e-05;2.6298e-05;2.6298e-05
191;trace;1;0;0;0
191;calc_total;1;47.3727;47.3727;47.3727
24;compErr;1;2.4e-06;2.4e-06;2.4e-06
24;init;1;2.1435;2.1435;2.1435
24;update;1;45.7763;45.7763;45.7763
24;sync;1;0.696573;0.696573;0.696573
24;evalKnownDf;1;0;0;0
24;write;1;2.8075e-05;2.8075e-05;2.8075e-05
24;trace;1;0;0;0
24;calc_total;1;46.4729;46.4729;46.4729
25;compErr;1;2.449e-06;2.449e-06;2.449e-06
25;init;1;2.14128;2.14128;2.14128
25;update;1;45.4443;45.4443;45.4443
25;sync;1;1.09812;1.09812;1.09812
25;evalKnownDf;1;0;0;0
25;write;1;3.4565e-05;3.4565e-05;3.4565e-05
25;trace;1;0;0;0
25;calc_total;1;46.5425;46.5425;46.5425
26;compErr;1;2.337e-06;2.337e-06;2.337e-06
26;init;1;2.16814;2.16814;2.16814
26;update;1;45.4205;45.4205;45.4205
26;sync;1;2.44048;2.44048;2.44048
26;evalKnownDf;1;0;0;0
26;write;1;3.4511e-05;3.4511e-05;3.4511e-05
26;trace;1;0;0;0
26;calc_total;1;47.8609;47.8609;47.8609
27;compErr;1;3.823e-06;3.823e-06;3.823e-06
27;init;1;2.17038;2.17038;2.17038
27;update;1;45.5495;45.5495;45.5495
27;sync;1;2.61843;2.61843;2.61843
27;evalKnownDf;1;0;0;0
27;write;1;3.0345e-05;3.0345e-05;3.0345e-05
27;trace;1;0;0;0
27;calc_total;1;48.1679;48.1679;48.1679
28;compErr;1;2.276e-06;2.276e-06;2.276e-06
28;init;1;2.16521;2.16521;2.16521
28;update;1;45.3792;45.3792;45.3792
28;sync;1;1.62935;1.62935;1.62935
28;evalKnownDf;1;0;0;0
28;write;1;2.6285e-05;2.6285e-05;2.6285e-05
28;trace;1;0;0;0
28;calc_total;1;47.0086;47.0086;47.0086
29;compErr;1;1.93e-06;1.93e-06;1.93e-06
29;init;1;2.16789;2.16789;2.16789
29;update;1;45.3841;45.3841;45.3841
29;sync;1;2.45376;2.45376;2.45376
29;evalKnownDf;1;0;0;0
29;write;1;2.6055e-05;2.6055e-05;2.6055e-05
29;trace;1;0;0;0
29;calc_total;1;47.8378;47.8378;47.8378
30;compErr;1;2.744e-06;2.744e-06;2.744e-06
30;init;1;2.17371;2.17371;2.17371
30;update;1;45.7458;45.7458;45.7458
30;sync;1;1.62217;1.62217;1.62217
30;evalKnownDf;1;0;0;0
30;write;1;2.4161e-05;2.4161e-05;2.4161e-05
30;trace;1;0;0;0
30;calc_total;1;47.3679;47.3679;47.3679
31;compErr;1;2.402e-06;2.402e-06;2.402e-06
31;init;1;2.13883;2.13883;2.13883
31;update;1;45.5007;45.5007;45.5007
31;sync;1;1.0852;1.0852;1.0852
31;evalKnownDf;1;0;0;0
31;write;1;2.3944e-05;2.3944e-05;2.3944e-05
31;trace;1;0;0;0
31;calc_total;1;46.5859;46.5859;46.5859
32;compErr;1;1.675e-06;1.675e-06;1.675e-06
32;init;1;2.15437;2.15437;2.15437
32;update;1;45.5248;45.5248;45.5248
32;sync;1;0.789253;0.789253;0.789253
32;evalKnownDf;1;0;0;0
32;write;1;2.9362e-05;2.9362e-05;2.9362e-05
32;trace;1;0;0;0
32;calc_total;1;46.3141;46.3141;46.3141
33;compErr;1;2.23e-06;2.23e-06;2.23e-06
33;init;1;2.19298;2.19298;2.19298
33;update;1;45.4063;45.4063;45.4063
33;sync;1;1.44337;1.44337;1.44337
33;evalKnownDf;1;0;0;0
33;write;1;2.7608e-05;2.7608e-05;2.7608e-05
33;trace;1;0;0;0
33;calc_total;1;46.8496;46.8496;46.8496
34;compErr;1;1.717e-06;1.717e-06;1.717e-06
34;init;1;2.13703;2.13703;2.13703
34;update;1;45.737;45.737;45.737
34;sync;1;0.760341;0.760341;0.760341
34;evalKnownDf;1;0;0;0
34;write;1;2.4196e-05;2.4196e-05;2.4196e-05
34;trace;1;0;0;0
34;calc_total;1;46.4973;46.4973;46.4973
35;compErr;1;3.396e-06;3.396e-06;3.396e-06
35;init;1;2.14562;2.14562;2.14562
35;update;1;45.4731;45.4731;45.4731
35;sync;1;1.02108;1.02108;1.02108
35;evalKnownDf;1;0;0;0
35;write;1;2.5785e-05;2.5785e-05;2.5785e-05
35;trace;1;0;0;0
35;calc_total;1;46.4942;46.4942;46.4942
36;compErr;1;2.352e-06;2.352e-06;2.352e-06
36;init;1;2.2401;2.2401;2.2401
36;update;1;45.802;45.802;45.802
36;sync;1;0.658125;0.658125;0.658125
36;evalKnownDf;1;0;0;0
36;write;1;2.9133e-05;2.9133e-05;2.9133e-05
36;trace;1;0;0;0
36;calc_total;1;46.4602;46.4602;46.4602
37;compErr;1;3.479e-06;3.479e-06;3.479e-06
37;init;1;2.24991;2.24991;2.24991
37;update;1;45.7726;45.7726;45.7726
37;sync;1;1.03634;1.03634;1.03634
37;evalKnownDf;1;0;0;0
37;write;1;3.1492e-05;3.1492e-05;3.1492e-05
37;trace;1;0;0;0
37;calc_total;1;46.8089;46.8089;46.8089
38;compErr;1;2.064e-06;2.064e-06;2.064e-06
38;init;1;2.23462;2.23462;2.23462
38;update;1;45.6451;45.6451;45.6451
38;sync;1;0.97758;0.97758;0.97758
38;evalKnownDf;1;0;0;0
38;write;1;2.7833e-05;2.7833e-05;2.7833e-05
38;trace;1;0;0;0
38;calc_total;1;46.6227;46.6227;46.6227
39;compErr;1;2.291e-06;2.291e-06;2.291e-06
39;init;1;2.21036;2.21036;2.21036
39;update;1;46.053;46.053;46.053
39;sync;1;0.336594;0.336594;0.336594
39;evalKnownDf;1;0;0;0
39;write;1;3.2732e-05;3.2732e-05;3.2732e-05
39;trace;1;0;0;0
39;calc_total;1;46.3896;46.3896;46.3896
40;compErr;1;2.683e-06;2.683e-06;2.683e-06
40;init;1;2.16295;2.16295;2.16295
40;update;1;45.9354;45.9354;45.9354
40;sync;1;0.374112;0.374112;0.374112
40;evalKnownDf;1;0;0;0
40;write;1;2.6798e-05;2.6798e-05;2.6798e-05
40;trace;1;0;0;0
40;calc_total;1;46.3095;46.3095;46.3095
41;compErr;1;3.277e-06;3.277e-06;3.277e-06
41;init;1;2.24528;2.24528;2.24528
41;update;1;45.6339;45.6339;45.6339
41;sync;1;1.16247;1.16247;1.16247
41;evalKnownDf;1;0;0;0
41;write;1;3.3356e-05;3.3356e-05;3.3356e-05
41;trace;1;0;0;0
41;calc_total;1;46.7964;46.7964;46.7964
42;compErr;1;2.006e-06;2.006e-06;2.006e-06
42;init;1;2.21776;2.21776;2.21776
42;update;1;45.9733;45.9733;45.9733
42;sync;1;1.76946;1.76946;1.76946
42;evalKnownDf;1;0;0;0
42;write;1;2.9503e-05;2.9503e-05;2.9503e-05
42;trace;1;0;0;0
42;calc_total;1;47.7428;47.7428;47.7428
43;compErr;1;2.842e-06;2.842e-06;2.842e-06
43;init;1;2.20682;2.20682;2.20682
43;update;1;45.8397;45.8397;45.8397
43;sync;1;1.26001;1.26001;1.26001
43;evalKnownDf;1;0;0;0
43;write;1;3.7858e-05;3.7858e-05;3.7858e-05
43;trace;1;0;0;0
43;calc_total;1;47.0997;47.0997;47.0997
44;compErr;1;1.812e-06;1.812e-06;1.812e-06
44;init;1;2.15911;2.15911;2.15911
44;update;1;45.9013;45.9013;45.9013
44;sync;1;0.337219;0.337219;0.337219
44;evalKnownDf;1;0;0;0
44;write;1;2.6126e-05;2.6126e-05;2.6126e-05
44;trace;1;0;0;0
44;calc_total;1;46.2386;46.2386;46.2386
45;compErr;1;3.205e-06;3.205e-06;3.205e-06
45;init;1;2.17294;2.17294;2.17294
45;update;1;45.7131;45.7131;45.7131
45;sync;1;0.64603;0.64603;0.64603
45;evalKnownDf;1;0;0;0
45;write;1;2.9857e-05;2.9857e-05;2.9857e-05
45;trace;1;0;0;0
45;calc_total;1;46.3591;46.3591;46.3591
46;compErr;1;2.584e-06;2.584e-06;2.584e-06
46;init;1;2.16566;2.16566;2.16566
46;update;1;45.6811;45.6811;45.6811
46;sync;1;0.596688;0.596688;0.596688
46;evalKnownDf;1;0;0;0
46;write;1;2.4791e-05;2.4791e-05;2.4791e-05
46;trace;1;0;0;0
46;calc_total;1;46.2778;46.2778;46.2778
47;compErr;1;1.26e-06;1.26e-06;1.26e-06
47;init;1;2.16214;2.16214;2.16214
47;update;1;46.2204;46.2204;46.2204
47;sync;1;0.0316203;0.0316203;0.0316203
47;evalKnownDf;1;0;0;0
47;write;1;2.0506e-05;2.0506e-05;2.0506e-05
47;trace;1;0;0;0
47;calc_total;1;46.252;46.252;46.252
192;compErr;1;1.438e-06;1.438e-06;1.438e-06
192;init;1;2.18331;2.18331;2.18331
192;update;1;45.7715;45.7715;45.7715
192;sync;1;0.356842;0.356842;0.356842
192;evalKnownDf;1;0;0;0
192;write;1;2.1166e-05;2.1166e-05;2.1166e-05
192;trace;1;0;0;0
192;calc_total;1;46.1283;46.1283;46.1283
193;compErr;1;2.158e-06;2.158e-06;2.158e-06
193;init;1;2.16222;2.16222;2.16222
193;update;1;45.5255;45.5255;45.5255
193;sync;1;0.828235;0.828235;0.828235
193;evalKnownDf;1;0;0;0
193;write;1;2.6139e-05;2.6139e-05;2.6139e-05
193;trace;1;0;0;0
193;calc_total;1;46.3538;46.3538;46.3538
194;compErr;1;3.044e-06;3.044e-06;3.044e-06
194;init;1;2.20632;2.20632;2.20632
194;update;1;45.6712;45.6712;45.6712
194;sync;1;2.00924;2.00924;2.00924
194;evalKnownDf;1;0;0;0
194;write;1;2.5027e-05;2.5027e-05;2.5027e-05
194;trace;1;0;0;0
194;calc_total;1;47.6804;47.6804;47.6804
195;compErr;1;2.371e-06;2.371e-06;2.371e-06
195;init;1;2.17075;2.17075;2.17075
195;update;1;45.517;45.517;45.517
195;sync;1;0.944549;0.944549;0.944549
195;evalKnownDf;1;0;0;0
195;write;1;2.5971e-05;2.5971e-05;2.5971e-05
195;trace;1;0;0;0
195;calc_total;1;46.4615;46.4615;46.4615
196;compErr;1;2.441e-06;2.441e-06;2.441e-06
196;init;1;2.19703;2.19703;2.19703
196;update;1;45.5104;45.5104;45.5104
196;sync;1;1.27763;1.27763;1.27763
196;evalKnownDf;1;0;0;0
196;write;1;2.3619e-05;2.3619e-05;2.3619e-05
196;trace;1;0;0;0
196;calc_total;1;46.788;46.788;46.788
197;compErr;1;1.833e-06;1.833e-06;1.833e-06
197;init;1;2.18313;2.18313;2.18313
197;update;1;45.6916;45.6916;45.6916
197;sync;1;0.862181;0.862181;0.862181
197;evalKnownDf;1;0;0;0
197;write;1;2.4622e-05;2.4622e-05;2.4622e-05
197;trace;1;0;0;0
197;calc_total;1;46.5538;46.5538;46.5538
198;compErr;1;1.87e-06;1.87e-06;1.87e-06
198;init;1;2.16189;2.16189;2.16189
198;update;1;45.6837;45.6837;45.6837
198;sync;1;1.62171;1.62171;1.62171
198;evalKnownDf;1;0;0;0
198;write;1;2.3917e-05;2.3917e-05;2.3917e-05
198;trace;1;0;0;0
198;calc_total;1;47.3054;47.3054;47.3054
199;compErr;1;2.756e-06;2.756e-06;2.756e-06
199;init;1;2.22504;2.22504;2.22504
199;update;1;45.8076;45.8076;45.8076
199;sync;1;0.745515;0.745515;0.745515
199;evalKnownDf;1;0;0;0
199;write;1;2.4996e-05;2.4996e-05;2.4996e-05
199;trace;1;0;0;0
199;calc_total;1;46.5531;46.5531;46.5531
200;compErr;1;2.813e-06;2.813e-06;2.813e-06
200;init;1;2.16248;2.16248;2.16248
200;update;1;45.537;45.537;45.537
200;sync;1;0.799435;0.799435;0.799435
200;evalKnownDf;1;0;0;0
200;write;1;2.4384e-05;2.4384e-05;2.4384e-05
200;trace;1;0;0;0
200;calc_total;1;46.3365;46.3365;46.3365
201;compErr;1;1.85e-06;1.85e-06;1.85e-06
201;init;1;2.19693;2.19693;2.19693
201;update;1;45.4918;45.4918;45.4918
201;sync;1;1.84345;1.84345;1.84345
201;evalKnownDf;1;0;0;0
201;write;1;2.5247e-05;2.5247e-05;2.5247e-05
201;trace;1;0;0;0
201;calc_total;1;47.3353;47.3353;47.3353
202;compErr;1;2.344e-06;2.344e-06;2.344e-06
202;init;1;2.16031;2.16031;2.16031
202;update;1;45.6925;45.6925;45.6925
202;sync;1;0.657274;0.657274;0.657274
202;evalKnownDf;1;0;0;0
202;write;1;2.9386e-05;2.9386e-05;2.9386e-05
202;trace;1;0;0;0
202;calc_total;1;46.3498;46.3498;46.3498
203;compErr;1;1.926e-06;1.926e-06;1.926e-06
203;init;1;2.16853;2.16853;2.16853
203;update;1;45.6565;45.6565;45.6565
203;sync;1;0.747854;0.747854;0.747854
203;evalKnownDf;1;0;0;0
203;write;1;2.5887e-05;2.5887e-05;2.5887e-05
203;trace;1;0;0;0
203;calc_total;1;46.4044;46.4044;46.4044
204;compErr;1;2.339e-06;2.339e-06;2.339e-06
204;init;1;2.13876;2.13876;2.13876
204;update;1;45.4478;45.4478;45.4478
204;sync;1;1.01894;1.01894;1.01894
204;evalKnownDf;1;0;0;0
204;write;1;3.3236e-05;3.3236e-05;3.3236e-05
204;trace;1;0;0;0
204;calc_total;1;46.4667;46.4667;46.4667
205;compErr;1;2.676e-06;2.676e-06;2.676e-06
205;init;1;2.13955;2.13955;2.13955
205;update;1;45.7414;45.7414;45.7414
205;sync;1;0.798874;0.798874;0.798874
205;evalKnownDf;1;0;0;0
205;write;1;3.0153e-05;3.0153e-05;3.0153e-05
205;trace;1;0;0;0
205;calc_total;1;46.5403;46.5403;46.5403
206;compErr;1;3.24e-06;3.24e-06;3.24e-06
206;init;1;2.16953;2.16953;2.16953
206;update;1;45.7725;45.7725;45.7725
206;sync;1;0.516269;0.516269;0.516269
206;evalKnownDf;1;0;0;0
206;write;1;3.0708e-05;3.0708e-05;3.0708e-05
206;trace;1;0;0;0
206;calc_total;1;46.2887;46.2887;46.2887
207;compErr;1;3.042e-06;3.042e-06;3.042e-06
207;init;1;2.21347;2.21347;2.21347
207;update;1;45.7448;45.7448;45.7448
207;sync;1;1.01375;1.01375;1.01375
207;evalKnownDf;1;0;0;0
207;write;1;3.4524e-05;3.4524e-05;3.4524e-05
207;trace;1;0;0;0
207;calc_total;1;46.7585;46.7585;46.7585
208;compErr;1;3.239e-06;3.239e-06;3.239e-06
208;init;1;2.14404;2.14404;2.14404
208;update;1;45.4903;45.4903;45.4903
208;sync;1;1.12306;1.12306;1.12306
208;evalKnownDf;1;0;0;0
208;write;1;3.3987e-05;3.3987e-05;3.3987e-05
208;trace;1;0;0;0
208;calc_total;1;46.6134;46.6134;46.6134
209;compErr;1;2.892e-06;2.892e-06;2.892e-06
209;init;1;2.21921;2.21921;2.21921
209;update;1;45.7557;45.7557;45.7557
209;sync;1;1.25103;1.25103;1.25103
209;evalKnownDf;1;0;0;0
209;write;1;3.3385e-05;3.3385e-05;3.3385e-05
209;trace;1;0;0;0
209;calc_total;1;47.0067;47.0067;47.0067
210;compErr;1;1.962e-06;1.962e-06;1.962e-06
210;init;1;2.21716;2.21716;2.21716
210;update;1;45.7262;45.7262;45.7262
210;sync;1;0.865448;0.865448;0.865448
210;evalKnownDf;1;0;0;0
210;write;1;2.7559e-05;2.7559e-05;2.7559e-05
210;trace;1;0;0;0
210;calc_total;1;46.5917;46.5917;46.5917
72;compErr;1;2.167e-06;2.167e-06;2.167e-06
72;init;1;2.15554;2.15554;2.15554
72;update;1;45.715;45.715;45.715
72;sync;1;0.63055;0.63055;0.63055
72;evalKnownDf;1;0;0;0
72;write;1;2.996e-05;2.996e-05;2.996e-05
72;trace;1;0;0;0
72;calc_total;1;46.3455;46.3455;46.3455
211;compErr;1;3.077e-06;3.077e-06;3.077e-06
211;init;1;2.17605;2.17605;2.17605
211;update;1;45.5967;45.5967;45.5967
211;sync;1;2.75905;2.75905;2.75905
211;evalKnownDf;1;0;0;0
211;write;1;3.3983e-05;3.3983e-05;3.3983e-05
211;trace;1;0;0;0
211;calc_total;1;48.3558;48.3558;48.3558
73;compErr;1;4.729e-06;4.729e-06;4.729e-06
73;init;1;2.16369;2.16369;2.16369
73;update;1;45.5494;45.5494;45.5494
73;sync;1;0.94276;0.94276;0.94276
73;evalKnownDf;1;0;0;0
73;write;1;3.6257e-05;3.6257e-05;3.6257e-05
73;trace;1;0;0;0
73;calc_total;1;46.4921;46.4921;46.4921
212;compErr;1;3.483e-06;3.483e-06;3.483e-06
212;init;1;2.22979;2.22979;2.22979
212;update;1;45.3921;45.3921;45.3921
212;sync;1;1.02304;1.02304;1.02304
212;evalKnownDf;1;0;0;0
212;write;1;2.775e-05;2.775e-05;2.775e-05
212;trace;1;0;0;0
212;calc_total;1;46.4151;46.4151;46.4151
74;compErr;1;2.546e-06;2.546e-06;2.546e-06
74;init;1;2.20858;2.20858;2.20858
74;update;1;45.7306;45.7306;45.7306
74;sync;1;0.974985;0.974985;0.974985
74;evalKnownDf;1;0;0;0
74;write;1;3.3345e-05;3.3345e-05;3.3345e-05
74;trace;1;0;0;0
74;calc_total;1;46.7056;46.7056;46.7056
213;compErr;1;1.918e-06;1.918e-06;1.918e-06
213;init;1;2.22666;2.22666;2.22666
213;update;1;45.6994;45.6994;45.6994
213;sync;1;0.959812;0.959812;0.959812
213;evalKnownDf;1;0;0;0
213;write;1;3.1786e-05;3.1786e-05;3.1786e-05
213;trace;1;0;0;0
213;calc_total;1;46.6592;46.6592;46.6592
75;compErr;1;2.684e-06;2.684e-06;2.684e-06
75;init;1;2.23152;2.23152;2.23152
75;update;1;45.7836;45.7836;45.7836
75;sync;1;1.45959;1.45959;1.45959
75;evalKnownDf;1;0;0;0
75;write;1;2.814e-05;2.814e-05;2.814e-05
75;trace;1;0;0;0
75;calc_total;1;47.2432;47.2432;47.2432
214;compErr;1;2.113e-06;2.113e-06;2.113e-06
214;init;1;2.17511;2.17511;2.17511
214;update;1;45.6851;45.6851;45.6851
214;sync;1;1.83872;1.83872;1.83872
214;evalKnownDf;1;0;0;0
214;write;1;2.5155e-05;2.5155e-05;2.5155e-05
214;trace;1;0;0;0
214;calc_total;1;47.5238;47.5238;47.5238
312;compErr;1;1.868e-06;1.868e-06;1.868e-06
312;init;1;2.24403;2.24403;2.24403
312;update;1;45.7929;45.7929;45.7929
312;sync;1;0.702209;0.702209;0.702209
312;evalKnownDf;1;0;0;0
312;write;1;2.2965e-05;2.2965e-05;2.2965e-05
312;trace;1;0;0;0
312;calc_total;1;46.4951;46.4951;46.4951
76;compErr;1;2.116e-06;2.116e-06;2.116e-06
76;init;1;2.19165;2.19165;2.19165
76;update;1;45.7462;45.7462;45.7462
76;sync;1;1.13391;1.13391;1.13391
76;evalKnownDf;1;0;0;0
76;write;1;2.709e-05;2.709e-05;2.709e-05
76;trace;1;0;0;0
76;calc_total;1;46.8801;46.8801;46.8801
215;compErr;1;2.073e-06;2.073e-06;2.073e-06
215;init;1;2.22341;2.22341;2.22341
215;update;1;45.3822;45.3822;45.3822
215;sync;1;1.31142;1.31142;1.31142
215;evalKnownDf;1;0;0;0
215;write;1;2.5696e-05;2.5696e-05;2.5696e-05
215;trace;1;0;0;0
215;calc_total;1;46.6936;46.6936;46.6936
77;compErr;1;1.701e-06;1.701e-06;1.701e-06
77;init;1;2.19657;2.19657;2.19657
77;update;1;45.4168;45.4168;45.4168
77;sync;1;1.45319;1.45319;1.45319
77;evalKnownDf;1;0;0;0
77;write;1;2.6003e-05;2.6003e-05;2.6003e-05
77;trace;1;0;0;0
77;calc_total;1;46.87;46.87;46.87
96;compErr;1;2.676e-06;2.676e-06;2.676e-06
96;init;1;2.20691;2.20691;2.20691
96;update;1;45.7422;45.7422;45.7422
96;sync;1;2.04714;2.04714;2.04714
96;evalKnownDf;1;0;0;0
96;write;1;3.0359e-05;3.0359e-05;3.0359e-05
96;trace;1;0;0;0
96;calc_total;1;47.7893;47.7893;47.7893
313;compErr;1;1.825e-06;1.825e-06;1.825e-06
313;init;1;2.22023;2.22023;2.22023
313;update;1;45.8065;45.8065;45.8065
313;sync;1;1.36035;1.36035;1.36035
313;evalKnownDf;1;0;0;0
313;write;1;2.6059e-05;2.6059e-05;2.6059e-05
313;trace;1;0;0;0
313;calc_total;1;47.1669;47.1669;47.1669
78;compErr;1;2.153e-06;2.153e-06;2.153e-06
78;init;1;2.25579;2.25579;2.25579
78;update;1;45.6969;45.6969;45.6969
78;sync;1;1.02044;1.02044;1.02044
78;evalKnownDf;1;0;0;0
78;write;1;2.7714e-05;2.7714e-05;2.7714e-05
78;trace;1;0;0;0
78;calc_total;1;46.7174;46.7174;46.7174
97;compErr;1;2.144e-06;2.144e-06;2.144e-06
97;init;1;2.15992;2.15992;2.15992
97;update;1;45.6141;45.6141;45.6141
97;sync;1;0.720493;0.720493;0.720493
97;evalKnownDf;1;0;0;0
97;write;1;2.8134e-05;2.8134e-05;2.8134e-05
97;trace;1;0;0;0
97;calc_total;1;46.3346;46.3346;46.3346
314;compErr;1;1.504e-06;1.504e-06;1.504e-06
314;init;1;2.19573;2.19573;2.19573
314;update;1;45.8408;45.8408;45.8408
314;sync;1;0.412432;0.412432;0.412432
314;evalKnownDf;1;0;0;0
314;write;1;2.0008e-05;2.0008e-05;2.0008e-05
314;trace;1;0;0;0
314;calc_total;1;46.2532;46.2532;46.2532
79;compErr;1;2.16e-06;2.16e-06;2.16e-06
79;init;1;2.14915;2.14915;2.14915
79;update;1;45.7363;45.7363;45.7363
79;sync;1;0.759429;0.759429;0.759429
79;evalKnownDf;1;0;0;0
79;write;1;2.7376e-05;2.7376e-05;2.7376e-05
79;trace;1;0;0;0
79;calc_total;1;46.4957;46.4957;46.4957
98;compErr;1;2.631e-06;2.631e-06;2.631e-06
98;init;1;2.16045;2.16045;2.16045
98;update;1;45.9199;45.9199;45.9199
98;sync;1;0.389301;0.389301;0.389301
98;evalKnownDf;1;0;0;0
98;write;1;2.5451e-05;2.5451e-05;2.5451e-05
98;trace;1;0;0;0
98;calc_total;1;46.3092;46.3092;46.3092
315;compErr;1;1.79e-06;1.79e-06;1.79e-06
315;init;1;2.17009;2.17009;2.17009
315;update;1;45.8134;45.8134;45.8134
315;sync;1;0.44943;0.44943;0.44943
315;evalKnownDf;1;0;0;0
315;write;1;3.0022e-05;3.0022e-05;3.0022e-05
315;trace;1;0;0;0
315;calc_total;1;46.2629;46.2629;46.2629
80;compErr;1;2.639e-06;2.639e-06;2.639e-06
80;init;1;2.20722;2.20722;2.20722
80;update;1;45.7105;45.7105;45.7105
80;sync;1;2.28557;2.28557;2.28557
80;evalKnownDf;1;0;0;0
80;write;1;3.2269e-05;3.2269e-05;3.2269e-05
80;trace;1;0;0;0
80;calc_total;1;47.9961;47.9961;47.9961
99;compErr;1;2.066e-06;2.066e-06;2.066e-06
99;init;1;2.17172;2.17172;2.17172
99;update;1;45.7627;45.7627;45.7627
99;sync;1;0.522116;0.522116;0.522116
99;evalKnownDf;1;0;0;0
99;write;1;2.5309e-05;2.5309e-05;2.5309e-05
99;trace;1;0;0;0
99;calc_total;1;46.2848;46.2848;46.2848
132;compErr;1;1.963e-06;1.963e-06;1.963e-06
132;init;1;2.16715;2.16715;2.16715
132;update;1;45.9165;45.9165;45.9165
132;sync;1;0.433564;0.433564;0.433564
132;evalKnownDf;1;0;0;0
132;write;1;2.4017e-05;2.4017e-05;2.4017e-05
132;trace;1;0;0;0
132;calc_total;1;46.35;46.35;46.35
316;compErr;1;2.323e-06;2.323e-06;2.323e-06
316;init;1;2.16469;2.16469;2.16469
316;update;1;45.786;45.786;45.786
316;sync;1;0.443793;0.443793;0.443793
316;evalKnownDf;1;0;0;0
316;write;1;2.5752e-05;2.5752e-05;2.5752e-05
316;trace;1;0;0;0
316;calc_total;1;46.2298;46.2298;46.2298
81;compErr;1;1.684e-06;1.684e-06;1.684e-06
81;init;1;2.15356;2.15356;2.15356
81;update;1;45.5933;45.5933;45.5933
81;sync;1;0.709;0.709;0.709
81;evalKnownDf;1;0;0;0
81;write;1;2.8429e-05;2.8429e-05;2.8429e-05
81;trace;1;0;0;0
81;calc_total;1;46.3023;46.3023;46.3023
100;compErr;1;1.93e-06;1.93e-06;1.93e-06
100;init;1;2.16123;2.16123;2.16123
100;update;1;45.7542;45.7542;45.7542
100;sync;1;0.694685;0.694685;0.694685
100;evalKnownDf;1;0;0;0
100;write;1;2.4436e-05;2.4436e-05;2.4436e-05
100;trace;1;0;0;0
100;calc_total;1;46.4489;46.4489;46.4489
317;compErr;1;1.872e-06;1.872e-06;1.872e-06
317;init;1;2.17119;2.17119;2.17119
317;update;1;45.7102;45.7102;45.7102
317;sync;1;0.577224;0.577224;0.577224
317;evalKnownDf;1;0;0;0
317;write;1;2.649e-05;2.649e-05;2.649e-05
317;trace;1;0;0;0
317;calc_total;1;46.2875;46.2875;46.2875
82;compErr;1;1.733e-06;1.733e-06;1.733e-06
82;init;1;2.1502;2.1502;2.1502
82;update;1;45.5017;45.5017;45.5017
82;sync;1;0.784616;0.784616;0.784616
82;evalKnownDf;1;0;0;0
82;write;1;2.886e-05;2.886e-05;2.886e-05
82;trace;1;0;0;0
82;calc_total;1;46.2863;46.2863;46.2863
101;compErr;1;2.052e-06;2.052e-06;2.052e-06
101;init;1;2.16238;2.16238;2.16238
101;update;1;45.63;45.63;45.63
101;sync;1;2.2776;2.2776;2.2776
101;evalKnownDf;1;0;0;0
101;write;1;2.4524e-05;2.4524e-05;2.4524e-05
101;trace;1;0;0;0
101;calc_total;1;47.9076;47.9076;47.9076
318;compErr;1;1.948e-06;1.948e-06;1.948e-06
318;init;1;2.22393;2.22393;2.22393
318;update;1;45.7966;45.7966;45.7966
318;sync;1;0.349944;0.349944;0.349944
318;evalKnownDf;1;0;0;0
318;write;1;2.1546e-05;2.1546e-05;2.1546e-05
318;trace;1;0;0;0
318;calc_total;1;46.1466;46.1466;46.1466
83;compErr;1;1.985e-06;1.985e-06;1.985e-06
83;init;1;2.18893;2.18893;2.18893
83;update;1;45.6016;45.6016;45.6016
83;sync;1;1.24389;1.24389;1.24389
83;evalKnownDf;1;0;0;0
83;write;1;2.8515e-05;2.8515e-05;2.8515e-05
83;trace;1;0;0;0
83;calc_total;1;46.8455;46.8455;46.8455
102;compErr;1;1.494e-06;1.494e-06;1.494e-06
102;init;1;2.17451;2.17451;2.17451
102;update;1;45.6979;45.6979;45.6979
102;sync;1;0.787768;0.787768;0.787768
102;evalKnownDf;1;0;0;0
102;write;1;2.6051e-05;2.6051e-05;2.6051e-05
102;trace;1;0;0;0
102;calc_total;1;46.4856;46.4856;46.4856
319;compErr;1;1.988e-06;1.988e-06;1.988e-06
319;init;1;2.17527;2.17527;2.17527
319;update;1;45.2972;45.2972;45.2972
319;sync;1;0.918446;0.918446;0.918446
319;evalKnownDf;1;0;0;0
319;write;1;2.5633e-05;2.5633e-05;2.5633e-05
319;trace;1;0;0;0
319;calc_total;1;46.2156;46.2156;46.2156
84;compErr;1;1.702e-06;1.702e-06;1.702e-06
84;init;1;2.20188;2.20188;2.20188
84;update;1;45.9184;45.9184;45.9184
84;sync;1;0.648797;0.648797;0.648797
84;evalKnownDf;1;0;0;0
84;write;1;2.6957e-05;2.6957e-05;2.6957e-05
84;trace;1;0;0;0
84;calc_total;1;46.5672;46.5672;46.5672
103;compErr;1;1.702e-06;1.702e-06;1.702e-06
103;init;1;2.15215;2.15215;2.15215
103;update;1;45.741;45.741;45.741
103;sync;1;0.676449;0.676449;0.676449
103;evalKnownDf;1;0;0;0
103;write;1;2.7476e-05;2.7476e-05;2.7476e-05
103;trace;1;0;0;0
103;calc_total;1;46.4174;46.4174;46.4174
320;compErr;1;2.076e-06;2.076e-06;2.076e-06
320;init;1;2.19597;2.19597;2.19597
320;update;1;45.4629;45.4629;45.4629
320;sync;1;0.64503;0.64503;0.64503
320;evalKnownDf;1;0;0;0
320;write;1;3.3777e-05;3.3777e-05;3.3777e-05
320;trace;1;0;0;0
320;calc_total;1;46.1079;46.1079;46.1079
85;compErr;1;2.564e-06;2.564e-06;2.564e-06
85;init;1;2.19915;2.19915;2.19915
85;update;1;45.4994;45.4994;45.4994
85;sync;1;1.20448;1.20448;1.20448
85;evalKnownDf;1;0;0;0
85;write;1;3.1755e-05;3.1755e-05;3.1755e-05
85;trace;1;0;0;0
85;calc_total;1;46.7039;46.7039;46.7039
104;compErr;1;2.35e-06;2.35e-06;2.35e-06
104;init;1;2.16943;2.16943;2.16943
104;update;1;45.4624;45.4624;45.4624
104;sync;1;1.1714;1.1714;1.1714
104;evalKnownDf;1;0;0;0
104;write;1;2.6261e-05;2.6261e-05;2.6261e-05
104;trace;1;0;0;0
104;calc_total;1;46.6338;46.6338;46.6338
321;compErr;1;2.006e-06;2.006e-06;2.006e-06
321;init;1;2.18257;2.18257;2.18257
321;update;1;45.7367;45.7367;45.7367
321;sync;1;2.28295;2.28295;2.28295
321;evalKnownDf;1;0;0;0
321;write;1;2.9263e-05;2.9263e-05;2.9263e-05
321;trace;1;0;0;0
321;calc_total;1;48.0197;48.0197;48.0197
86;compErr;1;2.09e-06;2.09e-06;2.09e-06
86;init;1;2.16233;2.16233;2.16233
86;update;1;46.0532;46.0532;46.0532
86;sync;1;1.29724;1.29724;1.29724
86;evalKnownDf;1;0;0;0
86;write;1;2.7047e-05;2.7047e-05;2.7047e-05
86;trace;1;0;0;0
86;calc_total;1;47.3505;47.3505;47.3505
105;compErr;1;2.294e-06;2.294e-06;2.294e-06
105;init;1;2.15981;2.15981;2.15981
105;update;1;45.857;45.857;45.857
105;sync;1;1.12957;1.12957;1.12957
105;evalKnownDf;1;0;0;0
105;write;1;2.6958e-05;2.6958e-05;2.6958e-05
105;trace;1;0;0;0
105;calc_total;1;46.9866;46.9866;46.9866
322;compErr;1;1.616e-06;1.616e-06;1.616e-06
322;init;1;2.1819;2.1819;2.1819
322;update;1;45.7567;45.7567;45.7567
322;sync;1;0.882775;0.882775;0.882775
322;evalKnownDf;1;0;0;0
322;write;1;2.5934e-05;2.5934e-05;2.5934e-05
322;trace;1;0;0;0
322;calc_total;1;46.6394;46.6394;46.6394
87;compErr;1;2.097e-06;2.097e-06;2.097e-06
87;init;1;2.17467;2.17467;2.17467
87;update;1;45.6209;45.6209;45.6209
87;sync;1;1.52357;1.52357;1.52357
87;evalKnownDf;1;0;0;0
87;write;1;3.3257e-05;3.3257e-05;3.3257e-05
87;trace;1;0;0;0
87;calc_total;1;47.1444;47.1444;47.1444
106;compErr;1;2.633e-06;2.633e-06;2.633e-06
106;init;1;2.17671;2.17671;2.17671
106;update;1;45.6237;45.6237;45.6237
106;sync;1;2.32403;2.32403;2.32403
106;evalKnownDf;1;0;0;0
106;write;1;2.8345e-05;2.8345e-05;2.8345e-05
106;trace;1;0;0;0
106;calc_total;1;47.9477;47.9477;47.9477
323;compErr;1;2.46e-06;2.46e-06;2.46e-06
323;init;1;2.17113;2.17113;2.17113
323;update;1;45.7426;45.7426;45.7426
323;sync;1;0.246735;0.246735;0.246735
323;evalKnownDf;1;0;0;0
323;write;1;2.5585e-05;2.5585e-05;2.5585e-05
323;trace;1;0;0;0
323;calc_total;1;45.9894;45.9894;45.9894
88;compErr;1;2.754e-06;2.754e-06;2.754e-06
88;init;1;2.1692;2.1692;2.1692
88;update;1;45.518;45.518;45.518
88;sync;1;2.50741;2.50741;2.50741
88;evalKnownDf;1;0;0;0
88;write;1;3.195e-05;3.195e-05;3.195e-05
88;trace;1;0;0;0
88;calc_total;1;48.0254;48.0254;48.0254
107;compErr;1;2.194e-06;2.194e-06;2.194e-06
107;init;1;2.18552;2.18552;2.18552
107;update;1;45.8018;45.8018;45.8018
107;sync;1;1.38069;1.38069;1.38069
107;evalKnownDf;1;0;0;0
107;write;1;2.908e-05;2.908e-05;2.908e-05
107;trace;1;0;0;0
107;calc_total;1;47.1825;47.1825;47.1825
324;compErr;1;2.001e-06;2.001e-06;2.001e-06
324;init;1;2.13075;2.13075;2.13075
324;update;1;45.8675;45.8675;45.8675
324;sync;1;0.506258;0.506258;0.506258
324;evalKnownDf;1;0;0;0
324;write;1;2.6543e-05;2.6543e-05;2.6543e-05
324;trace;1;0;0;0
324;calc_total;1;46.3737;46.3737;46.3737
89;compErr;1;2.384e-06;2.384e-06;2.384e-06
89;init;1;2.1376;2.1376;2.1376
89;update;1;45.8026;45.8026;45.8026
89;sync;1;0.651844;0.651844;0.651844
89;evalKnownDf;1;0;0;0
89;write;1;3.3271e-05;3.3271e-05;3.3271e-05
89;trace;1;0;0;0
89;calc_total;1;46.4544;46.4544;46.4544
108;compErr;1;2.206e-06;2.206e-06;2.206e-06
108;init;1;2.15973;2.15973;2.15973
108;update;1;45.7642;45.7642;45.7642
108;sync;1;0.534437;0.534437;0.534437
108;evalKnownDf;1;0;0;0
108;write;1;3.2376e-05;3.2376e-05;3.2376e-05
108;trace;1;0;0;0
108;calc_total;1;46.2986;46.2986;46.2986
325;compErr;1;1.854e-06;1.854e-06;1.854e-06
325;init;1;2.2063;2.2063;2.2063
325;update;1;45.4941;45.4941;45.4941
325;sync;1;1.60614;1.60614;1.60614
325;evalKnownDf;1;0;0;0
325;write;1;2.7441e-05;2.7441e-05;2.7441e-05
325;trace;1;0;0;0
325;calc_total;1;47.1002;47.1002;47.1002
90;compErr;1;2.55e-06;2.55e-06;2.55e-06
90;init;1;2.17556;2.17556;2.17556
90;update;1;45.6899;45.6899;45.6899
90;sync;1;0.768514;0.768514;0.768514
90;evalKnownDf;1;0;0;0
90;write;1;3.2469e-05;3.2469e-05;3.2469e-05
90;trace;1;0;0;0
90;calc_total;1;46.4585;46.4585;46.4585
109;compErr;1;2.284e-06;2.284e-06;2.284e-06
109;init;1;2.20374;2.20374;2.20374
109;update;1;45.8152;45.8152;45.8152
109;sync;1;0.689544;0.689544;0.689544
109;evalKnownDf;1;0;0;0
109;write;1;3.0921e-05;3.0921e-05;3.0921e-05
109;trace;1;0;0;0
109;calc_total;1;46.5047;46.5047;46.5047
326;compErr;1;1.941e-06;1.941e-06;1.941e-06
326;init;1;2.21143;2.21143;2.21143
326;update;1;45.8578;45.8578;45.8578
326;sync;1;1.11881;1.11881;1.11881
326;evalKnownDf;1;0;0;0
326;write;1;2.909e-05;2.909e-05;2.909e-05
326;trace;1;0;0;0
326;calc_total;1;46.9766;46.9766;46.9766
91;compErr;1;2.298e-06;2.298e-06;2.298e-06
91;init;1;2.1475;2.1475;2.1475
91;update;1;45.869;45.869;45.869
91;sync;1;0.713881;0.713881;0.713881
91;evalKnownDf;1;0;0;0
91;write;1;2.9646e-05;2.9646e-05;2.9646e-05
91;trace;1;0;0;0
91;calc_total;1;46.5829;46.5829;46.5829
110;compErr;1;4.13e-06;4.13e-06;4.13e-06
110;init;1;2.20508;2.20508;2.20508
110;update;1;45.7913;45.7913;45.7913
110;sync;1;1.41638;1.41638;1.41638
110;evalKnownDf;1;0;0;0
110;write;1;3.0113e-05;3.0113e-05;3.0113e-05
110;trace;1;0;0;0
110;calc_total;1;47.2077;47.2077;47.2077
327;compErr;1;2.265e-06;2.265e-06;2.265e-06
327;init;1;2.17133;2.17133;2.17133
327;update;1;45.874;45.874;45.874
327;sync;1;2.24205;2.24205;2.24205
327;evalKnownDf;1;0;0;0
327;write;1;2.5021e-05;2.5021e-05;2.5021e-05
327;trace;1;0;0;0
327;calc_total;1;48.1161;48.1161;48.1161
92;compErr;1;2.549e-06;2.549e-06;2.549e-06
92;init;1;2.18028;2.18028;2.18028
92;update;1;46.0357;46.0357;46.0357
92;sync;1;0.249014;0.249014;0.249014
92;evalKnownDf;1;0;0;0
92;write;1;2.5131e-05;2.5131e-05;2.5131e-05
92;trace;1;0;0;0
92;calc_total;1;46.2847;46.2847;46.2847
111;compErr;1;4.037e-06;4.037e-06;4.037e-06
111;init;1;2.18803;2.18803;2.18803
111;update;1;45.655;45.655;45.655
111;sync;1;1.84253;1.84253;1.84253
111;evalKnownDf;1;0;0;0
111;write;1;3.3034e-05;3.3034e-05;3.3034e-05
111;trace;1;0;0;0
111;calc_total;1;47.4975;47.4975;47.4975
328;compErr;1;1.868e-06;1.868e-06;1.868e-06
328;init;1;2.13159;2.13159;2.13159
328;update;1;45.8468;45.8468;45.8468
328;sync;1;0.596155;0.596155;0.596155
328;evalKnownDf;1;0;0;0
328;write;1;2.5491e-05;2.5491e-05;2.5491e-05
328;trace;1;0;0;0
328;calc_total;1;46.443;46.443;46.443
93;compErr;1;2.21e-06;2.21e-06;2.21e-06
93;init;1;2.19197;2.19197;2.19197
93;update;1;46.1815;46.1815;46.1815
93;sync;1;1.14497;1.14497;1.14497
93;evalKnownDf;1;0;0;0
93;write;1;2.3292e-05;2.3292e-05;2.3292e-05
93;trace;1;0;0;0
93;calc_total;1;47.3264;47.3264;47.3264
112;compErr;1;2.679e-06;2.679e-06;2.679e-06
112;init;1;2.20348;2.20348;2.20348
112;update;1;45.3575;45.3575;45.3575
112;sync;1;1.22312;1.22312;1.22312
112;evalKnownDf;1;0;0;0
112;write;1;6.6492e-05;6.6492e-05;6.6492e-05
112;trace;1;0;0;0
112;calc_total;1;46.5806;46.5806;46.5806
329;compErr;1;2.1e-06;2.1e-06;2.1e-06
329;init;1;2.18536;2.18536;2.18536
329;update;1;45.8349;45.8349;45.8349
329;sync;1;1.14396;1.14396;1.14396
329;evalKnownDf;1;0;0;0
329;write;1;3.2252e-05;3.2252e-05;3.2252e-05
329;trace;1;0;0;0
329;calc_total;1;46.9789;46.9789;46.9789
94;compErr;1;1.715e-06;1.715e-06;1.715e-06
94;init;1;2.14433;2.14433;2.14433
94;update;1;46.1975;46.1975;46.1975
94;sync;1;0.140537;0.140537;0.140537
94;evalKnownDf;1;0;0;0
94;write;1;2.1803e-05;2.1803e-05;2.1803e-05
94;trace;1;0;0;0
94;calc_total;1;46.338;46.338;46.338
113;compErr;1;3.064e-06;3.064e-06;3.064e-06
113;init;1;2.21203;2.21203;2.21203
113;update;1;45.8063;45.8063;45.8063
113;sync;1;2.12077;2.12077;2.12077
113;evalKnownDf;1;0;0;0
113;write;1;3.5501e-05;3.5501e-05;3.5501e-05
113;trace;1;0;0;0
113;calc_total;1;47.9271;47.9271;47.9271
330;compErr;1;2.302e-06;2.302e-06;2.302e-06
330;init;1;2.18005;2.18005;2.18005
330;update;1;45.8221;45.8221;45.8221
330;sync;1;0.921023;0.921023;0.921023
330;evalKnownDf;1;0;0;0
330;write;1;3.011e-05;3.011e-05;3.011e-05
330;trace;1;0;0;0
330;calc_total;1;46.7431;46.7431;46.7431
95;compErr;1;1.96e-06;1.96e-06;1.96e-06
95;init;1;2.21333;2.21333;2.21333
95;update;1;45.8298;45.8298;45.8298
95;sync;1;0.900601;0.900601;0.900601
95;evalKnownDf;1;0;0;0
95;write;1;2.556e-05;2.556e-05;2.556e-05
95;trace;1;0;0;0
95;calc_total;1;46.7304;46.7304;46.7304
114;compErr;1;2.861e-06;2.861e-06;2.861e-06
114;init;1;2.2043;2.2043;2.2043
114;update;1;45.7454;45.7454;45.7454
114;sync;1;0.941397;0.941397;0.941397
114;evalKnownDf;1;0;0;0
114;write;1;3.6691e-05;3.6691e-05;3.6691e-05
114;trace;1;0;0;0
114;calc_total;1;46.6868;46.6868;46.6868
115;compErr;1;2.261e-06;2.261e-06;2.261e-06
115;init;1;2.20472;2.20472;2.20472
115;update;1;45.6187;45.6187;45.6187
115;sync;1;1.03021;1.03021;1.03021
115;evalKnownDf;1;0;0;0
115;write;1;3.1217e-05;3.1217e-05;3.1217e-05
115;trace;1;0;0;0
115;calc_total;1;46.6489;46.6489;46.6489
116;compErr;1;2.325e-06;2.325e-06;2.325e-06
116;init;1;2.20426;2.20426;2.20426
116;update;1;45.8316;45.8316;45.8316
116;sync;1;0.541843;0.541843;0.541843
116;evalKnownDf;1;0;0;0
116;write;1;2.6043e-05;2.6043e-05;2.6043e-05
116;trace;1;0;0;0
116;calc_total;1;46.3734;46.3734;46.3734
117;compErr;1;2.963e-06;2.963e-06;2.963e-06
117;init;1;2.17038;2.17038;2.17038
117;update;1;45.8671;45.8671;45.8671
117;sync;1;0.462105;0.462105;0.462105
117;evalKnownDf;1;0;0;0
117;write;1;2.7443e-05;2.7443e-05;2.7443e-05
117;trace;1;0;0;0
117;calc_total;1;46.3292;46.3292;46.3292
118;compErr;1;1.739e-06;1.739e-06;1.739e-06
118;init;1;2.15356;2.15356;2.15356
118;update;1;45.4872;45.4872;45.4872
118;sync;1;0.646077;0.646077;0.646077
118;evalKnownDf;1;0;0;0
118;write;1;2.3718e-05;2.3718e-05;2.3718e-05
118;trace;1;0;0;0
118;calc_total;1;46.1333;46.1333;46.1333
119;compErr;1;1.669e-06;1.669e-06;1.669e-06
119;init;1;2.15625;2.15625;2.15625
119;update;1;45.8495;45.8495;45.8495
119;sync;1;0.317803;0.317803;0.317803
119;evalKnownDf;1;0;0;0
119;write;1;2.7139e-05;2.7139e-05;2.7139e-05
119;trace;1;0;0;0
119;calc_total;1;46.1673;46.1673;46.1673
360;compErr;1;1.676e-06;1.676e-06;1.676e-06
360;init;1;2.15798;2.15798;2.15798
360;update;1;46.0201;46.0201;46.0201
360;sync;1;0.211546;0.211546;0.211546
360;evalKnownDf;1;0;0;0
360;write;1;2.5317e-05;2.5317e-05;2.5317e-05
360;trace;1;0;0;0
360;calc_total;1;46.2316;46.2316;46.2316
361;compErr;1;2.499e-06;2.499e-06;2.499e-06
361;init;1;2.17288;2.17288;2.17288
361;update;1;45.7885;45.7885;45.7885
361;sync;1;1.52804;1.52804;1.52804
361;evalKnownDf;1;0;0;0
361;write;1;3.131e-05;3.131e-05;3.131e-05
361;trace;1;0;0;0
361;calc_total;1;47.3165;47.3165;47.3165
362;compErr;1;1.864e-06;1.864e-06;1.864e-06
362;init;1;2.17759;2.17759;2.17759
362;update;1;45.58;45.58;45.58
362;sync;1;2.33037;2.33037;2.33037
362;evalKnownDf;1;0;0;0
362;write;1;2.7822e-05;2.7822e-05;2.7822e-05
362;trace;1;0;0;0
362;calc_total;1;47.9104;47.9104;47.9104
363;compErr;1;2.313e-06;2.313e-06;2.313e-06
363;init;1;2.18596;2.18596;2.18596
363;update;1;45.4516;45.4516;45.4516
363;sync;1;1.58177;1.58177;1.58177
363;evalKnownDf;1;0;0;0
363;write;1;3.8917e-05;3.8917e-05;3.8917e-05
363;trace;1;0;0;0
363;calc_total;1;47.0334;47.0334;47.0334
364;compErr;1;2.568e-06;2.568e-06;2.568e-06
364;init;1;2.14938;2.14938;2.14938
364;update;1;45.781;45.781;45.781
364;sync;1;0.613122;0.613122;0.613122
364;evalKnownDf;1;0;0;0
364;write;1;2.7874e-05;2.7874e-05;2.7874e-05
364;trace;1;0;0;0
364;calc_total;1;46.3941;46.3941;46.3941
365;compErr;1;1.936e-06;1.936e-06;1.936e-06
365;init;1;2.16993;2.16993;2.16993
365;update;1;45.7921;45.7921;45.7921
365;sync;1;1.61557;1.61557;1.61557
365;evalKnownDf;1;0;0;0
365;write;1;2.5132e-05;2.5132e-05;2.5132e-05
365;trace;1;0;0;0
365;calc_total;1;47.4077;47.4077;47.4077
56;compErr;1;2.575e-06;2.575e-06;2.575e-06
56;init;1;2.181;2.181;2.181
56;update;1;45.7754;45.7754;45.7754
56;sync;1;0.421286;0.421286;0.421286
56;evalKnownDf;1;0;0;0
56;write;1;2.8828e-05;2.8828e-05;2.8828e-05
56;trace;1;0;0;0
56;calc_total;1;46.1967;46.1967;46.1967
366;compErr;1;1.9e-06;1.9e-06;1.9e-06
366;init;1;2.15773;2.15773;2.15773
366;update;1;45.4066;45.4066;45.4066
366;sync;1;1.08651;1.08651;1.08651
366;evalKnownDf;1;0;0;0
366;write;1;2.5466e-05;2.5466e-05;2.5466e-05
366;trace;1;0;0;0
366;calc_total;1;46.4932;46.4932;46.4932
367;compErr;1;2.284e-06;2.284e-06;2.284e-06
367;init;1;2.14597;2.14597;2.14597
367;update;1;45.8736;45.8736;45.8736
367;sync;1;0.456953;0.456953;0.456953
367;evalKnownDf;1;0;0;0
367;write;1;3.3496e-05;3.3496e-05;3.3496e-05
367;trace;1;0;0;0
367;calc_total;1;46.3305;46.3305;46.3305
368;compErr;1;2.389e-06;2.389e-06;2.389e-06
368;init;1;2.15553;2.15553;2.15553
368;update;1;45.7878;45.7878;45.7878
368;sync;1;0.374971;0.374971;0.374971
368;evalKnownDf;1;0;0;0
368;write;1;3.1003e-05;3.1003e-05;3.1003e-05
368;trace;1;0;0;0
368;calc_total;1;46.1627;46.1627;46.1627
369;compErr;1;2.675e-06;2.675e-06;2.675e-06
369;init;1;2.19092;2.19092;2.19092
369;update;1;45.6923;45.6923;45.6923
369;sync;1;1.04175;1.04175;1.04175
369;evalKnownDf;1;0;0;0
369;write;1;3.4749e-05;3.4749e-05;3.4749e-05
369;trace;1;0;0;0
369;calc_total;1;46.7341;46.7341;46.7341
8;compErr;1;2.394e-06;2.394e-06;2.394e-06
8;init;1;2.20663;2.20663;2.20663
8;update;1;45.7269;45.7269;45.7269
8;sync;1;1.43731;1.43731;1.43731
8;evalKnownDf;1;0;0;0
8;write;1;2.9e-05;2.9e-05;2.9e-05
8;trace;1;0;0;0
8;calc_total;1;47.1643;47.1643;47.1643
370;compErr;1;2.07e-06;2.07e-06;2.07e-06
370;init;1;2.15799;2.15799;2.15799
370;update;1;45.6887;45.6887;45.6887
370;sync;1;0.535233;0.535233;0.535233
370;evalKnownDf;1;0;0;0
370;write;1;3.4416e-05;3.4416e-05;3.4416e-05
370;trace;1;0;0;0
370;calc_total;1;46.224;46.224;46.224
371;compErr;1;2.089e-06;2.089e-06;2.089e-06
371;init;1;2.18827;2.18827;2.18827
371;update;1;45.978;45.978;45.978
371;sync;1;0.697927;0.697927;0.697927
371;evalKnownDf;1;0;0;0
371;write;1;2.8749e-05;2.8749e-05;2.8749e-05
371;trace;1;0;0;0
371;calc_total;1;46.6759;46.6759;46.6759
372;compErr;1;1.644e-06;1.644e-06;1.644e-06
372;init;1;2.25528;2.25528;2.25528
372;update;1;46.1551;46.1551;46.1551
372;sync;1;0.619576;0.619576;0.619576
372;evalKnownDf;1;0;0;0
372;write;1;2.1507e-05;2.1507e-05;2.1507e-05
372;trace;1;0;0;0
372;calc_total;1;46.7747;46.7747;46.7747
373;compErr;1;1.938e-06;1.938e-06;1.938e-06
373;init;1;2.23609;2.23609;2.23609
373;update;1;45.7382;45.7382;45.7382
373;sync;1;1.12107;1.12107;1.12107
373;evalKnownDf;1;0;0;0
373;write;1;2.674e-05;2.674e-05;2.674e-05
373;trace;1;0;0;0
373;calc_total;1;46.8593;46.8593;46.8593
374;compErr;1;2.133e-06;2.133e-06;2.133e-06
374;init;1;2.24709;2.24709;2.24709
374;update;1;46.0314;46.0314;46.0314
374;sync;1;0.764061;0.764061;0.764061
374;evalKnownDf;1;0;0;0
374;write;1;2.3569e-05;2.3569e-05;2.3569e-05
374;trace;1;0;0;0
374;calc_total;1;46.7955;46.7955;46.7955
375;compErr;1;1.932e-06;1.932e-06;1.932e-06
375;init;1;2.17633;2.17633;2.17633
375;update;1;45.4943;45.4943;45.4943
375;sync;1;2.54834;2.54834;2.54834
375;evalKnownDf;1;0;0;0
375;write;1;2.333e-05;2.333e-05;2.333e-05
375;trace;1;0;0;0
375;calc_total;1;48.0427;48.0427;48.0427
376;compErr;1;3.248e-06;3.248e-06;3.248e-06
376;init;1;2.25613;2.25613;2.25613
376;update;1;45.6746;45.6746;45.6746
376;sync;1;0.907938;0.907938;0.907938
376;evalKnownDf;1;0;0;0
376;write;1;3.3337e-05;3.3337e-05;3.3337e-05
376;trace;1;0;0;0
376;calc_total;1;46.5825;46.5825;46.5825
377;compErr;1;1.211e-06;1.211e-06;1.211e-06
377;init;1;2.17022;2.17022;2.17022
377;update;1;46.1519;46.1519;46.1519
377;sync;1;0.411836;0.411836;0.411836
377;evalKnownDf;1;0;0;0
377;write;1;2.3376e-05;2.3376e-05;2.3376e-05
377;trace;1;0;0;0
377;calc_total;1;46.5637;46.5637;46.5637
378;compErr;1;1.558e-06;1.558e-06;1.558e-06
378;init;1;2.20544;2.20544;2.20544
378;update;1;45.7413;45.7413;45.7413
378;sync;1;0.810053;0.810053;0.810053
378;evalKnownDf;1;0;0;0
378;write;1;2.1485e-05;2.1485e-05;2.1485e-05
378;trace;1;0;0;0
378;calc_total;1;46.5514;46.5514;46.5514
0;total;1;141.904;141.904;141.904
0;total;1;141.888;141.888;141.888
0;total;1;141.9;141.9;141.9
0;total;1;141.886;141.886;141.886
0;total;1;141.908;141.908;141.908
0;total;1;141.903;141.903;141.903
0;total;1;141.889;141.889;141.889
0;total;1;141.9;141.9;141.9
0;total;1;141.83;141.83;141.83
0;total;1;141.894;141.894;141.894
0;total;1;141.888;141.888;141.888
0;total;1;141.9;141.9;141.9
0;total;1;141.886;141.886;141.886
0;total;1;141.908;141.908;141.908
0;total;1;141.902;141.902;141.902
0;total;1;141.897;141.897;141.897
0;total;1;141.9;141.9;141.9
0;total;1;141.83;141.83;141.83
0;total;1;141.894;141.894;141.894
0;total;1;141.888;141.888;141.888
0;total;1;141.899;141.899;141.899
0;total;1;141.886;141.886;141.886
0;total;1;141.91;141.91;141.91
0;total;1;141.902;141.902;141.902
0;total;1;141.89;141.89;141.89
0;total;1;141.899;141.899;141.899
0;total;1;141.83;141.83;141.83
0;total;1;141.904;141.904;141.904
0;total;1;141.888;141.888;141.888
0;total;1;141.899;141.899;141.899
0;total;1;141.886;141.886;141.886
0;total;1;141.908;141.908;141.908
0;total;1;141.903;141.903;141.903
0;total;1;141.897;141.897;141.897
0;total;1;141.9;141.9;141.9
0;total;1;141.83;141.83;141.83
0;total;1;141.904;141.904;141.904
0;total;1;141.888;141.888;141.888
0;total;1;141.9;141.9;141.9
0;total;1;141.886;141.886;141.886
0;total;1;141.91;141.91;141.91
0;total;1;141.899;141.899;141.899
0;total;1;141.897;141.897;141.897
0;total;1;141.9;141.9;141.9
0;total;1;141.83;141.83;141.83
0;total;1;141.904;141.904;141.904
0;total;1;141.887;141.887;141.887
0;total;1;141.899;141.899;141.899
0;total;1;141.885;141.885;141.885
0;total;1;141.91;141.91;141.91
0;total;1;141.902;141.902;141.902
0;total;1;141.897;141.897;141.897
0;total;1;141.899;141.899;141.899
0;total;1;141.83;141.83;141.83
0;total;1;141.904;141.904;141.904
0;total;1;141.887;141.887;141.887
0;total;1;141.9;141.9;141.9
0;total;1;141.886;141.886;141.886
0;total;1;141.91;141.91;141.91
0;total;1;141.902;141.902;141.902
0;total;1;141.897;141.897;141.897
0;total;1;141.9;141.9;141.9
0;total;1;141.83;141.83;141.83
0;total;1;141.904;141.904;141.904
0;total;1;141.887;141.887;141.887
0;total;1;141.899;141.899;141.899
0;total;1;141.886;141.886;141.886
0;total;1;141.91;141.91;141.91
0;total;1;141.902;141.902;141.902
0;total;1;141.897;141.897;141.897
0;total;1;141.899;141.899;141.899
0;total;1;141.83;141.83;141.83
0;total;1;141.904;141.904;141.904
0;total;1;141.887;141.887;141.887
0;total;1;141.899;141.899;141.899
0;total;1;141.886;141.886;141.886
0;total;1;141.908;141.908;141.908
0;total;1;141.896;141.896;141.896
0;total;1;141.897;141.897;141.897
0;total;1;141.899;141.899;141.899
0;total;1;141.83;141.83;141.83
0;total;1;141.904;141.904;141.904
0;total;1;141.885;141.885;141.885
0;total;1;141.9;141.9;141.9
0;total;1;141.886;141.886;141.886
0;total;1;141.91;141.91;141.91
0;total;1;141.902;141.902;141.902
0;total;1;141.897;141.897;141.897
0;total;1;141.899;141.899;141.899
0;total;1;141.822;141.822;141.822
0;total;1;141.904;141.904;141.904
0;total;1;141.887;141.887;141.887
0;total;1;141.9;141.9;141.9
0;total;1;141.885;141.885;141.885
0;total;1;141.91;141.91;141.91
0;total;1;141.902;141.902;141.902
0;total;1;141.897;141.897;141.897
0;total;1;141.9;141.9;141.9
0;total;1;141.83;141.83;141.83
0;total;1;141.904;141.904;141.904
0;total;1;141.888;141.888;141.888
0;total;1;141.899;141.899;141.899
0;total;1;141.886;141.886;141.886
0;total;1;141.909;141.909;141.909
0;total;1;141.903;141.903;141.903
0;total;1;141.897;141.897;141.897
0;total;1;141.899;141.899;141.899
0;total;1;141.827;141.827;141.827
0;total;1;141.903;141.903;141.903
0;total;1;141.888;141.888;141.888
0;total;1;141.9;141.9;141.9
0;total;1;141.885;141.885;141.885
0;total;1;141.91;141.91;141.91
0;total;1;141.903;141.903;141.903
0;total;1;141.893;141.893;141.893
0;total;1;141.9;141.9;141.9
0;total;1;141.83;141.83;141.83
0;total;1;141.904;141.904;141.904
0;total;1;141.888;141.888;141.888
0;total;1;141.9;141.9;141.9
0;total;1;141.885;141.885;141.885
0;total;1;141.908;141.908;141.908
0;total;1;141.902;141.902;141.902
0;total;1;141.897;141.897;141.897
0;total;1;141.9;141.9;141.9
0;total;1;141.83;141.83;141.83
0;total;1;141.903;141.903;141.903
0;total;1;141.888;141.888;141.888
0;total;1;141.9;141.9;141.9
0;total;1;141.885;141.885;141.885
0;total;1;141.908;141.908;141.908
0;total;1;141.902;141.902;141.902
0;total;1;141.897;141.897;141.897
0;total;1;141.9;141.9;141.9
0;total;1;141.827;141.827;141.827
0;total;1;141.904;141.904;141.904
0;total;1;141.887;141.887;141.887
0;total;1;141.9;141.9;141.9
0;total;1;141.886;141.886;141.886
0;total;1;141.908;141.908;141.908
0;total;1;141.903;141.903;141.903
0;total;1;141.893;141.893;141.893
0;total;1;141.899;141.899;141.899
0;total;1;141.83;141.83;141.83
0;total;1;141.903;141.903;141.903
0;total;1;141.887;141.887;141.887
0;total;1;141.9;141.9;141.9
0;total;1;141.885;141.885;141.885
0;total;1;141.908;141.908;141.908
0;total;1;141.903;141.903;141.903
0;total;1;141.897;141.897;141.897
0;total;1;141.9;141.9;141.9
0;total;1;141.83;141.83;141.83
0;total;1;141.904;141.904;141.904
0;total;1;141.887;141.887;141.887
0;total;1;141.9;141.9;141.9
0;total;1;141.886;141.886;141.886
0;total;1;141.91;141.91;141.91
0;total;1;141.899;141.899;141.899
0;total;1;141.897;141.897;141.897
0;total;1;141.9;141.9;141.9
0;total;1;141.83;141.83;141.83
0;total;1;141.904;141.904;141.904
0;total;1;141.887;141.887;141.887
0;total;1;141.9;141.9;141.9
0;total;1;141.885;141.885;141.885
0;total;1;141.908;141.908;141.908
0;total;1;141.903;141.903;141.903
0;total;1;141.897;141.897;141.897
0;total;1;141.9;141.9;141.9
0;total;1;141.83;141.83;141.83
284;compErr;1;1.409e-06;1.409e-06;1.409e-06
284;init;1;2.14906;2.14906;2.14906
284;update;1;46.3622;46.3622;46.3622
284;sync;1;0.0331477;0.0331477;0.0331477
284;evalKnownDf;1;0;0;0
284;write;1;2.0934e-05;2.0934e-05;2.0934e-05
284;trace;1;0;0;0
284;calc_total;1;46.3954;46.3954;46.3954
0;total;1;141.904;141.904;141.904
0;total;1;141.888;141.888;141.888
0;total;1;141.9;141.9;141.9
0;total;1;141.886;141.886;141.886
0;total;1;141.91;141.91;141.91
0;total;1;141.898;141.898;141.898
0;total;1;141.897;141.897;141.897
0;total;1;141.9;141.9;141.9
0;total;1;141.83;141.83;141.83
285;compErr;1;1.926e-06;1.926e-06;1.926e-06
285;init;1;2.22125;2.22125;2.22125
285;update;1;45.701;45.701;45.701
285;sync;1;1.29945;1.29945;1.29945
285;evalKnownDf;1;0;0;0
285;write;1;2.4097e-05;2.4097e-05;2.4097e-05
285;trace;1;0;0;0
285;calc_total;1;47.0004;47.0004;47.0004
0;total;1;141.888;141.888;141.888
0;total;1;141.888;141.888;141.888
0;total;1;141.9;141.9;141.9
0;total;1;141.886;141.886;141.886
0;total;1;141.91;141.91;141.91
0;total;1;141.903;141.903;141.903
0;total;1;141.897;141.897;141.897
0;total;1;141.9;141.9;141.9
0;total;1;141.83;141.83;141.83
286;compErr;1;2.354e-06;2.354e-06;2.354e-06
286;init;1;2.15549;2.15549;2.15549
286;update;1;45.5967;45.5967;45.5967
286;sync;1;0.730776;0.730776;0.730776
286;evalKnownDf;1;0;0;0
286;write;1;2.474e-05;2.474e-05;2.474e-05
286;trace;1;0;0;0
286;calc_total;1;46.3274;46.3274;46.3274
0;total;1;141.903;141.903;141.903
0;total;1;141.888;141.888;141.888
0;total;1;141.9;141.9;141.9
0;total;1;141.885;141.885;141.885
0;total;1;141.91;141.91;141.91
0;total;1;141.898;141.898;141.898
0;total;1;141.895;141.895;141.895
0;total;1;141.899;141.899;141.899
0;total;1;141.83;141.83;141.83
287;compErr;1;2.792e-06;2.792e-06;2.792e-06
287;init;1;2.15618;2.15618;2.15618
287;update;1;45.4523;45.4523;45.4523
287;sync;1;0.916868;0.916868;0.916868
287;evalKnownDf;1;0;0;0
287;write;1;2.6311e-05;2.6311e-05;2.6311e-05
287;trace;1;0;0;0
287;calc_total;1;46.3692;46.3692;46.3692
0;total;1;141.904;141.904;141.904
0;total;1;141.885;141.885;141.885
0;total;1;141.9;141.9;141.9
0;total;1;141.885;141.885;141.885
0;total;1;141.908;141.908;141.908
0;total;1;141.903;141.903;141.903
0;total;1;141.897;141.897;141.897
0;total;1;141.9;141.9;141.9
0;total;1;141.827;141.827;141.827
266;write;1;3.2248e-05;3.2248e-05;3.2248e-05
266;trace;1;0;0;0
266;calc_total;1;46.7516;46.7516;46.7516
0;total;1;141.903;141.903;141.903
0;total;1;141.888;141.888;141.888
0;total;1;141.9;141.9;141.9
0;total;1;141.886;141.886;141.886
0;total;1;141.91;141.91;141.91
0;total;1;141.903;141.903;141.903
0;total;1;141.897;141.897;141.897
0;total;1;141.899;141.899;141.899
0;total;1;141.83;141.83;141.83
0;total;1;141.931;141.931;141.931
0;total;1;141.919;141.919;141.919
0;total;1;141.935;141.935;141.935
0;total;1;141.918;141.918;141.918
0;total;1;141.952;141.952;141.952
0;total;1;141.952;141.952;141.952
0;total;1;141.916;141.916;141.916
288;compErr;1;1.318e-06;1.318e-06;1.318e-06
288;init;1;2.1717;2.1717;2.1717
288;update;1;46.0908;46.0908;46.0908
288;sync;1;1.47662;1.47662;1.47662
288;evalKnownDf;1;0;0;0
288;write;1;1.9943e-05;1.9943e-05;1.9943e-05
288;trace;1;0;0;0
288;calc_total;1;47.5674;47.5674;47.5674
348;compErr;1;1.959e-06;1.959e-06;1.959e-06
348;init;1;2.17364;2.17364;2.17364
348;update;1;45.8023;45.8023;45.8023
348;sync;1;0.742803;0.742803;0.742803
348;evalKnownDf;1;0;0;0
348;write;1;3.1194e-05;3.1194e-05;3.1194e-05
348;trace;1;0;0;0
348;calc_total;1;46.5451;46.5451;46.5451
253;compErr;1;2.711e-06;2.711e-06;2.711e-06
253;init;1;2.17964;2.17964;2.17964
253;update;1;45.6784;45.6784;45.6784
253;sync;1;1.32699;1.32699;1.32699
253;evalKnownDf;1;0;0;0
253;write;1;2.5204e-05;2.5204e-05;2.5204e-05
253;trace;1;0;0;0
253;calc_total;1;47.0054;47.0054;47.0054
0;total;1;141.934;141.934;141.934
296;compErr;1;2.65e-06;2.65e-06;2.65e-06
296;init;1;2.22126;2.22126;2.22126
296;update;1;45.5555;45.5555;45.5555
296;sync;1;0.564491;0.564491;0.564491
296;evalKnownDf;1;0;0;0
296;write;1;2.7958e-05;2.7958e-05;2.7958e-05
296;trace;1;0;0;0
296;calc_total;1;46.12;46.12;46.12
352;compErr;1;3.225e-06;3.225e-06;3.225e-06
352;init;1;2.14267;2.14267;2.14267
352;update;1;45.3917;45.3917;45.3917
352;sync;1;1.05269;1.05269;1.05269
352;evalKnownDf;1;0;0;0
352;write;1;3.4647e-05;3.4647e-05;3.4647e-05
352;trace;1;0;0;0
352;calc_total;1;46.4444;46.4444;46.4444
254;compErr;1;2.049e-06;2.049e-06;2.049e-06
254;init;1;2.1758;2.1758;2.1758
254;update;1;45.8835;45.8835;45.8835
254;sync;1;0.804469;0.804469;0.804469
254;evalKnownDf;1;0;0;0
254;write;1;2.6871e-05;2.6871e-05;2.6871e-05
254;trace;1;0;0;0
254;calc_total;1;46.688;46.688;46.688
0;total;1;141.941;141.941;141.941
299;compErr;1;3.268e-06;3.268e-06;3.268e-06
299;init;1;2.19117;2.19117;2.19117
299;update;1;45.5677;45.5677;45.5677
299;sync;1;0.768685;0.768685;0.768685
299;evalKnownDf;1;0;0;0
299;write;1;3.8599e-05;3.8599e-05;3.8599e-05
299;trace;1;0;0;0
299;calc_total;1;46.3364;46.3364;46.3364
353;compErr;1;2.72e-06;2.72e-06;2.72e-06
353;init;1;2.20706;2.20706;2.20706
353;update;1;45.8092;45.8092;45.8092
353;sync;1;1.153;1.153;1.153
353;evalKnownDf;1;0;0;0
353;write;1;3.5222e-05;3.5222e-05;3.5222e-05
353;trace;1;0;0;0
353;calc_total;1;46.9622;46.9622;46.9622
255;compErr;1;2.066e-06;2.066e-06;2.066e-06
255;init;1;2.17274;2.17274;2.17274
255;update;1;46.102;46.102;46.102
255;sync;1;0.735234;0.735234;0.735234
255;evalKnownDf;1;0;0;0
255;write;1;2.6181e-05;2.6181e-05;2.6181e-05
255;trace;1;0;0;0
255;calc_total;1;46.8373;46.8373;46.8373
0;total;1;141.941;141.941;141.941
301;compErr;1;2.449e-06;2.449e-06;2.449e-06
301;init;1;2.23372;2.23372;2.23372
301;update;1;45.3996;45.3996;45.3996
301;sync;1;1.40024;1.40024;1.40024
301;evalKnownDf;1;0;0;0
301;write;1;2.579e-05;2.579e-05;2.579e-05
301;trace;1;0;0;0
301;calc_total;1;46.7999;46.7999;46.7999
354;compErr;1;2.589e-06;2.589e-06;2.589e-06
354;init;1;2.17706;2.17706;2.17706
354;update;1;45.7445;45.7445;45.7445
354;sync;1;2.48337;2.48337;2.48337
354;evalKnownDf;1;0;0;0
354;write;1;3.3363e-05;3.3363e-05;3.3363e-05
354;trace;1;0;0;0
354;calc_total;1;48.2279;48.2279;48.2279
252;compErr;1;2.449e-06;2.449e-06;2.449e-06
252;init;1;2.13934;2.13934;2.13934
252;update;1;45.5051;45.5051;45.5051
252;sync;1;1.34267;1.34267;1.34267
252;evalKnownDf;1;0;0;0
252;write;1;3.2136e-05;3.2136e-05;3.2136e-05
252;trace;1;0;0;0
252;calc_total;1;46.8478;46.8478;46.8478
0;total;1;141.95;141.95;141.95
302;compErr;1;2.529e-06;2.529e-06;2.529e-06
302;init;1;2.21096;2.21096;2.21096
302;update;1;45.61;45.61;45.61
302;sync;1;2.28225;2.28225;2.28225
302;evalKnownDf;1;0;0;0
302;write;1;2.5279e-05;2.5279e-05;2.5279e-05
302;trace;1;0;0;0
302;calc_total;1;47.8922;47.8922;47.8922
355;compErr;1;3.728e-06;3.728e-06;3.728e-06
355;init;1;2.20874;2.20874;2.20874
355;update;1;45.7242;45.7242;45.7242
355;sync;1;1.26852;1.26852;1.26852
355;evalKnownDf;1;0;0;0
355;write;1;2.9683e-05;2.9683e-05;2.9683e-05
355;trace;1;0;0;0
355;calc_total;1;46.9927;46.9927;46.9927
0;total;1;141.919;141.919;141.919
0;total;1;141.949;141.949;141.949
0;total;1;141.77;141.77;141.77
337;compErr;1;2.008e-06;2.008e-06;2.008e-06
337;init;1;2.17337;2.17337;2.17337
337;update;1;45.3986;45.3986;45.3986
337;sync;1;2.16966;2.16966;2.16966
337;evalKnownDf;1;0;0;0
337;write;1;2.7449e-05;2.7449e-05;2.7449e-05
337;trace;1;0;0;0
337;calc_total;1;47.5682;47.5682;47.5682
0;total;1;141.919;141.919;141.919
0;total;1;141.918;141.918;141.918
0;total;1;141.771;141.771;141.771
0;total;1;141.865;141.865;141.865
0;total;1;141.919;141.919;141.919
0;total;1;141.945;141.945;141.945
0;total;1;141.77;141.77;141.77
0;total;1;141.865;141.865;141.865
0;total;1;141.919;141.919;141.919
0;total;1;141.952;141.952;141.952
0;total;1;141.772;141.772;141.772
0;total;1;141.865;141.865;141.865
0;total;1;141.919;141.919;141.919
0;total;1;141.922;141.922;141.922
0;total;1;141.771;141.771;141.771
0;total;1;141.865;141.865;141.865
0;total;1;141.919;141.919;141.919
0;total;1;141.95;141.95;141.95
0;total;1;141.771;141.771;141.771
0;total;1;141.865;141.865;141.865
0;total;1;141.919;141.919;141.919
0;total;1;141.952;141.952;141.952
0;total;1;141.771;141.771;141.771
0;total;1;141.865;141.865;141.865
0;total;1;141.919;141.919;141.919
0;total;1;141.934;141.934;141.934
0;total;1;141.77;141.77;141.77
0;total;1;141.865;141.865;141.865
0;total;1;141.919;141.919;141.919
0;total;1;141.952;141.952;141.952
234;compErr;1;1.557e-06;1.557e-06;1.557e-06
234;init;1;2.23791;2.23791;2.23791
234;update;1;46.1128;46.1128;46.1128
234;sync;1;0.638321;0.638321;0.638321
234;evalKnownDf;1;0;0;0
234;write;1;2.1066e-05;2.1066e-05;2.1066e-05
234;trace;1;0;0;0
234;calc_total;1;46.7511;46.7511;46.7511
0;total;1;141.77;141.77;141.77
0;total;1;141.865;141.865;141.865
0;total;1;141.919;141.919;141.919
0;total;1;141.934;141.934;141.934
235;compErr;1;1.673e-06;1.673e-06;1.673e-06
235;init;1;2.17904;2.17904;2.17904
235;update;1;46.0956;46.0956;46.0956
235;sync;1;1.97731;1.97731;1.97731
235;evalKnownDf;1;0;0;0
235;write;1;2.4539e-05;2.4539e-05;2.4539e-05
235;trace;1;0;0;0
235;calc_total;1;48.0729;48.0729;48.0729
0;total;1;141.77;141.77;141.77
0;total;1;141.865;141.865;141.865
0;total;1;141.919;141.919;141.919
0;total;1;141.934;141.934;141.934
236;compErr;1;1.142e-06;1.142e-06;1.142e-06
236;init;1;2.13741;2.13741;2.13741
236;update;1;46.1512;46.1512;46.1512
236;sync;1;0.0712001;0.0712001;0.0712001
236;evalKnownDf;1;0;0;0
236;write;1;2.1699e-05;2.1699e-05;2.1699e-05
236;trace;1;0;0;0
236;calc_total;1;46.2224;46.2224;46.2224
0;total;1;141.771;141.771;141.771
0;total;1;141.865;141.865;141.865
0;total;1;141.919;141.919;141.919
0;total;1;141.952;141.952;141.952
237;compErr;1;2.548e-06;2.548e-06;2.548e-06
237;init;1;2.13942;2.13942;2.13942
237;update;1;45.9178;45.9178;45.9178
237;sync;1;0.619085;0.619085;0.619085
237;evalKnownDf;1;0;0;0
237;write;1;2.5426e-05;2.5426e-05;2.5426e-05
237;trace;1;0;0;0
237;calc_total;1;46.5369;46.5369;46.5369
0;total;1;141.77;141.77;141.77
0;total;1;141.865;141.865;141.865
0;total;1;141.919;141.919;141.919
0;total;1;141.952;141.952;141.952
238;compErr;1;2.483e-06;2.483e-06;2.483e-06
238;init;1;2.14759;2.14759;2.14759
238;update;1;45.8208;45.8208;45.8208
238;sync;1;0.473439;0.473439;0.473439
238;evalKnownDf;1;0;0;0
238;write;1;3.0649e-05;3.0649e-05;3.0649e-05
238;trace;1;0;0;0
238;calc_total;1;46.2943;46.2943;46.2943
0;total;1;141.771;141.771;141.771
0;total;1;141.865;141.865;141.865
0;total;1;141.919;141.919;141.919
239;compErr;1;1.153e-06;1.153e-06;1.153e-06
239;init;1;2.13674;2.13674;2.13674
239;update;1;46.1959;46.1959;46.1959
239;sync;1;0.216514;0.216514;0.216514
239;evalKnownDf;1;0;0;0
239;write;1;2.1849e-05;2.1849e-05;2.1849e-05
239;trace;1;0;0;0
239;calc_total;1;46.4124;46.4124;46.4124
0;total;1;141.77;141.77;141.77
0;total;1;141.865;141.865;141.865
0;total;1;141.917;141.917;141.917
0;total;1;141.875;141.875;141.875
0;total;1;141.77;141.77;141.77
0;total;1;141.865;141.865;141.865
0;total;1;141.917;141.917;141.917
0;total;1;141.874;141.874;141.874
0;total;1;141.771;141.771;141.771
0;total;1;141.865;141.865;141.865
0;total;1;141.919;141.919;141.919
0;total;1;141.874;141.874;141.874
0;total;1;141.771;141.771;141.771
0;total;1;141.865;141.865;141.865
0;total;1;141.919;141.919;141.919
0;total;1;141.876;141.876;141.876
0;total;1;141.77;141.77;141.77
0;total;1;141.865;141.865;141.865
0;total;1;141.919;141.919;141.919
0;total;1;141.874;141.874;141.874
0;total;1;141.77;141.77;141.77
0;total;1;141.865;141.865;141.865
0;total;1;141.919;141.919;141.919
0;total;1;141.874;141.874;141.874
0;total;1;141.77;141.77;141.77
0;total;1;141.865;141.865;141.865
0;total;1;141.919;141.919;141.919
0;total;1;141.874;141.874;141.874
0;total;1;141.772;141.772;141.772
0;total;1;141.865;141.865;141.865
0;total;1;141.919;141.919;141.919
0;total;1;141.874;141.874;141.874
0;total;1;141.772;141.772;141.772
0;total;1;141.865;141.865;141.865
0;total;1;141.919;141.919;141.919
0;total;1;141.876;141.876;141.876
0;total;1;141.77;141.77;141.77
0;total;1;141.865;141.865;141.865
0;total;1;141.919;141.919;141.919
0;total;1;141.874;141.874;141.874
0;total;1;141.77;141.77;141.77
0;total;1;141.865;141.865;141.865
0;total;1;141.876;141.876;141.876
0;total;1;141.865;141.865;141.865
0;total;1;141.874;141.874;141.874
0;total;1;141.876;141.876;141.876
0;total;1;141.874;141.874;141.874
0;total;1;141.874;141.874;141.874
0;total;1;141.874;141.874;141.874
0;total;1;141.876;141.876;141.876
0;total;1;141.874;141.874;141.874
0;total;1;141.874;141.874;141.874
0;total;1;141.874;141.874;141.874
0;total;1;141.874;141.874;141.874
0;total;1;141.874;141.874;141.874
0;total;1;141.876;141.876;141.876
0;total;1;141.874;141.874;141.874
331;compErr;1;1.978e-06;1.978e-06;1.978e-06
331;init;1;2.13823;2.13823;2.13823
331;update;1;45.4768;45.4768;45.4768
331;sync;1;1.33122;1.33122;1.33122
331;evalKnownDf;1;0;0;0
331;write;1;3.1957e-05;3.1957e-05;3.1957e-05
331;trace;1;0;0;0
331;calc_total;1;46.808;46.808;46.808
332;compErr;1;2.274e-06;2.274e-06;2.274e-06
332;init;1;2.13518;2.13518;2.13518
332;update;1;45.4462;45.4462;45.4462
332;sync;1;1.03471;1.03471;1.03471
332;evalKnownDf;1;0;0;0
332;write;1;2.9456e-05;2.9456e-05;2.9456e-05
332;trace;1;0;0;0
332;calc_total;1;46.4809;46.4809;46.4809
333;compErr;1;1.865e-06;1.865e-06;1.865e-06
333;init;1;2.18297;2.18297;2.18297
333;update;1;45.7731;45.7731;45.7731
333;sync;1;0.922698;0.922698;0.922698
333;evalKnownDf;1;0;0;0
333;write;1;2.5816e-05;2.5816e-05;2.5816e-05
333;trace;1;0;0;0
333;calc_total;1;46.6958;46.6958;46.6958
334;compErr;1;2.051e-06;2.051e-06;2.051e-06
334;init;1;2.1744;2.1744;2.1744
334;update;1;45.4455;45.4455;45.4455
334;sync;1;2.23707;2.23707;2.23707
334;evalKnownDf;1;0;0;0
334;write;1;3.2449e-05;3.2449e-05;3.2449e-05
334;trace;1;0;0;0
334;calc_total;1;47.6826;47.6826;47.6826
335;compErr;1;2.895e-06;2.895e-06;2.895e-06
335;init;1;2.17717;2.17717;2.17717
335;update;1;45.9569;45.9569;45.9569
335;sync;1;0.595195;0.595195;0.595195
335;evalKnownDf;1;0;0;0
335;write;1;3.0775e-05;3.0775e-05;3.0775e-05
335;trace;1;0;0;0
335;calc_total;1;46.5521;46.5521;46.5521
0;total;1;141.779;141.779;141.779
0;total;1;141.781;141.781;141.781
0;total;1;141.781;141.781;141.781
0;total;1;141.779;141.779;141.779
0;total;1;141.781;141.781;141.781
0;total;1;141.781;141.781;141.781
0;total;1;141.781;141.781;141.781
0;total;1;141.779;141.779;141.779
0;total;1;141.779;141.779;141.779
0;total;1;141.779;141.779;141.779
0;total;1;141.78;141.78;141.78
0;total;1;141.779;141.779;141.779
0;total;1;141.779;141.779;141.779
0;total;1;141.78;141.78;141.78
0;total;1;141.781;141.781;141.781
0;total;1;141.779;141.779;141.779
0;total;1;141.779;141.779;141.779
0;total;1;141.779;141.779;141.779
0;total;1;141.779;141.779;141.779
0;total;1;141.779;141.779;141.779
0;total;1;141.779;141.779;141.779
0;total;1;141.779;141.779;141.779
0;total;1;141.779;141.779;141.779
0;total;1;141.781;141.781;141.781
379;compErr;1;2.243e-06;2.243e-06;2.243e-06
379;init;1;2.17898;2.17898;2.17898
379;update;1;45.925;45.925;45.925
379;sync;1;1.85925;1.85925;1.85925
379;evalKnownDf;1;0;0;0
379;write;1;2.5924e-05;2.5924e-05;2.5924e-05
379;trace;1;0;0;0
379;calc_total;1;47.7843;47.7843;47.7843
380;compErr;1;1.364e-06;1.364e-06;1.364e-06
380;init;1;2.16011;2.16011;2.16011
380;update;1;46.0684;46.0684;46.0684
380;sync;1;0.229242;0.229242;0.229242
380;evalKnownDf;1;0;0;0
380;write;1;1.8983e-05;1.8983e-05;1.8983e-05
380;trace;1;0;0;0
380;calc_total;1;46.2976;46.2976;46.2976
381;compErr;1;1.465e-06;1.465e-06;1.465e-06
381;init;1;2.16285;2.16285;2.16285
381;update;1;45.9641;45.9641;45.9641
381;sync;1;0.422437;0.422437;0.422437
381;evalKnownDf;1;0;0;0
381;write;1;2.4266e-05;2.4266e-05;2.4266e-05
381;trace;1;0;0;0
381;calc_total;1;46.3865;46.3865;46.3865
382;compErr;1;1.164e-06;1.164e-06;1.164e-06
382;init;1;2.17138;2.17138;2.17138
382;update;1;46.0146;46.0146;46.0146
382;sync;1;0.246472;0.246472;0.246472
382;evalKnownDf;1;0;0;0
382;write;1;1.9816e-05;1.9816e-05;1.9816e-05
382;trace;1;0;0;0
382;calc_total;1;46.2611;46.2611;46.2611
383;compErr;1;1.903e-06;1.903e-06;1.903e-06
383;init;1;2.16184;2.16184;2.16184
383;update;1;45.6468;45.6468;45.6468
383;sync;1;0.642182;0.642182;0.642182
383;evalKnownDf;1;0;0;0
383;write;1;2.5158e-05;2.5158e-05;2.5158e-05
383;trace;1;0;0;0
383;calc_total;1;46.289;46.289;46.289
0;total;1;141.928;141.928;141.928
0;total;1;141.928;141.928;141.928
0;total;1;141.928;141.928;141.928
0;total;1;141.928;141.928;141.928
0;total;1;141.928;141.928;141.928
0;total;1;141.928;141.928;141.928
0;total;1;141.926;141.926;141.926
0;total;1;141.926;141.926;141.926
0;total;1;141.928;141.928;141.928
0;total;1;141.926;141.926;141.926
0;total;1;141.928;141.928;141.928
0;total;1;141.928;141.928;141.928
0;total;1;141.904;141.904;141.904
0;total;1;141.905;141.905;141.905
0;total;1;141.913;141.913;141.913
0;total;1;141.913;141.913;141.913
0;total;1;141.913;141.913;141.913
0;total;1;141.913;141.913;141.913
0;total;1;141.917;141.917;141.917
0;total;1;141.928;141.928;141.928
0;total;1;141.91;141.91;141.91
0;total;1;141.925;141.925;141.925
0;total;1;141.928;141.928;141.928
0;total;1;141.928;141.928;141.928
SCAFES
REMARK: No time step width tau was specified.
 Set tau=1.0 and proceeded. 

264;compErr;1;3.751e-06;3.751e-06;3.751e-06
264;init;1;2.21988;2.21988;2.21988
264;update;1;45.8774;45.8774;45.8774
264;sync;1;0.568392;0.568392;0.568392
264;evalKnownDf;1;0;0;0
264;write;1;3.0156e-05;3.0156e-05;3.0156e-05
264;trace;1;0;0;0
264;calc_total;1;46.4458;46.4458;46.4458
77;compErr;1;1.711e-06;1.711e-06;1.711e-06
77;init;1;2.22027;2.22027;2.22027
77;update;1;45.9406;45.9406;45.9406
77;sync;1;0.820733;0.820733;0.820733
77;evalKnownDf;1;0;0;0
77;write;1;2.2578e-05;2.2578e-05;2.2578e-05
77;trace;1;0;0;0
77;calc_total;1;46.7613;46.7613;46.7613
120;compErr;1;2.087e-06;2.087e-06;2.087e-06
120;init;1;2.2425;2.2425;2.2425
120;update;1;45.6553;45.6553;45.6553
120;sync;1;0.669183;0.669183;0.669183
120;evalKnownDf;1;0;0;0
120;write;1;2.4009e-05;2.4009e-05;2.4009e-05
120;trace;1;0;0;0
120;calc_total;1;46.3245;46.3245;46.3245
288;compErr;1;1.245e-06;1.245e-06;1.245e-06
288;init;1;2.24694;2.24694;2.24694
288;update;1;46.0535;46.0535;46.0535
288;sync;1;0.532165;0.532165;0.532165
288;evalKnownDf;1;0;0;0
288;write;1;2.5241e-05;2.5241e-05;2.5241e-05
288;trace;1;0;0;0
288;calc_total;1;46.5857;46.5857;46.5857
Energy start: 9600
Energy end  : 9517.78
# unit_id;function_name;num_calls;avg_runtime;min_runtime;max_runtime
0;compErr;1;1.658e-06;1.658e-06;1.658e-06
0;init;1;2.16185;2.16185;2.16185
0;update;1;45.505;45.505;45.505
0;sync;1;0.642275;0.642275;0.642275
0;evalKnownDf;1;0;0;0
0;write;1;2.8045e-05;2.8045e-05;2.8045e-05
0;trace;1;0;0;0
0;calc_total;1;46.1473;46.1473;46.1473
336;compErr;1;1.523e-06;1.523e-06;1.523e-06
336;init;1;2.15229;2.15229;2.15229
336;update;1;45.9742;45.9742;45.9742
336;sync;1;0.0486244;0.0486244;0.0486244
336;evalKnownDf;1;0;0;0
336;write;1;2.2703e-05;2.2703e-05;2.2703e-05
336;trace;1;0;0;0
336;calc_total;1;46.0228;46.0228;46.0228
312;compErr;1;1.672e-06;1.672e-06;1.672e-06
312;init;1;2.19367;2.19367;2.19367
312;update;1;45.7774;45.7774;45.7774
312;sync;1;0.359551;0.359551;0.359551
312;evalKnownDf;1;0;0;0
312;write;1;2.2665e-05;2.2665e-05;2.2665e-05
312;trace;1;0;0;0
312;calc_total;1;46.1369;46.1369;46.1369
265;compErr;1;4.274e-06;4.274e-06;4.274e-06
265;init;1;2.1839;2.1839;2.1839
265;update;1;45.444;45.444;45.444
265;sync;1;1.2278;1.2278;1.2278
265;evalKnownDf;1;0;0;0
265;write;1;3.0745e-05;3.0745e-05;3.0745e-05
265;trace;1;0;0;0
265;calc_total;1;46.6718;46.6718;46.6718
79;compErr;1;3.311e-06;3.311e-06;3.311e-06
79;init;1;2.1732;2.1732;2.1732
79;update;1;45.8449;45.8449;45.8449
79;sync;1;0.703541;0.703541;0.703541
79;evalKnownDf;1;0;0;0
79;write;1;3.1435e-05;3.1435e-05;3.1435e-05
79;trace;1;0;0;0
79;calc_total;1;46.5485;46.5485;46.5485
1;compErr;1;1.57e-06;1.57e-06;1.57e-06
1;init;1;2.27106;2.27106;2.27106
1;update;1;45.8912;45.8912;45.8912
1;sync;1;0.79275;0.79275;0.79275
1;evalKnownDf;1;0;0;0
1;write;1;2.4482e-05;2.4482e-05;2.4482e-05
1;trace;1;0;0;0
1;calc_total;1;46.6839;46.6839;46.6839
337;compErr;1;2.645e-06;2.645e-06;2.645e-06
337;init;1;2.21685;2.21685;2.21685
337;update;1;45.4146;45.4146;45.4146
337;sync;1;0.858602;0.858602;0.858602
337;evalKnownDf;1;0;0;0
337;write;1;2.9733e-05;2.9733e-05;2.9733e-05
337;trace;1;0;0;0
337;calc_total;1;46.2732;46.2732;46.2732
313;compErr;1;1.768e-06;1.768e-06;1.768e-06
313;init;1;2.18866;2.18866;2.18866
313;update;1;45.4359;45.4359;45.4359
313;sync;1;1.65435;1.65435;1.65435
313;evalKnownDf;1;0;0;0
313;write;1;2.7122e-05;2.7122e-05;2.7122e-05
313;trace;1;0;0;0
313;calc_total;1;47.0903;47.0903;47.0903
24;compErr;1;1.372e-06;1.372e-06;1.372e-06
24;init;1;2.18332;2.18332;2.18332
24;update;1;46.0987;46.0987;46.0987
24;sync;1;1.15367;1.15367;1.15367
24;evalKnownDf;1;0;0;0
24;write;1;1.9438e-05;1.9438e-05;1.9438e-05
24;trace;1;0;0;0
24;calc_total;1;47.2524;47.2524;47.2524
96;compErr;1;1.72e-06;1.72e-06;1.72e-06
96;init;1;2.17866;2.17866;2.17866
96;update;1;46.0787;46.0787;46.0787
96;sync;1;2.50438;2.50438;2.50438
96;evalKnownDf;1;0;0;0
96;write;1;2.3859e-05;2.3859e-05;2.3859e-05
96;trace;1;0;0;0
96;calc_total;1;48.5831;48.5831;48.5831
266;compErr;1;2.953e-06;2.953e-06;2.953e-06
266;init;1;2.15005;2.15005;2.15005
266;update;1;45.8762;45.8762;45.8762
266;sync;1;0.297631;0.297631;0.297631
266;evalKnownDf;1;0;0;0
266;write;1;2.7034e-05;2.7034e-05;2.7034e-05
266;trace;1;0;0;0
266;calc_total;1;46.1738;46.1738;46.1738
80;compErr;1;2.293e-06;2.293e-06;2.293e-06
80;init;1;2.22804;2.22804;2.22804
80;update;1;45.4303;45.4303;45.4303
80;sync;1;1.71139;1.71139;1.71139
80;evalKnownDf;1;0;0;0
80;write;1;3.4168e-05;3.4168e-05;3.4168e-05
80;trace;1;0;0;0
80;calc_total;1;47.1417;47.1417;47.1417
289;compErr;1;2.525e-06;2.525e-06;2.525e-06
289;init;1;2.18113;2.18113;2.18113
289;update;1;45.5417;45.5417;45.5417
289;sync;1;0.709862;0.709862;0.709862
289;evalKnownDf;1;0;0;0
289;write;1;2.9682e-05;2.9682e-05;2.9682e-05
289;trace;1;0;0;0
289;calc_total;1;46.2516;46.2516;46.2516
2;compErr;1;1.194e-06;1.194e-06;1.194e-06
2;init;1;2.30036;2.30036;2.30036
2;update;1;45.9667;45.9667;45.9667
2;sync;1;0.727452;0.727452;0.727452
2;evalKnownDf;1;0;0;0
2;write;1;2.2863e-05;2.2863e-05;2.2863e-05
2;trace;1;0;0;0
2;calc_total;1;46.6941;46.6941;46.6941
338;compErr;1;2.098e-06;2.098e-06;2.098e-06
338;init;1;2.1728;2.1728;2.1728
338;update;1;45.4197;45.4197;45.4197
338;sync;1;1.78021;1.78021;1.78021
338;evalKnownDf;1;0;0;0
338;write;1;2.97e-05;2.97e-05;2.97e-05
338;trace;1;0;0;0
338;calc_total;1;47.1999;47.1999;47.1999
360;compErr;1;1.752e-06;1.752e-06;1.752e-06
360;init;1;2.18566;2.18566;2.18566
360;update;1;45.8232;45.8232;45.8232
360;sync;1;1.40563;1.40563;1.40563
360;evalKnownDf;1;0;0;0
360;write;1;2.3728e-05;2.3728e-05;2.3728e-05
360;trace;1;0;0;0
360;calc_total;1;47.2288;47.2288;47.2288
316;compErr;1;2.352e-06;2.352e-06;2.352e-06
316;init;1;2.18961;2.18961;2.18961
316;update;1;45.5355;45.5355;45.5355
316;sync;1;0.630372;0.630372;0.630372
316;evalKnownDf;1;0;0;0
316;write;1;2.5569e-05;2.5569e-05;2.5569e-05
316;trace;1;0;0;0
316;calc_total;1;46.1658;46.1658;46.1658
25;compErr;1;2.149e-06;2.149e-06;2.149e-06
25;init;1;2.19323;2.19323;2.19323
25;update;1;45.6416;45.6416;45.6416
25;sync;1;1.49347;1.49347;1.49347
25;evalKnownDf;1;0;0;0
25;write;1;2.1487e-05;2.1487e-05;2.1487e-05
25;trace;1;0;0;0
25;calc_total;1;47.1351;47.1351;47.1351
97;compErr;1;2.116e-06;2.116e-06;2.116e-06
97;init;1;2.22782;2.22782;2.22782
97;update;1;45.7413;45.7413;45.7413
97;sync;1;1.04608;1.04608;1.04608
97;evalKnownDf;1;0;0;0
97;write;1;2.5333e-05;2.5333e-05;2.5333e-05
97;trace;1;0;0;0
97;calc_total;1;46.7874;46.7874;46.7874
267;compErr;1;2.061e-06;2.061e-06;2.061e-06
267;init;1;2.19358;2.19358;2.19358
267;update;1;46.0828;46.0828;46.0828
267;sync;1;1.26241;1.26241;1.26241
267;evalKnownDf;1;0;0;0
267;write;1;2.5233e-05;2.5233e-05;2.5233e-05
267;trace;1;0;0;0
267;calc_total;1;47.3452;47.3452;47.3452
81;compErr;1;2.477e-06;2.477e-06;2.477e-06
81;init;1;2.15686;2.15686;2.15686
81;update;1;45.5512;45.5512;45.5512
81;sync;1;0.667347;0.667347;0.667347
81;evalKnownDf;1;0;0;0
81;write;1;3.1862e-05;3.1862e-05;3.1862e-05
81;trace;1;0;0;0
81;calc_total;1;46.2185;46.2185;46.2185
290;compErr;1;2.155e-06;2.155e-06;2.155e-06
290;init;1;2.16159;2.16159;2.16159
290;update;1;45.9717;45.9717;45.9717
290;sync;1;0.482422;0.482422;0.482422
290;evalKnownDf;1;0;0;0
290;write;1;2.8545e-05;2.8545e-05;2.8545e-05
290;trace;1;0;0;0
290;calc_total;1;46.4541;46.4541;46.4541
3;compErr;1;1.7e-06;1.7e-06;1.7e-06
3;init;1;2.18802;2.18802;2.18802
3;update;1;46.0635;46.0635;46.0635
3;sync;1;0.486821;0.486821;0.486821
3;evalKnownDf;1;0;0;0
3;write;1;2.3147e-05;2.3147e-05;2.3147e-05
3;trace;1;0;0;0
3;calc_total;1;46.5503;46.5503;46.5503
339;compErr;1;2.171e-06;2.171e-06;2.171e-06
339;init;1;2.21709;2.21709;2.21709
339;update;1;45.7546;45.7546;45.7546
339;sync;1;0.756205;0.756205;0.756205
339;evalKnownDf;1;0;0;0
339;write;1;2.7397e-05;2.7397e-05;2.7397e-05
339;trace;1;0;0;0
339;calc_total;1;46.5108;46.5108;46.5108
317;compErr;1;2.522e-06;2.522e-06;2.522e-06
317;init;1;2.1915;2.1915;2.1915
317;update;1;45.5337;45.5337;45.5337
317;sync;1;0.90902;0.90902;0.90902
317;evalKnownDf;1;0;0;0
317;write;1;2.5664e-05;2.5664e-05;2.5664e-05
317;trace;1;0;0;0
317;calc_total;1;46.4427;46.4427;46.4427
26;compErr;1;1.401e-06;1.401e-06;1.401e-06
26;init;1;2.21484;2.21484;2.21484
26;update;1;46.0338;46.0338;46.0338
26;sync;1;0.580167;0.580167;0.580167
26;evalKnownDf;1;0;0;0
26;write;1;2.0501e-05;2.0501e-05;2.0501e-05
26;trace;1;0;0;0
26;calc_total;1;46.614;46.614;46.614
98;compErr;1;2.296e-06;2.296e-06;2.296e-06
98;init;1;2.21938;2.21938;2.21938
98;update;1;45.5418;45.5418;45.5418
98;sync;1;1.19127;1.19127;1.19127
98;evalKnownDf;1;0;0;0
98;write;1;2.7443e-05;2.7443e-05;2.7443e-05
98;trace;1;0;0;0
98;calc_total;1;46.7331;46.7331;46.7331
268;compErr;1;2.632e-06;2.632e-06;2.632e-06
268;init;1;2.18094;2.18094;2.18094
268;update;1;46.0388;46.0388;46.0388
268;sync;1;0.638868;0.638868;0.638868
268;evalKnownDf;1;0;0;0
268;write;1;2.8995e-05;2.8995e-05;2.8995e-05
268;trace;1;0;0;0
83;compErr;1;2.239e-06;2.239e-06;2.239e-06
83;init;1;2.16472;2.16472;2.16472
83;update;1;45.643;45.643;45.643
83;sync;1;0.587507;0.587507;0.587507
83;evalKnownDf;1;0;0;0
83;write;1;2.8663e-05;2.8663e-05;2.8663e-05
83;trace;1;0;0;0
83;calc_total;1;46.2305;46.2305;46.2305
291;compErr;1;5.39e-06;5.39e-06;5.39e-06
291;init;1;2.2362;2.2362;2.2362
291;update;1;45.666;45.666;45.666
291;sync;1;1.40385;1.40385;1.40385
291;evalKnownDf;1;0;0;0
291;write;1;3.2862e-05;3.2862e-05;3.2862e-05
291;trace;1;0;0;0
291;calc_total;1;47.0699;47.0699;47.0699
5;compErr;1;2.135e-06;2.135e-06;2.135e-06
5;init;1;2.15695;2.15695;2.15695
5;update;1;46.2123;46.2123;46.2123
5;sync;1;0.353892;0.353892;0.353892
5;evalKnownDf;1;0;0;0
5;write;1;2.459e-05;2.459e-05;2.459e-05
5;trace;1;0;0;0
5;calc_total;1;46.5662;46.5662;46.5662
340;compErr;1;2.122e-06;2.122e-06;2.122e-06
340;init;1;2.20773;2.20773;2.20773
340;update;1;45.5288;45.5288;45.5288
340;sync;1;0.890695;0.890695;0.890695
340;evalKnownDf;1;0;0;0
340;write;1;2.389e-05;2.389e-05;2.389e-05
340;trace;1;0;0;0
340;calc_total;1;46.4195;46.4195;46.4195
361;compErr;1;2.85e-06;2.85e-06;2.85e-06
361;init;1;2.14845;2.14845;2.14845
361;update;1;45.5776;45.5776;45.5776
361;sync;1;0.650316;0.650316;0.650316
361;evalKnownDf;1;0;0;0
361;write;1;3.0854e-05;3.0854e-05;3.0854e-05
361;trace;1;0;0;0
361;calc_total;1;46.2279;46.2279;46.2279
256;compErr;1;1.972e-06;1.972e-06;1.972e-06
256;init;1;2.18628;2.18628;2.18628
256;update;1;45.9668;45.9668;45.9668
256;sync;1;0.0507005;0.0507005;0.0507005
256;evalKnownDf;1;0;0;0
256;write;1;2.4609e-05;2.4609e-05;2.4609e-05
256;trace;1;0;0;0
256;calc_total;1;46.0175;46.0175;46.0175
318;compErr;1;1.506e-06;1.506e-06;1.506e-06
318;init;1;2.1465;2.1465;2.1465
318;update;1;45.5055;45.5055;45.5055
318;sync;1;0.734205;0.734205;0.734205
318;evalKnownDf;1;0;0;0
318;write;1;2.6905e-05;2.6905e-05;2.6905e-05
318;trace;1;0;0;0
318;calc_total;1;46.2397;46.2397;46.2397
27;compErr;1;1.862e-06;1.862e-06;1.862e-06
27;init;1;2.22955;2.22955;2.22955
27;update;1;46.0938;46.0938;46.0938
27;sync;1;0.474864;0.474864;0.474864
27;evalKnownDf;1;0;0;0
27;write;1;2.9234e-05;2.9234e-05;2.9234e-05
27;trace;1;0;0;0
27;calc_total;1;46.5687;46.5687;46.5687
99;compErr;1;2.399e-06;2.399e-06;2.399e-06
99;init;1;2.14337;2.14337;2.14337
99;update;1;45.5809;45.5809;45.5809
99;sync;1;0.942498;0.942498;0.942498
99;evalKnownDf;1;0;0;0
99;write;1;2.8111e-05;2.8111e-05;2.8111e-05
99;trace;1;0;0;0
99;calc_total;1;46.5234;46.5234;46.5234
269;compErr;1;2.295e-06;2.295e-06;2.295e-06
269;init;1;2.14315;2.14315;2.14315
269;update;1;45.7805;45.7805;45.7805
269;sync;1;0.922372;0.922372;0.922372
269;evalKnownDf;1;0;0;0
269;write;1;3.1864e-05;3.1864e-05;3.1864e-05
269;trace;1;0;0;0
269;calc_total;1;46.7029;46.7029;46.7029
84;compErr;1;1.974e-06;1.974e-06;1.974e-06
84;init;1;2.17275;2.17275;2.17275
84;update;1;45.9796;45.9796;45.9796
84;sync;1;0.351763;0.351763;0.351763
84;evalKnownDf;1;0;0;0
84;write;1;2.8452e-05;2.8452e-05;2.8452e-05
84;trace;1;0;0;0
84;calc_total;1;46.3314;46.3314;46.3314
292;compErr;1;2.097e-06;2.097e-06;2.097e-06
292;init;1;2.15734;2.15734;2.15734
292;update;1;45.3872;45.3872;45.3872
292;sync;1;1.15093;1.15093;1.15093
292;evalKnownDf;1;0;0;0
292;write;1;3.3287e-05;3.3287e-05;3.3287e-05
292;trace;1;0;0;0
292;calc_total;1;46.5381;46.5381;46.5381
6;compErr;1;2.881e-06;2.881e-06;2.881e-06
6;init;1;2.17135;2.17135;2.17135
6;update;1;45.9299;45.9299;45.9299
6;sync;1;0.668305;0.668305;0.668305
6;evalKnownDf;1;0;0;0
6;write;1;2.1944e-05;2.1944e-05;2.1944e-05
6;trace;1;0;0;0
6;calc_total;1;46.5982;46.5982;46.5982
341;compErr;1;1.639e-06;1.639e-06;1.639e-06
341;init;1;2.27276;2.27276;2.27276
341;update;1;45.553;45.553;45.553
341;sync;1;1.08414;1.08414;1.08414
341;evalKnownDf;1;0;0;0
341;write;1;2.5663e-05;2.5663e-05;2.5663e-05
341;trace;1;0;0;0
341;calc_total;1;46.6371;46.6371;46.6371
362;compErr;1;2.457e-06;2.457e-06;2.457e-06
362;init;1;2.15186;2.15186;2.15186
362;update;1;45.5822;45.5822;45.5822
362;sync;1;0.502756;0.502756;0.502756
362;evalKnownDf;1;0;0;0
362;write;1;2.9249e-05;2.9249e-05;2.9249e-05
362;trace;1;0;0;0
362;calc_total;1;46.0849;46.0849;46.0849
319;compErr;1;1.889e-06;1.889e-06;1.889e-06
319;init;1;2.15132;2.15132;2.15132
319;update;1;45.7411;45.7411;45.7411
319;sync;1;0.45789;0.45789;0.45789
319;evalKnownDf;1;0;0;0
319;write;1;2.9923e-05;2.9923e-05;2.9923e-05
319;trace;1;0;0;0
319;calc_total;1;46.199;46.199;46.199
28;compErr;1;2.354e-06;2.354e-06;2.354e-06
28;init;1;2.18133;2.18133;2.18133
28;update;1;45.9168;45.9168;45.9168
28;sync;1;0.490936;0.490936;0.490936
28;evalKnownDf;1;0;0;0
28;write;1;2.0558e-05;2.0558e-05;2.0558e-05
28;trace;1;0;0;0
28;calc_total;1;46.4078;46.4078;46.4078
100;compErr;1;2.347e-06;2.347e-06;2.347e-06
100;init;1;2.23589;2.23589;2.23589
100;update;1;45.4331;45.4331;45.4331
100;sync;1;1.94453;1.94453;1.94453
100;evalKnownDf;1;0;0;0
100;write;1;2.8626e-05;2.8626e-05;2.8626e-05
100;trace;1;0;0;0
100;calc_total;1;47.3777;47.3777;47.3777
270;compErr;1;3.064e-06;3.064e-06;3.064e-06
270;init;1;2.14245;2.14245;2.14245
270;update;1;45.7608;45.7608;45.7608
270;sync;1;0.881475;0.881475;0.881475
270;evalKnownDf;1;0;0;0
270;write;1;3.0292e-05;3.0292e-05;3.0292e-05
270;trace;1;0;0;0
270;calc_total;1;46.6423;46.6423;46.6423
85;compErr;1;2.103e-06;2.103e-06;2.103e-06
85;init;1;2.20787;2.20787;2.20787
85;update;1;45.7194;45.7194;45.7194
85;sync;1;0.801327;0.801327;0.801327
85;evalKnownDf;1;0;0;0
85;write;1;2.8663e-05;2.8663e-05;2.8663e-05
85;trace;1;0;0;0
85;calc_total;1;46.5207;46.5207;46.5207
293;compErr;1;2.063e-06;2.063e-06;2.063e-06
293;init;1;2.19612;2.19612;2.19612
293;update;1;45.519;45.519;45.519
293;sync;1;0.995837;0.995837;0.995837
293;evalKnownDf;1;0;0;0
293;write;1;3.1235e-05;3.1235e-05;3.1235e-05
293;trace;1;0;0;0
293;calc_total;1;46.5148;46.5148;46.5148
7;compErr;1;2.402e-06;2.402e-06;2.402e-06
7;init;1;2.20418;2.20418;2.20418
7;update;1;45.9129;45.9129;45.9129
7;sync;1;1.56803;1.56803;1.56803
7;evalKnownDf;1;0;0;0
7;write;1;2.4068e-05;2.4068e-05;2.4068e-05
7;trace;1;0;0;0
7;calc_total;1;47.481;47.481;47.481
342;compErr;1;1.543e-06;1.543e-06;1.543e-06
342;init;1;2.19356;2.19356;2.19356
342;update;1;45.8007;45.8007;45.8007
342;sync;1;1.40222;1.40222;1.40222
342;evalKnownDf;1;0;0;0
342;write;1;2.6534e-05;2.6534e-05;2.6534e-05
342;trace;1;0;0;0
342;calc_total;1;47.2029;47.2029;47.2029
363;compErr;1;2.679e-06;2.679e-06;2.679e-06
363;init;1;2.24196;2.24196;2.24196
363;update;1;45.4516;45.4516;45.4516
363;sync;1;1.19159;1.19159;1.19159
363;evalKnownDf;1;0;0;0
363;write;1;2.8459e-05;2.8459e-05;2.8459e-05
363;trace;1;0;0;0
363;calc_total;1;46.6432;46.6432;46.6432
320;compErr;1;2.389e-06;2.389e-06;2.389e-06
320;init;1;2.24003;2.24003;2.24003
320;update;1;45.4772;45.4772;45.4772
320;sync;1;1.19987;1.19987;1.19987
320;evalKnownDf;1;0;0;0
320;write;1;3.2149e-05;3.2149e-05;3.2149e-05
320;trace;1;0;0;0
320;calc_total;1;46.6771;46.6771;46.6771
29;compErr;1;2.281e-06;2.281e-06;2.281e-06
29;init;1;2.20611;2.20611;2.20611
29;update;1;46.0752;46.0752;46.0752
29;sync;1;0.667013;0.667013;0.667013
29;evalKnownDf;1;0;0;0
29;write;1;2.1441e-05;2.1441e-05;2.1441e-05
29;trace;1;0;0;0
29;calc_total;1;46.7422;46.7422;46.7422
101;compErr;1;2.424e-06;2.424e-06;2.424e-06
101;init;1;2.15243;2.15243;2.15243
101;update;1;45.7407;45.7407;45.7407
101;sync;1;0.842298;0.842298;0.842298
101;evalKnownDf;1;0;0;0
101;write;1;2.6049e-05;2.6049e-05;2.6049e-05
101;trace;1;0;0;0
101;calc_total;1;46.583;46.583;46.583
271;compErr;1;6.982e-06;6.982e-06;6.982e-06
271;init;1;2.22247;2.22247;2.22247
271;update;1;45.8559;45.8559;45.8559
271;sync;1;1.11248;1.11248;1.11248
271;evalKnownDf;1;0;0;0
271;write;1;3.2407e-05;3.2407e-05;3.2407e-05
271;trace;1;0;0;0
271;calc_total;1;46.9683;46.9683;46.9683
87;compErr;1;1.252e-06;1.252e-06;1.252e-06
87;init;1;2.26193;2.26193;2.26193
87;update;1;46.2128;46.2128;46.2128
87;sync;1;1.12744;1.12744;1.12744
87;evalKnownDf;1;0;0;0
87;write;1;2.19e-05;2.19e-05;2.19e-05
87;trace;1;0;0;0
87;calc_total;1;47.3402;47.3402;47.3402
294;compErr;1;2.932e-06;2.932e-06;2.932e-06
294;init;1;2.18286;2.18286;2.18286
294;update;1;45.6911;45.6911;45.6911
294;sync;1;0.854856;0.854856;0.854856
294;evalKnownDf;1;0;0;0
294;write;1;2.914e-05;2.914e-05;2.914e-05
294;trace;1;0;0;0
294;calc_total;1;46.546;46.546;46.546
8;compErr;1;1.458e-06;1.458e-06;1.458e-06
8;init;1;2.17993;2.17993;2.17993
8;update;1;46.0322;46.0322;46.0322
8;sync;1;0.366896;0.366896;0.366896
8;evalKnownDf;1;0;0;0
8;write;1;1.9657e-05;1.9657e-05;1.9657e-05
8;trace;1;0;0;0
8;calc_total;1;46.3991;46.3991;46.3991
343;compErr;1;2.064e-06;2.064e-06;2.064e-06
343;init;1;2.23543;2.23543;2.23543
343;update;1;45.5219;45.5219;45.5219
343;sync;1;1.01293;1.01293;1.01293
343;evalKnownDf;1;0;0;0
343;write;1;2.2551e-05;2.2551e-05;2.2551e-05
343;trace;1;0;0;0
343;calc_total;1;46.5348;46.5348;46.5348
364;compErr;1;2.255e-06;2.255e-06;2.255e-06
364;init;1;2.21608;2.21608;2.21608
364;update;1;45.563;45.563;45.563
364;sync;1;0.70701;0.70701;0.70701
364;evalKnownDf;1;0;0;0
364;write;1;2.9809e-05;2.9809e-05;2.9809e-05
364;trace;1;0;0;0
364;calc_total;1;46.2701;46.2701;46.2701
321;compErr;1;3.023e-06;3.023e-06;3.023e-06
321;init;1;2.183;2.183;2.183
321;update;1;45.5996;45.5996;45.5996
321;sync;1;0.388933;0.388933;0.388933
321;evalKnownDf;1;0;0;0
321;write;1;2.6538e-05;2.6538e-05;2.6538e-05
321;trace;1;0;0;0
321;calc_total;1;45.9886;45.9886;45.9886
30;compErr;1;1.178e-06;1.178e-06;1.178e-06
30;init;1;2.16391;2.16391;2.16391
30;update;1;45.5759;45.5759;45.5759
30;sync;1;1.0423;1.0423;1.0423
30;evalKnownDf;1;0;0;0
30;write;1;2.6319e-05;2.6319e-05;2.6319e-05
30;trace;1;0;0;0
30;calc_total;1;46.6182;46.6182;46.6182
102;compErr;1;1.883e-06;1.883e-06;1.883e-06
102;init;1;2.14419;2.14419;2.14419
102;update;1;45.4788;45.4788;45.4788
102;sync;1;1.19941;1.19941;1.19941
102;evalKnownDf;1;0;0;0
102;write;1;2.2897e-05;2.2897e-05;2.2897e-05
102;trace;1;0;0;0
102;calc_total;1;46.6782;46.6782;46.6782
272;compErr;1;3.154e-06;3.154e-06;3.154e-06
272;init;1;2.23686;2.23686;2.23686
272;update;1;45.7196;45.7196;45.7196
272;sync;1;0.959658;0.959658;0.959658
272;evalKnownDf;1;0;0;0
272;write;1;3.7711e-05;3.7711e-05;3.7711e-05
272;trace;1;0;0;0
272;calc_total;1;46.6792;46.6792;46.6792
88;compErr;1;1.943e-06;1.943e-06;1.943e-06
88;init;1;2.18415;2.18415;2.18415
88;update;1;45.5463;45.5463;45.5463
88;sync;1;0.766197;0.766197;0.766197
88;evalKnownDf;1;0;0;0
88;write;1;2.3152e-05;2.3152e-05;2.3152e-05
88;trace;1;0;0;0
88;calc_total;1;46.3124;46.3124;46.3124
295;compErr;1;2.122e-06;2.122e-06;2.122e-06
295;init;1;2.18975;2.18975;2.18975
295;update;1;45.4237;45.4237;45.4237
295;sync;1;1.13173;1.13173;1.13173
295;evalKnownDf;1;0;0;0
295;write;1;3.0631e-05;3.0631e-05;3.0631e-05
295;trace;1;0;0;0
295;calc_total;1;46.5555;46.5555;46.5555
9;compErr;1;2.314e-06;2.314e-06;2.314e-06
9;init;1;2.19535;2.19535;2.19535
9;update;1;45.9863;45.9863;45.9863
9;sync;1;0.396678;0.396678;0.396678
9;evalKnownDf;1;0;0;0
9;write;1;2.1151e-05;2.1151e-05;2.1151e-05
9;trace;1;0;0;0
9;calc_total;1;46.3829;46.3829;46.3829
344;compErr;1;2.029e-06;2.029e-06;2.029e-06
344;init;1;2.24095;2.24095;2.24095
344;update;1;45.63;45.63;45.63
344;sync;1;0.561876;0.561876;0.561876
344;evalKnownDf;1;0;0;0
344;write;1;2.3027e-05;2.3027e-05;2.3027e-05
344;trace;1;0;0;0
344;calc_total;1;46.1919;46.1919;46.1919
365;compErr;1;2.253e-06;2.253e-06;2.253e-06
365;init;1;2.1618;2.1618;2.1618
365;update;1;45.7101;45.7101;45.7101
365;sync;1;0.749552;0.749552;0.749552
365;evalKnownDf;1;0;0;0
365;write;1;2.4525e-05;2.4525e-05;2.4525e-05
365;trace;1;0;0;0
365;calc_total;1;46.4596;46.4596;46.4596
323;compErr;1;1.869e-06;1.869e-06;1.869e-06
323;init;1;2.17379;2.17379;2.17379
323;update;1;45.5756;45.5756;45.5756
323;sync;1;0.637361;0.637361;0.637361
323;evalKnownDf;1;0;0;0
323;write;1;2.2086e-05;2.2086e-05;2.2086e-05
323;trace;1;0;0;0
323;calc_total;1;46.213;46.213;46.213
31;compErr;1;2.129e-06;2.129e-06;2.129e-06
31;init;1;2.16134;2.16134;2.16134
31;update;1;45.8981;45.8981;45.8981
31;sync;1;0.595869;0.595869;0.595869
31;evalKnownDf;1;0;0;0
31;write;1;3.0701e-05;3.0701e-05;3.0701e-05
31;trace;1;0;0;0
31;calc_total;1;46.494;46.494;46.494
103;compErr;1;1.601e-06;1.601e-06;1.601e-06
103;init;1;2.13634;2.13634;2.13634
103;update;1;45.4375;45.4375;45.4375
103;sync;1;1.17571;1.17571;1.17571
103;evalKnownDf;1;0;0;0
103;write;1;2.4651e-05;2.4651e-05;2.4651e-05
103;trace;1;0;0;0
103;calc_total;1;46.6132;46.6132;46.6132
273;compErr;1;2.107e-06;2.107e-06;2.107e-06
273;init;1;2.16798;2.16798;2.16798
273;update;1;45.9378;45.9378;45.9378
273;sync;1;2.76583;2.76583;2.76583
273;evalKnownDf;1;0;0;0
273;write;1;2.4282e-05;2.4282e-05;2.4282e-05
273;trace;1;0;0;0
273;calc_total;1;48.7037;48.7037;48.7037
90;compErr;1;1.778e-06;1.778e-06;1.778e-06
90;init;1;2.20066;2.20066;2.20066
90;update;1;45.9745;45.9745;45.9745
90;sync;1;0.52937;0.52937;0.52937
90;evalKnownDf;1;0;0;0
90;write;1;2.7197e-05;2.7197e-05;2.7197e-05
90;trace;1;0;0;0
90;calc_total;1;46.5038;46.5038;46.5038
296;compErr;1;3.02e-06;3.02e-06;3.02e-06
296;init;1;2.24553;2.24553;2.24553
296;update;1;45.5441;45.5441;45.5441
296;sync;1;0.645557;0.645557;0.645557
296;evalKnownDf;1;0;0;0
296;write;1;2.8093e-05;2.8093e-05;2.8093e-05
296;trace;1;0;0;0
296;calc_total;1;46.1896;46.1896;46.1896
10;compErr;1;2.371e-06;2.371e-06;2.371e-06
10;init;1;2.30996;2.30996;2.30996
10;update;1;45.947;45.947;45.947
10;sync;1;0.770063;0.770063;0.770063
10;evalKnownDf;1;0;0;0
10;write;1;2.7502e-05;2.7502e-05;2.7502e-05
10;trace;1;0;0;0
10;calc_total;1;46.717;46.717;46.717
345;compErr;1;2.208e-06;2.208e-06;2.208e-06
345;init;1;2.1684;2.1684;2.1684
345;update;1;45.8287;45.8287;45.8287
345;sync;1;0.628066;0.628066;0.628066
345;evalKnownDf;1;0;0;0
345;write;1;2.8059e-05;2.8059e-05;2.8059e-05
345;trace;1;0;0;0
345;calc_total;1;46.4568;46.4568;46.4568
366;compErr;1;2.055e-06;2.055e-06;2.055e-06
366;init;1;2.14465;2.14465;2.14465
366;update;1;45.468;45.468;45.468
366;sync;1;0.841542;0.841542;0.841542
366;evalKnownDf;1;0;0;0
366;write;1;2.6926e-05;2.6926e-05;2.6926e-05
366;trace;1;0;0;0
366;calc_total;1;46.3095;46.3095;46.3095
324;compErr;1;2.697e-06;2.697e-06;2.697e-06
324;init;1;2.18068;2.18068;2.18068
324;update;1;45.4316;45.4316;45.4316
324;sync;1;0.931193;0.931193;0.931193
324;evalKnownDf;1;0;0;0
324;write;1;3.642e-05;3.642e-05;3.642e-05
324;trace;1;0;0;0
324;calc_total;1;46.3628;46.3628;46.3628
32;compErr;1;2.354e-06;2.354e-06;2.354e-06
32;init;1;2.14938;2.14938;2.14938
32;update;1;45.7412;45.7412;45.7412
32;sync;1;0.418585;0.418585;0.418585
32;evalKnownDf;1;0;0;0
32;write;1;2.6981e-05;2.6981e-05;2.6981e-05
32;trace;1;0;0;0
32;calc_total;1;46.1598;46.1598;46.1598
104;compErr;1;1.848e-06;1.848e-06;1.848e-06
104;init;1;2.20788;2.20788;2.20788
104;update;1;45.8188;45.8188;45.8188
104;sync;1;0.607804;0.607804;0.607804
104;evalKnownDf;1;0;0;0
104;write;1;2.5886e-05;2.5886e-05;2.5886e-05
104;trace;1;0;0;0
104;calc_total;1;46.4266;46.4266;46.4266
274;compErr;1;4.127e-06;4.127e-06;4.127e-06
274;init;1;2.19314;2.19314;2.19314
274;update;1;45.8467;45.8467;45.8467
274;sync;1;0.723435;0.723435;0.723435
274;evalKnownDf;1;0;0;0
274;write;1;3.0705e-05;3.0705e-05;3.0705e-05
274;trace;1;0;0;0
274;calc_total;1;46.5702;46.5702;46.5702
93;compErr;1;2.065e-06;2.065e-06;2.065e-06
93;init;1;2.17681;2.17681;2.17681
93;update;1;45.799;45.799;45.799
93;sync;1;0.529483;0.529483;0.529483
93;evalKnownDf;1;0;0;0
93;write;1;2.5211e-05;2.5211e-05;2.5211e-05
93;trace;1;0;0;0
93;calc_total;1;46.3285;46.3285;46.3285
297;compErr;1;1.859e-06;1.859e-06;1.859e-06
297;init;1;2.19365;2.19365;2.19365
297;update;1;45.43;45.43;45.43
297;sync;1;1.09842;1.09842;1.09842
297;evalKnownDf;1;0;0;0
297;write;1;2.9733e-05;2.9733e-05;2.9733e-05
297;trace;1;0;0;0
297;calc_total;1;46.5285;46.5285;46.5285
11;compErr;1;1.297e-06;1.297e-06;1.297e-06
11;init;1;2.16302;2.16302;2.16302
11;update;1;46.094;46.094;46.094
11;sync;1;0.221933;0.221933;0.221933
11;evalKnownDf;1;0;0;0
11;write;1;2.5741e-05;2.5741e-05;2.5741e-05
11;trace;1;0;0;0
11;calc_total;1;46.3159;46.3159;46.3159
346;compErr;1;1.949e-06;1.949e-06;1.949e-06
346;init;1;2.16782;2.16782;2.16782
346;update;1;45.5926;45.5926;45.5926
346;sync;1;0.854337;0.854337;0.854337
346;evalKnownDf;1;0;0;0
346;write;1;2.6815e-05;2.6815e-05;2.6815e-05
346;trace;1;0;0;0
346;calc_total;1;46.4469;46.4469;46.4469
367;compErr;1;2.658e-06;2.658e-06;2.658e-06
367;init;1;2.25125;2.25125;2.25125
367;update;1;45.6024;45.6024;45.6024
367;sync;1;1.34288;1.34288;1.34288
367;evalKnownDf;1;0;0;0
367;write;1;2.9593e-05;2.9593e-05;2.9593e-05
367;trace;1;0;0;0
367;calc_total;1;46.9453;46.9453;46.9453
325;compErr;1;2.585e-06;2.585e-06;2.585e-06
325;init;1;2.21773;2.21773;2.21773
325;update;1;45.577;45.577;45.577
325;sync;1;0.798619;0.798619;0.798619
325;evalKnownDf;1;0;0;0
325;write;1;3.2685e-05;3.2685e-05;3.2685e-05
325;trace;1;0;0;0
325;calc_total;1;46.3756;46.3756;46.3756
33;compErr;1;2.539e-06;2.539e-06;2.539e-06
33;init;1;2.24392;2.24392;2.24392
33;update;1;45.7306;45.7306;45.7306
33;sync;1;0.847059;0.847059;0.847059
33;evalKnownDf;1;0;0;0
33;write;1;2.7991e-05;2.7991e-05;2.7991e-05
33;trace;1;0;0;0
33;calc_total;1;46.5776;46.5776;46.5776
105;compErr;1;1.73e-06;1.73e-06;1.73e-06
105;init;1;2.19428;2.19428;2.19428
105;update;1;45.9062;45.9062;45.9062
105;sync;1;0.725832;0.725832;0.725832
105;evalKnownDf;1;0;0;0
105;write;1;2.651e-05;2.651e-05;2.651e-05
105;trace;1;0;0;0
105;calc_total;1;46.632;46.632;46.632
275;compErr;1;2.9e-06;2.9e-06;2.9e-06
275;init;1;2.1425;2.1425;2.1425
275;update;1;45.8457;45.8457;45.8457
275;sync;1;0.456347;0.456347;0.456347
275;evalKnownDf;1;0;0;0
275;write;1;3.0012e-05;3.0012e-05;3.0012e-05
275;trace;1;0;0;0
275;calc_total;1;46.3021;46.3021;46.3021
72;compErr;1;1.379e-06;1.379e-06;1.379e-06
72;init;1;2.2205;2.2205;2.2205
72;update;1;45.6906;45.6906;45.6906
72;sync;1;0.805993;0.805993;0.805993
72;evalKnownDf;1;0;0;0
72;write;1;2.0921e-05;2.0921e-05;2.0921e-05
72;trace;1;0;0;0
72;calc_total;1;46.4966;46.4966;46.4966
298;compErr;1;2.785e-06;2.785e-06;2.785e-06
298;init;1;2.16626;2.16626;2.16626
298;update;1;46.0964;46.0964;46.0964
298;sync;1;0.257906;0.257906;0.257906
298;evalKnownDf;1;0;0;0
298;write;1;2.9183e-05;2.9183e-05;2.9183e-05
298;trace;1;0;0;0
298;calc_total;1;46.3543;46.3543;46.3543
12;compErr;1;3.196e-06;3.196e-06;3.196e-06
12;init;1;2.16918;2.16918;2.16918
12;update;1;46.0681;46.0681;46.0681
12;sync;1;1.15993;1.15993;1.15993
12;evalKnownDf;1;0;0;0
12;write;1;3.103e-05;3.103e-05;3.103e-05
12;trace;1;0;0;0
12;calc_total;1;47.228;47.228;47.228
347;compErr;1;1.909e-06;1.909e-06;1.909e-06
347;init;1;2.15962;2.15962;2.15962
347;update;1;45.7592;45.7592;45.7592
347;sync;1;0.40488;0.40488;0.40488
347;evalKnownDf;1;0;0;0
347;write;1;2.6307e-05;2.6307e-05;2.6307e-05
347;trace;1;0;0;0
347;calc_total;1;46.1641;46.1641;46.1641
368;compErr;1;3.679e-06;3.679e-06;3.679e-06
368;init;1;2.22195;2.22195;2.22195
368;update;1;45.7546;45.7546;45.7546
368;sync;1;0.648567;0.648567;0.648567
368;evalKnownDf;1;0;0;0
368;write;1;3.3684e-05;3.3684e-05;3.3684e-05
368;trace;1;0;0;0
368;calc_total;1;46.4032;46.4032;46.4032
327;compErr;1;1.791e-06;1.791e-06;1.791e-06
327;init;1;2.16865;2.16865;2.16865
327;update;1;45.4885;45.4885;45.4885
327;sync;1;0.759138;0.759138;0.759138
327;evalKnownDf;1;0;0;0
327;write;1;2.691e-05;2.691e-05;2.691e-05
327;trace;1;0;0;0
327;calc_total;1;46.2476;46.2476;46.2476
34;compErr;1;1.976e-06;1.976e-06;1.976e-06
34;init;1;2.16775;2.16775;2.16775
34;update;1;45.618;45.618;45.618
34;sync;1;0.733584;0.733584;0.733584
34;evalKnownDf;1;0;0;0
34;write;1;2.302e-05;2.302e-05;2.302e-05
34;trace;1;0;0;0
34;calc_total;1;46.3516;46.3516;46.3516
106;compErr;1;2.145e-06;2.145e-06;2.145e-06
106;init;1;2.17544;2.17544;2.17544
106;update;1;45.42;45.42;45.42
106;sync;1;1.88137;1.88137;1.88137
106;evalKnownDf;1;0;0;0
106;write;1;2.5798e-05;2.5798e-05;2.5798e-05
106;trace;1;0;0;0
106;calc_total;1;47.3014;47.3014;47.3014
276;compErr;1;1.834e-06;1.834e-06;1.834e-06
276;init;1;2.18083;2.18083;2.18083
276;update;1;45.7837;45.7837;45.7837
276;sync;1;0.750782;0.750782;0.750782
276;evalKnownDf;1;0;0;0
276;write;1;2.9015e-05;2.9015e-05;2.9015e-05
276;trace;1;0;0;0
276;calc_total;1;46.5345;46.5345;46.5345
73;compErr;1;1.879e-06;1.879e-06;1.879e-06
73;init;1;2.17078;2.17078;2.17078
73;update;1;45.7122;45.7122;45.7122
73;sync;1;0.605294;0.605294;0.605294
73;evalKnownDf;1;0;0;0
73;write;1;2.4426e-05;2.4426e-05;2.4426e-05
73;trace;1;0;0;0
73;calc_total;1;46.3175;46.3175;46.3175
299;compErr;1;2.181e-06;2.181e-06;2.181e-06
299;init;1;2.22389;2.22389;2.22389
299;update;1;45.5229;45.5229;45.5229
299;sync;1;1.73811;1.73811;1.73811
299;evalKnownDf;1;0;0;0
299;write;1;3.6812e-05;3.6812e-05;3.6812e-05
299;trace;1;0;0;0
299;calc_total;1;47.261;47.261;47.261
13;compErr;1;1.434e-06;1.434e-06;1.434e-06
13;init;1;2.20974;2.20974;2.20974
13;update;1;46.2283;46.2283;46.2283
13;sync;1;0.299021;0.299021;0.299021
13;evalKnownDf;1;0;0;0
13;write;1;2.0948e-05;2.0948e-05;2.0948e-05
13;trace;1;0;0;0
13;calc_total;1;46.5273;46.5273;46.5273
348;compErr;1;2.281e-06;2.281e-06;2.281e-06
348;init;1;2.16844;2.16844;2.16844
348;update;1;46.0234;46.0234;46.0234
348;sync;1;0.311578;0.311578;0.311578
348;evalKnownDf;1;0;0;0
348;write;1;2.3213e-05;2.3213e-05;2.3213e-05
348;trace;1;0;0;0
348;calc_total;1;46.335;46.335;46.335
369;compErr;1;2.127e-06;2.127e-06;2.127e-06
369;init;1;2.17362;2.17362;2.17362
369;update;1;45.821;45.821;45.821
369;sync;1;0.674833;0.674833;0.674833
369;evalKnownDf;1;0;0;0
369;write;1;4.1515e-05;4.1515e-05;4.1515e-05
369;trace;1;0;0;0
369;calc_total;1;46.4958;46.4958;46.4958
328;compErr;1;1.9e-06;1.9e-06;1.9e-06
328;init;1;2.15969;2.15969;2.15969
328;update;1;45.5837;45.5837;45.5837
328;sync;1;0.396756;0.396756;0.396756
328;evalKnownDf;1;0;0;0
328;write;1;2.5041e-05;2.5041e-05;2.5041e-05
328;trace;1;0;0;0
328;calc_total;1;45.9804;45.9804;45.9804
35;compErr;1;1.25e-06;1.25e-06;1.25e-06
35;init;1;2.14901;2.14901;2.14901
35;update;1;46.169;46.169;46.169
35;sync;1;0.071552;0.071552;0.071552
35;evalKnownDf;1;0;0;0
35;write;1;2.1129e-05;2.1129e-05;2.1129e-05
35;trace;1;0;0;0
35;calc_total;1;46.2406;46.2406;46.2406
107;compErr;1;1.882e-06;1.882e-06;1.882e-06
107;init;1;2.18312;2.18312;2.18312
107;update;1;45.7544;45.7544;45.7544
107;sync;1;0.847799;0.847799;0.847799
107;evalKnownDf;1;0;0;0
107;write;1;2.8887e-05;2.8887e-05;2.8887e-05
107;trace;1;0;0;0
107;calc_total;1;46.6022;46.6022;46.6022
277;compErr;1;1.77e-06;1.77e-06;1.77e-06
277;init;1;2.16401;2.16401;2.16401
277;update;1;45.8094;45.8094;45.8094
277;sync;1;0.678166;0.678166;0.678166
277;evalKnownDf;1;0;0;0
277;write;1;2.6756e-05;2.6756e-05;2.6756e-05
277;trace;1;0;0;0
277;calc_total;1;46.4875;46.4875;46.4875
74;compErr;1;1.624e-06;1.624e-06;1.624e-06
74;init;1;2.17758;2.17758;2.17758
74;update;1;45.4265;45.4265;45.4265
74;sync;1;1.05503;1.05503;1.05503
74;evalKnownDf;1;0;0;0
74;write;1;2.3423e-05;2.3423e-05;2.3423e-05
74;trace;1;0;0;0
74;calc_total;1;46.4815;46.4815;46.4815
300;compErr;1;1.988e-06;1.988e-06;1.988e-06
300;init;1;2.16232;2.16232;2.16232
300;update;1;45.7313;45.7313;45.7313
300;sync;1;0.377738;0.377738;0.377738
300;evalKnownDf;1;0;0;0
300;write;1;2.6165e-05;2.6165e-05;2.6165e-05
300;trace;1;0;0;0
300;calc_total;1;46.109;46.109;46.109
14;compErr;1;9.54e-07;9.54e-07;9.54e-07
14;init;1;2.15014;2.15014;2.15014
14;update;1;46.2269;46.2269;46.2269
14;sync;1;0.0269244;0.0269244;0.0269244
14;evalKnownDf;1;0;0;0
14;write;1;1.9307e-05;1.9307e-05;1.9307e-05
14;trace;1;0;0;0
14;calc_total;1;46.2538;46.2538;46.2538
349;compErr;1;2.766e-06;2.766e-06;2.766e-06
349;init;1;2.19471;2.19471;2.19471
349;update;1;45.8554;45.8554;45.8554
349;sync;1;0.646149;0.646149;0.646149
349;evalKnownDf;1;0;0;0
349;write;1;3.1546e-05;3.1546e-05;3.1546e-05
349;trace;1;0;0;0
349;calc_total;1;46.5016;46.5016;46.5016
370;compErr;1;2.45e-06;2.45e-06;2.45e-06
370;init;1;2.17102;2.17102;2.17102
370;update;1;45.8378;45.8378;45.8378
370;sync;1;0.450298;0.450298;0.450298
370;evalKnownDf;1;0;0;0
370;write;1;2.9658e-05;2.9658e-05;2.9658e-05
370;trace;1;0;0;0
370;calc_total;1;46.2881;46.2881;46.2881
329;compErr;1;2.572e-06;2.572e-06;2.572e-06
329;init;1;2.15632;2.15632;2.15632
329;update;1;45.5013;45.5013;45.5013
329;sync;1;0.931261;0.931261;0.931261
329;evalKnownDf;1;0;0;0
329;write;1;3.4845e-05;3.4845e-05;3.4845e-05
329;trace;1;0;0;0
329;calc_total;1;46.4326;46.4326;46.4326
36;compErr;1;2.735e-06;2.735e-06;2.735e-06
36;init;1;2.16287;2.16287;2.16287
36;update;1;45.7297;45.7297;45.7297
36;sync;1;0.679446;0.679446;0.679446
36;evalKnownDf;1;0;0;0
36;write;1;3.1696e-05;3.1696e-05;3.1696e-05
36;trace;1;0;0;0
36;calc_total;1;46.4091;46.4091;46.4091
108;compErr;1;2.842e-06;2.842e-06;2.842e-06
108;init;1;2.24815;2.24815;2.24815
108;update;1;45.6942;45.6942;45.6942
108;sync;1;0.6344;0.6344;0.6344
108;evalKnownDf;1;0;0;0
108;write;1;3.0605e-05;3.0605e-05;3.0605e-05
108;trace;1;0;0;0
108;calc_total;1;46.3286;46.3286;46.3286
278;compErr;1;2.424e-06;2.424e-06;2.424e-06
278;init;1;2.16883;2.16883;2.16883
278;update;1;45.5706;45.5706;45.5706
278;sync;1;0.848864;0.848864;0.848864
278;evalKnownDf;1;0;0;0
278;write;1;2.5039e-05;2.5039e-05;2.5039e-05
278;trace;1;0;0;0
278;calc_total;1;46.4195;46.4195;46.4195
75;compErr;1;1.995e-06;1.995e-06;1.995e-06
75;init;1;2.19311;2.19311;2.19311
75;update;1;45.6306;45.6306;45.6306
75;sync;1;1.51433;1.51433;1.51433
75;evalKnownDf;1;0;0;0
75;write;1;3.2147e-05;3.2147e-05;3.2147e-05
75;trace;1;0;0;0
75;calc_total;1;47.145;47.145;47.145
301;compErr;1;2.071e-06;2.071e-06;2.071e-06
301;init;1;2.18864;2.18864;2.18864
301;update;1;45.5393;45.5393;45.5393
301;sync;1;1.48392;1.48392;1.48392
301;evalKnownDf;1;0;0;0
301;write;1;2.5645e-05;2.5645e-05;2.5645e-05
301;trace;1;0;0;0
301;calc_total;1;47.0232;47.0232;47.0232
15;compErr;1;3.023e-06;3.023e-06;3.023e-06
15;init;1;2.16317;2.16317;2.16317
15;update;1;45.6868;45.6868;45.6868
15;sync;1;0.734404;0.734404;0.734404
15;evalKnownDf;1;0;0;0
15;write;1;2.9578e-05;2.9578e-05;2.9578e-05
15;trace;1;0;0;0
15;calc_total;1;46.4213;46.4213;46.4213
350;compErr;1;2.475e-06;2.475e-06;2.475e-06
350;init;1;2.14961;2.14961;2.14961
350;update;1;45.5124;45.5124;45.5124
350;sync;1;0.926096;0.926096;0.926096
350;evalKnownDf;1;0;0;0
350;write;1;3.0898e-05;3.0898e-05;3.0898e-05
350;trace;1;0;0;0
350;calc_total;1;46.4385;46.4385;46.4385
371;compErr;1;2.022e-06;2.022e-06;2.022e-06
371;init;1;2.31;2.31;2.31
371;update;1;46.0041;46.0041;46.0041
371;sync;1;0.356844;0.356844;0.356844
371;evalKnownDf;1;0;0;0
371;write;1;2.5078e-05;2.5078e-05;2.5078e-05
371;trace;1;0;0;0
371;calc_total;1;46.3609;46.3609;46.3609
330;compErr;1;2.099e-06;2.099e-06;2.099e-06
330;init;1;2.23207;2.23207;2.23207
330;update;1;45.5465;45.5465;45.5465
330;sync;1;1.81479;1.81479;1.81479
330;evalKnownDf;1;0;0;0
330;write;1;2.6421e-05;2.6421e-05;2.6421e-05
330;trace;1;0;0;0
330;calc_total;1;47.3613;47.3613;47.3613
37;compErr;1;3.918e-06;3.918e-06;3.918e-06
37;init;1;2.19667;2.19667;2.19667
37;update;1;45.7459;45.7459;45.7459
37;sync;1;0.55547;0.55547;0.55547
37;evalKnownDf;1;0;0;0
37;write;1;3.3995e-05;3.3995e-05;3.3995e-05
37;trace;1;0;0;0
37;calc_total;1;46.3014;46.3014;46.3014
109;compErr;1;2.109e-06;2.109e-06;2.109e-06
109;init;1;2.28532;2.28532;2.28532
109;update;1;45.9698;45.9698;45.9698
109;sync;1;0.479896;0.479896;0.479896
109;evalKnownDf;1;0;0;0
109;write;1;3.257e-05;3.257e-05;3.257e-05
109;trace;1;0;0;0
109;calc_total;1;46.4497;46.4497;46.4497
279;compErr;1;2.164e-06;2.164e-06;2.164e-06
279;init;1;2.15717;2.15717;2.15717
279;update;1;45.8318;45.8318;45.8318
279;sync;1;0.520767;0.520767;0.520767
279;evalKnownDf;1;0;0;0
279;write;1;2.7747e-05;2.7747e-05;2.7747e-05
279;trace;1;0;0;0
279;calc_total;1;46.3526;46.3526;46.3526
76;compErr;1;2.016e-06;2.016e-06;2.016e-06
76;init;1;2.20565;2.20565;2.20565
76;update;1;45.9324;45.9324;45.9324
76;sync;1;0.942204;0.942204;0.942204
76;evalKnownDf;1;0;0;0
76;write;1;2.4932e-05;2.4932e-05;2.4932e-05
76;trace;1;0;0;0
76;calc_total;1;46.8746;46.8746;46.8746
302;compErr;1;1.76e-06;1.76e-06;1.76e-06
302;init;1;2.22367;2.22367;2.22367
302;update;1;45.4297;45.4297;45.4297
302;sync;1;1.40045;1.40045;1.40045
302;evalKnownDf;1;0;0;0
302;write;1;2.5885e-05;2.5885e-05;2.5885e-05
302;trace;1;0;0;0
302;calc_total;1;46.8301;46.8301;46.8301
16;compErr;1;2.709e-06;2.709e-06;2.709e-06
16;init;1;2.14651;2.14651;2.14651
16;update;1;45.79;45.79;45.79
16;sync;1;0.318885;0.318885;0.318885
16;evalKnownDf;1;0;0;0
16;write;1;3.0896e-05;3.0896e-05;3.0896e-05
16;trace;1;0;0;0
16;calc_total;1;46.1089;46.1089;46.1089
351;compErr;1;3.14e-06;3.14e-06;3.14e-06
351;init;1;2.20744;2.20744;2.20744
351;update;1;45.5273;45.5273;45.5273
351;sync;1;1.41553;1.41553;1.41553
351;evalKnownDf;1;0;0;0
351;write;1;3.1102e-05;3.1102e-05;3.1102e-05
351;trace;1;0;0;0
351;calc_total;1;46.9428;46.9428;46.9428
372;compErr;1;2.229e-06;2.229e-06;2.229e-06
372;init;1;2.14307;2.14307;2.14307
372;update;1;45.998;45.998;45.998
372;sync;1;0.282883;0.282883;0.282883
372;evalKnownDf;1;0;0;0
372;write;1;2.0297e-05;2.0297e-05;2.0297e-05
372;trace;1;0;0;0
372;calc_total;1;46.2809;46.2809;46.2809
332;compErr;1;2.879e-06;2.879e-06;2.879e-06
332;init;1;2.16395;2.16395;2.16395
332;update;1;45.5428;45.5428;45.5428
332;sync;1;0.447902;0.447902;0.447902
332;evalKnownDf;1;0;0;0
332;write;1;2.7277e-05;2.7277e-05;2.7277e-05
332;trace;1;0;0;0
332;calc_total;1;45.9907;45.9907;45.9907
38;compErr;1;2.498e-06;2.498e-06;2.498e-06
38;init;1;2.22538;2.22538;2.22538
38;update;1;45.7229;45.7229;45.7229
38;sync;1;1.28859;1.28859;1.28859
38;evalKnownDf;1;0;0;0
38;write;1;3.0024e-05;3.0024e-05;3.0024e-05
38;trace;1;0;0;0
38;calc_total;1;47.0115;47.0115;47.0115
110;compErr;1;2.515e-06;2.515e-06;2.515e-06
110;init;1;2.24576;2.24576;2.24576
110;update;1;45.7851;45.7851;45.7851
110;sync;1;0.474337;0.474337;0.474337
110;evalKnownDf;1;0;0;0
110;write;1;3.0596e-05;3.0596e-05;3.0596e-05
110;trace;1;0;0;0
110;calc_total;1;46.2595;46.2595;46.2595
280;compErr;1;1.996e-06;1.996e-06;1.996e-06
280;init;1;2.17902;2.17902;2.17902
280;update;1;45.5502;45.5502;45.5502
280;sync;1;0.761449;0.761449;0.761449
280;evalKnownDf;1;0;0;0
280;write;1;2.5255e-05;2.5255e-05;2.5255e-05
280;trace;1;0;0;0
280;calc_total;1;46.3116;46.3116;46.3116
78;compErr;1;1.825e-06;1.825e-06;1.825e-06
78;init;1;2.1609;2.1609;2.1609
78;update;1;45.9045;45.9045;45.9045
78;sync;1;0.506686;0.506686;0.506686
78;evalKnownDf;1;0;0;0
78;write;1;2.2868e-05;2.2868e-05;2.2868e-05
78;trace;1;0;0;0
78;calc_total;1;46.4112;46.4112;46.4112
303;compErr;1;1.958e-06;1.958e-06;1.958e-06
303;init;1;2.23358;2.23358;2.23358
303;update;1;45.8989;45.8989;45.8989
303;sync;1;0.670911;0.670911;0.670911
303;evalKnownDf;1;0;0;0
303;write;1;2.7648e-05;2.7648e-05;2.7648e-05
303;trace;1;0;0;0
303;calc_total;1;46.5698;46.5698;46.5698
17;compErr;1;2.121e-06;2.121e-06;2.121e-06
17;init;1;2.19769;2.19769;2.19769
17;update;1;45.5811;45.5811;45.5811
17;sync;1;1.00437;1.00437;1.00437
17;evalKnownDf;1;0;0;0
17;write;1;2.6532e-05;2.6532e-05;2.6532e-05
17;trace;1;0;0;0
17;calc_total;1;46.5854;46.5854;46.5854
352;compErr;1;3.396e-06;3.396e-06;3.396e-06
352;init;1;2.23636;2.23636;2.23636
352;update;1;45.9214;45.9214;45.9214
352;sync;1;2.60362;2.60362;2.60362
352;evalKnownDf;1;0;0;0
352;write;1;3.2544e-05;3.2544e-05;3.2544e-05
352;trace;1;0;0;0
352;calc_total;1;48.525;48.525;48.525
373;compErr;1;1.479e-06;1.479e-06;1.479e-06
373;init;1;2.15904;2.15904;2.15904
373;update;1;46.0124;46.0124;46.0124
373;sync;1;0.376823;0.376823;0.376823
373;evalKnownDf;1;0;0;0
373;write;1;2.3516e-05;2.3516e-05;2.3516e-05
373;trace;1;0;0;0
373;calc_total;1;46.3892;46.3892;46.3892
333;compErr;1;2.343e-06;2.343e-06;2.343e-06
333;init;1;2.1643;2.1643;2.1643
333;update;1;45.4279;45.4279;45.4279
333;sync;1;0.973432;0.973432;0.973432
333;evalKnownDf;1;0;0;0
333;write;1;2.9828e-05;2.9828e-05;2.9828e-05
333;trace;1;0;0;0
333;calc_total;1;46.4014;46.4014;46.4014
39;compErr;1;1.198e-06;1.198e-06;1.198e-06
39;init;1;2.17737;2.17737;2.17737
39;update;1;45.7454;45.7454;45.7454
39;sync;1;0.782382;0.782382;0.782382
39;evalKnownDf;1;0;0;0
39;write;1;2.2616e-05;2.2616e-05;2.2616e-05
39;trace;1;0;0;0
39;calc_total;1;46.5278;46.5278;46.5278
111;compErr;1;3.138e-06;3.138e-06;3.138e-06
111;init;1;2.24539;2.24539;2.24539
111;update;1;45.9392;45.9392;45.9392
111;sync;1;1.03344;1.03344;1.03344
111;evalKnownDf;1;0;0;0
111;write;1;3.3939e-05;3.3939e-05;3.3939e-05
111;trace;1;0;0;0
111;calc_total;1;46.9726;46.9726;46.9726
281;compErr;1;1.792e-06;1.792e-06;1.792e-06
281;init;1;2.21721;2.21721;2.21721
281;update;1;45.7695;45.7695;45.7695
281;sync;1;0.954498;0.954498;0.954498
281;evalKnownDf;1;0;0;0
281;write;1;2.4199e-05;2.4199e-05;2.4199e-05
281;trace;1;0;0;0
281;calc_total;1;46.724;46.724;46.724
82;compErr;1;1.836e-06;1.836e-06;1.836e-06
82;init;1;2.15406;2.15406;2.15406
82;update;1;45.6213;45.6213;45.6213
82;sync;1;0.444995;0.444995;0.444995
82;evalKnownDf;1;0;0;0
82;write;1;2.2817e-05;2.2817e-05;2.2817e-05
82;trace;1;0;0;0
82;calc_total;1;46.0663;46.0663;46.0663
304;compErr;1;2.063e-06;2.063e-06;2.063e-06
304;init;1;2.17517;2.17517;2.17517
304;update;1;45.7328;45.7328;45.7328
304;sync;1;0.489064;0.489064;0.489064
304;evalKnownDf;1;0;0;0
304;write;1;2.6176e-05;2.6176e-05;2.6176e-05
304;trace;1;0;0;0
304;calc_total;1;46.2219;46.2219;46.2219
18;compErr;1;2.106e-06;2.106e-06;2.106e-06
18;init;1;2.20328;2.20328;2.20328
18;update;1;45.8326;45.8326;45.8326
18;sync;1;0.902744;0.902744;0.902744
18;evalKnownDf;1;0;0;0
18;write;1;2.3647e-05;2.3647e-05;2.3647e-05
18;trace;1;0;0;0
18;calc_total;1;46.7354;46.7354;46.7354
353;compErr;1;2.413e-06;2.413e-06;2.413e-06
353;init;1;2.26942;2.26942;2.26942
353;update;1;45.5186;45.5186;45.5186
353;sync;1;1.33405;1.33405;1.33405
353;evalKnownDf;1;0;0;0
353;write;1;3.3402e-05;3.3402e-05;3.3402e-05
353;trace;1;0;0;0
353;calc_total;1;46.8527;46.8527;46.8527
374;compErr;1;2.291e-06;2.291e-06;2.291e-06
374;init;1;2.20232;2.20232;2.20232
374;update;1;45.5291;45.5291;45.5291
374;sync;1;0.974913;0.974913;0.974913
374;evalKnownDf;1;0;0;0
374;write;1;2.5368e-05;2.5368e-05;2.5368e-05
374;trace;1;0;0;0
374;calc_total;1;46.504;46.504;46.504
334;compErr;1;3.045e-06;3.045e-06;3.045e-06
334;init;1;2.15757;2.15757;2.15757
334;update;1;45.7174;45.7174;45.7174
334;sync;1;0.562895;0.562895;0.562895
334;evalKnownDf;1;0;0;0
334;write;1;3.121e-05;3.121e-05;3.121e-05
334;trace;1;0;0;0
334;calc_total;1;46.2803;46.2803;46.2803
40;compErr;1;1.853e-06;1.853e-06;1.853e-06
40;init;1;2.18649;2.18649;2.18649
40;update;1;46.0344;46.0344;46.0344
40;sync;1;0.225225;0.225225;0.225225
40;evalKnownDf;1;0;0;0
40;write;1;2.2311e-05;2.2311e-05;2.2311e-05
40;trace;1;0;0;0
40;calc_total;1;46.2596;46.2596;46.2596
112;compErr;1;1.844e-06;1.844e-06;1.844e-06
112;init;1;2.17919;2.17919;2.17919
112;update;1;45.5667;45.5667;45.5667
112;sync;1;0.814788;0.814788;0.814788
112;evalKnownDf;1;0;0;0
112;write;1;3.264e-05;3.264e-05;3.264e-05
112;trace;1;0;0;0
112;calc_total;1;46.3815;46.3815;46.3815
282;compErr;1;2.023e-06;2.023e-06;2.023e-06
282;init;1;2.1866;2.1866;2.1866
282;update;1;45.7206;45.7206;45.7206
282;sync;1;0.979569;0.979569;0.979569
282;evalKnownDf;1;0;0;0
282;write;1;2.9953e-05;2.9953e-05;2.9953e-05
282;trace;1;0;0;0
282;calc_total;1;46.7001;46.7001;46.7001
86;compErr;1;1.312e-06;1.312e-06;1.312e-06
86;init;1;2.26023;2.26023;2.26023
86;update;1;46.1022;46.1022;46.1022
86;sync;1;0.412382;0.412382;0.412382
86;evalKnownDf;1;0;0;0
86;write;1;2.239e-05;2.239e-05;2.239e-05
86;trace;1;0;0;0
86;calc_total;1;46.5146;46.5146;46.5146
305;compErr;1;1.822e-06;1.822e-06;1.822e-06
305;init;1;2.18066;2.18066;2.18066
305;update;1;45.6147;45.6147;45.6147
305;sync;1;2.48324;2.48324;2.48324
305;evalKnownDf;1;0;0;0
305;write;1;2.4391e-05;2.4391e-05;2.4391e-05
305;trace;1;0;0;0
305;calc_total;1;48.0979;48.0979;48.0979
19;compErr;1;1.514e-06;1.514e-06;1.514e-06
19;init;1;2.22844;2.22844;2.22844
19;update;1;45.9439;45.9439;45.9439
19;sync;1;0.846723;0.846723;0.846723
19;evalKnownDf;1;0;0;0
19;write;1;2.8912e-05;2.8912e-05;2.8912e-05
19;trace;1;0;0;0
19;calc_total;1;46.7907;46.7907;46.7907
375;compErr;1;1.699e-06;1.699e-06;1.699e-06
375;init;1;2.21451;2.21451;2.21451
375;update;1;45.8102;45.8102;45.8102
375;sync;1;0.729382;0.729382;0.729382
375;evalKnownDf;1;0;0;0
375;write;1;2.5851e-05;2.5851e-05;2.5851e-05
375;trace;1;0;0;0
375;calc_total;1;46.5396;46.5396;46.5396
335;compErr;1;1.928e-06;1.928e-06;1.928e-06
335;init;1;2.19318;2.19318;2.19318
335;update;1;46.0368;46.0368;46.0368
335;sync;1;0.429914;0.429914;0.429914
335;evalKnownDf;1;0;0;0
335;write;1;2.1751e-05;2.1751e-05;2.1751e-05
335;trace;1;0;0;0
335;calc_total;1;46.4667;46.4667;46.4667
41;compErr;1;2.051e-06;2.051e-06;2.051e-06
41;init;1;2.18991;2.18991;2.18991
41;update;1;45.6015;45.6015;45.6015
41;sync;1;1.57917;1.57917;1.57917
41;evalKnownDf;1;0;0;0
41;write;1;2.8162e-05;2.8162e-05;2.8162e-05
41;trace;1;0;0;0
41;calc_total;1;47.1807;47.1807;47.1807
113;compErr;1;3.177e-06;3.177e-06;3.177e-06
113;init;1;2.17869;2.17869;2.17869
113;update;1;45.5114;45.5114;45.5114
113;sync;1;0.866077;0.866077;0.866077
113;evalKnownDf;1;0;0;0
113;write;1;3.189e-05;3.189e-05;3.189e-05
113;trace;1;0;0;0
113;calc_total;1;46.3775;46.3775;46.3775
283;compErr;1;2.728e-06;2.728e-06;2.728e-06
283;init;1;2.18897;2.18897;2.18897
283;update;1;45.686;45.686;45.686
283;sync;1;1.64357;1.64357;1.64357
283;evalKnownDf;1;0;0;0
283;write;1;3.0816e-05;3.0816e-05;3.0816e-05
283;trace;1;0;0;0
283;calc_total;1;47.3296;47.3296;47.3296
91;compErr;1;3.502e-06;3.502e-06;3.502e-06
91;init;1;2.18937;2.18937;2.18937
91;update;1;45.8315;45.8315;45.8315
91;sync;1;1.46515;1.46515;1.46515
91;evalKnownDf;1;0;0;0
91;write;1;3.4317e-05;3.4317e-05;3.4317e-05
91;trace;1;0;0;0
91;calc_total;1;47.2966;47.2966;47.2966
306;compErr;1;2.085e-06;2.085e-06;2.085e-06
306;init;1;2.19219;2.19219;2.19219
306;update;1;45.8729;45.8729;45.8729
306;sync;1;0.538447;0.538447;0.538447
306;evalKnownDf;1;0;0;0
306;write;1;2.604e-05;2.604e-05;2.604e-05
306;trace;1;0;0;0
306;calc_total;1;46.4114;46.4114;46.4114
20;compErr;1;2.31e-06;2.31e-06;2.31e-06
20;init;1;2.19824;2.19824;2.19824
20;update;1;46.1938;46.1938;46.1938
20;sync;1;1.12876;1.12876;1.12876
20;evalKnownDf;1;0;0;0
20;write;1;2.3907e-05;2.3907e-05;2.3907e-05
20;trace;1;0;0;0
20;calc_total;1;47.3225;47.3225;47.3225
376;compErr;1;1.787e-06;1.787e-06;1.787e-06
376;init;1;2.15432;2.15432;2.15432
376;update;1;45.4738;45.4738;45.4738
376;sync;1;0.797356;0.797356;0.797356
376;evalKnownDf;1;0;0;0
376;write;1;2.3334e-05;2.3334e-05;2.3334e-05
376;trace;1;0;0;0
376;calc_total;1;46.2712;46.2712;46.2712
314;compErr;1;2.064e-06;2.064e-06;2.064e-06
314;init;1;2.19163;2.19163;2.19163
314;update;1;45.4176;45.4176;45.4176
314;sync;1;0.997181;0.997181;0.997181
314;evalKnownDf;1;0;0;0
314;write;1;2.6281e-05;2.6281e-05;2.6281e-05
314;trace;1;0;0;0
314;calc_total;1;46.4148;46.4148;46.4148
42;compErr;1;2.134e-06;2.134e-06;2.134e-06
42;init;1;2.20621;2.20621;2.20621
42;update;1;46.0446;46.0446;46.0446
42;sync;1;0.522322;0.522322;0.522322
42;evalKnownDf;1;0;0;0
42;write;1;2.8055e-05;2.8055e-05;2.8055e-05
42;trace;1;0;0;0
42;calc_total;1;46.5669;46.5669;46.5669
114;compErr;1;1.849e-06;1.849e-06;1.849e-06
114;init;1;2.18798;2.18798;2.18798
114;update;1;45.9486;45.9486;45.9486
114;sync;1;0.334433;0.334433;0.334433
114;evalKnownDf;1;0;0;0
114;write;1;3.3777e-05;3.3777e-05;3.3777e-05
114;trace;1;0;0;0
114;calc_total;1;46.283;46.283;46.283
92;compErr;1;1.462e-06;1.462e-06;1.462e-06
92;init;1;2.19914;2.19914;2.19914
92;update;1;46.1839;46.1839;46.1839
92;sync;1;0.0368594;0.0368594;0.0368594
92;evalKnownDf;1;0;0;0
92;write;1;2.1431e-05;2.1431e-05;2.1431e-05
92;trace;1;0;0;0
92;calc_total;1;46.2207;46.2207;46.2207
307;compErr;1;3.009e-06;3.009e-06;3.009e-06
307;init;1;2.19233;2.19233;2.19233
307;update;1;45.5729;45.5729;45.5729
307;sync;1;0.925012;0.925012;0.925012
307;evalKnownDf;1;0;0;0
307;write;1;2.7125e-05;2.7125e-05;2.7125e-05
307;trace;1;0;0;0
307;calc_total;1;46.4979;46.4979;46.4979
21;compErr;1;2.392e-06;2.392e-06;2.392e-06
21;init;1;2.23814;2.23814;2.23814
21;update;1;45.8179;45.8179;45.8179
21;sync;1;0.795886;0.795886;0.795886
21;evalKnownDf;1;0;0;0
21;write;1;3.0058e-05;3.0058e-05;3.0058e-05
21;trace;1;0;0;0
21;calc_total;1;46.6138;46.6138;46.6138
377;compErr;1;1.458e-06;1.458e-06;1.458e-06
377;init;1;2.16407;2.16407;2.16407
377;update;1;46.1023;46.1023;46.1023
377;sync;1;0.449664;0.449664;0.449664
377;evalKnownDf;1;0;0;0
377;write;1;2.0352e-05;2.0352e-05;2.0352e-05
377;trace;1;0;0;0
377;calc_total;1;46.552;46.552;46.552
43;compErr;1;1.98e-06;1.98e-06;1.98e-06
43;init;1;2.15746;2.15746;2.15746
43;update;1;46.0461;46.0461;46.0461
43;sync;1;0.452852;0.452852;0.452852
43;evalKnownDf;1;0;0;0
43;write;1;2.7266e-05;2.7266e-05;2.7266e-05
43;trace;1;0;0;0
43;calc_total;1;46.4989;46.4989;46.4989
115;compErr;1;2.644e-06;2.644e-06;2.644e-06
115;init;1;2.19385;2.19385;2.19385
115;update;1;45.8597;45.8597;45.8597
115;sync;1;0.679484;0.679484;0.679484
115;evalKnownDf;1;0;0;0
115;write;1;3.2761e-05;3.2761e-05;3.2761e-05
115;trace;1;0;0;0
115;calc_total;1;46.5392;46.5392;46.5392
22;compErr;1;2.629e-06;2.629e-06;2.629e-06
22;init;1;2.17987;2.17987;2.17987
22;update;1;45.505;45.505;45.505
22;sync;1;1.11537;1.11537;1.11537
22;evalKnownDf;1;0;0;0
22;write;1;2.9376e-05;2.9376e-05;2.9376e-05
22;trace;1;0;0;0
22;calc_total;1;46.6204;46.6204;46.6204
378;compErr;1;2.379e-06;2.379e-06;2.379e-06
378;init;1;2.18616;2.18616;2.18616
378;update;1;45.5272;45.5272;45.5272
378;sync;1;1.11583;1.11583;1.11583
378;evalKnownDf;1;0;0;0
378;write;1;2.3833e-05;2.3833e-05;2.3833e-05
378;trace;1;0;0;0
378;calc_total;1;46.6431;46.6431;46.6431
44;compErr;1;2.457e-06;2.457e-06;2.457e-06
44;init;1;2.20409;2.20409;2.20409
44;update;1;45.9023;45.9023;45.9023
44;sync;1;0.332113;0.332113;0.332113
44;evalKnownDf;1;0;0;0
44;write;1;2.269e-05;2.269e-05;2.269e-05
44;trace;1;0;0;0
44;calc_total;1;46.2344;46.2344;46.2344
116;compErr;1;1.974e-06;1.974e-06;1.974e-06
116;init;1;2.20199;2.20199;2.20199
116;update;1;45.7195;45.7195;45.7195
116;sync;1;0.520512;0.520512;0.520512
116;evalKnownDf;1;0;0;0
116;write;1;2.7447e-05;2.7447e-05;2.7447e-05
116;trace;1;0;0;0
116;calc_total;1;46.24;46.24;46.24
23;compErr;1;2.907e-06;2.907e-06;2.907e-06
23;init;1;2.18842;2.18842;2.18842
23;update;1;46.0353;46.0353;46.0353
23;sync;1;0.580082;0.580082;0.580082
23;evalKnownDf;1;0;0;0
23;write;1;3.3311e-05;3.3311e-05;3.3311e-05
23;trace;1;0;0;0
23;calc_total;1;46.6154;46.6154;46.6154
45;compErr;1;2.046e-06;2.046e-06;2.046e-06
45;init;1;2.21945;2.21945;2.21945
45;update;1;46.0849;46.0849;46.0849
45;sync;1;0.452526;0.452526;0.452526
45;evalKnownDf;1;0;0;0
45;write;1;2.8205e-05;2.8205e-05;2.8205e-05
45;trace;1;0;0;0
45;calc_total;1;46.5374;46.5374;46.5374
117;compErr;1;2.385e-06;2.385e-06;2.385e-06
117;init;1;2.19019;2.19019;2.19019
117;update;1;45.6259;45.6259;45.6259
117;sync;1;0.641573;0.641573;0.641573
117;evalKnownDf;1;0;0;0
117;write;1;2.9941e-05;2.9941e-05;2.9941e-05
117;trace;1;0;0;0
117;calc_total;1;46.2674;46.2674;46.2674
46;compErr;1;2.448e-06;2.448e-06;2.448e-06
46;init;1;2.25464;2.25464;2.25464
46;update;1;45.9083;45.9083;45.9083
46;sync;1;0.873352;0.873352;0.873352
46;evalKnownDf;1;0;0;0
46;write;1;2.3605e-05;2.3605e-05;2.3605e-05
46;trace;1;0;0;0
46;calc_total;1;46.7816;46.7816;46.7816
118;compErr;1;3.4e-06;3.4e-06;3.4e-06
118;init;1;2.23255;2.23255;2.23255
118;update;1;45.4862;45.4862;45.4862
118;sync;1;0.860481;0.860481;0.860481
118;evalKnownDf;1;0;0;0
118;write;1;2.7593e-05;2.7593e-05;2.7593e-05
118;trace;1;0;0;0
118;calc_total;1;46.3467;46.3467;46.3467
47;compErr;1;2.04e-06;2.04e-06;2.04e-06
47;init;1;2.16055;2.16055;2.16055
47;update;1;46.1931;46.1931;46.1931
47;sync;1;0.0308061;0.0308061;0.0308061
47;evalKnownDf;1;0;0;0
47;write;1;2.2356e-05;2.2356e-05;2.2356e-05
47;trace;1;0;0;0
47;calc_total;1;46.2239;46.2239;46.2239
119;compErr;1;2.104e-06;2.104e-06;2.104e-06
119;init;1;2.21;2.21;2.21
119;update;1;45.84;45.84;45.84
119;sync;1;1.30178;1.30178;1.30178
119;evalKnownDf;1;0;0;0
119;write;1;7.4638e-05;7.4638e-05;7.4638e-05
119;trace;1;0;0;0
119;calc_total;1;47.1418;47.1418;47.1418
4;compErr;1;2.716e-06;2.716e-06;2.716e-06
4;init;1;2.19877;2.19877;2.19877
4;update;1;45.7355;45.7355;45.7355
4;sync;1;1.56749;1.56749;1.56749
4;evalKnownDf;1;0;0;0
4;write;1;2.8274e-05;2.8274e-05;2.8274e-05
4;trace;1;0;0;0
4;calc_total;1;47.303;47.303;47.303
121;compErr;1;1.751e-06;1.751e-06;1.751e-06
121;init;1;2.20051;2.20051;2.20051
121;update;1;45.6548;45.6548;45.6548
121;sync;1;0.807748;0.807748;0.807748
121;evalKnownDf;1;0;0;0
121;write;1;2.3147e-05;2.3147e-05;2.3147e-05
121;trace;1;0;0;0
121;calc_total;1;46.4625;46.4625;46.4625
122;compErr;1;1.251e-06;1.251e-06;1.251e-06
122;init;1;2.1836;2.1836;2.1836
122;update;1;46.0479;46.0479;46.0479
122;sync;1;0.29822;0.29822;0.29822
122;evalKnownDf;1;0;0;0
122;write;1;2.0503e-05;2.0503e-05;2.0503e-05
122;trace;1;0;0;0
122;calc_total;1;46.3461;46.3461;46.3461
218;compErr;1;2.452e-06;2.452e-06;2.452e-06
218;init;1;2.20484;2.20484;2.20484
218;update;1;45.624;45.624;45.624
218;sync;1;0.817356;0.817356;0.817356
218;evalKnownDf;1;0;0;0
218;write;1;2.8448e-05;2.8448e-05;2.8448e-05
218;trace;1;0;0;0
218;calc_total;1;46.4414;46.4414;46.4414
123;compErr;1;2.352e-06;2.352e-06;2.352e-06
123;init;1;2.17884;2.17884;2.17884
123;update;1;46.0572;46.0572;46.0572
123;sync;1;0.252479;0.252479;0.252479
123;evalKnownDf;1;0;0;0
123;write;1;2.0967e-05;2.0967e-05;2.0967e-05
123;trace;1;0;0;0
123;calc_total;1;46.3096;46.3096;46.3096
124;compErr;1;2.725e-06;2.725e-06;2.725e-06
124;init;1;2.19443;2.19443;2.19443
124;update;1;45.843;45.843;45.843
124;sync;1;0.671667;0.671667;0.671667
124;evalKnownDf;1;0;0;0
124;write;1;2.2869e-05;2.2869e-05;2.2869e-05
124;trace;1;0;0;0
124;calc_total;1;46.5147;46.5147;46.5147
257;compErr;1;1.506e-06;1.506e-06;1.506e-06
257;init;1;2.20092;2.20092;2.20092
257;update;1;45.7612;45.7612;45.7612
257;sync;1;0.969918;0.969918;0.969918
257;evalKnownDf;1;0;0;0
257;write;1;2.4074e-05;2.4074e-05;2.4074e-05
257;trace;1;0;0;0
257;calc_total;1;46.7311;46.7311;46.7311
125;compErr;1;2.322e-06;2.322e-06;2.322e-06
125;init;1;2.195;2.195;2.195
125;update;1;45.9047;45.9047;45.9047
125;sync;1;0.651524;0.651524;0.651524
125;evalKnownDf;1;0;0;0
125;write;1;2.5678e-05;2.5678e-05;2.5678e-05
125;trace;1;0;0;0
125;calc_total;1;46.5562;46.5562;46.5562
224;compErr;1;2.165e-06;2.165e-06;2.165e-06
224;init;1;2.14566;2.14566;2.14566
224;update;1;45.7698;45.7698;45.7698
224;sync;1;0.280297;0.280297;0.280297
224;evalKnownDf;1;0;0;0
224;write;1;3.0677e-05;3.0677e-05;3.0677e-05
224;trace;1;0;0;0
224;calc_total;1;46.0501;46.0501;46.0501
258;compErr;1;1.954e-06;1.954e-06;1.954e-06
258;init;1;2.16517;2.16517;2.16517
258;update;1;45.4751;45.4751;45.4751
258;sync;1;1.07908;1.07908;1.07908
258;evalKnownDf;1;0;0;0
258;write;1;2.683e-05;2.683e-05;2.683e-05
258;trace;1;0;0;0
258;calc_total;1;46.5542;46.5542;46.5542
126;compErr;1;1.922e-06;1.922e-06;1.922e-06
126;init;1;2.19554;2.19554;2.19554
126;update;1;45.831;45.831;45.831
126;sync;1;1.32228;1.32228;1.32228
126;evalKnownDf;1;0;0;0
126;write;1;2.4535e-05;2.4535e-05;2.4535e-05
126;trace;1;0;0;0
126;calc_total;1;47.1533;47.1533;47.1533
226;compErr;1;2.17e-06;2.17e-06;2.17e-06
226;init;1;2.30836;2.30836;2.30836
226;update;1;45.9512;45.9512;45.9512
226;sync;1;0.353853;0.353853;0.353853
226;evalKnownDf;1;0;0;0
226;write;1;3.2818e-05;3.2818e-05;3.2818e-05
226;trace;1;0;0;0
226;calc_total;1;46.305;46.305;46.305
259;compErr;1;2.204e-06;2.204e-06;2.204e-06
259;init;1;2.20137;2.20137;2.20137
259;update;1;45.4641;45.4641;45.4641
259;sync;1;1.26616;1.26616;1.26616
259;evalKnownDf;1;0;0;0
259;write;1;2.5327e-05;2.5327e-05;2.5327e-05
259;trace;1;0;0;0
259;calc_total;1;46.7303;46.7303;46.7303
127;compErr;1;1.043e-06;1.043e-06;1.043e-06
127;init;1;2.16695;2.16695;2.16695
127;update;1;46.133;46.133;46.133
127;sync;1;0.314654;0.314654;0.314654
127;evalKnownDf;1;0;0;0
127;write;1;2.1022e-05;2.1022e-05;2.1022e-05
127;trace;1;0;0;0
127;calc_total;1;46.4476;46.4476;46.4476
227;compErr;1;2.706e-06;2.706e-06;2.706e-06
227;init;1;2.28002;2.28002;2.28002
227;update;1;45.9803;45.9803;45.9803
227;sync;1;0.580691;0.580691;0.580691
227;evalKnownDf;1;0;0;0
227;write;1;2.8599e-05;2.8599e-05;2.8599e-05
227;trace;1;0;0;0
227;calc_total;1;46.5609;46.5609;46.5609
260;compErr;1;1.828e-06;1.828e-06;1.828e-06
260;init;1;2.17406;2.17406;2.17406
260;update;1;45.6598;45.6598;45.6598
260;sync;1;0.785911;0.785911;0.785911
260;evalKnownDf;1;0;0;0
260;write;1;3.304e-05;3.304e-05;3.304e-05
260;trace;1;0;0;0
260;calc_total;1;46.4457;46.4457;46.4457
128;compErr;1;2.192e-06;2.192e-06;2.192e-06
128;init;1;2.15945;2.15945;2.15945
128;update;1;45.5927;45.5927;45.5927
128;sync;1;0.459176;0.459176;0.459176
128;evalKnownDf;1;0;0;0
128;write;1;2.6775e-05;2.6775e-05;2.6775e-05
128;trace;1;0;0;0
128;calc_total;1;46.0519;46.0519;46.0519
228;compErr;1;3.213e-06;3.213e-06;3.213e-06
228;init;1;2.15165;2.15165;2.15165
228;update;1;45.7983;45.7983;45.7983
228;sync;1;0.333331;0.333331;0.333331
228;evalKnownDf;1;0;0;0
228;write;1;3.3431e-05;3.3431e-05;3.3431e-05
228;trace;1;0;0;0
228;calc_total;1;46.1316;46.1316;46.1316
261;compErr;1;1.826e-06;1.826e-06;1.826e-06
261;init;1;2.19262;2.19262;2.19262
261;update;1;45.6186;45.6186;45.6186
261;sync;1;1.73274;1.73274;1.73274
261;evalKnownDf;1;0;0;0
261;write;1;2.3966e-05;2.3966e-05;2.3966e-05
261;trace;1;0;0;0
261;calc_total;1;47.3513;47.3513;47.3513
129;compErr;1;2.258e-06;2.258e-06;2.258e-06
129;init;1;2.18942;2.18942;2.18942
129;update;1;45.8301;45.8301;45.8301
129;sync;1;0.346866;0.346866;0.346866
129;evalKnownDf;1;0;0;0
129;write;1;2.3269e-05;2.3269e-05;2.3269e-05
129;trace;1;0;0;0
129;calc_total;1;46.177;46.177;46.177
229;compErr;1;3.521e-06;3.521e-06;3.521e-06
229;init;1;2.16383;2.16383;2.16383
229;update;1;45.5876;45.5876;45.5876
229;sync;1;0.83653;0.83653;0.83653
229;evalKnownDf;1;0;0;0
229;write;1;3.1887e-05;3.1887e-05;3.1887e-05
229;trace;1;0;0;0
229;calc_total;1;46.4241;46.4241;46.4241
262;compErr;1;2.336e-06;2.336e-06;2.336e-06
262;init;1;2.2396;2.2396;2.2396
262;update;1;45.5228;45.5228;45.5228
262;sync;1;1.77614;1.77614;1.77614
262;evalKnownDf;1;0;0;0
262;write;1;2.4568e-05;2.4568e-05;2.4568e-05
262;trace;1;0;0;0
262;calc_total;1;47.2989;47.2989;47.2989
130;compErr;1;1.951e-06;1.951e-06;1.951e-06
130;init;1;2.27375;2.27375;2.27375
130;update;1;45.9054;45.9054;45.9054
130;sync;1;0.943397;0.943397;0.943397
130;evalKnownDf;1;0;0;0
130;write;1;2.5185e-05;2.5185e-05;2.5185e-05
130;trace;1;0;0;0
130;calc_total;1;46.8488;46.8488;46.8488
231;compErr;1;2.804e-06;2.804e-06;2.804e-06
231;init;1;2.1775;2.1775;2.1775
231;update;1;45.791;45.791;45.791
231;sync;1;0.656789;0.656789;0.656789
231;evalKnownDf;1;0;0;0
231;write;1;3.1501e-05;3.1501e-05;3.1501e-05
231;trace;1;0;0;0
231;calc_total;1;46.4478;46.4478;46.4478
263;compErr;1;2.349e-06;2.349e-06;2.349e-06
263;init;1;2.18722;2.18722;2.18722
263;update;1;45.5789;45.5789;45.5789
263;sync;1;0.805029;0.805029;0.805029
263;evalKnownDf;1;0;0;0
263;write;1;2.7046e-05;2.7046e-05;2.7046e-05
263;trace;1;0;0;0
263;calc_total;1;46.3839;46.3839;46.3839
131;compErr;1;1.244e-06;1.244e-06;1.244e-06
131;init;1;2.20427;2.20427;2.20427
131;update;1;46.0423;46.0423;46.0423
131;sync;1;1.12971;1.12971;1.12971
131;evalKnownDf;1;0;0;0
131;write;1;2.32e-05;2.32e-05;2.32e-05
131;trace;1;0;0;0
131;calc_total;1;47.172;47.172;47.172
234;compErr;1;3.862e-06;3.862e-06;3.862e-06
234;init;1;2.1882;2.1882;2.1882
234;update;1;45.7723;45.7723;45.7723
234;sync;1;0.892043;0.892043;0.892043
234;evalKnownDf;1;0;0;0
234;write;1;2.9766e-05;2.9766e-05;2.9766e-05
234;trace;1;0;0;0
234;calc_total;1;46.6644;46.6644;46.6644
240;compErr;1;1.94e-06;1.94e-06;1.94e-06
240;init;1;2.20478;2.20478;2.20478
240;update;1;45.7013;45.7013;45.7013
240;sync;1;0.594803;0.594803;0.594803
240;evalKnownDf;1;0;0;0
240;write;1;2.9522e-05;2.9522e-05;2.9522e-05
240;trace;1;0;0;0
240;calc_total;1;46.2961;46.2961;46.2961
132;compErr;1;2.273e-06;2.273e-06;2.273e-06
132;init;1;2.21393;2.21393;2.21393
132;update;1;46.112;46.112;46.112
132;sync;1;0.218551;0.218551;0.218551
132;evalKnownDf;1;0;0;0
132;write;1;2.3754e-05;2.3754e-05;2.3754e-05
132;trace;1;0;0;0
132;calc_total;1;46.3306;46.3306;46.3306
235;compErr;1;2.246e-06;2.246e-06;2.246e-06
235;init;1;2.18223;2.18223;2.18223
235;update;1;45.7881;45.7881;45.7881
235;sync;1;0.921455;0.921455;0.921455
235;evalKnownDf;1;0;0;0
235;write;1;3.2818e-05;3.2818e-05;3.2818e-05
235;trace;1;0;0;0
235;calc_total;1;46.7095;46.7095;46.7095
241;compErr;1;2.071e-06;2.071e-06;2.071e-06
241;init;1;2.22686;2.22686;2.22686
241;update;1;45.9168;45.9168;45.9168
241;sync;1;1.00034;1.00034;1.00034
241;evalKnownDf;1;0;0;0
241;write;1;2.612e-05;2.612e-05;2.612e-05
241;trace;1;0;0;0
241;calc_total;1;46.9171;46.9171;46.9171
48;compErr;1;1.917e-06;1.917e-06;1.917e-06
48;init;1;2.16322;2.16322;2.16322
48;update;1;45.693;45.693;45.693
48;sync;1;0.812817;0.812817;0.812817
48;evalKnownDf;1;0;0;0
48;write;1;2.7272e-05;2.7272e-05;2.7272e-05
48;trace;1;0;0;0
48;calc_total;1;46.5059;46.5059;46.5059
133;compErr;1;2.321e-06;2.321e-06;2.321e-06
133;init;1;2.18434;2.18434;2.18434
133;update;1;45.6523;45.6523;45.6523
133;sync;1;1.58852;1.58852;1.58852
133;evalKnownDf;1;0;0;0
133;write;1;2.7018e-05;2.7018e-05;2.7018e-05
133;trace;1;0;0;0
133;calc_total;1;47.2408;47.2408;47.2408
236;compErr;1;2.558e-06;2.558e-06;2.558e-06
236;init;1;2.14772;2.14772;2.14772
236;update;1;45.7973;45.7973;45.7973
236;sync;1;0.400737;0.400737;0.400737
236;evalKnownDf;1;0;0;0
236;write;1;3.3436e-05;3.3436e-05;3.3436e-05
236;trace;1;0;0;0
236;calc_total;1;46.1981;46.1981;46.1981
242;compErr;1;1.589e-06;1.589e-06;1.589e-06
242;init;1;2.18886;2.18886;2.18886
242;update;1;46.115;46.115;46.115
242;sync;1;0.31948;0.31948;0.31948
242;evalKnownDf;1;0;0;0
242;write;1;2.4604e-05;2.4604e-05;2.4604e-05
242;trace;1;0;0;0
242;calc_total;1;46.4345;46.4345;46.4345
49;compErr;1;2.295e-06;2.295e-06;2.295e-06
49;init;1;2.25097;2.25097;2.25097
49;update;1;45.8821;45.8821;45.8821
49;sync;1;0.841386;0.841386;0.841386
49;evalKnownDf;1;0;0;0
49;write;1;2.6003e-05;2.6003e-05;2.6003e-05
49;trace;1;0;0;0
49;calc_total;1;46.7235;46.7235;46.7235
144;compErr;1;1.88e-06;1.88e-06;1.88e-06
144;init;1;2.16103;2.16103;2.16103
144;update;1;45.8781;45.8781;45.8781
144;sync;1;0.353981;0.353981;0.353981
144;evalKnownDf;1;0;0;0
144;write;1;2.661e-05;2.661e-05;2.661e-05
144;trace;1;0;0;0
144;calc_total;1;46.2321;46.2321;46.2321
134;compErr;1;2.737e-06;2.737e-06;2.737e-06
134;init;1;2.19633;2.19633;2.19633
134;update;1;45.906;45.906;45.906
134;sync;1;0.477219;0.477219;0.477219
134;evalKnownDf;1;0;0;0
134;write;1;2.5674e-05;2.5674e-05;2.5674e-05
134;trace;1;0;0;0
134;calc_total;1;46.3832;46.3832;46.3832
237;compErr;1;2.748e-06;2.748e-06;2.748e-06
237;init;1;2.1648;2.1648;2.1648
237;update;1;45.5169;45.5169;45.5169
237;sync;1;0.904153;0.904153;0.904153
237;evalKnownDf;1;0;0;0
237;write;1;3.0708e-05;3.0708e-05;3.0708e-05
237;trace;1;0;0;0
237;calc_total;1;46.4211;46.4211;46.4211
243;compErr;1;2.525e-06;2.525e-06;2.525e-06
243;init;1;2.18799;2.18799;2.18799
243;update;1;45.9078;45.9078;45.9078
243;sync;1;1.38896;1.38896;1.38896
243;evalKnownDf;1;0;0;0
243;write;1;2.7048e-05;2.7048e-05;2.7048e-05
243;trace;1;0;0;0
243;calc_total;1;47.2967;47.2967;47.2967
50;compErr;1;2.329e-06;2.329e-06;2.329e-06
50;init;1;2.2589;2.2589;2.2589
50;update;1;45.9049;45.9049;45.9049
50;sync;1;0.744606;0.744606;0.744606
50;evalKnownDf;1;0;0;0
50;write;1;2.2981e-05;2.2981e-05;2.2981e-05
50;trace;1;0;0;0
50;calc_total;1;46.6495;46.6495;46.6495
135;compErr;1;3.111e-06;3.111e-06;3.111e-06
135;init;1;2.22544;2.22544;2.22544
135;update;1;45.6198;45.6198;45.6198
135;sync;1;0.878026;0.878026;0.878026
135;evalKnownDf;1;0;0;0
135;write;1;2.7249e-05;2.7249e-05;2.7249e-05
135;trace;1;0;0;0
135;calc_total;1;46.4979;46.4979;46.4979
238;compErr;1;3.386e-06;3.386e-06;3.386e-06
238;init;1;2.16989;2.16989;2.16989
238;update;1;45.6001;45.6001;45.6001
238;sync;1;0.654866;0.654866;0.654866
238;evalKnownDf;1;0;0;0
238;write;1;2.8635e-05;2.8635e-05;2.8635e-05
238;trace;1;0;0;0
238;calc_total;1;46.255;46.255;46.255
244;compErr;1;1.996e-06;1.996e-06;1.996e-06
244;init;1;2.19446;2.19446;2.19446
244;update;1;46.0832;46.0832;46.0832
244;sync;1;0.558141;0.558141;0.558141
244;evalKnownDf;1;0;0;0
244;write;1;2.4586e-05;2.4586e-05;2.4586e-05
244;trace;1;0;0;0
244;calc_total;1;46.6414;46.6414;46.6414
51;compErr;1;2.423e-06;2.423e-06;2.423e-06
51;init;1;2.14675;2.14675;2.14675
51;update;1;45.75;45.75;45.75
51;sync;1;0.725571;0.725571;0.725571
51;evalKnownDf;1;0;0;0
51;write;1;3.6899e-05;3.6899e-05;3.6899e-05
51;trace;1;0;0;0
51;calc_total;1;46.4756;46.4756;46.4756
145;compErr;1;1.58e-06;1.58e-06;1.58e-06
145;init;1;2.21297;2.21297;2.21297
145;update;1;45.5936;45.5936;45.5936
145;sync;1;0.935606;0.935606;0.935606
145;evalKnownDf;1;0;0;0
145;write;1;3.0281e-05;3.0281e-05;3.0281e-05
145;trace;1;0;0;0
145;calc_total;1;46.5292;46.5292;46.5292
136;compErr;1;2.546e-06;2.546e-06;2.546e-06
136;init;1;2.19126;2.19126;2.19126
136;update;1;45.9074;45.9074;45.9074
136;sync;1;0.322745;0.322745;0.322745
136;evalKnownDf;1;0;0;0
136;write;1;2.9606e-05;2.9606e-05;2.9606e-05
136;trace;1;0;0;0
136;calc_total;1;46.2302;46.2302;46.2302
239;compErr;1;2.923e-06;2.923e-06;2.923e-06
239;init;1;2.26371;2.26371;2.26371
239;update;1;45.7718;45.7718;45.7718
239;sync;1;0.983669;0.983669;0.983669
239;evalKnownDf;1;0;0;0
239;write;1;3.1851e-05;3.1851e-05;3.1851e-05
239;trace;1;0;0;0
239;calc_total;1;46.7555;46.7555;46.7555
245;compErr;1;2.309e-06;2.309e-06;2.309e-06
245;init;1;2.2531;2.2531;2.2531
245;update;1;45.7739;45.7739;45.7739
245;sync;1;1.13217;1.13217;1.13217
245;evalKnownDf;1;0;0;0
245;write;1;2.7979e-05;2.7979e-05;2.7979e-05
245;trace;1;0;0;0
245;calc_total;1;46.906;46.906;46.906
52;compErr;1;2.177e-06;2.177e-06;2.177e-06
52;init;1;2.19671;2.19671;2.19671
52;update;1;45.9032;45.9032;45.9032
52;sync;1;1.73705;1.73705;1.73705
52;evalKnownDf;1;0;0;0
52;write;1;2.7046e-05;2.7046e-05;2.7046e-05
52;trace;1;0;0;0
52;calc_total;1;47.6403;47.6403;47.6403
146;compErr;1;1.092e-06;1.092e-06;1.092e-06
146;init;1;2.1968;2.1968;2.1968
146;update;1;45.9983;45.9983;45.9983
146;sync;1;0.491074;0.491074;0.491074
146;evalKnownDf;1;0;0;0
146;write;1;2.257e-05;2.257e-05;2.257e-05
146;trace;1;0;0;0
146;calc_total;1;46.4893;46.4893;46.4893
137;compErr;1;2.054e-06;2.054e-06;2.054e-06
137;init;1;2.15791;2.15791;2.15791
137;update;1;46.108;46.108;46.108
137;sync;1;0.47631;0.47631;0.47631
137;evalKnownDf;1;0;0;0
137;write;1;2.308e-05;2.308e-05;2.308e-05
137;trace;1;0;0;0
137;calc_total;1;46.5843;46.5843;46.5843
216;compErr;1;1.797e-06;1.797e-06;1.797e-06
216;init;1;2.20193;2.20193;2.20193
216;update;1;46.078;46.078;46.078
216;sync;1;0.169147;0.169147;0.169147
216;evalKnownDf;1;0;0;0
216;write;1;2.8413e-05;2.8413e-05;2.8413e-05
216;trace;1;0;0;0
216;calc_total;1;46.2471;46.2471;46.2471
246;compErr;1;2.941e-06;2.941e-06;2.941e-06
246;init;1;2.17438;2.17438;2.17438
246;update;1;45.4009;45.4009;45.4009
246;sync;1;1.10095;1.10095;1.10095
246;evalKnownDf;1;0;0;0
246;write;1;2.9723e-05;2.9723e-05;2.9723e-05
246;trace;1;0;0;0
246;calc_total;1;46.5018;46.5018;46.5018
53;compErr;1;1.791e-06;1.791e-06;1.791e-06
53;init;1;2.24007;2.24007;2.24007
53;update;1;45.6557;45.6557;45.6557
53;sync;1;1.08652;1.08652;1.08652
53;evalKnownDf;1;0;0;0
53;write;1;2.5536e-05;2.5536e-05;2.5536e-05
53;trace;1;0;0;0
53;calc_total;1;46.7422;46.7422;46.7422
147;compErr;1;2.114e-06;2.114e-06;2.114e-06
147;init;1;2.21013;2.21013;2.21013
147;update;1;45.8265;45.8265;45.8265
147;sync;1;1.53505;1.53505;1.53505
147;evalKnownDf;1;0;0;0
147;write;1;2.6855e-05;2.6855e-05;2.6855e-05
147;trace;1;0;0;0
147;calc_total;1;47.3616;47.3616;47.3616
138;compErr;1;2.708e-06;2.708e-06;2.708e-06
138;init;1;2.15382;2.15382;2.15382
138;update;1;45.8955;45.8955;45.8955
138;sync;1;0.494458;0.494458;0.494458
138;evalKnownDf;1;0;0;0
138;write;1;2.4095e-05;2.4095e-05;2.4095e-05
138;trace;1;0;0;0
138;calc_total;1;46.3899;46.3899;46.3899
217;compErr;1;2.476e-06;2.476e-06;2.476e-06
217;init;1;2.14213;2.14213;2.14213
217;update;1;45.8436;45.8436;45.8436
217;sync;1;0.439306;0.439306;0.439306
217;evalKnownDf;1;0;0;0
217;write;1;2.8868e-05;2.8868e-05;2.8868e-05
217;trace;1;0;0;0
217;calc_total;1;46.2829;46.2829;46.2829
247;compErr;1;2.975e-06;2.975e-06;2.975e-06
247;init;1;2.18142;2.18142;2.18142
247;update;1;45.3308;45.3308;45.3308
247;sync;1;1.1909;1.1909;1.1909
247;evalKnownDf;1;0;0;0
247;write;1;3.1121e-05;3.1121e-05;3.1121e-05
247;trace;1;0;0;0
247;calc_total;1;46.5217;46.5217;46.5217
54;compErr;1;1.791e-06;1.791e-06;1.791e-06
54;init;1;2.2661;2.2661;2.2661
54;update;1;45.7475;45.7475;45.7475
54;sync;1;1.08985;1.08985;1.08985
54;evalKnownDf;1;0;0;0
54;write;1;2.847e-05;2.847e-05;2.847e-05
54;trace;1;0;0;0
54;calc_total;1;46.8374;46.8374;46.8374
148;compErr;1;1.323e-06;1.323e-06;1.323e-06
148;init;1;2.23057;2.23057;2.23057
148;update;1;45.9958;45.9958;45.9958
148;sync;1;0.501702;0.501702;0.501702
148;evalKnownDf;1;0;0;0
148;write;1;2.0708e-05;2.0708e-05;2.0708e-05
148;trace;1;0;0;0
148;calc_total;1;46.4975;46.4975;46.4975
219;compErr;1;2.045e-06;2.045e-06;2.045e-06
219;init;1;2.14507;2.14507;2.14507
219;update;1;45.6505;45.6505;45.6505
219;sync;1;0.684683;0.684683;0.684683
219;evalKnownDf;1;0;0;0
219;write;1;2.8033e-05;2.8033e-05;2.8033e-05
219;trace;1;0;0;0
219;calc_total;1;46.3352;46.3352;46.3352
248;compErr;1;3.438e-06;3.438e-06;3.438e-06
248;init;1;2.18992;2.18992;2.18992
248;update;1;45.6702;45.6702;45.6702
248;sync;1;0.439827;0.439827;0.439827
248;evalKnownDf;1;0;0;0
248;write;1;3.0177e-05;3.0177e-05;3.0177e-05
248;trace;1;0;0;0
248;calc_total;1;46.11;46.11;46.11
55;compErr;1;2.272e-06;2.272e-06;2.272e-06
55;init;1;2.22732;2.22732;2.22732
55;update;1;45.4154;45.4154;45.4154
55;sync;1;1.33092;1.33092;1.33092
55;evalKnownDf;1;0;0;0
55;write;1;2.5659e-05;2.5659e-05;2.5659e-05
55;trace;1;0;0;0
55;calc_total;1;46.7463;46.7463;46.7463
149;compErr;1;2.026e-06;2.026e-06;2.026e-06
149;init;1;2.22068;2.22068;2.22068
149;update;1;45.5149;45.5149;45.5149
149;sync;1;1.1172;1.1172;1.1172
149;evalKnownDf;1;0;0;0
149;write;1;2.6616e-05;2.6616e-05;2.6616e-05
149;trace;1;0;0;0
149;calc_total;1;46.6321;46.6321;46.6321
221;compErr;1;2.05e-06;2.05e-06;2.05e-06
221;init;1;2.22869;2.22869;2.22869
221;update;1;45.9178;45.9178;45.9178
221;sync;1;1.49641;1.49641;1.49641
221;evalKnownDf;1;0;0;0
221;write;1;2.4181e-05;2.4181e-05;2.4181e-05
221;trace;1;0;0;0
221;calc_total;1;47.4142;47.4142;47.4142
249;compErr;1;2.637e-06;2.637e-06;2.637e-06
249;init;1;2.16691;2.16691;2.16691
249;update;1;45.9024;45.9024;45.9024
249;sync;1;0.410158;0.410158;0.410158
249;evalKnownDf;1;0;0;0
249;write;1;2.8558e-05;2.8558e-05;2.8558e-05
249;trace;1;0;0;0
249;calc_total;1;46.3125;46.3125;46.3125
56;compErr;1;2.784e-06;2.784e-06;2.784e-06
56;init;1;2.24254;2.24254;2.24254
56;update;1;45.6011;45.6011;45.6011
56;sync;1;0.984594;0.984594;0.984594
56;evalKnownDf;1;0;0;0
56;write;1;2.6588e-05;2.6588e-05;2.6588e-05
56;trace;1;0;0;0
56;calc_total;1;46.5857;46.5857;46.5857
150;compErr;1;1.736e-06;1.736e-06;1.736e-06
150;init;1;2.19014;2.19014;2.19014
150;update;1;45.6461;45.6461;45.6461
150;sync;1;0.880358;0.880358;0.880358
150;evalKnownDf;1;0;0;0
150;write;1;2.3964e-05;2.3964e-05;2.3964e-05
150;trace;1;0;0;0
150;calc_total;1;46.5264;46.5264;46.5264
222;compErr;1;2.462e-06;2.462e-06;2.462e-06
222;init;1;2.24738;2.24738;2.24738
222;update;1;45.6706;45.6706;45.6706
222;sync;1;0.932854;0.932854;0.932854
222;evalKnownDf;1;0;0;0
222;write;1;2.4629e-05;2.4629e-05;2.4629e-05
222;trace;1;0;0;0
222;calc_total;1;46.6034;46.6034;46.6034
250;compErr;1;1.721e-06;1.721e-06;1.721e-06
250;init;1;2.15028;2.15028;2.15028
250;update;1;45.9302;45.9302;45.9302
250;sync;1;0.230008;0.230008;0.230008
250;evalKnownDf;1;0;0;0
250;write;1;2.9736e-05;2.9736e-05;2.9736e-05
250;trace;1;0;0;0
250;calc_total;1;46.1602;46.1602;46.1602
57;compErr;1;1.916e-06;1.916e-06;1.916e-06
57;init;1;2.18321;2.18321;2.18321
57;update;1;45.9275;45.9275;45.9275
57;sync;1;0.412506;0.412506;0.412506
57;evalKnownDf;1;0;0;0
57;write;1;2.4755e-05;2.4755e-05;2.4755e-05
57;trace;1;0;0;0
57;calc_total;1;46.34;46.34;46.34
151;compErr;1;2.037e-06;2.037e-06;2.037e-06
151;init;1;2.22341;2.22341;2.22341
151;update;1;45.7964;45.7964;45.7964
151;sync;1;0.683931;0.683931;0.683931
151;evalKnownDf;1;0;0;0
151;write;1;2.5101e-05;2.5101e-05;2.5101e-05
151;trace;1;0;0;0
151;calc_total;1;46.4803;46.4803;46.4803
251;compErr;1;1.833e-06;1.833e-06;1.833e-06
251;init;1;2.15356;2.15356;2.15356
251;update;1;46.037;46.037;46.037
251;sync;1;0.0841926;0.0841926;0.0841926
251;evalKnownDf;1;0;0;0
251;write;1;2.9565e-05;2.9565e-05;2.9565e-05
251;trace;1;0;0;0
251;calc_total;1;46.1212;46.1212;46.1212
58;compErr;1;2.153e-06;2.153e-06;2.153e-06
58;init;1;2.21343;2.21343;2.21343
58;update;1;45.59;45.59;45.59
58;sync;1;0.930715;0.930715;0.930715
58;evalKnownDf;1;0;0;0
58;write;1;2.6889e-05;2.6889e-05;2.6889e-05
58;trace;1;0;0;0
58;calc_total;1;46.5207;46.5207;46.5207
152;compErr;1;1.972e-06;1.972e-06;1.972e-06
152;init;1;2.27453;2.27453;2.27453
152;update;1;46.0802;46.0802;46.0802
152;sync;1;0.712924;0.712924;0.712924
152;evalKnownDf;1;0;0;0
152;write;1;1.971e-05;1.971e-05;1.971e-05
152;trace;1;0;0;0
152;calc_total;1;46.7931;46.7931;46.7931
59;compErr;1;2.213e-06;2.213e-06;2.213e-06
59;init;1;2.15875;2.15875;2.15875
59;update;1;45.7136;45.7136;45.7136
59;sync;1;0.67815;0.67815;0.67815
59;evalKnownDf;1;0;0;0
59;write;1;3.5156e-05;3.5156e-05;3.5156e-05
59;trace;1;0;0;0
59;calc_total;1;46.3918;46.3918;46.3918
153;compErr;1;1.558e-06;1.558e-06;1.558e-06
153;init;1;2.17466;2.17466;2.17466
153;update;1;45.7909;45.7909;45.7909
153;sync;1;0.521357;0.521357;0.521357
153;evalKnownDf;1;0;0;0
153;write;1;2.9882e-05;2.9882e-05;2.9882e-05
153;trace;1;0;0;0
153;calc_total;1;46.3123;46.3123;46.3123
60;compErr;1;1.941e-06;1.941e-06;1.941e-06
60;init;1;2.19056;2.19056;2.19056
60;update;1;46.0681;46.0681;46.0681
60;sync;1;0.246847;0.246847;0.246847
60;evalKnownDf;1;0;0;0
60;write;1;3.369e-05;3.369e-05;3.369e-05
60;trace;1;0;0;0
60;calc_total;1;46.3149;46.3149;46.3149
154;compErr;1;1.857e-06;1.857e-06;1.857e-06
154;init;1;2.18187;2.18187;2.18187
154;update;1;46.0111;46.0111;46.0111
154;sync;1;0.400956;0.400956;0.400956
154;evalKnownDf;1;0;0;0
154;write;1;2.3561e-05;2.3561e-05;2.3561e-05
154;trace;1;0;0;0
154;calc_total;1;46.412;46.412;46.412
61;compErr;1;2.562e-06;2.562e-06;2.562e-06
61;init;1;2.199;2.199;2.199
61;update;1;45.5279;45.5279;45.5279
61;sync;1;0.944927;0.944927;0.944927
61;evalKnownDf;1;0;0;0
61;write;1;3.3636e-05;3.3636e-05;3.3636e-05
61;trace;1;0;0;0
61;calc_total;1;46.4728;46.4728;46.4728
155;compErr;1;2.032e-06;2.032e-06;2.032e-06
155;init;1;2.14804;2.14804;2.14804
155;update;1;45.6856;45.6856;45.6856
155;sync;1;0.550203;0.550203;0.550203
155;evalKnownDf;1;0;0;0
155;write;1;3.0154e-05;3.0154e-05;3.0154e-05
155;trace;1;0;0;0
155;calc_total;1;46.2359;46.2359;46.2359
62;compErr;1;2.364e-06;2.364e-06;2.364e-06
62;init;1;2.16469;2.16469;2.16469
62;update;1;45.6524;45.6524;45.6524
62;sync;1;0.773637;0.773637;0.773637
62;evalKnownDf;1;0;0;0
62;write;1;3.0514e-05;3.0514e-05;3.0514e-05
62;trace;1;0;0;0
62;calc_total;1;46.4261;46.4261;46.4261
156;compErr;1;3.18e-06;3.18e-06;3.18e-06
156;init;1;2.18368;2.18368;2.18368
156;update;1;45.7023;45.7023;45.7023
156;sync;1;0.864491;0.864491;0.864491
156;evalKnownDf;1;0;0;0
156;write;1;3.5467e-05;3.5467e-05;3.5467e-05
156;trace;1;0;0;0
156;calc_total;1;46.5668;46.5668;46.5668
63;compErr;1;2.993e-06;2.993e-06;2.993e-06
63;init;1;2.16467;2.16467;2.16467
63;update;1;45.8532;45.8532;45.8532
63;sync;1;0.506635;0.506635;0.506635
63;evalKnownDf;1;0;0;0
63;write;1;2.9402e-05;2.9402e-05;2.9402e-05
63;trace;1;0;0;0
63;calc_total;1;46.3599;46.3599;46.3599
157;compErr;1;2.017e-06;2.017e-06;2.017e-06
157;init;1;2.20259;2.20259;2.20259
157;update;1;45.9644;45.9644;45.9644
157;sync;1;0.55911;0.55911;0.55911
157;evalKnownDf;1;0;0;0
157;write;1;2.899e-05;2.899e-05;2.899e-05
157;trace;1;0;0;0
157;calc_total;1;46.5235;46.5235;46.5235
64;compErr;1;2.399e-06;2.399e-06;2.399e-06
64;init;1;2.16931;2.16931;2.16931
64;update;1;45.7626;45.7626;45.7626
64;sync;1;2.77224;2.77224;2.77224
64;evalKnownDf;1;0;0;0
64;write;1;2.9783e-05;2.9783e-05;2.9783e-05
64;trace;1;0;0;0
64;calc_total;1;48.5349;48.5349;48.5349
158;compErr;1;2.139e-06;2.139e-06;2.139e-06
158;init;1;2.18123;2.18123;2.18123
158;update;1;45.6049;45.6049;45.6049
158;sync;1;1.67268;1.67268;1.67268
158;evalKnownDf;1;0;0;0
158;write;1;2.7295e-05;2.7295e-05;2.7295e-05
158;trace;1;0;0;0
158;calc_total;1;47.2776;47.2776;47.2776
192;compErr;1;1.95e-06;1.95e-06;1.95e-06
192;init;1;2.21047;2.21047;2.21047
192;update;1;45.6008;45.6008;45.6008
192;sync;1;1.44081;1.44081;1.44081
192;evalKnownDf;1;0;0;0
192;write;1;2.1683e-05;2.1683e-05;2.1683e-05
192;trace;1;0;0;0
192;calc_total;1;47.0416;47.0416;47.0416
65;compErr;1;1.933e-06;1.933e-06;1.933e-06
65;init;1;2.25405;2.25405;2.25405
65;update;1;45.8653;45.8653;45.8653
65;sync;1;1.22391;1.22391;1.22391
65;evalKnownDf;1;0;0;0
65;write;1;2.6649e-05;2.6649e-05;2.6649e-05
65;trace;1;0;0;0
65;calc_total;1;47.0892;47.0892;47.0892
159;compErr;1;3.165e-06;3.165e-06;3.165e-06
159;init;1;2.14222;2.14222;2.14222
159;update;1;45.5927;45.5927;45.5927
159;sync;1;0.803938;0.803938;0.803938
159;evalKnownDf;1;0;0;0
159;write;1;2.9803e-05;2.9803e-05;2.9803e-05
159;trace;1;0;0;0
159;calc_total;1;46.3966;46.3966;46.3966
66;compErr;1;2.36e-06;2.36e-06;2.36e-06
66;init;1;2.17965;2.17965;2.17965
66;update;1;45.8952;45.8952;45.8952
66;sync;1;0.808967;0.808967;0.808967
66;evalKnownDf;1;0;0;0
66;write;1;2.2668e-05;2.2668e-05;2.2668e-05
66;trace;1;0;0;0
66;calc_total;1;46.7041;46.7041;46.7041
160;compErr;1;2.137e-06;2.137e-06;2.137e-06
160;init;1;2.20164;2.20164;2.20164
160;update;1;45.9;45.9;45.9
160;sync;1;0.482555;0.482555;0.482555
160;evalKnownDf;1;0;0;0
160;write;1;2.4452e-05;2.4452e-05;2.4452e-05
160;trace;1;0;0;0
160;calc_total;1;46.3825;46.3825;46.3825
67;compErr;1;2.257e-06;2.257e-06;2.257e-06
67;init;1;2.21598;2.21598;2.21598
67;update;1;45.8269;45.8269;45.8269
67;sync;1;1.49449;1.49449;1.49449
67;evalKnownDf;1;0;0;0
67;write;1;2.6078e-05;2.6078e-05;2.6078e-05
67;trace;1;0;0;0
67;calc_total;1;47.3214;47.3214;47.3214
168;compErr;1;1.796e-06;1.796e-06;1.796e-06
168;init;1;2.20416;2.20416;2.20416
168;update;1;45.5889;45.5889;45.5889
168;sync;1;0.527405;0.527405;0.527405
168;evalKnownDf;1;0;0;0
168;write;1;2.6619e-05;2.6619e-05;2.6619e-05
168;trace;1;0;0;0
168;calc_total;1;46.1163;46.1163;46.1163
161;compErr;1;3.206e-06;3.206e-06;3.206e-06
161;init;1;2.14112;2.14112;2.14112
161;update;1;45.8612;45.8612;45.8612
161;sync;1;0.476375;0.476375;0.476375
161;evalKnownDf;1;0;0;0
161;write;1;3.1194e-05;3.1194e-05;3.1194e-05
161;trace;1;0;0;0
161;calc_total;1;46.3376;46.3376;46.3376
193;compErr;1;1.557e-06;1.557e-06;1.557e-06
193;init;1;2.25894;2.25894;2.25894
193;update;1;45.9168;45.9168;45.9168
193;sync;1;0.80934;0.80934;0.80934
193;evalKnownDf;1;0;0;0
193;write;1;2.3271e-05;2.3271e-05;2.3271e-05
193;trace;1;0;0;0
193;calc_total;1;46.7261;46.7261;46.7261
68;compErr;1;2.483e-06;2.483e-06;2.483e-06
68;init;1;2.17985;2.17985;2.17985
68;update;1;45.698;45.698;45.698
68;sync;1;0.594103;0.594103;0.594103
68;evalKnownDf;1;0;0;0
68;write;1;2.7183e-05;2.7183e-05;2.7183e-05
68;trace;1;0;0;0
68;calc_total;1;46.2921;46.2921;46.2921
169;compErr;1;1.366e-06;1.366e-06;1.366e-06
169;init;1;2.19156;2.19156;2.19156
169;update;1;46.1018;46.1018;46.1018
169;sync;1;0.908645;0.908645;0.908645
169;evalKnownDf;1;0;0;0
169;write;1;2.1321e-05;2.1321e-05;2.1321e-05
169;trace;1;0;0;0
169;calc_total;1;47.0104;47.0104;47.0104
194;compErr;1;9.52e-07;9.52e-07;9.52e-07
194;init;1;2.266;2.266;2.266
194;update;1;46.0273;46.0273;46.0273
194;sync;1;0.370918;0.370918;0.370918
194;evalKnownDf;1;0;0;0
194;write;1;2.7384e-05;2.7384e-05;2.7384e-05
194;trace;1;0;0;0
194;calc_total;1;46.3982;46.3982;46.3982
69;compErr;1;1.9e-06;1.9e-06;1.9e-06
69;init;1;2.21425;2.21425;2.21425
69;update;1;45.6871;45.6871;45.6871
69;sync;1;0.755594;0.755594;0.755594
69;evalKnownDf;1;0;0;0
69;write;1;2.7307e-05;2.7307e-05;2.7307e-05
69;trace;1;0;0;0
69;calc_total;1;46.4427;46.4427;46.4427
170;compErr;1;1.744e-06;1.744e-06;1.744e-06
170;init;1;2.19206;2.19206;2.19206
170;update;1;45.578;45.578;45.578
170;sync;1;0.584124;0.584124;0.584124
170;evalKnownDf;1;0;0;0
170;write;1;2.4377e-05;2.4377e-05;2.4377e-05
170;trace;1;0;0;0
170;calc_total;1;46.1621;46.1621;46.1621
195;compErr;1;2.968e-06;2.968e-06;2.968e-06
195;init;1;2.15389;2.15389;2.15389
195;update;1;45.8966;45.8966;45.8966
195;sync;1;0.555459;0.555459;0.555459
195;evalKnownDf;1;0;0;0
195;write;1;2.8888e-05;2.8888e-05;2.8888e-05
195;trace;1;0;0;0
195;calc_total;1;46.452;46.452;46.452
70;compErr;1;2.241e-06;2.241e-06;2.241e-06
70;init;1;2.16437;2.16437;2.16437
70;update;1;45.8869;45.8869;45.8869
70;sync;1;0.326006;0.326006;0.326006
70;evalKnownDf;1;0;0;0
70;write;1;3.6384e-05;3.6384e-05;3.6384e-05
70;trace;1;0;0;0
70;calc_total;1;46.213;46.213;46.213
171;compErr;1;1.438e-06;1.438e-06;1.438e-06
171;init;1;2.23248;2.23248;2.23248
171;update;1;46.0614;46.0614;46.0614
171;sync;1;0.229107;0.229107;0.229107
171;evalKnownDf;1;0;0;0
171;write;1;2.0399e-05;2.0399e-05;2.0399e-05
171;trace;1;0;0;0
171;calc_total;1;46.2905;46.2905;46.2905
196;compErr;1;2.257e-06;2.257e-06;2.257e-06
196;init;1;2.24982;2.24982;2.24982
196;update;1;45.9235;45.9235;45.9235
196;sync;1;0.777535;0.777535;0.777535
196;evalKnownDf;1;0;0;0
196;write;1;2.2096e-05;2.2096e-05;2.2096e-05
196;trace;1;0;0;0
196;calc_total;1;46.701;46.701;46.701
71;compErr;1;2.531e-06;2.531e-06;2.531e-06
71;init;1;2.18982;2.18982;2.18982
71;update;1;45.6992;45.6992;45.6992
71;sync;1;0.671095;0.671095;0.671095
71;evalKnownDf;1;0;0;0
71;write;1;2.5702e-05;2.5702e-05;2.5702e-05
71;trace;1;0;0;0
71;calc_total;1;46.3703;46.3703;46.3703
172;compErr;1;1.355e-06;1.355e-06;1.355e-06
172;init;1;2.19702;2.19702;2.19702
172;update;1;45.948;45.948;45.948
172;sync;1;0.392222;0.392222;0.392222
172;evalKnownDf;1;0;0;0
172;write;1;2.1125e-05;2.1125e-05;2.1125e-05
172;trace;1;0;0;0
172;calc_total;1;46.3402;46.3402;46.3402
197;compErr;1;2.438e-06;2.438e-06;2.438e-06
197;init;1;2.24042;2.24042;2.24042
197;update;1;45.4413;45.4413;45.4413
197;sync;1;1.35458;1.35458;1.35458
197;evalKnownDf;1;0;0;0
197;write;1;2.4714e-05;2.4714e-05;2.4714e-05
197;trace;1;0;0;0
197;calc_total;1;46.7959;46.7959;46.7959
173;compErr;1;2.681e-06;2.681e-06;2.681e-06
173;init;1;2.19094;2.19094;2.19094
173;update;1;45.4893;45.4893;45.4893
173;sync;1;0.991308;0.991308;0.991308
173;evalKnownDf;1;0;0;0
173;write;1;3.044e-05;3.044e-05;3.044e-05
173;trace;1;0;0;0
173;calc_total;1;46.4806;46.4806;46.4806
198;compErr;1;2.325e-06;2.325e-06;2.325e-06
198;init;1;2.19046;2.19046;2.19046
198;update;1;45.7232;45.7232;45.7232
198;sync;1;0.859388;0.859388;0.859388
198;evalKnownDf;1;0;0;0
198;write;1;2.4655e-05;2.4655e-05;2.4655e-05
198;trace;1;0;0;0
198;calc_total;1;46.5826;46.5826;46.5826
174;compErr;1;2.263e-06;2.263e-06;2.263e-06
174;init;1;2.17557;2.17557;2.17557
174;update;1;45.3519;45.3519;45.3519
174;sync;1;1.08677;1.08677;1.08677
174;evalKnownDf;1;0;0;0
174;write;1;2.5781e-05;2.5781e-05;2.5781e-05
174;trace;1;0;0;0
174;calc_total;1;46.4386;46.4386;46.4386
199;compErr;1;2.681e-06;2.681e-06;2.681e-06
199;init;1;2.19471;2.19471;2.19471
199;update;1;45.9436;45.9436;45.9436
199;sync;1;0.501172;0.501172;0.501172
199;evalKnownDf;1;0;0;0
199;write;1;2.3247e-05;2.3247e-05;2.3247e-05
199;trace;1;0;0;0
199;calc_total;1;46.4447;46.4447;46.4447
175;compErr;1;2.307e-06;2.307e-06;2.307e-06
175;init;1;2.23499;2.23499;2.23499
175;update;1;45.3616;45.3616;45.3616
175;sync;1;1.56028;1.56028;1.56028
175;evalKnownDf;1;0;0;0
175;write;1;2.626e-05;2.626e-05;2.626e-05
175;trace;1;0;0;0
175;calc_total;1;46.9219;46.9219;46.9219
200;compErr;1;1.927e-06;1.927e-06;1.927e-06
200;init;1;2.17585;2.17585;2.17585
200;update;1;45.9223;45.9223;45.9223
200;sync;1;0.417069;0.417069;0.417069
200;evalKnownDf;1;0;0;0
200;write;1;2.089e-05;2.089e-05;2.089e-05
200;trace;1;0;0;0
200;calc_total;1;46.3394;46.3394;46.3394
176;compErr;1;1.935e-06;1.935e-06;1.935e-06
176;init;1;2.2072;2.2072;2.2072
176;update;1;45.4389;45.4389;45.4389
176;sync;1;0.821641;0.821641;0.821641
176;evalKnownDf;1;0;0;0
176;write;1;2.7411e-05;2.7411e-05;2.7411e-05
176;trace;1;0;0;0
176;calc_total;1;46.2605;46.2605;46.2605
201;compErr;1;1.477e-06;1.477e-06;1.477e-06
201;init;1;2.18273;2.18273;2.18273
201;update;1;45.7497;45.7497;45.7497
201;sync;1;1.55571;1.55571;1.55571
201;evalKnownDf;1;0;0;0
201;write;1;4.4274e-05;4.4274e-05;4.4274e-05
201;trace;1;0;0;0
201;calc_total;1;47.3054;47.3054;47.3054
177;compErr;1;1.961e-06;1.961e-06;1.961e-06
177;init;1;2.15065;2.15065;2.15065
177;update;1;45.8345;45.8345;45.8345
177;sync;1;0.369915;0.369915;0.369915
177;evalKnownDf;1;0;0;0
177;write;1;3.1527e-05;3.1527e-05;3.1527e-05
177;trace;1;0;0;0
177;calc_total;1;46.2044;46.2044;46.2044
202;compErr;1;1.861e-06;1.861e-06;1.861e-06
202;init;1;2.15545;2.15545;2.15545
202;update;1;46.032;46.032;46.032
202;sync;1;0.223438;0.223438;0.223438
202;evalKnownDf;1;0;0;0
202;write;1;2.5638e-05;2.5638e-05;2.5638e-05
202;trace;1;0;0;0
202;calc_total;1;46.2555;46.2555;46.2555
178;compErr;1;2.1e-06;2.1e-06;2.1e-06
178;init;1;2.24036;2.24036;2.24036
178;update;1;45.48;45.48;45.48
178;sync;1;0.976077;0.976077;0.976077
178;evalKnownDf;1;0;0;0
178;write;1;3.0293e-05;3.0293e-05;3.0293e-05
178;trace;1;0;0;0
178;calc_total;1;46.4561;46.4561;46.4561
203;compErr;1;1.519e-06;1.519e-06;1.519e-06
203;init;1;2.17374;2.17374;2.17374
203;update;1;45.9155;45.9155;45.9155
203;sync;1;0.471974;0.471974;0.471974
203;evalKnownDf;1;0;0;0
203;write;1;2.3888e-05;2.3888e-05;2.3888e-05
203;trace;1;0;0;0
203;calc_total;1;46.3875;46.3875;46.3875
179;compErr;1;2.393e-06;2.393e-06;2.393e-06
179;init;1;2.14994;2.14994;2.14994
179;update;1;45.8207;45.8207;45.8207
179;sync;1;0.192584;0.192584;0.192584
179;evalKnownDf;1;0;0;0
179;write;1;2.7574e-05;2.7574e-05;2.7574e-05
179;trace;1;0;0;0
179;calc_total;1;46.0133;46.0133;46.0133
204;compErr;1;2.639e-06;2.639e-06;2.639e-06
204;init;1;2.14773;2.14773;2.14773
204;update;1;45.4124;45.4124;45.4124
204;sync;1;1.17837;1.17837;1.17837
204;evalKnownDf;1;0;0;0
204;write;1;3.1775e-05;3.1775e-05;3.1775e-05
204;trace;1;0;0;0
204;calc_total;1;46.5907;46.5907;46.5907
180;compErr;1;2.597e-06;2.597e-06;2.597e-06
180;init;1;2.19484;2.19484;2.19484
180;update;1;45.7668;45.7668;45.7668
180;sync;1;0.804683;0.804683;0.804683
180;evalKnownDf;1;0;0;0
180;write;1;3.5895e-05;3.5895e-05;3.5895e-05
180;trace;1;0;0;0
180;calc_total;1;46.5714;46.5714;46.5714
205;compErr;1;3.596e-06;3.596e-06;3.596e-06
205;init;1;2.15021;2.15021;2.15021
205;update;1;45.7362;45.7362;45.7362
205;sync;1;0.552624;0.552624;0.552624
205;evalKnownDf;1;0;0;0
205;write;1;3.0555e-05;3.0555e-05;3.0555e-05
205;trace;1;0;0;0
205;calc_total;1;46.2888;46.2888;46.2888
181;compErr;1;3.223e-06;3.223e-06;3.223e-06
181;init;1;2.19208;2.19208;2.19208
181;update;1;45.4843;45.4843;45.4843
181;sync;1;1.10421;1.10421;1.10421
181;evalKnownDf;1;0;0;0
181;write;1;3.0691e-05;3.0691e-05;3.0691e-05
181;trace;1;0;0;0
181;calc_total;1;46.5885;46.5885;46.5885
206;compErr;1;2.283e-06;2.283e-06;2.283e-06
206;init;1;2.14551;2.14551;2.14551
206;update;1;45.7276;45.7276;45.7276
206;sync;1;0.702016;0.702016;0.702016
206;evalKnownDf;1;0;0;0
206;write;1;2.8124e-05;2.8124e-05;2.8124e-05
206;trace;1;0;0;0
206;calc_total;1;46.4296;46.4296;46.4296
182;compErr;1;2.905e-06;2.905e-06;2.905e-06
182;init;1;2.22388;2.22388;2.22388
182;update;1;45.8238;45.8238;45.8238
182;sync;1;0.52689;0.52689;0.52689
182;evalKnownDf;1;0;0;0
182;write;1;2.8135e-05;2.8135e-05;2.8135e-05
182;trace;1;0;0;0
182;calc_total;1;46.3507;46.3507;46.3507
207;compErr;1;2.952e-06;2.952e-06;2.952e-06
207;init;1;2.15511;2.15511;2.15511
207;update;1;45.7279;45.7279;45.7279
207;sync;1;0.720315;0.720315;0.720315
207;evalKnownDf;1;0;0;0
207;write;1;3.1863e-05;3.1863e-05;3.1863e-05
207;trace;1;0;0;0
207;calc_total;1;46.4482;46.4482;46.4482
183;compErr;1;2.843e-06;2.843e-06;2.843e-06
183;init;1;2.20288;2.20288;2.20288
183;update;1;45.4994;45.4994;45.4994
183;sync;1;1.10201;1.10201;1.10201
183;evalKnownDf;1;0;0;0
183;write;1;3.0023e-05;3.0023e-05;3.0023e-05
183;trace;1;0;0;0
183;calc_total;1;46.6014;46.6014;46.6014
208;compErr;1;2.868e-06;2.868e-06;2.868e-06
208;init;1;2.18316;2.18316;2.18316
208;update;1;45.7477;45.7477;45.7477
208;sync;1;2.71851;2.71851;2.71851
208;evalKnownDf;1;0;0;0
208;write;1;3.0027e-05;3.0027e-05;3.0027e-05
208;trace;1;0;0;0
208;calc_total;1;48.4662;48.4662;48.4662
184;compErr;1;1.878e-06;1.878e-06;1.878e-06
184;init;1;2.15323;2.15323;2.15323
184;update;1;45.6048;45.6048;45.6048
184;sync;1;0.60567;0.60567;0.60567
184;evalKnownDf;1;0;0;0
184;write;1;2.7048e-05;2.7048e-05;2.7048e-05
184;trace;1;0;0;0
184;calc_total;1;46.2105;46.2105;46.2105
209;compErr;1;2.923e-06;2.923e-06;2.923e-06
209;init;1;2.21748;2.21748;2.21748
209;update;1;45.6979;45.6979;45.6979
209;sync;1;1.27511;1.27511;1.27511
209;evalKnownDf;1;0;0;0
209;write;1;2.9699e-05;2.9699e-05;2.9699e-05
209;trace;1;0;0;0
209;calc_total;1;46.9731;46.9731;46.9731
185;compErr;1;2.47e-06;2.47e-06;2.47e-06
185;init;1;2.23729;2.23729;2.23729
185;update;1;45.7891;45.7891;45.7891
185;sync;1;1.34664;1.34664;1.34664
185;evalKnownDf;1;0;0;0
185;write;1;2.8282e-05;2.8282e-05;2.8282e-05
185;trace;1;0;0;0
185;calc_total;1;47.1358;47.1358;47.1358
210;compErr;1;3.372e-06;3.372e-06;3.372e-06
210;init;1;2.1764;2.1764;2.1764
210;update;1;45.6222;45.6222;45.6222
210;sync;1;1.68027;1.68027;1.68027
210;evalKnownDf;1;0;0;0
210;write;1;3.4089e-05;3.4089e-05;3.4089e-05
210;trace;1;0;0;0
210;calc_total;1;47.3024;47.3024;47.3024
186;compErr;1;2.328e-06;2.328e-06;2.328e-06
186;init;1;2.15021;2.15021;2.15021
186;update;1;46.0584;46.0584;46.0584
186;sync;1;0.598408;0.598408;0.598408
186;evalKnownDf;1;0;0;0
186;write;1;2.8307e-05;2.8307e-05;2.8307e-05
186;trace;1;0;0;0
186;calc_total;1;46.6568;46.6568;46.6568
187;compErr;1;1.865e-06;1.865e-06;1.865e-06
187;init;1;2.23868;2.23868;2.23868
187;update;1;45.8074;45.8074;45.8074
187;sync;1;1.75175;1.75175;1.75175
187;evalKnownDf;1;0;0;0
187;write;1;3.3517e-05;3.3517e-05;3.3517e-05
187;trace;1;0;0;0
187;calc_total;1;47.5592;47.5592;47.5592
188;compErr;1;2.442e-06;2.442e-06;2.442e-06
188;init;1;2.15081;2.15081;2.15081
188;update;1;45.4942;45.4942;45.4942
188;sync;1;0.857361;0.857361;0.857361
188;evalKnownDf;1;0;0;0
188;write;1;2.736e-05;2.736e-05;2.736e-05
188;trace;1;0;0;0
188;calc_total;1;46.3516;46.3516;46.3516
0;total;1;212.299;212.299;212.299
0;total;1;212.288;212.288;212.288
0;total;1;212.27;212.27;212.27
189;compErr;1;2.773e-06;2.773e-06;2.773e-06
189;init;1;2.18436;2.18436;2.18436
189;update;1;45.8057;45.8057;45.8057
189;sync;1;1.3166;1.3166;1.3166
189;evalKnownDf;1;0;0;0
189;write;1;2.4427e-05;2.4427e-05;2.4427e-05
189;trace;1;0;0;0
189;calc_total;1;47.1223;47.1223;47.1223
0;total;1;212.345;212.345;212.345
0;total;1;212.299;212.299;212.299
0;total;1;212.288;212.288;212.288
0;total;1;212.27;212.27;212.27
190;compErr;1;3.222e-06;3.222e-06;3.222e-06
190;init;1;2.19925;2.19925;2.19925
190;update;1;45.9061;45.9061;45.9061
190;sync;1;0.441866;0.441866;0.441866
190;evalKnownDf;1;0;0;0
190;write;1;2.9089e-05;2.9089e-05;2.9089e-05
190;trace;1;0;0;0
190;calc_total;1;46.348;46.348;46.348
0;total;1;212.345;212.345;212.345
0;total;1;212.299;212.299;212.299
0;total;1;212.288;212.288;212.288
0;total;1;212.271;212.271;212.271
191;compErr;1;2.786e-06;2.786e-06;2.786e-06
191;init;1;2.16945;2.16945;2.16945
191;update;1;45.9513;45.9513;45.9513
191;sync;1;0.49748;0.49748;0.49748
191;evalKnownDf;1;0;0;0
191;write;1;3.0853e-05;3.0853e-05;3.0853e-05
191;trace;1;0;0;0
191;calc_total;1;46.4488;46.4488;46.4488
0;total;1;212.345;212.345;212.345
0;total;1;212.299;212.299;212.299
0;total;1;212.288;212.288;212.288
0;total;1;212.27;212.27;212.27
0;total;1;212.276;212.276;212.276
0;total;1;212.345;212.345;212.345
0;total;1;212.299;212.299;212.299
0;total;1;212.288;212.288;212.288
0;total;1;212.27;212.27;212.27
0;total;1;212.276;212.276;212.276
0;total;1;212.345;212.345;212.345
0;total;1;212.299;212.299;212.299
0;total;1;212.288;212.288;212.288
0;total;1;212.27;212.27;212.27
0;total;1;212.276;212.276;212.276
0;total;1;212.345;212.345;212.345
0;total;1;212.299;212.299;212.299
0;total;1;212.288;212.288;212.288
0;total;1;212.271;212.271;212.271
0;total;1;212.277;212.277;212.277
0;total;1;212.345;212.345;212.345
0;total;1;212.299;212.299;212.299
0;total;1;212.288;212.288;212.288
0;total;1;212.27;212.27;212.27
0;total;1;212.276;212.276;212.276
0;total;1;212.345;212.345;212.345
0;total;1;212.299;212.299;212.299
0;total;1;212.287;212.287;212.287
0;total;1;212.27;212.27;212.27
0;total;1;212.277;212.277;212.277
0;total;1;212.345;212.345;212.345
0;total;1;212.299;212.299;212.299
0;total;1;212.288;212.288;212.288
0;total;1;212.271;212.271;212.271
0;total;1;212.277;212.277;212.277
0;total;1;212.345;212.345;212.345
0;total;1;212.299;212.299;212.299
0;total;1;212.288;212.288;212.288
0;total;1;212.271;212.271;212.271
0;total;1;212.276;212.276;212.276
0;total;1;212.345;212.345;212.345
0;total;1;212.298;212.298;212.298
0;total;1;212.288;212.288;212.288
0;total;1;212.27;212.27;212.27
0;total;1;212.277;212.277;212.277
0;total;1;212.345;212.345;212.345
0;total;1;212.299;212.299;212.299
0;total;1;212.288;212.288;212.288
0;total;1;212.269;212.269;212.269
0;total;1;212.276;212.276;212.276
0;total;1;212.345;212.345;212.345
0;total;1;212.299;212.299;212.299
0;total;1;212.288;212.288;212.288
0;total;1;212.269;212.269;212.269
0;total;1;212.276;212.276;212.276
0;total;1;212.345;212.345;212.345
0;total;1;212.299;212.299;212.299
0;total;1;212.288;212.288;212.288
0;total;1;212.269;212.269;212.269
0;total;1;212.276;212.276;212.276
0;total;1;212.345;212.345;212.345
0;total;1;212.299;212.299;212.299
0;total;1;212.288;212.288;212.288
0;total;1;212.269;212.269;212.269
0;total;1;212.277;212.277;212.277
0;total;1;212.343;212.343;212.343
0;total;1;212.299;212.299;212.299
0;total;1;212.288;212.288;212.288
0;total;1;212.269;212.269;212.269
0;total;1;212.277;212.277;212.277
0;total;1;212.343;212.343;212.343
0;total;1;212.299;212.299;212.299
0;total;1;212.288;212.288;212.288
0;total;1;212.269;212.269;212.269
0;total;1;212.276;212.276;212.276
0;total;1;212.345;212.345;212.345
0;total;1;212.299;212.299;212.299
0;total;1;212.288;212.288;212.288
0;total;1;212.269;212.269;212.269
0;total;1;212.276;212.276;212.276
0;total;1;212.345;212.345;212.345
0;total;1;212.299;212.299;212.299
0;total;1;212.288;212.288;212.288
0;total;1;212.269;212.269;212.269
0;total;1;212.276;212.276;212.276
0;total;1;212.345;212.345;212.345
0;total;1;212.299;212.299;212.299
0;total;1;212.288;212.288;212.288
0;total;1;212.269;212.269;212.269
0;total;1;212.277;212.277;212.277
0;total;1;212.345;212.345;212.345
0;total;1;212.299;212.299;212.299
0;total;1;212.288;212.288;212.288
0;total;1;212.269;212.269;212.269
0;total;1;212.276;212.276;212.276
0;total;1;212.345;212.345;212.345
0;total;1;212.299;212.299;212.299
0;total;1;212.288;212.288;212.288
0;total;1;212.269;212.269;212.269
0;total;1;212.277;212.277;212.277
0;total;1;212.343;212.343;212.343
0;total;1;212.299;212.299;212.299
0;total;1;212.288;212.288;212.288
0;total;1;212.269;212.269;212.269
0;total;1;212.277;212.277;212.277
0;total;1;212.345;212.345;212.345
0;total;1;212.277;212.277;212.277
0;total;1;212.277;212.277;212.277
0;total;1;212.276;212.276;212.276
284;compErr;1;2.717e-06;2.717e-06;2.717e-06
284;init;1;2.1484;2.1484;2.1484
284;update;1;45.5118;45.5118;45.5118
284;sync;1;0.794867;0.794867;0.794867
284;evalKnownDf;1;0;0;0
284;write;1;3.0162e-05;3.0162e-05;3.0162e-05
284;trace;1;0;0;0
284;calc_total;1;46.3067;46.3067;46.3067
94;compErr;1;1.663e-06;1.663e-06;1.663e-06
94;init;1;2.19902;2.19902;2.19902
94;update;1;45.8468;45.8468;45.8468
94;sync;1;0.434713;0.434713;0.434713
94;evalKnownDf;1;0;0;0
94;write;1;2.6669e-05;2.6669e-05;2.6669e-05
94;trace;1;0;0;0
94;calc_total;1;46.2815;46.2815;46.2815
308;compErr;1;1.437e-06;1.437e-06;1.437e-06
308;init;1;2.18908;2.18908;2.18908
308;update;1;45.99;45.99;45.99
308;sync;1;0.164953;0.164953;0.164953
308;evalKnownDf;1;0;0;0
308;write;1;2.0145e-05;2.0145e-05;2.0145e-05
308;trace;1;0;0;0
308;calc_total;1;46.155;46.155;46.155
354;compErr;1;2.892e-06;2.892e-06;2.892e-06
354;init;1;2.17089;2.17089;2.17089
354;update;1;45.717;45.717;45.717
354;sync;1;1.79591;1.79591;1.79591
354;evalKnownDf;1;0;0;0
354;write;1;3.1705e-05;3.1705e-05;3.1705e-05
354;trace;1;0;0;0
354;calc_total;1;47.5129;47.5129;47.5129
379;compErr;1;1.99e-06;1.99e-06;1.99e-06
379;init;1;2.196;2.196;2.196
379;update;1;45.4832;45.4832;45.4832
379;sync;1;1.13194;1.13194;1.13194
379;evalKnownDf;1;0;0;0
379;write;1;2.4725e-05;2.4725e-05;2.4725e-05
379;trace;1;0;0;0
379;calc_total;1;46.6151;46.6151;46.6151
315;compErr;1;1.766e-06;1.766e-06;1.766e-06
315;init;1;2.23295;2.23295;2.23295
315;update;1;45.4274;45.4274;45.4274
315;sync;1;1.3544;1.3544;1.3544
315;evalKnownDf;1;0;0;0
315;write;1;2.3031e-05;2.3031e-05;2.3031e-05
315;trace;1;0;0;0
315;calc_total;1;46.7818;46.7818;46.7818
285;compErr;1;1.715e-06;1.715e-06;1.715e-06
285;init;1;2.2159;2.2159;2.2159
285;update;1;45.4674;45.4674;45.4674
285;sync;1;1.94776;1.94776;1.94776
285;evalKnownDf;1;0;0;0
285;write;1;2.8878e-05;2.8878e-05;2.8878e-05
285;trace;1;0;0;0
285;calc_total;1;47.4152;47.4152;47.4152
95;compErr;1;2.008e-06;2.008e-06;2.008e-06
95;init;1;2.16115;2.16115;2.16115
95;update;1;46.2;46.2;46.2
95;sync;1;0.0336379;0.0336379;0.0336379
95;evalKnownDf;1;0;0;0
95;write;1;2.0959e-05;2.0959e-05;2.0959e-05
95;trace;1;0;0;0
95;calc_total;1;46.2336;46.2336;46.2336
309;compErr;1;2.205e-06;2.205e-06;2.205e-06
309;init;1;2.15851;2.15851;2.15851
309;update;1;45.4318;45.4318;45.4318
309;sync;1;0.833884;0.833884;0.833884
309;evalKnownDf;1;0;0;0
309;write;1;2.8662e-05;2.8662e-05;2.8662e-05
309;trace;1;0;0;0
309;calc_total;1;46.2657;46.2657;46.2657
355;compErr;1;2.189e-06;2.189e-06;2.189e-06
355;init;1;2.21242;2.21242;2.21242
355;update;1;45.7422;45.7422;45.7422
355;sync;1;1.1172;1.1172;1.1172
355;evalKnownDf;1;0;0;0
355;write;1;2.7524e-05;2.7524e-05;2.7524e-05
355;trace;1;0;0;0
355;calc_total;1;46.8594;46.8594;46.8594
380;compErr;1;1.826e-06;1.826e-06;1.826e-06
380;init;1;2.23946;2.23946;2.23946
380;update;1;45.6289;45.6289;45.6289
380;sync;1;0.641265;0.641265;0.641265
380;evalKnownDf;1;0;0;0
380;write;1;2.3951e-05;2.3951e-05;2.3951e-05
380;trace;1;0;0;0
380;calc_total;1;46.2702;46.2702;46.2702
322;compErr;1;2.281e-06;2.281e-06;2.281e-06
322;init;1;2.19335;2.19335;2.19335
322;update;1;45.8031;45.8031;45.8031
322;sync;1;0.556768;0.556768;0.556768
322;evalKnownDf;1;0;0;0
322;write;1;3.0472e-05;3.0472e-05;3.0472e-05
322;trace;1;0;0;0
322;calc_total;1;46.3599;46.3599;46.3599
286;compErr;1;3.035e-06;3.035e-06;3.035e-06
286;init;1;2.25756;2.25756;2.25756
286;update;1;45.7286;45.7286;45.7286
286;sync;1;1.02384;1.02384;1.02384
286;evalKnownDf;1;0;0;0
286;write;1;2.6003e-05;2.6003e-05;2.6003e-05
286;trace;1;0;0;0
286;calc_total;1;46.7524;46.7524;46.7524
89;compErr;1;1.799e-06;1.799e-06;1.799e-06
89;init;1;2.15525;2.15525;2.15525
89;update;1;46.0269;46.0269;46.0269
89;sync;1;0.376359;0.376359;0.376359
89;evalKnownDf;1;0;0;0
89;write;1;2.6961e-05;2.6961e-05;2.6961e-05
89;trace;1;0;0;0
89;calc_total;1;46.4032;46.4032;46.4032
310;compErr;1;1.659e-06;1.659e-06;1.659e-06
310;init;1;2.28935;2.28935;2.28935
310;update;1;45.4133;45.4133;45.4133
310;sync;1;1.15147;1.15147;1.15147
310;evalKnownDf;1;0;0;0
310;write;1;2.8219e-05;2.8219e-05;2.8219e-05
310;trace;1;0;0;0
310;calc_total;1;46.5648;46.5648;46.5648
356;compErr;1;2.277e-06;2.277e-06;2.277e-06
356;init;1;2.20092;2.20092;2.20092
356;update;1;45.6126;45.6126;45.6126
356;sync;1;0.705075;0.705075;0.705075
356;evalKnownDf;1;0;0;0
356;write;1;3.6165e-05;3.6165e-05;3.6165e-05
356;trace;1;0;0;0
356;calc_total;1;46.3177;46.3177;46.3177
381;compErr;1;1.269e-06;1.269e-06;1.269e-06
381;init;1;2.29808;2.29808;2.29808
381;update;1;45.6491;45.6491;45.6491
381;sync;1;0.951593;0.951593;0.951593
381;evalKnownDf;1;0;0;0
381;write;1;1.9651e-05;1.9651e-05;1.9651e-05
381;trace;1;0;0;0
381;calc_total;1;46.6007;46.6007;46.6007
331;compErr;1;2.006e-06;2.006e-06;2.006e-06
331;init;1;2.24385;2.24385;2.24385
331;update;1;45.8293;45.8293;45.8293
331;sync;1;1.20351;1.20351;1.20351
331;evalKnownDf;1;0;0;0
331;write;1;2.2487e-05;2.2487e-05;2.2487e-05
331;trace;1;0;0;0
331;calc_total;1;47.0328;47.0328;47.0328
287;compErr;1;1.774e-06;1.774e-06;1.774e-06
287;init;1;2.20525;2.20525;2.20525
287;update;1;46.4654;46.4654;46.4654
287;sync;1;0.124781;0.124781;0.124781
287;evalKnownDf;1;0;0;0
287;write;1;2.1868e-05;2.1868e-05;2.1868e-05
287;trace;1;0;0;0
287;calc_total;1;46.5901;46.5901;46.5901
0;total;1;212.265;212.265;212.265
311;compErr;1;1.954e-06;1.954e-06;1.954e-06
311;init;1;2.18116;2.18116;2.18116
311;update;1;45.5098;45.5098;45.5098
311;sync;1;0.748793;0.748793;0.748793
311;evalKnownDf;1;0;0;0
311;write;1;2.6433e-05;2.6433e-05;2.6433e-05
311;trace;1;0;0;0
311;calc_total;1;46.2586;46.2586;46.2586
357;compErr;1;3.092e-06;3.092e-06;3.092e-06
357;init;1;2.19962;2.19962;2.19962
357;update;1;45.4847;45.4847;45.4847
357;sync;1;0.978743;0.978743;0.978743
357;evalKnownDf;1;0;0;0
357;write;1;2.6073e-05;2.6073e-05;2.6073e-05
357;trace;1;0;0;0
357;calc_total;1;46.4634;46.4634;46.4634
382;compErr;1;1.176e-06;1.176e-06;1.176e-06
382;init;1;2.1985;2.1985;2.1985
382;update;1;46.2105;46.2105;46.2105
382;sync;1;1.05308;1.05308;1.05308
382;evalKnownDf;1;0;0;0
382;write;1;1.8939e-05;1.8939e-05;1.8939e-05
382;trace;1;0;0;0
382;calc_total;1;47.2636;47.2636;47.2636
326;compErr;1;1.958e-06;1.958e-06;1.958e-06
326;init;1;2.23597;2.23597;2.23597
326;update;1;45.8226;45.8226;45.8226
326;sync;1;0.493837;0.493837;0.493837
326;evalKnownDf;1;0;0;0
326;write;1;2.4237e-05;2.4237e-05;2.4237e-05
326;trace;1;0;0;0
326;calc_total;1;46.3164;46.3164;46.3164
268;calc_total;1;46.6776;46.6776;46.6776
0;total;1;212.265;212.265;212.265
0;total;1;212.208;212.208;212.208
358;compErr;1;1.991e-06;1.991e-06;1.991e-06
358;init;1;2.15489;2.15489;2.15489
358;update;1;45.8108;45.8108;45.8108
358;sync;1;0.420988;0.420988;0.420988
358;evalKnownDf;1;0;0;0
358;write;1;2.3345e-05;2.3345e-05;2.3345e-05
358;trace;1;0;0;0
358;calc_total;1;46.2318;46.2318;46.2318
383;compErr;1;1.666e-06;1.666e-06;1.666e-06
383;init;1;2.21747;2.21747;2.21747
383;update;1;46.1628;46.1628;46.1628
383;sync;1;1.25614;1.25614;1.25614
383;evalKnownDf;1;0;0;0
383;write;1;2.3528e-05;2.3528e-05;2.3528e-05
383;trace;1;0;0;0
383;calc_total;1;47.419;47.419;47.419
0;total;1;212.269;212.269;212.269
0;total;1;212.331;212.331;212.331
0;total;1;212.265;212.265;212.265
0;total;1;212.208;212.208;212.208
359;compErr;1;2.743e-06;2.743e-06;2.743e-06
359;init;1;2.15352;2.15352;2.15352
359;update;1;45.5064;45.5064;45.5064
359;sync;1;0.684858;0.684858;0.684858
359;evalKnownDf;1;0;0;0
359;write;1;3.2225e-05;3.2225e-05;3.2225e-05
359;trace;1;0;0;0
359;calc_total;1;46.1913;46.1913;46.1913
0;total;1;212.328;212.328;212.328
0;total;1;212.27;212.27;212.27
0;total;1;212.331;212.331;212.331
0;total;1;212.263;212.263;212.263
0;total;1;212.208;212.208;212.208
0;total;1;212.273;212.273;212.273
0;total;1;212.328;212.328;212.328
0;total;1;212.27;212.27;212.27
0;total;1;212.331;212.331;212.331
0;total;1;212.265;212.265;212.265
0;total;1;212.208;212.208;212.208
0;total;1;212.273;212.273;212.273
0;total;1;212.328;212.328;212.328
0;total;1;212.27;212.27;212.27
0;total;1;212.331;212.331;212.331
0;total;1;212.263;212.263;212.263
0;total;1;212.208;212.208;212.208
0;total;1;212.273;212.273;212.273
0;total;1;212.328;212.328;212.328
0;total;1;212.27;212.27;212.27
0;total;1;212.331;212.331;212.331
0;total;1;212.263;212.263;212.263
0;total;1;212.208;212.208;212.208
0;total;1;212.273;212.273;212.273
0;total;1;212.327;212.327;212.327
0;total;1;212.269;212.269;212.269
0;total;1;212.331;212.331;212.331
0;total;1;212.263;212.263;212.263
0;total;1;212.208;212.208;212.208
0;total;1;212.273;212.273;212.273
0;total;1;212.327;212.327;212.327
0;total;1;212.27;212.27;212.27
0;total;1;212.331;212.331;212.331
0;total;1;212.263;212.263;212.263
0;total;1;212.208;212.208;212.208
0;total;1;212.273;212.273;212.273
0;total;1;212.327;212.327;212.327
0;total;1;212.269;212.269;212.269
0;total;1;212.331;212.331;212.331
0;total;1;212.265;212.265;212.265
0;total;1;212.208;212.208;212.208
0;total;1;212.273;212.273;212.273
0;total;1;212.328;212.328;212.328
0;total;1;212.269;212.269;212.269
0;total;1;212.331;212.331;212.331
0;total;1;212.263;212.263;212.263
0;total;1;212.208;212.208;212.208
0;total;1;212.273;212.273;212.273
0;total;1;212.327;212.327;212.327
0;total;1;212.27;212.27;212.27
0;total;1;212.331;212.331;212.331
0;total;1;212.263;212.263;212.263
0;total;1;212.208;212.208;212.208
0;total;1;212.273;212.273;212.273
0;total;1;212.328;212.328;212.328
0;total;1;212.269;212.269;212.269
162;compErr;1;2.737e-06;2.737e-06;2.737e-06
162;init;1;2.16393;2.16393;2.16393
162;update;1;45.8515;45.8515;45.8515
162;sync;1;0.754045;0.754045;0.754045
162;evalKnownDf;1;0;0;0
162;write;1;2.8144e-05;2.8144e-05;2.8144e-05
162;trace;1;0;0;0
162;calc_total;1;46.6055;46.6055;46.6055
0;total;1;212.331;212.331;212.331
0;total;1;212.265;212.265;212.265
140;compErr;1;2.221e-06;2.221e-06;2.221e-06
140;init;1;2.18345;2.18345;2.18345
140;update;1;45.9323;45.9323;45.9323
140;sync;1;0.358836;0.358836;0.358836
140;evalKnownDf;1;0;0;0
140;write;1;2.0593e-05;2.0593e-05;2.0593e-05
140;trace;1;0;0;0
140;calc_total;1;46.2911;46.2911;46.2911
223;compErr;1;1.95e-06;1.95e-06;1.95e-06
223;init;1;2.15311;2.15311;2.15311
223;update;1;45.5351;45.5351;45.5351
223;sync;1;0.824641;0.824641;0.824641
223;evalKnownDf;1;0;0;0
223;write;1;2.8661e-05;2.8661e-05;2.8661e-05
223;trace;1;0;0;0
223;calc_total;1;46.3598;46.3598;46.3598
0;total;1;212.208;212.208;212.208
0;total;1;212.273;212.273;212.273
0;total;1;212.328;212.328;212.328
252;compErr;1;2.407e-06;2.407e-06;2.407e-06
252;init;1;2.15332;2.15332;2.15332
252;update;1;45.8069;45.8069;45.8069
252;sync;1;0.836094;0.836094;0.836094
252;evalKnownDf;1;0;0;0
252;write;1;2.9967e-05;2.9967e-05;2.9967e-05
252;trace;1;0;0;0
252;calc_total;1;46.643;46.643;46.643
0;total;1;212.269;212.269;212.269
163;compErr;1;2.609e-06;2.609e-06;2.609e-06
163;init;1;2.20692;2.20692;2.20692
163;update;1;45.4679;45.4679;45.4679
163;sync;1;1.34465;1.34465;1.34465
163;evalKnownDf;1;0;0;0
163;write;1;3.5523e-05;3.5523e-05;3.5523e-05
163;trace;1;0;0;0
163;calc_total;1;46.8125;46.8125;46.8125
0;total;1;212.331;212.331;212.331
0;total;1;212.263;212.263;212.263
141;compErr;1;1.21e-06;1.21e-06;1.21e-06
141;init;1;2.23885;2.23885;2.23885
141;update;1;46.2078;46.2078;46.2078
141;sync;1;1.02812;1.02812;1.02812
141;evalKnownDf;1;0;0;0
141;write;1;1.8351e-05;1.8351e-05;1.8351e-05
141;trace;1;0;0;0
141;calc_total;1;47.2359;47.2359;47.2359
225;compErr;1;2.029e-06;2.029e-06;2.029e-06
225;init;1;2.17658;2.17658;2.17658
225;update;1;45.46;45.46;45.46
225;sync;1;1.79476;1.79476;1.79476
225;evalKnownDf;1;0;0;0
225;write;1;2.7025e-05;2.7025e-05;2.7025e-05
225;trace;1;0;0;0
225;calc_total;1;47.2548;47.2548;47.2548
0;total;1;212.208;212.208;212.208
0;total;1;212.273;212.273;212.273
0;total;1;212.328;212.328;212.328
253;compErr;1;1.638e-06;1.638e-06;1.638e-06
253;init;1;2.15915;2.15915;2.15915
253;update;1;45.8674;45.8674;45.8674
253;sync;1;0.684543;0.684543;0.684543
253;evalKnownDf;1;0;0;0
253;write;1;2.6328e-05;2.6328e-05;2.6328e-05
253;trace;1;0;0;0
253;calc_total;1;46.5519;46.5519;46.5519
0;total;1;212.269;212.269;212.269
164;compErr;1;1.601e-06;1.601e-06;1.601e-06
164;init;1;2.18409;2.18409;2.18409
164;update;1;45.8996;45.8996;45.8996
164;sync;1;0.591251;0.591251;0.591251
164;evalKnownDf;1;0;0;0
164;write;1;2.5091e-05;2.5091e-05;2.5091e-05
164;trace;1;0;0;0
164;calc_total;1;46.4909;46.4909;46.4909
0;total;1;212.331;212.331;212.331
0;total;1;212.265;212.265;212.265
142;compErr;1;1.26e-06;1.26e-06;1.26e-06
142;init;1;2.15414;2.15414;2.15414
142;update;1;45.765;45.765;45.765
142;sync;1;0.452821;0.452821;0.452821
142;evalKnownDf;1;0;0;0
142;write;1;1.8684e-05;1.8684e-05;1.8684e-05
142;trace;1;0;0;0
142;calc_total;1;46.2178;46.2178;46.2178
230;compErr;1;2.909e-06;2.909e-06;2.909e-06
230;init;1;2.16883;2.16883;2.16883
230;update;1;45.5893;45.5893;45.5893
230;sync;1;0.888504;0.888504;0.888504
230;evalKnownDf;1;0;0;0
230;write;1;3.048e-05;3.048e-05;3.048e-05
230;trace;1;0;0;0
230;calc_total;1;46.4778;46.4778;46.4778
0;total;1;212.208;212.208;212.208
0;total;1;212.273;212.273;212.273
0;total;1;212.327;212.327;212.327
254;compErr;1;2.215e-06;2.215e-06;2.215e-06
254;init;1;2.24777;2.24777;2.24777
254;update;1;45.8349;45.8349;45.8349
254;sync;1;1.15936;1.15936;1.15936
254;evalKnownDf;1;0;0;0
254;write;1;2.3482e-05;2.3482e-05;2.3482e-05
254;trace;1;0;0;0
254;calc_total;1;46.9943;46.9943;46.9943
0;total;1;212.269;212.269;212.269
165;compErr;1;1.946e-06;1.946e-06;1.946e-06
165;init;1;2.22665;2.22665;2.22665
165;update;1;45.5588;45.5588;45.5588
165;sync;1;1.92278;1.92278;1.92278
165;evalKnownDf;1;0;0;0
165;write;1;2.6984e-05;2.6984e-05;2.6984e-05
165;trace;1;0;0;0
165;calc_total;1;47.4816;47.4816;47.4816
0;total;1;212.331;212.331;212.331
0;total;1;212.265;212.265;212.265
143;compErr;1;2.038e-06;2.038e-06;2.038e-06
143;init;1;2.20511;2.20511;2.20511
143;update;1;46.1071;46.1071;46.1071
143;sync;1;0.32909;0.32909;0.32909
143;evalKnownDf;1;0;0;0
143;write;1;3.2626e-05;3.2626e-05;3.2626e-05
143;trace;1;0;0;0
143;calc_total;1;46.4362;46.4362;46.4362
232;compErr;1;2.164e-06;2.164e-06;2.164e-06
232;init;1;2.27895;2.27895;2.27895
232;update;1;45.5815;45.5815;45.5815
232;sync;1;1.49546;1.49546;1.49546
232;evalKnownDf;1;0;0;0
232;write;1;2.5931e-05;2.5931e-05;2.5931e-05
232;trace;1;0;0;0
232;calc_total;1;47.0769;47.0769;47.0769
0;total;1;212.208;212.208;212.208
0;total;1;212.273;212.273;212.273
0;total;1;212.327;212.327;212.327
255;compErr;1;2.069e-06;2.069e-06;2.069e-06
255;init;1;2.14789;2.14789;2.14789
255;update;1;45.7745;45.7745;45.7745
255;sync;1;0.718951;0.718951;0.718951
255;evalKnownDf;1;0;0;0
255;write;1;2.5021e-05;2.5021e-05;2.5021e-05
255;trace;1;0;0;0
255;calc_total;1;46.4935;46.4935;46.4935
0;total;1;212.27;212.27;212.27
166;compErr;1;2.411e-06;2.411e-06;2.411e-06
166;init;1;2.17316;2.17316;2.17316
166;update;1;45.4551;45.4551;45.4551
166;sync;1;1.10268;1.10268;1.10268
166;evalKnownDf;1;0;0;0
166;write;1;2.7516e-05;2.7516e-05;2.7516e-05
166;trace;1;0;0;0
166;calc_total;1;46.5578;46.5578;46.5578
0;total;1;212.331;212.331;212.331
0;total;1;212.264;212.264;212.264
0;total;1;212.22;212.22;212.22
233;compErr;1;3.335e-06;3.335e-06;3.335e-06
233;init;1;2.31583;2.31583;2.31583
233;update;1;45.5754;45.5754;45.5754
233;sync;1;1.29387;1.29387;1.29387
233;evalKnownDf;1;0;0;0
233;write;1;2.7843e-05;2.7843e-05;2.7843e-05
233;trace;1;0;0;0
233;calc_total;1;46.8693;46.8693;46.8693
0;total;1;212.208;212.208;212.208
0;total;1;212.273;212.273;212.273
0;total;1;212.327;212.327;212.327
0;total;1;212.228;212.228;212.228
0;total;1;212.27;212.27;212.27
167;compErr;1;3.384e-06;3.384e-06;3.384e-06
167;init;1;2.16059;2.16059;2.16059
167;update;1;45.9495;45.9495;45.9495
167;sync;1;0.609624;0.609624;0.609624
167;evalKnownDf;1;0;0;0
167;write;1;2.7641e-05;2.7641e-05;2.7641e-05
167;trace;1;0;0;0
167;calc_total;1;46.5591;46.5591;46.5591
0;total;1;212.331;212.331;212.331
0;total;1;212.265;212.265;212.265
0;total;1;212.219;212.219;212.219
0;total;1;212.248;212.248;212.248
0;total;1;212.208;212.208;212.208
0;total;1;212.273;212.273;212.273
0;total;1;212.327;212.327;212.327
0;total;1;212.228;212.228;212.228
0;total;1;212.269;212.269;212.269
0;total;1;212.233;212.233;212.233
0;total;1;212.331;212.331;212.331
0;total;1;212.263;212.263;212.263
0;total;1;212.219;212.219;212.219
0;total;1;212.248;212.248;212.248
0;total;1;212.208;212.208;212.208
0;total;1;212.273;212.273;212.273
0;total;1;212.327;212.327;212.327
0;total;1;212.228;212.228;212.228
0;total;1;212.269;212.269;212.269
0;total;1;212.233;212.233;212.233
0;total;1;212.331;212.331;212.331
0;total;1;212.263;212.263;212.263
0;total;1;212.219;212.219;212.219
0;total;1;212.248;212.248;212.248
0;total;1;212.208;212.208;212.208
0;total;1;212.273;212.273;212.273
0;total;1;212.327;212.327;212.327
0;total;1;212.228;212.228;212.228
0;total;1;212.269;212.269;212.269
0;total;1;212.232;212.232;212.232
0;total;1;212.331;212.331;212.331
0;total;1;212.265;212.265;212.265
0;total;1;212.219;212.219;212.219
0;total;1;212.248;212.248;212.248
0;total;1;212.208;212.208;212.208
0;total;1;212.273;212.273;212.273
0;total;1;212.327;212.327;212.327
0;total;1;212.228;212.228;212.228
0;total;1;212.269;212.269;212.269
0;total;1;212.232;212.232;212.232
0;total;1;212.331;212.331;212.331
0;total;1;212.265;212.265;212.265
0;total;1;212.22;212.22;212.22
220;compErr;1;2.163e-06;2.163e-06;2.163e-06
220;init;1;2.25488;2.25488;2.25488
220;update;1;45.732;45.732;45.732
220;sync;1;0.982298;0.982298;0.982298
220;evalKnownDf;1;0;0;0
220;write;1;2.6926e-05;2.6926e-05;2.6926e-05
220;trace;1;0;0;0
220;calc_total;1;46.7143;46.7143;46.7143
0;total;1;212.248;212.248;212.248
0;total;1;212.208;212.208;212.208
0;total;1;212.273;212.273;212.273
0;total;1;212.327;212.327;212.327
0;total;1;212.228;212.228;212.228
0;total;1;212.269;212.269;212.269
0;total;1;212.232;212.232;212.232
0;total;1;212.331;212.331;212.331
0;total;1;212.265;212.265;212.265
0;total;1;212.22;212.22;212.22
0;total;1;212.248;212.248;212.248
0;total;1;212.208;212.208;212.208
0;total;1;212.273;212.273;212.273
0;total;1;212.327;212.327;212.327
0;total;1;212.228;212.228;212.228
0;total;1;212.269;212.269;212.269
0;total;1;212.232;212.232;212.232
0;total;1;212.331;212.331;212.331
0;total;1;212.265;212.265;212.265
0;total;1;212.219;212.219;212.219
0;total;1;212.248;212.248;212.248
0;total;1;212.208;212.208;212.208
0;total;1;212.273;212.273;212.273
0;total;1;212.327;212.327;212.327
0;total;1;212.228;212.228;212.228
0;total;1;212.27;212.27;212.27
0;total;1;212.233;212.233;212.233
0;total;1;212.331;212.331;212.331
0;total;1;212.219;212.219;212.219
0;total;1;212.248;212.248;212.248
0;total;1;212.208;212.208;212.208
0;total;1;212.273;212.273;212.273
0;total;1;212.327;212.327;212.327
0;total;1;212.228;212.228;212.228
0;total;1;212.269;212.269;212.269
0;total;1;212.233;212.233;212.233
0;total;1;212.331;212.331;212.331
0;total;1;212.219;212.219;212.219
0;total;1;212.248;212.248;212.248
0;total;1;212.273;212.273;212.273
0;total;1;212.327;212.327;212.327
0;total;1;212.228;212.228;212.228
0;total;1;212.233;212.233;212.233
0;total;1;212.22;212.22;212.22
0;total;1;212.248;212.248;212.248
211;compErr;1;2.79e-06;2.79e-06;2.79e-06
211;init;1;2.20335;2.20335;2.20335
211;update;1;45.3619;45.3619;45.3619
211;sync;1;1.4792;1.4792;1.4792
211;evalKnownDf;1;0;0;0
211;write;1;3.1838e-05;3.1838e-05;3.1838e-05
211;trace;1;0;0;0
211;calc_total;1;46.8411;46.8411;46.8411
0;total;1;212.273;212.273;212.273
0;total;1;212.228;212.228;212.228
0;total;1;212.232;212.232;212.232
0;total;1;212.219;212.219;212.219
0;total;1;212.248;212.248;212.248
212;compErr;1;2.463e-06;2.463e-06;2.463e-06
212;init;1;2.20859;2.20859;2.20859
212;update;1;45.7468;45.7468;45.7468
212;sync;1;0.769173;0.769173;0.769173
212;evalKnownDf;1;0;0;0
212;write;1;2.6092e-05;2.6092e-05;2.6092e-05
212;trace;1;0;0;0
212;calc_total;1;46.5159;46.5159;46.5159
0;total;1;212.228;212.228;212.228
0;total;1;212.233;212.233;212.233
0;total;1;212.219;212.219;212.219
0;total;1;212.248;212.248;212.248
213;compErr;1;2.139e-06;2.139e-06;2.139e-06
213;init;1;2.19135;2.19135;2.19135
213;update;1;45.5642;45.5642;45.5642
213;sync;1;1.61083;1.61083;1.61083
213;evalKnownDf;1;0;0;0
213;write;1;2.875e-05;2.875e-05;2.875e-05
213;trace;1;0;0;0
213;calc_total;1;47.175;47.175;47.175
0;total;1;212.228;212.228;212.228
0;total;1;212.232;212.232;212.232
0;total;1;212.219;212.219;212.219
0;total;1;212.248;212.248;212.248
214;compErr;1;2.591e-06;2.591e-06;2.591e-06
214;init;1;2.15122;2.15122;2.15122
214;update;1;45.7351;45.7351;45.7351
214;sync;1;0.715261;0.715261;0.715261
214;evalKnownDf;1;0;0;0
214;write;1;2.8594e-05;2.8594e-05;2.8594e-05
214;trace;1;0;0;0
214;calc_total;1;46.4503;46.4503;46.4503
0;total;1;212.228;212.228;212.228
0;total;1;212.233;212.233;212.233
0;total;1;212.219;212.219;212.219
0;total;1;212.248;212.248;212.248
215;compErr;1;1.925e-06;1.925e-06;1.925e-06
215;init;1;2.15919;2.15919;2.15919
215;update;1;45.4192;45.4192;45.4192
215;sync;1;1.22507;1.22507;1.22507
215;evalKnownDf;1;0;0;0
215;write;1;2.7053e-05;2.7053e-05;2.7053e-05
215;trace;1;0;0;0
215;calc_total;1;46.6442;46.6442;46.6442
0;total;1;212.228;212.228;212.228
0;total;1;212.232;212.232;212.232
0;total;1;212.219;212.219;212.219
0;total;1;212.248;212.248;212.248
0;total;1;212.22;212.22;212.22
0;total;1;212.228;212.228;212.228
0;total;1;212.233;212.233;212.233
0;total;1;212.219;212.219;212.219
0;total;1;212.248;212.248;212.248
0;total;1;212.22;212.22;212.22
0;total;1;212.228;212.228;212.228
0;total;1;212.233;212.233;212.233
0;total;1;212.219;212.219;212.219
0;total;1;212.248;212.248;212.248
0;total;1;212.219;212.219;212.219
0;total;1;212.228;212.228;212.228
0;total;1;212.233;212.233;212.233
0;total;1;212.219;212.219;212.219
0;total;1;212.248;212.248;212.248
0;total;1;212.219;212.219;212.219
0;total;1;212.228;212.228;212.228
0;total;1;212.233;212.233;212.233
139;compErr;1;2.301e-06;2.301e-06;2.301e-06
139;init;1;2.16786;2.16786;2.16786
139;update;1;46.0804;46.0804;46.0804
139;sync;1;0.543521;0.543521;0.543521
139;evalKnownDf;1;0;0;0
139;write;1;2.856e-05;2.856e-05;2.856e-05
139;trace;1;0;0;0
139;calc_total;1;46.6239;46.6239;46.6239
0;total;1;212.219;212.219;212.219
0;total;1;212.248;212.248;212.248
0;total;1;212.22;212.22;212.22
0;total;1;212.228;212.228;212.228
0;total;1;212.232;212.232;212.232
0;total;1;212.219;212.219;212.219
0;total;1;212.248;212.248;212.248
0;total;1;212.219;212.219;212.219
0;total;1;212.228;212.228;212.228
0;total;1;212.233;212.233;212.233
0;total;1;212.219;212.219;212.219
0;total;1;212.248;212.248;212.248
0;total;1;212.22;212.22;212.22
0;total;1;212.228;212.228;212.228
0;total;1;212.233;212.233;212.233
0;total;1;212.219;212.219;212.219
0;total;1;212.248;212.248;212.248
0;total;1;212.22;212.22;212.22
0;total;1;212.228;212.228;212.228
0;total;1;212.233;212.233;212.233
0;total;1;212.219;212.219;212.219
0;total;1;212.248;212.248;212.248
0;total;1;212.22;212.22;212.22
0;total;1;212.228;212.228;212.228
0;total;1;212.233;212.233;212.233
0;total;1;212.248;212.248;212.248
0;total;1;212.219;212.219;212.219
0;total;1;212.233;212.233;212.233
0;total;1;212.219;212.219;212.219
0;total;1;212.22;212.22;212.22
0;total;1;212.22;212.22;212.22
0;total;1;212.22;212.22;212.22
0;total;1;212.219;212.219;212.219
0;total;1;212.219;212.219;212.219
0;total;1;212.219;212.219;212.219
0;total;1;212.219;212.219;212.219
0;total;1;212.219;212.219;212.219
0;total;1;212.219;212.219;212.219
0;total;1;212.219;212.219;212.219
0;total;1;212.22;212.22;212.22
0;total;1;212.219;212.219;212.219
0;total;1;212.219;212.219;212.219
