# Supplementary material for: A Halo abstraction for distributed n-dimensional structured grids within the C++ PGAS library DASH
Source: PeerJ Comput Sci. 2023 Feb 3;9:e1203. doi: 10.7717/peerj-cs.1203 (PMC10280232; doi:10.7717/peerj-cs.1203)
Supplement: Supplemental Information 4 [file peerj-cs-09-1203-s004.gz › raw_dash_scafes/res_2d_sc/weak/scafes_heat2d_n2_c24_63639_28658293.out]

SCAFES
REMARK: No time step width tau was specified.
 Set tau=1.0 and proceeded. 

Energy start: 1200
Energy end  : 1171.32
# unit_id;function_name;num_calls;avg_runtime;min_runtime;max_runtime
32;compErr;1;1.093e-06;1.093e-06;1.093e-06
32;init;1;2.21949;2.21949;2.21949
32;update;1;46.0995;46.0995;46.0995
32;sync;1;0.80026;0.80026;0.80026
32;evalKnownDf;1;0;0;0
32;write;1;1.89e-05;1.89e-05;1.89e-05
32;trace;1;0;0;0
32;calc_total;1;46.8998;46.8998;46.8998
33;compErr;1;1.434e-06;1.434e-06;1.434e-06
33;init;1;2.15676;2.15676;2.15676
33;update;1;45.9783;45.9783;45.9783
33;sync;1;0.378763;0.378763;0.378763
33;evalKnownDf;1;0;0;0
33;write;1;2.5958e-05;2.5958e-05;2.5958e-05
33;trace;1;0;0;0
33;calc_total;1;46.357;46.357;46.357
34;compErr;1;2.196e-06;2.196e-06;2.196e-06
34;init;1;2.19987;2.19987;2.19987
34;update;1;46.2007;46.2007;46.2007
34;sync;1;0.0304689;0.0304689;0.0304689
34;evalKnownDf;1;0;0;0
34;write;1;2.203e-05;2.203e-05;2.203e-05
34;trace;1;0;0;0
34;calc_total;1;46.2312;46.2312;46.2312
35;compErr;1;1.496e-06;1.496e-06;1.496e-06
35;init;1;2.17587;2.17587;2.17587
35;update;1;45.9576;45.9576;45.9576
35;sync;1;0.709694;0.709694;0.709694
35;evalKnownDf;1;0;0;0
35;write;1;2.6382e-05;2.6382e-05;2.6382e-05
35;trace;1;0;0;0
35;calc_total;1;46.6673;46.6673;46.6673
0;compErr;1;3.294e-06;3.294e-06;3.294e-06
0;init;1;2.20205;2.20205;2.20205
0;update;1;46.0264;46.0264;46.0264
0;sync;1;0.281202;0.281202;0.281202
0;evalKnownDf;1;0;0;0
0;write;1;2.7996e-05;2.7996e-05;2.7996e-05
0;trace;1;0;0;0
0;calc_total;1;46.3076;46.3076;46.3076
36;compErr;1;1.542e-06;1.542e-06;1.542e-06
36;init;1;2.20506;2.20506;2.20506
36;update;1;45.5615;45.5615;45.5615
36;sync;1;1.20588;1.20588;1.20588
36;evalKnownDf;1;0;0;0
36;write;1;2.1232e-05;2.1232e-05;2.1232e-05
36;trace;1;0;0;0
36;calc_total;1;46.7674;46.7674;46.7674
1;compErr;1;2.822e-06;2.822e-06;2.822e-06
1;init;1;2.16852;2.16852;2.16852
1;update;1;45.7513;45.7513;45.7513
1;sync;1;3.07391;3.07391;3.07391
1;evalKnownDf;1;0;0;0
1;write;1;2.8268e-05;2.8268e-05;2.8268e-05
1;trace;1;0;0;0
1;calc_total;1;48.8252;48.8252;48.8252
37;compErr;1;1.864e-06;1.864e-06;1.864e-06
37;init;1;2.2078;2.2078;2.2078
37;update;1;45.9174;45.9174;45.9174
37;sync;1;0.688979;0.688979;0.688979
37;evalKnownDf;1;0;0;0
37;write;1;2.3285e-05;2.3285e-05;2.3285e-05
37;trace;1;0;0;0
37;calc_total;1;46.6064;46.6064;46.6064
2;compErr;1;4.181e-06;4.181e-06;4.181e-06
2;init;1;2.24092;2.24092;2.24092
2;update;1;45.7204;45.7204;45.7204
2;sync;1;3.04091;3.04091;3.04091
2;evalKnownDf;1;0;0;0
2;write;1;2.8234e-05;2.8234e-05;2.8234e-05
2;trace;1;0;0;0
2;calc_total;1;48.7613;48.7613;48.7613
39;compErr;1;2.09e-06;2.09e-06;2.09e-06
39;init;1;2.20443;2.20443;2.20443
39;update;1;45.9789;45.9789;45.9789
39;sync;1;1.10391;1.10391;1.10391
39;evalKnownDf;1;0;0;0
39;write;1;2.7992e-05;2.7992e-05;2.7992e-05
39;trace;1;0;0;0
39;calc_total;1;47.0828;47.0828;47.0828
3;compErr;1;2.4e-06;2.4e-06;2.4e-06
3;init;1;2.16976;2.16976;2.16976
3;update;1;45.4;45.4;45.4
3;sync;1;3.39267;3.39267;3.39267
3;evalKnownDf;1;0;0;0
3;write;1;2.8271e-05;2.8271e-05;2.8271e-05
3;trace;1;0;0;0
3;calc_total;1;48.7926;48.7926;48.7926
25;compErr;1;1.818e-06;1.818e-06;1.818e-06
25;init;1;2.22577;2.22577;2.22577
25;update;1;46.0404;46.0404;46.0404
25;sync;1;0.981146;0.981146;0.981146
25;evalKnownDf;1;0;0;0
25;write;1;2.1706e-05;2.1706e-05;2.1706e-05
4;compErr;1;2.707e-06;2.707e-06;2.707e-06
4;init;1;2.15674;2.15674;2.15674
4;update;1;45.6289;45.6289;45.6289
4;sync;1;1.1136;1.1136;1.1136
4;evalKnownDf;1;0;0;0
4;write;1;2.6467e-05;2.6467e-05;2.6467e-05
4;trace;1;0;0;0
4;calc_total;1;46.7425;46.7425;46.7425
25;trace;1;0;0;0
25;calc_total;1;47.0215;47.0215;47.0215
5;compErr;1;3.242e-06;3.242e-06;3.242e-06
5;init;1;2.13957;2.13957;2.13957
5;update;1;45.5182;45.5182;45.5182
5;sync;1;1.97866;1.97866;1.97866
5;evalKnownDf;1;0;0;0
5;write;1;2.5091e-05;2.5091e-05;2.5091e-05
5;trace;1;0;0;0
5;calc_total;1;47.4969;47.4969;47.4969
27;compErr;1;1.85e-06;1.85e-06;1.85e-06
27;init;1;2.2192;2.2192;2.2192
7;compErr;1;2.432e-06;2.432e-06;2.432e-06
7;init;1;2.14492;2.14492;2.14492
7;update;1;45.5402;45.5402;45.5402
7;sync;1;1.99308;1.99308;1.99308
7;evalKnownDf;1;0;0;0
7;write;1;3.2481e-05;3.2481e-05;3.2481e-05
7;trace;1;0;0;0
7;calc_total;1;47.5333;47.5333;47.5333
27;update;1;45.978;45.978;45.978
27;sync;1;1.04241;1.04241;1.04241
27;evalKnownDf;1;0;0;0
27;write;1;2.7134e-05;2.7134e-05;2.7134e-05
8;compErr;1;6.574e-06;6.574e-06;6.574e-06
8;init;1;2.19145;2.19145;2.19145
8;update;1;45.873;45.873;45.873
8;sync;1;1.11107;1.11107;1.11107
8;evalKnownDf;1;0;0;0
8;write;1;2.6444e-05;2.6444e-05;2.6444e-05
8;trace;1;0;0;0
8;calc_total;1;46.9841;46.9841;46.9841
28;compErr;1;2.204e-06;2.204e-06;2.204e-06
28;init;1;2.1952;2.1952;2.1952
28;update;1;45.8434;45.8434;45.8434
28;sync;1;0.559279;0.559279;0.559279
28;evalKnownDf;1;0;0;0
28;write;1;2.8944e-05;2.8944e-05;2.8944e-05
9;compErr;1;2.744e-06;2.744e-06;2.744e-06
9;init;1;2.14253;2.14253;2.14253
9;update;1;45.8262;45.8262;45.8262
9;sync;1;1.53321;1.53321;1.53321
9;evalKnownDf;1;0;0;0
9;write;1;2.4247e-05;2.4247e-05;2.4247e-05
9;trace;1;0;0;0
9;calc_total;1;47.3594;47.3594;47.3594
27;trace;1;0;0;0
27;calc_total;1;47.0204;47.0204;47.0204
11;compErr;1;3.28e-06;3.28e-06;3.28e-06
11;init;1;2.18746;2.18746;2.18746
11;update;1;45.9093;45.9093;45.9093
11;sync;1;2.94541;2.94541;2.94541
11;evalKnownDf;1;0;0;0
11;write;1;3.3042e-05;3.3042e-05;3.3042e-05
11;trace;1;0;0;0
11;calc_total;1;48.8547;48.8547;48.8547
28;trace;1;0;0;0
28;calc_total;1;46.4026;46.4026;46.4026
12;compErr;1;2.097e-06;2.097e-06;2.097e-06
12;init;1;2.25162;2.25162;2.25162
12;update;1;46.2093;46.2093;46.2093
12;sync;1;0.775368;0.775368;0.775368
12;evalKnownDf;1;0;0;0
12;write;1;3.1873e-05;3.1873e-05;3.1873e-05
12;trace;1;0;0;0
12;calc_total;1;46.9846;46.9846;46.9846
43;compErr;1;1.689e-06;1.689e-06;1.689e-06
43;init;1;2.20872;2.20872;2.20872
13;compErr;1;1.532e-06;1.532e-06;1.532e-06
13;init;1;2.17276;2.17276;2.17276
13;update;1;46.378;46.378;46.378
13;sync;1;0.06796;0.06796;0.06796
13;evalKnownDf;1;0;0;0
13;write;1;2.2721e-05;2.2721e-05;2.2721e-05
13;trace;1;0;0;0
13;calc_total;1;46.446;46.446;46.446
44;compErr;1;1.26e-06;1.26e-06;1.26e-06
44;init;1;2.16276;2.16276;2.16276
44;update;1;45.9374;45.9374;45.9374
44;sync;1;0.246971;0.246971;0.246971
44;evalKnownDf;1;0;0;0
16;compErr;1;1.283e-06;1.283e-06;1.283e-06
16;init;1;2.16455;2.16455;2.16455
16;update;1;46.0951;46.0951;46.0951
16;sync;1;0.352845;0.352845;0.352845
16;evalKnownDf;1;0;0;0
16;write;1;2.1037e-05;2.1037e-05;2.1037e-05
16;trace;1;0;0;0
16;calc_total;1;46.448;46.448;46.448
41;compErr;1;1.791e-06;1.791e-06;1.791e-06
41;init;1;2.18124;2.18124;2.18124
41;update;1;45.6182;45.6182;45.6182
41;sync;1;0.943771;0.943771;0.943771
41;evalKnownDf;1;0;0;0
41;write;1;2.8307e-05;2.8307e-05;2.8307e-05
41;trace;1;0;0;0
41;calc_total;1;46.562;46.562;46.562
17;compErr;1;1.971e-06;1.971e-06;1.971e-06
17;init;1;2.23357;2.23357;2.23357
17;update;1;46.3811;46.3811;46.3811
17;sync;1;0.287535;0.287535;0.287535
17;evalKnownDf;1;0;0;0
17;write;1;2.3471e-05;2.3471e-05;2.3471e-05
17;trace;1;0;0;0
17;calc_total;1;46.6686;46.6686;46.6686
43;update;1;45.8678;45.8678;45.8678
43;sync;1;1.25701;1.25701;1.25701
43;evalKnownDf;1;0;0;0
43;write;1;2.2447e-05;2.2447e-05;2.2447e-05
43;trace;1;0;0;0
43;calc_total;1;47.1248;47.1248;47.1248
18;compErr;1;2.497e-06;2.497e-06;2.497e-06
18;init;1;2.24056;2.24056;2.24056
18;update;1;45.9761;45.9761;45.9761
18;sync;1;0.616936;0.616936;0.616936
18;evalKnownDf;1;0;0;0
18;write;1;2.355e-05;2.355e-05;2.355e-05
18;trace;1;0;0;0
18;calc_total;1;46.593;46.593;46.593
44;write;1;2.3432e-05;2.3432e-05;2.3432e-05
44;trace;1;0;0;0
44;calc_total;1;46.1844;46.1844;46.1844
19;compErr;1;1.38e-06;1.38e-06;1.38e-06
19;init;1;2.2267;2.2267;2.2267
19;update;1;46.2622;46.2622;46.2622
19;sync;1;0.504436;0.504436;0.504436
19;evalKnownDf;1;0;0;0
19;write;1;2.4032e-05;2.4032e-05;2.4032e-05
19;trace;1;0;0;0
19;calc_total;1;46.7666;46.7666;46.7666
24;compErr;1;1.857e-06;1.857e-06;1.857e-06
24;init;1;2.21822;2.21822;2.21822
24;update;1;45.6817;45.6817;45.6817
24;sync;1;0.819809;0.819809;0.819809
24;evalKnownDf;1;0;0;0
20;compErr;1;1.862e-06;1.862e-06;1.862e-06
20;init;1;2.23729;2.23729;2.23729
20;update;1;45.7268;45.7268;45.7268
20;sync;1;1.2761;1.2761;1.2761
20;evalKnownDf;1;0;0;0
20;write;1;2.0251e-05;2.0251e-05;2.0251e-05
20;trace;1;0;0;0
20;calc_total;1;47.0029;47.0029;47.0029
24;write;1;2.6116e-05;2.6116e-05;2.6116e-05
24;trace;1;0;0;0
24;calc_total;1;46.5015;46.5015;46.5015
21;compErr;1;9.94e-07;9.94e-07;9.94e-07
21;init;1;2.19028;2.19028;2.19028
21;update;1;45.9986;45.9986;45.9986
21;sync;1;0.580982;0.580982;0.580982
21;evalKnownDf;1;0;0;0
21;write;1;2.6839e-05;2.6839e-05;2.6839e-05
21;trace;1;0;0;0
21;calc_total;1;46.5796;46.5796;46.5796
40;compErr;1;3.001e-06;3.001e-06;3.001e-06
40;init;1;2.16917;2.16917;2.16917
40;update;1;45.6771;45.6771;45.6771
23;compErr;1;2.269e-06;2.269e-06;2.269e-06
23;init;1;2.25211;2.25211;2.25211
23;update;1;46.3058;46.3058;46.3058
23;sync;1;0.464547;0.464547;0.464547
23;evalKnownDf;1;0;0;0
23;write;1;2.2893e-05;2.2893e-05;2.2893e-05
23;trace;1;0;0;0
23;calc_total;1;46.7704;46.7704;46.7704
40;sync;1;0.731605;0.731605;0.731605
40;evalKnownDf;1;0;0;0
40;write;1;3.2336e-05;3.2336e-05;3.2336e-05
40;trace;1;0;0;0
15;compErr;1;2.71e-06;2.71e-06;2.71e-06
15;init;1;2.17036;2.17036;2.17036
15;update;1;45.8839;45.8839;45.8839
15;sync;1;0.477589;0.477589;0.477589
15;evalKnownDf;1;0;0;0
40;calc_total;1;46.4087;46.4087;46.4087
15;write;1;2.8774e-05;2.8774e-05;2.8774e-05
15;trace;1;0;0;0
15;calc_total;1;46.3615;46.3615;46.3615
29;compErr;1;2.251e-06;2.251e-06;2.251e-06
29;init;1;2.20774;2.20774;2.20774
29;update;1;45.9147;45.9147;45.9147
29;sync;1;1.22047;1.22047;1.22047
29;evalKnownDf;1;0;0;0
29;write;1;3.6392e-05;3.6392e-05;3.6392e-05
29;trace;1;0;0;0
29;calc_total;1;47.1352;47.1352;47.1352
45;compErr;1;1.675e-06;1.675e-06;1.675e-06
45;init;1;2.20243;2.20243;2.20243
45;update;1;45.7245;45.7245;45.7245
45;sync;1;1.32592;1.32592;1.32592
45;evalKnownDf;1;0;0;0
45;write;1;2.1022e-05;2.1022e-05;2.1022e-05
0;total;1;70.9333;70.9333;70.9333
0;total;1;70.9336;70.9336;70.9336
0;total;1;70.9337;70.9337;70.9337
0;total;1;70.9336;70.9336;70.9336
0;total;1;70.9333;70.9333;70.9333
0;total;1;70.9334;70.9334;70.9334
6;compErr;1;2.86e-06;2.86e-06;2.86e-06
6;init;1;2.17478;2.17478;2.17478
6;update;1;45.9253;45.9253;45.9253
6;sync;1;2.43725;2.43725;2.43725
6;evalKnownDf;1;0;0;0
6;write;1;3.4631e-05;3.4631e-05;3.4631e-05
6;trace;1;0;0;0
6;calc_total;1;48.3626;48.3626;48.3626
0;total;1;70.9337;70.9337;70.9337
0;total;1;70.9335;70.9335;70.9335
0;total;1;70.9333;70.9333;70.9333
0;total;1;70.9333;70.9333;70.9333
10;compErr;1;3.39e-06;3.39e-06;3.39e-06
10;init;1;2.15805;2.15805;2.15805
10;update;1;46.1458;46.1458;46.1458
10;sync;1;1.31697;1.31697;1.31697
10;evalKnownDf;1;0;0;0
10;write;1;3.9226e-05;3.9226e-05;3.9226e-05
10;trace;1;0;0;0
10;calc_total;1;47.4628;47.4628;47.4628
0;total;1;70.9336;70.9336;70.9336
0;total;1;70.9337;70.9337;70.9337
0;total;1;70.9335;70.9335;70.9335
0;total;1;70.9336;70.9336;70.9336
14;compErr;1;1.849e-06;1.849e-06;1.849e-06
14;init;1;2.17762;2.17762;2.17762
14;update;1;45.8388;45.8388;45.8388
14;sync;1;0.654016;0.654016;0.654016
14;evalKnownDf;1;0;0;0
14;write;1;2.533e-05;2.533e-05;2.533e-05
14;trace;1;0;0;0
14;calc_total;1;46.4928;46.4928;46.4928
0;total;1;70.9333;70.9333;70.9333
0;total;1;70.9335;70.9335;70.9335
0;total;1;70.9334;70.9334;70.9334
0;total;1;70.9333;70.9333;70.9333
0;total;1;70.9336;70.9336;70.9336
0;total;1;70.9333;70.9333;70.9333
0;total;1;70.9334;70.9334;70.9334
0;total;1;70.9335;70.9335;70.9335
22;compErr;1;1.47e-06;1.47e-06;1.47e-06
22;init;1;2.27013;2.27013;2.27013
22;update;1;46.3829;46.3829;46.3829
22;sync;1;0.512914;0.512914;0.512914
22;evalKnownDf;1;0;0;0
22;write;1;1.9332e-05;1.9332e-05;1.9332e-05
22;trace;1;0;0;0
22;calc_total;1;46.8958;46.8958;46.8958
0;total;1;70.9336;70.9336;70.9336
0;total;1;70.9335;70.9335;70.9335
45;trace;1;0;0;0
45;calc_total;1;47.0504;47.0504;47.0504
0;total;1;70.9293;70.9293;70.9293
0;total;1;70.9292;70.9292;70.9292
26;compErr;1;2.906e-06;2.906e-06;2.906e-06
26;init;1;2.17651;2.17651;2.17651
26;update;1;45.5438;45.5438;45.5438
26;sync;1;0.721919;0.721919;0.721919
26;evalKnownDf;1;0;0;0
26;write;1;2.5534e-05;2.5534e-05;2.5534e-05
26;trace;1;0;0;0
26;calc_total;1;46.2658;46.2658;46.2658
0;total;1;70.9294;70.9294;70.9294
0;total;1;70.9292;70.9292;70.9292
0;total;1;70.9296;70.9296;70.9296
0;total;1;70.9296;70.9296;70.9296
30;compErr;1;2.189e-06;2.189e-06;2.189e-06
30;init;1;2.17715;2.17715;2.17715
30;update;1;45.6355;45.6355;45.6355
30;sync;1;1.04453;1.04453;1.04453
30;evalKnownDf;1;0;0;0
30;write;1;2.6762e-05;2.6762e-05;2.6762e-05
30;trace;1;0;0;0
30;calc_total;1;46.68;46.68;46.68
0;total;1;70.9292;70.9292;70.9292
31;compErr;1;2.616e-06;2.616e-06;2.616e-06
31;init;1;2.17802;2.17802;2.17802
31;update;1;45.6712;45.6712;45.6712
31;sync;1;1.04191;1.04191;1.04191
31;evalKnownDf;1;0;0;0
31;write;1;2.5403e-05;2.5403e-05;2.5403e-05
31;trace;1;0;0;0
31;calc_total;1;46.7131;46.7131;46.7131
0;total;1;70.9296;70.9296;70.9296
0;total;1;70.9294;70.9294;70.9294
0;total;1;70.9296;70.9296;70.9296
0;total;1;70.9295;70.9295;70.9295
0;total;1;70.9293;70.9293;70.9293
0;total;1;70.9294;70.9294;70.9294
0;total;1;70.9294;70.9294;70.9294
38;compErr;1;2.355e-06;2.355e-06;2.355e-06
38;init;1;2.18883;2.18883;2.18883
38;update;1;45.7004;45.7004;45.7004
38;sync;1;0.738766;0.738766;0.738766
38;evalKnownDf;1;0;0;0
38;write;1;2.9533e-05;2.9533e-05;2.9533e-05
38;trace;1;0;0;0
38;calc_total;1;46.4392;46.4392;46.4392
0;total;1;70.9294;70.9294;70.9294
0;total;1;70.9294;70.9294;70.9294
0;total;1;70.9293;70.9293;70.9293
0;total;1;70.9293;70.9293;70.9293
42;compErr;1;1.87e-06;1.87e-06;1.87e-06
42;init;1;2.20033;2.20033;2.20033
42;update;1;45.7706;45.7706;45.7706
42;sync;1;0.601296;0.601296;0.601296
42;evalKnownDf;1;0;0;0
42;write;1;2.7163e-05;2.7163e-05;2.7163e-05
42;trace;1;0;0;0
42;calc_total;1;46.3719;46.3719;46.3719
0;total;1;70.9292;70.9292;70.9292
0;total;1;70.9294;70.9294;70.9294
0;total;1;70.9294;70.9294;70.9294
0;total;1;70.9293;70.9293;70.9293
46;compErr;1;2.24e-06;2.24e-06;2.24e-06
46;init;1;2.17843;2.17843;2.17843
46;update;1;45.6076;45.6076;45.6076
46;sync;1;0.623425;0.623425;0.623425
46;evalKnownDf;1;0;0;0
46;write;1;2.441e-05;2.441e-05;2.441e-05
46;trace;1;0;0;0
46;calc_total;1;46.231;46.231;46.231
0;total;1;70.9294;70.9294;70.9294
47;compErr;1;2.163e-06;2.163e-06;2.163e-06
47;init;1;2.17325;2.17325;2.17325
47;update;1;45.7005;45.7005;45.7005
47;sync;1;0.485228;0.485228;0.485228
47;evalKnownDf;1;0;0;0
47;write;1;2.3692e-05;2.3692e-05;2.3692e-05
47;trace;1;0;0;0
47;calc_total;1;46.1858;46.1858;46.1858
0;total;1;70.9293;70.9293;70.9293
SCAFES
REMARK: No time step width tau was specified.
 Set tau=1.0 and proceeded. 

Energy start: 1200
Energy end  : 1171.32
# unit_id;function_name;num_calls;avg_runtime;min_runtime;max_runtime
0;compErr;1;2.973e-06;2.973e-06;2.973e-06
0;init;1;2.22772;2.22772;2.22772
0;update;1;45.7915;45.7915;45.7915
0;sync;1;0.474189;0.474189;0.474189
0;evalKnownDf;1;0;0;0
0;write;1;2.8818e-05;2.8818e-05;2.8818e-05
0;trace;1;0;0;0
0;calc_total;1;46.2657;46.2657;46.2657
1;compErr;1;3.101e-06;3.101e-06;3.101e-06
1;init;1;2.18266;2.18266;2.18266
1;update;1;45.876;45.876;45.876
1;sync;1;0.727307;0.727307;0.727307
1;evalKnownDf;1;0;0;0
1;write;1;2.846e-05;2.846e-05;2.846e-05
24;compErr;1;2.271e-06;2.271e-06;2.271e-06
24;init;1;2.21205;2.21205;2.21205
24;update;1;45.7755;45.7755;45.7755
24;sync;1;0.341342;0.341342;0.341342
24;evalKnownDf;1;0;0;0
24;write;1;2.7597e-05;2.7597e-05;2.7597e-05
24;trace;1;0;0;0
24;calc_total;1;46.1168;46.1168;46.1168
0;total;1;62.5038;62.5038;62.5038
2;compErr;1;3.367e-06;3.367e-06;3.367e-06
2;init;1;2.24703;2.24703;2.24703
2;update;1;45.6458;45.6458;45.6458
2;sync;1;1.04384;1.04384;1.04384
2;evalKnownDf;1;0;0;0
2;write;1;3.1763e-05;3.1763e-05;3.1763e-05
2;trace;1;0;0;0
2;calc_total;1;46.6897;46.6897;46.6897
3;compErr;1;3.397e-06;3.397e-06;3.397e-06
3;init;1;2.27131;2.27131;2.27131
3;update;1;46.0042;46.0042;46.0042
3;sync;1;0.608125;0.608125;0.608125
3;evalKnownDf;1;0;0;0
3;write;1;3.2674e-05;3.2674e-05;3.2674e-05
3;trace;1;0;0;0
3;calc_total;1;46.6123;46.6123;46.6123
25;compErr;1;9.47e-07;9.47e-07;9.47e-07
25;init;1;2.21161;2.21161;2.21161
25;update;1;45.5883;45.5883;45.5883
25;sync;1;0.729822;0.729822;0.729822
25;evalKnownDf;1;0;0;0
25;write;1;1.9578e-05;1.9578e-05;1.9578e-05
25;trace;1;0;0;0
25;calc_total;1;46.3181;46.3181;46.3181
0;total;1;62.5001;62.5001;62.5001
4;compErr;1;2.838e-06;2.838e-06;2.838e-06
4;init;1;2.2172;2.2172;2.2172
4;update;1;45.7781;45.7781;45.7781
4;sync;1;0.855381;0.855381;0.855381
4;evalKnownDf;1;0;0;0
4;write;1;2.629e-05;2.629e-05;2.629e-05
4;trace;1;0;0;0
4;calc_total;1;46.6335;46.6335;46.6335
26;compErr;1;4.276e-06;4.276e-06;4.276e-06
26;init;1;2.24687;2.24687;2.24687
26;update;1;45.721;45.721;45.721
26;sync;1;0.546304;0.546304;0.546304
26;evalKnownDf;1;0;0;0
26;write;1;2.8521e-05;2.8521e-05;2.8521e-05
26;trace;1;0;0;0
26;calc_total;1;46.2673;46.2673;46.2673
0;total;1;62.504;62.504;62.504
5;compErr;1;2.63e-06;2.63e-06;2.63e-06
5;init;1;2.19259;2.19259;2.19259
5;update;1;45.3758;45.3758;45.3758
5;sync;1;1.22884;1.22884;1.22884
5;evalKnownDf;1;0;0;0
5;write;1;2.9213e-05;2.9213e-05;2.9213e-05
5;trace;1;0;0;0
5;calc_total;1;46.6047;46.6047;46.6047
27;compErr;1;2.79e-06;2.79e-06;2.79e-06
27;init;1;2.20997;2.20997;2.20997
27;update;1;45.8004;45.8004;45.8004
27;sync;1;0.545787;0.545787;0.545787
27;evalKnownDf;1;0;0;0
27;write;1;3.6772e-05;3.6772e-05;3.6772e-05
27;trace;1;0;0;0
27;calc_total;1;46.3462;46.3462;46.3462
0;total;1;62.504;62.504;62.504
6;compErr;1;2.142e-06;2.142e-06;2.142e-06
6;init;1;2.20025;2.20025;2.20025
6;update;1;45.9332;45.9332;45.9332
6;sync;1;0.731701;0.731701;0.731701
6;evalKnownDf;1;0;0;0
6;write;1;2.7923e-05;2.7923e-05;2.7923e-05
6;trace;1;0;0;0
6;calc_total;1;46.6649;46.6649;46.6649
28;compErr;1;3.181e-06;3.181e-06;3.181e-06
28;init;1;2.20603;2.20603;2.20603
28;update;1;45.9487;45.9487;45.9487
28;sync;1;0.537572;0.537572;0.537572
28;evalKnownDf;1;0;0;0
28;write;1;3.4756e-05;3.4756e-05;3.4756e-05
28;trace;1;0;0;0
28;calc_total;1;46.4863;46.4863;46.4863
0;total;1;62.5035;62.5035;62.5035
7;compErr;1;2.983e-06;2.983e-06;2.983e-06
7;init;1;2.20511;2.20511;2.20511
7;update;1;45.8193;45.8193;45.8193
7;sync;1;0.919473;0.919473;0.919473
7;evalKnownDf;1;0;0;0
7;write;1;3.526e-05;3.526e-05;3.526e-05
7;trace;1;0;0;0
7;calc_total;1;46.7388;46.7388;46.7388
29;compErr;1;3.023e-06;3.023e-06;3.023e-06
29;init;1;2.24669;2.24669;2.24669
29;update;1;46.2084;46.2084;46.2084
29;sync;1;0.235842;0.235842;0.235842
29;evalKnownDf;1;0;0;0
29;write;1;3.3381e-05;3.3381e-05;3.3381e-05
29;trace;1;0;0;0
29;calc_total;1;46.4442;46.4442;46.4442
0;total;1;62.504;62.504;62.504
8;compErr;1;3.076e-06;3.076e-06;3.076e-06
8;init;1;2.19584;2.19584;2.19584
8;update;1;45.8691;45.8691;45.8691
8;sync;1;0.559319;0.559319;0.559319
8;evalKnownDf;1;0;0;0
8;write;1;3.7488e-05;3.7488e-05;3.7488e-05
8;trace;1;0;0;0
8;calc_total;1;46.4284;46.4284;46.4284
30;compErr;1;3.002e-06;3.002e-06;3.002e-06
30;init;1;2.196;2.196;2.196
30;update;1;45.7754;45.7754;45.7754
30;sync;1;0.648496;0.648496;0.648496
30;evalKnownDf;1;0;0;0
30;write;1;3.2343e-05;3.2343e-05;3.2343e-05
30;trace;1;0;0;0
30;calc_total;1;46.4239;46.4239;46.4239
0;total;1;62.4979;62.4979;62.4979
9;compErr;1;1.549e-06;1.549e-06;1.549e-06
9;init;1;2.19381;2.19381;2.19381
9;update;1;45.7107;45.7107;45.7107
9;sync;1;0.88543;0.88543;0.88543
9;evalKnownDf;1;0;0;0
9;write;1;3.3255e-05;3.3255e-05;3.3255e-05
9;trace;1;0;0;0
9;calc_total;1;46.5961;46.5961;46.5961
31;compErr;1;2.432e-06;2.432e-06;2.432e-06
31;init;1;2.25108;2.25108;2.25108
31;update;1;45.9907;45.9907;45.9907
31;sync;1;0.487345;0.487345;0.487345
31;evalKnownDf;1;0;0;0
31;write;1;2.6567e-05;2.6567e-05;2.6567e-05
31;trace;1;0;0;0
31;calc_total;1;46.478;46.478;46.478
0;total;1;62.501;62.501;62.501
12;compErr;1;2.271e-06;2.271e-06;2.271e-06
12;init;1;2.19689;2.19689;2.19689
12;update;1;46.1378;46.1378;46.1378
12;sync;1;0.265501;0.265501;0.265501
12;evalKnownDf;1;0;0;0
12;write;1;2.7257e-05;2.7257e-05;2.7257e-05
12;trace;1;0;0;0
12;calc_total;1;46.4033;46.4033;46.4033
32;compErr;1;3.165e-06;3.165e-06;3.165e-06
32;init;1;2.21239;2.21239;2.21239
32;update;1;46.0402;46.0402;46.0402
32;sync;1;0.24166;0.24166;0.24166
32;evalKnownDf;1;0;0;0
32;write;1;2.6733e-05;2.6733e-05;2.6733e-05
32;trace;1;0;0;0
32;calc_total;1;46.2819;46.2819;46.2819
0;total;1;62.504;62.504;62.504
13;compErr;1;1.104e-06;1.104e-06;1.104e-06
13;init;1;2.22864;2.22864;2.22864
13;update;1;46.2668;46.2668;46.2668
13;sync;1;0.0767478;0.0767478;0.0767478
13;evalKnownDf;1;0;0;0
13;write;1;2.3284e-05;2.3284e-05;2.3284e-05
13;trace;1;0;0;0
13;calc_total;1;46.3436;46.3436;46.3436
33;compErr;1;2.213e-06;2.213e-06;2.213e-06
33;init;1;2.21731;2.21731;2.21731
33;update;1;45.6721;45.6721;45.6721
33;sync;1;0.689131;0.689131;0.689131
33;evalKnownDf;1;0;0;0
33;write;1;2.619e-05;2.619e-05;2.619e-05
33;trace;1;0;0;0
33;calc_total;1;46.3612;46.3612;46.3612
0;total;1;62.5007;62.5007;62.5007
14;compErr;1;1.322e-06;1.322e-06;1.322e-06
14;init;1;2.23739;2.23739;2.23739
14;update;1;46.3048;46.3048;46.3048
14;sync;1;0.0580145;0.0580145;0.0580145
14;evalKnownDf;1;0;0;0
14;write;1;2.2432e-05;2.2432e-05;2.2432e-05
14;trace;1;0;0;0
14;calc_total;1;46.3628;46.3628;46.3628
34;compErr;1;1.718e-06;1.718e-06;1.718e-06
34;init;1;2.21894;2.21894;2.21894
34;update;1;46.2397;46.2397;46.2397
34;sync;1;0.0723189;0.0723189;0.0723189
34;evalKnownDf;1;0;0;0
34;write;1;2.7115e-05;2.7115e-05;2.7115e-05
34;trace;1;0;0;0
34;calc_total;1;46.312;46.312;46.312
0;total;1;62.504;62.504;62.504
15;compErr;1;1.79e-06;1.79e-06;1.79e-06
15;init;1;2.23497;2.23497;2.23497
15;update;1;46.0928;46.0928;46.0928
15;sync;1;0.278788;0.278788;0.278788
15;evalKnownDf;1;0;0;0
15;write;1;2.2556e-05;2.2556e-05;2.2556e-05
15;trace;1;0;0;0
15;calc_total;1;46.3716;46.3716;46.3716
35;compErr;1;1.01e-06;1.01e-06;1.01e-06
35;init;1;2.24539;2.24539;2.24539
35;update;1;46.1036;46.1036;46.1036
35;sync;1;0.202305;0.202305;0.202305
35;evalKnownDf;1;0;0;0
35;write;1;2.3065e-05;2.3065e-05;2.3065e-05
35;trace;1;0;0;0
35;calc_total;1;46.3059;46.3059;46.3059
0;total;1;62.504;62.504;62.504
16;compErr;1;3.069e-06;3.069e-06;3.069e-06
16;init;1;2.22551;2.22551;2.22551
16;update;1;45.6551;45.6551;45.6551
16;sync;1;0.702745;0.702745;0.702745
16;evalKnownDf;1;0;0;0
16;write;1;2.4556e-05;2.4556e-05;2.4556e-05
16;trace;1;0;0;0
16;calc_total;1;46.3578;46.3578;46.3578
36;compErr;1;1.078e-06;1.078e-06;1.078e-06
36;init;1;2.21306;2.21306;2.21306
36;update;1;45.8884;45.8884;45.8884
36;sync;1;0.266495;0.266495;0.266495
36;evalKnownDf;1;0;0;0
36;write;1;2.2469e-05;2.2469e-05;2.2469e-05
36;trace;1;0;0;0
36;calc_total;1;46.1549;46.1549;46.1549
0;total;1;62.4968;62.4968;62.4968
17;compErr;1;2.195e-06;2.195e-06;2.195e-06
17;init;1;2.23524;2.23524;2.23524
17;update;1;45.7899;45.7899;45.7899
17;sync;1;0.714803;0.714803;0.714803
17;evalKnownDf;1;0;0;0
17;write;1;2.8377e-05;2.8377e-05;2.8377e-05
17;trace;1;0;0;0
17;calc_total;1;46.5047;46.5047;46.5047
37;compErr;1;2.464e-06;2.464e-06;2.464e-06
37;init;1;2.20162;2.20162;2.20162
37;update;1;45.8622;45.8622;45.8622
37;sync;1;0.402406;0.402406;0.402406
37;evalKnownDf;1;0;0;0
37;write;1;2.6001e-05;2.6001e-05;2.6001e-05
37;trace;1;0;0;0
37;calc_total;1;46.2646;46.2646;46.2646
0;total;1;62.504;62.504;62.504
18;compErr;1;2.635e-06;2.635e-06;2.635e-06
18;init;1;2.2323;2.2323;2.2323
18;update;1;46.0899;46.0899;46.0899
18;sync;1;0.461446;0.461446;0.461446
18;evalKnownDf;1;0;0;0
18;write;1;3.0484e-05;3.0484e-05;3.0484e-05
18;trace;1;0;0;0
18;calc_total;1;46.5514;46.5514;46.5514
38;compErr;1;1.683e-06;1.683e-06;1.683e-06
38;init;1;2.23751;2.23751;2.23751
38;update;1;45.7052;45.7052;45.7052
38;sync;1;0.527457;0.527457;0.527457
38;evalKnownDf;1;0;0;0
38;write;1;2.755e-05;2.755e-05;2.755e-05
38;trace;1;0;0;0
38;calc_total;1;46.2326;46.2326;46.2326
0;total;1;62.504;62.504;62.504
19;compErr;1;1.539e-06;1.539e-06;1.539e-06
19;init;1;2.22452;2.22452;2.22452
19;update;1;46.1971;46.1971;46.1971
19;sync;1;0.360542;0.360542;0.360542
19;evalKnownDf;1;0;0;0
19;write;1;2.3886e-05;2.3886e-05;2.3886e-05
19;trace;1;0;0;0
19;calc_total;1;46.5577;46.5577;46.5577
39;compErr;1;1.761e-06;1.761e-06;1.761e-06
39;init;1;2.21207;2.21207;2.21207
39;update;1;45.5358;45.5358;45.5358
39;sync;1;0.780724;0.780724;0.780724
39;evalKnownDf;1;0;0;0
39;write;1;2.2487e-05;2.2487e-05;2.2487e-05
39;trace;1;0;0;0
39;calc_total;1;46.3166;46.3166;46.3166
0;total;1;62.5025;62.5025;62.5025
20;compErr;1;2.64e-06;2.64e-06;2.64e-06
20;init;1;2.22382;2.22382;2.22382
20;update;1;45.9078;45.9078;45.9078
20;sync;1;0.492991;0.492991;0.492991
20;evalKnownDf;1;0;0;0
20;write;1;2.7801e-05;2.7801e-05;2.7801e-05
20;trace;1;0;0;0
20;calc_total;1;46.4008;46.4008;46.4008
40;compErr;1;1.816e-06;1.816e-06;1.816e-06
40;init;1;2.21147;2.21147;2.21147
40;update;1;46.0428;46.0428;46.0428
40;sync;1;0.327663;0.327663;0.327663
40;evalKnownDf;1;0;0;0
40;write;1;3.6516e-05;3.6516e-05;3.6516e-05
40;trace;1;0;0;0
40;calc_total;1;46.3705;46.3705;46.3705
0;total;1;62.504;62.504;62.504
21;compErr;1;1.818e-06;1.818e-06;1.818e-06
21;init;1;2.24058;2.24058;2.24058
21;update;1;46.2848;46.2848;46.2848
21;sync;1;0.100853;0.100853;0.100853
21;evalKnownDf;1;0;0;0
21;write;1;1.9718e-05;1.9718e-05;1.9718e-05
21;trace;1;0;0;0
21;calc_total;1;46.3856;46.3856;46.3856
41;compErr;1;1.861e-06;1.861e-06;1.861e-06
41;init;1;2.25867;2.25867;2.25867
41;update;1;45.7688;45.7688;45.7688
41;sync;1;0.664199;0.664199;0.664199
41;evalKnownDf;1;0;0;0
41;write;1;2.5946e-05;2.5946e-05;2.5946e-05
41;trace;1;0;0;0
41;calc_total;1;46.433;46.433;46.433
0;total;1;62.504;62.504;62.504
22;compErr;1;2.517e-06;2.517e-06;2.517e-06
22;init;1;2.22675;2.22675;2.22675
22;update;1;46.0357;46.0357;46.0357
22;sync;1;0.315591;0.315591;0.315591
22;evalKnownDf;1;0;0;0
22;write;1;2.6006e-05;2.6006e-05;2.6006e-05
22;trace;1;0;0;0
22;calc_total;1;46.3513;46.3513;46.3513
23;compErr;1;1.8e-06;1.8e-06;1.8e-06
23;init;1;2.22669;2.22669;2.22669
23;update;1;45.8974;45.8974;45.8974
23;sync;1;0.444694;0.444694;0.444694
23;evalKnownDf;1;0;0;0
23;write;1;2.5196e-05;2.5196e-05;2.5196e-05
23;trace;1;0;0;0
23;calc_total;1;46.3421;46.3421;46.3421
1;trace;1;0;0;0
1;calc_total;1;46.6033;46.6033;46.6033
10;compErr;1;1.468e-06;1.468e-06;1.468e-06
10;init;1;2.19773;2.19773;2.19773
10;update;1;45.7547;45.7547;45.7547
10;sync;1;0.711238;0.711238;0.711238
10;evalKnownDf;1;0;0;0
10;write;1;2.0585e-05;2.0585e-05;2.0585e-05
10;trace;1;0;0;0
10;calc_total;1;46.4659;46.4659;46.4659
0;total;1;62.5542;62.5542;62.5542
0;total;1;62.554;62.554;62.554
0;total;1;62.5493;62.5493;62.5493
0;total;1;62.5542;62.5542;62.5542
0;total;1;62.5542;62.5542;62.5542
0;total;1;62.5542;62.5542;62.5542
0;total;1;62.5542;62.5542;62.5542
0;total;1;62.5542;62.5542;62.5542
0;total;1;62.5542;62.5542;62.5542
0;total;1;62.5542;62.5542;62.5542
0;total;1;62.5542;62.5542;62.5542
11;compErr;1;2.254e-06;2.254e-06;2.254e-06
11;init;1;2.18307;2.18307;2.18307
11;update;1;45.6418;45.6418;45.6418
11;sync;1;0.771578;0.771578;0.771578
11;evalKnownDf;1;0;0;0
11;write;1;2.7541e-05;2.7541e-05;2.7541e-05
11;trace;1;0;0;0
11;calc_total;1;46.4133;46.4133;46.4133
0;total;1;62.5542;62.5542;62.5542
0;total;1;62.5517;62.5517;62.5517
0;total;1;62.5482;62.5482;62.5482
0;total;1;62.5542;62.5542;62.5542
0;total;1;62.5532;62.5532;62.5532
0;total;1;62.5515;62.5515;62.5515
0;total;1;62.549;62.549;62.549
0;total;1;62.5542;62.5542;62.5542
0;total;1;62.5492;62.5492;62.5492
0;total;1;62.5542;62.5542;62.5542
0;total;1;62.5481;62.5481;62.5481
0;total;1;62.5542;62.5542;62.5542
0;total;1;62.5512;62.5512;62.5512
42;compErr;1;1.787e-06;1.787e-06;1.787e-06
42;init;1;2.19444;2.19444;2.19444
42;update;1;45.843;45.843;45.843
42;sync;1;0.426337;0.426337;0.426337
42;evalKnownDf;1;0;0;0
42;write;1;2.4242e-05;2.4242e-05;2.4242e-05
42;trace;1;0;0;0
42;calc_total;1;46.2693;46.2693;46.2693
0;total;1;62.504;62.504;62.504
43;compErr;1;1.835e-06;1.835e-06;1.835e-06
43;init;1;2.28753;2.28753;2.28753
43;update;1;45.7246;45.7246;45.7246
43;sync;1;0.670709;0.670709;0.670709
43;evalKnownDf;1;0;0;0
43;write;1;2.2874e-05;2.2874e-05;2.2874e-05
43;trace;1;0;0;0
43;calc_total;1;46.3953;46.3953;46.3953
0;total;1;62.5028;62.5028;62.5028
44;compErr;1;2.262e-06;2.262e-06;2.262e-06
44;init;1;2.25386;2.25386;2.25386
44;update;1;45.7383;45.7383;45.7383
44;sync;1;0.3725;0.3725;0.3725
44;evalKnownDf;1;0;0;0
44;write;1;2.3181e-05;2.3181e-05;2.3181e-05
44;trace;1;0;0;0
44;calc_total;1;46.1108;46.1108;46.1108
0;total;1;62.4998;62.4998;62.4998
45;compErr;1;2.698e-06;2.698e-06;2.698e-06
45;init;1;2.21332;2.21332;2.21332
45;update;1;45.6043;45.6043;45.6043
45;sync;1;0.657044;0.657044;0.657044
45;evalKnownDf;1;0;0;0
45;write;1;2.2158e-05;2.2158e-05;2.2158e-05
45;trace;1;0;0;0
45;calc_total;1;46.2613;46.2613;46.2613
0;total;1;62.504;62.504;62.504
46;compErr;1;2.325e-06;2.325e-06;2.325e-06
46;init;1;2.24965;2.24965;2.24965
46;update;1;45.6729;45.6729;45.6729
46;sync;1;0.559567;0.559567;0.559567
46;evalKnownDf;1;0;0;0
46;write;1;2.8567e-05;2.8567e-05;2.8567e-05
46;trace;1;0;0;0
46;calc_total;1;46.2324;46.2324;46.2324
0;total;1;62.504;62.504;62.504
47;compErr;1;2.034e-06;2.034e-06;2.034e-06
47;init;1;2.22285;2.22285;2.22285
47;update;1;45.9869;45.9869;45.9869
47;sync;1;0.212291;0.212291;0.212291
47;evalKnownDf;1;0;0;0
47;write;1;2.5893e-05;2.5893e-05;2.5893e-05
47;trace;1;0;0;0
47;calc_total;1;46.1991;46.1991;46.1991
0;total;1;62.5039;62.5039;62.5039
SCAFES
REMARK: No time step width tau was specified.
 Set tau=1.0 and proceeded. 

Energy start: 1200
Energy end  : 1171.32
# unit_id;function_name;num_calls;avg_runtime;min_runtime;max_runtime
0;compErr;1;2.547e-06;2.547e-06;2.547e-06
0;init;1;2.21131;2.21131;2.21131
0;update;1;45.588;45.588;45.588
0;sync;1;0.412401;0.412401;0.412401
0;evalKnownDf;1;0;0;0
0;write;1;3.6228e-05;3.6228e-05;3.6228e-05
0;trace;1;0;0;0
0;calc_total;1;46.0004;46.0004;46.0004
0;total;1;62.7041;62.7041;62.7041
24;compErr;1;1.412e-06;1.412e-06;1.412e-06
24;init;1;2.23782;2.23782;2.23782
24;update;1;46.2886;46.2886;46.2886
24;sync;1;0.0376757;0.0376757;0.0376757
24;evalKnownDf;1;0;0;0
24;write;1;2.5328e-05;2.5328e-05;2.5328e-05
24;trace;1;0;0;0
24;calc_total;1;46.3263;46.3263;46.3263
0;total;1;62.6654;62.6654;62.6654
1;compErr;1;1.606e-06;1.606e-06;1.606e-06
1;init;1;2.21599;2.21599;2.21599
1;update;1;46.0465;46.0465;46.0465
1;sync;1;0.794065;0.794065;0.794065
1;evalKnownDf;1;0;0;0
1;write;1;2.1387e-05;2.1387e-05;2.1387e-05
1;trace;1;0;0;0
1;calc_total;1;46.8406;46.8406;46.8406
0;total;1;62.7039;62.7039;62.7039
25;compErr;1;1.505e-06;1.505e-06;1.505e-06
25;init;1;2.24328;2.24328;2.24328
25;update;1;46.1138;46.1138;46.1138
25;sync;1;0.236562;0.236562;0.236562
25;evalKnownDf;1;0;0;0
25;write;1;2.738e-05;2.738e-05;2.738e-05
25;trace;1;0;0;0
25;calc_total;1;46.3504;46.3504;46.3504
0;total;1;62.6727;62.6727;62.6727
2;compErr;1;2.114e-06;2.114e-06;2.114e-06
2;init;1;2.2145;2.2145;2.2145
2;update;1;45.8995;45.8995;45.8995
2;sync;1;0.851508;0.851508;0.851508
2;evalKnownDf;1;0;0;0
2;write;1;2.074e-05;2.074e-05;2.074e-05
2;trace;1;0;0;0
2;calc_total;1;46.751;46.751;46.751
0;total;1;62.7041;62.7041;62.7041
26;compErr;1;2.344e-06;2.344e-06;2.344e-06
26;init;1;2.2371;2.2371;2.2371
26;update;1;45.8716;45.8716;45.8716
26;sync;1;0.482794;0.482794;0.482794
26;evalKnownDf;1;0;0;0
26;write;1;2.3058e-05;2.3058e-05;2.3058e-05
26;trace;1;0;0;0
26;calc_total;1;46.3544;46.3544;46.3544
0;total;1;62.6674;62.6674;62.6674
3;compErr;1;3.481e-06;3.481e-06;3.481e-06
3;init;1;2.2034;2.2034;2.2034
3;update;1;45.5692;45.5692;45.5692
3;sync;1;1.2137;1.2137;1.2137
3;evalKnownDf;1;0;0;0
3;write;1;3.1782e-05;3.1782e-05;3.1782e-05
3;trace;1;0;0;0
3;calc_total;1;46.7828;46.7828;46.7828
0;total;1;62.7041;62.7041;62.7041
27;compErr;1;2.376e-06;2.376e-06;2.376e-06
27;init;1;2.24268;2.24268;2.24268
27;update;1;46.0999;46.0999;46.0999
27;sync;1;0.24848;0.24848;0.24848
27;evalKnownDf;1;0;0;0
27;write;1;2.6653e-05;2.6653e-05;2.6653e-05
27;trace;1;0;0;0
27;calc_total;1;46.3484;46.3484;46.3484
0;total;1;62.6732;62.6732;62.6732
4;compErr;1;2.88e-06;2.88e-06;2.88e-06
4;init;1;2.27443;2.27443;2.27443
4;update;1;45.6833;45.6833;45.6833
4;sync;1;1.152;1.152;1.152
4;evalKnownDf;1;0;0;0
4;write;1;2.6493e-05;2.6493e-05;2.6493e-05
4;trace;1;0;0;0
4;calc_total;1;46.8353;46.8353;46.8353
0;total;1;62.7041;62.7041;62.7041
28;compErr;1;2.034e-06;2.034e-06;2.034e-06
28;init;1;2.24659;2.24659;2.24659
28;update;1;46.1809;46.1809;46.1809
28;sync;1;0.219592;0.219592;0.219592
28;evalKnownDf;1;0;0;0
28;write;1;2.0792e-05;2.0792e-05;2.0792e-05
28;trace;1;0;0;0
28;calc_total;1;46.4005;46.4005;46.4005
0;total;1;62.6732;62.6732;62.6732
5;compErr;1;2.889e-06;2.889e-06;2.889e-06
5;init;1;2.19731;2.19731;2.19731
5;update;1;45.5256;45.5256;45.5256
5;sync;1;1.36111;1.36111;1.36111
5;evalKnownDf;1;0;0;0
5;write;1;3.0497e-05;3.0497e-05;3.0497e-05
5;trace;1;0;0;0
5;calc_total;1;46.8867;46.8867;46.8867
0;total;1;62.7041;62.7041;62.7041
29;compErr;1;2.96e-06;2.96e-06;2.96e-06
29;init;1;2.25437;2.25437;2.25437
29;update;1;46.1107;46.1107;46.1107
29;sync;1;0.35718;0.35718;0.35718
29;evalKnownDf;1;0;0;0
29;write;1;3.1197e-05;3.1197e-05;3.1197e-05
29;trace;1;0;0;0
29;calc_total;1;46.4678;46.4678;46.4678
0;total;1;62.6732;62.6732;62.6732
6;compErr;1;2.613e-06;2.613e-06;2.613e-06
6;init;1;2.21727;2.21727;2.21727
6;update;1;45.9691;45.9691;45.9691
6;sync;1;0.966361;0.966361;0.966361
6;evalKnownDf;1;0;0;0
6;write;1;2.9349e-05;2.9349e-05;2.9349e-05
6;trace;1;0;0;0
6;calc_total;1;46.9354;46.9354;46.9354
0;total;1;62.6997;62.6997;62.6997
30;compErr;1;1.937e-06;1.937e-06;1.937e-06
30;init;1;2.23178;2.23178;2.23178
30;update;1;45.9953;45.9953;45.9953
30;sync;1;0.500678;0.500678;0.500678
30;evalKnownDf;1;0;0;0
30;write;1;2.8072e-05;2.8072e-05;2.8072e-05
30;trace;1;0;0;0
30;calc_total;1;46.496;46.496;46.496
0;total;1;62.6733;62.6733;62.6733
7;compErr;1;1.824e-06;1.824e-06;1.824e-06
7;init;1;2.24274;2.24274;2.24274
7;update;1;45.7917;45.7917;45.7917
7;sync;1;1.10924;1.10924;1.10924
7;evalKnownDf;1;0;0;0
7;write;1;2.2983e-05;2.2983e-05;2.2983e-05
7;trace;1;0;0;0
7;calc_total;1;46.9009;46.9009;46.9009
0;total;1;62.7041;62.7041;62.7041
31;compErr;1;3.696e-06;3.696e-06;3.696e-06
31;init;1;2.24566;2.24566;2.24566
31;update;1;45.5821;45.5821;45.5821
31;sync;1;0.896951;0.896951;0.896951
31;evalKnownDf;1;0;0;0
31;write;1;2.6819e-05;2.6819e-05;2.6819e-05
31;trace;1;0;0;0
31;calc_total;1;46.479;46.479;46.479
0;total;1;62.6732;62.6732;62.6732
8;compErr;1;1.343e-06;1.343e-06;1.343e-06
8;init;1;2.22425;2.22425;2.22425
8;update;1;45.7289;45.7289;45.7289
8;sync;1;1.0113;1.0113;1.0113
8;evalKnownDf;1;0;0;0
8;write;1;2.2425e-05;2.2425e-05;2.2425e-05
8;trace;1;0;0;0
8;calc_total;1;46.7402;46.7402;46.7402
0;total;1;62.7028;62.7028;62.7028
32;compErr;1;3.549e-06;3.549e-06;3.549e-06
32;init;1;2.24922;2.24922;2.24922
32;update;1;45.5712;45.5712;45.5712
32;sync;1;0.586787;0.586787;0.586787
32;evalKnownDf;1;0;0;0
32;write;1;2.743e-05;2.743e-05;2.743e-05
32;trace;1;0;0;0
32;calc_total;1;46.1579;46.1579;46.1579
0;total;1;62.672;62.672;62.672
9;compErr;1;2.546e-06;2.546e-06;2.546e-06
9;init;1;2.24253;2.24253;2.24253
9;update;1;45.7082;45.7082;45.7082
9;sync;1;1.05248;1.05248;1.05248
9;evalKnownDf;1;0;0;0
9;write;1;2.8113e-05;2.8113e-05;2.8113e-05
9;trace;1;0;0;0
9;calc_total;1;46.7607;46.7607;46.7607
0;total;1;62.7041;62.7041;62.7041
33;compErr;1;1.529e-06;1.529e-06;1.529e-06
33;init;1;2.25026;2.25026;2.25026
33;update;1;45.9566;45.9566;45.9566
33;sync;1;0.380586;0.380586;0.380586
33;evalKnownDf;1;0;0;0
33;write;1;2.6021e-05;2.6021e-05;2.6021e-05
33;trace;1;0;0;0
33;calc_total;1;46.3372;46.3372;46.3372
0;total;1;62.6733;62.6733;62.6733
10;compErr;1;2.527e-06;2.527e-06;2.527e-06
10;init;1;2.23232;2.23232;2.23232
10;update;1;45.9347;45.9347;45.9347
10;sync;1;0.777615;0.777615;0.777615
10;evalKnownDf;1;0;0;0
10;write;1;2.729e-05;2.729e-05;2.729e-05
10;trace;1;0;0;0
10;calc_total;1;46.7123;46.7123;46.7123
0;total;1;62.7041;62.7041;62.7041
34;compErr;1;1.172e-06;1.172e-06;1.172e-06
34;init;1;2.2472;2.2472;2.2472
34;update;1;45.8382;45.8382;45.8382
34;sync;1;0.352346;0.352346;0.352346
34;evalKnownDf;1;0;0;0
34;write;1;2.4746e-05;2.4746e-05;2.4746e-05
34;trace;1;0;0;0
34;calc_total;1;46.1905;46.1905;46.1905
0;total;1;62.6723;62.6723;62.6723
11;compErr;1;3.311e-06;3.311e-06;3.311e-06
11;init;1;2.22697;2.22697;2.22697
11;update;1;45.8137;45.8137;45.8137
11;sync;1;0.853916;0.853916;0.853916
11;evalKnownDf;1;0;0;0
11;write;1;2.8814e-05;2.8814e-05;2.8814e-05
11;trace;1;0;0;0
11;calc_total;1;46.6676;46.6676;46.6676
0;total;1;62.7041;62.7041;62.7041
35;compErr;1;1.967e-06;1.967e-06;1.967e-06
35;init;1;2.25965;2.25965;2.25965
35;update;1;46.198;46.198;46.198
35;sync;1;0.164118;0.164118;0.164118
35;evalKnownDf;1;0;0;0
35;write;1;2.4281e-05;2.4281e-05;2.4281e-05
35;trace;1;0;0;0
35;calc_total;1;46.3622;46.3622;46.3622
0;total;1;62.669;62.669;62.669
12;compErr;1;1.684e-06;1.684e-06;1.684e-06
12;init;1;2.23365;2.23365;2.23365
12;update;1;45.9418;45.9418;45.9418
12;sync;1;0.879704;0.879704;0.879704
12;evalKnownDf;1;0;0;0
12;write;1;2.7791e-05;2.7791e-05;2.7791e-05
12;trace;1;0;0;0
12;calc_total;1;46.8215;46.8215;46.8215
0;total;1;62.7041;62.7041;62.7041
36;compErr;1;2.183e-06;2.183e-06;2.183e-06
36;init;1;2.25165;2.25165;2.25165
36;update;1;46.2932;46.2932;46.2932
36;sync;1;0.0986448;0.0986448;0.0986448
36;evalKnownDf;1;0;0;0
36;write;1;2.2725e-05;2.2725e-05;2.2725e-05
36;trace;1;0;0;0
36;calc_total;1;46.3919;46.3919;46.3919
0;total;1;62.6733;62.6733;62.6733
13;compErr;1;2.569e-06;2.569e-06;2.569e-06
13;init;1;2.22959;2.22959;2.22959
13;update;1;45.5858;45.5858;45.5858
13;sync;1;1.28012;1.28012;1.28012
13;evalKnownDf;1;0;0;0
13;write;1;2.9466e-05;2.9466e-05;2.9466e-05
13;trace;1;0;0;0
13;calc_total;1;46.866;46.866;46.866
0;total;1;62.7041;62.7041;62.7041
37;compErr;1;1.08e-06;1.08e-06;1.08e-06
37;init;1;2.24828;2.24828;2.24828
37;update;1;46.1286;46.1286;46.1286
37;sync;1;0.26825;0.26825;0.26825
37;evalKnownDf;1;0;0;0
37;write;1;2.0042e-05;2.0042e-05;2.0042e-05
37;trace;1;0;0;0
37;calc_total;1;46.3968;46.3968;46.3968
0;total;1;62.6732;62.6732;62.6732
14;compErr;1;2.319e-06;2.319e-06;2.319e-06
14;init;1;2.2342;2.2342;2.2342
14;update;1;45.7811;45.7811;45.7811
14;sync;1;1.07444;1.07444;1.07444
14;evalKnownDf;1;0;0;0
14;write;1;2.9524e-05;2.9524e-05;2.9524e-05
14;trace;1;0;0;0
14;calc_total;1;46.8556;46.8556;46.8556
0;total;1;62.7007;62.7007;62.7007
38;compErr;1;9.49e-07;9.49e-07;9.49e-07
38;init;1;2.24995;2.24995;2.24995
38;update;1;45.9906;45.9906;45.9906
38;sync;1;0.392926;0.392926;0.392926
38;evalKnownDf;1;0;0;0
38;write;1;1.8543e-05;1.8543e-05;1.8543e-05
38;trace;1;0;0;0
38;calc_total;1;46.3835;46.3835;46.3835
0;total;1;62.6715;62.6715;62.6715
15;compErr;1;2.096e-06;2.096e-06;2.096e-06
15;init;1;2.25148;2.25148;2.25148
15;update;1;45.7428;45.7428;45.7428
15;sync;1;1.09994;1.09994;1.09994
15;evalKnownDf;1;0;0;0
15;write;1;2.5908e-05;2.5908e-05;2.5908e-05
15;trace;1;0;0;0
15;calc_total;1;46.8427;46.8427;46.8427
0;total;1;62.7016;62.7016;62.7016
39;compErr;1;1.562e-06;1.562e-06;1.562e-06
39;init;1;2.25013;2.25013;2.25013
39;update;1;46.2108;46.2108;46.2108
39;sync;1;0.171382;0.171382;0.171382
39;evalKnownDf;1;0;0;0
39;write;1;2.157e-05;2.157e-05;2.157e-05
39;trace;1;0;0;0
39;calc_total;1;46.3822;46.3822;46.3822
0;total;1;62.6733;62.6733;62.6733
16;compErr;1;1.424e-06;1.424e-06;1.424e-06
16;init;1;2.22924;2.22924;2.22924
16;update;1;45.9261;45.9261;45.9261
16;sync;1;0.222537;0.222537;0.222537
16;evalKnownDf;1;0;0;0
16;write;1;2.1677e-05;2.1677e-05;2.1677e-05
16;trace;1;0;0;0
16;calc_total;1;46.1486;46.1486;46.1486
0;total;1;62.704;62.704;62.704
40;compErr;1;1.249e-06;1.249e-06;1.249e-06
40;init;1;2.24587;2.24587;2.24587
40;update;1;45.8913;45.8913;45.8913
40;sync;1;0.430462;0.430462;0.430462
40;evalKnownDf;1;0;0;0
40;write;1;2.294e-05;2.294e-05;2.294e-05
40;trace;1;0;0;0
40;calc_total;1;46.3218;46.3218;46.3218
0;total;1;62.6732;62.6732;62.6732
17;compErr;1;1.492e-06;1.492e-06;1.492e-06
17;init;1;2.20791;2.20791;2.20791
17;update;1;46.0408;46.0408;46.0408
17;sync;1;0.901042;0.901042;0.901042
17;evalKnownDf;1;0;0;0
17;write;1;2.4666e-05;2.4666e-05;2.4666e-05
17;trace;1;0;0;0
17;calc_total;1;46.9419;46.9419;46.9419
0;total;1;62.704;62.704;62.704
18;compErr;1;1.816e-06;1.816e-06;1.816e-06
18;init;1;2.23276;2.23276;2.23276
18;update;1;45.8939;45.8939;45.8939
18;sync;1;1.03859;1.03859;1.03859
18;evalKnownDf;1;0;0;0
18;write;1;2.6816e-05;2.6816e-05;2.6816e-05
18;trace;1;0;0;0
18;calc_total;1;46.9325;46.9325;46.9325
0;total;1;62.7031;62.7031;62.7031
19;compErr;1;1.874e-06;1.874e-06;1.874e-06
19;init;1;2.22303;2.22303;2.22303
19;update;1;45.8949;45.8949;45.8949
19;sync;1;1.08528;1.08528;1.08528
19;evalKnownDf;1;0;0;0
19;write;1;2.5199e-05;2.5199e-05;2.5199e-05
19;trace;1;0;0;0
19;calc_total;1;46.9802;46.9802;46.9802
0;total;1;62.704;62.704;62.704
20;compErr;1;1.297e-06;1.297e-06;1.297e-06
20;init;1;2.25701;2.25701;2.25701
20;update;1;46.1141;46.1141;46.1141
20;sync;1;0.657192;0.657192;0.657192
20;evalKnownDf;1;0;0;0
20;write;1;1.9792e-05;1.9792e-05;1.9792e-05
20;trace;1;0;0;0
20;calc_total;1;46.7713;46.7713;46.7713
0;total;1;62.704;62.704;62.704
21;compErr;1;2.187e-06;2.187e-06;2.187e-06
21;init;1;2.23366;2.23366;2.23366
21;update;1;45.9929;45.9929;45.9929
21;sync;1;0.853263;0.853263;0.853263
21;evalKnownDf;1;0;0;0
21;write;1;2.6289e-05;2.6289e-05;2.6289e-05
21;trace;1;0;0;0
21;calc_total;1;46.8462;46.8462;46.8462
0;total;1;62.7038;62.7038;62.7038
22;compErr;1;1.855e-06;1.855e-06;1.855e-06
22;init;1;2.2338;2.2338;2.2338
22;update;1;45.8619;45.8619;45.8619
22;sync;1;0.915544;0.915544;0.915544
22;evalKnownDf;1;0;0;0
22;write;1;2.142e-05;2.142e-05;2.142e-05
22;trace;1;0;0;0
22;calc_total;1;46.7775;46.7775;46.7775
0;total;1;62.704;62.704;62.704
23;compErr;1;2.319e-06;2.319e-06;2.319e-06
23;init;1;2.24998;2.24998;2.24998
23;update;1;45.787;45.787;45.787
23;sync;1;0.958599;0.958599;0.958599
23;evalKnownDf;1;0;0;0
23;write;1;2.8098e-05;2.8098e-05;2.8098e-05
23;trace;1;0;0;0
23;calc_total;1;46.7456;46.7456;46.7456
0;total;1;62.7018;62.7018;62.7018
41;compErr;1;1.555e-06;1.555e-06;1.555e-06
41;init;1;2.26079;2.26079;2.26079
41;update;1;46.2247;46.2247;46.2247
41;sync;1;0.255632;0.255632;0.255632
41;evalKnownDf;1;0;0;0
41;write;1;2.562e-05;2.562e-05;2.562e-05
41;trace;1;0;0;0
41;calc_total;1;46.4803;46.4803;46.4803
0;total;1;62.6733;62.6733;62.6733
42;compErr;1;2.886e-06;2.886e-06;2.886e-06
42;init;1;2.24256;2.24256;2.24256
42;update;1;45.9516;45.9516;45.9516
42;sync;1;0.564601;0.564601;0.564601
42;evalKnownDf;1;0;0;0
42;write;1;2.3739e-05;2.3739e-05;2.3739e-05
42;trace;1;0;0;0
42;calc_total;1;46.5162;46.5162;46.5162
0;total;1;62.6733;62.6733;62.6733
43;compErr;1;1.137e-06;1.137e-06;1.137e-06
43;init;1;2.2426;2.2426;2.2426
43;update;1;45.654;45.654;45.654
43;sync;1;0.856984;0.856984;0.856984
43;evalKnownDf;1;0;0;0
43;write;1;1.9997e-05;1.9997e-05;1.9997e-05
43;trace;1;0;0;0
43;calc_total;1;46.511;46.511;46.511
0;total;1;62.6733;62.6733;62.6733
44;compErr;1;2.149e-06;2.149e-06;2.149e-06
44;init;1;2.2499;2.2499;2.2499
44;update;1;46.0359;46.0359;46.0359
44;sync;1;0.238836;0.238836;0.238836
44;evalKnownDf;1;0;0;0
44;write;1;2.2158e-05;2.2158e-05;2.2158e-05
44;trace;1;0;0;0
44;calc_total;1;46.2748;46.2748;46.2748
0;total;1;62.6732;62.6732;62.6732
45;compErr;1;2.165e-06;2.165e-06;2.165e-06
45;init;1;2.2457;2.2457;2.2457
45;update;1;45.9619;45.9619;45.9619
45;sync;1;0.405665;0.405665;0.405665
45;evalKnownDf;1;0;0;0
45;write;1;2.2173e-05;2.2173e-05;2.2173e-05
45;trace;1;0;0;0
45;calc_total;1;46.3675;46.3675;46.3675
0;total;1;62.6733;62.6733;62.6733
46;compErr;1;2.165e-06;2.165e-06;2.165e-06
46;init;1;2.25112;2.25112;2.25112
46;update;1;46.1758;46.1758;46.1758
46;sync;1;0.112013;0.112013;0.112013
46;evalKnownDf;1;0;0;0
46;write;1;1.9419e-05;1.9419e-05;1.9419e-05
46;trace;1;0;0;0
46;calc_total;1;46.2878;46.2878;46.2878
0;total;1;62.669;62.669;62.669
47;compErr;1;2.837e-06;2.837e-06;2.837e-06
47;init;1;2.25109;2.25109;2.25109
47;update;1;46.0392;46.0392;46.0392
47;sync;1;0.264035;0.264035;0.264035
47;evalKnownDf;1;0;0;0
47;write;1;2.3019e-05;2.3019e-05;2.3019e-05
47;trace;1;0;0;0
47;calc_total;1;46.3033;46.3033;46.3033
0;total;1;62.6732;62.6732;62.6732
