# Supplementary material for: A Halo abstraction for distributed n-dimensional structured grids within the C++ PGAS library DASH
Source: PeerJ Comput Sci. 2023 Feb 3;9:e1203. doi: 10.7717/peerj-cs.1203 (PMC10280232; doi:10.7717/peerj-cs.1203)
Supplement: Supplemental Information 4 [file peerj-cs-09-1203-s004.gz › raw_dash_scafes/res_2d_sc/weak/scafes_heat2d_n32_c24_254558_28658297.out]

SCAFES
REMARK: No time step width tau was specified.
 Set tau=1.0 and proceeded. 

Energy start: 19200
Energy end  : 19084.8
# unit_id;function_name;num_calls;avg_runtime;min_runtime;max_runtime
96;compErr;1;1.135e-06;1.135e-06;1.135e-06
96;init;1;2.21841;2.21841;2.21841
96;update;1;45.8004;45.8004;45.8004
96;sync;1;0.278162;0.278162;0.278162
96;evalKnownDf;1;0;0;0
96;write;1;1.8992e-05;1.8992e-05;1.8992e-05
96;trace;1;0;0;0
96;calc_total;1;46.0786;46.0786;46.0786
64;compErr;1;4.463e-06;4.463e-06;4.463e-06
64;init;1;2.20872;2.20872;2.20872
64;update;1;45.4606;45.4606;45.4606
64;sync;1;0.469452;0.469452;0.469452
64;evalKnownDf;1;0;0;0
64;write;1;3.2839e-05;3.2839e-05;3.2839e-05
64;trace;1;0;0;0
64;calc_total;1;45.9301;45.9301;45.9301
88;compErr;1;1.007e-06;1.007e-06;1.007e-06
88;init;1;2.22416;2.22416;2.22416
88;update;1;46.1648;46.1648;46.1648
88;sync;1;0.798973;0.798973;0.798973
88;evalKnownDf;1;0;0;0
88;write;1;1.8924e-05;1.8924e-05;1.8924e-05
88;trace;1;0;0;0
88;calc_total;1;46.9637;46.9637;46.9637
32;compErr;1;2.184e-06;2.184e-06;2.184e-06
32;init;1;2.20098;2.20098;2.20098
32;update;1;45.6379;45.6379;45.6379
32;sync;1;0.182438;0.182438;0.182438
32;evalKnownDf;1;0;0;0
32;write;1;2.4459e-05;2.4459e-05;2.4459e-05
32;trace;1;0;0;0
32;calc_total;1;45.8203;45.8203;45.8203
184;compErr;1;2.713e-06;2.713e-06;2.713e-06
184;init;1;2.19112;2.19112;2.19112
184;update;1;45.5298;45.5298;45.5298
184;sync;1;1.64155;1.64155;1.64155
184;evalKnownDf;1;0;0;0
184;write;1;3.0766e-05;3.0766e-05;3.0766e-05
184;trace;1;0;0;0
184;calc_total;1;47.1713;47.1713;47.1713
160;compErr;1;1.579e-06;1.579e-06;1.579e-06
160;init;1;2.18829;2.18829;2.18829
160;update;1;45.4681;45.4681;45.4681
160;sync;1;1.50317;1.50317;1.50317
160;evalKnownDf;1;0;0;0
160;write;1;2.2888e-05;2.2888e-05;2.2888e-05
160;trace;1;0;0;0
160;calc_total;1;46.9712;46.9712;46.9712
128;compErr;1;1.919e-06;1.919e-06;1.919e-06
128;init;1;2.26667;2.26667;2.26667
128;update;1;46.1171;46.1171;46.1171
128;sync;1;0.0336712;0.0336712;0.0336712
128;evalKnownDf;1;0;0;0
128;write;1;2.1067e-05;2.1067e-05;2.1067e-05
128;trace;1;0;0;0
128;calc_total;1;46.1507;46.1507;46.1507
216;compErr;1;1.687e-06;1.687e-06;1.687e-06
216;init;1;2.20224;2.20224;2.20224
216;update;1;45.5475;45.5475;45.5475
216;sync;1;0.555538;0.555538;0.555538
216;evalKnownDf;1;0;0;0
216;write;1;2.3944e-05;2.3944e-05;2.3944e-05
216;trace;1;0;0;0
216;calc_total;1;46.1031;46.1031;46.1031
192;compErr;1;2.283e-06;2.283e-06;2.283e-06
192;init;1;2.21641;2.21641;2.21641
192;update;1;45.628;45.628;45.628
192;sync;1;1.87806;1.87806;1.87806
192;evalKnownDf;1;0;0;0
192;write;1;2.1787e-05;2.1787e-05;2.1787e-05
192;trace;1;0;0;0
192;calc_total;1;47.506;47.506;47.506
0;compErr;1;1.825e-06;1.825e-06;1.825e-06
0;init;1;2.17462;2.17462;2.17462
0;update;1;45.6227;45.6227;45.6227
0;sync;1;1.52148;1.52148;1.52148
0;evalKnownDf;1;0;0;0
0;write;1;3.2608e-05;3.2608e-05;3.2608e-05
0;trace;1;0;0;0
0;calc_total;1;47.1441;47.1441;47.1441
256;compErr;1;2.006e-06;2.006e-06;2.006e-06
256;init;1;2.16757;2.16757;2.16757
256;update;1;45.9105;45.9105;45.9105
256;sync;1;0.100867;0.100867;0.100867
256;evalKnownDf;1;0;0;0
256;write;1;2.2061e-05;2.2061e-05;2.2061e-05
256;trace;1;0;0;0
256;calc_total;1;46.0113;46.0113;46.0113
281;compErr;1;1.7e-06;1.7e-06;1.7e-06
281;init;1;2.24231;2.24231;2.24231
281;update;1;45.7073;45.7073;45.7073
281;sync;1;0.753459;0.753459;0.753459
281;evalKnownDf;1;0;0;0
281;write;1;2.4996e-05;2.4996e-05;2.4996e-05
281;trace;1;0;0;0
281;calc_total;1;46.4608;46.4608;46.4608
312;compErr;1;1.618e-06;1.618e-06;1.618e-06
312;init;1;2.1588;2.1588;2.1588
312;update;1;45.7204;45.7204;45.7204
312;sync;1;0.200085;0.200085;0.200085
312;evalKnownDf;1;0;0;0
312;write;1;2.4363e-05;2.4363e-05;2.4363e-05
312;trace;1;0;0;0
312;calc_total;1;45.9205;45.9205;45.9205
408;compErr;1;1.848e-06;1.848e-06;1.848e-06
408;init;1;2.20987;2.20987;2.20987
408;update;1;45.7636;45.7636;45.7636
408;sync;1;1.25279;1.25279;1.25279
408;evalKnownDf;1;0;0;0
408;write;1;2.1185e-05;2.1185e-05;2.1185e-05
408;trace;1;0;0;0
408;calc_total;1;47.0164;47.0164;47.0164
288;compErr;1;2.446e-06;2.446e-06;2.446e-06
288;init;1;2.233;2.233;2.233
288;update;1;45.6151;45.6151;45.6151
288;sync;1;0.725693;0.725693;0.725693
288;evalKnownDf;1;0;0;0
288;write;1;2.9573e-05;2.9573e-05;2.9573e-05
288;trace;1;0;0;0
288;calc_total;1;46.3408;46.3408;46.3408
336;compErr;1;2.579e-06;2.579e-06;2.579e-06
336;init;1;2.1923;2.1923;2.1923
336;update;1;45.894;45.894;45.894
336;sync;1;0.101738;0.101738;0.101738
336;evalKnownDf;1;0;0;0
336;write;1;3.1093e-05;3.1093e-05;3.1093e-05
336;trace;1;0;0;0
336;calc_total;1;45.9958;45.9958;45.9958
384;compErr;1;2.109e-06;2.109e-06;2.109e-06
384;init;1;2.13448;2.13448;2.13448
384;update;1;45.5296;45.5296;45.5296
384;sync;1;9.0761;9.0761;9.0761
384;evalKnownDf;1;0;0;0
384;write;1;2.6071e-05;2.6071e-05;2.6071e-05
384;trace;1;0;0;0
384;calc_total;1;54.6057;54.6057;54.6057
440;compErr;1;2.71e-06;2.71e-06;2.71e-06
440;init;1;2.19928;2.19928;2.19928
440;update;1;45.4085;45.4085;45.4085
440;sync;1;1.47111;1.47111;1.47111
440;evalKnownDf;1;0;0;0
440;write;1;3.0865e-05;3.0865e-05;3.0865e-05
440;trace;1;0;0;0
440;calc_total;1;46.8796;46.8796;46.8796
457;compErr;1;9.99e-07;9.99e-07;9.99e-07
457;init;1;2.13769;2.13769;2.13769
457;update;1;45.5346;45.5346;45.5346
457;sync;1;23.0874;23.0874;23.0874
457;evalKnownDf;1;0;0;0
457;write;1;2.2217e-05;2.2217e-05;2.2217e-05
457;trace;1;0;0;0
457;calc_total;1;68.622;68.622;68.622
360;compErr;1;1.497e-06;1.497e-06;1.497e-06
360;init;1;2.17278;2.17278;2.17278
360;update;1;46.1019;46.1019;46.1019
360;sync;1;0.0325965;0.0325965;0.0325965
360;evalKnownDf;1;0;0;0
360;write;1;1.8653e-05;1.8653e-05;1.8653e-05
360;trace;1;0;0;0
360;calc_total;1;46.1345;46.1345;46.1345
504;compErr;1;1.358e-06;1.358e-06;1.358e-06
504;init;1;2.20156;2.20156;2.20156
504;update;1;46.0999;46.0999;46.0999
504;sync;1;0.0318725;0.0318725;0.0318725
504;evalKnownDf;1;0;0;0
504;write;1;2.3433e-05;2.3433e-05;2.3433e-05
504;trace;1;0;0;0
504;calc_total;1;46.1318;46.1318;46.1318
552;compErr;1;1.633e-06;1.633e-06;1.633e-06
552;init;1;2.20358;2.20358;2.20358
552;update;1;45.8625;45.8625;45.8625
552;sync;1;10.7164;10.7164;10.7164
552;evalKnownDf;1;0;0;0
552;write;1;2.2257e-05;2.2257e-05;2.2257e-05
552;trace;1;0;0;0
552;calc_total;1;56.5789;56.5789;56.5789
480;compErr;1;2.042e-06;2.042e-06;2.042e-06
480;init;1;2.1615;2.1615;2.1615
480;update;1;45.8371;45.8371;45.8371
480;sync;1;0.191668;0.191668;0.191668
480;evalKnownDf;1;0;0;0
480;write;1;2.8661e-05;2.8661e-05;2.8661e-05
480;trace;1;0;0;0
480;calc_total;1;46.0288;46.0288;46.0288
576;compErr;1;2.221e-06;2.221e-06;2.221e-06
576;init;1;2.16548;2.16548;2.16548
576;update;1;45.7921;45.7921;45.7921
576;sync;1;0.12145;0.12145;0.12145
576;evalKnownDf;1;0;0;0
576;write;1;2.8485e-05;2.8485e-05;2.8485e-05
576;trace;1;0;0;0
576;calc_total;1;45.9136;45.9136;45.9136
544;compErr;1;1.797e-06;1.797e-06;1.797e-06
544;init;1;2.15985;2.15985;2.15985
544;update;1;45.695;45.695;45.695
544;sync;1;0.682334;0.682334;0.682334
544;evalKnownDf;1;0;0;0
544;write;1;2.715e-05;2.715e-05;2.715e-05
544;trace;1;0;0;0
544;calc_total;1;46.3774;46.3774;46.3774
616;compErr;1;2.426e-06;2.426e-06;2.426e-06
616;init;1;2.20319;2.20319;2.20319
616;update;1;45.9226;45.9226;45.9226
616;sync;1;7.67982;7.67982;7.67982
616;evalKnownDf;1;0;0;0
616;write;1;2.5909e-05;2.5909e-05;2.5909e-05
616;trace;1;0;0;0
616;calc_total;1;53.6024;53.6024;53.6024
704;compErr;1;2.13e-06;2.13e-06;2.13e-06
704;init;1;2.18901;2.18901;2.18901
704;update;1;45.8184;45.8184;45.8184
704;sync;1;0.230425;0.230425;0.230425
704;evalKnownDf;1;0;0;0
704;write;1;2.4147e-05;2.4147e-05;2.4147e-05
704;trace;1;0;0;0
704;calc_total;1;46.0488;46.0488;46.0488
672;compErr;1;1.937e-06;1.937e-06;1.937e-06
672;init;1;2.15583;2.15583;2.15583
672;update;1;46.0178;46.0178;46.0178
672;sync;1;1.82522;1.82522;1.82522
672;evalKnownDf;1;0;0;0
672;write;1;2.6787e-05;2.6787e-05;2.6787e-05
672;trace;1;0;0;0
672;calc_total;1;47.843;47.843;47.843
640;compErr;1;1.11e-06;1.11e-06;1.11e-06
640;init;1;2.2233;2.2233;2.2233
640;update;1;45.7618;45.7618;45.7618
640;sync;1;1.19681;1.19681;1.19681
640;evalKnownDf;1;0;0;0
640;write;1;1.9863e-05;1.9863e-05;1.9863e-05
640;trace;1;0;0;0
640;calc_total;1;46.9586;46.9586;46.9586
728;compErr;1;2.066e-06;2.066e-06;2.066e-06
728;init;1;2.19468;2.19468;2.19468
728;update;1;45.7476;45.7476;45.7476
728;sync;1;2.56317;2.56317;2.56317
728;evalKnownDf;1;0;0;0
728;write;1;3.0604e-05;3.0604e-05;3.0604e-05
728;trace;1;0;0;0
728;calc_total;1;48.3108;48.3108;48.3108
665;compErr;1;2.917e-06;2.917e-06;2.917e-06
665;init;1;2.16231;2.16231;2.16231
665;update;1;45.8007;45.8007;45.8007
665;sync;1;7.60777;7.60777;7.60777
665;evalKnownDf;1;0;0;0
665;write;1;2.4642e-05;2.4642e-05;2.4642e-05
665;trace;1;0;0;0
665;calc_total;1;53.4084;53.4084;53.4084
760;compErr;1;1.87e-06;1.87e-06;1.87e-06
760;init;1;2.16072;2.16072;2.16072
760;update;1;45.5138;45.5138;45.5138
760;sync;1;0.909393;0.909393;0.909393
760;evalKnownDf;1;0;0;0
760;write;1;2.5514e-05;2.5514e-05;2.5514e-05
760;trace;1;0;0;0
760;calc_total;1;46.4232;46.4232;46.4232
98;compErr;1;2.029e-06;2.029e-06;2.029e-06
98;init;1;2.15564;2.15564;2.15564
98;update;1;45.6511;45.6511;45.6511
98;sync;1;0.380937;0.380937;0.380937
48;compErr;1;1.592e-06;1.592e-06;1.592e-06
48;init;1;2.18365;2.18365;2.18365
48;update;1;45.9987;45.9987;45.9987
48;sync;1;2.05022;2.05022;2.05022
48;evalKnownDf;1;0;0;0
48;write;1;2.1282e-05;2.1282e-05;2.1282e-05
48;trace;1;0;0;0
48;calc_total;1;48.0489;48.0489;48.0489
89;compErr;1;1.644e-06;1.644e-06;1.644e-06
89;init;1;2.18574;2.18574;2.18574
89;update;1;46.1073;46.1073;46.1073
89;sync;1;1.87994;1.87994;1.87994
89;evalKnownDf;1;0;0;0
34;compErr;1;2.556e-06;2.556e-06;2.556e-06
34;init;1;2.24255;2.24255;2.24255
34;update;1;45.5366;45.5366;45.5366
34;sync;1;0.575313;0.575313;0.575313
34;evalKnownDf;1;0;0;0
185;compErr;1;3.487e-06;3.487e-06;3.487e-06
185;init;1;2.24849;2.24849;2.24849
185;update;1;45.7392;45.7392;45.7392
185;sync;1;0.641751;0.641751;0.641751
185;evalKnownDf;1;0;0;0
185;write;1;3.302e-05;3.302e-05;3.302e-05
185;trace;1;0;0;0
185;calc_total;1;46.3809;46.3809;46.3809
153;compErr;1;1.551e-06;1.551e-06;1.551e-06
153;init;1;2.16794;2.16794;2.16794
153;update;1;45.7782;45.7782;45.7782
153;sync;1;0.496947;0.496947;0.496947
153;evalKnownDf;1;0;0;0
153;write;1;2.7735e-05;2.7735e-05;2.7735e-05
153;trace;1;0;0;0
153;calc_total;1;46.2752;46.2752;46.2752
120;compErr;1;2.413e-06;2.413e-06;2.413e-06
120;init;1;2.1875;2.1875;2.1875
120;update;1;45.7956;45.7956;45.7956
120;sync;1;0.304871;0.304871;0.304871
217;compErr;1;1.586e-06;1.586e-06;1.586e-06
217;init;1;2.18273;2.18273;2.18273
217;update;1;45.7319;45.7319;45.7319
217;sync;1;1.90664;1.90664;1.90664
217;evalKnownDf;1;0;0;0
217;write;1;2.6691e-05;2.6691e-05;2.6691e-05
201;compErr;1;2.391e-06;2.391e-06;2.391e-06
201;init;1;2.16718;2.16718;2.16718
201;update;1;45.4179;45.4179;45.4179
201;sync;1;1.02914;1.02914;1.02914
201;evalKnownDf;1;0;0;0
201;write;1;3.173e-05;3.173e-05;3.173e-05
201;trace;1;0;0;0
1;compErr;1;1.83e-06;1.83e-06;1.83e-06
1;init;1;2.18788;2.18788;2.18788
1;update;1;45.852;45.852;45.852
1;sync;1;0.280802;0.280802;0.280802
1;evalKnownDf;1;0;0;0
1;write;1;2.0956e-05;2.0956e-05;2.0956e-05
1;trace;1;0;0;0
250;compErr;1;1.019e-06;1.019e-06;1.019e-06
250;init;1;2.1885;2.1885;2.1885
250;update;1;45.9369;45.9369;45.9369
250;sync;1;0.417151;0.417151;0.417151
250;evalKnownDf;1;0;0;0
250;write;1;1.8001e-05;1.8001e-05;1.8001e-05
250;trace;1;0;0;0
250;calc_total;1;46.3541;46.3541;46.3541
283;compErr;1;2.874e-06;2.874e-06;2.874e-06
283;init;1;2.13892;2.13892;2.13892
283;update;1;45.4522;45.4522;45.4522
283;sync;1;0.741834;0.741834;0.741834
283;evalKnownDf;1;0;0;0
313;compErr;1;2.144e-06;2.144e-06;2.144e-06
313;init;1;2.15371;2.15371;2.15371
313;update;1;45.4389;45.4389;45.4389
313;sync;1;0.704319;0.704319;0.704319
313;evalKnownDf;1;0;0;0
313;write;1;2.7104e-05;2.7104e-05;2.7104e-05
313;trace;1;0;0;0
313;calc_total;1;46.1433;46.1433;46.1433
409;compErr;1;2.254e-06;2.254e-06;2.254e-06
409;init;1;2.16343;2.16343;2.16343
409;update;1;45.52;45.52;45.52
409;sync;1;0.337469;0.337469;0.337469
409;evalKnownDf;1;0;0;0
409;write;1;2.9806e-05;2.9806e-05;2.9806e-05
409;trace;1;0;0;0
409;calc_total;1;45.8575;45.8575;45.8575
290;compErr;1;2.069e-06;2.069e-06;2.069e-06
290;init;1;2.21106;2.21106;2.21106
290;update;1;45.7714;45.7714;45.7714
290;sync;1;0.559052;0.559052;0.559052
290;evalKnownDf;1;0;0;0
290;write;1;2.5839e-05;2.5839e-05;2.5839e-05
290;trace;1;0;0;0
290;calc_total;1;46.3304;46.3304;46.3304
337;compErr;1;2.252e-06;2.252e-06;2.252e-06
337;init;1;2.18674;2.18674;2.18674
337;update;1;45.9182;45.9182;45.9182
337;sync;1;1.93983;1.93983;1.93983
337;evalKnownDf;1;0;0;0
337;write;1;3.0946e-05;3.0946e-05;3.0946e-05
337;trace;1;0;0;0
337;calc_total;1;47.858;47.858;47.858
385;compErr;1;1.712e-06;1.712e-06;1.712e-06
385;init;1;2.15416;2.15416;2.15416
385;update;1;45.7148;45.7148;45.7148
385;sync;1;12.6266;12.6266;12.6266
385;evalKnownDf;1;0;0;0
385;write;1;2.351e-05;2.351e-05;2.351e-05
385;trace;1;0;0;0
385;calc_total;1;58.3414;58.3414;58.3414
441;compErr;1;2.595e-06;2.595e-06;2.595e-06
441;init;1;2.15881;2.15881;2.15881
441;update;1;45.8477;45.8477;45.8477
441;sync;1;0.30981;0.30981;0.30981
441;evalKnownDf;1;0;0;0
441;write;1;3.127e-05;3.127e-05;3.127e-05
441;trace;1;0;0;0
441;calc_total;1;46.1575;46.1575;46.1575
472;compErr;1;1.252e-06;1.252e-06;1.252e-06
472;init;1;2.16832;2.16832;2.16832
472;update;1;45.8801;45.8801;45.8801
472;sync;1;7.34241;7.34241;7.34241
472;evalKnownDf;1;0;0;0
472;write;1;1.976e-05;1.976e-05;1.976e-05
472;trace;1;0;0;0
472;calc_total;1;53.2225;53.2225;53.2225
361;compErr;1;1.866e-06;1.866e-06;1.866e-06
361;init;1;2.22066;2.22066;2.22066
361;update;1;45.8625;45.8625;45.8625
361;sync;1;0.857566;0.857566;0.857566
361;evalKnownDf;1;0;0;0
361;write;1;2.8109e-05;2.8109e-05;2.8109e-05
361;trace;1;0;0;0
361;calc_total;1;46.7201;46.7201;46.7201
505;compErr;1;2.344e-06;2.344e-06;2.344e-06
505;init;1;2.18579;2.18579;2.18579
505;update;1;45.5727;45.5727;45.5727
505;sync;1;0.647245;0.647245;0.647245
505;evalKnownDf;1;0;0;0
505;write;1;2.8658e-05;2.8658e-05;2.8658e-05
505;trace;1;0;0;0
505;calc_total;1;46.2199;46.2199;46.2199
553;compErr;1;3.616e-06;3.616e-06;3.616e-06
553;init;1;2.13597;2.13597;2.13597
553;update;1;45.6091;45.6091;45.6091
553;sync;1;23.1054;23.1054;23.1054
553;evalKnownDf;1;0;0;0
553;write;1;3.2699e-05;3.2699e-05;3.2699e-05
553;trace;1;0;0;0
553;calc_total;1;68.7145;68.7145;68.7145
482;compErr;1;1.344e-06;1.344e-06;1.344e-06
482;init;1;2.23122;2.23122;2.23122
482;update;1;45.9512;45.9512;45.9512
482;sync;1;0.597604;0.597604;0.597604
482;evalKnownDf;1;0;0;0
482;write;1;2.4931e-05;2.4931e-05;2.4931e-05
482;trace;1;0;0;0
482;calc_total;1;46.5488;46.5488;46.5488
577;compErr;1;1.84e-06;1.84e-06;1.84e-06
577;init;1;2.17927;2.17927;2.17927
577;update;1;45.8932;45.8932;45.8932
577;sync;1;1.65227;1.65227;1.65227
577;evalKnownDf;1;0;0;0
577;write;1;2.0404e-05;2.0404e-05;2.0404e-05
577;trace;1;0;0;0
577;calc_total;1;47.5455;47.5455;47.5455
528;compErr;1;3.305e-06;3.305e-06;3.305e-06
528;init;1;2.16562;2.16562;2.16562
528;update;1;46.2819;46.2819;46.2819
528;sync;1;0.236427;0.236427;0.236427
528;evalKnownDf;1;0;0;0
528;write;1;3.2643e-05;3.2643e-05;3.2643e-05
528;trace;1;0;0;0
528;calc_total;1;46.5184;46.5184;46.5184
622;compErr;1;1.441e-06;1.441e-06;1.441e-06
622;init;1;2.19086;2.19086;2.19086
622;update;1;46.177;46.177;46.177
622;sync;1;6.517;6.517;6.517
696;compErr;1;2.014e-06;2.014e-06;2.014e-06
696;init;1;2.14553;2.14553;2.14553
696;update;1;45.5762;45.5762;45.5762
696;sync;1;16.0273;16.0273;16.0273
696;evalKnownDf;1;0;0;0
696;write;1;2.3427e-05;2.3427e-05;2.3427e-05
696;trace;1;0;0;0
696;calc_total;1;61.6036;61.6036;61.6036
679;compErr;1;2.663e-06;2.663e-06;2.663e-06
679;init;1;2.16206;2.16206;2.16206
679;update;1;45.4794;45.4794;45.4794
679;sync;1;3.58213;3.58213;3.58213
679;evalKnownDf;1;0;0;0
679;write;1;3.1046e-05;3.1046e-05;3.1046e-05
679;trace;1;0;0;0
679;calc_total;1;49.0615;49.0615;49.0615
632;compErr;1;1.76e-06;1.76e-06;1.76e-06
632;init;1;2.221;2.221;2.221
632;update;1;45.5435;45.5435;45.5435
632;sync;1;0.756075;0.756075;0.756075
632;evalKnownDf;1;0;0;0
632;write;1;2.9367e-05;2.9367e-05;2.9367e-05
632;trace;1;0;0;0
632;calc_total;1;46.2996;46.2996;46.2996
729;compErr;1;1.917e-06;1.917e-06;1.917e-06
729;init;1;2.14113;2.14113;2.14113
729;update;1;45.6786;45.6786;45.6786
729;sync;1;1.4469;1.4469;1.4469
729;evalKnownDf;1;0;0;0
729;write;1;3.0434e-05;3.0434e-05;3.0434e-05
729;trace;1;0;0;0
729;calc_total;1;47.1255;47.1255;47.1255
666;compErr;1;1.696e-06;1.696e-06;1.696e-06
666;init;1;2.15323;2.15323;2.15323
666;update;1;45.5761;45.5761;45.5761
761;compErr;1;1.116e-06;1.116e-06;1.116e-06
761;init;1;2.15894;2.15894;2.15894
761;update;1;45.7858;45.7858;45.7858
761;sync;1;2.00234;2.00234;2.00234
761;evalKnownDf;1;0;0;0
761;write;1;2.3664e-05;2.3664e-05;2.3664e-05
761;trace;1;0;0;0
761;calc_total;1;47.7882;47.7882;47.7882
98;evalKnownDf;1;0;0;0
98;write;1;2.9585e-05;2.9585e-05;2.9585e-05
98;trace;1;0;0;0
98;calc_total;1;46.032;46.032;46.032
65;compErr;1;2.542e-06;2.542e-06;2.542e-06
65;init;1;2.18842;2.18842;2.18842
65;update;1;45.6208;45.6208;45.6208
65;sync;1;2.16681;2.16681;2.16681
65;evalKnownDf;1;0;0;0
65;write;1;2.9458e-05;2.9458e-05;2.9458e-05
65;trace;1;0;0;0
89;write;1;2.3382e-05;2.3382e-05;2.3382e-05
89;trace;1;0;0;0
89;calc_total;1;47.9872;47.9872;47.9872
34;write;1;2.505e-05;2.505e-05;2.505e-05
34;trace;1;0;0;0
34;calc_total;1;46.1119;46.1119;46.1119
186;compErr;1;2.535e-06;2.535e-06;2.535e-06
186;init;1;2.18426;2.18426;2.18426
186;update;1;45.7031;45.7031;45.7031
186;sync;1;0.382014;0.382014;0.382014
186;evalKnownDf;1;0;0;0
154;compErr;1;2.582e-06;2.582e-06;2.582e-06
154;init;1;2.22173;2.22173;2.22173
154;update;1;45.8042;45.8042;45.8042
154;sync;1;0.62182;0.62182;0.62182
154;evalKnownDf;1;0;0;0
120;evalKnownDf;1;0;0;0
120;write;1;2.7724e-05;2.7724e-05;2.7724e-05
120;trace;1;0;0;0
120;calc_total;1;46.1005;46.1005;46.1005
217;trace;1;0;0;0
217;calc_total;1;47.6385;47.6385;47.6385
201;calc_total;1;46.447;46.447;46.447
1;calc_total;1;46.1328;46.1328;46.1328
248;compErr;1;1.415e-06;1.415e-06;1.415e-06
248;init;1;2.17066;2.17066;2.17066
248;update;1;45.9776;45.9776;45.9776
282;compErr;1;3.075e-06;3.075e-06;3.075e-06
282;init;1;2.24347;2.24347;2.24347
282;update;1;45.5432;45.5432;45.5432
282;sync;1;0.779081;0.779081;0.779081
282;evalKnownDf;1;0;0;0
282;write;1;2.5207e-05;2.5207e-05;2.5207e-05
282;trace;1;0;0;0
282;calc_total;1;46.3223;46.3223;46.3223
314;compErr;1;1.918e-06;1.918e-06;1.918e-06
314;init;1;2.15668;2.15668;2.15668
314;update;1;45.3859;45.3859;45.3859
314;sync;1;0.892198;0.892198;0.892198
314;evalKnownDf;1;0;0;0
314;write;1;2.7223e-05;2.7223e-05;2.7223e-05
314;trace;1;0;0;0
314;calc_total;1;46.2781;46.2781;46.2781
410;compErr;1;1.85e-06;1.85e-06;1.85e-06
410;init;1;2.26315;2.26315;2.26315
410;update;1;45.5213;45.5213;45.5213
410;sync;1;0.583941;0.583941;0.583941
410;evalKnownDf;1;0;0;0
410;write;1;2.9588e-05;2.9588e-05;2.9588e-05
410;trace;1;0;0;0
410;calc_total;1;46.1052;46.1052;46.1052
291;compErr;1;1.99e-06;1.99e-06;1.99e-06
291;init;1;2.15922;2.15922;2.15922
291;update;1;45.8736;45.8736;45.8736
291;sync;1;0.0986158;0.0986158;0.0986158
291;evalKnownDf;1;0;0;0
291;write;1;2.3816e-05;2.3816e-05;2.3816e-05
291;trace;1;0;0;0
291;calc_total;1;45.9722;45.9722;45.9722
338;compErr;1;2.121e-06;2.121e-06;2.121e-06
338;init;1;2.16075;2.16075;2.16075
338;update;1;45.9729;45.9729;45.9729
338;sync;1;0.0314693;0.0314693;0.0314693
338;evalKnownDf;1;0;0;0
338;write;1;2.1261e-05;2.1261e-05;2.1261e-05
338;trace;1;0;0;0
338;calc_total;1;46.0044;46.0044;46.0044
386;compErr;1;1.416e-06;1.416e-06;1.416e-06
386;init;1;2.1777;2.1777;2.1777
386;update;1;45.5113;45.5113;45.5113
386;sync;1;14.6674;14.6674;14.6674
386;evalKnownDf;1;0;0;0
386;write;1;2.2193e-05;2.2193e-05;2.2193e-05
386;trace;1;0;0;0
386;calc_total;1;60.1788;60.1788;60.1788
442;compErr;1;3.388e-06;3.388e-06;3.388e-06
442;init;1;2.18746;2.18746;2.18746
442;update;1;45.9141;45.9141;45.9141
442;sync;1;0.510122;0.510122;0.510122
442;evalKnownDf;1;0;0;0
442;write;1;2.6907e-05;2.6907e-05;2.6907e-05
442;trace;1;0;0;0
442;calc_total;1;46.4242;46.4242;46.4242
473;compErr;1;1.494e-06;1.494e-06;1.494e-06
473;init;1;2.15527;2.15527;2.15527
473;update;1;45.4671;45.4671;45.4671
473;sync;1;9.68666;9.68666;9.68666
473;evalKnownDf;1;0;0;0
473;write;1;2.5996e-05;2.5996e-05;2.5996e-05
473;trace;1;0;0;0
473;calc_total;1;55.1537;55.1537;55.1537
362;compErr;1;3.074e-06;3.074e-06;3.074e-06
362;init;1;2.19486;2.19486;2.19486
362;update;1;45.8485;45.8485;45.8485
362;sync;1;0.279468;0.279468;0.279468
362;evalKnownDf;1;0;0;0
362;write;1;2.935e-05;2.935e-05;2.935e-05
362;trace;1;0;0;0
362;calc_total;1;46.128;46.128;46.128
506;compErr;1;1.922e-06;1.922e-06;1.922e-06
506;init;1;2.1517;2.1517;2.1517
506;update;1;45.5022;45.5022;45.5022
506;sync;1;0.762089;0.762089;0.762089
506;evalKnownDf;1;0;0;0
506;write;1;3.0164e-05;3.0164e-05;3.0164e-05
506;trace;1;0;0;0
506;calc_total;1;46.2643;46.2643;46.2643
554;compErr;1;2.452e-06;2.452e-06;2.452e-06
554;init;1;2.18841;2.18841;2.18841
554;update;1;45.5571;45.5571;45.5571
554;sync;1;9.09098;9.09098;9.09098
554;evalKnownDf;1;0;0;0
554;write;1;3.1329e-05;3.1329e-05;3.1329e-05
554;trace;1;0;0;0
554;calc_total;1;54.6481;54.6481;54.6481
487;compErr;1;2.841e-06;2.841e-06;2.841e-06
487;init;1;2.17756;2.17756;2.17756
487;update;1;45.8324;45.8324;45.8324
487;sync;1;0.641745;0.641745;0.641745
487;evalKnownDf;1;0;0;0
487;write;1;3.1913e-05;3.1913e-05;3.1913e-05
487;trace;1;0;0;0
487;calc_total;1;46.4742;46.4742;46.4742
578;compErr;1;1.097e-06;1.097e-06;1.097e-06
578;init;1;2.18356;2.18356;2.18356
578;update;1;45.522;45.522;45.522
578;sync;1;0.752472;0.752472;0.752472
578;evalKnownDf;1;0;0;0
578;write;1;2.3511e-05;2.3511e-05;2.3511e-05
578;trace;1;0;0;0
578;calc_total;1;46.2745;46.2745;46.2745
529;compErr;1;1.85e-06;1.85e-06;1.85e-06
529;init;1;2.18418;2.18418;2.18418
529;update;1;46.5181;46.5181;46.5181
529;sync;1;0.606326;0.606326;0.606326
529;evalKnownDf;1;0;0;0
529;write;1;2.4365e-05;2.4365e-05;2.4365e-05
529;trace;1;0;0;0
529;calc_total;1;47.1244;47.1244;47.1244
622;evalKnownDf;1;0;0;0
622;write;1;2.1515e-05;2.1515e-05;2.1515e-05
622;trace;1;0;0;0
622;calc_total;1;52.694;52.694;52.694
697;compErr;1;2.437e-06;2.437e-06;2.437e-06
697;init;1;2.16451;2.16451;2.16451
697;update;1;45.7282;45.7282;45.7282
697;sync;1;5.02075;5.02075;5.02075
697;evalKnownDf;1;0;0;0
697;write;1;2.6057e-05;2.6057e-05;2.6057e-05
697;trace;1;0;0;0
697;calc_total;1;50.7489;50.7489;50.7489
680;compErr;1;2.115e-06;2.115e-06;2.115e-06
680;init;1;2.17114;2.17114;2.17114
680;update;1;45.4959;45.4959;45.4959
680;sync;1;2.56209;2.56209;2.56209
680;evalKnownDf;1;0;0;0
680;write;1;3.3125e-05;3.3125e-05;3.3125e-05
680;trace;1;0;0;0
680;calc_total;1;48.0579;48.0579;48.0579
633;compErr;1;1.39e-06;1.39e-06;1.39e-06
633;init;1;2.17397;2.17397;2.17397
633;update;1;45.8613;45.8613;45.8613
633;sync;1;0.420275;0.420275;0.420275
633;evalKnownDf;1;0;0;0
633;write;1;2.8498e-05;2.8498e-05;2.8498e-05
633;trace;1;0;0;0
633;calc_total;1;46.2815;46.2815;46.2815
730;compErr;1;1.589e-06;1.589e-06;1.589e-06
730;init;1;2.15808;2.15808;2.15808
730;update;1;46.0793;46.0793;46.0793
730;sync;1;1.16891;1.16891;1.16891
730;evalKnownDf;1;0;0;0
730;write;1;2.4379e-05;2.4379e-05;2.4379e-05
730;trace;1;0;0;0
730;calc_total;1;47.2482;47.2482;47.2482
666;sync;1;7.5381;7.5381;7.5381
666;evalKnownDf;1;0;0;0
666;write;1;2.7994e-05;2.7994e-05;2.7994e-05
666;trace;1;0;0;0
666;calc_total;1;53.1142;53.1142;53.1142
762;compErr;1;1.195e-06;1.195e-06;1.195e-06
762;init;1;2.14634;2.14634;2.14634
762;update;1;45.9078;45.9078;45.9078
762;sync;1;0.698546;0.698546;0.698546
762;evalKnownDf;1;0;0;0
762;write;1;2.0173e-05;2.0173e-05;2.0173e-05
762;trace;1;0;0;0
762;calc_total;1;46.6064;46.6064;46.6064
103;compErr;1;2.449e-06;2.449e-06;2.449e-06
103;init;1;2.17749;2.17749;2.17749
103;update;1;45.7612;45.7612;45.7612
103;sync;1;2.31113;2.31113;2.31113
103;evalKnownDf;1;0;0;0
103;write;1;2.4953e-05;2.4953e-05;2.4953e-05
65;calc_total;1;47.7876;47.7876;47.7876
90;compErr;1;3.518e-06;3.518e-06;3.518e-06
90;init;1;2.16351;2.16351;2.16351
90;update;1;45.688;45.688;45.688
90;sync;1;0.681638;0.681638;0.681638
90;evalKnownDf;1;0;0;0
90;write;1;3.0086e-05;3.0086e-05;3.0086e-05
90;trace;1;0;0;0
90;calc_total;1;46.3697;46.3697;46.3697
24;compErr;1;1.975e-06;1.975e-06;1.975e-06
24;init;1;2.18217;2.18217;2.18217
24;update;1;45.8013;45.8013;45.8013
24;sync;1;1.68461;1.68461;1.68461
24;evalKnownDf;1;0;0;0
186;write;1;2.408e-05;2.408e-05;2.408e-05
186;trace;1;0;0;0
186;calc_total;1;46.0851;46.0851;46.0851
154;write;1;2.4439e-05;2.4439e-05;2.4439e-05
154;trace;1;0;0;0
154;calc_total;1;46.426;46.426;46.426
121;compErr;1;2.738e-06;2.738e-06;2.738e-06
121;init;1;2.17;2.17;2.17
121;update;1;45.3999;45.3999;45.3999
121;sync;1;0.819813;0.819813;0.819813
121;evalKnownDf;1;0;0;0
121;write;1;3.1364e-05;3.1364e-05;3.1364e-05
121;trace;1;0;0;0
218;compErr;1;1.078e-06;1.078e-06;1.078e-06
218;init;1;2.23671;2.23671;2.23671
218;update;1;45.9354;45.9354;45.9354
218;sync;1;0.712685;0.712685;0.712685
218;evalKnownDf;1;0;0;0
218;write;1;1.8849e-05;1.8849e-05;1.8849e-05
193;compErr;1;2.88e-06;2.88e-06;2.88e-06
193;init;1;2.15795;2.15795;2.15795
193;update;1;45.3877;45.3877;45.3877
193;sync;1;0.42359;0.42359;0.42359
193;evalKnownDf;1;0;0;0
8;compErr;1;1.722e-06;1.722e-06;1.722e-06
8;init;1;2.15636;2.15636;2.15636
8;update;1;45.8162;45.8162;45.8162
8;sync;1;0.319647;0.319647;0.319647
8;evalKnownDf;1;0;0;0
8;write;1;2.3647e-05;2.3647e-05;2.3647e-05
248;sync;1;0.134875;0.134875;0.134875
248;evalKnownDf;1;0;0;0
248;write;1;1.8829e-05;1.8829e-05;1.8829e-05
248;trace;1;0;0;0
283;write;1;3.107e-05;3.107e-05;3.107e-05
283;trace;1;0;0;0
283;calc_total;1;46.1941;46.1941;46.1941
315;compErr;1;2.144e-06;2.144e-06;2.144e-06
315;init;1;2.20929;2.20929;2.20929
315;update;1;45.3829;45.3829;45.3829
315;sync;1;1.26518;1.26518;1.26518
315;evalKnownDf;1;0;0;0
315;write;1;2.6768e-05;2.6768e-05;2.6768e-05
315;trace;1;0;0;0
315;calc_total;1;46.648;46.648;46.648
411;compErr;1;4.238e-06;4.238e-06;4.238e-06
411;init;1;2.20416;2.20416;2.20416
411;update;1;45.7058;45.7058;45.7058
411;sync;1;0.233735;0.233735;0.233735
411;evalKnownDf;1;0;0;0
411;write;1;2.5033e-05;2.5033e-05;2.5033e-05
411;trace;1;0;0;0
411;calc_total;1;45.9395;45.9395;45.9395
293;compErr;1;2.937e-06;2.937e-06;2.937e-06
293;init;1;2.19175;2.19175;2.19175
293;update;1;45.7906;45.7906;45.7906
293;sync;1;0.587993;0.587993;0.587993
293;evalKnownDf;1;0;0;0
293;write;1;2.6399e-05;2.6399e-05;2.6399e-05
293;trace;1;0;0;0
293;calc_total;1;46.3786;46.3786;46.3786
339;compErr;1;1.472e-06;1.472e-06;1.472e-06
339;init;1;2.17194;2.17194;2.17194
339;update;1;45.9548;45.9548;45.9548
339;sync;1;0.28949;0.28949;0.28949
339;evalKnownDf;1;0;0;0
339;write;1;2.4405e-05;2.4405e-05;2.4405e-05
339;trace;1;0;0;0
339;calc_total;1;46.2443;46.2443;46.2443
387;compErr;1;2.318e-06;2.318e-06;2.318e-06
387;init;1;2.17553;2.17553;2.17553
387;update;1;45.8461;45.8461;45.8461
387;sync;1;13.6801;13.6801;13.6801
387;evalKnownDf;1;0;0;0
387;write;1;2.2709e-05;2.2709e-05;2.2709e-05
387;trace;1;0;0;0
387;calc_total;1;59.5262;59.5262;59.5262
448;compErr;1;2.201e-06;2.201e-06;2.201e-06
448;init;1;2.18842;2.18842;2.18842
448;update;1;45.8403;45.8403;45.8403
448;sync;1;0.188566;0.188566;0.188566
448;evalKnownDf;1;0;0;0
448;write;1;2.8494e-05;2.8494e-05;2.8494e-05
448;trace;1;0;0;0
448;calc_total;1;46.0289;46.0289;46.0289
474;compErr;1;1.557e-06;1.557e-06;1.557e-06
474;init;1;2.16255;2.16255;2.16255
474;update;1;45.7587;45.7587;45.7587
474;sync;1;7.85383;7.85383;7.85383
474;evalKnownDf;1;0;0;0
474;write;1;2.3443e-05;2.3443e-05;2.3443e-05
474;trace;1;0;0;0
474;calc_total;1;53.6125;53.6125;53.6125
363;compErr;1;1.105e-06;1.105e-06;1.105e-06
363;init;1;2.20462;2.20462;2.20462
363;update;1;46.0227;46.0227;46.0227
363;sync;1;1.54725;1.54725;1.54725
363;evalKnownDf;1;0;0;0
363;write;1;2.3913e-05;2.3913e-05;2.3913e-05
363;trace;1;0;0;0
363;calc_total;1;47.57;47.57;47.57
507;compErr;1;2.439e-06;2.439e-06;2.439e-06
507;init;1;2.1743;2.1743;2.1743
507;update;1;45.4524;45.4524;45.4524
507;sync;1;0.914667;0.914667;0.914667
507;evalKnownDf;1;0;0;0
507;write;1;2.6075e-05;2.6075e-05;2.6075e-05
507;trace;1;0;0;0
507;calc_total;1;46.3671;46.3671;46.3671
555;compErr;1;1.263e-06;1.263e-06;1.263e-06
555;init;1;2.19343;2.19343;2.19343
555;update;1;45.907;45.907;45.907
555;sync;1;9.1265;9.1265;9.1265
555;evalKnownDf;1;0;0;0
555;write;1;2.1676e-05;2.1676e-05;2.1676e-05
555;trace;1;0;0;0
555;calc_total;1;55.0335;55.0335;55.0335
488;compErr;1;2.323e-06;2.323e-06;2.323e-06
488;init;1;2.20634;2.20634;2.20634
488;update;1;45.9516;45.9516;45.9516
488;sync;1;1.73092;1.73092;1.73092
488;evalKnownDf;1;0;0;0
488;write;1;2.9549e-05;2.9549e-05;2.9549e-05
488;trace;1;0;0;0
488;calc_total;1;47.6825;47.6825;47.6825
579;compErr;1;1.535e-06;1.535e-06;1.535e-06
579;init;1;2.19137;2.19137;2.19137
579;update;1;45.9994;45.9994;45.9994
579;sync;1;0.099444;0.099444;0.099444
579;evalKnownDf;1;0;0;0
579;write;1;2.3754e-05;2.3754e-05;2.3754e-05
579;trace;1;0;0;0
579;calc_total;1;46.0988;46.0988;46.0988
530;compErr;1;1.387e-06;1.387e-06;1.387e-06
530;init;1;2.19432;2.19432;2.19432
530;update;1;45.8292;45.8292;45.8292
530;sync;1;0.956973;0.956973;0.956973
530;evalKnownDf;1;0;0;0
530;write;1;2.3466e-05;2.3466e-05;2.3466e-05
530;trace;1;0;0;0
530;calc_total;1;46.7862;46.7862;46.7862
623;compErr;1;1.356e-06;1.356e-06;1.356e-06
623;init;1;2.16459;2.16459;2.16459
623;update;1;45.9054;45.9054;45.9054
623;sync;1;5.90498;5.90498;5.90498
713;compErr;1;2.156e-06;2.156e-06;2.156e-06
713;init;1;2.17009;2.17009;2.17009
713;update;1;46.0012;46.0012;46.0012
713;sync;1;2.76763;2.76763;2.76763
713;evalKnownDf;1;0;0;0
713;write;1;2.5097e-05;2.5097e-05;2.5097e-05
713;trace;1;0;0;0
713;calc_total;1;48.7689;48.7689;48.7689
681;compErr;1;1.823e-06;1.823e-06;1.823e-06
681;init;1;2.19891;2.19891;2.19891
681;update;1;45.9423;45.9423;45.9423
681;sync;1;2.85142;2.85142;2.85142
681;evalKnownDf;1;0;0;0
681;write;1;2.703e-05;2.703e-05;2.703e-05
681;trace;1;0;0;0
681;calc_total;1;48.7938;48.7938;48.7938
634;compErr;1;1.521e-06;1.521e-06;1.521e-06
634;init;1;2.22297;2.22297;2.22297
634;update;1;46.1189;46.1189;46.1189
634;sync;1;0.033273;0.033273;0.033273
634;evalKnownDf;1;0;0;0
634;write;1;1.8969e-05;1.8969e-05;1.8969e-05
634;trace;1;0;0;0
634;calc_total;1;46.1522;46.1522;46.1522
731;compErr;1;3.379e-06;3.379e-06;3.379e-06
731;init;1;2.13571;2.13571;2.13571
731;update;1;45.6562;45.6562;45.6562
731;sync;1;1.42163;1.42163;1.42163
731;evalKnownDf;1;0;0;0
731;write;1;3.3158e-05;3.3158e-05;3.3158e-05
731;trace;1;0;0;0
731;calc_total;1;47.0779;47.0779;47.0779
664;compErr;1;8.68e-07;8.68e-07;8.68e-07
664;init;1;2.15757;2.15757;2.15757
664;update;1;45.8453;45.8453;45.8453
664;sync;1;8.15749;8.15749;8.15749
664;evalKnownDf;1;0;0;0
664;write;1;1.8874e-05;1.8874e-05;1.8874e-05
664;trace;1;0;0;0
664;calc_total;1;54.0028;54.0028;54.0028
744;compErr;1;2.128e-06;2.128e-06;2.128e-06
744;init;1;2.16561;2.16561;2.16561
744;update;1;45.8084;45.8084;45.8084
744;sync;1;1.03034;1.03034;1.03034
744;evalKnownDf;1;0;0;0
744;write;1;2.5951e-05;2.5951e-05;2.5951e-05
744;trace;1;0;0;0
744;calc_total;1;46.8387;46.8387;46.8387
103;trace;1;0;0;0
103;calc_total;1;48.0723;48.0723;48.0723
49;compErr;1;1.686e-06;1.686e-06;1.686e-06
49;init;1;2.22502;2.22502;2.22502
81;compErr;1;2.569e-06;2.569e-06;2.569e-06
81;init;1;2.17351;2.17351;2.17351
81;update;1;45.6078;45.6078;45.6078
81;sync;1;0.854451;0.854451;0.854451
81;evalKnownDf;1;0;0;0
81;write;1;3.0997e-05;3.0997e-05;3.0997e-05
81;trace;1;0;0;0
81;calc_total;1;46.4623;46.4623;46.4623
24;write;1;2.8381e-05;2.8381e-05;2.8381e-05
24;trace;1;0;0;0
24;calc_total;1;47.4859;47.4859;47.4859
187;compErr;1;2.952e-06;2.952e-06;2.952e-06
187;init;1;2.14922;2.14922;2.14922
187;update;1;45.8762;45.8762;45.8762
187;sync;1;0.271992;0.271992;0.271992
187;evalKnownDf;1;0;0;0
155;compErr;1;1.588e-06;1.588e-06;1.588e-06
155;init;1;2.23062;2.23062;2.23062
155;update;1;45.5945;45.5945;45.5945
155;sync;1;1.07732;1.07732;1.07732
155;evalKnownDf;1;0;0;0
122;compErr;1;2.179e-06;2.179e-06;2.179e-06
122;init;1;2.18619;2.18619;2.18619
122;update;1;45.7586;45.7586;45.7586
122;sync;1;1.39621;1.39621;1.39621
122;evalKnownDf;1;0;0;0
122;write;1;2.9211e-05;2.9211e-05;2.9211e-05
122;trace;1;0;0;0
122;calc_total;1;47.1548;47.1548;47.1548
218;trace;1;0;0;0
218;calc_total;1;46.6481;46.6481;46.6481
193;write;1;3.5297e-05;3.5297e-05;3.5297e-05
193;trace;1;0;0;0
193;calc_total;1;45.8113;45.8113;45.8113
8;trace;1;0;0;0
8;calc_total;1;46.1358;46.1358;46.1358
248;calc_total;1;46.1125;46.1125;46.1125
264;compErr;1;2.575e-06;2.575e-06;2.575e-06
264;init;1;2.16259;2.16259;2.16259
264;update;1;45.8758;45.8758;45.8758
264;sync;1;0.175263;0.175263;0.175263
264;evalKnownDf;1;0;0;0
264;write;1;3.0534e-05;3.0534e-05;3.0534e-05
264;trace;1;0;0;0
264;calc_total;1;46.051;46.051;46.051
317;compErr;1;1.91e-06;1.91e-06;1.91e-06
317;init;1;2.17536;2.17536;2.17536
317;update;1;45.8833;45.8833;45.8833
317;sync;1;0.690092;0.690092;0.690092
317;evalKnownDf;1;0;0;0
317;write;1;2.2555e-05;2.2555e-05;2.2555e-05
317;trace;1;0;0;0
317;calc_total;1;46.5734;46.5734;46.5734
412;compErr;1;2.61e-06;2.61e-06;2.61e-06
412;init;1;2.18413;2.18413;2.18413
412;update;1;45.3566;45.3566;45.3566
412;sync;1;1.83051;1.83051;1.83051
412;evalKnownDf;1;0;0;0
412;write;1;2.8037e-05;2.8037e-05;2.8037e-05
412;trace;1;0;0;0
412;calc_total;1;47.1871;47.1871;47.1871
295;compErr;1;2.727e-06;2.727e-06;2.727e-06
295;init;1;2.17116;2.17116;2.17116
295;update;1;45.5635;45.5635;45.5635
295;sync;1;1.79022;1.79022;1.79022
295;evalKnownDf;1;0;0;0
295;write;1;3.7597e-05;3.7597e-05;3.7597e-05
295;trace;1;0;0;0
295;calc_total;1;47.3537;47.3537;47.3537
341;compErr;1;1.525e-06;1.525e-06;1.525e-06
341;init;1;2.20708;2.20708;2.20708
341;update;1;45.9616;45.9616;45.9616
341;sync;1;0.729421;0.729421;0.729421
341;evalKnownDf;1;0;0;0
341;write;1;2.5977e-05;2.5977e-05;2.5977e-05
341;trace;1;0;0;0
341;calc_total;1;46.691;46.691;46.691
389;compErr;1;1.946e-06;1.946e-06;1.946e-06
389;init;1;2.14107;2.14107;2.14107
389;update;1;45.4648;45.4648;45.4648
389;sync;1;12.0908;12.0908;12.0908
389;evalKnownDf;1;0;0;0
389;write;1;2.5807e-05;2.5807e-05;2.5807e-05
389;trace;1;0;0;0
389;calc_total;1;57.5556;57.5556;57.5556
449;compErr;1;2.879e-06;2.879e-06;2.879e-06
449;init;1;2.20898;2.20898;2.20898
449;update;1;45.5719;45.5719;45.5719
449;sync;1;1.30993;1.30993;1.30993
475;compErr;1;1.644e-06;1.644e-06;1.644e-06
475;init;1;2.16128;2.16128;2.16128
475;update;1;45.5054;45.5054;45.5054
475;sync;1;8.04276;8.04276;8.04276
475;evalKnownDf;1;0;0;0
475;write;1;2.4598e-05;2.4598e-05;2.4598e-05
475;trace;1;0;0;0
475;calc_total;1;53.5482;53.5482;53.5482
364;compErr;1;1.41e-06;1.41e-06;1.41e-06
364;init;1;2.17344;2.17344;2.17344
364;update;1;46.1225;46.1225;46.1225
364;sync;1;0.226335;0.226335;0.226335
364;evalKnownDf;1;0;0;0
364;write;1;2.105e-05;2.105e-05;2.105e-05
364;trace;1;0;0;0
364;calc_total;1;46.3488;46.3488;46.3488
508;compErr;1;2.217e-06;2.217e-06;2.217e-06
508;init;1;2.15917;2.15917;2.15917
508;update;1;45.6986;45.6986;45.6986
508;sync;1;0.672159;0.672159;0.672159
508;evalKnownDf;1;0;0;0
508;write;1;2.2553e-05;2.2553e-05;2.2553e-05
508;trace;1;0;0;0
508;calc_total;1;46.3708;46.3708;46.3708
557;compErr;1;2.661e-06;2.661e-06;2.661e-06
557;init;1;2.18477;2.18477;2.18477
557;update;1;45.623;45.623;45.623
557;sync;1;11.5922;11.5922;11.5922
557;evalKnownDf;1;0;0;0
557;write;1;3.2256e-05;3.2256e-05;3.2256e-05
557;trace;1;0;0;0
557;calc_total;1;57.2152;57.2152;57.2152
489;compErr;1;2.658e-06;2.658e-06;2.658e-06
489;init;1;2.16675;2.16675;2.16675
489;update;1;45.6185;45.6185;45.6185
489;sync;1;0.813287;0.813287;0.813287
489;evalKnownDf;1;0;0;0
489;write;1;3.2045e-05;3.2045e-05;3.2045e-05
489;trace;1;0;0;0
489;calc_total;1;46.4318;46.4318;46.4318
580;compErr;1;1.795e-06;1.795e-06;1.795e-06
580;init;1;2.17356;2.17356;2.17356
580;update;1;45.7365;45.7365;45.7365
580;sync;1;1.09161;1.09161;1.09161
580;evalKnownDf;1;0;0;0
580;write;1;2.5363e-05;2.5363e-05;2.5363e-05
580;trace;1;0;0;0
580;calc_total;1;46.8281;46.8281;46.8281
531;compErr;1;2.925e-06;2.925e-06;2.925e-06
531;init;1;2.18368;2.18368;2.18368
531;update;1;45.829;45.829;45.829
531;sync;1;1.16507;1.16507;1.16507
531;evalKnownDf;1;0;0;0
531;write;1;3.0449e-05;3.0449e-05;3.0449e-05
531;trace;1;0;0;0
531;calc_total;1;46.9941;46.9941;46.9941
623;evalKnownDf;1;0;0;0
623;write;1;2.4505e-05;2.4505e-05;2.4505e-05
623;trace;1;0;0;0
623;calc_total;1;51.8104;51.8104;51.8104
698;compErr;1;1.642e-06;1.642e-06;1.642e-06
698;init;1;2.14037;2.14037;2.14037
698;update;1;45.6611;45.6611;45.6611
698;sync;1;17.3521;17.3521;17.3521
698;evalKnownDf;1;0;0;0
698;write;1;2.6144e-05;2.6144e-05;2.6144e-05
698;trace;1;0;0;0
698;calc_total;1;63.0132;63.0132;63.0132
682;compErr;1;2.214e-06;2.214e-06;2.214e-06
682;init;1;2.14195;2.14195;2.14195
682;update;1;45.7381;45.7381;45.7381
682;sync;1;2.54607;2.54607;2.54607
682;evalKnownDf;1;0;0;0
682;write;1;2.8018e-05;2.8018e-05;2.8018e-05
682;trace;1;0;0;0
682;calc_total;1;48.2842;48.2842;48.2842
624;compErr;1;1.461e-06;1.461e-06;1.461e-06
624;init;1;2.18017;2.18017;2.18017
624;update;1;45.9773;45.9773;45.9773
624;sync;1;0.033107;0.033107;0.033107
624;evalKnownDf;1;0;0;0
624;write;1;2.0436e-05;2.0436e-05;2.0436e-05
624;trace;1;0;0;0
624;calc_total;1;46.0104;46.0104;46.0104
736;compErr;1;1.659e-06;1.659e-06;1.659e-06
736;init;1;2.2775;2.2775;2.2775
736;update;1;46.0042;46.0042;46.0042
736;sync;1;0.164081;0.164081;0.164081
736;evalKnownDf;1;0;0;0
736;write;1;2.0567e-05;2.0567e-05;2.0567e-05
736;trace;1;0;0;0
736;calc_total;1;46.1682;46.1682;46.1682
667;compErr;1;2.138e-06;2.138e-06;2.138e-06
667;init;1;2.1552;2.1552;2.1552
667;update;1;45.5479;45.5479;45.5479
667;sync;1;7.73251;7.73251;7.73251
667;evalKnownDf;1;0;0;0
667;write;1;2.8881e-05;2.8881e-05;2.8881e-05
667;trace;1;0;0;0
667;calc_total;1;53.2805;53.2805;53.2805
765;compErr;1;1.25e-06;1.25e-06;1.25e-06
765;init;1;2.15428;2.15428;2.15428
765;update;1;45.9927;45.9927;45.9927
765;sync;1;0.31047;0.31047;0.31047
765;evalKnownDf;1;0;0;0
765;write;1;2.1462e-05;2.1462e-05;2.1462e-05
765;trace;1;0;0;0
765;calc_total;1;46.3032;46.3032;46.3032
99;compErr;1;1.963e-06;1.963e-06;1.963e-06
99;init;1;2.17085;2.17085;2.17085
99;update;1;45.7382;45.7382;45.7382
99;sync;1;1.75345;1.75345;1.75345
99;evalKnownDf;1;0;0;0
99;write;1;2.8416e-05;2.8416e-05;2.8416e-05
49;update;1;45.7792;45.7792;45.7792
49;sync;1;0.668362;0.668362;0.668362
49;evalKnownDf;1;0;0;0
49;write;1;2.7132e-05;2.7132e-05;2.7132e-05
49;trace;1;0;0;0
72;compErr;1;2.118e-06;2.118e-06;2.118e-06
72;init;1;2.21246;2.21246;2.21246
72;update;1;45.8035;45.8035;45.8035
72;sync;1;0.192929;0.192929;0.192929
72;evalKnownDf;1;0;0;0
72;write;1;2.289e-05;2.289e-05;2.289e-05
72;trace;1;0;0;0
25;compErr;1;1.676e-06;1.676e-06;1.676e-06
25;init;1;2.16234;2.16234;2.16234
25;update;1;45.8789;45.8789;45.8789
25;sync;1;0.122134;0.122134;0.122134
25;evalKnownDf;1;0;0;0
25;write;1;2.6977e-05;2.6977e-05;2.6977e-05
187;write;1;2.6677e-05;2.6677e-05;2.6677e-05
187;trace;1;0;0;0
187;calc_total;1;46.1482;46.1482;46.1482
155;write;1;2.6909e-05;2.6909e-05;2.6909e-05
155;trace;1;0;0;0
155;calc_total;1;46.6718;46.6718;46.6718
121;calc_total;1;46.2197;46.2197;46.2197
219;compErr;1;1.116e-06;1.116e-06;1.116e-06
219;init;1;2.14927;2.14927;2.14927
219;update;1;45.7524;45.7524;45.7524
219;sync;1;0.377268;0.377268;0.377268
219;evalKnownDf;1;0;0;0
219;write;1;2.1657e-05;2.1657e-05;2.1657e-05
194;compErr;1;2.087e-06;2.087e-06;2.087e-06
194;init;1;2.18676;2.18676;2.18676
194;update;1;45.5352;45.5352;45.5352
194;sync;1;0.422101;0.422101;0.422101
194;evalKnownDf;1;0;0;0
7;compErr;1;2.234e-06;2.234e-06;2.234e-06
7;init;1;2.21155;2.21155;2.21155
7;update;1;45.9291;45.9291;45.9291
7;sync;1;0.3993;0.3993;0.3993
7;evalKnownDf;1;0;0;0
7;write;1;2.6237e-05;2.6237e-05;2.6237e-05
7;trace;1;0;0;0
240;compErr;1;1.05e-06;1.05e-06;1.05e-06
240;init;1;2.22358;2.22358;2.22358
240;update;1;46.0073;46.0073;46.0073
240;sync;1;0.537298;0.537298;0.537298
240;evalKnownDf;1;0;0;0
240;write;1;2.3817e-05;2.3817e-05;2.3817e-05
240;trace;1;0;0;0
240;calc_total;1;46.5446;46.5446;46.5446
265;compErr;1;9.48e-07;9.48e-07;9.48e-07
265;init;1;2.17374;2.17374;2.17374
265;update;1;46.0281;46.0281;46.0281
265;sync;1;1.69085;1.69085;1.69085
265;evalKnownDf;1;0;0;0
265;write;1;2.0814e-05;2.0814e-05;2.0814e-05
265;trace;1;0;0;0
265;calc_total;1;47.719;47.719;47.719
319;compErr;1;1.983e-06;1.983e-06;1.983e-06
319;init;1;2.15181;2.15181;2.15181
319;update;1;45.804;45.804;45.804
319;sync;1;0.53178;0.53178;0.53178
319;evalKnownDf;1;0;0;0
319;write;1;2.8538e-05;2.8538e-05;2.8538e-05
319;trace;1;0;0;0
319;calc_total;1;46.3358;46.3358;46.3358
413;compErr;1;2.11e-06;2.11e-06;2.11e-06
413;init;1;2.17611;2.17611;2.17611
413;update;1;45.6032;45.6032;45.6032
413;sync;1;0.6667;0.6667;0.6667
413;evalKnownDf;1;0;0;0
413;write;1;2.814e-05;2.814e-05;2.814e-05
413;trace;1;0;0;0
413;calc_total;1;46.2699;46.2699;46.2699
296;compErr;1;3.233e-06;3.233e-06;3.233e-06
296;init;1;2.17197;2.17197;2.17197
296;update;1;45.7022;45.7022;45.7022
296;sync;1;1.62;1.62;1.62
296;evalKnownDf;1;0;0;0
296;write;1;2.8059e-05;2.8059e-05;2.8059e-05
296;trace;1;0;0;0
296;calc_total;1;47.3222;47.3222;47.3222
342;compErr;1;1.92e-06;1.92e-06;1.92e-06
342;init;1;2.17719;2.17719;2.17719
342;update;1;45.6287;45.6287;45.6287
342;sync;1;0.891118;0.891118;0.891118
342;evalKnownDf;1;0;0;0
342;write;1;2.709e-05;2.709e-05;2.709e-05
342;trace;1;0;0;0
342;calc_total;1;46.5198;46.5198;46.5198
391;compErr;1;2.42e-06;2.42e-06;2.42e-06
391;init;1;2.13468;2.13468;2.13468
391;update;1;45.591;45.591;45.591
391;sync;1;11.4489;11.4489;11.4489
391;evalKnownDf;1;0;0;0
391;write;1;3.0935e-05;3.0935e-05;3.0935e-05
391;trace;1;0;0;0
391;calc_total;1;57.0399;57.0399;57.0399
449;evalKnownDf;1;0;0;0
449;write;1;2.6855e-05;2.6855e-05;2.6855e-05
449;trace;1;0;0;0
449;calc_total;1;46.8818;46.8818;46.8818
477;compErr;1;2.046e-06;2.046e-06;2.046e-06
477;init;1;2.16482;2.16482;2.16482
477;update;1;45.8051;45.8051;45.8051
477;sync;1;7.56907;7.56907;7.56907
477;evalKnownDf;1;0;0;0
477;write;1;2.7819e-05;2.7819e-05;2.7819e-05
477;trace;1;0;0;0
477;calc_total;1;53.3742;53.3742;53.3742
365;compErr;1;2.203e-06;2.203e-06;2.203e-06
365;init;1;2.2351;2.2351;2.2351
365;update;1;46.0859;46.0859;46.0859
365;sync;1;0.637826;0.637826;0.637826
365;evalKnownDf;1;0;0;0
365;write;1;2.5867e-05;2.5867e-05;2.5867e-05
365;trace;1;0;0;0
365;calc_total;1;46.7237;46.7237;46.7237
509;compErr;1;1.991e-06;1.991e-06;1.991e-06
509;init;1;2.18341;2.18341;2.18341
509;update;1;45.6651;45.6651;45.6651
509;sync;1;0.834424;0.834424;0.834424
509;evalKnownDf;1;0;0;0
509;write;1;2.1799e-05;2.1799e-05;2.1799e-05
509;trace;1;0;0;0
509;calc_total;1;46.4996;46.4996;46.4996
558;compErr;1;2.277e-06;2.277e-06;2.277e-06
558;init;1;2.15791;2.15791;2.15791
558;update;1;45.5931;45.5931;45.5931
558;sync;1;9.23389;9.23389;9.23389
558;evalKnownDf;1;0;0;0
558;write;1;2.556e-05;2.556e-05;2.556e-05
558;trace;1;0;0;0
558;calc_total;1;54.827;54.827;54.827
490;compErr;1;1.806e-06;1.806e-06;1.806e-06
490;init;1;2.24131;2.24131;2.24131
490;update;1;46.3798;46.3798;46.3798
490;sync;1;0.100741;0.100741;0.100741
490;evalKnownDf;1;0;0;0
490;write;1;2.3819e-05;2.3819e-05;2.3819e-05
490;trace;1;0;0;0
490;calc_total;1;46.4805;46.4805;46.4805
581;compErr;1;1.786e-06;1.786e-06;1.786e-06
581;init;1;2.18511;2.18511;2.18511
581;update;1;45.415;45.415;45.415
581;sync;1;1.61685;1.61685;1.61685
581;evalKnownDf;1;0;0;0
581;write;1;2.4133e-05;2.4133e-05;2.4133e-05
581;trace;1;0;0;0
581;calc_total;1;47.0318;47.0318;47.0318
532;compErr;1;2.925e-06;2.925e-06;2.925e-06
532;init;1;2.18069;2.18069;2.18069
532;update;1;45.7704;45.7704;45.7704
532;sync;1;0.823792;0.823792;0.823792
532;evalKnownDf;1;0;0;0
532;write;1;3.1276e-05;3.1276e-05;3.1276e-05
532;trace;1;0;0;0
532;calc_total;1;46.5942;46.5942;46.5942
600;compErr;1;1.527e-06;1.527e-06;1.527e-06
600;init;1;2.13577;2.13577;2.13577
600;update;1;45.4457;45.4457;45.4457
600;sync;1;25.1958;25.1958;25.1958
600;evalKnownDf;1;0;0;0
600;write;1;2.8076e-05;2.8076e-05;2.8076e-05
600;trace;1;0;0;0
600;calc_total;1;70.6415;70.6415;70.6415
699;compErr;1;1.09e-06;1.09e-06;1.09e-06
699;init;1;2.15456;2.15456;2.15456
699;update;1;45.8316;45.8316;45.8316
699;sync;1;3.99947;3.99947;3.99947
699;evalKnownDf;1;0;0;0
699;write;1;2.1993e-05;2.1993e-05;2.1993e-05
699;trace;1;0;0;0
699;calc_total;1;49.831;49.831;49.831
689;compErr;1;1.851e-06;1.851e-06;1.851e-06
689;init;1;2.15691;2.15691;2.15691
689;update;1;46.3968;46.3968;46.3968
689;sync;1;3.07113;3.07113;3.07113
689;evalKnownDf;1;0;0;0
689;write;1;2.2317e-05;2.2317e-05;2.2317e-05
689;trace;1;0;0;0
689;calc_total;1;49.4679;49.4679;49.4679
635;compErr;1;1.975e-06;1.975e-06;1.975e-06
635;init;1;2.19387;2.19387;2.19387
635;update;1;45.7028;45.7028;45.7028
635;sync;1;0.744785;0.744785;0.744785
635;evalKnownDf;1;0;0;0
635;write;1;2.9837e-05;2.9837e-05;2.9837e-05
635;trace;1;0;0;0
635;calc_total;1;46.4475;46.4475;46.4475
733;compErr;1;2.808e-06;2.808e-06;2.808e-06
733;init;1;2.23;2.23;2.23
733;update;1;45.7125;45.7125;45.7125
733;sync;1;0.90339;0.90339;0.90339
733;evalKnownDf;1;0;0;0
733;write;1;2.6993e-05;2.6993e-05;2.6993e-05
733;trace;1;0;0;0
733;calc_total;1;46.6159;46.6159;46.6159
669;compErr;1;9.56e-07;9.56e-07;9.56e-07
669;init;1;2.15892;2.15892;2.15892
669;update;1;45.5994;45.5994;45.5994
669;sync;1;7.50419;7.50419;7.50419
669;evalKnownDf;1;0;0;0
669;write;1;2.3786e-05;2.3786e-05;2.3786e-05
669;trace;1;0;0;0
669;calc_total;1;53.1036;53.1036;53.1036
745;compErr;1;2.632e-06;2.632e-06;2.632e-06
745;init;1;2.15674;2.15674;2.15674
745;update;1;45.7632;45.7632;45.7632
745;sync;1;4.22799;4.22799;4.22799
745;evalKnownDf;1;0;0;0
745;write;1;2.6791e-05;2.6791e-05;2.6791e-05
745;trace;1;0;0;0
745;calc_total;1;49.9912;49.9912;49.9912
99;trace;1;0;0;0
99;calc_total;1;47.4916;47.4916;47.4916
49;calc_total;1;46.4476;46.4476;46.4476
72;calc_total;1;45.9964;45.9964;45.9964
25;trace;1;0;0;0
25;calc_total;1;46.0011;46.0011;46.0011
169;compErr;1;1.578e-06;1.578e-06;1.578e-06
169;init;1;2.15365;2.15365;2.15365
169;update;1;45.8946;45.8946;45.8946
169;sync;1;0.20912;0.20912;0.20912
169;evalKnownDf;1;0;0;0
169;write;1;2.6654e-05;2.6654e-05;2.6654e-05
169;trace;1;0;0;0
169;calc_total;1;46.1037;46.1037;46.1037
157;compErr;1;2.016e-06;2.016e-06;2.016e-06
157;init;1;2.18493;2.18493;2.18493
157;update;1;45.7982;45.7982;45.7982
157;sync;1;0.831487;0.831487;0.831487
157;evalKnownDf;1;0;0;0
157;write;1;2.8026e-05;2.8026e-05;2.8026e-05
157;trace;1;0;0;0
157;calc_total;1;46.6297;46.6297;46.6297
123;compErr;1;3.756e-06;3.756e-06;3.756e-06
123;init;1;2.22981;2.22981;2.22981
123;update;1;45.5482;45.5482;45.5482
123;sync;1;1.29696;1.29696;1.29696
123;evalKnownDf;1;0;0;0
123;write;1;3.1357e-05;3.1357e-05;3.1357e-05
219;trace;1;0;0;0
219;calc_total;1;46.1297;46.1297;46.1297
194;write;1;2.8643e-05;2.8643e-05;2.8643e-05
194;trace;1;0;0;0
194;calc_total;1;45.9573;45.9573;45.9573
7;calc_total;1;46.3284;46.3284;46.3284
241;compErr;1;1.859e-06;1.859e-06;1.859e-06
241;init;1;2.16068;2.16068;2.16068
241;update;1;46.01;46.01;46.01
241;sync;1;0.0687876;0.0687876;0.0687876
241;evalKnownDf;1;0;0;0
241;write;1;2.6749e-05;2.6749e-05;2.6749e-05
241;trace;1;0;0;0
241;calc_total;1;46.0787;46.0787;46.0787
266;compErr;1;1.72e-06;1.72e-06;1.72e-06
266;init;1;2.21415;2.21415;2.21415
266;update;1;46.0267;46.0267;46.0267
266;sync;1;0.443787;0.443787;0.443787
266;evalKnownDf;1;0;0;0
266;write;1;2.1025e-05;2.1025e-05;2.1025e-05
266;trace;1;0;0;0
266;calc_total;1;46.4705;46.4705;46.4705
320;compErr;1;1.967e-06;1.967e-06;1.967e-06
320;init;1;2.17111;2.17111;2.17111
320;update;1;45.7852;45.7852;45.7852
320;sync;1;1.18636;1.18636;1.18636
320;evalKnownDf;1;0;0;0
320;write;1;2.542e-05;2.542e-05;2.542e-05
320;trace;1;0;0;0
320;calc_total;1;46.9715;46.9715;46.9715
415;compErr;1;2.651e-06;2.651e-06;2.651e-06
415;init;1;2.18854;2.18854;2.18854
415;update;1;45.9097;45.9097;45.9097
415;sync;1;0.485999;0.485999;0.485999
415;evalKnownDf;1;0;0;0
415;write;1;3.1003e-05;3.1003e-05;3.1003e-05
415;trace;1;0;0;0
415;calc_total;1;46.3957;46.3957;46.3957
297;compErr;1;2.672e-06;2.672e-06;2.672e-06
297;init;1;2.16907;2.16907;2.16907
297;update;1;45.7754;45.7754;45.7754
297;sync;1;0.597119;0.597119;0.597119
297;evalKnownDf;1;0;0;0
297;write;1;3.4214e-05;3.4214e-05;3.4214e-05
297;trace;1;0;0;0
297;calc_total;1;46.3725;46.3725;46.3725
343;compErr;1;2.584e-06;2.584e-06;2.584e-06
343;init;1;2.22921;2.22921;2.22921
343;update;1;45.5381;45.5381;45.5381
343;sync;1;1.28193;1.28193;1.28193
343;evalKnownDf;1;0;0;0
343;write;1;2.9151e-05;2.9151e-05;2.9151e-05
343;trace;1;0;0;0
343;calc_total;1;46.82;46.82;46.82
392;compErr;1;2.104e-06;2.104e-06;2.104e-06
392;init;1;2.13493;2.13493;2.13493
392;update;1;45.679;45.679;45.679
392;sync;1;10.8779;10.8779;10.8779
392;evalKnownDf;1;0;0;0
392;write;1;2.3536e-05;2.3536e-05;2.3536e-05
392;trace;1;0;0;0
392;calc_total;1;56.5569;56.5569;56.5569
443;compErr;1;2.662e-06;2.662e-06;2.662e-06
443;init;1;2.15139;2.15139;2.15139
479;compErr;1;8.29e-07;8.29e-07;8.29e-07
479;init;1;2.19683;2.19683;2.19683
479;update;1;46.1418;46.1418;46.1418
479;sync;1;7.03696;7.03696;7.03696
479;evalKnownDf;1;0;0;0
479;write;1;2.3802e-05;2.3802e-05;2.3802e-05
479;trace;1;0;0;0
479;calc_total;1;53.1788;53.1788;53.1788
366;compErr;1;1.474e-06;1.474e-06;1.474e-06
366;init;1;2.18887;2.18887;2.18887
366;update;1;45.7453;45.7453;45.7453
366;sync;1;0.913563;0.913563;0.913563
366;evalKnownDf;1;0;0;0
366;write;1;2.2579e-05;2.2579e-05;2.2579e-05
366;trace;1;0;0;0
366;calc_total;1;46.6589;46.6589;46.6589
511;compErr;1;2.303e-06;2.303e-06;2.303e-06
511;init;1;2.21185;2.21185;2.21185
511;update;1;45.5635;45.5635;45.5635
511;sync;1;1.1426;1.1426;1.1426
511;evalKnownDf;1;0;0;0
511;write;1;2.8422e-05;2.8422e-05;2.8422e-05
511;trace;1;0;0;0
511;calc_total;1;46.7062;46.7062;46.7062
559;compErr;1;2.941e-06;2.941e-06;2.941e-06
559;init;1;2.19439;2.19439;2.19439
559;update;1;45.7289;45.7289;45.7289
559;sync;1;8.86279;8.86279;8.86279
559;evalKnownDf;1;0;0;0
559;write;1;3.1393e-05;3.1393e-05;3.1393e-05
559;trace;1;0;0;0
559;calc_total;1;54.5917;54.5917;54.5917
496;compErr;1;1.965e-06;1.965e-06;1.965e-06
496;init;1;2.16256;2.16256;2.16256
496;update;1;45.5095;45.5095;45.5095
496;sync;1;0.430473;0.430473;0.430473
496;evalKnownDf;1;0;0;0
496;write;1;2.552e-05;2.552e-05;2.552e-05
496;trace;1;0;0;0
496;calc_total;1;45.9399;45.9399;45.9399
582;compErr;1;1.637e-06;1.637e-06;1.637e-06
582;init;1;2.17786;2.17786;2.17786
582;update;1;45.6113;45.6113;45.6113
582;sync;1;1.9683;1.9683;1.9683
582;evalKnownDf;1;0;0;0
582;write;1;2.3875e-05;2.3875e-05;2.3875e-05
582;trace;1;0;0;0
582;calc_total;1;47.5796;47.5796;47.5796
533;compErr;1;4.738e-06;4.738e-06;4.738e-06
533;init;1;2.1949;2.1949;2.1949
533;update;1;45.5537;45.5537;45.5537
533;sync;1;2.40965;2.40965;2.40965
533;evalKnownDf;1;0;0;0
533;write;1;3.3166e-05;3.3166e-05;3.3166e-05
533;trace;1;0;0;0
533;calc_total;1;47.9633;47.9633;47.9633
601;compErr;1;1.945e-06;1.945e-06;1.945e-06
601;init;1;2.15161;2.15161;2.15161
601;update;1;45.6522;45.6522;45.6522
601;sync;1;11.2161;11.2161;11.2161
601;evalKnownDf;1;0;0;0
601;write;1;2.6364e-05;2.6364e-05;2.6364e-05
601;trace;1;0;0;0
601;calc_total;1;56.8683;56.8683;56.8683
705;compErr;1;1.292e-06;1.292e-06;1.292e-06
705;init;1;2.14962;2.14962;2.14962
705;update;1;45.8579;45.8579;45.8579
705;sync;1;3.23096;3.23096;3.23096
705;evalKnownDf;1;0;0;0
705;write;1;2.2016e-05;2.2016e-05;2.2016e-05
705;trace;1;0;0;0
705;calc_total;1;49.0888;49.0888;49.0888
674;compErr;1;2.183e-06;2.183e-06;2.183e-06
674;init;1;2.15956;2.15956;2.15956
674;update;1;45.5407;45.5407;45.5407
674;sync;1;4.08019;4.08019;4.08019
674;evalKnownDf;1;0;0;0
674;write;1;2.407e-05;2.407e-05;2.407e-05
674;trace;1;0;0;0
674;calc_total;1;49.6209;49.6209;49.6209
637;compErr;1;1.48e-06;1.48e-06;1.48e-06
637;init;1;2.18932;2.18932;2.18932
637;update;1;46.1759;46.1759;46.1759
637;sync;1;0.221422;0.221422;0.221422
637;evalKnownDf;1;0;0;0
637;write;1;2.2018e-05;2.2018e-05;2.2018e-05
637;trace;1;0;0;0
637;calc_total;1;46.3974;46.3974;46.3974
735;compErr;1;1.157e-06;1.157e-06;1.157e-06
735;init;1;2.2241;2.2241;2.2241
735;update;1;45.9648;45.9648;45.9648
735;sync;1;0.367959;0.367959;0.367959
735;evalKnownDf;1;0;0;0
735;write;1;2.3644e-05;2.3644e-05;2.3644e-05
735;trace;1;0;0;0
735;calc_total;1;46.3327;46.3327;46.3327
671;compErr;1;1.902e-06;1.902e-06;1.902e-06
671;init;1;2.15813;2.15813;2.15813
671;update;1;45.6051;45.6051;45.6051
671;sync;1;7.26475;7.26475;7.26475
671;evalKnownDf;1;0;0;0
671;write;1;3.2527e-05;3.2527e-05;3.2527e-05
671;trace;1;0;0;0
671;calc_total;1;52.8698;52.8698;52.8698
746;compErr;1;3.58e-06;3.58e-06;3.58e-06
746;init;1;2.16142;2.16142;2.16142
746;update;1;45.5289;45.5289;45.5289
746;sync;1;2.53852;2.53852;2.53852
746;evalKnownDf;1;0;0;0
746;write;1;3.1025e-05;3.1025e-05;3.1025e-05
746;trace;1;0;0;0
746;calc_total;1;48.0674;48.0674;48.0674
104;compErr;1;1.764e-06;1.764e-06;1.764e-06
104;init;1;2.16124;2.16124;2.16124
50;compErr;1;1.867e-06;1.867e-06;1.867e-06
50;init;1;2.15024;2.15024;2.15024
50;update;1;45.8828;45.8828;45.8828
50;sync;1;0.125832;0.125832;0.125832
50;evalKnownDf;1;0;0;0
50;write;1;2.6755e-05;2.6755e-05;2.6755e-05
50;trace;1;0;0;0
50;calc_total;1;46.0086;46.0086;46.0086
91;compErr;1;2.539e-06;2.539e-06;2.539e-06
91;init;1;2.24985;2.24985;2.24985
91;update;1;45.9333;45.9333;45.9333
91;sync;1;0.776552;0.776552;0.776552
91;evalKnownDf;1;0;0;0
91;write;1;2.8193e-05;2.8193e-05;2.8193e-05
91;trace;1;0;0;0
91;calc_total;1;46.7098;46.7098;46.7098
26;compErr;1;1.769e-06;1.769e-06;1.769e-06
26;init;1;2.21632;2.21632;2.21632
26;update;1;45.9825;45.9825;45.9825
26;sync;1;1.15412;1.15412;1.15412
26;evalKnownDf;1;0;0;0
26;write;1;2.1398e-05;2.1398e-05;2.1398e-05
26;trace;1;0;0;0
26;calc_total;1;47.1366;47.1366;47.1366
189;compErr;1;2.012e-06;2.012e-06;2.012e-06
189;init;1;2.17928;2.17928;2.17928
189;update;1;45.9598;45.9598;45.9598
189;sync;1;0.202081;0.202081;0.202081
189;evalKnownDf;1;0;0;0
189;write;1;1.8698e-05;1.8698e-05;1.8698e-05
189;trace;1;0;0;0
189;calc_total;1;46.1619;46.1619;46.1619
159;compErr;1;2.36e-06;2.36e-06;2.36e-06
159;init;1;2.22335;2.22335;2.22335
159;update;1;45.7546;45.7546;45.7546
159;sync;1;0.960379;0.960379;0.960379
159;evalKnownDf;1;0;0;0
159;write;1;3.0977e-05;3.0977e-05;3.0977e-05
159;trace;1;0;0;0
159;calc_total;1;46.715;46.715;46.715
123;trace;1;0;0;0
123;calc_total;1;46.8452;46.8452;46.8452
224;compErr;1;1.442e-06;1.442e-06;1.442e-06
224;init;1;2.18617;2.18617;2.18617
224;update;1;45.5086;45.5086;45.5086
224;sync;1;0.876293;0.876293;0.876293
195;compErr;1;1.915e-06;1.915e-06;1.915e-06
195;init;1;2.19316;2.19316;2.19316
195;update;1;45.5747;45.5747;45.5747
195;sync;1;0.681057;0.681057;0.681057
195;evalKnownDf;1;0;0;0
9;compErr;1;1.387e-06;1.387e-06;1.387e-06
9;init;1;2.15997;2.15997;2.15997
9;update;1;45.9517;45.9517;45.9517
9;sync;1;0.230421;0.230421;0.230421
9;evalKnownDf;1;0;0;0
9;write;1;2.1416e-05;2.1416e-05;2.1416e-05
9;trace;1;0;0;0
242;compErr;1;2.115e-06;2.115e-06;2.115e-06
242;init;1;2.16434;2.16434;2.16434
242;update;1;45.8968;45.8968;45.8968
242;sync;1;0.382299;0.382299;0.382299
242;evalKnownDf;1;0;0;0
242;write;1;2.7537e-05;2.7537e-05;2.7537e-05
242;trace;1;0;0;0
242;calc_total;1;46.2791;46.2791;46.2791
267;compErr;1;2.224e-06;2.224e-06;2.224e-06
267;init;1;2.21979;2.21979;2.21979
267;update;1;45.8117;45.8117;45.8117
267;sync;1;1.01838;1.01838;1.01838
267;evalKnownDf;1;0;0;0
267;write;1;2.7314e-05;2.7314e-05;2.7314e-05
267;trace;1;0;0;0
267;calc_total;1;46.8301;46.8301;46.8301
321;compErr;1;1.536e-06;1.536e-06;1.536e-06
321;init;1;2.19795;2.19795;2.19795
321;update;1;45.6229;45.6229;45.6229
321;sync;1;1.21727;1.21727;1.21727
321;evalKnownDf;1;0;0;0
321;write;1;2.9311e-05;2.9311e-05;2.9311e-05
321;trace;1;0;0;0
321;calc_total;1;46.8401;46.8401;46.8401
416;compErr;1;1.9e-06;1.9e-06;1.9e-06
416;init;1;2.26987;2.26987;2.26987
416;update;1;46.0057;46.0057;46.0057
416;sync;1;0.150496;0.150496;0.150496
416;evalKnownDf;1;0;0;0
416;write;1;2.181e-05;2.181e-05;2.181e-05
416;trace;1;0;0;0
416;calc_total;1;46.1562;46.1562;46.1562
298;compErr;1;2.739e-06;2.739e-06;2.739e-06
298;init;1;2.15916;2.15916;2.15916
298;update;1;45.3414;45.3414;45.3414
298;sync;1;1.03212;1.03212;1.03212
298;evalKnownDf;1;0;0;0
298;write;1;2.7723e-05;2.7723e-05;2.7723e-05
298;trace;1;0;0;0
298;calc_total;1;46.3735;46.3735;46.3735
344;compErr;1;2.992e-06;2.992e-06;2.992e-06
344;init;1;2.2147;2.2147;2.2147
344;update;1;45.4871;45.4871;45.4871
344;sync;1;1.28159;1.28159;1.28159
344;evalKnownDf;1;0;0;0
344;write;1;2.8814e-05;2.8814e-05;2.8814e-05
344;trace;1;0;0;0
344;calc_total;1;46.7687;46.7687;46.7687
393;compErr;1;1.959e-06;1.959e-06;1.959e-06
393;init;1;2.14349;2.14349;2.14349
393;update;1;45.5736;45.5736;45.5736
393;sync;1;10.9986;10.9986;10.9986
393;evalKnownDf;1;0;0;0
393;write;1;2.4516e-05;2.4516e-05;2.4516e-05
393;trace;1;0;0;0
393;calc_total;1;56.5723;56.5723;56.5723
443;update;1;45.6202;45.6202;45.6202
443;sync;1;0.788416;0.788416;0.788416
443;evalKnownDf;1;0;0;0
443;write;1;3.5589e-05;3.5589e-05;3.5589e-05
443;trace;1;0;0;0
443;calc_total;1;46.4086;46.4086;46.4086
456;compErr;1;2.358e-06;2.358e-06;2.358e-06
456;init;1;2.19487;2.19487;2.19487
456;update;1;45.6068;45.6068;45.6068
456;sync;1;11.338;11.338;11.338
456;evalKnownDf;1;0;0;0
456;write;1;2.4727e-05;2.4727e-05;2.4727e-05
456;trace;1;0;0;0
456;calc_total;1;56.9448;56.9448;56.9448
367;compErr;1;1.95e-06;1.95e-06;1.95e-06
367;init;1;2.15207;2.15207;2.15207
367;update;1;45.9564;45.9564;45.9564
367;sync;1;0.381356;0.381356;0.381356
367;evalKnownDf;1;0;0;0
367;write;1;2.7092e-05;2.7092e-05;2.7092e-05
367;trace;1;0;0;0
367;calc_total;1;46.3377;46.3377;46.3377
512;compErr;1;1.16e-06;1.16e-06;1.16e-06
512;init;1;2.1717;2.1717;2.1717
512;update;1;45.8217;45.8217;45.8217
512;sync;1;0.898046;0.898046;0.898046
512;evalKnownDf;1;0;0;0
512;write;1;2.1702e-05;2.1702e-05;2.1702e-05
512;trace;1;0;0;0
512;calc_total;1;46.7197;46.7197;46.7197
560;compErr;1;2.327e-06;2.327e-06;2.327e-06
560;init;1;2.19398;2.19398;2.19398
560;update;1;45.6624;45.6624;45.6624
560;sync;1;8.96545;8.96545;8.96545
560;evalKnownDf;1;0;0;0
560;write;1;2.7338e-05;2.7338e-05;2.7338e-05
560;trace;1;0;0;0
560;calc_total;1;54.6279;54.6279;54.6279
481;compErr;1;1.326e-06;1.326e-06;1.326e-06
481;init;1;2.15817;2.15817;2.15817
481;update;1;45.8895;45.8895;45.8895
481;sync;1;0.220116;0.220116;0.220116
481;evalKnownDf;1;0;0;0
481;write;1;2.5011e-05;2.5011e-05;2.5011e-05
481;trace;1;0;0;0
481;calc_total;1;46.1096;46.1096;46.1096
583;compErr;1;2.299e-06;2.299e-06;2.299e-06
583;init;1;2.17337;2.17337;2.17337
583;update;1;45.5653;45.5653;45.5653
583;sync;1;1.27625;1.27625;1.27625
583;evalKnownDf;1;0;0;0
583;write;1;2.3137e-05;2.3137e-05;2.3137e-05
583;trace;1;0;0;0
583;calc_total;1;46.8416;46.8416;46.8416
534;compErr;1;3.048e-06;3.048e-06;3.048e-06
534;init;1;2.15391;2.15391;2.15391
534;update;1;45.4592;45.4592;45.4592
534;sync;1;1.01464;1.01464;1.01464
534;evalKnownDf;1;0;0;0
534;write;1;3.2719e-05;3.2719e-05;3.2719e-05
534;trace;1;0;0;0
534;calc_total;1;46.4739;46.4739;46.4739
602;compErr;1;1.6e-06;1.6e-06;1.6e-06
602;init;1;2.15015;2.15015;2.15015
602;update;1;45.7405;45.7405;45.7405
602;sync;1;10.5286;10.5286;10.5286
602;evalKnownDf;1;0;0;0
602;write;1;2.4399e-05;2.4399e-05;2.4399e-05
602;trace;1;0;0;0
602;calc_total;1;56.2691;56.2691;56.2691
701;compErr;1;2.832e-06;2.832e-06;2.832e-06
701;init;1;2.15106;2.15106;2.15106
701;update;1;45.6925;45.6925;45.6925
701;sync;1;4.77999;4.77999;4.77999
701;evalKnownDf;1;0;0;0
701;write;1;2.208e-05;2.208e-05;2.208e-05
701;trace;1;0;0;0
701;calc_total;1;50.4725;50.4725;50.4725
683;compErr;1;2.289e-06;2.289e-06;2.289e-06
683;init;1;2.14115;2.14115;2.14115
683;update;1;46.0065;46.0065;46.0065
683;sync;1;2.63453;2.63453;2.63453
683;evalKnownDf;1;0;0;0
683;write;1;2.6077e-05;2.6077e-05;2.6077e-05
683;trace;1;0;0;0
683;calc_total;1;48.641;48.641;48.641
639;compErr;1;2.761e-06;2.761e-06;2.761e-06
639;init;1;2.16651;2.16651;2.16651
639;update;1;45.6671;45.6671;45.6671
639;sync;1;1.1869;1.1869;1.1869
639;evalKnownDf;1;0;0;0
639;write;1;3.0155e-05;3.0155e-05;3.0155e-05
639;trace;1;0;0;0
639;calc_total;1;46.854;46.854;46.854
721;compErr;1;2.149e-06;2.149e-06;2.149e-06
721;init;1;2.13649;2.13649;2.13649
721;update;1;45.4398;45.4398;45.4398
721;sync;1;17.4189;17.4189;17.4189
721;evalKnownDf;1;0;0;0
721;write;1;2.6628e-05;2.6628e-05;2.6628e-05
721;trace;1;0;0;0
648;compErr;1;2.177e-06;2.177e-06;2.177e-06
648;init;1;2.14158;2.14158;2.14158
648;update;1;45.6185;45.6185;45.6185
648;sync;1;22.8576;22.8576;22.8576
648;evalKnownDf;1;0;0;0
648;write;1;3.0743e-05;3.0743e-05;3.0743e-05
648;trace;1;0;0;0
648;calc_total;1;68.4761;68.4761;68.4761
752;compErr;1;2.676e-06;2.676e-06;2.676e-06
752;init;1;2.15397;2.15397;2.15397
752;update;1;45.5999;45.5999;45.5999
752;sync;1;0.443021;0.443021;0.443021
752;evalKnownDf;1;0;0;0
752;write;1;2.96e-05;2.96e-05;2.96e-05
752;trace;1;0;0;0
752;calc_total;1;46.0429;46.0429;46.0429
104;update;1;45.8269;45.8269;45.8269
104;sync;1;0.936319;0.936319;0.936319
104;evalKnownDf;1;0;0;0
104;write;1;2.6008e-05;2.6008e-05;2.6008e-05
104;trace;1;0;0;0
51;compErr;1;1.793e-06;1.793e-06;1.793e-06
51;init;1;2.21403;2.21403;2.21403
51;update;1;45.469;45.469;45.469
51;sync;1;0.949773;0.949773;0.949773
51;evalKnownDf;1;0;0;0
51;write;1;2.7748e-05;2.7748e-05;2.7748e-05
51;trace;1;0;0;0
51;calc_total;1;46.4188;46.4188;46.4188
73;compErr;1;1.812e-06;1.812e-06;1.812e-06
73;init;1;2.1812;2.1812;2.1812
73;update;1;45.9095;45.9095;45.9095
73;sync;1;1.89346;1.89346;1.89346
73;evalKnownDf;1;0;0;0
73;write;1;2.3602e-05;2.3602e-05;2.3602e-05
73;trace;1;0;0;0
73;calc_total;1;47.803;47.803;47.803
27;compErr;1;2.033e-06;2.033e-06;2.033e-06
27;init;1;2.20768;2.20768;2.20768
27;update;1;45.6496;45.6496;45.6496
27;sync;1;0.568372;0.568372;0.568372
27;evalKnownDf;1;0;0;0
27;write;1;3.376e-05;3.376e-05;3.376e-05
27;trace;1;0;0;0
27;calc_total;1;46.218;46.218;46.218
168;compErr;1;2.358e-06;2.358e-06;2.358e-06
168;init;1;2.19286;2.19286;2.19286
168;update;1;46.0197;46.0197;46.0197
168;sync;1;1.42003;1.42003;1.42003
168;evalKnownDf;1;0;0;0
168;write;1;2.7587e-05;2.7587e-05;2.7587e-05
168;trace;1;0;0;0
168;calc_total;1;47.4398;47.4398;47.4398
152;compErr;1;2.575e-06;2.575e-06;2.575e-06
152;init;1;2.17958;2.17958;2.17958
152;update;1;45.4767;45.4767;45.4767
152;sync;1;1.54484;1.54484;1.54484
152;evalKnownDf;1;0;0;0
152;write;1;2.6672e-05;2.6672e-05;2.6672e-05
152;trace;1;0;0;0
152;calc_total;1;47.0215;47.0215;47.0215
125;compErr;1;3.612e-06;3.612e-06;3.612e-06
125;init;1;2.1734;2.1734;2.1734
125;update;1;45.7953;45.7953;45.7953
125;sync;1;0.721146;0.721146;0.721146
125;evalKnownDf;1;0;0;0
125;write;1;3.1789e-05;3.1789e-05;3.1789e-05
125;trace;1;0;0;0
125;calc_total;1;46.5165;46.5165;46.5165
224;evalKnownDf;1;0;0;0
195;write;1;3.1038e-05;3.1038e-05;3.1038e-05
195;trace;1;0;0;0
195;calc_total;1;46.2557;46.2557;46.2557
9;calc_total;1;46.1821;46.1821;46.1821
243;compErr;1;1.68e-06;1.68e-06;1.68e-06
243;init;1;2.19689;2.19689;2.19689
243;update;1;45.9159;45.9159;45.9159
243;sync;1;0.458169;0.458169;0.458169
243;evalKnownDf;1;0;0;0
243;write;1;2.5678e-05;2.5678e-05;2.5678e-05
243;trace;1;0;0;0
243;calc_total;1;46.3741;46.3741;46.3741
268;compErr;1;2.847e-06;2.847e-06;2.847e-06
268;init;1;2.17147;2.17147;2.17147
268;update;1;45.9539;45.9539;45.9539
268;sync;1;0.502631;0.502631;0.502631
268;evalKnownDf;1;0;0;0
268;write;1;3.5776e-05;3.5776e-05;3.5776e-05
268;trace;1;0;0;0
268;calc_total;1;46.4565;46.4565;46.4565
322;compErr;1;1.615e-06;1.615e-06;1.615e-06
322;init;1;2.22482;2.22482;2.22482
322;update;1;45.9216;45.9216;45.9216
322;sync;1;1.74825;1.74825;1.74825
322;evalKnownDf;1;0;0;0
322;write;1;2.0082e-05;2.0082e-05;2.0082e-05
322;trace;1;0;0;0
322;calc_total;1;47.6699;47.6699;47.6699
417;compErr;1;1.672e-06;1.672e-06;1.672e-06
417;init;1;2.2176;2.2176;2.2176
417;update;1;45.8212;45.8212;45.8212
417;sync;1;0.644385;0.644385;0.644385
417;evalKnownDf;1;0;0;0
417;write;1;2.8854e-05;2.8854e-05;2.8854e-05
417;trace;1;0;0;0
417;calc_total;1;46.4656;46.4656;46.4656
299;compErr;1;1.967e-06;1.967e-06;1.967e-06
299;init;1;2.21218;2.21218;2.21218
299;update;1;46.3404;46.3404;46.3404
299;sync;1;0.0995695;0.0995695;0.0995695
299;evalKnownDf;1;0;0;0
299;write;1;3.1608e-05;3.1608e-05;3.1608e-05
299;trace;1;0;0;0
299;calc_total;1;46.44;46.44;46.44
345;compErr;1;2.12e-06;2.12e-06;2.12e-06
345;init;1;2.18224;2.18224;2.18224
345;update;1;45.7859;45.7859;45.7859
345;sync;1;0.486926;0.486926;0.486926
345;evalKnownDf;1;0;0;0
345;write;1;2.7614e-05;2.7614e-05;2.7614e-05
345;trace;1;0;0;0
345;calc_total;1;46.2729;46.2729;46.2729
394;compErr;1;1.64e-06;1.64e-06;1.64e-06
394;init;1;2.14635;2.14635;2.14635
394;update;1;45.8709;45.8709;45.8709
394;sync;1;10.6775;10.6775;10.6775
394;evalKnownDf;1;0;0;0
394;write;1;2.0379e-05;2.0379e-05;2.0379e-05
394;trace;1;0;0;0
394;calc_total;1;56.5484;56.5484;56.5484
432;compErr;1;3.231e-06;3.231e-06;3.231e-06
432;init;1;2.22186;2.22186;2.22186
432;update;1;45.8227;45.8227;45.8227
432;sync;1;1.40833;1.40833;1.40833
432;evalKnownDf;1;0;0;0
432;write;1;2.7879e-05;2.7879e-05;2.7879e-05
432;trace;1;0;0;0
432;calc_total;1;47.231;47.231;47.231
458;compErr;1;1.121e-06;1.121e-06;1.121e-06
458;init;1;2.16811;2.16811;2.16811
458;update;1;45.9666;45.9666;45.9666
458;sync;1;10.0208;10.0208;10.0208
458;evalKnownDf;1;0;0;0
458;write;1;2.0873e-05;2.0873e-05;2.0873e-05
458;trace;1;0;0;0
458;calc_total;1;55.9874;55.9874;55.9874
368;compErr;1;1.708e-06;1.708e-06;1.708e-06
368;init;1;2.18254;2.18254;2.18254
368;update;1;46.0109;46.0109;46.0109
368;sync;1;0.436258;0.436258;0.436258
368;evalKnownDf;1;0;0;0
368;write;1;2.3932e-05;2.3932e-05;2.3932e-05
368;trace;1;0;0;0
368;calc_total;1;46.4472;46.4472;46.4472
513;compErr;1;1.985e-06;1.985e-06;1.985e-06
513;init;1;2.23257;2.23257;2.23257
513;update;1;45.8867;45.8867;45.8867
513;sync;1;0.740048;0.740048;0.740048
513;evalKnownDf;1;0;0;0
513;write;1;1.8925e-05;1.8925e-05;1.8925e-05
513;trace;1;0;0;0
513;calc_total;1;46.6268;46.6268;46.6268
561;compErr;1;1.527e-06;1.527e-06;1.527e-06
561;init;1;2.13459;2.13459;2.13459
561;update;1;45.9282;45.9282;45.9282
561;sync;1;8.01888;8.01888;8.01888
561;evalKnownDf;1;0;0;0
561;write;1;2.4523e-05;2.4523e-05;2.4523e-05
561;trace;1;0;0;0
561;calc_total;1;53.9471;53.9471;53.9471
483;compErr;1;3.332e-06;3.332e-06;3.332e-06
483;init;1;2.25106;2.25106;2.25106
483;update;1;45.8383;45.8383;45.8383
483;sync;1;0.865507;0.865507;0.865507
483;evalKnownDf;1;0;0;0
483;write;1;3.2093e-05;3.2093e-05;3.2093e-05
483;trace;1;0;0;0
483;calc_total;1;46.7039;46.7039;46.7039
584;compErr;1;1.742e-06;1.742e-06;1.742e-06
584;init;1;2.19998;2.19998;2.19998
584;update;1;45.7365;45.7365;45.7365
584;sync;1;0.638669;0.638669;0.638669
584;evalKnownDf;1;0;0;0
584;write;1;2.4231e-05;2.4231e-05;2.4231e-05
584;trace;1;0;0;0
584;calc_total;1;46.3752;46.3752;46.3752
535;compErr;1;3.096e-06;3.096e-06;3.096e-06
535;init;1;2.18488;2.18488;2.18488
535;update;1;45.5326;45.5326;45.5326
535;sync;1;0.734566;0.734566;0.734566
535;evalKnownDf;1;0;0;0
535;write;1;3.1776e-05;3.1776e-05;3.1776e-05
535;trace;1;0;0;0
535;calc_total;1;46.2671;46.2671;46.2671
603;compErr;1;1.611e-06;1.611e-06;1.611e-06
603;init;1;2.15425;2.15425;2.15425
603;update;1;45.7054;45.7054;45.7054
603;sync;1;10.0028;10.0028;10.0028
603;evalKnownDf;1;0;0;0
603;write;1;2.7759e-05;2.7759e-05;2.7759e-05
603;trace;1;0;0;0
603;calc_total;1;55.7082;55.7082;55.7082
703;compErr;1;2.281e-06;2.281e-06;2.281e-06
703;init;1;2.14298;2.14298;2.14298
703;update;1;45.5555;45.5555;45.5555
703;sync;1;3.84597;3.84597;3.84597
703;evalKnownDf;1;0;0;0
703;write;1;2.8165e-05;2.8165e-05;2.8165e-05
703;trace;1;0;0;0
703;calc_total;1;49.4014;49.4014;49.4014
688;compErr;1;1.693e-06;1.693e-06;1.693e-06
688;init;1;2.18998;2.18998;2.18998
688;update;1;45.5438;45.5438;45.5438
688;sync;1;4.50954;4.50954;4.50954
688;evalKnownDf;1;0;0;0
688;write;1;2.4493e-05;2.4493e-05;2.4493e-05
688;trace;1;0;0;0
688;calc_total;1;50.0533;50.0533;50.0533
625;compErr;1;1.94e-06;1.94e-06;1.94e-06
625;init;1;2.18662;2.18662;2.18662
625;update;1;45.643;45.643;45.643
625;sync;1;2.03325;2.03325;2.03325
625;evalKnownDf;1;0;0;0
625;write;1;2.6305e-05;2.6305e-05;2.6305e-05
625;trace;1;0;0;0
625;calc_total;1;47.6763;47.6763;47.6763
738;compErr;1;2.429e-06;2.429e-06;2.429e-06
738;init;1;2.17089;2.17089;2.17089
738;update;1;45.9292;45.9292;45.9292
738;sync;1;0.268305;0.268305;0.268305
738;evalKnownDf;1;0;0;0
738;write;1;2.3075e-05;2.3075e-05;2.3075e-05
738;trace;1;0;0;0
738;calc_total;1;46.1975;46.1975;46.1975
657;compErr;1;1.254e-06;1.254e-06;1.254e-06
657;init;1;2.18483;2.18483;2.18483
657;update;1;45.7327;45.7327;45.7327
657;sync;1;8.29165;8.29165;8.29165
657;evalKnownDf;1;0;0;0
657;write;1;2.5217e-05;2.5217e-05;2.5217e-05
657;trace;1;0;0;0
657;calc_total;1;54.0243;54.0243;54.0243
763;compErr;1;2.779e-06;2.779e-06;2.779e-06
763;init;1;2.14739;2.14739;2.14739
763;update;1;45.554;45.554;45.554
763;sync;1;0.940415;0.940415;0.940415
763;evalKnownDf;1;0;0;0
763;write;1;2.511e-05;2.511e-05;2.511e-05
763;trace;1;0;0;0
763;calc_total;1;46.4944;46.4944;46.4944
105;compErr;1;2.351e-06;2.351e-06;2.351e-06
105;init;1;2.21558;2.21558;2.21558
105;update;1;45.4796;45.4796;45.4796
105;sync;1;1.95343;1.95343;1.95343
105;evalKnownDf;1;0;0;0
105;write;1;2.6391e-05;2.6391e-05;2.6391e-05
105;trace;1;0;0;0
105;calc_total;1;47.4331;47.4331;47.4331
52;compErr;1;1.726e-06;1.726e-06;1.726e-06
52;init;1;2.17504;2.17504;2.17504
52;update;1;45.8054;45.8054;45.8054
52;sync;1;1.44748;1.44748;1.44748
52;evalKnownDf;1;0;0;0
52;write;1;2.6138e-05;2.6138e-05;2.6138e-05
52;trace;1;0;0;0
52;calc_total;1;47.2529;47.2529;47.2529
93;compErr;1;8.65e-07;8.65e-07;8.65e-07
93;init;1;2.26016;2.26016;2.26016
93;update;1;45.9034;45.9034;45.9034
93;sync;1;0.761842;0.761842;0.761842
93;evalKnownDf;1;0;0;0
93;write;1;2.3524e-05;2.3524e-05;2.3524e-05
93;trace;1;0;0;0
93;calc_total;1;46.6652;46.6652;46.6652
28;compErr;1;2.514e-06;2.514e-06;2.514e-06
28;init;1;2.17518;2.17518;2.17518
28;update;1;45.7242;45.7242;45.7242
28;sync;1;1.03219;1.03219;1.03219
28;evalKnownDf;1;0;0;0
28;write;1;2.5236e-05;2.5236e-05;2.5236e-05
28;trace;1;0;0;0
28;calc_total;1;46.7564;46.7564;46.7564
170;compErr;1;1.391e-06;1.391e-06;1.391e-06
170;init;1;2.22536;2.22536;2.22536
170;update;1;46.0738;46.0738;46.0738
170;sync;1;0.691112;0.691112;0.691112
170;evalKnownDf;1;0;0;0
170;write;1;2.0041e-05;2.0041e-05;2.0041e-05
170;trace;1;0;0;0
170;calc_total;1;46.7649;46.7649;46.7649
167;compErr;1;2.865e-06;2.865e-06;2.865e-06
167;init;1;2.19315;2.19315;2.19315
167;update;1;45.7526;45.7526;45.7526
167;sync;1;2.00532;2.00532;2.00532
167;evalKnownDf;1;0;0;0
167;write;1;2.6131e-05;2.6131e-05;2.6131e-05
167;trace;1;0;0;0
167;calc_total;1;47.7579;47.7579;47.7579
127;compErr;1;2.168e-06;2.168e-06;2.168e-06
127;init;1;2.18394;2.18394;2.18394
127;update;1;45.855;45.855;45.855
127;sync;1;2.33978;2.33978;2.33978
127;evalKnownDf;1;0;0;0
224;write;1;2.492e-05;2.492e-05;2.492e-05
224;trace;1;0;0;0
224;calc_total;1;46.3849;46.3849;46.3849
196;compErr;1;2.708e-06;2.708e-06;2.708e-06
196;init;1;2.16544;2.16544;2.16544
196;update;1;45.3816;45.3816;45.3816
196;sync;1;1.11085;1.11085;1.11085
196;evalKnownDf;1;0;0;0
196;write;1;2.7828e-05;2.7828e-05;2.7828e-05
196;trace;1;0;0;0
196;calc_total;1;46.4925;46.4925;46.4925
2;compErr;1;1.457e-06;1.457e-06;1.457e-06
2;init;1;2.25955;2.25955;2.25955
2;update;1;45.6619;45.6619;45.6619
2;sync;1;0.746281;0.746281;0.746281
244;compErr;1;2.021e-06;2.021e-06;2.021e-06
244;init;1;2.18078;2.18078;2.18078
244;update;1;45.5822;45.5822;45.5822
244;sync;1;0.438114;0.438114;0.438114
244;evalKnownDf;1;0;0;0
244;write;1;2.6461e-05;2.6461e-05;2.6461e-05
244;trace;1;0;0;0
244;calc_total;1;46.0203;46.0203;46.0203
269;compErr;1;2.054e-06;2.054e-06;2.054e-06
269;init;1;2.15122;2.15122;2.15122
269;update;1;45.9081;45.9081;45.9081
269;sync;1;0.277087;0.277087;0.277087
269;evalKnownDf;1;0;0;0
269;write;1;2.944e-05;2.944e-05;2.944e-05
269;trace;1;0;0;0
269;calc_total;1;46.1852;46.1852;46.1852
323;compErr;1;1.969e-06;1.969e-06;1.969e-06
323;init;1;2.16713;2.16713;2.16713
323;update;1;45.4463;45.4463;45.4463
323;sync;1;0.98302;0.98302;0.98302
323;evalKnownDf;1;0;0;0
323;write;1;2.4554e-05;2.4554e-05;2.4554e-05
323;trace;1;0;0;0
323;calc_total;1;46.4293;46.4293;46.4293
418;compErr;1;2.337e-06;2.337e-06;2.337e-06
418;init;1;2.20925;2.20925;2.20925
418;update;1;46.0145;46.0145;46.0145
418;sync;1;1.05638;1.05638;1.05638
418;evalKnownDf;1;0;0;0
418;write;1;2.3157e-05;2.3157e-05;2.3157e-05
418;trace;1;0;0;0
418;calc_total;1;47.0709;47.0709;47.0709
301;compErr;1;3.393e-06;3.393e-06;3.393e-06
301;init;1;2.18676;2.18676;2.18676
301;update;1;45.484;45.484;45.484
301;sync;1;2.11972;2.11972;2.11972
301;evalKnownDf;1;0;0;0
301;write;1;2.985e-05;2.985e-05;2.985e-05
301;trace;1;0;0;0
301;calc_total;1;47.6037;47.6037;47.6037
346;compErr;1;3.164e-06;3.164e-06;3.164e-06
346;init;1;2.17473;2.17473;2.17473
346;update;1;45.8035;45.8035;45.8035
346;sync;1;0.204479;0.204479;0.204479
346;evalKnownDf;1;0;0;0
346;write;1;2.4633e-05;2.4633e-05;2.4633e-05
346;trace;1;0;0;0
346;calc_total;1;46.008;46.008;46.008
395;compErr;1;1.996e-06;1.996e-06;1.996e-06
395;init;1;2.16509;2.16509;2.16509
395;update;1;45.5183;45.5183;45.5183
395;sync;1;10.6502;10.6502;10.6502
395;evalKnownDf;1;0;0;0
395;write;1;2.7913e-05;2.7913e-05;2.7913e-05
395;trace;1;0;0;0
395;calc_total;1;56.1685;56.1685;56.1685
433;compErr;1;1.627e-06;1.627e-06;1.627e-06
433;init;1;2.20873;2.20873;2.20873
433;update;1;45.9153;45.9153;45.9153
433;sync;1;0.403548;0.403548;0.403548
433;evalKnownDf;1;0;0;0
433;write;1;2.0918e-05;2.0918e-05;2.0918e-05
433;trace;1;0;0;0
433;calc_total;1;46.3188;46.3188;46.3188
459;compErr;1;2.73e-06;2.73e-06;2.73e-06
459;init;1;2.16231;2.16231;2.16231
459;update;1;45.4895;45.4895;45.4895
459;sync;1;11.115;11.115;11.115
459;evalKnownDf;1;0;0;0
459;write;1;2.9515e-05;2.9515e-05;2.9515e-05
459;trace;1;0;0;0
459;calc_total;1;56.6045;56.6045;56.6045
369;compErr;1;3.426e-06;3.426e-06;3.426e-06
369;init;1;2.17966;2.17966;2.17966
369;update;1;45.8767;45.8767;45.8767
369;sync;1;1.5676;1.5676;1.5676
369;evalKnownDf;1;0;0;0
369;write;1;3.581e-05;3.581e-05;3.581e-05
369;trace;1;0;0;0
369;calc_total;1;47.4443;47.4443;47.4443
514;compErr;1;1.563e-06;1.563e-06;1.563e-06
514;init;1;2.19727;2.19727;2.19727
514;update;1;45.4965;45.4965;45.4965
514;sync;1;1.09052;1.09052;1.09052
514;evalKnownDf;1;0;0;0
514;write;1;2.5903e-05;2.5903e-05;2.5903e-05
514;trace;1;0;0;0
514;calc_total;1;46.587;46.587;46.587
562;compErr;1;1.779e-06;1.779e-06;1.779e-06
562;init;1;2.15327;2.15327;2.15327
562;update;1;45.7566;45.7566;45.7566
562;sync;1;8.69973;8.69973;8.69973
562;evalKnownDf;1;0;0;0
562;write;1;2.6714e-05;2.6714e-05;2.6714e-05
562;trace;1;0;0;0
562;calc_total;1;54.4564;54.4564;54.4564
484;compErr;1;2.74e-06;2.74e-06;2.74e-06
484;init;1;2.23568;2.23568;2.23568
484;update;1;45.4796;45.4796;45.4796
484;sync;1;0.887176;0.887176;0.887176
484;evalKnownDf;1;0;0;0
484;write;1;2.8197e-05;2.8197e-05;2.8197e-05
484;trace;1;0;0;0
484;calc_total;1;46.3667;46.3667;46.3667
585;compErr;1;2.402e-06;2.402e-06;2.402e-06
585;init;1;2.18669;2.18669;2.18669
585;update;1;45.5982;45.5982;45.5982
585;sync;1;0.572605;0.572605;0.572605
585;evalKnownDf;1;0;0;0
585;write;1;2.6496e-05;2.6496e-05;2.6496e-05
585;trace;1;0;0;0
585;calc_total;1;46.1708;46.1708;46.1708
536;compErr;1;1.686e-06;1.686e-06;1.686e-06
536;init;1;2.20805;2.20805;2.20805
536;update;1;45.6437;45.6437;45.6437
536;sync;1;1.20632;1.20632;1.20632
536;evalKnownDf;1;0;0;0
536;write;1;2.7436e-05;2.7436e-05;2.7436e-05
536;trace;1;0;0;0
536;calc_total;1;46.85;46.85;46.85
604;compErr;1;1.878e-06;1.878e-06;1.878e-06
604;init;1;2.14974;2.14974;2.14974
604;update;1;45.778;45.778;45.778
604;sync;1;13.4268;13.4268;13.4268
604;evalKnownDf;1;0;0;0
604;write;1;2.4871e-05;2.4871e-05;2.4871e-05
604;trace;1;0;0;0
604;calc_total;1;59.2048;59.2048;59.2048
714;compErr;1;1.872e-06;1.872e-06;1.872e-06
714;init;1;2.18552;2.18552;2.18552
714;update;1;46.1469;46.1469;46.1469
714;sync;1;1.29993;1.29993;1.29993
714;evalKnownDf;1;0;0;0
714;write;1;2.4713e-05;2.4713e-05;2.4713e-05
714;trace;1;0;0;0
714;calc_total;1;47.4469;47.4469;47.4469
675;compErr;1;2.218e-06;2.218e-06;2.218e-06
675;init;1;2.15158;2.15158;2.15158
675;update;1;45.5425;45.5425;45.5425
675;sync;1;5.87038;5.87038;5.87038
675;evalKnownDf;1;0;0;0
675;write;1;2.9504e-05;2.9504e-05;2.9504e-05
675;trace;1;0;0;0
675;calc_total;1;51.4129;51.4129;51.4129
641;compErr;1;1.623e-06;1.623e-06;1.623e-06
641;init;1;2.1615;2.1615;2.1615
641;update;1;46.1778;46.1778;46.1778
641;sync;1;0.0318097;0.0318097;0.0318097
641;evalKnownDf;1;0;0;0
641;write;1;2.4905e-05;2.4905e-05;2.4905e-05
641;trace;1;0;0;0
641;calc_total;1;46.2096;46.2096;46.2096
743;compErr;1;1.719e-06;1.719e-06;1.719e-06
743;init;1;2.25676;2.25676;2.25676
743;update;1;45.9841;45.9841;45.9841
743;sync;1;0.434546;0.434546;0.434546
743;evalKnownDf;1;0;0;0
743;write;1;2.7186e-05;2.7186e-05;2.7186e-05
743;trace;1;0;0;0
743;calc_total;1;46.4186;46.4186;46.4186
658;compErr;1;1.563e-06;1.563e-06;1.563e-06
658;init;1;2.15467;2.15467;2.15467
658;update;1;46.0009;46.0009;46.0009
658;sync;1;8.24949;8.24949;8.24949
658;evalKnownDf;1;0;0;0
658;write;1;2.3593e-05;2.3593e-05;2.3593e-05
658;trace;1;0;0;0
658;calc_total;1;54.2504;54.2504;54.2504
767;compErr;1;1.914e-06;1.914e-06;1.914e-06
767;init;1;2.16686;2.16686;2.16686
767;update;1;45.8926;45.8926;45.8926
767;sync;1;0.215692;0.215692;0.215692
767;evalKnownDf;1;0;0;0
767;write;1;2.5567e-05;2.5567e-05;2.5567e-05
767;trace;1;0;0;0
767;calc_total;1;46.1083;46.1083;46.1083
104;calc_total;1;46.7632;46.7632;46.7632
53;compErr;1;2.515e-06;2.515e-06;2.515e-06
53;init;1;2.22702;2.22702;2.22702
53;update;1;45.5659;45.5659;45.5659
53;sync;1;0.960696;0.960696;0.960696
53;evalKnownDf;1;0;0;0
53;write;1;2.7164e-05;2.7164e-05;2.7164e-05
53;trace;1;0;0;0
53;calc_total;1;46.5266;46.5266;46.5266
74;compErr;1;1.908e-06;1.908e-06;1.908e-06
74;init;1;2.19983;2.19983;2.19983
74;update;1;45.653;45.653;45.653
74;sync;1;1.06188;1.06188;1.06188
74;evalKnownDf;1;0;0;0
74;write;1;2.4763e-05;2.4763e-05;2.4763e-05
74;trace;1;0;0;0
29;compErr;1;2.065e-06;2.065e-06;2.065e-06
29;init;1;2.18951;2.18951;2.18951
29;update;1;45.4798;45.4798;45.4798
29;sync;1;0.801554;0.801554;0.801554
29;evalKnownDf;1;0;0;0
29;write;1;2.4759e-05;2.4759e-05;2.4759e-05
29;trace;1;0;0;0
29;calc_total;1;46.2814;46.2814;46.2814
171;compErr;1;2.102e-06;2.102e-06;2.102e-06
171;init;1;2.17036;2.17036;2.17036
171;update;1;45.8484;45.8484;45.8484
171;sync;1;1.99319;1.99319;1.99319
171;evalKnownDf;1;0;0;0
171;write;1;2.6789e-05;2.6789e-05;2.6789e-05
171;trace;1;0;0;0
171;calc_total;1;47.8416;47.8416;47.8416
145;compErr;1;1.031e-06;1.031e-06;1.031e-06
145;init;1;2.18797;2.18797;2.18797
145;update;1;45.8436;45.8436;45.8436
145;sync;1;1.59663;1.59663;1.59663
145;evalKnownDf;1;0;0;0
145;write;1;2.5731e-05;2.5731e-05;2.5731e-05
145;trace;1;0;0;0
127;write;1;3.3536e-05;3.3536e-05;3.3536e-05
127;trace;1;0;0;0
127;calc_total;1;48.1947;48.1947;48.1947
221;compErr;1;1.859e-06;1.859e-06;1.859e-06
221;init;1;2.18054;2.18054;2.18054
221;update;1;45.5283;45.5283;45.5283
221;sync;1;2.34953;2.34953;2.34953
221;evalKnownDf;1;0;0;0
221;write;1;2.6284e-05;2.6284e-05;2.6284e-05
197;compErr;1;2.016e-06;2.016e-06;2.016e-06
197;init;1;2.17995;2.17995;2.17995
197;update;1;45.6212;45.6212;45.6212
197;sync;1;0.894161;0.894161;0.894161
197;evalKnownDf;1;0;0;0
197;write;1;2.5282e-05;2.5282e-05;2.5282e-05
197;trace;1;0;0;0
197;calc_total;1;46.5153;46.5153;46.5153
2;evalKnownDf;1;0;0;0
2;write;1;2.1811e-05;2.1811e-05;2.1811e-05
2;trace;1;0;0;0
2;calc_total;1;46.4082;46.4082;46.4082
245;compErr;1;1.968e-06;1.968e-06;1.968e-06
245;init;1;2.2297;2.2297;2.2297
245;update;1;45.9367;45.9367;45.9367
245;sync;1;0.725464;0.725464;0.725464
245;evalKnownDf;1;0;0;0
245;write;1;2.2389e-05;2.2389e-05;2.2389e-05
245;trace;1;0;0;0
245;calc_total;1;46.6621;46.6621;46.6621
270;compErr;1;3.102e-06;3.102e-06;3.102e-06
270;init;1;2.19731;2.19731;2.19731
270;update;1;45.7133;45.7133;45.7133
270;sync;1;0.904256;0.904256;0.904256
270;evalKnownDf;1;0;0;0
270;write;1;3.5092e-05;3.5092e-05;3.5092e-05
270;trace;1;0;0;0
270;calc_total;1;46.6175;46.6175;46.6175
324;compErr;1;2.823e-06;2.823e-06;2.823e-06
324;init;1;2.15224;2.15224;2.15224
324;update;1;45.6999;45.6999;45.6999
324;sync;1;0.521458;0.521458;0.521458
324;evalKnownDf;1;0;0;0
324;write;1;2.8839e-05;2.8839e-05;2.8839e-05
324;trace;1;0;0;0
324;calc_total;1;46.2214;46.2214;46.2214
419;compErr;1;2.009e-06;2.009e-06;2.009e-06
419;init;1;2.16653;2.16653;2.16653
419;update;1;45.5354;45.5354;45.5354
419;sync;1;0.768587;0.768587;0.768587
419;evalKnownDf;1;0;0;0
419;write;1;3.193e-05;3.193e-05;3.193e-05
419;trace;1;0;0;0
419;calc_total;1;46.304;46.304;46.304
304;compErr;1;2.15e-06;2.15e-06;2.15e-06
304;init;1;2.21239;2.21239;2.21239
304;update;1;45.4114;45.4114;45.4114
304;sync;1;0.655178;0.655178;0.655178
304;evalKnownDf;1;0;0;0
304;write;1;2.9963e-05;2.9963e-05;2.9963e-05
304;trace;1;0;0;0
304;calc_total;1;46.0666;46.0666;46.0666
347;compErr;1;2.225e-06;2.225e-06;2.225e-06
347;init;1;2.17342;2.17342;2.17342
347;update;1;45.6713;45.6713;45.6713
347;sync;1;0.47588;0.47588;0.47588
347;evalKnownDf;1;0;0;0
347;write;1;3.0856e-05;3.0856e-05;3.0856e-05
347;trace;1;0;0;0
347;calc_total;1;46.1472;46.1472;46.1472
398;compErr;1;1.497e-06;1.497e-06;1.497e-06
398;init;1;2.17565;2.17565;2.17565
398;update;1;45.871;45.871;45.871
398;sync;1;10.8019;10.8019;10.8019
398;evalKnownDf;1;0;0;0
398;write;1;2.0469e-05;2.0469e-05;2.0469e-05
398;trace;1;0;0;0
398;calc_total;1;56.6729;56.6729;56.6729
434;compErr;1;1.168e-06;1.168e-06;1.168e-06
434;init;1;2.21747;2.21747;2.21747
434;update;1;45.6897;45.6897;45.6897
434;sync;1;0.821567;0.821567;0.821567
434;evalKnownDf;1;0;0;0
434;write;1;2.3099e-05;2.3099e-05;2.3099e-05
434;trace;1;0;0;0
434;calc_total;1;46.5112;46.5112;46.5112
460;compErr;1;2.215e-06;2.215e-06;2.215e-06
460;init;1;2.15691;2.15691;2.15691
460;update;1;45.8304;45.8304;45.8304
460;sync;1;9.30075;9.30075;9.30075
460;evalKnownDf;1;0;0;0
460;write;1;2.7189e-05;2.7189e-05;2.7189e-05
460;trace;1;0;0;0
460;calc_total;1;55.1312;55.1312;55.1312
370;compErr;1;1.798e-06;1.798e-06;1.798e-06
370;init;1;2.20252;2.20252;2.20252
370;update;1;46.2613;46.2613;46.2613
370;sync;1;0.0340697;0.0340697;0.0340697
370;evalKnownDf;1;0;0;0
370;write;1;2.2906e-05;2.2906e-05;2.2906e-05
370;trace;1;0;0;0
370;calc_total;1;46.2953;46.2953;46.2953
515;compErr;1;2.264e-06;2.264e-06;2.264e-06
515;init;1;2.18197;2.18197;2.18197
515;update;1;45.8842;45.8842;45.8842
515;sync;1;0.724892;0.724892;0.724892
515;evalKnownDf;1;0;0;0
515;write;1;2.8327e-05;2.8327e-05;2.8327e-05
515;trace;1;0;0;0
515;calc_total;1;46.6091;46.6091;46.6091
563;compErr;1;2.783e-06;2.783e-06;2.783e-06
563;init;1;2.18495;2.18495;2.18495
563;update;1;45.5452;45.5452;45.5452
563;sync;1;8.87055;8.87055;8.87055
563;evalKnownDf;1;0;0;0
563;write;1;3.2138e-05;3.2138e-05;3.2138e-05
563;trace;1;0;0;0
563;calc_total;1;54.4158;54.4158;54.4158
485;compErr;1;3.051e-06;3.051e-06;3.051e-06
485;init;1;2.17342;2.17342;2.17342
485;update;1;45.8892;45.8892;45.8892
485;sync;1;1.59477;1.59477;1.59477
485;evalKnownDf;1;0;0;0
485;write;1;2.7428e-05;2.7428e-05;2.7428e-05
485;trace;1;0;0;0
485;calc_total;1;47.484;47.484;47.484
586;compErr;1;1.041e-06;1.041e-06;1.041e-06
586;init;1;2.19256;2.19256;2.19256
586;update;1;46.0809;46.0809;46.0809
586;sync;1;0.052332;0.052332;0.052332
586;evalKnownDf;1;0;0;0
586;write;1;2.0081e-05;2.0081e-05;2.0081e-05
586;trace;1;0;0;0
586;calc_total;1;46.1332;46.1332;46.1332
537;compErr;1;1.768e-06;1.768e-06;1.768e-06
537;init;1;2.18597;2.18597;2.18597
537;update;1;45.7786;45.7786;45.7786
537;sync;1;0.613286;0.613286;0.613286
537;evalKnownDf;1;0;0;0
537;write;1;2.5527e-05;2.5527e-05;2.5527e-05
537;trace;1;0;0;0
537;calc_total;1;46.3919;46.3919;46.3919
605;compErr;1;2.549e-06;2.549e-06;2.549e-06
605;init;1;2.14978;2.14978;2.14978
605;update;1;45.5198;45.5198;45.5198
605;sync;1;12.5168;12.5168;12.5168
605;evalKnownDf;1;0;0;0
605;write;1;2.6625e-05;2.6625e-05;2.6625e-05
605;trace;1;0;0;0
605;calc_total;1;58.0366;58.0366;58.0366
715;compErr;1;1.728e-06;1.728e-06;1.728e-06
715;init;1;2.15133;2.15133;2.15133
715;update;1;46.0199;46.0199;46.0199
715;sync;1;0.266556;0.266556;0.266556
715;evalKnownDf;1;0;0;0
715;write;1;3.1401e-05;3.1401e-05;3.1401e-05
715;trace;1;0;0;0
715;calc_total;1;46.2865;46.2865;46.2865
677;compErr;1;3.976e-06;3.976e-06;3.976e-06
677;init;1;2.17083;2.17083;2.17083
677;update;1;45.7697;45.7697;45.7697
677;sync;1;4.54846;4.54846;4.54846
677;evalKnownDf;1;0;0;0
677;write;1;2.6895e-05;2.6895e-05;2.6895e-05
677;trace;1;0;0;0
677;calc_total;1;50.3182;50.3182;50.3182
626;compErr;1;1.324e-06;1.324e-06;1.324e-06
626;init;1;2.1721;2.1721;2.1721
626;update;1;46.0144;46.0144;46.0144
626;sync;1;0.0722862;0.0722862;0.0722862
626;evalKnownDf;1;0;0;0
626;write;1;2.0056e-05;2.0056e-05;2.0056e-05
626;trace;1;0;0;0
626;calc_total;1;46.0867;46.0867;46.0867
721;calc_total;1;62.8587;62.8587;62.8587
649;compErr;1;2.075e-06;2.075e-06;2.075e-06
649;init;1;2.14838;2.14838;2.14838
649;update;1;45.6931;45.6931;45.6931
649;sync;1;11.7876;11.7876;11.7876
747;compErr;1;2.987e-06;2.987e-06;2.987e-06
747;init;1;2.15811;2.15811;2.15811
747;update;1;45.7623;45.7623;45.7623
747;sync;1;1.61518;1.61518;1.61518
747;evalKnownDf;1;0;0;0
747;write;1;3.0497e-05;3.0497e-05;3.0497e-05
747;trace;1;0;0;0
747;calc_total;1;47.3775;47.3775;47.3775
106;compErr;1;2.148e-06;2.148e-06;2.148e-06
106;init;1;2.15766;2.15766;2.15766
106;update;1;45.6818;45.6818;45.6818
106;sync;1;1.68155;1.68155;1.68155
106;evalKnownDf;1;0;0;0
106;write;1;2.3477e-05;2.3477e-05;2.3477e-05
54;compErr;1;2.574e-06;2.574e-06;2.574e-06
54;init;1;2.14396;2.14396;2.14396
54;update;1;45.7158;45.7158;45.7158
54;sync;1;0.582085;0.582085;0.582085
54;evalKnownDf;1;0;0;0
54;write;1;2.583e-05;2.583e-05;2.583e-05
54;trace;1;0;0;0
54;calc_total;1;46.2979;46.2979;46.2979
74;calc_total;1;46.7149;46.7149;46.7149
30;compErr;1;2.767e-06;2.767e-06;2.767e-06
30;init;1;2.17676;2.17676;2.17676
30;update;1;45.7557;45.7557;45.7557
30;sync;1;0.350655;0.350655;0.350655
30;evalKnownDf;1;0;0;0
30;write;1;2.3236e-05;2.3236e-05;2.3236e-05
30;trace;1;0;0;0
30;calc_total;1;46.1063;46.1063;46.1063
172;compErr;1;1.013e-06;1.013e-06;1.013e-06
172;init;1;2.18624;2.18624;2.18624
172;update;1;46.0731;46.0731;46.0731
172;sync;1;0.227745;0.227745;0.227745
172;evalKnownDf;1;0;0;0
172;write;1;2.1325e-05;2.1325e-05;2.1325e-05
172;trace;1;0;0;0
172;calc_total;1;46.3009;46.3009;46.3009
145;calc_total;1;47.4402;47.4402;47.4402
136;compErr;1;2.305e-06;2.305e-06;2.305e-06
136;init;1;2.20835;2.20835;2.20835
136;update;1;45.3558;45.3558;45.3558
136;sync;1;1.36618;1.36618;1.36618
136;evalKnownDf;1;0;0;0
136;write;1;2.5348e-05;2.5348e-05;2.5348e-05
136;trace;1;0;0;0
136;calc_total;1;46.722;46.722;46.722
221;trace;1;0;0;0
221;calc_total;1;47.8778;47.8778;47.8778
198;compErr;1;2.379e-06;2.379e-06;2.379e-06
198;init;1;2.23688;2.23688;2.23688
198;update;1;45.591;45.591;45.591
198;sync;1;1.18421;1.18421;1.18421
198;evalKnownDf;1;0;0;0
198;write;1;3.0508e-05;3.0508e-05;3.0508e-05
198;trace;1;0;0;0
198;calc_total;1;46.7752;46.7752;46.7752
10;compErr;1;2.529e-06;2.529e-06;2.529e-06
10;init;1;2.19805;2.19805;2.19805
10;update;1;45.5534;45.5534;45.5534
10;sync;1;0.757802;0.757802;0.757802
10;evalKnownDf;1;0;0;0
10;write;1;2.6205e-05;2.6205e-05;2.6205e-05
10;trace;1;0;0;0
10;calc_total;1;46.3112;46.3112;46.3112
246;compErr;1;1.629e-06;1.629e-06;1.629e-06
246;init;1;2.18518;2.18518;2.18518
246;update;1;45.7768;45.7768;45.7768
246;sync;1;0.201207;0.201207;0.201207
246;evalKnownDf;1;0;0;0
246;write;1;1.9504e-05;1.9504e-05;1.9504e-05
246;trace;1;0;0;0
246;calc_total;1;45.9781;45.9781;45.9781
271;compErr;1;2.312e-06;2.312e-06;2.312e-06
271;init;1;2.166;2.166;2.166
271;update;1;46.0142;46.0142;46.0142
271;sync;1;1.38949;1.38949;1.38949
271;evalKnownDf;1;0;0;0
271;write;1;2.876e-05;2.876e-05;2.876e-05
271;trace;1;0;0;0
271;calc_total;1;47.4037;47.4037;47.4037
325;compErr;1;1.974e-06;1.974e-06;1.974e-06
325;init;1;2.19235;2.19235;2.19235
325;update;1;45.4972;45.4972;45.4972
325;sync;1;0.99572;0.99572;0.99572
325;evalKnownDf;1;0;0;0
325;write;1;3.1183e-05;3.1183e-05;3.1183e-05
325;trace;1;0;0;0
325;calc_total;1;46.4929;46.4929;46.4929
420;compErr;1;3.319e-06;3.319e-06;3.319e-06
420;init;1;2.15778;2.15778;2.15778
420;update;1;45.4189;45.4189;45.4189
420;sync;1;1.37994;1.37994;1.37994
420;evalKnownDf;1;0;0;0
420;write;1;4.2091e-05;4.2091e-05;4.2091e-05
420;trace;1;0;0;0
420;calc_total;1;46.7988;46.7988;46.7988
305;compErr;1;1.766e-06;1.766e-06;1.766e-06
305;init;1;2.18109;2.18109;2.18109
305;update;1;45.6627;45.6627;45.6627
305;sync;1;1.97829;1.97829;1.97829
305;evalKnownDf;1;0;0;0
305;write;1;2.1522e-05;2.1522e-05;2.1522e-05
305;trace;1;0;0;0
305;calc_total;1;47.641;47.641;47.641
348;compErr;1;1.995e-06;1.995e-06;1.995e-06
348;init;1;2.26974;2.26974;2.26974
348;update;1;45.9029;45.9029;45.9029
348;sync;1;0.516034;0.516034;0.516034
348;evalKnownDf;1;0;0;0
348;write;1;2.4689e-05;2.4689e-05;2.4689e-05
348;trace;1;0;0;0
348;calc_total;1;46.4189;46.4189;46.4189
401;compErr;1;2.613e-06;2.613e-06;2.613e-06
401;init;1;2.14769;2.14769;2.14769
401;update;1;45.2538;45.2538;45.2538
401;sync;1;10.3036;10.3036;10.3036
401;evalKnownDf;1;0;0;0
401;write;1;3.2224e-05;3.2224e-05;3.2224e-05
401;trace;1;0;0;0
401;calc_total;1;55.5574;55.5574;55.5574
435;compErr;1;2.381e-06;2.381e-06;2.381e-06
435;init;1;2.21373;2.21373;2.21373
435;update;1;45.5054;45.5054;45.5054
435;sync;1;1.0503;1.0503;1.0503
435;evalKnownDf;1;0;0;0
435;write;1;3.1015e-05;3.1015e-05;3.1015e-05
435;trace;1;0;0;0
435;calc_total;1;46.5557;46.5557;46.5557
461;compErr;1;3.389e-06;3.389e-06;3.389e-06
461;init;1;2.15009;2.15009;2.15009
461;update;1;45.4048;45.4048;45.4048
461;sync;1;9.99005;9.99005;9.99005
461;evalKnownDf;1;0;0;0
461;write;1;2.728e-05;2.728e-05;2.728e-05
461;trace;1;0;0;0
461;calc_total;1;55.3948;55.3948;55.3948
371;compErr;1;1.334e-06;1.334e-06;1.334e-06
371;init;1;2.19517;2.19517;2.19517
371;update;1;46.0029;46.0029;46.0029
371;sync;1;1.00715;1.00715;1.00715
371;evalKnownDf;1;0;0;0
371;write;1;2.595e-05;2.595e-05;2.595e-05
371;trace;1;0;0;0
371;calc_total;1;47.01;47.01;47.01
517;compErr;1;2.219e-06;2.219e-06;2.219e-06
517;init;1;2.16634;2.16634;2.16634
517;update;1;45.3127;45.3127;45.3127
517;sync;1;1.63246;1.63246;1.63246
517;evalKnownDf;1;0;0;0
517;write;1;2.9466e-05;2.9466e-05;2.9466e-05
517;trace;1;0;0;0
517;calc_total;1;46.9451;46.9451;46.9451
567;compErr;1;2.338e-06;2.338e-06;2.338e-06
567;init;1;2.155;2.155;2.155
567;update;1;45.8669;45.8669;45.8669
567;sync;1;8.19452;8.19452;8.19452
567;evalKnownDf;1;0;0;0
567;write;1;2.6308e-05;2.6308e-05;2.6308e-05
567;trace;1;0;0;0
567;calc_total;1;54.0614;54.0614;54.0614
486;compErr;1;2.439e-06;2.439e-06;2.439e-06
486;init;1;2.16062;2.16062;2.16062
486;update;1;45.8543;45.8543;45.8543
486;sync;1;0.511604;0.511604;0.511604
486;evalKnownDf;1;0;0;0
486;write;1;2.8476e-05;2.8476e-05;2.8476e-05
486;trace;1;0;0;0
486;calc_total;1;46.3659;46.3659;46.3659
587;compErr;1;1.536e-06;1.536e-06;1.536e-06
587;init;1;2.16625;2.16625;2.16625
587;update;1;45.9767;45.9767;45.9767
587;sync;1;0.222156;0.222156;0.222156
587;evalKnownDf;1;0;0;0
587;write;1;2.3405e-05;2.3405e-05;2.3405e-05
587;trace;1;0;0;0
587;calc_total;1;46.1989;46.1989;46.1989
538;compErr;1;1.853e-06;1.853e-06;1.853e-06
538;init;1;2.20855;2.20855;2.20855
538;update;1;45.8738;45.8738;45.8738
538;sync;1;0.344154;0.344154;0.344154
538;evalKnownDf;1;0;0;0
538;write;1;1.9343e-05;1.9343e-05;1.9343e-05
538;trace;1;0;0;0
538;calc_total;1;46.2179;46.2179;46.2179
606;compErr;1;1.925e-06;1.925e-06;1.925e-06
606;init;1;2.14854;2.14854;2.14854
606;update;1;45.751;45.751;45.751
606;sync;1;11.7685;11.7685;11.7685
606;evalKnownDf;1;0;0;0
606;write;1;2.6394e-05;2.6394e-05;2.6394e-05
606;trace;1;0;0;0
606;calc_total;1;57.5194;57.5194;57.5194
718;compErr;1;2.785e-06;2.785e-06;2.785e-06
718;init;1;2.16478;2.16478;2.16478
718;update;1;45.8425;45.8425;45.8425
718;sync;1;0.730479;0.730479;0.730479
718;evalKnownDf;1;0;0;0
718;write;1;3.0717e-05;3.0717e-05;3.0717e-05
718;trace;1;0;0;0
718;calc_total;1;46.573;46.573;46.573
685;compErr;1;2.624e-06;2.624e-06;2.624e-06
685;init;1;2.19429;2.19429;2.19429
685;update;1;45.7626;45.7626;45.7626
685;sync;1;2.45872;2.45872;2.45872
685;evalKnownDf;1;0;0;0
685;write;1;2.6971e-05;2.6971e-05;2.6971e-05
685;trace;1;0;0;0
685;calc_total;1;48.2213;48.2213;48.2213
627;compErr;1;1.803e-06;1.803e-06;1.803e-06
627;init;1;2.17483;2.17483;2.17483
627;update;1;45.4739;45.4739;45.4739
627;sync;1;1.87572;1.87572;1.87572
627;evalKnownDf;1;0;0;0
627;write;1;2.91e-05;2.91e-05;2.91e-05
627;trace;1;0;0;0
627;calc_total;1;47.3496;47.3496;47.3496
739;compErr;1;1.853e-06;1.853e-06;1.853e-06
739;init;1;2.16636;2.16636;2.16636
739;update;1;45.5416;45.5416;45.5416
739;sync;1;0.688936;0.688936;0.688936
739;evalKnownDf;1;0;0;0
739;write;1;2.4208e-05;2.4208e-05;2.4208e-05
739;trace;1;0;0;0
739;calc_total;1;46.2305;46.2305;46.2305
650;compErr;1;1.013e-06;1.013e-06;1.013e-06
650;init;1;2.15901;2.15901;2.15901
650;update;1;46.0323;46.0323;46.0323
650;sync;1;9.6153;9.6153;9.6153
750;compErr;1;1.69e-06;1.69e-06;1.69e-06
750;init;1;2.18121;2.18121;2.18121
750;update;1;45.5828;45.5828;45.5828
750;sync;1;1.32403;1.32403;1.32403
750;evalKnownDf;1;0;0;0
750;write;1;2.3087e-05;2.3087e-05;2.3087e-05
750;trace;1;0;0;0
750;calc_total;1;46.9068;46.9068;46.9068
106;trace;1;0;0;0
106;calc_total;1;47.3634;47.3634;47.3634
55;compErr;1;1.958e-06;1.958e-06;1.958e-06
55;init;1;2.15055;2.15055;2.15055
55;update;1;45.988;45.988;45.988
55;sync;1;0.416484;0.416484;0.416484
55;evalKnownDf;1;0;0;0
55;write;1;2.5523e-05;2.5523e-05;2.5523e-05
55;trace;1;0;0;0
55;calc_total;1;46.4045;46.4045;46.4045
75;compErr;1;1.009e-06;1.009e-06;1.009e-06
75;init;1;2.22211;2.22211;2.22211
75;update;1;46.0046;46.0046;46.0046
75;sync;1;0.54955;0.54955;0.54955
75;evalKnownDf;1;0;0;0
75;write;1;2.0751e-05;2.0751e-05;2.0751e-05
75;trace;1;0;0;0
75;calc_total;1;46.5541;46.5541;46.5541
31;compErr;1;2.057e-06;2.057e-06;2.057e-06
31;init;1;2.15817;2.15817;2.15817
31;update;1;45.6327;45.6327;45.6327
31;sync;1;0.325553;0.325553;0.325553
31;evalKnownDf;1;0;0;0
31;write;1;2.3254e-05;2.3254e-05;2.3254e-05
31;trace;1;0;0;0
31;calc_total;1;45.9582;45.9582;45.9582
173;compErr;1;2.22e-06;2.22e-06;2.22e-06
173;init;1;2.1975;2.1975;2.1975
173;update;1;45.6397;45.6397;45.6397
173;sync;1;1.42649;1.42649;1.42649
173;evalKnownDf;1;0;0;0
173;write;1;2.9249e-05;2.9249e-05;2.9249e-05
173;trace;1;0;0;0
173;calc_total;1;47.0662;47.0662;47.0662
162;compErr;1;2.665e-06;2.665e-06;2.665e-06
162;init;1;2.15033;2.15033;2.15033
162;update;1;45.8551;45.8551;45.8551
162;sync;1;0.726621;0.726621;0.726621
162;evalKnownDf;1;0;0;0
162;write;1;2.7168e-05;2.7168e-05;2.7168e-05
137;compErr;1;2.598e-06;2.598e-06;2.598e-06
137;init;1;2.17212;2.17212;2.17212
137;update;1;45.4086;45.4086;45.4086
137;sync;1;1.13626;1.13626;1.13626
137;evalKnownDf;1;0;0;0
137;write;1;2.4204e-05;2.4204e-05;2.4204e-05
223;compErr;1;1.501e-06;1.501e-06;1.501e-06
223;init;1;2.16168;2.16168;2.16168
223;update;1;45.4811;45.4811;45.4811
223;sync;1;0.912348;0.912348;0.912348
223;evalKnownDf;1;0;0;0
223;write;1;2.6071e-05;2.6071e-05;2.6071e-05
199;compErr;1;1.995e-06;1.995e-06;1.995e-06
199;init;1;2.24326;2.24326;2.24326
199;update;1;46.3185;46.3185;46.3185
199;sync;1;0.720772;0.720772;0.720772
199;evalKnownDf;1;0;0;0
199;write;1;2.3966e-05;2.3966e-05;2.3966e-05
199;trace;1;0;0;0
199;calc_total;1;47.0393;47.0393;47.0393
3;compErr;1;3.117e-06;3.117e-06;3.117e-06
3;init;1;2.24397;2.24397;2.24397
3;update;1;45.5921;45.5921;45.5921
3;sync;1;0.916402;0.916402;0.916402
3;evalKnownDf;1;0;0;0
3;write;1;2.8664e-05;2.8664e-05;2.8664e-05
3;trace;1;0;0;0
3;calc_total;1;46.5085;46.5085;46.5085
247;compErr;1;2.788e-06;2.788e-06;2.788e-06
247;init;1;2.20524;2.20524;2.20524
247;update;1;45.78;45.78;45.78
247;sync;1;1.33981;1.33981;1.33981
247;evalKnownDf;1;0;0;0
247;write;1;2.4531e-05;2.4531e-05;2.4531e-05
247;trace;1;0;0;0
247;calc_total;1;47.1199;47.1199;47.1199
272;compErr;1;2.191e-06;2.191e-06;2.191e-06
272;init;1;2.21463;2.21463;2.21463
272;update;1;45.6561;45.6561;45.6561
272;sync;1;0.474965;0.474965;0.474965
272;evalKnownDf;1;0;0;0
272;write;1;2.491e-05;2.491e-05;2.491e-05
272;trace;1;0;0;0
272;calc_total;1;46.1311;46.1311;46.1311
327;compErr;1;2.648e-06;2.648e-06;2.648e-06
327;init;1;2.18778;2.18778;2.18778
327;update;1;45.9477;45.9477;45.9477
327;sync;1;0.378579;0.378579;0.378579
327;evalKnownDf;1;0;0;0
327;write;1;2.4464e-05;2.4464e-05;2.4464e-05
327;trace;1;0;0;0
327;calc_total;1;46.3263;46.3263;46.3263
421;compErr;1;3.023e-06;3.023e-06;3.023e-06
421;init;1;2.25549;2.25549;2.25549
421;update;1;45.3463;45.3463;45.3463
421;sync;1;1.68421;1.68421;1.68421
421;evalKnownDf;1;0;0;0
421;write;1;3.7052e-05;3.7052e-05;3.7052e-05
421;trace;1;0;0;0
421;calc_total;1;47.0305;47.0305;47.0305
306;compErr;1;3.332e-06;3.332e-06;3.332e-06
306;init;1;2.27316;2.27316;2.27316
306;update;1;45.4962;45.4962;45.4962
306;sync;1;1.03939;1.03939;1.03939
306;evalKnownDf;1;0;0;0
306;write;1;2.3624e-05;2.3624e-05;2.3624e-05
306;trace;1;0;0;0
306;calc_total;1;46.5356;46.5356;46.5356
349;compErr;1;1.826e-06;1.826e-06;1.826e-06
349;init;1;2.18289;2.18289;2.18289
349;update;1;45.7787;45.7787;45.7787
349;sync;1;1.9689;1.9689;1.9689
349;evalKnownDf;1;0;0;0
349;write;1;2.7215e-05;2.7215e-05;2.7215e-05
349;trace;1;0;0;0
349;calc_total;1;47.7476;47.7476;47.7476
402;compErr;1;2.311e-06;2.311e-06;2.311e-06
402;init;1;2.17398;2.17398;2.17398
402;update;1;45.4163;45.4163;45.4163
402;sync;1;9.61576;9.61576;9.61576
402;evalKnownDf;1;0;0;0
402;write;1;2.5385e-05;2.5385e-05;2.5385e-05
402;trace;1;0;0;0
402;calc_total;1;55.0321;55.0321;55.0321
436;compErr;1;2.269e-06;2.269e-06;2.269e-06
436;init;1;2.18437;2.18437;2.18437
436;update;1;45.7958;45.7958;45.7958
436;sync;1;1.26564;1.26564;1.26564
436;evalKnownDf;1;0;0;0
436;write;1;2.5698e-05;2.5698e-05;2.5698e-05
436;trace;1;0;0;0
436;calc_total;1;47.0615;47.0615;47.0615
462;compErr;1;2.133e-06;2.133e-06;2.133e-06
462;init;1;2.15676;2.15676;2.15676
462;update;1;45.6712;45.6712;45.6712
462;sync;1;10.1698;10.1698;10.1698
462;evalKnownDf;1;0;0;0
462;write;1;2.79e-05;2.79e-05;2.79e-05
462;trace;1;0;0;0
462;calc_total;1;55.8411;55.8411;55.8411
372;compErr;1;2.893e-06;2.893e-06;2.893e-06
372;init;1;2.16079;2.16079;2.16079
372;update;1;45.2047;45.2047;45.2047
372;sync;1;1.36323;1.36323;1.36323
372;evalKnownDf;1;0;0;0
372;write;1;3.2107e-05;3.2107e-05;3.2107e-05
372;trace;1;0;0;0
372;calc_total;1;46.568;46.568;46.568
519;compErr;1;1.16e-06;1.16e-06;1.16e-06
519;init;1;2.18702;2.18702;2.18702
519;update;1;45.4346;45.4346;45.4346
519;sync;1;1.48516;1.48516;1.48516
519;evalKnownDf;1;0;0;0
519;write;1;2.4473e-05;2.4473e-05;2.4473e-05
519;trace;1;0;0;0
519;calc_total;1;46.9197;46.9197;46.9197
568;compErr;1;2.901e-06;2.901e-06;2.901e-06
568;init;1;2.15339;2.15339;2.15339
568;update;1;45.4134;45.4134;45.4134
568;sync;1;8.42939;8.42939;8.42939
568;evalKnownDf;1;0;0;0
568;write;1;2.6039e-05;2.6039e-05;2.6039e-05
568;trace;1;0;0;0
568;calc_total;1;53.8428;53.8428;53.8428
491;compErr;1;1.575e-06;1.575e-06;1.575e-06
491;init;1;2.19229;2.19229;2.19229
491;update;1;46.0129;46.0129;46.0129
491;sync;1;0.507133;0.507133;0.507133
491;evalKnownDf;1;0;0;0
491;write;1;2.3819e-05;2.3819e-05;2.3819e-05
491;trace;1;0;0;0
491;calc_total;1;46.52;46.52;46.52
588;compErr;1;4.283e-06;4.283e-06;4.283e-06
588;init;1;2.15897;2.15897;2.15897
588;update;1;45.2621;45.2621;45.2621
588;sync;1;0.952072;0.952072;0.952072
588;evalKnownDf;1;0;0;0
588;write;1;3.5629e-05;3.5629e-05;3.5629e-05
588;trace;1;0;0;0
588;calc_total;1;46.2142;46.2142;46.2142
539;compErr;1;2.176e-06;2.176e-06;2.176e-06
539;init;1;2.177;2.177;2.177
539;update;1;45.7552;45.7552;45.7552
539;sync;1;1.21786;1.21786;1.21786
539;evalKnownDf;1;0;0;0
539;write;1;3.0985e-05;3.0985e-05;3.0985e-05
539;trace;1;0;0;0
539;calc_total;1;46.9731;46.9731;46.9731
607;compErr;1;1.526e-06;1.526e-06;1.526e-06
607;init;1;2.15575;2.15575;2.15575
607;update;1;45.8691;45.8691;45.8691
607;sync;1;9.71598;9.71598;9.71598
607;evalKnownDf;1;0;0;0
607;write;1;2.6869e-05;2.6869e-05;2.6869e-05
607;trace;1;0;0;0
607;calc_total;1;55.5851;55.5851;55.5851
719;compErr;1;2.274e-06;2.274e-06;2.274e-06
719;init;1;2.2037;2.2037;2.2037
719;update;1;46.1397;46.1397;46.1397
686;compErr;1;1.588e-06;1.588e-06;1.588e-06
686;init;1;2.22192;2.22192;2.22192
686;update;1;45.6434;45.6434;45.6434
686;sync;1;2.52592;2.52592;2.52592
686;evalKnownDf;1;0;0;0
686;write;1;2.8235e-05;2.8235e-05;2.8235e-05
686;trace;1;0;0;0
686;calc_total;1;48.1693;48.1693;48.1693
642;compErr;1;1.343e-06;1.343e-06;1.343e-06
642;init;1;2.24119;2.24119;2.24119
642;update;1;45.9093;45.9093;45.9093
642;sync;1;1.05708;1.05708;1.05708
642;evalKnownDf;1;0;0;0
642;write;1;2.4107e-05;2.4107e-05;2.4107e-05
642;trace;1;0;0;0
642;calc_total;1;46.9664;46.9664;46.9664
741;compErr;1;1.393e-06;1.393e-06;1.393e-06
741;init;1;2.22264;2.22264;2.22264
741;update;1;45.7742;45.7742;45.7742
741;sync;1;0.949409;0.949409;0.949409
741;evalKnownDf;1;0;0;0
741;write;1;2.2382e-05;2.2382e-05;2.2382e-05
741;trace;1;0;0;0
741;calc_total;1;46.7236;46.7236;46.7236
649;evalKnownDf;1;0;0;0
649;write;1;2.6842e-05;2.6842e-05;2.6842e-05
649;trace;1;0;0;0
649;calc_total;1;57.4807;57.4807;57.4807
751;compErr;1;1.644e-06;1.644e-06;1.644e-06
751;init;1;2.16159;2.16159;2.16159
751;update;1;45.736;45.736;45.736
751;sync;1;2.29996;2.29996;2.29996
751;evalKnownDf;1;0;0;0
751;write;1;2.1414e-05;2.1414e-05;2.1414e-05
751;trace;1;0;0;0
751;calc_total;1;48.036;48.036;48.036
112;compErr;1;2.357e-06;2.357e-06;2.357e-06
112;init;1;2.26066;2.26066;2.26066
112;update;1;45.3827;45.3827;45.3827
112;sync;1;2.23026;2.23026;2.23026
112;evalKnownDf;1;0;0;0
112;write;1;2.9272e-05;2.9272e-05;2.9272e-05
112;trace;1;0;0;0
112;calc_total;1;47.613;47.613;47.613
56;compErr;1;1.461e-06;1.461e-06;1.461e-06
56;init;1;2.14367;2.14367;2.14367
56;update;1;45.8802;45.8802;45.8802
56;sync;1;0.347574;0.347574;0.347574
56;evalKnownDf;1;0;0;0
56;write;1;2.8053e-05;2.8053e-05;2.8053e-05
56;trace;1;0;0;0
56;calc_total;1;46.2278;46.2278;46.2278
77;compErr;1;2.391e-06;2.391e-06;2.391e-06
77;init;1;2.16519;2.16519;2.16519
77;update;1;45.653;45.653;45.653
77;sync;1;0.648325;0.648325;0.648325
77;evalKnownDf;1;0;0;0
77;write;1;2.8438e-05;2.8438e-05;2.8438e-05
77;trace;1;0;0;0
77;calc_total;1;46.3014;46.3014;46.3014
33;compErr;1;2.019e-06;2.019e-06;2.019e-06
33;init;1;2.23092;2.23092;2.23092
33;update;1;45.5076;45.5076;45.5076
33;sync;1;0.565229;0.565229;0.565229
33;evalKnownDf;1;0;0;0
33;write;1;2.4566e-05;2.4566e-05;2.4566e-05
33;trace;1;0;0;0
33;calc_total;1;46.0728;46.0728;46.0728
174;compErr;1;2.1e-06;2.1e-06;2.1e-06
174;init;1;2.18172;2.18172;2.18172
174;update;1;45.4858;45.4858;45.4858
174;sync;1;0.909573;0.909573;0.909573
174;evalKnownDf;1;0;0;0
174;write;1;2.4895e-05;2.4895e-05;2.4895e-05
174;trace;1;0;0;0
174;calc_total;1;46.3954;46.3954;46.3954
162;trace;1;0;0;0
162;calc_total;1;46.5817;46.5817;46.5817
137;trace;1;0;0;0
137;calc_total;1;46.5448;46.5448;46.5448
223;trace;1;0;0;0
223;calc_total;1;46.3935;46.3935;46.3935
200;compErr;1;2.122e-06;2.122e-06;2.122e-06
200;init;1;2.20623;2.20623;2.20623
200;update;1;45.5338;45.5338;45.5338
200;sync;1;1.6183;1.6183;1.6183
200;evalKnownDf;1;0;0;0
200;write;1;3.2839e-05;3.2839e-05;3.2839e-05
200;trace;1;0;0;0
200;calc_total;1;47.1521;47.1521;47.1521
4;compErr;1;1.613e-06;1.613e-06;1.613e-06
4;init;1;2.25718;2.25718;2.25718
4;update;1;45.8154;45.8154;45.8154
4;sync;1;0.879299;0.879299;0.879299
4;evalKnownDf;1;0;0;0
4;write;1;1.9807e-05;1.9807e-05;1.9807e-05
4;trace;1;0;0;0
4;calc_total;1;46.6947;46.6947;46.6947
249;compErr;1;1.302e-06;1.302e-06;1.302e-06
249;init;1;2.21006;2.21006;2.21006
249;update;1;45.8123;45.8123;45.8123
249;sync;1;1.41105;1.41105;1.41105
249;evalKnownDf;1;0;0;0
249;write;1;2.2025e-05;2.2025e-05;2.2025e-05
249;trace;1;0;0;0
249;calc_total;1;47.2234;47.2234;47.2234
273;compErr;1;1.298e-06;1.298e-06;1.298e-06
273;init;1;2.18215;2.18215;2.18215
273;update;1;46.0634;46.0634;46.0634
273;sync;1;0.441332;0.441332;0.441332
273;evalKnownDf;1;0;0;0
273;write;1;2.3821e-05;2.3821e-05;2.3821e-05
273;trace;1;0;0;0
273;calc_total;1;46.5047;46.5047;46.5047
328;compErr;1;2.367e-06;2.367e-06;2.367e-06
328;init;1;2.14411;2.14411;2.14411
328;update;1;45.6103;45.6103;45.6103
328;sync;1;0.36168;0.36168;0.36168
328;evalKnownDf;1;0;0;0
328;write;1;2.7087e-05;2.7087e-05;2.7087e-05
328;trace;1;0;0;0
328;calc_total;1;45.972;45.972;45.972
423;compErr;1;2.251e-06;2.251e-06;2.251e-06
423;init;1;2.22131;2.22131;2.22131
423;update;1;45.8724;45.8724;45.8724
423;sync;1;1.09944;1.09944;1.09944
423;evalKnownDf;1;0;0;0
423;write;1;3.5182e-05;3.5182e-05;3.5182e-05
423;trace;1;0;0;0
423;calc_total;1;46.9719;46.9719;46.9719
307;compErr;1;2.079e-06;2.079e-06;2.079e-06
307;init;1;2.18936;2.18936;2.18936
307;update;1;45.6295;45.6295;45.6295
307;sync;1;0.762357;0.762357;0.762357
307;evalKnownDf;1;0;0;0
307;write;1;2.5442e-05;2.5442e-05;2.5442e-05
307;trace;1;0;0;0
307;calc_total;1;46.3918;46.3918;46.3918
350;compErr;1;2.227e-06;2.227e-06;2.227e-06
350;init;1;2.24771;2.24771;2.24771
350;update;1;45.8953;45.8953;45.8953
350;sync;1;0.449908;0.449908;0.449908
350;evalKnownDf;1;0;0;0
350;write;1;2.2711e-05;2.2711e-05;2.2711e-05
350;trace;1;0;0;0
350;calc_total;1;46.3453;46.3453;46.3453
405;compErr;1;1.771e-06;1.771e-06;1.771e-06
405;init;1;2.14706;2.14706;2.14706
405;update;1;45.5911;45.5911;45.5911
405;sync;1;9.10633;9.10633;9.10633
405;evalKnownDf;1;0;0;0
405;write;1;2.2149e-05;2.2149e-05;2.2149e-05
405;trace;1;0;0;0
405;calc_total;1;54.6975;54.6975;54.6975
437;compErr;1;2.897e-06;2.897e-06;2.897e-06
437;init;1;2.21725;2.21725;2.21725
437;update;1;45.7326;45.7326;45.7326
437;sync;1;0.891779;0.891779;0.891779
437;evalKnownDf;1;0;0;0
437;write;1;3.0297e-05;3.0297e-05;3.0297e-05
437;trace;1;0;0;0
437;calc_total;1;46.6244;46.6244;46.6244
463;compErr;1;2.289e-06;2.289e-06;2.289e-06
463;init;1;2.14296;2.14296;2.14296
463;update;1;45.6199;45.6199;45.6199
463;sync;1;9.79097;9.79097;9.79097
463;evalKnownDf;1;0;0;0
463;write;1;3.1394e-05;3.1394e-05;3.1394e-05
463;trace;1;0;0;0
463;calc_total;1;55.4108;55.4108;55.4108
373;compErr;1;2.736e-06;2.736e-06;2.736e-06
373;init;1;2.18606;2.18606;2.18606
373;update;1;45.3337;45.3337;45.3337
373;sync;1;1.19897;1.19897;1.19897
373;evalKnownDf;1;0;0;0
373;write;1;2.8123e-05;2.8123e-05;2.8123e-05
373;trace;1;0;0;0
373;calc_total;1;46.5327;46.5327;46.5327
520;compErr;1;2.577e-06;2.577e-06;2.577e-06
520;init;1;2.27518;2.27518;2.27518
520;update;1;45.553;45.553;45.553
520;sync;1;1.52721;1.52721;1.52721
520;evalKnownDf;1;0;0;0
520;write;1;3.0228e-05;3.0228e-05;3.0228e-05
520;trace;1;0;0;0
520;calc_total;1;47.0803;47.0803;47.0803
569;compErr;1;2.205e-06;2.205e-06;2.205e-06
569;init;1;2.14728;2.14728;2.14728
569;update;1;45.5435;45.5435;45.5435
569;sync;1;8.1115;8.1115;8.1115
569;evalKnownDf;1;0;0;0
569;write;1;2.6417e-05;2.6417e-05;2.6417e-05
569;trace;1;0;0;0
569;calc_total;1;53.655;53.655;53.655
492;compErr;1;2.915e-06;2.915e-06;2.915e-06
492;init;1;2.1982;2.1982;2.1982
492;update;1;45.7328;45.7328;45.7328
492;sync;1;1.00121;1.00121;1.00121
492;evalKnownDf;1;0;0;0
492;write;1;3.019e-05;3.019e-05;3.019e-05
492;trace;1;0;0;0
492;calc_total;1;46.734;46.734;46.734
589;compErr;1;2.879e-06;2.879e-06;2.879e-06
589;init;1;2.16882;2.16882;2.16882
589;update;1;45.4322;45.4322;45.4322
589;sync;1;0.769879;0.769879;0.769879
589;evalKnownDf;1;0;0;0
589;write;1;3.0572e-05;3.0572e-05;3.0572e-05
589;trace;1;0;0;0
589;calc_total;1;46.2021;46.2021;46.2021
540;compErr;1;2.023e-06;2.023e-06;2.023e-06
540;init;1;2.15497;2.15497;2.15497
540;update;1;45.5477;45.5477;45.5477
540;sync;1;0.804257;0.804257;0.804257
540;evalKnownDf;1;0;0;0
540;write;1;3.1887e-05;3.1887e-05;3.1887e-05
540;trace;1;0;0;0
540;calc_total;1;46.352;46.352;46.352
608;compErr;1;1.529e-06;1.529e-06;1.529e-06
608;init;1;2.13678;2.13678;2.13678
608;update;1;45.8852;45.8852;45.8852
608;sync;1;6.32838;6.32838;6.32838
608;evalKnownDf;1;0;0;0
608;write;1;2.2451e-05;2.2451e-05;2.2451e-05
608;trace;1;0;0;0
608;calc_total;1;52.2136;52.2136;52.2136
719;sync;1;0.521705;0.521705;0.521705
719;evalKnownDf;1;0;0;0
719;write;1;2.3893e-05;2.3893e-05;2.3893e-05
719;trace;1;0;0;0
719;calc_total;1;46.6614;46.6614;46.6614
687;compErr;1;2.638e-06;2.638e-06;2.638e-06
687;init;1;2.14955;2.14955;2.14955
687;update;1;45.5422;45.5422;45.5422
687;sync;1;6.03489;6.03489;6.03489
687;evalKnownDf;1;0;0;0
687;write;1;3.239e-05;3.239e-05;3.239e-05
687;trace;1;0;0;0
687;calc_total;1;51.5771;51.5771;51.5771
647;compErr;1;1.499e-06;1.499e-06;1.499e-06
647;init;1;2.17004;2.17004;2.17004
647;update;1;46.1854;46.1854;46.1854
647;sync;1;1.34952;1.34952;1.34952
647;evalKnownDf;1;0;0;0
647;write;1;2.3133e-05;2.3133e-05;2.3133e-05
647;trace;1;0;0;0
647;calc_total;1;47.5349;47.5349;47.5349
720;compErr;1;2.722e-06;2.722e-06;2.722e-06
720;init;1;2.19706;2.19706;2.19706
720;update;1;45.7028;45.7028;45.7028
720;sync;1;0.169625;0.169625;0.169625
720;evalKnownDf;1;0;0;0
720;write;1;2.9677e-05;2.9677e-05;2.9677e-05
720;trace;1;0;0;0
720;calc_total;1;45.8724;45.8724;45.8724
650;evalKnownDf;1;0;0;0
650;write;1;2.1736e-05;2.1736e-05;2.1736e-05
650;trace;1;0;0;0
650;calc_total;1;55.6476;55.6476;55.6476
753;compErr;1;2.417e-06;2.417e-06;2.417e-06
753;init;1;2.1602;2.1602;2.1602
753;update;1;45.6633;45.6633;45.6633
753;sync;1;1.05065;1.05065;1.05065
753;evalKnownDf;1;0;0;0
753;write;1;2.5179e-05;2.5179e-05;2.5179e-05
753;trace;1;0;0;0
753;calc_total;1;46.7139;46.7139;46.7139
101;compErr;1;1.651e-06;1.651e-06;1.651e-06
101;init;1;2.20596;2.20596;2.20596
101;update;1;45.5186;45.5186;45.5186
101;sync;1;1.05638;1.05638;1.05638
101;evalKnownDf;1;0;0;0
101;write;1;2.8381e-05;2.8381e-05;2.8381e-05
101;trace;1;0;0;0
101;calc_total;1;46.575;46.575;46.575
57;compErr;1;1.625e-06;1.625e-06;1.625e-06
57;init;1;2.21182;2.21182;2.21182
57;update;1;46.0432;46.0432;46.0432
57;sync;1;0.441611;0.441611;0.441611
57;evalKnownDf;1;0;0;0
57;write;1;2.4398e-05;2.4398e-05;2.4398e-05
57;trace;1;0;0;0
57;calc_total;1;46.4848;46.4848;46.4848
78;compErr;1;2.09e-06;2.09e-06;2.09e-06
78;init;1;2.18991;2.18991;2.18991
78;update;1;45.7487;45.7487;45.7487
78;sync;1;0.951413;0.951413;0.951413
78;evalKnownDf;1;0;0;0
78;write;1;2.5037e-05;2.5037e-05;2.5037e-05
78;trace;1;0;0;0
78;calc_total;1;46.7001;46.7001;46.7001
35;compErr;1;1.628e-06;1.628e-06;1.628e-06
35;init;1;2.21786;2.21786;2.21786
35;update;1;45.784;45.784;45.784
35;sync;1;0.287121;0.287121;0.287121
35;evalKnownDf;1;0;0;0
35;write;1;2.2303e-05;2.2303e-05;2.2303e-05
35;trace;1;0;0;0
35;calc_total;1;46.0711;46.0711;46.0711
175;compErr;1;2.269e-06;2.269e-06;2.269e-06
175;init;1;2.1694;2.1694;2.1694
175;update;1;45.634;45.634;45.634
175;sync;1;0.838276;0.838276;0.838276
175;evalKnownDf;1;0;0;0
175;write;1;2.4792e-05;2.4792e-05;2.4792e-05
175;trace;1;0;0;0
175;calc_total;1;46.4722;46.4722;46.4722
146;compErr;1;2.124e-06;2.124e-06;2.124e-06
146;init;1;2.24689;2.24689;2.24689
146;update;1;45.6435;45.6435;45.6435
146;sync;1;0.229817;0.229817;0.229817
146;evalKnownDf;1;0;0;0
138;compErr;1;2.555e-06;2.555e-06;2.555e-06
138;init;1;2.22242;2.22242;2.22242
138;update;1;45.6251;45.6251;45.6251
138;sync;1;0.875775;0.875775;0.875775
138;evalKnownDf;1;0;0;0
138;write;1;3.2958e-05;3.2958e-05;3.2958e-05
138;trace;1;0;0;0
138;calc_total;1;46.5009;46.5009;46.5009
232;compErr;1;1.61e-06;1.61e-06;1.61e-06
232;init;1;2.22977;2.22977;2.22977
232;update;1;45.4922;45.4922;45.4922
232;sync;1;0.845993;0.845993;0.845993
232;evalKnownDf;1;0;0;0
232;write;1;2.675e-05;2.675e-05;2.675e-05
232;trace;1;0;0;0
232;calc_total;1;46.3381;46.3381;46.3381
202;compErr;1;3.664e-06;3.664e-06;3.664e-06
202;init;1;2.17823;2.17823;2.17823
202;update;1;45.7964;45.7964;45.7964
202;sync;1;0.765461;0.765461;0.765461
202;evalKnownDf;1;0;0;0
202;write;1;3.1983e-05;3.1983e-05;3.1983e-05
202;trace;1;0;0;0
202;calc_total;1;46.5619;46.5619;46.5619
5;compErr;1;1.677e-06;1.677e-06;1.677e-06
5;init;1;2.1848;2.1848;2.1848
5;update;1;46.0207;46.0207;46.0207
5;sync;1;0.22691;0.22691;0.22691
5;evalKnownDf;1;0;0;0
5;write;1;2.2696e-05;2.2696e-05;2.2696e-05
5;trace;1;0;0;0
5;calc_total;1;46.2476;46.2476;46.2476
251;compErr;1;1.838e-06;1.838e-06;1.838e-06
251;init;1;2.15674;2.15674;2.15674
251;update;1;45.5288;45.5288;45.5288
251;sync;1;0.575329;0.575329;0.575329
251;evalKnownDf;1;0;0;0
251;write;1;2.1867e-05;2.1867e-05;2.1867e-05
251;trace;1;0;0;0
251;calc_total;1;46.1041;46.1041;46.1041
274;compErr;1;1.537e-06;1.537e-06;1.537e-06
274;init;1;2.19467;2.19467;2.19467
274;update;1;46.1005;46.1005;46.1005
274;sync;1;0.0339097;0.0339097;0.0339097
274;evalKnownDf;1;0;0;0
274;write;1;2.014e-05;2.014e-05;2.014e-05
274;trace;1;0;0;0
274;calc_total;1;46.1344;46.1344;46.1344
329;compErr;1;1.107e-06;1.107e-06;1.107e-06
329;init;1;2.21164;2.21164;2.21164
329;update;1;45.8741;45.8741;45.8741
329;sync;1;0.633761;0.633761;0.633761
329;evalKnownDf;1;0;0;0
329;write;1;2.3798e-05;2.3798e-05;2.3798e-05
329;trace;1;0;0;0
329;calc_total;1;46.5079;46.5079;46.5079
424;compErr;1;2.67e-06;2.67e-06;2.67e-06
424;init;1;2.18373;2.18373;2.18373
424;update;1;45.4794;45.4794;45.4794
424;sync;1;2.28703;2.28703;2.28703
424;evalKnownDf;1;0;0;0
424;write;1;3.96e-05;3.96e-05;3.96e-05
424;trace;1;0;0;0
424;calc_total;1;47.7664;47.7664;47.7664
289;compErr;1;2.425e-06;2.425e-06;2.425e-06
289;init;1;2.15605;2.15605;2.15605
289;update;1;45.4764;45.4764;45.4764
289;sync;1;0.400083;0.400083;0.400083
289;evalKnownDf;1;0;0;0
289;write;1;3.231e-05;3.231e-05;3.231e-05
289;trace;1;0;0;0
351;compErr;1;1.617e-06;1.617e-06;1.617e-06
351;init;1;2.14781;2.14781;2.14781
351;update;1;45.702;45.702;45.702
351;sync;1;0.423001;0.423001;0.423001
351;evalKnownDf;1;0;0;0
351;write;1;2.6905e-05;2.6905e-05;2.6905e-05
351;trace;1;0;0;0
351;calc_total;1;46.125;46.125;46.125
407;compErr;1;2.178e-06;2.178e-06;2.178e-06
407;init;1;2.15628;2.15628;2.15628
407;update;1;45.2864;45.2864;45.2864
407;sync;1;10.2587;10.2587;10.2587
407;evalKnownDf;1;0;0;0
407;write;1;2.7941e-05;2.7941e-05;2.7941e-05
407;trace;1;0;0;0
407;calc_total;1;55.5451;55.5451;55.5451
438;compErr;1;2.174e-06;2.174e-06;2.174e-06
438;init;1;2.1625;2.1625;2.1625
438;update;1;45.407;45.407;45.407
438;sync;1;1.03891;1.03891;1.03891
438;evalKnownDf;1;0;0;0
438;write;1;3.0441e-05;3.0441e-05;3.0441e-05
438;trace;1;0;0;0
438;calc_total;1;46.4459;46.4459;46.4459
464;compErr;1;2.177e-06;2.177e-06;2.177e-06
464;init;1;2.17789;2.17789;2.17789
464;update;1;45.4768;45.4768;45.4768
464;sync;1;8.76837;8.76837;8.76837
464;evalKnownDf;1;0;0;0
464;write;1;3.0905e-05;3.0905e-05;3.0905e-05
464;trace;1;0;0;0
464;calc_total;1;54.2452;54.2452;54.2452
374;compErr;1;2.031e-06;2.031e-06;2.031e-06
374;init;1;2.18508;2.18508;2.18508
374;update;1;45.4319;45.4319;45.4319
374;sync;1;2.29748;2.29748;2.29748
374;evalKnownDf;1;0;0;0
374;write;1;2.6513e-05;2.6513e-05;2.6513e-05
374;trace;1;0;0;0
374;calc_total;1;47.7294;47.7294;47.7294
521;compErr;1;2.781e-06;2.781e-06;2.781e-06
521;init;1;2.15653;2.15653;2.15653
521;update;1;45.1961;45.1961;45.1961
521;sync;1;1.60743;1.60743;1.60743
521;evalKnownDf;1;0;0;0
521;write;1;3.0262e-05;3.0262e-05;3.0262e-05
521;trace;1;0;0;0
521;calc_total;1;46.8036;46.8036;46.8036
570;compErr;1;2.894e-06;2.894e-06;2.894e-06
570;init;1;2.15317;2.15317;2.15317
570;update;1;45.587;45.587;45.587
570;sync;1;7.87406;7.87406;7.87406
570;evalKnownDf;1;0;0;0
570;write;1;2.272e-05;2.272e-05;2.272e-05
570;trace;1;0;0;0
570;calc_total;1;53.4611;53.4611;53.4611
493;compErr;1;1.948e-06;1.948e-06;1.948e-06
493;init;1;2.18461;2.18461;2.18461
493;update;1;45.4768;45.4768;45.4768
493;sync;1;2.18078;2.18078;2.18078
493;evalKnownDf;1;0;0;0
493;write;1;2.8473e-05;2.8473e-05;2.8473e-05
493;trace;1;0;0;0
493;calc_total;1;47.6576;47.6576;47.6576
590;compErr;1;2.962e-06;2.962e-06;2.962e-06
590;init;1;2.17269;2.17269;2.17269
590;update;1;45.4424;45.4424;45.4424
590;sync;1;0.607002;0.607002;0.607002
590;evalKnownDf;1;0;0;0
590;write;1;2.7687e-05;2.7687e-05;2.7687e-05
590;trace;1;0;0;0
590;calc_total;1;46.0494;46.0494;46.0494
541;compErr;1;2.109e-06;2.109e-06;2.109e-06
541;init;1;2.16489;2.16489;2.16489
541;update;1;45.5942;45.5942;45.5942
541;sync;1;0.771098;0.771098;0.771098
541;evalKnownDf;1;0;0;0
541;write;1;2.9138e-05;2.9138e-05;2.9138e-05
541;trace;1;0;0;0
541;calc_total;1;46.3653;46.3653;46.3653
609;compErr;1;1.151e-06;1.151e-06;1.151e-06
609;init;1;2.16891;2.16891;2.16891
609;update;1;45.9819;45.9819;45.9819
609;sync;1;9.03142;9.03142;9.03142
609;evalKnownDf;1;0;0;0
609;write;1;2.0054e-05;2.0054e-05;2.0054e-05
609;trace;1;0;0;0
609;calc_total;1;55.0133;55.0133;55.0133
706;compErr;1;1.741e-06;1.741e-06;1.741e-06
706;init;1;2.14827;2.14827;2.14827
706;update;1;45.5853;45.5853;45.5853
706;sync;1;3.2982;3.2982;3.2982
706;evalKnownDf;1;0;0;0
706;write;1;2.264e-05;2.264e-05;2.264e-05
706;trace;1;0;0;0
706;calc_total;1;48.8835;48.8835;48.8835
695;compErr;1;2.997e-06;2.997e-06;2.997e-06
695;init;1;2.16601;2.16601;2.16601
695;update;1;45.5188;45.5188;45.5188
695;sync;1;2.29259;2.29259;2.29259
695;evalKnownDf;1;0;0;0
695;write;1;2.4333e-05;2.4333e-05;2.4333e-05
695;trace;1;0;0;0
695;calc_total;1;47.8113;47.8113;47.8113
643;compErr;1;2.215e-06;2.215e-06;2.215e-06
643;init;1;2.1511;2.1511;2.1511
643;update;1;45.5971;45.5971;45.5971
643;sync;1;1.23235;1.23235;1.23235
643;evalKnownDf;1;0;0;0
643;write;1;3.4307e-05;3.4307e-05;3.4307e-05
643;trace;1;0;0;0
643;calc_total;1;46.8294;46.8294;46.8294
722;compErr;1;1.41e-06;1.41e-06;1.41e-06
722;init;1;2.18683;2.18683;2.18683
722;update;1;45.9926;45.9926;45.9926
722;sync;1;2.40774;2.40774;2.40774
722;evalKnownDf;1;0;0;0
722;write;1;2.1881e-05;2.1881e-05;2.1881e-05
722;trace;1;0;0;0
722;calc_total;1;48.4003;48.4003;48.4003
651;compErr;1;1.221e-06;1.221e-06;1.221e-06
651;init;1;2.14778;2.14778;2.14778
651;update;1;46.068;46.068;46.068
651;sync;1;8.59601;8.59601;8.59601
651;evalKnownDf;1;0;0;0
651;write;1;2.1123e-05;2.1123e-05;2.1123e-05
651;trace;1;0;0;0
651;calc_total;1;54.664;54.664;54.664
749;compErr;1;2.158e-06;2.158e-06;2.158e-06
749;init;1;2.13547;2.13547;2.13547
749;update;1;45.9231;45.9231;45.9231
749;sync;1;15.7054;15.7054;15.7054
749;evalKnownDf;1;0;0;0
749;write;1;2.0067e-05;2.0067e-05;2.0067e-05
749;trace;1;0;0;0
749;calc_total;1;61.6285;61.6285;61.6285
107;compErr;1;2.282e-06;2.282e-06;2.282e-06
107;init;1;2.15704;2.15704;2.15704
107;update;1;45.3295;45.3295;45.3295
107;sync;1;2.21841;2.21841;2.21841
107;evalKnownDf;1;0;0;0
107;write;1;3.4757e-05;3.4757e-05;3.4757e-05
107;trace;1;0;0;0
107;calc_total;1;47.5479;47.5479;47.5479
58;compErr;1;2.358e-06;2.358e-06;2.358e-06
58;init;1;2.16807;2.16807;2.16807
58;update;1;45.7864;45.7864;45.7864
58;sync;1;0.614742;0.614742;0.614742
58;evalKnownDf;1;0;0;0
58;write;1;2.6804e-05;2.6804e-05;2.6804e-05
58;trace;1;0;0;0
58;calc_total;1;46.4011;46.4011;46.4011
79;compErr;1;1.285e-06;1.285e-06;1.285e-06
79;init;1;2.19105;2.19105;2.19105
79;update;1;45.9914;45.9914;45.9914
79;sync;1;0.104002;0.104002;0.104002
79;evalKnownDf;1;0;0;0
79;write;1;1.8062e-05;1.8062e-05;1.8062e-05
79;trace;1;0;0;0
36;compErr;1;2.14e-06;2.14e-06;2.14e-06
36;init;1;2.16451;2.16451;2.16451
36;update;1;45.7355;45.7355;45.7355
36;sync;1;0.424577;0.424577;0.424577
36;evalKnownDf;1;0;0;0
36;write;1;3.1558e-05;3.1558e-05;3.1558e-05
36;trace;1;0;0;0
36;calc_total;1;46.16;46.16;46.16
176;compErr;1;1.574e-06;1.574e-06;1.574e-06
176;init;1;2.15433;2.15433;2.15433
176;update;1;45.409;45.409;45.409
176;sync;1;0.596771;0.596771;0.596771
176;evalKnownDf;1;0;0;0
176;write;1;2.2112e-05;2.2112e-05;2.2112e-05
176;trace;1;0;0;0
176;calc_total;1;46.0058;46.0058;46.0058
146;write;1;2.3619e-05;2.3619e-05;2.3619e-05
146;trace;1;0;0;0
146;calc_total;1;45.8733;45.8733;45.8733
129;compErr;1;1.722e-06;1.722e-06;1.722e-06
129;init;1;2.20767;2.20767;2.20767
129;update;1;45.7798;45.7798;45.7798
129;sync;1;0.857365;0.857365;0.857365
129;evalKnownDf;1;0;0;0
129;write;1;2.5336e-05;2.5336e-05;2.5336e-05
233;compErr;1;2.227e-06;2.227e-06;2.227e-06
233;init;1;2.14837;2.14837;2.14837
233;update;1;45.8422;45.8422;45.8422
233;sync;1;0.262664;0.262664;0.262664
233;evalKnownDf;1;0;0;0
203;compErr;1;2.7e-06;2.7e-06;2.7e-06
203;init;1;2.21957;2.21957;2.21957
203;update;1;45.302;45.302;45.302
203;sync;1;1.778;1.778;1.778
203;evalKnownDf;1;0;0;0
203;write;1;3.5972e-05;3.5972e-05;3.5972e-05
203;trace;1;0;0;0
203;calc_total;1;47.08;47.08;47.08
6;compErr;1;2.585e-06;2.585e-06;2.585e-06
6;init;1;2.21483;2.21483;2.21483
6;update;1;45.5447;45.5447;45.5447
6;sync;1;0.912377;0.912377;0.912377
6;evalKnownDf;1;0;0;0
6;write;1;2.6352e-05;2.6352e-05;2.6352e-05
6;trace;1;0;0;0
6;calc_total;1;46.4571;46.4571;46.4571
252;compErr;1;2.11e-06;2.11e-06;2.11e-06
252;init;1;2.24606;2.24606;2.24606
252;update;1;45.4334;45.4334;45.4334
252;sync;1;1.28891;1.28891;1.28891
252;evalKnownDf;1;0;0;0
252;write;1;2.9246e-05;2.9246e-05;2.9246e-05
252;trace;1;0;0;0
252;calc_total;1;46.7223;46.7223;46.7223
275;compErr;1;1.573e-06;1.573e-06;1.573e-06
275;init;1;2.15953;2.15953;2.15953
275;update;1;45.8809;45.8809;45.8809
275;sync;1;0.42166;0.42166;0.42166
275;evalKnownDf;1;0;0;0
275;write;1;2.8735e-05;2.8735e-05;2.8735e-05
275;trace;1;0;0;0
275;calc_total;1;46.3026;46.3026;46.3026
330;compErr;1;2.609e-06;2.609e-06;2.609e-06
330;init;1;2.17923;2.17923;2.17923
330;update;1;45.6008;45.6008;45.6008
330;sync;1;1.39511;1.39511;1.39511
330;evalKnownDf;1;0;0;0
330;write;1;2.7407e-05;2.7407e-05;2.7407e-05
330;trace;1;0;0;0
330;calc_total;1;46.9959;46.9959;46.9959
425;compErr;1;3.352e-06;3.352e-06;3.352e-06
425;init;1;2.17808;2.17808;2.17808
425;update;1;45.682;45.682;45.682
425;sync;1;1.214;1.214;1.214
425;evalKnownDf;1;0;0;0
425;write;1;3.6929e-05;3.6929e-05;3.6929e-05
425;trace;1;0;0;0
425;calc_total;1;46.896;46.896;46.896
289;calc_total;1;45.8764;45.8764;45.8764
352;compErr;1;1.643e-06;1.643e-06;1.643e-06
352;init;1;2.17114;2.17114;2.17114
352;update;1;45.6432;45.6432;45.6432
352;sync;1;0.24818;0.24818;0.24818
352;evalKnownDf;1;0;0;0
352;write;1;2.9013e-05;2.9013e-05;2.9013e-05
352;trace;1;0;0;0
352;calc_total;1;45.8914;45.8914;45.8914
397;compErr;1;1.765e-06;1.765e-06;1.765e-06
397;init;1;2.15557;2.15557;2.15557
397;update;1;45.6484;45.6484;45.6484
397;sync;1;10.4649;10.4649;10.4649
397;evalKnownDf;1;0;0;0
397;write;1;2.6868e-05;2.6868e-05;2.6868e-05
397;trace;1;0;0;0
397;calc_total;1;56.1132;56.1132;56.1132
439;compErr;1;2.819e-06;2.819e-06;2.819e-06
439;init;1;2.14861;2.14861;2.14861
439;update;1;45.4148;45.4148;45.4148
439;sync;1;0.995109;0.995109;0.995109
439;evalKnownDf;1;0;0;0
439;write;1;3.1772e-05;3.1772e-05;3.1772e-05
439;trace;1;0;0;0
439;calc_total;1;46.4099;46.4099;46.4099
466;compErr;1;2.261e-06;2.261e-06;2.261e-06
466;init;1;2.16352;2.16352;2.16352
466;update;1;46.6266;46.6266;46.6266
466;sync;1;8.47089;8.47089;8.47089
466;evalKnownDf;1;0;0;0
466;write;1;2.0945e-05;2.0945e-05;2.0945e-05
466;trace;1;0;0;0
466;calc_total;1;55.0975;55.0975;55.0975
375;compErr;1;2.618e-06;2.618e-06;2.618e-06
375;init;1;2.21993;2.21993;2.21993
375;update;1;45.9485;45.9485;45.9485
375;sync;1;1.719;1.719;1.719
375;evalKnownDf;1;0;0;0
375;write;1;2.7729e-05;2.7729e-05;2.7729e-05
375;trace;1;0;0;0
375;calc_total;1;47.6675;47.6675;47.6675
522;compErr;1;2.14e-06;2.14e-06;2.14e-06
522;init;1;2.22962;2.22962;2.22962
522;update;1;45.3824;45.3824;45.3824
522;sync;1;2.27107;2.27107;2.27107
522;evalKnownDf;1;0;0;0
522;write;1;3.6397e-05;3.6397e-05;3.6397e-05
522;trace;1;0;0;0
522;calc_total;1;47.6535;47.6535;47.6535
571;compErr;1;2.542e-06;2.542e-06;2.542e-06
571;init;1;2.18507;2.18507;2.18507
571;update;1;45.4551;45.4551;45.4551
571;sync;1;7.74651;7.74651;7.74651
571;evalKnownDf;1;0;0;0
571;write;1;2.8936e-05;2.8936e-05;2.8936e-05
571;trace;1;0;0;0
571;calc_total;1;53.2016;53.2016;53.2016
494;compErr;1;1.512e-06;1.512e-06;1.512e-06
494;init;1;2.18967;2.18967;2.18967
494;update;1;45.8254;45.8254;45.8254
494;sync;1;1.36889;1.36889;1.36889
494;evalKnownDf;1;0;0;0
494;write;1;2.3339e-05;2.3339e-05;2.3339e-05
494;trace;1;0;0;0
494;calc_total;1;47.1943;47.1943;47.1943
591;compErr;1;2.803e-06;2.803e-06;2.803e-06
591;init;1;2.29294;2.29294;2.29294
591;update;1;45.6839;45.6839;45.6839
591;sync;1;0.456928;0.456928;0.456928
591;evalKnownDf;1;0;0;0
591;write;1;2.7942e-05;2.7942e-05;2.7942e-05
591;trace;1;0;0;0
591;calc_total;1;46.1408;46.1408;46.1408
542;compErr;1;1.578e-06;1.578e-06;1.578e-06
542;init;1;2.18905;2.18905;2.18905
542;update;1;45.7384;45.7384;45.7384
542;sync;1;0.625968;0.625968;0.625968
542;evalKnownDf;1;0;0;0
542;write;1;2.3583e-05;2.3583e-05;2.3583e-05
542;trace;1;0;0;0
542;calc_total;1;46.3644;46.3644;46.3644
610;compErr;1;2.126e-06;2.126e-06;2.126e-06
610;init;1;2.14788;2.14788;2.14788
610;update;1;45.8317;45.8317;45.8317
610;sync;1;9.08794;9.08794;9.08794
610;evalKnownDf;1;0;0;0
610;write;1;2.7204e-05;2.7204e-05;2.7204e-05
610;trace;1;0;0;0
610;calc_total;1;54.9197;54.9197;54.9197
717;compErr;1;2.156e-06;2.156e-06;2.156e-06
717;init;1;2.18782;2.18782;2.18782
717;update;1;46.0075;46.0075;46.0075
717;sync;1;0.842944;0.842944;0.842944
717;evalKnownDf;1;0;0;0
717;write;1;2.7642e-05;2.7642e-05;2.7642e-05
717;trace;1;0;0;0
717;calc_total;1;46.8504;46.8504;46.8504
691;compErr;1;2.524e-06;2.524e-06;2.524e-06
691;init;1;2.21567;2.21567;2.21567
691;update;1;45.7203;45.7203;45.7203
691;sync;1;2.48275;2.48275;2.48275
691;evalKnownDf;1;0;0;0
691;write;1;2.8338e-05;2.8338e-05;2.8338e-05
691;trace;1;0;0;0
691;calc_total;1;48.203;48.203;48.203
645;compErr;1;1.216e-06;1.216e-06;1.216e-06
645;init;1;2.16344;2.16344;2.16344
645;update;1;46.2055;46.2055;46.2055
645;sync;1;0.54832;0.54832;0.54832
645;evalKnownDf;1;0;0;0
723;compErr;1;1.774e-06;1.774e-06;1.774e-06
723;init;1;2.16139;2.16139;2.16139
723;update;1;45.5716;45.5716;45.5716
723;sync;1;2.97496;2.97496;2.97496
723;evalKnownDf;1;0;0;0
723;write;1;2.7259e-05;2.7259e-05;2.7259e-05
723;trace;1;0;0;0
723;calc_total;1;48.5465;48.5465;48.5465
661;compErr;1;1.574e-06;1.574e-06;1.574e-06
661;init;1;2.14681;2.14681;2.14681
661;update;1;45.8664;45.8664;45.8664
661;sync;1;10.9502;10.9502;10.9502
661;evalKnownDf;1;0;0;0
661;write;1;2.4912e-05;2.4912e-05;2.4912e-05
661;trace;1;0;0;0
661;calc_total;1;56.8166;56.8166;56.8166
754;compErr;1;1.907e-06;1.907e-06;1.907e-06
754;init;1;2.14939;2.14939;2.14939
754;update;1;45.6711;45.6711;45.6711
754;sync;1;0.984386;0.984386;0.984386
754;evalKnownDf;1;0;0;0
754;write;1;2.7701e-05;2.7701e-05;2.7701e-05
754;trace;1;0;0;0
754;calc_total;1;46.6555;46.6555;46.6555
109;compErr;1;2.46e-06;2.46e-06;2.46e-06
109;init;1;2.27252;2.27252;2.27252
109;update;1;45.739;45.739;45.739
109;sync;1;2.70196;2.70196;2.70196
109;evalKnownDf;1;0;0;0
109;write;1;3.2846e-05;3.2846e-05;3.2846e-05
109;trace;1;0;0;0
109;calc_total;1;48.441;48.441;48.441
59;compErr;1;2.105e-06;2.105e-06;2.105e-06
59;init;1;2.19614;2.19614;2.19614
59;update;1;45.7357;45.7357;45.7357
59;sync;1;1.46221;1.46221;1.46221
59;evalKnownDf;1;0;0;0
59;write;1;3.2507e-05;3.2507e-05;3.2507e-05
59;trace;1;0;0;0
59;calc_total;1;47.1979;47.1979;47.1979
79;calc_total;1;46.0954;46.0954;46.0954
37;compErr;1;1.788e-06;1.788e-06;1.788e-06
37;init;1;2.18503;2.18503;2.18503
37;update;1;45.9962;45.9962;45.9962
37;sync;1;1.6514;1.6514;1.6514
37;evalKnownDf;1;0;0;0
37;write;1;2.4291e-05;2.4291e-05;2.4291e-05
37;trace;1;0;0;0
37;calc_total;1;47.6476;47.6476;47.6476
177;compErr;1;1.765e-06;1.765e-06;1.765e-06
177;init;1;2.16047;2.16047;2.16047
177;update;1;45.677;45.677;45.677
177;sync;1;0.510117;0.510117;0.510117
177;evalKnownDf;1;0;0;0
177;write;1;2.389e-05;2.389e-05;2.389e-05
177;trace;1;0;0;0
177;calc_total;1;46.1871;46.1871;46.1871
144;compErr;1;1.985e-06;1.985e-06;1.985e-06
144;init;1;2.24001;2.24001;2.24001
144;update;1;45.5389;45.5389;45.5389
144;sync;1;0.334786;0.334786;0.334786
144;evalKnownDf;1;0;0;0
144;write;1;3.0427e-05;3.0427e-05;3.0427e-05
144;trace;1;0;0;0
144;calc_total;1;45.8737;45.8737;45.8737
129;trace;1;0;0;0
129;calc_total;1;46.6372;46.6372;46.6372
233;write;1;3.0045e-05;3.0045e-05;3.0045e-05
233;trace;1;0;0;0
233;calc_total;1;46.1049;46.1049;46.1049
204;compErr;1;1.817e-06;1.817e-06;1.817e-06
204;init;1;2.2257;2.2257;2.2257
204;update;1;46.0078;46.0078;46.0078
204;sync;1;0.345079;0.345079;0.345079
204;evalKnownDf;1;0;0;0
204;write;1;2.518e-05;2.518e-05;2.518e-05
204;trace;1;0;0;0
204;calc_total;1;46.3529;46.3529;46.3529
11;compErr;1;2.219e-06;2.219e-06;2.219e-06
11;init;1;2.18896;2.18896;2.18896
11;update;1;45.8857;45.8857;45.8857
11;sync;1;0.832105;0.832105;0.832105
11;evalKnownDf;1;0;0;0
11;write;1;2.5405e-05;2.5405e-05;2.5405e-05
11;trace;1;0;0;0
11;calc_total;1;46.7178;46.7178;46.7178
253;compErr;1;2.641e-06;2.641e-06;2.641e-06
253;init;1;2.26504;2.26504;2.26504
253;update;1;45.7947;45.7947;45.7947
253;sync;1;0.930614;0.930614;0.930614
253;evalKnownDf;1;0;0;0
253;write;1;3.1805e-05;3.1805e-05;3.1805e-05
253;trace;1;0;0;0
253;calc_total;1;46.7253;46.7253;46.7253
276;compErr;1;2.58e-06;2.58e-06;2.58e-06
276;init;1;2.22725;2.22725;2.22725
276;update;1;45.3205;45.3205;45.3205
276;sync;1;1.40779;1.40779;1.40779
276;evalKnownDf;1;0;0;0
276;write;1;3.5664e-05;3.5664e-05;3.5664e-05
276;trace;1;0;0;0
276;calc_total;1;46.7282;46.7282;46.7282
331;compErr;1;3.377e-06;3.377e-06;3.377e-06
331;init;1;2.17408;2.17408;2.17408
331;update;1;45.5965;45.5965;45.5965
331;sync;1;0.705721;0.705721;0.705721
331;evalKnownDf;1;0;0;0
331;write;1;3.1951e-05;3.1951e-05;3.1951e-05
331;trace;1;0;0;0
331;calc_total;1;46.3023;46.3023;46.3023
426;compErr;1;2.803e-06;2.803e-06;2.803e-06
426;init;1;2.19158;2.19158;2.19158
426;update;1;45.6983;45.6983;45.6983
426;sync;1;1.9096;1.9096;1.9096
426;evalKnownDf;1;0;0;0
426;write;1;3.0347e-05;3.0347e-05;3.0347e-05
426;trace;1;0;0;0
426;calc_total;1;47.6079;47.6079;47.6079
303;compErr;1;2.31e-06;2.31e-06;2.31e-06
303;init;1;2.20406;2.20406;2.20406
303;update;1;45.6579;45.6579;45.6579
303;sync;1;0.921552;0.921552;0.921552
303;evalKnownDf;1;0;0;0
303;write;1;2.5238e-05;2.5238e-05;2.5238e-05
303;trace;1;0;0;0
303;calc_total;1;46.5794;46.5794;46.5794
353;compErr;1;1.888e-06;1.888e-06;1.888e-06
353;init;1;2.21688;2.21688;2.21688
353;update;1;45.7704;45.7704;45.7704
353;sync;1;0.591746;0.591746;0.591746
353;evalKnownDf;1;0;0;0
353;write;1;2.5563e-05;2.5563e-05;2.5563e-05
353;trace;1;0;0;0
353;calc_total;1;46.3622;46.3622;46.3622
399;compErr;1;2.04e-06;2.04e-06;2.04e-06
399;init;1;2.14574;2.14574;2.14574
399;update;1;45.6385;45.6385;45.6385
399;sync;1;9.66937;9.66937;9.66937
399;evalKnownDf;1;0;0;0
399;write;1;2.9848e-05;2.9848e-05;2.9848e-05
399;trace;1;0;0;0
399;calc_total;1;55.3078;55.3078;55.3078
444;compErr;1;2.233e-06;2.233e-06;2.233e-06
444;init;1;2.2038;2.2038;2.2038
444;update;1;45.8376;45.8376;45.8376
444;sync;1;0.897368;0.897368;0.897368
444;evalKnownDf;1;0;0;0
444;write;1;2.6615e-05;2.6615e-05;2.6615e-05
444;trace;1;0;0;0
444;calc_total;1;46.7349;46.7349;46.7349
467;compErr;1;1.877e-06;1.877e-06;1.877e-06
467;init;1;2.14299;2.14299;2.14299
467;update;1;45.6733;45.6733;45.6733
467;sync;1;9.38097;9.38097;9.38097
467;evalKnownDf;1;0;0;0
467;write;1;2.415e-05;2.415e-05;2.415e-05
467;trace;1;0;0;0
467;calc_total;1;55.0543;55.0543;55.0543
376;compErr;1;2.055e-06;2.055e-06;2.055e-06
376;init;1;2.22507;2.22507;2.22507
376;update;1;45.5733;45.5733;45.5733
376;sync;1;0.591081;0.591081;0.591081
376;evalKnownDf;1;0;0;0
376;write;1;2.5322e-05;2.5322e-05;2.5322e-05
376;trace;1;0;0;0
376;calc_total;1;46.1644;46.1644;46.1644
523;compErr;1;4.8e-06;4.8e-06;4.8e-06
523;init;1;2.25366;2.25366;2.25366
523;update;1;45.4428;45.4428;45.4428
523;sync;1;1.28848;1.28848;1.28848
523;evalKnownDf;1;0;0;0
523;write;1;3.1047e-05;3.1047e-05;3.1047e-05
523;trace;1;0;0;0
523;calc_total;1;46.7313;46.7313;46.7313
572;compErr;1;2.026e-06;2.026e-06;2.026e-06
572;init;1;2.15238;2.15238;2.15238
572;update;1;45.7228;45.7228;45.7228
572;sync;1;7.03305;7.03305;7.03305
572;evalKnownDf;1;0;0;0
572;write;1;2.3671e-05;2.3671e-05;2.3671e-05
572;trace;1;0;0;0
572;calc_total;1;52.7559;52.7559;52.7559
495;compErr;1;1.251e-06;1.251e-06;1.251e-06
495;init;1;2.23408;2.23408;2.23408
495;update;1;45.8359;45.8359;45.8359
495;sync;1;0.821677;0.821677;0.821677
495;evalKnownDf;1;0;0;0
495;write;1;2.3459e-05;2.3459e-05;2.3459e-05
495;trace;1;0;0;0
495;calc_total;1;46.6576;46.6576;46.6576
592;compErr;1;2.33e-06;2.33e-06;2.33e-06
592;init;1;2.17089;2.17089;2.17089
592;update;1;45.4357;45.4357;45.4357
592;sync;1;0.629454;0.629454;0.629454
592;evalKnownDf;1;0;0;0
592;write;1;2.6617e-05;2.6617e-05;2.6617e-05
592;trace;1;0;0;0
592;calc_total;1;46.0651;46.0651;46.0651
543;compErr;1;2.236e-06;2.236e-06;2.236e-06
543;init;1;2.1916;2.1916;2.1916
543;update;1;45.502;45.502;45.502
543;sync;1;0.899262;0.899262;0.899262
543;evalKnownDf;1;0;0;0
543;write;1;2.8167e-05;2.8167e-05;2.8167e-05
543;trace;1;0;0;0
543;calc_total;1;46.4013;46.4013;46.4013
611;compErr;1;2.456e-06;2.456e-06;2.456e-06
611;init;1;2.15581;2.15581;2.15581
611;update;1;45.7768;45.7768;45.7768
611;sync;1;8.81295;8.81295;8.81295
611;evalKnownDf;1;0;0;0
611;write;1;2.6928e-05;2.6928e-05;2.6928e-05
611;trace;1;0;0;0
611;calc_total;1;54.5898;54.5898;54.5898
645;write;1;2.148e-05;2.148e-05;2.148e-05
645;trace;1;0;0;0
645;calc_total;1;46.7538;46.7538;46.7538
724;compErr;1;1.834e-06;1.834e-06;1.834e-06
724;init;1;2.15576;2.15576;2.15576
724;update;1;45.662;45.662;45.662
724;sync;1;2.84602;2.84602;2.84602
724;evalKnownDf;1;0;0;0
724;write;1;2.7722e-05;2.7722e-05;2.7722e-05
724;trace;1;0;0;0
724;calc_total;1;48.508;48.508;48.508
659;compErr;1;1.961e-06;1.961e-06;1.961e-06
659;init;1;2.12426;2.12426;2.12426
659;update;1;45.6124;45.6124;45.6124
659;sync;1;8.12239;8.12239;8.12239
659;evalKnownDf;1;0;0;0
659;write;1;3.0422e-05;3.0422e-05;3.0422e-05
659;trace;1;0;0;0
659;calc_total;1;53.7348;53.7348;53.7348
755;compErr;1;2.762e-06;2.762e-06;2.762e-06
755;init;1;2.14331;2.14331;2.14331
755;update;1;45.4262;45.4262;45.4262
755;sync;1;1.20109;1.20109;1.20109
755;evalKnownDf;1;0;0;0
755;write;1;3.4797e-05;3.4797e-05;3.4797e-05
755;trace;1;0;0;0
755;calc_total;1;46.6273;46.6273;46.6273
110;compErr;1;1.743e-06;1.743e-06;1.743e-06
110;init;1;2.25499;2.25499;2.25499
110;update;1;48.0304;48.0304;48.0304
110;sync;1;0.271253;0.271253;0.271253
110;evalKnownDf;1;0;0;0
110;write;1;2.0174e-05;2.0174e-05;2.0174e-05
110;trace;1;0;0;0
110;calc_total;1;48.3017;48.3017;48.3017
60;compErr;1;3.44e-06;3.44e-06;3.44e-06
60;init;1;2.20724;2.20724;2.20724
60;update;1;45.9639;45.9639;45.9639
60;sync;1;0.663795;0.663795;0.663795
60;evalKnownDf;1;0;0;0
60;write;1;3.5675e-05;3.5675e-05;3.5675e-05
60;trace;1;0;0;0
60;calc_total;1;46.6277;46.6277;46.6277
82;compErr;1;2.123e-06;2.123e-06;2.123e-06
82;init;1;2.16099;2.16099;2.16099
82;update;1;45.8343;45.8343;45.8343
82;sync;1;0.343879;0.343879;0.343879
82;evalKnownDf;1;0;0;0
82;write;1;2.5203e-05;2.5203e-05;2.5203e-05
82;trace;1;0;0;0
82;calc_total;1;46.1782;46.1782;46.1782
38;compErr;1;1.794e-06;1.794e-06;1.794e-06
38;init;1;2.22074;2.22074;2.22074
38;update;1;45.8032;45.8032;45.8032
38;sync;1;0.528688;0.528688;0.528688
38;evalKnownDf;1;0;0;0
38;write;1;2.6736e-05;2.6736e-05;2.6736e-05
38;trace;1;0;0;0
38;calc_total;1;46.3319;46.3319;46.3319
178;compErr;1;2.407e-06;2.407e-06;2.407e-06
178;init;1;2.17421;2.17421;2.17421
178;update;1;45.36;45.36;45.36
178;sync;1;0.917405;0.917405;0.917405
178;evalKnownDf;1;0;0;0
178;write;1;2.5259e-05;2.5259e-05;2.5259e-05
178;trace;1;0;0;0
178;calc_total;1;46.2774;46.2774;46.2774
147;compErr;1;1.945e-06;1.945e-06;1.945e-06
147;init;1;2.21187;2.21187;2.21187
147;update;1;45.6185;45.6185;45.6185
147;sync;1;0.40152;0.40152;0.40152
147;evalKnownDf;1;0;0;0
147;write;1;2.7017e-05;2.7017e-05;2.7017e-05
147;trace;1;0;0;0
147;calc_total;1;46.02;46.02;46.02
130;compErr;1;3.375e-06;3.375e-06;3.375e-06
130;init;1;2.18666;2.18666;2.18666
130;update;1;45.9896;45.9896;45.9896
130;sync;1;1.7483;1.7483;1.7483
130;evalKnownDf;1;0;0;0
130;write;1;3.0916e-05;3.0916e-05;3.0916e-05
130;trace;1;0;0;0
234;compErr;1;2.271e-06;2.271e-06;2.271e-06
234;init;1;2.20733;2.20733;2.20733
234;update;1;45.6108;45.6108;45.6108
234;sync;1;0.640517;0.640517;0.640517
234;evalKnownDf;1;0;0;0
234;write;1;2.7429e-05;2.7429e-05;2.7429e-05
205;compErr;1;1.274e-06;1.274e-06;1.274e-06
205;init;1;2.25605;2.25605;2.25605
205;update;1;46.3153;46.3153;46.3153
205;sync;1;0.489085;0.489085;0.489085
205;evalKnownDf;1;0;0;0
205;write;1;2.5469e-05;2.5469e-05;2.5469e-05
205;trace;1;0;0;0
205;calc_total;1;46.8044;46.8044;46.8044
12;compErr;1;2.158e-06;2.158e-06;2.158e-06
12;init;1;2.17623;2.17623;2.17623
12;update;1;45.5881;45.5881;45.5881
12;sync;1;1.78418;1.78418;1.78418
12;evalKnownDf;1;0;0;0
12;write;1;3.3394e-05;3.3394e-05;3.3394e-05
12;trace;1;0;0;0
12;calc_total;1;47.3723;47.3723;47.3723
254;compErr;1;1.886e-06;1.886e-06;1.886e-06
254;init;1;2.25682;2.25682;2.25682
254;update;1;45.9581;45.9581;45.9581
254;sync;1;0.509122;0.509122;0.509122
254;evalKnownDf;1;0;0;0
254;write;1;1.9511e-05;1.9511e-05;1.9511e-05
254;trace;1;0;0;0
254;calc_total;1;46.4672;46.4672;46.4672
277;compErr;1;2.346e-06;2.346e-06;2.346e-06
277;init;1;2.26291;2.26291;2.26291
277;update;1;45.3048;45.3048;45.3048
277;sync;1;1.45249;1.45249;1.45249
277;evalKnownDf;1;0;0;0
277;write;1;3.3982e-05;3.3982e-05;3.3982e-05
277;trace;1;0;0;0
277;calc_total;1;46.7573;46.7573;46.7573
332;compErr;1;2.347e-06;2.347e-06;2.347e-06
332;init;1;2.20217;2.20217;2.20217
332;update;1;45.6045;45.6045;45.6045
332;sync;1;0.723603;0.723603;0.723603
332;evalKnownDf;1;0;0;0
332;write;1;3.2305e-05;3.2305e-05;3.2305e-05
332;trace;1;0;0;0
332;calc_total;1;46.3281;46.3281;46.3281
427;compErr;1;2.071e-06;2.071e-06;2.071e-06
427;init;1;2.16679;2.16679;2.16679
427;update;1;45.366;45.366;45.366
427;sync;1;1.22388;1.22388;1.22388
427;evalKnownDf;1;0;0;0
427;write;1;3.053e-05;3.053e-05;3.053e-05
427;trace;1;0;0;0
427;calc_total;1;46.5899;46.5899;46.5899
311;compErr;1;1.776e-06;1.776e-06;1.776e-06
311;init;1;2.16599;2.16599;2.16599
311;update;1;45.4035;45.4035;45.4035
311;sync;1;0.46807;0.46807;0.46807
311;evalKnownDf;1;0;0;0
311;write;1;2.5671e-05;2.5671e-05;2.5671e-05
311;trace;1;0;0;0
311;calc_total;1;45.8716;45.8716;45.8716
354;compErr;1;1.85e-06;1.85e-06;1.85e-06
354;init;1;2.19066;2.19066;2.19066
354;update;1;45.6775;45.6775;45.6775
354;sync;1;1.53852;1.53852;1.53852
354;evalKnownDf;1;0;0;0
354;write;1;2.1644e-05;2.1644e-05;2.1644e-05
354;trace;1;0;0;0
354;calc_total;1;47.216;47.216;47.216
403;compErr;1;2.588e-06;2.588e-06;2.588e-06
403;init;1;2.1577;2.1577;2.1577
403;update;1;45.2876;45.2876;45.2876
403;sync;1;11.0007;11.0007;11.0007
403;evalKnownDf;1;0;0;0
403;write;1;3.1485e-05;3.1485e-05;3.1485e-05
403;trace;1;0;0;0
403;calc_total;1;56.2884;56.2884;56.2884
445;compErr;1;2.296e-06;2.296e-06;2.296e-06
445;init;1;2.17361;2.17361;2.17361
445;update;1;46.0046;46.0046;46.0046
445;sync;1;0.670714;0.670714;0.670714
445;evalKnownDf;1;0;0;0
445;write;1;2.3822e-05;2.3822e-05;2.3822e-05
445;trace;1;0;0;0
445;calc_total;1;46.6753;46.6753;46.6753
468;compErr;1;1.556e-06;1.556e-06;1.556e-06
468;init;1;2.16916;2.16916;2.16916
468;update;1;45.8024;45.8024;45.8024
468;sync;1;8.7318;8.7318;8.7318
468;evalKnownDf;1;0;0;0
468;write;1;2.8174e-05;2.8174e-05;2.8174e-05
468;trace;1;0;0;0
468;calc_total;1;54.5342;54.5342;54.5342
377;compErr;1;2.013e-06;2.013e-06;2.013e-06
377;init;1;2.2667;2.2667;2.2667
377;update;1;45.6252;45.6252;45.6252
377;sync;1;0.963451;0.963451;0.963451
377;evalKnownDf;1;0;0;0
377;write;1;3.0071e-05;3.0071e-05;3.0071e-05
377;trace;1;0;0;0
377;calc_total;1;46.5886;46.5886;46.5886
524;compErr;1;2.627e-06;2.627e-06;2.627e-06
524;init;1;2.22174;2.22174;2.22174
524;update;1;45.4767;45.4767;45.4767
524;sync;1;1.957;1.957;1.957
524;evalKnownDf;1;0;0;0
524;write;1;2.461e-05;2.461e-05;2.461e-05
524;trace;1;0;0;0
524;calc_total;1;47.4337;47.4337;47.4337
573;compErr;1;1.44e-06;1.44e-06;1.44e-06
573;init;1;2.16211;2.16211;2.16211
573;update;1;45.6036;45.6036;45.6036
573;sync;1;9.80459;9.80459;9.80459
573;evalKnownDf;1;0;0;0
573;write;1;2.4728e-05;2.4728e-05;2.4728e-05
573;trace;1;0;0;0
573;calc_total;1;55.4082;55.4082;55.4082
497;compErr;1;1.027e-06;1.027e-06;1.027e-06
497;init;1;2.18785;2.18785;2.18785
497;update;1;45.8959;45.8959;45.8959
497;sync;1;0.668368;0.668368;0.668368
497;evalKnownDf;1;0;0;0
497;write;1;1.9662e-05;1.9662e-05;1.9662e-05
497;trace;1;0;0;0
497;calc_total;1;46.5642;46.5642;46.5642
593;compErr;1;2.246e-06;2.246e-06;2.246e-06
593;init;1;2.18068;2.18068;2.18068
593;update;1;45.7788;45.7788;45.7788
593;sync;1;0.290496;0.290496;0.290496
593;evalKnownDf;1;0;0;0
593;write;1;2.7533e-05;2.7533e-05;2.7533e-05
593;trace;1;0;0;0
593;calc_total;1;46.0693;46.0693;46.0693
545;compErr;1;2.119e-06;2.119e-06;2.119e-06
545;init;1;2.15026;2.15026;2.15026
545;update;1;45.7513;45.7513;45.7513
545;sync;1;0.548653;0.548653;0.548653
545;evalKnownDf;1;0;0;0
545;write;1;2.541e-05;2.541e-05;2.541e-05
545;trace;1;0;0;0
545;calc_total;1;46.3;46.3;46.3
612;compErr;1;2.276e-06;2.276e-06;2.276e-06
612;init;1;2.18102;2.18102;2.18102
612;update;1;45.7563;45.7563;45.7563
612;sync;1;9.27265;9.27265;9.27265
612;evalKnownDf;1;0;0;0
612;write;1;3.2846e-05;3.2846e-05;3.2846e-05
612;trace;1;0;0;0
612;calc_total;1;55.0289;55.0289;55.0289
725;compErr;1;2.342e-06;2.342e-06;2.342e-06
725;init;1;2.18328;2.18328;2.18328
725;update;1;45.4706;45.4706;45.4706
725;sync;1;2.55068;2.55068;2.55068
725;evalKnownDf;1;0;0;0
725;write;1;2.6726e-05;2.6726e-05;2.6726e-05
725;trace;1;0;0;0
725;calc_total;1;48.0212;48.0212;48.0212
653;compErr;1;1.795e-06;1.795e-06;1.795e-06
653;init;1;2.15631;2.15631;2.15631
653;update;1;45.4934;45.4934;45.4934
653;sync;1;9.93607;9.93607;9.93607
653;evalKnownDf;1;0;0;0
653;write;1;3.044e-05;3.044e-05;3.044e-05
653;trace;1;0;0;0
653;calc_total;1;55.4295;55.4295;55.4295
111;compErr;1;1.078e-06;1.078e-06;1.078e-06
111;init;1;2.22997;2.22997;2.22997
111;update;1;45.7824;45.7824;45.7824
111;sync;1;3.55974;3.55974;3.55974
111;evalKnownDf;1;0;0;0
111;write;1;2.5062e-05;2.5062e-05;2.5062e-05
111;trace;1;0;0;0
111;calc_total;1;49.3422;49.3422;49.3422
61;compErr;1;1.776e-06;1.776e-06;1.776e-06
61;init;1;2.18567;2.18567;2.18567
61;update;1;45.8759;45.8759;45.8759
61;sync;1;0.694213;0.694213;0.694213
61;evalKnownDf;1;0;0;0
61;write;1;3.4294e-05;3.4294e-05;3.4294e-05
61;trace;1;0;0;0
61;calc_total;1;46.5701;46.5701;46.5701
83;compErr;1;1.592e-06;1.592e-06;1.592e-06
83;init;1;2.16307;2.16307;2.16307
83;update;1;45.5881;45.5881;45.5881
83;sync;1;0.894069;0.894069;0.894069
83;evalKnownDf;1;0;0;0
83;write;1;3.5167e-05;3.5167e-05;3.5167e-05
83;trace;1;0;0;0
83;calc_total;1;46.4822;46.4822;46.4822
39;compErr;1;2.911e-06;2.911e-06;2.911e-06
39;init;1;2.16741;2.16741;2.16741
39;update;1;45.6554;45.6554;45.6554
39;sync;1;0.544564;0.544564;0.544564
39;evalKnownDf;1;0;0;0
39;write;1;2.9164e-05;2.9164e-05;2.9164e-05
39;trace;1;0;0;0
39;calc_total;1;46.2;46.2;46.2
179;compErr;1;1.997e-06;1.997e-06;1.997e-06
179;init;1;2.17812;2.17812;2.17812
179;update;1;45.3915;45.3915;45.3915
179;sync;1;0.774385;0.774385;0.774385
179;evalKnownDf;1;0;0;0
179;write;1;2.8925e-05;2.8925e-05;2.8925e-05
179;trace;1;0;0;0
179;calc_total;1;46.1659;46.1659;46.1659
148;compErr;1;2.104e-06;2.104e-06;2.104e-06
148;init;1;2.161;2.161;2.161
148;update;1;45.4486;45.4486;45.4486
148;sync;1;0.569457;0.569457;0.569457
148;evalKnownDf;1;0;0;0
148;write;1;2.568e-05;2.568e-05;2.568e-05
148;trace;1;0;0;0
148;calc_total;1;46.0181;46.0181;46.0181
130;calc_total;1;47.7379;47.7379;47.7379
234;trace;1;0;0;0
234;calc_total;1;46.2513;46.2513;46.2513
206;compErr;1;1.121e-06;1.121e-06;1.121e-06
206;init;1;2.25216;2.25216;2.25216
206;update;1;46.2061;46.2061;46.2061
206;sync;1;0.566965;0.566965;0.566965
206;evalKnownDf;1;0;0;0
206;write;1;1.8714e-05;1.8714e-05;1.8714e-05
206;trace;1;0;0;0
206;calc_total;1;46.773;46.773;46.773
13;compErr;1;2.391e-06;2.391e-06;2.391e-06
13;init;1;2.16807;2.16807;2.16807
13;update;1;45.9926;45.9926;45.9926
13;sync;1;0.391502;0.391502;0.391502
13;evalKnownDf;1;0;0;0
13;write;1;2.6528e-05;2.6528e-05;2.6528e-05
13;trace;1;0;0;0
13;calc_total;1;46.3841;46.3841;46.3841
255;compErr;1;2.113e-06;2.113e-06;2.113e-06
255;init;1;2.18268;2.18268;2.18268
255;update;1;45.8154;45.8154;45.8154
255;sync;1;0.719412;0.719412;0.719412
255;evalKnownDf;1;0;0;0
255;write;1;2.995e-05;2.995e-05;2.995e-05
255;trace;1;0;0;0
255;calc_total;1;46.5348;46.5348;46.5348
278;compErr;1;1.873e-06;1.873e-06;1.873e-06
278;init;1;2.25867;2.25867;2.25867
278;update;1;45.436;45.436;45.436
278;sync;1;1.17016;1.17016;1.17016
278;evalKnownDf;1;0;0;0
278;write;1;2.488e-05;2.488e-05;2.488e-05
278;trace;1;0;0;0
278;calc_total;1;46.6061;46.6061;46.6061
333;compErr;1;1.362e-06;1.362e-06;1.362e-06
333;init;1;2.14945;2.14945;2.14945
333;update;1;45.8856;45.8856;45.8856
333;sync;1;0.062532;0.062532;0.062532
333;evalKnownDf;1;0;0;0
333;write;1;2.1956e-05;2.1956e-05;2.1956e-05
333;trace;1;0;0;0
333;calc_total;1;45.9482;45.9482;45.9482
428;compErr;1;2.15e-06;2.15e-06;2.15e-06
428;init;1;2.16281;2.16281;2.16281
428;update;1;45.7227;45.7227;45.7227
428;sync;1;0.503922;0.503922;0.503922
428;evalKnownDf;1;0;0;0
428;write;1;2.6325e-05;2.6325e-05;2.6325e-05
428;trace;1;0;0;0
428;calc_total;1;46.2266;46.2266;46.2266
292;compErr;1;2.542e-06;2.542e-06;2.542e-06
292;init;1;2.23646;2.23646;2.23646
292;update;1;45.7857;45.7857;45.7857
292;sync;1;0.808881;0.808881;0.808881
292;evalKnownDf;1;0;0;0
292;write;1;3.2099e-05;3.2099e-05;3.2099e-05
292;trace;1;0;0;0
292;calc_total;1;46.5946;46.5946;46.5946
355;compErr;1;2.348e-06;2.348e-06;2.348e-06
355;init;1;2.18612;2.18612;2.18612
355;update;1;45.8584;45.8584;45.8584
355;sync;1;0.327911;0.327911;0.327911
355;evalKnownDf;1;0;0;0
355;write;1;1.9988e-05;1.9988e-05;1.9988e-05
355;trace;1;0;0;0
355;calc_total;1;46.1864;46.1864;46.1864
388;compErr;1;1.93e-06;1.93e-06;1.93e-06
388;init;1;2.14582;2.14582;2.14582
388;update;1;45.6018;45.6018;45.6018
388;sync;1;12.0462;12.0462;12.0462
388;evalKnownDf;1;0;0;0
388;write;1;2.708e-05;2.708e-05;2.708e-05
388;trace;1;0;0;0
388;calc_total;1;57.648;57.648;57.648
446;compErr;1;1.624e-06;1.624e-06;1.624e-06
446;init;1;2.22987;2.22987;2.22987
446;update;1;45.6885;45.6885;45.6885
446;sync;1;1.06462;1.06462;1.06462
446;evalKnownDf;1;0;0;0
446;write;1;2.2259e-05;2.2259e-05;2.2259e-05
446;trace;1;0;0;0
446;calc_total;1;46.7532;46.7532;46.7532
469;compErr;1;2.112e-06;2.112e-06;2.112e-06
469;init;1;2.18776;2.18776;2.18776
469;update;1;45.8193;45.8193;45.8193
469;sync;1;8.4023;8.4023;8.4023
469;evalKnownDf;1;0;0;0
469;write;1;2.604e-05;2.604e-05;2.604e-05
469;trace;1;0;0;0
469;calc_total;1;54.2216;54.2216;54.2216
378;compErr;1;2.192e-06;2.192e-06;2.192e-06
378;init;1;2.19901;2.19901;2.19901
378;update;1;45.7776;45.7776;45.7776
378;sync;1;0.504475;0.504475;0.504475
378;evalKnownDf;1;0;0;0
378;write;1;2.4799e-05;2.4799e-05;2.4799e-05
378;trace;1;0;0;0
378;calc_total;1;46.2821;46.2821;46.2821
525;compErr;1;1.738e-06;1.738e-06;1.738e-06
525;init;1;2.17471;2.17471;2.17471
525;update;1;45.8608;45.8608;45.8608
525;sync;1;0.330718;0.330718;0.330718
525;evalKnownDf;1;0;0;0
525;write;1;2.3556e-05;2.3556e-05;2.3556e-05
525;trace;1;0;0;0
525;calc_total;1;46.1915;46.1915;46.1915
574;compErr;1;2.213e-06;2.213e-06;2.213e-06
574;init;1;2.15995;2.15995;2.15995
574;update;1;45.4973;45.4973;45.4973
574;sync;1;9.08792;9.08792;9.08792
574;evalKnownDf;1;0;0;0
574;write;1;2.3064e-05;2.3064e-05;2.3064e-05
574;trace;1;0;0;0
574;calc_total;1;54.5852;54.5852;54.5852
498;compErr;1;2.16e-06;2.16e-06;2.16e-06
498;init;1;2.14703;2.14703;2.14703
498;update;1;45.5468;45.5468;45.5468
498;sync;1;0.949553;0.949553;0.949553
498;evalKnownDf;1;0;0;0
498;write;1;2.3254e-05;2.3254e-05;2.3254e-05
498;trace;1;0;0;0
498;calc_total;1;46.4964;46.4964;46.4964
594;compErr;1;2.031e-06;2.031e-06;2.031e-06
594;init;1;2.22832;2.22832;2.22832
594;update;1;45.5242;45.5242;45.5242
594;sync;1;0.624947;0.624947;0.624947
594;evalKnownDf;1;0;0;0
594;write;1;2.9522e-05;2.9522e-05;2.9522e-05
594;trace;1;0;0;0
594;calc_total;1;46.1491;46.1491;46.1491
546;compErr;1;1.834e-06;1.834e-06;1.834e-06
546;init;1;2.18973;2.18973;2.18973
546;update;1;45.4046;45.4046;45.4046
546;sync;1;2.0836;2.0836;2.0836
546;evalKnownDf;1;0;0;0
546;write;1;2.6014e-05;2.6014e-05;2.6014e-05
546;trace;1;0;0;0
546;calc_total;1;47.4882;47.4882;47.4882
613;compErr;1;2.911e-06;2.911e-06;2.911e-06
613;init;1;2.22989;2.22989;2.22989
613;update;1;45.7815;45.7815;45.7815
613;sync;1;8.50623;8.50623;8.50623
613;evalKnownDf;1;0;0;0
613;write;1;3.0779e-05;3.0779e-05;3.0779e-05
613;trace;1;0;0;0
613;calc_total;1;54.2877;54.2877;54.2877
726;compErr;1;1.53e-06;1.53e-06;1.53e-06
726;init;1;2.17682;2.17682;2.17682
726;update;1;45.9136;45.9136;45.9136
726;sync;1;5.30882;5.30882;5.30882
726;evalKnownDf;1;0;0;0
726;write;1;2.1336e-05;2.1336e-05;2.1336e-05
726;trace;1;0;0;0
726;calc_total;1;51.2224;51.2224;51.2224
663;compErr;1;1.186e-06;1.186e-06;1.186e-06
663;init;1;2.17074;2.17074;2.17074
663;update;1;45.5196;45.5196;45.5196
663;sync;1;7.91557;7.91557;7.91557
663;evalKnownDf;1;0;0;0
663;write;1;2.2563e-05;2.2563e-05;2.2563e-05
663;trace;1;0;0;0
663;calc_total;1;53.4352;53.4352;53.4352
113;compErr;1;3.796e-06;3.796e-06;3.796e-06
113;init;1;2.17034;2.17034;2.17034
113;update;1;45.7266;45.7266;45.7266
113;sync;1;2.02965;2.02965;2.02965
113;evalKnownDf;1;0;0;0
113;write;1;3.4453e-05;3.4453e-05;3.4453e-05
113;trace;1;0;0;0
113;calc_total;1;47.7563;47.7563;47.7563
62;compErr;1;1.591e-06;1.591e-06;1.591e-06
62;init;1;2.21685;2.21685;2.21685
62;update;1;46.0263;46.0263;46.0263
62;sync;1;0.663172;0.663172;0.663172
62;evalKnownDf;1;0;0;0
62;write;1;2.2176e-05;2.2176e-05;2.2176e-05
62;trace;1;0;0;0
62;calc_total;1;46.6895;46.6895;46.6895
85;compErr;1;1.647e-06;1.647e-06;1.647e-06
85;init;1;2.21484;2.21484;2.21484
85;update;1;46.2054;46.2054;46.2054
85;sync;1;0.283295;0.283295;0.283295
85;evalKnownDf;1;0;0;0
85;write;1;2.46e-05;2.46e-05;2.46e-05
85;trace;1;0;0;0
85;calc_total;1;46.4887;46.4887;46.4887
40;compErr;1;2.536e-06;2.536e-06;2.536e-06
40;init;1;2.18973;2.18973;2.18973
40;update;1;45.5393;45.5393;45.5393
40;sync;1;0.540593;0.540593;0.540593
40;evalKnownDf;1;0;0;0
40;write;1;2.8429e-05;2.8429e-05;2.8429e-05
40;trace;1;0;0;0
40;calc_total;1;46.0799;46.0799;46.0799
180;compErr;1;2.203e-06;2.203e-06;2.203e-06
180;init;1;2.22765;2.22765;2.22765
180;update;1;45.5838;45.5838;45.5838
180;sync;1;0.672529;0.672529;0.672529
180;evalKnownDf;1;0;0;0
180;write;1;3.2499e-05;3.2499e-05;3.2499e-05
180;trace;1;0;0;0
180;calc_total;1;46.2563;46.2563;46.2563
149;compErr;1;1.475e-06;1.475e-06;1.475e-06
149;init;1;2.1673;2.1673;2.1673
149;update;1;45.7478;45.7478;45.7478
149;sync;1;0.374037;0.374037;0.374037
149;evalKnownDf;1;0;0;0
149;write;1;2.5252e-05;2.5252e-05;2.5252e-05
149;trace;1;0;0;0
149;calc_total;1;46.1218;46.1218;46.1218
135;compErr;1;1.993e-06;1.993e-06;1.993e-06
135;init;1;2.18686;2.18686;2.18686
135;update;1;45.897;45.897;45.897
135;sync;1;0.431461;0.431461;0.431461
135;evalKnownDf;1;0;0;0
135;write;1;2.3153e-05;2.3153e-05;2.3153e-05
135;trace;1;0;0;0
135;calc_total;1;46.3284;46.3284;46.3284
231;compErr;1;2.503e-06;2.503e-06;2.503e-06
231;init;1;2.1882;2.1882;2.1882
231;update;1;45.5445;45.5445;45.5445
231;sync;1;1.85204;1.85204;1.85204
231;evalKnownDf;1;0;0;0
231;write;1;3.0501e-05;3.0501e-05;3.0501e-05
207;compErr;1;1.958e-06;1.958e-06;1.958e-06
207;init;1;2.18569;2.18569;2.18569
207;update;1;46.1984;46.1984;46.1984
207;sync;1;1.73454;1.73454;1.73454
207;evalKnownDf;1;0;0;0
207;write;1;2.2885e-05;2.2885e-05;2.2885e-05
207;trace;1;0;0;0
207;calc_total;1;47.933;47.933;47.933
14;compErr;1;2.421e-06;2.421e-06;2.421e-06
14;init;1;2.14463;2.14463;2.14463
14;update;1;45.6915;45.6915;45.6915
14;sync;1;0.587694;0.587694;0.587694
14;evalKnownDf;1;0;0;0
14;write;1;2.8937e-05;2.8937e-05;2.8937e-05
14;trace;1;0;0;0
14;calc_total;1;46.2792;46.2792;46.2792
257;compErr;1;1.691e-06;1.691e-06;1.691e-06
257;init;1;2.15212;2.15212;2.15212
257;update;1;45.9406;45.9406;45.9406
257;sync;1;0.565577;0.565577;0.565577
257;evalKnownDf;1;0;0;0
257;write;1;2.0865e-05;2.0865e-05;2.0865e-05
257;trace;1;0;0;0
257;calc_total;1;46.5062;46.5062;46.5062
279;compErr;1;2.149e-06;2.149e-06;2.149e-06
279;init;1;2.19095;2.19095;2.19095
279;update;1;45.4683;45.4683;45.4683
279;sync;1;2.06046;2.06046;2.06046
279;evalKnownDf;1;0;0;0
279;write;1;2.5614e-05;2.5614e-05;2.5614e-05
279;trace;1;0;0;0
279;calc_total;1;47.5288;47.5288;47.5288
334;compErr;1;3.509e-06;3.509e-06;3.509e-06
334;init;1;2.18554;2.18554;2.18554
334;update;1;45.6976;45.6976;45.6976
334;sync;1;1.56358;1.56358;1.56358
334;evalKnownDf;1;0;0;0
334;write;1;3.3538e-05;3.3538e-05;3.3538e-05
334;trace;1;0;0;0
334;calc_total;1;47.2612;47.2612;47.2612
429;compErr;1;2.833e-06;2.833e-06;2.833e-06
429;init;1;2.19744;2.19744;2.19744
429;update;1;45.6575;45.6575;45.6575
429;sync;1;0.385476;0.385476;0.385476
429;evalKnownDf;1;0;0;0
429;write;1;2.9382e-05;2.9382e-05;2.9382e-05
429;trace;1;0;0;0
429;calc_total;1;46.0429;46.0429;46.0429
0;total;1;118.111;118.111;118.111
356;compErr;1;1.804e-06;1.804e-06;1.804e-06
356;init;1;2.22604;2.22604;2.22604
356;update;1;45.7079;45.7079;45.7079
356;sync;1;0.622961;0.622961;0.622961
356;evalKnownDf;1;0;0;0
356;write;1;2.2506e-05;2.2506e-05;2.2506e-05
356;trace;1;0;0;0
356;calc_total;1;46.3308;46.3308;46.3308
390;compErr;1;1.833e-06;1.833e-06;1.833e-06
390;init;1;2.13598;2.13598;2.13598
390;update;1;45.4544;45.4544;45.4544
390;sync;1;11.5973;11.5973;11.5973
390;evalKnownDf;1;0;0;0
390;write;1;2.6928e-05;2.6928e-05;2.6928e-05
390;trace;1;0;0;0
390;calc_total;1;57.0517;57.0517;57.0517
447;compErr;1;1.593e-06;1.593e-06;1.593e-06
447;init;1;2.1803;2.1803;2.1803
447;update;1;46.0279;46.0279;46.0279
447;sync;1;1.62934;1.62934;1.62934
447;evalKnownDf;1;0;0;0
447;write;1;2.4648e-05;2.4648e-05;2.4648e-05
447;trace;1;0;0;0
447;calc_total;1;47.6572;47.6572;47.6572
471;compErr;1;2.362e-06;2.362e-06;2.362e-06
471;init;1;2.21194;2.21194;2.21194
471;update;1;45.7295;45.7295;45.7295
471;sync;1;8.0315;8.0315;8.0315
471;evalKnownDf;1;0;0;0
471;write;1;2.4194e-05;2.4194e-05;2.4194e-05
471;trace;1;0;0;0
471;calc_total;1;53.761;53.761;53.761
379;compErr;1;2.029e-06;2.029e-06;2.029e-06
379;init;1;2.20962;2.20962;2.20962
379;update;1;45.7442;45.7442;45.7442
379;sync;1;0.352179;0.352179;0.352179
379;evalKnownDf;1;0;0;0
379;write;1;2.561e-05;2.561e-05;2.561e-05
379;trace;1;0;0;0
379;calc_total;1;46.0964;46.0964;46.0964
526;compErr;1;1.866e-06;1.866e-06;1.866e-06
526;init;1;2.22446;2.22446;2.22446
526;update;1;45.64;45.64;45.64
526;sync;1;0.488557;0.488557;0.488557
526;evalKnownDf;1;0;0;0
526;write;1;2.8472e-05;2.8472e-05;2.8472e-05
526;trace;1;0;0;0
526;calc_total;1;46.1286;46.1286;46.1286
575;compErr;1;2.671e-06;2.671e-06;2.671e-06
575;init;1;2.1545;2.1545;2.1545
575;update;1;45.4072;45.4072;45.4072
575;sync;1;10.1593;10.1593;10.1593
575;evalKnownDf;1;0;0;0
575;write;1;2.6255e-05;2.6255e-05;2.6255e-05
575;trace;1;0;0;0
575;calc_total;1;55.5666;55.5666;55.5666
499;compErr;1;2.893e-06;2.893e-06;2.893e-06
499;init;1;2.18059;2.18059;2.18059
499;update;1;45.5475;45.5475;45.5475
499;sync;1;1.15652;1.15652;1.15652
499;evalKnownDf;1;0;0;0
499;write;1;2.4619e-05;2.4619e-05;2.4619e-05
499;trace;1;0;0;0
499;calc_total;1;46.704;46.704;46.704
595;compErr;1;1.564e-06;1.564e-06;1.564e-06
595;init;1;2.18395;2.18395;2.18395
595;update;1;45.8933;45.8933;45.8933
595;sync;1;1.46462;1.46462;1.46462
595;evalKnownDf;1;0;0;0
595;write;1;2.5182e-05;2.5182e-05;2.5182e-05
595;trace;1;0;0;0
595;calc_total;1;47.3579;47.3579;47.3579
614;compErr;1;2.468e-06;2.468e-06;2.468e-06
614;init;1;2.23957;2.23957;2.23957
614;update;1;45.5286;45.5286;45.5286
614;sync;1;8.62534;8.62534;8.62534
614;evalKnownDf;1;0;0;0
614;write;1;3.5317e-05;3.5317e-05;3.5317e-05
614;trace;1;0;0;0
614;calc_total;1;54.154;54.154;54.154
654;compErr;1;2.702e-06;2.702e-06;2.702e-06
654;init;1;2.15568;2.15568;2.15568
654;update;1;45.9274;45.9274;45.9274
654;sync;1;9.02177;9.02177;9.02177
654;evalKnownDf;1;0;0;0
654;write;1;2.654e-05;2.654e-05;2.654e-05
654;trace;1;0;0;0
654;calc_total;1;54.9491;54.9491;54.9491
114;compErr;1;2.705e-06;2.705e-06;2.705e-06
114;init;1;2.19511;2.19511;2.19511
114;update;1;45.8114;45.8114;45.8114
114;sync;1;1.79652;1.79652;1.79652
114;evalKnownDf;1;0;0;0
114;write;1;3.3369e-05;3.3369e-05;3.3369e-05
114;trace;1;0;0;0
114;calc_total;1;47.6079;47.6079;47.6079
63;compErr;1;1.941e-06;1.941e-06;1.941e-06
63;init;1;2.20863;2.20863;2.20863
63;update;1;45.5578;45.5578;45.5578
63;sync;1;1.16397;1.16397;1.16397
63;evalKnownDf;1;0;0;0
63;write;1;3.1574e-05;3.1574e-05;3.1574e-05
63;trace;1;0;0;0
63;calc_total;1;46.7218;46.7218;46.7218
87;compErr;1;1.554e-06;1.554e-06;1.554e-06
87;init;1;2.19375;2.19375;2.19375
87;update;1;46.0519;46.0519;46.0519
87;sync;1;0.273103;0.273103;0.273103
87;evalKnownDf;1;0;0;0
87;write;1;2.3249e-05;2.3249e-05;2.3249e-05
87;trace;1;0;0;0
87;calc_total;1;46.325;46.325;46.325
41;compErr;1;2.971e-06;2.971e-06;2.971e-06
41;init;1;2.19189;2.19189;2.19189
41;update;1;45.6356;45.6356;45.6356
41;sync;1;1.64842;1.64842;1.64842
41;evalKnownDf;1;0;0;0
41;write;1;3.186e-05;3.186e-05;3.186e-05
41;trace;1;0;0;0
41;calc_total;1;47.284;47.284;47.284
181;compErr;1;2.017e-06;2.017e-06;2.017e-06
181;init;1;2.18776;2.18776;2.18776
181;update;1;45.803;45.803;45.803
181;sync;1;1.9286;1.9286;1.9286
181;evalKnownDf;1;0;0;0
181;write;1;2.6362e-05;2.6362e-05;2.6362e-05
181;trace;1;0;0;0
181;calc_total;1;47.7316;47.7316;47.7316
150;compErr;1;1.159e-06;1.159e-06;1.159e-06
150;init;1;2.21501;2.21501;2.21501
150;update;1;46.0042;46.0042;46.0042
150;sync;1;1.42387;1.42387;1.42387
150;evalKnownDf;1;0;0;0
150;write;1;1.9801e-05;1.9801e-05;1.9801e-05
150;trace;1;0;0;0
150;calc_total;1;47.428;47.428;47.428
139;compErr;1;1.441e-06;1.441e-06;1.441e-06
139;init;1;2.18118;2.18118;2.18118
139;update;1;45.3463;45.3463;45.3463
139;sync;1;0.771316;0.771316;0.771316
139;evalKnownDf;1;0;0;0
139;write;1;2.5761e-05;2.5761e-05;2.5761e-05
139;trace;1;0;0;0
139;calc_total;1;46.1177;46.1177;46.1177
231;trace;1;0;0;0
231;calc_total;1;47.3965;47.3965;47.3965
208;compErr;1;1.836e-06;1.836e-06;1.836e-06
208;init;1;2.1608;2.1608;2.1608
208;update;1;46.0129;46.0129;46.0129
208;sync;1;0.304187;0.304187;0.304187
208;evalKnownDf;1;0;0;0
208;write;1;2.3382e-05;2.3382e-05;2.3382e-05
208;trace;1;0;0;0
208;calc_total;1;46.3171;46.3171;46.3171
15;compErr;1;2.397e-06;2.397e-06;2.397e-06
15;init;1;2.17669;2.17669;2.17669
15;update;1;45.564;45.564;45.564
15;sync;1;1.72218;1.72218;1.72218
15;evalKnownDf;1;0;0;0
15;write;1;2.7833e-05;2.7833e-05;2.7833e-05
15;trace;1;0;0;0
15;calc_total;1;47.2862;47.2862;47.2862
258;compErr;1;2.996e-06;2.996e-06;2.996e-06
258;init;1;2.19567;2.19567;2.19567
258;update;1;45.5534;45.5534;45.5534
258;sync;1;2.09854;2.09854;2.09854
258;evalKnownDf;1;0;0;0
258;write;1;2.9906e-05;2.9906e-05;2.9906e-05
258;trace;1;0;0;0
258;calc_total;1;47.652;47.652;47.652
280;compErr;1;1.835e-06;1.835e-06;1.835e-06
280;init;1;2.18791;2.18791;2.18791
280;update;1;45.5258;45.5258;45.5258
280;sync;1;1.72847;1.72847;1.72847
280;evalKnownDf;1;0;0;0
280;write;1;2.4595e-05;2.4595e-05;2.4595e-05
280;trace;1;0;0;0
280;calc_total;1;47.2542;47.2542;47.2542
335;compErr;1;2.105e-06;2.105e-06;2.105e-06
335;init;1;2.18554;2.18554;2.18554
335;update;1;45.9834;45.9834;45.9834
335;sync;1;0.304807;0.304807;0.304807
335;evalKnownDf;1;0;0;0
335;write;1;2.1746e-05;2.1746e-05;2.1746e-05
335;trace;1;0;0;0
335;calc_total;1;46.2882;46.2882;46.2882
430;compErr;1;1.993e-06;1.993e-06;1.993e-06
430;init;1;2.24176;2.24176;2.24176
430;update;1;45.7435;45.7435;45.7435
430;sync;1;0.38618;0.38618;0.38618
430;evalKnownDf;1;0;0;0
430;write;1;3.3593e-05;3.3593e-05;3.3593e-05
430;trace;1;0;0;0
430;calc_total;1;46.1296;46.1296;46.1296
0;total;1;118.112;118.112;118.112
357;compErr;1;1.78e-06;1.78e-06;1.78e-06
357;init;1;2.23131;2.23131;2.23131
357;update;1;45.8873;45.8873;45.8873
357;sync;1;0.363258;0.363258;0.363258
357;evalKnownDf;1;0;0;0
357;write;1;2.0459e-05;2.0459e-05;2.0459e-05
357;trace;1;0;0;0
357;calc_total;1;46.2505;46.2505;46.2505
396;compErr;1;2.781e-06;2.781e-06;2.781e-06
396;init;1;2.16313;2.16313;2.16313
396;update;1;45.6443;45.6443;45.6443
396;sync;1;9.98044;9.98044;9.98044
396;evalKnownDf;1;0;0;0
396;write;1;2.83e-05;2.83e-05;2.83e-05
396;trace;1;0;0;0
396;calc_total;1;55.6248;55.6248;55.6248
450;compErr;1;2.205e-06;2.205e-06;2.205e-06
450;init;1;2.17997;2.17997;2.17997
450;update;1;45.5026;45.5026;45.5026
450;sync;1;2.06507;2.06507;2.06507
450;evalKnownDf;1;0;0;0
450;write;1;2.6293e-05;2.6293e-05;2.6293e-05
450;trace;1;0;0;0
450;calc_total;1;47.5676;47.5676;47.5676
476;compErr;1;2.339e-06;2.339e-06;2.339e-06
476;init;1;2.2001;2.2001;2.2001
476;update;1;45.6776;45.6776;45.6776
476;sync;1;8.56877;8.56877;8.56877
476;evalKnownDf;1;0;0;0
476;write;1;2.4042e-05;2.4042e-05;2.4042e-05
476;trace;1;0;0;0
476;calc_total;1;54.2463;54.2463;54.2463
380;compErr;1;1.132e-06;1.132e-06;1.132e-06
380;init;1;2.16303;2.16303;2.16303
380;update;1;45.6227;45.6227;45.6227
380;sync;1;0.267141;0.267141;0.267141
380;evalKnownDf;1;0;0;0
380;write;1;2.0776e-05;2.0776e-05;2.0776e-05
380;trace;1;0;0;0
380;calc_total;1;45.8899;45.8899;45.8899
527;compErr;1;3.524e-06;3.524e-06;3.524e-06
527;init;1;2.20212;2.20212;2.20212
527;update;1;45.6422;45.6422;45.6422
527;sync;1;0.435154;0.435154;0.435154
527;evalKnownDf;1;0;0;0
527;write;1;2.9875e-05;2.9875e-05;2.9875e-05
527;trace;1;0;0;0
527;calc_total;1;46.0774;46.0774;46.0774
0;total;1;117.99;117.99;117.99
500;compErr;1;8.98e-07;8.98e-07;8.98e-07
500;init;1;2.21908;2.21908;2.21908
500;update;1;46.0816;46.0816;46.0816
500;sync;1;1.61888;1.61888;1.61888
500;evalKnownDf;1;0;0;0
500;write;1;1.8507e-05;1.8507e-05;1.8507e-05
500;trace;1;0;0;0
500;calc_total;1;47.7005;47.7005;47.7005
597;compErr;1;1.555e-06;1.555e-06;1.555e-06
597;init;1;2.30864;2.30864;2.30864
597;update;1;45.7535;45.7535;45.7535
597;sync;1;0.413053;0.413053;0.413053
597;evalKnownDf;1;0;0;0
597;write;1;2.7214e-05;2.7214e-05;2.7214e-05
597;trace;1;0;0;0
597;calc_total;1;46.1665;46.1665;46.1665
115;compErr;1;3.355e-06;3.355e-06;3.355e-06
115;init;1;2.16471;2.16471;2.16471
115;update;1;45.856;45.856;45.856
115;sync;1;1.36884;1.36884;1.36884
115;evalKnownDf;1;0;0;0
115;write;1;2.9049e-05;2.9049e-05;2.9049e-05
115;trace;1;0;0;0
115;calc_total;1;47.2248;47.2248;47.2248
66;compErr;1;3.224e-06;3.224e-06;3.224e-06
66;init;1;2.18998;2.18998;2.18998
66;update;1;45.584;45.584;45.584
66;sync;1;0.66094;0.66094;0.66094
66;evalKnownDf;1;0;0;0
66;write;1;2.7637e-05;2.7637e-05;2.7637e-05
66;trace;1;0;0;0
66;calc_total;1;46.2449;46.2449;46.2449
95;compErr;1;2.184e-06;2.184e-06;2.184e-06
95;init;1;2.22195;2.22195;2.22195
95;update;1;46.0978;46.0978;46.0978
95;sync;1;0.477598;0.477598;0.477598
95;evalKnownDf;1;0;0;0
95;write;1;2.6363e-05;2.6363e-05;2.6363e-05
95;trace;1;0;0;0
95;calc_total;1;46.5754;46.5754;46.5754
42;compErr;1;3.136e-06;3.136e-06;3.136e-06
42;init;1;2.16467;2.16467;2.16467
42;update;1;45.8102;45.8102;45.8102
42;sync;1;0.380301;0.380301;0.380301
42;evalKnownDf;1;0;0;0
42;write;1;2.8888e-05;2.8888e-05;2.8888e-05
42;trace;1;0;0;0
42;calc_total;1;46.1905;46.1905;46.1905
182;compErr;1;1.284e-06;1.284e-06;1.284e-06
182;init;1;2.28714;2.28714;2.28714
182;update;1;46.0477;46.0477;46.0477
182;sync;1;0.351264;0.351264;0.351264
182;evalKnownDf;1;0;0;0
182;write;1;2.4305e-05;2.4305e-05;2.4305e-05
182;trace;1;0;0;0
182;calc_total;1;46.399;46.399;46.399
151;compErr;1;2.651e-06;2.651e-06;2.651e-06
151;init;1;2.23323;2.23323;2.23323
151;update;1;45.5884;45.5884;45.5884
151;sync;1;0.919244;0.919244;0.919244
151;evalKnownDf;1;0;0;0
151;write;1;2.9226e-05;2.9226e-05;2.9226e-05
151;trace;1;0;0;0
151;calc_total;1;46.5077;46.5077;46.5077
131;compErr;1;2.766e-06;2.766e-06;2.766e-06
131;init;1;2.24243;2.24243;2.24243
131;update;1;45.835;45.835;45.835
131;sync;1;0.836897;0.836897;0.836897
131;evalKnownDf;1;0;0;0
220;compErr;1;9.48e-07;9.48e-07;9.48e-07
220;init;1;2.17894;2.17894;2.17894
220;update;1;45.9176;45.9176;45.9176
220;sync;1;0.614048;0.614048;0.614048
220;evalKnownDf;1;0;0;0
220;write;1;2.1844e-05;2.1844e-05;2.1844e-05
220;trace;1;0;0;0
220;calc_total;1;46.5316;46.5316;46.5316
209;compErr;1;1.226e-06;1.226e-06;1.226e-06
209;init;1;2.27397;2.27397;2.27397
209;update;1;46.1752;46.1752;46.1752
209;sync;1;0.498382;0.498382;0.498382
209;evalKnownDf;1;0;0;0
209;write;1;2.6392e-05;2.6392e-05;2.6392e-05
209;trace;1;0;0;0
209;calc_total;1;46.6736;46.6736;46.6736
16;compErr;1;2.215e-06;2.215e-06;2.215e-06
16;init;1;2.17665;2.17665;2.17665
16;update;1;45.6777;45.6777;45.6777
16;sync;1;0.248205;0.248205;0.248205
16;evalKnownDf;1;0;0;0
16;write;1;3.0299e-05;3.0299e-05;3.0299e-05
16;trace;1;0;0;0
16;calc_total;1;45.926;45.926;45.926
259;compErr;1;1.169e-06;1.169e-06;1.169e-06
259;init;1;2.22882;2.22882;2.22882
259;update;1;46.054;46.054;46.054
259;sync;1;0.73413;0.73413;0.73413
259;evalKnownDf;1;0;0;0
259;write;1;2.1188e-05;2.1188e-05;2.1188e-05
259;trace;1;0;0;0
259;calc_total;1;46.7882;46.7882;46.7882
284;compErr;1;1.498e-06;1.498e-06;1.498e-06
284;init;1;2.22214;2.22214;2.22214
284;update;1;46.036;46.036;46.036
284;sync;1;0.156994;0.156994;0.156994
284;evalKnownDf;1;0;0;0
284;write;1;2.1186e-05;2.1186e-05;2.1186e-05
284;trace;1;0;0;0
284;calc_total;1;46.193;46.193;46.193
316;compErr;1;2.422e-06;2.422e-06;2.422e-06
316;init;1;2.25257;2.25257;2.25257
316;update;1;45.4587;45.4587;45.4587
316;sync;1;1.37522;1.37522;1.37522
316;evalKnownDf;1;0;0;0
316;write;1;2.6275e-05;2.6275e-05;2.6275e-05
316;trace;1;0;0;0
316;calc_total;1;46.8339;46.8339;46.8339
431;compErr;1;1.657e-06;1.657e-06;1.657e-06
431;init;1;2.18512;2.18512;2.18512
431;update;1;45.8059;45.8059;45.8059
431;sync;1;1.45272;1.45272;1.45272
431;evalKnownDf;1;0;0;0
431;write;1;2.6167e-05;2.6167e-05;2.6167e-05
431;trace;1;0;0;0
431;calc_total;1;47.2587;47.2587;47.2587
0;total;1;118.111;118.111;118.111
358;compErr;1;1.671e-06;1.671e-06;1.671e-06
358;init;1;2.14759;2.14759;2.14759
358;update;1;45.5892;45.5892;45.5892
358;sync;1;0.557191;0.557191;0.557191
358;evalKnownDf;1;0;0;0
358;write;1;2.2994e-05;2.2994e-05;2.2994e-05
358;trace;1;0;0;0
358;calc_total;1;46.1464;46.1464;46.1464
400;compErr;1;3.055e-06;3.055e-06;3.055e-06
400;init;1;2.14777;2.14777;2.14777
400;update;1;45.2928;45.2928;45.2928
400;sync;1;7.35099;7.35099;7.35099
400;evalKnownDf;1;0;0;0
400;write;1;3.0539e-05;3.0539e-05;3.0539e-05
400;trace;1;0;0;0
400;calc_total;1;52.6438;52.6438;52.6438
451;compErr;1;1.542e-06;1.542e-06;1.542e-06
451;init;1;2.21275;2.21275;2.21275
451;update;1;45.7762;45.7762;45.7762
451;sync;1;1.173;1.173;1.173
451;evalKnownDf;1;0;0;0
451;write;1;2.0613e-05;2.0613e-05;2.0613e-05
451;trace;1;0;0;0
451;calc_total;1;46.9492;46.9492;46.9492
465;compErr;1;2.369e-06;2.369e-06;2.369e-06
465;init;1;2.15801;2.15801;2.15801
465;update;1;45.4781;45.4781;45.4781
465;sync;1;9.73475;9.73475;9.73475
465;evalKnownDf;1;0;0;0
465;write;1;3.4414e-05;3.4414e-05;3.4414e-05
465;trace;1;0;0;0
465;calc_total;1;55.2128;55.2128;55.2128
381;compErr;1;1.033e-06;1.033e-06;1.033e-06
381;init;1;2.1877;2.1877;2.1877
381;update;1;45.8898;45.8898;45.8898
381;sync;1;1.29328;1.29328;1.29328
381;evalKnownDf;1;0;0;0
381;write;1;1.9936e-05;1.9936e-05;1.9936e-05
381;trace;1;0;0;0
381;calc_total;1;47.1831;47.1831;47.1831
516;compErr;1;2.214e-06;2.214e-06;2.214e-06
516;init;1;2.1597;2.1597;2.1597
516;update;1;45.6233;45.6233;45.6233
516;sync;1;1.16539;1.16539;1.16539
516;evalKnownDf;1;0;0;0
516;write;1;3.1383e-05;3.1383e-05;3.1383e-05
516;trace;1;0;0;0
516;calc_total;1;46.7887;46.7887;46.7887
0;total;1;117.99;117.99;117.99
501;compErr;1;2.125e-06;2.125e-06;2.125e-06
501;init;1;2.22177;2.22177;2.22177
501;update;1;45.5504;45.5504;45.5504
501;sync;1;1.1229;1.1229;1.1229
501;evalKnownDf;1;0;0;0
501;write;1;2.6119e-05;2.6119e-05;2.6119e-05
501;trace;1;0;0;0
501;calc_total;1;46.6733;46.6733;46.6733
598;compErr;1;2.696e-06;2.696e-06;2.696e-06
598;init;1;2.26408;2.26408;2.26408
598;update;1;45.6824;45.6824;45.6824
598;sync;1;0.392158;0.392158;0.392158
598;evalKnownDf;1;0;0;0
598;write;1;2.8006e-05;2.8006e-05;2.8006e-05
598;trace;1;0;0;0
598;calc_total;1;46.0745;46.0745;46.0745
119;compErr;1;2.645e-06;2.645e-06;2.645e-06
119;init;1;2.1533;2.1533;2.1533
119;update;1;45.5613;45.5613;45.5613
119;sync;1;0.613173;0.613173;0.613173
119;evalKnownDf;1;0;0;0
119;write;1;3.4648e-05;3.4648e-05;3.4648e-05
119;trace;1;0;0;0
119;calc_total;1;46.1744;46.1744;46.1744
67;compErr;1;2.314e-06;2.314e-06;2.314e-06
67;init;1;2.25127;2.25127;2.25127
67;update;1;45.9992;45.9992;45.9992
67;sync;1;0.833572;0.833572;0.833572
67;evalKnownDf;1;0;0;0
67;write;1;2.4883e-05;2.4883e-05;2.4883e-05
67;trace;1;0;0;0
67;calc_total;1;46.8328;46.8328;46.8328
76;compErr;1;1.417e-06;1.417e-06;1.417e-06
76;init;1;2.19015;2.19015;2.19015
76;update;1;45.8352;45.8352;45.8352
76;sync;1;0.963421;0.963421;0.963421
76;evalKnownDf;1;0;0;0
76;write;1;2.2681e-05;2.2681e-05;2.2681e-05
76;trace;1;0;0;0
76;calc_total;1;46.7986;46.7986;46.7986
43;compErr;1;1.455e-06;1.455e-06;1.455e-06
43;init;1;2.21064;2.21064;2.21064
43;update;1;45.8705;45.8705;45.8705
43;sync;1;0.228035;0.228035;0.228035
43;evalKnownDf;1;0;0;0
43;write;1;2.5141e-05;2.5141e-05;2.5141e-05
43;trace;1;0;0;0
43;calc_total;1;46.0985;46.0985;46.0985
183;compErr;1;2.02e-06;2.02e-06;2.02e-06
183;init;1;2.1847;2.1847;2.1847
183;update;1;45.6111;45.6111;45.6111
183;sync;1;0.471323;0.471323;0.471323
183;evalKnownDf;1;0;0;0
183;write;1;2.9284e-05;2.9284e-05;2.9284e-05
183;trace;1;0;0;0
183;calc_total;1;46.0825;46.0825;46.0825
156;compErr;1;2.512e-06;2.512e-06;2.512e-06
156;init;1;2.26819;2.26819;2.26819
156;update;1;45.8987;45.8987;45.8987
156;sync;1;0.811478;0.811478;0.811478
156;evalKnownDf;1;0;0;0
156;write;1;2.5298e-05;2.5298e-05;2.5298e-05
156;trace;1;0;0;0
156;calc_total;1;46.7102;46.7102;46.7102
131;write;1;3.341e-05;3.341e-05;3.341e-05
131;trace;1;0;0;0
131;calc_total;1;46.6719;46.6719;46.6719
222;compErr;1;1.76e-06;1.76e-06;1.76e-06
222;init;1;2.17718;2.17718;2.17718
222;update;1;45.583;45.583;45.583
222;sync;1;0.99102;0.99102;0.99102
222;evalKnownDf;1;0;0;0
222;write;1;2.5882e-05;2.5882e-05;2.5882e-05
222;trace;1;0;0;0
222;calc_total;1;46.5741;46.5741;46.5741
210;compErr;1;1.549e-06;1.549e-06;1.549e-06
210;init;1;2.22417;2.22417;2.22417
210;update;1;46.2741;46.2741;46.2741
210;sync;1;0.594258;0.594258;0.594258
210;evalKnownDf;1;0;0;0
210;write;1;2.1196e-05;2.1196e-05;2.1196e-05
210;trace;1;0;0;0
210;calc_total;1;46.8683;46.8683;46.8683
17;compErr;1;3.021e-06;3.021e-06;3.021e-06
17;init;1;2.14147;2.14147;2.14147
17;update;1;45.6147;45.6147;45.6147
17;sync;1;0.691787;0.691787;0.691787
17;evalKnownDf;1;0;0;0
17;write;1;2.9141e-05;2.9141e-05;2.9141e-05
17;trace;1;0;0;0
17;calc_total;1;46.3065;46.3065;46.3065
260;compErr;1;1.875e-06;1.875e-06;1.875e-06
260;init;1;2.18905;2.18905;2.18905
260;update;1;45.4901;45.4901;45.4901
260;sync;1;0.854857;0.854857;0.854857
260;evalKnownDf;1;0;0;0
260;write;1;2.2033e-05;2.2033e-05;2.2033e-05
260;trace;1;0;0;0
260;calc_total;1;46.3449;46.3449;46.3449
285;compErr;1;9.59e-07;9.59e-07;9.59e-07
285;init;1;2.18697;2.18697;2.18697
285;update;1;45.7793;45.7793;45.7793
285;sync;1;0.354022;0.354022;0.354022
285;evalKnownDf;1;0;0;0
285;write;1;2.2e-05;2.2e-05;2.2e-05
285;trace;1;0;0;0
285;calc_total;1;46.1333;46.1333;46.1333
0;total;1;118.098;118.098;118.098
414;compErr;1;2.456e-06;2.456e-06;2.456e-06
414;init;1;2.20094;2.20094;2.20094
414;update;1;45.3931;45.3931;45.3931
414;sync;1;1.01309;1.01309;1.01309
414;evalKnownDf;1;0;0;0
414;write;1;2.9003e-05;2.9003e-05;2.9003e-05
414;trace;1;0;0;0
414;calc_total;1;46.4062;46.4062;46.4062
0;total;1;118.111;118.111;118.111
359;compErr;1;1.434e-06;1.434e-06;1.434e-06
359;init;1;2.27291;2.27291;2.27291
359;update;1;46.0215;46.0215;46.0215
359;sync;1;0.389214;0.389214;0.389214
359;evalKnownDf;1;0;0;0
359;write;1;2.1996e-05;2.1996e-05;2.1996e-05
359;trace;1;0;0;0
359;calc_total;1;46.4107;46.4107;46.4107
404;compErr;1;2.271e-06;2.271e-06;2.271e-06
404;init;1;2.1466;2.1466;2.1466
404;update;1;45.3692;45.3692;45.3692
404;sync;1;9.37425;9.37425;9.37425
404;evalKnownDf;1;0;0;0
404;write;1;2.9776e-05;2.9776e-05;2.9776e-05
404;trace;1;0;0;0
404;calc_total;1;54.7434;54.7434;54.7434
452;compErr;1;2.16e-06;2.16e-06;2.16e-06
452;init;1;2.19691;2.19691;2.19691
452;update;1;46.1135;46.1135;46.1135
452;sync;1;0.0411172;0.0411172;0.0411172
452;evalKnownDf;1;0;0;0
452;write;1;2.0523e-05;2.0523e-05;2.0523e-05
452;trace;1;0;0;0
452;calc_total;1;46.1546;46.1546;46.1546
470;compErr;1;1.628e-06;1.628e-06;1.628e-06
470;init;1;2.18539;2.18539;2.18539
470;update;1;45.8255;45.8255;45.8255
470;sync;1;8.18739;8.18739;8.18739
470;evalKnownDf;1;0;0;0
470;write;1;2.5292e-05;2.5292e-05;2.5292e-05
470;trace;1;0;0;0
470;calc_total;1;54.0129;54.0129;54.0129
382;compErr;1;2.42e-06;2.42e-06;2.42e-06
382;init;1;2.15366;2.15366;2.15366
382;update;1;45.5888;45.5888;45.5888
382;sync;1;0.299319;0.299319;0.299319
382;evalKnownDf;1;0;0;0
382;write;1;2.4198e-05;2.4198e-05;2.4198e-05
382;trace;1;0;0;0
382;calc_total;1;45.8881;45.8881;45.8881
0;total;1;118.061;118.061;118.061
0;total;1;117.99;117.99;117.99
502;compErr;1;2.626e-06;2.626e-06;2.626e-06
502;init;1;2.17022;2.17022;2.17022
502;update;1;45.4662;45.4662;45.4662
502;sync;1;0.99537;0.99537;0.99537
502;evalKnownDf;1;0;0;0
502;write;1;2.4862e-05;2.4862e-05;2.4862e-05
502;trace;1;0;0;0
502;calc_total;1;46.4616;46.4616;46.4616
599;compErr;1;2.138e-06;2.138e-06;2.138e-06
599;init;1;2.20798;2.20798;2.20798
599;update;1;45.8514;45.8514;45.8514
599;sync;1;0.0894424;0.0894424;0.0894424
599;evalKnownDf;1;0;0;0
599;write;1;3.0717e-05;3.0717e-05;3.0717e-05
599;trace;1;0;0;0
599;calc_total;1;45.9408;45.9408;45.9408
97;compErr;1;2.258e-06;2.258e-06;2.258e-06
97;init;1;2.21982;2.21982;2.21982
97;update;1;45.521;45.521;45.521
97;sync;1;1.15403;1.15403;1.15403
68;compErr;1;2.27e-06;2.27e-06;2.27e-06
68;init;1;2.16502;2.16502;2.16502
68;update;1;45.7811;45.7811;45.7811
68;sync;1;0.481146;0.481146;0.481146
68;evalKnownDf;1;0;0;0
68;write;1;2.8635e-05;2.8635e-05;2.8635e-05
68;trace;1;0;0;0
68;calc_total;1;46.2622;46.2622;46.2622
80;compErr;1;1.534e-06;1.534e-06;1.534e-06
80;init;1;2.16575;2.16575;2.16575
80;update;1;45.8835;45.8835;45.8835
80;sync;1;0.423025;0.423025;0.423025
80;evalKnownDf;1;0;0;0
80;write;1;2.057e-05;2.057e-05;2.057e-05
80;trace;1;0;0;0
80;calc_total;1;46.3066;46.3066;46.3066
44;compErr;1;1.974e-06;1.974e-06;1.974e-06
44;init;1;2.2437;2.2437;2.2437
44;update;1;45.9134;45.9134;45.9134
44;sync;1;0.302602;0.302602;0.302602
44;evalKnownDf;1;0;0;0
44;write;1;2.1514e-05;2.1514e-05;2.1514e-05
44;trace;1;0;0;0
44;calc_total;1;46.216;46.216;46.216
188;compErr;1;2.348e-06;2.348e-06;2.348e-06
188;init;1;2.22837;2.22837;2.22837
188;update;1;45.8066;45.8066;45.8066
188;sync;1;0.24932;0.24932;0.24932
188;evalKnownDf;1;0;0;0
188;write;1;2.1949e-05;2.1949e-05;2.1949e-05
188;trace;1;0;0;0
188;calc_total;1;46.0559;46.0559;46.0559
158;compErr;1;2.19e-06;2.19e-06;2.19e-06
158;init;1;2.24972;2.24972;2.24972
158;update;1;45.9469;45.9469;45.9469
158;sync;1;0.844519;0.844519;0.844519
158;evalKnownDf;1;0;0;0
158;write;1;2.2999e-05;2.2999e-05;2.2999e-05
158;trace;1;0;0;0
158;calc_total;1;46.7914;46.7914;46.7914
133;compErr;1;2.05e-06;2.05e-06;2.05e-06
133;init;1;2.19535;2.19535;2.19535
133;update;1;45.4243;45.4243;45.4243
133;sync;1;1.12711;1.12711;1.12711
133;evalKnownDf;1;0;0;0
133;write;1;2.9357e-05;2.9357e-05;2.9357e-05
133;trace;1;0;0;0
133;calc_total;1;46.5515;46.5515;46.5515
225;compErr;1;1.787e-06;1.787e-06;1.787e-06
225;init;1;2.17096;2.17096;2.17096
225;update;1;45.5037;45.5037;45.5037
225;sync;1;0.856866;0.856866;0.856866
225;evalKnownDf;1;0;0;0
225;write;1;2.6886e-05;2.6886e-05;2.6886e-05
225;trace;1;0;0;0
225;calc_total;1;46.3605;46.3605;46.3605
211;compErr;1;1.825e-06;1.825e-06;1.825e-06
211;init;1;2.15285;2.15285;2.15285
211;update;1;45.6605;45.6605;45.6605
211;sync;1;0.833844;0.833844;0.833844
211;evalKnownDf;1;0;0;0
211;write;1;2.9664e-05;2.9664e-05;2.9664e-05
211;trace;1;0;0;0
211;calc_total;1;46.4943;46.4943;46.4943
18;compErr;1;1.283e-06;1.283e-06;1.283e-06
18;init;1;2.21246;2.21246;2.21246
18;update;1;45.8697;45.8697;45.8697
18;sync;1;0.617734;0.617734;0.617734
18;evalKnownDf;1;0;0;0
18;write;1;2.2062e-05;2.2062e-05;2.2062e-05
18;trace;1;0;0;0
18;calc_total;1;46.4875;46.4875;46.4875
261;compErr;1;2.516e-06;2.516e-06;2.516e-06
261;init;1;2.19275;2.19275;2.19275
261;update;1;45.5238;45.5238;45.5238
261;sync;1;2.31952;2.31952;2.31952
261;evalKnownDf;1;0;0;0
261;write;1;2.6127e-05;2.6127e-05;2.6127e-05
261;trace;1;0;0;0
261;calc_total;1;47.8433;47.8433;47.8433
286;compErr;1;1.82e-06;1.82e-06;1.82e-06
286;init;1;2.15461;2.15461;2.15461
286;update;1;45.5779;45.5779;45.5779
286;sync;1;0.588868;0.588868;0.588868
286;evalKnownDf;1;0;0;0
286;write;1;3.1477e-05;3.1477e-05;3.1477e-05
286;trace;1;0;0;0
286;calc_total;1;46.1668;46.1668;46.1668
0;total;1;118.098;118.098;118.098
422;compErr;1;2.125e-06;2.125e-06;2.125e-06
422;init;1;2.23293;2.23293;2.23293
422;update;1;46.9014;46.9014;46.9014
422;sync;1;0.150172;0.150172;0.150172
422;evalKnownDf;1;0;0;0
422;write;1;2.6557e-05;2.6557e-05;2.6557e-05
422;trace;1;0;0;0
422;calc_total;1;47.0516;47.0516;47.0516
0;total;1;118.112;118.112;118.112
0;total;1;118.094;118.094;118.094
406;compErr;1;2.121e-06;2.121e-06;2.121e-06
406;init;1;2.18124;2.18124;2.18124
406;update;1;45.6706;45.6706;45.6706
406;sync;1;8.91934;8.91934;8.91934
406;evalKnownDf;1;0;0;0
406;write;1;2.064e-05;2.064e-05;2.064e-05
406;trace;1;0;0;0
406;calc_total;1;54.5899;54.5899;54.5899
453;compErr;1;1.244e-06;1.244e-06;1.244e-06
453;init;1;2.18862;2.18862;2.18862
453;update;1;46.1225;46.1225;46.1225
453;sync;1;0.594693;0.594693;0.594693
453;evalKnownDf;1;0;0;0
453;write;1;1.8067e-05;1.8067e-05;1.8067e-05
453;trace;1;0;0;0
453;calc_total;1;46.7172;46.7172;46.7172
478;compErr;1;2.363e-06;2.363e-06;2.363e-06
478;init;1;2.16724;2.16724;2.16724
478;update;1;45.858;45.858;45.858
478;sync;1;7.48382;7.48382;7.48382
478;evalKnownDf;1;0;0;0
478;write;1;2.9416e-05;2.9416e-05;2.9416e-05
478;trace;1;0;0;0
478;calc_total;1;53.3418;53.3418;53.3418
383;compErr;1;3.249e-06;3.249e-06;3.249e-06
383;init;1;2.15744;2.15744;2.15744
383;update;1;45.8307;45.8307;45.8307
383;sync;1;0.0728711;0.0728711;0.0728711
383;evalKnownDf;1;0;0;0
383;write;1;2.4348e-05;2.4348e-05;2.4348e-05
383;trace;1;0;0;0
383;calc_total;1;45.9035;45.9035;45.9035
0;total;1;118.06;118.06;118.06
0;total;1;117.99;117.99;117.99
503;compErr;1;1.746e-06;1.746e-06;1.746e-06
503;init;1;2.24212;2.24212;2.24212
503;update;1;46.0472;46.0472;46.0472
503;sync;1;0.453454;0.453454;0.453454
503;evalKnownDf;1;0;0;0
503;write;1;2.4772e-05;2.4772e-05;2.4772e-05
503;trace;1;0;0;0
503;calc_total;1;46.5006;46.5006;46.5006
0;total;1;118.063;118.063;118.063
97;evalKnownDf;1;0;0;0
97;write;1;3.0298e-05;3.0298e-05;3.0298e-05
97;trace;1;0;0;0
97;calc_total;1;46.675;46.675;46.675
69;compErr;1;3.781e-06;3.781e-06;3.781e-06
69;init;1;2.19432;2.19432;2.19432
69;update;1;46.0262;46.0262;46.0262
69;sync;1;0.265946;0.265946;0.265946
69;evalKnownDf;1;0;0;0
69;write;1;3.077e-05;3.077e-05;3.077e-05
69;trace;1;0;0;0
69;calc_total;1;46.2922;46.2922;46.2922
86;compErr;1;1.535e-06;1.535e-06;1.535e-06
86;init;1;2.17228;2.17228;2.17228
86;update;1;46.2372;46.2372;46.2372
86;sync;1;0.208377;0.208377;0.208377
86;evalKnownDf;1;0;0;0
86;write;1;1.8259e-05;1.8259e-05;1.8259e-05
86;trace;1;0;0;0
86;calc_total;1;46.4456;46.4456;46.4456
45;compErr;1;2.266e-06;2.266e-06;2.266e-06
45;init;1;2.17276;2.17276;2.17276
45;update;1;45.5495;45.5495;45.5495
45;sync;1;0.60505;0.60505;0.60505
45;evalKnownDf;1;0;0;0
45;write;1;2.9189e-05;2.9189e-05;2.9189e-05
45;trace;1;0;0;0
45;calc_total;1;46.1546;46.1546;46.1546
190;compErr;1;1.401e-06;1.401e-06;1.401e-06
190;init;1;2.22019;2.22019;2.22019
190;update;1;45.9536;45.9536;45.9536
190;sync;1;0.0440746;0.0440746;0.0440746
190;evalKnownDf;1;0;0;0
190;write;1;1.9227e-05;1.9227e-05;1.9227e-05
190;trace;1;0;0;0
190;calc_total;1;45.9977;45.9977;45.9977
161;compErr;1;1.55e-06;1.55e-06;1.55e-06
161;init;1;2.30181;2.30181;2.30181
161;update;1;45.9182;45.9182;45.9182
161;sync;1;1.00874;1.00874;1.00874
161;evalKnownDf;1;0;0;0
161;write;1;2.1834e-05;2.1834e-05;2.1834e-05
161;trace;1;0;0;0
161;calc_total;1;46.927;46.927;46.927
141;compErr;1;1.468e-06;1.468e-06;1.468e-06
141;init;1;2.26141;2.26141;2.26141
141;update;1;45.7062;45.7062;45.7062
141;sync;1;0.448874;0.448874;0.448874
141;evalKnownDf;1;0;0;0
141;write;1;2.0243e-05;2.0243e-05;2.0243e-05
141;trace;1;0;0;0
226;compErr;1;1.567e-06;1.567e-06;1.567e-06
226;init;1;2.14887;2.14887;2.14887
226;update;1;45.4699;45.4699;45.4699
226;sync;1;0.474464;0.474464;0.474464
226;evalKnownDf;1;0;0;0
226;write;1;2.4868e-05;2.4868e-05;2.4868e-05
226;trace;1;0;0;0
226;calc_total;1;45.9444;45.9444;45.9444
212;compErr;1;1.136e-06;1.136e-06;1.136e-06
212;init;1;2.16206;2.16206;2.16206
212;update;1;46.2942;46.2942;46.2942
212;sync;1;0.0478304;0.0478304;0.0478304
212;evalKnownDf;1;0;0;0
212;write;1;2.0216e-05;2.0216e-05;2.0216e-05
212;trace;1;0;0;0
212;calc_total;1;46.342;46.342;46.342
19;compErr;1;1.976e-06;1.976e-06;1.976e-06
19;init;1;2.19381;2.19381;2.19381
19;update;1;45.639;45.639;45.639
19;sync;1;0.874685;0.874685;0.874685
19;evalKnownDf;1;0;0;0
19;write;1;2.7154e-05;2.7154e-05;2.7154e-05
19;trace;1;0;0;0
19;calc_total;1;46.5137;46.5137;46.5137
262;compErr;1;2.561e-06;2.561e-06;2.561e-06
262;init;1;2.16377;2.16377;2.16377
262;update;1;45.7938;45.7938;45.7938
262;sync;1;0.452507;0.452507;0.452507
262;evalKnownDf;1;0;0;0
262;write;1;2.4281e-05;2.4281e-05;2.4281e-05
262;trace;1;0;0;0
262;calc_total;1;46.2463;46.2463;46.2463
287;compErr;1;2.478e-06;2.478e-06;2.478e-06
287;init;1;2.20644;2.20644;2.20644
287;update;1;45.6073;45.6073;45.6073
287;sync;1;0.502771;0.502771;0.502771
287;evalKnownDf;1;0;0;0
287;write;1;2.6495e-05;2.6495e-05;2.6495e-05
287;trace;1;0;0;0
287;calc_total;1;46.11;46.11;46.11
0;total;1;118.098;118.098;118.098
0;total;1;118.138;118.138;118.138
0;total;1;118.112;118.112;118.112
0;total;1;118.093;118.093;118.093
0;total;1;118.031;118.031;118.031
454;compErr;1;1.592e-06;1.592e-06;1.592e-06
454;init;1;2.15819;2.15819;2.15819
454;update;1;46.0796;46.0796;46.0796
454;sync;1;0.0747166;0.0747166;0.0747166
454;evalKnownDf;1;0;0;0
454;write;1;2.1669e-05;2.1669e-05;2.1669e-05
454;trace;1;0;0;0
454;calc_total;1;46.1544;46.1544;46.1544
0;total;1;118.015;118.015;118.015
0;total;1;118.059;118.059;118.059
0;total;1;118.058;118.058;118.058
556;compErr;1;2.57e-06;2.57e-06;2.57e-06
556;init;1;2.1562;2.1562;2.1562
556;update;1;45.6283;45.6283;45.6283
556;sync;1;9.96831;9.96831;9.96831
556;evalKnownDf;1;0;0;0
556;write;1;2.7892e-05;2.7892e-05;2.7892e-05
556;trace;1;0;0;0
556;calc_total;1;55.5966;55.5966;55.5966
0;total;1;117.99;117.99;117.99
0;total;1;118.077;118.077;118.077
0;total;1;118.066;118.066;118.066
100;compErr;1;1.964e-06;1.964e-06;1.964e-06
100;init;1;2.15341;2.15341;2.15341
100;update;1;45.7202;45.7202;45.7202
100;sync;1;0.283541;0.283541;0.283541
100;evalKnownDf;1;0;0;0
100;write;1;2.5577e-05;2.5577e-05;2.5577e-05
100;trace;1;0;0;0
100;calc_total;1;46.0038;46.0038;46.0038
70;compErr;1;2.277e-06;2.277e-06;2.277e-06
70;init;1;2.19283;2.19283;2.19283
70;update;1;46.036;46.036;46.036
70;sync;1;0.173799;0.173799;0.173799
70;evalKnownDf;1;0;0;0
70;write;1;3.0403e-05;3.0403e-05;3.0403e-05
70;trace;1;0;0;0
70;calc_total;1;46.2098;46.2098;46.2098
92;compErr;1;1.251e-06;1.251e-06;1.251e-06
92;init;1;2.15951;2.15951;2.15951
92;update;1;46.1573;46.1573;46.1573
92;sync;1;0.0537161;0.0537161;0.0537161
92;evalKnownDf;1;0;0;0
92;write;1;1.9615e-05;1.9615e-05;1.9615e-05
92;trace;1;0;0;0
92;calc_total;1;46.211;46.211;46.211
46;compErr;1;2.672e-06;2.672e-06;2.672e-06
46;init;1;2.20357;2.20357;2.20357
46;update;1;45.5313;45.5313;45.5313
46;sync;1;0.615411;0.615411;0.615411
46;evalKnownDf;1;0;0;0
46;write;1;2.8336e-05;2.8336e-05;2.8336e-05
46;trace;1;0;0;0
46;calc_total;1;46.1467;46.1467;46.1467
191;compErr;1;3.037e-06;3.037e-06;3.037e-06
191;init;1;2.26452;2.26452;2.26452
191;update;1;45.9476;45.9476;45.9476
191;sync;1;0.279599;0.279599;0.279599
191;evalKnownDf;1;0;0;0
191;write;1;3.1408e-05;3.1408e-05;3.1408e-05
191;trace;1;0;0;0
191;calc_total;1;46.2272;46.2272;46.2272
163;compErr;1;3.32e-06;3.32e-06;3.32e-06
163;init;1;2.213;2.213;2.213
163;update;1;45.7056;45.7056;45.7056
163;sync;1;1.03599;1.03599;1.03599
163;evalKnownDf;1;0;0;0
163;write;1;3.4371e-05;3.4371e-05;3.4371e-05
163;trace;1;0;0;0
163;calc_total;1;46.7416;46.7416;46.7416
141;calc_total;1;46.1551;46.1551;46.1551
227;compErr;1;1.664e-06;1.664e-06;1.664e-06
227;init;1;2.15983;2.15983;2.15983
227;update;1;45.9069;45.9069;45.9069
227;sync;1;0.393066;0.393066;0.393066
227;evalKnownDf;1;0;0;0
227;write;1;2.4184e-05;2.4184e-05;2.4184e-05
227;trace;1;0;0;0
227;calc_total;1;46.3;46.3;46.3
213;compErr;1;2.091e-06;2.091e-06;2.091e-06
213;init;1;2.21698;2.21698;2.21698
213;update;1;46.2815;46.2815;46.2815
213;sync;1;0.502241;0.502241;0.502241
213;evalKnownDf;1;0;0;0
213;write;1;2.1023e-05;2.1023e-05;2.1023e-05
213;trace;1;0;0;0
213;calc_total;1;46.7838;46.7838;46.7838
20;compErr;1;3.195e-06;3.195e-06;3.195e-06
20;init;1;2.15372;2.15372;2.15372
20;update;1;45.6257;45.6257;45.6257
20;sync;1;0.526224;0.526224;0.526224
20;evalKnownDf;1;0;0;0
20;write;1;2.7698e-05;2.7698e-05;2.7698e-05
20;trace;1;0;0;0
20;calc_total;1;46.152;46.152;46.152
263;compErr;1;2.29e-06;2.29e-06;2.29e-06
263;init;1;2.17646;2.17646;2.17646
263;update;1;45.7193;45.7193;45.7193
263;sync;1;0.522634;0.522634;0.522634
263;evalKnownDf;1;0;0;0
263;write;1;3.5397e-05;3.5397e-05;3.5397e-05
263;trace;1;0;0;0
263;calc_total;1;46.2419;46.2419;46.2419
0;total;1;118.101;118.101;118.101
0;total;1;118.098;118.098;118.098
0;total;1;118.136;118.136;118.136
294;compErr;1;3.669e-06;3.669e-06;3.669e-06
294;init;1;2.18083;2.18083;2.18083
294;update;1;45.4916;45.4916;45.4916
294;sync;1;0.883217;0.883217;0.883217
294;evalKnownDf;1;0;0;0
294;write;1;3.0486e-05;3.0486e-05;3.0486e-05
294;trace;1;0;0;0
294;calc_total;1;46.3748;46.3748;46.3748
0;total;1;118.112;118.112;118.112
0;total;1;118.093;118.093;118.093
0;total;1;118.031;118.031;118.031
455;compErr;1;1.556e-06;1.556e-06;1.556e-06
455;init;1;2.16573;2.16573;2.16573
455;update;1;46.0491;46.0491;46.0491
455;sync;1;0.29078;0.29078;0.29078
455;evalKnownDf;1;0;0;0
455;write;1;2.4837e-05;2.4837e-05;2.4837e-05
455;trace;1;0;0;0
455;calc_total;1;46.3399;46.3399;46.3399
0;total;1;118.015;118.015;118.015
0;total;1;118.059;118.059;118.059
0;total;1;118.063;118.063;118.063
0;total;1;117.99;117.99;117.99
0;total;1;118.078;118.078;118.078
0;total;1;118.067;118.067;118.067
102;compErr;1;1.807e-06;1.807e-06;1.807e-06
102;init;1;2.15305;2.15305;2.15305
102;update;1;45.9076;45.9076;45.9076
102;sync;1;0.205253;0.205253;0.205253
102;evalKnownDf;1;0;0;0
102;write;1;2.0295e-05;2.0295e-05;2.0295e-05
102;trace;1;0;0;0
102;calc_total;1;46.1128;46.1128;46.1128
71;compErr;1;1.562e-06;1.562e-06;1.562e-06
71;init;1;2.28091;2.28091;2.28091
71;update;1;46.1155;46.1155;46.1155
71;sync;1;0.787369;0.787369;0.787369
71;evalKnownDf;1;0;0;0
71;write;1;2.3816e-05;2.3816e-05;2.3816e-05
71;trace;1;0;0;0
71;calc_total;1;46.9029;46.9029;46.9029
94;compErr;1;2.041e-06;2.041e-06;2.041e-06
94;init;1;2.21317;2.21317;2.21317
94;update;1;46.2405;46.2405;46.2405
94;sync;1;0.306291;0.306291;0.306291
94;evalKnownDf;1;0;0;0
94;write;1;2.3664e-05;2.3664e-05;2.3664e-05
94;trace;1;0;0;0
94;calc_total;1;46.5468;46.5468;46.5468
47;compErr;1;2.32e-06;2.32e-06;2.32e-06
47;init;1;2.30306;2.30306;2.30306
47;update;1;45.5894;45.5894;45.5894
47;sync;1;0.747074;0.747074;0.747074
47;evalKnownDf;1;0;0;0
47;write;1;3.6057e-05;3.6057e-05;3.6057e-05
47;trace;1;0;0;0
47;calc_total;1;46.3364;46.3364;46.3364
0;total;1;118.158;118.158;118.158
164;compErr;1;3.343e-06;3.343e-06;3.343e-06
164;init;1;2.18962;2.18962;2.18962
164;update;1;45.4835;45.4835;45.4835
164;sync;1;1.06476;1.06476;1.06476
164;evalKnownDf;1;0;0;0
164;write;1;3.021e-05;3.021e-05;3.021e-05
164;trace;1;0;0;0
164;calc_total;1;46.5483;46.5483;46.5483
142;compErr;1;2.577e-06;2.577e-06;2.577e-06
142;init;1;2.18491;2.18491;2.18491
142;update;1;45.4858;45.4858;45.4858
142;sync;1;1.91086;1.91086;1.91086
142;evalKnownDf;1;0;0;0
142;write;1;2.3261e-05;2.3261e-05;2.3261e-05
142;trace;1;0;0;0
228;compErr;1;2.223e-06;2.223e-06;2.223e-06
228;init;1;2.20382;2.20382;2.20382
228;update;1;45.6806;45.6806;45.6806
228;sync;1;0.266187;0.266187;0.266187
228;evalKnownDf;1;0;0;0
228;write;1;3.2283e-05;3.2283e-05;3.2283e-05
228;trace;1;0;0;0
228;calc_total;1;45.9468;45.9468;45.9468
214;compErr;1;1.292e-06;1.292e-06;1.292e-06
214;init;1;2.15793;2.15793;2.15793
214;update;1;45.7333;45.7333;45.7333
214;sync;1;0.59322;0.59322;0.59322
214;evalKnownDf;1;0;0;0
214;write;1;1.9517e-05;1.9517e-05;1.9517e-05
214;trace;1;0;0;0
214;calc_total;1;46.3266;46.3266;46.3266
21;compErr;1;2.764e-06;2.764e-06;2.764e-06
21;init;1;2.20179;2.20179;2.20179
21;update;1;45.7966;45.7966;45.7966
21;sync;1;1.7215;1.7215;1.7215
21;evalKnownDf;1;0;0;0
21;write;1;2.6301e-05;2.6301e-05;2.6301e-05
21;trace;1;0;0;0
21;calc_total;1;47.5181;47.5181;47.5181
0;total;1;118.14;118.14;118.14
0;total;1;118.105;118.105;118.105
0;total;1;118.098;118.098;118.098
0;total;1;118.136;118.136;118.136
0;total;1;118.112;118.112;118.112
0;total;1;118.093;118.093;118.093
0;total;1;118.032;118.032;118.032
0;total;1;118.109;118.109;118.109
0;total;1;118.014;118.014;118.014
0;total;1;118.059;118.059;118.059
0;total;1;118.063;118.063;118.063
0;total;1;117.99;117.99;117.99
0;total;1;118.077;118.077;118.077
0;total;1;118.066;118.066;118.066
108;compErr;1;2.698e-06;2.698e-06;2.698e-06
108;init;1;2.25576;2.25576;2.25576
108;update;1;45.8395;45.8395;45.8395
108;sync;1;2.17509;2.17509;2.17509
108;evalKnownDf;1;0;0;0
108;write;1;3.2914e-05;3.2914e-05;3.2914e-05
108;trace;1;0;0;0
108;calc_total;1;48.0146;48.0146;48.0146
0;total;1;118.194;118.194;118.194
0;total;1;118.182;118.182;118.182
0;total;1;118.158;118.158;118.158
0;total;1;118.157;118.157;118.157
165;compErr;1;2.573e-06;2.573e-06;2.573e-06
165;init;1;2.18996;2.18996;2.18996
165;update;1;45.5294;45.5294;45.5294
165;sync;1;0.801469;0.801469;0.801469
165;evalKnownDf;1;0;0;0
165;write;1;3.2474e-05;3.2474e-05;3.2474e-05
165;trace;1;0;0;0
165;calc_total;1;46.3309;46.3309;46.3309
142;calc_total;1;47.3966;47.3966;47.3966
229;compErr;1;2.649e-06;2.649e-06;2.649e-06
229;init;1;2.15172;2.15172;2.15172
229;update;1;45.5595;45.5595;45.5595
229;sync;1;0.724528;0.724528;0.724528
229;evalKnownDf;1;0;0;0
229;write;1;3.1222e-05;3.1222e-05;3.1222e-05
229;trace;1;0;0;0
229;calc_total;1;46.284;46.284;46.284
215;compErr;1;1.596e-06;1.596e-06;1.596e-06
215;init;1;2.21471;2.21471;2.21471
215;update;1;46.2945;46.2945;46.2945
215;sync;1;0.244071;0.244071;0.244071
215;evalKnownDf;1;0;0;0
215;write;1;2.0215e-05;2.0215e-05;2.0215e-05
215;trace;1;0;0;0
215;calc_total;1;46.5386;46.5386;46.5386
22;compErr;1;1.362e-06;1.362e-06;1.362e-06
22;init;1;2.14217;2.14217;2.14217
22;update;1;45.9073;45.9073;45.9073
22;sync;1;0.256598;0.256598;0.256598
22;evalKnownDf;1;0;0;0
22;write;1;1.8388e-05;1.8388e-05;1.8388e-05
22;trace;1;0;0;0
22;calc_total;1;46.1639;46.1639;46.1639
0;total;1;118.139;118.139;118.139
0;total;1;118.105;118.105;118.105
0;total;1;118.098;118.098;118.098
0;total;1;118.138;118.138;118.138
0;total;1;118.112;118.112;118.112
340;compErr;1;1.8e-06;1.8e-06;1.8e-06
340;init;1;2.16207;2.16207;2.16207
340;update;1;45.9214;45.9214;45.9214
340;sync;1;0.306202;0.306202;0.306202
340;evalKnownDf;1;0;0;0
340;write;1;2.229e-05;2.229e-05;2.229e-05
340;trace;1;0;0;0
340;calc_total;1;46.2276;46.2276;46.2276
0;total;1;118.095;118.095;118.095
0;total;1;118.031;118.031;118.031
0;total;1;118.109;118.109;118.109
0;total;1;118.015;118.015;118.015
0;total;1;118.059;118.059;118.059
0;total;1;118.064;118.064;118.064
0;total;1;117.99;117.99;117.99
0;total;1;118.077;118.077;118.077
0;total;1;118.066;118.066;118.066
116;compErr;1;2.524e-06;2.524e-06;2.524e-06
116;init;1;2.23445;2.23445;2.23445
116;update;1;45.7815;45.7815;45.7815
116;sync;1;1.26415;1.26415;1.26415
116;evalKnownDf;1;0;0;0
116;write;1;2.9944e-05;2.9944e-05;2.9944e-05
116;trace;1;0;0;0
116;calc_total;1;47.0457;47.0457;47.0457
0;total;1;118.194;118.194;118.194
0;total;1;118.182;118.182;118.182
0;total;1;118.158;118.158;118.158
0;total;1;118.158;118.158;118.158
166;compErr;1;3.106e-06;3.106e-06;3.106e-06
166;init;1;2.15661;2.15661;2.15661
166;update;1;45.5225;45.5225;45.5225
166;sync;1;0.881338;0.881338;0.881338
166;evalKnownDf;1;0;0;0
166;write;1;2.8936e-05;2.8936e-05;2.8936e-05
166;trace;1;0;0;0
166;calc_total;1;46.4038;46.4038;46.4038
143;compErr;1;1.466e-06;1.466e-06;1.466e-06
143;init;1;2.19097;2.19097;2.19097
143;update;1;45.8801;45.8801;45.8801
143;sync;1;1.26688;1.26688;1.26688
230;compErr;1;2.142e-06;2.142e-06;2.142e-06
230;init;1;2.21878;2.21878;2.21878
230;update;1;45.6447;45.6447;45.6447
230;sync;1;0.771021;0.771021;0.771021
230;evalKnownDf;1;0;0;0
230;write;1;2.9027e-05;2.9027e-05;2.9027e-05
230;trace;1;0;0;0
230;calc_total;1;46.4157;46.4157;46.4157
0;total;1;118.113;118.113;118.113
23;compErr;1;3.302e-06;3.302e-06;3.302e-06
23;init;1;2.16669;2.16669;2.16669
23;update;1;45.7403;45.7403;45.7403
23;sync;1;1.27896;1.27896;1.27896
23;evalKnownDf;1;0;0;0
23;write;1;3.1557e-05;3.1557e-05;3.1557e-05
23;trace;1;0;0;0
23;calc_total;1;47.0192;47.0192;47.0192
0;total;1;118.139;118.139;118.139
0;total;1;118.103;118.103;118.103
318;compErr;1;1.626e-06;1.626e-06;1.626e-06
318;init;1;2.18797;2.18797;2.18797
318;update;1;45.8125;45.8125;45.8125
318;sync;1;0.784111;0.784111;0.784111
318;evalKnownDf;1;0;0;0
318;write;1;2.527e-05;2.527e-05;2.527e-05
318;trace;1;0;0;0
318;calc_total;1;46.5966;46.5966;46.5966
0;total;1;118.098;118.098;118.098
0;total;1;118.136;118.136;118.136
0;total;1;118.112;118.112;118.112
0;total;1;118.095;118.095;118.095
0;total;1;118.031;118.031;118.031
0;total;1;118.109;118.109;118.109
0;total;1;118.015;118.015;118.015
0;total;1;118.058;118.058;118.058
510;compErr;1;2.338e-06;2.338e-06;2.338e-06
510;init;1;2.17449;2.17449;2.17449
510;update;1;45.4846;45.4846;45.4846
510;sync;1;2.50327;2.50327;2.50327
510;evalKnownDf;1;0;0;0
510;write;1;2.5897e-05;2.5897e-05;2.5897e-05
510;trace;1;0;0;0
510;calc_total;1;47.9879;47.9879;47.9879
0;total;1;118.058;118.058;118.058
0;total;1;117.99;117.99;117.99
0;total;1;118.077;118.077;118.077
0;total;1;118.068;118.068;118.068
117;compErr;1;1.468e-06;1.468e-06;1.468e-06
117;init;1;2.21328;2.21328;2.21328
117;update;1;45.7946;45.7946;45.7946
117;sync;1;0.423481;0.423481;0.423481
117;evalKnownDf;1;0;0;0
117;write;1;2.9239e-05;2.9239e-05;2.9239e-05
117;trace;1;0;0;0
117;calc_total;1;46.2181;46.2181;46.2181
0;total;1;118.194;118.194;118.194
0;total;1;118.182;118.182;118.182
0;total;1;118.158;118.158;118.158
0;total;1;118.158;118.158;118.158
0;total;1;118.154;118.154;118.154
143;evalKnownDf;1;0;0;0
143;write;1;1.9264e-05;1.9264e-05;1.9264e-05
143;trace;1;0;0;0
143;calc_total;1;47.147;47.147;47.147
235;compErr;1;1.781e-06;1.781e-06;1.781e-06
235;init;1;2.22293;2.22293;2.22293
235;update;1;45.5943;45.5943;45.5943
235;sync;1;0.952811;0.952811;0.952811
235;evalKnownDf;1;0;0;0
235;write;1;2.664e-05;2.664e-05;2.664e-05
235;trace;1;0;0;0
235;calc_total;1;46.5471;46.5471;46.5471
0;total;1;118.113;118.113;118.113
0;total;1;118.124;118.124;118.124
0;total;1;118.139;118.139;118.139
0;total;1;118.105;118.105;118.105
0;total;1;118.098;118.098;118.098
0;total;1;118.134;118.134;118.134
0;total;1;118.112;118.112;118.112
0;total;1;118.093;118.093;118.093
0;total;1;118.031;118.031;118.031
0;total;1;118.109;118.109;118.109
0;total;1;118.015;118.015;118.015
0;total;1;118.059;118.059;118.059
0;total;1;118.06;118.06;118.06
0;total;1;117.99;117.99;117.99
0;total;1;118.078;118.078;118.078
0;total;1;118.068;118.068;118.068
118;compErr;1;2.34e-06;2.34e-06;2.34e-06
118;init;1;2.16968;2.16968;2.16968
118;update;1;45.8987;45.8987;45.8987
118;sync;1;0.485651;0.485651;0.485651
118;evalKnownDf;1;0;0;0
118;write;1;2.0952e-05;2.0952e-05;2.0952e-05
118;trace;1;0;0;0
118;calc_total;1;46.3843;46.3843;46.3843
0;total;1;118.194;118.194;118.194
0;total;1;118.182;118.182;118.182
0;total;1;118.157;118.157;118.157
0;total;1;118.158;118.158;118.158
0;total;1;118.154;118.154;118.154
124;compErr;1;2.633e-06;2.633e-06;2.633e-06
124;init;1;2.19737;2.19737;2.19737
124;update;1;45.8766;45.8766;45.8766
124;sync;1;0.698647;0.698647;0.698647
124;evalKnownDf;1;0;0;0
124;write;1;3.387e-05;3.387e-05;3.387e-05
124;trace;1;0;0;0
124;calc_total;1;46.5752;46.5752;46.5752
236;compErr;1;1.771e-06;1.771e-06;1.771e-06
236;init;1;2.15544;2.15544;2.15544
236;update;1;45.6415;45.6415;45.6415
236;sync;1;0.386764;0.386764;0.386764
236;evalKnownDf;1;0;0;0
236;write;1;2.5182e-05;2.5182e-05;2.5182e-05
236;trace;1;0;0;0
236;calc_total;1;46.0282;46.0282;46.0282
0;total;1;118.113;118.113;118.113
0;total;1;118.124;118.124;118.124
0;total;1;118.14;118.14;118.14
0;total;1;118.101;118.101;118.101
0;total;1;118.098;118.098;118.098
0;total;1;118.136;118.136;118.136
0;total;1;118.112;118.112;118.112
0;total;1;118.095;118.095;118.095
0;total;1;118.031;118.031;118.031
0;total;1;118.109;118.109;118.109
0;total;1;118.015;118.015;118.015
0;total;1;118.059;118.059;118.059
0;total;1;118.06;118.06;118.06
0;total;1;117.99;117.99;117.99
0;total;1;118.078;118.078;118.078
0;total;1;118.063;118.063;118.063
0;total;1;118.313;118.313;118.313
0;total;1;118.194;118.194;118.194
0;total;1;118.182;118.182;118.182
0;total;1;118.158;118.158;118.158
0;total;1;118.158;118.158;118.158
0;total;1;118.154;118.154;118.154
126;compErr;1;3.102e-06;3.102e-06;3.102e-06
126;init;1;2.17296;2.17296;2.17296
126;update;1;45.4224;45.4224;45.4224
126;sync;1;1.19859;1.19859;1.19859
126;evalKnownDf;1;0;0;0
126;write;1;3.1923e-05;3.1923e-05;3.1923e-05
126;trace;1;0;0;0
126;calc_total;1;46.621;46.621;46.621
237;compErr;1;1.053e-06;1.053e-06;1.053e-06
237;init;1;2.21569;2.21569;2.21569
237;update;1;45.9966;45.9966;45.9966
237;sync;1;0.346729;0.346729;0.346729
237;evalKnownDf;1;0;0;0
237;write;1;2.1475e-05;2.1475e-05;2.1475e-05
237;trace;1;0;0;0
237;calc_total;1;46.3433;46.3433;46.3433
0;total;1;118.112;118.112;118.112
0;total;1;118.124;118.124;118.124
0;total;1;118.14;118.14;118.14
0;total;1;118.103;118.103;118.103
0;total;1;118.098;118.098;118.098
0;total;1;118.136;118.136;118.136
300;compErr;1;3.25e-06;3.25e-06;3.25e-06
300;init;1;2.22198;2.22198;2.22198
300;update;1;45.2192;45.2192;45.2192
300;sync;1;1.7498;1.7498;1.7498
300;evalKnownDf;1;0;0;0
300;write;1;2.9824e-05;2.9824e-05;2.9824e-05
300;trace;1;0;0;0
300;calc_total;1;46.969;46.969;46.969
0;total;1;118.112;118.112;118.112
0;total;1;118.093;118.093;118.093
0;total;1;118.031;118.031;118.031
0;total;1;118.108;118.108;118.108
0;total;1;118.015;118.015;118.015
0;total;1;118.058;118.058;118.058
0;total;1;118.063;118.063;118.063
0;total;1;117.99;117.99;117.99
0;total;1;118.078;118.078;118.078
0;total;1;118.064;118.064;118.064
0;total;1;118.321;118.321;118.321
0;total;1;118.194;118.194;118.194
0;total;1;118.182;118.182;118.182
0;total;1;118.158;118.158;118.158
0;total;1;118.158;118.158;118.158
0;total;1;118.154;118.154;118.154
132;compErr;1;1.785e-06;1.785e-06;1.785e-06
132;init;1;2.2213;2.2213;2.2213
132;update;1;45.5016;45.5016;45.5016
132;sync;1;1.68472;1.68472;1.68472
132;evalKnownDf;1;0;0;0
132;write;1;3.0076e-05;3.0076e-05;3.0076e-05
132;trace;1;0;0;0
132;calc_total;1;47.1863;47.1863;47.1863
238;compErr;1;1.859e-06;1.859e-06;1.859e-06
238;init;1;2.20163;2.20163;2.20163
238;update;1;45.6133;45.6133;45.6133
238;sync;1;0.775403;0.775403;0.775403
238;evalKnownDf;1;0;0;0
238;write;1;2.7964e-05;2.7964e-05;2.7964e-05
238;trace;1;0;0;0
238;calc_total;1;46.3887;46.3887;46.3887
0;total;1;118.11;118.11;118.11
0;total;1;118.124;118.124;118.124
0;total;1;118.138;118.138;118.138
0;total;1;118.105;118.105;118.105
0;total;1;118.098;118.098;118.098
0;total;1;118.136;118.136;118.136
0;total;1;118.112;118.112;118.112
0;total;1;118.093;118.093;118.093
0;total;1;118.031;118.031;118.031
0;total;1;118.109;118.109;118.109
0;total;1;118.015;118.015;118.015
0;total;1;118.058;118.058;118.058
0;total;1;118.06;118.06;118.06
564;compErr;1;1.74e-06;1.74e-06;1.74e-06
564;init;1;2.19986;2.19986;2.19986
564;update;1;45.7806;45.7806;45.7806
564;sync;1;8.29356;8.29356;8.29356
564;evalKnownDf;1;0;0;0
564;write;1;3.0377e-05;3.0377e-05;3.0377e-05
564;trace;1;0;0;0
564;calc_total;1;54.0741;54.0741;54.0741
0;total;1;117.99;117.99;117.99
0;total;1;118.078;118.078;118.078
0;total;1;118.064;118.064;118.064
0;total;1;118.321;118.321;118.321
0;total;1;118.194;118.194;118.194
0;total;1;118.182;118.182;118.182
0;total;1;118.158;118.158;118.158
0;total;1;118.158;118.158;118.158
0;total;1;118.154;118.154;118.154
134;compErr;1;1.502e-06;1.502e-06;1.502e-06
134;init;1;2.18078;2.18078;2.18078
134;update;1;45.3796;45.3796;45.3796
134;sync;1;1.2064;1.2064;1.2064
134;evalKnownDf;1;0;0;0
134;write;1;2.4734e-05;2.4734e-05;2.4734e-05
134;trace;1;0;0;0
134;calc_total;1;46.586;46.586;46.586
239;compErr;1;3.799e-06;3.799e-06;3.799e-06
239;init;1;2.18596;2.18596;2.18596
239;update;1;45.7739;45.7739;45.7739
239;sync;1;1.73652;1.73652;1.73652
239;evalKnownDf;1;0;0;0
239;write;1;3.2948e-05;3.2948e-05;3.2948e-05
239;trace;1;0;0;0
239;calc_total;1;47.5104;47.5104;47.5104
0;total;1;118.11;118.11;118.11
0;total;1;118.124;118.124;118.124
0;total;1;118.138;118.138;118.138
0;total;1;118.101;118.101;118.101
0;total;1;118.098;118.098;118.098
0;total;1;118.136;118.136;118.136
302;compErr;1;2.229e-06;2.229e-06;2.229e-06
302;init;1;2.17561;2.17561;2.17561
302;update;1;45.6743;45.6743;45.6743
302;sync;1;0.882574;0.882574;0.882574
302;evalKnownDf;1;0;0;0
302;write;1;2.3747e-05;2.3747e-05;2.3747e-05
302;trace;1;0;0;0
302;calc_total;1;46.5569;46.5569;46.5569
0;total;1;118.111;118.111;118.111
0;total;1;118.094;118.094;118.094
0;total;1;118.032;118.032;118.032
0;total;1;118.109;118.109;118.109
0;total;1;118.015;118.015;118.015
0;total;1;118.059;118.059;118.059
0;total;1;118.063;118.063;118.063
565;compErr;1;2.239e-06;2.239e-06;2.239e-06
565;init;1;2.15467;2.15467;2.15467
565;update;1;45.4166;45.4166;45.4166
565;sync;1;9.80177;9.80177;9.80177
565;evalKnownDf;1;0;0;0
565;write;1;2.5905e-05;2.5905e-05;2.5905e-05
565;trace;1;0;0;0
565;calc_total;1;55.2184;55.2184;55.2184
0;total;1;117.99;117.99;117.99
0;total;1;118.077;118.077;118.077
0;total;1;118.068;118.068;118.068
0;total;1;118.318;118.318;118.318
0;total;1;118.194;118.194;118.194
0;total;1;118.182;118.182;118.182
0;total;1;118.158;118.158;118.158
0;total;1;118.158;118.158;118.158
0;total;1;118.154;118.154;118.154
140;compErr;1;1.633e-06;1.633e-06;1.633e-06
140;init;1;2.15867;2.15867;2.15867
140;update;1;45.4263;45.4263;45.4263
140;sync;1;0.416889;0.416889;0.416889
140;evalKnownDf;1;0;0;0
140;write;1;2.5214e-05;2.5214e-05;2.5214e-05
140;trace;1;0;0;0
140;calc_total;1;45.8432;45.8432;45.8432
0;total;1;118.134;118.134;118.134
0;total;1;118.112;118.112;118.112
0;total;1;118.124;118.124;118.124
0;total;1;118.14;118.14;118.14
0;total;1;118.103;118.103;118.103
0;total;1;118.097;118.097;118.097
0;total;1;118.135;118.135;118.135
0;total;1;118.112;118.112;118.112
0;total;1;118.094;118.094;118.094
0;total;1;118.031;118.031;118.031
0;total;1;118.109;118.109;118.109
0;total;1;118.015;118.015;118.015
0;total;1;118.059;118.059;118.059
0;total;1;118.059;118.059;118.059
566;compErr;1;1.812e-06;1.812e-06;1.812e-06
566;init;1;2.1718;2.1718;2.1718
566;update;1;46.7422;46.7422;46.7422
566;sync;1;7.39851;7.39851;7.39851
566;evalKnownDf;1;0;0;0
566;write;1;2.2634e-05;2.2634e-05;2.2634e-05
566;trace;1;0;0;0
566;calc_total;1;54.1408;54.1408;54.1408
0;total;1;117.99;117.99;117.99
0;total;1;118.077;118.077;118.077
0;total;1;118.067;118.067;118.067
0;total;1;118.313;118.313;118.313
0;total;1;118.194;118.194;118.194
0;total;1;118.182;118.182;118.182
0;total;1;118.158;118.158;118.158
0;total;1;118.157;118.157;118.157
0;total;1;118.154;118.154;118.154
0;total;1;118.134;118.134;118.134
0;total;1;118.131;118.131;118.131
0;total;1;118.11;118.11;118.11
0;total;1;118.124;118.124;118.124
0;total;1;118.14;118.14;118.14
0;total;1;118.104;118.104;118.104
0;total;1;118.097;118.097;118.097
0;total;1;118.136;118.136;118.136
0;total;1;118.112;118.112;118.112
0;total;1;118.092;118.092;118.092
0;total;1;118.031;118.031;118.031
0;total;1;118.108;118.108;118.108
0;total;1;118.015;118.015;118.015
0;total;1;118.059;118.059;118.059
0;total;1;118.061;118.061;118.061
0;total;1;117.99;117.99;117.99
0;total;1;118.077;118.077;118.077
0;total;1;118.061;118.061;118.061
0;total;1;118.321;118.321;118.321
0;total;1;118.194;118.194;118.194
0;total;1;118.182;118.182;118.182
0;total;1;118.158;118.158;118.158
0;total;1;118.158;118.158;118.158
0;total;1;118.155;118.155;118.155
0;total;1;118.135;118.135;118.135
0;total;1;118.134;118.134;118.134
0;total;1;118.113;118.113;118.113
0;total;1;118.124;118.124;118.124
0;total;1;118.138;118.138;118.138
0;total;1;118.103;118.103;118.103
326;compErr;1;2.643e-06;2.643e-06;2.643e-06
326;init;1;2.21328;2.21328;2.21328
326;update;1;45.7378;45.7378;45.7378
326;sync;1;1.55636;1.55636;1.55636
326;evalKnownDf;1;0;0;0
326;write;1;2.7477e-05;2.7477e-05;2.7477e-05
326;trace;1;0;0;0
326;calc_total;1;47.2942;47.2942;47.2942
0;total;1;118.096;118.096;118.096
0;total;1;118.135;118.135;118.135
0;total;1;118.112;118.112;118.112
0;total;1;118.093;118.093;118.093
0;total;1;118.032;118.032;118.032
0;total;1;118.109;118.109;118.109
0;total;1;118.014;118.014;118.014
0;total;1;118.057;118.057;118.057
518;compErr;1;2.015e-06;2.015e-06;2.015e-06
518;init;1;2.17905;2.17905;2.17905
518;update;1;46.8266;46.8266;46.8266
518;sync;1;0.0489993;0.0489993;0.0489993
518;evalKnownDf;1;0;0;0
518;write;1;2.2376e-05;2.2376e-05;2.2376e-05
518;trace;1;0;0;0
518;calc_total;1;46.8756;46.8756;46.8756
0;total;1;118.058;118.058;118.058
0;total;1;117.99;117.99;117.99
0;total;1;118.076;118.076;118.076
0;total;1;118.064;118.064;118.064
0;total;1;118.313;118.313;118.313
0;total;1;118.194;118.194;118.194
0;total;1;118.182;118.182;118.182
0;total;1;118.158;118.158;118.158
0;total;1;118.158;118.158;118.158
0;total;1;118.154;118.154;118.154
0;total;1;118.135;118.135;118.135
0;total;1;118.134;118.134;118.134
0;total;1;118.11;118.11;118.11
0;total;1;118.124;118.124;118.124
0;total;1;118.14;118.14;118.14
0;total;1;118.101;118.101;118.101
0;total;1;118.097;118.097;118.097
0;total;1;118.135;118.135;118.135
0;total;1;118.112;118.112;118.112
0;total;1;118.093;118.093;118.093
0;total;1;118.031;118.031;118.031
0;total;1;118.109;118.109;118.109
0;total;1;118.015;118.015;118.015
0;total;1;118.059;118.059;118.059
0;total;1;118.06;118.06;118.06
0;total;1;117.99;117.99;117.99
0;total;1;118.076;118.076;118.076
0;total;1;118.067;118.067;118.067
0;total;1;118.302;118.302;118.302
0;total;1;118.194;118.194;118.194
0;total;1;118.182;118.182;118.182
0;total;1;118.158;118.158;118.158
0;total;1;118.157;118.157;118.157
0;total;1;118.154;118.154;118.154
0;total;1;118.134;118.134;118.134
0;total;1;118.131;118.131;118.131
0;total;1;118.112;118.112;118.112
0;total;1;118.124;118.124;118.124
0;total;1;118.14;118.14;118.14
0;total;1;118.101;118.101;118.101
0;total;1;118.097;118.097;118.097
0;total;1;118.135;118.135;118.135
0;total;1;118.111;118.111;118.111
0;total;1;118.092;118.092;118.092
0;total;1;118.031;118.031;118.031
0;total;1;118.107;118.107;118.107
0;total;1;118.014;118.014;118.014
0;total;1;118.057;118.057;118.057
0;total;1;118.06;118.06;118.06
0;total;1;117.99;117.99;117.99
0;total;1;118.076;118.076;118.076
0;total;1;118.067;118.067;118.067
0;total;1;118.312;118.312;118.312
0;total;1;118.193;118.193;118.193
84;compErr;1;2.098e-06;2.098e-06;2.098e-06
84;init;1;2.26325;2.26325;2.26325
84;update;1;46.2316;46.2316;46.2316
84;sync;1;0.38105;0.38105;0.38105
84;evalKnownDf;1;0;0;0
84;write;1;2.797e-05;2.797e-05;2.797e-05
84;trace;1;0;0;0
84;calc_total;1;46.6126;46.6126;46.6126
0;total;1;118.182;118.182;118.182
0;total;1;118.158;118.158;118.158
0;total;1;118.157;118.157;118.157
0;total;1;118.154;118.154;118.154
0;total;1;118.135;118.135;118.135
0;total;1;118.134;118.134;118.134
0;total;1;118.11;118.11;118.11
0;total;1;118.124;118.124;118.124
0;total;1;118.14;118.14;118.14
0;total;1;118.101;118.101;118.101
0;total;1;118.097;118.097;118.097
0;total;1;118.135;118.135;118.135
308;compErr;1;2.256e-06;2.256e-06;2.256e-06
308;init;1;2.18075;2.18075;2.18075
308;update;1;45.384;45.384;45.384
308;sync;1;1.73319;1.73319;1.73319
308;evalKnownDf;1;0;0;0
308;write;1;2.4626e-05;2.4626e-05;2.4626e-05
308;trace;1;0;0;0
308;calc_total;1;47.1172;47.1172;47.1172
0;total;1;118.112;118.112;118.112
0;total;1;118.094;118.094;118.094
0;total;1;118.032;118.032;118.032
0;total;1;118.108;118.108;118.108
0;total;1;118.014;118.014;118.014
0;total;1;118.058;118.058;118.058
0;total;1;118.06;118.06;118.06
0;total;1;117.99;117.99;117.99
0;total;1;118.077;118.077;118.077
0;total;1;118.064;118.064;118.064
0;total;1;118.319;118.319;118.319
0;total;1;118.193;118.193;118.193
0;total;1;118.182;118.182;118.182
0;total;1;118.158;118.158;118.158
0;total;1;118.157;118.157;118.157
0;total;1;118.154;118.154;118.154
0;total;1;118.135;118.135;118.135
0;total;1;118.136;118.136;118.136
0;total;1;118.109;118.109;118.109
0;total;1;118.124;118.124;118.124
0;total;1;118.14;118.14;118.14
0;total;1;118.102;118.102;118.102
0;total;1;118.097;118.097;118.097
0;total;1;118.135;118.135;118.135
309;compErr;1;2.253e-06;2.253e-06;2.253e-06
309;init;1;2.15757;2.15757;2.15757
309;update;1;45.6414;45.6414;45.6414
309;sync;1;0.305091;0.305091;0.305091
309;evalKnownDf;1;0;0;0
309;write;1;2.1426e-05;2.1426e-05;2.1426e-05
309;trace;1;0;0;0
309;calc_total;1;45.9464;45.9464;45.9464
0;total;1;118.111;118.111;118.111
0;total;1;118.093;118.093;118.093
0;total;1;118.031;118.031;118.031
0;total;1;118.107;118.107;118.107
0;total;1;118.015;118.015;118.015
0;total;1;118.058;118.058;118.058
0;total;1;118.058;118.058;118.058
0;total;1;117.99;117.99;117.99
0;total;1;118.078;118.078;118.078
0;total;1;118.063;118.063;118.063
0;total;1;118.315;118.315;118.315
0;total;1;118.193;118.193;118.193
0;total;1;118.182;118.182;118.182
0;total;1;118.158;118.158;118.158
0;total;1;118.157;118.157;118.157
0;total;1;118.154;118.154;118.154
0;total;1;118.135;118.135;118.135
0;total;1;118.11;118.11;118.11
0;total;1;118.125;118.125;118.125
0;total;1;118.14;118.14;118.14
0;total;1;118.101;118.101;118.101
0;total;1;118.097;118.097;118.097
0;total;1;118.135;118.135;118.135
310;compErr;1;2.136e-06;2.136e-06;2.136e-06
310;init;1;2.14627;2.14627;2.14627
310;update;1;45.4933;45.4933;45.4933
310;sync;1;0.310243;0.310243;0.310243
310;evalKnownDf;1;0;0;0
310;write;1;2.4858e-05;2.4858e-05;2.4858e-05
310;trace;1;0;0;0
310;calc_total;1;45.8036;45.8036;45.8036
0;total;1;118.111;118.111;118.111
0;total;1;118.093;118.093;118.093
0;total;1;118.031;118.031;118.031
0;total;1;118.107;118.107;118.107
0;total;1;118.015;118.015;118.015
0;total;1;118.059;118.059;118.059
0;total;1;118.058;118.058;118.058
0;total;1;117.99;117.99;117.99
0;total;1;118.076;118.076;118.076
0;total;1;118.064;118.064;118.064
0;total;1;118.315;118.315;118.315
0;total;1;118.193;118.193;118.193
0;total;1;118.182;118.182;118.182
0;total;1;118.157;118.157;118.157
0;total;1;118.157;118.157;118.157
0;total;1;118.154;118.154;118.154
0;total;1;118.136;118.136;118.136
0;total;1;118.129;118.129;118.129
0;total;1;118.112;118.112;118.112
0;total;1;118.122;118.122;118.122
0;total;1;118.14;118.14;118.14
0;total;1;118.102;118.102;118.102
0;total;1;118.096;118.096;118.096
0;total;1;118.135;118.135;118.135
0;total;1;118.111;118.111;118.111
0;total;1;118.092;118.092;118.092
0;total;1;118.031;118.031;118.031
0;total;1;118.107;118.107;118.107
0;total;1;118.015;118.015;118.015
0;total;1;118.059;118.059;118.059
0;total;1;118.06;118.06;118.06
0;total;1;117.99;117.99;117.99
0;total;1;118.078;118.078;118.078
0;total;1;118.067;118.067;118.067
0;total;1;118.318;118.318;118.318
0;total;1;118.193;118.193;118.193
0;total;1;118.182;118.182;118.182
0;total;1;118.158;118.158;118.158
0;total;1;118.157;118.157;118.157
0;total;1;118.154;118.154;118.154
0;total;1;118.135;118.135;118.135
0;total;1;118.109;118.109;118.109
0;total;1;118.125;118.125;118.125
0;total;1;118.139;118.139;118.139
0;total;1;118.101;118.101;118.101
0;total;1;118.096;118.096;118.096
0;total;1;118.135;118.135;118.135
0;total;1;118.092;118.092;118.092
0;total;1;118.031;118.031;118.031
0;total;1;118.108;118.108;118.108
0;total;1;118.015;118.015;118.015
0;total;1;118.059;118.059;118.059
0;total;1;118.061;118.061;118.061
0;total;1;117.99;117.99;117.99
0;total;1;118.076;118.076;118.076
596;compErr;1;1.455e-06;1.455e-06;1.455e-06
596;init;1;2.23235;2.23235;2.23235
596;update;1;45.9486;45.9486;45.9486
596;sync;1;0.824384;0.824384;0.824384
596;evalKnownDf;1;0;0;0
596;write;1;2.0573e-05;2.0573e-05;2.0573e-05
596;trace;1;0;0;0
596;calc_total;1;46.773;46.773;46.773
0;total;1;118.064;118.064;118.064
0;total;1;118.309;118.309;118.309
0;total;1;118.194;118.194;118.194
0;total;1;118.182;118.182;118.182
0;total;1;118.158;118.158;118.158
0;total;1;118.157;118.157;118.157
0;total;1;118.154;118.154;118.154
0;total;1;118.135;118.135;118.135
0;total;1;118.134;118.134;118.134
0;total;1;118.112;118.112;118.112
0;total;1;118.125;118.125;118.125
0;total;1;118.14;118.14;118.14
0;total;1;118.101;118.101;118.101
0;total;1;118.097;118.097;118.097
0;total;1;118.134;118.134;118.134
0;total;1;118.093;118.093;118.093
0;total;1;118.031;118.031;118.031
0;total;1;118.109;118.109;118.109
0;total;1;118.014;118.014;118.014
0;total;1;118.057;118.057;118.057
0;total;1;118.059;118.059;118.059
0;total;1;118.076;118.076;118.076
0;total;1;118.061;118.061;118.061
0;total;1;118.321;118.321;118.321
0;total;1;118.194;118.194;118.194
0;total;1;118.182;118.182;118.182
0;total;1;118.158;118.158;118.158
0;total;1;118.157;118.157;118.157
0;total;1;118.154;118.154;118.154
0;total;1;118.134;118.134;118.134
0;total;1;118.135;118.135;118.135
0;total;1;118.124;118.124;118.124
0;total;1;118.139;118.139;118.139
0;total;1;118.101;118.101;118.101
0;total;1;118.097;118.097;118.097
0;total;1;118.135;118.135;118.135
0;total;1;118.092;118.092;118.092
0;total;1;118.031;118.031;118.031
0;total;1;118.108;118.108;118.108
0;total;1;118.014;118.014;118.014
0;total;1;118.058;118.058;118.058
0;total;1;118.06;118.06;118.06
0;total;1;118.076;118.076;118.076
0;total;1;118.063;118.063;118.063
0;total;1;118.303;118.303;118.303
0;total;1;118.194;118.194;118.194
0;total;1;118.158;118.158;118.158
0;total;1;118.157;118.157;118.157
0;total;1;118.154;118.154;118.154
0;total;1;118.135;118.135;118.135
0;total;1;118.131;118.131;118.131
0;total;1;118.11;118.11;118.11
0;total;1;118.124;118.124;118.124
0;total;1;118.14;118.14;118.14
0;total;1;118.101;118.101;118.101
0;total;1;118.135;118.135;118.135
0;total;1;118.093;118.093;118.093
0;total;1;118.031;118.031;118.031
0;total;1;118.108;118.108;118.108
0;total;1;118.014;118.014;118.014
0;total;1;118.058;118.058;118.058
0;total;1;118.078;118.078;118.078
0;total;1;118.064;118.064;118.064
0;total;1;118.315;118.315;118.315
0;total;1;118.194;118.194;118.194
0;total;1;118.182;118.182;118.182
0;total;1;118.158;118.158;118.158
0;total;1;118.157;118.157;118.157
0;total;1;118.134;118.134;118.134
0;total;1;118.133;118.133;118.133
0;total;1;118.109;118.109;118.109
0;total;1;118.122;118.122;118.122
0;total;1;118.139;118.139;118.139
0;total;1;118.102;118.102;118.102
0;total;1;118.135;118.135;118.135
0;total;1;118.031;118.031;118.031
0;total;1;118.109;118.109;118.109
0;total;1;118.015;118.015;118.015
0;total;1;118.058;118.058;118.058
0;total;1;118.076;118.076;118.076
0;total;1;118.317;118.317;118.317
0;total;1;118.194;118.194;118.194
0;total;1;118.181;118.181;118.181
0;total;1;118.158;118.158;118.158
0;total;1;118.157;118.157;118.157
0;total;1;118.154;118.154;118.154
0;total;1;118.134;118.134;118.134
0;total;1;118.133;118.133;118.133
0;total;1;118.11;118.11;118.11
0;total;1;118.125;118.125;118.125
0;total;1;118.139;118.139;118.139
0;total;1;118.101;118.101;118.101
0;total;1;118.109;118.109;118.109
0;total;1;118.32;118.32;118.32
0;total;1;118.193;118.193;118.193
0;total;1;118.182;118.182;118.182
0;total;1;118.158;118.158;118.158
0;total;1;118.157;118.157;118.157
0;total;1;118.154;118.154;118.154
0;total;1;118.134;118.134;118.134
0;total;1;118.133;118.133;118.133
0;total;1;118.11;118.11;118.11
0;total;1;118.124;118.124;118.124
0;total;1;118.14;118.14;118.14
0;total;1;118.107;118.107;118.107
0;total;1;118.193;118.193;118.193
0;total;1;118.181;118.181;118.181
0;total;1;118.154;118.154;118.154
0;total;1;118.135;118.135;118.135
0;total;1;118.13;118.13;118.13
0;total;1;118.109;118.109;118.109
0;total;1;118.124;118.124;118.124
0;total;1;118.317;118.317;118.317
0;total;1;118.181;118.181;118.181
0;total;1;118.159;118.159;118.159
0;total;1;118.153;118.153;118.153
0;total;1;118.134;118.134;118.134
0;total;1;118.133;118.133;118.133
0;total;1;118.11;118.11;118.11
0;total;1;118.125;118.125;118.125
0;total;1;118.318;118.318;118.318
0;total;1;118.154;118.154;118.154
0;total;1;118.134;118.134;118.134
0;total;1;118.133;118.133;118.133
0;total;1;118.112;118.112;118.112
0;total;1;118.128;118.128;118.128
0;total;1;118.303;118.303;118.303
0;total;1;118.154;118.154;118.154
0;total;1;118.135;118.135;118.135
0;total;1;118.133;118.133;118.133
0;total;1;118.315;118.315;118.315
0;total;1;118.136;118.136;118.136
0;total;1;118.131;118.131;118.131
0;total;1;118.321;118.321;118.321
0;total;1;118.135;118.135;118.135
0;total;1;118.13;118.13;118.13
0;total;1;118.134;118.134;118.134
0;total;1;118.133;118.133;118.133
0;total;1;118.136;118.136;118.136
0;total;1;118.133;118.133;118.133
0;total;1;118.134;118.134;118.134
0;total;1;118.129;118.129;118.129
0;total;1;118.134;118.134;118.134
707;compErr;1;1.836e-06;1.836e-06;1.836e-06
707;init;1;2.13596;2.13596;2.13596
707;update;1;45.8724;45.8724;45.8724
707;sync;1;2.99965;2.99965;2.99965
707;evalKnownDf;1;0;0;0
707;write;1;2.4122e-05;2.4122e-05;2.4122e-05
707;trace;1;0;0;0
707;calc_total;1;48.872;48.872;48.872
711;compErr;1;1.972e-06;1.972e-06;1.972e-06
711;init;1;2.16168;2.16168;2.16168
711;update;1;45.9905;45.9905;45.9905
711;sync;1;1.57266;1.57266;1.57266
711;evalKnownDf;1;0;0;0
711;write;1;2.5396e-05;2.5396e-05;2.5396e-05
711;trace;1;0;0;0
711;calc_total;1;47.5631;47.5631;47.5631
709;compErr;1;2.57e-06;2.57e-06;2.57e-06
709;init;1;2.22086;2.22086;2.22086
709;update;1;45.8482;45.8482;45.8482
709;sync;1;2.42166;2.42166;2.42166
709;evalKnownDf;1;0;0;0
709;write;1;3.0156e-05;3.0156e-05;3.0156e-05
709;trace;1;0;0;0
709;calc_total;1;48.2699;48.2699;48.2699
700;compErr;1;1.058e-06;1.058e-06;1.058e-06
700;init;1;2.16114;2.16114;2.16114
700;update;1;45.9737;45.9737;45.9737
700;sync;1;4.26618;4.26618;4.26618
700;evalKnownDf;1;0;0;0
700;write;1;1.9414e-05;1.9414e-05;1.9414e-05
700;trace;1;0;0;0
700;calc_total;1;50.2399;50.2399;50.2399
712;compErr;1;2.155e-06;2.155e-06;2.155e-06
712;init;1;2.16966;2.16966;2.16966
712;update;1;45.9989;45.9989;45.9989
712;sync;1;1.52895;1.52895;1.52895
712;evalKnownDf;1;0;0;0
712;write;1;2.6205e-05;2.6205e-05;2.6205e-05
712;trace;1;0;0;0
712;calc_total;1;47.5279;47.5279;47.5279
716;compErr;1;1.801e-06;1.801e-06;1.801e-06
716;init;1;2.18786;2.18786;2.18786
716;update;1;46.0522;46.0522;46.0522
716;sync;1;0.974577;0.974577;0.974577
716;evalKnownDf;1;0;0;0
716;write;1;2.7443e-05;2.7443e-05;2.7443e-05
716;trace;1;0;0;0
716;calc_total;1;47.0268;47.0268;47.0268
708;compErr;1;2.806e-06;2.806e-06;2.806e-06
708;init;1;2.19259;2.19259;2.19259
708;update;1;45.4933;45.4933;45.4933
708;sync;1;2.47989;2.47989;2.47989
708;evalKnownDf;1;0;0;0
708;write;1;3.2859e-05;3.2859e-05;3.2859e-05
708;trace;1;0;0;0
708;calc_total;1;47.9732;47.9732;47.9732
702;compErr;1;2.283e-06;2.283e-06;2.283e-06
702;init;1;2.15536;2.15536;2.15536
702;update;1;45.5825;45.5825;45.5825
702;sync;1;3.99422;3.99422;3.99422
702;evalKnownDf;1;0;0;0
702;write;1;2.453e-05;2.453e-05;2.453e-05
702;trace;1;0;0;0
702;calc_total;1;49.5767;49.5767;49.5767
710;compErr;1;2.108e-06;2.108e-06;2.108e-06
710;init;1;2.17383;2.17383;2.17383
710;update;1;45.5124;45.5124;45.5124
710;sync;1;2.19949;2.19949;2.19949
710;evalKnownDf;1;0;0;0
710;write;1;2.9049e-05;2.9049e-05;2.9049e-05
710;trace;1;0;0;0
710;calc_total;1;47.7119;47.7119;47.7119
0;total;1;117.963;117.963;117.963
0;total;1;117.963;117.963;117.963
0;total;1;117.963;117.963;117.963
0;total;1;117.964;117.964;117.964
0;total;1;117.963;117.963;117.963
0;total;1;117.964;117.964;117.964
0;total;1;117.963;117.963;117.963
0;total;1;117.963;117.963;117.963
0;total;1;117.963;117.963;117.963
0;total;1;117.963;117.963;117.963
0;total;1;117.963;117.963;117.963
0;total;1;117.963;117.963;117.963
0;total;1;117.963;117.963;117.963
0;total;1;117.964;117.964;117.964
0;total;1;117.963;117.963;117.963
0;total;1;117.964;117.964;117.964
0;total;1;117.964;117.964;117.964
0;total;1;117.964;117.964;117.964
0;total;1;117.964;117.964;117.964
0;total;1;117.963;117.963;117.963
0;total;1;117.964;117.964;117.964
0;total;1;117.963;117.963;117.963
0;total;1;117.964;117.964;117.964
0;total;1;117.963;117.963;117.963
748;compErr;1;2.618e-06;2.618e-06;2.618e-06
748;init;1;2.151;2.151;2.151
748;update;1;45.5635;45.5635;45.5635
748;sync;1;3.37755;3.37755;3.37755
748;evalKnownDf;1;0;0;0
748;write;1;2.8262e-05;2.8262e-05;2.8262e-05
748;trace;1;0;0;0
748;calc_total;1;48.941;48.941;48.941
756;compErr;1;1.326e-06;1.326e-06;1.326e-06
756;init;1;2.14979;2.14979;2.14979
756;update;1;46.1025;46.1025;46.1025
756;sync;1;2.40548;2.40548;2.40548
756;evalKnownDf;1;0;0;0
756;write;1;2.3835e-05;2.3835e-05;2.3835e-05
756;trace;1;0;0;0
756;calc_total;1;48.508;48.508;48.508
690;compErr;1;2.03e-06;2.03e-06;2.03e-06
690;init;1;2.1652;2.1652;2.1652
690;update;1;45.437;45.437;45.437
690;sync;1;2.96459;2.96459;2.96459
690;evalKnownDf;1;0;0;0
690;write;1;2.7822e-05;2.7822e-05;2.7822e-05
690;trace;1;0;0;0
690;calc_total;1;48.4016;48.4016;48.4016
757;compErr;1;2.862e-06;2.862e-06;2.862e-06
757;init;1;2.15528;2.15528;2.15528
757;update;1;45.8809;45.8809;45.8809
757;sync;1;3.18807;3.18807;3.18807
757;evalKnownDf;1;0;0;0
757;write;1;2.64e-05;2.64e-05;2.64e-05
757;trace;1;0;0;0
757;calc_total;1;49.069;49.069;49.069
673;compErr;1;2.307e-06;2.307e-06;2.307e-06
673;init;1;2.14048;2.14048;2.14048
673;update;1;45.5568;45.5568;45.5568
673;sync;1;19.0994;19.0994;19.0994
673;evalKnownDf;1;0;0;0
673;write;1;2.5959e-05;2.5959e-05;2.5959e-05
673;trace;1;0;0;0
673;calc_total;1;64.6561;64.6561;64.6561
758;compErr;1;2.078e-06;2.078e-06;2.078e-06
758;init;1;2.15425;2.15425;2.15425
758;update;1;45.8932;45.8932;45.8932
758;sync;1;1.50013;1.50013;1.50013
758;evalKnownDf;1;0;0;0
758;write;1;2.4347e-05;2.4347e-05;2.4347e-05
758;trace;1;0;0;0
758;calc_total;1;47.3933;47.3933;47.3933
676;compErr;1;3.098e-06;3.098e-06;3.098e-06
676;init;1;2.15881;2.15881;2.15881
676;update;1;45.7848;45.7848;45.7848
676;sync;1;3.17203;3.17203;3.17203
676;evalKnownDf;1;0;0;0
676;write;1;2.4159e-05;2.4159e-05;2.4159e-05
676;trace;1;0;0;0
676;calc_total;1;48.9569;48.9569;48.9569
759;compErr;1;1.483e-06;1.483e-06;1.483e-06
759;init;1;2.16435;2.16435;2.16435
759;update;1;45.5881;45.5881;45.5881
759;sync;1;2.34007;2.34007;2.34007
759;evalKnownDf;1;0;0;0
759;write;1;2.6603e-05;2.6603e-05;2.6603e-05
759;trace;1;0;0;0
759;calc_total;1;47.9282;47.9282;47.9282
678;compErr;1;1.891e-06;1.891e-06;1.891e-06
678;init;1;2.156;2.156;2.156
678;update;1;45.9429;45.9429;45.9429
678;sync;1;3.25124;3.25124;3.25124
678;evalKnownDf;1;0;0;0
678;write;1;2.2398e-05;2.2398e-05;2.2398e-05
678;trace;1;0;0;0
678;calc_total;1;49.1941;49.1941;49.1941
764;compErr;1;2.115e-06;2.115e-06;2.115e-06
764;init;1;2.15036;2.15036;2.15036
764;update;1;45.6943;45.6943;45.6943
764;sync;1;0.273935;0.273935;0.273935
764;evalKnownDf;1;0;0;0
764;write;1;2.4021e-05;2.4021e-05;2.4021e-05
764;trace;1;0;0;0
764;calc_total;1;45.9683;45.9683;45.9683
684;compErr;1;1.427e-06;1.427e-06;1.427e-06
684;init;1;2.23939;2.23939;2.23939
684;update;1;45.9354;45.9354;45.9354
684;sync;1;2.11009;2.11009;2.11009
684;evalKnownDf;1;0;0;0
684;write;1;2.5703e-05;2.5703e-05;2.5703e-05
684;trace;1;0;0;0
684;calc_total;1;48.0455;48.0455;48.0455
766;compErr;1;2.614e-06;2.614e-06;2.614e-06
766;init;1;2.14706;2.14706;2.14706
766;update;1;45.6744;45.6744;45.6744
766;sync;1;0.294001;0.294001;0.294001
766;evalKnownDf;1;0;0;0
766;write;1;2.67e-05;2.67e-05;2.67e-05
766;trace;1;0;0;0
766;calc_total;1;45.9684;45.9684;45.9684
692;compErr;1;2.34e-06;2.34e-06;2.34e-06
692;init;1;2.16426;2.16426;2.16426
692;update;1;45.5486;45.5486;45.5486
692;sync;1;2.45211;2.45211;2.45211
692;evalKnownDf;1;0;0;0
692;write;1;2.6592e-05;2.6592e-05;2.6592e-05
692;trace;1;0;0;0
692;calc_total;1;48.0007;48.0007;48.0007
0;total;1;117.961;117.961;117.961
693;compErr;1;1.683e-06;1.683e-06;1.683e-06
693;init;1;2.18725;2.18725;2.18725
693;update;1;45.5114;45.5114;45.5114
693;sync;1;3.02303;3.02303;3.02303
693;evalKnownDf;1;0;0;0
693;write;1;2.4171e-05;2.4171e-05;2.4171e-05
693;trace;1;0;0;0
693;calc_total;1;48.5344;48.5344;48.5344
0;total;1;117.961;117.961;117.961
694;compErr;1;1e-06;1e-06;1e-06
694;init;1;2.21192;2.21192;2.21192
694;update;1;45.5487;45.5487;45.5487
694;sync;1;2.6601;2.6601;2.6601
694;evalKnownDf;1;0;0;0
694;write;1;2.1639e-05;2.1639e-05;2.1639e-05
694;trace;1;0;0;0
694;calc_total;1;48.2088;48.2088;48.2088
0;total;1;117.961;117.961;117.961
0;total;1;117.969;117.969;117.969
0;total;1;117.961;117.961;117.961
0;total;1;117.969;117.969;117.969
0;total;1;117.961;117.961;117.961
0;total;1;117.969;117.969;117.969
0;total;1;117.961;117.961;117.961
0;total;1;117.969;117.969;117.969
0;total;1;117.961;117.961;117.961
0;total;1;117.969;117.969;117.969
631;compErr;1;1.824e-06;1.824e-06;1.824e-06
631;init;1;2.21764;2.21764;2.21764
631;update;1;45.5689;45.5689;45.5689
631;sync;1;1.34492;1.34492;1.34492
631;evalKnownDf;1;0;0;0
631;write;1;3.1029e-05;3.1029e-05;3.1029e-05
631;trace;1;0;0;0
631;calc_total;1;46.9138;46.9138;46.9138
655;compErr;1;2.007e-06;2.007e-06;2.007e-06
655;init;1;2.14261;2.14261;2.14261
655;update;1;45.514;45.514;45.514
655;sync;1;9.11915;9.11915;9.11915
655;evalKnownDf;1;0;0;0
655;write;1;3.0116e-05;3.0116e-05;3.0116e-05
655;trace;1;0;0;0
655;calc_total;1;54.6332;54.6332;54.6332
0;total;1;117.961;117.961;117.961
0;total;1;117.969;117.969;117.969
629;compErr;1;1.634e-06;1.634e-06;1.634e-06
629;init;1;2.24793;2.24793;2.24793
629;update;1;45.4874;45.4874;45.4874
629;sync;1;1.15311;1.15311;1.15311
629;evalKnownDf;1;0;0;0
629;write;1;2.5901e-05;2.5901e-05;2.5901e-05
629;trace;1;0;0;0
629;calc_total;1;46.6405;46.6405;46.6405
656;compErr;1;1.278e-06;1.278e-06;1.278e-06
656;init;1;2.14809;2.14809;2.14809
656;update;1;45.8908;45.8908;45.8908
656;sync;1;8.13264;8.13264;8.13264
656;evalKnownDf;1;0;0;0
656;write;1;2.25e-05;2.25e-05;2.25e-05
656;trace;1;0;0;0
656;calc_total;1;54.0235;54.0235;54.0235
0;total;1;117.961;117.961;117.961
0;total;1;117.969;117.969;117.969
636;compErr;1;1.322e-06;1.322e-06;1.322e-06
636;init;1;2.15927;2.15927;2.15927
636;update;1;46.1619;46.1619;46.1619
636;sync;1;0.593366;0.593366;0.593366
636;evalKnownDf;1;0;0;0
636;write;1;2.0694e-05;2.0694e-05;2.0694e-05
636;trace;1;0;0;0
636;calc_total;1;46.7553;46.7553;46.7553
652;compErr;1;1.846e-06;1.846e-06;1.846e-06
652;init;1;2.15832;2.15832;2.15832
652;update;1;45.9934;45.9934;45.9934
652;sync;1;9.98599;9.98599;9.98599
652;evalKnownDf;1;0;0;0
652;write;1;2.5608e-05;2.5608e-05;2.5608e-05
652;trace;1;0;0;0
652;calc_total;1;55.9794;55.9794;55.9794
0;total;1;117.961;117.961;117.961
0;total;1;117.969;117.969;117.969
644;compErr;1;1.542e-06;1.542e-06;1.542e-06
644;init;1;2.16363;2.16363;2.16363
644;update;1;45.6454;45.6454;45.6454
644;sync;1;1.31203;1.31203;1.31203
644;evalKnownDf;1;0;0;0
644;write;1;2.4419e-05;2.4419e-05;2.4419e-05
644;trace;1;0;0;0
644;calc_total;1;46.9574;46.9574;46.9574
660;compErr;1;1.995e-06;1.995e-06;1.995e-06
660;init;1;2.17943;2.17943;2.17943
660;update;1;45.8562;45.8562;45.8562
660;sync;1;7.41912;7.41912;7.41912
660;evalKnownDf;1;0;0;0
660;write;1;2.4582e-05;2.4582e-05;2.4582e-05
660;trace;1;0;0;0
660;calc_total;1;53.2754;53.2754;53.2754
0;total;1;117.961;117.961;117.961
0;total;1;117.969;117.969;117.969
628;compErr;1;2.074e-06;2.074e-06;2.074e-06
628;init;1;2.20932;2.20932;2.20932
628;update;1;45.6605;45.6605;45.6605
628;sync;1;0.569425;0.569425;0.569425
628;evalKnownDf;1;0;0;0
628;write;1;2.6648e-05;2.6648e-05;2.6648e-05
628;trace;1;0;0;0
628;calc_total;1;46.2299;46.2299;46.2299
662;compErr;1;1.822e-06;1.822e-06;1.822e-06
662;init;1;2.16839;2.16839;2.16839
662;update;1;45.499;45.499;45.499
662;sync;1;8.46241;8.46241;8.46241
662;evalKnownDf;1;0;0;0
662;write;1;2.4183e-05;2.4183e-05;2.4183e-05
662;trace;1;0;0;0
662;calc_total;1;53.9614;53.9614;53.9614
0;total;1;117.961;117.961;117.961
0;total;1;117.969;117.969;117.969
630;compErr;1;1.373e-06;1.373e-06;1.373e-06
630;init;1;2.25136;2.25136;2.25136
630;update;1;45.6914;45.6914;45.6914
630;sync;1;0.824116;0.824116;0.824116
630;evalKnownDf;1;0;0;0
630;write;1;2.9488e-05;2.9488e-05;2.9488e-05
630;trace;1;0;0;0
630;calc_total;1;46.5155;46.5155;46.5155
668;compErr;1;1.944e-06;1.944e-06;1.944e-06
668;init;1;2.19283;2.19283;2.19283
668;update;1;45.9845;45.9845;45.9845
668;sync;1;5.80637;5.80637;5.80637
668;evalKnownDf;1;0;0;0
668;write;1;1.9642e-05;1.9642e-05;1.9642e-05
668;trace;1;0;0;0
668;calc_total;1;51.7909;51.7909;51.7909
0;total;1;117.961;117.961;117.961
0;total;1;117.969;117.969;117.969
638;compErr;1;1.276e-06;1.276e-06;1.276e-06
638;init;1;2.18037;2.18037;2.18037
638;update;1;46.1206;46.1206;46.1206
638;sync;1;1.74723;1.74723;1.74723
638;evalKnownDf;1;0;0;0
638;write;1;2.8911e-05;2.8911e-05;2.8911e-05
638;trace;1;0;0;0
638;calc_total;1;47.8679;47.8679;47.8679
670;compErr;1;1.398e-06;1.398e-06;1.398e-06
670;init;1;2.19125;2.19125;2.19125
670;update;1;45.9928;45.9928;45.9928
670;sync;1;6.89122;6.89122;6.89122
670;evalKnownDf;1;0;0;0
670;write;1;2.2397e-05;2.2397e-05;2.2397e-05
670;trace;1;0;0;0
670;calc_total;1;52.884;52.884;52.884
0;total;1;117.961;117.961;117.961
0;total;1;117.969;117.969;117.969
0;total;1;118.066;118.066;118.066
0;total;1;117.964;117.964;117.964
0;total;1;117.961;117.961;117.961
0;total;1;117.969;117.969;117.969
0;total;1;118.069;118.069;118.069
0;total;1;117.964;117.964;117.964
0;total;1;117.961;117.961;117.961
0;total;1;117.969;117.969;117.969
0;total;1;118.066;118.066;118.066
0;total;1;117.964;117.964;117.964
0;total;1;117.961;117.961;117.961
0;total;1;117.969;117.969;117.969
0;total;1;118.066;118.066;118.066
0;total;1;117.964;117.964;117.964
0;total;1;117.961;117.961;117.961
0;total;1;117.969;117.969;117.969
0;total;1;118.066;118.066;118.066
0;total;1;117.964;117.964;117.964
0;total;1;117.961;117.961;117.961
0;total;1;117.969;117.969;117.969
0;total;1;118.069;118.069;118.069
0;total;1;117.964;117.964;117.964
0;total;1;117.961;117.961;117.961
0;total;1;117.969;117.969;117.969
0;total;1;118.066;118.066;118.066
0;total;1;117.964;117.964;117.964
0;total;1;117.961;117.961;117.961
0;total;1;117.969;117.969;117.969
0;total;1;118.069;118.069;118.069
0;total;1;117.964;117.964;117.964
0;total;1;117.961;117.961;117.961
0;total;1;117.969;117.969;117.969
0;total;1;118.069;118.069;118.069
0;total;1;117.964;117.964;117.964
0;total;1;117.961;117.961;117.961
0;total;1;117.969;117.969;117.969
0;total;1;118.066;118.066;118.066
0;total;1;117.964;117.964;117.964
0;total;1;117.961;117.961;117.961
0;total;1;117.969;117.969;117.969
0;total;1;118.066;118.066;118.066
0;total;1;117.964;117.964;117.964
0;total;1;117.969;117.969;117.969
0;total;1;118.068;118.068;118.068
0;total;1;117.964;117.964;117.964
0;total;1;117.969;117.969;117.969
0;total;1;118.066;118.066;118.066
0;total;1;117.965;117.965;117.965
0;total;1;118.068;118.068;118.068
0;total;1;117.964;117.964;117.964
0;total;1;118.066;118.066;118.066
0;total;1;117.965;117.965;117.965
0;total;1;118.067;118.067;118.067
0;total;1;117.964;117.964;117.964
0;total;1;118.068;118.068;118.068
0;total;1;117.964;117.964;117.964
0;total;1;118.066;118.066;118.066
0;total;1;117.965;117.965;117.965
0;total;1;118.069;118.069;118.069
0;total;1;117.965;117.965;117.965
0;total;1;118.069;118.069;118.069
0;total;1;117.964;117.964;117.964
0;total;1;118.068;118.068;118.068
0;total;1;117.965;117.965;117.965
0;total;1;118.066;118.066;118.066
0;total;1;117.965;117.965;117.965
646;compErr;1;1.644e-06;1.644e-06;1.644e-06
646;init;1;2.16596;2.16596;2.16596
646;update;1;45.9669;45.9669;45.9669
646;sync;1;0.249924;0.249924;0.249924
646;evalKnownDf;1;0;0;0
646;write;1;2.2371e-05;2.2371e-05;2.2371e-05
646;trace;1;0;0;0
646;calc_total;1;46.2168;46.2168;46.2168
0;total;1;118.066;118.066;118.066
0;total;1;117.965;117.965;117.965
0;total;1;118.069;118.069;118.069
0;total;1;117.965;117.965;117.965
727;compErr;1;2.403e-06;2.403e-06;2.403e-06
727;init;1;2.15287;2.15287;2.15287
727;update;1;45.7554;45.7554;45.7554
727;sync;1;1.82665;1.82665;1.82665
727;evalKnownDf;1;0;0;0
727;write;1;2.8642e-05;2.8642e-05;2.8642e-05
727;trace;1;0;0;0
727;calc_total;1;47.5821;47.5821;47.5821
732;compErr;1;2.09e-06;2.09e-06;2.09e-06
732;init;1;2.19025;2.19025;2.19025
732;update;1;45.6412;45.6412;45.6412
732;sync;1;1.20249;1.20249;1.20249
732;evalKnownDf;1;0;0;0
732;write;1;2.5679e-05;2.5679e-05;2.5679e-05
732;trace;1;0;0;0
732;calc_total;1;46.8437;46.8437;46.8437
734;compErr;1;2.06e-06;2.06e-06;2.06e-06
734;init;1;2.18983;2.18983;2.18983
734;update;1;45.7086;45.7086;45.7086
734;sync;1;0.557527;0.557527;0.557527
734;evalKnownDf;1;0;0;0
734;write;1;2.6259e-05;2.6259e-05;2.6259e-05
734;trace;1;0;0;0
734;calc_total;1;46.2662;46.2662;46.2662
737;compErr;1;2.422e-06;2.422e-06;2.422e-06
737;init;1;2.17431;2.17431;2.17431
737;update;1;45.7208;45.7208;45.7208
737;sync;1;0.603624;0.603624;0.603624
737;evalKnownDf;1;0;0;0
737;write;1;3.1137e-05;3.1137e-05;3.1137e-05
737;trace;1;0;0;0
737;calc_total;1;46.3244;46.3244;46.3244
740;compErr;1;2.21e-06;2.21e-06;2.21e-06
740;init;1;2.16096;2.16096;2.16096
740;update;1;45.7427;45.7427;45.7427
740;sync;1;0.273609;0.273609;0.273609
740;evalKnownDf;1;0;0;0
740;write;1;2.2994e-05;2.2994e-05;2.2994e-05
740;trace;1;0;0;0
740;calc_total;1;46.0163;46.0163;46.0163
742;compErr;1;1.865e-06;1.865e-06;1.865e-06
742;init;1;2.15999;2.15999;2.15999
742;update;1;45.9933;45.9933;45.9933
742;sync;1;0.0331369;0.0331369;0.0331369
742;evalKnownDf;1;0;0;0
742;write;1;1.991e-05;1.991e-05;1.991e-05
742;trace;1;0;0;0
742;calc_total;1;46.0264;46.0264;46.0264
0;total;1;117.997;117.997;117.997
0;total;1;117.997;117.997;117.997
0;total;1;117.997;117.997;117.997
0;total;1;117.997;117.997;117.997
0;total;1;117.997;117.997;117.997
0;total;1;117.997;117.997;117.997
0;total;1;117.997;117.997;117.997
0;total;1;117.997;117.997;117.997
0;total;1;117.997;117.997;117.997
0;total;1;117.997;117.997;117.997
0;total;1;117.997;117.997;117.997
0;total;1;117.997;117.997;117.997
0;total;1;117.997;117.997;117.997
0;total;1;117.997;117.997;117.997
0;total;1;117.997;117.997;117.997
0;total;1;117.997;117.997;117.997
0;total;1;117.997;117.997;117.997
0;total;1;117.997;117.997;117.997
0;total;1;117.997;117.997;117.997
0;total;1;117.997;117.997;117.997
0;total;1;117.997;117.997;117.997
0;total;1;117.997;117.997;117.997
0;total;1;117.997;117.997;117.997
547;compErr;1;2.393e-06;2.393e-06;2.393e-06
547;init;1;2.26363;2.26363;2.26363
547;update;1;45.4034;45.4034;45.4034
547;sync;1;0.873139;0.873139;0.873139
547;evalKnownDf;1;0;0;0
547;write;1;2.4551e-05;2.4551e-05;2.4551e-05
547;trace;1;0;0;0
547;calc_total;1;46.2766;46.2766;46.2766
0;total;1;117.997;117.997;117.997
548;compErr;1;2.72e-06;2.72e-06;2.72e-06
548;init;1;2.24556;2.24556;2.24556
548;update;1;45.5877;45.5877;45.5877
548;sync;1;0.298509;0.298509;0.298509
548;evalKnownDf;1;0;0;0
548;write;1;2.4317e-05;2.4317e-05;2.4317e-05
548;trace;1;0;0;0
548;calc_total;1;45.8863;45.8863;45.8863
549;compErr;1;2.174e-06;2.174e-06;2.174e-06
549;init;1;2.2883;2.2883;2.2883
549;update;1;45.4581;45.4581;45.4581
549;sync;1;0.598457;0.598457;0.598457
549;evalKnownDf;1;0;0;0
549;write;1;2.5274e-05;2.5274e-05;2.5274e-05
549;trace;1;0;0;0
549;calc_total;1;46.0566;46.0566;46.0566
550;compErr;1;1.712e-06;1.712e-06;1.712e-06
550;init;1;2.19093;2.19093;2.19093
550;update;1;45.5166;45.5166;45.5166
550;sync;1;1.54551;1.54551;1.54551
550;evalKnownDf;1;0;0;0
550;write;1;2.4629e-05;2.4629e-05;2.4629e-05
550;trace;1;0;0;0
550;calc_total;1;47.0622;47.0622;47.0622
551;compErr;1;8.01e-07;8.01e-07;8.01e-07
551;init;1;2.20393;2.20393;2.20393
551;update;1;45.7192;45.7192;45.7192
551;sync;1;0.0346208;0.0346208;0.0346208
551;evalKnownDf;1;0;0;0
551;write;1;1.7934e-05;1.7934e-05;1.7934e-05
551;trace;1;0;0;0
551;calc_total;1;45.7538;45.7538;45.7538
0;total;1;118.058;118.058;118.058
0;total;1;118.058;118.058;118.058
0;total;1;118.06;118.06;118.06
0;total;1;118.06;118.06;118.06
0;total;1;118.058;118.058;118.058
0;total;1;118.06;118.06;118.06
0;total;1;118.06;118.06;118.06
0;total;1;118.06;118.06;118.06
0;total;1;118.058;118.058;118.058
0;total;1;118.06;118.06;118.06
0;total;1;118.06;118.06;118.06
0;total;1;118.058;118.058;118.058
0;total;1;118.058;118.058;118.058
0;total;1;118.056;118.056;118.056
0;total;1;118.059;118.059;118.059
0;total;1;118.058;118.058;118.058
0;total;1;118.058;118.058;118.058
0;total;1;118.059;118.059;118.059
0;total;1;118.059;118.059;118.059
0;total;1;118.059;118.059;118.059
0;total;1;118.059;118.059;118.059
0;total;1;118.058;118.058;118.058
0;total;1;118.056;118.056;118.056
0;total;1;118.058;118.058;118.058
615;compErr;1;1.733e-06;1.733e-06;1.733e-06
615;init;1;2.16842;2.16842;2.16842
615;update;1;46.0325;46.0325;46.0325
615;sync;1;7.83917;7.83917;7.83917
615;evalKnownDf;1;0;0;0
615;write;1;2.6747e-05;2.6747e-05;2.6747e-05
615;trace;1;0;0;0
615;calc_total;1;53.8717;53.8717;53.8717
617;compErr;1;2.721e-06;2.721e-06;2.721e-06
617;init;1;2.21569;2.21569;2.21569
617;update;1;46.0965;46.0965;46.0965
617;sync;1;7.76849;7.76849;7.76849
617;evalKnownDf;1;0;0;0
617;write;1;3.0512e-05;3.0512e-05;3.0512e-05
617;trace;1;0;0;0
617;calc_total;1;53.865;53.865;53.865
618;compErr;1;1.145e-06;1.145e-06;1.145e-06
618;init;1;2.14908;2.14908;2.14908
618;update;1;46.164;46.164;46.164
618;sync;1;10.9707;10.9707;10.9707
618;evalKnownDf;1;0;0;0
618;write;1;2.006e-05;2.006e-05;2.006e-05
618;trace;1;0;0;0
618;calc_total;1;57.1347;57.1347;57.1347
619;compErr;1;2.494e-06;2.494e-06;2.494e-06
619;init;1;2.25791;2.25791;2.25791
619;update;1;45.8589;45.8589;45.8589
619;sync;1;6.3727;6.3727;6.3727
619;evalKnownDf;1;0;0;0
619;write;1;2.6087e-05;2.6087e-05;2.6087e-05
619;trace;1;0;0;0
619;calc_total;1;52.2316;52.2316;52.2316
620;compErr;1;1.042e-06;1.042e-06;1.042e-06
620;init;1;2.16135;2.16135;2.16135
620;update;1;46.1663;46.1663;46.1663
620;sync;1;4.5847;4.5847;4.5847
620;evalKnownDf;1;0;0;0
620;write;1;2.226e-05;2.226e-05;2.226e-05
620;trace;1;0;0;0
620;calc_total;1;50.751;50.751;50.751
621;compErr;1;1.262e-06;1.262e-06;1.262e-06
621;init;1;2.167;2.167;2.167
621;update;1;46.154;46.154;46.154
621;sync;1;5.766;5.766;5.766
621;evalKnownDf;1;0;0;0
621;write;1;2.2241e-05;2.2241e-05;2.2241e-05
621;trace;1;0;0;0
621;calc_total;1;51.92;51.92;51.92
0;total;1;117.967;117.967;117.967
0;total;1;117.967;117.967;117.967
0;total;1;117.967;117.967;117.967
0;total;1;117.967;117.967;117.967
0;total;1;117.967;117.967;117.967
0;total;1;117.967;117.967;117.967
0;total;1;117.967;117.967;117.967
0;total;1;117.967;117.967;117.967
0;total;1;117.967;117.967;117.967
0;total;1;117.967;117.967;117.967
0;total;1;117.967;117.967;117.967
0;total;1;117.967;117.967;117.967
0;total;1;117.967;117.967;117.967
0;total;1;117.967;117.967;117.967
0;total;1;117.967;117.967;117.967
0;total;1;117.967;117.967;117.967
0;total;1;117.967;117.967;117.967
0;total;1;117.967;117.967;117.967
0;total;1;117.967;117.967;117.967
0;total;1;117.967;117.967;117.967
0;total;1;117.967;117.967;117.967
0;total;1;117.967;117.967;117.967
0;total;1;117.967;117.967;117.967
0;total;1;117.967;117.967;117.967
SCAFES
REMARK: No time step width tau was specified.
 Set tau=1.0 and proceeded. 

Energy start: 19200
Energy end  : 19084.8
# unit_id;function_name;num_calls;avg_runtime;min_runtime;max_runtime
0;compErr;1;1.862e-06;1.862e-06;1.862e-06
0;init;1;2.19423;2.19423;2.19423
0;update;1;45.6302;45.6302;45.6302
0;sync;1;2.29119;2.29119;2.29119
0;evalKnownDf;1;0;0;0
0;write;1;3.1406e-05;3.1406e-05;3.1406e-05
0;trace;1;0;0;0
0;calc_total;1;47.9214;47.9214;47.9214
512;compErr;1;1.183e-06;1.183e-06;1.183e-06
512;init;1;2.18764;2.18764;2.18764
512;update;1;46.0658;46.0658;46.0658
512;sync;1;0.638908;0.638908;0.638908
512;evalKnownDf;1;0;0;0
512;write;1;2.1007e-05;2.1007e-05;2.1007e-05
512;trace;1;0;0;0
512;calc_total;1;46.7048;46.7048;46.7048
756;compErr;1;3.216e-06;3.216e-06;3.216e-06
756;init;1;2.20353;2.20353;2.20353
756;update;1;45.5084;45.5084;45.5084
756;sync;1;2.3833;2.3833;2.3833
756;evalKnownDf;1;0;0;0
756;write;1;2.894e-05;2.894e-05;2.894e-05
756;trace;1;0;0;0
756;calc_total;1;47.8917;47.8917;47.8917
690;compErr;1;2.046e-06;2.046e-06;2.046e-06
690;init;1;2.17528;2.17528;2.17528
690;update;1;45.7857;45.7857;45.7857
690;sync;1;2.71494;2.71494;2.71494
690;evalKnownDf;1;0;0;0
690;write;1;2.5635e-05;2.5635e-05;2.5635e-05
690;trace;1;0;0;0
690;calc_total;1;48.5007;48.5007;48.5007
116;compErr;1;1.486e-06;1.486e-06;1.486e-06
116;init;1;2.24052;2.24052;2.24052
116;update;1;46.0388;46.0388;46.0388
116;sync;1;32.9966;32.9966;32.9966
116;evalKnownDf;1;0;0;0
116;write;1;2.1234e-05;2.1234e-05;2.1234e-05
116;trace;1;0;0;0
116;calc_total;1;79.0354;79.0354;79.0354
628;compErr;1;1.876e-06;1.876e-06;1.876e-06
628;init;1;2.15638;2.15638;2.15638
628;update;1;45.7239;45.7239;45.7239
628;sync;1;0.201623;0.201623;0.201623
628;evalKnownDf;1;0;0;0
628;write;1;2.221e-05;2.221e-05;2.221e-05
628;trace;1;0;0;0
628;calc_total;1;45.9255;45.9255;45.9255
434;compErr;1;2.798e-06;2.798e-06;2.798e-06
434;init;1;2.16254;2.16254;2.16254
434;update;1;45.8305;45.8305;45.8305
434;sync;1;0.384904;0.384904;0.384904
434;evalKnownDf;1;0;0;0
434;write;1;3.0981e-05;3.0981e-05;3.0981e-05
434;trace;1;0;0;0
434;calc_total;1;46.2154;46.2154;46.2154
244;compErr;1;1.222e-06;1.222e-06;1.222e-06
244;init;1;2.15922;2.15922;2.15922
244;update;1;45.9099;45.9099;45.9099
244;sync;1;0.61659;0.61659;0.61659
244;evalKnownDf;1;0;0;0
244;write;1;1.9252e-05;1.9252e-05;1.9252e-05
244;trace;1;0;0;0
244;calc_total;1;46.5265;46.5265;46.5265
436;compErr;1;1.566e-06;1.566e-06;1.566e-06
436;init;1;2.14963;2.14963;2.14963
436;update;1;45.9483;45.9483;45.9483
256;compErr;1;1.849e-06;1.849e-06;1.849e-06
256;init;1;2.16173;2.16173;2.16173
256;update;1;45.8223;45.8223;45.8223
256;sync;1;2.51671;2.51671;2.51671
256;evalKnownDf;1;0;0;0
256;write;1;2.225e-05;2.225e-05;2.225e-05
256;trace;1;0;0;0
256;calc_total;1;48.339;48.339;48.339
436;sync;1;0.302653;0.302653;0.302653
436;evalKnownDf;1;0;0;0
436;write;1;2.5788e-05;2.5788e-05;2.5788e-05
436;trace;1;0;0;0
436;calc_total;1;46.2509;46.2509;46.2509
192;compErr;1;2.595e-06;2.595e-06;2.595e-06
192;init;1;2.21257;2.21257;2.21257
192;update;1;45.8165;45.8165;45.8165
192;sync;1;0.426151;0.426151;0.426151
192;evalKnownDf;1;0;0;0
192;write;1;2.8949e-05;2.8949e-05;2.8949e-05
192;trace;1;0;0;0
192;calc_total;1;46.2426;46.2426;46.2426
731;compErr;1;2.487e-06;2.487e-06;2.487e-06
731;init;1;2.1606;2.1606;2.1606
731;update;1;45.9621;45.9621;45.9621
731;sync;1;0.0392494;0.0392494;0.0392494
731;evalKnownDf;1;0;0;0
731;write;1;2.6795e-05;2.6795e-05;2.6795e-05
731;trace;1;0;0;0
731;calc_total;1;46.0013;46.0013;46.0013
210;compErr;1;1.256e-06;1.256e-06;1.256e-06
210;init;1;2.20555;2.20555;2.20555
210;update;1;46.0874;46.0874;46.0874
210;sync;1;2.23378;2.23378;2.23378
210;evalKnownDf;1;0;0;0
210;write;1;1.8619e-05;1.8619e-05;1.8619e-05
706;compErr;1;1.441e-06;1.441e-06;1.441e-06
706;init;1;2.19763;2.19763;2.19763
706;update;1;45.9492;45.9492;45.9492
706;sync;1;0.373387;0.373387;0.373387
706;evalKnownDf;1;0;0;0
706;write;1;2.2981e-05;2.2981e-05;2.2981e-05
706;trace;1;0;0;0
706;calc_total;1;46.3226;46.3226;46.3226
210;trace;1;0;0;0
210;calc_total;1;48.3212;48.3212;48.3212
118;compErr;1;3.283e-06;3.283e-06;3.283e-06
118;init;1;2.25491;2.25491;2.25491
118;update;1;45.7241;45.7241;45.7241
118;sync;1;31.5684;31.5684;31.5684
707;compErr;1;1.832e-06;1.832e-06;1.832e-06
707;init;1;2.17685;2.17685;2.17685
707;update;1;45.9453;45.9453;45.9453
707;sync;1;0.442583;0.442583;0.442583
707;evalKnownDf;1;0;0;0
118;evalKnownDf;1;0;0;0
118;write;1;2.9993e-05;2.9993e-05;2.9993e-05
118;trace;1;0;0;0
118;calc_total;1;77.2925;77.2925;77.2925
707;write;1;2.3503e-05;2.3503e-05;2.3503e-05
707;trace;1;0;0;0
707;calc_total;1;46.3878;46.3878;46.3878
146;compErr;1;1.983e-06;1.983e-06;1.983e-06
146;init;1;2.15812;2.15812;2.15812
146;update;1;45.8;45.8;45.8
146;sync;1;1.25708;1.25708;1.25708
146;evalKnownDf;1;0;0;0
146;write;1;2.7685e-05;2.7685e-05;2.7685e-05
146;trace;1;0;0;0
146;calc_total;1;47.0571;47.0571;47.0571
117;compErr;1;1.509e-06;1.509e-06;1.509e-06
117;init;1;2.22984;2.22984;2.22984
117;update;1;45.6778;45.6778;45.6778
117;sync;1;33.4649;33.4649;33.4649
117;evalKnownDf;1;0;0;0
117;write;1;3.0062e-05;3.0062e-05;3.0062e-05
117;trace;1;0;0;0
117;calc_total;1;79.1427;79.1427;79.1427
448;compErr;1;1.496e-06;1.496e-06;1.496e-06
448;init;1;2.27358;2.27358;2.27358
448;update;1;45.8533;45.8533;45.8533
448;sync;1;0.142004;0.142004;0.142004
448;evalKnownDf;1;0;0;0
448;write;1;2.5756e-05;2.5756e-05;2.5756e-05
448;trace;1;0;0;0
448;calc_total;1;45.9953;45.9953;45.9953
128;compErr;1;1.079e-06;1.079e-06;1.079e-06
128;init;1;2.15632;2.15632;2.15632
128;update;1;45.8418;45.8418;45.8418
128;sync;1;0.298243;0.298243;0.298243
128;evalKnownDf;1;0;0;0
128;write;1;2.1992e-05;2.1992e-05;2.1992e-05
128;trace;1;0;0;0
128;calc_total;1;46.14;46.14;46.14
50;compErr;1;1.584e-06;1.584e-06;1.584e-06
50;init;1;2.15951;2.15951;2.15951
50;update;1;45.815;45.815;45.815
50;sync;1;0.0481776;0.0481776;0.0481776
50;evalKnownDf;1;0;0;0
50;write;1;2.3915e-05;2.3915e-05;2.3915e-05
50;trace;1;0;0;0
50;calc_total;1;45.8631;45.8631;45.8631
562;compErr;1;2.129e-06;2.129e-06;2.129e-06
562;init;1;2.1655;2.1655;2.1655
562;update;1;45.4708;45.4708;45.4708
562;sync;1;0.437591;0.437591;0.437591
562;evalKnownDf;1;0;0;0
562;write;1;2.857e-05;2.857e-05;2.857e-05
562;trace;1;0;0;0
562;calc_total;1;45.9084;45.9084;45.9084
123;compErr;1;1.827e-06;1.827e-06;1.827e-06
123;init;1;2.20621;2.20621;2.20621
123;update;1;45.5308;45.5308;45.5308
123;sync;1;1.12508;1.12508;1.12508
507;compErr;1;1.95e-06;1.95e-06;1.95e-06
507;init;1;2.17609;2.17609;2.17609
507;update;1;45.4349;45.4349;45.4349
507;sync;1;1.12347;1.12347;1.12347
507;evalKnownDf;1;0;0;0
123;evalKnownDf;1;0;0;0
123;write;1;2.7e-05;2.7e-05;2.7e-05
123;trace;1;0;0;0
123;calc_total;1;46.6559;46.6559;46.6559
507;write;1;2.5563e-05;2.5563e-05;2.5563e-05
507;trace;1;0;0;0
507;calc_total;1;46.5583;46.5583;46.5583
372;compErr;1;3.619e-06;3.619e-06;3.619e-06
372;init;1;2.22881;2.22881;2.22881
372;update;1;45.4456;45.4456;45.4456
372;sync;1;1.77943;1.77943;1.77943
372;evalKnownDf;1;0;0;0
372;write;1;2.8137e-05;2.8137e-05;2.8137e-05
372;trace;1;0;0;0
372;calc_total;1;47.2251;47.2251;47.2251
373;compErr;1;3.137e-06;3.137e-06;3.137e-06
373;init;1;2.2112;2.2112;2.2112
373;update;1;45.488;45.488;45.488
373;sync;1;1.63057;1.63057;1.63057
373;evalKnownDf;1;0;0;0
373;write;1;2.9936e-05;2.9936e-05;2.9936e-05
373;trace;1;0;0;0
373;calc_total;1;47.1186;47.1186;47.1186
374;compErr;1;1.975e-06;1.975e-06;1.975e-06
374;init;1;2.20231;2.20231;2.20231
374;update;1;45.6633;45.6633;45.6633
374;sync;1;1.20701;1.20701;1.20701
374;evalKnownDf;1;0;0;0
374;write;1;2.4237e-05;2.4237e-05;2.4237e-05
374;trace;1;0;0;0
374;calc_total;1;46.8703;46.8703;46.8703
379;compErr;1;4.787e-06;4.787e-06;4.787e-06
379;init;1;2.20688;2.20688;2.20688
379;update;1;45.4316;45.4316;45.4316
379;sync;1;1.40049;1.40049;1.40049
379;evalKnownDf;1;0;0;0
379;write;1;2.8474e-05;2.8474e-05;2.8474e-05
379;trace;1;0;0;0
379;calc_total;1;46.8321;46.8321;46.8321
130;compErr;1;2.307e-06;2.307e-06;2.307e-06
130;init;1;2.16902;2.16902;2.16902
130;update;1;45.5455;45.5455;45.5455
130;sync;1;2.67105;2.67105;2.67105
130;evalKnownDf;1;0;0;0
375;compErr;1;1.892e-06;1.892e-06;1.892e-06
375;init;1;2.16898;2.16898;2.16898
375;update;1;45.5467;45.5467;45.5467
375;sync;1;1.21738;1.21738;1.21738
375;evalKnownDf;1;0;0;0
375;write;1;2.4619e-05;2.4619e-05;2.4619e-05
375;trace;1;0;0;0
375;calc_total;1;46.7641;46.7641;46.7641
130;write;1;2.9233e-05;2.9233e-05;2.9233e-05
130;trace;1;0;0;0
130;calc_total;1;48.2166;48.2166;48.2166
418;compErr;1;2.047e-06;2.047e-06;2.047e-06
418;init;1;2.1927;2.1927;2.1927
418;update;1;45.7787;45.7787;45.7787
418;sync;1;2.33767;2.33767;2.33767
418;evalKnownDf;1;0;0;0
418;write;1;2.3004e-05;2.3004e-05;2.3004e-05
418;trace;1;0;0;0
418;calc_total;1;48.1163;48.1163;48.1163
131;compErr;1;2.727e-06;2.727e-06;2.727e-06
131;init;1;2.14817;2.14817;2.14817
131;update;1;45.3522;45.3522;45.3522
131;sync;1;0.997716;0.997716;0.997716
131;evalKnownDf;1;0;0;0
131;write;1;3.3781e-05;3.3781e-05;3.3781e-05
131;trace;1;0;0;0
131;calc_total;1;46.3499;46.3499;46.3499
119;compErr;1;2.548e-06;2.548e-06;2.548e-06
119;init;1;2.22457;2.22457;2.22457
119;update;1;45.8603;45.8603;45.8603
119;sync;1;33.1569;33.1569;33.1569
132;compErr;1;1.421e-06;1.421e-06;1.421e-06
132;init;1;2.20428;2.20428;2.20428
132;update;1;45.8891;45.8891;45.8891
132;sync;1;0.0866231;0.0866231;0.0866231
132;evalKnownDf;1;0;0;0
132;write;1;2.396e-05;2.396e-05;2.396e-05
132;trace;1;0;0;0
132;calc_total;1;45.9757;45.9757;45.9757
119;evalKnownDf;1;0;0;0
119;write;1;3.5864e-05;3.5864e-05;3.5864e-05
119;trace;1;0;0;0
119;calc_total;1;79.0172;79.0172;79.0172
52;compErr;1;1.785e-06;1.785e-06;1.785e-06
52;init;1;2.16546;2.16546;2.16546
52;update;1;45.5304;45.5304;45.5304
52;sync;1;0.493993;0.493993;0.493993
52;evalKnownDf;1;0;0;0
133;compErr;1;2.171e-06;2.171e-06;2.171e-06
133;init;1;2.1647;2.1647;2.1647
133;update;1;45.7794;45.7794;45.7794
133;sync;1;0.452626;0.452626;0.452626
133;evalKnownDf;1;0;0;0
133;write;1;2.6788e-05;2.6788e-05;2.6788e-05
133;trace;1;0;0;0
133;calc_total;1;46.232;46.232;46.232
107;compErr;1;2.345e-06;2.345e-06;2.345e-06
107;init;1;2.17647;2.17647;2.17647
107;update;1;45.6843;45.6843;45.6843
107;sync;1;33.8568;33.8568;33.8568
107;evalKnownDf;1;0;0;0
107;write;1;3.6933e-05;3.6933e-05;3.6933e-05
107;trace;1;0;0;0
107;calc_total;1;79.5412;79.5412;79.5412
52;write;1;2.5896e-05;2.5896e-05;2.5896e-05
52;trace;1;0;0;0
52;calc_total;1;46.0244;46.0244;46.0244
619;compErr;1;2.391e-06;2.391e-06;2.391e-06
619;init;1;2.16385;2.16385;2.16385
619;update;1;45.6398;45.6398;45.6398
619;sync;1;1.04491;1.04491;1.04491
619;evalKnownDf;1;0;0;0
619;write;1;3.2788e-05;3.2788e-05;3.2788e-05
619;trace;1;0;0;0
619;calc_total;1;46.6847;46.6847;46.6847
91;compErr;1;2.105e-06;2.105e-06;2.105e-06
91;init;1;2.20448;2.20448;2.20448
91;update;1;46.0635;46.0635;46.0635
91;sync;1;0.10818;0.10818;0.10818
91;evalKnownDf;1;0;0;0
91;write;1;2.2869e-05;2.2869e-05;2.2869e-05
91;trace;1;0;0;0
91;calc_total;1;46.1717;46.1717;46.1717
125;compErr;1;3.746e-06;3.746e-06;3.746e-06
125;init;1;2.1711;2.1711;2.1711
125;update;1;45.5451;45.5451;45.5451
125;sync;1;1.47393;1.47393;1.47393
125;evalKnownDf;1;0;0;0
125;write;1;3.0887e-05;3.0887e-05;3.0887e-05
125;trace;1;0;0;0
53;compErr;1;1.403e-06;1.403e-06;1.403e-06
53;init;1;2.19423;2.19423;2.19423
53;update;1;45.8906;45.8906;45.8906
53;sync;1;0.141888;0.141888;0.141888
53;evalKnownDf;1;0;0;0
125;calc_total;1;47.019;47.019;47.019
53;write;1;2.1317e-05;2.1317e-05;2.1317e-05
53;trace;1;0;0;0
53;calc_total;1;46.0325;46.0325;46.0325
124;compErr;1;1.766e-06;1.766e-06;1.766e-06
124;init;1;2.21246;2.21246;2.21246
124;update;1;45.9958;45.9958;45.9958
124;sync;1;0.232995;0.232995;0.232995
2;compErr;1;1.297e-06;1.297e-06;1.297e-06
2;init;1;2.20568;2.20568;2.20568
2;update;1;45.5672;45.5672;45.5672
64;compErr;1;2.051e-06;2.051e-06;2.051e-06
64;init;1;2.23221;2.23221;2.23221
64;update;1;45.9514;45.9514;45.9514
64;sync;1;0.23084;0.23084;0.23084
64;evalKnownDf;1;0;0;0
64;write;1;2.9617e-05;2.9617e-05;2.9617e-05
64;trace;1;0;0;0
64;calc_total;1;46.1822;46.1822;46.1822
124;evalKnownDf;1;0;0;0
124;write;1;2.0128e-05;2.0128e-05;2.0128e-05
124;trace;1;0;0;0
124;calc_total;1;46.2288;46.2288;46.2288
2;sync;1;1.22838;1.22838;1.22838
2;evalKnownDf;1;0;0;0
2;write;1;1.8809e-05;1.8809e-05;1.8809e-05
2;trace;1;0;0;0
82;compErr;1;2.323e-06;2.323e-06;2.323e-06
82;init;1;2.1909;2.1909;2.1909
82;update;1;45.9951;45.9951;45.9951
82;sync;1;0.345349;0.345349;0.345349
82;evalKnownDf;1;0;0;0
82;write;1;2.417e-05;2.417e-05;2.417e-05
82;trace;1;0;0;0
82;calc_total;1;46.3404;46.3404;46.3404
3;compErr;1;1.413e-06;1.413e-06;1.413e-06
3;init;1;2.14697;2.14697;2.14697
3;update;1;45.9049;45.9049;45.9049
3;sync;1;0.589675;0.589675;0.589675
3;evalKnownDf;1;0;0;0
3;write;1;2.2068e-05;2.2068e-05;2.2068e-05
3;trace;1;0;0;0
3;calc_total;1;46.4945;46.4945;46.4945
576;compErr;1;2.158e-06;2.158e-06;2.158e-06
576;init;1;2.17782;2.17782;2.17782
576;update;1;45.504;45.504;45.504
576;sync;1;0.614021;0.614021;0.614021
576;evalKnownDf;1;0;0;0
576;write;1;3.2721e-05;3.2721e-05;3.2721e-05
576;trace;1;0;0;0
576;calc_total;1;46.118;46.118;46.118
135;compErr;1;2.81e-06;2.81e-06;2.81e-06
135;init;1;2.16006;2.16006;2.16006
135;update;1;45.7435;45.7435;45.7435
135;sync;1;0.17083;0.17083;0.17083
135;evalKnownDf;1;0;0;0
135;write;1;2.4118e-05;2.4118e-05;2.4118e-05
135;trace;1;0;0;0
135;calc_total;1;45.9143;45.9143;45.9143
5;compErr;1;2.046e-06;2.046e-06;2.046e-06
5;init;1;2.13828;2.13828;2.13828
5;update;1;45.5213;45.5213;45.5213
5;sync;1;0.904511;0.904511;0.904511
5;evalKnownDf;1;0;0;0
5;write;1;2.5065e-05;2.5065e-05;2.5065e-05
5;trace;1;0;0;0
5;calc_total;1;46.4258;46.4258;46.4258
594;compErr;1;2.946e-06;2.946e-06;2.946e-06
594;init;1;2.22374;2.22374;2.22374
594;update;1;45.6559;45.6559;45.6559
594;sync;1;0.788994;0.788994;0.788994
594;evalKnownDf;1;0;0;0
594;write;1;2.8941e-05;2.8941e-05;2.8941e-05
594;trace;1;0;0;0
594;calc_total;1;46.4449;46.4449;46.4449
134;compErr;1;1.672e-06;1.672e-06;1.672e-06
134;init;1;2.23091;2.23091;2.23091
134;update;1;45.4609;45.4609;45.4609
134;sync;1;0.892784;0.892784;0.892784
134;evalKnownDf;1;0;0;0
134;write;1;2.6712e-05;2.6712e-05;2.6712e-05
2;calc_total;1;46.7956;46.7956;46.7956
466;compErr;1;2.471e-06;2.471e-06;2.471e-06
466;init;1;2.16947;2.16947;2.16947
466;update;1;45.8947;45.8947;45.8947
466;sync;1;0.459245;0.459245;0.459245
466;evalKnownDf;1;0;0;0
466;write;1;2.5861e-05;2.5861e-05;2.5861e-05
466;trace;1;0;0;0
466;calc_total;1;46.3539;46.3539;46.3539
437;compErr;1;2.747e-06;2.747e-06;2.747e-06
437;init;1;2.1861;2.1861;2.1861
437;update;1;45.9388;45.9388;45.9388
437;sync;1;3.20932;3.20932;3.20932
437;evalKnownDf;1;0;0;0
437;write;1;2.893e-05;2.893e-05;2.893e-05
437;trace;1;0;0;0
66;compErr;1;1.55e-06;1.55e-06;1.55e-06
66;init;1;2.19681;2.19681;2.19681
66;update;1;46.3704;46.3704;46.3704
66;sync;1;0.40409;0.40409;0.40409
134;trace;1;0;0;0
134;calc_total;1;46.3537;46.3537;46.3537
4;compErr;1;1.955e-06;1.955e-06;1.955e-06
4;init;1;2.15452;2.15452;2.15452
4;update;1;45.5342;45.5342;45.5342
4;sync;1;3.41091;3.41091;3.41091
4;evalKnownDf;1;0;0;0
194;compErr;1;1.635e-06;1.635e-06;1.635e-06
194;init;1;2.17635;2.17635;2.17635
194;update;1;45.9083;45.9083;45.9083
194;sync;1;2.57594;2.57594;2.57594
194;evalKnownDf;1;0;0;0
320;compErr;1;1.659e-06;1.659e-06;1.659e-06
320;init;1;2.1907;2.1907;2.1907
320;update;1;45.8811;45.8811;45.8811
320;sync;1;0.762696;0.762696;0.762696
320;evalKnownDf;1;0;0;0
320;write;1;2.3359e-05;2.3359e-05;2.3359e-05
320;trace;1;0;0;0
320;calc_total;1;46.6438;46.6438;46.6438
475;compErr;1;2.646e-06;2.646e-06;2.646e-06
475;init;1;2.26201;2.26201;2.26201
475;update;1;45.4925;45.4925;45.4925
475;sync;1;1.23305;1.23305;1.23305
475;evalKnownDf;1;0;0;0
475;write;1;2.3385e-05;2.3385e-05;2.3385e-05
475;trace;1;0;0;0
475;calc_total;1;46.7256;46.7256;46.7256
437;calc_total;1;49.1481;49.1481;49.1481
578;compErr;1;1.082e-06;1.082e-06;1.082e-06
578;init;1;2.21684;2.21684;2.21684
578;update;1;45.5736;45.5736;45.5736
578;sync;1;2.7847;2.7847;2.7847
66;evalKnownDf;1;0;0;0
66;write;1;2.6483e-05;2.6483e-05;2.6483e-05
66;trace;1;0;0;0
66;calc_total;1;46.7745;46.7745;46.7745
121;compErr;1;2.513e-06;2.513e-06;2.513e-06
121;init;1;2.16387;2.16387;2.16387
121;update;1;45.6264;45.6264;45.6264
121;sync;1;2.92476;2.92476;2.92476
121;evalKnownDf;1;0;0;0
121;write;1;3.1268e-05;3.1268e-05;3.1268e-05
121;trace;1;0;0;0
121;calc_total;1;48.5511;48.5511;48.5511
4;write;1;2.7943e-05;2.7943e-05;2.7943e-05
4;trace;1;0;0;0
4;calc_total;1;48.9451;48.9451;48.9451
194;write;1;2.2359e-05;2.2359e-05;2.2359e-05
194;trace;1;0;0;0
194;calc_total;1;48.4842;48.4842;48.4842
322;compErr;1;1.579e-06;1.579e-06;1.579e-06
322;init;1;2.18482;2.18482;2.18482
322;update;1;45.8698;45.8698;45.8698
322;sync;1;0.562932;0.562932;0.562932
322;evalKnownDf;1;0;0;0
322;write;1;2.1707e-05;2.1707e-05;2.1707e-05
322;trace;1;0;0;0
322;calc_total;1;46.4328;46.4328;46.4328
476;compErr;1;1.851e-06;1.851e-06;1.851e-06
476;init;1;2.20768;2.20768;2.20768
476;update;1;45.4317;45.4317;45.4317
476;sync;1;0.835354;0.835354;0.835354
476;evalKnownDf;1;0;0;0
476;write;1;2.45e-05;2.45e-05;2.45e-05
476;trace;1;0;0;0
476;calc_total;1;46.2671;46.2671;46.2671
443;compErr;1;2.399e-06;2.399e-06;2.399e-06
443;init;1;2.15931;2.15931;2.15931
443;update;1;45.7883;45.7883;45.7883
443;sync;1;0.743899;0.743899;0.743899
443;evalKnownDf;1;0;0;0
443;write;1;3.3961e-05;3.3961e-05;3.3961e-05
443;trace;1;0;0;0
578;evalKnownDf;1;0;0;0
578;write;1;2.2141e-05;2.2141e-05;2.2141e-05
578;trace;1;0;0;0
578;calc_total;1;48.3583;48.3583;48.3583
54;compErr;1;1.892e-06;1.892e-06;1.892e-06
54;init;1;2.1554;2.1554;2.1554
195;compErr;1;1.563e-06;1.563e-06;1.563e-06
195;init;1;2.22195;2.22195;2.22195
195;update;1;45.7701;45.7701;45.7701
195;sync;1;1.14251;1.14251;1.14251
323;compErr;1;1.618e-06;1.618e-06;1.618e-06
323;init;1;2.19309;2.19309;2.19309
323;update;1;45.4218;45.4218;45.4218
323;sync;1;1.39234;1.39234;1.39234
323;evalKnownDf;1;0;0;0
323;write;1;2.4889e-05;2.4889e-05;2.4889e-05
323;trace;1;0;0;0
323;calc_total;1;46.8142;46.8142;46.8142
477;compErr;1;1.484e-06;1.484e-06;1.484e-06
477;init;1;2.17714;2.17714;2.17714
477;update;1;45.7081;45.7081;45.7081
477;sync;1;2.77368;2.77368;2.77368
477;evalKnownDf;1;0;0;0
477;write;1;2.2044e-05;2.2044e-05;2.2044e-05
477;trace;1;0;0;0
477;calc_total;1;48.4818;48.4818;48.4818
443;calc_total;1;46.5322;46.5322;46.5322
54;update;1;45.6863;45.6863;45.6863
54;sync;1;0.343928;0.343928;0.343928
54;evalKnownDf;1;0;0;0
54;write;1;2.5204e-05;2.5204e-05;2.5204e-05
54;trace;1;0;0;0
195;evalKnownDf;1;0;0;0
195;write;1;2.6243e-05;2.6243e-05;2.6243e-05
195;trace;1;0;0;0
195;calc_total;1;46.9126;46.9126;46.9126
315;compErr;1;1.948e-06;1.948e-06;1.948e-06
315;init;1;2.17661;2.17661;2.17661
315;update;1;45.8666;45.8666;45.8666
315;sync;1;0.631283;0.631283;0.631283
450;compErr;1;2.003e-06;2.003e-06;2.003e-06
450;init;1;2.18413;2.18413;2.18413
54;calc_total;1;46.0303;46.0303;46.0303
27;compErr;1;2.238e-06;2.238e-06;2.238e-06
27;init;1;2.18083;2.18083;2.18083
27;update;1;45.8049;45.8049;45.8049
27;sync;1;0.133604;0.133604;0.133604
27;evalKnownDf;1;0;0;0
27;write;1;2.5994e-05;2.5994e-05;2.5994e-05
27;trace;1;0;0;0
27;calc_total;1;45.9385;45.9385;45.9385
6;compErr;1;2.024e-06;2.024e-06;2.024e-06
6;init;1;2.13993;2.13993;2.13993
6;update;1;45.6324;45.6324;45.6324
6;sync;1;0.827951;0.827951;0.827951
6;evalKnownDf;1;0;0;0
196;compErr;1;3.29e-06;3.29e-06;3.29e-06
196;init;1;2.13592;2.13592;2.13592
196;update;1;45.4547;45.4547;45.4547
196;sync;1;5.33225;5.33225;5.33225
196;evalKnownDf;1;0;0;0
196;write;1;2.6645e-05;2.6645e-05;2.6645e-05
196;trace;1;0;0;0
196;calc_total;1;50.787;50.787;50.787
315;evalKnownDf;1;0;0;0
315;write;1;2.7061e-05;2.7061e-05;2.7061e-05
315;trace;1;0;0;0
315;calc_total;1;46.4978;46.4978;46.4978
450;update;1;45.9309;45.9309;45.9309
450;sync;1;0.711626;0.711626;0.711626
450;evalKnownDf;1;0;0;0
450;write;1;2.1781e-05;2.1781e-05;2.1781e-05
450;trace;1;0;0;0
450;calc_total;1;46.6425;46.6425;46.6425
579;compErr;1;1.961e-06;1.961e-06;1.961e-06
579;init;1;2.20373;2.20373;2.20373
579;update;1;45.4299;45.4299;45.4299
579;sync;1;1.16087;1.16087;1.16087
7;compErr;1;2.563e-06;2.563e-06;2.563e-06
7;init;1;2.14064;2.14064;2.14064
7;update;1;45.8003;45.8003;45.8003
7;sync;1;0.719382;0.719382;0.719382
7;evalKnownDf;1;0;0;0
7;write;1;2.8795e-05;2.8795e-05;2.8795e-05
7;trace;1;0;0;0
7;calc_total;1;46.5197;46.5197;46.5197
198;compErr;1;2.214e-06;2.214e-06;2.214e-06
198;init;1;2.18057;2.18057;2.18057
198;update;1;46.1761;46.1761;46.1761
198;sync;1;0.301336;0.301336;0.301336
274;compErr;1;2.578e-06;2.578e-06;2.578e-06
274;init;1;2.18946;2.18946;2.18946
274;update;1;46.0285;46.0285;46.0285
274;sync;1;0.243471;0.243471;0.243471
274;evalKnownDf;1;0;0;0
274;write;1;2.8481e-05;2.8481e-05;2.8481e-05
274;trace;1;0;0;0
274;calc_total;1;46.2719;46.2719;46.2719
451;compErr;1;1.611e-06;1.611e-06;1.611e-06
451;init;1;2.15769;2.15769;2.15769
451;update;1;45.9498;45.9498;45.9498
451;sync;1;0.701205;0.701205;0.701205
451;evalKnownDf;1;0;0;0
451;write;1;2.0232e-05;2.0232e-05;2.0232e-05
451;trace;1;0;0;0
451;calc_total;1;46.651;46.651;46.651
579;evalKnownDf;1;0;0;0
579;write;1;3.224e-05;3.224e-05;3.224e-05
579;trace;1;0;0;0
579;calc_total;1;46.5907;46.5907;46.5907
93;compErr;1;1.966e-06;1.966e-06;1.966e-06
93;init;1;2.17597;2.17597;2.17597
93;update;1;45.7887;45.7887;45.7887
93;sync;1;2.77445;2.77445;2.77445
93;evalKnownDf;1;0;0;0
93;write;1;2.8004e-05;2.8004e-05;2.8004e-05
93;trace;1;0;0;0
93;calc_total;1;48.5632;48.5632;48.5632
6;write;1;2.9832e-05;2.9832e-05;2.9832e-05
6;trace;1;0;0;0
6;calc_total;1;46.4604;46.4604;46.4604
198;evalKnownDf;1;0;0;0
198;write;1;2.4899e-05;2.4899e-05;2.4899e-05
198;trace;1;0;0;0
198;calc_total;1;46.4774;46.4774;46.4774
456;compErr;1;2.481e-06;2.481e-06;2.481e-06
456;init;1;2.18741;2.18741;2.18741
456;update;1;46.0382;46.0382;46.0382
456;sync;1;3.00842;3.00842;3.00842
456;evalKnownDf;1;0;0;0
439;compErr;1;2.992e-06;2.992e-06;2.992e-06
439;init;1;2.17878;2.17878;2.17878
439;update;1;45.4797;45.4797;45.4797
439;sync;1;1.64811;1.64811;1.64811
439;evalKnownDf;1;0;0;0
439;write;1;3.269e-05;3.269e-05;3.269e-05
439;trace;1;0;0;0
439;calc_total;1;47.1278;47.1278;47.1278
530;compErr;1;1.958e-06;1.958e-06;1.958e-06
530;init;1;2.18588;2.18588;2.18588
530;update;1;45.5951;45.5951;45.5951
530;sync;1;1.46762;1.46762;1.46762
530;evalKnownDf;1;0;0;0
530;write;1;2.853e-05;2.853e-05;2.853e-05
530;trace;1;0;0;0
530;calc_total;1;47.0627;47.0627;47.0627
34;compErr;1;1.917e-06;1.917e-06;1.917e-06
34;init;1;2.2037;2.2037;2.2037
34;update;1;46.1429;46.1429;46.1429
34;sync;1;0.845699;0.845699;0.845699
34;evalKnownDf;1;0;0;0
34;write;1;2.1806e-05;2.1806e-05;2.1806e-05
18;compErr;1;1.301e-06;1.301e-06;1.301e-06
18;init;1;2.17591;2.17591;2.17591
18;update;1;45.9964;45.9964;45.9964
197;compErr;1;2.801e-06;2.801e-06;2.801e-06
197;init;1;2.15185;2.15185;2.15185
456;write;1;2.3257e-05;2.3257e-05;2.3257e-05
456;trace;1;0;0;0
456;calc_total;1;49.0466;49.0466;49.0466
452;compErr;1;1.882e-06;1.882e-06;1.882e-06
452;init;1;2.1491;2.1491;2.1491
452;update;1;45.7943;45.7943;45.7943
452;sync;1;0.470117;0.470117;0.470117
452;evalKnownDf;1;0;0;0
34;trace;1;0;0;0
34;calc_total;1;46.9886;46.9886;46.9886
18;sync;1;0.430793;0.430793;0.430793
18;evalKnownDf;1;0;0;0
18;write;1;2.1673e-05;2.1673e-05;2.1673e-05
18;trace;1;0;0;0
18;calc_total;1;46.4272;46.4272;46.4272
197;update;1;45.4893;45.4893;45.4893
197;sync;1;0.777905;0.777905;0.777905
197;evalKnownDf;1;0;0;0
197;write;1;3.0668e-05;3.0668e-05;3.0668e-05
265;compErr;1;2.822e-06;2.822e-06;2.822e-06
265;init;1;2.15451;2.15451;2.15451
265;update;1;45.647;45.647;45.647
265;sync;1;0.359651;0.359651;0.359651
265;evalKnownDf;1;0;0;0
459;compErr;1;2.34e-06;2.34e-06;2.34e-06
459;init;1;2.17505;2.17505;2.17505
459;update;1;45.7614;45.7614;45.7614
459;sync;1;0.584716;0.584716;0.584716
459;evalKnownDf;1;0;0;0
459;write;1;2.7927e-05;2.7927e-05;2.7927e-05
459;trace;1;0;0;0
459;calc_total;1;46.3461;46.3461;46.3461
452;write;1;2.1725e-05;2.1725e-05;2.1725e-05
452;trace;1;0;0;0
452;calc_total;1;46.2644;46.2644;46.2644
40;compErr;1;2.556e-06;2.556e-06;2.556e-06
40;init;1;2.1687;2.1687;2.1687
40;update;1;45.3546;45.3546;45.3546
40;sync;1;1.10751;1.10751;1.10751
40;evalKnownDf;1;0;0;0
40;write;1;3.4177e-05;3.4177e-05;3.4177e-05
40;trace;1;0;0;0
40;calc_total;1;46.4621;46.4621;46.4621
197;trace;1;0;0;0
197;calc_total;1;46.2672;46.2672;46.2672
265;write;1;3.5291e-05;3.5291e-05;3.5291e-05
265;trace;1;0;0;0
265;calc_total;1;46.0066;46.0066;46.0066
460;compErr;1;2.627e-06;2.627e-06;2.627e-06
460;init;1;2.16689;2.16689;2.16689
460;update;1;45.5476;45.5476;45.5476
460;sync;1;0.515103;0.515103;0.515103
460;evalKnownDf;1;0;0;0
460;write;1;2.8273e-05;2.8273e-05;2.8273e-05
84;compErr;1;2.241e-06;2.241e-06;2.241e-06
84;init;1;2.22657;2.22657;2.22657
84;update;1;45.8957;45.8957;45.8957
84;sync;1;0.807613;0.807613;0.807613
84;evalKnownDf;1;0;0;0
41;compErr;1;3.061e-06;3.061e-06;3.061e-06
41;init;1;2.16198;2.16198;2.16198
41;update;1;45.3652;45.3652;45.3652
41;sync;1;0.997929;0.997929;0.997929
41;evalKnownDf;1;0;0;0
41;write;1;3.0909e-05;3.0909e-05;3.0909e-05
41;trace;1;0;0;0
41;calc_total;1;46.3631;46.3631;46.3631
199;compErr;1;2.078e-06;2.078e-06;2.078e-06
199;init;1;2.14611;2.14611;2.14611
199;update;1;45.8069;45.8069;45.8069
329;compErr;1;1.476e-06;1.476e-06;1.476e-06
329;init;1;2.18517;2.18517;2.18517
329;update;1;46.0798;46.0798;46.0798
329;sync;1;2.97349;2.97349;2.97349
329;evalKnownDf;1;0;0;0
329;write;1;2.463e-05;2.463e-05;2.463e-05
329;trace;1;0;0;0
329;calc_total;1;49.0533;49.0533;49.0533
267;compErr;1;2.911e-06;2.911e-06;2.911e-06
267;init;1;2.17673;2.17673;2.17673
267;update;1;45.788;45.788;45.788
267;sync;1;1.62297;1.62297;1.62297
267;evalKnownDf;1;0;0;0
267;write;1;3.6706e-05;3.6706e-05;3.6706e-05
267;trace;1;0;0;0
267;calc_total;1;47.4109;47.4109;47.4109
460;trace;1;0;0;0
460;calc_total;1;46.0627;46.0627;46.0627
84;write;1;3.546e-05;3.546e-05;3.546e-05
84;trace;1;0;0;0
84;calc_total;1;46.7033;46.7033;46.7033
43;compErr;1;1.543e-06;1.543e-06;1.543e-06
43;init;1;2.18939;2.18939;2.18939
43;update;1;45.7336;45.7336;45.7336
43;sync;1;0.475231;0.475231;0.475231
43;evalKnownDf;1;0;0;0
43;write;1;2.4653e-05;2.4653e-05;2.4653e-05
43;trace;1;0;0;0
43;calc_total;1;46.2088;46.2088;46.2088
199;sync;1;0.828762;0.828762;0.828762
199;evalKnownDf;1;0;0;0
199;write;1;3.202e-05;3.202e-05;3.202e-05
199;trace;1;0;0;0
199;calc_total;1;46.6356;46.6356;46.6356
331;compErr;1;3.418e-06;3.418e-06;3.418e-06
331;init;1;2.17267;2.17267;2.17267
331;update;1;45.8607;45.8607;45.8607
331;sync;1;2.80083;2.80083;2.80083
331;evalKnownDf;1;0;0;0
331;write;1;3.014e-05;3.014e-05;3.014e-05
331;trace;1;0;0;0
331;calc_total;1;48.6615;48.6615;48.6615
268;compErr;1;2.346e-06;2.346e-06;2.346e-06
268;init;1;2.23772;2.23772;2.23772
268;update;1;45.6667;45.6667;45.6667
268;sync;1;0.483585;0.483585;0.483585
629;compErr;1;2.265e-06;2.265e-06;2.265e-06
629;init;1;2.17812;2.17812;2.17812
629;update;1;45.3691;45.3691;45.3691
629;sync;1;1.37965;1.37965;1.37965
629;evalKnownDf;1;0;0;0
629;write;1;2.7828e-05;2.7828e-05;2.7828e-05
629;trace;1;0;0;0
629;calc_total;1;46.7487;46.7487;46.7487
92;compErr;1;1.214e-06;1.214e-06;1.214e-06
92;init;1;2.14594;2.14594;2.14594
92;update;1;45.872;45.872;45.872
92;sync;1;0.55167;0.55167;0.55167
92;evalKnownDf;1;0;0;0
92;write;1;2.1722e-05;2.1722e-05;2.1722e-05
92;trace;1;0;0;0
92;calc_total;1;46.4237;46.4237;46.4237
200;compErr;1;1.728e-06;1.728e-06;1.728e-06
200;init;1;2.23952;2.23952;2.23952
200;update;1;46.1121;46.1121;46.1121
200;sync;1;0.270944;0.270944;0.270944
200;evalKnownDf;1;0;0;0
200;write;1;2.1206e-05;2.1206e-05;2.1206e-05
200;trace;1;0;0;0
332;compErr;1;2.175e-06;2.175e-06;2.175e-06
332;init;1;2.15566;2.15566;2.15566
332;update;1;45.9546;45.9546;45.9546
332;sync;1;0.184946;0.184946;0.184946
332;evalKnownDf;1;0;0;0
332;write;1;2.847e-05;2.847e-05;2.847e-05
268;evalKnownDf;1;0;0;0
268;write;1;3.0903e-05;3.0903e-05;3.0903e-05
268;trace;1;0;0;0
268;calc_total;1;46.1503;46.1503;46.1503
630;compErr;1;2.076e-06;2.076e-06;2.076e-06
630;init;1;2.22097;2.22097;2.22097
630;update;1;45.4901;45.4901;45.4901
630;sync;1;0.945922;0.945922;0.945922
630;evalKnownDf;1;0;0;0
630;write;1;2.4728e-05;2.4728e-05;2.4728e-05
630;trace;1;0;0;0
630;calc_total;1;46.4361;46.4361;46.4361
73;compErr;1;1.809e-06;1.809e-06;1.809e-06
73;init;1;2.17957;2.17957;2.17957
73;update;1;45.8454;45.8454;45.8454
73;sync;1;1.0011;1.0011;1.0011
29;compErr;1;2.255e-06;2.255e-06;2.255e-06
29;init;1;2.19205;2.19205;2.19205
29;update;1;45.6217;45.6217;45.6217
29;sync;1;1.06524;1.06524;1.06524
29;evalKnownDf;1;0;0;0
29;write;1;2.6227e-05;2.6227e-05;2.6227e-05
29;trace;1;0;0;0
29;calc_total;1;46.6869;46.6869;46.6869
200;calc_total;1;46.383;46.383;46.383
332;trace;1;0;0;0
332;calc_total;1;46.1395;46.1395;46.1395
631;compErr;1;1.709e-06;1.709e-06;1.709e-06
631;init;1;2.15162;2.15162;2.15162
631;update;1;45.62;45.62;45.62
631;sync;1;0.550966;0.550966;0.550966
631;evalKnownDf;1;0;0;0
631;write;1;2.7334e-05;2.7334e-05;2.7334e-05
631;trace;1;0;0;0
631;calc_total;1;46.171;46.171;46.171
73;evalKnownDf;1;0;0;0
73;write;1;2.5979e-05;2.5979e-05;2.5979e-05
73;trace;1;0;0;0
73;calc_total;1;46.8465;46.8465;46.8465
204;compErr;1;2.096e-06;2.096e-06;2.096e-06
204;init;1;2.162;2.162;2.162
204;update;1;45.9198;45.9198;45.9198
204;sync;1;0.190492;0.190492;0.190492
204;evalKnownDf;1;0;0;0
204;write;1;2.808e-05;2.808e-05;2.808e-05
204;trace;1;0;0;0
204;calc_total;1;46.1103;46.1103;46.1103
325;compErr;1;3.231e-06;3.231e-06;3.231e-06
325;init;1;2.1757;2.1757;2.1757
325;update;1;45.7659;45.7659;45.7659
505;compErr;1;1.532e-06;1.532e-06;1.532e-06
505;init;1;2.14958;2.14958;2.14958
505;update;1;45.8706;45.8706;45.8706
505;sync;1;3.40522;3.40522;3.40522
505;evalKnownDf;1;0;0;0
505;write;1;2.113e-05;2.113e-05;2.113e-05
505;trace;1;0;0;0
505;calc_total;1;49.2758;49.2758;49.2758
633;compErr;1;2.656e-06;2.656e-06;2.656e-06
633;init;1;2.20975;2.20975;2.20975
633;update;1;45.5069;45.5069;45.5069
633;sync;1;1.50067;1.50067;1.50067
633;evalKnownDf;1;0;0;0
633;write;1;2.6471e-05;2.6471e-05;2.6471e-05
633;trace;1;0;0;0
633;calc_total;1;47.0076;47.0076;47.0076
75;compErr;1;1.442e-06;1.442e-06;1.442e-06
75;init;1;2.24617;2.24617;2.24617
75;update;1;46.1279;46.1279;46.1279
75;sync;1;0.416713;0.416713;0.416713
75;evalKnownDf;1;0;0;0
45;compErr;1;2.902e-06;2.902e-06;2.902e-06
45;init;1;2.19846;2.19846;2.19846
45;update;1;45.6258;45.6258;45.6258
45;sync;1;2.77363;2.77363;2.77363
45;evalKnownDf;1;0;0;0
45;write;1;2.5457e-05;2.5457e-05;2.5457e-05
45;trace;1;0;0;0
45;calc_total;1;48.3994;48.3994;48.3994
203;compErr;1;2.893e-06;2.893e-06;2.893e-06
203;init;1;2.21046;2.21046;2.21046
203;update;1;46.0378;46.0378;46.0378
203;sync;1;0.570501;0.570501;0.570501
203;evalKnownDf;1;0;0;0
203;write;1;3.2554e-05;3.2554e-05;3.2554e-05
203;trace;1;0;0;0
203;calc_total;1;46.6083;46.6083;46.6083
325;sync;1;0.652981;0.652981;0.652981
325;evalKnownDf;1;0;0;0
325;write;1;3.5752e-05;3.5752e-05;3.5752e-05
325;trace;1;0;0;0
508;compErr;1;1.948e-06;1.948e-06;1.948e-06
508;init;1;2.16629;2.16629;2.16629
508;update;1;45.6865;45.6865;45.6865
508;sync;1;0.901173;0.901173;0.901173
508;evalKnownDf;1;0;0;0
508;write;1;2.5583e-05;2.5583e-05;2.5583e-05
508;trace;1;0;0;0
508;calc_total;1;46.5877;46.5877;46.5877
635;compErr;1;1.81e-06;1.81e-06;1.81e-06
635;init;1;2.17768;2.17768;2.17768
635;update;1;45.7555;45.7555;45.7555
635;sync;1;0.789706;0.789706;0.789706
635;evalKnownDf;1;0;0;0
635;write;1;3.7809e-05;3.7809e-05;3.7809e-05
635;trace;1;0;0;0
635;calc_total;1;46.5452;46.5452;46.5452
75;write;1;2.3448e-05;2.3448e-05;2.3448e-05
75;trace;1;0;0;0
75;calc_total;1;46.5446;46.5446;46.5446
32;compErr;1;1.973e-06;1.973e-06;1.973e-06
32;init;1;2.18171;2.18171;2.18171
32;update;1;46.1092;46.1092;46.1092
32;sync;1;0.032344;0.032344;0.032344
32;evalKnownDf;1;0;0;0
32;write;1;2.2603e-05;2.2603e-05;2.2603e-05
32;trace;1;0;0;0
211;compErr;1;2.427e-06;2.427e-06;2.427e-06
211;init;1;2.15522;2.15522;2.15522
211;update;1;45.7172;45.7172;45.7172
211;sync;1;0.572403;0.572403;0.572403
211;evalKnownDf;1;0;0;0
211;write;1;2.6542e-05;2.6542e-05;2.6542e-05
211;trace;1;0;0;0
325;calc_total;1;46.4189;46.4189;46.4189
509;compErr;1;2.151e-06;2.151e-06;2.151e-06
509;init;1;2.15318;2.15318;2.15318
509;update;1;45.4954;45.4954;45.4954
509;sync;1;0.973654;0.973654;0.973654
509;evalKnownDf;1;0;0;0
509;write;1;2.7402e-05;2.7402e-05;2.7402e-05
509;trace;1;0;0;0
509;calc_total;1;46.469;46.469;46.469
636;compErr;1;2.237e-06;2.237e-06;2.237e-06
636;init;1;2.22637;2.22637;2.22637
636;update;1;46.1051;46.1051;46.1051
636;sync;1;0.569631;0.569631;0.569631
636;evalKnownDf;1;0;0;0
636;write;1;2.4009e-05;2.4009e-05;2.4009e-05
636;trace;1;0;0;0
636;calc_total;1;46.6748;46.6748;46.6748
83;compErr;1;1.67e-06;1.67e-06;1.67e-06
83;init;1;2.16271;2.16271;2.16271
83;update;1;45.9475;45.9475;45.9475
83;sync;1;0.292726;0.292726;0.292726
83;evalKnownDf;1;0;0;0
83;write;1;2.5472e-05;2.5472e-05;2.5472e-05
83;trace;1;0;0;0
32;calc_total;1;46.1415;46.1415;46.1415
211;calc_total;1;46.2896;46.2896;46.2896
324;compErr;1;2.455e-06;2.455e-06;2.455e-06
324;init;1;2.16117;2.16117;2.16117
324;update;1;45.4328;45.4328;45.4328
324;sync;1;0.980732;0.980732;0.980732
510;compErr;1;2.809e-06;2.809e-06;2.809e-06
510;init;1;2.18233;2.18233;2.18233
510;update;1;45.6189;45.6189;45.6189
510;sync;1;1.35121;1.35121;1.35121
510;evalKnownDf;1;0;0;0
510;write;1;2.8759e-05;2.8759e-05;2.8759e-05
510;trace;1;0;0;0
510;calc_total;1;46.9702;46.9702;46.9702
637;compErr;1;2.58e-06;2.58e-06;2.58e-06
637;init;1;2.28462;2.28462;2.28462
637;update;1;45.6786;45.6786;45.6786
637;sync;1;0.92567;0.92567;0.92567
637;evalKnownDf;1;0;0;0
637;write;1;2.8011e-05;2.8011e-05;2.8011e-05
637;trace;1;0;0;0
637;calc_total;1;46.6042;46.6042;46.6042
72;compErr;1;1.795e-06;1.795e-06;1.795e-06
72;init;1;2.21816;2.21816;2.21816
72;update;1;46.0278;46.0278;46.0278
72;sync;1;0.166326;0.166326;0.166326
72;evalKnownDf;1;0;0;0
72;write;1;2.0849e-05;2.0849e-05;2.0849e-05
72;trace;1;0;0;0
33;compErr;1;1.442e-06;1.442e-06;1.442e-06
33;init;1;2.15484;2.15484;2.15484
33;update;1;45.9068;45.9068;45.9068
33;sync;1;0.41619;0.41619;0.41619
33;evalKnownDf;1;0;0;0
33;write;1;2.4345e-05;2.4345e-05;2.4345e-05
33;trace;1;0;0;0
33;calc_total;1;46.323;46.323;46.323
213;compErr;1;2.758e-06;2.758e-06;2.758e-06
213;init;1;2.20471;2.20471;2.20471
213;update;1;45.9961;45.9961;45.9961
213;sync;1;0.626924;0.626924;0.626924
324;evalKnownDf;1;0;0;0
324;write;1;3.3254e-05;3.3254e-05;3.3254e-05
324;trace;1;0;0;0
324;calc_total;1;46.4136;46.4136;46.4136
511;compErr;1;3.884e-06;3.884e-06;3.884e-06
511;init;1;2.19547;2.19547;2.19547
511;update;1;45.6117;45.6117;45.6117
511;sync;1;1.09562;1.09562;1.09562
511;evalKnownDf;1;0;0;0
511;write;1;3.3295e-05;3.3295e-05;3.3295e-05
511;trace;1;0;0;0
511;calc_total;1;46.7073;46.7073;46.7073
638;compErr;1;3.626e-06;3.626e-06;3.626e-06
638;init;1;2.17239;2.17239;2.17239
638;update;1;45.6044;45.6044;45.6044
638;sync;1;0.845772;0.845772;0.845772
638;evalKnownDf;1;0;0;0
638;write;1;3.5731e-05;3.5731e-05;3.5731e-05
638;trace;1;0;0;0
638;calc_total;1;46.4502;46.4502;46.4502
83;calc_total;1;46.2402;46.2402;46.2402
44;compErr;1;2.202e-06;2.202e-06;2.202e-06
44;init;1;2.25245;2.25245;2.25245
44;update;1;45.6749;45.6749;45.6749
44;sync;1;0.244282;0.244282;0.244282
44;evalKnownDf;1;0;0;0
44;write;1;2.8073e-05;2.8073e-05;2.8073e-05
44;trace;1;0;0;0
44;calc_total;1;45.9192;45.9192;45.9192
213;evalKnownDf;1;0;0;0
213;write;1;2.5087e-05;2.5087e-05;2.5087e-05
213;trace;1;0;0;0
213;calc_total;1;46.623;46.623;46.623
326;compErr;1;2.975e-06;2.975e-06;2.975e-06
326;init;1;2.22057;2.22057;2.22057
326;update;1;45.5248;45.5248;45.5248
326;sync;1;1.05256;1.05256;1.05256
326;evalKnownDf;1;0;0;0
326;write;1;3.282e-05;3.282e-05;3.282e-05
326;trace;1;0;0;0
326;calc_total;1;46.5773;46.5773;46.5773
514;compErr;1;1.756e-06;1.756e-06;1.756e-06
514;init;1;2.18923;2.18923;2.18923
514;update;1;46.0029;46.0029;46.0029
514;sync;1;0.453332;0.453332;0.453332
514;evalKnownDf;1;0;0;0
514;write;1;2.7247e-05;2.7247e-05;2.7247e-05
514;trace;1;0;0;0
514;calc_total;1;46.4562;46.4562;46.4562
639;compErr;1;1.57e-06;1.57e-06;1.57e-06
639;init;1;2.17573;2.17573;2.17573
639;update;1;45.6873;45.6873;45.6873
639;sync;1;2.89337;2.89337;2.89337
639;evalKnownDf;1;0;0;0
639;write;1;2.2803e-05;2.2803e-05;2.2803e-05
639;trace;1;0;0;0
639;calc_total;1;48.5807;48.5807;48.5807
72;calc_total;1;46.1941;46.1941;46.1941
28;compErr;1;2.928e-06;2.928e-06;2.928e-06
28;init;1;2.17984;2.17984;2.17984
28;update;1;45.4998;45.4998;45.4998
28;sync;1;0.901105;0.901105;0.901105
28;evalKnownDf;1;0;0;0
28;write;1;2.5944e-05;2.5944e-05;2.5944e-05
201;compErr;1;1.843e-06;1.843e-06;1.843e-06
201;init;1;2.20502;2.20502;2.20502
201;update;1;46.053;46.053;46.053
201;sync;1;0.553779;0.553779;0.553779
201;evalKnownDf;1;0;0;0
201;write;1;2.6332e-05;2.6332e-05;2.6332e-05
201;trace;1;0;0;0
327;compErr;1;2.916e-06;2.916e-06;2.916e-06
327;init;1;2.2539;2.2539;2.2539
327;update;1;45.8998;45.8998;45.8998
515;compErr;1;1.95e-06;1.95e-06;1.95e-06
515;init;1;2.1932;2.1932;2.1932
515;update;1;45.8613;45.8613;45.8613
515;sync;1;1.25505;1.25505;1.25505
515;evalKnownDf;1;0;0;0
515;write;1;2.9313e-05;2.9313e-05;2.9313e-05
515;trace;1;0;0;0
515;calc_total;1;47.1164;47.1164;47.1164
640;compErr;1;2.228e-06;2.228e-06;2.228e-06
640;init;1;2.26412;2.26412;2.26412
640;update;1;45.8843;45.8843;45.8843
640;sync;1;0.384785;0.384785;0.384785
640;evalKnownDf;1;0;0;0
640;write;1;2.1168e-05;2.1168e-05;2.1168e-05
640;trace;1;0;0;0
640;calc_total;1;46.2691;46.2691;46.2691
76;compErr;1;1.534e-06;1.534e-06;1.534e-06
76;init;1;2.17192;2.17192;2.17192
76;update;1;45.5574;45.5574;45.5574
76;sync;1;0.792328;0.792328;0.792328
76;evalKnownDf;1;0;0;0
25;compErr;1;1.05e-06;1.05e-06;1.05e-06
25;init;1;2.17351;2.17351;2.17351
25;update;1;45.9001;45.9001;45.9001
25;sync;1;0.361075;0.361075;0.361075
25;evalKnownDf;1;0;0;0
201;calc_total;1;46.6068;46.6068;46.6068
327;sync;1;0.785554;0.785554;0.785554
327;evalKnownDf;1;0;0;0
327;write;1;2.8964e-05;2.8964e-05;2.8964e-05
327;trace;1;0;0;0
327;calc_total;1;46.6853;46.6853;46.6853
516;compErr;1;3.38e-06;3.38e-06;3.38e-06
516;init;1;2.24717;2.24717;2.24717
516;update;1;45.2263;45.2263;45.2263
516;sync;1;1.36149;1.36149;1.36149
516;evalKnownDf;1;0;0;0
516;write;1;3.2403e-05;3.2403e-05;3.2403e-05
516;trace;1;0;0;0
516;calc_total;1;46.5878;46.5878;46.5878
642;compErr;1;3.34e-06;3.34e-06;3.34e-06
642;init;1;2.18326;2.18326;2.18326
642;update;1;45.675;45.675;45.675
642;sync;1;0.883434;0.883434;0.883434
642;evalKnownDf;1;0;0;0
642;write;1;3.3583e-05;3.3583e-05;3.3583e-05
642;trace;1;0;0;0
642;calc_total;1;46.5585;46.5585;46.5585
76;write;1;2.2647e-05;2.2647e-05;2.2647e-05
76;trace;1;0;0;0
76;calc_total;1;46.3498;46.3498;46.3498
28;trace;1;0;0;0
28;calc_total;1;46.4009;46.4009;46.4009
205;compErr;1;1.695e-06;1.695e-06;1.695e-06
205;init;1;2.17772;2.17772;2.17772
205;update;1;45.8442;45.8442;45.8442
205;sync;1;1.62914;1.62914;1.62914
205;evalKnownDf;1;0;0;0
517;compErr;1;4.3e-06;4.3e-06;4.3e-06
517;init;1;2.2347;2.2347;2.2347
517;update;1;45.4408;45.4408;45.4408
517;sync;1;1.36973;1.36973;1.36973
517;evalKnownDf;1;0;0;0
517;write;1;3.1173e-05;3.1173e-05;3.1173e-05
517;trace;1;0;0;0
517;calc_total;1;46.8105;46.8105;46.8105
643;compErr;1;2.886e-06;2.886e-06;2.886e-06
643;init;1;2.16619;2.16619;2.16619
643;update;1;45.9772;45.9772;45.9772
643;sync;1;3.12181;3.12181;3.12181
643;evalKnownDf;1;0;0;0
643;write;1;3.1837e-05;3.1837e-05;3.1837e-05
643;trace;1;0;0;0
643;calc_total;1;49.099;49.099;49.099
85;compErr;1;2.342e-06;2.342e-06;2.342e-06
85;init;1;2.19813;2.19813;2.19813
85;update;1;45.7427;45.7427;45.7427
85;sync;1;0.766182;0.766182;0.766182
85;evalKnownDf;1;0;0;0
25;write;1;2.0246e-05;2.0246e-05;2.0246e-05
25;trace;1;0;0;0
25;calc_total;1;46.2611;46.2611;46.2611
206;compErr;1;1.45e-06;1.45e-06;1.45e-06
206;init;1;2.164;2.164;2.164
206;update;1;45.782;45.782;45.782
206;sync;1;0.276461;0.276461;0.276461
206;evalKnownDf;1;0;0;0
206;write;1;2.5705e-05;2.5705e-05;2.5705e-05
206;trace;1;0;0;0
518;compErr;1;3.076e-06;3.076e-06;3.076e-06
518;init;1;2.26032;2.26032;2.26032
518;update;1;45.9374;45.9374;45.9374
518;sync;1;0.556023;0.556023;0.556023
518;evalKnownDf;1;0;0;0
518;write;1;2.832e-05;2.832e-05;2.832e-05
518;trace;1;0;0;0
518;calc_total;1;46.4934;46.4934;46.4934
644;compErr;1;1.351e-06;1.351e-06;1.351e-06
644;init;1;2.16482;2.16482;2.16482
644;update;1;46.0482;46.0482;46.0482
644;sync;1;0.304009;0.304009;0.304009
644;evalKnownDf;1;0;0;0
644;write;1;2.4471e-05;2.4471e-05;2.4471e-05
644;trace;1;0;0;0
644;calc_total;1;46.3522;46.3522;46.3522
85;write;1;3.1305e-05;3.1305e-05;3.1305e-05
85;trace;1;0;0;0
85;calc_total;1;46.5089;46.5089;46.5089
205;write;1;2.7754e-05;2.7754e-05;2.7754e-05
205;trace;1;0;0;0
205;calc_total;1;47.4733;47.4733;47.4733
519;compErr;1;3.617e-06;3.617e-06;3.617e-06
519;init;1;2.148;2.148;2.148
519;update;1;45.6234;45.6234;45.6234
519;sync;1;0.747288;0.747288;0.747288
519;evalKnownDf;1;0;0;0
519;write;1;3.0937e-05;3.0937e-05;3.0937e-05
519;trace;1;0;0;0
519;calc_total;1;46.3707;46.3707;46.3707
645;compErr;1;1.806e-06;1.806e-06;1.806e-06
645;init;1;2.19429;2.19429;2.19429
645;update;1;46.0657;46.0657;46.0657
645;sync;1;0.342573;0.342573;0.342573
645;evalKnownDf;1;0;0;0
645;write;1;2.3851e-05;2.3851e-05;2.3851e-05
645;trace;1;0;0;0
645;calc_total;1;46.4083;46.4083;46.4083
206;calc_total;1;46.0584;46.0584;46.0584
520;compErr;1;3e-06;3e-06;3e-06
520;init;1;2.17102;2.17102;2.17102
520;update;1;45.4454;45.4454;45.4454
520;sync;1;2.53568;2.53568;2.53568
520;evalKnownDf;1;0;0;0
520;write;1;3.0761e-05;3.0761e-05;3.0761e-05
520;trace;1;0;0;0
520;calc_total;1;47.981;47.981;47.981
646;compErr;1;1.998e-06;1.998e-06;1.998e-06
646;init;1;2.15464;2.15464;2.15464
646;update;1;45.8258;45.8258;45.8258
646;sync;1;0.469089;0.469089;0.469089
646;evalKnownDf;1;0;0;0
646;write;1;2.4611e-05;2.4611e-05;2.4611e-05
646;trace;1;0;0;0
646;calc_total;1;46.2949;46.2949;46.2949
55;compErr;1;1.655e-06;1.655e-06;1.655e-06
55;init;1;2.23566;2.23566;2.23566
55;update;1;45.6646;45.6646;45.6646
55;sync;1;0.735953;0.735953;0.735953
55;evalKnownDf;1;0;0;0
55;write;1;2.5751e-05;2.5751e-05;2.5751e-05
55;trace;1;0;0;0
55;calc_total;1;46.4005;46.4005;46.4005
207;compErr;1;2.044e-06;2.044e-06;2.044e-06
207;init;1;2.20752;2.20752;2.20752
207;update;1;45.8257;45.8257;45.8257
207;sync;1;0.896761;0.896761;0.896761
521;compErr;1;3.275e-06;3.275e-06;3.275e-06
521;init;1;2.16127;2.16127;2.16127
521;update;1;45.5474;45.5474;45.5474
521;sync;1;0.832506;0.832506;0.832506
521;evalKnownDf;1;0;0;0
521;write;1;3.1392e-05;3.1392e-05;3.1392e-05
521;trace;1;0;0;0
521;calc_total;1;46.3799;46.3799;46.3799
647;compErr;1;2.425e-06;2.425e-06;2.425e-06
647;init;1;2.17609;2.17609;2.17609
647;update;1;45.9781;45.9781;45.9781
647;sync;1;0.404263;0.404263;0.404263
647;evalKnownDf;1;0;0;0
647;write;1;2.7406e-05;2.7406e-05;2.7406e-05
647;trace;1;0;0;0
647;calc_total;1;46.3824;46.3824;46.3824
56;compErr;1;1.993e-06;1.993e-06;1.993e-06
56;init;1;2.17645;2.17645;2.17645
56;update;1;45.4801;45.4801;45.4801
56;sync;1;0.487534;0.487534;0.487534
56;evalKnownDf;1;0;0;0
56;write;1;2.6873e-05;2.6873e-05;2.6873e-05
56;trace;1;0;0;0
56;calc_total;1;45.9677;45.9677;45.9677
207;evalKnownDf;1;0;0;0
207;write;1;2.4308e-05;2.4308e-05;2.4308e-05
207;trace;1;0;0;0
207;calc_total;1;46.7224;46.7224;46.7224
523;compErr;1;2.422e-06;2.422e-06;2.422e-06
523;init;1;2.15801;2.15801;2.15801
523;update;1;45.5672;45.5672;45.5672
523;sync;1;0.521772;0.521772;0.521772
523;evalKnownDf;1;0;0;0
523;write;1;3.1522e-05;3.1522e-05;3.1522e-05
523;trace;1;0;0;0
523;calc_total;1;46.0889;46.0889;46.0889
57;compErr;1;1.39e-06;1.39e-06;1.39e-06
57;init;1;2.17334;2.17334;2.17334
57;update;1;45.7244;45.7244;45.7244
57;sync;1;2.49471;2.49471;2.49471
57;evalKnownDf;1;0;0;0
57;write;1;2.123e-05;2.123e-05;2.123e-05
57;trace;1;0;0;0
57;calc_total;1;48.2191;48.2191;48.2191
524;compErr;1;2.051e-06;2.051e-06;2.051e-06
524;init;1;2.24887;2.24887;2.24887
524;update;1;45.7822;45.7822;45.7822
524;sync;1;0.506649;0.506649;0.506649
524;evalKnownDf;1;0;0;0
524;write;1;1.9624e-05;1.9624e-05;1.9624e-05
524;trace;1;0;0;0
524;calc_total;1;46.2889;46.2889;46.2889
59;compErr;1;1.417e-06;1.417e-06;1.417e-06
59;init;1;2.17943;2.17943;2.17943
59;update;1;45.8707;45.8707;45.8707
59;sync;1;1.26313;1.26313;1.26313
59;evalKnownDf;1;0;0;0
59;write;1;2.1861e-05;2.1861e-05;2.1861e-05
59;trace;1;0;0;0
59;calc_total;1;47.1339;47.1339;47.1339
525;compErr;1;1.177e-06;1.177e-06;1.177e-06
525;init;1;2.18112;2.18112;2.18112
525;update;1;45.6164;45.6164;45.6164
525;sync;1;0.299627;0.299627;0.299627
525;evalKnownDf;1;0;0;0
525;write;1;2.0514e-05;2.0514e-05;2.0514e-05
525;trace;1;0;0;0
539;compErr;1;1.438e-06;1.438e-06;1.438e-06
539;init;1;2.20312;2.20312;2.20312
539;update;1;46.0601;46.0601;46.0601
539;sync;1;0.659499;0.659499;0.659499
539;evalKnownDf;1;0;0;0
539;write;1;2.108e-05;2.108e-05;2.108e-05
60;compErr;1;2.928e-06;2.928e-06;2.928e-06
60;init;1;2.15154;2.15154;2.15154
60;update;1;45.3971;45.3971;45.3971
60;sync;1;0.680543;0.680543;0.680543
60;evalKnownDf;1;0;0;0
60;write;1;2.9435e-05;2.9435e-05;2.9435e-05
60;trace;1;0;0;0
60;calc_total;1;46.0776;46.0776;46.0776
525;calc_total;1;45.916;45.916;45.916
539;trace;1;0;0;0
539;calc_total;1;46.7196;46.7196;46.7196
61;compErr;1;2.845e-06;2.845e-06;2.845e-06
61;init;1;2.16259;2.16259;2.16259
61;update;1;45.59;45.59;45.59
61;sync;1;3.32873;3.32873;3.32873
61;evalKnownDf;1;0;0;0
61;write;1;3.0002e-05;3.0002e-05;3.0002e-05
61;trace;1;0;0;0
61;calc_total;1;48.9188;48.9188;48.9188
526;compErr;1;3.275e-06;3.275e-06;3.275e-06
526;init;1;2.25068;2.25068;2.25068
526;update;1;45.4592;45.4592;45.4592
526;sync;1;0.788211;0.788211;0.788211
526;evalKnownDf;1;0;0;0
546;compErr;1;2.008e-06;2.008e-06;2.008e-06
546;init;1;2.23455;2.23455;2.23455
546;update;1;45.8679;45.8679;45.8679
546;sync;1;0.991368;0.991368;0.991368
546;evalKnownDf;1;0;0;0
546;write;1;2.5193e-05;2.5193e-05;2.5193e-05
546;trace;1;0;0;0
546;calc_total;1;46.8593;46.8593;46.8593
63;compErr;1;2.226e-06;2.226e-06;2.226e-06
63;init;1;2.18019;2.18019;2.18019
63;update;1;45.6375;45.6375;45.6375
63;sync;1;2.95232;2.95232;2.95232
63;evalKnownDf;1;0;0;0
63;write;1;2.9876e-05;2.9876e-05;2.9876e-05
63;trace;1;0;0;0
63;calc_total;1;48.5898;48.5898;48.5898
526;write;1;2.7088e-05;2.7088e-05;2.7088e-05
526;trace;1;0;0;0
526;calc_total;1;46.2475;46.2475;46.2475
532;compErr;1;1.36e-06;1.36e-06;1.36e-06
532;init;1;2.2006;2.2006;2.2006
532;update;1;46.1054;46.1054;46.1054
532;sync;1;0.259786;0.259786;0.259786
532;evalKnownDf;1;0;0;0
532;write;1;1.97e-05;1.97e-05;1.97e-05
532;trace;1;0;0;0
67;compErr;1;1.973e-06;1.973e-06;1.973e-06
67;init;1;2.14642;2.14642;2.14642
67;update;1;45.6784;45.6784;45.6784
67;sync;1;0.936896;0.936896;0.936896
67;evalKnownDf;1;0;0;0
67;write;1;2.9742e-05;2.9742e-05;2.9742e-05
67;trace;1;0;0;0
67;calc_total;1;46.6153;46.6153;46.6153
527;compErr;1;2.05e-06;2.05e-06;2.05e-06
527;init;1;2.15938;2.15938;2.15938
527;update;1;45.4773;45.4773;45.4773
527;sync;1;3.15799;3.15799;3.15799
527;evalKnownDf;1;0;0;0
527;write;1;2.9822e-05;2.9822e-05;2.9822e-05
527;trace;1;0;0;0
527;calc_total;1;48.6353;48.6353;48.6353
531;compErr;1;1.176e-06;1.176e-06;1.176e-06
531;init;1;2.17771;2.17771;2.17771
531;update;1;46.0279;46.0279;46.0279
531;sync;1;0.460606;0.460606;0.460606
531;evalKnownDf;1;0;0;0
531;write;1;3.2063e-05;3.2063e-05;3.2063e-05
531;trace;1;0;0;0
68;compErr;1;2.681e-06;2.681e-06;2.681e-06
68;init;1;2.20589;2.20589;2.20589
68;update;1;45.8846;45.8846;45.8846
68;sync;1;2.46535;2.46535;2.46535
68;evalKnownDf;1;0;0;0
68;write;1;3.0433e-05;3.0433e-05;3.0433e-05
68;trace;1;0;0;0
68;calc_total;1;48.3499;48.3499;48.3499
504;compErr;1;1.827e-06;1.827e-06;1.827e-06
504;init;1;2.22851;2.22851;2.22851
504;update;1;45.9403;45.9403;45.9403
504;sync;1;0.0964434;0.0964434;0.0964434
504;evalKnownDf;1;0;0;0
532;calc_total;1;46.3652;46.3652;46.3652
69;compErr;1;2.438e-06;2.438e-06;2.438e-06
69;init;1;2.18462;2.18462;2.18462
69;update;1;45.4129;45.4129;45.4129
69;sync;1;1.12796;1.12796;1.12796
69;evalKnownDf;1;0;0;0
69;write;1;3.7379e-05;3.7379e-05;3.7379e-05
69;trace;1;0;0;0
69;calc_total;1;46.5409;46.5409;46.5409
504;write;1;2.405e-05;2.405e-05;2.405e-05
504;trace;1;0;0;0
504;calc_total;1;46.0368;46.0368;46.0368
531;calc_total;1;46.4885;46.4885;46.4885
70;compErr;1;2.271e-06;2.271e-06;2.271e-06
70;init;1;2.14716;2.14716;2.14716
70;update;1;45.4876;45.4876;45.4876
70;sync;1;0.785063;0.785063;0.785063
70;evalKnownDf;1;0;0;0
70;write;1;3.2929e-05;3.2929e-05;3.2929e-05
70;trace;1;0;0;0
70;calc_total;1;46.2727;46.2727;46.2727
533;compErr;1;2.761e-06;2.761e-06;2.761e-06
533;init;1;2.2034;2.2034;2.2034
533;update;1;45.8458;45.8458;45.8458
71;compErr;1;3.265e-06;3.265e-06;3.265e-06
71;init;1;2.17159;2.17159;2.17159
71;update;1;45.7922;45.7922;45.7922
71;sync;1;0.494567;0.494567;0.494567
71;evalKnownDf;1;0;0;0
71;write;1;3.1294e-05;3.1294e-05;3.1294e-05
71;trace;1;0;0;0
71;calc_total;1;46.2868;46.2868;46.2868
533;sync;1;0.982836;0.982836;0.982836
533;evalKnownDf;1;0;0;0
533;write;1;2.729e-05;2.729e-05;2.729e-05
533;trace;1;0;0;0
533;calc_total;1;46.8287;46.8287;46.8287
62;compErr;1;3.759e-06;3.759e-06;3.759e-06
62;init;1;2.2103;2.2103;2.2103
541;compErr;1;2.474e-06;2.474e-06;2.474e-06
541;init;1;2.17407;2.17407;2.17407
541;update;1;45.8474;45.8474;45.8474
541;sync;1;2.55685;2.55685;2.55685
541;evalKnownDf;1;0;0;0
541;write;1;2.7275e-05;2.7275e-05;2.7275e-05
541;trace;1;0;0;0
541;calc_total;1;48.4043;48.4043;48.4043
62;update;1;45.5206;45.5206;45.5206
62;sync;1;1.03696;1.03696;1.03696
62;evalKnownDf;1;0;0;0
62;write;1;3.5832e-05;3.5832e-05;3.5832e-05
62;trace;1;0;0;0
544;compErr;1;1.839e-06;1.839e-06;1.839e-06
544;init;1;2.16487;2.16487;2.16487
544;update;1;45.6461;45.6461;45.6461
544;sync;1;2.90861;2.90861;2.90861
544;evalKnownDf;1;0;0;0
544;write;1;2.668e-05;2.668e-05;2.668e-05
96;compErr;1;1.266e-06;1.266e-06;1.266e-06
96;init;1;2.18478;2.18478;2.18478
96;update;1;45.8753;45.8753;45.8753
96;sync;1;114.243;114.243;114.243
96;evalKnownDf;1;0;0;0
96;write;1;2.1591e-05;2.1591e-05;2.1591e-05
96;trace;1;0;0;0
96;calc_total;1;160.118;160.118;160.118
62;calc_total;1;46.5575;46.5575;46.5575
544;trace;1;0;0;0
544;calc_total;1;48.5547;48.5547;48.5547
97;compErr;1;2.072e-06;2.072e-06;2.072e-06
97;init;1;2.19055;2.19055;2.19055
97;update;1;45.515;45.515;45.515
97;sync;1;34.0076;34.0076;34.0076
97;evalKnownDf;1;0;0;0
97;write;1;2.9365e-05;2.9365e-05;2.9365e-05
97;trace;1;0;0;0
97;calc_total;1;79.5226;79.5226;79.5226
545;compErr;1;2.693e-06;2.693e-06;2.693e-06
545;init;1;2.14408;2.14408;2.14408
545;update;1;45.552;45.552;45.552
545;sync;1;1.00958;1.00958;1.00958
545;evalKnownDf;1;0;0;0
545;write;1;2.7673e-05;2.7673e-05;2.7673e-05
545;trace;1;0;0;0
545;calc_total;1;46.5616;46.5616;46.5616
98;compErr;1;1.94e-06;1.94e-06;1.94e-06
98;init;1;2.16837;2.16837;2.16837
98;update;1;45.6823;45.6823;45.6823
98;sync;1;31.6939;31.6939;31.6939
98;evalKnownDf;1;0;0;0
98;write;1;2.6723e-05;2.6723e-05;2.6723e-05
98;trace;1;0;0;0
98;calc_total;1;77.3761;77.3761;77.3761
536;compErr;1;1.82e-06;1.82e-06;1.82e-06
536;init;1;2.16872;2.16872;2.16872
536;update;1;46.0647;46.0647;46.0647
536;sync;1;1.16123;1.16123;1.16123
99;compErr;1;2.751e-06;2.751e-06;2.751e-06
99;init;1;2.15209;2.15209;2.15209
99;update;1;45.6483;45.6483;45.6483
99;sync;1;117.174;117.174;117.174
99;evalKnownDf;1;0;0;0
99;write;1;3.3509e-05;3.3509e-05;3.3509e-05
99;trace;1;0;0;0
99;calc_total;1;162.822;162.822;162.822
537;compErr;1;1.451e-06;1.451e-06;1.451e-06
537;init;1;2.15663;2.15663;2.15663
537;update;1;45.545;45.545;45.545
537;sync;1;3.46147;3.46147;3.46147
537;evalKnownDf;1;0;0;0
100;compErr;1;1.675e-06;1.675e-06;1.675e-06
100;init;1;2.15131;2.15131;2.15131
100;update;1;45.7173;45.7173;45.7173
100;sync;1;116.76;116.76;116.76
100;evalKnownDf;1;0;0;0
100;write;1;2.3157e-05;2.3157e-05;2.3157e-05
100;trace;1;0;0;0
100;calc_total;1;162.477;162.477;162.477
536;evalKnownDf;1;0;0;0
536;write;1;1.9024e-05;1.9024e-05;1.9024e-05
536;trace;1;0;0;0
536;calc_total;1;47.226;47.226;47.226
102;compErr;1;2.584e-06;2.584e-06;2.584e-06
102;init;1;2.15064;2.15064;2.15064
102;update;1;45.4341;45.4341;45.4341
102;sync;1;117.378;117.378;117.378
102;evalKnownDf;1;0;0;0
102;write;1;2.5658e-05;2.5658e-05;2.5658e-05
102;trace;1;0;0;0
102;calc_total;1;162.812;162.812;162.812
537;write;1;2.8099e-05;2.8099e-05;2.8099e-05
537;trace;1;0;0;0
537;calc_total;1;49.0065;49.0065;49.0065
103;compErr;1;1.989e-06;1.989e-06;1.989e-06
103;init;1;2.17413;2.17413;2.17413
103;update;1;45.5744;45.5744;45.5744
103;sync;1;33.7886;33.7886;33.7886
103;evalKnownDf;1;0;0;0
103;write;1;2.6888e-05;2.6888e-05;2.6888e-05
103;trace;1;0;0;0
103;calc_total;1;79.363;79.363;79.363
540;compErr;1;2.105e-06;2.105e-06;2.105e-06
540;init;1;2.16236;2.16236;2.16236
540;update;1;45.4964;45.4964;45.4964
540;sync;1;1.16172;1.16172;1.16172
104;compErr;1;2.152e-06;2.152e-06;2.152e-06
104;init;1;2.19202;2.19202;2.19202
104;update;1;45.5619;45.5619;45.5619
104;sync;1;33.5536;33.5536;33.5536
104;evalKnownDf;1;0;0;0
104;write;1;2.525e-05;2.525e-05;2.525e-05
104;trace;1;0;0;0
104;calc_total;1;79.1155;79.1155;79.1155
540;evalKnownDf;1;0;0;0
540;write;1;2.5723e-05;2.5723e-05;2.5723e-05
540;trace;1;0;0;0
540;calc_total;1;46.6582;46.6582;46.6582
105;compErr;1;2.077e-06;2.077e-06;2.077e-06
105;init;1;2.17792;2.17792;2.17792
105;update;1;45.5555;45.5555;45.5555
105;sync;1;33.85;33.85;33.85
105;evalKnownDf;1;0;0;0
105;write;1;2.3594e-05;2.3594e-05;2.3594e-05
105;trace;1;0;0;0
105;calc_total;1;79.4055;79.4055;79.4055
535;compErr;1;1.65e-06;1.65e-06;1.65e-06
535;init;1;2.15539;2.15539;2.15539
535;update;1;45.9959;45.9959;45.9959
535;sync;1;0.35701;0.35701;0.35701
108;compErr;1;1.002e-06;1.002e-06;1.002e-06
108;init;1;2.25418;2.25418;2.25418
108;update;1;46.1728;46.1728;46.1728
108;sync;1;32.6936;32.6936;32.6936
108;evalKnownDf;1;0;0;0
108;write;1;2.4142e-05;2.4142e-05;2.4142e-05
108;trace;1;0;0;0
108;calc_total;1;78.8664;78.8664;78.8664
535;evalKnownDf;1;0;0;0
535;write;1;2.9002e-05;2.9002e-05;2.9002e-05
535;trace;1;0;0;0
535;calc_total;1;46.3529;46.3529;46.3529
109;compErr;1;2.625e-06;2.625e-06;2.625e-06
109;init;1;2.23957;2.23957;2.23957
109;update;1;45.7317;45.7317;45.7317
109;sync;1;33.4122;33.4122;33.4122
109;evalKnownDf;1;0;0;0
109;write;1;3.3502e-05;3.3502e-05;3.3502e-05
109;trace;1;0;0;0
109;calc_total;1;79.1439;79.1439;79.1439
542;compErr;1;1.218e-06;1.218e-06;1.218e-06
542;init;1;2.18253;2.18253;2.18253
542;update;1;45.8842;45.8842;45.8842
542;sync;1;2.31992;2.31992;2.31992
110;compErr;1;1.91e-06;1.91e-06;1.91e-06
110;init;1;2.2582;2.2582;2.2582
110;update;1;46.1203;46.1203;46.1203
110;sync;1;32.6998;32.6998;32.6998
110;evalKnownDf;1;0;0;0
110;write;1;2.3213e-05;2.3213e-05;2.3213e-05
110;trace;1;0;0;0
110;calc_total;1;78.8201;78.8201;78.8201
542;evalKnownDf;1;0;0;0
542;write;1;2.4893e-05;2.4893e-05;2.4893e-05
542;trace;1;0;0;0
542;calc_total;1;48.2041;48.2041;48.2041
111;compErr;1;2.251e-06;2.251e-06;2.251e-06
111;init;1;2.24226;2.24226;2.24226
111;update;1;45.9379;45.9379;45.9379
111;sync;1;33.1909;33.1909;33.1909
111;evalKnownDf;1;0;0;0
111;write;1;2.9354e-05;2.9354e-05;2.9354e-05
111;trace;1;0;0;0
111;calc_total;1;79.1288;79.1288;79.1288
543;compErr;1;1.441e-06;1.441e-06;1.441e-06
543;init;1;2.23793;2.23793;2.23793
543;update;1;45.8083;45.8083;45.8083
543;sync;1;1.11498;1.11498;1.11498
543;evalKnownDf;1;0;0;0
543;write;1;2.397e-05;2.397e-05;2.397e-05
543;trace;1;0;0;0
543;calc_total;1;46.9233;46.9233;46.9233
114;compErr;1;3.63e-06;3.63e-06;3.63e-06
114;init;1;2.22593;2.22593;2.22593
114;update;1;46.003;46.003;46.003
114;sync;1;33.1433;33.1433;33.1433
114;evalKnownDf;1;0;0;0
114;write;1;2.6484e-05;2.6484e-05;2.6484e-05
114;trace;1;0;0;0
114;calc_total;1;79.1463;79.1463;79.1463
242;compErr;1;1.165e-06;1.165e-06;1.165e-06
242;init;1;2.15598;2.15598;2.15598
242;update;1;45.6919;45.6919;45.6919
242;sync;1;0.750697;0.750697;0.750697
242;evalKnownDf;1;0;0;0
242;write;1;2.2543e-05;2.2543e-05;2.2543e-05
242;trace;1;0;0;0
242;calc_total;1;46.4426;46.4426;46.4426
147;compErr;1;2.34e-06;2.34e-06;2.34e-06
147;init;1;2.16412;2.16412;2.16412
147;update;1;45.7685;45.7685;45.7685
147;sync;1;1.34066;1.34066;1.34066
147;evalKnownDf;1;0;0;0
147;write;1;2.7295e-05;2.7295e-05;2.7295e-05
147;trace;1;0;0;0
147;calc_total;1;47.1092;47.1092;47.1092
288;compErr;1;1.977e-06;1.977e-06;1.977e-06
288;init;1;2.19056;2.19056;2.19056
288;update;1;45.9297;45.9297;45.9297
288;sync;1;0.60457;0.60457;0.60457
288;evalKnownDf;1;0;0;0
288;write;1;2.4616e-05;2.4616e-05;2.4616e-05
288;trace;1;0;0;0
288;calc_total;1;46.5343;46.5343;46.5343
245;compErr;1;2.501e-06;2.501e-06;2.501e-06
245;init;1;2.15309;2.15309;2.15309
245;update;1;45.395;45.395;45.395
245;sync;1;0.744813;0.744813;0.744813
245;evalKnownDf;1;0;0;0
245;write;1;2.7884e-05;2.7884e-05;2.7884e-05
245;trace;1;0;0;0
245;calc_total;1;46.1398;46.1398;46.1398
148;compErr;1;1.729e-06;1.729e-06;1.729e-06
148;init;1;2.17093;2.17093;2.17093
148;update;1;45.773;45.773;45.773
148;sync;1;3.33409;3.33409;3.33409
148;evalKnownDf;1;0;0;0
148;write;1;2.5862e-05;2.5862e-05;2.5862e-05
148;trace;1;0;0;0
148;calc_total;1;49.1071;49.1071;49.1071
289;compErr;1;2.27e-06;2.27e-06;2.27e-06
289;init;1;2.18263;2.18263;2.18263
289;update;1;45.5382;45.5382;45.5382
289;sync;1;0.707444;0.707444;0.707444
289;evalKnownDf;1;0;0;0
289;write;1;3.051e-05;3.051e-05;3.051e-05
289;trace;1;0;0;0
289;calc_total;1;46.2456;46.2456;46.2456
246;compErr;1;1.946e-06;1.946e-06;1.946e-06
246;init;1;2.21964;2.21964;2.21964
246;update;1;45.3399;45.3399;45.3399
246;sync;1;1.53631;1.53631;1.53631
246;evalKnownDf;1;0;0;0
246;write;1;2.5437e-05;2.5437e-05;2.5437e-05
246;trace;1;0;0;0
246;calc_total;1;46.8762;46.8762;46.8762
149;compErr;1;1.562e-06;1.562e-06;1.562e-06
149;init;1;2.20756;2.20756;2.20756
149;update;1;45.6646;45.6646;45.6646
149;sync;1;1.81311;1.81311;1.81311
149;evalKnownDf;1;0;0;0
149;write;1;2.5871e-05;2.5871e-05;2.5871e-05
149;trace;1;0;0;0
149;calc_total;1;47.4777;47.4777;47.4777
290;compErr;1;3.156e-06;3.156e-06;3.156e-06
290;init;1;2.15847;2.15847;2.15847
290;update;1;45.5609;45.5609;45.5609
290;sync;1;0.467325;0.467325;0.467325
290;evalKnownDf;1;0;0;0
290;write;1;3.1581e-05;3.1581e-05;3.1581e-05
290;trace;1;0;0;0
290;calc_total;1;46.0282;46.0282;46.0282
247;compErr;1;1.834e-06;1.834e-06;1.834e-06
247;init;1;2.2483;2.2483;2.2483
247;update;1;45.4639;45.4639;45.4639
247;sync;1;1.29108;1.29108;1.29108
247;evalKnownDf;1;0;0;0
247;write;1;2.5282e-05;2.5282e-05;2.5282e-05
247;trace;1;0;0;0
247;calc_total;1;46.755;46.755;46.755
150;compErr;1;1.696e-06;1.696e-06;1.696e-06
150;init;1;2.17343;2.17343;2.17343
150;update;1;45.5472;45.5472;45.5472
150;sync;1;2.59758;2.59758;2.59758
150;evalKnownDf;1;0;0;0
150;write;1;2.6698e-05;2.6698e-05;2.6698e-05
150;trace;1;0;0;0
150;calc_total;1;48.1448;48.1448;48.1448
291;compErr;1;1.294e-06;1.294e-06;1.294e-06
291;init;1;2.161;2.161;2.161
291;update;1;45.9007;45.9007;45.9007
291;sync;1;0.204143;0.204143;0.204143
291;evalKnownDf;1;0;0;0
291;write;1;2.4392e-05;2.4392e-05;2.4392e-05
291;trace;1;0;0;0
291;calc_total;1;46.1049;46.1049;46.1049
248;compErr;1;3.333e-06;3.333e-06;3.333e-06
248;init;1;2.16777;2.16777;2.16777
248;update;1;45.4795;45.4795;45.4795
248;sync;1;2.93873;2.93873;2.93873
248;evalKnownDf;1;0;0;0
248;write;1;2.5732e-05;2.5732e-05;2.5732e-05
248;trace;1;0;0;0
248;calc_total;1;48.4182;48.4182;48.4182
151;compErr;1;2.428e-06;2.428e-06;2.428e-06
151;init;1;2.15033;2.15033;2.15033
151;update;1;45.7894;45.7894;45.7894
151;sync;1;2.2092;2.2092;2.2092
151;evalKnownDf;1;0;0;0
151;write;1;2.9299e-05;2.9299e-05;2.9299e-05
151;trace;1;0;0;0
151;calc_total;1;47.9986;47.9986;47.9986
292;compErr;1;1.191e-06;1.191e-06;1.191e-06
292;init;1;2.17885;2.17885;2.17885
292;update;1;46.023;46.023;46.023
292;sync;1;0.340314;0.340314;0.340314
292;evalKnownDf;1;0;0;0
292;write;1;2.212e-05;2.212e-05;2.212e-05
292;trace;1;0;0;0
292;calc_total;1;46.3633;46.3633;46.3633
249;compErr;1;1.428e-06;1.428e-06;1.428e-06
249;init;1;2.15505;2.15505;2.15505
249;update;1;45.7323;45.7323;45.7323
249;sync;1;0.499489;0.499489;0.499489
249;evalKnownDf;1;0;0;0
249;write;1;2.35e-05;2.35e-05;2.35e-05
249;trace;1;0;0;0
249;calc_total;1;46.2317;46.2317;46.2317
152;compErr;1;2.106e-06;2.106e-06;2.106e-06
152;init;1;2.19266;2.19266;2.19266
152;update;1;45.9285;45.9285;45.9285
152;sync;1;1.20257;1.20257;1.20257
152;evalKnownDf;1;0;0;0
152;write;1;2.8354e-05;2.8354e-05;2.8354e-05
152;trace;1;0;0;0
152;calc_total;1;47.1311;47.1311;47.1311
294;compErr;1;2.303e-06;2.303e-06;2.303e-06
294;init;1;2.1871;2.1871;2.1871
294;update;1;45.8394;45.8394;45.8394
294;sync;1;0.698718;0.698718;0.698718
294;evalKnownDf;1;0;0;0
294;write;1;3.443e-05;3.443e-05;3.443e-05
294;trace;1;0;0;0
294;calc_total;1;46.5381;46.5381;46.5381
251;compErr;1;2.317e-06;2.317e-06;2.317e-06
251;init;1;2.22367;2.22367;2.22367
251;update;1;45.5163;45.5163;45.5163
251;sync;1;0.962807;0.962807;0.962807
251;evalKnownDf;1;0;0;0
251;write;1;2.8446e-05;2.8446e-05;2.8446e-05
251;trace;1;0;0;0
251;calc_total;1;46.4791;46.4791;46.4791
153;compErr;1;1.617e-06;1.617e-06;1.617e-06
153;init;1;2.16738;2.16738;2.16738
153;update;1;45.7641;45.7641;45.7641
153;sync;1;4.11949;4.11949;4.11949
153;evalKnownDf;1;0;0;0
153;write;1;2.8345e-05;2.8345e-05;2.8345e-05
153;trace;1;0;0;0
153;calc_total;1;49.8836;49.8836;49.8836
295;compErr;1;3.293e-06;3.293e-06;3.293e-06
295;init;1;2.2171;2.2171;2.2171
295;update;1;45.6365;45.6365;45.6365
295;sync;1;0.826287;0.826287;0.826287
295;evalKnownDf;1;0;0;0
295;write;1;3.0384e-05;3.0384e-05;3.0384e-05
295;trace;1;0;0;0
295;calc_total;1;46.4627;46.4627;46.4627
252;compErr;1;1.959e-06;1.959e-06;1.959e-06
252;init;1;2.15681;2.15681;2.15681
252;update;1;45.7348;45.7348;45.7348
252;sync;1;0.339764;0.339764;0.339764
252;evalKnownDf;1;0;0;0
252;write;1;3.0637e-05;3.0637e-05;3.0637e-05
252;trace;1;0;0;0
252;calc_total;1;46.0746;46.0746;46.0746
155;compErr;1;1.435e-06;1.435e-06;1.435e-06
155;init;1;2.20548;2.20548;2.20548
155;update;1;45.5862;45.5862;45.5862
155;sync;1;2.88578;2.88578;2.88578
155;evalKnownDf;1;0;0;0
155;write;1;2.5824e-05;2.5824e-05;2.5824e-05
155;trace;1;0;0;0
155;calc_total;1;48.4719;48.4719;48.4719
296;compErr;1;2.804e-06;2.804e-06;2.804e-06
296;init;1;2.1844;2.1844;2.1844
296;update;1;45.9147;45.9147;45.9147
296;sync;1;0.585605;0.585605;0.585605
296;evalKnownDf;1;0;0;0
296;write;1;2.7242e-05;2.7242e-05;2.7242e-05
296;trace;1;0;0;0
296;calc_total;1;46.5003;46.5003;46.5003
253;compErr;1;2.043e-06;2.043e-06;2.043e-06
253;init;1;2.19623;2.19623;2.19623
253;update;1;45.6347;45.6347;45.6347
253;sync;1;0.8416;0.8416;0.8416
253;evalKnownDf;1;0;0;0
253;write;1;3.22e-05;3.22e-05;3.22e-05
253;trace;1;0;0;0
253;calc_total;1;46.4763;46.4763;46.4763
156;compErr;1;2.744e-06;2.744e-06;2.744e-06
156;init;1;2.15;2.15;2.15
156;update;1;45.9193;45.9193;45.9193
156;sync;1;1.30188;1.30188;1.30188
156;evalKnownDf;1;0;0;0
156;write;1;2.6235e-05;2.6235e-05;2.6235e-05
156;trace;1;0;0;0
156;calc_total;1;47.2212;47.2212;47.2212
297;compErr;1;3.431e-06;3.431e-06;3.431e-06
297;init;1;2.17813;2.17813;2.17813
297;update;1;45.557;45.557;45.557
297;sync;1;2.48467;2.48467;2.48467
297;evalKnownDf;1;0;0;0
297;write;1;3.8148e-05;3.8148e-05;3.8148e-05
297;trace;1;0;0;0
297;calc_total;1;48.0416;48.0416;48.0416
254;compErr;1;1.97e-06;1.97e-06;1.97e-06
254;init;1;2.16676;2.16676;2.16676
254;update;1;45.6543;45.6543;45.6543
254;sync;1;0.48227;0.48227;0.48227
254;evalKnownDf;1;0;0;0
254;write;1;2.7499e-05;2.7499e-05;2.7499e-05
254;trace;1;0;0;0
254;calc_total;1;46.1366;46.1366;46.1366
157;compErr;1;1.682e-06;1.682e-06;1.682e-06
157;init;1;2.16844;2.16844;2.16844
157;update;1;45.9546;45.9546;45.9546
157;sync;1;2.25404;2.25404;2.25404
157;evalKnownDf;1;0;0;0
157;write;1;2.5012e-05;2.5012e-05;2.5012e-05
157;trace;1;0;0;0
157;calc_total;1;48.2086;48.2086;48.2086
299;compErr;1;1.762e-06;1.762e-06;1.762e-06
299;init;1;2.21717;2.21717;2.21717
299;update;1;46.0643;46.0643;46.0643
299;sync;1;0.0337619;0.0337619;0.0337619
299;evalKnownDf;1;0;0;0
299;write;1;2.3897e-05;2.3897e-05;2.3897e-05
299;trace;1;0;0;0
299;calc_total;1;46.0981;46.0981;46.0981
255;compErr;1;1.95e-06;1.95e-06;1.95e-06
255;init;1;2.2156;2.2156;2.2156
255;update;1;45.4962;45.4962;45.4962
255;sync;1;1.43009;1.43009;1.43009
255;evalKnownDf;1;0;0;0
255;write;1;2.4867e-05;2.4867e-05;2.4867e-05
255;trace;1;0;0;0
255;calc_total;1;46.9263;46.9263;46.9263
158;compErr;1;1.573e-06;1.573e-06;1.573e-06
158;init;1;2.1484;2.1484;2.1484
158;update;1;45.5349;45.5349;45.5349
158;sync;1;3.3485;3.3485;3.3485
158;evalKnownDf;1;0;0;0
158;write;1;2.5275e-05;2.5275e-05;2.5275e-05
158;trace;1;0;0;0
158;calc_total;1;48.8834;48.8834;48.8834
300;compErr;1;2.041e-06;2.041e-06;2.041e-06
300;init;1;2.25286;2.25286;2.25286
300;update;1;45.5215;45.5215;45.5215
300;sync;1;1.23998;1.23998;1.23998
300;evalKnownDf;1;0;0;0
300;write;1;3.5439e-05;3.5439e-05;3.5439e-05
300;trace;1;0;0;0
300;calc_total;1;46.7615;46.7615;46.7615
257;compErr;1;4.49e-06;4.49e-06;4.49e-06
257;init;1;2.16079;2.16079;2.16079
257;update;1;45.7898;45.7898;45.7898
257;sync;1;0.915699;0.915699;0.915699
257;evalKnownDf;1;0;0;0
257;write;1;2.9469e-05;2.9469e-05;2.9469e-05
257;trace;1;0;0;0
257;calc_total;1;46.7055;46.7055;46.7055
159;compErr;1;3.73e-06;3.73e-06;3.73e-06
159;init;1;2.14421;2.14421;2.14421
159;update;1;45.537;45.537;45.537
159;sync;1;1.75963;1.75963;1.75963
159;evalKnownDf;1;0;0;0
159;write;1;3.2444e-05;3.2444e-05;3.2444e-05
159;trace;1;0;0;0
159;calc_total;1;47.2966;47.2966;47.2966
301;compErr;1;3.132e-06;3.132e-06;3.132e-06
301;init;1;2.22858;2.22858;2.22858
301;update;1;45.607;45.607;45.607
301;sync;1;1.07586;1.07586;1.07586
301;evalKnownDf;1;0;0;0
301;write;1;2.7303e-05;2.7303e-05;2.7303e-05
301;trace;1;0;0;0
301;calc_total;1;46.6829;46.6829;46.6829
258;compErr;1;2.248e-06;2.248e-06;2.248e-06
258;init;1;2.15987;2.15987;2.15987
258;update;1;45.7734;45.7734;45.7734
258;sync;1;3.27369;3.27369;3.27369
258;evalKnownDf;1;0;0;0
258;write;1;2.5827e-05;2.5827e-05;2.5827e-05
258;trace;1;0;0;0
258;calc_total;1;49.0471;49.0471;49.0471
160;compErr;1;1.885e-06;1.885e-06;1.885e-06
160;init;1;2.15173;2.15173;2.15173
160;update;1;45.5258;45.5258;45.5258
160;sync;1;2.83219;2.83219;2.83219
160;evalKnownDf;1;0;0;0
160;write;1;2.4009e-05;2.4009e-05;2.4009e-05
160;trace;1;0;0;0
160;calc_total;1;48.358;48.358;48.358
302;compErr;1;3.406e-06;3.406e-06;3.406e-06
302;init;1;2.19713;2.19713;2.19713
302;update;1;45.4831;45.4831;45.4831
302;sync;1;0.996164;0.996164;0.996164
302;evalKnownDf;1;0;0;0
302;write;1;2.7494e-05;2.7494e-05;2.7494e-05
302;trace;1;0;0;0
302;calc_total;1;46.4792;46.4792;46.4792
259;compErr;1;2.079e-06;2.079e-06;2.079e-06
259;init;1;2.15526;2.15526;2.15526
259;update;1;45.552;45.552;45.552
259;sync;1;0.829061;0.829061;0.829061
259;evalKnownDf;1;0;0;0
259;write;1;2.8303e-05;2.8303e-05;2.8303e-05
259;trace;1;0;0;0
259;calc_total;1;46.381;46.381;46.381
161;compErr;1;1.096e-06;1.096e-06;1.096e-06
161;init;1;2.14268;2.14268;2.14268
161;update;1;45.8801;45.8801;45.8801
161;sync;1;1.61611;1.61611;1.61611
161;evalKnownDf;1;0;0;0
161;write;1;2.1516e-05;2.1516e-05;2.1516e-05
161;trace;1;0;0;0
161;calc_total;1;47.4962;47.4962;47.4962
303;compErr;1;2.304e-06;2.304e-06;2.304e-06
303;init;1;2.15231;2.15231;2.15231
303;update;1;45.4962;45.4962;45.4962
303;sync;1;0.79304;0.79304;0.79304
303;evalKnownDf;1;0;0;0
303;write;1;2.7523e-05;2.7523e-05;2.7523e-05
303;trace;1;0;0;0
303;calc_total;1;46.2893;46.2893;46.2893
260;compErr;1;2.138e-06;2.138e-06;2.138e-06
260;init;1;2.21297;2.21297;2.21297
260;update;1;45.7827;45.7827;45.7827
260;sync;1;1.10674;1.10674;1.10674
260;evalKnownDf;1;0;0;0
260;write;1;2.0773e-05;2.0773e-05;2.0773e-05
260;trace;1;0;0;0
260;calc_total;1;46.8894;46.8894;46.8894
162;compErr;1;1.911e-06;1.911e-06;1.911e-06
162;init;1;2.1573;2.1573;2.1573
162;update;1;45.5358;45.5358;45.5358
162;sync;1;2.00401;2.00401;2.00401
162;evalKnownDf;1;0;0;0
162;write;1;2.7692e-05;2.7692e-05;2.7692e-05
162;trace;1;0;0;0
162;calc_total;1;47.5398;47.5398;47.5398
306;compErr;1;2.588e-06;2.588e-06;2.588e-06
306;init;1;2.20374;2.20374;2.20374
306;update;1;45.4939;45.4939;45.4939
306;sync;1;0.94245;0.94245;0.94245
306;evalKnownDf;1;0;0;0
306;write;1;2.3768e-05;2.3768e-05;2.3768e-05
306;trace;1;0;0;0
306;calc_total;1;46.4364;46.4364;46.4364
261;compErr;1;1.485e-06;1.485e-06;1.485e-06
261;init;1;2.15571;2.15571;2.15571
261;update;1;45.9356;45.9356;45.9356
261;sync;1;0.479537;0.479537;0.479537
261;evalKnownDf;1;0;0;0
261;write;1;2.3129e-05;2.3129e-05;2.3129e-05
261;trace;1;0;0;0
261;calc_total;1;46.4152;46.4152;46.4152
163;compErr;1;2.503e-06;2.503e-06;2.503e-06
163;init;1;2.16287;2.16287;2.16287
163;update;1;45.9192;45.9192;45.9192
163;sync;1;2.23156;2.23156;2.23156
163;evalKnownDf;1;0;0;0
163;write;1;2.677e-05;2.677e-05;2.677e-05
163;trace;1;0;0;0
163;calc_total;1;48.1508;48.1508;48.1508
307;compErr;1;2.752e-06;2.752e-06;2.752e-06
307;init;1;2.17429;2.17429;2.17429
307;update;1;45.5009;45.5009;45.5009
307;sync;1;3.34746;3.34746;3.34746
307;evalKnownDf;1;0;0;0
307;write;1;2.6697e-05;2.6697e-05;2.6697e-05
307;trace;1;0;0;0
307;calc_total;1;48.8484;48.8484;48.8484
262;compErr;1;2.565e-06;2.565e-06;2.565e-06
262;init;1;2.16897;2.16897;2.16897
262;update;1;45.7322;45.7322;45.7322
262;sync;1;0.966361;0.966361;0.966361
262;evalKnownDf;1;0;0;0
262;write;1;3.3406e-05;3.3406e-05;3.3406e-05
262;trace;1;0;0;0
262;calc_total;1;46.6986;46.6986;46.6986
164;compErr;1;1.314e-06;1.314e-06;1.314e-06
164;init;1;2.15389;2.15389;2.15389
164;update;1;45.9372;45.9372;45.9372
164;sync;1;0.983761;0.983761;0.983761
164;evalKnownDf;1;0;0;0
164;write;1;2.5618e-05;2.5618e-05;2.5618e-05
164;trace;1;0;0;0
164;calc_total;1;46.9209;46.9209;46.9209
308;compErr;1;2.004e-06;2.004e-06;2.004e-06
308;init;1;2.19421;2.19421;2.19421
308;update;1;45.4483;45.4483;45.4483
308;sync;1;0.650424;0.650424;0.650424
308;evalKnownDf;1;0;0;0
308;write;1;2.0005e-05;2.0005e-05;2.0005e-05
308;trace;1;0;0;0
308;calc_total;1;46.0988;46.0988;46.0988
263;compErr;1;3.446e-06;3.446e-06;3.446e-06
263;init;1;2.17484;2.17484;2.17484
263;update;1;45.7309;45.7309;45.7309
263;sync;1;1.02201;1.02201;1.02201
263;evalKnownDf;1;0;0;0
263;write;1;3.6779e-05;3.6779e-05;3.6779e-05
263;trace;1;0;0;0
263;calc_total;1;46.7529;46.7529;46.7529
166;compErr;1;2.411e-06;2.411e-06;2.411e-06
166;init;1;2.18949;2.18949;2.18949
166;update;1;45.7862;45.7862;45.7862
166;sync;1;1.1399;1.1399;1.1399
166;evalKnownDf;1;0;0;0
166;write;1;3.5614e-05;3.5614e-05;3.5614e-05
166;trace;1;0;0;0
166;calc_total;1;46.9261;46.9261;46.9261
309;compErr;1;8.98e-07;8.98e-07;8.98e-07
309;init;1;2.17814;2.17814;2.17814
309;update;1;45.7103;45.7103;45.7103
309;sync;1;2.22134;2.22134;2.22134
309;evalKnownDf;1;0;0;0
309;write;1;2.2493e-05;2.2493e-05;2.2493e-05
309;trace;1;0;0;0
309;calc_total;1;47.9316;47.9316;47.9316
167;compErr;1;1.51e-06;1.51e-06;1.51e-06
167;init;1;2.16871;2.16871;2.16871
167;update;1;45.988;45.988;45.988
167;sync;1;2.10444;2.10444;2.10444
167;evalKnownDf;1;0;0;0
167;write;1;2.1879e-05;2.1879e-05;2.1879e-05
167;trace;1;0;0;0
167;calc_total;1;48.0924;48.0924;48.0924
310;compErr;1;2.067e-06;2.067e-06;2.067e-06
310;init;1;2.15545;2.15545;2.15545
310;update;1;45.3943;45.3943;45.3943
310;sync;1;0.481419;0.481419;0.481419
310;evalKnownDf;1;0;0;0
310;write;1;2.3993e-05;2.3993e-05;2.3993e-05
310;trace;1;0;0;0
310;calc_total;1;45.8757;45.8757;45.8757
144;compErr;1;1.844e-06;1.844e-06;1.844e-06
144;init;1;2.13502;2.13502;2.13502
144;update;1;46.1167;46.1167;46.1167
144;sync;1;39.2139;39.2139;39.2139
144;evalKnownDf;1;0;0;0
144;write;1;2.5101e-05;2.5101e-05;2.5101e-05
144;trace;1;0;0;0
144;calc_total;1;85.3305;85.3305;85.3305
311;compErr;1;2.086e-06;2.086e-06;2.086e-06
311;init;1;2.19061;2.19061;2.19061
311;update;1;45.4919;45.4919;45.4919
311;sync;1;0.291923;0.291923;0.291923
311;evalKnownDf;1;0;0;0
311;write;1;2.4181e-05;2.4181e-05;2.4181e-05
311;trace;1;0;0;0
311;calc_total;1;45.7838;45.7838;45.7838
154;compErr;1;1.639e-06;1.639e-06;1.639e-06
154;init;1;2.20072;2.20072;2.20072
154;update;1;46.0615;46.0615;46.0615
154;sync;1;1.09783;1.09783;1.09783
154;evalKnownDf;1;0;0;0
154;write;1;2.3312e-05;2.3312e-05;2.3312e-05
293;compErr;1;3.142e-06;3.142e-06;3.142e-06
293;init;1;2.16005;2.16005;2.16005
293;update;1;45.7614;45.7614;45.7614
293;sync;1;1.74716;1.74716;1.74716
293;evalKnownDf;1;0;0;0
293;write;1;3.2783e-05;3.2783e-05;3.2783e-05
293;trace;1;0;0;0
293;calc_total;1;47.5085;47.5085;47.5085
154;trace;1;0;0;0
154;calc_total;1;47.1593;47.1593;47.1593
304;compErr;1;1.558e-06;1.558e-06;1.558e-06
304;init;1;2.17837;2.17837;2.17837
304;update;1;45.6453;45.6453;45.6453
304;sync;1;0.480335;0.480335;0.480335
304;evalKnownDf;1;0;0;0
304;write;1;2.4192e-05;2.4192e-05;2.4192e-05
304;trace;1;0;0;0
304;calc_total;1;46.1257;46.1257;46.1257
165;compErr;1;1.374e-06;1.374e-06;1.374e-06
165;init;1;2.18139;2.18139;2.18139
165;update;1;45.9522;45.9522;45.9522
298;compErr;1;2.033e-06;2.033e-06;2.033e-06
298;init;1;2.19109;2.19109;2.19109
298;update;1;45.6711;45.6711;45.6711
480;compErr;1;2.554e-06;2.554e-06;2.554e-06
480;init;1;2.14837;2.14837;2.14837
480;update;1;45.5514;45.5514;45.5514
480;sync;1;4.30152;4.30152;4.30152
480;evalKnownDf;1;0;0;0
480;write;1;3.1304e-05;3.1304e-05;3.1304e-05
480;trace;1;0;0;0
480;calc_total;1;49.8529;49.8529;49.8529
165;sync;1;1.47931;1.47931;1.47931
165;evalKnownDf;1;0;0;0
165;write;1;2.5714e-05;2.5714e-05;2.5714e-05
165;trace;1;0;0;0
165;calc_total;1;47.4315;47.4315;47.4315
298;sync;1;0.684054;0.684054;0.684054
298;evalKnownDf;1;0;0;0
298;write;1;2.8451e-05;2.8451e-05;2.8451e-05
298;trace;1;0;0;0
298;calc_total;1;46.3552;46.3552;46.3552
481;compErr;1;1.451e-06;1.451e-06;1.451e-06
481;init;1;2.15787;2.15787;2.15787
481;update;1;45.5786;45.5786;45.5786
481;sync;1;0.322215;0.322215;0.322215
481;evalKnownDf;1;0;0;0
481;write;1;2.6753e-05;2.6753e-05;2.6753e-05
481;trace;1;0;0;0
481;calc_total;1;45.9008;45.9008;45.9008
482;compErr;1;2.099e-06;2.099e-06;2.099e-06
482;init;1;2.16309;2.16309;2.16309
482;update;1;45.7365;45.7365;45.7365
482;sync;1;0.741412;0.741412;0.741412
482;evalKnownDf;1;0;0;0
482;write;1;2.1767e-05;2.1767e-05;2.1767e-05
482;trace;1;0;0;0
482;calc_total;1;46.4779;46.4779;46.4779
305;compErr;1;3.035e-06;3.035e-06;3.035e-06
305;init;1;2.16166;2.16166;2.16166
305;update;1;45.4875;45.4875;45.4875
305;sync;1;0.888378;0.888378;0.888378
305;evalKnownDf;1;0;0;0
305;write;1;2.6646e-05;2.6646e-05;2.6646e-05
305;trace;1;0;0;0
305;calc_total;1;46.3758;46.3758;46.3758
483;compErr;1;2.278e-06;2.278e-06;2.278e-06
483;init;1;2.16096;2.16096;2.16096
483;update;1;45.4738;45.4738;45.4738
483;sync;1;0.933363;0.933363;0.933363
483;evalKnownDf;1;0;0;0
483;write;1;3.3882e-05;3.3882e-05;3.3882e-05
483;trace;1;0;0;0
483;calc_total;1;46.4072;46.4072;46.4072
168;compErr;1;1.3e-06;1.3e-06;1.3e-06
168;init;1;2.19971;2.19971;2.19971
168;update;1;45.8208;45.8208;45.8208
168;sync;1;2.5566;2.5566;2.5566
168;evalKnownDf;1;0;0;0
168;write;1;1.93e-05;1.93e-05;1.93e-05
168;trace;1;0;0;0
168;calc_total;1;48.3774;48.3774;48.3774
484;compErr;1;2.181e-06;2.181e-06;2.181e-06
484;init;1;2.15707;2.15707;2.15707
484;update;1;45.4712;45.4712;45.4712
484;sync;1;0.587909;0.587909;0.587909
484;evalKnownDf;1;0;0;0
484;write;1;3.5366e-05;3.5366e-05;3.5366e-05
484;trace;1;0;0;0
484;calc_total;1;46.0591;46.0591;46.0591
336;compErr;1;3.434e-06;3.434e-06;3.434e-06
336;init;1;2.17047;2.17047;2.17047
336;update;1;45.526;45.526;45.526
336;sync;1;2.69531;2.69531;2.69531
336;evalKnownDf;1;0;0;0
336;write;1;3.0579e-05;3.0579e-05;3.0579e-05
336;trace;1;0;0;0
336;calc_total;1;48.2213;48.2213;48.2213
169;compErr;1;2.965e-06;2.965e-06;2.965e-06
169;init;1;2.16543;2.16543;2.16543
169;update;1;45.4427;45.4427;45.4427
169;sync;1;1.03127;1.03127;1.03127
169;evalKnownDf;1;0;0;0
169;write;1;2.5811e-05;2.5811e-05;2.5811e-05
169;trace;1;0;0;0
169;calc_total;1;46.474;46.474;46.474
485;compErr;1;2.186e-06;2.186e-06;2.186e-06
485;init;1;2.14266;2.14266;2.14266
485;update;1;45.9116;45.9116;45.9116
485;sync;1;3.33395;3.33395;3.33395
485;evalKnownDf;1;0;0;0
485;write;1;2.4983e-05;2.4983e-05;2.4983e-05
485;trace;1;0;0;0
485;calc_total;1;49.2456;49.2456;49.2456
337;compErr;1;2.02e-06;2.02e-06;2.02e-06
337;init;1;2.15748;2.15748;2.15748
337;update;1;45.8872;45.8872;45.8872
337;sync;1;0.210967;0.210967;0.210967
337;evalKnownDf;1;0;0;0
337;write;1;2.7186e-05;2.7186e-05;2.7186e-05
337;trace;1;0;0;0
337;calc_total;1;46.0982;46.0982;46.0982
170;compErr;1;6.26e-06;6.26e-06;6.26e-06
170;init;1;2.20446;2.20446;2.20446
170;update;1;45.7199;45.7199;45.7199
170;sync;1;0.635737;0.635737;0.635737
170;evalKnownDf;1;0;0;0
170;write;1;2.294e-05;2.294e-05;2.294e-05
170;trace;1;0;0;0
170;calc_total;1;46.3556;46.3556;46.3556
486;compErr;1;2.135e-06;2.135e-06;2.135e-06
486;init;1;2.19691;2.19691;2.19691
486;update;1;45.586;45.586;45.586
486;sync;1;1.01453;1.01453;1.01453
486;evalKnownDf;1;0;0;0
486;write;1;3.154e-05;3.154e-05;3.154e-05
486;trace;1;0;0;0
486;calc_total;1;46.6005;46.6005;46.6005
338;compErr;1;1.686e-06;1.686e-06;1.686e-06
338;init;1;2.22871;2.22871;2.22871
338;update;1;45.9501;45.9501;45.9501
338;sync;1;0.544283;0.544283;0.544283
338;evalKnownDf;1;0;0;0
338;write;1;2.168e-05;2.168e-05;2.168e-05
338;trace;1;0;0;0
338;calc_total;1;46.4944;46.4944;46.4944
744;compErr;1;2.672e-06;2.672e-06;2.672e-06
744;init;1;2.16056;2.16056;2.16056
744;update;1;45.8656;45.8656;45.8656
744;sync;1;2.34099;2.34099;2.34099
744;evalKnownDf;1;0;0;0
744;write;1;2.9348e-05;2.9348e-05;2.9348e-05
744;trace;1;0;0;0
744;calc_total;1;48.2066;48.2066;48.2066
171;compErr;1;1.747e-06;1.747e-06;1.747e-06
171;init;1;2.15642;2.15642;2.15642
171;update;1;45.7299;45.7299;45.7299
171;sync;1;0.2317;0.2317;0.2317
171;evalKnownDf;1;0;0;0
171;write;1;2.3463e-05;2.3463e-05;2.3463e-05
171;trace;1;0;0;0
171;calc_total;1;45.9616;45.9616;45.9616
487;compErr;1;2.186e-06;2.186e-06;2.186e-06
487;init;1;2.1561;2.1561;2.1561
487;update;1;45.7147;45.7147;45.7147
487;sync;1;0.547381;0.547381;0.547381
487;evalKnownDf;1;0;0;0
487;write;1;3.2282e-05;3.2282e-05;3.2282e-05
487;trace;1;0;0;0
487;calc_total;1;46.2621;46.2621;46.2621
339;compErr;1;2.366e-06;2.366e-06;2.366e-06
339;init;1;2.18879;2.18879;2.18879
339;update;1;45.4138;45.4138;45.4138
339;sync;1;1.1258;1.1258;1.1258
339;evalKnownDf;1;0;0;0
339;write;1;2.9567e-05;2.9567e-05;2.9567e-05
339;trace;1;0;0;0
339;calc_total;1;46.5396;46.5396;46.5396
745;compErr;1;1.594e-06;1.594e-06;1.594e-06
745;init;1;2.168;2.168;2.168
745;update;1;46.022;46.022;46.022
745;sync;1;40.7746;40.7746;40.7746
745;evalKnownDf;1;0;0;0
745;write;1;2.2884e-05;2.2884e-05;2.2884e-05
745;trace;1;0;0;0
745;calc_total;1;86.7966;86.7966;86.7966
172;compErr;1;1.686e-06;1.686e-06;1.686e-06
172;init;1;2.2358;2.2358;2.2358
172;update;1;45.5594;45.5594;45.5594
172;sync;1;0.380702;0.380702;0.380702
172;evalKnownDf;1;0;0;0
172;write;1;2.4593e-05;2.4593e-05;2.4593e-05
172;trace;1;0;0;0
172;calc_total;1;45.9402;45.9402;45.9402
488;compErr;1;2.123e-06;2.123e-06;2.123e-06
488;init;1;2.15493;2.15493;2.15493
488;update;1;45.4755;45.4755;45.4755
488;sync;1;0.692122;0.692122;0.692122
488;evalKnownDf;1;0;0;0
488;write;1;2.742e-05;2.742e-05;2.742e-05
488;trace;1;0;0;0
488;calc_total;1;46.1676;46.1676;46.1676
340;compErr;1;2.578e-06;2.578e-06;2.578e-06
340;init;1;2.15274;2.15274;2.15274
340;update;1;45.3917;45.3917;45.3917
340;sync;1;0.640673;0.640673;0.640673
340;evalKnownDf;1;0;0;0
340;write;1;3.122e-05;3.122e-05;3.122e-05
340;trace;1;0;0;0
340;calc_total;1;46.0324;46.0324;46.0324
746;compErr;1;1.234e-06;1.234e-06;1.234e-06
746;init;1;2.14447;2.14447;2.14447
746;update;1;45.4815;45.4815;45.4815
746;sync;1;1.93278;1.93278;1.93278
746;evalKnownDf;1;0;0;0
746;write;1;2.1623e-05;2.1623e-05;2.1623e-05
746;trace;1;0;0;0
746;calc_total;1;47.4143;47.4143;47.4143
173;compErr;1;2.154e-06;2.154e-06;2.154e-06
173;init;1;2.15066;2.15066;2.15066
173;update;1;45.3904;45.3904;45.3904
173;sync;1;3.39382;3.39382;3.39382
173;evalKnownDf;1;0;0;0
173;write;1;2.6801e-05;2.6801e-05;2.6801e-05
173;trace;1;0;0;0
173;calc_total;1;48.7842;48.7842;48.7842
489;compErr;1;2.901e-06;2.901e-06;2.901e-06
489;init;1;2.17104;2.17104;2.17104
489;update;1;45.7502;45.7502;45.7502
489;sync;1;1.09913;1.09913;1.09913
489;evalKnownDf;1;0;0;0
489;write;1;2.8104e-05;2.8104e-05;2.8104e-05
489;trace;1;0;0;0
489;calc_total;1;46.8493;46.8493;46.8493
341;compErr;1;2.474e-06;2.474e-06;2.474e-06
341;init;1;2.15423;2.15423;2.15423
341;update;1;45.6314;45.6314;45.6314
341;sync;1;0.59949;0.59949;0.59949
341;evalKnownDf;1;0;0;0
341;write;1;8.5106e-05;8.5106e-05;8.5106e-05
341;trace;1;0;0;0
341;calc_total;1;46.2309;46.2309;46.2309
747;compErr;1;2.701e-06;2.701e-06;2.701e-06
747;init;1;2.15807;2.15807;2.15807
747;update;1;45.803;45.803;45.803
747;sync;1;0.17571;0.17571;0.17571
747;evalKnownDf;1;0;0;0
747;write;1;2.9594e-05;2.9594e-05;2.9594e-05
747;trace;1;0;0;0
747;calc_total;1;45.9787;45.9787;45.9787
174;compErr;1;2.383e-06;2.383e-06;2.383e-06
174;init;1;2.15244;2.15244;2.15244
174;update;1;45.4911;45.4911;45.4911
174;sync;1;0.960609;0.960609;0.960609
174;evalKnownDf;1;0;0;0
174;write;1;2.7162e-05;2.7162e-05;2.7162e-05
174;trace;1;0;0;0
174;calc_total;1;46.4517;46.4517;46.4517
490;compErr;1;1.141e-06;1.141e-06;1.141e-06
490;init;1;2.1898;2.1898;2.1898
490;update;1;46.1924;46.1924;46.1924
490;sync;1;0.529257;0.529257;0.529257
490;evalKnownDf;1;0;0;0
490;write;1;2.3875e-05;2.3875e-05;2.3875e-05
490;trace;1;0;0;0
490;calc_total;1;46.7216;46.7216;46.7216
342;compErr;1;3.433e-06;3.433e-06;3.433e-06
342;init;1;2.1712;2.1712;2.1712
342;update;1;45.3575;45.3575;45.3575
342;sync;1;1.65532;1.65532;1.65532
342;evalKnownDf;1;0;0;0
342;write;1;3.3627e-05;3.3627e-05;3.3627e-05
342;trace;1;0;0;0
342;calc_total;1;47.0128;47.0128;47.0128
748;compErr;1;2.053e-06;2.053e-06;2.053e-06
748;init;1;2.16292;2.16292;2.16292
748;update;1;45.6044;45.6044;45.6044
748;sync;1;2.47789;2.47789;2.47789
748;evalKnownDf;1;0;0;0
748;write;1;2.4224e-05;2.4224e-05;2.4224e-05
748;trace;1;0;0;0
748;calc_total;1;48.0823;48.0823;48.0823
175;compErr;1;1.781e-06;1.781e-06;1.781e-06
175;init;1;2.19558;2.19558;2.19558
175;update;1;45.6377;45.6377;45.6377
175;sync;1;1.21766;1.21766;1.21766
175;evalKnownDf;1;0;0;0
175;write;1;2.8082e-05;2.8082e-05;2.8082e-05
175;trace;1;0;0;0
175;calc_total;1;46.8553;46.8553;46.8553
491;compErr;1;2.792e-06;2.792e-06;2.792e-06
491;init;1;2.16428;2.16428;2.16428
491;update;1;45.4848;45.4848;45.4848
491;sync;1;0.864311;0.864311;0.864311
491;evalKnownDf;1;0;0;0
491;write;1;3.6554e-05;3.6554e-05;3.6554e-05
491;trace;1;0;0;0
491;calc_total;1;46.3491;46.3491;46.3491
343;compErr;1;2.377e-06;2.377e-06;2.377e-06
343;init;1;2.21563;2.21563;2.21563
343;update;1;45.8345;45.8345;45.8345
343;sync;1;0.572951;0.572951;0.572951
343;evalKnownDf;1;0;0;0
343;write;1;2.837e-05;2.837e-05;2.837e-05
343;trace;1;0;0;0
343;calc_total;1;46.4074;46.4074;46.4074
749;compErr;1;1.79e-06;1.79e-06;1.79e-06
749;init;1;2.15464;2.15464;2.15464
749;update;1;46.0639;46.0639;46.0639
749;sync;1;0.960394;0.960394;0.960394
749;evalKnownDf;1;0;0;0
749;write;1;2.2046e-05;2.2046e-05;2.2046e-05
749;trace;1;0;0;0
749;calc_total;1;47.0243;47.0243;47.0243
176;compErr;1;2.355e-06;2.355e-06;2.355e-06
176;init;1;2.14848;2.14848;2.14848
176;update;1;45.4763;45.4763;45.4763
176;sync;1;0.419675;0.419675;0.419675
176;evalKnownDf;1;0;0;0
176;write;1;2.6381e-05;2.6381e-05;2.6381e-05
176;trace;1;0;0;0
176;calc_total;1;45.896;45.896;45.896
492;compErr;1;2.485e-06;2.485e-06;2.485e-06
492;init;1;2.19957;2.19957;2.19957
492;update;1;45.9611;45.9611;45.9611
492;sync;1;0.391796;0.391796;0.391796
492;evalKnownDf;1;0;0;0
492;write;1;2.274e-05;2.274e-05;2.274e-05
492;trace;1;0;0;0
492;calc_total;1;46.3529;46.3529;46.3529
344;compErr;1;3.189e-06;3.189e-06;3.189e-06
344;init;1;2.16072;2.16072;2.16072
344;update;1;45.3891;45.3891;45.3891
344;sync;1;0.717152;0.717152;0.717152
344;evalKnownDf;1;0;0;0
344;write;1;3.0923e-05;3.0923e-05;3.0923e-05
344;trace;1;0;0;0
344;calc_total;1;46.1062;46.1062;46.1062
750;compErr;1;3.528e-06;3.528e-06;3.528e-06
750;init;1;2.15837;2.15837;2.15837
750;update;1;45.5902;45.5902;45.5902
750;sync;1;0.680953;0.680953;0.680953
750;evalKnownDf;1;0;0;0
750;write;1;2.8694e-05;2.8694e-05;2.8694e-05
750;trace;1;0;0;0
750;calc_total;1;46.2711;46.2711;46.2711
177;compErr;1;1.9e-06;1.9e-06;1.9e-06
177;init;1;2.14804;2.14804;2.14804
177;update;1;45.5942;45.5942;45.5942
177;sync;1;0.901811;0.901811;0.901811
177;evalKnownDf;1;0;0;0
177;write;1;2.3416e-05;2.3416e-05;2.3416e-05
177;trace;1;0;0;0
177;calc_total;1;46.496;46.496;46.496
493;compErr;1;1.46e-06;1.46e-06;1.46e-06
493;init;1;2.15747;2.15747;2.15747
493;update;1;45.87;45.87;45.87
493;sync;1;3.19797;3.19797;3.19797
493;evalKnownDf;1;0;0;0
493;write;1;2.5254e-05;2.5254e-05;2.5254e-05
493;trace;1;0;0;0
493;calc_total;1;49.0679;49.0679;49.0679
345;compErr;1;2.072e-06;2.072e-06;2.072e-06
345;init;1;2.15488;2.15488;2.15488
345;update;1;45.7631;45.7631;45.7631
345;sync;1;0.236263;0.236263;0.236263
345;evalKnownDf;1;0;0;0
345;write;1;2.0428e-05;2.0428e-05;2.0428e-05
345;trace;1;0;0;0
345;calc_total;1;45.9994;45.9994;45.9994
751;compErr;1;2.842e-06;2.842e-06;2.842e-06
751;init;1;2.16007;2.16007;2.16007
751;update;1;45.732;45.732;45.732
751;sync;1;0.652598;0.652598;0.652598
751;evalKnownDf;1;0;0;0
751;write;1;2.9464e-05;2.9464e-05;2.9464e-05
751;trace;1;0;0;0
751;calc_total;1;46.3846;46.3846;46.3846
178;compErr;1;1.036e-06;1.036e-06;1.036e-06
178;init;1;2.16495;2.16495;2.16495
178;update;1;45.8927;45.8927;45.8927
178;sync;1;2.43933;2.43933;2.43933
178;evalKnownDf;1;0;0;0
178;write;1;2.4477e-05;2.4477e-05;2.4477e-05
178;trace;1;0;0;0
178;calc_total;1;48.332;48.332;48.332
494;compErr;1;1.859e-06;1.859e-06;1.859e-06
494;init;1;2.2202;2.2202;2.2202
494;update;1;46.1278;46.1278;46.1278
494;sync;1;0.144893;0.144893;0.144893
494;evalKnownDf;1;0;0;0
494;write;1;2.2637e-05;2.2637e-05;2.2637e-05
494;trace;1;0;0;0
494;calc_total;1;46.2727;46.2727;46.2727
346;compErr;1;1.521e-06;1.521e-06;1.521e-06
346;init;1;2.18309;2.18309;2.18309
346;update;1;45.972;45.972;45.972
346;sync;1;0.281397;0.281397;0.281397
346;evalKnownDf;1;0;0;0
346;write;1;1.8445e-05;1.8445e-05;1.8445e-05
346;trace;1;0;0;0
346;calc_total;1;46.2534;46.2534;46.2534
754;compErr;1;3.025e-06;3.025e-06;3.025e-06
754;init;1;2.1462;2.1462;2.1462
754;update;1;45.588;45.588;45.588
754;sync;1;1.43536;1.43536;1.43536
754;evalKnownDf;1;0;0;0
754;write;1;3.271e-05;3.271e-05;3.271e-05
754;trace;1;0;0;0
754;calc_total;1;47.0234;47.0234;47.0234
179;compErr;1;1.915e-06;1.915e-06;1.915e-06
179;init;1;2.15943;2.15943;2.15943
179;update;1;45.4094;45.4094;45.4094
179;sync;1;0.517287;0.517287;0.517287
179;evalKnownDf;1;0;0;0
179;write;1;2.6497e-05;2.6497e-05;2.6497e-05
179;trace;1;0;0;0
179;calc_total;1;45.9267;45.9267;45.9267
495;compErr;1;1.246e-06;1.246e-06;1.246e-06
495;init;1;2.25156;2.25156;2.25156
495;update;1;45.9974;45.9974;45.9974
495;sync;1;0.569474;0.569474;0.569474
495;evalKnownDf;1;0;0;0
495;write;1;2.1756e-05;2.1756e-05;2.1756e-05
495;trace;1;0;0;0
495;calc_total;1;46.5669;46.5669;46.5669
347;compErr;1;3.638e-06;3.638e-06;3.638e-06
347;init;1;2.16924;2.16924;2.16924
347;update;1;45.3468;45.3468;45.3468
347;sync;1;1.59269;1.59269;1.59269
347;evalKnownDf;1;0;0;0
347;write;1;3.1664e-05;3.1664e-05;3.1664e-05
347;trace;1;0;0;0
347;calc_total;1;46.9395;46.9395;46.9395
757;compErr;1;1.872e-06;1.872e-06;1.872e-06
757;init;1;2.14815;2.14815;2.14815
757;update;1;45.362;45.362;45.362
757;sync;1;0.943678;0.943678;0.943678
757;evalKnownDf;1;0;0;0
757;write;1;2.9715e-05;2.9715e-05;2.9715e-05
757;trace;1;0;0;0
757;calc_total;1;46.3057;46.3057;46.3057
180;compErr;1;2.459e-06;2.459e-06;2.459e-06
180;init;1;2.21381;2.21381;2.21381
180;update;1;45.6854;45.6854;45.6854
180;sync;1;0.793525;0.793525;0.793525
180;evalKnownDf;1;0;0;0
180;write;1;3.6519e-05;3.6519e-05;3.6519e-05
180;trace;1;0;0;0
180;calc_total;1;46.479;46.479;46.479
498;compErr;1;1.964e-06;1.964e-06;1.964e-06
498;init;1;2.23167;2.23167;2.23167
498;update;1;45.9908;45.9908;45.9908
498;sync;1;0.623927;0.623927;0.623927
498;evalKnownDf;1;0;0;0
498;write;1;2.1312e-05;2.1312e-05;2.1312e-05
498;trace;1;0;0;0
498;calc_total;1;46.6147;46.6147;46.6147
348;compErr;1;2.565e-06;2.565e-06;2.565e-06
348;init;1;2.16481;2.16481;2.16481
348;update;1;45.7436;45.7436;45.7436
348;sync;1;0.53168;0.53168;0.53168
348;evalKnownDf;1;0;0;0
348;write;1;2.927e-05;2.927e-05;2.927e-05
348;trace;1;0;0;0
348;calc_total;1;46.2753;46.2753;46.2753
758;compErr;1;2.108e-06;2.108e-06;2.108e-06
758;init;1;2.17931;2.17931;2.17931
758;update;1;45.7606;45.7606;45.7606
758;sync;1;0.971094;0.971094;0.971094
758;evalKnownDf;1;0;0;0
758;write;1;2.6403e-05;2.6403e-05;2.6403e-05
758;trace;1;0;0;0
758;calc_total;1;46.7317;46.7317;46.7317
181;compErr;1;2.617e-06;2.617e-06;2.617e-06
181;init;1;2.15533;2.15533;2.15533
181;update;1;45.822;45.822;45.822
181;sync;1;3.11668;3.11668;3.11668
181;evalKnownDf;1;0;0;0
181;write;1;2.6268e-05;2.6268e-05;2.6268e-05
181;trace;1;0;0;0
181;calc_total;1;48.9387;48.9387;48.9387
499;compErr;1;2.4e-06;2.4e-06;2.4e-06
499;init;1;2.18178;2.18178;2.18178
499;update;1;45.8125;45.8125;45.8125
499;sync;1;0.689945;0.689945;0.689945
499;evalKnownDf;1;0;0;0
499;write;1;2.7015e-05;2.7015e-05;2.7015e-05
499;trace;1;0;0;0
499;calc_total;1;46.5025;46.5025;46.5025
349;compErr;1;1.243e-06;1.243e-06;1.243e-06
349;init;1;2.18966;2.18966;2.18966
349;update;1;46.1292;46.1292;46.1292
349;sync;1;0.0949174;0.0949174;0.0949174
349;evalKnownDf;1;0;0;0
349;write;1;2.2408e-05;2.2408e-05;2.2408e-05
349;trace;1;0;0;0
349;calc_total;1;46.2241;46.2241;46.2241
759;compErr;1;1.502e-06;1.502e-06;1.502e-06
759;init;1;2.18412;2.18412;2.18412
759;update;1;45.8604;45.8604;45.8604
759;sync;1;0.984314;0.984314;0.984314
759;evalKnownDf;1;0;0;0
759;write;1;2.3279e-05;2.3279e-05;2.3279e-05
759;trace;1;0;0;0
759;calc_total;1;46.8447;46.8447;46.8447
182;compErr;1;2.626e-06;2.626e-06;2.626e-06
182;init;1;2.16558;2.16558;2.16558
182;update;1;45.7015;45.7015;45.7015
182;sync;1;0.393893;0.393893;0.393893
182;evalKnownDf;1;0;0;0
182;write;1;2.6186e-05;2.6186e-05;2.6186e-05
182;trace;1;0;0;0
182;calc_total;1;46.0954;46.0954;46.0954
500;compErr;1;1.491e-06;1.491e-06;1.491e-06
500;init;1;2.1773;2.1773;2.1773
500;update;1;46.1504;46.1504;46.1504
500;sync;1;1.87057;1.87057;1.87057
500;evalKnownDf;1;0;0;0
500;write;1;1.9805e-05;1.9805e-05;1.9805e-05
500;trace;1;0;0;0
500;calc_total;1;48.021;48.021;48.021
350;compErr;1;1.513e-06;1.513e-06;1.513e-06
350;init;1;2.18893;2.18893;2.18893
350;update;1;45.9588;45.9588;45.9588
350;sync;1;0.43562;0.43562;0.43562
350;evalKnownDf;1;0;0;0
350;write;1;2.3278e-05;2.3278e-05;2.3278e-05
350;trace;1;0;0;0
350;calc_total;1;46.3944;46.3944;46.3944
760;compErr;1;1.686e-06;1.686e-06;1.686e-06
760;init;1;2.19146;2.19146;2.19146
760;update;1;46.2437;46.2437;46.2437
760;sync;1;0.38212;0.38212;0.38212
760;evalKnownDf;1;0;0;0
760;write;1;2.1773e-05;2.1773e-05;2.1773e-05
760;trace;1;0;0;0
760;calc_total;1;46.6259;46.6259;46.6259
183;compErr;1;3.125e-06;3.125e-06;3.125e-06
183;init;1;2.2223;2.2223;2.2223
183;update;1;45.4938;45.4938;45.4938
183;sync;1;0.684711;0.684711;0.684711
183;evalKnownDf;1;0;0;0
183;write;1;2.7583e-05;2.7583e-05;2.7583e-05
183;trace;1;0;0;0
183;calc_total;1;46.1785;46.1785;46.1785
501;compErr;1;1.18e-06;1.18e-06;1.18e-06
501;init;1;2.17292;2.17292;2.17292
501;update;1;46.0544;46.0544;46.0544
501;sync;1;0.323064;0.323064;0.323064
501;evalKnownDf;1;0;0;0
501;write;1;2.2676e-05;2.2676e-05;2.2676e-05
501;trace;1;0;0;0
501;calc_total;1;46.3775;46.3775;46.3775
351;compErr;1;1.629e-06;1.629e-06;1.629e-06
351;init;1;2.21057;2.21057;2.21057
351;update;1;45.6623;45.6623;45.6623
351;sync;1;0.800363;0.800363;0.800363
351;evalKnownDf;1;0;0;0
351;write;1;2.4051e-05;2.4051e-05;2.4051e-05
351;trace;1;0;0;0
351;calc_total;1;46.4626;46.4626;46.4626
761;compErr;1;2.044e-06;2.044e-06;2.044e-06
761;init;1;2.15632;2.15632;2.15632
761;update;1;45.4771;45.4771;45.4771
761;sync;1;1.25079;1.25079;1.25079
761;evalKnownDf;1;0;0;0
761;write;1;2.7626e-05;2.7626e-05;2.7626e-05
761;trace;1;0;0;0
761;calc_total;1;46.7279;46.7279;46.7279
216;compErr;1;2.118e-06;2.118e-06;2.118e-06
216;init;1;2.20109;2.20109;2.20109
216;update;1;45.7052;45.7052;45.7052
216;sync;1;0.291082;0.291082;0.291082
216;evalKnownDf;1;0;0;0
216;write;1;2.6269e-05;2.6269e-05;2.6269e-05
216;trace;1;0;0;0
216;calc_total;1;45.9963;45.9963;45.9963
184;compErr;1;2.98e-06;2.98e-06;2.98e-06
184;init;1;2.22939;2.22939;2.22939
184;update;1;45.4828;45.4828;45.4828
184;sync;1;0.899651;0.899651;0.899651
184;evalKnownDf;1;0;0;0
184;write;1;3.0549e-05;3.0549e-05;3.0549e-05
184;trace;1;0;0;0
184;calc_total;1;46.3825;46.3825;46.3825
502;compErr;1;1.612e-06;1.612e-06;1.612e-06
502;init;1;2.17374;2.17374;2.17374
502;update;1;46.0698;46.0698;46.0698
502;sync;1;0.185853;0.185853;0.185853
502;evalKnownDf;1;0;0;0
502;write;1;1.9712e-05;1.9712e-05;1.9712e-05
502;trace;1;0;0;0
502;calc_total;1;46.2557;46.2557;46.2557
352;compErr;1;1.582e-06;1.582e-06;1.582e-06
352;init;1;2.23374;2.23374;2.23374
352;update;1;45.7469;45.7469;45.7469
352;sync;1;0.504814;0.504814;0.504814
352;evalKnownDf;1;0;0;0
352;write;1;2.2869e-05;2.2869e-05;2.2869e-05
352;trace;1;0;0;0
352;calc_total;1;46.2517;46.2517;46.2517
763;compErr;1;2.74e-06;2.74e-06;2.74e-06
763;init;1;2.19042;2.19042;2.19042
763;update;1;45.2877;45.2877;45.2877
763;sync;1;1.56431;1.56431;1.56431
763;evalKnownDf;1;0;0;0
763;write;1;2.8888e-05;2.8888e-05;2.8888e-05
763;trace;1;0;0;0
763;calc_total;1;46.852;46.852;46.852
217;compErr;1;1.769e-06;1.769e-06;1.769e-06
217;init;1;2.19066;2.19066;2.19066
217;update;1;45.6078;45.6078;45.6078
217;sync;1;1.15643;1.15643;1.15643
217;evalKnownDf;1;0;0;0
217;write;1;2.4374e-05;2.4374e-05;2.4374e-05
217;trace;1;0;0;0
217;calc_total;1;46.7642;46.7642;46.7642
185;compErr;1;2.862e-06;2.862e-06;2.862e-06
185;init;1;2.23056;2.23056;2.23056
185;update;1;45.823;45.823;45.823
185;sync;1;1.02442;1.02442;1.02442
185;evalKnownDf;1;0;0;0
185;write;1;2.8212e-05;2.8212e-05;2.8212e-05
185;trace;1;0;0;0
185;calc_total;1;46.8474;46.8474;46.8474
503;compErr;1;2.422e-06;2.422e-06;2.422e-06
503;init;1;2.17317;2.17317;2.17317
503;update;1;45.8178;45.8178;45.8178
503;sync;1;0.386188;0.386188;0.386188
503;evalKnownDf;1;0;0;0
503;write;1;2.8196e-05;2.8196e-05;2.8196e-05
503;trace;1;0;0;0
503;calc_total;1;46.204;46.204;46.204
353;compErr;1;2.268e-06;2.268e-06;2.268e-06
353;init;1;2.17487;2.17487;2.17487
353;update;1;46.1231;46.1231;46.1231
353;sync;1;0.271123;0.271123;0.271123
353;evalKnownDf;1;0;0;0
353;write;1;2.2508e-05;2.2508e-05;2.2508e-05
353;trace;1;0;0;0
353;calc_total;1;46.3942;46.3942;46.3942
764;compErr;1;1.822e-06;1.822e-06;1.822e-06
764;init;1;2.17545;2.17545;2.17545
764;update;1;45.7222;45.7222;45.7222
764;sync;1;2.67243;2.67243;2.67243
764;evalKnownDf;1;0;0;0
764;write;1;2.4842e-05;2.4842e-05;2.4842e-05
764;trace;1;0;0;0
764;calc_total;1;48.3946;48.3946;48.3946
218;compErr;1;1.207e-06;1.207e-06;1.207e-06
218;init;1;2.15178;2.15178;2.15178
218;update;1;45.869;45.869;45.869
218;sync;1;0.452861;0.452861;0.452861
218;evalKnownDf;1;0;0;0
218;write;1;2.2591e-05;2.2591e-05;2.2591e-05
218;trace;1;0;0;0
218;calc_total;1;46.3219;46.3219;46.3219
186;compErr;1;2.68e-06;2.68e-06;2.68e-06
186;init;1;2.1886;2.1886;2.1886
186;update;1;45.5242;45.5242;45.5242
186;sync;1;0.753182;0.753182;0.753182
186;evalKnownDf;1;0;0;0
186;write;1;2.7548e-05;2.7548e-05;2.7548e-05
186;trace;1;0;0;0
186;calc_total;1;46.2774;46.2774;46.2774
497;compErr;1;1.638e-06;1.638e-06;1.638e-06
497;init;1;2.22158;2.22158;2.22158
497;update;1;45.8529;45.8529;45.8529
497;sync;1;0.472809;0.472809;0.472809
497;evalKnownDf;1;0;0;0
497;write;1;2.5363e-05;2.5363e-05;2.5363e-05
497;trace;1;0;0;0
497;calc_total;1;46.3257;46.3257;46.3257
354;compErr;1;1.148e-06;1.148e-06;1.148e-06
354;init;1;2.18157;2.18157;2.18157
354;update;1;45.8633;45.8633;45.8633
354;sync;1;3.20572;3.20572;3.20572
354;evalKnownDf;1;0;0;0
354;write;1;1.9436e-05;1.9436e-05;1.9436e-05
354;trace;1;0;0;0
354;calc_total;1;49.069;49.069;49.069
457;compErr;1;2.177e-06;2.177e-06;2.177e-06
457;init;1;2.16123;2.16123;2.16123
457;update;1;45.5455;45.5455;45.5455
457;sync;1;0.529138;0.529138;0.529138
457;evalKnownDf;1;0;0;0
457;write;1;3.3772e-05;3.3772e-05;3.3772e-05
457;trace;1;0;0;0
457;calc_total;1;46.0747;46.0747;46.0747
765;compErr;1;1.869e-06;1.869e-06;1.869e-06
765;init;1;2.20546;2.20546;2.20546
765;update;1;45.8666;45.8666;45.8666
765;sync;1;0.807583;0.807583;0.807583
765;evalKnownDf;1;0;0;0
765;write;1;2.7181e-05;2.7181e-05;2.7181e-05
765;trace;1;0;0;0
765;calc_total;1;46.6742;46.6742;46.6742
219;compErr;1;1.881e-06;1.881e-06;1.881e-06
219;init;1;2.15435;2.15435;2.15435
219;update;1;45.4931;45.4931;45.4931
219;sync;1;0.891901;0.891901;0.891901
219;evalKnownDf;1;0;0;0
219;write;1;2.6447e-05;2.6447e-05;2.6447e-05
219;trace;1;0;0;0
219;calc_total;1;46.385;46.385;46.385
187;compErr;1;2.827e-06;2.827e-06;2.827e-06
187;init;1;2.17922;2.17922;2.17922
187;update;1;45.5446;45.5446;45.5446
187;sync;1;0.964659;0.964659;0.964659
187;evalKnownDf;1;0;0;0
187;write;1;2.9584e-05;2.9584e-05;2.9584e-05
187;trace;1;0;0;0
187;calc_total;1;46.5092;46.5092;46.5092
355;compErr;1;1.893e-06;1.893e-06;1.893e-06
355;init;1;2.2887;2.2887;2.2887
355;update;1;45.8993;45.8993;45.8993
355;sync;1;0.606341;0.606341;0.606341
355;evalKnownDf;1;0;0;0
355;write;1;2.4393e-05;2.4393e-05;2.4393e-05
355;trace;1;0;0;0
355;calc_total;1;46.5056;46.5056;46.5056
458;compErr;1;2.41e-06;2.41e-06;2.41e-06
458;init;1;2.18428;2.18428;2.18428
458;update;1;45.4902;45.4902;45.4902
458;sync;1;0.961574;0.961574;0.961574
458;evalKnownDf;1;0;0;0
458;write;1;2.6236e-05;2.6236e-05;2.6236e-05
458;trace;1;0;0;0
458;calc_total;1;46.4517;46.4517;46.4517
766;compErr;1;2.34e-06;2.34e-06;2.34e-06
766;init;1;2.16501;2.16501;2.16501
766;update;1;45.5071;45.5071;45.5071
766;sync;1;1.35418;1.35418;1.35418
766;evalKnownDf;1;0;0;0
766;write;1;2.8136e-05;2.8136e-05;2.8136e-05
766;trace;1;0;0;0
766;calc_total;1;46.8613;46.8613;46.8613
220;compErr;1;1.505e-06;1.505e-06;1.505e-06
220;init;1;2.16864;2.16864;2.16864
220;update;1;45.8099;45.8099;45.8099
220;sync;1;3.17286;3.17286;3.17286
220;evalKnownDf;1;0;0;0
220;write;1;2.5087e-05;2.5087e-05;2.5087e-05
220;trace;1;0;0;0
220;calc_total;1;48.9827;48.9827;48.9827
188;compErr;1;1.566e-06;1.566e-06;1.566e-06
188;init;1;2.20801;2.20801;2.20801
188;update;1;46.0878;46.0878;46.0878
188;sync;1;0.0340682;0.0340682;0.0340682
188;evalKnownDf;1;0;0;0
188;write;1;2.9853e-05;2.9853e-05;2.9853e-05
188;trace;1;0;0;0
188;calc_total;1;46.1219;46.1219;46.1219
356;compErr;1;9.46e-07;9.46e-07;9.46e-07
356;init;1;2.16231;2.16231;2.16231
356;update;1;46.0315;46.0315;46.0315
356;sync;1;0.108696;0.108696;0.108696
356;evalKnownDf;1;0;0;0
356;write;1;2.0428e-05;2.0428e-05;2.0428e-05
356;trace;1;0;0;0
356;calc_total;1;46.1402;46.1402;46.1402
384;compErr;1;2.195e-06;2.195e-06;2.195e-06
384;init;1;2.15316;2.15316;2.15316
384;update;1;45.7953;45.7953;45.7953
384;sync;1;0.0302603;0.0302603;0.0302603
384;evalKnownDf;1;0;0;0
384;write;1;2.1047e-05;2.1047e-05;2.1047e-05
384;trace;1;0;0;0
384;calc_total;1;45.8256;45.8256;45.8256
461;compErr;1;2.923e-06;2.923e-06;2.923e-06
461;init;1;2.22569;2.22569;2.22569
461;update;1;45.5124;45.5124;45.5124
461;sync;1;1.24519;1.24519;1.24519
461;evalKnownDf;1;0;0;0
461;write;1;3.0319e-05;3.0319e-05;3.0319e-05
461;trace;1;0;0;0
461;calc_total;1;46.7576;46.7576;46.7576
221;compErr;1;1.821e-06;1.821e-06;1.821e-06
221;init;1;2.14884;2.14884;2.14884
221;update;1;45.7395;45.7395;45.7395
221;sync;1;0.829829;0.829829;0.829829
221;evalKnownDf;1;0;0;0
221;write;1;2.6268e-05;2.6268e-05;2.6268e-05
221;trace;1;0;0;0
221;calc_total;1;46.5693;46.5693;46.5693
189;compErr;1;1.739e-06;1.739e-06;1.739e-06
189;init;1;2.20025;2.20025;2.20025
189;update;1;45.846;45.846;45.846
189;sync;1;0.691126;0.691126;0.691126
189;evalKnownDf;1;0;0;0
189;write;1;2.1283e-05;2.1283e-05;2.1283e-05
189;trace;1;0;0;0
189;calc_total;1;46.5371;46.5371;46.5371
357;compErr;1;9.74e-07;9.74e-07;9.74e-07
357;init;1;2.28857;2.28857;2.28857
357;update;1;46.0853;46.0853;46.0853
357;sync;1;0.495581;0.495581;0.495581
357;evalKnownDf;1;0;0;0
357;write;1;2.0372e-05;2.0372e-05;2.0372e-05
357;trace;1;0;0;0
357;calc_total;1;46.5809;46.5809;46.5809
385;compErr;1;1.706e-06;1.706e-06;1.706e-06
385;init;1;2.1707;2.1707;2.1707
385;update;1;45.4699;45.4699;45.4699
385;sync;1;1.49146;1.49146;1.49146
385;evalKnownDf;1;0;0;0
385;write;1;2.303e-05;2.303e-05;2.303e-05
385;trace;1;0;0;0
385;calc_total;1;46.9614;46.9614;46.9614
462;compErr;1;3.848e-06;3.848e-06;3.848e-06
462;init;1;2.15716;2.15716;2.15716
462;update;1;45.4217;45.4217;45.4217
462;sync;1;0.759795;0.759795;0.759795
462;evalKnownDf;1;0;0;0
462;write;1;3.0112e-05;3.0112e-05;3.0112e-05
462;trace;1;0;0;0
462;calc_total;1;46.1815;46.1815;46.1815
222;compErr;1;1.787e-06;1.787e-06;1.787e-06
222;init;1;2.16291;2.16291;2.16291
222;update;1;45.4289;45.4289;45.4289
222;sync;1;2.95602;2.95602;2.95602
222;evalKnownDf;1;0;0;0
222;write;1;2.5781e-05;2.5781e-05;2.5781e-05
222;trace;1;0;0;0
222;calc_total;1;48.385;48.385;48.385
190;compErr;1;2.268e-06;2.268e-06;2.268e-06
190;init;1;2.16728;2.16728;2.16728
190;update;1;45.8419;45.8419;45.8419
190;sync;1;0.275241;0.275241;0.275241
190;evalKnownDf;1;0;0;0
190;write;1;2.9471e-05;2.9471e-05;2.9471e-05
190;trace;1;0;0;0
190;calc_total;1;46.1171;46.1171;46.1171
358;compErr;1;1.908e-06;1.908e-06;1.908e-06
358;init;1;2.15212;2.15212;2.15212
358;update;1;45.8447;45.8447;45.8447
358;sync;1;0.329129;0.329129;0.329129
358;evalKnownDf;1;0;0;0
358;write;1;2.4785e-05;2.4785e-05;2.4785e-05
358;trace;1;0;0;0
358;calc_total;1;46.1738;46.1738;46.1738
386;compErr;1;1.231e-06;1.231e-06;1.231e-06
386;init;1;2.15894;2.15894;2.15894
386;update;1;45.7341;45.7341;45.7341
386;sync;1;0.422945;0.422945;0.422945
386;evalKnownDf;1;0;0;0
386;write;1;2.1664e-05;2.1664e-05;2.1664e-05
386;trace;1;0;0;0
386;calc_total;1;46.1571;46.1571;46.1571
463;compErr;1;3.84e-06;3.84e-06;3.84e-06
463;init;1;2.21966;2.21966;2.21966
463;update;1;45.5394;45.5394;45.5394
463;sync;1;1.53975;1.53975;1.53975
463;evalKnownDf;1;0;0;0
463;write;1;3.3601e-05;3.3601e-05;3.3601e-05
463;trace;1;0;0;0
463;calc_total;1;47.0792;47.0792;47.0792
223;compErr;1;1.512e-06;1.512e-06;1.512e-06
223;init;1;2.17397;2.17397;2.17397
223;update;1;45.7677;45.7677;45.7677
223;sync;1;1.35187;1.35187;1.35187
223;evalKnownDf;1;0;0;0
223;write;1;2.7994e-05;2.7994e-05;2.7994e-05
223;trace;1;0;0;0
223;calc_total;1;47.1196;47.1196;47.1196
191;compErr;1;3.698e-06;3.698e-06;3.698e-06
191;init;1;2.23189;2.23189;2.23189
191;update;1;45.8817;45.8817;45.8817
191;sync;1;0.728804;0.728804;0.728804
191;evalKnownDf;1;0;0;0
191;write;1;3.2713e-05;3.2713e-05;3.2713e-05
191;trace;1;0;0;0
191;calc_total;1;46.6105;46.6105;46.6105
359;compErr;1;1.967e-06;1.967e-06;1.967e-06
359;init;1;2.18049;2.18049;2.18049
359;update;1;45.5827;45.5827;45.5827
359;sync;1;2.70499;2.70499;2.70499
359;evalKnownDf;1;0;0;0
359;write;1;2.6232e-05;2.6232e-05;2.6232e-05
359;trace;1;0;0;0
359;calc_total;1;48.2877;48.2877;48.2877
387;compErr;1;1.222e-06;1.222e-06;1.222e-06
387;init;1;2.15359;2.15359;2.15359
387;update;1;45.8466;45.8466;45.8466
387;sync;1;0.158262;0.158262;0.158262
387;evalKnownDf;1;0;0;0
387;write;1;2.0524e-05;2.0524e-05;2.0524e-05
387;trace;1;0;0;0
387;calc_total;1;46.0049;46.0049;46.0049
464;compErr;1;2.063e-06;2.063e-06;2.063e-06
464;init;1;2.1604;2.1604;2.1604
464;update;1;45.7252;45.7252;45.7252
464;sync;1;0.249071;0.249071;0.249071
464;evalKnownDf;1;0;0;0
464;write;1;2.8899e-05;2.8899e-05;2.8899e-05
464;trace;1;0;0;0
464;calc_total;1;45.9743;45.9743;45.9743
696;compErr;1;2.145e-06;2.145e-06;2.145e-06
696;init;1;2.1635;2.1635;2.1635
696;update;1;45.4405;45.4405;45.4405
696;sync;1;0.370266;0.370266;0.370266
696;evalKnownDf;1;0;0;0
696;write;1;2.6553e-05;2.6553e-05;2.6553e-05
696;trace;1;0;0;0
696;calc_total;1;45.8107;45.8107;45.8107
224;compErr;1;1.902e-06;1.902e-06;1.902e-06
224;init;1;2.1857;2.1857;2.1857
224;update;1;45.9108;45.9108;45.9108
224;sync;1;0.0300843;0.0300843;0.0300843
224;evalKnownDf;1;0;0;0
224;write;1;2.404e-05;2.404e-05;2.404e-05
224;trace;1;0;0;0
224;calc_total;1;45.9409;45.9409;45.9409
388;compErr;1;1.93e-06;1.93e-06;1.93e-06
388;init;1;2.1645;2.1645;2.1645
388;update;1;45.3933;45.3933;45.3933
388;sync;1;2.27276;2.27276;2.27276
388;evalKnownDf;1;0;0;0
388;write;1;2.466e-05;2.466e-05;2.466e-05
388;trace;1;0;0;0
388;calc_total;1;47.6661;47.6661;47.6661
465;compErr;1;1.352e-06;1.352e-06;1.352e-06
465;init;1;2.20611;2.20611;2.20611
465;update;1;45.9924;45.9924;45.9924
465;sync;1;0.85953;0.85953;0.85953
465;evalKnownDf;1;0;0;0
465;write;1;2.1336e-05;2.1336e-05;2.1336e-05
465;trace;1;0;0;0
465;calc_total;1;46.8519;46.8519;46.8519
697;compErr;1;1.282e-06;1.282e-06;1.282e-06
697;init;1;2.19424;2.19424;2.19424
697;update;1;45.6287;45.6287;45.6287
697;sync;1;0.675732;0.675732;0.675732
697;evalKnownDf;1;0;0;0
697;write;1;2.1462e-05;2.1462e-05;2.1462e-05
697;trace;1;0;0;0
697;calc_total;1;46.3044;46.3044;46.3044
506;compErr;1;1.092e-06;1.092e-06;1.092e-06
506;init;1;2.19025;2.19025;2.19025
506;update;1;46.0202;46.0202;46.0202
506;sync;1;0.0315844;0.0315844;0.0315844
506;evalKnownDf;1;0;0;0
506;write;1;2.134e-05;2.134e-05;2.134e-05
506;trace;1;0;0;0
506;calc_total;1;46.0518;46.0518;46.0518
225;compErr;1;1.561e-06;1.561e-06;1.561e-06
225;init;1;2.15524;2.15524;2.15524
225;update;1;45.8007;45.8007;45.8007
225;sync;1;0.764719;0.764719;0.764719
225;evalKnownDf;1;0;0;0
225;write;1;2.3696e-05;2.3696e-05;2.3696e-05
225;trace;1;0;0;0
225;calc_total;1;46.5654;46.5654;46.5654
389;compErr;1;1.984e-06;1.984e-06;1.984e-06
389;init;1;2.15899;2.15899;2.15899
389;update;1;45.7297;45.7297;45.7297
389;sync;1;1.33732;1.33732;1.33732
389;evalKnownDf;1;0;0;0
389;write;1;2.2102e-05;2.2102e-05;2.2102e-05
389;trace;1;0;0;0
389;calc_total;1;47.067;47.067;47.067
467;compErr;1;2.674e-06;2.674e-06;2.674e-06
467;init;1;2.1902;2.1902;2.1902
467;update;1;45.7623;45.7623;45.7623
467;sync;1;0.980074;0.980074;0.980074
467;evalKnownDf;1;0;0;0
467;write;1;3.438e-05;3.438e-05;3.438e-05
467;trace;1;0;0;0
467;calc_total;1;46.7423;46.7423;46.7423
698;compErr;1;2.174e-06;2.174e-06;2.174e-06
698;init;1;2.22482;2.22482;2.22482
698;update;1;45.5792;45.5792;45.5792
698;sync;1;0.628353;0.628353;0.628353
698;evalKnownDf;1;0;0;0
698;write;1;2.2214e-05;2.2214e-05;2.2214e-05
698;trace;1;0;0;0
698;calc_total;1;46.2075;46.2075;46.2075
513;compErr;1;2.231e-06;2.231e-06;2.231e-06
513;init;1;2.16217;2.16217;2.16217
513;update;1;45.9098;45.9098;45.9098
513;sync;1;0.421034;0.421034;0.421034
513;evalKnownDf;1;0;0;0
513;write;1;2.3427e-05;2.3427e-05;2.3427e-05
513;trace;1;0;0;0
513;calc_total;1;46.3308;46.3308;46.3308
648;compErr;1;2.286e-06;2.286e-06;2.286e-06
648;init;1;2.25524;2.25524;2.25524
648;update;1;45.8495;45.8495;45.8495
648;sync;1;0.064152;0.064152;0.064152
648;evalKnownDf;1;0;0;0
648;write;1;2.6317e-05;2.6317e-05;2.6317e-05
648;trace;1;0;0;0
648;calc_total;1;45.9136;45.9136;45.9136
226;compErr;1;2.237e-06;2.237e-06;2.237e-06
226;init;1;2.19824;2.19824;2.19824
226;update;1;45.5713;45.5713;45.5713
226;sync;1;3.35361;3.35361;3.35361
226;evalKnownDf;1;0;0;0
226;write;1;2.3775e-05;2.3775e-05;2.3775e-05
226;trace;1;0;0;0
226;calc_total;1;48.9249;48.9249;48.9249
390;compErr;1;1.98e-06;1.98e-06;1.98e-06
390;init;1;2.16969;2.16969;2.16969
390;update;1;45.5871;45.5871;45.5871
390;sync;1;0.806072;0.806072;0.806072
390;evalKnownDf;1;0;0;0
390;write;1;2.5682e-05;2.5682e-05;2.5682e-05
390;trace;1;0;0;0
390;calc_total;1;46.3932;46.3932;46.3932
468;compErr;1;2.129e-06;2.129e-06;2.129e-06
468;init;1;2.22019;2.22019;2.22019
468;update;1;45.5141;45.5141;45.5141
468;sync;1;1.47825;1.47825;1.47825
468;evalKnownDf;1;0;0;0
468;write;1;3.1546e-05;3.1546e-05;3.1546e-05
468;trace;1;0;0;0
468;calc_total;1;46.9923;46.9923;46.9923
699;compErr;1;1.76e-06;1.76e-06;1.76e-06
699;init;1;2.15147;2.15147;2.15147
699;update;1;45.5862;45.5862;45.5862
699;sync;1;3.26613;3.26613;3.26613
699;evalKnownDf;1;0;0;0
699;write;1;2.7778e-05;2.7778e-05;2.7778e-05
699;trace;1;0;0;0
699;calc_total;1;48.8523;48.8523;48.8523
227;compErr;1;1.932e-06;1.932e-06;1.932e-06
227;init;1;2.20477;2.20477;2.20477
227;update;1;45.8617;45.8617;45.8617
227;sync;1;0.761379;0.761379;0.761379
227;evalKnownDf;1;0;0;0
227;write;1;2.7705e-05;2.7705e-05;2.7705e-05
227;trace;1;0;0;0
227;calc_total;1;46.6231;46.6231;46.6231
391;compErr;1;2.749e-06;2.749e-06;2.749e-06
391;init;1;2.18354;2.18354;2.18354
391;update;1;45.683;45.683;45.683
391;sync;1;0.926367;0.926367;0.926367
391;evalKnownDf;1;0;0;0
391;write;1;3.1454e-05;3.1454e-05;3.1454e-05
391;trace;1;0;0;0
391;calc_total;1;46.6094;46.6094;46.6094
469;compErr;1;2.832e-06;2.832e-06;2.832e-06
469;init;1;2.17765;2.17765;2.17765
469;update;1;45.506;45.506;45.506
469;sync;1;0.981804;0.981804;0.981804
469;evalKnownDf;1;0;0;0
469;write;1;3.0003e-05;3.0003e-05;3.0003e-05
469;trace;1;0;0;0
469;calc_total;1;46.4878;46.4878;46.4878
700;compErr;1;2.128e-06;2.128e-06;2.128e-06
700;init;1;2.15272;2.15272;2.15272
700;update;1;45.5824;45.5824;45.5824
700;sync;1;0.59488;0.59488;0.59488
700;evalKnownDf;1;0;0;0
700;write;1;2.543e-05;2.543e-05;2.543e-05
700;trace;1;0;0;0
700;calc_total;1;46.1772;46.1772;46.1772
228;compErr;1;3.407e-06;3.407e-06;3.407e-06
228;init;1;2.19303;2.19303;2.19303
228;update;1;45.5979;45.5979;45.5979
228;sync;1;0.996945;0.996945;0.996945
228;evalKnownDf;1;0;0;0
228;write;1;3.2889e-05;3.2889e-05;3.2889e-05
228;trace;1;0;0;0
228;calc_total;1;46.5949;46.5949;46.5949
392;compErr;1;1.552e-06;1.552e-06;1.552e-06
392;init;1;2.17642;2.17642;2.17642
392;update;1;45.8179;45.8179;45.8179
392;sync;1;0.122895;0.122895;0.122895
392;evalKnownDf;1;0;0;0
392;write;1;2.5592e-05;2.5592e-05;2.5592e-05
392;trace;1;0;0;0
392;calc_total;1;45.9408;45.9408;45.9408
470;compErr;1;5.862e-06;5.862e-06;5.862e-06
470;init;1;2.153;2.153;2.153
470;update;1;45.4029;45.4029;45.4029
470;sync;1;0.83706;0.83706;0.83706
470;evalKnownDf;1;0;0;0
470;write;1;2.7159e-05;2.7159e-05;2.7159e-05
470;trace;1;0;0;0
470;calc_total;1;46.24;46.24;46.24
701;compErr;1;6.697e-06;6.697e-06;6.697e-06
701;init;1;2.20391;2.20391;2.20391
701;update;1;45.7284;45.7284;45.7284
701;sync;1;0.836941;0.836941;0.836941
701;evalKnownDf;1;0;0;0
701;write;1;2.511e-05;2.511e-05;2.511e-05
701;trace;1;0;0;0
701;calc_total;1;46.5653;46.5653;46.5653
649;compErr;1;1.095e-06;1.095e-06;1.095e-06
649;init;1;2.13773;2.13773;2.13773
649;update;1;45.8911;45.8911;45.8911
649;sync;1;4.65388;4.65388;4.65388
649;evalKnownDf;1;0;0;0
649;write;1;2.2244e-05;2.2244e-05;2.2244e-05
649;trace;1;0;0;0
649;calc_total;1;50.545;50.545;50.545
229;compErr;1;2.116e-06;2.116e-06;2.116e-06
229;init;1;2.15331;2.15331;2.15331
229;update;1;45.6377;45.6377;45.6377
229;sync;1;0.587217;0.587217;0.587217
229;evalKnownDf;1;0;0;0
229;write;1;2.9959e-05;2.9959e-05;2.9959e-05
229;trace;1;0;0;0
229;calc_total;1;46.2249;46.2249;46.2249
393;compErr;1;2.128e-06;2.128e-06;2.128e-06
393;init;1;2.18266;2.18266;2.18266
393;update;1;45.5313;45.5313;45.5313
393;sync;1;1.01784;1.01784;1.01784
393;evalKnownDf;1;0;0;0
393;write;1;3.321e-05;3.321e-05;3.321e-05
393;trace;1;0;0;0
393;calc_total;1;46.5491;46.5491;46.5491
471;compErr;1;1.481e-06;1.481e-06;1.481e-06
471;init;1;2.19595;2.19595;2.19595
471;update;1;45.6417;45.6417;45.6417
471;sync;1;0.169944;0.169944;0.169944
471;evalKnownDf;1;0;0;0
471;write;1;2.3396e-05;2.3396e-05;2.3396e-05
471;trace;1;0;0;0
471;calc_total;1;45.8117;45.8117;45.8117
702;compErr;1;2.053e-06;2.053e-06;2.053e-06
702;init;1;2.1514;2.1514;2.1514
702;update;1;45.5707;45.5707;45.5707
702;sync;1;3.88793;3.88793;3.88793
702;evalKnownDf;1;0;0;0
702;write;1;2.583e-05;2.583e-05;2.583e-05
702;trace;1;0;0;0
702;calc_total;1;49.4586;49.4586;49.4586
651;compErr;1;3.644e-06;3.644e-06;3.644e-06
651;init;1;2.21492;2.21492;2.21492
651;update;1;45.516;45.516;45.516
651;sync;1;0.970935;0.970935;0.970935
651;evalKnownDf;1;0;0;0
651;write;1;3.1355e-05;3.1355e-05;3.1355e-05
651;trace;1;0;0;0
651;calc_total;1;46.4869;46.4869;46.4869
230;compErr;1;1.616e-06;1.616e-06;1.616e-06
230;init;1;2.16464;2.16464;2.16464
230;update;1;45.4142;45.4142;45.4142
230;sync;1;0.822211;0.822211;0.822211
230;evalKnownDf;1;0;0;0
230;write;1;2.6171e-05;2.6171e-05;2.6171e-05
230;trace;1;0;0;0
230;calc_total;1;46.2364;46.2364;46.2364
395;compErr;1;1.826e-06;1.826e-06;1.826e-06
395;init;1;2.15303;2.15303;2.15303
395;update;1;45.4564;45.4564;45.4564
395;sync;1;0.528212;0.528212;0.528212
395;evalKnownDf;1;0;0;0
395;write;1;2.6804e-05;2.6804e-05;2.6804e-05
395;trace;1;0;0;0
395;calc_total;1;45.9846;45.9846;45.9846
472;compErr;1;1.908e-06;1.908e-06;1.908e-06
472;init;1;2.16875;2.16875;2.16875
472;update;1;45.5942;45.5942;45.5942
472;sync;1;0.822972;0.822972;0.822972
472;evalKnownDf;1;0;0;0
472;write;1;2.808e-05;2.808e-05;2.808e-05
472;trace;1;0;0;0
472;calc_total;1;46.4172;46.4172;46.4172
703;compErr;1;2.078e-06;2.078e-06;2.078e-06
703;init;1;2.15402;2.15402;2.15402
703;update;1;45.44;45.44;45.44
703;sync;1;0.87201;0.87201;0.87201
703;evalKnownDf;1;0;0;0
703;write;1;3.0423e-05;3.0423e-05;3.0423e-05
703;trace;1;0;0;0
703;calc_total;1;46.312;46.312;46.312
652;compErr;1;2.58e-06;2.58e-06;2.58e-06
652;init;1;2.14586;2.14586;2.14586
652;update;1;45.3945;45.3945;45.3945
652;sync;1;0.582599;0.582599;0.582599
652;evalKnownDf;1;0;0;0
652;write;1;2.9635e-05;2.9635e-05;2.9635e-05
652;trace;1;0;0;0
652;calc_total;1;45.9771;45.9771;45.9771
231;compErr;1;2.121e-06;2.121e-06;2.121e-06
231;init;1;2.17776;2.17776;2.17776
231;update;1;45.7884;45.7884;45.7884
231;sync;1;0.563931;0.563931;0.563931
231;evalKnownDf;1;0;0;0
231;write;1;2.5868e-05;2.5868e-05;2.5868e-05
231;trace;1;0;0;0
231;calc_total;1;46.3523;46.3523;46.3523
396;compErr;1;2.811e-06;2.811e-06;2.811e-06
396;init;1;2.25545;2.25545;2.25545
396;update;1;45.4287;45.4287;45.4287
396;sync;1;1.31529;1.31529;1.31529
396;evalKnownDf;1;0;0;0
396;write;1;3.8401e-05;3.8401e-05;3.8401e-05
396;trace;1;0;0;0
396;calc_total;1;46.744;46.744;46.744
473;compErr;1;1.971e-06;1.971e-06;1.971e-06
473;init;1;2.15249;2.15249;2.15249
473;update;1;45.379;45.379;45.379
473;sync;1;0.984784;0.984784;0.984784
473;evalKnownDf;1;0;0;0
473;write;1;2.7366e-05;2.7366e-05;2.7366e-05
473;trace;1;0;0;0
473;calc_total;1;46.3638;46.3638;46.3638
704;compErr;1;1.775e-06;1.775e-06;1.775e-06
704;init;1;2.22983;2.22983;2.22983
704;update;1;45.9091;45.9091;45.9091
704;sync;1;0.484094;0.484094;0.484094
704;evalKnownDf;1;0;0;0
704;write;1;2.4552e-05;2.4552e-05;2.4552e-05
704;trace;1;0;0;0
704;calc_total;1;46.3932;46.3932;46.3932
653;compErr;1;1.682e-06;1.682e-06;1.682e-06
653;init;1;2.15551;2.15551;2.15551
653;update;1;45.5068;45.5068;45.5068
653;sync;1;3.50735;3.50735;3.50735
653;evalKnownDf;1;0;0;0
653;write;1;3.0588e-05;3.0588e-05;3.0588e-05
653;trace;1;0;0;0
653;calc_total;1;49.0142;49.0142;49.0142
232;compErr;1;1.716e-06;1.716e-06;1.716e-06
232;init;1;2.16889;2.16889;2.16889
232;update;1;45.78;45.78;45.78
232;sync;1;0.603025;0.603025;0.603025
232;evalKnownDf;1;0;0;0
232;write;1;2.578e-05;2.578e-05;2.578e-05
232;trace;1;0;0;0
232;calc_total;1;46.383;46.383;46.383
397;compErr;1;2.786e-06;2.786e-06;2.786e-06
397;init;1;2.15308;2.15308;2.15308
397;update;1;45.4923;45.4923;45.4923
397;sync;1;0.887229;0.887229;0.887229
397;evalKnownDf;1;0;0;0
397;write;1;3.347e-05;3.347e-05;3.347e-05
397;trace;1;0;0;0
397;calc_total;1;46.3795;46.3795;46.3795
474;compErr;1;1.954e-06;1.954e-06;1.954e-06
474;init;1;2.14929;2.14929;2.14929
474;update;1;45.6583;45.6583;45.6583
474;sync;1;0.681367;0.681367;0.681367
474;evalKnownDf;1;0;0;0
474;write;1;2.347e-05;2.347e-05;2.347e-05
474;trace;1;0;0;0
474;calc_total;1;46.3397;46.3397;46.3397
705;compErr;1;1.372e-06;1.372e-06;1.372e-06
705;init;1;2.1617;2.1617;2.1617
705;update;1;45.9095;45.9095;45.9095
705;sync;1;0.440944;0.440944;0.440944
705;evalKnownDf;1;0;0;0
705;write;1;2.7633e-05;2.7633e-05;2.7633e-05
705;trace;1;0;0;0
705;calc_total;1;46.3505;46.3505;46.3505
654;compErr;1;1.606e-06;1.606e-06;1.606e-06
654;init;1;2.19623;2.19623;2.19623
654;update;1;45.6787;45.6787;45.6787
654;sync;1;0.943878;0.943878;0.943878
654;evalKnownDf;1;0;0;0
654;write;1;3.4497e-05;3.4497e-05;3.4497e-05
654;trace;1;0;0;0
654;calc_total;1;46.6226;46.6226;46.6226
233;compErr;1;2.604e-06;2.604e-06;2.604e-06
233;init;1;2.1557;2.1557;2.1557
233;update;1;45.5674;45.5674;45.5674
233;sync;1;0.462216;0.462216;0.462216
233;evalKnownDf;1;0;0;0
233;write;1;3.5801e-05;3.5801e-05;3.5801e-05
233;trace;1;0;0;0
233;calc_total;1;46.0296;46.0296;46.0296
398;compErr;1;2.315e-06;2.315e-06;2.315e-06
398;init;1;2.1927;2.1927;2.1927
398;update;1;45.6866;45.6866;45.6866
398;sync;1;0.641246;0.641246;0.641246
398;evalKnownDf;1;0;0;0
398;write;1;2.9111e-05;2.9111e-05;2.9111e-05
398;trace;1;0;0;0
398;calc_total;1;46.3279;46.3279;46.3279
478;compErr;1;1.878e-06;1.878e-06;1.878e-06
478;init;1;2.22825;2.22825;2.22825
478;update;1;45.4315;45.4315;45.4315
478;sync;1;0.915156;0.915156;0.915156
478;evalKnownDf;1;0;0;0
478;write;1;2.5402e-05;2.5402e-05;2.5402e-05
478;trace;1;0;0;0
478;calc_total;1;46.3467;46.3467;46.3467
708;compErr;1;2.255e-06;2.255e-06;2.255e-06
708;init;1;2.23733;2.23733;2.23733
708;update;1;45.7218;45.7218;45.7218
708;sync;1;1.14744;1.14744;1.14744
708;evalKnownDf;1;0;0;0
708;write;1;3.1741e-05;3.1741e-05;3.1741e-05
708;trace;1;0;0;0
708;calc_total;1;46.8692;46.8692;46.8692
577;compErr;1;1.646e-06;1.646e-06;1.646e-06
577;init;1;2.20552;2.20552;2.20552
577;update;1;46.1354;46.1354;46.1354
577;sync;1;1.36849;1.36849;1.36849
577;evalKnownDf;1;0;0;0
577;write;1;2.2095e-05;2.2095e-05;2.2095e-05
577;trace;1;0;0;0
577;calc_total;1;47.5039;47.5039;47.5039
655;compErr;1;2.134e-06;2.134e-06;2.134e-06
655;init;1;2.16786;2.16786;2.16786
655;update;1;45.4428;45.4428;45.4428
655;sync;1;1.24169;1.24169;1.24169
655;evalKnownDf;1;0;0;0
655;write;1;3.305e-05;3.305e-05;3.305e-05
655;trace;1;0;0;0
655;calc_total;1;46.6845;46.6845;46.6845
234;compErr;1;2.211e-06;2.211e-06;2.211e-06
234;init;1;2.19838;2.19838;2.19838
234;update;1;45.6209;45.6209;45.6209
234;sync;1;0.613232;0.613232;0.613232
234;evalKnownDf;1;0;0;0
234;write;1;2.911e-05;2.911e-05;2.911e-05
234;trace;1;0;0;0
234;calc_total;1;46.2341;46.2341;46.2341
399;compErr;1;3.193e-06;3.193e-06;3.193e-06
399;init;1;2.1952;2.1952;2.1952
399;update;1;45.4593;45.4593;45.4593
399;sync;1;0.939821;0.939821;0.939821
399;evalKnownDf;1;0;0;0
399;write;1;3.2948e-05;3.2948e-05;3.2948e-05
399;trace;1;0;0;0
399;calc_total;1;46.3991;46.3991;46.3991
479;compErr;1;2.312e-06;2.312e-06;2.312e-06
479;init;1;2.23339;2.23339;2.23339
479;update;1;45.5969;45.5969;45.5969
479;sync;1;0.88477;0.88477;0.88477
479;evalKnownDf;1;0;0;0
479;write;1;2.6675e-05;2.6675e-05;2.6675e-05
479;trace;1;0;0;0
479;calc_total;1;46.4817;46.4817;46.4817
709;compErr;1;2.624e-06;2.624e-06;2.624e-06
709;init;1;2.21996;2.21996;2.21996
709;update;1;45.59;45.59;45.59
709;sync;1;1.26166;1.26166;1.26166
709;evalKnownDf;1;0;0;0
709;write;1;3.2884e-05;3.2884e-05;3.2884e-05
709;trace;1;0;0;0
709;calc_total;1;46.8517;46.8517;46.8517
580;compErr;1;2.814e-06;2.814e-06;2.814e-06
580;init;1;2.19342;2.19342;2.19342
580;update;1;45.4556;45.4556;45.4556
580;sync;1;1.04366;1.04366;1.04366
580;evalKnownDf;1;0;0;0
580;write;1;2.5363e-05;2.5363e-05;2.5363e-05
580;trace;1;0;0;0
580;calc_total;1;46.4993;46.4993;46.4993
656;compErr;1;2.819e-06;2.819e-06;2.819e-06
656;init;1;2.14818;2.14818;2.14818
656;update;1;45.4541;45.4541;45.4541
656;sync;1;0.558243;0.558243;0.558243
656;evalKnownDf;1;0;0;0
656;write;1;3.2232e-05;3.2232e-05;3.2232e-05
656;trace;1;0;0;0
656;calc_total;1;46.0124;46.0124;46.0124
235;compErr;1;1.798e-06;1.798e-06;1.798e-06
235;init;1;2.22795;2.22795;2.22795
235;update;1;45.7958;45.7958;45.7958
235;sync;1;0.551519;0.551519;0.551519
235;evalKnownDf;1;0;0;0
235;write;1;2.037e-05;2.037e-05;2.037e-05
235;trace;1;0;0;0
235;calc_total;1;46.3473;46.3473;46.3473
400;compErr;1;2.12e-06;2.12e-06;2.12e-06
400;init;1;2.1515;2.1515;2.1515
400;update;1;45.3251;45.3251;45.3251
400;sync;1;3.67196;3.67196;3.67196
400;evalKnownDf;1;0;0;0
400;write;1;2.7206e-05;2.7206e-05;2.7206e-05
400;trace;1;0;0;0
400;calc_total;1;48.9971;48.9971;48.9971
710;compErr;1;2.828e-06;2.828e-06;2.828e-06
710;init;1;2.21847;2.21847;2.21847
710;update;1;45.7174;45.7174;45.7174
710;sync;1;0.893243;0.893243;0.893243
710;evalKnownDf;1;0;0;0
710;write;1;2.9112e-05;2.9112e-05;2.9112e-05
710;trace;1;0;0;0
710;calc_total;1;46.6107;46.6107;46.6107
581;compErr;1;2.132e-06;2.132e-06;2.132e-06
581;init;1;2.16034;2.16034;2.16034
581;update;1;45.8083;45.8083;45.8083
581;sync;1;0.30905;0.30905;0.30905
581;evalKnownDf;1;0;0;0
581;write;1;2.8752e-05;2.8752e-05;2.8752e-05
581;trace;1;0;0;0
581;calc_total;1;46.1173;46.1173;46.1173
657;compErr;1;2.673e-06;2.673e-06;2.673e-06
657;init;1;2.19114;2.19114;2.19114
657;update;1;45.6214;45.6214;45.6214
657;sync;1;0.984591;0.984591;0.984591
657;evalKnownDf;1;0;0;0
657;write;1;3.3162e-05;3.3162e-05;3.3162e-05
657;trace;1;0;0;0
657;calc_total;1;46.606;46.606;46.606
236;compErr;1;1.871e-06;1.871e-06;1.871e-06
236;init;1;2.17249;2.17249;2.17249
236;update;1;45.4702;45.4702;45.4702
236;sync;1;2.7767;2.7767;2.7767
236;evalKnownDf;1;0;0;0
236;write;1;2.7208e-05;2.7208e-05;2.7208e-05
236;trace;1;0;0;0
236;calc_total;1;48.2469;48.2469;48.2469
360;compErr;1;9.915e-06;9.915e-06;9.915e-06
360;init;1;2.13469;2.13469;2.13469
360;update;1;45.6136;45.6136;45.6136
360;sync;1;40.0596;40.0596;40.0596
360;evalKnownDf;1;0;0;0
360;write;1;2.7447e-05;2.7447e-05;2.7447e-05
360;trace;1;0;0;0
360;calc_total;1;85.6732;85.6732;85.6732
401;compErr;1;3.079e-06;3.079e-06;3.079e-06
401;init;1;2.14434;2.14434;2.14434
401;update;1;45.671;45.671;45.671
401;sync;1;0.581922;0.581922;0.581922
401;evalKnownDf;1;0;0;0
401;write;1;3.0045e-05;3.0045e-05;3.0045e-05
401;trace;1;0;0;0
401;calc_total;1;46.2529;46.2529;46.2529
711;compErr;1;1.665e-06;1.665e-06;1.665e-06
711;init;1;2.28124;2.28124;2.28124
711;update;1;45.9369;45.9369;45.9369
711;sync;1;0.838135;0.838135;0.838135
711;evalKnownDf;1;0;0;0
711;write;1;2.5646e-05;2.5646e-05;2.5646e-05
711;trace;1;0;0;0
711;calc_total;1;46.775;46.775;46.775
582;compErr;1;1.756e-06;1.756e-06;1.756e-06
582;init;1;2.18498;2.18498;2.18498
582;update;1;45.7405;45.7405;45.7405
582;sync;1;0.638894;0.638894;0.638894
582;evalKnownDf;1;0;0;0
582;write;1;2.5104e-05;2.5104e-05;2.5104e-05
582;trace;1;0;0;0
582;calc_total;1;46.3794;46.3794;46.3794
658;compErr;1;1.482e-06;1.482e-06;1.482e-06
658;init;1;2.18854;2.18854;2.18854
658;update;1;46.0802;46.0802;46.0802
658;sync;1;0.156705;0.156705;0.156705
658;evalKnownDf;1;0;0;0
658;write;1;2.0184e-05;2.0184e-05;2.0184e-05
658;trace;1;0;0;0
658;calc_total;1;46.2369;46.2369;46.2369
237;compErr;1;1.548e-06;1.548e-06;1.548e-06
237;init;1;2.21401;2.21401;2.21401
237;update;1;45.7018;45.7018;45.7018
237;sync;1;0.639289;0.639289;0.639289
237;evalKnownDf;1;0;0;0
237;write;1;2.5161e-05;2.5161e-05;2.5161e-05
237;trace;1;0;0;0
237;calc_total;1;46.3411;46.3411;46.3411
361;compErr;1;1.392e-06;1.392e-06;1.392e-06
361;init;1;2.18259;2.18259;2.18259
361;update;1;45.9485;45.9485;45.9485
361;sync;1;1.86409;1.86409;1.86409
361;evalKnownDf;1;0;0;0
361;write;1;2.6129e-05;2.6129e-05;2.6129e-05
361;trace;1;0;0;0
361;calc_total;1;47.8126;47.8126;47.8126
402;compErr;1;2.941e-06;2.941e-06;2.941e-06
402;init;1;2.16848;2.16848;2.16848
402;update;1;45.8201;45.8201;45.8201
402;sync;1;0.495467;0.495467;0.495467
402;evalKnownDf;1;0;0;0
402;write;1;3.1502e-05;3.1502e-05;3.1502e-05
402;trace;1;0;0;0
402;calc_total;1;46.3155;46.3155;46.3155
712;compErr;1;2.877e-06;2.877e-06;2.877e-06
712;init;1;2.20718;2.20718;2.20718
712;update;1;45.5398;45.5398;45.5398
712;sync;1;0.797468;0.797468;0.797468
712;evalKnownDf;1;0;0;0
712;write;1;2.4176e-05;2.4176e-05;2.4176e-05
712;trace;1;0;0;0
712;calc_total;1;46.3372;46.3372;46.3372
583;compErr;1;2.329e-06;2.329e-06;2.329e-06
583;init;1;2.21538;2.21538;2.21538
583;update;1;45.783;45.783;45.783
583;sync;1;0.787038;0.787038;0.787038
583;evalKnownDf;1;0;0;0
583;write;1;2.6868e-05;2.6868e-05;2.6868e-05
583;trace;1;0;0;0
583;calc_total;1;46.57;46.57;46.57
659;compErr;1;1.838e-06;1.838e-06;1.838e-06
659;init;1;2.1426;2.1426;2.1426
659;update;1;45.7029;45.7029;45.7029
659;sync;1;0.819285;0.819285;0.819285
659;evalKnownDf;1;0;0;0
659;write;1;2.9073e-05;2.9073e-05;2.9073e-05
659;trace;1;0;0;0
659;calc_total;1;46.5222;46.5222;46.5222
238;compErr;1;2.116e-06;2.116e-06;2.116e-06
238;init;1;2.17079;2.17079;2.17079
238;update;1;45.6932;45.6932;45.6932
238;sync;1;2.79093;2.79093;2.79093
238;evalKnownDf;1;0;0;0
238;write;1;2.7339e-05;2.7339e-05;2.7339e-05
238;trace;1;0;0;0
238;calc_total;1;48.4842;48.4842;48.4842
362;compErr;1;1.44e-06;1.44e-06;1.44e-06
362;init;1;2.14945;2.14945;2.14945
362;update;1;45.4391;45.4391;45.4391
362;sync;1;2.39327;2.39327;2.39327
362;evalKnownDf;1;0;0;0
362;write;1;2.5797e-05;2.5797e-05;2.5797e-05
362;trace;1;0;0;0
362;calc_total;1;47.8324;47.8324;47.8324
403;compErr;1;2.975e-06;2.975e-06;2.975e-06
403;init;1;2.14394;2.14394;2.14394
403;update;1;45.3606;45.3606;45.3606
403;sync;1;0.870693;0.870693;0.870693
403;evalKnownDf;1;0;0;0
403;write;1;2.9446e-05;2.9446e-05;2.9446e-05
403;trace;1;0;0;0
403;calc_total;1;46.2313;46.2313;46.2313
713;compErr;1;3.371e-06;3.371e-06;3.371e-06
713;init;1;2.16385;2.16385;2.16385
713;update;1;45.5372;45.5372;45.5372
713;sync;1;3.69878;3.69878;3.69878
713;evalKnownDf;1;0;0;0
713;write;1;3.2024e-05;3.2024e-05;3.2024e-05
713;trace;1;0;0;0
713;calc_total;1;49.236;49.236;49.236
584;compErr;1;1.79e-06;1.79e-06;1.79e-06
584;init;1;2.24793;2.24793;2.24793
584;update;1;45.6228;45.6228;45.6228
584;sync;1;0.600295;0.600295;0.600295
584;evalKnownDf;1;0;0;0
584;write;1;2.2177e-05;2.2177e-05;2.2177e-05
584;trace;1;0;0;0
584;calc_total;1;46.2231;46.2231;46.2231
660;compErr;1;1.969e-06;1.969e-06;1.969e-06
660;init;1;2.15842;2.15842;2.15842
660;update;1;45.7187;45.7187;45.7187
660;sync;1;0.292892;0.292892;0.292892
660;evalKnownDf;1;0;0;0
660;write;1;2.971e-05;2.971e-05;2.971e-05
660;trace;1;0;0;0
660;calc_total;1;46.0116;46.0116;46.0116
239;compErr;1;2.602e-06;2.602e-06;2.602e-06
239;init;1;2.22598;2.22598;2.22598
239;update;1;45.7491;45.7491;45.7491
239;sync;1;0.595663;0.595663;0.595663
239;evalKnownDf;1;0;0;0
239;write;1;2.977e-05;2.977e-05;2.977e-05
239;trace;1;0;0;0
239;calc_total;1;46.3448;46.3448;46.3448
408;compErr;1;1.53e-06;1.53e-06;1.53e-06
408;init;1;2.16697;2.16697;2.16697
408;update;1;45.8504;45.8504;45.8504
408;sync;1;2.66994;2.66994;2.66994
408;evalKnownDf;1;0;0;0
408;write;1;2.9831e-05;2.9831e-05;2.9831e-05
408;trace;1;0;0;0
408;calc_total;1;48.5203;48.5203;48.5203
363;compErr;1;2.111e-06;2.111e-06;2.111e-06
363;init;1;2.15344;2.15344;2.15344
363;update;1;45.646;45.646;45.646
363;sync;1;0.253295;0.253295;0.253295
363;evalKnownDf;1;0;0;0
363;write;1;3.408e-05;3.408e-05;3.408e-05
363;trace;1;0;0;0
363;calc_total;1;45.8993;45.8993;45.8993
404;compErr;1;2.267e-06;2.267e-06;2.267e-06
404;init;1;2.18104;2.18104;2.18104
404;update;1;45.4938;45.4938;45.4938
404;sync;1;2.64015;2.64015;2.64015
404;evalKnownDf;1;0;0;0
404;write;1;2.8769e-05;2.8769e-05;2.8769e-05
404;trace;1;0;0;0
404;calc_total;1;48.1339;48.1339;48.1339
714;compErr;1;1.98e-06;1.98e-06;1.98e-06
714;init;1;2.18765;2.18765;2.18765
714;update;1;45.407;45.407;45.407
714;sync;1;1.01323;1.01323;1.01323
714;evalKnownDf;1;0;0;0
714;write;1;2.6927e-05;2.6927e-05;2.6927e-05
714;trace;1;0;0;0
714;calc_total;1;46.4203;46.4203;46.4203
585;compErr;1;1.901e-06;1.901e-06;1.901e-06
585;init;1;2.21511;2.21511;2.21511
585;update;1;45.8622;45.8622;45.8622
585;sync;1;0.574815;0.574815;0.574815
585;evalKnownDf;1;0;0;0
585;write;1;2.5614e-05;2.5614e-05;2.5614e-05
585;trace;1;0;0;0
585;calc_total;1;46.437;46.437;46.437
661;compErr;1;1.594e-06;1.594e-06;1.594e-06
661;init;1;2.20423;2.20423;2.20423
661;update;1;45.8498;45.8498;45.8498
661;sync;1;0.281466;0.281466;0.281466
661;evalKnownDf;1;0;0;0
661;write;1;2.5803e-05;2.5803e-05;2.5803e-05
661;trace;1;0;0;0
661;calc_total;1;46.1312;46.1312;46.1312
409;compErr;1;2.212e-06;2.212e-06;2.212e-06
409;init;1;2.13228;2.13228;2.13228
409;update;1;45.5936;45.5936;45.5936
409;sync;1;42.4015;42.4015;42.4015
409;evalKnownDf;1;0;0;0
409;write;1;2.4893e-05;2.4893e-05;2.4893e-05
409;trace;1;0;0;0
409;calc_total;1;87.9951;87.9951;87.9951
364;compErr;1;3.799e-06;3.799e-06;3.799e-06
364;init;1;2.17751;2.17751;2.17751
364;update;1;45.5785;45.5785;45.5785
364;sync;1;0.571855;0.571855;0.571855
364;evalKnownDf;1;0;0;0
364;write;1;3.2717e-05;3.2717e-05;3.2717e-05
364;trace;1;0;0;0
364;calc_total;1;46.1504;46.1504;46.1504
405;compErr;1;2.415e-06;2.415e-06;2.415e-06
405;init;1;2.27701;2.27701;2.27701
405;update;1;45.4804;45.4804;45.4804
405;sync;1;0.896154;0.896154;0.896154
405;evalKnownDf;1;0;0;0
405;write;1;2.5386e-05;2.5386e-05;2.5386e-05
405;trace;1;0;0;0
405;calc_total;1;46.3765;46.3765;46.3765
715;compErr;1;2.98e-06;2.98e-06;2.98e-06
715;init;1;2.22927;2.22927;2.22927
715;update;1;45.8867;45.8867;45.8867
715;sync;1;0.754255;0.754255;0.754255
715;evalKnownDf;1;0;0;0
715;write;1;3.0912e-05;3.0912e-05;3.0912e-05
715;trace;1;0;0;0
715;calc_total;1;46.641;46.641;46.641
586;compErr;1;1.996e-06;1.996e-06;1.996e-06
586;init;1;2.16069;2.16069;2.16069
586;update;1;45.792;45.792;45.792
586;sync;1;0.227077;0.227077;0.227077
586;evalKnownDf;1;0;0;0
586;write;1;2.6275e-05;2.6275e-05;2.6275e-05
586;trace;1;0;0;0
586;calc_total;1;46.0191;46.0191;46.0191
662;compErr;1;2.873e-06;2.873e-06;2.873e-06
662;init;1;2.17691;2.17691;2.17691
662;update;1;45.6155;45.6155;45.6155
662;sync;1;2.73837;2.73837;2.73837
662;evalKnownDf;1;0;0;0
662;write;1;2.972e-05;2.972e-05;2.972e-05
662;trace;1;0;0;0
662;calc_total;1;48.3539;48.3539;48.3539
120;compErr;1;2.13e-06;2.13e-06;2.13e-06
120;init;1;2.21286;2.21286;2.21286
120;update;1;45.7134;45.7134;45.7134
120;sync;1;0.31116;0.31116;0.31116
120;evalKnownDf;1;0;0;0
120;write;1;2.4143e-05;2.4143e-05;2.4143e-05
120;trace;1;0;0;0
120;calc_total;1;46.0246;46.0246;46.0246
410;compErr;1;2.441e-06;2.441e-06;2.441e-06
410;init;1;2.19081;2.19081;2.19081
410;update;1;45.9156;45.9156;45.9156
410;sync;1;2.05373;2.05373;2.05373
410;evalKnownDf;1;0;0;0
410;write;1;2.53e-05;2.53e-05;2.53e-05
410;trace;1;0;0;0
410;calc_total;1;47.9693;47.9693;47.9693
365;compErr;1;2.252e-06;2.252e-06;2.252e-06
365;init;1;2.13451;2.13451;2.13451
365;update;1;45.5639;45.5639;45.5639
365;sync;1;2.01004;2.01004;2.01004
365;evalKnownDf;1;0;0;0
365;write;1;3.2019e-05;3.2019e-05;3.2019e-05
365;trace;1;0;0;0
365;calc_total;1;47.574;47.574;47.574
406;compErr;1;1.661e-06;1.661e-06;1.661e-06
406;init;1;2.2328;2.2328;2.2328
406;update;1;45.6543;45.6543;45.6543
406;sync;1;0.486553;0.486553;0.486553
406;evalKnownDf;1;0;0;0
406;write;1;1.8413e-05;1.8413e-05;1.8413e-05
406;trace;1;0;0;0
406;calc_total;1;46.1408;46.1408;46.1408
716;compErr;1;2.565e-06;2.565e-06;2.565e-06
716;init;1;2.181;2.181;2.181
716;update;1;45.5809;45.5809;45.5809
716;sync;1;0.788072;0.788072;0.788072
716;evalKnownDf;1;0;0;0
716;write;1;3.0437e-05;3.0437e-05;3.0437e-05
716;trace;1;0;0;0
716;calc_total;1;46.369;46.369;46.369
587;compErr;1;1.471e-06;1.471e-06;1.471e-06
587;init;1;2.16667;2.16667;2.16667
587;update;1;45.9869;45.9869;45.9869
587;sync;1;0.106115;0.106115;0.106115
587;evalKnownDf;1;0;0;0
587;write;1;2.1287e-05;2.1287e-05;2.1287e-05
587;trace;1;0;0;0
587;calc_total;1;46.093;46.093;46.093
663;compErr;1;2.771e-06;2.771e-06;2.771e-06
663;init;1;2.20025;2.20025;2.20025
663;update;1;45.4569;45.4569;45.4569
663;sync;1;0.775587;0.775587;0.775587
663;evalKnownDf;1;0;0;0
663;write;1;2.7946e-05;2.7946e-05;2.7946e-05
663;trace;1;0;0;0
663;calc_total;1;46.2325;46.2325;46.2325
126;compErr;1;2.497e-06;2.497e-06;2.497e-06
126;init;1;2.183;2.183;2.183
126;update;1;45.5731;45.5731;45.5731
126;sync;1;0.544456;0.544456;0.544456
126;evalKnownDf;1;0;0;0
126;write;1;3.1401e-05;3.1401e-05;3.1401e-05
126;trace;1;0;0;0
126;calc_total;1;46.1176;46.1176;46.1176
411;compErr;1;1.295e-06;1.295e-06;1.295e-06
411;init;1;2.16336;2.16336;2.16336
411;update;1;45.4557;45.4557;45.4557
411;sync;1;4.09316;4.09316;4.09316
411;evalKnownDf;1;0;0;0
411;write;1;2.5655e-05;2.5655e-05;2.5655e-05
411;trace;1;0;0;0
411;calc_total;1;49.5488;49.5488;49.5488
366;compErr;1;2.755e-06;2.755e-06;2.755e-06
366;init;1;2.14631;2.14631;2.14631
366;update;1;45.4282;45.4282;45.4282
366;sync;1;2.56758;2.56758;2.56758
366;evalKnownDf;1;0;0;0
366;write;1;2.8593e-05;2.8593e-05;2.8593e-05
366;trace;1;0;0;0
366;calc_total;1;47.9957;47.9957;47.9957
407;compErr;1;2.487e-06;2.487e-06;2.487e-06
407;init;1;2.20596;2.20596;2.20596
407;update;1;45.4839;45.4839;45.4839
407;sync;1;0.422501;0.422501;0.422501
407;evalKnownDf;1;0;0;0
407;write;1;3.0136e-05;3.0136e-05;3.0136e-05
407;trace;1;0;0;0
407;calc_total;1;45.9064;45.9064;45.9064
717;compErr;1;1.262e-06;1.262e-06;1.262e-06
717;init;1;2.18472;2.18472;2.18472
717;update;1;45.836;45.836;45.836
717;sync;1;2.84356;2.84356;2.84356
717;evalKnownDf;1;0;0;0
717;write;1;2.1999e-05;2.1999e-05;2.1999e-05
717;trace;1;0;0;0
717;calc_total;1;48.6795;48.6795;48.6795
588;compErr;1;1.751e-06;1.751e-06;1.751e-06
588;init;1;2.16758;2.16758;2.16758
588;update;1;45.6176;45.6176;45.6176
588;sync;1;0.898714;0.898714;0.898714
588;evalKnownDf;1;0;0;0
588;write;1;3.5564e-05;3.5564e-05;3.5564e-05
588;trace;1;0;0;0
588;calc_total;1;46.5163;46.5163;46.5163
664;compErr;1;2.254e-06;2.254e-06;2.254e-06
664;init;1;2.19026;2.19026;2.19026
664;update;1;45.6397;45.6397;45.6397
664;sync;1;0.387577;0.387577;0.387577
664;evalKnownDf;1;0;0;0
664;write;1;2.4587e-05;2.4587e-05;2.4587e-05
664;trace;1;0;0;0
664;calc_total;1;46.0273;46.0273;46.0273
127;compErr;1;2.058e-06;2.058e-06;2.058e-06
127;init;1;2.14565;2.14565;2.14565
127;update;1;45.7627;45.7627;45.7627
127;sync;1;0.698891;0.698891;0.698891
127;evalKnownDf;1;0;0;0
127;write;1;3.0944e-05;3.0944e-05;3.0944e-05
127;trace;1;0;0;0
127;calc_total;1;46.4616;46.4616;46.4616
412;compErr;1;1.339e-06;1.339e-06;1.339e-06
412;init;1;2.16092;2.16092;2.16092
412;update;1;45.9037;45.9037;45.9037
412;sync;1;2.12741;2.12741;2.12741
412;evalKnownDf;1;0;0;0
412;write;1;1.8985e-05;1.8985e-05;1.8985e-05
412;trace;1;0;0;0
412;calc_total;1;48.0311;48.0311;48.0311
367;compErr;1;1.985e-06;1.985e-06;1.985e-06
367;init;1;2.13904;2.13904;2.13904
367;update;1;45.8014;45.8014;45.8014
367;sync;1;1.79629;1.79629;1.79629
367;evalKnownDf;1;0;0;0
367;write;1;2.4839e-05;2.4839e-05;2.4839e-05
367;trace;1;0;0;0
367;calc_total;1;47.5977;47.5977;47.5977
718;compErr;1;1.449e-06;1.449e-06;1.449e-06
718;init;1;2.1677;2.1677;2.1677
718;update;1;46.3965;46.3965;46.3965
718;sync;1;0.1681;0.1681;0.1681
718;evalKnownDf;1;0;0;0
718;write;1;1.9723e-05;1.9723e-05;1.9723e-05
718;trace;1;0;0;0
718;calc_total;1;46.5646;46.5646;46.5646
589;compErr;1;2.741e-06;2.741e-06;2.741e-06
589;init;1;2.22299;2.22299;2.22299
589;update;1;45.9495;45.9495;45.9495
589;sync;1;0.648858;0.648858;0.648858
589;evalKnownDf;1;0;0;0
589;write;1;2.7819e-05;2.7819e-05;2.7819e-05
589;trace;1;0;0;0
589;calc_total;1;46.5983;46.5983;46.5983
665;compErr;1;2.14e-06;2.14e-06;2.14e-06
665;init;1;2.2438;2.2438;2.2438
665;update;1;45.8326;45.8326;45.8326
665;sync;1;0.459679;0.459679;0.459679
665;evalKnownDf;1;0;0;0
665;write;1;2.9892e-05;2.9892e-05;2.9892e-05
665;trace;1;0;0;0
665;calc_total;1;46.2923;46.2923;46.2923
129;compErr;1;2.5e-06;2.5e-06;2.5e-06
129;init;1;2.15399;2.15399;2.15399
129;update;1;45.4646;45.4646;45.4646
129;sync;1;0.72107;0.72107;0.72107
129;evalKnownDf;1;0;0;0
129;write;1;2.7762e-05;2.7762e-05;2.7762e-05
129;trace;1;0;0;0
129;calc_total;1;46.1856;46.1856;46.1856
413;compErr;1;1.611e-06;1.611e-06;1.611e-06
413;init;1;2.15549;2.15549;2.15549
413;update;1;45.842;45.842;45.842
413;sync;1;2.37617;2.37617;2.37617
413;evalKnownDf;1;0;0;0
413;write;1;2.3297e-05;2.3297e-05;2.3297e-05
413;trace;1;0;0;0
413;calc_total;1;48.2182;48.2182;48.2182
368;compErr;1;1.415e-06;1.415e-06;1.415e-06
368;init;1;2.15372;2.15372;2.15372
368;update;1;45.8972;45.8972;45.8972
368;sync;1;0.0319572;0.0319572;0.0319572
368;evalKnownDf;1;0;0;0
368;write;1;2.0057e-05;2.0057e-05;2.0057e-05
368;trace;1;0;0;0
368;calc_total;1;45.9292;45.9292;45.9292
719;compErr;1;4.41e-06;4.41e-06;4.41e-06
719;init;1;2.14383;2.14383;2.14383
719;update;1;45.4488;45.4488;45.4488
719;sync;1;0.97937;0.97937;0.97937
719;evalKnownDf;1;0;0;0
719;write;1;3.1964e-05;3.1964e-05;3.1964e-05
719;trace;1;0;0;0
719;calc_total;1;46.4281;46.4281;46.4281
590;compErr;1;1.953e-06;1.953e-06;1.953e-06
590;init;1;2.18828;2.18828;2.18828
590;update;1;45.4258;45.4258;45.4258
590;sync;1;1.02082;1.02082;1.02082
590;evalKnownDf;1;0;0;0
590;write;1;3.0352e-05;3.0352e-05;3.0352e-05
590;trace;1;0;0;0
590;calc_total;1;46.4467;46.4467;46.4467
136;compErr;1;3.076e-06;3.076e-06;3.076e-06
136;init;1;2.16938;2.16938;2.16938
136;update;1;45.66;45.66;45.66
136;sync;1;3.00371;3.00371;3.00371
136;evalKnownDf;1;0;0;0
136;write;1;3.096e-05;3.096e-05;3.096e-05
136;trace;1;0;0;0
136;calc_total;1;48.6637;48.6637;48.6637
414;compErr;1;1.618e-06;1.618e-06;1.618e-06
414;init;1;2.16853;2.16853;2.16853
414;update;1;45.9106;45.9106;45.9106
414;sync;1;2.53162;2.53162;2.53162
414;evalKnownDf;1;0;0;0
414;write;1;2.1592e-05;2.1592e-05;2.1592e-05
414;trace;1;0;0;0
414;calc_total;1;48.4422;48.4422;48.4422
369;compErr;1;2.693e-06;2.693e-06;2.693e-06
369;init;1;2.14789;2.14789;2.14789
369;update;1;45.5158;45.5158;45.5158
369;sync;1;0.670491;0.670491;0.670491
369;evalKnownDf;1;0;0;0
369;write;1;3.1589e-05;3.1589e-05;3.1589e-05
369;trace;1;0;0;0
369;calc_total;1;46.1863;46.1863;46.1863
432;compErr;1;1.662e-06;1.662e-06;1.662e-06
432;init;1;2.20086;2.20086;2.20086
432;update;1;45.9003;45.9003;45.9003
432;sync;1;0.03142;0.03142;0.03142
432;evalKnownDf;1;0;0;0
432;write;1;2.309e-05;2.309e-05;2.309e-05
432;trace;1;0;0;0
432;calc_total;1;45.9317;45.9317;45.9317
591;compErr;1;3.18e-06;3.18e-06;3.18e-06
591;init;1;2.19898;2.19898;2.19898
591;update;1;45.8284;45.8284;45.8284
591;sync;1;0.643671;0.643671;0.643671
591;evalKnownDf;1;0;0;0
591;write;1;2.9977e-05;2.9977e-05;2.9977e-05
591;trace;1;0;0;0
591;calc_total;1;46.4721;46.4721;46.4721
672;compErr;1;2.537e-06;2.537e-06;2.537e-06
672;init;1;2.16315;2.16315;2.16315
672;update;1;45.6147;45.6147;45.6147
672;sync;1;3.38704;3.38704;3.38704
672;evalKnownDf;1;0;0;0
672;write;1;3.0072e-05;3.0072e-05;3.0072e-05
672;trace;1;0;0;0
672;calc_total;1;49.0017;49.0017;49.0017
137;compErr;1;2.163e-06;2.163e-06;2.163e-06
137;init;1;2.25317;2.25317;2.25317
137;update;1;45.665;45.665;45.665
137;sync;1;0.916926;0.916926;0.916926
137;evalKnownDf;1;0;0;0
137;write;1;2.3768e-05;2.3768e-05;2.3768e-05
137;trace;1;0;0;0
137;calc_total;1;46.5819;46.5819;46.5819
415;compErr;1;1.938e-06;1.938e-06;1.938e-06
415;init;1;2.14217;2.14217;2.14217
415;update;1;45.6342;45.6342;45.6342
415;sync;1;2.2936;2.2936;2.2936
415;evalKnownDf;1;0;0;0
415;write;1;2.7575e-05;2.7575e-05;2.7575e-05
415;trace;1;0;0;0
415;calc_total;1;47.9278;47.9278;47.9278
370;compErr;1;3.037e-06;3.037e-06;3.037e-06
370;init;1;2.15319;2.15319;2.15319
370;update;1;45.7428;45.7428;45.7428
370;sync;1;0.53913;0.53913;0.53913
370;evalKnownDf;1;0;0;0
370;write;1;3.4427e-05;3.4427e-05;3.4427e-05
370;trace;1;0;0;0
370;calc_total;1;46.2819;46.2819;46.2819
433;compErr;1;3.892e-06;3.892e-06;3.892e-06
433;init;1;2.18564;2.18564;2.18564
433;update;1;45.567;45.567;45.567
433;sync;1;1.06856;1.06856;1.06856
433;evalKnownDf;1;0;0;0
433;write;1;2.9819e-05;2.9819e-05;2.9819e-05
433;trace;1;0;0;0
433;calc_total;1;46.6355;46.6355;46.6355
592;compErr;1;3.005e-06;3.005e-06;3.005e-06
592;init;1;2.24529;2.24529;2.24529
592;update;1;45.7932;45.7932;45.7932
592;sync;1;0.608038;0.608038;0.608038
592;evalKnownDf;1;0;0;0
592;write;1;2.888e-05;2.888e-05;2.888e-05
592;trace;1;0;0;0
592;calc_total;1;46.4013;46.4013;46.4013
673;compErr;1;1.528e-06;1.528e-06;1.528e-06
673;init;1;2.15851;2.15851;2.15851
673;update;1;45.96;45.96;45.96
673;sync;1;0.0665925;0.0665925;0.0665925
673;evalKnownDf;1;0;0;0
673;write;1;2.5191e-05;2.5191e-05;2.5191e-05
673;trace;1;0;0;0
673;calc_total;1;46.0266;46.0266;46.0266
139;compErr;1;1.056e-06;1.056e-06;1.056e-06
139;init;1;2.2501;2.2501;2.2501
139;update;1;45.9519;45.9519;45.9519
139;sync;1;0.604394;0.604394;0.604394
139;evalKnownDf;1;0;0;0
139;write;1;2.0299e-05;2.0299e-05;2.0299e-05
139;trace;1;0;0;0
139;calc_total;1;46.5563;46.5563;46.5563
416;compErr;1;1.112e-06;1.112e-06;1.112e-06
416;init;1;2.16633;2.16633;2.16633
416;update;1;45.8504;45.8504;45.8504
416;sync;1;0.709033;0.709033;0.709033
416;evalKnownDf;1;0;0;0
416;write;1;1.9365e-05;1.9365e-05;1.9365e-05
416;trace;1;0;0;0
416;calc_total;1;46.5595;46.5595;46.5595
371;compErr;1;2.384e-06;2.384e-06;2.384e-06
371;init;1;2.15123;2.15123;2.15123
371;update;1;45.9421;45.9421;45.9421
371;sync;1;0.963396;0.963396;0.963396
371;evalKnownDf;1;0;0;0
371;write;1;2.7522e-05;2.7522e-05;2.7522e-05
371;trace;1;0;0;0
371;calc_total;1;46.9055;46.9055;46.9055
435;compErr;1;1.793e-06;1.793e-06;1.793e-06
435;init;1;2.19738;2.19738;2.19738
435;update;1;45.6799;45.6799;45.6799
435;sync;1;0.74738;0.74738;0.74738
435;evalKnownDf;1;0;0;0
435;write;1;2.7501e-05;2.7501e-05;2.7501e-05
435;trace;1;0;0;0
435;calc_total;1;46.4273;46.4273;46.4273
593;compErr;1;2.08e-06;2.08e-06;2.08e-06
593;init;1;2.1749;2.1749;2.1749
593;update;1;45.8122;45.8122;45.8122
593;sync;1;3.06119;3.06119;3.06119
593;evalKnownDf;1;0;0;0
593;write;1;2.8498e-05;2.8498e-05;2.8498e-05
593;trace;1;0;0;0
593;calc_total;1;48.8734;48.8734;48.8734
674;compErr;1;1.551e-06;1.551e-06;1.551e-06
674;init;1;2.16043;2.16043;2.16043
674;update;1;45.7303;45.7303;45.7303
674;sync;1;0.440191;0.440191;0.440191
674;evalKnownDf;1;0;0;0
674;write;1;2.2357e-05;2.2357e-05;2.2357e-05
674;trace;1;0;0;0
674;calc_total;1;46.1705;46.1705;46.1705
145;compErr;1;1.24e-06;1.24e-06;1.24e-06
145;init;1;2.18896;2.18896;2.18896
145;update;1;45.7405;45.7405;45.7405
145;sync;1;1.92152;1.92152;1.92152
145;evalKnownDf;1;0;0;0
145;write;1;2.4623e-05;2.4623e-05;2.4623e-05
145;trace;1;0;0;0
145;calc_total;1;47.662;47.662;47.662
140;compErr;1;1.742e-06;1.742e-06;1.742e-06
140;init;1;2.17503;2.17503;2.17503
140;update;1;45.9148;45.9148;45.9148
140;sync;1;0.22747;0.22747;0.22747
140;evalKnownDf;1;0;0;0
140;write;1;2.316e-05;2.316e-05;2.316e-05
140;trace;1;0;0;0
140;calc_total;1;46.1422;46.1422;46.1422
417;compErr;1;1.594e-06;1.594e-06;1.594e-06
417;init;1;2.15571;2.15571;2.15571
417;update;1;45.5094;45.5094;45.5094
417;sync;1;2.62742;2.62742;2.62742
417;evalKnownDf;1;0;0;0
417;write;1;2.3946e-05;2.3946e-05;2.3946e-05
417;trace;1;0;0;0
417;calc_total;1;48.1368;48.1368;48.1368
376;compErr;1;1.834e-06;1.834e-06;1.834e-06
376;init;1;2.15945;2.15945;2.15945
376;update;1;45.4277;45.4277;45.4277
376;sync;1;1.05203;1.05203;1.05203
376;evalKnownDf;1;0;0;0
376;write;1;2.4143e-05;2.4143e-05;2.4143e-05
376;trace;1;0;0;0
376;calc_total;1;46.4797;46.4797;46.4797
438;compErr;1;3.043e-06;3.043e-06;3.043e-06
438;init;1;2.21547;2.21547;2.21547
438;update;1;45.6029;45.6029;45.6029
438;sync;1;1.29796;1.29796;1.29796
438;evalKnownDf;1;0;0;0
438;write;1;2.945e-05;2.945e-05;2.945e-05
438;trace;1;0;0;0
438;calc_total;1;46.9009;46.9009;46.9009
595;compErr;1;1.966e-06;1.966e-06;1.966e-06
595;init;1;2.23532;2.23532;2.23532
595;update;1;45.9171;45.9171;45.9171
595;sync;1;0.634174;0.634174;0.634174
595;evalKnownDf;1;0;0;0
595;write;1;2.835e-05;2.835e-05;2.835e-05
595;trace;1;0;0;0
595;calc_total;1;46.5513;46.5513;46.5513
681;compErr;1;3.435e-06;3.435e-06;3.435e-06
681;init;1;2.17668;2.17668;2.17668
681;update;1;45.7104;45.7104;45.7104
681;sync;1;0.688739;0.688739;0.688739
681;evalKnownDf;1;0;0;0
681;write;1;3.3978e-05;3.3978e-05;3.3978e-05
681;trace;1;0;0;0
681;calc_total;1;46.3991;46.3991;46.3991
141;compErr;1;1.948e-06;1.948e-06;1.948e-06
141;init;1;2.16648;2.16648;2.16648
141;update;1;45.8993;45.8993;45.8993
141;sync;1;0.200819;0.200819;0.200819
141;evalKnownDf;1;0;0;0
141;write;1;2.1638e-05;2.1638e-05;2.1638e-05
141;trace;1;0;0;0
141;calc_total;1;46.1001;46.1001;46.1001
419;compErr;1;1.874e-06;1.874e-06;1.874e-06
419;init;1;2.16467;2.16467;2.16467
419;update;1;45.8588;45.8588;45.8588
419;sync;1;4.39899;4.39899;4.39899
419;evalKnownDf;1;0;0;0
419;write;1;2.1466e-05;2.1466e-05;2.1466e-05
419;trace;1;0;0;0
419;calc_total;1;50.2578;50.2578;50.2578
377;compErr;1;1.723e-06;1.723e-06;1.723e-06
377;init;1;2.1443;2.1443;2.1443
377;update;1;45.6729;45.6729;45.6729
377;sync;1;0.667487;0.667487;0.667487
377;evalKnownDf;1;0;0;0
377;write;1;2.6463e-05;2.6463e-05;2.6463e-05
377;trace;1;0;0;0
377;calc_total;1;46.3404;46.3404;46.3404
440;compErr;1;2.048e-06;2.048e-06;2.048e-06
440;init;1;2.20388;2.20388;2.20388
440;update;1;45.6795;45.6795;45.6795
440;sync;1;2.48227;2.48227;2.48227
440;evalKnownDf;1;0;0;0
440;write;1;2.7071e-05;2.7071e-05;2.7071e-05
440;trace;1;0;0;0
440;calc_total;1;48.1617;48.1617;48.1617
596;compErr;1;2.64e-06;2.64e-06;2.64e-06
596;init;1;2.18827;2.18827;2.18827
596;update;1;45.7563;45.7563;45.7563
596;sync;1;2.06778;2.06778;2.06778
596;evalKnownDf;1;0;0;0
596;write;1;2.4046e-05;2.4046e-05;2.4046e-05
596;trace;1;0;0;0
596;calc_total;1;47.824;47.824;47.824
692;compErr;1;2.039e-06;2.039e-06;2.039e-06
692;init;1;2.16482;2.16482;2.16482
692;update;1;45.7184;45.7184;45.7184
692;sync;1;0.656494;0.656494;0.656494
692;evalKnownDf;1;0;0;0
692;write;1;2.7301e-05;2.7301e-05;2.7301e-05
692;trace;1;0;0;0
692;calc_total;1;46.3749;46.3749;46.3749
142;compErr;1;1.282e-06;1.282e-06;1.282e-06
142;init;1;2.17915;2.17915;2.17915
142;update;1;45.9406;45.9406;45.9406
142;sync;1;2.1942;2.1942;2.1942
142;evalKnownDf;1;0;0;0
142;write;1;2.0761e-05;2.0761e-05;2.0761e-05
142;trace;1;0;0;0
142;calc_total;1;48.1348;48.1348;48.1348
420;compErr;1;2.028e-06;2.028e-06;2.028e-06
420;init;1;2.15236;2.15236;2.15236
420;update;1;45.6242;45.6242;45.6242
420;sync;1;1.91767;1.91767;1.91767
420;evalKnownDf;1;0;0;0
420;write;1;3.3173e-05;3.3173e-05;3.3173e-05
420;trace;1;0;0;0
420;calc_total;1;47.5419;47.5419;47.5419
378;compErr;1;3.082e-06;3.082e-06;3.082e-06
378;init;1;2.15909;2.15909;2.15909
378;update;1;45.7707;45.7707;45.7707
378;sync;1;0.767433;0.767433;0.767433
378;evalKnownDf;1;0;0;0
378;write;1;2.4869e-05;2.4869e-05;2.4869e-05
378;trace;1;0;0;0
378;calc_total;1;46.5381;46.5381;46.5381
441;compErr;1;1.869e-06;1.869e-06;1.869e-06
441;init;1;2.15645;2.15645;2.15645
441;update;1;45.9545;45.9545;45.9545
441;sync;1;0.163838;0.163838;0.163838
441;evalKnownDf;1;0;0;0
441;write;1;2.555e-05;2.555e-05;2.555e-05
441;trace;1;0;0;0
441;calc_total;1;46.1184;46.1184;46.1184
597;compErr;1;1.454e-06;1.454e-06;1.454e-06
597;init;1;2.16429;2.16429;2.16429
597;update;1;45.8402;45.8402;45.8402
597;sync;1;0.29582;0.29582;0.29582
597;evalKnownDf;1;0;0;0
597;write;1;2.3811e-05;2.3811e-05;2.3811e-05
597;trace;1;0;0;0
597;calc_total;1;46.136;46.136;46.136
693;compErr;1;2.064e-06;2.064e-06;2.064e-06
693;init;1;2.1942;2.1942;2.1942
693;update;1;45.4282;45.4282;45.4282
693;sync;1;1.02073;1.02073;1.02073
693;evalKnownDf;1;0;0;0
693;write;1;2.6783e-05;2.6783e-05;2.6783e-05
693;trace;1;0;0;0
693;calc_total;1;46.4489;46.4489;46.4489
143;compErr;1;1.547e-06;1.547e-06;1.547e-06
143;init;1;2.18475;2.18475;2.18475
143;update;1;45.6264;45.6264;45.6264
143;sync;1;0.529242;0.529242;0.529242
143;evalKnownDf;1;0;0;0
143;write;1;2.7082e-05;2.7082e-05;2.7082e-05
143;trace;1;0;0;0
143;calc_total;1;46.1556;46.1556;46.1556
421;compErr;1;2.307e-06;2.307e-06;2.307e-06
421;init;1;2.16371;2.16371;2.16371
421;update;1;45.5711;45.5711;45.5711
421;sync;1;1.58186;1.58186;1.58186
421;evalKnownDf;1;0;0;0
421;write;1;3.6917e-05;3.6917e-05;3.6917e-05
421;trace;1;0;0;0
421;calc_total;1;47.1529;47.1529;47.1529
380;compErr;1;1.148e-06;1.148e-06;1.148e-06
380;init;1;2.15923;2.15923;2.15923
380;update;1;45.7377;45.7377;45.7377
380;sync;1;0.0943967;0.0943967;0.0943967
380;evalKnownDf;1;0;0;0
380;write;1;1.965e-05;1.965e-05;1.965e-05
380;trace;1;0;0;0
380;calc_total;1;45.8321;45.8321;45.8321
442;compErr;1;2.462e-06;2.462e-06;2.462e-06
442;init;1;2.15565;2.15565;2.15565
442;update;1;45.8611;45.8611;45.8611
442;sync;1;0.530903;0.530903;0.530903
442;evalKnownDf;1;0;0;0
442;write;1;3.0911e-05;3.0911e-05;3.0911e-05
442;trace;1;0;0;0
442;calc_total;1;46.392;46.392;46.392
598;compErr;1;1.46e-06;1.46e-06;1.46e-06
598;init;1;2.1612;2.1612;2.1612
598;update;1;45.9362;45.9362;45.9362
598;sync;1;0.0345506;0.0345506;0.0345506
598;evalKnownDf;1;0;0;0
598;write;1;1.8632e-05;1.8632e-05;1.8632e-05
598;trace;1;0;0;0
598;calc_total;1;45.9707;45.9707;45.9707
694;compErr;1;2.316e-06;2.316e-06;2.316e-06
694;init;1;2.17458;2.17458;2.17458
694;update;1;45.3949;45.3949;45.3949
694;sync;1;0.921565;0.921565;0.921565
694;evalKnownDf;1;0;0;0
694;write;1;2.4827e-05;2.4827e-05;2.4827e-05
694;trace;1;0;0;0
694;calc_total;1;46.3165;46.3165;46.3165
422;compErr;1;1.895e-06;1.895e-06;1.895e-06
422;init;1;2.20139;2.20139;2.20139
422;update;1;46.176;46.176;46.176
422;sync;1;1.43658;1.43658;1.43658
422;evalKnownDf;1;0;0;0
422;write;1;3.2514e-05;3.2514e-05;3.2514e-05
422;trace;1;0;0;0
422;calc_total;1;47.6126;47.6126;47.6126
381;compErr;1;1.58e-06;1.58e-06;1.58e-06
381;init;1;2.17151;2.17151;2.17151
381;update;1;45.7463;45.7463;45.7463
381;sync;1;2.5353;2.5353;2.5353
381;evalKnownDf;1;0;0;0
381;write;1;2.1108e-05;2.1108e-05;2.1108e-05
381;trace;1;0;0;0
381;calc_total;1;48.2816;48.2816;48.2816
444;compErr;1;1.8e-06;1.8e-06;1.8e-06
444;init;1;2.16308;2.16308;2.16308
444;update;1;45.9888;45.9888;45.9888
444;sync;1;0.599347;0.599347;0.599347
444;evalKnownDf;1;0;0;0
444;write;1;2.4874e-05;2.4874e-05;2.4874e-05
444;trace;1;0;0;0
444;calc_total;1;46.5881;46.5881;46.5881
599;compErr;1;1.7e-06;1.7e-06;1.7e-06
599;init;1;2.19128;2.19128;2.19128
599;update;1;45.6053;45.6053;45.6053
599;sync;1;2.348;2.348;2.348
599;evalKnownDf;1;0;0;0
599;write;1;3.2575e-05;3.2575e-05;3.2575e-05
599;trace;1;0;0;0
599;calc_total;1;47.9533;47.9533;47.9533
695;compErr;1;2.266e-06;2.266e-06;2.266e-06
695;init;1;2.23236;2.23236;2.23236
695;update;1;45.6666;45.6666;45.6666
695;sync;1;0.668999;0.668999;0.668999
695;evalKnownDf;1;0;0;0
695;write;1;3.0164e-05;3.0164e-05;3.0164e-05
695;trace;1;0;0;0
695;calc_total;1;46.3356;46.3356;46.3356
722;compErr;1;2.645e-06;2.645e-06;2.645e-06
722;init;1;2.17509;2.17509;2.17509
722;update;1;45.5132;45.5132;45.5132
722;sync;1;2.45175;2.45175;2.45175
722;evalKnownDf;1;0;0;0
722;write;1;2.9965e-05;2.9965e-05;2.9965e-05
722;trace;1;0;0;0
722;calc_total;1;47.9649;47.9649;47.9649
423;compErr;1;3.005e-06;3.005e-06;3.005e-06
423;init;1;2.15025;2.15025;2.15025
423;update;1;45.7211;45.7211;45.7211
423;sync;1;1.61629;1.61629;1.61629
423;evalKnownDf;1;0;0;0
423;write;1;3.0674e-05;3.0674e-05;3.0674e-05
423;trace;1;0;0;0
423;calc_total;1;47.3374;47.3374;47.3374
382;compErr;1;2.004e-06;2.004e-06;2.004e-06
382;init;1;2.17935;2.17935;2.17935
382;update;1;45.5952;45.5952;45.5952
382;sync;1;2.8782;2.8782;2.8782
382;evalKnownDf;1;0;0;0
382;write;1;2.2329e-05;2.2329e-05;2.2329e-05
382;trace;1;0;0;0
382;calc_total;1;48.4734;48.4734;48.4734
445;compErr;1;2.359e-06;2.359e-06;2.359e-06
445;init;1;2.17555;2.17555;2.17555
445;update;1;45.9832;45.9832;45.9832
445;sync;1;2.35597;2.35597;2.35597
445;evalKnownDf;1;0;0;0
445;write;1;2.4317e-05;2.4317e-05;2.4317e-05
445;trace;1;0;0;0
445;calc_total;1;48.3392;48.3392;48.3392
683;compErr;1;1.514e-06;1.514e-06;1.514e-06
683;init;1;2.19963;2.19963;2.19963
683;update;1;46.2625;46.2625;46.2625
683;sync;1;0.660471;0.660471;0.660471
683;evalKnownDf;1;0;0;0
683;write;1;2.3739e-05;2.3739e-05;2.3739e-05
683;trace;1;0;0;0
683;calc_total;1;46.923;46.923;46.923
738;compErr;1;2.156e-06;2.156e-06;2.156e-06
738;init;1;2.15691;2.15691;2.15691
738;update;1;45.6184;45.6184;45.6184
738;sync;1;0.734037;0.734037;0.734037
738;evalKnownDf;1;0;0;0
738;write;1;2.5959e-05;2.5959e-05;2.5959e-05
738;trace;1;0;0;0
738;calc_total;1;46.3524;46.3524;46.3524
424;compErr;1;1.978e-06;1.978e-06;1.978e-06
424;init;1;2.15782;2.15782;2.15782
424;update;1;46.0138;46.0138;46.0138
424;sync;1;0.866812;0.866812;0.866812
424;evalKnownDf;1;0;0;0
424;write;1;2.4403e-05;2.4403e-05;2.4403e-05
424;trace;1;0;0;0
424;calc_total;1;46.8806;46.8806;46.8806
383;compErr;1;1.123e-06;1.123e-06;1.123e-06
383;init;1;2.13962;2.13962;2.13962
383;update;1;45.8038;45.8038;45.8038
383;sync;1;0.0290679;0.0290679;0.0290679
383;evalKnownDf;1;0;0;0
383;write;1;2.172e-05;2.172e-05;2.172e-05
383;trace;1;0;0;0
383;calc_total;1;45.8329;45.8329;45.8329
446;compErr;1;1.678e-06;1.678e-06;1.678e-06
446;init;1;2.18409;2.18409;2.18409
446;update;1;45.6681;45.6681;45.6681
446;sync;1;3.36638;3.36638;3.36638
446;evalKnownDf;1;0;0;0
446;write;1;2.6352e-05;2.6352e-05;2.6352e-05
446;trace;1;0;0;0
446;calc_total;1;49.0345;49.0345;49.0345
675;compErr;1;2.792e-06;2.792e-06;2.792e-06
675;init;1;2.16087;2.16087;2.16087
675;update;1;45.7341;45.7341;45.7341
675;sync;1;1.45749;1.45749;1.45749
675;evalKnownDf;1;0;0;0
675;write;1;3.253e-05;3.253e-05;3.253e-05
675;trace;1;0;0;0
675;calc_total;1;47.1916;47.1916;47.1916
736;compErr;1;2.006e-06;2.006e-06;2.006e-06
736;init;1;2.20012;2.20012;2.20012
736;update;1;45.8479;45.8479;45.8479
736;sync;1;0.410307;0.410307;0.410307
736;evalKnownDf;1;0;0;0
736;write;1;2.3853e-05;2.3853e-05;2.3853e-05
736;trace;1;0;0;0
736;calc_total;1;46.2582;46.2582;46.2582
425;compErr;1;2.357e-06;2.357e-06;2.357e-06
425;init;1;2.18875;2.18875;2.18875
425;update;1;46.0818;46.0818;46.0818
425;sync;1;2.88869;2.88869;2.88869
425;evalKnownDf;1;0;0;0
425;write;1;2.6527e-05;2.6527e-05;2.6527e-05
425;trace;1;0;0;0
425;calc_total;1;48.9705;48.9705;48.9705
447;compErr;1;2.357e-06;2.357e-06;2.357e-06
447;init;1;2.21174;2.21174;2.21174
447;update;1;45.5056;45.5056;45.5056
447;sync;1;1.28281;1.28281;1.28281
447;evalKnownDf;1;0;0;0
447;write;1;2.4655e-05;2.4655e-05;2.4655e-05
447;trace;1;0;0;0
447;calc_total;1;46.7884;46.7884;46.7884
676;compErr;1;2.944e-06;2.944e-06;2.944e-06
676;init;1;2.15352;2.15352;2.15352
676;update;1;45.7164;45.7164;45.7164
676;sync;1;0.449058;0.449058;0.449058
676;evalKnownDf;1;0;0;0
676;write;1;2.7473e-05;2.7473e-05;2.7473e-05
676;trace;1;0;0;0
676;calc_total;1;46.1655;46.1655;46.1655
737;compErr;1;1.39e-06;1.39e-06;1.39e-06
737;init;1;2.15271;2.15271;2.15271
737;update;1;45.8764;45.8764;45.8764
737;sync;1;0.438782;0.438782;0.438782
426;compErr;1;2.397e-06;2.397e-06;2.397e-06
426;init;1;2.18035;2.18035;2.18035
426;update;1;45.8004;45.8004;45.8004
426;sync;1;4.06476;4.06476;4.06476
426;evalKnownDf;1;0;0;0
426;write;1;3.0643e-05;3.0643e-05;3.0643e-05
426;trace;1;0;0;0
426;calc_total;1;49.8651;49.8651;49.8651
449;compErr;1;1.648e-06;1.648e-06;1.648e-06
449;init;1;2.2313;2.2313;2.2313
449;update;1;45.8944;45.8944;45.8944
449;sync;1;1.04263;1.04263;1.04263
449;evalKnownDf;1;0;0;0
449;write;1;2.4657e-05;2.4657e-05;2.4657e-05
449;trace;1;0;0;0
449;calc_total;1;46.9371;46.9371;46.9371
677;compErr;1;3.186e-06;3.186e-06;3.186e-06
677;init;1;2.17117;2.17117;2.17117
677;update;1;45.7046;45.7046;45.7046
677;sync;1;0.610882;0.610882;0.610882
677;evalKnownDf;1;0;0;0
677;write;1;3.163e-05;3.163e-05;3.163e-05
677;trace;1;0;0;0
677;calc_total;1;46.3155;46.3155;46.3155
737;evalKnownDf;1;0;0;0
737;write;1;2.6832e-05;2.6832e-05;2.6832e-05
737;trace;1;0;0;0
737;calc_total;1;46.3152;46.3152;46.3152
427;compErr;1;2.655e-06;2.655e-06;2.655e-06
427;init;1;2.14772;2.14772;2.14772
427;update;1;45.6644;45.6644;45.6644
427;sync;1;2.22817;2.22817;2.22817
427;evalKnownDf;1;0;0;0
427;write;1;3.2472e-05;3.2472e-05;3.2472e-05
427;trace;1;0;0;0
427;calc_total;1;47.8926;47.8926;47.8926
453;compErr;1;2.334e-06;2.334e-06;2.334e-06
453;init;1;2.20026;2.20026;2.20026
453;update;1;45.8264;45.8264;45.8264
453;sync;1;0.894356;0.894356;0.894356
453;evalKnownDf;1;0;0;0
453;write;1;2.1322e-05;2.1322e-05;2.1322e-05
453;trace;1;0;0;0
453;calc_total;1;46.7207;46.7207;46.7207
678;compErr;1;3.281e-06;3.281e-06;3.281e-06
678;init;1;2.16675;2.16675;2.16675
678;update;1;45.4995;45.4995;45.4995
678;sync;1;2.63449;2.63449;2.63449
678;evalKnownDf;1;0;0;0
678;write;1;3.1845e-05;3.1845e-05;3.1845e-05
678;trace;1;0;0;0
678;calc_total;1;48.134;48.134;48.134
732;compErr;1;3.31e-06;3.31e-06;3.31e-06
732;init;1;2.32717;2.32717;2.32717
732;update;1;45.1851;45.1851;45.1851
732;sync;1;1.58214;1.58214;1.58214
732;evalKnownDf;1;0;0;0
732;write;1;3.1867e-05;3.1867e-05;3.1867e-05
428;compErr;1;1.882e-06;1.882e-06;1.882e-06
428;init;1;2.14501;2.14501;2.14501
428;update;1;46.0891;46.0891;46.0891
428;sync;1;0.0924482;0.0924482;0.0924482
428;evalKnownDf;1;0;0;0
428;write;1;2.2114e-05;2.2114e-05;2.2114e-05
428;trace;1;0;0;0
428;calc_total;1;46.1815;46.1815;46.1815
454;compErr;1;1.448e-06;1.448e-06;1.448e-06
454;init;1;2.17438;2.17438;2.17438
454;update;1;45.9092;45.9092;45.9092
454;sync;1;0.640027;0.640027;0.640027
454;evalKnownDf;1;0;0;0
454;write;1;2.0585e-05;2.0585e-05;2.0585e-05
454;trace;1;0;0;0
454;calc_total;1;46.5492;46.5492;46.5492
679;compErr;1;2.139e-06;2.139e-06;2.139e-06
679;init;1;2.21552;2.21552;2.21552
679;update;1;45.9215;45.9215;45.9215
679;sync;1;0.515879;0.515879;0.515879
679;evalKnownDf;1;0;0;0
679;write;1;2.7653e-05;2.7653e-05;2.7653e-05
679;trace;1;0;0;0
679;calc_total;1;46.4373;46.4373;46.4373
732;trace;1;0;0;0
732;calc_total;1;46.7673;46.7673;46.7673
101;compErr;1;2.183e-06;2.183e-06;2.183e-06
101;init;1;2.17102;2.17102;2.17102
101;update;1;45.8359;45.8359;45.8359
101;sync;1;33.5333;33.5333;33.5333
101;evalKnownDf;1;0;0;0
101;write;1;2.5512e-05;2.5512e-05;2.5512e-05
101;trace;1;0;0;0
101;calc_total;1;79.3692;79.3692;79.3692
429;compErr;1;1.137e-06;1.137e-06;1.137e-06
429;init;1;2.15495;2.15495;2.15495
429;update;1;46.0341;46.0341;46.0341
429;sync;1;1.80657;1.80657;1.80657
429;evalKnownDf;1;0;0;0
429;write;1;1.943e-05;1.943e-05;1.943e-05
429;trace;1;0;0;0
429;calc_total;1;47.8407;47.8407;47.8407
455;compErr;1;2.492e-06;2.492e-06;2.492e-06
455;init;1;2.14534;2.14534;2.14534
455;update;1;45.4368;45.4368;45.4368
455;sync;1;0.829713;0.829713;0.829713
455;evalKnownDf;1;0;0;0
455;write;1;2.8526e-05;2.8526e-05;2.8526e-05
455;trace;1;0;0;0
455;calc_total;1;46.2665;46.2665;46.2665
680;compErr;1;1.938e-06;1.938e-06;1.938e-06
680;init;1;2.16839;2.16839;2.16839
680;update;1;45.462;45.462;45.462
680;sync;1;0.733827;0.733827;0.733827
680;evalKnownDf;1;0;0;0
680;write;1;2.7204e-05;2.7204e-05;2.7204e-05
680;trace;1;0;0;0
680;calc_total;1;46.1959;46.1959;46.1959
739;compErr;1;2.633e-06;2.633e-06;2.633e-06
739;init;1;2.1681;2.1681;2.1681
739;update;1;45.6201;45.6201;45.6201
739;sync;1;0.718165;0.718165;0.718165
739;evalKnownDf;1;0;0;0
106;compErr;1;2.186e-06;2.186e-06;2.186e-06
106;init;1;2.17492;2.17492;2.17492
106;update;1;45.3966;45.3966;45.3966
106;sync;1;33.9496;33.9496;33.9496
106;evalKnownDf;1;0;0;0
106;write;1;2.6549e-05;2.6549e-05;2.6549e-05
106;trace;1;0;0;0
106;calc_total;1;79.3462;79.3462;79.3462
430;compErr;1;1.137e-06;1.137e-06;1.137e-06
430;init;1;2.1518;2.1518;2.1518
430;update;1;45.8729;45.8729;45.8729
430;sync;1;1.6529;1.6529;1.6529
430;evalKnownDf;1;0;0;0
430;write;1;2.5681e-05;2.5681e-05;2.5681e-05
430;trace;1;0;0;0
430;calc_total;1;47.5258;47.5258;47.5258
682;compErr;1;2.035e-06;2.035e-06;2.035e-06
682;init;1;2.18391;2.18391;2.18391
682;update;1;45.7251;45.7251;45.7251
682;sync;1;0.707227;0.707227;0.707227
682;evalKnownDf;1;0;0;0
682;write;1;3.0422e-05;3.0422e-05;3.0422e-05
682;trace;1;0;0;0
682;calc_total;1;46.4323;46.4323;46.4323
739;write;1;2.6771e-05;2.6771e-05;2.6771e-05
739;trace;1;0;0;0
739;calc_total;1;46.3383;46.3383;46.3383
112;compErr;1;2.092e-06;2.092e-06;2.092e-06
112;init;1;2.212;2.212;2.212
112;update;1;45.9003;45.9003;45.9003
112;sync;1;30.4284;30.4284;30.4284
112;evalKnownDf;1;0;0;0
112;write;1;3.267e-05;3.267e-05;3.267e-05
112;trace;1;0;0;0
112;calc_total;1;76.3287;76.3287;76.3287
431;compErr;1;1.321e-06;1.321e-06;1.321e-06
431;init;1;2.16327;2.16327;2.16327
431;update;1;46.0932;46.0932;46.0932
431;sync;1;0.0285912;0.0285912;0.0285912
431;evalKnownDf;1;0;0;0
431;write;1;2.4598e-05;2.4598e-05;2.4598e-05
431;trace;1;0;0;0
431;calc_total;1;46.1218;46.1218;46.1218
684;compErr;1;1.644e-06;1.644e-06;1.644e-06
684;init;1;2.20484;2.20484;2.20484
684;update;1;45.484;45.484;45.484
684;sync;1;0.932698;0.932698;0.932698
684;evalKnownDf;1;0;0;0
684;write;1;2.8805e-05;2.8805e-05;2.8805e-05
684;trace;1;0;0;0
684;calc_total;1;46.4167;46.4167;46.4167
740;compErr;1;1.706e-06;1.706e-06;1.706e-06
740;init;1;2.18492;2.18492;2.18492
740;update;1;45.8827;45.8827;45.8827
740;sync;1;2.04189;2.04189;2.04189
113;compErr;1;2.523e-06;2.523e-06;2.523e-06
113;init;1;2.24017;2.24017;2.24017
113;update;1;46.0101;46.0101;46.0101
113;sync;1;33.191;33.191;33.191
113;evalKnownDf;1;0;0;0
113;write;1;2.8775e-05;2.8775e-05;2.8775e-05
113;trace;1;0;0;0
113;calc_total;1;79.2011;79.2011;79.2011
685;compErr;1;2.388e-06;2.388e-06;2.388e-06
685;init;1;2.16487;2.16487;2.16487
685;update;1;46.0837;46.0837;46.0837
685;sync;1;0.392225;0.392225;0.392225
685;evalKnownDf;1;0;0;0
685;write;1;2.2151e-05;2.2151e-05;2.2151e-05
685;trace;1;0;0;0
685;calc_total;1;46.4759;46.4759;46.4759
740;evalKnownDf;1;0;0;0
740;write;1;2.0633e-05;2.0633e-05;2.0633e-05
740;trace;1;0;0;0
740;calc_total;1;47.9246;47.9246;47.9246
115;compErr;1;2.563e-06;2.563e-06;2.563e-06
115;init;1;2.23834;2.23834;2.23834
115;update;1;46.0303;46.0303;46.0303
115;sync;1;33.1672;33.1672;33.1672
115;evalKnownDf;1;0;0;0
115;write;1;2.4354e-05;2.4354e-05;2.4354e-05
115;trace;1;0;0;0
115;calc_total;1;79.1975;79.1975;79.1975
686;compErr;1;2.489e-06;2.489e-06;2.489e-06
686;init;1;2.17657;2.17657;2.17657
[truncated: 317,439 more chars]
