# Supplementary material for: A Halo abstraction for distributed n-dimensional structured grids within the C++ PGAS library DASH
Source: PeerJ Comput Sci. 2023 Feb 3;9:e1203. doi: 10.7717/peerj-cs.1203 (PMC10280232; doi:10.7717/peerj-cs.1203)
Supplement: Supplemental Information 4 [file peerj-cs-09-1203-s004.gz › raw_dash_scafes/res_2d_sc/weak/scafes_heat2d_n4_c24_90000_28658294.out]

SCAFES
REMARK: No time step width tau was specified.
 Set tau=1.0 and proceeded. 

Energy start: 2400
Energy end  : 2358.97
# unit_id;function_name;num_calls;avg_runtime;min_runtime;max_runtime
0;compErr;1;2.363e-06;2.363e-06;2.363e-06
0;init;1;2.17516;2.17516;2.17516
0;update;1;46.2352;46.2352;46.2352
0;sync;1;0.0217194;0.0217194;0.0217194
0;evalKnownDf;1;0;0;0
0;write;1;2.1713e-05;2.1713e-05;2.1713e-05
0;trace;1;0;0;0
0;calc_total;1;46.257;46.257;46.257
81;compErr;1;1.678e-06;1.678e-06;1.678e-06
81;init;1;2.19941;2.19941;2.19941
81;update;1;45.9749;45.9749;45.9749
81;sync;1;2.09801;2.09801;2.09801
81;evalKnownDf;1;0;0;0
81;write;1;1.9228e-05;1.9228e-05;1.9228e-05
81;trace;1;0;0;0
81;calc_total;1;48.0729;48.0729;48.0729
17;compErr;1;2.428e-06;2.428e-06;2.428e-06
17;init;1;2.20156;2.20156;2.20156
17;update;1;45.6473;45.6473;45.6473
17;sync;1;1.79378;1.79378;1.79378
17;evalKnownDf;1;0;0;0
17;write;1;3.6108e-05;3.6108e-05;3.6108e-05
17;trace;1;0;0;0
17;calc_total;1;47.4411;47.4411;47.4411
49;compErr;1;1.199e-06;1.199e-06;1.199e-06
49;init;1;2.2172;2.2172;2.2172
49;update;1;45.8928;45.8928;45.8928
49;sync;1;2.07747;2.07747;2.07747
49;evalKnownDf;1;0;0;0
49;write;1;2.4113e-05;2.4113e-05;2.4113e-05
49;trace;1;0;0;0
49;calc_total;1;47.9703;47.9703;47.9703
15;compErr;1;2.572e-06;2.572e-06;2.572e-06
15;init;1;2.1775;2.1775;2.1775
15;update;1;45.8906;45.8906;45.8906
15;sync;1;0.853414;0.853414;0.853414
15;evalKnownDf;1;0;0;0
15;write;1;3.3745e-05;3.3745e-05;3.3745e-05
15;trace;1;0;0;0
15;calc_total;1;46.744;46.744;46.744
14;compErr;1;1.66e-06;1.66e-06;1.66e-06
14;init;1;2.18028;2.18028;2.18028
14;update;1;45.9849;45.9849;45.9849
14;sync;1;0.657944;0.657944;0.657944
14;evalKnownDf;1;0;0;0
14;write;1;2.4996e-05;2.4996e-05;2.4996e-05
14;trace;1;0;0;0
14;calc_total;1;46.6428;46.6428;46.6428
21;compErr;1;2.621e-06;2.621e-06;2.621e-06
21;init;1;2.15152;2.15152;2.15152
21;update;1;45.6971;45.6971;45.6971
21;sync;1;0.758747;0.758747;0.758747
21;evalKnownDf;1;0;0;0
21;write;1;2.6622e-05;2.6622e-05;2.6622e-05
21;trace;1;0;0;0
21;calc_total;1;46.4558;46.4558;46.4558
23;compErr;1;4.167e-06;4.167e-06;4.167e-06
23;init;1;2.15796;2.15796;2.15796
23;update;1;45.6774;45.6774;45.6774
23;sync;1;0.819424;0.819424;0.819424
23;evalKnownDf;1;0;0;0
23;write;1;4.6123e-05;4.6123e-05;4.6123e-05
23;trace;1;0;0;0
23;calc_total;1;46.4968;46.4968;46.4968
16;compErr;1;2.168e-06;2.168e-06;2.168e-06
16;init;1;2.12004;2.12004;2.12004
16;update;1;45.7003;45.7003;45.7003
16;sync;1;5.84582;5.84582;5.84582
16;evalKnownDf;1;0;0;0
16;write;1;3.1446e-05;3.1446e-05;3.1446e-05
16;trace;1;0;0;0
16;calc_total;1;51.5461;51.5461;51.5461
20;compErr;1;2.263e-06;2.263e-06;2.263e-06
20;init;1;2.15686;2.15686;2.15686
20;update;1;45.5479;45.5479;45.5479
20;sync;1;0.804561;0.804561;0.804561
20;evalKnownDf;1;0;0;0
20;write;1;3.3518e-05;3.3518e-05;3.3518e-05
20;trace;1;0;0;0
20;calc_total;1;46.3524;46.3524;46.3524
22;compErr;1;2.624e-06;2.624e-06;2.624e-06
22;init;1;2.1839;2.1839;2.1839
22;update;1;45.6877;45.6877;45.6877
22;sync;1;0.691095;0.691095;0.691095
22;evalKnownDf;1;0;0;0
22;write;1;3.5093e-05;3.5093e-05;3.5093e-05
22;trace;1;0;0;0
22;calc_total;1;46.3788;46.3788;46.3788
19;compErr;1;3.092e-06;3.092e-06;3.092e-06
19;init;1;2.18239;2.18239;2.18239
19;update;1;45.511;45.511;45.511
19;sync;1;1.41319;1.41319;1.41319
19;evalKnownDf;1;0;0;0
19;write;1;2.7177e-05;2.7177e-05;2.7177e-05
19;trace;1;0;0;0
19;calc_total;1;46.9242;46.9242;46.9242
18;compErr;1;1.649e-06;1.649e-06;1.649e-06
18;init;1;2.16515;2.16515;2.16515
18;update;1;45.4958;45.4958;45.4958
18;sync;1;1.62234;1.62234;1.62234
18;evalKnownDf;1;0;0;0
18;write;1;2.5866e-05;2.5866e-05;2.5866e-05
18;trace;1;0;0;0
18;calc_total;1;47.1182;47.1182;47.1182
2;compErr;1;1.365e-06;1.365e-06;1.365e-06
2;init;1;2.15154;2.15154;2.15154
2;update;1;46.2356;46.2356;46.2356
2;sync;1;1.86492;1.86492;1.86492
2;evalKnownDf;1;0;0;0
2;write;1;2.3847e-05;2.3847e-05;2.3847e-05
2;trace;1;0;0;0
2;calc_total;1;48.1005;48.1005;48.1005
24;compErr;1;1.753e-06;1.753e-06;1.753e-06
24;init;1;2.14905;2.14905;2.14905
24;update;1;46.1439;46.1439;46.1439
24;sync;1;0.405783;0.405783;0.405783
24;evalKnownDf;1;0;0;0
24;write;1;2.1824e-05;2.1824e-05;2.1824e-05
24;trace;1;0;0;0
24;calc_total;1;46.5497;46.5497;46.5497
0;total;1;71.7249;71.7249;71.7249
1;compErr;1;2.141e-06;2.141e-06;2.141e-06
1;init;1;2.1546;2.1546;2.1546
1;update;1;46.0164;46.0164;46.0164
1;sync;1;6.46585;6.46585;6.46585
1;evalKnownDf;1;0;0;0
1;write;1;2.4306e-05;2.4306e-05;2.4306e-05
1;trace;1;0;0;0
1;calc_total;1;52.4822;52.4822;52.4822
25;compErr;1;1.48e-06;1.48e-06;1.48e-06
25;init;1;2.14591;2.14591;2.14591
25;update;1;46.2793;46.2793;46.2793
25;sync;1;6.23668;6.23668;6.23668
25;evalKnownDf;1;0;0;0
25;write;1;2.0466e-05;2.0466e-05;2.0466e-05
25;trace;1;0;0;0
25;calc_total;1;52.516;52.516;52.516
0;total;1;71.7255;71.7255;71.7255
3;compErr;1;1.289e-06;1.289e-06;1.289e-06
3;init;1;2.1831;2.1831;2.1831
3;update;1;46.0692;46.0692;46.0692
3;sync;1;6.37164;6.37164;6.37164
3;evalKnownDf;1;0;0;0
3;write;1;2.2617e-05;2.2617e-05;2.2617e-05
3;trace;1;0;0;0
3;calc_total;1;52.4409;52.4409;52.4409
26;compErr;1;1.533e-06;1.533e-06;1.533e-06
26;init;1;2.14334;2.14334;2.14334
26;update;1;45.7669;45.7669;45.7669
26;sync;1;6.61447;6.61447;6.61447
26;evalKnownDf;1;0;0;0
26;write;1;2.2803e-05;2.2803e-05;2.2803e-05
26;trace;1;0;0;0
26;calc_total;1;52.3814;52.3814;52.3814
0;total;1;71.7242;71.7242;71.7242
4;compErr;1;1.489e-06;1.489e-06;1.489e-06
4;init;1;2.14838;2.14838;2.14838
4;update;1;45.6657;45.6657;45.6657
4;sync;1;5.82276;5.82276;5.82276
4;evalKnownDf;1;0;0;0
4;write;1;2.4848e-05;2.4848e-05;2.4848e-05
4;trace;1;0;0;0
4;calc_total;1;51.4884;51.4884;51.4884
27;compErr;1;1.624e-06;1.624e-06;1.624e-06
27;init;1;2.20082;2.20082;2.20082
27;update;1;45.9344;45.9344;45.9344
27;sync;1;1.7875;1.7875;1.7875
27;evalKnownDf;1;0;0;0
27;write;1;2.2269e-05;2.2269e-05;2.2269e-05
27;trace;1;0;0;0
27;calc_total;1;47.7219;47.7219;47.7219
0;total;1;71.7246;71.7246;71.7246
85;compErr;1;1.047e-06;1.047e-06;1.047e-06
85;init;1;2.13611;2.13611;2.13611
85;update;1;46.0028;46.0028;46.0028
85;sync;1;2.14964;2.14964;2.14964
85;evalKnownDf;1;0;0;0
85;write;1;2.09e-05;2.09e-05;2.09e-05
85;trace;1;0;0;0
85;calc_total;1;48.1524;48.1524;48.1524
5;compErr;1;2.184e-06;2.184e-06;2.184e-06
5;init;1;2.15584;2.15584;2.15584
5;update;1;46.0972;46.0972;46.0972
5;sync;1;2.1283;2.1283;2.1283
5;evalKnownDf;1;0;0;0
5;write;1;2.3038e-05;2.3038e-05;2.3038e-05
5;trace;1;0;0;0
5;calc_total;1;48.2255;48.2255;48.2255
28;compErr;1;2.611e-06;2.611e-06;2.611e-06
28;init;1;2.15732;2.15732;2.15732
28;update;1;45.7329;45.7329;45.7329
28;sync;1;2.16861;2.16861;2.16861
28;evalKnownDf;1;0;0;0
28;write;1;2.1489e-05;2.1489e-05;2.1489e-05
28;trace;1;0;0;0
28;calc_total;1;47.9016;47.9016;47.9016
0;total;1;71.7249;71.7249;71.7249
64;compErr;1;2.319e-06;2.319e-06;2.319e-06
64;init;1;2.14803;2.14803;2.14803
64;update;1;45.3307;45.3307;45.3307
64;sync;1;1.54143;1.54143;1.54143
64;evalKnownDf;1;0;0;0
64;write;1;2.7283e-05;2.7283e-05;2.7283e-05
64;trace;1;0;0;0
64;calc_total;1;46.8721;46.8721;46.8721
79;compErr;1;3.041e-06;3.041e-06;3.041e-06
79;init;1;2.13332;2.13332;2.13332
79;update;1;46.4061;46.4061;46.4061
79;sync;1;1.16428;1.16428;1.16428
79;evalKnownDf;1;0;0;0
79;write;1;2.8206e-05;2.8206e-05;2.8206e-05
79;trace;1;0;0;0
6;compErr;1;1.608e-06;1.608e-06;1.608e-06
6;init;1;2.15198;2.15198;2.15198
6;update;1;46.3259;46.3259;46.3259
6;sync;1;1.82998;1.82998;1.82998
6;evalKnownDf;1;0;0;0
6;write;1;2.1113e-05;2.1113e-05;2.1113e-05
6;trace;1;0;0;0
6;calc_total;1;48.1559;48.1559;48.1559
29;compErr;1;2.423e-06;2.423e-06;2.423e-06
29;init;1;2.15736;2.15736;2.15736
29;update;1;45.6237;45.6237;45.6237
29;sync;1;2.08676;2.08676;2.08676
29;evalKnownDf;1;0;0;0
29;write;1;2.625e-05;2.625e-05;2.625e-05
29;trace;1;0;0;0
29;calc_total;1;47.7105;47.7105;47.7105
0;total;1;71.7249;71.7249;71.7249
53;compErr;1;3.639e-06;3.639e-06;3.639e-06
53;init;1;2.24535;2.24535;2.24535
53;update;1;45.451;45.451;45.451
53;sync;1;2.62402;2.62402;2.62402
53;evalKnownDf;1;0;0;0
53;write;1;3.6073e-05;3.6073e-05;3.6073e-05
53;trace;1;0;0;0
79;calc_total;1;47.5704;47.5704;47.5704
9;compErr;1;1.295e-06;1.295e-06;1.295e-06
9;init;1;2.16079;2.16079;2.16079
9;update;1;46.1736;46.1736;46.1736
9;sync;1;1.84389;1.84389;1.84389
9;evalKnownDf;1;0;0;0
9;write;1;2.4259e-05;2.4259e-05;2.4259e-05
9;trace;1;0;0;0
9;calc_total;1;48.0175;48.0175;48.0175
30;compErr;1;2.433e-06;2.433e-06;2.433e-06
30;init;1;2.17173;2.17173;2.17173
30;update;1;45.8398;45.8398;45.8398
30;sync;1;1.5955;1.5955;1.5955
30;evalKnownDf;1;0;0;0
30;write;1;2.8512e-05;2.8512e-05;2.8512e-05
30;trace;1;0;0;0
30;calc_total;1;47.4353;47.4353;47.4353
0;total;1;71.7255;71.7255;71.7255
53;calc_total;1;48.075;48.075;48.075
89;compErr;1;2.087e-06;2.087e-06;2.087e-06
89;init;1;2.15525;2.15525;2.15525
89;update;1;45.6612;45.6612;45.6612
89;sync;1;4.15021;4.15021;4.15021
89;evalKnownDf;1;0;0;0
89;write;1;3.892e-05;3.892e-05;3.892e-05
89;trace;1;0;0;0
10;compErr;1;1.799e-06;1.799e-06;1.799e-06
10;init;1;2.16729;2.16729;2.16729
10;update;1;46.3354;46.3354;46.3354
10;sync;1;1.45817;1.45817;1.45817
10;evalKnownDf;1;0;0;0
10;write;1;1.9237e-05;1.9237e-05;1.9237e-05
10;trace;1;0;0;0
10;calc_total;1;47.7935;47.7935;47.7935
31;compErr;1;1.767e-06;1.767e-06;1.767e-06
31;init;1;2.14154;2.14154;2.14154
31;update;1;46.0586;46.0586;46.0586
31;sync;1;1.51193;1.51193;1.51193
31;evalKnownDf;1;0;0;0
31;write;1;3.0028e-05;3.0028e-05;3.0028e-05
31;trace;1;0;0;0
31;calc_total;1;47.5706;47.5706;47.5706
0;total;1;71.7249;71.7249;71.7249
55;compErr;1;3.088e-06;3.088e-06;3.088e-06
55;init;1;2.18372;2.18372;2.18372
55;update;1;45.6225;45.6225;45.6225
55;sync;1;2.46669;2.46669;2.46669
55;evalKnownDf;1;0;0;0
89;calc_total;1;49.8114;49.8114;49.8114
8;compErr;1;9.43e-07;9.43e-07;9.43e-07
8;init;1;2.15924;2.15924;2.15924
8;update;1;46.1534;46.1534;46.1534
8;sync;1;4.66229;4.66229;4.66229
8;evalKnownDf;1;0;0;0
8;write;1;2.0201e-05;2.0201e-05;2.0201e-05
8;trace;1;0;0;0
8;calc_total;1;50.8157;50.8157;50.8157
32;compErr;1;2.013e-06;2.013e-06;2.013e-06
32;init;1;2.15711;2.15711;2.15711
32;update;1;45.9926;45.9926;45.9926
32;sync;1;1.48228;1.48228;1.48228
32;evalKnownDf;1;0;0;0
32;write;1;2.1742e-05;2.1742e-05;2.1742e-05
32;trace;1;0;0;0
32;calc_total;1;47.4749;47.4749;47.4749
0;total;1;71.7255;71.7255;71.7255
57;compErr;1;2.222e-06;2.222e-06;2.222e-06
57;init;1;2.2493;2.2493;2.2493
57;update;1;45.8412;45.8412;45.8412
57;sync;1;2.51565;2.51565;2.51565
57;evalKnownDf;1;0;0;0
57;write;1;2.9498e-05;2.9498e-05;2.9498e-05
57;trace;1;0;0;0
57;calc_total;1;48.3569;48.3569;48.3569
78;compErr;1;1.746e-06;1.746e-06;1.746e-06
78;init;1;2.17774;2.17774;2.17774
78;update;1;45.9564;45.9564;45.9564
78;sync;1;1.66565;1.66565;1.66565
78;evalKnownDf;1;0;0;0
78;write;1;2.8714e-05;2.8714e-05;2.8714e-05
78;trace;1;0;0;0
78;calc_total;1;47.6221;47.6221;47.6221
12;compErr;1;1.91e-06;1.91e-06;1.91e-06
12;init;1;2.17343;2.17343;2.17343
12;update;1;45.933;45.933;45.933
12;sync;1;1.53187;1.53187;1.53187
12;evalKnownDf;1;0;0;0
12;write;1;2.1564e-05;2.1564e-05;2.1564e-05
12;trace;1;0;0;0
12;calc_total;1;47.4649;47.4649;47.4649
33;compErr;1;9.53e-07;9.53e-07;9.53e-07
33;init;1;2.16428;2.16428;2.16428
33;update;1;46.0725;46.0725;46.0725
33;sync;1;1.99822;1.99822;1.99822
33;evalKnownDf;1;0;0;0
33;write;1;2.1073e-05;2.1073e-05;2.1073e-05
33;trace;1;0;0;0
33;calc_total;1;48.0707;48.0707;48.0707
0;total;1;71.7247;71.7247;71.7247
55;write;1;4.1824e-05;4.1824e-05;4.1824e-05
55;trace;1;0;0;0
55;calc_total;1;48.0892;48.0892;48.0892
93;compErr;1;2.392e-06;2.392e-06;2.392e-06
93;init;1;2.15689;2.15689;2.15689
93;update;1;45.6506;45.6506;45.6506
93;sync;1;0.991598;0.991598;0.991598
93;evalKnownDf;1;0;0;0
93;write;1;2.6491e-05;2.6491e-05;2.6491e-05
93;trace;1;0;0;0
13;compErr;1;1.837e-06;1.837e-06;1.837e-06
13;init;1;2.17293;2.17293;2.17293
13;update;1;45.968;45.968;45.968
13;sync;1;1.06181;1.06181;1.06181
13;evalKnownDf;1;0;0;0
13;write;1;2.1981e-05;2.1981e-05;2.1981e-05
13;trace;1;0;0;0
13;calc_total;1;47.0298;47.0298;47.0298
34;compErr;1;1.811e-06;1.811e-06;1.811e-06
34;init;1;2.16127;2.16127;2.16127
34;update;1;46.258;46.258;46.258
34;sync;1;0.52467;0.52467;0.52467
34;evalKnownDf;1;0;0;0
34;write;1;1.9826e-05;1.9826e-05;1.9826e-05
34;trace;1;0;0;0
34;calc_total;1;46.7827;46.7827;46.7827
0;total;1;71.7256;71.7256;71.7256
61;compErr;1;2.732e-06;2.732e-06;2.732e-06
61;init;1;2.18855;2.18855;2.18855
61;update;1;45.5022;45.5022;45.5022
61;sync;1;2.50721;2.50721;2.50721
61;evalKnownDf;1;0;0;0
61;write;1;2.677e-05;2.677e-05;2.677e-05
61;trace;1;0;0;0
93;calc_total;1;46.6422;46.6422;46.6422
0;total;1;71.724;71.724;71.724
35;compErr;1;1.045e-06;1.045e-06;1.045e-06
35;init;1;2.13303;2.13303;2.13303
35;update;1;46.1455;46.1455;46.1455
35;sync;1;0.97565;0.97565;0.97565
35;evalKnownDf;1;0;0;0
35;write;1;2.1795e-05;2.1795e-05;2.1795e-05
35;trace;1;0;0;0
35;calc_total;1;47.1211;47.1211;47.1211
0;total;1;71.7255;71.7255;71.7255
61;calc_total;1;48.0094;48.0094;48.0094
80;compErr;1;2.16e-06;2.16e-06;2.16e-06
80;init;1;2.18683;2.18683;2.18683
80;update;1;45.4709;45.4709;45.4709
80;sync;1;0.801827;0.801827;0.801827
0;total;1;71.7242;71.7242;71.7242
36;compErr;1;1.415e-06;1.415e-06;1.415e-06
36;init;1;2.15338;2.15338;2.15338
36;update;1;45.8942;45.8942;45.8942
36;sync;1;6.30952;6.30952;6.30952
36;evalKnownDf;1;0;0;0
36;write;1;1.9517e-05;1.9517e-05;1.9517e-05
36;trace;1;0;0;0
36;calc_total;1;52.2038;52.2038;52.2038
0;total;1;71.7249;71.7249;71.7249
48;compErr;1;2.567e-06;2.567e-06;2.567e-06
48;init;1;2.21134;2.21134;2.21134
48;update;1;45.8546;45.8546;45.8546
48;sync;1;2.17026;2.17026;2.17026
48;evalKnownDf;1;0;0;0
48;write;1;3.1988e-05;3.1988e-05;3.1988e-05
48;trace;1;0;0;0
48;calc_total;1;48.0249;48.0249;48.0249
80;evalKnownDf;1;0;0;0
80;write;1;2.3137e-05;2.3137e-05;2.3137e-05
80;trace;1;0;0;0
80;calc_total;1;46.2727;46.2727;46.2727
0;total;1;71.7241;71.7241;71.7241
37;compErr;1;2.175e-06;2.175e-06;2.175e-06
37;init;1;2.15095;2.15095;2.15095
37;update;1;45.7932;45.7932;45.7932
37;sync;1;6.60045;6.60045;6.60045
37;evalKnownDf;1;0;0;0
37;write;1;2.3215e-05;2.3215e-05;2.3215e-05
37;trace;1;0;0;0
37;calc_total;1;52.3937;52.3937;52.3937
0;total;1;71.7246;71.7246;71.7246
63;compErr;1;2.613e-06;2.613e-06;2.613e-06
63;init;1;2.16717;2.16717;2.16717
63;update;1;45.7763;45.7763;45.7763
63;sync;1;1.59106;1.59106;1.59106
63;evalKnownDf;1;0;0;0
63;write;1;3.0804e-05;3.0804e-05;3.0804e-05
63;trace;1;0;0;0
87;compErr;1;2.577e-06;2.577e-06;2.577e-06
87;init;1;2.21381;2.21381;2.21381
87;update;1;45.7942;45.7942;45.7942
87;sync;1;1.47793;1.47793;1.47793
87;evalKnownDf;1;0;0;0
87;write;1;3.0245e-05;3.0245e-05;3.0245e-05
87;trace;1;0;0;0
0;total;1;71.7241;71.7241;71.7241
38;compErr;1;8.001e-06;8.001e-06;8.001e-06
38;init;1;2.15444;2.15444;2.15444
38;update;1;45.5398;45.5398;45.5398
38;sync;1;6.88957;6.88957;6.88957
38;evalKnownDf;1;0;0;0
38;write;1;3.0103e-05;3.0103e-05;3.0103e-05
38;trace;1;0;0;0
38;calc_total;1;52.4293;52.4293;52.4293
0;total;1;71.7249;71.7249;71.7249
52;compErr;1;2.002e-06;2.002e-06;2.002e-06
52;init;1;2.14549;2.14549;2.14549
52;update;1;45.5089;45.5089;45.5089
52;sync;1;2.19442;2.19442;2.19442
52;evalKnownDf;1;0;0;0
52;write;1;2.635e-05;2.635e-05;2.635e-05
52;trace;1;0;0;0
52;calc_total;1;47.7033;47.7033;47.7033
87;calc_total;1;47.2721;47.2721;47.2721
0;total;1;71.7242;71.7242;71.7242
39;compErr;1;2.204e-06;2.204e-06;2.204e-06
39;init;1;2.15237;2.15237;2.15237
39;update;1;45.9697;45.9697;45.9697
39;sync;1;6.53387;6.53387;6.53387
39;evalKnownDf;1;0;0;0
39;write;1;2.2091e-05;2.2091e-05;2.2091e-05
39;trace;1;0;0;0
39;calc_total;1;52.5035;52.5035;52.5035
0;total;1;71.7246;71.7246;71.7246
63;calc_total;1;47.3673;47.3673;47.3673
72;compErr;1;2.308e-06;2.308e-06;2.308e-06
72;init;1;2.18521;2.18521;2.18521
72;update;1;45.6528;45.6528;45.6528
72;sync;1;0.783171;0.783171;0.783171
72;evalKnownDf;1;0;0;0
72;write;1;2.3347e-05;2.3347e-05;2.3347e-05
72;trace;1;0;0;0
72;calc_total;1;46.436;46.436;46.436
0;total;1;71.6941;71.6941;71.6941
0;total;1;71.7242;71.7242;71.7242
40;compErr;1;2.285e-06;2.285e-06;2.285e-06
40;init;1;2.19641;2.19641;2.19641
40;update;1;45.9056;45.9056;45.9056
40;sync;1;0.456624;0.456624;0.456624
40;evalKnownDf;1;0;0;0
40;write;1;2.5535e-05;2.5535e-05;2.5535e-05
40;trace;1;0;0;0
40;calc_total;1;46.3622;46.3622;46.3622
0;total;1;71.7249;71.7249;71.7249
54;compErr;1;3.288e-06;3.288e-06;3.288e-06
54;init;1;2.21578;2.21578;2.21578
54;update;1;45.9145;45.9145;45.9145
54;sync;1;2.73999;2.73999;2.73999
54;evalKnownDf;1;0;0;0
54;write;1;3.8954e-05;3.8954e-05;3.8954e-05
54;trace;1;0;0;0
54;calc_total;1;48.6545;48.6545;48.6545
73;compErr;1;1.689e-06;1.689e-06;1.689e-06
73;init;1;2.19884;2.19884;2.19884
73;update;1;46.0779;46.0779;46.0779
73;sync;1;2.20112;2.20112;2.20112
73;evalKnownDf;1;0;0;0
73;write;1;2.4938e-05;2.4938e-05;2.4938e-05
73;trace;1;0;0;0
73;calc_total;1;48.279;48.279;48.279
0;total;1;71.6942;71.6942;71.6942
0;total;1;71.7241;71.7241;71.7241
41;compErr;1;3.395e-06;3.395e-06;3.395e-06
41;init;1;2.18535;2.18535;2.18535
41;update;1;45.4123;45.4123;45.4123
41;sync;1;1.29494;1.29494;1.29494
41;evalKnownDf;1;0;0;0
41;write;1;2.5265e-05;2.5265e-05;2.5265e-05
41;trace;1;0;0;0
41;calc_total;1;46.7073;46.7073;46.7073
0;total;1;71.7248;71.7248;71.7248
51;compErr;1;3.516e-06;3.516e-06;3.516e-06
51;init;1;2.19189;2.19189;2.19189
51;update;1;45.6886;45.6886;45.6886
51;sync;1;2.05374;2.05374;2.05374
51;evalKnownDf;1;0;0;0
51;write;1;3.52e-05;3.52e-05;3.52e-05
51;trace;1;0;0;0
74;compErr;1;2.388e-06;2.388e-06;2.388e-06
74;init;1;2.18033;2.18033;2.18033
74;update;1;46.091;46.091;46.091
74;sync;1;1.56067;1.56067;1.56067
74;evalKnownDf;1;0;0;0
74;write;1;2.1719e-05;2.1719e-05;2.1719e-05
74;trace;1;0;0;0
74;calc_total;1;47.6516;47.6516;47.6516
0;total;1;71.6941;71.6941;71.6941
7;compErr;1;2.133e-06;2.133e-06;2.133e-06
7;init;1;2.13832;2.13832;2.13832
7;update;1;46.0718;46.0718;46.0718
7;sync;1;1.88764;1.88764;1.88764
7;evalKnownDf;1;0;0;0
7;write;1;2.3023e-05;2.3023e-05;2.3023e-05
7;trace;1;0;0;0
7;calc_total;1;47.9594;47.9594;47.9594
0;total;1;71.724;71.724;71.724
42;compErr;1;1.903e-06;1.903e-06;1.903e-06
42;init;1;2.19209;2.19209;2.19209
42;update;1;45.9509;45.9509;45.9509
42;sync;1;0.72532;0.72532;0.72532
42;evalKnownDf;1;0;0;0
42;write;1;2.5169e-05;2.5169e-05;2.5169e-05
42;trace;1;0;0;0
42;calc_total;1;46.6762;46.6762;46.6762
0;total;1;71.7249;71.7249;71.7249
51;calc_total;1;47.7423;47.7423;47.7423
75;compErr;1;2.044e-06;2.044e-06;2.044e-06
75;init;1;2.15321;2.15321;2.15321
75;update;1;45.7022;45.7022;45.7022
75;sync;1;2.10378;2.10378;2.10378
75;evalKnownDf;1;0;0;0
75;write;1;2.5393e-05;2.5393e-05;2.5393e-05
75;trace;1;0;0;0
75;calc_total;1;47.806;47.806;47.806
0;total;1;71.6942;71.6942;71.6942
0;total;1;71.7242;71.7242;71.7242
43;compErr;1;1.861e-06;1.861e-06;1.861e-06
43;init;1;2.16805;2.16805;2.16805
43;update;1;45.8041;45.8041;45.8041
43;sync;1;0.780073;0.780073;0.780073
43;evalKnownDf;1;0;0;0
43;write;1;2.296e-05;2.296e-05;2.296e-05
43;trace;1;0;0;0
43;calc_total;1;46.5842;46.5842;46.5842
0;total;1;71.7248;71.7248;71.7248
62;compErr;1;3.423e-06;3.423e-06;3.423e-06
62;init;1;2.15212;2.15212;2.15212
62;update;1;45.3205;45.3205;45.3205
62;sync;1;2.38858;2.38858;2.38858
62;evalKnownDf;1;0;0;0
76;compErr;1;2.409e-06;2.409e-06;2.409e-06
76;init;1;2.15523;2.15523;2.15523
76;update;1;45.7353;45.7353;45.7353
76;sync;1;2.09092;2.09092;2.09092
76;evalKnownDf;1;0;0;0
76;write;1;2.5863e-05;2.5863e-05;2.5863e-05
76;trace;1;0;0;0
76;calc_total;1;47.8262;47.8262;47.8262
0;total;1;71.6941;71.6941;71.6941
0;total;1;71.7242;71.7242;71.7242
44;compErr;1;2.955e-06;2.955e-06;2.955e-06
44;init;1;2.15744;2.15744;2.15744
44;update;1;45.5226;45.5226;45.5226
44;sync;1;0.834229;0.834229;0.834229
44;evalKnownDf;1;0;0;0
44;write;1;2.933e-05;2.933e-05;2.933e-05
44;trace;1;0;0;0
44;calc_total;1;46.3568;46.3568;46.3568
0;total;1;71.7246;71.7246;71.7246
62;write;1;3.0367e-05;3.0367e-05;3.0367e-05
62;trace;1;0;0;0
62;calc_total;1;47.709;47.709;47.709
77;compErr;1;2.51e-06;2.51e-06;2.51e-06
77;init;1;2.14865;2.14865;2.14865
77;update;1;45.4128;45.4128;45.4128
77;sync;1;2.26467;2.26467;2.26467
77;evalKnownDf;1;0;0;0
77;write;1;2.7592e-05;2.7592e-05;2.7592e-05
77;trace;1;0;0;0
77;calc_total;1;47.6775;47.6775;47.6775
0;total;1;71.6942;71.6942;71.6942
0;total;1;71.7241;71.7241;71.7241
45;compErr;1;3.947e-06;3.947e-06;3.947e-06
45;init;1;2.15814;2.15814;2.15814
45;update;1;45.8209;45.8209;45.8209
45;sync;1;0.664241;0.664241;0.664241
45;evalKnownDf;1;0;0;0
45;write;1;3.5206e-05;3.5206e-05;3.5206e-05
45;trace;1;0;0;0
45;calc_total;1;46.4851;46.4851;46.4851
0;total;1;71.7249;71.7249;71.7249
0;total;1;71.6443;71.6443;71.6443
0;total;1;71.6942;71.6942;71.6942
11;compErr;1;1.043e-06;1.043e-06;1.043e-06
11;init;1;2.1586;2.1586;2.1586
11;update;1;45.9296;45.9296;45.9296
11;sync;1;6.49359;6.49359;6.49359
11;evalKnownDf;1;0;0;0
11;write;1;2.044e-05;2.044e-05;2.044e-05
11;trace;1;0;0;0
11;calc_total;1;52.4232;52.4232;52.4232
0;total;1;71.724;71.724;71.724
46;compErr;1;2.723e-06;2.723e-06;2.723e-06
46;init;1;2.16758;2.16758;2.16758
46;update;1;45.8629;45.8629;45.8629
46;sync;1;0.578512;0.578512;0.578512
46;evalKnownDf;1;0;0;0
46;write;1;2.7112e-05;2.7112e-05;2.7112e-05
46;trace;1;0;0;0
46;calc_total;1;46.4414;46.4414;46.4414
0;total;1;71.7247;71.7247;71.7247
0;total;1;71.6443;71.6443;71.6443
0;total;1;71.6942;71.6942;71.6942
0;total;1;71.7239;71.7239;71.7239
47;compErr;1;1.666e-06;1.666e-06;1.666e-06
47;init;1;2.20513;2.20513;2.20513
47;update;1;46.3937;46.3937;46.3937
47;sync;1;0.0313774;0.0313774;0.0313774
47;evalKnownDf;1;0;0;0
47;write;1;2.7501e-05;2.7501e-05;2.7501e-05
47;trace;1;0;0;0
47;calc_total;1;46.4251;46.4251;46.4251
0;total;1;71.7249;71.7249;71.7249
50;compErr;1;3.019e-06;3.019e-06;3.019e-06
50;init;1;2.24715;2.24715;2.24715
50;update;1;45.8408;45.8408;45.8408
50;sync;1;1.96564;1.96564;1.96564
50;evalKnownDf;1;0;0;0
50;write;1;3.1109e-05;3.1109e-05;3.1109e-05
50;trace;1;0;0;0
50;calc_total;1;47.8064;47.8064;47.8064
0;total;1;71.644;71.644;71.644
0;total;1;71.6942;71.6942;71.6942
0;total;1;71.7242;71.7242;71.7242
0;total;1;71.6442;71.6442;71.6442
0;total;1;71.6942;71.6942;71.6942
0;total;1;71.7239;71.7239;71.7239
0;total;1;71.6443;71.6443;71.6443
82;compErr;1;2.022e-06;2.022e-06;2.022e-06
82;init;1;2.17303;2.17303;2.17303
82;update;1;45.7486;45.7486;45.7486
82;sync;1;1.61117;1.61117;1.61117
82;evalKnownDf;1;0;0;0
82;write;1;2.3734e-05;2.3734e-05;2.3734e-05
82;trace;1;0;0;0
82;calc_total;1;47.3597;47.3597;47.3597
0;total;1;71.6942;71.6942;71.6942
0;total;1;71.7239;71.7239;71.7239
0;total;1;71.6443;71.6443;71.6443
83;compErr;1;1.268e-06;1.268e-06;1.268e-06
83;init;1;2.14483;2.14483;2.14483
83;update;1;45.8741;45.8741;45.8741
83;sync;1;1.60921;1.60921;1.60921
83;evalKnownDf;1;0;0;0
83;write;1;2.3227e-05;2.3227e-05;2.3227e-05
83;trace;1;0;0;0
83;calc_total;1;47.4833;47.4833;47.4833
0;total;1;71.6941;71.6941;71.6941
0;total;1;71.7239;71.7239;71.7239
0;total;1;71.6441;71.6441;71.6441
84;compErr;1;2.25e-06;2.25e-06;2.25e-06
84;init;1;2.14833;2.14833;2.14833
84;update;1;45.9286;45.9286;45.9286
84;sync;1;0.487956;0.487956;0.487956
84;evalKnownDf;1;0;0;0
84;write;1;2.8564e-05;2.8564e-05;2.8564e-05
84;trace;1;0;0;0
84;calc_total;1;46.4166;46.4166;46.4166
0;total;1;71.6939;71.6939;71.6939
0;total;1;71.7241;71.7241;71.7241
0;total;1;71.6443;71.6443;71.6443
0;total;1;71.694;71.694;71.694
0;total;1;71.7242;71.7242;71.7242
56;compErr;1;3.013e-06;3.013e-06;3.013e-06
56;init;1;2.21003;2.21003;2.21003
56;update;1;45.5195;45.5195;45.5195
56;sync;1;1.42618;1.42618;1.42618
56;evalKnownDf;1;0;0;0
56;write;1;3.0569e-05;3.0569e-05;3.0569e-05
56;trace;1;0;0;0
56;calc_total;1;46.9457;46.9457;46.9457
0;total;1;71.6441;71.6441;71.6441
0;total;1;71.724;71.724;71.724
0;total;1;71.6442;71.6442;71.6442
0;total;1;71.7241;71.7241;71.7241
58;compErr;1;1.827e-06;1.827e-06;1.827e-06
58;init;1;2.18554;2.18554;2.18554
58;update;1;45.5344;45.5344;45.5344
58;sync;1;2.03256;2.03256;2.03256
58;evalKnownDf;1;0;0;0
58;write;1;2.9611e-05;2.9611e-05;2.9611e-05
58;trace;1;0;0;0
58;calc_total;1;47.567;47.567;47.567
0;total;1;71.644;71.644;71.644
0;total;1;71.7239;71.7239;71.7239
59;compErr;1;2.899e-06;2.899e-06;2.899e-06
59;init;1;2.13561;2.13561;2.13561
59;update;1;45.6688;45.6688;45.6688
59;sync;1;1.96239;1.96239;1.96239
59;evalKnownDf;1;0;0;0
59;write;1;3.2055e-05;3.2055e-05;3.2055e-05
59;trace;1;0;0;0
59;calc_total;1;47.6312;47.6312;47.6312
0;total;1;71.644;71.644;71.644
0;total;1;71.7242;71.7242;71.7242
0;total;1;71.7242;71.7242;71.7242
60;compErr;1;2.253e-06;2.253e-06;2.253e-06
60;init;1;2.15491;2.15491;2.15491
60;update;1;45.6784;45.6784;45.6784
60;sync;1;1.24667;1.24667;1.24667
60;evalKnownDf;1;0;0;0
60;write;1;2.8399e-05;2.8399e-05;2.8399e-05
60;trace;1;0;0;0
60;calc_total;1;46.925;46.925;46.925
0;total;1;71.6443;71.6443;71.6443
86;compErr;1;1.337e-06;1.337e-06;1.337e-06
86;init;1;2.15134;2.15134;2.15134
86;update;1;45.9007;45.9007;45.9007
86;sync;1;0.648533;0.648533;0.648533
86;evalKnownDf;1;0;0;0
86;write;1;2.5272e-05;2.5272e-05;2.5272e-05
86;trace;1;0;0;0
86;calc_total;1;46.5492;46.5492;46.5492
0;total;1;71.694;71.694;71.694
0;total;1;71.6441;71.6441;71.6441
0;total;1;71.694;71.694;71.694
0;total;1;71.6444;71.6444;71.6444
88;compErr;1;1.389e-06;1.389e-06;1.389e-06
88;init;1;2.15357;2.15357;2.15357
88;update;1;45.949;45.949;45.949
88;sync;1;2.04188;2.04188;2.04188
88;evalKnownDf;1;0;0;0
88;write;1;2.2415e-05;2.2415e-05;2.2415e-05
88;trace;1;0;0;0
88;calc_total;1;47.9909;47.9909;47.9909
0;total;1;71.6939;71.6939;71.6939
0;total;1;71.6441;71.6441;71.6441
0;total;1;71.694;71.694;71.694
0;total;1;71.6441;71.6441;71.6441
90;compErr;1;1.948e-06;1.948e-06;1.948e-06
90;init;1;2.13678;2.13678;2.13678
90;update;1;45.9152;45.9152;45.9152
90;sync;1;2.31091;2.31091;2.31091
90;evalKnownDf;1;0;0;0
90;write;1;2.8716e-05;2.8716e-05;2.8716e-05
90;trace;1;0;0;0
90;calc_total;1;48.2261;48.2261;48.2261
0;total;1;71.694;71.694;71.694
65;compErr;1;2.396e-06;2.396e-06;2.396e-06
65;init;1;2.14589;2.14589;2.14589
65;update;1;45.3303;45.3303;45.3303
65;sync;1;3.28905;3.28905;3.28905
65;evalKnownDf;1;0;0;0
65;write;1;2.7526e-05;2.7526e-05;2.7526e-05
65;trace;1;0;0;0
65;calc_total;1;48.6194;48.6194;48.6194
0;total;1;71.6444;71.6444;71.6444
91;compErr;1;2.297e-06;2.297e-06;2.297e-06
91;init;1;2.14588;2.14588;2.14588
91;update;1;45.5022;45.5022;45.5022
91;sync;1;1.49398;1.49398;1.49398
91;evalKnownDf;1;0;0;0
91;write;1;3.0553e-05;3.0553e-05;3.0553e-05
91;trace;1;0;0;0
91;calc_total;1;46.9962;46.9962;46.9962
0;total;1;71.6939;71.6939;71.6939
66;compErr;1;1.505e-06;1.505e-06;1.505e-06
66;init;1;2.1405;2.1405;2.1405
66;update;1;45.4722;45.4722;45.4722
66;sync;1;2.6886;2.6886;2.6886
66;evalKnownDf;1;0;0;0
66;write;1;2.317e-05;2.317e-05;2.317e-05
66;trace;1;0;0;0
66;calc_total;1;48.1608;48.1608;48.1608
0;total;1;71.6442;71.6442;71.6442
92;compErr;1;2.843e-06;2.843e-06;2.843e-06
92;init;1;2.15022;2.15022;2.15022
92;update;1;45.9363;45.9363;45.9363
92;sync;1;0.782948;0.782948;0.782948
92;evalKnownDf;1;0;0;0
92;write;1;2.5095e-05;2.5095e-05;2.5095e-05
92;trace;1;0;0;0
92;calc_total;1;46.7193;46.7193;46.7193
0;total;1;71.6939;71.6939;71.6939
67;compErr;1;1.732e-06;1.732e-06;1.732e-06
67;init;1;2.15763;2.15763;2.15763
67;update;1;45.7389;45.7389;45.7389
67;sync;1;1.94137;1.94137;1.94137
67;evalKnownDf;1;0;0;0
67;write;1;2.4751e-05;2.4751e-05;2.4751e-05
67;trace;1;0;0;0
67;calc_total;1;47.6803;47.6803;47.6803
0;total;1;71.6443;71.6443;71.6443
0;total;1;71.694;71.694;71.694
68;compErr;1;4.445e-06;4.445e-06;4.445e-06
68;init;1;2.15408;2.15408;2.15408
68;update;1;45.5595;45.5595;45.5595
68;sync;1;1.39108;1.39108;1.39108
68;evalKnownDf;1;0;0;0
68;write;1;3.0544e-05;3.0544e-05;3.0544e-05
68;trace;1;0;0;0
68;calc_total;1;46.9506;46.9506;46.9506
0;total;1;71.644;71.644;71.644
94;compErr;1;1.525e-06;1.525e-06;1.525e-06
94;init;1;2.15665;2.15665;2.15665
94;update;1;46.0433;46.0433;46.0433
94;sync;1;0.53356;0.53356;0.53356
94;evalKnownDf;1;0;0;0
94;write;1;2.5159e-05;2.5159e-05;2.5159e-05
94;trace;1;0;0;0
94;calc_total;1;46.5769;46.5769;46.5769
0;total;1;71.6939;71.6939;71.6939
69;compErr;1;1.512e-06;1.512e-06;1.512e-06
69;init;1;2.14762;2.14762;2.14762
69;update;1;45.4157;45.4157;45.4157
69;sync;1;2.9495;2.9495;2.9495
69;evalKnownDf;1;0;0;0
69;write;1;2.7862e-05;2.7862e-05;2.7862e-05
69;trace;1;0;0;0
69;calc_total;1;48.3652;48.3652;48.3652
0;total;1;71.6441;71.6441;71.6441
95;compErr;1;3.142e-06;3.142e-06;3.142e-06
95;init;1;2.15211;2.15211;2.15211
95;update;1;45.5362;45.5362;45.5362
95;sync;1;1.27721;1.27721;1.27721
95;evalKnownDf;1;0;0;0
95;write;1;2.9744e-05;2.9744e-05;2.9744e-05
95;trace;1;0;0;0
95;calc_total;1;46.8134;46.8134;46.8134
0;total;1;71.6939;71.6939;71.6939
70;compErr;1;2.166e-06;2.166e-06;2.166e-06
70;init;1;2.15574;2.15574;2.15574
70;update;1;45.5037;45.5037;45.5037
70;sync;1;1.51872;1.51872;1.51872
70;evalKnownDf;1;0;0;0
70;write;1;3.0148e-05;3.0148e-05;3.0148e-05
70;trace;1;0;0;0
70;calc_total;1;47.0224;47.0224;47.0224
0;total;1;71.6442;71.6442;71.6442
71;compErr;1;1.992e-06;1.992e-06;1.992e-06
71;init;1;2.20303;2.20303;2.20303
71;update;1;46.101;46.101;46.101
71;sync;1;1.02269;1.02269;1.02269
71;evalKnownDf;1;0;0;0
71;write;1;3.0784e-05;3.0784e-05;3.0784e-05
71;trace;1;0;0;0
71;calc_total;1;47.1237;47.1237;47.1237
0;total;1;71.6444;71.6444;71.6444
SCAFES
REMARK: No time step width tau was specified.
 Set tau=1.0 and proceeded. 

Energy start: 2400
Energy end  : 2358.97
# unit_id;function_name;num_calls;avg_runtime;min_runtime;max_runtime
0;compErr;1;3.069e-06;3.069e-06;3.069e-06
0;init;1;2.15745;2.15745;2.15745
0;update;1;45.9124;45.9124;45.9124
0;sync;1;0.067668;0.067668;0.067668
0;evalKnownDf;1;0;0;0
0;write;1;2.392e-05;2.392e-05;2.392e-05
0;trace;1;0;0;0
0;calc_total;1;45.9801;45.9801;45.9801
32;compErr;1;2.318e-06;2.318e-06;2.318e-06
32;init;1;2.14452;2.14452;2.14452
32;update;1;45.4623;45.4623;45.4623
32;sync;1;0.870109;0.870109;0.870109
32;evalKnownDf;1;0;0;0
32;write;1;2.7358e-05;2.7358e-05;2.7358e-05
32;trace;1;0;0;0
32;calc_total;1;46.3324;46.3324;46.3324
64;compErr;1;3.144e-06;3.144e-06;3.144e-06
64;init;1;2.18238;2.18238;2.18238
64;update;1;45.8873;45.8873;45.8873
64;sync;1;2.17557;2.17557;2.17557
64;evalKnownDf;1;0;0;0
64;write;1;2.6487e-05;2.6487e-05;2.6487e-05
64;trace;1;0;0;0
64;calc_total;1;48.0628;48.0628;48.0628
20;compErr;1;3.726e-06;3.726e-06;3.726e-06
20;init;1;2.14032;2.14032;2.14032
20;update;1;45.6257;45.6257;45.6257
20;sync;1;1.16798;1.16798;1.16798
20;evalKnownDf;1;0;0;0
20;write;1;3.2969e-05;3.2969e-05;3.2969e-05
72;compErr;1;2.03e-06;2.03e-06;2.03e-06
72;init;1;2.14539;2.14539;2.14539
72;update;1;45.7338;45.7338;45.7338
72;sync;1;2.15547;2.15547;2.15547
72;evalKnownDf;1;0;0;0
72;write;1;2.5871e-05;2.5871e-05;2.5871e-05
72;trace;1;0;0;0
72;calc_total;1;47.8893;47.8893;47.8893
8;compErr;1;1.539e-06;1.539e-06;1.539e-06
8;init;1;2.15078;2.15078;2.15078
8;update;1;45.6496;45.6496;45.6496
8;sync;1;3.43348;3.43348;3.43348
20;trace;1;0;0;0
20;calc_total;1;46.7937;46.7937;46.7937
8;evalKnownDf;1;0;0;0
8;write;1;2.4011e-05;2.4011e-05;2.4011e-05
8;trace;1;0;0;0
8;calc_total;1;49.0831;49.0831;49.0831
4;compErr;1;1.865e-06;1.865e-06;1.865e-06
4;init;1;2.14034;2.14034;2.14034
4;update;1;45.8429;45.8429;45.8429
4;sync;1;3.00395;3.00395;3.00395
4;evalKnownDf;1;0;0;0
4;write;1;2.6103e-05;2.6103e-05;2.6103e-05
4;trace;1;0;0;0
4;calc_total;1;48.8468;48.8468;48.8468
10;compErr;1;1.749e-06;1.749e-06;1.749e-06
10;init;1;2.14413;2.14413;2.14413
10;update;1;46.0088;46.0088;46.0088
10;sync;1;0.64311;0.64311;0.64311
10;evalKnownDf;1;0;0;0
10;write;1;2.7964e-05;2.7964e-05;2.7964e-05
10;trace;1;0;0;0
10;calc_total;1;46.652;46.652;46.652
2;compErr;1;2.616e-06;2.616e-06;2.616e-06
2;init;1;2.14415;2.14415;2.14415
2;update;1;45.904;45.904;45.904
2;sync;1;1.13144;1.13144;1.13144
2;evalKnownDf;1;0;0;0
2;write;1;2.7086e-05;2.7086e-05;2.7086e-05
2;trace;1;0;0;0
2;calc_total;1;47.0354;47.0354;47.0354
6;compErr;1;1.662e-06;1.662e-06;1.662e-06
6;init;1;2.14703;2.14703;2.14703
6;update;1;45.9444;45.9444;45.9444
6;sync;1;1.41695;1.41695;1.41695
6;evalKnownDf;1;0;0;0
6;write;1;2.3301e-05;2.3301e-05;2.3301e-05
6;trace;1;0;0;0
6;calc_total;1;47.3613;47.3613;47.3613
9;compErr;1;1.575e-06;1.575e-06;1.575e-06
9;init;1;2.15944;2.15944;2.15944
9;update;1;45.5028;45.5028;45.5028
9;sync;1;3.25992;3.25992;3.25992
9;evalKnownDf;1;0;0;0
9;write;1;2.287e-05;2.287e-05;2.287e-05
9;trace;1;0;0;0
9;calc_total;1;48.7627;48.7627;48.7627
12;compErr;1;2.108e-06;2.108e-06;2.108e-06
12;init;1;2.15206;2.15206;2.15206
12;update;1;45.8569;45.8569;45.8569
12;sync;1;0.965405;0.965405;0.965405
12;evalKnownDf;1;0;0;0
12;write;1;2.6514e-05;2.6514e-05;2.6514e-05
12;trace;1;0;0;0
12;calc_total;1;46.8223;46.8223;46.8223
13;compErr;1;3.587e-06;3.587e-06;3.587e-06
13;init;1;2.15499;2.15499;2.15499
13;update;1;45.642;45.642;45.642
13;sync;1;2.50787;2.50787;2.50787
13;evalKnownDf;1;0;0;0
13;write;1;2.8998e-05;2.8998e-05;2.8998e-05
13;trace;1;0;0;0
13;calc_total;1;48.1498;48.1498;48.1498
14;compErr;1;2.987e-06;2.987e-06;2.987e-06
14;init;1;2.16224;2.16224;2.16224
14;update;1;45.4687;45.4687;45.4687
14;sync;1;2.401;2.401;2.401
14;evalKnownDf;1;0;0;0
14;write;1;2.6753e-05;2.6753e-05;2.6753e-05
14;trace;1;0;0;0
14;calc_total;1;47.8697;47.8697;47.8697
16;compErr;1;3.398e-06;3.398e-06;3.398e-06
16;init;1;2.14566;2.14566;2.14566
16;update;1;45.6782;45.6782;45.6782
16;sync;1;1.85466;1.85466;1.85466
16;evalKnownDf;1;0;0;0
16;write;1;3.9607e-05;3.9607e-05;3.9607e-05
16;trace;1;0;0;0
16;calc_total;1;47.5329;47.5329;47.5329
18;compErr;1;3.122e-06;3.122e-06;3.122e-06
18;init;1;2.17852;2.17852;2.17852
18;update;1;45.6598;45.6598;45.6598
18;sync;1;2.79999;2.79999;2.79999
18;evalKnownDf;1;0;0;0
18;write;1;3.7879e-05;3.7879e-05;3.7879e-05
18;trace;1;0;0;0
18;calc_total;1;48.4598;48.4598;48.4598
22;compErr;1;2.128e-06;2.128e-06;2.128e-06
22;init;1;2.17963;2.17963;2.17963
22;update;1;45.9432;45.9432;45.9432
22;sync;1;1.42995;1.42995;1.42995
22;evalKnownDf;1;0;0;0
22;write;1;2.7473e-05;2.7473e-05;2.7473e-05
22;trace;1;0;0;0
22;calc_total;1;47.3732;47.3732;47.3732
5;compErr;1;1.692e-06;1.692e-06;1.692e-06
5;init;1;2.14461;2.14461;2.14461
5;update;1;45.8564;45.8564;45.8564
5;sync;1;2.77667;2.77667;2.77667
5;evalKnownDf;1;0;0;0
5;write;1;2.4965e-05;2.4965e-05;2.4965e-05
5;trace;1;0;0;0
5;calc_total;1;48.6331;48.6331;48.6331
7;compErr;1;1.918e-06;1.918e-06;1.918e-06
7;init;1;2.17501;2.17501;2.17501
7;update;1;45.8001;45.8001;45.8001
7;sync;1;2.85233;2.85233;2.85233
7;evalKnownDf;1;0;0;0
7;write;1;2.4687e-05;2.4687e-05;2.4687e-05
7;trace;1;0;0;0
7;calc_total;1;48.6525;48.6525;48.6525
15;compErr;1;2.361e-06;2.361e-06;2.361e-06
15;init;1;2.13533;2.13533;2.13533
15;update;1;45.3944;45.3944;45.3944
15;sync;1;1.88786;1.88786;1.88786
15;evalKnownDf;1;0;0;0
15;write;1;2.7345e-05;2.7345e-05;2.7345e-05
15;trace;1;0;0;0
15;calc_total;1;47.2822;47.2822;47.2822
52;compErr;1;2.02e-06;2.02e-06;2.02e-06
52;init;1;2.14975;2.14975;2.14975
52;update;1;45.7469;45.7469;45.7469
52;sync;1;0.959736;0.959736;0.959736
52;evalKnownDf;1;0;0;0
52;write;1;2.8231e-05;2.8231e-05;2.8231e-05
52;trace;1;0;0;0
52;calc_total;1;46.7066;46.7066;46.7066
68;compErr;1;2.109e-06;2.109e-06;2.109e-06
68;init;1;2.19843;2.19843;2.19843
68;update;1;45.9892;45.9892;45.9892
68;sync;1;1.57249;1.57249;1.57249
68;evalKnownDf;1;0;0;0
68;write;1;1.7758e-05;1.7758e-05;1.7758e-05
68;trace;1;0;0;0
68;calc_total;1;47.5617;47.5617;47.5617
48;compErr;1;2.996e-06;2.996e-06;2.996e-06
48;init;1;2.14732;2.14732;2.14732
48;update;1;45.5002;45.5002;45.5002
48;sync;1;0.730939;0.730939;0.730939
48;evalKnownDf;1;0;0;0
48;write;1;3.2678e-05;3.2678e-05;3.2678e-05
48;trace;1;0;0;0
48;calc_total;1;46.2312;46.2312;46.2312
40;compErr;1;2.045e-06;2.045e-06;2.045e-06
40;init;1;2.1896;2.1896;2.1896
40;update;1;46.1457;46.1457;46.1457
40;sync;1;2.65297;2.65297;2.65297
40;evalKnownDf;1;0;0;0
40;write;1;2.5783e-05;2.5783e-05;2.5783e-05
40;trace;1;0;0;0
40;calc_total;1;48.7987;48.7987;48.7987
49;compErr;1;1.096e-06;1.096e-06;1.096e-06
49;init;1;2.15875;2.15875;2.15875
49;update;1;46.0619;46.0619;46.0619
49;sync;1;0.0317897;0.0317897;0.0317897
49;evalKnownDf;1;0;0;0
49;write;1;2.1746e-05;2.1746e-05;2.1746e-05
49;trace;1;0;0;0
49;calc_total;1;46.0937;46.0937;46.0937
36;compErr;1;3.306e-06;3.306e-06;3.306e-06
36;init;1;2.15309;2.15309;2.15309
36;update;1;45.6619;45.6619;45.6619
36;sync;1;2.06579;2.06579;2.06579
36;evalKnownDf;1;0;0;0
36;write;1;2.8699e-05;2.8699e-05;2.8699e-05
36;trace;1;0;0;0
36;calc_total;1;47.7277;47.7277;47.7277
50;compErr;1;1.618e-06;1.618e-06;1.618e-06
50;init;1;2.16084;2.16084;2.16084
50;update;1;45.8227;45.8227;45.8227
50;sync;1;1.60834;1.60834;1.60834
50;evalKnownDf;1;0;0;0
50;write;1;2.3443e-05;2.3443e-05;2.3443e-05
50;trace;1;0;0;0
50;calc_total;1;47.4311;47.4311;47.4311
42;compErr;1;3.02e-06;3.02e-06;3.02e-06
42;init;1;2.14665;2.14665;2.14665
42;update;1;45.8531;45.8531;45.8531
42;sync;1;3.20448;3.20448;3.20448
42;evalKnownDf;1;0;0;0
42;write;1;3.588e-05;3.588e-05;3.588e-05
42;trace;1;0;0;0
42;calc_total;1;49.0576;49.0576;49.0576
51;compErr;1;1.299e-06;1.299e-06;1.299e-06
51;init;1;2.15745;2.15745;2.15745
51;update;1;46.0062;46.0062;46.0062
51;sync;1;1.22207;1.22207;1.22207
51;evalKnownDf;1;0;0;0
51;write;1;2.7376e-05;2.7376e-05;2.7376e-05
51;trace;1;0;0;0
51;calc_total;1;47.2283;47.2283;47.2283
24;compErr;1;1.78e-06;1.78e-06;1.78e-06
24;init;1;2.21779;2.21779;2.21779
24;update;1;46.0122;46.0122;46.0122
24;sync;1;0.256508;0.256508;0.256508
24;evalKnownDf;1;0;0;0
24;write;1;2.3105e-05;2.3105e-05;2.3105e-05
24;trace;1;0;0;0
24;calc_total;1;46.2687;46.2687;46.2687
53;compErr;1;2.724e-06;2.724e-06;2.724e-06
53;init;1;2.16623;2.16623;2.16623
53;update;1;45.4623;45.4623;45.4623
53;sync;1;2.23071;2.23071;2.23071
53;evalKnownDf;1;0;0;0
53;write;1;3.076e-05;3.076e-05;3.076e-05
53;trace;1;0;0;0
53;calc_total;1;47.693;47.693;47.693
44;compErr;1;2.875e-06;2.875e-06;2.875e-06
44;init;1;2.17384;2.17384;2.17384
44;update;1;45.6201;45.6201;45.6201
44;sync;1;1.70246;1.70246;1.70246
44;evalKnownDf;1;0;0;0
44;write;1;3.1003e-05;3.1003e-05;3.1003e-05
44;trace;1;0;0;0
44;calc_total;1;47.3226;47.3226;47.3226
54;compErr;1;2.368e-06;2.368e-06;2.368e-06
54;init;1;2.18855;2.18855;2.18855
54;update;1;46.0774;46.0774;46.0774
54;sync;1;1.03847;1.03847;1.03847
54;evalKnownDf;1;0;0;0
54;write;1;2.2968e-05;2.2968e-05;2.2968e-05
54;trace;1;0;0;0
54;calc_total;1;47.1159;47.1159;47.1159
25;compErr;1;2.631e-06;2.631e-06;2.631e-06
25;init;1;2.18744;2.18744;2.18744
25;update;1;46.1072;46.1072;46.1072
25;sync;1;4.21615;4.21615;4.21615
25;evalKnownDf;1;0;0;0
25;write;1;1.8152e-05;1.8152e-05;1.8152e-05
25;trace;1;0;0;0
25;calc_total;1;50.3233;50.3233;50.3233
55;compErr;1;2.637e-06;2.637e-06;2.637e-06
55;init;1;2.16306;2.16306;2.16306
55;update;1;45.8131;45.8131;45.8131
55;sync;1;2.00142;2.00142;2.00142
55;evalKnownDf;1;0;0;0
55;write;1;3.2189e-05;3.2189e-05;3.2189e-05
55;trace;1;0;0;0
55;calc_total;1;47.8145;47.8145;47.8145
26;compErr;1;1.282e-06;1.282e-06;1.282e-06
26;init;1;2.19131;2.19131;2.19131
26;update;1;46.1857;46.1857;46.1857
26;sync;1;0.0933098;0.0933098;0.0933098
26;evalKnownDf;1;0;0;0
26;write;1;1.9977e-05;1.9977e-05;1.9977e-05
26;trace;1;0;0;0
26;calc_total;1;46.279;46.279;46.279
56;compErr;1;2.335e-06;2.335e-06;2.335e-06
56;init;1;2.1413;2.1413;2.1413
56;update;1;45.7587;45.7587;45.7587
56;sync;1;0.901699;0.901699;0.901699
56;evalKnownDf;1;0;0;0
56;write;1;2.5857e-05;2.5857e-05;2.5857e-05
56;trace;1;0;0;0
56;calc_total;1;46.6604;46.6604;46.6604
27;compErr;1;1.979e-06;1.979e-06;1.979e-06
27;init;1;2.15524;2.15524;2.15524
27;update;1;45.6926;45.6926;45.6926
27;sync;1;1.19608;1.19608;1.19608
27;evalKnownDf;1;0;0;0
27;write;1;2.5448e-05;2.5448e-05;2.5448e-05
27;trace;1;0;0;0
27;calc_total;1;46.8887;46.8887;46.8887
57;compErr;1;2.898e-06;2.898e-06;2.898e-06
57;init;1;2.1524;2.1524;2.1524
57;update;1;45.7653;45.7653;45.7653
57;sync;1;1.26077;1.26077;1.26077
57;evalKnownDf;1;0;0;0
57;write;1;2.7481e-05;2.7481e-05;2.7481e-05
57;trace;1;0;0;0
57;calc_total;1;47.0261;47.0261;47.0261
76;compErr;1;1.819e-06;1.819e-06;1.819e-06
76;init;1;2.15276;2.15276;2.15276
76;update;1;45.497;45.497;45.497
76;sync;1;3.21036;3.21036;3.21036
76;evalKnownDf;1;0;0;0
76;write;1;2.7211e-05;2.7211e-05;2.7211e-05
76;trace;1;0;0;0
28;compErr;1;3.376e-06;3.376e-06;3.376e-06
28;init;1;2.15572;2.15572;2.15572
28;update;1;45.7131;45.7131;45.7131
28;sync;1;2.21985;2.21985;2.21985
28;evalKnownDf;1;0;0;0
28;write;1;2.3318e-05;2.3318e-05;2.3318e-05
28;trace;1;0;0;0
28;calc_total;1;47.9329;47.9329;47.9329
58;compErr;1;1.356e-06;1.356e-06;1.356e-06
58;init;1;2.14298;2.14298;2.14298
58;update;1;46.0177;46.0177;46.0177
58;sync;1;0.874625;0.874625;0.874625
58;evalKnownDf;1;0;0;0
58;write;1;2.1831e-05;2.1831e-05;2.1831e-05
58;trace;1;0;0;0
58;calc_total;1;46.8924;46.8924;46.8924
76;calc_total;1;48.7074;48.7074;48.7074
29;compErr;1;2.204e-06;2.204e-06;2.204e-06
29;init;1;2.13944;2.13944;2.13944
29;update;1;45.6119;45.6119;45.6119
29;sync;1;1.97401;1.97401;1.97401
29;evalKnownDf;1;0;0;0
29;write;1;2.5715e-05;2.5715e-05;2.5715e-05
29;trace;1;0;0;0
29;calc_total;1;47.5859;47.5859;47.5859
59;compErr;1;1.636e-06;1.636e-06;1.636e-06
59;init;1;2.14209;2.14209;2.14209
59;update;1;45.9617;45.9617;45.9617
59;sync;1;0.403564;0.403564;0.403564
59;evalKnownDf;1;0;0;0
59;write;1;2.1315e-05;2.1315e-05;2.1315e-05
59;trace;1;0;0;0
59;calc_total;1;46.3653;46.3653;46.3653
84;compErr;1;1.929e-06;1.929e-06;1.929e-06
84;init;1;2.20135;2.20135;2.20135
84;update;1;45.4489;45.4489;45.4489
84;sync;1;2.31182;2.31182;2.31182
84;evalKnownDf;1;0;0;0
84;write;1;2.0529e-05;2.0529e-05;2.0529e-05
84;trace;1;0;0;0
84;calc_total;1;47.7608;47.7608;47.7608
30;compErr;1;9.16e-06;9.16e-06;9.16e-06
30;init;1;2.14781;2.14781;2.14781
30;update;1;45.5028;45.5028;45.5028
30;sync;1;2.14775;2.14775;2.14775
30;evalKnownDf;1;0;0;0
30;write;1;2.4276e-05;2.4276e-05;2.4276e-05
30;trace;1;0;0;0
30;calc_total;1;47.6505;47.6505;47.6505
60;compErr;1;1.297e-06;1.297e-06;1.297e-06
60;init;1;2.14698;2.14698;2.14698
60;update;1;45.7691;45.7691;45.7691
60;sync;1;2.40705;2.40705;2.40705
60;evalKnownDf;1;0;0;0
60;write;1;2.283e-05;2.283e-05;2.283e-05
60;trace;1;0;0;0
60;calc_total;1;48.1762;48.1762;48.1762
88;compErr;1;3.363e-06;3.363e-06;3.363e-06
88;init;1;2.15074;2.15074;2.15074
88;update;1;45.6193;45.6193;45.6193
88;sync;1;2.94127;2.94127;2.94127
88;evalKnownDf;1;0;0;0
88;write;1;2.923e-05;2.923e-05;2.923e-05
88;trace;1;0;0;0
88;calc_total;1;48.5605;48.5605;48.5605
31;compErr;1;2.299e-06;2.299e-06;2.299e-06
31;init;1;2.18277;2.18277;2.18277
31;update;1;45.9926;45.9926;45.9926
31;sync;1;0.363525;0.363525;0.363525
31;evalKnownDf;1;0;0;0
31;write;1;2.7596e-05;2.7596e-05;2.7596e-05
31;trace;1;0;0;0
31;calc_total;1;46.3561;46.3561;46.3561
61;compErr;1;1.905e-06;1.905e-06;1.905e-06
61;init;1;2.15061;2.15061;2.15061
61;update;1;45.7859;45.7859;45.7859
61;sync;1;2.2918;2.2918;2.2918
61;evalKnownDf;1;0;0;0
61;write;1;2.7269e-05;2.7269e-05;2.7269e-05
61;trace;1;0;0;0
61;calc_total;1;48.0776;48.0776;48.0776
74;compErr;1;1.359e-06;1.359e-06;1.359e-06
74;init;1;2.15526;2.15526;2.15526
74;update;1;45.8425;45.8425;45.8425
74;sync;1;1.34455;1.34455;1.34455
33;compErr;1;1.914e-06;1.914e-06;1.914e-06
33;init;1;2.14457;2.14457;2.14457
33;update;1;45.6192;45.6192;45.6192
33;sync;1;2.44903;2.44903;2.44903
33;evalKnownDf;1;0;0;0
33;write;1;2.3213e-05;2.3213e-05;2.3213e-05
33;trace;1;0;0;0
33;calc_total;1;48.0683;48.0683;48.0683
62;compErr;1;1.815e-06;1.815e-06;1.815e-06
62;init;1;2.24809;2.24809;2.24809
62;update;1;45.3825;45.3825;45.3825
62;sync;1;3.22646;3.22646;3.22646
62;evalKnownDf;1;0;0;0
62;write;1;2.7294e-05;2.7294e-05;2.7294e-05
62;trace;1;0;0;0
62;calc_total;1;48.609;48.609;48.609
74;evalKnownDf;1;0;0;0
74;write;1;2.0791e-05;2.0791e-05;2.0791e-05
74;trace;1;0;0;0
74;calc_total;1;47.1871;47.1871;47.1871
34;compErr;1;2.63e-06;2.63e-06;2.63e-06
34;init;1;2.18439;2.18439;2.18439
34;update;1;45.7318;45.7318;45.7318
34;sync;1;1.25362;1.25362;1.25362
34;evalKnownDf;1;0;0;0
34;write;1;2.6788e-05;2.6788e-05;2.6788e-05
34;trace;1;0;0;0
34;calc_total;1;46.9854;46.9854;46.9854
1;compErr;1;2.448e-06;2.448e-06;2.448e-06
1;init;1;2.15052;2.15052;2.15052
1;update;1;45.6486;45.6486;45.6486
1;sync;1;5.15884;5.15884;5.15884
1;evalKnownDf;1;0;0;0
1;write;1;2.6276e-05;2.6276e-05;2.6276e-05
1;trace;1;0;0;0
1;calc_total;1;50.8075;50.8075;50.8075
63;compErr;1;1.986e-06;1.986e-06;1.986e-06
63;init;1;2.15409;2.15409;2.15409
63;update;1;45.7989;45.7989;45.7989
63;sync;1;2.05425;2.05425;2.05425
63;evalKnownDf;1;0;0;0
63;write;1;2.533e-05;2.533e-05;2.533e-05
63;trace;1;0;0;0
63;calc_total;1;47.8532;47.8532;47.8532
73;compErr;1;2.458e-06;2.458e-06;2.458e-06
73;init;1;2.19529;2.19529;2.19529
73;update;1;45.8873;45.8873;45.8873
73;sync;1;1.18792;1.18792;1.18792
73;evalKnownDf;1;0;0;0
73;write;1;2.4987e-05;2.4987e-05;2.4987e-05
73;trace;1;0;0;0
73;calc_total;1;47.0753;47.0753;47.0753
37;compErr;1;2.794e-06;2.794e-06;2.794e-06
37;init;1;2.1459;2.1459;2.1459
37;update;1;45.6828;45.6828;45.6828
37;sync;1;1.56028;1.56028;1.56028
37;evalKnownDf;1;0;0;0
37;write;1;2.7199e-05;2.7199e-05;2.7199e-05
37;trace;1;0;0;0
37;calc_total;1;47.2431;47.2431;47.2431
11;compErr;1;1.638e-06;1.638e-06;1.638e-06
11;init;1;2.13827;2.13827;2.13827
11;update;1;45.8861;45.8861;45.8861
11;sync;1;1.52591;1.52591;1.52591
11;evalKnownDf;1;0;0;0
11;write;1;2.2017e-05;2.2017e-05;2.2017e-05
11;trace;1;0;0;0
11;calc_total;1;47.412;47.412;47.412
65;compErr;1;1.742e-06;1.742e-06;1.742e-06
65;init;1;2.21746;2.21746;2.21746
65;update;1;45.8191;45.8191;45.8191
65;sync;1;3.1189;3.1189;3.1189
65;evalKnownDf;1;0;0;0
65;write;1;2.6047e-05;2.6047e-05;2.6047e-05
65;trace;1;0;0;0
65;calc_total;1;48.938;48.938;48.938
75;compErr;1;1.165e-06;1.165e-06;1.165e-06
75;init;1;2.19538;2.19538;2.19538
75;update;1;46.1136;46.1136;46.1136
75;sync;1;0.18061;0.18061;0.18061
75;evalKnownDf;1;0;0;0
75;write;1;1.9496e-05;1.9496e-05;1.9496e-05
75;trace;1;0;0;0
75;calc_total;1;46.2942;46.2942;46.2942
38;compErr;1;3.245e-06;3.245e-06;3.245e-06
38;init;1;2.15212;2.15212;2.15212
38;update;1;45.3559;45.3559;45.3559
38;sync;1;1.47179;1.47179;1.47179
38;evalKnownDf;1;0;0;0
38;write;1;2.8677e-05;2.8677e-05;2.8677e-05
38;trace;1;0;0;0
38;calc_total;1;46.8277;46.8277;46.8277
17;compErr;1;2.673e-06;2.673e-06;2.673e-06
17;init;1;2.18186;2.18186;2.18186
17;update;1;45.4013;45.4013;45.4013
17;sync;1;2.64785;2.64785;2.64785
17;evalKnownDf;1;0;0;0
17;write;1;3.832e-05;3.832e-05;3.832e-05
17;trace;1;0;0;0
17;calc_total;1;48.0491;48.0491;48.0491
77;compErr;1;2.238e-06;2.238e-06;2.238e-06
77;init;1;2.15403;2.15403;2.15403
77;update;1;45.6366;45.6366;45.6366
77;sync;1;1.40796;1.40796;1.40796
77;evalKnownDf;1;0;0;0
77;write;1;3.3235e-05;3.3235e-05;3.3235e-05
77;trace;1;0;0;0
77;calc_total;1;47.0446;47.0446;47.0446
39;compErr;1;2.69e-06;2.69e-06;2.69e-06
39;init;1;2.15577;2.15577;2.15577
39;update;1;45.4136;45.4136;45.4136
39;sync;1;1.06219;1.06219;1.06219
39;evalKnownDf;1;0;0;0
39;write;1;3.2121e-05;3.2121e-05;3.2121e-05
39;trace;1;0;0;0
39;calc_total;1;46.4758;46.4758;46.4758
19;compErr;1;3.492e-06;3.492e-06;3.492e-06
19;init;1;2.18592;2.18592;2.18592
19;update;1;45.3956;45.3956;45.3956
19;sync;1;2.3999;2.3999;2.3999
19;evalKnownDf;1;0;0;0
19;write;1;3.7986e-05;3.7986e-05;3.7986e-05
19;trace;1;0;0;0
19;calc_total;1;47.7955;47.7955;47.7955
78;compErr;1;2.166e-06;2.166e-06;2.166e-06
78;init;1;2.15592;2.15592;2.15592
78;update;1;45.5507;45.5507;45.5507
78;sync;1;3.22265;3.22265;3.22265
78;evalKnownDf;1;0;0;0
78;write;1;2.3897e-05;2.3897e-05;2.3897e-05
78;trace;1;0;0;0
78;calc_total;1;48.7733;48.7733;48.7733
41;compErr;1;4.144e-06;4.144e-06;4.144e-06
41;init;1;2.12936;2.12936;2.12936
41;update;1;45.5992;45.5992;45.5992
41;sync;1;2.67409;2.67409;2.67409
41;evalKnownDf;1;0;0;0
41;write;1;3.2163e-05;3.2163e-05;3.2163e-05
41;trace;1;0;0;0
41;calc_total;1;48.2733;48.2733;48.2733
21;compErr;1;2.245e-06;2.245e-06;2.245e-06
21;init;1;2.14842;2.14842;2.14842
21;update;1;45.71;45.71;45.71
21;sync;1;1.23147;1.23147;1.23147
21;evalKnownDf;1;0;0;0
21;write;1;3.3872e-05;3.3872e-05;3.3872e-05
21;trace;1;0;0;0
21;calc_total;1;46.9414;46.9414;46.9414
79;compErr;1;1.926e-06;1.926e-06;1.926e-06
79;init;1;2.14148;2.14148;2.14148
79;update;1;45.9475;45.9475;45.9475
79;sync;1;2.60905;2.60905;2.60905
79;evalKnownDf;1;0;0;0
79;write;1;2.5554e-05;2.5554e-05;2.5554e-05
79;trace;1;0;0;0
79;calc_total;1;48.5566;48.5566;48.5566
23;compErr;1;2.085e-06;2.085e-06;2.085e-06
23;init;1;2.16208;2.16208;2.16208
23;update;1;45.9561;45.9561;45.9561
23;sync;1;2.31966;2.31966;2.31966
23;evalKnownDf;1;0;0;0
23;write;1;2.8788e-05;2.8788e-05;2.8788e-05
23;trace;1;0;0;0
23;calc_total;1;48.2758;48.2758;48.2758
80;compErr;1;2.663e-06;2.663e-06;2.663e-06
80;init;1;2.16575;2.16575;2.16575
80;update;1;45.7194;45.7194;45.7194
80;sync;1;2.41429;2.41429;2.41429
80;evalKnownDf;1;0;0;0
80;write;1;2.468e-05;2.468e-05;2.468e-05
80;trace;1;0;0;0
80;calc_total;1;48.1337;48.1337;48.1337
81;compErr;1;1.612e-06;1.612e-06;1.612e-06
81;init;1;2.18751;2.18751;2.18751
81;update;1;46.119;46.119;46.119
81;sync;1;0.0360955;0.0360955;0.0360955
81;evalKnownDf;1;0;0;0
81;write;1;1.9274e-05;1.9274e-05;1.9274e-05
81;trace;1;0;0;0
81;calc_total;1;46.155;46.155;46.155
82;compErr;1;9.64e-07;9.64e-07;9.64e-07
82;init;1;2.15488;2.15488;2.15488
82;update;1;45.9377;45.9377;45.9377
82;sync;1;0.812762;0.812762;0.812762
82;evalKnownDf;1;0;0;0
82;write;1;2.0487e-05;2.0487e-05;2.0487e-05
82;trace;1;0;0;0
82;calc_total;1;46.7505;46.7505;46.7505
83;compErr;1;1.998e-06;1.998e-06;1.998e-06
83;init;1;2.16845;2.16845;2.16845
83;update;1;46.1023;46.1023;46.1023
83;sync;1;1.73514;1.73514;1.73514
83;evalKnownDf;1;0;0;0
83;write;1;1.8514e-05;1.8514e-05;1.8514e-05
83;trace;1;0;0;0
83;calc_total;1;47.8375;47.8375;47.8375
85;compErr;1;2.399e-06;2.399e-06;2.399e-06
85;init;1;2.14716;2.14716;2.14716
85;update;1;45.7392;45.7392;45.7392
85;sync;1;2.61159;2.61159;2.61159
85;evalKnownDf;1;0;0;0
85;write;1;2.9778e-05;2.9778e-05;2.9778e-05
85;trace;1;0;0;0
85;calc_total;1;48.3508;48.3508;48.3508
86;compErr;1;2.031e-06;2.031e-06;2.031e-06
86;init;1;2.23029;2.23029;2.23029
86;update;1;45.8508;45.8508;45.8508
86;sync;1;1.59225;1.59225;1.59225
86;evalKnownDf;1;0;0;0
86;write;1;2.7836e-05;2.7836e-05;2.7836e-05
86;trace;1;0;0;0
86;calc_total;1;47.443;47.443;47.443
87;compErr;1;1.845e-06;1.845e-06;1.845e-06
87;init;1;2.14061;2.14061;2.14061
87;update;1;45.8067;45.8067;45.8067
87;sync;1;1.5766;1.5766;1.5766
87;evalKnownDf;1;0;0;0
87;write;1;2.2178e-05;2.2178e-05;2.2178e-05
87;trace;1;0;0;0
87;calc_total;1;47.3833;47.3833;47.3833
89;compErr;1;2.488e-06;2.488e-06;2.488e-06
89;init;1;2.14944;2.14944;2.14944
89;update;1;45.7536;45.7536;45.7536
89;sync;1;3.27859;3.27859;3.27859
89;evalKnownDf;1;0;0;0
89;write;1;3.1209e-05;3.1209e-05;3.1209e-05
89;trace;1;0;0;0
89;calc_total;1;49.0322;49.0322;49.0322
90;compErr;1;2.232e-06;2.232e-06;2.232e-06
90;init;1;2.14588;2.14588;2.14588
90;update;1;45.515;45.515;45.515
90;sync;1;3.02033;3.02033;3.02033
90;evalKnownDf;1;0;0;0
90;write;1;3.1145e-05;3.1145e-05;3.1145e-05
90;trace;1;0;0;0
90;calc_total;1;48.5353;48.5353;48.5353
91;compErr;1;2.758e-06;2.758e-06;2.758e-06
91;init;1;2.14916;2.14916;2.14916
91;update;1;45.7355;45.7355;45.7355
91;sync;1;0.977152;0.977152;0.977152
91;evalKnownDf;1;0;0;0
91;write;1;3.3007e-05;3.3007e-05;3.3007e-05
91;trace;1;0;0;0
91;calc_total;1;46.7126;46.7126;46.7126
0;total;1;128.3;128.3;128.3
0;total;1;128.239;128.239;128.239
0;total;1;128.302;128.302;128.302
3;compErr;1;2.56e-06;2.56e-06;2.56e-06
3;init;1;2.15727;2.15727;2.15727
3;update;1;45.8845;45.8845;45.8845
3;sync;1;0.674549;0.674549;0.674549
3;evalKnownDf;1;0;0;0
3;write;1;2.4307e-05;2.4307e-05;2.4307e-05
3;trace;1;0;0;0
3;calc_total;1;46.559;46.559;46.559
0;total;1;128.301;128.301;128.301
0;total;1;128.212;128.212;128.212
0;total;1;128.222;128.222;128.222
0;total;1;128.229;128.229;128.229
0;total;1;128.248;128.248;128.248
0;total;1;128.3;128.3;128.3
0;total;1;128.3;128.3;128.3
0;total;1;128.303;128.303;128.303
0;total;1;128.3;128.3;128.3
0;total;1;128.301;128.301;128.301
0;total;1;128.3;128.3;128.3
0;total;1;128.301;128.301;128.301
0;total;1;128.3;128.3;128.3
0;total;1;128.301;128.301;128.301
0;total;1;128.301;128.301;128.301
0;total;1;128.303;128.303;128.303
0;total;1;128.301;128.301;128.301
0;total;1;128.3;128.3;128.3
0;total;1;128.301;128.301;128.301
0;total;1;128.301;128.301;128.301
0;total;1;128.301;128.301;128.301
43;compErr;1;3.533e-06;3.533e-06;3.533e-06
43;init;1;2.17465;2.17465;2.17465
43;update;1;45.8925;45.8925;45.8925
43;sync;1;2.56633;2.56633;2.56633
43;evalKnownDf;1;0;0;0
43;write;1;3.468e-05;3.468e-05;3.468e-05
43;trace;1;0;0;0
43;calc_total;1;48.4588;48.4588;48.4588
66;compErr;1;2.235e-06;2.235e-06;2.235e-06
66;init;1;2.15042;2.15042;2.15042
66;update;1;45.5446;45.5446;45.5446
66;sync;1;2.29807;2.29807;2.29807
66;evalKnownDf;1;0;0;0
66;write;1;2.8605e-05;2.8605e-05;2.8605e-05
66;trace;1;0;0;0
66;calc_total;1;47.8427;47.8427;47.8427
92;compErr;1;3.39e-06;3.39e-06;3.39e-06
92;init;1;2.16828;2.16828;2.16828
92;update;1;45.6041;45.6041;45.6041
92;sync;1;1.68323;1.68323;1.68323
92;evalKnownDf;1;0;0;0
92;write;1;2.945e-05;2.945e-05;2.945e-05
92;trace;1;0;0;0
92;calc_total;1;47.2873;47.2873;47.2873
45;compErr;1;3.536e-06;3.536e-06;3.536e-06
45;init;1;2.17326;2.17326;2.17326
45;update;1;45.5384;45.5384;45.5384
45;sync;1;3.15063;3.15063;3.15063
45;evalKnownDf;1;0;0;0
45;write;1;3.1445e-05;3.1445e-05;3.1445e-05
45;trace;1;0;0;0
45;calc_total;1;48.689;48.689;48.689
67;compErr;1;2.589e-06;2.589e-06;2.589e-06
67;init;1;2.14006;2.14006;2.14006
67;update;1;45.9946;45.9946;45.9946
67;sync;1;1.98515;1.98515;1.98515
67;evalKnownDf;1;0;0;0
67;write;1;2.6489e-05;2.6489e-05;2.6489e-05
67;trace;1;0;0;0
67;calc_total;1;47.9798;47.9798;47.9798
93;compErr;1;2.858e-06;2.858e-06;2.858e-06
93;init;1;2.17418;2.17418;2.17418
93;update;1;45.5317;45.5317;45.5317
93;sync;1;2.0919;2.0919;2.0919
93;evalKnownDf;1;0;0;0
93;write;1;2.5584e-05;2.5584e-05;2.5584e-05
93;trace;1;0;0;0
93;calc_total;1;47.6236;47.6236;47.6236
46;compErr;1;2.976e-06;2.976e-06;2.976e-06
46;init;1;2.14243;2.14243;2.14243
46;update;1;45.7017;45.7017;45.7017
46;sync;1;2.20268;2.20268;2.20268
46;evalKnownDf;1;0;0;0
46;write;1;2.6745e-05;2.6745e-05;2.6745e-05
46;trace;1;0;0;0
46;calc_total;1;47.9043;47.9043;47.9043
69;compErr;1;2.562e-06;2.562e-06;2.562e-06
69;init;1;2.20552;2.20552;2.20552
69;update;1;45.8763;45.8763;45.8763
69;sync;1;2.67726;2.67726;2.67726
69;evalKnownDf;1;0;0;0
69;write;1;2.7441e-05;2.7441e-05;2.7441e-05
69;trace;1;0;0;0
69;calc_total;1;48.5536;48.5536;48.5536
94;compErr;1;2.207e-06;2.207e-06;2.207e-06
94;init;1;2.15639;2.15639;2.15639
94;update;1;46.0624;46.0624;46.0624
94;sync;1;0.863336;0.863336;0.863336
94;evalKnownDf;1;0;0;0
94;write;1;2.3505e-05;2.3505e-05;2.3505e-05
94;trace;1;0;0;0
94;calc_total;1;46.9257;46.9257;46.9257
47;compErr;1;2.244e-06;2.244e-06;2.244e-06
47;init;1;2.15602;2.15602;2.15602
47;update;1;45.6146;45.6146;45.6146
47;sync;1;1.3259;1.3259;1.3259
47;evalKnownDf;1;0;0;0
47;write;1;2.9971e-05;2.9971e-05;2.9971e-05
47;trace;1;0;0;0
47;calc_total;1;46.9405;46.9405;46.9405
70;compErr;1;2.449e-06;2.449e-06;2.449e-06
70;init;1;2.16439;2.16439;2.16439
70;update;1;45.582;45.582;45.582
70;sync;1;1.55539;1.55539;1.55539
70;evalKnownDf;1;0;0;0
70;write;1;2.5877e-05;2.5877e-05;2.5877e-05
70;trace;1;0;0;0
70;calc_total;1;47.1374;47.1374;47.1374
95;compErr;1;3.141e-06;3.141e-06;3.141e-06
95;init;1;2.14198;2.14198;2.14198
95;update;1;45.8414;45.8414;45.8414
95;sync;1;1.90125;1.90125;1.90125
95;evalKnownDf;1;0;0;0
95;write;1;3.1339e-05;3.1339e-05;3.1339e-05
95;trace;1;0;0;0
95;calc_total;1;47.7426;47.7426;47.7426
0;total;1;166.462;166.462;166.462
71;compErr;1;2.193e-06;2.193e-06;2.193e-06
71;init;1;2.20119;2.20119;2.20119
71;update;1;45.7439;45.7439;45.7439
71;sync;1;2.34677;2.34677;2.34677
71;evalKnownDf;1;0;0;0
71;write;1;2.6898e-05;2.6898e-05;2.6898e-05
71;trace;1;0;0;0
71;calc_total;1;48.0907;48.0907;48.0907
0;total;1;166.441;166.441;166.441
0;total;1;166.462;166.462;166.462
0;total;1;166.449;166.449;166.449
0;total;1;166.441;166.441;166.441
0;total;1;166.464;166.464;166.464
0;total;1;166.449;166.449;166.449
0;total;1;166.443;166.443;166.443
0;total;1;166.462;166.462;166.462
0;total;1;166.449;166.449;166.449
0;total;1;166.441;166.441;166.441
0;total;1;166.462;166.462;166.462
0;total;1;166.449;166.449;166.449
0;total;1;166.441;166.441;166.441
0;total;1;166.462;166.462;166.462
0;total;1;166.449;166.449;166.449
0;total;1;166.441;166.441;166.441
0;total;1;166.462;166.462;166.462
0;total;1;166.449;166.449;166.449
0;total;1;166.441;166.441;166.441
0;total;1;166.462;166.462;166.462
0;total;1;166.449;166.449;166.449
0;total;1;166.441;166.441;166.441
0;total;1;166.462;166.462;166.462
0;total;1;166.449;166.449;166.449
0;total;1;166.441;166.441;166.441
0;total;1;166.462;166.462;166.462
0;total;1;166.449;166.449;166.449
0;total;1;166.441;166.441;166.441
0;total;1;166.464;166.464;166.464
0;total;1;166.449;166.449;166.449
0;total;1;166.443;166.443;166.443
35;compErr;1;1.453e-06;1.453e-06;1.453e-06
35;init;1;2.13885;2.13885;2.13885
35;update;1;45.8551;45.8551;45.8551
35;sync;1;2.90673;2.90673;2.90673
35;evalKnownDf;1;0;0;0
35;write;1;2.3436e-05;2.3436e-05;2.3436e-05
35;trace;1;0;0;0
35;calc_total;1;48.7618;48.7618;48.7618
0;total;1;166.462;166.462;166.462
0;total;1;166.449;166.449;166.449
0;total;1;166.44;166.44;166.44
0;total;1;166.462;166.462;166.462
0;total;1;166.449;166.449;166.449
0;total;1;166.441;166.441;166.441
0;total;1;166.462;166.462;166.462
0;total;1;166.449;166.449;166.449
0;total;1;166.441;166.441;166.441
0;total;1;166.463;166.463;166.463
0;total;1;166.449;166.449;166.449
0;total;1;166.44;166.44;166.44
0;total;1;166.463;166.463;166.463
0;total;1;166.449;166.449;166.449
0;total;1;166.441;166.441;166.441
0;total;1;166.462;166.462;166.462
0;total;1;166.449;166.449;166.449
0;total;1;166.441;166.441;166.441
0;total;1;166.463;166.463;166.463
0;total;1;166.449;166.449;166.449
0;total;1;166.441;166.441;166.441
0;total;1;166.464;166.464;166.464
0;total;1;166.449;166.449;166.449
0;total;1;166.443;166.443;166.443
0;total;1;166.463;166.463;166.463
0;total;1;166.449;166.449;166.449
0;total;1;166.441;166.441;166.441
0;total;1;166.462;166.462;166.462
0;total;1;166.449;166.449;166.449
0;total;1;166.439;166.439;166.439
0;total;1;166.463;166.463;166.463
0;total;1;166.449;166.449;166.449
0;total;1;166.441;166.441;166.441
0;total;1;166.462;166.462;166.462
0;total;1;166.451;166.451;166.451
0;total;1;166.44;166.44;166.44
0;total;1;166.462;166.462;166.462
0;total;1;166.451;166.451;166.451
0;total;1;166.44;166.44;166.44
0;total;1;166.451;166.451;166.451
SCAFES
REMARK: No time step width tau was specified.
 Set tau=1.0 and proceeded. 

Energy start: 2400
Energy end  : 2358.97
# unit_id;function_name;num_calls;avg_runtime;min_runtime;max_runtime
0;compErr;1;2.276e-06;2.276e-06;2.276e-06
0;init;1;2.1549;2.1549;2.1549
0;update;1;45.5672;45.5672;45.5672
0;sync;1;1.06533;1.06533;1.06533
0;evalKnownDf;1;0;0;0
0;write;1;2.1157e-05;2.1157e-05;2.1157e-05
0;trace;1;0;0;0
0;calc_total;1;46.6325;46.6325;46.6325
58;compErr;1;3.79e-06;3.79e-06;3.79e-06
58;init;1;2.18326;2.18326;2.18326
58;update;1;45.7278;45.7278;45.7278
58;sync;1;1.37809;1.37809;1.37809
58;evalKnownDf;1;0;0;0
58;write;1;2.7986e-05;2.7986e-05;2.7986e-05
58;trace;1;0;0;0
58;calc_total;1;47.1059;47.1059;47.1059
26;compErr;1;1.588e-06;1.588e-06;1.588e-06
26;init;1;2.19397;2.19397;2.19397
26;update;1;46.138;46.138;46.138
26;sync;1;0.365155;0.365155;0.365155
26;evalKnownDf;1;0;0;0
26;write;1;3.1294e-05;3.1294e-05;3.1294e-05
26;trace;1;0;0;0
26;calc_total;1;46.5031;46.5031;46.5031
89;compErr;1;2.375e-06;2.375e-06;2.375e-06
89;init;1;2.14906;2.14906;2.14906
89;update;1;45.449;45.449;45.449
89;sync;1;2.51986;2.51986;2.51986
89;evalKnownDf;1;0;0;0
89;write;1;3.1542e-05;3.1542e-05;3.1542e-05
89;trace;1;0;0;0
89;calc_total;1;47.9688;47.9688;47.9688
1;compErr;1;2.176e-06;2.176e-06;2.176e-06
1;init;1;2.1567;2.1567;2.1567
1;update;1;46.2654;46.2654;46.2654
1;sync;1;1.79471;1.79471;1.79471
1;evalKnownDf;1;0;0;0
1;write;1;2.2974e-05;2.2974e-05;2.2974e-05
1;trace;1;0;0;0
1;calc_total;1;48.0601;48.0601;48.0601
27;compErr;1;2.388e-06;2.388e-06;2.388e-06
27;init;1;2.15619;2.15619;2.15619
27;update;1;45.8417;45.8417;45.8417
27;sync;1;2.35315;2.35315;2.35315
27;evalKnownDf;1;0;0;0
27;write;1;2.7675e-05;2.7675e-05;2.7675e-05
27;trace;1;0;0;0
27;calc_total;1;48.1948;48.1948;48.1948
59;compErr;1;2.174e-06;2.174e-06;2.174e-06
59;init;1;2.15453;2.15453;2.15453
59;update;1;45.5179;45.5179;45.5179
59;sync;1;0.905403;0.905403;0.905403
59;evalKnownDf;1;0;0;0
59;write;1;3.086e-05;3.086e-05;3.086e-05
59;trace;1;0;0;0
59;calc_total;1;46.4233;46.4233;46.4233
28;compErr;1;1.471e-06;1.471e-06;1.471e-06
28;init;1;2.15342;2.15342;2.15342
28;update;1;46.217;46.217;46.217
28;sync;1;1.1341;1.1341;1.1341
28;evalKnownDf;1;0;0;0
28;write;1;2.095e-05;2.095e-05;2.095e-05
28;trace;1;0;0;0
28;calc_total;1;47.3511;47.3511;47.3511
60;compErr;1;1.446e-06;1.446e-06;1.446e-06
60;init;1;2.15028;2.15028;2.15028
60;update;1;45.579;45.579;45.579
60;sync;1;2.51495;2.51495;2.51495
60;evalKnownDf;1;0;0;0
60;write;1;2.465e-05;2.465e-05;2.465e-05
60;trace;1;0;0;0
60;calc_total;1;48.094;48.094;48.094
32;compErr;1;2.837e-06;2.837e-06;2.837e-06
32;init;1;2.15159;2.15159;2.15159
32;update;1;45.5191;45.5191;45.5191
32;sync;1;1.53143;1.53143;1.53143
32;evalKnownDf;1;0;0;0
32;write;1;2.427e-05;2.427e-05;2.427e-05
32;trace;1;0;0;0
32;calc_total;1;47.0505;47.0505;47.0505
61;compErr;1;2.71e-06;2.71e-06;2.71e-06
61;init;1;2.18069;2.18069;2.18069
61;update;1;45.6;45.6;45.6
61;sync;1;2.12768;2.12768;2.12768
61;evalKnownDf;1;0;0;0
61;write;1;2.6928e-05;2.6928e-05;2.6928e-05
61;trace;1;0;0;0
61;calc_total;1;47.7277;47.7277;47.7277
29;compErr;1;1.571e-06;1.571e-06;1.571e-06
29;init;1;2.15079;2.15079;2.15079
29;update;1;45.5285;45.5285;45.5285
29;sync;1;2.02925;2.02925;2.02925
29;evalKnownDf;1;0;0;0
29;write;1;2.6246e-05;2.6246e-05;2.6246e-05
29;trace;1;0;0;0
29;calc_total;1;47.5578;47.5578;47.5578
62;compErr;1;2.333e-06;2.333e-06;2.333e-06
62;init;1;2.17557;2.17557;2.17557
62;update;1;45.531;45.531;45.531
62;sync;1;1.97382;1.97382;1.97382
62;evalKnownDf;1;0;0;0
62;write;1;2.4231e-05;2.4231e-05;2.4231e-05
62;trace;1;0;0;0
62;calc_total;1;47.5048;47.5048;47.5048
30;compErr;1;1.643e-06;1.643e-06;1.643e-06
30;init;1;2.14863;2.14863;2.14863
30;update;1;46.031;46.031;46.031
30;sync;1;1.75962;1.75962;1.75962
30;evalKnownDf;1;0;0;0
30;write;1;2.4414e-05;2.4414e-05;2.4414e-05
30;trace;1;0;0;0
30;calc_total;1;47.7906;47.7906;47.7906
63;compErr;1;3.071e-06;3.071e-06;3.071e-06
63;init;1;2.14924;2.14924;2.14924
63;update;1;45.5444;45.5444;45.5444
63;sync;1;1.93524;1.93524;1.93524
63;evalKnownDf;1;0;0;0
63;write;1;2.9239e-05;2.9239e-05;2.9239e-05
63;trace;1;0;0;0
63;calc_total;1;47.4796;47.4796;47.4796
0;total;1;208.321;208.321;208.321
25;compErr;1;2.029e-06;2.029e-06;2.029e-06
25;init;1;2.15139;2.15139;2.15139
25;update;1;46.0249;46.0249;46.0249
25;sync;1;0.917961;0.917961;0.917961
64;compErr;1;8.18e-07;8.18e-07;8.18e-07
64;init;1;2.15464;2.15464;2.15464
64;update;1;46.1792;46.1792;46.1792
64;sync;1;2.48847;2.48847;2.48847
64;evalKnownDf;1;0;0;0
64;write;1;2.0251e-05;2.0251e-05;2.0251e-05
64;trace;1;0;0;0
64;calc_total;1;48.6676;48.6676;48.6676
0;total;1;208.321;208.321;208.321
25;evalKnownDf;1;0;0;0
25;write;1;2.8747e-05;2.8747e-05;2.8747e-05
25;trace;1;0;0;0
25;calc_total;1;46.9428;46.9428;46.9428
49;compErr;1;3.001e-06;3.001e-06;3.001e-06
49;init;1;2.15717;2.15717;2.15717
49;update;1;45.6665;45.6665;45.6665
49;sync;1;1.79534;1.79534;1.79534
49;evalKnownDf;1;0;0;0
49;write;1;3.497e-05;3.497e-05;3.497e-05
49;trace;1;0;0;0
49;calc_total;1;47.4618;47.4618;47.4618
2;compErr;1;1.688e-06;1.688e-06;1.688e-06
2;init;1;2.18281;2.18281;2.18281
2;update;1;45.8102;45.8102;45.8102
2;sync;1;0.608795;0.608795;0.608795
2;evalKnownDf;1;0;0;0
2;write;1;2.3959e-05;2.3959e-05;2.3959e-05
2;trace;1;0;0;0
2;calc_total;1;46.4189;46.4189;46.4189
0;total;1;208.32;208.32;208.32
31;compErr;1;1.841e-06;1.841e-06;1.841e-06
31;init;1;2.15288;2.15288;2.15288
31;update;1;46.1566;46.1566;46.1566
31;sync;1;2.33017;2.33017;2.33017
31;evalKnownDf;1;0;0;0
50;compErr;1;2.276e-06;2.276e-06;2.276e-06
50;init;1;2.1608;2.1608;2.1608
50;update;1;46.0057;46.0057;46.0057
50;sync;1;0.540253;0.540253;0.540253
50;evalKnownDf;1;0;0;0
50;write;1;3.1196e-05;3.1196e-05;3.1196e-05
50;trace;1;0;0;0
50;calc_total;1;46.5459;46.5459;46.5459
3;compErr;1;1.342e-06;1.342e-06;1.342e-06
3;init;1;2.1522;2.1522;2.1522
3;update;1;46.2566;46.2566;46.2566
3;sync;1;1.53207;1.53207;1.53207
3;evalKnownDf;1;0;0;0
3;write;1;2.1424e-05;2.1424e-05;2.1424e-05
3;trace;1;0;0;0
3;calc_total;1;47.7887;47.7887;47.7887
0;total;1;208.319;208.319;208.319
31;write;1;2.4758e-05;2.4758e-05;2.4758e-05
31;trace;1;0;0;0
31;calc_total;1;48.4868;48.4868;48.4868
57;compErr;1;3.203e-06;3.203e-06;3.203e-06
57;init;1;2.14573;2.14573;2.14573
57;update;1;46;46;46
57;sync;1;2.00772;2.00772;2.00772
57;evalKnownDf;1;0;0;0
57;write;1;2.9065e-05;2.9065e-05;2.9065e-05
57;trace;1;0;0;0
57;calc_total;1;48.0077;48.0077;48.0077
4;compErr;1;1.81e-06;1.81e-06;1.81e-06
4;init;1;2.14938;2.14938;2.14938
4;update;1;46.0474;46.0474;46.0474
4;sync;1;1.02593;1.02593;1.02593
4;evalKnownDf;1;0;0;0
4;write;1;2.2634e-05;2.2634e-05;2.2634e-05
4;trace;1;0;0;0
4;calc_total;1;47.0734;47.0734;47.0734
0;total;1;208.321;208.321;208.321
33;compErr;1;1.03e-06;1.03e-06;1.03e-06
33;init;1;2.14891;2.14891;2.14891
33;update;1;46.072;46.072;46.072
33;sync;1;1.77161;1.77161;1.77161
33;evalKnownDf;1;0;0;0
65;compErr;1;1.801e-06;1.801e-06;1.801e-06
65;init;1;2.16137;2.16137;2.16137
65;update;1;45.5763;45.5763;45.5763
65;sync;1;3.334;3.334;3.334
65;evalKnownDf;1;0;0;0
65;write;1;2.7299e-05;2.7299e-05;2.7299e-05
65;trace;1;0;0;0
65;calc_total;1;48.9103;48.9103;48.9103
90;compErr;1;2.363e-06;2.363e-06;2.363e-06
90;init;1;2.13592;2.13592;2.13592
90;update;1;45.9646;45.9646;45.9646
90;sync;1;2.33519;2.33519;2.33519
90;evalKnownDf;1;0;0;0
90;write;1;3.0051e-05;3.0051e-05;3.0051e-05
90;trace;1;0;0;0
90;calc_total;1;48.2998;48.2998;48.2998
5;compErr;1;1.736e-06;1.736e-06;1.736e-06
5;init;1;2.14177;2.14177;2.14177
5;update;1;46.173;46.173;46.173
5;sync;1;0.509087;0.509087;0.509087
5;evalKnownDf;1;0;0;0
5;write;1;2.8346e-05;2.8346e-05;2.8346e-05
5;trace;1;0;0;0
5;calc_total;1;46.6821;46.6821;46.6821
0;total;1;208.321;208.321;208.321
33;write;1;2.1777e-05;2.1777e-05;2.1777e-05
33;trace;1;0;0;0
33;calc_total;1;47.8436;47.8436;47.8436
66;compErr;1;2.489e-06;2.489e-06;2.489e-06
66;init;1;2.15084;2.15084;2.15084
66;update;1;45.4823;45.4823;45.4823
66;sync;1;1.54416;1.54416;1.54416
66;evalKnownDf;1;0;0;0
66;write;1;2.6712e-05;2.6712e-05;2.6712e-05
66;trace;1;0;0;0
66;calc_total;1;47.0265;47.0265;47.0265
91;compErr;1;3.083e-06;3.083e-06;3.083e-06
91;init;1;2.14111;2.14111;2.14111
91;update;1;45.7966;45.7966;45.7966
91;sync;1;2.23721;2.23721;2.23721
91;evalKnownDf;1;0;0;0
91;write;1;4.1719e-05;4.1719e-05;4.1719e-05
91;trace;1;0;0;0
91;calc_total;1;48.0339;48.0339;48.0339
6;compErr;1;3.216e-06;3.216e-06;3.216e-06
6;init;1;2.16446;2.16446;2.16446
6;update;1;45.9173;45.9173;45.9173
6;sync;1;0.969254;0.969254;0.969254
6;evalKnownDf;1;0;0;0
6;write;1;2.6847e-05;2.6847e-05;2.6847e-05
6;trace;1;0;0;0
6;calc_total;1;46.8866;46.8866;46.8866
0;total;1;208.321;208.321;208.321
40;compErr;1;2.823e-06;2.823e-06;2.823e-06
40;init;1;2.17232;2.17232;2.17232
40;update;1;45.9686;45.9686;45.9686
40;sync;1;0.808016;0.808016;0.808016
40;evalKnownDf;1;0;0;0
40;write;1;3.1301e-05;3.1301e-05;3.1301e-05
40;trace;1;0;0;0
40;calc_total;1;46.7767;46.7767;46.7767
69;compErr;1;3.367e-06;3.367e-06;3.367e-06
69;init;1;2.14197;2.14197;2.14197
69;update;1;45.6818;45.6818;45.6818
69;sync;1;2.01802;2.01802;2.01802
69;evalKnownDf;1;0;0;0
69;write;1;2.7359e-05;2.7359e-05;2.7359e-05
69;trace;1;0;0;0
69;calc_total;1;47.6999;47.6999;47.6999
92;compErr;1;3.725e-06;3.725e-06;3.725e-06
92;init;1;2.13957;2.13957;2.13957
92;update;1;45.8587;45.8587;45.8587
92;sync;1;1.817;1.817;1.817
92;evalKnownDf;1;0;0;0
92;write;1;2.8127e-05;2.8127e-05;2.8127e-05
92;trace;1;0;0;0
92;calc_total;1;47.6757;47.6757;47.6757
7;compErr;1;2.514e-06;2.514e-06;2.514e-06
7;init;1;2.1481;2.1481;2.1481
7;update;1;45.5707;45.5707;45.5707
7;sync;1;1.70901;1.70901;1.70901
7;evalKnownDf;1;0;0;0
7;write;1;2.6486e-05;2.6486e-05;2.6486e-05
7;trace;1;0;0;0
7;calc_total;1;47.2797;47.2797;47.2797
0;total;1;208.319;208.319;208.319
34;compErr;1;2.338e-06;2.338e-06;2.338e-06
34;init;1;2.16924;2.16924;2.16924
34;update;1;45.8842;45.8842;45.8842
34;sync;1;1.18407;1.18407;1.18407
34;evalKnownDf;1;0;0;0
34;write;1;2.665e-05;2.665e-05;2.665e-05
34;trace;1;0;0;0
34;calc_total;1;47.0683;47.0683;47.0683
70;compErr;1;1.883e-06;1.883e-06;1.883e-06
70;init;1;2.15072;2.15072;2.15072
70;update;1;45.61;45.61;45.61
70;sync;1;0.693267;0.693267;0.693267
70;evalKnownDf;1;0;0;0
70;write;1;2.1914e-05;2.1914e-05;2.1914e-05
70;trace;1;0;0;0
70;calc_total;1;46.3033;46.3033;46.3033
93;compErr;1;2.879e-06;2.879e-06;2.879e-06
93;init;1;2.16092;2.16092;2.16092
93;update;1;45.8;45.8;45.8
93;sync;1;3.01252;3.01252;3.01252
93;evalKnownDf;1;0;0;0
93;write;1;2.7258e-05;2.7258e-05;2.7258e-05
93;trace;1;0;0;0
93;calc_total;1;48.8125;48.8125;48.8125
8;compErr;1;1.696e-06;1.696e-06;1.696e-06
8;init;1;2.14891;2.14891;2.14891
8;update;1;45.7976;45.7976;45.7976
8;sync;1;0.67159;0.67159;0.67159
8;evalKnownDf;1;0;0;0
8;write;1;2.346e-05;2.346e-05;2.346e-05
8;trace;1;0;0;0
8;calc_total;1;46.4692;46.4692;46.4692
0;total;1;208.321;208.321;208.321
42;compErr;1;2.77e-06;2.77e-06;2.77e-06
42;init;1;2.14726;2.14726;2.14726
42;update;1;45.6785;45.6785;45.6785
42;sync;1;3.65818;3.65818;3.65818
42;evalKnownDf;1;0;0;0
42;write;1;3.2617e-05;3.2617e-05;3.2617e-05
42;trace;1;0;0;0
42;calc_total;1;49.3367;49.3367;49.3367
67;compErr;1;2.066e-06;2.066e-06;2.066e-06
67;init;1;2.14454;2.14454;2.14454
67;update;1;45.4952;45.4952;45.4952
67;sync;1;0.756289;0.756289;0.756289
94;compErr;1;2.157e-06;2.157e-06;2.157e-06
94;init;1;2.19048;2.19048;2.19048
94;update;1;45.7532;45.7532;45.7532
94;sync;1;2.83143;2.83143;2.83143
94;evalKnownDf;1;0;0;0
94;write;1;2.4058e-05;2.4058e-05;2.4058e-05
94;trace;1;0;0;0
94;calc_total;1;48.5846;48.5846;48.5846
9;compErr;1;1.08e-06;1.08e-06;1.08e-06
9;init;1;2.15595;2.15595;2.15595
9;update;1;46.1556;46.1556;46.1556
9;sync;1;1.12782;1.12782;1.12782
9;evalKnownDf;1;0;0;0
9;write;1;2.2122e-05;2.2122e-05;2.2122e-05
9;trace;1;0;0;0
9;calc_total;1;47.2834;47.2834;47.2834
0;total;1;208.321;208.321;208.321
43;compErr;1;2.141e-06;2.141e-06;2.141e-06
43;init;1;2.18922;2.18922;2.18922
43;update;1;45.6965;45.6965;45.6965
43;sync;1;3.33217;3.33217;3.33217
43;evalKnownDf;1;0;0;0
43;write;1;3.2841e-05;3.2841e-05;3.2841e-05
43;trace;1;0;0;0
43;calc_total;1;49.0286;49.0286;49.0286
51;compErr;1;2.327e-06;2.327e-06;2.327e-06
51;init;1;2.15288;2.15288;2.15288
51;update;1;45.6644;45.6644;45.6644
51;sync;1;2.88957;2.88957;2.88957
95;compErr;1;2.646e-06;2.646e-06;2.646e-06
95;init;1;2.15801;2.15801;2.15801
95;update;1;45.855;45.855;45.855
95;sync;1;3.38374;3.38374;3.38374
95;evalKnownDf;1;0;0;0
95;write;1;2.957e-05;2.957e-05;2.957e-05
95;trace;1;0;0;0
95;calc_total;1;49.2387;49.2387;49.2387
10;compErr;1;1.683e-06;1.683e-06;1.683e-06
10;init;1;2.17996;2.17996;2.17996
10;update;1;46.2393;46.2393;46.2393
10;sync;1;0.0266523;0.0266523;0.0266523
10;evalKnownDf;1;0;0;0
10;write;1;2.2231e-05;2.2231e-05;2.2231e-05
10;trace;1;0;0;0
10;calc_total;1;46.2659;46.2659;46.2659
0;total;1;208.319;208.319;208.319
44;compErr;1;2.936e-06;2.936e-06;2.936e-06
44;init;1;2.15515;2.15515;2.15515
44;update;1;45.4979;45.4979;45.4979
44;sync;1;2.59569;2.59569;2.59569
44;evalKnownDf;1;0;0;0
44;write;1;2.7148e-05;2.7148e-05;2.7148e-05
44;trace;1;0;0;0
44;calc_total;1;48.0936;48.0936;48.0936
67;evalKnownDf;1;0;0;0
67;write;1;2.7415e-05;2.7415e-05;2.7415e-05
67;trace;1;0;0;0
67;calc_total;1;46.2515;46.2515;46.2515
72;compErr;1;2.295e-06;2.295e-06;2.295e-06
72;init;1;2.14055;2.14055;2.14055
72;update;1;45.6359;45.6359;45.6359
72;sync;1;0.6082;0.6082;0.6082
72;evalKnownDf;1;0;0;0
72;write;1;3.2141e-05;3.2141e-05;3.2141e-05
72;trace;1;0;0;0
72;calc_total;1;46.2441;46.2441;46.2441
0;total;1;208.335;208.335;208.335
11;compErr;1;1.558e-06;1.558e-06;1.558e-06
11;init;1;2.14662;2.14662;2.14662
11;update;1;46.1477;46.1477;46.1477
11;sync;1;1.24023;1.24023;1.24023
11;evalKnownDf;1;0;0;0
11;write;1;2.1684e-05;2.1684e-05;2.1684e-05
11;trace;1;0;0;0
11;calc_total;1;47.3879;47.3879;47.3879
0;total;1;208.321;208.321;208.321
45;compErr;1;2.367e-06;2.367e-06;2.367e-06
45;init;1;2.14076;2.14076;2.14076
45;update;1;45.7174;45.7174;45.7174
45;sync;1;2.33145;2.33145;2.33145
45;evalKnownDf;1;0;0;0
45;write;1;3.3361e-05;3.3361e-05;3.3361e-05
45;trace;1;0;0;0
45;calc_total;1;48.0489;48.0489;48.0489
51;evalKnownDf;1;0;0;0
51;write;1;3.8282e-05;3.8282e-05;3.8282e-05
51;trace;1;0;0;0
51;calc_total;1;48.554;48.554;48.554
73;compErr;1;1.973e-06;1.973e-06;1.973e-06
73;init;1;2.14855;2.14855;2.14855
73;update;1;45.8485;45.8485;45.8485
73;sync;1;1.29968;1.29968;1.29968
73;evalKnownDf;1;0;0;0
73;write;1;2.2834e-05;2.2834e-05;2.2834e-05
73;trace;1;0;0;0
73;calc_total;1;47.1481;47.1481;47.1481
0;total;1;208.335;208.335;208.335
12;compErr;1;2.571e-06;2.571e-06;2.571e-06
12;init;1;2.15659;2.15659;2.15659
12;update;1;45.4823;45.4823;45.4823
12;sync;1;3.0465;3.0465;3.0465
12;evalKnownDf;1;0;0;0
12;write;1;2.7399e-05;2.7399e-05;2.7399e-05
12;trace;1;0;0;0
12;calc_total;1;48.5288;48.5288;48.5288
0;total;1;208.32;208.32;208.32
37;compErr;1;2.109e-06;2.109e-06;2.109e-06
37;init;1;2.13906;2.13906;2.13906
37;update;1;45.5378;45.5378;45.5378
37;sync;1;2.54122;2.54122;2.54122
37;evalKnownDf;1;0;0;0
37;write;1;2.5118e-05;2.5118e-05;2.5118e-05
37;trace;1;0;0;0
48;compErr;1;2.598e-06;2.598e-06;2.598e-06
48;init;1;2.14598;2.14598;2.14598
48;update;1;45.4514;45.4514;45.4514
48;sync;1;5.04073;5.04073;5.04073
48;evalKnownDf;1;0;0;0
48;write;1;3.5072e-05;3.5072e-05;3.5072e-05
74;compErr;1;1.831e-06;1.831e-06;1.831e-06
74;init;1;2.15455;2.15455;2.15455
74;update;1;45.673;45.673;45.673
74;sync;1;1.35043;1.35043;1.35043
74;evalKnownDf;1;0;0;0
74;write;1;2.1435e-05;2.1435e-05;2.1435e-05
74;trace;1;0;0;0
74;calc_total;1;47.0234;47.0234;47.0234
0;total;1;208.335;208.335;208.335
13;compErr;1;2.467e-06;2.467e-06;2.467e-06
13;init;1;2.19434;2.19434;2.19434
13;update;1;46.0091;46.0091;46.0091
13;sync;1;3.17493;3.17493;3.17493
13;evalKnownDf;1;0;0;0
13;write;1;2.6868e-05;2.6868e-05;2.6868e-05
13;trace;1;0;0;0
13;calc_total;1;49.184;49.184;49.184
0;total;1;208.321;208.321;208.321
41;compErr;1;4.736e-06;4.736e-06;4.736e-06
41;init;1;2.16116;2.16116;2.16116
41;update;1;45.6769;45.6769;45.6769
41;sync;1;4.16221;4.16221;4.16221
41;evalKnownDf;1;0;0;0
41;write;1;2.9521e-05;2.9521e-05;2.9521e-05
41;trace;1;0;0;0
41;calc_total;1;49.8391;49.8391;49.8391
48;trace;1;0;0;0
48;calc_total;1;50.4921;50.4921;50.4921
75;compErr;1;1.325e-06;1.325e-06;1.325e-06
75;init;1;2.19476;2.19476;2.19476
75;update;1;45.9053;45.9053;45.9053
75;sync;1;1.81801;1.81801;1.81801
75;evalKnownDf;1;0;0;0
75;write;1;2.4476e-05;2.4476e-05;2.4476e-05
75;trace;1;0;0;0
75;calc_total;1;47.7233;47.7233;47.7233
0;total;1;208.335;208.335;208.335
14;compErr;1;1.43e-06;1.43e-06;1.43e-06
14;init;1;2.17078;2.17078;2.17078
14;update;1;45.9116;45.9116;45.9116
14;sync;1;2.16443;2.16443;2.16443
14;evalKnownDf;1;0;0;0
14;write;1;2.076e-05;2.076e-05;2.076e-05
14;trace;1;0;0;0
14;calc_total;1;48.076;48.076;48.076
0;total;1;208.321;208.321;208.321
37;calc_total;1;48.079;48.079;48.079
76;compErr;1;2.141e-06;2.141e-06;2.141e-06
76;init;1;2.15017;2.15017;2.15017
76;update;1;45.5015;45.5015;45.5015
76;sync;1;2.09573;2.09573;2.09573
76;evalKnownDf;1;0;0;0
76;write;1;2.6535e-05;2.6535e-05;2.6535e-05
76;trace;1;0;0;0
76;calc_total;1;47.5973;47.5973;47.5973
0;total;1;208.335;208.335;208.335
15;compErr;1;3.036e-06;3.036e-06;3.036e-06
15;init;1;2.15353;2.15353;2.15353
15;update;1;45.8462;45.8462;45.8462
15;sync;1;3.49646;3.49646;3.49646
15;evalKnownDf;1;0;0;0
15;write;1;2.896e-05;2.896e-05;2.896e-05
15;trace;1;0;0;0
15;calc_total;1;49.3426;49.3426;49.3426
0;total;1;208.32;208.32;208.32
38;compErr;1;2.513e-06;2.513e-06;2.513e-06
38;init;1;2.14411;2.14411;2.14411
77;compErr;1;2.073e-06;2.073e-06;2.073e-06
77;init;1;2.145;2.145;2.145
77;update;1;45.8574;45.8574;45.8574
77;sync;1;1.30289;1.30289;1.30289
77;evalKnownDf;1;0;0;0
77;write;1;2.3847e-05;2.3847e-05;2.3847e-05
77;trace;1;0;0;0
77;calc_total;1;47.1603;47.1603;47.1603
0;total;1;208.335;208.335;208.335
16;compErr;1;1.896e-06;1.896e-06;1.896e-06
16;init;1;2.14877;2.14877;2.14877
16;update;1;45.3875;45.3875;45.3875
16;sync;1;1.80762;1.80762;1.80762
16;evalKnownDf;1;0;0;0
16;write;1;2.414e-05;2.414e-05;2.414e-05
16;trace;1;0;0;0
16;calc_total;1;47.1951;47.1951;47.1951
0;total;1;208.32;208.32;208.32
78;compErr;1;1.69e-06;1.69e-06;1.69e-06
78;init;1;2.15668;2.15668;2.15668
78;update;1;45.7617;45.7617;45.7617
78;sync;1;1.56881;1.56881;1.56881
78;evalKnownDf;1;0;0;0
78;write;1;2.3917e-05;2.3917e-05;2.3917e-05
78;trace;1;0;0;0
78;calc_total;1;47.3306;47.3306;47.3306
0;total;1;208.335;208.335;208.335
17;compErr;1;1.454e-06;1.454e-06;1.454e-06
17;init;1;2.15063;2.15063;2.15063
17;update;1;45.7331;45.7331;45.7331
17;sync;1;2.86011;2.86011;2.86011
17;evalKnownDf;1;0;0;0
17;write;1;2.8691e-05;2.8691e-05;2.8691e-05
17;trace;1;0;0;0
17;calc_total;1;48.5933;48.5933;48.5933
0;total;1;208.321;208.321;208.321
79;compErr;1;2.984e-06;2.984e-06;2.984e-06
79;init;1;2.1485;2.1485;2.1485
79;update;1;45.9277;45.9277;45.9277
79;sync;1;2.34693;2.34693;2.34693
79;evalKnownDf;1;0;0;0
79;write;1;2.4213e-05;2.4213e-05;2.4213e-05
79;trace;1;0;0;0
79;calc_total;1;48.2746;48.2746;48.2746
0;total;1;208.335;208.335;208.335
18;compErr;1;1.936e-06;1.936e-06;1.936e-06
18;init;1;2.14945;2.14945;2.14945
18;update;1;45.7036;45.7036;45.7036
18;sync;1;2.79759;2.79759;2.79759
18;evalKnownDf;1;0;0;0
18;write;1;2.9821e-05;2.9821e-05;2.9821e-05
18;trace;1;0;0;0
18;calc_total;1;48.5012;48.5012;48.5012
0;total;1;208.321;208.321;208.321
80;compErr;1;2.545e-06;2.545e-06;2.545e-06
80;init;1;2.15217;2.15217;2.15217
80;update;1;45.3975;45.3975;45.3975
80;sync;1;3.1492;3.1492;3.1492
80;evalKnownDf;1;0;0;0
80;write;1;2.5324e-05;2.5324e-05;2.5324e-05
80;trace;1;0;0;0
80;calc_total;1;48.5467;48.5467;48.5467
0;total;1;208.335;208.335;208.335
19;compErr;1;1.789e-06;1.789e-06;1.789e-06
19;init;1;2.15191;2.15191;2.15191
19;update;1;45.7778;45.7778;45.7778
19;sync;1;3.67198;3.67198;3.67198
19;evalKnownDf;1;0;0;0
19;write;1;2.1326e-05;2.1326e-05;2.1326e-05
19;trace;1;0;0;0
19;calc_total;1;49.4497;49.4497;49.4497
0;total;1;208.321;208.321;208.321
81;compErr;1;2.608e-06;2.608e-06;2.608e-06
81;init;1;2.15042;2.15042;2.15042
81;update;1;45.6387;45.6387;45.6387
81;sync;1;2.39538;2.39538;2.39538
81;evalKnownDf;1;0;0;0
81;write;1;2.7095e-05;2.7095e-05;2.7095e-05
81;trace;1;0;0;0
81;calc_total;1;48.034;48.034;48.034
0;total;1;208.335;208.335;208.335
20;compErr;1;2.449e-06;2.449e-06;2.449e-06
20;init;1;2.15734;2.15734;2.15734
20;update;1;45.5749;45.5749;45.5749
20;sync;1;3.0363;3.0363;3.0363
20;evalKnownDf;1;0;0;0
20;write;1;2.9023e-05;2.9023e-05;2.9023e-05
20;trace;1;0;0;0
20;calc_total;1;48.6111;48.6111;48.6111
0;total;1;208.32;208.32;208.32
82;compErr;1;1.154e-06;1.154e-06;1.154e-06
82;init;1;2.17762;2.17762;2.17762
82;update;1;46.0772;46.0772;46.0772
82;sync;1;0.533082;0.533082;0.533082
82;evalKnownDf;1;0;0;0
82;write;1;1.9572e-05;1.9572e-05;1.9572e-05
82;trace;1;0;0;0
82;calc_total;1;46.6103;46.6103;46.6103
0;total;1;208.335;208.335;208.335
21;compErr;1;2.19e-06;2.19e-06;2.19e-06
21;init;1;2.12822;2.12822;2.12822
21;update;1;45.584;45.584;45.584
21;sync;1;2.57655;2.57655;2.57655
21;evalKnownDf;1;0;0;0
21;write;1;2.898e-05;2.898e-05;2.898e-05
21;trace;1;0;0;0
21;calc_total;1;48.1606;48.1606;48.1606
0;total;1;208.32;208.32;208.32
83;compErr;1;1.634e-06;1.634e-06;1.634e-06
83;init;1;2.14563;2.14563;2.14563
83;update;1;45.8843;45.8843;45.8843
83;sync;1;0.89447;0.89447;0.89447
83;evalKnownDf;1;0;0;0
83;write;1;2.2771e-05;2.2771e-05;2.2771e-05
83;trace;1;0;0;0
83;calc_total;1;46.7788;46.7788;46.7788
0;total;1;208.335;208.335;208.335
22;compErr;1;1.956e-06;1.956e-06;1.956e-06
22;init;1;2.18841;2.18841;2.18841
22;update;1;46.0484;46.0484;46.0484
22;sync;1;2.93543;2.93543;2.93543
22;evalKnownDf;1;0;0;0
22;write;1;2.3008e-05;2.3008e-05;2.3008e-05
22;trace;1;0;0;0
22;calc_total;1;48.9838;48.9838;48.9838
0;total;1;208.321;208.321;208.321
23;compErr;1;2.511e-06;2.511e-06;2.511e-06
23;init;1;2.14362;2.14362;2.14362
23;update;1;46.1075;46.1075;46.1075
23;sync;1;2.07199;2.07199;2.07199
23;evalKnownDf;1;0;0;0
23;write;1;3.2384e-05;3.2384e-05;3.2384e-05
23;trace;1;0;0;0
23;calc_total;1;48.1795;48.1795;48.1795
0;total;1;208.32;208.32;208.32
38;update;1;45.6701;45.6701;45.6701
38;sync;1;2.83075;2.83075;2.83075
38;evalKnownDf;1;0;0;0
38;write;1;2.7862e-05;2.7862e-05;2.7862e-05
38;trace;1;0;0;0
53;compErr;1;2.154e-06;2.154e-06;2.154e-06
53;init;1;2.169;2.169;2.169
53;update;1;45.7545;45.7545;45.7545
53;sync;1;2.59565;2.59565;2.59565
53;evalKnownDf;1;0;0;0
53;write;1;2.663e-05;2.663e-05;2.663e-05
53;trace;1;0;0;0
53;calc_total;1;48.3501;48.3501;48.3501
38;calc_total;1;48.5009;48.5009;48.5009
54;compErr;1;2.005e-06;2.005e-06;2.005e-06
54;init;1;2.14902;2.14902;2.14902
54;update;1;45.8984;45.8984;45.8984
54;sync;1;1.00981;1.00981;1.00981
54;evalKnownDf;1;0;0;0
54;write;1;2.6418e-05;2.6418e-05;2.6418e-05
54;trace;1;0;0;0
54;calc_total;1;46.9082;46.9082;46.9082
24;compErr;1;2.751e-06;2.751e-06;2.751e-06
24;init;1;2.15481;2.15481;2.15481
24;update;1;45.9731;45.9731;45.9731
24;sync;1;2.15077;2.15077;2.15077
24;evalKnownDf;1;0;0;0
24;write;1;2.7299e-05;2.7299e-05;2.7299e-05
24;trace;1;0;0;0
24;calc_total;1;48.1238;48.1238;48.1238
0;total;1;202.662;202.662;202.662
55;compErr;1;2.187e-06;2.187e-06;2.187e-06
55;init;1;2.15187;2.15187;2.15187
55;update;1;45.4896;45.4896;45.4896
55;sync;1;3.54001;3.54001;3.54001
55;evalKnownDf;1;0;0;0
55;write;1;3.1333e-05;3.1333e-05;3.1333e-05
55;trace;1;0;0;0
55;calc_total;1;49.0296;49.0296;49.0296
0;total;1;202.661;202.661;202.661
56;compErr;1;2.816e-06;2.816e-06;2.816e-06
56;init;1;2.15767;2.15767;2.15767
56;update;1;45.6642;45.6642;45.6642
56;sync;1;1.79912;1.79912;1.79912
56;evalKnownDf;1;0;0;0
56;write;1;2.9291e-05;2.9291e-05;2.9291e-05
56;trace;1;0;0;0
56;calc_total;1;47.4634;47.4634;47.4634
0;total;1;202.661;202.661;202.661
71;compErr;1;2.32e-06;2.32e-06;2.32e-06
71;init;1;2.15008;2.15008;2.15008
71;update;1;45.8393;45.8393;45.8393
71;sync;1;1.77439;1.77439;1.77439
71;evalKnownDf;1;0;0;0
71;write;1;2.8313e-05;2.8313e-05;2.8313e-05
71;trace;1;0;0;0
71;calc_total;1;47.6137;47.6137;47.6137
0;total;1;202.661;202.661;202.661
0;total;1;202.667;202.667;202.667
0;total;1;202.661;202.661;202.661
0;total;1;202.667;202.667;202.667
0;total;1;202.661;202.661;202.661
0;total;1;202.667;202.667;202.667
0;total;1;202.661;202.661;202.661
0;total;1;202.667;202.667;202.667
0;total;1;202.661;202.661;202.661
52;compErr;1;2.398e-06;2.398e-06;2.398e-06
52;init;1;2.19614;2.19614;2.19614
52;update;1;45.8223;45.8223;45.8223
52;sync;1;1.58364;1.58364;1.58364
52;evalKnownDf;1;0;0;0
52;write;1;2.7219e-05;2.7219e-05;2.7219e-05
52;trace;1;0;0;0
52;calc_total;1;47.4059;47.4059;47.4059
0;total;1;202.667;202.667;202.667
0;total;1;202.661;202.661;202.661
0;total;1;202.666;202.666;202.666
0;total;1;202.661;202.661;202.661
0;total;1;202.667;202.667;202.667
0;total;1;202.662;202.662;202.662
0;total;1;202.667;202.667;202.667
35;compErr;1;1.698e-06;1.698e-06;1.698e-06
35;init;1;2.15705;2.15705;2.15705
35;update;1;46.0905;46.0905;46.0905
35;sync;1;2.21261;2.21261;2.21261
35;evalKnownDf;1;0;0;0
35;write;1;1.8634e-05;1.8634e-05;1.8634e-05
35;trace;1;0;0;0
35;calc_total;1;48.3031;48.3031;48.3031
0;total;1;202.661;202.661;202.661
0;total;1;202.667;202.667;202.667
36;compErr;1;2.057e-06;2.057e-06;2.057e-06
36;init;1;2.13381;2.13381;2.13381
36;update;1;45.7182;45.7182;45.7182
36;sync;1;2.31304;2.31304;2.31304
36;evalKnownDf;1;0;0;0
36;write;1;3.7811e-05;3.7811e-05;3.7811e-05
36;trace;1;0;0;0
36;calc_total;1;48.0313;48.0313;48.0313
0;total;1;202.662;202.662;202.662
0;total;1;202.667;202.667;202.667
0;total;1;202.661;202.661;202.661
0;total;1;202.667;202.667;202.667
0;total;1;202.662;202.662;202.662
0;total;1;202.666;202.666;202.666
39;compErr;1;3.455e-06;3.455e-06;3.455e-06
39;init;1;2.18767;2.18767;2.18767
39;update;1;46.0938;46.0938;46.0938
39;sync;1;2.70641;2.70641;2.70641
39;evalKnownDf;1;0;0;0
39;write;1;3.0411e-05;3.0411e-05;3.0411e-05
39;trace;1;0;0;0
39;calc_total;1;48.8002;48.8002;48.8002
0;total;1;202.662;202.662;202.662
0;total;1;202.666;202.666;202.666
0;total;1;202.662;202.662;202.662
0;total;1;202.666;202.666;202.666
0;total;1;202.662;202.662;202.662
0;total;1;202.667;202.667;202.667
0;total;1;202.662;202.662;202.662
0;total;1;202.667;202.667;202.667
0;total;1;202.662;202.662;202.662
0;total;1;202.667;202.667;202.667
0;total;1;202.662;202.662;202.662
0;total;1;202.667;202.667;202.667
0;total;1;202.662;202.662;202.662
0;total;1;202.666;202.666;202.666
46;compErr;1;2.875e-06;2.875e-06;2.875e-06
46;init;1;2.15208;2.15208;2.15208
46;update;1;45.6594;45.6594;45.6594
46;sync;1;3.5941;3.5941;3.5941
46;evalKnownDf;1;0;0;0
46;write;1;3.4645e-05;3.4645e-05;3.4645e-05
46;trace;1;0;0;0
46;calc_total;1;49.2535;49.2535;49.2535
0;total;1;202.661;202.661;202.661
0;total;1;202.667;202.667;202.667
47;compErr;1;2.669e-06;2.669e-06;2.669e-06
47;init;1;2.16863;2.16863;2.16863
47;update;1;45.8183;45.8183;45.8183
47;sync;1;3.6927;3.6927;3.6927
47;evalKnownDf;1;0;0;0
47;write;1;2.8203e-05;2.8203e-05;2.8203e-05
47;trace;1;0;0;0
47;calc_total;1;49.511;49.511;49.511
0;total;1;202.661;202.661;202.661
68;compErr;1;1.717e-06;1.717e-06;1.717e-06
68;init;1;2.15781;2.15781;2.15781
68;update;1;45.7524;45.7524;45.7524
68;sync;1;2.25847;2.25847;2.25847
68;evalKnownDf;1;0;0;0
68;write;1;2.6713e-05;2.6713e-05;2.6713e-05
68;trace;1;0;0;0
68;calc_total;1;48.0108;48.0108;48.0108
0;total;1;202.667;202.667;202.667
0;total;1;202.667;202.667;202.667
0;total;1;202.667;202.667;202.667
0;total;1;202.666;202.666;202.666
84;compErr;1;2.544e-06;2.544e-06;2.544e-06
84;init;1;2.14793;2.14793;2.14793
84;update;1;45.7128;45.7128;45.7128
84;sync;1;1.28609;1.28609;1.28609
84;evalKnownDf;1;0;0;0
84;write;1;3.0426e-05;3.0426e-05;3.0426e-05
84;trace;1;0;0;0
84;calc_total;1;46.9989;46.9989;46.9989
0;total;1;208.335;208.335;208.335
85;compErr;1;2.489e-06;2.489e-06;2.489e-06
85;init;1;2.14736;2.14736;2.14736
85;update;1;45.7056;45.7056;45.7056
85;sync;1;3.29391;3.29391;3.29391
85;evalKnownDf;1;0;0;0
85;write;1;2.7093e-05;2.7093e-05;2.7093e-05
85;trace;1;0;0;0
85;calc_total;1;48.9995;48.9995;48.9995
0;total;1;208.335;208.335;208.335
86;compErr;1;2.956e-06;2.956e-06;2.956e-06
86;init;1;2.15303;2.15303;2.15303
86;update;1;45.5427;45.5427;45.5427
86;sync;1;3.37926;3.37926;3.37926
86;evalKnownDf;1;0;0;0
86;write;1;2.7164e-05;2.7164e-05;2.7164e-05
86;trace;1;0;0;0
86;calc_total;1;48.922;48.922;48.922
0;total;1;208.334;208.334;208.334
87;compErr;1;2.243e-06;2.243e-06;2.243e-06
87;init;1;2.15658;2.15658;2.15658
87;update;1;45.5865;45.5865;45.5865
87;sync;1;3.57366;3.57366;3.57366
87;evalKnownDf;1;0;0;0
87;write;1;3.2363e-05;3.2363e-05;3.2363e-05
87;trace;1;0;0;0
87;calc_total;1;49.1602;49.1602;49.1602
0;total;1;208.335;208.335;208.335
88;compErr;1;2.358e-06;2.358e-06;2.358e-06
88;init;1;2.19741;2.19741;2.19741
88;update;1;45.8359;45.8359;45.8359
88;sync;1;0.520122;0.520122;0.520122
88;evalKnownDf;1;0;0;0
88;write;1;3.4677e-05;3.4677e-05;3.4677e-05
88;trace;1;0;0;0
88;calc_total;1;46.356;46.356;46.356
0;total;1;208.334;208.334;208.334
0;total;1;208.335;208.335;208.335
0;total;1;208.335;208.335;208.335
0;total;1;208.335;208.335;208.335
0;total;1;208.334;208.334;208.334
0;total;1;208.334;208.334;208.334
0;total;1;208.334;208.334;208.334
0;total;1;208.334;208.334;208.334
