# Supplementary material for: A Halo abstraction for distributed n-dimensional structured grids within the C++ PGAS library DASH
Source: PeerJ Comput Sci. 2023 Feb 3;9:e1203. doi: 10.7717/peerj-cs.1203 (PMC10280232; doi:10.7717/peerj-cs.1203)
Supplement: Supplemental Information 4 [file peerj-cs-09-1203-s004.gz › raw_dash_scafes/res_2d_sc/weak/scafes_heat2d_n64_c24_360000_28765958.out]

SCAFES
REMARK: No time step width tau was specified.
 Set tau=1.0 and proceeded. 

216;compErr;1;2.331e-06;2.331e-06;2.331e-06
216;init;1;2.14194;2.14194;2.14194
216;update;1;45.6006;45.6006;45.6006
216;sync;1;0.850022;0.850022;0.850022
216;evalKnownDf;1;0;0;0
216;write;1;3.0467e-05;3.0467e-05;3.0467e-05
216;trace;1;0;0;0
216;calc_total;1;46.4506;46.4506;46.4506
24;compErr;1;1.983e-06;1.983e-06;1.983e-06
24;init;1;2.13348;2.13348;2.13348
24;update;1;45.4309;45.4309;45.4309
24;sync;1;4.85672;4.85672;4.85672
24;evalKnownDf;1;0;0;0
24;write;1;2.9098e-05;2.9098e-05;2.9098e-05
24;trace;1;0;0;0
24;calc_total;1;50.2876;50.2876;50.2876
840;compErr;1;2.55e-06;2.55e-06;2.55e-06
840;init;1;2.21303;2.21303;2.21303
840;update;1;45.8408;45.8408;45.8408
840;sync;1;1.49161;1.49161;1.49161
840;evalKnownDf;1;0;0;0
840;write;1;3.1144e-05;3.1144e-05;3.1144e-05
840;trace;1;0;0;0
840;calc_total;1;47.3324;47.3324;47.3324
984;compErr;1;3.696e-06;3.696e-06;3.696e-06
984;init;1;2.14876;2.14876;2.14876
984;update;1;45.5641;45.5641;45.5641
984;sync;1;6.98068;6.98068;6.98068
984;evalKnownDf;1;0;0;0
984;write;1;3.1691e-05;3.1691e-05;3.1691e-05
984;trace;1;0;0;0
984;calc_total;1;52.5447;52.5447;52.5447
937;compErr;1;3.162e-06;3.162e-06;3.162e-06
72;compErr;1;2.555e-06;2.555e-06;2.555e-06
72;init;1;2.15577;2.15577;2.15577
72;update;1;45.4526;45.4526;45.4526
72;sync;1;14.5294;14.5294;14.5294
72;evalKnownDf;1;0;0;0
72;write;1;2.8475e-05;2.8475e-05;2.8475e-05
72;trace;1;0;0;0
72;calc_total;1;59.982;59.982;59.982
566;compErr;1;2.846e-06;2.846e-06;2.846e-06
566;init;1;2.14358;2.14358;2.14358
566;update;1;45.514;45.514;45.514
566;sync;1;14.9713;14.9713;14.9713
566;evalKnownDf;1;0;0;0
566;write;1;3.5899e-05;3.5899e-05;3.5899e-05
566;trace;1;0;0;0
566;calc_total;1;60.4854;60.4854;60.4854
1176;compErr;1;2.218e-06;2.218e-06;2.218e-06
1176;init;1;2.16411;2.16411;2.16411
1176;update;1;45.8913;45.8913;45.8913
1176;sync;1;8.47502;8.47502;8.47502
1176;evalKnownDf;1;0;0;0
1176;write;1;2.917e-05;2.917e-05;2.917e-05
1176;trace;1;0;0;0
1176;calc_total;1;54.3663;54.3663;54.3663
1280;compErr;1;1.76e-06;1.76e-06;1.76e-06
1280;init;1;2.12991;2.12991;2.12991
1280;update;1;45.879;45.879;45.879
1280;sync;1;45.0701;45.0701;45.0701
1280;evalKnownDf;1;0;0;0
1280;write;1;2.2357e-05;2.2357e-05;2.2357e-05
1280;trace;1;0;0;0
1280;calc_total;1;90.9491;90.9491;90.9491
1032;compErr;1;2.643e-06;2.643e-06;2.643e-06
1032;init;1;2.13639;2.13639;2.13639
1032;update;1;45.6257;45.6257;45.6257
1032;sync;1;47.3598;47.3598;47.3598
1032;evalKnownDf;1;0;0;0
1032;write;1;2.7997e-05;2.7997e-05;2.7997e-05
1032;trace;1;0;0;0
1032;calc_total;1;92.9855;92.9855;92.9855
462;compErr;1;1.901e-06;1.901e-06;1.901e-06
462;init;1;2.21058;2.21058;2.21058
462;update;1;45.6775;45.6775;45.6775
462;sync;1;9.82903;9.82903;9.82903
462;evalKnownDf;1;0;0;0
462;write;1;2.4146e-05;2.4146e-05;2.4146e-05
462;trace;1;0;0;0
462;calc_total;1;55.5065;55.5065;55.5065
528;compErr;1;3.758e-06;3.758e-06;3.758e-06
528;init;1;2.24671;2.24671;2.24671
528;update;1;45.7179;45.7179;45.7179
528;sync;1;0.546186;0.546186;0.546186
528;evalKnownDf;1;0;0;0
528;write;1;3.2877e-05;3.2877e-05;3.2877e-05
528;trace;1;0;0;0
528;calc_total;1;46.2641;46.2641;46.2641
576;compErr;1;2.894e-06;2.894e-06;2.894e-06
576;init;1;2.16837;2.16837;2.16837
576;update;1;45.6205;45.6205;45.6205
576;sync;1;15.4817;15.4817;15.4817
576;evalKnownDf;1;0;0;0
576;write;1;3.1485e-05;3.1485e-05;3.1485e-05
576;trace;1;0;0;0
576;calc_total;1;61.1022;61.1022;61.1022
1153;compErr;1;2.521e-06;2.521e-06;2.521e-06
1153;init;1;2.14648;2.14648;2.14648
1153;update;1;45.5087;45.5087;45.5087
1153;sync;1;7.63393;7.63393;7.63393
1153;evalKnownDf;1;0;0;0
1153;write;1;2.8046e-05;2.8046e-05;2.8046e-05
1153;trace;1;0;0;0
1153;calc_total;1;53.1427;53.1427;53.1427
96;compErr;1;3.445e-06;3.445e-06;3.445e-06
96;init;1;2.13924;2.13924;2.13924
96;update;1;45.5503;45.5503;45.5503
96;sync;1;9.23835;9.23835;9.23835
96;evalKnownDf;1;0;0;0
96;write;1;3.3339e-05;3.3339e-05;3.3339e-05
96;trace;1;0;0;0
96;calc_total;1;54.7887;54.7887;54.7887
144;compErr;1;1.803e-06;1.803e-06;1.803e-06
144;init;1;2.14565;2.14565;2.14565
144;update;1;45.8552;45.8552;45.8552
144;sync;1;8.87976;8.87976;8.87976
144;evalKnownDf;1;0;0;0
144;write;1;2.5758e-05;2.5758e-05;2.5758e-05
144;trace;1;0;0;0
144;calc_total;1;54.735;54.735;54.735
480;compErr;1;2.375e-06;2.375e-06;2.375e-06
480;init;1;2.15485;2.15485;2.15485
480;update;1;45.2873;45.2873;45.2873
480;sync;1;15.7035;15.7035;15.7035
480;evalKnownDf;1;0;0;0
480;write;1;3e-05;3e-05;3e-05
480;trace;1;0;0;0
480;calc_total;1;60.9908;60.9908;60.9908
192;compErr;1;2.179e-06;2.179e-06;2.179e-06
192;init;1;2.1597;2.1597;2.1597
192;update;1;45.82;45.82;45.82
192;sync;1;13.5235;13.5235;13.5235
192;evalKnownDf;1;0;0;0
192;write;1;2.5677e-05;2.5677e-05;2.5677e-05
192;trace;1;0;0;0
192;calc_total;1;59.3434;59.3434;59.3434
1056;compErr;1;2.817e-06;2.817e-06;2.817e-06
1056;init;1;2.1701;2.1701;2.1701
1056;update;1;45.4146;45.4146;45.4146
1056;sync;1;8.78367;8.78367;8.78367
1056;evalKnownDf;1;0;0;0
1056;write;1;3.0326e-05;3.0326e-05;3.0326e-05
1056;trace;1;0;0;0
1056;calc_total;1;54.1983;54.1983;54.1983
288;compErr;1;3.394e-06;3.394e-06;3.394e-06
288;init;1;2.20964;2.20964;2.20964
288;update;1;45.598;45.598;45.598
288;sync;1;1.78546;1.78546;1.78546
288;evalKnownDf;1;0;0;0
288;write;1;3.2924e-05;3.2924e-05;3.2924e-05
288;trace;1;0;0;0
288;calc_total;1;47.3835;47.3835;47.3835
336;compErr;1;2.499e-06;2.499e-06;2.499e-06
336;init;1;2.1607;2.1607;2.1607
336;update;1;45.4728;45.4728;45.4728
336;sync;1;14.1312;14.1312;14.1312
336;evalKnownDf;1;0;0;0
336;write;1;2.8573e-05;2.8573e-05;2.8573e-05
336;trace;1;0;0;0
336;calc_total;1;59.6039;59.6039;59.6039
384;compErr;1;2.257e-06;2.257e-06;2.257e-06
384;init;1;2.15095;2.15095;2.15095
384;update;1;45.5728;45.5728;45.5728
384;sync;1;5.10943;5.10943;5.10943
384;evalKnownDf;1;0;0;0
384;write;1;2.7898e-05;2.7898e-05;2.7898e-05
384;trace;1;0;0;0
384;calc_total;1;50.6822;50.6822;50.6822
256;compErr;1;2.816e-06;2.816e-06;2.816e-06
256;init;1;2.15011;2.15011;2.15011
256;update;1;45.5116;45.5116;45.5116
256;sync;1;0.583329;0.583329;0.583329
256;evalKnownDf;1;0;0;0
256;write;1;3.5173e-05;3.5173e-05;3.5173e-05
256;trace;1;0;0;0
256;calc_total;1;46.0949;46.0949;46.0949
832;compErr;1;2.616e-06;2.616e-06;2.616e-06
832;init;1;2.12569;2.12569;2.12569
832;update;1;45.3164;45.3164;45.3164
832;sync;1;51.511;51.511;51.511
832;evalKnownDf;1;0;0;0
832;write;1;3.4598e-05;3.4598e-05;3.4598e-05
832;trace;1;0;0;0
832;calc_total;1;96.8274;96.8274;96.8274
864;compErr;1;4.949e-06;4.949e-06;4.949e-06
864;init;1;2.16197;2.16197;2.16197
864;update;1;45.8614;45.8614;45.8614
864;sync;1;50.7982;50.7982;50.7982
864;evalKnownDf;1;0;0;0
864;write;1;3.6389e-05;3.6389e-05;3.6389e-05
864;trace;1;0;0;0
864;calc_total;1;96.6595;96.6595;96.6595
624;compErr;1;1.602e-06;1.602e-06;1.602e-06
624;init;1;2.14771;2.14771;2.14771
624;update;1;45.6402;45.6402;45.6402
624;sync;1;8.04166;8.04166;8.04166
624;evalKnownDf;1;0;0;0
624;write;1;2.8126e-05;2.8126e-05;2.8126e-05
624;trace;1;0;0;0
624;calc_total;1;53.6819;53.6819;53.6819
1248;compErr;1;2.79e-06;2.79e-06;2.79e-06
1248;init;1;2.18437;2.18437;2.18437
1248;update;1;45.2587;45.2587;45.2587
1248;sync;1;6.50515;6.50515;6.50515
1248;evalKnownDf;1;0;0;0
1248;write;1;2.7639e-05;2.7639e-05;2.7639e-05
1248;trace;1;0;0;0
1248;calc_total;1;51.7638;51.7638;51.7638
720;compErr;1;2.453e-06;2.453e-06;2.453e-06
720;init;1;2.1447;2.1447;2.1447
720;update;1;45.6298;45.6298;45.6298
720;sync;1;13.2387;13.2387;13.2387
720;evalKnownDf;1;0;0;0
720;write;1;3.2187e-05;3.2187e-05;3.2187e-05
720;trace;1;0;0;0
720;calc_total;1;58.8685;58.8685;58.8685
1024;compErr;1;2.736e-06;2.736e-06;2.736e-06
1024;init;1;2.13752;2.13752;2.13752
1024;update;1;45.644;45.644;45.644
1024;sync;1;41.6213;41.6213;41.6213
1024;evalKnownDf;1;0;0;0
1024;write;1;3.4245e-05;3.4245e-05;3.4245e-05
1024;trace;1;0;0;0
1024;calc_total;1;87.2653;87.2653;87.2653
768;compErr;1;1.895e-06;1.895e-06;1.895e-06
768;init;1;2.12641;2.12641;2.12641
768;update;1;45.8733;45.8733;45.8733
768;sync;1;50.705;50.705;50.705
768;evalKnownDf;1;0;0;0
768;write;1;2.021e-05;2.021e-05;2.021e-05
768;trace;1;0;0;0
768;calc_total;1;96.5783;96.5783;96.5783
1104;compErr;1;5.361e-06;5.361e-06;5.361e-06
1104;init;1;2.18659;2.18659;2.18659
1104;update;1;45.5995;45.5995;45.5995
1104;sync;1;5.22139;5.22139;5.22139
1104;evalKnownDf;1;0;0;0
1104;write;1;3.2127e-05;3.2127e-05;3.2127e-05
1104;trace;1;0;0;0
1104;calc_total;1;50.8209;50.8209;50.8209
448;compErr;1;2.746e-06;2.746e-06;2.746e-06
448;init;1;2.15989;2.15989;2.15989
448;update;1;45.3146;45.3146;45.3146
448;sync;1;0.94064;0.94064;0.94064
448;evalKnownDf;1;0;0;0
448;write;1;3.3639e-05;3.3639e-05;3.3639e-05
448;trace;1;0;0;0
448;calc_total;1;46.2553;46.2553;46.2553
1296;compErr;1;1.544e-06;1.544e-06;1.544e-06
1296;init;1;2.16361;2.16361;2.16361
1296;update;1;46.007;46.007;46.007
1296;sync;1;10.7726;10.7726;10.7726
1296;evalKnownDf;1;0;0;0
1296;write;1;2.0294e-05;2.0294e-05;2.0294e-05
1296;trace;1;0;0;0
1296;calc_total;1;56.7796;56.7796;56.7796
1344;compErr;1;2.518e-06;2.518e-06;2.518e-06
1344;init;1;2.21687;2.21687;2.21687
1344;update;1;45.3042;45.3042;45.3042
1344;sync;1;1.01836;1.01836;1.01836
1344;evalKnownDf;1;0;0;0
1344;write;1;2.9045e-05;2.9045e-05;2.9045e-05
1344;trace;1;0;0;0
1344;calc_total;1;46.3225;46.3225;46.3225
Energy start: 38400
Energy end  : 38235.4
# unit_id;function_name;num_calls;avg_runtime;min_runtime;max_runtime
0;compErr;1;2.325e-06;2.325e-06;2.325e-06
0;init;1;2.17426;2.17426;2.17426
0;update;1;45.7157;45.7157;45.7157
0;sync;1;0.257149;0.257149;0.257149
0;evalKnownDf;1;0;0;0
0;write;1;2.9617e-05;2.9617e-05;2.9617e-05
0;trace;1;0;0;0
0;calc_total;1;45.9729;45.9729;45.9729
312;compErr;1;2.257e-06;2.257e-06;2.257e-06
312;init;1;2.23267;2.23267;2.23267
312;update;1;45.3217;45.3217;45.3217
312;sync;1;1.21081;1.21081;1.21081
312;evalKnownDf;1;0;0;0
312;write;1;2.8793e-05;2.8793e-05;2.8793e-05
312;trace;1;0;0;0
312;calc_total;1;46.5326;46.5326;46.5326
120;compErr;1;1.861e-06;1.861e-06;1.861e-06
120;init;1;3.31912;3.31912;3.31912
120;update;1;45.7271;45.7271;45.7271
120;sync;1;4.48318;4.48318;4.48318
120;evalKnownDf;1;0;0;0
120;write;1;2.629e-05;2.629e-05;2.629e-05
120;trace;1;0;0;0
120;calc_total;1;50.2103;50.2103;50.2103
1224;compErr;1;1.878e-06;1.878e-06;1.878e-06
1224;init;1;2.159;2.159;2.159
1224;update;1;45.526;45.526;45.526
1224;sync;1;9.63654;9.63654;9.63654
1224;evalKnownDf;1;0;0;0
1224;write;1;2.9336e-05;2.9336e-05;2.9336e-05
1224;trace;1;0;0;0
1224;calc_total;1;55.1625;55.1625;55.1625
504;compErr;1;2.177e-06;2.177e-06;2.177e-06
504;init;1;2.15069;2.15069;2.15069
504;update;1;45.6659;45.6659;45.6659
504;sync;1;10.412;10.412;10.412
504;evalKnownDf;1;0;0;0
504;write;1;2.7087e-05;2.7087e-05;2.7087e-05
504;trace;1;0;0;0
504;calc_total;1;56.0779;56.0779;56.0779
600;compErr;1;3.188e-06;3.188e-06;3.188e-06
600;init;1;2.17394;2.17394;2.17394
600;update;1;45.5258;45.5258;45.5258
600;sync;1;6.31685;6.31685;6.31685
600;evalKnownDf;1;0;0;0
600;write;1;2.9036e-05;2.9036e-05;2.9036e-05
600;trace;1;0;0;0
600;calc_total;1;51.8426;51.8426;51.8426
792;compErr;1;2.439e-06;2.439e-06;2.439e-06
792;init;1;2.15555;2.15555;2.15555
792;update;1;45.5117;45.5117;45.5117
792;sync;1;1.1245;1.1245;1.1245
792;evalKnownDf;1;0;0;0
792;write;1;2.983e-05;2.983e-05;2.983e-05
792;trace;1;0;0;0
792;calc_total;1;46.6362;46.6362;46.6362
888;compErr;1;1.793e-06;1.793e-06;1.793e-06
888;init;1;2.21788;2.21788;2.21788
888;update;1;45.6829;45.6829;45.6829
888;sync;1;0.777915;0.777915;0.777915
888;evalKnownDf;1;0;0;0
888;write;1;2.411e-05;2.411e-05;2.411e-05
888;trace;1;0;0;0
888;calc_total;1;46.4608;46.4608;46.4608
168;compErr;1;2.089e-06;2.089e-06;2.089e-06
168;init;1;2.13071;2.13071;2.13071
168;update;1;45.282;45.282;45.282
168;sync;1;47.5376;47.5376;47.5376
168;evalKnownDf;1;0;0;0
168;write;1;2.696e-05;2.696e-05;2.696e-05
168;trace;1;0;0;0
168;calc_total;1;92.8196;92.8196;92.8196
408;compErr;1;1.473e-06;1.473e-06;1.473e-06
408;init;1;2.13499;2.13499;2.13499
408;update;1;45.7003;45.7003;45.7003
408;sync;1;11.6486;11.6486;11.6486
408;evalKnownDf;1;0;0;0
408;write;1;2.5887e-05;2.5887e-05;2.5887e-05
408;trace;1;0;0;0
408;calc_total;1;57.3488;57.3488;57.3488
648;compErr;1;3.771e-06;3.771e-06;3.771e-06
648;init;1;2.14376;2.14376;2.14376
648;update;1;45.5705;45.5705;45.5705
648;sync;1;15.9052;15.9052;15.9052
648;evalKnownDf;1;0;0;0
648;write;1;2.9821e-05;2.9821e-05;2.9821e-05
648;trace;1;0;0;0
648;calc_total;1;61.4757;61.4757;61.4757
1368;compErr;1;7.782e-06;7.782e-06;7.782e-06
1368;init;1;2.15532;2.15532;2.15532
1368;update;1;45.9049;45.9049;45.9049
1368;sync;1;10.7262;10.7262;10.7262
1368;evalKnownDf;1;0;0;0
1368;write;1;3.6874e-05;3.6874e-05;3.6874e-05
1368;trace;1;0;0;0
1368;calc_total;1;56.6311;56.6311;56.6311
1440;compErr;1;3.316e-06;3.316e-06;3.316e-06
1440;init;1;2.20678;2.20678;2.20678
1440;update;1;45.3026;45.3026;45.3026
1440;sync;1;2.7393;2.7393;2.7393
1440;evalKnownDf;1;0;0;0
1440;write;1;3.4417e-05;3.4417e-05;3.4417e-05
1440;trace;1;0;0;0
1440;calc_total;1;48.0419;48.0419;48.0419
1416;compErr;1;1.358e-06;1.358e-06;1.358e-06
1416;init;1;2.19132;2.19132;2.19132
1416;update;1;45.8336;45.8336;45.8336
1416;sync;1;5.21284;5.21284;5.21284
1416;evalKnownDf;1;0;0;0
1416;write;1;2.402e-05;2.402e-05;2.402e-05
1416;trace;1;0;0;0
1416;calc_total;1;51.0464;51.0464;51.0464
1472;compErr;1;2.433e-06;2.433e-06;2.433e-06
1472;init;1;2.1736;2.1736;2.1736
1472;update;1;45.6906;45.6906;45.6906
1472;sync;1;9.81684;9.81684;9.81684
1472;evalKnownDf;1;0;0;0
1472;write;1;2.689e-05;2.689e-05;2.689e-05
1472;trace;1;0;0;0
1472;calc_total;1;55.5075;55.5075;55.5075
1512;compErr;1;2.712e-06;2.712e-06;2.712e-06
1512;init;1;2.24055;2.24055;2.24055
1512;update;1;45.5296;45.5296;45.5296
1512;sync;1;1.73764;1.73764;1.73764
1512;evalKnownDf;1;0;0;0
1512;write;1;2.5765e-05;2.5765e-05;2.5765e-05
1512;trace;1;0;0;0
1512;calc_total;1;47.2673;47.2673;47.2673
217;compErr;1;2.289e-06;2.289e-06;2.289e-06
217;init;1;2.19193;2.19193;2.19193
217;update;1;45.295;45.295;45.295
217;sync;1;1.47232;1.47232;1.47232
217;evalKnownDf;1;0;0;0
217;write;1;3.0424e-05;3.0424e-05;3.0424e-05
217;trace;1;0;0;0
217;calc_total;1;46.7673;46.7673;46.7673
25;compErr;1;2.256e-06;2.256e-06;2.256e-06
25;init;1;2.13261;2.13261;2.13261
25;update;1;45.591;45.591;45.591
25;sync;1;4.48678;4.48678;4.48678
25;evalKnownDf;1;0;0;0
25;write;1;2.767e-05;2.767e-05;2.767e-05
25;trace;1;0;0;0
25;calc_total;1;50.0778;50.0778;50.0778
841;compErr;1;2.132e-06;2.132e-06;2.132e-06
841;init;1;2.16729;2.16729;2.16729
841;update;1;45.7947;45.7947;45.7947
841;sync;1;1.6771;1.6771;1.6771
841;evalKnownDf;1;0;0;0
841;write;1;2.5642e-05;2.5642e-05;2.5642e-05
841;trace;1;0;0;0
841;calc_total;1;47.4718;47.4718;47.4718
985;compErr;1;3.086e-06;3.086e-06;3.086e-06
985;init;1;2.14695;2.14695;2.14695
985;update;1;45.4497;45.4497;45.4497
985;sync;1;7.43967;7.43967;7.43967
985;evalKnownDf;1;0;0;0
985;write;1;3.4217e-05;3.4217e-05;3.4217e-05
985;trace;1;0;0;0
985;calc_total;1;52.8894;52.8894;52.8894
938;compErr;1;1.567e-06;1.567e-06;1.567e-06
938;init;1;2.14716;2.14716;2.14716
938;update;1;45.9757;45.9757;45.9757
938;sync;1;14.1807;14.1807;14.1807
938;evalKnownDf;1;0;0;0
938;write;1;2.7274e-05;2.7274e-05;2.7274e-05
938;trace;1;0;0;0
938;calc_total;1;60.1564;60.1564;60.1564
73;compErr;1;2.061e-06;2.061e-06;2.061e-06
73;init;1;2.16253;2.16253;2.16253
73;update;1;45.5307;45.5307;45.5307
73;sync;1;11.5078;11.5078;11.5078
73;evalKnownDf;1;0;0;0
73;write;1;2.7014e-05;2.7014e-05;2.7014e-05
73;trace;1;0;0;0
73;calc_total;1;57.0386;57.0386;57.0386
568;compErr;1;3.929e-06;3.929e-06;3.929e-06
568;init;1;2.15689;2.15689;2.15689
568;update;1;45.4578;45.4578;45.4578
568;sync;1;12.7705;12.7705;12.7705
568;evalKnownDf;1;0;0;0
568;write;1;3.6169e-05;3.6169e-05;3.6169e-05
568;trace;1;0;0;0
568;calc_total;1;58.2283;58.2283;58.2283
1177;compErr;1;1.915e-06;1.915e-06;1.915e-06
1177;init;1;2.14584;2.14584;2.14584
1177;update;1;45.6945;45.6945;45.6945
1177;sync;1;9.25107;9.25107;9.25107
1177;evalKnownDf;1;0;0;0
1177;write;1;2.5891e-05;2.5891e-05;2.5891e-05
1177;trace;1;0;0;0
1177;calc_total;1;54.9455;54.9455;54.9455
1281;compErr;1;1.844e-06;1.844e-06;1.844e-06
1281;init;1;2.14856;2.14856;2.14856
1281;update;1;45.3945;45.3945;45.3945
1281;sync;1;25.1713;25.1713;25.1713
1281;evalKnownDf;1;0;0;0
1281;write;1;2.7235e-05;2.7235e-05;2.7235e-05
1281;trace;1;0;0;0
1281;calc_total;1;70.5658;70.5658;70.5658
1033;compErr;1;2.71e-06;2.71e-06;2.71e-06
1033;init;1;2.181;2.181;2.181
1033;update;1;45.4228;45.4228;45.4228
1033;sync;1;12.4594;12.4594;12.4594
1033;evalKnownDf;1;0;0;0
1033;write;1;2.332e-05;2.332e-05;2.332e-05
1033;trace;1;0;0;0
1033;calc_total;1;57.8821;57.8821;57.8821
463;compErr;1;2.3e-06;2.3e-06;2.3e-06
463;init;1;2.14949;2.14949;2.14949
463;update;1;45.6299;45.6299;45.6299
463;sync;1;9.66497;9.66497;9.66497
463;evalKnownDf;1;0;0;0
463;write;1;3.1541e-05;3.1541e-05;3.1541e-05
463;trace;1;0;0;0
463;calc_total;1;55.2949;55.2949;55.2949
529;compErr;1;2.216e-06;2.216e-06;2.216e-06
529;init;1;2.17266;2.17266;2.17266
529;update;1;45.6966;45.6966;45.6966
529;sync;1;1.52449;1.52449;1.52449
529;evalKnownDf;1;0;0;0
529;write;1;2.9982e-05;2.9982e-05;2.9982e-05
529;trace;1;0;0;0
529;calc_total;1;47.2211;47.2211;47.2211
577;compErr;1;2.94e-06;2.94e-06;2.94e-06
577;init;1;2.1575;2.1575;2.1575
577;update;1;45.7196;45.7196;45.7196
577;sync;1;15.4731;15.4731;15.4731
577;evalKnownDf;1;0;0;0
577;write;1;3.2946e-05;3.2946e-05;3.2946e-05
577;trace;1;0;0;0
577;calc_total;1;61.1927;61.1927;61.1927
1156;compErr;1;1.897e-06;1.897e-06;1.897e-06
1156;init;1;2.15054;2.15054;2.15054
1156;update;1;45.5341;45.5341;45.5341
1156;sync;1;42.2539;42.2539;42.2539
1156;evalKnownDf;1;0;0;0
1156;write;1;2.4441e-05;2.4441e-05;2.4441e-05
1156;trace;1;0;0;0
1156;calc_total;1;87.788;87.788;87.788
97;compErr;1;3.515e-06;3.515e-06;3.515e-06
97;init;1;2.1522;2.1522;2.1522
97;update;1;45.3075;45.3075;45.3075
97;sync;1;16.5678;16.5678;16.5678
97;evalKnownDf;1;0;0;0
97;write;1;4.0387e-05;4.0387e-05;4.0387e-05
97;trace;1;0;0;0
97;calc_total;1;61.8753;61.8753;61.8753
145;compErr;1;2.899e-06;2.899e-06;2.899e-06
145;init;1;2.15655;2.15655;2.15655
145;update;1;45.2953;45.2953;45.2953
145;sync;1;11.9725;11.9725;11.9725
145;evalKnownDf;1;0;0;0
145;write;1;2.7372e-05;2.7372e-05;2.7372e-05
145;trace;1;0;0;0
145;calc_total;1;57.2678;57.2678;57.2678
481;compErr;1;2.174e-06;2.174e-06;2.174e-06
481;init;1;2.14812;2.14812;2.14812
481;update;1;45.696;45.696;45.696
481;sync;1;14.8664;14.8664;14.8664
481;evalKnownDf;1;0;0;0
481;write;1;2.7082e-05;2.7082e-05;2.7082e-05
481;trace;1;0;0;0
481;calc_total;1;60.5624;60.5624;60.5624
193;compErr;1;3.431e-06;3.431e-06;3.431e-06
193;init;1;2.15399;2.15399;2.15399
193;update;1;45.2195;45.2195;45.2195
193;sync;1;13.186;13.186;13.186
193;evalKnownDf;1;0;0;0
193;write;1;2.7046e-05;2.7046e-05;2.7046e-05
193;trace;1;0;0;0
193;calc_total;1;58.4055;58.4055;58.4055
1057;compErr;1;3.513e-06;3.513e-06;3.513e-06
1057;init;1;2.15811;2.15811;2.15811
1057;update;1;45.3292;45.3292;45.3292
1057;sync;1;9.92022;9.92022;9.92022
1057;evalKnownDf;1;0;0;0
1057;write;1;3.7045e-05;3.7045e-05;3.7045e-05
1057;trace;1;0;0;0
1057;calc_total;1;55.2494;55.2494;55.2494
289;compErr;1;2.438e-06;2.438e-06;2.438e-06
289;init;1;2.14954;2.14954;2.14954
289;update;1;45.2755;45.2755;45.2755
289;sync;1;1.00704;1.00704;1.00704
289;evalKnownDf;1;0;0;0
289;write;1;2.9978e-05;2.9978e-05;2.9978e-05
289;trace;1;0;0;0
289;calc_total;1;46.2825;46.2825;46.2825
337;compErr;1;2.106e-06;2.106e-06;2.106e-06
337;init;1;2.1499;2.1499;2.1499
337;update;1;45.5276;45.5276;45.5276
337;sync;1;14.9126;14.9126;14.9126
337;evalKnownDf;1;0;0;0
337;write;1;2.6694e-05;2.6694e-05;2.6694e-05
337;trace;1;0;0;0
337;calc_total;1;60.4403;60.4403;60.4403
385;compErr;1;2.115e-06;2.115e-06;2.115e-06
385;init;1;2.15132;2.15132;2.15132
385;update;1;45.5399;45.5399;45.5399
385;sync;1;15.8735;15.8735;15.8735
385;evalKnownDf;1;0;0;0
385;write;1;3.0756e-05;3.0756e-05;3.0756e-05
385;trace;1;0;0;0
385;calc_total;1;61.4134;61.4134;61.4134
257;compErr;1;2.854e-06;2.854e-06;2.854e-06
257;init;1;2.17314;2.17314;2.17314
257;update;1;45.2069;45.2069;45.2069
257;sync;1;1.81536;1.81536;1.81536
257;evalKnownDf;1;0;0;0
257;write;1;2.9147e-05;2.9147e-05;2.9147e-05
257;trace;1;0;0;0
257;calc_total;1;47.0222;47.0222;47.0222
833;compErr;1;2.757e-06;2.757e-06;2.757e-06
833;init;1;2.14521;2.14521;2.14521
833;update;1;45.5891;45.5891;45.5891
833;sync;1;17.1295;17.1295;17.1295
833;evalKnownDf;1;0;0;0
833;write;1;3.4872e-05;3.4872e-05;3.4872e-05
833;trace;1;0;0;0
833;calc_total;1;62.7186;62.7186;62.7186
865;compErr;1;4.204e-06;4.204e-06;4.204e-06
865;init;1;2.1551;2.1551;2.1551
865;update;1;45.4889;45.4889;45.4889
865;sync;1;11.6343;11.6343;11.6343
865;evalKnownDf;1;0;0;0
865;write;1;3.8447e-05;3.8447e-05;3.8447e-05
865;trace;1;0;0;0
865;calc_total;1;57.1232;57.1232;57.1232
625;compErr;1;2.849e-06;2.849e-06;2.849e-06
625;init;1;2.14315;2.14315;2.14315
625;update;1;45.328;45.328;45.328
625;sync;1;10.1802;10.1802;10.1802
625;evalKnownDf;1;0;0;0
625;write;1;2.656e-05;2.656e-05;2.656e-05
625;trace;1;0;0;0
625;calc_total;1;55.5082;55.5082;55.5082
1250;compErr;1;2.766e-06;2.766e-06;2.766e-06
1250;init;1;2.24963;2.24963;2.24963
1250;update;1;45.3852;45.3852;45.3852
1250;sync;1;6.24775;6.24775;6.24775
1250;evalKnownDf;1;0;0;0
1250;write;1;2.7792e-05;2.7792e-05;2.7792e-05
1250;trace;1;0;0;0
1250;calc_total;1;51.633;51.633;51.633
721;compErr;1;3.124e-06;3.124e-06;3.124e-06
721;init;1;2.14829;2.14829;2.14829
721;update;1;45.2896;45.2896;45.2896
721;sync;1;14.182;14.182;14.182
721;evalKnownDf;1;0;0;0
721;write;1;3.2397e-05;3.2397e-05;3.2397e-05
721;trace;1;0;0;0
721;calc_total;1;59.4717;59.4717;59.4717
1025;compErr;1;3.869e-06;3.869e-06;3.869e-06
1025;init;1;2.14863;2.14863;2.14863
1025;update;1;45.2553;45.2553;45.2553
1025;sync;1;12.3224;12.3224;12.3224
1025;evalKnownDf;1;0;0;0
1025;write;1;3.0692e-05;3.0692e-05;3.0692e-05
1025;trace;1;0;0;0
1025;calc_total;1;57.5777;57.5777;57.5777
769;compErr;1;3.258e-06;3.258e-06;3.258e-06
769;init;1;2.12977;2.12977;2.12977
769;update;1;45.8197;45.8197;45.8197
769;sync;1;15.5459;15.5459;15.5459
769;evalKnownDf;1;0;0;0
769;write;1;2.8904e-05;2.8904e-05;2.8904e-05
769;trace;1;0;0;0
769;calc_total;1;61.3656;61.3656;61.3656
1105;compErr;1;2.447e-06;2.447e-06;2.447e-06
1105;init;1;2.17067;2.17067;2.17067
1105;update;1;45.3251;45.3251;45.3251
1105;sync;1;5.36244;5.36244;5.36244
1105;evalKnownDf;1;0;0;0
1105;write;1;3.3335e-05;3.3335e-05;3.3335e-05
1105;trace;1;0;0;0
1105;calc_total;1;50.6876;50.6876;50.6876
449;compErr;1;2.567e-06;2.567e-06;2.567e-06
449;init;1;2.22017;2.22017;2.22017
449;update;1;45.6937;45.6937;45.6937
449;sync;1;0.893638;0.893638;0.893638
449;evalKnownDf;1;0;0;0
449;write;1;3.6392e-05;3.6392e-05;3.6392e-05
449;trace;1;0;0;0
449;calc_total;1;46.5873;46.5873;46.5873
1297;compErr;1;2.601e-06;2.601e-06;2.601e-06
1297;init;1;2.1873;2.1873;2.1873
1297;update;1;45.6605;45.6605;45.6605
1297;sync;1;11.5323;11.5323;11.5323
1297;evalKnownDf;1;0;0;0
1297;write;1;2.5657e-05;2.5657e-05;2.5657e-05
1297;trace;1;0;0;0
1297;calc_total;1;57.1928;57.1928;57.1928
1346;compErr;1;2.12e-06;2.12e-06;2.12e-06
1346;init;1;2.18023;2.18023;2.18023
1346;update;1;45.5699;45.5699;45.5699
1346;sync;1;7.43162;7.43162;7.43162
1346;evalKnownDf;1;0;0;0
1346;write;1;3.1932e-05;3.1932e-05;3.1932e-05
1346;trace;1;0;0;0
1346;calc_total;1;53.0015;53.0015;53.0015
2;compErr;1;2.768e-06;2.768e-06;2.768e-06
2;init;1;2.18734;2.18734;2.18734
2;update;1;45.4185;45.4185;45.4185
2;sync;1;5.66786;5.66786;5.66786
2;evalKnownDf;1;0;0;0
2;write;1;2.8668e-05;2.8668e-05;2.8668e-05
2;trace;1;0;0;0
2;calc_total;1;51.0864;51.0864;51.0864
313;compErr;1;1.848e-06;1.848e-06;1.848e-06
313;init;1;2.20845;2.20845;2.20845
313;update;1;45.6996;45.6996;45.6996
313;sync;1;0.938822;0.938822;0.938822
313;evalKnownDf;1;0;0;0
313;write;1;3.253e-05;3.253e-05;3.253e-05
313;trace;1;0;0;0
313;calc_total;1;46.6384;46.6384;46.6384
121;compErr;1;1.823e-06;1.823e-06;1.823e-06
121;init;1;2.19721;2.19721;2.19721
121;update;1;47.5091;47.5091;47.5091
121;sync;1;4.28191;4.28191;4.28191
121;evalKnownDf;1;0;0;0
121;write;1;2.695e-05;2.695e-05;2.695e-05
121;trace;1;0;0;0
121;calc_total;1;51.791;51.791;51.791
1225;compErr;1;1.721e-06;1.721e-06;1.721e-06
1225;init;1;2.18947;2.18947;2.18947
1225;update;1;45.7888;45.7888;45.7888
1225;sync;1;10.7683;10.7683;10.7683
1225;evalKnownDf;1;0;0;0
1225;write;1;2.7266e-05;2.7266e-05;2.7266e-05
1225;trace;1;0;0;0
1225;calc_total;1;56.5571;56.5571;56.5571
505;compErr;1;3.174e-06;3.174e-06;3.174e-06
505;init;1;2.1806;2.1806;2.1806
505;update;1;45.906;45.906;45.906
505;sync;1;10.7717;10.7717;10.7717
505;evalKnownDf;1;0;0;0
505;write;1;3.1118e-05;3.1118e-05;3.1118e-05
505;trace;1;0;0;0
505;calc_total;1;56.6777;56.6777;56.6777
601;compErr;1;2.647e-06;2.647e-06;2.647e-06
601;init;1;2.1555;2.1555;2.1555
601;update;1;45.4242;45.4242;45.4242
601;sync;1;7.54565;7.54565;7.54565
601;evalKnownDf;1;0;0;0
601;write;1;2.7567e-05;2.7567e-05;2.7567e-05
601;trace;1;0;0;0
601;calc_total;1;52.9699;52.9699;52.9699
793;compErr;1;2.114e-06;2.114e-06;2.114e-06
793;init;1;2.16338;2.16338;2.16338
793;update;1;45.3698;45.3698;45.3698
793;sync;1;1.38577;1.38577;1.38577
793;evalKnownDf;1;0;0;0
793;write;1;2.8938e-05;2.8938e-05;2.8938e-05
793;trace;1;0;0;0
793;calc_total;1;46.7556;46.7556;46.7556
889;compErr;1;1.477e-06;1.477e-06;1.477e-06
889;init;1;2.18583;2.18583;2.18583
889;update;1;45.7927;45.7927;45.7927
889;sync;1;1.43211;1.43211;1.43211
889;evalKnownDf;1;0;0;0
889;write;1;2.3529e-05;2.3529e-05;2.3529e-05
889;trace;1;0;0;0
889;calc_total;1;47.2248;47.2248;47.2248
169;compErr;1;2.192e-06;2.192e-06;2.192e-06
169;init;1;2.15109;2.15109;2.15109
169;update;1;45.5581;45.5581;45.5581
169;sync;1;12.036;12.036;12.036
169;evalKnownDf;1;0;0;0
169;write;1;2.6197e-05;2.6197e-05;2.6197e-05
169;trace;1;0;0;0
169;calc_total;1;57.5942;57.5942;57.5942
409;compErr;1;1.629e-06;1.629e-06;1.629e-06
409;init;1;2.14604;2.14604;2.14604
409;update;1;45.9545;45.9545;45.9545
409;sync;1;10.8049;10.8049;10.8049
409;evalKnownDf;1;0;0;0
409;write;1;2.7771e-05;2.7771e-05;2.7771e-05
409;trace;1;0;0;0
409;calc_total;1;56.7594;56.7594;56.7594
649;compErr;1;2.157e-06;2.157e-06;2.157e-06
649;init;1;2.18544;2.18544;2.18544
649;update;1;45.7138;45.7138;45.7138
649;sync;1;14.8151;14.8151;14.8151
649;evalKnownDf;1;0;0;0
649;write;1;2.6838e-05;2.6838e-05;2.6838e-05
649;trace;1;0;0;0
649;calc_total;1;60.5288;60.5288;60.5288
1369;compErr;1;6.454e-06;6.454e-06;6.454e-06
1369;init;1;2.14143;2.14143;2.14143
1369;update;1;45.3976;45.3976;45.3976
1369;sync;1;10.9627;10.9627;10.9627
1369;evalKnownDf;1;0;0;0
1369;write;1;3.573e-05;3.573e-05;3.573e-05
1369;trace;1;0;0;0
1369;calc_total;1;56.3604;56.3604;56.3604
1441;compErr;1;3.458e-06;3.458e-06;3.458e-06
1441;init;1;2.18002;2.18002;2.18002
1441;update;1;45.5499;45.5499;45.5499
1441;sync;1;3.98675;3.98675;3.98675
1441;evalKnownDf;1;0;0;0
1441;write;1;4.3185e-05;4.3185e-05;4.3185e-05
1441;trace;1;0;0;0
1441;calc_total;1;49.5366;49.5366;49.5366
1417;compErr;1;2.735e-06;2.735e-06;2.735e-06
1417;init;1;2.16215;2.16215;2.16215
1417;update;1;45.7036;45.7036;45.7036
1417;sync;1;7.06691;7.06691;7.06691
1417;evalKnownDf;1;0;0;0
1417;write;1;2.6164e-05;2.6164e-05;2.6164e-05
1417;trace;1;0;0;0
1417;calc_total;1;52.7705;52.7705;52.7705
1473;compErr;1;1.836e-06;1.836e-06;1.836e-06
1473;init;1;2.14359;2.14359;2.14359
1473;update;1;45.6043;45.6043;45.6043
1473;sync;1;12.595;12.595;12.595
1473;evalKnownDf;1;0;0;0
1473;write;1;2.8697e-05;2.8697e-05;2.8697e-05
1473;trace;1;0;0;0
1473;calc_total;1;58.1992;58.1992;58.1992
1513;compErr;1;2.312e-06;2.312e-06;2.312e-06
1513;init;1;2.20791;2.20791;2.20791
1513;update;1;45.4473;45.4473;45.4473
1513;sync;1;2.17809;2.17809;2.17809
1513;evalKnownDf;1;0;0;0
1513;write;1;2.6309e-05;2.6309e-05;2.6309e-05
1513;trace;1;0;0;0
1513;calc_total;1;47.6254;47.6254;47.6254
218;compErr;1;2.042e-06;2.042e-06;2.042e-06
218;init;1;2.14629;2.14629;2.14629
218;update;1;45.6899;45.6899;45.6899
218;sync;1;0.671215;0.671215;0.671215
218;evalKnownDf;1;0;0;0
218;write;1;2.6635e-05;2.6635e-05;2.6635e-05
218;trace;1;0;0;0
218;calc_total;1;46.3611;46.3611;46.3611
26;compErr;1;2.372e-06;2.372e-06;2.372e-06
26;init;1;2.22003;2.22003;2.22003
26;update;1;45.9914;45.9914;45.9914
26;sync;1;4.02277;4.02277;4.02277
26;evalKnownDf;1;0;0;0
26;write;1;2.8113e-05;2.8113e-05;2.8113e-05
26;trace;1;0;0;0
26;calc_total;1;50.0142;50.0142;50.0142
842;compErr;1;1.618e-06;1.618e-06;1.618e-06
842;init;1;2.20701;2.20701;2.20701
842;update;1;45.9917;45.9917;45.9917
842;sync;1;1.4776;1.4776;1.4776
842;evalKnownDf;1;0;0;0
842;write;1;2.3044e-05;2.3044e-05;2.3044e-05
842;trace;1;0;0;0
842;calc_total;1;47.4693;47.4693;47.4693
986;compErr;1;3.932e-06;3.932e-06;3.932e-06
986;init;1;2.18033;2.18033;2.18033
986;update;1;45.7386;45.7386;45.7386
986;sync;1;6.69658;6.69658;6.69658
986;evalKnownDf;1;0;0;0
986;write;1;3.1759e-05;3.1759e-05;3.1759e-05
986;trace;1;0;0;0
986;calc_total;1;52.4351;52.4351;52.4351
939;compErr;1;2.275e-06;2.275e-06;2.275e-06
939;init;1;2.16467;2.16467;2.16467
939;update;1;45.9602;45.9602;45.9602
939;sync;1;12.0007;12.0007;12.0007
939;evalKnownDf;1;0;0;0
939;write;1;3.0094e-05;3.0094e-05;3.0094e-05
939;trace;1;0;0;0
939;calc_total;1;57.9609;57.9609;57.9609
74;compErr;1;2.803e-06;2.803e-06;2.803e-06
74;init;1;2.16302;2.16302;2.16302
74;update;1;45.4163;45.4163;45.4163
74;sync;1;14.3148;14.3148;14.3148
74;evalKnownDf;1;0;0;0
74;write;1;2.7042e-05;2.7042e-05;2.7042e-05
74;trace;1;0;0;0
74;calc_total;1;59.731;59.731;59.731
569;compErr;1;2.259e-06;2.259e-06;2.259e-06
569;init;1;2.13934;2.13934;2.13934
569;update;1;45.5246;45.5246;45.5246
569;sync;1;13.3821;13.3821;13.3821
569;evalKnownDf;1;0;0;0
569;write;1;3.5152e-05;3.5152e-05;3.5152e-05
569;trace;1;0;0;0
569;calc_total;1;58.9067;58.9067;58.9067
1178;compErr;1;1.869e-06;1.869e-06;1.869e-06
1178;init;1;2.1418;2.1418;2.1418
1178;update;1;45.7251;45.7251;45.7251
1178;sync;1;8.88271;8.88271;8.88271
1178;evalKnownDf;1;0;0;0
1178;write;1;2.988e-05;2.988e-05;2.988e-05
1178;trace;1;0;0;0
1178;calc_total;1;54.6078;54.6078;54.6078
1282;compErr;1;2.151e-06;2.151e-06;2.151e-06
1282;init;1;2.15517;2.15517;2.15517
1282;update;1;45.648;45.648;45.648
1282;sync;1;24.9297;24.9297;24.9297
1282;evalKnownDf;1;0;0;0
1282;write;1;3.0435e-05;3.0435e-05;3.0435e-05
1282;trace;1;0;0;0
1282;calc_total;1;70.5777;70.5777;70.5777
1034;compErr;1;2.807e-06;2.807e-06;2.807e-06
1034;init;1;2.14065;2.14065;2.14065
1034;update;1;45.6246;45.6246;45.6246
1034;sync;1;10.8607;10.8607;10.8607
1034;evalKnownDf;1;0;0;0
1034;write;1;2.8818e-05;2.8818e-05;2.8818e-05
1034;trace;1;0;0;0
1034;calc_total;1;56.4853;56.4853;56.4853
464;compErr;1;2.772e-06;2.772e-06;2.772e-06
464;init;1;2.13737;2.13737;2.13737
464;update;1;45.3161;45.3161;45.3161
464;sync;1;9.42187;9.42187;9.42187
464;evalKnownDf;1;0;0;0
464;write;1;3.2594e-05;3.2594e-05;3.2594e-05
464;trace;1;0;0;0
464;calc_total;1;54.738;54.738;54.738
530;compErr;1;1.836e-06;1.836e-06;1.836e-06
530;init;1;2.19341;2.19341;2.19341
530;update;1;45.7163;45.7163;45.7163
530;sync;1;0.821015;0.821015;0.821015
530;evalKnownDf;1;0;0;0
530;write;1;2.9986e-05;2.9986e-05;2.9986e-05
530;trace;1;0;0;0
530;calc_total;1;46.5373;46.5373;46.5373
578;compErr;1;1.224e-06;1.224e-06;1.224e-06
578;init;1;2.14258;2.14258;2.14258
578;update;1;45.65;45.65;45.65
578;sync;1;14.1483;14.1483;14.1483
578;evalKnownDf;1;0;0;0
578;write;1;2.4656e-05;2.4656e-05;2.4656e-05
578;trace;1;0;0;0
578;calc_total;1;59.7983;59.7983;59.7983
1168;compErr;1;3.725e-06;3.725e-06;3.725e-06
1168;init;1;2.14009;2.14009;2.14009
1168;update;1;45.4386;45.4386;45.4386
1168;sync;1;6.30648;6.30648;6.30648
1168;evalKnownDf;1;0;0;0
1168;write;1;3.4196e-05;3.4196e-05;3.4196e-05
1168;trace;1;0;0;0
1168;calc_total;1;51.7451;51.7451;51.7451
98;compErr;1;3.938e-06;3.938e-06;3.938e-06
98;init;1;2.18799;2.18799;2.18799
98;update;1;45.7458;45.7458;45.7458
98;sync;1;17.2282;17.2282;17.2282
98;evalKnownDf;1;0;0;0
98;write;1;3.601e-05;3.601e-05;3.601e-05
98;trace;1;0;0;0
98;calc_total;1;62.9741;62.9741;62.9741
146;compErr;1;1.757e-06;1.757e-06;1.757e-06
146;init;1;2.1428;2.1428;2.1428
146;update;1;45.6103;45.6103;45.6103
146;sync;1;11.4032;11.4032;11.4032
146;evalKnownDf;1;0;0;0
146;write;1;2.8233e-05;2.8233e-05;2.8233e-05
146;trace;1;0;0;0
146;calc_total;1;57.0135;57.0135;57.0135
482;compErr;1;3.263e-06;3.263e-06;3.263e-06
482;init;1;2.14443;2.14443;2.14443
482;update;1;45.2882;45.2882;45.2882
482;sync;1;15.3898;15.3898;15.3898
482;evalKnownDf;1;0;0;0
482;write;1;2.7276e-05;2.7276e-05;2.7276e-05
482;trace;1;0;0;0
482;calc_total;1;60.678;60.678;60.678
194;compErr;1;3.344e-06;3.344e-06;3.344e-06
194;init;1;2.14604;2.14604;2.14604
194;update;1;45.3245;45.3245;45.3245
194;sync;1;12.2861;12.2861;12.2861
194;evalKnownDf;1;0;0;0
194;write;1;2.8513e-05;2.8513e-05;2.8513e-05
194;trace;1;0;0;0
194;calc_total;1;57.6106;57.6106;57.6106
1058;compErr;1;2.754e-06;2.754e-06;2.754e-06
1058;init;1;2.14619;2.14619;2.14619
1058;update;1;45.6766;45.6766;45.6766
1058;sync;1;11.576;11.576;11.576
1058;evalKnownDf;1;0;0;0
1058;write;1;2.9437e-05;2.9437e-05;2.9437e-05
1058;trace;1;0;0;0
1058;calc_total;1;57.2525;57.2525;57.2525
292;compErr;1;2.3e-06;2.3e-06;2.3e-06
292;init;1;2.15814;2.15814;2.15814
292;update;1;45.3951;45.3951;45.3951
292;sync;1;1.20856;1.20856;1.20856
292;evalKnownDf;1;0;0;0
292;write;1;3.2279e-05;3.2279e-05;3.2279e-05
292;trace;1;0;0;0
292;calc_total;1;46.6037;46.6037;46.6037
338;compErr;1;2.566e-06;2.566e-06;2.566e-06
338;init;1;2.19703;2.19703;2.19703
338;update;1;45.6961;45.6961;45.6961
338;sync;1;13.4564;13.4564;13.4564
338;evalKnownDf;1;0;0;0
338;write;1;2.9271e-05;2.9271e-05;2.9271e-05
338;trace;1;0;0;0
338;calc_total;1;59.1525;59.1525;59.1525
386;compErr;1;3.455e-06;3.455e-06;3.455e-06
386;init;1;2.15391;2.15391;2.15391
386;update;1;45.6303;45.6303;45.6303
386;sync;1;16.0097;16.0097;16.0097
386;evalKnownDf;1;0;0;0
386;write;1;2.8296e-05;2.8296e-05;2.8296e-05
386;trace;1;0;0;0
386;calc_total;1;61.64;61.64;61.64
258;compErr;1;1.821e-06;1.821e-06;1.821e-06
258;init;1;2.19118;2.19118;2.19118
258;update;1;46.3389;46.3389;46.3389
258;sync;1;0.619782;0.619782;0.619782
258;evalKnownDf;1;0;0;0
258;write;1;2.5774e-05;2.5774e-05;2.5774e-05
258;trace;1;0;0;0
258;calc_total;1;46.9587;46.9587;46.9587
834;compErr;1;2.38e-06;2.38e-06;2.38e-06
834;init;1;2.15571;2.15571;2.15571
834;update;1;45.5966;45.5966;45.5966
834;sync;1;15.979;15.979;15.979
834;evalKnownDf;1;0;0;0
834;write;1;3.0366e-05;3.0366e-05;3.0366e-05
834;trace;1;0;0;0
834;calc_total;1;61.5756;61.5756;61.5756
866;compErr;1;3.808e-06;3.808e-06;3.808e-06
866;init;1;2.1506;2.1506;2.1506
866;update;1;45.5714;45.5714;45.5714
866;sync;1;9.09112;9.09112;9.09112
866;evalKnownDf;1;0;0;0
866;write;1;3.7037e-05;3.7037e-05;3.7037e-05
866;trace;1;0;0;0
866;calc_total;1;54.6625;54.6625;54.6625
626;compErr;1;1.66e-06;1.66e-06;1.66e-06
626;init;1;2.14971;2.14971;2.14971
626;update;1;45.3162;45.3162;45.3162
626;sync;1;10.8466;10.8466;10.8466
626;evalKnownDf;1;0;0;0
626;write;1;2.8079e-05;2.8079e-05;2.8079e-05
626;trace;1;0;0;0
626;calc_total;1;56.1627;56.1627;56.1627
1251;compErr;1;2.153e-06;2.153e-06;2.153e-06
1251;init;1;2.17335;2.17335;2.17335
1251;update;1;45.2341;45.2341;45.2341
1251;sync;1;6.30238;6.30238;6.30238
1251;evalKnownDf;1;0;0;0
1251;write;1;2.6465e-05;2.6465e-05;2.6465e-05
1251;trace;1;0;0;0
1251;calc_total;1;51.5365;51.5365;51.5365
722;compErr;1;2.674e-06;2.674e-06;2.674e-06
722;init;1;2.1475;2.1475;2.1475
722;update;1;45.5893;45.5893;45.5893
722;sync;1;14.3301;14.3301;14.3301
722;evalKnownDf;1;0;0;0
722;write;1;3.0841e-05;3.0841e-05;3.0841e-05
722;trace;1;0;0;0
722;calc_total;1;59.9194;59.9194;59.9194
1026;compErr;1;3.563e-06;3.563e-06;3.563e-06
1026;init;1;2.14682;2.14682;2.14682
1026;update;1;45.4668;45.4668;45.4668
1026;sync;1;10.982;10.982;10.982
1026;evalKnownDf;1;0;0;0
1026;write;1;3.2162e-05;3.2162e-05;3.2162e-05
1026;trace;1;0;0;0
1026;calc_total;1;56.4488;56.4488;56.4488
770;compErr;1;2.608e-06;2.608e-06;2.608e-06
770;init;1;2.14115;2.14115;2.14115
770;update;1;45.5764;45.5764;45.5764
770;sync;1;13.9848;13.9848;13.9848
770;evalKnownDf;1;0;0;0
770;write;1;2.4582e-05;2.4582e-05;2.4582e-05
770;trace;1;0;0;0
770;calc_total;1;59.5612;59.5612;59.5612
1106;compErr;1;2.404e-06;2.404e-06;2.404e-06
1106;init;1;2.20431;2.20431;2.20431
1106;update;1;45.3611;45.3611;45.3611
1106;sync;1;5.91609;5.91609;5.91609
1106;evalKnownDf;1;0;0;0
1106;write;1;3.1113e-05;3.1113e-05;3.1113e-05
1106;trace;1;0;0;0
1106;calc_total;1;51.2771;51.2771;51.2771
450;compErr;1;3.304e-06;3.304e-06;3.304e-06
450;init;1;2.19824;2.19824;2.19824
450;update;1;45.7411;45.7411;45.7411
450;sync;1;0.872113;0.872113;0.872113
450;evalKnownDf;1;0;0;0
450;write;1;3.7111e-05;3.7111e-05;3.7111e-05
450;trace;1;0;0;0
450;calc_total;1;46.6132;46.6132;46.6132
1298;compErr;1;2.047e-06;2.047e-06;2.047e-06
1298;init;1;2.16003;2.16003;2.16003
1298;update;1;45.5635;45.5635;45.5635
1298;sync;1;10.0533;10.0533;10.0533
1298;evalKnownDf;1;0;0;0
1298;write;1;2.7571e-05;2.7571e-05;2.7571e-05
1298;trace;1;0;0;0
1298;calc_total;1;55.6168;55.6168;55.6168
1347;compErr;1;2.089e-06;2.089e-06;2.089e-06
1347;init;1;2.23808;2.23808;2.23808
1347;update;1;45.4822;45.4822;45.4822
1347;sync;1;6.34038;6.34038;6.34038
1347;evalKnownDf;1;0;0;0
1347;write;1;2.6876e-05;2.6876e-05;2.6876e-05
1347;trace;1;0;0;0
1347;calc_total;1;51.8226;51.8226;51.8226
4;compErr;1;3.755e-06;3.755e-06;3.755e-06
4;init;1;2.13718;2.13718;2.13718
4;update;1;45.4993;45.4993;45.4993
4;sync;1;47.2365;47.2365;47.2365
4;evalKnownDf;1;0;0;0
4;write;1;3.133e-05;3.133e-05;3.133e-05
4;trace;1;0;0;0
4;calc_total;1;92.7358;92.7358;92.7358
314;compErr;1;2.542e-06;2.542e-06;2.542e-06
314;init;1;2.16513;2.16513;2.16513
314;update;1;45.6946;45.6946;45.6946
314;sync;1;0.796833;0.796833;0.796833
314;evalKnownDf;1;0;0;0
314;write;1;2.6482e-05;2.6482e-05;2.6482e-05
314;trace;1;0;0;0
314;calc_total;1;46.4914;46.4914;46.4914
122;compErr;1;2.017e-06;2.017e-06;2.017e-06
122;init;1;2.26539;2.26539;2.26539
122;update;1;45.8369;45.8369;45.8369
122;sync;1;6.40207;6.40207;6.40207
122;evalKnownDf;1;0;0;0
122;write;1;2.3077e-05;2.3077e-05;2.3077e-05
122;trace;1;0;0;0
122;calc_total;1;52.239;52.239;52.239
1226;compErr;1;1.969e-06;1.969e-06;1.969e-06
1226;init;1;2.15864;2.15864;2.15864
1226;update;1;45.7661;45.7661;45.7661
1226;sync;1;9.2259;9.2259;9.2259
1226;evalKnownDf;1;0;0;0
1226;write;1;2.6543e-05;2.6543e-05;2.6543e-05
1226;trace;1;0;0;0
1226;calc_total;1;54.992;54.992;54.992
506;compErr;1;1.786e-06;1.786e-06;1.786e-06
506;init;1;2.14733;2.14733;2.14733
506;update;1;45.4813;45.4813;45.4813
506;sync;1;9.81993;9.81993;9.81993
506;evalKnownDf;1;0;0;0
506;write;1;2.9514e-05;2.9514e-05;2.9514e-05
506;trace;1;0;0;0
506;calc_total;1;55.3012;55.3012;55.3012
602;compErr;1;3.873e-06;3.873e-06;3.873e-06
602;init;1;2.17708;2.17708;2.17708
602;update;1;45.7132;45.7132;45.7132
602;sync;1;6.63646;6.63646;6.63646
602;evalKnownDf;1;0;0;0
602;write;1;3.0881e-05;3.0881e-05;3.0881e-05
602;trace;1;0;0;0
602;calc_total;1;52.3497;52.3497;52.3497
794;compErr;1;1.762e-06;1.762e-06;1.762e-06
794;init;1;2.24377;2.24377;2.24377
794;update;1;45.3456;45.3456;45.3456
794;sync;1;1.65989;1.65989;1.65989
794;evalKnownDf;1;0;0;0
794;write;1;2.6084e-05;2.6084e-05;2.6084e-05
794;trace;1;0;0;0
794;calc_total;1;47.0055;47.0055;47.0055
890;compErr;1;2.572e-06;2.572e-06;2.572e-06
890;init;1;2.18683;2.18683;2.18683
890;update;1;45.5928;45.5928;45.5928
890;sync;1;0.620799;0.620799;0.620799
890;evalKnownDf;1;0;0;0
890;write;1;2.4619e-05;2.4619e-05;2.4619e-05
890;trace;1;0;0;0
890;calc_total;1;46.2136;46.2136;46.2136
170;compErr;1;2.305e-06;2.305e-06;2.305e-06
170;init;1;2.13661;2.13661;2.13661
170;update;1;45.6565;45.6565;45.6565
170;sync;1;47.2605;47.2605;47.2605
170;evalKnownDf;1;0;0;0
170;write;1;2.5248e-05;2.5248e-05;2.5248e-05
170;trace;1;0;0;0
170;calc_total;1;92.917;92.917;92.917
410;compErr;1;1.859e-06;1.859e-06;1.859e-06
410;init;1;2.13122;2.13122;2.13122
410;update;1;45.9152;45.9152;45.9152
410;sync;1;11.5634;11.5634;11.5634
410;evalKnownDf;1;0;0;0
410;write;1;2.2989e-05;2.2989e-05;2.2989e-05
410;trace;1;0;0;0
410;calc_total;1;57.4787;57.4787;57.4787
650;compErr;1;2.252e-06;2.252e-06;2.252e-06
650;init;1;2.14463;2.14463;2.14463
650;update;1;45.4034;45.4034;45.4034
650;sync;1;16.7367;16.7367;16.7367
650;evalKnownDf;1;0;0;0
650;write;1;2.6501e-05;2.6501e-05;2.6501e-05
650;trace;1;0;0;0
650;calc_total;1;62.1401;62.1401;62.1401
1370;compErr;1;6.373e-06;6.373e-06;6.373e-06
1370;init;1;2.14136;2.14136;2.14136
1370;update;1;45.6993;45.6993;45.6993
1370;sync;1;10.4623;10.4623;10.4623
1370;evalKnownDf;1;0;0;0
1370;write;1;3.6088e-05;3.6088e-05;3.6088e-05
1370;trace;1;0;0;0
1370;calc_total;1;56.1616;56.1616;56.1616
1442;compErr;1;2.77e-06;2.77e-06;2.77e-06
1442;init;1;2.16042;2.16042;2.16042
1442;update;1;45.6454;45.6454;45.6454
1442;sync;1;3.35259;3.35259;3.35259
1442;evalKnownDf;1;0;0;0
1442;write;1;3.7819e-05;3.7819e-05;3.7819e-05
1442;trace;1;0;0;0
1442;calc_total;1;48.998;48.998;48.998
1418;compErr;1;2.163e-06;2.163e-06;2.163e-06
1418;init;1;2.19011;2.19011;2.19011
1418;update;1;45.7162;45.7162;45.7162
1418;sync;1;9.85854;9.85854;9.85854
1418;evalKnownDf;1;0;0;0
1418;write;1;2.5011e-05;2.5011e-05;2.5011e-05
1418;trace;1;0;0;0
1418;calc_total;1;55.5748;55.5748;55.5748
1474;compErr;1;2.584e-06;2.584e-06;2.584e-06
1474;init;1;2.12738;2.12738;2.12738
1474;update;1;45.528;45.528;45.528
1474;sync;1;47.7747;47.7747;47.7747
1474;evalKnownDf;1;0;0;0
1474;write;1;2.716e-05;2.716e-05;2.716e-05
1474;trace;1;0;0;0
1474;calc_total;1;93.3027;93.3027;93.3027
1515;compErr;1;1.497e-06;1.497e-06;1.497e-06
1515;init;1;2.20725;2.20725;2.20725
1515;update;1;45.8078;45.8078;45.8078
1515;sync;1;1.97329;1.97329;1.97329
1515;evalKnownDf;1;0;0;0
1515;write;1;2.7336e-05;2.7336e-05;2.7336e-05
1515;trace;1;0;0;0
1515;calc_total;1;47.7811;47.7811;47.7811
219;compErr;1;1.604e-06;1.604e-06;1.604e-06
219;init;1;2.21103;2.21103;2.21103
219;update;1;45.5943;45.5943;45.5943
219;sync;1;1.04498;1.04498;1.04498
219;evalKnownDf;1;0;0;0
219;write;1;2.5587e-05;2.5587e-05;2.5587e-05
219;trace;1;0;0;0
219;calc_total;1;46.6393;46.6393;46.6393
27;compErr;1;1.883e-06;1.883e-06;1.883e-06
27;init;1;2.16531;2.16531;2.16531
27;update;1;45.8546;45.8546;45.8546
27;sync;1;3.20685;3.20685;3.20685
27;evalKnownDf;1;0;0;0
27;write;1;2.7923e-05;2.7923e-05;2.7923e-05
27;trace;1;0;0;0
27;calc_total;1;49.0614;49.0614;49.0614
843;compErr;1;2.005e-06;2.005e-06;2.005e-06
843;init;1;2.22527;2.22527;2.22527
843;update;1;46.1442;46.1442;46.1442
843;sync;1;0.722555;0.722555;0.722555
843;evalKnownDf;1;0;0;0
843;write;1;2.0627e-05;2.0627e-05;2.0627e-05
843;trace;1;0;0;0
843;calc_total;1;46.8668;46.8668;46.8668
987;compErr;1;3.705e-06;3.705e-06;3.705e-06
987;init;1;2.15404;2.15404;2.15404
987;update;1;45.4088;45.4088;45.4088
987;sync;1;6.83888;6.83888;6.83888
987;evalKnownDf;1;0;0;0
987;write;1;3.2334e-05;3.2334e-05;3.2334e-05
987;trace;1;0;0;0
987;calc_total;1;52.2477;52.2477;52.2477
940;compErr;1;2.118e-06;2.118e-06;2.118e-06
940;init;1;2.14735;2.14735;2.14735
940;update;1;46.0471;46.0471;46.0471
940;sync;1;13.8342;13.8342;13.8342
940;evalKnownDf;1;0;0;0
940;write;1;3.0927e-05;3.0927e-05;3.0927e-05
940;trace;1;0;0;0
940;calc_total;1;59.8813;59.8813;59.8813
75;compErr;1;1.953e-06;1.953e-06;1.953e-06
75;init;1;2.16616;2.16616;2.16616
75;update;1;45.7758;45.7758;45.7758
75;sync;1;12.7808;12.7808;12.7808
75;evalKnownDf;1;0;0;0
75;write;1;2.5958e-05;2.5958e-05;2.5958e-05
75;trace;1;0;0;0
75;calc_total;1;58.5566;58.5566;58.5566
570;compErr;1;3.523e-06;3.523e-06;3.523e-06
570;init;1;2.13819;2.13819;2.13819
570;update;1;45.3328;45.3328;45.3328
570;sync;1;12.6235;12.6235;12.6235
570;evalKnownDf;1;0;0;0
570;write;1;3.784e-05;3.784e-05;3.784e-05
570;trace;1;0;0;0
570;calc_total;1;57.9564;57.9564;57.9564
1179;compErr;1;2.05e-06;2.05e-06;2.05e-06
1179;init;1;2.17398;2.17398;2.17398
1179;update;1;45.8086;45.8086;45.8086
1179;sync;1;8.7371;8.7371;8.7371
1179;evalKnownDf;1;0;0;0
1179;write;1;3.0586e-05;3.0586e-05;3.0586e-05
1179;trace;1;0;0;0
1179;calc_total;1;54.5457;54.5457;54.5457
1283;compErr;1;1.813e-06;1.813e-06;1.813e-06
1283;init;1;2.15416;2.15416;2.15416
1283;update;1;45.6756;45.6756;45.6756
1283;sync;1;24.8714;24.8714;24.8714
1283;evalKnownDf;1;0;0;0
1283;write;1;2.4121e-05;2.4121e-05;2.4121e-05
1283;trace;1;0;0;0
1283;calc_total;1;70.5469;70.5469;70.5469
1035;compErr;1;1.765e-06;1.765e-06;1.765e-06
1035;init;1;2.14668;2.14668;2.14668
1035;update;1;45.7215;45.7215;45.7215
1035;sync;1;11.0766;11.0766;11.0766
1035;evalKnownDf;1;0;0;0
1035;write;1;2.689e-05;2.689e-05;2.689e-05
1035;trace;1;0;0;0
1035;calc_total;1;56.7981;56.7981;56.7981
465;compErr;1;1.93e-06;1.93e-06;1.93e-06
465;init;1;2.13843;2.13843;2.13843
465;update;1;45.7666;45.7666;45.7666
465;sync;1;9.41989;9.41989;9.41989
465;evalKnownDf;1;0;0;0
465;write;1;2.7084e-05;2.7084e-05;2.7084e-05
465;trace;1;0;0;0
465;calc_total;1;55.1865;55.1865;55.1865
531;compErr;1;2.236e-06;2.236e-06;2.236e-06
531;init;1;2.22727;2.22727;2.22727
531;update;1;45.56;45.56;45.56
531;sync;1;1.0242;1.0242;1.0242
531;evalKnownDf;1;0;0;0
531;write;1;3.3384e-05;3.3384e-05;3.3384e-05
531;trace;1;0;0;0
531;calc_total;1;46.5842;46.5842;46.5842
579;compErr;1;3.605e-06;3.605e-06;3.605e-06
579;init;1;2.15095;2.15095;2.15095
579;update;1;45.7134;45.7134;45.7134
579;sync;1;14.6389;14.6389;14.6389
579;evalKnownDf;1;0;0;0
579;write;1;3.1186e-05;3.1186e-05;3.1186e-05
579;trace;1;0;0;0
579;calc_total;1;60.3523;60.3523;60.3523
1169;compErr;1;2.857e-06;2.857e-06;2.857e-06
1169;init;1;2.13302;2.13302;2.13302
1169;update;1;45.3336;45.3336;45.3336
1169;sync;1;7.97643;7.97643;7.97643
1169;evalKnownDf;1;0;0;0
1169;write;1;3.276e-05;3.276e-05;3.276e-05
1169;trace;1;0;0;0
1169;calc_total;1;53.31;53.31;53.31
99;compErr;1;2.252e-06;2.252e-06;2.252e-06
99;init;1;2.15078;2.15078;2.15078
99;update;1;45.5325;45.5325;45.5325
99;sync;1;15.9146;15.9146;15.9146
99;evalKnownDf;1;0;0;0
99;write;1;3.5423e-05;3.5423e-05;3.5423e-05
99;trace;1;0;0;0
99;calc_total;1;61.4471;61.4471;61.4471
147;compErr;1;2.567e-06;2.567e-06;2.567e-06
147;init;1;2.14711;2.14711;2.14711
147;update;1;45.3027;45.3027;45.3027
147;sync;1;12.4249;12.4249;12.4249
147;evalKnownDf;1;0;0;0
147;write;1;2.4957e-05;2.4957e-05;2.4957e-05
147;trace;1;0;0;0
147;calc_total;1;57.7276;57.7276;57.7276
483;compErr;1;2.278e-06;2.278e-06;2.278e-06
483;init;1;2.15468;2.15468;2.15468
483;update;1;45.7407;45.7407;45.7407
483;sync;1;14.7158;14.7158;14.7158
483;evalKnownDf;1;0;0;0
483;write;1;2.5528e-05;2.5528e-05;2.5528e-05
483;trace;1;0;0;0
483;calc_total;1;60.4565;60.4565;60.4565
195;compErr;1;2.541e-06;2.541e-06;2.541e-06
195;init;1;2.15155;2.15155;2.15155
195;update;1;45.6145;45.6145;45.6145
195;sync;1;12.6074;12.6074;12.6074
195;evalKnownDf;1;0;0;0
195;write;1;3.1599e-05;3.1599e-05;3.1599e-05
195;trace;1;0;0;0
195;calc_total;1;58.2219;58.2219;58.2219
1059;compErr;1;2.712e-06;2.712e-06;2.712e-06
1059;init;1;2.14477;2.14477;2.14477
1059;update;1;45.3049;45.3049;45.3049
1059;sync;1;9.63221;9.63221;9.63221
1059;evalKnownDf;1;0;0;0
1059;write;1;3.0608e-05;3.0608e-05;3.0608e-05
1059;trace;1;0;0;0
1059;calc_total;1;54.9371;54.9371;54.9371
293;compErr;1;2.246e-06;2.246e-06;2.246e-06
293;init;1;2.25505;2.25505;2.25505
293;update;1;45.7306;45.7306;45.7306
293;sync;1;0.898135;0.898135;0.898135
293;evalKnownDf;1;0;0;0
293;write;1;2.8765e-05;2.8765e-05;2.8765e-05
293;trace;1;0;0;0
293;calc_total;1;46.6287;46.6287;46.6287
339;compErr;1;2.673e-06;2.673e-06;2.673e-06
339;init;1;2.16267;2.16267;2.16267
339;update;1;45.7485;45.7485;45.7485
339;sync;1;14.4301;14.4301;14.4301
339;evalKnownDf;1;0;0;0
339;write;1;2.623e-05;2.623e-05;2.623e-05
339;trace;1;0;0;0
339;calc_total;1;60.1786;60.1786;60.1786
387;compErr;1;3.277e-06;3.277e-06;3.277e-06
387;init;1;2.17133;2.17133;2.17133
387;update;1;45.6774;45.6774;45.6774
387;sync;1;15.3917;15.3917;15.3917
387;evalKnownDf;1;0;0;0
387;write;1;3.2799e-05;3.2799e-05;3.2799e-05
387;trace;1;0;0;0
387;calc_total;1;61.0691;61.0691;61.0691
259;compErr;1;2.834e-06;2.834e-06;2.834e-06
259;init;1;2.21975;2.21975;2.21975
259;update;1;45.3565;45.3565;45.3565
259;sync;1;1.64339;1.64339;1.64339
259;evalKnownDf;1;0;0;0
259;write;1;3.3678e-05;3.3678e-05;3.3678e-05
259;trace;1;0;0;0
259;calc_total;1;46.9999;46.9999;46.9999
835;compErr;1;3.944e-06;3.944e-06;3.944e-06
835;init;1;2.14799;2.14799;2.14799
835;update;1;45.3057;45.3057;45.3057
835;sync;1;16.2669;16.2669;16.2669
835;evalKnownDf;1;0;0;0
835;write;1;3.704e-05;3.704e-05;3.704e-05
835;trace;1;0;0;0
835;calc_total;1;61.5726;61.5726;61.5726
867;compErr;1;2.403e-06;2.403e-06;2.403e-06
867;init;1;2.15211;2.15211;2.15211
867;update;1;45.5038;45.5038;45.5038
867;sync;1;10.013;10.013;10.013
867;evalKnownDf;1;0;0;0
867;write;1;2.9717e-05;2.9717e-05;2.9717e-05
867;trace;1;0;0;0
867;calc_total;1;55.5169;55.5169;55.5169
627;compErr;1;3.05e-06;3.05e-06;3.05e-06
627;init;1;2.17568;2.17568;2.17568
627;update;1;45.7303;45.7303;45.7303
627;sync;1;9.34126;9.34126;9.34126
627;evalKnownDf;1;0;0;0
627;write;1;2.8294e-05;2.8294e-05;2.8294e-05
627;trace;1;0;0;0
627;calc_total;1;55.0716;55.0716;55.0716
1262;compErr;1;2.318e-06;2.318e-06;2.318e-06
1262;init;1;2.17705;2.17705;2.17705
1262;update;1;45.7526;45.7526;45.7526
1262;sync;1;6.64893;6.64893;6.64893
1262;evalKnownDf;1;0;0;0
1262;write;1;3.0603e-05;3.0603e-05;3.0603e-05
1262;trace;1;0;0;0
1262;calc_total;1;52.4015;52.4015;52.4015
723;compErr;1;2.483e-06;2.483e-06;2.483e-06
723;init;1;2.17839;2.17839;2.17839
723;update;1;45.485;45.485;45.485
723;sync;1;13.2682;13.2682;13.2682
723;evalKnownDf;1;0;0;0
723;write;1;3.2015e-05;3.2015e-05;3.2015e-05
723;trace;1;0;0;0
723;calc_total;1;58.7532;58.7532;58.7532
1027;compErr;1;4.092e-06;4.092e-06;4.092e-06
1027;init;1;2.15235;2.15235;2.15235
1027;update;1;45.3409;45.3409;45.3409
1027;sync;1;11.4726;11.4726;11.4726
1027;evalKnownDf;1;0;0;0
1027;write;1;3.3746e-05;3.3746e-05;3.3746e-05
1027;trace;1;0;0;0
1027;calc_total;1;56.8135;56.8135;56.8135
771;compErr;1;1.435e-06;1.435e-06;1.435e-06
771;init;1;2.15662;2.15662;2.15662
771;update;1;45.8658;45.8658;45.8658
771;sync;1;13.1097;13.1097;13.1097
771;evalKnownDf;1;0;0;0
771;write;1;2.3432e-05;2.3432e-05;2.3432e-05
771;trace;1;0;0;0
771;calc_total;1;58.9756;58.9756;58.9756
1107;compErr;1;2.222e-06;2.222e-06;2.222e-06
1107;init;1;2.15076;2.15076;2.15076
1107;update;1;45.6831;45.6831;45.6831
1107;sync;1;4.68304;4.68304;4.68304
1107;evalKnownDf;1;0;0;0
1107;write;1;2.8397e-05;2.8397e-05;2.8397e-05
1107;trace;1;0;0;0
1107;calc_total;1;50.3661;50.3661;50.3661
451;compErr;1;4.497e-06;4.497e-06;4.497e-06
451;init;1;2.23255;2.23255;2.23255
451;update;1;45.5138;45.5138;45.5138
451;sync;1;1.19864;1.19864;1.19864
451;evalKnownDf;1;0;0;0
451;write;1;3.4614e-05;3.4614e-05;3.4614e-05
451;trace;1;0;0;0
451;calc_total;1;46.7125;46.7125;46.7125
1299;compErr;1;2.747e-06;2.747e-06;2.747e-06
1299;init;1;2.18804;2.18804;2.18804
1299;update;1;45.6883;45.6883;45.6883
1299;sync;1;10.3634;10.3634;10.3634
1299;evalKnownDf;1;0;0;0
1299;write;1;3.5502e-05;3.5502e-05;3.5502e-05
1299;trace;1;0;0;0
1299;calc_total;1;56.0517;56.0517;56.0517
1348;compErr;1;1.61e-06;1.61e-06;1.61e-06
1348;init;1;2.22906;2.22906;2.22906
1348;update;1;45.63;45.63;45.63
1348;sync;1;6.01751;6.01751;6.01751
1348;evalKnownDf;1;0;0;0
1348;write;1;2.3819e-05;2.3819e-05;2.3819e-05
1348;trace;1;0;0;0
1348;calc_total;1;51.6475;51.6475;51.6475
5;compErr;1;2.71e-06;2.71e-06;2.71e-06
5;init;1;2.15907;2.15907;2.15907
5;update;1;45.6204;45.6204;45.6204
5;sync;1;5.73037;5.73037;5.73037
5;evalKnownDf;1;0;0;0
5;write;1;2.9755e-05;2.9755e-05;2.9755e-05
5;trace;1;0;0;0
5;calc_total;1;51.3508;51.3508;51.3508
315;compErr;1;2.352e-06;2.352e-06;2.352e-06
315;init;1;2.16482;2.16482;2.16482
315;update;1;45.6508;45.6508;45.6508
315;sync;1;0.65247;0.65247;0.65247
315;evalKnownDf;1;0;0;0
315;write;1;2.7143e-05;2.7143e-05;2.7143e-05
315;trace;1;0;0;0
315;calc_total;1;46.3033;46.3033;46.3033
123;compErr;1;1.697e-06;1.697e-06;1.697e-06
123;init;1;2.30935;2.30935;2.30935
123;update;1;47.8003;47.8003;47.8003
123;sync;1;4.27696;4.27696;4.27696
123;evalKnownDf;1;0;0;0
123;write;1;2.5263e-05;2.5263e-05;2.5263e-05
123;trace;1;0;0;0
123;calc_total;1;52.0773;52.0773;52.0773
1227;compErr;1;1.802e-06;1.802e-06;1.802e-06
1227;init;1;2.14533;2.14533;2.14533
1227;update;1;45.3039;45.3039;45.3039
1227;sync;1;9.43872;9.43872;9.43872
1227;evalKnownDf;1;0;0;0
1227;write;1;2.9869e-05;2.9869e-05;2.9869e-05
1227;trace;1;0;0;0
1227;calc_total;1;54.7427;54.7427;54.7427
507;compErr;1;2.988e-06;2.988e-06;2.988e-06
507;init;1;2.15387;2.15387;2.15387
507;update;1;45.9073;45.9073;45.9073
507;sync;1;10.2113;10.2113;10.2113
507;evalKnownDf;1;0;0;0
507;write;1;3.1465e-05;3.1465e-05;3.1465e-05
507;trace;1;0;0;0
507;calc_total;1;56.1186;56.1186;56.1186
603;compErr;1;2.474e-06;2.474e-06;2.474e-06
603;init;1;2.14991;2.14991;2.14991
603;update;1;45.6505;45.6505;45.6505
603;sync;1;6.62045;6.62045;6.62045
603;evalKnownDf;1;0;0;0
603;write;1;2.9957e-05;2.9957e-05;2.9957e-05
603;trace;1;0;0;0
603;calc_total;1;52.2709;52.2709;52.2709
795;compErr;1;1.823e-06;1.823e-06;1.823e-06
795;init;1;2.1915;2.1915;2.1915
795;update;1;45.442;45.442;45.442
795;sync;1;1.82106;1.82106;1.82106
795;evalKnownDf;1;0;0;0
795;write;1;2.7958e-05;2.7958e-05;2.7958e-05
795;trace;1;0;0;0
795;calc_total;1;47.263;47.263;47.263
891;compErr;1;1.319e-06;1.319e-06;1.319e-06
891;init;1;2.22551;2.22551;2.22551
891;update;1;46.0302;46.0302;46.0302
891;sync;1;0.510467;0.510467;0.510467
891;evalKnownDf;1;0;0;0
891;write;1;2.5076e-05;2.5076e-05;2.5076e-05
891;trace;1;0;0;0
891;calc_total;1;46.5407;46.5407;46.5407
171;compErr;1;1.564e-06;1.564e-06;1.564e-06
171;init;1;2.14992;2.14992;2.14992
171;update;1;45.5968;45.5968;45.5968
171;sync;1;11.2689;11.2689;11.2689
171;evalKnownDf;1;0;0;0
171;write;1;2.8193e-05;2.8193e-05;2.8193e-05
171;trace;1;0;0;0
171;calc_total;1;56.8657;56.8657;56.8657
411;compErr;1;1.419e-06;1.419e-06;1.419e-06
411;init;1;2.14557;2.14557;2.14557
411;update;1;45.6209;45.6209;45.6209
411;sync;1;10.7494;10.7494;10.7494
411;evalKnownDf;1;0;0;0
411;write;1;2.795e-05;2.795e-05;2.795e-05
411;trace;1;0;0;0
411;calc_total;1;56.3703;56.3703;56.3703
651;compErr;1;2.399e-06;2.399e-06;2.399e-06
651;init;1;2.1279;2.1279;2.1279
651;update;1;45.3299;45.3299;45.3299
651;sync;1;51.9271;51.9271;51.9271
651;evalKnownDf;1;0;0;0
651;write;1;2.8099e-05;2.8099e-05;2.8099e-05
651;trace;1;0;0;0
651;calc_total;1;97.2569;97.2569;97.2569
1371;compErr;1;6.42e-06;6.42e-06;6.42e-06
1371;init;1;2.13888;2.13888;2.13888
1371;update;1;45.748;45.748;45.748
1371;sync;1;9.89012;9.89012;9.89012
1371;evalKnownDf;1;0;0;0
1371;write;1;3.8128e-05;3.8128e-05;3.8128e-05
1371;trace;1;0;0;0
1371;calc_total;1;55.6381;55.6381;55.6381
1443;compErr;1;1.855e-06;1.855e-06;1.855e-06
1443;init;1;2.16507;2.16507;2.16507
1443;update;1;45.2758;45.2758;45.2758
1443;sync;1;3.82096;3.82096;3.82096
1443;evalKnownDf;1;0;0;0
1443;write;1;3.0029e-05;3.0029e-05;3.0029e-05
1443;trace;1;0;0;0
1443;calc_total;1;49.0967;49.0967;49.0967
1488;compErr;1;1.979e-06;1.979e-06;1.979e-06
1488;init;1;2.21721;2.21721;2.21721
1488;update;1;45.4228;45.4228;45.4228
1488;sync;1;3.44079;3.44079;3.44079
1488;evalKnownDf;1;0;0;0
1488;write;1;2.8471e-05;2.8471e-05;2.8471e-05
1488;trace;1;0;0;0
1488;calc_total;1;48.8636;48.8636;48.8636
0;total;1;119.943;119.943;119.943
1419;compErr;1;1.854e-06;1.854e-06;1.854e-06
1419;init;1;2.14775;2.14775;2.14775
1419;update;1;45.3037;45.3037;45.3037
1419;sync;1;9.42234;9.42234;9.42234
1419;evalKnownDf;1;0;0;0
1419;write;1;2.799e-05;2.799e-05;2.799e-05
1419;trace;1;0;0;0
1419;calc_total;1;54.726;54.726;54.726
1475;compErr;1;2.633e-06;2.633e-06;2.633e-06
1475;init;1;2.17859;2.17859;2.17859
1475;update;1;45.4686;45.4686;45.4686
1475;sync;1;12.6052;12.6052;12.6052
1475;evalKnownDf;1;0;0;0
1475;write;1;2.8893e-05;2.8893e-05;2.8893e-05
1475;trace;1;0;0;0
1475;calc_total;1;58.0737;58.0737;58.0737
1521;compErr;1;2.114e-06;2.114e-06;2.114e-06
1521;init;1;2.13145;2.13145;2.13145
1521;update;1;45.69;45.69;45.69
1521;sync;1;2.99562;2.99562;2.99562
1521;evalKnownDf;1;0;0;0
1521;write;1;2.7605e-05;2.7605e-05;2.7605e-05
1521;trace;1;0;0;0
1521;calc_total;1;48.6856;48.6856;48.6856
220;compErr;1;1.816e-06;1.816e-06;1.816e-06
220;init;1;2.19393;2.19393;2.19393
220;update;1;45.5946;45.5946;45.5946
220;sync;1;0.73327;0.73327;0.73327
220;evalKnownDf;1;0;0;0
220;write;1;2.4033e-05;2.4033e-05;2.4033e-05
220;trace;1;0;0;0
220;calc_total;1;46.3278;46.3278;46.3278
28;compErr;1;2.242e-06;2.242e-06;2.242e-06
28;init;1;2.12848;2.12848;2.12848
28;update;1;45.7784;45.7784;45.7784
28;sync;1;2.92971;2.92971;2.92971
28;evalKnownDf;1;0;0;0
28;write;1;2.9798e-05;2.9798e-05;2.9798e-05
28;trace;1;0;0;0
28;calc_total;1;48.7082;48.7082;48.7082
844;compErr;1;2.291e-06;2.291e-06;2.291e-06
844;init;1;2.17539;2.17539;2.17539
844;update;1;45.5455;45.5455;45.5455
844;sync;1;1.16801;1.16801;1.16801
844;evalKnownDf;1;0;0;0
844;write;1;2.302e-05;2.302e-05;2.302e-05
844;trace;1;0;0;0
844;calc_total;1;46.7135;46.7135;46.7135
988;compErr;1;3.802e-06;3.802e-06;3.802e-06
988;init;1;2.1886;2.1886;2.1886
988;update;1;45.6381;45.6381;45.6381
988;sync;1;6.49526;6.49526;6.49526
988;evalKnownDf;1;0;0;0
988;write;1;3.0532e-05;3.0532e-05;3.0532e-05
988;trace;1;0;0;0
988;calc_total;1;52.1334;52.1334;52.1334
744;compErr;1;2.426e-06;2.426e-06;2.426e-06
744;init;1;2.18469;2.18469;2.18469
744;update;1;45.831;45.831;45.831
744;sync;1;13.6976;13.6976;13.6976
744;evalKnownDf;1;0;0;0
744;write;1;3.8414e-05;3.8414e-05;3.8414e-05
744;trace;1;0;0;0
744;calc_total;1;59.5286;59.5286;59.5286
0;total;1;120.026;120.026;120.026
941;compErr;1;1.722e-06;1.722e-06;1.722e-06
941;init;1;2.14464;2.14464;2.14464
941;update;1;45.8664;45.8664;45.8664
941;sync;1;11.4321;11.4321;11.4321
941;evalKnownDf;1;0;0;0
941;write;1;3.0092e-05;3.0092e-05;3.0092e-05
941;trace;1;0;0;0
941;calc_total;1;57.2985;57.2985;57.2985
76;compErr;1;2.131e-06;2.131e-06;2.131e-06
76;init;1;2.15798;2.15798;2.15798
76;update;1;45.7318;45.7318;45.7318
76;sync;1;15.2227;15.2227;15.2227
76;evalKnownDf;1;0;0;0
76;write;1;2.5447e-05;2.5447e-05;2.5447e-05
76;trace;1;0;0;0
76;calc_total;1;60.9544;60.9544;60.9544
572;compErr;1;2.302e-06;2.302e-06;2.302e-06
572;init;1;2.15445;2.15445;2.15445
572;update;1;45.6952;45.6952;45.6952
572;sync;1;13.129;13.129;13.129
572;evalKnownDf;1;0;0;0
572;write;1;3.0466e-05;3.0466e-05;3.0466e-05
572;trace;1;0;0;0
572;calc_total;1;58.8242;58.8242;58.8242
1180;compErr;1;2.553e-06;2.553e-06;2.553e-06
1180;init;1;2.14469;2.14469;2.14469
1180;update;1;45.3684;45.3684;45.3684
1180;sync;1;8.90797;8.90797;8.90797
1180;evalKnownDf;1;0;0;0
1180;write;1;2.9111e-05;2.9111e-05;2.9111e-05
1180;trace;1;0;0;0
1180;calc_total;1;54.2764;54.2764;54.2764
1284;compErr;1;2.747e-06;2.747e-06;2.747e-06
1284;init;1;2.23569;2.23569;2.23569
1284;update;1;45.2464;45.2464;45.2464
1284;sync;1;20.7794;20.7794;20.7794
1284;evalKnownDf;1;0;0;0
1284;write;1;3.611e-05;3.611e-05;3.611e-05
1284;trace;1;0;0;0
1284;calc_total;1;66.0257;66.0257;66.0257
1037;compErr;1;1.998e-06;1.998e-06;1.998e-06
1037;init;1;2.15877;2.15877;2.15877
1037;update;1;45.7351;45.7351;45.7351
1037;sync;1;12.7367;12.7367;12.7367
1037;evalKnownDf;1;0;0;0
1037;write;1;2.56e-05;2.56e-05;2.56e-05
1037;trace;1;0;0;0
1037;calc_total;1;58.4718;58.4718;58.4718
466;compErr;1;1.916e-06;1.916e-06;1.916e-06
466;init;1;2.13993;2.13993;2.13993
466;update;1;45.3091;45.3091;45.3091
466;sync;1;9.56234;9.56234;9.56234
466;evalKnownDf;1;0;0;0
466;write;1;2.4864e-05;2.4864e-05;2.4864e-05
466;trace;1;0;0;0
466;calc_total;1;54.8714;54.8714;54.8714
1216;compErr;1;1.982e-06;1.982e-06;1.982e-06
1216;init;1;2.16061;2.16061;2.16061
1216;update;1;45.9286;45.9286;45.9286
1216;sync;1;49.7249;49.7249;49.7249
1216;evalKnownDf;1;0;0;0
1216;write;1;2.2389e-05;2.2389e-05;2.2389e-05
1216;trace;1;0;0;0
1216;calc_total;1;95.6535;95.6535;95.6535
0;total;1;119.94;119.94;119.94
532;compErr;1;2.704e-06;2.704e-06;2.704e-06
532;init;1;2.18167;2.18167;2.18167
532;update;1;45.7676;45.7676;45.7676
532;sync;1;0.748015;0.748015;0.748015
532;evalKnownDf;1;0;0;0
532;write;1;3.515e-05;3.515e-05;3.515e-05
532;trace;1;0;0;0
532;calc_total;1;46.5157;46.5157;46.5157
580;compErr;1;2.326e-06;2.326e-06;2.326e-06
580;init;1;2.14706;2.14706;2.14706
580;update;1;45.5887;45.5887;45.5887
580;sync;1;15.1391;15.1391;15.1391
580;evalKnownDf;1;0;0;0
580;write;1;2.3587e-05;2.3587e-05;2.3587e-05
580;trace;1;0;0;0
580;calc_total;1;60.7278;60.7278;60.7278
64;compErr;1;2.807e-06;2.807e-06;2.807e-06
64;init;1;2.12797;2.12797;2.12797
64;update;1;45.5582;45.5582;45.5582
64;sync;1;52.0835;52.0835;52.0835
64;evalKnownDf;1;0;0;0
64;write;1;2.988e-05;2.988e-05;2.988e-05
64;trace;1;0;0;0
64;calc_total;1;97.6418;97.6418;97.6418
0;total;1;119.998;119.998;119.998
1175;compErr;1;2.492e-06;2.492e-06;2.492e-06
1175;init;1;2.14704;2.14704;2.14704
1175;update;1;45.3442;45.3442;45.3442
1175;sync;1;6.38917;6.38917;6.38917
1175;evalKnownDf;1;0;0;0
1175;write;1;3.3615e-05;3.3615e-05;3.3615e-05
1175;trace;1;0;0;0
1175;calc_total;1;51.7333;51.7333;51.7333
100;compErr;1;2.385e-06;2.385e-06;2.385e-06
100;init;1;2.18414;2.18414;2.18414
100;update;1;45.5253;45.5253;45.5253
100;sync;1;15.6355;15.6355;15.6355
100;evalKnownDf;1;0;0;0
100;write;1;3.8915e-05;3.8915e-05;3.8915e-05
100;trace;1;0;0;0
100;calc_total;1;61.1608;61.1608;61.1608
148;compErr;1;2.191e-06;2.191e-06;2.191e-06
148;init;1;2.14037;2.14037;2.14037
148;update;1;45.5601;45.5601;45.5601
148;sync;1;11.1085;11.1085;11.1085
148;evalKnownDf;1;0;0;0
148;write;1;2.7144e-05;2.7144e-05;2.7144e-05
148;trace;1;0;0;0
148;calc_total;1;56.6686;56.6686;56.6686
484;compErr;1;2.7e-06;2.7e-06;2.7e-06
484;init;1;2.16185;2.16185;2.16185
484;update;1;45.3661;45.3661;45.3661
484;sync;1;16.017;16.017;16.017
484;evalKnownDf;1;0;0;0
484;write;1;2.5514e-05;2.5514e-05;2.5514e-05
484;trace;1;0;0;0
484;calc_total;1;61.3832;61.3832;61.3832
196;compErr;1;3.198e-06;3.198e-06;3.198e-06
196;init;1;2.15752;2.15752;2.15752
196;update;1;45.5725;45.5725;45.5725
196;sync;1;12.3692;12.3692;12.3692
196;evalKnownDf;1;0;0;0
196;write;1;2.8359e-05;2.8359e-05;2.8359e-05
196;trace;1;0;0;0
196;calc_total;1;57.9417;57.9417;57.9417
1060;compErr;1;3.312e-06;3.312e-06;3.312e-06
1060;init;1;2.15786;2.15786;2.15786
1060;update;1;45.6048;45.6048;45.6048
1060;sync;1;9.07171;9.07171;9.07171
1060;evalKnownDf;1;0;0;0
1060;write;1;2.9944e-05;2.9944e-05;2.9944e-05
1060;trace;1;0;0;0
1060;calc_total;1;54.6765;54.6765;54.6765
294;compErr;1;2.676e-06;2.676e-06;2.676e-06
294;init;1;2.2477;2.2477;2.2477
294;update;1;45.6931;45.6931;45.6931
294;sync;1;0.891201;0.891201;0.891201
294;evalKnownDf;1;0;0;0
294;write;1;2.8264e-05;2.8264e-05;2.8264e-05
294;trace;1;0;0;0
294;calc_total;1;46.5843;46.5843;46.5843
340;compErr;1;1.917e-06;1.917e-06;1.917e-06
340;init;1;2.22202;2.22202;2.22202
340;update;1;45.6618;45.6618;45.6618
340;sync;1;13.6428;13.6428;13.6428
340;evalKnownDf;1;0;0;0
340;write;1;2.6752e-05;2.6752e-05;2.6752e-05
340;trace;1;0;0;0
340;calc_total;1;59.3046;59.3046;59.3046
388;compErr;1;1.999e-06;1.999e-06;1.999e-06
388;init;1;2.14543;2.14543;2.14543
388;update;1;45.319;45.319;45.319
388;sync;1;14.7141;14.7141;14.7141
388;evalKnownDf;1;0;0;0
388;write;1;2.9363e-05;2.9363e-05;2.9363e-05
388;trace;1;0;0;0
388;calc_total;1;60.0332;60.0332;60.0332
260;compErr;1;3.411e-06;3.411e-06;3.411e-06
260;init;1;2.16756;2.16756;2.16756
260;update;1;45.485;45.485;45.485
260;sync;1;1.15823;1.15823;1.15823
260;evalKnownDf;1;0;0;0
260;write;1;3.0453e-05;3.0453e-05;3.0453e-05
260;trace;1;0;0;0
260;calc_total;1;46.6433;46.6433;46.6433
836;compErr;1;3.178e-06;3.178e-06;3.178e-06
836;init;1;2.15912;2.15912;2.15912
836;update;1;45.6388;45.6388;45.6388
836;sync;1;15.2794;15.2794;15.2794
836;evalKnownDf;1;0;0;0
836;write;1;3.64e-05;3.64e-05;3.64e-05
836;trace;1;0;0;0
836;calc_total;1;60.9182;60.9182;60.9182
868;compErr;1;5.258e-06;5.258e-06;5.258e-06
868;init;1;2.14578;2.14578;2.14578
868;update;1;45.646;45.646;45.646
868;sync;1;11.9665;11.9665;11.9665
868;evalKnownDf;1;0;0;0
868;write;1;3.625e-05;3.625e-05;3.625e-05
868;trace;1;0;0;0
868;calc_total;1;57.6125;57.6125;57.6125
628;compErr;1;1.806e-06;1.806e-06;1.806e-06
628;init;1;2.18308;2.18308;2.18308
628;update;1;45.6983;45.6983;45.6983
628;sync;1;9.53799;9.53799;9.53799
628;evalKnownDf;1;0;0;0
628;write;1;2.5856e-05;2.5856e-05;2.5856e-05
628;trace;1;0;0;0
628;calc_total;1;55.2362;55.2362;55.2362
1264;compErr;1;2.982e-06;2.982e-06;2.982e-06
1264;init;1;2.19877;2.19877;2.19877
1264;update;1;45.3545;45.3545;45.3545
1264;sync;1;5.71444;5.71444;5.71444
1264;evalKnownDf;1;0;0;0
1264;write;1;3.9317e-05;3.9317e-05;3.9317e-05
1264;trace;1;0;0;0
1264;calc_total;1;51.0689;51.0689;51.0689
724;compErr;1;2.025e-06;2.025e-06;2.025e-06
724;init;1;2.14945;2.14945;2.14945
724;update;1;45.3998;45.3998;45.3998
724;sync;1;13.1536;13.1536;13.1536
724;evalKnownDf;1;0;0;0
724;write;1;3.0443e-05;3.0443e-05;3.0443e-05
724;trace;1;0;0;0
724;calc_total;1;58.5534;58.5534;58.5534
1028;compErr;1;3.21e-06;3.21e-06;3.21e-06
1028;init;1;2.16384;2.16384;2.16384
1028;update;1;45.5271;45.5271;45.5271
1028;sync;1;9.02258;9.02258;9.02258
1028;evalKnownDf;1;0;0;0
1028;write;1;3.1552e-05;3.1552e-05;3.1552e-05
1028;trace;1;0;0;0
1028;calc_total;1;54.5497;54.5497;54.5497
772;compErr;1;1.597e-06;1.597e-06;1.597e-06
772;init;1;2.15623;2.15623;2.15623
772;update;1;45.5184;45.5184;45.5184
772;sync;1;12.8534;12.8534;12.8534
772;evalKnownDf;1;0;0;0
772;write;1;2.4283e-05;2.4283e-05;2.4283e-05
772;trace;1;0;0;0
772;calc_total;1;58.3717;58.3717;58.3717
1108;compErr;1;2.399e-06;2.399e-06;2.399e-06
1108;init;1;2.14626;2.14626;2.14626
1108;update;1;45.5984;45.5984;45.5984
1108;sync;1;3.89727;3.89727;3.89727
1108;evalKnownDf;1;0;0;0
1108;write;1;3.0834e-05;3.0834e-05;3.0834e-05
1108;trace;1;0;0;0
1108;calc_total;1;49.4957;49.4957;49.4957
452;compErr;1;2.173e-06;2.173e-06;2.173e-06
452;init;1;2.17695;2.17695;2.17695
452;update;1;45.4745;45.4745;45.4745
452;sync;1;0.870427;0.870427;0.870427
452;evalKnownDf;1;0;0;0
452;write;1;3.3834e-05;3.3834e-05;3.3834e-05
452;trace;1;0;0;0
452;calc_total;1;46.3449;46.3449;46.3449
1300;compErr;1;1.894e-06;1.894e-06;1.894e-06
1300;init;1;2.18957;2.18957;2.18957
1300;update;1;45.8475;45.8475;45.8475
1300;sync;1;10.7641;10.7641;10.7641
1300;evalKnownDf;1;0;0;0
1300;write;1;2.3047e-05;2.3047e-05;2.3047e-05
1300;trace;1;0;0;0
1300;calc_total;1;56.6116;56.6116;56.6116
1349;compErr;1;2.346e-06;2.346e-06;2.346e-06
1349;init;1;2.16827;2.16827;2.16827
1349;update;1;45.2694;45.2694;45.2694
1349;sync;1;6.26522;6.26522;6.26522
1349;evalKnownDf;1;0;0;0
1349;write;1;2.7324e-05;2.7324e-05;2.7324e-05
1349;trace;1;0;0;0
1349;calc_total;1;51.5346;51.5346;51.5346
7;compErr;1;3.818e-06;3.818e-06;3.818e-06
7;init;1;2.1752;2.1752;2.1752
7;update;1;45.3531;45.3531;45.3531
7;sync;1;5.33756;5.33756;5.33756
7;evalKnownDf;1;0;0;0
7;write;1;3.1899e-05;3.1899e-05;3.1899e-05
7;trace;1;0;0;0
7;calc_total;1;50.6906;50.6906;50.6906
316;compErr;1;1.692e-06;1.692e-06;1.692e-06
316;init;1;2.2042;2.2042;2.2042
316;update;1;45.3843;45.3843;45.3843
316;sync;1;1.06082;1.06082;1.06082
316;evalKnownDf;1;0;0;0
316;write;1;2.5735e-05;2.5735e-05;2.5735e-05
316;trace;1;0;0;0
316;calc_total;1;46.4451;46.4451;46.4451
124;compErr;1;1.864e-06;1.864e-06;1.864e-06
124;init;1;2.29128;2.29128;2.29128
124;update;1;46.856;46.856;46.856
124;sync;1;5.73338;5.73338;5.73338
124;evalKnownDf;1;0;0;0
124;write;1;2.5033e-05;2.5033e-05;2.5033e-05
124;trace;1;0;0;0
124;calc_total;1;52.5894;52.5894;52.5894
1228;compErr;1;2.387e-06;2.387e-06;2.387e-06
1228;init;1;2.14153;2.14153;2.14153
1228;update;1;45.2576;45.2576;45.2576
1228;sync;1;9.51922;9.51922;9.51922
1228;evalKnownDf;1;0;0;0
1228;write;1;2.932e-05;2.932e-05;2.932e-05
1228;trace;1;0;0;0
1228;calc_total;1;54.7768;54.7768;54.7768
508;compErr;1;3.804e-06;3.804e-06;3.804e-06
508;init;1;2.15169;2.15169;2.15169
508;update;1;45.8253;45.8253;45.8253
508;sync;1;9.80671;9.80671;9.80671
508;evalKnownDf;1;0;0;0
508;write;1;3.1187e-05;3.1187e-05;3.1187e-05
508;trace;1;0;0;0
508;calc_total;1;55.632;55.632;55.632
604;compErr;1;3.02e-06;3.02e-06;3.02e-06
604;init;1;2.15494;2.15494;2.15494
604;update;1;45.6198;45.6198;45.6198
604;sync;1;7.06046;7.06046;7.06046
604;evalKnownDf;1;0;0;0
604;write;1;2.5602e-05;2.5602e-05;2.5602e-05
604;trace;1;0;0;0
604;calc_total;1;52.6803;52.6803;52.6803
796;compErr;1;2.771e-06;2.771e-06;2.771e-06
796;init;1;2.16623;2.16623;2.16623
796;update;1;45.5073;45.5073;45.5073
796;sync;1;1.18805;1.18805;1.18805
796;evalKnownDf;1;0;0;0
796;write;1;2.4562e-05;2.4562e-05;2.4562e-05
796;trace;1;0;0;0
796;calc_total;1;46.6954;46.6954;46.6954
892;compErr;1;1.48e-06;1.48e-06;1.48e-06
892;init;1;2.21586;2.21586;2.21586
892;update;1;46.0153;46.0153;46.0153
892;sync;1;0.348831;0.348831;0.348831
892;evalKnownDf;1;0;0;0
892;write;1;2.3998e-05;2.3998e-05;2.3998e-05
892;trace;1;0;0;0
892;calc_total;1;46.3642;46.3642;46.3642
172;compErr;1;2.111e-06;2.111e-06;2.111e-06
172;init;1;2.15001;2.15001;2.15001
172;update;1;45.3519;45.3519;45.3519
172;sync;1;11.3449;11.3449;11.3449
172;evalKnownDf;1;0;0;0
172;write;1;2.7198e-05;2.7198e-05;2.7198e-05
172;trace;1;0;0;0
172;calc_total;1;56.6969;56.6969;56.6969
412;compErr;1;1.723e-06;1.723e-06;1.723e-06
412;init;1;2.15045;2.15045;2.15045
412;update;1;45.8128;45.8128;45.8128
412;sync;1;10.2824;10.2824;10.2824
412;evalKnownDf;1;0;0;0
412;write;1;2.2491e-05;2.2491e-05;2.2491e-05
412;trace;1;0;0;0
412;calc_total;1;56.0951;56.0951;56.0951
652;compErr;1;1.929e-06;1.929e-06;1.929e-06
652;init;1;2.14964;2.14964;2.14964
652;update;1;45.2463;45.2463;45.2463
652;sync;1;15.5085;15.5085;15.5085
652;evalKnownDf;1;0;0;0
652;write;1;2.3303e-05;2.3303e-05;2.3303e-05
652;trace;1;0;0;0
652;calc_total;1;60.7549;60.7549;60.7549
1320;compErr;1;2.89e-06;2.89e-06;2.89e-06
1320;init;1;2.22649;2.22649;2.22649
1320;update;1;45.5821;45.5821;45.5821
1320;sync;1;0.388118;0.388118;0.388118
1320;evalKnownDf;1;0;0;0
1320;write;1;2.8311e-05;2.8311e-05;2.8311e-05
1320;trace;1;0;0;0
1320;calc_total;1;45.9703;45.9703;45.9703
0;total;1;119.909;119.909;119.909
1372;compErr;1;8.005e-06;8.005e-06;8.005e-06
1372;init;1;2.17001;2.17001;2.17001
1372;update;1;45.79;45.79;45.79
1372;sync;1;10.3569;10.3569;10.3569
1372;evalKnownDf;1;0;0;0
1372;write;1;3.9887e-05;3.9887e-05;3.9887e-05
1372;trace;1;0;0;0
1372;calc_total;1;56.1469;56.1469;56.1469
1445;compErr;1;3.289e-06;3.289e-06;3.289e-06
1445;init;1;2.12892;2.12892;2.12892
1445;update;1;45.5925;45.5925;45.5925
1445;sync;1;47.1489;47.1489;47.1489
1445;evalKnownDf;1;0;0;0
1445;write;1;3.121e-05;3.121e-05;3.121e-05
1445;trace;1;0;0;0
1445;calc_total;1;92.7414;92.7414;92.7414
1420;compErr;1;2.32e-06;2.32e-06;2.32e-06
1420;init;1;2.15283;2.15283;2.15283
1420;update;1;45.7455;45.7455;45.7455
1420;sync;1;8.27021;8.27021;8.27021
1420;evalKnownDf;1;0;0;0
1420;write;1;2.7885e-05;2.7885e-05;2.7885e-05
1420;trace;1;0;0;0
1420;calc_total;1;54.0157;54.0157;54.0157
1478;compErr;1;2.814e-06;2.814e-06;2.814e-06
1478;init;1;2.14405;2.14405;2.14405
1478;update;1;45.518;45.518;45.518
1478;sync;1;9.31744;9.31744;9.31744
1478;evalKnownDf;1;0;0;0
1478;write;1;3.0774e-05;3.0774e-05;3.0774e-05
1478;trace;1;0;0;0
1478;calc_total;1;54.8355;54.8355;54.8355
1522;compErr;1;2.57e-06;2.57e-06;2.57e-06
1522;init;1;2.14789;2.14789;2.14789
1522;update;1;45.4381;45.4381;45.4381
1522;sync;1;3.14706;3.14706;3.14706
1522;evalKnownDf;1;0;0;0
1522;write;1;2.5282e-05;2.5282e-05;2.5282e-05
1522;trace;1;0;0;0
1522;calc_total;1;48.5852;48.5852;48.5852
221;compErr;1;1.696e-06;1.696e-06;1.696e-06
221;init;1;2.17565;2.17565;2.17565
221;update;1;45.5705;45.5705;45.5705
221;sync;1;0.824;0.824;0.824
221;evalKnownDf;1;0;0;0
221;write;1;2.4595e-05;2.4595e-05;2.4595e-05
221;trace;1;0;0;0
221;calc_total;1;46.3945;46.3945;46.3945
29;compErr;1;1.723e-06;1.723e-06;1.723e-06
29;init;1;2.16906;2.16906;2.16906
29;update;1;45.9132;45.9132;45.9132
29;sync;1;3.18293;3.18293;3.18293
29;evalKnownDf;1;0;0;0
29;write;1;2.6973e-05;2.6973e-05;2.6973e-05
29;trace;1;0;0;0
29;calc_total;1;49.0961;49.0961;49.0961
845;compErr;1;2.845e-06;2.845e-06;2.845e-06
845;init;1;2.16534;2.16534;2.16534
845;update;1;45.6312;45.6312;45.6312
845;sync;1;1.21638;1.21638;1.21638
845;evalKnownDf;1;0;0;0
845;write;1;2.6229e-05;2.6229e-05;2.6229e-05
845;trace;1;0;0;0
845;calc_total;1;46.8476;46.8476;46.8476
989;compErr;1;2.628e-06;2.628e-06;2.628e-06
989;init;1;2.14006;2.14006;2.14006
989;update;1;45.26;45.26;45.26
989;sync;1;7.25432;7.25432;7.25432
989;evalKnownDf;1;0;0;0
989;write;1;2.8365e-05;2.8365e-05;2.8365e-05
989;trace;1;0;0;0
989;calc_total;1;52.5143;52.5143;52.5143
942;compErr;1;2.341e-06;2.341e-06;2.341e-06
942;init;1;2.1637;2.1637;2.1637
942;update;1;45.6045;45.6045;45.6045
942;sync;1;11.9729;11.9729;11.9729
942;evalKnownDf;1;0;0;0
942;write;1;3.2278e-05;3.2278e-05;3.2278e-05
942;trace;1;0;0;0
942;calc_total;1;57.5773;57.5773;57.5773
77;compErr;1;1.749e-06;1.749e-06;1.749e-06
77;init;1;2.14527;2.14527;2.14527
77;update;1;45.3718;45.3718;45.3718
77;sync;1;11.7371;11.7371;11.7371
77;evalKnownDf;1;0;0;0
77;write;1;2.6583e-05;2.6583e-05;2.6583e-05
77;trace;1;0;0;0
77;calc_total;1;57.1089;57.1089;57.1089
573;compErr;1;3.233e-06;3.233e-06;3.233e-06
573;init;1;2.14565;2.14565;2.14565
573;update;1;45.6651;45.6651;45.6651
573;sync;1;12.9529;12.9529;12.9529
573;evalKnownDf;1;0;0;0
573;write;1;3.1654e-05;3.1654e-05;3.1654e-05
573;trace;1;0;0;0
573;calc_total;1;58.618;58.618;58.618
1181;compErr;1;3.077e-06;3.077e-06;3.077e-06
1181;init;1;2.14707;2.14707;2.14707
1181;update;1;45.6248;45.6248;45.6248
1181;sync;1;8.72974;8.72974;8.72974
1181;evalKnownDf;1;0;0;0
1181;write;1;2.64e-05;2.64e-05;2.64e-05
1181;trace;1;0;0;0
1181;calc_total;1;54.3545;54.3545;54.3545
1285;compErr;1;3.649e-06;3.649e-06;3.649e-06
1285;init;1;2.23935;2.23935;2.23935
1285;update;1;45.581;45.581;45.581
1285;sync;1;21.2162;21.2162;21.2162
1285;evalKnownDf;1;0;0;0
1285;write;1;3.2434e-05;3.2434e-05;3.2434e-05
1285;trace;1;0;0;0
1285;calc_total;1;66.7971;66.7971;66.7971
1039;compErr;1;2.113e-06;2.113e-06;2.113e-06
1039;init;1;2.16865;2.16865;2.16865
1039;update;1;45.4598;45.4598;45.4598
1039;sync;1;10.8922;10.8922;10.8922
1039;evalKnownDf;1;0;0;0
1039;write;1;2.7693e-05;2.7693e-05;2.7693e-05
1039;trace;1;0;0;0
1039;calc_total;1;56.352;56.352;56.352
468;compErr;1;2.881e-06;2.881e-06;2.881e-06
468;init;1;2.18277;2.18277;2.18277
468;update;1;45.7743;45.7743;45.7743
468;sync;1;8.03782;8.03782;8.03782
468;evalKnownDf;1;0;0;0
468;write;1;3.105e-05;3.105e-05;3.105e-05
468;trace;1;0;0;0
468;calc_total;1;53.8121;53.8121;53.8121
533;compErr;1;2.62e-06;2.62e-06;2.62e-06
533;init;1;2.16402;2.16402;2.16402
533;update;1;45.3941;45.3941;45.3941
533;sync;1;1.2043;1.2043;1.2043
533;evalKnownDf;1;0;0;0
533;write;1;3.1684e-05;3.1684e-05;3.1684e-05
533;trace;1;0;0;0
533;calc_total;1;46.5984;46.5984;46.5984
581;compErr;1;2.846e-06;2.846e-06;2.846e-06
581;init;1;2.14225;2.14225;2.14225
581;update;1;45.2715;45.2715;45.2715
581;sync;1;15.5436;15.5436;15.5436
581;evalKnownDf;1;0;0;0
581;write;1;2.8579e-05;2.8579e-05;2.8579e-05
581;trace;1;0;0;0
581;calc_total;1;60.8151;60.8151;60.8151
1152;compErr;1;1.729e-06;1.729e-06;1.729e-06
1152;init;1;2.14573;2.14573;2.14573
1152;update;1;45.421;45.421;45.421
1152;sync;1;1.78916;1.78916;1.78916
1152;evalKnownDf;1;0;0;0
1152;write;1;2.5197e-05;2.5197e-05;2.5197e-05
1152;trace;1;0;0;0
1152;calc_total;1;47.2102;47.2102;47.2102
101;compErr;1;6.069e-06;6.069e-06;6.069e-06
101;init;1;2.14026;2.14026;2.14026
101;update;1;45.5069;45.5069;45.5069
101;sync;1;15.4089;15.4089;15.4089
101;evalKnownDf;1;0;0;0
101;write;1;3.4004e-05;3.4004e-05;3.4004e-05
101;trace;1;0;0;0
101;calc_total;1;60.9158;60.9158;60.9158
149;compErr;1;1.9e-06;1.9e-06;1.9e-06
149;init;1;2.14322;2.14322;2.14322
149;update;1;45.602;45.602;45.602
149;sync;1;11.1802;11.1802;11.1802
149;evalKnownDf;1;0;0;0
149;write;1;2.6891e-05;2.6891e-05;2.6891e-05
149;trace;1;0;0;0
149;calc_total;1;56.7822;56.7822;56.7822
485;compErr;1;3.208e-06;3.208e-06;3.208e-06
485;init;1;2.14837;2.14837;2.14837
485;update;1;45.6528;45.6528;45.6528
485;sync;1;14.5894;14.5894;14.5894
485;evalKnownDf;1;0;0;0
485;write;1;2.872e-05;2.872e-05;2.872e-05
485;trace;1;0;0;0
485;calc_total;1;60.2422;60.2422;60.2422
197;compErr;1;3.382e-06;3.382e-06;3.382e-06
197;init;1;2.1788;2.1788;2.1788
197;update;1;45.7771;45.7771;45.7771
197;sync;1;11.9408;11.9408;11.9408
197;evalKnownDf;1;0;0;0
197;write;1;2.9581e-05;2.9581e-05;2.9581e-05
197;trace;1;0;0;0
197;calc_total;1;57.7179;57.7179;57.7179
1061;compErr;1;4.723e-06;4.723e-06;4.723e-06
1061;init;1;2.14974;2.14974;2.14974
1061;update;1;45.5963;45.5963;45.5963
1061;sync;1;8.41746;8.41746;8.41746
1061;evalKnownDf;1;0;0;0
1061;write;1;3.401e-05;3.401e-05;3.401e-05
1061;trace;1;0;0;0
1061;calc_total;1;54.0138;54.0138;54.0138
296;compErr;1;1.973e-06;1.973e-06;1.973e-06
296;init;1;2.15507;2.15507;2.15507
296;update;1;45.9429;45.9429;45.9429
296;sync;1;0.0793506;0.0793506;0.0793506
296;evalKnownDf;1;0;0;0
296;write;1;2.8946e-05;2.8946e-05;2.8946e-05
296;trace;1;0;0;0
296;calc_total;1;46.0223;46.0223;46.0223
341;compErr;1;2.061e-06;2.061e-06;2.061e-06
341;init;1;2.14708;2.14708;2.14708
341;update;1;45.6909;45.6909;45.6909
341;sync;1;13.3183;13.3183;13.3183
341;evalKnownDf;1;0;0;0
341;write;1;2.4199e-05;2.4199e-05;2.4199e-05
341;trace;1;0;0;0
341;calc_total;1;59.0092;59.0092;59.0092
389;compErr;1;3.759e-06;3.759e-06;3.759e-06
389;init;1;2.16932;2.16932;2.16932
389;update;1;45.8251;45.8251;45.8251
389;sync;1;14.6617;14.6617;14.6617
389;evalKnownDf;1;0;0;0
389;write;1;3.0293e-05;3.0293e-05;3.0293e-05
389;trace;1;0;0;0
389;calc_total;1;60.4868;60.4868;60.4868
261;compErr;1;3.055e-06;3.055e-06;3.055e-06
261;init;1;2.26366;2.26366;2.26366
261;update;1;45.6965;45.6965;45.6965
261;sync;1;1.5616;1.5616;1.5616
261;evalKnownDf;1;0;0;0
261;write;1;3.519e-05;3.519e-05;3.519e-05
261;trace;1;0;0;0
261;calc_total;1;47.2581;47.2581;47.2581
837;compErr;1;2.761e-06;2.761e-06;2.761e-06
837;init;1;2.18283;2.18283;2.18283
837;update;1;45.5347;45.5347;45.5347
837;sync;1;15.3214;15.3214;15.3214
837;evalKnownDf;1;0;0;0
837;write;1;3.3927e-05;3.3927e-05;3.3927e-05
837;trace;1;0;0;0
837;calc_total;1;60.8561;60.8561;60.8561
869;compErr;1;3.056e-06;3.056e-06;3.056e-06
869;init;1;2.13323;2.13323;2.13323
869;update;1;45.4651;45.4651;45.4651
869;sync;1;9.59654;9.59654;9.59654
869;evalKnownDf;1;0;0;0
869;write;1;3.6607e-05;3.6607e-05;3.6607e-05
869;trace;1;0;0;0
869;calc_total;1;55.0616;55.0616;55.0616
629;compErr;1;3.2e-06;3.2e-06;3.2e-06
629;init;1;2.13859;2.13859;2.13859
629;update;1;45.9219;45.9219;45.9219
629;sync;1;9.05231;9.05231;9.05231
629;evalKnownDf;1;0;0;0
629;write;1;2.6111e-05;2.6111e-05;2.6111e-05
629;trace;1;0;0;0
629;calc_total;1;54.9742;54.9742;54.9742
1265;compErr;1;2.878e-06;2.878e-06;2.878e-06
1265;init;1;2.24953;2.24953;2.24953
1265;update;1;45.4903;45.4903;45.4903
1265;sync;1;5.89201;5.89201;5.89201
1265;evalKnownDf;1;0;0;0
1265;write;1;3.9291e-05;3.9291e-05;3.9291e-05
1265;trace;1;0;0;0
1265;calc_total;1;51.3823;51.3823;51.3823
725;compErr;1;2.705e-06;2.705e-06;2.705e-06
725;init;1;2.17519;2.17519;2.17519
725;update;1;45.3768;45.3768;45.3768
725;sync;1;13.589;13.589;13.589
725;evalKnownDf;1;0;0;0
725;write;1;3.2783e-05;3.2783e-05;3.2783e-05
725;trace;1;0;0;0
725;calc_total;1;58.9658;58.9658;58.9658
1029;compErr;1;3.083e-06;3.083e-06;3.083e-06
1029;init;1;2.1435;2.1435;2.1435
1029;update;1;45.3925;45.3925;45.3925
1029;sync;1;9.27268;9.27268;9.27268
1029;evalKnownDf;1;0;0;0
1029;write;1;3.4279e-05;3.4279e-05;3.4279e-05
1029;trace;1;0;0;0
1029;calc_total;1;54.6652;54.6652;54.6652
773;compErr;1;1.819e-06;1.819e-06;1.819e-06
773;init;1;2.13949;2.13949;2.13949
773;update;1;45.8742;45.8742;45.8742
773;sync;1;11.9433;11.9433;11.9433
773;evalKnownDf;1;0;0;0
773;write;1;2.6237e-05;2.6237e-05;2.6237e-05
773;trace;1;0;0;0
773;calc_total;1;57.8174;57.8174;57.8174
1109;compErr;1;2.227e-06;2.227e-06;2.227e-06
1109;init;1;2.17238;2.17238;2.17238
1109;update;1;45.4594;45.4594;45.4594
1109;sync;1;4.63108;4.63108;4.63108
1109;evalKnownDf;1;0;0;0
1109;write;1;2.9959e-05;2.9959e-05;2.9959e-05
1109;trace;1;0;0;0
1109;calc_total;1;50.0905;50.0905;50.0905
453;compErr;1;2.007e-06;2.007e-06;2.007e-06
453;init;1;2.23137;2.23137;2.23137
453;update;1;45.7246;45.7246;45.7246
453;sync;1;0.674559;0.674559;0.674559
453;evalKnownDf;1;0;0;0
453;write;1;3.0744e-05;3.0744e-05;3.0744e-05
453;trace;1;0;0;0
453;calc_total;1;46.3991;46.3991;46.3991
1301;compErr;1;2.897e-06;2.897e-06;2.897e-06
1301;init;1;2.15582;2.15582;2.15582
1301;update;1;45.4233;45.4233;45.4233
1301;sync;1;11.1347;11.1347;11.1347
1301;evalKnownDf;1;0;0;0
1301;write;1;3.0098e-05;3.0098e-05;3.0098e-05
1301;trace;1;0;0;0
1301;calc_total;1;56.5579;56.5579;56.5579
1351;compErr;1;1.988e-06;1.988e-06;1.988e-06
1351;init;1;2.20325;2.20325;2.20325
1351;update;1;45.2012;45.2012;45.2012
1351;sync;1;6.52797;6.52797;6.52797
1351;evalKnownDf;1;0;0;0
1351;write;1;2.4653e-05;2.4653e-05;2.4653e-05
1351;trace;1;0;0;0
1351;calc_total;1;51.7292;51.7292;51.7292
9;compErr;1;2.848e-06;2.848e-06;2.848e-06
9;init;1;2.15212;2.15212;2.15212
9;update;1;45.6628;45.6628;45.6628
9;sync;1;4.71106;4.71106;4.71106
9;evalKnownDf;1;0;0;0
9;write;1;3.172e-05;3.172e-05;3.172e-05
9;trace;1;0;0;0
9;calc_total;1;50.3739;50.3739;50.3739
317;compErr;1;2.007e-06;2.007e-06;2.007e-06
317;init;1;2.22868;2.22868;2.22868
317;update;1;45.3711;45.3711;45.3711
317;sync;1;1.28094;1.28094;1.28094
317;evalKnownDf;1;0;0;0
317;write;1;2.5691e-05;2.5691e-05;2.5691e-05
317;trace;1;0;0;0
317;calc_total;1;46.652;46.652;46.652
125;compErr;1;2.174e-06;2.174e-06;2.174e-06
125;init;1;2.43435;2.43435;2.43435
125;update;1;46.5979;46.5979;46.5979
125;sync;1;5.91695;5.91695;5.91695
125;evalKnownDf;1;0;0;0
125;write;1;2.2461e-05;2.2461e-05;2.2461e-05
125;trace;1;0;0;0
125;calc_total;1;52.5148;52.5148;52.5148
1229;compErr;1;1.885e-06;1.885e-06;1.885e-06
1229;init;1;2.14363;2.14363;2.14363
1229;update;1;45.5788;45.5788;45.5788
1229;sync;1;9.37177;9.37177;9.37177
1229;evalKnownDf;1;0;0;0
1229;write;1;3.0199e-05;3.0199e-05;3.0199e-05
1229;trace;1;0;0;0
1229;calc_total;1;54.9506;54.9506;54.9506
509;compErr;1;2.688e-06;2.688e-06;2.688e-06
509;init;1;2.16925;2.16925;2.16925
509;update;1;45.7639;45.7639;45.7639
509;sync;1;9.99828;9.99828;9.99828
509;evalKnownDf;1;0;0;0
509;write;1;2.8271e-05;2.8271e-05;2.8271e-05
509;trace;1;0;0;0
509;calc_total;1;55.7621;55.7621;55.7621
605;compErr;1;2.834e-06;2.834e-06;2.834e-06
605;init;1;2.1388;2.1388;2.1388
605;update;1;45.2515;45.2515;45.2515
605;sync;1;6.80381;6.80381;6.80381
605;evalKnownDf;1;0;0;0
605;write;1;2.609e-05;2.609e-05;2.609e-05
605;trace;1;0;0;0
605;calc_total;1;52.0553;52.0553;52.0553
797;compErr;1;1.879e-06;1.879e-06;1.879e-06
797;init;1;2.1553;2.1553;2.1553
797;update;1;45.4117;45.4117;45.4117
797;sync;1;1.28223;1.28223;1.28223
797;evalKnownDf;1;0;0;0
797;write;1;2.5639e-05;2.5639e-05;2.5639e-05
797;trace;1;0;0;0
797;calc_total;1;46.6939;46.6939;46.6939
893;compErr;1;1.573e-06;1.573e-06;1.573e-06
893;init;1;2.1863;2.1863;2.1863
893;update;1;45.8822;45.8822;45.8822
893;sync;1;0.610446;0.610446;0.610446
893;evalKnownDf;1;0;0;0
893;write;1;2.1669e-05;2.1669e-05;2.1669e-05
893;trace;1;0;0;0
893;calc_total;1;46.4927;46.4927;46.4927
173;compErr;1;2.526e-06;2.526e-06;2.526e-06
173;init;1;2.17535;2.17535;2.17535
173;update;1;45.4124;45.4124;45.4124
173;sync;1;10.1487;10.1487;10.1487
173;evalKnownDf;1;0;0;0
173;write;1;3.1879e-05;3.1879e-05;3.1879e-05
173;trace;1;0;0;0
173;calc_total;1;55.561;55.561;55.561
413;compErr;1;1.326e-06;1.326e-06;1.326e-06
413;init;1;2.13569;2.13569;2.13569
413;update;1;45.9241;45.9241;45.9241
413;sync;1;10.7126;10.7126;10.7126
413;evalKnownDf;1;0;0;0
413;write;1;2.3329e-05;2.3329e-05;2.3329e-05
413;trace;1;0;0;0
413;calc_total;1;56.6368;56.6368;56.6368
653;compErr;1;1.976e-06;1.976e-06;1.976e-06
653;init;1;2.14541;2.14541;2.14541
653;update;1;45.7024;45.7024;45.7024
653;sync;1;13.3428;13.3428;13.3428
653;evalKnownDf;1;0;0;0
653;write;1;2.5483e-05;2.5483e-05;2.5483e-05
653;trace;1;0;0;0
653;calc_total;1;59.0452;59.0452;59.0452
1373;compErr;1;6.894e-06;6.894e-06;6.894e-06
1373;init;1;2.14022;2.14022;2.14022
1373;update;1;45.3651;45.3651;45.3651
1373;sync;1;10.658;10.658;10.658
1373;evalKnownDf;1;0;0;0
1373;write;1;4.0435e-05;4.0435e-05;4.0435e-05
1373;trace;1;0;0;0
1373;calc_total;1;56.0231;56.0231;56.0231
1446;compErr;1;5.816e-06;5.816e-06;5.816e-06
1446;init;1;2.16789;2.16789;2.16789
1446;update;1;45.6118;45.6118;45.6118
1446;sync;1;3.95502;3.95502;3.95502
1446;evalKnownDf;1;0;0;0
1446;write;1;3.1508e-05;3.1508e-05;3.1508e-05
1446;trace;1;0;0;0
1446;calc_total;1;49.5668;49.5668;49.5668
1421;compErr;1;1.813e-06;1.813e-06;1.813e-06
1421;init;1;2.17996;2.17996;2.17996
1421;update;1;45.7228;45.7228;45.7228
1421;sync;1;8.96685;8.96685;8.96685
1421;evalKnownDf;1;0;0;0
1421;write;1;2.5649e-05;2.5649e-05;2.5649e-05
1421;trace;1;0;0;0
1421;calc_total;1;54.6896;54.6896;54.6896
1482;compErr;1;4.546e-06;4.546e-06;4.546e-06
1482;init;1;2.18102;2.18102;2.18102
1482;update;1;45.6823;45.6823;45.6823
1482;sync;1;9.72686;9.72686;9.72686
1482;evalKnownDf;1;0;0;0
1482;write;1;3.91e-05;3.91e-05;3.91e-05
1482;trace;1;0;0;0
1482;calc_total;1;55.4091;55.4091;55.4091
1514;compErr;1;2.175e-06;2.175e-06;2.175e-06
1514;init;1;2.22936;2.22936;2.22936
1514;update;1;45.5367;45.5367;45.5367
1514;sync;1;2.60631;2.60631;2.60631
1514;evalKnownDf;1;0;0;0
1514;write;1;2.5327e-05;2.5327e-05;2.5327e-05
1514;trace;1;0;0;0
1514;calc_total;1;48.143;48.143;48.143
222;compErr;1;1.758e-06;1.758e-06;1.758e-06
222;init;1;2.16983;2.16983;2.16983
222;update;1;45.4904;45.4904;45.4904
222;sync;1;0.9844;0.9844;0.9844
222;evalKnownDf;1;0;0;0
222;write;1;2.3305e-05;2.3305e-05;2.3305e-05
222;trace;1;0;0;0
222;calc_total;1;46.4748;46.4748;46.4748
30;compErr;1;1.95e-06;1.95e-06;1.95e-06
30;init;1;2.13831;2.13831;2.13831
30;update;1;45.8257;45.8257;45.8257
30;sync;1;2.44373;2.44373;2.44373
30;evalKnownDf;1;0;0;0
30;write;1;2.5421e-05;2.5421e-05;2.5421e-05
30;trace;1;0;0;0
30;calc_total;1;48.2694;48.2694;48.2694
846;compErr;1;2.348e-06;2.348e-06;2.348e-06
846;init;1;2.16432;2.16432;2.16432
846;update;1;45.5172;45.5172;45.5172
846;sync;1;1.35398;1.35398;1.35398
846;evalKnownDf;1;0;0;0
846;write;1;2.5547e-05;2.5547e-05;2.5547e-05
846;trace;1;0;0;0
846;calc_total;1;46.8712;46.8712;46.8712
990;compErr;1;2.277e-06;2.277e-06;2.277e-06
990;init;1;2.20253;2.20253;2.20253
990;update;1;45.5777;45.5777;45.5777
990;sync;1;6.4544;6.4544;6.4544
990;evalKnownDf;1;0;0;0
990;write;1;3.1385e-05;3.1385e-05;3.1385e-05
990;trace;1;0;0;0
990;calc_total;1;52.0321;52.0321;52.0321
943;compErr;1;1.703e-06;1.703e-06;1.703e-06
943;init;1;2.14327;2.14327;2.14327
943;update;1;46.0984;46.0984;46.0984
943;sync;1;11.1291;11.1291;11.1291
943;evalKnownDf;1;0;0;0
943;write;1;2.6755e-05;2.6755e-05;2.6755e-05
943;trace;1;0;0;0
943;calc_total;1;57.2276;57.2276;57.2276
78;compErr;1;2.881e-06;2.881e-06;2.881e-06
78;init;1;2.12881;2.12881;2.12881
78;update;1;45.6561;45.6561;45.6561
78;sync;1;9.25559;9.25559;9.25559
78;evalKnownDf;1;0;0;0
78;write;1;2.7858e-05;2.7858e-05;2.7858e-05
78;trace;1;0;0;0
78;calc_total;1;54.9117;54.9117;54.9117
574;compErr;1;2.813e-06;2.813e-06;2.813e-06
574;init;1;2.1643;2.1643;2.1643
574;update;1;45.4592;45.4592;45.4592
574;sync;1;13.4937;13.4937;13.4937
574;evalKnownDf;1;0;0;0
574;write;1;3.0374e-05;3.0374e-05;3.0374e-05
574;trace;1;0;0;0
574;calc_total;1;58.9529;58.9529;58.9529
1182;compErr;1;2.011e-06;2.011e-06;2.011e-06
1182;init;1;2.12675;2.12675;2.12675
1182;update;1;45.3532;45.3532;45.3532
1182;sync;1;8.54556;8.54556;8.54556
1182;evalKnownDf;1;0;0;0
1182;write;1;2.6993e-05;2.6993e-05;2.6993e-05
1182;trace;1;0;0;0
1182;calc_total;1;53.8988;53.8988;53.8988
1286;compErr;1;2.828e-06;2.828e-06;2.828e-06
1286;init;1;2.23997;2.23997;2.23997
1286;update;1;45.4705;45.4705;45.4705
1286;sync;1;21.0005;21.0005;21.0005
1286;evalKnownDf;1;0;0;0
1286;write;1;3.0496e-05;3.0496e-05;3.0496e-05
1286;trace;1;0;0;0
1286;calc_total;1;66.471;66.471;66.471
1040;compErr;1;2.256e-06;2.256e-06;2.256e-06
1040;init;1;2.13783;2.13783;2.13783
1040;update;1;45.3049;45.3049;45.3049
1040;sync;1;10.8277;10.8277;10.8277
1040;evalKnownDf;1;0;0;0
1040;write;1;2.9653e-05;2.9653e-05;2.9653e-05
1040;trace;1;0;0;0
1040;calc_total;1;56.1326;56.1326;56.1326
471;compErr;1;1.897e-06;1.897e-06;1.897e-06
471;init;1;2.18904;2.18904;2.18904
471;update;1;45.7464;45.7464;45.7464
471;sync;1;9.15078;9.15078;9.15078
471;evalKnownDf;1;0;0;0
471;write;1;2.8623e-05;2.8623e-05;2.8623e-05
471;trace;1;0;0;0
471;calc_total;1;54.8972;54.8972;54.8972
534;compErr;1;2.317e-06;2.317e-06;2.317e-06
534;init;1;2.15846;2.15846;2.15846
534;update;1;45.9991;45.9991;45.9991
534;sync;1;0.490159;0.490159;0.490159
534;evalKnownDf;1;0;0;0
534;write;1;2.4132e-05;2.4132e-05;2.4132e-05
534;trace;1;0;0;0
534;calc_total;1;46.4893;46.4893;46.4893
582;compErr;1;2.978e-06;2.978e-06;2.978e-06
582;init;1;2.14129;2.14129;2.14129
582;update;1;45.4709;45.4709;45.4709
582;sync;1;14.5707;14.5707;14.5707
582;evalKnownDf;1;0;0;0
582;write;1;2.5815e-05;2.5815e-05;2.5815e-05
582;trace;1;0;0;0
582;calc_total;1;60.0416;60.0416;60.0416
1154;compErr;1;2.054e-06;2.054e-06;2.054e-06
1154;init;1;2.15381;2.15381;2.15381
1154;update;1;45.316;45.316;45.316
1154;sync;1;42.6488;42.6488;42.6488
1154;evalKnownDf;1;0;0;0
1154;write;1;2.6435e-05;2.6435e-05;2.6435e-05
1154;trace;1;0;0;0
1154;calc_total;1;87.9647;87.9647;87.9647
102;compErr;1;2.882e-06;2.882e-06;2.882e-06
102;init;1;2.14385;2.14385;2.14385
102;update;1;45.5566;45.5566;45.5566
102;sync;1;14.3326;14.3326;14.3326
102;evalKnownDf;1;0;0;0
102;write;1;3.2185e-05;3.2185e-05;3.2185e-05
102;trace;1;0;0;0
102;calc_total;1;59.8892;59.8892;59.8892
150;compErr;1;2.242e-06;2.242e-06;2.242e-06
150;init;1;2.16135;2.16135;2.16135
150;update;1;45.3717;45.3717;45.3717
150;sync;1;10.9737;10.9737;10.9737
150;evalKnownDf;1;0;0;0
150;write;1;2.625e-05;2.625e-05;2.625e-05
150;trace;1;0;0;0
150;calc_total;1;56.3454;56.3454;56.3454
486;compErr;1;1.989e-06;1.989e-06;1.989e-06
486;init;1;2.14403;2.14403;2.14403
486;update;1;45.4317;45.4317;45.4317
486;sync;1;14.4565;14.4565;14.4565
486;evalKnownDf;1;0;0;0
486;write;1;2.2431e-05;2.2431e-05;2.2431e-05
486;trace;1;0;0;0
486;calc_total;1;59.8881;59.8881;59.8881
198;compErr;1;3.387e-06;3.387e-06;3.387e-06
198;init;1;2.14423;2.14423;2.14423
198;update;1;45.5958;45.5958;45.5958
198;sync;1;11.0977;11.0977;11.0977
198;evalKnownDf;1;0;0;0
198;write;1;3.1178e-05;3.1178e-05;3.1178e-05
198;trace;1;0;0;0
198;calc_total;1;56.6935;56.6935;56.6935
1062;compErr;1;2.807e-06;2.807e-06;2.807e-06
1062;init;1;2.17047;2.17047;2.17047
1062;update;1;45.8325;45.8325;45.8325
1062;sync;1;7.99952;7.99952;7.99952
1062;evalKnownDf;1;0;0;0
1062;write;1;3.0089e-05;3.0089e-05;3.0089e-05
1062;trace;1;0;0;0
1062;calc_total;1;53.832;53.832;53.832
297;compErr;1;1.952e-06;1.952e-06;1.952e-06
297;init;1;2.22463;2.22463;2.22463
297;update;1;45.6994;45.6994;45.6994
297;sync;1;0.718835;0.718835;0.718835
297;evalKnownDf;1;0;0;0
297;write;1;3.333e-05;3.333e-05;3.333e-05
297;trace;1;0;0;0
297;calc_total;1;46.4182;46.4182;46.4182
342;compErr;1;2.45e-06;2.45e-06;2.45e-06
342;init;1;2.17215;2.17215;2.17215
342;update;1;45.7888;45.7888;45.7888
342;sync;1;13.2682;13.2682;13.2682
342;evalKnownDf;1;0;0;0
342;write;1;2.5739e-05;2.5739e-05;2.5739e-05
342;trace;1;0;0;0
342;calc_total;1;59.057;59.057;59.057
390;compErr;1;3.419e-06;3.419e-06;3.419e-06
390;init;1;2.14729;2.14729;2.14729
390;update;1;45.828;45.828;45.828
390;sync;1;14.072;14.072;14.072
390;evalKnownDf;1;0;0;0
390;write;1;2.8799e-05;2.8799e-05;2.8799e-05
390;trace;1;0;0;0
390;calc_total;1;59.9;59.9;59.9
262;compErr;1;4.354e-06;4.354e-06;4.354e-06
262;init;1;2.19915;2.19915;2.19915
262;update;1;45.3754;45.3754;45.3754
262;sync;1;0.999603;0.999603;0.999603
262;evalKnownDf;1;0;0;0
262;write;1;2.9204e-05;2.9204e-05;2.9204e-05
262;trace;1;0;0;0
262;calc_total;1;46.375;46.375;46.375
838;compErr;1;2.786e-06;2.786e-06;2.786e-06
838;init;1;2.14223;2.14223;2.14223
838;update;1;45.3849;45.3849;45.3849
838;sync;1;15.1173;15.1173;15.1173
838;evalKnownDf;1;0;0;0
838;write;1;3.4893e-05;3.4893e-05;3.4893e-05
838;trace;1;0;0;0
838;calc_total;1;60.5022;60.5022;60.5022
870;compErr;1;3.292e-06;3.292e-06;3.292e-06
870;init;1;2.15281;2.15281;2.15281
870;update;1;45.3248;45.3248;45.3248
870;sync;1;9.88901;9.88901;9.88901
870;evalKnownDf;1;0;0;0
870;write;1;2.6683e-05;2.6683e-05;2.6683e-05
870;trace;1;0;0;0
870;calc_total;1;55.2138;55.2138;55.2138
630;compErr;1;1.721e-06;1.721e-06;1.721e-06
630;init;1;2.13652;2.13652;2.13652
630;update;1;45.5734;45.5734;45.5734
630;sync;1;9.39525;9.39525;9.39525
630;evalKnownDf;1;0;0;0
630;write;1;2.611e-05;2.611e-05;2.611e-05
630;trace;1;0;0;0
630;calc_total;1;54.9686;54.9686;54.9686
1266;compErr;1;3.028e-06;3.028e-06;3.028e-06
1266;init;1;2.22193;2.22193;2.22193
1266;update;1;45.7699;45.7699;45.7699
1266;sync;1;5.39452;5.39452;5.39452
1266;evalKnownDf;1;0;0;0
1266;write;1;3.3792e-05;3.3792e-05;3.3792e-05
1266;trace;1;0;0;0
1266;calc_total;1;51.1644;51.1644;51.1644
726;compErr;1;3.617e-06;3.617e-06;3.617e-06
726;init;1;2.18134;2.18134;2.18134
726;update;1;45.5898;45.5898;45.5898
726;sync;1;13.0091;13.0091;13.0091
726;evalKnownDf;1;0;0;0
726;write;1;3.3254e-05;3.3254e-05;3.3254e-05
726;trace;1;0;0;0
726;calc_total;1;58.5989;58.5989;58.5989
1030;compErr;1;2.964e-06;2.964e-06;2.964e-06
1030;init;1;2.16614;2.16614;2.16614
1030;update;1;45.6438;45.6438;45.6438
1030;sync;1;9.16179;9.16179;9.16179
1030;evalKnownDf;1;0;0;0
1030;write;1;3.1804e-05;3.1804e-05;3.1804e-05
1030;trace;1;0;0;0
1030;calc_total;1;54.8056;54.8056;54.8056
774;compErr;1;2.077e-06;2.077e-06;2.077e-06
774;init;1;2.18089;2.18089;2.18089
774;update;1;45.7501;45.7501;45.7501
774;sync;1;12.1202;12.1202;12.1202
774;evalKnownDf;1;0;0;0
774;write;1;2.5177e-05;2.5177e-05;2.5177e-05
774;trace;1;0;0;0
774;calc_total;1;57.8702;57.8702;57.8702
1110;compErr;1;2.708e-06;2.708e-06;2.708e-06
1110;init;1;2.19425;2.19425;2.19425
1110;update;1;45.3644;45.3644;45.3644
1110;sync;1;5.10803;5.10803;5.10803
1110;evalKnownDf;1;0;0;0
1110;write;1;2.7267e-05;2.7267e-05;2.7267e-05
1110;trace;1;0;0;0
1110;calc_total;1;50.4724;50.4724;50.4724
454;compErr;1;2.499e-06;2.499e-06;2.499e-06
454;init;1;2.17987;2.17987;2.17987
454;update;1;45.4944;45.4944;45.4944
454;sync;1;0.849248;0.849248;0.849248
454;evalKnownDf;1;0;0;0
454;write;1;2.7941e-05;2.7941e-05;2.7941e-05
454;trace;1;0;0;0
454;calc_total;1;46.3436;46.3436;46.3436
1302;compErr;1;2.574e-06;2.574e-06;2.574e-06
1302;init;1;2.14633;2.14633;2.14633
1302;update;1;45.7625;45.7625;45.7625
1302;sync;1;10.4151;10.4151;10.4151
1302;evalKnownDf;1;0;0;0
1302;write;1;3.3542e-05;3.3542e-05;3.3542e-05
1302;trace;1;0;0;0
1302;calc_total;1;56.1776;56.1776;56.1776
1352;compErr;1;1.954e-06;1.954e-06;1.954e-06
1352;init;1;2.14065;2.14065;2.14065
1352;update;1;45.5705;45.5705;45.5705
1352;sync;1;5.18471;5.18471;5.18471
1352;evalKnownDf;1;0;0;0
1352;write;1;2.7335e-05;2.7335e-05;2.7335e-05
1352;trace;1;0;0;0
1352;calc_total;1;50.7552;50.7552;50.7552
14;compErr;1;2.396e-06;2.396e-06;2.396e-06
14;init;1;2.13435;2.13435;2.13435
14;update;1;45.4375;45.4375;45.4375
14;sync;1;44.1985;44.1985;44.1985
14;evalKnownDf;1;0;0;0
14;write;1;2.8513e-05;2.8513e-05;2.8513e-05
14;trace;1;0;0;0
14;calc_total;1;89.6359;89.6359;89.6359
318;compErr;1;2.154e-06;2.154e-06;2.154e-06
318;init;1;2.28324;2.28324;2.28324
318;update;1;45.5869;45.5869;45.5869
318;sync;1;1.24377;1.24377;1.24377
318;evalKnownDf;1;0;0;0
318;write;1;2.5703e-05;2.5703e-05;2.5703e-05
318;trace;1;0;0;0
318;calc_total;1;46.8306;46.8306;46.8306
126;compErr;1;2.231e-06;2.231e-06;2.231e-06
126;init;1;2.29288;2.29288;2.29288
126;update;1;46.1588;46.1588;46.1588
126;sync;1;6.63295;6.63295;6.63295
126;evalKnownDf;1;0;0;0
126;write;1;2.444e-05;2.444e-05;2.444e-05
126;trace;1;0;0;0
126;calc_total;1;52.7917;52.7917;52.7917
1230;compErr;1;2.191e-06;2.191e-06;2.191e-06
1230;init;1;2.15079;2.15079;2.15079
1230;update;1;45.3575;45.3575;45.3575
1230;sync;1;8.39519;8.39519;8.39519
1230;evalKnownDf;1;0;0;0
1230;write;1;2.8406e-05;2.8406e-05;2.8406e-05
1230;trace;1;0;0;0
1230;calc_total;1;53.7527;53.7527;53.7527
510;compErr;1;1.836e-06;1.836e-06;1.836e-06
510;init;1;2.14612;2.14612;2.14612
510;update;1;45.5296;45.5296;45.5296
510;sync;1;10.173;10.173;10.173
510;evalKnownDf;1;0;0;0
510;write;1;2.9246e-05;2.9246e-05;2.9246e-05
510;trace;1;0;0;0
510;calc_total;1;55.7026;55.7026;55.7026
606;compErr;1;2.957e-06;2.957e-06;2.957e-06
606;init;1;2.14935;2.14935;2.14935
606;update;1;45.5672;45.5672;45.5672
606;sync;1;6.2663;6.2663;6.2663
606;evalKnownDf;1;0;0;0
606;write;1;2.3513e-05;2.3513e-05;2.3513e-05
606;trace;1;0;0;0
606;calc_total;1;51.8335;51.8335;51.8335
798;compErr;1;2.177e-06;2.177e-06;2.177e-06
798;init;1;2.16716;2.16716;2.16716
798;update;1;45.7448;45.7448;45.7448
798;sync;1;0.92059;0.92059;0.92059
798;evalKnownDf;1;0;0;0
798;write;1;3.0703e-05;3.0703e-05;3.0703e-05
798;trace;1;0;0;0
798;calc_total;1;46.6654;46.6654;46.6654
894;compErr;1;1.478e-06;1.478e-06;1.478e-06
894;init;1;2.15765;2.15765;2.15765
894;update;1;46.1627;46.1627;46.1627
894;sync;1;0.176217;0.176217;0.176217
894;evalKnownDf;1;0;0;0
894;write;1;2.0943e-05;2.0943e-05;2.0943e-05
894;trace;1;0;0;0
894;calc_total;1;46.3389;46.3389;46.3389
174;compErr;1;2.233e-06;2.233e-06;2.233e-06
174;init;1;2.14966;2.14966;2.14966
174;update;1;45.6632;45.6632;45.6632
174;sync;1;11.4813;11.4813;11.4813
174;evalKnownDf;1;0;0;0
174;write;1;2.7082e-05;2.7082e-05;2.7082e-05
174;trace;1;0;0;0
174;calc_total;1;57.1445;57.1445;57.1445
414;compErr;1;2.109e-06;2.109e-06;2.109e-06
414;init;1;2.15502;2.15502;2.15502
414;update;1;45.8719;45.8719;45.8719
414;sync;1;9.93905;9.93905;9.93905
414;evalKnownDf;1;0;0;0
414;write;1;2.4931e-05;2.4931e-05;2.4931e-05
414;trace;1;0;0;0
414;calc_total;1;55.8109;55.8109;55.8109
654;compErr;1;1.793e-06;1.793e-06;1.793e-06
654;init;1;2.14167;2.14167;2.14167
654;update;1;45.4536;45.4536;45.4536
654;sync;1;10.9211;10.9211;10.9211
654;evalKnownDf;1;0;0;0
654;write;1;2.3149e-05;2.3149e-05;2.3149e-05
654;trace;1;0;0;0
654;calc_total;1;56.3747;56.3747;56.3747
1374;compErr;1;7.214e-06;7.214e-06;7.214e-06
1374;init;1;2.14319;2.14319;2.14319
1374;update;1;45.7011;45.7011;45.7011
1374;sync;1;9.48774;9.48774;9.48774
1374;evalKnownDf;1;0;0;0
1374;write;1;3.7149e-05;3.7149e-05;3.7149e-05
1374;trace;1;0;0;0
1374;calc_total;1;55.1889;55.1889;55.1889
1447;compErr;1;2.382e-06;2.382e-06;2.382e-06
1447;init;1;2.16367;2.16367;2.16367
1447;update;1;45.2722;45.2722;45.2722
1447;sync;1;3.26928;3.26928;3.26928
1447;evalKnownDf;1;0;0;0
1447;write;1;3.0167e-05;3.0167e-05;3.0167e-05
1447;trace;1;0;0;0
1447;calc_total;1;48.5414;48.5414;48.5414
1422;compErr;1;1.584e-06;1.584e-06;1.584e-06
1422;init;1;2.14708;2.14708;2.14708
1422;update;1;45.5898;45.5898;45.5898
1422;sync;1;7.96319;7.96319;7.96319
1422;evalKnownDf;1;0;0;0
1422;write;1;2.724e-05;2.724e-05;2.724e-05
1422;trace;1;0;0;0
1422;calc_total;1;53.553;53.553;53.553
1484;compErr;1;2.974e-06;2.974e-06;2.974e-06
1484;init;1;2.13711;2.13711;2.13711
1484;update;1;45.689;45.689;45.689
1484;sync;1;8.20612;8.20612;8.20612
1484;evalKnownDf;1;0;0;0
1484;write;1;3.348e-05;3.348e-05;3.348e-05
1484;trace;1;0;0;0
1484;calc_total;1;53.8951;53.8951;53.8951
1516;compErr;1;2.019e-06;2.019e-06;2.019e-06
1516;init;1;2.20902;2.20902;2.20902
1516;update;1;45.4827;45.4827;45.4827
1516;sync;1;2.69295;2.69295;2.69295
1516;evalKnownDf;1;0;0;0
1516;write;1;2.4171e-05;2.4171e-05;2.4171e-05
1516;trace;1;0;0;0
1516;calc_total;1;48.1757;48.1757;48.1757
223;compErr;1;3.212e-06;3.212e-06;3.212e-06
223;init;1;2.18384;2.18384;2.18384
223;update;1;45.6567;45.6567;45.6567
223;sync;1;0.812352;0.812352;0.812352
223;evalKnownDf;1;0;0;0
223;write;1;2.6589e-05;2.6589e-05;2.6589e-05
223;trace;1;0;0;0
223;calc_total;1;46.4691;46.4691;46.4691
31;compErr;1;2.111e-06;2.111e-06;2.111e-06
31;init;1;2.1359;2.1359;2.1359
31;update;1;45.8731;45.8731;45.8731
31;sync;1;2.31446;2.31446;2.31446
31;evalKnownDf;1;0;0;0
31;write;1;2.5505e-05;2.5505e-05;2.5505e-05
31;trace;1;0;0;0
31;calc_total;1;48.1875;48.1875;48.1875
847;compErr;1;2.569e-06;2.569e-06;2.569e-06
847;init;1;2.17389;2.17389;2.17389
847;update;1;45.6276;45.6276;45.6276
847;sync;1;1.33844;1.33844;1.33844
847;evalKnownDf;1;0;0;0
847;write;1;2.3827e-05;2.3827e-05;2.3827e-05
847;trace;1;0;0;0
847;calc_total;1;46.9661;46.9661;46.9661
991;compErr;1;2.954e-06;2.954e-06;2.954e-06
991;init;1;2.16982;2.16982;2.16982
991;update;1;45.5385;45.5385;45.5385
991;sync;1;6.28848;6.28848;6.28848
991;evalKnownDf;1;0;0;0
991;write;1;3.1087e-05;3.1087e-05;3.1087e-05
991;trace;1;0;0;0
991;calc_total;1;51.827;51.827;51.827
944;compErr;1;2.118e-06;2.118e-06;2.118e-06
944;init;1;2.13113;2.13113;2.13113
944;update;1;46.1072;46.1072;46.1072
944;sync;1;9.76855;9.76855;9.76855
944;evalKnownDf;1;0;0;0
944;write;1;2.6949e-05;2.6949e-05;2.6949e-05
944;trace;1;0;0;0
944;calc_total;1;55.8758;55.8758;55.8758
79;compErr;1;2.275e-06;2.275e-06;2.275e-06
79;init;1;2.15284;2.15284;2.15284
79;update;1;45.4559;45.4559;45.4559
79;sync;1;12.3754;12.3754;12.3754
79;evalKnownDf;1;0;0;0
79;write;1;2.8841e-05;2.8841e-05;2.8841e-05
79;trace;1;0;0;0
79;calc_total;1;57.8313;57.8313;57.8313
575;compErr;1;3.516e-06;3.516e-06;3.516e-06
575;init;1;2.149;2.149;2.149
575;update;1;45.5573;45.5573;45.5573
575;sync;1;12.7666;12.7666;12.7666
575;evalKnownDf;1;0;0;0
575;write;1;3.2924e-05;3.2924e-05;3.2924e-05
575;trace;1;0;0;0
575;calc_total;1;58.3239;58.3239;58.3239
1183;compErr;1;2.9e-06;2.9e-06;2.9e-06
1183;init;1;2.13885;2.13885;2.13885
1183;update;1;45.3974;45.3974;45.3974
1183;sync;1;8.6111;8.6111;8.6111
1183;evalKnownDf;1;0;0;0
1183;write;1;2.9277e-05;2.9277e-05;2.9277e-05
1183;trace;1;0;0;0
1183;calc_total;1;54.0085;54.0085;54.0085
1287;compErr;1;2.387e-06;2.387e-06;2.387e-06
1287;init;1;2.24043;2.24043;2.24043
1287;update;1;45.4556;45.4556;45.4556
1287;sync;1;21.1764;21.1764;21.1764
1287;evalKnownDf;1;0;0;0
1287;write;1;3.1401e-05;3.1401e-05;3.1401e-05
1287;trace;1;0;0;0
1287;calc_total;1;66.632;66.632;66.632
1042;compErr;1;1.738e-06;1.738e-06;1.738e-06
1042;init;1;2.14691;2.14691;2.14691
1042;update;1;45.3522;45.3522;45.3522
1042;sync;1;10.6065;10.6065;10.6065
1042;evalKnownDf;1;0;0;0
1042;write;1;2.8779e-05;2.8779e-05;2.8779e-05
1042;trace;1;0;0;0
1042;calc_total;1;55.9587;55.9587;55.9587
472;compErr;1;1.274e-06;1.274e-06;1.274e-06
472;init;1;2.18668;2.18668;2.18668
472;update;1;46.0425;46.0425;46.0425
472;sync;1;8.12212;8.12212;8.12212
472;evalKnownDf;1;0;0;0
472;write;1;2.2292e-05;2.2292e-05;2.2292e-05
472;trace;1;0;0;0
472;calc_total;1;54.1646;54.1646;54.1646
535;compErr;1;3.007e-06;3.007e-06;3.007e-06
535;init;1;2.20541;2.20541;2.20541
535;update;1;45.6613;45.6613;45.6613
535;sync;1;0.823458;0.823458;0.823458
535;evalKnownDf;1;0;0;0
535;write;1;3.2943e-05;3.2943e-05;3.2943e-05
535;trace;1;0;0;0
535;calc_total;1;46.4848;46.4848;46.4848
583;compErr;1;1.872e-06;1.872e-06;1.872e-06
583;init;1;2.14362;2.14362;2.14362
583;update;1;45.4505;45.4505;45.4505
583;sync;1;14.1;14.1;14.1
583;evalKnownDf;1;0;0;0
583;write;1;2.4139e-05;2.4139e-05;2.4139e-05
583;trace;1;0;0;0
583;calc_total;1;59.5505;59.5505;59.5505
1155;compErr;1;1.887e-06;1.887e-06;1.887e-06
1155;init;1;2.15108;2.15108;2.15108
1155;update;1;45.5387;45.5387;45.5387
1155;sync;1;42.4061;42.4061;42.4061
1155;evalKnownDf;1;0;0;0
1155;write;1;2.6163e-05;2.6163e-05;2.6163e-05
1155;trace;1;0;0;0
1155;calc_total;1;87.9448;87.9448;87.9448
103;compErr;1;3.667e-06;3.667e-06;3.667e-06
103;init;1;2.15012;2.15012;2.15012
103;update;1;45.654;45.654;45.654
103;sync;1;13.2929;13.2929;13.2929
103;evalKnownDf;1;0;0;0
103;write;1;3.4116e-05;3.4116e-05;3.4116e-05
103;trace;1;0;0;0
103;calc_total;1;58.9469;58.9469;58.9469
151;compErr;1;2.494e-06;2.494e-06;2.494e-06
151;init;1;2.14082;2.14082;2.14082
151;update;1;45.2129;45.2129;45.2129
151;sync;1;12.3447;12.3447;12.3447
151;evalKnownDf;1;0;0;0
151;write;1;2.4603e-05;2.4603e-05;2.4603e-05
151;trace;1;0;0;0
151;calc_total;1;57.5575;57.5575;57.5575
487;compErr;1;2.024e-06;2.024e-06;2.024e-06
487;init;1;2.14392;2.14392;2.14392
487;update;1;45.5754;45.5754;45.5754
487;sync;1;14.7043;14.7043;14.7043
487;evalKnownDf;1;0;0;0
487;write;1;2.659e-05;2.659e-05;2.659e-05
487;trace;1;0;0;0
487;calc_total;1;60.2797;60.2797;60.2797
199;compErr;1;3.498e-06;3.498e-06;3.498e-06
199;init;1;2.14586;2.14586;2.14586
199;update;1;45.363;45.363;45.363
199;sync;1;12.2712;12.2712;12.2712
199;evalKnownDf;1;0;0;0
199;write;1;2.8288e-05;2.8288e-05;2.8288e-05
199;trace;1;0;0;0
199;calc_total;1;57.6342;57.6342;57.6342
1063;compErr;1;3.8e-06;3.8e-06;3.8e-06
1063;init;1;2.1359;2.1359;2.1359
1063;update;1;45.4413;45.4413;45.4413
1063;sync;1;8.34705;8.34705;8.34705
1063;evalKnownDf;1;0;0;0
1063;write;1;3.5062e-05;3.5062e-05;3.5062e-05
1063;trace;1;0;0;0
1063;calc_total;1;53.7884;53.7884;53.7884
298;compErr;1;2.217e-06;2.217e-06;2.217e-06
298;init;1;2.26318;2.26318;2.26318
298;update;1;45.9886;45.9886;45.9886
298;sync;1;0.434683;0.434683;0.434683
298;evalKnownDf;1;0;0;0
298;write;1;2.5679e-05;2.5679e-05;2.5679e-05
298;trace;1;0;0;0
298;calc_total;1;46.4233;46.4233;46.4233
343;compErr;1;1.667e-06;1.667e-06;1.667e-06
343;init;1;2.18135;2.18135;2.18135
343;update;1;45.861;45.861;45.861
343;sync;1;13.0384;13.0384;13.0384
343;evalKnownDf;1;0;0;0
343;write;1;2.5775e-05;2.5775e-05;2.5775e-05
343;trace;1;0;0;0
343;calc_total;1;58.8994;58.8994;58.8994
391;compErr;1;3.433e-06;3.433e-06;3.433e-06
391;init;1;2.14271;2.14271;2.14271
391;update;1;45.5453;45.5453;45.5453
391;sync;1;14.7653;14.7653;14.7653
391;evalKnownDf;1;0;0;0
391;write;1;2.9998e-05;2.9998e-05;2.9998e-05
391;trace;1;0;0;0
391;calc_total;1;60.3106;60.3106;60.3106
263;compErr;1;3.435e-06;3.435e-06;3.435e-06
263;init;1;2.16867;2.16867;2.16867
263;update;1;45.652;45.652;45.652
263;sync;1;0.74147;0.74147;0.74147
263;evalKnownDf;1;0;0;0
263;write;1;2.9159e-05;2.9159e-05;2.9159e-05
263;trace;1;0;0;0
263;calc_total;1;46.3935;46.3935;46.3935
839;compErr;1;3.639e-06;3.639e-06;3.639e-06
839;init;1;2.13869;2.13869;2.13869
839;update;1;45.4023;45.4023;45.4023
839;sync;1;14.961;14.961;14.961
839;evalKnownDf;1;0;0;0
839;write;1;3.1179e-05;3.1179e-05;3.1179e-05
839;trace;1;0;0;0
839;calc_total;1;60.3634;60.3634;60.3634
872;compErr;1;2.488e-06;2.488e-06;2.488e-06
872;init;1;2.21701;2.21701;2.21701
872;update;1;45.7317;45.7317;45.7317
872;sync;1;9.55182;9.55182;9.55182
872;evalKnownDf;1;0;0;0
872;write;1;3.3492e-05;3.3492e-05;3.3492e-05
872;trace;1;0;0;0
872;calc_total;1;55.2835;55.2835;55.2835
631;compErr;1;2.31e-06;2.31e-06;2.31e-06
631;init;1;2.14863;2.14863;2.14863
631;update;1;45.2854;45.2854;45.2854
631;sync;1;10.6708;10.6708;10.6708
631;evalKnownDf;1;0;0;0
631;write;1;2.6826e-05;2.6826e-05;2.6826e-05
631;trace;1;0;0;0
631;calc_total;1;55.9562;55.9562;55.9562
1269;compErr;1;3.226e-06;3.226e-06;3.226e-06
1269;init;1;2.16276;2.16276;2.16276
1269;update;1;45.5188;45.5188;45.5188
1269;sync;1;5.62199;5.62199;5.62199
1269;evalKnownDf;1;0;0;0
1269;write;1;3.8848e-05;3.8848e-05;3.8848e-05
1269;trace;1;0;0;0
1269;calc_total;1;51.1408;51.1408;51.1408
727;compErr;1;2.444e-06;2.444e-06;2.444e-06
727;init;1;2.14212;2.14212;2.14212
727;update;1;45.5696;45.5696;45.5696
727;sync;1;13.1823;13.1823;13.1823
727;evalKnownDf;1;0;0;0
727;write;1;3.1511e-05;3.1511e-05;3.1511e-05
727;trace;1;0;0;0
727;calc_total;1;58.7518;58.7518;58.7518
1031;compErr;1;3.986e-06;3.986e-06;3.986e-06
1031;init;1;2.14782;2.14782;2.14782
1031;update;1;45.6731;45.6731;45.6731
1031;sync;1;8.85439;8.85439;8.85439
1031;evalKnownDf;1;0;0;0
1031;write;1;3.1735e-05;3.1735e-05;3.1735e-05
1031;trace;1;0;0;0
1031;calc_total;1;54.5275;54.5275;54.5275
775;compErr;1;1.699e-06;1.699e-06;1.699e-06
775;init;1;2.14058;2.14058;2.14058
775;update;1;45.7334;45.7334;45.7334
775;sync;1;11.8531;11.8531;11.8531
775;evalKnownDf;1;0;0;0
775;write;1;2.8574e-05;2.8574e-05;2.8574e-05
775;trace;1;0;0;0
775;calc_total;1;57.5865;57.5865;57.5865
1111;compErr;1;2.17e-06;2.17e-06;2.17e-06
1111;init;1;2.19457;2.19457;2.19457
1111;update;1;45.373;45.373;45.373
1111;sync;1;5.19433;5.19433;5.19433
1111;evalKnownDf;1;0;0;0
1111;write;1;2.9747e-05;2.9747e-05;2.9747e-05
1111;trace;1;0;0;0
1111;calc_total;1;50.5674;50.5674;50.5674
455;compErr;1;2.67e-06;2.67e-06;2.67e-06
455;init;1;2.17226;2.17226;2.17226
455;update;1;45.4848;45.4848;45.4848
455;sync;1;0.965143;0.965143;0.965143
455;evalKnownDf;1;0;0;0
455;write;1;3.0956e-05;3.0956e-05;3.0956e-05
455;trace;1;0;0;0
455;calc_total;1;46.4499;46.4499;46.4499
1303;compErr;1;2.91e-06;2.91e-06;2.91e-06
1303;init;1;2.13503;2.13503;2.13503
1303;update;1;45.7063;45.7063;45.7063
1303;sync;1;10.4214;10.4214;10.4214
1303;evalKnownDf;1;0;0;0
1303;write;1;3.166e-05;3.166e-05;3.166e-05
1303;trace;1;0;0;0
1303;calc_total;1;56.1277;56.1277;56.1277
1353;compErr;1;1.712e-06;1.712e-06;1.712e-06
1353;init;1;2.18303;2.18303;2.18303
1353;update;1;45.7618;45.7618;45.7618
1353;sync;1;5.35069;5.35069;5.35069
1353;evalKnownDf;1;0;0;0
1353;write;1;2.4624e-05;2.4624e-05;2.4624e-05
1353;trace;1;0;0;0
1353;calc_total;1;51.1125;51.1125;51.1125
15;compErr;1;1.996e-06;1.996e-06;1.996e-06
15;init;1;2.21629;2.21629;2.21629
15;update;1;45.7139;45.7139;45.7139
15;sync;1;3.01479;3.01479;3.01479
15;evalKnownDf;1;0;0;0
15;write;1;2.9598e-05;2.9598e-05;2.9598e-05
15;trace;1;0;0;0
15;calc_total;1;48.7287;48.7287;48.7287
319;compErr;1;1.795e-06;1.795e-06;1.795e-06
319;init;1;2.19119;2.19119;2.19119
319;update;1;45.8997;45.8997;45.8997
319;sync;1;0.313889;0.313889;0.313889
319;evalKnownDf;1;0;0;0
319;write;1;2.5933e-05;2.5933e-05;2.5933e-05
319;trace;1;0;0;0
319;calc_total;1;46.2136;46.2136;46.2136
127;compErr;1;2.234e-06;2.234e-06;2.234e-06
127;init;1;2.1628;2.1628;2.1628
127;update;1;47.7134;47.7134;47.7134
127;sync;1;5.80688;5.80688;5.80688
127;evalKnownDf;1;0;0;0
127;write;1;2.9311e-05;2.9311e-05;2.9311e-05
127;trace;1;0;0;0
127;calc_total;1;53.5203;53.5203;53.5203
1231;compErr;1;2.191e-06;2.191e-06;2.191e-06
1231;init;1;2.12305;2.12305;2.12305
1231;update;1;45.2843;45.2843;45.2843
1231;sync;1;5.25545;5.25545;5.25545
1231;evalKnownDf;1;0;0;0
1231;write;1;2.8987e-05;2.8987e-05;2.8987e-05
1231;trace;1;0;0;0
1231;calc_total;1;50.5397;50.5397;50.5397
511;compErr;1;2.478e-06;2.478e-06;2.478e-06
511;init;1;2.13942;2.13942;2.13942
511;update;1;45.749;45.749;45.749
511;sync;1;11.2008;11.2008;11.2008
511;evalKnownDf;1;0;0;0
511;write;1;2.8622e-05;2.8622e-05;2.8622e-05
511;trace;1;0;0;0
511;calc_total;1;56.9498;56.9498;56.9498
607;compErr;1;2.79e-06;2.79e-06;2.79e-06
607;init;1;2.14477;2.14477;2.14477
607;update;1;45.6192;45.6192;45.6192
607;sync;1;6.06198;6.06198;6.06198
607;evalKnownDf;1;0;0;0
607;write;1;2.2491e-05;2.2491e-05;2.2491e-05
607;trace;1;0;0;0
607;calc_total;1;51.6812;51.6812;51.6812
799;compErr;1;2.009e-06;2.009e-06;2.009e-06
799;init;1;2.20002;2.20002;2.20002
799;update;1;45.7241;45.7241;45.7241
799;sync;1;0.901714;0.901714;0.901714
799;evalKnownDf;1;0;0;0
799;write;1;2.5528e-05;2.5528e-05;2.5528e-05
799;trace;1;0;0;0
799;calc_total;1;46.6258;46.6258;46.6258
895;compErr;1;1.924e-06;1.924e-06;1.924e-06
895;init;1;2.18061;2.18061;2.18061
895;update;1;46.1363;46.1363;46.1363
895;sync;1;0.152488;0.152488;0.152488
895;evalKnownDf;1;0;0;0
895;write;1;2.3806e-05;2.3806e-05;2.3806e-05
895;trace;1;0;0;0
895;calc_total;1;46.2888;46.2888;46.2888
175;compErr;1;2.659e-06;2.659e-06;2.659e-06
175;init;1;2.1327;2.1327;2.1327
175;update;1;45.2873;45.2873;45.2873
175;sync;1;10.225;10.225;10.225
175;evalKnownDf;1;0;0;0
175;write;1;3.0999e-05;3.0999e-05;3.0999e-05
175;trace;1;0;0;0
175;calc_total;1;55.5123;55.5123;55.5123
415;compErr;1;1.39e-06;1.39e-06;1.39e-06
415;init;1;2.14645;2.14645;2.14645
415;update;1;45.9641;45.9641;45.9641
415;sync;1;10.2614;10.2614;10.2614
415;evalKnownDf;1;0;0;0
415;write;1;2.3754e-05;2.3754e-05;2.3754e-05
415;trace;1;0;0;0
415;calc_total;1;56.2255;56.2255;56.2255
655;compErr;1;1.852e-06;1.852e-06;1.852e-06
655;init;1;2.15205;2.15205;2.15205
655;update;1;45.6648;45.6648;45.6648
655;sync;1;11.1088;11.1088;11.1088
655;evalKnownDf;1;0;0;0
655;write;1;2.511e-05;2.511e-05;2.511e-05
655;trace;1;0;0;0
655;calc_total;1;56.7736;56.7736;56.7736
1375;compErr;1;8.962e-06;8.962e-06;8.962e-06
1375;init;1;2.17738;2.17738;2.17738
1375;update;1;45.6996;45.6996;45.6996
1375;sync;1;9.87658;9.87658;9.87658
1375;evalKnownDf;1;0;0;0
1375;write;1;4.1632e-05;4.1632e-05;4.1632e-05
1375;trace;1;0;0;0
1375;calc_total;1;55.5762;55.5762;55.5762
1448;compErr;1;2.235e-06;2.235e-06;2.235e-06
1448;init;1;2.13761;2.13761;2.13761
1448;update;1;45.4808;45.4808;45.4808
1448;sync;1;2.60049;2.60049;2.60049
1448;evalKnownDf;1;0;0;0
1448;write;1;3.3442e-05;3.3442e-05;3.3442e-05
1448;trace;1;0;0;0
1448;calc_total;1;48.0813;48.0813;48.0813
1423;compErr;1;2.839e-06;2.839e-06;2.839e-06
1423;init;1;2.12948;2.12948;2.12948
1423;update;1;45.3155;45.3155;45.3155
1423;sync;1;5.03066;5.03066;5.03066
1423;evalKnownDf;1;0;0;0
1423;write;1;2.9834e-05;2.9834e-05;2.9834e-05
1423;trace;1;0;0;0
1423;calc_total;1;50.3461;50.3461;50.3461
1485;compErr;1;3.473e-06;3.473e-06;3.473e-06
1485;init;1;2.19389;2.19389;2.19389
1485;update;1;45.5094;45.5094;45.5094
1485;sync;1;8.28161;8.28161;8.28161
1485;evalKnownDf;1;0;0;0
1485;write;1;3.6492e-05;3.6492e-05;3.6492e-05
1485;trace;1;0;0;0
1485;calc_total;1;53.791;53.791;53.791
1517;compErr;1;2.148e-06;2.148e-06;2.148e-06
1517;init;1;2.22315;2.22315;2.22315
1517;update;1;46.1658;46.1658;46.1658
1517;sync;1;2.93523;2.93523;2.93523
1517;evalKnownDf;1;0;0;0
1517;write;1;2.4746e-05;2.4746e-05;2.4746e-05
1517;trace;1;0;0;0
1517;calc_total;1;49.101;49.101;49.101
224;compErr;1;2.904e-06;2.904e-06;2.904e-06
224;init;1;2.22264;2.22264;2.22264
224;update;1;45.4156;45.4156;45.4156
224;sync;1;1.19208;1.19208;1.19208
224;evalKnownDf;1;0;0;0
224;write;1;3.0711e-05;3.0711e-05;3.0711e-05
224;trace;1;0;0;0
224;calc_total;1;46.6077;46.6077;46.6077
32;compErr;1;2.227e-06;2.227e-06;2.227e-06
32;init;1;2.16739;2.16739;2.16739
32;update;1;45.7082;45.7082;45.7082
32;sync;1;12.1606;12.1606;12.1606
32;evalKnownDf;1;0;0;0
32;write;1;2.9331e-05;2.9331e-05;2.9331e-05
32;trace;1;0;0;0
32;calc_total;1;57.8688;57.8688;57.8688
848;compErr;1;1.135e-06;1.135e-06;1.135e-06
848;init;1;2.14622;2.14622;2.14622
848;update;1;46.0326;46.0326;46.0326
848;sync;1;0.234883;0.234883;0.234883
848;evalKnownDf;1;0;0;0
848;write;1;2.2291e-05;2.2291e-05;2.2291e-05
848;trace;1;0;0;0
848;calc_total;1;46.2675;46.2675;46.2675
992;compErr;1;3.101e-06;3.101e-06;3.101e-06
992;init;1;2.18541;2.18541;2.18541
992;update;1;45.6177;45.6177;45.6177
992;sync;1;8.25253;8.25253;8.25253
992;evalKnownDf;1;0;0;0
992;write;1;2.7767e-05;2.7767e-05;2.7767e-05
992;trace;1;0;0;0
992;calc_total;1;53.8703;53.8703;53.8703
264;compErr;1;2.77e-06;2.77e-06;2.77e-06
264;init;1;2.17628;2.17628;2.17628
264;update;1;45.6846;45.6846;45.6846
264;sync;1;1.55671;1.55671;1.55671
264;evalKnownDf;1;0;0;0
264;write;1;2.9684e-05;2.9684e-05;2.9684e-05
264;trace;1;0;0;0
264;calc_total;1;47.2413;47.2413;47.2413
0;total;1;120.037;120.037;120.037
745;compErr;1;3.276e-06;3.276e-06;3.276e-06
745;init;1;2.12983;2.12983;2.12983
745;update;1;45.4296;45.4296;45.4296
745;sync;1;51.9607;51.9607;51.9607
745;evalKnownDf;1;0;0;0
745;write;1;3.7067e-05;3.7067e-05;3.7067e-05
745;trace;1;0;0;0
745;calc_total;1;97.3902;97.3902;97.3902
0;total;1;120.028;120.028;120.028
946;compErr;1;2.44e-06;2.44e-06;2.44e-06
946;init;1;2.18148;2.18148;2.18148
946;update;1;45.7602;45.7602;45.7602
946;sync;1;11.4594;11.4594;11.4594
946;evalKnownDf;1;0;0;0
946;write;1;3.0822e-05;3.0822e-05;3.0822e-05
946;trace;1;0;0;0
946;calc_total;1;57.2197;57.2197;57.2197
360;compErr;1;2.257e-06;2.257e-06;2.257e-06
360;init;1;2.23231;2.23231;2.23231
360;update;1;45.6791;45.6791;45.6791
360;sync;1;1.2113;1.2113;1.2113
360;evalKnownDf;1;0;0;0
360;write;1;3.0869e-05;3.0869e-05;3.0869e-05
360;trace;1;0;0;0
360;calc_total;1;46.8904;46.8904;46.8904
0;total;1;120.129;120.129;120.129
80;compErr;1;1.806e-06;1.806e-06;1.806e-06
80;init;1;2.16485;2.16485;2.16485
80;update;1;45.7646;45.7646;45.7646
80;sync;1;4.40668;4.40668;4.40668
80;evalKnownDf;1;0;0;0
80;write;1;2.5276e-05;2.5276e-05;2.5276e-05
80;trace;1;0;0;0
80;calc_total;1;50.1712;50.1712;50.1712
552;compErr;1;1.946e-06;1.946e-06;1.946e-06
552;init;1;2.15318;2.15318;2.15318
552;update;1;45.4976;45.4976;45.4976
552;sync;1;16.9625;16.9625;16.9625
552;evalKnownDf;1;0;0;0
552;write;1;2.7468e-05;2.7468e-05;2.7468e-05
552;trace;1;0;0;0
552;calc_total;1;62.4601;62.4601;62.4601
696;compErr;1;2.423e-06;2.423e-06;2.423e-06
696;init;1;2.14419;2.14419;2.14419
696;update;1;45.597;45.597;45.597
696;sync;1;9.21946;9.21946;9.21946
696;evalKnownDf;1;0;0;0
696;write;1;2.8586e-05;2.8586e-05;2.8586e-05
696;trace;1;0;0;0
696;calc_total;1;54.8164;54.8164;54.8164
0;total;1;119.943;119.943;119.943
1184;compErr;1;2.014e-06;2.014e-06;2.014e-06
1184;init;1;2.1461;2.1461;2.1461
1184;update;1;45.419;45.419;45.419
1184;sync;1;8.90214;8.90214;8.90214
1184;evalKnownDf;1;0;0;0
1184;write;1;2.8197e-05;2.8197e-05;2.8197e-05
1184;trace;1;0;0;0
1184;calc_total;1;54.3211;54.3211;54.3211
1288;compErr;1;2.972e-06;2.972e-06;2.972e-06
1288;init;1;2.21991;2.21991;2.21991
1288;update;1;45.4505;45.4505;45.4505
1288;sync;1;20.7825;20.7825;20.7825
1288;evalKnownDf;1;0;0;0
1288;write;1;3.0671e-05;3.0671e-05;3.0671e-05
1288;trace;1;0;0;0
1288;calc_total;1;66.2331;66.2331;66.2331
1043;compErr;1;1.693e-06;1.693e-06;1.693e-06
1043;init;1;2.14442;2.14442;2.14442
1043;update;1;45.6502;45.6502;45.6502
1043;sync;1;10.8828;10.8828;10.8828
1043;evalKnownDf;1;0;0;0
1043;write;1;2.8964e-05;2.8964e-05;2.8964e-05
1043;trace;1;0;0;0
1043;calc_total;1;56.533;56.533;56.533
474;compErr;1;2.044e-06;2.044e-06;2.044e-06
474;init;1;2.24634;2.24634;2.24634
474;update;1;46.0364;46.0364;46.0364
474;sync;1;9.12686;9.12686;9.12686
474;evalKnownDf;1;0;0;0
474;write;1;2.6505e-05;2.6505e-05;2.6505e-05
474;trace;1;0;0;0
474;calc_total;1;55.1633;55.1633;55.1633
1217;compErr;1;2.636e-06;2.636e-06;2.636e-06
1217;init;1;2.14417;2.14417;2.14417
1217;update;1;45.3604;45.3604;45.3604
1217;sync;1;14.8305;14.8305;14.8305
1217;evalKnownDf;1;0;0;0
1217;write;1;3.2944e-05;3.2944e-05;3.2944e-05
1217;trace;1;0;0;0
1217;calc_total;1;60.1909;60.1909;60.1909
0;total;1;119.949;119.949;119.949
536;compErr;1;5.112e-06;5.112e-06;5.112e-06
536;init;1;2.25356;2.25356;2.25356
536;update;1;45.8268;45.8268;45.8268
536;sync;1;1.46394;1.46394;1.46394
536;evalKnownDf;1;0;0;0
536;write;1;3.4529e-05;3.4529e-05;3.4529e-05
536;trace;1;0;0;0
536;calc_total;1;47.2907;47.2907;47.2907
584;compErr;1;1.557e-06;1.557e-06;1.557e-06
584;init;1;2.15468;2.15468;2.15468
584;update;1;45.652;45.652;45.652
584;sync;1;14.8148;14.8148;14.8148
584;evalKnownDf;1;0;0;0
584;write;1;2.5147e-05;2.5147e-05;2.5147e-05
584;trace;1;0;0;0
584;calc_total;1;60.4668;60.4668;60.4668
912;compErr;1;2.152e-06;2.152e-06;2.152e-06
912;init;1;2.1663;2.1663;2.1663
912;update;1;45.6626;45.6626;45.6626
912;sync;1;11.4631;11.4631;11.4631
912;evalKnownDf;1;0;0;0
912;write;1;2.7978e-05;2.7978e-05;2.7978e-05
912;trace;1;0;0;0
912;calc_total;1;57.1257;57.1257;57.1257
0;total;1;119.988;119.988;119.988
65;compErr;1;2.372e-06;2.372e-06;2.372e-06
65;init;1;2.19215;2.19215;2.19215
65;update;1;45.2582;45.2582;45.2582
65;sync;1;6.93389;6.93389;6.93389
65;evalKnownDf;1;0;0;0
65;write;1;2.9365e-05;2.9365e-05;2.9365e-05
65;trace;1;0;0;0
65;calc_total;1;52.1921;52.1921;52.1921
0;total;1;119.998;119.998;119.998
1157;compErr;1;2.284e-06;2.284e-06;2.284e-06
1157;init;1;2.17595;2.17595;2.17595
1157;update;1;45.6647;45.6647;45.6647
1157;sync;1;42.2583;42.2583;42.2583
1157;evalKnownDf;1;0;0;0
1157;write;1;2.7164e-05;2.7164e-05;2.7164e-05
1157;trace;1;0;0;0
1157;calc_total;1;87.9229;87.9229;87.9229
104;compErr;1;2.514e-06;2.514e-06;2.514e-06
104;init;1;2.14532;2.14532;2.14532
104;update;1;45.9056;45.9056;45.9056
104;sync;1;11.3362;11.3362;11.3362
104;evalKnownDf;1;0;0;0
104;write;1;3.3e-05;3.3e-05;3.3e-05
104;trace;1;0;0;0
104;calc_total;1;57.2418;57.2418;57.2418
152;compErr;1;2.379e-06;2.379e-06;2.379e-06
152;init;1;2.15465;2.15465;2.15465
152;update;1;45.37;45.37;45.37
152;sync;1;12.5976;12.5976;12.5976
152;evalKnownDf;1;0;0;0
152;write;1;3.0171e-05;3.0171e-05;3.0171e-05
152;trace;1;0;0;0
152;calc_total;1;57.9676;57.9676;57.9676
488;compErr;1;1.581e-06;1.581e-06;1.581e-06
488;init;1;2.17887;2.17887;2.17887
488;update;1;46.7851;46.7851;46.7851
488;sync;1;10.3352;10.3352;10.3352
488;evalKnownDf;1;0;0;0
488;write;1;2.188e-05;2.188e-05;2.188e-05
488;trace;1;0;0;0
488;calc_total;1;57.1204;57.1204;57.1204
200;compErr;1;3.355e-06;3.355e-06;3.355e-06
200;init;1;2.13959;2.13959;2.13959
200;update;1;45.9235;45.9235;45.9235
200;sync;1;11.0089;11.0089;11.0089
200;evalKnownDf;1;0;0;0
200;write;1;2.915e-05;2.915e-05;2.915e-05
200;trace;1;0;0;0
200;calc_total;1;56.9325;56.9325;56.9325
1064;compErr;1;4.415e-06;4.415e-06;4.415e-06
1064;init;1;2.15359;2.15359;2.15359
1064;update;1;45.2601;45.2601;45.2601
1064;sync;1;8.56759;8.56759;8.56759
1064;evalKnownDf;1;0;0;0
1064;write;1;3.4309e-05;3.4309e-05;3.4309e-05
1064;trace;1;0;0;0
1064;calc_total;1;53.8277;53.8277;53.8277
299;compErr;1;2.358e-06;2.358e-06;2.358e-06
299;init;1;2.2532;2.2532;2.2532
299;update;1;45.6697;45.6697;45.6697
299;sync;1;0.862288;0.862288;0.862288
299;evalKnownDf;1;0;0;0
299;write;1;3.1108e-05;3.1108e-05;3.1108e-05
299;trace;1;0;0;0
299;calc_total;1;46.532;46.532;46.532
344;compErr;1;1.745e-06;1.745e-06;1.745e-06
344;init;1;2.15947;2.15947;2.15947
344;update;1;46.1358;46.1358;46.1358
344;sync;1;12.4625;12.4625;12.4625
344;evalKnownDf;1;0;0;0
344;write;1;2.579e-05;2.579e-05;2.579e-05
344;trace;1;0;0;0
344;calc_total;1;58.5983;58.5983;58.5983
392;compErr;1;3.506e-06;3.506e-06;3.506e-06
392;init;1;2.15598;2.15598;2.15598
392;update;1;45.5312;45.5312;45.5312
392;sync;1;13.8633;13.8633;13.8633
392;evalKnownDf;1;0;0;0
392;write;1;2.7485e-05;2.7485e-05;2.7485e-05
392;trace;1;0;0;0
392;calc_total;1;59.3945;59.3945;59.3945
240;compErr;1;2.667e-06;2.667e-06;2.667e-06
240;init;1;2.24736;2.24736;2.24736
240;update;1;45.9748;45.9748;45.9748
240;sync;1;0.615314;0.615314;0.615314
240;evalKnownDf;1;0;0;0
240;write;1;2.7232e-05;2.7232e-05;2.7232e-05
240;trace;1;0;0;0
240;calc_total;1;46.5901;46.5901;46.5901
816;compErr;1;2.189e-06;2.189e-06;2.189e-06
816;init;1;2.15246;2.15246;2.15246
816;update;1;45.5687;45.5687;45.5687
816;sync;1;13.3114;13.3114;13.3114
816;evalKnownDf;1;0;0;0
816;write;1;2.1907e-05;2.1907e-05;2.1907e-05
816;trace;1;0;0;0
816;calc_total;1;58.8801;58.8801;58.8801
873;compErr;1;3.499e-06;3.499e-06;3.499e-06
873;init;1;2.12411;2.12411;2.12411
873;update;1;46.1241;46.1241;46.1241
873;sync;1;8.35524;8.35524;8.35524
873;evalKnownDf;1;0;0;0
873;write;1;3.2444e-05;3.2444e-05;3.2444e-05
873;trace;1;0;0;0
873;calc_total;1;54.4793;54.4793;54.4793
960;compErr;1;2.511e-06;2.511e-06;2.511e-06
960;init;1;2.18575;2.18575;2.18575
960;update;1;45.5975;45.5975;45.5975
960;sync;1;10.5808;10.5808;10.5808
960;evalKnownDf;1;0;0;0
960;write;1;2.7637e-05;2.7637e-05;2.7637e-05
960;trace;1;0;0;0
960;calc_total;1;56.1783;56.1783;56.1783
0;total;1;119.983;119.983;119.983
632;compErr;1;2.502e-06;2.502e-06;2.502e-06
632;init;1;2.16328;2.16328;2.16328
632;update;1;45.6608;45.6608;45.6608
632;sync;1;9.41707;9.41707;9.41707
632;evalKnownDf;1;0;0;0
632;write;1;3.1759e-05;3.1759e-05;3.1759e-05
632;trace;1;0;0;0
632;calc_total;1;55.0779;55.0779;55.0779
1271;compErr;1;3.199e-06;3.199e-06;3.199e-06
1271;init;1;2.16574;2.16574;2.16574
1271;update;1;45.7536;45.7536;45.7536
1271;sync;1;5.37941;5.37941;5.37941
1271;evalKnownDf;1;0;0;0
1271;write;1;4.1495e-05;4.1495e-05;4.1495e-05
1271;trace;1;0;0;0
1271;calc_total;1;51.1331;51.1331;51.1331
672;compErr;1;2.788e-06;2.788e-06;2.788e-06
672;init;1;2.14156;2.14156;2.14156
672;update;1;45.6073;45.6073;45.6073
672;sync;1;10.0795;10.0795;10.0795
672;evalKnownDf;1;0;0;0
672;write;1;3.194e-05;3.194e-05;3.194e-05
672;trace;1;0;0;0
672;calc_total;1;55.6868;55.6868;55.6868
0;total;1;119.959;119.959;119.959
728;compErr;1;2.242e-06;2.242e-06;2.242e-06
728;init;1;2.18351;2.18351;2.18351
728;update;1;45.671;45.671;45.671
728;sync;1;12.3694;12.3694;12.3694
728;evalKnownDf;1;0;0;0
728;write;1;3.4749e-05;3.4749e-05;3.4749e-05
728;trace;1;0;0;0
728;calc_total;1;58.0404;58.0404;58.0404
1008;compErr;1;2.01e-06;2.01e-06;2.01e-06
1008;init;1;2.16425;2.16425;2.16425
1008;update;1;45.7284;45.7284;45.7284
1008;sync;1;4.22977;4.22977;4.22977
1008;evalKnownDf;1;0;0;0
1008;write;1;3.817e-05;3.817e-05;3.817e-05
1008;trace;1;0;0;0
1008;calc_total;1;49.9582;49.9582;49.9582
776;compErr;1;1.879e-06;1.879e-06;1.879e-06
776;init;1;2.15787;2.15787;2.15787
776;update;1;46.2209;46.2209;46.2209
776;sync;1;11.0555;11.0555;11.0555
776;evalKnownDf;1;0;0;0
776;write;1;2.164e-05;2.164e-05;2.164e-05
776;trace;1;0;0;0
776;calc_total;1;57.2764;57.2764;57.2764
1112;compErr;1;2.359e-06;2.359e-06;2.359e-06
1112;init;1;2.19866;2.19866;2.19866
1112;update;1;45.3621;45.3621;45.3621
1112;sync;1;4.13319;4.13319;4.13319
1112;evalKnownDf;1;0;0;0
1112;write;1;3.2779e-05;3.2779e-05;3.2779e-05
1112;trace;1;0;0;0
1112;calc_total;1;49.4953;49.4953;49.4953
432;compErr;1;1.511e-06;1.511e-06;1.511e-06
432;init;1;2.22467;2.22467;2.22467
432;update;1;45.9125;45.9125;45.9125
432;sync;1;0.0867532;0.0867532;0.0867532
432;evalKnownDf;1;0;0;0
432;write;1;1.8493e-05;1.8493e-05;1.8493e-05
432;trace;1;0;0;0
432;calc_total;1;45.9992;45.9992;45.9992
1304;compErr;1;2.809e-06;2.809e-06;2.809e-06
1304;init;1;2.18406;2.18406;2.18406
1304;update;1;45.9242;45.9242;45.9242
1304;sync;1;9.7107;9.7107;9.7107
1304;evalKnownDf;1;0;0;0
1304;write;1;4.2363e-05;4.2363e-05;4.2363e-05
1304;trace;1;0;0;0
1304;calc_total;1;55.6349;55.6349;55.6349
1354;compErr;1;2.201e-06;2.201e-06;2.201e-06
1354;init;1;2.14019;2.14019;2.14019
1354;update;1;45.5643;45.5643;45.5643
1354;sync;1;5.21795;5.21795;5.21795
1354;evalKnownDf;1;0;0;0
1354;write;1;2.3745e-05;2.3745e-05;2.3745e-05
1354;trace;1;0;0;0
1354;calc_total;1;50.7822;50.7822;50.7822
16;compErr;1;2.17e-06;2.17e-06;2.17e-06
16;init;1;2.15294;2.15294;2.15294
16;update;1;45.7905;45.7905;45.7905
16;sync;1;0.697789;0.697789;0.697789
16;evalKnownDf;1;0;0;0
16;write;1;3.0368e-05;3.0368e-05;3.0368e-05
16;trace;1;0;0;0
16;calc_total;1;46.4882;46.4882;46.4882
320;compErr;1;1.912e-06;1.912e-06;1.912e-06
320;init;1;2.28019;2.28019;2.28019
320;update;1;45.4681;45.4681;45.4681
320;sync;1;0.889129;0.889129;0.889129
320;evalKnownDf;1;0;0;0
320;write;1;2.8465e-05;2.8465e-05;2.8465e-05
320;trace;1;0;0;0
320;calc_total;1;46.3573;46.3573;46.3573
128;compErr;1;1.675e-06;1.675e-06;1.675e-06
128;init;1;2.17645;2.17645;2.17645
128;update;1;47.4536;47.4536;47.4536
128;sync;1;48.9789;48.9789;48.9789
128;evalKnownDf;1;0;0;0
128;write;1;2.4266e-05;2.4266e-05;2.4266e-05
128;trace;1;0;0;0
128;calc_total;1;96.4325;96.4325;96.4325
1232;compErr;1;2.753e-06;2.753e-06;2.753e-06
1232;init;1;2.12351;2.12351;2.12351
1232;update;1;45.2814;45.2814;45.2814
1232;sync;1;8.15128;8.15128;8.15128
1232;evalKnownDf;1;0;0;0
1232;write;1;3.1847e-05;3.1847e-05;3.1847e-05
1232;trace;1;0;0;0
1232;calc_total;1;53.4327;53.4327;53.4327
1080;compErr;1;2.905e-06;2.905e-06;2.905e-06
1080;init;1;2.19581;2.19581;2.19581
1080;update;1;45.5697;45.5697;45.5697
1080;sync;1;7.33023;7.33023;7.33023
1080;evalKnownDf;1;0;0;0
1080;write;1;3.145e-05;3.145e-05;3.145e-05
1080;trace;1;0;0;0
1080;calc_total;1;52.8999;52.8999;52.8999
0;total;1;119.975;119.975;119.975
1128;compErr;1;2.14e-06;2.14e-06;2.14e-06
1128;init;1;2.21175;2.21175;2.21175
1128;update;1;45.7492;45.7492;45.7492
1128;sync;1;1.7967;1.7967;1.7967
1128;evalKnownDf;1;0;0;0
1128;write;1;2.328e-05;2.328e-05;2.328e-05
1128;trace;1;0;0;0
1128;calc_total;1;47.5459;47.5459;47.5459
0;total;1;120.022;120.022;120.022
512;compErr;1;1.587e-06;1.587e-06;1.587e-06
512;init;1;2.16679;2.16679;2.16679
512;update;1;46.0427;46.0427;46.0427
512;sync;1;50.6384;50.6384;50.6384
512;evalKnownDf;1;0;0;0
512;write;1;2.2942e-05;2.2942e-05;2.2942e-05
512;trace;1;0;0;0
512;calc_total;1;96.6811;96.6811;96.6811
608;compErr;1;1.838e-06;1.838e-06;1.838e-06
608;init;1;2.14149;2.14149;2.14149
608;update;1;45.6251;45.6251;45.6251
608;sync;1;10.0571;10.0571;10.0571
608;evalKnownDf;1;0;0;0
608;write;1;2.8593e-05;2.8593e-05;2.8593e-05
608;trace;1;0;0;0
608;calc_total;1;55.6823;55.6823;55.6823
800;compErr;1;1.819e-06;1.819e-06;1.819e-06
800;init;1;2.1799;2.1799;2.1799
800;update;1;45.8996;45.8996;45.8996
800;sync;1;0.258773;0.258773;0.258773
896;compErr;1;2.661e-06;2.661e-06;2.661e-06
896;init;1;2.21495;2.21495;2.21495
896;update;1;46.0159;46.0159;46.0159
896;sync;1;0.916203;0.916203;0.916203
896;evalKnownDf;1;0;0;0
896;write;1;2.3903e-05;2.3903e-05;2.3903e-05
896;trace;1;0;0;0
896;calc_total;1;46.9321;46.9321;46.9321
176;compErr;1;2.902e-06;2.902e-06;2.902e-06
176;init;1;2.16997;2.16997;2.16997
176;update;1;45.4859;45.4859;45.4859
176;sync;1;1.16326;1.16326;1.16326
176;evalKnownDf;1;0;0;0
176;write;1;3.1103e-05;3.1103e-05;3.1103e-05
176;trace;1;0;0;0
176;calc_total;1;46.6492;46.6492;46.6492
416;compErr;1;1.841e-06;1.841e-06;1.841e-06
416;init;1;2.15141;2.15141;2.15141
416;update;1;45.4258;45.4258;45.4258
416;sync;1;12.2424;12.2424;12.2424
416;evalKnownDf;1;0;0;0
416;write;1;2.7894e-05;2.7894e-05;2.7894e-05
416;trace;1;0;0;0
656;compErr;1;3.77e-06;3.77e-06;3.77e-06
656;init;1;2.18662;2.18662;2.18662
656;update;1;45.3895;45.3895;45.3895
656;sync;1;8.47979;8.47979;8.47979
656;evalKnownDf;1;0;0;0
656;write;1;2.6805e-05;2.6805e-05;2.6805e-05
656;trace;1;0;0;0
656;calc_total;1;53.8693;53.8693;53.8693
1321;compErr;1;3.028e-06;3.028e-06;3.028e-06
1321;init;1;2.18596;2.18596;2.18596
1321;update;1;45.4282;45.4282;45.4282
1321;sync;1;1.40546;1.40546;1.40546
1321;evalKnownDf;1;0;0;0
1321;write;1;3.0975e-05;3.0975e-05;3.0975e-05
1321;trace;1;0;0;0
1321;calc_total;1;46.8337;46.8337;46.8337
0;total;1;119.909;119.909;119.909
1376;compErr;1;7.615e-06;7.615e-06;7.615e-06
1376;init;1;2.13604;2.13604;2.13604
1392;compErr;1;2.042e-06;2.042e-06;2.042e-06
1392;init;1;2.19103;2.19103;2.19103
1392;update;1;45.8024;45.8024;45.8024
1392;sync;1;7.25607;7.25607;7.25607
1392;evalKnownDf;1;0;0;0
1392;write;1;2.5152e-05;2.5152e-05;2.5152e-05
1392;trace;1;0;0;0
1392;calc_total;1;53.0585;53.0585;53.0585
0;total;1;120.002;120.002;120.002
1449;compErr;1;2.49e-06;2.49e-06;2.49e-06
1449;init;1;2.16118;2.16118;2.16118
1449;update;1;45.6177;45.6177;45.6177
1449;sync;1;2.73943;2.73943;2.73943
1449;evalKnownDf;1;0;0;0
1449;write;1;2.7335e-05;2.7335e-05;2.7335e-05
1449;trace;1;0;0;0
1449;calc_total;1;48.3572;48.3572;48.3572
1489;compErr;1;2.589e-06;2.589e-06;2.589e-06
1489;init;1;2.24101;2.24101;2.24101
1489;update;1;45.8669;45.8669;45.8669
1489;sync;1;2.47369;2.47369;2.47369
1489;evalKnownDf;1;0;0;0
1489;write;1;2.9807e-05;2.9807e-05;2.9807e-05
1489;trace;1;0;0;0
1489;calc_total;1;48.3406;48.3406;48.3406
0;total;1;119.943;119.943;119.943
1424;compErr;1;2.678e-06;2.678e-06;2.678e-06
1424;init;1;2.14541;2.14541;2.14541
1424;update;1;45.4598;45.4598;45.4598
1424;sync;1;8.39413;8.39413;8.39413
1424;evalKnownDf;1;0;0;0
1424;write;1;3.3676e-05;3.3676e-05;3.3676e-05
1424;trace;1;0;0;0
1424;calc_total;1;53.8539;53.8539;53.8539
1465;compErr;1;3.408e-06;3.408e-06;3.408e-06
1465;init;1;2.14815;2.14815;2.14815
1465;update;1;45.5829;45.5829;45.5829
1465;sync;1;9.62089;9.62089;9.62089
1465;evalKnownDf;1;0;0;0
1465;write;1;2.9421e-05;2.9421e-05;2.9421e-05
1465;trace;1;0;0;0
1465;calc_total;1;55.2038;55.2038;55.2038
1518;compErr;1;1.745e-06;1.745e-06;1.745e-06
1518;init;1;2.19825;2.19825;2.19825
1518;update;1;46.0599;46.0599;46.0599
1518;sync;1;2.81768;2.81768;2.81768
1518;evalKnownDf;1;0;0;0
1518;write;1;2.3018e-05;2.3018e-05;2.3018e-05
1518;trace;1;0;0;0
1518;calc_total;1;48.8776;48.8776;48.8776
225;compErr;1;1.986e-06;1.986e-06;1.986e-06
225;init;1;2.17488;2.17488;2.17488
225;update;1;45.5128;45.5128;45.5128
225;sync;1;2.51194;2.51194;2.51194
225;evalKnownDf;1;0;0;0
225;write;1;2.8244e-05;2.8244e-05;2.8244e-05
225;trace;1;0;0;0
225;calc_total;1;48.0248;48.0248;48.0248
33;compErr;1;1.842e-06;1.842e-06;1.842e-06
33;init;1;2.13793;2.13793;2.13793
33;update;1;45.5748;45.5748;45.5748
33;sync;1;55.8659;55.8659;55.8659
33;evalKnownDf;1;0;0;0
33;write;1;3.1104e-05;3.1104e-05;3.1104e-05
33;trace;1;0;0;0
33;calc_total;1;101.441;101.441;101.441
849;compErr;1;1.042e-06;1.042e-06;1.042e-06
849;init;1;2.1647;2.1647;2.1647
849;update;1;46.0481;46.0481;46.0481
849;sync;1;0.520573;0.520573;0.520573
849;evalKnownDf;1;0;0;0
849;write;1;2.1615e-05;2.1615e-05;2.1615e-05
849;trace;1;0;0;0
849;calc_total;1;46.5686;46.5686;46.5686
993;compErr;1;2.733e-06;2.733e-06;2.733e-06
993;init;1;2.14101;2.14101;2.14101
993;update;1;45.4082;45.4082;45.4082
993;sync;1;14.9066;14.9066;14.9066
993;evalKnownDf;1;0;0;0
993;write;1;3.0228e-05;3.0228e-05;3.0228e-05
993;trace;1;0;0;0
993;calc_total;1;60.3147;60.3147;60.3147
265;compErr;1;2.217e-06;2.217e-06;2.217e-06
265;init;1;2.14874;2.14874;2.14874
265;update;1;45.6806;45.6806;45.6806
265;sync;1;0.430197;0.430197;0.430197
265;evalKnownDf;1;0;0;0
265;write;1;2.9307e-05;2.9307e-05;2.9307e-05
265;trace;1;0;0;0
265;calc_total;1;46.1108;46.1108;46.1108
0;total;1;120.033;120.033;120.033
746;compErr;1;3.384e-06;3.384e-06;3.384e-06
746;init;1;2.15283;2.15283;2.15283
746;update;1;45.6822;45.6822;45.6822
746;sync;1;13.178;13.178;13.178
746;evalKnownDf;1;0;0;0
746;write;1;3.8559e-05;3.8559e-05;3.8559e-05
746;trace;1;0;0;0
746;calc_total;1;58.8602;58.8602;58.8602
0;total;1;120.028;120.028;120.028
947;compErr;1;1.587e-06;1.587e-06;1.587e-06
947;init;1;2.13774;2.13774;2.13774
947;update;1;45.6043;45.6043;45.6043
947;sync;1;11.5233;11.5233;11.5233
947;evalKnownDf;1;0;0;0
947;write;1;2.7282e-05;2.7282e-05;2.7282e-05
947;trace;1;0;0;0
947;calc_total;1;57.1276;57.1276;57.1276
361;compErr;1;2.94e-06;2.94e-06;2.94e-06
361;init;1;2.14724;2.14724;2.14724
361;update;1;45.4324;45.4324;45.4324
361;sync;1;0.833969;0.833969;0.833969
361;evalKnownDf;1;0;0;0
361;write;1;3.2094e-05;3.2094e-05;3.2094e-05
361;trace;1;0;0;0
361;calc_total;1;46.2663;46.2663;46.2663
0;total;1;120.129;120.129;120.129
81;compErr;1;1.779e-06;1.779e-06;1.779e-06
81;init;1;2.16679;2.16679;2.16679
81;update;1;46.0969;46.0969;46.0969
81;sync;1;9.96648;9.96648;9.96648
81;evalKnownDf;1;0;0;0
81;write;1;2.3053e-05;2.3053e-05;2.3053e-05
81;trace;1;0;0;0
81;calc_total;1;56.0633;56.0633;56.0633
553;compErr;1;3.346e-06;3.346e-06;3.346e-06
553;init;1;2.12747;2.12747;2.12747
553;update;1;45.355;45.355;45.355
553;sync;1;52.1856;52.1856;52.1856
553;evalKnownDf;1;0;0;0
553;write;1;2.7401e-05;2.7401e-05;2.7401e-05
553;trace;1;0;0;0
553;calc_total;1;97.5406;97.5406;97.5406
697;compErr;1;3.743e-06;3.743e-06;3.743e-06
697;init;1;2.14385;2.14385;2.14385
697;update;1;45.2727;45.2727;45.2727
697;sync;1;7.6036;7.6036;7.6036
697;evalKnownDf;1;0;0;0
697;write;1;2.7882e-05;2.7882e-05;2.7882e-05
697;trace;1;0;0;0
697;calc_total;1;52.8763;52.8763;52.8763
0;total;1;119.949;119.949;119.949
1185;compErr;1;2.607e-06;2.607e-06;2.607e-06
1185;init;1;2.13804;2.13804;2.13804
1185;update;1;45.6445;45.6445;45.6445
1185;sync;1;12.8452;12.8452;12.8452
1185;evalKnownDf;1;0;0;0
1185;write;1;2.9566e-05;2.9566e-05;2.9566e-05
1185;trace;1;0;0;0
1185;calc_total;1;58.4896;58.4896;58.4896
1289;compErr;1;1.746e-06;1.746e-06;1.746e-06
1289;init;1;2.22983;2.22983;2.22983
1289;update;1;45.6599;45.6599;45.6599
1289;sync;1;20.8817;20.8817;20.8817
1289;evalKnownDf;1;0;0;0
1289;write;1;2.5479e-05;2.5479e-05;2.5479e-05
1289;trace;1;0;0;0
1289;calc_total;1;66.5416;66.5416;66.5416
1044;compErr;1;2.789e-06;2.789e-06;2.789e-06
1044;init;1;2.16586;2.16586;2.16586
1044;update;1;45.4517;45.4517;45.4517
1044;sync;1;8.97383;8.97383;8.97383
1044;evalKnownDf;1;0;0;0
1044;write;1;3.1757e-05;3.1757e-05;3.1757e-05
1044;trace;1;0;0;0
1044;calc_total;1;54.4255;54.4255;54.4255
456;compErr;1;1.965e-06;1.965e-06;1.965e-06
456;init;1;2.15673;2.15673;2.15673
456;update;1;45.5808;45.5808;45.5808
456;sync;1;12.1787;12.1787;12.1787
456;evalKnownDf;1;0;0;0
456;write;1;2.939e-05;2.939e-05;2.939e-05
456;trace;1;0;0;0
456;calc_total;1;57.7595;57.7595;57.7595
1218;compErr;1;3.745e-06;3.745e-06;3.745e-06
1218;init;1;2.13689;2.13689;2.13689
1218;update;1;45.2488;45.2488;45.2488
1218;sync;1;16.1875;16.1875;16.1875
1218;evalKnownDf;1;0;0;0
1218;write;1;3.034e-05;3.034e-05;3.034e-05
1218;trace;1;0;0;0
1218;calc_total;1;61.4363;61.4363;61.4363
0;total;1;119.949;119.949;119.949
537;compErr;1;3.32e-06;3.32e-06;3.32e-06
537;init;1;2.22944;2.22944;2.22944
537;update;1;45.3748;45.3748;45.3748
537;sync;1;1.37559;1.37559;1.37559
537;evalKnownDf;1;0;0;0
537;write;1;3.8345e-05;3.8345e-05;3.8345e-05
537;trace;1;0;0;0
537;calc_total;1;46.7504;46.7504;46.7504
585;compErr;1;1.845e-06;1.845e-06;1.845e-06
585;init;1;2.14476;2.14476;2.14476
585;update;1;45.8048;45.8048;45.8048
585;sync;1;13.4748;13.4748;13.4748
585;evalKnownDf;1;0;0;0
585;write;1;2.3249e-05;2.3249e-05;2.3249e-05
585;trace;1;0;0;0
585;calc_total;1;59.2795;59.2795;59.2795
913;compErr;1;2.419e-06;2.419e-06;2.419e-06
913;init;1;2.16713;2.16713;2.16713
913;update;1;45.3341;45.3341;45.3341
913;sync;1;14.223;14.223;14.223
913;evalKnownDf;1;0;0;0
913;write;1;3.0503e-05;3.0503e-05;3.0503e-05
913;trace;1;0;0;0
913;calc_total;1;59.5571;59.5571;59.5571
0;total;1;119.988;119.988;119.988
66;compErr;1;2.219e-06;2.219e-06;2.219e-06
66;init;1;2.18621;2.18621;2.18621
66;update;1;45.5336;45.5336;45.5336
66;sync;1;7.40718;7.40718;7.40718
66;evalKnownDf;1;0;0;0
66;write;1;2.9166e-05;2.9166e-05;2.9166e-05
66;trace;1;0;0;0
66;calc_total;1;52.9408;52.9408;52.9408
0;total;1;119.998;119.998;119.998
1158;compErr;1;2.238e-06;2.238e-06;2.238e-06
1158;init;1;2.15329;2.15329;2.15329
1158;update;1;45.6129;45.6129;45.6129
1158;sync;1;42.1691;42.1691;42.1691
1158;evalKnownDf;1;0;0;0
1158;write;1;2.552e-05;2.552e-05;2.552e-05
1158;trace;1;0;0;0
1158;calc_total;1;87.782;87.782;87.782
105;compErr;1;2.794e-06;2.794e-06;2.794e-06
105;init;1;2.14369;2.14369;2.14369
105;update;1;45.3084;45.3084;45.3084
105;sync;1;11.9535;11.9535;11.9535
105;evalKnownDf;1;0;0;0
105;write;1;3.3598e-05;3.3598e-05;3.3598e-05
105;trace;1;0;0;0
105;calc_total;1;57.2619;57.2619;57.2619
153;compErr;1;1.731e-06;1.731e-06;1.731e-06
153;init;1;2.14348;2.14348;2.14348
153;update;1;45.5802;45.5802;45.5802
153;sync;1;12.3225;12.3225;12.3225
153;evalKnownDf;1;0;0;0
153;write;1;2.6478e-05;2.6478e-05;2.6478e-05
153;trace;1;0;0;0
153;calc_total;1;57.9027;57.9027;57.9027
489;compErr;1;1.801e-06;1.801e-06;1.801e-06
489;init;1;2.14658;2.14658;2.14658
489;update;1;45.4077;45.4077;45.4077
489;sync;1;13.8851;13.8851;13.8851
489;evalKnownDf;1;0;0;0
489;write;1;2.2821e-05;2.2821e-05;2.2821e-05
489;trace;1;0;0;0
489;calc_total;1;59.2928;59.2928;59.2928
201;compErr;1;1.859e-06;1.859e-06;1.859e-06
201;init;1;2.14182;2.14182;2.14182
201;update;1;45.3085;45.3085;45.3085
201;sync;1;11.5235;11.5235;11.5235
201;evalKnownDf;1;0;0;0
201;write;1;3.05e-05;3.05e-05;3.05e-05
201;trace;1;0;0;0
201;calc_total;1;56.8321;56.8321;56.8321
1065;compErr;1;3.081e-06;3.081e-06;3.081e-06
1065;init;1;2.13377;2.13377;2.13377
1065;update;1;45.6403;45.6403;45.6403
1065;sync;1;4.50131;4.50131;4.50131
1065;evalKnownDf;1;0;0;0
1065;write;1;3.3713e-05;3.3713e-05;3.3713e-05
1065;trace;1;0;0;0
1065;calc_total;1;50.1416;50.1416;50.1416
300;compErr;1;1.927e-06;1.927e-06;1.927e-06
300;init;1;2.23439;2.23439;2.23439
300;update;1;45.7164;45.7164;45.7164
300;sync;1;0.775527;0.775527;0.775527
300;evalKnownDf;1;0;0;0
300;write;1;2.7019e-05;2.7019e-05;2.7019e-05
300;trace;1;0;0;0
300;calc_total;1;46.4919;46.4919;46.4919
345;compErr;1;2.41e-06;2.41e-06;2.41e-06
345;init;1;2.14133;2.14133;2.14133
345;update;1;45.5158;45.5158;45.5158
345;sync;1;13.2851;13.2851;13.2851
345;evalKnownDf;1;0;0;0
345;write;1;2.773e-05;2.773e-05;2.773e-05
345;trace;1;0;0;0
345;calc_total;1;58.8008;58.8008;58.8008
393;compErr;1;2.723e-06;2.723e-06;2.723e-06
393;init;1;2.13513;2.13513;2.13513
393;update;1;45.2589;45.2589;45.2589
393;sync;1;14.7423;14.7423;14.7423
393;evalKnownDf;1;0;0;0
393;write;1;2.7137e-05;2.7137e-05;2.7137e-05
393;trace;1;0;0;0
393;calc_total;1;60.0011;60.0011;60.0011
241;compErr;1;3.44e-06;3.44e-06;3.44e-06
241;init;1;2.16466;2.16466;2.16466
241;update;1;45.8873;45.8873;45.8873
241;sync;1;0.688001;0.688001;0.688001
241;evalKnownDf;1;0;0;0
241;write;1;2.7821e-05;2.7821e-05;2.7821e-05
241;trace;1;0;0;0
241;calc_total;1;46.5753;46.5753;46.5753
817;compErr;1;1.52e-06;1.52e-06;1.52e-06
817;init;1;2.15404;2.15404;2.15404
817;update;1;45.7654;45.7654;45.7654
817;sync;1;13.2876;13.2876;13.2876
817;evalKnownDf;1;0;0;0
817;write;1;2.4365e-05;2.4365e-05;2.4365e-05
817;trace;1;0;0;0
817;calc_total;1;59.053;59.053;59.053
874;compErr;1;2.657e-06;2.657e-06;2.657e-06
874;init;1;2.1303;2.1303;2.1303
874;update;1;45.4994;45.4994;45.4994
874;sync;1;9.21824;9.21824;9.21824
874;evalKnownDf;1;0;0;0
874;write;1;3.0301e-05;3.0301e-05;3.0301e-05
874;trace;1;0;0;0
874;calc_total;1;54.7176;54.7176;54.7176
961;compErr;1;2.189e-06;2.189e-06;2.189e-06
961;init;1;2.15274;2.15274;2.15274
961;update;1;45.3421;45.3421;45.3421
961;sync;1;12.668;12.668;12.668
961;evalKnownDf;1;0;0;0
961;write;1;2.7557e-05;2.7557e-05;2.7557e-05
961;trace;1;0;0;0
961;calc_total;1;58.0101;58.0101;58.0101
0;total;1;119.983;119.983;119.983
633;compErr;1;1.623e-06;1.623e-06;1.623e-06
633;init;1;2.17333;2.17333;2.17333
633;update;1;45.7453;45.7453;45.7453
633;sync;1;9.236;9.236;9.236
633;evalKnownDf;1;0;0;0
633;write;1;2.6249e-05;2.6249e-05;2.6249e-05
633;trace;1;0;0;0
633;calc_total;1;54.9813;54.9813;54.9813
1249;compErr;1;3.079e-06;3.079e-06;3.079e-06
1249;init;1;2.19145;2.19145;2.19145
1249;update;1;45.3693;45.3693;45.3693
1249;sync;1;6.18915;6.18915;6.18915
1249;evalKnownDf;1;0;0;0
1249;write;1;2.6504e-05;2.6504e-05;2.6504e-05
1249;trace;1;0;0;0
1249;calc_total;1;51.5585;51.5585;51.5585
673;compErr;1;3.459e-06;3.459e-06;3.459e-06
673;init;1;2.18797;2.18797;2.18797
673;update;1;45.7392;45.7392;45.7392
673;sync;1;15.5194;15.5194;15.5194
673;evalKnownDf;1;0;0;0
673;write;1;2.7762e-05;2.7762e-05;2.7762e-05
673;trace;1;0;0;0
673;calc_total;1;61.2587;61.2587;61.2587
0;total;1;119.961;119.961;119.961
729;compErr;1;4.194e-06;4.194e-06;4.194e-06
729;init;1;2.15658;2.15658;2.15658
729;update;1;45.7265;45.7265;45.7265
729;sync;1;12.8691;12.8691;12.8691
729;evalKnownDf;1;0;0;0
729;write;1;3.5751e-05;3.5751e-05;3.5751e-05
729;trace;1;0;0;0
729;calc_total;1;58.5956;58.5956;58.5956
1009;compErr;1;3.552e-06;3.552e-06;3.552e-06
1009;init;1;2.24497;2.24497;2.24497
1009;update;1;45.5958;45.5958;45.5958
1009;sync;1;4.67604;4.67604;4.67604
1009;evalKnownDf;1;0;0;0
1009;write;1;2.997e-05;2.997e-05;2.997e-05
1009;trace;1;0;0;0
1009;calc_total;1;50.2719;50.2719;50.2719
777;compErr;1;1.182e-06;1.182e-06;1.182e-06
777;init;1;2.1369;2.1369;2.1369
777;update;1;45.8682;45.8682;45.8682
777;sync;1;11.5612;11.5612;11.5612
777;evalKnownDf;1;0;0;0
777;write;1;2.4146e-05;2.4146e-05;2.4146e-05
777;trace;1;0;0;0
777;calc_total;1;57.4294;57.4294;57.4294
1113;compErr;1;2.745e-06;2.745e-06;2.745e-06
1113;init;1;2.19999;2.19999;2.19999
1113;update;1;45.7151;45.7151;45.7151
1113;sync;1;4.65358;4.65358;4.65358
1113;evalKnownDf;1;0;0;0
1113;write;1;3.1231e-05;3.1231e-05;3.1231e-05
1113;trace;1;0;0;0
1113;calc_total;1;50.3686;50.3686;50.3686
434;compErr;1;2.021e-06;2.021e-06;2.021e-06
434;init;1;2.21993;2.21993;2.21993
434;update;1;45.5015;45.5015;45.5015
434;sync;1;0.800497;0.800497;0.800497
434;evalKnownDf;1;0;0;0
434;write;1;2.6726e-05;2.6726e-05;2.6726e-05
434;trace;1;0;0;0
434;calc_total;1;46.302;46.302;46.302
1305;compErr;1;2.403e-06;2.403e-06;2.403e-06
1305;init;1;2.14395;2.14395;2.14395
1305;update;1;45.815;45.815;45.815
1305;sync;1;10.0404;10.0404;10.0404
1305;evalKnownDf;1;0;0;0
1305;write;1;3.4692e-05;3.4692e-05;3.4692e-05
1305;trace;1;0;0;0
1305;calc_total;1;55.8554;55.8554;55.8554
1356;compErr;1;2.266e-06;2.266e-06;2.266e-06
1356;init;1;2.18522;2.18522;2.18522
1356;update;1;45.5393;45.5393;45.5393
1356;sync;1;6.1614;6.1614;6.1614
1356;evalKnownDf;1;0;0;0
1356;write;1;3.0619e-05;3.0619e-05;3.0619e-05
1356;trace;1;0;0;0
1356;calc_total;1;51.7007;51.7007;51.7007
18;compErr;1;1.908e-06;1.908e-06;1.908e-06
18;init;1;2.23607;2.23607;2.23607
18;update;1;45.5431;45.5431;45.5431
18;sync;1;3.48026;3.48026;3.48026
18;evalKnownDf;1;0;0;0
18;write;1;2.466e-05;2.466e-05;2.466e-05
18;trace;1;0;0;0
18;calc_total;1;49.0233;49.0233;49.0233
321;compErr;1;1.785e-06;1.785e-06;1.785e-06
321;init;1;2.21868;2.21868;2.21868
321;update;1;45.4713;45.4713;45.4713
321;sync;1;1.1499;1.1499;1.1499
321;evalKnownDf;1;0;0;0
321;write;1;2.9406e-05;2.9406e-05;2.9406e-05
321;trace;1;0;0;0
321;calc_total;1;46.6212;46.6212;46.6212
129;compErr;1;1.224e-06;1.224e-06;1.224e-06
129;init;1;2.21003;2.21003;2.21003
129;update;1;48.5534;48.5534;48.5534
129;sync;1;5.77593;5.77593;5.77593
129;evalKnownDf;1;0;0;0
129;write;1;2.2734e-05;2.2734e-05;2.2734e-05
129;trace;1;0;0;0
129;calc_total;1;54.3293;54.3293;54.3293
1233;compErr;1;2.598e-06;2.598e-06;2.598e-06
1233;init;1;2.14908;2.14908;2.14908
1233;update;1;45.4609;45.4609;45.4609
1233;sync;1;9.34869;9.34869;9.34869
1233;evalKnownDf;1;0;0;0
1233;write;1;3.0202e-05;3.0202e-05;3.0202e-05
1233;trace;1;0;0;0
1233;calc_total;1;54.8096;54.8096;54.8096
1081;compErr;1;2.377e-06;2.377e-06;2.377e-06
1081;init;1;2.17799;2.17799;2.17799
1081;update;1;45.8642;45.8642;45.8642
1081;sync;1;6.49081;6.49081;6.49081
1081;evalKnownDf;1;0;0;0
1081;write;1;2.6746e-05;2.6746e-05;2.6746e-05
1081;trace;1;0;0;0
1081;calc_total;1;52.355;52.355;52.355
0;total;1;119.975;119.975;119.975
1129;compErr;1;2.692e-06;2.692e-06;2.692e-06
1129;init;1;2.2007;2.2007;2.2007
1129;update;1;45.6711;45.6711;45.6711
1129;sync;1;2.28481;2.28481;2.28481
1129;evalKnownDf;1;0;0;0
1129;write;1;2.5812e-05;2.5812e-05;2.5812e-05
1129;trace;1;0;0;0
1129;calc_total;1;47.9559;47.9559;47.9559
0;total;1;120.022;120.022;120.022
513;compErr;1;2.793e-06;2.793e-06;2.793e-06
513;init;1;2.14213;2.14213;2.14213
513;update;1;45.8101;45.8101;45.8101
513;sync;1;14.4852;14.4852;14.4852
513;evalKnownDf;1;0;0;0
513;write;1;3.3827e-05;3.3827e-05;3.3827e-05
513;trace;1;0;0;0
513;calc_total;1;60.2953;60.2953;60.2953
609;compErr;1;2.689e-06;2.689e-06;2.689e-06
609;init;1;2.13953;2.13953;2.13953
609;update;1;45.7072;45.7072;45.7072
609;sync;1;14.9052;14.9052;14.9052
609;evalKnownDf;1;0;0;0
609;write;1;2.8091e-05;2.8091e-05;2.8091e-05
609;trace;1;0;0;0
609;calc_total;1;60.6124;60.6124;60.6124
801;compErr;1;2.547e-06;2.547e-06;2.547e-06
801;init;1;2.19069;2.19069;2.19069
801;update;1;45.7633;45.7633;45.7633
801;sync;1;2.11106;2.11106;2.11106
801;evalKnownDf;1;0;0;0
801;write;1;2.5125e-05;2.5125e-05;2.5125e-05
897;compErr;1;1.85e-06;1.85e-06;1.85e-06
897;init;1;2.18498;2.18498;2.18498
897;update;1;45.7523;45.7523;45.7523
897;sync;1;0.396038;0.396038;0.396038
897;evalKnownDf;1;0;0;0
897;write;1;3.0881e-05;3.0881e-05;3.0881e-05
897;trace;1;0;0;0
897;calc_total;1;46.1483;46.1483;46.1483
177;compErr;1;2.833e-06;2.833e-06;2.833e-06
177;init;1;2.14033;2.14033;2.14033
177;update;1;45.4334;45.4334;45.4334
177;sync;1;10.4853;10.4853;10.4853
177;evalKnownDf;1;0;0;0
177;write;1;3.3204e-05;3.3204e-05;3.3204e-05
177;trace;1;0;0;0
177;calc_total;1;55.9186;55.9186;55.9186
418;compErr;1;2.247e-06;2.247e-06;2.247e-06
418;init;1;2.14325;2.14325;2.14325
418;update;1;46.042;46.042;46.042
418;sync;1;46.7564;46.7564;46.7564
418;evalKnownDf;1;0;0;0
418;write;1;2.1825e-05;2.1825e-05;2.1825e-05
657;compErr;1;1.699e-06;1.699e-06;1.699e-06
657;init;1;2.14292;2.14292;2.14292
657;update;1;45.9752;45.9752;45.9752
657;sync;1;10.0262;10.0262;10.0262
657;evalKnownDf;1;0;0;0
657;write;1;2.6302e-05;2.6302e-05;2.6302e-05
657;trace;1;0;0;0
657;calc_total;1;56.0014;56.0014;56.0014
1322;compErr;1;1.964e-06;1.964e-06;1.964e-06
1322;init;1;2.18065;2.18065;2.18065
1322;update;1;45.4002;45.4002;45.4002
1322;sync;1;1.43326;1.43326;1.43326
1322;evalKnownDf;1;0;0;0
1322;write;1;2.6357e-05;2.6357e-05;2.6357e-05
1322;trace;1;0;0;0
1322;calc_total;1;46.8335;46.8335;46.8335
0;total;1;119.909;119.909;119.909
1376;update;1;45.7515;45.7515;45.7515
1376;sync;1;50.7694;50.7694;50.7694
1376;evalKnownDf;1;0;0;0
1376;write;1;3.7756e-05;3.7756e-05;3.7756e-05
1376;trace;1;0;0;0
1393;compErr;1;3.128e-06;3.128e-06;3.128e-06
1393;init;1;2.21501;2.21501;2.21501
1393;update;1;45.6004;45.6004;45.6004
1393;sync;1;6.91614;6.91614;6.91614
1393;evalKnownDf;1;0;0;0
1393;write;1;2.9811e-05;2.9811e-05;2.9811e-05
1393;trace;1;0;0;0
1393;calc_total;1;52.5165;52.5165;52.5165
0;total;1;120.004;120.004;120.004
1450;compErr;1;3.029e-06;3.029e-06;3.029e-06
1450;init;1;2.17091;2.17091;2.17091
1450;update;1;45.8604;45.8604;45.8604
1450;sync;1;2.43762;2.43762;2.43762
1450;evalKnownDf;1;0;0;0
1450;write;1;3.2424e-05;3.2424e-05;3.2424e-05
1450;trace;1;0;0;0
1450;calc_total;1;48.298;48.298;48.298
1490;compErr;1;1.463e-06;1.463e-06;1.463e-06
1490;init;1;2.2207;2.2207;2.2207
1490;update;1;45.6945;45.6945;45.6945
1490;sync;1;2.7985;2.7985;2.7985
1490;evalKnownDf;1;0;0;0
1490;write;1;2.7125e-05;2.7125e-05;2.7125e-05
1490;trace;1;0;0;0
1490;calc_total;1;48.493;48.493;48.493
0;total;1;119.937;119.937;119.937
1425;compErr;1;2.597e-06;2.597e-06;2.597e-06
1425;init;1;2.13014;2.13014;2.13014
1425;update;1;45.6866;45.6866;45.6866
1425;sync;1;8.44473;8.44473;8.44473
1425;evalKnownDf;1;0;0;0
1425;write;1;3.2478e-05;3.2478e-05;3.2478e-05
1425;trace;1;0;0;0
1425;calc_total;1;54.1314;54.1314;54.1314
1466;compErr;1;2.866e-06;2.866e-06;2.866e-06
1466;init;1;2.13954;2.13954;2.13954
1466;update;1;45.3233;45.3233;45.3233
1466;sync;1;9.15459;9.15459;9.15459
1466;evalKnownDf;1;0;0;0
1466;write;1;3.2785e-05;3.2785e-05;3.2785e-05
1466;trace;1;0;0;0
1466;calc_total;1;54.4779;54.4779;54.4779
1519;compErr;1;2.904e-06;2.904e-06;2.904e-06
1519;init;1;2.15703;2.15703;2.15703
1519;update;1;45.38;45.38;45.38
1519;sync;1;3.58823;3.58823;3.58823
1519;evalKnownDf;1;0;0;0
1519;write;1;2.7185e-05;2.7185e-05;2.7185e-05
1519;trace;1;0;0;0
1519;calc_total;1;48.9683;48.9683;48.9683
226;compErr;1;2.772e-06;2.772e-06;2.772e-06
226;init;1;2.18268;2.18268;2.18268
226;update;1;45.5859;45.5859;45.5859
226;sync;1;1.88766;1.88766;1.88766
226;evalKnownDf;1;0;0;0
226;write;1;2.8312e-05;2.8312e-05;2.8312e-05
226;trace;1;0;0;0
226;calc_total;1;47.4735;47.4735;47.4735
34;compErr;1;1.765e-06;1.765e-06;1.765e-06
34;init;1;2.15865;2.15865;2.15865
34;update;1;45.5807;45.5807;45.5807
34;sync;1;50.8383;50.8383;50.8383
34;evalKnownDf;1;0;0;0
34;write;1;2.8543e-05;2.8543e-05;2.8543e-05
34;trace;1;0;0;0
34;calc_total;1;96.419;96.419;96.419
850;compErr;1;1.763e-06;1.763e-06;1.763e-06
850;init;1;2.14738;2.14738;2.14738
850;update;1;46.041;46.041;46.041
850;sync;1;0.601505;0.601505;0.601505
850;evalKnownDf;1;0;0;0
850;write;1;2.308e-05;2.308e-05;2.308e-05
850;trace;1;0;0;0
850;calc_total;1;46.6425;46.6425;46.6425
994;compErr;1;1.513e-06;1.513e-06;1.513e-06
994;init;1;2.13773;2.13773;2.13773
994;update;1;45.7661;45.7661;45.7661
994;sync;1;14.1941;14.1941;14.1941
994;evalKnownDf;1;0;0;0
994;write;1;2.4484e-05;2.4484e-05;2.4484e-05
994;trace;1;0;0;0
994;calc_total;1;59.9602;59.9602;59.9602
266;compErr;1;2.172e-06;2.172e-06;2.172e-06
266;init;1;2.1558;2.1558;2.1558
266;update;1;45.5814;45.5814;45.5814
266;sync;1;0.616479;0.616479;0.616479
266;evalKnownDf;1;0;0;0
266;write;1;2.8687e-05;2.8687e-05;2.8687e-05
266;trace;1;0;0;0
266;calc_total;1;46.1979;46.1979;46.1979
0;total;1;120.037;120.037;120.037
747;compErr;1;3.702e-06;3.702e-06;3.702e-06
747;init;1;2.16379;2.16379;2.16379
747;update;1;45.881;45.881;45.881
747;sync;1;13.1568;13.1568;13.1568
747;evalKnownDf;1;0;0;0
747;write;1;3.5937e-05;3.5937e-05;3.5937e-05
747;trace;1;0;0;0
747;calc_total;1;59.0378;59.0378;59.0378
0;total;1;120.028;120.028;120.028
950;compErr;1;3.205e-06;3.205e-06;3.205e-06
950;init;1;2.14466;2.14466;2.14466
950;update;1;45.6422;45.6422;45.6422
950;sync;1;10.3545;10.3545;10.3545
950;evalKnownDf;1;0;0;0
950;write;1;3.0776e-05;3.0776e-05;3.0776e-05
950;trace;1;0;0;0
950;calc_total;1;55.9967;55.9967;55.9967
362;compErr;1;1.632e-06;1.632e-06;1.632e-06
362;init;1;2.23328;2.23328;2.23328
362;update;1;45.6468;45.6468;45.6468
362;sync;1;0.846362;0.846362;0.846362
362;evalKnownDf;1;0;0;0
362;write;1;2.8426e-05;2.8426e-05;2.8426e-05
362;trace;1;0;0;0
362;calc_total;1;46.4932;46.4932;46.4932
0;total;1;120.129;120.129;120.129
82;compErr;1;2.364e-06;2.364e-06;2.364e-06
82;init;1;2.13362;2.13362;2.13362
82;update;1;45.7007;45.7007;45.7007
82;sync;1;10.5878;10.5878;10.5878
82;evalKnownDf;1;0;0;0
82;write;1;2.5232e-05;2.5232e-05;2.5232e-05
82;trace;1;0;0;0
82;calc_total;1;56.2885;56.2885;56.2885
554;compErr;1;2.683e-06;2.683e-06;2.683e-06
554;init;1;2.14398;2.14398;2.14398
554;update;1;45.733;45.733;45.733
554;sync;1;14.6743;14.6743;14.6743
554;evalKnownDf;1;0;0;0
554;write;1;2.655e-05;2.655e-05;2.655e-05
554;trace;1;0;0;0
554;calc_total;1;60.4073;60.4073;60.4073
698;compErr;1;1.769e-06;1.769e-06;1.769e-06
698;init;1;2.17768;2.17768;2.17768
698;update;1;45.7142;45.7142;45.7142
698;sync;1;6.40802;6.40802;6.40802
698;evalKnownDf;1;0;0;0
698;write;1;2.9163e-05;2.9163e-05;2.9163e-05
698;trace;1;0;0;0
698;calc_total;1;52.1222;52.1222;52.1222
0;total;1;119.943;119.943;119.943
1186;compErr;1;3.534e-06;3.534e-06;3.534e-06
1186;init;1;2.12967;2.12967;2.12967
1186;update;1;45.7071;45.7071;45.7071
1186;sync;1;45.7629;45.7629;45.7629
1186;evalKnownDf;1;0;0;0
1186;write;1;2.7638e-05;2.7638e-05;2.7638e-05
1186;trace;1;0;0;0
1186;calc_total;1;91.47;91.47;91.47
1290;compErr;1;2.44e-06;2.44e-06;2.44e-06
1290;init;1;2.22599;2.22599;2.22599
1290;update;1;45.6395;45.6395;45.6395
1290;sync;1;20.5954;20.5954;20.5954
1290;evalKnownDf;1;0;0;0
1290;write;1;3.0193e-05;3.0193e-05;3.0193e-05
1290;trace;1;0;0;0
1290;calc_total;1;66.2348;66.2348;66.2348
1046;compErr;1;2.777e-06;2.777e-06;2.777e-06
1046;init;1;2.1586;2.1586;2.1586
1046;update;1;45.5562;45.5562;45.5562
1046;sync;1;9.52072;9.52072;9.52072
1046;evalKnownDf;1;0;0;0
1046;write;1;3.3862e-05;3.3862e-05;3.3862e-05
1046;trace;1;0;0;0
1046;calc_total;1;55.0769;55.0769;55.0769
457;compErr;1;2.269e-06;2.269e-06;2.269e-06
457;init;1;2.14955;2.14955;2.14955
457;update;1;45.3351;45.3351;45.3351
457;sync;1;12.7843;12.7843;12.7843
457;evalKnownDf;1;0;0;0
457;write;1;2.4588e-05;2.4588e-05;2.4588e-05
457;trace;1;0;0;0
457;calc_total;1;58.1193;58.1193;58.1193
1219;compErr;1;3.267e-06;3.267e-06;3.267e-06
1219;init;1;2.19926;2.19926;2.19926
1219;update;1;45.731;45.731;45.731
1219;sync;1;13.747;13.747;13.747
1219;evalKnownDf;1;0;0;0
1219;write;1;3.422e-05;3.422e-05;3.422e-05
1219;trace;1;0;0;0
1219;calc_total;1;59.478;59.478;59.478
0;total;1;119.94;119.94;119.94
538;compErr;1;4.078e-06;4.078e-06;4.078e-06
538;init;1;2.20798;2.20798;2.20798
538;update;1;45.9611;45.9611;45.9611
538;sync;1;1.44358;1.44358;1.44358
538;evalKnownDf;1;0;0;0
538;write;1;3.6964e-05;3.6964e-05;3.6964e-05
538;trace;1;0;0;0
538;calc_total;1;47.4046;47.4046;47.4046
586;compErr;1;1.874e-06;1.874e-06;1.874e-06
586;init;1;2.12479;2.12479;2.12479
586;update;1;45.6646;45.6646;45.6646
586;sync;1;12.9176;12.9176;12.9176
586;evalKnownDf;1;0;0;0
586;write;1;3.1619e-05;3.1619e-05;3.1619e-05
586;trace;1;0;0;0
586;calc_total;1;58.5822;58.5822;58.5822
914;compErr;1;1.766e-06;1.766e-06;1.766e-06
914;init;1;2.16644;2.16644;2.16644
914;update;1;45.701;45.701;45.701
914;sync;1;13.0058;13.0058;13.0058
914;evalKnownDf;1;0;0;0
914;write;1;3.1824e-05;3.1824e-05;3.1824e-05
914;trace;1;0;0;0
914;calc_total;1;58.7069;58.7069;58.7069
0;total;1;119.988;119.988;119.988
67;compErr;1;1.994e-06;1.994e-06;1.994e-06
67;init;1;2.1874;2.1874;2.1874
67;update;1;45.2026;45.2026;45.2026
67;sync;1;7.0001;7.0001;7.0001
67;evalKnownDf;1;0;0;0
67;write;1;2.8024e-05;2.8024e-05;2.8024e-05
67;trace;1;0;0;0
67;calc_total;1;52.2027;52.2027;52.2027
0;total;1;119.998;119.998;119.998
1159;compErr;1;1.956e-06;1.956e-06;1.956e-06
1159;init;1;2.13961;2.13961;2.13961
1159;update;1;45.2858;45.2858;45.2858
1159;sync;1;7.25758;7.25758;7.25758
1159;evalKnownDf;1;0;0;0
1159;write;1;2.8059e-05;2.8059e-05;2.8059e-05
1159;trace;1;0;0;0
1159;calc_total;1;52.5434;52.5434;52.5434
106;compErr;1;3.129e-06;3.129e-06;3.129e-06
106;init;1;2.12696;2.12696;2.12696
106;update;1;45.6208;45.6208;45.6208
106;sync;1;10.9812;10.9812;10.9812
106;evalKnownDf;1;0;0;0
106;write;1;3.0555e-05;3.0555e-05;3.0555e-05
106;trace;1;0;0;0
106;calc_total;1;56.6021;56.6021;56.6021
154;compErr;1;2.427e-06;2.427e-06;2.427e-06
154;init;1;2.14207;2.14207;2.14207
154;update;1;45.5803;45.5803;45.5803
154;sync;1;12.2516;12.2516;12.2516
154;evalKnownDf;1;0;0;0
154;write;1;2.7127e-05;2.7127e-05;2.7127e-05
154;trace;1;0;0;0
154;calc_total;1;57.832;57.832;57.832
490;compErr;1;1.826e-06;1.826e-06;1.826e-06
490;init;1;2.13034;2.13034;2.13034
490;update;1;45.6163;45.6163;45.6163
490;sync;1;13.318;13.318;13.318
490;evalKnownDf;1;0;0;0
490;write;1;2.5611e-05;2.5611e-05;2.5611e-05
490;trace;1;0;0;0
490;calc_total;1;58.9343;58.9343;58.9343
202;compErr;1;2.275e-06;2.275e-06;2.275e-06
202;init;1;2.14242;2.14242;2.14242
202;update;1;45.8862;45.8862;45.8862
202;sync;1;10.7543;10.7543;10.7543
202;evalKnownDf;1;0;0;0
202;write;1;2.6565e-05;2.6565e-05;2.6565e-05
202;trace;1;0;0;0
202;calc_total;1;56.6405;56.6405;56.6405
1066;compErr;1;2.731e-06;2.731e-06;2.731e-06
1066;init;1;2.1439;2.1439;2.1439
1066;update;1;45.2828;45.2828;45.2828
1066;sync;1;5.08811;5.08811;5.08811
1066;evalKnownDf;1;0;0;0
1066;write;1;3.168e-05;3.168e-05;3.168e-05
1066;trace;1;0;0;0
1066;calc_total;1;50.3709;50.3709;50.3709
301;compErr;1;1.706e-06;1.706e-06;1.706e-06
301;init;1;2.22615;2.22615;2.22615
301;update;1;45.8068;45.8068;45.8068
301;sync;1;1.0767;1.0767;1.0767
301;evalKnownDf;1;0;0;0
301;write;1;2.7243e-05;2.7243e-05;2.7243e-05
301;trace;1;0;0;0
301;calc_total;1;46.8835;46.8835;46.8835
346;compErr;1;1.794e-06;1.794e-06;1.794e-06
346;init;1;2.14714;2.14714;2.14714
346;update;1;45.9702;45.9702;45.9702
346;sync;1;12.4483;12.4483;12.4483
346;evalKnownDf;1;0;0;0
346;write;1;2.6166e-05;2.6166e-05;2.6166e-05
346;trace;1;0;0;0
346;calc_total;1;58.4185;58.4185;58.4185
394;compErr;1;2.105e-06;2.105e-06;2.105e-06
394;init;1;2.14031;2.14031;2.14031
394;update;1;45.4283;45.4283;45.4283
394;sync;1;13.9619;13.9619;13.9619
394;evalKnownDf;1;0;0;0
394;write;1;2.9587e-05;2.9587e-05;2.9587e-05
394;trace;1;0;0;0
394;calc_total;1;59.3903;59.3903;59.3903
243;compErr;1;3.215e-06;3.215e-06;3.215e-06
243;init;1;2.23808;2.23808;2.23808
243;update;1;45.6063;45.6063;45.6063
243;sync;1;1.45168;1.45168;1.45168
243;evalKnownDf;1;0;0;0
243;write;1;2.6364e-05;2.6364e-05;2.6364e-05
243;trace;1;0;0;0
243;calc_total;1;47.058;47.058;47.058
818;compErr;1;1.679e-06;1.679e-06;1.679e-06
818;init;1;2.16101;2.16101;2.16101
818;update;1;45.8813;45.8813;45.8813
818;sync;1;13.4481;13.4481;13.4481
818;evalKnownDf;1;0;0;0
818;write;1;2.2266e-05;2.2266e-05;2.2266e-05
818;trace;1;0;0;0
818;calc_total;1;59.3295;59.3295;59.3295
875;compErr;1;3.113e-06;3.113e-06;3.113e-06
875;init;1;2.1278;2.1278;2.1278
875;update;1;45.5354;45.5354;45.5354
875;sync;1;9.28172;9.28172;9.28172
875;evalKnownDf;1;0;0;0
875;write;1;3.3953e-05;3.3953e-05;3.3953e-05
875;trace;1;0;0;0
875;calc_total;1;54.8171;54.8171;54.8171
962;compErr;1;2.207e-06;2.207e-06;2.207e-06
962;init;1;2.16078;2.16078;2.16078
962;update;1;45.4184;45.4184;45.4184
962;sync;1;12.2488;12.2488;12.2488
962;evalKnownDf;1;0;0;0
962;write;1;2.9439e-05;2.9439e-05;2.9439e-05
962;trace;1;0;0;0
962;calc_total;1;57.6672;57.6672;57.6672
0;total;1;119.983;119.983;119.983
634;compErr;1;2.367e-06;2.367e-06;2.367e-06
634;init;1;2.14108;2.14108;2.14108
634;update;1;45.3178;45.3178;45.3178
634;sync;1;10.1721;10.1721;10.1721
634;evalKnownDf;1;0;0;0
634;write;1;3.0697e-05;3.0697e-05;3.0697e-05
634;trace;1;0;0;0
634;calc_total;1;55.4899;55.4899;55.4899
1252;compErr;1;2.315e-06;2.315e-06;2.315e-06
1252;init;1;2.20696;2.20696;2.20696
1252;update;1;45.6465;45.6465;45.6465
1252;sync;1;6.51847;6.51847;6.51847
1252;evalKnownDf;1;0;0;0
1252;write;1;2.4907e-05;2.4907e-05;2.4907e-05
1252;trace;1;0;0;0
1252;calc_total;1;52.165;52.165;52.165
674;compErr;1;1.704e-06;1.704e-06;1.704e-06
674;init;1;2.1552;2.1552;2.1552
674;update;1;45.4243;45.4243;45.4243
674;sync;1;15.063;15.063;15.063
674;evalKnownDf;1;0;0;0
674;write;1;2.6661e-05;2.6661e-05;2.6661e-05
674;trace;1;0;0;0
674;calc_total;1;60.4873;60.4873;60.4873
0;total;1;119.961;119.961;119.961
730;compErr;1;3.774e-06;3.774e-06;3.774e-06
730;init;1;2.14251;2.14251;2.14251
730;update;1;45.295;45.295;45.295
730;sync;1;9.26867;9.26867;9.26867
730;evalKnownDf;1;0;0;0
730;write;1;3.1066e-05;3.1066e-05;3.1066e-05
730;trace;1;0;0;0
730;calc_total;1;54.5637;54.5637;54.5637
1010;compErr;1;1.507e-06;1.507e-06;1.507e-06
1010;init;1;2.16196;2.16196;2.16196
1010;update;1;45.719;45.719;45.719
1010;sync;1;5.54451;5.54451;5.54451
1010;evalKnownDf;1;0;0;0
1010;write;1;2.6151e-05;2.6151e-05;2.6151e-05
1010;trace;1;0;0;0
1010;calc_total;1;51.2635;51.2635;51.2635
778;compErr;1;1.583e-06;1.583e-06;1.583e-06
778;init;1;2.12511;2.12511;2.12511
778;update;1;45.9174;45.9174;45.9174
778;sync;1;10.9459;10.9459;10.9459
778;evalKnownDf;1;0;0;0
778;write;1;2.3744e-05;2.3744e-05;2.3744e-05
778;trace;1;0;0;0
778;calc_total;1;56.8633;56.8633;56.8633
1114;compErr;1;2.493e-06;2.493e-06;2.493e-06
1114;init;1;2.16543;2.16543;2.16543
1114;update;1;45.8146;45.8146;45.8146
1114;sync;1;4.19232;4.19232;4.19232
1114;evalKnownDf;1;0;0;0
1114;write;1;2.1348e-05;2.1348e-05;2.1348e-05
1114;trace;1;0;0;0
1114;calc_total;1;50.0069;50.0069;50.0069
435;compErr;1;2.003e-06;2.003e-06;2.003e-06
435;init;1;2.1515;2.1515;2.1515
435;update;1;45.7245;45.7245;45.7245
435;sync;1;0.400282;0.400282;0.400282
435;evalKnownDf;1;0;0;0
435;write;1;2.6358e-05;2.6358e-05;2.6358e-05
435;trace;1;0;0;0
435;calc_total;1;46.1248;46.1248;46.1248
1307;compErr;1;2.274e-06;2.274e-06;2.274e-06
1307;init;1;2.14713;2.14713;2.14713
1307;update;1;45.8102;45.8102;45.8102
1307;sync;1;9.76176;9.76176;9.76176
1307;evalKnownDf;1;0;0;0
1307;write;1;3.258e-05;3.258e-05;3.258e-05
1307;trace;1;0;0;0
1307;calc_total;1;55.572;55.572;55.572
1358;compErr;1;2.481e-06;2.481e-06;2.481e-06
1358;init;1;2.19378;2.19378;2.19378
1358;update;1;45.7717;45.7717;45.7717
1358;sync;1;6.21892;6.21892;6.21892
1358;evalKnownDf;1;0;0;0
1358;write;1;2.9589e-05;2.9589e-05;2.9589e-05
1358;trace;1;0;0;0
1358;calc_total;1;51.9906;51.9906;51.9906
20;compErr;1;2.655e-06;2.655e-06;2.655e-06
20;init;1;2.20091;2.20091;2.20091
20;update;1;45.5362;45.5362;45.5362
20;sync;1;3.99197;3.99197;3.99197
20;evalKnownDf;1;0;0;0
20;write;1;2.704e-05;2.704e-05;2.704e-05
20;trace;1;0;0;0
20;calc_total;1;49.5282;49.5282;49.5282
322;compErr;1;1.977e-06;1.977e-06;1.977e-06
322;init;1;2.22815;2.22815;2.22815
322;update;1;45.5637;45.5637;45.5637
322;sync;1;1.55521;1.55521;1.55521
322;evalKnownDf;1;0;0;0
322;write;1;2.8767e-05;2.8767e-05;2.8767e-05
322;trace;1;0;0;0
322;calc_total;1;47.119;47.119;47.119
130;compErr;1;1.37e-06;1.37e-06;1.37e-06
130;init;1;2.18401;2.18401;2.18401
130;update;1;49.1358;49.1358;49.1358
130;sync;1;4.99226;4.99226;4.99226
130;evalKnownDf;1;0;0;0
130;write;1;2.0226e-05;2.0226e-05;2.0226e-05
130;trace;1;0;0;0
130;calc_total;1;54.1281;54.1281;54.1281
1234;compErr;1;2.04e-06;2.04e-06;2.04e-06
1234;init;1;2.12669;2.12669;2.12669
1234;update;1;45.3907;45.3907;45.3907
1234;sync;1;8.68635;8.68635;8.68635
1234;evalKnownDf;1;0;0;0
1234;write;1;2.9406e-05;2.9406e-05;2.9406e-05
1234;trace;1;0;0;0
1234;calc_total;1;54.0771;54.0771;54.0771
1082;compErr;1;2.89e-06;2.89e-06;2.89e-06
1082;init;1;2.13915;2.13915;2.13915
1082;update;1;45.6895;45.6895;45.6895
1082;sync;1;6.37397;6.37397;6.37397
1082;evalKnownDf;1;0;0;0
1082;write;1;3.042e-05;3.042e-05;3.042e-05
1082;trace;1;0;0;0
1082;calc_total;1;52.0635;52.0635;52.0635
0;total;1;119.976;119.976;119.976
1130;compErr;1;1.312e-06;1.312e-06;1.312e-06
1130;init;1;2.20451;2.20451;2.20451
1130;update;1;45.3592;45.3592;45.3592
1130;sync;1;2.15292;2.15292;2.15292
1130;evalKnownDf;1;0;0;0
1130;write;1;2.3666e-05;2.3666e-05;2.3666e-05
1130;trace;1;0;0;0
1130;calc_total;1;47.5121;47.5121;47.5121
0;total;1;120.022;120.022;120.022
514;compErr;1;1.79e-06;1.79e-06;1.79e-06
514;init;1;2.17639;2.17639;2.17639
514;update;1;45.8588;45.8588;45.8588
514;sync;1;12.9871;12.9871;12.9871
514;evalKnownDf;1;0;0;0
514;write;1;2.5955e-05;2.5955e-05;2.5955e-05
514;trace;1;0;0;0
514;calc_total;1;58.8458;58.8458;58.8458
610;compErr;1;2.46e-06;2.46e-06;2.46e-06
610;init;1;2.13448;2.13448;2.13448
610;update;1;45.4849;45.4849;45.4849
610;sync;1;14.4726;14.4726;14.4726
610;evalKnownDf;1;0;0;0
610;write;1;2.6628e-05;2.6628e-05;2.6628e-05
610;trace;1;0;0;0
610;calc_total;1;59.9575;59.9575;59.9575
802;compErr;1;2.285e-06;2.285e-06;2.285e-06
802;init;1;2.17453;2.17453;2.17453
802;update;1;45.8337;45.8337;45.8337
802;sync;1;1.05888;1.05888;1.05888
802;evalKnownDf;1;0;0;0
802;write;1;2.8085e-05;2.8085e-05;2.8085e-05
802;trace;1;0;0;0
898;compErr;1;1.013e-06;1.013e-06;1.013e-06
898;init;1;2.20812;2.20812;2.20812
898;update;1;46.1064;46.1064;46.1064
898;sync;1;0.763315;0.763315;0.763315
898;evalKnownDf;1;0;0;0
898;write;1;2.0877e-05;2.0877e-05;2.0877e-05
898;trace;1;0;0;0
898;calc_total;1;46.8697;46.8697;46.8697
178;compErr;1;2.901e-06;2.901e-06;2.901e-06
178;init;1;2.13039;2.13039;2.13039
178;update;1;45.2758;45.2758;45.2758
178;sync;1;9.79083;9.79083;9.79083
178;evalKnownDf;1;0;0;0
178;write;1;3.6341e-05;3.6341e-05;3.6341e-05
178;trace;1;0;0;0
178;calc_total;1;55.0666;55.0666;55.0666
419;compErr;1;1.22e-06;1.22e-06;1.22e-06
419;init;1;2.13765;2.13765;2.13765
419;update;1;45.7861;45.7861;45.7861
419;sync;1;46.9009;46.9009;46.9009
419;evalKnownDf;1;0;0;0
419;write;1;2.208e-05;2.208e-05;2.208e-05
419;trace;1;0;0;0
419;calc_total;1;92.687;92.687;92.687
658;compErr;1;2.132e-06;2.132e-06;2.132e-06
658;init;1;2.13452;2.13452;2.13452
658;update;1;45.6056;45.6056;45.6056
658;sync;1;10.3151;10.3151;10.3151
658;evalKnownDf;1;0;0;0
658;write;1;2.6322e-05;2.6322e-05;2.6322e-05
658;trace;1;0;0;0
658;calc_total;1;55.9206;55.9206;55.9206
1323;compErr;1;2.311e-06;2.311e-06;2.311e-06
1323;init;1;2.17159;2.17159;2.17159
1323;update;1;45.5983;45.5983;45.5983
1323;sync;1;1.42349;1.42349;1.42349
1323;evalKnownDf;1;0;0;0
1323;write;1;2.5813e-05;2.5813e-05;2.5813e-05
1323;trace;1;0;0;0
1323;calc_total;1;47.0217;47.0217;47.0217
0;total;1;119.909;119.909;119.909
1377;compErr;1;3.837e-06;3.837e-06;3.837e-06
1377;init;1;2.14777;2.14777;2.14777
1377;update;1;45.8432;45.8432;45.8432
1377;sync;1;12.8642;12.8642;12.8642
1377;evalKnownDf;1;0;0;0
1377;write;1;3.0089e-05;3.0089e-05;3.0089e-05
1377;trace;1;0;0;0
1394;compErr;1;2.582e-06;2.582e-06;2.582e-06
1394;init;1;2.22955;2.22955;2.22955
1394;update;1;45.3957;45.3957;45.3957
1394;sync;1;7.05811;7.05811;7.05811
1394;evalKnownDf;1;0;0;0
1394;write;1;3.0872e-05;3.0872e-05;3.0872e-05
1394;trace;1;0;0;0
1394;calc_total;1;52.4538;52.4538;52.4538
0;total;1;120.004;120.004;120.004
1451;compErr;1;2.151e-06;2.151e-06;2.151e-06
1451;init;1;2.13153;2.13153;2.13153
1451;update;1;45.5415;45.5415;45.5415
1451;sync;1;6.36407;6.36407;6.36407
1451;evalKnownDf;1;0;0;0
1451;write;1;3.3386e-05;3.3386e-05;3.3386e-05
1451;trace;1;0;0;0
1451;calc_total;1;51.9056;51.9056;51.9056
1491;compErr;1;2.005e-06;2.005e-06;2.005e-06
1491;init;1;2.16306;2.16306;2.16306
1491;update;1;45.3915;45.3915;45.3915
1491;sync;1;3.021;3.021;3.021
1491;evalKnownDf;1;0;0;0
1491;write;1;2.4895e-05;2.4895e-05;2.4895e-05
1491;trace;1;0;0;0
1491;calc_total;1;48.4125;48.4125;48.4125
0;total;1;119.943;119.943;119.943
1426;compErr;1;2.577e-06;2.577e-06;2.577e-06
1426;init;1;2.12842;2.12842;2.12842
1426;update;1;45.4734;45.4734;45.4734
1426;sync;1;8.31493;8.31493;8.31493
1426;evalKnownDf;1;0;0;0
1426;write;1;2.7777e-05;2.7777e-05;2.7777e-05
1426;trace;1;0;0;0
1426;calc_total;1;53.7883;53.7883;53.7883
1467;compErr;1;2.922e-06;2.922e-06;2.922e-06
1467;init;1;2.18338;2.18338;2.18338
1467;update;1;45.441;45.441;45.441
1467;sync;1;10.4852;10.4852;10.4852
1467;evalKnownDf;1;0;0;0
1467;write;1;3.2801e-05;3.2801e-05;3.2801e-05
1467;trace;1;0;0;0
1467;calc_total;1;55.9262;55.9262;55.9262
1520;compErr;1;1.507e-06;1.507e-06;1.507e-06
1520;init;1;2.13885;2.13885;2.13885
1520;update;1;45.7091;45.7091;45.7091
1520;sync;1;2.13677;2.13677;2.13677
1520;evalKnownDf;1;0;0;0
1520;write;1;2.381e-05;2.381e-05;2.381e-05
1520;trace;1;0;0;0
1520;calc_total;1;47.8459;47.8459;47.8459
227;compErr;1;2.472e-06;2.472e-06;2.472e-06
227;init;1;2.24475;2.24475;2.24475
227;update;1;45.9558;45.9558;45.9558
227;sync;1;1.08032;1.08032;1.08032
227;evalKnownDf;1;0;0;0
227;write;1;2.6838e-05;2.6838e-05;2.6838e-05
227;trace;1;0;0;0
227;calc_total;1;47.0361;47.0361;47.0361
35;compErr;1;2.388e-06;2.388e-06;2.388e-06
35;init;1;2.13506;2.13506;2.13506
35;update;1;45.675;45.675;45.675
35;sync;1;50.7689;50.7689;50.7689
35;evalKnownDf;1;0;0;0
35;write;1;2.7573e-05;2.7573e-05;2.7573e-05
35;trace;1;0;0;0
35;calc_total;1;96.4439;96.4439;96.4439
851;compErr;1;2.718e-06;2.718e-06;2.718e-06
851;init;1;2.13473;2.13473;2.13473
851;update;1;45.6406;45.6406;45.6406
851;sync;1;0.820929;0.820929;0.820929
851;evalKnownDf;1;0;0;0
851;write;1;2.8778e-05;2.8778e-05;2.8778e-05
851;trace;1;0;0;0
851;calc_total;1;46.4616;46.4616;46.4616
995;compErr;1;2.496e-06;2.496e-06;2.496e-06
995;init;1;2.12919;2.12919;2.12919
995;update;1;45.6635;45.6635;45.6635
995;sync;1;51.721;51.721;51.721
995;evalKnownDf;1;0;0;0
995;write;1;2.8217e-05;2.8217e-05;2.8217e-05
995;trace;1;0;0;0
995;calc_total;1;97.3845;97.3845;97.3845
267;compErr;1;2.432e-06;2.432e-06;2.432e-06
267;init;1;2.21085;2.21085;2.21085
267;update;1;45.3525;45.3525;45.3525
267;sync;1;1.08052;1.08052;1.08052
267;evalKnownDf;1;0;0;0
267;write;1;3.0425e-05;3.0425e-05;3.0425e-05
267;trace;1;0;0;0
267;calc_total;1;46.433;46.433;46.433
0;total;1;120.033;120.033;120.033
748;compErr;1;1.736e-06;1.736e-06;1.736e-06
748;init;1;2.15408;2.15408;2.15408
748;update;1;45.4256;45.4256;45.4256
748;sync;1;14.3934;14.3934;14.3934
748;evalKnownDf;1;0;0;0
748;write;1;3.1355e-05;3.1355e-05;3.1355e-05
748;trace;1;0;0;0
748;calc_total;1;59.819;59.819;59.819
0;total;1;120.029;120.029;120.029
951;compErr;1;2.702e-06;2.702e-06;2.702e-06
951;init;1;2.14254;2.14254;2.14254
951;update;1;45.9812;45.9812;45.9812
951;sync;1;10.3092;10.3092;10.3092
951;evalKnownDf;1;0;0;0
951;write;1;2.9191e-05;2.9191e-05;2.9191e-05
951;trace;1;0;0;0
951;calc_total;1;56.2903;56.2903;56.2903
363;compErr;1;2.259e-06;2.259e-06;2.259e-06
363;init;1;2.14389;2.14389;2.14389
363;update;1;45.4001;45.4001;45.4001
363;sync;1;0.882633;0.882633;0.882633
363;evalKnownDf;1;0;0;0
363;write;1;3.14e-05;3.14e-05;3.14e-05
363;trace;1;0;0;0
363;calc_total;1;46.2827;46.2827;46.2827
0;total;1;120.129;120.129;120.129
83;compErr;1;2.019e-06;2.019e-06;2.019e-06
83;init;1;2.13801;2.13801;2.13801
83;update;1;45.3277;45.3277;45.3277
83;sync;1;11.3006;11.3006;11.3006
83;evalKnownDf;1;0;0;0
83;write;1;2.8331e-05;2.8331e-05;2.8331e-05
83;trace;1;0;0;0
83;calc_total;1;56.6284;56.6284;56.6284
555;compErr;1;1.85e-06;1.85e-06;1.85e-06
555;init;1;2.16204;2.16204;2.16204
555;update;1;45.6555;45.6555;45.6555
555;sync;1;15.285;15.285;15.285
555;evalKnownDf;1;0;0;0
555;write;1;2.6236e-05;2.6236e-05;2.6236e-05
555;trace;1;0;0;0
555;calc_total;1;60.9405;60.9405;60.9405
699;compErr;1;3.303e-06;3.303e-06;3.303e-06
699;init;1;2.1812;2.1812;2.1812
699;update;1;45.5889;45.5889;45.5889
699;sync;1;6.46382;6.46382;6.46382
699;evalKnownDf;1;0;0;0
699;write;1;3.3035e-05;3.3035e-05;3.3035e-05
699;trace;1;0;0;0
699;calc_total;1;52.0528;52.0528;52.0528
0;total;1;119.941;119.941;119.941
1187;compErr;1;1.884e-06;1.884e-06;1.884e-06
1187;init;1;2.14472;2.14472;2.14472
1187;update;1;45.6262;45.6262;45.6262
1187;sync;1;11.7019;11.7019;11.7019
1187;evalKnownDf;1;0;0;0
1187;write;1;2.3295e-05;2.3295e-05;2.3295e-05
1187;trace;1;0;0;0
1187;calc_total;1;57.3281;57.3281;57.3281
1291;compErr;1;2.455e-06;2.455e-06;2.455e-06
1291;init;1;2.23942;2.23942;2.23942
1291;update;1;45.5005;45.5005;45.5005
1291;sync;1;21.1088;21.1088;21.1088
1291;evalKnownDf;1;0;0;0
1291;write;1;3.0849e-05;3.0849e-05;3.0849e-05
1291;trace;1;0;0;0
1291;calc_total;1;66.6093;66.6093;66.6093
1048;compErr;1;3.128e-06;3.128e-06;3.128e-06
1048;init;1;2.16521;2.16521;2.16521
1048;update;1;45.2329;45.2329;45.2329
1048;sync;1;10.0374;10.0374;10.0374
1048;evalKnownDf;1;0;0;0
1048;write;1;3.443e-05;3.443e-05;3.443e-05
1048;trace;1;0;0;0
1048;calc_total;1;55.2703;55.2703;55.2703
459;compErr;1;2.392e-06;2.392e-06;2.392e-06
459;init;1;2.15779;2.15779;2.15779
459;update;1;45.7416;45.7416;45.7416
459;sync;1;11.7853;11.7853;11.7853
459;evalKnownDf;1;0;0;0
459;write;1;2.5424e-05;2.5424e-05;2.5424e-05
459;trace;1;0;0;0
459;calc_total;1;57.527;57.527;57.527
1220;compErr;1;2.759e-06;2.759e-06;2.759e-06
1220;init;1;2.15903;2.15903;2.15903
1220;update;1;45.707;45.707;45.707
1220;sync;1;11.1903;11.1903;11.1903
1220;evalKnownDf;1;0;0;0
1220;write;1;3.2156e-05;3.2156e-05;3.2156e-05
1220;trace;1;0;0;0
1220;calc_total;1;56.8974;56.8974;56.8974
0;total;1;119.949;119.949;119.949
539;compErr;1;3.244e-06;3.244e-06;3.244e-06
539;init;1;2.16041;2.16041;2.16041
539;update;1;45.8448;45.8448;45.8448
539;sync;1;0.670129;0.670129;0.670129
539;evalKnownDf;1;0;0;0
539;write;1;3.487e-05;3.487e-05;3.487e-05
539;trace;1;0;0;0
539;calc_total;1;46.515;46.515;46.515
587;compErr;1;2.218e-06;2.218e-06;2.218e-06
587;init;1;2.1844;2.1844;2.1844
587;update;1;45.7722;45.7722;45.7722
587;sync;1;13.7573;13.7573;13.7573
587;evalKnownDf;1;0;0;0
587;write;1;2.7736e-05;2.7736e-05;2.7736e-05
587;trace;1;0;0;0
587;calc_total;1;59.5296;59.5296;59.5296
915;compErr;1;2.013e-06;2.013e-06;2.013e-06
915;init;1;2.19269;2.19269;2.19269
915;update;1;45.5831;45.5831;45.5831
915;sync;1;13.0394;13.0394;13.0394
915;evalKnownDf;1;0;0;0
915;write;1;3.1252e-05;3.1252e-05;3.1252e-05
915;trace;1;0;0;0
915;calc_total;1;58.6225;58.6225;58.6225
0;total;1;119.988;119.988;119.988
68;compErr;1;1.831e-06;1.831e-06;1.831e-06
68;init;1;2.21901;2.21901;2.21901
68;update;1;45.6894;45.6894;45.6894
68;sync;1;6.18838;6.18838;6.18838
68;evalKnownDf;1;0;0;0
68;write;1;3.063e-05;3.063e-05;3.063e-05
68;trace;1;0;0;0
68;calc_total;1;51.8777;51.8777;51.8777
0;total;1;119.998;119.998;119.998
1160;compErr;1;1.857e-06;1.857e-06;1.857e-06
1160;init;1;2.18122;2.18122;2.18122
1160;update;1;45.4711;45.4711;45.4711
1160;sync;1;5.74186;5.74186;5.74186
1160;evalKnownDf;1;0;0;0
1160;write;1;3.0599e-05;3.0599e-05;3.0599e-05
1160;trace;1;0;0;0
1160;calc_total;1;51.213;51.213;51.213
107;compErr;1;3.127e-06;3.127e-06;3.127e-06
107;init;1;2.13492;2.13492;2.13492
107;update;1;45.334;45.334;45.334
107;sync;1;11.4685;11.4685;11.4685
107;evalKnownDf;1;0;0;0
107;write;1;3.4871e-05;3.4871e-05;3.4871e-05
107;trace;1;0;0;0
107;calc_total;1;56.8026;56.8026;56.8026
155;compErr;1;2.816e-06;2.816e-06;2.816e-06
155;init;1;2.1387;2.1387;2.1387
155;update;1;45.5507;45.5507;45.5507
155;sync;1;16.8694;16.8694;16.8694
155;evalKnownDf;1;0;0;0
155;write;1;3.0349e-05;3.0349e-05;3.0349e-05
155;trace;1;0;0;0
155;calc_total;1;62.4201;62.4201;62.4201
491;compErr;1;2.627e-06;2.627e-06;2.627e-06
491;init;1;2.12934;2.12934;2.12934
491;update;1;45.3035;45.3035;45.3035
491;sync;1;13.4558;13.4558;13.4558
491;evalKnownDf;1;0;0;0
491;write;1;2.8152e-05;2.8152e-05;2.8152e-05
491;trace;1;0;0;0
491;calc_total;1;58.7593;58.7593;58.7593
203;compErr;1;2.181e-06;2.181e-06;2.181e-06
203;init;1;2.16032;2.16032;2.16032
203;update;1;45.8872;45.8872;45.8872
203;sync;1;10.685;10.685;10.685
203;evalKnownDf;1;0;0;0
203;write;1;3.3286e-05;3.3286e-05;3.3286e-05
203;trace;1;0;0;0
203;calc_total;1;56.5722;56.5722;56.5722
1067;compErr;1;2.923e-06;2.923e-06;2.923e-06
1067;init;1;2.15414;2.15414;2.15414
1067;update;1;45.7297;45.7297;45.7297
1067;sync;1;5.34327;5.34327;5.34327
1067;evalKnownDf;1;0;0;0
1067;write;1;3.4724e-05;3.4724e-05;3.4724e-05
1067;trace;1;0;0;0
1067;calc_total;1;51.073;51.073;51.073
303;compErr;1;2.379e-06;2.379e-06;2.379e-06
303;init;1;2.1856;2.1856;2.1856
303;update;1;45.9121;45.9121;45.9121
303;sync;1;0.934362;0.934362;0.934362
303;evalKnownDf;1;0;0;0
303;write;1;2.7987e-05;2.7987e-05;2.7987e-05
303;trace;1;0;0;0
303;calc_total;1;46.8465;46.8465;46.8465
347;compErr;1;1.815e-06;1.815e-06;1.815e-06
347;init;1;2.14283;2.14283;2.14283
347;update;1;45.9709;45.9709;45.9709
347;sync;1;12.3778;12.3778;12.3778
347;evalKnownDf;1;0;0;0
347;write;1;2.5462e-05;2.5462e-05;2.5462e-05
347;trace;1;0;0;0
347;calc_total;1;58.3487;58.3487;58.3487
395;compErr;1;2.466e-06;2.466e-06;2.466e-06
395;init;1;2.13425;2.13425;2.13425
395;update;1;45.7552;45.7552;45.7552
395;sync;1;13.6269;13.6269;13.6269
395;evalKnownDf;1;0;0;0
395;write;1;3.3678e-05;3.3678e-05;3.3678e-05
395;trace;1;0;0;0
395;calc_total;1;59.3821;59.3821;59.3821
244;compErr;1;2.128e-06;2.128e-06;2.128e-06
244;init;1;2.24205;2.24205;2.24205
244;update;1;45.8418;45.8418;45.8418
244;sync;1;0.611144;0.611144;0.611144
244;evalKnownDf;1;0;0;0
244;write;1;2.4056e-05;2.4056e-05;2.4056e-05
244;trace;1;0;0;0
244;calc_total;1;46.4529;46.4529;46.4529
819;compErr;1;2.04e-06;2.04e-06;2.04e-06
819;init;1;2.16418;2.16418;2.16418
819;update;1;45.7363;45.7363;45.7363
819;sync;1;13.0843;13.0843;13.0843
819;evalKnownDf;1;0;0;0
819;write;1;2.6398e-05;2.6398e-05;2.6398e-05
819;trace;1;0;0;0
819;calc_total;1;58.8206;58.8206;58.8206
877;compErr;1;1.608e-06;1.608e-06;1.608e-06
877;init;1;2.13835;2.13835;2.13835
877;update;1;45.4242;45.4242;45.4242
877;sync;1;11.6842;11.6842;11.6842
877;evalKnownDf;1;0;0;0
877;write;1;2.5883e-05;2.5883e-05;2.5883e-05
877;trace;1;0;0;0
877;calc_total;1;57.1084;57.1084;57.1084
963;compErr;1;1.648e-06;1.648e-06;1.648e-06
963;init;1;2.17223;2.17223;2.17223
963;update;1;45.6583;45.6583;45.6583
963;sync;1;11.7972;11.7972;11.7972
963;evalKnownDf;1;0;0;0
963;write;1;2.9176e-05;2.9176e-05;2.9176e-05
963;trace;1;0;0;0
963;calc_total;1;57.4555;57.4555;57.4555
0;total;1;119.983;119.983;119.983
635;compErr;1;2.269e-06;2.269e-06;2.269e-06
635;init;1;2.19349;2.19349;2.19349
635;update;1;45.7179;45.7179;45.7179
635;sync;1;10.0934;10.0934;10.0934
635;evalKnownDf;1;0;0;0
635;write;1;3.4958e-05;3.4958e-05;3.4958e-05
635;trace;1;0;0;0
635;calc_total;1;55.8114;55.8114;55.8114
1254;compErr;1;2.103e-06;2.103e-06;2.103e-06
1254;init;1;2.2348;2.2348;2.2348
1254;update;1;45.6393;45.6393;45.6393
1254;sync;1;5.93533;5.93533;5.93533
1254;evalKnownDf;1;0;0;0
1254;write;1;2.5769e-05;2.5769e-05;2.5769e-05
1254;trace;1;0;0;0
1254;calc_total;1;51.5746;51.5746;51.5746
675;compErr;1;2.13e-06;2.13e-06;2.13e-06
675;init;1;2.13984;2.13984;2.13984
675;update;1;45.6448;45.6448;45.6448
675;sync;1;14.6097;14.6097;14.6097
675;evalKnownDf;1;0;0;0
675;write;1;2.4456e-05;2.4456e-05;2.4456e-05
675;trace;1;0;0;0
675;calc_total;1;60.2545;60.2545;60.2545
0;total;1;119.961;119.961;119.961
731;compErr;1;3.288e-06;3.288e-06;3.288e-06
731;init;1;2.19096;2.19096;2.19096
731;update;1;45.5151;45.5151;45.5151
731;sync;1;9.74986;9.74986;9.74986
731;evalKnownDf;1;0;0;0
731;write;1;3.2275e-05;3.2275e-05;3.2275e-05
731;trace;1;0;0;0
731;calc_total;1;55.265;55.265;55.265
1011;compErr;1;2.37e-06;2.37e-06;2.37e-06
1011;init;1;2.20684;2.20684;2.20684
1011;update;1;45.6998;45.6998;45.6998
1011;sync;1;4.71639;4.71639;4.71639
1011;evalKnownDf;1;0;0;0
1011;write;1;3.0814e-05;3.0814e-05;3.0814e-05
1011;trace;1;0;0;0
1011;calc_total;1;50.4161;50.4161;50.4161
779;compErr;1;2.267e-06;2.267e-06;2.267e-06
779;init;1;2.14373;2.14373;2.14373
779;update;1;45.64;45.64;45.64
779;sync;1;11.4355;11.4355;11.4355
779;evalKnownDf;1;0;0;0
779;write;1;2.6585e-05;2.6585e-05;2.6585e-05
779;trace;1;0;0;0
779;calc_total;1;57.0755;57.0755;57.0755
1115;compErr;1;1.741e-06;1.741e-06;1.741e-06
1115;init;1;2.18893;2.18893;2.18893
1115;update;1;45.7064;45.7064;45.7064
1115;sync;1;4.5304;4.5304;4.5304
1115;evalKnownDf;1;0;0;0
1115;write;1;3.0038e-05;3.0038e-05;3.0038e-05
1115;trace;1;0;0;0
1115;calc_total;1;50.2368;50.2368;50.2368
436;compErr;1;1.942e-06;1.942e-06;1.942e-06
436;init;1;2.1754;2.1754;2.1754
436;update;1;45.7734;45.7734;45.7734
436;sync;1;1.49589;1.49589;1.49589
436;evalKnownDf;1;0;0;0
436;write;1;2.6008e-05;2.6008e-05;2.6008e-05
436;trace;1;0;0;0
436;calc_total;1;47.2693;47.2693;47.2693
1308;compErr;1;1.784e-06;1.784e-06;1.784e-06
1308;init;1;2.12876;2.12876;2.12876
1308;update;1;45.4692;45.4692;45.4692
1308;sync;1;11.3046;11.3046;11.3046
1308;evalKnownDf;1;0;0;0
1308;write;1;2.8759e-05;2.8759e-05;2.8759e-05
1308;trace;1;0;0;0
1308;calc_total;1;56.7739;56.7739;56.7739
1359;compErr;1;2.908e-06;2.908e-06;2.908e-06
1359;init;1;2.21747;2.21747;2.21747
1359;update;1;45.8282;45.8282;45.8282
1359;sync;1;5.51725;5.51725;5.51725
1359;evalKnownDf;1;0;0;0
1359;write;1;2.8142e-05;2.8142e-05;2.8142e-05
1359;trace;1;0;0;0
1359;calc_total;1;51.3455;51.3455;51.3455
21;compErr;1;3.308e-06;3.308e-06;3.308e-06
21;init;1;2.25862;2.25862;2.25862
21;update;1;45.5066;45.5066;45.5066
21;sync;1;4.28333;4.28333;4.28333
21;evalKnownDf;1;0;0;0
21;write;1;2.7459e-05;2.7459e-05;2.7459e-05
21;trace;1;0;0;0
21;calc_total;1;49.7899;49.7899;49.7899
323;compErr;1;2.51e-06;2.51e-06;2.51e-06
323;init;1;2.15515;2.15515;2.15515
323;update;1;45.8583;45.8583;45.8583
323;sync;1;0.651403;0.651403;0.651403
323;evalKnownDf;1;0;0;0
323;write;1;3.2303e-05;3.2303e-05;3.2303e-05
323;trace;1;0;0;0
323;calc_total;1;46.5097;46.5097;46.5097
131;compErr;1;2.578e-06;2.578e-06;2.578e-06
131;init;1;2.16411;2.16411;2.16411
131;update;1;48.2652;48.2652;48.2652
131;sync;1;51.5397;51.5397;51.5397
131;evalKnownDf;1;0;0;0
131;write;1;2.5779e-05;2.5779e-05;2.5779e-05
131;trace;1;0;0;0
131;calc_total;1;99.805;99.805;99.805
1235;compErr;1;1.922e-06;1.922e-06;1.922e-06
1235;init;1;2.14709;2.14709;2.14709
1235;update;1;45.4641;45.4641;45.4641
1235;sync;1;9.05895;9.05895;9.05895
1235;evalKnownDf;1;0;0;0
1235;write;1;3.4154e-05;3.4154e-05;3.4154e-05
1235;trace;1;0;0;0
1235;calc_total;1;54.523;54.523;54.523
1083;compErr;1;3.284e-06;3.284e-06;3.284e-06
1083;init;1;2.1454;2.1454;2.1454
1083;update;1;45.6576;45.6576;45.6576
1083;sync;1;6.06708;6.06708;6.06708
1083;evalKnownDf;1;0;0;0
1083;write;1;3.2636e-05;3.2636e-05;3.2636e-05
1083;trace;1;0;0;0
1083;calc_total;1;51.7247;51.7247;51.7247
0;total;1;119.975;119.975;119.975
1131;compErr;1;1.734e-06;1.734e-06;1.734e-06
1131;init;1;2.18016;2.18016;2.18016
1131;update;1;45.5505;45.5505;45.5505
1131;sync;1;4.89098;4.89098;4.89098
1131;evalKnownDf;1;0;0;0
1131;write;1;2.7776e-05;2.7776e-05;2.7776e-05
1131;trace;1;0;0;0
1131;calc_total;1;50.4415;50.4415;50.4415
0;total;1;120.021;120.021;120.021
515;compErr;1;2.015e-06;2.015e-06;2.015e-06
515;init;1;2.16934;2.16934;2.16934
515;update;1;46.0904;46.0904;46.0904
515;sync;1;13.8369;13.8369;13.8369
515;evalKnownDf;1;0;0;0
515;write;1;2.7098e-05;2.7098e-05;2.7098e-05
515;trace;1;0;0;0
515;calc_total;1;59.9273;59.9273;59.9273
611;compErr;1;2.526e-06;2.526e-06;2.526e-06
611;init;1;2.14035;2.14035;2.14035
611;update;1;45.4806;45.4806;45.4806
611;sync;1;12.842;12.842;12.842
611;evalKnownDf;1;0;0;0
611;write;1;2.6812e-05;2.6812e-05;2.6812e-05
611;trace;1;0;0;0
611;calc_total;1;58.3226;58.3226;58.3226
800;evalKnownDf;1;0;0;0
800;write;1;3.9114e-05;3.9114e-05;3.9114e-05
800;trace;1;0;0;0
800;calc_total;1;46.1584;46.1584;46.1584
899;compErr;1;1.475e-06;1.475e-06;1.475e-06
899;init;1;2.20101;2.20101;2.20101
899;update;1;45.7689;45.7689;45.7689
899;sync;1;0.704129;0.704129;0.704129
899;evalKnownDf;1;0;0;0
899;write;1;2.3882e-05;2.3882e-05;2.3882e-05
899;trace;1;0;0;0
899;calc_total;1;46.473;46.473;46.473
179;compErr;1;2.079e-06;2.079e-06;2.079e-06
179;init;1;2.12777;2.12777;2.12777
179;update;1;45.5828;45.5828;45.5828
179;sync;1;9.8264;9.8264;9.8264
179;evalKnownDf;1;0;0;0
179;write;1;3.1396e-05;3.1396e-05;3.1396e-05
179;trace;1;0;0;0
179;calc_total;1;55.4092;55.4092;55.4092
416;calc_total;1;57.6682;57.6682;57.6682
659;compErr;1;3.059e-06;3.059e-06;3.059e-06
659;init;1;2.1457;2.1457;2.1457
659;update;1;45.6626;45.6626;45.6626
659;sync;1;10.6333;10.6333;10.6333
659;evalKnownDf;1;0;0;0
659;write;1;2.4329e-05;2.4329e-05;2.4329e-05
659;trace;1;0;0;0
659;calc_total;1;56.2958;56.2958;56.2958
1324;compErr;1;1.911e-06;1.911e-06;1.911e-06
1324;init;1;2.17937;2.17937;2.17937
1324;update;1;45.5994;45.5994;45.5994
1324;sync;1;0.764565;0.764565;0.764565
1324;evalKnownDf;1;0;0;0
1324;write;1;3.1339e-05;3.1339e-05;3.1339e-05
1324;trace;1;0;0;0
1324;calc_total;1;46.3639;46.3639;46.3639
0;total;1;119.909;119.909;119.909
1378;compErr;1;6.724e-06;6.724e-06;6.724e-06
1378;init;1;2.14356;2.14356;2.14356
1378;update;1;45.6918;45.6918;45.6918
1378;sync;1;11.8027;11.8027;11.8027
1378;evalKnownDf;1;0;0;0
1378;write;1;3.7486e-05;3.7486e-05;3.7486e-05
1378;trace;1;0;0;0
1378;calc_total;1;57.4945;57.4945;57.4945
1395;compErr;1;2.019e-06;2.019e-06;2.019e-06
1395;init;1;2.23969;2.23969;2.23969
1395;update;1;45.7369;45.7369;45.7369
1395;sync;1;6.58572;6.58572;6.58572
1395;evalKnownDf;1;0;0;0
1395;write;1;3.327e-05;3.327e-05;3.327e-05
1395;trace;1;0;0;0
1395;calc_total;1;52.3226;52.3226;52.3226
0;total;1;120.002;120.002;120.002
1453;compErr;1;2.068e-06;2.068e-06;2.068e-06
1453;init;1;2.1529;2.1529;2.1529
1453;update;1;45.6959;45.6959;45.6959
1453;sync;1;7.28096;7.28096;7.28096
1453;evalKnownDf;1;0;0;0
1453;write;1;2.5573e-05;2.5573e-05;2.5573e-05
1453;trace;1;0;0;0
1453;calc_total;1;52.9768;52.9768;52.9768
1492;compErr;1;2.046e-06;2.046e-06;2.046e-06
1492;init;1;2.21398;2.21398;2.21398
1492;update;1;45.603;45.603;45.603
1492;sync;1;2.9478;2.9478;2.9478
1492;evalKnownDf;1;0;0;0
1492;write;1;2.8347e-05;2.8347e-05;2.8347e-05
1492;trace;1;0;0;0
1492;calc_total;1;48.5508;48.5508;48.5508
0;total;1;119.937;119.937;119.937
1427;compErr;1;2.461e-06;2.461e-06;2.461e-06
1427;init;1;2.13839;2.13839;2.13839
1427;update;1;45.502;45.502;45.502
1427;sync;1;8.90962;8.90962;8.90962
1427;evalKnownDf;1;0;0;0
1427;write;1;3.377e-05;3.377e-05;3.377e-05
1427;trace;1;0;0;0
1427;calc_total;1;54.4116;54.4116;54.4116
1468;compErr;1;1.81e-06;1.81e-06;1.81e-06
1468;init;1;2.14119;2.14119;2.14119
1468;update;1;45.3926;45.3926;45.3926
1468;sync;1;9.30862;9.30862;9.30862
1468;evalKnownDf;1;0;0;0
1468;write;1;3.1715e-05;3.1715e-05;3.1715e-05
1468;trace;1;0;0;0
1468;calc_total;1;54.7012;54.7012;54.7012
1523;compErr;1;2.367e-06;2.367e-06;2.367e-06
1523;init;1;2.1839;2.1839;2.1839
1523;update;1;45.6903;45.6903;45.6903
1523;sync;1;3.16954;3.16954;3.16954
1523;evalKnownDf;1;0;0;0
1523;write;1;2.8293e-05;2.8293e-05;2.8293e-05
1523;trace;1;0;0;0
1523;calc_total;1;48.8599;48.8599;48.8599
228;compErr;1;2.09e-06;2.09e-06;2.09e-06
228;init;1;2.17406;2.17406;2.17406
228;update;1;45.7334;45.7334;45.7334
228;sync;1;0.952333;0.952333;0.952333
228;evalKnownDf;1;0;0;0
228;write;1;3.2091e-05;3.2091e-05;3.2091e-05
228;trace;1;0;0;0
228;calc_total;1;46.6858;46.6858;46.6858
36;compErr;1;3.865e-06;3.865e-06;3.865e-06
36;init;1;2.1946;2.1946;2.1946
36;update;1;45.5558;45.5558;45.5558
36;sync;1;5.22524;5.22524;5.22524
36;evalKnownDf;1;0;0;0
36;write;1;3.5005e-05;3.5005e-05;3.5005e-05
36;trace;1;0;0;0
36;calc_total;1;50.7811;50.7811;50.7811
852;compErr;1;2.729e-06;2.729e-06;2.729e-06
852;init;1;2.15793;2.15793;2.15793
852;update;1;45.9386;45.9386;45.9386
852;sync;1;0.336996;0.336996;0.336996
852;evalKnownDf;1;0;0;0
852;write;1;2.9648e-05;2.9648e-05;2.9648e-05
852;trace;1;0;0;0
852;calc_total;1;46.2756;46.2756;46.2756
996;compErr;1;3.42e-06;3.42e-06;3.42e-06
996;init;1;2.16916;2.16916;2.16916
996;update;1;45.3719;45.3719;45.3719
996;sync;1;12.5721;12.5721;12.5721
996;evalKnownDf;1;0;0;0
996;write;1;3.252e-05;3.252e-05;3.252e-05
996;trace;1;0;0;0
996;calc_total;1;57.944;57.944;57.944
268;compErr;1;3.324e-06;3.324e-06;3.324e-06
268;init;1;2.18993;2.18993;2.18993
268;update;1;45.3425;45.3425;45.3425
268;sync;1;0.918064;0.918064;0.918064
268;evalKnownDf;1;0;0;0
268;write;1;3.0977e-05;3.0977e-05;3.0977e-05
268;trace;1;0;0;0
268;calc_total;1;46.2606;46.2606;46.2606
0;total;1;120.033;120.033;120.033
749;compErr;1;3.263e-06;3.263e-06;3.263e-06
749;init;1;2.14885;2.14885;2.14885
749;update;1;45.3488;45.3488;45.3488
749;sync;1;12.5775;12.5775;12.5775
749;evalKnownDf;1;0;0;0
749;write;1;2.9624e-05;2.9624e-05;2.9624e-05
749;trace;1;0;0;0
749;calc_total;1;57.9262;57.9262;57.9262
0;total;1;120.028;120.028;120.028
952;compErr;1;3.542e-06;3.542e-06;3.542e-06
952;init;1;2.1585;2.1585;2.1585
952;update;1;45.4179;45.4179;45.4179
952;sync;1;10.5372;10.5372;10.5372
952;evalKnownDf;1;0;0;0
952;write;1;3.5074e-05;3.5074e-05;3.5074e-05
952;trace;1;0;0;0
952;calc_total;1;55.9551;55.9551;55.9551
364;compErr;1;3.041e-06;3.041e-06;3.041e-06
364;init;1;2.20832;2.20832;2.20832
364;update;1;45.4518;45.4518;45.4518
364;sync;1;0.971176;0.971176;0.971176
364;evalKnownDf;1;0;0;0
364;write;1;2.892e-05;2.892e-05;2.892e-05
364;trace;1;0;0;0
364;calc_total;1;46.4229;46.4229;46.4229
0;total;1;120.129;120.129;120.129
84;compErr;1;2.348e-06;2.348e-06;2.348e-06
84;init;1;2.16607;2.16607;2.16607
84;update;1;45.6562;45.6562;45.6562
84;sync;1;11.2868;11.2868;11.2868
84;evalKnownDf;1;0;0;0
84;write;1;3.3387e-05;3.3387e-05;3.3387e-05
84;trace;1;0;0;0
84;calc_total;1;56.943;56.943;56.943
556;compErr;1;2.371e-06;2.371e-06;2.371e-06
556;init;1;2.16631;2.16631;2.16631
556;update;1;45.4256;45.4256;45.4256
556;sync;1;14.9602;14.9602;14.9602
556;evalKnownDf;1;0;0;0
556;write;1;2.4513e-05;2.4513e-05;2.4513e-05
556;trace;1;0;0;0
556;calc_total;1;60.3858;60.3858;60.3858
700;compErr;1;2.961e-06;2.961e-06;2.961e-06
700;init;1;2.1471;2.1471;2.1471
700;update;1;45.5562;45.5562;45.5562
700;sync;1;6.61977;6.61977;6.61977
700;evalKnownDf;1;0;0;0
700;write;1;2.7047e-05;2.7047e-05;2.7047e-05
700;trace;1;0;0;0
700;calc_total;1;52.1759;52.1759;52.1759
0;total;1;119.949;119.949;119.949
1188;compErr;1;2.899e-06;2.899e-06;2.899e-06
1188;init;1;2.15739;2.15739;2.15739
1188;update;1;45.6267;45.6267;45.6267
1188;sync;1;8.00279;8.00279;8.00279
1188;evalKnownDf;1;0;0;0
1188;write;1;3.4385e-05;3.4385e-05;3.4385e-05
1188;trace;1;0;0;0
1188;calc_total;1;53.6295;53.6295;53.6295
1292;compErr;1;2.189e-06;2.189e-06;2.189e-06
1292;init;1;2.23725;2.23725;2.23725
1292;update;1;45.7115;45.7115;45.7115
1292;sync;1;20.493;20.493;20.493
1292;evalKnownDf;1;0;0;0
1292;write;1;2.9308e-05;2.9308e-05;2.9308e-05
1292;trace;1;0;0;0
1292;calc_total;1;66.2045;66.2045;66.2045
1049;compErr;1;3.085e-06;3.085e-06;3.085e-06
1049;init;1;2.16393;2.16393;2.16393
1049;update;1;45.2722;45.2722;45.2722
1049;sync;1;9.89912;9.89912;9.89912
1049;evalKnownDf;1;0;0;0
1049;write;1;3.6236e-05;3.6236e-05;3.6236e-05
1049;trace;1;0;0;0
1049;calc_total;1;55.1713;55.1713;55.1713
460;compErr;1;3.047e-06;3.047e-06;3.047e-06
460;init;1;2.16156;2.16156;2.16156
460;update;1;45.4685;45.4685;45.4685
460;sync;1;13.5788;13.5788;13.5788
460;evalKnownDf;1;0;0;0
460;write;1;2.4858e-05;2.4858e-05;2.4858e-05
460;trace;1;0;0;0
460;calc_total;1;59.0473;59.0473;59.0473
1221;compErr;1;3.308e-06;3.308e-06;3.308e-06
1221;init;1;2.18603;2.18603;2.18603
1221;update;1;45.7454;45.7454;45.7454
1221;sync;1;12.1747;12.1747;12.1747
1221;evalKnownDf;1;0;0;0
1221;write;1;4.1036e-05;4.1036e-05;4.1036e-05
1221;trace;1;0;0;0
1221;calc_total;1;57.9201;57.9201;57.9201
0;total;1;119.94;119.94;119.94
540;compErr;1;1.578e-06;1.578e-06;1.578e-06
540;init;1;2.24744;2.24744;2.24744
540;update;1;46.2805;46.2805;46.2805
540;sync;1;0.849322;0.849322;0.849322
540;evalKnownDf;1;0;0;0
540;write;1;2.3143e-05;2.3143e-05;2.3143e-05
540;trace;1;0;0;0
540;calc_total;1;47.1298;47.1298;47.1298
588;compErr;1;3.267e-06;3.267e-06;3.267e-06
588;init;1;2.13098;2.13098;2.13098
588;update;1;45.2983;45.2983;45.2983
588;sync;1;51.3456;51.3456;51.3456
588;evalKnownDf;1;0;0;0
588;write;1;3.3035e-05;3.3035e-05;3.3035e-05
588;trace;1;0;0;0
588;calc_total;1;96.6439;96.6439;96.6439
916;compErr;1;2.479e-06;2.479e-06;2.479e-06
916;init;1;2.16115;2.16115;2.16115
916;update;1;45.2641;45.2641;45.2641
916;sync;1;13.6504;13.6504;13.6504
916;evalKnownDf;1;0;0;0
916;write;1;3.2614e-05;3.2614e-05;3.2614e-05
916;trace;1;0;0;0
916;calc_total;1;58.9145;58.9145;58.9145
0;total;1;119.988;119.988;119.988
69;compErr;1;2.568e-06;2.568e-06;2.568e-06
69;init;1;2.19803;2.19803;2.19803
69;update;1;45.6088;45.6088;45.6088
69;sync;1;5.93312;5.93312;5.93312
69;evalKnownDf;1;0;0;0
69;write;1;2.839e-05;2.839e-05;2.839e-05
69;trace;1;0;0;0
69;calc_total;1;51.542;51.542;51.542
0;total;1;119.998;119.998;119.998
1161;compErr;1;2.255e-06;2.255e-06;2.255e-06
1161;init;1;2.13721;2.13721;2.13721
1161;update;1;45.6378;45.6378;45.6378
1161;sync;1;5.47231;5.47231;5.47231
1161;evalKnownDf;1;0;0;0
1161;write;1;2.9567e-05;2.9567e-05;2.9567e-05
1161;trace;1;0;0;0
1161;calc_total;1;51.1101;51.1101;51.1101
108;compErr;1;2.426e-06;2.426e-06;2.426e-06
108;init;1;2.1444;2.1444;2.1444
108;update;1;45.4637;45.4637;45.4637
108;sync;1;46.849;46.849;46.849
108;evalKnownDf;1;0;0;0
108;write;1;3.2879e-05;3.2879e-05;3.2879e-05
108;trace;1;0;0;0
108;calc_total;1;92.3127;92.3127;92.3127
156;compErr;1;3.352e-06;3.352e-06;3.352e-06
156;init;1;2.18396;2.18396;2.18396
156;update;1;45.5929;45.5929;45.5929
156;sync;1;13.9943;13.9943;13.9943
156;evalKnownDf;1;0;0;0
156;write;1;2.913e-05;2.913e-05;2.913e-05
156;trace;1;0;0;0
156;calc_total;1;59.5872;59.5872;59.5872
492;compErr;1;2.302e-06;2.302e-06;2.302e-06
492;init;1;2.1409;2.1409;2.1409
492;update;1;45.8962;45.8962;45.8962
492;sync;1;12.8641;12.8641;12.8641
492;evalKnownDf;1;0;0;0
492;write;1;2.8973e-05;2.8973e-05;2.8973e-05
492;trace;1;0;0;0
492;calc_total;1;58.7603;58.7603;58.7603
204;compErr;1;1.951e-06;1.951e-06;1.951e-06
204;init;1;2.17982;2.17982;2.17982
204;update;1;45.9834;45.9834;45.9834
204;sync;1;14.0322;14.0322;14.0322
204;evalKnownDf;1;0;0;0
204;write;1;2.506e-05;2.506e-05;2.506e-05
204;trace;1;0;0;0
204;calc_total;1;60.0156;60.0156;60.0156
1068;compErr;1;3.474e-06;3.474e-06;3.474e-06
1068;init;1;2.19486;2.19486;2.19486
1068;update;1;45.4448;45.4448;45.4448
1068;sync;1;4.70982;4.70982;4.70982
1068;evalKnownDf;1;0;0;0
1068;write;1;2.7332e-05;2.7332e-05;2.7332e-05
1068;trace;1;0;0;0
1068;calc_total;1;50.1546;50.1546;50.1546
304;compErr;1;1.867e-06;1.867e-06;1.867e-06
304;init;1;2.15624;2.15624;2.15624
304;update;1;45.4851;45.4851;45.4851
304;sync;1;1.03454;1.03454;1.03454
304;evalKnownDf;1;0;0;0
304;write;1;3.8524e-05;3.8524e-05;3.8524e-05
304;trace;1;0;0;0
304;calc_total;1;46.5196;46.5196;46.5196
348;compErr;1;2.739e-06;2.739e-06;2.739e-06
348;init;1;2.18167;2.18167;2.18167
348;update;1;45.6296;45.6296;45.6296
348;sync;1;14.4422;14.4422;14.4422
348;evalKnownDf;1;0;0;0
348;write;1;3.1192e-05;3.1192e-05;3.1192e-05
348;trace;1;0;0;0
348;calc_total;1;60.0718;60.0718;60.0718
396;compErr;1;1.839e-06;1.839e-06;1.839e-06
396;init;1;2.13763;2.13763;2.13763
396;update;1;45.5282;45.5282;45.5282
396;sync;1;51.8089;51.8089;51.8089
396;evalKnownDf;1;0;0;0
396;write;1;2.6449e-05;2.6449e-05;2.6449e-05
396;trace;1;0;0;0
396;calc_total;1;97.3371;97.3371;97.3371
245;compErr;1;2.277e-06;2.277e-06;2.277e-06
245;init;1;2.23619;2.23619;2.23619
245;update;1;45.7392;45.7392;45.7392
245;sync;1;1.14864;1.14864;1.14864
245;evalKnownDf;1;0;0;0
245;write;1;2.556e-05;2.556e-05;2.556e-05
245;trace;1;0;0;0
245;calc_total;1;46.8879;46.8879;46.8879
820;compErr;1;2.303e-06;2.303e-06;2.303e-06
820;init;1;2.15311;2.15311;2.15311
820;update;1;45.7675;45.7675;45.7675
820;sync;1;13.1637;13.1637;13.1637
820;evalKnownDf;1;0;0;0
820;write;1;2.9166e-05;2.9166e-05;2.9166e-05
820;trace;1;0;0;0
820;calc_total;1;58.9313;58.9313;58.9313
878;compErr;1;1.667e-06;1.667e-06;1.667e-06
878;init;1;2.1434;2.1434;2.1434
878;update;1;45.7533;45.7533;45.7533
878;sync;1;11.8779;11.8779;11.8779
878;evalKnownDf;1;0;0;0
878;write;1;2.8393e-05;2.8393e-05;2.8393e-05
878;trace;1;0;0;0
878;calc_total;1;57.6312;57.6312;57.6312
964;compErr;1;1.691e-06;1.691e-06;1.691e-06
964;init;1;2.16043;2.16043;2.16043
964;update;1;45.344;45.344;45.344
964;sync;1;12.2794;12.2794;12.2794
964;evalKnownDf;1;0;0;0
964;write;1;2.4248e-05;2.4248e-05;2.4248e-05
964;trace;1;0;0;0
964;calc_total;1;57.6234;57.6234;57.6234
0;total;1;119.982;119.982;119.982
636;compErr;1;2.316e-06;2.316e-06;2.316e-06
636;init;1;2.13558;2.13558;2.13558
636;update;1;45.5407;45.5407;45.5407
636;sync;1;9.78816;9.78816;9.78816
636;evalKnownDf;1;0;0;0
636;write;1;3.1976e-05;3.1976e-05;3.1976e-05
636;trace;1;0;0;0
636;calc_total;1;55.3288;55.3288;55.3288
1255;compErr;1;1.687e-06;1.687e-06;1.687e-06
1255;init;1;2.19524;2.19524;2.19524
1255;update;1;45.7171;45.7171;45.7171
1255;sync;1;5.57485;5.57485;5.57485
1255;evalKnownDf;1;0;0;0
1255;write;1;2.4877e-05;2.4877e-05;2.4877e-05
1255;trace;1;0;0;0
1255;calc_total;1;51.292;51.292;51.292
676;compErr;1;2.558e-06;2.558e-06;2.558e-06
676;init;1;2.14689;2.14689;2.14689
676;update;1;45.2727;45.2727;45.2727
676;sync;1;14.534;14.534;14.534
676;evalKnownDf;1;0;0;0
676;write;1;2.8062e-05;2.8062e-05;2.8062e-05
676;trace;1;0;0;0
676;calc_total;1;59.8067;59.8067;59.8067
0;total;1;119.961;119.961;119.961
732;compErr;1;2.234e-06;2.234e-06;2.234e-06
732;init;1;2.1416;2.1416;2.1416
732;update;1;45.275;45.275;45.275
732;sync;1;10.3252;10.3252;10.3252
732;evalKnownDf;1;0;0;0
732;write;1;3.2647e-05;3.2647e-05;3.2647e-05
732;trace;1;0;0;0
732;calc_total;1;55.6001;55.6001;55.6001
1012;compErr;1;1.608e-06;1.608e-06;1.608e-06
1012;init;1;2.16184;2.16184;2.16184
1012;update;1;45.4497;45.4497;45.4497
1012;sync;1;5.71446;5.71446;5.71446
1012;evalKnownDf;1;0;0;0
1012;write;1;2.6416e-05;2.6416e-05;2.6416e-05
1012;trace;1;0;0;0
1012;calc_total;1;51.1641;51.1641;51.1641
780;compErr;1;1.567e-06;1.567e-06;1.567e-06
780;init;1;2.15425;2.15425;2.15425
780;update;1;46.0535;46.0535;46.0535
780;sync;1;12.5799;12.5799;12.5799
780;evalKnownDf;1;0;0;0
780;write;1;2.81e-05;2.81e-05;2.81e-05
780;trace;1;0;0;0
780;calc_total;1;58.6334;58.6334;58.6334
1116;compErr;1;1.81e-06;1.81e-06;1.81e-06
1116;init;1;2.1303;2.1303;2.1303
1116;update;1;45.4036;45.4036;45.4036
1116;sync;1;5.46529;5.46529;5.46529
1116;evalKnownDf;1;0;0;0
1116;write;1;2.7853e-05;2.7853e-05;2.7853e-05
1116;trace;1;0;0;0
1116;calc_total;1;50.8689;50.8689;50.8689
437;compErr;1;1.882e-06;1.882e-06;1.882e-06
437;init;1;2.15901;2.15901;2.15901
437;update;1;45.8282;45.8282;45.8282
437;sync;1;0.536257;0.536257;0.536257
437;evalKnownDf;1;0;0;0
437;write;1;2.7473e-05;2.7473e-05;2.7473e-05
437;trace;1;0;0;0
437;calc_total;1;46.3644;46.3644;46.3644
1310;compErr;1;2.056e-06;2.056e-06;2.056e-06
1310;init;1;2.14069;2.14069;2.14069
1310;update;1;45.2428;45.2428;45.2428
1310;sync;1;14.9906;14.9906;14.9906
1310;evalKnownDf;1;0;0;0
1310;write;1;2.9613e-05;2.9613e-05;2.9613e-05
1310;trace;1;0;0;0
1310;calc_total;1;60.2333;60.2333;60.2333
1360;compErr;1;1.852e-06;1.852e-06;1.852e-06
1360;init;1;2.19836;2.19836;2.19836
1360;update;1;45.6333;45.6333;45.6333
1360;sync;1;5.40658;5.40658;5.40658
1360;evalKnownDf;1;0;0;0
1360;write;1;3.2611e-05;3.2611e-05;3.2611e-05
1360;trace;1;0;0;0
1360;calc_total;1;51.0399;51.0399;51.0399
22;compErr;1;3.549e-06;3.549e-06;3.549e-06
22;init;1;2.19096;2.19096;2.19096
22;update;1;45.7171;45.7171;45.7171
22;sync;1;4.26682;4.26682;4.26682
22;evalKnownDf;1;0;0;0
22;write;1;3.1413e-05;3.1413e-05;3.1413e-05
22;trace;1;0;0;0
22;calc_total;1;49.984;49.984;49.984
324;compErr;1;2.308e-06;2.308e-06;2.308e-06
324;init;1;2.20446;2.20446;2.20446
324;update;1;45.7354;45.7354;45.7354
324;sync;1;0.878058;0.878058;0.878058
324;evalKnownDf;1;0;0;0
324;write;1;3.7075e-05;3.7075e-05;3.7075e-05
324;trace;1;0;0;0
324;calc_total;1;46.6135;46.6135;46.6135
132;compErr;1;4.016e-06;4.016e-06;4.016e-06
132;init;1;2.16927;2.16927;2.16927
132;update;1;45.6181;45.6181;45.6181
132;sync;1;7.56715;7.56715;7.56715
132;evalKnownDf;1;0;0;0
132;write;1;3.4502e-05;3.4502e-05;3.4502e-05
132;trace;1;0;0;0
132;calc_total;1;53.1852;53.1852;53.1852
1236;compErr;1;2.241e-06;2.241e-06;2.241e-06
1236;init;1;2.20771;2.20771;2.20771
1236;update;1;45.314;45.314;45.314
1236;sync;1;8.21004;8.21004;8.21004
1236;evalKnownDf;1;0;0;0
1236;write;1;3.5832e-05;3.5832e-05;3.5832e-05
1236;trace;1;0;0;0
1236;calc_total;1;53.524;53.524;53.524
1084;compErr;1;2.3e-06;2.3e-06;2.3e-06
1084;init;1;2.13532;2.13532;2.13532
1084;update;1;45.6236;45.6236;45.6236
1084;sync;1;6.44786;6.44786;6.44786
1084;evalKnownDf;1;0;0;0
1084;write;1;2.8717e-05;2.8717e-05;2.8717e-05
1084;trace;1;0;0;0
1084;calc_total;1;52.0715;52.0715;52.0715
0;total;1;119.975;119.975;119.975
1132;compErr;1;2.77e-06;2.77e-06;2.77e-06
1132;init;1;2.19183;2.19183;2.19183
1132;update;1;45.447;45.447;45.447
1132;sync;1;2.05839;2.05839;2.05839
1132;evalKnownDf;1;0;0;0
1132;write;1;2.4707e-05;2.4707e-05;2.4707e-05
1132;trace;1;0;0;0
1132;calc_total;1;47.5054;47.5054;47.5054
0;total;1;120.022;120.022;120.022
516;compErr;1;1.775e-06;1.775e-06;1.775e-06
516;init;1;2.16303;2.16303;2.16303
516;update;1;45.5152;45.5152;45.5152
516;sync;1;12.5254;12.5254;12.5254
516;evalKnownDf;1;0;0;0
516;write;1;3.3005e-05;3.3005e-05;3.3005e-05
516;trace;1;0;0;0
516;calc_total;1;58.0406;58.0406;58.0406
612;compErr;1;2.897e-06;2.897e-06;2.897e-06
612;init;1;2.1975;2.1975;2.1975
612;update;1;45.7678;45.7678;45.7678
612;sync;1;11.902;11.902;11.902
612;evalKnownDf;1;0;0;0
612;write;1;3.5658e-05;3.5658e-05;3.5658e-05
612;trace;1;0;0;0
612;calc_total;1;57.6698;57.6698;57.6698
801;trace;1;0;0;0
801;calc_total;1;47.8744;47.8744;47.8744
900;compErr;1;2.384e-06;2.384e-06;2.384e-06
900;init;1;2.25878;2.25878;2.25878
900;update;1;45.7958;45.7958;45.7958
900;sync;1;0.738073;0.738073;0.738073
900;evalKnownDf;1;0;0;0
900;write;1;3.7161e-05;3.7161e-05;3.7161e-05
900;trace;1;0;0;0
900;calc_total;1;46.5339;46.5339;46.5339
180;compErr;1;3.868e-06;3.868e-06;3.868e-06
180;init;1;2.20717;2.20717;2.20717
180;update;1;45.6518;45.6518;45.6518
180;sync;1;8.89561;8.89561;8.89561
180;evalKnownDf;1;0;0;0
180;write;1;3.3906e-05;3.3906e-05;3.3906e-05
180;trace;1;0;0;0
180;calc_total;1;54.5474;54.5474;54.5474
418;trace;1;0;0;0
418;calc_total;1;92.7984;92.7984;92.7984
660;compErr;1;3.464e-06;3.464e-06;3.464e-06
660;init;1;2.18466;2.18466;2.18466
660;update;1;45.6175;45.6175;45.6175
660;sync;1;9.40633;9.40633;9.40633
660;evalKnownDf;1;0;0;0
660;write;1;3.2332e-05;3.2332e-05;3.2332e-05
660;trace;1;0;0;0
660;calc_total;1;55.0238;55.0238;55.0238
1325;compErr;1;2.133e-06;2.133e-06;2.133e-06
1325;init;1;2.14039;2.14039;2.14039
1325;update;1;45.3321;45.3321;45.3321
1325;sync;1;0.868471;0.868471;0.868471
1325;evalKnownDf;1;0;0;0
1325;write;1;3.3358e-05;3.3358e-05;3.3358e-05
1325;trace;1;0;0;0
1325;calc_total;1;46.2005;46.2005;46.2005
0;total;1;119.909;119.909;119.909
1379;compErr;1;7.637e-06;7.637e-06;7.637e-06
1379;init;1;2.13662;2.13662;2.13662
1379;update;1;45.7177;45.7177;45.7177
1379;sync;1;14.2241;14.2241;14.2241
1379;evalKnownDf;1;0;0;0
1379;write;1;4.3309e-05;4.3309e-05;4.3309e-05
1379;trace;1;0;0;0
1379;calc_total;1;59.9417;59.9417;59.9417
1396;compErr;1;1.961e-06;1.961e-06;1.961e-06
1396;init;1;2.22629;2.22629;2.22629
1396;update;1;45.5955;45.5955;45.5955
1396;sync;1;6.82808;6.82808;6.82808
1396;evalKnownDf;1;0;0;0
1396;write;1;2.9825e-05;2.9825e-05;2.9825e-05
1396;trace;1;0;0;0
1396;calc_total;1;52.4235;52.4235;52.4235
0;total;1;120.002;120.002;120.002
1454;compErr;1;1.761e-06;1.761e-06;1.761e-06
1454;init;1;2.14916;2.14916;2.14916
1454;update;1;45.6797;45.6797;45.6797
1454;sync;1;3.74775;3.74775;3.74775
1454;evalKnownDf;1;0;0;0
1454;write;1;2.7215e-05;2.7215e-05;2.7215e-05
1454;trace;1;0;0;0
1454;calc_total;1;49.4275;49.4275;49.4275
1493;compErr;1;1.86e-06;1.86e-06;1.86e-06
1493;init;1;2.18117;2.18117;2.18117
1493;update;1;45.4658;45.4658;45.4658
1493;sync;1;3.061;3.061;3.061
1493;evalKnownDf;1;0;0;0
1493;write;1;2.8589e-05;2.8589e-05;2.8589e-05
1493;trace;1;0;0;0
1493;calc_total;1;48.5268;48.5268;48.5268
0;total;1;119.943;119.943;119.943
1428;compErr;1;2.721e-06;2.721e-06;2.721e-06
1428;init;1;2.20748;2.20748;2.20748
1428;update;1;45.4688;45.4688;45.4688
1428;sync;1;8.12486;8.12486;8.12486
1428;evalKnownDf;1;0;0;0
1428;write;1;3.406e-05;3.406e-05;3.406e-05
1428;trace;1;0;0;0
1428;calc_total;1;53.5936;53.5936;53.5936
1469;compErr;1;1.988e-06;1.988e-06;1.988e-06
1469;init;1;2.13576;2.13576;2.13576
1469;update;1;45.3829;45.3829;45.3829
1469;sync;1;9.22471;9.22471;9.22471
1469;evalKnownDf;1;0;0;0
1469;write;1;2.8606e-05;2.8606e-05;2.8606e-05
1469;trace;1;0;0;0
1469;calc_total;1;54.6076;54.6076;54.6076
1524;compErr;1;3.17e-06;3.17e-06;3.17e-06
1524;init;1;2.20976;2.20976;2.20976
1524;update;1;45.7971;45.7971;45.7971
1524;sync;1;3.36052;3.36052;3.36052
1524;evalKnownDf;1;0;0;0
1524;write;1;2.9991e-05;2.9991e-05;2.9991e-05
1524;trace;1;0;0;0
1524;calc_total;1;49.1576;49.1576;49.1576
229;compErr;1;2.654e-06;2.654e-06;2.654e-06
229;init;1;2.18384;2.18384;2.18384
229;update;1;45.7414;45.7414;45.7414
229;sync;1;0.955084;0.955084;0.955084
229;evalKnownDf;1;0;0;0
229;write;1;3.2051e-05;3.2051e-05;3.2051e-05
229;trace;1;0;0;0
229;calc_total;1;46.6965;46.6965;46.6965
37;compErr;1;2.791e-06;2.791e-06;2.791e-06
37;init;1;2.26834;2.26834;2.26834
37;update;1;45.4128;45.4128;45.4128
37;sync;1;5.5811;5.5811;5.5811
37;evalKnownDf;1;0;0;0
37;write;1;3.463e-05;3.463e-05;3.463e-05
37;trace;1;0;0;0
37;calc_total;1;50.9939;50.9939;50.9939
853;compErr;1;2.454e-06;2.454e-06;2.454e-06
853;init;1;2.15462;2.15462;2.15462
853;update;1;46.1465;46.1465;46.1465
853;sync;1;0.194283;0.194283;0.194283
853;evalKnownDf;1;0;0;0
853;write;1;2.5757e-05;2.5757e-05;2.5757e-05
853;trace;1;0;0;0
853;calc_total;1;46.3407;46.3407;46.3407
997;compErr;1;2.06e-06;2.06e-06;2.06e-06
997;init;1;2.16788;2.16788;2.16788
997;update;1;45.9273;45.9273;45.9273
997;sync;1;11.9906;11.9906;11.9906
997;evalKnownDf;1;0;0;0
997;write;1;3.0267e-05;3.0267e-05;3.0267e-05
997;trace;1;0;0;0
997;calc_total;1;57.9179;57.9179;57.9179
269;compErr;1;3.091e-06;3.091e-06;3.091e-06
269;init;1;2.18198;2.18198;2.18198
269;update;1;45.3631;45.3631;45.3631
269;sync;1;1.93025;1.93025;1.93025
269;evalKnownDf;1;0;0;0
269;write;1;3.0612e-05;3.0612e-05;3.0612e-05
269;trace;1;0;0;0
269;calc_total;1;47.2934;47.2934;47.2934
0;total;1;120.037;120.037;120.037
750;compErr;1;3.089e-06;3.089e-06;3.089e-06
750;init;1;2.15399;2.15399;2.15399
750;update;1;45.391;45.391;45.391
750;sync;1;11.8331;11.8331;11.8331
750;evalKnownDf;1;0;0;0
750;write;1;3.0178e-05;3.0178e-05;3.0178e-05
750;trace;1;0;0;0
750;calc_total;1;57.224;57.224;57.224
0;total;1;120.029;120.029;120.029
953;compErr;1;3.231e-06;3.231e-06;3.231e-06
953;init;1;2.17702;2.17702;2.17702
953;update;1;45.4453;45.4453;45.4453
953;sync;1;10.8491;10.8491;10.8491
953;evalKnownDf;1;0;0;0
953;write;1;3.4493e-05;3.4493e-05;3.4493e-05
953;trace;1;0;0;0
953;calc_total;1;56.2944;56.2944;56.2944
365;compErr;1;3.405e-06;3.405e-06;3.405e-06
365;init;1;2.22422;2.22422;2.22422
365;update;1;45.6053;45.6053;45.6053
365;sync;1;1.16263;1.16263;1.16263
365;evalKnownDf;1;0;0;0
365;write;1;3.1981e-05;3.1981e-05;3.1981e-05
365;trace;1;0;0;0
365;calc_total;1;46.7679;46.7679;46.7679
0;total;1;120.129;120.129;120.129
85;compErr;1;3.735e-06;3.735e-06;3.735e-06
85;init;1;2.2138;2.2138;2.2138
85;update;1;45.3173;45.3173;45.3173
85;sync;1;11.5205;11.5205;11.5205
85;evalKnownDf;1;0;0;0
85;write;1;3.3509e-05;3.3509e-05;3.3509e-05
85;trace;1;0;0;0
85;calc_total;1;56.8378;56.8378;56.8378
558;compErr;1;1.724e-06;1.724e-06;1.724e-06
558;init;1;2.14827;2.14827;2.14827
558;update;1;45.582;45.582;45.582
558;sync;1;14.4556;14.4556;14.4556
558;evalKnownDf;1;0;0;0
558;write;1;2.5282e-05;2.5282e-05;2.5282e-05
558;trace;1;0;0;0
558;calc_total;1;60.0376;60.0376;60.0376
701;compErr;1;1.838e-06;1.838e-06;1.838e-06
701;init;1;2.15176;2.15176;2.15176
701;update;1;45.5907;45.5907;45.5907
701;sync;1;6.74196;6.74196;6.74196
701;evalKnownDf;1;0;0;0
701;write;1;3.1406e-05;3.1406e-05;3.1406e-05
701;trace;1;0;0;0
701;calc_total;1;52.3326;52.3326;52.3326
0;total;1;119.943;119.943;119.943
1189;compErr;1;4.983e-06;4.983e-06;4.983e-06
1189;init;1;2.1525;2.1525;2.1525
1189;update;1;45.6423;45.6423;45.6423
1189;sync;1;10.6601;10.6601;10.6601
1189;evalKnownDf;1;0;0;0
1189;write;1;3.6077e-05;3.6077e-05;3.6077e-05
1189;trace;1;0;0;0
1189;calc_total;1;56.3025;56.3025;56.3025
1293;compErr;1;2.925e-06;2.925e-06;2.925e-06
1293;init;1;2.23975;2.23975;2.23975
1293;update;1;45.5029;45.5029;45.5029
1293;sync;1;21.1214;21.1214;21.1214
1293;evalKnownDf;1;0;0;0
1293;write;1;2.7961e-05;2.7961e-05;2.7961e-05
1293;trace;1;0;0;0
1293;calc_total;1;66.6243;66.6243;66.6243
1050;compErr;1;2.674e-06;2.674e-06;2.674e-06
1050;init;1;2.14275;2.14275;2.14275
1050;update;1;45.3947;45.3947;45.3947
1050;sync;1;9.17702;9.17702;9.17702
1050;evalKnownDf;1;0;0;0
1050;write;1;3.3331e-05;3.3331e-05;3.3331e-05
1050;trace;1;0;0;0
1050;calc_total;1;54.5717;54.5717;54.5717
461;compErr;1;2.353e-06;2.353e-06;2.353e-06
461;init;1;2.19343;2.19343;2.19343
461;update;1;45.5329;45.5329;45.5329
461;sync;1;9.97851;9.97851;9.97851
461;evalKnownDf;1;0;0;0
461;write;1;2.4414e-05;2.4414e-05;2.4414e-05
461;trace;1;0;0;0
461;calc_total;1;55.5114;55.5114;55.5114
1222;compErr;1;2.767e-06;2.767e-06;2.767e-06
1222;init;1;2.13823;2.13823;2.13823
1222;update;1;45.4529;45.4529;45.4529
1222;sync;1;11.5522;11.5522;11.5522
1222;evalKnownDf;1;0;0;0
1222;write;1;3.2101e-05;3.2101e-05;3.2101e-05
1222;trace;1;0;0;0
1222;calc_total;1;57.0051;57.0051;57.0051
0;total;1;119.949;119.949;119.949
541;compErr;1;2.892e-06;2.892e-06;2.892e-06
541;init;1;2.17656;2.17656;2.17656
541;update;1;45.766;45.766;45.766
541;sync;1;0.947183;0.947183;0.947183
541;evalKnownDf;1;0;0;0
541;write;1;3.3862e-05;3.3862e-05;3.3862e-05
541;trace;1;0;0;0
541;calc_total;1;46.7132;46.7132;46.7132
589;compErr;1;2.705e-06;2.705e-06;2.705e-06
589;init;1;2.13878;2.13878;2.13878
589;update;1;45.597;45.597;45.597
589;sync;1;16.7013;16.7013;16.7013
589;evalKnownDf;1;0;0;0
589;write;1;3.4859e-05;3.4859e-05;3.4859e-05
589;trace;1;0;0;0
589;calc_total;1;62.2983;62.2983;62.2983
917;compErr;1;2.402e-06;2.402e-06;2.402e-06
917;init;1;2.16995;2.16995;2.16995
917;update;1;45.4384;45.4384;45.4384
917;sync;1;13.4557;13.4557;13.4557
917;evalKnownDf;1;0;0;0
917;write;1;3.6391e-05;3.6391e-05;3.6391e-05
917;trace;1;0;0;0
917;calc_total;1;58.8942;58.8942;58.8942
0;total;1;119.989;119.989;119.989
70;compErr;1;2.692e-06;2.692e-06;2.692e-06
70;init;1;2.19135;2.19135;2.19135
70;update;1;45.658;45.658;45.658
70;sync;1;5.09373;5.09373;5.09373
70;evalKnownDf;1;0;0;0
70;write;1;2.8254e-05;2.8254e-05;2.8254e-05
70;trace;1;0;0;0
70;calc_total;1;50.7518;50.7518;50.7518
0;total;1;119.998;119.998;119.998
1162;compErr;1;2.374e-06;2.374e-06;2.374e-06
1162;init;1;2.13388;2.13388;2.13388
1162;update;1;45.4042;45.4042;45.4042
1162;sync;1;6.77597;6.77597;6.77597
1162;evalKnownDf;1;0;0;0
1162;write;1;2.7853e-05;2.7853e-05;2.7853e-05
1162;trace;1;0;0;0
1162;calc_total;1;52.1802;52.1802;52.1802
109;compErr;1;1.868e-06;1.868e-06;1.868e-06
109;init;1;2.13979;2.13979;2.13979
109;update;1;45.3693;45.3693;45.3693
109;sync;1;47.4338;47.4338;47.4338
109;evalKnownDf;1;0;0;0
109;write;1;3.0357e-05;3.0357e-05;3.0357e-05
109;trace;1;0;0;0
109;calc_total;1;92.8031;92.8031;92.8031
157;compErr;1;3.581e-06;3.581e-06;3.581e-06
157;init;1;2.12806;2.12806;2.12806
157;update;1;45.586;45.586;45.586
157;sync;1;14.4533;14.4533;14.4533
157;evalKnownDf;1;0;0;0
157;write;1;3.2924e-05;3.2924e-05;3.2924e-05
157;trace;1;0;0;0
157;calc_total;1;60.0392;60.0392;60.0392
493;compErr;1;2.197e-06;2.197e-06;2.197e-06
493;init;1;2.13722;2.13722;2.13722
493;update;1;45.9908;45.9908;45.9908
493;sync;1;51.5187;51.5187;51.5187
493;evalKnownDf;1;0;0;0
493;write;1;2.7207e-05;2.7207e-05;2.7207e-05
493;trace;1;0;0;0
493;calc_total;1;97.5095;97.5095;97.5095
205;compErr;1;1.627e-06;1.627e-06;1.627e-06
205;init;1;2.14104;2.14104;2.14104
205;update;1;45.8425;45.8425;45.8425
205;sync;1;51.4746;51.4746;51.4746
205;evalKnownDf;1;0;0;0
205;write;1;3.2716e-05;3.2716e-05;3.2716e-05
205;trace;1;0;0;0
205;calc_total;1;97.3171;97.3171;97.3171
1069;compErr;1;2.473e-06;2.473e-06;2.473e-06
1069;init;1;2.16925;2.16925;2.16925
1069;update;1;45.4709;45.4709;45.4709
1069;sync;1;6.33394;6.33394;6.33394
1069;evalKnownDf;1;0;0;0
1069;write;1;2.739e-05;2.739e-05;2.739e-05
1069;trace;1;0;0;0
1069;calc_total;1;51.8048;51.8048;51.8048
305;compErr;1;2.813e-06;2.813e-06;2.813e-06
305;init;1;2.18165;2.18165;2.18165
305;update;1;45.5385;45.5385;45.5385
305;sync;1;0.904683;0.904683;0.904683
305;evalKnownDf;1;0;0;0
305;write;1;2.8733e-05;2.8733e-05;2.8733e-05
305;trace;1;0;0;0
305;calc_total;1;46.4432;46.4432;46.4432
349;compErr;1;2.929e-06;2.929e-06;2.929e-06
349;init;1;2.15375;2.15375;2.15375
349;update;1;45.8116;45.8116;45.8116
349;sync;1;14.2401;14.2401;14.2401
349;evalKnownDf;1;0;0;0
349;write;1;3.3688e-05;3.3688e-05;3.3688e-05
349;trace;1;0;0;0
349;calc_total;1;60.0517;60.0517;60.0517
397;compErr;1;2.507e-06;2.507e-06;2.507e-06
397;init;1;2.16291;2.16291;2.16291
397;update;1;45.5362;45.5362;45.5362
397;sync;1;15.241;15.241;15.241
397;evalKnownDf;1;0;0;0
397;write;1;2.6433e-05;2.6433e-05;2.6433e-05
397;trace;1;0;0;0
397;calc_total;1;60.7772;60.7772;60.7772
246;compErr;1;1.832e-06;1.832e-06;1.832e-06
246;init;1;2.16337;2.16337;2.16337
246;update;1;45.6053;45.6053;45.6053
246;sync;1;0.856087;0.856087;0.856087
246;evalKnownDf;1;0;0;0
246;write;1;2.7339e-05;2.7339e-05;2.7339e-05
246;trace;1;0;0;0
246;calc_total;1;46.4614;46.4614;46.4614
821;compErr;1;2.334e-06;2.334e-06;2.334e-06
821;init;1;2.14999;2.14999;2.14999
821;update;1;45.7915;45.7915;45.7915
821;sync;1;14.4863;14.4863;14.4863
821;evalKnownDf;1;0;0;0
821;write;1;3.0486e-05;3.0486e-05;3.0486e-05
821;trace;1;0;0;0
821;calc_total;1;60.2778;60.2778;60.2778
879;compErr;1;2.355e-06;2.355e-06;2.355e-06
879;init;1;2.18422;2.18422;2.18422
879;update;1;45.5318;45.5318;45.5318
879;sync;1;9.01443;9.01443;9.01443
879;evalKnownDf;1;0;0;0
879;write;1;3.1598e-05;3.1598e-05;3.1598e-05
879;trace;1;0;0;0
879;calc_total;1;54.5462;54.5462;54.5462
965;compErr;1;2.245e-06;2.245e-06;2.245e-06
965;init;1;2.18587;2.18587;2.18587
965;update;1;45.4391;45.4391;45.4391
965;sync;1;12.3535;12.3535;12.3535
965;evalKnownDf;1;0;0;0
965;write;1;3.2745e-05;3.2745e-05;3.2745e-05
965;trace;1;0;0;0
965;calc_total;1;57.7926;57.7926;57.7926
0;total;1;119.982;119.982;119.982
637;compErr;1;3.205e-06;3.205e-06;3.205e-06
637;init;1;2.13548;2.13548;2.13548
637;update;1;45.5288;45.5288;45.5288
637;sync;1;10.809;10.809;10.809
637;evalKnownDf;1;0;0;0
637;write;1;3.1659e-05;3.1659e-05;3.1659e-05
637;trace;1;0;0;0
637;calc_total;1;56.3378;56.3378;56.3378
1256;compErr;1;1.958e-06;1.958e-06;1.958e-06
1256;init;1;2.15345;2.15345;2.15345
1256;update;1;45.4767;45.4767;45.4767
1256;sync;1;5.57203;5.57203;5.57203
1256;evalKnownDf;1;0;0;0
1256;write;1;2.7411e-05;2.7411e-05;2.7411e-05
1256;trace;1;0;0;0
1256;calc_total;1;51.0487;51.0487;51.0487
677;compErr;1;2.146e-06;2.146e-06;2.146e-06
677;init;1;2.14458;2.14458;2.14458
677;update;1;45.7886;45.7886;45.7886
677;sync;1;14.6899;14.6899;14.6899
677;evalKnownDf;1;0;0;0
677;write;1;2.7259e-05;2.7259e-05;2.7259e-05
677;trace;1;0;0;0
677;calc_total;1;60.4785;60.4785;60.4785
0;total;1;119.959;119.959;119.959
733;compErr;1;1.847e-06;1.847e-06;1.847e-06
733;init;1;2.14468;2.14468;2.14468
733;update;1;45.2927;45.2927;45.2927
733;sync;1;10.9634;10.9634;10.9634
733;evalKnownDf;1;0;0;0
733;write;1;2.8513e-05;2.8513e-05;2.8513e-05
733;trace;1;0;0;0
733;calc_total;1;56.2561;56.2561;56.2561
1013;compErr;1;1.837e-06;1.837e-06;1.837e-06
1013;init;1;2.19432;2.19432;2.19432
1013;update;1;45.6396;45.6396;45.6396
1013;sync;1;4.69851;4.69851;4.69851
1013;evalKnownDf;1;0;0;0
1013;write;1;2.6881e-05;2.6881e-05;2.6881e-05
1013;trace;1;0;0;0
1013;calc_total;1;50.3381;50.3381;50.3381
781;compErr;1;2.477e-06;2.477e-06;2.477e-06
781;init;1;2.15102;2.15102;2.15102
781;update;1;45.9173;45.9173;45.9173
781;sync;1;11.6486;11.6486;11.6486
781;evalKnownDf;1;0;0;0
781;write;1;3.0706e-05;3.0706e-05;3.0706e-05
781;trace;1;0;0;0
781;calc_total;1;57.566;57.566;57.566
1117;compErr;1;1.725e-06;1.725e-06;1.725e-06
1117;init;1;2.13142;2.13142;2.13142
1117;update;1;45.5163;45.5163;45.5163
1117;sync;1;5.42656;5.42656;5.42656
1117;evalKnownDf;1;0;0;0
1117;write;1;2.5317e-05;2.5317e-05;2.5317e-05
1117;trace;1;0;0;0
1117;calc_total;1;50.9429;50.9429;50.9429
438;compErr;1;2.287e-06;2.287e-06;2.287e-06
438;init;1;2.21116;2.21116;2.21116
438;update;1;45.5311;45.5311;45.5311
438;sync;1;1.0453;1.0453;1.0453
438;evalKnownDf;1;0;0;0
438;write;1;2.7613e-05;2.7613e-05;2.7613e-05
438;trace;1;0;0;0
438;calc_total;1;46.5764;46.5764;46.5764
1311;compErr;1;2.031e-06;2.031e-06;2.031e-06
1311;init;1;2.14743;2.14743;2.14743
1311;update;1;45.5769;45.5769;45.5769
1311;sync;1;14.1486;14.1486;14.1486
1311;evalKnownDf;1;0;0;0
1311;write;1;2.9416e-05;2.9416e-05;2.9416e-05
1311;trace;1;0;0;0
1311;calc_total;1;59.7255;59.7255;59.7255
1361;compErr;1;2.844e-06;2.844e-06;2.844e-06
1361;init;1;2.26502;2.26502;2.26502
1361;update;1;45.917;45.917;45.917
1361;sync;1;5.36128;5.36128;5.36128
1361;evalKnownDf;1;0;0;0
1361;write;1;2.9536e-05;2.9536e-05;2.9536e-05
1361;trace;1;0;0;0
1361;calc_total;1;51.2782;51.2782;51.2782
1;compErr;1;2.499e-06;2.499e-06;2.499e-06
1;init;1;2.13602;2.13602;2.13602
1;update;1;45.5251;45.5251;45.5251
1;sync;1;47.3353;47.3353;47.3353
1;evalKnownDf;1;0;0;0
1;write;1;3.2122e-05;3.2122e-05;3.2122e-05
1;trace;1;0;0;0
1;calc_total;1;92.8604;92.8604;92.8604
325;compErr;1;3.115e-06;3.115e-06;3.115e-06
325;init;1;2.22657;2.22657;2.22657
325;update;1;46.0225;46.0225;46.0225
325;sync;1;0.703968;0.703968;0.703968
325;evalKnownDf;1;0;0;0
325;write;1;3.8041e-05;3.8041e-05;3.8041e-05
325;trace;1;0;0;0
325;calc_total;1;46.7265;46.7265;46.7265
133;compErr;1;2.508e-06;2.508e-06;2.508e-06
133;init;1;2.3319;2.3319;2.3319
133;update;1;45.6613;45.6613;45.6613
133;sync;1;6.99228;6.99228;6.99228
133;evalKnownDf;1;0;0;0
133;write;1;3.3951e-05;3.3951e-05;3.3951e-05
133;trace;1;0;0;0
133;calc_total;1;52.6536;52.6536;52.6536
1237;compErr;1;3.768e-06;3.768e-06;3.768e-06
1237;init;1;2.25989;2.25989;2.25989
1237;update;1;45.8223;45.8223;45.8223
1237;sync;1;7.63236;7.63236;7.63236
1237;evalKnownDf;1;0;0;0
1237;write;1;3.6932e-05;3.6932e-05;3.6932e-05
1237;trace;1;0;0;0
1237;calc_total;1;53.4547;53.4547;53.4547
1085;compErr;1;2.661e-06;2.661e-06;2.661e-06
1085;init;1;2.14978;2.14978;2.14978
1085;update;1;45.4566;45.4566;45.4566
1085;sync;1;6.47979;6.47979;6.47979
1085;evalKnownDf;1;0;0;0
1085;write;1;3.0355e-05;3.0355e-05;3.0355e-05
1085;trace;1;0;0;0
1085;calc_total;1;51.9364;51.9364;51.9364
0;total;1;119.976;119.976;119.976
1133;compErr;1;3.426e-06;3.426e-06;3.426e-06
1133;init;1;2.19459;2.19459;2.19459
1133;update;1;45.2612;45.2612;45.2612
1133;sync;1;2.49942;2.49942;2.49942
1133;evalKnownDf;1;0;0;0
1133;write;1;2.6291e-05;2.6291e-05;2.6291e-05
1133;trace;1;0;0;0
1133;calc_total;1;47.7606;47.7606;47.7606
0;total;1;120.021;120.021;120.021
517;compErr;1;2.386e-06;2.386e-06;2.386e-06
517;init;1;2.1602;2.1602;2.1602
517;update;1;45.3797;45.3797;45.3797
517;sync;1;12.6968;12.6968;12.6968
517;evalKnownDf;1;0;0;0
517;write;1;2.9462e-05;2.9462e-05;2.9462e-05
517;trace;1;0;0;0
517;calc_total;1;58.0764;58.0764;58.0764
613;compErr;1;2.72e-06;2.72e-06;2.72e-06
613;init;1;2.17454;2.17454;2.17454
613;update;1;45.7171;45.7171;45.7171
613;sync;1;11.6436;11.6436;11.6436
613;evalKnownDf;1;0;0;0
613;write;1;3.5124e-05;3.5124e-05;3.5124e-05
613;trace;1;0;0;0
613;calc_total;1;57.3607;57.3607;57.3607
802;calc_total;1;46.8926;46.8926;46.8926
901;compErr;1;2.411e-06;2.411e-06;2.411e-06
901;init;1;2.19532;2.19532;2.19532
901;update;1;46.0027;46.0027;46.0027
901;sync;1;0.356041;0.356041;0.356041
901;evalKnownDf;1;0;0;0
901;write;1;3.2478e-05;3.2478e-05;3.2478e-05
901;trace;1;0;0;0
901;calc_total;1;46.3588;46.3588;46.3588
181;compErr;1;2.424e-06;2.424e-06;2.424e-06
181;init;1;2.19846;2.19846;2.19846
181;update;1;45.7934;45.7934;45.7934
181;sync;1;9.13995;9.13995;9.13995
181;evalKnownDf;1;0;0;0
181;write;1;3.1957e-05;3.1957e-05;3.1957e-05
181;trace;1;0;0;0
181;calc_total;1;54.9334;54.9334;54.9334
420;compErr;1;3.548e-06;3.548e-06;3.548e-06
420;init;1;2.16196;2.16196;2.16196
420;update;1;45.5642;45.5642;45.5642
420;sync;1;12.4568;12.4568;12.4568
420;evalKnownDf;1;0;0;0
661;compErr;1;2.46e-06;2.46e-06;2.46e-06
661;init;1;2.1616;2.1616;2.1616
661;update;1;45.7236;45.7236;45.7236
661;sync;1;9.75046;9.75046;9.75046
661;evalKnownDf;1;0;0;0
661;write;1;3.4996e-05;3.4996e-05;3.4996e-05
661;trace;1;0;0;0
661;calc_total;1;55.474;55.474;55.474
1326;compErr;1;2.69e-06;2.69e-06;2.69e-06
1326;init;1;2.14313;2.14313;2.14313
1326;update;1;45.3338;45.3338;45.3338
1326;sync;1;0.858027;0.858027;0.858027
1326;evalKnownDf;1;0;0;0
1326;write;1;2.967e-05;2.967e-05;2.967e-05
1326;trace;1;0;0;0
1326;calc_total;1;46.1918;46.1918;46.1918
0;total;1;119.909;119.909;119.909
1376;calc_total;1;96.521;96.521;96.521
1397;compErr;1;1.987e-06;1.987e-06;1.987e-06
1397;init;1;2.26053;2.26053;2.26053
1397;update;1;45.352;45.352;45.352
1397;sync;1;7.017;7.017;7.017
1397;evalKnownDf;1;0;0;0
1397;write;1;3.0112e-05;3.0112e-05;3.0112e-05
1397;trace;1;0;0;0
1397;calc_total;1;52.369;52.369;52.369
0;total;1;120.002;120.002;120.002
1455;compErr;1;2.596e-06;2.596e-06;2.596e-06
1455;init;1;2.214;2.214;2.214
1455;update;1;45.7102;45.7102;45.7102
1455;sync;1;2.7311;2.7311;2.7311
1455;evalKnownDf;1;0;0;0
1455;write;1;2.8326e-05;2.8326e-05;2.8326e-05
1455;trace;1;0;0;0
1455;calc_total;1;48.4413;48.4413;48.4413
1494;compErr;1;2.402e-06;2.402e-06;2.402e-06
1494;init;1;2.21811;2.21811;2.21811
1494;update;1;45.8562;45.8562;45.8562
1494;sync;1;3.14936;3.14936;3.14936
1494;evalKnownDf;1;0;0;0
1494;write;1;3.1035e-05;3.1035e-05;3.1035e-05
1494;trace;1;0;0;0
1494;calc_total;1;49.0056;49.0056;49.0056
0;total;1;119.943;119.943;119.943
1429;compErr;1;2.639e-06;2.639e-06;2.639e-06
1429;init;1;2.23611;2.23611;2.23611
1429;update;1;45.4633;45.4633;45.4633
1429;sync;1;8.19346;8.19346;8.19346
1429;evalKnownDf;1;0;0;0
1429;write;1;3.2581e-05;3.2581e-05;3.2581e-05
1429;trace;1;0;0;0
1429;calc_total;1;53.6567;53.6567;53.6567
1470;compErr;1;1.605e-06;1.605e-06;1.605e-06
1470;init;1;2.13747;2.13747;2.13747
1470;update;1;45.2478;45.2478;45.2478
1470;sync;1;9.0932;9.0932;9.0932
1470;evalKnownDf;1;0;0;0
1470;write;1;2.7306e-05;2.7306e-05;2.7306e-05
1470;trace;1;0;0;0
1470;calc_total;1;54.3409;54.3409;54.3409
1525;compErr;1;2.112e-06;2.112e-06;2.112e-06
1525;init;1;2.22018;2.22018;2.22018
1525;update;1;45.8143;45.8143;45.8143
1525;sync;1;2.75538;2.75538;2.75538
1525;evalKnownDf;1;0;0;0
1525;write;1;3.1155e-05;3.1155e-05;3.1155e-05
1525;trace;1;0;0;0
1525;calc_total;1;48.5697;48.5697;48.5697
230;compErr;1;2.73e-06;2.73e-06;2.73e-06
230;init;1;2.21626;2.21626;2.21626
230;update;1;45.7498;45.7498;45.7498
230;sync;1;1.74358;1.74358;1.74358
230;evalKnownDf;1;0;0;0
230;write;1;2.5826e-05;2.5826e-05;2.5826e-05
230;trace;1;0;0;0
230;calc_total;1;47.4934;47.4934;47.4934
38;compErr;1;3.755e-06;3.755e-06;3.755e-06
38;init;1;2.21447;2.21447;2.21447
38;update;1;45.608;45.608;45.608
38;sync;1;5.19781;5.19781;5.19781
38;evalKnownDf;1;0;0;0
38;write;1;3.0751e-05;3.0751e-05;3.0751e-05
38;trace;1;0;0;0
38;calc_total;1;50.8058;50.8058;50.8058
854;compErr;1;3.5e-06;3.5e-06;3.5e-06
854;init;1;2.1563;2.1563;2.1563
854;update;1;45.731;45.731;45.731
854;sync;1;0.70241;0.70241;0.70241
854;evalKnownDf;1;0;0;0
854;write;1;2.9844e-05;2.9844e-05;2.9844e-05
854;trace;1;0;0;0
854;calc_total;1;46.4334;46.4334;46.4334
999;compErr;1;2.69e-06;2.69e-06;2.69e-06
999;init;1;2.16029;2.16029;2.16029
999;update;1;45.5184;45.5184;45.5184
999;sync;1;11.8663;11.8663;11.8663
999;evalKnownDf;1;0;0;0
999;write;1;3.4889e-05;3.4889e-05;3.4889e-05
999;trace;1;0;0;0
999;calc_total;1;57.3846;57.3846;57.3846
270;compErr;1;3.199e-06;3.199e-06;3.199e-06
270;init;1;2.21689;2.21689;2.21689
270;update;1;45.4513;45.4513;45.4513
270;sync;1;1.42355;1.42355;1.42355
270;evalKnownDf;1;0;0;0
270;write;1;3.3652e-05;3.3652e-05;3.3652e-05
270;trace;1;0;0;0
270;calc_total;1;46.8749;46.8749;46.8749
0;total;1;120.033;120.033;120.033
751;compErr;1;2.323e-06;2.323e-06;2.323e-06
751;init;1;2.18186;2.18186;2.18186
751;update;1;45.6207;45.6207;45.6207
751;sync;1;11.601;11.601;11.601
751;evalKnownDf;1;0;0;0
751;write;1;3.2718e-05;3.2718e-05;3.2718e-05
751;trace;1;0;0;0
751;calc_total;1;57.2217;57.2217;57.2217
0;total;1;120.028;120.028;120.028
955;compErr;1;3.574e-06;3.574e-06;3.574e-06
955;init;1;2.1878;2.1878;2.1878
955;update;1;45.5606;45.5606;45.5606
955;sync;1;10.3422;10.3422;10.3422
955;evalKnownDf;1;0;0;0
955;write;1;3.995e-05;3.995e-05;3.995e-05
955;trace;1;0;0;0
955;calc_total;1;55.9028;55.9028;55.9028
366;compErr;1;2.844e-06;2.844e-06;2.844e-06
366;init;1;2.18554;2.18554;2.18554
366;update;1;45.6845;45.6845;45.6845
366;sync;1;2.1288;2.1288;2.1288
366;evalKnownDf;1;0;0;0
366;write;1;2.7439e-05;2.7439e-05;2.7439e-05
366;trace;1;0;0;0
366;calc_total;1;47.8133;47.8133;47.8133
0;total;1;120.129;120.129;120.129
86;compErr;1;3.568e-06;3.568e-06;3.568e-06
86;init;1;2.1516;2.1516;2.1516
86;update;1;45.6271;45.6271;45.6271
86;sync;1;10.6868;10.6868;10.6868
86;evalKnownDf;1;0;0;0
86;write;1;3.5203e-05;3.5203e-05;3.5203e-05
86;trace;1;0;0;0
86;calc_total;1;56.3139;56.3139;56.3139
559;compErr;1;1.587e-06;1.587e-06;1.587e-06
559;init;1;2.17804;2.17804;2.17804
559;update;1;45.9357;45.9357;45.9357
559;sync;1;14.4476;14.4476;14.4476
559;evalKnownDf;1;0;0;0
559;write;1;2.6602e-05;2.6602e-05;2.6602e-05
559;trace;1;0;0;0
559;calc_total;1;60.3833;60.3833;60.3833
702;compErr;1;1.712e-06;1.712e-06;1.712e-06
702;init;1;2.14946;2.14946;2.14946
702;update;1;45.2394;45.2394;45.2394
702;sync;1;6.54967;6.54967;6.54967
702;evalKnownDf;1;0;0;0
702;write;1;2.3606e-05;2.3606e-05;2.3606e-05
702;trace;1;0;0;0
702;calc_total;1;51.7891;51.7891;51.7891
0;total;1;119.943;119.943;119.943
1190;compErr;1;2.599e-06;2.599e-06;2.599e-06
1190;init;1;2.23584;2.23584;2.23584
1190;update;1;45.4583;45.4583;45.4583
1190;sync;1;8.48638;8.48638;8.48638
1190;evalKnownDf;1;0;0;0
1190;write;1;2.8511e-05;2.8511e-05;2.8511e-05
1190;trace;1;0;0;0
1190;calc_total;1;53.9447;53.9447;53.9447
1294;compErr;1;3.717e-06;3.717e-06;3.717e-06
1294;init;1;2.23685;2.23685;2.23685
1294;update;1;45.6684;45.6684;45.6684
1294;sync;1;20.9899;20.9899;20.9899
1294;evalKnownDf;1;0;0;0
1294;write;1;3.2963e-05;3.2963e-05;3.2963e-05
1294;trace;1;0;0;0
1294;calc_total;1;66.6582;66.6582;66.6582
1051;compErr;1;2.938e-06;2.938e-06;2.938e-06
1051;init;1;2.15927;2.15927;2.15927
1051;update;1;45.5804;45.5804;45.5804
1051;sync;1;10.4731;10.4731;10.4731
1051;evalKnownDf;1;0;0;0
1051;write;1;3.3974e-05;3.3974e-05;3.3974e-05
1051;trace;1;0;0;0
1051;calc_total;1;56.0535;56.0535;56.0535
467;compErr;1;2.703e-06;2.703e-06;2.703e-06
467;init;1;2.17061;2.17061;2.17061
467;update;1;45.8779;45.8779;45.8779
467;sync;1;9.25691;9.25691;9.25691
467;evalKnownDf;1;0;0;0
467;write;1;2.9331e-05;2.9331e-05;2.9331e-05
467;trace;1;0;0;0
467;calc_total;1;55.1348;55.1348;55.1348
1223;compErr;1;3.131e-06;3.131e-06;3.131e-06
1223;init;1;2.14284;2.14284;2.14284
1223;update;1;45.3081;45.3081;45.3081
1223;sync;1;11.9319;11.9319;11.9319
1223;evalKnownDf;1;0;0;0
1223;write;1;3.5237e-05;3.5237e-05;3.5237e-05
1223;trace;1;0;0;0
1223;calc_total;1;57.24;57.24;57.24
0;total;1;119.949;119.949;119.949
542;compErr;1;2.242e-06;2.242e-06;2.242e-06
542;init;1;2.1733;2.1733;2.1733
542;update;1;45.5466;45.5466;45.5466
542;sync;1;1.1332;1.1332;1.1332
542;evalKnownDf;1;0;0;0
542;write;1;2.6367e-05;2.6367e-05;2.6367e-05
542;trace;1;0;0;0
542;calc_total;1;46.6798;46.6798;46.6798
590;compErr;1;2.12e-06;2.12e-06;2.12e-06
590;init;1;2.1422;2.1422;2.1422
590;update;1;45.6002;45.6002;45.6002
590;sync;1;15.9283;15.9283;15.9283
590;evalKnownDf;1;0;0;0
590;write;1;3.0887e-05;3.0887e-05;3.0887e-05
590;trace;1;0;0;0
590;calc_total;1;61.5285;61.5285;61.5285
918;compErr;1;2.856e-06;2.856e-06;2.856e-06
918;init;1;2.14342;2.14342;2.14342
918;update;1;45.4513;45.4513;45.4513
918;sync;1;13.0164;13.0164;13.0164
918;evalKnownDf;1;0;0;0
918;write;1;3.4749e-05;3.4749e-05;3.4749e-05
918;trace;1;0;0;0
918;calc_total;1;58.4677;58.4677;58.4677
0;total;1;119.988;119.988;119.988
71;compErr;1;2.151e-06;2.151e-06;2.151e-06
71;init;1;2.39961;2.39961;2.39961
71;update;1;45.8227;45.8227;45.8227
71;sync;1;3.63848;3.63848;3.63848
71;evalKnownDf;1;0;0;0
71;write;1;2.7004e-05;2.7004e-05;2.7004e-05
71;trace;1;0;0;0
71;calc_total;1;49.4612;49.4612;49.4612
0;total;1;119.998;119.998;119.998
1163;compErr;1;2.237e-06;2.237e-06;2.237e-06
1163;init;1;2.17763;2.17763;2.17763
1163;update;1;45.5681;45.5681;45.5681
1163;sync;1;7.00629;7.00629;7.00629
1163;evalKnownDf;1;0;0;0
1163;write;1;2.9012e-05;2.9012e-05;2.9012e-05
1163;trace;1;0;0;0
1163;calc_total;1;52.5744;52.5744;52.5744
110;compErr;1;2.489e-06;2.489e-06;2.489e-06
110;init;1;2.1361;2.1361;2.1361
110;update;1;45.7211;45.7211;45.7211
110;sync;1;11.7774;11.7774;11.7774
110;evalKnownDf;1;0;0;0
110;write;1;2.9277e-05;2.9277e-05;2.9277e-05
110;trace;1;0;0;0
110;calc_total;1;57.4985;57.4985;57.4985
158;compErr;1;3.327e-06;3.327e-06;3.327e-06
158;init;1;2.13439;2.13439;2.13439
158;update;1;45.3756;45.3756;45.3756
158;sync;1;14.8962;14.8962;14.8962
158;evalKnownDf;1;0;0;0
158;write;1;3.3833e-05;3.3833e-05;3.3833e-05
158;trace;1;0;0;0
158;calc_total;1;60.2719;60.2719;60.2719
494;compErr;1;1.525e-06;1.525e-06;1.525e-06
494;init;1;2.13926;2.13926;2.13926
494;update;1;45.8984;45.8984;45.8984
494;sync;1;16.1655;16.1655;16.1655
494;evalKnownDf;1;0;0;0
494;write;1;2.7934e-05;2.7934e-05;2.7934e-05
494;trace;1;0;0;0
494;calc_total;1;62.0639;62.0639;62.0639
206;compErr;1;2.128e-06;2.128e-06;2.128e-06
206;init;1;2.13645;2.13645;2.13645
206;update;1;45.4465;45.4465;45.4465
206;sync;1;14.8758;14.8758;14.8758
206;evalKnownDf;1;0;0;0
206;write;1;2.7211e-05;2.7211e-05;2.7211e-05
206;trace;1;0;0;0
206;calc_total;1;60.3222;60.3222;60.3222
1070;compErr;1;2.42e-06;2.42e-06;2.42e-06
1070;init;1;2.21746;2.21746;2.21746
1070;update;1;45.5087;45.5087;45.5087
1070;sync;1;5.66458;5.66458;5.66458
1070;evalKnownDf;1;0;0;0
1070;write;1;2.5281e-05;2.5281e-05;2.5281e-05
1070;trace;1;0;0;0
1070;calc_total;1;51.1733;51.1733;51.1733
307;compErr;1;2.377e-06;2.377e-06;2.377e-06
307;init;1;2.17898;2.17898;2.17898
307;update;1;45.7876;45.7876;45.7876
307;sync;1;1.16631;1.16631;1.16631
307;evalKnownDf;1;0;0;0
307;write;1;3.2355e-05;3.2355e-05;3.2355e-05
307;trace;1;0;0;0
307;calc_total;1;46.9539;46.9539;46.9539
350;compErr;1;2.922e-06;2.922e-06;2.922e-06
350;init;1;2.13941;2.13941;2.13941
350;update;1;45.6518;45.6518;45.6518
350;sync;1;13.8863;13.8863;13.8863
350;evalKnownDf;1;0;0;0
350;write;1;2.9428e-05;2.9428e-05;2.9428e-05
350;trace;1;0;0;0
350;calc_total;1;59.5381;59.5381;59.5381
398;compErr;1;1.781e-06;1.781e-06;1.781e-06
398;init;1;2.16524;2.16524;2.16524
398;update;1;45.8533;45.8533;45.8533
398;sync;1;11.935;11.935;11.935
398;evalKnownDf;1;0;0;0
398;write;1;2.3176e-05;2.3176e-05;2.3176e-05
398;trace;1;0;0;0
398;calc_total;1;57.7883;57.7883;57.7883
247;compErr;1;2.518e-06;2.518e-06;2.518e-06
247;init;1;2.15793;2.15793;2.15793
247;update;1;45.765;45.765;45.765
247;sync;1;0.669864;0.669864;0.669864
247;evalKnownDf;1;0;0;0
247;write;1;2.9321e-05;2.9321e-05;2.9321e-05
247;trace;1;0;0;0
247;calc_total;1;46.4348;46.4348;46.4348
822;compErr;1;1.565e-06;1.565e-06;1.565e-06
822;init;1;2.14414;2.14414;2.14414
822;update;1;46.2547;46.2547;46.2547
822;sync;1;12.59;12.59;12.59
822;evalKnownDf;1;0;0;0
822;write;1;2.3211e-05;2.3211e-05;2.3211e-05
822;trace;1;0;0;0
822;calc_total;1;58.8446;58.8446;58.8446
880;compErr;1;1.948e-06;1.948e-06;1.948e-06
880;init;1;2.1795;2.1795;2.1795
880;update;1;45.6689;45.6689;45.6689
880;sync;1;8.21056;8.21056;8.21056
880;evalKnownDf;1;0;0;0
880;write;1;3.2759e-05;3.2759e-05;3.2759e-05
880;trace;1;0;0;0
880;calc_total;1;53.8795;53.8795;53.8795
966;compErr;1;1.951e-06;1.951e-06;1.951e-06
966;init;1;2.16764;2.16764;2.16764
966;update;1;45.736;45.736;45.736
966;sync;1;11.1368;11.1368;11.1368
966;evalKnownDf;1;0;0;0
966;write;1;2.2489e-05;2.2489e-05;2.2489e-05
966;trace;1;0;0;0
966;calc_total;1;56.8728;56.8728;56.8728
0;total;1;119.982;119.982;119.982
638;compErr;1;3.386e-06;3.386e-06;3.386e-06
638;init;1;2.17878;2.17878;2.17878
638;update;1;45.6658;45.6658;45.6658
638;sync;1;10.1379;10.1379;10.1379
638;evalKnownDf;1;0;0;0
638;write;1;3.1236e-05;3.1236e-05;3.1236e-05
638;trace;1;0;0;0
638;calc_total;1;55.8038;55.8038;55.8038
1257;compErr;1;2.415e-06;2.415e-06;2.415e-06
1257;init;1;2.17774;2.17774;2.17774
1257;update;1;45.474;45.474;45.474
1257;sync;1;5.49278;5.49278;5.49278
1257;evalKnownDf;1;0;0;0
1257;write;1;2.7237e-05;2.7237e-05;2.7237e-05
1257;trace;1;0;0;0
1257;calc_total;1;50.9667;50.9667;50.9667
678;compErr;1;3.003e-06;3.003e-06;3.003e-06
678;init;1;2.14185;2.14185;2.14185
678;update;1;45.2491;45.2491;45.2491
678;sync;1;14.821;14.821;14.821
678;evalKnownDf;1;0;0;0
678;write;1;2.628e-05;2.628e-05;2.628e-05
678;trace;1;0;0;0
678;calc_total;1;60.0701;60.0701;60.0701
0;total;1;119.961;119.961;119.961
734;compErr;1;2.808e-06;2.808e-06;2.808e-06
734;init;1;2.12445;2.12445;2.12445
734;update;1;45.8666;45.8666;45.8666
734;sync;1;9.96835;9.96835;9.96835
734;evalKnownDf;1;0;0;0
734;write;1;2.5481e-05;2.5481e-05;2.5481e-05
734;trace;1;0;0;0
734;calc_total;1;55.835;55.835;55.835
1014;compErr;1;1.899e-06;1.899e-06;1.899e-06
1014;init;1;2.1491;2.1491;2.1491
1014;update;1;45.3443;45.3443;45.3443
1014;sync;1;4.90714;4.90714;4.90714
1014;evalKnownDf;1;0;0;0
1014;write;1;2.7549e-05;2.7549e-05;2.7549e-05
1014;trace;1;0;0;0
1014;calc_total;1;50.2514;50.2514;50.2514
782;compErr;1;2.158e-06;2.158e-06;2.158e-06
782;init;1;2.16034;2.16034;2.16034
782;update;1;45.5567;45.5567;45.5567
782;sync;1;11.4194;11.4194;11.4194
782;evalKnownDf;1;0;0;0
782;write;1;3.1393e-05;3.1393e-05;3.1393e-05
782;trace;1;0;0;0
782;calc_total;1;56.9761;56.9761;56.9761
1118;compErr;1;1.748e-06;1.748e-06;1.748e-06
1118;init;1;2.12744;2.12744;2.12744
1118;update;1;45.5499;45.5499;45.5499
1118;sync;1;5.13742;5.13742;5.13742
1118;evalKnownDf;1;0;0;0
1118;write;1;2.5449e-05;2.5449e-05;2.5449e-05
1118;trace;1;0;0;0
1118;calc_total;1;50.6874;50.6874;50.6874
439;compErr;1;1.996e-06;1.996e-06;1.996e-06
439;init;1;2.21887;2.21887;2.21887
439;update;1;45.5108;45.5108;45.5108
439;sync;1;1.38697;1.38697;1.38697
439;evalKnownDf;1;0;0;0
439;write;1;3.0909e-05;3.0909e-05;3.0909e-05
439;trace;1;0;0;0
439;calc_total;1;46.8977;46.8977;46.8977
1306;compErr;1;1.924e-06;1.924e-06;1.924e-06
1306;init;1;2.14233;2.14233;2.14233
1306;update;1;45.4498;45.4498;45.4498
1306;sync;1;9.96275;9.96275;9.96275
1306;evalKnownDf;1;0;0;0
1306;write;1;2.7847e-05;2.7847e-05;2.7847e-05
1306;trace;1;0;0;0
1306;calc_total;1;55.4125;55.4125;55.4125
1362;compErr;1;2.295e-06;2.295e-06;2.295e-06
1362;init;1;2.17032;2.17032;2.17032
1362;update;1;45.8022;45.8022;45.8022
1362;sync;1;4.95726;4.95726;4.95726
1362;evalKnownDf;1;0;0;0
1362;write;1;3.0506e-05;3.0506e-05;3.0506e-05
1362;trace;1;0;0;0
1362;calc_total;1;50.7595;50.7595;50.7595
3;compErr;1;2.486e-06;2.486e-06;2.486e-06
3;init;1;2.15947;2.15947;2.15947
3;update;1;45.6483;45.6483;45.6483
3;sync;1;5.71944;5.71944;5.71944
3;evalKnownDf;1;0;0;0
3;write;1;2.8982e-05;2.8982e-05;2.8982e-05
3;trace;1;0;0;0
3;calc_total;1;51.3678;51.3678;51.3678
326;compErr;1;2.195e-06;2.195e-06;2.195e-06
326;init;1;2.25139;2.25139;2.25139
326;update;1;45.5804;45.5804;45.5804
326;sync;1;1.27846;1.27846;1.27846
326;evalKnownDf;1;0;0;0
326;write;1;2.8702e-05;2.8702e-05;2.8702e-05
326;trace;1;0;0;0
326;calc_total;1;46.8589;46.8589;46.8589
134;compErr;1;2.697e-06;2.697e-06;2.697e-06
134;init;1;2.28812;2.28812;2.28812
134;update;1;45.649;45.649;45.649
134;sync;1;6.82668;6.82668;6.82668
134;evalKnownDf;1;0;0;0
134;write;1;3.0691e-05;3.0691e-05;3.0691e-05
134;trace;1;0;0;0
134;calc_total;1;52.4757;52.4757;52.4757
1238;compErr;1;3.006e-06;3.006e-06;3.006e-06
1238;init;1;2.2546;2.2546;2.2546
1238;update;1;45.7424;45.7424;45.7424
1238;sync;1;7.54476;7.54476;7.54476
1238;evalKnownDf;1;0;0;0
1238;write;1;3.1627e-05;3.1627e-05;3.1627e-05
1238;trace;1;0;0;0
1238;calc_total;1;53.2872;53.2872;53.2872
1086;compErr;1;2.454e-06;2.454e-06;2.454e-06
1086;init;1;2.14201;2.14201;2.14201
1086;update;1;45.8166;45.8166;45.8166
1086;sync;1;5.72091;5.72091;5.72091
1086;evalKnownDf;1;0;0;0
1086;write;1;2.9014e-05;2.9014e-05;2.9014e-05
1086;trace;1;0;0;0
1086;calc_total;1;51.5375;51.5375;51.5375
0;total;1;119.982;119.982;119.982
1134;compErr;1;1.731e-06;1.731e-06;1.731e-06
1134;init;1;2.18495;2.18495;2.18495
1134;update;1;45.5601;45.5601;45.5601
1134;sync;1;1.83665;1.83665;1.83665
1134;evalKnownDf;1;0;0;0
1134;write;1;2.5646e-05;2.5646e-05;2.5646e-05
1134;trace;1;0;0;0
1134;calc_total;1;47.3967;47.3967;47.3967
0;total;1;120.022;120.022;120.022
518;compErr;1;2.482e-06;2.482e-06;2.482e-06
518;init;1;2.15383;2.15383;2.15383
518;update;1;45.4481;45.4481;45.4481
518;sync;1;12.2428;12.2428;12.2428
518;evalKnownDf;1;0;0;0
518;write;1;2.5861e-05;2.5861e-05;2.5861e-05
518;trace;1;0;0;0
518;calc_total;1;57.6909;57.6909;57.6909
614;compErr;1;1.712e-06;1.712e-06;1.712e-06
614;init;1;2.1764;2.1764;2.1764
614;update;1;45.6962;45.6962;45.6962
614;sync;1;11.6822;11.6822;11.6822
614;evalKnownDf;1;0;0;0
614;write;1;2.2944e-05;2.2944e-05;2.2944e-05
614;trace;1;0;0;0
614;calc_total;1;57.3784;57.3784;57.3784
803;compErr;1;1.944e-06;1.944e-06;1.944e-06
803;init;1;2.1695;2.1695;2.1695
803;update;1;46.0157;46.0157;46.0157
803;sync;1;0.766158;0.766158;0.766158
803;evalKnownDf;1;0;0;0
803;write;1;2.5494e-05;2.5494e-05;2.5494e-05
803;trace;1;0;0;0
803;calc_total;1;46.7819;46.7819;46.7819
902;compErr;1;1.959e-06;1.959e-06;1.959e-06
902;init;1;2.21812;2.21812;2.21812
902;update;1;45.4763;45.4763;45.4763
902;sync;1;1.1609;1.1609;1.1609
902;evalKnownDf;1;0;0;0
902;write;1;3.6869e-05;3.6869e-05;3.6869e-05
902;trace;1;0;0;0
902;calc_total;1;46.6372;46.6372;46.6372
182;compErr;1;4.062e-06;4.062e-06;4.062e-06
182;init;1;2.17926;2.17926;2.17926
182;update;1;45.2555;45.2555;45.2555
182;sync;1;10.1144;10.1144;10.1144
182;evalKnownDf;1;0;0;0
182;write;1;2.9719e-05;2.9719e-05;2.9719e-05
182;trace;1;0;0;0
182;calc_total;1;55.3699;55.3699;55.3699
421;compErr;1;2.657e-06;2.657e-06;2.657e-06
421;init;1;2.18417;2.18417;2.18417
421;update;1;45.8084;45.8084;45.8084
421;sync;1;11.8631;11.8631;11.8631
421;evalKnownDf;1;0;0;0
421;write;1;3.4639e-05;3.4639e-05;3.4639e-05
421;trace;1;0;0;0
421;calc_total;1;57.6716;57.6716;57.6716
662;compErr;1;2.807e-06;2.807e-06;2.807e-06
662;init;1;2.1592;2.1592;2.1592
662;update;1;45.7001;45.7001;45.7001
662;sync;1;9.23615;9.23615;9.23615
662;evalKnownDf;1;0;0;0
662;write;1;3.0766e-05;3.0766e-05;3.0766e-05
662;trace;1;0;0;0
662;calc_total;1;54.9362;54.9362;54.9362
1327;compErr;1;2.614e-06;2.614e-06;2.614e-06
1327;init;1;2.1746;2.1746;2.1746
1327;update;1;45.2634;45.2634;45.2634
1327;sync;1;1.25478;1.25478;1.25478
1327;evalKnownDf;1;0;0;0
1327;write;1;3.3654e-05;3.3654e-05;3.3654e-05
1327;trace;1;0;0;0
1327;calc_total;1;46.5182;46.5182;46.5182
0;total;1;119.909;119.909;119.909
1377;calc_total;1;58.7074;58.7074;58.7074
1398;compErr;1;3.314e-06;3.314e-06;3.314e-06
1398;init;1;2.1764;2.1764;2.1764
1398;update;1;45.3286;45.3286;45.3286
1398;sync;1;7.84666;7.84666;7.84666
1398;evalKnownDf;1;0;0;0
1398;write;1;2.9078e-05;2.9078e-05;2.9078e-05
1398;trace;1;0;0;0
1398;calc_total;1;53.1753;53.1753;53.1753
0;total;1;120.002;120.002;120.002
1456;compErr;1;1.739e-06;1.739e-06;1.739e-06
1456;init;1;2.20744;2.20744;2.20744
1456;update;1;45.6327;45.6327;45.6327
1456;sync;1;2.3947;2.3947;2.3947
1456;evalKnownDf;1;0;0;0
1456;write;1;2.6831e-05;2.6831e-05;2.6831e-05
1456;trace;1;0;0;0
1456;calc_total;1;48.0274;48.0274;48.0274
1495;compErr;1;1.8e-06;1.8e-06;1.8e-06
1495;init;1;2.18632;2.18632;2.18632
1495;update;1;45.4679;45.4679;45.4679
1495;sync;1;3.64005;3.64005;3.64005
1495;evalKnownDf;1;0;0;0
1495;write;1;3.1983e-05;3.1983e-05;3.1983e-05
1495;trace;1;0;0;0
1495;calc_total;1;49.108;49.108;49.108
0;total;1;119.943;119.943;119.943
1430;compErr;1;2.062e-06;2.062e-06;2.062e-06
1430;init;1;2.16322;2.16322;2.16322
1430;update;1;45.3952;45.3952;45.3952
1430;sync;1;8.57309;8.57309;8.57309
1430;evalKnownDf;1;0;0;0
1430;write;1;3.091e-05;3.091e-05;3.091e-05
1430;trace;1;0;0;0
1430;calc_total;1;53.9683;53.9683;53.9683
1471;compErr;1;2.853e-06;2.853e-06;2.853e-06
1471;init;1;2.14372;2.14372;2.14372
1471;update;1;45.4691;45.4691;45.4691
1471;sync;1;8.61881;8.61881;8.61881
1471;evalKnownDf;1;0;0;0
1471;write;1;2.9309e-05;2.9309e-05;2.9309e-05
1471;trace;1;0;0;0
1471;calc_total;1;54.088;54.088;54.088
1526;compErr;1;3.28e-06;3.28e-06;3.28e-06
1526;init;1;2.24054;2.24054;2.24054
1526;update;1;45.648;45.648;45.648
1526;sync;1;2.81641;2.81641;2.81641
1526;evalKnownDf;1;0;0;0
1526;write;1;2.9937e-05;2.9937e-05;2.9937e-05
1526;trace;1;0;0;0
1526;calc_total;1;48.4644;48.4644;48.4644
232;compErr;1;2.166e-06;2.166e-06;2.166e-06
232;init;1;2.23378;2.23378;2.23378
232;update;1;45.4752;45.4752;45.4752
232;sync;1;0.733606;0.733606;0.733606
232;evalKnownDf;1;0;0;0
232;write;1;3.0495e-05;3.0495e-05;3.0495e-05
232;trace;1;0;0;0
232;calc_total;1;46.2088;46.2088;46.2088
39;compErr;1;2.785e-06;2.785e-06;2.785e-06
39;init;1;2.23861;2.23861;2.23861
39;update;1;45.7563;45.7563;45.7563
39;sync;1;5.23124;5.23124;5.23124
39;evalKnownDf;1;0;0;0
39;write;1;2.9037e-05;2.9037e-05;2.9037e-05
39;trace;1;0;0;0
39;calc_total;1;50.9876;50.9876;50.9876
855;compErr;1;2.264e-06;2.264e-06;2.264e-06
855;init;1;2.20767;2.20767;2.20767
855;update;1;45.7534;45.7534;45.7534
855;sync;1;0.778896;0.778896;0.778896
855;evalKnownDf;1;0;0;0
855;write;1;2.6993e-05;2.6993e-05;2.6993e-05
855;trace;1;0;0;0
855;calc_total;1;46.5323;46.5323;46.5323
1000;compErr;1;2.288e-06;2.288e-06;2.288e-06
1000;init;1;2.15251;2.15251;2.15251
1000;update;1;45.3027;45.3027;45.3027
1000;sync;1;10.7406;10.7406;10.7406
1000;evalKnownDf;1;0;0;0
1000;write;1;3.3865e-05;3.3865e-05;3.3865e-05
1000;trace;1;0;0;0
1000;calc_total;1;56.0433;56.0433;56.0433
271;compErr;1;2.334e-06;2.334e-06;2.334e-06
271;init;1;2.1506;2.1506;2.1506
271;update;1;45.7086;45.7086;45.7086
271;sync;1;0.790542;0.790542;0.790542
271;evalKnownDf;1;0;0;0
271;write;1;2.9403e-05;2.9403e-05;2.9403e-05
271;trace;1;0;0;0
271;calc_total;1;46.4992;46.4992;46.4992
0;total;1;120.037;120.037;120.037
752;compErr;1;2.354e-06;2.354e-06;2.354e-06
752;init;1;2.15264;2.15264;2.15264
752;update;1;45.6666;45.6666;45.6666
752;sync;1;1.70332;1.70332;1.70332
752;evalKnownDf;1;0;0;0
752;write;1;3.6268e-05;3.6268e-05;3.6268e-05
752;trace;1;0;0;0
752;calc_total;1;47.3699;47.3699;47.3699
0;total;1;120.029;120.029;120.029
956;compErr;1;3.268e-06;3.268e-06;3.268e-06
956;init;1;2.14956;2.14956;2.14956
956;update;1;45.7129;45.7129;45.7129
956;sync;1;9.9367;9.9367;9.9367
956;evalKnownDf;1;0;0;0
956;write;1;2.7745e-05;2.7745e-05;2.7745e-05
956;trace;1;0;0;0
956;calc_total;1;55.6496;55.6496;55.6496
367;compErr;1;1.72e-06;1.72e-06;1.72e-06
367;init;1;2.19643;2.19643;2.19643
367;update;1;45.8184;45.8184;45.8184
367;sync;1;0.89983;0.89983;0.89983
367;evalKnownDf;1;0;0;0
367;write;1;2.7532e-05;2.7532e-05;2.7532e-05
367;trace;1;0;0;0
367;calc_total;1;46.7182;46.7182;46.7182
0;total;1;120.129;120.129;120.129
87;compErr;1;2.986e-06;2.986e-06;2.986e-06
87;init;1;2.17557;2.17557;2.17557
87;update;1;45.7518;45.7518;45.7518
87;sync;1;11.8982;11.8982;11.8982
87;evalKnownDf;1;0;0;0
87;write;1;3.3355e-05;3.3355e-05;3.3355e-05
87;trace;1;0;0;0
87;calc_total;1;57.65;57.65;57.65
560;compErr;1;1.87e-06;1.87e-06;1.87e-06
560;init;1;2.17429;2.17429;2.17429
560;update;1;45.895;45.895;45.895
560;sync;1;13.9974;13.9974;13.9974
560;evalKnownDf;1;0;0;0
560;write;1;2.6547e-05;2.6547e-05;2.6547e-05
560;trace;1;0;0;0
560;calc_total;1;59.8925;59.8925;59.8925
703;compErr;1;2.807e-06;2.807e-06;2.807e-06
703;init;1;2.1455;2.1455;2.1455
703;update;1;45.552;45.552;45.552
703;sync;1;6.07698;6.07698;6.07698
703;evalKnownDf;1;0;0;0
703;write;1;3.0562e-05;3.0562e-05;3.0562e-05
703;trace;1;0;0;0
703;calc_total;1;51.629;51.629;51.629
0;total;1;119.956;119.956;119.956
1191;compErr;1;2.881e-06;2.881e-06;2.881e-06
1191;init;1;2.18601;2.18601;2.18601
1191;update;1;45.7924;45.7924;45.7924
1191;sync;1;10.2524;10.2524;10.2524
1191;evalKnownDf;1;0;0;0
1191;write;1;3.077e-05;3.077e-05;3.077e-05
1191;trace;1;0;0;0
1191;calc_total;1;56.0447;56.0447;56.0447
1295;compErr;1;2.437e-06;2.437e-06;2.437e-06
1295;init;1;2.24;2.24;2.24
1295;update;1;45.8369;45.8369;45.8369
1295;sync;1;20.8187;20.8187;20.8187
1295;evalKnownDf;1;0;0;0
1295;write;1;2.9459e-05;2.9459e-05;2.9459e-05
1295;trace;1;0;0;0
1295;calc_total;1;66.6555;66.6555;66.6555
1053;compErr;1;2.226e-06;2.226e-06;2.226e-06
1053;init;1;2.14793;2.14793;2.14793
1053;update;1;45.326;45.326;45.326
1053;sync;1;9.10339;9.10339;9.10339
1053;evalKnownDf;1;0;0;0
1053;write;1;3.4698e-05;3.4698e-05;3.4698e-05
1053;trace;1;0;0;0
1053;calc_total;1;54.4294;54.4294;54.4294
470;compErr;1;2.061e-06;2.061e-06;2.061e-06
470;init;1;2.15982;2.15982;2.15982
470;update;1;46.0323;46.0323;46.0323
470;sync;1;8.37825;8.37825;8.37825
470;evalKnownDf;1;0;0;0
470;write;1;2.6097e-05;2.6097e-05;2.6097e-05
470;trace;1;0;0;0
470;calc_total;1;54.4106;54.4106;54.4106
1200;compErr;1;1.526e-06;1.526e-06;1.526e-06
1200;init;1;2.1592;2.1592;2.1592
1200;update;1;45.899;45.899;45.899
1200;sync;1;6.71147;6.71147;6.71147
1200;evalKnownDf;1;0;0;0
1200;write;1;2.2329e-05;2.2329e-05;2.2329e-05
1200;trace;1;0;0;0
1200;calc_total;1;52.6104;52.6104;52.6104
0;total;1;119.949;119.949;119.949
543;compErr;1;3.335e-06;3.335e-06;3.335e-06
543;init;1;2.18552;2.18552;2.18552
543;update;1;45.9425;45.9425;45.9425
543;sync;1;0.378717;0.378717;0.378717
543;evalKnownDf;1;0;0;0
543;write;1;4.0638e-05;4.0638e-05;4.0638e-05
543;trace;1;0;0;0
543;calc_total;1;46.3212;46.3212;46.3212
591;compErr;1;2.876e-06;2.876e-06;2.876e-06
591;init;1;2.15349;2.15349;2.15349
591;update;1;45.6612;45.6612;45.6612
591;sync;1;12.931;12.931;12.931
591;evalKnownDf;1;0;0;0
591;write;1;3.6422e-05;3.6422e-05;3.6422e-05
591;trace;1;0;0;0
591;calc_total;1;58.5922;58.5922;58.5922
919;compErr;1;2.459e-06;2.459e-06;2.459e-06
919;init;1;2.17774;2.17774;2.17774
919;update;1;45.4298;45.4298;45.4298
919;sync;1;13.1697;13.1697;13.1697
919;evalKnownDf;1;0;0;0
919;write;1;3.1423e-05;3.1423e-05;3.1423e-05
919;trace;1;0;0;0
919;calc_total;1;58.5994;58.5994;58.5994
0;total;1;119.988;119.988;119.988
48;compErr;1;2.143e-06;2.143e-06;2.143e-06
48;init;1;2.13019;2.13019;2.13019
48;update;1;45.7929;45.7929;45.7929
48;sync;1;46.527;46.527;46.527
48;evalKnownDf;1;0;0;0
48;write;1;2.5534e-05;2.5534e-05;2.5534e-05
48;trace;1;0;0;0
48;calc_total;1;92.32;92.32;92.32
0;total;1;119.998;119.998;119.998
1165;compErr;1;2.957e-06;2.957e-06;2.957e-06
1165;init;1;2.12879;2.12879;2.12879
1165;update;1;45.635;45.635;45.635
1165;sync;1;42.3362;42.3362;42.3362
1165;evalKnownDf;1;0;0;0
1165;write;1;2.9839e-05;2.9839e-05;2.9839e-05
1165;trace;1;0;0;0
1165;calc_total;1;87.9712;87.9712;87.9712
111;compErr;1;1.734e-06;1.734e-06;1.734e-06
111;init;1;2.18839;2.18839;2.18839
111;update;1;45.909;45.909;45.909
111;sync;1;10.7112;10.7112;10.7112
111;evalKnownDf;1;0;0;0
111;write;1;2.3695e-05;2.3695e-05;2.3695e-05
111;trace;1;0;0;0
111;calc_total;1;56.6202;56.6202;56.6202
159;compErr;1;3.044e-06;3.044e-06;3.044e-06
159;init;1;2.13131;2.13131;2.13131
159;update;1;45.4044;45.4044;45.4044
159;sync;1;14.7382;14.7382;14.7382
159;evalKnownDf;1;0;0;0
159;write;1;3.3391e-05;3.3391e-05;3.3391e-05
159;trace;1;0;0;0
159;calc_total;1;60.1427;60.1427;60.1427
495;compErr;1;1.933e-06;1.933e-06;1.933e-06
495;init;1;2.15298;2.15298;2.15298
495;update;1;45.7211;45.7211;45.7211
495;sync;1;13.8933;13.8933;13.8933
495;evalKnownDf;1;0;0;0
495;write;1;2.6083e-05;2.6083e-05;2.6083e-05
495;trace;1;0;0;0
495;calc_total;1;59.6144;59.6144;59.6144
207;compErr;1;1.831e-06;1.831e-06;1.831e-06
207;init;1;2.15436;2.15436;2.15436
207;update;1;45.8775;45.8775;45.8775
207;sync;1;11.0299;11.0299;11.0299
207;evalKnownDf;1;0;0;0
207;write;1;2.8168e-05;2.8168e-05;2.8168e-05
207;trace;1;0;0;0
207;calc_total;1;56.9074;56.9074;56.9074
1071;compErr;1;1.888e-06;1.888e-06;1.888e-06
1071;init;1;2.23482;2.23482;2.23482
1071;update;1;45.6896;45.6896;45.6896
1071;sync;1;4.34823;4.34823;4.34823
1071;evalKnownDf;1;0;0;0
1071;write;1;2.7297e-05;2.7297e-05;2.7297e-05
1071;trace;1;0;0;0
1071;calc_total;1;50.0378;50.0378;50.0378
308;compErr;1;2.406e-06;2.406e-06;2.406e-06
308;init;1;2.17293;2.17293;2.17293
308;update;1;45.6428;45.6428;45.6428
308;sync;1;1.69422;1.69422;1.69422
308;evalKnownDf;1;0;0;0
308;write;1;2.5208e-05;2.5208e-05;2.5208e-05
308;trace;1;0;0;0
308;calc_total;1;47.337;47.337;47.337
351;compErr;1;2.893e-06;2.893e-06;2.893e-06
351;init;1;2.13692;2.13692;2.13692
351;update;1;45.8358;45.8358;45.8358
351;sync;1;14.5819;14.5819;14.5819
351;evalKnownDf;1;0;0;0
351;write;1;3.5224e-05;3.5224e-05;3.5224e-05
351;trace;1;0;0;0
351;calc_total;1;60.4178;60.4178;60.4178
399;compErr;1;2.077e-06;2.077e-06;2.077e-06
399;init;1;2.15742;2.15742;2.15742
399;update;1;45.6979;45.6979;45.6979
399;sync;1;13.2421;13.2421;13.2421
399;evalKnownDf;1;0;0;0
399;write;1;2.7314e-05;2.7314e-05;2.7314e-05
399;trace;1;0;0;0
399;calc_total;1;58.94;58.94;58.94
248;compErr;1;1.407e-06;1.407e-06;1.407e-06
248;init;1;2.22528;2.22528;2.22528
248;update;1;46.1927;46.1927;46.1927
248;sync;1;1.11855;1.11855;1.11855
248;evalKnownDf;1;0;0;0
248;write;1;2.0211e-05;2.0211e-05;2.0211e-05
248;trace;1;0;0;0
248;calc_total;1;47.3113;47.3113;47.3113
823;compErr;1;1.664e-06;1.664e-06;1.664e-06
823;init;1;2.13799;2.13799;2.13799
823;update;1;45.4583;45.4583;45.4583
823;sync;1;13.2486;13.2486;13.2486
823;evalKnownDf;1;0;0;0
823;write;1;2.7157e-05;2.7157e-05;2.7157e-05
823;trace;1;0;0;0
823;calc_total;1;58.7069;58.7069;58.7069
881;compErr;1;2.4e-06;2.4e-06;2.4e-06
881;init;1;2.19379;2.19379;2.19379
881;update;1;45.6828;45.6828;45.6828
881;sync;1;8.82818;8.82818;8.82818
881;evalKnownDf;1;0;0;0
881;write;1;2.7523e-05;2.7523e-05;2.7523e-05
881;trace;1;0;0;0
881;calc_total;1;54.511;54.511;54.511
967;compErr;1;3.345e-06;3.345e-06;3.345e-06
967;init;1;2.15784;2.15784;2.15784
967;update;1;45.8683;45.8683;45.8683
967;sync;1;11.3777;11.3777;11.3777
967;evalKnownDf;1;0;0;0
967;write;1;2.6761e-05;2.6761e-05;2.6761e-05
967;trace;1;0;0;0
967;calc_total;1;57.246;57.246;57.246
0;total;1;119.983;119.983;119.983
639;compErr;1;2.636e-06;2.636e-06;2.636e-06
639;init;1;2.12968;2.12968;2.12968
639;update;1;45.3756;45.3756;45.3756
639;sync;1;10.6321;10.6321;10.6321
639;evalKnownDf;1;0;0;0
639;write;1;3.1438e-05;3.1438e-05;3.1438e-05
639;trace;1;0;0;0
639;calc_total;1;56.0077;56.0077;56.0077
1258;compErr;1;3.123e-06;3.123e-06;3.123e-06
1258;init;1;2.23694;2.23694;2.23694
1258;update;1;45.3313;45.3313;45.3313
1258;sync;1;6.06784;6.06784;6.06784
1258;evalKnownDf;1;0;0;0
1258;write;1;2.7873e-05;2.7873e-05;2.7873e-05
1258;trace;1;0;0;0
1258;calc_total;1;51.3991;51.3991;51.3991
679;compErr;1;1.577e-06;1.577e-06;1.577e-06
679;init;1;2.14012;2.14012;2.14012
679;update;1;45.6773;45.6773;45.6773
679;sync;1;14.4019;14.4019;14.4019
679;evalKnownDf;1;0;0;0
679;write;1;2.5602e-05;2.5602e-05;2.5602e-05
679;trace;1;0;0;0
679;calc_total;1;60.0792;60.0792;60.0792
0;total;1;119.959;119.959;119.959
735;compErr;1;2.101e-06;2.101e-06;2.101e-06
735;init;1;2.14053;2.14053;2.14053
735;update;1;45.6032;45.6032;45.6032
735;sync;1;10.438;10.438;10.438
735;evalKnownDf;1;0;0;0
735;write;1;3.0827e-05;3.0827e-05;3.0827e-05
735;trace;1;0;0;0
735;calc_total;1;56.0412;56.0412;56.0412
1015;compErr;1;1.34e-06;1.34e-06;1.34e-06
1015;init;1;2.17197;2.17197;2.17197
1015;update;1;46.4918;46.4918;46.4918
1015;sync;1;3.88233;3.88233;3.88233
1015;evalKnownDf;1;0;0;0
1015;write;1;2.1006e-05;2.1006e-05;2.1006e-05
1015;trace;1;0;0;0
1015;calc_total;1;50.3742;50.3742;50.3742
783;compErr;1;2.236e-06;2.236e-06;2.236e-06
783;init;1;2.15002;2.15002;2.15002
783;update;1;45.8639;45.8639;45.8639
783;sync;1;10.797;10.797;10.797
783;evalKnownDf;1;0;0;0
783;write;1;3.2957e-05;3.2957e-05;3.2957e-05
783;trace;1;0;0;0
783;calc_total;1;56.6608;56.6608;56.6608
1119;compErr;1;1.933e-06;1.933e-06;1.933e-06
1119;init;1;2.1236;2.1236;2.1236
1119;update;1;45.3814;45.3814;45.3814
1119;sync;1;5.27155;5.27155;5.27155
1119;evalKnownDf;1;0;0;0
1119;write;1;2.9184e-05;2.9184e-05;2.9184e-05
1119;trace;1;0;0;0
1119;calc_total;1;50.653;50.653;50.653
440;compErr;1;1.873e-06;1.873e-06;1.873e-06
440;init;1;2.22991;2.22991;2.22991
440;update;1;45.6742;45.6742;45.6742
440;sync;1;0.563579;0.563579;0.563579
440;evalKnownDf;1;0;0;0
440;write;1;2.893e-05;2.893e-05;2.893e-05
440;trace;1;0;0;0
440;calc_total;1;46.2378;46.2378;46.2378
1312;compErr;1;1.871e-06;1.871e-06;1.871e-06
1312;init;1;2.12411;2.12411;2.12411
1312;update;1;45.578;45.578;45.578
1312;sync;1;45.7697;45.7697;45.7697
1363;compErr;1;2.19e-06;2.19e-06;2.19e-06
1363;init;1;2.16472;2.16472;2.16472
1363;update;1;45.9591;45.9591;45.9591
1363;sync;1;6.44943;6.44943;6.44943
1363;evalKnownDf;1;0;0;0
1363;write;1;3.3311e-05;3.3311e-05;3.3311e-05
1363;trace;1;0;0;0
1363;calc_total;1;52.4086;52.4086;52.4086
6;compErr;1;2.44e-06;2.44e-06;2.44e-06
6;init;1;2.1744;2.1744;2.1744
6;update;1;45.6953;45.6953;45.6953
6;sync;1;5.01966;5.01966;5.01966
6;evalKnownDf;1;0;0;0
6;write;1;2.867e-05;2.867e-05;2.867e-05
6;trace;1;0;0;0
6;calc_total;1;50.7149;50.7149;50.7149
327;compErr;1;2.159e-06;2.159e-06;2.159e-06
327;init;1;2.16834;2.16834;2.16834
327;update;1;45.5993;45.5993;45.5993
327;sync;1;1.08864;1.08864;1.08864
327;evalKnownDf;1;0;0;0
327;write;1;3.0199e-05;3.0199e-05;3.0199e-05
327;trace;1;0;0;0
327;calc_total;1;46.688;46.688;46.688
135;compErr;1;2.313e-06;2.313e-06;2.313e-06
135;init;1;2.31144;2.31144;2.31144
135;update;1;45.418;45.418;45.418
135;sync;1;6.63079;6.63079;6.63079
135;evalKnownDf;1;0;0;0
135;write;1;2.6538e-05;2.6538e-05;2.6538e-05
135;trace;1;0;0;0
135;calc_total;1;52.0488;52.0488;52.0488
1239;compErr;1;2.584e-06;2.584e-06;2.584e-06
1239;init;1;2.17015;2.17015;2.17015
1239;update;1;45.5798;45.5798;45.5798
1239;sync;1;7.57485;7.57485;7.57485
1239;evalKnownDf;1;0;0;0
1239;write;1;3.475e-05;3.475e-05;3.475e-05
1239;trace;1;0;0;0
1239;calc_total;1;53.1547;53.1547;53.1547
1087;compErr;1;3.49e-06;3.49e-06;3.49e-06
1087;init;1;2.18832;2.18832;2.18832
1087;update;1;45.5584;45.5584;45.5584
1087;sync;1;6.22018;6.22018;6.22018
1087;evalKnownDf;1;0;0;0
1087;write;1;3.1982e-05;3.1982e-05;3.1982e-05
1087;trace;1;0;0;0
1087;calc_total;1;51.7786;51.7786;51.7786
0;total;1;119.982;119.982;119.982
1135;compErr;1;1.97e-06;1.97e-06;1.97e-06
1135;init;1;2.16259;2.16259;2.16259
1135;update;1;45.2221;45.2221;45.2221
1135;sync;1;1.98551;1.98551;1.98551
1135;evalKnownDf;1;0;0;0
1135;write;1;2.804e-05;2.804e-05;2.804e-05
1135;trace;1;0;0;0
1135;calc_total;1;47.2076;47.2076;47.2076
0;total;1;120.021;120.021;120.021
519;compErr;1;1.528e-06;1.528e-06;1.528e-06
519;init;1;2.15095;2.15095;2.15095
519;update;1;45.4213;45.4213;45.4213
519;sync;1;12.1552;12.1552;12.1552
519;evalKnownDf;1;0;0;0
519;write;1;2.8418e-05;2.8418e-05;2.8418e-05
519;trace;1;0;0;0
519;calc_total;1;57.5765;57.5765;57.5765
615;compErr;1;2.373e-06;2.373e-06;2.373e-06
615;init;1;2.14735;2.14735;2.14735
615;update;1;45.8416;45.8416;45.8416
615;sync;1;11.2721;11.2721;11.2721
615;evalKnownDf;1;0;0;0
615;write;1;2.9078e-05;2.9078e-05;2.9078e-05
615;trace;1;0;0;0
615;calc_total;1;57.1137;57.1137;57.1137
806;compErr;1;2.538e-06;2.538e-06;2.538e-06
806;init;1;2.16896;2.16896;2.16896
806;update;1;45.7149;45.7149;45.7149
806;sync;1;0.581499;0.581499;0.581499
806;evalKnownDf;1;0;0;0
806;write;1;3.0102e-05;3.0102e-05;3.0102e-05
806;trace;1;0;0;0
806;calc_total;1;46.2964;46.2964;46.2964
903;compErr;1;1.805e-06;1.805e-06;1.805e-06
903;init;1;2.26478;2.26478;2.26478
903;update;1;46.0741;46.0741;46.0741
903;sync;1;0.434583;0.434583;0.434583
903;evalKnownDf;1;0;0;0
903;write;1;2.7939e-05;2.7939e-05;2.7939e-05
903;trace;1;0;0;0
903;calc_total;1;46.5086;46.5086;46.5086
183;compErr;1;4.265e-06;4.265e-06;4.265e-06
183;init;1;2.20547;2.20547;2.20547
183;update;1;45.6453;45.6453;45.6453
183;sync;1;8.75539;8.75539;8.75539
183;evalKnownDf;1;0;0;0
183;write;1;3.3762e-05;3.3762e-05;3.3762e-05
183;trace;1;0;0;0
183;calc_total;1;54.4007;54.4007;54.4007
422;compErr;1;3.615e-06;3.615e-06;3.615e-06
422;init;1;2.1696;2.1696;2.1696
422;update;1;45.3426;45.3426;45.3426
422;sync;1;12.1711;12.1711;12.1711
422;evalKnownDf;1;0;0;0
422;write;1;3.3517e-05;3.3517e-05;3.3517e-05
422;trace;1;0;0;0
422;calc_total;1;57.5137;57.5137;57.5137
663;compErr;1;2.14e-06;2.14e-06;2.14e-06
663;init;1;2.16354;2.16354;2.16354
663;update;1;45.7205;45.7205;45.7205
663;sync;1;10.4952;10.4952;10.4952
663;evalKnownDf;1;0;0;0
663;write;1;2.4598e-05;2.4598e-05;2.4598e-05
663;trace;1;0;0;0
663;calc_total;1;56.2156;56.2156;56.2156
1328;compErr;1;3.806e-06;3.806e-06;3.806e-06
1328;init;1;2.1743;2.1743;2.1743
1328;update;1;45.261;45.261;45.261
1328;sync;1;0.705657;0.705657;0.705657
1328;evalKnownDf;1;0;0;0
1328;write;1;3.7693e-05;3.7693e-05;3.7693e-05
1328;trace;1;0;0;0
1328;calc_total;1;45.9667;45.9667;45.9667
0;total;1;119.909;119.909;119.909
1380;compErr;1;5.079e-06;5.079e-06;5.079e-06
1380;init;1;2.16026;2.16026;2.16026
1380;update;1;45.2173;45.2173;45.2173
1380;sync;1;12.8215;12.8215;12.8215
1380;evalKnownDf;1;0;0;0
1380;write;1;3.6384e-05;3.6384e-05;3.6384e-05
1380;trace;1;0;0;0
1380;calc_total;1;58.0388;58.0388;58.0388
1399;compErr;1;1.325e-06;1.325e-06;1.325e-06
1399;init;1;2.21158;2.21158;2.21158
1399;update;1;45.5966;45.5966;45.5966
1399;sync;1;6.77133;6.77133;6.77133
1399;evalKnownDf;1;0;0;0
1399;write;1;2.2515e-05;2.2515e-05;2.2515e-05
1399;trace;1;0;0;0
1399;calc_total;1;52.3679;52.3679;52.3679
0;total;1;120.002;120.002;120.002
1457;compErr;1;2.131e-06;2.131e-06;2.131e-06
1457;init;1;2.19925;2.19925;2.19925
1457;update;1;45.3453;45.3453;45.3453
1457;sync;1;6.49773;6.49773;6.49773
1457;evalKnownDf;1;0;0;0
1457;write;1;3.1796e-05;3.1796e-05;3.1796e-05
1457;trace;1;0;0;0
1457;calc_total;1;51.843;51.843;51.843
1496;compErr;1;2.116e-06;2.116e-06;2.116e-06
1496;init;1;2.15467;2.15467;2.15467
1496;update;1;45.4728;45.4728;45.4728
1496;sync;1;2.69711;2.69711;2.69711
1496;evalKnownDf;1;0;0;0
1496;write;1;2.9317e-05;2.9317e-05;2.9317e-05
1496;trace;1;0;0;0
1496;calc_total;1;48.1699;48.1699;48.1699
0;total;1;119.937;119.937;119.937
1431;compErr;1;2.339e-06;2.339e-06;2.339e-06
1431;init;1;2.26014;2.26014;2.26014
1431;update;1;45.442;45.442;45.442
1431;sync;1;8.17122;8.17122;8.17122
1431;evalKnownDf;1;0;0;0
1431;write;1;3.0824e-05;3.0824e-05;3.0824e-05
1431;trace;1;0;0;0
1431;calc_total;1;53.6132;53.6132;53.6132
1476;compErr;1;2.211e-06;2.211e-06;2.211e-06
1476;init;1;2.15684;2.15684;2.15684
1476;update;1;45.6541;45.6541;45.6541
1476;sync;1;10.7462;10.7462;10.7462
1476;evalKnownDf;1;0;0;0
1476;write;1;3.4342e-05;3.4342e-05;3.4342e-05
1476;trace;1;0;0;0
1476;calc_total;1;56.4003;56.4003;56.4003
1527;compErr;1;2.16e-06;2.16e-06;2.16e-06
1527;init;1;2.26957;2.26957;2.26957
1527;update;1;45.8229;45.8229;45.8229
1527;sync;1;2.48692;2.48692;2.48692
1527;evalKnownDf;1;0;0;0
1527;write;1;2.713e-05;2.713e-05;2.713e-05
1527;trace;1;0;0;0
1527;calc_total;1;48.3099;48.3099;48.3099
233;compErr;1;2.257e-06;2.257e-06;2.257e-06
233;init;1;2.17955;2.17955;2.17955
233;update;1;45.3804;45.3804;45.3804
233;sync;1;1.15245;1.15245;1.15245
233;evalKnownDf;1;0;0;0
233;write;1;3.0635e-05;3.0635e-05;3.0635e-05
233;trace;1;0;0;0
233;calc_total;1;46.5329;46.5329;46.5329
40;compErr;1;2.491e-06;2.491e-06;2.491e-06
40;init;1;2.20862;2.20862;2.20862
40;update;1;45.9371;45.9371;45.9371
40;sync;1;4.18516;4.18516;4.18516
40;evalKnownDf;1;0;0;0
40;write;1;3.1886e-05;3.1886e-05;3.1886e-05
40;trace;1;0;0;0
40;calc_total;1;50.1223;50.1223;50.1223
856;compErr;1;1.629e-06;1.629e-06;1.629e-06
856;init;1;2.18739;2.18739;2.18739
856;update;1;46.0548;46.0548;46.0548
856;sync;1;0.078561;0.078561;0.078561
856;evalKnownDf;1;0;0;0
856;write;1;2.1556e-05;2.1556e-05;2.1556e-05
856;trace;1;0;0;0
856;calc_total;1;46.1334;46.1334;46.1334
1001;compErr;1;2.173e-06;2.173e-06;2.173e-06
1001;init;1;2.19264;2.19264;2.19264
1001;update;1;45.4177;45.4177;45.4177
1001;sync;1;12.1907;12.1907;12.1907
1001;evalKnownDf;1;0;0;0
1001;write;1;3.0684e-05;3.0684e-05;3.0684e-05
1001;trace;1;0;0;0
1001;calc_total;1;57.6083;57.6083;57.6083
272;compErr;1;2.239e-06;2.239e-06;2.239e-06
272;init;1;2.22173;2.22173;2.22173
272;update;1;46.0109;46.0109;46.0109
272;sync;1;0.64294;0.64294;0.64294
272;evalKnownDf;1;0;0;0
272;write;1;2.7652e-05;2.7652e-05;2.7652e-05
272;trace;1;0;0;0
272;calc_total;1;46.6538;46.6538;46.6538
0;total;1;120.037;120.037;120.037
753;compErr;1;3.093e-06;3.093e-06;3.093e-06
753;init;1;2.14485;2.14485;2.14485
753;update;1;45.7201;45.7201;45.7201
753;sync;1;11.7587;11.7587;11.7587
753;evalKnownDf;1;0;0;0
753;write;1;3.2485e-05;3.2485e-05;3.2485e-05
753;trace;1;0;0;0
753;calc_total;1;57.4788;57.4788;57.4788
0;total;1;120.028;120.028;120.028
957;compErr;1;4.196e-06;4.196e-06;4.196e-06
957;init;1;2.15909;2.15909;2.15909
957;update;1;45.5185;45.5185;45.5185
957;sync;1;11.0976;11.0976;11.0976
957;evalKnownDf;1;0;0;0
957;write;1;2.8806e-05;2.8806e-05;2.8806e-05
957;trace;1;0;0;0
957;calc_total;1;56.6161;56.6161;56.6161
368;compErr;1;2.464e-06;2.464e-06;2.464e-06
368;init;1;2.21455;2.21455;2.21455
368;update;1;45.7208;45.7208;45.7208
368;sync;1;1.10218;1.10218;1.10218
368;evalKnownDf;1;0;0;0
368;write;1;4.18e-05;4.18e-05;4.18e-05
368;trace;1;0;0;0
368;calc_total;1;46.823;46.823;46.823
0;total;1;120.129;120.129;120.129
88;compErr;1;3.279e-06;3.279e-06;3.279e-06
88;init;1;2.16425;2.16425;2.16425
88;update;1;45.5392;45.5392;45.5392
88;sync;1;12.1264;12.1264;12.1264
88;evalKnownDf;1;0;0;0
88;write;1;3.5761e-05;3.5761e-05;3.5761e-05
88;trace;1;0;0;0
88;calc_total;1;57.6656;57.6656;57.6656
561;compErr;1;1.95e-06;1.95e-06;1.95e-06
561;init;1;2.14678;2.14678;2.14678
561;update;1;45.2973;45.2973;45.2973
561;sync;1;14.8554;14.8554;14.8554
561;evalKnownDf;1;0;0;0
561;write;1;2.7447e-05;2.7447e-05;2.7447e-05
561;trace;1;0;0;0
561;calc_total;1;60.1527;60.1527;60.1527
704;compErr;1;2.53e-06;2.53e-06;2.53e-06
704;init;1;2.17757;2.17757;2.17757
704;update;1;45.9653;45.9653;45.9653
704;sync;1;1.96493;1.96493;1.96493
704;evalKnownDf;1;0;0;0
704;write;1;1.8733e-05;1.8733e-05;1.8733e-05
704;trace;1;0;0;0
704;calc_total;1;47.9303;47.9303;47.9303
0;total;1;119.956;119.956;119.956
1192;compErr;1;3.704e-06;3.704e-06;3.704e-06
1192;init;1;2.14979;2.14979;2.14979
1192;update;1;45.5997;45.5997;45.5997
1192;sync;1;9.01284;9.01284;9.01284
1192;evalKnownDf;1;0;0;0
1192;write;1;3.7179e-05;3.7179e-05;3.7179e-05
1192;trace;1;0;0;0
1192;calc_total;1;54.6126;54.6126;54.6126
1272;compErr;1;2.103e-06;2.103e-06;2.103e-06
1272;init;1;2.17419;2.17419;2.17419
1054;compErr;1;2.999e-06;2.999e-06;2.999e-06
1054;init;1;2.15053;2.15053;2.15053
1054;update;1;45.3587;45.3587;45.3587
1054;sync;1;8.85806;8.85806;8.85806
1054;evalKnownDf;1;0;0;0
1054;write;1;3.0988e-05;3.0988e-05;3.0988e-05
1054;trace;1;0;0;0
1054;calc_total;1;54.2167;54.2167;54.2167
473;compErr;1;6.693e-06;6.693e-06;6.693e-06
473;init;1;2.17426;2.17426;2.17426
473;update;1;45.4348;45.4348;45.4348
473;sync;1;9.08154;9.08154;9.08154
473;evalKnownDf;1;0;0;0
473;write;1;1.9837e-05;1.9837e-05;1.9837e-05
473;trace;1;0;0;0
473;calc_total;1;54.5163;54.5163;54.5163
1201;compErr;1;1.899e-06;1.899e-06;1.899e-06
1201;init;1;2.15766;2.15766;2.15766
1201;update;1;45.7374;45.7374;45.7374
1201;sync;1;10.3613;10.3613;10.3613
1201;evalKnownDf;1;0;0;0
1201;write;1;2.4733e-05;2.4733e-05;2.4733e-05
1201;trace;1;0;0;0
1201;calc_total;1;56.0987;56.0987;56.0987
0;total;1;119.94;119.94;119.94
544;compErr;1;2.921e-06;2.921e-06;2.921e-06
544;init;1;2.16568;2.16568;2.16568
544;update;1;45.6769;45.6769;45.6769
544;sync;1;0.543804;0.543804;0.543804
544;evalKnownDf;1;0;0;0
544;write;1;3.7205e-05;3.7205e-05;3.7205e-05
544;trace;1;0;0;0
544;calc_total;1;46.2207;46.2207;46.2207
592;compErr;1;2.989e-06;2.989e-06;2.989e-06
592;init;1;2.15618;2.15618;2.15618
592;update;1;45.5215;45.5215;45.5215
592;sync;1;10.4048;10.4048;10.4048
592;evalKnownDf;1;0;0;0
592;write;1;3.9011e-05;3.9011e-05;3.9011e-05
592;trace;1;0;0;0
592;calc_total;1;55.9263;55.9263;55.9263
920;compErr;1;2.788e-06;2.788e-06;2.788e-06
920;init;1;2.15028;2.15028;2.15028
920;update;1;45.7231;45.7231;45.7231
920;sync;1;12.2226;12.2226;12.2226
920;evalKnownDf;1;0;0;0
920;write;1;3.694e-05;3.694e-05;3.694e-05
920;trace;1;0;0;0
920;calc_total;1;57.9457;57.9457;57.9457
0;total;1;119.989;119.989;119.989
49;compErr;1;3.233e-06;3.233e-06;3.233e-06
49;init;1;2.21042;2.21042;2.21042
49;update;1;45.7692;45.7692;45.7692
49;sync;1;1.32833;1.32833;1.32833
49;evalKnownDf;1;0;0;0
49;write;1;3.2937e-05;3.2937e-05;3.2937e-05
49;trace;1;0;0;0
49;calc_total;1;47.0976;47.0976;47.0976
0;total;1;119.997;119.997;119.997
1166;compErr;1;2.987e-06;2.987e-06;2.987e-06
1166;init;1;2.13257;2.13257;2.13257
1166;update;1;45.527;45.527;45.527
1166;sync;1;42.1468;42.1468;42.1468
1166;evalKnownDf;1;0;0;0
1166;write;1;3.4543e-05;3.4543e-05;3.4543e-05
1166;trace;1;0;0;0
1166;calc_total;1;87.6738;87.6738;87.6738
112;compErr;1;2.526e-06;2.526e-06;2.526e-06
112;init;1;2.16709;2.16709;2.16709
112;update;1;45.4353;45.4353;45.4353
112;sync;1;3.48909;3.48909;3.48909
112;evalKnownDf;1;0;0;0
112;write;1;3.6505e-05;3.6505e-05;3.6505e-05
112;trace;1;0;0;0
112;calc_total;1;48.9244;48.9244;48.9244
160;compErr;1;3.682e-06;3.682e-06;3.682e-06
160;init;1;2.12779;2.12779;2.12779
160;update;1;46.1967;46.1967;46.1967
160;sync;1;41.2665;41.2665;41.2665
160;evalKnownDf;1;0;0;0
160;write;1;3.1326e-05;3.1326e-05;3.1326e-05
160;trace;1;0;0;0
160;calc_total;1;87.4632;87.4632;87.4632
496;compErr;1;4.021e-06;4.021e-06;4.021e-06
496;init;1;2.14298;2.14298;2.14298
496;update;1;45.8852;45.8852;45.8852
496;sync;1;12.7475;12.7475;12.7475
496;evalKnownDf;1;0;0;0
496;write;1;3.4305e-05;3.4305e-05;3.4305e-05
496;trace;1;0;0;0
496;calc_total;1;58.6327;58.6327;58.6327
208;compErr;1;2.557e-06;2.557e-06;2.557e-06
208;init;1;2.15318;2.15318;2.15318
208;update;1;45.7193;45.7193;45.7193
208;sync;1;10.632;10.632;10.632
208;evalKnownDf;1;0;0;0
208;write;1;3.2796e-05;3.2796e-05;3.2796e-05
208;trace;1;0;0;0
208;calc_total;1;56.3513;56.3513;56.3513
1072;compErr;1;2.557e-06;2.557e-06;2.557e-06
1072;init;1;2.23895;2.23895;2.23895
1072;update;1;45.4618;45.4618;45.4618
1072;sync;1;4.2363;4.2363;4.2363
1072;evalKnownDf;1;0;0;0
1072;write;1;3.08e-05;3.08e-05;3.08e-05
1072;trace;1;0;0;0
1072;calc_total;1;49.6981;49.6981;49.6981
310;compErr;1;2.247e-06;2.247e-06;2.247e-06
310;init;1;2.15814;2.15814;2.15814
310;update;1;45.7521;45.7521;45.7521
310;sync;1;0.454611;0.454611;0.454611
310;evalKnownDf;1;0;0;0
310;write;1;2.4387e-05;2.4387e-05;2.4387e-05
310;trace;1;0;0;0
310;calc_total;1;46.2067;46.2067;46.2067
352;compErr;1;3.472e-06;3.472e-06;3.472e-06
352;init;1;2.15572;2.15572;2.15572
352;update;1;45.388;45.388;45.388
352;sync;1;15.8407;15.8407;15.8407
352;evalKnownDf;1;0;0;0
352;write;1;3.8207e-05;3.8207e-05;3.8207e-05
352;trace;1;0;0;0
352;calc_total;1;61.2287;61.2287;61.2287
400;compErr;1;2.335e-06;2.335e-06;2.335e-06
400;init;1;2.15392;2.15392;2.15392
400;update;1;45.6785;45.6785;45.6785
400;sync;1;13.9739;13.9739;13.9739
400;evalKnownDf;1;0;0;0
400;write;1;3.5024e-05;3.5024e-05;3.5024e-05
400;trace;1;0;0;0
400;calc_total;1;59.6524;59.6524;59.6524
249;compErr;1;1.42e-06;1.42e-06;1.42e-06
249;init;1;2.22207;2.22207;2.22207
249;update;1;45.7745;45.7745;45.7745
249;sync;1;0.945618;0.945618;0.945618
249;evalKnownDf;1;0;0;0
249;write;1;2.1753e-05;2.1753e-05;2.1753e-05
249;trace;1;0;0;0
249;calc_total;1;46.7201;46.7201;46.7201
824;compErr;1;1.642e-06;1.642e-06;1.642e-06
824;init;1;2.14557;2.14557;2.14557
824;update;1;45.8811;45.8811;45.8811
824;sync;1;12.5213;12.5213;12.5213
824;evalKnownDf;1;0;0;0
824;write;1;2.8912e-05;2.8912e-05;2.8912e-05
824;trace;1;0;0;0
824;calc_total;1;58.4024;58.4024;58.4024
883;compErr;1;2.382e-06;2.382e-06;2.382e-06
883;init;1;2.14897;2.14897;2.14897
883;update;1;45.6793;45.6793;45.6793
883;sync;1;8.57883;8.57883;8.57883
883;evalKnownDf;1;0;0;0
883;write;1;2.8223e-05;2.8223e-05;2.8223e-05
883;trace;1;0;0;0
883;calc_total;1;54.2582;54.2582;54.2582
968;compErr;1;2.067e-06;2.067e-06;2.067e-06
968;init;1;2.19158;2.19158;2.19158
968;update;1;46.0444;46.0444;46.0444
968;sync;1;10.4172;10.4172;10.4172
968;evalKnownDf;1;0;0;0
968;write;1;2.506e-05;2.506e-05;2.506e-05
968;trace;1;0;0;0
968;calc_total;1;56.4616;56.4616;56.4616
0;total;1;119.983;119.983;119.983
640;compErr;1;1.886e-06;1.886e-06;1.886e-06
640;init;1;2.12804;2.12804;2.12804
640;update;1;45.5684;45.5684;45.5684
640;sync;1;39.3486;39.3486;39.3486
640;evalKnownDf;1;0;0;0
640;write;1;3.2729e-05;3.2729e-05;3.2729e-05
640;trace;1;0;0;0
640;calc_total;1;84.917;84.917;84.917
1259;compErr;1;2.048e-06;2.048e-06;2.048e-06
1259;init;1;2.14731;2.14731;2.14731
1259;update;1;45.5124;45.5124;45.5124
1259;sync;1;5.57559;5.57559;5.57559
1259;evalKnownDf;1;0;0;0
1259;write;1;2.9048e-05;2.9048e-05;2.9048e-05
1259;trace;1;0;0;0
1259;calc_total;1;51.0879;51.0879;51.0879
680;compErr;1;2.134e-06;2.134e-06;2.134e-06
680;init;1;2.14209;2.14209;2.14209
680;update;1;45.8891;45.8891;45.8891
680;sync;1;12.9211;12.9211;12.9211
680;evalKnownDf;1;0;0;0
680;write;1;2.8894e-05;2.8894e-05;2.8894e-05
680;trace;1;0;0;0
680;calc_total;1;58.8102;58.8102;58.8102
0;total;1;119.961;119.961;119.961
736;compErr;1;8.605e-06;8.605e-06;8.605e-06
736;init;1;2.14918;2.14918;2.14918
736;update;1;45.6055;45.6055;45.6055
736;sync;1;1.32125;1.32125;1.32125
736;evalKnownDf;1;0;0;0
736;write;1;2.9097e-05;2.9097e-05;2.9097e-05
736;trace;1;0;0;0
736;calc_total;1;46.9268;46.9268;46.9268
1016;compErr;1;1.785e-06;1.785e-06;1.785e-06
1016;init;1;2.14756;2.14756;2.14756
1016;update;1;45.7163;45.7163;45.7163
1016;sync;1;4.38963;4.38963;4.38963
1016;evalKnownDf;1;0;0;0
1016;write;1;2.7716e-05;2.7716e-05;2.7716e-05
1016;trace;1;0;0;0
1016;calc_total;1;50.1059;50.1059;50.1059
784;compErr;1;2.066e-06;2.066e-06;2.066e-06
784;init;1;2.19044;2.19044;2.19044
784;update;1;45.6451;45.6451;45.6451
784;sync;1;0.903285;0.903285;0.903285
784;evalKnownDf;1;0;0;0
784;write;1;3.354e-05;3.354e-05;3.354e-05
784;trace;1;0;0;0
784;calc_total;1;46.5483;46.5483;46.5483
1120;compErr;1;2.326e-06;2.326e-06;2.326e-06
1120;init;1;2.14459;2.14459;2.14459
1120;update;1;45.2165;45.2165;45.2165
1120;sync;1;10.289;10.289;10.289
1120;evalKnownDf;1;0;0;0
1120;write;1;3.1868e-05;3.1868e-05;3.1868e-05
1120;trace;1;0;0;0
1120;calc_total;1;55.5054;55.5054;55.5054
441;compErr;1;1.246e-06;1.246e-06;1.246e-06
441;init;1;2.18133;2.18133;2.18133
441;update;1;45.9388;45.9388;45.9388
441;sync;1;0.321682;0.321682;0.321682
441;evalKnownDf;1;0;0;0
441;write;1;2.2462e-05;2.2462e-05;2.2462e-05
441;trace;1;0;0;0
441;calc_total;1;46.2604;46.2604;46.2604
1313;compErr;1;2.212e-06;2.212e-06;2.212e-06
1313;init;1;2.1411;2.1411;2.1411
1313;update;1;45.4927;45.4927;45.4927
1313;sync;1;14.5859;14.5859;14.5859
1313;evalKnownDf;1;0;0;0
1365;compErr;1;2.118e-06;2.118e-06;2.118e-06
1365;init;1;2.19189;2.19189;2.19189
1365;update;1;45.5758;45.5758;45.5758
1365;sync;1;5.56836;5.56836;5.56836
1365;evalKnownDf;1;0;0;0
1365;write;1;2.6864e-05;2.6864e-05;2.6864e-05
1365;trace;1;0;0;0
1365;calc_total;1;51.1442;51.1442;51.1442
8;compErr;1;2.737e-06;2.737e-06;2.737e-06
8;init;1;2.17444;2.17444;2.17444
8;update;1;45.4425;45.4425;45.4425
8;sync;1;5.56045;5.56045;5.56045
8;evalKnownDf;1;0;0;0
8;write;1;3.0462e-05;3.0462e-05;3.0462e-05
8;trace;1;0;0;0
8;calc_total;1;51.003;51.003;51.003
328;compErr;1;2.722e-06;2.722e-06;2.722e-06
328;init;1;2.17431;2.17431;2.17431
328;update;1;45.7865;45.7865;45.7865
328;sync;1;0.740046;0.740046;0.740046
328;evalKnownDf;1;0;0;0
328;write;1;3.2114e-05;3.2114e-05;3.2114e-05
328;trace;1;0;0;0
328;calc_total;1;46.5266;46.5266;46.5266
136;compErr;1;2.132e-06;2.132e-06;2.132e-06
136;init;1;2.32529;2.32529;2.32529
136;update;1;45.6342;45.6342;45.6342
136;sync;1;5.52164;5.52164;5.52164
136;evalKnownDf;1;0;0;0
136;write;1;3.1214e-05;3.1214e-05;3.1214e-05
136;trace;1;0;0;0
136;calc_total;1;51.1559;51.1559;51.1559
1240;compErr;1;2.226e-06;2.226e-06;2.226e-06
1240;init;1;2.25545;2.25545;2.25545
1240;update;1;45.4872;45.4872;45.4872
1240;sync;1;7.85878;7.85878;7.85878
1240;evalKnownDf;1;0;0;0
1240;write;1;3.8364e-05;3.8364e-05;3.8364e-05
1240;trace;1;0;0;0
1240;calc_total;1;53.346;53.346;53.346
1088;compErr;1;2.889e-06;2.889e-06;2.889e-06
1088;init;1;2.13079;2.13079;2.13079
1088;update;1;45.5703;45.5703;45.5703
1088;sync;1;48.1779;48.1779;48.1779
1088;evalKnownDf;1;0;0;0
1088;write;1;2.8924e-05;2.8924e-05;2.8924e-05
1088;trace;1;0;0;0
1088;calc_total;1;93.7482;93.7482;93.7482
0;total;1;119.975;119.975;119.975
1136;compErr;1;1.681e-06;1.681e-06;1.681e-06
1136;init;1;2.15177;2.15177;2.15177
1136;update;1;45.7331;45.7331;45.7331
1136;sync;1;0.706149;0.706149;0.706149
1136;evalKnownDf;1;0;0;0
1136;write;1;2.5885e-05;2.5885e-05;2.5885e-05
1136;trace;1;0;0;0
1136;calc_total;1;46.4393;46.4393;46.4393
0;total;1;120.021;120.021;120.021
520;compErr;1;2.912e-06;2.912e-06;2.912e-06
520;init;1;2.16164;2.16164;2.16164
520;update;1;45.6011;45.6011;45.6011
520;sync;1;3.84831;3.84831;3.84831
520;evalKnownDf;1;0;0;0
520;write;1;3.2189e-05;3.2189e-05;3.2189e-05
520;trace;1;0;0;0
520;calc_total;1;49.4494;49.4494;49.4494
616;compErr;1;3.466e-06;3.466e-06;3.466e-06
616;init;1;2.15793;2.15793;2.15793
616;update;1;45.682;45.682;45.682
616;sync;1;10.4912;10.4912;10.4912
616;evalKnownDf;1;0;0;0
616;write;1;2.8832e-05;2.8832e-05;2.8832e-05
616;trace;1;0;0;0
616;calc_total;1;56.1732;56.1732;56.1732
807;compErr;1;9.96e-07;9.96e-07;9.96e-07
807;init;1;2.23805;2.23805;2.23805
807;update;1;46.1665;46.1665;46.1665
807;sync;1;0.318707;0.318707;0.318707
807;evalKnownDf;1;0;0;0
807;write;1;1.9704e-05;1.9704e-05;1.9704e-05
807;trace;1;0;0;0
807;calc_total;1;46.4852;46.4852;46.4852
904;compErr;1;1.947e-06;1.947e-06;1.947e-06
904;init;1;2.17954;2.17954;2.17954
904;update;1;45.9126;45.9126;45.9126
904;sync;1;0.285816;0.285816;0.285816
904;evalKnownDf;1;0;0;0
904;write;1;2.9133e-05;2.9133e-05;2.9133e-05
904;trace;1;0;0;0
904;calc_total;1;46.1984;46.1984;46.1984
184;compErr;1;2.722e-06;2.722e-06;2.722e-06
184;init;1;2.21625;2.21625;2.21625
184;update;1;45.375;45.375;45.375
184;sync;1;9.9237;9.9237;9.9237
184;evalKnownDf;1;0;0;0
184;write;1;3.3665e-05;3.3665e-05;3.3665e-05
184;trace;1;0;0;0
184;calc_total;1;55.2987;55.2987;55.2987
423;compErr;1;1.353e-06;1.353e-06;1.353e-06
423;init;1;2.18507;2.18507;2.18507
423;update;1;45.7732;45.7732;45.7732
423;sync;1;11.5671;11.5671;11.5671
423;evalKnownDf;1;0;0;0
423;write;1;2.2971e-05;2.2971e-05;2.2971e-05
423;trace;1;0;0;0
423;calc_total;1;57.3403;57.3403;57.3403
664;compErr;1;2.267e-06;2.267e-06;2.267e-06
664;init;1;2.19754;2.19754;2.19754
664;update;1;45.9453;45.9453;45.9453
664;sync;1;7.70395;7.70395;7.70395
664;evalKnownDf;1;0;0;0
664;write;1;3.1562e-05;3.1562e-05;3.1562e-05
664;trace;1;0;0;0
664;calc_total;1;53.6492;53.6492;53.6492
1329;compErr;1;2.871e-06;2.871e-06;2.871e-06
1329;init;1;2.18607;2.18607;2.18607
1329;update;1;45.3643;45.3643;45.3643
1329;sync;1;1.21727;1.21727;1.21727
1329;evalKnownDf;1;0;0;0
1329;write;1;3.6109e-05;3.6109e-05;3.6109e-05
1329;trace;1;0;0;0
1329;calc_total;1;46.5816;46.5816;46.5816
0;total;1;119.909;119.909;119.909
1381;compErr;1;5.917e-06;5.917e-06;5.917e-06
1381;init;1;2.15661;2.15661;2.15661
1381;update;1;45.4541;45.4541;45.4541
1381;sync;1;12.0158;12.0158;12.0158
1381;evalKnownDf;1;0;0;0
1381;write;1;2.9656e-05;2.9656e-05;2.9656e-05
1381;trace;1;0;0;0
1381;calc_total;1;57.4699;57.4699;57.4699
1400;compErr;1;3.208e-06;3.208e-06;3.208e-06
1400;init;1;2.15714;2.15714;2.15714
1400;update;1;45.6847;45.6847;45.6847
1400;sync;1;6.50956;6.50956;6.50956
1400;evalKnownDf;1;0;0;0
1400;write;1;3.7614e-05;3.7614e-05;3.7614e-05
1400;trace;1;0;0;0
1400;calc_total;1;52.1943;52.1943;52.1943
0;total;1;120.002;120.002;120.002
1458;compErr;1;2.005e-06;2.005e-06;2.005e-06
1458;init;1;2.15639;2.15639;2.15639
1458;update;1;45.6123;45.6123;45.6123
1458;sync;1;7.23057;7.23057;7.23057
1458;evalKnownDf;1;0;0;0
1458;write;1;2.7045e-05;2.7045e-05;2.7045e-05
1458;trace;1;0;0;0
1458;calc_total;1;52.8429;52.8429;52.8429
1497;compErr;1;2.086e-06;2.086e-06;2.086e-06
1497;init;1;2.19193;2.19193;2.19193
1497;update;1;45.8985;45.8985;45.8985
1497;sync;1;2.28081;2.28081;2.28081
1497;evalKnownDf;1;0;0;0
1497;write;1;3.2239e-05;3.2239e-05;3.2239e-05
1497;trace;1;0;0;0
1497;calc_total;1;48.1793;48.1793;48.1793
0;total;1;119.937;119.937;119.937
1432;compErr;1;3.548e-06;3.548e-06;3.548e-06
1432;init;1;2.16006;2.16006;2.16006
1432;update;1;45.5835;45.5835;45.5835
1432;sync;1;7.99985;7.99985;7.99985
1432;evalKnownDf;1;0;0;0
1432;write;1;3.7583e-05;3.7583e-05;3.7583e-05
1432;trace;1;0;0;0
1432;calc_total;1;53.5833;53.5833;53.5833
1477;compErr;1;3.031e-06;3.031e-06;3.031e-06
1477;init;1;2.14293;2.14293;2.14293
1477;update;1;45.4019;45.4019;45.4019
1477;sync;1;11.2146;11.2146;11.2146
1477;evalKnownDf;1;0;0;0
1477;write;1;3.3009e-05;3.3009e-05;3.3009e-05
1477;trace;1;0;0;0
1477;calc_total;1;56.6165;56.6165;56.6165
1528;compErr;1;2.078e-06;2.078e-06;2.078e-06
1528;init;1;2.24584;2.24584;2.24584
1528;update;1;45.3238;45.3238;45.3238
1528;sync;1;2.76419;2.76419;2.76419
1528;evalKnownDf;1;0;0;0
1528;write;1;3.7299e-05;3.7299e-05;3.7299e-05
1528;trace;1;0;0;0
1528;calc_total;1;48.088;48.088;48.088
234;compErr;1;2.164e-06;2.164e-06;2.164e-06
234;init;1;2.21148;2.21148;2.21148
234;update;1;45.3898;45.3898;45.3898
234;sync;1;1.2458;1.2458;1.2458
234;evalKnownDf;1;0;0;0
234;write;1;3.0995e-05;3.0995e-05;3.0995e-05
234;trace;1;0;0;0
234;calc_total;1;46.6356;46.6356;46.6356
41;compErr;1;2.061e-06;2.061e-06;2.061e-06
41;init;1;2.2004;2.2004;2.2004
41;update;1;45.6562;45.6562;45.6562
41;sync;1;5.45659;5.45659;5.45659
41;evalKnownDf;1;0;0;0
41;write;1;3.3111e-05;3.3111e-05;3.3111e-05
41;trace;1;0;0;0
41;calc_total;1;51.1128;51.1128;51.1128
857;compErr;1;2.654e-06;2.654e-06;2.654e-06
857;init;1;2.19163;2.19163;2.19163
857;update;1;46.0567;46.0567;46.0567
857;sync;1;0.534313;0.534313;0.534313
857;evalKnownDf;1;0;0;0
857;write;1;2.9684e-05;2.9684e-05;2.9684e-05
857;trace;1;0;0;0
857;calc_total;1;46.5911;46.5911;46.5911
1002;compErr;1;2.915e-06;2.915e-06;2.915e-06
1002;init;1;2.14399;2.14399;2.14399
1002;update;1;45.6169;45.6169;45.6169
1002;sync;1;11.3218;11.3218;11.3218
1002;evalKnownDf;1;0;0;0
1002;write;1;2.8165e-05;2.8165e-05;2.8165e-05
1002;trace;1;0;0;0
1002;calc_total;1;56.9387;56.9387;56.9387
273;compErr;1;2.671e-06;2.671e-06;2.671e-06
273;init;1;2.15089;2.15089;2.15089
273;update;1;45.317;45.317;45.317
273;sync;1;1.12237;1.12237;1.12237
273;evalKnownDf;1;0;0;0
273;write;1;2.8694e-05;2.8694e-05;2.8694e-05
273;trace;1;0;0;0
273;calc_total;1;46.4394;46.4394;46.4394
0;total;1;120.037;120.037;120.037
754;compErr;1;2.773e-06;2.773e-06;2.773e-06
754;init;1;2.14509;2.14509;2.14509
754;update;1;45.7268;45.7268;45.7268
754;sync;1;11.5312;11.5312;11.5312
754;evalKnownDf;1;0;0;0
754;write;1;3.4575e-05;3.4575e-05;3.4575e-05
754;trace;1;0;0;0
754;calc_total;1;57.2579;57.2579;57.2579
0;total;1;120.026;120.026;120.026
958;compErr;1;2.369e-06;2.369e-06;2.369e-06
958;init;1;2.16874;2.16874;2.16874
958;update;1;45.4695;45.4695;45.4695
958;sync;1;12.1181;12.1181;12.1181
958;evalKnownDf;1;0;0;0
958;write;1;2.6808e-05;2.6808e-05;2.6808e-05
958;trace;1;0;0;0
958;calc_total;1;57.5876;57.5876;57.5876
369;compErr;1;2.991e-06;2.991e-06;2.991e-06
369;init;1;2.16236;2.16236;2.16236
369;update;1;45.669;45.669;45.669
369;sync;1;0.898617;0.898617;0.898617
369;evalKnownDf;1;0;0;0
369;write;1;3.1843e-05;3.1843e-05;3.1843e-05
369;trace;1;0;0;0
369;calc_total;1;46.5676;46.5676;46.5676
0;total;1;120.129;120.129;120.129
89;compErr;1;4.243e-06;4.243e-06;4.243e-06
89;init;1;2.17383;2.17383;2.17383
89;update;1;45.205;45.205;45.205
89;sync;1;13.2009;13.2009;13.2009
89;evalKnownDf;1;0;0;0
89;write;1;3.4385e-05;3.4385e-05;3.4385e-05
89;trace;1;0;0;0
89;calc_total;1;58.4059;58.4059;58.4059
562;compErr;1;1.862e-06;1.862e-06;1.862e-06
562;init;1;2.13247;2.13247;2.13247
562;update;1;45.9235;45.9235;45.9235
562;sync;1;14.0319;14.0319;14.0319
562;evalKnownDf;1;0;0;0
562;write;1;2.8998e-05;2.8998e-05;2.8998e-05
562;trace;1;0;0;0
562;calc_total;1;59.9555;59.9555;59.9555
705;compErr;1;3.276e-06;3.276e-06;3.276e-06
705;init;1;2.12946;2.12946;2.12946
705;update;1;45.4615;45.4615;45.4615
705;sync;1;51.9769;51.9769;51.9769
705;evalKnownDf;1;0;0;0
705;write;1;2.6973e-05;2.6973e-05;2.6973e-05
705;trace;1;0;0;0
705;calc_total;1;97.4385;97.4385;97.4385
0;total;1;119.943;119.943;119.943
1193;compErr;1;2.415e-06;2.415e-06;2.415e-06
1193;init;1;2.18366;2.18366;2.18366
1193;update;1;45.4783;45.4783;45.4783
1193;sync;1;13.8741;13.8741;13.8741
1193;evalKnownDf;1;0;0;0
1193;write;1;3.5789e-05;3.5789e-05;3.5789e-05
1193;trace;1;0;0;0
1193;calc_total;1;59.3524;59.3524;59.3524
1272;update;1;45.45;45.45;45.45
1272;sync;1;21.8037;21.8037;21.8037
1272;evalKnownDf;1;0;0;0
1272;write;1;3.4363e-05;3.4363e-05;3.4363e-05
1272;trace;1;0;0;0
1055;compErr;1;2.212e-06;2.212e-06;2.212e-06
1055;init;1;2.17769;2.17769;2.17769
1055;update;1;45.4392;45.4392;45.4392
1055;sync;1;8.49549;8.49549;8.49549
1055;evalKnownDf;1;0;0;0
1055;write;1;4.0985e-05;4.0985e-05;4.0985e-05
1055;trace;1;0;0;0
1055;calc_total;1;53.9347;53.9347;53.9347
475;compErr;1;1.982e-06;1.982e-06;1.982e-06
475;init;1;2.21682;2.21682;2.21682
475;update;1;45.9633;45.9633;45.9633
475;sync;1;9.14479;9.14479;9.14479
475;evalKnownDf;1;0;0;0
475;write;1;2.6937e-05;2.6937e-05;2.6937e-05
475;trace;1;0;0;0
475;calc_total;1;55.1081;55.1081;55.1081
1202;compErr;1;1.255e-06;1.255e-06;1.255e-06
1202;init;1;2.1543;2.1543;2.1543
1202;update;1;45.703;45.703;45.703
1202;sync;1;11.1813;11.1813;11.1813
1202;evalKnownDf;1;0;0;0
1202;write;1;2.3802e-05;2.3802e-05;2.3802e-05
1202;trace;1;0;0;0
1202;calc_total;1;56.8843;56.8843;56.8843
0;total;1;119.949;119.949;119.949
545;compErr;1;4.632e-06;4.632e-06;4.632e-06
545;init;1;2.27103;2.27103;2.27103
545;update;1;45.6906;45.6906;45.6906
545;sync;1;1.56916;1.56916;1.56916
545;evalKnownDf;1;0;0;0
545;write;1;3.7663e-05;3.7663e-05;3.7663e-05
545;trace;1;0;0;0
545;calc_total;1;47.2598;47.2598;47.2598
593;compErr;1;3.153e-06;3.153e-06;3.153e-06
593;init;1;2.1552;2.1552;2.1552
593;update;1;45.4222;45.4222;45.4222
593;sync;1;13.364;13.364;13.364
593;evalKnownDf;1;0;0;0
593;write;1;3.4528e-05;3.4528e-05;3.4528e-05
593;trace;1;0;0;0
593;calc_total;1;58.7863;58.7863;58.7863
921;compErr;1;2.525e-06;2.525e-06;2.525e-06
921;init;1;2.1509;2.1509;2.1509
921;update;1;45.6018;45.6018;45.6018
921;sync;1;12.7539;12.7539;12.7539
921;evalKnownDf;1;0;0;0
921;write;1;4.6603e-05;4.6603e-05;4.6603e-05
921;trace;1;0;0;0
921;calc_total;1;58.3558;58.3558;58.3558
0;total;1;119.988;119.988;119.988
50;compErr;1;4.074e-06;4.074e-06;4.074e-06
50;init;1;2.208;2.208;2.208
50;update;1;45.8138;45.8138;45.8138
50;sync;1;1.96468;1.96468;1.96468
50;evalKnownDf;1;0;0;0
50;write;1;3.0433e-05;3.0433e-05;3.0433e-05
50;trace;1;0;0;0
50;calc_total;1;47.7784;47.7784;47.7784
0;total;1;119.997;119.997;119.997
1167;compErr;1;3.403e-06;3.403e-06;3.403e-06
1167;init;1;2.14874;2.14874;2.14874
1167;update;1;45.8225;45.8225;45.8225
1167;sync;1;6.62721;6.62721;6.62721
1167;evalKnownDf;1;0;0;0
1167;write;1;3.1582e-05;3.1582e-05;3.1582e-05
1167;trace;1;0;0;0
1167;calc_total;1;52.4497;52.4497;52.4497
113;compErr;1;2.788e-06;2.788e-06;2.788e-06
113;init;1;2.14253;2.14253;2.14253
113;update;1;45.2883;45.2883;45.2883
113;sync;1;11.4243;11.4243;11.4243
113;evalKnownDf;1;0;0;0
113;write;1;3.1336e-05;3.1336e-05;3.1336e-05
113;trace;1;0;0;0
113;calc_total;1;56.7126;56.7126;56.7126
161;compErr;1;2.964e-06;2.964e-06;2.964e-06
161;init;1;2.1415;2.1415;2.1415
161;update;1;45.1007;45.1007;45.1007
161;sync;1;19.0769;19.0769;19.0769
161;evalKnownDf;1;0;0;0
161;write;1;3.4592e-05;3.4592e-05;3.4592e-05
161;trace;1;0;0;0
161;calc_total;1;64.1775;64.1775;64.1775
497;compErr;1;2.876e-06;2.876e-06;2.876e-06
497;init;1;2.1549;2.1549;2.1549
497;update;1;45.4905;45.4905;45.4905
497;sync;1;14.7831;14.7831;14.7831
497;evalKnownDf;1;0;0;0
497;write;1;3.418e-05;3.418e-05;3.418e-05
497;trace;1;0;0;0
497;calc_total;1;60.2737;60.2737;60.2737
209;compErr;1;2.602e-06;2.602e-06;2.602e-06
209;init;1;2.17627;2.17627;2.17627
209;update;1;45.4514;45.4514;45.4514
209;sync;1;11.4202;11.4202;11.4202
209;evalKnownDf;1;0;0;0
209;write;1;3.5486e-05;3.5486e-05;3.5486e-05
209;trace;1;0;0;0
209;calc_total;1;56.8716;56.8716;56.8716
1073;compErr;1;2.52e-06;2.52e-06;2.52e-06
1073;init;1;2.21973;2.21973;2.21973
1073;update;1;45.6059;45.6059;45.6059
1073;sync;1;4.4426;4.4426;4.4426
1073;evalKnownDf;1;0;0;0
1073;write;1;3.0342e-05;3.0342e-05;3.0342e-05
1073;trace;1;0;0;0
1073;calc_total;1;50.0485;50.0485;50.0485
311;compErr;1;1.885e-06;1.885e-06;1.885e-06
311;init;1;2.16934;2.16934;2.16934
311;update;1;45.9074;45.9074;45.9074
311;sync;1;0.632768;0.632768;0.632768
311;evalKnownDf;1;0;0;0
311;write;1;2.7098e-05;2.7098e-05;2.7098e-05
311;trace;1;0;0;0
311;calc_total;1;46.5402;46.5402;46.5402
353;compErr;1;3.456e-06;3.456e-06;3.456e-06
353;init;1;2.15481;2.15481;2.15481
353;update;1;45.5887;45.5887;45.5887
353;sync;1;16.8439;16.8439;16.8439
353;evalKnownDf;1;0;0;0
353;write;1;3.4061e-05;3.4061e-05;3.4061e-05
353;trace;1;0;0;0
353;calc_total;1;62.4326;62.4326;62.4326
401;compErr;1;2.691e-06;2.691e-06;2.691e-06
401;init;1;2.14316;2.14316;2.14316
401;update;1;45.6192;45.6192;45.6192
401;sync;1;13.2909;13.2909;13.2909
401;evalKnownDf;1;0;0;0
401;write;1;3.4455e-05;3.4455e-05;3.4455e-05
401;trace;1;0;0;0
401;calc_total;1;58.91;58.91;58.91
250;compErr;1;1.874e-06;1.874e-06;1.874e-06
250;init;1;2.20368;2.20368;2.20368
250;update;1;45.8138;45.8138;45.8138
250;sync;1;0.740568;0.740568;0.740568
250;evalKnownDf;1;0;0;0
250;write;1;2.4626e-05;2.4626e-05;2.4626e-05
250;trace;1;0;0;0
250;calc_total;1;46.5544;46.5544;46.5544
825;compErr;1;1.783e-06;1.783e-06;1.783e-06
825;init;1;2.17453;2.17453;2.17453
825;update;1;45.8243;45.8243;45.8243
825;sync;1;12.4851;12.4851;12.4851
825;evalKnownDf;1;0;0;0
825;write;1;3.0766e-05;3.0766e-05;3.0766e-05
825;trace;1;0;0;0
825;calc_total;1;58.3094;58.3094;58.3094
884;compErr;1;2.234e-06;2.234e-06;2.234e-06
884;init;1;2.17815;2.17815;2.17815
884;update;1;45.8622;45.8622;45.8622
884;sync;1;8.3028;8.3028;8.3028
884;evalKnownDf;1;0;0;0
884;write;1;2.9276e-05;2.9276e-05;2.9276e-05
884;trace;1;0;0;0
884;calc_total;1;54.165;54.165;54.165
969;compErr;1;2.425e-06;2.425e-06;2.425e-06
969;init;1;2.14113;2.14113;2.14113
969;update;1;45.3419;45.3419;45.3419
969;sync;1;11.6427;11.6427;11.6427
969;evalKnownDf;1;0;0;0
969;write;1;2.6853e-05;2.6853e-05;2.6853e-05
969;trace;1;0;0;0
969;calc_total;1;56.9845;56.9845;56.9845
0;total;1;119.982;119.982;119.982
641;compErr;1;2.39e-06;2.39e-06;2.39e-06
641;init;1;2.14791;2.14791;2.14791
641;update;1;45.5745;45.5745;45.5745
641;sync;1;16.3564;16.3564;16.3564
641;evalKnownDf;1;0;0;0
641;write;1;3.2095e-05;3.2095e-05;3.2095e-05
641;trace;1;0;0;0
641;calc_total;1;61.9309;61.9309;61.9309
1260;compErr;1;2.416e-06;2.416e-06;2.416e-06
1260;init;1;2.21427;2.21427;2.21427
1260;update;1;45.6494;45.6494;45.6494
1260;sync;1;6.15146;6.15146;6.15146
1260;evalKnownDf;1;0;0;0
1260;write;1;3.4301e-05;3.4301e-05;3.4301e-05
1260;trace;1;0;0;0
1260;calc_total;1;51.8008;51.8008;51.8008
681;compErr;1;2.138e-06;2.138e-06;2.138e-06
681;init;1;2.15473;2.15473;2.15473
681;update;1;45.6128;45.6128;45.6128
681;sync;1;13.1289;13.1289;13.1289
681;evalKnownDf;1;0;0;0
681;write;1;3.1832e-05;3.1832e-05;3.1832e-05
681;trace;1;0;0;0
681;calc_total;1;58.7416;58.7416;58.7416
0;total;1;119.961;119.961;119.961
737;compErr;1;2.482e-06;2.482e-06;2.482e-06
737;init;1;2.15437;2.15437;2.15437
737;update;1;45.5139;45.5139;45.5139
737;sync;1;52.1118;52.1118;52.1118
737;evalKnownDf;1;0;0;0
737;write;1;2.4815e-05;2.4815e-05;2.4815e-05
737;trace;1;0;0;0
737;calc_total;1;97.6257;97.6257;97.6257
1017;compErr;1;1.405e-06;1.405e-06;1.405e-06
1017;init;1;2.1454;2.1454;2.1454
1017;update;1;45.765;45.765;45.765
1017;sync;1;4.20494;4.20494;4.20494
1017;evalKnownDf;1;0;0;0
1017;write;1;2.4977e-05;2.4977e-05;2.4977e-05
1017;trace;1;0;0;0
1017;calc_total;1;49.97;49.97;49.97
785;compErr;1;1.907e-06;1.907e-06;1.907e-06
785;init;1;2.15383;2.15383;2.15383
785;update;1;45.7185;45.7185;45.7185
785;sync;1;10.952;10.952;10.952
785;evalKnownDf;1;0;0;0
785;write;1;2.9351e-05;2.9351e-05;2.9351e-05
785;trace;1;0;0;0
785;calc_total;1;56.6704;56.6704;56.6704
1121;compErr;1;2.078e-06;2.078e-06;2.078e-06
1121;init;1;2.14283;2.14283;2.14283
1121;update;1;45.207;45.207;45.207
1121;sync;1;14.4534;14.4534;14.4534
1121;evalKnownDf;1;0;0;0
1121;write;1;3.0437e-05;3.0437e-05;3.0437e-05
1121;trace;1;0;0;0
1121;calc_total;1;59.6604;59.6604;59.6604
442;compErr;1;2.117e-06;2.117e-06;2.117e-06
442;init;1;2.15313;2.15313;2.15313
442;update;1;45.6457;45.6457;45.6457
442;sync;1;0.404671;0.404671;0.404671
442;evalKnownDf;1;0;0;0
442;write;1;2.8692e-05;2.8692e-05;2.8692e-05
442;trace;1;0;0;0
442;calc_total;1;46.0503;46.0503;46.0503
1314;compErr;1;1.291e-06;1.291e-06;1.291e-06
1314;init;1;2.1464;2.1464;2.1464
1314;update;1;46.2891;46.2891;46.2891
1314;sync;1;11.4912;11.4912;11.4912
1314;evalKnownDf;1;0;0;0
1314;write;1;2.317e-05;2.317e-05;2.317e-05
1314;trace;1;0;0;0
1366;compErr;1;2.367e-06;2.367e-06;2.367e-06
1366;init;1;2.15647;2.15647;2.15647
1366;update;1;45.8433;45.8433;45.8433
1366;sync;1;5.33433;5.33433;5.33433
1366;evalKnownDf;1;0;0;0
1366;write;1;5.6893e-05;5.6893e-05;5.6893e-05
1366;trace;1;0;0;0
1366;calc_total;1;51.1776;51.1776;51.1776
10;compErr;1;4.726e-06;4.726e-06;4.726e-06
10;init;1;2.23722;2.23722;2.23722
10;update;1;45.4431;45.4431;45.4431
10;sync;1;4.77537;4.77537;4.77537
10;evalKnownDf;1;0;0;0
10;write;1;3.0716e-05;3.0716e-05;3.0716e-05
10;trace;1;0;0;0
10;calc_total;1;50.2185;50.2185;50.2185
329;compErr;1;1.743e-06;1.743e-06;1.743e-06
329;init;1;2.17085;2.17085;2.17085
329;update;1;45.7376;45.7376;45.7376
329;sync;1;1.10393;1.10393;1.10393
329;evalKnownDf;1;0;0;0
329;write;1;3.4691e-05;3.4691e-05;3.4691e-05
329;trace;1;0;0;0
329;calc_total;1;46.8416;46.8416;46.8416
138;compErr;1;2.102e-06;2.102e-06;2.102e-06
138;init;1;2.2806;2.2806;2.2806
138;update;1;45.6932;45.6932;45.6932
138;sync;1;3.89846;3.89846;3.89846
138;evalKnownDf;1;0;0;0
138;write;1;3.0039e-05;3.0039e-05;3.0039e-05
138;trace;1;0;0;0
138;calc_total;1;49.5916;49.5916;49.5916
1241;compErr;1;2.809e-06;2.809e-06;2.809e-06
1241;init;1;2.16705;2.16705;2.16705
1241;update;1;45.3523;45.3523;45.3523
1241;sync;1;9.53672;9.53672;9.53672
1241;evalKnownDf;1;0;0;0
1241;write;1;3.8891e-05;3.8891e-05;3.8891e-05
1241;trace;1;0;0;0
1241;calc_total;1;54.889;54.889;54.889
1089;compErr;1;3.062e-06;3.062e-06;3.062e-06
1089;init;1;2.18663;2.18663;2.18663
1089;update;1;45.2358;45.2358;45.2358
1089;sync;1;16.9993;16.9993;16.9993
1089;evalKnownDf;1;0;0;0
1089;write;1;2.9542e-05;2.9542e-05;2.9542e-05
1089;trace;1;0;0;0
1089;calc_total;1;62.2351;62.2351;62.2351
0;total;1;119.975;119.975;119.975
1137;compErr;1;1.865e-06;1.865e-06;1.865e-06
1137;init;1;2.14303;2.14303;2.14303
1137;update;1;46.4353;46.4353;46.4353
1137;sync;1;0.621191;0.621191;0.621191
1137;evalKnownDf;1;0;0;0
1137;write;1;2.1277e-05;2.1277e-05;2.1277e-05
1137;trace;1;0;0;0
1137;calc_total;1;47.0565;47.0565;47.0565
0;total;1;120.021;120.021;120.021
521;compErr;1;2.011e-06;2.011e-06;2.011e-06
521;init;1;2.14145;2.14145;2.14145
521;update;1;45.5902;45.5902;45.5902
521;sync;1;11.9421;11.9421;11.9421
521;evalKnownDf;1;0;0;0
521;write;1;2.7924e-05;2.7924e-05;2.7924e-05
521;trace;1;0;0;0
521;calc_total;1;57.5323;57.5323;57.5323
617;compErr;1;3.666e-06;3.666e-06;3.666e-06
617;init;1;2.16467;2.16467;2.16467
617;update;1;45.3466;45.3466;45.3466
617;sync;1;12.2354;12.2354;12.2354
617;evalKnownDf;1;0;0;0
617;write;1;3.3221e-05;3.3221e-05;3.3221e-05
617;trace;1;0;0;0
617;calc_total;1;57.582;57.582;57.582
808;compErr;1;3.016e-06;3.016e-06;3.016e-06
808;init;1;2.16951;2.16951;2.16951
808;update;1;45.9786;45.9786;45.9786
808;sync;1;0.256643;0.256643;0.256643
808;evalKnownDf;1;0;0;0
808;write;1;3.2284e-05;3.2284e-05;3.2284e-05
808;trace;1;0;0;0
808;calc_total;1;46.2353;46.2353;46.2353
905;compErr;1;3.134e-06;3.134e-06;3.134e-06
905;init;1;2.22745;2.22745;2.22745
905;update;1;46.0167;46.0167;46.0167
905;sync;1;0.504113;0.504113;0.504113
905;evalKnownDf;1;0;0;0
905;write;1;3.1936e-05;3.1936e-05;3.1936e-05
905;trace;1;0;0;0
905;calc_total;1;46.5208;46.5208;46.5208
185;compErr;1;3.327e-06;3.327e-06;3.327e-06
185;init;1;2.21443;2.21443;2.21443
185;update;1;45.4554;45.4554;45.4554
185;sync;1;9.99906;9.99906;9.99906
185;evalKnownDf;1;0;0;0
185;write;1;3.473e-05;3.473e-05;3.473e-05
185;trace;1;0;0;0
185;calc_total;1;55.4545;55.4545;55.4545
424;compErr;1;3.045e-06;3.045e-06;3.045e-06
424;init;1;2.20227;2.20227;2.20227
424;update;1;45.7819;45.7819;45.7819
424;sync;1;3.36165;3.36165;3.36165
424;evalKnownDf;1;0;0;0
424;write;1;3.6601e-05;3.6601e-05;3.6601e-05
424;trace;1;0;0;0
424;calc_total;1;49.1435;49.1435;49.1435
665;compErr;1;2.476e-06;2.476e-06;2.476e-06
665;init;1;2.15005;2.15005;2.15005
665;update;1;45.3326;45.3326;45.3326
665;sync;1;9.62274;9.62274;9.62274
665;evalKnownDf;1;0;0;0
665;write;1;3.226e-05;3.226e-05;3.226e-05
665;trace;1;0;0;0
665;calc_total;1;54.9554;54.9554;54.9554
1330;compErr;1;2.193e-06;2.193e-06;2.193e-06
1330;init;1;2.2052;2.2052;2.2052
1330;update;1;45.6047;45.6047;45.6047
1330;sync;1;1.04388;1.04388;1.04388
1330;evalKnownDf;1;0;0;0
1330;write;1;2.9963e-05;2.9963e-05;2.9963e-05
1330;trace;1;0;0;0
1330;calc_total;1;46.6486;46.6486;46.6486
0;total;1;119.909;119.909;119.909
1382;compErr;1;5.993e-06;5.993e-06;5.993e-06
1382;init;1;2.15823;2.15823;2.15823
1382;update;1;45.7119;45.7119;45.7119
1382;sync;1;11.5488;11.5488;11.5488
1382;evalKnownDf;1;0;0;0
1382;write;1;2.8538e-05;2.8538e-05;2.8538e-05
1382;trace;1;0;0;0
1382;calc_total;1;57.2607;57.2607;57.2607
1401;compErr;1;3.655e-06;3.655e-06;3.655e-06
1401;init;1;2.15436;2.15436;2.15436
1401;update;1;45.3393;45.3393;45.3393
1401;sync;1;6.90329;6.90329;6.90329
1401;evalKnownDf;1;0;0;0
1401;write;1;3.2428e-05;3.2428e-05;3.2428e-05
1401;trace;1;0;0;0
1401;calc_total;1;52.2426;52.2426;52.2426
0;total;1;120.002;120.002;120.002
1459;compErr;1;2.447e-06;2.447e-06;2.447e-06
1459;init;1;2.16749;2.16749;2.16749
1459;update;1;45.4665;45.4665;45.4665
1459;sync;1;6.75645;6.75645;6.75645
1459;evalKnownDf;1;0;0;0
1459;write;1;2.9434e-05;2.9434e-05;2.9434e-05
1459;trace;1;0;0;0
1459;calc_total;1;52.2229;52.2229;52.2229
1498;compErr;1;2.76e-06;2.76e-06;2.76e-06
1498;init;1;2.15251;2.15251;2.15251
1498;update;1;45.3462;45.3462;45.3462
1498;sync;1;2.85908;2.85908;2.85908
1498;evalKnownDf;1;0;0;0
1498;write;1;3.0857e-05;3.0857e-05;3.0857e-05
1498;trace;1;0;0;0
1498;calc_total;1;48.2052;48.2052;48.2052
0;total;1;119.943;119.943;119.943
1433;compErr;1;3.036e-06;3.036e-06;3.036e-06
1433;init;1;2.18764;2.18764;2.18764
1433;update;1;45.3635;45.3635;45.3635
1433;sync;1;8.27257;8.27257;8.27257
1433;evalKnownDf;1;0;0;0
1433;write;1;3.7465e-05;3.7465e-05;3.7465e-05
1433;trace;1;0;0;0
1433;calc_total;1;53.6361;53.6361;53.6361
1479;compErr;1;2.07e-06;2.07e-06;2.07e-06
1479;init;1;2.15113;2.15113;2.15113
1479;update;1;45.5415;45.5415;45.5415
1479;sync;1;9.37653;9.37653;9.37653
1479;evalKnownDf;1;0;0;0
1479;write;1;3.4258e-05;3.4258e-05;3.4258e-05
1479;trace;1;0;0;0
1479;calc_total;1;54.918;54.918;54.918
1529;compErr;1;2.527e-06;2.527e-06;2.527e-06
1529;init;1;2.23774;2.23774;2.23774
1529;update;1;45.7721;45.7721;45.7721
1529;sync;1;2.50296;2.50296;2.50296
1529;evalKnownDf;1;0;0;0
1529;write;1;3.2034e-05;3.2034e-05;3.2034e-05
1529;trace;1;0;0;0
1529;calc_total;1;48.2751;48.2751;48.2751
235;compErr;1;1.987e-06;1.987e-06;1.987e-06
235;init;1;2.24448;2.24448;2.24448
235;update;1;45.9195;45.9195;45.9195
235;sync;1;0.547807;0.547807;0.547807
235;evalKnownDf;1;0;0;0
235;write;1;2.8096e-05;2.8096e-05;2.8096e-05
235;trace;1;0;0;0
235;calc_total;1;46.4673;46.4673;46.4673
42;compErr;1;2.709e-06;2.709e-06;2.709e-06
42;init;1;2.21754;2.21754;2.21754
42;update;1;45.7286;45.7286;45.7286
42;sync;1;4.03581;4.03581;4.03581
42;evalKnownDf;1;0;0;0
42;write;1;3.3838e-05;3.3838e-05;3.3838e-05
42;trace;1;0;0;0
42;calc_total;1;49.7644;49.7644;49.7644
858;compErr;1;2.455e-06;2.455e-06;2.455e-06
858;init;1;2.2348;2.2348;2.2348
858;update;1;46.025;46.025;46.025
858;sync;1;0.83649;0.83649;0.83649
858;evalKnownDf;1;0;0;0
858;write;1;2.9131e-05;2.9131e-05;2.9131e-05
858;trace;1;0;0;0
858;calc_total;1;46.8615;46.8615;46.8615
1003;compErr;1;3.185e-06;3.185e-06;3.185e-06
1003;init;1;2.14423;2.14423;2.14423
1003;update;1;45.6647;45.6647;45.6647
1003;sync;1;11.5489;11.5489;11.5489
1003;evalKnownDf;1;0;0;0
1003;write;1;3.1193e-05;3.1193e-05;3.1193e-05
1003;trace;1;0;0;0
1003;calc_total;1;57.2136;57.2136;57.2136
274;compErr;1;3.064e-06;3.064e-06;3.064e-06
274;init;1;2.20912;2.20912;2.20912
274;update;1;45.7836;45.7836;45.7836
274;sync;1;1.26408;1.26408;1.26408
274;evalKnownDf;1;0;0;0
274;write;1;3.5745e-05;3.5745e-05;3.5745e-05
274;trace;1;0;0;0
274;calc_total;1;47.0477;47.0477;47.0477
0;total;1;120.034;120.034;120.034
755;compErr;1;2.753e-06;2.753e-06;2.753e-06
755;init;1;2.13067;2.13067;2.13067
755;update;1;45.5194;45.5194;45.5194
755;sync;1;11.5822;11.5822;11.5822
755;evalKnownDf;1;0;0;0
755;write;1;3.1695e-05;3.1695e-05;3.1695e-05
755;trace;1;0;0;0
755;calc_total;1;57.1016;57.1016;57.1016
0;total;1;120.028;120.028;120.028
959;compErr;1;2.674e-06;2.674e-06;2.674e-06
959;init;1;2.14246;2.14246;2.14246
959;update;1;45.3722;45.3722;45.3722
959;sync;1;13.3771;13.3771;13.3771
959;evalKnownDf;1;0;0;0
959;write;1;3.5197e-05;3.5197e-05;3.5197e-05
959;trace;1;0;0;0
959;calc_total;1;58.7493;58.7493;58.7493
370;compErr;1;2.501e-06;2.501e-06;2.501e-06
370;init;1;2.15186;2.15186;2.15186
370;update;1;45.6206;45.6206;45.6206
370;sync;1;0.749428;0.749428;0.749428
370;evalKnownDf;1;0;0;0
370;write;1;3.022e-05;3.022e-05;3.022e-05
370;trace;1;0;0;0
370;calc_total;1;46.3701;46.3701;46.3701
0;total;1;120.129;120.129;120.129
90;compErr;1;3.049e-06;3.049e-06;3.049e-06
90;init;1;2.14557;2.14557;2.14557
90;update;1;45.551;45.551;45.551
90;sync;1;12.5115;12.5115;12.5115
90;evalKnownDf;1;0;0;0
90;write;1;3.1098e-05;3.1098e-05;3.1098e-05
90;trace;1;0;0;0
90;calc_total;1;58.0625;58.0625;58.0625
563;compErr;1;2.09e-06;2.09e-06;2.09e-06
563;init;1;2.17499;2.17499;2.17499
563;update;1;45.9066;45.9066;45.9066
563;sync;1;14.077;14.077;14.077
563;evalKnownDf;1;0;0;0
563;write;1;3.8299e-05;3.8299e-05;3.8299e-05
563;trace;1;0;0;0
563;calc_total;1;59.9837;59.9837;59.9837
706;compErr;1;2.221e-06;2.221e-06;2.221e-06
706;init;1;2.13731;2.13731;2.13731
706;update;1;45.5918;45.5918;45.5918
706;sync;1;13.7367;13.7367;13.7367
706;evalKnownDf;1;0;0;0
706;write;1;2.4477e-05;2.4477e-05;2.4477e-05
706;trace;1;0;0;0
706;calc_total;1;59.3285;59.3285;59.3285
0;total;1;119.943;119.943;119.943
1194;compErr;1;2.851e-06;2.851e-06;2.851e-06
1194;init;1;2.15141;2.15141;2.15141
1194;update;1;45.3369;45.3369;45.3369
1194;sync;1;13.4108;13.4108;13.4108
1194;evalKnownDf;1;0;0;0
1194;write;1;3.0309e-05;3.0309e-05;3.0309e-05
1194;trace;1;0;0;0
1194;calc_total;1;58.7477;58.7477;58.7477
1273;compErr;1;2.936e-06;2.936e-06;2.936e-06
1273;init;1;2.18287;2.18287;2.18287
1273;update;1;45.5626;45.5626;45.5626
1273;sync;1;21.6715;21.6715;21.6715
1273;evalKnownDf;1;0;0;0
1273;write;1;3.0398e-05;3.0398e-05;3.0398e-05
1273;trace;1;0;0;0
1036;compErr;1;2.518e-06;2.518e-06;2.518e-06
1036;init;1;2.1489;2.1489;2.1489
1036;update;1;45.6242;45.6242;45.6242
1036;sync;1;11.5825;11.5825;11.5825
1036;evalKnownDf;1;0;0;0
1036;write;1;2.371e-05;2.371e-05;2.371e-05
1036;trace;1;0;0;0
1036;calc_total;1;57.2067;57.2067;57.2067
476;compErr;1;2.128e-06;2.128e-06;2.128e-06
476;init;1;2.2482;2.2482;2.2482
476;update;1;46.0002;46.0002;46.0002
476;sync;1;8.82429;8.82429;8.82429
476;evalKnownDf;1;0;0;0
476;write;1;2.7094e-05;2.7094e-05;2.7094e-05
476;trace;1;0;0;0
476;calc_total;1;54.8244;54.8244;54.8244
1203;compErr;1;7.115e-06;7.115e-06;7.115e-06
1203;init;1;2.17586;2.17586;2.17586
1203;update;1;45.8654;45.8654;45.8654
1203;sync;1;10.2509;10.2509;10.2509
1203;evalKnownDf;1;0;0;0
1203;write;1;2.5483e-05;2.5483e-05;2.5483e-05
1203;trace;1;0;0;0
1203;calc_total;1;56.1162;56.1162;56.1162
0;total;1;119.939;119.939;119.939
546;compErr;1;2.395e-06;2.395e-06;2.395e-06
546;init;1;2.1774;2.1774;2.1774
546;update;1;45.3581;45.3581;45.3581
546;sync;1;1.15157;1.15157;1.15157
546;evalKnownDf;1;0;0;0
546;write;1;2.9959e-05;2.9959e-05;2.9959e-05
546;trace;1;0;0;0
546;calc_total;1;46.5097;46.5097;46.5097
594;compErr;1;3.778e-06;3.778e-06;3.778e-06
594;init;1;2.1492;2.1492;2.1492
594;update;1;45.6655;45.6655;45.6655
594;sync;1;12.9441;12.9441;12.9441
594;evalKnownDf;1;0;0;0
594;write;1;3.7384e-05;3.7384e-05;3.7384e-05
594;trace;1;0;0;0
594;calc_total;1;58.6096;58.6096;58.6096
922;compErr;1;2.57e-06;2.57e-06;2.57e-06
922;init;1;2.14685;2.14685;2.14685
922;update;1;45.4199;45.4199;45.4199
922;sync;1;12.8191;12.8191;12.8191
922;evalKnownDf;1;0;0;0
922;write;1;3.4163e-05;3.4163e-05;3.4163e-05
922;trace;1;0;0;0
922;calc_total;1;58.239;58.239;58.239
0;total;1;119.988;119.988;119.988
51;compErr;1;2.568e-06;2.568e-06;2.568e-06
51;init;1;2.20899;2.20899;2.20899
51;update;1;45.7539;45.7539;45.7539
51;sync;1;2.11012;2.11012;2.11012
51;evalKnownDf;1;0;0;0
51;write;1;3.0488e-05;3.0488e-05;3.0488e-05
51;trace;1;0;0;0
51;calc_total;1;47.8641;47.8641;47.8641
0;total;1;119.997;119.997;119.997
1170;compErr;1;2.842e-06;2.842e-06;2.842e-06
1170;init;1;2.17025;2.17025;2.17025
1170;update;1;45.7417;45.7417;45.7417
1170;sync;1;9.85178;9.85178;9.85178
1170;evalKnownDf;1;0;0;0
1170;write;1;3.0797e-05;3.0797e-05;3.0797e-05
1170;trace;1;0;0;0
1170;calc_total;1;55.5935;55.5935;55.5935
114;compErr;1;2.666e-06;2.666e-06;2.666e-06
114;init;1;2.14104;2.14104;2.14104
114;update;1;45.5385;45.5385;45.5385
114;sync;1;10.9952;10.9952;10.9952
114;evalKnownDf;1;0;0;0
114;write;1;3.3417e-05;3.3417e-05;3.3417e-05
114;trace;1;0;0;0
114;calc_total;1;56.5337;56.5337;56.5337
162;compErr;1;4.319e-06;4.319e-06;4.319e-06
162;init;1;2.20015;2.20015;2.20015
162;update;1;45.5359;45.5359;45.5359
162;sync;1;17.1922;17.1922;17.1922
162;evalKnownDf;1;0;0;0
162;write;1;3.4933e-05;3.4933e-05;3.4933e-05
162;trace;1;0;0;0
162;calc_total;1;62.7281;62.7281;62.7281
498;compErr;1;2.446e-06;2.446e-06;2.446e-06
498;init;1;2.138;2.138;2.138
498;update;1;45.9195;45.9195;45.9195
498;sync;1;12.6588;12.6588;12.6588
498;evalKnownDf;1;0;0;0
498;write;1;2.7956e-05;2.7956e-05;2.7956e-05
498;trace;1;0;0;0
498;calc_total;1;58.5782;58.5782;58.5782
210;compErr;1;1.042e-06;1.042e-06;1.042e-06
210;init;1;2.1407;2.1407;2.1407
210;update;1;46.5232;46.5232;46.5232
210;sync;1;10.2636;10.2636;10.2636
210;evalKnownDf;1;0;0;0
210;write;1;2.5477e-05;2.5477e-05;2.5477e-05
210;trace;1;0;0;0
210;calc_total;1;56.7868;56.7868;56.7868
1074;compErr;1;1.952e-06;1.952e-06;1.952e-06
1074;init;1;2.18989;2.18989;2.18989
1074;update;1;45.7173;45.7173;45.7173
1074;sync;1;4.13187;4.13187;4.13187
1074;evalKnownDf;1;0;0;0
1074;write;1;2.3331e-05;2.3331e-05;2.3331e-05
1074;trace;1;0;0;0
1074;calc_total;1;49.8491;49.8491;49.8491
290;compErr;1;2.54e-06;2.54e-06;2.54e-06
290;init;1;2.19651;2.19651;2.19651
290;update;1;45.4504;45.4504;45.4504
290;sync;1;1.2024;1.2024;1.2024
290;evalKnownDf;1;0;0;0
290;write;1;3.7699e-05;3.7699e-05;3.7699e-05
290;trace;1;0;0;0
290;calc_total;1;46.6528;46.6528;46.6528
354;compErr;1;2.307e-06;2.307e-06;2.307e-06
354;init;1;2.12681;2.12681;2.12681
354;update;1;45.6416;45.6416;45.6416
354;sync;1;51.4305;51.4305;51.4305
354;evalKnownDf;1;0;0;0
354;write;1;3.7268e-05;3.7268e-05;3.7268e-05
354;trace;1;0;0;0
354;calc_total;1;97.0721;97.0721;97.0721
402;compErr;1;1.577e-06;1.577e-06;1.577e-06
402;init;1;2.13744;2.13744;2.13744
402;update;1;45.8326;45.8326;45.8326
402;sync;1;12.6678;12.6678;12.6678
402;evalKnownDf;1;0;0;0
402;write;1;2.9553e-05;2.9553e-05;2.9553e-05
402;trace;1;0;0;0
402;calc_total;1;58.5004;58.5004;58.5004
251;compErr;1;1.936e-06;1.936e-06;1.936e-06
251;init;1;2.18956;2.18956;2.18956
251;update;1;45.6074;45.6074;45.6074
251;sync;1;0.935885;0.935885;0.935885
251;evalKnownDf;1;0;0;0
251;write;1;2.4964e-05;2.4964e-05;2.4964e-05
251;trace;1;0;0;0
251;calc_total;1;46.5433;46.5433;46.5433
826;compErr;1;3.169e-06;3.169e-06;3.169e-06
826;init;1;2.1521;2.1521;2.1521
826;update;1;45.6017;45.6017;45.6017
826;sync;1;12.364;12.364;12.364
826;evalKnownDf;1;0;0;0
826;write;1;3.0255e-05;3.0255e-05;3.0255e-05
826;trace;1;0;0;0
826;calc_total;1;57.9657;57.9657;57.9657
885;compErr;1;2.158e-06;2.158e-06;2.158e-06
885;init;1;2.15581;2.15581;2.15581
885;update;1;45.4279;45.4279;45.4279
885;sync;1;8.67494;8.67494;8.67494
885;evalKnownDf;1;0;0;0
885;write;1;2.8008e-05;2.8008e-05;2.8008e-05
885;trace;1;0;0;0
885;calc_total;1;54.1029;54.1029;54.1029
970;compErr;1;2.174e-06;2.174e-06;2.174e-06
970;init;1;2.14011;2.14011;2.14011
970;update;1;45.8228;45.8228;45.8228
970;sync;1;11.2241;11.2241;11.2241
970;evalKnownDf;1;0;0;0
970;write;1;2.3623e-05;2.3623e-05;2.3623e-05
970;trace;1;0;0;0
970;calc_total;1;57.0468;57.0468;57.0468
0;total;1;119.983;119.983;119.983
642;compErr;1;2.803e-06;2.803e-06;2.803e-06
642;init;1;2.1927;2.1927;2.1927
642;update;1;45.3288;45.3288;45.3288
642;sync;1;15.6538;15.6538;15.6538
642;evalKnownDf;1;0;0;0
642;write;1;3.0141e-05;3.0141e-05;3.0141e-05
642;trace;1;0;0;0
642;calc_total;1;60.9826;60.9826;60.9826
1261;compErr;1;2.599e-06;2.599e-06;2.599e-06
1261;init;1;2.20394;2.20394;2.20394
1261;update;1;45.5321;45.5321;45.5321
1261;sync;1;6.28166;6.28166;6.28166
1261;evalKnownDf;1;0;0;0
1261;write;1;3.5696e-05;3.5696e-05;3.5696e-05
1261;trace;1;0;0;0
1261;calc_total;1;51.8138;51.8138;51.8138
682;compErr;1;2.927e-06;2.927e-06;2.927e-06
682;init;1;2.14853;2.14853;2.14853
682;update;1;45.3734;45.3734;45.3734
682;sync;1;13.2055;13.2055;13.2055
682;evalKnownDf;1;0;0;0
682;write;1;2.7116e-05;2.7116e-05;2.7116e-05
682;trace;1;0;0;0
682;calc_total;1;58.5789;58.5789;58.5789
0;total;1;119.959;119.959;119.959
738;compErr;1;1.899e-06;1.899e-06;1.899e-06
738;init;1;2.16078;2.16078;2.16078
738;update;1;45.8001;45.8001;45.8001
738;sync;1;15.2775;15.2775;15.2775
738;evalKnownDf;1;0;0;0
738;write;1;2.4672e-05;2.4672e-05;2.4672e-05
738;trace;1;0;0;0
738;calc_total;1;61.0777;61.0777;61.0777
1018;compErr;1;1.879e-06;1.879e-06;1.879e-06
1018;init;1;2.20156;2.20156;2.20156
1018;update;1;45.5432;45.5432;45.5432
1018;sync;1;5.04334;5.04334;5.04334
1018;evalKnownDf;1;0;0;0
1018;write;1;2.5469e-05;2.5469e-05;2.5469e-05
1018;trace;1;0;0;0
1018;calc_total;1;50.5866;50.5866;50.5866
786;compErr;1;2.344e-06;2.344e-06;2.344e-06
786;init;1;2.1414;2.1414;2.1414
786;update;1;45.5374;45.5374;45.5374
786;sync;1;10.7511;10.7511;10.7511
786;evalKnownDf;1;0;0;0
786;write;1;3.5346e-05;3.5346e-05;3.5346e-05
786;trace;1;0;0;0
786;calc_total;1;56.2885;56.2885;56.2885
1122;compErr;1;1.895e-06;1.895e-06;1.895e-06
1122;init;1;2.13891;2.13891;2.13891
1122;update;1;45.5074;45.5074;45.5074
1122;sync;1;11.9048;11.9048;11.9048
1122;evalKnownDf;1;0;0;0
1122;write;1;2.7453e-05;2.7453e-05;2.7453e-05
1122;trace;1;0;0;0
1122;calc_total;1;57.4123;57.4123;57.4123
443;compErr;1;2.266e-06;2.266e-06;2.266e-06
443;init;1;2.17067;2.17067;2.17067
443;update;1;45.8162;45.8162;45.8162
443;sync;1;0.262118;0.262118;0.262118
443;evalKnownDf;1;0;0;0
443;write;1;3.2997e-05;3.2997e-05;3.2997e-05
443;trace;1;0;0;0
443;calc_total;1;46.0783;46.0783;46.0783
1315;compErr;1;2.457e-06;2.457e-06;2.457e-06
1315;init;1;2.17422;2.17422;2.17422
1315;update;1;45.3672;45.3672;45.3672
1315;sync;1;13.4181;13.4181;13.4181
1315;evalKnownDf;1;0;0;0
1315;write;1;3.001e-05;3.001e-05;3.001e-05
1315;trace;1;0;0;0
1315;calc_total;1;58.7853;58.7853;58.7853
1345;compErr;1;2.347e-06;2.347e-06;2.347e-06
1345;init;1;2.22326;2.22326;2.22326
1345;update;1;45.7428;45.7428;45.7428
1345;sync;1;6.68635;6.68635;6.68635
1345;evalKnownDf;1;0;0;0
1345;write;1;2.8004e-05;2.8004e-05;2.8004e-05
1345;trace;1;0;0;0
1345;calc_total;1;52.4291;52.4291;52.4291
11;compErr;1;3.808e-06;3.808e-06;3.808e-06
11;init;1;2.15502;2.15502;2.15502
11;update;1;45.4745;45.4745;45.4745
11;sync;1;2.29504;2.29504;2.29504
11;evalKnownDf;1;0;0;0
11;write;1;2.9311e-05;2.9311e-05;2.9311e-05
11;trace;1;0;0;0
11;calc_total;1;47.7695;47.7695;47.7695
330;compErr;1;1.936e-06;1.936e-06;1.936e-06
330;init;1;2.16543;2.16543;2.16543
330;update;1;45.8036;45.8036;45.8036
330;sync;1;0.968943;0.968943;0.968943
330;evalKnownDf;1;0;0;0
330;write;1;3.2913e-05;3.2913e-05;3.2913e-05
330;trace;1;0;0;0
330;calc_total;1;46.7726;46.7726;46.7726
139;compErr;1;5.036e-06;5.036e-06;5.036e-06
139;init;1;2.23293;2.23293;2.23293
139;update;1;45.6703;45.6703;45.6703
139;sync;1;3.81316;3.81316;3.81316
139;evalKnownDf;1;0;0;0
139;write;1;3.5372e-05;3.5372e-05;3.5372e-05
139;trace;1;0;0;0
139;calc_total;1;49.4835;49.4835;49.4835
1242;compErr;1;2.721e-06;2.721e-06;2.721e-06
1242;init;1;2.2251;2.2251;2.2251
1242;update;1;45.6506;45.6506;45.6506
1242;sync;1;7.78312;7.78312;7.78312
1242;evalKnownDf;1;0;0;0
1242;write;1;3.6765e-05;3.6765e-05;3.6765e-05
1242;trace;1;0;0;0
1242;calc_total;1;53.4337;53.4337;53.4337
1090;compErr;1;2.746e-06;2.746e-06;2.746e-06
1090;init;1;2.17684;2.17684;2.17684
1090;update;1;45.6672;45.6672;45.6672
1090;sync;1;13.809;13.809;13.809
1090;evalKnownDf;1;0;0;0
1090;write;1;3.0114e-05;3.0114e-05;3.0114e-05
1090;trace;1;0;0;0
1090;calc_total;1;59.4762;59.4762;59.4762
0;total;1;119.982;119.982;119.982
1138;compErr;1;2.085e-06;2.085e-06;2.085e-06
1138;init;1;2.14117;2.14117;2.14117
1138;update;1;45.5142;45.5142;45.5142
1138;sync;1;1.40663;1.40663;1.40663
1138;evalKnownDf;1;0;0;0
1138;write;1;2.4544e-05;2.4544e-05;2.4544e-05
1138;trace;1;0;0;0
1138;calc_total;1;46.9208;46.9208;46.9208
0;total;1;120.021;120.021;120.021
522;compErr;1;2.697e-06;2.697e-06;2.697e-06
522;init;1;2.13452;2.13452;2.13452
522;update;1;45.5821;45.5821;45.5821
522;sync;1;11.5273;11.5273;11.5273
522;evalKnownDf;1;0;0;0
522;write;1;2.4806e-05;2.4806e-05;2.4806e-05
522;trace;1;0;0;0
522;calc_total;1;57.1094;57.1094;57.1094
618;compErr;1;3.634e-06;3.634e-06;3.634e-06
618;init;1;2.1599;2.1599;2.1599
618;update;1;45.3074;45.3074;45.3074
618;sync;1;11.6713;11.6713;11.6713
618;evalKnownDf;1;0;0;0
618;write;1;3.0617e-05;3.0617e-05;3.0617e-05
618;trace;1;0;0;0
618;calc_total;1;56.9787;56.9787;56.9787
809;compErr;1;3.03e-06;3.03e-06;3.03e-06
809;init;1;2.25894;2.25894;2.25894
809;update;1;45.6611;45.6611;45.6611
809;sync;1;0.754924;0.754924;0.754924
809;evalKnownDf;1;0;0;0
809;write;1;3.3406e-05;3.3406e-05;3.3406e-05
809;trace;1;0;0;0
809;calc_total;1;46.416;46.416;46.416
906;compErr;1;2.496e-06;2.496e-06;2.496e-06
906;init;1;2.18263;2.18263;2.18263
906;update;1;45.7297;45.7297;45.7297
906;sync;1;0.867527;0.867527;0.867527
906;evalKnownDf;1;0;0;0
906;write;1;3.2915e-05;3.2915e-05;3.2915e-05
906;trace;1;0;0;0
906;calc_total;1;46.5972;46.5972;46.5972
186;compErr;1;3.469e-06;3.469e-06;3.469e-06
186;init;1;2.16825;2.16825;2.16825
186;update;1;45.4171;45.4171;45.4171
186;sync;1;10.3806;10.3806;10.3806
186;evalKnownDf;1;0;0;0
186;write;1;3.6365e-05;3.6365e-05;3.6365e-05
186;trace;1;0;0;0
186;calc_total;1;55.7977;55.7977;55.7977
425;compErr;1;2.609e-06;2.609e-06;2.609e-06
425;init;1;2.13862;2.13862;2.13862
425;update;1;45.3215;45.3215;45.3215
425;sync;1;12.035;12.035;12.035
425;evalKnownDf;1;0;0;0
425;write;1;3.2599e-05;3.2599e-05;3.2599e-05
425;trace;1;0;0;0
425;calc_total;1;57.3565;57.3565;57.3565
666;compErr;1;2.228e-06;2.228e-06;2.228e-06
666;init;1;2.15102;2.15102;2.15102
666;update;1;45.6888;45.6888;45.6888
666;sync;1;9.02378;9.02378;9.02378
666;evalKnownDf;1;0;0;0
666;write;1;3.6895e-05;3.6895e-05;3.6895e-05
666;trace;1;0;0;0
666;calc_total;1;54.7126;54.7126;54.7126
1331;compErr;1;3.211e-06;3.211e-06;3.211e-06
1331;init;1;2.14022;2.14022;2.14022
1331;update;1;45.4906;45.4906;45.4906
1331;sync;1;0.835237;0.835237;0.835237
1331;evalKnownDf;1;0;0;0
1331;write;1;6.2662e-05;6.2662e-05;6.2662e-05
1331;trace;1;0;0;0
1331;calc_total;1;46.3259;46.3259;46.3259
0;total;1;119.909;119.909;119.909
1383;compErr;1;5.56e-06;5.56e-06;5.56e-06
1383;init;1;2.20073;2.20073;2.20073
1383;update;1;45.6465;45.6465;45.6465
1383;sync;1;11.479;11.479;11.479
1383;evalKnownDf;1;0;0;0
1383;write;1;2.9062e-05;2.9062e-05;2.9062e-05
1383;trace;1;0;0;0
1383;calc_total;1;57.1255;57.1255;57.1255
1402;compErr;1;2.548e-06;2.548e-06;2.548e-06
1402;init;1;2.14901;2.14901;2.14901
1402;update;1;45.3424;45.3424;45.3424
1402;sync;1;6.76699;6.76699;6.76699
1402;evalKnownDf;1;0;0;0
1402;write;1;3.238e-05;3.238e-05;3.238e-05
1402;trace;1;0;0;0
1402;calc_total;1;52.1094;52.1094;52.1094
0;total;1;120.004;120.004;120.004
1499;compErr;1;2.47e-06;2.47e-06;2.47e-06
1499;init;1;2.22971;2.22971;2.22971
1499;update;1;45.4783;45.4783;45.4783
1499;sync;1;2.9758;2.9758;2.9758
1499;evalKnownDf;1;0;0;0
1499;write;1;3.2663e-05;3.2663e-05;3.2663e-05
1499;trace;1;0;0;0
1499;calc_total;1;48.4541;48.4541;48.4541
0;total;1;119.937;119.937;119.937
1434;compErr;1;2.701e-06;2.701e-06;2.701e-06
1434;init;1;2.23923;2.23923;2.23923
1434;update;1;45.3341;45.3341;45.3341
1434;sync;1;8.38259;8.38259;8.38259
1434;evalKnownDf;1;0;0;0
1434;write;1;3.5521e-05;3.5521e-05;3.5521e-05
1434;trace;1;0;0;0
1434;calc_total;1;53.7167;53.7167;53.7167
1530;compErr;1;3.16e-06;3.16e-06;3.16e-06
1530;init;1;2.21171;2.21171;2.21171
1530;update;1;45.4294;45.4294;45.4294
1530;sync;1;2.60876;2.60876;2.60876
1530;evalKnownDf;1;0;0;0
1530;write;1;3.1613e-05;3.1613e-05;3.1613e-05
1530;trace;1;0;0;0
1530;calc_total;1;48.0381;48.0381;48.0381
236;compErr;1;1.574e-06;1.574e-06;1.574e-06
236;init;1;2.3231;2.3231;2.3231
236;update;1;45.8503;45.8503;45.8503
236;sync;1;0.73829;0.73829;0.73829
236;evalKnownDf;1;0;0;0
236;write;1;2.3631e-05;2.3631e-05;2.3631e-05
236;trace;1;0;0;0
236;calc_total;1;46.5886;46.5886;46.5886
43;compErr;1;2.137e-06;2.137e-06;2.137e-06
43;init;1;2.16407;2.16407;2.16407
43;update;1;45.6372;45.6372;45.6372
43;sync;1;4.63864;4.63864;4.63864
43;evalKnownDf;1;0;0;0
43;write;1;3.9523e-05;3.9523e-05;3.9523e-05
43;trace;1;0;0;0
43;calc_total;1;50.2758;50.2758;50.2758
859;compErr;1;2.744e-06;2.744e-06;2.744e-06
859;init;1;2.2035;2.2035;2.2035
859;update;1;46.1097;46.1097;46.1097
859;sync;1;0.636828;0.636828;0.636828
859;evalKnownDf;1;0;0;0
859;write;1;2.6828e-05;2.6828e-05;2.6828e-05
859;trace;1;0;0;0
859;calc_total;1;46.7466;46.7466;46.7466
1004;compErr;1;2.107e-06;2.107e-06;2.107e-06
1004;init;1;2.13861;2.13861;2.13861
1004;update;1;45.7269;45.7269;45.7269
1004;sync;1;10.1347;10.1347;10.1347
1004;evalKnownDf;1;0;0;0
1004;write;1;2.6222e-05;2.6222e-05;2.6222e-05
1004;trace;1;0;0;0
1004;calc_total;1;55.8616;55.8616;55.8616
275;compErr;1;2.346e-06;2.346e-06;2.346e-06
275;init;1;2.19026;2.19026;2.19026
275;update;1;45.7736;45.7736;45.7736
275;sync;1;1.01443;1.01443;1.01443
275;evalKnownDf;1;0;0;0
275;write;1;3.0479e-05;3.0479e-05;3.0479e-05
275;trace;1;0;0;0
275;calc_total;1;46.788;46.788;46.788
0;total;1;120.033;120.033;120.033
756;compErr;1;1.946e-06;1.946e-06;1.946e-06
756;init;1;2.2062;2.2062;2.2062
756;update;1;45.8388;45.8388;45.8388
756;sync;1;10.499;10.499;10.499
756;evalKnownDf;1;0;0;0
756;write;1;2.9194e-05;2.9194e-05;2.9194e-05
756;trace;1;0;0;0
756;calc_total;1;56.3379;56.3379;56.3379
0;total;1;120.028;120.028;120.028
936;compErr;1;1.66e-06;1.66e-06;1.66e-06
936;init;1;2.13593;2.13593;2.13593
936;update;1;45.6619;45.6619;45.6619
936;sync;1;51.4758;51.4758;51.4758
936;evalKnownDf;1;0;0;0
936;write;1;2.8322e-05;2.8322e-05;2.8322e-05
936;trace;1;0;0;0
936;calc_total;1;97.1377;97.1377;97.1377
371;compErr;1;4.842e-06;4.842e-06;4.842e-06
371;init;1;2.2445;2.2445;2.2445
371;update;1;45.4699;45.4699;45.4699
371;sync;1;1.10207;1.10207;1.10207
371;evalKnownDf;1;0;0;0
371;write;1;3.1072e-05;3.1072e-05;3.1072e-05
371;trace;1;0;0;0
371;calc_total;1;46.5719;46.5719;46.5719
0;total;1;120.129;120.129;120.129
91;compErr;1;2.961e-06;2.961e-06;2.961e-06
91;init;1;2.14473;2.14473;2.14473
91;update;1;45.5692;45.5692;45.5692
91;sync;1;13.2489;13.2489;13.2489
91;evalKnownDf;1;0;0;0
91;write;1;3.7932e-05;3.7932e-05;3.7932e-05
91;trace;1;0;0;0
91;calc_total;1;58.8181;58.8181;58.8181
564;compErr;1;2.415e-06;2.415e-06;2.415e-06
564;init;1;2.15688;2.15688;2.15688
564;update;1;45.8661;45.8661;45.8661
564;sync;1;13.4794;13.4794;13.4794
564;evalKnownDf;1;0;0;0
564;write;1;2.8378e-05;2.8378e-05;2.8378e-05
564;trace;1;0;0;0
564;calc_total;1;59.3455;59.3455;59.3455
707;compErr;1;3.331e-06;3.331e-06;3.331e-06
707;init;1;2.1435;2.1435;2.1435
707;update;1;45.3805;45.3805;45.3805
707;sync;1;13.7535;13.7535;13.7535
707;evalKnownDf;1;0;0;0
707;write;1;4.5875e-05;4.5875e-05;4.5875e-05
707;trace;1;0;0;0
707;calc_total;1;59.134;59.134;59.134
0;total;1;119.943;119.943;119.943
1195;compErr;1;2.718e-06;2.718e-06;2.718e-06
1195;init;1;2.2234;2.2234;2.2234
1195;update;1;45.4946;45.4946;45.4946
1195;sync;1;13.6003;13.6003;13.6003
1195;evalKnownDf;1;0;0;0
1195;write;1;3.3098e-05;3.3098e-05;3.3098e-05
1195;trace;1;0;0;0
1195;calc_total;1;59.0949;59.0949;59.0949
1274;compErr;1;2.655e-06;2.655e-06;2.655e-06
1274;init;1;2.18875;2.18875;2.18875
1274;update;1;45.4386;45.4386;45.4386
1274;sync;1;21.5826;21.5826;21.5826
1274;evalKnownDf;1;0;0;0
1274;write;1;3.1598e-05;3.1598e-05;3.1598e-05
1274;trace;1;0;0;0
1274;calc_total;1;67.0212;67.0212;67.0212
1041;compErr;1;2.411e-06;2.411e-06;2.411e-06
1041;init;1;2.1716;2.1716;2.1716
1041;update;1;45.8846;45.8846;45.8846
1041;sync;1;10.2338;10.2338;10.2338
1041;evalKnownDf;1;0;0;0
1041;write;1;2.8886e-05;2.8886e-05;2.8886e-05
1041;trace;1;0;0;0
1041;calc_total;1;56.1183;56.1183;56.1183
477;compErr;1;1.787e-06;1.787e-06;1.787e-06
477;init;1;2.15491;2.15491;2.15491
477;update;1;45.6006;45.6006;45.6006
477;sync;1;8.74448;8.74448;8.74448
477;evalKnownDf;1;0;0;0
477;write;1;2.717e-05;2.717e-05;2.717e-05
477;trace;1;0;0;0
477;calc_total;1;54.3451;54.3451;54.3451
1204;compErr;1;1.937e-06;1.937e-06;1.937e-06
1204;init;1;2.1493;2.1493;2.1493
1204;update;1;45.6442;45.6442;45.6442
1204;sync;1;10.8245;10.8245;10.8245
1204;evalKnownDf;1;0;0;0
1204;write;1;2.847e-05;2.847e-05;2.847e-05
1204;trace;1;0;0;0
1204;calc_total;1;56.4686;56.4686;56.4686
0;total;1;119.949;119.949;119.949
547;compErr;1;2.321e-06;2.321e-06;2.321e-06
547;init;1;2.20997;2.20997;2.20997
547;update;1;45.8907;45.8907;45.8907
547;sync;1;0.797693;0.797693;0.797693
547;evalKnownDf;1;0;0;0
547;write;1;3.2884e-05;3.2884e-05;3.2884e-05
547;trace;1;0;0;0
547;calc_total;1;46.6884;46.6884;46.6884
595;compErr;1;2.709e-06;2.709e-06;2.709e-06
595;init;1;2.13947;2.13947;2.13947
595;update;1;45.3005;45.3005;45.3005
595;sync;1;13.1678;13.1678;13.1678
595;evalKnownDf;1;0;0;0
595;write;1;3.586e-05;3.586e-05;3.586e-05
595;trace;1;0;0;0
595;calc_total;1;58.4683;58.4683;58.4683
923;compErr;1;2.716e-06;2.716e-06;2.716e-06
923;init;1;2.144;2.144;2.144
923;update;1;45.4322;45.4322;45.4322
923;sync;1;12.8047;12.8047;12.8047
923;evalKnownDf;1;0;0;0
923;write;1;4.2019e-05;4.2019e-05;4.2019e-05
923;trace;1;0;0;0
923;calc_total;1;58.2369;58.2369;58.2369
0;total;1;119.988;119.988;119.988
52;compErr;1;2.4e-06;2.4e-06;2.4e-06
52;init;1;2.20838;2.20838;2.20838
52;update;1;45.7885;45.7885;45.7885
52;sync;1;2.34454;2.34454;2.34454
52;evalKnownDf;1;0;0;0
52;write;1;2.8084e-05;2.8084e-05;2.8084e-05
52;trace;1;0;0;0
52;calc_total;1;48.133;48.133;48.133
0;total;1;119.997;119.997;119.997
1171;compErr;1;3.788e-06;3.788e-06;3.788e-06
1171;init;1;2.13324;2.13324;2.13324
1171;update;1;45.3247;45.3247;45.3247
1171;sync;1;10.5837;10.5837;10.5837
1171;evalKnownDf;1;0;0;0
1171;write;1;3.7522e-05;3.7522e-05;3.7522e-05
1171;trace;1;0;0;0
1171;calc_total;1;55.9084;55.9084;55.9084
115;compErr;1;2.364e-06;2.364e-06;2.364e-06
115;init;1;2.14498;2.14498;2.14498
115;update;1;45.3705;45.3705;45.3705
115;sync;1;11.1504;11.1504;11.1504
115;evalKnownDf;1;0;0;0
115;write;1;3.0673e-05;3.0673e-05;3.0673e-05
115;trace;1;0;0;0
115;calc_total;1;56.5208;56.5208;56.5208
163;compErr;1;2.118e-06;2.118e-06;2.118e-06
163;init;1;2.15423;2.15423;2.15423
163;update;1;45.5488;45.5488;45.5488
163;sync;1;17.4512;17.4512;17.4512
163;evalKnownDf;1;0;0;0
163;write;1;3.3741e-05;3.3741e-05;3.3741e-05
163;trace;1;0;0;0
163;calc_total;1;63;63;63
499;compErr;1;2.157e-06;2.157e-06;2.157e-06
499;init;1;2.14605;2.14605;2.14605
499;update;1;45.6513;45.6513;45.6513
499;sync;1;13.0932;13.0932;13.0932
499;evalKnownDf;1;0;0;0
499;write;1;3.0783e-05;3.0783e-05;3.0783e-05
499;trace;1;0;0;0
499;calc_total;1;58.7445;58.7445;58.7445
211;compErr;1;1.478e-06;1.478e-06;1.478e-06
211;init;1;2.14222;2.14222;2.14222
211;update;1;45.9393;45.9393;45.9393
211;sync;1;10.6113;10.6113;10.6113
211;evalKnownDf;1;0;0;0
211;write;1;2.6608e-05;2.6608e-05;2.6608e-05
211;trace;1;0;0;0
211;calc_total;1;56.5505;56.5505;56.5505
1075;compErr;1;2.856e-06;2.856e-06;2.856e-06
1075;init;1;2.17245;2.17245;2.17245
1075;update;1;45.7581;45.7581;45.7581
1075;sync;1;4.07583;4.07583;4.07583
1075;evalKnownDf;1;0;0;0
1075;write;1;3.1324e-05;3.1324e-05;3.1324e-05
1075;trace;1;0;0;0
1075;calc_total;1;49.8339;49.8339;49.8339
291;compErr;1;2.292e-06;2.292e-06;2.292e-06
291;init;1;2.26777;2.26777;2.26777
291;update;1;45.9883;45.9883;45.9883
291;sync;1;0.759179;0.759179;0.759179
291;evalKnownDf;1;0;0;0
291;write;1;2.7784e-05;2.7784e-05;2.7784e-05
291;trace;1;0;0;0
291;calc_total;1;46.7475;46.7475;46.7475
355;compErr;1;2.57e-06;2.57e-06;2.57e-06
355;init;1;2.15302;2.15302;2.15302
355;update;1;45.668;45.668;45.668
355;sync;1;15.6847;15.6847;15.6847
355;evalKnownDf;1;0;0;0
355;write;1;3.4706e-05;3.4706e-05;3.4706e-05
355;trace;1;0;0;0
355;calc_total;1;61.3526;61.3526;61.3526
403;compErr;1;2.046e-06;2.046e-06;2.046e-06
403;init;1;2.14987;2.14987;2.14987
403;update;1;45.8377;45.8377;45.8377
403;sync;1;12.8398;12.8398;12.8398
403;evalKnownDf;1;0;0;0
403;write;1;2.6515e-05;2.6515e-05;2.6515e-05
403;trace;1;0;0;0
403;calc_total;1;58.6774;58.6774;58.6774
252;compErr;1;2.454e-06;2.454e-06;2.454e-06
252;init;1;2.19062;2.19062;2.19062
252;update;1;45.3895;45.3895;45.3895
252;sync;1;1.32206;1.32206;1.32206
252;evalKnownDf;1;0;0;0
252;write;1;3.3182e-05;3.3182e-05;3.3182e-05
252;trace;1;0;0;0
252;calc_total;1;46.7116;46.7116;46.7116
827;compErr;1;1.986e-06;1.986e-06;1.986e-06
827;init;1;2.14741;2.14741;2.14741
827;update;1;45.5037;45.5037;45.5037
827;sync;1;12.6384;12.6384;12.6384
827;evalKnownDf;1;0;0;0
827;write;1;3.3388e-05;3.3388e-05;3.3388e-05
827;trace;1;0;0;0
827;calc_total;1;58.1421;58.1421;58.1421
886;compErr;1;2.294e-06;2.294e-06;2.294e-06
886;init;1;2.14891;2.14891;2.14891
886;update;1;45.7591;45.7591;45.7591
886;sync;1;8.18691;8.18691;8.18691
886;evalKnownDf;1;0;0;0
886;write;1;2.8647e-05;2.8647e-05;2.8647e-05
886;trace;1;0;0;0
886;calc_total;1;53.946;53.946;53.946
971;compErr;1;2.177e-06;2.177e-06;2.177e-06
971;init;1;2.13423;2.13423;2.13423
971;update;1;45.8088;45.8088;45.8088
971;sync;1;10.8967;10.8967;10.8967
971;evalKnownDf;1;0;0;0
971;write;1;2.9909e-05;2.9909e-05;2.9909e-05
971;trace;1;0;0;0
971;calc_total;1;56.7055;56.7055;56.7055
0;total;1;119.983;119.983;119.983
643;compErr;1;2.501e-06;2.501e-06;2.501e-06
643;init;1;2.15366;2.15366;2.15366
643;update;1;45.5764;45.5764;45.5764
643;sync;1;15.7696;15.7696;15.7696
643;evalKnownDf;1;0;0;0
643;write;1;3.4049e-05;3.4049e-05;3.4049e-05
643;trace;1;0;0;0
643;calc_total;1;61.346;61.346;61.346
1263;compErr;1;3.27e-06;3.27e-06;3.27e-06
1263;init;1;2.17927;2.17927;2.17927
1263;update;1;45.4516;45.4516;45.4516
1263;sync;1;6.33929;6.33929;6.33929
1263;evalKnownDf;1;0;0;0
1263;write;1;3.1025e-05;3.1025e-05;3.1025e-05
1263;trace;1;0;0;0
1263;calc_total;1;51.7909;51.7909;51.7909
683;compErr;1;2.169e-06;2.169e-06;2.169e-06
683;init;1;2.12505;2.12505;2.12505
683;update;1;45.6651;45.6651;45.6651
683;sync;1;13.3045;13.3045;13.3045
683;evalKnownDf;1;0;0;0
683;write;1;2.9549e-05;2.9549e-05;2.9549e-05
683;trace;1;0;0;0
683;calc_total;1;58.9696;58.9696;58.9696
0;total;1;119.961;119.961;119.961
739;compErr;1;1.756e-06;1.756e-06;1.756e-06
739;init;1;2.14061;2.14061;2.14061
739;update;1;45.6333;45.6333;45.6333
739;sync;1;15.5387;15.5387;15.5387
739;evalKnownDf;1;0;0;0
739;write;1;2.7138e-05;2.7138e-05;2.7138e-05
739;trace;1;0;0;0
739;calc_total;1;61.1719;61.1719;61.1719
1019;compErr;1;2.249e-06;2.249e-06;2.249e-06
1019;init;1;2.21284;2.21284;2.21284
1019;update;1;45.7261;45.7261;45.7261
1019;sync;1;4.61684;4.61684;4.61684
1019;evalKnownDf;1;0;0;0
1019;write;1;3.2412e-05;3.2412e-05;3.2412e-05
1019;trace;1;0;0;0
1019;calc_total;1;50.343;50.343;50.343
787;compErr;1;2.236e-06;2.236e-06;2.236e-06
787;init;1;2.14559;2.14559;2.14559
787;update;1;45.5218;45.5218;45.5218
787;sync;1;10.7765;10.7765;10.7765
787;evalKnownDf;1;0;0;0
787;write;1;2.9887e-05;2.9887e-05;2.9887e-05
787;trace;1;0;0;0
787;calc_total;1;56.2983;56.2983;56.2983
1123;compErr;1;1.809e-06;1.809e-06;1.809e-06
1123;init;1;2.16927;2.16927;2.16927
1123;update;1;45.2099;45.2099;45.2099
1123;sync;1;12.6242;12.6242;12.6242
1123;evalKnownDf;1;0;0;0
1123;write;1;2.6664e-05;2.6664e-05;2.6664e-05
1123;trace;1;0;0;0
1123;calc_total;1;57.8341;57.8341;57.8341
444;compErr;1;1.908e-06;1.908e-06;1.908e-06
444;init;1;2.20303;2.20303;2.20303
444;update;1;45.692;45.692;45.692
444;sync;1;1.06332;1.06332;1.06332
444;evalKnownDf;1;0;0;0
444;write;1;3.5021e-05;3.5021e-05;3.5021e-05
444;trace;1;0;0;0
444;calc_total;1;46.7553;46.7553;46.7553
1316;compErr;1;1.831e-06;1.831e-06;1.831e-06
1316;init;1;2.15086;2.15086;2.15086
1316;update;1;45.287;45.287;45.287
1316;sync;1;9.64818;9.64818;9.64818
1316;evalKnownDf;1;0;0;0
1316;write;1;2.5171e-05;2.5171e-05;2.5171e-05
1316;trace;1;0;0;0
1316;calc_total;1;54.9352;54.9352;54.9352
1350;compErr;1;2.623e-06;2.623e-06;2.623e-06
1350;init;1;2.19913;2.19913;2.19913
1350;update;1;45.5397;45.5397;45.5397
1350;sync;1;5.85955;5.85955;5.85955
1350;evalKnownDf;1;0;0;0
1350;write;1;2.7381e-05;2.7381e-05;2.7381e-05
1350;trace;1;0;0;0
1350;calc_total;1;51.3993;51.3993;51.3993
12;compErr;1;2.788e-06;2.788e-06;2.788e-06
12;init;1;2.24013;2.24013;2.24013
12;update;1;45.6447;45.6447;45.6447
12;sync;1;2.45441;2.45441;2.45441
12;evalKnownDf;1;0;0;0
12;write;1;2.6965e-05;2.6965e-05;2.6965e-05
12;trace;1;0;0;0
12;calc_total;1;48.0991;48.0991;48.0991
331;compErr;1;3.35e-06;3.35e-06;3.35e-06
331;init;1;2.26193;2.26193;2.26193
331;update;1;45.5456;45.5456;45.5456
331;sync;1;1.51032;1.51032;1.51032
331;evalKnownDf;1;0;0;0
331;write;1;3.0963e-05;3.0963e-05;3.0963e-05
331;trace;1;0;0;0
331;calc_total;1;47.0559;47.0559;47.0559
140;compErr;1;2.729e-06;2.729e-06;2.729e-06
140;init;1;2.35333;2.35333;2.35333
140;update;1;45.7324;45.7324;45.7324
140;sync;1;3.77967;3.77967;3.77967
140;evalKnownDf;1;0;0;0
140;write;1;3.1531e-05;3.1531e-05;3.1531e-05
140;trace;1;0;0;0
140;calc_total;1;49.512;49.512;49.512
1243;compErr;1;2.239e-06;2.239e-06;2.239e-06
1243;init;1;2.15744;2.15744;2.15744
1243;update;1;45.3944;45.3944;45.3944
1243;sync;1;7.9254;7.9254;7.9254
1243;evalKnownDf;1;0;0;0
1243;write;1;4.5826e-05;4.5826e-05;4.5826e-05
1243;trace;1;0;0;0
1243;calc_total;1;53.3198;53.3198;53.3198
1091;compErr;1;2.421e-06;2.421e-06;2.421e-06
1091;init;1;2.13993;2.13993;2.13993
1091;update;1;45.3218;45.3218;45.3218
1091;sync;1;15.5067;15.5067;15.5067
1091;evalKnownDf;1;0;0;0
1091;write;1;3.0927e-05;3.0927e-05;3.0927e-05
1091;trace;1;0;0;0
1091;calc_total;1;60.8285;60.8285;60.8285
0;total;1;119.975;119.975;119.975
1139;compErr;1;2.199e-06;2.199e-06;2.199e-06
1139;init;1;2.13503;2.13503;2.13503
1139;update;1;45.242;45.242;45.242
1139;sync;1;3.11574;3.11574;3.11574
1139;evalKnownDf;1;0;0;0
1139;write;1;3.0151e-05;3.0151e-05;3.0151e-05
1139;trace;1;0;0;0
1139;calc_total;1;48.3578;48.3578;48.3578
0;total;1;120.022;120.022;120.022
523;compErr;1;1.55e-06;1.55e-06;1.55e-06
523;init;1;2.14458;2.14458;2.14458
523;update;1;45.6785;45.6785;45.6785
523;sync;1;11.6136;11.6136;11.6136
523;evalKnownDf;1;0;0;0
523;write;1;2.8974e-05;2.8974e-05;2.8974e-05
523;trace;1;0;0;0
523;calc_total;1;57.292;57.292;57.292
619;compErr;1;2.164e-06;2.164e-06;2.164e-06
619;init;1;2.15151;2.15151;2.15151
619;update;1;45.605;45.605;45.605
619;sync;1;11.3353;11.3353;11.3353
619;evalKnownDf;1;0;0;0
619;write;1;3.1574e-05;3.1574e-05;3.1574e-05
619;trace;1;0;0;0
619;calc_total;1;56.9402;56.9402;56.9402
810;compErr;1;2.702e-06;2.702e-06;2.702e-06
810;init;1;2.19031;2.19031;2.19031
810;update;1;45.5292;45.5292;45.5292
810;sync;1;0.972874;0.972874;0.972874
810;evalKnownDf;1;0;0;0
810;write;1;3.2841e-05;3.2841e-05;3.2841e-05
810;trace;1;0;0;0
810;calc_total;1;46.5021;46.5021;46.5021
907;compErr;1;2.114e-06;2.114e-06;2.114e-06
907;init;1;2.27313;2.27313;2.27313
907;update;1;46.0701;46.0701;46.0701
907;sync;1;0.669962;0.669962;0.669962
907;evalKnownDf;1;0;0;0
907;write;1;2.7755e-05;2.7755e-05;2.7755e-05
907;trace;1;0;0;0
907;calc_total;1;46.7401;46.7401;46.7401
187;compErr;1;3.462e-06;3.462e-06;3.462e-06
187;init;1;2.21237;2.21237;2.21237
187;update;1;45.3772;45.3772;45.3772
187;sync;1;10.4971;10.4971;10.4971
187;evalKnownDf;1;0;0;0
187;write;1;3.833e-05;3.833e-05;3.833e-05
187;trace;1;0;0;0
187;calc_total;1;55.8743;55.8743;55.8743
426;compErr;1;2.693e-06;2.693e-06;2.693e-06
426;init;1;2.13512;2.13512;2.13512
426;update;1;45.3253;45.3253;45.3253
426;sync;1;11.8398;11.8398;11.8398
426;evalKnownDf;1;0;0;0
426;write;1;3.7318e-05;3.7318e-05;3.7318e-05
426;trace;1;0;0;0
426;calc_total;1;57.1651;57.1651;57.1651
667;compErr;1;2.767e-06;2.767e-06;2.767e-06
667;init;1;2.14791;2.14791;2.14791
667;update;1;45.6792;45.6792;45.6792
667;sync;1;9.10628;9.10628;9.10628
667;evalKnownDf;1;0;0;0
667;write;1;3.69e-05;3.69e-05;3.69e-05
667;trace;1;0;0;0
667;calc_total;1;54.7855;54.7855;54.7855
1332;compErr;1;2.145e-06;2.145e-06;2.145e-06
1332;init;1;2.20752;2.20752;2.20752
1332;update;1;45.8111;45.8111;45.8111
1332;sync;1;0.266553;0.266553;0.266553
1332;evalKnownDf;1;0;0;0
1332;write;1;2.6744e-05;2.6744e-05;2.6744e-05
1332;trace;1;0;0;0
1332;calc_total;1;46.0777;46.0777;46.0777
0;total;1;119.905;119.905;119.905
1384;compErr;1;6.174e-06;6.174e-06;6.174e-06
1384;init;1;2.14231;2.14231;2.14231
1384;update;1;45.6593;45.6593;45.6593
1384;sync;1;11.1116;11.1116;11.1116
1384;evalKnownDf;1;0;0;0
1384;write;1;2.7272e-05;2.7272e-05;2.7272e-05
1384;trace;1;0;0;0
1384;calc_total;1;56.7709;56.7709;56.7709
1403;compErr;1;2.46e-06;2.46e-06;2.46e-06
1403;init;1;2.15291;2.15291;2.15291
1403;update;1;45.4736;45.4736;45.4736
1403;sync;1;6.68957;6.68957;6.68957
1403;evalKnownDf;1;0;0;0
1403;write;1;3.2229e-05;3.2229e-05;3.2229e-05
1403;trace;1;0;0;0
1403;calc_total;1;52.1632;52.1632;52.1632
0;total;1;120.004;120.004;120.004
1500;compErr;1;3.232e-06;3.232e-06;3.232e-06
1500;init;1;2.17921;2.17921;2.17921
1500;update;1;45.5804;45.5804;45.5804
1500;sync;1;3.04981;3.04981;3.04981
1500;evalKnownDf;1;0;0;0
1500;write;1;2.9867e-05;2.9867e-05;2.9867e-05
1500;trace;1;0;0;0
1500;calc_total;1;48.6302;48.6302;48.6302
0;total;1;119.943;119.943;119.943
1435;compErr;1;3.158e-06;3.158e-06;3.158e-06
1435;init;1;2.14998;2.14998;2.14998
1435;update;1;45.3126;45.3126;45.3126
1435;sync;1;8.19427;8.19427;8.19427
1435;evalKnownDf;1;0;0;0
1435;write;1;3.874e-05;3.874e-05;3.874e-05
1435;trace;1;0;0;0
1435;calc_total;1;53.5069;53.5069;53.5069
1531;compErr;1;3.071e-06;3.071e-06;3.071e-06
1531;init;1;2.24365;2.24365;2.24365
1531;update;1;45.8622;45.8622;45.8622
1531;sync;1;2.26957;2.26957;2.26957
1531;evalKnownDf;1;0;0;0
1531;write;1;2.8479e-05;2.8479e-05;2.8479e-05
1531;trace;1;0;0;0
1531;calc_total;1;48.1318;48.1318;48.1318
237;compErr;1;3.735e-06;3.735e-06;3.735e-06
237;init;1;2.20189;2.20189;2.20189
237;update;1;45.7484;45.7484;45.7484
237;sync;1;0.552182;0.552182;0.552182
237;evalKnownDf;1;0;0;0
237;write;1;3.3166e-05;3.3166e-05;3.3166e-05
237;trace;1;0;0;0
237;calc_total;1;46.3006;46.3006;46.3006
44;compErr;1;2.461e-06;2.461e-06;2.461e-06
44;init;1;2.17274;2.17274;2.17274
44;update;1;45.8752;45.8752;45.8752
44;sync;1;3.68991;3.68991;3.68991
44;evalKnownDf;1;0;0;0
44;write;1;2.8112e-05;2.8112e-05;2.8112e-05
44;trace;1;0;0;0
44;calc_total;1;49.5651;49.5651;49.5651
860;compErr;1;9.29e-07;9.29e-07;9.29e-07
860;init;1;2.22367;2.22367;2.22367
860;update;1;46.0909;46.0909;46.0909
860;sync;1;0.198069;0.198069;0.198069
860;evalKnownDf;1;0;0;0
860;write;1;2.0103e-05;2.0103e-05;2.0103e-05
860;trace;1;0;0;0
860;calc_total;1;46.289;46.289;46.289
1005;compErr;1;2.224e-06;2.224e-06;2.224e-06
1005;init;1;2.20899;2.20899;2.20899
1005;update;1;45.4498;45.4498;45.4498
1005;sync;1;11.1194;11.1194;11.1194
1005;evalKnownDf;1;0;0;0
1005;write;1;2.9692e-05;2.9692e-05;2.9692e-05
1005;trace;1;0;0;0
1005;calc_total;1;56.5692;56.5692;56.5692
276;compErr;1;1.622e-06;1.622e-06;1.622e-06
276;init;1;2.20354;2.20354;2.20354
276;update;1;45.718;45.718;45.718
276;sync;1;0.83778;0.83778;0.83778
276;evalKnownDf;1;0;0;0
276;write;1;3.2026e-05;3.2026e-05;3.2026e-05
276;trace;1;0;0;0
276;calc_total;1;46.5557;46.5557;46.5557
0;total;1;120.033;120.033;120.033
757;compErr;1;2.721e-06;2.721e-06;2.721e-06
757;init;1;2.15358;2.15358;2.15358
757;update;1;45.742;45.742;45.742
757;sync;1;11.2085;11.2085;11.2085
757;evalKnownDf;1;0;0;0
757;write;1;3.0011e-05;3.0011e-05;3.0011e-05
757;trace;1;0;0;0
757;calc_total;1;56.9505;56.9505;56.9505
0;total;1;120.028;120.028;120.028
945;compErr;1;1.73e-06;1.73e-06;1.73e-06
945;init;1;2.16186;2.16186;2.16186
945;update;1;45.9839;45.9839;45.9839
945;sync;1;10.9159;10.9159;10.9159
945;evalKnownDf;1;0;0;0
945;write;1;3.0667e-05;3.0667e-05;3.0667e-05
945;trace;1;0;0;0
945;calc_total;1;56.8998;56.8998;56.8998
372;compErr;1;2.26e-06;2.26e-06;2.26e-06
372;init;1;2.15354;2.15354;2.15354
372;update;1;45.5269;45.5269;45.5269
372;sync;1;0.631691;0.631691;0.631691
372;evalKnownDf;1;0;0;0
372;write;1;2.9662e-05;2.9662e-05;2.9662e-05
372;trace;1;0;0;0
372;calc_total;1;46.1586;46.1586;46.1586
0;total;1;120.129;120.129;120.129
92;compErr;1;3.283e-06;3.283e-06;3.283e-06
92;init;1;2.14488;2.14488;2.14488
92;update;1;45.4383;45.4383;45.4383
92;sync;1;13.0461;13.0461;13.0461
92;evalKnownDf;1;0;0;0
92;write;1;3.115e-05;3.115e-05;3.115e-05
92;trace;1;0;0;0
92;calc_total;1;58.4844;58.4844;58.4844
565;compErr;1;2.487e-06;2.487e-06;2.487e-06
565;init;1;2.19644;2.19644;2.19644
565;update;1;45.8844;45.8844;45.8844
565;sync;1;13.1509;13.1509;13.1509
565;evalKnownDf;1;0;0;0
565;write;1;2.787e-05;2.787e-05;2.787e-05
565;trace;1;0;0;0
565;calc_total;1;59.0353;59.0353;59.0353
708;compErr;1;2.885e-06;2.885e-06;2.885e-06
708;init;1;2.15405;2.15405;2.15405
708;update;1;45.4998;45.4998;45.4998
708;sync;1;12.0366;12.0366;12.0366
708;evalKnownDf;1;0;0;0
708;write;1;3.3325e-05;3.3325e-05;3.3325e-05
708;trace;1;0;0;0
708;calc_total;1;57.5363;57.5363;57.5363
0;total;1;119.949;119.949;119.949
1196;compErr;1;3.385e-06;3.385e-06;3.385e-06
1196;init;1;2.13591;2.13591;2.13591
1196;update;1;45.5031;45.5031;45.5031
1196;sync;1;12.5408;12.5408;12.5408
1196;evalKnownDf;1;0;0;0
1196;write;1;2.9072e-05;2.9072e-05;2.9072e-05
1196;trace;1;0;0;0
1196;calc_total;1;58.0439;58.0439;58.0439
1275;compErr;1;2.887e-06;2.887e-06;2.887e-06
1275;init;1;2.16863;2.16863;2.16863
1275;update;1;45.362;45.362;45.362
1275;sync;1;21.8701;21.8701;21.8701
1275;evalKnownDf;1;0;0;0
1275;write;1;3.0937e-05;3.0937e-05;3.0937e-05
1275;trace;1;0;0;0
1275;calc_total;1;67.2321;67.2321;67.2321
1045;compErr;1;2.948e-06;2.948e-06;2.948e-06
1045;init;1;2.14771;2.14771;2.14771
1045;update;1;45.6053;45.6053;45.6053
1045;sync;1;10.7794;10.7794;10.7794
1045;evalKnownDf;1;0;0;0
1045;write;1;3.1738e-05;3.1738e-05;3.1738e-05
1045;trace;1;0;0;0
1045;calc_total;1;56.3847;56.3847;56.3847
478;compErr;1;2.412e-06;2.412e-06;2.412e-06
478;init;1;2.15613;2.15613;2.15613
478;update;1;46.0046;46.0046;46.0046
478;sync;1;7.41726;7.41726;7.41726
478;evalKnownDf;1;0;0;0
478;write;1;3.3469e-05;3.3469e-05;3.3469e-05
478;trace;1;0;0;0
478;calc_total;1;53.4218;53.4218;53.4218
1205;compErr;1;1.964e-06;1.964e-06;1.964e-06
1205;init;1;2.15379;2.15379;2.15379
1205;update;1;45.6843;45.6843;45.6843
1205;sync;1;10.3119;10.3119;10.3119
1205;evalKnownDf;1;0;0;0
1205;write;1;2.4886e-05;2.4886e-05;2.4886e-05
1205;trace;1;0;0;0
1205;calc_total;1;55.9962;55.9962;55.9962
0;total;1;119.949;119.949;119.949
548;compErr;1;2.001e-06;2.001e-06;2.001e-06
548;init;1;2.15557;2.15557;2.15557
548;update;1;45.5813;45.5813;45.5813
548;sync;1;0.59258;0.59258;0.59258
548;evalKnownDf;1;0;0;0
548;write;1;3.3434e-05;3.3434e-05;3.3434e-05
548;trace;1;0;0;0
548;calc_total;1;46.1738;46.1738;46.1738
596;compErr;1;1.987e-06;1.987e-06;1.987e-06
596;init;1;2.16567;2.16567;2.16567
596;update;1;45.6826;45.6826;45.6826
596;sync;1;13.6837;13.6837;13.6837
596;evalKnownDf;1;0;0;0
596;write;1;2.8871e-05;2.8871e-05;2.8871e-05
596;trace;1;0;0;0
596;calc_total;1;59.3663;59.3663;59.3663
924;compErr;1;2.192e-06;2.192e-06;2.192e-06
924;init;1;2.13563;2.13563;2.13563
924;update;1;45.5925;45.5925;45.5925
924;sync;1;14.5308;14.5308;14.5308
924;evalKnownDf;1;0;0;0
924;write;1;2.7505e-05;2.7505e-05;2.7505e-05
924;trace;1;0;0;0
924;calc_total;1;60.1233;60.1233;60.1233
0;total;1;119.988;119.988;119.988
53;compErr;1;3.215e-06;3.215e-06;3.215e-06
53;init;1;2.18755;2.18755;2.18755
53;update;1;45.6292;45.6292;45.6292
53;sync;1;2.91369;2.91369;2.91369
53;evalKnownDf;1;0;0;0
53;write;1;3.0787e-05;3.0787e-05;3.0787e-05
53;trace;1;0;0;0
53;calc_total;1;48.5428;48.5428;48.5428
0;total;1;119.998;119.998;119.998
1172;compErr;1;2.828e-06;2.828e-06;2.828e-06
1172;init;1;2.14871;2.14871;2.14871
1172;update;1;45.3669;45.3669;45.3669
1172;sync;1;8.97916;8.97916;8.97916
1172;evalKnownDf;1;0;0;0
1172;write;1;3.2673e-05;3.2673e-05;3.2673e-05
1172;trace;1;0;0;0
1172;calc_total;1;54.3461;54.3461;54.3461
116;compErr;1;1.708e-06;1.708e-06;1.708e-06
116;init;1;2.13916;2.13916;2.13916
116;update;1;45.6679;45.6679;45.6679
116;sync;1;6.51765;6.51765;6.51765
116;evalKnownDf;1;0;0;0
116;write;1;2.764e-05;2.764e-05;2.764e-05
116;trace;1;0;0;0
116;calc_total;1;52.1856;52.1856;52.1856
164;compErr;1;6.456e-06;6.456e-06;6.456e-06
164;init;1;2.20438;2.20438;2.20438
164;update;1;45.5977;45.5977;45.5977
164;sync;1;15.0593;15.0593;15.0593
164;evalKnownDf;1;0;0;0
164;write;1;3.4848e-05;3.4848e-05;3.4848e-05
164;trace;1;0;0;0
164;calc_total;1;60.657;60.657;60.657
500;compErr;1;2.933e-06;2.933e-06;2.933e-06
500;init;1;2.17649;2.17649;2.17649
500;update;1;45.9866;45.9866;45.9866
500;sync;1;12.2026;12.2026;12.2026
500;evalKnownDf;1;0;0;0
500;write;1;2.5595e-05;2.5595e-05;2.5595e-05
500;trace;1;0;0;0
500;calc_total;1;58.1892;58.1892;58.1892
212;compErr;1;1.994e-06;1.994e-06;1.994e-06
212;init;1;2.16844;2.16844;2.16844
212;update;1;45.813;45.813;45.813
212;sync;1;10.2722;10.2722;10.2722
212;evalKnownDf;1;0;0;0
212;write;1;3.1344e-05;3.1344e-05;3.1344e-05
212;trace;1;0;0;0
212;calc_total;1;56.0852;56.0852;56.0852
1076;compErr;1;2.024e-06;2.024e-06;2.024e-06
1076;init;1;2.16383;2.16383;2.16383
1076;update;1;45.6621;45.6621;45.6621
1076;sync;1;3.86941;3.86941;3.86941
1076;evalKnownDf;1;0;0;0
1076;write;1;2.6054e-05;2.6054e-05;2.6054e-05
1076;trace;1;0;0;0
1076;calc_total;1;49.5315;49.5315;49.5315
295;compErr;1;2.621e-06;2.621e-06;2.621e-06
295;init;1;2.15319;2.15319;2.15319
295;update;1;45.4031;45.4031;45.4031
295;sync;1;0.858579;0.858579;0.858579
295;evalKnownDf;1;0;0;0
295;write;1;3.0469e-05;3.0469e-05;3.0469e-05
295;trace;1;0;0;0
295;calc_total;1;46.2616;46.2616;46.2616
356;compErr;1;2.262e-06;2.262e-06;2.262e-06
356;init;1;2.14688;2.14688;2.14688
356;update;1;45.8788;45.8788;45.8788
356;sync;1;15.1371;15.1371;15.1371
356;evalKnownDf;1;0;0;0
356;write;1;3.139e-05;3.139e-05;3.139e-05
356;trace;1;0;0;0
356;calc_total;1;61.0159;61.0159;61.0159
404;compErr;1;1.886e-06;1.886e-06;1.886e-06
404;init;1;2.13868;2.13868;2.13868
404;update;1;45.4807;45.4807;45.4807
404;sync;1;12.0965;12.0965;12.0965
404;evalKnownDf;1;0;0;0
404;write;1;3.0898e-05;3.0898e-05;3.0898e-05
404;trace;1;0;0;0
404;calc_total;1;57.5771;57.5771;57.5771
253;compErr;1;2.865e-06;2.865e-06;2.865e-06
253;init;1;2.17126;2.17126;2.17126
253;update;1;45.4855;45.4855;45.4855
253;sync;1;1.08514;1.08514;1.08514
253;evalKnownDf;1;0;0;0
253;write;1;3.2082e-05;3.2082e-05;3.2082e-05
253;trace;1;0;0;0
253;calc_total;1;46.5707;46.5707;46.5707
828;compErr;1;2.818e-06;2.818e-06;2.818e-06
828;init;1;2.17122;2.17122;2.17122
828;update;1;45.8564;45.8564;45.8564
828;sync;1;14.3587;14.3587;14.3587
828;evalKnownDf;1;0;0;0
828;write;1;3.4921e-05;3.4921e-05;3.4921e-05
828;trace;1;0;0;0
828;calc_total;1;60.215;60.215;60.215
871;compErr;1;3.804e-06;3.804e-06;3.804e-06
871;init;1;2.14971;2.14971;2.14971
871;update;1;45.6494;45.6494;45.6494
871;sync;1;9.47939;9.47939;9.47939
871;evalKnownDf;1;0;0;0
871;write;1;3.1907e-05;3.1907e-05;3.1907e-05
871;trace;1;0;0;0
871;calc_total;1;55.1288;55.1288;55.1288
972;compErr;1;2.65e-06;2.65e-06;2.65e-06
972;init;1;2.13567;2.13567;2.13567
972;update;1;45.8249;45.8249;45.8249
972;sync;1;51.1383;51.1383;51.1383
972;evalKnownDf;1;0;0;0
972;write;1;2.6547e-05;2.6547e-05;2.6547e-05
972;trace;1;0;0;0
972;calc_total;1;96.9632;96.9632;96.9632
0;total;1;119.983;119.983;119.983
644;compErr;1;3.607e-06;3.607e-06;3.607e-06
644;init;1;2.15139;2.15139;2.15139
644;update;1;45.6386;45.6386;45.6386
644;sync;1;14.5885;14.5885;14.5885
644;evalKnownDf;1;0;0;0
644;write;1;3.0439e-05;3.0439e-05;3.0439e-05
644;trace;1;0;0;0
644;calc_total;1;60.2271;60.2271;60.2271
1267;compErr;1;2.756e-06;2.756e-06;2.756e-06
1267;init;1;2.17624;2.17624;2.17624
1267;update;1;45.4929;45.4929;45.4929
1267;sync;1;5.78612;5.78612;5.78612
1267;evalKnownDf;1;0;0;0
1267;write;1;3.2893e-05;3.2893e-05;3.2893e-05
1267;trace;1;0;0;0
1267;calc_total;1;51.279;51.279;51.279
684;compErr;1;3.113e-06;3.113e-06;3.113e-06
684;init;1;2.16909;2.16909;2.16909
684;update;1;45.4841;45.4841;45.4841
684;sync;1;50.4892;50.4892;50.4892
684;evalKnownDf;1;0;0;0
684;write;1;3.6802e-05;3.6802e-05;3.6802e-05
684;trace;1;0;0;0
684;calc_total;1;95.9733;95.9733;95.9733
0;total;1;119.961;119.961;119.961
740;compErr;1;2.049e-06;2.049e-06;2.049e-06
740;init;1;2.14384;2.14384;2.14384
740;update;1;45.3338;45.3338;45.3338
740;sync;1;14.6397;14.6397;14.6397
740;evalKnownDf;1;0;0;0
740;write;1;2.8448e-05;2.8448e-05;2.8448e-05
740;trace;1;0;0;0
740;calc_total;1;59.9735;59.9735;59.9735
1020;compErr;1;3.165e-06;3.165e-06;3.165e-06
1020;init;1;2.13359;2.13359;2.13359
1020;update;1;45.502;45.502;45.502
1020;sync;1;5.57107;5.57107;5.57107
1020;evalKnownDf;1;0;0;0
1020;write;1;3.8647e-05;3.8647e-05;3.8647e-05
1020;trace;1;0;0;0
1020;calc_total;1;51.073;51.073;51.073
788;compErr;1;2.137e-06;2.137e-06;2.137e-06
788;init;1;2.14029;2.14029;2.14029
788;update;1;45.7423;45.7423;45.7423
788;sync;1;3.37246;3.37246;3.37246
788;evalKnownDf;1;0;0;0
788;write;1;3.5209e-05;3.5209e-05;3.5209e-05
788;trace;1;0;0;0
788;calc_total;1;49.1148;49.1148;49.1148
1124;compErr;1;2.038e-06;2.038e-06;2.038e-06
1124;init;1;2.12868;2.12868;2.12868
1124;update;1;45.84;45.84;45.84
1124;sync;1;48.6744;48.6744;48.6744
1124;evalKnownDf;1;0;0;0
1124;write;1;2.4472e-05;2.4472e-05;2.4472e-05
1124;trace;1;0;0;0
1124;calc_total;1;94.5144;94.5144;94.5144
445;compErr;1;2.83e-06;2.83e-06;2.83e-06
445;init;1;2.16911;2.16911;2.16911
445;update;1;45.7288;45.7288;45.7288
445;sync;1;0.777404;0.777404;0.777404
445;evalKnownDf;1;0;0;0
445;write;1;3.1217e-05;3.1217e-05;3.1217e-05
445;trace;1;0;0;0
445;calc_total;1;46.5062;46.5062;46.5062
1317;compErr;1;2.514e-06;2.514e-06;2.514e-06
1317;init;1;2.18182;2.18182;2.18182
1317;update;1;45.407;45.407;45.407
1317;sync;1;11.5972;11.5972;11.5972
1317;evalKnownDf;1;0;0;0
1317;write;1;2.755e-05;2.755e-05;2.755e-05
1317;trace;1;0;0;0
1317;calc_total;1;57.0042;57.0042;57.0042
1355;compErr;1;1.575e-06;1.575e-06;1.575e-06
1355;init;1;2.1454;2.1454;2.1454
1355;update;1;45.3794;45.3794;45.3794
1355;sync;1;5.79791;5.79791;5.79791
1355;evalKnownDf;1;0;0;0
1355;write;1;3.0281e-05;3.0281e-05;3.0281e-05
1355;trace;1;0;0;0
1355;calc_total;1;51.1773;51.1773;51.1773
13;compErr;1;2.353e-06;2.353e-06;2.353e-06
13;init;1;2.23855;2.23855;2.23855
13;update;1;45.6934;45.6934;45.6934
13;sync;1;2.49938;2.49938;2.49938
13;evalKnownDf;1;0;0;0
13;write;1;3.5903e-05;3.5903e-05;3.5903e-05
13;trace;1;0;0;0
13;calc_total;1;48.1928;48.1928;48.1928
332;compErr;1;2.103e-06;2.103e-06;2.103e-06
332;init;1;2.17718;2.17718;2.17718
332;update;1;45.8718;45.8718;45.8718
332;sync;1;1.49863;1.49863;1.49863
332;evalKnownDf;1;0;0;0
332;write;1;2.7694e-05;2.7694e-05;2.7694e-05
332;trace;1;0;0;0
332;calc_total;1;47.3704;47.3704;47.3704
141;compErr;1;2.698e-06;2.698e-06;2.698e-06
141;init;1;2.17567;2.17567;2.17567
141;update;1;45.5025;45.5025;45.5025
141;sync;1;3.72822;3.72822;3.72822
141;evalKnownDf;1;0;0;0
141;write;1;3.0865e-05;3.0865e-05;3.0865e-05
141;trace;1;0;0;0
141;calc_total;1;49.2307;49.2307;49.2307
1244;compErr;1;3.168e-06;3.168e-06;3.168e-06
1244;init;1;2.18988;2.18988;2.18988
1244;update;1;45.4498;45.4498;45.4498
1244;sync;1;7.64689;7.64689;7.64689
1244;evalKnownDf;1;0;0;0
1244;write;1;4.01e-05;4.01e-05;4.01e-05
1244;trace;1;0;0;0
1244;calc_total;1;53.0967;53.0967;53.0967
1092;compErr;1;2.154e-06;2.154e-06;2.154e-06
1092;init;1;2.15266;2.15266;2.15266
1092;update;1;45.672;45.672;45.672
1092;sync;1;13.8012;13.8012;13.8012
1092;evalKnownDf;1;0;0;0
1092;write;1;2.8554e-05;2.8554e-05;2.8554e-05
1092;trace;1;0;0;0
1092;calc_total;1;59.4732;59.4732;59.4732
0;total;1;119.982;119.982;119.982
1140;compErr;1;2.051e-06;2.051e-06;2.051e-06
1140;init;1;2.19623;2.19623;2.19623
1140;update;1;45.7311;45.7311;45.7311
1140;sync;1;3.08725;3.08725;3.08725
1140;evalKnownDf;1;0;0;0
1140;write;1;3.0036e-05;3.0036e-05;3.0036e-05
1140;trace;1;0;0;0
1140;calc_total;1;48.8184;48.8184;48.8184
0;total;1;120.021;120.021;120.021
524;compErr;1;1.545e-06;1.545e-06;1.545e-06
524;init;1;2.177;2.177;2.177
524;update;1;45.5528;45.5528;45.5528
524;sync;1;3.84791;3.84791;3.84791
524;evalKnownDf;1;0;0;0
524;write;1;2.5435e-05;2.5435e-05;2.5435e-05
524;trace;1;0;0;0
524;calc_total;1;49.4007;49.4007;49.4007
620;compErr;1;3.729e-06;3.729e-06;3.729e-06
620;init;1;2.1387;2.1387;2.1387
620;update;1;45.4759;45.4759;45.4759
620;sync;1;10.5774;10.5774;10.5774
620;evalKnownDf;1;0;0;0
620;write;1;2.8571e-05;2.8571e-05;2.8571e-05
620;trace;1;0;0;0
620;calc_total;1;56.0532;56.0532;56.0532
814;compErr;1;2.454e-06;2.454e-06;2.454e-06
814;init;1;2.32708;2.32708;2.32708
814;update;1;45.9216;45.9216;45.9216
814;sync;1;0.499351;0.499351;0.499351
814;evalKnownDf;1;0;0;0
814;write;1;3.2399e-05;3.2399e-05;3.2399e-05
814;trace;1;0;0;0
814;calc_total;1;46.4209;46.4209;46.4209
908;compErr;1;1.751e-06;1.751e-06;1.751e-06
908;init;1;2.19096;2.19096;2.19096
908;update;1;45.5423;45.5423;45.5423
908;sync;1;1.44935;1.44935;1.44935
908;evalKnownDf;1;0;0;0
908;write;1;3.0584e-05;3.0584e-05;3.0584e-05
908;trace;1;0;0;0
908;calc_total;1;46.9917;46.9917;46.9917
188;compErr;1;2.567e-06;2.567e-06;2.567e-06
188;init;1;2.16779;2.16779;2.16779
188;update;1;45.6639;45.6639;45.6639
188;sync;1;9.96465;9.96465;9.96465
188;evalKnownDf;1;0;0;0
188;write;1;3.2558e-05;3.2558e-05;3.2558e-05
188;trace;1;0;0;0
188;calc_total;1;55.6285;55.6285;55.6285
427;compErr;1;2.125e-06;2.125e-06;2.125e-06
427;init;1;2.13349;2.13349;2.13349
427;update;1;45.4364;45.4364;45.4364
427;sync;1;11.6134;11.6134;11.6134
427;evalKnownDf;1;0;0;0
427;write;1;4.0916e-05;4.0916e-05;4.0916e-05
427;trace;1;0;0;0
427;calc_total;1;57.0498;57.0498;57.0498
668;compErr;1;2.834e-06;2.834e-06;2.834e-06
668;init;1;2.15824;2.15824;2.15824
668;update;1;45.8215;45.8215;45.8215
668;sync;1;9.11023;9.11023;9.11023
668;evalKnownDf;1;0;0;0
668;write;1;2.5413e-05;2.5413e-05;2.5413e-05
668;trace;1;0;0;0
668;calc_total;1;54.9317;54.9317;54.9317
1333;compErr;1;1.951e-06;1.951e-06;1.951e-06
1333;init;1;2.18068;2.18068;2.18068
1333;update;1;45.8996;45.8996;45.8996
1333;sync;1;0.296099;0.296099;0.296099
1333;evalKnownDf;1;0;0;0
1333;write;1;2.5199e-05;2.5199e-05;2.5199e-05
1333;trace;1;0;0;0
1333;calc_total;1;46.1957;46.1957;46.1957
0;total;1;119.905;119.905;119.905
1385;compErr;1;4.825e-06;4.825e-06;4.825e-06
1385;init;1;2.17495;2.17495;2.17495
1385;update;1;45.7221;45.7221;45.7221
1385;sync;1;11.1114;11.1114;11.1114
1385;evalKnownDf;1;0;0;0
1385;write;1;2.8318e-05;2.8318e-05;2.8318e-05
1385;trace;1;0;0;0
1385;calc_total;1;56.8335;56.8335;56.8335
1404;compErr;1;2.715e-06;2.715e-06;2.715e-06
1404;init;1;2.15335;2.15335;2.15335
1404;update;1;45.5776;45.5776;45.5776
1404;sync;1;7.53016;7.53016;7.53016
1404;evalKnownDf;1;0;0;0
1404;write;1;3.3626e-05;3.3626e-05;3.3626e-05
1404;trace;1;0;0;0
1404;calc_total;1;53.1078;53.1078;53.1078
0;total;1;120.002;120.002;120.002
1501;compErr;1;2.656e-06;2.656e-06;2.656e-06
1501;init;1;2.13449;2.13449;2.13449
1501;update;1;45.6309;45.6309;45.6309
1501;sync;1;2.93907;2.93907;2.93907
1501;evalKnownDf;1;0;0;0
1501;write;1;2.8113e-05;2.8113e-05;2.8113e-05
1501;trace;1;0;0;0
1501;calc_total;1;48.5699;48.5699;48.5699
0;total;1;119.943;119.943;119.943
1436;compErr;1;2.655e-06;2.655e-06;2.655e-06
1436;init;1;2.18234;2.18234;2.18234
1436;update;1;45.7772;45.7772;45.7772
1436;sync;1;7.52386;7.52386;7.52386
1436;evalKnownDf;1;0;0;0
1436;write;1;3.5961e-05;3.5961e-05;3.5961e-05
1436;trace;1;0;0;0
1436;calc_total;1;53.3011;53.3011;53.3011
1532;compErr;1;3.188e-06;3.188e-06;3.188e-06
1532;init;1;2.15911;2.15911;2.15911
1532;update;1;45.4675;45.4675;45.4675
1532;sync;1;2.28469;2.28469;2.28469
1532;evalKnownDf;1;0;0;0
1532;write;1;2.8194e-05;2.8194e-05;2.8194e-05
1532;trace;1;0;0;0
1532;calc_total;1;47.7522;47.7522;47.7522
238;compErr;1;2.419e-06;2.419e-06;2.419e-06
238;init;1;2.17275;2.17275;2.17275
238;update;1;45.4715;45.4715;45.4715
238;sync;1;0.724759;0.724759;0.724759
238;evalKnownDf;1;0;0;0
238;write;1;3.0992e-05;3.0992e-05;3.0992e-05
238;trace;1;0;0;0
238;calc_total;1;46.1962;46.1962;46.1962
45;compErr;1;2.706e-06;2.706e-06;2.706e-06
45;init;1;2.19498;2.19498;2.19498
45;update;1;45.5532;45.5532;45.5532
45;sync;1;2.0331;2.0331;2.0331
45;evalKnownDf;1;0;0;0
45;write;1;3.7117e-05;3.7117e-05;3.7117e-05
45;trace;1;0;0;0
45;calc_total;1;47.5863;47.5863;47.5863
861;compErr;1;2.768e-06;2.768e-06;2.768e-06
861;init;1;2.19743;2.19743;2.19743
861;update;1;45.6019;45.6019;45.6019
861;sync;1;1.77509;1.77509;1.77509
861;evalKnownDf;1;0;0;0
861;write;1;2.94e-05;2.94e-05;2.94e-05
861;trace;1;0;0;0
861;calc_total;1;47.377;47.377;47.377
1006;compErr;1;2.293e-06;2.293e-06;2.293e-06
1006;init;1;2.14251;2.14251;2.14251
1006;update;1;45.7026;45.7026;45.7026
1006;sync;1;10.9792;10.9792;10.9792
1006;evalKnownDf;1;0;0;0
1006;write;1;2.6708e-05;2.6708e-05;2.6708e-05
1006;trace;1;0;0;0
1006;calc_total;1;56.6818;56.6818;56.6818
277;compErr;1;2.159e-06;2.159e-06;2.159e-06
277;init;1;2.27311;2.27311;2.27311
277;update;1;45.697;45.697;45.697
277;sync;1;1.6415;1.6415;1.6415
277;evalKnownDf;1;0;0;0
277;write;1;2.8843e-05;2.8843e-05;2.8843e-05
277;trace;1;0;0;0
277;calc_total;1;47.3385;47.3385;47.3385
0;total;1;120.033;120.033;120.033
758;compErr;1;2.075e-06;2.075e-06;2.075e-06
758;init;1;2.15642;2.15642;2.15642
758;update;1;45.3525;45.3525;45.3525
758;sync;1;11.1762;11.1762;11.1762
758;evalKnownDf;1;0;0;0
758;write;1;2.5882e-05;2.5882e-05;2.5882e-05
758;trace;1;0;0;0
758;calc_total;1;56.5287;56.5287;56.5287
0;total;1;120.028;120.028;120.028
948;compErr;1;3.615e-06;3.615e-06;3.615e-06
948;init;1;2.1847;2.1847;2.1847
948;update;1;45.6373;45.6373;45.6373
948;sync;1;11.1209;11.1209;11.1209
948;evalKnownDf;1;0;0;0
948;write;1;3.6054e-05;3.6054e-05;3.6054e-05
948;trace;1;0;0;0
948;calc_total;1;56.7582;56.7582;56.7582
373;compErr;1;2.702e-06;2.702e-06;2.702e-06
373;init;1;2.19737;2.19737;2.19737
373;update;1;45.4561;45.4561;45.4561
373;sync;1;0.864939;0.864939;0.864939
373;evalKnownDf;1;0;0;0
373;write;1;2.671e-05;2.671e-05;2.671e-05
373;trace;1;0;0;0
373;calc_total;1;46.3211;46.3211;46.3211
0;total;1;120.129;120.129;120.129
93;compErr;1;2.916e-06;2.916e-06;2.916e-06
93;init;1;2.21084;2.21084;2.21084
93;update;1;45.3245;45.3245;45.3245
93;sync;1;14.4395;14.4395;14.4395
93;evalKnownDf;1;0;0;0
93;write;1;4.0876e-05;4.0876e-05;4.0876e-05
93;trace;1;0;0;0
93;calc_total;1;59.7641;59.7641;59.7641
567;compErr;1;2.96e-06;2.96e-06;2.96e-06
567;init;1;2.14329;2.14329;2.14329
567;update;1;45.876;45.876;45.876
567;sync;1;13.0045;13.0045;13.0045
567;evalKnownDf;1;0;0;0
567;write;1;3.2735e-05;3.2735e-05;3.2735e-05
567;trace;1;0;0;0
567;calc_total;1;58.8805;58.8805;58.8805
709;compErr;1;3.038e-06;3.038e-06;3.038e-06
709;init;1;2.15268;2.15268;2.15268
709;update;1;45.6756;45.6756;45.6756
709;sync;1;12.2819;12.2819;12.2819
709;evalKnownDf;1;0;0;0
709;write;1;3.3173e-05;3.3173e-05;3.3173e-05
709;trace;1;0;0;0
709;calc_total;1;57.9576;57.9576;57.9576
0;total;1;119.95;119.95;119.95
1197;compErr;1;3.091e-06;3.091e-06;3.091e-06
1197;init;1;2.13712;2.13712;2.13712
1197;update;1;45.3432;45.3432;45.3432
1197;sync;1;12.8556;12.8556;12.8556
1197;evalKnownDf;1;0;0;0
1197;write;1;3.3958e-05;3.3958e-05;3.3958e-05
1197;trace;1;0;0;0
1197;calc_total;1;58.1988;58.1988;58.1988
1276;compErr;1;3.119e-06;3.119e-06;3.119e-06
1276;init;1;2.16508;2.16508;2.16508
1276;update;1;45.664;45.664;45.664
1276;sync;1;21.3655;21.3655;21.3655
1276;evalKnownDf;1;0;0;0
1276;write;1;2.6525e-05;2.6525e-05;2.6525e-05
1276;trace;1;0;0;0
1276;calc_total;1;67.0295;67.0295;67.0295
1047;compErr;1;2.901e-06;2.901e-06;2.901e-06
1047;init;1;2.15566;2.15566;2.15566
1047;update;1;45.6097;45.6097;45.6097
1047;sync;1;9.41679;9.41679;9.41679
1047;evalKnownDf;1;0;0;0
1047;write;1;3.7075e-05;3.7075e-05;3.7075e-05
1047;trace;1;0;0;0
1047;calc_total;1;55.0265;55.0265;55.0265
479;compErr;1;2.335e-06;2.335e-06;2.335e-06
479;init;1;2.1557;2.1557;2.1557
479;update;1;46.0411;46.0411;46.0411
479;sync;1;8.23628;8.23628;8.23628
479;evalKnownDf;1;0;0;0
479;write;1;3.0962e-05;3.0962e-05;3.0962e-05
479;trace;1;0;0;0
479;calc_total;1;54.2773;54.2773;54.2773
1206;compErr;1;1.539e-06;1.539e-06;1.539e-06
1206;init;1;2.14769;2.14769;2.14769
1206;update;1;45.6219;45.6219;45.6219
1206;sync;1;6.73268;6.73268;6.73268
1206;evalKnownDf;1;0;0;0
1206;write;1;2.6661e-05;2.6661e-05;2.6661e-05
1206;trace;1;0;0;0
1206;calc_total;1;52.3545;52.3545;52.3545
0;total;1;119.949;119.949;119.949
549;compErr;1;2.9e-06;2.9e-06;2.9e-06
549;init;1;2.1692;2.1692;2.1692
549;update;1;45.6392;45.6392;45.6392
549;sync;1;0.850231;0.850231;0.850231
549;evalKnownDf;1;0;0;0
549;write;1;2.6672e-05;2.6672e-05;2.6672e-05
549;trace;1;0;0;0
549;calc_total;1;46.4894;46.4894;46.4894
597;compErr;1;2.666e-06;2.666e-06;2.666e-06
597;init;1;2.18441;2.18441;2.18441
597;update;1;45.6334;45.6334;45.6334
597;sync;1;12.3353;12.3353;12.3353
597;evalKnownDf;1;0;0;0
597;write;1;3.1278e-05;3.1278e-05;3.1278e-05
597;trace;1;0;0;0
597;calc_total;1;57.9688;57.9688;57.9688
925;compErr;1;1.904e-06;1.904e-06;1.904e-06
925;init;1;2.14104;2.14104;2.14104
925;update;1;45.7101;45.7101;45.7101
925;sync;1;14.609;14.609;14.609
925;evalKnownDf;1;0;0;0
925;write;1;2.7536e-05;2.7536e-05;2.7536e-05
925;trace;1;0;0;0
925;calc_total;1;60.3191;60.3191;60.3191
0;total;1;119.988;119.988;119.988
54;compErr;1;2.44e-06;2.44e-06;2.44e-06
54;init;1;2.19705;2.19705;2.19705
54;update;1;45.3394;45.3394;45.3394
54;sync;1;3.57451;3.57451;3.57451
54;evalKnownDf;1;0;0;0
54;write;1;3.0508e-05;3.0508e-05;3.0508e-05
54;trace;1;0;0;0
54;calc_total;1;48.914;48.914;48.914
0;total;1;119.998;119.998;119.998
1173;compErr;1;3.163e-06;3.163e-06;3.163e-06
1173;init;1;2.13717;2.13717;2.13717
1173;update;1;45.6912;45.6912;45.6912
1173;sync;1;6.25059;6.25059;6.25059
1173;evalKnownDf;1;0;0;0
1173;write;1;3.4941e-05;3.4941e-05;3.4941e-05
1173;trace;1;0;0;0
1173;calc_total;1;51.9418;51.9418;51.9418
117;compErr;1;1.976e-06;1.976e-06;1.976e-06
117;init;1;2.15489;2.15489;2.15489
117;update;1;45.4077;45.4077;45.4077
117;sync;1;10.6673;10.6673;10.6673
117;evalKnownDf;1;0;0;0
117;write;1;2.9519e-05;2.9519e-05;2.9519e-05
117;trace;1;0;0;0
117;calc_total;1;56.075;56.075;56.075
165;compErr;1;1.0366e-05;1.0366e-05;1.0366e-05
165;init;1;2.16267;2.16267;2.16267
165;update;1;45.6539;45.6539;45.6539
165;sync;1;15.1631;15.1631;15.1631
165;evalKnownDf;1;0;0;0
165;write;1;3.6607e-05;3.6607e-05;3.6607e-05
165;trace;1;0;0;0
165;calc_total;1;60.817;60.817;60.817
501;compErr;1;2.5e-06;2.5e-06;2.5e-06
501;init;1;2.1447;2.1447;2.1447
501;update;1;45.441;45.441;45.441
501;sync;1;12.899;12.899;12.899
501;evalKnownDf;1;0;0;0
501;write;1;2.7518e-05;2.7518e-05;2.7518e-05
501;trace;1;0;0;0
501;calc_total;1;58.3399;58.3399;58.3399
213;compErr;1;3.301e-06;3.301e-06;3.301e-06
213;init;1;2.15043;2.15043;2.15043
213;update;1;45.5061;45.5061;45.5061
213;sync;1;10.6587;10.6587;10.6587
213;evalKnownDf;1;0;0;0
213;write;1;2.8159e-05;2.8159e-05;2.8159e-05
213;trace;1;0;0;0
213;calc_total;1;56.1648;56.1648;56.1648
1077;compErr;1;1.833e-06;1.833e-06;1.833e-06
1077;init;1;2.15674;2.15674;2.15674
1077;update;1;45.3225;45.3225;45.3225
1077;sync;1;4.13759;4.13759;4.13759
1077;evalKnownDf;1;0;0;0
1077;write;1;2.8064e-05;2.8064e-05;2.8064e-05
1077;trace;1;0;0;0
1077;calc_total;1;49.4601;49.4601;49.4601
302;compErr;1;2.049e-06;2.049e-06;2.049e-06
302;init;1;2.19443;2.19443;2.19443
302;update;1;45.7805;45.7805;45.7805
302;sync;1;0.575596;0.575596;0.575596
302;evalKnownDf;1;0;0;0
302;write;1;2.7356e-05;2.7356e-05;2.7356e-05
302;trace;1;0;0;0
302;calc_total;1;46.3561;46.3561;46.3561
357;compErr;1;2.809e-06;2.809e-06;2.809e-06
357;init;1;2.14746;2.14746;2.14746
357;update;1;45.3355;45.3355;45.3355
357;sync;1;15.2964;15.2964;15.2964
357;evalKnownDf;1;0;0;0
357;write;1;3.491e-05;3.491e-05;3.491e-05
357;trace;1;0;0;0
357;calc_total;1;60.6319;60.6319;60.6319
405;compErr;1;1.918e-06;1.918e-06;1.918e-06
405;init;1;2.14147;2.14147;2.14147
405;update;1;45.5011;45.5011;45.5011
405;sync;1;12.944;12.944;12.944
405;evalKnownDf;1;0;0;0
405;write;1;3.1424e-05;3.1424e-05;3.1424e-05
405;trace;1;0;0;0
405;calc_total;1;58.4451;58.4451;58.4451
254;compErr;1;1.937e-06;1.937e-06;1.937e-06
254;init;1;2.15773;2.15773;2.15773
254;update;1;45.4491;45.4491;45.4491
254;sync;1;1.03103;1.03103;1.03103
254;evalKnownDf;1;0;0;0
254;write;1;3.0615e-05;3.0615e-05;3.0615e-05
254;trace;1;0;0;0
254;calc_total;1;46.4801;46.4801;46.4801
829;compErr;1;2.775e-06;2.775e-06;2.775e-06
829;init;1;2.17603;2.17603;2.17603
829;update;1;45.9671;45.9671;45.9671
829;sync;1;14.0603;14.0603;14.0603
829;evalKnownDf;1;0;0;0
829;write;1;3.1847e-05;3.1847e-05;3.1847e-05
829;trace;1;0;0;0
829;calc_total;1;60.0273;60.0273;60.0273
882;compErr;1;3.148e-06;3.148e-06;3.148e-06
882;init;1;2.22078;2.22078;2.22078
882;update;1;45.7278;45.7278;45.7278
882;sync;1;8.27343;8.27343;8.27343
882;evalKnownDf;1;0;0;0
882;write;1;2.9725e-05;2.9725e-05;2.9725e-05
882;trace;1;0;0;0
882;calc_total;1;54.0012;54.0012;54.0012
973;compErr;1;3.179e-06;3.179e-06;3.179e-06
973;init;1;2.1402;2.1402;2.1402
973;update;1;46.1835;46.1835;46.1835
973;sync;1;15.2348;15.2348;15.2348
973;evalKnownDf;1;0;0;0
973;write;1;2.9126e-05;2.9126e-05;2.9126e-05
973;trace;1;0;0;0
973;calc_total;1;61.4183;61.4183;61.4183
0;total;1;119.979;119.979;119.979
645;compErr;1;4.031e-06;4.031e-06;4.031e-06
645;init;1;2.1418;2.1418;2.1418
645;update;1;45.3234;45.3234;45.3234
645;sync;1;15.3071;15.3071;15.3071
645;evalKnownDf;1;0;0;0
645;write;1;3.3579e-05;3.3579e-05;3.3579e-05
645;trace;1;0;0;0
645;calc_total;1;60.6305;60.6305;60.6305
1268;compErr;1;2.961e-06;2.961e-06;2.961e-06
1268;init;1;2.1705;2.1705;2.1705
1268;update;1;45.7289;45.7289;45.7289
1268;sync;1;5.37336;5.37336;5.37336
1268;evalKnownDf;1;0;0;0
1268;write;1;4.0168e-05;4.0168e-05;4.0168e-05
1268;trace;1;0;0;0
1268;calc_total;1;51.1023;51.1023;51.1023
685;compErr;1;3.815e-06;3.815e-06;3.815e-06
685;init;1;2.13204;2.13204;2.13204
685;update;1;45.6113;45.6113;45.6113
685;sync;1;51.2569;51.2569;51.2569
685;evalKnownDf;1;0;0;0
685;write;1;3.3717e-05;3.3717e-05;3.3717e-05
685;trace;1;0;0;0
685;calc_total;1;96.8682;96.8682;96.8682
0;total;1;119.961;119.961;119.961
741;compErr;1;2.095e-06;2.095e-06;2.095e-06
741;init;1;2.14568;2.14568;2.14568
741;update;1;45.6678;45.6678;45.6678
741;sync;1;15.0643;15.0643;15.0643
741;evalKnownDf;1;0;0;0
741;write;1;2.6428e-05;2.6428e-05;2.6428e-05
741;trace;1;0;0;0
741;calc_total;1;60.7322;60.7322;60.7322
1021;compErr;1;2.778e-06;2.778e-06;2.778e-06
1021;init;1;2.13996;2.13996;2.13996
1021;update;1;45.3985;45.3985;45.3985
1021;sync;1;5.71548;5.71548;5.71548
1021;evalKnownDf;1;0;0;0
1021;write;1;3.3977e-05;3.3977e-05;3.3977e-05
1021;trace;1;0;0;0
1021;calc_total;1;51.114;51.114;51.114
789;compErr;1;2.496e-06;2.496e-06;2.496e-06
789;init;1;2.14534;2.14534;2.14534
789;update;1;45.3719;45.3719;45.3719
789;sync;1;10.707;10.707;10.707
789;evalKnownDf;1;0;0;0
789;write;1;3.294e-05;3.294e-05;3.294e-05
789;trace;1;0;0;0
789;calc_total;1;56.0789;56.0789;56.0789
1125;compErr;1;2.006e-06;2.006e-06;2.006e-06
1125;init;1;2.1491;2.1491;2.1491
1125;update;1;45.2688;45.2688;45.2688
1125;sync;1;14.594;14.594;14.594
1125;evalKnownDf;1;0;0;0
1125;write;1;2.8011e-05;2.8011e-05;2.8011e-05
1125;trace;1;0;0;0
1125;calc_total;1;59.8629;59.8629;59.8629
446;compErr;1;1.794e-06;1.794e-06;1.794e-06
446;init;1;2.21889;2.21889;2.21889
446;update;1;45.9509;45.9509;45.9509
446;sync;1;1.47283;1.47283;1.47283
446;evalKnownDf;1;0;0;0
446;write;1;2.8518e-05;2.8518e-05;2.8518e-05
446;trace;1;0;0;0
446;calc_total;1;47.4237;47.4237;47.4237
1312;evalKnownDf;1;0;0;0
1312;write;1;2.9968e-05;2.9968e-05;2.9968e-05
1312;trace;1;0;0;0
1312;calc_total;1;91.3477;91.3477;91.3477
1364;compErr;1;1.867e-06;1.867e-06;1.867e-06
1364;init;1;2.16121;2.16121;2.16121
1364;update;1;45.6497;45.6497;45.6497
1364;sync;1;5.56526;5.56526;5.56526
1364;evalKnownDf;1;0;0;0
1364;write;1;2.8148e-05;2.8148e-05;2.8148e-05
1364;trace;1;0;0;0
1364;calc_total;1;51.215;51.215;51.215
19;compErr;1;2.156e-06;2.156e-06;2.156e-06
19;init;1;2.22132;2.22132;2.22132
19;update;1;45.5926;45.5926;45.5926
19;sync;1;4.06579;4.06579;4.06579
19;evalKnownDf;1;0;0;0
19;write;1;2.7889e-05;2.7889e-05;2.7889e-05
19;trace;1;0;0;0
19;calc_total;1;49.6584;49.6584;49.6584
333;compErr;1;2.099e-06;2.099e-06;2.099e-06
333;init;1;2.14316;2.14316;2.14316
333;update;1;45.4501;45.4501;45.4501
333;sync;1;0.867924;0.867924;0.867924
333;evalKnownDf;1;0;0;0
333;write;1;3.0399e-05;3.0399e-05;3.0399e-05
333;trace;1;0;0;0
333;calc_total;1;46.318;46.318;46.318
143;compErr;1;2.791e-06;2.791e-06;2.791e-06
143;init;1;2.19005;2.19005;2.19005
143;update;1;45.6372;45.6372;45.6372
143;sync;1;3.73724;3.73724;3.73724
143;evalKnownDf;1;0;0;0
143;write;1;3.1312e-05;3.1312e-05;3.1312e-05
143;trace;1;0;0;0
143;calc_total;1;49.3745;49.3745;49.3745
1245;compErr;1;3.406e-06;3.406e-06;3.406e-06
1245;init;1;2.16451;2.16451;2.16451
1245;update;1;45.5504;45.5504;45.5504
1245;sync;1;7.43079;7.43079;7.43079
1245;evalKnownDf;1;0;0;0
1245;write;1;3.7871e-05;3.7871e-05;3.7871e-05
1245;trace;1;0;0;0
1245;calc_total;1;52.9812;52.9812;52.9812
1093;compErr;1;2.048e-06;2.048e-06;2.048e-06
1093;init;1;2.15138;2.15138;2.15138
1093;update;1;45.4676;45.4676;45.4676
1093;sync;1;14.7758;14.7758;14.7758
1093;evalKnownDf;1;0;0;0
1093;write;1;2.2465e-05;2.2465e-05;2.2465e-05
1093;trace;1;0;0;0
1093;calc_total;1;60.2434;60.2434;60.2434
0;total;1;119.982;119.982;119.982
1141;compErr;1;4.123e-06;4.123e-06;4.123e-06
1141;init;1;2.21099;2.21099;2.21099
1141;update;1;45.41;45.41;45.41
1141;sync;1;3.03188;3.03188;3.03188
1141;evalKnownDf;1;0;0;0
1141;write;1;2.9484e-05;2.9484e-05;2.9484e-05
1141;trace;1;0;0;0
1141;calc_total;1;48.4419;48.4419;48.4419
0;total;1;120.018;120.018;120.018
525;compErr;1;3.026e-06;3.026e-06;3.026e-06
525;init;1;2.14563;2.14563;2.14563
525;update;1;45.4333;45.4333;45.4333
525;sync;1;11.0008;11.0008;11.0008
525;evalKnownDf;1;0;0;0
525;write;1;2.7598e-05;2.7598e-05;2.7598e-05
525;trace;1;0;0;0
525;calc_total;1;56.4341;56.4341;56.4341
622;compErr;1;4.658e-06;4.658e-06;4.658e-06
622;init;1;2.14921;2.14921;2.14921
622;update;1;45.4013;45.4013;45.4013
622;sync;1;10.374;10.374;10.374
622;evalKnownDf;1;0;0;0
622;write;1;3.5596e-05;3.5596e-05;3.5596e-05
622;trace;1;0;0;0
622;calc_total;1;55.7754;55.7754;55.7754
815;compErr;1;2.869e-06;2.869e-06;2.869e-06
815;init;1;2.27505;2.27505;2.27505
815;update;1;45.5094;45.5094;45.5094
815;sync;1;1.25351;1.25351;1.25351
815;evalKnownDf;1;0;0;0
815;write;1;3.1051e-05;3.1051e-05;3.1051e-05
815;trace;1;0;0;0
815;calc_total;1;46.7629;46.7629;46.7629
909;compErr;1;2.703e-06;2.703e-06;2.703e-06
909;init;1;2.23998;2.23998;2.23998
909;update;1;45.5788;45.5788;45.5788
909;sync;1;0.760443;0.760443;0.760443
909;evalKnownDf;1;0;0;0
909;write;1;3.1185e-05;3.1185e-05;3.1185e-05
909;trace;1;0;0;0
909;calc_total;1;46.3392;46.3392;46.3392
189;compErr;1;3.159e-06;3.159e-06;3.159e-06
189;init;1;2.19712;2.19712;2.19712
189;update;1;45.4866;45.4866;45.4866
189;sync;1;10.3076;10.3076;10.3076
189;evalKnownDf;1;0;0;0
189;write;1;4.2454e-05;4.2454e-05;4.2454e-05
189;trace;1;0;0;0
189;calc_total;1;55.7941;55.7941;55.7941
428;compErr;1;2.623e-06;2.623e-06;2.623e-06
428;init;1;2.17016;2.17016;2.17016
428;update;1;45.5243;45.5243;45.5243
428;sync;1;3.52362;3.52362;3.52362
428;evalKnownDf;1;0;0;0
428;write;1;3.3121e-05;3.3121e-05;3.3121e-05
428;trace;1;0;0;0
428;calc_total;1;49.0479;49.0479;49.0479
669;compErr;1;2.755e-06;2.755e-06;2.755e-06
669;init;1;2.15093;2.15093;2.15093
669;update;1;45.4403;45.4403;45.4403
669;sync;1;9.09418;9.09418;9.09418
669;evalKnownDf;1;0;0;0
669;write;1;3.0242e-05;3.0242e-05;3.0242e-05
669;trace;1;0;0;0
669;calc_total;1;54.5345;54.5345;54.5345
1334;compErr;1;2.656e-06;2.656e-06;2.656e-06
1334;init;1;2.20403;2.20403;2.20403
1334;update;1;45.7936;45.7936;45.7936
1334;sync;1;0.486768;0.486768;0.486768
1334;evalKnownDf;1;0;0;0
1334;write;1;2.9183e-05;2.9183e-05;2.9183e-05
1334;trace;1;0;0;0
1334;calc_total;1;46.2803;46.2803;46.2803
0;total;1;119.906;119.906;119.906
1386;compErr;1;2.527e-06;2.527e-06;2.527e-06
1386;init;1;2.14359;2.14359;2.14359
1386;update;1;45.6783;45.6783;45.6783
1386;sync;1;11.0659;11.0659;11.0659
1386;evalKnownDf;1;0;0;0
1386;write;1;2.7326e-05;2.7326e-05;2.7326e-05
1386;trace;1;0;0;0
1386;calc_total;1;56.7442;56.7442;56.7442
1405;compErr;1;2.283e-06;2.283e-06;2.283e-06
1405;init;1;2.13706;2.13706;2.13706
1405;update;1;45.4237;45.4237;45.4237
1405;sync;1;7.48469;7.48469;7.48469
1405;evalKnownDf;1;0;0;0
1405;write;1;2.9356e-05;2.9356e-05;2.9356e-05
1405;trace;1;0;0;0
1405;calc_total;1;52.9084;52.9084;52.9084
0;total;1;120.002;120.002;120.002
1502;compErr;1;2.175e-06;2.175e-06;2.175e-06
1502;init;1;2.14469;2.14469;2.14469
1502;update;1;45.6298;45.6298;45.6298
1502;sync;1;3.01214;3.01214;3.01214
1502;evalKnownDf;1;0;0;0
1502;write;1;2.5806e-05;2.5806e-05;2.5806e-05
1502;trace;1;0;0;0
1502;calc_total;1;48.6419;48.6419;48.6419
0;total;1;119.943;119.943;119.943
1437;compErr;1;3.335e-06;3.335e-06;3.335e-06
1437;init;1;2.1813;2.1813;2.1813
1437;update;1;45.5476;45.5476;45.5476
1437;sync;1;7.69063;7.69063;7.69063
1437;evalKnownDf;1;0;0;0
1437;write;1;3.545e-05;3.545e-05;3.545e-05
1437;trace;1;0;0;0
1437;calc_total;1;53.2382;53.2382;53.2382
1533;compErr;1;3.207e-06;3.207e-06;3.207e-06
1533;init;1;2.16979;2.16979;2.16979
1533;update;1;45.78;45.78;45.78
1533;sync;1;2.06329;2.06329;2.06329
1533;evalKnownDf;1;0;0;0
1533;write;1;3.1637e-05;3.1637e-05;3.1637e-05
1533;trace;1;0;0;0
1533;calc_total;1;47.8433;47.8433;47.8433
239;compErr;1;3.512e-06;3.512e-06;3.512e-06
239;init;1;2.15643;2.15643;2.15643
239;update;1;45.6489;45.6489;45.6489
239;sync;1;0.849925;0.849925;0.849925
239;evalKnownDf;1;0;0;0
239;write;1;5.2432e-05;5.2432e-05;5.2432e-05
239;trace;1;0;0;0
239;calc_total;1;46.4988;46.4988;46.4988
46;compErr;1;2.673e-06;2.673e-06;2.673e-06
46;init;1;2.16134;2.16134;2.16134
46;update;1;45.498;45.498;45.498
46;sync;1;2.18;2.18;2.18
46;evalKnownDf;1;0;0;0
46;write;1;3.8807e-05;3.8807e-05;3.8807e-05
46;trace;1;0;0;0
46;calc_total;1;47.678;47.678;47.678
862;compErr;1;1.927e-06;1.927e-06;1.927e-06
862;init;1;2.24363;2.24363;2.24363
862;update;1;45.974;45.974;45.974
862;sync;1;0.617013;0.617013;0.617013
862;evalKnownDf;1;0;0;0
862;write;1;3.0525e-05;3.0525e-05;3.0525e-05
862;trace;1;0;0;0
862;calc_total;1;46.591;46.591;46.591
1007;compErr;1;1.747e-06;1.747e-06;1.747e-06
1007;init;1;2.20398;2.20398;2.20398
1007;update;1;45.4761;45.4761;45.4761
1007;sync;1;9.88993;9.88993;9.88993
1007;evalKnownDf;1;0;0;0
1007;write;1;2.9022e-05;2.9022e-05;2.9022e-05
1007;trace;1;0;0;0
1007;calc_total;1;55.366;55.366;55.366
278;compErr;1;2.228e-06;2.228e-06;2.228e-06
278;init;1;2.16512;2.16512;2.16512
278;update;1;45.6969;45.6969;45.6969
278;sync;1;0.99358;0.99358;0.99358
278;evalKnownDf;1;0;0;0
278;write;1;2.9845e-05;2.9845e-05;2.9845e-05
278;trace;1;0;0;0
278;calc_total;1;46.6905;46.6905;46.6905
0;total;1;120.033;120.033;120.033
759;compErr;1;1.881e-06;1.881e-06;1.881e-06
759;init;1;2.14747;2.14747;2.14747
759;update;1;45.6456;45.6456;45.6456
759;sync;1;10.7963;10.7963;10.7963
759;evalKnownDf;1;0;0;0
759;write;1;2.7164e-05;2.7164e-05;2.7164e-05
759;trace;1;0;0;0
759;calc_total;1;56.4419;56.4419;56.4419
0;total;1;120.026;120.026;120.026
949;compErr;1;3.262e-06;3.262e-06;3.262e-06
949;init;1;2.16189;2.16189;2.16189
949;update;1;45.6644;45.6644;45.6644
949;sync;1;10.818;10.818;10.818
949;evalKnownDf;1;0;0;0
949;write;1;3.0331e-05;3.0331e-05;3.0331e-05
949;trace;1;0;0;0
949;calc_total;1;56.4825;56.4825;56.4825
374;compErr;1;1.919e-06;1.919e-06;1.919e-06
374;init;1;2.21507;2.21507;2.21507
374;update;1;45.5658;45.5658;45.5658
374;sync;1;1.22464;1.22464;1.22464
374;evalKnownDf;1;0;0;0
374;write;1;2.699e-05;2.699e-05;2.699e-05
374;trace;1;0;0;0
374;calc_total;1;46.7904;46.7904;46.7904
0;total;1;120.129;120.129;120.129
94;compErr;1;2.187e-06;2.187e-06;2.187e-06
94;init;1;2.18669;2.18669;2.18669
94;update;1;45.3589;45.3589;45.3589
94;sync;1;14.4628;14.4628;14.4628
94;evalKnownDf;1;0;0;0
94;write;1;3.3707e-05;3.3707e-05;3.3707e-05
94;trace;1;0;0;0
94;calc_total;1;59.8217;59.8217;59.8217
571;compErr;1;3.994e-06;3.994e-06;3.994e-06
571;init;1;2.16076;2.16076;2.16076
571;update;1;45.4023;45.4023;45.4023
571;sync;1;14.6313;14.6313;14.6313
571;evalKnownDf;1;0;0;0
571;write;1;3.9216e-05;3.9216e-05;3.9216e-05
571;trace;1;0;0;0
571;calc_total;1;60.0337;60.0337;60.0337
710;compErr;1;3.712e-06;3.712e-06;3.712e-06
710;init;1;2.15196;2.15196;2.15196
710;update;1;45.6774;45.6774;45.6774
710;sync;1;12.0291;12.0291;12.0291
710;evalKnownDf;1;0;0;0
710;write;1;2.8911e-05;2.8911e-05;2.8911e-05
710;trace;1;0;0;0
710;calc_total;1;57.7066;57.7066;57.7066
0;total;1;119.956;119.956;119.956
1198;compErr;1;2.909e-06;2.909e-06;2.909e-06
1198;init;1;2.13809;2.13809;2.13809
1198;update;1;45.6406;45.6406;45.6406
1198;sync;1;7.6516;7.6516;7.6516
1198;evalKnownDf;1;0;0;0
1198;write;1;3.2023e-05;3.2023e-05;3.2023e-05
1198;trace;1;0;0;0
1198;calc_total;1;53.2922;53.2922;53.2922
1278;compErr;1;3.156e-06;3.156e-06;3.156e-06
1278;init;1;2.16867;2.16867;2.16867
1278;update;1;45.284;45.284;45.284
1278;sync;1;21.8278;21.8278;21.8278
1278;evalKnownDf;1;0;0;0
1278;write;1;2.4528e-05;2.4528e-05;2.4528e-05
1278;trace;1;0;0;0
1278;calc_total;1;67.1118;67.1118;67.1118
1052;compErr;1;3.12e-06;3.12e-06;3.12e-06
1052;init;1;2.14435;2.14435;2.14435
1052;update;1;45.3163;45.3163;45.3163
1052;sync;1;9.07185;9.07185;9.07185
1052;evalKnownDf;1;0;0;0
1052;write;1;3.539e-05;3.539e-05;3.539e-05
1052;trace;1;0;0;0
1052;calc_total;1;54.3882;54.3882;54.3882
469;compErr;1;2.674e-06;2.674e-06;2.674e-06
469;init;1;2.20904;2.20904;2.20904
469;update;1;45.7967;45.7967;45.7967
469;sync;1;8.84989;8.84989;8.84989
469;evalKnownDf;1;0;0;0
469;write;1;3.1852e-05;3.1852e-05;3.1852e-05
1207;compErr;1;2.059e-06;2.059e-06;2.059e-06
1207;init;1;2.14828;2.14828;2.14828
1207;update;1;45.7134;45.7134;45.7134
1207;sync;1;7.43815;7.43815;7.43815
1207;evalKnownDf;1;0;0;0
1207;write;1;2.4584e-05;2.4584e-05;2.4584e-05
1207;trace;1;0;0;0
1207;calc_total;1;53.1515;53.1515;53.1515
0;total;1;119.939;119.939;119.939
550;compErr;1;2.692e-06;2.692e-06;2.692e-06
550;init;1;2.1822;2.1822;2.1822
550;update;1;45.7557;45.7557;45.7557
550;sync;1;0.718242;0.718242;0.718242
550;evalKnownDf;1;0;0;0
550;write;1;2.3804e-05;2.3804e-05;2.3804e-05
550;trace;1;0;0;0
550;calc_total;1;46.4739;46.4739;46.4739
598;compErr;1;3.372e-06;3.372e-06;3.372e-06
598;init;1;2.14881;2.14881;2.14881
598;update;1;45.4506;45.4506;45.4506
598;sync;1;12.4129;12.4129;12.4129
598;evalKnownDf;1;0;0;0
598;write;1;3.2459e-05;3.2459e-05;3.2459e-05
598;trace;1;0;0;0
598;calc_total;1;57.8636;57.8636;57.8636
926;compErr;1;1.814e-06;1.814e-06;1.814e-06
926;init;1;2.1817;2.1817;2.1817
926;update;1;45.6262;45.6262;45.6262
926;sync;1;14.4843;14.4843;14.4843
926;evalKnownDf;1;0;0;0
926;write;1;3.0733e-05;3.0733e-05;3.0733e-05
926;trace;1;0;0;0
926;calc_total;1;60.1105;60.1105;60.1105
0;total;1;119.988;119.988;119.988
55;compErr;1;2.276e-06;2.276e-06;2.276e-06
55;init;1;2.34973;2.34973;2.34973
55;update;1;45.3454;45.3454;45.3454
55;sync;1;4.01876;4.01876;4.01876
55;evalKnownDf;1;0;0;0
55;write;1;3.4736e-05;3.4736e-05;3.4736e-05
55;trace;1;0;0;0
55;calc_total;1;49.3641;49.3641;49.3641
0;total;1;119.998;119.998;119.998
1174;compErr;1;2.881e-06;2.881e-06;2.881e-06
1174;init;1;2.17137;2.17137;2.17137
1174;update;1;45.7187;45.7187;45.7187
1174;sync;1;5.55136;5.55136;5.55136
1174;evalKnownDf;1;0;0;0
1174;write;1;3.2915e-05;3.2915e-05;3.2915e-05
1174;trace;1;0;0;0
1174;calc_total;1;51.2701;51.2701;51.2701
118;compErr;1;2.396e-06;2.396e-06;2.396e-06
118;init;1;2.15546;2.15546;2.15546
118;update;1;45.3936;45.3936;45.3936
118;sync;1;6.64827;6.64827;6.64827
118;evalKnownDf;1;0;0;0
118;write;1;3.359e-05;3.359e-05;3.359e-05
118;trace;1;0;0;0
118;calc_total;1;52.0418;52.0418;52.0418
166;compErr;1;4.184e-06;4.184e-06;4.184e-06
166;init;1;2.16343;2.16343;2.16343
166;update;1;45.6519;45.6519;45.6519
166;sync;1;14.2956;14.2956;14.2956
166;evalKnownDf;1;0;0;0
166;write;1;3.478e-05;3.478e-05;3.478e-05
166;trace;1;0;0;0
166;calc_total;1;59.9475;59.9475;59.9475
502;compErr;1;1.834e-06;1.834e-06;1.834e-06
502;init;1;2.14969;2.14969;2.14969
502;update;1;45.8828;45.8828;45.8828
502;sync;1;12.2816;12.2816;12.2816
502;evalKnownDf;1;0;0;0
502;write;1;2.7648e-05;2.7648e-05;2.7648e-05
502;trace;1;0;0;0
502;calc_total;1;58.1644;58.1644;58.1644
214;compErr;1;1.89e-06;1.89e-06;1.89e-06
214;init;1;2.15848;2.15848;2.15848
214;update;1;45.962;45.962;45.962
214;sync;1;9.84122;9.84122;9.84122
214;evalKnownDf;1;0;0;0
214;write;1;2.7039e-05;2.7039e-05;2.7039e-05
214;trace;1;0;0;0
214;calc_total;1;55.8032;55.8032;55.8032
1078;compErr;1;1.966e-06;1.966e-06;1.966e-06
1078;init;1;2.15499;2.15499;2.15499
1078;update;1;45.3552;45.3552;45.3552
1078;sync;1;1.61175;1.61175;1.61175
1078;evalKnownDf;1;0;0;0
1078;write;1;2.5621e-05;2.5621e-05;2.5621e-05
1078;trace;1;0;0;0
1078;calc_total;1;46.967;46.967;46.967
306;compErr;1;3.171e-06;3.171e-06;3.171e-06
306;init;1;2.18497;2.18497;2.18497
306;update;1;45.6954;45.6954;45.6954
306;sync;1;1.42987;1.42987;1.42987
306;evalKnownDf;1;0;0;0
306;write;1;3.7012e-05;3.7012e-05;3.7012e-05
306;trace;1;0;0;0
306;calc_total;1;47.1253;47.1253;47.1253
358;compErr;1;3.653e-06;3.653e-06;3.653e-06
358;init;1;2.15845;2.15845;2.15845
358;update;1;45.7681;45.7681;45.7681
358;sync;1;14.467;14.467;14.467
358;evalKnownDf;1;0;0;0
358;write;1;2.8331e-05;2.8331e-05;2.8331e-05
358;trace;1;0;0;0
358;calc_total;1;60.2351;60.2351;60.2351
406;compErr;1;1.864e-06;1.864e-06;1.864e-06
406;init;1;2.15042;2.15042;2.15042
406;update;1;45.7526;45.7526;45.7526
406;sync;1;12.6041;12.6041;12.6041
406;evalKnownDf;1;0;0;0
406;write;1;3.233e-05;3.233e-05;3.233e-05
406;trace;1;0;0;0
406;calc_total;1;58.3567;58.3567;58.3567
255;compErr;1;3.372e-06;3.372e-06;3.372e-06
255;init;1;2.19139;2.19139;2.19139
255;update;1;45.6809;45.6809;45.6809
255;sync;1;1.53406;1.53406;1.53406
255;evalKnownDf;1;0;0;0
255;write;1;3.3673e-05;3.3673e-05;3.3673e-05
255;trace;1;0;0;0
255;calc_total;1;47.2149;47.2149;47.2149
831;compErr;1;2.173e-06;2.173e-06;2.173e-06
831;init;1;2.13708;2.13708;2.13708
831;update;1;45.8499;45.8499;45.8499
831;sync;1;13.8504;13.8504;13.8504
831;evalKnownDf;1;0;0;0
831;write;1;3.3514e-05;3.3514e-05;3.3514e-05
831;trace;1;0;0;0
831;calc_total;1;59.7003;59.7003;59.7003
0;total;1;120.014;120.014;120.014
974;compErr;1;1.878e-06;1.878e-06;1.878e-06
974;init;1;2.13032;2.13032;2.13032
974;update;1;45.6264;45.6264;45.6264
974;sync;1;14.6455;14.6455;14.6455
974;evalKnownDf;1;0;0;0
974;write;1;2.5979e-05;2.5979e-05;2.5979e-05
974;trace;1;0;0;0
974;calc_total;1;60.2719;60.2719;60.2719
0;total;1;119.983;119.983;119.983
646;compErr;1;1.985e-06;1.985e-06;1.985e-06
646;init;1;2.13871;2.13871;2.13871
646;update;1;45.3359;45.3359;45.3359
646;sync;1;14.702;14.702;14.702
646;evalKnownDf;1;0;0;0
646;write;1;3.0558e-05;3.0558e-05;3.0558e-05
646;trace;1;0;0;0
646;calc_total;1;60.0379;60.0379;60.0379
1270;compErr;1;2.95e-06;2.95e-06;2.95e-06
1270;init;1;2.1598;2.1598;2.1598
1270;update;1;45.7345;45.7345;45.7345
1270;sync;1;5.39971;5.39971;5.39971
1270;evalKnownDf;1;0;0;0
1270;write;1;4.0872e-05;4.0872e-05;4.0872e-05
1270;trace;1;0;0;0
1270;calc_total;1;51.1342;51.1342;51.1342
686;compErr;1;2.251e-06;2.251e-06;2.251e-06
686;init;1;2.13756;2.13756;2.13756
686;update;1;45.6444;45.6444;45.6444
686;sync;1;14.4299;14.4299;14.4299
686;evalKnownDf;1;0;0;0
686;write;1;3.6045e-05;3.6045e-05;3.6045e-05
686;trace;1;0;0;0
686;calc_total;1;60.0743;60.0743;60.0743
0;total;1;119.959;119.959;119.959
742;compErr;1;1.905e-06;1.905e-06;1.905e-06
742;init;1;2.14674;2.14674;2.14674
742;update;1;45.6506;45.6506;45.6506
742;sync;1;14.5843;14.5843;14.5843
742;evalKnownDf;1;0;0;0
742;write;1;2.9105e-05;2.9105e-05;2.9105e-05
742;trace;1;0;0;0
742;calc_total;1;60.2349;60.2349;60.2349
1022;compErr;1;1.989e-06;1.989e-06;1.989e-06
1022;init;1;2.15991;2.15991;2.15991
1022;update;1;45.3732;45.3732;45.3732
1022;sync;1;5.3226;5.3226;5.3226
1022;evalKnownDf;1;0;0;0
1022;write;1;3.2519e-05;3.2519e-05;3.2519e-05
1022;trace;1;0;0;0
1022;calc_total;1;50.6958;50.6958;50.6958
790;compErr;1;3.101e-06;3.101e-06;3.101e-06
790;init;1;2.1558;2.1558;2.1558
790;update;1;45.8153;45.8153;45.8153
790;sync;1;3.36603;3.36603;3.36603
790;evalKnownDf;1;0;0;0
790;write;1;3.7098e-05;3.7098e-05;3.7098e-05
790;trace;1;0;0;0
790;calc_total;1;49.1813;49.1813;49.1813
1126;compErr;1;1.943e-06;1.943e-06;1.943e-06
1126;init;1;2.13963;2.13963;2.13963
1126;update;1;45.4329;45.4329;45.4329
1126;sync;1;10.0893;10.0893;10.0893
1126;evalKnownDf;1;0;0;0
1126;write;1;2.6511e-05;2.6511e-05;2.6511e-05
1126;trace;1;0;0;0
1126;calc_total;1;55.5222;55.5222;55.5222
447;compErr;1;2.458e-06;2.458e-06;2.458e-06
447;init;1;2.21625;2.21625;2.21625
447;update;1;45.9274;45.9274;45.9274
447;sync;1;0.81392;0.81392;0.81392
447;evalKnownDf;1;0;0;0
447;write;1;3.2488e-05;3.2488e-05;3.2488e-05
447;trace;1;0;0;0
447;calc_total;1;46.7413;46.7413;46.7413
1313;write;1;2.4538e-05;2.4538e-05;2.4538e-05
1313;trace;1;0;0;0
1313;calc_total;1;60.0786;60.0786;60.0786
1367;compErr;1;2.431e-06;2.431e-06;2.431e-06
1367;init;1;2.15931;2.15931;2.15931
1367;update;1;45.935;45.935;45.935
1367;sync;1;5.26274;5.26274;5.26274
1367;evalKnownDf;1;0;0;0
1367;write;1;3.3761e-05;3.3761e-05;3.3761e-05
1367;trace;1;0;0;0
1367;calc_total;1;51.1977;51.1977;51.1977
23;compErr;1;2.802e-06;2.802e-06;2.802e-06
23;init;1;2.1564;2.1564;2.1564
23;update;1;45.4071;45.4071;45.4071
23;sync;1;4.93728;4.93728;4.93728
23;evalKnownDf;1;0;0;0
23;write;1;3.4495e-05;3.4495e-05;3.4495e-05
23;trace;1;0;0;0
23;calc_total;1;50.3444;50.3444;50.3444
334;compErr;1;2.726e-06;2.726e-06;2.726e-06
334;init;1;2.15196;2.15196;2.15196
334;update;1;45.8085;45.8085;45.8085
334;sync;1;0.580495;0.580495;0.580495
334;evalKnownDf;1;0;0;0
334;write;1;3.1101e-05;3.1101e-05;3.1101e-05
334;trace;1;0;0;0
334;calc_total;1;46.3889;46.3889;46.3889
0;total;1;120.026;120.026;120.026
1246;compErr;1;2.39e-06;2.39e-06;2.39e-06
1246;init;1;2.19903;2.19903;2.19903
1246;update;1;45.8356;45.8356;45.8356
1246;sync;1;7.12409;7.12409;7.12409
1246;evalKnownDf;1;0;0;0
1246;write;1;4.4298e-05;4.4298e-05;4.4298e-05
1246;trace;1;0;0;0
1246;calc_total;1;52.9597;52.9597;52.9597
1094;compErr;1;1.65e-06;1.65e-06;1.65e-06
1094;init;1;2.14829;2.14829;2.14829
1094;update;1;45.7555;45.7555;45.7555
1094;sync;1;14.185;14.185;14.185
1094;evalKnownDf;1;0;0;0
1094;write;1;2.4463e-05;2.4463e-05;2.4463e-05
1094;trace;1;0;0;0
1094;calc_total;1;59.9405;59.9405;59.9405
0;total;1;119.975;119.975;119.975
1142;compErr;1;2.454e-06;2.454e-06;2.454e-06
1142;init;1;2.23716;2.23716;2.23716
1142;update;1;45.5752;45.5752;45.5752
1142;sync;1;2.95112;2.95112;2.95112
1142;evalKnownDf;1;0;0;0
1142;write;1;3.1216e-05;3.1216e-05;3.1216e-05
1142;trace;1;0;0;0
1142;calc_total;1;48.5263;48.5263;48.5263
0;total;1;120.018;120.018;120.018
526;compErr;1;1.855e-06;1.855e-06;1.855e-06
526;init;1;2.18472;2.18472;2.18472
526;update;1;45.9681;45.9681;45.9681
526;sync;1;3.58365;3.58365;3.58365
526;evalKnownDf;1;0;0;0
526;write;1;2.3321e-05;2.3321e-05;2.3321e-05
526;trace;1;0;0;0
526;calc_total;1;49.5518;49.5518;49.5518
623;compErr;1;2.756e-06;2.756e-06;2.756e-06
623;init;1;2.13413;2.13413;2.13413
623;update;1;45.7293;45.7293;45.7293
623;sync;1;9.80547;9.80547;9.80547
623;evalKnownDf;1;0;0;0
623;write;1;3.5986e-05;3.5986e-05;3.5986e-05
623;trace;1;0;0;0
623;calc_total;1;55.5348;55.5348;55.5348
804;compErr;1;2.008e-06;2.008e-06;2.008e-06
804;init;1;2.16851;2.16851;2.16851
804;update;1;45.9689;45.9689;45.9689
804;sync;1;0.228876;0.228876;0.228876
804;evalKnownDf;1;0;0;0
804;write;1;3.1551e-05;3.1551e-05;3.1551e-05
804;trace;1;0;0;0
804;calc_total;1;46.1978;46.1978;46.1978
910;compErr;1;2.623e-06;2.623e-06;2.623e-06
910;init;1;2.16696;2.16696;2.16696
910;update;1;45.8218;45.8218;45.8218
910;sync;1;0.309517;0.309517;0.309517
910;evalKnownDf;1;0;0;0
910;write;1;2.5836e-05;2.5836e-05;2.5836e-05
910;trace;1;0;0;0
910;calc_total;1;46.1313;46.1313;46.1313
190;compErr;1;3.076e-06;3.076e-06;3.076e-06
190;init;1;2.15306;2.15306;2.15306
190;update;1;45.338;45.338;45.338
190;sync;1;9.65941;9.65941;9.65941
190;evalKnownDf;1;0;0;0
190;write;1;3.2376e-05;3.2376e-05;3.2376e-05
190;trace;1;0;0;0
190;calc_total;1;54.9975;54.9975;54.9975
429;compErr;1;3.235e-06;3.235e-06;3.235e-06
429;init;1;2.13279;2.13279;2.13279
429;update;1;45.4863;45.4863;45.4863
429;sync;1;11.2128;11.2128;11.2128
429;evalKnownDf;1;0;0;0
429;write;1;3.1301e-05;3.1301e-05;3.1301e-05
429;trace;1;0;0;0
429;calc_total;1;56.6991;56.6991;56.6991
670;compErr;1;3.052e-06;3.052e-06;3.052e-06
670;init;1;2.15411;2.15411;2.15411
670;update;1;45.6928;45.6928;45.6928
670;sync;1;8.50649;8.50649;8.50649
670;evalKnownDf;1;0;0;0
670;write;1;2.997e-05;2.997e-05;2.997e-05
670;trace;1;0;0;0
670;calc_total;1;54.1993;54.1993;54.1993
1335;compErr;1;2.059e-06;2.059e-06;2.059e-06
1335;init;1;2.24987;2.24987;2.24987
1335;update;1;46.0776;46.0776;46.0776
1335;sync;1;0.297814;0.297814;0.297814
1335;evalKnownDf;1;0;0;0
1335;write;1;2.142e-05;2.142e-05;2.142e-05
1335;trace;1;0;0;0
1335;calc_total;1;46.3754;46.3754;46.3754
0;total;1;119.902;119.902;119.902
1387;compErr;1;5.745e-06;5.745e-06;5.745e-06
1387;init;1;2.15732;2.15732;2.15732
1387;update;1;45.4531;45.4531;45.4531
1387;sync;1;11.0796;11.0796;11.0796
1387;evalKnownDf;1;0;0;0
1387;write;1;3.165e-05;3.165e-05;3.165e-05
1387;trace;1;0;0;0
1387;calc_total;1;56.5326;56.5326;56.5326
1406;compErr;1;2.77e-06;2.77e-06;2.77e-06
1406;init;1;2.14097;2.14097;2.14097
1406;update;1;45.2778;45.2778;45.2778
1406;sync;1;7.72483;7.72483;7.72483
1406;evalKnownDf;1;0;0;0
1406;write;1;3.3521e-05;3.3521e-05;3.3521e-05
1406;trace;1;0;0;0
1406;calc_total;1;53.0026;53.0026;53.0026
0;total;1;120.002;120.002;120.002
1503;compErr;1;3.316e-06;3.316e-06;3.316e-06
1503;init;1;2.16043;2.16043;2.16043
1503;update;1;45.6021;45.6021;45.6021
1503;sync;1;3.01066;3.01066;3.01066
1503;evalKnownDf;1;0;0;0
1503;write;1;2.9308e-05;2.9308e-05;2.9308e-05
1503;trace;1;0;0;0
1503;calc_total;1;48.6128;48.6128;48.6128
0;total;1;119.937;119.937;119.937
1438;compErr;1;2.557e-06;2.557e-06;2.557e-06
1438;init;1;2.21075;2.21075;2.21075
1438;update;1;45.7921;45.7921;45.7921
1438;sync;1;8.40896;8.40896;8.40896
1438;evalKnownDf;1;0;0;0
1438;write;1;3.4142e-05;3.4142e-05;3.4142e-05
1438;trace;1;0;0;0
1438;calc_total;1;54.2011;54.2011;54.2011
1535;compErr;1;2.188e-06;2.188e-06;2.188e-06
1535;init;1;2.1993;2.1993;2.1993
1535;update;1;46.0182;46.0182;46.0182
1535;sync;1;1.40911;1.40911;1.40911
1535;evalKnownDf;1;0;0;0
1535;write;1;2.8175e-05;2.8175e-05;2.8175e-05
1535;trace;1;0;0;0
1535;calc_total;1;47.4273;47.4273;47.4273
0;total;1;120.053;120.053;120.053
47;compErr;1;4.34e-06;4.34e-06;4.34e-06
47;init;1;2.17811;2.17811;2.17811
47;update;1;45.466;45.466;45.466
47;sync;1;2.33845;2.33845;2.33845
47;evalKnownDf;1;0;0;0
47;write;1;3.7904e-05;3.7904e-05;3.7904e-05
47;trace;1;0;0;0
47;calc_total;1;47.8044;47.8044;47.8044
863;compErr;1;2.393e-06;2.393e-06;2.393e-06
863;init;1;2.24012;2.24012;2.24012
863;update;1;45.8191;45.8191;45.8191
863;sync;1;0.956496;0.956496;0.956496
863;evalKnownDf;1;0;0;0
863;write;1;4.1903e-05;4.1903e-05;4.1903e-05
863;trace;1;0;0;0
863;calc_total;1;46.7756;46.7756;46.7756
0;total;1;119.864;119.864;119.864
279;compErr;1;2.366e-06;2.366e-06;2.366e-06
279;init;1;2.17422;2.17422;2.17422
279;update;1;45.6915;45.6915;45.6915
279;sync;1;1.14254;1.14254;1.14254
279;evalKnownDf;1;0;0;0
279;write;1;2.9986e-05;2.9986e-05;2.9986e-05
279;trace;1;0;0;0
279;calc_total;1;46.834;46.834;46.834
0;total;1;120.037;120.037;120.037
760;compErr;1;2.712e-06;2.712e-06;2.712e-06
760;init;1;2.15481;2.15481;2.15481
760;update;1;45.6552;45.6552;45.6552
760;sync;1;11.7693;11.7693;11.7693
760;evalKnownDf;1;0;0;0
760;write;1;3.5419e-05;3.5419e-05;3.5419e-05
760;trace;1;0;0;0
760;calc_total;1;57.4245;57.4245;57.4245
0;total;1;120.028;120.028;120.028
954;compErr;1;2.848e-06;2.848e-06;2.848e-06
954;init;1;2.14786;2.14786;2.14786
954;update;1;45.3064;45.3064;45.3064
954;sync;1;10.6178;10.6178;10.6178
954;evalKnownDf;1;0;0;0
954;write;1;3.0955e-05;3.0955e-05;3.0955e-05
954;trace;1;0;0;0
954;calc_total;1;55.9242;55.9242;55.9242
375;compErr;1;1.966e-06;1.966e-06;1.966e-06
375;init;1;2.15799;2.15799;2.15799
375;update;1;45.9521;45.9521;45.9521
375;sync;1;0.307275;0.307275;0.307275
375;evalKnownDf;1;0;0;0
375;write;1;2.3725e-05;2.3725e-05;2.3725e-05
375;trace;1;0;0;0
375;calc_total;1;46.2594;46.2594;46.2594
0;total;1;120.129;120.129;120.129
95;compErr;1;3.577e-06;3.577e-06;3.577e-06
95;init;1;2.21421;2.21421;2.21421
95;update;1;45.8134;45.8134;45.8134
95;sync;1;14.0716;14.0716;14.0716
95;evalKnownDf;1;0;0;0
95;write;1;4.0313e-05;4.0313e-05;4.0313e-05
95;trace;1;0;0;0
95;calc_total;1;59.885;59.885;59.885
0;total;1;120.04;120.04;120.04
711;compErr;1;2.417e-06;2.417e-06;2.417e-06
711;init;1;2.16334;2.16334;2.16334
711;update;1;45.6521;45.6521;45.6521
711;sync;1;11.7892;11.7892;11.7892
711;evalKnownDf;1;0;0;0
711;write;1;2.7362e-05;2.7362e-05;2.7362e-05
711;trace;1;0;0;0
711;calc_total;1;57.4413;57.4413;57.4413
0;total;1;119.941;119.941;119.941
1199;compErr;1;3.231e-06;3.231e-06;3.231e-06
1199;init;1;2.14709;2.14709;2.14709
1199;update;1;45.4362;45.4362;45.4362
1199;sync;1;8.43961;8.43961;8.43961
1199;evalKnownDf;1;0;0;0
1199;write;1;3.6409e-05;3.6409e-05;3.6409e-05
1199;trace;1;0;0;0
1199;calc_total;1;53.8758;53.8758;53.8758
1279;compErr;1;2.36e-06;2.36e-06;2.36e-06
1279;init;1;2.17124;2.17124;2.17124
1279;update;1;45.5736;45.5736;45.5736
1279;sync;1;21.5041;21.5041;21.5041
1279;evalKnownDf;1;0;0;0
1279;write;1;2.6406e-05;2.6406e-05;2.6406e-05
1279;trace;1;0;0;0
1279;calc_total;1;67.0777;67.0777;67.0777
0;total;1;120.062;120.062;120.062
469;trace;1;0;0;0
469;calc_total;1;54.6466;54.6466;54.6466
1208;compErr;1;2.532e-06;2.532e-06;2.532e-06
1208;init;1;2.14574;2.14574;2.14574
1208;update;1;45.7357;45.7357;45.7357
1208;sync;1;6.05334;6.05334;6.05334
1208;evalKnownDf;1;0;0;0
1208;write;1;2.6765e-05;2.6765e-05;2.6765e-05
1208;trace;1;0;0;0
1208;calc_total;1;51.789;51.789;51.789
0;total;1;119.949;119.949;119.949
551;compErr;1;1.914e-06;1.914e-06;1.914e-06
551;init;1;2.22479;2.22479;2.22479
551;update;1;45.7518;45.7518;45.7518
551;sync;1;0.610461;0.610461;0.610461
551;evalKnownDf;1;0;0;0
551;write;1;2.5575e-05;2.5575e-05;2.5575e-05
551;trace;1;0;0;0
551;calc_total;1;46.3623;46.3623;46.3623
599;compErr;1;2.677e-06;2.677e-06;2.677e-06
599;init;1;2.18423;2.18423;2.18423
599;update;1;45.4739;45.4739;45.4739
599;sync;1;12.1509;12.1509;12.1509
599;evalKnownDf;1;0;0;0
599;write;1;2.9667e-05;2.9667e-05;2.9667e-05
599;trace;1;0;0;0
599;calc_total;1;57.6248;57.6248;57.6248
927;compErr;1;2.217e-06;2.217e-06;2.217e-06
927;init;1;2.17309;2.17309;2.17309
927;update;1;46.0101;46.0101;46.0101
927;sync;1;13.9299;13.9299;13.9299
927;evalKnownDf;1;0;0;0
927;write;1;3.2661e-05;3.2661e-05;3.2661e-05
927;trace;1;0;0;0
927;calc_total;1;59.94;59.94;59.94
0;total;1;119.988;119.988;119.988
56;compErr;1;2.475e-06;2.475e-06;2.475e-06
56;init;1;2.20661;2.20661;2.20661
56;update;1;45.8482;45.8482;45.8482
56;sync;1;2.77543;2.77543;2.77543
56;evalKnownDf;1;0;0;0
56;write;1;2.8955e-05;2.8955e-05;2.8955e-05
56;trace;1;0;0;0
56;calc_total;1;48.6237;48.6237;48.6237
0;total;1;119.997;119.997;119.997
0;total;1;119.935;119.935;119.935
119;compErr;1;2.937e-06;2.937e-06;2.937e-06
119;init;1;2.14177;2.14177;2.14177
119;update;1;45.6351;45.6351;45.6351
119;sync;1;10.1122;10.1122;10.1122
119;evalKnownDf;1;0;0;0
119;write;1;2.7627e-05;2.7627e-05;2.7627e-05
119;trace;1;0;0;0
119;calc_total;1;55.7472;55.7472;55.7472
167;compErr;1;2.902e-06;2.902e-06;2.902e-06
167;init;1;2.15504;2.15504;2.15504
167;update;1;45.6198;45.6198;45.6198
167;sync;1;13.6255;13.6255;13.6255
167;evalKnownDf;1;0;0;0
167;write;1;3.1474e-05;3.1474e-05;3.1474e-05
167;trace;1;0;0;0
167;calc_total;1;59.2453;59.2453;59.2453
503;compErr;1;2.691e-06;2.691e-06;2.691e-06
503;init;1;2.18114;2.18114;2.18114
503;update;1;45.6997;45.6997;45.6997
503;sync;1;12.3839;12.3839;12.3839
503;evalKnownDf;1;0;0;0
503;write;1;2.7978e-05;2.7978e-05;2.7978e-05
503;trace;1;0;0;0
503;calc_total;1;58.0836;58.0836;58.0836
215;compErr;1;2.664e-06;2.664e-06;2.664e-06
215;init;1;2.14704;2.14704;2.14704
215;update;1;45.7349;45.7349;45.7349
215;sync;1;10.1314;10.1314;10.1314
215;evalKnownDf;1;0;0;0
215;write;1;3.4348e-05;3.4348e-05;3.4348e-05
215;trace;1;0;0;0
215;calc_total;1;55.8663;55.8663;55.8663
1079;compErr;1;1.562e-06;1.562e-06;1.562e-06
1079;init;1;2.16168;2.16168;2.16168
1079;update;1;45.8131;45.8131;45.8131
1079;sync;1;1.1886;1.1886;1.1886
1079;evalKnownDf;1;0;0;0
1079;write;1;2.6919e-05;2.6919e-05;2.6919e-05
1079;trace;1;0;0;0
1079;calc_total;1;47.0017;47.0017;47.0017
0;total;1;119.865;119.865;119.865
359;compErr;1;2.919e-06;2.919e-06;2.919e-06
359;init;1;2.13736;2.13736;2.13736
359;update;1;45.7322;45.7322;45.7322
359;sync;1;14.556;14.556;14.556
359;evalKnownDf;1;0;0;0
359;write;1;3.3462e-05;3.3462e-05;3.3462e-05
359;trace;1;0;0;0
359;calc_total;1;60.2882;60.2882;60.2882
407;compErr;1;3.961e-06;3.961e-06;3.961e-06
407;init;1;2.16443;2.16443;2.16443
407;update;1;45.4594;45.4594;45.4594
407;sync;1;13.657;13.657;13.657
407;evalKnownDf;1;0;0;0
407;write;1;2.9386e-05;2.9386e-05;2.9386e-05
407;trace;1;0;0;0
407;calc_total;1;59.1164;59.1164;59.1164
0;total;1;120.033;120.033;120.033
0;total;1;120.075;120.075;120.075
0;total;1;120.013;120.013;120.013
975;compErr;1;3.888e-06;3.888e-06;3.888e-06
975;init;1;2.14968;2.14968;2.14968
975;update;1;45.7876;45.7876;45.7876
975;sync;1;10.7406;10.7406;10.7406
975;evalKnownDf;1;0;0;0
975;write;1;3.4273e-05;3.4273e-05;3.4273e-05
975;trace;1;0;0;0
975;calc_total;1;56.5282;56.5282;56.5282
0;total;1;119.979;119.979;119.979
647;compErr;1;2.712e-06;2.712e-06;2.712e-06
647;init;1;2.14258;2.14258;2.14258
647;update;1;45.3468;45.3468;45.3468
647;sync;1;14.7114;14.7114;14.7114
647;evalKnownDf;1;0;0;0
647;write;1;3.2602e-05;3.2602e-05;3.2602e-05
647;trace;1;0;0;0
647;calc_total;1;60.0582;60.0582;60.0582
0;total;1;119.987;119.987;119.987
687;compErr;1;2.366e-06;2.366e-06;2.366e-06
687;init;1;2.16651;2.16651;2.16651
687;update;1;45.694;45.694;45.694
687;sync;1;12.9188;12.9188;12.9188
687;evalKnownDf;1;0;0;0
687;write;1;3.3176e-05;3.3176e-05;3.3176e-05
687;trace;1;0;0;0
687;calc_total;1;58.6128;58.6128;58.6128
0;total;1;119.959;119.959;119.959
743;compErr;1;2.114e-06;2.114e-06;2.114e-06
743;init;1;2.14034;2.14034;2.14034
743;update;1;45.6312;45.6312;45.6312
743;sync;1;14.8097;14.8097;14.8097
743;evalKnownDf;1;0;0;0
743;write;1;3.4245e-05;3.4245e-05;3.4245e-05
743;trace;1;0;0;0
743;calc_total;1;60.4408;60.4408;60.4408
1023;compErr;1;2.601e-06;2.601e-06;2.601e-06
1023;init;1;2.12972;2.12972;2.12972
1023;update;1;45.8938;45.8938;45.8938
1023;sync;1;4.80606;4.80606;4.80606
1023;evalKnownDf;1;0;0;0
1023;write;1;3.54e-05;3.54e-05;3.54e-05
1023;trace;1;0;0;0
1023;calc_total;1;50.6998;50.6998;50.6998
791;compErr;1;1.896e-06;1.896e-06;1.896e-06
791;init;1;2.1446;2.1446;2.1446
791;update;1;45.6959;45.6959;45.6959
791;sync;1;10.0854;10.0854;10.0854
791;evalKnownDf;1;0;0;0
791;write;1;3.2524e-05;3.2524e-05;3.2524e-05
791;trace;1;0;0;0
791;calc_total;1;55.7813;55.7813;55.7813
1127;compErr;1;1.623e-06;1.623e-06;1.623e-06
1127;init;1;2.13999;2.13999;2.13999
1127;update;1;45.6197;45.6197;45.6197
1127;sync;1;7.44339;7.44339;7.44339
1127;evalKnownDf;1;0;0;0
1127;write;1;2.7909e-05;2.7909e-05;2.7909e-05
1127;trace;1;0;0;0
1127;calc_total;1;53.0631;53.0631;53.0631
0;total;1;120.082;120.082;120.082
1314;calc_total;1;57.7803;57.7803;57.7803
0;total;1;119.986;119.986;119.986
0;total;1;119.995;119.995;119.995
335;compErr;1;3.167e-06;3.167e-06;3.167e-06
335;init;1;2.18432;2.18432;2.18432
335;update;1;45.5296;45.5296;45.5296
335;sync;1;0.749588;0.749588;0.749588
335;evalKnownDf;1;0;0;0
335;write;1;3.459e-05;3.459e-05;3.459e-05
335;trace;1;0;0;0
335;calc_total;1;46.2791;46.2791;46.2791
0;total;1;120.028;120.028;120.028
1247;compErr;1;2.899e-06;2.899e-06;2.899e-06
1247;init;1;2.16079;2.16079;2.16079
1247;update;1;45.6724;45.6724;45.6724
1247;sync;1;7.30097;7.30097;7.30097
1247;evalKnownDf;1;0;0;0
1247;write;1;3.7808e-05;3.7808e-05;3.7808e-05
1247;trace;1;0;0;0
1247;calc_total;1;52.9734;52.9734;52.9734
1095;compErr;1;1.545e-06;1.545e-06;1.545e-06
1095;init;1;2.15578;2.15578;2.15578
1095;update;1;45.9039;45.9039;45.9039
1095;sync;1;13.5949;13.5949;13.5949
1095;evalKnownDf;1;0;0;0
1095;write;1;2.9927e-05;2.9927e-05;2.9927e-05
1095;trace;1;0;0;0
1095;calc_total;1;59.4988;59.4988;59.4988
0;total;1;119.982;119.982;119.982
1143;compErr;1;2.021e-06;2.021e-06;2.021e-06
1143;init;1;2.15818;2.15818;2.15818
1143;update;1;45.782;45.782;45.782
1143;sync;1;2.61252;2.61252;2.61252
1143;evalKnownDf;1;0;0;0
1143;write;1;2.7319e-05;2.7319e-05;2.7319e-05
1143;trace;1;0;0;0
1143;calc_total;1;48.3945;48.3945;48.3945
0;total;1;120.018;120.018;120.018
527;compErr;1;2.019e-06;2.019e-06;2.019e-06
527;init;1;2.1541;2.1541;2.1541
527;update;1;45.674;45.674;45.674
527;sync;1;10.0205;10.0205;10.0205
527;evalKnownDf;1;0;0;0
527;write;1;3.1593e-05;3.1593e-05;3.1593e-05
527;trace;1;0;0;0
527;calc_total;1;55.6945;55.6945;55.6945
0;total;1;120.02;120.02;120.02
805;compErr;1;9.93e-07;9.93e-07;9.93e-07
805;init;1;2.24691;2.24691;2.24691
805;update;1;46.1707;46.1707;46.1707
805;sync;1;0.783865;0.783865;0.783865
805;evalKnownDf;1;0;0;0
805;write;1;2.0539e-05;2.0539e-05;2.0539e-05
805;trace;1;0;0;0
805;calc_total;1;46.9546;46.9546;46.9546
911;compErr;1;2.89e-06;2.89e-06;2.89e-06
911;init;1;2.16292;2.16292;2.16292
911;update;1;45.4221;45.4221;45.4221
911;sync;1;0.787695;0.787695;0.787695
911;evalKnownDf;1;0;0;0
911;write;1;3.257e-05;3.257e-05;3.257e-05
911;trace;1;0;0;0
911;calc_total;1;46.2098;46.2098;46.2098
191;compErr;1;2.257e-06;2.257e-06;2.257e-06
191;init;1;2.15255;2.15255;2.15255
191;update;1;45.48;45.48;45.48
191;sync;1;8.33597;8.33597;8.33597
191;evalKnownDf;1;0;0;0
191;write;1;2.9988e-05;2.9988e-05;2.9988e-05
191;trace;1;0;0;0
191;calc_total;1;53.8159;53.8159;53.8159
430;compErr;1;1.727e-06;1.727e-06;1.727e-06
430;init;1;2.149;2.149;2.149
430;update;1;45.6695;45.6695;45.6695
430;sync;1;3.68789;3.68789;3.68789
430;evalKnownDf;1;0;0;0
430;write;1;3.1512e-05;3.1512e-05;3.1512e-05
430;trace;1;0;0;0
430;calc_total;1;49.3574;49.3574;49.3574
671;compErr;1;3.642e-06;3.642e-06;3.642e-06
671;init;1;2.1504;2.1504;2.1504
671;update;1;45.392;45.392;45.392
671;sync;1;8.59748;8.59748;8.59748
671;evalKnownDf;1;0;0;0
671;write;1;4.8388e-05;4.8388e-05;4.8388e-05
671;trace;1;0;0;0
671;calc_total;1;53.9895;53.9895;53.9895
1336;compErr;1;1.737e-06;1.737e-06;1.737e-06
1336;init;1;2.17762;2.17762;2.17762
1336;update;1;45.9103;45.9103;45.9103
1336;sync;1;0.170281;0.170281;0.170281
1336;evalKnownDf;1;0;0;0
1336;write;1;2.5025e-05;2.5025e-05;2.5025e-05
1336;trace;1;0;0;0
1336;calc_total;1;46.0806;46.0806;46.0806
0;total;1;119.909;119.909;119.909
1407;compErr;1;2.467e-06;2.467e-06;2.467e-06
1407;init;1;2.12949;2.12949;2.12949
1407;update;1;45.912;45.912;45.912
1407;sync;1;6.94881;6.94881;6.94881
1407;evalKnownDf;1;0;0;0
1407;write;1;3.5216e-05;3.5216e-05;3.5216e-05
1407;trace;1;0;0;0
1407;calc_total;1;52.8608;52.8608;52.8608
0;total;1;120.002;120.002;120.002
1504;compErr;1;4.02e-06;4.02e-06;4.02e-06
1504;init;1;2.22677;2.22677;2.22677
1504;update;1;45.5675;45.5675;45.5675
1504;sync;1;2.14165;2.14165;2.14165
1504;evalKnownDf;1;0;0;0
1504;write;1;2.9105e-05;2.9105e-05;2.9105e-05
1504;trace;1;0;0;0
1504;calc_total;1;47.7091;47.7091;47.7091
0;total;1;119.943;119.943;119.943
1439;compErr;1;3.626e-06;3.626e-06;3.626e-06
1439;init;1;2.1829;2.1829;2.1829
1439;update;1;45.6046;45.6046;45.6046
1439;sync;1;7.54228;7.54228;7.54228
1439;evalKnownDf;1;0;0;0
1439;write;1;3.497e-05;3.497e-05;3.497e-05
1439;trace;1;0;0;0
1439;calc_total;1;53.1469;53.1469;53.1469
0;total;1;120.057;120.057;120.057
0;total;1;120.032;120.032;120.032
0;total;1;120.073;120.073;120.073
0;total;1;119.864;119.864;119.864
280;compErr;1;2.397e-06;2.397e-06;2.397e-06
280;init;1;2.14456;2.14456;2.14456
280;update;1;45.6244;45.6244;45.6244
280;sync;1;0.903943;0.903943;0.903943
280;evalKnownDf;1;0;0;0
280;write;1;3.8297e-05;3.8297e-05;3.8297e-05
280;trace;1;0;0;0
280;calc_total;1;46.5284;46.5284;46.5284
0;total;1;120.033;120.033;120.033
761;compErr;1;2.04e-06;2.04e-06;2.04e-06
761;init;1;2.15613;2.15613;2.15613
761;update;1;45.6268;45.6268;45.6268
761;sync;1;11.1272;11.1272;11.1272
761;evalKnownDf;1;0;0;0
761;write;1;3.2027e-05;3.2027e-05;3.2027e-05
761;trace;1;0;0;0
761;calc_total;1;56.7541;56.7541;56.7541
0;total;1;120.028;120.028;120.028
0;total;1;119.98;119.98;119.98
376;compErr;1;1.98e-06;1.98e-06;1.98e-06
376;init;1;2.16506;2.16506;2.16506
376;update;1;45.7986;45.7986;45.7986
376;sync;1;0.670524;0.670524;0.670524
376;evalKnownDf;1;0;0;0
376;write;1;3.7362e-05;3.7362e-05;3.7362e-05
376;trace;1;0;0;0
376;calc_total;1;46.4691;46.4691;46.4691
0;total;1;120.129;120.129;120.129
0;total;1;119.868;119.868;119.868
0;total;1;120.038;120.038;120.038
712;compErr;1;3.496e-06;3.496e-06;3.496e-06
712;init;1;2.15799;2.15799;2.15799
712;update;1;45.7277;45.7277;45.7277
712;sync;1;10.5709;10.5709;10.5709
712;evalKnownDf;1;0;0;0
712;write;1;3.0998e-05;3.0998e-05;3.0998e-05
712;trace;1;0;0;0
712;calc_total;1;56.2987;56.2987;56.2987
0;total;1;119.941;119.941;119.941
0;total;1;119.962;119.962;119.962
1272;calc_total;1;67.2537;67.2537;67.2537
0;total;1;120.062;120.062;120.062
0;total;1;120.052;120.052;120.052
1209;compErr;1;1.977e-06;1.977e-06;1.977e-06
1209;init;1;2.13489;2.13489;2.13489
1209;update;1;45.4245;45.4245;45.4245
1209;sync;1;6.91906;6.91906;6.91906
1209;evalKnownDf;1;0;0;0
1209;write;1;2.6964e-05;2.6964e-05;2.6964e-05
1209;trace;1;0;0;0
1209;calc_total;1;52.3435;52.3435;52.3435
0;total;1;119.949;119.949;119.949
0;total;1;120.02;120.02;120.02
0;total;1;119.985;119.985;119.985
928;compErr;1;1.715e-06;1.715e-06;1.715e-06
928;init;1;2.12837;2.12837;2.12837
928;update;1;45.4786;45.4786;45.4786
928;sync;1;51.3827;51.3827;51.3827
928;evalKnownDf;1;0;0;0
928;write;1;3.1059e-05;3.1059e-05;3.1059e-05
928;trace;1;0;0;0
928;calc_total;1;96.8613;96.8613;96.8613
0;total;1;119.988;119.988;119.988
57;compErr;1;2.458e-06;2.458e-06;2.458e-06
57;init;1;2.24199;2.24199;2.24199
57;update;1;45.9911;45.9911;45.9911
57;sync;1;2.51255;2.51255;2.51255
57;evalKnownDf;1;0;0;0
57;write;1;2.411e-05;2.411e-05;2.411e-05
57;trace;1;0;0;0
57;calc_total;1;48.5036;48.5036;48.5036
0;total;1;119.998;119.998;119.998
0;total;1;119.941;119.941;119.941
0;total;1;119.982;119.982;119.982
0;total;1;120.028;120.028;120.028
0;total;1;120.033;120.033;120.033
0;total;1;120.062;120.062;120.062
0;total;1;119.834;119.834;119.834
0;total;1;119.868;119.868;119.868
0;total;1;120.036;120.036;120.036
0;total;1;120.054;120.054;120.054
0;total;1;120.033;120.033;120.033
0;total;1;120.075;120.075;120.075
0;total;1;120.013;120.013;120.013
976;compErr;1;3.467e-06;3.467e-06;3.467e-06
976;init;1;2.15878;2.15878;2.15878
976;update;1;45.5992;45.5992;45.5992
976;sync;1;11.1398;11.1398;11.1398
976;evalKnownDf;1;0;0;0
976;write;1;3.3026e-05;3.3026e-05;3.3026e-05
976;trace;1;0;0;0
976;calc_total;1;56.7391;56.7391;56.7391
0;total;1;119.982;119.982;119.982
0;total;1;119.996;119.996;119.996
0;total;1;119.987;119.987;119.987
688;compErr;1;3.641e-06;3.641e-06;3.641e-06
688;init;1;2.18885;2.18885;2.18885
688;update;1;45.3429;45.3429;45.3429
688;sync;1;10.4277;10.4277;10.4277
688;evalKnownDf;1;0;0;0
688;write;1;3.7538e-05;3.7538e-05;3.7538e-05
688;trace;1;0;0;0
688;calc_total;1;55.7705;55.7705;55.7705
0;total;1;119.961;119.961;119.961
0;total;1;119.999;119.999;119.999
0;total;1;119.983;119.983;119.983
0;total;1;120.011;120.011;120.011
0;total;1;120;120;120
433;compErr;1;2.83e-06;2.83e-06;2.83e-06
433;init;1;2.22668;2.22668;2.22668
433;update;1;45.6842;45.6842;45.6842
433;sync;1;0.841055;0.841055;0.841055
433;evalKnownDf;1;0;0;0
433;write;1;2.8588e-05;2.8588e-05;2.8588e-05
433;trace;1;0;0;0
433;calc_total;1;46.5253;46.5253;46.5253
0;total;1;120.082;120.082;120.082
1318;compErr;1;1.601e-06;1.601e-06;1.601e-06
1318;init;1;2.15106;2.15106;2.15106
1318;update;1;45.6071;45.6071;45.6071
1318;sync;1;8.58104;8.58104;8.58104
1318;evalKnownDf;1;0;0;0
1318;write;1;2.2522e-05;2.2522e-05;2.2522e-05
1318;trace;1;0;0;0
1318;calc_total;1;54.1881;54.1881;54.1881
0;total;1;119.986;119.986;119.986
0;total;1;119.995;119.995;119.995
0;total;1;120.028;120.028;120.028
0;total;1;120.026;120.026;120.026
0;total;1;120.082;120.082;120.082
1096;compErr;1;2.592e-06;2.592e-06;2.592e-06
1096;init;1;2.14613;2.14613;2.14613
1096;update;1;45.7121;45.7121;45.7121
1096;sync;1;10.1147;10.1147;10.1147
[truncated: 1,044,025 more chars]
