# Supplementary material for: A Halo abstraction for distributed n-dimensional structured grids within the C++ PGAS library DASH
Source: PeerJ Comput Sci. 2023 Feb 3;9:e1203. doi: 10.7717/peerj-cs.1203 (PMC10280232; doi:10.7717/peerj-cs.1203)
Supplement: Supplemental Information 4 [file peerj-cs-09-1203-s004.gz › raw_dash_scafes/res_2d_sc/weak/scafes_heat2d_n8_c24_127279_28658295.out]

SCAFES
REMARK: No time step width tau was specified.
 Set tau=1.0 and proceeded. 

Energy start: 4800
Energy end  : 4742.49
# unit_id;function_name;num_calls;avg_runtime;min_runtime;max_runtime
25;compErr;1;2.079e-06;2.079e-06;2.079e-06
25;init;1;2.16284;2.16284;2.16284
25;update;1;45.9687;45.9687;45.9687
25;sync;1;2.03417;2.03417;2.03417
25;evalKnownDf;1;0;0;0
25;write;1;2.5325e-05;2.5325e-05;2.5325e-05
25;trace;1;0;0;0
25;calc_total;1;48.0029;48.0029;48.0029
89;compErr;1;2.51e-06;2.51e-06;2.51e-06
89;init;1;2.15056;2.15056;2.15056
89;update;1;45.9355;45.9355;45.9355
89;sync;1;0.551976;0.551976;0.551976
89;evalKnownDf;1;0;0;0
89;write;1;2.2139e-05;2.2139e-05;2.2139e-05
89;trace;1;0;0;0
89;calc_total;1;46.4874;46.4874;46.4874
153;compErr;1;1.396e-06;1.396e-06;1.396e-06
153;init;1;2.14469;2.14469;2.14469
153;update;1;46.222;46.222;46.222
153;sync;1;0.49627;0.49627;0.49627
153;evalKnownDf;1;0;0;0
153;write;1;2.0677e-05;2.0677e-05;2.0677e-05
153;trace;1;0;0;0
153;calc_total;1;46.7182;46.7182;46.7182
0;compErr;1;2.124e-06;2.124e-06;2.124e-06
0;init;1;2.15428;2.15428;2.15428
0;update;1;45.7533;45.7533;45.7533
0;sync;1;1.05951;1.05951;1.05951
0;evalKnownDf;1;0;0;0
0;write;1;2.8615e-05;2.8615e-05;2.8615e-05
0;trace;1;0;0;0
0;calc_total;1;46.8128;46.8128;46.8128
122;compErr;1;2.084e-06;2.084e-06;2.084e-06
122;init;1;2.1589;2.1589;2.1589
122;update;1;45.6689;45.6689;45.6689
122;sync;1;2.84337;2.84337;2.84337
122;evalKnownDf;1;0;0;0
122;write;1;2.8753e-05;2.8753e-05;2.8753e-05
122;trace;1;0;0;0
122;calc_total;1;48.5122;48.5122;48.5122
58;compErr;1;1.85e-06;1.85e-06;1.85e-06
58;init;1;2.1589;2.1589;2.1589
58;update;1;45.8186;45.8186;45.8186
58;sync;1;1.72463;1.72463;1.72463
58;evalKnownDf;1;0;0;0
58;write;1;2.4085e-05;2.4085e-05;2.4085e-05
58;trace;1;0;0;0
58;calc_total;1;47.5432;47.5432;47.5432
185;compErr;1;3.329e-06;3.329e-06;3.329e-06
185;init;1;2.15545;2.15545;2.15545
185;update;1;46.0103;46.0103;46.0103
185;sync;1;1.71804;1.71804;1.71804
185;evalKnownDf;1;0;0;0
185;write;1;2.8965e-05;2.8965e-05;2.8965e-05
185;trace;1;0;0;0
185;calc_total;1;47.7284;47.7284;47.7284
8;compErr;1;1.909e-06;1.909e-06;1.909e-06
8;init;1;2.13944;2.13944;2.13944
8;update;1;45.7241;45.7241;45.7241
8;sync;1;0.794983;0.794983;0.794983
8;evalKnownDf;1;0;0;0
8;write;1;2.5228e-05;2.5228e-05;2.5228e-05
8;trace;1;0;0;0
8;calc_total;1;46.5191;46.5191;46.5191
123;compErr;1;2.299e-06;2.299e-06;2.299e-06
123;init;1;2.16546;2.16546;2.16546
123;update;1;46.1618;46.1618;46.1618
123;sync;1;0.664817;0.664817;0.664817
59;compErr;1;1.558e-06;1.558e-06;1.558e-06
59;init;1;2.15311;2.15311;2.15311
59;update;1;45.8755;45.8755;45.8755
59;sync;1;0.83317;0.83317;0.83317
59;evalKnownDf;1;0;0;0
59;write;1;2.6715e-05;2.6715e-05;2.6715e-05
59;trace;1;0;0;0
59;calc_total;1;46.7087;46.7087;46.7087
169;compErr;1;1.449e-06;1.449e-06;1.449e-06
169;init;1;2.16225;2.16225;2.16225
169;update;1;46.1889;46.1889;46.1889
169;sync;1;0.631959;0.631959;0.631959
169;evalKnownDf;1;0;0;0
169;write;1;2.1345e-05;2.1345e-05;2.1345e-05
169;trace;1;0;0;0
169;calc_total;1;46.8209;46.8209;46.8209
9;compErr;1;1.865e-06;1.865e-06;1.865e-06
9;init;1;2.14602;2.14602;2.14602
9;update;1;45.601;45.601;45.601
9;sync;1;0.541371;0.541371;0.541371
9;evalKnownDf;1;0;0;0
9;write;1;2.6068e-05;2.6068e-05;2.6068e-05
9;trace;1;0;0;0
9;calc_total;1;46.1424;46.1424;46.1424
24;compErr;1;2.066e-06;2.066e-06;2.066e-06
24;init;1;2.16122;2.16122;2.16122
24;update;1;45.721;45.721;45.721
24;sync;1;0.518821;0.518821;0.518821
24;evalKnownDf;1;0;0;0
24;write;1;2.7528e-05;2.7528e-05;2.7528e-05
24;trace;1;0;0;0
24;calc_total;1;46.2398;46.2398;46.2398
0;total;1;193.825;193.825;193.825
123;evalKnownDf;1;0;0;0
123;write;1;2.8771e-05;2.8771e-05;2.8771e-05
123;trace;1;0;0;0
123;calc_total;1;46.8266;46.8266;46.8266
61;compErr;1;1.68e-06;1.68e-06;1.68e-06
61;init;1;2.1986;2.1986;2.1986
61;update;1;45.8762;45.8762;45.8762
61;sync;1;2.4764;2.4764;2.4764
61;evalKnownDf;1;0;0;0
61;write;1;2.9233e-05;2.9233e-05;2.9233e-05
61;trace;1;0;0;0
61;calc_total;1;48.3526;48.3526;48.3526
173;compErr;1;1.779e-06;1.779e-06;1.779e-06
173;init;1;2.15301;2.15301;2.15301
173;update;1;45.9829;45.9829;45.9829
173;sync;1;2.2012;2.2012;2.2012
173;evalKnownDf;1;0;0;0
173;write;1;2.2762e-05;2.2762e-05;2.2762e-05
173;trace;1;0;0;0
173;calc_total;1;48.1841;48.1841;48.1841
10;compErr;1;1.963e-06;1.963e-06;1.963e-06
10;init;1;2.16574;2.16574;2.16574
10;update;1;45.4194;45.4194;45.4194
10;sync;1;0.887512;0.887512;0.887512
10;evalKnownDf;1;0;0;0
10;write;1;2.3927e-05;2.3927e-05;2.3927e-05
10;trace;1;0;0;0
10;calc_total;1;46.3069;46.3069;46.3069
0;total;1;193.825;193.825;193.825
136;compErr;1;2.084e-06;2.084e-06;2.084e-06
136;init;1;2.19102;2.19102;2.19102
136;update;1;45.8518;45.8518;45.8518
136;sync;1;1.31191;1.31191;1.31191
136;evalKnownDf;1;0;0;0
136;write;1;2.2877e-05;2.2877e-05;2.2877e-05
136;trace;1;0;0;0
136;calc_total;1;47.1638;47.1638;47.1638
48;compErr;1;1.525e-06;1.525e-06;1.525e-06
48;init;1;2.1599;2.1599;2.1599
48;update;1;45.9377;45.9377;45.9377
48;sync;1;0.191646;0.191646;0.191646
48;evalKnownDf;1;0;0;0
48;write;1;2.5153e-05;2.5153e-05;2.5153e-05
48;trace;1;0;0;0
48;calc_total;1;46.1294;46.1294;46.1294
186;compErr;1;2.076e-06;2.076e-06;2.076e-06
186;init;1;2.14555;2.14555;2.14555
186;update;1;46.0556;46.0556;46.0556
186;sync;1;1.91803;1.91803;1.91803
186;evalKnownDf;1;0;0;0
186;write;1;3.3628e-05;3.3628e-05;3.3628e-05
13;compErr;1;2.64e-06;2.64e-06;2.64e-06
13;init;1;2.23379;2.23379;2.23379
13;update;1;45.9577;45.9577;45.9577
13;sync;1;2.51123;2.51123;2.51123
13;evalKnownDf;1;0;0;0
13;write;1;3.0628e-05;3.0628e-05;3.0628e-05
13;trace;1;0;0;0
13;calc_total;1;48.469;48.469;48.469
26;compErr;1;1.979e-06;1.979e-06;1.979e-06
26;init;1;2.17761;2.17761;2.17761
26;update;1;46.0539;46.0539;46.0539
26;sync;1;1.38073;1.38073;1.38073
26;evalKnownDf;1;0;0;0
26;write;1;2.1315e-05;2.1315e-05;2.1315e-05
26;trace;1;0;0;0
26;calc_total;1;47.4346;47.4346;47.4346
0;total;1;193.825;193.825;193.825
137;compErr;1;1.795e-06;1.795e-06;1.795e-06
137;init;1;2.18785;2.18785;2.18785
137;update;1;45.4838;45.4838;45.4838
137;sync;1;2.61495;2.61495;2.61495
137;evalKnownDf;1;0;0;0
137;write;1;2.5e-05;2.5e-05;2.5e-05
137;trace;1;0;0;0
137;calc_total;1;48.0988;48.0988;48.0988
49;compErr;1;1.58e-06;1.58e-06;1.58e-06
49;init;1;2.15953;2.15953;2.15953
49;update;1;46.0166;46.0166;46.0166
49;sync;1;2.02091;2.02091;2.02091
49;evalKnownDf;1;0;0;0
49;write;1;2.6045e-05;2.6045e-05;2.6045e-05
49;trace;1;0;0;0
49;calc_total;1;48.0375;48.0375;48.0375
96;compErr;1;2.197e-06;2.197e-06;2.197e-06
96;init;1;2.16318;2.16318;2.16318
96;update;1;45.6784;45.6784;45.6784
96;sync;1;0.618774;0.618774;0.618774
96;evalKnownDf;1;0;0;0
96;write;1;2.7175e-05;2.7175e-05;2.7175e-05
96;trace;1;0;0;0
96;calc_total;1;46.2972;46.2972;46.2972
0;total;1;193.767;193.767;193.767
186;trace;1;0;0;0
186;calc_total;1;47.9736;47.9736;47.9736
157;compErr;1;2.137e-06;2.137e-06;2.137e-06
157;init;1;2.19084;2.19084;2.19084
157;update;1;45.737;45.737;45.737
157;sync;1;2.24855;2.24855;2.24855
157;evalKnownDf;1;0;0;0
157;write;1;2.7407e-05;2.7407e-05;2.7407e-05
157;trace;1;0;0;0
157;calc_total;1;47.9855;47.9855;47.9855
0;total;1;157.079;157.079;157.079
27;compErr;1;1.414e-06;1.414e-06;1.414e-06
27;init;1;2.20152;2.20152;2.20152
27;update;1;46.3605;46.3605;46.3605
27;sync;1;1.09864;1.09864;1.09864
27;evalKnownDf;1;0;0;0
27;write;1;2.1572e-05;2.1572e-05;2.1572e-05
27;trace;1;0;0;0
27;calc_total;1;47.4591;47.4591;47.4591
0;total;1;193.824;193.824;193.824
128;compErr;1;1.789e-06;1.789e-06;1.789e-06
128;init;1;2.17027;2.17027;2.17027
128;update;1;45.93;45.93;45.93
53;compErr;1;2.401e-06;2.401e-06;2.401e-06
53;init;1;2.15332;2.15332;2.15332
53;update;1;46.0502;46.0502;46.0502
53;sync;1;2.67009;2.67009;2.67009
53;evalKnownDf;1;0;0;0
53;write;1;2.4289e-05;2.4289e-05;2.4289e-05
53;trace;1;0;0;0
53;calc_total;1;48.7203;48.7203;48.7203
90;compErr;1;2.413e-06;2.413e-06;2.413e-06
90;init;1;2.15084;2.15084;2.15084
90;update;1;45.7004;45.7004;45.7004
90;sync;1;0.366315;0.366315;0.366315
90;evalKnownDf;1;0;0;0
187;compErr;1;2.592e-06;2.592e-06;2.592e-06
187;init;1;2.18181;2.18181;2.18181
187;update;1;45.643;45.643;45.643
187;sync;1;1.90128;1.90128;1.90128
187;evalKnownDf;1;0;0;0
144;compErr;1;1.815e-06;1.815e-06;1.815e-06
144;init;1;2.15874;2.15874;2.15874
144;update;1;46.0598;46.0598;46.0598
144;sync;1;0.128175;0.128175;0.128175
144;evalKnownDf;1;0;0;0
144;write;1;2.3141e-05;2.3141e-05;2.3141e-05
144;trace;1;0;0;0
144;calc_total;1;46.188;46.188;46.188
0;total;1;193.766;193.766;193.766
1;compErr;1;2.487e-06;2.487e-06;2.487e-06
1;init;1;2.19457;2.19457;2.19457
1;update;1;45.3799;45.3799;45.3799
1;sync;1;1.39104;1.39104;1.39104
1;evalKnownDf;1;0;0;0
1;write;1;2.995e-05;2.995e-05;2.995e-05
1;trace;1;0;0;0
1;calc_total;1;46.7709;46.7709;46.7709
0;total;1;157.079;157.079;157.079
28;compErr;1;1.93e-06;1.93e-06;1.93e-06
28;init;1;2.17491;2.17491;2.17491
28;update;1;46.3077;46.3077;46.3077
28;sync;1;0.775677;0.775677;0.775677
28;evalKnownDf;1;0;0;0
28;write;1;2.0307e-05;2.0307e-05;2.0307e-05
28;trace;1;0;0;0
28;calc_total;1;47.0834;47.0834;47.0834
0;total;1;193.825;193.825;193.825
128;sync;1;2.57961;2.57961;2.57961
128;evalKnownDf;1;0;0;0
128;write;1;3.8194e-05;3.8194e-05;3.8194e-05
128;trace;1;0;0;0
128;calc_total;1;48.5096;48.5096;48.5096
62;compErr;1;2.095e-06;2.095e-06;2.095e-06
62;init;1;2.17421;2.17421;2.17421
62;update;1;45.7144;45.7144;45.7144
62;sync;1;2.17117;2.17117;2.17117
62;evalKnownDf;1;0;0;0
62;write;1;2.7778e-05;2.7778e-05;2.7778e-05
62;trace;1;0;0;0
62;calc_total;1;47.8855;47.8855;47.8855
97;compErr;1;1.575e-06;1.575e-06;1.575e-06
97;init;1;2.16066;2.16066;2.16066
97;update;1;46.236;46.236;46.236
97;sync;1;2.0046;2.0046;2.0046
97;evalKnownDf;1;0;0;0
97;write;1;2.5035e-05;2.5035e-05;2.5035e-05
97;trace;1;0;0;0
97;calc_total;1;48.2406;48.2406;48.2406
0;total;1;193.766;193.766;193.766
90;write;1;2.3522e-05;2.3522e-05;2.3522e-05
90;trace;1;0;0;0
90;calc_total;1;46.0667;46.0667;46.0667
187;write;1;2.5717e-05;2.5717e-05;2.5717e-05
187;trace;1;0;0;0
187;calc_total;1;47.5443;47.5443;47.5443
145;compErr;1;1.738e-06;1.738e-06;1.738e-06
145;init;1;2.15384;2.15384;2.15384
145;update;1;46.058;46.058;46.058
145;sync;1;0.434696;0.434696;0.434696
145;evalKnownDf;1;0;0;0
145;write;1;2.5514e-05;2.5514e-05;2.5514e-05
145;trace;1;0;0;0
145;calc_total;1;46.4927;46.4927;46.4927
0;total;1;193.766;193.766;193.766
2;compErr;1;2.091e-06;2.091e-06;2.091e-06
2;init;1;2.1449;2.1449;2.1449
2;update;1;45.5647;45.5647;45.5647
2;sync;1;0.686965;0.686965;0.686965
2;evalKnownDf;1;0;0;0
2;write;1;2.6294e-05;2.6294e-05;2.6294e-05
2;trace;1;0;0;0
2;calc_total;1;46.2517;46.2517;46.2517
0;total;1;157.079;157.079;157.079
29;compErr;1;3.903e-06;3.903e-06;3.903e-06
29;init;1;2.15922;2.15922;2.15922
29;update;1;46.1605;46.1605;46.1605
29;sync;1;1.04004;1.04004;1.04004
29;evalKnownDf;1;0;0;0
29;write;1;2.3232e-05;2.3232e-05;2.3232e-05
29;trace;1;0;0;0
29;calc_total;1;47.2006;47.2006;47.2006
0;total;1;193.825;193.825;193.825
141;compErr;1;2.11e-06;2.11e-06;2.11e-06
141;init;1;2.17705;2.17705;2.17705
141;update;1;45.4537;45.4537;45.4537
141;sync;1;3.08819;3.08819;3.08819
141;evalKnownDf;1;0;0;0
63;compErr;1;1.576e-06;1.576e-06;1.576e-06
63;init;1;2.20191;2.20191;2.20191
63;update;1;45.9013;45.9013;45.9013
63;sync;1;2.36954;2.36954;2.36954
63;evalKnownDf;1;0;0;0
63;write;1;3.4007e-05;3.4007e-05;3.4007e-05
63;trace;1;0;0;0
63;calc_total;1;48.2708;48.2708;48.2708
98;compErr;1;2.302e-06;2.302e-06;2.302e-06
98;init;1;2.19186;2.19186;2.19186
98;update;1;46.1652;46.1652;46.1652
98;sync;1;1.91749;1.91749;1.91749
98;evalKnownDf;1;0;0;0
98;write;1;2.1715e-05;2.1715e-05;2.1715e-05
98;trace;1;0;0;0
98;calc_total;1;48.0827;48.0827;48.0827
0;total;1;193.767;193.767;193.767
93;compErr;1;2.355e-06;2.355e-06;2.355e-06
93;init;1;2.20033;2.20033;2.20033
93;update;1;45.6473;45.6473;45.6473
93;sync;1;1.53593;1.53593;1.53593
93;evalKnownDf;1;0;0;0
93;write;1;2.3478e-05;2.3478e-05;2.3478e-05
93;trace;1;0;0;0
174;compErr;1;2.282e-06;2.282e-06;2.282e-06
174;init;1;2.16544;2.16544;2.16544
174;update;1;46.1495;46.1495;46.1495
174;sync;1;2.03279;2.03279;2.03279
174;evalKnownDf;1;0;0;0
174;write;1;2.2171e-05;2.2171e-05;2.2171e-05
174;trace;1;0;0;0
174;calc_total;1;48.1823;48.1823;48.1823
146;compErr;1;1.277e-06;1.277e-06;1.277e-06
146;init;1;2.18738;2.18738;2.18738
146;update;1;46.1148;46.1148;46.1148
146;sync;1;1.1978;1.1978;1.1978
146;evalKnownDf;1;0;0;0
146;write;1;2.4629e-05;2.4629e-05;2.4629e-05
146;trace;1;0;0;0
146;calc_total;1;47.3126;47.3126;47.3126
0;total;1;193.766;193.766;193.766
3;compErr;1;1.945e-06;1.945e-06;1.945e-06
3;init;1;2.14899;2.14899;2.14899
3;update;1;45.6213;45.6213;45.6213
3;sync;1;2.15144;2.15144;2.15144
3;evalKnownDf;1;0;0;0
3;write;1;3.2355e-05;3.2355e-05;3.2355e-05
3;trace;1;0;0;0
3;calc_total;1;47.7727;47.7727;47.7727
0;total;1;157.079;157.079;157.079
30;compErr;1;1.379e-06;1.379e-06;1.379e-06
30;init;1;2.15537;2.15537;2.15537
30;update;1;45.9182;45.9182;45.9182
30;sync;1;1.02488;1.02488;1.02488
30;evalKnownDf;1;0;0;0
30;write;1;2.3481e-05;2.3481e-05;2.3481e-05
30;trace;1;0;0;0
30;calc_total;1;46.9431;46.9431;46.9431
0;total;1;193.825;193.825;193.825
141;write;1;2.4514e-05;2.4514e-05;2.4514e-05
141;trace;1;0;0;0
141;calc_total;1;48.5419;48.5419;48.5419
64;compErr;1;3.047e-06;3.047e-06;3.047e-06
64;init;1;2.1916;2.1916;2.1916
64;update;1;45.5148;45.5148;45.5148
64;sync;1;2.49705;2.49705;2.49705
64;evalKnownDf;1;0;0;0
64;write;1;3.426e-05;3.426e-05;3.426e-05
64;trace;1;0;0;0
64;calc_total;1;48.0119;48.0119;48.0119
99;compErr;1;1.299e-06;1.299e-06;1.299e-06
99;init;1;2.15788;2.15788;2.15788
99;update;1;46.3217;46.3217;46.3217
99;sync;1;0.144515;0.144515;0.144515
99;evalKnownDf;1;0;0;0
99;write;1;2.4285e-05;2.4285e-05;2.4285e-05
99;trace;1;0;0;0
99;calc_total;1;46.4662;46.4662;46.4662
0;total;1;193.767;193.767;193.767
93;calc_total;1;47.1833;47.1833;47.1833
176;compErr;1;1.384e-06;1.384e-06;1.384e-06
176;init;1;2.14571;2.14571;2.14571
176;update;1;45.7469;45.7469;45.7469
176;sync;1;0.484301;0.484301;0.484301
176;evalKnownDf;1;0;0;0
176;write;1;2.1583e-05;2.1583e-05;2.1583e-05
176;trace;1;0;0;0
176;calc_total;1;46.2312;46.2312;46.2312
147;compErr;1;1.739e-06;1.739e-06;1.739e-06
147;init;1;2.18061;2.18061;2.18061
147;update;1;46.206;46.206;46.206
147;sync;1;0.872736;0.872736;0.872736
147;evalKnownDf;1;0;0;0
147;write;1;2.0403e-05;2.0403e-05;2.0403e-05
147;trace;1;0;0;0
147;calc_total;1;47.0788;47.0788;47.0788
0;total;1;193.766;193.766;193.766
4;compErr;1;2.322e-06;2.322e-06;2.322e-06
4;init;1;2.14766;2.14766;2.14766
4;update;1;45.5234;45.5234;45.5234
4;sync;1;0.999835;0.999835;0.999835
4;evalKnownDf;1;0;0;0
4;write;1;2.9415e-05;2.9415e-05;2.9415e-05
4;trace;1;0;0;0
4;calc_total;1;46.5232;46.5232;46.5232
0;total;1;157.079;157.079;157.079
31;compErr;1;1.323e-06;1.323e-06;1.323e-06
31;init;1;2.16237;2.16237;2.16237
31;update;1;46.3834;46.3834;46.3834
31;sync;1;0.694104;0.694104;0.694104
31;evalKnownDf;1;0;0;0
31;write;1;1.9244e-05;1.9244e-05;1.9244e-05
31;trace;1;0;0;0
31;calc_total;1;47.0775;47.0775;47.0775
0;total;1;193.825;193.825;193.825
125;compErr;1;3.042e-06;3.042e-06;3.042e-06
125;init;1;2.16897;2.16897;2.16897
125;update;1;45.6819;45.6819;45.6819
125;sync;1;0.77835;0.77835;0.77835
125;evalKnownDf;1;0;0;0
125;write;1;3.2654e-05;3.2654e-05;3.2654e-05
125;trace;1;0;0;0
125;calc_total;1;46.4603;46.4603;46.4603
50;compErr;1;1.835e-06;1.835e-06;1.835e-06
50;init;1;2.16335;2.16335;2.16335
50;update;1;45.7403;45.7403;45.7403
50;sync;1;0.464109;0.464109;0.464109
50;evalKnownDf;1;0;0;0
50;write;1;2.5484e-05;2.5484e-05;2.5484e-05
50;trace;1;0;0;0
50;calc_total;1;46.2044;46.2044;46.2044
100;compErr;1;2.92e-06;2.92e-06;2.92e-06
100;init;1;2.1522;2.1522;2.1522
100;update;1;45.8798;45.8798;45.8798
100;sync;1;2.70127;2.70127;2.70127
100;evalKnownDf;1;0;0;0
100;write;1;2.6964e-05;2.6964e-05;2.6964e-05
100;trace;1;0;0;0
100;calc_total;1;48.5811;48.5811;48.5811
0;total;1;193.766;193.766;193.766
91;compErr;1;1.876e-06;1.876e-06;1.876e-06
91;init;1;2.1547;2.1547;2.1547
91;update;1;45.478;45.478;45.478
91;sync;1;1.45723;1.45723;1.45723
91;evalKnownDf;1;0;0;0
91;write;1;2.2239e-05;2.2239e-05;2.2239e-05
91;trace;1;0;0;0
91;calc_total;1;46.9352;46.9352;46.9352
170;compErr;1;1.717e-06;1.717e-06;1.717e-06
170;init;1;2.17127;2.17127;2.17127
170;update;1;45.9932;45.9932;45.9932
170;sync;1;0.218375;0.218375;0.218375
170;evalKnownDf;1;0;0;0
170;write;1;2.6978e-05;2.6978e-05;2.6978e-05
170;trace;1;0;0;0
148;compErr;1;1.968e-06;1.968e-06;1.968e-06
148;init;1;2.14781;2.14781;2.14781
148;update;1;45.802;45.802;45.802
148;sync;1;2.20847;2.20847;2.20847
148;evalKnownDf;1;0;0;0
148;write;1;2.4354e-05;2.4354e-05;2.4354e-05
148;trace;1;0;0;0
148;calc_total;1;48.0104;48.0104;48.0104
0;total;1;193.766;193.766;193.766
5;compErr;1;2.361e-06;2.361e-06;2.361e-06
5;init;1;2.13566;2.13566;2.13566
5;update;1;45.2817;45.2817;45.2817
5;sync;1;1.72534;1.72534;1.72534
5;evalKnownDf;1;0;0;0
5;write;1;2.561e-05;2.561e-05;2.561e-05
5;trace;1;0;0;0
5;calc_total;1;47.0071;47.0071;47.0071
0;total;1;157.079;157.079;157.079
32;compErr;1;1.202e-06;1.202e-06;1.202e-06
32;init;1;2.15934;2.15934;2.15934
32;update;1;46.2684;46.2684;46.2684
32;sync;1;1.33268;1.33268;1.33268
32;evalKnownDf;1;0;0;0
32;write;1;2.0684e-05;2.0684e-05;2.0684e-05
32;trace;1;0;0;0
32;calc_total;1;47.6011;47.6011;47.6011
0;total;1;193.825;193.825;193.825
138;compErr;1;1.8e-06;1.8e-06;1.8e-06
138;init;1;2.14948;2.14948;2.14948
138;update;1;45.6013;45.6013;45.6013
138;sync;1;1.12099;1.12099;1.12099
138;evalKnownDf;1;0;0;0
138;write;1;2.7303e-05;2.7303e-05;2.7303e-05
138;trace;1;0;0;0
138;calc_total;1;46.7223;46.7223;46.7223
51;compErr;1;1.684e-06;1.684e-06;1.684e-06
51;init;1;2.16597;2.16597;2.16597
51;update;1;45.8925;45.8925;45.8925
51;sync;1;3.90158;3.90158;3.90158
51;evalKnownDf;1;0;0;0
51;write;1;2.3391e-05;2.3391e-05;2.3391e-05
51;trace;1;0;0;0
51;calc_total;1;49.7941;49.7941;49.7941
101;compErr;1;2.284e-06;2.284e-06;2.284e-06
101;init;1;2.15542;2.15542;2.15542
101;update;1;45.8862;45.8862;45.8862
101;sync;1;1.47499;1.47499;1.47499
101;evalKnownDf;1;0;0;0
101;write;1;2.4557e-05;2.4557e-05;2.4557e-05
101;trace;1;0;0;0
101;calc_total;1;47.3612;47.3612;47.3612
0;total;1;193.766;193.766;193.766
72;compErr;1;2.088e-06;2.088e-06;2.088e-06
72;init;1;2.17825;2.17825;2.17825
72;update;1;45.7459;45.7459;45.7459
72;sync;1;1.37298;1.37298;1.37298
72;evalKnownDf;1;0;0;0
72;write;1;2.6138e-05;2.6138e-05;2.6138e-05
72;trace;1;0;0;0
72;calc_total;1;47.1189;47.1189;47.1189
0;total;1;193.783;193.783;193.783
170;calc_total;1;46.2116;46.2116;46.2116
149;compErr;1;1.704e-06;1.704e-06;1.704e-06
149;init;1;2.13993;2.13993;2.13993
149;update;1;45.9887;45.9887;45.9887
149;sync;1;1.02012;1.02012;1.02012
149;evalKnownDf;1;0;0;0
149;write;1;2.6565e-05;2.6565e-05;2.6565e-05
149;trace;1;0;0;0
149;calc_total;1;47.0089;47.0089;47.0089
0;total;1;193.766;193.766;193.766
6;compErr;1;1.945e-06;1.945e-06;1.945e-06
6;init;1;2.14619;2.14619;2.14619
6;update;1;45.3608;45.3608;45.3608
6;sync;1;0.674258;0.674258;0.674258
6;evalKnownDf;1;0;0;0
6;write;1;3.3741e-05;3.3741e-05;3.3741e-05
6;trace;1;0;0;0
6;calc_total;1;46.035;46.035;46.035
0;total;1;157.079;157.079;157.079
33;compErr;1;9.68e-07;9.68e-07;9.68e-07
33;init;1;2.17774;2.17774;2.17774
33;update;1;46.3864;46.3864;46.3864
33;sync;1;1.45991;1.45991;1.45991
33;evalKnownDf;1;0;0;0
33;write;1;2.0937e-05;2.0937e-05;2.0937e-05
33;trace;1;0;0;0
33;calc_total;1;47.8463;47.8463;47.8463
0;total;1;193.825;193.825;193.825
121;compErr;1;1.671e-06;1.671e-06;1.671e-06
121;init;1;2.1494;2.1494;2.1494
121;update;1;46.0503;46.0503;46.0503
121;sync;1;2.486;2.486;2.486
121;evalKnownDf;1;0;0;0
121;write;1;2.9133e-05;2.9133e-05;2.9133e-05
121;trace;1;0;0;0
121;calc_total;1;48.5363;48.5363;48.5363
54;compErr;1;1.249e-06;1.249e-06;1.249e-06
54;init;1;2.16257;2.16257;2.16257
54;update;1;46.2567;46.2567;46.2567
54;sync;1;1.24718;1.24718;1.24718
54;evalKnownDf;1;0;0;0
54;write;1;2.052e-05;2.052e-05;2.052e-05
54;trace;1;0;0;0
54;calc_total;1;47.5038;47.5038;47.5038
102;compErr;1;2.795e-06;2.795e-06;2.795e-06
102;init;1;2.16625;2.16625;2.16625
102;update;1;45.8077;45.8077;45.8077
102;sync;1;0.471334;0.471334;0.471334
102;evalKnownDf;1;0;0;0
102;write;1;2.3126e-05;2.3126e-05;2.3126e-05
102;trace;1;0;0;0
102;calc_total;1;46.279;46.279;46.279
0;total;1;193.766;193.766;193.766
73;compErr;1;2.17e-06;2.17e-06;2.17e-06
73;init;1;2.14376;2.14376;2.14376
73;update;1;45.5498;45.5498;45.5498
73;sync;1;1.60109;1.60109;1.60109
73;evalKnownDf;1;0;0;0
73;write;1;3.1081e-05;3.1081e-05;3.1081e-05
73;trace;1;0;0;0
73;calc_total;1;47.1509;47.1509;47.1509
0;total;1;193.783;193.783;193.783
189;compErr;1;1.453e-06;1.453e-06;1.453e-06
189;init;1;2.15771;2.15771;2.15771
189;update;1;46.1532;46.1532;46.1532
189;sync;1;1.65125;1.65125;1.65125
189;evalKnownDf;1;0;0;0
189;write;1;2.552e-05;2.552e-05;2.552e-05
189;trace;1;0;0;0
189;calc_total;1;47.8044;47.8044;47.8044
150;compErr;1;1.064e-06;1.064e-06;1.064e-06
150;init;1;2.1594;2.1594;2.1594
150;update;1;46.2809;46.2809;46.2809
150;sync;1;1.5551;1.5551;1.5551
150;evalKnownDf;1;0;0;0
150;write;1;2.1912e-05;2.1912e-05;2.1912e-05
150;trace;1;0;0;0
150;calc_total;1;47.836;47.836;47.836
0;total;1;193.766;193.766;193.766
7;compErr;1;1.801e-06;1.801e-06;1.801e-06
7;init;1;2.13834;2.13834;2.13834
7;update;1;45.5502;45.5502;45.5502
7;sync;1;2.30486;2.30486;2.30486
7;evalKnownDf;1;0;0;0
7;write;1;2.4327e-05;2.4327e-05;2.4327e-05
7;trace;1;0;0;0
7;calc_total;1;47.855;47.855;47.855
0;total;1;157.079;157.079;157.079
34;compErr;1;1.486e-06;1.486e-06;1.486e-06
34;init;1;2.16873;2.16873;2.16873
34;update;1;46.0769;46.0769;46.0769
34;sync;1;0.366824;0.366824;0.366824
34;evalKnownDf;1;0;0;0
34;write;1;2.3728e-05;2.3728e-05;2.3728e-05
34;trace;1;0;0;0
34;calc_total;1;46.4437;46.4437;46.4437
0;total;1;193.824;193.824;193.824
127;compErr;1;1.368e-06;1.368e-06;1.368e-06
127;init;1;2.19478;2.19478;2.19478
127;update;1;46.3164;46.3164;46.3164
127;sync;1;0.40717;0.40717;0.40717
55;compErr;1;3.459e-06;3.459e-06;3.459e-06
55;init;1;2.14726;2.14726;2.14726
55;update;1;45.8464;45.8464;45.8464
55;sync;1;2.33238;2.33238;2.33238
55;evalKnownDf;1;0;0;0
55;write;1;2.5343e-05;2.5343e-05;2.5343e-05
55;trace;1;0;0;0
55;calc_total;1;48.1788;48.1788;48.1788
103;compErr;1;2.124e-06;2.124e-06;2.124e-06
103;init;1;2.16126;2.16126;2.16126
103;update;1;45.8054;45.8054;45.8054
103;sync;1;1.13728;1.13728;1.13728
103;evalKnownDf;1;0;0;0
103;write;1;2.5135e-05;2.5135e-05;2.5135e-05
103;trace;1;0;0;0
103;calc_total;1;46.9427;46.9427;46.9427
0;total;1;193.767;193.767;193.767
74;compErr;1;1.8e-06;1.8e-06;1.8e-06
74;init;1;2.15438;2.15438;2.15438
74;update;1;45.7339;45.7339;45.7339
74;sync;1;1.74062;1.74062;1.74062
74;evalKnownDf;1;0;0;0
74;write;1;2.6161e-05;2.6161e-05;2.6161e-05
74;trace;1;0;0;0
74;calc_total;1;47.4745;47.4745;47.4745
0;total;1;193.783;193.783;193.783
171;compErr;1;2.072e-06;2.072e-06;2.072e-06
171;init;1;2.1609;2.1609;2.1609
171;update;1;45.8582;45.8582;45.8582
171;sync;1;2.35025;2.35025;2.35025
171;evalKnownDf;1;0;0;0
171;write;1;2.7376e-05;2.7376e-05;2.7376e-05
171;trace;1;0;0;0
151;compErr;1;1.493e-06;1.493e-06;1.493e-06
151;init;1;2.15725;2.15725;2.15725
151;update;1;46.0786;46.0786;46.0786
151;sync;1;1.60718;1.60718;1.60718
151;evalKnownDf;1;0;0;0
151;write;1;2.0293e-05;2.0293e-05;2.0293e-05
151;trace;1;0;0;0
151;calc_total;1;47.6858;47.6858;47.6858
0;total;1;193.766;193.766;193.766
0;total;1;157.079;157.079;157.079
35;compErr;1;1.586e-06;1.586e-06;1.586e-06
35;init;1;2.17211;2.17211;2.17211
35;update;1;46.0104;46.0104;46.0104
35;sync;1;0.531164;0.531164;0.531164
35;evalKnownDf;1;0;0;0
35;write;1;2.4978e-05;2.4978e-05;2.4978e-05
35;trace;1;0;0;0
35;calc_total;1;46.5416;46.5416;46.5416
0;total;1;193.824;193.824;193.824
127;evalKnownDf;1;0;0;0
127;write;1;2.2498e-05;2.2498e-05;2.2498e-05
127;trace;1;0;0;0
127;calc_total;1;46.7236;46.7236;46.7236
57;compErr;1;1.379e-06;1.379e-06;1.379e-06
57;init;1;2.15897;2.15897;2.15897
57;update;1;45.8396;45.8396;45.8396
57;sync;1;0.848534;0.848534;0.848534
57;evalKnownDf;1;0;0;0
57;write;1;2.4823e-05;2.4823e-05;2.4823e-05
57;trace;1;0;0;0
57;calc_total;1;46.6882;46.6882;46.6882
104;compErr;1;2.903e-06;2.903e-06;2.903e-06
104;init;1;2.19112;2.19112;2.19112
104;update;1;45.9718;45.9718;45.9718
104;sync;1;1.58143;1.58143;1.58143
104;evalKnownDf;1;0;0;0
104;write;1;2.5122e-05;2.5122e-05;2.5122e-05
104;trace;1;0;0;0
104;calc_total;1;47.5533;47.5533;47.5533
0;total;1;193.766;193.766;193.766
75;compErr;1;2.59e-06;2.59e-06;2.59e-06
75;init;1;2.18789;2.18789;2.18789
75;update;1;46.1293;46.1293;46.1293
75;sync;1;1.5135;1.5135;1.5135
75;evalKnownDf;1;0;0;0
75;write;1;2.8931e-05;2.8931e-05;2.8931e-05
75;trace;1;0;0;0
75;calc_total;1;47.6428;47.6428;47.6428
0;total;1;193.783;193.783;193.783
171;calc_total;1;48.2084;48.2084;48.2084
152;compErr;1;1.843e-06;1.843e-06;1.843e-06
152;init;1;2.1447;2.1447;2.1447
152;update;1;45.9666;45.9666;45.9666
152;sync;1;0.551944;0.551944;0.551944
152;evalKnownDf;1;0;0;0
152;write;1;2.4069e-05;2.4069e-05;2.4069e-05
152;trace;1;0;0;0
152;calc_total;1;46.5185;46.5185;46.5185
0;total;1;193.765;193.765;193.765
0;total;1;157.079;157.079;157.079
36;compErr;1;2.569e-06;2.569e-06;2.569e-06
36;init;1;2.22808;2.22808;2.22808
36;update;1;45.7785;45.7785;45.7785
36;sync;1;2.30977;2.30977;2.30977
36;evalKnownDf;1;0;0;0
36;write;1;3.1418e-05;3.1418e-05;3.1418e-05
36;trace;1;0;0;0
36;calc_total;1;48.0882;48.0882;48.0882
0;total;1;193.825;193.825;193.825
126;compErr;1;2.847e-06;2.847e-06;2.847e-06
126;init;1;2.18283;2.18283;2.18283
126;update;1;45.8454;45.8454;45.8454
126;sync;1;2.47917;2.47917;2.47917
126;evalKnownDf;1;0;0;0
0;total;1;193.793;193.793;193.793
105;compErr;1;2.46e-06;2.46e-06;2.46e-06
105;init;1;2.16186;2.16186;2.16186
105;update;1;45.97;45.97;45.97
105;sync;1;1.03637;1.03637;1.03637
105;evalKnownDf;1;0;0;0
105;write;1;2.6286e-05;2.6286e-05;2.6286e-05
105;trace;1;0;0;0
105;calc_total;1;47.0064;47.0064;47.0064
0;total;1;193.767;193.767;193.767
76;compErr;1;2.356e-06;2.356e-06;2.356e-06
76;init;1;2.13822;2.13822;2.13822
76;update;1;46.0311;46.0311;46.0311
76;sync;1;0.129061;0.129061;0.129061
76;evalKnownDf;1;0;0;0
76;write;1;2.6504e-05;2.6504e-05;2.6504e-05
76;trace;1;0;0;0
76;calc_total;1;46.1602;46.1602;46.1602
0;total;1;193.783;193.783;193.783
177;compErr;1;1.579e-06;1.579e-06;1.579e-06
177;init;1;2.15485;2.15485;2.15485
177;update;1;46.1936;46.1936;46.1936
177;sync;1;1.98954;1.98954;1.98954
177;evalKnownDf;1;0;0;0
177;write;1;2.1288e-05;2.1288e-05;2.1288e-05
0;total;1;193.766;193.766;193.766
0;total;1;157.079;157.079;157.079
37;compErr;1;2.23e-06;2.23e-06;2.23e-06
37;init;1;2.25678;2.25678;2.25678
37;update;1;45.7322;45.7322;45.7322
37;sync;1;2.61023;2.61023;2.61023
37;evalKnownDf;1;0;0;0
37;write;1;2.7748e-05;2.7748e-05;2.7748e-05
37;trace;1;0;0;0
37;calc_total;1;48.3424;48.3424;48.3424
0;total;1;193.825;193.825;193.825
126;write;1;3.0856e-05;3.0856e-05;3.0856e-05
126;trace;1;0;0;0
126;calc_total;1;48.3246;48.3246;48.3246
0;total;1;193.792;193.792;193.792
106;compErr;1;1.738e-06;1.738e-06;1.738e-06
106;init;1;2.1573;2.1573;2.1573
106;update;1;46.1032;46.1032;46.1032
106;sync;1;0.661801;0.661801;0.661801
106;evalKnownDf;1;0;0;0
106;write;1;2.7858e-05;2.7858e-05;2.7858e-05
106;trace;1;0;0;0
106;calc_total;1;46.765;46.765;46.765
0;total;1;193.766;193.766;193.766
77;compErr;1;3.021e-06;3.021e-06;3.021e-06
77;init;1;2.14338;2.14338;2.14338
77;update;1;45.8744;45.8744;45.8744
77;sync;1;1.22484;1.22484;1.22484
77;evalKnownDf;1;0;0;0
77;write;1;3.0081e-05;3.0081e-05;3.0081e-05
77;trace;1;0;0;0
77;calc_total;1;47.0992;47.0992;47.0992
0;total;1;193.783;193.783;193.783
177;trace;1;0;0;0
177;calc_total;1;48.1831;48.1831;48.1831
154;compErr;1;2.052e-06;2.052e-06;2.052e-06
154;init;1;2.15608;2.15608;2.15608
154;update;1;46.0414;46.0414;46.0414
154;sync;1;0.194329;0.194329;0.194329
154;evalKnownDf;1;0;0;0
154;write;1;2.3681e-05;2.3681e-05;2.3681e-05
154;trace;1;0;0;0
154;calc_total;1;46.2357;46.2357;46.2357
0;total;1;193.766;193.766;193.766
11;compErr;1;1.518e-06;1.518e-06;1.518e-06
11;init;1;2.1513;2.1513;2.1513
11;update;1;45.3759;45.3759;45.3759
11;sync;1;1.53268;1.53268;1.53268
11;evalKnownDf;1;0;0;0
11;write;1;2.6335e-05;2.6335e-05;2.6335e-05
11;trace;1;0;0;0
11;calc_total;1;46.9086;46.9086;46.9086
0;total;1;157.079;157.079;157.079
38;compErr;1;2.008e-06;2.008e-06;2.008e-06
38;init;1;2.23784;2.23784;2.23784
38;update;1;45.5979;45.5979;45.5979
38;sync;1;2.78039;2.78039;2.78039
38;evalKnownDf;1;0;0;0
38;write;1;2.4181e-05;2.4181e-05;2.4181e-05
38;trace;1;0;0;0
38;calc_total;1;48.3783;48.3783;48.3783
0;total;1;193.825;193.825;193.825
139;compErr;1;2.06e-06;2.06e-06;2.06e-06
139;init;1;2.14751;2.14751;2.14751
139;update;1;45.6098;45.6098;45.6098
139;sync;1;2.55709;2.55709;2.55709
139;evalKnownDf;1;0;0;0
139;write;1;2.2646e-05;2.2646e-05;2.2646e-05
139;trace;1;0;0;0
139;calc_total;1;48.1669;48.1669;48.1669
0;total;1;193.792;193.792;193.792
107;compErr;1;2.322e-06;2.322e-06;2.322e-06
107;init;1;2.16638;2.16638;2.16638
107;update;1;46.0944;46.0944;46.0944
107;sync;1;1.49878;1.49878;1.49878
107;evalKnownDf;1;0;0;0
107;write;1;2.408e-05;2.408e-05;2.408e-05
107;trace;1;0;0;0
107;calc_total;1;47.5932;47.5932;47.5932
0;total;1;193.766;193.766;193.766
78;compErr;1;2.475e-06;2.475e-06;2.475e-06
78;init;1;2.19136;2.19136;2.19136
78;update;1;45.873;45.873;45.873
78;sync;1;2.02064;2.02064;2.02064
78;evalKnownDf;1;0;0;0
78;write;1;2.3312e-05;2.3312e-05;2.3312e-05
78;trace;1;0;0;0
78;calc_total;1;47.8937;47.8937;47.8937
0;total;1;193.783;193.783;193.783
184;compErr;1;4.56e-06;4.56e-06;4.56e-06
184;init;1;2.15028;2.15028;2.15028
184;update;1;45.5807;45.5807;45.5807
184;sync;1;1.66152;1.66152;1.66152
184;evalKnownDf;1;0;0;0
184;write;1;2.8145e-05;2.8145e-05;2.8145e-05
184;trace;1;0;0;0
184;calc_total;1;47.2422;47.2422;47.2422
155;compErr;1;1.616e-06;1.616e-06;1.616e-06
155;init;1;2.14533;2.14533;2.14533
155;update;1;45.5846;45.5846;45.5846
155;sync;1;2.726;2.726;2.726
155;evalKnownDf;1;0;0;0
155;write;1;2.4406e-05;2.4406e-05;2.4406e-05
155;trace;1;0;0;0
155;calc_total;1;48.3106;48.3106;48.3106
0;total;1;193.766;193.766;193.766
12;compErr;1;1.77e-06;1.77e-06;1.77e-06
12;init;1;2.15882;2.15882;2.15882
12;update;1;45.4267;45.4267;45.4267
12;sync;1;0.959959;0.959959;0.959959
12;evalKnownDf;1;0;0;0
12;write;1;2.9498e-05;2.9498e-05;2.9498e-05
12;trace;1;0;0;0
12;calc_total;1;46.3866;46.3866;46.3866
0;total;1;157.079;157.079;157.079
39;compErr;1;2.411e-06;2.411e-06;2.411e-06
39;init;1;2.16106;2.16106;2.16106
39;update;1;45.7094;45.7094;45.7094
39;sync;1;2.299;2.299;2.299
39;evalKnownDf;1;0;0;0
39;write;1;2.6909e-05;2.6909e-05;2.6909e-05
39;trace;1;0;0;0
39;calc_total;1;48.0084;48.0084;48.0084
0;total;1;193.825;193.825;193.825
129;compErr;1;2.491e-06;2.491e-06;2.491e-06
129;init;1;2.16531;2.16531;2.16531
129;update;1;45.931;45.931;45.931
129;sync;1;2.67699;2.67699;2.67699
129;evalKnownDf;1;0;0;0
129;write;1;3.3203e-05;3.3203e-05;3.3203e-05
129;trace;1;0;0;0
129;calc_total;1;48.608;48.608;48.608
0;total;1;193.793;193.793;193.793
108;compErr;1;2.92e-06;2.92e-06;2.92e-06
108;init;1;2.1818;2.1818;2.1818
108;update;1;45.4993;45.4993;45.4993
108;sync;1;1.62059;1.62059;1.62059
108;evalKnownDf;1;0;0;0
108;write;1;2.6903e-05;2.6903e-05;2.6903e-05
108;trace;1;0;0;0
108;calc_total;1;47.1199;47.1199;47.1199
0;total;1;193.767;193.767;193.767
79;compErr;1;2.266e-06;2.266e-06;2.266e-06
79;init;1;2.14131;2.14131;2.14131
79;update;1;45.9655;45.9655;45.9655
79;sync;1;12.6331;12.6331;12.6331
79;evalKnownDf;1;0;0;0
79;write;1;2.5046e-05;2.5046e-05;2.5046e-05
79;trace;1;0;0;0
79;calc_total;1;58.5985;58.5985;58.5985
0;total;1;193.783;193.783;193.783
175;compErr;1;1.511e-06;1.511e-06;1.511e-06
175;init;1;2.15392;2.15392;2.15392
175;update;1;46.2398;46.2398;46.2398
175;sync;1;1.11652;1.11652;1.11652
175;evalKnownDf;1;0;0;0
156;compErr;1;2.662e-06;2.662e-06;2.662e-06
156;init;1;2.1749;2.1749;2.1749
156;update;1;45.6266;45.6266;45.6266
156;sync;1;2.3083;2.3083;2.3083
156;evalKnownDf;1;0;0;0
156;write;1;2.8568e-05;2.8568e-05;2.8568e-05
156;trace;1;0;0;0
156;calc_total;1;47.9349;47.9349;47.9349
0;total;1;193.765;193.765;193.765
0;total;1;157.079;157.079;157.079
40;compErr;1;2.412e-06;2.412e-06;2.412e-06
40;init;1;2.15853;2.15853;2.15853
40;update;1;45.942;45.942;45.942
40;sync;1;1.2563;1.2563;1.2563
40;evalKnownDf;1;0;0;0
40;write;1;2.2722e-05;2.2722e-05;2.2722e-05
40;trace;1;0;0;0
40;calc_total;1;47.1983;47.1983;47.1983
0;total;1;193.824;193.824;193.824
142;compErr;1;1.631e-06;1.631e-06;1.631e-06
142;init;1;2.16124;2.16124;2.16124
142;update;1;45.6878;45.6878;45.6878
142;sync;1;1.46322;1.46322;1.46322
142;evalKnownDf;1;0;0;0
142;write;1;2.5878e-05;2.5878e-05;2.5878e-05
142;trace;1;0;0;0
142;calc_total;1;47.1511;47.1511;47.1511
52;compErr;1;1.373e-06;1.373e-06;1.373e-06
52;init;1;2.2039;2.2039;2.2039
52;update;1;46.2351;46.2351;46.2351
52;sync;1;0.085524;0.085524;0.085524
52;evalKnownDf;1;0;0;0
52;write;1;2.3449e-05;2.3449e-05;2.3449e-05
52;trace;1;0;0;0
52;calc_total;1;46.3206;46.3206;46.3206
0;total;1;193.793;193.793;193.793
109;compErr;1;1.889e-06;1.889e-06;1.889e-06
109;init;1;2.19041;2.19041;2.19041
109;update;1;46.1629;46.1629;46.1629
109;sync;1;1.62484;1.62484;1.62484
109;evalKnownDf;1;0;0;0
109;write;1;2.8831e-05;2.8831e-05;2.8831e-05
109;trace;1;0;0;0
109;calc_total;1;47.7878;47.7878;47.7878
0;total;1;193.766;193.766;193.766
80;compErr;1;3.235e-06;3.235e-06;3.235e-06
80;init;1;2.19288;2.19288;2.19288
80;update;1;45.757;45.757;45.757
80;sync;1;0.963691;0.963691;0.963691
80;evalKnownDf;1;0;0;0
80;write;1;2.6297e-05;2.6297e-05;2.6297e-05
80;trace;1;0;0;0
80;calc_total;1;46.7207;46.7207;46.7207
0;total;1;193.783;193.783;193.783
175;write;1;2.2716e-05;2.2716e-05;2.2716e-05
175;trace;1;0;0;0
175;calc_total;1;47.3563;47.3563;47.3563
0;total;1;193.766;193.766;193.766
14;compErr;1;2.386e-06;2.386e-06;2.386e-06
14;init;1;2.27903;2.27903;2.27903
14;update;1;46.0688;46.0688;46.0688
14;sync;1;2.07815;2.07815;2.07815
14;evalKnownDf;1;0;0;0
14;write;1;2.3462e-05;2.3462e-05;2.3462e-05
14;trace;1;0;0;0
14;calc_total;1;48.1469;48.1469;48.1469
0;total;1;157.079;157.079;157.079
41;compErr;1;2.316e-06;2.316e-06;2.316e-06
41;init;1;2.20505;2.20505;2.20505
41;update;1;46.3877;46.3877;46.3877
41;sync;1;1.70898;1.70898;1.70898
41;evalKnownDf;1;0;0;0
41;write;1;2.1261e-05;2.1261e-05;2.1261e-05
41;trace;1;0;0;0
41;calc_total;1;48.0967;48.0967;48.0967
0;total;1;193.824;193.824;193.824
133;compErr;1;2.692e-06;2.692e-06;2.692e-06
133;init;1;2.16752;2.16752;2.16752
133;update;1;45.8462;45.8462;45.8462
133;sync;1;4.35763;4.35763;4.35763
133;evalKnownDf;1;0;0;0
133;write;1;2.7957e-05;2.7957e-05;2.7957e-05
0;total;1;193.792;193.792;193.792
110;compErr;1;1.692e-06;1.692e-06;1.692e-06
110;init;1;2.15667;2.15667;2.15667
110;update;1;46.096;46.096;46.096
110;sync;1;0.896306;0.896306;0.896306
110;evalKnownDf;1;0;0;0
110;write;1;2.4746e-05;2.4746e-05;2.4746e-05
110;trace;1;0;0;0
110;calc_total;1;46.9923;46.9923;46.9923
0;total;1;193.766;193.766;193.766
81;compErr;1;2.846e-06;2.846e-06;2.846e-06
81;init;1;2.15104;2.15104;2.15104
81;update;1;45.6982;45.6982;45.6982
81;sync;1;1.75311;1.75311;1.75311
81;evalKnownDf;1;0;0;0
81;write;1;2.8674e-05;2.8674e-05;2.8674e-05
81;trace;1;0;0;0
81;calc_total;1;47.4513;47.4513;47.4513
0;total;1;193.783;193.783;193.783
181;compErr;1;2.475e-06;2.475e-06;2.475e-06
181;init;1;2.16495;2.16495;2.16495
181;update;1;45.7694;45.7694;45.7694
181;sync;1;2.90807;2.90807;2.90807
181;evalKnownDf;1;0;0;0
158;compErr;1;1.315e-06;1.315e-06;1.315e-06
158;init;1;2.23698;2.23698;2.23698
158;update;1;45.7286;45.7286;45.7286
158;sync;1;2.16843;2.16843;2.16843
158;evalKnownDf;1;0;0;0
158;write;1;2.1627e-05;2.1627e-05;2.1627e-05
158;trace;1;0;0;0
158;calc_total;1;47.897;47.897;47.897
0;total;1;193.766;193.766;193.766
15;compErr;1;1.952e-06;1.952e-06;1.952e-06
15;init;1;2.22356;2.22356;2.22356
15;update;1;46.0762;46.0762;46.0762
15;sync;1;1.94267;1.94267;1.94267
15;evalKnownDf;1;0;0;0
15;write;1;2.4442e-05;2.4442e-05;2.4442e-05
15;trace;1;0;0;0
15;calc_total;1;48.0189;48.0189;48.0189
0;total;1;157.079;157.079;157.079
42;compErr;1;2.531e-06;2.531e-06;2.531e-06
42;init;1;2.20602;2.20602;2.20602
42;update;1;45.4387;45.4387;45.4387
42;sync;1;2.80319;2.80319;2.80319
42;evalKnownDf;1;0;0;0
42;write;1;2.8969e-05;2.8969e-05;2.8969e-05
42;trace;1;0;0;0
42;calc_total;1;48.2419;48.2419;48.2419
0;total;1;193.825;193.825;193.825
133;trace;1;0;0;0
133;calc_total;1;50.2038;50.2038;50.2038
0;total;1;193.792;193.792;193.792
111;compErr;1;1.904e-06;1.904e-06;1.904e-06
111;init;1;2.15186;2.15186;2.15186
111;update;1;45.7849;45.7849;45.7849
111;sync;1;2.18525;2.18525;2.18525
111;evalKnownDf;1;0;0;0
111;write;1;2.9431e-05;2.9431e-05;2.9431e-05
111;trace;1;0;0;0
111;calc_total;1;47.9701;47.9701;47.9701
0;total;1;193.766;193.766;193.766
82;compErr;1;2.404e-06;2.404e-06;2.404e-06
82;init;1;2.15133;2.15133;2.15133
82;update;1;46.0721;46.0721;46.0721
82;sync;1;1.46461;1.46461;1.46461
82;evalKnownDf;1;0;0;0
82;write;1;2.8125e-05;2.8125e-05;2.8125e-05
82;trace;1;0;0;0
82;calc_total;1;47.5367;47.5367;47.5367
0;total;1;193.783;193.783;193.783
181;write;1;3.2798e-05;3.2798e-05;3.2798e-05
181;trace;1;0;0;0
181;calc_total;1;48.6774;48.6774;48.6774
159;compErr;1;1.772e-06;1.772e-06;1.772e-06
159;init;1;2.22928;2.22928;2.22928
159;update;1;45.93;45.93;45.93
159;sync;1;2.2854;2.2854;2.2854
159;evalKnownDf;1;0;0;0
159;write;1;2.6377e-05;2.6377e-05;2.6377e-05
159;trace;1;0;0;0
159;calc_total;1;48.2154;48.2154;48.2154
0;total;1;193.766;193.766;193.766
16;compErr;1;2.381e-06;2.381e-06;2.381e-06
16;init;1;2.25962;2.25962;2.25962
16;update;1;45.7102;45.7102;45.7102
16;sync;1;1.17221;1.17221;1.17221
16;evalKnownDf;1;0;0;0
16;write;1;2.7704e-05;2.7704e-05;2.7704e-05
16;trace;1;0;0;0
16;calc_total;1;46.8824;46.8824;46.8824
0;total;1;157.079;157.079;157.079
43;compErr;1;2.04e-06;2.04e-06;2.04e-06
43;init;1;2.15876;2.15876;2.15876
43;update;1;45.4975;45.4975;45.4975
43;sync;1;2.63889;2.63889;2.63889
43;evalKnownDf;1;0;0;0
43;write;1;2.7545e-05;2.7545e-05;2.7545e-05
43;trace;1;0;0;0
43;calc_total;1;48.1364;48.1364;48.1364
0;total;1;193.824;193.824;193.824
0;total;1;193.792;193.792;193.792
112;compErr;1;1.706e-06;1.706e-06;1.706e-06
112;init;1;2.18798;2.18798;2.18798
112;update;1;45.9522;45.9522;45.9522
112;sync;1;0.475586;0.475586;0.475586
112;evalKnownDf;1;0;0;0
112;write;1;2.2889e-05;2.2889e-05;2.2889e-05
112;trace;1;0;0;0
112;calc_total;1;46.4278;46.4278;46.4278
0;total;1;193.767;193.767;193.767
83;compErr;1;2.544e-06;2.544e-06;2.544e-06
83;init;1;2.1882;2.1882;2.1882
83;update;1;45.9962;45.9962;45.9962
83;sync;1;1.98028;1.98028;1.98028
83;evalKnownDf;1;0;0;0
83;write;1;2.9548e-05;2.9548e-05;2.9548e-05
83;trace;1;0;0;0
83;calc_total;1;47.9765;47.9765;47.9765
0;total;1;193.783;193.783;193.783
178;compErr;1;1.746e-06;1.746e-06;1.746e-06
178;init;1;2.18481;2.18481;2.18481
178;update;1;46.1456;46.1456;46.1456
178;sync;1;1.49691;1.49691;1.49691
178;evalKnownDf;1;0;0;0
178;write;1;2.3566e-05;2.3566e-05;2.3566e-05
160;compErr;1;2.139e-06;2.139e-06;2.139e-06
160;init;1;2.22006;2.22006;2.22006
160;update;1;45.6923;45.6923;45.6923
160;sync;1;0.928555;0.928555;0.928555
160;evalKnownDf;1;0;0;0
160;write;1;2.8083e-05;2.8083e-05;2.8083e-05
160;trace;1;0;0;0
160;calc_total;1;46.6208;46.6208;46.6208
0;total;1;193.766;193.766;193.766
17;compErr;1;2.387e-06;2.387e-06;2.387e-06
17;init;1;2.19964;2.19964;2.19964
17;update;1;45.4028;45.4028;45.4028
17;sync;1;2.57366;2.57366;2.57366
17;evalKnownDf;1;0;0;0
17;write;1;2.574e-05;2.574e-05;2.574e-05
17;trace;1;0;0;0
17;calc_total;1;47.9765;47.9765;47.9765
0;total;1;157.079;157.079;157.079
44;compErr;1;2.474e-06;2.474e-06;2.474e-06
44;init;1;2.24072;2.24072;2.24072
44;update;1;46.0415;46.0415;46.0415
44;sync;1;1.14034;1.14034;1.14034
44;evalKnownDf;1;0;0;0
44;write;1;3.2116e-05;3.2116e-05;3.2116e-05
44;trace;1;0;0;0
44;calc_total;1;47.1819;47.1819;47.1819
0;total;1;193.825;193.825;193.825
56;compErr;1;2.214e-06;2.214e-06;2.214e-06
56;init;1;2.15998;2.15998;2.15998
56;update;1;45.6892;45.6892;45.6892
56;sync;1;1.01078;1.01078;1.01078
56;evalKnownDf;1;0;0;0
56;write;1;2.2853e-05;2.2853e-05;2.2853e-05
56;trace;1;0;0;0
56;calc_total;1;46.6999;46.6999;46.6999
0;total;1;193.792;193.792;193.792
84;compErr;1;1.848e-06;1.848e-06;1.848e-06
84;init;1;2.1546;2.1546;2.1546
84;update;1;45.8146;45.8146;45.8146
84;sync;1;0.877247;0.877247;0.877247
84;evalKnownDf;1;0;0;0
84;write;1;2.4391e-05;2.4391e-05;2.4391e-05
84;trace;1;0;0;0
84;calc_total;1;46.6918;46.6918;46.6918
0;total;1;193.783;193.783;193.783
178;trace;1;0;0;0
178;calc_total;1;47.6425;47.6425;47.6425
18;compErr;1;2.917e-06;2.917e-06;2.917e-06
18;init;1;2.15683;2.15683;2.15683
18;update;1;45.9664;45.9664;45.9664
18;sync;1;1.79861;1.79861;1.79861
18;evalKnownDf;1;0;0;0
18;write;1;2.7244e-05;2.7244e-05;2.7244e-05
18;trace;1;0;0;0
18;calc_total;1;47.765;47.765;47.765
0;total;1;157.079;157.079;157.079
45;compErr;1;2.158e-06;2.158e-06;2.158e-06
45;init;1;2.24146;2.24146;2.24146
45;update;1;45.5593;45.5593;45.5593
45;sync;1;2.96937;2.96937;2.96937
45;evalKnownDf;1;0;0;0
45;write;1;3.1051e-05;3.1051e-05;3.1051e-05
45;trace;1;0;0;0
45;calc_total;1;48.5287;48.5287;48.5287
0;total;1;193.824;193.824;193.824
0;total;1;193.793;193.793;193.793
85;compErr;1;2.461e-06;2.461e-06;2.461e-06
85;init;1;2.15564;2.15564;2.15564
85;update;1;45.6473;45.6473;45.6473
85;sync;1;0.509947;0.509947;0.509947
85;evalKnownDf;1;0;0;0
85;write;1;2.6e-05;2.6e-05;2.6e-05
85;trace;1;0;0;0
85;calc_total;1;46.1573;46.1573;46.1573
0;total;1;193.783;193.783;193.783
19;compErr;1;2.204e-06;2.204e-06;2.204e-06
19;init;1;2.17543;2.17543;2.17543
19;update;1;45.8319;45.8319;45.8319
19;sync;1;2.03165;2.03165;2.03165
19;evalKnownDf;1;0;0;0
19;write;1;2.5999e-05;2.5999e-05;2.5999e-05
19;trace;1;0;0;0
19;calc_total;1;47.8636;47.8636;47.8636
0;total;1;157.079;157.079;157.079
46;compErr;1;2.857e-06;2.857e-06;2.857e-06
46;init;1;2.25121;2.25121;2.25121
46;update;1;45.8745;45.8745;45.8745
46;sync;1;2.42725;2.42725;2.42725
46;evalKnownDf;1;0;0;0
46;write;1;2.5683e-05;2.5683e-05;2.5683e-05
46;trace;1;0;0;0
46;calc_total;1;48.3017;48.3017;48.3017
0;total;1;193.824;193.824;193.824
20;compErr;1;1.763e-06;1.763e-06;1.763e-06
20;init;1;2.24352;2.24352;2.24352
20;update;1;45.6929;45.6929;45.6929
20;sync;1;1.89913;1.89913;1.89913
20;evalKnownDf;1;0;0;0
20;write;1;2.3471e-05;2.3471e-05;2.3471e-05
20;trace;1;0;0;0
20;calc_total;1;47.592;47.592;47.592
0;total;1;157.079;157.079;157.079
47;compErr;1;2.609e-06;2.609e-06;2.609e-06
47;init;1;2.18133;2.18133;2.18133
47;update;1;45.8431;45.8431;45.8431
47;sync;1;2.16949;2.16949;2.16949
47;evalKnownDf;1;0;0;0
47;write;1;3.0878e-05;3.0878e-05;3.0878e-05
47;trace;1;0;0;0
47;calc_total;1;48.0126;48.0126;48.0126
0;total;1;193.824;193.824;193.824
21;compErr;1;2.285e-06;2.285e-06;2.285e-06
21;init;1;2.23451;2.23451;2.23451
21;update;1;45.6463;45.6463;45.6463
21;sync;1;2.43709;2.43709;2.43709
21;evalKnownDf;1;0;0;0
21;write;1;2.8449e-05;2.8449e-05;2.8449e-05
21;trace;1;0;0;0
21;calc_total;1;48.0834;48.0834;48.0834
0;total;1;157.079;157.079;157.079
22;compErr;1;1.63e-06;1.63e-06;1.63e-06
22;init;1;2.16502;2.16502;2.16502
22;update;1;45.9802;45.9802;45.9802
22;sync;1;1.62663;1.62663;1.62663
22;evalKnownDf;1;0;0;0
22;write;1;2.3478e-05;2.3478e-05;2.3478e-05
22;trace;1;0;0;0
22;calc_total;1;47.6068;47.6068;47.6068
0;total;1;157.079;157.079;157.079
23;compErr;1;2.213e-06;2.213e-06;2.213e-06
23;init;1;2.15525;2.15525;2.15525
23;update;1;45.3135;45.3135;45.3135
23;sync;1;2.14606;2.14606;2.14606
23;evalKnownDf;1;0;0;0
23;write;1;3.1345e-05;3.1345e-05;3.1345e-05
23;trace;1;0;0;0
23;calc_total;1;47.4595;47.4595;47.4595
0;total;1;157.079;157.079;157.079
143;compErr;1;2.019e-06;2.019e-06;2.019e-06
143;init;1;2.16156;2.16156;2.16156
143;update;1;45.5409;45.5409;45.5409
143;sync;1;1.62589;1.62589;1.62589
143;evalKnownDf;1;0;0;0
179;compErr;1;2.067e-06;2.067e-06;2.067e-06
179;init;1;2.16936;2.16936;2.16936
179;update;1;45.5504;45.5504;45.5504
179;sync;1;2.95399;2.95399;2.95399
179;evalKnownDf;1;0;0;0
179;write;1;2.2409e-05;2.2409e-05;2.2409e-05
179;trace;1;0;0;0
179;calc_total;1;48.5044;48.5044;48.5044
143;write;1;3.3269e-05;3.3269e-05;3.3269e-05
143;trace;1;0;0;0
143;calc_total;1;47.1668;47.1668;47.1668
182;compErr;1;3.076e-06;3.076e-06;3.076e-06
182;init;1;2.16799;2.16799;2.16799
182;update;1;45.9475;45.9475;45.9475
182;sync;1;2.65619;2.65619;2.65619
182;evalKnownDf;1;0;0;0
182;write;1;2.5187e-05;2.5187e-05;2.5187e-05
182;trace;1;0;0;0
182;calc_total;1;48.6037;48.6037;48.6037
120;compErr;1;1.041e-06;1.041e-06;1.041e-06
120;init;1;2.15934;2.15934;2.15934
120;update;1;46.5888;46.5888;46.5888
120;sync;1;0.192084;0.192084;0.192084
120;evalKnownDf;1;0;0;0
120;write;1;2.0318e-05;2.0318e-05;2.0318e-05
120;trace;1;0;0;0
120;calc_total;1;46.7809;46.7809;46.7809
0;total;1;193.809;193.809;193.809
183;compErr;1;2.437e-06;2.437e-06;2.437e-06
183;init;1;2.1677;2.1677;2.1677
183;update;1;46.254;46.254;46.254
183;sync;1;3.60456;3.60456;3.60456
183;evalKnownDf;1;0;0;0
183;write;1;2.0891e-05;2.0891e-05;2.0891e-05
183;trace;1;0;0;0
183;calc_total;1;49.8586;49.8586;49.8586
0;total;1;193.809;193.809;193.809
190;compErr;1;1.983e-06;1.983e-06;1.983e-06
190;init;1;2.16792;2.16792;2.16792
190;update;1;46.252;46.252;46.252
190;sync;1;0.358154;0.358154;0.358154
190;evalKnownDf;1;0;0;0
190;write;1;2.9421e-05;2.9421e-05;2.9421e-05
190;trace;1;0;0;0
190;calc_total;1;46.6102;46.6102;46.6102
0;total;1;193.809;193.809;193.809
191;compErr;1;3.1e-06;3.1e-06;3.1e-06
191;init;1;2.16696;2.16696;2.16696
191;update;1;46.1621;46.1621;46.1621
191;sync;1;0.246092;0.246092;0.246092
191;evalKnownDf;1;0;0;0
191;write;1;3.0126e-05;3.0126e-05;3.0126e-05
191;trace;1;0;0;0
191;calc_total;1;46.4082;46.4082;46.4082
0;total;1;193.809;193.809;193.809
168;compErr;1;1.808e-06;1.808e-06;1.808e-06
168;init;1;2.16223;2.16223;2.16223
168;update;1;45.7504;45.7504;45.7504
168;sync;1;0.55487;0.55487;0.55487
124;compErr;1;2.009e-06;2.009e-06;2.009e-06
124;init;1;2.16999;2.16999;2.16999
124;update;1;45.7459;45.7459;45.7459
124;sync;1;1.69986;1.69986;1.69986
124;evalKnownDf;1;0;0;0
124;write;1;2.9354e-05;2.9354e-05;2.9354e-05
124;trace;1;0;0;0
124;calc_total;1;47.4457;47.4457;47.4457
0;total;1;193.809;193.809;193.809
168;evalKnownDf;1;0;0;0
168;write;1;2.8485e-05;2.8485e-05;2.8485e-05
168;trace;1;0;0;0
168;calc_total;1;46.3052;46.3052;46.3052
0;total;1;193.809;193.809;193.809
180;compErr;1;2.124e-06;2.124e-06;2.124e-06
180;init;1;2.18279;2.18279;2.18279
180;update;1;46.2113;46.2113;46.2113
180;sync;1;1.46676;1.46676;1.46676
0;total;1;193.809;193.809;193.809
180;evalKnownDf;1;0;0;0
180;write;1;2.9061e-05;2.9061e-05;2.9061e-05
180;trace;1;0;0;0
180;calc_total;1;47.678;47.678;47.678
0;total;1;193.809;193.809;193.809
0;total;1;193.762;193.762;193.762
0;total;1;193.809;193.809;193.809
0;total;1;193.762;193.762;193.762
0;total;1;193.809;193.809;193.809
0;total;1;193.763;193.763;193.763
130;compErr;1;2.845e-06;2.845e-06;2.845e-06
130;init;1;2.15761;2.15761;2.15761
130;update;1;45.7849;45.7849;45.7849
130;sync;1;1.19009;1.19009;1.19009
130;evalKnownDf;1;0;0;0
130;write;1;2.6592e-05;2.6592e-05;2.6592e-05
130;trace;1;0;0;0
130;calc_total;1;46.975;46.975;46.975
0;total;1;193.809;193.809;193.809
0;total;1;193.762;193.762;193.762
131;compErr;1;2.283e-06;2.283e-06;2.283e-06
131;init;1;2.1702;2.1702;2.1702
131;update;1;45.4152;45.4152;45.4152
131;sync;1;3.10698;3.10698;3.10698
131;evalKnownDf;1;0;0;0
131;write;1;3.0099e-05;3.0099e-05;3.0099e-05
131;trace;1;0;0;0
131;calc_total;1;48.5222;48.5222;48.5222
0;total;1;193.809;193.809;193.809
172;compErr;1;1.676e-06;1.676e-06;1.676e-06
172;init;1;2.15171;2.15171;2.15171
172;update;1;45.7008;45.7008;45.7008
172;sync;1;1.46161;1.46161;1.46161
172;evalKnownDf;1;0;0;0
172;write;1;2.5605e-05;2.5605e-05;2.5605e-05
172;trace;1;0;0;0
172;calc_total;1;47.1624;47.1624;47.1624
0;total;1;193.763;193.763;193.763
132;compErr;1;1.81e-06;1.81e-06;1.81e-06
132;init;1;2.15094;2.15094;2.15094
132;update;1;45.4103;45.4103;45.4103
132;sync;1;1.9741;1.9741;1.9741
132;evalKnownDf;1;0;0;0
132;write;1;2.7178e-05;2.7178e-05;2.7178e-05
132;trace;1;0;0;0
132;calc_total;1;47.3844;47.3844;47.3844
0;total;1;193.809;193.809;193.809
0;total;1;193.762;193.762;193.762
0;total;1;193.809;193.809;193.809
0;total;1;193.762;193.762;193.762
134;compErr;1;1.856e-06;1.856e-06;1.856e-06
134;init;1;2.16146;2.16146;2.16146
134;update;1;45.7819;45.7819;45.7819
134;sync;1;1.67787;1.67787;1.67787
134;evalKnownDf;1;0;0;0
134;write;1;2.2955e-05;2.2955e-05;2.2955e-05
134;trace;1;0;0;0
134;calc_total;1;47.4598;47.4598;47.4598
0;total;1;193.809;193.809;193.809
0;total;1;193.762;193.762;193.762
135;compErr;1;2.267e-06;2.267e-06;2.267e-06
135;init;1;2.15788;2.15788;2.15788
135;update;1;45.6795;45.6795;45.6795
135;sync;1;2.47568;2.47568;2.47568
135;evalKnownDf;1;0;0;0
135;write;1;2.6676e-05;2.6676e-05;2.6676e-05
135;trace;1;0;0;0
135;calc_total;1;48.1552;48.1552;48.1552
0;total;1;193.809;193.809;193.809
0;total;1;193.762;193.762;193.762
0;total;1;193.809;193.809;193.809
0;total;1;193.763;193.763;193.763
0;total;1;193.809;193.809;193.809
0;total;1;193.762;193.762;193.762
0;total;1;193.809;193.809;193.809
0;total;1;193.762;193.762;193.762
0;total;1;193.809;193.809;193.809
0;total;1;193.763;193.763;193.763
140;compErr;1;1.931e-06;1.931e-06;1.931e-06
140;init;1;2.16688;2.16688;2.16688
140;update;1;46.4056;46.4056;46.4056
140;sync;1;0.739797;0.739797;0.739797
140;evalKnownDf;1;0;0;0
140;write;1;1.9713e-05;1.9713e-05;1.9713e-05
140;trace;1;0;0;0
140;calc_total;1;47.1454;47.1454;47.1454
0;total;1;193.809;193.809;193.809
0;total;1;193.762;193.762;193.762
0;total;1;193.809;193.809;193.809
0;total;1;193.763;193.763;193.763
0;total;1;193.809;193.809;193.809
0;total;1;193.763;193.763;193.763
0;total;1;193.809;193.809;193.809
0;total;1;193.763;193.763;193.763
0;total;1;193.762;193.762;193.762
0;total;1;193.763;193.763;193.763
0;total;1;193.763;193.763;193.763
188;compErr;1;1.872e-06;1.872e-06;1.872e-06
188;init;1;2.18029;2.18029;2.18029
188;update;1;45.9173;45.9173;45.9173
188;sync;1;1.41654;1.41654;1.41654
188;evalKnownDf;1;0;0;0
188;write;1;2.6224e-05;2.6224e-05;2.6224e-05
188;trace;1;0;0;0
188;calc_total;1;47.3338;47.3338;47.3338
0;total;1;193.763;193.763;193.763
0;total;1;193.763;193.763;193.763
0;total;1;193.762;193.762;193.762
0;total;1;193.763;193.763;193.763
0;total;1;193.792;193.792;193.792
0;total;1;193.793;193.793;193.793
60;compErr;1;2.19e-06;2.19e-06;2.19e-06
60;init;1;2.19967;2.19967;2.19967
60;update;1;45.5127;45.5127;45.5127
60;sync;1;2.67432;2.67432;2.67432
60;evalKnownDf;1;0;0;0
60;write;1;3.2193e-05;3.2193e-05;3.2193e-05
60;trace;1;0;0;0
60;calc_total;1;48.187;48.187;48.187
0;total;1;193.792;193.792;193.792
0;total;1;193.793;193.793;193.793
0;total;1;193.792;193.792;193.792
0;total;1;193.792;193.792;193.792
0;total;1;193.792;193.792;193.792
65;compErr;1;3.582e-06;3.582e-06;3.582e-06
65;init;1;2.14081;2.14081;2.14081
65;update;1;45.4032;45.4032;45.4032
65;sync;1;1.98838;1.98838;1.98838
65;evalKnownDf;1;0;0;0
65;write;1;3.4775e-05;3.4775e-05;3.4775e-05
65;trace;1;0;0;0
65;calc_total;1;47.3916;47.3916;47.3916
0;total;1;193.792;193.792;193.792
66;compErr;1;2.843e-06;2.843e-06;2.843e-06
66;init;1;2.18553;2.18553;2.18553
66;update;1;45.5004;45.5004;45.5004
66;sync;1;2.63663;2.63663;2.63663
66;evalKnownDf;1;0;0;0
66;write;1;3.0812e-05;3.0812e-05;3.0812e-05
66;trace;1;0;0;0
66;calc_total;1;48.137;48.137;48.137
0;total;1;193.793;193.793;193.793
67;compErr;1;1.916e-06;1.916e-06;1.916e-06
67;init;1;2.15176;2.15176;2.15176
67;update;1;45.8796;45.8796;45.8796
67;sync;1;1.89967;1.89967;1.89967
67;evalKnownDf;1;0;0;0
67;write;1;2.9242e-05;2.9242e-05;2.9242e-05
67;trace;1;0;0;0
67;calc_total;1;47.7793;47.7793;47.7793
0;total;1;193.792;193.792;193.792
68;compErr;1;3.426e-06;3.426e-06;3.426e-06
68;init;1;2.15281;2.15281;2.15281
68;update;1;45.3748;45.3748;45.3748
68;sync;1;2.09757;2.09757;2.09757
68;evalKnownDf;1;0;0;0
68;write;1;2.9825e-05;2.9825e-05;2.9825e-05
68;trace;1;0;0;0
68;calc_total;1;47.4723;47.4723;47.4723
0;total;1;193.793;193.793;193.793
69;compErr;1;2.575e-06;2.575e-06;2.575e-06
69;init;1;2.15246;2.15246;2.15246
69;update;1;45.423;45.423;45.423
69;sync;1;1.91139;1.91139;1.91139
69;evalKnownDf;1;0;0;0
69;write;1;2.8186e-05;2.8186e-05;2.8186e-05
69;trace;1;0;0;0
69;calc_total;1;47.3344;47.3344;47.3344
0;total;1;193.793;193.793;193.793
70;compErr;1;2.057e-06;2.057e-06;2.057e-06
70;init;1;2.20516;2.20516;2.20516
70;update;1;45.7614;45.7614;45.7614
70;sync;1;2.01556;2.01556;2.01556
70;evalKnownDf;1;0;0;0
70;write;1;2.3503e-05;2.3503e-05;2.3503e-05
70;trace;1;0;0;0
70;calc_total;1;47.7769;47.7769;47.7769
0;total;1;193.792;193.792;193.792
71;compErr;1;2.038e-06;2.038e-06;2.038e-06
71;init;1;2.1572;2.1572;2.1572
71;update;1;45.6842;45.6842;45.6842
71;sync;1;1.93185;1.93185;1.93185
71;evalKnownDf;1;0;0;0
71;write;1;3.1811e-05;3.1811e-05;3.1811e-05
71;trace;1;0;0;0
71;calc_total;1;47.6161;47.6161;47.6161
0;total;1;193.792;193.792;193.792
86;compErr;1;2.267e-06;2.267e-06;2.267e-06
86;init;1;2.15038;2.15038;2.15038
86;update;1;45.6428;45.6428;45.6428
86;sync;1;0.895837;0.895837;0.895837
86;evalKnownDf;1;0;0;0
86;write;1;2.3945e-05;2.3945e-05;2.3945e-05
86;trace;1;0;0;0
86;calc_total;1;46.5386;46.5386;46.5386
0;total;1;193.783;193.783;193.783
161;compErr;1;2.701e-06;2.701e-06;2.701e-06
161;init;1;2.21996;2.21996;2.21996
161;update;1;45.485;45.485;45.485
161;sync;1;3.10741;3.10741;3.10741
161;evalKnownDf;1;0;0;0
161;write;1;2.7702e-05;2.7702e-05;2.7702e-05
161;trace;1;0;0;0
161;calc_total;1;48.5924;48.5924;48.5924
0;total;1;193.765;193.765;193.765
87;compErr;1;2.373e-06;2.373e-06;2.373e-06
87;init;1;2.17704;2.17704;2.17704
87;update;1;45.7386;45.7386;45.7386
87;sync;1;1.65238;1.65238;1.65238
87;evalKnownDf;1;0;0;0
87;write;1;3.0606e-05;3.0606e-05;3.0606e-05
87;trace;1;0;0;0
87;calc_total;1;47.391;47.391;47.391
0;total;1;193.783;193.783;193.783
162;compErr;1;2.349e-06;2.349e-06;2.349e-06
162;init;1;2.15776;2.15776;2.15776
162;update;1;45.8501;45.8501;45.8501
162;sync;1;1.96548;1.96548;1.96548
162;evalKnownDf;1;0;0;0
162;write;1;2.5439e-05;2.5439e-05;2.5439e-05
162;trace;1;0;0;0
162;calc_total;1;47.8155;47.8155;47.8155
0;total;1;193.766;193.766;193.766
113;compErr;1;2.121e-06;2.121e-06;2.121e-06
113;init;1;2.19554;2.19554;2.19554
113;update;1;45.9805;45.9805;45.9805
113;sync;1;3.69031;3.69031;3.69031
113;evalKnownDf;1;0;0;0
113;write;1;2.1652e-05;2.1652e-05;2.1652e-05
113;trace;1;0;0;0
113;calc_total;1;49.6708;49.6708;49.6708
0;total;1;193.767;193.767;193.767
88;compErr;1;2.375e-06;2.375e-06;2.375e-06
88;init;1;2.19307;2.19307;2.19307
88;update;1;45.6667;45.6667;45.6667
88;sync;1;1.16527;1.16527;1.16527
88;evalKnownDf;1;0;0;0
88;write;1;2.5136e-05;2.5136e-05;2.5136e-05
88;trace;1;0;0;0
88;calc_total;1;46.832;46.832;46.832
0;total;1;193.783;193.783;193.783
163;compErr;1;2.562e-06;2.562e-06;2.562e-06
163;init;1;2.28223;2.28223;2.28223
163;update;1;45.6551;45.6551;45.6551
163;sync;1;2.97549;2.97549;2.97549
163;evalKnownDf;1;0;0;0
163;write;1;2.3721e-05;2.3721e-05;2.3721e-05
163;trace;1;0;0;0
163;calc_total;1;48.6306;48.6306;48.6306
0;total;1;193.766;193.766;193.766
114;compErr;1;2.09e-06;2.09e-06;2.09e-06
114;init;1;2.13877;2.13877;2.13877
114;update;1;45.8298;45.8298;45.8298
114;sync;1;1.65684;1.65684;1.65684
114;evalKnownDf;1;0;0;0
114;write;1;2.5168e-05;2.5168e-05;2.5168e-05
114;trace;1;0;0;0
114;calc_total;1;47.4866;47.4866;47.4866
0;total;1;193.766;193.766;193.766
0;total;1;193.783;193.783;193.783
164;compErr;1;1.51e-06;1.51e-06;1.51e-06
164;init;1;2.22331;2.22331;2.22331
164;update;1;46.0333;46.0333;46.0333
164;sync;1;1.66232;1.66232;1.66232
164;evalKnownDf;1;0;0;0
164;write;1;2.1159e-05;2.1159e-05;2.1159e-05
164;trace;1;0;0;0
164;calc_total;1;47.6956;47.6956;47.6956
0;total;1;193.766;193.766;193.766
115;compErr;1;3.462e-06;3.462e-06;3.462e-06
115;init;1;2.17181;2.17181;2.17181
115;update;1;45.743;45.743;45.743
115;sync;1;0.514911;0.514911;0.514911
115;evalKnownDf;1;0;0;0
115;write;1;2.7644e-05;2.7644e-05;2.7644e-05
115;trace;1;0;0;0
115;calc_total;1;46.2579;46.2579;46.2579
0;total;1;193.767;193.767;193.767
0;total;1;193.783;193.783;193.783
165;compErr;1;3.034e-06;3.034e-06;3.034e-06
165;init;1;2.16153;2.16153;2.16153
165;update;1;45.7005;45.7005;45.7005
165;sync;1;2.09845;2.09845;2.09845
165;evalKnownDf;1;0;0;0
165;write;1;3.1926e-05;3.1926e-05;3.1926e-05
165;trace;1;0;0;0
165;calc_total;1;47.799;47.799;47.799
0;total;1;193.766;193.766;193.766
116;compErr;1;2.113e-06;2.113e-06;2.113e-06
116;init;1;2.20389;2.20389;2.20389
116;update;1;45.7607;45.7607;45.7607
116;sync;1;2.71451;2.71451;2.71451
116;evalKnownDf;1;0;0;0
116;write;1;2.5765e-05;2.5765e-05;2.5765e-05
116;trace;1;0;0;0
116;calc_total;1;48.4752;48.4752;48.4752
0;total;1;193.766;193.766;193.766
0;total;1;193.783;193.783;193.783
166;compErr;1;2.088e-06;2.088e-06;2.088e-06
166;init;1;2.19716;2.19716;2.19716
166;update;1;46.239;46.239;46.239
166;sync;1;1.56986;1.56986;1.56986
166;evalKnownDf;1;0;0;0
166;write;1;2.1087e-05;2.1087e-05;2.1087e-05
166;trace;1;0;0;0
166;calc_total;1;47.8089;47.8089;47.8089
0;total;1;193.766;193.766;193.766
117;compErr;1;1.341e-06;1.341e-06;1.341e-06
117;init;1;2.23081;2.23081;2.23081
117;update;1;46.2187;46.2187;46.2187
117;sync;1;2.21017;2.21017;2.21017
117;evalKnownDf;1;0;0;0
117;write;1;2.1087e-05;2.1087e-05;2.1087e-05
117;trace;1;0;0;0
117;calc_total;1;48.4289;48.4289;48.4289
0;total;1;193.767;193.767;193.767
92;compErr;1;1.591e-06;1.591e-06;1.591e-06
92;init;1;2.19669;2.19669;2.19669
92;update;1;46.0117;46.0117;46.0117
92;sync;1;0.85134;0.85134;0.85134
92;evalKnownDf;1;0;0;0
92;write;1;1.8819e-05;1.8819e-05;1.8819e-05
92;trace;1;0;0;0
92;calc_total;1;46.863;46.863;46.863
0;total;1;193.783;193.783;193.783
167;compErr;1;2.275e-06;2.275e-06;2.275e-06
167;init;1;2.20495;2.20495;2.20495
167;update;1;46.1314;46.1314;46.1314
167;sync;1;1.76563;1.76563;1.76563
167;evalKnownDf;1;0;0;0
167;write;1;2.6145e-05;2.6145e-05;2.6145e-05
167;trace;1;0;0;0
167;calc_total;1;47.8971;47.8971;47.8971
0;total;1;193.766;193.766;193.766
118;compErr;1;1.3e-06;1.3e-06;1.3e-06
118;init;1;2.15494;2.15494;2.15494
118;update;1;45.956;45.956;45.956
118;sync;1;1.93696;1.93696;1.93696
118;evalKnownDf;1;0;0;0
118;write;1;2.1944e-05;2.1944e-05;2.1944e-05
118;trace;1;0;0;0
118;calc_total;1;47.8929;47.8929;47.8929
0;total;1;193.766;193.766;193.766
0;total;1;193.783;193.783;193.783
119;compErr;1;1.957e-06;1.957e-06;1.957e-06
119;init;1;2.1665;2.1665;2.1665
119;update;1;46.1592;46.1592;46.1592
119;sync;1;2.16476;2.16476;2.16476
119;evalKnownDf;1;0;0;0
119;write;1;2.7362e-05;2.7362e-05;2.7362e-05
119;trace;1;0;0;0
119;calc_total;1;48.3239;48.3239;48.3239
0;total;1;193.767;193.767;193.767
94;compErr;1;1.618e-06;1.618e-06;1.618e-06
94;init;1;2.15807;2.15807;2.15807
94;update;1;45.5495;45.5495;45.5495
94;sync;1;1.39112;1.39112;1.39112
94;evalKnownDf;1;0;0;0
94;write;1;2.4079e-05;2.4079e-05;2.4079e-05
94;trace;1;0;0;0
94;calc_total;1;46.9406;46.9406;46.9406
0;total;1;193.783;193.783;193.783
95;compErr;1;1.354e-06;1.354e-06;1.354e-06
95;init;1;2.1848;2.1848;2.1848
95;update;1;46.2718;46.2718;46.2718
95;sync;1;1.03496;1.03496;1.03496
95;evalKnownDf;1;0;0;0
95;write;1;2.141e-05;2.141e-05;2.141e-05
95;trace;1;0;0;0
95;calc_total;1;47.3068;47.3068;47.3068
0;total;1;193.783;193.783;193.783
SCAFES
REMARK: No time step width tau was specified.
 Set tau=1.0 and proceeded. 

Energy start: 4800
Energy end  : 4742.49
# unit_id;function_name;num_calls;avg_runtime;min_runtime;max_runtime
97;compErr;1;1.813e-06;1.813e-06;1.813e-06
97;init;1;2.20562;2.20562;2.20562
97;update;1;45.9879;45.9879;45.9879
97;sync;1;1.43604;1.43604;1.43604
97;evalKnownDf;1;0;0;0
97;write;1;2.4912e-05;2.4912e-05;2.4912e-05
97;trace;1;0;0;0
97;calc_total;1;47.4239;47.4239;47.4239
173;compErr;1;1.913e-06;1.913e-06;1.913e-06
173;init;1;2.15426;2.15426;2.15426
173;update;1;46.2686;46.2686;46.2686
173;sync;1;0.673103;0.673103;0.673103
173;evalKnownDf;1;0;0;0
173;write;1;1.9784e-05;1.9784e-05;1.9784e-05
173;trace;1;0;0;0
173;calc_total;1;46.9417;46.9417;46.9417
2;compErr;1;2.309e-06;2.309e-06;2.309e-06
2;init;1;2.17592;2.17592;2.17592
2;update;1;45.7523;45.7523;45.7523
2;sync;1;0.476317;0.476317;0.476317
2;evalKnownDf;1;0;0;0
2;write;1;2.8228e-05;2.8228e-05;2.8228e-05
2;trace;1;0;0;0
2;calc_total;1;46.2286;46.2286;46.2286
3;compErr;1;2.059e-06;2.059e-06;2.059e-06
3;init;1;2.14435;2.14435;2.14435
3;update;1;45.4199;45.4199;45.4199
3;sync;1;1.54079;1.54079;1.54079
3;evalKnownDf;1;0;0;0
3;write;1;2.7559e-05;2.7559e-05;2.7559e-05
3;trace;1;0;0;0
3;calc_total;1;46.9606;46.9606;46.9606
5;compErr;1;2.239e-06;2.239e-06;2.239e-06
5;init;1;2.13783;2.13783;2.13783
5;update;1;45.2791;45.2791;45.2791
5;sync;1;1.63318;1.63318;1.63318
5;evalKnownDf;1;0;0;0
5;write;1;2.6993e-05;2.6993e-05;2.6993e-05
5;trace;1;0;0;0
5;calc_total;1;46.9123;46.9123;46.9123
24;compErr;1;1.664e-06;1.664e-06;1.664e-06
24;init;1;2.16093;2.16093;2.16093
24;update;1;45.4705;45.4705;45.4705
24;sync;1;2.5676;2.5676;2.5676
24;evalKnownDf;1;0;0;0
24;write;1;2.5033e-05;2.5033e-05;2.5033e-05
24;trace;1;0;0;0
24;calc_total;1;48.0381;48.0381;48.0381
0;total;1;134.845;134.845;134.845
6;compErr;1;2.121e-06;2.121e-06;2.121e-06
6;init;1;2.14624;2.14624;2.14624
6;update;1;45.5832;45.5832;45.5832
6;sync;1;1.70737;1.70737;1.70737
6;evalKnownDf;1;0;0;0
6;write;1;2.5668e-05;2.5668e-05;2.5668e-05
6;trace;1;0;0;0
6;calc_total;1;47.2906;47.2906;47.2906
98;compErr;1;1.803e-06;1.803e-06;1.803e-06
98;init;1;2.195;2.195;2.195
98;update;1;45.8255;45.8255;45.8255
98;sync;1;1.24445;1.24445;1.24445
98;evalKnownDf;1;0;0;0
98;write;1;2.3642e-05;2.3642e-05;2.3642e-05
98;trace;1;0;0;0
98;calc_total;1;47.07;47.07;47.07
77;compErr;1;3.394e-06;3.394e-06;3.394e-06
77;init;1;2.16346;2.16346;2.16346
77;update;1;46.0978;46.0978;46.0978
77;sync;1;1.48982;1.48982;1.48982
77;evalKnownDf;1;0;0;0
77;write;1;3.3305e-05;3.3305e-05;3.3305e-05
77;trace;1;0;0;0
77;calc_total;1;47.5877;47.5877;47.5877
169;compErr;1;2.377e-06;2.377e-06;2.377e-06
169;init;1;2.18456;2.18456;2.18456
169;update;1;46.0126;46.0126;46.0126
169;sync;1;1.36528;1.36528;1.36528
169;evalKnownDf;1;0;0;0
169;write;1;2.7451e-05;2.7451e-05;2.7451e-05
169;trace;1;0;0;0
169;calc_total;1;47.3778;47.3778;47.3778
161;compErr;1;2.347e-06;2.347e-06;2.347e-06
161;init;1;2.18082;2.18082;2.18082
161;update;1;45.8221;45.8221;45.8221
161;sync;1;2.74344;2.74344;2.74344
161;evalKnownDf;1;0;0;0
161;write;1;2.9086e-05;2.9086e-05;2.9086e-05
161;trace;1;0;0;0
161;calc_total;1;48.5656;48.5656;48.5656
141;compErr;1;1.628e-06;1.628e-06;1.628e-06
141;init;1;2.16725;2.16725;2.16725
141;update;1;45.9628;45.9628;45.9628
141;sync;1;2.32938;2.32938;2.32938
141;evalKnownDf;1;0;0;0
141;write;1;2.4393e-05;2.4393e-05;2.4393e-05
141;trace;1;0;0;0
141;calc_total;1;48.2922;48.2922;48.2922
25;compErr;1;1.739e-06;1.739e-06;1.739e-06
25;init;1;2.1765;2.1765;2.1765
25;update;1;45.7611;45.7611;45.7611
25;sync;1;1.79856;1.79856;1.79856
25;evalKnownDf;1;0;0;0
25;write;1;2.6913e-05;2.6913e-05;2.6913e-05
25;trace;1;0;0;0
25;calc_total;1;47.5596;47.5596;47.5596
0;total;1;134.844;134.844;134.844
7;compErr;1;1.904e-06;1.904e-06;1.904e-06
7;init;1;2.14368;2.14368;2.14368
7;update;1;45.3304;45.3304;45.3304
7;sync;1;2.32332;2.32332;2.32332
7;evalKnownDf;1;0;0;0
7;write;1;2.4357e-05;2.4357e-05;2.4357e-05
7;trace;1;0;0;0
7;calc_total;1;47.6537;47.6537;47.6537
99;compErr;1;1.233e-06;1.233e-06;1.233e-06
99;init;1;2.16474;2.16474;2.16474
99;update;1;46.2179;46.2179;46.2179
99;sync;1;0.652895;0.652895;0.652895
99;evalKnownDf;1;0;0;0
99;write;1;2.4144e-05;2.4144e-05;2.4144e-05
99;trace;1;0;0;0
99;calc_total;1;46.8708;46.8708;46.8708
171;compErr;1;1.877e-06;1.877e-06;1.877e-06
171;init;1;2.17668;2.17668;2.17668
171;update;1;46.0812;46.0812;46.0812
171;sync;1;1.17467;1.17467;1.17467
171;evalKnownDf;1;0;0;0
171;write;1;2.7237e-05;2.7237e-05;2.7237e-05
171;trace;1;0;0;0
171;calc_total;1;47.2559;47.2559;47.2559
162;compErr;1;2.622e-06;2.622e-06;2.622e-06
162;init;1;2.19156;2.19156;2.19156
162;update;1;45.4953;45.4953;45.4953
162;sync;1;2.74614;2.74614;2.74614
162;evalKnownDf;1;0;0;0
162;write;1;2.5808e-05;2.5808e-05;2.5808e-05
162;trace;1;0;0;0
162;calc_total;1;48.2414;48.2414;48.2414
130;compErr;1;1.921e-06;1.921e-06;1.921e-06
130;init;1;2.1585;2.1585;2.1585
130;update;1;45.4943;45.4943;45.4943
130;sync;1;1.473;1.473;1.473
130;evalKnownDf;1;0;0;0
130;write;1;2.5333e-05;2.5333e-05;2.5333e-05
130;trace;1;0;0;0
130;calc_total;1;46.9673;46.9673;46.9673
26;compErr;1;2.109e-06;2.109e-06;2.109e-06
26;init;1;2.16358;2.16358;2.16358
26;update;1;45.7569;45.7569;45.7569
26;sync;1;1.46714;1.46714;1.46714
26;evalKnownDf;1;0;0;0
26;write;1;2.7877e-05;2.7877e-05;2.7877e-05
26;trace;1;0;0;0
26;calc_total;1;47.2241;47.2241;47.2241
0;total;1;134.843;134.843;134.843
8;compErr;1;1.562e-06;1.562e-06;1.562e-06
8;init;1;2.15496;2.15496;2.15496
8;update;1;45.5644;45.5644;45.5644
8;sync;1;0.73573;0.73573;0.73573
8;evalKnownDf;1;0;0;0
8;write;1;2.5082e-05;2.5082e-05;2.5082e-05
8;trace;1;0;0;0
8;calc_total;1;46.3001;46.3001;46.3001
101;compErr;1;2.135e-06;2.135e-06;2.135e-06
101;init;1;2.17651;2.17651;2.17651
101;update;1;45.6772;45.6772;45.6772
101;sync;1;1.39753;1.39753;1.39753
101;evalKnownDf;1;0;0;0
101;write;1;2.681e-05;2.681e-05;2.681e-05
101;trace;1;0;0;0
101;calc_total;1;47.0747;47.0747;47.0747
175;compErr;1;2.135e-06;2.135e-06;2.135e-06
175;init;1;2.17561;2.17561;2.17561
175;update;1;46.27;46.27;46.27
175;sync;1;0.943169;0.943169;0.943169
175;evalKnownDf;1;0;0;0
175;write;1;2.4118e-05;2.4118e-05;2.4118e-05
163;compErr;1;2.849e-06;2.849e-06;2.849e-06
163;init;1;2.15562;2.15562;2.15562
163;update;1;45.731;45.731;45.731
163;sync;1;2.20806;2.20806;2.20806
163;evalKnownDf;1;0;0;0
163;write;1;2.9239e-05;2.9239e-05;2.9239e-05
163;trace;1;0;0;0
163;calc_total;1;47.9391;47.9391;47.9391
131;compErr;1;2.321e-06;2.321e-06;2.321e-06
131;init;1;2.19656;2.19656;2.19656
131;update;1;46.0199;46.0199;46.0199
131;sync;1;1.805;1.805;1.805
131;evalKnownDf;1;0;0;0
131;write;1;2.8656e-05;2.8656e-05;2.8656e-05
131;trace;1;0;0;0
131;calc_total;1;47.8249;47.8249;47.8249
27;compErr;1;2.086e-06;2.086e-06;2.086e-06
27;init;1;2.16394;2.16394;2.16394
27;update;1;46.1399;46.1399;46.1399
27;sync;1;3.96384;3.96384;3.96384
27;evalKnownDf;1;0;0;0
27;write;1;2.5111e-05;2.5111e-05;2.5111e-05
27;trace;1;0;0;0
27;calc_total;1;50.1038;50.1038;50.1038
0;total;1;134.843;134.843;134.843
13;compErr;1;2.252e-06;2.252e-06;2.252e-06
13;init;1;2.13867;2.13867;2.13867
13;update;1;45.8921;45.8921;45.8921
13;sync;1;1.89209;1.89209;1.89209
13;evalKnownDf;1;0;0;0
13;write;1;2.952e-05;2.952e-05;2.952e-05
13;trace;1;0;0;0
13;calc_total;1;47.7842;47.7842;47.7842
105;compErr;1;2.013e-06;2.013e-06;2.013e-06
105;init;1;2.169;2.169;2.169
105;update;1;45.7263;45.7263;45.7263
105;sync;1;0.95929;0.95929;0.95929
105;evalKnownDf;1;0;0;0
105;write;1;2.5881e-05;2.5881e-05;2.5881e-05
175;trace;1;0;0;0
175;calc_total;1;47.2132;47.2132;47.2132
165;compErr;1;2.662e-06;2.662e-06;2.662e-06
165;init;1;2.18942;2.18942;2.18942
165;update;1;45.643;45.643;45.643
165;sync;1;1.80748;1.80748;1.80748
165;evalKnownDf;1;0;0;0
165;write;1;3.3059e-05;3.3059e-05;3.3059e-05
165;trace;1;0;0;0
165;calc_total;1;47.4505;47.4505;47.4505
139;compErr;1;1.646e-06;1.646e-06;1.646e-06
139;init;1;2.14204;2.14204;2.14204
139;update;1;45.938;45.938;45.938
28;compErr;1;2.177e-06;2.177e-06;2.177e-06
28;init;1;2.20799;2.20799;2.20799
28;update;1;46.1173;46.1173;46.1173
28;sync;1;2.27608;2.27608;2.27608
28;evalKnownDf;1;0;0;0
28;write;1;2.6501e-05;2.6501e-05;2.6501e-05
28;trace;1;0;0;0
28;calc_total;1;48.3933;48.3933;48.3933
0;total;1;134.845;134.845;134.845
9;compErr;1;1.919e-06;1.919e-06;1.919e-06
9;init;1;2.14454;2.14454;2.14454
9;update;1;45.631;45.631;45.631
105;trace;1;0;0;0
105;calc_total;1;46.6856;46.6856;46.6856
170;compErr;1;1.878e-06;1.878e-06;1.878e-06
170;init;1;2.1533;2.1533;2.1533
170;update;1;45.8473;45.8473;45.8473
170;sync;1;1.05687;1.05687;1.05687
144;compErr;1;2.488e-06;2.488e-06;2.488e-06
144;init;1;2.15459;2.15459;2.15459
144;update;1;45.7683;45.7683;45.7683
144;sync;1;0.98785;0.98785;0.98785
144;evalKnownDf;1;0;0;0
144;write;1;2.3659e-05;2.3659e-05;2.3659e-05
144;trace;1;0;0;0
144;calc_total;1;46.7562;46.7562;46.7562
139;sync;1;1.39602;1.39602;1.39602
139;evalKnownDf;1;0;0;0
139;write;1;2.3478e-05;2.3478e-05;2.3478e-05
139;trace;1;0;0;0
139;calc_total;1;47.334;47.334;47.334
29;compErr;1;1.953e-06;1.953e-06;1.953e-06
29;init;1;2.16077;2.16077;2.16077
29;update;1;45.5799;45.5799;45.5799
29;sync;1;2.15968;2.15968;2.15968
29;evalKnownDf;1;0;0;0
29;write;1;2.8377e-05;2.8377e-05;2.8377e-05
29;trace;1;0;0;0
29;calc_total;1;47.7396;47.7396;47.7396
0;total;1;134.845;134.845;134.845
10;compErr;1;1.912e-06;1.912e-06;1.912e-06
10;init;1;2.14535;2.14535;2.14535
10;update;1;45.2756;45.2756;45.2756
10;sync;1;1.44624;1.44624;1.44624
10;evalKnownDf;1;0;0;0
10;write;1;2.5106e-05;2.5106e-05;2.5106e-05
109;compErr;1;2.187e-06;2.187e-06;2.187e-06
109;init;1;2.21166;2.21166;2.21166
109;update;1;45.6261;45.6261;45.6261
109;sync;1;2.6018;2.6018;2.6018
170;evalKnownDf;1;0;0;0
170;write;1;2.3384e-05;2.3384e-05;2.3384e-05
170;trace;1;0;0;0
170;calc_total;1;46.9041;46.9041;46.9041
145;compErr;1;2.289e-06;2.289e-06;2.289e-06
145;init;1;2.1571;2.1571;2.1571
145;update;1;45.9829;45.9829;45.9829
145;sync;1;0.746431;0.746431;0.746431
145;evalKnownDf;1;0;0;0
145;write;1;2.6992e-05;2.6992e-05;2.6992e-05
145;trace;1;0;0;0
145;calc_total;1;46.7294;46.7294;46.7294
133;compErr;1;1.971e-06;1.971e-06;1.971e-06
133;init;1;2.19308;2.19308;2.19308
133;update;1;45.7907;45.7907;45.7907
133;sync;1;0.696836;0.696836;0.696836
133;evalKnownDf;1;0;0;0
133;write;1;2.9284e-05;2.9284e-05;2.9284e-05
133;trace;1;0;0;0
133;calc_total;1;46.4876;46.4876;46.4876
30;compErr;1;2.168e-06;2.168e-06;2.168e-06
30;init;1;2.20005;2.20005;2.20005
30;update;1;46.7008;46.7008;46.7008
30;sync;1;1.09301;1.09301;1.09301
30;evalKnownDf;1;0;0;0
30;write;1;2.1208e-05;2.1208e-05;2.1208e-05
30;trace;1;0;0;0
30;calc_total;1;47.7938;47.7938;47.7938
0;total;1;134.845;134.845;134.845
11;compErr;1;1.984e-06;1.984e-06;1.984e-06
11;init;1;2.14381;2.14381;2.14381
11;update;1;45.327;45.327;45.327
11;sync;1;2.6655;2.6655;2.6655
11;evalKnownDf;1;0;0;0
11;write;1;2.6533e-05;2.6533e-05;2.6533e-05
11;trace;1;0;0;0
11;calc_total;1;47.9925;47.9925;47.9925
109;evalKnownDf;1;0;0;0
109;write;1;2.55e-05;2.55e-05;2.55e-05
109;trace;1;0;0;0
109;calc_total;1;48.2279;48.2279;48.2279
174;compErr;1;1.976e-06;1.976e-06;1.976e-06
174;init;1;2.15272;2.15272;2.15272
174;update;1;46.1265;46.1265;46.1265
174;sync;1;0.176601;0.176601;0.176601
174;evalKnownDf;1;0;0;0
174;write;1;2.5936e-05;2.5936e-05;2.5936e-05
174;trace;1;0;0;0
147;compErr;1;1.449e-06;1.449e-06;1.449e-06
147;init;1;2.15236;2.15236;2.15236
147;update;1;46.1397;46.1397;46.1397
147;sync;1;0.0336206;0.0336206;0.0336206
147;evalKnownDf;1;0;0;0
147;write;1;2.2737e-05;2.2737e-05;2.2737e-05
147;trace;1;0;0;0
147;calc_total;1;46.1734;46.1734;46.1734
134;compErr;1;2.09e-06;2.09e-06;2.09e-06
134;init;1;2.15281;2.15281;2.15281
134;update;1;45.943;45.943;45.943
134;sync;1;1.73975;1.73975;1.73975
134;evalKnownDf;1;0;0;0
134;write;1;2.8624e-05;2.8624e-05;2.8624e-05
134;trace;1;0;0;0
134;calc_total;1;47.6827;47.6827;47.6827
31;compErr;1;1.121e-06;1.121e-06;1.121e-06
31;init;1;2.22836;2.22836;2.22836
31;update;1;46.0898;46.0898;46.0898
31;sync;1;1.95134;1.95134;1.95134
31;evalKnownDf;1;0;0;0
31;write;1;1.9317e-05;1.9317e-05;1.9317e-05
31;trace;1;0;0;0
31;calc_total;1;48.0411;48.0411;48.0411
0;total;1;134.845;134.845;134.845
9;sync;1;2.55899;2.55899;2.55899
9;evalKnownDf;1;0;0;0
9;write;1;2.4614e-05;2.4614e-05;2.4614e-05
9;trace;1;0;0;0
9;calc_total;1;48.19;48.19;48.19
107;compErr;1;2.225e-06;2.225e-06;2.225e-06
107;init;1;2.16337;2.16337;2.16337
107;update;1;45.8336;45.8336;45.8336
107;sync;1;0.252845;0.252845;0.252845
107;evalKnownDf;1;0;0;0
107;write;1;2.5492e-05;2.5492e-05;2.5492e-05
174;calc_total;1;46.3031;46.3031;46.3031
148;compErr;1;1.846e-06;1.846e-06;1.846e-06
148;init;1;2.14065;2.14065;2.14065
148;update;1;45.8374;45.8374;45.8374
148;sync;1;2.88533;2.88533;2.88533
148;evalKnownDf;1;0;0;0
148;write;1;2.4099e-05;2.4099e-05;2.4099e-05
148;trace;1;0;0;0
148;calc_total;1;48.7227;48.7227;48.7227
120;compErr;1;2.251e-06;2.251e-06;2.251e-06
120;init;1;2.16273;2.16273;2.16273
120;update;1;45.5015;45.5015;45.5015
120;sync;1;0.742893;0.742893;0.742893
120;evalKnownDf;1;0;0;0
120;write;1;3.2873e-05;3.2873e-05;3.2873e-05
120;trace;1;0;0;0
32;compErr;1;2.352e-06;2.352e-06;2.352e-06
32;init;1;2.17864;2.17864;2.17864
32;update;1;45.7547;45.7547;45.7547
32;sync;1;1.56148;1.56148;1.56148
32;evalKnownDf;1;0;0;0
32;write;1;2.5053e-05;2.5053e-05;2.5053e-05
32;trace;1;0;0;0
32;calc_total;1;47.3162;47.3162;47.3162
0;total;1;134.844;134.844;134.844
10;trace;1;0;0;0
10;calc_total;1;46.7219;46.7219;46.7219
107;trace;1;0;0;0
107;calc_total;1;46.0865;46.0865;46.0865
176;compErr;1;1.692e-06;1.692e-06;1.692e-06
176;init;1;2.15392;2.15392;2.15392
176;update;1;46.1338;46.1338;46.1338
176;sync;1;0.505472;0.505472;0.505472
176;evalKnownDf;1;0;0;0
149;compErr;1;2.054e-06;2.054e-06;2.054e-06
149;init;1;2.2036;2.2036;2.2036
149;update;1;45.5558;45.5558;45.5558
149;sync;1;2.07844;2.07844;2.07844
149;evalKnownDf;1;0;0;0
149;write;1;2.6521e-05;2.6521e-05;2.6521e-05
149;trace;1;0;0;0
149;calc_total;1;47.6343;47.6343;47.6343
135;compErr;1;1.764e-06;1.764e-06;1.764e-06
135;init;1;2.15505;2.15505;2.15505
135;update;1;45.4222;45.4222;45.4222
135;sync;1;2.80981;2.80981;2.80981
135;evalKnownDf;1;0;0;0
135;write;1;2.9409e-05;2.9409e-05;2.9409e-05
135;trace;1;0;0;0
135;calc_total;1;48.2321;48.2321;48.2321
33;compErr;1;1.685e-06;1.685e-06;1.685e-06
33;init;1;2.16672;2.16672;2.16672
33;update;1;45.8818;45.8818;45.8818
33;sync;1;1.32819;1.32819;1.32819
33;evalKnownDf;1;0;0;0
33;write;1;2.6059e-05;2.6059e-05;2.6059e-05
33;trace;1;0;0;0
33;calc_total;1;47.21;47.21;47.21
0;total;1;134.845;134.845;134.845
0;compErr;1;1.6e-06;1.6e-06;1.6e-06
0;init;1;2.14832;2.14832;2.14832
0;update;1;45.8706;45.8706;45.8706
0;sync;1;1.68419;1.68419;1.68419
0;evalKnownDf;1;0;0;0
0;write;1;2.6507e-05;2.6507e-05;2.6507e-05
0;trace;1;0;0;0
0;calc_total;1;47.5548;47.5548;47.5548
48;compErr;1;1.828e-06;1.828e-06;1.828e-06
48;init;1;2.16346;2.16346;2.16346
48;update;1;45.8236;45.8236;45.8236
48;sync;1;0.340611;0.340611;0.340611
48;evalKnownDf;1;0;0;0
48;write;1;2.6365e-05;2.6365e-05;2.6365e-05
48;trace;1;0;0;0
48;calc_total;1;46.1642;46.1642;46.1642
0;total;1;134.777;134.777;134.777
110;compErr;1;2.077e-06;2.077e-06;2.077e-06
110;init;1;2.20951;2.20951;2.20951
110;update;1;45.9533;45.9533;45.9533
110;sync;1;2.06903;2.06903;2.06903
110;evalKnownDf;1;0;0;0
110;write;1;2.9162e-05;2.9162e-05;2.9162e-05
110;trace;1;0;0;0
110;calc_total;1;48.0224;48.0224;48.0224
176;write;1;2.314e-05;2.314e-05;2.314e-05
176;trace;1;0;0;0
176;calc_total;1;46.6393;46.6393;46.6393
150;compErr;1;1.711e-06;1.711e-06;1.711e-06
150;init;1;2.14536;2.14536;2.14536
150;update;1;45.8449;45.8449;45.8449
150;sync;1;1.16721;1.16721;1.16721
150;evalKnownDf;1;0;0;0
150;write;1;2.6347e-05;2.6347e-05;2.6347e-05
150;trace;1;0;0;0
150;calc_total;1;47.0121;47.0121;47.0121
120;calc_total;1;46.2444;46.2444;46.2444
34;compErr;1;2.015e-06;2.015e-06;2.015e-06
34;init;1;2.16655;2.16655;2.16655
34;update;1;45.7833;45.7833;45.7833
34;sync;1;1.39613;1.39613;1.39613
34;evalKnownDf;1;0;0;0
34;write;1;2.5966e-05;2.5966e-05;2.5966e-05
34;trace;1;0;0;0
34;calc_total;1;47.1794;47.1794;47.1794
0;total;1;134.845;134.845;134.845
14;compErr;1;2.453e-06;2.453e-06;2.453e-06
14;init;1;2.16075;2.16075;2.16075
14;update;1;45.9074;45.9074;45.9074
14;sync;1;0.785478;0.785478;0.785478
14;evalKnownDf;1;0;0;0
14;write;1;3.0272e-05;3.0272e-05;3.0272e-05
14;trace;1;0;0;0
14;calc_total;1;46.6928;46.6928;46.6928
106;compErr;1;2.293e-06;2.293e-06;2.293e-06
106;init;1;2.17804;2.17804;2.17804
106;update;1;45.7268;45.7268;45.7268
75;compErr;1;2.091e-06;2.091e-06;2.091e-06
75;init;1;2.15805;2.15805;2.15805
75;update;1;45.8802;45.8802;45.8802
75;sync;1;1.35168;1.35168;1.35168
168;compErr;1;1.911e-06;1.911e-06;1.911e-06
168;init;1;2.17181;2.17181;2.17181
168;update;1;45.6479;45.6479;45.6479
168;sync;1;0.846872;0.846872;0.846872
168;evalKnownDf;1;0;0;0
168;write;1;2.5661e-05;2.5661e-05;2.5661e-05
168;trace;1;0;0;0
168;calc_total;1;46.4948;46.4948;46.4948
151;compErr;1;2.483e-06;2.483e-06;2.483e-06
151;init;1;2.1513;2.1513;2.1513
151;update;1;45.6227;45.6227;45.6227
151;sync;1;1.31429;1.31429;1.31429
151;evalKnownDf;1;0;0;0
151;write;1;2.5098e-05;2.5098e-05;2.5098e-05
151;trace;1;0;0;0
151;calc_total;1;46.937;46.937;46.937
136;compErr;1;1.99e-06;1.99e-06;1.99e-06
136;init;1;2.13658;2.13658;2.13658
136;update;1;45.6224;45.6224;45.6224
136;sync;1;1.83889;1.83889;1.83889
136;evalKnownDf;1;0;0;0
136;write;1;2.5495e-05;2.5495e-05;2.5495e-05
35;compErr;1;2.409e-06;2.409e-06;2.409e-06
35;init;1;2.1712;2.1712;2.1712
35;update;1;45.5241;45.5241;45.5241
35;sync;1;1.26666;1.26666;1.26666
35;evalKnownDf;1;0;0;0
35;write;1;2.696e-05;2.696e-05;2.696e-05
35;trace;1;0;0;0
35;calc_total;1;46.7908;46.7908;46.7908
0;total;1;134.844;134.844;134.844
15;compErr;1;2.175e-06;2.175e-06;2.175e-06
15;init;1;2.14827;2.14827;2.14827
15;update;1;46.0243;46.0243;46.0243
15;sync;1;1.91225;1.91225;1.91225
15;evalKnownDf;1;0;0;0
15;write;1;2.3814e-05;2.3814e-05;2.3814e-05
15;trace;1;0;0;0
15;calc_total;1;47.9365;47.9365;47.9365
49;compErr;1;1.067e-06;1.067e-06;1.067e-06
49;init;1;2.16047;2.16047;2.16047
49;update;1;46.132;46.132;46.132
49;sync;1;0.149019;0.149019;0.149019
49;evalKnownDf;1;0;0;0
49;write;1;2.2535e-05;2.2535e-05;2.2535e-05
49;trace;1;0;0;0
49;calc_total;1;46.281;46.281;46.281
0;total;1;134.776;134.776;134.776
106;sync;1;1.13625;1.13625;1.13625
106;evalKnownDf;1;0;0;0
106;write;1;2.3891e-05;2.3891e-05;2.3891e-05
106;trace;1;0;0;0
106;calc_total;1;46.863;46.863;46.863
75;evalKnownDf;1;0;0;0
75;write;1;2.6541e-05;2.6541e-05;2.6541e-05
75;trace;1;0;0;0
75;calc_total;1;47.2319;47.2319;47.2319
172;compErr;1;1.287e-06;1.287e-06;1.287e-06
172;init;1;2.16635;2.16635;2.16635
172;update;1;46.2532;46.2532;46.2532
172;sync;1;0.258174;0.258174;0.258174
172;evalKnownDf;1;0;0;0
172;write;1;2.7838e-05;2.7838e-05;2.7838e-05
172;trace;1;0;0;0
172;calc_total;1;46.5114;46.5114;46.5114
152;compErr;1;1.485e-06;1.485e-06;1.485e-06
152;init;1;2.16324;2.16324;2.16324
152;update;1;45.7553;45.7553;45.7553
152;sync;1;0.597143;0.597143;0.597143
152;evalKnownDf;1;0;0;0
152;write;1;2.2321e-05;2.2321e-05;2.2321e-05
152;trace;1;0;0;0
152;calc_total;1;46.3525;46.3525;46.3525
136;trace;1;0;0;0
136;calc_total;1;47.4613;47.4613;47.4613
36;compErr;1;3.918e-06;3.918e-06;3.918e-06
36;init;1;2.14948;2.14948;2.14948
36;update;1;45.6085;45.6085;45.6085
36;sync;1;1.3899;1.3899;1.3899
36;evalKnownDf;1;0;0;0
36;write;1;3.718e-05;3.718e-05;3.718e-05
36;trace;1;0;0;0
36;calc_total;1;46.9984;46.9984;46.9984
0;total;1;134.843;134.843;134.843
16;compErr;1;1.801e-06;1.801e-06;1.801e-06
16;init;1;2.15751;2.15751;2.15751
16;update;1;45.9792;45.9792;45.9792
16;sync;1;2.1485;2.1485;2.1485
16;evalKnownDf;1;0;0;0
16;write;1;2.6507e-05;2.6507e-05;2.6507e-05
16;trace;1;0;0;0
16;calc_total;1;48.1277;48.1277;48.1277
50;compErr;1;1.768e-06;1.768e-06;1.768e-06
50;init;1;2.19035;2.19035;2.19035
50;update;1;45.6801;45.6801;45.6801
50;sync;1;1.52635;1.52635;1.52635
50;evalKnownDf;1;0;0;0
50;write;1;2.3064e-05;2.3064e-05;2.3064e-05
50;trace;1;0;0;0
50;calc_total;1;47.2065;47.2065;47.2065
0;total;1;134.776;134.776;134.776
111;compErr;1;2.061e-06;2.061e-06;2.061e-06
111;init;1;2.19376;2.19376;2.19376
111;update;1;45.782;45.782;45.782
111;sync;1;2.08781;2.08781;2.08781
111;evalKnownDf;1;0;0;0
111;write;1;3.1396e-05;3.1396e-05;3.1396e-05
111;trace;1;0;0;0
72;compErr;1;3.609e-06;3.609e-06;3.609e-06
72;init;1;2.15763;2.15763;2.15763
72;update;1;45.5031;45.5031;45.5031
72;sync;1;0.755962;0.755962;0.755962
177;compErr;1;1.852e-06;1.852e-06;1.852e-06
177;init;1;2.15709;2.15709;2.15709
177;update;1;46.0247;46.0247;46.0247
177;sync;1;0.363914;0.363914;0.363914
177;evalKnownDf;1;0;0;0
177;write;1;2.3757e-05;2.3757e-05;2.3757e-05
177;trace;1;0;0;0
177;calc_total;1;46.3886;46.3886;46.3886
153;compErr;1;1.433e-06;1.433e-06;1.433e-06
153;init;1;2.15754;2.15754;2.15754
153;update;1;45.9491;45.9491;45.9491
153;sync;1;1.0411;1.0411;1.0411
153;evalKnownDf;1;0;0;0
153;write;1;2.1773e-05;2.1773e-05;2.1773e-05
153;trace;1;0;0;0
153;calc_total;1;46.9902;46.9902;46.9902
125;compErr;1;2.333e-06;2.333e-06;2.333e-06
125;init;1;2.16839;2.16839;2.16839
125;update;1;46.0163;46.0163;46.0163
125;sync;1;2.04903;2.04903;2.04903
125;evalKnownDf;1;0;0;0
125;write;1;2.5906e-05;2.5906e-05;2.5906e-05
125;trace;1;0;0;0
125;calc_total;1;48.0653;48.0653;48.0653
37;compErr;1;2.038e-06;2.038e-06;2.038e-06
37;init;1;2.16467;2.16467;2.16467
37;update;1;45.7147;45.7147;45.7147
37;sync;1;3.27744;3.27744;3.27744
37;evalKnownDf;1;0;0;0
37;write;1;2.6885e-05;2.6885e-05;2.6885e-05
37;trace;1;0;0;0
37;calc_total;1;48.9921;48.9921;48.9921
0;total;1;134.845;134.845;134.845
17;compErr;1;2.025e-06;2.025e-06;2.025e-06
17;init;1;2.18731;2.18731;2.18731
17;update;1;45.6814;45.6814;45.6814
17;sync;1;2.37324;2.37324;2.37324
17;evalKnownDf;1;0;0;0
17;write;1;3.2475e-05;3.2475e-05;3.2475e-05
17;trace;1;0;0;0
17;calc_total;1;48.0546;48.0546;48.0546
51;compErr;1;2.55e-06;2.55e-06;2.55e-06
51;init;1;2.17487;2.17487;2.17487
51;update;1;45.9409;45.9409;45.9409
51;sync;1;1.718;1.718;1.718
51;evalKnownDf;1;0;0;0
51;write;1;2.6469e-05;2.6469e-05;2.6469e-05
51;trace;1;0;0;0
51;calc_total;1;47.6589;47.6589;47.6589
0;total;1;134.776;134.776;134.776
111;calc_total;1;47.8699;47.8699;47.8699
72;evalKnownDf;1;0;0;0
72;write;1;3.5737e-05;3.5737e-05;3.5737e-05
72;trace;1;0;0;0
178;compErr;1;2.392e-06;2.392e-06;2.392e-06
178;init;1;2.16271;2.16271;2.16271
178;update;1;45.9067;45.9067;45.9067
178;sync;1;0.625366;0.625366;0.625366
178;evalKnownDf;1;0;0;0
178;write;1;2.5472e-05;2.5472e-05;2.5472e-05
178;trace;1;0;0;0
178;calc_total;1;46.5321;46.5321;46.5321
154;compErr;1;1.662e-06;1.662e-06;1.662e-06
154;init;1;2.16093;2.16093;2.16093
154;update;1;45.7361;45.7361;45.7361
154;sync;1;0.603488;0.603488;0.603488
154;evalKnownDf;1;0;0;0
154;write;1;2.4595e-05;2.4595e-05;2.4595e-05
154;trace;1;0;0;0
154;calc_total;1;46.3396;46.3396;46.3396
142;compErr;1;1.823e-06;1.823e-06;1.823e-06
142;init;1;2.17265;2.17265;2.17265
142;update;1;45.8768;45.8768;45.8768
142;sync;1;2.49512;2.49512;2.49512
142;evalKnownDf;1;0;0;0
142;write;1;2.3546e-05;2.3546e-05;2.3546e-05
142;trace;1;0;0;0
142;calc_total;1;48.372;48.372;48.372
38;compErr;1;2.897e-06;2.897e-06;2.897e-06
38;init;1;2.16724;2.16724;2.16724
38;update;1;45.3984;45.3984;45.3984
38;sync;1;3.8656;3.8656;3.8656
38;evalKnownDf;1;0;0;0
38;write;1;3.083e-05;3.083e-05;3.083e-05
38;trace;1;0;0;0
38;calc_total;1;49.264;49.264;49.264
0;total;1;134.843;134.843;134.843
18;compErr;1;2.557e-06;2.557e-06;2.557e-06
18;init;1;2.1391;2.1391;2.1391
18;update;1;45.9623;45.9623;45.9623
18;sync;1;1.2345;1.2345;1.2345
18;evalKnownDf;1;0;0;0
18;write;1;2.5317e-05;2.5317e-05;2.5317e-05
18;trace;1;0;0;0
18;calc_total;1;47.1968;47.1968;47.1968
52;compErr;1;1.858e-06;1.858e-06;1.858e-06
52;init;1;2.16388;2.16388;2.16388
52;update;1;45.7604;45.7604;45.7604
52;sync;1;1.12252;1.12252;1.12252
52;evalKnownDf;1;0;0;0
52;write;1;2.5197e-05;2.5197e-05;2.5197e-05
52;trace;1;0;0;0
52;calc_total;1;46.8829;46.8829;46.8829
0;total;1;134.776;134.776;134.776
113;compErr;1;4.095e-06;4.095e-06;4.095e-06
113;init;1;2.19015;2.19015;2.19015
113;update;1;45.6313;45.6313;45.6313
113;sync;1;2.53022;2.53022;2.53022
113;evalKnownDf;1;0;0;0
113;write;1;3.2736e-05;3.2736e-05;3.2736e-05
72;calc_total;1;46.2591;46.2591;46.2591
179;compErr;1;1.879e-06;1.879e-06;1.879e-06
179;init;1;2.21347;2.21347;2.21347
179;update;1;46.1326;46.1326;46.1326
179;sync;1;1.09245;1.09245;1.09245
179;evalKnownDf;1;0;0;0
179;write;1;2.5114e-05;2.5114e-05;2.5114e-05
179;trace;1;0;0;0
179;calc_total;1;47.2251;47.2251;47.2251
155;compErr;1;2.691e-06;2.691e-06;2.691e-06
155;init;1;2.18835;2.18835;2.18835
155;update;1;45.5321;45.5321;45.5321
155;sync;1;0.485115;0.485115;0.485115
155;evalKnownDf;1;0;0;0
155;write;1;2.7565e-05;2.7565e-05;2.7565e-05
155;trace;1;0;0;0
155;calc_total;1;46.0172;46.0172;46.0172
123;compErr;1;2.001e-06;2.001e-06;2.001e-06
123;init;1;2.19215;2.19215;2.19215
123;update;1;46.3219;46.3219;46.3219
123;sync;1;2.31422;2.31422;2.31422
123;evalKnownDf;1;0;0;0
123;write;1;2.4725e-05;2.4725e-05;2.4725e-05
123;trace;1;0;0;0
39;compErr;1;1.814e-06;1.814e-06;1.814e-06
39;init;1;2.13328;2.13328;2.13328
39;update;1;45.3758;45.3758;45.3758
39;sync;1;2.77753;2.77753;2.77753
39;evalKnownDf;1;0;0;0
39;write;1;2.7042e-05;2.7042e-05;2.7042e-05
39;trace;1;0;0;0
39;calc_total;1;48.1533;48.1533;48.1533
0;total;1;134.845;134.845;134.845
19;compErr;1;2.353e-06;2.353e-06;2.353e-06
19;init;1;2.14403;2.14403;2.14403
19;update;1;45.6733;45.6733;45.6733
19;sync;1;2.25236;2.25236;2.25236
19;evalKnownDf;1;0;0;0
19;write;1;2.5964e-05;2.5964e-05;2.5964e-05
19;trace;1;0;0;0
19;calc_total;1;47.9257;47.9257;47.9257
53;compErr;1;1.732e-06;1.732e-06;1.732e-06
53;init;1;2.1928;2.1928;2.1928
53;update;1;45.9487;45.9487;45.9487
53;sync;1;1.42369;1.42369;1.42369
53;evalKnownDf;1;0;0;0
53;write;1;2.5377e-05;2.5377e-05;2.5377e-05
53;trace;1;0;0;0
53;calc_total;1;47.3724;47.3724;47.3724
0;total;1;134.78;134.78;134.78
113;trace;1;0;0;0
113;calc_total;1;48.1615;48.1615;48.1615
79;compErr;1;3.247e-06;3.247e-06;3.247e-06
79;init;1;2.15915;2.15915;2.15915
79;update;1;45.6279;45.6279;45.6279
79;sync;1;2.14703;2.14703;2.14703
181;compErr;1;3.154e-06;3.154e-06;3.154e-06
181;init;1;2.206;2.206;2.206
181;update;1;45.9819;45.9819;45.9819
181;sync;1;2.32431;2.32431;2.32431
181;evalKnownDf;1;0;0;0
181;write;1;3.0167e-05;3.0167e-05;3.0167e-05
181;trace;1;0;0;0
181;calc_total;1;48.3062;48.3062;48.3062
156;compErr;1;1.95e-06;1.95e-06;1.95e-06
156;init;1;2.14619;2.14619;2.14619
156;update;1;45.7804;45.7804;45.7804
156;sync;1;0.64369;0.64369;0.64369
156;evalKnownDf;1;0;0;0
156;write;1;2.9339e-05;2.9339e-05;2.9339e-05
156;trace;1;0;0;0
156;calc_total;1;46.4241;46.4241;46.4241
123;calc_total;1;48.6361;48.6361;48.6361
40;compErr;1;2.294e-06;2.294e-06;2.294e-06
40;init;1;2.1652;2.1652;2.1652
40;update;1;45.6359;45.6359;45.6359
40;sync;1;2.79633;2.79633;2.79633
40;evalKnownDf;1;0;0;0
40;write;1;2.7566e-05;2.7566e-05;2.7566e-05
40;trace;1;0;0;0
40;calc_total;1;48.4322;48.4322;48.4322
0;total;1;134.843;134.843;134.843
21;compErr;1;1.527e-06;1.527e-06;1.527e-06
21;init;1;2.1629;2.1629;2.1629
21;update;1;45.8321;45.8321;45.8321
21;sync;1;2.32677;2.32677;2.32677
21;evalKnownDf;1;0;0;0
21;write;1;1.8828e-05;1.8828e-05;1.8828e-05
21;trace;1;0;0;0
21;calc_total;1;48.1588;48.1588;48.1588
54;compErr;1;2.042e-06;2.042e-06;2.042e-06
54;init;1;2.18936;2.18936;2.18936
54;update;1;45.8541;45.8541;45.8541
54;sync;1;1.30096;1.30096;1.30096
54;evalKnownDf;1;0;0;0
54;write;1;2.0416e-05;2.0416e-05;2.0416e-05
54;trace;1;0;0;0
54;calc_total;1;47.1551;47.1551;47.1551
0;total;1;134.78;134.78;134.78
114;compErr;1;2.267e-06;2.267e-06;2.267e-06
114;init;1;2.14655;2.14655;2.14655
114;update;1;45.4737;45.4737;45.4737
114;sync;1;2.25688;2.25688;2.25688
114;evalKnownDf;1;0;0;0
114;write;1;2.3239e-05;2.3239e-05;2.3239e-05
114;trace;1;0;0;0
114;calc_total;1;47.7306;47.7306;47.7306
79;evalKnownDf;1;0;0;0
79;write;1;3.092e-05;3.092e-05;3.092e-05
79;trace;1;0;0;0
79;calc_total;1;47.7749;47.7749;47.7749
182;compErr;1;3.168e-06;3.168e-06;3.168e-06
182;init;1;2.20162;2.20162;2.20162
182;update;1;45.6992;45.6992;45.6992
182;sync;1;2.74948;2.74948;2.74948
182;evalKnownDf;1;0;0;0
182;write;1;2.9832e-05;2.9832e-05;2.9832e-05
182;trace;1;0;0;0
182;calc_total;1;48.4487;48.4487;48.4487
157;compErr;1;2.031e-06;2.031e-06;2.031e-06
157;init;1;2.18668;2.18668;2.18668
157;update;1;45.5461;45.5461;45.5461
157;sync;1;3.15035;3.15035;3.15035
157;evalKnownDf;1;0;0;0
157;write;1;3.1507e-05;3.1507e-05;3.1507e-05
157;trace;1;0;0;0
157;calc_total;1;48.6964;48.6964;48.6964
143;compErr;1;1.614e-06;1.614e-06;1.614e-06
143;init;1;2.15221;2.15221;2.15221
143;update;1;45.9683;45.9683;45.9683
143;sync;1;1.809;1.809;1.809
143;evalKnownDf;1;0;0;0
41;compErr;1;3.032e-06;3.032e-06;3.032e-06
41;init;1;2.16164;2.16164;2.16164
41;update;1;45.3103;45.3103;45.3103
41;sync;1;3.57374;3.57374;3.57374
41;evalKnownDf;1;0;0;0
41;write;1;3.26e-05;3.26e-05;3.26e-05
41;trace;1;0;0;0
41;calc_total;1;48.884;48.884;48.884
0;total;1;134.845;134.845;134.845
1;compErr;1;2.151e-06;2.151e-06;2.151e-06
1;init;1;2.14994;2.14994;2.14994
1;update;1;45.5356;45.5356;45.5356
1;sync;1;1.15273;1.15273;1.15273
1;evalKnownDf;1;0;0;0
1;write;1;3.1177e-05;3.1177e-05;3.1177e-05
1;trace;1;0;0;0
1;calc_total;1;46.6883;46.6883;46.6883
55;compErr;1;1.467e-06;1.467e-06;1.467e-06
55;init;1;2.17957;2.17957;2.17957
55;update;1;45.8002;45.8002;45.8002
55;sync;1;1.38833;1.38833;1.38833
55;evalKnownDf;1;0;0;0
55;write;1;4.5616e-05;4.5616e-05;4.5616e-05
55;trace;1;0;0;0
55;calc_total;1;47.1885;47.1885;47.1885
0;total;1;134.778;134.778;134.778
112;compErr;1;2.349e-06;2.349e-06;2.349e-06
112;init;1;2.17737;2.17737;2.17737
112;update;1;45.9467;45.9467;45.9467
78;compErr;1;4.073e-06;4.073e-06;4.073e-06
78;init;1;2.14664;2.14664;2.14664
78;update;1;45.9691;45.9691;45.9691
183;compErr;1;2.723e-06;2.723e-06;2.723e-06
183;init;1;2.20535;2.20535;2.20535
183;update;1;46.1733;46.1733;46.1733
183;sync;1;2.46297;2.46297;2.46297
183;evalKnownDf;1;0;0;0
183;write;1;2.6176e-05;2.6176e-05;2.6176e-05
183;trace;1;0;0;0
183;calc_total;1;48.6363;48.6363;48.6363
143;write;1;2.5979e-05;2.5979e-05;2.5979e-05
143;trace;1;0;0;0
143;calc_total;1;47.7773;47.7773;47.7773
42;compErr;1;3.343e-06;3.343e-06;3.343e-06
42;init;1;2.1647;2.1647;2.1647
42;update;1;45.6796;45.6796;45.6796
42;sync;1;3.42764;3.42764;3.42764
42;evalKnownDf;1;0;0;0
42;write;1;3.0466e-05;3.0466e-05;3.0466e-05
42;trace;1;0;0;0
42;calc_total;1;49.1073;49.1073;49.1073
0;total;1;134.843;134.843;134.843
12;compErr;1;1.971e-06;1.971e-06;1.971e-06
12;init;1;2.15577;2.15577;2.15577
12;update;1;45.4025;45.4025;45.4025
12;sync;1;0.869517;0.869517;0.869517
12;evalKnownDf;1;0;0;0
12;write;1;2.9719e-05;2.9719e-05;2.9719e-05
12;trace;1;0;0;0
12;calc_total;1;46.2721;46.2721;46.2721
56;compErr;1;1.018e-06;1.018e-06;1.018e-06
56;init;1;2.17994;2.17994;2.17994
56;update;1;46.2203;46.2203;46.2203
56;sync;1;0.37317;0.37317;0.37317
56;evalKnownDf;1;0;0;0
56;write;1;2.0498e-05;2.0498e-05;2.0498e-05
56;trace;1;0;0;0
56;calc_total;1;46.5934;46.5934;46.5934
0;total;1;134.776;134.776;134.776
112;sync;1;1.7029;1.7029;1.7029
112;evalKnownDf;1;0;0;0
112;write;1;2.294e-05;2.294e-05;2.294e-05
112;trace;1;0;0;0
112;calc_total;1;47.6496;47.6496;47.6496
78;sync;1;2.7574;2.7574;2.7574
78;evalKnownDf;1;0;0;0
78;write;1;2.8075e-05;2.8075e-05;2.8075e-05
78;trace;1;0;0;0
78;calc_total;1;48.7265;48.7265;48.7265
184;compErr;1;3.711e-06;3.711e-06;3.711e-06
184;init;1;2.20576;2.20576;2.20576
184;update;1;45.5076;45.5076;45.5076
184;sync;1;1.9813;1.9813;1.9813
184;evalKnownDf;1;0;0;0
184;write;1;2.9698e-05;2.9698e-05;2.9698e-05
184;trace;1;0;0;0
184;calc_total;1;47.4889;47.4889;47.4889
121;compErr;1;1.92e-06;1.92e-06;1.92e-06
121;init;1;2.15577;2.15577;2.15577
121;update;1;46.0062;46.0062;46.0062
121;sync;1;1.44643;1.44643;1.44643
121;evalKnownDf;1;0;0;0
121;write;1;2.663e-05;2.663e-05;2.663e-05
121;trace;1;0;0;0
121;calc_total;1;47.4526;47.4526;47.4526
43;compErr;1;2.534e-06;2.534e-06;2.534e-06
43;init;1;2.16651;2.16651;2.16651
43;update;1;45.9653;45.9653;45.9653
43;sync;1;4.28869;4.28869;4.28869
43;evalKnownDf;1;0;0;0
43;write;1;2.6741e-05;2.6741e-05;2.6741e-05
43;trace;1;0;0;0
43;calc_total;1;50.254;50.254;50.254
0;total;1;134.843;134.843;134.843
22;compErr;1;1.839e-06;1.839e-06;1.839e-06
22;init;1;2.17159;2.17159;2.17159
22;update;1;46.0382;46.0382;46.0382
22;sync;1;2.2514;2.2514;2.2514
22;evalKnownDf;1;0;0;0
22;write;1;2.1259e-05;2.1259e-05;2.1259e-05
22;trace;1;0;0;0
22;calc_total;1;48.2896;48.2896;48.2896
57;compErr;1;1.888e-06;1.888e-06;1.888e-06
57;init;1;2.16158;2.16158;2.16158
57;update;1;45.7949;45.7949;45.7949
57;sync;1;0.819561;0.819561;0.819561
57;evalKnownDf;1;0;0;0
57;write;1;2.3199e-05;2.3199e-05;2.3199e-05
57;trace;1;0;0;0
57;calc_total;1;46.6144;46.6144;46.6144
0;total;1;134.78;134.78;134.78
96;compErr;1;2.364e-06;2.364e-06;2.364e-06
96;init;1;2.16443;2.16443;2.16443
96;update;1;45.7323;45.7323;45.7323
96;sync;1;0.385932;0.385932;0.385932
96;evalKnownDf;1;0;0;0
96;write;1;2.5544e-05;2.5544e-05;2.5544e-05
96;trace;1;0;0;0
96;calc_total;1;46.1182;46.1182;46.1182
73;compErr;1;1.908e-06;1.908e-06;1.908e-06
73;init;1;2.19702;2.19702;2.19702
73;update;1;46.033;46.033;46.033
73;sync;1;2.72103;2.72103;2.72103
185;compErr;1;1.284e-06;1.284e-06;1.284e-06
185;init;1;2.17271;2.17271;2.17271
185;update;1;46.1154;46.1154;46.1154
185;sync;1;1.95689;1.95689;1.95689
185;evalKnownDf;1;0;0;0
185;write;1;2.5891e-05;2.5891e-05;2.5891e-05
185;trace;1;0;0;0
185;calc_total;1;48.0723;48.0723;48.0723
137;compErr;1;1.611e-06;1.611e-06;1.611e-06
137;init;1;2.16419;2.16419;2.16419
137;update;1;45.6233;45.6233;45.6233
137;sync;1;2.87469;2.87469;2.87469
137;evalKnownDf;1;0;0;0
137;write;1;2.51e-05;2.51e-05;2.51e-05
137;trace;1;0;0;0
137;calc_total;1;48.498;48.498;48.498
44;compErr;1;3.387e-06;3.387e-06;3.387e-06
44;init;1;2.15118;2.15118;2.15118
44;update;1;45.3598;45.3598;45.3598
44;sync;1;2.16733;2.16733;2.16733
44;evalKnownDf;1;0;0;0
44;write;1;3.1438e-05;3.1438e-05;3.1438e-05
44;trace;1;0;0;0
44;calc_total;1;47.5271;47.5271;47.5271
0;total;1;134.843;134.843;134.843
23;compErr;1;1.8e-06;1.8e-06;1.8e-06
23;init;1;2.16563;2.16563;2.16563
23;update;1;45.3666;45.3666;45.3666
23;sync;1;2.4411;2.4411;2.4411
23;evalKnownDf;1;0;0;0
23;write;1;2.6448e-05;2.6448e-05;2.6448e-05
23;trace;1;0;0;0
23;calc_total;1;47.8077;47.8077;47.8077
58;compErr;1;1.544e-06;1.544e-06;1.544e-06
58;init;1;2.15863;2.15863;2.15863
58;update;1;45.9518;45.9518;45.9518
58;sync;1;0.741708;0.741708;0.741708
58;evalKnownDf;1;0;0;0
58;write;1;2.3276e-05;2.3276e-05;2.3276e-05
58;trace;1;0;0;0
58;calc_total;1;46.6935;46.6935;46.6935
0;total;1;134.78;134.78;134.78
100;compErr;1;1.886e-06;1.886e-06;1.886e-06
100;init;1;2.15684;2.15684;2.15684
100;update;1;45.7896;45.7896;45.7896
100;sync;1;0.787438;0.787438;0.787438
100;evalKnownDf;1;0;0;0
100;write;1;2.6792e-05;2.6792e-05;2.6792e-05
100;trace;1;0;0;0
100;calc_total;1;46.577;46.577;46.577
73;evalKnownDf;1;0;0;0
73;write;1;2.5097e-05;2.5097e-05;2.5097e-05
73;trace;1;0;0;0
73;calc_total;1;48.754;48.754;48.754
186;compErr;1;2.905e-06;2.905e-06;2.905e-06
186;init;1;2.19718;2.19718;2.19718
186;update;1;45.8319;45.8319;45.8319
186;sync;1;2.37382;2.37382;2.37382
186;evalKnownDf;1;0;0;0
186;write;1;2.9058e-05;2.9058e-05;2.9058e-05
186;trace;1;0;0;0
186;calc_total;1;48.2058;48.2058;48.2058
45;compErr;1;2.468e-06;2.468e-06;2.468e-06
45;init;1;2.14992;2.14992;2.14992
45;update;1;45.6984;45.6984;45.6984
45;sync;1;2.84223;2.84223;2.84223
45;evalKnownDf;1;0;0;0
45;write;1;3.0298e-05;3.0298e-05;3.0298e-05
45;trace;1;0;0;0
45;calc_total;1;48.5406;48.5406;48.5406
0;total;1;134.843;134.843;134.843
20;compErr;1;1.895e-06;1.895e-06;1.895e-06
20;init;1;2.13479;2.13479;2.13479
20;update;1;45.6863;45.6863;45.6863
20;sync;1;1.39765;1.39765;1.39765
20;evalKnownDf;1;0;0;0
20;write;1;2.3733e-05;2.3733e-05;2.3733e-05
20;trace;1;0;0;0
20;calc_total;1;47.0839;47.0839;47.0839
59;compErr;1;2.08e-06;2.08e-06;2.08e-06
59;init;1;2.19701;2.19701;2.19701
59;update;1;46.0316;46.0316;46.0316
59;sync;1;0.322805;0.322805;0.322805
59;evalKnownDf;1;0;0;0
59;write;1;2.4925e-05;2.4925e-05;2.4925e-05
59;trace;1;0;0;0
59;calc_total;1;46.3544;46.3544;46.3544
0;total;1;134.78;134.78;134.78
102;compErr;1;1.566e-06;1.566e-06;1.566e-06
102;init;1;2.19634;2.19634;2.19634
102;update;1;46.1732;46.1732;46.1732
102;sync;1;0.341768;0.341768;0.341768
102;evalKnownDf;1;0;0;0
102;write;1;2.0306e-05;2.0306e-05;2.0306e-05
102;trace;1;0;0;0
102;calc_total;1;46.5149;46.5149;46.5149
74;compErr;1;2.591e-06;2.591e-06;2.591e-06
74;init;1;2.15621;2.15621;2.15621
74;update;1;45.7902;45.7902;45.7902
74;sync;1;2.84515;2.84515;2.84515
74;evalKnownDf;1;0;0;0
74;write;1;2.5043e-05;2.5043e-05;2.5043e-05
74;trace;1;0;0;0
187;compErr;1;4.217e-06;4.217e-06;4.217e-06
187;init;1;2.22059;2.22059;2.22059
187;update;1;45.6637;45.6637;45.6637
187;sync;1;2.46199;2.46199;2.46199
187;evalKnownDf;1;0;0;0
187;write;1;3.9458e-05;3.9458e-05;3.9458e-05
187;trace;1;0;0;0
187;calc_total;1;48.1257;48.1257;48.1257
46;compErr;1;1.804e-06;1.804e-06;1.804e-06
46;init;1;2.13844;2.13844;2.13844
46;update;1;45.6739;45.6739;45.6739
46;sync;1;2.04603;2.04603;2.04603
46;evalKnownDf;1;0;0;0
46;write;1;2.7024e-05;2.7024e-05;2.7024e-05
46;trace;1;0;0;0
46;calc_total;1;47.72;47.72;47.72
0;total;1;134.845;134.845;134.845
4;compErr;1;1.995e-06;1.995e-06;1.995e-06
4;init;1;2.14201;2.14201;2.14201
4;update;1;45.6184;45.6184;45.6184
4;sync;1;1.6186;1.6186;1.6186
4;evalKnownDf;1;0;0;0
4;write;1;2.9583e-05;2.9583e-05;2.9583e-05
4;trace;1;0;0;0
4;calc_total;1;47.237;47.237;47.237
60;compErr;1;2.471e-06;2.471e-06;2.471e-06
60;init;1;2.18606;2.18606;2.18606
60;update;1;45.8815;45.8815;45.8815
60;sync;1;2.1218;2.1218;2.1218
60;evalKnownDf;1;0;0;0
60;write;1;3.8171e-05;3.8171e-05;3.8171e-05
60;trace;1;0;0;0
60;calc_total;1;48.0033;48.0033;48.0033
0;total;1;134.78;134.78;134.78
103;compErr;1;2.264e-06;2.264e-06;2.264e-06
103;init;1;2.18719;2.18719;2.18719
103;update;1;45.9424;45.9424;45.9424
103;sync;1;1.27734;1.27734;1.27734
103;evalKnownDf;1;0;0;0
103;write;1;2.3354e-05;2.3354e-05;2.3354e-05
103;trace;1;0;0;0
103;calc_total;1;47.2197;47.2197;47.2197
74;calc_total;1;48.6353;48.6353;48.6353
47;compErr;1;2.902e-06;2.902e-06;2.902e-06
47;init;1;2.18333;2.18333;2.18333
47;update;1;45.5257;45.5257;45.5257
47;sync;1;2.52451;2.52451;2.52451
47;evalKnownDf;1;0;0;0
47;write;1;3.1718e-05;3.1718e-05;3.1718e-05
47;trace;1;0;0;0
47;calc_total;1;48.0502;48.0502;48.0502
0;total;1;134.843;134.843;134.843
0;total;1;134.696;134.696;134.696
61;compErr;1;1.709e-06;1.709e-06;1.709e-06
61;init;1;2.17163;2.17163;2.17163
61;update;1;45.6267;45.6267;45.6267
61;sync;1;2.33317;2.33317;2.33317
61;evalKnownDf;1;0;0;0
61;write;1;3.3396e-05;3.3396e-05;3.3396e-05
61;trace;1;0;0;0
61;calc_total;1;47.9599;47.9599;47.9599
0;total;1;134.776;134.776;134.776
104;compErr;1;2.446e-06;2.446e-06;2.446e-06
104;init;1;2.19853;2.19853;2.19853
104;update;1;45.6719;45.6719;45.6719
104;sync;1;1.01239;1.01239;1.01239
104;evalKnownDf;1;0;0;0
104;write;1;2.6716e-05;2.6716e-05;2.6716e-05
104;trace;1;0;0;0
104;calc_total;1;46.6843;46.6843;46.6843
0;total;1;134.81;134.81;134.81
0;total;1;134.7;134.7;134.7
62;compErr;1;2.831e-06;2.831e-06;2.831e-06
62;init;1;2.21096;2.21096;2.21096
62;update;1;45.5976;45.5976;45.5976
62;sync;1;2.62349;2.62349;2.62349
62;evalKnownDf;1;0;0;0
62;write;1;3.0757e-05;3.0757e-05;3.0757e-05
62;trace;1;0;0;0
62;calc_total;1;48.2211;48.2211;48.2211
0;total;1;134.78;134.78;134.78
0;total;1;134.809;134.809;134.809
0;total;1;134.7;134.7;134.7
63;compErr;1;1.642e-06;1.642e-06;1.642e-06
63;init;1;2.20036;2.20036;2.20036
63;update;1;46.0647;46.0647;46.0647
63;sync;1;1.77311;1.77311;1.77311
63;evalKnownDf;1;0;0;0
63;write;1;2.403e-05;2.403e-05;2.403e-05
63;trace;1;0;0;0
63;calc_total;1;47.8378;47.8378;47.8378
0;total;1;134.777;134.777;134.777
0;total;1;134.804;134.804;134.804
0;total;1;134.697;134.697;134.697
64;compErr;1;2.329e-06;2.329e-06;2.329e-06
64;init;1;2.1507;2.1507;2.1507
64;update;1;45.5677;45.5677;45.5677
64;sync;1;1.36887;1.36887;1.36887
64;evalKnownDf;1;0;0;0
64;write;1;2.4754e-05;2.4754e-05;2.4754e-05
64;trace;1;0;0;0
64;calc_total;1;46.9366;46.9366;46.9366
0;total;1;134.776;134.776;134.776
0;total;1;134.809;134.809;134.809
0;total;1;134.7;134.7;134.7
65;compErr;1;1.709e-06;1.709e-06;1.709e-06
65;init;1;2.23887;2.23887;2.23887
65;update;1;46.0772;46.0772;46.0772
65;sync;1;2.02713;2.02713;2.02713
65;evalKnownDf;1;0;0;0
65;write;1;2.2607e-05;2.2607e-05;2.2607e-05
65;trace;1;0;0;0
65;calc_total;1;48.1044;48.1044;48.1044
0;total;1;134.776;134.776;134.776
76;compErr;1;2.475e-06;2.475e-06;2.475e-06
76;init;1;2.18432;2.18432;2.18432
76;update;1;46.727;46.727;46.727
76;sync;1;0.398198;0.398198;0.398198
76;evalKnownDf;1;0;0;0
76;write;1;2.1439e-05;2.1439e-05;2.1439e-05
76;trace;1;0;0;0
76;calc_total;1;47.1252;47.1252;47.1252
0;total;1;134.809;134.809;134.809
0;total;1;134.696;134.696;134.696
0;total;1;134.809;134.809;134.809
0;total;1;134.7;134.7;134.7
0;total;1;134.81;134.81;134.81
0;total;1;134.696;134.696;134.696
0;total;1;134.81;134.81;134.81
0;total;1;134.701;134.701;134.701
80;compErr;1;2.189e-06;2.189e-06;2.189e-06
80;init;1;2.15873;2.15873;2.15873
80;update;1;45.8139;45.8139;45.8139
80;sync;1;0.918272;0.918272;0.918272
80;evalKnownDf;1;0;0;0
80;write;1;2.7572e-05;2.7572e-05;2.7572e-05
80;trace;1;0;0;0
80;calc_total;1;46.7322;46.7322;46.7322
0;total;1;134.81;134.81;134.81
0;total;1;134.701;134.701;134.701
81;compErr;1;1.862e-06;1.862e-06;1.862e-06
81;init;1;2.17177;2.17177;2.17177
81;update;1;46.0803;46.0803;46.0803
81;sync;1;0.451382;0.451382;0.451382
81;evalKnownDf;1;0;0;0
81;write;1;2.3546e-05;2.3546e-05;2.3546e-05
81;trace;1;0;0;0
81;calc_total;1;46.5317;46.5317;46.5317
0;total;1;134.799;134.799;134.799
0;total;1;134.7;134.7;134.7
82;compErr;1;1.47e-06;1.47e-06;1.47e-06
82;init;1;2.15545;2.15545;2.15545
82;update;1;45.9218;45.9218;45.9218
82;sync;1;1.24763;1.24763;1.24763
82;evalKnownDf;1;0;0;0
82;write;1;2.2182e-05;2.2182e-05;2.2182e-05
82;trace;1;0;0;0
82;calc_total;1;47.1694;47.1694;47.1694
0;total;1;134.81;134.81;134.81
0;total;1;134.701;134.701;134.701
83;compErr;1;3.676e-06;3.676e-06;3.676e-06
83;init;1;2.17148;2.17148;2.17148
83;update;1;45.9089;45.9089;45.9089
83;sync;1;0.223269;0.223269;0.223269
83;evalKnownDf;1;0;0;0
83;write;1;3.6769e-05;3.6769e-05;3.6769e-05
83;trace;1;0;0;0
83;calc_total;1;46.1322;46.1322;46.1322
0;total;1;134.809;134.809;134.809
0;total;1;134.7;134.7;134.7
84;compErr;1;2.303e-06;2.303e-06;2.303e-06
84;init;1;2.21275;2.21275;2.21275
84;update;1;45.4252;45.4252;45.4252
84;sync;1;2.76387;2.76387;2.76387
84;evalKnownDf;1;0;0;0
84;write;1;2.6318e-05;2.6318e-05;2.6318e-05
84;trace;1;0;0;0
84;calc_total;1;48.189;48.189;48.189
0;total;1;134.807;134.807;134.807
0;total;1;134.696;134.696;134.696
85;compErr;1;1.944e-06;1.944e-06;1.944e-06
85;init;1;2.20328;2.20328;2.20328
85;update;1;45.3675;45.3675;45.3675
85;sync;1;2.92965;2.92965;2.92965
85;evalKnownDf;1;0;0;0
85;write;1;2.7135e-05;2.7135e-05;2.7135e-05
85;trace;1;0;0;0
85;calc_total;1;48.2971;48.2971;48.2971
0;total;1;134.81;134.81;134.81
0;total;1;134.701;134.701;134.701
86;compErr;1;2.083e-06;2.083e-06;2.083e-06
86;init;1;2.14328;2.14328;2.14328
86;update;1;45.3873;45.3873;45.3873
86;sync;1;1.72261;1.72261;1.72261
86;evalKnownDf;1;0;0;0
86;write;1;3.0397e-05;3.0397e-05;3.0397e-05
86;trace;1;0;0;0
86;calc_total;1;47.1099;47.1099;47.1099
0;total;1;134.809;134.809;134.809
0;total;1;134.701;134.701;134.701
87;compErr;1;2.576e-06;2.576e-06;2.576e-06
87;init;1;2.14954;2.14954;2.14954
87;update;1;45.4299;45.4299;45.4299
87;sync;1;2.4231;2.4231;2.4231
87;evalKnownDf;1;0;0;0
87;write;1;2.4649e-05;2.4649e-05;2.4649e-05
87;trace;1;0;0;0
87;calc_total;1;47.853;47.853;47.853
0;total;1;134.809;134.809;134.809
0;total;1;134.696;134.696;134.696
88;compErr;1;2.211e-06;2.211e-06;2.211e-06
88;init;1;2.15082;2.15082;2.15082
88;update;1;45.3749;45.3749;45.3749
88;sync;1;2.19349;2.19349;2.19349
88;evalKnownDf;1;0;0;0
88;write;1;2.914e-05;2.914e-05;2.914e-05
88;trace;1;0;0;0
88;calc_total;1;47.5684;47.5684;47.5684
0;total;1;134.809;134.809;134.809
0;total;1;134.7;134.7;134.7
89;compErr;1;2.154e-06;2.154e-06;2.154e-06
89;init;1;2.13637;2.13637;2.13637
89;update;1;45.3779;45.3779;45.3779
89;sync;1;2.34122;2.34122;2.34122
89;evalKnownDf;1;0;0;0
89;write;1;2.5555e-05;2.5555e-05;2.5555e-05
89;trace;1;0;0;0
89;calc_total;1;47.7191;47.7191;47.7191
0;total;1;134.809;134.809;134.809
0;total;1;134.7;134.7;134.7
90;compErr;1;1.769e-06;1.769e-06;1.769e-06
90;init;1;2.1641;2.1641;2.1641
90;update;1;45.7431;45.7431;45.7431
90;sync;1;2.26457;2.26457;2.26457
90;evalKnownDf;1;0;0;0
90;write;1;2.4664e-05;2.4664e-05;2.4664e-05
90;trace;1;0;0;0
90;calc_total;1;48.0076;48.0076;48.0076
0;total;1;134.809;134.809;134.809
0;total;1;134.696;134.696;134.696
0;total;1;134.696;134.696;134.696
0;total;1;134.696;134.696;134.696
0;total;1;134.696;134.696;134.696
0;total;1;134.696;134.696;134.696
126;compErr;1;2.345e-06;2.345e-06;2.345e-06
126;init;1;2.18995;2.18995;2.18995
126;update;1;45.8403;45.8403;45.8403
126;sync;1;1.39495;1.39495;1.39495
126;evalKnownDf;1;0;0;0
126;write;1;2.8743e-05;2.8743e-05;2.8743e-05
126;trace;1;0;0;0
126;calc_total;1;47.2352;47.2352;47.2352
138;compErr;1;2.008e-06;2.008e-06;2.008e-06
138;init;1;2.1787;2.1787;2.1787
138;update;1;45.685;45.685;45.685
138;sync;1;1.22274;1.22274;1.22274
138;evalKnownDf;1;0;0;0
138;write;1;2.5138e-05;2.5138e-05;2.5138e-05
138;trace;1;0;0;0
138;calc_total;1;46.9077;46.9077;46.9077
128;compErr;1;1.833e-06;1.833e-06;1.833e-06
128;init;1;2.1475;2.1475;2.1475
128;update;1;45.6881;45.6881;45.6881
128;sync;1;0.783327;0.783327;0.783327
128;evalKnownDf;1;0;0;0
128;write;1;2.5896e-05;2.5896e-05;2.5896e-05
128;trace;1;0;0;0
128;calc_total;1;46.4714;46.4714;46.4714
0;total;1;134.847;134.847;134.847
0;total;1;134.849;134.849;134.849
122;compErr;1;1.542e-06;1.542e-06;1.542e-06
122;init;1;2.16722;2.16722;2.16722
122;update;1;45.7928;45.7928;45.7928
122;sync;1;1.73584;1.73584;1.73584
122;evalKnownDf;1;0;0;0
122;write;1;2.1433e-05;2.1433e-05;2.1433e-05
122;trace;1;0;0;0
122;calc_total;1;47.5286;47.5286;47.5286
0;total;1;134.848;134.848;134.848
0;total;1;134.847;134.847;134.847
124;compErr;1;2.111e-06;2.111e-06;2.111e-06
124;init;1;2.16485;2.16485;2.16485
124;update;1;45.7863;45.7863;45.7863
124;sync;1;1.15472;1.15472;1.15472
124;evalKnownDf;1;0;0;0
124;write;1;3.0636e-05;3.0636e-05;3.0636e-05
124;trace;1;0;0;0
124;calc_total;1;46.9411;46.9411;46.9411
0;total;1;134.849;134.849;134.849
0;total;1;134.847;134.847;134.847
0;total;1;134.847;134.847;134.847
127;compErr;1;1.894e-06;1.894e-06;1.894e-06
127;init;1;2.1623;2.1623;2.1623
127;update;1;45.7945;45.7945;45.7945
127;sync;1;3.04991;3.04991;3.04991
127;evalKnownDf;1;0;0;0
127;write;1;2.5489e-05;2.5489e-05;2.5489e-05
127;trace;1;0;0;0
127;calc_total;1;48.8444;48.8444;48.8444
0;total;1;134.849;134.849;134.849
0;total;1;134.847;134.847;134.847
129;compErr;1;1.529e-06;1.529e-06;1.529e-06
129;init;1;2.15536;2.15536;2.15536
129;update;1;45.8952;45.8952;45.8952
129;sync;1;1.19075;1.19075;1.19075
129;evalKnownDf;1;0;0;0
129;write;1;2.441e-05;2.441e-05;2.441e-05
129;trace;1;0;0;0
129;calc_total;1;47.086;47.086;47.086
0;total;1;134.847;134.847;134.847
0;total;1;134.849;134.849;134.849
0;total;1;134.847;134.847;134.847
132;compErr;1;1.854e-06;1.854e-06;1.854e-06
132;init;1;2.15692;2.15692;2.15692
132;update;1;45.4889;45.4889;45.4889
132;sync;1;1.15217;1.15217;1.15217
132;evalKnownDf;1;0;0;0
132;write;1;2.535e-05;2.535e-05;2.535e-05
132;trace;1;0;0;0
132;calc_total;1;46.6411;46.6411;46.6411
0;total;1;134.847;134.847;134.847
0;total;1;134.847;134.847;134.847
0;total;1;134.849;134.849;134.849
0;total;1;134.841;134.841;134.841
0;total;1;134.844;134.844;134.844
0;total;1;134.849;134.849;134.849
0;total;1;134.847;134.847;134.847
0;total;1;134.847;134.847;134.847
140;compErr;1;1.8e-06;1.8e-06;1.8e-06
140;init;1;2.16008;2.16008;2.16008
140;update;1;45.9246;45.9246;45.9246
140;sync;1;2.00381;2.00381;2.00381
140;evalKnownDf;1;0;0;0
140;write;1;2.1451e-05;2.1451e-05;2.1451e-05
140;trace;1;0;0;0
140;calc_total;1;47.9284;47.9284;47.9284
0;total;1;134.847;134.847;134.847
0;total;1;134.847;134.847;134.847
0;total;1;134.847;134.847;134.847
0;total;1;134.841;134.841;134.841
108;compErr;1;2.644e-06;2.644e-06;2.644e-06
108;init;1;2.16936;2.16936;2.16936
108;update;1;45.532;45.532;45.532
108;sync;1;2.33279;2.33279;2.33279
108;evalKnownDf;1;0;0;0
108;write;1;3.2535e-05;3.2535e-05;3.2535e-05
108;trace;1;0;0;0
108;calc_total;1;47.8648;47.8648;47.8648
189;compErr;1;1.856e-06;1.856e-06;1.856e-06
189;init;1;2.14751;2.14751;2.14751
189;update;1;46.2416;46.2416;46.2416
189;sync;1;1.58207;1.58207;1.58207
189;evalKnownDf;1;0;0;0
189;write;1;3.2534e-05;3.2534e-05;3.2534e-05
189;trace;1;0;0;0
189;calc_total;1;47.8237;47.8237;47.8237
158;compErr;1;2.066e-06;2.066e-06;2.066e-06
158;init;1;2.16896;2.16896;2.16896
158;update;1;45.7721;45.7721;45.7721
115;compErr;1;2.31e-06;2.31e-06;2.31e-06
115;init;1;2.21714;2.21714;2.21714
115;update;1;46.0608;46.0608;46.0608
115;sync;1;2.33594;2.33594;2.33594
115;evalKnownDf;1;0;0;0
115;write;1;2.5603e-05;2.5603e-05;2.5603e-05
115;trace;1;0;0;0
115;calc_total;1;48.3967;48.3967;48.3967
190;compErr;1;1.791e-06;1.791e-06;1.791e-06
190;init;1;2.14002;2.14002;2.14002
190;update;1;46.2258;46.2258;46.2258
190;sync;1;1.50803;1.50803;1.50803
190;evalKnownDf;1;0;0;0
190;write;1;2.3215e-05;2.3215e-05;2.3215e-05
190;trace;1;0;0;0
190;calc_total;1;47.7339;47.7339;47.7339
158;sync;1;0.475856;0.475856;0.475856
158;evalKnownDf;1;0;0;0
158;write;1;2.4757e-05;2.4757e-05;2.4757e-05
158;trace;1;0;0;0
158;calc_total;1;46.248;46.248;46.248
117;compErr;1;2.378e-06;2.378e-06;2.378e-06
117;init;1;2.13551;2.13551;2.13551
117;update;1;45.6536;45.6536;45.6536
117;sync;1;1.8766;1.8766;1.8766
117;evalKnownDf;1;0;0;0
117;write;1;2.9545e-05;2.9545e-05;2.9545e-05
117;trace;1;0;0;0
117;calc_total;1;47.5302;47.5302;47.5302
0;total;1;134.777;134.777;134.777
159;compErr;1;2.76e-06;2.76e-06;2.76e-06
159;init;1;2.20061;2.20061;2.20061
159;update;1;45.4962;45.4962;45.4962
159;sync;1;2.89992;2.89992;2.89992
159;evalKnownDf;1;0;0;0
159;write;1;3.3768e-05;3.3768e-05;3.3768e-05
159;trace;1;0;0;0
159;calc_total;1;48.3961;48.3961;48.3961
118;compErr;1;1.771e-06;1.771e-06;1.771e-06
118;init;1;2.13449;2.13449;2.13449
118;update;1;45.9491;45.9491;45.9491
118;sync;1;0.683388;0.683388;0.683388
118;evalKnownDf;1;0;0;0
118;write;1;2.2902e-05;2.2902e-05;2.2902e-05
118;trace;1;0;0;0
118;calc_total;1;46.6325;46.6325;46.6325
0;total;1;134.778;134.778;134.778
160;compErr;1;2.218e-06;2.218e-06;2.218e-06
160;init;1;2.13202;2.13202;2.13202
119;compErr;1;2.485e-06;2.485e-06;2.485e-06
119;init;1;2.15639;2.15639;2.15639
119;update;1;45.5728;45.5728;45.5728
119;sync;1;1.99636;1.99636;1.99636
119;evalKnownDf;1;0;0;0
119;write;1;2.8196e-05;2.8196e-05;2.8196e-05
119;trace;1;0;0;0
119;calc_total;1;47.5692;47.5692;47.5692
0;total;1;134.779;134.779;134.779
160;update;1;45.4335;45.4335;45.4335
160;sync;1;0.867894;0.867894;0.867894
160;evalKnownDf;1;0;0;0
160;write;1;3.0194e-05;3.0194e-05;3.0194e-05
160;trace;1;0;0;0
116;compErr;1;3.174e-06;3.174e-06;3.174e-06
116;init;1;2.2502;2.2502;2.2502
0;total;1;134.779;134.779;134.779
160;calc_total;1;46.3014;46.3014;46.3014
116;update;1;45.6219;45.6219;45.6219
116;sync;1;1.83633;1.83633;1.83633
116;evalKnownDf;1;0;0;0
116;write;1;2.7976e-05;2.7976e-05;2.7976e-05
116;trace;1;0;0;0
0;total;1;134.778;134.778;134.778
164;compErr;1;2.124e-06;2.124e-06;2.124e-06
164;init;1;2.16816;2.16816;2.16816
164;update;1;45.5454;45.5454;45.5454
164;sync;1;1.35315;1.35315;1.35315
164;evalKnownDf;1;0;0;0
164;write;1;2.563e-05;2.563e-05;2.563e-05
116;calc_total;1;47.4582;47.4582;47.4582
0;total;1;134.778;134.778;134.778
164;trace;1;0;0;0
164;calc_total;1;46.8985;46.8985;46.8985
0;total;1;134.826;134.826;134.826
0;total;1;134.778;134.778;134.778
166;compErr;1;2.199e-06;2.199e-06;2.199e-06
166;init;1;2.14192;2.14192;2.14192
166;update;1;45.6526;45.6526;45.6526
0;total;1;134.826;134.826;134.826
0;total;1;134.778;134.778;134.778
166;sync;1;1.16094;1.16094;1.16094
166;evalKnownDf;1;0;0;0
166;write;1;2.3238e-05;2.3238e-05;2.3238e-05
166;trace;1;0;0;0
166;calc_total;1;46.8135;46.8135;46.8135
0;total;1;134.826;134.826;134.826
0;total;1;134.778;134.778;134.778
146;compErr;1;1.991e-06;1.991e-06;1.991e-06
146;init;1;2.14676;2.14676;2.14676
0;total;1;134.826;134.826;134.826
0;total;1;134.778;134.778;134.778
146;update;1;45.5868;45.5868;45.5868
146;sync;1;2.39831;2.39831;2.39831
146;evalKnownDf;1;0;0;0
146;write;1;2.6259e-05;2.6259e-05;2.6259e-05
0;total;1;134.826;134.826;134.826
0;total;1;134.778;134.778;134.778
146;trace;1;0;0;0
146;calc_total;1;47.9851;47.9851;47.9851
0;total;1;134.826;134.826;134.826
0;total;1;134.778;134.778;134.778
0;total;1;134.802;134.802;134.802
0;total;1;134.826;134.826;134.826
180;compErr;1;2.294e-06;2.294e-06;2.294e-06
180;init;1;2.1368;2.1368;2.1368
180;update;1;45.7103;45.7103;45.7103
180;sync;1;1.1037;1.1037;1.1037
180;evalKnownDf;1;0;0;0
180;write;1;3.0529e-05;3.0529e-05;3.0529e-05
180;trace;1;0;0;0
180;calc_total;1;46.814;46.814;46.814
0;total;1;134.777;134.777;134.777
0;total;1;134.802;134.802;134.802
0;total;1;134.826;134.826;134.826
0;total;1;134.777;134.777;134.777
0;total;1;134.802;134.802;134.802
0;total;1;134.826;134.826;134.826
0;total;1;134.777;134.777;134.777
0;total;1;134.802;134.802;134.802
0;total;1;134.826;134.826;134.826
0;total;1;134.777;134.777;134.777
0;total;1;134.802;134.802;134.802
0;total;1;134.826;134.826;134.826
0;total;1;134.777;134.777;134.777
0;total;1;134.799;134.799;134.799
0;total;1;134.826;134.826;134.826
0;total;1;134.777;134.777;134.777
0;total;1;134.802;134.802;134.802
0;total;1;134.826;134.826;134.826
0;total;1;134.777;134.777;134.777
0;total;1;134.802;134.802;134.802
0;total;1;134.826;134.826;134.826
0;total;1;134.777;134.777;134.777
0;total;1;134.802;134.802;134.802
0;total;1;134.826;134.826;134.826
188;compErr;1;1.534e-06;1.534e-06;1.534e-06
188;init;1;2.15519;2.15519;2.15519
188;update;1;45.7362;45.7362;45.7362
188;sync;1;1.84465;1.84465;1.84465
188;evalKnownDf;1;0;0;0
188;write;1;2.581e-05;2.581e-05;2.581e-05
188;trace;1;0;0;0
188;calc_total;1;47.5808;47.5808;47.5808
0;total;1;134.777;134.777;134.777
0;total;1;134.799;134.799;134.799
0;total;1;134.826;134.826;134.826
0;total;1;134.777;134.777;134.777
0;total;1;134.802;134.802;134.802
0;total;1;134.826;134.826;134.826
0;total;1;134.777;134.777;134.777
0;total;1;134.802;134.802;134.802
0;total;1;134.826;134.826;134.826
191;compErr;1;2.168e-06;2.168e-06;2.168e-06
191;init;1;2.13252;2.13252;2.13252
191;update;1;46.2177;46.2177;46.2177
191;sync;1;1.23692;1.23692;1.23692
191;evalKnownDf;1;0;0;0
191;write;1;2.9027e-05;2.9027e-05;2.9027e-05
191;trace;1;0;0;0
191;calc_total;1;47.4546;47.4546;47.4546
0;total;1;134.777;134.777;134.777
0;total;1;134.802;134.802;134.802
0;total;1;134.826;134.826;134.826
0;total;1;134.802;134.802;134.802
0;total;1;134.826;134.826;134.826
0;total;1;134.799;134.799;134.799
0;total;1;134.826;134.826;134.826
0;total;1;134.799;134.799;134.799
0;total;1;134.826;134.826;134.826
0;total;1;134.799;134.799;134.799
0;total;1;134.826;134.826;134.826
0;total;1;134.799;134.799;134.799
0;total;1;134.826;134.826;134.826
0;total;1;134.802;134.802;134.802
0;total;1;134.802;134.802;134.802
0;total;1;134.799;134.799;134.799
0;total;1;134.799;134.799;134.799
0;total;1;134.797;134.797;134.797
167;compErr;1;2.732e-06;2.732e-06;2.732e-06
167;init;1;2.18469;2.18469;2.18469
167;update;1;45.9012;45.9012;45.9012
167;sync;1;1.97014;1.97014;1.97014
167;evalKnownDf;1;0;0;0
167;write;1;3.1184e-05;3.1184e-05;3.1184e-05
167;trace;1;0;0;0
167;calc_total;1;47.8714;47.8714;47.8714
0;total;1;134.802;134.802;134.802
66;compErr;1;2.008e-06;2.008e-06;2.008e-06
66;init;1;2.23153;2.23153;2.23153
66;update;1;46.025;46.025;46.025
66;sync;1;2.50571;2.50571;2.50571
66;evalKnownDf;1;0;0;0
66;write;1;1.9679e-05;1.9679e-05;1.9679e-05
66;trace;1;0;0;0
66;calc_total;1;48.5307;48.5307;48.5307
0;total;1;134.777;134.777;134.777
91;compErr;1;1.775e-06;1.775e-06;1.775e-06
91;init;1;2.17624;2.17624;2.17624
91;update;1;45.8387;45.8387;45.8387
91;sync;1;2.26242;2.26242;2.26242
91;evalKnownDf;1;0;0;0
91;write;1;2.3862e-05;2.3862e-05;2.3862e-05
91;trace;1;0;0;0
91;calc_total;1;48.1012;48.1012;48.1012
0;total;1;134.81;134.81;134.81
67;compErr;1;3.545e-06;3.545e-06;3.545e-06
67;init;1;2.20287;2.20287;2.20287
67;update;1;45.5329;45.5329;45.5329
67;sync;1;2.99313;2.99313;2.99313
67;evalKnownDf;1;0;0;0
67;write;1;2.5859e-05;2.5859e-05;2.5859e-05
67;trace;1;0;0;0
67;calc_total;1;48.526;48.526;48.526
0;total;1;134.776;134.776;134.776
92;compErr;1;2.282e-06;2.282e-06;2.282e-06
92;init;1;2.1338;2.1338;2.1338
92;update;1;45.5285;45.5285;45.5285
92;sync;1;1.04012;1.04012;1.04012
92;evalKnownDf;1;0;0;0
92;write;1;2.5471e-05;2.5471e-05;2.5471e-05
92;trace;1;0;0;0
92;calc_total;1;46.5686;46.5686;46.5686
0;total;1;134.804;134.804;134.804
68;compErr;1;1.619e-06;1.619e-06;1.619e-06
68;init;1;2.18767;2.18767;2.18767
68;update;1;45.7495;45.7495;45.7495
68;sync;1;1.5047;1.5047;1.5047
68;evalKnownDf;1;0;0;0
68;write;1;3.4693e-05;3.4693e-05;3.4693e-05
68;trace;1;0;0;0
68;calc_total;1;47.2542;47.2542;47.2542
0;total;1;134.78;134.78;134.78
93;compErr;1;1.974e-06;1.974e-06;1.974e-06
93;init;1;2.17851;2.17851;2.17851
93;update;1;45.4218;45.4218;45.4218
93;sync;1;2.45461;2.45461;2.45461
93;evalKnownDf;1;0;0;0
93;write;1;2.6015e-05;2.6015e-05;2.6015e-05
93;trace;1;0;0;0
93;calc_total;1;47.8764;47.8764;47.8764
0;total;1;134.81;134.81;134.81
69;compErr;1;2.203e-06;2.203e-06;2.203e-06
69;init;1;2.2134;2.2134;2.2134
69;update;1;45.5678;45.5678;45.5678
69;sync;1;2.74505;2.74505;2.74505
69;evalKnownDf;1;0;0;0
69;write;1;2.8188e-05;2.8188e-05;2.8188e-05
69;trace;1;0;0;0
69;calc_total;1;48.3129;48.3129;48.3129
0;total;1;134.78;134.78;134.78
94;compErr;1;2.254e-06;2.254e-06;2.254e-06
94;init;1;2.18775;2.18775;2.18775
94;update;1;45.6385;45.6385;45.6385
94;sync;1;1.22812;1.22812;1.22812
94;evalKnownDf;1;0;0;0
94;write;1;2.2004e-05;2.2004e-05;2.2004e-05
94;trace;1;0;0;0
94;calc_total;1;46.8667;46.8667;46.8667
0;total;1;134.809;134.809;134.809
70;compErr;1;2.586e-06;2.586e-06;2.586e-06
70;init;1;2.13343;2.13343;2.13343
70;update;1;45.5261;45.5261;45.5261
70;sync;1;1.55247;1.55247;1.55247
70;evalKnownDf;1;0;0;0
70;write;1;2.4114e-05;2.4114e-05;2.4114e-05
70;trace;1;0;0;0
70;calc_total;1;47.0785;47.0785;47.0785
0;total;1;134.776;134.776;134.776
95;compErr;1;1.978e-06;1.978e-06;1.978e-06
95;init;1;2.20241;2.20241;2.20241
95;update;1;45.7872;45.7872;45.7872
95;sync;1;2.33387;2.33387;2.33387
95;evalKnownDf;1;0;0;0
95;write;1;2.6878e-05;2.6878e-05;2.6878e-05
95;trace;1;0;0;0
95;calc_total;1;48.1211;48.1211;48.1211
0;total;1;134.81;134.81;134.81
71;compErr;1;2.883e-06;2.883e-06;2.883e-06
71;init;1;2.13747;2.13747;2.13747
71;update;1;46.0441;46.0441;46.0441
71;sync;1;1.45875;1.45875;1.45875
71;evalKnownDf;1;0;0;0
71;write;1;2.9621e-05;2.9621e-05;2.9621e-05
71;trace;1;0;0;0
71;calc_total;1;47.5028;47.5028;47.5028
0;total;1;134.776;134.776;134.776
SCAFES
REMARK: No time step width tau was specified.
 Set tau=1.0 and proceeded. 

Energy start: 4800
Energy end  : 4742.49
# unit_id;function_name;num_calls;avg_runtime;min_runtime;max_runtime
9;compErr;1;2.037e-06;2.037e-06;2.037e-06
9;init;1;2.17831;2.17831;2.17831
9;update;1;45.7061;45.7061;45.7061
9;sync;1;0.535338;0.535338;0.535338
9;evalKnownDf;1;0;0;0
9;write;1;2.338e-05;2.338e-05;2.338e-05
9;trace;1;0;0;0
9;calc_total;1;46.2415;46.2415;46.2415
11;compErr;1;2.072e-06;2.072e-06;2.072e-06
11;init;1;2.15178;2.15178;2.15178
11;update;1;45.6837;45.6837;45.6837
11;sync;1;0.335401;0.335401;0.335401
11;evalKnownDf;1;0;0;0
11;write;1;2.6911e-05;2.6911e-05;2.6911e-05
11;trace;1;0;0;0
11;calc_total;1;46.0191;46.0191;46.0191
57;compErr;1;1.22e-06;1.22e-06;1.22e-06
57;init;1;2.19733;2.19733;2.19733
57;update;1;46.4213;46.4213;46.4213
57;sync;1;0.0390135;0.0390135;0.0390135
57;evalKnownDf;1;0;0;0
57;write;1;1.7836e-05;1.7836e-05;1.7836e-05
57;trace;1;0;0;0
57;calc_total;1;46.4604;46.4604;46.4604
25;compErr;1;2.051e-06;2.051e-06;2.051e-06
25;init;1;2.15905;2.15905;2.15905
25;update;1;45.592;45.592;45.592
25;sync;1;3.69152;3.69152;3.69152
25;evalKnownDf;1;0;0;0
25;write;1;2.52e-05;2.52e-05;2.52e-05
25;trace;1;0;0;0
25;calc_total;1;49.2835;49.2835;49.2835
0;compErr;1;1.765e-06;1.765e-06;1.765e-06
0;init;1;2.14843;2.14843;2.14843
0;update;1;45.5376;45.5376;45.5376
0;sync;1;0.293063;0.293063;0.293063
0;evalKnownDf;1;0;0;0
0;write;1;2.9129e-05;2.9129e-05;2.9129e-05
0;trace;1;0;0;0
0;calc_total;1;45.8307;45.8307;45.8307
89;compErr;1;2.092e-06;2.092e-06;2.092e-06
89;init;1;2.18231;2.18231;2.18231
89;update;1;45.8124;45.8124;45.8124
89;sync;1;2.94502;2.94502;2.94502
89;evalKnownDf;1;0;0;0
89;write;1;2.4996e-05;2.4996e-05;2.4996e-05
89;trace;1;0;0;0
89;calc_total;1;48.7575;48.7575;48.7575
121;compErr;1;3.427e-06;3.427e-06;3.427e-06
121;init;1;2.16987;2.16987;2.16987
121;update;1;45.5875;45.5875;45.5875
121;sync;1;1.9993;1.9993;1.9993
121;evalKnownDf;1;0;0;0
121;write;1;2.9508e-05;2.9508e-05;2.9508e-05
121;trace;1;0;0;0
121;calc_total;1;47.5868;47.5868;47.5868
59;compErr;1;1.688e-06;1.688e-06;1.688e-06
59;init;1;2.25885;2.25885;2.25885
59;update;1;46.3298;46.3298;46.3298
59;sync;1;0.399126;0.399126;0.399126
59;evalKnownDf;1;0;0;0
59;write;1;2.5642e-05;2.5642e-05;2.5642e-05
59;trace;1;0;0;0
59;calc_total;1;46.7289;46.7289;46.7289
168;compErr;1;1.578e-06;1.578e-06;1.578e-06
168;init;1;2.1694;2.1694;2.1694
168;update;1;45.9698;45.9698;45.9698
168;sync;1;1.59563;1.59563;1.59563
168;evalKnownDf;1;0;0;0
168;write;1;2.4266e-05;2.4266e-05;2.4266e-05
168;trace;1;0;0;0
168;calc_total;1;47.5654;47.5654;47.5654
153;compErr;1;2.002e-06;2.002e-06;2.002e-06
153;init;1;2.2422;2.2422;2.2422
153;update;1;45.6428;45.6428;45.6428
153;sync;1;1.19726;1.19726;1.19726
153;evalKnownDf;1;0;0;0
153;write;1;2.7365e-05;2.7365e-05;2.7365e-05
153;trace;1;0;0;0
153;calc_total;1;46.8401;46.8401;46.8401
27;compErr;1;1.893e-06;1.893e-06;1.893e-06
27;init;1;2.18423;2.18423;2.18423
27;update;1;46.0172;46.0172;46.0172
27;sync;1;0.321977;0.321977;0.321977
27;evalKnownDf;1;0;0;0
27;write;1;2.3902e-05;2.3902e-05;2.3902e-05
27;trace;1;0;0;0
27;calc_total;1;46.3392;46.3392;46.3392
1;compErr;1;1.092e-06;1.092e-06;1.092e-06
1;init;1;2.14948;2.14948;2.14948
1;update;1;45.8556;45.8556;45.8556
1;sync;1;0.315873;0.315873;0.315873
1;evalKnownDf;1;0;0;0
1;write;1;2.1954e-05;2.1954e-05;2.1954e-05
1;trace;1;0;0;0
1;calc_total;1;46.1715;46.1715;46.1715
75;compErr;1;4.262e-06;4.262e-06;4.262e-06
75;init;1;2.17699;2.17699;2.17699
75;update;1;45.5937;45.5937;45.5937
75;sync;1;0.914064;0.914064;0.914064
75;evalKnownDf;1;0;0;0
75;write;1;2.7339e-05;2.7339e-05;2.7339e-05
75;trace;1;0;0;0
75;calc_total;1;46.5078;46.5078;46.5078
123;compErr;1;2.548e-06;2.548e-06;2.548e-06
123;init;1;2.15177;2.15177;2.15177
123;update;1;45.647;45.647;45.647
123;sync;1;1.10442;1.10442;1.10442
123;evalKnownDf;1;0;0;0
123;write;1;3.0609e-05;3.0609e-05;3.0609e-05
123;trace;1;0;0;0
123;calc_total;1;46.7515;46.7515;46.7515
48;compErr;1;2.094e-06;2.094e-06;2.094e-06
48;init;1;2.15932;2.15932;2.15932
48;update;1;45.9355;45.9355;45.9355
48;sync;1;0.358548;0.358548;0.358548
48;evalKnownDf;1;0;0;0
48;write;1;2.3972e-05;2.3972e-05;2.3972e-05
48;trace;1;0;0;0
48;calc_total;1;46.2941;46.2941;46.2941
169;compErr;1;1.616e-06;1.616e-06;1.616e-06
169;init;1;2.18029;2.18029;2.18029
169;update;1;46.0033;46.0033;46.0033
169;sync;1;2.38948;2.38948;2.38948
169;evalKnownDf;1;0;0;0
169;write;1;2.4523e-05;2.4523e-05;2.4523e-05
169;trace;1;0;0;0
169;calc_total;1;48.3928;48.3928;48.3928
145;compErr;1;1.401e-06;1.401e-06;1.401e-06
145;init;1;2.15897;2.15897;2.15897
145;update;1;45.9245;45.9245;45.9245
145;sync;1;0.203853;0.203853;0.203853
145;evalKnownDf;1;0;0;0
145;write;1;2.5234e-05;2.5234e-05;2.5234e-05
145;trace;1;0;0;0
145;calc_total;1;46.1284;46.1284;46.1284
41;compErr;1;2.411e-06;2.411e-06;2.411e-06
41;init;1;2.1563;2.1563;2.1563
41;update;1;46.0467;46.0467;46.0467
2;compErr;1;1.701e-06;1.701e-06;1.701e-06
2;init;1;2.15551;2.15551;2.15551
2;update;1;45.4295;45.4295;45.4295
2;sync;1;3.01746;3.01746;3.01746
2;evalKnownDf;1;0;0;0
2;write;1;2.3591e-05;2.3591e-05;2.3591e-05
2;trace;1;0;0;0
2;calc_total;1;48.4469;48.4469;48.4469
73;compErr;1;2.042e-06;2.042e-06;2.042e-06
73;init;1;2.19127;2.19127;2.19127
73;update;1;45.8086;45.8086;45.8086
73;sync;1;1.83992;1.83992;1.83992
73;evalKnownDf;1;0;0;0
73;write;1;2.6289e-05;2.6289e-05;2.6289e-05
73;trace;1;0;0;0
73;calc_total;1;47.6485;47.6485;47.6485
137;compErr;1;1.816e-06;1.816e-06;1.816e-06
137;init;1;2.16994;2.16994;2.16994
137;update;1;45.736;45.736;45.736
137;sync;1;1.14523;1.14523;1.14523
137;evalKnownDf;1;0;0;0
137;write;1;2.8508e-05;2.8508e-05;2.8508e-05
137;trace;1;0;0;0
137;calc_total;1;46.8813;46.8813;46.8813
49;compErr;1;1.49e-06;1.49e-06;1.49e-06
49;init;1;2.20413;2.20413;2.20413
49;update;1;45.8212;45.8212;45.8212
49;sync;1;2.03929;2.03929;2.03929
49;evalKnownDf;1;0;0;0
49;write;1;2.4879e-05;2.4879e-05;2.4879e-05
49;trace;1;0;0;0
49;calc_total;1;47.8605;47.8605;47.8605
170;compErr;1;1.726e-06;1.726e-06;1.726e-06
170;init;1;2.16955;2.16955;2.16955
170;update;1;46.0844;46.0844;46.0844
170;sync;1;1.92321;1.92321;1.92321
170;evalKnownDf;1;0;0;0
170;write;1;2.3952e-05;2.3952e-05;2.3952e-05
170;trace;1;0;0;0
170;calc_total;1;48.0076;48.0076;48.0076
147;compErr;1;1.973e-06;1.973e-06;1.973e-06
147;init;1;2.25906;2.25906;2.25906
147;update;1;46.1958;46.1958;46.1958
147;sync;1;0.456153;0.456153;0.456153
147;evalKnownDf;1;0;0;0
147;write;1;2.0358e-05;2.0358e-05;2.0358e-05
147;trace;1;0;0;0
147;calc_total;1;46.6519;46.6519;46.6519
43;compErr;1;2.264e-06;2.264e-06;2.264e-06
43;init;1;2.13585;2.13585;2.13585
43;update;1;45.9352;45.9352;45.9352
43;sync;1;1.26306;1.26306;1.26306
43;evalKnownDf;1;0;0;0
3;compErr;1;2.269e-06;2.269e-06;2.269e-06
3;init;1;2.16517;2.16517;2.16517
3;update;1;45.6941;45.6941;45.6941
3;sync;1;2.55421;2.55421;2.55421
3;evalKnownDf;1;0;0;0
3;write;1;2.7776e-05;2.7776e-05;2.7776e-05
3;trace;1;0;0;0
3;calc_total;1;48.2483;48.2483;48.2483
91;compErr;1;3.392e-06;3.392e-06;3.392e-06
91;init;1;2.15958;2.15958;2.15958
91;update;1;45.8518;45.8518;45.8518
91;sync;1;2.8446;2.8446;2.8446
91;evalKnownDf;1;0;0;0
91;write;1;2.8484e-05;2.8484e-05;2.8484e-05
91;trace;1;0;0;0
91;calc_total;1;48.6965;48.6965;48.6965
139;compErr;1;1.96e-06;1.96e-06;1.96e-06
139;init;1;2.16638;2.16638;2.16638
139;update;1;45.7326;45.7326;45.7326
139;sync;1;2.08027;2.08027;2.08027
139;evalKnownDf;1;0;0;0
139;write;1;2.8342e-05;2.8342e-05;2.8342e-05
139;trace;1;0;0;0
139;calc_total;1;47.8129;47.8129;47.8129
50;compErr;1;1.815e-06;1.815e-06;1.815e-06
50;init;1;2.17274;2.17274;2.17274
50;update;1;45.8662;45.8662;45.8662
50;sync;1;0.762892;0.762892;0.762892
50;evalKnownDf;1;0;0;0
50;write;1;2.2582e-05;2.2582e-05;2.2582e-05
50;trace;1;0;0;0
50;calc_total;1;46.6291;46.6291;46.6291
171;compErr;1;1.369e-06;1.369e-06;1.369e-06
171;init;1;2.15832;2.15832;2.15832
171;update;1;46.2657;46.2657;46.2657
171;sync;1;0.0324034;0.0324034;0.0324034
171;evalKnownDf;1;0;0;0
171;write;1;2.1125e-05;2.1125e-05;2.1125e-05
171;trace;1;0;0;0
171;calc_total;1;46.2981;46.2981;46.2981
149;compErr;1;2.62e-06;2.62e-06;2.62e-06
149;init;1;2.16328;2.16328;2.16328
149;update;1;45.6034;45.6034;45.6034
149;sync;1;3.05831;3.05831;3.05831
149;evalKnownDf;1;0;0;0
149;write;1;2.3519e-05;2.3519e-05;2.3519e-05
149;trace;1;0;0;0
149;calc_total;1;48.6617;48.6617;48.6617
41;sync;1;1.92418;1.92418;1.92418
41;evalKnownDf;1;0;0;0
41;write;1;2.442e-05;2.442e-05;2.442e-05
41;trace;1;0;0;0
41;calc_total;1;47.9708;47.9708;47.9708
4;compErr;1;2.027e-06;2.027e-06;2.027e-06
4;init;1;2.19126;2.19126;2.19126
4;update;1;45.3728;45.3728;45.3728
4;sync;1;0.992216;0.992216;0.992216
4;evalKnownDf;1;0;0;0
4;write;1;3.7471e-05;3.7471e-05;3.7471e-05
4;trace;1;0;0;0
4;calc_total;1;46.365;46.365;46.365
72;compErr;1;3.284e-06;3.284e-06;3.284e-06
72;init;1;2.15478;2.15478;2.15478
72;update;1;45.5083;45.5083;45.5083
72;sync;1;0.470793;0.470793;0.470793
72;evalKnownDf;1;0;0;0
72;write;1;2.8882e-05;2.8882e-05;2.8882e-05
72;trace;1;0;0;0
72;calc_total;1;45.9791;45.9791;45.9791
129;compErr;1;1.707e-06;1.707e-06;1.707e-06
129;init;1;2.17116;2.17116;2.17116
129;update;1;45.7301;45.7301;45.7301
129;sync;1;2.66407;2.66407;2.66407
129;evalKnownDf;1;0;0;0
129;write;1;2.5354e-05;2.5354e-05;2.5354e-05
51;compErr;1;2.223e-06;2.223e-06;2.223e-06
51;init;1;2.1655;2.1655;2.1655
51;update;1;46.3642;46.3642;46.3642
51;sync;1;0.245163;0.245163;0.245163
51;evalKnownDf;1;0;0;0
51;write;1;2.2011e-05;2.2011e-05;2.2011e-05
51;trace;1;0;0;0
51;calc_total;1;46.6093;46.6093;46.6093
172;compErr;1;1.504e-06;1.504e-06;1.504e-06
172;init;1;2.16715;2.16715;2.16715
172;update;1;45.8447;45.8447;45.8447
172;sync;1;2.72685;2.72685;2.72685
172;evalKnownDf;1;0;0;0
172;write;1;2.4841e-05;2.4841e-05;2.4841e-05
172;trace;1;0;0;0
172;calc_total;1;48.5715;48.5715;48.5715
151;compErr;1;1.868e-06;1.868e-06;1.868e-06
151;init;1;2.23173;2.23173;2.23173
151;update;1;45.7609;45.7609;45.7609
151;sync;1;1.13018;1.13018;1.13018
151;evalKnownDf;1;0;0;0
151;write;1;2.5487e-05;2.5487e-05;2.5487e-05
151;trace;1;0;0;0
151;calc_total;1;46.8911;46.8911;46.8911
43;write;1;2.9247e-05;2.9247e-05;2.9247e-05
43;trace;1;0;0;0
43;calc_total;1;47.1983;47.1983;47.1983
5;compErr;1;1.994e-06;1.994e-06;1.994e-06
5;init;1;2.1399;2.1399;2.1399
5;update;1;45.6888;45.6888;45.6888
5;sync;1;0.660238;0.660238;0.660238
5;evalKnownDf;1;0;0;0
5;write;1;2.8125e-05;2.8125e-05;2.8125e-05
5;trace;1;0;0;0
5;calc_total;1;46.349;46.349;46.349
74;compErr;1;2.243e-06;2.243e-06;2.243e-06
74;init;1;2.24921;2.24921;2.24921
74;update;1;45.6904;45.6904;45.6904
74;sync;1;0.946174;0.946174;0.946174
74;evalKnownDf;1;0;0;0
74;write;1;3.3597e-05;3.3597e-05;3.3597e-05
74;trace;1;0;0;0
74;calc_total;1;46.6366;46.6366;46.6366
129;trace;1;0;0;0
129;calc_total;1;48.3942;48.3942;48.3942
53;compErr;1;1.767e-06;1.767e-06;1.767e-06
53;init;1;2.24689;2.24689;2.24689
53;update;1;45.7749;45.7749;45.7749
53;sync;1;1.38921;1.38921;1.38921
53;evalKnownDf;1;0;0;0
53;write;1;2.3011e-05;2.3011e-05;2.3011e-05
53;trace;1;0;0;0
53;calc_total;1;47.1641;47.1641;47.1641
173;compErr;1;1.654e-06;1.654e-06;1.654e-06
173;init;1;2.14919;2.14919;2.14919
173;update;1;46.1907;46.1907;46.1907
173;sync;1;0.851697;0.851697;0.851697
173;evalKnownDf;1;0;0;0
173;write;1;2.2947e-05;2.2947e-05;2.2947e-05
173;trace;1;0;0;0
173;calc_total;1;47.0424;47.0424;47.0424
155;compErr;1;2.497e-06;2.497e-06;2.497e-06
155;init;1;2.21634;2.21634;2.21634
155;update;1;46.0163;46.0163;46.0163
155;sync;1;0.468698;0.468698;0.468698
155;evalKnownDf;1;0;0;0
155;write;1;2.623e-05;2.623e-05;2.623e-05
155;trace;1;0;0;0
155;calc_total;1;46.485;46.485;46.485
33;compErr;1;1.865e-06;1.865e-06;1.865e-06
33;init;1;2.21385;2.21385;2.21385
33;update;1;45.7023;45.7023;45.7023
33;sync;1;1.38636;1.38636;1.38636
33;evalKnownDf;1;0;0;0
33;write;1;2.4961e-05;2.4961e-05;2.4961e-05
33;trace;1;0;0;0
33;calc_total;1;47.0886;47.0886;47.0886
6;compErr;1;2.355e-06;2.355e-06;2.355e-06
6;init;1;2.23965;2.23965;2.23965
6;update;1;45.5082;45.5082;45.5082
6;sync;1;1.08636;1.08636;1.08636
6;evalKnownDf;1;0;0;0
6;write;1;2.628e-05;2.628e-05;2.628e-05
6;trace;1;0;0;0
6;calc_total;1;46.5945;46.5945;46.5945
76;compErr;1;1.648e-06;1.648e-06;1.648e-06
76;init;1;2.24873;2.24873;2.24873
76;update;1;46.202;46.202;46.202
76;sync;1;0.392992;0.392992;0.392992
76;evalKnownDf;1;0;0;0
76;write;1;2.1381e-05;2.1381e-05;2.1381e-05
76;trace;1;0;0;0
76;calc_total;1;46.595;46.595;46.595
125;compErr;1;2.439e-06;2.439e-06;2.439e-06
125;init;1;2.15053;2.15053;2.15053
125;update;1;45.9577;45.9577;45.9577
125;sync;1;1.01885;1.01885;1.01885
125;evalKnownDf;1;0;0;0
125;write;1;2.9867e-05;2.9867e-05;2.9867e-05
125;trace;1;0;0;0
125;calc_total;1;46.9765;46.9765;46.9765
54;compErr;1;1.75e-06;1.75e-06;1.75e-06
54;init;1;2.25575;2.25575;2.25575
54;update;1;46.331;46.331;46.331
54;sync;1;0.502654;0.502654;0.502654
54;evalKnownDf;1;0;0;0
54;write;1;2.1625e-05;2.1625e-05;2.1625e-05
54;trace;1;0;0;0
54;calc_total;1;46.8336;46.8336;46.8336
175;compErr;1;1.539e-06;1.539e-06;1.539e-06
175;init;1;2.15195;2.15195;2.15195
175;update;1;46.2685;46.2685;46.2685
175;sync;1;0.423103;0.423103;0.423103
175;evalKnownDf;1;0;0;0
175;write;1;2.4919e-05;2.4919e-05;2.4919e-05
175;trace;1;0;0;0
175;calc_total;1;46.6916;46.6916;46.6916
157;compErr;1;3.012e-06;3.012e-06;3.012e-06
157;init;1;2.18212;2.18212;2.18212
157;update;1;45.8158;45.8158;45.8158
157;sync;1;2.77024;2.77024;2.77024
157;evalKnownDf;1;0;0;0
157;write;1;2.858e-05;2.858e-05;2.858e-05
157;trace;1;0;0;0
157;calc_total;1;48.586;48.586;48.586
29;compErr;1;1.749e-06;1.749e-06;1.749e-06
29;init;1;2.18011;2.18011;2.18011
29;update;1;46.148;46.148;46.148
29;sync;1;0.339085;0.339085;0.339085
29;evalKnownDf;1;0;0;0
29;write;1;2.4125e-05;2.4125e-05;2.4125e-05
29;trace;1;0;0;0
29;calc_total;1;46.4871;46.4871;46.4871
7;compErr;1;1.819e-06;1.819e-06;1.819e-06
7;init;1;2.20135;2.20135;2.20135
7;update;1;45.6478;45.6478;45.6478
7;sync;1;0.931598;0.931598;0.931598
7;evalKnownDf;1;0;0;0
7;write;1;2.7239e-05;2.7239e-05;2.7239e-05
7;trace;1;0;0;0
7;calc_total;1;46.5794;46.5794;46.5794
77;compErr;1;2.564e-06;2.564e-06;2.564e-06
77;init;1;2.23528;2.23528;2.23528
77;update;1;46.0382;46.0382;46.0382
77;sync;1;0.752454;0.752454;0.752454
77;evalKnownDf;1;0;0;0
77;write;1;2.6697e-05;2.6697e-05;2.6697e-05
77;trace;1;0;0;0
77;calc_total;1;46.7907;46.7907;46.7907
127;compErr;1;1.94e-06;1.94e-06;1.94e-06
127;init;1;2.15978;2.15978;2.15978
127;update;1;45.7238;45.7238;45.7238
127;sync;1;2.47137;2.47137;2.47137
127;evalKnownDf;1;0;0;0
127;write;1;3.236e-05;3.236e-05;3.236e-05
127;trace;1;0;0;0
127;calc_total;1;48.1952;48.1952;48.1952
55;compErr;1;1.041e-06;1.041e-06;1.041e-06
55;init;1;2.20884;2.20884;2.20884
55;update;1;46.3757;46.3757;46.3757
55;sync;1;0.485838;0.485838;0.485838
55;evalKnownDf;1;0;0;0
55;write;1;1.9863e-05;1.9863e-05;1.9863e-05
55;trace;1;0;0;0
55;calc_total;1;46.8616;46.8616;46.8616
176;compErr;1;1.285e-06;1.285e-06;1.285e-06
176;init;1;2.18444;2.18444;2.18444
176;update;1;46.306;46.306;46.306
176;sync;1;0.366067;0.366067;0.366067
176;evalKnownDf;1;0;0;0
176;write;1;2.1151e-05;2.1151e-05;2.1151e-05
176;trace;1;0;0;0
176;calc_total;1;46.6721;46.6721;46.6721
159;compErr;1;1.822e-06;1.822e-06;1.822e-06
159;init;1;2.1954;2.1954;2.1954
159;update;1;45.847;45.847;45.847
159;sync;1;2.21208;2.21208;2.21208
159;evalKnownDf;1;0;0;0
159;write;1;2.4971e-05;2.4971e-05;2.4971e-05
159;trace;1;0;0;0
159;calc_total;1;48.059;48.059;48.059
31;compErr;1;1.915e-06;1.915e-06;1.915e-06
31;init;1;2.19763;2.19763;2.19763
31;update;1;46.0064;46.0064;46.0064
31;sync;1;0.67682;0.67682;0.67682
31;evalKnownDf;1;0;0;0
31;write;1;2.3384e-05;2.3384e-05;2.3384e-05
31;trace;1;0;0;0
31;calc_total;1;46.6833;46.6833;46.6833
8;compErr;1;1.701e-06;1.701e-06;1.701e-06
8;init;1;2.16165;2.16165;2.16165
8;update;1;45.7189;45.7189;45.7189
8;sync;1;1.45326;1.45326;1.45326
8;evalKnownDf;1;0;0;0
8;write;1;2.2512e-05;2.2512e-05;2.2512e-05
8;trace;1;0;0;0
8;calc_total;1;47.1721;47.1721;47.1721
79;compErr;1;1.82e-06;1.82e-06;1.82e-06
79;init;1;2.18381;2.18381;2.18381
79;update;1;46.0582;46.0582;46.0582
79;sync;1;1.88204;1.88204;1.88204
79;evalKnownDf;1;0;0;0
79;write;1;2.3291e-05;2.3291e-05;2.3291e-05
79;trace;1;0;0;0
79;calc_total;1;47.9403;47.9403;47.9403
131;compErr;1;2.766e-06;2.766e-06;2.766e-06
131;init;1;2.16648;2.16648;2.16648
131;update;1;45.5206;45.5206;45.5206
131;sync;1;0.924919;0.924919;0.924919
131;evalKnownDf;1;0;0;0
131;write;1;3.6016e-05;3.6016e-05;3.6016e-05
131;trace;1;0;0;0
131;calc_total;1;46.4455;46.4455;46.4455
56;compErr;1;1.131e-06;1.131e-06;1.131e-06
56;init;1;2.16228;2.16228;2.16228
56;update;1;46.0879;46.0879;46.0879
56;sync;1;0.425614;0.425614;0.425614
56;evalKnownDf;1;0;0;0
56;write;1;2.2574e-05;2.2574e-05;2.2574e-05
56;trace;1;0;0;0
56;calc_total;1;46.5135;46.5135;46.5135
177;compErr;1;1.522e-06;1.522e-06;1.522e-06
177;init;1;2.19202;2.19202;2.19202
177;update;1;46.028;46.028;46.028
177;sync;1;0.447592;0.447592;0.447592
177;evalKnownDf;1;0;0;0
177;write;1;2.5482e-05;2.5482e-05;2.5482e-05
177;trace;1;0;0;0
177;calc_total;1;46.4756;46.4756;46.4756
161;compErr;1;2.338e-06;2.338e-06;2.338e-06
161;init;1;2.16108;2.16108;2.16108
161;update;1;45.8455;45.8455;45.8455
161;sync;1;3.01008;3.01008;3.01008
161;evalKnownDf;1;0;0;0
161;write;1;3.1137e-05;3.1137e-05;3.1137e-05
161;trace;1;0;0;0
161;calc_total;1;48.8556;48.8556;48.8556
35;compErr;1;1.873e-06;1.873e-06;1.873e-06
35;init;1;2.2083;2.2083;2.2083
35;update;1;45.8121;45.8121;45.8121
35;sync;1;0.662331;0.662331;0.662331
35;evalKnownDf;1;0;0;0
35;write;1;2.7705e-05;2.7705e-05;2.7705e-05
35;trace;1;0;0;0
35;calc_total;1;46.4745;46.4745;46.4745
10;compErr;1;2.568e-06;2.568e-06;2.568e-06
10;init;1;2.19899;2.19899;2.19899
10;update;1;45.6684;45.6684;45.6684
10;sync;1;0.717703;0.717703;0.717703
10;evalKnownDf;1;0;0;0
10;write;1;2.346e-05;2.346e-05;2.346e-05
10;trace;1;0;0;0
10;calc_total;1;46.3861;46.3861;46.3861
80;compErr;1;1.86e-06;1.86e-06;1.86e-06
80;init;1;2.20228;2.20228;2.20228
80;update;1;46.201;46.201;46.201
80;sync;1;0.0897244;0.0897244;0.0897244
80;evalKnownDf;1;0;0;0
80;write;1;2.3783e-05;2.3783e-05;2.3783e-05
80;trace;1;0;0;0
80;calc_total;1;46.2907;46.2907;46.2907
133;compErr;1;1.988e-06;1.988e-06;1.988e-06
133;init;1;2.16951;2.16951;2.16951
133;update;1;45.4756;45.4756;45.4756
133;sync;1;1.05282;1.05282;1.05282
133;evalKnownDf;1;0;0;0
133;write;1;2.3659e-05;2.3659e-05;2.3659e-05
133;trace;1;0;0;0
133;calc_total;1;46.5284;46.5284;46.5284
58;compErr;1;1.897e-06;1.897e-06;1.897e-06
58;init;1;2.22231;2.22231;2.22231
58;update;1;46.0689;46.0689;46.0689
58;sync;1;1.10362;1.10362;1.10362
58;evalKnownDf;1;0;0;0
58;write;1;2.3379e-05;2.3379e-05;2.3379e-05
58;trace;1;0;0;0
58;calc_total;1;47.1725;47.1725;47.1725
178;compErr;1;2.207e-06;2.207e-06;2.207e-06
178;init;1;2.17644;2.17644;2.17644
178;update;1;45.9964;45.9964;45.9964
178;sync;1;2.01764;2.01764;2.01764
178;evalKnownDf;1;0;0;0
178;write;1;2.5351e-05;2.5351e-05;2.5351e-05
178;trace;1;0;0;0
178;calc_total;1;48.0141;48.0141;48.0141
163;compErr;1;3.442e-06;3.442e-06;3.442e-06
163;init;1;2.1311;2.1311;2.1311
163;update;1;45.2999;45.2999;45.2999
163;sync;1;2.19954;2.19954;2.19954
163;evalKnownDf;1;0;0;0
163;write;1;3.2595e-05;3.2595e-05;3.2595e-05
163;trace;1;0;0;0
163;calc_total;1;47.4995;47.4995;47.4995
45;compErr;1;2.571e-06;2.571e-06;2.571e-06
45;init;1;2.16717;2.16717;2.16717
45;update;1;45.5467;45.5467;45.5467
45;sync;1;2.91086;2.91086;2.91086
45;evalKnownDf;1;0;0;0
45;write;1;3.0472e-05;3.0472e-05;3.0472e-05
45;trace;1;0;0;0
45;calc_total;1;48.4575;48.4575;48.4575
12;compErr;1;2.09e-06;2.09e-06;2.09e-06
12;init;1;2.16818;2.16818;2.16818
12;update;1;45.5669;45.5669;45.5669
12;sync;1;2.76228;2.76228;2.76228
12;evalKnownDf;1;0;0;0
12;write;1;3.1886e-05;3.1886e-05;3.1886e-05
12;trace;1;0;0;0
12;calc_total;1;48.3292;48.3292;48.3292
81;compErr;1;3.293e-06;3.293e-06;3.293e-06
81;init;1;2.15949;2.15949;2.15949
81;update;1;45.776;45.776;45.776
81;sync;1;0.565257;0.565257;0.565257
81;evalKnownDf;1;0;0;0
81;write;1;2.8796e-05;2.8796e-05;2.8796e-05
81;trace;1;0;0;0
81;calc_total;1;46.3412;46.3412;46.3412
141;compErr;1;2.057e-06;2.057e-06;2.057e-06
141;init;1;2.17887;2.17887;2.17887
141;update;1;45.9353;45.9353;45.9353
141;sync;1;2.596;2.596;2.596
141;evalKnownDf;1;0;0;0
60;compErr;1;1.59e-06;1.59e-06;1.59e-06
60;init;1;2.17087;2.17087;2.17087
60;update;1;46.2638;46.2638;46.2638
60;sync;1;1.03991;1.03991;1.03991
60;evalKnownDf;1;0;0;0
60;write;1;2.2897e-05;2.2897e-05;2.2897e-05
60;trace;1;0;0;0
60;calc_total;1;47.3037;47.3037;47.3037
179;compErr;1;1.992e-06;1.992e-06;1.992e-06
179;init;1;2.16788;2.16788;2.16788
179;update;1;45.6795;45.6795;45.6795
179;sync;1;1.95847;1.95847;1.95847
179;evalKnownDf;1;0;0;0
179;write;1;2.5854e-05;2.5854e-05;2.5854e-05
179;trace;1;0;0;0
179;calc_total;1;47.638;47.638;47.638
165;compErr;1;1.39e-06;1.39e-06;1.39e-06
165;init;1;2.17068;2.17068;2.17068
165;update;1;45.4807;45.4807;45.4807
165;sync;1;2.89661;2.89661;2.89661
165;evalKnownDf;1;0;0;0
165;write;1;2.3835e-05;2.3835e-05;2.3835e-05
165;trace;1;0;0;0
165;calc_total;1;48.3773;48.3773;48.3773
37;compErr;1;2.528e-06;2.528e-06;2.528e-06
37;init;1;2.16044;2.16044;2.16044
37;update;1;45.4718;45.4718;45.4718
37;sync;1;2.60086;2.60086;2.60086
37;evalKnownDf;1;0;0;0
37;write;1;3.0711e-05;3.0711e-05;3.0711e-05
37;trace;1;0;0;0
37;calc_total;1;48.0727;48.0727;48.0727
13;compErr;1;1.779e-06;1.779e-06;1.779e-06
13;init;1;2.14987;2.14987;2.14987
13;update;1;45.6162;45.6162;45.6162
13;sync;1;1.29915;1.29915;1.29915
13;evalKnownDf;1;0;0;0
13;write;1;2.7858e-05;2.7858e-05;2.7858e-05
13;trace;1;0;0;0
13;calc_total;1;46.9153;46.9153;46.9153
83;compErr;1;4.602e-06;4.602e-06;4.602e-06
83;init;1;2.226;2.226;2.226
83;update;1;45.7696;45.7696;45.7696
83;sync;1;0.6284;0.6284;0.6284
83;evalKnownDf;1;0;0;0
83;write;1;3.5717e-05;3.5717e-05;3.5717e-05
83;trace;1;0;0;0
83;calc_total;1;46.398;46.398;46.398
141;write;1;2.3867e-05;2.3867e-05;2.3867e-05
141;trace;1;0;0;0
141;calc_total;1;48.5313;48.5313;48.5313
61;compErr;1;1.955e-06;1.955e-06;1.955e-06
61;init;1;2.13244;2.13244;2.13244
61;update;1;45.603;45.603;45.603
61;sync;1;1.71144;1.71144;1.71144
61;evalKnownDf;1;0;0;0
61;write;1;2.7496e-05;2.7496e-05;2.7496e-05
61;trace;1;0;0;0
61;calc_total;1;47.3145;47.3145;47.3145
181;compErr;1;2.708e-06;2.708e-06;2.708e-06
181;init;1;2.15424;2.15424;2.15424
181;update;1;45.7598;45.7598;45.7598
181;sync;1;0.890038;0.890038;0.890038
181;evalKnownDf;1;0;0;0
181;write;1;3.0444e-05;3.0444e-05;3.0444e-05
181;trace;1;0;0;0
181;calc_total;1;46.6498;46.6498;46.6498
167;compErr;1;2.603e-06;2.603e-06;2.603e-06
167;init;1;2.17322;2.17322;2.17322
167;update;1;45.7413;45.7413;45.7413
167;sync;1;2.85688;2.85688;2.85688
167;evalKnownDf;1;0;0;0
167;write;1;2.8164e-05;2.8164e-05;2.8164e-05
167;trace;1;0;0;0
167;calc_total;1;48.5982;48.5982;48.5982
39;compErr;1;2.357e-06;2.357e-06;2.357e-06
39;init;1;2.16448;2.16448;2.16448
39;update;1;45.7453;45.7453;45.7453
39;sync;1;2.355;2.355;2.355
39;evalKnownDf;1;0;0;0
39;write;1;2.8649e-05;2.8649e-05;2.8649e-05
39;trace;1;0;0;0
39;calc_total;1;48.1003;48.1003;48.1003
14;compErr;1;1.757e-06;1.757e-06;1.757e-06
14;init;1;2.17067;2.17067;2.17067
14;update;1;45.8481;45.8481;45.8481
14;sync;1;2.31251;2.31251;2.31251
14;evalKnownDf;1;0;0;0
14;write;1;2.5063e-05;2.5063e-05;2.5063e-05
14;trace;1;0;0;0
14;calc_total;1;48.1606;48.1606;48.1606
85;compErr;1;1.723e-06;1.723e-06;1.723e-06
85;init;1;2.15481;2.15481;2.15481
85;update;1;45.7616;45.7616;45.7616
85;sync;1;2.65377;2.65377;2.65377
85;evalKnownDf;1;0;0;0
85;write;1;2.4981e-05;2.4981e-05;2.4981e-05
85;trace;1;0;0;0
85;calc_total;1;48.4154;48.4154;48.4154
120;compErr;1;2.414e-06;2.414e-06;2.414e-06
120;init;1;2.16016;2.16016;2.16016
120;update;1;45.4271;45.4271;45.4271
120;sync;1;2.90224;2.90224;2.90224
120;evalKnownDf;1;0;0;0
120;write;1;2.8687e-05;2.8687e-05;2.8687e-05
120;trace;1;0;0;0
62;compErr;1;2.459e-06;2.459e-06;2.459e-06
62;init;1;2.15824;2.15824;2.15824
62;update;1;45.9663;45.9663;45.9663
62;sync;1;2.06052;2.06052;2.06052
62;evalKnownDf;1;0;0;0
62;write;1;2.7193e-05;2.7193e-05;2.7193e-05
62;trace;1;0;0;0
62;calc_total;1;48.0268;48.0268;48.0268
182;compErr;1;2.346e-06;2.346e-06;2.346e-06
182;init;1;2.1557;2.1557;2.1557
182;update;1;46.1819;46.1819;46.1819
182;sync;1;3.22523;3.22523;3.22523
182;evalKnownDf;1;0;0;0
182;write;1;2.1298e-05;2.1298e-05;2.1298e-05
182;trace;1;0;0;0
182;calc_total;1;49.4071;49.4071;49.4071
144;compErr;1;2.302e-06;2.302e-06;2.302e-06
144;init;1;2.16384;2.16384;2.16384
144;update;1;45.7847;45.7847;45.7847
144;sync;1;0.500555;0.500555;0.500555
144;evalKnownDf;1;0;0;0
144;write;1;2.8108e-05;2.8108e-05;2.8108e-05
144;trace;1;0;0;0
144;calc_total;1;46.2853;46.2853;46.2853
47;compErr;1;3.767e-06;3.767e-06;3.767e-06
47;init;1;2.15962;2.15962;2.15962
47;update;1;45.7264;45.7264;45.7264
47;sync;1;2.53781;2.53781;2.53781
47;evalKnownDf;1;0;0;0
47;write;1;3.6378e-05;3.6378e-05;3.6378e-05
47;trace;1;0;0;0
47;calc_total;1;48.2642;48.2642;48.2642
15;compErr;1;1.809e-06;1.809e-06;1.809e-06
15;init;1;2.16403;2.16403;2.16403
15;update;1;45.6817;45.6817;45.6817
15;sync;1;2.38381;2.38381;2.38381
15;evalKnownDf;1;0;0;0
15;write;1;2.6171e-05;2.6171e-05;2.6171e-05
15;trace;1;0;0;0
15;calc_total;1;48.0655;48.0655;48.0655
86;compErr;1;2.429e-06;2.429e-06;2.429e-06
86;init;1;2.15683;2.15683;2.15683
86;update;1;45.7602;45.7602;45.7602
86;sync;1;2.49282;2.49282;2.49282
86;evalKnownDf;1;0;0;0
86;write;1;2.434e-05;2.434e-05;2.434e-05
86;trace;1;0;0;0
86;calc_total;1;48.253;48.253;48.253
120;calc_total;1;48.3294;48.3294;48.3294
63;compErr;1;1.606e-06;1.606e-06;1.606e-06
63;init;1;2.1404;2.1404;2.1404
63;update;1;45.9139;45.9139;45.9139
63;sync;1;1.29618;1.29618;1.29618
63;evalKnownDf;1;0;0;0
63;write;1;3.239e-05;3.239e-05;3.239e-05
63;trace;1;0;0;0
63;calc_total;1;47.2101;47.2101;47.2101
183;compErr;1;2.75e-06;2.75e-06;2.75e-06
183;init;1;2.18288;2.18288;2.18288
183;update;1;45.9623;45.9623;45.9623
183;sync;1;2.17398;2.17398;2.17398
183;evalKnownDf;1;0;0;0
183;write;1;3.1496e-05;3.1496e-05;3.1496e-05
183;trace;1;0;0;0
183;calc_total;1;48.1363;48.1363;48.1363
156;compErr;1;2.114e-06;2.114e-06;2.114e-06
156;init;1;2.15904;2.15904;2.15904
156;update;1;45.8033;45.8033;45.8033
156;sync;1;1.65697;1.65697;1.65697
156;evalKnownDf;1;0;0;0
156;write;1;2.8794e-05;2.8794e-05;2.8794e-05
156;trace;1;0;0;0
156;calc_total;1;47.4602;47.4602;47.4602
24;compErr;1;2.65e-06;2.65e-06;2.65e-06
24;init;1;2.17274;2.17274;2.17274
24;update;1;45.4589;45.4589;45.4589
24;sync;1;0.749649;0.749649;0.749649
24;evalKnownDf;1;0;0;0
24;write;1;2.522e-05;2.522e-05;2.522e-05
24;trace;1;0;0;0
24;calc_total;1;46.2085;46.2085;46.2085
16;compErr;1;1.89e-06;1.89e-06;1.89e-06
16;init;1;2.1727;2.1727;2.1727
16;update;1;46.0705;46.0705;46.0705
16;sync;1;0.459573;0.459573;0.459573
16;evalKnownDf;1;0;0;0
16;write;1;2.3146e-05;2.3146e-05;2.3146e-05
16;trace;1;0;0;0
16;calc_total;1;46.5301;46.5301;46.5301
87;compErr;1;2.267e-06;2.267e-06;2.267e-06
87;init;1;2.20926;2.20926;2.20926
87;update;1;45.9539;45.9539;45.9539
87;sync;1;2.14449;2.14449;2.14449
87;evalKnownDf;1;0;0;0
87;write;1;2.3637e-05;2.3637e-05;2.3637e-05
87;trace;1;0;0;0
87;calc_total;1;48.0984;48.0984;48.0984
122;compErr;1;1.665e-06;1.665e-06;1.665e-06
122;init;1;2.17074;2.17074;2.17074
122;update;1;45.9133;45.9133;45.9133
122;sync;1;1.84646;1.84646;1.84646
122;evalKnownDf;1;0;0;0
64;compErr;1;1.446e-06;1.446e-06;1.446e-06
64;init;1;2.18792;2.18792;2.18792
64;update;1;46.2499;46.2499;46.2499
64;sync;1;1.61273;1.61273;1.61273
64;evalKnownDf;1;0;0;0
64;write;1;2.3881e-05;2.3881e-05;2.3881e-05
64;trace;1;0;0;0
64;calc_total;1;47.8626;47.8626;47.8626
184;compErr;1;3.067e-06;3.067e-06;3.067e-06
184;init;1;2.16224;2.16224;2.16224
184;update;1;45.8709;45.8709;45.8709
184;sync;1;2.60951;2.60951;2.60951
184;evalKnownDf;1;0;0;0
184;write;1;2.5812e-05;2.5812e-05;2.5812e-05
184;trace;1;0;0;0
184;calc_total;1;48.4804;48.4804;48.4804
152;compErr;1;2.59e-06;2.59e-06;2.59e-06
152;init;1;2.18783;2.18783;2.18783
152;update;1;46.085;46.085;46.085
152;sync;1;0.361855;0.361855;0.361855
152;evalKnownDf;1;0;0;0
152;write;1;3.2311e-05;3.2311e-05;3.2311e-05
152;trace;1;0;0;0
152;calc_total;1;46.4469;46.4469;46.4469
28;compErr;1;2.371e-06;2.371e-06;2.371e-06
28;init;1;2.24659;2.24659;2.24659
28;update;1;45.9285;45.9285;45.9285
28;sync;1;0.763912;0.763912;0.763912
28;evalKnownDf;1;0;0;0
28;write;1;2.8646e-05;2.8646e-05;2.8646e-05
28;trace;1;0;0;0
28;calc_total;1;46.6924;46.6924;46.6924
17;compErr;1;2.767e-06;2.767e-06;2.767e-06
17;init;1;2.19552;2.19552;2.19552
17;update;1;45.7938;45.7938;45.7938
17;sync;1;1.92447;1.92447;1.92447
17;evalKnownDf;1;0;0;0
17;write;1;2.6931e-05;2.6931e-05;2.6931e-05
17;trace;1;0;0;0
17;calc_total;1;47.7183;47.7183;47.7183
88;compErr;1;2.088e-06;2.088e-06;2.088e-06
88;init;1;2.15608;2.15608;2.15608
88;update;1;45.7359;45.7359;45.7359
88;sync;1;2.25176;2.25176;2.25176
88;evalKnownDf;1;0;0;0
88;write;1;2.3064e-05;2.3064e-05;2.3064e-05
88;trace;1;0;0;0
88;calc_total;1;47.9877;47.9877;47.9877
122;write;1;2.5091e-05;2.5091e-05;2.5091e-05
122;trace;1;0;0;0
122;calc_total;1;47.7598;47.7598;47.7598
65;compErr;1;1.705e-06;1.705e-06;1.705e-06
65;init;1;2.19631;2.19631;2.19631
65;update;1;46.2539;46.2539;46.2539
65;sync;1;2.58015;2.58015;2.58015
65;evalKnownDf;1;0;0;0
65;write;1;2.2588e-05;2.2588e-05;2.2588e-05
65;trace;1;0;0;0
65;calc_total;1;48.834;48.834;48.834
185;compErr;1;2.601e-06;2.601e-06;2.601e-06
185;init;1;2.14957;2.14957;2.14957
185;update;1;45.9436;45.9436;45.9436
185;sync;1;0.725539;0.725539;0.725539
185;evalKnownDf;1;0;0;0
185;write;1;2.9367e-05;2.9367e-05;2.9367e-05
185;trace;1;0;0;0
185;calc_total;1;46.6691;46.6691;46.6691
150;compErr;1;1.483e-06;1.483e-06;1.483e-06
150;init;1;2.24789;2.24789;2.24789
150;update;1;45.8807;45.8807;45.8807
150;sync;1;0.872385;0.872385;0.872385
150;evalKnownDf;1;0;0;0
40;compErr;1;2.17e-06;2.17e-06;2.17e-06
40;init;1;2.15983;2.15983;2.15983
40;update;1;45.513;45.513;45.513
40;sync;1;2.01002;2.01002;2.01002
40;evalKnownDf;1;0;0;0
40;write;1;3.0157e-05;3.0157e-05;3.0157e-05
40;trace;1;0;0;0
40;calc_total;1;47.523;47.523;47.523
18;compErr;1;1.834e-06;1.834e-06;1.834e-06
18;init;1;2.16396;2.16396;2.16396
18;update;1;45.5714;45.5714;45.5714
18;sync;1;2.11705;2.11705;2.11705
18;evalKnownDf;1;0;0;0
18;write;1;2.6569e-05;2.6569e-05;2.6569e-05
18;trace;1;0;0;0
18;calc_total;1;47.6885;47.6885;47.6885
90;compErr;1;2.666e-06;2.666e-06;2.666e-06
90;init;1;2.16501;2.16501;2.16501
90;update;1;45.5153;45.5153;45.5153
90;sync;1;3.21919;3.21919;3.21919
90;evalKnownDf;1;0;0;0
90;write;1;2.7022e-05;2.7022e-05;2.7022e-05
90;trace;1;0;0;0
90;calc_total;1;48.7345;48.7345;48.7345
124;compErr;1;2.147e-06;2.147e-06;2.147e-06
124;init;1;2.15899;2.15899;2.15899
124;update;1;45.702;45.702;45.702
124;sync;1;1.30824;1.30824;1.30824
124;evalKnownDf;1;0;0;0
66;compErr;1;1.408e-06;1.408e-06;1.408e-06
66;init;1;2.16083;2.16083;2.16083
66;update;1;46.0858;46.0858;46.0858
66;sync;1;2.55523;2.55523;2.55523
66;evalKnownDf;1;0;0;0
66;write;1;1.8818e-05;1.8818e-05;1.8818e-05
66;trace;1;0;0;0
66;calc_total;1;48.641;48.641;48.641
186;compErr;1;1.881e-06;1.881e-06;1.881e-06
186;init;1;2.16913;2.16913;2.16913
186;update;1;45.934;45.934;45.934
186;sync;1;1.00922;1.00922;1.00922
186;evalKnownDf;1;0;0;0
186;write;1;2.6439e-05;2.6439e-05;2.6439e-05
186;trace;1;0;0;0
186;calc_total;1;46.9432;46.9432;46.9432
150;write;1;2.4196e-05;2.4196e-05;2.4196e-05
150;trace;1;0;0;0
150;calc_total;1;46.7531;46.7531;46.7531
44;compErr;1;2.178e-06;2.178e-06;2.178e-06
44;init;1;2.18778;2.18778;2.18778
44;update;1;45.8014;45.8014;45.8014
44;sync;1;2.37236;2.37236;2.37236
44;evalKnownDf;1;0;0;0
44;write;1;3.4495e-05;3.4495e-05;3.4495e-05
44;trace;1;0;0;0
44;calc_total;1;48.1737;48.1737;48.1737
19;compErr;1;2.132e-06;2.132e-06;2.132e-06
19;init;1;2.16285;2.16285;2.16285
19;update;1;45.5758;45.5758;45.5758
19;sync;1;2.95174;2.95174;2.95174
19;evalKnownDf;1;0;0;0
19;write;1;2.8347e-05;2.8347e-05;2.8347e-05
19;trace;1;0;0;0
19;calc_total;1;48.5275;48.5275;48.5275
92;compErr;1;2.145e-06;2.145e-06;2.145e-06
92;init;1;2.13516;2.13516;2.13516
92;update;1;45.5857;45.5857;45.5857
92;sync;1;1.42822;1.42822;1.42822
92;evalKnownDf;1;0;0;0
92;write;1;3.3868e-05;3.3868e-05;3.3868e-05
92;trace;1;0;0;0
92;calc_total;1;47.014;47.014;47.014
124;write;1;3.0135e-05;3.0135e-05;3.0135e-05
124;trace;1;0;0;0
124;calc_total;1;47.0103;47.0103;47.0103
67;compErr;1;2.303e-06;2.303e-06;2.303e-06
67;init;1;2.15597;2.15597;2.15597
67;update;1;46.0894;46.0894;46.0894
67;sync;1;2.06547;2.06547;2.06547
67;evalKnownDf;1;0;0;0
67;write;1;2.8287e-05;2.8287e-05;2.8287e-05
67;trace;1;0;0;0
67;calc_total;1;48.1548;48.1548;48.1548
187;compErr;1;2.318e-06;2.318e-06;2.318e-06
187;init;1;2.1581;2.1581;2.1581
187;update;1;45.6954;45.6954;45.6954
187;sync;1;1.18172;1.18172;1.18172
187;evalKnownDf;1;0;0;0
187;write;1;2.9109e-05;2.9109e-05;2.9109e-05
187;trace;1;0;0;0
187;calc_total;1;46.8771;46.8771;46.8771
154;compErr;1;2.602e-06;2.602e-06;2.602e-06
154;init;1;2.22792;2.22792;2.22792
154;update;1;45.8418;45.8418;45.8418
154;sync;1;0.652797;0.652797;0.652797
154;evalKnownDf;1;0;0;0
154;write;1;2.4401e-05;2.4401e-05;2.4401e-05
154;trace;1;0;0;0
154;calc_total;1;46.4946;46.4946;46.4946
21;compErr;1;2.209e-06;2.209e-06;2.209e-06
21;init;1;2.14261;2.14261;2.14261
21;update;1;45.7835;45.7835;45.7835
21;sync;1;0.944982;0.944982;0.944982
21;evalKnownDf;1;0;0;0
21;write;1;2.6351e-05;2.6351e-05;2.6351e-05
21;trace;1;0;0;0
21;calc_total;1;46.7284;46.7284;46.7284
93;compErr;1;2.071e-06;2.071e-06;2.071e-06
93;init;1;2.14042;2.14042;2.14042
93;update;1;45.6298;45.6298;45.6298
93;sync;1;1.46613;1.46613;1.46613
93;evalKnownDf;1;0;0;0
93;write;1;2.7946e-05;2.7946e-05;2.7946e-05
93;trace;1;0;0;0
93;calc_total;1;47.0959;47.0959;47.0959
126;compErr;1;2.626e-06;2.626e-06;2.626e-06
126;init;1;2.16354;2.16354;2.16354
126;update;1;45.7143;45.7143;45.7143
126;sync;1;3.34349;3.34349;3.34349
126;evalKnownDf;1;0;0;0
126;write;1;2.7868e-05;2.7868e-05;2.7868e-05
68;compErr;1;2.203e-06;2.203e-06;2.203e-06
68;init;1;2.19007;2.19007;2.19007
68;update;1;46.0989;46.0989;46.0989
68;sync;1;2.13459;2.13459;2.13459
68;evalKnownDf;1;0;0;0
68;write;1;2.5124e-05;2.5124e-05;2.5124e-05
68;trace;1;0;0;0
68;calc_total;1;48.2335;48.2335;48.2335
188;compErr;1;1.574e-06;1.574e-06;1.574e-06
188;init;1;2.18156;2.18156;2.18156
188;update;1;46.1419;46.1419;46.1419
188;sync;1;0.397254;0.397254;0.397254
188;evalKnownDf;1;0;0;0
188;write;1;2.3218e-05;2.3218e-05;2.3218e-05
188;trace;1;0;0;0
188;calc_total;1;46.5392;46.5392;46.5392
22;compErr;1;1.804e-06;1.804e-06;1.804e-06
22;init;1;2.18592;2.18592;2.18592
22;update;1;45.7381;45.7381;45.7381
22;sync;1;0.503975;0.503975;0.503975
22;evalKnownDf;1;0;0;0
22;write;1;2.4918e-05;2.4918e-05;2.4918e-05
22;trace;1;0;0;0
22;calc_total;1;46.2421;46.2421;46.2421
126;trace;1;0;0;0
126;calc_total;1;49.0578;49.0578;49.0578
23;compErr;1;2.909e-06;2.909e-06;2.909e-06
23;init;1;2.16093;2.16093;2.16093
23;update;1;45.5246;45.5246;45.5246
23;sync;1;2.17139;2.17139;2.17139
23;evalKnownDf;1;0;0;0
23;write;1;2.713e-05;2.713e-05;2.713e-05
23;trace;1;0;0;0
23;calc_total;1;47.696;47.696;47.696
140;compErr;1;2.171e-06;2.171e-06;2.171e-06
140;init;1;2.17369;2.17369;2.17369
140;update;1;45.5667;45.5667;45.5667
140;sync;1;2.73311;2.73311;2.73311
140;evalKnownDf;1;0;0;0
140;write;1;3.0532e-05;3.0532e-05;3.0532e-05
140;trace;1;0;0;0
140;calc_total;1;48.2998;48.2998;48.2998
20;compErr;1;2.521e-06;2.521e-06;2.521e-06
20;init;1;2.14526;2.14526;2.14526
20;update;1;45.6299;45.6299;45.6299
20;sync;1;0.722994;0.722994;0.722994
20;evalKnownDf;1;0;0;0
20;write;1;2.5213e-05;2.5213e-05;2.5213e-05
20;trace;1;0;0;0
20;calc_total;1;46.3529;46.3529;46.3529
136;compErr;1;1.491e-06;1.491e-06;1.491e-06
136;init;1;2.16712;2.16712;2.16712
136;update;1;46.0779;46.0779;46.0779
136;sync;1;0.215895;0.215895;0.215895
136;evalKnownDf;1;0;0;0
136;write;1;2.3226e-05;2.3226e-05;2.3226e-05
136;trace;1;0;0;0
136;calc_total;1;46.2938;46.2938;46.2938
0;total;1;213.475;213.475;213.475
0;total;1;213.475;213.475;213.475
0;total;1;213.475;213.475;213.475
0;total;1;213.475;213.475;213.475
0;total;1;213.475;213.475;213.475
0;total;1;213.475;213.475;213.475
0;total;1;213.475;213.475;213.475
0;total;1;213.475;213.475;213.475
0;total;1;213.475;213.475;213.475
0;total;1;213.475;213.475;213.475
0;total;1;213.475;213.475;213.475
0;total;1;213.475;213.475;213.475
0;total;1;213.475;213.475;213.475
0;total;1;213.475;213.475;213.475
0;total;1;213.475;213.475;213.475
0;total;1;213.475;213.475;213.475
0;total;1;213.475;213.475;213.475
0;total;1;213.475;213.475;213.475
0;total;1;213.475;213.475;213.475
0;total;1;213.475;213.475;213.475
0;total;1;213.475;213.475;213.475
0;total;1;213.475;213.475;213.475
0;total;1;213.475;213.475;213.475
0;total;1;213.475;213.475;213.475
96;compErr;1;2.427e-06;2.427e-06;2.427e-06
96;init;1;2.17493;2.17493;2.17493
96;update;1;46.0152;46.0152;46.0152
96;sync;1;0.327156;0.327156;0.327156
96;evalKnownDf;1;0;0;0
96;write;1;2.4777e-05;2.4777e-05;2.4777e-05
96;trace;1;0;0;0
96;calc_total;1;46.3424;46.3424;46.3424
0;total;1;213.42;213.42;213.42
97;compErr;1;1.887e-06;1.887e-06;1.887e-06
97;init;1;2.26378;2.26378;2.26378
97;update;1;46.3119;46.3119;46.3119
97;sync;1;0.461794;0.461794;0.461794
97;evalKnownDf;1;0;0;0
97;write;1;2.177e-05;2.177e-05;2.177e-05
97;trace;1;0;0;0
97;calc_total;1;46.7737;46.7737;46.7737
0;total;1;213.421;213.421;213.421
98;compErr;1;1.593e-06;1.593e-06;1.593e-06
98;init;1;2.23133;2.23133;2.23133
98;update;1;46.3229;46.3229;46.3229
98;sync;1;0.445296;0.445296;0.445296
98;evalKnownDf;1;0;0;0
98;write;1;2.3114e-05;2.3114e-05;2.3114e-05
98;trace;1;0;0;0
98;calc_total;1;46.7682;46.7682;46.7682
0;total;1;213.42;213.42;213.42
99;compErr;1;1.873e-06;1.873e-06;1.873e-06
99;init;1;2.2656;2.2656;2.2656
99;update;1;46.311;46.311;46.311
99;sync;1;0.693942;0.693942;0.693942
99;evalKnownDf;1;0;0;0
99;write;1;2.3829e-05;2.3829e-05;2.3829e-05
99;trace;1;0;0;0
99;calc_total;1;47.0049;47.0049;47.0049
0;total;1;213.421;213.421;213.421
100;compErr;1;1.793e-06;1.793e-06;1.793e-06
100;init;1;2.24592;2.24592;2.24592
100;update;1;46.0446;46.0446;46.0446
100;sync;1;0.661009;0.661009;0.661009
100;evalKnownDf;1;0;0;0
100;write;1;2.3599e-05;2.3599e-05;2.3599e-05
100;trace;1;0;0;0
100;calc_total;1;46.7056;46.7056;46.7056
0;total;1;213.421;213.421;213.421
101;compErr;1;1.753e-06;1.753e-06;1.753e-06
101;init;1;2.17539;2.17539;2.17539
101;update;1;45.5858;45.5858;45.5858
101;sync;1;2.8384;2.8384;2.8384
101;evalKnownDf;1;0;0;0
101;write;1;2.3291e-05;2.3291e-05;2.3291e-05
101;trace;1;0;0;0
101;calc_total;1;48.4242;48.4242;48.4242
0;total;1;213.42;213.42;213.42
102;compErr;1;1.647e-06;1.647e-06;1.647e-06
102;init;1;2.16976;2.16976;2.16976
102;update;1;46.3212;46.3212;46.3212
102;sync;1;0.264121;0.264121;0.264121
102;evalKnownDf;1;0;0;0
102;write;1;1.9691e-05;1.9691e-05;1.9691e-05
102;trace;1;0;0;0
102;calc_total;1;46.5853;46.5853;46.5853
0;total;1;213.421;213.421;213.421
103;compErr;1;1.772e-06;1.772e-06;1.772e-06
103;init;1;2.28976;2.28976;2.28976
103;update;1;46.1064;46.1064;46.1064
103;sync;1;0.708802;0.708802;0.708802
103;evalKnownDf;1;0;0;0
103;write;1;1.9101e-05;1.9101e-05;1.9101e-05
103;trace;1;0;0;0
103;calc_total;1;46.8152;46.8152;46.8152
0;total;1;213.42;213.42;213.42
104;compErr;1;1.203e-06;1.203e-06;1.203e-06
104;init;1;2.18882;2.18882;2.18882
104;update;1;46.3148;46.3148;46.3148
104;sync;1;0.184645;0.184645;0.184645
104;evalKnownDf;1;0;0;0
104;write;1;2.1252e-05;2.1252e-05;2.1252e-05
104;trace;1;0;0;0
104;calc_total;1;46.4994;46.4994;46.4994
0;total;1;213.42;213.42;213.42
105;compErr;1;1.748e-06;1.748e-06;1.748e-06
105;init;1;2.205;2.205;2.205
105;update;1;45.9588;45.9588;45.9588
105;sync;1;0.411202;0.411202;0.411202
105;evalKnownDf;1;0;0;0
105;write;1;2.2823e-05;2.2823e-05;2.2823e-05
105;trace;1;0;0;0
105;calc_total;1;46.37;46.37;46.37
0;total;1;213.42;213.42;213.42
106;compErr;1;1.334e-06;1.334e-06;1.334e-06
106;init;1;2.20341;2.20341;2.20341
106;update;1;46.2244;46.2244;46.2244
106;sync;1;0.358066;0.358066;0.358066
106;evalKnownDf;1;0;0;0
106;write;1;2.1247e-05;2.1247e-05;2.1247e-05
106;trace;1;0;0;0
106;calc_total;1;46.5825;46.5825;46.5825
0;total;1;213.42;213.42;213.42
107;compErr;1;2.564e-06;2.564e-06;2.564e-06
107;init;1;2.23578;2.23578;2.23578
107;update;1;45.7642;45.7642;45.7642
107;sync;1;0.643589;0.643589;0.643589
107;evalKnownDf;1;0;0;0
107;write;1;2.7261e-05;2.7261e-05;2.7261e-05
107;trace;1;0;0;0
107;calc_total;1;46.4078;46.4078;46.4078
0;total;1;213.419;213.419;213.419
108;compErr;1;2.65e-06;2.65e-06;2.65e-06
108;init;1;2.15494;2.15494;2.15494
108;update;1;45.6438;45.6438;45.6438
108;sync;1;1.07023;1.07023;1.07023
108;evalKnownDf;1;0;0;0
108;write;1;2.9286e-05;2.9286e-05;2.9286e-05
108;trace;1;0;0;0
108;calc_total;1;46.7141;46.7141;46.7141
0;total;1;213.42;213.42;213.42
109;compErr;1;2.101e-06;2.101e-06;2.101e-06
109;init;1;2.16647;2.16647;2.16647
109;update;1;45.9488;45.9488;45.9488
109;sync;1;2.90444;2.90444;2.90444
109;evalKnownDf;1;0;0;0
109;write;1;2.7001e-05;2.7001e-05;2.7001e-05
109;trace;1;0;0;0
109;calc_total;1;48.8533;48.8533;48.8533
0;total;1;213.42;213.42;213.42
110;compErr;1;2.389e-06;2.389e-06;2.389e-06
110;init;1;2.19602;2.19602;2.19602
110;update;1;45.9225;45.9225;45.9225
110;sync;1;2.85883;2.85883;2.85883
110;evalKnownDf;1;0;0;0
110;write;1;2.6603e-05;2.6603e-05;2.6603e-05
110;trace;1;0;0;0
110;calc_total;1;48.7813;48.7813;48.7813
0;total;1;213.42;213.42;213.42
111;compErr;1;2.208e-06;2.208e-06;2.208e-06
111;init;1;2.16205;2.16205;2.16205
111;update;1;46.0376;46.0376;46.0376
111;sync;1;2.66798;2.66798;2.66798
111;evalKnownDf;1;0;0;0
111;write;1;2.6507e-05;2.6507e-05;2.6507e-05
111;trace;1;0;0;0
111;calc_total;1;48.7055;48.7055;48.7055
0;total;1;213.42;213.42;213.42
112;compErr;1;1.741e-06;1.741e-06;1.741e-06
112;init;1;2.1879;2.1879;2.1879
112;update;1;46.1864;46.1864;46.1864
112;sync;1;1.13761;1.13761;1.13761
112;evalKnownDf;1;0;0;0
112;write;1;2.4189e-05;2.4189e-05;2.4189e-05
112;trace;1;0;0;0
112;calc_total;1;47.324;47.324;47.324
0;total;1;213.42;213.42;213.42
113;compErr;1;1.979e-06;1.979e-06;1.979e-06
113;init;1;2.15398;2.15398;2.15398
113;update;1;46.0147;46.0147;46.0147
113;sync;1;2.43173;2.43173;2.43173
113;evalKnownDf;1;0;0;0
113;write;1;2.4501e-05;2.4501e-05;2.4501e-05
113;trace;1;0;0;0
113;calc_total;1;48.4464;48.4464;48.4464
0;total;1;213.421;213.421;213.421
26;compErr;1;1.606e-06;1.606e-06;1.606e-06
26;init;1;2.26133;2.26133;2.26133
26;update;1;45.8772;45.8772;45.8772
26;sync;1;0.56216;0.56216;0.56216
26;evalKnownDf;1;0;0;0
26;write;1;2.423e-05;2.423e-05;2.423e-05
26;trace;1;0;0;0
26;calc_total;1;46.4393;46.4393;46.4393
94;compErr;1;1.713e-06;1.713e-06;1.713e-06
94;init;1;2.14287;2.14287;2.14287
94;update;1;45.784;45.784;45.784
94;sync;1;1.35626;1.35626;1.35626
94;evalKnownDf;1;0;0;0
94;write;1;2.7363e-05;2.7363e-05;2.7363e-05
94;trace;1;0;0;0
94;calc_total;1;47.1402;47.1402;47.1402
128;compErr;1;1.444e-06;1.444e-06;1.444e-06
128;init;1;2.19707;2.19707;2.19707
128;update;1;46.0378;46.0378;46.0378
128;sync;1;0.0329557;0.0329557;0.0329557
128;evalKnownDf;1;0;0;0
128;write;1;2.1251e-05;2.1251e-05;2.1251e-05
128;trace;1;0;0;0
69;compErr;1;3.728e-06;3.728e-06;3.728e-06
69;init;1;2.1692;2.1692;2.1692
69;update;1;45.7611;45.7611;45.7611
69;sync;1;3.08941;3.08941;3.08941
69;evalKnownDf;1;0;0;0
69;write;1;3.8091e-05;3.8091e-05;3.8091e-05
69;trace;1;0;0;0
69;calc_total;1;48.8505;48.8505;48.8505
189;compErr;1;2.133e-06;2.133e-06;2.133e-06
189;init;1;2.18075;2.18075;2.18075
189;update;1;45.9856;45.9856;45.9856
189;sync;1;1.00549;1.00549;1.00549
189;evalKnownDf;1;0;0;0
189;write;1;3.1577e-05;3.1577e-05;3.1577e-05
189;trace;1;0;0;0
189;calc_total;1;46.9911;46.9911;46.9911
158;compErr;1;1.203e-06;1.203e-06;1.203e-06
158;init;1;2.14118;2.14118;2.14118
158;update;1;45.5369;45.5369;45.5369
158;sync;1;1.61032;1.61032;1.61032
158;evalKnownDf;1;0;0;0
158;write;1;2.1887e-05;2.1887e-05;2.1887e-05
158;trace;1;0;0;0
158;calc_total;1;47.1472;47.1472;47.1472
30;compErr;1;2.563e-06;2.563e-06;2.563e-06
30;init;1;2.17291;2.17291;2.17291
30;update;1;45.8864;45.8864;45.8864
30;sync;1;0.543735;0.543735;0.543735
30;evalKnownDf;1;0;0;0
30;write;1;2.7546e-05;2.7546e-05;2.7546e-05
30;trace;1;0;0;0
30;calc_total;1;46.4301;46.4301;46.4301
95;compErr;1;2.678e-06;2.678e-06;2.678e-06
95;init;1;2.1378;2.1378;2.1378
95;update;1;45.6485;45.6485;45.6485
95;sync;1;1.33159;1.33159;1.33159
95;evalKnownDf;1;0;0;0
95;write;1;2.4694e-05;2.4694e-05;2.4694e-05
95;trace;1;0;0;0
95;calc_total;1;46.9801;46.9801;46.9801
128;calc_total;1;46.0707;46.0707;46.0707
70;compErr;1;2.204e-06;2.204e-06;2.204e-06
70;init;1;2.15969;2.15969;2.15969
70;update;1;45.6164;45.6164;45.6164
70;sync;1;2.5699;2.5699;2.5699
70;evalKnownDf;1;0;0;0
70;write;1;2.2706e-05;2.2706e-05;2.2706e-05
70;trace;1;0;0;0
70;calc_total;1;48.1863;48.1863;48.1863
190;compErr;1;3.1e-06;3.1e-06;3.1e-06
190;init;1;2.16751;2.16751;2.16751
190;update;1;45.6984;45.6984;45.6984
190;sync;1;1.99329;1.99329;1.99329
190;evalKnownDf;1;0;0;0
190;write;1;3.0181e-05;3.0181e-05;3.0181e-05
190;trace;1;0;0;0
190;calc_total;1;47.6917;47.6917;47.6917
0;total;1;213.362;213.362;213.362
42;compErr;1;2.113e-06;2.113e-06;2.113e-06
42;init;1;2.13207;2.13207;2.13207
42;update;1;45.6905;45.6905;45.6905
42;sync;1;1.5133;1.5133;1.5133
42;evalKnownDf;1;0;0;0
42;write;1;2.6624e-05;2.6624e-05;2.6624e-05
42;trace;1;0;0;0
42;calc_total;1;47.2038;47.2038;47.2038
82;compErr;1;2.803e-06;2.803e-06;2.803e-06
82;init;1;2.15418;2.15418;2.15418
82;update;1;46.0679;46.0679;46.0679
82;sync;1;0.205098;0.205098;0.205098
82;evalKnownDf;1;0;0;0
82;write;1;3.0218e-05;3.0218e-05;3.0218e-05
82;trace;1;0;0;0
82;calc_total;1;46.273;46.273;46.273
143;compErr;1;2.043e-06;2.043e-06;2.043e-06
143;init;1;2.18704;2.18704;2.18704
52;compErr;1;1.632e-06;1.632e-06;1.632e-06
52;init;1;2.18835;2.18835;2.18835
52;update;1;45.7922;45.7922;45.7922
52;sync;1;0.989019;0.989019;0.989019
52;evalKnownDf;1;0;0;0
52;write;1;2.5591e-05;2.5591e-05;2.5591e-05
52;trace;1;0;0;0
52;calc_total;1;46.7812;46.7812;46.7812
191;compErr;1;3.443e-06;3.443e-06;3.443e-06
191;init;1;2.16581;2.16581;2.16581
191;update;1;46.1591;46.1591;46.1591
191;sync;1;2.33417;2.33417;2.33417
191;evalKnownDf;1;0;0;0
191;write;1;2.9268e-05;2.9268e-05;2.9268e-05
191;trace;1;0;0;0
191;calc_total;1;48.4932;48.4932;48.4932
0;total;1;213.362;213.362;213.362
32;compErr;1;1.441e-06;1.441e-06;1.441e-06
32;init;1;2.19087;2.19087;2.19087
32;update;1;46.1689;46.1689;46.1689
32;sync;1;1.30331;1.30331;1.30331
32;evalKnownDf;1;0;0;0
32;write;1;2.3405e-05;2.3405e-05;2.3405e-05
32;trace;1;0;0;0
32;calc_total;1;47.4722;47.4722;47.4722
0;total;1;207.753;207.753;207.753
143;update;1;46.1252;46.1252;46.1252
143;sync;1;0.781532;0.781532;0.781532
143;evalKnownDf;1;0;0;0
143;write;1;2.4798e-05;2.4798e-05;2.4798e-05
143;trace;1;0;0;0
71;compErr;1;2.315e-06;2.315e-06;2.315e-06
71;init;1;2.18221;2.18221;2.18221
71;update;1;46.1355;46.1355;46.1355
71;sync;1;2.68556;2.68556;2.68556
71;evalKnownDf;1;0;0;0
71;write;1;2.4455e-05;2.4455e-05;2.4455e-05
71;trace;1;0;0;0
71;calc_total;1;48.821;48.821;48.821
174;compErr;1;1.321e-06;1.321e-06;1.321e-06
174;init;1;2.17795;2.17795;2.17795
174;update;1;46.2793;46.2793;46.2793
174;sync;1;0.549811;0.549811;0.549811
174;evalKnownDf;1;0;0;0
174;write;1;2.1948e-05;2.1948e-05;2.1948e-05
174;trace;1;0;0;0
174;calc_total;1;46.8291;46.8291;46.8291
146;compErr;1;1.03e-06;1.03e-06;1.03e-06
146;init;1;2.20826;2.20826;2.20826
146;update;1;45.6874;45.6874;45.6874
146;sync;1;0.854384;0.854384;0.854384
146;evalKnownDf;1;0;0;0
146;write;1;1.9557e-05;1.9557e-05;1.9557e-05
146;trace;1;0;0;0
146;calc_total;1;46.5418;46.5418;46.5418
0;total;1;213.362;213.362;213.362
34;compErr;1;2.643e-06;2.643e-06;2.643e-06
34;init;1;2.24948;2.24948;2.24948
34;update;1;45.567;45.567;45.567
34;sync;1;1.09556;1.09556;1.09556
34;evalKnownDf;1;0;0;0
34;write;1;2.5124e-05;2.5124e-05;2.5124e-05
34;trace;1;0;0;0
34;calc_total;1;46.6626;46.6626;46.6626
0;total;1;207.752;207.752;207.752
143;calc_total;1;46.9067;46.9067;46.9067
0;total;1;213.416;213.416;213.416
0;total;1;213.416;213.416;213.416
0;total;1;213.362;213.362;213.362
36;compErr;1;2.498e-06;2.498e-06;2.498e-06
36;init;1;2.17537;2.17537;2.17537
36;update;1;45.8029;45.8029;45.8029
36;sync;1;2.56431;2.56431;2.56431
36;evalKnownDf;1;0;0;0
36;write;1;3.182e-05;3.182e-05;3.182e-05
36;trace;1;0;0;0
36;calc_total;1;48.3672;48.3672;48.3672
0;total;1;207.753;207.753;207.753
138;compErr;1;2.231e-06;2.231e-06;2.231e-06
138;init;1;2.16627;2.16627;2.16627
138;update;1;45.7592;45.7592;45.7592
138;sync;1;2.08863;2.08863;2.08863
138;evalKnownDf;1;0;0;0
138;write;1;2.7285e-05;2.7285e-05;2.7285e-05
138;trace;1;0;0;0
0;total;1;213.416;213.416;213.416
0;total;1;213.416;213.416;213.416
148;compErr;1;1.757e-06;1.757e-06;1.757e-06
148;init;1;2.15403;2.15403;2.15403
148;update;1;45.6641;45.6641;45.6641
148;sync;1;0.67134;0.67134;0.67134
148;evalKnownDf;1;0;0;0
148;write;1;2.3677e-05;2.3677e-05;2.3677e-05
148;trace;1;0;0;0
148;calc_total;1;46.3354;46.3354;46.3354
0;total;1;213.362;213.362;213.362
38;compErr;1;1.922e-06;1.922e-06;1.922e-06
38;init;1;2.13854;2.13854;2.13854
38;update;1;45.8003;45.8003;45.8003
38;sync;1;1.13728;1.13728;1.13728
38;evalKnownDf;1;0;0;0
38;write;1;2.2892e-05;2.2892e-05;2.2892e-05
38;trace;1;0;0;0
38;calc_total;1;46.9375;46.9375;46.9375
0;total;1;207.752;207.752;207.752
138;calc_total;1;47.8479;47.8479;47.8479
0;total;1;213.417;213.417;213.417
0;total;1;213.416;213.416;213.416
0;total;1;213.362;213.362;213.362
46;compErr;1;2.52e-06;2.52e-06;2.52e-06
46;init;1;2.19899;2.19899;2.19899
46;update;1;45.5411;45.5411;45.5411
46;sync;1;2.67958;2.67958;2.67958
46;evalKnownDf;1;0;0;0
46;write;1;2.9517e-05;2.9517e-05;2.9517e-05
46;trace;1;0;0;0
46;calc_total;1;48.2206;48.2206;48.2206
0;total;1;207.752;207.752;207.752
0;total;1;213.413;213.413;213.413
0;total;1;213.418;213.418;213.418
0;total;1;213.416;213.416;213.416
0;total;1;213.362;213.362;213.362
0;total;1;213.413;213.413;213.413
0;total;1;207.753;207.753;207.753
0;total;1;213.413;213.413;213.413
0;total;1;213.418;213.418;213.418
0;total;1;213.416;213.416;213.416
0;total;1;213.362;213.362;213.362
0;total;1;213.413;213.413;213.413
78;compErr;1;3.589e-06;3.589e-06;3.589e-06
78;init;1;2.24897;2.24897;2.24897
78;update;1;46.0436;46.0436;46.0436
78;sync;1;0.597002;0.597002;0.597002
78;evalKnownDf;1;0;0;0
78;write;1;3.2483e-05;3.2483e-05;3.2483e-05
78;trace;1;0;0;0
78;calc_total;1;46.6406;46.6406;46.6406
0;total;1;207.753;207.753;207.753
0;total;1;213.413;213.413;213.413
0;total;1;213.417;213.417;213.417
0;total;1;213.416;213.416;213.416
0;total;1;213.362;213.362;213.362
0;total;1;213.413;213.413;213.413
0;total;1;207.75;207.75;207.75
0;total;1;213.413;213.413;213.413
0;total;1;213.418;213.418;213.418
0;total;1;213.416;213.416;213.416
0;total;1;213.362;213.362;213.362
0;total;1;213.413;213.413;213.413
0;total;1;207.753;207.753;207.753
0;total;1;213.413;213.413;213.413
0;total;1;213.418;213.418;213.418
0;total;1;213.416;213.416;213.416
0;total;1;213.362;213.362;213.362
0;total;1;213.413;213.413;213.413
0;total;1;207.753;207.753;207.753
0;total;1;213.413;213.413;213.413
0;total;1;213.418;213.418;213.418
0;total;1;213.416;213.416;213.416
0;total;1;213.362;213.362;213.362
0;total;1;213.413;213.413;213.413
0;total;1;207.75;207.75;207.75
0;total;1;213.413;213.413;213.413
0;total;1;213.416;213.416;213.416
0;total;1;213.416;213.416;213.416
0;total;1;213.362;213.362;213.362
0;total;1;213.413;213.413;213.413
0;total;1;207.753;207.753;207.753
0;total;1;213.413;213.413;213.413
0;total;1;213.416;213.416;213.416
0;total;1;213.416;213.416;213.416
0;total;1;213.362;213.362;213.362
0;total;1;213.413;213.413;213.413
84;compErr;1;2.191e-06;2.191e-06;2.191e-06
84;init;1;2.16671;2.16671;2.16671
84;update;1;45.6648;45.6648;45.6648
84;sync;1;2.05541;2.05541;2.05541
84;evalKnownDf;1;0;0;0
84;write;1;2.5462e-05;2.5462e-05;2.5462e-05
84;trace;1;0;0;0
84;calc_total;1;47.7202;47.7202;47.7202
0;total;1;207.75;207.75;207.75
0;total;1;213.413;213.413;213.413
0;total;1;213.416;213.416;213.416
0;total;1;213.416;213.416;213.416
0;total;1;213.362;213.362;213.362
0;total;1;213.413;213.413;213.413
0;total;1;207.751;207.751;207.751
0;total;1;213.413;213.413;213.413
0;total;1;213.417;213.417;213.417
180;compErr;1;1.912e-06;1.912e-06;1.912e-06
180;init;1;2.19229;2.19229;2.19229
180;update;1;45.8681;45.8681;45.8681
180;sync;1;0.402727;0.402727;0.402727
180;evalKnownDf;1;0;0;0
180;write;1;3.0121e-05;3.0121e-05;3.0121e-05
180;trace;1;0;0;0
180;calc_total;1;46.2708;46.2708;46.2708
0;total;1;213.416;213.416;213.416
0;total;1;213.362;213.362;213.362
0;total;1;213.413;213.413;213.413
0;total;1;207.751;207.751;207.751
130;compErr;1;1.949e-06;1.949e-06;1.949e-06
130;init;1;2.15968;2.15968;2.15968
130;update;1;45.7235;45.7235;45.7235
130;sync;1;0.486116;0.486116;0.486116
130;evalKnownDf;1;0;0;0
130;write;1;2.4181e-05;2.4181e-05;2.4181e-05
130;trace;1;0;0;0
130;calc_total;1;46.2096;46.2096;46.2096
0;total;1;213.413;213.413;213.413
0;total;1;213.416;213.416;213.416
0;total;1;213.416;213.416;213.416
160;compErr;1;2.039e-06;2.039e-06;2.039e-06
160;init;1;2.15744;2.15744;2.15744
160;update;1;45.4352;45.4352;45.4352
160;sync;1;3.16318;3.16318;3.16318
160;evalKnownDf;1;0;0;0
160;write;1;2.9661e-05;2.9661e-05;2.9661e-05
160;trace;1;0;0;0
160;calc_total;1;48.5984;48.5984;48.5984
0;total;1;213.362;213.362;213.362
0;total;1;213.413;213.413;213.413
0;total;1;207.75;207.75;207.75
0;total;1;213.413;213.413;213.413
0;total;1;213.417;213.417;213.417
0;total;1;213.416;213.416;213.416
0;total;1;213.362;213.362;213.362
0;total;1;213.413;213.413;213.413
0;total;1;207.75;207.75;207.75
132;compErr;1;2.086e-06;2.086e-06;2.086e-06
132;init;1;2.16326;2.16326;2.16326
132;update;1;45.8211;45.8211;45.8211
132;sync;1;0.543278;0.543278;0.543278
132;evalKnownDf;1;0;0;0
132;write;1;2.5874e-05;2.5874e-05;2.5874e-05
132;trace;1;0;0;0
132;calc_total;1;46.3644;46.3644;46.3644
0;total;1;213.412;213.412;213.412
0;total;1;213.417;213.417;213.417
0;total;1;213.416;213.416;213.416
162;compErr;1;4.26e-06;4.26e-06;4.26e-06
162;init;1;2.15382;2.15382;2.15382
162;update;1;45.6621;45.6621;45.6621
162;sync;1;2.18394;2.18394;2.18394
162;evalKnownDf;1;0;0;0
162;write;1;2.8096e-05;2.8096e-05;2.8096e-05
162;trace;1;0;0;0
162;calc_total;1;47.846;47.846;47.846
0;total;1;213.362;213.362;213.362
0;total;1;213.413;213.413;213.413
0;total;1;207.751;207.751;207.751
0;total;1;213.413;213.413;213.413
0;total;1;213.417;213.417;213.417
0;total;1;213.416;213.416;213.416
0;total;1;213.362;213.362;213.362
0;total;1;213.413;213.413;213.413
0;total;1;207.75;207.75;207.75
134;compErr;1;1.653e-06;1.653e-06;1.653e-06
134;init;1;2.17143;2.17143;2.17143
134;update;1;45.8484;45.8484;45.8484
134;sync;1;2.16981;2.16981;2.16981
134;evalKnownDf;1;0;0;0
134;write;1;2.2662e-05;2.2662e-05;2.2662e-05
134;trace;1;0;0;0
134;calc_total;1;48.0183;48.0183;48.0183
0;total;1;213.413;213.413;213.413
0;total;1;213.417;213.417;213.417
0;total;1;213.416;213.416;213.416
164;compErr;1;1.909e-06;1.909e-06;1.909e-06
164;init;1;2.16899;2.16899;2.16899
164;update;1;46.4329;46.4329;46.4329
164;sync;1;1.53534;1.53534;1.53534
164;evalKnownDf;1;0;0;0
164;write;1;2.4079e-05;2.4079e-05;2.4079e-05
164;trace;1;0;0;0
164;calc_total;1;47.9682;47.9682;47.9682
0;total;1;213.362;213.362;213.362
0;total;1;213.413;213.413;213.413
0;total;1;207.753;207.753;207.753
135;compErr;1;1.715e-06;1.715e-06;1.715e-06
135;init;1;2.19426;2.19426;2.19426
135;update;1;46.2054;46.2054;46.2054
135;sync;1;0.448504;0.448504;0.448504
135;evalKnownDf;1;0;0;0
135;write;1;1.9513e-05;1.9513e-05;1.9513e-05
135;trace;1;0;0;0
135;calc_total;1;46.6539;46.6539;46.6539
0;total;1;213.413;213.413;213.413
0;total;1;213.417;213.417;213.417
0;total;1;213.416;213.416;213.416
0;total;1;213.362;213.362;213.362
0;total;1;213.413;213.413;213.413
0;total;1;207.75;207.75;207.75
0;total;1;213.413;213.413;213.413
0;total;1;213.416;213.416;213.416
0;total;1;213.416;213.416;213.416
166;compErr;1;3.666e-06;3.666e-06;3.666e-06
166;init;1;2.20332;2.20332;2.20332
166;update;1;45.8324;45.8324;45.8324
166;sync;1;2.45018;2.45018;2.45018
166;evalKnownDf;1;0;0;0
166;write;1;3.0931e-05;3.0931e-05;3.0931e-05
166;trace;1;0;0;0
166;calc_total;1;48.2826;48.2826;48.2826
0;total;1;213.362;213.362;213.362
0;total;1;213.413;213.413;213.413
0;total;1;207.752;207.752;207.752
0;total;1;213.413;213.413;213.413
0;total;1;213.416;213.416;213.416
0;total;1;213.416;213.416;213.416
0;total;1;213.362;213.362;213.362
0;total;1;213.413;213.413;213.413
0;total;1;207.752;207.752;207.752
0;total;1;213.413;213.413;213.413
0;total;1;213.417;213.417;213.417
0;total;1;213.416;213.416;213.416
0;total;1;213.413;213.413;213.413
0;total;1;207.753;207.753;207.753
0;total;1;213.413;213.413;213.413
0;total;1;213.417;213.417;213.417
0;total;1;213.416;213.416;213.416
0;total;1;213.413;213.413;213.413
0;total;1;213.413;213.413;213.413
0;total;1;213.417;213.417;213.417
0;total;1;213.416;213.416;213.416
0;total;1;213.413;213.413;213.413
0;total;1;213.413;213.413;213.413
0;total;1;213.413;213.413;213.413
142;compErr;1;1.717e-06;1.717e-06;1.717e-06
142;init;1;2.1715;2.1715;2.1715
142;update;1;45.9308;45.9308;45.9308
142;sync;1;0.81527;0.81527;0.81527
142;evalKnownDf;1;0;0;0
142;write;1;2.8982e-05;2.8982e-05;2.8982e-05
142;trace;1;0;0;0
142;calc_total;1;46.746;46.746;46.746
0;total;1;213.413;213.413;213.413
0;total;1;213.413;213.413;213.413
0;total;1;213.413;213.413;213.413
0;total;1;213.413;213.413;213.413
114;compErr;1;2.253e-06;2.253e-06;2.253e-06
114;init;1;2.17562;2.17562;2.17562
114;update;1;45.5606;45.5606;45.5606
114;sync;1;3.46684;3.46684;3.46684
114;evalKnownDf;1;0;0;0
114;write;1;2.7422e-05;2.7422e-05;2.7422e-05
114;trace;1;0;0;0
114;calc_total;1;49.0274;49.0274;49.0274
0;total;1;213.42;213.42;213.42
115;compErr;1;2.268e-06;2.268e-06;2.268e-06
115;init;1;2.14873;2.14873;2.14873
115;update;1;45.6677;45.6677;45.6677
115;sync;1;2.92564;2.92564;2.92564
115;evalKnownDf;1;0;0;0
115;write;1;2.7565e-05;2.7565e-05;2.7565e-05
115;trace;1;0;0;0
115;calc_total;1;48.5934;48.5934;48.5934
0;total;1;213.42;213.42;213.42
116;compErr;1;1.934e-06;1.934e-06;1.934e-06
116;init;1;2.16117;2.16117;2.16117
116;update;1;46.1275;46.1275;46.1275
116;sync;1;2.36492;2.36492;2.36492
116;evalKnownDf;1;0;0;0
116;write;1;2.4438e-05;2.4438e-05;2.4438e-05
116;trace;1;0;0;0
116;calc_total;1;48.4924;48.4924;48.4924
0;total;1;213.42;213.42;213.42
117;compErr;1;1.64e-06;1.64e-06;1.64e-06
117;init;1;2.1608;2.1608;2.1608
117;update;1;46.0618;46.0618;46.0618
117;sync;1;1.85842;1.85842;1.85842
117;evalKnownDf;1;0;0;0
117;write;1;2.718e-05;2.718e-05;2.718e-05
117;trace;1;0;0;0
117;calc_total;1;47.9202;47.9202;47.9202
0;total;1;213.42;213.42;213.42
118;compErr;1;1.521e-06;1.521e-06;1.521e-06
118;init;1;2.13188;2.13188;2.13188
118;update;1;46.0495;46.0495;46.0495
118;sync;1;1.04492;1.04492;1.04492
118;evalKnownDf;1;0;0;0
118;write;1;2.7072e-05;2.7072e-05;2.7072e-05
118;trace;1;0;0;0
118;calc_total;1;47.0944;47.0944;47.0944
0;total;1;213.42;213.42;213.42
119;compErr;1;4.352e-06;4.352e-06;4.352e-06
119;init;1;2.15746;2.15746;2.15746
119;update;1;45.5704;45.5704;45.5704
119;sync;1;2.36377;2.36377;2.36377
119;evalKnownDf;1;0;0;0
119;write;1;3.1743e-05;3.1743e-05;3.1743e-05
119;trace;1;0;0;0
119;calc_total;1;47.9341;47.9341;47.9341
0;total;1;213.42;213.42;213.42
