# Supplementary material for: A Halo abstraction for distributed n-dimensional structured grids within the C++ PGAS library DASH
Source: PeerJ Comput Sci. 2023 Feb 3;9:e1203. doi: 10.7717/peerj-cs.1203 (PMC10280232; doi:10.7717/peerj-cs.1203)
Supplement: Supplemental Information 4 [file peerj-cs-09-1203-s004.gz › raw_dash_scafes/res_2d_sc/weak/weak_all.txt]

type	nodes	cores_node	elems	core_id	func	count	avg	min	max
dash	16	24	180000	0	initialize	1	56.20309	56.20309	56.20309
dash	16	24	180000	0	async	10	0.00103	0.00092	0.00124
dash	16	24	180000	0	inner	10	0.43157	0.42917	0.43638
dash	16	24	180000	0	wait	10	0.00003	0.00002	0.00004
dash	16	24	180000	0	bound	10	0.00387	0.00179	0.00447
dash	16	24	180000	0	calc iter	10	0.43651	0.43191	0.44089
dash	16	24	180000	0	calc total	1	4.38945	4.38945	4.38945
dash	16	24	180000	0	total	1	64.13409	64.13409	64.13409
dash	16	24	180000	1	initialize	1	56.2029	56.2029	56.2029
dash	16	24	180000	1	async	10	0.00390672	0.00103927	0.00511406
dash	16	24	180000	1	inner	10	0.428551	0.426557	0.433457
dash	16	24	180000	1	wait	10	3.88533e-05	2.7089e-05	6.6445e-05
dash	16	24	180000	1	bound	10	0.00381158	0.0023905	0.00448803
dash	16	24	180000	1	calc iter	10	0.43631	0.432565	0.437957
dash	16	24	180000	1	calc total	1	4.38945	4.38945	4.38945
dash	16	24	180000	1	total	1	64.1339	64.1339	64.1339
dash	16	24	180000	2	initialize	1	56.2001	56.2001	56.2001
dash	16	24	180000	2	async	10	0.00509636	0.000997038	0.006934
dash	16	24	180000	2	inner	10	0.426685	0.424876	0.432303
dash	16	24	180000	2	wait	10	4.55312e-05	3.28e-05	9.4769e-05
dash	16	24	180000	2	bound	10	0.00418212	0.00340812	0.00466853
dash	16	24	180000	2	calc iter	10	0.436011	0.434012	0.437694
dash	16	24	180000	2	calc total	1	4.38945	4.38945	4.38945
dash	16	24	180000	2	total	1	64.1311	64.1311	64.1311
dash	16	24	180000	3	initialize	1	56.203	56.203	56.203
dash	16	24	180000	3	async	10	0.00315512	0.000637406	0.00544422
dash	16	24	180000	3	inner	10	0.428402	0.426565	0.434079
dash	16	24	180000	3	wait	10	3.46532e-05	2.4325e-05	4.2103e-05
dash	16	24	180000	3	bound	10	0.00415854	0.00255288	0.00478137
dash	16	24	180000	3	calc iter	10	0.435752	0.433832	0.43775
dash	16	24	180000	3	calc total	1	4.38946	4.38946	4.38946
dash	16	24	180000	3	total	1	64.134	64.134	64.134
dash	16	24	180000	4	initialize	1	56.2031	56.2031	56.2031
dash	16	24	180000	4	async	10	0.00343725	0.00110381	0.00561281
dash	16	24	180000	4	inner	10	0.427059	0.424899	0.432391
dash	16	24	180000	4	wait	10	5.22767e-05	4.2984e-05	8.2821e-05
dash	16	24	180000	4	bound	10	0.00496269	0.0033074	0.00585249
dash	16	24	180000	4	calc iter	10	0.435513	0.433661	0.437178
dash	16	24	180000	4	calc total	1	4.38945	4.38945	4.38945
dash	16	24	180000	4	total	1	64.1341	64.1341	64.1341
dash	16	24	180000	5	initialize	1	56.1935	56.1935	56.1935
dash	16	24	180000	5	async	10	0.00409464	0.00064032	0.00695345
dash	16	24	180000	5	inner	10	0.42521	0.422559	0.432626
dash	16	24	180000	5	wait	10	4.85023e-05	3.3473e-05	6.5487e-05
dash	16	24	180000	5	bound	10	0.00572341	0.00321098	0.00663365
dash	16	24	180000	5	calc iter	10	0.435079	0.432625	0.437361
dash	16	24	180000	5	calc total	1	4.38946	4.38946	4.38946
dash	16	24	180000	5	total	1	64.1245	64.1245	64.1245
dash	16	24	180000	6	initialize	1	56.203	56.203	56.203
dash	16	24	180000	6	async	10	0.00386541	0.000646847	0.00838732
dash	16	24	180000	6	inner	10	0.426554	0.42414	0.432609
dash	16	24	180000	6	wait	10	5.13527e-05	4.2341e-05	7.0916e-05
dash	16	24	180000	6	bound	10	0.00517578	0.00319716	0.00604061
dash	16	24	180000	6	calc iter	10	0.43565	0.433252	0.439394
dash	16	24	180000	6	calc total	1	4.38946	4.38946	4.38946
dash	16	24	180000	6	total	1	64.134	64.134	64.134
dash	16	24	180000	7	initialize	1	56.2031	56.2031	56.2031
dash	16	24	180000	7	async	10	0.00586868	0.00111776	0.00920899
dash	16	24	180000	7	inner	10	0.425528	0.423767	0.430686
dash	16	24	180000	7	wait	10	4.15633e-05	2.2993e-05	0.000100515
dash	16	24	180000	7	bound	10	0.0045539	0.00379918	0.00530941
dash	16	24	180000	7	calc iter	10	0.435994	0.434412	0.438589
dash	16	24	180000	7	calc total	1	4.38946	4.38946	4.38946
dash	16	24	180000	7	total	1	64.1341	64.1341	64.1341
dash	16	24	180000	8	initialize	1	56.1924	56.1924	56.1924
dash	16	24	180000	8	async	10	0.00294044	0.000927472	0.00553979
dash	16	24	180000	8	inner	10	0.429508	0.42702	0.434803
dash	16	24	180000	8	wait	10	3.66776e-05	2.3907e-05	4.5893e-05
dash	16	24	180000	8	bound	10	0.00385361	0.00236352	0.00466142
dash	16	24	180000	8	calc iter	10	0.43634	0.432808	0.439143
dash	16	24	180000	8	calc total	1	4.38945	4.38945	4.38945
dash	16	24	180000	8	total	1	64.1234	64.1234	64.1234
dash	16	24	180000	9	initialize	1	56.1896	56.1896	56.1896
dash	16	24	180000	9	async	10	0.00960602	0.00110885	0.0135931
dash	16	24	180000	9	inner	10	0.422105	0.420211	0.425484
dash	16	24	180000	9	wait	10	4.46906e-05	2.5027e-05	0.000103013
dash	16	24	180000	9	bound	10	0.00455723	0.00240596	0.0065405
dash	16	24	180000	9	calc iter	10	0.436315	0.433241	0.438958
dash	16	24	180000	9	calc total	1	4.38945	4.38945	4.38945
dash	16	24	180000	9	total	1	64.1206	64.1206	64.1206
dash	16	24	180000	10	initialize	1	56.1937	56.1937	56.1937
dash	16	24	180000	10	async	10	0.00487479	0.00133508	0.00755261
dash	16	24	180000	10	inner	10	0.427937	0.424773	0.434383
dash	16	24	180000	10	wait	10	3.25883e-05	2.2738e-05	4.5829e-05
dash	16	24	180000	10	bound	10	0.0040239	0.00176653	0.00527006
dash	16	24	180000	10	calc iter	10	0.436871	0.430602	0.441137
dash	16	24	180000	10	calc total	1	4.38945	4.38945	4.38945
dash	16	24	180000	10	total	1	64.1247	64.1247	64.1247
dash	16	24	180000	11	initialize	1	56.203	56.203	56.203
dash	16	24	180000	11	async	10	0.00537788	0.00108484	0.006724
dash	16	24	180000	11	inner	10	0.427567	0.423819	0.433882
dash	16	24	180000	11	wait	10	3.13111e-05	1.9028e-05	4.9512e-05
dash	16	24	180000	11	bound	10	0.0037568	0.0017596	0.00447563
dash	16	24	180000	11	calc iter	10	0.436735	0.431828	0.439262
dash	16	24	180000	11	calc total	1	4.38945	4.38945	4.38945
dash	16	24	180000	11	total	1	64.134	64.134	64.134
dash	16	24	180000	48	initialize	1	4.6813	4.6813	4.6813
dash	16	24	180000	48	async	10	0.00318919	0.000698755	0.00753147
dash	16	24	180000	48	inner	10	0.426723	0.422651	0.43603
dash	16	24	180000	48	wait	10	4.93987e-05	3.2012e-05	6.5207e-05
dash	16	24	180000	48	bound	10	0.00494752	0.00288808	0.00652396
dash	16	24	180000	48	calc iter	10	0.434911	0.432751	0.439958
dash	16	24	180000	48	calc total	1	4.38946	4.38946	4.38946
dash	16	24	180000	48	total	1	12.6161	12.6161	12.6161
dash	16	24	180000	24	initialize	1	4.48919	4.48919	4.48919
dash	16	24	180000	24	async	10	0.00494431	0.000857283	0.00755607
dash	16	24	180000	24	inner	10	0.426956	0.42265	0.434349
dash	16	24	180000	24	wait	10	4.00574e-05	2.1835e-05	5.0432e-05
dash	16	24	180000	24	bound	10	0.00422287	0.00205143	0.0055174
dash	16	24	180000	24	calc iter	10	0.436165	0.429995	0.439022
dash	16	24	180000	24	calc total	1	4.38945	4.38945	4.38945
dash	16	24	180000	24	total	1	12.4237	12.4237	12.4237
dash	16	24	180000	72	initialize	1	4.48725	4.48725	4.48725
dash	16	24	180000	72	async	10	0.00804624	0.00108651	0.0112822
dash	16	24	180000	72	inner	10	0.424625	0.416819	0.433813
dash	16	24	180000	72	wait	10	3.9263e-05	2.3663e-05	5.2391e-05
dash	16	24	180000	72	bound	10	0.00380073	0.00215917	0.00472145
dash	16	24	180000	72	calc iter	10	0.436513	0.429231	0.439923
dash	16	24	180000	72	calc total	1	4.38946	4.38946	4.38946
dash	16	24	180000	72	total	1	12.413	12.413	12.413
dash	16	24	180000	49	initialize	1	4.68133	4.68133	4.68133
dash	16	24	180000	49	async	10	0.00618726	0.00116553	0.00936233
dash	16	24	180000	49	inner	10	0.42467	0.421707	0.431769
dash	16	24	180000	49	wait	10	5.10969e-05	3.1482e-05	7.9259e-05
dash	16	24	180000	49	bound	10	0.00444413	0.003009	0.00555171
dash	16	24	180000	49	calc iter	10	0.435354	0.433079	0.437549
dash	16	24	180000	49	calc total	1	4.38946	4.38946	4.38946
dash	16	24	180000	49	total	1	12.6161	12.6161	12.6161
dash	16	24	180000	25	initialize	1	4.48928	4.48928	4.48928
dash	16	24	180000	25	async	10	0.00621535	0.00113541	0.00791528
dash	16	24	180000	25	inner	10	0.425789	0.420289	0.433541
dash	16	24	180000	25	wait	10	4.89292e-05	2.4257e-05	6.6793e-05
dash	16	24	180000	25	bound	10	0.00436944	0.00179981	0.00554692
dash	16	24	180000	25	calc iter	10	0.436425	0.429091	0.439623
dash	16	24	180000	25	calc total	1	4.38946	4.38946	4.38946
dash	16	24	180000	25	total	1	12.4238	12.4238	12.4238
dash	16	24	180000	73	initialize	1	4.48728	4.48728	4.48728
dash	16	24	180000	73	async	10	0.0101706	0.00139176	0.0126256
dash	16	24	180000	73	inner	10	0.423037	0.413563	0.434498
dash	16	24	180000	73	wait	10	4.3928e-05	2.8549e-05	5.794e-05
dash	16	24	180000	73	bound	10	0.00396375	0.00174515	0.00483189
dash	16	24	180000	73	calc iter	10	0.437218	0.427838	0.440784
dash	16	24	180000	73	calc total	1	4.38946	4.38946	4.38946
dash	16	24	180000	73	total	1	12.4129	12.4129	12.4129
dash	16	24	180000	50	initialize	1	4.68139	4.68139	4.68139
dash	16	24	180000	50	async	10	0.00252608	0.00114296	0.00459846
dash	16	24	180000	50	inner	10	0.429653	0.427344	0.436717
dash	16	24	180000	50	wait	10	3.56436e-05	3.0068e-05	4.4978e-05
dash	16	24	180000	50	bound	10	0.00369444	0.00315418	0.00406023
dash	16	24	180000	50	calc iter	10	0.435911	0.433201	0.441073
dash	16	24	180000	50	calc total	1	4.38946	4.38946	4.38946
dash	16	24	180000	50	total	1	12.6162	12.6162	12.6162
dash	16	24	180000	26	initialize	1	4.48932	4.48932	4.48932
dash	16	24	180000	26	async	10	0.00233747	0.00106748	0.00258706
dash	16	24	180000	26	inner	10	0.430223	0.424031	0.436807
dash	16	24	180000	26	wait	10	3.80548e-05	1.8788e-05	4.6107e-05
dash	16	24	180000	26	bound	10	0.00419557	0.00173733	0.00498001
dash	16	24	180000	26	calc iter	10	0.436796	0.428113	0.441114
dash	16	24	180000	26	calc total	1	4.38946	4.38946	4.38946
dash	16	24	180000	26	total	1	12.4238	12.4238	12.4238
dash	16	24	180000	74	initialize	1	4.48697	4.48697	4.48697
dash	16	24	180000	74	async	10	0.00834834	0.00110887	0.0121229
dash	16	24	180000	74	inner	10	0.424521	0.41674	0.434096
dash	16	24	180000	74	wait	10	3.98318e-05	2.4853e-05	5.0879e-05
dash	16	24	180000	74	bound	10	0.00373513	0.00189007	0.00470208
dash	16	24	180000	74	calc iter	10	0.436646	0.43053	0.438854
dash	16	24	180000	74	calc total	1	4.38946	4.38946	4.38946
dash	16	24	180000	74	total	1	12.4126	12.4126	12.4126
dash	16	24	180000	51	initialize	1	4.68139	4.68139	4.68139
dash	16	24	180000	51	async	10	0.00743609	0.00113037	0.0105558
dash	16	24	180000	51	inner	10	0.424805	0.421951	0.432494
dash	16	24	180000	51	wait	10	3.91941e-05	2.9563e-05	6.4805e-05
dash	16	24	180000	51	bound	10	0.00362957	0.00325366	0.00398128
dash	16	24	180000	51	calc iter	10	0.435912	0.434105	0.437031
dash	16	24	180000	51	calc total	1	4.38946	4.38946	4.38946
dash	16	24	180000	51	total	1	12.6161	12.6161	12.6161
dash	16	24	180000	27	initialize	1	4.48935	4.48935	4.48935
dash	16	24	180000	27	async	10	0.00237143	0.00111072	0.00312969
dash	16	24	180000	27	inner	10	0.430313	0.424958	0.437086
dash	16	24	180000	27	wait	10	4.22471e-05	1.9313e-05	5.3232e-05
dash	16	24	180000	27	bound	10	0.00412137	0.00174319	0.00483386
dash	16	24	180000	27	calc iter	10	0.43685	0.429054	0.441537
dash	16	24	180000	27	calc total	1	4.38946	4.38946	4.38946
dash	16	24	180000	27	total	1	12.4238	12.4238	12.4238
dash	16	24	180000	75	initialize	1	4.487	4.487	4.487
dash	16	24	180000	75	async	10	0.00708373	0.00109229	0.0128772
dash	16	24	180000	75	inner	10	0.424981	0.418987	0.434253
dash	16	24	180000	75	wait	10	4.44151e-05	3.9412e-05	5.4524e-05
dash	16	24	180000	75	bound	10	0.00396184	0.00242822	0.00529991
dash	16	24	180000	75	calc iter	10	0.436073	0.432143	0.43985
dash	16	24	180000	75	calc total	1	4.38946	4.38946	4.38946
dash	16	24	180000	75	total	1	12.4127	12.4127	12.4127
dash	16	24	180000	52	initialize	1	4.68122	4.68122	4.68122
dash	16	24	180000	52	async	10	0.0104021	0.00105728	0.0163727
dash	16	24	180000	52	inner	10	0.419482	0.41423	0.428712
dash	16	24	180000	52	wait	10	5.6912e-05	4.5204e-05	9.1814e-05
dash	16	24	180000	52	bound	10	0.00533527	0.00478788	0.00576288
dash	16	24	180000	52	calc iter	10	0.435278	0.432677	0.438514
dash	16	24	180000	52	calc total	1	4.38946	4.38946	4.38946
dash	16	24	180000	52	total	1	12.616	12.616	12.616
dash	16	24	180000	28	initialize	1	4.48981	4.48981	4.48981
dash	16	24	180000	28	async	10	0.00973529	0.00107373	0.0129892
dash	16	24	180000	28	inner	10	0.422166	0.41846	0.42793
dash	16	24	180000	28	wait	10	4.51276e-05	2.4e-05	0.000107953
dash	16	24	180000	28	bound	10	0.00416372	0.00206446	0.00557635
dash	16	24	180000	28	calc iter	10	0.436112	0.432259	0.43782
dash	16	24	180000	28	calc total	1	4.38946	4.38946	4.38946
dash	16	24	180000	28	total	1	12.4243	12.4243	12.4243
dash	16	24	180000	76	initialize	1	4.48717	4.48717	4.48717
dash	16	24	180000	76	async	10	0.00699683	0.00104849	0.0121085
dash	16	24	180000	76	inner	10	0.424365	0.418772	0.433837
dash	16	24	180000	76	wait	10	4.43079e-05	2.9592e-05	5.7501e-05
dash	16	24	180000	76	bound	10	0.00396274	0.00234438	0.00541933
dash	16	24	180000	76	calc iter	10	0.43537	0.432457	0.437741
dash	16	24	180000	76	calc total	1	4.38946	4.38946	4.38946
dash	16	24	180000	76	total	1	12.4129	12.4129	12.4129
dash	16	24	180000	53	initialize	1	4.68147	4.68147	4.68147
dash	16	24	180000	53	async	10	0.0080654	0.00106811	0.0164469
dash	16	24	180000	53	inner	10	0.421401	0.417992	0.430204
dash	16	24	180000	53	wait	10	6.45271e-05	4.9451e-05	0.000104106
dash	16	24	180000	53	bound	10	0.00569281	0.00440437	0.0068143
dash	16	24	180000	53	calc iter	10	0.435225	0.43029	0.44275
dash	16	24	180000	53	calc total	1	4.38946	4.38946	4.38946
dash	16	24	180000	53	total	1	12.6162	12.6162	12.6162
dash	16	24	180000	29	initialize	1	4.48929	4.48929	4.48929
dash	16	24	180000	29	async	10	0.00642182	0.0010851	0.0101549
dash	16	24	180000	29	inner	10	0.424297	0.422192	0.430594
dash	16	24	180000	29	wait	10	5.5756e-05	3.6791e-05	0.000113774
dash	16	24	180000	29	bound	10	0.00479904	0.00344927	0.0056629
dash	16	24	180000	29	calc iter	10	0.435575	0.433273	0.437627
dash	16	24	180000	29	calc total	1	4.38946	4.38946	4.38946
dash	16	24	180000	29	total	1	12.4238	12.4238	12.4238
dash	16	24	180000	77	initialize	1	4.48727	4.48727	4.48727
dash	16	24	180000	77	async	10	0.00707995	0.00102197	0.0146625
dash	16	24	180000	77	inner	10	0.422413	0.417681	0.431984
dash	16	24	180000	77	wait	10	6.42043e-05	5.036e-05	0.000102276
dash	16	24	180000	77	bound	10	0.0050441	0.00341078	0.00585372
dash	16	24	180000	77	calc iter	10	0.434604	0.432438	0.438733
dash	16	24	180000	77	calc total	1	4.38946	4.38946	4.38946
dash	16	24	180000	77	total	1	12.413	12.413	12.413
dash	16	24	180000	54	initialize	1	4.68139	4.68139	4.68139
dash	16	24	180000	54	async	10	0.0111707	0.00113901	0.0169499
dash	16	24	180000	54	inner	10	0.419764	0.41643	0.428269
dash	16	24	180000	54	wait	10	6.36154e-05	3.6069e-05	0.000127063
dash	16	24	180000	54	bound	10	0.00500231	0.00323287	0.00623429
dash	16	24	180000	54	calc iter	10	0.436003	0.431099	0.438215
dash	16	24	180000	54	calc total	1	4.38946	4.38946	4.38946
dash	16	24	180000	54	total	1	12.6161	12.6161	12.6161
dash	16	24	180000	30	initialize	1	4.48933	4.48933	4.48933
dash	16	24	180000	30	async	10	0.00503713	0.000817089	0.00964543
dash	16	24	180000	30	inner	10	0.424394	0.42166	0.432538
dash	16	24	180000	30	wait	10	5.78444e-05	4.146e-05	8.8336e-05
dash	16	24	180000	30	bound	10	0.00559474	0.00354038	0.00623027
dash	16	24	180000	30	calc iter	10	0.435086	0.430977	0.438149
dash	16	24	180000	30	calc total	1	4.38946	4.38946	4.38946
dash	16	24	180000	30	total	1	12.4238	12.4238	12.4238
dash	16	24	180000	78	initialize	1	4.48727	4.48727	4.48727
dash	16	24	180000	78	async	10	0.00688977	0.000689731	0.015356
dash	16	24	180000	78	inner	10	0.42112	0.416133	0.431351
dash	16	24	180000	78	wait	10	6.83132e-05	5.0611e-05	0.000125802
dash	16	24	180000	78	bound	10	0.00571998	0.00377059	0.00644667
dash	16	24	180000	78	calc iter	10	0.4338	0.431236	0.437767
dash	16	24	180000	78	calc total	1	4.38946	4.38946	4.38946
dash	16	24	180000	78	total	1	12.413	12.413	12.413
dash	16	24	180000	55	initialize	1	4.68138	4.68138	4.68138
dash	16	24	180000	55	async	10	0.00891936	0.00112543	0.0124134
dash	16	24	180000	55	inner	10	0.423886	0.418197	0.432661
dash	16	24	180000	55	wait	10	4.04451e-05	2.6289e-05	6.973e-05
dash	16	24	180000	55	bound	10	0.00399313	0.00236184	0.00548978
dash	16	24	180000	55	calc iter	10	0.436841	0.43043	0.439038
dash	16	24	180000	55	calc total	1	4.38946	4.38946	4.38946
dash	16	24	180000	55	total	1	12.6161	12.6161	12.6161
dash	16	24	180000	31	initialize	1	4.48928	4.48928	4.48928
dash	16	24	180000	31	async	10	0.00590128	0.000783438	0.0119665
dash	16	24	180000	31	inner	10	0.421859	0.419092	0.431721
dash	16	24	180000	31	wait	10	5.81932e-05	3.5879e-05	8.4458e-05
dash	16	24	180000	31	bound	10	0.00621505	0.0040858	0.00686386
dash	16	24	180000	31	calc iter	10	0.434036	0.430976	0.437738
dash	16	24	180000	31	calc total	1	4.38946	4.38946	4.38946
dash	16	24	180000	31	total	1	12.4238	12.4238	12.4238
dash	16	24	180000	79	initialize	1	4.48714	4.48714	4.48714
dash	16	24	180000	79	async	10	0.00528798	0.000836828	0.0100693
dash	16	24	180000	79	inner	10	0.422632	0.41595	0.432253
dash	16	24	180000	79	wait	10	5.7091e-05	4.3861e-05	8.768e-05
dash	16	24	180000	79	bound	10	0.00518914	0.00337642	0.00665749
dash	16	24	180000	79	calc iter	10	0.433168	0.430409	0.436556
dash	16	24	180000	79	calc total	1	4.38946	4.38946	4.38946
dash	16	24	180000	79	total	1	12.4128	12.4128	12.4128
dash	16	24	180000	56	initialize	1	4.68135	4.68135	4.68135
dash	16	24	180000	56	async	10	0.0118947	0.00113649	0.0141452
dash	16	24	180000	56	inner	10	0.421232	0.413743	0.431618
dash	16	24	180000	56	wait	10	4.98544e-05	3.0044e-05	0.000110523
dash	16	24	180000	56	bound	10	0.00430256	0.00177512	0.00535116
dash	16	24	180000	56	calc iter	10	0.437481	0.429154	0.439979
dash	16	24	180000	56	calc total	1	4.38946	4.38946	4.38946
dash	16	24	180000	56	total	1	12.6161	12.6161	12.6161
dash	16	24	180000	32	initialize	1	4.48928	4.48928	4.48928
dash	16	24	180000	32	async	10	0.00420286	0.000904176	0.00738792
dash	16	24	180000	32	inner	10	0.426582	0.424498	0.433602
dash	16	24	180000	32	wait	10	4.62797e-05	3.2794e-05	6.7309e-05
dash	16	24	180000	32	bound	10	0.0045173	0.00317646	0.00524909
dash	16	24	180000	32	calc iter	10	0.43535	0.432729	0.437752
dash	16	24	180000	32	calc total	1	4.38946	4.38946	4.38946
dash	16	24	180000	32	total	1	12.4238	12.4238	12.4238
dash	16	24	180000	80	initialize	1	4.48722	4.48722	4.48722
dash	16	24	180000	80	async	10	0.00929351	0.000782243	0.0163504
dash	16	24	180000	80	inner	10	0.420411	0.413716	0.432812
dash	16	24	180000	80	wait	10	4.30026e-05	2.6775e-05	6.9645e-05
dash	16	24	180000	80	bound	10	0.00491409	0.00303457	0.0067231
dash	16	24	180000	80	calc iter	10	0.434664	0.429721	0.438796
dash	16	24	180000	80	calc total	1	4.38946	4.38946	4.38946
dash	16	24	180000	80	total	1	12.4129	12.4129	12.4129
dash	16	24	180000	57	initialize	1	4.68134	4.68134	4.68134
dash	16	24	180000	57	async	10	0.00241332	0.00114394	0.00266717
dash	16	24	180000	57	inner	10	0.430705	0.421418	0.439042
dash	16	24	180000	57	wait	10	5.4401e-05	2.4091e-05	7.1401e-05
dash	16	24	180000	57	bound	10	0.00507421	0.00174237	0.00560716
dash	16	24	180000	57	calc iter	10	0.438249	0.425717	0.444753
dash	16	24	180000	57	calc total	1	4.38946	4.38946	4.38946
dash	16	24	180000	57	total	1	12.6161	12.6161	12.6161
dash	16	24	180000	33	initialize	1	4.48931	4.48931	4.48931
dash	16	24	180000	33	async	10	0.00322912	0.00087658	0.00554971
dash	16	24	180000	33	inner	10	0.42754	0.425183	0.434236
dash	16	24	180000	33	wait	10	4.69153e-05	3.989e-05	6.0972e-05
dash	16	24	180000	33	bound	10	0.00450763	0.00291158	0.00514649
dash	16	24	180000	33	calc iter	10	0.435325	0.433541	0.438318
dash	16	24	180000	33	calc total	1	4.38946	4.38946	4.38946
dash	16	24	180000	33	total	1	12.4238	12.4238	12.4238
dash	16	24	180000	81	initialize	1	4.48705	4.48705	4.48705
dash	16	24	180000	81	async	10	0.00740098	0.000693851	0.0137719
dash	16	24	180000	81	inner	10	0.42387	0.418711	0.432969
dash	16	24	180000	81	wait	10	4.85458e-05	3.2265e-05	6.8473e-05
dash	16	24	180000	81	bound	10	0.00451724	0.00288793	0.00563532
dash	16	24	180000	81	calc iter	10	0.435839	0.431052	0.441685
dash	16	24	180000	81	calc total	1	4.38946	4.38946	4.38946
dash	16	24	180000	81	total	1	12.4128	12.4128	12.4128
dash	16	24	180000	58	initialize	1	4.68133	4.68133	4.68133
dash	16	24	180000	58	async	10	0.00952084	0.00114675	0.0117208
dash	16	24	180000	58	inner	10	0.423732	0.415745	0.433814
dash	16	24	180000	58	wait	10	4.21206e-05	1.9929e-05	5.9108e-05
dash	16	24	180000	58	bound	10	0.00425604	0.00175637	0.00522009
dash	16	24	180000	58	calc iter	10	0.437553	0.427787	0.440474
dash	16	24	180000	58	calc total	1	4.38946	4.38946	4.38946
dash	16	24	180000	58	total	1	12.6161	12.6161	12.6161
dash	16	24	180000	34	initialize	1	4.48928	4.48928	4.48928
dash	16	24	180000	34	async	10	0.00759757	0.00104187	0.00910155
dash	16	24	180000	34	inner	10	0.422777	0.420453	0.428605
dash	16	24	180000	34	wait	10	5.14485e-05	3.763e-05	0.000101473
dash	16	24	180000	34	bound	10	0.00475114	0.00377965	0.00546326
dash	16	24	180000	34	calc iter	10	0.435179	0.433714	0.437743
dash	16	24	180000	34	calc total	1	4.38946	4.38946	4.38946
dash	16	24	180000	34	total	1	12.4238	12.4238	12.4238
dash	16	24	180000	82	initialize	1	4.48717	4.48717	4.48717
dash	16	24	180000	82	async	10	0.00948694	0.000825545	0.0154678
dash	16	24	180000	82	inner	10	0.42288	0.416199	0.432206
dash	16	24	180000	82	wait	10	4.53688e-05	2.4427e-05	7.8189e-05
dash	16	24	180000	82	bound	10	0.00408151	0.00223739	0.00487128
dash	16	24	180000	82	calc iter	10	0.436495	0.430824	0.442368
dash	16	24	180000	82	calc total	1	4.38946	4.38946	4.38946
dash	16	24	180000	82	total	1	12.4129	12.4129	12.4129
dash	16	24	180000	59	initialize	1	4.68142	4.68142	4.68142
dash	16	24	180000	59	async	10	0.00797082	0.00112448	0.0120259
dash	16	24	180000	59	inner	10	0.425016	0.418688	0.433776
dash	16	24	180000	59	wait	10	4.24159e-05	2.6663e-05	5.4084e-05
dash	16	24	180000	59	bound	10	0.00394678	0.00209657	0.0055571
dash	16	24	180000	59	calc iter	10	0.436978	0.43123	0.439458
dash	16	24	180000	59	calc total	1	4.38946	4.38946	4.38946
dash	16	24	180000	59	total	1	12.6162	12.6162	12.6162
dash	16	24	180000	35	initialize	1	4.48932	4.48932	4.48932
dash	16	24	180000	35	async	10	0.00193677	0.00128556	0.00383667
dash	16	24	180000	35	inner	10	0.429731	0.427679	0.436285
dash	16	24	180000	35	wait	10	4.30045e-05	3.2252e-05	6.0873e-05
dash	16	24	180000	35	bound	10	0.0040375	0.00317556	0.00463307
dash	16	24	180000	35	calc iter	10	0.43575	0.433783	0.440925
dash	16	24	180000	35	calc total	1	4.38946	4.38946	4.38946
dash	16	24	180000	35	total	1	12.4238	12.4238	12.4238
dash	16	24	180000	83	initialize	1	4.48724	4.48724	4.48724
dash	16	24	180000	83	async	10	0.0119664	0.00100959	0.0173445
dash	16	24	180000	83	inner	10	0.420785	0.412287	0.432827
dash	16	24	180000	83	wait	10	4.49237e-05	1.8638e-05	6.7384e-05
dash	16	24	180000	83	bound	10	0.00426975	0.00178313	0.00545002
dash	16	24	180000	83	calc iter	10	0.437068	0.426083	0.444376
dash	16	24	180000	83	calc total	1	4.38946	4.38946	4.38946
dash	16	24	180000	83	total	1	12.413	12.413	12.413
dash	16	24	180000	60	initialize	1	4.68137	4.68137	4.68137
dash	16	24	180000	60	async	10	0.00558757	0.000949827	0.00995112
dash	16	24	180000	60	inner	10	0.427397	0.42207	0.433226
dash	16	24	180000	60	wait	10	4.48888e-05	3.4747e-05	5.836e-05
dash	16	24	180000	60	bound	10	0.00334145	0.00184227	0.00461442
dash	16	24	180000	60	calc iter	10	0.436372	0.433146	0.438382
dash	16	24	180000	60	calc total	1	4.38946	4.38946	4.38946
dash	16	24	180000	60	total	1	12.6161	12.6161	12.6161
dash	16	24	180000	36	initialize	1	4.48945	4.48945	4.48945
dash	16	24	180000	36	async	10	0.0125959	0.00110942	0.0175806
dash	16	24	180000	36	inner	10	0.418625	0.411223	0.428302
dash	16	24	180000	36	wait	10	3.93673e-05	2.7451e-05	5.6974e-05
dash	16	24	180000	36	bound	10	0.00265923	0.00172115	0.00424424
dash	16	24	180000	36	calc iter	10	0.433921	0.431676	0.43689
dash	16	24	180000	36	calc total	1	4.38946	4.38946	4.38946
dash	16	24	180000	36	total	1	12.4239	12.4239	12.4239
dash	16	24	180000	84	initialize	1	4.48705	4.48705	4.48705
dash	16	24	180000	84	async	10	0.00592911	0.00106276	0.0121948
dash	16	24	180000	84	inner	10	0.42641	0.417818	0.434773
dash	16	24	180000	84	wait	10	4.55765e-05	2.226e-05	6.3593e-05
dash	16	24	180000	84	bound	10	0.00412424	0.00171854	0.0054876
dash	16	24	180000	84	calc iter	10	0.436511	0.42692	0.443923
dash	16	24	180000	84	calc total	1	4.38946	4.38946	4.38946
dash	16	24	180000	84	total	1	12.4128	12.4128	12.4128
dash	16	24	180000	61	initialize	1	4.68131	4.68131	4.68131
dash	16	24	180000	61	async	10	0.00415759	0.000515305	0.0080479
dash	16	24	180000	61	inner	10	0.427695	0.424468	0.433726
dash	16	24	180000	61	wait	10	4.64405e-05	2.959e-05	6.646e-05
dash	16	24	180000	61	bound	10	0.00397068	0.00230222	0.00500167
dash	16	24	180000	61	calc iter	10	0.435871	0.433151	0.438012
dash	16	24	180000	61	calc total	1	4.38946	4.38946	4.38946
dash	16	24	180000	61	total	1	12.6161	12.6161	12.6161
dash	16	24	180000	37	initialize	1	4.4894	4.4894	4.4894
dash	16	24	180000	37	async	10	0.00752391	0.00112451	0.0179802
dash	16	24	180000	37	inner	10	0.42271	0.416715	0.432224
dash	16	24	180000	37	wait	10	4.73087e-05	2.7751e-05	6.4964e-05
dash	16	24	180000	37	bound	10	0.0037727	0.00171566	0.0051386
dash	16	24	180000	37	calc iter	10	0.434056	0.43223	0.441351
dash	16	24	180000	37	calc total	1	4.38946	4.38946	4.38946
dash	16	24	180000	37	total	1	12.4239	12.4239	12.4239
dash	16	24	180000	85	initialize	1	4.48724	4.48724	4.48724
dash	16	24	180000	85	async	10	0.00591515	0.000986182	0.0130278
dash	16	24	180000	85	inner	10	0.426617	0.419172	0.434129
dash	16	24	180000	85	wait	10	3.86467e-05	2.694e-05	5.1458e-05
dash	16	24	180000	85	bound	10	0.00346934	0.00182503	0.00439494
dash	16	24	180000	85	calc iter	10	0.436042	0.428686	0.443298
dash	16	24	180000	85	calc total	1	4.38946	4.38946	4.38946
dash	16	24	180000	85	total	1	12.4129	12.4129	12.4129
dash	16	24	180000	62	initialize	1	4.68133	4.68133	4.68133
dash	16	24	180000	62	async	10	0.00385702	0.00103719	0.00930821
dash	16	24	180000	62	inner	10	0.426958	0.422543	0.433075
dash	16	24	180000	62	wait	10	4.81992e-05	2.8533e-05	6.2061e-05
dash	16	24	180000	62	bound	10	0.00431616	0.00262085	0.00577875
dash	16	24	180000	62	calc iter	10	0.435181	0.432622	0.43793
dash	16	24	180000	62	calc total	1	4.38946	4.38946	4.38946
dash	16	24	180000	62	total	1	12.6161	12.6161	12.6161
dash	16	24	180000	38	initialize	1	4.48927	4.48927	4.48927
dash	16	24	180000	38	async	10	0.0142933	0.00113345	0.0228307
dash	16	24	180000	38	inner	10	0.413928	0.409734	0.425158
dash	16	24	180000	38	wait	10	6.3865e-05	4.5786e-05	8.2274e-05
dash	16	24	180000	38	bound	10	0.00562484	0.00388605	0.00678616
dash	16	24	180000	38	calc iter	10	0.433912	0.428493	0.437489
dash	16	24	180000	38	calc total	1	4.38946	4.38946	4.38946
dash	16	24	180000	38	total	1	12.4238	12.4238	12.4238
dash	16	24	180000	86	initialize	1	4.48702	4.48702	4.48702
dash	16	24	180000	86	async	10	0.00442976	0.000720896	0.0100133
dash	16	24	180000	86	inner	10	0.427067	0.421031	0.433535
dash	16	24	180000	86	wait	10	4.36191e-05	2.9645e-05	7.9405e-05
dash	16	24	180000	86	bound	10	0.00409427	0.00263606	0.0048971
dash	16	24	180000	86	calc iter	10	0.435637	0.430035	0.440575
dash	16	24	180000	86	calc total	1	4.38946	4.38946	4.38946
dash	16	24	180000	86	total	1	12.4127	12.4127	12.4127
dash	16	24	180000	63	initialize	1	4.68137	4.68137	4.68137
dash	16	24	180000	63	async	10	0.00170983	0.000314781	0.00778663
dash	16	24	180000	63	inner	10	0.428751	0.423992	0.434903
dash	16	24	180000	63	wait	10	3.46589e-05	1.8376e-05	5.6457e-05
dash	16	24	180000	63	bound	10	0.00419921	0.00194498	0.00612756
dash	16	24	180000	63	calc iter	10	0.434697	0.431765	0.438007
dash	16	24	180000	63	calc total	1	4.38946	4.38946	4.38946
dash	16	24	180000	63	total	1	12.6161	12.6161	12.6161
dash	16	24	180000	39	initialize	1	4.48929	4.48929	4.48929
dash	16	24	180000	39	async	10	0.01426	0.00111557	0.0246036
dash	16	24	180000	39	inner	10	0.417842	0.410241	0.427416
dash	16	24	180000	39	wait	10	4.4704e-05	2.5761e-05	6.515e-05
dash	16	24	180000	39	bound	10	0.00311752	0.00206692	0.00538367
dash	16	24	180000	39	calc iter	10	0.435266	0.43128	0.436977
dash	16	24	180000	39	calc total	1	4.38946	4.38946	4.38946
dash	16	24	180000	39	total	1	12.4238	12.4238	12.4238
dash	16	24	180000	87	initialize	1	4.48724	4.48724	4.48724
dash	16	24	180000	87	async	10	0.00505248	0.00107532	0.00886315
dash	16	24	180000	87	inner	10	0.426345	0.420076	0.43356
dash	16	24	180000	87	wait	10	4.3719e-05	2.6609e-05	5.7999e-05
dash	16	24	180000	87	bound	10	0.00402699	0.00253438	0.00566907
dash	16	24	180000	87	calc iter	10	0.43547	0.429769	0.438344
dash	16	24	180000	87	calc total	1	4.38946	4.38946	4.38946
dash	16	24	180000	87	total	1	12.4129	12.4129	12.4129
dash	16	24	180000	64	initialize	1	4.68141	4.68141	4.68141
dash	16	24	180000	64	async	10	0.00557136	0.000885101	0.0112814
dash	16	24	180000	64	inner	10	0.422708	0.416768	0.429942
dash	16	24	180000	64	wait	10	6.3782e-05	4.0725e-05	0.000101406
dash	16	24	180000	64	bound	10	0.00550023	0.00289025	0.00651867
dash	16	24	180000	64	calc iter	10	0.433846	0.427253	0.437865
dash	16	24	180000	64	calc total	1	4.38945	4.38945	4.38945
dash	16	24	180000	64	total	1	12.6162	12.6162	12.6162
dash	16	24	180000	40	initialize	1	4.48958	4.48958	4.48958
dash	16	24	180000	40	async	10	0.0162748	0.00111991	0.0240399
dash	16	24	180000	40	inner	10	0.417277	0.409048	0.427817
dash	16	24	180000	40	wait	10	3.21414e-05	2.2439e-05	6.2941e-05
dash	16	24	180000	40	bound	10	0.00227457	0.00170529	0.00284416
dash	16	24	180000	40	calc iter	10	0.435859	0.431444	0.438141
dash	16	24	180000	40	calc total	1	4.38946	4.38946	4.38946
dash	16	24	180000	40	total	1	12.4241	12.4241	12.4241
dash	16	24	180000	88	initialize	1	4.48724	4.48724	4.48724
dash	16	24	180000	88	async	10	0.00636662	0.00106697	0.00978255
dash	16	24	180000	88	inner	10	0.424783	0.418551	0.432189
dash	16	24	180000	88	wait	10	5.42913e-05	3.0648e-05	0.000103997
dash	16	24	180000	88	bound	10	0.00448144	0.00234586	0.00551467
dash	16	24	180000	88	calc iter	10	0.435687	0.430606	0.438571
dash	16	24	180000	88	calc total	1	4.38946	4.38946	4.38946
dash	16	24	180000	88	total	1	12.4129	12.4129	12.4129
dash	16	24	180000	12	initialize	1	56.1902	56.1902	56.1902
dash	16	24	180000	12	async	10	0.00831468	0.00106287	0.0121301
dash	16	24	180000	12	inner	10	0.424504	0.420013	0.430706
dash	16	24	180000	12	wait	10	3.71016e-05	1.6874e-05	9.4237e-05
dash	16	24	180000	12	bound	10	0.00299836	0.00172828	0.00404116
dash	16	24	180000	12	calc iter	10	0.435855	0.433892	0.438524
dash	16	24	180000	12	calc total	1	4.38945	4.38945	4.38945
dash	16	24	180000	12	total	1	64.1212	64.1212	64.1212
dash	16	24	180000	65	initialize	1	4.68131	4.68131	4.68131
dash	16	24	180000	65	async	10	0.00753438	0.0010638	0.0152685
dash	16	24	180000	65	inner	10	0.421752	0.41369	0.428912
dash	16	24	180000	65	wait	10	6.42174e-05	3.9347e-05	0.000103859
dash	16	24	180000	65	bound	10	0.005391	0.00463594	0.00608138
dash	16	24	180000	65	calc iter	10	0.434744	0.428621	0.441007
dash	16	24	180000	65	calc total	1	4.38946	4.38946	4.38946
dash	16	24	180000	65	total	1	12.6161	12.6161	12.6161
dash	16	24	180000	41	initialize	1	4.4894	4.4894	4.4894
dash	16	24	180000	41	async	10	0.024539	0.00112136	0.0343152
dash	16	24	180000	41	inner	10	0.408869	0.399886	0.422653
dash	16	24	180000	41	wait	10	3.86617e-05	1.9282e-05	0.000138881
dash	16	24	180000	41	bound	10	0.00263514	0.00166375	0.00512931
dash	16	24	180000	41	calc iter	10	0.436084	0.429045	0.438598
dash	16	24	180000	41	calc total	1	4.38946	4.38946	4.38946
dash	16	24	180000	41	total	1	12.4239	12.4239	12.4239
dash	16	24	180000	89	initialize	1	4.48727	4.48727	4.48727
dash	16	24	180000	89	async	10	0.00746392	0.00111589	0.0112983
dash	16	24	180000	89	inner	10	0.42526	0.416495	0.432336
dash	16	24	180000	89	wait	10	4.28177e-05	2.0858e-05	9.372e-05
dash	16	24	180000	89	bound	10	0.00349632	0.00173577	0.00424616
dash	16	24	180000	89	calc iter	10	0.436265	0.429552	0.43904
dash	16	24	180000	89	calc total	1	4.38946	4.38946	4.38946
dash	16	24	180000	89	total	1	12.413	12.413	12.413
dash	16	24	180000	13	initialize	1	56.2029	56.2029	56.2029
dash	16	24	180000	13	async	10	0.00302748	0.000476032	0.00521378
dash	16	24	180000	13	inner	10	0.429385	0.426936	0.434008
dash	16	24	180000	13	wait	10	3.08214e-05	1.9035e-05	4.4878e-05
dash	16	24	180000	13	bound	10	0.00311151	0.00176723	0.00379054
dash	16	24	180000	13	calc iter	10	0.435556	0.434064	0.436879
dash	16	24	180000	13	calc total	1	4.38946	4.38946	4.38946
dash	16	24	180000	13	total	1	64.1339	64.1339	64.1339
dash	16	24	180000	66	initialize	1	4.68137	4.68137	4.68137
dash	16	24	180000	66	async	10	0.0077828	0.00111849	0.0121661
dash	16	24	180000	66	inner	10	0.424413	0.420758	0.430015
dash	16	24	180000	66	wait	10	4.35789e-05	3.0782e-05	8.3034e-05
dash	16	24	180000	66	bound	10	0.00371566	0.002681	0.00435575
dash	16	24	180000	66	calc iter	10	0.435957	0.432825	0.438907
dash	16	24	180000	66	calc total	1	4.38946	4.38946	4.38946
dash	16	24	180000	66	total	1	12.6161	12.6161	12.6161
dash	16	24	180000	42	initialize	1	4.48929	4.48929	4.48929
dash	16	24	180000	42	async	10	0.0198644	0.00111072	0.0294949
dash	16	24	180000	42	inner	10	0.413176	0.404438	0.423511
dash	16	24	180000	42	wait	10	3.55591e-05	2.0605e-05	8.6183e-05
dash	16	24	180000	42	bound	10	0.00257108	0.00178278	0.00472664
dash	16	24	180000	42	calc iter	10	0.435649	0.429437	0.438462
dash	16	24	180000	42	calc total	1	4.38946	4.38946	4.38946
dash	16	24	180000	42	total	1	12.4238	12.4238	12.4238
dash	16	24	180000	90	initialize	1	4.48724	4.48724	4.48724
dash	16	24	180000	90	async	10	0.00593829	0.00109697	0.0106997
dash	16	24	180000	90	inner	10	0.42563	0.419024	0.432607
dash	16	24	180000	90	wait	10	4.99801e-05	2.7289e-05	8.3992e-05
dash	16	24	180000	90	bound	10	0.00411269	0.00228025	0.00505495
dash	16	24	180000	90	calc iter	10	0.435733	0.429432	0.439167
dash	16	24	180000	90	calc total	1	4.38946	4.38946	4.38946
dash	16	24	180000	90	total	1	12.4129	12.4129	12.4129
dash	16	24	180000	14	initialize	1	56.1921	56.1921	56.1921
dash	16	24	180000	14	async	10	0.00492044	0.00112634	0.00867031
dash	16	24	180000	14	inner	10	0.425474	0.422664	0.431526
dash	16	24	180000	14	wait	10	4.58562e-05	3.2604e-05	6.8385e-05
dash	16	24	180000	14	bound	10	0.0045263	0.00254187	0.00533957
dash	16	24	180000	14	calc iter	10	0.434969	0.432725	0.437214
dash	16	24	180000	14	calc total	1	4.38945	4.38945	4.38945
dash	16	24	180000	14	total	1	64.1231	64.1231	64.1231
dash	16	24	180000	67	initialize	1	4.6814	4.6814	4.6814
dash	16	24	180000	67	async	10	0.010407	0.00110961	0.0157857
dash	16	24	180000	67	inner	10	0.422554	0.417223	0.430336
dash	16	24	180000	67	wait	10	3.53127e-05	2.0395e-05	7.4781e-05
dash	16	24	180000	67	bound	10	0.00354744	0.00171805	0.00577201
dash	16	24	180000	67	calc iter	10	0.436545	0.433162	0.442691
dash	16	24	180000	67	calc total	1	4.38945	4.38945	4.38945
dash	16	24	180000	67	total	1	12.6162	12.6162	12.6162
dash	16	24	180000	43	initialize	1	4.4893	4.4893	4.4893
dash	16	24	180000	43	async	10	0.017423	0.00109969	0.0251978
dash	16	24	180000	43	inner	10	0.41515	0.408138	0.425159
dash	16	24	180000	43	wait	10	3.77378e-05	2.3049e-05	0.000107996
dash	16	24	180000	43	bound	10	0.00254257	0.00201835	0.00388144
dash	16	24	180000	43	calc iter	10	0.435155	0.430251	0.437262
dash	16	24	180000	43	calc total	1	4.38946	4.38946	4.38946
dash	16	24	180000	43	total	1	12.4238	12.4238	12.4238
dash	16	24	180000	15	initialize	1	56.1905	56.1905	56.1905
dash	16	24	180000	15	async	10	0.00363229	0.000656445	0.00860195
dash	16	24	180000	15	inner	10	0.425195	0.421565	0.431516
dash	16	24	180000	15	wait	10	3.94597e-05	3.0567e-05	5.6335e-05
dash	16	24	180000	15	bound	10	0.00556662	0.00272655	0.00682244
dash	16	24	180000	15	calc iter	10	0.434435	0.431851	0.437807
dash	16	24	180000	15	calc total	1	4.38946	4.38946	4.38946
dash	16	24	180000	15	total	1	64.1215	64.1215	64.1215
dash	16	24	180000	68	initialize	1	4.68139	4.68139	4.68139
dash	16	24	180000	68	async	10	0.00684829	0.000536577	0.0139057
dash	16	24	180000	68	inner	10	0.426414	0.421359	0.432876
dash	16	24	180000	68	wait	10	3.58283e-05	2.184e-05	7.4204e-05
dash	16	24	180000	68	bound	10	0.00309081	0.00184009	0.00391288
dash	16	24	180000	68	calc iter	10	0.43639	0.432114	0.442413
dash	16	24	180000	68	calc total	1	4.38945	4.38945	4.38945
dash	16	24	180000	68	total	1	12.6161	12.6161	12.6161
dash	16	24	180000	44	initialize	1	4.4893	4.4893	4.4893
dash	16	24	180000	44	async	10	0.013472	0.00104984	0.0231249
dash	16	24	180000	44	inner	10	0.417215	0.410508	0.42711
dash	16	24	180000	44	wait	10	6.01147e-05	3.7269e-05	0.000105118
dash	16	24	180000	44	bound	10	0.00376353	0.00288434	0.00485055
dash	16	24	180000	44	calc iter	10	0.434513	0.431152	0.437169
dash	16	24	180000	44	calc total	1	4.38946	4.38946	4.38946
dash	16	24	180000	44	total	1	12.4238	12.4238	12.4238
dash	16	24	180000	16	initialize	1	56.1917	56.1917	56.1917
dash	16	24	180000	16	async	10	0.00695084	0.000950542	0.00922679
dash	16	24	180000	16	inner	10	0.426055	0.423222	0.432117
dash	16	24	180000	16	wait	10	2.78703e-05	2.2573e-05	5.5736e-05
dash	16	24	180000	16	bound	10	0.00278597	0.00171581	0.00316651
dash	16	24	180000	16	calc iter	10	0.435822	0.433889	0.437753
dash	16	24	180000	16	calc total	1	4.38945	4.38945	4.38945
dash	16	24	180000	16	total	1	64.1227	64.1227	64.1227
dash	16	24	180000	69	initialize	1	4.68137	4.68137	4.68137
dash	16	24	180000	69	async	10	0.00600576	0.00107997	0.0123892
dash	16	24	180000	69	inner	10	0.425802	0.421637	0.431921
dash	16	24	180000	69	wait	10	4.85165e-05	3.3931e-05	7.4932e-05
dash	16	24	180000	69	bound	10	0.00399105	0.00314889	0.00467504
dash	16	24	180000	69	calc iter	10	0.435849	0.433542	0.440801
dash	16	24	180000	69	calc total	1	4.38946	4.38946	4.38946
dash	16	24	180000	69	total	1	12.6161	12.6161	12.6161
dash	16	24	180000	45	initialize	1	4.48927	4.48927	4.48927
dash	16	24	180000	45	async	10	0.0146173	0.00114106	0.0234835
dash	16	24	180000	45	inner	10	0.4135	0.407904	0.423222
dash	16	24	180000	45	wait	10	7.02161e-05	5.6356e-05	9.4214e-05
dash	16	24	180000	45	bound	10	0.00559964	0.00476723	0.00634297
dash	16	24	180000	45	calc iter	10	0.433789	0.429292	0.43711
dash	16	24	180000	45	calc total	1	4.38946	4.38946	4.38946
dash	16	24	180000	45	total	1	12.4238	12.4238	12.4238
dash	16	24	180000	17	initialize	1	56.1939	56.1939	56.1939
dash	16	24	180000	17	async	10	0.00591487	0.00110971	0.00883732
dash	16	24	180000	17	inner	10	0.426833	0.423764	0.431851
dash	16	24	180000	17	wait	10	3.06314e-05	2.1866e-05	5.5369e-05
dash	16	24	180000	17	bound	10	0.00285361	0.00196244	0.0034578
dash	16	24	180000	17	calc iter	10	0.435633	0.433492	0.436827
dash	16	24	180000	17	calc total	1	4.38945	4.38945	4.38945
dash	16	24	180000	17	total	1	64.1249	64.1249	64.1249
dash	16	24	180000	70	initialize	1	4.68132	4.68132	4.68132
dash	16	24	180000	70	async	10	0.00609455	0.00113065	0.0105386
dash	16	24	180000	70	inner	10	0.42575	0.422157	0.431727
dash	16	24	180000	70	wait	10	4.40636e-05	2.8224e-05	7.9378e-05
dash	16	24	180000	70	bound	10	0.00387943	0.00258153	0.00475686
dash	16	24	180000	70	calc iter	10	0.43577	0.433171	0.438558
dash	16	24	180000	70	calc total	1	4.38945	4.38945	4.38945
dash	16	24	180000	70	total	1	12.6161	12.6161	12.6161
dash	16	24	180000	46	initialize	1	4.48929	4.48929	4.48929
dash	16	24	180000	46	async	10	0.0106931	0.00109442	0.0217042
dash	16	24	180000	46	inner	10	0.418257	0.4099	0.428564
dash	16	24	180000	46	wait	10	5.44115e-05	4.2712e-05	7.6573e-05
dash	16	24	180000	46	bound	10	0.00444004	0.00209371	0.00633893
dash	16	24	180000	46	calc iter	10	0.433446	0.430648	0.438167
dash	16	24	180000	46	calc total	1	4.38946	4.38946	4.38946
dash	16	24	180000	46	total	1	12.4238	12.4238	12.4238
dash	16	24	180000	18	initialize	1	56.203	56.203	56.203
dash	16	24	180000	18	async	10	0.00746308	0.0010528	0.0108651
dash	16	24	180000	18	inner	10	0.422962	0.420976	0.427168
dash	16	24	180000	18	wait	10	5.56617e-05	3.4849e-05	0.000125926
dash	16	24	180000	18	bound	10	0.00456764	0.00337213	0.00637709
dash	16	24	180000	18	calc iter	10	0.43505	0.433551	0.437969
dash	16	24	180000	18	calc total	1	4.38946	4.38946	4.38946
dash	16	24	180000	18	total	1	64.1339	64.1339	64.1339
dash	16	24	180000	71	initialize	1	4.68132	4.68132	4.68132
dash	16	24	180000	71	async	10	0.00311594	0.00102405	0.00716813
dash	16	24	180000	71	inner	10	0.429948	0.424996	0.435318
dash	16	24	180000	71	wait	10	3.40348e-05	2.0194e-05	4.3852e-05
dash	16	24	180000	71	bound	10	0.00338663	0.0017553	0.00472713
dash	16	24	180000	71	calc iter	10	0.436486	0.43394	0.438986
dash	16	24	180000	71	calc total	1	4.38946	4.38946	4.38946
dash	16	24	180000	71	total	1	12.6161	12.6161	12.6161
dash	16	24	180000	47	initialize	1	4.48931	4.48931	4.48931
dash	16	24	180000	47	async	10	0.0106591	0.000818139	0.0200538
dash	16	24	180000	47	inner	10	0.416824	0.403039	0.428274
dash	16	24	180000	47	wait	10	4.40932e-05	2.6511e-05	6.5682e-05
dash	16	24	180000	47	bound	10	0.00446404	0.00233973	0.00670741
dash	16	24	180000	47	calc iter	10	0.431993	0.428567	0.435047
dash	16	24	180000	47	calc total	1	4.38946	4.38946	4.38946
dash	16	24	180000	47	total	1	12.4238	12.4238	12.4238
dash	16	24	180000	19	initialize	1	56.193	56.193	56.193
dash	16	24	180000	19	async	10	0.00527615	0.00112752	0.00748524
dash	16	24	180000	19	inner	10	0.426964	0.425646	0.431857
dash	16	24	180000	19	wait	10	3.40021e-05	2.17e-05	5.2892e-05
dash	16	24	180000	19	bound	10	0.00306931	0.00236012	0.00358917
dash	16	24	180000	19	calc iter	10	0.435345	0.433188	0.439718
dash	16	24	180000	19	calc total	1	4.38946	4.38946	4.38946
dash	16	24	180000	19	total	1	64.124	64.124	64.124
dash	16	24	180000	20	initialize	1	56.2029	56.2029	56.2029
dash	16	24	180000	20	async	10	0.00523329	0.00113828	0.00760819
dash	16	24	180000	20	inner	10	0.425526	0.422359	0.430842
dash	16	24	180000	20	wait	10	5.04714e-05	2.7984e-05	8.1542e-05
dash	16	24	180000	20	bound	10	0.00408128	0.00290315	0.00504481
dash	16	24	180000	20	calc iter	10	0.434893	0.433581	0.436515
dash	16	24	180000	20	calc total	1	4.38947	4.38947	4.38947
dash	16	24	180000	20	total	1	64.1339	64.1339	64.1339
dash	16	24	180000	21	initialize	1	56.203	56.203	56.203
dash	16	24	180000	21	async	10	0.00410591	0.000646056	0.00808891
dash	16	24	180000	21	inner	10	0.425775	0.422062	0.431974
dash	16	24	180000	21	wait	10	5.80877e-05	4.2824e-05	8.0367e-05
dash	16	24	180000	21	bound	10	0.00487852	0.00236951	0.00602066
dash	16	24	180000	21	calc iter	10	0.43482	0.432443	0.438422
dash	16	24	180000	21	calc total	1	4.38947	4.38947	4.38947
dash	16	24	180000	21	total	1	64.1339	64.1339	64.1339
dash	16	24	180000	22	initialize	1	56.1913	56.1913	56.1913
dash	16	24	180000	22	async	10	0.00523039	0.00109189	0.00872382
dash	16	24	180000	22	inner	10	0.425486	0.423597	0.430478
dash	16	24	180000	22	wait	10	5.96799e-05	3.5882e-05	0.00011877
dash	16	24	180000	22	bound	10	0.00448872	0.00311882	0.00581998
dash	16	24	180000	22	calc iter	10	0.435266	0.432661	0.43753
dash	16	24	180000	22	calc total	1	4.38947	4.38947	4.38947
dash	16	24	180000	22	total	1	64.1223	64.1223	64.1223
dash	16	24	180000	23	initialize	1	56.1909	56.1909	56.1909
dash	16	24	180000	23	async	10	0.00776736	0.00110593	0.0106861
dash	16	24	180000	23	inner	10	0.424394	0.42129	0.428827
dash	16	24	180000	23	wait	10	4.49939e-05	2.6432e-05	0.000138679
dash	16	24	180000	23	bound	10	0.00350611	0.00181488	0.00654341
dash	16	24	180000	23	calc iter	10	0.435714	0.431676	0.439418
dash	16	24	180000	23	calc total	1	4.38947	4.38947	4.38947
dash	16	24	180000	23	total	1	64.1219	64.1219	64.1219
dash	16	24	180000	96	initialize	1	4.54945	4.54945	4.54945
dash	16	24	180000	96	async	10	0.00755289	0.000897872	0.0133022
dash	16	24	180000	96	inner	10	0.423943	0.42132	0.431503
dash	16	24	180000	96	wait	10	3.62784e-05	2.3746e-05	4.9334e-05
dash	16	24	180000	96	bound	10	0.00370091	0.00212467	0.00507884
dash	16	24	180000	96	calc iter	10	0.435235	0.429194	0.438337
dash	16	24	180000	96	calc total	1	4.3895	4.3895	4.3895
dash	16	24	180000	96	total	1	12.4833	12.4833	12.4833
dash	16	24	180000	97	initialize	1	4.54945	4.54945	4.54945
dash	16	24	180000	97	async	10	0.014557	0.00105234	0.0185896
dash	16	24	180000	97	inner	10	0.418583	0.414652	0.428735
dash	16	24	180000	97	wait	10	3.49473e-05	2.1771e-05	7.2363e-05
dash	16	24	180000	97	bound	10	0.00291456	0.00203179	0.00408023
dash	16	24	180000	97	calc iter	10	0.436092	0.433242	0.438848
dash	16	24	180000	97	calc total	1	4.3895	4.3895	4.3895
dash	16	24	180000	97	total	1	12.4833	12.4833	12.4833
dash	16	24	180000	98	initialize	1	4.53986	4.53986	4.53986
dash	16	24	180000	98	async	10	0.0143132	0.00128351	0.016587
dash	16	24	180000	98	inner	10	0.417897	0.412407	0.430399
dash	16	24	180000	98	wait	10	4.46197e-05	2.0625e-05	5.5442e-05
dash	16	24	180000	98	bound	10	0.00482131	0.00176953	0.00561586
dash	16	24	180000	98	calc iter	10	0.437078	0.42985	0.44625
dash	16	24	180000	98	calc total	1	4.3895	4.3895	4.3895
dash	16	24	180000	98	total	1	12.4737	12.4737	12.4737
dash	16	24	180000	99	initialize	1	4.54942	4.54942	4.54942
dash	16	24	180000	99	async	10	0.00243808	0.00103686	0.00277764
dash	16	24	180000	99	inner	10	0.430251	0.421415	0.441286
dash	16	24	180000	99	wait	10	5.58361e-05	2.1574e-05	0.000101976
dash	16	24	180000	99	bound	10	0.00523431	0.00175355	0.00570114
dash	16	24	180000	99	calc iter	10	0.437982	0.425802	0.448129
dash	16	24	180000	99	calc total	1	4.3895	4.3895	4.3895
dash	16	24	180000	99	total	1	12.4833	12.4833	12.4833
dash	16	24	180000	100	initialize	1	4.54395	4.54395	4.54395
dash	16	24	180000	100	async	10	0.0174774	0.0011757	0.0207638
dash	16	24	180000	100	inner	10	0.414391	0.410034	0.426455
dash	16	24	180000	100	wait	10	5.23701e-05	2.1565e-05	0.000101036
dash	16	24	180000	100	bound	10	0.00478726	0.00177631	0.00555604
dash	16	24	180000	100	calc iter	10	0.43671	0.431548	0.442033
dash	16	24	180000	100	calc total	1	4.3895	4.3895	4.3895
dash	16	24	180000	100	total	1	12.4778	12.4778	12.4778
dash	16	24	180000	101	initialize	1	4.54945	4.54945	4.54945
dash	16	24	180000	101	async	10	0.0135693	0.00109449	0.0181399
dash	16	24	180000	101	inner	10	0.418929	0.4157	0.427888
dash	16	24	180000	101	wait	10	4.12409e-05	2.5289e-05	0.000113394
dash	16	24	180000	101	bound	10	0.00306839	0.00252991	0.00422765
dash	16	24	180000	101	calc iter	10	0.43561	0.431669	0.437874
dash	16	24	180000	101	calc total	1	4.3895	4.3895	4.3895
dash	16	24	180000	101	total	1	12.4833	12.4833	12.4833
dash	16	24	180000	102	initialize	1	4.5429	4.5429	4.5429
dash	16	24	180000	102	async	10	0.0103405	0.00112444	0.0170057
dash	16	24	180000	102	inner	10	0.419694	0.41697	0.426171
dash	16	24	180000	102	wait	10	6.1966e-05	3.906e-05	0.000135704
dash	16	24	180000	102	bound	10	0.00490543	0.00389663	0.00594291
dash	16	24	180000	102	calc iter	10	0.435004	0.429825	0.439551
dash	16	24	180000	102	calc total	1	4.3895	4.3895	4.3895
dash	16	24	180000	102	total	1	12.4768	12.4768	12.4768
dash	16	24	180000	103	initialize	1	4.54945	4.54945	4.54945
dash	16	24	180000	103	async	10	0.0090385	0.0010456	0.0149183
dash	16	24	180000	103	inner	10	0.421928	0.417607	0.42909
dash	16	24	180000	103	wait	10	4.68737e-05	3.3404e-05	7.1486e-05
dash	16	24	180000	103	bound	10	0.00400837	0.00318306	0.00576634
dash	16	24	180000	103	calc iter	10	0.435024	0.431311	0.44018
dash	16	24	180000	103	calc total	1	4.3895	4.3895	4.3895
dash	16	24	180000	103	total	1	12.4833	12.4833	12.4833
dash	16	24	180000	104	initialize	1	4.54942	4.54942	4.54942
dash	16	24	180000	104	async	10	0.00919207	0.00114059	0.0145367
dash	16	24	180000	104	inner	10	0.420744	0.417864	0.42859
dash	16	24	180000	104	wait	10	5.93002e-05	4.1337e-05	7.5642e-05
dash	16	24	180000	104	bound	10	0.00507369	0.00341483	0.00615414
dash	16	24	180000	104	calc iter	10	0.435072	0.428923	0.439819
dash	16	24	180000	104	calc total	1	4.3895	4.3895	4.3895
dash	16	24	180000	104	total	1	12.4833	12.4833	12.4833
dash	16	24	180000	105	initialize	1	4.54142	4.54142	4.54142
dash	16	24	180000	105	async	10	0.00984291	0.00110727	0.0153169
dash	16	24	180000	105	inner	10	0.422461	0.419443	0.431118
dash	16	24	180000	105	wait	10	3.83025e-05	2.791e-05	4.9913e-05
dash	16	24	180000	105	bound	10	0.00319878	0.00223875	0.00405186
dash	16	24	180000	105	calc iter	10	0.435543	0.430024	0.438975
dash	16	24	180000	105	calc total	1	4.3895	4.3895	4.3895
dash	16	24	180000	105	total	1	12.4753	12.4753	12.4753
dash	16	24	180000	106	initialize	1	4.54942	4.54942	4.54942
dash	16	24	180000	106	async	10	0.0091316	0.00105655	0.0155334
dash	16	24	180000	106	inner	10	0.4213	0.417339	0.42956
dash	16	24	180000	106	wait	10	5.00494e-05	4.0831e-05	6.318e-05
dash	16	24	180000	106	bound	10	0.00466109	0.0029849	0.0059156
dash	16	24	180000	106	calc iter	10	0.435145	0.429517	0.439489
dash	16	24	180000	106	calc total	1	4.3895	4.3895	4.3895
dash	16	24	180000	106	total	1	12.4833	12.4833	12.4833
dash	16	24	180000	107	initialize	1	4.54942	4.54942	4.54942
dash	16	24	180000	107	async	10	0.00864944	0.00118829	0.0146234
dash	16	24	180000	107	inner	10	0.4208	0.41566	0.430013
dash	16	24	180000	107	wait	10	5.21843e-05	2.618e-05	7.0768e-05
dash	16	24	180000	107	bound	10	0.00483061	0.00269593	0.00669946
dash	16	24	180000	107	calc iter	10	0.434334	0.429204	0.438094
dash	16	24	180000	107	calc total	1	4.3895	4.3895	4.3895
dash	16	24	180000	107	total	1	12.4833	12.4833	12.4833
dash	16	24	180000	108	initialize	1	4.54946	4.54946	4.54946
dash	16	24	180000	108	async	10	0.00915452	0.00111866	0.01546
dash	16	24	180000	108	inner	10	0.419428	0.415072	0.426317
dash	16	24	180000	108	wait	10	7.53734e-05	4.5149e-05	0.0001396
dash	16	24	180000	108	bound	10	0.00492793	0.00380084	0.00589299
dash	16	24	180000	108	calc iter	10	0.433588	0.429427	0.436999
dash	16	24	180000	108	calc total	1	4.3895	4.3895	4.3895
dash	16	24	180000	108	total	1	12.4833	12.4833	12.4833
dash	16	24	180000	109	initialize	1	4.5495	4.5495	4.5495
dash	16	24	180000	109	async	10	0.00636999	0.00106052	0.0104458
dash	16	24	180000	109	inner	10	0.423121	0.419764	0.4312
dash	16	24	180000	109	wait	10	4.72258e-05	3.19e-05	6.6837e-05
dash	16	24	180000	109	bound	10	0.00438535	0.00282562	0.00517951
dash	16	24	180000	109	calc iter	10	0.433925	0.432222	0.436318
dash	16	24	180000	109	calc total	1	4.3895	4.3895	4.3895
dash	16	24	180000	109	total	1	12.4834	12.4834	12.4834
dash	16	24	180000	110	initialize	1	4.54952	4.54952	4.54952
dash	16	24	180000	110	async	10	0.00565572	0.000720031	0.0103528
dash	16	24	180000	110	inner	10	0.422775	0.419532	0.431481
dash	16	24	180000	110	wait	10	5.64938e-05	4.9985e-05	7.4013e-05
dash	16	24	180000	110	bound	10	0.00518287	0.00270033	0.00596863
dash	16	24	180000	110	calc iter	10	0.433672	0.430922	0.436328
dash	16	24	180000	110	calc total	1	4.3895	4.3895	4.3895
dash	16	24	180000	110	total	1	12.4834	12.4834	12.4834
dash	16	24	180000	111	initialize	1	4.54578	4.54578	4.54578
dash	16	24	180000	111	async	10	0.00502917	0.000658897	0.00952892
dash	16	24	180000	111	inner	10	0.423199	0.419822	0.431256
dash	16	24	180000	111	wait	10	5.07074e-05	2.9956e-05	6.3813e-05
dash	16	24	180000	111	bound	10	0.00521674	0.00291612	0.0063117
dash	16	24	180000	111	calc iter	10	0.433498	0.430489	0.435879
dash	16	24	180000	111	calc total	1	4.38951	4.38951	4.38951
dash	16	24	180000	111	total	1	12.4796	12.4796	12.4796
dash	16	24	180000	112	initialize	1	4.54952	4.54952	4.54952
dash	16	24	180000	112	async	10	0.00991524	0.000893715	0.0171095
dash	16	24	180000	112	inner	10	0.41996	0.416595	0.426703
dash	16	24	180000	112	wait	10	5.4509e-05	2.6102e-05	9.2294e-05
dash	16	24	180000	112	bound	10	0.00514648	0.00308254	0.00662339
dash	16	24	180000	112	calc iter	10	0.435079	0.428381	0.441941
dash	16	24	180000	112	calc total	1	4.3895	4.3895	4.3895
dash	16	24	180000	112	total	1	12.4834	12.4834	12.4834
dash	16	24	180000	113	initialize	1	4.54346	4.54346	4.54346
dash	16	24	180000	113	async	10	0.0114506	0.00102807	0.0192092
dash	16	24	180000	113	inner	10	0.41984	0.413054	0.428562
dash	16	24	180000	113	wait	10	4.8651e-05	2.3729e-05	0.000102799
dash	16	24	180000	113	bound	10	0.00441289	0.00230087	0.00529811
dash	16	24	180000	113	calc iter	10	0.435754	0.428774	0.442592
dash	16	24	180000	113	calc total	1	4.3895	4.3895	4.3895
dash	16	24	180000	113	total	1	12.4773	12.4773	12.4773
dash	16	24	180000	114	initialize	1	4.54946	4.54946	4.54946
dash	16	24	180000	114	async	10	0.00710913	0.000621184	0.0140865
dash	16	24	180000	114	inner	10	0.425148	0.417112	0.432634
dash	16	24	180000	114	wait	10	4.47108e-05	2.425e-05	6.1812e-05
dash	16	24	180000	114	bound	10	0.00426236	0.00174943	0.00521029
dash	16	24	180000	114	calc iter	10	0.436566	0.425569	0.444471
dash	16	24	180000	114	calc total	1	4.3895	4.3895	4.3895
dash	16	24	180000	114	total	1	12.4834	12.4834	12.4834
dash	16	24	180000	115	initialize	1	4.54069	4.54069	4.54069
dash	16	24	180000	115	async	10	0.0091209	0.00115213	0.0123538
dash	16	24	180000	115	inner	10	0.423124	0.413253	0.432426
dash	16	24	180000	115	wait	10	4.83273e-05	1.967e-05	5.8824e-05
dash	16	24	180000	115	bound	10	0.00461041	0.00169882	0.00555758
dash	16	24	180000	115	calc iter	10	0.436906	0.424811	0.446194
dash	16	24	180000	115	calc total	1	4.3895	4.3895	4.3895
dash	16	24	180000	115	total	1	12.4746	12.4746	12.4746
dash	16	24	180000	116	initialize	1	4.54488	4.54488	4.54488
dash	16	24	180000	116	async	10	0.00495221	0.00109883	0.007762
dash	16	24	180000	116	inner	10	0.427101	0.418876	0.434954
dash	16	24	180000	116	wait	10	4.30469e-05	2.6543e-05	5.866e-05
dash	16	24	180000	116	bound	10	0.00451387	0.00175528	0.00509374
dash	16	24	180000	116	calc iter	10	0.436612	0.425733	0.439985
dash	16	24	180000	116	calc total	1	4.3895	4.3895	4.3895
dash	16	24	180000	116	total	1	12.4787	12.4787	12.4787
dash	16	24	180000	117	initialize	1	4.54952	4.54952	4.54952
dash	16	24	180000	117	async	10	0.010278	0.00107008	0.0149157
dash	16	24	180000	117	inner	10	0.421662	0.414797	0.431002
dash	16	24	180000	117	wait	10	3.91818e-05	2.2328e-05	9.5489e-05
dash	16	24	180000	117	bound	10	0.00384302	0.00203373	0.00498163
dash	16	24	180000	117	calc iter	10	0.435824	0.427693	0.439831
dash	16	24	180000	117	calc total	1	4.3895	4.3895	4.3895
dash	16	24	180000	117	total	1	12.4834	12.4834	12.4834
dash	16	24	180000	118	initialize	1	4.54946	4.54946	4.54946
dash	16	24	180000	118	async	10	0.00836004	0.00116695	0.0130137
dash	16	24	180000	118	inner	10	0.423051	0.417984	0.431131
dash	16	24	180000	118	wait	10	4.3729e-05	2.9935e-05	6.836e-05
dash	16	24	180000	118	bound	10	0.00379234	0.00277877	0.00514119
dash	16	24	180000	118	calc iter	10	0.435249	0.432732	0.438238
dash	16	24	180000	118	calc total	1	4.38951	4.38951	4.38951
dash	16	24	180000	118	total	1	12.4834	12.4834	12.4834
dash	16	24	180000	120	initialize	1	4.74984	4.74984	4.74984
dash	16	24	180000	120	async	10	0.010128	0.00106458	0.0145487
dash	16	24	180000	120	inner	10	0.419989	0.414622	0.427338
dash	16	24	180000	120	wait	10	6.08186e-05	3.3106e-05	7.7778e-05
dash	16	24	180000	120	bound	10	0.00402596	0.00229073	0.00558156
dash	16	24	180000	120	calc iter	10	0.434206	0.431082	0.438193
dash	16	24	180000	120	calc total	1	4.38951	4.38951	4.38951
dash	16	24	180000	120	total	1	12.6827	12.6827	12.6827
dash	16	24	180000	91	initialize	1	4.48725	4.48725	4.48725
dash	16	24	180000	91	async	10	0.00469964	0.00119311	0.00913827
dash	16	24	180000	91	inner	10	0.426406	0.420913	0.433881
dash	16	24	180000	91	wait	10	4.26895e-05	2.5558e-05	5.4733e-05
dash	16	24	180000	91	bound	10	0.0042133	0.00236266	0.00603034
dash	16	24	180000	91	calc iter	10	0.435363	0.432642	0.437746
dash	16	24	180000	91	calc total	1	4.38946	4.38946	4.38946
dash	16	24	180000	91	total	1	12.4129	12.4129	12.4129
dash	16	24	180000	168	initialize	1	4.74049	4.74049	4.74049
dash	16	24	180000	168	async	10	0.00425755	0.00104452	0.00875389
dash	16	24	180000	168	inner	10	0.426465	0.423863	0.430447
dash	16	24	180000	168	wait	10	6.3328e-05	4.9568e-05	0.00010681
dash	16	24	180000	168	bound	10	0.00499597	0.00397077	0.0059888
dash	16	24	180000	168	calc iter	10	0.435784	0.433618	0.438363
dash	16	24	180000	168	calc total	1	4.38946	4.38946	4.38946
dash	16	24	180000	168	total	1	12.6714	12.6714	12.6714
dash	16	24	180000	144	initialize	1	4.58388	4.58388	4.58388
dash	16	24	180000	144	async	10	0.00831154	0.000362515	0.0140257
dash	16	24	180000	144	inner	10	0.418864	0.412003	0.431339
dash	16	24	180000	144	wait	10	5.64816e-05	3.9681e-05	7.5451e-05
dash	16	24	180000	144	bound	10	0.00621209	0.00250951	0.00687857
dash	16	24	180000	144	calc iter	10	0.433446	0.427891	0.436384
dash	16	24	180000	144	calc total	1	4.38946	4.38946	4.38946
dash	16	24	180000	144	total	1	12.5162	12.5162	12.5162
dash	16	24	180000	119	initialize	1	4.54637	4.54637	4.54637
dash	16	24	180000	119	async	10	0.00570712	0.00108442	0.0084613
dash	16	24	180000	119	inner	10	0.425196	0.421642	0.43198
dash	16	24	180000	119	wait	10	4.29873e-05	2.9831e-05	5.5097e-05
dash	16	24	180000	119	bound	10	0.00383812	0.00256525	0.00490382
dash	16	24	180000	119	calc iter	10	0.434786	0.431456	0.437791
dash	16	24	180000	119	calc total	1	4.38951	4.38951	4.38951
dash	16	24	180000	119	total	1	12.4802	12.4802	12.4802
dash	16	24	180000	121	initialize	1	4.74979	4.74979	4.74979
dash	16	24	180000	121	async	10	0.00999799	0.0010903	0.0170151
dash	16	24	180000	121	inner	10	0.419363	0.412707	0.428272
dash	16	24	180000	121	wait	10	5.7908e-05	3.2046e-05	8.9719e-05
dash	16	24	180000	121	bound	10	0.00448556	0.00216055	0.00614266
dash	16	24	180000	121	calc iter	10	0.433907	0.431377	0.438777
dash	16	24	180000	121	calc total	1	4.38951	4.38951	4.38951
dash	16	24	180000	121	total	1	12.6826	12.6826	12.6826
dash	16	24	180000	92	initialize	1	4.48726	4.48726	4.48726
dash	16	24	180000	92	async	10	0.00259629	0.000651857	0.00653368
dash	16	24	180000	92	inner	10	0.427856	0.422594	0.435794
dash	16	24	180000	92	wait	10	4.86551e-05	2.5086e-05	6.8942e-05
dash	16	24	180000	92	bound	10	0.00434669	0.0026546	0.0060968
dash	16	24	180000	92	calc iter	10	0.434849	0.432011	0.440577
dash	16	24	180000	92	calc total	1	4.38946	4.38946	4.38946
dash	16	24	180000	92	total	1	12.413	12.413	12.413
dash	16	24	180000	169	initialize	1	4.74051	4.74051	4.74051
dash	16	24	180000	169	async	10	0.00192049	0.000521516	0.00559314
dash	16	24	180000	169	inner	10	0.430963	0.427686	0.435023
dash	16	24	180000	169	wait	10	3.86475e-05	2.7482e-05	5.3775e-05
dash	16	24	180000	169	bound	10	0.00328476	0.00233426	0.00454892
dash	16	24	180000	169	calc iter	10	0.436208	0.434055	0.438784
dash	16	24	180000	169	calc total	1	4.38946	4.38946	4.38946
dash	16	24	180000	169	total	1	12.6714	12.6714	12.6714
dash	16	24	180000	145	initialize	1	4.58396	4.58396	4.58396
dash	16	24	180000	145	async	10	0.00460364	0.00104974	0.00902084
dash	16	24	180000	145	inner	10	0.425013	0.419088	0.430882
dash	16	24	180000	145	wait	10	5.50176e-05	4.4837e-05	6.2903e-05
dash	16	24	180000	145	bound	10	0.00454489	0.00267248	0.00575363
dash	16	24	180000	145	calc iter	10	0.434219	0.432213	0.436371
dash	16	24	180000	145	calc total	1	4.38946	4.38946	4.38946
dash	16	24	180000	145	total	1	12.5162	12.5162	12.5162
dash	16	24	180000	122	initialize	1	4.74983	4.74983	4.74983
dash	16	24	180000	122	async	10	0.00945438	0.001078	0.0124698
dash	16	24	180000	122	inner	10	0.421542	0.41865	0.427368
dash	16	24	180000	122	wait	10	4.06137e-05	2.7451e-05	6.6476e-05
dash	16	24	180000	122	bound	10	0.00334841	0.00245127	0.00435059
dash	16	24	180000	122	calc iter	10	0.434387	0.431114	0.435519
dash	16	24	180000	122	calc total	1	4.38951	4.38951	4.38951
dash	16	24	180000	122	total	1	12.6826	12.6826	12.6826
dash	16	24	180000	93	initialize	1	4.48727	4.48727	4.48727
dash	16	24	180000	93	async	10	0.00420078	0.00120072	0.00949246
dash	16	24	180000	93	inner	10	0.425336	0.420224	0.432306
dash	16	24	180000	93	wait	10	5.32129e-05	2.9551e-05	8.7785e-05
dash	16	24	180000	93	bound	10	0.00455288	0.00256924	0.00580516
dash	16	24	180000	93	calc iter	10	0.434145	0.431339	0.436924
dash	16	24	180000	93	calc total	1	4.38946	4.38946	4.38946
dash	16	24	180000	93	total	1	12.4129	12.4129	12.4129
dash	16	24	180000	170	initialize	1	4.74051	4.74051	4.74051
dash	16	24	180000	170	async	10	0.00359633	0.00106315	0.00685468
dash	16	24	180000	170	inner	10	0.42911	0.425132	0.433648
dash	16	24	180000	170	wait	10	4.23101e-05	2.7645e-05	6.6313e-05
dash	16	24	180000	170	bound	10	0.00356513	0.00196676	0.00447399
dash	16	24	180000	170	calc iter	10	0.436316	0.433141	0.43883
dash	16	24	180000	170	calc total	1	4.38946	4.38946	4.38946
dash	16	24	180000	170	total	1	12.6714	12.6714	12.6714
dash	16	24	180000	146	initialize	1	4.58419	4.58419	4.58419
dash	16	24	180000	146	async	10	0.0073557	0.00103684	0.0129469
dash	16	24	180000	146	inner	10	0.421762	0.416783	0.429062
dash	16	24	180000	146	wait	10	6.52787e-05	3.9468e-05	0.000127734
dash	16	24	180000	146	bound	10	0.00548752	0.00332792	0.00641239
dash	16	24	180000	146	calc iter	10	0.434673	0.43138	0.439213
dash	16	24	180000	146	calc total	1	4.38946	4.38946	4.38946
dash	16	24	180000	146	total	1	12.5164	12.5164	12.5164
dash	16	24	180000	123	initialize	1	4.74984	4.74984	4.74984
dash	16	24	180000	123	async	10	0.0103506	0.00104242	0.0143498
dash	16	24	180000	123	inner	10	0.421538	0.418931	0.427298
dash	16	24	180000	123	wait	10	3.3688e-05	2.4189e-05	6.3396e-05
dash	16	24	180000	123	bound	10	0.00280056	0.00213003	0.00323126
dash	16	24	180000	123	calc iter	10	0.434725	0.431064	0.436219
dash	16	24	180000	123	calc total	1	4.38951	4.38951	4.38951
dash	16	24	180000	123	total	1	12.6826	12.6826	12.6826
dash	16	24	180000	94	initialize	1	4.48724	4.48724	4.48724
dash	16	24	180000	94	async	10	0.00399529	0.00107777	0.00694018
dash	16	24	180000	94	inner	10	0.423846	0.420258	0.429708
dash	16	24	180000	94	wait	10	7.2397e-05	5.4899e-05	0.00012446
dash	16	24	180000	94	bound	10	0.00585758	0.0049902	0.00631275
dash	16	24	180000	94	calc iter	10	0.433774	0.431527	0.435989
dash	16	24	180000	94	calc total	1	4.38946	4.38946	4.38946
dash	16	24	180000	94	total	1	12.4129	12.4129	12.4129
dash	16	24	180000	171	initialize	1	4.74048	4.74048	4.74048
dash	16	24	180000	171	async	10	0.00412961	0.000585549	0.00627291
dash	16	24	180000	171	inner	10	0.428794	0.423892	0.434148
dash	16	24	180000	171	wait	10	3.92734e-05	2.7997e-05	5.729e-05
dash	16	24	180000	171	bound	10	0.00358179	0.00177667	0.0045924
dash	16	24	180000	171	calc iter	10	0.436546	0.431608	0.439985
dash	16	24	180000	171	calc total	1	4.38946	4.38946	4.38946
dash	16	24	180000	171	total	1	12.6714	12.6714	12.6714
dash	16	24	180000	147	initialize	1	4.58428	4.58428	4.58428
dash	16	24	180000	147	async	10	0.00603614	0.000653367	0.0110255
dash	16	24	180000	147	inner	10	0.425288	0.422926	0.430139
dash	16	24	180000	147	wait	10	5.35128e-05	2.6298e-05	9.0595e-05
dash	16	24	180000	147	bound	10	0.00387716	0.00284328	0.00567317
dash	16	24	180000	147	calc iter	10	0.435256	0.431556	0.437679
dash	16	24	180000	147	calc total	1	4.38946	4.38946	4.38946
dash	16	24	180000	147	total	1	12.5165	12.5165	12.5165
dash	16	24	180000	124	initialize	1	4.74983	4.74983	4.74983
dash	16	24	180000	124	async	10	0.0115189	0.00110174	0.0160471
dash	16	24	180000	124	inner	10	0.420528	0.417479	0.425504
dash	16	24	180000	124	wait	10	4.04617e-05	2.6189e-05	9.715e-05
dash	16	24	180000	124	bound	10	0.00273883	0.0020008	0.00356098
dash	16	24	180000	124	calc iter	10	0.434828	0.430265	0.436514
dash	16	24	180000	124	calc total	1	4.38951	4.38951	4.38951
dash	16	24	180000	124	total	1	12.6826	12.6826	12.6826
dash	16	24	180000	95	initialize	1	4.48729	4.48729	4.48729
dash	16	24	180000	95	async	10	0.00275921	0.000444675	0.0066356
dash	16	24	180000	95	inner	10	0.424899	0.420522	0.433432
dash	16	24	180000	95	wait	10	6.30776e-05	4.4831e-05	8.1721e-05
dash	16	24	180000	95	bound	10	0.0056733	0.00290767	0.00658045
dash	16	24	180000	95	calc iter	10	0.433397	0.430217	0.43726
dash	16	24	180000	95	calc total	1	4.38946	4.38946	4.38946
dash	16	24	180000	95	total	1	12.413	12.413	12.413
dash	16	24	180000	172	initialize	1	4.74036	4.74036	4.74036
dash	16	24	180000	172	async	10	0.00770265	0.00143068	0.0103515
dash	16	24	180000	172	inner	10	0.425011	0.419381	0.431616
dash	16	24	180000	172	wait	10	4.40689e-05	2.3458e-05	0.000111359
dash	16	24	180000	172	bound	10	0.00397041	0.00170233	0.00496792
dash	16	24	180000	172	calc iter	10	0.43673	0.43	0.438831
dash	16	24	180000	172	calc total	1	4.38946	4.38946	4.38946
dash	16	24	180000	172	total	1	12.6712	12.6712	12.6712
dash	16	24	180000	148	initialize	1	4.58394	4.58394	4.58394
dash	16	24	180000	148	async	10	0.00915328	0.00104173	0.0156155
dash	16	24	180000	148	inner	10	0.423857	0.419395	0.429293
dash	16	24	180000	148	wait	10	3.28012e-05	2.1503e-05	8.4897e-05
dash	16	24	180000	148	bound	10	0.0024541	0.00175266	0.00350255
dash	16	24	180000	148	calc iter	10	0.435498	0.433717	0.438119
dash	16	24	180000	148	calc total	1	4.38946	4.38946	4.38946
dash	16	24	180000	148	total	1	12.5162	12.5162	12.5162
dash	16	24	180000	125	initialize	1	4.74982	4.74982	4.74982
dash	16	24	180000	125	async	10	0.0104993	0.00137389	0.0144763
dash	16	24	180000	125	inner	10	0.422362	0.419535	0.428255
dash	16	24	180000	125	wait	10	3.14431e-05	2.5589e-05	4.4509e-05
dash	16	24	180000	125	bound	10	0.00195303	0.00180614	0.00213099
dash	16	24	180000	125	calc iter	10	0.434847	0.431747	0.43671
dash	16	24	180000	125	calc total	1	4.38951	4.38951	4.38951
dash	16	24	180000	125	total	1	12.6826	12.6826	12.6826
dash	16	24	180000	173	initialize	1	4.74056	4.74056	4.74056
dash	16	24	180000	173	async	10	0.0030438	0.00172599	0.00512424
dash	16	24	180000	173	inner	10	0.429567	0.4255	0.434961
dash	16	24	180000	173	wait	10	3.58591e-05	2.226e-05	5.2365e-05
dash	16	24	180000	173	bound	10	0.00392401	0.00173083	0.0048922
dash	16	24	180000	173	calc iter	10	0.436573	0.432379	0.43935
dash	16	24	180000	173	calc total	1	4.38946	4.38946	4.38946
dash	16	24	180000	173	total	1	12.6714	12.6714	12.6714
dash	16	24	180000	149	initialize	1	4.58364	4.58364	4.58364
dash	16	24	180000	149	async	10	0.00853549	0.0010156	0.0142243
dash	16	24	180000	149	inner	10	0.423672	0.42018	0.427587
dash	16	24	180000	149	wait	10	4.11418e-05	2.4093e-05	0.000117899
dash	16	24	180000	149	bound	10	0.00301846	0.00246293	0.00445487
dash	16	24	180000	149	calc iter	10	0.435268	0.433179	0.438168
dash	16	24	180000	149	calc total	1	4.38946	4.38946	4.38946
dash	16	24	180000	149	total	1	12.5159	12.5159	12.5159
dash	16	24	180000	126	initialize	1	4.74984	4.74984	4.74984
dash	16	24	180000	126	async	10	0.0105207	0.00111238	0.013686
dash	16	24	180000	126	inner	10	0.420486	0.418389	0.425826
dash	16	24	180000	126	wait	10	5.12027e-05	3.8467e-05	8.2463e-05
dash	16	24	180000	126	bound	10	0.00346369	0.00306892	0.00391287
dash	16	24	180000	126	calc iter	10	0.434523	0.430407	0.435959
dash	16	24	180000	126	calc total	1	4.38951	4.38951	4.38951
dash	16	24	180000	126	total	1	12.6826	12.6826	12.6826
dash	16	24	180000	174	initialize	1	4.74049	4.74049	4.74049
dash	16	24	180000	174	async	10	0.00549627	0.00103201	0.00754071
dash	16	24	180000	174	inner	10	0.426977	0.423623	0.432104
dash	16	24	180000	174	wait	10	4.09478e-05	2.826e-05	9.0376e-05
dash	16	24	180000	174	bound	10	0.00357044	0.00275504	0.00448884
dash	16	24	180000	174	calc iter	10	0.436086	0.433312	0.438185
dash	16	24	180000	174	calc total	1	4.38946	4.38946	4.38946
dash	16	24	180000	174	total	1	12.6714	12.6714	12.6714
dash	16	24	180000	150	initialize	1	4.58364	4.58364	4.58364
dash	16	24	180000	150	async	10	0.00747438	0.0010044	0.013171
dash	16	24	180000	150	inner	10	0.424108	0.420861	0.428861
dash	16	24	180000	150	wait	10	4.36068e-05	2.8176e-05	0.000108431
dash	16	24	180000	150	bound	10	0.00349165	0.00297216	0.0042336
dash	16	24	180000	150	calc iter	10	0.435119	0.433751	0.437664
dash	16	24	180000	150	calc total	1	4.38946	4.38946	4.38946
dash	16	24	180000	150	total	1	12.5159	12.5159	12.5159
dash	16	24	180000	127	initialize	1	4.74979	4.74979	4.74979
dash	16	24	180000	127	async	10	0.00999111	0.000810564	0.0132053
dash	16	24	180000	127	inner	10	0.420305	0.417452	0.425747
dash	16	24	180000	127	wait	10	5.60307e-05	3.2416e-05	0.000126763
dash	16	24	180000	127	bound	10	0.00396926	0.00270525	0.00463705
dash	16	24	180000	127	calc iter	10	0.434323	0.430289	0.43545
dash	16	24	180000	127	calc total	1	4.38951	4.38951	4.38951
dash	16	24	180000	127	total	1	12.6826	12.6826	12.6826
dash	16	24	180000	175	initialize	1	4.74046	4.74046	4.74046
dash	16	24	180000	175	async	10	0.00289008	0.000424743	0.00557425
dash	16	24	180000	175	inner	10	0.428788	0.426046	0.433226
dash	16	24	180000	175	wait	10	4.28095e-05	2.8649e-05	8.9532e-05
dash	16	24	180000	175	bound	10	0.00411104	0.00321255	0.00477935
dash	16	24	180000	175	calc iter	10	0.435834	0.434671	0.437328
dash	16	24	180000	175	calc total	1	4.38947	4.38947	4.38947
dash	16	24	180000	175	total	1	12.6714	12.6714	12.6714
dash	16	24	180000	151	initialize	1	4.58374	4.58374	4.58374
dash	16	24	180000	151	async	10	0.00669752	0.00102365	0.0116154
dash	16	24	180000	151	inner	10	0.423843	0.415105	0.430461
dash	16	24	180000	151	wait	10	4.64942e-05	2.5741e-05	7.1023e-05
dash	16	24	180000	151	bound	10	0.00360349	0.00227371	0.00572511
dash	16	24	180000	151	calc iter	10	0.434192	0.432518	0.435963
dash	16	24	180000	151	calc total	1	4.38946	4.38946	4.38946
dash	16	24	180000	151	total	1	12.516	12.516	12.516
dash	16	24	180000	128	initialize	1	4.7498	4.7498	4.7498
dash	16	24	180000	128	async	10	0.0111971	0.000940881	0.0209934
dash	16	24	180000	128	inner	10	0.416322	0.411781	0.425859
dash	16	24	180000	128	wait	10	5.58975e-05	4.0437e-05	7.8788e-05
dash	16	24	180000	128	bound	10	0.00618613	0.0034997	0.00673648
dash	16	24	180000	128	calc iter	10	0.433763	0.426508	0.442461
dash	16	24	180000	128	calc total	1	4.38946	4.38946	4.38946
dash	16	24	180000	128	total	1	12.6826	12.6826	12.6826
dash	16	24	180000	176	initialize	1	4.74054	4.74054	4.74054
dash	16	24	180000	176	async	10	0.00195676	0.000769386	0.00316395
dash	16	24	180000	176	inner	10	0.429685	0.427101	0.433201
dash	16	24	180000	176	wait	10	4.18277e-05	2.3163e-05	7.8378e-05
dash	16	24	180000	176	bound	10	0.00394465	0.00282851	0.00480349
dash	16	24	180000	176	calc iter	10	0.435629	0.434623	0.437391
dash	16	24	180000	176	calc total	1	4.38946	4.38946	4.38946
dash	16	24	180000	176	total	1	12.6715	12.6715	12.6715
dash	16	24	180000	152	initialize	1	4.58366	4.58366	4.58366
dash	16	24	180000	152	async	10	0.00577177	0.00102835	0.0106704
dash	16	24	180000	152	inner	10	0.426381	0.422523	0.430857
dash	16	24	180000	152	wait	10	4.22819e-05	2.765e-05	6.6435e-05
dash	16	24	180000	152	bound	10	0.00300166	0.00234772	0.00418245
dash	16	24	180000	152	calc iter	10	0.435198	0.433158	0.438284
dash	16	24	180000	152	calc total	1	4.38946	4.38946	4.38946
dash	16	24	180000	152	total	1	12.5159	12.5159	12.5159
dash	16	24	180000	129	initialize	1	4.74966	4.74966	4.74966
dash	16	24	180000	129	async	10	0.0106459	0.0011372	0.0154937
dash	16	24	180000	129	inner	10	0.42043	0.418082	0.426948
dash	16	24	180000	129	wait	10	4.55064e-05	1.9476e-05	7.3942e-05
dash	16	24	180000	129	bound	10	0.00379094	0.00184783	0.00622406
dash	16	24	180000	129	calc iter	10	0.434914	0.430377	0.439107
dash	16	24	180000	129	calc total	1	4.38946	4.38946	4.38946
dash	16	24	180000	129	total	1	12.6825	12.6825	12.6825
dash	16	24	180000	177	initialize	1	4.74047	4.74047	4.74047
dash	16	24	180000	177	async	10	0.000978239	0.000540732	0.0017066
dash	16	24	180000	177	inner	10	0.431162	0.427011	0.435516
dash	16	24	180000	177	wait	10	3.80503e-05	2.9001e-05	5.4908e-05
dash	16	24	180000	177	bound	10	0.00344625	0.00219619	0.0046287
dash	16	24	180000	177	calc iter	10	0.435626	0.433403	0.438784
dash	16	24	180000	177	calc total	1	4.38946	4.38946	4.38946
dash	16	24	180000	177	total	1	12.6714	12.6714	12.6714
dash	16	24	180000	153	initialize	1	4.58417	4.58417	4.58417
dash	16	24	180000	153	async	10	0.00597826	0.00142611	0.0107214
dash	16	24	180000	153	inner	10	0.42749	0.423799	0.432111
dash	16	24	180000	153	wait	10	2.66324e-05	2.0361e-05	4.5888e-05
dash	16	24	180000	153	bound	10	0.00205616	0.00175634	0.00256448
dash	16	24	180000	153	calc iter	10	0.435553	0.433704	0.437954
dash	16	24	180000	153	calc total	1	4.38946	4.38946	4.38946
dash	16	24	180000	153	total	1	12.5164	12.5164	12.5164
dash	16	24	180000	130	initialize	1	4.74977	4.74977	4.74977
dash	16	24	180000	130	async	10	0.0146443	0.00109683	0.021306
dash	16	24	180000	130	inner	10	0.418155	0.413471	0.426558
dash	16	24	180000	130	wait	10	4.27009e-05	2.5516e-05	8.784e-05
dash	16	24	180000	130	bound	10	0.00269801	0.00175271	0.0056321
dash	16	24	180000	130	calc iter	10	0.435542	0.430766	0.440605
dash	16	24	180000	130	calc total	1	4.38946	4.38946	4.38946
dash	16	24	180000	130	total	1	12.6826	12.6826	12.6826
dash	16	24	180000	178	initialize	1	4.74047	4.74047	4.74047
dash	16	24	180000	178	async	10	0.00177604	0.000498759	0.00320492
dash	16	24	180000	178	inner	10	0.429831	0.426404	0.434323
dash	16	24	180000	178	wait	10	5.12889e-05	3.2591e-05	7.4715e-05
dash	16	24	180000	178	bound	10	0.00387289	0.00238565	0.00528649
dash	16	24	180000	178	calc iter	10	0.435532	0.434108	0.438039
dash	16	24	180000	178	calc total	1	4.38946	4.38946	4.38946
dash	16	24	180000	178	total	1	12.6714	12.6714	12.6714
dash	16	24	180000	154	initialize	1	4.5836	4.5836	4.5836
dash	16	24	180000	154	async	10	0.00774294	0.00103245	0.0144054
dash	16	24	180000	154	inner	10	0.424943	0.419608	0.432624
dash	16	24	180000	154	wait	10	3.37953e-05	2.7409e-05	4.701e-05
dash	16	24	180000	154	bound	10	0.00264266	0.00180176	0.00359458
dash	16	24	180000	154	calc iter	10	0.435364	0.432364	0.440007
dash	16	24	180000	154	calc total	1	4.38946	4.38946	4.38946
dash	16	24	180000	154	total	1	12.5159	12.5159	12.5159
dash	16	24	180000	131	initialize	1	4.74977	4.74977	4.74977
dash	16	24	180000	131	async	10	0.0153251	0.00105015	0.0206028
dash	16	24	180000	131	inner	10	0.418061	0.413083	0.42854
dash	16	24	180000	131	wait	10	3.31538e-05	1.9944e-05	4.6471e-05
dash	16	24	180000	131	bound	10	0.00249162	0.00169643	0.00379297
dash	16	24	180000	131	calc iter	10	0.435913	0.431721	0.438953
dash	16	24	180000	131	calc total	1	4.38946	4.38946	4.38946
dash	16	24	180000	131	total	1	12.6826	12.6826	12.6826
dash	16	24	180000	179	initialize	1	4.74045	4.74045	4.74045
dash	16	24	180000	179	async	10	0.00203627	0.000686889	0.00430291
dash	16	24	180000	179	inner	10	0.428198	0.424129	0.433562
dash	16	24	180000	179	wait	10	5.74351e-05	3.9457e-05	7.3579e-05
dash	16	24	180000	179	bound	10	0.00491617	0.00297776	0.00640025
dash	16	24	180000	179	calc iter	10	0.435209	0.433309	0.437617
dash	16	24	180000	179	calc total	1	4.38947	4.38947	4.38947
dash	16	24	180000	179	total	1	12.6714	12.6714	12.6714
dash	16	24	180000	155	initialize	1	4.58358	4.58358	4.58358
dash	16	24	180000	155	async	10	0.00827226	0.00101798	0.0130481
dash	16	24	180000	155	inner	10	0.425419	0.420446	0.431469
dash	16	24	180000	155	wait	10	2.78883e-05	2.1057e-05	5.0819e-05
dash	16	24	180000	155	bound	10	0.00210189	0.00172893	0.00261016
dash	16	24	180000	155	calc iter	10	0.435822	0.434007	0.43744
dash	16	24	180000	155	calc total	1	4.38946	4.38946	4.38946
dash	16	24	180000	155	total	1	12.5159	12.5159	12.5159
dash	16	24	180000	132	initialize	1	4.74982	4.74982	4.74982
dash	16	24	180000	132	async	10	0.00572089	0.00108904	0.0103146
dash	16	24	180000	132	inner	10	0.426872	0.422128	0.43339
dash	16	24	180000	132	wait	10	4.1683e-05	1.9806e-05	0.000120427
dash	16	24	180000	132	bound	10	0.00379464	0.00172099	0.00542562
dash	16	24	180000	132	calc iter	10	0.436432	0.430559	0.440404
dash	16	24	180000	132	calc total	1	4.38946	4.38946	4.38946
dash	16	24	180000	132	total	1	12.6826	12.6826	12.6826
dash	16	24	180000	180	initialize	1	4.74049	4.74049	4.74049
dash	16	24	180000	180	async	10	0.00721657	0.00106724	0.0136884
dash	16	24	180000	180	inner	10	0.423538	0.416395	0.43149
dash	16	24	180000	180	wait	10	4.02773e-05	2.6329e-05	5.6403e-05
dash	16	24	180000	180	bound	10	0.00332301	0.00232437	0.00491129
dash	16	24	180000	180	calc iter	10	0.43412	0.43269	0.43577
dash	16	24	180000	180	calc total	1	4.38946	4.38946	4.38946
dash	16	24	180000	180	total	1	12.6714	12.6714	12.6714
dash	16	24	180000	133	initialize	1	4.74983	4.74983	4.74983
dash	16	24	180000	133	async	10	0.00329463	0.000568287	0.00804219
dash	16	24	180000	133	inner	10	0.429861	0.425829	0.435769
dash	16	24	180000	133	wait	10	2.96056e-05	2.0435e-05	4.2651e-05
dash	16	24	180000	133	bound	10	0.0030793	0.00174661	0.00430358
dash	16	24	180000	133	calc iter	10	0.436267	0.43294	0.439275
dash	16	24	180000	133	calc total	1	4.38946	4.38946	4.38946
dash	16	24	180000	133	total	1	12.6826	12.6826	12.6826
dash	16	24	180000	181	initialize	1	4.74043	4.74043	4.74043
dash	16	24	180000	181	async	10	0.00539343	0.000498989	0.0134315
dash	16	24	180000	181	inner	10	0.422338	0.414042	0.432409
dash	16	24	180000	181	wait	10	6.137e-05	3.8026e-05	7.2456e-05
dash	16	24	180000	181	bound	10	0.00508497	0.00197793	0.00638676
dash	16	24	180000	181	calc iter	10	0.432879	0.430739	0.435583
dash	16	24	180000	181	calc total	1	4.38946	4.38946	4.38946
dash	16	24	180000	181	total	1	12.6713	12.6713	12.6713
dash	16	24	180000	134	initialize	1	4.7498	4.7498	4.7498
dash	16	24	180000	134	async	10	0.00299673	0.000629865	0.00792319
dash	16	24	180000	134	inner	10	0.429935	0.426894	0.435075
dash	16	24	180000	134	wait	10	3.30985e-05	2.4072e-05	5.9407e-05
dash	16	24	180000	134	bound	10	0.00302994	0.00233354	0.00366782
dash	16	24	180000	134	calc iter	10	0.435996	0.433295	0.439033
dash	16	24	180000	134	calc total	1	4.38946	4.38946	4.38946
dash	16	24	180000	134	total	1	12.6826	12.6826	12.6826
dash	16	24	180000	182	initialize	1	4.74044	4.74044	4.74044
dash	16	24	180000	182	async	10	0.00668703	0.00108019	0.0155005
dash	16	24	180000	182	inner	10	0.420888	0.41328	0.431144
dash	16	24	180000	182	wait	10	6.06831e-05	4.3175e-05	7.3412e-05
dash	16	24	180000	182	bound	10	0.00540187	0.00254317	0.00652269
dash	16	24	180000	182	calc iter	10	0.433039	0.4313	0.435081
dash	16	24	180000	182	calc total	1	4.38946	4.38946	4.38946
dash	16	24	180000	182	total	1	12.6713	12.6713	12.6713
dash	16	24	180000	135	initialize	1	4.7498	4.7498	4.7498
dash	16	24	180000	135	async	10	0.00196686	0.0005084	0.00657501
dash	16	24	180000	135	inner	10	0.430538	0.427125	0.435524
dash	16	24	180000	135	wait	10	3.75961e-05	2.8758e-05	5.1573e-05
dash	16	24	180000	135	bound	10	0.00326107	0.00226782	0.00419954
dash	16	24	180000	135	calc iter	10	0.435805	0.434084	0.438935
dash	16	24	180000	135	calc total	1	4.38946	4.38946	4.38946
dash	16	24	180000	135	total	1	12.6826	12.6826	12.6826
dash	16	24	180000	183	initialize	1	4.7405	4.7405	4.7405
dash	16	24	180000	183	async	10	0.00641975	0.000577414	0.0158131
dash	16	24	180000	183	inner	10	0.42222	0.415955	0.431516
dash	16	24	180000	183	wait	10	5.91666e-05	4.4956e-05	7.4802e-05
dash	16	24	180000	183	bound	10	0.00506622	0.00230302	0.00580117
dash	16	24	180000	183	calc iter	10	0.433767	0.431538	0.437313
dash	16	24	180000	183	calc total	1	4.38947	4.38947	4.38947
dash	16	24	180000	183	total	1	12.6714	12.6714	12.6714
dash	16	24	180000	136	initialize	1	4.74984	4.74984	4.74984
dash	16	24	180000	136	async	10	0.00250019	0.00111072	0.00592905
dash	16	24	180000	136	inner	10	0.427775	0.423432	0.433597
dash	16	24	180000	136	wait	10	5.39888e-05	3.9593e-05	9.204e-05
dash	16	24	180000	136	bound	10	0.00478681	0.00328718	0.00599767
dash	16	24	180000	136	calc iter	10	0.435117	0.433199	0.43809
dash	16	24	180000	136	calc total	1	4.38946	4.38946	4.38946
dash	16	24	180000	136	total	1	12.6826	12.6826	12.6826
dash	16	24	180000	184	initialize	1	4.74056	4.74056	4.74056
dash	16	24	180000	184	async	10	0.00793384	0.00132913	0.0162229
dash	16	24	180000	184	inner	10	0.422757	0.416814	0.430597
dash	16	24	180000	184	wait	10	4.44668e-05	3.3682e-05	5.9648e-05
dash	16	24	180000	184	bound	10	0.00372587	0.00273865	0.00450368
dash	16	24	180000	184	calc iter	10	0.434463	0.432352	0.437006
dash	16	24	180000	184	calc total	1	4.38946	4.38946	4.38946
dash	16	24	180000	184	total	1	12.6714	12.6714	12.6714
dash	16	24	180000	137	initialize	1	4.74982	4.74982	4.74982
dash	16	24	180000	137	async	10	0.00380071	0.00115428	0.00823463
dash	16	24	180000	137	inner	10	0.425416	0.422334	0.431381
dash	16	24	180000	137	wait	10	6.1157e-05	4.4353e-05	0.000114935
dash	16	24	180000	137	bound	10	0.0058654	0.00466493	0.00646161
dash	16	24	180000	137	calc iter	10	0.435146	0.431869	0.437318
dash	16	24	180000	137	calc total	1	4.38946	4.38946	4.38946
dash	16	24	180000	137	total	1	12.6826	12.6826	12.6826
dash	16	24	180000	185	initialize	1	4.74049	4.74049	4.74049
dash	16	24	180000	185	async	10	0.00922105	0.00102405	0.0157902
dash	16	24	180000	185	inner	10	0.422226	0.415353	0.430371
dash	16	24	180000	185	wait	10	4.44435e-05	3.2708e-05	9.7121e-05
dash	16	24	180000	185	bound	10	0.00314247	0.00278446	0.00371763
dash	16	24	180000	185	calc iter	10	0.434635	0.433536	0.43708
dash	16	24	180000	185	calc total	1	4.38946	4.38946	4.38946
dash	16	24	180000	185	total	1	12.6714	12.6714	12.6714
dash	16	24	180000	138	initialize	1	4.74984	4.74984	4.74984
dash	16	24	180000	138	async	10	0.0025192	0.000885204	0.00591385
dash	16	24	180000	138	inner	10	0.429031	0.425765	0.434056
dash	16	24	180000	138	wait	10	4.81533e-05	3.5342e-05	7.0317e-05
dash	16	24	180000	138	bound	10	0.00395897	0.00280162	0.0051211
dash	16	24	180000	138	calc iter	10	0.435559	0.433613	0.438219
dash	16	24	180000	138	calc total	1	4.38946	4.38946	4.38946
dash	16	24	180000	138	total	1	12.6826	12.6826	12.6826
dash	16	24	180000	139	initialize	1	4.74981	4.74981	4.74981
dash	16	24	180000	139	async	10	0.00225137	0.00051715	0.00487001
dash	16	24	180000	139	inner	10	0.430666	0.427338	0.435486
dash	16	24	180000	139	wait	10	3.29771e-05	2.4258e-05	4.8472e-05
dash	16	24	180000	139	bound	10	0.00294482	0.00221454	0.00361649
dash	16	24	180000	139	calc iter	10	0.435896	0.434706	0.438917
dash	16	24	180000	139	calc total	1	4.38946	4.38946	4.38946
dash	16	24	180000	139	total	1	12.6826	12.6826	12.6826
dash	16	24	180000	140	initialize	1	4.74984	4.74984	4.74984
dash	16	24	180000	140	async	10	0.00317971	0.000600372	0.00622634
dash	16	24	180000	140	inner	10	0.4299	0.426069	0.434576
dash	16	24	180000	140	wait	10	3.43731e-05	2.1027e-05	6.9331e-05
dash	16	24	180000	140	bound	10	0.00299716	0.00185245	0.00386141
dash	16	24	180000	140	calc iter	10	0.436113	0.434171	0.438506
dash	16	24	180000	140	calc total	1	4.38946	4.38946	4.38946
dash	16	24	180000	140	total	1	12.6826	12.6826	12.6826
dash	16	24	180000	141	initialize	1	4.74986	4.74986	4.74986
dash	16	24	180000	141	async	10	0.00378213	0.000670991	0.00671029
dash	16	24	180000	141	inner	10	0.429162	0.426125	0.4354
dash	16	24	180000	141	wait	10	2.81804e-05	1.9829e-05	5.0465e-05
dash	16	24	180000	141	bound	10	0.00304117	0.00214634	0.00390218
dash	16	24	180000	141	calc iter	10	0.436015	0.434226	0.439026
dash	16	24	180000	141	calc total	1	4.38946	4.38946	4.38946
dash	16	24	180000	141	total	1	12.6826	12.6826	12.6826
dash	16	24	180000	142	initialize	1	4.74985	4.74985	4.74985
dash	16	24	180000	142	async	10	0.0032779	0.00109713	0.00540019
dash	16	24	180000	142	inner	10	0.428481	0.425612	0.43394
dash	16	24	180000	142	wait	10	4.68658e-05	3.1853e-05	7.828e-05
dash	16	24	180000	142	bound	10	0.00377865	0.00309135	0.00459477
dash	16	24	180000	142	calc iter	10	0.435586	0.434097	0.43821
dash	16	24	180000	142	calc total	1	4.38946	4.38946	4.38946
dash	16	24	180000	142	total	1	12.6826	12.6826	12.6826
dash	16	24	180000	143	initialize	1	4.74983	4.74983	4.74983
dash	16	24	180000	143	async	10	0.00172521	0.000339513	0.0035281
dash	16	24	180000	143	inner	10	0.429251	0.426205	0.434923
dash	16	24	180000	143	wait	10	4.13796e-05	2.5942e-05	6.184e-05
dash	16	24	180000	143	bound	10	0.00436473	0.00274147	0.00507697
dash	16	24	180000	143	calc iter	10	0.435383	0.433675	0.438554
dash	16	24	180000	143	calc total	1	4.38946	4.38946	4.38946
dash	16	24	180000	143	total	1	12.6826	12.6826	12.6826
dash	16	24	180000	192	initialize	1	4.72457	4.72457	4.72457
dash	16	24	180000	186	initialize	1	4.7405	4.7405	4.7405
dash	16	24	180000	186	async	10	0.0100481	0.0010555	0.017596
dash	16	24	180000	186	inner	10	0.421052	0.414549	0.42886
dash	16	24	180000	186	wait	10	4.67888e-05	2.7951e-05	0.000109951
dash	16	24	180000	186	bound	10	0.00357544	0.00259558	0.00400546
dash	16	24	180000	186	calc iter	10	0.434724	0.43371	0.436023
dash	16	24	180000	186	calc total	1	4.38946	4.38946	4.38946
dash	16	24	180000	186	total	1	12.6714	12.6714	12.6714
dash	16	24	180000	156	initialize	1	4.58361	4.58361	4.58361
dash	16	24	180000	156	async	10	0.00726492	0.00112342	0.0108975
dash	16	24	180000	156	inner	10	0.425275	0.42048	0.431947
dash	16	24	180000	156	wait	10	3.36937e-05	2.055e-05	6.2209e-05
dash	16	24	180000	156	bound	10	0.00362286	0.00172376	0.00555695
dash	16	24	180000	156	calc iter	10	0.436198	0.431456	0.438521
dash	16	24	180000	156	calc total	1	4.38946	4.38946	4.38946
dash	16	24	180000	156	total	1	12.5159	12.5159	12.5159
dash	16	24	180000	187	initialize	1	4.74047	4.74047	4.74047
dash	16	24	180000	187	async	10	0.0132887	0.0010789	0.0193931
dash	16	24	180000	187	inner	10	0.419292	0.411002	0.429654
dash	16	24	180000	187	wait	10	4.16556e-05	2.0539e-05	9.4053e-05
dash	16	24	180000	187	bound	10	0.00327127	0.0017376	0.00441357
dash	16	24	180000	187	calc iter	10	0.435896	0.432155	0.438738
dash	16	24	180000	187	calc total	1	4.38946	4.38946	4.38946
dash	16	24	180000	187	total	1	12.6714	12.6714	12.6714
dash	16	24	180000	157	initialize	1	4.58412	4.58412	4.58412
dash	16	24	180000	157	async	10	0.00484129	0.00142173	0.00619185
dash	16	24	180000	157	inner	10	0.427052	0.423823	0.433519
dash	16	24	180000	157	wait	10	3.32552e-05	2.4066e-05	4.7714e-05
dash	16	24	180000	157	bound	10	0.00416782	0.00174378	0.0055825
dash	16	24	180000	157	calc iter	10	0.436097	0.431759	0.437686
dash	16	24	180000	157	calc total	1	4.38946	4.38946	4.38946
dash	16	24	180000	157	total	1	12.5164	12.5164	12.5164
dash	16	24	180000	188	initialize	1	4.74048	4.74048	4.74048
dash	16	24	180000	188	async	10	0.0142933	0.00130428	0.0201333
dash	16	24	180000	188	inner	10	0.417913	0.404694	0.431714
dash	16	24	180000	188	wait	10	4.87354e-05	2.0879e-05	5.9467e-05
dash	16	24	180000	188	bound	10	0.00478091	0.0017342	0.00561949
dash	16	24	180000	188	calc iter	10	0.437039	0.426585	0.443974
dash	16	24	180000	188	calc total	1	4.38946	4.38946	4.38946
dash	16	24	180000	188	total	1	12.6714	12.6714	12.6714
dash	16	24	180000	158	initialize	1	4.58361	4.58361	4.58361
dash	16	24	180000	158	async	10	0.0059119	0.00113576	0.0092455
dash	16	24	180000	158	inner	10	0.426838	0.42419	0.43207
dash	16	24	180000	158	wait	10	2.96628e-05	2.1907e-05	5.5589e-05
dash	16	24	180000	158	bound	10	0.00287289	0.00182172	0.00392045
dash	16	24	180000	158	calc iter	10	0.435654	0.433534	0.437764
dash	16	24	180000	158	calc total	1	4.38946	4.38946	4.38946
dash	16	24	180000	158	total	1	12.5159	12.5159	12.5159
dash	16	24	180000	189	initialize	1	4.74044	4.74044	4.74044
dash	16	24	180000	189	async	10	0.0160115	0.00107066	0.0241254
dash	16	24	180000	189	inner	10	0.416233	0.407308	0.42494
dash	16	24	180000	189	wait	10	4.71456e-05	2.1345e-05	0.000131653
dash	16	24	180000	189	bound	10	0.00355183	0.00178325	0.00592624
dash	16	24	180000	189	calc iter	10	0.435846	0.432071	0.438124
dash	16	24	180000	189	calc total	1	4.38946	4.38946	4.38946
dash	16	24	180000	189	total	1	12.6713	12.6713	12.6713
dash	16	24	180000	159	initialize	1	4.58366	4.58366	4.58366
dash	16	24	180000	159	async	10	0.00417012	0.000867378	0.00672157
dash	16	24	180000	159	inner	10	0.428319	0.425969	0.432659
dash	16	24	180000	159	wait	10	2.63159e-05	2.1543e-05	4.6037e-05
dash	16	24	180000	159	bound	10	0.00275679	0.00208796	0.00316988
dash	16	24	180000	159	calc iter	10	0.435274	0.433899	0.436229
dash	16	24	180000	159	calc total	1	4.38946	4.38946	4.38946
dash	16	24	180000	159	total	1	12.5159	12.5159	12.5159
dash	16	24	180000	190	initialize	1	4.7405	4.7405	4.7405
dash	16	24	180000	190	async	10	0.00941274	0.00102716	0.0176427
dash	16	24	180000	190	inner	10	0.423397	0.414089	0.432434
dash	16	24	180000	190	wait	10	3.6705e-05	2.5784e-05	4.6233e-05
dash	16	24	180000	190	bound	10	0.0028937	0.00199254	0.0038168
dash	16	24	180000	190	calc iter	10	0.435741	0.432838	0.438135
dash	16	24	180000	190	calc total	1	4.38946	4.38946	4.38946
dash	16	24	180000	190	total	1	12.6714	12.6714	12.6714
dash	16	24	180000	160	initialize	1	4.58361	4.58361	4.58361
dash	16	24	180000	160	async	10	0.0056164	0.00105842	0.00771359
dash	16	24	180000	160	inner	10	0.42607	0.424292	0.429957
dash	16	24	180000	160	wait	10	3.42448e-05	2.2488e-05	7.6216e-05
dash	16	24	180000	160	bound	10	0.00332734	0.00267779	0.00362498
dash	16	24	180000	160	calc iter	10	0.43505	0.434144	0.435566
dash	16	24	180000	160	calc total	1	4.38946	4.38946	4.38946
dash	16	24	180000	160	total	1	12.5159	12.5159	12.5159
dash	16	24	180000	191	initialize	1	4.74046	4.74046	4.74046
dash	16	24	180000	191	async	10	0.00988476	0.0008601	0.0202854
dash	16	24	180000	191	inner	10	0.420144	0.41375	0.426981
dash	16	24	180000	191	wait	10	4.97364e-05	2.1183e-05	0.000122441
dash	16	24	180000	191	bound	10	0.00432125	0.00378151	0.00538878
dash	16	24	180000	191	calc iter	10	0.434401	0.431962	0.437849
dash	16	24	180000	191	calc total	1	4.38947	4.38947	4.38947
dash	16	24	180000	191	total	1	12.6713	12.6713	12.6713
dash	16	24	180000	161	initialize	1	4.58367	4.58367	4.58367
dash	16	24	180000	161	async	10	0.00577065	0.00118091	0.0080371
dash	16	24	180000	161	inner	10	0.426462	0.424562	0.43083
dash	16	24	180000	161	wait	10	3.52579e-05	2.1269e-05	7.4686e-05
dash	16	24	180000	161	bound	10	0.00290245	0.00257544	0.00322442
dash	16	24	180000	161	calc iter	10	0.435172	0.434777	0.43576
dash	16	24	180000	161	calc total	1	4.38946	4.38946	4.38946
dash	16	24	180000	161	total	1	12.5159	12.5159	12.5159
dash	16	24	180000	162	initialize	1	4.58368	4.58368	4.58368
dash	16	24	180000	162	async	10	0.00566217	0.00112744	0.00833579
dash	16	24	180000	162	inner	10	0.426089	0.423515	0.430963
dash	16	24	180000	162	wait	10	4.33463e-05	3.0109e-05	7.7058e-05
dash	16	24	180000	162	bound	10	0.00319825	0.00279515	0.00390914
dash	16	24	180000	162	calc iter	10	0.434994	0.434317	0.435854
dash	16	24	180000	162	calc total	1	4.38946	4.38946	4.38946
dash	16	24	180000	162	total	1	12.5159	12.5159	12.5159
dash	16	24	180000	163	initialize	1	4.58389	4.58389	4.58389
dash	16	24	180000	163	async	10	0.00584534	0.00114421	0.00766122
dash	16	24	180000	163	inner	10	0.424693	0.422646	0.428862
dash	16	24	180000	163	wait	10	5.28938e-05	3.4424e-05	9.9368e-05
dash	16	24	180000	163	bound	10	0.00425227	0.00341791	0.00513825
dash	16	24	180000	163	calc iter	10	0.434845	0.434075	0.435496
dash	16	24	180000	163	calc total	1	4.38946	4.38946	4.38946
dash	16	24	180000	163	total	1	12.5161	12.5161	12.5161
dash	16	24	180000	164	initialize	1	4.58428	4.58428	4.58428
dash	16	24	180000	164	async	10	0.00397879	0.000604732	0.00830113
dash	16	24	180000	164	inner	10	0.426285	0.424272	0.431447
dash	16	24	180000	164	wait	10	5.39435e-05	3.8464e-05	6.4565e-05
dash	16	24	180000	164	bound	10	0.00468276	0.00281857	0.00585681
dash	16	24	180000	164	calc iter	10	0.435003	0.432778	0.437994
dash	16	24	180000	164	calc total	1	4.38946	4.38946	4.38946
dash	16	24	180000	164	total	1	12.5165	12.5165	12.5165
dash	16	24	180000	165	initialize	1	4.584	4.584	4.584
dash	16	24	180000	165	async	10	0.00493287	0.00109963	0.0102862
dash	16	24	180000	165	inner	10	0.423975	0.421412	0.429225
dash	16	24	180000	165	wait	10	6.82473e-05	5.5849e-05	9.3881e-05
dash	16	24	180000	165	bound	10	0.00573145	0.00403835	0.00640932
dash	16	24	180000	165	calc iter	10	0.43471	0.433412	0.438857
dash	16	24	180000	165	calc total	1	4.38946	4.38946	4.38946
dash	16	24	180000	165	total	1	12.5163	12.5163	12.5163
dash	16	24	180000	166	initialize	1	4.5838	4.5838	4.5838
dash	16	24	180000	166	async	10	0.00265992	0.000511159	0.00593981
dash	16	24	180000	166	inner	10	0.427078	0.424072	0.432673
dash	16	24	180000	166	wait	10	5.2437e-05	3.716e-05	6.9857e-05
dash	16	24	180000	166	bound	10	0.00488386	0.002295	0.00604741
dash	16	24	180000	166	calc iter	10	0.434675	0.433273	0.436152
dash	16	24	180000	166	calc total	1	4.38946	4.38946	4.38946
dash	16	24	180000	166	total	1	12.5161	12.5161	12.5161
dash	16	24	180000	167	initialize	1	4.58362	4.58362	4.58362
dash	16	24	180000	167	async	10	0.0058509	0.00121563	0.0101979
dash	16	24	180000	167	inner	10	0.425651	0.423634	0.429714
dash	16	24	180000	167	wait	10	4.48396e-05	2.806e-05	9.1487e-05
dash	16	24	180000	167	bound	10	0.00367496	0.00225067	0.00464609
dash	16	24	180000	167	calc iter	10	0.435223	0.43403	0.437587
dash	16	24	180000	167	calc total	1	4.38946	4.38946	4.38946
dash	16	24	180000	167	total	1	12.5159	12.5159	12.5159
dash	16	24	180000	216	initialize	1	4.58967	4.58967	4.58967
dash	16	24	180000	216	async	10	0.0042678	0.00144422	0.00997669
dash	16	24	180000	216	inner	10	0.427033	0.422226	0.434789
dash	16	24	180000	216	wait	10	4.16559e-05	3.1411e-05	6.2564e-05
dash	16	24	180000	216	bound	10	0.00403843	0.00253869	0.00489501
dash	16	24	180000	216	calc iter	10	0.435382	0.431151	0.438837
dash	16	24	180000	216	calc total	1	4.38947	4.38947	4.38947
dash	16	24	180000	216	total	1	12.5243	12.5243	12.5243
dash	16	24	180000	192	async	10	0.0109842	0.000898477	0.0160729
dash	16	24	180000	192	inner	10	0.419736	0.415536	0.427896
dash	16	24	180000	192	wait	10	3.38647e-05	2.247e-05	6.1978e-05
dash	16	24	180000	192	bound	10	0.003304	0.00294263	0.00371448
dash	16	24	180000	192	calc iter	10	0.434059	0.431938	0.43538
dash	16	24	180000	192	calc total	1	4.38946	4.38946	4.38946
dash	16	24	180000	192	total	1	12.6576	12.6576	12.6576
dash	16	24	180000	240	initialize	1	4.72686	4.72686	4.72686
dash	16	24	180000	240	async	10	0.00276317	0.000959429	0.00698613
dash	16	24	180000	240	inner	10	0.427028	0.423306	0.432392
dash	16	24	180000	240	wait	10	5.36902e-05	3.3487e-05	7.8446e-05
dash	16	24	180000	240	bound	10	0.00515598	0.00306513	0.00659195
dash	16	24	180000	240	calc iter	10	0.435002	0.432488	0.437643
dash	16	24	180000	240	calc total	1	4.38947	4.38947	4.38947
dash	16	24	180000	240	total	1	12.6616	12.6616	12.6616
dash	16	24	180000	217	initialize	1	4.5897	4.5897	4.5897
dash	16	24	180000	217	async	10	0.00472661	0.00170547	0.0094047
dash	16	24	180000	217	inner	10	0.427018	0.420862	0.435553
dash	16	24	180000	217	wait	10	3.79994e-05	2.5535e-05	5.1756e-05
dash	16	24	180000	217	bound	10	0.00409529	0.00298754	0.00525563
dash	16	24	180000	217	calc iter	10	0.43588	0.432903	0.440302
dash	16	24	180000	217	calc total	1	4.38947	4.38947	4.38947
dash	16	24	180000	217	total	1	12.5242	12.5242	12.5242
dash	16	24	180000	312	initialize	1	4.56102	4.56102	4.56102
dash	16	24	180000	312	async	10	0.002265	0.000511749	0.00466562
dash	16	24	180000	312	inner	10	0.429395	0.427062	0.431965
dash	16	24	180000	312	wait	10	4.19482e-05	2.9831e-05	5.8726e-05
dash	16	24	180000	312	bound	10	0.00363204	0.00260826	0.00443984
dash	16	24	180000	312	calc iter	10	0.435336	0.433911	0.437142
dash	16	24	180000	312	calc total	1	4.38946	4.38946	4.38946
dash	16	24	180000	193	initialize	1	4.72472	4.72472	4.72472
dash	16	24	180000	193	async	10	0.0122971	0.00104851	0.0170437
dash	16	24	180000	193	inner	10	0.418435	0.414186	0.42721
dash	16	24	180000	193	wait	10	4.39996e-05	2.9008e-05	7.4019e-05
dash	16	24	180000	193	bound	10	0.00327402	0.00282082	0.00376165
dash	16	24	180000	193	calc iter	10	0.434052	0.431651	0.435021
dash	16	24	180000	193	calc total	1	4.38946	4.38946	4.38946
dash	16	24	180000	193	total	1	12.6578	12.6578	12.6578
dash	16	24	180000	241	initialize	1	4.72634	4.72634	4.72634
dash	16	24	180000	241	async	10	0.00283007	0.00110589	0.0068579
dash	16	24	180000	241	inner	10	0.427057	0.424291	0.433165
dash	16	24	180000	241	wait	10	5.44613e-05	4.1514e-05	6.8718e-05
dash	16	24	180000	241	bound	10	0.00511199	0.00302223	0.00622188
dash	16	24	180000	241	calc iter	10	0.435056	0.432798	0.437411
dash	16	24	180000	241	calc total	1	4.38947	4.38947	4.38947
dash	16	24	180000	241	total	1	12.6611	12.6611	12.6611
dash	16	24	180000	218	initialize	1	4.58973	4.58973	4.58973
dash	16	24	180000	218	async	10	0.00457683	0.00108614	0.00916691
dash	16	24	180000	218	inner	10	0.427769	0.420116	0.4356
dash	16	24	180000	218	wait	10	3.88641e-05	2.3719e-05	5.0726e-05
dash	16	24	180000	218	bound	10	0.00402712	0.0020265	0.00532055
dash	16	24	180000	218	calc iter	10	0.436413	0.431336	0.439158
dash	16	24	180000	218	calc total	1	4.38947	4.38947	4.38947
dash	16	24	180000	218	total	1	12.5243	12.5243	12.5243
dash	16	24	180000	194	initialize	1	4.72482	4.72482	4.72482
dash	16	24	180000	194	async	10	0.00518415	0.000946747	0.0116634
dash	16	24	180000	194	inner	10	0.426407	0.42075	0.435061
dash	16	24	180000	194	wait	10	3.2919e-05	2.2022e-05	5.3507e-05
dash	16	24	180000	194	bound	10	0.00270554	0.00184718	0.00309147
dash	16	24	180000	194	calc iter	10	0.434331	0.428636	0.438899
dash	16	24	180000	194	calc total	1	4.38946	4.38946	4.38946
dash	16	24	180000	194	total	1	12.6579	12.6579	12.6579
dash	16	24	180000	242	initialize	1	4.72677	4.72677	4.72677
dash	16	24	180000	242	async	10	0.00234096	0.000587094	0.00543267
dash	16	24	180000	242	inner	10	0.428256	0.425487	0.434271
dash	16	24	180000	242	wait	10	5.10195e-05	3.9086e-05	6.3835e-05
dash	16	24	180000	242	bound	10	0.00465615	0.00250743	0.00561371
dash	16	24	180000	242	calc iter	10	0.435307	0.433979	0.438001
dash	16	24	180000	242	calc total	1	4.38947	4.38947	4.38947
dash	16	24	180000	242	total	1	12.6615	12.6615	12.6615
dash	16	24	180000	219	initialize	1	4.58968	4.58968	4.58968
dash	16	24	180000	219	async	10	0.00740294	0.00110182	0.0115341
dash	16	24	180000	219	inner	10	0.425208	0.415731	0.434189
dash	16	24	180000	219	wait	10	4.21585e-05	2.0743e-05	6.3271e-05
dash	16	24	180000	219	bound	10	0.00405562	0.00175357	0.00518323
dash	16	24	180000	219	calc iter	10	0.436711	0.427514	0.439719
dash	16	24	180000	219	calc total	1	4.38947	4.38947	4.38947
dash	16	24	180000	219	total	1	12.5242	12.5242	12.5242
dash	16	24	180000	264	initialize	1	4.60575	4.60575	4.60575
dash	16	24	180000	264	async	10	0.0037937	0.00178844	0.00684237
dash	16	24	180000	264	inner	10	0.42764	0.42111	0.43368
dash	16	24	180000	264	wait	10	5.19922e-05	2.5347e-05	6.9583e-05
dash	16	24	180000	264	bound	10	0.00469819	0.00173748	0.00578818
dash	16	24	180000	264	calc iter	10	0.436186	0.429716	0.439317
dash	16	24	180000	264	calc total	1	4.38946	4.38946	4.38946
dash	16	24	180000	264	total	1	12.5402	12.5402	12.5402
dash	16	24	180000	195	initialize	1	4.72457	4.72457	4.72457
dash	16	24	180000	195	async	10	0.0082735	0.00103994	0.0131801
dash	16	24	180000	195	inner	10	0.423228	0.419654	0.431413
dash	16	24	180000	195	wait	10	3.3382e-05	2.1918e-05	5.7819e-05
dash	16	24	180000	195	bound	10	0.00266332	0.00176168	0.00311541
dash	16	24	180000	195	calc iter	10	0.434199	0.433093	0.436346
dash	16	24	180000	195	calc total	1	4.38946	4.38946	4.38946
dash	16	24	180000	195	total	1	12.6576	12.6576	12.6576
dash	16	24	180000	243	initialize	1	4.72634	4.72634	4.72634
dash	16	24	180000	243	async	10	0.00288048	0.00104761	0.00554303
dash	16	24	180000	243	inner	10	0.428017	0.425715	0.433233
dash	16	24	180000	243	wait	10	5.17169e-05	3.319e-05	9.1894e-05
dash	16	24	180000	243	bound	10	0.00450446	0.003016	0.00521348
dash	16	24	180000	243	calc iter	10	0.435456	0.43404	0.437478
dash	16	24	180000	243	calc total	1	4.38947	4.38947	4.38947
dash	16	24	180000	243	total	1	12.6611	12.6611	12.6611
dash	16	24	180000	220	initialize	1	4.58969	4.58969	4.58969
dash	16	24	180000	220	async	10	0.0109314	0.00112512	0.0141037
dash	16	24	180000	220	inner	10	0.421717	0.410116	0.432335
dash	16	24	180000	220	wait	10	5.11715e-05	2.2728e-05	0.000109995
dash	16	24	180000	220	bound	10	0.00461074	0.00173079	0.00551473
dash	16	24	180000	220	calc iter	10	0.437313	0.425974	0.441606
dash	16	24	180000	220	calc total	1	4.38947	4.38947	4.38947
dash	16	24	180000	220	total	1	12.5243	12.5243	12.5243
dash	16	24	180000	196	initialize	1	4.72459	4.72459	4.72459
dash	16	24	180000	196	async	10	0.0117825	0.00107581	0.0166481
dash	16	24	180000	196	inner	10	0.415764	0.411749	0.425268
dash	16	24	180000	196	wait	10	5.58289e-05	3.7649e-05	0.000122661
dash	16	24	180000	196	bound	10	0.00495995	0.00419494	0.00521631
dash	16	24	180000	196	calc iter	10	0.432564	0.430118	0.43448
dash	16	24	180000	196	calc total	1	4.38946	4.38946	4.38946
dash	16	24	180000	196	total	1	12.6576	12.6576	12.6576
dash	16	24	180000	244	initialize	1	4.72636	4.72636	4.72636
dash	16	24	180000	244	async	10	0.00389022	0.000659892	0.00591723
dash	16	24	180000	244	inner	10	0.42712	0.424347	0.433232
dash	16	24	180000	244	wait	10	5.03288e-05	3.6427e-05	7.8988e-05
dash	16	24	180000	244	bound	10	0.00450578	0.00297177	0.00529051
dash	16	24	180000	244	calc iter	10	0.435568	0.43388	0.438302
dash	16	24	180000	244	calc total	1	4.38947	4.38947	4.38947
dash	16	24	180000	244	total	1	12.6611	12.6611	12.6611
dash	16	24	180000	221	initialize	1	4.58976	4.58976	4.58976
dash	16	24	180000	221	async	10	0.00752045	0.00066789	0.0111758
dash	16	24	180000	221	inner	10	0.424917	0.415826	0.433958
dash	16	24	180000	221	wait	10	4.54395e-05	2.1329e-05	6.7014e-05
dash	16	24	180000	221	bound	10	0.00411137	0.00175839	0.00498706
dash	16	24	180000	221	calc iter	10	0.436597	0.428651	0.439728
dash	16	24	180000	221	calc total	1	4.38947	4.38947	4.38947
dash	16	24	180000	221	total	1	12.5243	12.5243	12.5243
dash	16	24	180000	265	initialize	1	4.60511	4.60511	4.60511
dash	16	24	180000	265	async	10	0.00580363	0.00114744	0.00908172
dash	16	24	180000	265	inner	10	0.425906	0.418555	0.432242
dash	16	24	180000	265	wait	10	4.53402e-05	2.3091e-05	6.1308e-05
dash	16	24	180000	265	bound	10	0.0044084	0.00174298	0.00580783
dash	16	24	180000	265	calc iter	10	0.436166	0.429404	0.440537
dash	16	24	180000	265	calc total	1	4.38946	4.38946	4.38946
dash	16	24	180000	265	total	1	12.5395	12.5395	12.5395
dash	16	24	180000	197	initialize	1	4.72474	4.72474	4.72474
dash	16	24	180000	197	async	10	0.0136954	0.00118693	0.0214754
dash	16	24	180000	197	inner	10	0.412505	0.408536	0.423884
dash	16	24	180000	197	wait	10	7.30776e-05	5.3338e-05	0.000166151
dash	16	24	180000	197	bound	10	0.00598931	0.00486324	0.00642195
dash	16	24	180000	197	calc iter	10	0.432264	0.428298	0.437119
dash	16	24	180000	197	calc total	1	4.38947	4.38947	4.38947
dash	16	24	180000	197	total	1	12.6578	12.6578	12.6578
dash	16	24	180000	245	initialize	1	4.72674	4.72674	4.72674
dash	16	24	180000	245	async	10	0.00430132	0.0011004	0.00707653
dash	16	24	180000	245	inner	10	0.426915	0.423536	0.43145
dash	16	24	180000	245	wait	10	5.40117e-05	3.4156e-05	0.000116492
dash	16	24	180000	245	bound	10	0.00446024	0.00367592	0.0049487
dash	16	24	180000	245	calc iter	10	0.435732	0.433871	0.439436
dash	16	24	180000	245	calc total	1	4.38947	4.38947	4.38947
dash	16	24	180000	245	total	1	12.6615	12.6615	12.6615
dash	16	24	180000	222	initialize	1	4.58969	4.58969	4.58969
dash	16	24	180000	222	async	10	0.00565724	0.000673225	0.0100851
dash	16	24	180000	222	inner	10	0.425961	0.41941	0.43379
dash	16	24	180000	222	wait	10	4.25945e-05	3.0885e-05	7.901e-05
dash	16	24	180000	222	bound	10	0.00440928	0.00253105	0.00544938
dash	16	24	180000	222	calc iter	10	0.436072	0.431953	0.439559
dash	16	24	180000	222	calc total	1	4.38948	4.38948	4.38948
dash	16	24	180000	222	total	1	12.5242	12.5242	12.5242
dash	16	24	180000	266	initialize	1	4.60514	4.60514	4.60514
dash	16	24	180000	266	async	10	0.00505086	0.00112253	0.00831735
dash	16	24	180000	266	inner	10	0.426721	0.420616	0.432015
dash	16	24	180000	266	wait	10	4.43763e-05	2.548e-05	6.5163e-05
dash	16	24	180000	266	bound	10	0.00418983	0.00183121	0.00574106
dash	16	24	180000	266	calc iter	10	0.436008	0.429164	0.440453
dash	16	24	180000	266	calc total	1	4.38946	4.38946	4.38946
dash	16	24	180000	266	total	1	12.5395	12.5395	12.5395
dash	16	24	180000	198	initialize	1	4.7251	4.7251	4.7251
dash	16	24	180000	198	async	10	0.0109099	0.000973063	0.0183663
dash	16	24	180000	198	inner	10	0.416248	0.411849	0.42803
dash	16	24	180000	198	wait	10	6.43192e-05	5.05e-05	7.514e-05
dash	16	24	180000	198	bound	10	0.00528368	0.00298547	0.00616201
dash	16	24	180000	198	calc iter	10	0.432508	0.429629	0.437375
dash	16	24	180000	198	calc total	1	4.38946	4.38946	4.38946
dash	16	24	180000	198	total	1	12.6581	12.6581	12.6581
dash	16	24	180000	246	initialize	1	4.7269	4.7269	4.7269
dash	16	24	180000	246	async	10	0.00437815	0.00107493	0.00770926
dash	16	24	180000	246	inner	10	0.427703	0.423109	0.43333
dash	16	24	180000	246	wait	10	4.72242e-05	2.7162e-05	7.0995e-05
dash	16	24	180000	246	bound	10	0.00403108	0.00291592	0.00557441
dash	16	24	180000	246	calc iter	10	0.436162	0.432912	0.439707
dash	16	24	180000	246	calc total	1	4.38947	4.38947	4.38947
dash	16	24	180000	246	total	1	12.6617	12.6617	12.6617
dash	16	24	180000	223	initialize	1	4.58967	4.58967	4.58967
dash	16	24	180000	223	async	10	0.00523172	0.000547421	0.0110424
dash	16	24	180000	223	inner	10	0.425406	0.420717	0.433786
dash	16	24	180000	223	wait	10	4.82044e-05	2.8234e-05	7.348e-05
dash	16	24	180000	223	bound	10	0.00474193	0.0033201	0.00598421
dash	16	24	180000	223	calc iter	10	0.43543	0.432075	0.437974
dash	16	24	180000	223	calc total	1	4.38948	4.38948	4.38948
dash	16	24	180000	223	total	1	12.5242	12.5242	12.5242
dash	16	24	180000	267	initialize	1	4.60526	4.60526	4.60526
dash	16	24	180000	267	async	10	0.00485676	0.00107021	0.00878596
dash	16	24	180000	267	inner	10	0.427117	0.421909	0.431493
dash	16	24	180000	267	wait	10	3.75958e-05	2.6248e-05	7.6642e-05
dash	16	24	180000	267	bound	10	0.00390057	0.00195134	0.00528306
dash	16	24	180000	267	calc iter	10	0.435913	0.432677	0.439292
dash	16	24	180000	267	calc total	1	4.38946	4.38946	4.38946
dash	16	24	180000	267	total	1	12.5396	12.5396	12.5396
dash	16	24	180000	199	initialize	1	4.72456	4.72456	4.72456
dash	16	24	180000	199	async	10	0.0119381	0.00129297	0.0171048
dash	16	24	180000	199	inner	10	0.415697	0.411006	0.427121
dash	16	24	180000	199	wait	10	6.04153e-05	4.3786e-05	7.6088e-05
dash	16	24	180000	199	bound	10	0.00490873	0.00324989	0.00544356
dash	16	24	180000	199	calc iter	10	0.432606	0.429892	0.435522
dash	16	24	180000	199	calc total	1	4.38947	4.38947	4.38947
dash	16	24	180000	199	total	1	12.6576	12.6576	12.6576
dash	16	24	180000	247	initialize	1	4.72636	4.72636	4.72636
dash	16	24	180000	247	async	10	0.00686321	0.00109567	0.00929699
dash	16	24	180000	247	inner	10	0.425229	0.42007	0.430057
dash	16	24	180000	247	wait	10	4.83582e-05	2.505e-05	0.000128971
dash	16	24	180000	247	bound	10	0.00420938	0.00233726	0.00543577
dash	16	24	180000	247	calc iter	10	0.436353	0.43011	0.438038
dash	16	24	180000	247	calc total	1	4.38947	4.38947	4.38947
dash	16	24	180000	247	total	1	12.6611	12.6611	12.6611
dash	16	24	180000	224	initialize	1	4.58966	4.58966	4.58966
dash	16	24	180000	224	async	10	0.00191065	0.000492503	0.00793989
dash	16	24	180000	224	inner	10	0.42771	0.421698	0.435986
dash	16	24	180000	224	wait	10	4.47613e-05	2.9185e-05	7.2085e-05
dash	16	24	180000	224	bound	10	0.0047169	0.00238609	0.00653091
dash	16	24	180000	224	calc iter	10	0.434384	0.431652	0.439319
dash	16	24	180000	224	calc total	1	4.38946	4.38946	4.38946
dash	16	24	180000	224	total	1	12.5242	12.5242	12.5242
dash	16	24	180000	268	initialize	1	4.6058	4.6058	4.6058
dash	16	24	180000	268	async	10	0.00907025	0.00108131	0.0161984
dash	16	24	180000	268	inner	10	0.420723	0.417602	0.424271
dash	16	24	180000	268	wait	10	5.81133e-05	2.682e-05	0.000119204
dash	16	24	180000	268	bound	10	0.00523266	0.00296531	0.00668629
dash	16	24	180000	268	calc iter	10	0.435086	0.431611	0.438384
dash	16	24	180000	268	calc total	1	4.38946	4.38946	4.38946
dash	16	24	180000	268	total	1	12.5402	12.5402	12.5402
dash	16	24	180000	200	initialize	1	4.7245	4.7245	4.7245
dash	16	24	180000	200	async	10	0.0128823	0.00113678	0.0195288
dash	16	24	180000	200	inner	10	0.418103	0.413658	0.426646
dash	16	24	180000	200	wait	10	4.31505e-05	2.9619e-05	9.7263e-05
dash	16	24	180000	200	bound	10	0.00312549	0.00275992	0.0035041
dash	16	24	180000	200	calc iter	10	0.434155	0.431386	0.436127
dash	16	24	180000	200	calc total	1	4.38946	4.38946	4.38946
dash	16	24	180000	200	total	1	12.6576	12.6576	12.6576
dash	16	24	180000	248	initialize	1	4.72647	4.72647	4.72647
dash	16	24	180000	248	async	10	0.00440824	0.00155374	0.0056869
dash	16	24	180000	248	inner	10	0.428574	0.422221	0.434299
dash	16	24	180000	248	wait	10	4.10805e-05	2.0534e-05	6.3922e-05
dash	16	24	180000	248	bound	10	0.00374432	0.00177246	0.00485034
dash	16	24	180000	248	calc iter	10	0.43677	0.428782	0.43891
dash	16	24	180000	248	calc total	1	4.38947	4.38947	4.38947
dash	16	24	180000	248	total	1	12.6612	12.6612	12.6612
dash	16	24	180000	225	initialize	1	4.58971	4.58971	4.58971
dash	16	24	180000	225	async	10	0.00387291	0.00106456	0.00933807
dash	16	24	180000	225	inner	10	0.42576	0.421455	0.432979
dash	16	24	180000	225	wait	10	5.45558e-05	4.2976e-05	9.2592e-05
dash	16	24	180000	225	bound	10	0.00496455	0.00345398	0.0060892
dash	16	24	180000	225	calc iter	10	0.434654	0.432039	0.437776
dash	16	24	180000	225	calc total	1	4.38946	4.38946	4.38946
dash	16	24	180000	225	total	1	12.5243	12.5243	12.5243
dash	16	24	180000	269	initialize	1	4.60542	4.60542	4.60542
dash	16	24	180000	269	async	10	0.00487534	0.00108886	0.00932179
dash	16	24	180000	269	inner	10	0.426395	0.422835	0.429818
dash	16	24	180000	269	wait	10	4.85006e-05	2.5419e-05	0.000106492
dash	16	24	180000	269	bound	10	0.00378767	0.00288226	0.0043899
dash	16	24	180000	269	calc iter	10	0.435108	0.434024	0.436519
dash	16	24	180000	269	calc total	1	4.38946	4.38946	4.38946
dash	16	24	180000	269	total	1	12.5398	12.5398	12.5398
dash	16	24	180000	201	initialize	1	4.72508	4.72508	4.72508
dash	16	24	180000	201	async	10	0.0131756	0.0014642	0.0192431
dash	16	24	180000	201	inner	10	0.418505	0.413669	0.428297
dash	16	24	180000	201	wait	10	3.26231e-05	2.0677e-05	6.8449e-05
dash	16	24	180000	201	bound	10	0.00263728	0.00182537	0.00348405
dash	16	24	180000	201	calc iter	10	0.434352	0.431512	0.436569
dash	16	24	180000	201	calc total	1	4.38946	4.38946	4.38946
dash	16	24	180000	201	total	1	12.6581	12.6581	12.6581
dash	16	24	180000	249	initialize	1	4.72619	4.72619	4.72619
dash	16	24	180000	249	async	10	0.00233678	0.00119322	0.00255374
dash	16	24	180000	249	inner	10	0.430469	0.423902	0.435715
dash	16	24	180000	249	wait	10	3.84903e-05	1.8448e-05	4.8087e-05
dash	16	24	180000	249	bound	10	0.00408872	0.00171057	0.00495256
dash	16	24	180000	249	calc iter	10	0.436935	0.428082	0.43954
dash	16	24	180000	249	calc total	1	4.38947	4.38947	4.38947
dash	16	24	180000	249	total	1	12.6609	12.6609	12.6609
dash	16	24	180000	226	initialize	1	4.58972	4.58972	4.58972
dash	16	24	180000	226	async	10	0.00427193	0.001057	0.00922471
dash	16	24	180000	226	inner	10	0.425333	0.420551	0.43301
dash	16	24	180000	226	wait	10	5.6772e-05	4.3044e-05	8.6887e-05
dash	16	24	180000	226	bound	10	0.00497551	0.00363916	0.00572181
dash	16	24	180000	226	calc iter	10	0.434639	0.432344	0.437795
dash	16	24	180000	226	calc total	1	4.38946	4.38946	4.38946
dash	16	24	180000	226	total	1	12.5243	12.5243	12.5243
dash	16	24	180000	270	initialize	1	4.60512	4.60512	4.60512
dash	16	24	180000	270	async	10	0.00415417	0.00110552	0.00977866
dash	16	24	180000	270	inner	10	0.426375	0.42267	0.431278
dash	16	24	180000	270	wait	10	5.83996e-05	4.0502e-05	9.8959e-05
dash	16	24	180000	270	bound	10	0.00430477	0.00313618	0.00493485
dash	16	24	180000	270	calc iter	10	0.434894	0.433744	0.436647
dash	16	24	180000	270	calc total	1	4.38946	4.38946	4.38946
dash	16	24	180000	270	total	1	12.5395	12.5395	12.5395
dash	16	24	180000	202	initialize	1	4.72467	4.72467	4.72467
dash	16	24	180000	202	async	10	0.0172711	0.00111534	0.0255761
dash	16	24	180000	202	inner	10	0.414962	0.406566	0.425895
dash	16	24	180000	202	wait	10	4.11277e-05	2.6822e-05	9.1993e-05
dash	16	24	180000	202	bound	10	0.00292128	0.00173459	0.00389429
dash	16	24	180000	202	calc iter	10	0.435198	0.430999	0.437214
dash	16	24	180000	202	calc total	1	4.38946	4.38946	4.38946
dash	16	24	180000	202	total	1	12.6577	12.6577	12.6577
dash	16	24	180000	250	initialize	1	4.72691	4.72691	4.72691
dash	16	24	180000	250	async	10	0.0041792	0.00114383	0.00537341
dash	16	24	180000	250	inner	10	0.428701	0.422388	0.434154
dash	16	24	180000	250	wait	10	4.64852e-05	2.4168e-05	6.853e-05
dash	16	24	180000	250	bound	10	0.00373459	0.00178115	0.00498795
dash	16	24	180000	250	calc iter	10	0.436663	0.429089	0.438457
dash	16	24	180000	250	calc total	1	4.38947	4.38947	4.38947
dash	16	24	180000	250	total	1	12.6617	12.6617	12.6617
dash	16	24	180000	227	initialize	1	4.58966	4.58966	4.58966
dash	16	24	180000	227	async	10	0.00342339	0.000668681	0.00755383
dash	16	24	180000	227	inner	10	0.427003	0.421876	0.435276
dash	16	24	180000	227	wait	10	4.56801e-05	3.6796e-05	5.6188e-05
dash	16	24	180000	227	bound	10	0.00445074	0.00250276	0.0051724
dash	16	24	180000	227	calc iter	10	0.434925	0.432732	0.438968
dash	16	24	180000	227	calc total	1	4.38946	4.38946	4.38946
dash	16	24	180000	227	total	1	12.5242	12.5242	12.5242
dash	16	24	180000	271	initialize	1	4.60519	4.60519	4.60519
dash	16	24	180000	271	async	10	0.00267986	0.000633656	0.00735439
dash	16	24	180000	271	inner	10	0.427409	0.423489	0.431742
dash	16	24	180000	271	wait	10	5.06409e-05	3.031e-05	8.2785e-05
dash	16	24	180000	271	bound	10	0.00452773	0.00305567	0.00595985
dash	16	24	180000	271	calc iter	10	0.434669	0.433302	0.436238
dash	16	24	180000	271	calc total	1	4.38947	4.38947	4.38947
dash	16	24	180000	271	total	1	12.5396	12.5396	12.5396
dash	16	24	180000	203	initialize	1	4.72464	4.72464	4.72464
dash	16	24	180000	203	async	10	0.0180044	0.00116025	0.0229024
dash	16	24	180000	203	inner	10	0.413873	0.400392	0.429517
dash	16	24	180000	203	wait	10	5.28227e-05	2.4192e-05	8.699e-05
dash	16	24	180000	203	bound	10	0.00467313	0.00170877	0.00618054
dash	16	24	180000	203	calc iter	10	0.436606	0.425029	0.440654
dash	16	24	180000	203	calc total	1	4.38946	4.38946	4.38946
dash	16	24	180000	203	total	1	12.6577	12.6577	12.6577
dash	16	24	180000	251	initialize	1	4.72638	4.72638	4.72638
dash	16	24	180000	251	async	10	0.00349236	0.000615896	0.00525817
dash	16	24	180000	251	inner	10	0.429022	0.42419	0.434819
dash	16	24	180000	251	wait	10	4.16166e-05	2.5634e-05	5.3285e-05
dash	16	24	180000	251	bound	10	0.00392003	0.00203356	0.00542277
dash	16	24	180000	251	calc iter	10	0.436477	0.429591	0.438811
dash	16	24	180000	251	calc total	1	4.38947	4.38947	4.38947
dash	16	24	180000	251	total	1	12.6611	12.6611	12.6611
dash	16	24	180000	228	initialize	1	4.5897	4.5897	4.5897
dash	16	24	180000	228	async	10	0.00869895	0.00115094	0.013965
dash	16	24	180000	228	inner	10	0.420947	0.413915	0.427991
dash	16	24	180000	228	wait	10	6.06626e-05	3.3539e-05	8.9626e-05
dash	16	24	180000	228	bound	10	0.00470788	0.00263743	0.00617181
dash	16	24	180000	228	calc iter	10	0.434417	0.432148	0.437928
dash	16	24	180000	228	calc total	1	4.38946	4.38946	4.38946
dash	16	24	180000	228	total	1	12.5242	12.5242	12.5242
dash	16	24	180000	272	initialize	1	4.60514	4.60514	4.60514
dash	16	24	180000	272	async	10	0.00116887	0.000307682	0.00413822
dash	16	24	180000	272	inner	10	0.429078	0.423515	0.433337
dash	16	24	180000	272	wait	10	4.53109e-05	2.8985e-05	7.8213e-05
dash	16	24	180000	272	bound	10	0.00400831	0.00231229	0.00624979
dash	16	24	180000	272	calc iter	10	0.434302	0.43299	0.436594
dash	16	24	180000	272	calc total	1	4.38946	4.38946	4.38946
dash	16	24	180000	272	total	1	12.5395	12.5395	12.5395
dash	16	24	180000	204	initialize	1	4.72455	4.72455	4.72455
dash	16	24	180000	204	async	10	0.00261317	0.00111471	0.00289326
dash	16	24	180000	204	inner	10	0.429426	0.411716	0.438177
dash	16	24	180000	204	wait	10	6.43614e-05	2.1131e-05	9.1042e-05
dash	16	24	180000	204	bound	10	0.00563719	0.00172777	0.00617014
dash	16	24	180000	204	calc iter	10	0.437743	0.416247	0.445417
dash	16	24	180000	204	calc total	1	4.38946	4.38946	4.38946
dash	16	24	180000	204	total	1	12.6576	12.6576	12.6576
dash	16	24	180000	252	initialize	1	4.72636	4.72636	4.72636
dash	16	24	180000	252	async	10	0.00405902	0.00118082	0.00696259
dash	16	24	180000	252	inner	10	0.428632	0.42482	0.433416
dash	16	24	180000	252	wait	10	3.97312e-05	2.1199e-05	6.8407e-05
dash	16	24	180000	252	bound	10	0.00355864	0.00174211	0.0047584
dash	16	24	180000	252	calc iter	10	0.436292	0.432711	0.439732
dash	16	24	180000	252	calc total	1	4.38947	4.38947	4.38947
dash	16	24	180000	252	total	1	12.6611	12.6611	12.6611
dash	16	24	180000	229	initialize	1	4.58984	4.58984	4.58984
dash	16	24	180000	229	async	10	0.00737175	0.00105054	0.0118508
dash	16	24	180000	229	inner	10	0.42382	0.417527	0.429205
dash	16	24	180000	229	wait	10	4.12511e-05	2.5251e-05	7.1278e-05
dash	16	24	180000	229	bound	10	0.00359089	0.00242688	0.00493427
dash	16	24	180000	229	calc iter	10	0.434826	0.432726	0.438562
dash	16	24	180000	229	calc total	1	4.38947	4.38947	4.38947
dash	16	24	180000	229	total	1	12.5244	12.5244	12.5244
dash	16	24	180000	273	initialize	1	4.60505	4.60505	4.60505
dash	16	24	180000	273	async	10	0.00205756	0.000857323	0.00434565
dash	16	24	180000	273	inner	10	0.428565	0.423802	0.432698
dash	16	24	180000	273	wait	10	4.30912e-05	3.0288e-05	6.4884e-05
dash	16	24	180000	273	bound	10	0.00386573	0.0024781	0.00586867
dash	16	24	180000	273	calc iter	10	0.434533	0.433639	0.436295
dash	16	24	180000	273	calc total	1	4.38946	4.38946	4.38946
dash	16	24	180000	273	total	1	12.5395	12.5395	12.5395
dash	16	24	180000	205	initialize	1	4.72459	4.72459	4.72459
dash	16	24	180000	205	async	10	0.0144429	0.00109962	0.0172746
dash	16	24	180000	205	inner	10	0.41743	0.403433	0.430216
dash	16	24	180000	205	wait	10	4.73726e-05	1.9363e-05	6.9511e-05
dash	16	24	180000	205	bound	10	0.00485568	0.00173524	0.00620416
dash	16	24	180000	205	calc iter	10	0.436778	0.421143	0.4401
dash	16	24	180000	205	calc total	1	4.38946	4.38946	4.38946
dash	16	24	180000	205	total	1	12.6576	12.6576	12.6576
dash	16	24	180000	253	initialize	1	4.72637	4.72637	4.72637
dash	16	24	180000	253	async	10	0.00295874	0.000524818	0.00609104
dash	16	24	180000	253	inner	10	0.429505	0.426897	0.433672
dash	16	24	180000	230	initialize	1	4.58981	4.58981	4.58981
dash	16	24	180000	230	async	10	0.0103604	0.00108929	0.0173077
dash	16	24	180000	230	inner	10	0.420172	0.414979	0.425927
dash	16	24	180000	230	wait	10	5.57783e-05	3.7981e-05	8.5155e-05
dash	16	24	180000	230	bound	10	0.00437728	0.00323555	0.00507613
dash	16	24	180000	230	calc iter	10	0.434968	0.430723	0.437635
dash	16	24	180000	230	calc total	1	4.38947	4.38947	4.38947
dash	16	24	180000	274	initialize	1	4.60509	4.60509	4.60509
dash	16	24	180000	274	async	10	0.00216839	0.00051412	0.00652067
dash	16	24	180000	274	inner	10	0.429509	0.425679	0.433228
dash	16	24	180000	274	wait	10	3.5421e-05	2.6907e-05	4.8073e-05
dash	16	24	180000	274	bound	10	0.00324682	0.0022528	0.00416934
dash	16	24	180000	274	calc iter	10	0.434961	0.43366	0.436705
dash	16	24	180000	274	calc total	1	4.38946	4.38946	4.38946
dash	16	24	180000	274	total	1	12.5395	12.5395	12.5395
dash	16	24	180000	206	initialize	1	4.72456	4.72456	4.72456
dash	16	24	180000	206	async	10	0.00713955	0.00110574	0.0103769
dash	16	24	180000	206	inner	10	0.424872	0.413565	0.434407
dash	16	24	180000	206	wait	10	4.4231e-05	2.5315e-05	7.4745e-05
dash	16	24	180000	206	bound	10	0.00428158	0.0018161	0.0062446
dash	16	24	180000	206	calc iter	10	0.436339	0.424703	0.440187
dash	16	24	180000	206	calc total	1	4.38946	4.38946	4.38946
dash	16	24	180000	206	total	1	12.6576	12.6576	12.6576
dash	16	24	180000	253	wait	10	3.83634e-05	2.7791e-05	5.4592e-05
dash	16	24	180000	253	bound	10	0.00351227	0.0018668	0.00455691
dash	16	24	180000	253	calc iter	10	0.436016	0.434617	0.437344
dash	16	24	180000	253	calc total	1	4.38947	4.38947	4.38947
dash	16	24	180000	253	total	1	12.6611	12.6611	12.6611
dash	16	24	180000	230	total	1	12.5244	12.5244	12.5244
dash	16	24	180000	275	initialize	1	4.60504	4.60504	4.60504
dash	16	24	180000	275	async	10	0.00356169	0.00104921	0.00712918
dash	16	24	180000	275	inner	10	0.42804	0.424868	0.432008
dash	16	24	180000	275	wait	10	4.02532e-05	2.6928e-05	6.8038e-05
dash	16	24	180000	275	bound	10	0.00342628	0.00278632	0.0038333
dash	16	24	180000	275	calc iter	10	0.43507	0.434037	0.436264
dash	16	24	180000	275	calc total	1	4.38946	4.38946	4.38946
dash	16	24	180000	275	total	1	12.5395	12.5395	12.5395
dash	16	24	180000	207	initialize	1	4.72508	4.72508	4.72508
dash	16	24	180000	207	async	10	0.0104264	0.000834697	0.0172257
dash	16	24	180000	207	inner	10	0.421315	0.412487	0.429536
dash	16	24	180000	207	wait	10	3.70777e-05	2.0833e-05	6.2956e-05
dash	16	24	180000	207	bound	10	0.00366248	0.00195853	0.00606189
dash	16	24	180000	207	calc iter	10	0.435443	0.429403	0.439569
dash	16	24	180000	207	calc total	1	4.38946	4.38946	4.38946
dash	16	24	180000	207	total	1	12.6581	12.6581	12.6581
[truncated: 153,449 more rows]
