# Supplementary material for: A Halo abstraction for distributed n-dimensional structured grids within the C++ PGAS library DASH
Source: PeerJ Comput Sci. 2023 Feb 3;9:e1203. doi: 10.7717/peerj-cs.1203 (PMC10280232; doi:10.7717/peerj-cs.1203)
Supplement: Supplemental Information 4 [file peerj-cs-09-1203-s004.gz › raw_dash_scafes/res_3d_sc/strong/plain/heat3d_n1_c8_1300_28659149.out]

DASH
InitEnergy=1000.00000
EndEnergy=881.10872
DiffEnergy=-118.89128
Matrixspec: 1300 x 1300 x 1300
Iterations: 10
# unit_id;function_name;num_calls;avg_runtime;min_runtime;max_runtime
0;initialize;1;2.38963;2.38963;2.38963
0;async;10;0.02996;0.01588;0.03393
0;inner;10;1.94649;1.54975;2.35992
0;wait;10;0.00003;0.00002;0.00005
0;boundary;10;0.15287;0.14980;0.15483
0;calc iter;10;2.12934;1.73568;2.54610
0;calc total;1;21.29847;21.29847;21.29847
0;total;1;46.72814;46.72814;46.72814
1;initialize;1;2.39007;2.39007;2.39007
1;async;10;0.0235079;0.0164904;0.0255005
1;inner;10;1.95268;1.55706;2.36445
1;wait;10;2.96134e-05;1.6088e-05;6.062e-05
1;boundary;10;0.153624;0.149449;0.156092
1;calc iter;10;2.12985;1.73813;2.54217
1;calc total;1;21.2985;21.2985;21.2985
1;total;1;46.7286;46.7286;46.7286
2;initialize;1;2.39007;2.39007;2.39007
2;async;10;0.0233598;0.0165905;0.0264717
2;inner;10;1.95203;1.55373;2.3624
2;wait;10;3.02218e-05;1.6301e-05;7.4549e-05
2;boundary;10;0.152072;0.151223;0.153005
2;calc iter;10;2.1275;1.72783;2.53857
2;calc total;1;21.2985;21.2985;21.2985
2;total;1;46.7286;46.7286;46.7286
3;initialize;1;2.38388;2.38388;2.38388
3;async;10;0.0230847;0.0163559;0.0310839
3;inner;10;1.95312;1.55454;2.36445
3;wait;10;2.68064e-05;1.6569e-05;4.4433e-05
3;boundary;10;0.152142;0.150534;0.15347
3;calc iter;10;2.12838;1.72621;2.54116
3;calc total;1;21.2985;21.2985;21.2985
3;total;1;46.7224;46.7224;46.7224
4;initialize;1;2.38966;2.38966;2.38966
4;async;10;0.0283346;0.0164247;0.0341458
4;inner;10;1.94736;1.55198;2.35426
4;wait;10;3.1992e-05;2.0401e-05;4.7121e-05
4;boundary;10;0.150685;0.149839;0.1516
4;calc iter;10;2.12641;1.72826;2.52908
4;calc total;1;21.2985;21.2985;21.2985
4;total;1;46.7282;46.7282;46.7282
5;initialize;1;2.39006;2.39006;2.39006
5;async;10;0.0373734;0.0162855;0.0457591
5;inner;10;1.93895;1.54356;2.33872
5;wait;10;3.19135e-05;1.8132e-05;6.1974e-05
5;boundary;10;0.1504;0.148864;0.152138
5;calc iter;10;2.12676;1.72426;2.52858
5;calc total;1;21.2985;21.2985;21.2985
5;total;1;46.7286;46.7286;46.7286
6;initialize;1;2.39008;2.39008;2.39008
6;async;10;0.0317842;0.0159217;0.0502203
6;inner;10;1.93512;1.5448;2.35748
6;wait;10;3.05882e-05;1.6694e-05;4.2891e-05
6;boundary;10;0.155358;0.14997;0.165814
6;calc iter;10;2.12229;1.72343;2.53195
6;calc total;1;21.2985;21.2985;21.2985
6;total;1;46.7286;46.7286;46.7286
7;initialize;1;2.38803;2.38803;2.38803
7;async;10;0.0447079;0.0162426;0.0716988
7;inner;10;1.91853;1.53774;2.32873
7;wait;10;3.58829e-05;2.092e-05;6.316e-05
7;boundary;10;0.158035;0.148709;0.170925
7;calc iter;10;2.12132;1.7214;2.51963
7;calc total;1;21.2985;21.2985;21.2985
7;total;1;46.7265;46.7265;46.7265
DASH
InitEnergy=1000.00000
EndEnergy=881.10872
DiffEnergy=-118.89128
Matrixspec: 1300 x 1300 x 1300
Iterations: 10
# unit_id;function_name;num_calls;avg_runtime;min_runtime;max_runtime
0;initialize;1;1.78922;1.78922;1.78922
0;async;10;0.02329;0.01638;0.02497
0;inner;10;1.96365;1.57247;2.37580
0;wait;10;0.00003;0.00002;0.00007
0;boundary;10;0.15580;0.14983;0.15941
0;calc iter;10;2.14278;1.75612;2.55502
0;calc total;1;21.42780;21.42780;21.42780
0;total;1;46.17962;46.17962;46.17962
1;initialize;1;1.79284;1.79284;1.79284
1;async;10;0.0404159;0.0168425;0.0522528
1;inner;10;1.94683;1.55099;2.36336
1;wait;10;2.81824e-05;1.8194e-05;5.7966e-05
1;boundary;10;0.154428;0.150814;0.157186
1;calc iter;10;2.1417;1.74464;2.56935
1;calc total;1;21.4278;21.4278;21.4278
1;total;1;46.1832;46.1832;46.1832
2;initialize;1;1.79359;1.79359;1.79359
2;async;10;0.0358536;0.0167219;0.0507464
2;inner;10;1.95141;1.55191;2.37349
2;wait;10;2.96907e-05;1.6533e-05;7.1335e-05
2;boundary;10;0.153146;0.150879;0.154861
2;calc iter;10;2.14044;1.73369;2.56189
2;calc total;1;21.4278;21.4278;21.4278
2;total;1;46.184;46.184;46.184
3;initialize;1;1.78722;1.78722;1.78722
3;async;10;0.0361626;0.0167611;0.0445315
3;inner;10;1.94761;1.55084;2.36217
3;wait;10;3.24008e-05;1.9992e-05;5.245e-05
3;boundary;10;0.154012;0.152857;0.154949
3;calc iter;10;2.13782;1.74477;2.54246
3;calc total;1;21.4278;21.4278;21.4278
3;total;1;46.1776;46.1776;46.1776
4;initialize;1;1.78747;1.78747;1.78747
4;async;10;0.0309465;0.0169113;0.0417776
4;inner;10;1.95698;1.56037;2.37552
4;wait;10;2.95779e-05;2.1275e-05;4.762e-05
4;boundary;10;0.152476;0.149906;0.154171
4;calc iter;10;2.14043;1.73949;2.55201
4;calc total;1;21.4278;21.4278;21.4278
4;total;1;46.1779;46.1779;46.1779
5;initialize;1;1.79403;1.79403;1.79403
5;async;10;0.0369634;0.0166795;0.0479093
5;inner;10;1.94782;1.55221;2.36871
5;wait;10;3.21706e-05;1.9646e-05;6.3876e-05
5;boundary;10;0.152738;0.150899;0.153675
5;calc iter;10;2.13755;1.73576;2.55603
5;calc total;1;21.4278;21.4278;21.4278
5;total;1;46.1844;46.1844;46.1844
6;initialize;1;1.79151;1.79151;1.79151
6;async;10;0.0360071;0.0161575;0.0551304
6;inner;10;1.94305;1.55027;2.37732
6;wait;10;3.53321e-05;2.6838e-05;5.312e-05
6;boundary;10;0.156082;0.151482;0.16208
6;calc iter;10;2.13518;1.72945;2.55337
6;calc total;1;21.4278;21.4278;21.4278
6;total;1;46.1819;46.1819;46.1819
7;initialize;1;1.79075;1.79075;1.79075
7;async;10;0.0418135;0.0165582;0.0690227
7;inner;10;1.92605;1.53921;2.37271
7;wait;10;3.36342e-05;1.8076e-05;4.769e-05
7;boundary;10;0.163078;0.151435;0.177185
7;calc iter;10;2.13098;1.7304;2.54968
7;calc total;1;21.4278;21.4278;21.4278
7;total;1;46.1811;46.1811;46.1811
DASH
InitEnergy=1000.00000
EndEnergy=881.10872
DiffEnergy=-118.89128
Matrixspec: 1300 x 1300 x 1300
Iterations: 10
# unit_id;function_name;num_calls;avg_runtime;min_runtime;max_runtime
0;initialize;1;1.98014;1.98014;1.98014
0;async;10;0.03028;0.01634;0.03827
0;inner;10;1.96534;1.56472;2.37392
0;wait;10;0.00003;0.00002;0.00008
0;boundary;10;0.15261;0.15131;0.15432
0;calc iter;10;2.14826;1.74483;2.56491
0;calc total;1;21.49289;21.49289;21.49289
0;total;1;46.41094;46.41094;46.41094
1;initialize;1;1.9802;1.9802;1.9802
1;async;10;0.0207644;0.0168296;0.0233249
1;inner;10;1.97511;1.57082;2.38751
1;wait;10;2.6672e-05;1.5628e-05;5.6817e-05
1;boundary;10;0.153388;0.150754;0.155597
1;calc iter;10;2.14929;1.74622;2.56351
1;calc total;1;21.4929;21.4929;21.4929
1;total;1;46.411;46.411;46.411
2;initialize;1;1.98142;1.98142;1.98142
2;async;10;0.0204303;0.0166465;0.0244702
2;inner;10;1.97507;1.57374;2.38438
2;wait;10;2.4156e-05;1.4722e-05;4.5209e-05
2;boundary;10;0.153696;0.150785;0.155673
2;calc iter;10;2.14922;1.74862;2.56155
2;calc total;1;21.4929;21.4929;21.4929
2;total;1;46.4122;46.4122;46.4122
3;initialize;1;1.98036;1.98036;1.98036
3;async;10;0.0285058;0.0169089;0.0313078
3;inner;10;1.96644;1.56658;2.37402
3;wait;10;2.78883e-05;1.8473e-05;4.3408e-05
3;boundary;10;0.153186;0.151713;0.154685
3;calc iter;10;2.14816;1.74912;2.55708
3;calc total;1;21.4929;21.4929;21.4929
3;total;1;46.4112;46.4112;46.4112
4;initialize;1;1.9802;1.9802;1.9802
4;async;10;0.0442164;0.0167596;0.0622376
4;inner;10;1.94267;1.55304;2.34807
4;wait;10;3.29197e-05;1.959e-05;5.9122e-05
4;boundary;10;0.156205;0.150013;0.16712
4;calc iter;10;2.14312;1.73917;2.54021
4;calc total;1;21.4929;21.4929;21.4929
4;total;1;46.411;46.411;46.411
5;initialize;1;1.98141;1.98141;1.98141
5;async;10;0.0323055;0.0163773;0.0447753
5;inner;10;1.96156;1.56267;2.36978
5;wait;10;3.24638e-05;1.8961e-05;5.7444e-05
5;boundary;10;0.151563;0.149716;0.153791
5;calc iter;10;2.14547;1.74787;2.54913
5;calc total;1;21.4929;21.4929;21.4929
5;total;1;46.4122;46.4122;46.4122
6;initialize;1;1.9802;1.9802;1.9802
6;async;10;0.0429593;0.0167022;0.051861
6;inner;10;1.94879;1.55443;2.34964
6;wait;10;3.32258e-05;1.8694e-05;6.2938e-05
6;boundary;10;0.152648;0.149355;0.15595
6;calc iter;10;2.14444;1.73494;2.54135
6;calc total;1;21.4929;21.4929;21.4929
6;total;1;46.411;46.411;46.411
7;initialize;1;1.98142;1.98142;1.98142
7;async;10;0.0214982;0.016146;0.0324937
7;inner;10;1.97272;1.56909;2.3859
7;wait;10;2.98098e-05;2.0666e-05;5.7032e-05
7;boundary;10;0.151562;0.150682;0.152623
7;calc iter;10;2.14581;1.73641;2.5611
7;calc total;1;21.4929;21.4929;21.4929
7;total;1;46.4122;46.4122;46.4122
SCAFES
REMARK: No time step width tau was specified.
 Set tau=1.0 and proceeded. 

Energy start: 1000
Energy end  : 881.109
# unit_id;function_name;num_calls;avg_runtime;min_runtime;max_runtime
0;compErr;1;1.435e-06;1.435e-06;1.435e-06
0;init;1;10.1563;10.1563;10.1563
0;update;1;306.689;306.689;306.689
0;sync;1;6.7094;6.7094;6.7094
0;evalKnownDf;1;0;0;0
0;write;1;2.7484e-05;2.7484e-05;2.7484e-05
0;trace;1;0;0;0
0;calc_total;1;313.398;313.398;313.398
0;total;1;375.917;375.917;375.917
1;compErr;1;1.3e-06;1.3e-06;1.3e-06
1;init;1;10.2526;10.2526;10.2526
1;update;1;306.481;306.481;306.481
1;sync;1;6.60868;6.60868;6.60868
1;evalKnownDf;1;0;0;0
1;write;1;2.3847e-05;2.3847e-05;2.3847e-05
1;trace;1;0;0;0
1;calc_total;1;313.09;313.09;313.09
0;total;1;375.917;375.917;375.917
2;compErr;1;1.542e-06;1.542e-06;1.542e-06
2;init;1;10.1671;10.1671;10.1671
2;update;1;306.177;306.177;306.177
2;sync;1;6.28278;6.28278;6.28278
2;evalKnownDf;1;0;0;0
2;write;1;2.8655e-05;2.8655e-05;2.8655e-05
2;trace;1;0;0;0
2;calc_total;1;312.46;312.46;312.46
0;total;1;375.917;375.917;375.917
3;compErr;1;2.125e-06;2.125e-06;2.125e-06
3;init;1;10.1058;10.1058;10.1058
3;update;1;308.702;308.702;308.702
3;sync;1;4.33758;4.33758;4.33758
3;evalKnownDf;1;0;0;0
3;write;1;2.621e-05;2.621e-05;2.621e-05
3;trace;1;0;0;0
3;calc_total;1;313.04;313.04;313.04
0;total;1;375.917;375.917;375.917
4;compErr;1;2.932e-06;2.932e-06;2.932e-06
4;init;1;10.2322;10.2322;10.2322
4;update;1;308.341;308.341;308.341
4;sync;1;4.8369;4.8369;4.8369
4;evalKnownDf;1;0;0;0
4;write;1;2.915e-05;2.915e-05;2.915e-05
4;trace;1;0;0;0
4;calc_total;1;313.177;313.177;313.177
0;total;1;375.917;375.917;375.917
5;compErr;1;8.39e-07;8.39e-07;8.39e-07
5;init;1;10.1665;10.1665;10.1665
5;update;1;312.103;312.103;312.103
5;sync;1;1.18278;1.18278;1.18278
5;evalKnownDf;1;0;0;0
5;write;1;2.1949e-05;2.1949e-05;2.1949e-05
5;trace;1;0;0;0
5;calc_total;1;313.286;313.286;313.286
0;total;1;375.917;375.917;375.917
6;compErr;1;1.522e-06;1.522e-06;1.522e-06
6;init;1;10.1549;10.1549;10.1549
6;update;1;306.166;306.166;306.166
6;sync;1;6.81327;6.81327;6.81327
6;evalKnownDf;1;0;0;0
6;write;1;2.3488e-05;2.3488e-05;2.3488e-05
6;trace;1;0;0;0
6;calc_total;1;312.979;312.979;312.979
0;total;1;375.917;375.917;375.917
7;compErr;1;1.37e-06;1.37e-06;1.37e-06
7;init;1;10.2316;10.2316;10.2316
7;update;1;308.498;308.498;308.498
7;sync;1;4.76182;4.76182;4.76182
7;evalKnownDf;1;0;0;0
7;write;1;2.0115e-05;2.0115e-05;2.0115e-05
7;trace;1;0;0;0
7;calc_total;1;313.26;313.26;313.26
0;total;1;375.917;375.917;375.917
SCAFES
REMARK: No time step width tau was specified.
 Set tau=1.0 and proceeded. 

Energy start: 1000
Energy end  : 881.109
# unit_id;function_name;num_calls;avg_runtime;min_runtime;max_runtime
0;compErr;1;1.571e-06;1.571e-06;1.571e-06
0;init;1;10.3053;10.3053;10.3053
0;update;1;309.943;309.943;309.943
0;sync;1;1.30543;1.30543;1.30543
0;evalKnownDf;1;0;0;0
0;write;1;2.5689e-05;2.5689e-05;2.5689e-05
0;trace;1;0;0;0
0;calc_total;1;311.248;311.248;311.248
1;compErr;1;9.78e-07;9.78e-07;9.78e-07
1;init;1;10.2151;10.2151;10.2151
1;update;1;308.222;308.222;308.222
1;sync;1;3.2053;3.2053;3.2053
1;evalKnownDf;1;0;0;0
1;write;1;2.1803e-05;2.1803e-05;2.1803e-05
1;trace;1;0;0;0
1;calc_total;1;311.427;311.427;311.427
0;total;1;374.596;374.596;374.596
2;compErr;1;1.565e-06;1.565e-06;1.565e-06
2;init;1;10.1928;10.1928;10.1928
2;update;1;308.036;308.036;308.036
2;sync;1;3.50802;3.50802;3.50802
2;evalKnownDf;1;0;0;0
2;write;1;2.5688e-05;2.5688e-05;2.5688e-05
2;trace;1;0;0;0
2;calc_total;1;311.544;311.544;311.544
0;total;1;374.596;374.596;374.596
3;compErr;1;5.271e-06;5.271e-06;5.271e-06
3;init;1;10.2094;10.2094;10.2094
3;update;1;310.268;310.268;310.268
3;sync;1;1.16798;1.16798;1.16798
3;evalKnownDf;1;0;0;0
3;write;1;2.229e-05;2.229e-05;2.229e-05
3;trace;1;0;0;0
3;calc_total;1;311.436;311.436;311.436
0;total;1;374.601;374.601;374.601
4;compErr;1;1.415e-06;1.415e-06;1.415e-06
4;init;1;10.1782;10.1782;10.1782
4;update;1;309.672;309.672;309.672
4;sync;1;1.70151;1.70151;1.70151
4;evalKnownDf;1;0;0;0
4;write;1;3.2287e-05;3.2287e-05;3.2287e-05
4;trace;1;0;0;0
4;calc_total;1;311.374;311.374;311.374
0;total;1;374.596;374.596;374.596
5;compErr;1;2.14e-06;2.14e-06;2.14e-06
5;init;1;10.2124;10.2124;10.2124
5;update;1;307.93;307.93;307.93
5;sync;1;3.55627;3.55627;3.55627
5;evalKnownDf;1;0;0;0
5;write;1;2.7349e-05;2.7349e-05;2.7349e-05
5;trace;1;0;0;0
5;calc_total;1;311.486;311.486;311.486
0;total;1;374.596;374.596;374.596
6;compErr;1;3.33e-06;3.33e-06;3.33e-06
6;init;1;10.1427;10.1427;10.1427
6;update;1;307.378;307.378;307.378
6;sync;1;4.3689;4.3689;4.3689
6;evalKnownDf;1;0;0;0
6;write;1;3.2748e-05;3.2748e-05;3.2748e-05
6;trace;1;0;0;0
6;calc_total;1;311.747;311.747;311.747
0;total;1;374.601;374.601;374.601
7;compErr;1;1.917e-06;1.917e-06;1.917e-06
7;init;1;10.2117;10.2117;10.2117
7;update;1;310.046;310.046;310.046
7;sync;1;1.47879;1.47879;1.47879
7;evalKnownDf;1;0;0;0
7;write;1;3.3337e-05;3.3337e-05;3.3337e-05
7;trace;1;0;0;0
7;calc_total;1;311.525;311.525;311.525
0;total;1;374.596;374.596;374.596
0;total;1;374.596;374.596;374.596
SCAFES
REMARK: No time step width tau was specified.
 Set tau=1.0 and proceeded. 

Energy start: 1000
Energy end  : 881.109
# unit_id;function_name;num_calls;avg_runtime;min_runtime;max_runtime
0;compErr;1;1.365e-06;1.365e-06;1.365e-06
0;init;1;10.2182;10.2182;10.2182
0;update;1;308.691;308.691;308.691
0;sync;1;4.31928;4.31928;4.31928
0;evalKnownDf;1;0;0;0
0;write;1;2.7853e-05;2.7853e-05;2.7853e-05
0;trace;1;0;0;0
0;calc_total;1;313.01;313.01;313.01
0;total;1;376.43;376.43;376.43
1;compErr;1;1.177e-06;1.177e-06;1.177e-06
1;init;1;10.2518;10.2518;10.2518
1;update;1;306.662;306.662;306.662
1;sync;1;6.70882;6.70882;6.70882
1;evalKnownDf;1;0;0;0
1;write;1;2.2629e-05;2.2629e-05;2.2629e-05
1;trace;1;0;0;0
1;calc_total;1;313.371;313.371;313.371
0;total;1;376.43;376.43;376.43
2;compErr;1;2.456e-06;2.456e-06;2.456e-06
2;init;1;10.1877;10.1877;10.1877
2;update;1;304.578;304.578;304.578
2;sync;1;8.1142;8.1142;8.1142
2;evalKnownDf;1;0;0;0
2;write;1;2.9656e-05;2.9656e-05;2.9656e-05
2;trace;1;0;0;0
2;calc_total;1;312.692;312.692;312.692
0;total;1;376.43;376.43;376.43
3;compErr;1;2.958e-06;2.958e-06;2.958e-06
3;init;1;10.2439;10.2439;10.2439
3;update;1;308.94;308.94;308.94
3;sync;1;4.0268;4.0268;4.0268
3;evalKnownDf;1;0;0;0
3;write;1;2.9725e-05;2.9725e-05;2.9725e-05
3;trace;1;0;0;0
3;calc_total;1;312.966;312.966;312.966
0;total;1;376.43;376.43;376.43
4;compErr;1;1.892e-06;1.892e-06;1.892e-06
4;init;1;10.3222;10.3222;10.3222
4;update;1;308.831;308.831;308.831
4;sync;1;4.53655;4.53655;4.53655
4;evalKnownDf;1;0;0;0
4;write;1;3.1398e-05;3.1398e-05;3.1398e-05
4;trace;1;0;0;0
4;calc_total;1;313.367;313.367;313.367
0;total;1;376.43;376.43;376.43
5;compErr;1;1.62e-06;1.62e-06;1.62e-06
5;init;1;10.294;10.294;10.294
5;update;1;312.31;312.31;312.31
5;sync;1;1.12055;1.12055;1.12055
5;evalKnownDf;1;0;0;0
5;write;1;2.9405e-05;2.9405e-05;2.9405e-05
5;trace;1;0;0;0
5;calc_total;1;313.431;313.431;313.431
0;total;1;376.43;376.43;376.43
6;compErr;1;2.536e-06;2.536e-06;2.536e-06
6;init;1;10.3209;10.3209;10.3209
6;update;1;306.943;306.943;306.943
6;sync;1;6.06997;6.06997;6.06997
6;evalKnownDf;1;0;0;0
6;write;1;2.9503e-05;2.9503e-05;2.9503e-05
6;trace;1;0;0;0
6;calc_total;1;313.013;313.013;313.013
0;total;1;376.43;376.43;376.43
7;compErr;1;2.252e-06;2.252e-06;2.252e-06
7;init;1;10.2275;10.2275;10.2275
7;update;1;308.497;308.497;308.497
7;sync;1;5.01134;5.01134;5.01134
7;evalKnownDf;1;0;0;0
7;write;1;2.2159e-05;2.2159e-05;2.2159e-05
7;trace;1;0;0;0
7;calc_total;1;313.509;313.509;313.509
0;total;1;376.43;376.43;376.43
