# Supplementary material for: A Halo abstraction for distributed n-dimensional structured grids within the C++ PGAS library DASH
Source: PeerJ Comput Sci. 2023 Feb 3;9:e1203. doi: 10.7717/peerj-cs.1203 (PMC10280232; doi:10.7717/peerj-cs.1203)
Supplement: Supplemental Information 4 [file peerj-cs-09-1203-s004.gz › raw_dash_scafes/res_3d_sc/strong/plain/heat3d_n8_c24_1300_28659156.out]

DASH
InitEnergy=24000.00000
EndEnergy=22943.18829
DiffEnergy=-1056.81171
Matrixspec: 1300 x 1300 x 1300
Iterations: 10
# unit_id;function_name;num_calls;avg_runtime;min_runtime;max_runtime
0;initialize;1;4.28344;4.28344;4.28344
0;async;10;0.00490;0.00307;0.00758
0;inner;10;0.07197;0.07026;0.07485
0;wait;10;0.00003;0.00002;0.00008
0;boundary;10;0.01094;0.01065;0.01126
0;calc iter;10;0.08784;0.08623;0.08998
0;calc total;1;0.88364;0.88364;0.88364
0;total;1;6.21193;6.21193;6.21193
1;initialize;1;4.28354;4.28354;4.28354
1;async;10;0.00476912;0.00331063;0.0068941
1;inner;10;0.0722067;0.0704623;0.0758369
1;wait;10;4.21239e-05;2.2175e-05;0.000116533
1;boundary;10;0.0111066;0.0102547;0.0118076
1;calc iter;10;0.0881262;0.0864933;0.0909194
1;calc total;1;0.883647;0.883647;0.883647
1;total;1;6.21199;6.21199;6.21199
2;initialize;1;4.27648;4.27648;4.27648
2;async;10;0.00460645;0.0031939;0.0066852
2;inner;10;0.072124;0.0708003;0.074758
2;wait;10;4.34922e-05;2.0332e-05;0.000115717
2;boundary;10;0.0109966;0.0108207;0.0111262
2;calc iter;10;0.087772;0.0865326;0.0896863
2;calc total;1;0.883644;0.883644;0.883644
2;total;1;6.20493;6.20493;6.20493
3;initialize;1;4.28341;4.28341;4.28341
3;async;10;0.00397699;0.0016991;0.0056894
3;inner;10;0.0711443;0.0702868;0.0735841
3;wait;10;5.91134e-05;3.2697e-05;0.000164465
3;boundary;10;0.0123395;0.0116899;0.0132813
3;calc iter;10;0.0875214;0.0865417;0.0886681
3;calc total;1;0.883649;0.883649;0.883649
3;total;1;6.21186;6.21186;6.21186
4;initialize;1;4.28354;4.28354;4.28354
4;async;10;0.00401351;0.00214773;0.00592363
4;inner;10;0.0720876;0.0709222;0.0751138
4;wait;10;5.02281e-05;2.5374e-05;0.000108153
4;boundary;10;0.0115432;0.010833;0.0124933
4;calc iter;10;0.087696;0.0860324;0.0893701
4;calc total;1;0.883645;0.883645;0.883645
4;total;1;6.212;6.212;6.212
5;initialize;1;4.28346;4.28346;4.28346
5;async;10;0.00523503;0.00312062;0.00672925
5;inner;10;0.0717075;0.0707556;0.0744942
5;wait;10;4.62757e-05;2.1645e-05;0.00013332
5;boundary;10;0.0108651;0.0105564;0.0110939
5;calc iter;10;0.0878554;0.0866843;0.0894184
5;calc total;1;0.883645;0.883645;0.883645
5;total;1;6.21193;6.21193;6.21193
6;initialize;1;4.27624;4.27624;4.27624
6;async;10;0.00471689;0.00296052;0.00780973
6;inner;10;0.0715939;0.0703988;0.0742762
6;wait;10;6.10709e-05;2.6239e-05;0.000185501
6;boundary;10;0.0113791;0.0106762;0.0124812
6;calc iter;10;0.0877522;0.0862991;0.0900393
6;calc total;1;0.883644;0.883644;0.883644
6;total;1;6.20469;6.20469;6.20469
7;initialize;1;4.28347;4.28347;4.28347
7;async;10;0.00362835;0.00187745;0.00579131
7;inner;10;0.0700879;0.0685077;0.0731214
7;wait;10;7.94566e-05;4.2268e-05;0.000238014
7;boundary;10;0.0136328;0.0117494;0.0154002
7;calc iter;10;0.0874296;0.0856822;0.0893621
7;calc total;1;0.883649;0.883649;0.883649
7;total;1;6.21194;6.21194;6.21194
8;initialize;1;4.28353;4.28353;4.28353
8;async;10;0.00387573;0.00270014;0.00789505
8;inner;10;0.0725328;0.0715475;0.0750946
8;wait;10;4.50566e-05;2.1848e-05;9.9181e-05
8;boundary;10;0.0111196;0.0107958;0.0116833
8;calc iter;10;0.0875744;0.0861503;0.0902699
8;calc total;1;0.88365;0.88365;0.88365
8;total;1;6.21201;6.21201;6.21201
9;initialize;1;4.28335;4.28335;4.28335
9;async;10;0.00462881;0.00320931;0.00704343
9;inner;10;0.0720674;0.0707025;0.0749253
9;wait;10;3.89993e-05;2.1889e-05;0.000113435
9;boundary;10;0.0109367;0.0108258;0.0109825
9;calc iter;10;0.0876734;0.0864215;0.0892035
9;calc total;1;0.88365;0.88365;0.88365
9;total;1;6.21184;6.21184;6.21184
10;initialize;1;4.28344;4.28344;4.28344
10;async;10;0.00477434;0.00322887;0.00659427
10;inner;10;0.0717223;0.0706553;0.0743905
10;wait;10;4.63762e-05;2.3194e-05;0.000144622
10;boundary;10;0.0110404;0.010844;0.0114832
10;calc iter;10;0.0875848;0.0865839;0.0886389
10;calc total;1;0.883649;0.883649;0.883649
10;total;1;6.21193;6.21193;6.21193
11;initialize;1;4.28343;4.28343;4.28343
11;async;10;0.00379652;0.00190335;0.005656
11;inner;10;0.0713689;0.0703499;0.0743628
11;wait;10;7.34426e-05;3.9413e-05;0.000204256
11;boundary;10;0.01224;0.0112175;0.0131196
11;calc iter;10;0.0874803;0.0861645;0.0890663
11;calc total;1;0.883652;0.883652;0.883652
11;total;1;6.21192;6.21192;6.21192
12;initialize;1;4.28346;4.28346;4.28346
12;async;10;0.00454672;0.00265585;0.00701315
12;inner;10;0.07088;0.0689665;0.0752216
12;wait;10;3.95432e-05;2.2184e-05;0.000114572
12;boundary;10;0.0116159;0.0102694;0.0122457
12;calc iter;10;0.087084;0.084426;0.0903608
12;calc total;1;0.883647;0.883647;0.883647
12;total;1;6.21191;6.21191;6.21191
13;initialize;1;4.28101;4.28101;4.28101
13;async;10;0.00482144;0.00315783;0.00616256
13;inner;10;0.0705019;0.0688543;0.0751773
13;wait;10;3.87607e-05;2.0866e-05;0.000119809
13;boundary;10;0.01172;0.0102848;0.0123645
13;calc iter;10;0.0870837;0.0841225;0.089371
13;calc total;1;0.883648;0.883648;0.883648
13;total;1;6.20948;6.20948;6.20948
14;initialize;1;4.27586;4.27586;4.27586
14;async;10;0.00454408;0.0035688;0.0052009
14;inner;10;0.071114;0.0695586;0.0750684
14;wait;10;3.86683e-05;2.3627e-05;0.000107021
14;boundary;10;0.0112521;0.0105255;0.011563
14;calc iter;10;0.0869506;0.0852308;0.0897465
14;calc total;1;0.883647;0.883647;0.883647
14;total;1;6.20433;6.20433;6.20433
15;initialize;1;4.28343;4.28343;4.28343
15;async;10;0.00391813;0.0017319;0.00612206
15;inner;10;0.0718449;0.0700106;0.0749699
15;wait;10;4.66736e-05;2.2756e-05;0.000135107
15;boundary;10;0.0110525;0.010643;0.0112127
15;calc iter;10;0.0868635;0.085933;0.087938
15;calc total;1;0.88365;0.88365;0.88365
15;total;1;6.2119;6.2119;6.2119
24;initialize;1;4.12593;4.12593;4.12593
24;async;10;0.00466006;0.00257716;0.00709278
24;inner;10;0.0725766;0.0706694;0.0753368
24;wait;10;3.54306e-05;2.1287e-05;8.8206e-05
24;boundary;10;0.0109486;0.0105182;0.0111982
24;calc iter;10;0.0882222;0.0868905;0.0898376
24;calc total;1;0.88365;0.88365;0.88365
24;total;1;6.05458;6.05458;6.05458
96;initialize;1;4.13406;4.13406;4.13406
96;async;10;0.00473709;0.00187886;0.00730574
96;inner;10;0.0722511;0.0702216;0.0758019
96;wait;10;3.84916e-05;2.3914e-05;8.5237e-05
96;boundary;10;0.0109814;0.0102761;0.0112367
96;calc iter;10;0.0880094;0.0849226;0.0899536
96;calc total;1;0.883653;0.883653;0.883653
96;total;1;6.05437;6.05437;6.05437
48;initialize;1;4.09116;4.09116;4.09116
48;async;10;0.00354339;0.00204772;0.00590004
48;inner;10;0.0734973;0.0724347;0.0756912
72;initialize;1;4.06199;4.06199;4.06199
72;async;10;0.00300187;0.00197805;0.00619471
72;inner;10;0.0739803;0.0725671;0.0763413
72;wait;10;5.0596e-05;2.7217e-05;8.94e-05
72;boundary;10;0.0111971;0.0106561;0.0118194
72;calc iter;10;0.0882313;0.0871686;0.0897052
72;calc total;1;0.883655;0.883655;0.883655
72;total;1;5.98855;5.98855;5.98855
16;initialize;1;4.28346;4.28346;4.28346
16;async;10;0.00399977;0.00260667;0.00536122
16;inner;10;0.0717741;0.0701508;0.0752351
16;wait;10;4.49893e-05;2.4427e-05;0.000123853
16;boundary;10;0.0109364;0.0107731;0.0110776
16;calc iter;10;0.0867565;0.0852619;0.0887785
16;calc total;1;0.883648;0.883648;0.883648
16;total;1;6.21191;6.21191;6.21191
25;initialize;1;4.12906;4.12906;4.12906
25;async;10;0.00401357;0.00231841;0.00522981
25;inner;10;0.0730448;0.0710632;0.0759326
25;wait;10;4.06431e-05;2.3466e-05;0.00011701
25;boundary;10;0.0111954;0.0104866;0.0119229
25;calc iter;10;0.0882959;0.0864441;0.0923247
25;calc total;1;0.88365;0.88365;0.88365
25;total;1;6.05771;6.05771;6.05771
97;initialize;1;4.13412;4.13412;4.13412
97;async;10;0.0059382;0.0030347;0.00811435
97;inner;10;0.0711467;0.069308;0.0745244
97;wait;10;3.8721e-05;2.1233e-05;0.000113259
97;boundary;10;0.0109124;0.0100549;0.0117709
97;calc iter;10;0.0880379;0.0851038;0.0896858
97;calc total;1;0.883655;0.883655;0.883655
97;total;1;6.0544;6.0544;6.0544
73;initialize;1;4.06192;4.06192;4.06192
73;async;10;0.00361536;0.00266157;0.00560616
73;inner;10;0.0736287;0.0722035;0.0752402
73;wait;10;4.67073e-05;2.1451e-05;0.000137072
73;boundary;10;0.0109494;0.0106287;0.0112265
73;calc iter;10;0.0882414;0.0871139;0.0895675
73;calc total;1;0.883658;0.883658;0.883658
73;total;1;5.98848;5.98848;5.98848
17;initialize;1;4.27466;4.27466;4.27466
17;async;10;0.00415421;0.00295977;0.00499272
17;inner;10;0.0716683;0.0700749;0.0752268
17;wait;10;4.394e-05;2.5064e-05;0.000126455
17;boundary;10;0.0109065;0.0106933;0.0110465
17;calc iter;10;0.0867744;0.0855672;0.0891521
17;calc total;1;0.883647;0.883647;0.883647
17;total;1;6.2031;6.2031;6.2031
26;initialize;1;4.12908;4.12908;4.12908
26;async;10;0.00458033;0.00282584;0.00631636
26;inner;10;0.0724291;0.070935;0.0752735
26;wait;10;4.67936e-05;2.4674e-05;0.0001204
26;boundary;10;0.0109799;0.0107831;0.0111319
26;calc iter;10;0.0880374;0.0872451;0.0895436
26;calc total;1;0.88365;0.88365;0.88365
26;total;1;6.05771;6.05771;6.05771
98;initialize;1;4.1341;4.1341;4.1341
98;async;10;0.00581154;0.00327081;0.0078527
98;inner;10;0.0711952;0.0699318;0.0744156
98;wait;10;4.0639e-05;2.2101e-05;0.000121048
98;boundary;10;0.0108667;0.0104813;0.0109982
98;calc iter;10;0.0879157;0.0863521;0.0894964
98;calc total;1;0.883654;0.883654;0.883654
98;total;1;6.05438;6.05438;6.05438
74;initialize;1;4.06205;4.06205;4.06205
74;async;10;0.00353816;0.00260267;0.00424206
74;inner;10;0.0735822;0.0729026;0.0751159
74;wait;10;4.72173e-05;2.098e-05;0.000151918
74;boundary;10;0.0109496;0.0107237;0.0110524
74;calc iter;10;0.0881184;0.0867913;0.089535
74;calc total;1;0.883658;0.883658;0.883658
74;total;1;5.98858;5.98858;5.98858
18;initialize;1;4.28344;4.28344;4.28344
18;async;10;0.0035997;0.00296;0.00440617
18;inner;10;0.0717484;0.0701747;0.074992
18;wait;10;5.22162e-05;2.7622e-05;0.000115924
18;boundary;10;0.0112112;0.0108278;0.0116007
18;calc iter;10;0.0866132;0.0856927;0.0892588
18;calc total;1;0.883646;0.883646;0.883646
18;total;1;6.21191;6.21191;6.21191
27;initialize;1;4.12908;4.12908;4.12908
27;async;10;0.00356577;0.00168559;0.00490605
27;inner;10;0.072041;0.0705676;0.0747606
27;wait;10;5.91663e-05;3.5649e-05;0.0001367
27;boundary;10;0.0121037;0.0113259;0.0129146
27;calc iter;10;0.0877711;0.0864851;0.0891838
27;calc total;1;0.883653;0.883653;0.883653
27;total;1;6.05771;6.05771;6.05771
99;initialize;1;4.13419;4.13419;4.13419
99;async;10;0.00405162;0.00163517;0.00604833
99;inner;10;0.0723427;0.071506;0.0743183
99;wait;10;6.11081e-05;2.1418e-05;0.00022012
99;boundary;10;0.0111524;0.0109182;0.0116173
99;calc iter;10;0.0876095;0.0865317;0.089233
99;calc total;1;0.883659;0.883659;0.883659
99;total;1;6.05444;6.05444;6.05444
75;initialize;1;4.06203;4.06203;4.06203
75;async;10;0.00266726;0.00167182;0.00344967
75;inner;10;0.0741147;0.0732267;0.0755733
75;wait;10;6.24843e-05;3.2565e-05;0.000177763
75;boundary;10;0.0111754;0.0109405;0.0116309
75;calc iter;10;0.0880209;0.0867233;0.0885958
75;calc total;1;0.883662;0.883662;0.883662
75;total;1;5.98857;5.98857;5.98857
19;initialize;1;4.27431;4.27431;4.27431
19;async;10;0.00293321;0.00171683;0.00385555
19;inner;10;0.0714956;0.0699854;0.0747319
19;wait;10;5.7339e-05;3.1933e-05;0.000161152
19;boundary;10;0.0119635;0.0110774;0.0127222
19;calc iter;10;0.0864506;0.085323;0.0877357
19;calc total;1;0.883651;0.883651;0.883651
19;total;1;6.20276;6.20276;6.20276
28;initialize;1;4.1291;4.1291;4.1291
28;async;10;0.00426459;0.00235222;0.00570848
28;inner;10;0.0721715;0.0708648;0.0743766
28;wait;10;6.26883e-05;3.0148e-05;0.000171153
28;boundary;10;0.0114657;0.0108926;0.0123431
28;calc iter;10;0.087966;0.0864667;0.0895171
28;calc total;1;0.883648;0.883648;0.883648
28;total;1;6.05774;6.05774;6.05774
100;initialize;1;4.13417;4.13417;4.13417
100;async;10;0.00460365;0.00259824;0.00609669
100;inner;10;0.0710865;0.0702661;0.0737293
100;wait;10;7.17643e-05;3.4151e-05;0.000171637
100;boundary;10;0.0117993;0.0109152;0.0124871
100;calc iter;10;0.0875627;0.0860158;0.0884753
100;calc total;1;0.883654;0.883654;0.883654
100;total;1;6.05442;6.05442;6.05442
76;initialize;1;4.06207;4.06207;4.06207
76;async;10;0.00345173;0.00215773;0.00467166
76;inner;10;0.0733868;0.0718749;0.0750784
76;wait;10;6.36932e-05;2.5763e-05;0.000193536
76;boundary;10;0.0111707;0.0107127;0.0129429
76;calc iter;10;0.0880741;0.0868145;0.0890825
76;calc total;1;0.883656;0.883656;0.883656
76;total;1;5.98859;5.98859;5.98859
20;initialize;1;4.27566;4.27566;4.27566
20;async;10;0.00347393;0.00239621;0.00520154
20;inner;10;0.0704276;0.0691338;0.0737995
20;wait;10;4.91323e-05;3.1201e-05;0.00011248
20;boundary;10;0.0124827;0.0111561;0.013393
20;calc iter;10;0.0864346;0.0856952;0.0874673
20;calc total;1;0.883648;0.883648;0.883648
20;total;1;6.20411;6.20411;6.20411
29;initialize;1;4.12498;4.12498;4.12498
29;async;10;0.00521795;0.00299609;0.00713311
29;inner;10;0.0719743;0.0707886;0.0746519
29;wait;10;5.78331e-05;2.4415e-05;0.000228766
29;boundary;10;0.0109091;0.0105314;0.0111662
29;calc iter;10;0.0881607;0.0870327;0.0900867
29;calc total;1;0.883653;0.883653;0.883653
29;total;1;6.05363;6.05363;6.05363
101;initialize;1;4.1312;4.1312;4.1312
101;async;10;0.0050782;0.00331922;0.00644831
101;inner;10;0.0713178;0.0702808;0.0734326
101;wait;10;6.23172e-05;2.5206e-05;0.000155151
101;boundary;10;0.0112006;0.0107776;0.0117732
101;calc iter;10;0.0876601;0.0862452;0.0887732
101;calc total;1;0.883655;0.883655;0.883655
101;total;1;6.05149;6.05149;6.05149
77;initialize;1;4.06203;4.06203;4.06203
77;async;10;0.00345789;0.00226827;0.00536068
77;inner;10;0.0737199;0.0728189;0.0757203
77;wait;10;4.7165e-05;2.4611e-05;0.000141189
77;boundary;10;0.0108818;0.0107025;0.0111764
77;calc iter;10;0.0881081;0.0867069;0.0903043
77;calc total;1;0.883658;0.883658;0.883658
77;total;1;5.98855;5.98855;5.98855
21;initialize;1;4.28345;4.28345;4.28345
21;async;10;0.00343501;0.00244475;0.00430151
21;inner;10;0.0705364;0.0689134;0.0740213
21;wait;10;6.26179e-05;3.5366e-05;0.000136885
21;boundary;10;0.0123705;0.0109306;0.0128353
21;calc iter;10;0.0864059;0.0860024;0.0878492
21;calc total;1;0.883648;0.883648;0.883648
21;total;1;6.21191;6.21191;6.21191
30;initialize;1;4.12909;4.12909;4.12909
30;async;10;0.00441718;0.00260647;0.00790846
30;inner;10;0.0722781;0.0706595;0.0750308
30;wait;10;6.51063e-05;2.5816e-05;0.000180157
30;boundary;10;0.0112462;0.0107618;0.0123849
30;calc iter;10;0.0880083;0.0860473;0.0904457
30;calc total;1;0.883651;0.883651;0.883651
30;total;1;6.0577;6.0577;6.0577
102;initialize;1;4.13413;4.13413;4.13413
102;async;10;0.00498486;0.0035814;0.0061611
102;inner;10;0.0715785;0.0705705;0.073921
102;wait;10;5.36496e-05;2.5759e-05;0.000172872
102;boundary;10;0.0109695;0.0107109;0.0112084
102;calc iter;10;0.0875881;0.0864229;0.0884275
102;calc total;1;0.883652;0.883652;0.883652
102;total;1;6.05437;6.05437;6.05437
78;initialize;1;4.06219;4.06219;4.06219
78;async;10;0.00351701;0.00244263;0.00592187
78;inner;10;0.0736817;0.0728719;0.0754321
78;wait;10;4.98431e-05;2.5055e-05;0.00013772
78;boundary;10;0.0108786;0.0106346;0.0109881
78;calc iter;10;0.0881285;0.0870128;0.089855
78;calc total;1;0.883655;0.883655;0.883655
78;total;1;5.98871;5.98871;5.98871
22;initialize;1;4.28346;4.28346;4.28346
22;async;10;0.00297843;0.002269;0.00388661
22;inner;10;0.0701696;0.068061;0.0742631
22;wait;10;6.51368e-05;3.9301e-05;0.000127003
22;boundary;10;0.0130635;0.0108846;0.0145035
22;calc iter;10;0.0862778;0.0853614;0.088118
22;calc total;1;0.883646;0.883646;0.883646
22;total;1;6.21191;6.21191;6.21191
31;initialize;1;4.12516;4.12516;4.12516
31;async;10;0.00349827;0.0018439;0.00555084
31;inner;10;0.071249;0.0690888;0.0744061
31;wait;10;9.23028e-05;4.1019e-05;0.000250154
31;boundary;10;0.0129301;0.0112938;0.0147608
31;calc iter;10;0.0877711;0.0860499;0.0895898
31;calc total;1;0.883655;0.883655;0.883655
31;total;1;6.05381;6.05381;6.05381
103;initialize;1;4.13408;4.13408;4.13408
103;async;10;0.00444343;0.00187288;0.00593209
103;inner;10;0.0710824;0.0702721;0.0732301
103;wait;10;9.17776e-05;3.0481e-05;0.000276364
103;boundary;10;0.0118681;0.011374;0.0129792
103;calc iter;10;0.0874871;0.0862683;0.0887894
103;calc total;1;0.883655;0.883655;0.883655
103;total;1;6.05437;6.05437;6.05437
79;initialize;1;4.06223;4.06223;4.06223
79;async;10;0.00291667;0.0014117;0.00433985
79;inner;10;0.0740358;0.073171;0.0754019
79;wait;10;6.28844e-05;2.7382e-05;0.000193004
79;boundary;10;0.0109854;0.0108313;0.0115829
79;calc iter;10;0.0880023;0.0862752;0.0890881
79;calc total;1;0.883659;0.883659;0.883659
79;total;1;5.98876;5.98876;5.98876
23;initialize;1;4.27504;4.27504;4.27504
23;async;10;0.0024346;0.00162738;0.00296911
23;inner;10;0.0690737;0.0669046;0.0731091
23;wait;10;5.95293e-05;4.5649e-05;0.00011768
23;boundary;10;0.0145887;0.0119793;0.0164206
23;calc iter;10;0.0861582;0.0853987;0.0868366
23;calc total;1;0.883648;0.883648;0.883648
23;total;1;6.20349;6.20349;6.20349
32;initialize;1;4.12897;4.12897;4.12897
32;async;10;0.00390487;0.0027803;0.00563049
32;inner;10;0.0723932;0.0712727;0.0749523
32;wait;10;5.79774e-05;3.2894e-05;0.000164115
32;boundary;10;0.0113828;0.0109061;0.0123762
32;calc iter;10;0.0877404;0.0867234;0.0889885
32;calc total;1;0.883648;0.883648;0.883648
32;total;1;6.05762;6.05762;6.05762
104;initialize;1;4.13407;4.13407;4.13407
104;async;10;0.00405517;0.00212209;0.00553892
104;inner;10;0.0716785;0.0705385;0.0740621
104;wait;10;7.22268e-05;4.0948e-05;0.000182918
104;boundary;10;0.0116171;0.0108487;0.0123391
104;calc iter;10;0.0874243;0.0853427;0.0888009
104;calc total;1;0.883655;0.883655;0.883655
104;total;1;6.05437;6.05437;6.05437
80;initialize;1;4.06202;4.06202;4.06202
80;async;10;0.00295691;0.00234864;0.00429332
80;inner;10;0.0733429;0.0723048;0.0754632
80;wait;10;7.23155e-05;4.3406e-05;0.000171279
80;boundary;10;0.0114815;0.0108916;0.0122349
80;calc iter;10;0.0878551;0.0869378;0.0889524
80;calc total;1;0.883655;0.883655;0.883655
80;total;1;5.98859;5.98859;5.98859
33;initialize;1;4.12431;4.12431;4.12431
33;async;10;0.00391964;0.00253187;0.0059244
33;inner;10;0.0729167;0.0712269;0.0754484
33;wait;10;5.12323e-05;2.4327e-05;0.000148091
33;boundary;10;0.0109926;0.0108413;0.011277
33;calc iter;10;0.0878818;0.0867439;0.0902089
33;calc total;1;0.88365;0.88365;0.88365
33;total;1;6.05296;6.05296;6.05296
105;initialize;1;4.134;4.134;4.134
105;async;10;0.00452289;0.00264416;0.00643327
105;inner;10;0.0718298;0.0706229;0.0743605
105;wait;10;5.13424e-05;2.4188e-05;0.000139814
105;boundary;10;0.0110322;0.0108047;0.0118688
105;calc iter;10;0.0874375;0.0855735;0.0888918
105;calc total;1;0.883655;0.883655;0.883655
105;total;1;6.05427;6.05427;6.05427
81;initialize;1;4.06202;4.06202;4.06202
81;async;10;0.00330408;0.00235014;0.00536516
81;inner;10;0.0733895;0.0723665;0.0750185
81;wait;10;6.76624e-05;2.5356e-05;0.000193475
81;boundary;10;0.0111231;0.0108678;0.0119881
81;calc iter;10;0.087886;0.0870286;0.0890768
81;calc total;1;0.883655;0.883655;0.883655
81;total;1;5.98858;5.98858;5.98858
34;initialize;1;4.12905;4.12905;4.12905
34;async;10;0.00421196;0.00318031;0.00723282
34;inner;10;0.0723532;0.0711367;0.0747448
34;wait;10;6.01078e-05;2.4401e-05;0.000172529
34;boundary;10;0.0112039;0.0109084;0.0116446
34;calc iter;10;0.0878315;0.0868424;0.0901356
34;calc total;1;0.883648;0.883648;0.883648
34;total;1;6.0577;6.0577;6.0577
106;initialize;1;4.12963;4.12963;4.12963
106;async;10;0.0045427;0.003341;0.00598348
106;inner;10;0.071802;0.0708045;0.0743425
106;wait;10;5.07973e-05;2.594e-05;0.000134039
106;boundary;10;0.0110776;0.0108451;0.0116956
106;calc iter;10;0.0874743;0.0862525;0.0890903
106;calc total;1;0.883657;0.883657;0.883657
106;total;1;6.04993;6.04993;6.04993
82;initialize;1;4.0621;4.0621;4.0621
82;async;10;0.00306998;0.00208218;0.00487572
82;inner;10;0.0737059;0.0728561;0.0754616
82;wait;10;5.15753e-05;2.2684e-05;0.000146525
82;boundary;10;0.0110904;0.0108589;0.0117082
82;calc iter;10;0.0879193;0.0869388;0.0898985
82;calc total;1;0.883655;0.883655;0.883655
82;total;1;5.98863;5.98863;5.98863
120;initialize;1;4.09718;4.09718;4.09718
120;async;10;0.00475136;0.00231636;0.00640355
120;inner;10;0.0722906;0.0694532;0.0758774
120;wait;10;3.30811e-05;1.9774e-05;8.8014e-05
120;boundary;10;0.0111127;0.0100335;0.012018
120;calc iter;10;0.0881894;0.0859137;0.0892622
120;calc total;1;0.883647;0.883647;0.883647
120;total;1;6.02375;6.02375;6.02375
35;initialize;1;4.12905;4.12905;4.12905
35;async;10;0.0034444;0.00184966;0.00534531
35;inner;10;0.0720577;0.0704549;0.0746811
35;wait;10;6.90775e-05;3.7415e-05;0.000163243
35;boundary;10;0.0121548;0.0112781;0.0130694
35;calc iter;10;0.0877272;0.0862807;0.089126
35;calc total;1;0.883653;0.883653;0.883653
35;total;1;6.0577;6.0577;6.0577
107;initialize;1;4.12989;4.12989;4.12989
107;async;10;0.00401529;0.00183328;0.00502335
107;inner;10;0.0717813;0.0702441;0.074243
107;wait;10;6.91498e-05;4.0169e-05;0.000177166
107;boundary;10;0.0115442;0.0110358;0.0123538
107;calc iter;10;0.0874112;0.0865282;0.0881752
107;calc total;1;0.883661;0.883661;0.883661
107;total;1;6.05019;6.05019;6.05019
83;initialize;1;4.06199;4.06199;4.06199
83;async;10;0.00228542;0.00146157;0.00346525
83;inner;10;0.0740249;0.0723453;0.0766768
83;wait;10;6.08414e-05;2.979e-05;0.000154566
83;boundary;10;0.0114638;0.0109759;0.0127567
83;calc iter;10;0.0878366;0.0868528;0.0900512
83;calc total;1;0.883657;0.883657;0.883657
83;total;1;5.98855;5.98855;5.98855
36;initialize;1;4.12909;4.12909;4.12909
36;async;10;0.00588651;0.00267102;0.00877539
36;inner;10;0.0696053;0.066918;0.0744182
36;wait;10;4.97499e-05;2.376e-05;0.00016427
36;boundary;10;0.0112171;0.00985515;0.011802
36;calc iter;10;0.0867603;0.085507;0.0886888
36;calc total;1;0.883649;0.883649;0.883649
36;total;1;6.05774;6.05774;6.05774
108;initialize;1;4.13407;4.13407;4.13407
108;async;10;0.00562142;0.00254213;0.00791173
108;inner;10;0.0697948;0.0671618;0.0747007
108;wait;10;4.81122e-05;2.3102e-05;0.000167603
108;boundary;10;0.0113433;0.0100838;0.012026
108;calc iter;10;0.086809;0.0841217;0.088372
108;calc total;1;0.883656;0.883656;0.883656
108;total;1;6.05437;6.05437;6.05437
84;initialize;1;4.06205;4.06205;4.06205
84;async;10;0.00603866;0.0024125;0.00920381
84;inner;10;0.0696002;0.0661852;0.074838
84;wait;10;5.64197e-05;2.6247e-05;0.000146147
84;boundary;10;0.0110572;0.00957106;0.0114467
84;calc iter;10;0.0867539;0.0849898;0.0882315
84;calc total;1;0.883656;0.883656;0.883656
84;total;1;5.98858;5.98858;5.98858
37;initialize;1;4.12907;4.12907;4.12907
37;async;10;0.00580684;0.00333838;0.00857306
37;inner;10;0.0694219;0.0663945;0.0745488
37;wait;10;4.83403e-05;2.3971e-05;0.000135452
37;boundary;10;0.0115202;0.00967291;0.0121435
37;calc iter;10;0.0867989;0.0844614;0.0896055
37;calc total;1;0.883648;0.883648;0.883648
37;total;1;6.05771;6.05771;6.05771
109;initialize;1;4.13418;4.13418;4.13418
109;async;10;0.00608589;0.00313884;0.00785975
109;inner;10;0.0688702;0.0663241;0.0744943
109;wait;10;5.00738e-05;2.3881e-05;0.000150031
109;boundary;10;0.0118967;0.00981274;0.0130794
109;calc iter;10;0.0869046;0.0826005;0.0890245
109;calc total;1;0.883657;0.883657;0.883657
109;total;1;6.05444;6.05444;6.05444
85;initialize;1;4.06208;4.06208;4.06208
85;async;10;0.00631825;0.00299656;0.00914297
85;inner;10;0.0689808;0.0659917;0.0745718
85;wait;10;5.1522e-05;2.6148e-05;0.000164786
85;boundary;10;0.0114026;0.00955937;0.0121803
85;calc iter;10;0.0867548;0.0847282;0.0886064
85;calc total;1;0.883656;0.883656;0.883656
85;total;1;5.9886;5.9886;5.9886
38;initialize;1;4.1291;4.1291;4.1291
38;async;10;0.00588127;0.002962;0.00822263
38;inner;10;0.0695528;0.0668474;0.0741577
38;wait;10;5.45687e-05;2.6546e-05;0.000170018
38;boundary;10;0.0113054;0.00968736;0.0119711
38;calc iter;10;0.0867961;0.0847879;0.0883925
38;calc total;1;0.883647;0.883647;0.883647
38;total;1;6.05775;6.05775;6.05775
110;initialize;1;4.13413;4.13413;4.13413
110;async;10;0.00508541;0.00396682;0.00654402
110;inner;10;0.0699506;0.0680994;0.0747851
110;wait;10;4.89328e-05;2.4908e-05;0.000146203
110;boundary;10;0.0116139;0.0103322;0.0123793
110;calc iter;10;0.0867005;0.0850036;0.090068
110;calc total;1;0.883654;0.883654;0.883654
110;total;1;6.0544;6.0544;6.0544
39;initialize;1;4.12912;4.12912;4.12912
39;async;10;0.00546562;0.00183909;0.00828695
39;inner;10;0.0701517;0.067092;0.0745869
39;wait;10;5.95881e-05;2.641e-05;0.000167099
39;boundary;10;0.0110679;0.0100303;0.0113597
39;calc iter;10;0.0867461;0.0854391;0.0884219
39;calc total;1;0.883649;0.883649;0.883649
39;total;1;6.05775;6.05775;6.05775
111;initialize;1;4.13408;4.13408;4.13408
111;async;10;0.00518586;0.00190454;0.00736485
111;inner;10;0.0703156;0.0681061;0.074651
111;wait;10;4.80054e-05;2.4996e-05;0.000157081
111;boundary;10;0.0110852;0.0105101;0.0113247
111;calc iter;10;0.0866358;0.0845037;0.0880379
111;calc total;1;0.883658;0.883658;0.883658
111;total;1;6.05437;6.05437;6.05437
40;initialize;1;4.1291;4.1291;4.1291
40;async;10;0.00450019;0.00274352;0.00628993
40;inner;10;0.0704059;0.0677614;0.0745752
40;wait;10;5.73737e-05;3.0331e-05;0.000146177
40;boundary;10;0.0112382;0.0108526;0.0117928
40;calc iter;10;0.0862032;0.0855962;0.0883071
40;calc total;1;0.883652;0.883652;0.883652
40;total;1;6.05775;6.05775;6.05775
48;wait;10;4.8957e-05;2.3088e-05;0.000125597
48;boundary;10;0.0112305;0.0105779;0.0121515
48;calc iter;10;0.0883213;0.0870698;0.0908311
48;calc total;1;0.883648;0.883648;0.883648
48;total;1;6.02043;6.02043;6.02043
49;initialize;1;4.086;4.086;4.086
49;async;10;0.00383293;0.00214506;0.0057179
49;inner;10;0.0734354;0.0724772;0.0755449
49;wait;10;4.41176e-05;2.1102e-05;0.000115506
49;boundary;10;0.0110012;0.0106124;0.0112181
49;calc iter;10;0.088315;0.0869409;0.0901939
49;calc total;1;0.883651;0.883651;0.883651
49;total;1;6.01524;6.01524;6.01524
50;initialize;1;4.09116;4.09116;4.09116
50;async;10;0.00352948;0.00238755;0.00565598
50;inner;10;0.073538;0.072418;0.0755856
50;wait;10;4.74561e-05;2.365e-05;0.00010834
50;boundary;10;0.0110773;0.0107327;0.0118075
50;calc iter;10;0.0881934;0.0868615;0.0900778
50;calc total;1;0.88365;0.88365;0.88365
50;total;1;6.0204;6.0204;6.0204
51;initialize;1;4.08751;4.08751;4.08751
51;async;10;0.00290149;0.00168152;0.00492353
51;inner;10;0.0730511;0.071328;0.0750547
51;wait;10;7.07736e-05;3.5737e-05;0.000202492
51;boundary;10;0.0120168;0.0110886;0.0132912
51;calc iter;10;0.0880418;0.0870304;0.0898612
51;calc total;1;0.883654;0.883654;0.883654
51;total;1;6.01673;6.01673;6.01673
52;initialize;1;4.09117;4.09117;4.09117
52;async;10;0.00425572;0.00272682;0.00589118
52;inner;10;0.0729318;0.0720065;0.0748924
52;wait;10;5.36243e-05;2.4627e-05;0.000170325
52;boundary;10;0.0109969;0.0106284;0.0116339
52;calc iter;10;0.0882395;0.0869802;0.0898209
52;calc total;1;0.883652;0.883652;0.883652
52;total;1;6.02041;6.02041;6.02041
53;initialize;1;4.09117;4.09117;4.09117
53;async;10;0.00393461;0.00225758;0.00592277
53;inner;10;0.073464;0.0720905;0.0757608
53;wait;10;4.48869e-05;2.3538e-05;0.000126862
53;boundary;10;0.0109167;0.0104988;0.0110892
53;calc iter;10;0.0883615;0.0870575;0.0901969
53;calc total;1;0.883649;0.883649;0.883649
53;total;1;6.02038;6.02038;6.02038
54;initialize;1;4.09123;4.09123;4.09123
54;async;10;0.00401325;0.00308233;0.00581214
54;inner;10;0.0731427;0.0720223;0.075218
54;wait;10;5.77581e-05;2.6986e-05;0.000173292
54;boundary;10;0.0109116;0.0107401;0.0112549
54;calc iter;10;0.0881264;0.0869443;0.0904755
54;calc total;1;0.883646;0.883646;0.883646
54;total;1;6.02046;6.02046;6.02046
55;initialize;1;4.0871;4.0871;4.0871
55;async;10;0.00324607;0.00180022;0.00550051
55;inner;10;0.0724296;0.0708438;0.0742553
55;wait;10;8.26082e-05;3.168e-05;0.000237286
55;boundary;10;0.0122111;0.0111674;0.0132973
55;calc iter;10;0.0879708;0.08711;0.0896655
55;calc total;1;0.883652;0.883652;0.883652
55;total;1;6.01633;6.01633;6.01633
56;initialize;1;4.09119;4.09119;4.09119
56;async;10;0.00348811;0.00188595;0.00644475
56;inner;10;0.0732373;0.071878;0.0754983
56;wait;10;5.51106e-05;2.4984e-05;0.000117144
56;boundary;10;0.0111893;0.0108618;0.011961
56;calc iter;10;0.0879715;0.0866445;0.0896854
56;calc total;1;0.883648;0.883648;0.883648
56;total;1;6.02047;6.02047;6.02047
57;initialize;1;4.08743;4.08743;4.08743
57;async;10;0.00328223;0.00226085;0.00489819
57;inner;10;0.0736453;0.0719284;0.075768
57;wait;10;4.9091e-05;2.4972e-05;0.000131731
57;boundary;10;0.0111212;0.0108871;0.0115165
57;calc iter;10;0.0880991;0.0869373;0.0915596
57;calc total;1;0.883646;0.883646;0.883646
57;total;1;6.01668;6.01668;6.01668
58;initialize;1;4.0911;4.0911;4.0911
58;async;10;0.0031378;0.00201105;0.00493407
58;inner;10;0.0737096;0.0729252;0.0757574
58;wait;10;5.43369e-05;2.3311e-05;0.000148588
58;boundary;10;0.0110896;0.0108881;0.0117059
58;calc iter;10;0.087993;0.0870207;0.0900583
58;calc total;1;0.883648;0.883648;0.883648
58;total;1;6.02038;6.02038;6.02038
59;initialize;1;4.08613;4.08613;4.08613
59;async;10;0.00268964;0.00184902;0.00422232
59;inner;10;0.0736045;0.0725892;0.075659
59;wait;10;7.77316e-05;3.5325e-05;0.00022409
59;boundary;10;0.0115509;0.0109743;0.0125673
59;calc iter;10;0.0879244;0.0871399;0.0894815
59;calc total;1;0.88365;0.88365;0.88365
59;total;1;6.0154;6.0154;6.0154
60;initialize;1;4.09109;4.09109;4.09109
60;async;10;0.00555596;0.00259119;0.00753734
60;inner;10;0.0702731;0.0680545;0.0741701
60;wait;10;5.82493e-05;2.7509e-05;0.000202982
60;boundary;10;0.0111874;0.0101802;0.0115746
60;calc iter;10;0.0870763;0.0857387;0.0890329
60;calc total;1;0.883645;0.883645;0.883645
60;total;1;6.02035;6.02035;6.02035
61;initialize;1;4.0911;4.0911;4.0911
61;async;10;0.00498345;0.00329401;0.00717178
61;inner;10;0.0706732;0.0682747;0.0748464
61;wait;10;4.75824e-05;2.3199e-05;0.000159556
61;boundary;10;0.0114354;0.00987895;0.0119271
61;calc iter;10;0.087141;0.0853522;0.0892175
61;calc total;1;0.883654;0.883654;0.883654
61;total;1;6.02035;6.02035;6.02035
62;initialize;1;4.09108;4.09108;4.09108
62;async;10;0.00536978;0.00330604;0.00733985
62;inner;10;0.0703238;0.0677868;0.0745573
62;wait;10;4.80022e-05;2.3474e-05;0.000155304
62;boundary;10;0.0113566;0.0101232;0.0118213
62;calc iter;10;0.0870995;0.0852811;0.0889587
62;calc total;1;0.883652;0.883652;0.883652
62;total;1;6.02035;6.02035;6.02035
121;initialize;1;4.09384;4.09384;4.09384
121;async;10;0.0056855;0.00326315;0.00718891
121;inner;10;0.0712094;0.0690051;0.0748411
121;wait;10;4.14778e-05;2.2166e-05;0.000123451
121;boundary;10;0.0112041;0.01031;0.0120463
121;calc iter;10;0.0881425;0.0851459;0.0902278
121;calc total;1;0.883646;0.883646;0.883646
121;total;1;6.02038;6.02038;6.02038
122;initialize;1;4.09717;4.09717;4.09717
122;async;10;0.00401939;0.00254796;0.00488105
122;inner;10;0.0727629;0.071028;0.075923
122;wait;10;4.42008e-05;2.2843e-05;0.000110712
122;boundary;10;0.0112226;0.0105388;0.011684
122;calc iter;10;0.0880507;0.0858344;0.0917688
122;calc total;1;0.883646;0.883646;0.883646
122;total;1;6.02372;6.02372;6.02372
123;initialize;1;4.09716;4.09716;4.09716
123;async;10;0.00439634;0.00163931;0.00620844
123;inner;10;0.072154;0.070541;0.07462
123;wait;10;4.62598e-05;2.1136e-05;0.000166005
123;boundary;10;0.011188;0.0108913;0.0116795
123;calc iter;10;0.0877858;0.0868719;0.0898086
123;calc total;1;0.883649;0.883649;0.883649
123;total;1;6.02373;6.02373;6.02373
124;initialize;1;4.09721;4.09721;4.09721
124;async;10;0.00387935;0.00204209;0.0057973
124;inner;10;0.0724484;0.0709157;0.0752076
124;wait;10;6.44595e-05;2.6375e-05;0.00016826
124;boundary;10;0.0114015;0.0108099;0.0124464
124;calc iter;10;0.0877952;0.0859635;0.0892518
124;calc total;1;0.883645;0.883645;0.883645
124;total;1;6.02374;6.02374;6.02374
125;initialize;1;4.09721;4.09721;4.09721
125;async;10;0.00472866;0.00334929;0.00573335
125;inner;10;0.0717188;0.0699172;0.0742871
125;wait;10;6.57232e-05;3.0702e-05;0.000180352
125;boundary;10;0.0112307;0.0108022;0.0120243
125;calc iter;10;0.0877449;0.0865124;0.0890883
125;calc total;1;0.883651;0.883651;0.883651
125;total;1;6.02377;6.02377;6.02377
126;initialize;1;4.0972;4.0972;4.0972
126;async;10;0.00377591;0.00265424;0.00495453
126;inner;10;0.0728441;0.0712032;0.0754296
126;wait;10;4.96024e-05;2.8253e-05;0.000130439
126;boundary;10;0.0110408;0.0109006;0.0112986
126;calc iter;10;0.0877116;0.0866081;0.0901066
126;calc total;1;0.88365;0.88365;0.88365
126;total;1;6.02374;6.02374;6.02374
127;initialize;1;4.09715;4.09715;4.09715
127;async;10;0.00337862;0.00183268;0.00465083
127;inner;10;0.0714663;0.0695288;0.0744627
127;wait;10;7.00496e-05;4.42e-05;0.00018534
127;boundary;10;0.0124911;0.0112992;0.0135754
127;calc iter;10;0.0874078;0.0865175;0.0888885
127;calc total;1;0.883654;0.883654;0.883654
127;total;1;6.02372;6.02372;6.02372
128;initialize;1;4.09719;4.09719;4.09719
128;async;10;0.00367371;0.00230444;0.00531188
128;inner;10;0.0720134;0.0702548;0.0747287
128;wait;10;7.57358e-05;3.9645e-05;0.000206894
128;boundary;10;0.0117489;0.0109482;0.0124479
128;calc iter;10;0.0875127;0.0861654;0.089853
128;calc total;1;0.883647;0.883647;0.883647
128;total;1;6.02376;6.02376;6.02376
129;initialize;1;4.09705;4.09705;4.09705
129;async;10;0.00432351;0.00283356;0.00640381
129;inner;10;0.0719366;0.0700063;0.0743767
129;wait;10;5.49944e-05;2.2436e-05;0.000182739
129;boundary;10;0.0112086;0.0109416;0.0122817
129;calc iter;10;0.0875249;0.0854632;0.0888159
129;calc total;1;0.88365;0.88365;0.88365
129;total;1;6.02362;6.02362;6.02362
130;initialize;1;4.09717;4.09717;4.09717
130;async;10;0.0035943;0.00264463;0.00469984
130;inner;10;0.0724285;0.0704313;0.0749741
130;wait;10;5.84727e-05;3.1458e-05;0.000138893
130;boundary;10;0.0113994;0.0110109;0.0126542
130;calc iter;10;0.087482;0.0857802;0.0897229
130;calc total;1;0.883643;0.883643;0.883643
130;total;1;6.02374;6.02374;6.02374
131;initialize;1;4.0972;4.0972;4.0972
131;async;10;0.00293691;0.00187462;0.00456116
131;inner;10;0.071783;0.0694602;0.0748859
131;wait;10;7.41204e-05;4.2607e-05;0.000197836
131;boundary;10;0.0125797;0.011178;0.0141062
131;calc iter;10;0.0873749;0.0859477;0.0886923
131;calc total;1;0.88365;0.88365;0.88365
131;total;1;6.02376;6.02376;6.02376
132;initialize;1;4.0973;4.0973;4.0973
132;async;10;0.00531508;0.00230491;0.00680493
132;inner;10;0.0701389;0.0679797;0.0747884
132;wait;10;5.02718e-05;2.5538e-05;0.000166233
132;boundary;10;0.0115909;0.0101952;0.0124584
132;calc iter;10;0.0870964;0.0843711;0.0894424
132;calc total;1;0.883646;0.883646;0.883646
132;total;1;6.02386;6.02386;6.02386
133;initialize;1;4.09717;4.09717;4.09717
133;async;10;0.00457619;0.00281775;0.00499144
133;inner;10;0.0705241;0.0685698;0.0749134
133;wait;10;8.24137e-05;2.4669e-05;0.000437953
133;boundary;10;0.0119721;0.0100329;0.0131157
133;calc iter;10;0.0871564;0.0836318;0.0894798
133;calc total;1;0.883645;0.883645;0.883645
133;total;1;6.02372;6.02372;6.02372
134;initialize;1;4.09718;4.09718;4.09718
134;async;10;0.00491234;0.00357776;0.00609195
134;inner;10;0.0706357;0.068744;0.0746628
134;wait;10;4.84069e-05;2.7024e-05;0.000139152
134;boundary;10;0.0113782;0.0104502;0.0118109
134;calc iter;10;0.0869761;0.0850306;0.0893899
134;calc total;1;0.883642;0.883642;0.883642
134;total;1;6.02375;6.02375;6.02375
135;initialize;1;4.0972;4.0972;4.0972
135;async;10;0.00440934;0.00180782;0.00608436
135;inner;10;0.0712401;0.0694363;0.0746023
135;wait;10;5.55615e-05;2.5849e-05;0.000182833
135;boundary;10;0.011104;0.0107191;0.0113652
135;calc iter;10;0.0868102;0.0861189;0.0876737
135;calc total;1;0.883647;0.883647;0.883647
135;total;1;6.02373;6.02373;6.02373
144;initialize;1;4.13849;4.13849;4.13849
144;async;10;0.00320639;0.00214111;0.00452874
144;inner;10;0.0733672;0.0706976;0.0774281
144;wait;10;3.47268e-05;2.0904e-05;8.1534e-05
144;boundary;10;0.0117308;0.010258;0.0134975
144;calc iter;10;0.0883407;0.0836746;0.0912058
144;calc total;1;0.883647;0.883647;0.883647
144;total;1;6.06472;6.06472;6.06472
168;initialize;1;4.05235;4.05235;4.05235
168;async;10;0.00649908;0.00248257;0.00965018
168;inner;10;0.0705894;0.0678071;0.0730488
168;wait;10;2.49493e-05;1.3153e-05;7.9236e-05
168;boundary;10;0.0106263;0.00979695;0.0108303
168;calc iter;10;0.0877417;0.0862601;0.0889452
168;calc total;1;0.883651;0.883651;0.883651
168;total;1;5.98144;5.98144;5.98144
145;initialize;1;4.14107;4.14107;4.14107
145;async;10;0.00414637;0.00281191;0.00479896
145;inner;10;0.0727022;0.0698668;0.0756588
145;wait;10;4.24927e-05;2.3054e-05;0.000137085
145;boundary;10;0.0113704;0.0103653;0.01243
145;calc iter;10;0.0882633;0.0849607;0.0894792
145;calc total;1;0.883649;0.883649;0.883649
145;total;1;6.06725;6.06725;6.06725
146;initialize;1;4.13806;4.13806;4.13806
146;async;10;0.00387206;0.0024567;0.00490659
146;inner;10;0.0731064;0.0708323;0.0755236
146;wait;10;4.68704e-05;2.2267e-05;0.000134658
146;boundary;10;0.0110924;0.0105687;0.0118117
146;calc iter;10;0.0881191;0.0856879;0.0899036
146;calc total;1;0.883646;0.883646;0.883646
146;total;1;6.06424;6.06424;6.06424
147;initialize;1;4.14152;4.14152;4.14152
147;async;10;0.00300859;0.00163247;0.00429694
147;inner;10;0.0734974;0.0716023;0.0754977
147;wait;10;6.34236e-05;2.446e-05;0.000180645
147;boundary;10;0.0113858;0.0108741;0.0119986
147;calc iter;10;0.0879567;0.0867994;0.0888353
147;calc total;1;0.883652;0.883652;0.883652
147;total;1;6.06769;6.06769;6.06769
148;initialize;1;4.14162;4.14162;4.14162
148;async;10;0.00374782;0.00233884;0.00641187
148;inner;10;0.0733162;0.0708014;0.075601
148;wait;10;5.18719e-05;2.2327e-05;0.000153367
148;boundary;10;0.011018;0.0104878;0.0112505
148;calc iter;10;0.0881354;0.0862694;0.0892448
148;calc total;1;0.883649;0.883649;0.883649
148;total;1;6.06782;6.06782;6.06782
149;initialize;1;4.14105;4.14105;4.14105
149;async;10;0.00399937;0.00277036;0.00509867
149;inner;10;0.0728553;0.0705963;0.0750459
149;wait;10;6.05543e-05;2.7884e-05;0.000159392
149;boundary;10;0.0110193;0.0108319;0.0113569
149;calc iter;10;0.0879357;0.0865814;0.0895052
149;calc total;1;0.883648;0.883648;0.883648
149;total;1;6.06725;6.06725;6.06725
150;initialize;1;4.14121;4.14121;4.14121
150;async;10;0.00309006;0.00231873;0.00424226
150;inner;10;0.0735978;0.0713553;0.0755518
150;wait;10;5.05398e-05;2.7669e-05;0.000134194
150;boundary;10;0.0110946;0.0108034;0.0115147
150;calc iter;10;0.0878343;0.08691;0.0899817
150;calc total;1;0.883645;0.883645;0.883645
150;total;1;6.0674;6.0674;6.0674
151;initialize;1;4.14168;4.14168;4.14168
151;async;10;0.00254361;0.00184925;0.00340299
151;inner;10;0.0731406;0.071099;0.0754518
151;wait;10;6.82604e-05;4.3767e-05;0.000178245
151;boundary;10;0.0119007;0.0110909;0.0129721
151;calc iter;10;0.0876544;0.0869068;0.0885732
151;calc total;1;0.883649;0.883649;0.883649
151;total;1;6.06785;6.06785;6.06785
152;initialize;1;4.13763;4.13763;4.13763
152;async;10;0.00308397;0.00259033;0.00400388
152;inner;10;0.0732644;0.0706487;0.0753857
152;wait;10;6.36569e-05;2.8861e-05;0.000222248
152;boundary;10;0.0112675;0.0108637;0.0123381
152;calc iter;10;0.0876806;0.0857106;0.0893
152;calc total;1;0.883651;0.883651;0.883651
152;total;1;6.06385;6.06385;6.06385
153;initialize;1;4.1414;4.1414;4.1414
153;async;10;0.00308362;0.00226457;0.00380937
153;inner;10;0.0733559;0.0715153;0.0753734
153;wait;10;5.22279e-05;2.5568e-05;0.000138982
153;boundary;10;0.0111883;0.0108611;0.0122324
153;calc iter;10;0.0876816;0.0860588;0.0899953
153;calc total;1;0.883653;0.883653;0.883653
153;total;1;6.06759;6.06759;6.06759
154;initialize;1;4.14089;4.14089;4.14089
154;async;10;0.00268543;0.00198898;0.00372249
154;inner;10;0.0731946;0.0703877;0.0755258
154;wait;10;5.9546e-05;2.8569e-05;0.000149041
154;boundary;10;0.0116376;0.0109642;0.0134983
154;calc iter;10;0.0875784;0.0859324;0.0904192
154;calc total;1;0.883649;0.883649;0.883649
154;total;1;6.06712;6.06712;6.06712
155;initialize;1;4.14107;4.14107;4.14107
155;async;10;0.00240981;0.00177695;0.00337669
155;inner;10;0.0724636;0.0693299;0.0746144
155;wait;10;8.61398e-05;3.9808e-05;0.000305064
155;boundary;10;0.0125338;0.0112491;0.0146613
155;calc iter;10;0.0874944;0.0859365;0.088731
155;calc total;1;0.883653;0.883653;0.883653
155;total;1;6.0673;6.0673;6.0673
156;initialize;1;4.14142;4.14142;4.14142
156;async;10;0.00473685;0.00258619;0.0055467
156;inner;10;0.0708781;0.06889;0.0751805
156;wait;10;4.94821e-05;2.2433e-05;0.000174851
156;boundary;10;0.0115383;0.0103262;0.0121141
156;calc iter;10;0.0872042;0.084739;0.0888349
156;calc total;1;0.883648;0.883648;0.883648
156;total;1;6.06762;6.06762;6.06762
157;initialize;1;4.14107;4.14107;4.14107
157;async;10;0.00459418;0.00337648;0.00502433
157;inner;10;0.070893;0.0690358;0.0752796
157;wait;10;4.56237e-05;2.3912e-05;0.000135988
157;boundary;10;0.0117174;0.010246;0.012384
157;calc iter;10;0.0872514;0.0847138;0.0897708
157;calc total;1;0.883658;0.883658;0.883658
157;total;1;6.06727;6.06727;6.06727
158;initialize;1;4.14107;4.14107;4.14107
158;async;10;0.00435157;0.00326865;0.00508709
158;inner;10;0.0714045;0.0698949;0.0753327
158;wait;10;5.03069e-05;2.7084e-05;0.000137413
158;boundary;10;0.0112888;0.0105158;0.0116284
158;calc iter;10;0.0870966;0.0855209;0.0897499
158;calc total;1;0.883653;0.883653;0.883653
158;total;1;6.06729;6.06729;6.06729
159;initialize;1;4.14157;4.14157;4.14157
159;async;10;0.00391361;0.00184699;0.0053464
159;inner;10;0.0720325;0.0704701;0.0751942
159;wait;10;6.34815e-05;2.6285e-05;0.000212669
159;boundary;10;0.0110442;0.0105947;0.0112329
159;calc iter;10;0.0870552;0.0860728;0.088157
159;calc total;1;0.883657;0.883657;0.883657
159;total;1;6.0678;6.0678;6.0678
169;initialize;1;4.05266;4.05266;4.05266
169;async;10;0.00594861;0.00323172;0.00760574
169;inner;10;0.0710181;0.0685885;0.0731272
169;wait;10;3.37416e-05;2.0877e-05;7.9358e-05
169;boundary;10;0.0106475;0.0101543;0.0108309
169;calc iter;10;0.0876494;0.0859958;0.0890934
169;calc total;1;0.883652;0.883652;0.883652
169;total;1;5.98173;5.98173;5.98173
170;initialize;1;4.05232;4.05232;4.05232
170;async;10;0.00495926;0.00294906;0.00683944
170;inner;10;0.0718614;0.0697208;0.0734491
170;wait;10;3.60624e-05;2.3206e-05;8.3949e-05
170;boundary;10;0.0107079;0.010356;0.0108618
170;calc iter;10;0.0875658;0.0864624;0.0888292
170;calc total;1;0.883655;0.883655;0.883655
170;total;1;5.98138;5.98138;5.98138
171;initialize;1;4.05245;4.05245;4.05245
171;async;10;0.00498166;0.00155628;0.00642684
171;inner;10;0.0711214;0.0695789;0.0725311
171;wait;10;4.51777e-05;2.2934e-05;9.4585e-05
171;boundary;10;0.0111655;0.0107107;0.0116116
171;calc iter;10;0.0873153;0.0853923;0.0889189
171;calc total;1;0.883657;0.883657;0.883657
171;total;1;5.98151;5.98151;5.98151
172;initialize;1;4.05226;4.05226;4.05226
172;async;10;0.00547516;0.00273519;0.00806314
172;inner;10;0.0710153;0.0691587;0.0729485
172;wait;10;5.18307e-05;2.1283e-05;0.000118586
172;boundary;10;0.0107985;0.0105312;0.0111594
172;calc iter;10;0.0873425;0.0855121;0.0888904
172;calc total;1;0.883653;0.883653;0.883653
172;total;1;5.98135;5.98135;5.98135
173;initialize;1;4.05228;4.05228;4.05228
173;async;10;0.0045499;0.0023659;0.00622359
173;inner;10;0.0720499;0.0701315;0.0736545
173;wait;10;4.58315e-05;2.6302e-05;0.000114602
173;boundary;10;0.0107093;0.0105614;0.0108803
173;calc iter;10;0.087356;0.0856396;0.0895556
173;calc total;1;0.883653;0.883653;0.883653
173;total;1;5.98133;5.98133;5.98133
174;initialize;1;4.0528;4.0528;4.0528
174;async;10;0.00512814;0.00298285;0.00623885
174;inner;10;0.0712453;0.0695157;0.0728601
174;wait;10;5.08876e-05;2.7693e-05;0.000130908
174;boundary;10;0.0107789;0.0105489;0.0112059
174;calc iter;10;0.0872046;0.086295;0.0884749
174;calc total;1;0.883651;0.883651;0.883651
174;total;1;5.9819;5.9819;5.9819
175;initialize;1;4.05235;4.05235;4.05235
175;async;10;0.00455656;0.00171255;0.00568491
175;inner;10;0.0711393;0.0689588;0.0731317
175;wait;10;6.97546e-05;4.1073e-05;0.000188823
175;boundary;10;0.0113085;0.0106886;0.0121792
175;calc iter;10;0.0870753;0.0857236;0.0885334
175;calc total;1;0.883655;0.883655;0.883655
175;total;1;5.98141;5.98141;5.98141
176;initialize;1;4.05209;4.05209;4.05209
176;async;10;0.00486372;0.00250552;0.00651086
176;inner;10;0.0714258;0.0695743;0.072982
176;wait;10;5.8708e-05;2.5777e-05;0.000176445
176;boundary;10;0.0108487;0.0106212;0.0112306
176;calc iter;10;0.0871985;0.086068;0.0893186
176;calc total;1;0.88365;0.88365;0.88365
176;total;1;5.98118;5.98118;5.98118
177;initialize;1;4.05224;4.05224;4.05224
177;async;10;0.00526656;0.00306941;0.00630855
177;inner;10;0.0709857;0.0690113;0.0725678
177;wait;10;5.51696e-05;3.019e-05;0.000152064
177;boundary;10;0.0108343;0.0106042;0.0115955
177;calc iter;10;0.087143;0.0858546;0.0885688
177;calc total;1;0.883653;0.883653;0.883653
177;total;1;5.98133;5.98133;5.98133
178;initialize;1;4.05223;4.05223;4.05223
178;async;10;0.00451692;0.00292681;0.00536816
178;inner;10;0.0716362;0.0693972;0.0733492
178;wait;10;5.11598e-05;2.4367e-05;0.000131631
178;boundary;10;0.0109103;0.0106309;0.0118347
178;calc iter;10;0.0871155;0.0858792;0.0879251
178;calc total;1;0.88365;0.88365;0.88365
178;total;1;5.98132;5.98132;5.98132
179;initialize;1;4.05246;4.05246;4.05246
179;async;10;0.00453464;0.0016939;0.00575914
179;inner;10;0.0706767;0.0681477;0.0725143
179;wait;10;7.60252e-05;4.7613e-05;0.00019007
179;boundary;10;0.0117403;0.0110626;0.0130608
179;calc iter;10;0.0870295;0.0855387;0.0883562
179;calc total;1;0.883653;0.883653;0.883653
179;total;1;5.98155;5.98155;5.98155
180;initialize;1;4.05228;4.05228;4.05228
180;async;10;0.00660771;0.00230981;0.00835687
180;inner;10;0.0693743;0.067404;0.0726727
180;wait;10;4.75395e-05;2.2647e-05;0.000155071
180;boundary;10;0.0104829;0.0100992;0.0105999
180;calc iter;10;0.0865138;0.0856766;0.0875332
180;calc total;1;0.883653;0.883653;0.883653
180;total;1;5.98136;5.98136;5.98136
181;initialize;1;4.05223;4.05223;4.05223
181;async;10;0.00667124;0.00299496;0.00844908
181;inner;10;0.0693259;0.0675808;0.0727454
181;wait;10;4.35251e-05;2.2339e-05;0.000138663
181;boundary;10;0.0105112;0.00998865;0.0106752
181;calc iter;10;0.0865531;0.0858321;0.0876294
181;calc total;1;0.883647;0.883647;0.883647
181;total;1;5.98132;5.98132;5.98132
182;initialize;1;4.05226;4.05226;4.05226
182;async;10;0.0059155;0.00295444;0.00745409
182;inner;10;0.0699314;0.068293;0.0730575
182;wait;10;4.57544e-05;2.474e-05;0.000127731
182;boundary;10;0.0105364;0.0102464;0.0107265
182;calc iter;10;0.0864301;0.0857009;0.0870731
182;calc total;1;0.883646;0.883646;0.883646
182;total;1;5.98134;5.98134;5.98134
183;initialize;1;4.05229;4.05229;4.05229
183;async;10;0.00559423;0.00172564;0.00767072
183;inner;10;0.0700076;0.0684157;0.0725759
183;wait;10;5.41166e-05;2.7457e-05;0.000150921
183;boundary;10;0.0106791;0.0104;0.0108595
183;calc iter;10;0.0863365;0.0853142;0.0874238
183;calc total;1;0.883649;0.883649;0.883649
183;total;1;5.98134;5.98134;5.98134
86;initialize;1;4.06202;4.06202;4.06202
86;async;10;0.00595735;0.0035015;0.00845273
86;inner;10;0.0692007;0.0661004;0.0743859
86;wait;10;5.10595e-05;2.5111e-05;0.000146934
86;boundary;10;0.0115701;0.00947105;0.0123682
86;calc iter;10;0.0867806;0.0837131;0.0893418
86;calc total;1;0.883654;0.883654;0.883654
86;total;1;5.98856;5.98856;5.98856
87;initialize;1;4.062;4.062;4.062
87;async;10;0.00568993;0.00179433;0.00858694
87;inner;10;0.0699151;0.0666851;0.0748238
87;wait;10;5.35525e-05;2.4377e-05;0.000186479
87;boundary;10;0.011119;0.00950349;0.0115058
87;calc iter;10;0.0867791;0.0848006;0.0884291
87;calc total;1;0.883656;0.883656;0.883656
87;total;1;5.98854;5.98854;5.98854
88;initialize;1;4.06205;4.06205;4.06205
88;async;10;0.00463145;0.00244179;0.00765949
88;inner;10;0.0699106;0.0672489;0.0744918
88;wait;10;6.8953e-05;3.1786e-05;0.000206127
88;boundary;10;0.0115533;0.0107744;0.0123163
88;calc iter;10;0.0861661;0.0852023;0.0878606
88;calc total;1;0.883656;0.883656;0.883656
88;total;1;5.98856;5.98856;5.98856
89;initialize;1;4.06209;4.06209;4.06209
89;async;10;0.00509255;0.00311184;0.00741231
89;inner;10;0.0697942;0.0670138;0.0740963
89;wait;10;5.86727e-05;3.0265e-05;0.000165151
89;boundary;10;0.0112234;0.0107469;0.0117922
89;calc iter;10;0.0861704;0.0850412;0.0881228
89;calc total;1;0.883658;0.883658;0.883658
89;total;1;5.9886;5.9886;5.9886
90;initialize;1;4.06209;4.06209;4.06209
90;async;10;0.00519411;0.00315809;0.00816389
90;inner;10;0.0698156;0.0667753;0.0742947
90;wait;10;5.88635e-05;3.1804e-05;0.000146322
90;boundary;10;0.011182;0.010799;0.0117204
90;calc iter;10;0.0862521;0.0841532;0.0888259
90;calc total;1;0.883654;0.883654;0.883654
90;total;1;5.9886;5.9886;5.9886
91;initialize;1;4.06207;4.06207;4.06207
91;async;10;0.0044928;0.00175862;0.0072048
91;inner;10;0.070227;0.0673323;0.0744245
91;wait;10;7.11459e-05;3.3542e-05;0.000248407
91;boundary;10;0.0114176;0.0108321;0.0119025
91;calc iter;10;0.0862102;0.0852193;0.0873248
91;calc total;1;0.883658;0.883658;0.883658
91;total;1;5.98859;5.98859;5.98859
92;initialize;1;4.05964;4.05964;4.05964
92;async;10;0.00359621;0.00228404;0.00532641
92;inner;10;0.0678954;0.0647688;0.0728183
92;wait;10;7.72341e-05;4.5107e-05;0.000192415
92;boundary;10;0.0140803;0.011349;0.0155774
92;calc iter;10;0.0856505;0.085085;0.0866226
92;calc total;1;0.883654;0.883654;0.883654
92;total;1;5.98618;5.98618;5.98618
93;initialize;1;4.06202;4.06202;4.06202
93;async;10;0.00390505;0.00216049;0.00597446
93;inner;10;0.0679917;0.0644835;0.0726902
93;wait;10;9.29596e-05;4.6477e-05;0.000263283
93;boundary;10;0.0136442;0.0111175;0.0155888
93;calc iter;10;0.0856352;0.0845931;0.0868051
93;calc total;1;0.883661;0.883661;0.883661
93;total;1;5.98854;5.98854;5.98854
94;initialize;1;4.06206;4.06206;4.06206
94;async;10;0.00382488;0.00255737;0.00559975
94;inner;10;0.0684523;0.064835;0.0735516
94;wait;10;7.62771e-05;4.5792e-05;0.000193136
94;boundary;10;0.0133044;0.0108009;0.0153959
94;calc iter;10;0.0856591;0.084089;0.0878464
94;calc total;1;0.883655;0.883655;0.883655
94;total;1;5.9886;5.9886;5.9886
95;initialize;1;4.06203;4.06203;4.06203
95;async;10;0.00352578;0.00168485;0.00640961
95;inner;10;0.0678439;0.0649791;0.0731011
95;wait;10;9.21039e-05;4.0607e-05;0.000293409
95;boundary;10;0.0142364;0.0114436;0.0157489
95;calc iter;10;0.0856998;0.0851586;0.0867052
95;calc total;1;0.88366;0.88366;0.88366
95;total;1;5.98854;5.98854;5.98854
41;initialize;1;4.12911;4.12911;4.12911
41;async;10;0.00489976;0.00342053;0.00720004
41;inner;10;0.0702887;0.0677585;0.0741092
41;wait;10;5.61589e-05;2.981e-05;0.000165465
41;boundary;10;0.0110511;0.0107885;0.0114202
41;calc iter;10;0.086297;0.0854483;0.0885917
41;calc total;1;0.883651;0.883651;0.883651
41;total;1;6.05775;6.05775;6.05775
42;initialize;1;4.12906;4.12906;4.12906
42;async;10;0.00457286;0.00276447;0.00641828
42;inner;10;0.0706011;0.0681589;0.0746562
42;wait;10;5.85733e-05;2.7848e-05;0.00017379
42;boundary;10;0.0110643;0.0107995;0.0114634
42;calc iter;10;0.0862983;0.0854372;0.0883969
42;calc total;1;0.883654;0.883654;0.883654
42;total;1;6.05771;6.05771;6.05771
43;initialize;1;4.12906;4.12906;4.12906
43;async;10;0.00378722;0.00185957;0.00621818
43;inner;10;0.0707323;0.0682231;0.074594
43;wait;10;6.14596e-05;2.4653e-05;0.000160222
43;boundary;10;0.0116327;0.0109532;0.0121543
43;calc iter;10;0.086215;0.0851157;0.0875696
43;calc total;1;0.883656;0.883656;0.883656
43;total;1;6.0577;6.0577;6.0577
44;initialize;1;4.12907;4.12907;4.12907
44;async;10;0.00317854;0.00191741;0.00438748
44;inner;10;0.0699369;0.0672532;0.0743577
44;wait;10;6.42254e-05;2.8463e-05;0.000180684
44;boundary;10;0.0127505;0.0107611;0.0140489
44;calc iter;10;0.0859315;0.085165;0.0877262
44;calc total;1;0.883651;0.883651;0.883651
44;total;1;6.05773;6.05773;6.05773
45;initialize;1;4.12392;4.12392;4.12392
45;async;10;0.00381162;0.00239746;0.00517756
45;inner;10;0.0688207;0.0661826;0.0730793
45;wait;10;8.97705e-05;4.2883e-05;0.000293685
45;boundary;10;0.0131608;0.0108772;0.0144615
45;calc iter;10;0.0858844;0.0846547;0.0873605
45;calc total;1;0.883654;0.883654;0.883654
45;total;1;6.05255;6.05255;6.05255
46;initialize;1;4.12549;4.12549;4.12549
46;async;10;0.0033967;0.00215234;0.0044883
46;inner;10;0.0693554;0.0663236;0.0737497
46;wait;10;7.17297e-05;3.6605e-05;0.000163451
46;boundary;10;0.0130237;0.0108396;0.0149844
46;calc iter;10;0.0858489;0.0848449;0.0878079
46;calc total;1;0.883648;0.883648;0.883648
46;total;1;6.05413;6.05413;6.05413
47;initialize;1;4.12907;4.12907;4.12907
47;async;10;0.0031844;0.00165338;0.00449593
47;inner;10;0.0679676;0.0649519;0.0724813
47;wait;10;9.64333e-05;4.3471e-05;0.000295564
47;boundary;10;0.014486;0.0119173;0.0161574
47;calc iter;10;0.085736;0.0851868;0.0863498
47;calc total;1;0.883654;0.883654;0.883654
47;total;1;6.05771;6.05771;6.05771
112;initialize;1;4.13411;4.13411;4.13411
112;async;10;0.00451825;0.00255956;0.00682634
112;inner;10;0.0705715;0.0683986;0.0749333
112;wait;10;5.77746e-05;3.2795e-05;0.000144676
112;boundary;10;0.0112256;0.0107838;0.0116301
112;calc iter;10;0.0863742;0.0854858;0.0884238
112;calc total;1;0.883654;0.883654;0.883654
112;total;1;6.05437;6.05437;6.05437
113;initialize;1;4.13413;4.13413;4.13413
113;async;10;0.00522584;0.00309595;0.00786611
113;inner;10;0.0702693;0.0681387;0.0745315
113;wait;10;5.34777e-05;2.6283e-05;0.000155131
113;boundary;10;0.0109942;0.0106277;0.0113612
113;calc iter;10;0.0865442;0.0853213;0.0885858
113;calc total;1;0.883656;0.883656;0.883656
113;total;1;6.05439;6.05439;6.05439
114;initialize;1;4.13415;4.13415;4.13415
114;async;10;0.00472066;0.00358815;0.00573643
114;inner;10;0.0702062;0.0681244;0.074149
114;wait;10;5.47638e-05;2.838e-05;0.000144671
114;boundary;10;0.0112329;0.0108193;0.0118352
114;calc iter;10;0.0862159;0.0850902;0.0887034
114;calc total;1;0.883654;0.883654;0.883654
114;total;1;6.05444;6.05444;6.05444
115;initialize;1;4.13075;4.13075;4.13075
115;async;10;0.00338484;0.00180586;0.00524031
115;inner;10;0.0709004;0.0690724;0.0749976
115;wait;10;6.55937e-05;3.1085e-05;0.000160345
115;boundary;10;0.0118221;0.0108238;0.0130623
115;calc iter;10;0.0861743;0.084955;0.0877876
115;calc total;1;0.883658;0.883658;0.883658
115;total;1;6.05103;6.05103;6.05103
116;initialize;1;4.13046;4.13046;4.13046
116;async;10;0.00320958;0.00176449;0.00513086
116;inner;10;0.0694266;0.0674855;0.0740997
116;wait;10;6.56294e-05;4.2522e-05;0.000144405
116;boundary;10;0.0132828;0.0108881;0.0142797
116;calc iter;10;0.085986;0.085;0.0875208
116;calc total;1;0.883657;0.883657;0.883657
116;total;1;6.05073;6.05073;6.05073
117;initialize;1;4.12911;4.12911;4.12911
117;async;10;0.00418561;0.00267423;0.00693965
117;inner;10;0.0687539;0.066866;0.0731296
117;wait;10;7.86162e-05;3.5396e-05;0.000232867
117;boundary;10;0.0130109;0.0109478;0.0139431
117;calc iter;10;0.0860306;0.0851538;0.0875506
117;calc total;1;0.883649;0.883649;0.883649
117;total;1;6.04936;6.04936;6.04936
118;initialize;1;4.13412;4.13412;4.13412
118;async;10;0.0037154;0.0028959;0.00499073
118;inner;10;0.0688151;0.0661102;0.0735996
118;wait;10;7.10927e-05;3.9945e-05;0.000161738
118;boundary;10;0.0132892;0.0108537;0.0150678
118;calc iter;10;0.0858928;0.0852399;0.087568
118;calc total;1;0.883648;0.883648;0.883648
118;total;1;6.05438;6.05438;6.05438
119;initialize;1;4.13409;4.13409;4.13409
119;async;10;0.00292711;0.0016865;0.00390697
119;inner;10;0.0680214;0.0650332;0.0728251
119;wait;10;9.59659e-05;5.2216e-05;0.000280883
119;boundary;10;0.0147104;0.0118092;0.017046
119;calc iter;10;0.0857566;0.0852701;0.0866043
119;calc total;1;0.88365;0.88365;0.88365
119;total;1;6.05438;6.05438;6.05438
63;initialize;1;4.09108;4.09108;4.09108
63;async;10;0.00451781;0.00183757;0.00658372
63;inner;10;0.0713389;0.0687813;0.0752081
63;wait;10;5.40134e-05;2.4853e-05;0.000149687
63;boundary;10;0.0112034;0.0101024;0.0116846
63;calc iter;10;0.0871157;0.0855005;0.0885418
63;calc total;1;0.883655;0.883655;0.883655
63;total;1;6.02034;6.02034;6.02034
64;initialize;1;4.09111;4.09111;4.09111
64;async;10;0.00309098;0.00184699;0.00509135
64;inner;10;0.0723979;0.0702058;0.075739
64;wait;10;4.73109e-05;2.6273e-05;0.000120466
64;boundary;10;0.0111393;0.0109327;0.0113935
64;calc iter;10;0.0866767;0.0858148;0.0894664
64;calc total;1;0.883653;0.883653;0.883653
64;total;1;6.02034;6.02034;6.02034
65;initialize;1;4.08828;4.08828;4.08828
65;async;10;0.00467167;0.00307602;0.00648856
65;inner;10;0.0707884;0.0685981;0.0743046
65;wait;10;5.84601e-05;3.1336e-05;0.000161646
65;boundary;10;0.0111146;0.0107858;0.0113937
65;calc iter;10;0.0866347;0.0858515;0.0886113
65;calc total;1;0.883656;0.883656;0.883656
65;total;1;6.01754;6.01754;6.01754
66;initialize;1;4.09108;4.09108;4.09108
66;async;10;0.00443717;0.0032631;0.00610006
66;inner;10;0.0709838;0.0687013;0.0745988
66;wait;10;6.26252e-05;2.9282e-05;0.000151516
66;boundary;10;0.0111329;0.010813;0.011497
66;calc iter;10;0.0866177;0.0856717;0.0888291
66;calc total;1;0.883654;0.883654;0.883654
66;total;1;6.02034;6.02034;6.02034
67;initialize;1;4.09108;4.09108;4.09108
67;async;10;0.00402964;0.00178871;0.00604597
67;inner;10;0.0711182;0.0690342;0.0741179
67;wait;10;7.10073e-05;3.6415e-05;0.000179631
67;boundary;10;0.0114151;0.0111281;0.0116376
67;calc iter;10;0.0866352;0.0861091;0.0875398
67;calc total;1;0.883657;0.883657;0.883657
67;total;1;6.02034;6.02034;6.02034
68;initialize;1;4.09111;4.09111;4.09111
68;async;10;0.00351273;0.00253473;0.00431842
68;inner;10;0.0696057;0.0670803;0.073136
68;wait;10;8.31858e-05;4.3357e-05;0.000262436
68;boundary;10;0.0130088;0.0111913;0.0147243
68;calc iter;10;0.0862118;0.0857947;0.087127
68;calc total;1;0.883654;0.883654;0.883654
68;total;1;6.02034;6.02034;6.02034
69;initialize;1;4.0911;4.0911;4.0911
69;async;10;0.00337646;0.00185756;0.00452747
69;inner;10;0.0694484;0.0668752;0.0735914
69;wait;10;6.88384e-05;4.1465e-05;0.00014302
69;boundary;10;0.0132869;0.0107608;0.0149122
69;calc iter;10;0.086182;0.0852027;0.0877717
69;calc total;1;0.883655;0.883655;0.883655
69;total;1;6.02033;6.02033;6.02033
70;initialize;1;4.0911;4.0911;4.0911
70;async;10;0.00334593;0.00229978;0.0044569
70;inner;10;0.0694176;0.0670957;0.0734656
70;wait;10;7.32681e-05;4.2738e-05;0.000189402
70;boundary;10;0.0133656;0.0108166;0.0149308
70;calc iter;10;0.0862041;0.0853602;0.0877977
70;calc total;1;0.883653;0.883653;0.883653
70;total;1;6.02034;6.02034;6.02034
71;initialize;1;4.09111;4.09111;4.09111
71;async;10;0.00307471;0.00177085;0.00485235
71;inner;10;0.0688773;0.0665635;0.0727865
71;wait;10;9.62226e-05;3.5799e-05;0.000303522
71;boundary;10;0.0141233;0.0117439;0.015165
71;calc iter;10;0.0861729;0.0855299;0.0866212
71;calc total;1;0.883658;0.883658;0.883658
71;total;1;6.02034;6.02034;6.02034
136;initialize;1;4.09718;4.09718;4.09718
136;async;10;0.00439163;0.00262791;0.00543373
136;inner;10;0.071255;0.0696988;0.0747644
136;wait;10;5.8531e-05;2.7412e-05;0.000152711
136;boundary;10;0.0110272;0.0108096;0.0112154
136;calc iter;10;0.0867336;0.0859812;0.0884073
136;calc total;1;0.883651;0.883651;0.883651
136;total;1;6.02375;6.02375;6.02375
137;initialize;1;4.09722;4.09722;4.09722
137;async;10;0.00522375;0.00347913;0.00635984
137;inner;10;0.0705515;0.0688812;0.074377
137;wait;10;5.17923e-05;2.6437e-05;0.000153982
137;boundary;10;0.0109602;0.0106606;0.0111629
137;calc iter;10;0.0867886;0.0857677;0.08886
137;calc total;1;0.883652;0.883652;0.883652
137;total;1;6.02374;6.02374;6.02374
138;initialize;1;4.09439;4.09439;4.09439
138;async;10;0.00408033;0.00294154;0.00539954
138;inner;10;0.0712453;0.0695845;0.0747518
138;wait;10;6.01604e-05;2.7073e-05;0.000180458
138;boundary;10;0.011218;0.0108907;0.0115442
138;calc iter;10;0.086605;0.0856463;0.0892786
138;calc total;1;0.883649;0.883649;0.883649
138;total;1;6.02094;6.02094;6.02094
139;initialize;1;4.09722;4.09722;4.09722
139;async;10;0.00330056;0.00181763;0.00446156
139;inner;10;0.0709635;0.0692014;0.0743626
139;wait;10;6.64747e-05;3.6431e-05;0.000208803
139;boundary;10;0.01206;0.0110213;0.0132188
139;calc iter;10;0.0863919;0.0849267;0.0875795
139;calc total;1;0.883654;0.883654;0.883654
139;total;1;6.02375;6.02375;6.02375
140;initialize;1;4.0972;4.0972;4.0972
140;async;10;0.00364355;0.00202145;0.0047844
140;inner;10;0.0695256;0.0679404;0.0733028
140;wait;10;8.27532e-05;4.6879e-05;0.000257428
140;boundary;10;0.0130447;0.0111752;0.0140068
140;calc iter;10;0.0862979;0.0854452;0.0872223
140;calc total;1;0.883647;0.883647;0.883647
140;total;1;6.02373;6.02373;6.02373
141;initialize;1;4.09477;4.09477;4.09477
141;async;10;0.00400404;0.00248587;0.00519699
141;inner;10;0.0697539;0.0680558;0.0733688
141;wait;10;7.30155e-05;4.1178e-05;0.00017367
141;boundary;10;0.0125109;0.0107961;0.0130054
141;calc iter;10;0.0863432;0.0857241;0.0876858
141;calc total;1;0.883649;0.883649;0.883649
141;total;1;6.02133;6.02133;6.02133
142;initialize;1;4.09726;4.09726;4.09726
142;async;10;0.00329561;0.00244003;0.00448082
142;inner;10;0.0699109;0.0677936;0.0739699
142;wait;10;7.55751e-05;4.9432e-05;0.000150483
142;boundary;10;0.0129429;0.0108003;0.0145079
142;calc iter;10;0.0862263;0.0851662;0.0880723
142;calc total;1;0.883646;0.883646;0.883646
142;total;1;6.02379;6.02379;6.02379
143;initialize;1;4.09722;4.09722;4.09722
143;async;10;0.00256541;0.00164751;0.0033995
143;inner;10;0.0689427;0.0664242;0.073023
143;wait;10;9.47448e-05;5.4993e-05;0.000290392
143;boundary;10;0.0144847;0.0117212;0.0167309
143;calc iter;10;0.0860891;0.0850098;0.086724
143;calc total;1;0.883652;0.883652;0.883652
143;total;1;6.02379;6.02379;6.02379
160;initialize;1;4.14106;4.14106;4.14106
160;async;10;0.00438094;0.00252095;0.00560453
160;inner;10;0.0714525;0.0698716;0.074617
160;wait;10;5.51494e-05;2.7927e-05;0.000147983
160;boundary;10;0.010981;0.0108521;0.0111601
160;calc iter;10;0.0868711;0.0862029;0.0882214
160;calc total;1;0.88365;0.88365;0.88365
160;total;1;6.06728;6.06728;6.06728
161;initialize;1;4.14129;4.14129;4.14129
161;async;10;0.00437198;0.00345573;0.00543083
161;inner;10;0.0715661;0.0701238;0.0749885
161;wait;10;5.22492e-05;2.8067e-05;0.00015153
161;boundary;10;0.0109265;0.0106844;0.0110158
161;calc iter;10;0.0869183;0.0860985;0.0894788
161;calc total;1;0.883651;0.883651;0.883651
161;total;1;6.06749;6.06749;6.06749
162;initialize;1;4.14107;4.14107;4.14107
162;async;10;0.00389504;0.00317509;0.00490921
162;inner;10;0.0715434;0.0701516;0.074638
162;wait;10;6.98265e-05;3.5001e-05;0.000193057
162;boundary;10;0.0112374;0.0108178;0.0115462
162;calc iter;10;0.0867473;0.0861512;0.0890732
162;calc total;1;0.883651;0.883651;0.883651
162;total;1;6.06727;6.06727;6.06727
163;initialize;1;4.14112;4.14112;4.14112
163;async;10;0.00290941;0.00176123;0.00447781
163;inner;10;0.0720748;0.0704785;0.0752873
163;wait;10;7.083e-05;3.2931e-05;0.00020508
163;boundary;10;0.0116576;0.0108739;0.0121865
163;calc iter;10;0.086714;0.0859248;0.0880794
163;calc total;1;0.883654;0.883654;0.883654
163;total;1;6.06731;6.06731;6.06731
164;initialize;1;4.14105;4.14105;4.14105
164;async;10;0.00314397;0.00223903;0.00398069
164;inner;10;0.0708766;0.0691748;0.0743206
164;wait;10;6.738e-05;4.3346e-05;0.000174564
164;boundary;10;0.0124358;0.0109191;0.0133646
164;calc iter;10;0.0865252;0.0858347;0.0878407
164;calc total;1;0.883651;0.883651;0.883651
164;total;1;6.06725;6.06725;6.06725
165;initialize;1;4.14105;4.14105;4.14105
165;async;10;0.00366738;0.0026021;0.00455307
165;inner;10;0.0703922;0.0688483;0.0737337
165;wait;10;7.99893e-05;4.1886e-05;0.000211585
165;boundary;10;0.0124001;0.0109297;0.0130468
165;calc iter;10;0.0865408;0.0855786;0.0878875
165;calc total;1;0.883653;0.883653;0.883653
165;total;1;6.06727;6.06727;6.06727
166;initialize;1;4.14157;4.14157;4.14157
166;async;10;0.00303129;0.00214336;0.00387489
166;inner;10;0.0699199;0.0680433;0.0740214
166;wait;10;7.3057e-05;4.933e-05;0.000144977
166;boundary;10;0.0134;0.0108544;0.0147046
166;calc iter;10;0.0864254;0.08585;0.0880646
166;calc total;1;0.883651;0.883651;0.883651
166;total;1;6.06776;6.06776;6.06776
167;initialize;1;4.14105;4.14105;4.14105
167;async;10;0.00259498;0.00165749;0.00345126
167;inner;10;0.0691183;0.067413;0.0727137
167;wait;10;9.60257e-05;3.4567e-05;0.000283172
167;boundary;10;0.0145446;0.0121856;0.0158228
167;calc iter;10;0.0863555;0.0854714;0.0868425
167;calc total;1;0.883652;0.883652;0.883652
167;total;1;6.06727;6.06727;6.06727
184;initialize;1;4.05224;4.05224;4.05224
184;async;10;0.00530192;0.00233304;0.00702025
184;inner;10;0.0701596;0.0686041;0.0728399
184;wait;10;5.03148e-05;2.361e-05;0.000118748
184;boundary;10;0.0106605;0.0105215;0.0107623
184;calc iter;10;0.0861736;0.0850822;0.0872
184;calc total;1;0.883649;0.883649;0.883649
184;total;1;5.98132;5.98132;5.98132
185;initialize;1;4.05235;4.05235;4.05235
185;async;10;0.00570342;0.00334286;0.007399
185;inner;10;0.0698641;0.068284;0.0724298
185;wait;10;4.93122e-05;2.6601e-05;0.000122137
185;boundary;10;0.0105857;0.010506;0.0106595
185;calc iter;10;0.0862037;0.0856647;0.0869715
185;calc total;1;0.883647;0.883647;0.883647
185;total;1;5.9814;5.9814;5.9814
186;initialize;1;4.05242;4.05242;4.05242
186;async;10;0.00543696;0.00303113;0.00724481
186;inner;10;0.0695758;0.0680248;0.0722938
186;wait;10;5.15703e-05;3.2049e-05;0.000148558
186;boundary;10;0.0109764;0.0104949;0.0113107
186;calc iter;10;0.0860424;0.0853401;0.0867177
186;calc total;1;0.883647;0.883647;0.883647
186;total;1;5.98149;5.98149;5.98149
187;initialize;1;4.05232;4.05232;4.05232
187;async;10;0.00477622;0.0016792;0.0064334
187;inner;10;0.0700192;0.0685977;0.0724623
187;wait;10;5.92959e-05;3.9766e-05;0.000151748
187;boundary;10;0.011173;0.0106393;0.011591
187;calc iter;10;0.0860293;0.0850657;0.0867251
187;calc total;1;0.88365;0.88365;0.88365
187;total;1;5.98135;5.98135;5.98135
188;initialize;1;4.04965;4.04965;4.04965
188;async;10;0.00499467;0.00230168;0.00651625
188;inner;10;0.0688281;0.0673323;0.0716602
188;wait;10;6.91167e-05;2.6849e-05;0.000252217
188;boundary;10;0.011971;0.0107845;0.0126159
188;calc iter;10;0.0858643;0.0850009;0.08709
188;calc total;1;0.883648;0.883648;0.883648
188;total;1;5.97873;5.97873;5.97873
189;initialize;1;4.05229;4.05229;4.05229
189;async;10;0.00510951;0.00232985;0.00666869
189;inner;10;0.0687097;0.0671798;0.071821
189;wait;10;7.57141e-05;3.7521e-05;0.000235114
189;boundary;10;0.0119754;0.0104976;0.0126377
189;calc iter;10;0.0858714;0.084117;0.0866705
189;calc total;1;0.883654;0.883654;0.883654
189;total;1;5.98133;5.98133;5.98133
190;initialize;1;4.04946;4.04946;4.04946
190;async;10;0.00463302;0.00265978;0.00619034
190;inner;10;0.068749;0.0668681;0.0721337
190;wait;10;7.64427e-05;4.5391e-05;0.00015499
190;boundary;10;0.0123533;0.0104963;0.0134619
190;calc iter;10;0.0858134;0.0844602;0.0867074
190;calc total;1;0.883649;0.883649;0.883649
190;total;1;5.97854;5.97854;5.97854
191;initialize;1;4.05246;4.05246;4.05246
191;async;10;0.00440236;0.00153546;0.00604672
191;inner;10;0.0680648;0.0661573;0.0714732
191;wait;10;9.47476e-05;4.8489e-05;0.000292299
191;boundary;10;0.0131804;0.0112256;0.0144298
191;calc iter;10;0.085744;0.0845299;0.0865627
191;calc total;1;0.883657;0.883657;0.883657
191;total;1;5.98149;5.98149;5.98149
DASH
InitEnergy=24000.00000
EndEnergy=22943.18829
DiffEnergy=-1056.81171
Matrixspec: 1300 x 1300 x 1300
Iterations: 10
# unit_id;function_name;num_calls;avg_runtime;min_runtime;max_runtime
0;initialize;1;3.72457;3.72457;3.72457
0;async;10;0.00345;0.00247;0.00550
0;inner;10;0.07309;0.07196;0.07559
0;wait;10;0.00004;0.00002;0.00008
0;boundary;10;0.01118;0.01090;0.01188
0;calc iter;10;0.08776;0.08627;0.08979
0;calc total;1;0.88567;0.88567;0.88567
0;total;1;5.63337;5.63337;5.63337
1;initialize;1;3.73657;3.73657;3.73657
1;async;10;0.0036328;0.00221545;0.00512438
1;inner;10;0.0732804;0.072149;0.0757447
1;wait;10;4.17766e-05;2.2398e-05;0.000107262
1;boundary;10;0.0110032;0.010712;0.0112467
1;calc iter;10;0.0879598;0.0866729;0.0907213
1;calc total;1;0.885673;0.885673;0.885673
1;total;1;5.64536;5.64536;5.64536
2;initialize;1;3.73749;3.73749;3.73749
2;async;10;0.00407779;0.00319643;0.00548746
2;inner;10;0.0727657;0.0719875;0.0759613
2;wait;10;4.33715e-05;2.2666e-05;0.000107333
2;boundary;10;0.0110755;0.0107285;0.0114227
2;calc iter;10;0.0879635;0.0870073;0.0905737
2;calc total;1;0.885666;0.885666;0.885666
2;total;1;5.64627;5.64627;5.64627
3;initialize;1;3.73555;3.73555;3.73555
3;async;10;0.00303657;0.00182143;0.00432197
3;inner;10;0.0725615;0.0714635;0.0750321
3;wait;10;5.91347e-05;4.1131e-05;0.000152866
3;boundary;10;0.0121307;0.0110714;0.0129815
3;calc iter;10;0.0877896;0.0865467;0.0889739
3;calc total;1;0.885676;0.885676;0.885676
3;total;1;5.64433;5.64433;5.64433
4;initialize;1;3.73621;3.73621;3.73621
4;async;10;0.00363429;0.00248662;0.00511471
4;inner;10;0.0729472;0.0716543;0.0749272
4;wait;10;5.67154e-05;3.2584e-05;0.000159094
4;boundary;10;0.011199;0.0108647;0.0118244
4;calc iter;10;0.0878387;0.0866962;0.088722
4;calc total;1;0.885668;0.885668;0.885668
4;total;1;5.64501;5.64501;5.64501
5;initialize;1;3.73469;3.73469;3.73469
5;async;10;0.00452879;0.00294894;0.00631693
5;inner;10;0.0726287;0.0718283;0.0752777
5;wait;10;4.68065e-05;2.4728e-05;0.000143605
5;boundary;10;0.0108442;0.0105506;0.0110793
5;calc iter;10;0.0880496;0.0866249;0.0892601
5;calc total;1;0.885674;0.885674;0.885674
5;total;1;5.64348;5.64348;5.64348
6;initialize;1;3.73403;3.73403;3.73403
6;async;10;0.00434571;0.00270989;0.00750419
6;inner;10;0.0721345;0.0706276;0.0745068
6;wait;10;6.02449e-05;2.5445e-05;0.000186853
6;boundary;10;0.0114525;0.010628;0.0132678
6;calc iter;10;0.0879944;0.0866468;0.0901362
6;calc total;1;0.885668;0.885668;0.885668
6;total;1;5.64282;5.64282;5.64282
7;initialize;1;3.74231;3.74231;3.74231
7;async;10;0.00304313;0.00187386;0.00484664
7;inner;10;0.0721109;0.0711122;0.0743356
7;wait;10;8.02628e-05;3.6111e-05;0.000256025
7;boundary;10;0.0125746;0.0112692;0.0133598
7;calc iter;10;0.0878103;0.086787;0.0893015
7;calc total;1;0.885675;0.885675;0.885675
7;total;1;5.6511;5.6511;5.6511
8;initialize;1;3.72865;3.72865;3.72865
8;async;10;0.00404802;0.00279103;0.0056574
8;inner;10;0.0728361;0.0720526;0.0750024
8;wait;10;4.50497e-05;2.196e-05;0.000122714
8;boundary;10;0.0109851;0.0108201;0.0112396
8;calc iter;10;0.0879157;0.0866827;0.0888473
8;calc total;1;0.885671;0.885671;0.885671
8;total;1;5.63745;5.63745;5.63745
9;initialize;1;3.7419;3.7419;3.7419
9;async;10;0.00420018;0.00332285;0.0054746
9;inner;10;0.0728698;0.0719255;0.075354
9;wait;10;3.71112e-05;2.0358e-05;0.000115674
9;boundary;10;0.0109393;0.0106395;0.0111312
9;calc iter;10;0.0880477;0.0871723;0.0896648
9;calc total;1;0.885675;0.885675;0.885675
9;total;1;5.65069;5.65069;5.65069
10;initialize;1;3.73841;3.73841;3.73841
10;async;10;0.00376814;0.0025963;0.00616365
10;inner;10;0.0730919;0.0722123;0.0752025
10;wait;10;4.64811e-05;2.0419e-05;0.000120835
10;boundary;10;0.0110095;0.0108465;0.0113075
10;calc iter;10;0.0879174;0.0865242;0.0895352
10;calc total;1;0.88567;0.88567;0.88567
10;total;1;5.6472;5.6472;5.6472
11;initialize;1;3.73029;3.73029;3.73029
11;async;10;0.00349116;0.00187351;0.0050492
11;inner;10;0.0726526;0.0716413;0.0747751
11;wait;10;6.12104e-05;3.4044e-05;0.000162305
11;boundary;10;0.011555;0.0111081;0.0123199
11;calc iter;10;0.0877615;0.0865604;0.0890308
11;calc total;1;0.885683;0.885683;0.885683
11;total;1;5.63908;5.63908;5.63908
12;initialize;1;3.74147;3.74147;3.74147
12;async;10;0.00577297;0.00267836;0.00683
12;inner;10;0.0698194;0.067985;0.0751517
12;wait;10;4.24039e-05;2.0502e-05;0.00012924
12;boundary;10;0.0114233;0.0103168;0.0119641
12;calc iter;10;0.0870597;0.0850058;0.0888735
12;calc total;1;0.885669;0.885669;0.885669
12;total;1;5.65024;5.65024;5.65024
13;initialize;1;3.7419;3.7419;3.7419
13;async;10;0.00465927;0.00311446;0.00531692
13;inner;10;0.0705265;0.0686166;0.0755451
13;wait;10;3.73783e-05;2.0021e-05;0.000114016
13;boundary;10;0.0119603;0.00986401;0.0129404
13;calc iter;10;0.0871849;0.0842036;0.0897448
13;calc total;1;0.885676;0.885676;0.885676
13;total;1;5.65068;5.65068;5.65068
14;initialize;1;3.73938;3.73938;3.73938
14;async;10;0.00583837;0.00353065;0.00753979
14;inner;10;0.0700962;0.0681184;0.0746852
14;wait;10;4.14239e-05;2.3365e-05;0.00011676
14;boundary;10;0.0110957;0.0103;0.011325
14;calc iter;10;0.0870736;0.0859848;0.0892839
14;calc total;1;0.885669;0.885669;0.885669
14;total;1;5.64817;5.64817;5.64817
15;initialize;1;3.74439;3.74439;3.74439
15;async;10;0.00279661;0.0017432;0.00555125
15;inner;10;0.0731692;0.0712269;0.076738
15;wait;10;3.54177e-05;2.0504e-05;9.5813e-05
15;boundary;10;0.0111766;0.00996292;0.0116491
15;calc iter;10;0.087179;0.0852335;0.0895302
15;calc total;1;0.885683;0.885683;0.885683
15;total;1;5.65318;5.65318;5.65318
16;initialize;1;3.72683;3.72683;3.72683
16;async;10;0.00461625;0.00264273;0.00607929
16;inner;10;0.0708501;0.069258;0.0746796
16;wait;10;4.61476e-05;2.4747e-05;0.000128108
16;boundary;10;0.01112;0.010837;0.0112836
16;calc iter;10;0.0866337;0.085098;0.0882898
16;calc total;1;0.885669;0.885669;0.885669
16;total;1;5.63559;5.63559;5.63559
17;initialize;1;3.72559;3.72559;3.72559
17;async;10;0.00518326;0.00306883;0.00657705
17;inner;10;0.0705686;0.0688913;0.0747806
17;wait;10;4.70529e-05;2.587e-05;0.000129445
17;boundary;10;0.0109651;0.010735;0.0110971
17;calc iter;10;0.0867654;0.0854584;0.0887795
17;calc total;1;0.885673;0.885673;0.885673
17;total;1;5.63437;5.63437;5.63437
18;initialize;1;3.73903;3.73903;3.73903
18;async;10;0.00405104;0.00263372;0.00551155
18;inner;10;0.0710889;0.0693968;0.0750381
18;wait;10;5.09667e-05;2.2122e-05;0.000122042
18;boundary;10;0.0114022;0.0107859;0.0118422
18;calc iter;10;0.0865944;0.0850874;0.0889921
18;calc total;1;0.885659;0.885659;0.885659
18;total;1;5.6478;5.6478;5.6478
72;initialize;1;3.71251;3.71251;3.71251
72;async;10;0.00333015;0.0017916;0.00563014
72;inner;10;0.0733095;0.0720326;0.0753206
72;wait;10;5.1548e-05;2.9003e-05;9.5397e-05
72;boundary;10;0.0113998;0.0106837;0.0131482
48;initialize;1;3.70842;3.70842;3.70842
48;async;10;0.00324209;0.00226473;0.00433407
48;inner;10;0.0735611;0.0722576;0.0754013
48;wait;10;5.44565e-05;3.0477e-05;0.000127218
48;boundary;10;0.0112652;0.0108781;0.0118666
48;calc iter;10;0.0881242;0.086629;0.0891643
48;calc total;1;0.885662;0.885662;0.885662
48;total;1;5.61968;5.61968;5.61968
24;initialize;1;3.71844;3.71844;3.71844
24;async;10;0.00347863;0.00212497;0.00623502
24;inner;10;0.0732904;0.0719433;0.0755604
24;wait;10;4.74768e-05;2.2907e-05;8.8011e-05
24;boundary;10;0.0111798;0.0108891;0.0117963
24;calc iter;10;0.0879975;0.0870064;0.0899234
24;calc total;1;0.885659;0.885659;0.885659
24;total;1;5.62913;5.62913;5.62913
96;initialize;1;3.69217;3.69217;3.69217
96;async;10;0.00440752;0.00118506;0.00639656
96;inner;10;0.0725794;0.0713275;0.0758649
96;wait;10;3.95561e-05;2.2109e-05;8.3081e-05
96;boundary;10;0.011015;0.0105515;0.0114478
96;calc iter;10;0.088043;0.084509;0.0899509
96;calc total;1;0.885662;0.885662;0.885662
96;total;1;5.60286;5.60286;5.60286
19;initialize;1;3.72797;3.72797;3.72797
19;async;10;0.00428915;0.00176542;0.00698223
19;inner;10;0.0708261;0.069027;0.0745366
19;wait;10;5.57345e-05;2.4114e-05;0.000165939
19;boundary;10;0.011459;0.0110933;0.0122445
19;calc iter;10;0.0866315;0.08537;0.0876648
19;calc total;1;0.885668;0.885668;0.885668
19;total;1;5.63675;5.63675;5.63675
49;initialize;1;3.71043;3.71043;3.71043
49;async;10;0.00370498;0.00257872;0.00628237
49;inner;10;0.0736053;0.0725556;0.0753693
49;wait;10;4.68002e-05;2.3165e-05;0.000135523
49;boundary;10;0.0109018;0.010695;0.0111613
49;calc iter;10;0.0882602;0.0868543;0.0898392
49;calc total;1;0.885673;0.885673;0.885673
49;total;1;5.62166;5.62166;5.62166
25;initialize;1;3.70884;3.70884;3.70884
25;async;10;0.00351573;0.00232434;0.00460208
25;inner;10;0.073517;0.0718655;0.0758983
25;wait;10;4.45468e-05;2.3298e-05;0.000121536
25;boundary;10;0.0110971;0.0107441;0.0116015
25;calc iter;10;0.0881758;0.0867517;0.0915124
25;calc total;1;0.885665;0.885665;0.885665
25;total;1;5.61951;5.61951;5.61951
97;initialize;1;3.69206;3.69206;3.69206
97;async;10;0.00573145;0.00294142;0.00781417
97;inner;10;0.0716426;0.0698955;0.0746307
97;wait;10;4.11962e-05;2.0828e-05;0.000124931
97;boundary;10;0.0108011;0.0103277;0.0109516
97;calc iter;10;0.0882179;0.0866153;0.0900718
97;calc total;1;0.885666;0.885666;0.885666
97;total;1;5.60273;5.60273;5.60273
20;initialize;1;3.73176;3.73176;3.73176
20;async;10;0.00377506;0.00213;0.00508293
20;inner;10;0.068882;0.0671894;0.0731755
20;wait;10;5.84465e-05;4.8527e-05;0.000105328
20;boundary;10;0.0135651;0.0114777;0.0142945
20;calc iter;10;0.086282;0.0850827;0.0871319
20;calc total;1;0.885659;0.885659;0.885659
20;total;1;5.64052;5.64052;5.64052
50;initialize;1;3.71039;3.71039;3.71039
50;async;10;0.00336902;0.00216624;0.00478871
50;inner;10;0.073845;0.0729881;0.0754901
50;wait;10;4.84355e-05;2.4974e-05;0.000123034
50;boundary;10;0.0110311;0.0107002;0.0117169
50;calc iter;10;0.0882948;0.0869207;0.0899403
50;calc total;1;0.885661;0.885661;0.885661
50;total;1;5.62162;5.62162;5.62162
26;initialize;1;3.71185;3.71185;3.71185
26;async;10;0.0038789;0.00280429;0.00530233
26;inner;10;0.073319;0.0723479;0.0752792
26;wait;10;5.43836e-05;2.458e-05;0.000189636
26;boundary;10;0.0109715;0.0107184;0.011065
26;calc iter;10;0.0882253;0.0870761;0.0893279
26;calc total;1;0.885659;0.885659;0.885659
26;total;1;5.62251;5.62251;5.62251
98;initialize;1;3.69205;3.69205;3.69205
98;async;10;0.00546314;0.00330862;0.00728621
98;inner;10;0.0715595;0.0702647;0.0746013
98;wait;10;4.10555e-05;2.41e-05;0.000120239
98;boundary;10;0.01091;0.0106726;0.0110805
98;calc iter;10;0.0879752;0.0862777;0.0891047
98;calc total;1;0.885659;0.885659;0.885659
98;total;1;5.60273;5.60273;5.60273
21;initialize;1;3.73338;3.73338;3.73338
21;async;10;0.00399125;0.0020042;0.00541765
21;inner;10;0.0696112;0.0676656;0.0742408
21;wait;10;6.05101e-05;3.6758e-05;0.000141005
21;boundary;10;0.0126851;0.0108265;0.0134522
21;calc iter;10;0.0863494;0.0851551;0.0880327
21;calc total;1;0.885665;0.885665;0.885665
21;total;1;5.64216;5.64216;5.64216
51;initialize;1;3.7104;3.7104;3.7104
51;async;10;0.0030161;0.00169699;0.00429356
51;inner;10;0.0730484;0.0715851;0.0746994
51;wait;10;7.86289e-05;3.8409e-05;0.000235699
51;boundary;10;0.0119821;0.0109581;0.0136553
51;calc iter;10;0.0881267;0.0870249;0.0894563
51;calc total;1;0.885668;0.885668;0.885668
51;total;1;5.62164;5.62164;5.62164
27;initialize;1;3.7141;3.7141;3.7141
27;async;10;0.00303891;0.0017173;0.00422965
27;inner;10;0.0728705;0.0719624;0.0748626
27;wait;10;6.94212e-05;3.9097e-05;0.000191309
27;boundary;10;0.0120191;0.0113662;0.012884
27;calc iter;10;0.0879992;0.0872638;0.0892148
27;calc total;1;0.885668;0.885668;0.885668
27;total;1;5.62476;5.62476;5.62476
99;initialize;1;3.69213;3.69213;3.69213
99;async;10;0.00435792;0.00168968;0.00588995
99;inner;10;0.0714837;0.0702912;0.0740633
99;wait;10;5.7565e-05;2.1886e-05;0.000181982
99;boundary;10;0.011722;0.0109468;0.0129051
99;calc iter;10;0.0876224;0.0868012;0.0882996
99;calc total;1;0.88567;0.88567;0.88567
99;total;1;5.60277;5.60277;5.60277
22;initialize;1;3.72893;3.72893;3.72893
22;async;10;0.00323261;0.00241526;0.00421487
22;inner;10;0.0690243;0.0668654;0.0737725
22;wait;10;7.49858e-05;4.4708e-05;0.000158054
22;boundary;10;0.0138415;0.0110001;0.0153457
22;calc iter;10;0.0861746;0.0850653;0.0877279
22;calc total;1;0.885658;0.885658;0.885658
22;total;1;5.63771;5.63771;5.63771
52;initialize;1;3.70572;3.70572;3.70572
52;async;10;0.00347366;0.00254222;0.00611392
52;inner;10;0.0737157;0.0724075;0.0751919
52;wait;10;6.03015e-05;2.7252e-05;0.000209579
52;boundary;10;0.0108826;0.0107804;0.0110936
52;calc iter;10;0.0881335;0.0872376;0.0895039
52;calc total;1;0.885661;0.885661;0.885661
52;total;1;5.61695;5.61695;5.61695
28;initialize;1;3.70425;3.70425;3.70425
28;async;10;0.00360504;0.00221507;0.00522018
28;inner;10;0.0733969;0.0719889;0.0749321
28;wait;10;5.99807e-05;2.4667e-05;0.000182342
28;boundary;10;0.0110712;0.0106572;0.0117612
28;calc iter;10;0.0881347;0.0865972;0.0891556
28;calc total;1;0.885657;0.885657;0.885657
28;total;1;5.61491;5.61491;5.61491
100;initialize;1;3.69214;3.69214;3.69214
100;async;10;0.00484269;0.0024134;0.0084193
100;inner;10;0.0714446;0.0703264;0.074093
100;wait;10;6.93449e-05;2.7336e-05;0.000211049
100;boundary;10;0.0114766;0.0108266;0.0129219
100;calc iter;10;0.0878343;0.086311;0.0909201
100;calc total;1;0.88566;0.88566;0.88566
100;total;1;5.60281;5.60281;5.60281
23;initialize;1;3.72725;3.72725;3.72725
23;async;10;0.00310966;0.00162354;0.00409936
23;inner;10;0.0687581;0.0661821;0.073003
23;wait;10;5.70512e-05;2.5995e-05;0.000106016
23;boundary;10;0.0141821;0.0120028;0.0160952
23;calc iter;10;0.0861085;0.0854965;0.0867378
23;calc total;1;0.885668;0.885668;0.885668
23;total;1;5.63601;5.63601;5.63601
53;initialize;1;3.71043;3.71043;3.71043
53;async;10;0.0037675;0.00293966;0.00697526
53;inner;10;0.0735557;0.0720966;0.0752312
53;wait;10;4.75117e-05;2.6221e-05;0.000131704
53;boundary;10;0.0108284;0.0106649;0.0109237
53;calc iter;10;0.0882003;0.0872163;0.0901208
53;calc total;1;0.885667;0.885667;0.885667
53;total;1;5.62166;5.62166;5.62166
29;initialize;1;3.7158;3.7158;3.7158
29;async;10;0.0037084;0.00281079;0.00571099
29;inner;10;0.073582;0.0725286;0.0754342
29;wait;10;4.71543e-05;2.2618e-05;0.000130903
29;boundary;10;0.0108259;0.0106316;0.0109671
29;calc iter;10;0.0881649;0.0871818;0.0898214
29;calc total;1;0.88567;0.88567;0.88567
29;total;1;5.62645;5.62645;5.62645
101;initialize;1;3.69209;3.69209;3.69209
101;async;10;0.00572221;0.00301593;0.00992977
101;inner;10;0.0714116;0.070117;0.0743249
101;wait;10;5.09302e-05;2.413e-05;0.000168941
101;boundary;10;0.0108453;0.0104714;0.0113361
101;calc iter;10;0.0880313;0.0864384;0.0913079
101;calc total;1;0.885666;0.885666;0.885666
101;total;1;5.60276;5.60276;5.60276
54;initialize;1;3.71042;3.71042;3.71042
54;async;10;0.0038493;0.0028936;0.00550862
54;inner;10;0.0733622;0.0724722;0.0750884
54;wait;10;5.88538e-05;2.8479e-05;0.000152258
54;boundary;10;0.0108827;0.0107242;0.0112461
54;calc iter;10;0.0881543;0.0867736;0.0892756
54;calc total;1;0.885659;0.885659;0.885659
54;total;1;5.62167;5.62167;5.62167
30;initialize;1;3.72009;3.72009;3.72009
30;async;10;0.00341625;0.00199073;0.00567814
30;inner;10;0.0736589;0.0724232;0.0756296
30;wait;10;5.15303e-05;2.2355e-05;0.000135993
30;boundary;10;0.0110301;0.010647;0.0118399
30;calc iter;10;0.088158;0.0862979;0.0901401
30;calc total;1;0.885662;0.885662;0.885662
30;total;1;5.63075;5.63075;5.63075
102;initialize;1;3.692;3.692;3.692
102;async;10;0.00516504;0.0034433;0.00651354
102;inner;10;0.0718469;0.0707797;0.0741414
102;wait;10;4.65316e-05;2.5369e-05;0.000125565
102;boundary;10;0.0108259;0.0107142;0.0109004
102;calc iter;10;0.0878858;0.0869547;0.0887352
102;calc total;1;0.885659;0.885659;0.885659
102;total;1;5.60268;5.60268;5.60268
55;initialize;1;3.71039;3.71039;3.71039
55;async;10;0.00284884;0.00185971;0.00418219
55;inner;10;0.0731235;0.0715847;0.0751257
55;wait;10;7.92527e-05;4.528e-05;0.000196849
55;boundary;10;0.0119834;0.011092;0.0133633
55;calc iter;10;0.0880366;0.0868399;0.0893423
55;calc total;1;0.88567;0.88567;0.88567
55;total;1;5.62164;5.62164;5.62164
31;initialize;1;3.71136;3.71136;3.71136
31;async;10;0.00301169;0.00189646;0.00517392
31;inner;10;0.0727281;0.0709632;0.0748912
31;wait;10;7.38835e-05;3.4961e-05;0.000199966
31;boundary;10;0.0121889;0.0110327;0.0141737
31;calc iter;10;0.0880045;0.0870052;0.0895628
31;calc total;1;0.885673;0.885673;0.885673
31;total;1;5.62201;5.62201;5.62201
103;initialize;1;3.69213;3.69213;3.69213
103;async;10;0.00438748;0.00181528;0.00579041
103;inner;10;0.0706223;0.0696348;0.073366
103;wait;10;9.42822e-05;3.9362e-05;0.00030541
103;boundary;10;0.0125015;0.0115534;0.0131258
103;calc iter;10;0.0876068;0.0865186;0.0889688
103;calc total;1;0.885669;0.885669;0.885669
103;total;1;5.60278;5.60278;5.60278
56;initialize;1;3.71041;3.71041;3.71041
56;async;10;0.00325423;0.00241164;0.0060581
56;inner;10;0.0739414;0.0724904;0.0759416
56;wait;10;4.08915e-05;2.3738e-05;0.00012249
56;boundary;10;0.0109599;0.0107407;0.0110565
56;calc iter;10;0.0881978;0.0871951;0.0902047
56;calc total;1;0.885659;0.885659;0.885659
56;total;1;5.62167;5.62167;5.62167
32;initialize;1;3.7099;3.7099;3.7099
32;async;10;0.00348889;0.00265756;0.00585628
32;inner;10;0.0735982;0.0723836;0.0753886
32;wait;10;5.62375e-05;2.2828e-05;0.000151692
32;boundary;10;0.0109479;0.0108759;0.01108
32;calc iter;10;0.0880927;0.0872464;0.0893322
32;calc total;1;0.885659;0.885659;0.885659
32;total;1;5.62058;5.62058;5.62058
104;initialize;1;3.69056;3.69056;3.69056
104;async;10;0.00441353;0.00244281;0.00647704
104;inner;10;0.0714887;0.0701194;0.0744055
104;wait;10;6.96212e-05;3.9529e-05;0.000149983
104;boundary;10;0.0116612;0.0109712;0.0124376
104;calc iter;10;0.0876343;0.0862702;0.0891341
104;calc total;1;0.885664;0.885664;0.885664
104;total;1;5.60125;5.60125;5.60125
57;initialize;1;3.71036;3.71036;3.71036
57;async;10;0.00343175;0.00276378;0.00512771
57;inner;10;0.0737231;0.0722106;0.0756509
57;wait;10;4.77371e-05;2.5968e-05;0.000133754
57;boundary;10;0.0109953;0.0107121;0.0115535
57;calc iter;10;0.0881992;0.0871013;0.0915955
57;calc total;1;0.885668;0.885668;0.885668
57;total;1;5.62161;5.62161;5.62161
33;initialize;1;3.71407;3.71407;3.71407
33;async;10;0.0041497;0.00334473;0.00669917
33;inner;10;0.0730026;0.071813;0.0749682
33;wait;10;5.20518e-05;2.4734e-05;0.000150135
33;boundary;10;0.0109302;0.0107739;0.011136
33;calc iter;10;0.088136;0.0869922;0.0899728
33;calc total;1;0.885665;0.885665;0.885665
33;total;1;5.62475;5.62475;5.62475
105;initialize;1;3.69212;3.69212;3.69212
105;async;10;0.00504326;0.00307616;0.00777701
105;inner;10;0.0717121;0.0706195;0.074308
105;wait;10;5.12575e-05;2.3535e-05;0.000152784
105;boundary;10;0.0109345;0.0107851;0.0113529
105;calc iter;10;0.0877426;0.086808;0.0895843
105;calc total;1;0.88567;0.88567;0.88567
105;total;1;5.60281;5.60281;5.60281
58;initialize;1;3.71043;3.71043;3.71043
58;async;10;0.00352177;0.0022754;0.00491627
58;inner;10;0.0734587;0.0724729;0.0750636
58;wait;10;5.31637e-05;2.685e-05;0.000139132
58;boundary;10;0.0110234;0.0108624;0.0113269
58;calc iter;10;0.0880585;0.0869903;0.0894099
58;calc total;1;0.885658;0.885658;0.885658
58;total;1;5.62167;5.62167;5.62167
34;initialize;1;3.7124;3.7124;3.7124
34;async;10;0.0033887;0.00198191;0.00465401
34;inner;10;0.0735186;0.0725197;0.0752915
34;wait;10;5.54413e-05;2.4866e-05;0.000158391
34;boundary;10;0.0110458;0.0108664;0.01133
34;calc iter;10;0.0880101;0.0869047;0.0895767
34;calc total;1;0.885658;0.885658;0.885658
34;total;1;5.62308;5.62308;5.62308
106;initialize;1;3.69204;3.69204;3.69204
106;async;10;0.00498334;0.00300385;0.00617044
106;inner;10;0.0717834;0.0707695;0.0744783
106;wait;10;4.94948e-05;2.6918e-05;0.000145311
106;boundary;10;0.0109566;0.010841;0.0112704
106;calc iter;10;0.0877741;0.0863034;0.0886538
106;calc total;1;0.885663;0.885663;0.885663
106;total;1;5.60273;5.60273;5.60273
59;initialize;1;3.71027;3.71027;3.71027
59;async;10;0.00300419;0.00195961;0.00419875
59;inner;10;0.0729245;0.0721153;0.0747205
59;wait;10;7.58985e-05;4.7937e-05;0.000199824
59;boundary;10;0.0119425;0.0113073;0.0128887
59;calc iter;10;0.0879491;0.0870621;0.0886651
59;calc total;1;0.885669;0.885669;0.885669
59;total;1;5.62152;5.62152;5.62152
120;initialize;1;3.70945;3.70945;3.70945
120;async;10;0.00384262;0.00200284;0.00576131
120;inner;10;0.0735516;0.0719586;0.0758432
120;wait;10;3.83158e-05;1.98e-05;8.9377e-05
120;boundary;10;0.0110116;0.0105365;0.0114265
120;calc iter;10;0.0884456;0.0867408;0.0899563
120;calc total;1;0.885662;0.885662;0.885662
120;total;1;5.61768;5.61768;5.61768
35;initialize;1;3.70561;3.70561;3.70561
35;async;10;0.0028005;0.00185175;0.00437607
35;inner;10;0.0732362;0.0717049;0.075316
35;wait;10;6.85281e-05;3.0747e-05;0.000168949
35;boundary;10;0.0118224;0.0109271;0.0129855
35;calc iter;10;0.087929;0.0869155;0.0890965
35;calc total;1;0.885667;0.885667;0.885667
35;total;1;5.61628;5.61628;5.61628
107;initialize;1;3.69204;3.69204;3.69204
107;async;10;0.00400404;0.00179246;0.00503713
107;inner;10;0.0719274;0.0708149;0.0749582
107;wait;10;7.2009e-05;3.5256e-05;0.000182034
107;boundary;10;0.0116582;0.0110044;0.0121305
107;calc iter;10;0.0876629;0.0861021;0.0884303
107;calc total;1;0.885673;0.885673;0.885673
107;total;1;5.60273;5.60273;5.60273
60;initialize;1;3.70357;3.70357;3.70357
60;async;10;0.00503502;0.00278469;0.00708987
60;inner;10;0.0710744;0.0678252;0.0750691
60;wait;10;5.26293e-05;2.2831e-05;0.000163063
60;boundary;10;0.0110907;0.00988092;0.0119144
60;calc iter;10;0.0872541;0.0846917;0.0888972
60;calc total;1;0.885657;0.885657;0.885657
60;total;1;5.61481;5.61481;5.61481
36;initialize;1;3.7051;3.7051;3.7051
36;async;10;0.00598225;0.00272716;0.00995591
36;inner;10;0.0701266;0.0663344;0.0745061
36;wait;10;5.35803e-05;2.6039e-05;0.000143148
36;boundary;10;0.010774;0.00941615;0.0111026
36;calc iter;10;0.086938;0.0855066;0.0881991
36;calc total;1;0.885658;0.885658;0.885658
36;total;1;5.61576;5.61576;5.61576
108;initialize;1;3.69205;3.69205;3.69205
108;async;10;0.0053715;0.00250598;0.00798228
108;inner;10;0.0703688;0.0678901;0.0742927
108;wait;10;5.14751e-05;2.4426e-05;0.000168043
108;boundary;10;0.0109921;0.0103654;0.0112469
108;calc iter;10;0.0867852;0.0858064;0.088035
108;calc total;1;0.885663;0.885663;0.885663
108;total;1;5.60273;5.60273;5.60273
61;initialize;1;3.705;3.705;3.705
61;async;10;0.00512523;0.00347012;0.00704221
61;inner;10;0.0708265;0.0675488;0.0751798
61;wait;10;5.06726e-05;2.5898e-05;0.000143018
61;boundary;10;0.0112256;0.0100011;0.0119235
61;calc iter;10;0.0872297;0.0846198;0.0898223
61;calc total;1;0.885672;0.885672;0.885672
61;total;1;5.61623;5.61623;5.61623
37;initialize;1;3.70477;3.70477;3.70477
37;async;10;0.00618526;0.00363696;0.00918666
37;inner;10;0.0697762;0.0661117;0.0740475
37;wait;10;5.32234e-05;2.5217e-05;0.000148705
37;boundary;10;0.010942;0.0093293;0.0114232
37;calc iter;10;0.0869582;0.0846545;0.0887403
37;calc total;1;0.885664;0.885664;0.885664
37;total;1;5.61544;5.61544;5.61544
109;initialize;1;3.69204;3.69204;3.69204
109;async;10;0.00514314;0.00323567;0.00700226
109;inner;10;0.0702589;0.0679241;0.0745649
109;wait;10;4.74457e-05;2.6077e-05;0.000135873
109;boundary;10;0.0114281;0.0100575;0.0120298
109;calc iter;10;0.0868792;0.0840897;0.0890273
109;calc total;1;0.88567;0.88567;0.88567
109;total;1;5.60273;5.60273;5.60273
62;initialize;1;3.71042;3.71042;3.71042
62;async;10;0.00527471;0.00311529;0.00707221
62;inner;10;0.0705845;0.0677463;0.0749598
62;wait;10;5.08957e-05;2.6157e-05;0.000163873
62;boundary;10;0.0111991;0.0103373;0.0115491
62;calc iter;10;0.0871108;0.0851832;0.0891351
62;calc total;1;0.885665;0.885665;0.885665
62;total;1;5.62166;5.62166;5.62166
38;initialize;1;3.71313;3.71313;3.71313
38;async;10;0.00614675;0.0028817;0.00844017
38;inner;10;0.0696584;0.066571;0.0742938
38;wait;10;5.07821e-05;2.4946e-05;0.00016994
38;boundary;10;0.0110459;0.0096329;0.0115131
38;calc iter;10;0.0869034;0.0846716;0.0881768
38;calc total;1;0.885656;0.885656;0.885656
38;total;1;5.62381;5.62381;5.62381
110;initialize;1;3.69204;3.69204;3.69204
110;async;10;0.00531796;0.0037634;0.007025
110;inner;10;0.0698378;0.0675333;0.074245
110;wait;10;4.51235e-05;2.2619e-05;0.000139242
110;boundary;10;0.0117264;0.00993301;0.0126741
110;calc iter;10;0.0869291;0.0839225;0.0893174
110;calc total;1;0.885662;0.885662;0.885662
110;total;1;5.60273;5.60273;5.60273
63;initialize;1;3.70657;3.70657;3.70657
63;async;10;0.00472791;0.00184668;0.00703668
63;inner;10;0.0711592;0.0681244;0.0748986
63;wait;10;6.23737e-05;3.4326e-05;0.000165209
63;boundary;10;0.0111039;0.0105244;0.0114501
63;calc iter;10;0.087055;0.0857248;0.0879913
63;calc total;1;0.885673;0.885673;0.885673
63;total;1;5.6178;5.6178;5.6178
39;initialize;1;3.70603;3.70603;3.70603
39;async;10;0.00522249;0.00182014;0.00827465
39;inner;10;0.0707912;0.0672312;0.075026
39;wait;10;5.70706e-05;2.6031e-05;0.000173523
39;boundary;10;0.0108294;0.00963788;0.0111193
39;calc iter;10;0.0869015;0.0851738;0.0880029
39;calc total;1;0.885666;0.885666;0.885666
39;total;1;5.6167;5.6167;5.6167
111;initialize;1;3.69201;3.69201;3.69201
111;async;10;0.00488732;0.0018058;0.00782452
111;inner;10;0.0708455;0.0681119;0.0745032
111;wait;10;5.21011e-05;2.4673e-05;0.000161969
111;boundary;10;0.0110374;0.0102705;0.011402
111;calc iter;10;0.0868238;0.085468;0.0877769
111;calc total;1;0.885674;0.885674;0.885674
111;total;1;5.6027;5.6027;5.6027
64;initialize;1;3.70251;3.70251;3.70251
64;async;10;0.00470721;0.00272096;0.00671416
64;inner;10;0.0710315;0.0687298;0.0747649
64;wait;10;5.21187e-05;2.6969e-05;0.0001375
64;boundary;10;0.0109975;0.0107753;0.0113188
64;calc iter;10;0.0867901;0.0854811;0.0884008
64;calc total;1;0.885668;0.885668;0.885668
64;total;1;5.61373;5.61373;5.61373
112;initialize;1;3.69208;3.69208;3.69208
112;async;10;0.00368062;0.0024903;0.00560258
112;inner;10;0.0712318;0.0690377;0.0747304
112;wait;10;5.27521e-05;2.9216e-05;0.000142364
112;boundary;10;0.0113316;0.0108479;0.0120567
112;calc iter;10;0.0862983;0.0852556;0.088312
112;calc total;1;0.885662;0.885662;0.885662
112;total;1;5.60274;5.60274;5.60274
72;calc iter;10;0.0880926;0.0870274;0.0896628
72;calc total;1;0.885669;0.885669;0.885669
72;total;1;5.62386;5.62386;5.62386
121;initialize;1;3.71027;3.71027;3.71027
121;async;10;0.00475942;0.00296159;0.00643141
121;inner;10;0.0726732;0.0710161;0.0751909
121;wait;10;4.35625e-05;2.125e-05;0.000162513
121;boundary;10;0.0110086;0.0104817;0.0116149
121;calc iter;10;0.0884865;0.0868148;0.0901785
121;calc total;1;0.885669;0.885669;0.885669
121;total;1;5.61849;5.61849;5.61849
73;initialize;1;3.71218;3.71218;3.71218
73;async;10;0.00365375;0.00201201;0.0057184
73;inner;10;0.073431;0.0725509;0.0751254
73;wait;10;4.8019e-05;2.2316e-05;0.000142355
73;boundary;10;0.0110064;0.0106362;0.0115809
73;calc iter;10;0.0881406;0.0862183;0.0900053
73;calc total;1;0.885674;0.885674;0.885674
73;total;1;5.62353;5.62353;5.62353
122;initialize;1;3.70756;3.70756;3.70756
122;async;10;0.00364269;0.0021863;0.00486277
122;inner;10;0.0735327;0.0720052;0.0758871
122;wait;10;4.41312e-05;2.3721e-05;0.00010691
122;boundary;10;0.0110708;0.0106785;0.0114925
122;calc iter;10;0.0882919;0.0870023;0.0914859
122;calc total;1;0.885661;0.885661;0.885661
122;total;1;5.6158;5.6158;5.6158
74;initialize;1;3.71252;3.71252;3.71252
74;async;10;0.00341951;0.00253391;0.00456912
74;inner;10;0.0737412;0.0728567;0.0757098
74;wait;10;3.72623e-05;2.1655e-05;0.000104846
74;boundary;10;0.0109799;0.0106462;0.0111573
74;calc iter;10;0.0881792;0.0871116;0.0901514
74;calc total;1;0.88567;0.88567;0.88567
74;total;1;5.62386;5.62386;5.62386
123;initialize;1;3.70556;3.70556;3.70556
123;async;10;0.00324697;0.00165902;0.00504693
123;inner;10;0.0731362;0.0725046;0.0749994
123;wait;10;5.65958e-05;2.545e-05;0.000150925
123;boundary;10;0.0115965;0.0109918;0.0128162
123;calc iter;10;0.0880377;0.0872822;0.089681
123;calc total;1;0.885671;0.885671;0.885671
123;total;1;5.61378;5.61378;5.61378
75;initialize;1;3.71251;3.71251;3.71251
75;async;10;0.00309562;0.00162507;0.00424157
75;inner;10;0.0735758;0.0725697;0.0750323
75;wait;10;7.06634e-05;2.9366e-05;0.000237766
75;boundary;10;0.0112683;0.0109865;0.0119752
75;calc iter;10;0.0880118;0.087237;0.088921
75;calc total;1;0.88568;0.88568;0.88568
75;total;1;5.62385;5.62385;5.62385
124;initialize;1;3.72021;3.72021;3.72021
124;async;10;0.00400181;0.00258715;0.00709203
124;inner;10;0.0727805;0.0714563;0.0750201
124;wait;10;5.90442e-05;2.6523e-05;0.000155337
124;boundary;10;0.0113838;0.0107272;0.0129992
124;calc iter;10;0.0882267;0.0868616;0.0910701
124;calc total;1;0.885659;0.885659;0.885659
124;total;1;5.62846;5.62846;5.62846
76;initialize;1;3.71252;3.71252;3.71252
76;async;10;0.00300434;0.00215645;0.00439946
76;inner;10;0.0735499;0.072196;0.075242
76;wait;10;6.58985e-05;3.7861e-05;0.000155541
76;boundary;10;0.0113016;0.0109068;0.012482
76;calc iter;10;0.0879232;0.0868967;0.0891228
76;calc total;1;0.88567;0.88567;0.88567
76;total;1;5.62386;5.62386;5.62386
125;initialize;1;3.72021;3.72021;3.72021
125;async;10;0.00369672;0.00234372;0.00641524
125;inner;10;0.0736068;0.072586;0.0759244
125;wait;10;4.78124e-05;2.4176e-05;0.000129907
125;boundary;10;0.0109425;0.0105887;0.0112946
125;calc iter;10;0.0882952;0.0866979;0.0906701
125;calc total;1;0.885674;0.885674;0.885674
125;total;1;5.62845;5.62845;5.62845
77;initialize;1;3.71244;3.71244;3.71244
77;async;10;0.00385022;0.0027209;0.00575018
77;inner;10;0.0732643;0.0726585;0.0748727
77;wait;10;5.62619e-05;2.5285e-05;0.000157822
77;boundary;10;0.0108925;0.010681;0.0112117
77;calc iter;10;0.0880647;0.0872244;0.0893809
77;calc total;1;0.885677;0.885677;0.885677
77;total;1;5.62378;5.62378;5.62378
126;initialize;1;3.71755;3.71755;3.71755
126;async;10;0.00324641;0.00250096;0.00389642
126;inner;10;0.0739321;0.0729005;0.0758333
126;wait;10;4.847e-05;2.8591e-05;0.000123039
126;boundary;10;0.010947;0.010903;0.0110057
126;calc iter;10;0.0881751;0.0872418;0.0903387
126;calc total;1;0.885667;0.885667;0.885667
126;total;1;5.62578;5.62578;5.62578
78;initialize;1;3.71254;3.71254;3.71254
78;async;10;0.00351886;0.00264708;0.00489075
78;inner;10;0.0736961;0.0729574;0.0753906
78;wait;10;4.55825e-05;2.3408e-05;0.00012805
78;boundary;10;0.0108772;0.0105608;0.0109827
78;calc iter;10;0.0881391;0.0872089;0.0899421
78;calc total;1;0.885669;0.885669;0.885669
78;total;1;5.62391;5.62391;5.62391
127;initialize;1;3.72022;3.72022;3.72022
127;async;10;0.00306929;0.00178145;0.00382921
127;inner;10;0.0727011;0.0717331;0.0748439
127;wait;10;7.83182e-05;3.0051e-05;0.000222114
79;initialize;1;3.71252;3.71252;3.71252
79;async;10;0.00350563;0.00177391;0.00466626
79;inner;10;0.0730503;0.0724594;0.0740754
79;wait;10;7.8109e-05;2.4252e-05;0.000235742
79;boundary;10;0.0113009;0.0109763;0.0117297
79;calc iter;10;0.0879365;0.08739;0.088505
79;calc total;1;0.885683;0.885683;0.885683
79;total;1;5.62386;5.62386;5.62386
127;boundary;10;0.0121428;0.0114561;0.0127854
127;calc iter;10;0.0879931;0.087396;0.0884987
127;calc total;1;0.885676;0.885676;0.885676
127;total;1;5.62845;5.62845;5.62845
80;initialize;1;3.7125;3.7125;3.7125
80;async;10;0.00322027;0.00262973;0.00470839
80;inner;10;0.0734567;0.0726659;0.0751407
80;wait;10;6.24146e-05;3.1817e-05;0.000156929
80;boundary;10;0.0111574;0.0109364;0.011781
80;calc iter;10;0.0878981;0.0871376;0.088991
80;calc total;1;0.885668;0.885668;0.885668
80;total;1;5.62386;5.62386;5.62386
128;initialize;1;3.7202;3.7202;3.7202
128;async;10;0.00340813;0.00260327;0.00551744
128;inner;10;0.0728541;0.0716445;0.0749057
128;wait;10;6.86568e-05;3.0986e-05;0.00019297
128;boundary;10;0.0116313;0.0110105;0.0126476
128;calc iter;10;0.0879634;0.0869472;0.0896251
128;calc total;1;0.885669;0.885669;0.885669
128;total;1;5.62845;5.62845;5.62845
81;initialize;1;3.71254;3.71254;3.71254
81;async;10;0.00324813;0.00215279;0.00476365
81;inner;10;0.0735184;0.0726755;0.0751502
81;wait;10;5.91408e-05;2.6801e-05;0.000153594
81;boundary;10;0.0110518;0.0107932;0.0114965
81;calc iter;10;0.0878784;0.0867973;0.0898079
81;calc total;1;0.885676;0.885676;0.885676
81;total;1;5.62388;5.62388;5.62388
129;initialize;1;3.71916;3.71916;3.71916
129;async;10;0.00353273;0.00243886;0.00613426
129;inner;10;0.0733886;0.0724015;0.0757021
129;wait;10;5.56144e-05;2.3689e-05;0.000141784
129;boundary;10;0.0110537;0.0108891;0.0116019
129;calc iter;10;0.0880321;0.0867544;0.090204
129;calc total;1;0.885672;0.885672;0.885672
129;total;1;5.6274;5.6274;5.6274
82;initialize;1;3.71252;3.71252;3.71252
82;async;10;0.00320667;0.00202152;0.00425164
82;inner;10;0.0735206;0.0725148;0.0753577
82;wait;10;5.12871e-05;2.3814e-05;0.000132412
82;boundary;10;0.0111047;0.010882;0.0115155
82;calc iter;10;0.0878846;0.086837;0.0899675
82;calc total;1;0.885661;0.885661;0.885661
82;total;1;5.62388;5.62388;5.62388
130;initialize;1;3.70895;3.70895;3.70895
130;async;10;0.00367486;0.00283405;0.00437314
130;inner;10;0.0732322;0.072248;0.0754252
130;wait;10;5.45537e-05;2.6545e-05;0.000166706
130;boundary;10;0.0110819;0.0109577;0.0115388
130;calc iter;10;0.0880447;0.0866575;0.0901064
130;calc total;1;0.885668;0.885668;0.885668
130;total;1;5.61718;5.61718;5.61718
83;initialize;1;3.7125;3.7125;3.7125
83;async;10;0.00237112;0.00176458;0.0035946
83;inner;10;0.0737818;0.0718287;0.0759478
83;wait;10;6.61889e-05;2.5178e-05;0.000222627
83;boundary;10;0.0115367;0.0109607;0.0133338
83;calc iter;10;0.0877571;0.0868505;0.0894751
83;calc total;1;0.885669;0.885669;0.885669
83;total;1;5.62386;5.62386;5.62386
131;initialize;1;3.72023;3.72023;3.72023
131;async;10;0.00285738;0.00179032;0.00369368
131;inner;10;0.0731017;0.0716219;0.0752013
131;wait;10;7.2952e-05;4.1746e-05;0.000196032
131;boundary;10;0.0118967;0.0113046;0.0127697
131;calc iter;10;0.08793;0.0867737;0.0884942
131;calc total;1;0.885674;0.885674;0.885674
131;total;1;5.62845;5.62845;5.62845
84;initialize;1;3.7124;3.7124;3.7124
84;async;10;0.00552074;0.0024261;0.00843924
84;inner;10;0.0702813;0.0674767;0.0746954
84;wait;10;5.51499e-05;2.3038e-05;0.000182618
84;boundary;10;0.0110336;0.00979371;0.0114198
84;calc iter;10;0.0868927;0.0857417;0.0887831
84;calc total;1;0.885662;0.885662;0.885662
84;total;1;5.62375;5.62375;5.62375
132;initialize;1;3.71574;3.71574;3.71574
132;async;10;0.00514739;0.00241495;0.00738834
132;inner;10;0.0709654;0.0683052;0.074726
132;wait;10;5.41508e-05;2.6043e-05;0.000175905
132;boundary;10;0.0109709;0.01023;0.0114119
132;calc iter;10;0.0871393;0.0857933;0.0882274
132;calc total;1;0.885666;0.885666;0.885666
132;total;1;5.62398;5.62398;5.62398
85;initialize;1;3.70499;3.70499;3.70499
85;async;10;0.00590536;0.00302948;0.00795844
85;inner;10;0.0695909;0.0672258;0.074307
85;wait;10;5.07279e-05;2.5885e-05;0.000152239
85;boundary;10;0.0113239;0.0099209;0.0118729
85;calc iter;10;0.0868727;0.0851361;0.088897
85;calc total;1;0.885669;0.885669;0.885669
85;total;1;5.61634;5.61634;5.61634
133;initialize;1;3.71897;3.71897;3.71897
133;async;10;0.0048497;0.00302176;0.00716954
133;inner;10;0.0710673;0.0686322;0.0748944
133;wait;10;5.00459e-05;2.6247e-05;0.000148821
133;boundary;10;0.011252;0.00981952;0.0119865
133;calc iter;10;0.0872206;0.0856518;0.088986
133;calc total;1;0.88567;0.88567;0.88567
133;total;1;5.62719;5.62719;5.62719
86;initialize;1;3.70818;3.70818;3.70818
86;async;10;0.0050349;0.0033835;0.00658034
86;inner;10;0.070079;0.0679478;0.0750558
86;wait;10;4.94259e-05;2.3896e-05;0.000145463
86;boundary;10;0.0117421;0.0097432;0.0124619
86;calc iter;10;0.0869069;0.084298;0.0897301
86;calc total;1;0.885661;0.885661;0.885661
86;total;1;5.61952;5.61952;5.61952
134;initialize;1;3.71617;3.71617;3.71617
134;async;10;0.00508448;0.00298756;0.00708557
134;inner;10;0.0705798;0.0681448;0.0749626
134;wait;10;4.91435e-05;2.6261e-05;0.000141874
134;boundary;10;0.0114902;0.0099063;0.0123506
134;calc iter;10;0.0872051;0.0851704;0.0890186
134;calc total;1;0.885666;0.885666;0.885666
134;total;1;5.62442;5.62442;5.62442
87;initialize;1;3.71238;3.71238;3.71238
87;async;10;0.00581487;0.00175665;0.00771154
87;inner;10;0.06986;0.0673649;0.0737515
87;wait;10;6.06495e-05;3.4607e-05;0.000207533
87;boundary;10;0.0110892;0.0102356;0.0113169
87;calc iter;10;0.0868264;0.0853517;0.0880961
87;calc total;1;0.885668;0.885668;0.885668
87;total;1;5.62375;5.62375;5.62375
135;initialize;1;3.71157;3.71157;3.71157
135;async;10;0.00492555;0.0018127;0.00745679
135;inner;10;0.0710795;0.0684336;0.0749332
135;wait;10;6.06054e-05;2.8261e-05;0.000187786
135;boundary;10;0.0110766;0.010318;0.0113935
135;calc iter;10;0.0871435;0.0857016;0.0879558
135;calc total;1;0.885673;0.885673;0.885673
135;total;1;5.6198;5.6198;5.6198
168;initialize;1;3.70407;3.70407;3.70407
168;async;10;0.00563493;0.00260753;0.00855715
168;inner;10;0.0712368;0.069825;0.0730532
168;wait;10;3.54486e-05;1.354e-05;8.9435e-05
168;boundary;10;0.0109704;0.0104343;0.0119156
168;calc iter;10;0.087879;0.086278;0.090445
168;calc total;1;0.885666;0.885666;0.885666
168;total;1;5.61535;5.61535;5.61535
144;initialize;1;3.68948;3.68948;3.68948
144;async;10;0.00335387;0.00124339;0.00624911
144;inner;10;0.0738239;0.0715972;0.0763647
144;wait;10;4.56787e-05;2.5121e-05;9.2452e-05
144;boundary;10;0.0113257;0.0105299;0.0120666
144;calc iter;10;0.0885507;0.0865845;0.0910938
144;calc total;1;0.885666;0.885666;0.885666
144;total;1;5.60062;5.60062;5.60062
169;initialize;1;3.69901;3.69901;3.69901
169;async;10;0.0057059;0.00309111;0.00818211
169;inner;10;0.071468;0.0699104;0.0729565
169;wait;10;4.12819e-05;2.1318e-05;0.000106829
169;boundary;10;0.0107007;0.0103722;0.0110621
169;calc iter;10;0.0879171;0.0864073;0.0899871
169;calc total;1;0.885672;0.885672;0.885672
169;total;1;5.61027;5.61027;5.61027
145;initialize;1;3.68593;3.68593;3.68593
145;async;10;0.00366443;0.00231376;0.00565632
145;inner;10;0.073711;0.0716676;0.0754871
145;wait;10;4.73927e-05;2.2282e-05;0.000137388
145;boundary;10;0.0111395;0.0105307;0.0119533
145;calc iter;10;0.088564;0.0868294;0.0904299
145;calc total;1;0.885678;0.885678;0.885678
145;total;1;5.59704;5.59704;5.59704
170;initialize;1;3.70606;3.70606;3.70606
170;async;10;0.00468301;0.00274462;0.00568299
170;inner;10;0.0723907;0.0713085;0.0735918
170;wait;10;3.94499e-05;2.1979e-05;8.4735e-05
170;boundary;10;0.0107039;0.0105214;0.0107821
170;calc iter;10;0.0878183;0.0861115;0.0886298
170;calc total;1;0.885666;0.885666;0.885666
170;total;1;5.61733;5.61733;5.61733
146;initialize;1;3.6895;3.6895;3.6895
146;async;10;0.003416;0.00218748;0.00480638
146;inner;10;0.0739804;0.0722734;0.0757039
146;wait;10;4.80309e-05;2.4093e-05;0.000124418
146;boundary;10;0.0109624;0.0107066;0.0110649
146;calc iter;10;0.088408;0.0877043;0.0900827
146;calc total;1;0.885666;0.885666;0.885666
146;total;1;5.60062;5.60062;5.60062
171;initialize;1;3.70581;3.70581;3.70581
171;async;10;0.00443411;0.00155233;0.00547576
171;inner;10;0.0718771;0.0712164;0.0733211
171;wait;10;4.6574e-05;2.1638e-05;9.7016e-05
171;boundary;10;0.0112395;0.010918;0.0115088
171;calc iter;10;0.0875988;0.0859687;0.0883731
171;calc total;1;0.885676;0.885676;0.885676
171;total;1;5.61708;5.61708;5.61708
147;initialize;1;3.6893;3.6893;3.6893
147;async;10;0.0027257;0.00162421;0.0041016
147;inner;10;0.0736227;0.0728478;0.0751181
147;wait;10;6.58446e-05;3.2527e-05;0.000159775
147;boundary;10;0.0117733;0.0111112;0.0123311
147;calc iter;10;0.0881889;0.0875414;0.088955
147;calc total;1;0.885675;0.885675;0.885675
147;total;1;5.60042;5.60042;5.60042
172;initialize;1;3.70632;3.70632;3.70632
172;async;10;0.00513265;0.00278845;0.00756118
172;inner;10;0.0718694;0.0708674;0.073172
172;wait;10;4.66346e-05;2.382e-05;0.000133862
172;boundary;10;0.0106629;0.0105053;0.0111052
172;calc iter;10;0.0877129;0.0864862;0.089639
172;calc total;1;0.885665;0.885665;0.885665
172;total;1;5.61758;5.61758;5.61758
148;initialize;1;3.6895;3.6895;3.6895
148;async;10;0.00349905;0.00258535;0.00559743
148;inner;10;0.0737497;0.0724179;0.0753135
148;wait;10;5.68829e-05;2.2513e-05;0.00019897
148;boundary;10;0.0109646;0.0107829;0.0113272
148;calc iter;10;0.0882717;0.0870637;0.0900721
148;calc total;1;0.885664;0.885664;0.885664
148;total;1;5.60062;5.60062;5.60062
173;initialize;1;3.70588;3.70588;3.70588
173;async;10;0.00513049;0.00267602;0.00695344
173;inner;10;0.071968;0.0710216;0.0732713
173;wait;10;4.4289e-05;2.3619e-05;0.000115778
173;boundary;10;0.0106178;0.0104205;0.0108762
173;calc iter;10;0.0877619;0.0862038;0.0892225
173;calc total;1;0.885674;0.885674;0.885674
173;total;1;5.61713;5.61713;5.61713
149;initialize;1;3.68947;3.68947;3.68947
149;async;10;0.00350102;0.00244636;0.00503251
149;inner;10;0.0739137;0.0726293;0.0756234
149;wait;10;4.99296e-05;2.5292e-05;0.000140468
149;boundary;10;0.0108479;0.0107101;0.0109426
149;calc iter;10;0.0883139;0.087028;0.0902045
149;calc total;1;0.885672;0.885672;0.885672
149;total;1;5.60061;5.60061;5.60061
174;initialize;1;3.70586;3.70586;3.70586
174;async;10;0.00534529;0.00319401;0.00645859
174;inner;10;0.0713024;0.0701902;0.0725676
174;wait;10;6.57215e-05;2.9617e-05;0.000194923
174;boundary;10;0.0108325;0.0105683;0.0112032
174;calc iter;10;0.0875472;0.0861243;0.0889192
174;calc total;1;0.885665;0.885665;0.885665
174;total;1;5.61713;5.61713;5.61713
150;initialize;1;3.68947;3.68947;3.68947
150;async;10;0.00352286;0.00286547;0.00428234
150;inner;10;0.0735811;0.0724717;0.0754504
150;wait;10;5.81645e-05;3.2307e-05;0.000150903
150;boundary;10;0.0109717;0.0108317;0.011203
150;calc iter;10;0.0881352;0.0871455;0.0898977
150;calc total;1;0.885663;0.885663;0.885663
150;total;1;5.60062;5.60062;5.60062
175;initialize;1;3.70031;3.70031;3.70031
175;async;10;0.00457123;0.00169178;0.00549277
175;inner;10;0.0712924;0.0703886;0.0727614
175;wait;10;7.77834e-05;4.0422e-05;0.000214434
175;boundary;10;0.0115576;0.0110053;0.0119848
175;calc iter;10;0.0875004;0.0856751;0.088441
175;calc total;1;0.885682;0.885682;0.885682
175;total;1;5.61154;5.61154;5.61154
151;initialize;1;3.68948;3.68948;3.68948
151;async;10;0.00278129;0.0018168;0.00350977
151;inner;10;0.0730152;0.0718023;0.0747197
151;wait;10;8.03759e-05;3.7039e-05;0.000240814
151;boundary;10;0.012088;0.0114372;0.0128942
151;calc iter;10;0.0879663;0.08685;0.0885914
151;calc total;1;0.885674;0.885674;0.885674
151;total;1;5.60061;5.60061;5.60061
176;initialize;1;3.69677;3.69677;3.69677
176;async;10;0.00461262;0.0025648;0.00663253
176;inner;10;0.0721716;0.0711135;0.0734859
176;wait;10;4.9429e-05;2.3914e-05;0.000121298
176;boundary;10;0.0107618;0.0106534;0.0110225
176;calc iter;10;0.0875966;0.0857185;0.0892854
176;calc total;1;0.885666;0.885666;0.885666
176;total;1;5.60804;5.60804;5.60804
152;initialize;1;3.68949;3.68949;3.68949
152;async;10;0.00301229;0.00205381;0.00505512
152;inner;10;0.0737944;0.0723571;0.0752526
152;wait;10;6.5199e-05;2.5458e-05;0.000218585
152;boundary;10;0.0111605;0.0109131;0.0121218
152;calc iter;10;0.0880338;0.0865803;0.0894065
152;calc total;1;0.885665;0.885665;0.885665
152;total;1;5.60061;5.60061;5.60061
177;initialize;1;3.70005;3.70005;3.70005
177;async;10;0.00521236;0.00320828;0.00644289
177;inner;10;0.0716023;0.0704647;0.0731699
177;wait;10;5.31536e-05;2.4004e-05;0.000140785
177;boundary;10;0.0106904;0.0105614;0.011147
177;calc iter;10;0.0875599;0.0858519;0.0889578
177;calc total;1;0.885677;0.885677;0.885677
177;total;1;5.61132;5.61132;5.61132
153;initialize;1;3.68947;3.68947;3.68947
153;async;10;0.0032009;0.00241732;0.00388631
153;inner;10;0.0737706;0.0724702;0.0755167
153;wait;10;5.08591e-05;2.3392e-05;0.000141335
153;boundary;10;0.0110442;0.0108509;0.0116748
153;calc iter;10;0.0880679;0.0867898;0.0901865
153;calc total;1;0.885671;0.885671;0.885671
153;total;1;5.60061;5.60061;5.60061
178;initialize;1;3.70138;3.70138;3.70138
178;async;10;0.00478471;0.00313114;0.00577378
178;inner;10;0.07211;0.0713442;0.0734715
178;wait;10;4.16132e-05;2.2649e-05;0.000119414
178;boundary;10;0.0107119;0.0106431;0.0108407
178;calc iter;10;0.0876496;0.0865213;0.0884817
178;calc total;1;0.885666;0.885666;0.885666
178;total;1;5.61266;5.61266;5.61266
154;initialize;1;3.68943;3.68943;3.68943
154;async;10;0.00311821;0.00232609;0.00386372
154;inner;10;0.073887;0.0728222;0.0759946
154;wait;10;4.87284e-05;2.5365e-05;0.000125795
154;boundary;10;0.0110448;0.010893;0.0114748
154;calc iter;10;0.0881003;0.0866701;0.0907924
154;calc total;1;0.885663;0.885663;0.885663
154;total;1;5.60057;5.60057;5.60057
179;initialize;1;3.70459;3.70459;3.70459
179;async;10;0.00446085;0.00170433;0.00593536
179;inner;10;0.0721356;0.0709912;0.0732625
179;wait;10;6.0777e-05;3.1375e-05;0.000154466
179;boundary;10;0.0109012;0.0106303;0.011199
179;calc iter;10;0.0875598;0.0859679;0.0890841
179;calc total;1;0.885674;0.885674;0.885674
179;total;1;5.61587;5.61587;5.61587
155;initialize;1;3.68798;3.68798;3.68798
155;async;10;0.00263186;0.00188161;0.00363421
155;inner;10;0.0738395;0.0724946;0.0748534
155;wait;10;6.81497e-05;4.2584e-05;0.000174696
155;boundary;10;0.0114795;0.0109905;0.012191
155;calc iter;10;0.0880203;0.0868623;0.089358
155;calc total;1;0.885672;0.885672;0.885672
155;total;1;5.59912;5.59912;5.59912
180;initialize;1;3.70279;3.70279;3.70279
180;async;10;0.00598045;0.00217746;0.00867623
180;inner;10;0.0701871;0.0676682;0.0733208
180;wait;10;4.8923e-05;2.1637e-05;0.000155286
180;boundary;10;0.0104971;0.0100068;0.0106633
180;calc iter;10;0.086715;0.0853646;0.0879191
180;calc total;1;0.885666;0.885666;0.885666
180;total;1;5.61404;5.61404;5.61404
156;initialize;1;3.68952;3.68952;3.68952
156;async;10;0.00446701;0.00273276;0.00591413
156;inner;10;0.0718194;0.0695967;0.0752153
156;wait;10;4.95274e-05;2.5031e-05;0.000164775
156;boundary;10;0.0110557;0.0103772;0.0114242
156;calc iter;10;0.087393;0.0856886;0.0890401
156;calc total;1;0.885663;0.885663;0.885663
156;total;1;5.60065;5.60065;5.60065
181;initialize;1;3.6977;3.6977;3.6977
181;async;10;0.00622765;0.0027658;0.00852905
181;inner;10;0.0699808;0.0677316;0.0728322
181;wait;10;4.33673e-05;2.3778e-05;0.000135999
181;boundary;10;0.0104616;0.00997738;0.0106322
181;calc iter;10;0.0867148;0.0859179;0.087716
181;calc total;1;0.885671;0.885671;0.885671
181;total;1;5.60894;5.60894;5.60894
157;initialize;1;3.68946;3.68946;3.68946
157;async;10;0.00479671;0.00351913;0.00594784
157;inner;10;0.0712932;0.0695413;0.0748099
157;wait;10;5.03416e-05;2.3841e-05;0.00015403
157;boundary;10;0.0112673;0.0104;0.0119896
157;calc iter;10;0.0874092;0.085985;0.0895981
157;calc total;1;0.885675;0.885675;0.885675
157;total;1;5.60061;5.60061;5.60061
182;initialize;1;3.70597;3.70597;3.70597
182;async;10;0.00623736;0.00281225;0.00859919
182;inner;10;0.0699467;0.0678136;0.0734152
182;wait;10;4.14611e-05;2.1556e-05;0.000120493
182;boundary;10;0.0105487;0.00981345;0.0107509
182;calc iter;10;0.0867755;0.0856991;0.0878858
182;calc total;1;0.885665;0.885665;0.885665
182;total;1;5.61723;5.61723;5.61723
158;initialize;1;3.68948;3.68948;3.68948
158;async;10;0.00435596;0.00365767;0.00538021
158;inner;10;0.0714775;0.0695348;0.0748345
158;wait;10;5.04034e-05;2.4954e-05;0.000147553
183;initialize;1;3.70131;3.70131;3.70131
183;async;10;0.00577767;0.0017406;0.00888822
183;inner;10;0.0702491;0.0677292;0.0732145
183;wait;10;5.86628e-05;2.7862e-05;0.000165649
183;boundary;10;0.0106082;0.0101575;0.0108122
183;calc iter;10;0.086695;0.0853434;0.08774
183;calc total;1;0.885675;0.885675;0.885675
183;total;1;5.61256;5.61256;5.61256
158;boundary;10;0.0115565;0.0103445;0.0122854
158;calc iter;10;0.0874418;0.0852858;0.0896344
158;calc total;1;0.885667;0.885667;0.885667
158;total;1;5.60062;5.60062;5.60062
40;initialize;1;3.71746;3.71746;3.71746
40;async;10;0.00515562;0.00271448;0.00666137
40;inner;10;0.0698203;0.0670811;0.0733384
40;wait;10;5.83495e-05;2.5299e-05;0.000177047
40;boundary;10;0.0112573;0.0108191;0.0121733
40;calc iter;10;0.0862934;0.0851922;0.0876401
40;calc total;1;0.885662;0.885662;0.885662
40;total;1;5.62814;5.62814;5.62814
41;initialize;1;3.70636;3.70636;3.70636
41;async;10;0.00549314;0.0036004;0.00637194
41;inner;10;0.0697331;0.0673673;0.0742132
41;wait;10;5.23809e-05;2.5251e-05;0.00014
41;boundary;10;0.0111204;0.0108036;0.0114381
41;calc iter;10;0.0864006;0.0844248;0.0887823
41;calc total;1;0.885669;0.885669;0.885669
41;total;1;5.61703;5.61703;5.61703
42;initialize;1;3.70266;3.70266;3.70266
42;async;10;0.00462821;0.00290693;0.00647589
42;inner;10;0.0705194;0.0678119;0.0744316
42;wait;10;6.08199e-05;3.1598e-05;0.000155276
42;boundary;10;0.0111799;0.0107851;0.0115831
42;calc iter;10;0.0863898;0.0858116;0.0883238
42;calc total;1;0.885662;0.885662;0.885662
42;total;1;5.61332;5.61332;5.61332
43;initialize;1;3.70921;3.70921;3.70921
43;async;10;0.0039985;0.00176595;0.00676873
43;inner;10;0.0703081;0.0676656;0.0744938
43;wait;10;6.74515e-05;3.4321e-05;0.000175376
43;boundary;10;0.0119698;0.0108205;0.0126551
43;calc iter;10;0.0863453;0.0856102;0.087258
43;calc total;1;0.885672;0.885672;0.885672
43;total;1;5.61987;5.61987;5.61987
44;initialize;1;3.70594;3.70594;3.70594
44;async;10;0.00415629;0.00256839;0.00521564
44;inner;10;0.0683195;0.0650578;0.0723336
44;wait;10;7.68498e-05;3.7624e-05;0.000214652
44;boundary;10;0.013355;0.0113012;0.0149594
44;calc iter;10;0.0859089;0.0851275;0.0865542
44;calc total;1;0.88566;0.88566;0.88566
44;total;1;5.6166;5.6166;5.6166
45;initialize;1;3.70262;3.70262;3.70262
45;async;10;0.00459968;0.00320045;0.00535224
45;inner;10;0.0690584;0.0658892;0.0732436
45;wait;10;6.9139e-05;3.6689e-05;0.000163191
45;boundary;10;0.012306;0.0107426;0.0141032
45;calc iter;10;0.0860346;0.0851467;0.0873527
45;calc total;1;0.885669;0.885669;0.885669
45;total;1;5.61329;5.61329;5.61329
46;initialize;1;3.70472;3.70472;3.70472
46;async;10;0.00384164;0.00218674;0.00477571
46;inner;10;0.0686126;0.0652597;0.0730275
46;wait;10;8.96345e-05;3.4061e-05;0.000283616
46;boundary;10;0.0133657;0.0109903;0.0149829
46;calc iter;10;0.0859109;0.0849051;0.0869683
46;calc total;1;0.88566;0.88566;0.88566
46;total;1;5.61539;5.61539;5.61539
47;initialize;1;3.71703;3.71703;3.71703
47;async;10;0.00309909;0.00173621;0.00466547
47;inner;10;0.0677207;0.0645683;0.0725436
47;wait;10;9.57646e-05;3.4208e-05;0.000287547
47;boundary;10;0.0149083;0.0117068;0.0160537
47;calc iter;10;0.0858252;0.0853233;0.0865554
47;calc total;1;0.885678;0.885678;0.885678
47;total;1;5.62769;5.62769;5.62769
65;initialize;1;3.70156;3.70156;3.70156
65;async;10;0.00374689;0.00321185;0.00528999
65;inner;10;0.0719409;0.069604;0.0756456
65;wait;10;5.21419e-05;2.7355e-05;0.000141342
65;boundary;10;0.011095;0.0108372;0.011354
65;calc iter;10;0.0868366;0.0854554;0.0903347
65;calc total;1;0.885674;0.885674;0.885674
65;total;1;5.61278;5.61278;5.61278
66;initialize;1;3.71043;3.71043;3.71043
66;async;10;0.00449003;0.00297796;0.00537239
66;inner;10;0.0707968;0.0683605;0.074212
66;wait;10;6.99104e-05;3.3167e-05;0.00018766
66;boundary;10;0.011261;0.0107704;0.0117045
66;calc iter;10;0.0866189;0.0854831;0.0881502
66;calc total;1;0.885668;0.885668;0.885668
66;total;1;5.62165;5.62165;5.62165
67;initialize;1;3.709;3.709;3.709
67;async;10;0.00372738;0.00175134;0.005443
67;inner;10;0.0704301;0.0681784;0.0738181
67;wait;10;9.18753e-05;3.9051e-05;0.000297563
67;boundary;10;0.0122914;0.0113096;0.0128276
67;calc iter;10;0.086542;0.0859065;0.087179
67;calc total;1;0.885676;0.885676;0.885676
67;total;1;5.62023;5.62023;5.62023
68;initialize;1;3.71042;3.71042;3.71042
68;async;10;0.0037119;0.00246598;0.00487203
68;inner;10;0.0698794;0.066901;0.0741044
68;wait;10;7.25782e-05;3.5213e-05;0.000185498
68;boundary;10;0.0126263;0.01088;0.0144616
68;calc iter;10;0.0862916;0.084913;0.0876385
68;calc total;1;0.885668;0.885668;0.885668
68;total;1;5.62165;5.62165;5.62165
69;initialize;1;3.70305;3.70305;3.70305
69;async;10;0.00417796;0.0028064;0.00496254
69;inner;10;0.0701449;0.0671311;0.0742191
69;wait;10;7.37946e-05;4.0271e-05;0.000171624
69;boundary;10;0.0119678;0.0107392;0.0137351
69;calc iter;10;0.0863661;0.0849182;0.088284
69;calc total;1;0.885675;0.885675;0.885675
69;total;1;5.61427;5.61427;5.61427
70;initialize;1;3.70431;3.70431;3.70431
70;async;10;0.00318641;0.00270152;0.00358762
70;inner;10;0.0695495;0.066594;0.0738172
70;wait;10;8.2957e-05;5.3559e-05;0.000195359
70;boundary;10;0.0134326;0.0108903;0.0150695
70;calc iter;10;0.0862529;0.0853081;0.0877621
70;calc total;1;0.885668;0.885668;0.885668
70;total;1;5.61554;5.61554;5.61554
71;initialize;1;3.70498;3.70498;3.70498
71;async;10;0.00252693;0.00167921;0.00343778
71;inner;10;0.0683946;0.0658991;0.0730163
71;wait;10;0.000104957;5.8228e-05;0.00029954
71;boundary;10;0.0151372;0.0117498;0.0162923
71;calc iter;10;0.0861655;0.0854785;0.0867723
71;calc total;1;0.885676;0.885676;0.885676
71;total;1;5.61621;5.61621;5.61621
113;initialize;1;3.69207;3.69207;3.69207
113;async;10;0.00505072;0.00321617;0.00645096
113;inner;10;0.0703453;0.0682583;0.0737941
113;wait;10;5.72966e-05;3.0769e-05;0.000175845
113;boundary;10;0.0109788;0.0107712;0.0112051
113;calc iter;10;0.0864332;0.0853263;0.0881012
113;calc total;1;0.885678;0.885678;0.885678
113;total;1;5.60272;5.60272;5.60272
114;initialize;1;3.69205;3.69205;3.69205
114;async;10;0.00493003;0.00358315;0.00658065
114;inner;10;0.0705697;0.0684555;0.0742124
114;wait;10;5.39968e-05;2.6208e-05;0.0001393
114;boundary;10;0.0109462;0.0108419;0.0110596
114;calc iter;10;0.0865013;0.0851971;0.0889352
114;calc total;1;0.885662;0.885662;0.885662
114;total;1;5.60272;5.60272;5.60272
115;initialize;1;3.69206;3.69206;3.69206
115;async;10;0.00370961;0.00178002;0.00593676
115;inner;10;0.0710413;0.0688907;0.0743868
115;wait;10;6.65903e-05;3.4397e-05;0.000178764
115;boundary;10;0.0114761;0.0109365;0.0120997
115;calc iter;10;0.0862951;0.0855837;0.0873602
115;calc total;1;0.885672;0.885672;0.885672
115;total;1;5.60274;5.60274;5.60274
116;initialize;1;3.69204;3.69204;3.69204
116;async;10;0.00283578;0.00202143;0.00418272
116;inner;10;0.0698958;0.0672666;0.0740328
116;wait;10;6.03262e-05;3.5133e-05;0.000113536
116;boundary;10;0.0131851;0.0109335;0.01481
116;calc iter;10;0.0859788;0.0852269;0.0874402
116;calc total;1;0.885663;0.885663;0.885663
116;total;1;5.60273;5.60273;5.60273
117;initialize;1;3.69204;3.69204;3.69204
117;async;10;0.00372532;0.00208463;0.00501045
117;inner;10;0.0689936;0.0667988;0.0729066
117;wait;10;8.79782e-05;4.1485e-05;0.000249808
117;boundary;10;0.0132092;0.0110084;0.0144074
117;calc iter;10;0.0860177;0.0851198;0.0871767
117;calc total;1;0.885672;0.885672;0.885672
117;total;1;5.60272;5.60272;5.60272
118;initialize;1;3.69206;3.69206;3.69206
118;async;10;0.00390123;0.00279364;0.00537408
118;inner;10;0.06938;0.0672847;0.0730771
118;wait;10;7.21124e-05;4.3748e-05;0.000195547
118;boundary;10;0.0127368;0.0110367;0.0136505
118;calc iter;10;0.0860914;0.0853656;0.0872772
118;calc total;1;0.885664;0.885664;0.885664
118;total;1;5.60273;5.60273;5.60273
119;initialize;1;3.69203;3.69203;3.69203
119;async;10;0.00301325;0.00170305;0.00460442
119;inner;10;0.0686081;0.0660525;0.0725275
119;wait;10;9.32028e-05;4.9939e-05;0.000288797
119;boundary;10;0.0142173;0.0118644;0.0159172
119;calc iter;10;0.0859332;0.0853341;0.0865769
119;calc total;1;0.885675;0.885675;0.885675
119;total;1;5.60269;5.60269;5.60269
136;initialize;1;3.70696;3.70696;3.70696
136;async;10;0.0037972;0.00255652;0.0052127
136;inner;10;0.07167;0.0695462;0.075311
136;wait;10;5.56711e-05;3.2959e-05;0.000123191
136;boundary;10;0.0111532;0.010798;0.0115989
136;calc iter;10;0.0866778;0.0858427;0.0889149
136;calc total;1;0.88567;0.88567;0.88567
136;total;1;5.61519;5.61519;5.61519
137;initialize;1;3.71332;3.71332;3.71332
137;async;10;0.00475828;0.00369928;0.00557397
137;inner;10;0.0708764;0.0688298;0.0740054
137;wait;10;5.51261e-05;2.7692e-05;0.000153474
137;boundary;10;0.0110097;0.0107924;0.0113762
137;calc iter;10;0.0867012;0.0855803;0.0886541
137;calc total;1;0.885673;0.885673;0.885673
137;total;1;5.62154;5.62154;5.62154
138;initialize;1;3.71683;3.71683;3.71683
138;async;10;0.00459631;0.00355288;0.00573029
138;inner;10;0.0711326;0.0690593;0.0745211
138;wait;10;5.34936e-05;2.914e-05;0.000142765
138;boundary;10;0.0109592;0.0107601;0.0111935
138;calc iter;10;0.0867429;0.0851393;0.089418
138;calc total;1;0.88567;0.88567;0.88567
138;total;1;5.62505;5.62505;5.62505
139;initialize;1;3.72026;3.72026;3.72026
139;async;10;0.00364206;0.00180203;0.00611325
139;inner;10;0.0714804;0.0694287;0.0747971
139;wait;10;6.76578e-05;3.2857e-05;0.00020282
139;boundary;10;0.0114926;0.0109045;0.012063
139;calc iter;10;0.0866839;0.0858546;0.0877094
139;calc total;1;0.885679;0.885679;0.885679
139;total;1;5.62849;5.62849;5.62849
140;initialize;1;3.71944;3.71944;3.71944
140;async;10;0.00318248;0.00214241;0.0042003
140;inner;10;0.0696487;0.0671053;0.0736007
140;wait;10;8.45555e-05;4.7545e-05;0.000233493
140;boundary;10;0.0133648;0.0111057;0.0149658
140;calc iter;10;0.0862817;0.0856251;0.0870841
140;calc total;1;0.885669;0.885669;0.885669
140;total;1;5.62767;5.62767;5.62767
141;initialize;1;3.7124;3.7124;3.7124
141;async;10;0.0037482;0.00268497;0.00474012
141;inner;10;0.0696194;0.0671938;0.073256
141;wait;10;7.01106e-05;4.1759e-05;0.000168544
141;boundary;10;0.0129031;0.0110413;0.0142027
141;calc iter;10;0.0863428;0.0858139;0.0871532
141;calc total;1;0.885678;0.885678;0.885678
141;total;1;5.62063;5.62063;5.62063
142;initialize;1;3.72026;3.72026;3.72026
142;async;10;0.00377031;0.00272258;0.00476875
142;inner;10;0.069707;0.067604;0.0730398
142;wait;10;7.57853e-05;3.8656e-05;0.000228281
142;boundary;10;0.0128391;0.0111349;0.0138533
142;calc iter;10;0.0863938;0.0859318;0.087128
142;calc total;1;0.88567;0.88567;0.88567
142;total;1;5.62849;5.62849;5.62849
143;initialize;1;3.70689;3.70689;3.70689
143;async;10;0.00301602;0.00163622;0.00420121
143;inner;10;0.0688808;0.066733;0.0730068
143;wait;10;9.5329e-05;5.3892e-05;0.000280044
143;boundary;10;0.0142609;0.011698;0.0155856
143;calc iter;10;0.0862547;0.0855921;0.0868257
143;calc total;1;0.885681;0.885681;0.885681
143;total;1;5.61512;5.61512;5.61512
88;initialize;1;3.71158;3.71158;3.71158
88;async;10;0.00375194;0.00171013;0.00508568
88;inner;10;0.0713866;0.0690912;0.0750712
88;wait;10;4.98027e-05;2.8692e-05;0.000120338
88;boundary;10;0.0112056;0.0108886;0.0114846
88;calc iter;10;0.0863959;0.0855864;0.0884577
88;calc total;1;0.885663;0.885663;0.885663
88;total;1;5.62295;5.62295;5.62295
89;initialize;1;3.70869;3.70869;3.70869
89;async;10;0.00513273;0.00295836;0.0064883
89;inner;10;0.0698922;0.067846;0.073792
89;wait;10;6.9548e-05;2.9471e-05;0.000216117
89;boundary;10;0.0112393;0.0108156;0.0116466
89;calc iter;10;0.0863355;0.0856737;0.0878534
89;calc total;1;0.885671;0.885671;0.885671
89;total;1;5.62004;5.62004;5.62004
90;initialize;1;3.70499;3.70499;3.70499
90;async;10;0.00526204;0.00343445;0.00731016
90;inner;10;0.0700931;0.0680363;0.0740054
90;wait;10;5.80356e-05;3.1613e-05;0.000145396
90;boundary;10;0.0110249;0.0108584;0.0113053
90;calc iter;10;0.0864394;0.0853724;0.088836
90;calc total;1;0.885661;0.885661;0.885661
90;total;1;5.61634;5.61634;5.61634
91;initialize;1;3.70744;3.70744;3.70744
91;async;10;0.00394303;0.0018251;0.00580223
91;inner;10;0.0707015;0.0686604;0.0742997
91;wait;10;7.16198e-05;3.6067e-05;0.000192365
91;boundary;10;0.011621;0.0109293;0.0120069
91;calc iter;10;0.0863388;0.0854614;0.0873695
91;calc total;1;0.885672;0.885672;0.885672
91;total;1;5.61879;5.61879;5.61879
92;initialize;1;3.71169;3.71169;3.71169
92;async;10;0.00366288;0.00215459;0.00481596
92;inner;10;0.068381;0.066327;0.072866
92;wait;10;9.90587e-05;4.8422e-05;0.00028646
92;boundary;10;0.0138166;0.0114;0.0148523
92;calc iter;10;0.0859609;0.085047;0.0867103
92;calc total;1;0.885661;0.885661;0.885661
92;total;1;5.62303;5.62303;5.62303
93;initialize;1;3.70809;3.70809;3.70809
93;async;10;0.00388458;0.00247823;0.00484771
93;inner;10;0.0690244;0.0665587;0.0729361
93;wait;10;7.83754e-05;4.2812e-05;0.000195416
93;boundary;10;0.0129937;0.0111339;0.0144144
93;calc iter;10;0.0859824;0.0846114;0.08692
93;calc total;1;0.885671;0.885671;0.885671
93;total;1;5.61944;5.61944;5.61944
94;initialize;1;3.70963;3.70963;3.70963
94;async;10;0.0034728;0.00215907;0.00512004
94;inner;10;0.0696818;0.0673392;0.0739045
94;wait;10;7.22127e-05;4.3946e-05;0.000192742
94;boundary;10;0.012803;0.0108469;0.0142395
94;calc iter;10;0.086031;0.0845721;0.0882472
94;calc total;1;0.885663;0.885663;0.885663
94;total;1;5.62099;5.62099;5.62099
95;initialize;1;3.70706;3.70706;3.70706
95;async;10;0.00275642;0.00163756;0.0040854
95;inner;10;0.068964;0.0666972;0.0740317
95;wait;10;8.45647e-05;5.8326e-05;0.000191129
95;boundary;10;0.0141202;0.0112036;0.0156267
95;calc iter;10;0.085927;0.0846822;0.087017
95;calc total;1;0.885673;0.885673;0.885673
95;total;1;5.6184;5.6184;5.6184
159;initialize;1;3.68757;3.68757;3.68757
159;async;10;0.0044718;0.00176869;0.00599022
159;inner;10;0.0717319;0.0696775;0.0744416
159;wait;10;6.75631e-05;2.3971e-05;0.000198254
159;boundary;10;0.0110938;0.0104792;0.011366
159;calc iter;10;0.0873668;0.0861822;0.0880746
159;calc total;1;0.885675;0.885675;0.885675
159;total;1;5.5987;5.5987;5.5987
160;initialize;1;3.68952;3.68952;3.68952
160;async;10;0.0039615;0.00235582;0.00545926
160;inner;10;0.0718473;0.0703711;0.0744065
160;wait;10;5.88696e-05;2.6372e-05;0.000186371
160;boundary;10;0.011143;0.0108174;0.0115956
160;calc iter;10;0.0870122;0.0856003;0.0881536
160;calc total;1;0.885664;0.885664;0.885664
160;total;1;5.60065;5.60065;5.60065
161;initialize;1;3.68654;3.68654;3.68654
161;async;10;0.00372835;0.00292955;0.00447381
161;inner;10;0.0722477;0.0706986;0.0750545
161;wait;10;5.86231e-05;2.5384e-05;0.000175604
161;boundary;10;0.0109787;0.0108541;0.0111285
161;calc iter;10;0.0870146;0.0858615;0.0890161
161;calc total;1;0.88567;0.88567;0.88567
161;total;1;5.59765;5.59765;5.59765
162;initialize;1;3.68957;3.68957;3.68957
162;async;10;0.00418018;0.00313328;0.00502114
162;inner;10;0.0718451;0.0701945;0.0748232
162;wait;10;5.40178e-05;2.8825e-05;0.000139383
162;boundary;10;0.0109824;0.0108077;0.0110895
162;calc iter;10;0.0870631;0.086277;0.0897357
162;calc total;1;0.885663;0.885663;0.885663
162;total;1;5.60069;5.60069;5.60069
163;initialize;1;3.68949;3.68949;3.68949
163;async;10;0.00335701;0.00178766;0.0046274
163;inner;10;0.0721158;0.0705842;0.0746325
163;wait;10;6.79135e-05;4.0281e-05;0.000207957
163;boundary;10;0.0114256;0.0109541;0.0120797
163;calc iter;10;0.0869677;0.0859291;0.0882011
163;calc total;1;0.885672;0.885672;0.885672
163;total;1;5.60061;5.60061;5.60061
164;initialize;1;3.68778;3.68778;3.68778
164;async;10;0.00297597;0.00179565;0.00376368
164;inner;10;0.070397;0.0680647;0.0735771
164;wait;10;8.72644e-05;4.6861e-05;0.000265103
164;boundary;10;0.0131488;0.0111657;0.0148328
164;calc iter;10;0.0866104;0.0859122;0.0877576
164;calc total;1;0.885664;0.885664;0.885664
164;total;1;5.59891;5.59891;5.59891
165;initialize;1;3.68948;3.68948;3.68948
165;async;10;0.00335092;0.00239044;0.00390289
165;inner;10;0.0708362;0.0691354;0.0737259
165;wait;10;6.62276e-05;4.3065e-05;0.000145842
165;boundary;10;0.0124442;0.0107881;0.0135743
165;calc iter;10;0.0866989;0.0858441;0.0880266
165;calc total;1;0.88567;0.88567;0.88567
165;total;1;5.60061;5.60061;5.60061
166;initialize;1;3.68955;3.68955;3.68955
166;async;10;0.00341516;0.00242831;0.00414604
166;inner;10;0.0704417;0.0687267;0.0737198
166;wait;10;7.45461e-05;4.5289e-05;0.000165973
166;boundary;10;0.0127649;0.0108344;0.013692
166;calc iter;10;0.0866977;0.0860124;0.088031
166;calc total;1;0.885662;0.885662;0.885662
166;total;1;5.60067;5.60067;5.60067
167;initialize;1;3.68673;3.68673;3.68673
167;async;10;0.00268636;0.00163131;0.0035733
167;inner;10;0.0699232;0.0682758;0.07325
167;wait;10;8.99571e-05;3.775e-05;0.000283764
167;boundary;10;0.0139167;0.0117853;0.0152326
167;calc iter;10;0.0866178;0.0858145;0.0873131
167;calc total;1;0.885673;0.885673;0.885673
167;total;1;5.59787;5.59787;5.59787
184;initialize;1;3.70612;3.70612;3.70612
184;async;10;0.00507221;0.00258361;0.00667845
184;inner;10;0.0703137;0.0682382;0.0731146
184;wait;10;4.91655e-05;2.8351e-05;0.000114454
184;boundary;10;0.0108177;0.0105759;0.0111777
184;calc iter;10;0.0862539;0.0853705;0.08779
184;calc total;1;0.885666;0.885666;0.885666
184;total;1;5.61736;5.61736;5.61736
185;initialize;1;3.70349;3.70349;3.70349
185;async;10;0.00534095;0.00288153;0.00682232
185;inner;10;0.0702619;0.0681085;0.0729587
185;wait;10;4.68117e-05;2.336e-05;0.000117974
185;boundary;10;0.010666;0.010496;0.0109356
185;calc iter;10;0.0863171;0.0850956;0.0874321
185;calc total;1;0.885676;0.885676;0.885676
185;total;1;5.61473;5.61473;5.61473
186;initialize;1;3.70066;3.70066;3.70066
186;async;10;0.0054666;0.00324499;0.00685281
186;inner;10;0.0701464;0.068028;0.0726944
186;wait;10;4.73905e-05;2.5101e-05;0.000131306
186;boundary;10;0.0106736;0.0105237;0.0109025
186;calc iter;10;0.0863354;0.0853329;0.087276
186;calc total;1;0.885665;0.885665;0.885665
186;total;1;5.61191;5.61191;5.61191
187;initialize;1;3.70569;3.70569;3.70569
187;async;10;0.00510083;0.00167664;0.00690588
187;inner;10;0.0698636;0.067746;0.0724546
187;wait;10;6.52564e-05;3.8529e-05;0.00016653
187;boundary;10;0.0111935;0.0108283;0.0116018
187;calc iter;10;0.0862246;0.084936;0.0875194
187;calc total;1;0.885675;0.885675;0.885675
187;total;1;5.61693;5.61693;5.61693
188;initialize;1;3.70585;3.70585;3.70585
188;async;10;0.00487018;0.0022862;0.0062997
188;inner;10;0.0684174;0.0660549;0.0715168
188;wait;10;6.84229e-05;4.0822e-05;0.000170326
188;boundary;10;0.0126154;0.0110628;0.0139011
188;calc iter;10;0.0859729;0.0846349;0.0878699
188;calc total;1;0.885664;0.885664;0.885664
188;total;1;5.61709;5.61709;5.61709
189;initialize;1;3.70589;3.70589;3.70589
189;async;10;0.00499031;0.00218751;0.00628596
189;inner;10;0.0690809;0.0670281;0.0723234
189;wait;10;7.18505e-05;3.7204e-05;0.000187851
189;boundary;10;0.0118919;0.0104899;0.0128275
189;calc iter;10;0.0860362;0.0839431;0.0875252
189;calc total;1;0.88568;0.88568;0.88568
189;total;1;5.61713;5.61713;5.61713
190;initialize;1;3.70341;3.70341;3.70341
190;async;10;0.00491522;0.00255756;0.0062933
190;inner;10;0.0689055;0.0668872;0.0718747
190;wait;10;7.14133e-05;3.9156e-05;0.00018202
190;boundary;10;0.0121467;0.0107597;0.0128742
190;calc iter;10;0.0860401;0.0848082;0.0873514
190;calc total;1;0.885671;0.885671;0.885671
190;total;1;5.61466;5.61466;5.61466
191;initialize;1;3.69764;3.69764;3.69764
191;async;10;0.00439955;0.00155217;0.00603976
191;inner;10;0.0687425;0.066574;0.0719035
191;wait;10;9.42007e-05;3.3121e-05;0.000288352
191;boundary;10;0.0127413;0.0111781;0.0137938
191;calc iter;10;0.0859788;0.0845912;0.0874767
191;calc total;1;0.88568;0.88568;0.88568
191;total;1;5.60887;5.60887;5.60887
DASH
InitEnergy=24000.00000
24;initialize;1;3.73225;3.73225;3.73225
24;async;10;0.00369214;0.00248128;0.00647316
24;inner;10;0.0732046;0.0717968;0.0757226
24;wait;10;4.14998e-05;2.3573e-05;8.7632e-05
24;boundary;10;0.0110417;0.0107969;0.0112892
24;calc iter;10;0.0879812;0.0862539;0.0899723
24;calc total;1;0.885353;0.885353;0.885353
24;total;1;5.64669;5.64669;5.64669
48;initialize;1;3.7042;3.7042;3.7042
48;async;10;0.00391005;0.00228254;0.00487392
48;inner;10;0.072767;0.0718039;0.075463
48;wait;10;4.89084e-05;2.4927e-05;0.000104756
48;boundary;10;0.0113212;0.010659;0.0121439
48;calc iter;10;0.0880485;0.0862739;0.0889886
48;calc total;1;0.885363;0.885363;0.885363
48;total;1;5.6191;5.6191;5.6191
72;initialize;1;3.72038;3.72038;3.72038
72;async;10;0.00377147;0.0019453;0.00664071
72;inner;10;0.0729862;0.0717059;0.0756108
72;wait;10;4.92059e-05;2.27e-05;0.000106928
72;boundary;10;0.0112383;0.0105964;0.0121136
72;calc iter;10;0.0880466;0.0868523;0.0901981
72;calc total;1;0.885351;0.885351;0.885351
72;total;1;5.6253;5.6253;5.6253
25;initialize;1;3.73165;3.73165;3.73165
25;async;10;0.00386997;0.00305818;0.00476442
25;inner;10;0.073185;0.0716438;0.0760277
25;wait;10;4.14566e-05;2.4442e-05;0.000118895
25;boundary;10;0.011047;0.0106664;0.0117559
25;calc iter;10;0.0881453;0.0859772;0.0917095
25;calc total;1;0.885354;0.885354;0.885354
25;total;1;5.64603;5.64603;5.64603
49;initialize;1;3.71653;3.71653;3.71653
49;async;10;0.0043937;0.00279871;0.00552565
49;inner;10;0.0727147;0.0720849;0.0753485
49;wait;10;4.24007e-05;2.3628e-05;0.000117981
49;boundary;10;0.0109718;0.010635;0.0111522
49;calc iter;10;0.0881241;0.0867672;0.0892365
49;calc total;1;0.885358;0.885358;0.885358
49;total;1;5.63141;5.63141;5.63141
26;initialize;1;3.72474;3.72474;3.72474
26;async;10;0.00435673;0.00272584;0.00612013
26;inner;10;0.0726127;0.0717385;0.0751178
26;wait;10;5.09787e-05;2.2474e-05;0.000174163
26;boundary;10;0.0111249;0.0106801;0.0118085
26;calc iter;10;0.0881466;0.0865396;0.0896116
26;calc total;1;0.885363;0.885363;0.885363
26;total;1;5.63911;5.63911;5.63911
50;initialize;1;3.7038;3.7038;3.7038
50;async;10;0.00463669;0.00291686;0.00673293
50;inner;10;0.0723528;0.0716048;0.0752281
50;wait;10;4.94176e-05;2.328e-05;0.00015938
50;boundary;10;0.0110944;0.0106095;0.0116771
50;calc iter;10;0.0881346;0.0867085;0.0899265
50;calc total;1;0.885361;0.885361;0.885361
50;total;1;5.61868;5.61868;5.61868
27;initialize;1;3.72982;3.72982;3.72982
27;async;10;0.00335601;0.00167607;0.004727
27;inner;10;0.0725375;0.0710859;0.075195
27;wait;10;6.08721e-05;3.0572e-05;0.000129232
27;boundary;10;0.0120049;0.0108336;0.0139666
27;calc iter;10;0.0879606;0.0865012;0.0894066
27;calc total;1;0.885354;0.885354;0.885354
27;total;1;5.64419;5.64419;5.64419
51;initialize;1;3.71785;3.71785;3.71785
51;async;10;0.00375908;0.00169242;0.00542909
51;inner;10;0.0719768;0.0701213;0.0746708
51;wait;10;5.91314e-05;2.8107e-05;0.000144215
51;boundary;10;0.0121689;0.0108011;0.0144013
51;calc iter;10;0.0879654;0.0866616;0.0894264
51;calc total;1;0.885359;0.885359;0.885359
51;total;1;5.63275;5.63275;5.63275
28;initialize;1;3.72522;3.72522;3.72522
28;async;10;0.00402256;0.00263974;0.00538149
28;inner;10;0.0725784;0.0712103;0.0747301
28;wait;10;5.90162e-05;2.8652e-05;0.000186968
28;boundary;10;0.0112228;0.01088;0.011878
28;calc iter;10;0.0878844;0.0870568;0.0885851
28;calc total;1;0.885359;0.885359;0.885359
28;total;1;5.63961;5.63961;5.63961
52;initialize;1;3.71785;3.71785;3.71785
52;async;10;0.0042555;0.00268685;0.00656839
52;inner;10;0.0721988;0.0714854;0.0745919
52;wait;10;6.73657e-05;3.2556e-05;0.000199671
52;boundary;10;0.0113023;0.0109662;0.0117598
52;calc iter;10;0.087825;0.086318;0.0893598
52;calc total;1;0.885363;0.885363;0.885363
52;total;1;5.63275;5.63275;5.63275
29;initialize;1;3.73296;3.73296;3.73296
29;async;10;0.00429442;0.00247272;0.00681443
29;inner;10;0.0726817;0.0715581;0.0753587
29;wait;10;4.71229e-05;2.4028e-05;0.00013089
29;boundary;10;0.0109015;0.0108196;0.0110799
29;calc iter;10;0.0879261;0.0867001;0.0897385
29;calc total;1;0.885354;0.885354;0.885354
29;total;1;5.64733;5.64733;5.64733
53;initialize;1;3.70453;3.70453;3.70453
53;async;10;0.00477217;0.00339274;0.00781396
53;inner;10;0.0722924;0.0710539;0.0748466
53;wait;10;4.95341e-05;2.5488e-05;0.000140707
53;boundary;10;0.0108365;0.0107853;0.0108742
53;calc iter;10;0.0879523;0.086905;0.0900552
53;calc total;1;0.885354;0.885354;0.885354
53;total;1;5.61943;5.61943;5.61943
30;initialize;1;3.73446;3.73446;3.73446
30;async;10;0.00385414;0.00221887;0.00540118
30;inner;10;0.0724586;0.0708109;0.0748846
30;wait;10;6.51754e-05;4.0661e-05;0.000161474
30;boundary;10;0.0114654;0.0108164;0.0127831
30;calc iter;10;0.087845;0.0858724;0.0892891
30;calc total;1;0.885359;0.885359;0.885359
30;total;1;5.64886;5.64886;5.64886
54;initialize;1;3.71787;3.71787;3.71787
54;async;10;0.0040715;0.00290262;0.00548903
54;inner;10;0.0722706;0.071459;0.0745984
54;wait;10;7.38166e-05;3.7251e-05;0.000215193
54;boundary;10;0.0114315;0.0108135;0.0118051
54;calc iter;10;0.0878486;0.0863942;0.088934
54;calc total;1;0.885363;0.885363;0.885363
54;total;1;5.63275;5.63275;5.63275
31;initialize;1;3.72072;3.72072;3.72072
31;async;10;0.00280234;0.0017818;0.00400948
31;inner;10;0.0713774;0.0699191;0.0747688
31;wait;10;7.39811e-05;2.7865e-05;0.00023515
31;boundary;10;0.0134184;0.0112928;0.0149396
31;calc iter;10;0.0876736;0.0862866;0.0883546
31;calc total;1;0.885355;0.885355;0.885355
31;total;1;5.63513;5.63513;5.63513
55;initialize;1;3.71785;3.71785;3.71785
55;async;10;0.00325606;0.00179734;0.00550945
55;inner;10;0.0712028;0.0701762;0.0744367
55;wait;10;8.69473e-05;3.1195e-05;0.000220509
55;boundary;10;0.0130992;0.0113017;0.0143606
55;calc iter;10;0.0876461;0.0864187;0.0889851
55;calc total;1;0.885358;0.885358;0.885358
55;total;1;5.63275;5.63275;5.63275
32;initialize;1;3.73154;3.73154;3.73154
32;async;10;0.00407181;0.00222938;0.00696255
32;inner;10;0.0728298;0.0715521;0.0753132
32;wait;10;4.58379e-05;2.0568e-05;0.000154697
32;boundary;10;0.0109767;0.0108933;0.0112134
32;calc iter;10;0.0879256;0.0865876;0.0895324
32;calc total;1;0.885358;0.885358;0.885358
32;total;1;5.64598;5.64598;5.64598
56;initialize;1;3.71772;3.71772;3.71772
56;async;10;0.00427406;0.00290028;0.00735877
56;inner;10;0.0727604;0.0715165;0.0755484
56;wait;10;4.19952e-05;2.2897e-05;0.000126129
56;boundary;10;0.0108933;0.0107652;0.0109551
56;calc iter;10;0.087971;0.0869185;0.0902772
56;calc total;1;0.885353;0.885353;0.885353
56;total;1;5.63262;5.63262;5.63262
33;initialize;1;3.73442;3.73442;3.73442
33;async;10;0.00452128;0.00316415;0.00727758
33;inner;10;0.0723922;0.0708086;0.0751831
33;wait;10;4.55207e-05;2.2618e-05;0.000141195
33;boundary;10;0.0110303;0.0107006;0.0113963
33;calc iter;10;0.0879907;0.086984;0.0907319
33;calc total;1;0.885355;0.885355;0.885355
33;total;1;5.64885;5.64885;5.64885
57;initialize;1;3.7093;3.7093;3.7093
57;async;10;0.00367019;0.00254829;0.00515166
57;inner;10;0.073241;0.0719715;0.0760449
57;wait;10;5.00801e-05;2.4923e-05;0.000156648
57;boundary;10;0.0110887;0.0107164;0.011777
57;calc iter;10;0.0880512;0.0869167;0.0922086
57;calc total;1;0.885352;0.885352;0.885352
57;total;1;5.62421;5.62421;5.62421
34;initialize;1;3.73028;3.73028;3.73028
34;async;10;0.00406783;0.00270056;0.00590382
34;inner;10;0.0728889;0.0717746;0.0751676
34;wait;10;6.17856e-05;2.6628e-05;0.000173227
34;boundary;10;0.0109872;0.0107505;0.0112312
34;calc iter;10;0.0880075;0.0868349;0.089084
34;calc total;1;0.885359;0.885359;0.885359
34;total;1;5.64472;5.64472;5.64472
58;initialize;1;3.71718;3.71718;3.71718
58;async;10;0.00399992;0.00322671;0.00551747
58;inner;10;0.0728005;0.0717781;0.0752961
58;wait;10;5.33702e-05;2.6405e-05;0.000135335
58;boundary;10;0.0110171;0.0108913;0.0111574
58;calc iter;10;0.0878722;0.0872187;0.0895858
58;calc total;1;0.885354;0.885354;0.885354
58;total;1;5.63208;5.63208;5.63208
35;initialize;1;3.71699;3.71699;3.71699
35;async;10;0.00314637;0.00182166;0.00466534
35;inner;10;0.0724431;0.0707441;0.0748856
35;wait;10;7.36457e-05;4.5812e-05;0.0001725
35;boundary;10;0.0121683;0.0112936;0.0136038
35;calc iter;10;0.0878329;0.0866489;0.0889344
35;calc total;1;0.885355;0.885355;0.885355
35;total;1;5.63143;5.63143;5.63143
59;initialize;1;3.70996;3.70996;3.70996
59;async;10;0.00351346;0.00182446;0.00630365
59;inner;10;0.0721668;0.0714417;0.0747003
59;wait;10;6.47852e-05;3.1e-05;0.000178456
59;boundary;10;0.0119718;0.0111064;0.0129186
59;calc iter;10;0.0877184;0.0869229;0.0890479
59;calc total;1;0.88535;0.88535;0.88535
59;total;1;5.62486;5.62486;5.62486
36;initialize;1;3.71735;3.71735;3.71735
36;async;10;0.00525572;0.00273291;0.00786562
36;inner;10;0.0708804;0.0677389;0.0746433
36;wait;10;4.55176e-05;2.3849e-05;0.0001388
36;boundary;10;0.0108601;0.00980576;0.0113666
36;calc iter;10;0.0870434;0.0854374;0.088431
36;calc total;1;0.885361;0.885361;0.885361
36;total;1;5.63177;5.63177;5.63177
60;initialize;1;3.70294;3.70294;3.70294
60;async;10;0.00463993;0.00252495;0.00589799
60;inner;10;0.0714555;0.0688761;0.0748979
60;wait;10;5.66186e-05;2.3036e-05;0.000191583
60;boundary;10;0.0111446;0.0103425;0.0118596
60;calc iter;10;0.0872982;0.0848992;0.0885532
60;calc total;1;0.885355;0.885355;0.885355
60;total;1;5.61784;5.61784;5.61784
37;initialize;1;3.7158;3.7158;3.7158
37;async;10;0.00601338;0.00355613;0.00779325
37;inner;10;0.069958;0.067074;0.0740521
37;wait;10;4.79542e-05;2.6882e-05;0.000142459
37;boundary;10;0.011059;0.0096777;0.0120153
37;calc iter;10;0.08708;0.0837758;0.088756
37;calc total;1;0.885354;0.885354;0.885354
37;total;1;5.63019;5.63019;5.63019
61;initialize;1;3.70866;3.70866;3.70866
61;async;10;0.00497926;0.00325532;0.00725574
61;inner;10;0.071139;0.0678683;0.0745213
61;wait;10;4.74849e-05;2.1633e-05;0.000155598
61;boundary;10;0.0112628;0.00989575;0.0121733
61;calc iter;10;0.0874303;0.0850474;0.0887913
61;calc total;1;0.88535;0.88535;0.88535
61;total;1;5.62354;5.62354;5.62354
38;initialize;1;3.72881;3.72881;3.72881
38;async;10;0.00564425;0.0031203;0.00784373
38;inner;10;0.0704877;0.06762;0.0742847
38;wait;10;4.8784e-05;2.3456e-05;0.000141886
38;boundary;10;0.0108438;0.0100505;0.0113356
38;calc iter;10;0.0870264;0.0855518;0.0884724
38;calc total;1;0.885359;0.885359;0.885359
38;total;1;5.64323;5.64323;5.64323
39;initialize;1;3.71603;3.71603;3.71603
39;async;10;0.00477064;0.00177034;0.00771678
39;inner;10;0.0710555;0.0682943;0.0744263
39;wait;10;5.64216e-05;2.7125e-05;0.000163539
39;boundary;10;0.0110425;0.0104245;0.0114036
39;calc iter;10;0.0869262;0.086315;0.0880599
39;calc total;1;0.885354;0.885354;0.885354
39;total;1;5.63046;5.63046;5.63046
40;initialize;1;3.72318;3.72318;3.72318
40;async;10;0.00475403;0.00240935;0.00635321
40;inner;10;0.070341;0.0678556;0.0731484
40;wait;10;6.20697e-05;2.2379e-05;0.000170848
40;boundary;10;0.0113186;0.0108974;0.0118449
40;calc iter;10;0.0864771;0.0859676;0.086902
40;calc total;1;0.885356;0.885356;0.885356
40;total;1;5.63756;5.63756;5.63756
41;initialize;1;3.71533;3.71533;3.71533
41;async;10;0.0054544;0.00304646;0.00742866
41;inner;10;0.0701961;0.0677935;0.0736068
41;wait;10;5.82086e-05;2.8442e-05;0.000185003
41;boundary;10;0.0109032;0.0106818;0.011344
41;calc iter;10;0.086613;0.0857533;0.0876575
41;calc total;1;0.885354;0.885354;0.885354
41;total;1;5.62972;5.62972;5.62972
42;initialize;1;3.72165;3.72165;3.72165
42;async;10;0.00512044;0.00298207;0.00601805
42;inner;10;0.0705532;0.0682973;0.0742482
42;wait;10;6.14998e-05;2.6967e-05;0.000196025
42;boundary;10;0.0108479;0.0107057;0.0111974
42;calc iter;10;0.0865856;0.0848452;0.0882187
42;calc total;1;0.885359;0.885359;0.885359
42;total;1;5.63603;5.63603;5.63603
43;initialize;1;3.73313;3.73313;3.73313
43;async;10;0.00376179;0.00179403;0.0048195
43;inner;10;0.0711352;0.0686945;0.0742421
43;wait;10;6.05965e-05;3.0111e-05;0.000174509
43;boundary;10;0.0114284;0.0108166;0.0122067
43;calc iter;10;0.0863871;0.0852762;0.087029
43;calc total;1;0.885353;0.885353;0.885353
43;total;1;5.64752;5.64752;5.64752
44;initialize;1;3.72703;3.72703;3.72703
44;async;10;0.00395594;0.002561;0.00481462
44;inner;10;0.068942;0.0662481;0.0727714
44;wait;10;8.18023e-05;4.0353e-05;0.00024512
44;boundary;10;0.0131384;0.0109795;0.0146316
44;calc iter;10;0.0861192;0.0854675;0.0866259
44;calc total;1;0.885358;0.885358;0.885358
44;total;1;5.64138;5.64138;5.64138
45;initialize;1;3.7167;3.7167;3.7167
45;async;10;0.00423113;0.00283075;0.00527761
45;inner;10;0.0692361;0.066498;0.0727672
45;wait;10;7.41962e-05;4.2898e-05;0.000194675
45;boundary;10;0.0126274;0.0107972;0.0140403
45;calc iter;10;0.0861703;0.0853057;0.0869669
45;calc total;1;0.885352;0.885352;0.885352
45;total;1;5.63108;5.63108;5.63108
46;initialize;1;3.72202;3.72202;3.72202
46;async;10;0.00425766;0.00273572;0.00520862
46;inner;10;0.069526;0.0671089;0.072721
46;wait;10;7.97658e-05;4.3195e-05;0.000220498
46;boundary;10;0.0123857;0.0110218;0.0134717
46;calc iter;10;0.0862504;0.0852089;0.0866972
46;calc total;1;0.885359;0.885359;0.885359
46;total;1;5.6364;5.6364;5.6364
47;initialize;1;3.71921;3.71921;3.71921
47;async;10;0.00347291;0.00168974;0.00455775
47;inner;10;0.0689122;0.0663555;0.0727634
47;wait;10;9.50726e-05;4.2515e-05;0.000279565
47;boundary;10;0.0136159;0.0114491;0.0148869
47;calc iter;10;0.0860979;0.0853834;0.0868331
47;calc total;1;0.885354;0.885354;0.885354
47;total;1;5.63358;5.63358;5.63358
EndEnergy=22943.18829
DiffEnergy=-1056.81171
Matrixspec: 1300 x 1300 x 1300
Iterations: 10
# unit_id;function_name;num_calls;avg_runtime;min_runtime;max_runtime
0;initialize;1;3.72940;3.72940;3.72940
0;async;10;0.00318;0.00165;0.00584
0;inner;10;0.07267;0.07107;0.07611
0;wait;10;0.00004;0.00002;0.00008
0;boundary;10;0.01184;0.01086;0.01332
0;calc iter;10;0.08773;0.08601;0.09025
0;calc total;1;0.88535;0.88535;0.88535
0;total;1;5.64406;5.64406;5.64406
96;initialize;1;3.71362;3.71362;3.71362
96;async;10;0.0044823;0.00162807;0.00640978
96;inner;10;0.0723917;0.0712379;0.0757668
96;wait;10;3.87233e-05;2.2988e-05;8.2421e-05
96;boundary;10;0.0110107;0.0107635;0.0112064
96;calc iter;10;0.0879245;0.0858192;0.0894116
96;calc total;1;0.885361;0.885361;0.885361
96;total;1;5.62803;5.62803;5.62803
73;initialize;1;3.72003;3.72003;3.72003
73;async;10;0.00430605;0.00281761;0.00615663
73;inner;10;0.0726876;0.0712959;0.0750391
73;wait;10;4.61894e-05;2.2837e-05;0.000148424
73;boundary;10;0.0110371;0.0105856;0.0113462
73;calc iter;10;0.0880782;0.0866381;0.0900171
73;calc total;1;0.88535;0.88535;0.88535
73;total;1;5.62495;5.62495;5.62495
120;initialize;1;3.71238;3.71238;3.71238
120;async;10;0.00400224;0.00231776;0.00600938
120;inner;10;0.0732537;0.0719766;0.0752818
120;wait;10;4.23133e-05;2.2762e-05;0.000130707
120;boundary;10;0.0109936;0.0109015;0.011131
120;calc iter;10;0.0882931;0.0873144;0.0889672
120;calc total;1;0.885355;0.885355;0.885355
120;total;1;5.62713;5.62713;5.62713
144;initialize;1;3.6882;3.6882;3.6882
144;async;10;0.00224916;0.00128385;0.00321052
144;inner;10;0.0745556;0.0739253;0.0764666
144;wait;10;5.22125e-05;3.4271e-05;8.4812e-05
144;boundary;10;0.0114357;0.0109197;0.0118913
144;calc iter;10;0.0882941;0.0867505;0.0909002
168;initialize;1;3.69095;3.69095;3.69095
168;async;10;0.00548065;0.00250152;0.00690866
168;inner;10;0.0712824;0.0706723;0.0725939
168;wait;10;3.99847e-05;1.5317e-05;7.2303e-05
168;boundary;10;0.0108461;0.0105718;0.0111625
168;calc iter;10;0.0876507;0.0857422;0.0885828
168;calc total;1;0.88536;0.88536;0.88536
168;total;1;5.6061;5.6061;5.6061
1;initialize;1;3.73093;3.73093;3.73093
1;async;10;0.00402098;0.0022237;0.0061965
1;inner;10;0.0723237;0.0711715;0.0750455
1;wait;10;5.36234e-05;2.2539e-05;0.000139676
1;boundary;10;0.011405;0.0108674;0.0119593
1;calc iter;10;0.0878051;0.0864651;0.0901008
1;calc total;1;0.885346;0.885346;0.885346
1;total;1;5.64555;5.64555;5.64555
97;initialize;1;3.71776;3.71776;3.71776
97;async;10;0.00556882;0.002815;0.00743387
97;inner;10;0.0715784;0.0707026;0.0748678
97;wait;10;3.81857e-05;2.3722e-05;0.00010844
97;boundary;10;0.0108789;0.0105537;0.0110065
97;calc iter;10;0.0880657;0.0867145;0.0893931
97;calc total;1;0.885356;0.885356;0.885356
97;total;1;5.63217;5.63217;5.63217
74;initialize;1;3.71969;3.71969;3.71969
74;async;10;0.00397513;0.00261235;0.00509189
74;inner;10;0.0729659;0.0715711;0.0757106
74;wait;10;4.05865e-05;1.9841e-05;0.000129479
74;boundary;10;0.011121;0.0105624;0.0116161
74;calc iter;10;0.0881043;0.0864169;0.0898652
74;calc total;1;0.885354;0.885354;0.885354
74;total;1;5.62459;5.62459;5.62459
169;initialize;1;3.69252;3.69252;3.69252
169;async;10;0.00527715;0.00320945;0.00708314
169;inner;10;0.0716471;0.0709879;0.0727718
169;wait;10;4.45068e-05;2.7706e-05;9.2409e-05
169;boundary;10;0.0106933;0.010614;0.0109425
169;calc iter;10;0.0876633;0.0858259;0.0895511
169;calc total;1;0.885355;0.885355;0.885355
169;total;1;5.60763;5.60763;5.60763
2;initialize;1;3.72754;3.72754;3.72754
2;async;10;0.00409148;0.00249806;0.00547671
2;inner;10;0.0728276;0.07182;0.075485
2;wait;10;4.87551e-05;2.6332e-05;0.00013017
2;boundary;10;0.011038;0.0108126;0.0113701
2;calc iter;10;0.0880073;0.0870287;0.0898945
2;calc total;1;0.88535;0.88535;0.88535
2;total;1;5.64215;5.64215;5.64215
98;initialize;1;3.71749;3.71749;3.71749
98;async;10;0.00673466;0.003303;0.0078376
98;inner;10;0.0705426;0.0698019;0.074301
98;wait;10;4.12659e-05;2.1241e-05;0.00012006
98;boundary;10;0.0108674;0.0104466;0.0111563
98;calc iter;10;0.0881878;0.0866261;0.0899574
98;calc total;1;0.885363;0.885363;0.885363
98;total;1;5.63188;5.63188;5.63188
75;initialize;1;3.71861;3.71861;3.71861
75;async;10;0.00389769;0.00163458;0.00482095
75;inner;10;0.0726198;0.0716296;0.0738827
75;wait;10;6.00387e-05;2.4546e-05;0.000200367
75;boundary;10;0.0113479;0.0107706;0.0120674
75;calc iter;10;0.0879269;0.0869446;0.0891226
75;calc total;1;0.885347;0.885347;0.885347
75;total;1;5.62347;5.62347;5.62347
170;initialize;1;3.68984;3.68984;3.68984
170;async;10;0.00559767;0.00290644;0.00691385
170;inner;10;0.0715471;0.0711841;0.0727214
170;wait;10;4.15824e-05;2.4919e-05;9.5922e-05
170;boundary;10;0.0106365;0.010483;0.0107285
170;calc iter;10;0.087824;0.0857859;0.0889536
170;calc total;1;0.885362;0.885362;0.885362
170;total;1;5.60494;5.60494;5.60494
3;initialize;1;3.73237;3.73237;3.73237
3;async;10;0.00320085;0.00175893;0.00407977
3;inner;10;0.0717226;0.0705384;0.0748321
3;wait;10;5.17908e-05;2.7705e-05;0.00012203
3;boundary;10;0.0126988;0.0113979;0.0133864
3;calc iter;10;0.0876754;0.086833;0.0885058
3;calc total;1;0.885341;0.885341;0.885341
3;total;1;5.64697;5.64697;5.64697
99;initialize;1;3.71777;3.71777;3.71777
99;async;10;0.00500377;0.00164119;0.00672605
99;inner;10;0.0717449;0.0711662;0.0741122
99;wait;10;5.55222e-05;2.2768e-05;0.000197915
99;boundary;10;0.0110531;0.0108954;0.0115322
99;calc iter;10;0.0878587;0.086708;0.0892518
99;calc total;1;0.885357;0.885357;0.885357
99;total;1;5.63215;5.63215;5.63215
76;initialize;1;3.71214;3.71214;3.71214
76;async;10;0.003167;0.00224481;0.00417385
76;inner;10;0.0727485;0.0720204;0.0748935
76;wait;10;7.99145e-05;3.5703e-05;0.000243453
76;boundary;10;0.0117446;0.0109194;0.0126126
76;calc iter;10;0.0877416;0.0871344;0.0887366
76;calc total;1;0.885355;0.885355;0.885355
76;total;1;5.61701;5.61701;5.61701
171;initialize;1;3.69542;3.69542;3.69542
171;async;10;0.00523866;0.00148663;0.00639288
171;inner;10;0.0709621;0.070448;0.0722963
171;wait;10;4.96199e-05;2.8536e-05;0.000115108
171;boundary;10;0.0113536;0.0110065;0.0115807
171;calc iter;10;0.0876056;0.084907;0.0886629
171;calc total;1;0.885357;0.885357;0.885357
171;total;1;5.61052;5.61052;5.61052
4;initialize;1;3.742;3.742;3.742
4;async;10;0.00348094;0.0023593;0.00471948
4;inner;10;0.0719461;0.0703433;0.0749
4;wait;10;6.34362e-05;3.8319e-05;0.000142129
4;boundary;10;0.0121735;0.0110505;0.0132128
4;calc iter;10;0.0876654;0.0868801;0.0888136
4;calc total;1;0.885349;0.885349;0.885349
4;total;1;5.65663;5.65663;5.65663
100;initialize;1;3.71776;3.71776;3.71776
100;async;10;0.00424748;0.00224151;0.00549377
100;inner;10;0.0706699;0.0697981;0.0740351
100;wait;10;7.77958e-05;5.3184e-05;0.000160143
100;boundary;10;0.0126249;0.0109055;0.0137944
100;calc iter;10;0.0876214;0.0865037;0.0885139
100;calc total;1;0.885363;0.885363;0.885363
100;total;1;5.63218;5.63218;5.63218
77;initialize;1;3.72041;3.72041;3.72041
77;async;10;0.00354947;0.00268211;0.00437088
77;inner;10;0.0729246;0.0718908;0.0752793
77;wait;10;6.03988e-05;3.4202e-05;0.000136201
77;boundary;10;0.0112135;0.0107463;0.0117029
77;calc iter;10;0.0877494;0.0870538;0.0893806
77;calc total;1;0.885348;0.885348;0.885348
77;total;1;5.62527;5.62527;5.62527
172;initialize;1;3.67931;3.67931;3.67931
172;async;10;0.00556021;0.00269392;0.00752021
172;inner;10;0.0706894;0.0699635;0.0725507
172;wait;10;5.6618e-05;2.4472e-05;0.000113102
172;boundary;10;0.0112937;0.0104692;0.011796
172;calc iter;10;0.0876014;0.0849947;0.0892604
172;calc total;1;0.885361;0.885361;0.885361
172;total;1;5.59445;5.59445;5.59445
5;initialize;1;3.73892;3.73892;3.73892
5;async;10;0.00452931;0.00307635;0.0057176
5;inner;10;0.0723355;0.0713366;0.0745615
5;wait;10;5.40708e-05;2.6706e-05;0.000175172
5;boundary;10;0.0110049;0.0108543;0.0115165
5;calc iter;10;0.0879252;0.0868867;0.0890654
5;calc total;1;0.885343;0.885343;0.885343
5;total;1;5.65356;5.65356;5.65356
101;initialize;1;3.7178;3.7178;3.7178
101;async;10;0.00476697;0.00278606;0.00651952
101;inner;10;0.0717677;0.0710203;0.07438
101;wait;10;6.01185e-05;3.3159e-05;0.000158448
101;boundary;10;0.0111612;0.0107044;0.011482
101;calc iter;10;0.0877572;0.0869872;0.0891622
101;calc total;1;0.885356;0.885356;0.885356
101;total;1;5.63221;5.63221;5.63221
78;initialize;1;3.72048;3.72048;3.72048
78;async;10;0.00355471;0.00316988;0.00402791
78;inner;10;0.073315;0.0723181;0.0749081
78;wait;10;5.37473e-05;2.9073e-05;0.000149161
78;boundary;10;0.0108974;0.0107763;0.0110997
78;calc iter;10;0.087822;0.0870874;0.0893761
78;calc total;1;0.885355;0.885355;0.885355
78;total;1;5.62534;5.62534;5.62534
173;initialize;1;3.68911;3.68911;3.68911
173;async;10;0.00548727;0.00228558;0.00726634
173;inner;10;0.0716729;0.071201;0.0726205
173;wait;10;5.02444e-05;2.5244e-05;0.000129291
173;boundary;10;0.0105824;0.0103713;0.0108544
173;calc iter;10;0.0877938;0.0855378;0.089123
173;calc total;1;0.885357;0.885357;0.885357
173;total;1;5.60421;5.60421;5.60421
6;initialize;1;3.73849;3.73849;3.73849
6;async;10;0.00510967;0.00313124;0.0061533
6;inner;10;0.0722114;0.0710035;0.0751363
6;wait;10;4.03962e-05;2.1385e-05;0.00012557
6;boundary;10;0.0108163;0.010498;0.010929
6;calc iter;10;0.088179;0.0876808;0.0892749
6;calc total;1;0.885351;0.885351;0.885351
6;total;1;5.65313;5.65313;5.65313
102;initialize;1;3.71779;3.71779;3.71779
102;async;10;0.00515806;0.0033016;0.00680996
102;inner;10;0.0717054;0.0709232;0.0740045
102;wait;10;5.75814e-05;2.8841e-05;0.000162589
102;boundary;10;0.01094;0.0106947;0.0111237
102;calc iter;10;0.0878625;0.0867973;0.0884581
102;calc total;1;0.885362;0.885362;0.885362
102;total;1;5.63218;5.63218;5.63218
79;initialize;1;3.7204;3.7204;3.7204
79;async;10;0.00309923;0.0018001;0.00494104
79;inner;10;0.0727792;0.0712505;0.0745867
79;wait;10;6.87137e-05;2.3644e-05;0.000241678
79;boundary;10;0.0116964;0.0108409;0.0126101
79;calc iter;10;0.0876452;0.0866907;0.0893549
79;calc total;1;0.88535;0.88535;0.88535
79;total;1;5.62527;5.62527;5.62527
174;initialize;1;3.68877;3.68877;3.68877
174;async;10;0.00594853;0.00273224;0.00707669
174;inner;10;0.0712563;0.0707151;0.072243
174;wait;10;5.48748e-05;2.5495e-05;0.000163296
174;boundary;10;0.0105108;0.0103895;0.0106645
174;calc iter;10;0.0877717;0.085541;0.0887857
174;calc total;1;0.885362;0.885362;0.885362
174;total;1;5.60388;5.60388;5.60388
7;initialize;1;3.74619;3.74619;3.74619
7;async;10;0.00357708;0.00186297;0.00457059
7;inner;10;0.0727691;0.0719331;0.0746987
7;wait;10;6.38244e-05;3.4408e-05;0.000143919
7;boundary;10;0.0114503;0.0112053;0.0119394
7;calc iter;10;0.0878616;0.0873044;0.0880997
7;calc total;1;0.885347;0.885347;0.885347
7;total;1;5.6608;5.6608;5.6608
103;initialize;1;3.70696;3.70696;3.70696
103;async;10;0.00418121;0.00181968;0.00579277
103;inner;10;0.0716438;0.0706483;0.0744083
103;wait;10;7.11247e-05;4.3092e-05;0.000179109
103;boundary;10;0.0117709;0.0108399;0.0124405
103;calc iter;10;0.0876685;0.0866187;0.0890125
103;calc total;1;0.885356;0.885356;0.885356
103;total;1;5.62135;5.62135;5.62135
80;initialize;1;3.72037;3.72037;3.72037
80;async;10;0.00293566;0.00229026;0.00369115
80;inner;10;0.0734849;0.0723389;0.0753785
80;wait;10;6.26465e-05;3.2311e-05;0.00018199
80;boundary;10;0.0112684;0.0109062;0.0117332
80;calc iter;10;0.0877529;0.0868516;0.0891603
80;calc total;1;0.885361;0.885361;0.885361
80;total;1;5.62528;5.62528;5.62528
175;initialize;1;3.69266;3.69266;3.69266
175;async;10;0.00540348;0.00168223;0.00661471
175;inner;10;0.0710287;0.0705924;0.0723577
175;wait;10;6.83005e-05;4.0933e-05;0.000144362
175;boundary;10;0.0111623;0.0107612;0.0115968
175;calc iter;10;0.0876643;0.0849481;0.0887233
175;calc total;1;0.885357;0.885357;0.885357
175;total;1;5.60776;5.60776;5.60776
8;initialize;1;3.73521;3.73521;3.73521
8;async;10;0.0037218;0.00169986;0.00511554
8;inner;10;0.0731512;0.0721035;0.0757772
8;wait;10;4.61212e-05;2.3807e-05;0.000120937
8;boundary;10;0.0110354;0.0108875;0.0114943
8;calc iter;10;0.0879557;0.086683;0.0898096
8;calc total;1;0.885347;0.885347;0.885347
8;total;1;5.64986;5.64986;5.64986
104;initialize;1;3.71687;3.71687;3.71687
104;async;10;0.00469567;0.00234196;0.00668304
104;inner;10;0.0717108;0.0707472;0.0745033
104;wait;10;7.14685e-05;3.8695e-05;0.00019151
104;boundary;10;0.0112923;0.0108004;0.0121274
104;calc iter;10;0.087772;0.0869191;0.0891475
104;calc total;1;0.885358;0.885358;0.885358
104;total;1;5.63129;5.63129;5.63129
81;initialize;1;3.72021;3.72021;3.72021
81;async;10;0.00364661;0.00282896;0.00476093
81;inner;10;0.0733019;0.0721428;0.0751842
81;wait;10;5.1365e-05;2.4217e-05;0.000136419
81;boundary;10;0.0109451;0.0107128;0.011081
81;calc iter;10;0.0879461;0.0873675;0.0895195
81;calc total;1;0.885354;0.885354;0.885354
81;total;1;5.62512;5.62512;5.62512
176;initialize;1;3.68116;3.68116;3.68116
176;async;10;0.00570314;0.00245281;0.00711351
176;inner;10;0.0714478;0.0709097;0.0723891
176;wait;10;4.59208e-05;2.2255e-05;0.000166996
176;boundary;10;0.0106492;0.0104811;0.0107011
176;calc iter;10;0.0878472;0.0856631;0.0889759
176;calc total;1;0.885367;0.885367;0.885367
176;total;1;5.59631;5.59631;5.59631
9;initialize;1;3.72722;3.72722;3.72722
9;async;10;0.00513227;0.00325932;0.0058795
9;inner;10;0.0721436;0.0710427;0.0749122
9;wait;10;4.50783e-05;2.2866e-05;0.000147596
9;boundary;10;0.0108583;0.0105169;0.0110404
9;calc iter;10;0.0881807;0.0874345;0.0892087
9;calc total;1;0.885345;0.885345;0.885345
9;total;1;5.64187;5.64187;5.64187
105;initialize;1;3.71774;3.71774;3.71774
105;async;10;0.00537162;0.00294168;0.00706763
105;inner;10;0.0716997;0.070934;0.0742061
105;wait;10;5.06644e-05;2.3662e-05;0.000149465
105;boundary;10;0.010876;0.0105933;0.0110111
105;calc iter;10;0.0879993;0.0867444;0.0890708
105;calc total;1;0.885355;0.885355;0.885355
105;total;1;5.63215;5.63215;5.63215
82;initialize;1;3.7204;3.7204;3.7204
82;async;10;0.0029048;0.00200561;0.00428709
82;inner;10;0.0736098;0.0720197;0.0757747
82;wait;10;5.23754e-05;2.6167e-05;0.000148055
82;boundary;10;0.0111867;0.0109565;0.0121669
82;calc iter;10;0.0877548;0.0862293;0.0904922
82;calc total;1;0.885359;0.885359;0.885359
82;total;1;5.62531;5.62531;5.62531
177;initialize;1;3.69107;3.69107;3.69107
177;async;10;0.00599737;0.00337835;0.00722397
177;inner;10;0.0711825;0.0708646;0.0722425
177;wait;10;4.23206e-05;2.506e-05;0.000114306
177;boundary;10;0.0105889;0.0104302;0.0106899
177;calc iter;10;0.0878122;0.0863205;0.0888874
177;calc total;1;0.885362;0.885362;0.885362
177;total;1;5.60621;5.60621;5.60621
10;initialize;1;3.74361;3.74361;3.74361
10;async;10;0.0035929;0.00271925;0.00417639
10;inner;10;0.0736907;0.0725995;0.0761179
10;wait;10;3.85142e-05;2.1901e-05;0.000107505
10;boundary;10;0.011024;0.0104081;0.0112133
10;calc iter;10;0.0883474;0.0871684;0.0906876
10;calc total;1;0.885349;0.885349;0.885349
10;total;1;5.65827;5.65827;5.65827
106;initialize;1;3.71749;3.71749;3.71749
106;async;10;0.00544799;0.00289178;0.00705563
106;inner;10;0.0715492;0.0708773;0.0739841
106;wait;10;5.04306e-05;2.3509e-05;0.000181505
106;boundary;10;0.010908;0.0106837;0.0110549
106;calc iter;10;0.087957;0.0872496;0.089092
106;calc total;1;0.885359;0.885359;0.885359
106;total;1;5.63188;5.63188;5.63188
83;initialize;1;3.71818;3.71818;3.71818
83;async;10;0.00184987;0.00137384;0.00229952
83;inner;10;0.0740608;0.0719591;0.0771839
83;wait;10;5.47019e-05;2.4882e-05;0.000125023
83;boundary;10;0.0116172;0.0109407;0.0134234
83;calc iter;10;0.0875839;0.0865632;0.0907284
83;calc total;1;0.885356;0.885356;0.885356
83;total;1;5.62309;5.62309;5.62309
178;initialize;1;3.69188;3.69188;3.69188
178;async;10;0.00605641;0.00271927;0.00687808
178;inner;10;0.0711002;0.070693;0.0724692
178;wait;10;4.00871e-05;2.0767e-05;0.000139096
178;boundary;10;0.0106165;0.0104203;0.0107181
178;calc iter;10;0.0878146;0.0858902;0.0886172
178;calc total;1;0.885364;0.885364;0.885364
178;total;1;5.60702;5.60702;5.60702
11;initialize;1;3.73535;3.73535;3.73535
11;async;10;0.00450417;0.00189175;0.0054999
11;inner;10;0.0724477;0.0715284;0.0745888
11;wait;10;5.14302e-05;2.245e-05;0.000215528
11;boundary;10;0.0110288;0.0107374;0.0114301
11;calc iter;10;0.0880332;0.087688;0.0882667
11;calc total;1;0.885342;0.885342;0.885342
11;total;1;5.64996;5.64996;5.64996
107;initialize;1;3.7099;3.7099;3.7099
107;async;10;0.00431139;0.00184049;0.00540119
107;inner;10;0.0720051;0.0711687;0.0743942
107;wait;10;6.1477e-05;2.1864e-05;0.000170371
107;boundary;10;0.0113687;0.0108767;0.0118374
107;calc iter;10;0.0877477;0.0868645;0.0885984
107;calc total;1;0.885356;0.885356;0.885356
107;total;1;5.6243;5.6243;5.6243
84;initialize;1;3.71491;3.71491;3.71491
84;async;10;0.00460516;0.00224444;0.00647569
84;inner;10;0.0716222;0.0686097;0.0748717
84;wait;10;7.00532e-05;2.6342e-05;0.000236066
84;boundary;10;0.0112199;0.0102817;0.0120164
84;calc iter;10;0.0875188;0.0853959;0.0890664
84;calc total;1;0.885359;0.885359;0.885359
84;total;1;5.61982;5.61982;5.61982
179;initialize;1;3.67977;3.67977;3.67977
179;async;10;0.00542231;0.00170605;0.00631247
179;inner;10;0.0715885;0.0712791;0.0722066
179;wait;10;5.90682e-05;2.9119e-05;0.000201918
179;boundary;10;0.0106859;0.0105841;0.0108562
179;calc iter;10;0.0877572;0.0849735;0.0885988
179;calc total;1;0.885362;0.885362;0.885362
179;total;1;5.59491;5.59491;5.59491
12;initialize;1;3.73285;3.73285;3.73285
12;async;10;0.00468347;0.00265774;0.00739244
12;inner;10;0.0711902;0.0673911;0.0748442
12;wait;10;4.15812e-05;2.0891e-05;0.000136574
12;boundary;10;0.0110228;0.0104449;0.0112747
12;calc iter;10;0.0869395;0.0852561;0.0887022
12;calc total;1;0.885348;0.885348;0.885348
12;total;1;5.64751;5.64751;5.64751
108;initialize;1;3.70853;3.70853;3.70853
108;async;10;0.00480096;0.00258225;0.00668223
108;inner;10;0.0711839;0.0692859;0.074463
108;wait;10;4.76367e-05;2.5127e-05;0.000155445
108;boundary;10;0.0110848;0.010378;0.0118265
108;calc iter;10;0.0871188;0.0845689;0.088156
108;calc total;1;0.885361;0.885361;0.885361
108;total;1;5.62292;5.62292;5.62292
85;initialize;1;3.71333;3.71333;3.71333
85;async;10;0.00434355;0.00290985;0.00522763
85;inner;10;0.0718342;0.0689772;0.0747468
85;wait;10;5.35136e-05;2.4449e-05;0.000162545
85;boundary;10;0.011345;0.0102161;0.0127852
85;calc iter;10;0.0875778;0.0842649;0.0889512
85;calc total;1;0.885351;0.885351;0.885351
85;total;1;5.61824;5.61824;5.61824
180;initialize;1;3.69314;3.69314;3.69314
180;async;10;0.00706403;0.00253899;0.012333
180;inner;10;0.0686677;0.0630644;0.0726612
180;wait;10;4.94778e-05;2.5759e-05;0.00013454
180;boundary;10;0.0103834;0.00849874;0.010638
180;calc iter;10;0.0861661;0.0839287;0.0880204
180;calc total;1;0.885367;0.885367;0.885367
180;total;1;5.60828;5.60828;5.60828
13;initialize;1;3.72662;3.72662;3.72662
13;async;10;0.0051926;0.00323044;0.00895261
13;inner;10;0.0706629;0.0668394;0.0747046
13;wait;10;4.02953e-05;2.1548e-05;0.00013038
13;boundary;10;0.0112115;0.00982877;0.0117015
13;calc iter;10;0.0871088;0.0856471;0.0890758
13;calc total;1;0.885342;0.885342;0.885342
13;total;1;5.64123;5.64123;5.64123
109;initialize;1;3.70804;3.70804;3.70804
109;async;10;0.00504529;0.00323762;0.00655699
109;inner;10;0.0706769;0.0687337;0.0744836
109;wait;10;4.4645e-05;2.3644e-05;0.000129058
109;boundary;10;0.0113733;0.0103217;0.012152
109;calc iter;10;0.0871418;0.0844062;0.0887746
109;calc total;1;0.885355;0.885355;0.885355
109;total;1;5.62243;5.62243;5.62243
86;initialize;1;3.72037;3.72037;3.72037
86;async;10;0.00420946;0.00325953;0.0056936
86;inner;10;0.0721218;0.069701;0.0746377
86;wait;10;5.2185e-05;2.8232e-05;0.000141489
86;boundary;10;0.0110323;0.0104677;0.011552
86;calc iter;10;0.0874171;0.0858954;0.0895401
86;calc total;1;0.885357;0.885357;0.885357
86;total;1;5.62528;5.62528;5.62528
181;initialize;1;3.68089;3.68089;3.68089
181;async;10;0.00655948;0.00294784;0.0123547
181;inner;10;0.0692306;0.0634303;0.0732838
181;wait;10;3.98052e-05;2.3162e-05;0.000114081
181;boundary;10;0.0104262;0.0085852;0.0107877
181;calc iter;10;0.0862576;0.0843948;0.0874556
181;calc total;1;0.885358;0.885358;0.885358
181;total;1;5.59602;5.59602;5.59602
14;initialize;1;3.74449;3.74449;3.74449
14;async;10;0.00502309;0.00341155;0.00809202
14;inner;10;0.0705719;0.0663737;0.0749469
14;wait;10;3.74041e-05;2.0563e-05;0.000110922
14;boundary;10;0.0115922;0.00934595;0.0125426
14;calc iter;10;0.0872264;0.0838334;0.0896549
14;calc total;1;0.885349;0.885349;0.885349
14;total;1;5.65914;5.65914;5.65914
110;initialize;1;3.71053;3.71053;3.71053
110;async;10;0.00506204;0.00346726;0.00683487
110;inner;10;0.0710785;0.0691442;0.0743678
110;wait;10;4.92084e-05;2.7107e-05;0.000133774
110;boundary;10;0.010961;0.0103147;0.0114005
110;calc iter;10;0.0871523;0.086184;0.0889718
110;calc total;1;0.885361;0.885361;0.885361
110;total;1;5.62493;5.62493;5.62493
87;initialize;1;3.70995;3.70995;3.70995
87;async;10;0.00357314;0.00182559;0.00470817
87;inner;10;0.0725252;0.0707738;0.0743503
87;wait;10;5.88921e-05;2.4161e-05;0.000200615
87;boundary;10;0.0110015;0.0108691;0.0111296
87;calc iter;10;0.0871604;0.0859024;0.0882282
87;calc total;1;0.885358;0.885358;0.885358
87;total;1;5.61482;5.61482;5.61482
15;initialize;1;3.73188;3.73188;3.73188
15;async;10;0.0045649;0.0017378;0.0081163
15;inner;10;0.0713971;0.0673957;0.0751108
15;wait;10;4.57238e-05;2.0103e-05;0.000162521
15;boundary;10;0.0110286;0.0101537;0.0113134
15;calc iter;10;0.0870374;0.0856874;0.088126
15;calc total;1;0.885345;0.885345;0.885345
15;total;1;5.64652;5.64652;5.64652
16;initialize;1;3.74284;3.74284;3.74284
16;async;10;0.00381865;0.00262568;0.00594534
16;inner;10;0.071258;0.0678408;0.0743843
16;wait;10;4.90367e-05;2.7317e-05;0.00013667
16;boundary;10;0.0112992;0.0108536;0.012332
16;calc iter;10;0.086426;0.0849776;0.088397
16;calc total;1;0.885358;0.885358;0.885358
16;total;1;5.65749;5.65749;5.65749
17;initialize;1;3.72909;3.72909;3.72909
17;async;10;0.00372258;0.00301358;0.00532674
17;inner;10;0.0716661;0.0682211;0.075003
17;wait;10;4.77597e-05;2.571e-05;0.000132317
17;boundary;10;0.0111047;0.0108597;0.0115371
17;calc iter;10;0.0865428;0.0849506;0.0893528
17;calc total;1;0.885348;0.885348;0.885348
17;total;1;5.64369;5.64369;5.64369
18;initialize;1;3.73405;3.73405;3.73405
18;async;10;0.00425903;0.00253481;0.00674649
18;inner;10;0.071409;0.067711;0.0748024
18;wait;10;4.79268e-05;2.5979e-05;0.000127929
18;boundary;10;0.0110128;0.0108069;0.0112366
18;calc iter;10;0.08673;0.0854044;0.0891134
18;calc total;1;0.885352;0.885352;0.885352
18;total;1;5.64869;5.64869;5.64869
19;initialize;1;3.73682;3.73682;3.73682
19;async;10;0.00353262;0.00172767;0.00591563
19;inner;10;0.0710398;0.0679416;0.0738123
19;wait;10;6.76163e-05;2.0669e-05;0.00027026
19;boundary;10;0.0118277;0.0113876;0.0121427
19;calc iter;10;0.0864691;0.0857513;0.087536
19;calc total;1;0.88535;0.88535;0.88535
19;total;1;5.65143;5.65143;5.65143
20;initialize;1;3.73764;3.73764;3.73764
20;async;10;0.00301335;0.00238651;0.00336606
20;inner;10;0.0697645;0.0647552;0.0733484
20;wait;10;4.57849e-05;2.4908e-05;7.321e-05
20;boundary;10;0.0131651;0.011443;0.0166784
20;calc iter;10;0.0859902;0.0846169;0.0873496
20;calc total;1;0.885353;0.885353;0.885353
20;total;1;5.65229;5.65229;5.65229
21;initialize;1;3.74484;3.74484;3.74484
21;async;10;0.00282774;0.00231245;0.00384043
21;inner;10;0.0712793;0.0675607;0.0748483
21;wait;10;5.58036e-05;3.2742e-05;0.000108054
21;boundary;10;0.0120503;0.0108955;0.0139583
21;calc iter;10;0.0862146;0.0850776;0.0886243
21;calc total;1;0.885346;0.885346;0.885346
21;total;1;5.65945;5.65945;5.65945
22;initialize;1;3.741;3.741;3.741
22;async;10;0.00320449;0.002096;0.00497113
22;inner;10;0.0701771;0.0669253;0.0742233
22;wait;10;7.36836e-05;4.1249e-05;0.000167059
22;boundary;10;0.0127954;0.0110097;0.0135304
22;calc iter;10;0.0862518;0.0854073;0.0880862
22;calc total;1;0.885355;0.885355;0.885355
22;total;1;5.65563;5.65563;5.65563
23;initialize;1;3.72615;3.72615;3.72615
23;async;10;0.00171269;0.00108832;0.0029995
23;inner;10;0.0711748;0.0679488;0.0751491
23;wait;10;5.2016e-05;3.4118e-05;7.521e-05
23;boundary;10;0.0132182;0.0110902;0.014554
23;calc iter;10;0.0861591;0.0854316;0.0879171
23;calc total;1;0.885349;0.885349;0.885349
23;total;1;5.64074;5.64074;5.64074
121;initialize;1;3.70598;3.70598;3.70598
121;async;10;0.00511561;0.00325314;0.00674446
121;inner;10;0.0722846;0.0711861;0.075392
121;wait;10;4.12616e-05;2.2828e-05;0.000132882
121;boundary;10;0.0109807;0.0106383;0.0111788
121;calc iter;10;0.0884237;0.0876619;0.09005
121;calc total;1;0.885354;0.885354;0.885354
121;total;1;5.62072;5.62072;5.62072
122;initialize;1;3.69789;3.69789;3.69789
122;async;10;0.00406666;0.00351378;0.00468239
122;inner;10;0.0731289;0.071789;0.0760513
122;wait;10;4.20192e-05;2.3587e-05;0.000111872
122;boundary;10;0.011294;0.0106926;0.0115889
122;calc iter;10;0.088533;0.087356;0.0919387
122;calc total;1;0.885359;0.885359;0.885359
122;total;1;5.61263;5.61263;5.61263
123;initialize;1;3.70051;3.70051;3.70051
123;async;10;0.00403294;0.0017063;0.00547814
123;inner;10;0.0732065;0.0723585;0.0752691
123;wait;10;4.0431e-05;2.0956e-05;0.000134222
123;boundary;10;0.0110174;0.0108963;0.0113631
123;calc iter;10;0.0882984;0.0875599;0.0901786
123;calc total;1;0.885353;0.885353;0.885353
123;total;1;5.61523;5.61523;5.61523
124;initialize;1;3.70255;3.70255;3.70255
124;async;10;0.00348827;0.00268878;0.00481327
124;inner;10;0.0717633;0.0701936;0.0749878
124;wait;10;7.15171e-05;4.3223e-05;0.000164326
124;boundary;10;0.0126904;0.0109738;0.0138661
124;calc iter;10;0.0880147;0.087026;0.0891031
124;calc total;1;0.88536;0.88536;0.88536
124;total;1;5.61729;5.61729;5.61729
125;initialize;1;3.71242;3.71242;3.71242
125;async;10;0.00409223;0.00310667;0.00538302
125;inner;10;0.0726748;0.0720832;0.0750255
125;wait;10;6.42555e-05;3.4446e-05;0.000159461
125;boundary;10;0.0113851;0.0107882;0.0118703
125;calc iter;10;0.0882175;0.0873178;0.0895929
125;calc total;1;0.885354;0.885354;0.885354
125;total;1;5.62713;5.62713;5.62713
126;initialize;1;3.70451;3.70451;3.70451
126;async;10;0.00422308;0.00308434;0.00510307
126;inner;10;0.0728602;0.0720629;0.0751184
126;wait;10;5.7662e-05;3.1221e-05;0.000157517
126;boundary;10;0.0110553;0.0107901;0.0112561
126;calc iter;10;0.0881973;0.0870393;0.0896347
126;calc total;1;0.88536;0.88536;0.88536
126;total;1;5.61924;5.61924;5.61924
127;initialize;1;3.70947;3.70947;3.70947
127;async;10;0.00311863;0.00188074;0.00432614
127;inner;10;0.0725921;0.072003;0.0751478
127;wait;10;8.03352e-05;4.4866e-05;0.000223531
127;boundary;10;0.0122926;0.011258;0.0127404
127;calc iter;10;0.088085;0.0873865;0.0884601
127;calc total;1;0.885356;0.885356;0.885356
127;total;1;5.62418;5.62418;5.62418
128;initialize;1;3.71238;3.71238;3.71238
128;async;10;0.00317582;0.00225382;0.00436021
128;inner;10;0.0738433;0.0731787;0.0760838
128;wait;10;5.38785e-05;3.4208e-05;0.000112798
128;boundary;10;0.011213;0.0108114;0.0117722
128;calc iter;10;0.0882871;0.0870929;0.0897597
128;calc total;1;0.885363;0.885363;0.885363
128;total;1;5.62712;5.62712;5.62712
129;initialize;1;3.69842;3.69842;3.69842
129;async;10;0.00368267;0.00250368;0.00527415
129;inner;10;0.0736562;0.0728368;0.0759493
129;wait;10;4.80343e-05;2.4456e-05;0.000128221
129;boundary;10;0.0109662;0.0107269;0.0111602
129;calc iter;10;0.0883544;0.0867575;0.0905271
129;calc total;1;0.885355;0.885355;0.885355
129;total;1;5.61316;5.61316;5.61316
130;initialize;1;3.71238;3.71238;3.71238
130;async;10;0.00430345;0.00325819;0.00529421
130;inner;10;0.0730719;0.0722329;0.0754478
130;wait;10;4.85124e-05;2.4863e-05;0.000146821
130;boundary;10;0.0109493;0.0107222;0.0110747
130;calc iter;10;0.0883743;0.0876368;0.0902303
130;calc total;1;0.885358;0.885358;0.885358
130;total;1;5.62712;5.62712;5.62712
131;initialize;1;3.7095;3.7095;3.7095
131;async;10;0.00333655;0.00184669;0.00393339
131;inner;10;0.072742;0.071742;0.0748708
131;wait;10;7.43389e-05;4.2897e-05;0.000223321
131;boundary;10;0.0119763;0.0114648;0.0124146
131;calc iter;10;0.0881306;0.0872308;0.0884992
131;calc total;1;0.885354;0.885354;0.885354
131;total;1;5.62424;5.62424;5.62424
132;initialize;1;3.70391;3.70391;3.70391
132;async;10;0.00501468;0.0022885;0.00836542
132;inner;10;0.0707238;0.0671242;0.0748358
132;wait;10;5.45318e-05;2.3556e-05;0.000189809
132;boundary;10;0.0113364;0.00991244;0.0123142
132;calc iter;10;0.0871307;0.0852262;0.0883686
132;calc total;1;0.885361;0.885361;0.885361
132;total;1;5.61864;5.61864;5.61864
133;initialize;1;3.69873;3.69873;3.69873
133;async;10;0.00503822;0.00289998;0.00930151
133;inner;10;0.0706886;0.0665527;0.0751693
133;wait;10;4.83655e-05;2.2156e-05;0.000172272
133;boundary;10;0.0114627;0.0094879;0.0127315
133;calc iter;10;0.0872397;0.0852777;0.0891538
133;calc total;1;0.885354;0.885354;0.885354
133;total;1;5.61346;5.61346;5.61346
134;initialize;1;3.70461;3.70461;3.70461
134;async;10;0.00542101;0.00347536;0.00879324
134;inner;10;0.0706515;0.0663899;0.0744352
134;wait;10;5.21719e-05;2.7371e-05;0.000154295
134;boundary;10;0.0110561;0.0096837;0.0116828
134;calc iter;10;0.087182;0.0848955;0.0892901
134;calc total;1;0.885361;0.885361;0.885361
134;total;1;5.61936;5.61936;5.61936
135;initialize;1;3.70291;3.70291;3.70291
135;async;10;0.00446647;0.00179664;0.00831889
135;inner;10;0.0714807;0.0673273;0.0754254
135;wait;10;5.39979e-05;2.8503e-05;0.000159492
135;boundary;10;0.011108;0.0101508;0.0114868
135;calc iter;10;0.0871105;0.0858273;0.0884009
135;calc total;1;0.885357;0.885357;0.885357
135;total;1;5.61764;5.61764;5.61764
136;initialize;1;3.7104;3.7104;3.7104
136;async;10;0.00354012;0.00266579;0.00508253
136;inner;10;0.0719403;0.0687789;0.0754485
136;wait;10;4.56192e-05;2.2197e-05;0.000129804
136;boundary;10;0.0111125;0.0108348;0.0115463
136;calc iter;10;0.0866401;0.08465;0.0890819
136;calc total;1;0.885359;0.885359;0.885359
136;total;1;5.62514;5.62514;5.62514
144;calc total;1;0.885369;0.885369;0.885369
144;total;1;5.60008;5.60008;5.60008
145;initialize;1;3.69422;3.69422;3.69422
145;async;10;0.00312576;0.00202506;0.00405814
145;inner;10;0.0741786;0.0735302;0.075641
145;wait;10;5.08169e-05;3.2328e-05;0.000101666
145;boundary;10;0.0110117;0.0108467;0.0114659
145;calc iter;10;0.0883685;0.0870759;0.0898808
145;calc total;1;0.885361;0.885361;0.885361
145;total;1;5.60608;5.60608;5.60608
146;initialize;1;3.69746;3.69746;3.69746
146;async;10;0.00315671;0.00240176;0.00407643
146;inner;10;0.074258;0.0738294;0.0756063
146;wait;10;4.46913e-05;2.5332e-05;0.000104872
146;boundary;10;0.0109185;0.0108737;0.010987
146;calc iter;10;0.0883792;0.0874501;0.0898771
146;calc total;1;0.885366;0.885366;0.885366
146;total;1;5.60933;5.60933;5.60933
147;initialize;1;3.69243;3.69243;3.69243
147;async;10;0.00284552;0.0017251;0.00364309
147;inner;10;0.0735129;0.0729726;0.0748631
147;wait;10;6.5567e-05;4.2618e-05;0.000164695
147;boundary;10;0.011863;0.0114657;0.0122917
147;calc iter;10;0.0882883;0.0876567;0.0890531
147;calc total;1;0.885364;0.885364;0.885364
147;total;1;5.60428;5.60428;5.60428
148;initialize;1;3.69287;3.69287;3.69287
148;async;10;0.00331569;0.00248358;0.00468669
148;inner;10;0.0734701;0.0727095;0.0748671
148;wait;10;7.08616e-05;3.7173e-05;0.000177413
148;boundary;10;0.0114497;0.01096;0.0120325
148;calc iter;10;0.0883076;0.087441;0.0893248
148;calc total;1;0.885365;0.885365;0.885365
148;total;1;5.60474;5.60474;5.60474
149;initialize;1;3.69905;3.69905;3.69905
149;async;10;0.00356597;0.00285829;0.00493811
149;inner;10;0.0739322;0.0735022;0.0752152
149;wait;10;6.17689e-05;2.5319e-05;0.000191567
149;boundary;10;0.0108444;0.0107004;0.0109768
149;calc iter;10;0.0884059;0.0876085;0.0893026
149;calc total;1;0.885357;0.885357;0.885357
149;total;1;5.61091;5.61091;5.61091
150;initialize;1;3.69763;3.69763;3.69763
150;async;10;0.00402065;0.0031342;0.00453419
150;inner;10;0.0735186;0.0729971;0.0747955
150;wait;10;5.74625e-05;2.8764e-05;0.000217149
150;boundary;10;0.0108566;0.0106649;0.0109344
150;calc iter;10;0.0884547;0.0876204;0.089069
150;calc total;1;0.885364;0.885364;0.885364
150;total;1;5.6095;5.6095;5.6095
151;initialize;1;3.68893;3.68893;3.68893
151;async;10;0.0029206;0.0018911;0.00375227
151;inner;10;0.0736288;0.0732272;0.0746912
151;wait;10;8.1233e-05;3.8804e-05;0.000216753
151;boundary;10;0.0116248;0.0112033;0.0120714
151;calc iter;10;0.0882571;0.0877597;0.088881
151;calc total;1;0.885364;0.885364;0.885364
151;total;1;5.60079;5.60079;5.60079
152;initialize;1;3.69904;3.69904;3.69904
152;async;10;0.00275346;0.00181573;0.00395402
152;inner;10;0.0747478;0.0742277;0.076208
152;wait;10;4.28959e-05;2.4762e-05;0.00011134
152;boundary;10;0.0109138;0.0107485;0.0110074
152;calc iter;10;0.0884589;0.0874884;0.0898778
152;calc total;1;0.885357;0.885357;0.885357
152;total;1;5.61093;5.61093;5.61093
153;initialize;1;3.68796;3.68796;3.68796
153;async;10;0.00347725;0.00318529;0.0040048
153;inner;10;0.0740301;0.0735413;0.0754945
153;wait;10;5.03985e-05;2.5765e-05;0.000158909
153;boundary;10;0.0109039;0.0107136;0.0110501
153;calc iter;10;0.0884629;0.0877805;0.0898579
153;calc total;1;0.885359;0.885359;0.885359
153;total;1;5.59984;5.59984;5.59984
154;initialize;1;3.69338;3.69338;3.69338
154;async;10;0.00350033;0.00307262;0.00381654
154;inner;10;0.0739584;0.0733592;0.0755299
154;wait;10;4.60597e-05;2.3208e-05;0.000140502
154;boundary;10;0.0109884;0.0107713;0.0110927
154;calc iter;10;0.0884943;0.0879284;0.0903502
154;calc total;1;0.885365;0.885365;0.885365
154;total;1;5.60525;5.60525;5.60525
155;initialize;1;3.69598;3.69598;3.69598
155;async;10;0.00273004;0.00190373;0.00309357
155;inner;10;0.0745798;0.0740663;0.0753811
155;wait;10;6.44991e-05;3.4503e-05;0.000208623
155;boundary;10;0.0109807;0.0109019;0.0111921
155;calc iter;10;0.0883571;0.0880663;0.0887639
155;calc total;1;0.88536;0.88536;0.88536
155;total;1;5.60787;5.60787;5.60787
156;initialize;1;3.69343;3.69343;3.69343
156;async;10;0.00597816;0.00260708;0.0112684
156;inner;10;0.0700663;0.0651051;0.0745317
156;wait;10;5.11765e-05;2.4314e-05;0.000148651
156;boundary;10;0.0110206;0.00901185;0.0116981
156;calc iter;10;0.087119;0.0854109;0.0884317
156;calc total;1;0.885364;0.885364;0.885364
156;total;1;5.60531;5.60531;5.60531
157;initialize;1;3.6898;3.6898;3.6898
157;async;10;0.00620884;0.00359061;0.0101436
157;inner;10;0.0697795;0.0649514;0.0739536
157;wait;10;4.95305e-05;2.6667e-05;0.000145952
157;boundary;10;0.0110413;0.00914223;0.0116559
157;calc iter;10;0.0870805;0.0842671;0.0888218
157;calc total;1;0.88536;0.88536;0.88536
157;total;1;5.60167;5.60167;5.60167
158;initialize;1;3.69899;3.69899;3.69899
158;async;10;0.00624654;0.00365086;0.0107558
158;inner;10;0.0696544;0.0647838;0.0741901
158;wait;10;4.91113e-05;2.5186e-05;0.000143879
158;boundary;10;0.0111564;0.00928937;0.0118591
158;calc iter;10;0.0871079;0.0848553;0.0890916
158;calc total;1;0.885363;0.885363;0.885363
158;total;1;5.61088;5.61088;5.61088
62;initialize;1;3.71571;3.71571;3.71571
62;async;10;0.00424581;0.0032668;0.00619992
62;inner;10;0.0718998;0.069581;0.074603
62;wait;10;4.88914e-05;2.438e-05;0.000146161
62;boundary;10;0.0110335;0.0105387;0.0112422
62;calc iter;10;0.0872295;0.0863583;0.0890356
62;calc total;1;0.885355;0.885355;0.885355
62;total;1;5.6306;5.6306;5.6306
63;initialize;1;3.70581;3.70581;3.70581
63;async;10;0.0038805;0.00177469;0.0060817
63;inner;10;0.0720112;0.0698594;0.0743802
63;wait;10;6.69673e-05;2.583e-05;0.000249947
63;boundary;10;0.0110929;0.010749;0.0113507
63;calc iter;10;0.087053;0.0865856;0.0876289
63;calc total;1;0.885352;0.885352;0.885352
63;total;1;5.6207;5.6207;5.6207
64;initialize;1;3.71787;3.71787;3.71787
64;async;10;0.00365965;0.00267533;0.00526023
64;inner;10;0.0722653;0.0701995;0.0751333
64;wait;10;5.31705e-05;3.0029e-05;0.000128884
64;boundary;10;0.0109638;0.0108514;0.0111557
64;calc iter;10;0.0869434;0.0862494;0.0887903
64;calc total;1;0.885354;0.885354;0.885354
64;total;1;5.63275;5.63275;5.63275
65;initialize;1;3.70729;3.70729;3.70729
65;async;10;0.00416731;0.00344006;0.00554053
65;inner;10;0.0719389;0.0699844;0.074894
65;wait;10;5.12242e-05;2.4862e-05;0.00013995
65;boundary;10;0.0108633;0.0107604;0.0109567
65;calc iter;10;0.0870223;0.0859767;0.0894262
65;calc total;1;0.88535;0.88535;0.88535
65;total;1;5.62217;5.62217;5.62217
66;initialize;1;3.71786;3.71786;3.71786
66;async;10;0.0042191;0.00315344;0.00479967
66;inner;10;0.0717398;0.0699127;0.0745834
66;wait;10;5.19686e-05;2.5872e-05;0.000166355
66;boundary;10;0.0108921;0.0107881;0.0110266
66;calc iter;10;0.0869044;0.0854319;0.0886934
66;calc total;1;0.885356;0.885356;0.885356
66;total;1;5.63275;5.63275;5.63275
67;initialize;1;3.70781;3.70781;3.70781
67;async;10;0.00330979;0.00178419;0.00388185
67;inner;10;0.0719575;0.0697919;0.0743694
67;wait;10;7.65201e-05;2.7796e-05;0.000258588
67;boundary;10;0.0113874;0.0110163;0.0122012
67;calc iter;10;0.0867327;0.0856397;0.0875879
67;calc total;1;0.885349;0.885349;0.885349
67;total;1;5.6227;5.6227;5.6227
68;initialize;1;3.70588;3.70588;3.70588
68;async;10;0.00301339;0.00247032;0.00386809
68;inner;10;0.0708455;0.0688243;0.07391
68;wait;10;6.29394e-05;3.9938e-05;0.000127367
68;boundary;10;0.0126421;0.0109811;0.0137872
68;calc iter;10;0.0865663;0.0858941;0.087491
68;calc total;1;0.88536;0.88536;0.88536
68;total;1;5.62076;5.62076;5.62076
69;initialize;1;3.70488;3.70488;3.70488
69;async;10;0.00351272;0.00274388;0.00476754
69;inner;10;0.0705358;0.0687587;0.0735026
69;wait;10;7.07785e-05;4.1598e-05;0.000160405
69;boundary;10;0.0124938;0.0109089;0.0135279
69;calc iter;10;0.0866147;0.0857169;0.0877596
69;calc total;1;0.88535;0.88535;0.88535
69;total;1;5.61975;5.61975;5.61975
70;initialize;1;3.71495;3.71495;3.71495
70;async;10;0.0035557;0.00270191;0.00404614
70;inner;10;0.0707444;0.0683765;0.0734013
70;wait;10;7.44152e-05;4.0645e-05;0.000185497
70;boundary;10;0.0122005;0.0109589;0.0135092
70;calc iter;10;0.0865763;0.0854458;0.0875561
70;calc total;1;0.885357;0.885357;0.885357
70;total;1;5.62982;5.62982;5.62982
71;initialize;1;3.71106;3.71106;3.71106
71;async;10;0.00285877;0.00167303;0.00368508
71;inner;10;0.0695933;0.0673408;0.0727888
71;wait;10;0.000106143;5.4296e-05;0.00029248
71;boundary;10;0.0139073;0.011863;0.0149611
71;calc iter;10;0.0864673;0.085891;0.087163
71;calc total;1;0.885352;0.885352;0.885352
71;total;1;5.62594;5.62594;5.62594
88;initialize;1;3.71052;3.71052;3.71052
88;async;10;0.0036521;0.00273684;0.00475893
88;inner;10;0.0725058;0.0708336;0.0744669
88;wait;10;5.46041e-05;3.2074e-05;0.000149663
88;boundary;10;0.0109588;0.0108375;0.0111939
88;calc iter;10;0.0871727;0.086245;0.0882073
88;calc total;1;0.885356;0.885356;0.885356
88;total;1;5.61538;5.61538;5.61538
89;initialize;1;3.72037;3.72037;3.72037
89;async;10;0.00439138;0.00371811;0.00623804
89;inner;10;0.0719661;0.0700442;0.0741758
89;wait;10;5.07385e-05;2.5055e-05;0.00014741
89;boundary;10;0.0108422;0.01065;0.0110364
89;calc iter;10;0.0872521;0.0863768;0.0890105
89;calc total;1;0.885358;0.885358;0.885358
89;total;1;5.62528;5.62528;5.62528
90;initialize;1;3.71518;3.71518;3.71518
90;async;10;0.00342872;0.00285701;0.00391338
90;inner;10;0.072622;0.0712588;0.0750429
90;wait;10;4.98892e-05;2.3564e-05;0.00013028
90;boundary;10;0.0109861;0.0108825;0.0111375
90;calc iter;10;0.0870879;0.0856815;0.0897256
90;calc total;1;0.885363;0.885363;0.885363
90;total;1;5.62005;5.62005;5.62005
91;initialize;1;3.71179;3.71179;3.71179
91;async;10;0.00302098;0.0017397;0.00386397
91;inner;10;0.0727183;0.0706854;0.0746192
91;wait;10;6.03976e-05;2.5378e-05;0.000158314
91;boundary;10;0.0111369;0.010835;0.0120629
91;calc iter;10;0.0869381;0.0852844;0.088269
91;calc total;1;0.885358;0.885358;0.885358
91;total;1;5.61666;5.61666;5.61666
92;initialize;1;3.71164;3.71164;3.71164
92;async;10;0.00317255;0.00209238;0.00426399
92;inner;10;0.0702407;0.0687649;0.0732579
92;wait;10;8.51751e-05;4.029e-05;0.000202607
92;boundary;10;0.0132652;0.0113214;0.0139377
92;calc iter;10;0.0867651;0.085899;0.0875367
92;calc total;1;0.885362;0.885362;0.885362
92;total;1;5.61651;5.61651;5.61651
93;initialize;1;3.71144;3.71144;3.71144
93;async;10;0.00336207;0.00257127;0.00413618
93;inner;10;0.0707028;0.0690262;0.0732704
93;wait;10;8.77408e-05;4.1451e-05;0.000235282
93;boundary;10;0.0126448;0.011089;0.0133916
93;calc iter;10;0.0867986;0.086329;0.0876058
93;calc total;1;0.885357;0.885357;0.885357
93;total;1;5.61634;5.61634;5.61634
94;initialize;1;3.71742;3.71742;3.71742
94;async;10;0.00351935;0.00243261;0.00431956
94;inner;10;0.0709842;0.0688439;0.0736063
94;wait;10;6.94328e-05;3.2111e-05;0.000184451
94;boundary;10;0.0121988;0.0108412;0.0134845
94;calc iter;10;0.086773;0.0854623;0.0878692
94;calc total;1;0.885362;0.885362;0.885362
94;total;1;5.6223;5.6223;5.6223
95;initialize;1;3.70929;3.70929;3.70929
95;async;10;0.0028499;0.00165536;0.00365268
95;inner;10;0.0704762;0.0685573;0.0732304
95;wait;10;9.15046e-05;4.7316e-05;0.00032882
95;boundary;10;0.0132938;0.0116067;0.0142965
95;calc iter;10;0.0867128;0.0858769;0.0878682
95;calc total;1;0.885359;0.885359;0.885359
95;total;1;5.61417;5.61417;5.61417
111;initialize;1;3.71774;3.71774;3.71774
111;async;10;0.00408288;0.00181882;0.00630177
111;inner;10;0.0718083;0.0699612;0.0742379
111;wait;10;5.68721e-05;2.7016e-05;0.000166338
111;boundary;10;0.0110479;0.0106199;0.0112341
111;calc iter;10;0.0869976;0.0864081;0.0882246
111;calc total;1;0.885357;0.885357;0.885357
111;total;1;5.63216;5.63216;5.63216
112;initialize;1;3.7153;3.7153;3.7153
112;async;10;0.00434239;0.00263156;0.00574651
112;inner;10;0.0714999;0.0702734;0.0742462
112;wait;10;5.24203e-05;2.6628e-05;0.000146727
112;boundary;10;0.010911;0.010792;0.0111011
112;calc iter;10;0.086807;0.0860249;0.0878189
112;calc total;1;0.885368;0.885368;0.885368
112;total;1;5.62971;5.62971;5.62971
113;initialize;1;3.71778;3.71778;3.71778
113;async;10;0.00459909;0.0033466;0.00611999
113;inner;10;0.0713544;0.070232;0.0743633
113;wait;10;4.71102e-05;2.5066e-05;0.000133243
113;boundary;10;0.0108343;0.0107805;0.0109421
113;calc iter;10;0.0868364;0.085606;0.0886268
113;calc total;1;0.885362;0.885362;0.885362
113;total;1;5.63218;5.63218;5.63218
114;initialize;1;3.70922;3.70922;3.70922
114;async;10;0.00414389;0.00275286;0.00506458
114;inner;10;0.0715304;0.0701925;0.0742837
114;wait;10;5.7239e-05;3.0123e-05;0.000149601
114;boundary;10;0.0109622;0.0107507;0.0113629
114;calc iter;10;0.0866952;0.0856437;0.0885495
114;calc total;1;0.885365;0.885365;0.885365
114;total;1;5.62362;5.62362;5.62362
115;initialize;1;3.71242;3.71242;3.71242
115;async;10;0.00353604;0.00182933;0.00460461
115;inner;10;0.0713994;0.0699782;0.07383
115;wait;10;7.00408e-05;3.8593e-05;0.000200167
115;boundary;10;0.0116029;0.011059;0.0119482
115;calc iter;10;0.0866099;0.0857522;0.0871797
115;calc total;1;0.885363;0.885363;0.885363
115;total;1;5.62682;5.62682;5.62682
116;initialize;1;3.71396;3.71396;3.71396
116;async;10;0.0036089;0.00205701;0.00454613
116;inner;10;0.0697243;0.0682989;0.0726739
116;wait;10;7.8912e-05;4.5655e-05;0.000205152
116;boundary;10;0.0130123;0.0113379;0.014099
116;calc iter;10;0.086426;0.0852037;0.0871329
116;calc total;1;0.885367;0.885367;0.885367
116;total;1;5.62835;5.62835;5.62835
117;initialize;1;3.7056;3.7056;3.7056
117;async;10;0.0037967;0.00257844;0.0049424
117;inner;10;0.0702584;0.0688644;0.0733697
117;wait;10;7.41803e-05;4.3417e-05;0.000182969
117;boundary;10;0.0123284;0.010733;0.013373
117;calc iter;10;0.086459;0.0857908;0.0876075
117;calc total;1;0.88536;0.88536;0.88536
117;total;1;5.61999;5.61999;5.61999
118;initialize;1;3.71192;3.71192;3.71192
118;async;10;0.0037379;0.00292751;0.00475123
118;inner;10;0.0700983;0.0685618;0.0730646
118;wait;10;6.83808e-05;4.0567e-05;0.00018072
118;boundary;10;0.0125294;0.0109324;0.0134553
118;calc iter;10;0.0864355;0.0857417;0.087121
118;calc total;1;0.885366;0.885366;0.885366
118;total;1;5.62633;5.62633;5.62633
119;initialize;1;3.71152;3.71152;3.71152
119;async;10;0.00297414;0.0016698;0.00413073
119;inner;10;0.0697957;0.0683351;0.0732247
119;wait;10;9.8503e-05;4.9159e-05;0.000282318
119;boundary;10;0.0135108;0.0113954;0.0144111
119;calc iter;10;0.0863807;0.0859427;0.0868929
119;calc total;1;0.88536;0.88536;0.88536
119;total;1;5.62591;5.62591;5.62591
182;initialize;1;3.68635;3.68635;3.68635
182;async;10;0.00655303;0.00291207;0.0121281
182;inner;10;0.069217;0.0636297;0.0732277
182;wait;10;4.32427e-05;2.4897e-05;0.00013849
182;boundary;10;0.0104811;0.00870169;0.010808
182;calc iter;10;0.0862957;0.0844856;0.086995
182;calc total;1;0.885366;0.885366;0.885366
182;total;1;5.60149;5.60149;5.60149
183;initialize;1;3.67924;3.67924;3.67924
183;async;10;0.00644603;0.00167289;0.0119871
183;inner;10;0.0691865;0.0637627;0.072863
183;wait;10;5.11149e-05;2.3394e-05;0.000152757
183;boundary;10;0.0104982;0.00852992;0.0109301
183;calc iter;10;0.0861832;0.0843044;0.0875765
183;calc total;1;0.885361;0.885361;0.885361
183;total;1;5.59437;5.59437;5.59437
184;initialize;1;3.68731;3.68731;3.68731
184;async;10;0.00507614;0.00224678;0.00798724
184;inner;10;0.0693619;0.0646723;0.0730424
184;wait;10;5.03261e-05;2.8038e-05;0.000123804
184;boundary;10;0.0109972;0.0105616;0.011726
184;calc iter;10;0.0854869;0.0840558;0.0869336
184;calc total;1;0.88536;0.88536;0.88536
184;total;1;5.60242;5.60242;5.60242
185;initialize;1;3.67973;3.67973;3.67973
185;async;10;0.00526196;0.00323368;0.00872204
185;inner;10;0.0692218;0.0647456;0.0732922
185;wait;10;5.01073e-05;2.6522e-05;0.000128706
185;boundary;10;0.0109696;0.0105094;0.0118976
185;calc iter;10;0.0855049;0.08458;0.087369
185;calc total;1;0.885361;0.885361;0.885361
185;total;1;5.59486;5.59486;5.59486
186;initialize;1;3.68605;3.68605;3.68605
186;async;10;0.00551004;0.00287537;0.0088398
186;inner;10;0.0690533;0.0646845;0.0727176
186;wait;10;5.12863e-05;2.2448e-05;0.00014164
186;boundary;10;0.0108996;0.0104911;0.0118786
186;calc iter;10;0.0855159;0.0846899;0.0868759
186;calc total;1;0.885356;0.885356;0.885356
186;total;1;5.60111;5.60111;5.60111
187;initialize;1;3.68464;3.68464;3.68464
187;async;10;0.0049854;0.00169453;0.00813867
187;inner;10;0.0690999;0.0645104;0.0726554
187;wait;10;7.11929e-05;4.3177e-05;0.000218124
187;boundary;10;0.0112694;0.0108379;0.0120545
187;calc iter;10;0.0854273;0.084423;0.086814
187;calc total;1;0.885351;0.885351;0.885351
187;total;1;5.59974;5.59974;5.59974
188;initialize;1;3.6944;3.6944;3.6944
188;async;10;0.00430921;0.00230387;0.00698845
188;inner;10;0.0683696;0.063649;0.0727565
188;wait;10;5.78182e-05;2.8655e-05;0.000161162
188;boundary;10;0.0123853;0.0105666;0.013922
188;calc iter;10;0.0851235;0.0841322;0.0871437
188;calc total;1;0.885358;0.885358;0.885358
188;total;1;5.60952;5.60952;5.60952
189;initialize;1;3.68156;3.68156;3.68156
189;async;10;0.0045325;0.00252895;0.00659011
189;inner;10;0.0678726;0.0624754;0.0721289
189;wait;10;6.86599e-05;3.4781e-05;0.000149576
189;boundary;10;0.0125234;0.0105428;0.0147526
189;calc iter;10;0.0849984;0.0838542;0.0869726
189;calc total;1;0.885352;0.885352;0.885352
189;total;1;5.59667;5.59667;5.59667
190;initialize;1;3.69398;3.69398;3.69398
190;async;10;0.00457828;0.00248744;0.00641416
190;inner;10;0.0680412;0.0630368;0.0718431
190;wait;10;8.14548e-05;3.2372e-05;0.000239382
190;boundary;10;0.0123498;0.0107438;0.0143457
190;calc iter;10;0.0850521;0.083891;0.0868747
190;calc total;1;0.88536;0.88536;0.88536
190;total;1;5.60909;5.60909;5.60909
191;initialize;1;3.68234;3.68234;3.68234
191;async;10;0.00387333;0.00155115;0.0064217
191;inner;10;0.0678999;0.0628972;0.0719731
191;wait;10;8.41469e-05;2.5948e-05;0.000286655
191;boundary;10;0.0131418;0.0112172;0.0149237
191;calc iter;10;0.0850015;0.0840635;0.0871169
191;calc total;1;0.885354;0.885354;0.885354
191;total;1;5.59744;5.59744;5.59744
137;initialize;1;3.70184;3.70184;3.70184
137;async;10;0.00434244;0.0034781;0.00613694
137;inner;10;0.0712006;0.0678863;0.0750277
137;wait;10;5.00322e-05;2.7734e-05;0.000146276
137;boundary;10;0.0110664;0.0108511;0.011401
137;calc iter;10;0.0866609;0.0850259;0.0896242
137;calc total;1;0.885358;0.885358;0.885358
137;total;1;5.61657;5.61657;5.61657
138;initialize;1;3.7085;3.7085;3.7085
138;async;10;0.00415802;0.00287157;0.00680098
138;inner;10;0.0711676;0.0679069;0.0746429
138;wait;10;6.26865e-05;3.1424e-05;0.000180149
138;boundary;10;0.0113008;0.0108067;0.0118373
138;calc iter;10;0.0866903;0.085242;0.0885043
138;calc total;1;0.885362;0.885362;0.885362
138;total;1;5.62322;5.62322;5.62322
139;initialize;1;3.711;3.711;3.711
139;async;10;0.00339448;0.0018063;0.00607986
139;inner;10;0.0711223;0.0677811;0.0748562
139;wait;10;6.71596e-05;4.0395e-05;0.00018202
139;boundary;10;0.0119469;0.0109805;0.0127032
139;calc iter;10;0.0865321;0.0854048;0.0878273
139;calc total;1;0.885354;0.885354;0.885354
139;total;1;5.62572;5.62572;5.62572
140;initialize;1;3.70307;3.70307;3.70307
140;async;10;0.00337521;0.00219552;0.00424993
140;inner;10;0.0705266;0.0665811;0.0741419
140;wait;10;6.21459e-05;2.2806e-05;0.00017352
140;boundary;10;0.0122564;0.0109524;0.0145188
140;calc iter;10;0.086222;0.0844609;0.0877892
140;calc total;1;0.885363;0.885363;0.885363
140;total;1;5.61777;5.61777;5.61777
141;initialize;1;3.70797;3.70797;3.70797
141;async;10;0.00387827;0.00308618;0.00511699
141;inner;10;0.0694715;0.0656888;0.0731817
141;wait;10;8.0827e-05;3.8617e-05;0.000261981
141;boundary;10;0.0127538;0.0109089;0.0148121
141;calc iter;10;0.0861857;0.0847187;0.0877548
141;calc total;1;0.885356;0.885356;0.885356
141;total;1;5.62268;5.62268;5.62268
142;initialize;1;3.70717;3.70717;3.70717
142;async;10;0.00278845;0.00184124;0.00424642
142;inner;10;0.0703228;0.0666957;0.0744067
142;wait;10;7.12175e-05;4.8496e-05;0.000138413
142;boundary;10;0.0130083;0.0107975;0.0149368
142;calc iter;10;0.0861919;0.0853769;0.0885481
142;calc total;1;0.885364;0.885364;0.885364
142;total;1;5.62187;5.62187;5.62187
143;initialize;1;3.69835;3.69835;3.69835
143;async;10;0.00268991;0.00171334;0.00459096
143;inner;10;0.0685836;0.0650657;0.0728449
143;wait;10;9.42862e-05;3.0708e-05;0.000287285
143;boundary;10;0.0146927;0.0119913;0.0168587
143;calc iter;10;0.0860618;0.0848912;0.0868407
143;calc total;1;0.885358;0.885358;0.885358
143;total;1;5.61308;5.61308;5.61308
159;initialize;1;3.68639;3.68639;3.68639
159;async;10;0.00585757;0.0017677;0.0103159
159;inner;10;0.0700881;0.0653456;0.0740393
159;wait;10;5.57979e-05;2.9811e-05;0.000172462
159;boundary;10;0.011033;0.00939054;0.0115628
159;calc iter;10;0.0870361;0.0850883;0.0877644
159;calc total;1;0.885361;0.885361;0.885361
159;total;1;5.59828;5.59828;5.59828
160;initialize;1;3.69902;3.69902;3.69902
160;async;10;0.00456127;0.0024099;0.00741329
160;inner;10;0.0705362;0.0663847;0.0740902
160;wait;10;5.73571e-05;2.9734e-05;0.000163253
160;boundary;10;0.0112605;0.0107962;0.0119025
160;calc iter;10;0.0864165;0.0852584;0.0876059
160;calc total;1;0.885364;0.885364;0.885364
160;total;1;5.61088;5.61088;5.61088
161;initialize;1;3.699;3.699;3.699
161;async;10;0.0047848;0.00302676;0.00814028
161;inner;10;0.070409;0.0661621;0.07409
161;wait;10;6.10941e-05;3.028e-05;0.000198634
161;boundary;10;0.0112028;0.0107673;0.0118233
161;calc iter;10;0.086459;0.0853918;0.088184
161;calc total;1;0.88536;0.88536;0.88536
161;total;1;5.61088;5.61088;5.61088
162;initialize;1;3.6949;3.6949;3.6949
162;async;10;0.00458847;0.00294716;0.00759268
162;inner;10;0.0706271;0.0665478;0.0743748
162;wait;10;5.23093e-05;2.7811e-05;0.000132797
162;boundary;10;0.0111932;0.010842;0.0117837
162;calc iter;10;0.0864625;0.0853685;0.0891275
162;calc total;1;0.885364;0.885364;0.885364
162;total;1;5.60678;5.60678;5.60678
163;initialize;1;3.68926;3.68926;3.68926
163;async;10;0.00435997;0.00181793;0.00758712
163;inner;10;0.0704021;0.0661901;0.0739802
163;wait;10;7.50086e-05;3.7825e-05;0.000213543
163;boundary;10;0.0115533;0.0109655;0.0122464
163;calc iter;10;0.0863917;0.0853366;0.0873391
163;calc total;1;0.88536;0.88536;0.88536
163;total;1;5.60112;5.60112;5.60112
164;initialize;1;3.699;3.699;3.699
164;async;10;0.00336136;0.00220834;0.00505354
164;inner;10;0.0689416;0.0644295;0.0732467
164;wait;10;8.63215e-05;3.2302e-05;0.000280969
164;boundary;10;0.0134762;0.0110463;0.0155396
164;calc iter;10;0.0858671;0.0848374;0.0872378
164;calc total;1;0.885367;0.885367;0.885367
164;total;1;5.61088;5.61088;5.61088
165;initialize;1;3.69901;3.69901;3.69901
165;async;10;0.00353898;0.00262511;0.00609305
165;inner;10;0.0688751;0.063982;0.0731035
165;wait;10;7.62564e-05;5.0344e-05;0.000151418
165;boundary;10;0.0133499;0.0109444;0.0155912
165;calc iter;10;0.0858414;0.0849406;0.0869679
165;calc total;1;0.885359;0.885359;0.885359
165;total;1;5.61088;5.61088;5.61088
166;initialize;1;3.69868;3.69868;3.69868
166;async;10;0.0037302;0.00248405;0.00598013
166;inner;10;0.0689485;0.0642585;0.0729981
166;wait;10;7.32119e-05;4.0238e-05;0.000201561
166;boundary;10;0.0131302;0.0107837;0.0155355
166;calc iter;10;0.0858835;0.0847201;0.0874181
166;calc total;1;0.885367;0.885367;0.885367
166;total;1;5.61056;5.61056;5.61056
167;initialize;1;3.69148;3.69148;3.69148
167;async;10;0.00338258;0.00168271;0.0058701
167;inner;10;0.067731;0.0630638;0.0718015
167;wait;10;9.52383e-05;5.2462e-05;0.000275171
167;boundary;10;0.0145561;0.0120991;0.0165693
167;calc iter;10;0.0857666;0.0847465;0.0869066
167;calc total;1;0.88536;0.88536;0.88536
167;total;1;5.60335;5.60335;5.60335
SCAFES
REMARK: No time step width tau was specified.
 Set tau=1.0 and proceeded. 

Energy start: 24000
Energy end  : 22943.2
# unit_id;function_name;num_calls;avg_runtime;min_runtime;max_runtime
89;compErr;1;2.031e-06;2.031e-06;2.031e-06
89;init;1;0.382379;0.382379;0.382379
89;update;1;12.6104;12.6104;12.6104
89;sync;1;1.13923;1.13923;1.13923
89;evalKnownDf;1;0;0;0
89;write;1;2.5003e-05;2.5003e-05;2.5003e-05
89;trace;1;0;0;0
89;calc_total;1;13.7497;13.7497;13.7497
121;compErr;1;1.903e-06;1.903e-06;1.903e-06
121;init;1;0.381233;0.381233;0.381233
121;update;1;12.6022;12.6022;12.6022
121;sync;1;1.04632;1.04632;1.04632
121;evalKnownDf;1;0;0;0
121;write;1;3.2666e-05;3.2666e-05;3.2666e-05
121;trace;1;0;0;0
121;calc_total;1;13.6485;13.6485;13.6485
90;compErr;1;1.491e-06;1.491e-06;1.491e-06
90;init;1;0.387128;0.387128;0.387128
90;update;1;12.6065;12.6065;12.6065
90;sync;1;1.19748;1.19748;1.19748
90;evalKnownDf;1;0;0;0
90;write;1;3.3657e-05;3.3657e-05;3.3657e-05
90;trace;1;0;0;0
90;calc_total;1;13.8039;13.8039;13.8039
25;compErr;1;2.554e-06;2.554e-06;2.554e-06
25;init;1;0.382698;0.382698;0.382698
25;update;1;12.6431;12.6431;12.6431
25;sync;1;0.883298;0.883298;0.883298
25;evalKnownDf;1;0;0;0
25;write;1;2.6496e-05;2.6496e-05;2.6496e-05
25;trace;1;0;0;0
25;calc_total;1;13.5264;13.5264;13.5264
57;compErr;1;2.013e-06;2.013e-06;2.013e-06
57;init;1;0.37953;0.37953;0.37953
57;update;1;12.5832;12.5832;12.5832
57;sync;1;1.24871;1.24871;1.24871
57;evalKnownDf;1;0;0;0
57;write;1;2.4055e-05;2.4055e-05;2.4055e-05
57;trace;1;0;0;0
57;calc_total;1;13.8319;13.8319;13.8319
92;compErr;1;2.108e-06;2.108e-06;2.108e-06
92;init;1;0.386989;0.386989;0.386989
92;update;1;12.5965;12.5965;12.5965
92;sync;1;0.976552;0.976552;0.976552
92;evalKnownDf;1;0;0;0
100;compErr;1;2.72e-06;2.72e-06;2.72e-06
100;init;1;0.378487;0.378487;0.378487
100;update;1;12.5485;12.5485;12.5485
100;sync;1;1.20161;1.20161;1.20161
100;evalKnownDf;1;0;0;0
100;write;1;3.1605e-05;3.1605e-05;3.1605e-05
100;trace;1;0;0;0
100;calc_total;1;13.7501;13.7501;13.7501
92;write;1;3.397e-05;3.397e-05;3.397e-05
92;trace;1;0;0;0
92;calc_total;1;13.573;13.573;13.573
0;compErr;1;1.917e-06;1.917e-06;1.917e-06
0;init;1;0.402898;0.402898;0.402898
0;update;1;12.4374;12.4374;12.4374
0;sync;1;3.16139;3.16139;3.16139
0;evalKnownDf;1;0;0;0
0;write;1;2.8783e-05;2.8783e-05;2.8783e-05
0;trace;1;0;0;0
0;calc_total;1;15.5988;15.5988;15.5988
26;compErr;1;2.74e-06;2.74e-06;2.74e-06
26;init;1;0.381862;0.381862;0.381862
26;update;1;12.6016;12.6016;12.6016
26;sync;1;0.754206;0.754206;0.754206
26;evalKnownDf;1;0;0;0
26;write;1;2.8819e-05;2.8819e-05;2.8819e-05
26;trace;1;0;0;0
26;calc_total;1;13.3558;13.3558;13.3558
60;compErr;1;1.325e-06;1.325e-06;1.325e-06
60;init;1;0.378356;0.378356;0.378356
60;update;1;12.4358;12.4358;12.4358
60;sync;1;1.24728;1.24728;1.24728
60;evalKnownDf;1;0;0;0
60;write;1;3.2154e-05;3.2154e-05;3.2154e-05
60;trace;1;0;0;0
60;calc_total;1;13.683;13.683;13.683
124;compErr;1;2.347e-06;2.347e-06;2.347e-06
124;init;1;0.383694;0.383694;0.383694
124;update;1;12.5821;12.5821;12.5821
124;sync;1;4.71076;4.71076;4.71076
1;compErr;1;1.455e-06;1.455e-06;1.455e-06
1;init;1;0.395373;0.395373;0.395373
1;update;1;12.5149;12.5149;12.5149
1;sync;1;4.28086;4.28086;4.28086
1;evalKnownDf;1;0;0;0
1;write;1;2.6748e-05;2.6748e-05;2.6748e-05
1;trace;1;0;0;0
1;calc_total;1;16.7958;16.7958;16.7958
36;compErr;1;1.95e-06;1.95e-06;1.95e-06
36;init;1;0.383057;0.383057;0.383057
36;update;1;12.5181;12.5181;12.5181
36;sync;1;1.33957;1.33957;1.33957
36;evalKnownDf;1;0;0;0
36;write;1;3.2377e-05;3.2377e-05;3.2377e-05
36;trace;1;0;0;0
36;calc_total;1;13.8577;13.8577;13.8577
58;compErr;1;1.662e-06;1.662e-06;1.662e-06
58;init;1;0.377567;0.377567;0.377567
58;update;1;12.6659;12.6659;12.6659
58;sync;1;1.69172;1.69172;1.69172
58;evalKnownDf;1;0;0;0
58;write;1;2.7706e-05;2.7706e-05;2.7706e-05
58;trace;1;0;0;0
58;calc_total;1;14.3576;14.3576;14.3576
168;compErr;1;1.92e-06;1.92e-06;1.92e-06
168;init;1;0.393944;0.393944;0.393944
168;update;1;12.5086;12.5086;12.5086
168;sync;1;1.12973;1.12973;1.12973
168;evalKnownDf;1;0;0;0
168;write;1;2.485e-05;2.485e-05;2.485e-05
168;trace;1;0;0;0
168;calc_total;1;13.6383;13.6383;13.6383
0;total;1;22.1434;22.1434;22.1434
124;evalKnownDf;1;0;0;0
124;write;1;3.1017e-05;3.1017e-05;3.1017e-05
124;trace;1;0;0;0
124;calc_total;1;17.2928;17.2928;17.2928
2;compErr;1;1.834e-06;1.834e-06;1.834e-06
2;init;1;0.389579;0.389579;0.389579
2;update;1;12.4686;12.4686;12.4686
2;sync;1;4.22992;4.22992;4.22992
2;evalKnownDf;1;0;0;0
2;write;1;2.5816e-05;2.5816e-05;2.5816e-05
2;trace;1;0;0;0
2;calc_total;1;16.6985;16.6985;16.6985
27;compErr;1;1.799e-06;1.799e-06;1.799e-06
27;init;1;0.383896;0.383896;0.383896
27;update;1;12.8101;12.8101;12.8101
27;sync;1;0.656304;0.656304;0.656304
27;evalKnownDf;1;0;0;0
27;write;1;2.9723e-05;2.9723e-05;2.9723e-05
27;trace;1;0;0;0
27;calc_total;1;13.4664;13.4664;13.4664
48;compErr;1;2.698e-06;2.698e-06;2.698e-06
48;init;1;0.37974;0.37974;0.37974
48;update;1;12.4598;12.4598;12.4598
48;sync;1;1.91849;1.91849;1.91849
48;evalKnownDf;1;0;0;0
48;write;1;3.1648e-05;3.1648e-05;3.1648e-05
48;trace;1;0;0;0
48;calc_total;1;14.3783;14.3783;14.3783
122;compErr;1;1.512e-06;1.512e-06;1.512e-06
122;init;1;0.382936;0.382936;0.382936
122;update;1;12.6087;12.6087;12.6087
122;sync;1;1.43395;1.43395;1.43395
122;evalKnownDf;1;0;0;0
122;write;1;2.474e-05;2.474e-05;2.474e-05
122;trace;1;0;0;0
3;compErr;1;4.205e-06;4.205e-06;4.205e-06
3;init;1;0.389449;0.389449;0.389449
3;update;1;12.518;12.518;12.518
3;sync;1;4.14198;4.14198;4.14198
3;evalKnownDf;1;0;0;0
3;write;1;2.578e-05;2.578e-05;2.578e-05
3;trace;1;0;0;0
3;calc_total;1;16.66;16.66;16.66
28;compErr;1;1.772e-06;1.772e-06;1.772e-06
28;init;1;0.38643;0.38643;0.38643
28;update;1;12.5989;12.5989;12.5989
28;sync;1;1.18782;1.18782;1.18782
28;evalKnownDf;1;0;0;0
28;write;1;2.9247e-05;2.9247e-05;2.9247e-05
28;trace;1;0;0;0
28;calc_total;1;13.7867;13.7867;13.7867
49;compErr;1;2.434e-06;2.434e-06;2.434e-06
49;init;1;0.376304;0.376304;0.376304
49;update;1;12.5142;12.5142;12.5142
49;sync;1;1.02746;1.02746;1.02746
49;evalKnownDf;1;0;0;0
49;write;1;2.8319e-05;2.8319e-05;2.8319e-05
49;trace;1;0;0;0
49;calc_total;1;13.5416;13.5416;13.5416
144;compErr;1;1.342e-06;1.342e-06;1.342e-06
144;init;1;0.376541;0.376541;0.376541
144;update;1;12.5453;12.5453;12.5453
144;sync;1;1.72395;1.72395;1.72395
144;evalKnownDf;1;0;0;0
144;write;1;2.6461e-05;2.6461e-05;2.6461e-05
144;trace;1;0;0;0
144;calc_total;1;14.2693;14.2693;14.2693
0;total;1;22.1907;22.1907;22.1907
169;compErr;1;1.231e-06;1.231e-06;1.231e-06
169;init;1;0.381702;0.381702;0.381702
169;update;1;12.5899;12.5899;12.5899
169;sync;1;2.03544;2.03544;2.03544
169;evalKnownDf;1;0;0;0
169;write;1;2.5365e-05;2.5365e-05;2.5365e-05
169;trace;1;0;0;0
169;calc_total;1;14.6254;14.6254;14.6254
0;total;1;22.1437;22.1437;22.1437
122;calc_total;1;14.0427;14.0427;14.0427
4;compErr;1;2.144e-06;2.144e-06;2.144e-06
4;init;1;0.396902;0.396902;0.396902
4;update;1;12.5486;12.5486;12.5486
4;sync;1;4.17148;4.17148;4.17148
4;evalKnownDf;1;0;0;0
4;write;1;2.8151e-05;2.8151e-05;2.8151e-05
4;trace;1;0;0;0
4;calc_total;1;16.7201;16.7201;16.7201
30;compErr;1;1.762e-06;1.762e-06;1.762e-06
30;init;1;0.386011;0.386011;0.386011
30;update;1;12.6073;12.6073;12.6073
30;sync;1;0.965026;0.965026;0.965026
30;evalKnownDf;1;0;0;0
30;write;1;2.7671e-05;2.7671e-05;2.7671e-05
30;trace;1;0;0;0
30;calc_total;1;13.5723;13.5723;13.5723
52;compErr;1;2.219e-06;2.219e-06;2.219e-06
52;init;1;0.378963;0.378963;0.378963
52;update;1;12.4823;12.4823;12.4823
52;sync;1;1.22359;1.22359;1.22359
52;evalKnownDf;1;0;0;0
52;write;1;2.629e-05;2.629e-05;2.629e-05
52;trace;1;0;0;0
52;calc_total;1;13.7059;13.7059;13.7059
145;compErr;1;1.514e-06;1.514e-06;1.514e-06
145;init;1;0.378159;0.378159;0.378159
145;update;1;12.5018;12.5018;12.5018
145;sync;1;1.56963;1.56963;1.56963
145;evalKnownDf;1;0;0;0
145;write;1;2.3332e-05;2.3332e-05;2.3332e-05
145;trace;1;0;0;0
145;calc_total;1;14.0715;14.0715;14.0715
0;total;1;22.1904;22.1904;22.1904
170;compErr;1;1.054e-06;1.054e-06;1.054e-06
170;init;1;0.392351;0.392351;0.392351
170;update;1;12.6041;12.6041;12.6041
170;sync;1;1.21193;1.21193;1.21193
170;evalKnownDf;1;0;0;0
170;write;1;2.3473e-05;2.3473e-05;2.3473e-05
170;trace;1;0;0;0
170;calc_total;1;13.816;13.816;13.816
0;total;1;22.1434;22.1434;22.1434
123;compErr;1;1.169e-06;1.169e-06;1.169e-06
123;init;1;0.380261;0.380261;0.380261
123;update;1;12.8356;12.8356;12.8356
123;sync;1;1.53245;1.53245;1.53245
123;evalKnownDf;1;0;0;0
5;compErr;1;1.998e-06;1.998e-06;1.998e-06
5;init;1;0.39005;0.39005;0.39005
5;update;1;12.5477;12.5477;12.5477
5;sync;1;4.3895;4.3895;4.3895
5;evalKnownDf;1;0;0;0
5;write;1;2.297e-05;2.297e-05;2.297e-05
5;trace;1;0;0;0
5;calc_total;1;16.9372;16.9372;16.9372
72;compErr;1;1.955e-06;1.955e-06;1.955e-06
72;init;1;0.380447;0.380447;0.380447
72;update;1;12.5323;12.5323;12.5323
72;sync;1;2.02062;2.02062;2.02062
72;evalKnownDf;1;0;0;0
72;write;1;3.1359e-05;3.1359e-05;3.1359e-05
72;trace;1;0;0;0
72;calc_total;1;14.5529;14.5529;14.5529
0;total;1;22.1433;22.1433;22.1433
31;compErr;1;1.981e-06;1.981e-06;1.981e-06
31;init;1;0.389626;0.389626;0.389626
31;update;1;12.6118;12.6118;12.6118
31;sync;1;0.981239;0.981239;0.981239
31;evalKnownDf;1;0;0;0
31;write;1;2.2888e-05;2.2888e-05;2.2888e-05
31;trace;1;0;0;0
31;calc_total;1;13.593;13.593;13.593
59;compErr;1;1.767e-06;1.767e-06;1.767e-06
59;init;1;0.379628;0.379628;0.379628
59;update;1;12.5752;12.5752;12.5752
59;sync;1;1.15483;1.15483;1.15483
59;evalKnownDf;1;0;0;0
59;write;1;2.7543e-05;2.7543e-05;2.7543e-05
59;trace;1;0;0;0
59;calc_total;1;13.73;13.73;13.73
146;compErr;1;1.991e-06;1.991e-06;1.991e-06
146;init;1;0.37614;0.37614;0.37614
146;update;1;12.5411;12.5411;12.5411
146;sync;1;1.40243;1.40243;1.40243
146;evalKnownDf;1;0;0;0
146;write;1;2.7445e-05;2.7445e-05;2.7445e-05
146;trace;1;0;0;0
146;calc_total;1;13.9435;13.9435;13.9435
0;total;1;22.1907;22.1907;22.1907
171;compErr;1;2.364e-06;2.364e-06;2.364e-06
171;init;1;0.387547;0.387547;0.387547
171;update;1;12.4921;12.4921;12.4921
171;sync;1;1.20685;1.20685;1.20685
171;evalKnownDf;1;0;0;0
171;write;1;2.7206e-05;2.7206e-05;2.7206e-05
171;trace;1;0;0;0
171;calc_total;1;13.6989;13.6989;13.6989
0;total;1;22.1434;22.1434;22.1434
126;compErr;1;2.608e-06;2.608e-06;2.608e-06
126;init;1;0.384175;0.384175;0.384175
126;update;1;12.5935;12.5935;12.5935
126;sync;1;1.35841;1.35841;1.35841
6;compErr;1;1.212e-06;1.212e-06;1.212e-06
6;init;1;0.389636;0.389636;0.389636
6;update;1;12.5031;12.5031;12.5031
6;sync;1;4.35174;4.35174;4.35174
6;evalKnownDf;1;0;0;0
6;write;1;2.2501e-05;2.2501e-05;2.2501e-05
6;trace;1;0;0;0
6;calc_total;1;16.8549;16.8549;16.8549
73;compErr;1;1.721e-06;1.721e-06;1.721e-06
73;init;1;0.383798;0.383798;0.383798
73;update;1;12.5082;12.5082;12.5082
73;sync;1;1.25394;1.25394;1.25394
73;evalKnownDf;1;0;0;0
73;write;1;2.558e-05;2.558e-05;2.558e-05
73;trace;1;0;0;0
73;calc_total;1;13.7621;13.7621;13.7621
0;total;1;22.1433;22.1433;22.1433
37;compErr;1;1.833e-06;1.833e-06;1.833e-06
37;init;1;0.38177;0.38177;0.38177
37;update;1;12.6211;12.6211;12.6211
37;sync;1;1.03697;1.03697;1.03697
37;evalKnownDf;1;0;0;0
37;write;1;3.0823e-05;3.0823e-05;3.0823e-05
37;trace;1;0;0;0
37;calc_total;1;13.658;13.658;13.658
62;compErr;1;1.905e-06;1.905e-06;1.905e-06
62;init;1;0.381547;0.381547;0.381547
62;update;1;12.4527;12.4527;12.4527
62;sync;1;1.53377;1.53377;1.53377
62;evalKnownDf;1;0;0;0
62;write;1;3.2113e-05;3.2113e-05;3.2113e-05
62;trace;1;0;0;0
62;calc_total;1;13.9865;13.9865;13.9865
147;compErr;1;1.485e-06;1.485e-06;1.485e-06
147;init;1;0.380853;0.380853;0.380853
147;update;1;12.4856;12.4856;12.4856
147;sync;1;1.63053;1.63053;1.63053
147;evalKnownDf;1;0;0;0
147;write;1;2.2043e-05;2.2043e-05;2.2043e-05
147;trace;1;0;0;0
147;calc_total;1;14.1161;14.1161;14.1161
0;total;1;22.1904;22.1904;22.1904
104;compErr;1;1.967e-06;1.967e-06;1.967e-06
104;init;1;0.375956;0.375956;0.375956
104;update;1;13.4912;13.4912;13.4912
104;sync;1;0.547619;0.547619;0.547619
104;evalKnownDf;1;0;0;0
104;write;1;2.5882e-05;2.5882e-05;2.5882e-05
104;trace;1;0;0;0
104;calc_total;1;14.0388;14.0388;14.0388
172;compErr;1;1.316e-06;1.316e-06;1.316e-06
172;init;1;0.390856;0.390856;0.390856
172;update;1;12.5646;12.5646;12.5646
172;sync;1;1.07923;1.07923;1.07923
172;evalKnownDf;1;0;0;0
172;write;1;2.2903e-05;2.2903e-05;2.2903e-05
172;trace;1;0;0;0
172;calc_total;1;13.6438;13.6438;13.6438
0;total;1;22.1446;22.1446;22.1446
123;write;1;2.7496e-05;2.7496e-05;2.7496e-05
123;trace;1;0;0;0
123;calc_total;1;14.368;14.368;14.368
7;compErr;1;1.879e-06;1.879e-06;1.879e-06
7;init;1;0.389419;0.389419;0.389419
7;update;1;12.5161;12.5161;12.5161
7;sync;1;4.26571;4.26571;4.26571
7;evalKnownDf;1;0;0;0
7;write;1;2.4927e-05;2.4927e-05;2.4927e-05
7;trace;1;0;0;0
7;calc_total;1;16.7818;16.7818;16.7818
74;compErr;1;1.987e-06;1.987e-06;1.987e-06
74;init;1;0.384475;0.384475;0.384475
74;update;1;12.5097;12.5097;12.5097
74;sync;1;0.966806;0.966806;0.966806
74;evalKnownDf;1;0;0;0
74;write;1;2.583e-05;2.583e-05;2.583e-05
74;trace;1;0;0;0
74;calc_total;1;13.4765;13.4765;13.4765
0;total;1;22.1433;22.1433;22.1433
39;compErr;1;2.21e-06;2.21e-06;2.21e-06
39;init;1;0.379043;0.379043;0.379043
39;update;1;12.5372;12.5372;12.5372
39;sync;1;1.77002;1.77002;1.77002
39;evalKnownDf;1;0;0;0
39;write;1;3.1089e-05;3.1089e-05;3.1089e-05
39;trace;1;0;0;0
39;calc_total;1;14.3072;14.3072;14.3072
68;compErr;1;3.514e-06;3.514e-06;3.514e-06
68;init;1;0.379624;0.379624;0.379624
68;update;1;12.5597;12.5597;12.5597
68;sync;1;1.37942;1.37942;1.37942
68;evalKnownDf;1;0;0;0
68;write;1;3.4503e-05;3.4503e-05;3.4503e-05
68;trace;1;0;0;0
68;calc_total;1;13.9391;13.9391;13.9391
148;compErr;1;1.831e-06;1.831e-06;1.831e-06
148;init;1;0.377951;0.377951;0.377951
148;update;1;12.5455;12.5455;12.5455
148;sync;1;1.83582;1.83582;1.83582
148;evalKnownDf;1;0;0;0
148;write;1;2.8601e-05;2.8601e-05;2.8601e-05
148;trace;1;0;0;0
148;calc_total;1;14.3814;14.3814;14.3814
0;total;1;22.1916;22.1916;22.1916
105;compErr;1;9.93e-07;9.93e-07;9.93e-07
105;init;1;0.379798;0.379798;0.379798
105;update;1;12.6019;12.6019;12.6019
105;sync;1;1.72264;1.72264;1.72264
105;evalKnownDf;1;0;0;0
105;write;1;2.411e-05;2.411e-05;2.411e-05
105;trace;1;0;0;0
105;calc_total;1;14.3246;14.3246;14.3246
173;compErr;1;8.16e-07;8.16e-07;8.16e-07
173;init;1;0.390832;0.390832;0.390832
173;update;1;12.6692;12.6692;12.6692
173;sync;1;1.07723;1.07723;1.07723
173;evalKnownDf;1;0;0;0
173;write;1;3.076e-05;3.076e-05;3.076e-05
173;trace;1;0;0;0
173;calc_total;1;13.7464;13.7464;13.7464
0;total;1;22.1434;22.1434;22.1434
126;evalKnownDf;1;0;0;0
126;write;1;3.4804e-05;3.4804e-05;3.4804e-05
126;trace;1;0;0;0
126;calc_total;1;13.9519;13.9519;13.9519
8;compErr;1;2.448e-06;2.448e-06;2.448e-06
8;init;1;0.395615;0.395615;0.395615
8;update;1;12.5373;12.5373;12.5373
8;sync;1;4.11634;4.11634;4.11634
8;evalKnownDf;1;0;0;0
8;write;1;2.9591e-05;2.9591e-05;2.9591e-05
8;trace;1;0;0;0
8;calc_total;1;16.6537;16.6537;16.6537
75;compErr;1;1.254e-06;1.254e-06;1.254e-06
75;init;1;0.384496;0.384496;0.384496
75;update;1;12.5054;12.5054;12.5054
75;sync;1;1.10048;1.10048;1.10048
75;evalKnownDf;1;0;0;0
75;write;1;2.9797e-05;2.9797e-05;2.9797e-05
75;trace;1;0;0;0
75;calc_total;1;13.6059;13.6059;13.6059
0;total;1;22.1437;22.1437;22.1437
40;compErr;1;2.573e-06;2.573e-06;2.573e-06
40;init;1;0.384938;0.384938;0.384938
40;update;1;12.5893;12.5893;12.5893
40;sync;1;0.969411;0.969411;0.969411
40;evalKnownDf;1;0;0;0
40;write;1;3.2203e-05;3.2203e-05;3.2203e-05
40;trace;1;0;0;0
40;calc_total;1;13.5587;13.5587;13.5587
50;compErr;1;2.303e-06;2.303e-06;2.303e-06
50;init;1;0.375483;0.375483;0.375483
50;update;1;12.4406;12.4406;12.4406
50;sync;1;1.5111;1.5111;1.5111
50;evalKnownDf;1;0;0;0
50;write;1;2.8426e-05;2.8426e-05;2.8426e-05
50;trace;1;0;0;0
50;calc_total;1;13.9517;13.9517;13.9517
149;compErr;1;1.556e-06;1.556e-06;1.556e-06
149;init;1;0.377445;0.377445;0.377445
149;update;1;12.5034;12.5034;12.5034
149;sync;1;2.02628;2.02628;2.02628
149;evalKnownDf;1;0;0;0
149;write;1;2.4457e-05;2.4457e-05;2.4457e-05
149;trace;1;0;0;0
149;calc_total;1;14.5297;14.5297;14.5297
0;total;1;22.1908;22.1908;22.1908
96;compErr;1;1.959e-06;1.959e-06;1.959e-06
96;init;1;0.376645;0.376645;0.376645
96;update;1;12.5105;12.5105;12.5105
96;sync;1;2.03895;2.03895;2.03895
96;evalKnownDf;1;0;0;0
96;write;1;3.1633e-05;3.1633e-05;3.1633e-05
96;trace;1;0;0;0
96;calc_total;1;14.5494;14.5494;14.5494
0;total;1;22.1599;22.1599;22.1599
174;compErr;1;9.63e-07;9.63e-07;9.63e-07
174;init;1;0.394972;0.394972;0.394972
174;update;1;12.5441;12.5441;12.5441
174;sync;1;1.52654;1.52654;1.52654
174;evalKnownDf;1;0;0;0
174;write;1;3.6114e-05;3.6114e-05;3.6114e-05
174;trace;1;0;0;0
174;calc_total;1;14.0706;14.0706;14.0706
0;total;1;22.1434;22.1434;22.1434
132;compErr;1;2.445e-06;2.445e-06;2.445e-06
132;init;1;0.384028;0.384028;0.384028
9;compErr;1;2.097e-06;2.097e-06;2.097e-06
9;init;1;0.389547;0.389547;0.389547
9;update;1;12.5015;12.5015;12.5015
9;sync;1;4.53184;4.53184;4.53184
9;evalKnownDf;1;0;0;0
9;write;1;2.8528e-05;2.8528e-05;2.8528e-05
9;trace;1;0;0;0
9;calc_total;1;17.0334;17.0334;17.0334
76;compErr;1;2.189e-06;2.189e-06;2.189e-06
76;init;1;0.38711;0.38711;0.38711
76;update;1;12.5906;12.5906;12.5906
76;sync;1;1.20618;1.20618;1.20618
76;evalKnownDf;1;0;0;0
76;write;1;3.1144e-05;3.1144e-05;3.1144e-05
76;trace;1;0;0;0
76;calc_total;1;13.7968;13.7968;13.7968
0;total;1;22.1446;22.1446;22.1446
41;compErr;1;2.114e-06;2.114e-06;2.114e-06
41;init;1;0.385896;0.385896;0.385896
41;update;1;12.6083;12.6083;12.6083
41;sync;1;1.11427;1.11427;1.11427
41;evalKnownDf;1;0;0;0
41;write;1;3.1141e-05;3.1141e-05;3.1141e-05
41;trace;1;0;0;0
41;calc_total;1;13.7225;13.7225;13.7225
51;compErr;1;1.573e-06;1.573e-06;1.573e-06
51;init;1;0.37711;0.37711;0.37711
51;update;1;12.5104;12.5104;12.5104
51;sync;1;0.936814;0.936814;0.936814
51;evalKnownDf;1;0;0;0
51;write;1;3.1364e-05;3.1364e-05;3.1364e-05
150;compErr;1;1.331e-06;1.331e-06;1.331e-06
150;init;1;0.378892;0.378892;0.378892
150;update;1;13.6462;13.6462;13.6462
150;sync;1;0.520314;0.520314;0.520314
150;evalKnownDf;1;0;0;0
150;write;1;2.0028e-05;2.0028e-05;2.0028e-05
150;trace;1;0;0;0
150;calc_total;1;14.1666;14.1666;14.1666
0;total;1;22.1907;22.1907;22.1907
97;compErr;1;1.202e-06;1.202e-06;1.202e-06
97;init;1;0.381901;0.381901;0.381901
97;update;1;12.5194;12.5194;12.5194
97;sync;1;1.09826;1.09826;1.09826
97;evalKnownDf;1;0;0;0
97;write;1;3.257e-05;3.257e-05;3.257e-05
97;trace;1;0;0;0
97;calc_total;1;13.6177;13.6177;13.6177
0;total;1;22.1598;22.1598;22.1598
175;compErr;1;2.318e-06;2.318e-06;2.318e-06
175;init;1;0.389991;0.389991;0.389991
175;update;1;12.5715;12.5715;12.5715
175;sync;1;1.52981;1.52981;1.52981
175;evalKnownDf;1;0;0;0
175;write;1;2.947e-05;2.947e-05;2.947e-05
175;trace;1;0;0;0
175;calc_total;1;14.1013;14.1013;14.1013
0;total;1;22.1437;22.1437;22.1437
132;update;1;12.5911;12.5911;12.5911
132;sync;1;1.55979;1.55979;1.55979
132;evalKnownDf;1;0;0;0
132;write;1;2.9797e-05;2.9797e-05;2.9797e-05
10;compErr;1;1.648e-06;1.648e-06;1.648e-06
10;init;1;0.389799;0.389799;0.389799
10;update;1;12.5275;12.5275;12.5275
10;sync;1;4.41708;4.41708;4.41708
10;evalKnownDf;1;0;0;0
10;write;1;2.4874e-05;2.4874e-05;2.4874e-05
10;trace;1;0;0;0
10;calc_total;1;16.9446;16.9446;16.9446
77;compErr;1;1.017e-06;1.017e-06;1.017e-06
77;init;1;0.381929;0.381929;0.381929
77;update;1;12.6003;12.6003;12.6003
77;sync;1;2.00635;2.00635;2.00635
77;evalKnownDf;1;0;0;0
77;write;1;2.5535e-05;2.5535e-05;2.5535e-05
77;trace;1;0;0;0
77;calc_total;1;14.6066;14.6066;14.6066
0;total;1;22.1434;22.1434;22.1434
42;compErr;1;2.539e-06;2.539e-06;2.539e-06
42;init;1;0.38255;0.38255;0.38255
42;update;1;12.6027;12.6027;12.6027
42;sync;1;1.5264;1.5264;1.5264
42;evalKnownDf;1;0;0;0
42;write;1;2.8556e-05;2.8556e-05;2.8556e-05
42;trace;1;0;0;0
42;calc_total;1;14.1291;14.1291;14.1291
53;compErr;1;1.885e-06;1.885e-06;1.885e-06
53;init;1;0.377398;0.377398;0.377398
53;update;1;12.5792;12.5792;12.5792
53;sync;1;1.9354;1.9354;1.9354
151;compErr;1;1.648e-06;1.648e-06;1.648e-06
151;init;1;0.378289;0.378289;0.378289
151;update;1;12.4947;12.4947;12.4947
151;sync;1;1.54887;1.54887;1.54887
151;evalKnownDf;1;0;0;0
151;write;1;3.7029e-05;3.7029e-05;3.7029e-05
151;trace;1;0;0;0
151;calc_total;1;14.0436;14.0436;14.0436
0;total;1;22.1907;22.1907;22.1907
98;compErr;1;1.167e-06;1.167e-06;1.167e-06
98;init;1;0.378743;0.378743;0.378743
98;update;1;12.5511;12.5511;12.5511
98;sync;1;1.48418;1.48418;1.48418
98;evalKnownDf;1;0;0;0
98;write;1;2.1014e-05;2.1014e-05;2.1014e-05
98;trace;1;0;0;0
98;calc_total;1;14.0352;14.0352;14.0352
0;total;1;22.1599;22.1599;22.1599
176;compErr;1;2.472e-06;2.472e-06;2.472e-06
176;init;1;0.391786;0.391786;0.391786
176;update;1;12.5514;12.5514;12.5514
176;sync;1;1.08698;1.08698;1.08698
176;evalKnownDf;1;0;0;0
176;write;1;3.0612e-05;3.0612e-05;3.0612e-05
176;trace;1;0;0;0
176;calc_total;1;13.6384;13.6384;13.6384
0;total;1;22.1434;22.1434;22.1434
132;trace;1;0;0;0
132;calc_total;1;14.1509;14.1509;14.1509
11;compErr;1;2.506e-06;2.506e-06;2.506e-06
11;init;1;0.39186;0.39186;0.39186
11;update;1;12.5133;12.5133;12.5133
11;sync;1;4.35905;4.35905;4.35905
11;evalKnownDf;1;0;0;0
11;write;1;2.737e-05;2.737e-05;2.737e-05
11;trace;1;0;0;0
11;calc_total;1;16.8724;16.8724;16.8724
78;compErr;1;1.595e-06;1.595e-06;1.595e-06
78;init;1;0.386619;0.386619;0.386619
78;update;1;12.62;12.62;12.62
78;sync;1;1.38816;1.38816;1.38816
78;evalKnownDf;1;0;0;0
78;write;1;2.5552e-05;2.5552e-05;2.5552e-05
78;trace;1;0;0;0
78;calc_total;1;14.0081;14.0081;14.0081
0;total;1;22.1435;22.1435;22.1435
43;compErr;1;1.802e-06;1.802e-06;1.802e-06
43;init;1;0.388516;0.388516;0.388516
43;update;1;12.609;12.609;12.609
43;sync;1;0.833354;0.833354;0.833354
43;evalKnownDf;1;0;0;0
43;write;1;3.1192e-05;3.1192e-05;3.1192e-05
43;trace;1;0;0;0
43;calc_total;1;13.4424;13.4424;13.4424
51;trace;1;0;0;0
51;calc_total;1;13.4472;13.4472;13.4472
152;compErr;1;1.582e-06;1.582e-06;1.582e-06
152;init;1;0.37748;0.37748;0.37748
152;update;1;12.5005;12.5005;12.5005
152;sync;1;2.11689;2.11689;2.11689
152;evalKnownDf;1;0;0;0
152;write;1;3.7827e-05;3.7827e-05;3.7827e-05
152;trace;1;0;0;0
152;calc_total;1;14.6174;14.6174;14.6174
0;total;1;22.1906;22.1906;22.1906
99;compErr;1;2.099e-06;2.099e-06;2.099e-06
99;init;1;0.378304;0.378304;0.378304
99;update;1;12.5599;12.5599;12.5599
99;sync;1;0.805877;0.805877;0.805877
99;evalKnownDf;1;0;0;0
99;write;1;3.0834e-05;3.0834e-05;3.0834e-05
99;trace;1;0;0;0
99;calc_total;1;13.3657;13.3657;13.3657
0;total;1;22.16;22.16;22.16
177;compErr;1;1.623e-06;1.623e-06;1.623e-06
177;init;1;0.38528;0.38528;0.38528
177;update;1;12.5674;12.5674;12.5674
177;sync;1;1.70946;1.70946;1.70946
177;evalKnownDf;1;0;0;0
177;write;1;2.5141e-05;2.5141e-05;2.5141e-05
177;trace;1;0;0;0
177;calc_total;1;14.2768;14.2768;14.2768
0;total;1;22.1437;22.1437;22.1437
136;compErr;1;1.612e-06;1.612e-06;1.612e-06
136;init;1;0.38621;0.38621;0.38621
136;update;1;12.6458;12.6458;12.6458
136;sync;1;1.0285;1.0285;1.0285
136;evalKnownDf;1;0;0;0
136;write;1;3.102e-05;3.102e-05;3.102e-05
136;trace;1;0;0;0
136;calc_total;1;13.6743;13.6743;13.6743
12;compErr;1;2.761e-06;2.761e-06;2.761e-06
12;init;1;0.404874;0.404874;0.404874
12;update;1;12.6271;12.6271;12.6271
12;sync;1;4.14816;4.14816;4.14816
12;evalKnownDf;1;0;0;0
12;write;1;3.3977e-05;3.3977e-05;3.3977e-05
12;trace;1;0;0;0
12;calc_total;1;16.7753;16.7753;16.7753
79;compErr;1;1.506e-06;1.506e-06;1.506e-06
79;init;1;0.384147;0.384147;0.384147
79;update;1;12.6232;12.6232;12.6232
79;sync;1;1.2297;1.2297;1.2297
79;evalKnownDf;1;0;0;0
79;write;1;3.1059e-05;3.1059e-05;3.1059e-05
79;trace;1;0;0;0
79;calc_total;1;13.8529;13.8529;13.8529
0;total;1;22.1435;22.1435;22.1435
44;compErr;1;2.189e-06;2.189e-06;2.189e-06
44;init;1;0.386839;0.386839;0.386839
44;update;1;12.8235;12.8235;12.8235
44;sync;1;0.86158;0.86158;0.86158
44;evalKnownDf;1;0;0;0
44;write;1;2.882e-05;2.882e-05;2.882e-05
44;trace;1;0;0;0
44;calc_total;1;13.6851;13.6851;13.6851
53;evalKnownDf;1;0;0;0
53;write;1;2.5855e-05;2.5855e-05;2.5855e-05
53;trace;1;0;0;0
53;calc_total;1;14.5146;14.5146;14.5146
153;compErr;1;1.301e-06;1.301e-06;1.301e-06
153;init;1;0.383294;0.383294;0.383294
153;update;1;12.5142;12.5142;12.5142
153;sync;1;1.20828;1.20828;1.20828
153;evalKnownDf;1;0;0;0
153;write;1;2.6335e-05;2.6335e-05;2.6335e-05
153;trace;1;0;0;0
153;calc_total;1;13.7225;13.7225;13.7225
0;total;1;22.1906;22.1906;22.1906
0;total;1;22.1609;22.1609;22.1609
178;compErr;1;1.562e-06;1.562e-06;1.562e-06
178;init;1;0.395298;0.395298;0.395298
178;update;1;12.5653;12.5653;12.5653
178;sync;1;1.47154;1.47154;1.47154
178;evalKnownDf;1;0;0;0
178;write;1;2.2779e-05;2.2779e-05;2.2779e-05
178;trace;1;0;0;0
178;calc_total;1;14.0368;14.0368;14.0368
0;total;1;22.1434;22.1434;22.1434
127;compErr;1;2.121e-06;2.121e-06;2.121e-06
127;init;1;0.384629;0.384629;0.384629
127;update;1;12.5843;12.5843;12.5843
127;sync;1;1.23301;1.23301;1.23301
127;evalKnownDf;1;0;0;0
127;write;1;2.8245e-05;2.8245e-05;2.8245e-05
127;trace;1;0;0;0
127;calc_total;1;13.8174;13.8174;13.8174
13;compErr;1;2.23e-06;2.23e-06;2.23e-06
13;init;1;0.390842;0.390842;0.390842
13;update;1;12.5051;12.5051;12.5051
13;sync;1;4.36741;4.36741;4.36741
13;evalKnownDf;1;0;0;0
13;write;1;3.4954e-05;3.4954e-05;3.4954e-05
13;trace;1;0;0;0
13;calc_total;1;16.8725;16.8725;16.8725
80;compErr;1;1.384e-06;1.384e-06;1.384e-06
80;init;1;0.384558;0.384558;0.384558
80;update;1;12.5855;12.5855;12.5855
80;sync;1;1.65889;1.65889;1.65889
80;evalKnownDf;1;0;0;0
80;write;1;3.7139e-05;3.7139e-05;3.7139e-05
80;trace;1;0;0;0
80;calc_total;1;14.2444;14.2444;14.2444
0;total;1;22.1434;22.1434;22.1434
46;compErr;1;2.515e-06;2.515e-06;2.515e-06
46;init;1;0.388562;0.388562;0.388562
46;update;1;12.6002;12.6002;12.6002
46;sync;1;0.788226;0.788226;0.788226
46;evalKnownDf;1;0;0;0
46;write;1;3.1513e-05;3.1513e-05;3.1513e-05
46;trace;1;0;0;0
46;calc_total;1;13.3884;13.3884;13.3884
55;compErr;1;8.48e-07;8.48e-07;8.48e-07
55;init;1;0.382606;0.382606;0.382606
55;update;1;12.5534;12.5534;12.5534
55;sync;1;1.22307;1.22307;1.22307
55;evalKnownDf;1;0;0;0
55;write;1;2.8759e-05;2.8759e-05;2.8759e-05
55;trace;1;0;0;0
154;compErr;1;9.32e-07;9.32e-07;9.32e-07
154;init;1;0.378638;0.378638;0.378638
154;update;1;12.5137;12.5137;12.5137
154;sync;1;1.4183;1.4183;1.4183
154;evalKnownDf;1;0;0;0
154;write;1;2.1782e-05;2.1782e-05;2.1782e-05
154;trace;1;0;0;0
154;calc_total;1;13.932;13.932;13.932
0;total;1;22.1904;22.1904;22.1904
101;compErr;1;1.891e-06;1.891e-06;1.891e-06
101;init;1;0.391496;0.391496;0.391496
101;update;1;12.5501;12.5501;12.5501
101;sync;1;1.43021;1.43021;1.43021
101;evalKnownDf;1;0;0;0
101;write;1;2.8583e-05;2.8583e-05;2.8583e-05
101;trace;1;0;0;0
101;calc_total;1;13.9803;13.9803;13.9803
0;total;1;22.16;22.16;22.16
179;compErr;1;1.413e-06;1.413e-06;1.413e-06
179;init;1;0.39155;0.39155;0.39155
179;update;1;12.5747;12.5747;12.5747
179;sync;1;1.23209;1.23209;1.23209
179;evalKnownDf;1;0;0;0
179;write;1;3.1624e-05;3.1624e-05;3.1624e-05
179;trace;1;0;0;0
179;calc_total;1;13.8068;13.8068;13.8068
0;total;1;22.1437;22.1437;22.1437
137;compErr;1;1.594e-06;1.594e-06;1.594e-06
137;init;1;0.386374;0.386374;0.386374
137;update;1;12.6079;12.6079;12.6079
137;sync;1;1.17653;1.17653;1.17653
137;evalKnownDf;1;0;0;0
137;write;1;3.1342e-05;3.1342e-05;3.1342e-05
137;trace;1;0;0;0
137;calc_total;1;13.7845;13.7845;13.7845
14;compErr;1;2.748e-06;2.748e-06;2.748e-06
14;init;1;0.391553;0.391553;0.391553
14;update;1;12.7722;12.7722;12.7722
14;sync;1;4.01882;4.01882;4.01882
14;evalKnownDf;1;0;0;0
14;write;1;2.5516e-05;2.5516e-05;2.5516e-05
14;trace;1;0;0;0
14;calc_total;1;16.791;16.791;16.791
81;compErr;1;1.586e-06;1.586e-06;1.586e-06
81;init;1;0.383427;0.383427;0.383427
81;update;1;12.5998;12.5998;12.5998
81;sync;1;1.92645;1.92645;1.92645
81;evalKnownDf;1;0;0;0
81;write;1;2.5892e-05;2.5892e-05;2.5892e-05
81;trace;1;0;0;0
81;calc_total;1;14.5262;14.5262;14.5262
0;total;1;22.1435;22.1435;22.1435
47;compErr;1;3.961e-06;3.961e-06;3.961e-06
47;init;1;0.389316;0.389316;0.389316
47;update;1;12.5878;12.5878;12.5878
47;sync;1;1.11136;1.11136;1.11136
47;evalKnownDf;1;0;0;0
47;write;1;3.4089e-05;3.4089e-05;3.4089e-05
47;trace;1;0;0;0
47;calc_total;1;13.6991;13.6991;13.6991
55;calc_total;1;13.7765;13.7765;13.7765
155;compErr;1;1.924e-06;1.924e-06;1.924e-06
155;init;1;0.378762;0.378762;0.378762
155;update;1;12.5252;12.5252;12.5252
155;sync;1;1.44769;1.44769;1.44769
155;evalKnownDf;1;0;0;0
155;write;1;2.9106e-05;2.9106e-05;2.9106e-05
155;trace;1;0;0;0
155;calc_total;1;13.9729;13.9729;13.9729
0;total;1;22.1907;22.1907;22.1907
102;compErr;1;2.208e-06;2.208e-06;2.208e-06
102;init;1;0.377227;0.377227;0.377227
102;update;1;12.5689;12.5689;12.5689
102;sync;1;1.63082;1.63082;1.63082
102;evalKnownDf;1;0;0;0
102;write;1;3.3579e-05;3.3579e-05;3.3579e-05
102;trace;1;0;0;0
102;calc_total;1;14.1997;14.1997;14.1997
0;total;1;22.1598;22.1598;22.1598
180;compErr;1;2.232e-06;2.232e-06;2.232e-06
180;init;1;0.388099;0.388099;0.388099
180;update;1;12.5577;12.5577;12.5577
180;sync;1;1.15853;1.15853;1.15853
180;evalKnownDf;1;0;0;0
180;write;1;3.1361e-05;3.1361e-05;3.1361e-05
180;trace;1;0;0;0
180;calc_total;1;13.7163;13.7163;13.7163
0;total;1;22.1445;22.1445;22.1445
140;compErr;1;2.646e-06;2.646e-06;2.646e-06
140;init;1;0.387335;0.387335;0.387335
140;update;1;12.5856;12.5856;12.5856
140;sync;1;1.23493;1.23493;1.23493
140;evalKnownDf;1;0;0;0
140;write;1;2.7762e-05;2.7762e-05;2.7762e-05
140;trace;1;0;0;0
140;calc_total;1;13.8206;13.8206;13.8206
15;compErr;1;1.796e-06;1.796e-06;1.796e-06
15;init;1;0.390463;0.390463;0.390463
15;update;1;12.5048;12.5048;12.5048
15;sync;1;4.20364;4.20364;4.20364
15;evalKnownDf;1;0;0;0
15;write;1;2.6209e-05;2.6209e-05;2.6209e-05
15;trace;1;0;0;0
15;calc_total;1;16.7084;16.7084;16.7084
82;compErr;1;1.651e-06;1.651e-06;1.651e-06
82;init;1;0.387493;0.387493;0.387493
82;update;1;12.5923;12.5923;12.5923
82;sync;1;1.38137;1.38137;1.38137
82;evalKnownDf;1;0;0;0
82;write;1;2.5792e-05;2.5792e-05;2.5792e-05
82;trace;1;0;0;0
82;calc_total;1;13.9737;13.9737;13.9737
0;total;1;22.1433;22.1433;22.1433
45;compErr;1;2.554e-06;2.554e-06;2.554e-06
45;init;1;0.388588;0.388588;0.388588
45;update;1;12.6042;12.6042;12.6042
45;sync;1;0.596479;0.596479;0.596479
45;evalKnownDf;1;0;0;0
45;write;1;3.1087e-05;3.1087e-05;3.1087e-05
56;compErr;1;2.551e-06;2.551e-06;2.551e-06
56;init;1;0.380622;0.380622;0.380622
56;update;1;12.532;12.532;12.532
56;sync;1;1.26205;1.26205;1.26205
56;evalKnownDf;1;0;0;0
56;write;1;2.9879e-05;2.9879e-05;2.9879e-05
56;trace;1;0;0;0
56;calc_total;1;13.794;13.794;13.794
156;compErr;1;2.82e-06;2.82e-06;2.82e-06
156;init;1;0.377998;0.377998;0.377998
156;update;1;12.442;12.442;12.442
156;sync;1;1.05011;1.05011;1.05011
156;evalKnownDf;1;0;0;0
156;write;1;3.5151e-05;3.5151e-05;3.5151e-05
156;trace;1;0;0;0
156;calc_total;1;13.4921;13.4921;13.4921
0;total;1;22.1912;22.1912;22.1912
103;compErr;1;2.23e-06;2.23e-06;2.23e-06
103;init;1;0.380266;0.380266;0.380266
103;update;1;12.5572;12.5572;12.5572
103;sync;1;1.34377;1.34377;1.34377
103;evalKnownDf;1;0;0;0
103;write;1;3.1257e-05;3.1257e-05;3.1257e-05
103;trace;1;0;0;0
103;calc_total;1;13.9009;13.9009;13.9009
0;total;1;22.16;22.16;22.16
181;compErr;1;1.766e-06;1.766e-06;1.766e-06
181;init;1;0.390988;0.390988;0.390988
181;update;1;12.4969;12.4969;12.4969
181;sync;1;1.16714;1.16714;1.16714
181;evalKnownDf;1;0;0;0
181;write;1;3.0234e-05;3.0234e-05;3.0234e-05
181;trace;1;0;0;0
181;calc_total;1;13.664;13.664;13.664
0;total;1;22.1434;22.1434;22.1434
141;compErr;1;2.453e-06;2.453e-06;2.453e-06
141;init;1;0.387196;0.387196;0.387196
141;update;1;12.6094;12.6094;12.6094
141;sync;1;1.09261;1.09261;1.09261
141;evalKnownDf;1;0;0;0
141;write;1;3.285e-05;3.285e-05;3.285e-05
141;trace;1;0;0;0
141;calc_total;1;13.702;13.702;13.702
16;compErr;1;1.77e-06;1.77e-06;1.77e-06
16;init;1;0.391775;0.391775;0.391775
16;update;1;12.4834;12.4834;12.4834
16;sync;1;3.81524;3.81524;3.81524
16;evalKnownDf;1;0;0;0
16;write;1;2.9533e-05;2.9533e-05;2.9533e-05
16;trace;1;0;0;0
16;calc_total;1;16.2987;16.2987;16.2987
83;compErr;1;1.436e-06;1.436e-06;1.436e-06
83;init;1;0.383435;0.383435;0.383435
83;update;1;12.8863;12.8863;12.8863
83;sync;1;0.909417;0.909417;0.909417
83;evalKnownDf;1;0;0;0
83;write;1;3.2967e-05;3.2967e-05;3.2967e-05
83;trace;1;0;0;0
83;calc_total;1;13.7957;13.7957;13.7957
0;total;1;22.1435;22.1435;22.1435
45;trace;1;0;0;0
45;calc_total;1;13.2007;13.2007;13.2007
63;compErr;1;2.835e-06;2.835e-06;2.835e-06
63;init;1;0.378155;0.378155;0.378155
63;update;1;12.4557;12.4557;12.4557
63;sync;1;1.35726;1.35726;1.35726
63;evalKnownDf;1;0;0;0
63;write;1;2.9787e-05;2.9787e-05;2.9787e-05
63;trace;1;0;0;0
63;calc_total;1;13.8129;13.8129;13.8129
157;compErr;1;1.667e-06;1.667e-06;1.667e-06
157;init;1;0.379925;0.379925;0.379925
157;update;1;12.5178;12.5178;12.5178
157;sync;1;1.29612;1.29612;1.29612
157;evalKnownDf;1;0;0;0
157;write;1;3.677e-05;3.677e-05;3.677e-05
157;trace;1;0;0;0
157;calc_total;1;13.8139;13.8139;13.8139
0;total;1;22.1904;22.1904;22.1904
0;total;1;22.1599;22.1599;22.1599
182;compErr;1;1.423e-06;1.423e-06;1.423e-06
182;init;1;0.388519;0.388519;0.388519
182;update;1;12.5824;12.5824;12.5824
182;sync;1;1.43179;1.43179;1.43179
182;evalKnownDf;1;0;0;0
182;write;1;3.1112e-05;3.1112e-05;3.1112e-05
182;trace;1;0;0;0
182;calc_total;1;14.0142;14.0142;14.0142
0;total;1;22.1435;22.1435;22.1435
133;compErr;1;1.927e-06;1.927e-06;1.927e-06
133;init;1;0.382643;0.382643;0.382643
133;update;1;12.6079;12.6079;12.6079
133;sync;1;1.20295;1.20295;1.20295
133;evalKnownDf;1;0;0;0
133;write;1;3.0881e-05;3.0881e-05;3.0881e-05
133;trace;1;0;0;0
17;compErr;1;2.005e-06;2.005e-06;2.005e-06
17;init;1;0.390723;0.390723;0.390723
17;update;1;12.5031;12.5031;12.5031
17;sync;1;4.3431;4.3431;4.3431
17;evalKnownDf;1;0;0;0
17;write;1;3.1258e-05;3.1258e-05;3.1258e-05
17;trace;1;0;0;0
17;calc_total;1;16.8461;16.8461;16.8461
84;compErr;1;2.773e-06;2.773e-06;2.773e-06
84;init;1;0.386591;0.386591;0.386591
84;update;1;12.5819;12.5819;12.5819
84;sync;1;1.40546;1.40546;1.40546
84;evalKnownDf;1;0;0;0
84;write;1;2.7515e-05;2.7515e-05;2.7515e-05
84;trace;1;0;0;0
84;calc_total;1;13.9874;13.9874;13.9874
0;total;1;22.1444;22.1444;22.1444
64;compErr;1;1.138e-06;1.138e-06;1.138e-06
64;init;1;0.379487;0.379487;0.379487
64;update;1;12.5074;12.5074;12.5074
64;sync;1;1.15155;1.15155;1.15155
64;evalKnownDf;1;0;0;0
64;write;1;3.2842e-05;3.2842e-05;3.2842e-05
64;trace;1;0;0;0
64;calc_total;1;13.6589;13.6589;13.6589
158;compErr;1;2.657e-06;2.657e-06;2.657e-06
158;init;1;0.381061;0.381061;0.381061
158;update;1;12.4618;12.4618;12.4618
158;sync;1;1.3355;1.3355;1.3355
158;evalKnownDf;1;0;0;0
158;write;1;3.2626e-05;3.2626e-05;3.2626e-05
158;trace;1;0;0;0
158;calc_total;1;13.7973;13.7973;13.7973
0;total;1;22.1907;22.1907;22.1907
0;total;1;22.1599;22.1599;22.1599
183;compErr;1;2.324e-06;2.324e-06;2.324e-06
183;init;1;0.389291;0.389291;0.389291
183;update;1;12.6067;12.6067;12.6067
183;sync;1;1.11181;1.11181;1.11181
183;evalKnownDf;1;0;0;0
183;write;1;2.6277e-05;2.6277e-05;2.6277e-05
183;trace;1;0;0;0
183;calc_total;1;13.7186;13.7186;13.7186
0;total;1;22.1434;22.1434;22.1434
133;calc_total;1;13.8108;13.8108;13.8108
18;compErr;1;1.375e-06;1.375e-06;1.375e-06
18;init;1;0.391041;0.391041;0.391041
18;update;1;12.5677;12.5677;12.5677
18;sync;1;3.58834;3.58834;3.58834
18;evalKnownDf;1;0;0;0
18;write;1;2.4435e-05;2.4435e-05;2.4435e-05
18;trace;1;0;0;0
18;calc_total;1;16.1561;16.1561;16.1561
85;compErr;1;1.83e-06;1.83e-06;1.83e-06
85;init;1;0.380403;0.380403;0.380403
85;update;1;12.514;12.514;12.514
85;sync;1;1.35957;1.35957;1.35957
85;evalKnownDf;1;0;0;0
85;write;1;2.7723e-05;2.7723e-05;2.7723e-05
85;trace;1;0;0;0
85;calc_total;1;13.8736;13.8736;13.8736
0;total;1;22.1433;22.1433;22.1433
69;compErr;1;2.086e-06;2.086e-06;2.086e-06
69;init;1;0.378916;0.378916;0.378916
69;update;1;12.5033;12.5033;12.5033
69;sync;1;0.873483;0.873483;0.873483
69;evalKnownDf;1;0;0;0
69;write;1;3.312e-05;3.312e-05;3.312e-05
69;trace;1;0;0;0
69;calc_total;1;13.3768;13.3768;13.3768
159;compErr;1;2.04e-06;2.04e-06;2.04e-06
159;init;1;0.380693;0.380693;0.380693
159;update;1;12.565;12.565;12.565
159;sync;1;1.14561;1.14561;1.14561
159;evalKnownDf;1;0;0;0
159;write;1;3.4481e-05;3.4481e-05;3.4481e-05
159;trace;1;0;0;0
159;calc_total;1;13.7106;13.7106;13.7106
0;total;1;22.1905;22.1905;22.1905
106;compErr;1;1.022e-06;1.022e-06;1.022e-06
106;init;1;0.378649;0.378649;0.378649
106;update;1;12.553;12.553;12.553
106;sync;1;1.62299;1.62299;1.62299
106;evalKnownDf;1;0;0;0
106;write;1;2.4153e-05;2.4153e-05;2.4153e-05
106;trace;1;0;0;0
106;calc_total;1;14.176;14.176;14.176
0;total;1;22.1599;22.1599;22.1599
184;compErr;1;1.522e-06;1.522e-06;1.522e-06
184;init;1;0.394833;0.394833;0.394833
184;update;1;12.557;12.557;12.557
184;sync;1;0.865034;0.865034;0.865034
184;evalKnownDf;1;0;0;0
184;write;1;3.0695e-05;3.0695e-05;3.0695e-05
184;trace;1;0;0;0
184;calc_total;1;13.4221;13.4221;13.4221
0;total;1;22.1434;22.1434;22.1434
120;compErr;1;2.279e-06;2.279e-06;2.279e-06
120;init;1;0.382077;0.382077;0.382077
120;update;1;12.6026;12.6026;12.6026
120;sync;1;1.75405;1.75405;1.75405
120;evalKnownDf;1;0;0;0
120;write;1;3.0603e-05;3.0603e-05;3.0603e-05
120;trace;1;0;0;0
120;calc_total;1;14.3566;14.3566;14.3566
19;compErr;1;2.269e-06;2.269e-06;2.269e-06
19;init;1;0.391487;0.391487;0.391487
19;update;1;12.5275;12.5275;12.5275
19;sync;1;4.15123;4.15123;4.15123
19;evalKnownDf;1;0;0;0
19;write;1;3.1163e-05;3.1163e-05;3.1163e-05
19;trace;1;0;0;0
19;calc_total;1;16.6787;16.6787;16.6787
86;compErr;1;2.152e-06;2.152e-06;2.152e-06
86;init;1;0.379669;0.379669;0.379669
86;update;1;12.52;12.52;12.52
86;sync;1;1.18222;1.18222;1.18222
86;evalKnownDf;1;0;0;0
86;write;1;2.931e-05;2.931e-05;2.931e-05
86;trace;1;0;0;0
86;calc_total;1;13.7022;13.7022;13.7022
0;total;1;22.1435;22.1435;22.1435
160;compErr;1;2.431e-06;2.431e-06;2.431e-06
160;init;1;0.379518;0.379518;0.379518
160;update;1;12.5051;12.5051;12.5051
160;sync;1;1.25;1.25;1.25
160;evalKnownDf;1;0;0;0
160;write;1;3.511e-05;3.511e-05;3.511e-05
160;trace;1;0;0;0
160;calc_total;1;13.7551;13.7551;13.7551
0;total;1;22.1904;22.1904;22.1904
107;compErr;1;1.118e-06;1.118e-06;1.118e-06
107;init;1;0.379496;0.379496;0.379496
107;update;1;12.5352;12.5352;12.5352
107;sync;1;1.39582;1.39582;1.39582
107;evalKnownDf;1;0;0;0
107;write;1;2.3811e-05;2.3811e-05;2.3811e-05
107;trace;1;0;0;0
107;calc_total;1;13.931;13.931;13.931
0;total;1;22.1599;22.1599;22.1599
185;compErr;1;1.274e-06;1.274e-06;1.274e-06
185;init;1;0.390046;0.390046;0.390046
185;update;1;12.5768;12.5768;12.5768
185;sync;1;0.984492;0.984492;0.984492
185;evalKnownDf;1;0;0;0
185;write;1;2.3372e-05;2.3372e-05;2.3372e-05
185;trace;1;0;0;0
185;calc_total;1;13.5613;13.5613;13.5613
0;total;1;22.1435;22.1435;22.1435
128;compErr;1;2.476e-06;2.476e-06;2.476e-06
128;init;1;0.385051;0.385051;0.385051
128;update;1;12.5627;12.5627;12.5627
128;sync;1;1.10449;1.10449;1.10449
128;evalKnownDf;1;0;0;0
128;write;1;3.268e-05;3.268e-05;3.268e-05
128;trace;1;0;0;0
128;calc_total;1;13.6672;13.6672;13.6672
20;compErr;1;3.147e-06;3.147e-06;3.147e-06
20;init;1;0.398467;0.398467;0.398467
20;update;1;12.51;12.51;12.51
20;sync;1;3.9392;3.9392;3.9392
20;evalKnownDf;1;0;0;0
20;write;1;3.2587e-05;3.2587e-05;3.2587e-05
20;trace;1;0;0;0
20;calc_total;1;16.4492;16.4492;16.4492
87;compErr;1;1.248e-06;1.248e-06;1.248e-06
87;init;1;0.382728;0.382728;0.382728
87;update;1;12.6221;12.6221;12.6221
87;sync;1;1.4913;1.4913;1.4913
87;evalKnownDf;1;0;0;0
87;write;1;2.9488e-05;2.9488e-05;2.9488e-05
87;trace;1;0;0;0
87;calc_total;1;14.1134;14.1134;14.1134
0;total;1;22.1435;22.1435;22.1435
161;compErr;1;2.469e-06;2.469e-06;2.469e-06
161;init;1;0.383835;0.383835;0.383835
161;update;1;12.513;12.513;12.513
161;sync;1;0.913092;0.913092;0.913092
161;evalKnownDf;1;0;0;0
161;write;1;3.8208e-05;3.8208e-05;3.8208e-05
161;trace;1;0;0;0
161;calc_total;1;13.4261;13.4261;13.4261
0;total;1;22.1907;22.1907;22.1907
108;compErr;1;1.924e-06;1.924e-06;1.924e-06
108;init;1;0.37617;0.37617;0.37617
108;update;1;12.5035;12.5035;12.5035
108;sync;1;1.38353;1.38353;1.38353
108;evalKnownDf;1;0;0;0
108;write;1;3.8258e-05;3.8258e-05;3.8258e-05
108;trace;1;0;0;0
108;calc_total;1;13.887;13.887;13.887
0;total;1;22.1609;22.1609;22.1609
138;compErr;1;1.401e-06;1.401e-06;1.401e-06
138;init;1;0.389125;0.389125;0.389125
138;update;1;12.6175;12.6175;12.6175
138;sync;1;1.21257;1.21257;1.21257
138;evalKnownDf;1;0;0;0
138;write;1;2.2671e-05;2.2671e-05;2.2671e-05
138;trace;1;0;0;0
138;calc_total;1;13.8301;13.8301;13.8301
21;compErr;1;2.377e-06;2.377e-06;2.377e-06
21;init;1;0.39254;0.39254;0.39254
21;update;1;12.4963;12.4963;12.4963
21;sync;1;4.26214;4.26214;4.26214
21;evalKnownDf;1;0;0;0
21;write;1;3.2126e-05;3.2126e-05;3.2126e-05
21;trace;1;0;0;0
21;calc_total;1;16.7585;16.7585;16.7585
88;compErr;1;1.178e-06;1.178e-06;1.178e-06
88;init;1;0.389023;0.389023;0.389023
88;update;1;12.5935;12.5935;12.5935
88;sync;1;1.20467;1.20467;1.20467
88;evalKnownDf;1;0;0;0
88;write;1;3.5317e-05;3.5317e-05;3.5317e-05
88;trace;1;0;0;0
88;calc_total;1;13.7981;13.7981;13.7981
0;total;1;22.1433;22.1433;22.1433
109;compErr;1;1.935e-06;1.935e-06;1.935e-06
109;init;1;0.375443;0.375443;0.375443
109;update;1;12.4522;12.4522;12.4522
109;sync;1;2.31206;2.31206;2.31206
109;evalKnownDf;1;0;0;0
109;write;1;3.6408e-05;3.6408e-05;3.6408e-05
109;trace;1;0;0;0
109;calc_total;1;14.7643;14.7643;14.7643
0;total;1;22.16;22.16;22.16
22;compErr;1;2.356e-06;2.356e-06;2.356e-06
22;init;1;0.392381;0.392381;0.392381
22;update;1;12.5067;12.5067;12.5067
22;sync;1;4.18785;4.18785;4.18785
22;evalKnownDf;1;0;0;0
22;write;1;3.3832e-05;3.3832e-05;3.3832e-05
22;trace;1;0;0;0
22;calc_total;1;16.6946;16.6946;16.6946
0;total;1;22.1435;22.1435;22.1435
110;compErr;1;1.977e-06;1.977e-06;1.977e-06
110;init;1;0.378741;0.378741;0.378741
110;update;1;12.5187;12.5187;12.5187
110;sync;1;1.26129;1.26129;1.26129
110;evalKnownDf;1;0;0;0
110;write;1;3.5805e-05;3.5805e-05;3.5805e-05
110;trace;1;0;0;0
110;calc_total;1;13.78;13.78;13.78
0;total;1;22.1602;22.1602;22.1602
23;compErr;1;2.389e-06;2.389e-06;2.389e-06
23;init;1;0.393842;0.393842;0.393842
23;update;1;12.4872;12.4872;12.4872
23;sync;1;4.18035;4.18035;4.18035
23;evalKnownDf;1;0;0;0
23;write;1;2.73e-05;2.73e-05;2.73e-05
23;trace;1;0;0;0
23;calc_total;1;16.6675;16.6675;16.6675
0;total;1;22.1433;22.1433;22.1433
111;compErr;1;1.588e-06;1.588e-06;1.588e-06
111;init;1;0.381237;0.381237;0.381237
111;update;1;12.5193;12.5193;12.5193
111;sync;1;1.17803;1.17803;1.17803
111;evalKnownDf;1;0;0;0
111;write;1;2.9684e-05;2.9684e-05;2.9684e-05
111;trace;1;0;0;0
111;calc_total;1;13.6973;13.6973;13.6973
0;total;1;22.1602;22.1602;22.1602
0;total;1;22.1645;22.1645;22.1645
91;compErr;1;1.507e-06;1.507e-06;1.507e-06
91;init;1;0.386049;0.386049;0.386049
91;update;1;12.6046;12.6046;12.6046
91;sync;1;0.935496;0.935496;0.935496
91;evalKnownDf;1;0;0;0
91;write;1;3.1728e-05;3.1728e-05;3.1728e-05
91;trace;1;0;0;0
91;calc_total;1;13.5401;13.5401;13.5401
0;total;1;22.1433;22.1433;22.1433
112;compErr;1;2.998e-06;2.998e-06;2.998e-06
112;init;1;0.377574;0.377574;0.377574
112;update;1;12.505;12.505;12.505
112;sync;1;1.1941;1.1941;1.1941
112;evalKnownDf;1;0;0;0
112;write;1;3.9335e-05;3.9335e-05;3.9335e-05
112;trace;1;0;0;0
112;calc_total;1;13.6991;13.6991;13.6991
0;total;1;22.1599;22.1599;22.1599
0;total;1;22.1648;22.1648;22.1648
0;total;1;22.1443;22.1443;22.1443
113;compErr;1;1.542e-06;1.542e-06;1.542e-06
113;init;1;0.379152;0.379152;0.379152
113;update;1;12.505;12.505;12.505
113;sync;1;1.22081;1.22081;1.22081
113;evalKnownDf;1;0;0;0
113;write;1;3.7121e-05;3.7121e-05;3.7121e-05
113;trace;1;0;0;0
113;calc_total;1;13.7258;13.7258;13.7258
0;total;1;22.1602;22.1602;22.1602
0;total;1;22.1647;22.1647;22.1647
93;compErr;1;1.817e-06;1.817e-06;1.817e-06
93;init;1;0.386414;0.386414;0.386414
93;update;1;12.5991;12.5991;12.5991
93;sync;1;1.21188;1.21188;1.21188
93;evalKnownDf;1;0;0;0
93;write;1;2.9895e-05;2.9895e-05;2.9895e-05
93;trace;1;0;0;0
93;calc_total;1;13.8109;13.8109;13.8109
0;total;1;22.1435;22.1435;22.1435
0;total;1;22.1645;22.1645;22.1645
94;compErr;1;2.184e-06;2.184e-06;2.184e-06
94;init;1;0.38507;0.38507;0.38507
94;update;1;12.6089;12.6089;12.6089
94;sync;1;0.962195;0.962195;0.962195
94;evalKnownDf;1;0;0;0
94;write;1;2.8248e-05;2.8248e-05;2.8248e-05
94;trace;1;0;0;0
94;calc_total;1;13.5711;13.5711;13.5711
0;total;1;22.1435;22.1435;22.1435
0;total;1;22.1645;22.1645;22.1645
95;compErr;1;1.651e-06;1.651e-06;1.651e-06
95;init;1;0.385674;0.385674;0.385674
95;update;1;12.6116;12.6116;12.6116
95;sync;1;1.24384;1.24384;1.24384
95;evalKnownDf;1;0;0;0
95;write;1;3.3146e-05;3.3146e-05;3.3146e-05
95;trace;1;0;0;0
95;calc_total;1;13.8554;13.8554;13.8554
0;total;1;22.1433;22.1433;22.1433
0;total;1;22.1648;22.1648;22.1648
0;total;1;22.1645;22.1645;22.1645
0;total;1;22.1646;22.1646;22.1646
0;total;1;22.1642;22.1642;22.1642
0;total;1;22.1648;22.1648;22.1648
0;total;1;22.1643;22.1643;22.1643
0;total;1;22.1642;22.1642;22.1642
0;total;1;22.1645;22.1645;22.1645
0;total;1;22.1642;22.1642;22.1642
0;total;1;22.1642;22.1642;22.1642
0;total;1;22.1645;22.1645;22.1645
0;total;1;22.1642;22.1642;22.1642
0;total;1;22.1644;22.1644;22.1644
0;total;1;22.1645;22.1645;22.1645
0;total;1;22.1645;22.1645;22.1645
0;total;1;22.1645;22.1645;22.1645
0;total;1;22.1652;22.1652;22.1652
0;total;1;22.1654;22.1654;22.1654
0;total;1;22.1654;22.1654;22.1654
24;compErr;1;1.507e-06;1.507e-06;1.507e-06
24;init;1;0.380431;0.380431;0.380431
24;update;1;12.6209;12.6209;12.6209
24;sync;1;1.7808;1.7808;1.7808
24;evalKnownDf;1;0;0;0
24;write;1;2.856e-05;2.856e-05;2.856e-05
24;trace;1;0;0;0
24;calc_total;1;14.4017;14.4017;14.4017
32;compErr;1;1.847e-06;1.847e-06;1.847e-06
32;init;1;0.384677;0.384677;0.384677
32;update;1;12.6024;12.6024;12.6024
32;sync;1;1.28597;1.28597;1.28597
32;evalKnownDf;1;0;0;0
32;write;1;2.8169e-05;2.8169e-05;2.8169e-05
32;trace;1;0;0;0
32;calc_total;1;13.8884;13.8884;13.8884
33;compErr;1;1.761e-06;1.761e-06;1.761e-06
33;init;1;0.38656;0.38656;0.38656
33;update;1;12.6242;12.6242;12.6242
33;sync;1;1.10285;1.10285;1.10285
33;evalKnownDf;1;0;0;0
33;write;1;2.6307e-05;2.6307e-05;2.6307e-05
33;trace;1;0;0;0
33;calc_total;1;13.727;13.727;13.727
34;compErr;1;1.563e-06;1.563e-06;1.563e-06
34;init;1;0.385604;0.385604;0.385604
34;update;1;12.6335;12.6335;12.6335
34;sync;1;0.967119;0.967119;0.967119
34;evalKnownDf;1;0;0;0
34;write;1;2.5276e-05;2.5276e-05;2.5276e-05
34;trace;1;0;0;0
34;calc_total;1;13.6006;13.6006;13.6006
35;compErr;1;1.65e-06;1.65e-06;1.65e-06
35;init;1;0.38875;0.38875;0.38875
35;update;1;12.631;12.631;12.631
35;sync;1;1.22852;1.22852;1.22852
35;evalKnownDf;1;0;0;0
35;write;1;2.9726e-05;2.9726e-05;2.9726e-05
35;trace;1;0;0;0
35;calc_total;1;13.8595;13.8595;13.8595
29;compErr;1;1.666e-06;1.666e-06;1.666e-06
29;init;1;0.384523;0.384523;0.384523
29;update;1;12.6214;12.6214;12.6214
29;sync;1;0.843565;0.843565;0.843565
29;evalKnownDf;1;0;0;0
29;write;1;2.6324e-05;2.6324e-05;2.6324e-05
29;trace;1;0;0;0
29;calc_total;1;13.465;13.465;13.465
38;compErr;1;1.596e-06;1.596e-06;1.596e-06
38;init;1;0.382537;0.382537;0.382537
38;update;1;12.6205;12.6205;12.6205
38;sync;1;0.984344;0.984344;0.984344
38;evalKnownDf;1;0;0;0
38;write;1;2.8655e-05;2.8655e-05;2.8655e-05
38;trace;1;0;0;0
38;calc_total;1;13.6048;13.6048;13.6048
0;total;1;22.1703;22.1703;22.1703
0;total;1;22.1702;22.1702;22.1702
0;total;1;22.1703;22.1703;22.1703
0;total;1;22.1703;22.1703;22.1703
0;total;1;22.1703;22.1703;22.1703
0;total;1;22.1703;22.1703;22.1703
0;total;1;22.1702;22.1702;22.1702
0;total;1;22.1702;22.1702;22.1702
0;total;1;22.1703;22.1703;22.1703
0;total;1;22.1702;22.1702;22.1702
0;total;1;22.1701;22.1701;22.1701
0;total;1;22.1702;22.1702;22.1702
0;total;1;22.1701;22.1701;22.1701
0;total;1;22.1701;22.1701;22.1701
0;total;1;22.1702;22.1702;22.1702
0;total;1;22.1701;22.1701;22.1701
0;total;1;22.1701;22.1701;22.1701
0;total;1;22.1701;22.1701;22.1701
0;total;1;22.1701;22.1701;22.1701
0;total;1;22.1701;22.1701;22.1701
0;total;1;22.1702;22.1702;22.1702
0;total;1;22.171;22.171;22.171
0;total;1;22.1711;22.1711;22.1711
0;total;1;22.171;22.171;22.171
0;total;1;22.1522;22.1522;22.1522
139;compErr;1;1.98e-06;1.98e-06;1.98e-06
139;init;1;0.386942;0.386942;0.386942
139;update;1;12.6242;12.6242;12.6242
139;sync;1;1.15824;1.15824;1.15824
139;evalKnownDf;1;0;0;0
0;total;1;22.1523;22.1523;22.1523
139;write;1;3.2025e-05;3.2025e-05;3.2025e-05
139;trace;1;0;0;0
139;calc_total;1;13.7825;13.7825;13.7825
0;total;1;22.1526;22.1526;22.1526
135;compErr;1;1.777e-06;1.777e-06;1.777e-06
135;init;1;0.382415;0.382415;0.382415
135;update;1;12.6154;12.6154;12.6154
135;sync;1;1.00949;1.00949;1.00949
135;evalKnownDf;1;0;0;0
135;write;1;2.6847e-05;2.6847e-05;2.6847e-05
0;total;1;22.1525;22.1525;22.1525
135;trace;1;0;0;0
135;calc_total;1;13.6249;13.6249;13.6249
0;total;1;22.1535;22.1535;22.1535
129;compErr;1;2.395e-06;2.395e-06;2.395e-06
129;init;1;0.385694;0.385694;0.385694
129;update;1;12.6036;12.6036;12.6036
129;sync;1;1.4871;1.4871;1.4871
129;evalKnownDf;1;0;0;0
129;write;1;3.3689e-05;3.3689e-05;3.3689e-05
129;trace;1;0;0;0
129;calc_total;1;14.0907;14.0907;14.0907
0;total;1;22.1526;22.1526;22.1526
142;compErr;1;2.246e-06;2.246e-06;2.246e-06
142;init;1;0.385038;0.385038;0.385038
142;update;1;12.6208;12.6208;12.6208
142;sync;1;0.877204;0.877204;0.877204
142;evalKnownDf;1;0;0;0
142;write;1;2.6607e-05;2.6607e-05;2.6607e-05
142;trace;1;0;0;0
142;calc_total;1;13.498;13.498;13.498
54;compErr;1;1.232e-06;1.232e-06;1.232e-06
54;init;1;0.379077;0.379077;0.379077
54;update;1;12.5557;12.5557;12.5557
54;sync;1;0.846349;0.846349;0.846349
54;evalKnownDf;1;0;0;0
54;write;1;2.8057e-05;2.8057e-05;2.8057e-05
54;trace;1;0;0;0
54;calc_total;1;13.4021;13.4021;13.4021
0;total;1;22.1525;22.1525;22.1525
143;compErr;1;2.523e-06;2.523e-06;2.523e-06
143;init;1;0.386985;0.386985;0.386985
0;total;1;22.1524;22.1524;22.1524
143;update;1;12.5952;12.5952;12.5952
143;sync;1;1.0446;1.0446;1.0446
143;evalKnownDf;1;0;0;0
143;write;1;3.2387e-05;3.2387e-05;3.2387e-05
143;trace;1;0;0;0
143;calc_total;1;13.6398;13.6398;13.6398
0;total;1;22.1522;22.1522;22.1522
130;compErr;1;2.109e-06;2.109e-06;2.109e-06
130;init;1;0.385536;0.385536;0.385536
130;update;1;12.6222;12.6222;12.6222
130;sync;1;1.3161;1.3161;1.3161
130;evalKnownDf;1;0;0;0
130;write;1;2.152e-05;2.152e-05;2.152e-05
0;total;1;22.1523;22.1523;22.1523
130;trace;1;0;0;0
130;calc_total;1;13.9383;13.9383;13.9383
0;total;1;22.1525;22.1525;22.1525
0;total;1;22.1516;22.1516;22.1516
0;total;1;22.1526;22.1526;22.1526
0;total;1;22.1512;22.1512;22.1512
0;total;1;22.1532;22.1532;22.1532
0;total;1;22.1512;22.1512;22.1512
61;compErr;1;1.911e-06;1.911e-06;1.911e-06
61;init;1;0.38135;0.38135;0.38135
61;update;1;12.4502;12.4502;12.4502
61;sync;1;1.63577;1.63577;1.63577
61;evalKnownDf;1;0;0;0
61;write;1;3.0307e-05;3.0307e-05;3.0307e-05
61;trace;1;0;0;0
61;calc_total;1;14.086;14.086;14.086
0;total;1;22.1522;22.1522;22.1522
0;total;1;22.1512;22.1512;22.1512
0;total;1;22.1525;22.1525;22.1525
0;total;1;22.1525;22.1525;22.1525
0;total;1;22.1525;22.1525;22.1525
125;compErr;1;1.796e-06;1.796e-06;1.796e-06
125;init;1;0.383293;0.383293;0.383293
125;update;1;12.6074;12.6074;12.6074
125;sync;1;2.00006;2.00006;2.00006
125;evalKnownDf;1;0;0;0
125;write;1;2.5394e-05;2.5394e-05;2.5394e-05
125;trace;1;0;0;0
125;calc_total;1;14.6074;14.6074;14.6074
0;total;1;22.1514;22.1514;22.1514
0;total;1;22.1523;22.1523;22.1523
0;total;1;22.1513;22.1513;22.1513
65;compErr;1;1.462e-06;1.462e-06;1.462e-06
65;init;1;0.37793;0.37793;0.37793
65;update;1;12.5815;12.5815;12.5815
65;sync;1;0.958593;0.958593;0.958593
65;evalKnownDf;1;0;0;0
65;write;1;2.254e-05;2.254e-05;2.254e-05
65;trace;1;0;0;0
65;calc_total;1;13.5401;13.5401;13.5401
0;total;1;22.1525;22.1525;22.1525
0;total;1;22.1512;22.1512;22.1512
66;compErr;1;1.695e-06;1.695e-06;1.695e-06
66;init;1;0.378669;0.378669;0.378669
66;update;1;12.5083;12.5083;12.5083
66;sync;1;1.05902;1.05902;1.05902
66;evalKnownDf;1;0;0;0
66;write;1;2.919e-05;2.919e-05;2.919e-05
66;trace;1;0;0;0
66;calc_total;1;13.5673;13.5673;13.5673
0;total;1;22.1526;22.1526;22.1526
0;total;1;22.1512;22.1512;22.1512
67;compErr;1;1.224e-06;1.224e-06;1.224e-06
67;init;1;0.379541;0.379541;0.379541
67;update;1;12.5024;12.5024;12.5024
67;sync;1;1.07219;1.07219;1.07219
67;evalKnownDf;1;0;0;0
67;write;1;3.1579e-05;3.1579e-05;3.1579e-05
67;trace;1;0;0;0
67;calc_total;1;13.5745;13.5745;13.5745
0;total;1;22.1526;22.1526;22.1526
0;total;1;22.1512;22.1512;22.1512
0;total;1;22.1531;22.1531;22.1531
0;total;1;22.1515;22.1515;22.1515
0;total;1;22.1524;22.1524;22.1524
131;compErr;1;2.333e-06;2.333e-06;2.333e-06
131;init;1;0.384453;0.384453;0.384453
131;update;1;12.6174;12.6174;12.6174
131;sync;1;1.18381;1.18381;1.18381
131;evalKnownDf;1;0;0;0
131;write;1;2.4697e-05;2.4697e-05;2.4697e-05
131;trace;1;0;0;0
131;calc_total;1;13.8012;13.8012;13.8012
0;total;1;22.1514;22.1514;22.1514
70;compErr;1;1.962e-06;1.962e-06;1.962e-06
70;init;1;0.379849;0.379849;0.379849
70;update;1;12.5059;12.5059;12.5059
70;sync;1;0.974955;0.974955;0.974955
70;evalKnownDf;1;0;0;0
70;write;1;2.9722e-05;2.9722e-05;2.9722e-05
70;trace;1;0;0;0
70;calc_total;1;13.4809;13.4809;13.4809
0;total;1;22.1525;22.1525;22.1525
0;total;1;22.1523;22.1523;22.1523
71;compErr;1;2.485e-06;2.485e-06;2.485e-06
71;init;1;0.38185;0.38185;0.38185
71;update;1;12.5497;12.5497;12.5497
71;sync;1;0.827325;0.827325;0.827325
71;evalKnownDf;1;0;0;0
71;write;1;3.1318e-05;3.1318e-05;3.1318e-05
71;trace;1;0;0;0
71;calc_total;1;13.377;13.377;13.377
0;total;1;22.1526;22.1526;22.1526
0;total;1;22.1513;22.1513;22.1513
134;compErr;1;1.227e-06;1.227e-06;1.227e-06
134;init;1;0.382469;0.382469;0.382469
134;update;1;12.6267;12.6267;12.6267
134;sync;1;1.62659;1.62659;1.62659
134;evalKnownDf;1;0;0;0
134;write;1;2.9624e-05;2.9624e-05;2.9624e-05
134;trace;1;0;0;0
134;calc_total;1;14.2533;14.2533;14.2533
0;total;1;22.1514;22.1514;22.1514
0;total;1;22.1512;22.1512;22.1512
0;total;1;22.1513;22.1513;22.1513
0;total;1;22.1513;22.1513;22.1513
0;total;1;22.1514;22.1514;22.1514
0;total;1;22.1514;22.1514;22.1514
0;total;1;22.1523;22.1523;22.1523
0;total;1;22.1514;22.1514;22.1514
0;total;1;22.1512;22.1512;22.1512
0;total;1;22.1514;22.1514;22.1514
162;compErr;1;1.589e-06;1.589e-06;1.589e-06
162;init;1;0.380231;0.380231;0.380231
162;update;1;12.5542;12.5542;12.5542
162;sync;1;1.42205;1.42205;1.42205
162;evalKnownDf;1;0;0;0
162;write;1;2.8317e-05;2.8317e-05;2.8317e-05
162;trace;1;0;0;0
162;calc_total;1;13.9763;13.9763;13.9763
0;total;1;22.1905;22.1905;22.1905
114;compErr;1;1.337e-06;1.337e-06;1.337e-06
114;init;1;0.378384;0.378384;0.378384
114;update;1;12.5339;12.5339;12.5339
114;sync;1;1.1456;1.1456;1.1456
114;evalKnownDf;1;0;0;0
114;write;1;3.2018e-05;3.2018e-05;3.2018e-05
114;trace;1;0;0;0
114;calc_total;1;13.6795;13.6795;13.6795
0;total;1;22.1599;22.1599;22.1599
186;compErr;1;1.202e-06;1.202e-06;1.202e-06
186;init;1;0.389129;0.389129;0.389129
186;update;1;12.5789;12.5789;12.5789
186;sync;1;1.66813;1.66813;1.66813
186;evalKnownDf;1;0;0;0
186;write;1;2.7107e-05;2.7107e-05;2.7107e-05
186;trace;1;0;0;0
186;calc_total;1;14.247;14.247;14.247
0;total;1;22.1436;22.1436;22.1436
163;compErr;1;1.864e-06;1.864e-06;1.864e-06
163;init;1;0.380233;0.380233;0.380233
163;update;1;12.5155;12.5155;12.5155
163;sync;1;1.46206;1.46206;1.46206
163;evalKnownDf;1;0;0;0
163;write;1;3.3237e-05;3.3237e-05;3.3237e-05
163;trace;1;0;0;0
163;calc_total;1;13.9776;13.9776;13.9776
0;total;1;22.1904;22.1904;22.1904
115;compErr;1;2.34e-06;2.34e-06;2.34e-06
115;init;1;0.376585;0.376585;0.376585
115;update;1;12.5857;12.5857;12.5857
115;sync;1;1.64072;1.64072;1.64072
115;evalKnownDf;1;0;0;0
115;write;1;4.1326e-05;4.1326e-05;4.1326e-05
115;trace;1;0;0;0
115;calc_total;1;14.2264;14.2264;14.2264
0;total;1;22.16;22.16;22.16
187;compErr;1;2.096e-06;2.096e-06;2.096e-06
187;init;1;0.393972;0.393972;0.393972
187;update;1;12.5806;12.5806;12.5806
187;sync;1;1.21165;1.21165;1.21165
187;evalKnownDf;1;0;0;0
187;write;1;3.0638e-05;3.0638e-05;3.0638e-05
187;trace;1;0;0;0
187;calc_total;1;13.7922;13.7922;13.7922
0;total;1;22.1435;22.1435;22.1435
164;compErr;1;2.248e-06;2.248e-06;2.248e-06
164;init;1;0.393994;0.393994;0.393994
164;update;1;12.5617;12.5617;12.5617
164;sync;1;0.855658;0.855658;0.855658
164;evalKnownDf;1;0;0;0
164;write;1;3.3518e-05;3.3518e-05;3.3518e-05
164;trace;1;0;0;0
164;calc_total;1;13.4174;13.4174;13.4174
0;total;1;22.1913;22.1913;22.1913
116;compErr;1;2.435e-06;2.435e-06;2.435e-06
116;init;1;0.379296;0.379296;0.379296
116;update;1;12.5573;12.5573;12.5573
116;sync;1;1.18722;1.18722;1.18722
116;evalKnownDf;1;0;0;0
116;write;1;4.0253e-05;4.0253e-05;4.0253e-05
116;trace;1;0;0;0
116;calc_total;1;13.7445;13.7445;13.7445
0;total;1;22.161;22.161;22.161
188;compErr;1;2.104e-06;2.104e-06;2.104e-06
188;init;1;0.391186;0.391186;0.391186
188;update;1;12.5475;12.5475;12.5475
188;sync;1;1.03688;1.03688;1.03688
188;evalKnownDf;1;0;0;0
188;write;1;3.0939e-05;3.0939e-05;3.0939e-05
188;trace;1;0;0;0
188;calc_total;1;13.5844;13.5844;13.5844
0;total;1;22.1444;22.1444;22.1444
165;compErr;1;1.591e-06;1.591e-06;1.591e-06
165;init;1;0.382039;0.382039;0.382039
165;update;1;12.5186;12.5186;12.5186
165;sync;1;1.15977;1.15977;1.15977
165;evalKnownDf;1;0;0;0
165;write;1;3.003e-05;3.003e-05;3.003e-05
165;trace;1;0;0;0
165;calc_total;1;13.6784;13.6784;13.6784
0;total;1;22.1903;22.1903;22.1903
117;compErr;1;3.019e-06;3.019e-06;3.019e-06
117;init;1;0.380978;0.380978;0.380978
117;update;1;12.5036;12.5036;12.5036
117;sync;1;1.19911;1.19911;1.19911
117;evalKnownDf;1;0;0;0
117;write;1;4.8854e-05;4.8854e-05;4.8854e-05
117;trace;1;0;0;0
117;calc_total;1;13.7027;13.7027;13.7027
0;total;1;22.1599;22.1599;22.1599
189;compErr;1;1.439e-06;1.439e-06;1.439e-06
189;init;1;0.38747;0.38747;0.38747
189;update;1;12.5658;12.5658;12.5658
189;sync;1;1.47506;1.47506;1.47506
189;evalKnownDf;1;0;0;0
189;write;1;2.966e-05;2.966e-05;2.966e-05
189;trace;1;0;0;0
189;calc_total;1;14.0409;14.0409;14.0409
0;total;1;22.1435;22.1435;22.1435
166;compErr;1;2.546e-06;2.546e-06;2.546e-06
166;init;1;0.380881;0.380881;0.380881
166;update;1;12.755;12.755;12.755
166;sync;1;1.16163;1.16163;1.16163
166;evalKnownDf;1;0;0;0
166;write;1;2.7412e-05;2.7412e-05;2.7412e-05
166;trace;1;0;0;0
166;calc_total;1;13.9166;13.9166;13.9166
0;total;1;22.1907;22.1907;22.1907
118;compErr;1;1.55e-06;1.55e-06;1.55e-06
118;init;1;0.383461;0.383461;0.383461
118;update;1;12.5038;12.5038;12.5038
118;sync;1;1.33097;1.33097;1.33097
118;evalKnownDf;1;0;0;0
118;write;1;2.6248e-05;2.6248e-05;2.6248e-05
118;trace;1;0;0;0
118;calc_total;1;13.8347;13.8347;13.8347
0;total;1;22.1602;22.1602;22.1602
190;compErr;1;1.638e-06;1.638e-06;1.638e-06
190;init;1;0.393212;0.393212;0.393212
190;update;1;12.5727;12.5727;12.5727
190;sync;1;1.0405;1.0405;1.0405
190;evalKnownDf;1;0;0;0
190;write;1;3.1273e-05;3.1273e-05;3.1273e-05
190;trace;1;0;0;0
190;calc_total;1;13.6132;13.6132;13.6132
0;total;1;22.1433;22.1433;22.1433
167;compErr;1;3.102e-06;3.102e-06;3.102e-06
167;init;1;0.380281;0.380281;0.380281
167;update;1;12.5168;12.5168;12.5168
167;sync;1;1.10732;1.10732;1.10732
167;evalKnownDf;1;0;0;0
167;write;1;3.069e-05;3.069e-05;3.069e-05
167;trace;1;0;0;0
167;calc_total;1;13.6241;13.6241;13.6241
0;total;1;22.1905;22.1905;22.1905
119;compErr;1;2.221e-06;2.221e-06;2.221e-06
119;init;1;0.381396;0.381396;0.381396
119;update;1;12.5811;12.5811;12.5811
119;sync;1;1.24472;1.24472;1.24472
119;evalKnownDf;1;0;0;0
119;write;1;3.5053e-05;3.5053e-05;3.5053e-05
119;trace;1;0;0;0
119;calc_total;1;13.8258;13.8258;13.8258
0;total;1;22.1602;22.1602;22.1602
191;compErr;1;1.652e-06;1.652e-06;1.652e-06
191;init;1;0.395067;0.395067;0.395067
191;update;1;12.5487;12.5487;12.5487
191;sync;1;1.17548;1.17548;1.17548
191;evalKnownDf;1;0;0;0
191;write;1;3.1652e-05;3.1652e-05;3.1652e-05
191;trace;1;0;0;0
191;calc_total;1;13.7242;13.7242;13.7242
0;total;1;22.1436;22.1436;22.1436
SCAFES
REMARK: No time step width tau was specified.
 Set tau=1.0 and proceeded. 

Energy start: 24000
Energy end  : 22943.2
# unit_id;function_name;num_calls;avg_runtime;min_runtime;max_runtime
188;compErr;1;2.043e-06;2.043e-06;2.043e-06
188;init;1;0.389241;0.389241;0.389241
188;update;1;12.5723;12.5723;12.5723
188;sync;1;1.95422;1.95422;1.95422
188;evalKnownDf;1;0;0;0
188;write;1;3.0553e-05;3.0553e-05;3.0553e-05
188;trace;1;0;0;0
188;calc_total;1;14.5265;14.5265;14.5265
124;compErr;1;2.073e-06;2.073e-06;2.073e-06
124;init;1;0.381641;0.381641;0.381641
124;update;1;12.6155;12.6155;12.6155
124;sync;1;2.86744;2.86744;2.86744
124;evalKnownDf;1;0;0;0
124;write;1;2.2604e-05;2.2604e-05;2.2604e-05
124;trace;1;0;0;0
124;calc_total;1;15.4829;15.4829;15.4829
92;compErr;1;1.612e-06;1.612e-06;1.612e-06
92;init;1;0.388076;0.388076;0.388076
92;update;1;12.5887;12.5887;12.5887
92;sync;1;1.30724;1.30724;1.30724
92;evalKnownDf;1;0;0;0
92;write;1;2.9832e-05;2.9832e-05;2.9832e-05
92;trace;1;0;0;0
92;calc_total;1;13.8959;13.8959;13.8959
25;compErr;1;2e-06;2e-06;2e-06
25;init;1;0.382005;0.382005;0.382005
25;update;1;12.624;12.624;12.624
25;sync;1;1.37106;1.37106;1.37106
25;evalKnownDf;1;0;0;0
25;write;1;2.8335e-05;2.8335e-05;2.8335e-05
25;trace;1;0;0;0
25;calc_total;1;13.9951;13.9951;13.9951
153;compErr;1;2.191e-06;2.191e-06;2.191e-06
153;init;1;0.376993;0.376993;0.376993
153;update;1;12.5103;12.5103;12.5103
153;sync;1;3.14517;3.14517;3.14517
153;evalKnownDf;1;0;0;0
153;write;1;3.3887e-05;3.3887e-05;3.3887e-05
153;trace;1;0;0;0
153;calc_total;1;15.6554;15.6554;15.6554
104;compErr;1;3.642e-06;3.642e-06;3.642e-06
104;init;1;0.37893;0.37893;0.37893
104;update;1;12.5387;12.5387;12.5387
104;sync;1;2.25818;2.25818;2.25818
104;evalKnownDf;1;0;0;0
104;write;1;3.3032e-05;3.3032e-05;3.3032e-05
104;trace;1;0;0;0
104;calc_total;1;14.7969;14.7969;14.7969
93;compErr;1;2.89e-06;2.89e-06;2.89e-06
93;init;1;0.38568;0.38568;0.38568
93;update;1;12.5904;12.5904;12.5904
93;sync;1;1.24297;1.24297;1.24297
93;evalKnownDf;1;0;0;0
93;write;1;3.5225e-05;3.5225e-05;3.5225e-05
93;trace;1;0;0;0
93;calc_total;1;13.8334;13.8334;13.8334
89;compErr;1;2.423e-06;2.423e-06;2.423e-06
89;init;1;0.383945;0.383945;0.383945
89;update;1;12.5946;12.5946;12.5946
89;sync;1;1.24624;1.24624;1.24624
89;evalKnownDf;1;0;0;0
89;write;1;2.5448e-05;2.5448e-05;2.5448e-05
89;trace;1;0;0;0
89;calc_total;1;13.8408;13.8408;13.8408
90;compErr;1;1.656e-06;1.656e-06;1.656e-06
90;init;1;0.383478;0.383478;0.383478
90;update;1;12.6011;12.6011;12.6011
90;sync;1;0.966545;0.966545;0.966545
90;evalKnownDf;1;0;0;0
90;write;1;2.7655e-05;2.7655e-05;2.7655e-05
90;trace;1;0;0;0
90;calc_total;1;13.5677;13.5677;13.5677
95;compErr;1;1.734e-06;1.734e-06;1.734e-06
95;init;1;0.386782;0.386782;0.386782
95;update;1;12.5988;12.5988;12.5988
95;sync;1;2.06401;2.06401;2.06401
95;evalKnownDf;1;0;0;0
95;write;1;3.5109e-05;3.5109e-05;3.5109e-05
95;trace;1;0;0;0
95;calc_total;1;14.6628;14.6628;14.6628
91;compErr;1;2.189e-06;2.189e-06;2.189e-06
91;init;1;0.382312;0.382312;0.382312
91;update;1;12.5989;12.5989;12.5989
91;sync;1;1.70872;1.70872;1.70872
91;evalKnownDf;1;0;0;0
91;write;1;3.1624e-05;3.1624e-05;3.1624e-05
91;trace;1;0;0;0
91;calc_total;1;14.3076;14.3076;14.3076
125;compErr;1;1.913e-06;1.913e-06;1.913e-06
125;init;1;0.38333;0.38333;0.38333
125;update;1;12.6258;12.6258;12.6258
125;sync;1;1.52128;1.52128;1.52128
125;evalKnownDf;1;0;0;0
121;compErr;1;2.11e-06;2.11e-06;2.11e-06
121;init;1;0.385547;0.385547;0.385547
121;update;1;12.515;12.515;12.515
121;sync;1;2.57756;2.57756;2.57756
121;evalKnownDf;1;0;0;0
121;write;1;3.5039e-05;3.5039e-05;3.5039e-05
121;trace;1;0;0;0
121;calc_total;1;15.0926;15.0926;15.0926
125;write;1;3.533e-05;3.533e-05;3.533e-05
125;trace;1;0;0;0
125;calc_total;1;14.1471;14.1471;14.1471
122;compErr;1;1.597e-06;1.597e-06;1.597e-06
122;init;1;0.380948;0.380948;0.380948
122;update;1;12.617;12.617;12.617
122;sync;1;2.5571;2.5571;2.5571
122;evalKnownDf;1;0;0;0
122;write;1;2.7149e-05;2.7149e-05;2.7149e-05
122;trace;1;0;0;0
122;calc_total;1;15.1741;15.1741;15.1741
123;compErr;1;1.239e-06;1.239e-06;1.239e-06
123;init;1;0.384108;0.384108;0.384108
123;update;1;12.5923;12.5923;12.5923
123;sync;1;1.44677;1.44677;1.44677
123;evalKnownDf;1;0;0;0
127;compErr;1;1.942e-06;1.942e-06;1.942e-06
127;init;1;0.385066;0.385066;0.385066
127;update;1;12.6299;12.6299;12.6299
127;sync;1;2.30709;2.30709;2.30709
127;evalKnownDf;1;0;0;0
127;write;1;2.6154e-05;2.6154e-05;2.6154e-05
127;trace;1;0;0;0
127;calc_total;1;14.937;14.937;14.937
123;write;1;3.1174e-05;3.1174e-05;3.1174e-05
123;trace;1;0;0;0
123;calc_total;1;14.039;14.039;14.039
136;compErr;1;2.728e-06;2.728e-06;2.728e-06
136;init;1;0.386558;0.386558;0.386558
136;update;1;12.5837;12.5837;12.5837
136;sync;1;2.42751;2.42751;2.42751
136;evalKnownDf;1;0;0;0
136;write;1;3.0731e-05;3.0731e-05;3.0731e-05
136;trace;1;0;0;0
136;calc_total;1;15.0113;15.0113;15.0113
128;compErr;1;1.73e-06;1.73e-06;1.73e-06
128;init;1;0.387945;0.387945;0.387945
128;update;1;12.5789;12.5789;12.5789
128;sync;1;2.06898;2.06898;2.06898
128;evalKnownDf;1;0;0;0
128;write;1;3.0475e-05;3.0475e-05;3.0475e-05
128;trace;1;0;0;0
128;calc_total;1;14.6479;14.6479;14.6479
140;compErr;1;1.977e-06;1.977e-06;1.977e-06
140;init;1;0.384878;0.384878;0.384878
140;update;1;12.6061;12.6061;12.6061
140;sync;1;0.849629;0.849629;0.849629
140;evalKnownDf;1;0;0;0
140;write;1;3.2912e-05;3.2912e-05;3.2912e-05
140;trace;1;0;0;0
140;calc_total;1;13.4557;13.4557;13.4557
141;compErr;1;3.224e-06;3.224e-06;3.224e-06
141;init;1;0.384195;0.384195;0.384195
141;update;1;12.6064;12.6064;12.6064
141;sync;1;0.960051;0.960051;0.960051
141;evalKnownDf;1;0;0;0
141;write;1;2.6247e-05;2.6247e-05;2.6247e-05
141;trace;1;0;0;0
141;calc_total;1;13.5664;13.5664;13.5664
132;compErr;1;1.818e-06;1.818e-06;1.818e-06
132;init;1;0.380119;0.380119;0.380119
132;update;1;12.4992;12.4992;12.4992
132;sync;1;1.39329;1.39329;1.39329
132;evalKnownDf;1;0;0;0
132;write;1;3.4098e-05;3.4098e-05;3.4098e-05
132;trace;1;0;0;0
132;calc_total;1;13.8925;13.8925;13.8925
133;compErr;1;2.752e-06;2.752e-06;2.752e-06
133;init;1;0.381693;0.381693;0.381693
133;update;1;12.5285;12.5285;12.5285
133;sync;1;1.52842;1.52842;1.52842
133;evalKnownDf;1;0;0;0
133;write;1;3.4538e-05;3.4538e-05;3.4538e-05
133;trace;1;0;0;0
133;calc_total;1;14.0569;14.0569;14.0569
138;compErr;1;9.69e-07;9.69e-07;9.69e-07
138;init;1;0.3834;0.3834;0.3834
138;update;1;12.6241;12.6241;12.6241
138;sync;1;0.878366;0.878366;0.878366
138;evalKnownDf;1;0;0;0
138;write;1;2.1408e-05;2.1408e-05;2.1408e-05
138;trace;1;0;0;0
138;calc_total;1;13.5024;13.5024;13.5024
137;compErr;1;2.274e-06;2.274e-06;2.274e-06
137;init;1;0.382293;0.382293;0.382293
137;update;1;12.7674;12.7674;12.7674
137;sync;1;2.1903;2.1903;2.1903
137;evalKnownDf;1;0;0;0
137;write;1;2.6678e-05;2.6678e-05;2.6678e-05
137;trace;1;0;0;0
137;calc_total;1;14.9577;14.9577;14.9577
135;compErr;1;1.887e-06;1.887e-06;1.887e-06
135;init;1;0.385156;0.385156;0.385156
135;update;1;12.6387;12.6387;12.6387
139;compErr;1;1.778e-06;1.778e-06;1.778e-06
139;init;1;0.381575;0.381575;0.381575
139;update;1;12.613;12.613;12.613
139;sync;1;1.62626;1.62626;1.62626
139;evalKnownDf;1;0;0;0
139;write;1;3.153e-05;3.153e-05;3.153e-05
139;trace;1;0;0;0
135;sync;1;1.06662;1.06662;1.06662
135;evalKnownDf;1;0;0;0
135;write;1;3.006e-05;3.006e-05;3.006e-05
135;trace;1;0;0;0
135;calc_total;1;13.7053;13.7053;13.7053
139;calc_total;1;14.2393;14.2393;14.2393
120;compErr;1;1.703e-06;1.703e-06;1.703e-06
120;init;1;0.382293;0.382293;0.382293
120;update;1;12.6022;12.6022;12.6022
120;sync;1;1.28595;1.28595;1.28595
120;evalKnownDf;1;0;0;0
120;write;1;2.9169e-05;2.9169e-05;2.9169e-05
120;trace;1;0;0;0
120;calc_total;1;13.8882;13.8882;13.8882
72;compErr;1;2.333e-06;2.333e-06;2.333e-06
72;init;1;0.38565;0.38565;0.38565
72;update;1;12.5781;12.5781;12.5781
72;sync;1;2.67773;2.67773;2.67773
72;evalKnownDf;1;0;0;0
72;write;1;2.699e-05;2.699e-05;2.699e-05
72;trace;1;0;0;0
72;calc_total;1;15.2558;15.2558;15.2558
0;total;1;21.9708;21.9708;21.9708
0;compErr;1;1.819e-06;1.819e-06;1.819e-06
0;init;1;0.37523;0.37523;0.37523
0;update;1;12.4238;12.4238;12.4238
0;sync;1;2.64052;2.64052;2.64052
0;evalKnownDf;1;0;0;0
0;write;1;2.593e-05;2.593e-05;2.593e-05
0;trace;1;0;0;0
0;calc_total;1;15.0643;15.0643;15.0643
0;total;1;21.9742;21.9742;21.9742
28;compErr;1;1.477e-06;1.477e-06;1.477e-06
28;init;1;0.381066;0.381066;0.381066
28;update;1;12.596;12.596;12.596
28;sync;1;3.24001;3.24001;3.24001
28;evalKnownDf;1;0;0;0
28;write;1;3.3054e-05;3.3054e-05;3.3054e-05
28;trace;1;0;0;0
28;calc_total;1;15.836;15.836;15.836
48;compErr;1;2.06e-06;2.06e-06;2.06e-06
48;init;1;0.374284;0.374284;0.374284
48;update;1;12.4277;12.4277;12.4277
48;sync;1;1.59117;1.59117;1.59117
48;evalKnownDf;1;0;0;0
48;write;1;2.8376e-05;2.8376e-05;2.8376e-05
48;trace;1;0;0;0
48;calc_total;1;14.0189;14.0189;14.0189
0;total;1;21.9517;21.9517;21.9517
168;compErr;1;1.698e-06;1.698e-06;1.698e-06
168;init;1;0.388831;0.388831;0.388831
168;update;1;12.4941;12.4941;12.4941
168;sync;1;3.01544;3.01544;3.01544
168;evalKnownDf;1;0;0;0
168;write;1;2.4e-05;2.4e-05;2.4e-05
168;trace;1;0;0;0
168;calc_total;1;15.5095;15.5095;15.5095
154;compErr;1;1.489e-06;1.489e-06;1.489e-06
154;init;1;0.378729;0.378729;0.378729
154;update;1;12.5319;12.5319;12.5319
154;sync;1;1.89375;1.89375;1.89375
154;evalKnownDf;1;0;0;0
154;write;1;2.3463e-05;2.3463e-05;2.3463e-05
154;trace;1;0;0;0
154;calc_total;1;14.4256;14.4256;14.4256
96;compErr;1;2.38e-06;2.38e-06;2.38e-06
96;init;1;0.376433;0.376433;0.376433
96;update;1;12.5097;12.5097;12.5097
96;sync;1;1.57004;1.57004;1.57004
96;evalKnownDf;1;0;0;0
96;write;1;5.9553e-05;5.9553e-05;5.9553e-05
96;trace;1;0;0;0
96;calc_total;1;14.0797;14.0797;14.0797
0;total;1;21.93;21.93;21.93
73;compErr;1;1.494e-06;1.494e-06;1.494e-06
73;init;1;0.379945;0.379945;0.379945
73;update;1;12.5893;12.5893;12.5893
73;sync;1;2.91718;2.91718;2.91718
73;evalKnownDf;1;0;0;0
73;write;1;3.2972e-05;3.2972e-05;3.2972e-05
73;trace;1;0;0;0
73;calc_total;1;15.5065;15.5065;15.5065
0;total;1;21.9613;21.9613;21.9613
1;compErr;1;1.467e-06;1.467e-06;1.467e-06
1;init;1;0.385978;0.385978;0.385978
1;update;1;12.5064;12.5064;12.5064
1;sync;1;2.28506;2.28506;2.28506
1;evalKnownDf;1;0;0;0
1;write;1;2.3808e-05;2.3808e-05;2.3808e-05
1;trace;1;0;0;0
1;calc_total;1;14.7915;14.7915;14.7915
0;total;1;21.9621;21.9621;21.9621
29;compErr;1;1.703e-06;1.703e-06;1.703e-06
29;init;1;0.386939;0.386939;0.386939
29;update;1;12.7936;12.7936;12.7936
29;sync;1;1.09151;1.09151;1.09151
29;evalKnownDf;1;0;0;0
29;write;1;2.9444e-05;2.9444e-05;2.9444e-05
29;trace;1;0;0;0
29;calc_total;1;13.8851;13.8851;13.8851
49;compErr;1;1.971e-06;1.971e-06;1.971e-06
49;init;1;0.374581;0.374581;0.374581
49;update;1;12.5204;12.5204;12.5204
49;sync;1;3.25216;3.25216;3.25216
49;evalKnownDf;1;0;0;0
49;write;1;2.9941e-05;2.9941e-05;2.9941e-05
49;trace;1;0;0;0
49;calc_total;1;15.7726;15.7726;15.7726
0;total;1;21.9527;21.9527;21.9527
172;compErr;1;2.019e-06;2.019e-06;2.019e-06
172;init;1;0.390485;0.390485;0.390485
172;update;1;12.551;12.551;12.551
172;sync;1;1.24891;1.24891;1.24891
172;evalKnownDf;1;0;0;0
172;write;1;2.4319e-05;2.4319e-05;2.4319e-05
172;trace;1;0;0;0
172;calc_total;1;13.7999;13.7999;13.7999
155;compErr;1;1.494e-06;1.494e-06;1.494e-06
155;init;1;0.378315;0.378315;0.378315
155;update;1;12.5286;12.5286;12.5286
155;sync;1;1.51992;1.51992;1.51992
155;evalKnownDf;1;0;0;0
155;write;1;2.6078e-05;2.6078e-05;2.6078e-05
155;trace;1;0;0;0
155;calc_total;1;14.0486;14.0486;14.0486
97;compErr;1;2.32e-06;2.32e-06;2.32e-06
97;init;1;0.377502;0.377502;0.377502
97;update;1;12.4903;12.4903;12.4903
97;sync;1;2.45259;2.45259;2.45259
97;evalKnownDf;1;0;0;0
97;write;1;2.5693e-05;2.5693e-05;2.5693e-05
97;trace;1;0;0;0
97;calc_total;1;14.9429;14.9429;14.9429
0;total;1;21.9348;21.9348;21.9348
74;compErr;1;1.731e-06;1.731e-06;1.731e-06
74;init;1;0.380839;0.380839;0.380839
74;update;1;12.5966;12.5966;12.5966
74;sync;1;0.951624;0.951624;0.951624
74;evalKnownDf;1;0;0;0
74;write;1;2.5715e-05;2.5715e-05;2.5715e-05
74;trace;1;0;0;0
74;calc_total;1;13.5483;13.5483;13.5483
0;total;1;21.9647;21.9647;21.9647
2;compErr;1;1.708e-06;1.708e-06;1.708e-06
2;init;1;0.38531;0.38531;0.38531
2;update;1;12.486;12.486;12.486
2;sync;1;2.07666;2.07666;2.07666
2;evalKnownDf;1;0;0;0
2;write;1;2.2735e-05;2.2735e-05;2.2735e-05
2;trace;1;0;0;0
2;calc_total;1;14.5626;14.5626;14.5626
0;total;1;21.9654;21.9654;21.9654
36;compErr;1;2.342e-06;2.342e-06;2.342e-06
36;init;1;0.378771;0.378771;0.378771
36;update;1;12.5005;12.5005;12.5005
36;sync;1;1.48997;1.48997;1.48997
36;evalKnownDf;1;0;0;0
36;write;1;3.6814e-05;3.6814e-05;3.6814e-05
36;trace;1;0;0;0
36;calc_total;1;13.9904;13.9904;13.9904
50;compErr;1;1.516e-06;1.516e-06;1.516e-06
50;init;1;0.375243;0.375243;0.375243
50;update;1;12.4881;12.4881;12.4881
50;sync;1;1.31981;1.31981;1.31981
50;evalKnownDf;1;0;0;0
50;write;1;2.6093e-05;2.6093e-05;2.6093e-05
50;trace;1;0;0;0
50;calc_total;1;13.8079;13.8079;13.8079
0;total;1;21.9447;21.9447;21.9447
173;compErr;1;1.453e-06;1.453e-06;1.453e-06
173;init;1;0.387223;0.387223;0.387223
173;update;1;12.5836;12.5836;12.5836
173;sync;1;2.82546;2.82546;2.82546
173;evalKnownDf;1;0;0;0
173;write;1;2.8442e-05;2.8442e-05;2.8442e-05
173;trace;1;0;0;0
173;calc_total;1;15.4091;15.4091;15.4091
156;compErr;1;2.452e-06;2.452e-06;2.452e-06
156;init;1;0.3781;0.3781;0.3781
156;update;1;12.5001;12.5001;12.5001
156;sync;1;0.848007;0.848007;0.848007
156;evalKnownDf;1;0;0;0
156;write;1;3.7559e-05;3.7559e-05;3.7559e-05
156;trace;1;0;0;0
156;calc_total;1;13.3481;13.3481;13.3481
98;compErr;1;1.282e-06;1.282e-06;1.282e-06
98;init;1;0.376043;0.376043;0.376043
98;update;1;12.4989;12.4989;12.4989
98;sync;1;2.34327;2.34327;2.34327
98;evalKnownDf;1;0;0;0
98;write;1;2.6025e-05;2.6025e-05;2.6025e-05
98;trace;1;0;0;0
98;calc_total;1;14.8422;14.8422;14.8422
0;total;1;21.9347;21.9347;21.9347
75;compErr;1;1.092e-06;1.092e-06;1.092e-06
75;init;1;0.380612;0.380612;0.380612
75;update;1;12.5932;12.5932;12.5932
75;sync;1;1.2018;1.2018;1.2018
75;evalKnownDf;1;0;0;0
75;write;1;3.408e-05;3.408e-05;3.408e-05
75;trace;1;0;0;0
75;calc_total;1;13.795;13.795;13.795
0;total;1;21.9708;21.9708;21.9708
3;compErr;1;2.017e-06;2.017e-06;2.017e-06
3;init;1;0.385494;0.385494;0.385494
3;update;1;12.6006;12.6006;12.6006
3;sync;1;2.13205;2.13205;2.13205
3;evalKnownDf;1;0;0;0
3;write;1;2.5414e-05;2.5414e-05;2.5414e-05
3;trace;1;0;0;0
3;calc_total;1;14.7326;14.7326;14.7326
0;total;1;21.9618;21.9618;21.9618
37;compErr;1;2.479e-06;2.479e-06;2.479e-06
37;init;1;0.381157;0.381157;0.381157
37;update;1;12.5483;12.5483;12.5483
37;sync;1;2.53413;2.53413;2.53413
37;evalKnownDf;1;0;0;0
37;write;1;3.8632e-05;3.8632e-05;3.8632e-05
37;trace;1;0;0;0
37;calc_total;1;15.0824;15.0824;15.0824
51;compErr;1;1.937e-06;1.937e-06;1.937e-06
51;init;1;0.376079;0.376079;0.376079
51;update;1;12.4837;12.4837;12.4837
51;sync;1;2.37822;2.37822;2.37822
51;evalKnownDf;1;0;0;0
51;write;1;2.933e-05;2.933e-05;2.933e-05
51;trace;1;0;0;0
51;calc_total;1;14.8619;14.8619;14.8619
0;total;1;21.9432;21.9432;21.9432
175;compErr;1;1.925e-06;1.925e-06;1.925e-06
175;init;1;0.389039;0.389039;0.389039
175;update;1;12.5722;12.5722;12.5722
175;sync;1;2.72423;2.72423;2.72423
175;evalKnownDf;1;0;0;0
175;write;1;2.7512e-05;2.7512e-05;2.7512e-05
175;trace;1;0;0;0
175;calc_total;1;15.2964;15.2964;15.2964
157;compErr;1;2.555e-06;2.555e-06;2.555e-06
157;init;1;0.379787;0.379787;0.379787
157;update;1;12.5142;12.5142;12.5142
157;sync;1;2.08338;2.08338;2.08338
157;evalKnownDf;1;0;0;0
157;write;1;3.6634e-05;3.6634e-05;3.6634e-05
157;trace;1;0;0;0
157;calc_total;1;14.5976;14.5976;14.5976
99;compErr;1;2.029e-06;2.029e-06;2.029e-06
99;init;1;0.378364;0.378364;0.378364
99;update;1;12.4963;12.4963;12.4963
99;sync;1;2.58103;2.58103;2.58103
99;evalKnownDf;1;0;0;0
99;write;1;3.2178e-05;3.2178e-05;3.2178e-05
99;trace;1;0;0;0
99;calc_total;1;15.0773;15.0773;15.0773
0;total;1;21.9279;21.9279;21.9279
76;compErr;1;1.031e-06;1.031e-06;1.031e-06
76;init;1;0.385069;0.385069;0.385069
76;update;1;12.5914;12.5914;12.5914
76;sync;1;0.990514;0.990514;0.990514
76;evalKnownDf;1;0;0;0
76;write;1;3.4349e-05;3.4349e-05;3.4349e-05
76;trace;1;0;0;0
76;calc_total;1;13.5819;13.5819;13.5819
0;total;1;21.9708;21.9708;21.9708
4;compErr;1;1.158e-06;1.158e-06;1.158e-06
4;init;1;0.383375;0.383375;0.383375
4;update;1;12.5403;12.5403;12.5403
4;sync;1;1.96742;1.96742;1.96742
4;evalKnownDf;1;0;0;0
4;write;1;2.6099e-05;2.6099e-05;2.6099e-05
4;trace;1;0;0;0
4;calc_total;1;14.5077;14.5077;14.5077
0;total;1;21.9646;21.9646;21.9646
40;compErr;1;1.852e-06;1.852e-06;1.852e-06
40;init;1;0.385669;0.385669;0.385669
40;update;1;12.8091;12.8091;12.8091
40;sync;1;1.65321;1.65321;1.65321
40;evalKnownDf;1;0;0;0
40;write;1;3.5367e-05;3.5367e-05;3.5367e-05
40;trace;1;0;0;0
40;calc_total;1;14.4623;14.4623;14.4623
52;compErr;1;1.385e-06;1.385e-06;1.385e-06
52;init;1;0.380463;0.380463;0.380463
52;update;1;12.48;12.48;12.48
52;sync;1;2.68852;2.68852;2.68852
52;evalKnownDf;1;0;0;0
52;write;1;2.4987e-05;2.4987e-05;2.4987e-05
52;trace;1;0;0;0
52;calc_total;1;15.1685;15.1685;15.1685
0;total;1;21.9524;21.9524;21.9524
185;compErr;1;2.074e-06;2.074e-06;2.074e-06
185;init;1;0.38932;0.38932;0.38932
185;update;1;12.5689;12.5689;12.5689
185;sync;1;1.58002;1.58002;1.58002
185;evalKnownDf;1;0;0;0
185;write;1;3.0315e-05;3.0315e-05;3.0315e-05
185;trace;1;0;0;0
185;calc_total;1;14.1489;14.1489;14.1489
159;compErr;1;3.37e-06;3.37e-06;3.37e-06
159;init;1;0.380874;0.380874;0.380874
159;update;1;12.5145;12.5145;12.5145
159;sync;1;0.694809;0.694809;0.694809
159;evalKnownDf;1;0;0;0
159;write;1;3.3397e-05;3.3397e-05;3.3397e-05
159;trace;1;0;0;0
159;calc_total;1;13.2093;13.2093;13.2093
100;compErr;1;2.203e-06;2.203e-06;2.203e-06
100;init;1;0.380384;0.380384;0.380384
100;update;1;12.5369;12.5369;12.5369
100;sync;1;2.67857;2.67857;2.67857
100;evalKnownDf;1;0;0;0
100;write;1;2.8908e-05;2.8908e-05;2.8908e-05
100;trace;1;0;0;0
100;calc_total;1;15.2154;15.2154;15.2154
0;total;1;21.9348;21.9348;21.9348
77;compErr;1;1.18e-06;1.18e-06;1.18e-06
77;init;1;0.381149;0.381149;0.381149
77;update;1;12.615;12.615;12.615
77;sync;1;3.31933;3.31933;3.31933
77;evalKnownDf;1;0;0;0
77;write;1;2.3644e-05;2.3644e-05;2.3644e-05
77;trace;1;0;0;0
77;calc_total;1;15.9343;15.9343;15.9343
0;total;1;21.9708;21.9708;21.9708
5;compErr;1;2.492e-06;2.492e-06;2.492e-06
5;init;1;0.381383;0.381383;0.381383
5;update;1;12.4728;12.4728;12.4728
5;sync;1;2.84437;2.84437;2.84437
5;evalKnownDf;1;0;0;0
5;write;1;2.6342e-05;2.6342e-05;2.6342e-05
5;trace;1;0;0;0
5;calc_total;1;15.3171;15.3171;15.3171
0;total;1;21.9628;21.9628;21.9628
41;compErr;1;1.427e-06;1.427e-06;1.427e-06
41;init;1;0.382034;0.382034;0.382034
41;update;1;12.5824;12.5824;12.5824
41;sync;1;2.36032;2.36032;2.36032
41;evalKnownDf;1;0;0;0
41;write;1;2.3536e-05;2.3536e-05;2.3536e-05
41;trace;1;0;0;0
41;calc_total;1;14.9427;14.9427;14.9427
53;compErr;1;3.396e-06;3.396e-06;3.396e-06
53;init;1;0.377402;0.377402;0.377402
53;update;1;12.5716;12.5716;12.5716
53;sync;1;2.97377;2.97377;2.97377
53;evalKnownDf;1;0;0;0
53;write;1;2.9925e-05;2.9925e-05;2.9925e-05
53;trace;1;0;0;0
53;calc_total;1;15.5454;15.5454;15.5454
0;total;1;21.9484;21.9484;21.9484
189;compErr;1;9.24e-07;9.24e-07;9.24e-07
189;init;1;0.395048;0.395048;0.395048
189;update;1;12.5644;12.5644;12.5644
189;sync;1;1.93126;1.93126;1.93126
189;evalKnownDf;1;0;0;0
164;compErr;1;1.962e-06;1.962e-06;1.962e-06
164;init;1;0.381778;0.381778;0.381778
164;update;1;12.6024;12.6024;12.6024
164;sync;1;1.20153;1.20153;1.20153
164;evalKnownDf;1;0;0;0
164;write;1;3.0072e-05;3.0072e-05;3.0072e-05
164;trace;1;0;0;0
164;calc_total;1;13.8039;13.8039;13.8039
101;compErr;1;1.435e-06;1.435e-06;1.435e-06
101;init;1;0.376016;0.376016;0.376016
101;update;1;12.5485;12.5485;12.5485
101;sync;1;3.371;3.371;3.371
101;evalKnownDf;1;0;0;0
101;write;1;3.2115e-05;3.2115e-05;3.2115e-05
101;trace;1;0;0;0
101;calc_total;1;15.9195;15.9195;15.9195
0;total;1;21.9348;21.9348;21.9348
78;compErr;1;8.67e-07;8.67e-07;8.67e-07
78;init;1;0.383621;0.383621;0.383621
78;update;1;12.6324;12.6324;12.6324
78;sync;1;1.53991;1.53991;1.53991
78;evalKnownDf;1;0;0;0
78;write;1;2.8299e-05;2.8299e-05;2.8299e-05
78;trace;1;0;0;0
78;calc_total;1;14.1723;14.1723;14.1723
0;total;1;21.9708;21.9708;21.9708
6;compErr;1;2.123e-06;2.123e-06;2.123e-06
6;init;1;0.380858;0.380858;0.380858
6;update;1;12.4846;12.4846;12.4846
6;sync;1;1.96571;1.96571;1.96571
6;evalKnownDf;1;0;0;0
6;write;1;2.4682e-05;2.4682e-05;2.4682e-05
6;trace;1;0;0;0
6;calc_total;1;14.4503;14.4503;14.4503
0;total;1;21.975;21.975;21.975
42;compErr;1;1.657e-06;1.657e-06;1.657e-06
42;init;1;0.38204;0.38204;0.38204
42;update;1;12.5856;12.5856;12.5856
42;sync;1;0.70799;0.70799;0.70799
42;evalKnownDf;1;0;0;0
42;write;1;2.8342e-05;2.8342e-05;2.8342e-05
42;trace;1;0;0;0
42;calc_total;1;13.2936;13.2936;13.2936
54;compErr;1;9.95e-07;9.95e-07;9.95e-07
54;init;1;0.376635;0.376635;0.376635
54;update;1;12.5488;12.5488;12.5488
54;sync;1;1.71274;1.71274;1.71274
54;evalKnownDf;1;0;0;0
54;write;1;3.1028e-05;3.1028e-05;3.1028e-05
54;trace;1;0;0;0
54;calc_total;1;14.2615;14.2615;14.2615
0;total;1;21.9442;21.9442;21.9442
189;write;1;3.5033e-05;3.5033e-05;3.5033e-05
189;trace;1;0;0;0
189;calc_total;1;14.4957;14.4957;14.4957
165;compErr;1;2.236e-06;2.236e-06;2.236e-06
165;init;1;0.378247;0.378247;0.378247
165;update;1;12.6589;12.6589;12.6589
165;sync;1;0.725808;0.725808;0.725808
165;evalKnownDf;1;0;0;0
165;write;1;2.9047e-05;2.9047e-05;2.9047e-05
165;trace;1;0;0;0
165;calc_total;1;13.3847;13.3847;13.3847
102;compErr;1;1.049e-06;1.049e-06;1.049e-06
102;init;1;0.380615;0.380615;0.380615
102;update;1;12.5512;12.5512;12.5512
102;sync;1;2.44057;2.44057;2.44057
102;evalKnownDf;1;0;0;0
102;write;1;2.3861e-05;2.3861e-05;2.3861e-05
102;trace;1;0;0;0
102;calc_total;1;14.9918;14.9918;14.9918
0;total;1;21.9348;21.9348;21.9348
79;compErr;1;1.741e-06;1.741e-06;1.741e-06
79;init;1;0.386772;0.386772;0.386772
79;update;1;12.5745;12.5745;12.5745
79;sync;1;2.49754;2.49754;2.49754
79;evalKnownDf;1;0;0;0
79;write;1;2.7925e-05;2.7925e-05;2.7925e-05
79;trace;1;0;0;0
79;calc_total;1;15.0721;15.0721;15.0721
0;total;1;21.9708;21.9708;21.9708
7;compErr;1;2.77e-06;2.77e-06;2.77e-06
7;init;1;0.385169;0.385169;0.385169
7;update;1;12.4714;12.4714;12.4714
7;sync;1;2.19291;2.19291;2.19291
7;evalKnownDf;1;0;0;0
7;write;1;2.4637e-05;2.4637e-05;2.4637e-05
7;trace;1;0;0;0
7;calc_total;1;14.6643;14.6643;14.6643
0;total;1;21.975;21.975;21.975
44;compErr;1;3.116e-06;3.116e-06;3.116e-06
44;init;1;0.387085;0.387085;0.387085
44;update;1;12.5686;12.5686;12.5686
44;sync;1;2.44974;2.44974;2.44974
44;evalKnownDf;1;0;0;0
44;write;1;3.6278e-05;3.6278e-05;3.6278e-05
44;trace;1;0;0;0
44;calc_total;1;15.0184;15.0184;15.0184
55;compErr;1;1.283e-06;1.283e-06;1.283e-06
55;init;1;0.380559;0.380559;0.380559
55;update;1;12.5452;12.5452;12.5452
55;sync;1;1.40677;1.40677;1.40677
55;evalKnownDf;1;0;0;0
55;write;1;2.9863e-05;2.9863e-05;2.9863e-05
55;trace;1;0;0;0
55;calc_total;1;13.952;13.952;13.952
0;total;1;21.9365;21.9365;21.9365
186;compErr;1;1.01e-06;1.01e-06;1.01e-06
186;init;1;0.39017;0.39017;0.39017
186;update;1;12.6863;12.6863;12.6863
186;sync;1;1.48516;1.48516;1.48516
186;evalKnownDf;1;0;0;0
144;compErr;1;1.951e-06;1.951e-06;1.951e-06
144;init;1;0.378868;0.378868;0.378868
144;update;1;12.5487;12.5487;12.5487
144;sync;1;1.88475;1.88475;1.88475
144;evalKnownDf;1;0;0;0
144;write;1;2.5453e-05;2.5453e-05;2.5453e-05
144;trace;1;0;0;0
103;compErr;1;1.829e-06;1.829e-06;1.829e-06
103;init;1;0.379842;0.379842;0.379842
103;update;1;12.5373;12.5373;12.5373
103;sync;1;2.43212;2.43212;2.43212
103;evalKnownDf;1;0;0;0
103;write;1;2.9441e-05;2.9441e-05;2.9441e-05
103;trace;1;0;0;0
103;calc_total;1;14.9694;14.9694;14.9694
0;total;1;21.9309;21.9309;21.9309
80;compErr;1;2.405e-06;2.405e-06;2.405e-06
80;init;1;0.383693;0.383693;0.383693
80;update;1;12.72;12.72;12.72
80;sync;1;1.94301;1.94301;1.94301
80;evalKnownDf;1;0;0;0
80;write;1;2.9785e-05;2.9785e-05;2.9785e-05
80;trace;1;0;0;0
80;calc_total;1;14.663;14.663;14.663
0;total;1;21.9605;21.9605;21.9605
8;compErr;1;1.639e-06;1.639e-06;1.639e-06
8;init;1;0.384931;0.384931;0.384931
8;update;1;12.5025;12.5025;12.5025
8;sync;1;1.41207;1.41207;1.41207
8;evalKnownDf;1;0;0;0
8;write;1;2.9857e-05;2.9857e-05;2.9857e-05
8;trace;1;0;0;0
8;calc_total;1;13.9146;13.9146;13.9146
0;total;1;21.9655;21.9655;21.9655
45;compErr;1;2.072e-06;2.072e-06;2.072e-06
45;init;1;0.383542;0.383542;0.383542
45;update;1;12.5935;12.5935;12.5935
45;sync;1;0.75365;0.75365;0.75365
45;evalKnownDf;1;0;0;0
45;write;1;3.9023e-05;3.9023e-05;3.9023e-05
45;trace;1;0;0;0
45;calc_total;1;13.3472;13.3472;13.3472
56;compErr;1;2.207e-06;2.207e-06;2.207e-06
56;init;1;0.377904;0.377904;0.377904
56;update;1;12.4727;12.4727;12.4727
56;sync;1;1.98121;1.98121;1.98121
56;evalKnownDf;1;0;0;0
56;write;1;2.9643e-05;2.9643e-05;2.9643e-05
56;trace;1;0;0;0
56;calc_total;1;14.4539;14.4539;14.4539
0;total;1;21.9519;21.9519;21.9519
186;write;1;2.768e-05;2.768e-05;2.768e-05
186;trace;1;0;0;0
186;calc_total;1;14.1714;14.1714;14.1714
144;calc_total;1;14.4334;14.4334;14.4334
0;total;1;21.9264;21.9264;21.9264
81;compErr;1;1.82e-06;1.82e-06;1.82e-06
81;init;1;0.387597;0.387597;0.387597
81;update;1;12.5804;12.5804;12.5804
81;sync;1;2.09375;2.09375;2.09375
81;evalKnownDf;1;0;0;0
81;write;1;2.8417e-05;2.8417e-05;2.8417e-05
81;trace;1;0;0;0
81;calc_total;1;14.6742;14.6742;14.6742
0;total;1;21.9708;21.9708;21.9708
9;compErr;1;1.839e-06;1.839e-06;1.839e-06
9;init;1;0.377776;0.377776;0.377776
9;update;1;12.4888;12.4888;12.4888
9;sync;1;1.73596;1.73596;1.73596
9;evalKnownDf;1;0;0;0
9;write;1;3.0541e-05;3.0541e-05;3.0541e-05
9;trace;1;0;0;0
9;calc_total;1;14.2248;14.2248;14.2248
0;total;1;21.9568;21.9568;21.9568
47;compErr;1;3.905e-06;3.905e-06;3.905e-06
47;init;1;0.38425;0.38425;0.38425
47;update;1;12.581;12.581;12.581
47;sync;1;0.793403;0.793403;0.793403
47;evalKnownDf;1;0;0;0
47;write;1;3.3467e-05;3.3467e-05;3.3467e-05
47;trace;1;0;0;0
47;calc_total;1;13.3744;13.3744;13.3744
57;compErr;1;1.462e-06;1.462e-06;1.462e-06
57;init;1;0.377453;0.377453;0.377453
57;update;1;12.5867;12.5867;12.5867
57;sync;1;2.39226;2.39226;2.39226
57;evalKnownDf;1;0;0;0
57;write;1;3.1733e-05;3.1733e-05;3.1733e-05
57;trace;1;0;0;0
57;calc_total;1;14.9789;14.9789;14.9789
0;total;1;21.9395;21.9395;21.9395
169;compErr;1;1.064e-06;1.064e-06;1.064e-06
169;init;1;0.386666;0.386666;0.386666
169;update;1;12.6051;12.6051;12.6051
169;sync;1;2.08986;2.08986;2.08986
169;evalKnownDf;1;0;0;0
169;write;1;2.9873e-05;2.9873e-05;2.9873e-05
169;trace;1;0;0;0
169;calc_total;1;14.6949;14.6949;14.6949
0;total;1;21.9384;21.9384;21.9384
105;compErr;1;1.736e-06;1.736e-06;1.736e-06
105;init;1;0.378069;0.378069;0.378069
105;update;1;13.1875;13.1875;13.1875
105;sync;1;1.86796;1.86796;1.86796
105;evalKnownDf;1;0;0;0
105;write;1;2.6758e-05;2.6758e-05;2.6758e-05
105;trace;1;0;0;0
105;calc_total;1;15.0555;15.0555;15.0555
0;total;1;21.9245;21.9245;21.9245
82;compErr;1;2.176e-06;2.176e-06;2.176e-06
82;init;1;0.38346;0.38346;0.38346
82;update;1;12.6705;12.6705;12.6705
82;sync;1;2.4675;2.4675;2.4675
82;evalKnownDf;1;0;0;0
82;write;1;3.2751e-05;3.2751e-05;3.2751e-05
82;trace;1;0;0;0
82;calc_total;1;15.138;15.138;15.138
0;total;1;21.9662;21.9662;21.9662
10;compErr;1;2.616e-06;2.616e-06;2.616e-06
10;init;1;0.382781;0.382781;0.382781
10;update;1;12.5196;12.5196;12.5196
10;sync;1;1.46915;1.46915;1.46915
10;evalKnownDf;1;0;0;0
10;write;1;2.6897e-05;2.6897e-05;2.6897e-05
10;trace;1;0;0;0
10;calc_total;1;13.9888;13.9888;13.9888
0;total;1;21.9746;21.9746;21.9746
43;compErr;1;2.482e-06;2.482e-06;2.482e-06
43;init;1;0.384789;0.384789;0.384789
43;update;1;12.596;12.596;12.596
43;sync;1;1.01931;1.01931;1.01931
43;evalKnownDf;1;0;0;0
43;write;1;3.3365e-05;3.3365e-05;3.3365e-05
43;trace;1;0;0;0
43;calc_total;1;13.6153;13.6153;13.6153
58;compErr;1;2.151e-06;2.151e-06;2.151e-06
58;init;1;0.377399;0.377399;0.377399
58;update;1;12.579;12.579;12.579
58;sync;1;1.95457;1.95457;1.95457
58;evalKnownDf;1;0;0;0
58;write;1;2.7451e-05;2.7451e-05;2.7451e-05
58;trace;1;0;0;0
58;calc_total;1;14.5336;14.5336;14.5336
0;total;1;21.9405;21.9405;21.9405
0;total;1;21.9459;21.9459;21.9459
145;compErr;1;2.33e-06;2.33e-06;2.33e-06
145;init;1;0.374734;0.374734;0.374734
145;update;1;12.4959;12.4959;12.4959
145;sync;1;1.8231;1.8231;1.8231
145;evalKnownDf;1;0;0;0
145;write;1;2.4713e-05;2.4713e-05;2.4713e-05
145;trace;1;0;0;0
145;calc_total;1;14.319;14.319;14.319
0;total;1;21.9465;21.9465;21.9465
106;compErr;1;1.738e-06;1.738e-06;1.738e-06
106;init;1;0.377884;0.377884;0.377884
106;update;1;12.5043;12.5043;12.5043
106;sync;1;2.51751;2.51751;2.51751
106;evalKnownDf;1;0;0;0
106;write;1;2.7832e-05;2.7832e-05;2.7832e-05
106;trace;1;0;0;0
106;calc_total;1;15.0218;15.0218;15.0218
0;total;1;21.9263;21.9263;21.9263
83;compErr;1;1.22e-06;1.22e-06;1.22e-06
83;init;1;0.385756;0.385756;0.385756
83;update;1;12.6344;12.6344;12.6344
83;sync;1;2.57704;2.57704;2.57704
83;evalKnownDf;1;0;0;0
83;write;1;2.4644e-05;2.4644e-05;2.4644e-05
83;trace;1;0;0;0
83;calc_total;1;15.2115;15.2115;15.2115
0;total;1;21.9631;21.9631;21.9631
11;compErr;1;1.601e-06;1.601e-06;1.601e-06
11;init;1;0.390262;0.390262;0.390262
11;update;1;12.4881;12.4881;12.4881
11;sync;1;2.26992;2.26992;2.26992
11;evalKnownDf;1;0;0;0
11;write;1;2.4735e-05;2.4735e-05;2.4735e-05
11;trace;1;0;0;0
11;calc_total;1;14.7581;14.7581;14.7581
0;total;1;21.9624;21.9624;21.9624
32;compErr;1;1.998e-06;1.998e-06;1.998e-06
32;init;1;0.382066;0.382066;0.382066
32;update;1;12.5952;12.5952;12.5952
32;sync;1;1.54438;1.54438;1.54438
32;evalKnownDf;1;0;0;0
59;compErr;1;9.65e-07;9.65e-07;9.65e-07
59;init;1;0.378182;0.378182;0.378182
59;update;1;12.5483;12.5483;12.5483
59;sync;1;1.80571;1.80571;1.80571
59;evalKnownDf;1;0;0;0
59;write;1;2.5151e-05;2.5151e-05;2.5151e-05
59;trace;1;0;0;0
59;calc_total;1;14.354;14.354;14.354
0;total;1;21.9458;21.9458;21.9458
0;total;1;21.9511;21.9511;21.9511
146;compErr;1;1.264e-06;1.264e-06;1.264e-06
146;init;1;0.375215;0.375215;0.375215
146;update;1;12.4541;12.4541;12.4541
146;sync;1;1.03051;1.03051;1.03051
146;evalKnownDf;1;0;0;0
146;write;1;2.6478e-05;2.6478e-05;2.6478e-05
146;trace;1;0;0;0
146;calc_total;1;13.4846;13.4846;13.4846
0;total;1;21.9455;21.9455;21.9455
107;compErr;1;2.168e-06;2.168e-06;2.168e-06
107;init;1;0.38023;0.38023;0.38023
107;update;1;12.5246;12.5246;12.5246
107;sync;1;2.82233;2.82233;2.82233
107;evalKnownDf;1;0;0;0
107;write;1;3.106e-05;3.106e-05;3.106e-05
107;trace;1;0;0;0
107;calc_total;1;15.3469;15.3469;15.3469
0;total;1;21.9281;21.9281;21.9281
84;compErr;1;1.648e-06;1.648e-06;1.648e-06
84;init;1;0.385191;0.385191;0.385191
84;update;1;13.383;13.383;13.383
84;sync;1;0.386626;0.386626;0.386626
84;evalKnownDf;1;0;0;0
84;write;1;2.5805e-05;2.5805e-05;2.5805e-05
84;trace;1;0;0;0
84;calc_total;1;13.7696;13.7696;13.7696
0;total;1;21.9613;21.9613;21.9613
12;compErr;1;2.317e-06;2.317e-06;2.317e-06
12;init;1;0.375296;0.375296;0.375296
12;update;1;12.4936;12.4936;12.4936
12;sync;1;3.6171;3.6171;3.6171
12;evalKnownDf;1;0;0;0
12;write;1;3.5621e-05;3.5621e-05;3.5621e-05
12;trace;1;0;0;0
12;calc_total;1;16.1107;16.1107;16.1107
0;total;1;21.9691;21.9691;21.9691
32;write;1;2.9754e-05;2.9754e-05;2.9754e-05
32;trace;1;0;0;0
32;calc_total;1;14.1396;14.1396;14.1396
60;compErr;1;2.089e-06;2.089e-06;2.089e-06
60;init;1;0.374096;0.374096;0.374096
60;update;1;12.4274;12.4274;12.4274
60;sync;1;2.43555;2.43555;2.43555
60;evalKnownDf;1;0;0;0
60;write;1;3.324e-05;3.324e-05;3.324e-05
60;trace;1;0;0;0
60;calc_total;1;14.863;14.863;14.863
0;total;1;21.9525;21.9525;21.9525
170;compErr;1;2.184e-06;2.184e-06;2.184e-06
170;init;1;0.380501;0.380501;0.380501
170;update;1;12.611;12.611;12.611
170;sync;1;4.16031;4.16031;4.16031
170;evalKnownDf;1;0;0;0
170;write;1;2.7504e-05;2.7504e-05;2.7504e-05
170;trace;1;0;0;0
170;calc_total;1;16.7714;16.7714;16.7714
0;total;1;21.9383;21.9383;21.9383
147;compErr;1;1.746e-06;1.746e-06;1.746e-06
147;init;1;0.375345;0.375345;0.375345
147;update;1;13.1097;13.1097;13.1097
147;sync;1;2.08617;2.08617;2.08617
147;evalKnownDf;1;0;0;0
147;write;1;2.1325e-05;2.1325e-05;2.1325e-05
147;trace;1;0;0;0
147;calc_total;1;15.1958;15.1958;15.1958
0;total;1;21.943;21.943;21.943
108;compErr;1;2.289e-06;2.289e-06;2.289e-06
108;init;1;0.37669;0.37669;0.37669
108;update;1;12.514;12.514;12.514
108;sync;1;1.74988;1.74988;1.74988
108;evalKnownDf;1;0;0;0
108;write;1;4.62e-05;4.62e-05;4.62e-05
108;trace;1;0;0;0
108;calc_total;1;14.2639;14.2639;14.2639
0;total;1;21.9286;21.9286;21.9286
85;compErr;1;1.718e-06;1.718e-06;1.718e-06
85;init;1;0.380721;0.380721;0.380721
85;update;1;12.5409;12.5409;12.5409
85;sync;1;2.83277;2.83277;2.83277
85;evalKnownDf;1;0;0;0
85;write;1;2.2925e-05;2.2925e-05;2.2925e-05
85;trace;1;0;0;0
85;calc_total;1;15.3737;15.3737;15.3737
0;total;1;21.9574;21.9574;21.9574
13;compErr;1;1.803e-06;1.803e-06;1.803e-06
13;init;1;0.386075;0.386075;0.386075
13;update;1;12.5113;12.5113;12.5113
13;sync;1;1.59499;1.59499;1.59499
13;evalKnownDf;1;0;0;0
13;write;1;3.5026e-05;3.5026e-05;3.5026e-05
13;trace;1;0;0;0
13;calc_total;1;14.1063;14.1063;14.1063
0;total;1;21.972;21.972;21.972
26;compErr;1;1.744e-06;1.744e-06;1.744e-06
26;init;1;0.380945;0.380945;0.380945
26;update;1;12.5898;12.5898;12.5898
26;sync;1;1.82069;1.82069;1.82069
26;evalKnownDf;1;0;0;0
26;write;1;2.5824e-05;2.5824e-05;2.5824e-05
61;compErr;1;1.335e-06;1.335e-06;1.335e-06
61;init;1;0.376648;0.376648;0.376648
61;update;1;12.4669;12.4669;12.4669
61;sync;1;1.54624;1.54624;1.54624
61;evalKnownDf;1;0;0;0
61;write;1;3.4119e-05;3.4119e-05;3.4119e-05
61;trace;1;0;0;0
61;calc_total;1;14.0132;14.0132;14.0132
0;total;1;21.9415;21.9415;21.9415
171;compErr;1;1.812e-06;1.812e-06;1.812e-06
171;init;1;0.381786;0.381786;0.381786
171;update;1;12.4709;12.4709;12.4709
171;sync;1;2.8228;2.8228;2.8228
171;evalKnownDf;1;0;0;0
171;write;1;3.2577e-05;3.2577e-05;3.2577e-05
171;trace;1;0;0;0
171;calc_total;1;15.2937;15.2937;15.2937
0;total;1;21.9448;21.9448;21.9448
148;compErr;1;2.581e-06;2.581e-06;2.581e-06
148;init;1;0.376642;0.376642;0.376642
148;update;1;12.552;12.552;12.552
148;sync;1;1.85794;1.85794;1.85794
148;evalKnownDf;1;0;0;0
148;write;1;2.3956e-05;2.3956e-05;2.3956e-05
148;trace;1;0;0;0
148;calc_total;1;14.4099;14.4099;14.4099
0;total;1;21.9465;21.9465;21.9465
109;compErr;1;2.349e-06;2.349e-06;2.349e-06
109;init;1;0.377692;0.377692;0.377692
109;update;1;12.5488;12.5488;12.5488
109;sync;1;1.55919;1.55919;1.55919
109;evalKnownDf;1;0;0;0
109;write;1;4.102e-05;4.102e-05;4.102e-05
109;trace;1;0;0;0
109;calc_total;1;14.108;14.108;14.108
0;total;1;21.9328;21.9328;21.9328
86;compErr;1;5.406e-06;5.406e-06;5.406e-06
86;init;1;0.384946;0.384946;0.384946
86;update;1;12.5104;12.5104;12.5104
86;sync;1;1.48439;1.48439;1.48439
86;evalKnownDf;1;0;0;0
86;write;1;3.3087e-05;3.3087e-05;3.3087e-05
86;trace;1;0;0;0
86;calc_total;1;13.9948;13.9948;13.9948
0;total;1;21.9708;21.9708;21.9708
14;compErr;1;2.257e-06;2.257e-06;2.257e-06
14;init;1;0.385333;0.385333;0.385333
14;update;1;12.509;12.509;12.509
14;sync;1;0.832732;0.832732;0.832732
14;evalKnownDf;1;0;0;0
14;write;1;3.2291e-05;3.2291e-05;3.2291e-05
14;trace;1;0;0;0
14;calc_total;1;13.3418;13.3418;13.3418
0;total;1;21.9705;21.9705;21.9705
31;compErr;1;2.664e-06;2.664e-06;2.664e-06
31;init;1;0.38368;0.38368;0.38368
31;update;1;12.5978;12.5978;12.5978
31;sync;1;1.22404;1.22404;1.22404
31;evalKnownDf;1;0;0;0
62;compErr;1;2.085e-06;2.085e-06;2.085e-06
62;init;1;0.374836;0.374836;0.374836
62;update;1;12.4744;12.4744;12.4744
62;sync;1;2.24308;2.24308;2.24308
62;evalKnownDf;1;0;0;0
62;write;1;3.3876e-05;3.3876e-05;3.3876e-05
62;trace;1;0;0;0
62;calc_total;1;14.7175;14.7175;14.7175
0;total;1;21.9525;21.9525;21.9525
0;total;1;21.9353;21.9353;21.9353
149;compErr;1;2.017e-06;2.017e-06;2.017e-06
149;init;1;0.377443;0.377443;0.377443
149;update;1;12.5064;12.5064;12.5064
149;sync;1;2.92352;2.92352;2.92352
149;evalKnownDf;1;0;0;0
149;write;1;2.7345e-05;2.7345e-05;2.7345e-05
149;trace;1;0;0;0
149;calc_total;1;15.43;15.43;15.43
0;total;1;21.9405;21.9405;21.9405
110;compErr;1;3.443e-06;3.443e-06;3.443e-06
110;init;1;0.377373;0.377373;0.377373
110;update;1;12.5293;12.5293;12.5293
110;sync;1;1.35597;1.35597;1.35597
110;evalKnownDf;1;0;0;0
110;write;1;3.6848e-05;3.6848e-05;3.6848e-05
110;trace;1;0;0;0
110;calc_total;1;13.8852;13.8852;13.8852
0;total;1;21.9348;21.9348;21.9348
87;compErr;1;1.303e-06;1.303e-06;1.303e-06
87;init;1;0.381213;0.381213;0.381213
87;update;1;12.5972;12.5972;12.5972
87;sync;1;1.71045;1.71045;1.71045
87;evalKnownDf;1;0;0;0
87;write;1;3.086e-05;3.086e-05;3.086e-05
87;trace;1;0;0;0
87;calc_total;1;14.3077;14.3077;14.3077
0;total;1;21.9619;21.9619;21.9619
15;compErr;1;3.12e-06;3.12e-06;3.12e-06
15;init;1;0.385489;0.385489;0.385489
15;update;1;12.5031;12.5031;12.5031
15;sync;1;1.40772;1.40772;1.40772
15;evalKnownDf;1;0;0;0
15;write;1;2.8783e-05;2.8783e-05;2.8783e-05
15;trace;1;0;0;0
15;calc_total;1;13.9108;13.9108;13.9108
0;total;1;21.9595;21.9595;21.9595
26;trace;1;0;0;0
26;calc_total;1;14.4105;14.4105;14.4105
63;compErr;1;2.05e-06;2.05e-06;2.05e-06
63;init;1;0.377518;0.377518;0.377518
63;update;1;12.45;12.45;12.45
63;sync;1;1.3224;1.3224;1.3224
63;evalKnownDf;1;0;0;0
63;write;1;2.8252e-05;2.8252e-05;2.8252e-05
63;trace;1;0;0;0
63;calc_total;1;13.7724;13.7724;13.7724
0;total;1;21.9377;21.9377;21.9377
0;total;1;21.9375;21.9375;21.9375
150;compErr;1;1.332e-06;1.332e-06;1.332e-06
150;init;1;0.377555;0.377555;0.377555
150;update;1;12.5722;12.5722;12.5722
150;sync;1;2.42253;2.42253;2.42253
150;evalKnownDf;1;0;0;0
150;write;1;2.3214e-05;2.3214e-05;2.3214e-05
150;trace;1;0;0;0
150;calc_total;1;14.9948;14.9948;14.9948
0;total;1;21.9389;21.9389;21.9389
111;compErr;1;2.76e-06;2.76e-06;2.76e-06
111;init;1;0.378277;0.378277;0.378277
111;update;1;12.5354;12.5354;12.5354
111;sync;1;1.85253;1.85253;1.85253
111;evalKnownDf;1;0;0;0
111;write;1;3.298e-05;3.298e-05;3.298e-05
111;trace;1;0;0;0
111;calc_total;1;14.3879;14.3879;14.3879
0;total;1;21.9242;21.9242;21.9242
88;compErr;1;2.101e-06;2.101e-06;2.101e-06
88;init;1;0.381533;0.381533;0.381533
88;update;1;12.6006;12.6006;12.6006
88;sync;1;2.48855;2.48855;2.48855
88;evalKnownDf;1;0;0;0
88;write;1;4.3453e-05;4.3453e-05;4.3453e-05
88;trace;1;0;0;0
88;calc_total;1;15.0891;15.0891;15.0891
0;total;1;21.9673;21.9673;21.9673
16;compErr;1;2.345e-06;2.345e-06;2.345e-06
16;init;1;0.382291;0.382291;0.382291
16;update;1;12.4893;12.4893;12.4893
16;sync;1;1.23927;1.23927;1.23927
16;evalKnownDf;1;0;0;0
16;write;1;3.6836e-05;3.6836e-05;3.6836e-05
16;trace;1;0;0;0
16;calc_total;1;13.7286;13.7286;13.7286
0;total;1;21.968;21.968;21.968
31;write;1;2.949e-05;2.949e-05;2.949e-05
31;trace;1;0;0;0
31;calc_total;1;13.8218;13.8218;13.8218
64;compErr;1;1.585e-06;1.585e-06;1.585e-06
64;init;1;0.377699;0.377699;0.377699
64;update;1;12.4859;12.4859;12.4859
64;sync;1;1.07456;1.07456;1.07456
64;evalKnownDf;1;0;0;0
64;write;1;3.1944e-05;3.1944e-05;3.1944e-05
64;trace;1;0;0;0
64;calc_total;1;13.5604;13.5604;13.5604
0;total;1;21.9525;21.9525;21.9525
174;compErr;1;1.544e-06;1.544e-06;1.544e-06
174;init;1;0.389861;0.389861;0.389861
174;update;1;12.5576;12.5576;12.5576
174;sync;1;1.2132;1.2132;1.2132
174;evalKnownDf;1;0;0;0
174;write;1;2.8253e-05;2.8253e-05;2.8253e-05
174;trace;1;0;0;0
174;calc_total;1;13.7708;13.7708;13.7708
0;total;1;21.9355;21.9355;21.9355
151;compErr;1;1.944e-06;1.944e-06;1.944e-06
151;init;1;0.379163;0.379163;0.379163
151;update;1;12.5313;12.5313;12.5313
151;sync;1;1.18121;1.18121;1.18121
151;evalKnownDf;1;0;0;0
151;write;1;2.4776e-05;2.4776e-05;2.4776e-05
151;trace;1;0;0;0
151;calc_total;1;13.7125;13.7125;13.7125
0;total;1;21.9337;21.9337;21.9337
112;compErr;1;3.476e-06;3.476e-06;3.476e-06
112;init;1;0.380273;0.380273;0.380273
112;update;1;12.5086;12.5086;12.5086
112;sync;1;1.34552;1.34552;1.34552
112;evalKnownDf;1;0;0;0
112;write;1;4.0271e-05;4.0271e-05;4.0271e-05
112;trace;1;0;0;0
112;calc_total;1;13.8541;13.8541;13.8541
0;total;1;21.9287;21.9287;21.9287
0;total;1;21.9575;21.9575;21.9575
17;compErr;1;2.992e-06;2.992e-06;2.992e-06
17;init;1;0.386984;0.386984;0.386984
17;update;1;12.4979;12.4979;12.4979
17;sync;1;1.65271;1.65271;1.65271
17;evalKnownDf;1;0;0;0
17;write;1;3.2705e-05;3.2705e-05;3.2705e-05
17;trace;1;0;0;0
17;calc_total;1;14.1506;14.1506;14.1506
0;total;1;21.9692;21.9692;21.9692
24;compErr;1;1.988e-06;1.988e-06;1.988e-06
24;init;1;0.380822;0.380822;0.380822
24;update;1;12.6115;12.6115;12.6115
24;sync;1;2.10517;2.10517;2.10517
24;evalKnownDf;1;0;0;0
24;write;1;2.4397e-05;2.4397e-05;2.4397e-05
24;trace;1;0;0;0
24;calc_total;1;14.7166;14.7166;14.7166
0;total;1;21.9548;21.9548;21.9548
65;compErr;1;1.602e-06;1.602e-06;1.602e-06
65;init;1;0.378204;0.378204;0.378204
65;update;1;12.5606;12.5606;12.5606
65;sync;1;1.7113;1.7113;1.7113
65;evalKnownDf;1;0;0;0
65;write;1;2.7197e-05;2.7197e-05;2.7197e-05
65;trace;1;0;0;0
65;calc_total;1;14.2719;14.2719;14.2719
0;total;1;21.9525;21.9525;21.9525
0;total;1;21.9419;21.9419;21.9419
152;compErr;1;1.763e-06;1.763e-06;1.763e-06
152;init;1;0.378181;0.378181;0.378181
152;update;1;12.5085;12.5085;12.5085
152;sync;1;1.63053;1.63053;1.63053
152;evalKnownDf;1;0;0;0
152;write;1;3.2577e-05;3.2577e-05;3.2577e-05
152;trace;1;0;0;0
152;calc_total;1;14.139;14.139;14.139
0;total;1;21.9388;21.9388;21.9388
113;compErr;1;1.34e-06;1.34e-06;1.34e-06
113;init;1;0.383717;0.383717;0.383717
113;update;1;12.5038;12.5038;12.5038
113;sync;1;1.79001;1.79001;1.79001
113;evalKnownDf;1;0;0;0
113;write;1;3.5815e-05;3.5815e-05;3.5815e-05
113;trace;1;0;0;0
113;calc_total;1;14.2938;14.2938;14.2938
0;total;1;21.9286;21.9286;21.9286
0;total;1;21.97;21.97;21.97
18;compErr;1;2.069e-06;2.069e-06;2.069e-06
18;init;1;0.385519;0.385519;0.385519
18;update;1;12.5518;12.5518;12.5518
18;sync;1;1.31235;1.31235;1.31235
18;evalKnownDf;1;0;0;0
18;write;1;3.6781e-05;3.6781e-05;3.6781e-05
18;trace;1;0;0;0
18;calc_total;1;13.8641;13.8641;13.8641
0;total;1;21.9747;21.9747;21.9747
0;total;1;21.9569;21.9569;21.9569
176;compErr;1;1.241e-06;1.241e-06;1.241e-06
176;init;1;0.391665;0.391665;0.391665
176;update;1;12.5587;12.5587;12.5587
176;sync;1;1.63949;1.63949;1.63949
176;evalKnownDf;1;0;0;0
176;write;1;3.0709e-05;3.0709e-05;3.0709e-05
176;trace;1;0;0;0
176;calc_total;1;14.1982;14.1982;14.1982
0;total;1;21.932;21.932;21.932
0;total;1;21.9358;21.9358;21.9358
0;total;1;21.9677;21.9677;21.9677
19;compErr;1;1.23e-06;1.23e-06;1.23e-06
19;init;1;0.394687;0.394687;0.394687
19;update;1;12.625;12.625;12.625
19;sync;1;0.885687;0.885687;0.885687
19;evalKnownDf;1;0;0;0
19;write;1;2.4877e-05;2.4877e-05;2.4877e-05
19;trace;1;0;0;0
19;calc_total;1;13.5107;13.5107;13.5107
0;total;1;21.9769;21.9769;21.9769
0;total;1;21.9521;21.9521;21.9521
177;compErr;1;2.226e-06;2.226e-06;2.226e-06
177;init;1;0.390451;0.390451;0.390451
177;update;1;12.558;12.558;12.558
177;sync;1;2.44265;2.44265;2.44265
177;evalKnownDf;1;0;0;0
177;write;1;3.1268e-05;3.1268e-05;3.1268e-05
177;trace;1;0;0;0
177;calc_total;1;15.0007;15.0007;15.0007
0;total;1;21.9439;21.9439;21.9439
0;total;1;21.9451;21.9451;21.9451
0;total;1;21.9708;21.9708;21.9708
20;compErr;1;2.823e-06;2.823e-06;2.823e-06
20;init;1;0.378663;0.378663;0.378663
20;update;1;12.5015;12.5015;12.5015
20;sync;1;1.7266;1.7266;1.7266
20;evalKnownDf;1;0;0;0
20;write;1;3.2269e-05;3.2269e-05;3.2269e-05
20;trace;1;0;0;0
20;calc_total;1;14.2281;14.2281;14.2281
0;total;1;21.972;21.972;21.972
27;compErr;1;2.029e-06;2.029e-06;2.029e-06
27;init;1;0.381476;0.381476;0.381476
27;update;1;12.4982;12.4982;12.4982
27;sync;1;1.6559;1.6559;1.6559
27;evalKnownDf;1;0;0;0
27;write;1;3.0174e-05;3.0174e-05;3.0174e-05
27;trace;1;0;0;0
27;calc_total;1;14.1541;14.1541;14.1541
0;total;1;21.9431;21.9431;21.9431
178;compErr;1;2.104e-06;2.104e-06;2.104e-06
178;init;1;0.388716;0.388716;0.388716
178;update;1;12.573;12.573;12.573
178;sync;1;1.60666;1.60666;1.60666
178;evalKnownDf;1;0;0;0
178;write;1;2.9626e-05;2.9626e-05;2.9626e-05
178;trace;1;0;0;0
178;calc_total;1;14.1797;14.1797;14.1797
0;total;1;21.9398;21.9398;21.9398
0;total;1;21.9422;21.9422;21.9422
0;total;1;21.9655;21.9655;21.9655
21;compErr;1;2.077e-06;2.077e-06;2.077e-06
21;init;1;0.389409;0.389409;0.389409
21;update;1;12.5447;12.5447;12.5447
21;sync;1;1.4461;1.4461;1.4461
21;evalKnownDf;1;0;0;0
21;write;1;2.5581e-05;2.5581e-05;2.5581e-05
21;trace;1;0;0;0
21;calc_total;1;13.9909;13.9909;13.9909
0;total;1;21.9682;21.9682;21.9682
179;compErr;1;1.694e-06;1.694e-06;1.694e-06
179;init;1;0.394391;0.394391;0.394391
179;update;1;12.5868;12.5868;12.5868
179;sync;1;2.19525;2.19525;2.19525
179;evalKnownDf;1;0;0;0
179;write;1;2.9228e-05;2.9228e-05;2.9228e-05
179;trace;1;0;0;0
179;calc_total;1;14.7821;14.7821;14.7821
0;total;1;21.9397;21.9397;21.9397
94;compErr;1;1.517e-06;1.517e-06;1.517e-06
94;init;1;0.381563;0.381563;0.381563
94;update;1;12.6016;12.6016;12.6016
94;sync;1;2.86485;2.86485;2.86485
94;evalKnownDf;1;0;0;0
94;write;1;2.3923e-05;2.3923e-05;2.3923e-05
94;trace;1;0;0;0
94;calc_total;1;15.4665;15.4665;15.4665
0;total;1;21.958;21.958;21.958
22;compErr;1;2.007e-06;2.007e-06;2.007e-06
22;init;1;0.386471;0.386471;0.386471
22;update;1;12.5081;12.5081;12.5081
22;sync;1;0.924591;0.924591;0.924591
22;evalKnownDf;1;0;0;0
22;write;1;2.7291e-05;2.7291e-05;2.7291e-05
22;trace;1;0;0;0
22;calc_total;1;13.4327;13.4327;13.4327
0;total;1;21.9699;21.9699;21.9699
180;compErr;1;2.071e-06;2.071e-06;2.071e-06
180;init;1;0.383875;0.383875;0.383875
180;update;1;12.6998;12.6998;12.6998
180;sync;1;2.32892;2.32892;2.32892
180;evalKnownDf;1;0;0;0
180;write;1;2.8698e-05;2.8698e-05;2.8698e-05
180;trace;1;0;0;0
180;calc_total;1;15.0287;15.0287;15.0287
0;total;1;21.9432;21.9432;21.9432
0;total;1;21.9614;21.9614;21.9614
23;compErr;1;2.243e-06;2.243e-06;2.243e-06
23;init;1;0.380029;0.380029;0.380029
23;update;1;12.4971;12.4971;12.4971
23;sync;1;1.8031;1.8031;1.8031
23;evalKnownDf;1;0;0;0
23;write;1;2.8956e-05;2.8956e-05;2.8956e-05
23;trace;1;0;0;0
23;calc_total;1;14.3002;14.3002;14.3002
0;total;1;21.9642;21.9642;21.9642
181;compErr;1;3.359e-06;3.359e-06;3.359e-06
181;init;1;0.386202;0.386202;0.386202
181;update;1;12.5899;12.5899;12.5899
181;sync;1;1.56885;1.56885;1.56885
181;evalKnownDf;1;0;0;0
181;write;1;2.8127e-05;2.8127e-05;2.8127e-05
181;trace;1;0;0;0
181;calc_total;1;14.1587;14.1587;14.1587
0;total;1;21.933;21.933;21.933
0;total;1;21.9266;21.9266;21.9266
0;total;1;21.9287;21.9287;21.9287
0;total;1;21.9265;21.9265;21.9265
0;total;1;21.9272;21.9272;21.9272
0;total;1;21.9291;21.9291;21.9291
0;total;1;21.9209;21.9209;21.9209
126;compErr;1;1.183e-06;1.183e-06;1.183e-06
126;init;1;0.384211;0.384211;0.384211
126;update;1;12.6565;12.6565;12.6565
126;sync;1;1.91371;1.91371;1.91371
126;evalKnownDf;1;0;0;0
126;write;1;2.4177e-05;2.4177e-05;2.4177e-05
126;trace;1;0;0;0
126;calc_total;1;14.5702;14.5702;14.5702
0;total;1;21.9294;21.9294;21.9294
0;total;1;21.9294;21.9294;21.9294
0;total;1;21.9262;21.9262;21.9262
129;compErr;1;2.633e-06;2.633e-06;2.633e-06
129;init;1;0.383431;0.383431;0.383431
129;update;1;12.5982;12.5982;12.5982
129;sync;1;2.3952;2.3952;2.3952
129;evalKnownDf;1;0;0;0
129;write;1;3.7488e-05;3.7488e-05;3.7488e-05
129;trace;1;0;0;0
129;calc_total;1;14.9934;14.9934;14.9934
0;total;1;21.9294;21.9294;21.9294
130;compErr;1;1.612e-06;1.612e-06;1.612e-06
130;init;1;0.384699;0.384699;0.384699
130;update;1;12.6215;12.6215;12.6215
130;sync;1;2.58134;2.58134;2.58134
130;evalKnownDf;1;0;0;0
130;write;1;2.2917e-05;2.2917e-05;2.2917e-05
130;trace;1;0;0;0
130;calc_total;1;15.2028;15.2028;15.2028
0;total;1;21.9294;21.9294;21.9294
131;compErr;1;2.251e-06;2.251e-06;2.251e-06
131;init;1;0.382482;0.382482;0.382482
131;update;1;12.6309;12.6309;12.6309
131;sync;1;1.87648;1.87648;1.87648
131;evalKnownDf;1;0;0;0
131;write;1;2.4423e-05;2.4423e-05;2.4423e-05
131;trace;1;0;0;0
131;calc_total;1;14.5074;14.5074;14.5074
0;total;1;21.9247;21.9247;21.9247
0;total;1;21.9193;21.9193;21.9193
0;total;1;21.9206;21.9206;21.9206
134;compErr;1;1.649e-06;1.649e-06;1.649e-06
134;init;1;0.38488;0.38488;0.38488
134;update;1;12.6114;12.6114;12.6114
134;sync;1;1.33976;1.33976;1.33976
134;evalKnownDf;1;0;0;0
134;write;1;3.39e-05;3.39e-05;3.39e-05
134;trace;1;0;0;0
134;calc_total;1;13.9511;13.9511;13.9511
0;total;1;21.9303;21.9303;21.9303
0;total;1;21.9241;21.9241;21.9241
0;total;1;21.9189;21.9189;21.9189
0;total;1;21.9234;21.9234;21.9234
0;total;1;21.9221;21.9221;21.9221
0;total;1;21.9302;21.9302;21.9302
0;total;1;21.9234;21.9234;21.9234
0;total;1;21.9303;21.9303;21.9303
142;compErr;1;1.55e-06;1.55e-06;1.55e-06
142;init;1;0.38351;0.38351;0.38351
142;update;1;12.6173;12.6173;12.6173
142;sync;1;1.46106;1.46106;1.46106
142;evalKnownDf;1;0;0;0
142;write;1;2.2517e-05;2.2517e-05;2.2517e-05
142;trace;1;0;0;0
142;calc_total;1;14.0784;14.0784;14.0784
0;total;1;21.9249;21.9249;21.9249
143;compErr;1;1.949e-06;1.949e-06;1.949e-06
143;init;1;0.387911;0.387911;0.387911
143;update;1;12.6064;12.6064;12.6064
143;sync;1;1.05565;1.05565;1.05565
143;evalKnownDf;1;0;0;0
143;write;1;3.3767e-05;3.3767e-05;3.3767e-05
143;trace;1;0;0;0
143;calc_total;1;13.6621;13.6621;13.6621
0;total;1;21.9195;21.9195;21.9195
0;total;1;21.9602;21.9602;21.9602
66;compErr;1;1.533e-06;1.533e-06;1.533e-06
66;init;1;0.378084;0.378084;0.378084
66;update;1;12.5061;12.5061;12.5061
66;sync;1;1.25961;1.25961;1.25961
66;evalKnownDf;1;0;0;0
66;write;1;2.6217e-05;2.6217e-05;2.6217e-05
66;trace;1;0;0;0
66;calc_total;1;13.7657;13.7657;13.7657
0;total;1;21.9525;21.9525;21.9525
182;compErr;1;1.226e-06;1.226e-06;1.226e-06
182;init;1;0.387947;0.387947;0.387947
182;update;1;12.6142;12.6142;12.6142
182;sync;1;1.05841;1.05841;1.05841
182;evalKnownDf;1;0;0;0
182;write;1;2.6052e-05;2.6052e-05;2.6052e-05
182;trace;1;0;0;0
182;calc_total;1;13.6726;13.6726;13.6726
0;total;1;21.9446;21.9446;21.9446
0;total;1;21.9464;21.9464;21.9464
114;compErr;1;1.734e-06;1.734e-06;1.734e-06
114;init;1;0.377168;0.377168;0.377168
114;update;1;12.5207;12.5207;12.5207
114;sync;1;2.27261;2.27261;2.27261
114;evalKnownDf;1;0;0;0
114;write;1;3.3192e-05;3.3192e-05;3.3192e-05
114;trace;1;0;0;0
114;calc_total;1;14.7933;14.7933;14.7933
0;total;1;21.9301;21.9301;21.9301
0;total;1;21.9537;21.9537;21.9537
67;compErr;1;1.865e-06;1.865e-06;1.865e-06
67;init;1;0.377559;0.377559;0.377559
67;update;1;12.5016;12.5016;12.5016
67;sync;1;1.02709;1.02709;1.02709
67;evalKnownDf;1;0;0;0
67;write;1;2.8134e-05;2.8134e-05;2.8134e-05
67;trace;1;0;0;0
67;calc_total;1;13.5287;13.5287;13.5287
0;total;1;21.9466;21.9466;21.9466
183;compErr;1;3.051e-06;3.051e-06;3.051e-06
183;init;1;0.387938;0.387938;0.387938
183;update;1;12.5815;12.5815;12.5815
183;sync;1;1.6436;1.6436;1.6436
183;evalKnownDf;1;0;0;0
183;write;1;2.609e-05;2.609e-05;2.609e-05
183;trace;1;0;0;0
183;calc_total;1;14.2251;14.2251;14.2251
0;total;1;21.9475;21.9475;21.9475
0;total;1;21.9447;21.9447;21.9447
115;compErr;1;2.075e-06;2.075e-06;2.075e-06
115;init;1;0.382497;0.382497;0.382497
115;update;1;12.5131;12.5131;12.5131
115;sync;1;1.81139;1.81139;1.81139
115;evalKnownDf;1;0;0;0
115;write;1;4.1121e-05;4.1121e-05;4.1121e-05
115;trace;1;0;0;0
115;calc_total;1;14.3245;14.3245;14.3245
0;total;1;21.925;21.925;21.925
30;compErr;1;1.314e-06;1.314e-06;1.314e-06
30;init;1;0.392475;0.392475;0.392475
30;update;1;12.5868;12.5868;12.5868
30;sync;1;1.4955;1.4955;1.4955
30;evalKnownDf;1;0;0;0
30;write;1;2.3215e-05;2.3215e-05;2.3215e-05
30;trace;1;0;0;0
30;calc_total;1;14.0823;14.0823;14.0823
0;total;1;21.9437;21.9437;21.9437
68;compErr;1;2.15e-06;2.15e-06;2.15e-06
68;init;1;0.376702;0.376702;0.376702
68;update;1;12.536;12.536;12.536
68;sync;1;2.16995;2.16995;2.16995
68;evalKnownDf;1;0;0;0
68;write;1;2.9368e-05;2.9368e-05;2.9368e-05
68;trace;1;0;0;0
68;calc_total;1;14.7059;14.7059;14.7059
0;total;1;21.9525;21.9525;21.9525
184;compErr;1;1.793e-06;1.793e-06;1.793e-06
184;init;1;0.383596;0.383596;0.383596
184;update;1;12.5606;12.5606;12.5606
184;sync;1;1.8443;1.8443;1.8443
184;evalKnownDf;1;0;0;0
184;write;1;2.8729e-05;2.8729e-05;2.8729e-05
184;trace;1;0;0;0
184;calc_total;1;14.4049;14.4049;14.4049
0;total;1;21.9481;21.9481;21.9481
158;compErr;1;2.295e-06;2.295e-06;2.295e-06
158;init;1;0.376121;0.376121;0.376121
158;update;1;12.4715;12.4715;12.4715
158;sync;1;2.17196;2.17196;2.17196
158;evalKnownDf;1;0;0;0
158;write;1;3.2044e-05;3.2044e-05;3.2044e-05
158;trace;1;0;0;0
158;calc_total;1;14.6434;14.6434;14.6434
0;total;1;21.9464;21.9464;21.9464
116;compErr;1;2.343e-06;2.343e-06;2.343e-06
116;init;1;0.381545;0.381545;0.381545
116;update;1;12.5198;12.5198;12.5198
116;sync;1;1.74838;1.74838;1.74838
116;evalKnownDf;1;0;0;0
116;write;1;3.7235e-05;3.7235e-05;3.7235e-05
116;trace;1;0;0;0
116;calc_total;1;14.2682;14.2682;14.2682
0;total;1;21.9347;21.9347;21.9347
0;total;1;21.9557;21.9557;21.9557
69;compErr;1;1.583e-06;1.583e-06;1.583e-06
69;init;1;0.379634;0.379634;0.379634
69;update;1;12.5181;12.5181;12.5181
69;sync;1;0.988485;0.988485;0.988485
69;evalKnownDf;1;0;0;0
69;write;1;3.5336e-05;3.5336e-05;3.5336e-05
69;trace;1;0;0;0
69;calc_total;1;13.5066;13.5066;13.5066
0;total;1;21.939;21.939;21.939
0;total;1;21.9335;21.9335;21.9335
0;total;1;21.9458;21.9458;21.9458
117;compErr;1;2.214e-06;2.214e-06;2.214e-06
117;init;1;0.378834;0.378834;0.378834
117;update;1;12.5208;12.5208;12.5208
117;sync;1;2.12618;2.12618;2.12618
117;evalKnownDf;1;0;0;0
117;write;1;4.0099e-05;4.0099e-05;4.0099e-05
117;trace;1;0;0;0
117;calc_total;1;14.647;14.647;14.647
0;total;1;21.9348;21.9348;21.9348
0;total;1;21.9492;21.9492;21.9492
70;compErr;1;1.239e-06;1.239e-06;1.239e-06
70;init;1;0.378365;0.378365;0.378365
70;update;1;12.5063;12.5063;12.5063
70;sync;1;1.07471;1.07471;1.07471
70;evalKnownDf;1;0;0;0
70;write;1;2.3529e-05;2.3529e-05;2.3529e-05
70;trace;1;0;0;0
70;calc_total;1;13.581;13.581;13.581
0;total;1;21.9525;21.9525;21.9525
0;total;1;21.933;21.933;21.933
160;compErr;1;2.551e-06;2.551e-06;2.551e-06
160;init;1;0.379744;0.379744;0.379744
160;update;1;12.5007;12.5007;12.5007
160;sync;1;2.10596;2.10596;2.10596
160;evalKnownDf;1;0;0;0
160;write;1;3.2262e-05;3.2262e-05;3.2262e-05
160;trace;1;0;0;0
160;calc_total;1;14.6067;14.6067;14.6067
0;total;1;21.9464;21.9464;21.9464
118;compErr;1;1.655e-06;1.655e-06;1.655e-06
118;init;1;0.379376;0.379376;0.379376
118;update;1;12.5221;12.5221;12.5221
118;sync;1;1.30963;1.30963;1.30963
118;evalKnownDf;1;0;0;0
118;write;1;3.0014e-05;3.0014e-05;3.0014e-05
118;trace;1;0;0;0
118;calc_total;1;13.8317;13.8317;13.8317
0;total;1;21.9327;21.9327;21.9327
33;compErr;1;2.69e-06;2.69e-06;2.69e-06
33;init;1;0.387613;0.387613;0.387613
33;update;1;12.5917;12.5917;12.5917
33;sync;1;2.52481;2.52481;2.52481
33;evalKnownDf;1;0;0;0
33;write;1;2.785e-05;2.785e-05;2.785e-05
33;trace;1;0;0;0
33;calc_total;1;15.1165;15.1165;15.1165
0;total;1;21.9549;21.9549;21.9549
71;compErr;1;2.203e-06;2.203e-06;2.203e-06
71;init;1;0.37852;0.37852;0.37852
71;update;1;12.5514;12.5514;12.5514
71;sync;1;1.45055;1.45055;1.45055
71;evalKnownDf;1;0;0;0
71;write;1;3.1905e-05;3.1905e-05;3.1905e-05
71;trace;1;0;0;0
71;calc_total;1;14.002;14.002;14.002
0;total;1;21.9525;21.9525;21.9525
187;compErr;1;1.609e-06;1.609e-06;1.609e-06
187;init;1;0.393489;0.393489;0.393489
187;update;1;12.5619;12.5619;12.5619
187;sync;1;1.65584;1.65584;1.65584
187;evalKnownDf;1;0;0;0
187;write;1;2.8358e-05;2.8358e-05;2.8358e-05
187;trace;1;0;0;0
187;calc_total;1;14.2177;14.2177;14.2177
0;total;1;21.9397;21.9397;21.9397
161;compErr;1;2.667e-06;2.667e-06;2.667e-06
161;init;1;0.379307;0.379307;0.379307
161;update;1;12.5069;12.5069;12.5069
161;sync;1;0.814534;0.814534;0.814534
161;evalKnownDf;1;0;0;0
161;write;1;3.594e-05;3.594e-05;3.594e-05
161;trace;1;0;0;0
161;calc_total;1;13.3215;13.3215;13.3215
0;total;1;21.9404;21.9404;21.9404
119;compErr;1;2.01e-06;2.01e-06;2.01e-06
119;init;1;0.380046;0.380046;0.380046
119;update;1;12.5607;12.5607;12.5607
119;sync;1;1.4195;1.4195;1.4195
119;evalKnownDf;1;0;0;0
119;write;1;3.8511e-05;3.8511e-05;3.8511e-05
119;trace;1;0;0;0
119;calc_total;1;13.9802;13.9802;13.9802
0;total;1;21.9259;21.9259;21.9259
34;compErr;1;1.71e-06;1.71e-06;1.71e-06
34;init;1;0.383952;0.383952;0.383952
34;update;1;12.6149;12.6149;12.6149
34;sync;1;1.7492;1.7492;1.7492
34;evalKnownDf;1;0;0;0
34;write;1;2.7283e-05;2.7283e-05;2.7283e-05
34;trace;1;0;0;0
34;calc_total;1;14.3641;14.3641;14.3641
0;total;1;21.9568;21.9568;21.9568
0;total;1;21.9481;21.9481;21.9481
162;compErr;1;1.69e-06;1.69e-06;1.69e-06
162;init;1;0.37689;0.37689;0.37689
162;update;1;12.5167;12.5167;12.5167
162;sync;1;1.20421;1.20421;1.20421
162;evalKnownDf;1;0;0;0
162;write;1;2.6206e-05;2.6206e-05;2.6206e-05
162;trace;1;0;0;0
162;calc_total;1;13.7209;13.7209;13.7209
0;total;1;21.9359;21.9359;21.9359
35;compErr;1;2.516e-06;2.516e-06;2.516e-06
35;init;1;0.385343;0.385343;0.385343
35;update;1;12.5873;12.5873;12.5873
35;sync;1;1.4301;1.4301;1.4301
35;evalKnownDf;1;0;0;0
35;write;1;2.6928e-05;2.6928e-05;2.6928e-05
35;trace;1;0;0;0
35;calc_total;1;14.0174;14.0174;14.0174
0;total;1;21.941;21.941;21.941
0;total;1;21.9376;21.9376;21.9376
163;compErr;1;2.076e-06;2.076e-06;2.076e-06
163;init;1;0.376952;0.376952;0.376952
163;update;1;12.4981;12.4981;12.4981
163;sync;1;1.60777;1.60777;1.60777
163;evalKnownDf;1;0;0;0
163;write;1;3.068e-05;3.068e-05;3.068e-05
163;trace;1;0;0;0
163;calc_total;1;14.1059;14.1059;14.1059
0;total;1;21.9337;21.9337;21.9337
0;total;1;21.9593;21.9593;21.9593
190;compErr;1;1.332e-06;1.332e-06;1.332e-06
190;init;1;0.39082;0.39082;0.39082
190;update;1;12.5695;12.5695;12.5695
190;sync;1;0.856972;0.856972;0.856972
190;evalKnownDf;1;0;0;0
190;write;1;2.4708e-05;2.4708e-05;2.4708e-05
190;trace;1;0;0;0
190;calc_total;1;13.4264;13.4264;13.4264
0;total;1;21.9488;21.9488;21.9488
0;total;1;21.9464;21.9464;21.9464
0;total;1;21.9408;21.9408;21.9408
191;compErr;1;2.367e-06;2.367e-06;2.367e-06
191;init;1;0.394489;0.394489;0.394489
191;update;1;12.5786;12.5786;12.5786
191;sync;1;1.61988;1.61988;1.61988
191;evalKnownDf;1;0;0;0
191;write;1;3.266e-05;3.266e-05;3.266e-05
191;trace;1;0;0;0
191;calc_total;1;14.1985;14.1985;14.1985
0;total;1;21.9331;21.9331;21.9331
0;total;1;21.9418;21.9418;21.9418
38;compErr;1;2.161e-06;2.161e-06;2.161e-06
38;init;1;0.384832;0.384832;0.384832
38;update;1;12.5781;12.5781;12.5781
38;sync;1;1.10309;1.10309;1.10309
38;evalKnownDf;1;0;0;0
38;write;1;3.0104e-05;3.0104e-05;3.0104e-05
38;trace;1;0;0;0
38;calc_total;1;13.6812;13.6812;13.6812
0;total;1;21.9477;21.9477;21.9477
166;compErr;1;2.442e-06;2.442e-06;2.442e-06
166;init;1;0.376811;0.376811;0.376811
166;update;1;12.5128;12.5128;12.5128
166;sync;1;2.39237;2.39237;2.39237
166;evalKnownDf;1;0;0;0
166;write;1;2.4427e-05;2.4427e-05;2.4427e-05
166;trace;1;0;0;0
166;calc_total;1;14.9052;14.9052;14.9052
0;total;1;21.9464;21.9464;21.9464
39;compErr;1;2.025e-06;2.025e-06;2.025e-06
39;init;1;0.381457;0.381457;0.381457
39;update;1;12.5291;12.5291;12.5291
39;sync;1;0.728249;0.728249;0.728249
39;evalKnownDf;1;0;0;0
39;write;1;3.5224e-05;3.5224e-05;3.5224e-05
39;trace;1;0;0;0
39;calc_total;1;13.2573;13.2573;13.2573
0;total;1;21.9459;21.9459;21.9459
167;compErr;1;2.822e-06;2.822e-06;2.822e-06
167;init;1;0.377414;0.377414;0.377414
167;update;1;12.5072;12.5072;12.5072
167;sync;1;0.925982;0.925982;0.925982
167;evalKnownDf;1;0;0;0
167;write;1;3.1891e-05;3.1891e-05;3.1891e-05
167;trace;1;0;0;0
167;calc_total;1;13.4332;13.4332;13.4332
0;total;1;21.9376;21.9376;21.9376
0;total;1;21.9415;21.9415;21.9415
0;total;1;21.9397;21.9397;21.9397
0;total;1;21.9484;21.9484;21.9484
0;total;1;21.9408;21.9408;21.9408
0;total;1;21.9503;21.9503;21.9503
0;total;1;21.9581;21.9581;21.9581
46;compErr;1;1.52e-06;1.52e-06;1.52e-06
46;init;1;0.384342;0.384342;0.384342
46;update;1;12.5804;12.5804;12.5804
46;sync;1;1.1124;1.1124;1.1124
46;evalKnownDf;1;0;0;0
46;write;1;2.5273e-05;2.5273e-05;2.5273e-05
46;trace;1;0;0;0
46;calc_total;1;13.6928;13.6928;13.6928
0;total;1;21.953;21.953;21.953
0;total;1;21.9396;21.9396;21.9396
SCAFES
REMARK: No time step width tau was specified.
 Set tau=1.0 and proceeded. 

Energy start: 24000
Energy end  : 22943.2
# unit_id;function_name;num_calls;avg_runtime;min_runtime;max_runtime
162;compErr;1;2.57e-06;2.57e-06;2.57e-06
162;init;1;0.377537;0.377537;0.377537
162;update;1;12.5131;12.5131;12.5131
162;sync;1;1.44752;1.44752;1.44752
162;evalKnownDf;1;0;0;0
162;write;1;4.0595e-05;4.0595e-05;4.0595e-05
162;trace;1;0;0;0
162;calc_total;1;13.9606;13.9606;13.9606
169;compErr;1;1.501e-06;1.501e-06;1.501e-06
169;init;1;0.386504;0.386504;0.386504
169;update;1;12.4762;12.4762;12.4762
169;sync;1;1.11131;1.11131;1.11131
169;evalKnownDf;1;0;0;0
169;write;1;2.756e-05;2.756e-05;2.756e-05
169;trace;1;0;0;0
169;calc_total;1;13.5875;13.5875;13.5875
3;compErr;1;2.385e-06;2.385e-06;2.385e-06
3;init;1;0.38631;0.38631;0.38631
3;update;1;12.4985;12.4985;12.4985
3;sync;1;1.56088;1.56088;1.56088
3;evalKnownDf;1;0;0;0
3;write;1;2.7111e-05;2.7111e-05;2.7111e-05
3;trace;1;0;0;0
3;calc_total;1;14.0594;14.0594;14.0594
4;compErr;1;1.203e-06;1.203e-06;1.203e-06
4;init;1;0.388654;0.388654;0.388654
4;update;1;12.5446;12.5446;12.5446
4;sync;1;1.82994;1.82994;1.82994
4;evalKnownDf;1;0;0;0
4;write;1;2.4636e-05;2.4636e-05;2.4636e-05
4;trace;1;0;0;0
4;calc_total;1;14.3746;14.3746;14.3746
98;compErr;1;2.962e-06;2.962e-06;2.962e-06
98;init;1;0.37939;0.37939;0.37939
98;update;1;12.5072;12.5072;12.5072
98;sync;1;1.7047;1.7047;1.7047
98;evalKnownDf;1;0;0;0
98;write;1;3.2377e-05;3.2377e-05;3.2377e-05
98;trace;1;0;0;0
98;calc_total;1;14.2119;14.2119;14.2119
5;compErr;1;1.603e-06;1.603e-06;1.603e-06
5;init;1;0.385794;0.385794;0.385794
5;update;1;12.5175;12.5175;12.5175
5;sync;1;1.10668;1.10668;1.10668
5;evalKnownDf;1;0;0;0
5;write;1;2.2805e-05;2.2805e-05;2.2805e-05
5;trace;1;0;0;0
5;calc_total;1;13.6241;13.6241;13.6241
7;compErr;1;2.662e-06;2.662e-06;2.662e-06
7;init;1;0.387512;0.387512;0.387512
7;update;1;12.5183;12.5183;12.5183
7;sync;1;1.29909;1.29909;1.29909
7;evalKnownDf;1;0;0;0
7;write;1;2.4548e-05;2.4548e-05;2.4548e-05
7;trace;1;0;0;0
7;calc_total;1;13.8174;13.8174;13.8174
131;compErr;1;1.75e-06;1.75e-06;1.75e-06
131;init;1;0.382725;0.382725;0.382725
131;update;1;12.6016;12.6016;12.6016
131;sync;1;1.87309;1.87309;1.87309
131;evalKnownDf;1;0;0;0
131;write;1;2.6654e-05;2.6654e-05;2.6654e-05
131;trace;1;0;0;0
131;calc_total;1;14.4747;14.4747;14.4747
82;compErr;1;1.794e-06;1.794e-06;1.794e-06
82;init;1;0.393726;0.393726;0.393726
82;update;1;12.7721;12.7721;12.7721
82;sync;1;1.49095;1.49095;1.49095
82;evalKnownDf;1;0;0;0
82;write;1;2.5067e-05;2.5067e-05;2.5067e-05
82;trace;1;0;0;0
82;calc_total;1;14.263;14.263;14.263
163;compErr;1;2.184e-06;2.184e-06;2.184e-06
163;init;1;0.378077;0.378077;0.378077
163;update;1;12.5502;12.5502;12.5502
163;sync;1;1.21114;1.21114;1.21114
163;evalKnownDf;1;0;0;0
163;write;1;3.0294e-05;3.0294e-05;3.0294e-05
163;trace;1;0;0;0
163;calc_total;1;13.7613;13.7613;13.7613
99;compErr;1;1.992e-06;1.992e-06;1.992e-06
99;init;1;0.38183;0.38183;0.38183
99;update;1;12.4925;12.4925;12.4925
99;sync;1;1.28597;1.28597;1.28597
99;evalKnownDf;1;0;0;0
99;write;1;3.1918e-05;3.1918e-05;3.1918e-05
99;trace;1;0;0;0
99;calc_total;1;13.7785;13.7785;13.7785
170;compErr;1;1.353e-06;1.353e-06;1.353e-06
170;init;1;0.389788;0.389788;0.389788
170;update;1;12.7196;12.7196;12.7196
170;sync;1;1.09333;1.09333;1.09333
170;evalKnownDf;1;0;0;0
170;write;1;2.6372e-05;2.6372e-05;2.6372e-05
170;trace;1;0;0;0
170;calc_total;1;13.813;13.813;13.813
121;compErr;1;2.406e-06;2.406e-06;2.406e-06
121;init;1;0.38221;0.38221;0.38221
121;update;1;12.5928;12.5928;12.5928
121;sync;1;1.6408;1.6408;1.6408
121;evalKnownDf;1;0;0;0
121;write;1;2.7773e-05;2.7773e-05;2.7773e-05
121;trace;1;0;0;0
121;calc_total;1;14.2336;14.2336;14.2336
83;compErr;1;1.504e-06;1.504e-06;1.504e-06
83;init;1;0.387813;0.387813;0.387813
83;update;1;12.6266;12.6266;12.6266
83;sync;1;1.56312;1.56312;1.56312
83;evalKnownDf;1;0;0;0
83;write;1;3.1931e-05;3.1931e-05;3.1931e-05
83;trace;1;0;0;0
83;calc_total;1;14.1898;14.1898;14.1898
24;compErr;1;2.059e-06;2.059e-06;2.059e-06
24;init;1;0.380233;0.380233;0.380233
24;update;1;12.6187;12.6187;12.6187
24;sync;1;1.7076;1.7076;1.7076
24;evalKnownDf;1;0;0;0
24;write;1;2.4507e-05;2.4507e-05;2.4507e-05
24;trace;1;0;0;0
24;calc_total;1;14.3263;14.3263;14.3263
0;total;1;20.8755;20.8755;20.8755
164;compErr;1;2.368e-06;2.368e-06;2.368e-06
164;init;1;0.379976;0.379976;0.379976
164;update;1;12.5755;12.5755;12.5755
164;sync;1;0.522162;0.522162;0.522162
100;compErr;1;1.749e-06;1.749e-06;1.749e-06
100;init;1;0.382566;0.382566;0.382566
100;update;1;12.5596;12.5596;12.5596
100;sync;1;1.64265;1.64265;1.64265
100;evalKnownDf;1;0;0;0
100;write;1;2.5893e-05;2.5893e-05;2.5893e-05
100;trace;1;0;0;0
100;calc_total;1;14.2022;14.2022;14.2022
171;compErr;1;1.806e-06;1.806e-06;1.806e-06
171;init;1;0.387207;0.387207;0.387207
171;update;1;12.4888;12.4888;12.4888
171;sync;1;1.50903;1.50903;1.50903
123;compErr;1;3.031e-06;3.031e-06;3.031e-06
123;init;1;0.381942;0.381942;0.381942
123;update;1;12.5898;12.5898;12.5898
123;sync;1;1.30228;1.30228;1.30228
123;evalKnownDf;1;0;0;0
123;write;1;2.7168e-05;2.7168e-05;2.7168e-05
123;trace;1;0;0;0
84;compErr;1;2.327e-06;2.327e-06;2.327e-06
84;init;1;0.380939;0.380939;0.380939
84;update;1;12.6138;12.6138;12.6138
84;sync;1;0.714661;0.714661;0.714661
84;evalKnownDf;1;0;0;0
84;write;1;2.4437e-05;2.4437e-05;2.4437e-05
84;trace;1;0;0;0
84;calc_total;1;13.3285;13.3285;13.3285
25;compErr;1;1.276e-06;1.276e-06;1.276e-06
25;init;1;0.382475;0.382475;0.382475
25;update;1;12.6294;12.6294;12.6294
25;sync;1;0.847623;0.847623;0.847623
25;evalKnownDf;1;0;0;0
25;write;1;2.4034e-05;2.4034e-05;2.4034e-05
25;trace;1;0;0;0
25;calc_total;1;13.4771;13.4771;13.4771
0;total;1;20.8768;20.8768;20.8768
48;compErr;1;1.916e-06;1.916e-06;1.916e-06
48;init;1;0.378423;0.378423;0.378423
48;update;1;12.4356;12.4356;12.4356
48;sync;1;2.39991;2.39991;2.39991
48;evalKnownDf;1;0;0;0
48;write;1;2.6112e-05;2.6112e-05;2.6112e-05
48;trace;1;0;0;0
48;calc_total;1;14.8355;14.8355;14.8355
0;total;1;20.867;20.867;20.867
165;compErr;1;3.165e-06;3.165e-06;3.165e-06
165;init;1;0.379868;0.379868;0.379868
165;update;1;12.5285;12.5285;12.5285
165;sync;1;0.960946;0.960946;0.960946
165;evalKnownDf;1;0;0;0
165;write;1;3.0728e-05;3.0728e-05;3.0728e-05
165;trace;1;0;0;0
165;calc_total;1;13.4894;13.4894;13.4894
101;compErr;1;2.096e-06;2.096e-06;2.096e-06
101;init;1;0.379314;0.379314;0.379314
101;update;1;12.5613;12.5613;12.5613
101;sync;1;1.4916;1.4916;1.4916
101;evalKnownDf;1;0;0;0
171;evalKnownDf;1;0;0;0
171;write;1;2.6459e-05;2.6459e-05;2.6459e-05
171;trace;1;0;0;0
171;calc_total;1;13.9978;13.9978;13.9978
122;compErr;1;1.551e-06;1.551e-06;1.551e-06
122;init;1;0.385271;0.385271;0.385271
122;update;1;12.6268;12.6268;12.6268
122;sync;1;0.774881;0.774881;0.774881
122;evalKnownDf;1;0;0;0
122;write;1;3.3444e-05;3.3444e-05;3.3444e-05
122;trace;1;0;0;0
122;calc_total;1;13.4016;13.4016;13.4016
89;compErr;1;2.123e-06;2.123e-06;2.123e-06
89;init;1;0.389027;0.389027;0.389027
89;update;1;12.6388;12.6388;12.6388
89;sync;1;0.85433;0.85433;0.85433
89;evalKnownDf;1;0;0;0
89;write;1;2.8303e-05;2.8303e-05;2.8303e-05
89;trace;1;0;0;0
89;calc_total;1;13.4931;13.4931;13.4931
26;compErr;1;3.139e-06;3.139e-06;3.139e-06
26;init;1;0.380891;0.380891;0.380891
26;update;1;12.6102;12.6102;12.6102
26;sync;1;1.07766;1.07766;1.07766
26;evalKnownDf;1;0;0;0
26;write;1;2.8578e-05;2.8578e-05;2.8578e-05
26;trace;1;0;0;0
26;calc_total;1;13.6879;13.6879;13.6879
0;total;1;20.8768;20.8768;20.8768
49;compErr;1;2.668e-06;2.668e-06;2.668e-06
49;init;1;0.377128;0.377128;0.377128
49;update;1;12.484;12.484;12.484
49;sync;1;1.8203;1.8203;1.8203
49;evalKnownDf;1;0;0;0
49;write;1;2.602e-05;2.602e-05;2.602e-05
49;trace;1;0;0;0
49;calc_total;1;14.3043;14.3043;14.3043
0;total;1;20.867;20.867;20.867
164;evalKnownDf;1;0;0;0
164;write;1;2.7954e-05;2.7954e-05;2.7954e-05
164;trace;1;0;0;0
164;calc_total;1;13.0977;13.0977;13.0977
101;write;1;2.9581e-05;2.9581e-05;2.9581e-05
101;trace;1;0;0;0
101;calc_total;1;14.0529;14.0529;14.0529
173;compErr;1;1.939e-06;1.939e-06;1.939e-06
173;init;1;0.390991;0.390991;0.390991
173;update;1;12.578;12.578;12.578
173;sync;1;1.14108;1.14108;1.14108
173;evalKnownDf;1;0;0;0
173;write;1;3.0354e-05;3.0354e-05;3.0354e-05
173;trace;1;0;0;0
173;calc_total;1;13.7191;13.7191;13.7191
123;calc_total;1;13.8921;13.8921;13.8921
90;compErr;1;1.73e-06;1.73e-06;1.73e-06
90;init;1;0.384229;0.384229;0.384229
90;update;1;12.7085;12.7085;12.7085
90;sync;1;0.7831;0.7831;0.7831
90;evalKnownDf;1;0;0;0
90;write;1;2.9304e-05;2.9304e-05;2.9304e-05
90;trace;1;0;0;0
90;calc_total;1;13.4916;13.4916;13.4916
0;compErr;1;1.962e-06;1.962e-06;1.962e-06
0;init;1;0.379467;0.379467;0.379467
0;update;1;12.4378;12.4378;12.4378
0;sync;1;2.25301;2.25301;2.25301
0;evalKnownDf;1;0;0;0
0;write;1;2.5409e-05;2.5409e-05;2.5409e-05
0;trace;1;0;0;0
0;calc_total;1;14.6908;14.6908;14.6908
0;total;1;20.8919;20.8919;20.8919
27;compErr;1;1.884e-06;1.884e-06;1.884e-06
27;init;1;0.384713;0.384713;0.384713
27;update;1;12.5619;12.5619;12.5619
27;sync;1;1.2376;1.2376;1.2376
27;evalKnownDf;1;0;0;0
27;write;1;3.0556e-05;3.0556e-05;3.0556e-05
27;trace;1;0;0;0
27;calc_total;1;13.7995;13.7995;13.7995
0;total;1;20.8743;20.8743;20.8743
50;compErr;1;2.77e-06;2.77e-06;2.77e-06
50;init;1;0.381529;0.381529;0.381529
50;update;1;12.4772;12.4772;12.4772
50;sync;1;1.61802;1.61802;1.61802
50;evalKnownDf;1;0;0;0
50;write;1;3.1613e-05;3.1613e-05;3.1613e-05
50;trace;1;0;0;0
50;calc_total;1;14.0953;14.0953;14.0953
0;total;1;20.867;20.867;20.867
146;compErr;1;2.503e-06;2.503e-06;2.503e-06
146;init;1;0.376609;0.376609;0.376609
146;update;1;12.4476;12.4476;12.4476
146;sync;1;1.54726;1.54726;1.54726
146;evalKnownDf;1;0;0;0
146;write;1;2.6878e-05;2.6878e-05;2.6878e-05
146;trace;1;0;0;0
146;calc_total;1;13.9948;13.9948;13.9948
105;compErr;1;1.773e-06;1.773e-06;1.773e-06
105;init;1;0.383065;0.383065;0.383065
105;update;1;12.5657;12.5657;12.5657
105;sync;1;1.47282;1.47282;1.47282
105;evalKnownDf;1;0;0;0
185;compErr;1;2.017e-06;2.017e-06;2.017e-06
185;init;1;0.389985;0.389985;0.389985
185;update;1;12.6102;12.6102;12.6102
185;sync;1;1.32949;1.32949;1.32949
185;evalKnownDf;1;0;0;0
185;write;1;2.7127e-05;2.7127e-05;2.7127e-05
185;trace;1;0;0;0
185;calc_total;1;13.9397;13.9397;13.9397
132;compErr;1;2.817e-06;2.817e-06;2.817e-06
132;init;1;0.382962;0.382962;0.382962
132;update;1;12.6473;12.6473;12.6473
91;compErr;1;1.401e-06;1.401e-06;1.401e-06
91;init;1;0.384537;0.384537;0.384537
91;update;1;12.6035;12.6035;12.6035
91;sync;1;1.26725;1.26725;1.26725
91;evalKnownDf;1;0;0;0
91;write;1;3.2664e-05;3.2664e-05;3.2664e-05
91;trace;1;0;0;0
91;calc_total;1;13.8708;13.8708;13.8708
1;compErr;1;1.93e-06;1.93e-06;1.93e-06
1;init;1;0.386841;0.386841;0.386841
1;update;1;12.5046;12.5046;12.5046
1;sync;1;1.46569;1.46569;1.46569
1;evalKnownDf;1;0;0;0
1;write;1;2.3148e-05;2.3148e-05;2.3148e-05
1;trace;1;0;0;0
1;calc_total;1;13.9703;13.9703;13.9703
0;total;1;20.8903;20.8903;20.8903
28;compErr;1;1.45e-06;1.45e-06;1.45e-06
28;init;1;0.380487;0.380487;0.380487
28;update;1;12.6514;12.6514;12.6514
28;sync;1;2.8971;2.8971;2.8971
28;evalKnownDf;1;0;0;0
28;write;1;2.6002e-05;2.6002e-05;2.6002e-05
28;trace;1;0;0;0
28;calc_total;1;15.5485;15.5485;15.5485
0;total;1;20.8756;20.8756;20.8756
51;compErr;1;2.23e-06;2.23e-06;2.23e-06
51;init;1;0.374076;0.374076;0.374076
51;update;1;12.4811;12.4811;12.4811
51;sync;1;3.27647;3.27647;3.27647
51;evalKnownDf;1;0;0;0
51;write;1;2.9448e-05;2.9448e-05;2.9448e-05
51;trace;1;0;0;0
51;calc_total;1;15.7576;15.7576;15.7576
0;total;1;20.867;20.867;20.867
147;compErr;1;1.726e-06;1.726e-06;1.726e-06
147;init;1;0.378074;0.378074;0.378074
147;update;1;12.5718;12.5718;12.5718
147;sync;1;1.88352;1.88352;1.88352
147;evalKnownDf;1;0;0;0
147;write;1;2.8735e-05;2.8735e-05;2.8735e-05
147;trace;1;0;0;0
147;calc_total;1;14.4553;14.4553;14.4553
106;compErr;1;2.472e-06;2.472e-06;2.472e-06
106;init;1;0.379227;0.379227;0.379227
106;update;1;12.537;12.537;12.537
106;sync;1;1.18339;1.18339;1.18339
186;compErr;1;1.282e-06;1.282e-06;1.282e-06
186;init;1;0.389732;0.389732;0.389732
186;update;1;12.6099;12.6099;12.6099
186;sync;1;1.08857;1.08857;1.08857
186;evalKnownDf;1;0;0;0
186;write;1;2.9026e-05;2.9026e-05;2.9026e-05
186;trace;1;0;0;0
186;calc_total;1;13.6984;13.6984;13.6984
133;compErr;1;1.83e-06;1.83e-06;1.83e-06
133;init;1;0.383183;0.383183;0.383183
133;update;1;12.6535;12.6535;12.6535
133;sync;1;0.411494;0.411494;0.411494
133;evalKnownDf;1;0;0;0
92;compErr;1;2.6e-06;2.6e-06;2.6e-06
92;init;1;0.386608;0.386608;0.386608
92;update;1;12.6229;12.6229;12.6229
92;sync;1;0.766945;0.766945;0.766945
92;evalKnownDf;1;0;0;0
92;write;1;2.6762e-05;2.6762e-05;2.6762e-05
92;trace;1;0;0;0
92;calc_total;1;13.3898;13.3898;13.3898
2;compErr;1;2.221e-06;2.221e-06;2.221e-06
2;init;1;0.387926;0.387926;0.387926
2;update;1;12.4965;12.4965;12.4965
2;sync;1;1.45064;1.45064;1.45064
2;evalKnownDf;1;0;0;0
2;write;1;2.7775e-05;2.7775e-05;2.7775e-05
2;trace;1;0;0;0
2;calc_total;1;13.9472;13.9472;13.9472
0;total;1;20.8794;20.8794;20.8794
29;compErr;1;1.885e-06;1.885e-06;1.885e-06
29;init;1;0.383947;0.383947;0.383947
29;update;1;12.6189;12.6189;12.6189
29;sync;1;1.45625;1.45625;1.45625
29;evalKnownDf;1;0;0;0
29;write;1;2.4617e-05;2.4617e-05;2.4617e-05
29;trace;1;0;0;0
29;calc_total;1;14.0751;14.0751;14.0751
0;total;1;20.8768;20.8768;20.8768
52;compErr;1;1.857e-06;1.857e-06;1.857e-06
52;init;1;0.376037;0.376037;0.376037
52;update;1;12.4896;12.4896;12.4896
52;sync;1;1.98643;1.98643;1.98643
52;evalKnownDf;1;0;0;0
52;write;1;2.3445e-05;2.3445e-05;2.3445e-05
52;trace;1;0;0;0
52;calc_total;1;14.4761;14.4761;14.4761
0;total;1;20.867;20.867;20.867
148;compErr;1;2.153e-06;2.153e-06;2.153e-06
148;init;1;0.378313;0.378313;0.378313
148;update;1;12.5547;12.5547;12.5547
148;sync;1;1.48875;1.48875;1.48875
148;evalKnownDf;1;0;0;0
105;write;1;2.8723e-05;2.8723e-05;2.8723e-05
105;trace;1;0;0;0
105;calc_total;1;14.0385;14.0385;14.0385
174;compErr;1;1.246e-06;1.246e-06;1.246e-06
174;init;1;0.394923;0.394923;0.394923
174;update;1;12.5544;12.5544;12.5544
174;sync;1;1.27062;1.27062;1.27062
174;evalKnownDf;1;0;0;0
174;write;1;2.7319e-05;2.7319e-05;2.7319e-05
174;trace;1;0;0;0
174;calc_total;1;13.825;13.825;13.825
132;sync;1;0.706634;0.706634;0.706634
132;evalKnownDf;1;0;0;0
132;write;1;2.6151e-05;2.6151e-05;2.6151e-05
132;trace;1;0;0;0
132;calc_total;1;13.354;13.354;13.354
93;compErr;1;1.846e-06;1.846e-06;1.846e-06
93;init;1;0.38524;0.38524;0.38524
93;update;1;12.6175;12.6175;12.6175
93;sync;1;0.747622;0.747622;0.747622
93;evalKnownDf;1;0;0;0
93;write;1;3.0785e-05;3.0785e-05;3.0785e-05
93;trace;1;0;0;0
93;calc_total;1;13.3652;13.3652;13.3652
0;total;1;20.8812;20.8812;20.8812
30;compErr;1;2.389e-06;2.389e-06;2.389e-06
30;init;1;0.384481;0.384481;0.384481
30;update;1;12.6007;12.6007;12.6007
30;sync;1;1.26997;1.26997;1.26997
30;evalKnownDf;1;0;0;0
30;write;1;2.9506e-05;2.9506e-05;2.9506e-05
30;trace;1;0;0;0
30;calc_total;1;13.8707;13.8707;13.8707
0;total;1;20.8599;20.8599;20.8599
53;compErr;1;1.376e-06;1.376e-06;1.376e-06
53;init;1;0.37747;0.37747;0.37747
53;update;1;12.5668;12.5668;12.5668
53;sync;1;1.33206;1.33206;1.33206
53;evalKnownDf;1;0;0;0
53;write;1;3.1087e-05;3.1087e-05;3.1087e-05
53;trace;1;0;0;0
53;calc_total;1;13.8989;13.8989;13.8989
0;total;1;20.867;20.867;20.867
148;write;1;2.8675e-05;2.8675e-05;2.8675e-05
148;trace;1;0;0;0
148;calc_total;1;14.0435;14.0435;14.0435
106;evalKnownDf;1;0;0;0
106;write;1;3.2619e-05;3.2619e-05;3.2619e-05
106;trace;1;0;0;0
106;calc_total;1;13.7204;13.7204;13.7204
187;compErr;1;1.176e-06;1.176e-06;1.176e-06
187;init;1;0.390122;0.390122;0.390122
187;update;1;12.5895;12.5895;12.5895
187;sync;1;1.42862;1.42862;1.42862
187;evalKnownDf;1;0;0;0
187;write;1;2.7896e-05;2.7896e-05;2.7896e-05
187;trace;1;0;0;0
187;calc_total;1;14.0181;14.0181;14.0181
133;write;1;2.3228e-05;2.3228e-05;2.3228e-05
133;trace;1;0;0;0
133;calc_total;1;13.065;13.065;13.065
86;compErr;1;1.735e-06;1.735e-06;1.735e-06
86;init;1;0.380449;0.380449;0.380449
86;update;1;12.5281;12.5281;12.5281
86;sync;1;0.947112;0.947112;0.947112
86;evalKnownDf;1;0;0;0
86;write;1;3.2477e-05;3.2477e-05;3.2477e-05
86;trace;1;0;0;0
86;calc_total;1;13.4752;13.4752;13.4752
0;total;1;20.8867;20.8867;20.8867
31;compErr;1;2.803e-06;2.803e-06;2.803e-06
31;init;1;0.384448;0.384448;0.384448
31;update;1;12.6196;12.6196;12.6196
31;sync;1;1.5801;1.5801;1.5801
31;evalKnownDf;1;0;0;0
31;write;1;2.7042e-05;2.7042e-05;2.7042e-05
31;trace;1;0;0;0
31;calc_total;1;14.1996;14.1996;14.1996
0;total;1;20.8597;20.8597;20.8597
54;compErr;1;1.265e-06;1.265e-06;1.265e-06
54;init;1;0.378075;0.378075;0.378075
54;update;1;12.538;12.538;12.538
54;sync;1;1.4324;1.4324;1.4324
54;evalKnownDf;1;0;0;0
54;write;1;3.11e-05;3.11e-05;3.11e-05
54;trace;1;0;0;0
54;calc_total;1;13.9704;13.9704;13.9704
0;total;1;20.8577;20.8577;20.8577
144;compErr;1;2.198e-06;2.198e-06;2.198e-06
144;init;1;0.377333;0.377333;0.377333
144;update;1;12.5218;12.5218;12.5218
144;sync;1;0.875236;0.875236;0.875236
144;evalKnownDf;1;0;0;0
144;write;1;2.4765e-05;2.4765e-05;2.4765e-05
144;trace;1;0;0;0
144;calc_total;1;13.3971;13.3971;13.3971
0;total;1;20.8623;20.8623;20.8623
107;compErr;1;1.422e-06;1.422e-06;1.422e-06
107;init;1;0.380405;0.380405;0.380405
107;update;1;12.5425;12.5425;12.5425
107;sync;1;0.696212;0.696212;0.696212
175;compErr;1;2.082e-06;2.082e-06;2.082e-06
175;init;1;0.390744;0.390744;0.390744
175;update;1;12.5754;12.5754;12.5754
175;sync;1;1.50106;1.50106;1.50106
175;evalKnownDf;1;0;0;0
175;write;1;3.1922e-05;3.1922e-05;3.1922e-05
175;trace;1;0;0;0
175;calc_total;1;14.0765;14.0765;14.0765
125;compErr;1;1.73e-06;1.73e-06;1.73e-06
125;init;1;0.384188;0.384188;0.384188
125;update;1;12.6594;12.6594;12.6594
125;sync;1;1.4151;1.4151;1.4151
125;evalKnownDf;1;0;0;0
125;write;1;2.8772e-05;2.8772e-05;2.8772e-05
87;compErr;1;2.166e-06;2.166e-06;2.166e-06
87;init;1;0.382936;0.382936;0.382936
87;update;1;12.6073;12.6073;12.6073
0;total;1;20.891;20.891;20.891
32;compErr;1;1.808e-06;1.808e-06;1.808e-06
32;init;1;0.385666;0.385666;0.385666
32;update;1;12.6312;12.6312;12.6312
32;sync;1;0.532969;0.532969;0.532969
32;evalKnownDf;1;0;0;0
32;write;1;2.4667e-05;2.4667e-05;2.4667e-05
32;trace;1;0;0;0
32;calc_total;1;13.1642;13.1642;13.1642
0;total;1;20.8766;20.8766;20.8766
55;compErr;1;1.738e-06;1.738e-06;1.738e-06
55;init;1;0.37886;0.37886;0.37886
55;update;1;12.5966;12.5966;12.5966
55;sync;1;1.40994;1.40994;1.40994
55;evalKnownDf;1;0;0;0
55;write;1;2.537e-05;2.537e-05;2.537e-05
55;trace;1;0;0;0
55;calc_total;1;14.0065;14.0065;14.0065
0;total;1;20.8633;20.8633;20.8633
145;compErr;1;2.516e-06;2.516e-06;2.516e-06
145;init;1;0.380696;0.380696;0.380696
145;update;1;12.4367;12.4367;12.4367
145;sync;1;1.6914;1.6914;1.6914
145;evalKnownDf;1;0;0;0
145;write;1;2.9192e-05;2.9192e-05;2.9192e-05
145;trace;1;0;0;0
145;calc_total;1;14.1281;14.1281;14.1281
0;total;1;20.8656;20.8656;20.8656
107;evalKnownDf;1;0;0;0
107;write;1;2.9498e-05;2.9498e-05;2.9498e-05
107;trace;1;0;0;0
107;calc_total;1;13.2387;13.2387;13.2387
168;compErr;1;1.651e-06;1.651e-06;1.651e-06
168;init;1;0.382438;0.382438;0.382438
168;update;1;12.4902;12.4902;12.4902
168;sync;1;2.85504;2.85504;2.85504
168;evalKnownDf;1;0;0;0
168;write;1;2.3749e-05;2.3749e-05;2.3749e-05
168;trace;1;0;0;0
168;calc_total;1;15.3452;15.3452;15.3452
0;total;1;20.8271;20.8271;20.8271
125;trace;1;0;0;0
125;calc_total;1;14.0745;14.0745;14.0745
87;sync;1;1.34892;1.34892;1.34892
87;evalKnownDf;1;0;0;0
87;write;1;2.97e-05;2.97e-05;2.97e-05
87;trace;1;0;0;0
87;calc_total;1;13.9563;13.9563;13.9563
6;compErr;1;1.985e-06;1.985e-06;1.985e-06
6;init;1;0.389098;0.389098;0.389098
6;update;1;12.5041;12.5041;12.5041
6;sync;1;1.24347;1.24347;1.24347
6;evalKnownDf;1;0;0;0
6;write;1;2.5398e-05;2.5398e-05;2.5398e-05
6;trace;1;0;0;0
6;calc_total;1;13.7476;13.7476;13.7476
0;total;1;20.8848;20.8848;20.8848
33;compErr;1;1.506e-06;1.506e-06;1.506e-06
33;init;1;0.384844;0.384844;0.384844
33;update;1;12.6297;12.6297;12.6297
33;sync;1;1.20442;1.20442;1.20442
33;evalKnownDf;1;0;0;0
33;write;1;2.4439e-05;2.4439e-05;2.4439e-05
33;trace;1;0;0;0
33;calc_total;1;13.8341;13.8341;13.8341
0;total;1;20.8588;20.8588;20.8588
56;compErr;1;1.613e-06;1.613e-06;1.613e-06
56;init;1;0.378306;0.378306;0.378306
56;update;1;12.5427;12.5427;12.5427
56;sync;1;1.20481;1.20481;1.20481
56;evalKnownDf;1;0;0;0
56;write;1;2.5437e-05;2.5437e-05;2.5437e-05
56;trace;1;0;0;0
56;calc_total;1;13.7475;13.7475;13.7475
0;total;1;20.867;20.867;20.867
0;total;1;20.8656;20.8656;20.8656
109;compErr;1;1.38e-06;1.38e-06;1.38e-06
109;init;1;0.381407;0.381407;0.381407
109;update;1;12.5456;12.5456;12.5456
109;sync;1;1.18896;1.18896;1.18896
109;evalKnownDf;1;0;0;0
109;write;1;2.9291e-05;2.9291e-05;2.9291e-05
109;trace;1;0;0;0
0;total;1;20.8271;20.8271;20.8271
134;compErr;1;1.19e-06;1.19e-06;1.19e-06
134;init;1;0.382557;0.382557;0.382557
134;update;1;12.657;12.657;12.657
134;sync;1;0.699369;0.699369;0.699369
134;evalKnownDf;1;0;0;0
134;write;1;2.4523e-05;2.4523e-05;2.4523e-05
134;trace;1;0;0;0
134;calc_total;1;13.3564;13.3564;13.3564
94;compErr;1;1.677e-06;1.677e-06;1.677e-06
94;init;1;0.384888;0.384888;0.384888
94;update;1;12.6188;12.6188;12.6188
94;sync;1;1.2868;1.2868;1.2868
94;evalKnownDf;1;0;0;0
94;write;1;2.2462e-05;2.2462e-05;2.2462e-05
0;total;1;20.8909;20.8909;20.8909
34;compErr;1;2.414e-06;2.414e-06;2.414e-06
34;init;1;0.384641;0.384641;0.384641
34;update;1;12.6303;12.6303;12.6303
34;sync;1;1.16993;1.16993;1.16993
34;evalKnownDf;1;0;0;0
34;write;1;3.077e-05;3.077e-05;3.077e-05
34;trace;1;0;0;0
34;calc_total;1;13.8002;13.8002;13.8002
0;total;1;20.8751;20.8751;20.8751
57;compErr;1;2.246e-06;2.246e-06;2.246e-06
57;init;1;0.379407;0.379407;0.379407
57;update;1;12.5767;12.5767;12.5767
57;sync;1;1.54347;1.54347;1.54347
57;evalKnownDf;1;0;0;0
57;write;1;3.1082e-05;3.1082e-05;3.1082e-05
57;trace;1;0;0;0
57;calc_total;1;14.1202;14.1202;14.1202
0;total;1;20.867;20.867;20.867
0;total;1;20.8656;20.8656;20.8656
109;calc_total;1;13.7346;13.7346;13.7346
0;total;1;20.8271;20.8271;20.8271
135;compErr;1;2.443e-06;2.443e-06;2.443e-06
135;init;1;0.382645;0.382645;0.382645
135;update;1;12.553;12.553;12.553
135;sync;1;0.936641;0.936641;0.936641
135;evalKnownDf;1;0;0;0
135;write;1;3.1802e-05;3.1802e-05;3.1802e-05
135;trace;1;0;0;0
135;calc_total;1;13.4897;13.4897;13.4897
94;trace;1;0;0;0
94;calc_total;1;13.9056;13.9056;13.9056
8;compErr;1;1.513e-06;1.513e-06;1.513e-06
8;init;1;0.388807;0.388807;0.388807
8;update;1;12.5335;12.5335;12.5335
8;sync;1;1.20317;1.20317;1.20317
8;evalKnownDf;1;0;0;0
8;write;1;2.2772e-05;2.2772e-05;2.2772e-05
8;trace;1;0;0;0
8;calc_total;1;13.7367;13.7367;13.7367
0;total;1;20.8809;20.8809;20.8809
35;compErr;1;1.814e-06;1.814e-06;1.814e-06
35;init;1;0.385239;0.385239;0.385239
35;update;1;12.608;12.608;12.608
35;sync;1;0.622613;0.622613;0.622613
35;evalKnownDf;1;0;0;0
35;write;1;2.7659e-05;2.7659e-05;2.7659e-05
35;trace;1;0;0;0
35;calc_total;1;13.2306;13.2306;13.2306
0;total;1;20.867;20.867;20.867
58;compErr;1;1.403e-06;1.403e-06;1.403e-06
58;init;1;0.382691;0.382691;0.382691
58;update;1;12.5903;12.5903;12.5903
58;sync;1;0.911514;0.911514;0.911514
58;evalKnownDf;1;0;0;0
58;write;1;3.2832e-05;3.2832e-05;3.2832e-05
58;trace;1;0;0;0
58;calc_total;1;13.5018;13.5018;13.5018
0;total;1;20.867;20.867;20.867
0;total;1;20.8624;20.8624;20.8624
110;compErr;1;2.349e-06;2.349e-06;2.349e-06
110;init;1;0.377657;0.377657;0.377657
110;update;1;12.5524;12.5524;12.5524
110;sync;1;0.752732;0.752732;0.752732
110;evalKnownDf;1;0;0;0
110;write;1;3.0378e-05;3.0378e-05;3.0378e-05
110;trace;1;0;0;0
110;calc_total;1;13.3051;13.3051;13.3051
0;total;1;20.8271;20.8271;20.8271
124;compErr;1;1.976e-06;1.976e-06;1.976e-06
124;init;1;0.383779;0.383779;0.383779
124;update;1;12.6291;12.6291;12.6291
124;sync;1;0.517228;0.517228;0.517228
124;evalKnownDf;1;0;0;0
124;write;1;2.8146e-05;2.8146e-05;2.8146e-05
124;trace;1;0;0;0
124;calc_total;1;13.1463;13.1463;13.1463
81;compErr;1;1.236e-06;1.236e-06;1.236e-06
81;init;1;0.385827;0.385827;0.385827
81;update;1;12.613;12.613;12.613
81;sync;1;1.09424;1.09424;1.09424
81;evalKnownDf;1;0;0;0
81;write;1;2.455e-05;2.455e-05;2.455e-05
81;trace;1;0;0;0
81;calc_total;1;13.7072;13.7072;13.7072
9;compErr;1;1.882e-06;1.882e-06;1.882e-06
9;init;1;0.387389;0.387389;0.387389
9;update;1;12.5137;12.5137;12.5137
9;sync;1;1.43767;1.43767;1.43767
9;evalKnownDf;1;0;0;0
9;write;1;2.4526e-05;2.4526e-05;2.4526e-05
9;trace;1;0;0;0
9;calc_total;1;13.9513;13.9513;13.9513
0;total;1;20.8831;20.8831;20.8831
36;compErr;1;1.261e-06;1.261e-06;1.261e-06
36;init;1;0.383166;0.383166;0.383166
36;update;1;12.5537;12.5537;12.5537
36;sync;1;0.892395;0.892395;0.892395
36;evalKnownDf;1;0;0;0
36;write;1;3.0547e-05;3.0547e-05;3.0547e-05
36;trace;1;0;0;0
36;calc_total;1;13.4461;13.4461;13.4461
0;total;1;20.8678;20.8678;20.8678
59;compErr;1;1.52e-06;1.52e-06;1.52e-06
59;init;1;0.37891;0.37891;0.37891
59;update;1;12.5456;12.5456;12.5456
59;sync;1;1.63028;1.63028;1.63028
59;evalKnownDf;1;0;0;0
59;write;1;2.4152e-05;2.4152e-05;2.4152e-05
59;trace;1;0;0;0
59;calc_total;1;14.1759;14.1759;14.1759
0;total;1;20.8645;20.8645;20.8645
149;compErr;1;1.809e-06;1.809e-06;1.809e-06
149;init;1;0.378485;0.378485;0.378485
149;update;1;12.5184;12.5184;12.5184
149;sync;1;0.87665;0.87665;0.87665
149;evalKnownDf;1;0;0;0
149;write;1;2.7875e-05;2.7875e-05;2.7875e-05
149;trace;1;0;0;0
149;calc_total;1;13.395;13.395;13.395
0;total;1;20.8623;20.8623;20.8623
111;compErr;1;2.357e-06;2.357e-06;2.357e-06
111;init;1;0.378624;0.378624;0.378624
111;update;1;12.5749;12.5749;12.5749
111;sync;1;0.795477;0.795477;0.795477
111;evalKnownDf;1;0;0;0
111;write;1;3.5823e-05;3.5823e-05;3.5823e-05
172;compErr;1;1.59e-06;1.59e-06;1.59e-06
172;init;1;0.390342;0.390342;0.390342
172;update;1;12.5523;12.5523;12.5523
172;sync;1;0.778853;0.778853;0.778853
172;evalKnownDf;1;0;0;0
172;write;1;2.4365e-05;2.4365e-05;2.4365e-05
172;trace;1;0;0;0
172;calc_total;1;13.3312;13.3312;13.3312
0;total;1;20.8271;20.8271;20.8271
126;compErr;1;1.56e-06;1.56e-06;1.56e-06
126;init;1;0.384275;0.384275;0.384275
126;update;1;12.6165;12.6165;12.6165
126;sync;1;1.36675;1.36675;1.36675
126;evalKnownDf;1;0;0;0
126;write;1;2.976e-05;2.976e-05;2.976e-05
72;compErr;1;2.673e-06;2.673e-06;2.673e-06
72;init;1;0.38305;0.38305;0.38305
72;update;1;12.5037;12.5037;12.5037
72;sync;1;2.11003;2.11003;2.11003
72;evalKnownDf;1;0;0;0
72;write;1;3.3708e-05;3.3708e-05;3.3708e-05
72;trace;1;0;0;0
72;calc_total;1;14.6137;14.6137;14.6137
10;compErr;1;1.868e-06;1.868e-06;1.868e-06
10;init;1;0.391965;0.391965;0.391965
10;update;1;12.5137;12.5137;12.5137
10;sync;1;0.885302;0.885302;0.885302
10;evalKnownDf;1;0;0;0
10;write;1;2.6708e-05;2.6708e-05;2.6708e-05
10;trace;1;0;0;0
10;calc_total;1;13.399;13.399;13.399
0;total;1;20.873;20.873;20.873
37;compErr;1;1.791e-06;1.791e-06;1.791e-06
37;init;1;0.386672;0.386672;0.386672
37;update;1;12.6348;12.6348;12.6348
37;sync;1;0.717206;0.717206;0.717206
37;evalKnownDf;1;0;0;0
37;write;1;2.7324e-05;2.7324e-05;2.7324e-05
37;trace;1;0;0;0
37;calc_total;1;13.352;13.352;13.352
0;total;1;20.8577;20.8577;20.8577
60;compErr;1;1.459e-06;1.459e-06;1.459e-06
60;init;1;0.381854;0.381854;0.381854
60;update;1;12.4729;12.4729;12.4729
60;sync;1;1.3915;1.3915;1.3915
60;evalKnownDf;1;0;0;0
60;write;1;2.5878e-05;2.5878e-05;2.5878e-05
60;trace;1;0;0;0
60;calc_total;1;13.8644;13.8644;13.8644
0;total;1;20.8631;20.8631;20.8631
150;compErr;1;2.949e-06;2.949e-06;2.949e-06
150;init;1;0.377369;0.377369;0.377369
150;update;1;12.5166;12.5166;12.5166
150;sync;1;1.01019;1.01019;1.01019
150;evalKnownDf;1;0;0;0
150;write;1;2.5715e-05;2.5715e-05;2.5715e-05
150;trace;1;0;0;0
150;calc_total;1;13.5268;13.5268;13.5268
0;total;1;20.8656;20.8656;20.8656
111;trace;1;0;0;0
111;calc_total;1;13.3703;13.3703;13.3703
0;total;1;20.8267;20.8267;20.8267
126;trace;1;0;0;0
126;calc_total;1;13.9833;13.9833;13.9833
73;compErr;1;8.6e-07;8.6e-07;8.6e-07
73;init;1;0.381627;0.381627;0.381627
73;update;1;12.5912;12.5912;12.5912
73;sync;1;1.53173;1.53173;1.53173
73;evalKnownDf;1;0;0;0
73;write;1;2.6117e-05;2.6117e-05;2.6117e-05
73;trace;1;0;0;0
73;calc_total;1;14.1229;14.1229;14.1229
11;compErr;1;2.654e-06;2.654e-06;2.654e-06
11;init;1;0.388425;0.388425;0.388425
11;update;1;12.506;12.506;12.506
11;sync;1;1.2436;1.2436;1.2436
11;evalKnownDf;1;0;0;0
11;write;1;2.4609e-05;2.4609e-05;2.4609e-05
11;trace;1;0;0;0
11;calc_total;1;13.7496;13.7496;13.7496
0;total;1;20.8727;20.8727;20.8727
38;compErr;1;2.265e-06;2.265e-06;2.265e-06
38;init;1;0.382848;0.382848;0.382848
38;update;1;12.6207;12.6207;12.6207
38;sync;1;0.816469;0.816469;0.816469
38;evalKnownDf;1;0;0;0
38;write;1;2.6878e-05;2.6878e-05;2.6878e-05
38;trace;1;0;0;0
38;calc_total;1;13.4372;13.4372;13.4372
0;total;1;20.8661;20.8661;20.8661
61;compErr;1;1.621e-06;1.621e-06;1.621e-06
61;init;1;0.378028;0.378028;0.378028
61;update;1;12.4793;12.4793;12.4793
61;sync;1;1.26395;1.26395;1.26395
61;evalKnownDf;1;0;0;0
61;write;1;2.8473e-05;2.8473e-05;2.8473e-05
61;trace;1;0;0;0
61;calc_total;1;13.7433;13.7433;13.7433
0;total;1;20.8605;20.8605;20.8605
151;compErr;1;2.63e-06;2.63e-06;2.63e-06
151;init;1;0.38058;0.38058;0.38058
151;update;1;12.5051;12.5051;12.5051
151;sync;1;1.74969;1.74969;1.74969
151;evalKnownDf;1;0;0;0
151;write;1;3.1157e-05;3.1157e-05;3.1157e-05
151;trace;1;0;0;0
151;calc_total;1;14.2548;14.2548;14.2548
0;total;1;20.8585;20.8585;20.8585
114;compErr;1;5.928e-06;5.928e-06;5.928e-06
114;init;1;0.37781;0.37781;0.37781
114;update;1;12.5378;12.5378;12.5378
114;sync;1;0.723152;0.723152;0.723152
114;evalKnownDf;1;0;0;0
114;write;1;4.6547e-05;4.6547e-05;4.6547e-05
114;trace;1;0;0;0
114;calc_total;1;13.261;13.261;13.261
0;total;1;20.8263;20.8263;20.8263
136;compErr;1;1.85e-06;1.85e-06;1.85e-06
136;init;1;0.386225;0.386225;0.386225
136;update;1;12.653;12.653;12.653
136;sync;1;0.338954;0.338954;0.338954
136;evalKnownDf;1;0;0;0
136;write;1;2.3233e-05;2.3233e-05;2.3233e-05
136;trace;1;0;0;0
136;calc_total;1;12.992;12.992;12.992
74;compErr;1;1.337e-06;1.337e-06;1.337e-06
74;init;1;0.385512;0.385512;0.385512
74;update;1;13.243;13.243;13.243
74;sync;1;0.669484;0.669484;0.669484
74;evalKnownDf;1;0;0;0
74;write;1;2.2342e-05;2.2342e-05;2.2342e-05
74;trace;1;0;0;0
74;calc_total;1;13.9124;13.9124;13.9124
12;compErr;1;1.888e-06;1.888e-06;1.888e-06
12;init;1;0.377249;0.377249;0.377249
12;update;1;12.4463;12.4463;12.4463
12;sync;1;1.56587;1.56587;1.56587
12;evalKnownDf;1;0;0;0
12;write;1;2.4411e-05;2.4411e-05;2.4411e-05
12;trace;1;0;0;0
12;calc_total;1;14.0122;14.0122;14.0122
0;total;1;20.8846;20.8846;20.8846
39;compErr;1;1.9e-06;1.9e-06;1.9e-06
39;init;1;0.383235;0.383235;0.383235
39;update;1;12.5392;12.5392;12.5392
39;sync;1;0.851267;0.851267;0.851267
39;evalKnownDf;1;0;0;0
39;write;1;3.4079e-05;3.4079e-05;3.4079e-05
39;trace;1;0;0;0
39;calc_total;1;13.3904;13.3904;13.3904
0;total;1;20.8655;20.8655;20.8655
62;compErr;1;2.155e-06;2.155e-06;2.155e-06
62;init;1;0.378594;0.378594;0.378594
62;update;1;12.4695;12.4695;12.4695
62;sync;1;1.46597;1.46597;1.46597
62;evalKnownDf;1;0;0;0
62;write;1;2.7977e-05;2.7977e-05;2.7977e-05
62;trace;1;0;0;0
62;calc_total;1;13.9355;13.9355;13.9355
0;total;1;20.866;20.866;20.866
152;compErr;1;2.487e-06;2.487e-06;2.487e-06
152;init;1;0.379224;0.379224;0.379224
152;update;1;12.5231;12.5231;12.5231
152;sync;1;0.97856;0.97856;0.97856
152;evalKnownDf;1;0;0;0
152;write;1;2.6944e-05;2.6944e-05;2.6944e-05
152;trace;1;0;0;0
152;calc_total;1;13.5017;13.5017;13.5017
0;total;1;20.8584;20.8584;20.8584
115;compErr;1;1.697e-06;1.697e-06;1.697e-06
115;init;1;0.379553;0.379553;0.379553
115;update;1;12.5327;12.5327;12.5327
115;sync;1;1.23327;1.23327;1.23327
115;evalKnownDf;1;0;0;0
115;write;1;3.5487e-05;3.5487e-05;3.5487e-05
0;total;1;20.8271;20.8271;20.8271
137;compErr;1;2.028e-06;2.028e-06;2.028e-06
137;init;1;0.386006;0.386006;0.386006
137;update;1;12.6543;12.6543;12.6543
137;sync;1;0.350738;0.350738;0.350738
137;evalKnownDf;1;0;0;0
137;write;1;2.4027e-05;2.4027e-05;2.4027e-05
137;trace;1;0;0;0
137;calc_total;1;13.005;13.005;13.005
75;compErr;1;1.626e-06;1.626e-06;1.626e-06
75;init;1;0.382064;0.382064;0.382064
75;update;1;12.5807;12.5807;12.5807
75;sync;1;1.98304;1.98304;1.98304
75;evalKnownDf;1;0;0;0
75;write;1;3.5889e-05;3.5889e-05;3.5889e-05
75;trace;1;0;0;0
75;calc_total;1;14.5637;14.5637;14.5637
13;compErr;1;1.443e-06;1.443e-06;1.443e-06
13;init;1;0.390202;0.390202;0.390202
13;update;1;12.4652;12.4652;12.4652
13;sync;1;0.990781;0.990781;0.990781
13;evalKnownDf;1;0;0;0
13;write;1;2.9519e-05;2.9519e-05;2.9519e-05
13;trace;1;0;0;0
13;calc_total;1;13.456;13.456;13.456
0;total;1;20.8773;20.8773;20.8773
40;compErr;1;1.638e-06;1.638e-06;1.638e-06
40;init;1;0.384902;0.384902;0.384902
40;update;1;12.6005;12.6005;12.6005
40;sync;1;0.966513;0.966513;0.966513
40;evalKnownDf;1;0;0;0
40;write;1;2.4704e-05;2.4704e-05;2.4704e-05
40;trace;1;0;0;0
40;calc_total;1;13.567;13.567;13.567
0;total;1;20.8768;20.8768;20.8768
63;compErr;1;3.219e-06;3.219e-06;3.219e-06
63;init;1;0.381167;0.381167;0.381167
63;update;1;12.4648;12.4648;12.4648
63;sync;1;1.31669;1.31669;1.31669
63;evalKnownDf;1;0;0;0
63;write;1;3.3271e-05;3.3271e-05;3.3271e-05
63;trace;1;0;0;0
63;calc_total;1;13.7815;13.7815;13.7815
0;total;1;20.8558;20.8558;20.8558
153;compErr;1;1.885e-06;1.885e-06;1.885e-06
153;init;1;0.382034;0.382034;0.382034
153;update;1;12.5265;12.5265;12.5265
153;sync;1;1.01506;1.01506;1.01506
153;evalKnownDf;1;0;0;0
153;write;1;2.7113e-05;2.7113e-05;2.7113e-05
153;trace;1;0;0;0
153;calc_total;1;13.5415;13.5415;13.5415
0;total;1;20.8586;20.8586;20.8586
115;trace;1;0;0;0
115;calc_total;1;13.766;13.766;13.766
176;compErr;1;1.427e-06;1.427e-06;1.427e-06
176;init;1;0.392815;0.392815;0.392815
176;update;1;12.7634;12.7634;12.7634
176;sync;1;0.509535;0.509535;0.509535
176;evalKnownDf;1;0;0;0
176;write;1;2.5261e-05;2.5261e-05;2.5261e-05
176;trace;1;0;0;0
176;calc_total;1;13.2729;13.2729;13.2729
0;total;1;20.827;20.827;20.827
138;compErr;1;1.187e-06;1.187e-06;1.187e-06
138;init;1;0.389224;0.389224;0.389224
138;update;1;12.7035;12.7035;12.7035
138;sync;1;0.648033;0.648033;0.648033
138;evalKnownDf;1;0;0;0
138;write;1;2.2293e-05;2.2293e-05;2.2293e-05
138;trace;1;0;0;0
138;calc_total;1;13.3516;13.3516;13.3516
95;compErr;1;1.477e-06;1.477e-06;1.477e-06
95;init;1;0.390455;0.390455;0.390455
95;update;1;12.6112;12.6112;12.6112
95;sync;1;0.810609;0.810609;0.810609
14;compErr;1;2.382e-06;2.382e-06;2.382e-06
14;init;1;0.386274;0.386274;0.386274
14;update;1;12.5171;12.5171;12.5171
14;sync;1;0.888595;0.888595;0.888595
14;evalKnownDf;1;0;0;0
14;write;1;2.9136e-05;2.9136e-05;2.9136e-05
14;trace;1;0;0;0
14;calc_total;1;13.4057;13.4057;13.4057
0;total;1;20.883;20.883;20.883
41;compErr;1;1.731e-06;1.731e-06;1.731e-06
41;init;1;0.389744;0.389744;0.389744
41;update;1;12.6051;12.6051;12.6051
41;sync;1;0.932783;0.932783;0.932783
41;evalKnownDf;1;0;0;0
41;write;1;3.1749e-05;3.1749e-05;3.1749e-05
41;trace;1;0;0;0
41;calc_total;1;13.5378;13.5378;13.5378
0;total;1;20.8581;20.8581;20.8581
64;compErr;1;1.574e-06;1.574e-06;1.574e-06
64;init;1;0.379507;0.379507;0.379507
64;update;1;12.5096;12.5096;12.5096
64;sync;1;0.714075;0.714075;0.714075
64;evalKnownDf;1;0;0;0
64;write;1;2.7067e-05;2.7067e-05;2.7067e-05
64;trace;1;0;0;0
64;calc_total;1;13.2236;13.2236;13.2236
0;total;1;20.8604;20.8604;20.8604
154;compErr;1;2.56e-06;2.56e-06;2.56e-06
154;init;1;0.382293;0.382293;0.382293
154;update;1;12.6243;12.6243;12.6243
154;sync;1;1.18602;1.18602;1.18602
154;evalKnownDf;1;0;0;0
154;write;1;3.1894e-05;3.1894e-05;3.1894e-05
154;trace;1;0;0;0
154;calc_total;1;13.8104;13.8104;13.8104
0;total;1;20.8656;20.8656;20.8656
116;compErr;1;1.829e-06;1.829e-06;1.829e-06
116;init;1;0.381621;0.381621;0.381621
116;update;1;12.635;12.635;12.635
116;sync;1;1.0536;1.0536;1.0536
177;compErr;1;1.598e-06;1.598e-06;1.598e-06
177;init;1;0.390458;0.390458;0.390458
177;update;1;12.5718;12.5718;12.5718
177;sync;1;1.03665;1.03665;1.03665
177;evalKnownDf;1;0;0;0
177;write;1;3.2077e-05;3.2077e-05;3.2077e-05
177;trace;1;0;0;0
177;calc_total;1;13.6084;13.6084;13.6084
0;total;1;20.8271;20.8271;20.8271
139;compErr;1;1.306e-06;1.306e-06;1.306e-06
139;init;1;0.383839;0.383839;0.383839
139;update;1;12.6526;12.6526;12.6526
139;sync;1;0.631715;0.631715;0.631715
139;evalKnownDf;1;0;0;0
139;write;1;3.3978e-05;3.3978e-05;3.3978e-05
139;trace;1;0;0;0
139;calc_total;1;13.2843;13.2843;13.2843
95;evalKnownDf;1;0;0;0
95;write;1;2.8566e-05;2.8566e-05;2.8566e-05
95;trace;1;0;0;0
95;calc_total;1;13.4218;13.4218;13.4218
15;compErr;1;3.363e-06;3.363e-06;3.363e-06
15;init;1;0.385737;0.385737;0.385737
15;update;1;12.5067;12.5067;12.5067
15;sync;1;1.11971;1.11971;1.11971
15;evalKnownDf;1;0;0;0
15;write;1;2.8553e-05;2.8553e-05;2.8553e-05
15;trace;1;0;0;0
15;calc_total;1;13.6264;13.6264;13.6264
0;total;1;20.8754;20.8754;20.8754
65;compErr;1;1.845e-06;1.845e-06;1.845e-06
65;init;1;0.378788;0.378788;0.378788
65;update;1;12.5755;12.5755;12.5755
65;sync;1;1.21213;1.21213;1.21213
65;evalKnownDf;1;0;0;0
65;write;1;3.0843e-05;3.0843e-05;3.0843e-05
65;trace;1;0;0;0
65;calc_total;1;13.7876;13.7876;13.7876
0;total;1;20.867;20.867;20.867
155;compErr;1;2.076e-06;2.076e-06;2.076e-06
155;init;1;0.38278;0.38278;0.38278
155;update;1;12.51;12.51;12.51
155;sync;1;1.6615;1.6615;1.6615
155;evalKnownDf;1;0;0;0
155;write;1;2.726e-05;2.726e-05;2.726e-05
155;trace;1;0;0;0
155;calc_total;1;14.1715;14.1715;14.1715
0;total;1;20.861;20.861;20.861
116;evalKnownDf;1;0;0;0
116;write;1;2.4701e-05;2.4701e-05;2.4701e-05
116;trace;1;0;0;0
116;calc_total;1;13.6886;13.6886;13.6886
178;compErr;1;2.203e-06;2.203e-06;2.203e-06
178;init;1;0.392719;0.392719;0.392719
178;update;1;12.5727;12.5727;12.5727
178;sync;1;1.20525;1.20525;1.20525
178;evalKnownDf;1;0;0;0
178;write;1;3.2634e-05;3.2634e-05;3.2634e-05
178;trace;1;0;0;0
178;calc_total;1;13.7779;13.7779;13.7779
0;total;1;20.8271;20.8271;20.8271
129;compErr;1;1.528e-06;1.528e-06;1.528e-06
129;init;1;0.384537;0.384537;0.384537
129;update;1;12.6272;12.6272;12.6272
129;sync;1;1.07093;1.07093;1.07093
129;evalKnownDf;1;0;0;0
0;total;1;20.877;20.877;20.877
16;compErr;1;1.179e-06;1.179e-06;1.179e-06
16;init;1;0.385775;0.385775;0.385775
16;update;1;12.5461;12.5461;12.5461
16;sync;1;0.978951;0.978951;0.978951
16;evalKnownDf;1;0;0;0
16;write;1;2.6376e-05;2.6376e-05;2.6376e-05
16;trace;1;0;0;0
16;calc_total;1;13.5251;13.5251;13.5251
0;total;1;20.8876;20.8876;20.8876
66;compErr;1;1.79e-06;1.79e-06;1.79e-06
66;init;1;0.378083;0.378083;0.378083
66;update;1;12.5127;12.5127;12.5127
66;sync;1;1.28558;1.28558;1.28558
66;evalKnownDf;1;0;0;0
66;write;1;3.9489e-05;3.9489e-05;3.9489e-05
66;trace;1;0;0;0
66;calc_total;1;13.7983;13.7983;13.7983
0;total;1;20.8627;20.8627;20.8627
156;compErr;1;1.678e-06;1.678e-06;1.678e-06
156;init;1;0.377996;0.377996;0.377996
156;update;1;12.549;12.549;12.549
156;sync;1;0.535699;0.535699;0.535699
156;evalKnownDf;1;0;0;0
156;write;1;2.9597e-05;2.9597e-05;2.9597e-05
156;trace;1;0;0;0
156;calc_total;1;13.0847;13.0847;13.0847
0;total;1;20.8631;20.8631;20.8631
117;compErr;1;1.93e-06;1.93e-06;1.93e-06
117;init;1;0.380848;0.380848;0.380848
117;update;1;12.5596;12.5596;12.5596
117;sync;1;0.939606;0.939606;0.939606
117;evalKnownDf;1;0;0;0
117;write;1;2.9726e-05;2.9726e-05;2.9726e-05
117;trace;1;0;0;0
117;calc_total;1;13.4992;13.4992;13.4992
179;compErr;1;1.182e-06;1.182e-06;1.182e-06
179;init;1;0.395287;0.395287;0.395287
179;update;1;12.5748;12.5748;12.5748
179;sync;1;1.43232;1.43232;1.43232
179;evalKnownDf;1;0;0;0
179;write;1;2.906e-05;2.906e-05;2.906e-05
179;trace;1;0;0;0
179;calc_total;1;14.0071;14.0071;14.0071
0;total;1;20.8271;20.8271;20.8271
129;write;1;2.6718e-05;2.6718e-05;2.6718e-05
129;trace;1;0;0;0
129;calc_total;1;13.6981;13.6981;13.6981
0;total;1;20.8764;20.8764;20.8764
17;compErr;1;1.139e-06;1.139e-06;1.139e-06
17;init;1;0.39622;0.39622;0.39622
17;update;1;12.664;12.664;12.664
17;sync;1;1.08574;1.08574;1.08574
17;evalKnownDf;1;0;0;0
17;write;1;2.6023e-05;2.6023e-05;2.6023e-05
17;trace;1;0;0;0
17;calc_total;1;13.7497;13.7497;13.7497
0;total;1;20.8774;20.8774;20.8774
157;compErr;1;1.549e-06;1.549e-06;1.549e-06
157;init;1;0.377972;0.377972;0.377972
157;update;1;12.5388;12.5388;12.5388
157;sync;1;0.57294;0.57294;0.57294
157;evalKnownDf;1;0;0;0
157;write;1;2.4886e-05;2.4886e-05;2.4886e-05
157;trace;1;0;0;0
157;calc_total;1;13.1117;13.1117;13.1117
0;total;1;20.8577;20.8577;20.8577
113;compErr;1;2.705e-06;2.705e-06;2.705e-06
113;init;1;0.380435;0.380435;0.380435
113;update;1;12.5931;12.5931;12.5931
113;sync;1;0.861898;0.861898;0.861898
113;evalKnownDf;1;0;0;0
113;write;1;3.0365e-05;3.0365e-05;3.0365e-05
180;compErr;1;1.906e-06;1.906e-06;1.906e-06
180;init;1;0.381941;0.381941;0.381941
180;update;1;12.5832;12.5832;12.5832
180;sync;1;1.69737;1.69737;1.69737
180;evalKnownDf;1;0;0;0
180;write;1;2.0579e-05;2.0579e-05;2.0579e-05
180;trace;1;0;0;0
180;calc_total;1;14.2806;14.2806;14.2806
0;total;1;20.827;20.827;20.827
0;total;1;20.8801;20.8801;20.8801
18;compErr;1;1.588e-06;1.588e-06;1.588e-06
18;init;1;0.387573;0.387573;0.387573
18;update;1;12.522;12.522;12.522
18;sync;1;1.01639;1.01639;1.01639
18;evalKnownDf;1;0;0;0
18;write;1;3.352e-05;3.352e-05;3.352e-05
18;trace;1;0;0;0
18;calc_total;1;13.5384;13.5384;13.5384
0;total;1;20.8876;20.8876;20.8876
158;compErr;1;1.679e-06;1.679e-06;1.679e-06
158;init;1;0.380411;0.380411;0.380411
158;update;1;12.4913;12.4913;12.4913
158;sync;1;0.508373;0.508373;0.508373
158;evalKnownDf;1;0;0;0
158;write;1;2.6997e-05;2.6997e-05;2.6997e-05
158;trace;1;0;0;0
158;calc_total;1;12.9997;12.9997;12.9997
0;total;1;20.8656;20.8656;20.8656
113;trace;1;0;0;0
113;calc_total;1;13.4549;13.4549;13.4549
181;compErr;1;2.269e-06;2.269e-06;2.269e-06
181;init;1;0.387805;0.387805;0.387805
181;update;1;12.597;12.597;12.597
181;sync;1;1.24012;1.24012;1.24012
181;evalKnownDf;1;0;0;0
181;write;1;2.9027e-05;2.9027e-05;2.9027e-05
181;trace;1;0;0;0
181;calc_total;1;13.8371;13.8371;13.8371
0;total;1;20.8254;20.8254;20.8254
0;total;1;20.883;20.883;20.883
19;compErr;1;2.008e-06;2.008e-06;2.008e-06
19;init;1;0.386974;0.386974;0.386974
19;update;1;12.5515;12.5515;12.5515
19;sync;1;0.945597;0.945597;0.945597
19;evalKnownDf;1;0;0;0
19;write;1;3.0004e-05;3.0004e-05;3.0004e-05
19;trace;1;0;0;0
19;calc_total;1;13.4971;13.4971;13.4971
0;total;1;20.8757;20.8757;20.8757
159;compErr;1;2.329e-06;2.329e-06;2.329e-06
159;init;1;0.37705;0.37705;0.37705
159;update;1;12.531;12.531;12.531
159;sync;1;1.2385;1.2385;1.2385
159;evalKnownDf;1;0;0;0
159;write;1;2.8208e-05;2.8208e-05;2.8208e-05
159;trace;1;0;0;0
159;calc_total;1;13.7695;13.7695;13.7695
0;total;1;20.8559;20.8559;20.8559
182;compErr;1;1.259e-06;1.259e-06;1.259e-06
182;init;1;0.386537;0.386537;0.386537
182;update;1;12.6045;12.6045;12.6045
182;sync;1;1.08444;1.08444;1.08444
182;evalKnownDf;1;0;0;0
182;write;1;2.7835e-05;2.7835e-05;2.7835e-05
182;trace;1;0;0;0
182;calc_total;1;13.6889;13.6889;13.6889
0;total;1;20.8254;20.8254;20.8254
76;compErr;1;1.358e-06;1.358e-06;1.358e-06
76;init;1;0.384026;0.384026;0.384026
76;update;1;12.5757;12.5757;12.5757
76;sync;1;1.11357;1.11357;1.11357
76;evalKnownDf;1;0;0;0
76;write;1;2.5776e-05;2.5776e-05;2.5776e-05
76;trace;1;0;0;0
76;calc_total;1;13.6893;13.6893;13.6893
0;total;1;20.883;20.883;20.883
20;compErr;1;2.239e-06;2.239e-06;2.239e-06
20;init;1;0.387573;0.387573;0.387573
20;update;1;12.5018;12.5018;12.5018
20;sync;1;1.49427;1.49427;1.49427
20;evalKnownDf;1;0;0;0
20;write;1;2.5475e-05;2.5475e-05;2.5475e-05
20;trace;1;0;0;0
20;calc_total;1;13.996;13.996;13.996
0;total;1;20.8847;20.8847;20.8847
160;compErr;1;1.955e-06;1.955e-06;1.955e-06
160;init;1;0.379286;0.379286;0.379286
160;update;1;12.5272;12.5272;12.5272
160;sync;1;0.894971;0.894971;0.894971
160;evalKnownDf;1;0;0;0
160;write;1;2.7295e-05;2.7295e-05;2.7295e-05
160;trace;1;0;0;0
160;calc_total;1;13.4221;13.4221;13.4221
0;total;1;20.8656;20.8656;20.8656
183;compErr;1;1.697e-06;1.697e-06;1.697e-06
183;init;1;0.38603;0.38603;0.38603
183;update;1;12.6105;12.6105;12.6105
183;sync;1;1.04075;1.04075;1.04075
183;evalKnownDf;1;0;0;0
183;write;1;2.5702e-05;2.5702e-05;2.5702e-05
183;trace;1;0;0;0
183;calc_total;1;13.6512;13.6512;13.6512
0;total;1;20.8255;20.8255;20.8255
77;compErr;1;1.419e-06;1.419e-06;1.419e-06
77;init;1;0.384879;0.384879;0.384879
77;update;1;12.5978;12.5978;12.5978
77;sync;1;1.59256;1.59256;1.59256
77;evalKnownDf;1;0;0;0
77;write;1;2.4912e-05;2.4912e-05;2.4912e-05
77;trace;1;0;0;0
77;calc_total;1;14.1903;14.1903;14.1903
0;total;1;20.883;20.883;20.883
21;compErr;1;2.51e-06;2.51e-06;2.51e-06
21;init;1;0.386171;0.386171;0.386171
21;update;1;12.5095;12.5095;12.5095
21;sync;1;0.863152;0.863152;0.863152
21;evalKnownDf;1;0;0;0
21;write;1;3.0315e-05;3.0315e-05;3.0315e-05
21;trace;1;0;0;0
21;calc_total;1;13.3726;13.3726;13.3726
0;total;1;20.8767;20.8767;20.8767
184;compErr;1;1.665e-06;1.665e-06;1.665e-06
184;init;1;0.390291;0.390291;0.390291
184;update;1;12.5941;12.5941;12.5941
184;sync;1;0.995284;0.995284;0.995284
184;evalKnownDf;1;0;0;0
184;write;1;2.4047e-05;2.4047e-05;2.4047e-05
184;trace;1;0;0;0
184;calc_total;1;13.5894;13.5894;13.5894
0;total;1;20.8247;20.8247;20.8247
78;compErr;1;1.206e-06;1.206e-06;1.206e-06
78;init;1;0.386237;0.386237;0.386237
78;update;1;12.6204;12.6204;12.6204
78;sync;1;1.5687;1.5687;1.5687
78;evalKnownDf;1;0;0;0
78;write;1;2.3687e-05;2.3687e-05;2.3687e-05
78;trace;1;0;0;0
78;calc_total;1;14.1891;14.1891;14.1891
0;total;1;20.8806;20.8806;20.8806
22;compErr;1;2.019e-06;2.019e-06;2.019e-06
22;init;1;0.386476;0.386476;0.386476
22;update;1;12.5123;12.5123;12.5123
22;sync;1;0.903139;0.903139;0.903139
22;evalKnownDf;1;0;0;0
22;write;1;3.4972e-05;3.4972e-05;3.4972e-05
22;trace;1;0;0;0
22;calc_total;1;13.4155;13.4155;13.4155
0;total;1;20.8786;20.8786;20.8786
0;total;1;20.827;20.827;20.827
79;compErr;1;1.954e-06;1.954e-06;1.954e-06
79;init;1;0.384184;0.384184;0.384184
79;update;1;12.6396;12.6396;12.6396
79;sync;1;1.25804;1.25804;1.25804
79;evalKnownDf;1;0;0;0
79;write;1;3.1009e-05;3.1009e-05;3.1009e-05
79;trace;1;0;0;0
79;calc_total;1;13.8976;13.8976;13.8976
0;total;1;20.8806;20.8806;20.8806
23;compErr;1;2.437e-06;2.437e-06;2.437e-06
23;init;1;0.38864;0.38864;0.38864
23;update;1;12.5036;12.5036;12.5036
23;sync;1;1.16859;1.16859;1.16859
23;evalKnownDf;1;0;0;0
23;write;1;2.8187e-05;2.8187e-05;2.8187e-05
23;trace;1;0;0;0
23;calc_total;1;13.6722;13.6722;13.6722
0;total;1;20.8827;20.8827;20.8827
80;compErr;1;1.769e-06;1.769e-06;1.769e-06
80;init;1;0.386176;0.386176;0.386176
80;update;1;12.6058;12.6058;12.6058
80;sync;1;1.32272;1.32272;1.32272
80;evalKnownDf;1;0;0;0
80;write;1;2.9238e-05;2.9238e-05;2.9238e-05
80;trace;1;0;0;0
80;calc_total;1;13.9286;13.9286;13.9286
0;total;1;20.8774;20.8774;20.8774
0;total;1;20.8828;20.8828;20.8828
0;total;1;20.883;20.883;20.883
0;total;1;20.883;20.883;20.883
0;total;1;20.8804;20.8804;20.8804
85;compErr;1;1.445e-06;1.445e-06;1.445e-06
85;init;1;0.381653;0.381653;0.381653
85;update;1;12.5452;12.5452;12.5452
85;sync;1;1.27332;1.27332;1.27332
85;evalKnownDf;1;0;0;0
85;write;1;2.8632e-05;2.8632e-05;2.8632e-05
85;trace;1;0;0;0
85;calc_total;1;13.8185;13.8185;13.8185
0;total;1;20.8752;20.8752;20.8752
0;total;1;20.8752;20.8752;20.8752
0;total;1;20.883;20.883;20.883
88;compErr;1;1e-06;1e-06;1e-06
88;init;1;0.384506;0.384506;0.384506
88;update;1;12.6422;12.6422;12.6422
88;sync;1;1.04822;1.04822;1.04822
88;evalKnownDf;1;0;0;0
88;write;1;2.6474e-05;2.6474e-05;2.6474e-05
88;trace;1;0;0;0
88;calc_total;1;13.6904;13.6904;13.6904
0;total;1;20.883;20.883;20.883
0;total;1;20.8807;20.8807;20.8807
0;total;1;20.883;20.883;20.883
0;total;1;20.883;20.883;20.883
0;total;1;20.8792;20.8792;20.8792
0;total;1;20.883;20.883;20.883
0;total;1;20.883;20.883;20.883
0;total;1;20.8796;20.8796;20.8796
96;compErr;1;2.221e-06;2.221e-06;2.221e-06
96;init;1;0.376445;0.376445;0.376445
96;update;1;12.5084;12.5084;12.5084
96;sync;1;0.988707;0.988707;0.988707
96;evalKnownDf;1;0;0;0
96;write;1;2.6538e-05;2.6538e-05;2.6538e-05
96;trace;1;0;0;0
96;calc_total;1;13.4971;13.4971;13.4971
0;total;1;20.8365;20.8365;20.8365
97;compErr;1;1.871e-06;1.871e-06;1.871e-06
97;init;1;0.378256;0.378256;0.378256
97;update;1;12.5435;12.5435;12.5435
97;sync;1;1.8093;1.8093;1.8093
97;evalKnownDf;1;0;0;0
97;write;1;2.4273e-05;2.4273e-05;2.4273e-05
97;trace;1;0;0;0
97;calc_total;1;14.3528;14.3528;14.3528
0;total;1;20.842;20.842;20.842
0;total;1;20.8371;20.8371;20.8371
120;compErr;1;2.448e-06;2.448e-06;2.448e-06
120;init;1;0.383574;0.383574;0.383574
120;update;1;12.6175;12.6175;12.6175
120;sync;1;2.04067;2.04067;2.04067
120;evalKnownDf;1;0;0;0
120;write;1;2.7761e-05;2.7761e-05;2.7761e-05
120;trace;1;0;0;0
120;calc_total;1;14.6582;14.6582;14.6582
0;total;1;20.84;20.84;20.84
0;total;1;20.8429;20.8429;20.8429
0;total;1;20.84;20.84;20.84
0;total;1;20.8429;20.8429;20.8429
0;total;1;20.84;20.84;20.84
0;total;1;20.8429;20.8429;20.8429
0;total;1;20.8396;20.8396;20.8396
102;compErr;1;2.303e-06;2.303e-06;2.303e-06
102;init;1;0.382732;0.382732;0.382732
102;update;1;12.5029;12.5029;12.5029
102;sync;1;1.0885;1.0885;1.0885
102;evalKnownDf;1;0;0;0
102;write;1;2.7485e-05;2.7485e-05;2.7485e-05
102;trace;1;0;0;0
102;calc_total;1;13.5914;13.5914;13.5914
0;total;1;20.8429;20.8429;20.8429
0;total;1;20.84;20.84;20.84
103;compErr;1;2.187e-06;2.187e-06;2.187e-06
103;init;1;0.378487;0.378487;0.378487
103;update;1;12.538;12.538;12.538
103;sync;1;1.46221;1.46221;1.46221
103;evalKnownDf;1;0;0;0
103;write;1;2.6205e-05;2.6205e-05;2.6205e-05
103;trace;1;0;0;0
103;calc_total;1;14.0002;14.0002;14.0002
0;total;1;20.842;20.842;20.842
0;total;1;20.8359;20.8359;20.8359
104;compErr;1;2.338e-06;2.338e-06;2.338e-06
104;init;1;0.379516;0.379516;0.379516
104;update;1;12.5739;12.5739;12.5739
104;sync;1;0.489508;0.489508;0.489508
104;evalKnownDf;1;0;0;0
104;write;1;3.1092e-05;3.1092e-05;3.1092e-05
104;trace;1;0;0;0
104;calc_total;1;13.0634;13.0634;13.0634
0;total;1;20.8429;20.8429;20.8429
0;total;1;20.8372;20.8372;20.8372
0;total;1;20.8383;20.8383;20.8383
127;compErr;1;1.799e-06;1.799e-06;1.799e-06
127;init;1;0.384539;0.384539;0.384539
127;update;1;12.8588;12.8588;12.8588
127;sync;1;0.980223;0.980223;0.980223
127;evalKnownDf;1;0;0;0
127;write;1;2.3658e-05;2.3658e-05;2.3658e-05
127;trace;1;0;0;0
127;calc_total;1;13.839;13.839;13.839
0;total;1;20.8396;20.8396;20.8396
0;total;1;20.8404;20.8404;20.8404
128;compErr;1;1.725e-06;1.725e-06;1.725e-06
128;init;1;0.389876;0.389876;0.389876
128;update;1;12.5991;12.5991;12.5991
128;sync;1;1.12316;1.12316;1.12316
128;evalKnownDf;1;0;0;0
128;write;1;2.671e-05;2.671e-05;2.671e-05
128;trace;1;0;0;0
128;calc_total;1;13.7222;13.7222;13.7222
0;total;1;20.8358;20.8358;20.8358
0;total;1;20.8355;20.8355;20.8355
0;total;1;20.8398;20.8398;20.8398
108;compErr;1;1.54e-06;1.54e-06;1.54e-06
108;init;1;0.377127;0.377127;0.377127
108;update;1;12.555;12.555;12.555
108;sync;1;0.827539;0.827539;0.827539
108;evalKnownDf;1;0;0;0
108;write;1;2.5852e-05;2.5852e-05;2.5852e-05
108;trace;1;0;0;0
108;calc_total;1;13.3826;13.3826;13.3826
0;total;1;20.84;20.84;20.84
130;compErr;1;2.198e-06;2.198e-06;2.198e-06
130;init;1;0.384756;0.384756;0.384756
130;update;1;12.6241;12.6241;12.6241
130;sync;1;0.780317;0.780317;0.780317
130;evalKnownDf;1;0;0;0
130;write;1;2.8571e-05;2.8571e-05;2.8571e-05
130;trace;1;0;0;0
130;calc_total;1;13.4045;13.4045;13.4045
0;total;1;20.8371;20.8371;20.8371
0;total;1;20.8427;20.8427;20.8427
0;total;1;20.84;20.84;20.84
0;total;1;20.8427;20.8427;20.8427
0;total;1;20.8398;20.8398;20.8398
0;total;1;20.8427;20.8427;20.8427
0;total;1;20.8399;20.8399;20.8399
112;compErr;1;2.067e-06;2.067e-06;2.067e-06
112;init;1;0.376185;0.376185;0.376185
112;update;1;12.6459;12.6459;12.6459
112;sync;1;2.03124;2.03124;2.03124
112;evalKnownDf;1;0;0;0
112;write;1;2.9507e-05;2.9507e-05;2.9507e-05
112;trace;1;0;0;0
112;calc_total;1;14.6771;14.6771;14.6771
0;total;1;20.8427;20.8427;20.8427
0;total;1;20.8398;20.8398;20.8398
0;total;1;20.8372;20.8372;20.8372
0;total;1;20.8398;20.8398;20.8398
0;total;1;20.8427;20.8427;20.8427
0;total;1;20.8398;20.8398;20.8398
0;total;1;20.8416;20.8416;20.8416
0;total;1;20.8397;20.8397;20.8397
0;total;1;20.8427;20.8427;20.8427
0;total;1;20.8399;20.8399;20.8399
0;total;1;20.842;20.842;20.842
0;total;1;20.8344;20.8344;20.8344
118;compErr;1;1.496e-06;1.496e-06;1.496e-06
118;init;1;0.384735;0.384735;0.384735
118;update;1;12.5507;12.5507;12.5507
118;sync;1;0.851323;0.851323;0.851323
118;evalKnownDf;1;0;0;0
118;write;1;2.8049e-05;2.8049e-05;2.8049e-05
118;trace;1;0;0;0
118;calc_total;1;13.402;13.402;13.402
0;total;1;20.8427;20.8427;20.8427
140;compErr;1;2.573e-06;2.573e-06;2.573e-06
140;init;1;0.383553;0.383553;0.383553
140;update;1;12.6209;12.6209;12.6209
140;sync;1;1.13246;1.13246;1.13246
140;evalKnownDf;1;0;0;0
140;write;1;3.239e-05;3.239e-05;3.239e-05
140;trace;1;0;0;0
140;calc_total;1;13.7534;13.7534;13.7534
0;total;1;20.8397;20.8397;20.8397
119;compErr;1;1.276e-06;1.276e-06;1.276e-06
119;init;1;0.379492;0.379492;0.379492
119;update;1;12.6025;12.6025;12.6025
119;sync;1;0.64699;0.64699;0.64699
119;evalKnownDf;1;0;0;0
119;write;1;2.463e-05;2.463e-05;2.463e-05
119;trace;1;0;0;0
119;calc_total;1;13.2495;13.2495;13.2495
0;total;1;20.8353;20.8353;20.8353
141;compErr;1;1.234e-06;1.234e-06;1.234e-06
141;init;1;0.383759;0.383759;0.383759
141;update;1;12.6456;12.6456;12.6456
141;sync;1;0.91926;0.91926;0.91926
141;evalKnownDf;1;0;0;0
141;write;1;2.3075e-05;2.3075e-05;2.3075e-05
141;trace;1;0;0;0
141;calc_total;1;13.5649;13.5649;13.5649
0;total;1;20.8364;20.8364;20.8364
142;compErr;1;1.093e-06;1.093e-06;1.093e-06
142;init;1;0.383084;0.383084;0.383084
142;update;1;12.6606;12.6606;12.6606
142;sync;1;1.50116;1.50116;1.50116
142;evalKnownDf;1;0;0;0
142;write;1;2.3212e-05;2.3212e-05;2.3212e-05
142;trace;1;0;0;0
142;calc_total;1;14.1618;14.1618;14.1618
0;total;1;20.8397;20.8397;20.8397
143;compErr;1;2.652e-06;2.652e-06;2.652e-06
143;init;1;0.382994;0.382994;0.382994
143;update;1;12.6212;12.6212;12.6212
143;sync;1;1.36368;1.36368;1.36368
143;evalKnownDf;1;0;0;0
143;write;1;3.1845e-05;3.1845e-05;3.1845e-05
143;trace;1;0;0;0
143;calc_total;1;13.9849;13.9849;13.9849
0;total;1;20.8399;20.8399;20.8399
42;compErr;1;2.314e-06;2.314e-06;2.314e-06
42;init;1;0.388321;0.388321;0.388321
42;update;1;12.5978;12.5978;12.5978
42;sync;1;0.782718;0.782718;0.782718
42;evalKnownDf;1;0;0;0
42;write;1;3.0332e-05;3.0332e-05;3.0332e-05
42;trace;1;0;0;0
42;calc_total;1;13.3805;13.3805;13.3805
0;total;1;20.8731;20.8731;20.8731
67;compErr;1;1.39e-06;1.39e-06;1.39e-06
67;init;1;0.38104;0.38104;0.38104
67;update;1;12.5195;12.5195;12.5195
67;sync;1;1.14727;1.14727;1.14727
67;evalKnownDf;1;0;0;0
67;write;1;3.0196e-05;3.0196e-05;3.0196e-05
67;trace;1;0;0;0
67;calc_total;1;13.6667;13.6667;13.6667
0;total;1;20.8646;20.8646;20.8646
161;compErr;1;1.885e-06;1.885e-06;1.885e-06
161;init;1;0.382428;0.382428;0.382428
161;update;1;12.5198;12.5198;12.5198
161;sync;1;0.61125;0.61125;0.61125
161;evalKnownDf;1;0;0;0
161;write;1;2.3495e-05;2.3495e-05;2.3495e-05
161;trace;1;0;0;0
161;calc_total;1;13.131;13.131;13.131
0;total;1;20.8592;20.8592;20.8592
0;total;1;20.827;20.827;20.827
43;compErr;1;2.343e-06;2.343e-06;2.343e-06
43;init;1;0.382584;0.382584;0.382584
43;update;1;12.6057;12.6057;12.6057
43;sync;1;1.59716;1.59716;1.59716
43;evalKnownDf;1;0;0;0
43;write;1;3.6771e-05;3.6771e-05;3.6771e-05
43;trace;1;0;0;0
43;calc_total;1;14.2029;14.2029;14.2029
0;total;1;20.8637;20.8637;20.8637
68;compErr;1;1.651e-06;1.651e-06;1.651e-06
68;init;1;0.378224;0.378224;0.378224
68;update;1;12.5608;12.5608;12.5608
68;sync;1;0.966474;0.966474;0.966474
68;evalKnownDf;1;0;0;0
68;write;1;3.0425e-05;3.0425e-05;3.0425e-05
68;trace;1;0;0;0
68;calc_total;1;13.5273;13.5273;13.5273
0;total;1;20.867;20.867;20.867
0;total;1;20.8645;20.8645;20.8645
0;total;1;20.8249;20.8249;20.8249
44;compErr;1;2.749e-06;2.749e-06;2.749e-06
44;init;1;0.396107;0.396107;0.396107
44;update;1;12.5994;12.5994;12.5994
44;sync;1;0.80116;0.80116;0.80116
44;evalKnownDf;1;0;0;0
44;write;1;3.3098e-05;3.3098e-05;3.3098e-05
44;trace;1;0;0;0
44;calc_total;1;13.4005;13.4005;13.4005
0;total;1;20.8668;20.8668;20.8668
69;compErr;1;1.717e-06;1.717e-06;1.717e-06
69;init;1;0.379588;0.379588;0.379588
69;update;1;12.5282;12.5282;12.5282
69;sync;1;1.65429;1.65429;1.65429
69;evalKnownDf;1;0;0;0
69;write;1;3.001e-05;3.001e-05;3.001e-05
69;trace;1;0;0;0
69;calc_total;1;14.1825;14.1825;14.1825
0;total;1;20.8556;20.8556;20.8556
0;total;1;20.8652;20.8652;20.8652
188;compErr;1;1.766e-06;1.766e-06;1.766e-06
188;init;1;0.386064;0.386064;0.386064
188;update;1;12.5788;12.5788;12.5788
188;sync;1;1.55243;1.55243;1.55243
188;evalKnownDf;1;0;0;0
188;write;1;2.7117e-05;2.7117e-05;2.7117e-05
188;trace;1;0;0;0
188;calc_total;1;14.1312;14.1312;14.1312
0;total;1;20.827;20.827;20.827
45;compErr;1;2.562e-06;2.562e-06;2.562e-06
45;init;1;0.386068;0.386068;0.386068
45;update;1;12.614;12.614;12.614
45;sync;1;1.35216;1.35216;1.35216
45;evalKnownDf;1;0;0;0
45;write;1;3.0124e-05;3.0124e-05;3.0124e-05
45;trace;1;0;0;0
45;calc_total;1;13.9662;13.9662;13.9662
0;total;1;20.8768;20.8768;20.8768
70;compErr;1;1.088e-06;1.088e-06;1.088e-06
70;init;1;0.377436;0.377436;0.377436
70;update;1;12.5215;12.5215;12.5215
70;sync;1;0.910213;0.910213;0.910213
70;evalKnownDf;1;0;0;0
70;write;1;2.1753e-05;2.1753e-05;2.1753e-05
70;trace;1;0;0;0
70;calc_total;1;13.4317;13.4317;13.4317
0;total;1;20.8641;20.8641;20.8641
0;total;1;20.8647;20.8647;20.8647
189;compErr;1;1.299e-06;1.299e-06;1.299e-06
189;init;1;0.385569;0.385569;0.385569
189;update;1;12.6019;12.6019;12.6019
189;sync;1;2.05943;2.05943;2.05943
189;evalKnownDf;1;0;0;0
189;write;1;3.1178e-05;3.1178e-05;3.1178e-05
189;trace;1;0;0;0
189;calc_total;1;14.6613;14.6613;14.6613
0;total;1;20.8264;20.8264;20.8264
46;compErr;1;1.826e-06;1.826e-06;1.826e-06
46;init;1;0.385278;0.385278;0.385278
46;update;1;12.6769;12.6769;12.6769
46;sync;1;1.21291;1.21291;1.21291
46;evalKnownDf;1;0;0;0
46;write;1;2.8676e-05;2.8676e-05;2.8676e-05
46;trace;1;0;0;0
46;calc_total;1;13.8898;13.8898;13.8898
0;total;1;20.872;20.872;20.872
71;compErr;1;1.354e-06;1.354e-06;1.354e-06
71;init;1;0.37889;0.37889;0.37889
71;update;1;12.5663;12.5663;12.5663
71;sync;1;1.60415;1.60415;1.60415
71;evalKnownDf;1;0;0;0
71;write;1;2.833e-05;2.833e-05;2.833e-05
71;trace;1;0;0;0
71;calc_total;1;14.1705;14.1705;14.1705
0;total;1;20.8592;20.8592;20.8592
0;total;1;20.8591;20.8591;20.8591
190;compErr;1;1.137e-06;1.137e-06;1.137e-06
190;init;1;0.389606;0.389606;0.389606
190;update;1;12.5793;12.5793;12.5793
190;sync;1;1.37407;1.37407;1.37407
190;evalKnownDf;1;0;0;0
190;write;1;2.6089e-05;2.6089e-05;2.6089e-05
190;trace;1;0;0;0
190;calc_total;1;13.9534;13.9534;13.9534
0;total;1;20.827;20.827;20.827
47;compErr;1;4.09e-06;4.09e-06;4.09e-06
47;init;1;0.386003;0.386003;0.386003
47;update;1;12.6105;12.6105;12.6105
47;sync;1;1.29837;1.29837;1.29837
47;evalKnownDf;1;0;0;0
47;write;1;3.4518e-05;3.4518e-05;3.4518e-05
47;trace;1;0;0;0
47;calc_total;1;13.9089;13.9089;13.9089
0;total;1;20.857;20.857;20.857
166;compErr;1;1.696e-06;1.696e-06;1.696e-06
166;init;1;0.382583;0.382583;0.382583
166;update;1;12.5555;12.5555;12.5555
166;sync;1;1.11103;1.11103;1.11103
166;evalKnownDf;1;0;0;0
166;write;1;2.5332e-05;2.5332e-05;2.5332e-05
166;trace;1;0;0;0
166;calc_total;1;13.6665;13.6665;13.6665
0;total;1;20.8656;20.8656;20.8656
191;compErr;1;1.221e-06;1.221e-06;1.221e-06
191;init;1;0.390387;0.390387;0.390387
191;update;1;12.5858;12.5858;12.5858
191;sync;1;1.13069;1.13069;1.13069
191;evalKnownDf;1;0;0;0
191;write;1;2.4801e-05;2.4801e-05;2.4801e-05
191;trace;1;0;0;0
191;calc_total;1;13.7165;13.7165;13.7165
0;total;1;20.827;20.827;20.827
167;compErr;1;1.842e-06;1.842e-06;1.842e-06
167;init;1;0.37935;0.37935;0.37935
167;update;1;12.5339;12.5339;12.5339
167;sync;1;0.853194;0.853194;0.853194
167;evalKnownDf;1;0;0;0
167;write;1;3.1015e-05;3.1015e-05;3.1015e-05
167;trace;1;0;0;0
167;calc_total;1;13.3871;13.3871;13.3871
0;total;1;20.8656;20.8656;20.8656
