# Supplementary material for: A Halo abstraction for distributed n-dimensional structured grids within the C++ PGAS library DASH
Source: PeerJ Comput Sci. 2023 Feb 3;9:e1203. doi: 10.7717/peerj-cs.1203 (PMC10280232; doi:10.7717/peerj-cs.1203)
Supplement: Supplemental Information 4 [file peerj-cs-09-1203-s004.gz › raw_dash_scafes/res_3d_sc/strong/plain/heat3d_n1_c20_1300_28659152.out]

DASH
InitEnergy=2500.00000
EndEnergy=2259.90426
DiffEnergy=-240.09574
Matrixspec: 1300 x 1300 x 1300
Iterations: 10
# unit_id;function_name;num_calls;avg_runtime;min_runtime;max_runtime
0;initialize;1;4.32603;4.32603;4.32603
0;async;10;0.01634;0.00747;0.02137
0;inner;10;0.88793;0.87858;0.90083
0;wait;10;0.00003;0.00002;0.00008
0;boundary;10;0.05658;0.05446;0.06063
0;calc iter;10;0.96089;0.95041;0.96412
0;calc total;1;9.61186;9.61186;9.61186
0;total;1;23.13861;23.13861;23.13861
1;initialize;1;4.33422;4.33422;4.33422
1;async;10;0.0174324;0.00808722;0.0258254
1;inner;10;0.886602;0.877682;0.897271
1;wait;10;4.38335e-05;2.8595e-05;0.000100274
1;boundary;10;0.0563641;0.0547265;0.0596479
1;calc iter;10;0.960444;0.956696;0.964288
1;calc total;1;9.61186;9.61186;9.61186
1;total;1;23.1468;23.1468;23.1468
2;initialize;1;4.32372;4.32372;4.32372
2;async;10;0.0125;0.00829112;0.0145159
2;inner;10;0.890456;0.881322;0.903766
2;wait;10;2.75921e-05;1.7253e-05;5.2667e-05
2;boundary;10;0.0581974;0.0545852;0.0630838
2;calc iter;10;0.961182;0.949912;0.967768
2;calc total;1;9.61186;9.61186;9.61186
2;total;1;23.1363;23.1363;23.1363
3;initialize;1;4.32322;4.32322;4.32322
3;async;10;0.017776;0.00821677;0.0234201
3;inner;10;0.886695;0.877623;0.898893
3;wait;10;3.38685e-05;1.9477e-05;8.3964e-05
3;boundary;10;0.0562142;0.0546386;0.0594749
3;calc iter;10;0.960722;0.95157;0.963443
3;calc total;1;9.61186;9.61186;9.61186
3;total;1;23.1358;23.1358;23.1358
4;initialize;1;4.33423;4.33423;4.33423
4;async;10;0.014495;0.00837675;0.020153
4;inner;10;0.888472;0.880467;0.898359
4;wait;10;5.57732e-05;4.4524e-05;9.2759e-05
4;boundary;10;0.0566456;0.0548622;0.0584875
4;calc iter;10;0.95967;0.957067;0.961971
4;calc total;1;9.61186;9.61186;9.61186
4;total;1;23.1468;23.1468;23.1468
5;initialize;1;4.32124;4.32124;4.32124
5;async;10;0.0136308;0.00799646;0.0165717
5;inner;10;0.885538;0.877829;0.894712
5;wait;10;6.42517e-05;4.9516e-05;0.000136432
5;boundary;10;0.0597915;0.0563107;0.0637608
5;calc iter;10;0.959026;0.956763;0.96142
5;calc total;1;9.61184;9.61184;9.61184
5;total;1;23.1338;23.1338;23.1338
6;initialize;1;4.33419;4.33419;4.33419
6;async;10;0.0155444;0.008272;0.0217915
6;inner;10;0.887966;0.880607;0.896687
6;wait;10;5.73229e-05;3.4384e-05;0.000129831
6;boundary;10;0.0563082;0.0553863;0.0572791
6;calc iter;10;0.959878;0.956753;0.961987
6;calc total;1;9.61186;9.61186;9.61186
6;total;1;23.1468;23.1468;23.1468
7;initialize;1;4.33395;4.33395;4.33395
7;async;10;0.00936776;0.00739286;0.0158708
7;inner;10;0.894803;0.887645;0.903424
7;wait;10;4.12251e-05;3.0915e-05;8.4062e-05
7;boundary;10;0.0557238;0.0546519;0.0571037
7;calc iter;10;0.959937;0.957827;0.966875
7;calc total;1;9.61184;9.61184;9.61184
7;total;1;23.1465;23.1465;23.1465
8;initialize;1;4.32412;4.32412;4.32412
8;async;10;0.00789953;0.00616402;0.00903841
8;inner;10;0.893706;0.88378;0.904491
8;wait;10;4.42894e-05;3.1856e-05;6.9204e-05
8;boundary;10;0.0572853;0.0546865;0.0651466
8;calc iter;10;0.958936;0.955162;0.968137
8;calc total;1;9.61186;9.61186;9.61186
8;total;1;23.1367;23.1367;23.1367
9;initialize;1;4.31903;4.31903;4.31903
9;async;10;0.00958054;0.0071926;0.0149497
9;inner;10;0.890955;0.880346;0.898582
9;wait;10;5.80699e-05;4.0685e-05;0.000116791
9;boundary;10;0.0582138;0.0549282;0.0673442
9;calc iter;10;0.958809;0.954941;0.966211
9;calc total;1;9.61184;9.61184;9.61184
9;total;1;23.1316;23.1316;23.1316
10;initialize;1;4.33424;4.33424;4.33424
10;async;10;0.00986254;0.00817833;0.012911
10;inner;10;0.884923;0.878243;0.897266
10;wait;10;6.23658e-05;4.6506e-05;8.9132e-05
10;boundary;10;0.06396;0.0557211;0.069241
10;calc iter;10;0.958809;0.956431;0.961256
10;calc total;1;9.61186;9.61186;9.61186
10;total;1;23.1468;23.1468;23.1468
11;initialize;1;4.32446;4.32446;4.32446
11;async;10;0.00857825;0.00692876;0.0102805
11;inner;10;0.886444;0.880084;0.900166
11;wait;10;6.54523e-05;5.2222e-05;9.7767e-05
11;boundary;10;0.0636798;0.0550003;0.0682538
11;calc iter;10;0.958769;0.957125;0.963408
11;calc total;1;9.61184;9.61184;9.61184
11;total;1;23.137;23.137;23.137
12;initialize;1;4.32682;4.32682;4.32682
12;async;10;0.393805;0.0067282;0.465794
12;inner;10;0.467058;0.441268;0.614123
12;wait;10;3.15513e-05;1.9862e-05;5.6299e-05
12;boundary;10;0.0518441;0.0515819;0.0524195
12;calc iter;10;0.912741;0.673329;0.960533
12;calc total;1;9.61186;9.61186;9.61186
12;total;1;23.1394;23.1394;23.1394
13;initialize;1;4.32543;4.32543;4.32543
13;async;10;0.394226;0.00681616;0.46688
13;inner;10;0.466303;0.440905;0.609846
13;wait;10;3.77724e-05;2.3262e-05;0.000103844
13;boundary;10;0.0520447;0.0516819;0.0535207
13;calc iter;10;0.912614;0.670289;0.961
13;calc total;1;9.61184;9.61184;9.61184
13;total;1;23.138;23.138;23.138
14;initialize;1;4.32572;4.32572;4.32572
14;async;10;0.383553;0.00680446;0.453605
14;inner;10;0.477242;0.452231;0.617781
14;wait;10;2.72408e-05;1.9834e-05;6.8464e-05
14;boundary;10;0.0525573;0.0522002;0.0529616
14;calc iter;10;0.913381;0.677618;0.959852
14;calc total;1;9.61185;9.61185;9.61185
14;total;1;23.1383;23.1383;23.1383
15;initialize;1;4.32276;4.32276;4.32276
15;async;10;0.383961;0.00684449;0.455063
15;inner;10;0.476851;0.451009;0.621953
15;wait;10;3.02705e-05;2.103e-05;6.759e-05
15;boundary;10;0.0524702;0.0520449;0.0532993
15;calc iter;10;0.913315;0.682167;0.959604
15;calc total;1;9.61184;9.61184;9.61184
15;total;1;23.1353;23.1353;23.1353
16;initialize;1;4.33193;4.33193;4.33193
16;async;10;0.341922;0.00644207;0.460719
16;inner;10;0.46398;0.4385;0.612233
16;wait;10;3.40977e-05;1.5527e-05;9.7516e-05
16;boundary;10;0.0613367;0.0525229;0.0671423
16;calc iter;10;0.867274;0.573106;0.960148
16;calc total;1;9.61186;9.61186;9.61186
16;total;1;23.1445;23.1445;23.1445
17;initialize;1;4.32011;4.32011;4.32011
17;async;10;0.340576;0.00612488;0.459877
17;inner;10;0.465349;0.439793;0.614477
17;wait;10;3.0923e-05;1.7689e-05;5.7323e-05
17;boundary;10;0.0612898;0.052031;0.0686715
17;calc iter;10;0.867247;0.573285;0.960308
17;calc total;1;9.61186;9.61186;9.61186
17;total;1;23.1327;23.1327;23.1327
18;initialize;1;4.32502;4.32502;4.32502
18;async;10;0.340195;0.00611505;0.45744
18;inner;10;0.46552;0.439637;0.614379
18;wait;10;2.55847e-05;1.8778e-05;4.7105e-05
18;boundary;10;0.0621903;0.0519196;0.0663142
18;calc iter;10;0.867932;0.573395;0.95968
18;calc total;1;9.61186;9.61186;9.61186
18;total;1;23.1376;23.1376;23.1376
19;initialize;1;4.31973;4.31973;4.31973
19;async;10;0.338835;0.00657288;0.456106
19;inner;10;0.466591;0.440764;0.613979
19;wait;10;2.96481e-05;1.5278e-05;7.6314e-05
19;boundary;10;0.0625352;0.0523924;0.0668708
19;calc iter;10;0.867993;0.578458;0.960522
19;calc total;1;9.61186;9.61186;9.61186
19;total;1;23.1323;23.1323;23.1323
DASH
InitEnergy=2500.00000
EndEnergy=2259.90426
DiffEnergy=-240.09574
Matrixspec: 1300 x 1300 x 1300
Iterations: 10
# unit_id;function_name;num_calls;avg_runtime;min_runtime;max_runtime
0;initialize;1;3.56747;3.56747;3.56747
0;async;10;0.01887;0.00741;0.02567
0;inner;10;0.88576;0.87542;0.89623
0;wait;10;0.00005;0.00003;0.00013
0;boundary;10;0.05640;0.05509;0.05745
0;calc iter;10;0.96108;0.95621;0.96326
0;calc total;1;9.61848;9.61848;9.61848
0;total;1;22.29919;22.29919;22.29919
1;initialize;1;3.56738;3.56738;3.56738
1;async;10;0.0139164;0.00779119;0.0182722
1;inner;10;0.890516;0.879824;0.904196
1;wait;10;2.87264e-05;1.7096e-05;7.8962e-05
1;boundary;10;0.0571398;0.0545437;0.0604231
1;calc iter;10;0.961602;0.952659;0.967047
1;calc total;1;9.61849;9.61849;9.61849
1;total;1;22.2991;22.2991;22.2991
2;initialize;1;3.56763;3.56763;3.56763
2;async;10;0.012824;0.00805687;0.0158124
2;inner;10;0.89129;0.882074;0.903951
2;wait;10;3.06267e-05;1.6823e-05;5.0129e-05
2;boundary;10;0.0575975;0.0547621;0.0621261
2;calc iter;10;0.961744;0.950932;0.967574
2;calc total;1;9.61848;9.61848;9.61848
2;total;1;22.2994;22.2994;22.2994
3;initialize;1;3.56745;3.56745;3.56745
3;async;10;0.0121215;0.00815861;0.0141468
3;inner;10;0.89144;0.881979;0.904356
3;wait;10;2.77996e-05;1.6312e-05;6.4766e-05
3;boundary;10;0.0582536;0.0547849;0.0627298
3;calc iter;10;0.961845;0.950937;0.967911
3;calc total;1;9.61848;9.61848;9.61848
3;total;1;22.2992;22.2992;22.2992
4;initialize;1;3.56744;3.56744;3.56744
4;async;10;0.00986529;0.00832788;0.0115918
4;inner;10;0.893495;0.883867;0.904731
4;wait;10;4.21074e-05;3.2994e-05;5.2021e-05
4;boundary;10;0.0565984;0.0546526;0.0614962
4;calc iter;10;0.960002;0.956825;0.967764
4;calc total;1;9.61847;9.61847;9.61847
4;total;1;22.2991;22.2991;22.2991
5;initialize;1;3.56742;3.56742;3.56742
5;async;10;0.0137317;0.00802929;0.0175515
5;inner;10;0.890963;0.883969;0.900552
5;wait;10;4.64922e-05;3.1682e-05;8.4086e-05
5;boundary;10;0.0557054;0.0545821;0.0573052
5;calc iter;10;0.960448;0.958358;0.964149
5;calc total;1;9.61848;9.61848;9.61848
5;total;1;22.2991;22.2991;22.2991
6;initialize;1;3.56738;3.56738;3.56738
6;async;10;0.0152008;0.00824229;0.021745
6;inner;10;0.888868;0.881251;0.897916
6;wait;10;5.41785e-05;3.6121e-05;0.00012505
6;boundary;10;0.0563509;0.0551757;0.0579701
6;calc iter;10;0.960475;0.958638;0.963262
6;calc total;1;9.61847;9.61847;9.61847
6;total;1;22.2991;22.2991;22.2991
7;initialize;1;3.56449;3.56449;3.56449
7;async;10;0.0113219;0.00795065;0.0168803
7;inner;10;0.893979;0.884782;0.904898
7;wait;10;3.6567e-05;2.7234e-05;5.459e-05
7;boundary;10;0.0554607;0.0545673;0.0565216
7;calc iter;10;0.9608;0.957302;0.967473
7;calc total;1;9.61848;9.61848;9.61848
7;total;1;22.2962;22.2962;22.2962
8;initialize;1;3.56736;3.56736;3.56736
8;async;10;0.00776854;0.00693288;0.00897922
8;inner;10;0.888873;0.877074;0.901918
8;wait;10;6.04033e-05;4.1463e-05;0.000109595
8;boundary;10;0.0624922;0.0548933;0.0717807
8;calc iter;10;0.959196;0.956146;0.964838
8;calc total;1;9.61847;9.61847;9.61847
8;total;1;22.2991;22.2991;22.2991
9;initialize;1;3.56747;3.56747;3.56747
9;async;10;0.0114886;0.00819644;0.013157
9;inner;10;0.879816;0.869881;0.89232
9;wait;10;6.93498e-05;5.4861e-05;0.000126163
9;boundary;10;0.0676595;0.0589938;0.0744971
9;calc iter;10;0.959035;0.957503;0.960674
9;calc total;1;9.61848;9.61848;9.61848
9;total;1;22.2992;22.2992;22.2992
10;initialize;1;3.56739;3.56739;3.56739
10;async;10;0.00819621;0.00694062;0.00999125
10;inner;10;0.886144;0.876286;0.900074
10;wait;10;6.60789e-05;5.3038e-05;0.000104909
10;boundary;10;0.0648493;0.0553219;0.071376
10;calc iter;10;0.959257;0.956883;0.963791
10;calc total;1;9.61847;9.61847;9.61847
10;total;1;22.2991;22.2991;22.2991
11;initialize;1;3.56737;3.56737;3.56737
11;async;10;0.00985884;0.00730911;0.0122818
11;inner;10;0.887308;0.87839;0.900235
11;wait;10;6.52947e-05;4.8927e-05;0.000126249
11;boundary;10;0.0623753;0.0555516;0.0669107
11;calc iter;10;0.959609;0.957422;0.963368
11;calc total;1;9.61848;9.61848;9.61848
11;total;1;22.2991;22.2991;22.2991
12;initialize;1;3.56737;3.56737;3.56737
12;async;10;0.392855;0.00686377;0.466495
12;inner;10;0.468141;0.440629;0.616002
12;wait;10;3.46294e-05;2.1494e-05;8.017e-05
12;boundary;10;0.0518086;0.051436;0.0525102
12;calc iter;10;0.912841;0.675459;0.961056
12;calc total;1;9.61847;9.61847;9.61847
12;total;1;22.2991;22.2991;22.2991
13;initialize;1;3.5661;3.5661;3.5661
13;async;10;0.388082;0.0068699;0.460792
13;inner;10;0.473044;0.4468;0.613277
13;wait;10;3.05885e-05;2.0563e-05;8.6042e-05
13;boundary;10;0.0519943;0.0516907;0.0527151
13;calc iter;10;0.913153;0.672951;0.9613
13;calc total;1;9.61848;9.61848;9.61848
13;total;1;22.2978;22.2978;22.2978
14;initialize;1;3.56737;3.56737;3.56737
14;async;10;0.391293;0.00687951;0.464787
14;inner;10;0.469803;0.44377;0.60876
14;wait;10;3.20004e-05;2.0232e-05;0.000101636
14;boundary;10;0.0520131;0.0515959;0.053611
14;calc iter;10;0.913142;0.669355;0.962315
14;calc total;1;9.61847;9.61847;9.61847
14;total;1;22.2991;22.2991;22.2991
15;initialize;1;3.56737;3.56737;3.56737
15;async;10;0.385699;0.00704248;0.456093
15;inner;10;0.475173;0.449206;0.613231
15;wait;10;2.91086e-05;2.2781e-05;5.2943e-05
15;boundary;10;0.0530805;0.0521166;0.0538739
15;calc iter;10;0.913984;0.673365;0.959689
15;calc total;1;9.61848;9.61848;9.61848
15;total;1;22.2991;22.2991;22.2991
16;initialize;1;3.56738;3.56738;3.56738
16;async;10;0.330971;0.00585566;0.447827
16;inner;10;0.473825;0.448203;0.617125
16;wait;10;2.76158e-05;1.5606e-05;4.6366e-05
16;boundary;10;0.0636816;0.0524855;0.0675641
16;calc iter;10;0.868507;0.581529;0.96019
16;calc total;1;9.61848;9.61848;9.61848
16;total;1;22.2991;22.2991;22.2991
17;initialize;1;3.56738;3.56738;3.56738
17;async;10;0.340891;0.00632914;0.46018
17;inner;10;0.463948;0.438682;0.605911
17;wait;10;3.3069e-05;1.6984e-05;8.6964e-05
17;boundary;10;0.0627522;0.0544082;0.0693952
17;calc iter;10;0.867625;0.589829;0.960438
17;calc total;1;9.61849;9.61849;9.61849
17;total;1;22.2991;22.2991;22.2991
18;initialize;1;3.56738;3.56738;3.56738
18;async;10;0.335614;0.00671814;0.455315
18;inner;10;0.469834;0.443873;0.614099
18;wait;10;3.1581e-05;1.7364e-05;4.8445e-05
18;boundary;10;0.0628067;0.0522376;0.0677791
18;calc iter;10;0.868288;0.588961;0.96202
18;calc total;1;9.61848;9.61848;9.61848
18;total;1;22.2991;22.2991;22.2991
19;initialize;1;3.56738;3.56738;3.56738
19;async;10;0.328171;0.00586494;0.442822
19;inner;10;0.477427;0.450963;0.623829
19;wait;10;2.85171e-05;1.4648e-05;6.5977e-05
19;boundary;10;0.064362;0.0523967;0.0664802
19;calc iter;10;0.86999;0.58643;0.960552
19;calc total;1;9.61849;9.61849;9.61849
19;total;1;22.2991;22.2991;22.2991
DASH
InitEnergy=2500.00000
EndEnergy=2259.90426
DiffEnergy=-240.09574
Matrixspec: 1300 x 1300 x 1300
Iterations: 10
# unit_id;function_name;num_calls;avg_runtime;min_runtime;max_runtime
0;initialize;1;3.95068;3.95068;3.95068
0;async;10;0.02056;0.00766;0.02570
0;inner;10;0.88083;0.87184;0.90061
0;wait;10;0.00004;0.00002;0.00008
0;boundary;10;0.05705;0.05465;0.05879
0;calc iter;10;0.95848;0.95206;0.96300
0;calc total;1;9.59620;9.59620;9.59620
0;total;1;22.62703;22.62703;22.62703
1;initialize;1;3.95071;3.95071;3.95071
1;async;10;0.0238817;0.00797059;0.027154
1;inner;10;0.876489;0.868572;0.898094
1;wait;10;3.24719e-05;2.034e-05;8.3849e-05
1;boundary;10;0.0586148;0.05413;0.0616383
1;calc iter;10;0.95902;0.94893;0.966776
1;calc total;1;9.5962;9.5962;9.5962
1;total;1;22.6271;22.6271;22.6271
2;initialize;1;3.95026;3.95026;3.95026
2;async;10;0.0207221;0.00808211;0.0243686
2;inner;10;0.878889;0.870701;0.902036
2;wait;10;2.58385e-05;1.7237e-05;4.6015e-05
2;boundary;10;0.0595045;0.0542654;0.0628154
2;calc iter;10;0.959143;0.946164;0.96533
2;calc total;1;9.5962;9.5962;9.5962
2;total;1;22.6266;22.6266;22.6266
3;initialize;1;3.95067;3.95067;3.95067
3;async;10;0.0137214;0.00792422;0.0144954
3;inner;10;0.882603;0.874487;0.905494
3;wait;10;2.82152e-05;1.6224e-05;6.351e-05
3;boundary;10;0.0632624;0.0544379;0.0676012
3;calc iter;10;0.959617;0.943352;0.969013
3;calc total;1;9.5962;9.5962;9.5962
3;total;1;22.627;22.627;22.627
4;initialize;1;3.95074;3.95074;3.95074
4;async;10;0.0155233;0.0082558;0.0198153
4;inner;10;0.879344;0.871687;0.895533
4;wait;10;5.64094e-05;4.44e-05;0.00010038
4;boundary;10;0.0619816;0.055693;0.0651972
4;calc iter;10;0.956907;0.954506;0.959839
4;calc total;1;9.59619;9.59619;9.59619
4;total;1;22.6271;22.6271;22.6271
5;initialize;1;3.9507;3.9507;3.9507
5;async;10;0.0166384;0.00700603;0.0222941
5;inner;10;0.882903;0.876396;0.898495
5;wait;10;5.15362e-05;3.6069e-05;0.000116725
5;boundary;10;0.0579587;0.0545705;0.0587855
5;calc iter;10;0.957553;0.955094;0.960579
5;calc total;1;9.5962;9.5962;9.5962
5;total;1;22.6271;22.6271;22.6271
6;initialize;1;3.9507;3.9507;3.9507
6;async;10;0.0198696;0.00812379;0.0271827
6;inner;10;0.87893;0.871908;0.894073
6;wait;10;5.18269e-05;3.2769e-05;0.000126233
6;boundary;10;0.0587414;0.0562246;0.0614284
6;calc iter;10;0.957594;0.954289;0.961817
6;calc total;1;9.59619;9.59619;9.59619
6;total;1;22.627;22.627;22.627
7;initialize;1;3.95067;3.95067;3.95067
7;async;10;0.0248767;0.00804808;0.0309506
7;inner;10;0.87489;0.868107;0.889413
7;wait;10;5.09436e-05;3.3215e-05;0.00012804
7;boundary;10;0.0579973;0.0566885;0.0611133
7;calc iter;10;0.957816;0.95508;0.962381
7;calc total;1;9.5962;9.5962;9.5962
7;total;1;22.627;22.627;22.627
8;initialize;1;3.94858;3.94858;3.94858
8;async;10;0.00777776;0.00588677;0.00994172
8;inner;10;0.881187;0.867806;0.902338
8;wait;10;5.41218e-05;3.7576e-05;7.6917e-05
8;boundary;10;0.066925;0.0547509;0.0780054
8;calc iter;10;0.955946;0.951525;0.964794
8;calc total;1;9.59619;9.59619;9.59619
8;total;1;22.6249;22.6249;22.6249
9;initialize;1;3.9507;3.9507;3.9507
9;async;10;0.0138855;0.00733883;0.0170893
9;inner;10;0.872408;0.862018;0.891587
9;wait;10;6.5755e-05;3.7595e-05;0.000124453
9;boundary;10;0.0696258;0.0576819;0.0780398
9;calc iter;10;0.955987;0.952292;0.960419
9;calc total;1;9.5962;9.5962;9.5962
9;total;1;22.627;22.627;22.627
10;initialize;1;3.95067;3.95067;3.95067
10;async;10;0.00952173;0.00629614;0.0149719
10;inner;10;0.879018;0.868421;0.900792
10;wait;10;5.87219e-05;4.6856e-05;7.5016e-05
10;boundary;10;0.0675466;0.0549116;0.075748
10;calc iter;10;0.956146;0.952155;0.963631
10;calc total;1;9.59619;9.59619;9.59619
10;total;1;22.627;22.627;22.627
11;initialize;1;3.95078;3.95078;3.95078
11;async;10;0.0113846;0.00666806;0.0164409
11;inner;10;0.878416;0.868527;0.899553
11;wait;10;6.31945e-05;4.9289e-05;9.163e-05
11;boundary;10;0.0664967;0.0549994;0.0721794
11;calc iter;10;0.956362;0.952636;0.9629
11;calc total;1;9.5962;9.5962;9.5962
11;total;1;22.6271;22.6271;22.6271
12;initialize;1;3.9507;3.9507;3.9507
12;async;10;0.379321;0.00699568;0.44958
12;inner;10;0.478106;0.452717;0.620243
12;wait;10;3.34806e-05;2.1564e-05;7.1452e-05
12;boundary;10;0.0534023;0.0519439;0.0542838
12;calc iter;10;0.910864;0.680447;0.957174
12;calc total;1;9.59619;9.59619;9.59619
12;total;1;22.627;22.627;22.627
13;initialize;1;3.95069;3.95069;3.95069
13;async;10;0.388894;0.0067664;0.462184
13;inner;10;0.469089;0.442635;0.614379
13;wait;10;3.15187e-05;2.4139e-05;4.7524e-05
13;boundary;10;0.0518079;0.0515032;0.052427
13;calc iter;10;0.909824;0.673622;0.958497
13;calc total;1;9.5962;9.5962;9.5962
13;total;1;22.627;22.627;22.627
14;initialize;1;3.95071;3.95071;3.95071
14;async;10;0.388225;0.00678315;0.461157
14;inner;10;0.470181;0.444104;0.613761
14;wait;10;3.08964e-05;2.1111e-05;6.442e-05
14;boundary;10;0.0519121;0.0515724;0.0525232
14;calc iter;10;0.91035;0.673134;0.957893
14;calc total;1;9.59619;9.59619;9.59619
14;total;1;22.627;22.627;22.627
15;initialize;1;3.94949;3.94949;3.94949
15;async;10;0.389517;0.00705493;0.461519
15;inner;10;0.468656;0.442624;0.611974
15;wait;10;3.20719e-05;2.0669e-05;8.9139e-05
15;boundary;10;0.0522105;0.0518891;0.0528327
15;calc iter;10;0.910417;0.671953;0.956497
15;calc total;1;9.59619;9.59619;9.59619
15;total;1;22.6258;22.6258;22.6258
16;initialize;1;3.95068;3.95068;3.95068
16;async;10;0.335517;0.00642156;0.450504
16;inner;10;0.466597;0.44075;0.610981
16;wait;10;3.28132e-05;1.7403e-05;9.2509e-05
16;boundary;10;0.0637304;0.0523937;0.0658474
16;calc iter;10;0.865879;0.578401;0.954558
16;calc total;1;9.5962;9.5962;9.5962
16;total;1;22.627;22.627;22.627
17;initialize;1;3.95069;3.95069;3.95069
17;async;10;0.337197;0.00628017;0.456978
17;inner;10;0.464927;0.439723;0.609688
17;wait;10;3.53408e-05;1.4813e-05;9.5249e-05
17;boundary;10;0.0622136;0.0523833;0.0692932
17;calc iter;10;0.864374;0.574846;0.956829
17;calc total;1;9.5962;9.5962;9.5962
17;total;1;22.627;22.627;22.627
18;initialize;1;3.95071;3.95071;3.95071
18;async;10;0.339695;0.00649173;0.459871
18;inner;10;0.462612;0.437526;0.607109
18;wait;10;3.69083e-05;1.8666e-05;0.000105916
18;boundary;10;0.0622182;0.053023;0.0675904
18;calc iter;10;0.864563;0.573762;0.96037
18;calc total;1;9.5962;9.5962;9.5962
18;total;1;22.6271;22.6271;22.6271
19;initialize;1;3.95016;3.95016;3.95016
19;async;10;0.329852;0.00613462;0.444972
19;inner;10;0.472217;0.447392;0.612753
19;wait;10;2.65963e-05;1.4137e-05;5.1307e-05
19;boundary;10;0.0637682;0.0522517;0.0668768
19;calc iter;10;0.865865;0.577628;0.958528
19;calc total;1;9.5962;9.5962;9.5962
19;total;1;22.6265;22.6265;22.6265
SCAFES
REMARK: No time step width tau was specified.
 Set tau=1.0 and proceeded. 

Energy start: 2500
Energy end  : 2259.9
# unit_id;function_name;num_calls;avg_runtime;min_runtime;max_runtime
4;compErr;1;1.989e-06;1.989e-06;1.989e-06
4;init;1;4.14435;4.14435;4.14435
4;update;1;121.78;121.78;121.78
4;sync;1;34.0114;34.0114;34.0114
4;evalKnownDf;1;0;0;0
4;write;1;3.3899e-05;3.3899e-05;3.3899e-05
4;trace;1;0;0;0
5;compErr;1;2.327e-06;2.327e-06;2.327e-06
5;init;1;4.15932;4.15932;4.15932
5;update;1;121.711;121.711;121.711
5;sync;1;30.9018;30.9018;30.9018
5;evalKnownDf;1;0;0;0
5;write;1;2.7706e-05;2.7706e-05;2.7706e-05
5;trace;1;0;0;0
5;calc_total;1;152.613;152.613;152.613
6;compErr;1;2.421e-06;2.421e-06;2.421e-06
6;init;1;4.1423;4.1423;4.1423
6;update;1;154.097;154.097;154.097
6;sync;1;1.73742;1.73742;1.73742
6;evalKnownDf;1;0;0;0
6;write;1;2.4789e-05;2.4789e-05;2.4789e-05
6;trace;1;0;0;0
6;calc_total;1;155.834;155.834;155.834
7;compErr;1;3.885e-06;3.885e-06;3.885e-06
7;init;1;4.1451;4.1451;4.1451
7;update;1;121.657;121.657;121.657
7;sync;1;34.0815;34.0815;34.0815
7;evalKnownDf;1;0;0;0
7;write;1;2.3393e-05;2.3393e-05;2.3393e-05
7;trace;1;0;0;0
7;calc_total;1;155.739;155.739;155.739
8;compErr;1;1.933e-06;1.933e-06;1.933e-06
8;init;1;4.1439;4.1439;4.1439
8;update;1;121.866;121.866;121.866
8;sync;1;30.6082;30.6082;30.6082
8;evalKnownDf;1;0;0;0
8;write;1;2.6901e-05;2.6901e-05;2.6901e-05
8;trace;1;0;0;0
8;calc_total;1;152.474;152.474;152.474
9;compErr;1;2.49e-06;2.49e-06;2.49e-06
9;init;1;4.14377;4.14377;4.14377
9;update;1;121.159;121.159;121.159
9;sync;1;28.2899;28.2899;28.2899
9;evalKnownDf;1;0;0;0
9;write;1;3.4612e-05;3.4612e-05;3.4612e-05
9;trace;1;0;0;0
9;calc_total;1;149.449;149.449;149.449
10;compErr;1;2.544e-06;2.544e-06;2.544e-06
10;init;1;4.18108;4.18108;4.18108
10;update;1;121.717;121.717;121.717
10;sync;1;33.9443;33.9443;33.9443
10;evalKnownDf;1;0;0;0
10;write;1;2.4392e-05;2.4392e-05;2.4392e-05
10;trace;1;0;0;0
10;calc_total;1;155.661;155.661;155.661
11;compErr;1;2.418e-06;2.418e-06;2.418e-06
11;init;1;4.13972;4.13972;4.13972
11;update;1;123.769;123.769;123.769
11;sync;1;28.6934;28.6934;28.6934
11;evalKnownDf;1;0;0;0
11;write;1;3.1739e-05;3.1739e-05;3.1739e-05
11;trace;1;0;0;0
11;calc_total;1;152.463;152.463;152.463
12;compErr;1;4.209e-06;4.209e-06;4.209e-06
12;init;1;3.68089;3.68089;3.68089
12;update;1;119.983;119.983;119.983
12;sync;1;30.6147;30.6147;30.6147
12;evalKnownDf;1;0;0;0
12;write;1;3.7458e-05;3.7458e-05;3.7458e-05
12;trace;1;0;0;0
12;calc_total;1;150.597;150.597;150.597
13;compErr;1;4.124e-06;4.124e-06;4.124e-06
13;init;1;3.68022;3.68022;3.68022
13;update;1;121.665;121.665;121.665
13;sync;1;25.766;25.766;25.766
13;evalKnownDf;1;0;0;0
13;write;1;3.9493e-05;3.9493e-05;3.9493e-05
13;trace;1;0;0;0
13;calc_total;1;147.431;147.431;147.431
14;compErr;1;2.401e-06;2.401e-06;2.401e-06
14;init;1;3.64049;3.64049;3.64049
14;update;1;119.6;119.6;119.6
14;sync;1;34.2384;34.2384;34.2384
14;evalKnownDf;1;0;0;0
14;write;1;3.7349e-05;3.7349e-05;3.7349e-05
14;trace;1;0;0;0
14;calc_total;1;153.838;153.838;153.838
15;compErr;1;3.209e-06;3.209e-06;3.209e-06
15;init;1;3.63554;3.63554;3.63554
15;update;1;119.545;119.545;119.545
15;sync;1;31.2837;31.2837;31.2837
15;evalKnownDf;1;0;0;0
15;write;1;3.5003e-05;3.5003e-05;3.5003e-05
15;trace;1;0;0;0
15;calc_total;1;150.829;150.829;150.829
1;compErr;1;2.908e-06;2.908e-06;2.908e-06
1;init;1;4.17328;4.17328;4.17328
1;update;1;122.114;122.114;122.114
1;sync;1;27.1937;27.1937;27.1937
1;evalKnownDf;1;0;0;0
1;write;1;3.5e-05;3.5e-05;3.5e-05
1;trace;1;0;0;0
1;calc_total;1;149.307;149.307;149.307
2;compErr;1;2.58e-06;2.58e-06;2.58e-06
2;init;1;4.2266;4.2266;4.2266
2;update;1;122.763;122.763;122.763
2;sync;1;32.7612;32.7612;32.7612
2;evalKnownDf;1;0;0;0
2;write;1;3.7844e-05;3.7844e-05;3.7844e-05
2;trace;1;0;0;0
2;calc_total;1;155.525;155.525;155.525
3;compErr;1;2.66e-06;2.66e-06;2.66e-06
3;init;1;4.18467;4.18467;4.18467
3;update;1;124.187;124.187;124.187
3;sync;1;28.1925;28.1925;28.1925
3;evalKnownDf;1;0;0;0
3;write;1;2.2927e-05;2.2927e-05;2.2927e-05
3;trace;1;0;0;0
3;calc_total;1;152.379;152.379;152.379
4;calc_total;1;155.791;155.791;155.791
17;compErr;1;3.72e-06;3.72e-06;3.72e-06
17;init;1;3.68708;3.68708;3.68708
17;update;1;119.345;119.345;119.345
17;sync;1;24.7937;24.7937;24.7937
17;evalKnownDf;1;0;0;0
17;write;1;3.7576e-05;3.7576e-05;3.7576e-05
17;trace;1;0;0;0
17;calc_total;1;144.139;144.139;144.139
18;compErr;1;2.814e-06;2.814e-06;2.814e-06
18;init;1;3.69844;3.69844;3.69844
18;update;1;119.272;119.272;119.272
18;sync;1;30.9896;30.9896;30.9896
18;evalKnownDf;1;0;0;0
18;write;1;3.627e-05;3.627e-05;3.627e-05
18;trace;1;0;0;0
18;calc_total;1;150.262;150.262;150.262
19;compErr;1;2.327e-06;2.327e-06;2.327e-06
19;init;1;3.67808;3.67808;3.67808
19;update;1;119.361;119.361;119.361
19;sync;1;27.8341;27.8341;27.8341
19;evalKnownDf;1;0;0;0
19;write;1;3.5255e-05;3.5255e-05;3.5255e-05
19;trace;1;0;0;0
19;calc_total;1;147.196;147.196;147.196
0;compErr;1;3.036e-06;3.036e-06;3.036e-06
0;init;1;4.17155;4.17155;4.17155
0;update;1;122.745;122.745;122.745
0;sync;1;29.6373;29.6373;29.6373
0;evalKnownDf;1;0;0;0
0;write;1;3.3439e-05;3.3439e-05;3.3439e-05
0;trace;1;0;0;0
0;calc_total;1;152.383;152.383;152.383
0;total;1;179.904;179.904;179.904
0;total;1;179.904;179.904;179.904
0;total;1;179.904;179.904;179.904
0;total;1;179.904;179.904;179.904
0;total;1;179.904;179.904;179.904
0;total;1;179.904;179.904;179.904
0;total;1;179.904;179.904;179.904
0;total;1;179.904;179.904;179.904
0;total;1;179.904;179.904;179.904
0;total;1;179.904;179.904;179.904
0;total;1;179.904;179.904;179.904
0;total;1;179.904;179.904;179.904
0;total;1;179.904;179.904;179.904
0;total;1;179.904;179.904;179.904
0;total;1;179.904;179.904;179.904
0;total;1;179.904;179.904;179.904
16;compErr;1;2.138e-06;2.138e-06;2.138e-06
16;init;1;3.67394;3.67394;3.67394
16;update;1;119.29;119.29;119.29
16;sync;1;27.7617;27.7617;27.7617
16;evalKnownDf;1;0;0;0
16;write;1;3.3246e-05;3.3246e-05;3.3246e-05
16;trace;1;0;0;0
16;calc_total;1;147.051;147.051;147.051
0;total;1;179.904;179.904;179.904
0;total;1;179.904;179.904;179.904
0;total;1;179.904;179.904;179.904
0;total;1;179.904;179.904;179.904
SCAFES
REMARK: No time step width tau was specified.
 Set tau=1.0 and proceeded. 

Energy start: 2500
Energy end  : 2259.9
# unit_id;function_name;num_calls;avg_runtime;min_runtime;max_runtime
2;compErr;1;2.707e-06;2.707e-06;2.707e-06
2;init;1;4.1906;4.1906;4.1906
2;update;1;125.416;125.416;125.416
2;sync;1;1.25733;1.25733;1.25733
2;evalKnownDf;1;0;0;0
3;compErr;1;1.373e-06;1.373e-06;1.373e-06
3;init;1;4.19898;4.19898;4.19898
3;update;1;124.833;124.833;124.833
3;sync;1;1.75942;1.75942;1.75942
3;evalKnownDf;1;0;0;0
3;write;1;2.9045e-05;2.9045e-05;2.9045e-05
3;trace;1;0;0;0
4;compErr;1;1.502e-06;1.502e-06;1.502e-06
4;init;1;4.16787;4.16787;4.16787
4;update;1;125.159;125.159;125.159
4;sync;1;1.68913;1.68913;1.68913
4;evalKnownDf;1;0;0;0
4;write;1;3.0267e-05;3.0267e-05;3.0267e-05
4;trace;1;0;0;0
4;calc_total;1;126.849;126.849;126.849
5;compErr;1;3.628e-06;3.628e-06;3.628e-06
5;init;1;4.14584;4.14584;4.14584
5;update;1;125.047;125.047;125.047
5;sync;1;1.79866;1.79866;1.79866
5;evalKnownDf;1;0;0;0
5;write;1;2.939e-05;2.939e-05;2.939e-05
5;trace;1;0;0;0
5;calc_total;1;126.845;126.845;126.845
6;compErr;1;2.544e-06;2.544e-06;2.544e-06
6;init;1;4.15337;4.15337;4.15337
6;update;1;125.107;125.107;125.107
6;sync;1;1.87222;1.87222;1.87222
6;evalKnownDf;1;0;0;0
6;write;1;3.4844e-05;3.4844e-05;3.4844e-05
6;trace;1;0;0;0
6;calc_total;1;126.979;126.979;126.979
7;compErr;1;4.6e-06;4.6e-06;4.6e-06
7;init;1;4.14802;4.14802;4.14802
7;update;1;124.25;124.25;124.25
7;sync;1;2.67229;2.67229;2.67229
7;evalKnownDf;1;0;0;0
7;write;1;3.5243e-05;3.5243e-05;3.5243e-05
7;trace;1;0;0;0
7;calc_total;1;126.922;126.922;126.922
8;compErr;1;2.499e-06;2.499e-06;2.499e-06
8;init;1;4.17126;4.17126;4.17126
8;update;1;124.531;124.531;124.531
8;sync;1;2.30022;2.30022;2.30022
8;evalKnownDf;1;0;0;0
8;write;1;2.5144e-05;2.5144e-05;2.5144e-05
8;trace;1;0;0;0
8;calc_total;1;126.832;126.832;126.832
9;compErr;1;2.04e-06;2.04e-06;2.04e-06
9;init;1;4.16785;4.16785;4.16785
9;update;1;124.511;124.511;124.511
9;sync;1;2.15293;2.15293;2.15293
9;evalKnownDf;1;0;0;0
9;write;1;3.6389e-05;3.6389e-05;3.6389e-05
9;trace;1;0;0;0
9;calc_total;1;126.664;126.664;126.664
10;compErr;1;2.2e-06;2.2e-06;2.2e-06
10;init;1;4.16888;4.16888;4.16888
10;update;1;125.223;125.223;125.223
10;sync;1;1.59634;1.59634;1.59634
10;evalKnownDf;1;0;0;0
10;write;1;3.0779e-05;3.0779e-05;3.0779e-05
10;trace;1;0;0;0
10;calc_total;1;126.82;126.82;126.82
11;compErr;1;3.082e-06;3.082e-06;3.082e-06
11;init;1;4.15185;4.15185;4.15185
11;update;1;124.41;124.41;124.41
11;sync;1;2.45263;2.45263;2.45263
11;evalKnownDf;1;0;0;0
11;write;1;2.9069e-05;2.9069e-05;2.9069e-05
11;trace;1;0;0;0
11;calc_total;1;126.863;126.863;126.863
13;compErr;1;2.326e-06;2.326e-06;2.326e-06
13;init;1;3.64457;3.64457;3.64457
13;update;1;120.257;120.257;120.257
13;sync;1;7.91404;7.91404;7.91404
13;evalKnownDf;1;0;0;0
13;write;1;3.888e-05;3.888e-05;3.888e-05
13;trace;1;0;0;0
13;calc_total;1;128.171;128.171;128.171
14;compErr;1;2.358e-06;2.358e-06;2.358e-06
14;init;1;3.64537;3.64537;3.64537
14;update;1;121.205;121.205;121.205
14;sync;1;7.02924;7.02924;7.02924
14;evalKnownDf;1;0;0;0
14;write;1;3.6053e-05;3.6053e-05;3.6053e-05
14;trace;1;0;0;0
14;calc_total;1;128.234;128.234;128.234
18;compErr;1;3.457e-06;3.457e-06;3.457e-06
18;init;1;3.67175;3.67175;3.67175
18;update;1;119.194;119.194;119.194
18;sync;1;8.5102;8.5102;8.5102
18;evalKnownDf;1;0;0;0
18;write;1;3.4386e-05;3.4386e-05;3.4386e-05
18;trace;1;0;0;0
18;calc_total;1;127.704;127.704;127.704
19;compErr;1;3.664e-06;3.664e-06;3.664e-06
19;init;1;3.69103;3.69103;3.69103
19;update;1;119.241;119.241;119.241
19;sync;1;8.16978;8.16978;8.16978
19;evalKnownDf;1;0;0;0
19;write;1;3.6388e-05;3.6388e-05;3.6388e-05
19;trace;1;0;0;0
19;calc_total;1;127.411;127.411;127.411
1;compErr;1;3.484e-06;3.484e-06;3.484e-06
1;init;1;4.19025;4.19025;4.19025
1;update;1;125.056;125.056;125.056
1;sync;1;1.47689;1.47689;1.47689
1;evalKnownDf;1;0;0;0
1;write;1;3.2824e-05;3.2824e-05;3.2824e-05
1;trace;1;0;0;0
1;calc_total;1;126.533;126.533;126.533
2;write;1;4.1573e-05;4.1573e-05;4.1573e-05
2;trace;1;0;0;0
2;calc_total;1;126.674;126.674;126.674
3;calc_total;1;126.592;126.592;126.592
12;compErr;1;3.045e-06;3.045e-06;3.045e-06
12;init;1;3.64864;3.64864;3.64864
12;update;1;120.352;120.352;120.352
12;sync;1;7.80418;7.80418;7.80418
12;evalKnownDf;1;0;0;0
12;write;1;4.1671e-05;4.1671e-05;4.1671e-05
12;trace;1;0;0;0
12;calc_total;1;128.156;128.156;128.156
15;compErr;1;3.532e-06;3.532e-06;3.532e-06
15;init;1;3.64632;3.64632;3.64632
15;update;1;119.591;119.591;119.591
15;sync;1;8.56469;8.56469;8.56469
15;evalKnownDf;1;0;0;0
15;write;1;3.7947e-05;3.7947e-05;3.7947e-05
15;trace;1;0;0;0
15;calc_total;1;128.156;128.156;128.156
17;compErr;1;3.703e-06;3.703e-06;3.703e-06
17;init;1;3.66985;3.66985;3.66985
17;update;1;119.307;119.307;119.307
17;sync;1;8.20443;8.20443;8.20443
17;evalKnownDf;1;0;0;0
17;write;1;3.4042e-05;3.4042e-05;3.4042e-05
17;trace;1;0;0;0
17;calc_total;1;127.512;127.512;127.512
0;compErr;1;2.775e-06;2.775e-06;2.775e-06
0;init;1;4.19199;4.19199;4.19199
0;update;1;124.315;124.315;124.315
0;sync;1;2.22631;2.22631;2.22631
0;evalKnownDf;1;0;0;0
0;write;1;3.1323e-05;3.1323e-05;3.1323e-05
0;trace;1;0;0;0
0;calc_total;1;126.541;126.541;126.541
0;total;1;150.802;150.802;150.802
0;total;1;150.802;150.802;150.802
0;total;1;150.802;150.802;150.802
0;total;1;150.802;150.802;150.802
0;total;1;150.802;150.802;150.802
0;total;1;150.802;150.802;150.802
0;total;1;150.802;150.802;150.802
0;total;1;150.802;150.802;150.802
0;total;1;150.802;150.802;150.802
0;total;1;150.802;150.802;150.802
0;total;1;150.802;150.802;150.802
0;total;1;150.802;150.802;150.802
0;total;1;150.802;150.802;150.802
0;total;1;150.802;150.802;150.802
0;total;1;150.802;150.802;150.802
0;total;1;150.802;150.802;150.802
16;compErr;1;2.761e-06;2.761e-06;2.761e-06
16;init;1;3.70727;3.70727;3.70727
16;update;1;119.931;119.931;119.931
16;sync;1;7.59371;7.59371;7.59371
16;evalKnownDf;1;0;0;0
16;write;1;3.7723e-05;3.7723e-05;3.7723e-05
16;trace;1;0;0;0
16;calc_total;1;127.525;127.525;127.525
0;total;1;150.802;150.802;150.802
0;total;1;150.802;150.802;150.802
0;total;1;150.802;150.802;150.802
0;total;1;150.802;150.802;150.802
SCAFES
REMARK: No time step width tau was specified.
 Set tau=1.0 and proceeded. 

Energy start: 2500
Energy end  : 2259.9
# unit_id;function_name;num_calls;avg_runtime;min_runtime;max_runtime
0;compErr;1;1.601e-06;1.601e-06;1.601e-06
0;init;1;4.16726;4.16726;4.16726
0;update;1;124.384;124.384;124.384
0;sync;1;2.21542;2.21542;2.21542
0;evalKnownDf;1;0;0;0
0;write;1;2.7728e-05;2.7728e-05;2.7728e-05
0;trace;1;0;0;0
0;calc_total;1;126.599;126.599;126.599
4;compErr;1;2.678e-06;2.678e-06;2.678e-06
4;init;1;4.13561;4.13561;4.13561
4;update;1;124.757;124.757;124.757
4;sync;1;2.13063;2.13063;2.13063
4;evalKnownDf;1;0;0;0
4;write;1;2.2187e-05;2.2187e-05;2.2187e-05
4;trace;1;0;0;0
4;calc_total;1;126.888;126.888;126.888
5;compErr;1;1.664e-06;1.664e-06;1.664e-06
5;init;1;4.12559;4.12559;4.12559
5;update;1;124.733;124.733;124.733
5;sync;1;2.25812;2.25812;2.25812
5;evalKnownDf;1;0;0;0
5;write;1;3.527e-05;3.527e-05;3.527e-05
5;trace;1;0;0;0
5;calc_total;1;126.992;126.992;126.992
7;compErr;1;3.629e-06;3.629e-06;3.629e-06
7;init;1;4.12874;4.12874;4.12874
7;update;1;123.769;123.769;123.769
7;sync;1;3.36463;3.36463;3.36463
7;evalKnownDf;1;0;0;0
7;write;1;3.3769e-05;3.3769e-05;3.3769e-05
7;trace;1;0;0;0
7;calc_total;1;127.134;127.134;127.134
8;compErr;1;2.453e-06;2.453e-06;2.453e-06
8;init;1;4.19664;4.19664;4.19664
8;update;1;124.547;124.547;124.547
8;sync;1;2.32819;2.32819;2.32819
8;evalKnownDf;1;0;0;0
8;write;1;2.3416e-05;2.3416e-05;2.3416e-05
8;trace;1;0;0;0
8;calc_total;1;126.875;126.875;126.875
10;compErr;1;2.971e-06;2.971e-06;2.971e-06
10;init;1;4.148;4.148;4.148
10;update;1;124.556;124.556;124.556
10;sync;1;2.40735;2.40735;2.40735
10;evalKnownDf;1;0;0;0
10;write;1;2.6176e-05;2.6176e-05;2.6176e-05
10;trace;1;0;0;0
10;calc_total;1;126.964;126.964;126.964
13;compErr;1;3.179e-06;3.179e-06;3.179e-06
13;init;1;3.6396;3.6396;3.6396
13;update;1;120.286;120.286;120.286
13;sync;1;7.93014;7.93014;7.93014
13;evalKnownDf;1;0;0;0
13;write;1;3.2128e-05;3.2128e-05;3.2128e-05
13;trace;1;0;0;0
13;calc_total;1;128.216;128.216;128.216
14;compErr;1;2.432e-06;2.432e-06;2.432e-06
14;init;1;3.6597;3.6597;3.6597
14;update;1;120.063;120.063;120.063
14;sync;1;8.20379;8.20379;8.20379
14;evalKnownDf;1;0;0;0
14;write;1;2.9273e-05;2.9273e-05;2.9273e-05
14;trace;1;0;0;0
14;calc_total;1;128.267;128.267;128.267
1;compErr;1;4.309e-06;4.309e-06;4.309e-06
1;init;1;4.17511;4.17511;4.17511
1;update;1;124.204;124.204;124.204
1;sync;1;2.37525;2.37525;2.37525
1;evalKnownDf;1;0;0;0
1;write;1;3.4741e-05;3.4741e-05;3.4741e-05
1;trace;1;0;0;0
1;calc_total;1;126.579;126.579;126.579
2;compErr;1;2.271e-06;2.271e-06;2.271e-06
2;init;1;4.18235;4.18235;4.18235
2;update;1;124.023;124.023;124.023
2;sync;1;2.64706;2.64706;2.64706
2;evalKnownDf;1;0;0;0
2;write;1;3.9811e-05;3.9811e-05;3.9811e-05
2;trace;1;0;0;0
2;calc_total;1;126.67;126.67;126.67
3;compErr;1;1.504e-06;1.504e-06;1.504e-06
3;init;1;4.16919;4.16919;4.16919
3;update;1;124.809;124.809;124.809
3;sync;1;1.84645;1.84645;1.84645
3;evalKnownDf;1;0;0;0
3;write;1;3.7291e-05;3.7291e-05;3.7291e-05
3;trace;1;0;0;0
3;calc_total;1;126.656;126.656;126.656
6;compErr;1;1.611e-06;1.611e-06;1.611e-06
6;init;1;4.14236;4.14236;4.14236
6;update;1;124.785;124.785;124.785
6;sync;1;2.18095;2.18095;2.18095
6;evalKnownDf;1;0;0;0
6;write;1;3.6045e-05;3.6045e-05;3.6045e-05
6;trace;1;0;0;0
6;calc_total;1;126.966;126.966;126.966
9;compErr;1;1.981e-06;1.981e-06;1.981e-06
9;init;1;4.14773;4.14773;4.14773
9;update;1;123.856;123.856;123.856
9;sync;1;3.11607;3.11607;3.11607
9;evalKnownDf;1;0;0;0
9;write;1;2.7052e-05;2.7052e-05;2.7052e-05
9;trace;1;0;0;0
9;calc_total;1;126.972;126.972;126.972
11;compErr;1;2.692e-06;2.692e-06;2.692e-06
11;init;1;4.13654;4.13654;4.13654
11;update;1;125.392;125.392;125.392
11;sync;1;1.62611;1.62611;1.62611
11;evalKnownDf;1;0;0;0
11;write;1;2.6114e-05;2.6114e-05;2.6114e-05
11;trace;1;0;0;0
11;calc_total;1;127.018;127.018;127.018
12;compErr;1;3.246e-06;3.246e-06;3.246e-06
12;init;1;3.68557;3.68557;3.68557
12;update;1;120.142;120.142;120.142
12;sync;1;8.03455;8.03455;8.03455
12;evalKnownDf;1;0;0;0
12;write;1;3.4594e-05;3.4594e-05;3.4594e-05
12;trace;1;0;0;0
12;calc_total;1;128.176;128.176;128.176
16;compErr;1;4.016e-06;4.016e-06;4.016e-06
16;init;1;3.6838;3.6838;3.6838
16;update;1;119.861;119.861;119.861
16;sync;1;7.67885;7.67885;7.67885
16;evalKnownDf;1;0;0;0
16;write;1;3.3888e-05;3.3888e-05;3.3888e-05
16;trace;1;0;0;0
16;calc_total;1;127.54;127.54;127.54
17;compErr;1;3.021e-06;3.021e-06;3.021e-06
17;init;1;3.68354;3.68354;3.68354
17;update;1;119.926;119.926;119.926
17;sync;1;7.65284;7.65284;7.65284
17;evalKnownDf;1;0;0;0
17;write;1;3.2342e-05;3.2342e-05;3.2342e-05
17;trace;1;0;0;0
17;calc_total;1;127.579;127.579;127.579
18;compErr;1;3.178e-06;3.178e-06;3.178e-06
18;init;1;3.68623;3.68623;3.68623
18;update;1;119.924;119.924;119.924
18;sync;1;7.70298;7.70298;7.70298
18;evalKnownDf;1;0;0;0
18;write;1;3.6064e-05;3.6064e-05;3.6064e-05
18;trace;1;0;0;0
18;calc_total;1;127.627;127.627;127.627
19;compErr;1;3.511e-06;3.511e-06;3.511e-06
19;init;1;3.68285;3.68285;3.68285
19;update;1;119.925;119.925;119.925
19;sync;1;7.75118;7.75118;7.75118
19;evalKnownDf;1;0;0;0
19;write;1;3.9144e-05;3.9144e-05;3.9144e-05
19;trace;1;0;0;0
19;calc_total;1;127.676;127.676;127.676
15;compErr;1;2.093e-06;2.093e-06;2.093e-06
15;init;1;3.63288;3.63288;3.63288
15;update;1;119.707;119.707;119.707
15;sync;1;8.68684;8.68684;8.68684
15;evalKnownDf;1;0;0;0
15;write;1;3.8593e-05;3.8593e-05;3.8593e-05
15;trace;1;0;0;0
15;calc_total;1;128.394;128.394;128.394
0;total;1;151.187;151.187;151.187
0;total;1;151.187;151.187;151.187
0;total;1;151.187;151.187;151.187
0;total;1;151.187;151.187;151.187
0;total;1;151.187;151.187;151.187
0;total;1;151.187;151.187;151.187
0;total;1;151.187;151.187;151.187
0;total;1;151.187;151.187;151.187
0;total;1;151.187;151.187;151.187
0;total;1;151.187;151.187;151.187
0;total;1;151.187;151.187;151.187
0;total;1;151.187;151.187;151.187
0;total;1;151.187;151.187;151.187
0;total;1;151.187;151.187;151.187
0;total;1;151.187;151.187;151.187
0;total;1;151.187;151.187;151.187
0;total;1;151.187;151.187;151.187
0;total;1;151.187;151.187;151.187
0;total;1;151.187;151.187;151.187
0;total;1;151.187;151.187;151.187
