# Supplementary material for: A Halo abstraction for distributed n-dimensional structured grids within the C++ PGAS library DASH
Source: PeerJ Comput Sci. 2023 Feb 3;9:e1203. doi: 10.7717/peerj-cs.1203 (PMC10280232; doi:10.7717/peerj-cs.1203)
Supplement: Supplemental Information 4 [file peerj-cs-09-1203-s004.gz › raw_dash_scafes/res_3d_sc/strong/plain/heat3d_n1_c4_1300_28659148.out]

DASH
InitEnergy=500.00000
EndEnergy=421.51021
DiffEnergy=-78.48979
Matrixspec: 1300 x 1300 x 1300
Iterations: 10
# unit_id;function_name;num_calls;avg_runtime;min_runtime;max_runtime
0;initialize;1;1.61865;1.61865;1.61865
0;async;10;0.07708;0.00340;0.09986
0;inner;10;2.46049;2.25712;2.66293
0;wait;10;0.00002;0.00002;0.00005
0;boundary;10;0.17067;0.16862;0.17224
0;calc iter;10;2.70827;2.42981;2.93399
0;calc total;1;27.15067;27.15067;27.15067
0;total;1;73.61763;73.61763;73.61763
1;initialize;1;1.61807;1.61807;1.61807
1;async;10;0.00271818;0.00226014;0.00351857
1;inner;10;2.54287;2.3519;2.7331
1;wait;10;2.29899e-05;1.5766e-05;4.7455e-05
1;boundary;10;0.169455;0.168638;0.170266
1;calc iter;10;2.71507;2.52292;2.90617
1;calc total;1;27.1507;27.1507;27.1507
1;total;1;73.6171;73.6171;73.6171
2;initialize;1;1.61872;1.61872;1.61872
2;async;10;0.0677596;0.00371143;0.103609
2;inner;10;2.45322;2.26034;2.64372
2;wait;10;2.36509e-05;1.4564e-05;5.5423e-05
2;boundary;10;0.177421;0.169224;0.182301
2;calc iter;10;2.69842;2.43333;2.89141
2;calc total;1;27.1507;27.1507;27.1507
2;total;1;73.6177;73.6177;73.6177
3;initialize;1;1.61872;1.61872;1.61872
3;async;10;0.0713857;0.00359814;0.0897658
3;inner;10;2.46609;2.2642;2.66672
3;wait;10;2.11868e-05;1.4079e-05;4.3958e-05
3;boundary;10;0.170962;0.169265;0.172356
3;calc iter;10;2.70846;2.43711;2.92853
3;calc total;1;27.1507;27.1507;27.1507
3;total;1;73.6177;73.6177;73.6177
DASH
InitEnergy=500.00000
EndEnergy=421.51021
DiffEnergy=-78.48979
Matrixspec: 1300 x 1300 x 1300
Iterations: 10
# unit_id;function_name;num_calls;avg_runtime;min_runtime;max_runtime
0;initialize;1;1.23633;1.23633;1.23633
0;async;10;0.00270;0.00225;0.00352
0;inner;10;2.52934;2.33040;2.72820
0;wait;10;0.00002;0.00001;0.00006
0;boundary;10;0.16956;0.16848;0.17084
0;calc iter;10;2.70162;2.50120;2.90246
0;calc total;1;27.01624;27.01624;27.01624
0;total;1;73.04603;73.04603;73.04603
1;initialize;1;1.23632;1.23632;1.23632
1;async;10;0.0595544;0.00362494;0.0731248
1;inner;10;2.46647;2.25971;2.67215
1;wait;10;2.40684e-05;1.5158e-05;4.503e-05
1;boundary;10;0.170088;0.168669;0.171389
1;calc iter;10;2.69614;2.43841;2.91605
1;calc total;1;27.0162;27.0162;27.0162
1;total;1;73.046;73.046;73.046
2;initialize;1;1.23633;1.23633;1.23633
2;async;10;0.0660688;0.00370625;0.0800547
2;inner;10;2.45855;2.25215;2.66493
2;wait;10;2.22095e-05;1.4605e-05;4.5235e-05
2;boundary;10;0.170565;0.168416;0.172245
2;calc iter;10;2.69521;2.42698;2.916
2;calc total;1;27.0162;27.0162;27.0162
2;total;1;73.046;73.046;73.046
3;initialize;1;1.23633;1.23633;1.23633
3;async;10;0.054781;0.00256204;0.0823648
3;inner;10;2.4579;2.26058;2.65538
3;wait;10;2.24474e-05;1.4625e-05;4.5461e-05
3;boundary;10;0.175237;0.169129;0.181433
3;calc iter;10;2.68794;2.43681;2.88903
3;calc total;1;27.0162;27.0162;27.0162
3;total;1;73.046;73.046;73.046
DASH
InitEnergy=500.00000
EndEnergy=421.51021
DiffEnergy=-78.48979
Matrixspec: 1300 x 1300 x 1300
Iterations: 10
# unit_id;function_name;num_calls;avg_runtime;min_runtime;max_runtime
0;initialize;1;1.25101;1.25101;1.25101
0;async;10;0.02279;0.00350;0.03218
0;inner;10;2.48172;2.26734;2.69571
0;wait;10;0.00002;0.00001;0.00005
0;boundary;10;0.16919;0.16667;0.17143
0;calc iter;10;2.67373;2.44095;2.89628
0;calc total;1;26.75826;26.75826;26.75826
0;total;1;72.77606;72.77606;72.77606
1;initialize;1;1.25101;1.25101;1.25101
1;async;10;0.0204977;0.00302907;0.0442261
1;inner;10;2.48201;2.27494;2.68979
1;wait;10;2.56381e-05;1.4171e-05;5.1389e-05
1;boundary;10;0.169199;0.166335;0.171732
1;calc iter;10;2.67173;2.44956;2.87409
1;calc total;1;26.7583;26.7583;26.7583
1;total;1;72.7761;72.7761;72.7761
2;initialize;1;1.25101;1.25101;1.25101
2;async;10;0.00198944;0.00162746;0.00370976
2;inner;10;2.50314;2.2877;2.71669
2;wait;10;2.35129e-05;1.4685e-05;4.7482e-05
2;boundary;10;0.170673;0.169146;0.172222
2;calc iter;10;2.67582;2.45853;2.89075
2;calc total;1;26.7583;26.7583;26.7583
2;total;1;72.776;72.776;72.776
3;initialize;1;1.25101;1.25101;1.25101
3;async;10;0.01334;0.00381886;0.0245377
3;inner;10;2.49158;2.27522;2.70877
3;wait;10;2.39986e-05;1.5244e-05;5.5377e-05
3;boundary;10;0.16998;0.168138;0.171643
3;calc iter;10;2.67493;2.44859;2.90152
3;calc total;1;26.7583;26.7583;26.7583
3;total;1;72.7761;72.7761;72.7761
SCAFES
REMARK: No time step width tau was specified.
 Set tau=1.0 and proceeded. 

Energy start: 500
Energy end  : 421.51
# unit_id;function_name;num_calls;avg_runtime;min_runtime;max_runtime
0;compErr;1;2.589e-06;2.589e-06;2.589e-06
0;init;1;19.2746;19.2746;19.2746
0;update;1;604.769;604.769;604.769
0;sync;1;6.83611;6.83611;6.83611
0;evalKnownDf;1;0;0;0
0;write;1;3.2489e-05;3.2489e-05;3.2489e-05
0;trace;1;0;0;0
0;calc_total;1;611.605;611.605;611.605
0;total;1;728.804;728.804;728.804
1;compErr;1;1.206e-06;1.206e-06;1.206e-06
1;init;1;19.1182;19.1182;19.1182
1;update;1;609.72;609.72;609.72
1;sync;1;2.04752;2.04752;2.04752
1;evalKnownDf;1;0;0;0
1;write;1;2.3185e-05;2.3185e-05;2.3185e-05
1;trace;1;0;0;0
1;calc_total;1;611.768;611.768;611.768
0;total;1;728.804;728.804;728.804
2;compErr;1;1.814e-06;1.814e-06;1.814e-06
2;init;1;19.061;19.061;19.061
2;update;1;608.419;608.419;608.419
2;sync;1;3.46189;3.46189;3.46189
2;evalKnownDf;1;0;0;0
2;write;1;3.6253e-05;3.6253e-05;3.6253e-05
2;trace;1;0;0;0
2;calc_total;1;611.881;611.881;611.881
0;total;1;728.804;728.804;728.804
3;compErr;1;1.433e-06;1.433e-06;1.433e-06
3;init;1;19.1186;19.1186;19.1186
3;update;1;609.604;609.604;609.604
3;sync;1;2.01322;2.01322;2.01322
3;evalKnownDf;1;0;0;0
3;write;1;2.4563e-05;2.4563e-05;2.4563e-05
3;trace;1;0;0;0
3;calc_total;1;611.618;611.618;611.618
0;total;1;728.804;728.804;728.804
SCAFES
REMARK: No time step width tau was specified.
 Set tau=1.0 and proceeded. 

Energy start: 500
Energy end  : 421.51
# unit_id;function_name;num_calls;avg_runtime;min_runtime;max_runtime
0;compErr;1;1.113e-06;1.113e-06;1.113e-06
0;init;1;19.2755;19.2755;19.2755
0;update;1;611.915;611.915;611.915
0;sync;1;1.87328;1.87328;1.87328
0;evalKnownDf;1;0;0;0
0;write;1;2.384e-05;2.384e-05;2.384e-05
0;trace;1;0;0;0
0;calc_total;1;613.788;613.788;613.788
0;total;1;730.796;730.796;730.796
1;compErr;1;1.848e-06;1.848e-06;1.848e-06
1;init;1;19.1043;19.1043;19.1043
1;update;1;609.186;609.186;609.186
1;sync;1;4.78595;4.78595;4.78595
1;evalKnownDf;1;0;0;0
1;write;1;2.8709e-05;2.8709e-05;2.8709e-05
1;trace;1;0;0;0
1;calc_total;1;613.972;613.972;613.972
0;total;1;730.796;730.796;730.796
2;compErr;1;1.4e-06;1.4e-06;1.4e-06
2;init;1;19.262;19.262;19.262
2;update;1;603.799;603.799;603.799
2;sync;1;10.2044;10.2044;10.2044
2;evalKnownDf;1;0;0;0
2;write;1;2.2959e-05;2.2959e-05;2.2959e-05
2;trace;1;0;0;0
2;calc_total;1;614.003;614.003;614.003
0;total;1;730.796;730.796;730.796
3;compErr;1;2.008e-06;2.008e-06;2.008e-06
3;init;1;19.0988;19.0988;19.0988
3;update;1;608.51;608.51;608.51
3;sync;1;5.11091;5.11091;5.11091
3;evalKnownDf;1;0;0;0
3;write;1;3.2205e-05;3.2205e-05;3.2205e-05
3;trace;1;0;0;0
3;calc_total;1;613.621;613.621;613.621
0;total;1;730.796;730.796;730.796
SCAFES
REMARK: No time step width tau was specified.
 Set tau=1.0 and proceeded. 

Energy start: 500
Energy end  : 421.51
# unit_id;function_name;num_calls;avg_runtime;min_runtime;max_runtime
0;compErr;1;2.05e-06;2.05e-06;2.05e-06
0;init;1;19.1178;19.1178;19.1178
0;update;1;606.338;606.338;606.338
0;sync;1;13.8754;13.8754;13.8754
0;evalKnownDf;1;0;0;0
0;write;1;3.3931e-05;3.3931e-05;3.3931e-05
0;trace;1;0;0;0
0;calc_total;1;620.213;620.213;620.213
1;compErr;1;2.189e-06;2.189e-06;2.189e-06
1;init;1;19.1271;19.1271;19.1271
1;update;1;608.192;608.192;608.192
1;sync;1;13.1251;13.1251;13.1251
1;evalKnownDf;1;0;0;0
1;write;1;3.3695e-05;3.3695e-05;3.3695e-05
1;trace;1;0;0;0
1;calc_total;1;621.317;621.317;621.317
2;compErr;1;1.411e-06;1.411e-06;1.411e-06
2;init;1;19.1264;19.1264;19.1264
2;update;1;605.041;605.041;605.041
2;sync;1;16.3847;16.3847;16.3847
2;evalKnownDf;1;0;0;0
2;write;1;2.2398e-05;2.2398e-05;2.2398e-05
2;trace;1;0;0;0
2;calc_total;1;621.426;621.426;621.426
0;total;1;738.623;738.623;738.623
3;compErr;1;1.135e-06;1.135e-06;1.135e-06
3;init;1;19.1167;19.1167;19.1167
3;update;1;619.445;619.445;619.445
3;sync;1;1.92305;1.92305;1.92305
3;evalKnownDf;1;0;0;0
3;write;1;2.294e-05;2.294e-05;2.294e-05
3;trace;1;0;0;0
3;calc_total;1;621.368;621.368;621.368
0;total;1;738.623;738.623;738.623
0;total;1;738.623;738.623;738.623
0;total;1;738.623;738.623;738.623
