# Supplementary material for: A Halo abstraction for distributed n-dimensional structured grids within the C++ PGAS library DASH
Source: PeerJ Comput Sci. 2023 Feb 3;9:e1203. doi: 10.7717/peerj-cs.1203 (PMC10280232; doi:10.7717/peerj-cs.1203)
Supplement: Supplemental Information 4 [file peerj-cs-09-1203-s004.gz › raw_dash_scafes/res_3d_sc/strong/plain/heat3d_n1_c24_1300_28659153.out]

DASH
InitEnergy=3000.00000
EndEnergy=2739.30869
DiffEnergy=-260.69131
Matrixspec: 1300 x 1300 x 1300
Iterations: 10
# unit_id;function_name;num_calls;avg_runtime;min_runtime;max_runtime
0;initialize;1;5.19958;5.19958;5.19958
0;async;10;0.01237;0.00714;0.01637
0;inner;10;0.74987;0.74525;0.75849
0;wait;10;0.00004;0.00002;0.00008
0;boundary;10;0.04656;0.04617;0.04737
0;calc iter;10;0.80884;0.80644;0.81194
0;calc total;1;8.09194;8.09194;8.09194
0;total;1;21.33055;21.33055;21.33055
1;initialize;1;5.21182;5.21182;5.21182
1;async;10;0.0104018;0.00752856;0.0130894
1;inner;10;0.751472;0.746584;0.759464
1;wait;10;3.11812e-05;1.9285e-05;7.6452e-05
1;boundary;10;0.0470569;0.045896;0.0483567
1;calc iter;10;0.808965;0.806206;0.813763
1;calc total;1;8.09194;8.09194;8.09194
1;total;1;21.3428;21.3428;21.3428
2;initialize;1;5.21193;5.21193;5.21193
2;async;10;0.0090457;0.00706466;0.0119995
2;inner;10;0.750993;0.746644;0.756902
2;wait;10;5.54202e-05;3.8891e-05;9.1356e-05
2;boundary;10;0.048243;0.0462562;0.051583
2;calc iter;10;0.80834;0.806792;0.811194
2;calc total;1;8.09194;8.09194;8.09194
2;total;1;21.3429;21.3429;21.3429
3;initialize;1;5.20079;5.20079;5.20079
3;async;10;0.00953893;0.00703148;0.0111099
3;inner;10;0.751312;0.748098;0.757028
3;wait;10;5.6386e-05;3.9508e-05;9.5279e-05
3;boundary;10;0.0474912;0.0463284;0.0490423
3;calc iter;10;0.808399;0.806181;0.811138
3;calc total;1;8.09195;8.09195;8.09195
3;total;1;21.3318;21.3318;21.3318
4;initialize;1;5.19929;5.19929;5.19929
4;async;10;0.00794345;0.0057384;0.0130487
4;inner;10;0.752106;0.746629;0.757601
4;wait;10;5.50887e-05;2.8052e-05;0.000119498
4;boundary;10;0.04832;0.0462288;0.0525693
4;calc iter;10;0.808427;0.804897;0.812096
4;calc total;1;8.09194;8.09194;8.09194
4;total;1;21.3303;21.3303;21.3303
5;initialize;1;5.20203;5.20203;5.20203
5;async;10;0.0104727;0.00685539;0.0163
5;inner;10;0.751751;0.749344;0.756435
5;wait;10;4.76712e-05;2.7429e-05;0.000113133
5;boundary;10;0.0467319;0.0454143;0.0485401
5;calc iter;10;0.809005;0.806669;0.81161
5;calc total;1;8.09195;8.09195;8.09195
5;total;1;21.333;21.333;21.333
6;initialize;1;5.20328;5.20328;5.20328
6;async;10;0.0130164;0.00760079;0.0175195
6;inner;10;0.746887;0.740643;0.752216
6;wait;10;6.46868e-05;3.0802e-05;0.000150071
6;boundary;10;0.0482912;0.0460425;0.0549213
6;calc iter;10;0.808261;0.805326;0.812549
6;calc total;1;8.09194;8.09194;8.09194
6;total;1;21.3343;21.3343;21.3343
7;initialize;1;5.21216;5.21216;5.21216
7;async;10;0.00890814;0.00638673;0.0143004
7;inner;10;0.753485;0.751088;0.759923
7;wait;10;3.6402e-05;2.8254e-05;6.0824e-05
7;boundary;10;0.0461978;0.0458518;0.0465498
7;calc iter;10;0.808628;0.804823;0.813474
7;calc total;1;8.09195;8.09195;8.09195
7;total;1;21.3431;21.3431;21.3431
8;initialize;1;5.20156;5.20156;5.20156
8;async;10;0.0090271;0.00697257;0.016332
8;inner;10;0.75207;0.748197;0.757344
8;wait;10;6.23487e-05;4.6446e-05;9.104e-05
8;boundary;10;0.0473081;0.0461418;0.049323
8;calc iter;10;0.808469;0.80545;0.813353
8;calc total;1;8.09193;8.09193;8.09193
8;total;1;21.3325;21.3325;21.3325
9;initialize;1;5.21168;5.21168;5.21168
9;async;10;0.0112157;0.00684974;0.0174268
9;inner;10;0.750907;0.746983;0.757879
9;wait;10;5.19639e-05;3.2509e-05;7.765e-05
9;boundary;10;0.04678;0.0457241;0.0488927
9;calc iter;10;0.808956;0.805918;0.812095
9;calc total;1;8.09193;8.09193;8.09193
9;total;1;21.3427;21.3427;21.3427
10;initialize;1;5.20052;5.20052;5.20052
10;async;10;0.00923922;0.00591536;0.0142651
10;inner;10;0.752769;0.750701;0.758055
10;wait;10;5.03745e-05;3.2847e-05;9.3847e-05
10;boundary;10;0.0469322;0.0458462;0.0486794
10;calc iter;10;0.808993;0.806616;0.811464
10;calc total;1;8.09194;8.09194;8.09194
10;total;1;21.3315;21.3315;21.3315
11;initialize;1;5.20757;5.20757;5.20757
11;async;10;0.0129175;0.00642488;0.0185436
11;inner;10;0.749588;0.745768;0.756869
11;wait;10;4.0975e-05;2.363e-05;9.6342e-05
11;boundary;10;0.0466437;0.045867;0.0476911
11;calc iter;10;0.809191;0.807598;0.8117
11;calc total;1;8.09193;8.09193;8.09193
11;total;1;21.3385;21.3385;21.3385
12;initialize;1;5.212;5.212;5.212
12;async;10;0.00899269;0.00596899;0.0170402
12;inner;10;0.752549;0.747677;0.75856
12;wait;10;5.22528e-05;2.7245e-05;6.931e-05
12;boundary;10;0.0464767;0.0459797;0.0479053
12;calc iter;10;0.808073;0.804829;0.811813
12;calc total;1;8.09193;8.09193;8.09193
12;total;1;21.3429;21.3429;21.3429
13;initialize;1;5.212;5.212;5.212
13;async;10;0.00943128;0.00602834;0.0157967
13;inner;10;0.752796;0.747751;0.758157
13;wait;10;3.8413e-05;2.7146e-05;7.2684e-05
13;boundary;10;0.0460804;0.0456058;0.0463392
13;calc iter;10;0.808347;0.805947;0.81116
13;calc total;1;8.09194;8.09194;8.09194
13;total;1;21.343;21.343;21.343
14;initialize;1;5.19991;5.19991;5.19991
14;async;10;0.00994564;0.00651308;0.0155892
14;inner;10;0.751813;0.746288;0.756922
14;wait;10;4.54141e-05;3.2522e-05;5.6537e-05
14;boundary;10;0.0463433;0.0460284;0.0469524
14;calc iter;10;0.808149;0.805196;0.811341
14;calc total;1;8.09193;8.09193;8.09193
14;total;1;21.3309;21.3309;21.3309
15;initialize;1;5.21197;5.21197;5.21197
15;async;10;0.01369;0.00777326;0.0205889
15;inner;10;0.748487;0.740214;0.755272
15;wait;10;4.1394e-05;2.4689e-05;9.3526e-05
15;boundary;10;0.0463697;0.0455841;0.0466427
15;calc iter;10;0.808591;0.806271;0.810435
15;calc total;1;8.09193;8.09193;8.09193
15;total;1;21.3429;21.3429;21.3429
16;initialize;1;5.20256;5.20256;5.20256
16;async;10;0.0155857;0.00638758;0.0221371
16;inner;10;0.746177;0.739142;0.751644
16;wait;10;5.29833e-05;2.6197e-05;0.000125776
16;boundary;10;0.0465276;0.045319;0.047922
16;calc iter;10;0.808345;0.806082;0.810648
16;calc total;1;8.09194;8.09194;8.09194
16;total;1;21.3335;21.3335;21.3335
17;initialize;1;5.21194;5.21194;5.21194
17;async;10;0.00975423;0.00598568;0.0131064
17;inner;10;0.752399;0.744613;0.759203
17;wait;10;3.59142e-05;2.5107e-05;9.1055e-05
17;boundary;10;0.0467987;0.0451347;0.0493347
17;calc iter;10;0.80899;0.802886;0.811334
17;calc total;1;8.09194;8.09194;8.09194
17;total;1;21.343;21.343;21.343
18;initialize;1;5.21185;5.21185;5.21185
18;async;10;0.0121506;0.00627634;0.0139827
18;inner;10;0.741407;0.733565;0.746809
18;wait;10;6.94938e-05;3.7938e-05;0.000149779
18;boundary;10;0.0532617;0.0497061;0.0593444
18;calc iter;10;0.806891;0.803856;0.810379
18;calc total;1;8.09194;8.09194;8.09194
18;total;1;21.3428;21.3428;21.3428
19;initialize;1;5.2119;5.2119;5.2119
19;async;10;0.0101847;0.00626525;0.0135012
19;inner;10;0.743671;0.73982;0.752058
19;wait;10;6.30489e-05;4.1577e-05;8.7172e-05
19;boundary;10;0.0532771;0.0477424;0.0562643
19;calc iter;10;0.807198;0.805676;0.809379
19;calc total;1;8.09195;8.09195;8.09195
19;total;1;21.3428;21.3428;21.3428
20;initialize;1;5.21199;5.21199;5.21199
20;async;10;0.00729346;0.00673524;0.00826485
20;inner;10;0.752228;0.744391;0.757354
20;wait;10;5.69045e-05;3.5044e-05;7.4605e-05
20;boundary;10;0.0477825;0.0460003;0.0528217
20;calc iter;10;0.807362;0.804218;0.810885
20;calc total;1;8.09194;8.09194;8.09194
20;total;1;21.343;21.343;21.343
21;initialize;1;5.20118;5.20118;5.20118
21;async;10;0.0101553;0.00747213;0.0122397
21;inner;10;0.747375;0.741768;0.754548
21;wait;10;7.25919e-05;5.5589e-05;0.000127457
21;boundary;10;0.0497767;0.0464858;0.052722
21;calc iter;10;0.807381;0.805783;0.809723
21;calc total;1;8.09195;8.09195;8.09195
21;total;1;21.3321;21.3321;21.3321
22;initialize;1;5.21196;5.21196;5.21196
22;async;10;0.00632965;0.00592028;0.00807581
22;inner;10;0.754187;0.747888;0.75907
22;wait;10;3.76523e-05;1.6478e-05;5.8859e-05
22;boundary;10;0.0470471;0.0459633;0.04978
22;calc iter;10;0.807602;0.80515;0.811376
22;calc total;1;8.09194;8.09194;8.09194
22;total;1;21.3429;21.3429;21.3429
23;initialize;1;5.20282;5.20282;5.20282
23;async;10;0.00945817;0.00632866;0.0145132
23;inner;10;0.751663;0.745899;0.756378
23;wait;10;5.18646e-05;3.6665e-05;9.9836e-05
23;boundary;10;0.0467986;0.0460727;0.0478956
23;calc iter;10;0.807974;0.805349;0.809677
23;calc total;1;8.09195;8.09195;8.09195
23;total;1;21.3338;21.3338;21.3338
DASH
InitEnergy=3000.00000
EndEnergy=2739.30869
DiffEnergy=-260.69131
Matrixspec: 1300 x 1300 x 1300
Iterations: 10
# unit_id;function_name;num_calls;avg_runtime;min_runtime;max_runtime
0;initialize;1;4.41148;4.41148;4.41148
0;async;10;0.01951;0.00692;0.02273
0;inner;10;0.74319;0.73853;0.75515
0;wait;10;0.00003;0.00002;0.00009
0;boundary;10;0.04653;0.04546;0.04726
0;calc iter;10;0.80927;0.80666;0.81383
0;calc total;1;8.09858;8.09858;8.09858
0;total;1;20.16796;20.16796;20.16796
1;initialize;1;4.42545;4.42545;4.42545
1;async;10;0.012895;0.00627058;0.0163214
1;inner;10;0.749567;0.744554;0.759038
1;wait;10;3.68524e-05;2.2712e-05;7.9951e-05
1;boundary;10;0.046565;0.045761;0.0469245
1;calc iter;10;0.809066;0.806995;0.813205
1;calc total;1;8.09857;8.09857;8.09857
1;total;1;20.182;20.182;20.182
2;initialize;1;4.42748;4.42748;4.42748
2;async;10;0.0126843;0.00775582;0.0138155
2;inner;10;0.748887;0.743881;0.762234
2;wait;10;2.96444e-05;2.3867e-05;6.0644e-05
2;boundary;10;0.0482494;0.0453583;0.0499512
2;calc iter;10;0.809854;0.803672;0.8166
2;calc total;1;8.09857;8.09857;8.09857
2;total;1;20.184;20.184;20.184
3;initialize;1;4.4184;4.4184;4.4184
3;async;10;0.0171968;0.00791127;0.0200009
3;inner;10;0.74538;0.740604;0.758109
3;wait;10;3.72813e-05;2.3205e-05;0.000107834
3;boundary;10;0.0467391;0.0456168;0.0472007
3;calc iter;10;0.809355;0.805927;0.812704
3;calc total;1;8.09857;8.09857;8.09857
3;total;1;20.1749;20.1749;20.1749
4;initialize;1;4.41664;4.41664;4.41664
4;async;10;0.0104676;0.005951;0.0135978
4;inner;10;0.752165;0.748337;0.760725
4;wait;10;3.39789e-05;2.261e-05;6.6216e-05
4;boundary;10;0.0463166;0.0456862;0.0467264
4;calc iter;10;0.808985;0.806569;0.813584
4;calc total;1;8.09858;8.09858;8.09858
4;total;1;20.1731;20.1731;20.1731
5;initialize;1;4.41317;4.41317;4.41317
5;async;10;0.0130017;0.00684133;0.0164511
5;inner;10;0.745309;0.741537;0.75421
5;wait;10;5.2474e-05;3.2072e-05;0.000138829
5;boundary;10;0.0499223;0.0473136;0.0511544
5;calc iter;10;0.808287;0.806488;0.809794
5;calc total;1;8.09857;8.09857;8.09857
5;total;1;20.1697;20.1697;20.1697
6;initialize;1;4.42959;4.42959;4.42959
6;async;10;0.0133108;0.00751665;0.0152465
6;inner;10;0.746484;0.742628;0.754101
6;wait;10;5.48259e-05;4.1777e-05;7.2996e-05
6;boundary;10;0.0483475;0.0464934;0.0504588
6;calc iter;10;0.808198;0.806568;0.81156
6;calc total;1;8.09858;8.09858;8.09858
6;total;1;20.1861;20.1861;20.1861
7;initialize;1;4.42183;4.42183;4.42183
7;async;10;0.0137681;0.00708036;0.0167221
7;inner;10;0.74229;0.737814;0.750791
7;wait;10;6.71865e-05;3.7653e-05;0.000129273
7;boundary;10;0.0517676;0.0486786;0.055073
7;calc iter;10;0.807894;0.805942;0.812493
7;calc total;1;8.09857;8.09857;8.09857
7;total;1;20.1783;20.1783;20.1783
8;initialize;1;4.41554;4.41554;4.41554
8;async;10;0.011103;0.00758176;0.014023
8;inner;10;0.751243;0.747081;0.760589
8;wait;10;4.00285e-05;3.3859e-05;5.9971e-05
8;boundary;10;0.0465509;0.0459556;0.0468849
8;calc iter;10;0.808939;0.806908;0.814861
8;calc total;1;8.09857;8.09857;8.09857
8;total;1;20.172;20.172;20.172
9;initialize;1;4.42229;4.42229;4.42229
9;async;10;0.0119136;0.00802864;0.0139168
9;inner;10;0.746441;0.742981;0.754624
9;wait;10;6.83095e-05;4.9721e-05;0.000101503
9;boundary;10;0.0497807;0.0469762;0.0515671
9;calc iter;10;0.808205;0.80609;0.810635
9;calc total;1;8.09856;8.09856;8.09856
9;total;1;20.1788;20.1788;20.1788
10;initialize;1;4.42579;4.42579;4.42579
10;async;10;0.00975517;0.00748682;0.0120862
10;inner;10;0.745211;0.740386;0.757211
10;wait;10;7.17895e-05;6.3283e-05;0.00010389
10;boundary;10;0.0529381;0.0464863;0.0556976
10;calc iter;10;0.807978;0.805783;0.811469
10;calc total;1;8.09857;8.09857;8.09857
10;total;1;20.1823;20.1823;20.1823
11;initialize;1;4.42231;4.42231;4.42231
11;async;10;0.00700022;0.00545939;0.00865603
11;inner;10;0.745332;0.737329;0.759879
11;wait;10;5.64804e-05;3.1118e-05;7.2488e-05
11;boundary;10;0.0551592;0.046303;0.061073
11;calc iter;10;0.80755;0.80368;0.813806
11;calc total;1;8.09856;8.09856;8.09856
11;total;1;20.1788;20.1788;20.1788
12;initialize;1;4.42859;4.42859;4.42859
12;async;10;0.00901977;0.00701957;0.00974979
12;inner;10;0.752977;0.749877;0.759821
12;wait;10;3.31307e-05;2.4546e-05;6.521e-05
12;boundary;10;0.0465571;0.0455175;0.0469964
12;calc iter;10;0.808589;0.806078;0.813388
12;calc total;1;8.09857;8.09857;8.09857
12;total;1;20.1851;20.1851;20.1851
13;initialize;1;4.41349;4.41349;4.41349
13;async;10;0.0099361;0.00675172;0.0112043
13;inner;10;0.752261;0.74955;0.758258
13;wait;10;3.12361e-05;2.2209e-05;6.48e-05
13;boundary;10;0.0462294;0.0455645;0.0466392
13;calc iter;10;0.80846;0.806483;0.812453
13;calc total;1;8.09856;8.09856;8.09856
13;total;1;20.17;20.17;20.17
14;initialize;1;4.41777;4.41777;4.41777
14;async;10;0.0106508;0.00799456;0.0134196
14;inner;10;0.751575;0.748252;0.757051
14;wait;10;4.30751e-05;2.5325e-05;6.7302e-05
14;boundary;10;0.0463748;0.0455849;0.0466168
14;calc iter;10;0.808645;0.806078;0.81154
14;calc total;1;8.09857;8.09857;8.09857
14;total;1;20.1743;20.1743;20.1743
15;initialize;1;4.41452;4.41452;4.41452
15;async;10;0.0121509;0.0080619;0.0143893
15;inner;10;0.749168;0.746652;0.75406
15;wait;10;6.01424e-05;4.0875e-05;0.000114024
15;boundary;10;0.046819;0.0463924;0.0475272
15;calc iter;10;0.808199;0.805887;0.809941
15;calc total;1;8.09856;8.09856;8.09856
15;total;1;20.171;20.171;20.171
16;initialize;1;4.42072;4.42072;4.42072
16;async;10;0.00948013;0.00644945;0.0115993
16;inner;10;0.74756;0.743975;0.754909
16;wait;10;6.64133e-05;5.3971e-05;0.000112325
16;boundary;10;0.0506411;0.0468861;0.0526074
16;calc iter;10;0.80775;0.806801;0.808832
16;calc total;1;8.09858;8.09858;8.09858
16;total;1;20.1772;20.1772;20.1772
17;initialize;1;4.42832;4.42832;4.42832
17;async;10;0.00813468;0.00633129;0.00974698
17;inner;10;0.747214;0.742133;0.756681
17;wait;10;7.37309e-05;4.2332e-05;0.000102347
17;boundary;10;0.0519285;0.0457879;0.0563014
17;calc iter;10;0.807353;0.805592;0.809916
17;calc total;1;8.09857;8.09857;8.09857
17;total;1;20.1848;20.1848;20.1848
18;initialize;1;4.42659;4.42659;4.42659
18;async;10;0.0133311;0.00617933;0.0156443
18;inner;10;0.749124;0.746715;0.753357
18;wait;10;5.12373e-05;2.8082e-05;0.000119368
18;boundary;10;0.0459031;0.0452337;0.0473528
18;calc iter;10;0.808412;0.805897;0.811383
18;calc total;1;8.09858;8.09858;8.09858
18;total;1;20.1831;20.1831;20.1831
19;initialize;1;4.41586;4.41586;4.41586
19;async;10;0.0100933;0.00617975;0.0121771
19;inner;10;0.750798;0.749233;0.757098
19;wait;10;5.41267e-05;4.3274e-05;7.4533e-05
19;boundary;10;0.0471389;0.0460612;0.0487895
19;calc iter;10;0.808086;0.806929;0.809796
19;calc total;1;8.09857;8.09857;8.09857
19;total;1;20.1724;20.1724;20.1724
20;initialize;1;4.42349;4.42349;4.42349
20;async;10;0.00946362;0.00737874;0.010527
20;inner;10;0.75285;0.749833;0.758847
20;wait;10;3.43151e-05;2.6589e-05;6.4357e-05
20;boundary;10;0.0464632;0.0453937;0.047132
20;calc iter;10;0.808813;0.806281;0.812628
20;calc total;1;8.09858;8.09858;8.09858
20;total;1;20.18;20.18;20.18
21;initialize;1;4.43005;4.43005;4.43005
21;async;10;0.0153286;0.007574;0.0175903
21;inner;10;0.745189;0.743694;0.748515
21;wait;10;6.83394e-05;4.8276e-05;0.000144519
21;boundary;10;0.0475657;0.0464117;0.0495397
21;calc iter;10;0.808153;0.805775;0.809767
21;calc total;1;8.09857;8.09857;8.09857
21;total;1;20.1866;20.1866;20.1866
22;initialize;1;4.41613;4.41613;4.41613
22;async;10;0.00855276;0.00619619;0.0109223
22;inner;10;0.751332;0.74891;0.757243
22;wait;10;5.76168e-05;4.2275e-05;7.2136e-05
22;boundary;10;0.0480536;0.0463799;0.0494161
22;calc iter;10;0.807997;0.806017;0.810035
22;calc total;1;8.09858;8.09858;8.09858
22;total;1;20.1727;20.1727;20.1727
23;initialize;1;4.41949;4.41949;4.41949
23;async;10;0.00704211;0.00589916;0.00878992
23;inner;10;0.750894;0.747602;0.758485
23;wait;10;6.17951e-05;3.1666e-05;0.000110708
23;boundary;10;0.0497454;0.0462324;0.0524367
23;calc iter;10;0.807745;0.805582;0.811178
23;calc total;1;8.09857;8.09857;8.09857
23;total;1;20.176;20.176;20.176
DASH
InitEnergy=3000.00000
EndEnergy=2739.30869
DiffEnergy=-260.69131
Matrixspec: 1300 x 1300 x 1300
Iterations: 10
# unit_id;function_name;num_calls;avg_runtime;min_runtime;max_runtime
0;initialize;1;4.81763;4.81763;4.81763
0;async;10;0.01153;0.00702;0.01403
0;inner;10;0.75073;0.74789;0.75898
0;wait;10;0.00004;0.00002;0.00008
0;boundary;10;0.04621;0.04571;0.04647
0;calc iter;10;0.80850;0.80575;0.81230
0;calc total;1;8.09416;8.09416;8.09416
0;total;1;20.54501;20.54501;20.54501
1;initialize;1;4.81904;4.81904;4.81904
1;async;10;0.00828391;0.00683883;0.010214
1;inner;10;0.753206;0.751011;0.759145
1;wait;10;3.7706e-05;2.3504e-05;7.0081e-05
1;boundary;10;0.0467322;0.0460997;0.0473593
1;calc iter;10;0.808261;0.80524;0.813335
1;calc total;1;8.09416;8.09416;8.09416
1;total;1;20.5465;20.5465;20.5465
2;initialize;1;4.81716;4.81716;4.81716
2;async;10;0.014478;0.0079667;0.0165197
2;inner;10;0.747874;0.744901;0.757422
2;wait;10;3.32192e-05;2.3091e-05;8.1368e-05
2;boundary;10;0.0464338;0.0455261;0.046725
2;calc iter;10;0.808821;0.806853;0.811572
2;calc total;1;8.09416;8.09416;8.09416
2;total;1;20.5446;20.5446;20.5446
3;initialize;1;4.8229;4.8229;4.8229
3;async;10;0.0122015;0.00698855;0.014575
3;inner;10;0.749194;0.746907;0.756738
3;wait;10;5.86661e-05;4.0021e-05;0.000116521
3;boundary;10;0.0468599;0.0463295;0.0478185
3;calc iter;10;0.808316;0.80703;0.811099
3;calc total;1;8.09416;8.09416;8.09416
3;total;1;20.5503;20.5503;20.5503
4;initialize;1;4.82168;4.82168;4.82168
4;async;10;0.00907563;0.00629911;0.0109466
4;inner;10;0.749448;0.745776;0.759798
4;wait;10;5.02626e-05;3.5939e-05;6.1645e-05
4;boundary;10;0.0492761;0.0459351;0.0514364
4;calc iter;10;0.807852;0.804462;0.812787
4;calc total;1;8.09416;8.09416;8.09416
4;total;1;20.5491;20.5491;20.5491
5;initialize;1;4.81865;4.81865;4.81865
5;async;10;0.00957102;0.00697187;0.0118318
5;inner;10;0.743233;0.737184;0.753898
5;wait;10;6.03496e-05;3.9205e-05;0.000100018
5;boundary;10;0.0544635;0.0467327;0.0591439
5;calc iter;10;0.807329;0.803796;0.810882
5;calc total;1;8.09416;8.09416;8.09416
5;total;1;20.546;20.546;20.546
6;initialize;1;4.81927;4.81927;4.81927
6;async;10;0.0179447;0.00731476;0.0199927
6;inner;10;0.744349;0.741526;0.750348
6;wait;10;4.69263e-05;3.1333e-05;0.000122736
6;boundary;10;0.0461543;0.0452314;0.0488107
6;calc iter;10;0.808496;0.806598;0.81284
6;calc total;1;8.09416;8.09416;8.09416
6;total;1;20.5467;20.5467;20.5467
7;initialize;1;4.82026;4.82026;4.82026
7;async;10;0.0110188;0.00637141;0.0137345
7;inner;10;0.749948;0.747541;0.757694
7;wait;10;6.00086e-05;4.8758e-05;7.6996e-05
7;boundary;10;0.0471541;0.0458874;0.0489495
7;calc iter;10;0.808182;0.806234;0.811508
7;calc total;1;8.09416;8.09416;8.09416
7;total;1;20.5477;20.5477;20.5477
8;initialize;1;4.81275;4.81275;4.81275
8;async;10;0.0110564;0.00816243;0.0120514
8;inner;10;0.75082;0.747727;0.759855
8;wait;10;3.37096e-05;2.5227e-05;6.2795e-05
8;boundary;10;0.0472141;0.0453201;0.0479597
8;calc iter;10;0.809125;0.805983;0.814533
8;calc total;1;8.09414;8.09414;8.09414
8;total;1;20.5401;20.5401;20.5401
9;initialize;1;4.82386;4.82386;4.82386
9;async;10;0.0157033;0.00810119;0.0175817
9;inner;10;0.746704;0.743711;0.753687
9;wait;10;4.73665e-05;2.8967e-05;0.000125519
9;boundary;10;0.0461478;0.0453208;0.0469295
9;calc iter;10;0.808605;0.80724;0.812265
9;calc total;1;8.09415;8.09415;8.09415
9;total;1;20.5513;20.5513;20.5513
10;initialize;1;4.82136;4.82136;4.82136
10;async;10;0.0115154;0.0073167;0.0135521
10;inner;10;0.748044;0.745229;0.754956
10;wait;10;6.24875e-05;5.1449e-05;9.0996e-05
10;boundary;10;0.0484565;0.0470163;0.0497229
10;calc iter;10;0.80808;0.806844;0.809383
10;calc total;1;8.09414;8.09414;8.09414
10;total;1;20.5488;20.5488;20.5488
11;initialize;1;4.82045;4.82045;4.82045
11;async;10;0.00920363;0.00620042;0.0109878
11;inner;10;0.745904;0.742027;0.757395
11;wait;10;6.22977e-05;4.8552e-05;8.7027e-05
11;boundary;10;0.0525188;0.0461233;0.0547108
11;calc iter;10;0.80769;0.80434;0.811108
11;calc total;1;8.09414;8.09414;8.09414
11;total;1;20.5478;20.5478;20.5478
12;initialize;1;4.81614;4.81614;4.81614
12;async;10;0.0115701;0.00739829;0.0139654
12;inner;10;0.744055;0.74141;0.753824
12;wait;10;7.91529e-05;5.6335e-05;0.000120287
12;boundary;10;0.0519513;0.0465081;0.0541544
12;calc iter;10;0.807657;0.805023;0.809318
12;calc total;1;8.09414;8.09414;8.09414
12;total;1;20.5435;20.5435;20.5435
13;initialize;1;4.81746;4.81746;4.81746
13;async;10;0.00975666;0.0063989;0.0121392
13;inner;10;0.740226;0.735745;0.754969
13;wait;10;7.24647e-05;5.3009e-05;0.000101969
13;boundary;10;0.0570989;0.0461344;0.0613428
13;calc iter;10;0.807156;0.804188;0.808808
13;calc total;1;8.09415;8.09415;8.09415
13;total;1;20.5448;20.5448;20.5448
14;initialize;1;4.81405;4.81405;4.81405
14;async;10;0.0145099;0.00720838;0.0171679
14;inner;10;0.745933;0.743763;0.754558
14;wait;10;5.18039e-05;3.6074e-05;8.6318e-05
14;boundary;10;0.0477219;0.0463895;0.0494689
14;calc iter;10;0.808219;0.804383;0.810586
14;calc total;1;8.09414;8.09414;8.09414
14;total;1;20.5414;20.5414;20.5414
15;initialize;1;4.82474;4.82474;4.82474
15;async;10;0.0133558;0.00803521;0.0152713
15;inner;10;0.741681;0.738218;0.751569
15;wait;10;7.73103e-05;6.1093e-05;0.000156546
15;boundary;10;0.052485;0.0472632;0.0554502
15;calc iter;10;0.8076;0.804468;0.80901
15;calc total;1;8.09415;8.09415;8.09415
15;total;1;20.5521;20.5521;20.5521
16;initialize;1;4.8251;4.8251;4.8251
16;async;10;0.0183425;0.0064732;0.0217464
16;inner;10;0.744153;0.741342;0.753639
16;wait;10;3.88059e-05;2.659e-05;9.335e-05
16;boundary;10;0.0461293;0.0453395;0.0466041
16;calc iter;10;0.808665;0.806813;0.813127
16;calc total;1;8.09415;8.09415;8.09415
16;total;1;20.5525;20.5525;20.5525
17;initialize;1;4.81489;4.81489;4.81489
17;async;10;0.0136809;0.00641457;0.0168219
17;inner;10;0.74442;0.742379;0.753646
17;wait;10;5.67243e-05;4.5527e-05;8.6451e-05
17;boundary;10;0.0497045;0.0465004;0.0529986
17;calc iter;10;0.807864;0.803664;0.810027
17;calc total;1;8.09417;8.09417;8.09417
17;total;1;20.5423;20.5423;20.5423
18;initialize;1;4.82399;4.82399;4.82399
18;async;10;0.012672;0.00621284;0.0151372
18;inner;10;0.7495;0.747086;0.757167
18;wait;10;3.792e-05;2.6681e-05;6.5804e-05
18;boundary;10;0.0462281;0.0456002;0.0467938
18;calc iter;10;0.80844;0.806565;0.810549
18;calc total;1;8.09416;8.09416;8.09416
18;total;1;20.5514;20.5514;20.5514
19;initialize;1;4.81623;4.81623;4.81623
19;async;10;0.0132747;0.0062184;0.0153133
19;inner;10;0.742525;0.738553;0.750895
19;wait;10;6.06307e-05;3.9087e-05;0.000139448
19;boundary;10;0.0516999;0.0467358;0.0541537
19;calc iter;10;0.807562;0.804644;0.810517
19;calc total;1;8.09416;8.09416;8.09416
19;total;1;20.5436;20.5436;20.5436
20;initialize;1;4.82278;4.82278;4.82278
20;async;10;0.0164633;0.00777955;0.0189795
20;inner;10;0.746003;0.743539;0.755795
20;wait;10;3.54608e-05;2.9456e-05;7.4073e-05
20;boundary;10;0.0463998;0.0455394;0.0467497
20;calc iter;10;0.808904;0.806922;0.812554
20;calc total;1;8.09416;8.09416;8.09416
20;total;1;20.5502;20.5502;20.5502
21;initialize;1;4.81228;4.81228;4.81228
21;async;10;0.0114818;0.00751623;0.0140077
21;inner;10;0.750542;0.748227;0.758744
21;wait;10;3.95035e-05;3.1366e-05;5.867e-05
21;boundary;10;0.0464278;0.0458349;0.046804
21;calc iter;10;0.808492;0.805223;0.81271
21;calc total;1;8.09416;8.09416;8.09416
21;total;1;20.5397;20.5397;20.5397
22;initialize;1;4.82513;4.82513;4.82513
22;async;10;0.0106549;0.00626096;0.0118101
22;inner;10;0.751103;0.748209;0.762185
22;wait;10;2.71604e-05;1.8506e-05;5.7971e-05
22;boundary;10;0.0476251;0.045371;0.0485961
22;calc iter;10;0.809412;0.80516;0.815479
22;calc total;1;8.09416;8.09416;8.09416
22;total;1;20.5525;20.5525;20.5525
23;initialize;1;4.81182;4.81182;4.81182
23;async;10;0.0175284;0.00639152;0.0205222
23;inner;10;0.744687;0.742348;0.753505
23;wait;10;4.03154e-05;1.9517e-05;9.0374e-05
23;boundary;10;0.04644;0.0456182;0.0470706
23;calc iter;10;0.808697;0.807061;0.812734
23;calc total;1;8.09416;8.09416;8.09416
23;total;1;20.5392;20.5392;20.5392
SCAFES
REMARK: No time step width tau was specified.
 Set tau=1.0 and proceeded. 

Energy start: 3000
Energy end  : 2739.31
# unit_id;function_name;num_calls;avg_runtime;min_runtime;max_runtime
0;compErr;1;2.15e-06;2.15e-06;2.15e-06
0;init;1;3.20471;3.20471;3.20471
0;update;1;100.582;100.582;100.582
0;sync;1;3.04183;3.04183;3.04183
0;evalKnownDf;1;0;0;0
0;write;1;3.2428e-05;3.2428e-05;3.2428e-05
0;trace;1;0;0;0
0;calc_total;1;103.624;103.624;103.624
1;compErr;1;3.111e-06;3.111e-06;3.111e-06
1;init;1;3.20818;3.20818;3.20818
1;update;1;101.204;101.204;101.204
1;sync;1;2.56007;2.56007;2.56007
1;evalKnownDf;1;0;0;0
1;write;1;3.8924e-05;3.8924e-05;3.8924e-05
1;trace;1;0;0;0
1;calc_total;1;103.765;103.765;103.765
5;compErr;1;2.359e-06;2.359e-06;2.359e-06
5;init;1;3.19646;3.19646;3.19646
5;update;1;100.185;100.185;100.185
5;sync;1;3.10809;3.10809;3.10809
5;evalKnownDf;1;0;0;0
5;write;1;3.3154e-05;3.3154e-05;3.3154e-05
5;trace;1;0;0;0
5;calc_total;1;103.293;103.293;103.293
6;compErr;1;3.846e-06;3.846e-06;3.846e-06
6;init;1;3.26839;3.26839;3.26839
6;update;1;100.987;100.987;100.987
6;sync;1;2.87508;2.87508;2.87508
6;evalKnownDf;1;0;0;0
6;write;1;3.798e-05;3.798e-05;3.798e-05
6;trace;1;0;0;0
6;calc_total;1;103.862;103.862;103.862
7;compErr;1;3.629e-06;3.629e-06;3.629e-06
7;init;1;3.15261;3.15261;3.15261
7;update;1;102.757;102.757;102.757
7;sync;1;1.24636;1.24636;1.24636
7;evalKnownDf;1;0;0;0
7;write;1;3.4432e-05;3.4432e-05;3.4432e-05
7;trace;1;0;0;0
7;calc_total;1;104.004;104.004;104.004
8;compErr;1;2.751e-06;2.751e-06;2.751e-06
8;init;1;3.18065;3.18065;3.18065
8;update;1;99.8083;99.8083;99.8083
8;sync;1;4.03046;4.03046;4.03046
8;evalKnownDf;1;0;0;0
8;write;1;3.4561e-05;3.4561e-05;3.4561e-05
8;trace;1;0;0;0
8;calc_total;1;103.839;103.839;103.839
9;compErr;1;2.997e-06;2.997e-06;2.997e-06
9;init;1;3.15418;3.15418;3.15418
9;update;1;100.371;100.371;100.371
9;sync;1;3.61828;3.61828;3.61828
9;evalKnownDf;1;0;0;0
9;write;1;3.1032e-05;3.1032e-05;3.1032e-05
9;trace;1;0;0;0
9;calc_total;1;103.989;103.989;103.989
11;compErr;1;2.416e-06;2.416e-06;2.416e-06
11;init;1;3.16731;3.16731;3.16731
11;update;1;99.7751;99.7751;99.7751
11;sync;1;3.8574;3.8574;3.8574
11;evalKnownDf;1;0;0;0
11;write;1;3.5674e-05;3.5674e-05;3.5674e-05
11;trace;1;0;0;0
11;calc_total;1;103.633;103.633;103.633
12;compErr;1;2.001e-06;2.001e-06;2.001e-06
12;init;1;3.1651;3.1651;3.1651
12;update;1;100.499;100.499;100.499
12;sync;1;3.26057;3.26057;3.26057
12;evalKnownDf;1;0;0;0
12;write;1;3.8362e-05;3.8362e-05;3.8362e-05
12;trace;1;0;0;0
12;calc_total;1;103.76;103.76;103.76
13;compErr;1;3.363e-06;3.363e-06;3.363e-06
13;init;1;3.16746;3.16746;3.16746
13;update;1;99.9541;99.9541;99.9541
13;sync;1;3.92445;3.92445;3.92445
13;evalKnownDf;1;0;0;0
13;write;1;3.2859e-05;3.2859e-05;3.2859e-05
13;trace;1;0;0;0
13;calc_total;1;103.879;103.879;103.879
14;compErr;1;2.201e-06;2.201e-06;2.201e-06
14;init;1;3.18632;3.18632;3.18632
14;update;1;100.47;100.47;100.47
14;sync;1;2.86902;2.86902;2.86902
14;evalKnownDf;1;0;0;0
14;write;1;3.5877e-05;3.5877e-05;3.5877e-05
14;trace;1;0;0;0
14;calc_total;1;103.339;103.339;103.339
15;compErr;1;3.486e-06;3.486e-06;3.486e-06
15;init;1;3.16495;3.16495;3.16495
15;update;1;99.7887;99.7887;99.7887
15;sync;1;3.77344;3.77344;3.77344
15;evalKnownDf;1;0;0;0
15;write;1;3.8575e-05;3.8575e-05;3.8575e-05
15;trace;1;0;0;0
15;calc_total;1;103.562;103.562;103.562
17;compErr;1;3.177e-06;3.177e-06;3.177e-06
17;init;1;3.15796;3.15796;3.15796
17;update;1;99.8442;99.8442;99.8442
17;sync;1;3.40357;3.40357;3.40357
17;evalKnownDf;1;0;0;0
17;write;1;3.2769e-05;3.2769e-05;3.2769e-05
17;trace;1;0;0;0
17;calc_total;1;103.248;103.248;103.248
19;compErr;1;1.72e-06;1.72e-06;1.72e-06
19;init;1;3.16673;3.16673;3.16673
19;update;1;99.7149;99.7149;99.7149
19;sync;1;3.89721;3.89721;3.89721
19;evalKnownDf;1;0;0;0
19;write;1;3.1781e-05;3.1781e-05;3.1781e-05
19;trace;1;0;0;0
19;calc_total;1;103.612;103.612;103.612
21;compErr;1;2.305e-06;2.305e-06;2.305e-06
21;init;1;3.18058;3.18058;3.18058
21;update;1;100.591;100.591;100.591
21;sync;1;2.60619;2.60619;2.60619
21;evalKnownDf;1;0;0;0
21;write;1;2.8659e-05;2.8659e-05;2.8659e-05
21;trace;1;0;0;0
21;calc_total;1;103.197;103.197;103.197
22;compErr;1;2.869e-06;2.869e-06;2.869e-06
22;init;1;3.16853;3.16853;3.16853
22;update;1;100.309;100.309;100.309
22;sync;1;2.46553;2.46553;2.46553
22;evalKnownDf;1;0;0;0
22;write;1;3.7015e-05;3.7015e-05;3.7015e-05
22;trace;1;0;0;0
22;calc_total;1;102.775;102.775;102.775
23;compErr;1;3.794e-06;3.794e-06;3.794e-06
23;init;1;3.16856;3.16856;3.16856
23;update;1;99.8038;99.8038;99.8038
23;sync;1;3.09376;3.09376;3.09376
23;evalKnownDf;1;0;0;0
23;write;1;3.4952e-05;3.4952e-05;3.4952e-05
23;trace;1;0;0;0
23;calc_total;1;102.898;102.898;102.898
2;compErr;1;3.323e-06;3.323e-06;3.323e-06
2;init;1;3.20635;3.20635;3.20635
2;update;1;100.499;100.499;100.499
2;sync;1;2.81578;2.81578;2.81578
2;evalKnownDf;1;0;0;0
2;write;1;2.9148e-05;2.9148e-05;2.9148e-05
2;trace;1;0;0;0
2;calc_total;1;103.315;103.315;103.315
3;compErr;1;3.24e-06;3.24e-06;3.24e-06
3;init;1;3.19293;3.19293;3.19293
3;update;1;100.576;100.576;100.576
3;sync;1;2.91667;2.91667;2.91667
3;evalKnownDf;1;0;0;0
3;write;1;3.1361e-05;3.1361e-05;3.1361e-05
3;trace;1;0;0;0
3;calc_total;1;103.492;103.492;103.492
4;compErr;1;3.225e-06;3.225e-06;3.225e-06
4;init;1;3.23672;3.23672;3.23672
4;update;1;100.462;100.462;100.462
4;sync;1;2.48096;2.48096;2.48096
4;evalKnownDf;1;0;0;0
4;write;1;3.6389e-05;3.6389e-05;3.6389e-05
4;trace;1;0;0;0
4;calc_total;1;102.942;102.942;102.942
16;compErr;1;3.028e-06;3.028e-06;3.028e-06
16;init;1;3.15558;3.15558;3.15558
16;update;1;99.7581;99.7581;99.7581
16;sync;1;3.37904;3.37904;3.37904
16;evalKnownDf;1;0;0;0
16;write;1;3.6243e-05;3.6243e-05;3.6243e-05
16;trace;1;0;0;0
16;calc_total;1;103.137;103.137;103.137
18;compErr;1;1.894e-06;1.894e-06;1.894e-06
18;init;1;3.16419;3.16419;3.16419
18;update;1;99.7683;99.7683;99.7683
18;sync;1;3.77152;3.77152;3.77152
18;evalKnownDf;1;0;0;0
18;write;1;3.8238e-05;3.8238e-05;3.8238e-05
18;trace;1;0;0;0
18;calc_total;1;103.54;103.54;103.54
20;compErr;1;3.061e-06;3.061e-06;3.061e-06
20;init;1;3.18151;3.18151;3.18151
20;update;1;100.561;100.561;100.561
20;sync;1;2.51324;2.51324;2.51324
20;evalKnownDf;1;0;0;0
20;write;1;4.3655e-05;4.3655e-05;4.3655e-05
20;trace;1;0;0;0
20;calc_total;1;103.074;103.074;103.074
0;total;1;124.223;124.223;124.223
0;total;1;124.223;124.223;124.223
0;total;1;124.223;124.223;124.223
0;total;1;124.223;124.223;124.223
0;total;1;124.222;124.222;124.222
0;total;1;124.223;124.223;124.223
0;total;1;124.223;124.223;124.223
0;total;1;124.223;124.223;124.223
0;total;1;124.223;124.223;124.223
0;total;1;124.223;124.223;124.223
10;compErr;1;3.345e-06;3.345e-06;3.345e-06
10;init;1;3.16641;3.16641;3.16641
10;update;1;99.8614;99.8614;99.8614
10;sync;1;3.52333;3.52333;3.52333
10;evalKnownDf;1;0;0;0
10;write;1;3.2894e-05;3.2894e-05;3.2894e-05
10;trace;1;0;0;0
10;calc_total;1;103.385;103.385;103.385
0;total;1;124.222;124.222;124.222
0;total;1;124.223;124.223;124.223
0;total;1;124.222;124.222;124.222
0;total;1;124.222;124.222;124.222
0;total;1;124.222;124.222;124.222
0;total;1;124.222;124.222;124.222
0;total;1;124.222;124.222;124.222
0;total;1;124.222;124.222;124.222
0;total;1;124.222;124.222;124.222
0;total;1;124.222;124.222;124.222
0;total;1;124.222;124.222;124.222
0;total;1;124.222;124.222;124.222
0;total;1;124.222;124.222;124.222
0;total;1;124.222;124.222;124.222
SCAFES
REMARK: No time step width tau was specified.
 Set tau=1.0 and proceeded. 

Energy start: 3000
Energy end  : 2739.31
# unit_id;function_name;num_calls;avg_runtime;min_runtime;max_runtime
7;compErr;1;4.34e-06;4.34e-06;4.34e-06
7;init;1;3.17547;3.17547;3.17547
7;update;1;100.461;100.461;100.461
7;sync;1;4.65436;4.65436;4.65436
7;evalKnownDf;1;0;0;0
8;compErr;1;2.574e-06;2.574e-06;2.574e-06
8;init;1;3.18282;3.18282;3.18282
8;update;1;101.07;101.07;101.07
8;sync;1;4.79289;4.79289;4.79289
8;evalKnownDf;1;0;0;0
8;write;1;2.553e-05;2.553e-05;2.553e-05
8;trace;1;0;0;0
8;calc_total;1;105.863;105.863;105.863
9;compErr;1;3.561e-06;3.561e-06;3.561e-06
9;init;1;3.18199;3.18199;3.18199
9;update;1;99.7037;99.7037;99.7037
9;sync;1;5.74479;5.74479;5.74479
9;evalKnownDf;1;0;0;0
9;write;1;3.3965e-05;3.3965e-05;3.3965e-05
9;trace;1;0;0;0
9;calc_total;1;105.448;105.448;105.448
10;compErr;1;2.54e-06;2.54e-06;2.54e-06
10;init;1;3.16891;3.16891;3.16891
10;update;1;104.697;104.697;104.697
10;sync;1;1.11426;1.11426;1.11426
10;evalKnownDf;1;0;0;0
10;write;1;2.6757e-05;2.6757e-05;2.6757e-05
10;trace;1;0;0;0
10;calc_total;1;105.811;105.811;105.811
11;compErr;1;6.165e-06;6.165e-06;6.165e-06
11;init;1;3.16801;3.16801;3.16801
11;update;1;100.425;100.425;100.425
11;sync;1;5.44334;5.44334;5.44334
11;evalKnownDf;1;0;0;0
11;write;1;3.977e-05;3.977e-05;3.977e-05
11;trace;1;0;0;0
11;calc_total;1;105.868;105.868;105.868
12;compErr;1;1.468e-06;1.468e-06;1.468e-06
12;init;1;3.14452;3.14452;3.14452
12;update;1;100.476;100.476;100.476
12;sync;1;4.65333;4.65333;4.65333
12;evalKnownDf;1;0;0;0
12;write;1;3.3247e-05;3.3247e-05;3.3247e-05
12;trace;1;0;0;0
12;calc_total;1;105.13;105.13;105.13
13;compErr;1;3.539e-06;3.539e-06;3.539e-06
13;init;1;3.12433;3.12433;3.12433
13;update;1;100.427;100.427;100.427
13;sync;1;4.34783;4.34783;4.34783
13;evalKnownDf;1;0;0;0
13;write;1;3.5101e-05;3.5101e-05;3.5101e-05
13;trace;1;0;0;0
13;calc_total;1;104.775;104.775;104.775
14;compErr;1;2.746e-06;2.746e-06;2.746e-06
14;init;1;3.12752;3.12752;3.12752
14;update;1;99.685;99.685;99.685
14;sync;1;5.84561;5.84561;5.84561
14;evalKnownDf;1;0;0;0
14;write;1;3.2713e-05;3.2713e-05;3.2713e-05
14;trace;1;0;0;0
14;calc_total;1;105.531;105.531;105.531
15;compErr;1;3.457e-06;3.457e-06;3.457e-06
15;init;1;3.15056;3.15056;3.15056
15;update;1;99.7082;99.7082;99.7082
15;sync;1;5.33319;5.33319;5.33319
15;evalKnownDf;1;0;0;0
15;write;1;3.6156e-05;3.6156e-05;3.6156e-05
15;trace;1;0;0;0
15;calc_total;1;105.041;105.041;105.041
18;compErr;1;3.912e-06;3.912e-06;3.912e-06
18;init;1;3.19454;3.19454;3.19454
18;update;1;99.8588;99.8588;99.8588
18;sync;1;4.7586;4.7586;4.7586
18;evalKnownDf;1;0;0;0
18;write;1;3.3581e-05;3.3581e-05;3.3581e-05
18;trace;1;0;0;0
18;calc_total;1;104.617;104.617;104.617
23;compErr;1;2.731e-06;2.731e-06;2.731e-06
23;init;1;3.19383;3.19383;3.19383
23;update;1;99.7828;99.7828;99.7828
23;sync;1;5.07863;5.07863;5.07863
23;evalKnownDf;1;0;0;0
23;write;1;3.5759e-05;3.5759e-05;3.5759e-05
23;trace;1;0;0;0
23;calc_total;1;104.861;104.861;104.861
1;compErr;1;2.047e-06;2.047e-06;2.047e-06
1;init;1;3.21928;3.21928;3.21928
1;update;1;100.83;100.83;100.83
1;sync;1;3.58659;3.58659;3.58659
1;evalKnownDf;1;0;0;0
1;write;1;3.2175e-05;3.2175e-05;3.2175e-05
1;trace;1;0;0;0
1;calc_total;1;104.417;104.417;104.417
2;compErr;1;2.405e-06;2.405e-06;2.405e-06
2;init;1;3.2198;3.2198;3.2198
2;update;1;100.477;100.477;100.477
2;sync;1;4.85903;4.85903;4.85903
2;evalKnownDf;1;0;0;0
2;write;1;3.8355e-05;3.8355e-05;3.8355e-05
2;trace;1;0;0;0
2;calc_total;1;105.336;105.336;105.336
3;compErr;1;1.773e-06;1.773e-06;1.773e-06
3;init;1;3.18549;3.18549;3.18549
3;update;1;100.431;100.431;100.431
3;sync;1;4.49172;4.49172;4.49172
3;evalKnownDf;1;0;0;0
3;write;1;3.4092e-05;3.4092e-05;3.4092e-05
3;trace;1;0;0;0
3;calc_total;1;104.923;104.923;104.923
4;compErr;1;3.177e-06;3.177e-06;3.177e-06
4;init;1;3.18476;3.18476;3.18476
4;update;1;101.059;101.059;101.059
4;sync;1;4.66374;4.66374;4.66374
4;evalKnownDf;1;0;0;0
4;write;1;3.7954e-05;3.7954e-05;3.7954e-05
4;trace;1;0;0;0
4;calc_total;1;105.723;105.723;105.723
5;compErr;1;5.785e-06;5.785e-06;5.785e-06
5;init;1;3.21365;3.21365;3.21365
5;update;1;100.557;100.557;100.557
5;sync;1;4.68257;4.68257;4.68257
5;evalKnownDf;1;0;0;0
5;write;1;3.5055e-05;3.5055e-05;3.5055e-05
5;trace;1;0;0;0
5;calc_total;1;105.24;105.24;105.24
6;compErr;1;2.007e-06;2.007e-06;2.007e-06
6;init;1;3.17646;3.17646;3.17646
6;update;1;100.3;100.3;100.3
6;sync;1;5.2017;5.2017;5.2017
6;evalKnownDf;1;0;0;0
6;write;1;3.5332e-05;3.5332e-05;3.5332e-05
6;trace;1;0;0;0
6;calc_total;1;105.502;105.502;105.502
7;write;1;3.6352e-05;3.6352e-05;3.6352e-05
7;trace;1;0;0;0
7;calc_total;1;105.115;105.115;105.115
17;compErr;1;3.712e-06;3.712e-06;3.712e-06
17;init;1;3.14502;3.14502;3.14502
17;update;1;100.197;100.197;100.197
17;sync;1;5.24274;5.24274;5.24274
17;evalKnownDf;1;0;0;0
17;write;1;3.5096e-05;3.5096e-05;3.5096e-05
17;trace;1;0;0;0
17;calc_total;1;105.44;105.44;105.44
19;compErr;1;3.267e-06;3.267e-06;3.267e-06
19;init;1;3.20737;3.20737;3.20737
19;update;1;99.4916;99.4916;99.4916
19;sync;1;4.75863;4.75863;4.75863
19;evalKnownDf;1;0;0;0
19;write;1;3.9551e-05;3.9551e-05;3.9551e-05
19;trace;1;0;0;0
19;calc_total;1;104.25;104.25;104.25
20;compErr;1;3.227e-06;3.227e-06;3.227e-06
20;init;1;3.19675;3.19675;3.19675
20;update;1;100.58;100.58;100.58
20;sync;1;4.35776;4.35776;4.35776
20;evalKnownDf;1;0;0;0
20;write;1;3.3023e-05;3.3023e-05;3.3023e-05
20;trace;1;0;0;0
20;calc_total;1;104.937;104.937;104.937
21;compErr;1;3.087e-06;3.087e-06;3.087e-06
21;init;1;3.19722;3.19722;3.19722
21;update;1;100.774;100.774;100.774
21;sync;1;3.72316;3.72316;3.72316
21;evalKnownDf;1;0;0;0
21;write;1;3.8385e-05;3.8385e-05;3.8385e-05
21;trace;1;0;0;0
21;calc_total;1;104.497;104.497;104.497
22;compErr;1;2.033e-06;2.033e-06;2.033e-06
22;init;1;3.19338;3.19338;3.19338
22;update;1;100.396;100.396;100.396
22;sync;1;4.83555;4.83555;4.83555
22;evalKnownDf;1;0;0;0
22;write;1;3.5204e-05;3.5204e-05;3.5204e-05
22;trace;1;0;0;0
22;calc_total;1;105.231;105.231;105.231
0;compErr;1;2.053e-06;2.053e-06;2.053e-06
0;init;1;3.2178;3.2178;3.2178
0;update;1;99.6516;99.6516;99.6516
0;sync;1;5.19578;5.19578;5.19578
0;evalKnownDf;1;0;0;0
0;write;1;4.1492e-05;4.1492e-05;4.1492e-05
0;trace;1;0;0;0
0;calc_total;1;104.847;104.847;104.847
0;total;1;126.903;126.903;126.903
0;total;1;126.906;126.906;126.906
0;total;1;126.906;126.906;126.906
0;total;1;126.904;126.904;126.904
0;total;1;126.906;126.906;126.906
0;total;1;126.906;126.906;126.906
0;total;1;126.906;126.906;126.906
0;total;1;126.906;126.906;126.906
0;total;1;126.9;126.9;126.9
0;total;1;126.897;126.897;126.897
0;total;1;126.906;126.906;126.906
0;total;1;126.906;126.906;126.906
0;total;1;126.906;126.906;126.906
0;total;1;126.906;126.906;126.906
0;total;1;126.906;126.906;126.906
0;total;1;126.906;126.906;126.906
16;compErr;1;2.661e-06;2.661e-06;2.661e-06
16;init;1;3.17738;3.17738;3.17738
16;update;1;99.8778;99.8778;99.8778
16;sync;1;5.928;5.928;5.928
16;evalKnownDf;1;0;0;0
16;write;1;3.2804e-05;3.2804e-05;3.2804e-05
16;trace;1;0;0;0
16;calc_total;1;105.806;105.806;105.806
0;total;1;126.903;126.903;126.903
0;total;1;126.905;126.905;126.905
0;total;1;126.906;126.906;126.906
0;total;1;126.906;126.906;126.906
0;total;1;126.901;126.901;126.901
0;total;1;126.9;126.9;126.9
0;total;1;126.906;126.906;126.906
0;total;1;126.906;126.906;126.906
SCAFES
REMARK: No time step width tau was specified.
 Set tau=1.0 and proceeded. 

Energy start: 3000
Energy end  : 2739.31
# unit_id;function_name;num_calls;avg_runtime;min_runtime;max_runtime
0;compErr;1;3.214e-06;3.214e-06;3.214e-06
0;init;1;3.24549;3.24549;3.24549
0;update;1;101.197;101.197;101.197
0;sync;1;2.11777;2.11777;2.11777
0;evalKnownDf;1;0;0;0
0;write;1;2.4765e-05;2.4765e-05;2.4765e-05
0;trace;1;0;0;0
0;calc_total;1;103.315;103.315;103.315
0;total;1;123.679;123.679;123.679
1;compErr;1;3.119e-06;3.119e-06;3.119e-06
1;init;1;3.20818;3.20818;3.20818
1;update;1;100.071;100.071;100.071
1;sync;1;3.14927;3.14927;3.14927
1;evalKnownDf;1;0;0;0
1;write;1;3.162e-05;3.162e-05;3.162e-05
1;trace;1;0;0;0
1;calc_total;1;103.221;103.221;103.221
0;total;1;123.679;123.679;123.679
2;compErr;1;1.239e-06;1.239e-06;1.239e-06
2;init;1;3.21068;3.21068;3.21068
2;update;1;102.686;102.686;102.686
2;sync;1;0.668063;0.668063;0.668063
2;evalKnownDf;1;0;0;0
2;write;1;2.5588e-05;2.5588e-05;2.5588e-05
2;trace;1;0;0;0
2;calc_total;1;103.354;103.354;103.354
0;total;1;123.674;123.674;123.674
3;compErr;1;2.668e-06;2.668e-06;2.668e-06
3;init;1;3.2064;3.2064;3.2064
3;update;1;101.252;101.252;101.252
3;sync;1;2.07705;2.07705;2.07705
3;evalKnownDf;1;0;0;0
3;write;1;2.3581e-05;2.3581e-05;2.3581e-05
3;trace;1;0;0;0
3;calc_total;1;103.329;103.329;103.329
0;total;1;123.679;123.679;123.679
4;compErr;1;2.606e-06;2.606e-06;2.606e-06
4;init;1;3.20464;3.20464;3.20464
4;update;1;101.313;101.313;101.313
4;sync;1;2.00028;2.00028;2.00028
4;evalKnownDf;1;0;0;0
4;write;1;3.5061e-05;3.5061e-05;3.5061e-05
4;trace;1;0;0;0
4;calc_total;1;103.313;103.313;103.313
0;total;1;123.679;123.679;123.679
5;compErr;1;4.577e-06;4.577e-06;4.577e-06
5;init;1;3.2025;3.2025;3.2025
5;update;1;100.346;100.346;100.346
5;sync;1;2.83678;2.83678;2.83678
5;evalKnownDf;1;0;0;0
5;write;1;2.8451e-05;2.8451e-05;2.8451e-05
5;trace;1;0;0;0
5;calc_total;1;103.183;103.183;103.183
0;total;1;123.672;123.672;123.672
6;compErr;1;3.843e-06;3.843e-06;3.843e-06
6;init;1;3.15812;3.15812;3.15812
6;update;1;100.594;100.594;100.594
6;sync;1;2.81827;2.81827;2.81827
6;evalKnownDf;1;0;0;0
6;write;1;3.5972e-05;3.5972e-05;3.5972e-05
6;trace;1;0;0;0
6;calc_total;1;103.412;103.412;103.412
0;total;1;123.679;123.679;123.679
7;compErr;1;6.305e-06;6.305e-06;6.305e-06
7;init;1;3.22316;3.22316;3.22316
7;update;1;100.537;100.537;100.537
7;sync;1;2.57915;2.57915;2.57915
7;evalKnownDf;1;0;0;0
7;write;1;3.4848e-05;3.4848e-05;3.4848e-05
7;trace;1;0;0;0
7;calc_total;1;103.116;103.116;103.116
0;total;1;123.679;123.679;123.679
8;compErr;1;3.906e-06;3.906e-06;3.906e-06
8;init;1;3.18118;3.18118;3.18118
8;update;1;100.729;100.729;100.729
8;sync;1;2.72342;2.72342;2.72342
8;evalKnownDf;1;0;0;0
8;write;1;4.0647e-05;4.0647e-05;4.0647e-05
8;trace;1;0;0;0
8;calc_total;1;103.452;103.452;103.452
0;total;1;123.679;123.679;123.679
9;compErr;1;2.174e-06;2.174e-06;2.174e-06
9;init;1;3.16334;3.16334;3.16334
9;update;1;100.133;100.133;100.133
9;sync;1;3.20329;3.20329;3.20329
9;evalKnownDf;1;0;0;0
9;write;1;3.3216e-05;3.3216e-05;3.3216e-05
9;trace;1;0;0;0
9;calc_total;1;103.337;103.337;103.337
0;total;1;123.679;123.679;123.679
10;compErr;1;2.42e-06;2.42e-06;2.42e-06
10;init;1;3.18095;3.18095;3.18095
10;update;1;100.647;100.647;100.647
10;sync;1;2.67867;2.67867;2.67867
10;evalKnownDf;1;0;0;0
10;write;1;3.103e-05;3.103e-05;3.103e-05
10;trace;1;0;0;0
10;calc_total;1;103.326;103.326;103.326
0;total;1;123.672;123.672;123.672
11;compErr;1;2.714e-06;2.714e-06;2.714e-06
11;init;1;3.17292;3.17292;3.17292
11;update;1;101.173;101.173;101.173
11;sync;1;1.94344;1.94344;1.94344
11;evalKnownDf;1;0;0;0
11;write;1;3.8645e-05;3.8645e-05;3.8645e-05
11;trace;1;0;0;0
11;calc_total;1;103.116;103.116;103.116
0;total;1;123.679;123.679;123.679
12;compErr;1;2.948e-06;2.948e-06;2.948e-06
12;init;1;3.13208;3.13208;3.13208
12;update;1;99.8753;99.8753;99.8753
12;sync;1;3.33374;3.33374;3.33374
12;evalKnownDf;1;0;0;0
12;write;1;3.9623e-05;3.9623e-05;3.9623e-05
12;trace;1;0;0;0
12;calc_total;1;103.209;103.209;103.209
0;total;1;123.679;123.679;123.679
13;compErr;1;2.698e-06;2.698e-06;2.698e-06
13;init;1;3.12151;3.12151;3.12151
13;update;1;100.583;100.583;100.583
13;sync;1;2.4782;2.4782;2.4782
13;evalKnownDf;1;0;0;0
13;write;1;3.4769e-05;3.4769e-05;3.4769e-05
13;trace;1;0;0;0
13;calc_total;1;103.062;103.062;103.062
0;total;1;123.678;123.678;123.678
14;compErr;1;2.941e-06;2.941e-06;2.941e-06
14;init;1;3.10669;3.10669;3.10669
14;update;1;100.449;100.449;100.449
14;sync;1;3.00293;3.00293;3.00293
14;evalKnownDf;1;0;0;0
14;write;1;3.6046e-05;3.6046e-05;3.6046e-05
14;trace;1;0;0;0
14;calc_total;1;103.452;103.452;103.452
0;total;1;123.679;123.679;123.679
15;compErr;1;2.703e-06;2.703e-06;2.703e-06
15;init;1;3.13026;3.13026;3.13026
15;update;1;100.659;100.659;100.659
15;sync;1;2.53441;2.53441;2.53441
15;evalKnownDf;1;0;0;0
15;write;1;3.7645e-05;3.7645e-05;3.7645e-05
15;trace;1;0;0;0
15;calc_total;1;103.193;103.193;103.193
0;total;1;123.672;123.672;123.672
16;compErr;1;2.896e-06;2.896e-06;2.896e-06
16;init;1;3.13712;3.13712;3.13712
16;update;1;100.323;100.323;100.323
16;sync;1;3.06381;3.06381;3.06381
16;evalKnownDf;1;0;0;0
16;write;1;3.7469e-05;3.7469e-05;3.7469e-05
16;trace;1;0;0;0
16;calc_total;1;103.387;103.387;103.387
0;total;1;123.679;123.679;123.679
17;compErr;1;2.325e-06;2.325e-06;2.325e-06
17;init;1;3.12701;3.12701;3.12701
17;update;1;99.9297;99.9297;99.9297
17;sync;1;3.47814;3.47814;3.47814
17;evalKnownDf;1;0;0;0
17;write;1;3.4659e-05;3.4659e-05;3.4659e-05
17;trace;1;0;0;0
17;calc_total;1;103.408;103.408;103.408
0;total;1;123.675;123.675;123.675
18;compErr;1;2.63e-06;2.63e-06;2.63e-06
18;init;1;3.18305;3.18305;3.18305
18;update;1;99.707;99.707;99.707
18;sync;1;3.13083;3.13083;3.13083
18;evalKnownDf;1;0;0;0
18;write;1;3.7108e-05;3.7108e-05;3.7108e-05
18;trace;1;0;0;0
18;calc_total;1;102.838;102.838;102.838
0;total;1;123.675;123.675;123.675
19;compErr;1;2.524e-06;2.524e-06;2.524e-06
19;init;1;3.17813;3.17813;3.17813
19;update;1;99.656;99.656;99.656
19;sync;1;3.05704;3.05704;3.05704
19;evalKnownDf;1;0;0;0
19;write;1;3.5572e-05;3.5572e-05;3.5572e-05
19;trace;1;0;0;0
19;calc_total;1;102.713;102.713;102.713
0;total;1;123.679;123.679;123.679
20;compErr;1;3.156e-06;3.156e-06;3.156e-06
20;init;1;3.19062;3.19062;3.19062
20;update;1;99.9855;99.9855;99.9855
20;sync;1;3.05843;3.05843;3.05843
20;evalKnownDf;1;0;0;0
20;write;1;4.1909e-05;4.1909e-05;4.1909e-05
20;trace;1;0;0;0
20;calc_total;1;103.044;103.044;103.044
0;total;1;123.679;123.679;123.679
21;compErr;1;2.321e-06;2.321e-06;2.321e-06
21;init;1;3.18526;3.18526;3.18526
21;update;1;100.593;100.593;100.593
21;sync;1;2.31403;2.31403;2.31403
21;evalKnownDf;1;0;0;0
21;write;1;3.6014e-05;3.6014e-05;3.6014e-05
21;trace;1;0;0;0
21;calc_total;1;102.907;102.907;102.907
0;total;1;123.678;123.678;123.678
22;compErr;1;2.434e-06;2.434e-06;2.434e-06
22;init;1;3.1782;3.1782;3.1782
22;update;1;99.8785;99.8785;99.8785
22;sync;1;3.37521;3.37521;3.37521
22;evalKnownDf;1;0;0;0
22;write;1;3.4938e-05;3.4938e-05;3.4938e-05
22;trace;1;0;0;0
22;calc_total;1;103.254;103.254;103.254
0;total;1;123.677;123.677;123.677
23;compErr;1;2.876e-06;2.876e-06;2.876e-06
23;init;1;3.17836;3.17836;3.17836
23;update;1;99.9328;99.9328;99.9328
23;sync;1;2.7894;2.7894;2.7894
23;evalKnownDf;1;0;0;0
23;write;1;3.1801e-05;3.1801e-05;3.1801e-05
23;trace;1;0;0;0
23;calc_total;1;102.722;102.722;102.722
0;total;1;123.677;123.677;123.677
