# Supplementary material for: A Halo abstraction for distributed n-dimensional structured grids within the C++ PGAS library DASH
Source: PeerJ Comput Sci. 2023 Feb 3;9:e1203. doi: 10.7717/peerj-cs.1203 (PMC10280232; doi:10.7717/peerj-cs.1203)
Supplement: Supplemental Information 4 [file peerj-cs-09-1203-s004.gz › raw_dash_scafes/res_3d_sc/strong/plain/heat3d_n4_c24_1300_28659155.out]

DASH
InitEnergy=12000.00000
EndEnergy=11351.94111
DiffEnergy=-648.05889
Matrixspec: 1300 x 1300 x 1300
Iterations: 10
# unit_id;function_name;num_calls;avg_runtime;min_runtime;max_runtime
0;initialize;1;4.31331;4.31331;4.31331
0;async;10;0.00640;0.00466;0.00982
0;inner;10;0.16939;0.16690;0.17346
0;wait;10;0.00006;0.00003;0.00014
0;boundary;10;0.02121;0.02030;0.02227
0;calc iter;10;0.19707;0.19506;0.19937
0;calc total;1;2.00940;2.00940;2.00940
0;total;1;8.35119;8.35119;8.35119
24;initialize;1;4.11863;4.11863;4.11863
24;async;10;0.0116227;0.00542078;0.0170097
24;inner;10;0.165148;0.161002;0.173108
24;wait;10;5.68157e-05;2.8727e-05;0.0001507
24;boundary;10;0.0216481;0.0202583;0.023294
24;calc iter;10;0.198477;0.193094;0.201904
24;calc total;1;2.00941;2.00941;2.00941
24;total;1;8.1565;8.1565;8.1565
25;initialize;1;4.11759;4.11759;4.11759
25;async;10;0.0102167;0.00560508;0.0158219
25;inner;10;0.167855;0.164617;0.175917
25;wait;10;6.20353e-05;2.6941e-05;0.000178358
25;boundary;10;0.0206934;0.0203662;0.0211698
25;calc iter;10;0.198829;0.194346;0.203613
25;calc total;1;2.00941;2.00941;2.00941
25;total;1;8.15545;8.15545;8.15545
48;initialize;1;4.08231;4.08231;4.08231
48;async;10;0.00580706;0.00513517;0.00734938
48;inner;10;0.174286;0.173159;0.1759
48;wait;10;5.07735e-05;2.7066e-05;0.000106193
72;initialize;1;4.02094;4.02094;4.02094
72;async;10;0.00885776;0.00507881;0.0108346
72;inner;10;0.169782;0.164452;0.177389
72;wait;10;4.66627e-05;2.4027e-05;0.000136259
72;boundary;10;0.0210059;0.0200436;0.0225242
72;calc iter;10;0.199694;0.196114;0.203558
72;calc total;1;2.00941;2.00941;2.00941
72;total;1;8.05862;8.05862;8.05862
26;initialize;1;4.12472;4.12472;4.12472
26;async;10;0.0116037;0.0058242;0.0176885
26;inner;10;0.166685;0.163186;0.174715
26;wait;10;6.10178e-05;2.9103e-05;0.000143134
26;boundary;10;0.0205635;0.0202851;0.0208144
26;calc iter;10;0.198915;0.194998;0.202322
26;calc total;1;2.0094;2.0094;2.0094
26;total;1;8.16259;8.16259;8.16259
73;initialize;1;4.02093;4.02093;4.02093
73;async;10;0.00936526;0.00604028;0.0113405
73;inner;10;0.169377;0.164428;0.175946
73;wait;10;4.63957e-05;2.2829e-05;0.000154001
73;boundary;10;0.0210293;0.0200114;0.0230525
73;calc iter;10;0.199819;0.195731;0.202737
73;calc total;1;2.00941;2.00941;2.00941
73;total;1;8.05862;8.05862;8.05862
27;initialize;1;4.11921;4.11921;4.11921
27;async;10;0.00970433;0.00286477;0.0158627
27;inner;10;0.165642;0.161928;0.172997
27;wait;10;9.65208e-05;4.6795e-05;0.00032223
27;boundary;10;0.0230061;0.0214493;0.0244029
27;calc iter;10;0.198451;0.194427;0.20224
27;calc total;1;2.0094;2.0094;2.0094
27;total;1;8.15707;8.15707;8.15707
74;initialize;1;4.02087;4.02087;4.02087
74;async;10;0.00972184;0.00615212;0.012421
74;inner;10;0.169244;0.165519;0.175816
74;wait;10;5.07089e-05;2.3294e-05;0.00016691
74;boundary;10;0.020769;0.0200225;0.0218608
74;calc iter;10;0.199787;0.194625;0.202799
74;calc total;1;2.00941;2.00941;2.00941
74;total;1;8.05855;8.05855;8.05855
28;initialize;1;4.11159;4.11159;4.11159
28;async;10;0.00906508;0.00461789;0.0158931
28;inner;10;0.163436;0.157554;0.173368
28;wait;10;8.27289e-05;5.7675e-05;0.000207078
28;boundary;10;0.0255509;0.0203244;0.0291731
28;calc iter;10;0.198136;0.193402;0.202905
28;calc total;1;2.0094;2.0094;2.0094
28;total;1;8.14945;8.14945;8.14945
75;initialize;1;4.02099;4.02099;4.02099
75;async;10;0.00810877;0.00291898;0.0115384
75;inner;10;0.170705;0.167598;0.174962
75;wait;10;7.35853e-05;2.6534e-05;0.00030311
75;boundary;10;0.0207507;0.0201776;0.0215619
75;calc iter;10;0.199639;0.1958;0.201254
75;calc total;1;2.00941;2.00941;2.00941
75;total;1;8.05865;8.05865;8.05865
29;initialize;1;4.1152;4.1152;4.1152
29;async;10;0.0105148;0.0052372;0.0168429
29;inner;10;0.164252;0.159272;0.173245
29;wait;10;7.91495e-05;4.4211e-05;0.000172484
29;boundary;10;0.0234253;0.0201608;0.025715
29;calc iter;10;0.198272;0.193058;0.202223
29;calc total;1;2.0094;2.0094;2.0094
29;total;1;8.15305;8.15305;8.15305
76;initialize;1;4.02095;4.02095;4.02095
76;async;10;0.00662161;0.00400953;0.00868722
76;inner;10;0.171688;0.168399;0.175921
76;wait;10;4.85668e-05;2.6187e-05;0.000151844
76;boundary;10;0.0208525;0.0204602;0.0212706
76;calc iter;10;0.199212;0.196762;0.201243
76;calc total;1;2.00941;2.00941;2.00941
76;total;1;8.05863;8.05863;8.05863
30;initialize;1;4.12464;4.12464;4.12464
30;async;10;0.0106375;0.00545608;0.0169131
30;inner;10;0.164502;0.159645;0.172715
30;wait;10;7.91829e-05;3.9566e-05;0.000199165
30;boundary;10;0.0231379;0.0202804;0.0250715
30;calc iter;10;0.198358;0.194145;0.202281
30;calc total;1;2.0094;2.0094;2.0094
30;total;1;8.16252;8.16252;8.16252
77;initialize;1;4.02083;4.02083;4.02083
77;async;10;0.00756169;0.0045196;0.00983824
77;inner;10;0.170765;0.167159;0.175228
77;wait;10;6.04011e-05;2.8181e-05;0.000157345
77;boundary;10;0.0208664;0.0203291;0.0213277
77;calc iter;10;0.199255;0.197455;0.201139
77;calc total;1;2.00941;2.00941;2.00941
77;total;1;8.05849;8.05849;8.05849
31;initialize;1;4.12474;4.12474;4.12474
31;async;10;0.00813124;0.00272842;0.014672
31;inner;10;0.165542;0.160406;0.174239
31;wait;10;8.35921e-05;4.9799e-05;0.000209509
31;boundary;10;0.0244861;0.020804;0.0269309
31;calc iter;10;0.198245;0.194028;0.202436
31;calc total;1;2.0094;2.0094;2.0094
31;total;1;8.16261;8.16261;8.16261
78;initialize;1;4.02089;4.02089;4.02089
78;async;10;0.00757982;0.00459767;0.0107496
78;inner;10;0.170759;0.167202;0.175176
78;wait;10;5.91238e-05;3.4422e-05;0.000171464
78;boundary;10;0.0209044;0.0202933;0.0215386
78;calc iter;10;0.199304;0.196547;0.201398
78;calc total;1;2.00941;2.00941;2.00941
78;total;1;8.05856;8.05856;8.05856
32;initialize;1;4.1247;4.1247;4.1247
32;async;10;0.0138024;0.00528696;0.0205285
32;inner;10;0.16496;0.160343;0.173741
32;wait;10;4.75408e-05;2.366e-05;0.000132508
32;boundary;10;0.0203501;0.0197013;0.0209179
32;calc iter;10;0.199161;0.196335;0.202567
32;calc total;1;2.0094;2.0094;2.0094
32;total;1;8.16258;8.16258;8.16258
79;initialize;1;4.01623;4.01623;4.01623
79;async;10;0.00564956;0.00270423;0.00910435
79;inner;10;0.17145;0.168918;0.175575
79;wait;10;7.21802e-05;4.1248e-05;0.000164736
79;boundary;10;0.0220339;0.0213529;0.0229196
79;calc iter;10;0.199207;0.196708;0.202002
79;calc total;1;2.0094;2.0094;2.0094
79;total;1;8.05389;8.05389;8.05389
33;initialize;1;4.12464;4.12464;4.12464
33;async;10;0.0138934;0.00564077;0.0213199
33;inner;10;0.165236;0.160875;0.174309
33;wait;10;4.46973e-05;2.2396e-05;0.000142813
33;boundary;10;0.0202744;0.0194133;0.021382
33;calc iter;10;0.19945;0.195228;0.202367
33;calc total;1;2.0094;2.0094;2.0094
33;total;1;8.16251;8.16251;8.16251
80;initialize;1;4.02093;4.02093;4.02093
80;async;10;0.00702921;0.00451138;0.0117085
80;inner;10;0.170181;0.165692;0.175429
80;wait;10;4.94763e-05;2.2299e-05;9.5386e-05
80;boundary;10;0.021995;0.0203672;0.0246817
80;calc iter;10;0.199256;0.195359;0.203051
80;calc total;1;2.00941;2.00941;2.00941
80;total;1;8.05863;8.05863;8.05863
34;initialize;1;4.12463;4.12463;4.12463
34;async;10;0.0139974;0.0055152;0.0205641
34;inner;10;0.165;0.160402;0.17501
34;wait;10;4.31422e-05;2.3345e-05;0.000113876
34;boundary;10;0.0203971;0.01957;0.0216571
34;calc iter;10;0.199439;0.195326;0.201834
34;calc total;1;2.0094;2.0094;2.0094
34;total;1;8.16252;8.16252;8.16252
81;initialize;1;4.02091;4.02091;4.02091
81;async;10;0.00664558;0.00407532;0.0101531
81;inner;10;0.171042;0.166942;0.175895
81;wait;10;5.17646e-05;3.1882e-05;0.000109356
81;boundary;10;0.021474;0.0201516;0.0237924
81;calc iter;10;0.199215;0.195224;0.201917
81;calc total;1;2.0094;2.0094;2.0094
81;total;1;8.0586;8.0586;8.0586
35;initialize;1;4.12466;4.12466;4.12466
35;async;10;0.0117691;0.00271648;0.0172738
35;inner;10;0.166946;0.162781;0.174128
35;wait;10;4.84572e-05;2.1407e-05;0.00019744
35;boundary;10;0.020427;0.0197456;0.0210038
35;calc iter;10;0.199192;0.196551;0.201661
35;calc total;1;2.0094;2.0094;2.0094
35;total;1;8.16255;8.16255;8.16255
82;initialize;1;4.02082;4.02082;4.02082
82;async;10;0.00687673;0.00411939;0.0101845
82;inner;10;0.170796;0.166917;0.175665
82;wait;10;4.88212e-05;3.2266e-05;0.00010053
82;boundary;10;0.0215155;0.0202338;0.0236212
82;calc iter;10;0.199238;0.195183;0.201548
82;calc total;1;2.0094;2.0094;2.0094
82;total;1;8.05852;8.05852;8.05852
36;initialize;1;4.12464;4.12464;4.12464
36;async;10;0.00995345;0.00526345;0.0143627
36;inner;10;0.168876;0.165705;0.174021
36;wait;10;6.21171e-05;3.2814e-05;0.000190221
36;boundary;10;0.0207422;0.0202874;0.0212945
36;calc iter;10;0.199635;0.196939;0.202888
36;calc total;1;2.0094;2.0094;2.0094
36;total;1;8.16252;8.16252;8.16252
83;initialize;1;4.02078;4.02078;4.02078
83;async;10;0.00619726;0.00258829;0.0098399
83;inner;10;0.168429;0.164308;0.173834
83;wait;10;6.26607e-05;4.9887e-05;0.000105916
83;boundary;10;0.0242505;0.0222334;0.0267111
83;calc iter;10;0.198941;0.195283;0.201789
83;calc total;1;2.0094;2.0094;2.0094
83;total;1;8.05844;8.05844;8.05844
37;initialize;1;4.12467;4.12467;4.12467
37;async;10;0.0108904;0.00589111;0.0156152
37;inner;10;0.168654;0.165596;0.174458
37;wait;10;5.06532e-05;2.4996e-05;0.000151718
37;boundary;10;0.0202874;0.0199342;0.0204003
37;calc iter;10;0.199884;0.197788;0.201781
37;calc total;1;2.0094;2.0094;2.0094
37;total;1;8.16254;8.16254;8.16254
84;initialize;1;4.021;4.021;4.021
84;async;10;0.00806076;0.00465235;0.0125582
84;inner;10;0.170484;0.168284;0.173866
84;wait;10;4.96483e-05;2.6992e-05;0.000144255
84;boundary;10;0.020182;0.0198696;0.0205419
84;calc iter;10;0.198777;0.196294;0.201305
84;calc total;1;2.0094;2.0094;2.0094
84;total;1;8.05869;8.05869;8.05869
85;initialize;1;4.02093;4.02093;4.02093
85;async;10;0.0091261;0.00532579;0.0124473
85;inner;10;0.169463;0.165775;0.173458
85;wait;10;4.58563e-05;2.2689e-05;0.000131279
85;boundary;10;0.0201707;0.0198447;0.0202682
85;calc iter;10;0.198807;0.197235;0.200635
85;calc total;1;2.0094;2.0094;2.0094
85;total;1;8.05862;8.05862;8.05862
86;initialize;1;4.01798;4.01798;4.01798
86;async;10;0.00861897;0.00545131;0.0130023
86;inner;10;0.169998;0.167819;0.174056
86;wait;10;4.71016e-05;2.3974e-05;0.000144341
86;boundary;10;0.0202237;0.0197832;0.0205509
86;calc iter;10;0.198889;0.196163;0.201299
86;calc total;1;2.0094;2.0094;2.0094
86;total;1;8.05566;8.05566;8.05566
87;initialize;1;4.01609;4.01609;4.01609
87;async;10;0.00765883;0.00283919;0.0130605
87;inner;10;0.170017;0.167591;0.172828
87;wait;10;8.0344e-05;2.034e-05;0.000293113
87;boundary;10;0.0210272;0.0198371;0.0227302
87;calc iter;10;0.198785;0.195533;0.202488
87;calc total;1;2.0094;2.0094;2.0094
87;total;1;8.05377;8.05377;8.05377
88;initialize;1;4.01463;4.01463;4.01463
88;async;10;0.00911412;0.00487459;0.0116643
88;inner;10;0.169275;0.166647;0.173067
88;wait;10;5.63405e-05;2.2448e-05;0.000186324
88;boundary;10;0.020127;0.0200427;0.0202187
88;calc iter;10;0.198574;0.196674;0.200603
88;calc total;1;2.00941;2.00941;2.00941
88;total;1;8.05229;8.05229;8.05229
48;boundary;10;0.0206325;0.0202813;0.0211575
48;calc iter;10;0.200778;0.19945;0.202542
48;calc total;1;2.00941;2.00941;2.00941
48;total;1;8.12063;8.12063;8.12063
49;initialize;1;4.08372;4.08372;4.08372
49;async;10;0.00524392;0.00454025;0.00658143
49;inner;10;0.17497;0.173839;0.176992
49;wait;10;5.02559e-05;2.5942e-05;0.000126637
49;boundary;10;0.0205559;0.0202174;0.0206608
49;calc iter;10;0.200821;0.199451;0.203347
49;calc total;1;2.0094;2.0094;2.0094
49;total;1;8.122;8.122;8.122
50;initialize;1;4.084;4.084;4.084
50;async;10;0.00490197;0.00452608;0.00574001
50;inner;10;0.175339;0.174551;0.177014
50;wait;10;4.30001e-05;2.3777e-05;0.0001167
50;boundary;10;0.0205517;0.0202024;0.020688
50;calc iter;10;0.200837;0.199767;0.203472
50;calc total;1;2.00941;2.00941;2.00941
50;total;1;8.12228;8.12228;8.12228
51;initialize;1;4.08814;4.08814;4.08814
51;async;10;0.00495782;0.00284042;0.00580758
51;inner;10;0.173624;0.172503;0.175014
51;wait;10;7.68275e-05;4.6016e-05;0.000208865
51;boundary;10;0.0219249;0.0213147;0.0229118
51;calc iter;10;0.200585;0.199972;0.201898
51;calc total;1;2.0094;2.0094;2.0094
51;total;1;8.12644;8.12644;8.12644
52;initialize;1;4.08375;4.08375;4.08375
52;async;10;0.00603752;0.00487792;0.00768672
52;inner;10;0.173012;0.171645;0.175248
52;wait;10;8.41803e-05;4.6417e-05;0.000221448
52;boundary;10;0.0214059;0.020523;0.0225298
52;calc iter;10;0.200541;0.199455;0.201668
52;calc total;1;2.0094;2.0094;2.0094
52;total;1;8.12203;8.12203;8.12203
53;initialize;1;4.08236;4.08236;4.08236
53;async;10;0.00651033;0.00519242;0.0081565
53;inner;10;0.17388;0.172664;0.176188
53;wait;10;6.04051e-05;2.6452e-05;0.000184804
53;boundary;10;0.0203291;0.0201292;0.0204438
53;calc iter;10;0.200781;0.199217;0.202899
53;calc total;1;2.0094;2.0094;2.0094
53;total;1;8.12067;8.12067;8.12067
54;initialize;1;4.08551;4.08551;4.08551
54;async;10;0.00720047;0.00598348;0.00805932
54;inner;10;0.173193;0.171913;0.174817
54;wait;10;6.27455e-05;3.0144e-05;0.000195447
54;boundary;10;0.0203692;0.0199671;0.0204777
54;calc iter;10;0.200827;0.2003;0.201835
54;calc total;1;2.0094;2.0094;2.0094
54;total;1;8.12382;8.12382;8.12382
55;initialize;1;4.08815;4.08815;4.08815
55;async;10;0.00459667;0.00309215;0.00557406
55;inner;10;0.173863;0.171835;0.177088
55;wait;10;9.25742e-05;5.45e-05;0.000251645
55;boundary;10;0.0220503;0.0208656;0.0231752
55;calc iter;10;0.200603;0.199577;0.2013
55;calc total;1;2.0094;2.0094;2.0094
55;total;1;8.12646;8.12646;8.12646
56;initialize;1;4.08812;4.08812;4.08812
56;async;10;0.00631848;0.00505638;0.00806634
56;inner;10;0.173795;0.172648;0.175621
56;wait;10;6.48764e-05;3.4137e-05;0.000157175
56;boundary;10;0.0206072;0.0203042;0.0207974
56;calc iter;10;0.200787;0.1994;0.201528
56;calc total;1;2.0094;2.0094;2.0094
56;total;1;8.12644;8.12644;8.12644
57;initialize;1;4.08812;4.08812;4.08812
57;async;10;0.00711373;0.00610589;0.00883656
57;inner;10;0.173165;0.171654;0.17604
57;wait;10;6.16627e-05;2.4327e-05;0.000240401
57;boundary;10;0.0205084;0.0200949;0.020733
57;calc iter;10;0.20085;0.19967;0.202873
57;calc total;1;2.0094;2.0094;2.0094
57;total;1;8.12644;8.12644;8.12644
58;initialize;1;4.08234;4.08234;4.08234
58;async;10;0.00634962;0.00570037;0.00716424
58;inner;10;0.173901;0.172984;0.17659
58;wait;10;5.17167e-05;2.5323e-05;0.000146785
58;boundary;10;0.0206335;0.0201703;0.0207728
58;calc iter;10;0.200938;0.199756;0.203406
58;calc total;1;2.0094;2.0094;2.0094
58;total;1;8.12065;8.12065;8.12065
59;initialize;1;4.08812;4.08812;4.08812
59;async;10;0.00549023;0.00303843;0.00649583
59;inner;10;0.173484;0.172715;0.174143
59;wait;10;9.00273e-05;4.2985e-05;0.000291467
59;boundary;10;0.0215988;0.0210226;0.0223153
59;calc iter;10;0.200664;0.19979;0.201778
59;calc total;1;2.0094;2.0094;2.0094
59;total;1;8.12644;8.12644;8.12644
60;initialize;1;4.08808;4.08808;4.08808
60;async;10;0.00797466;0.0047844;0.0109672
60;inner;10;0.171067;0.168697;0.173434
60;wait;10;8.59102e-05;3.431e-05;0.000242108
60;boundary;10;0.0208143;0.020246;0.0218263
60;calc iter;10;0.199944;0.197366;0.202546
60;calc total;1;2.0094;2.0094;2.0094
60;total;1;8.12639;8.12639;8.12639
61;initialize;1;4.08371;4.08371;4.08371
61;async;10;0.0082273;0.00547427;0.0110422
61;inner;10;0.171464;0.169413;0.173948
61;wait;10;5.38866e-05;2.6755e-05;0.000139164
61;boundary;10;0.0203735;0.0200118;0.0206356
61;calc iter;10;0.20012;0.197798;0.201473
61;calc total;1;2.0094;2.0094;2.0094
61;total;1;8.12201;8.12201;8.12201
62;initialize;1;4.08371;4.08371;4.08371
62;async;10;0.00786424;0.00557111;0.0103398
62;inner;10;0.17181;0.169955;0.173914
62;wait;10;4.77786e-05;2.3713e-05;0.000136734
62;boundary;10;0.0204661;0.0200395;0.0207514
62;calc iter;10;0.20019;0.198097;0.201486
62;calc total;1;2.0094;2.0094;2.0094
62;total;1;8.12202;8.12202;8.12202
63;initialize;1;4.08373;4.08373;4.08373
63;async;10;0.00694062;0.0028292;0.00945995
63;inner;10;0.17166;0.16913;0.173942
63;wait;10;9.60844e-05;4.8276e-05;0.000236887
63;boundary;10;0.0212742;0.0203801;0.0224853
63;calc iter;10;0.199972;0.197742;0.201683
63;calc total;1;2.0094;2.0094;2.0094
63;total;1;8.12203;8.12203;8.12203
64;initialize;1;4.08371;4.08371;4.08371
64;async;10;0.00731104;0.00392613;0.00925806
64;inner;10;0.172255;0.170059;0.174301
64;wait;10;6.14747e-05;3.4716e-05;0.00012807
64;boundary;10;0.0204708;0.0199213;0.0208158
64;calc iter;10;0.200099;0.196643;0.203113
64;calc total;1;2.0094;2.0094;2.0094
64;total;1;8.12202;8.12202;8.12202
65;initialize;1;4.08396;4.08396;4.08396
65;async;10;0.00858078;0.00525626;0.0102531
65;inner;10;0.171055;0.169129;0.173185
65;wait;10;7.10822e-05;3.2931e-05;0.000198973
65;boundary;10;0.0203354;0.0199177;0.0207617
65;calc iter;10;0.200044;0.198264;0.202053
65;calc total;1;2.0094;2.0094;2.0094
65;total;1;8.12227;8.12227;8.12227
66;initialize;1;4.08238;4.08238;4.08238
66;async;10;0.0083129;0.00538205;0.00998817
66;inner;10;0.171498;0.169573;0.173559
66;wait;10;6.07039e-05;2.7907e-05;0.000184208
66;boundary;10;0.0201868;0.0198905;0.0205115
66;calc iter;10;0.20006;0.198454;0.201588
66;calc total;1;2.0094;2.0094;2.0094
66;total;1;8.12066;8.12066;8.12066
1;initialize;1;4.32606;4.32606;4.32606
1;async;10;0.00708697;0.00493499;0.011031
1;inner;10;0.169518;0.167003;0.173424
1;wait;10;5.16373e-05;2.7572e-05;0.000151341
1;boundary;10;0.0204797;0.0202806;0.0213875
1;calc iter;10;0.197138;0.193848;0.199718
1;calc total;1;2.0094;2.0094;2.0094
1;total;1;8.3639;8.3639;8.3639
2;initialize;1;4.31118;4.31118;4.31118
2;async;10;0.0060129;0.00447611;0.00893523
2;inner;10;0.170019;0.166891;0.175115
2;wait;10;5.44337e-05;2.787e-05;0.000130947
2;boundary;10;0.0209368;0.0203259;0.0227332
2;calc iter;10;0.197025;0.194294;0.202138
2;calc total;1;2.0094;2.0094;2.0094
2;total;1;8.34901;8.34901;8.34901
3;initialize;1;4.32605;4.32605;4.32605
3;async;10;0.00522734;0.0028961;0.00753274
3;inner;10;0.168602;0.164971;0.173055
3;wait;10;6.89157e-05;2.7318e-05;0.000206497
3;boundary;10;0.0229533;0.0208361;0.0259908
3;calc iter;10;0.196853;0.194303;0.19959
3;calc total;1;2.0094;2.0094;2.0094
3;total;1;8.3639;8.3639;8.3639
4;initialize;1;4.32604;4.32604;4.32604
4;async;10;0.00694939;0.00465055;0.0113576
4;inner;10;0.169585;0.167256;0.172885
4;wait;10;6.55924e-05;2.6365e-05;0.00018433
4;boundary;10;0.0205194;0.020148;0.0213486
4;calc iter;10;0.197121;0.19418;0.19879
4;calc total;1;2.0094;2.0094;2.0094
4;total;1;8.3639;8.3639;8.3639
5;initialize;1;4.31518;4.31518;4.31518
5;async;10;0.00897311;0.00594724;0.0126733
5;inner;10;0.16823;0.165657;0.173063
5;wait;10;4.59717e-05;2.1994e-05;0.000152355
5;boundary;10;0.020214;0.0198117;0.0206845
5;calc iter;10;0.197464;0.194452;0.200111
5;calc total;1;2.0094;2.0094;2.0094
5;total;1;8.35302;8.35302;8.35302
6;initialize;1;4.31585;4.31585;4.31585
6;async;10;0.00680431;0.00494865;0.00980712
6;inner;10;0.169921;0.16748;0.174055
6;wait;10;6.3452e-05;3.312e-05;0.000152929
6;boundary;10;0.020528;0.0200945;0.0215827
6;calc iter;10;0.197318;0.195216;0.200344
6;calc total;1;2.0094;2.0094;2.0094
6;total;1;8.35368;8.35368;8.35368
7;initialize;1;4.31844;4.31844;4.31844
7;async;10;0.006015;0.00303771;0.00829821
7;inner;10;0.165838;0.161815;0.171169
7;wait;10;9.63934e-05;3.8889e-05;0.000247415
7;boundary;10;0.0249998;0.0224803;0.0279241
7;calc iter;10;0.19695;0.194705;0.198694
7;calc total;1;2.0094;2.0094;2.0094
7;total;1;8.35631;8.35631;8.35631
8;initialize;1;4.31383;4.31383;4.31383
8;async;10;0.00591444;0.00376694;0.0110493
8;inner;10;0.171169;0.168795;0.175014
8;wait;10;3.62118e-05;2.077e-05;9.0351e-05
8;boundary;10;0.020407;0.0199016;0.0209033
8;calc iter;10;0.197528;0.195313;0.20132
8;calc total;1;2.00941;2.00941;2.00941
8;total;1;8.35171;8.35171;8.35171
9;initialize;1;4.32602;4.32602;4.32602
9;async;10;0.00846074;0.00554566;0.0121183
9;inner;10;0.168901;0.165773;0.174126
9;wait;10;4.59805e-05;2.1551e-05;0.000148135
9;boundary;10;0.0203435;0.0196477;0.0207974
9;calc iter;10;0.197753;0.194804;0.200937
9;calc total;1;2.00941;2.00941;2.00941
9;total;1;8.3639;8.3639;8.3639
10;initialize;1;4.31628;4.31628;4.31628
10;async;10;0.00797395;0.00482056;0.0126985
10;inner;10;0.16936;0.165745;0.174226
10;wait;10;4.66858e-05;2.214e-05;0.000112859
10;boundary;10;0.0203867;0.0196818;0.0208479
10;calc iter;10;0.197768;0.196169;0.200644
10;calc total;1;2.00941;2.00941;2.00941
10;total;1;8.35416;8.35416;8.35416
11;initialize;1;4.31716;4.31716;4.31716
11;async;10;0.00587361;0.00311081;0.0104784
11;inner;10;0.168931;0.165896;0.173217
11;wait;10;7.27807e-05;3.0426e-05;0.000174737
11;boundary;10;0.0225371;0.0201111;0.0242913
11;calc iter;10;0.197416;0.195704;0.199223
11;calc total;1;2.0094;2.0094;2.0094
11;total;1;8.35504;8.35504;8.35504
12;initialize;1;4.30477;4.30477;4.30477
12;async;10;0.00823031;0.00432359;0.01557
12;inner;10;0.16459;0.156435;0.173476
12;wait;10;4.8158e-05;3.262e-05;6.3367e-05
12;boundary;10;0.0241613;0.0203563;0.0300932
12;calc iter;10;0.197031;0.192986;0.203127
12;calc total;1;2.00941;2.00941;2.00941
12;total;1;8.34264;8.34264;8.34264
13;initialize;1;4.31023;4.31023;4.31023
13;async;10;0.00868564;0.00478259;0.0165931
13;inner;10;0.165139;0.158686;0.173428
13;wait;10;5.83862e-05;3.5111e-05;0.000115278
13;boundary;10;0.0233652;0.020295;0.0268543
13;calc iter;10;0.197249;0.194672;0.203142
13;calc total;1;2.0094;2.0094;2.0094
13;total;1;8.34809;8.34809;8.34809
14;initialize;1;4.30899;4.30899;4.30899
14;async;10;0.00921436;0.00468184;0.0175944
14;inner;10;0.163057;0.157296;0.172632
14;wait;10;7.87153e-05;4.9938e-05;0.000188952
14;boundary;10;0.0248921;0.0203117;0.0281279
14;calc iter;10;0.197244;0.194254;0.203442
14;calc total;1;2.00941;2.00941;2.00941
14;total;1;8.34686;8.34686;8.34686
15;initialize;1;4.31079;4.31079;4.31079
15;async;10;0.00772322;0.00265081;0.0161729
15;inner;10;0.162032;0.156772;0.171357
15;wait;10;6.84198e-05;5.1647e-05;0.00012185
15;boundary;10;0.0272514;0.0222645;0.0304531
15;calc iter;10;0.197077;0.193794;0.203226
15;calc total;1;2.0094;2.0094;2.0094
15;total;1;8.34867;8.34867;8.34867
16;initialize;1;4.30562;4.30562;4.30562
16;async;10;0.0106488;0.0045303;0.0198476
16;inner;10;0.165582;0.159931;0.173366
16;wait;10;5.60726e-05;3.1313e-05;0.000132041
16;boundary;10;0.021406;0.0202597;0.0227881
16;calc iter;10;0.197694;0.194925;0.203336
16;calc total;1;2.00941;2.00941;2.00941
16;total;1;8.34346;8.34346;8.34346
17;initialize;1;4.31221;4.31221;4.31221
17;async;10;0.0128846;0.00554558;0.0210405
17;inner;10;0.164867;0.160787;0.172943
17;wait;10;4.7934e-05;2.276e-05;0.00016161
17;boundary;10;0.0202077;0.0198039;0.0203989
17;calc iter;10;0.198011;0.193679;0.202894
17;calc total;1;2.0094;2.0094;2.0094
17;total;1;8.35005;8.35005;8.35005
18;initialize;1;4.32003;4.32003;4.32003
18;async;10;0.011729;0.00559131;0.0204444
18;inner;10;0.166056;0.161579;0.173557
18;wait;10;4.38232e-05;2.3017e-05;0.000139288
18;boundary;10;0.0202352;0.0197528;0.0207471
18;calc iter;10;0.198066;0.193675;0.203395
18;calc total;1;2.0094;2.0094;2.0094
18;total;1;8.35787;8.35787;8.35787
19;initialize;1;4.31447;4.31447;4.31447
19;async;10;0.00907852;0.00271916;0.016995
19;inner;10;0.167734;0.16382;0.173707
19;wait;10;6.93413e-05;2.8928e-05;0.00019447
19;boundary;10;0.0210114;0.0204244;0.0224357
19;calc iter;10;0.197894;0.194384;0.202556
19;calc total;1;2.0094;2.0094;2.0094
19;total;1;8.35232;8.35232;8.35232
20;initialize;1;4.31268;4.31268;4.31268
20;async;10;0.0131222;0.00502866;0.0214448
20;inner;10;0.16449;0.159726;0.17222
20;wait;10;6.54145e-05;2.479e-05;0.000279076
20;boundary;10;0.0203328;0.0199517;0.0205774
20;calc iter;10;0.198013;0.195143;0.201421
20;calc total;1;2.0094;2.0094;2.0094
20;total;1;8.35052;8.35052;8.35052
21;initialize;1;4.32345;4.32345;4.32345
21;async;10;0.0107551;0.00602657;0.0177717
21;inner;10;0.16729;0.162425;0.175599
21;wait;10;5.37367e-05;2.3825e-05;0.000174804
21;boundary;10;0.0204531;0.0194393;0.0213423
21;calc iter;10;0.198554;0.195006;0.202499
21;calc total;1;2.0094;2.0094;2.0094
21;total;1;8.36131;8.36131;8.36131
22;initialize;1;4.31762;4.31762;4.31762
22;async;10;0.0130616;0.00593193;0.0219849
22;inner;10;0.164994;0.159152;0.172951
22;wait;10;5.7247e-05;2.4433e-05;0.000175761
22;boundary;10;0.0202598;0.0195911;0.0205315
22;calc iter;10;0.198374;0.195916;0.201403
22;calc total;1;2.0094;2.0094;2.0094
22;total;1;8.35545;8.35545;8.35545
23;initialize;1;4.31175;4.31175;4.31175
23;async;10;0.011421;0.0029496;0.0200255
23;inner;10;0.165607;0.160663;0.172518
23;wait;10;7.96482e-05;2.3394e-05;0.000339382
23;boundary;10;0.0209911;0.0198522;0.0221419
23;calc iter;10;0.198101;0.195456;0.202
23;calc total;1;2.0094;2.0094;2.0094
23;total;1;8.34963;8.34963;8.34963
38;initialize;1;4.12468;4.12468;4.12468
38;async;10;0.0110294;0.005657;0.0148273
38;inner;10;0.168593;0.165257;0.174563
38;wait;10;5.09308e-05;2.4537e-05;0.000147628
38;boundary;10;0.0203476;0.0198879;0.0204872
38;calc iter;10;0.200022;0.197775;0.202081
38;calc total;1;2.0094;2.0094;2.0094
38;total;1;8.16255;8.16255;8.16255
39;initialize;1;4.1144;4.1144;4.1144
39;async;10;0.00916307;0.00295004;0.0132461
39;inner;10;0.169581;0.166696;0.173935
39;wait;10;7.56772e-05;3.1683e-05;0.000262661
39;boundary;10;0.0208598;0.0204306;0.02163
39;calc iter;10;0.199681;0.19721;0.201745
39;calc total;1;2.0094;2.0094;2.0094
39;total;1;8.15226;8.15226;8.15226
40;initialize;1;4.12465;4.12465;4.12465
40;async;10;0.010551;0.00488972;0.0150034
40;inner;10;0.168746;0.165711;0.173841
40;wait;10;7.46998e-05;3.0078e-05;0.000254058
40;boundary;10;0.020368;0.020152;0.020813
40;calc iter;10;0.199741;0.197846;0.201656
40;calc total;1;2.00941;2.00941;2.00941
40;total;1;8.16252;8.16252;8.16252
41;initialize;1;4.11989;4.11989;4.11989
41;async;10;0.0122917;0.00595579;0.0173055
41;inner;10;0.167511;0.163788;0.173755
41;wait;10;5.47866e-05;2.3888e-05;0.000195949
41;boundary;10;0.0201312;0.0196824;0.020399
41;calc iter;10;0.19999;0.198319;0.201341
41;calc total;1;2.00941;2.00941;2.00941
41;total;1;8.15776;8.15776;8.15776
42;initialize;1;4.12467;4.12467;4.12467
42;async;10;0.0122884;0.00594092;0.0158871
42;inner;10;0.167606;0.164153;0.174108
42;wait;10;5.12456e-05;2.4365e-05;0.000187256
42;boundary;10;0.0201908;0.019613;0.0205408
42;calc iter;10;0.200138;0.198331;0.201637
42;calc total;1;2.00941;2.00941;2.00941
42;total;1;8.16253;8.16253;8.16253
43;initialize;1;4.12466;4.12466;4.12466
43;async;10;0.0103659;0.00299003;0.0147729
43;inner;10;0.167955;0.165253;0.171555
43;wait;10;9.49425e-05;3.3527e-05;0.000374812
43;boundary;10;0.0212433;0.02048;0.0231534
43;calc iter;10;0.19966;0.197372;0.201718
43;calc total;1;2.0094;2.0094;2.0094
43;total;1;8.16253;8.16253;8.16253
44;initialize;1;4.11275;4.11275;4.11275
44;async;10;0.00786385;0.00405952;0.0125891
44;inner;10;0.167049;0.162293;0.174953
44;wait;10;6.78216e-05;4.8479e-05;0.000129799
44;boundary;10;0.0242699;0.0201956;0.027557
44;calc iter;10;0.199252;0.194997;0.203021
44;calc total;1;2.00941;2.00941;2.00941
44;total;1;8.15063;8.15063;8.15063
45;initialize;1;4.12467;4.12467;4.12467
45;async;10;0.00894413;0.00484243;0.0130026
45;inner;10;0.1676;0.163514;0.174585
45;wait;10;7.09447e-05;3.9719e-05;0.000144302
45;boundary;10;0.0228009;0.0202282;0.0244869
45;calc iter;10;0.199417;0.195894;0.201829
45;calc total;1;2.0094;2.0094;2.0094
45;total;1;8.16253;8.16253;8.16253
46;initialize;1;4.11381;4.11381;4.11381
46;async;10;0.0088615;0.00435405;0.0127079
46;inner;10;0.168322;0.164696;0.174649
46;wait;10;6.57215e-05;4.4049e-05;0.000127564
46;boundary;10;0.0222252;0.0202667;0.0235044
46;calc iter;10;0.199475;0.195514;0.202197
46;calc total;1;2.00941;2.00941;2.00941
46;total;1;8.15168;8.15168;8.15168
47;initialize;1;4.12043;4.12043;4.12043
47;async;10;0.00677;0.00275649;0.0106245
47;inner;10;0.168569;0.16474;0.174859
47;wait;10;8.20319e-05;3.9769e-05;0.00025409
47;boundary;10;0.0239232;0.0208723;0.0262239
47;calc iter;10;0.199346;0.195699;0.202526
47;calc total;1;2.0094;2.0094;2.0094
47;total;1;8.15831;8.15831;8.15831
89;initialize;1;4.021;4.021;4.021
89;async;10;0.0092631;0.00503745;0.0118214
89;inner;10;0.169222;0.166374;0.173002
89;wait;10;6.42866e-05;2.3607e-05;0.000213141
89;boundary;10;0.0200662;0.0199232;0.0203174
89;calc iter;10;0.198617;0.196319;0.200591
89;calc total;1;2.00941;2.00941;2.00941
89;total;1;8.05866;8.05866;8.05866
90;initialize;1;4.01918;4.01918;4.01918
90;async;10;0.00871048;0.00512322;0.0126375
90;inner;10;0.169808;0.167206;0.173431
90;wait;10;5.71767e-05;2.3301e-05;0.000155835
90;boundary;10;0.0200938;0.0198653;0.0208544
90;calc iter;10;0.198671;0.194583;0.201465
90;calc total;1;2.0094;2.0094;2.0094
90;total;1;8.05684;8.05684;8.05684
91;initialize;1;4.021;4.021;4.021
91;async;10;0.00791132;0.00278242;0.0120999
91;inner;10;0.16926;0.167;0.171845
91;wait;10;7.74031e-05;3.3451e-05;0.000222502
91;boundary;10;0.021266;0.0203017;0.0222697
91;calc iter;10;0.198516;0.195708;0.201451
91;calc total;1;2.0094;2.0094;2.0094
91;total;1;8.05868;8.05868;8.05868
92;initialize;1;4.02098;4.02098;4.02098
92;async;10;0.00664495;0.00368607;0.0105004
92;inner;10;0.170072;0.167285;0.174386
92;wait;10;5.94579e-05;3.5185e-05;0.000133968
92;boundary;10;0.0215087;0.0201675;0.0231157
92;calc iter;10;0.198286;0.196152;0.201154
92;calc total;1;2.0094;2.0094;2.0094
92;total;1;8.05866;8.05866;8.05866
93;initialize;1;4.02099;4.02099;4.02099
93;async;10;0.00685766;0.00433638;0.0102409
93;inner;10;0.16946;0.166697;0.173974
93;wait;10;6.61182e-05;4.4083e-05;0.000134607
93;boundary;10;0.0218634;0.0200597;0.0235074
93;calc iter;10;0.198249;0.19592;0.200987
93;calc total;1;2.0094;2.0094;2.0094
93;total;1;8.05867;8.05867;8.05867
94;initialize;1;4.01751;4.01751;4.01751
94;async;10;0.00668977;0.00415348;0.0109054
94;inner;10;0.169239;0.165177;0.174043
94;wait;10;7.18412e-05;4.1146e-05;0.000166133
94;boundary;10;0.0222759;0.0201648;0.0247882
94;calc iter;10;0.198277;0.195235;0.20157
94;calc total;1;2.0094;2.0094;2.0094
94;total;1;8.05517;8.05517;8.05517
95;initialize;1;4.02097;4.02097;4.02097
95;async;10;0.00672606;0.00261071;0.0113352
95;inner;10;0.167129;0.1633;0.171586
95;wait;10;9.35226e-05;5.503e-05;0.000307921
95;boundary;10;0.0242609;0.0220388;0.0266838
95;calc iter;10;0.198212;0.195528;0.201691
95;calc total;1;2.0094;2.0094;2.0094
95;total;1;8.05863;8.05863;8.05863
67;initialize;1;4.08379;4.08379;4.08379
67;async;10;0.00784203;0.00281863;0.0100579
67;inner;10;0.168986;0.167021;0.170998
67;wait;10;0.000112568;5.1917e-05;0.000310563
67;boundary;10;0.0228516;0.0219163;0.0238103
67;calc iter;10;0.199794;0.196648;0.201418
67;calc total;1;2.0094;2.0094;2.0094
67;total;1;8.12208;8.12208;8.12208
68;initialize;1;4.0837;4.0837;4.0837
68;async;10;0.00787296;0.00507505;0.0119546
68;inner;10;0.171397;0.168692;0.174961
68;wait;10;5.71105e-05;2.3962e-05;0.000141342
68;boundary;10;0.020538;0.0202362;0.0212686
68;calc iter;10;0.199868;0.198252;0.201176
68;calc total;1;2.0094;2.0094;2.0094
68;total;1;8.12199;8.12199;8.12199
69;initialize;1;4.08369;4.08369;4.08369
69;async;10;0.0094297;0.00583548;0.0136191
69;inner;10;0.170039;0.166597;0.173692
69;wait;10;6.16815e-05;2.6808e-05;0.000177198
69;boundary;10;0.0203867;0.0202496;0.0205596
69;calc iter;10;0.199918;0.198374;0.200684
69;calc total;1;2.0094;2.0094;2.0094
69;total;1;8.12199;8.12199;8.12199
70;initialize;1;4.08266;4.08266;4.08266
70;async;10;0.00918206;0.00610475;0.012869
70;inner;10;0.170509;0.167012;0.173307
70;wait;10;5.88679e-05;2.3228e-05;0.000171872
70;boundary;10;0.0203064;0.0200561;0.0204732
70;calc iter;10;0.200058;0.199121;0.201659
70;calc total;1;2.0094;2.0094;2.0094
70;total;1;8.12096;8.12096;8.12096
71;initialize;1;4.08237;4.08237;4.08237
71;async;10;0.00717709;0.00300481;0.00899408
71;inner;10;0.170697;0.168542;0.173043
71;wait;10;0.000116353;5.2105e-05;0.000367033
71;boundary;10;0.0218737;0.0212575;0.0233872
71;calc iter;10;0.199865;0.197383;0.202015
71;calc total;1;2.0094;2.0094;2.0094
71;total;1;8.12065;8.12065;8.12065
DASH
InitEnergy=12000.00000
EndEnergy=11351.94111
DiffEnergy=-648.05889
Matrixspec: 1300 x 1300 x 1300
Iterations: 10
# unit_id;function_name;num_calls;avg_runtime;min_runtime;max_runtime
0;initialize;1;3.26299;3.26299;3.26299
0;async;10;0.00614;0.00502;0.00816
0;inner;10;0.17051;0.16928;0.17345
0;wait;10;0.00006;0.00003;0.00016
0;boundary;10;0.02126;0.02024;0.02279
0;calc iter;10;0.19797;0.19636;0.19944
0;calc total;1;2.00780;2.00780;2.00780
0;total;1;7.24825;7.24825;7.24825
24;initialize;1;3.25909;3.25909;3.25909
24;async;10;0.00959608;0.00538788;0.0131223
24;inner;10;0.167218;0.163784;0.174927
24;wait;10;5.75678e-05;3.1039e-05;0.000145269
24;boundary;10;0.0215782;0.0203131;0.023055
24;calc iter;10;0.198452;0.192466;0.200876
24;calc total;1;2.00781;2.00781;2.00781
24;total;1;7.24364;7.24364;7.24364
25;initialize;1;3.25912;3.25912;3.25912
25;async;10;0.00977595;0.00625074;0.0137283
25;inner;10;0.167645;0.164431;0.175331
25;wait;10;6.26378e-05;2.8798e-05;0.000159157
25;boundary;10;0.0211124;0.020593;0.021543
25;calc iter;10;0.198598;0.194482;0.202464
25;calc total;1;2.00781;2.00781;2.00781
25;total;1;7.24366;7.24366;7.24366
26;initialize;1;3.25913;3.25913;3.25913
26;async;10;0.0118642;0.00579837;0.0164258
26;inner;10;0.166919;0.163786;0.17532
26;wait;10;5.15135e-05;2.6067e-05;0.00015681
26;boundary;10;0.0204137;0.0197696;0.0210991
26;calc iter;10;0.19925;0.194107;0.201947
26;calc total;1;2.0078;2.0078;2.0078
26;total;1;7.24366;7.24366;7.24366
27;initialize;1;3.25914;3.25914;3.25914
27;async;10;0.00874039;0.00294639;0.0126444
27;inner;10;0.167558;0.164728;0.17392
27;wait;10;8.71125e-05;3.6778e-05;0.000245804
27;boundary;10;0.0220768;0.0214027;0.0225614
27;calc iter;10;0.198464;0.194993;0.201031
27;calc total;1;2.0078;2.0078;2.0078
27;total;1;7.24367;7.24367;7.24367
28;initialize;1;3.25412;3.25412;3.25412
28;async;10;0.00835242;0.00422787;0.0126418
28;inner;10;0.16466;0.160214;0.173777
28;wait;10;8.74393e-05;5.1097e-05;0.000262878
28;boundary;10;0.0250269;0.0205905;0.0279135
28;calc iter;10;0.198128;0.192856;0.200796
28;calc total;1;2.0078;2.0078;2.0078
28;total;1;7.23865;7.23865;7.23865
29;initialize;1;3.25914;3.25914;3.25914
29;async;10;0.00898754;0.00485416;0.0134957
29;inner;10;0.165717;0.161556;0.174727
29;wait;10;7.44202e-05;3.9405e-05;0.000176102
29;boundary;10;0.0234757;0.0201739;0.0260281
29;calc iter;10;0.198256;0.193638;0.201217
29;calc total;1;2.0078;2.0078;2.0078
29;total;1;7.24367;7.24367;7.24367
30;initialize;1;3.2591;3.2591;3.2591
30;async;10;0.00862393;0.00444185;0.012711
30;inner;10;0.168265;0.164901;0.175533
30;wait;10;6.22011e-05;3.708e-05;0.000145532
30;boundary;10;0.0215549;0.0201743;0.0228657
30;calc iter;10;0.198507;0.194655;0.201249
30;calc total;1;2.0078;2.0078;2.0078
30;total;1;7.24366;7.24366;7.24366
31;initialize;1;3.25913;3.25913;3.25913
31;async;10;0.00792579;0.00272125;0.0122334
31;inner;10;0.16371;0.159758;0.172183
31;wait;10;8.83077e-05;4.9898e-05;0.000230181
31;boundary;10;0.0262997;0.0226039;0.0284708
31;calc iter;10;0.198026;0.193466;0.201153
31;calc total;1;2.0078;2.0078;2.0078
31;total;1;7.24367;7.24367;7.24367
32;initialize;1;3.25909;3.25909;3.25909
32;async;10;0.011057;0.00504685;0.0151861
32;inner;10;0.167062;0.163584;0.174379
32;wait;10;5.47183e-05;3.0336e-05;0.000173231
32;boundary;10;0.020707;0.0202032;0.0215617
32;calc iter;10;0.198882;0.197139;0.200333
32;calc total;1;2.0078;2.0078;2.0078
32;total;1;7.24364;7.24364;7.24364
33;initialize;1;3.25672;3.25672;3.25672
33;async;10;0.0128561;0.00543867;0.0168434
33;inner;10;0.165887;0.160471;0.175125
33;wait;10;4.83685e-05;2.2545e-05;0.000147368
33;boundary;10;0.0204245;0.019712;0.0215734
33;calc iter;10;0.199217;0.195551;0.201468
33;calc total;1;2.0078;2.0078;2.0078
33;total;1;7.24127;7.24127;7.24127
34;initialize;1;3.25894;3.25894;3.25894
34;async;10;0.0123597;0.00549355;0.0164386
34;inner;10;0.166143;0.162587;0.175959
34;wait;10;4.08141e-05;2.2446e-05;0.000114461
34;boundary;10;0.0209987;0.0195906;0.0241082
34;calc iter;10;0.199544;0.193782;0.202056
34;calc total;1;2.0078;2.0078;2.0078
34;total;1;7.24349;7.24349;7.24349
35;initialize;1;3.2591;3.2591;3.2591
35;async;10;0.0117125;0.00271358;0.015402
35;inner;10;0.166195;0.162006;0.172105
35;wait;10;6.55414e-05;2.2272e-05;0.000246447
35;boundary;10;0.0209506;0.02014;0.0226746
35;calc iter;10;0.198925;0.195788;0.200971
35;calc total;1;2.0078;2.0078;2.0078
35;total;1;7.24365;7.24365;7.24365
36;initialize;1;3.25913;3.25913;3.25913
36;async;10;0.00864693;0.00494774;0.0106794
36;inner;10;0.169503;0.167227;0.175275
36;wait;10;5.87269e-05;2.298e-05;0.000154877
36;boundary;10;0.0211311;0.0205612;0.0218103
36;calc iter;10;0.199341;0.197909;0.201304
36;calc total;1;2.0078;2.0078;2.0078
36;total;1;7.24366;7.24366;7.24366
48;initialize;1;3.24873;3.24873;3.24873
48;async;10;0.00662324;0.00508698;0.00781265
48;inner;10;0.17101;0.169381;0.174598
48;wait;10;6.87629e-05;4.7032e-05;0.000159169
48;boundary;10;0.0225169;0.0208305;0.0239425
48;calc iter;10;0.200221;0.198657;0.201191
48;calc total;1;2.00781;2.00781;2.00781
48;total;1;7.2344;7.2344;7.2344
49;initialize;1;3.24877;3.24877;3.24877
49;async;10;0.00596299;0.00412574;0.00719691
49;inner;10;0.173807;0.17281;0.176723
49;wait;10;5.29994e-05;2.7993e-05;0.000132356
49;boundary;10;0.0207434;0.0203386;0.0209927
49;calc iter;10;0.200567;0.198815;0.202921
49;calc total;1;2.0078;2.0078;2.0078
49;total;1;7.23444;7.23444;7.23444
50;initialize;1;3.24882;3.24882;3.24882
50;async;10;0.00660636;0.0047994;0.00754738
50;inner;10;0.173498;0.172422;0.176466
50;wait;10;4.34827e-05;2.3229e-05;0.000126873
50;boundary;10;0.0205536;0.0201929;0.0207116
50;calc iter;10;0.200703;0.199836;0.202963
50;calc total;1;2.0078;2.0078;2.0078
50;total;1;7.23449;7.23449;7.23449
51;initialize;1;3.2488;3.2488;3.2488
51;async;10;0.00574489;0.00288604;0.00662678
51;inner;10;0.172463;0.171582;0.174836
51;wait;10;8.1669e-05;4.9192e-05;0.000265798
51;boundary;10;0.0220704;0.0214905;0.0224215
51;calc iter;10;0.200361;0.199743;0.201257
51;calc total;1;2.0078;2.0078;2.0078
51;total;1;7.23444;7.23444;7.23444
52;initialize;1;3.24885;3.24885;3.24885
52;async;10;0.0072421;0.00505736;0.00853707
52;inner;10;0.169557;0.167331;0.173267
52;wait;10;8.45028e-05;4.9629e-05;0.000200499
52;boundary;10;0.0233129;0.0212833;0.0248854
52;calc iter;10;0.200198;0.199302;0.20133
52;calc total;1;2.0078;2.0078;2.0078
52;total;1;7.23452;7.23452;7.23452
53;initialize;1;3.24885;3.24885;3.24885
53;async;10;0.00810729;0.00600078;0.00929859
53;inner;10;0.171862;0.170844;0.1748
53;wait;10;7.19124e-05;2.7016e-05;0.000231852
53;boundary;10;0.0204999;0.0201895;0.0207479
53;calc iter;10;0.200544;0.199811;0.201412
53;calc total;1;2.0078;2.0078;2.0078
53;total;1;7.23452;7.23452;7.23452
54;initialize;1;3.24878;3.24878;3.24878
54;async;10;0.00735032;0.00611158;0.00819427
54;inner;10;0.172923;0.17197;0.176532
54;wait;10;4.90671e-05;2.4756e-05;0.00015577
54;boundary;10;0.0203889;0.0200115;0.0205722
54;calc iter;10;0.200713;0.199548;0.203214
54;calc total;1;2.0078;2.0078;2.0078
54;total;1;7.23445;7.23445;7.23445
55;initialize;1;3.24526;3.24526;3.24526
55;async;10;0.00694943;0.00314889;0.00815615
55;inner;10;0.171062;0.169844;0.173586
55;wait;10;0.00010378;3.8873e-05;0.000349798
55;boundary;10;0.0221713;0.0218195;0.0224736
55;calc iter;10;0.200288;0.199557;0.201023
55;calc total;1;2.0078;2.0078;2.0078
55;total;1;7.23091;7.23091;7.23091
56;initialize;1;3.24875;3.24875;3.24875
56;async;10;0.00415005;0.00276203;0.00513636
56;inner;10;0.175845;0.175011;0.178686
56;wait;10;4.74962e-05;2.3988e-05;0.000122299
56;boundary;10;0.0205718;0.0202194;0.0207384
56;calc iter;10;0.200616;0.199359;0.204686
56;calc total;1;2.00781;2.00781;2.00781
56;total;1;7.23441;7.23441;7.23441
57;initialize;1;3.24845;3.24845;3.24845
57;async;10;0.0082241;0.00611632;0.00918323
57;inner;10;0.171836;0.170878;0.175642
57;wait;10;5.63141e-05;2.5758e-05;0.000200193
57;boundary;10;0.0204943;0.0201721;0.0205964
57;calc iter;10;0.200612;0.199874;0.202467
57;calc total;1;2.00781;2.00781;2.00781
57;total;1;7.23412;7.23412;7.23412
58;initialize;1;3.24672;3.24672;3.24672
58;async;10;0.00682898;0.00614109;0.00725731
58;inner;10;0.173288;0.172236;0.177393
58;wait;10;4.68829e-05;2.0975e-05;0.000158043
58;boundary;10;0.0206124;0.020172;0.0208131
58;calc iter;10;0.200778;0.199789;0.20439
58;calc total;1;2.0078;2.0078;2.0078
58;total;1;7.2324;7.2324;7.2324
59;initialize;1;3.24876;3.24876;3.24876
59;async;10;0.00667417;0.00309585;0.00757215
59;inner;10;0.172392;0.171476;0.175632
59;wait;10;8.20669e-05;3.941e-05;0.00022455
59;boundary;10;0.0212336;0.0210971;0.0214221
59;calc iter;10;0.200383;0.199988;0.201241
59;calc total;1;2.0078;2.0078;2.0078
59;total;1;7.23443;7.23443;7.23443
60;initialize;1;3.24876;3.24876;3.24876
60;async;10;0.00741237;0.0047843;0.00913827
60;inner;10;0.172016;0.17118;0.174732
60;wait;10;4.38208e-05;2.464e-05;0.00011264
60;boundary;10;0.020311;0.0199711;0.0204709
60;calc iter;10;0.199785;0.197705;0.200618
60;calc total;1;2.0078;2.0078;2.0078
60;total;1;7.23443;7.23443;7.23443
61;initialize;1;3.24667;3.24667;3.24667
61;async;10;0.00831046;0.00474248;0.00992128
61;inner;10;0.170857;0.170065;0.174027
61;wait;10;5.88218e-05;2.4634e-05;0.000137547
61;boundary;10;0.020459;0.0201865;0.0208685
61;calc iter;10;0.199687;0.196625;0.201042
61;calc total;1;2.0078;2.0078;2.0078
61;total;1;7.23234;7.23234;7.23234
62;initialize;1;3.24749;3.24749;3.24749
62;async;10;0.00853806;0.00526403;0.0100411
62;inner;10;0.170865;0.169968;0.174128
62;wait;10;5.29654e-05;2.3867e-05;0.000167143
62;boundary;10;0.0204011;0.0200023;0.0205579
62;calc iter;10;0.199858;0.197548;0.200681
62;calc total;1;2.0078;2.0078;2.0078
62;total;1;7.23315;7.23315;7.23315
72;initialize;1;3.24691;3.24691;3.24691
72;async;10;0.00938672;0.00508398;0.0141964
72;inner;10;0.169454;0.166076;0.175804
72;wait;10;4.24464e-05;2.3511e-05;0.00012162
72;boundary;10;0.0203562;0.0198424;0.0206656
72;calc iter;10;0.19924;0.19723;0.201678
72;calc total;1;2.00781;2.00781;2.00781
72;total;1;7.232;7.232;7.232
63;initialize;1;3.24875;3.24875;3.24875
63;async;10;0.00734169;0.00280767;0.00883464
63;inner;10;0.170526;0.16899;0.172367
63;wait;10;8.59196e-05;4.0438e-05;0.000259975
63;boundary;10;0.0215714;0.0208791;0.0229873
63;calc iter;10;0.199526;0.197513;0.200867
63;calc total;1;2.0078;2.0078;2.0078
63;total;1;7.23441;7.23441;7.23441
73;initialize;1;3.24683;3.24683;3.24683
73;async;10;0.00964277;0.0059302;0.0139369
73;inner;10;0.169222;0.166074;0.174744
73;wait;10;4.88081e-05;2.3992e-05;0.000156011
73;boundary;10;0.02034;0.0198714;0.0205097
73;calc iter;10;0.199255;0.197149;0.201342
73;calc total;1;2.00781;2.00781;2.00781
73;total;1;7.2319;7.2319;7.2319
74;initialize;1;3.24675;3.24675;3.24675
74;async;10;0.0105535;0.00631009;0.0148585
74;inner;10;0.168365;0.164904;0.174605
74;wait;10;4.55782e-05;2.2813e-05;0.000149093
74;boundary;10;0.0203568;0.0197975;0.0205826
74;calc iter;10;0.199322;0.197324;0.201649
74;calc total;1;2.00781;2.00781;2.00781
74;total;1;7.23182;7.23182;7.23182
75;initialize;1;3.24697;3.24697;3.24697
75;async;10;0.00814204;0.00287134;0.0122393
75;inner;10;0.17038;0.167481;0.174566
75;wait;10;6.50802e-05;2.6313e-05;0.000280772
75;boundary;10;0.0205737;0.0200082;0.0210002
75;calc iter;10;0.199162;0.197786;0.200291
75;calc total;1;2.0078;2.0078;2.0078
75;total;1;7.23205;7.23205;7.23205
76;initialize;1;3.24683;3.24683;3.24683
76;async;10;0.00818511;0.00470629;0.0120651
76;inner;10;0.168328;0.166533;0.17282
76;wait;10;6.40652e-05;2.697e-05;0.00016164
76;boundary;10;0.0219992;0.0207665;0.0241544
76;calc iter;10;0.198578;0.196391;0.20003
76;calc total;1;2.00781;2.00781;2.00781
76;total;1;7.23191;7.23191;7.23191
77;initialize;1;3.24692;3.24692;3.24692
77;async;10;0.00735321;0.00437221;0.0116335
77;inner;10;0.169688;0.16717;0.174417
77;wait;10;6.24426e-05;3.097e-05;0.000148139
77;boundary;10;0.0215404;0.020138;0.0235404
77;calc iter;10;0.198645;0.196171;0.20109
77;calc total;1;2.0078;2.0078;2.0078
77;total;1;7.23199;7.23199;7.23199
78;initialize;1;3.2468;3.2468;3.2468
78;async;10;0.0077324;0.00487436;0.0121933
78;inner;10;0.169957;0.167389;0.174839
78;wait;10;5.03453e-05;2.8822e-05;0.000131297
78;boundary;10;0.0210148;0.0202382;0.0223404
78;calc iter;10;0.198755;0.196008;0.200913
78;calc total;1;2.00781;2.00781;2.00781
78;total;1;7.23189;7.23189;7.23189
79;initialize;1;3.24674;3.24674;3.24674
79;async;10;0.00658331;0.00265553;0.0107459
79;inner;10;0.16891;0.166225;0.173691
79;wait;10;8.63058e-05;3.6209e-05;0.000250202
79;boundary;10;0.0229267;0.0213233;0.0252945
79;calc iter;10;0.198508;0.19634;0.200748
79;calc total;1;2.0078;2.0078;2.0078
79;total;1;7.23183;7.23183;7.23183
80;initialize;1;3.24697;3.24697;3.24697
80;async;10;0.00735912;0.00455578;0.0116387
80;inner;10;0.168342;0.164079;0.173851
80;wait;10;4.4454e-05;2.6283e-05;6.9521e-05
80;boundary;10;0.022558;0.0201861;0.0252146
80;calc iter;10;0.198305;0.196966;0.201186
80;calc total;1;2.00781;2.00781;2.00781
80;total;1;7.23206;7.23206;7.23206
81;initialize;1;3.24689;3.24689;3.24689
81;async;10;0.00863498;0.00525973;0.0120958
81;inner;10;0.168578;0.165649;0.173635
81;wait;10;5.84745e-05;2.6235e-05;0.00015659
81;boundary;10;0.0211561;0.0201507;0.0235921
81;calc iter;10;0.198429;0.195024;0.200765
81;calc total;1;2.0078;2.0078;2.0078
81;total;1;7.23197;7.23197;7.23197
82;initialize;1;3.24696;3.24696;3.24696
82;async;10;0.00908486;0.00528478;0.0116466
82;inner;10;0.168901;0.167289;0.174319
82;wait;10;4.63989e-05;2.2811e-05;0.000149599
82;boundary;10;0.0205682;0.0201564;0.0213184
82;calc iter;10;0.198602;0.196033;0.200295
82;calc total;1;2.0078;2.0078;2.0078
82;total;1;7.23205;7.23205;7.23205
83;initialize;1;3.2468;3.2468;3.2468
83;async;10;0.00752535;0.0025791;0.0115365
83;inner;10;0.1677;0.165108;0.171894
83;wait;10;6.03468e-05;4.3325e-05;0.00012128
83;boundary;10;0.0230627;0.0215617;0.0240699
83;calc iter;10;0.19835;0.196767;0.20072
83;calc total;1;2.0078;2.0078;2.0078
83;total;1;7.23189;7.23189;7.23189
84;initialize;1;3.24685;3.24685;3.24685
84;async;10;0.00790633;0.00472874;0.0109593
84;inner;10;0.169821;0.16701;0.174755
84;wait;10;4.43021e-05;2.0973e-05;0.00010349
84;boundary;10;0.020345;0.0200319;0.0207949
84;calc iter;10;0.198119;0.195527;0.200018
84;calc total;1;2.0078;2.0078;2.0078
84;total;1;7.23194;7.23194;7.23194
85;initialize;1;3.24706;3.24706;3.24706
85;async;10;0.00982015;0.00599486;0.0134839
85;inner;10;0.168141;0.164805;0.173727
85;wait;10;4.48901e-05;2.4911e-05;0.000135259
85;boundary;10;0.020344;0.0198404;0.0210127
85;calc iter;10;0.198351;0.194629;0.200052
85;calc total;1;2.0078;2.0078;2.0078
85;total;1;7.23214;7.23214;7.23214
86;initialize;1;3.24673;3.24673;3.24673
86;async;10;0.00935732;0.00583213;0.0133037
86;inner;10;0.168476;0.165141;0.174648
86;wait;10;4.25009e-05;2.1824e-05;0.000135486
86;boundary;10;0.0205978;0.0198019;0.0215398
86;calc iter;10;0.198476;0.194292;0.201182
86;calc total;1;2.0078;2.0078;2.0078
86;total;1;7.23182;7.23182;7.23182
87;initialize;1;3.24675;3.24675;3.24675
87;async;10;0.00785053;0.00282285;0.0116094
87;inner;10;0.169842;0.166522;0.173048
87;wait;10;5.98234e-05;2.335e-05;0.000186367
87;boundary;10;0.0205068;0.0199394;0.0215962
87;calc iter;10;0.198261;0.194393;0.200419
87;calc total;1;2.0078;2.0078;2.0078
87;total;1;7.23182;7.23182;7.23182
1;initialize;1;3.26305;3.26305;3.26305
1;async;10;0.00683091;0.00543014;0.00936159
1;inner;10;0.170684;0.169012;0.173589
1;wait;10;4.92679e-05;2.3822e-05;0.000138821
1;boundary;10;0.020473;0.0203184;0.0209013
1;calc iter;10;0.198039;0.196294;0.200086
1;calc total;1;2.0078;2.0078;2.0078
1;total;1;7.24825;7.24825;7.24825
2;initialize;1;3.25994;3.25994;3.25994
2;async;10;0.00591729;0.00453166;0.00711457
2;inner;10;0.171822;0.170026;0.175208
2;wait;10;4.38707e-05;2.1162e-05;0.000137902
2;boundary;10;0.0205341;0.0201389;0.0209666
2;calc iter;10;0.198319;0.19616;0.202352
2;calc total;1;2.0078;2.0078;2.0078
2;total;1;7.24519;7.24519;7.24519
3;initialize;1;3.26304;3.26304;3.26304
3;async;10;0.00584092;0.00290097;0.00777704
3;inner;10;0.170415;0.168762;0.17271
3;wait;10;6.83575e-05;3.2898e-05;0.000261495
3;boundary;10;0.021572;0.0206391;0.0231183
3;calc iter;10;0.197898;0.196719;0.199373
3;calc total;1;2.00779;2.00779;2.00779
3;total;1;7.24825;7.24825;7.24825
4;initialize;1;3.26313;3.26313;3.26313
4;async;10;0.00627634;0.00434983;0.00866441
4;inner;10;0.170802;0.169289;0.17361
4;wait;10;5.6409e-05;3.1259e-05;0.000116835
4;boundary;10;0.0207531;0.0201138;0.0221558
4;calc iter;10;0.19789;0.195927;0.199126
4;calc total;1;2.0078;2.0078;2.0078
4;total;1;7.24834;7.24834;7.24834
5;initialize;1;3.26311;3.26311;3.26311
5;async;10;0.00841555;0.0059083;0.0118042
5;inner;10;0.169502;0.167641;0.17289
5;wait;10;4.53008e-05;2.481e-05;0.000147763
5;boundary;10;0.0202544;0.0200903;0.0203859
5;calc iter;10;0.198219;0.197033;0.200636
5;calc total;1;2.00779;2.00779;2.00779
5;total;1;7.24833;7.24833;7.24833
6;initialize;1;3.26303;3.26303;3.26303
6;async;10;0.0072517;0.00475762;0.0112212
6;inner;10;0.170759;0.169198;0.174034
6;wait;10;4.75322e-05;2.1721e-05;0.000161723
6;boundary;10;0.0202731;0.0199115;0.0204374
6;calc iter;10;0.198332;0.196025;0.200696
6;calc total;1;2.0078;2.0078;2.0078
6;total;1;7.24829;7.24829;7.24829
7;initialize;1;3.26306;3.26306;3.26306
7;async;10;0.00571206;0.0030583;0.00882437
7;inner;10;0.170271;0.166223;0.172995
7;wait;10;7.67469e-05;3.9998e-05;0.000184642
7;boundary;10;0.0219294;0.0204846;0.0255565
7;calc iter;10;0.197991;0.195676;0.200515
7;calc total;1;2.00779;2.00779;2.00779
7;total;1;7.24826;7.24826;7.24826
8;initialize;1;3.26308;3.26308;3.26308
8;async;10;0.00629883;0.00460105;0.00923898
8;inner;10;0.170424;0.168106;0.173394
8;wait;10;6.13286e-05;3.6251e-05;0.000126849
8;boundary;10;0.0212836;0.0202857;0.0237039
8;calc iter;10;0.198069;0.196335;0.200624
8;calc total;1;2.00781;2.00781;2.00781
8;total;1;7.24833;7.24833;7.24833
9;initialize;1;3.26309;3.26309;3.26309
9;async;10;0.00734067;0.00497059;0.0101998
9;inner;10;0.170512;0.168317;0.173703
9;wait;10;5.09342e-05;2.4511e-05;0.000145096
9;boundary;10;0.0203823;0.0200321;0.0210836
9;calc iter;10;0.198287;0.19607;0.200959
9;calc total;1;2.00781;2.00781;2.00781
9;total;1;7.24835;7.24835;7.24835
10;initialize;1;3.26112;3.26112;3.26112
10;async;10;0.00776593;0.00526275;0.0103976
10;inner;10;0.17029;0.167955;0.173943
10;wait;10;4.96272e-05;2.2403e-05;0.000154433
10;boundary;10;0.0203937;0.0199388;0.0206241
10;calc iter;10;0.198501;0.197192;0.200448
10;calc total;1;2.0078;2.0078;2.0078
10;total;1;7.24638;7.24638;7.24638
11;initialize;1;3.26305;3.26305;3.26305
11;async;10;0.00554944;0.0030441;0.00809828
11;inner;10;0.170661;0.167987;0.172845
11;wait;10;7.37821e-05;3.6948e-05;0.000171381
11;boundary;10;0.0218028;0.0206806;0.0240157
11;calc iter;10;0.198088;0.196828;0.200196
11;calc total;1;2.0078;2.0078;2.0078
11;total;1;7.24831;7.24831;7.24831
12;initialize;1;3.26306;3.26306;3.26306
12;async;10;0.00736452;0.00377781;0.0107982
12;inner;10;0.165659;0.160636;0.175228
12;wait;10;4.70127e-05;2.6422e-05;5.7903e-05
12;boundary;10;0.0239847;0.0204357;0.0273757
12;calc iter;10;0.197056;0.193811;0.200545
12;calc total;1;2.0078;2.0078;2.0078
12;total;1;7.24831;7.24831;7.24831
13;initialize;1;3.2606;3.2606;3.2606
13;async;10;0.00861879;0.00501422;0.0121129
13;inner;10;0.165645;0.161423;0.174262
13;wait;10;5.73818e-05;3.289e-05;0.000130855
13;boundary;10;0.0228817;0.0203638;0.0249888
13;calc iter;10;0.197204;0.195062;0.199962
13;calc total;1;2.0078;2.0078;2.0078
13;total;1;7.24585;7.24585;7.24585
14;initialize;1;3.26304;3.26304;3.26304
14;async;10;0.0103195;0.00536309;0.0143552
14;inner;10;0.163977;0.160539;0.172208
14;wait;10;7.56635e-05;3.9832e-05;0.000269099
14;boundary;10;0.0229209;0.0205502;0.0241706
14;calc iter;10;0.197295;0.194581;0.199269
14;calc total;1;2.00781;2.00781;2.00781
14;total;1;7.24828;7.24828;7.24828
15;initialize;1;3.2626;3.2626;3.2626
15;async;10;0.00792853;0.00264404;0.0126728
15;inner;10;0.162958;0.157707;0.172855
15;wait;10;5.78922e-05;4.1126e-05;0.000117719
15;boundary;10;0.0260752;0.0215776;0.0298017
15;calc iter;10;0.197021;0.194489;0.201062
15;calc total;1;2.0078;2.0078;2.0078
15;total;1;7.24784;7.24784;7.24784
16;initialize;1;3.26222;3.26222;3.26222
16;async;10;0.0101103;0.00494929;0.0153503
16;inner;10;0.164909;0.161479;0.173453
16;wait;10;6.38408e-05;3.0295e-05;0.000196899
16;boundary;10;0.0223853;0.0202189;0.0239807
16;calc iter;10;0.19747;0.194931;0.19948
16;calc total;1;2.00781;2.00781;2.00781
16;total;1;7.24744;7.24744;7.24744
17;initialize;1;3.26304;3.26304;3.26304
17;async;10;0.0127403;0.0053288;0.0165915
17;inner;10;0.164665;0.161295;0.173549
17;wait;10;4.88845e-05;2.295e-05;0.000139558
17;boundary;10;0.0203591;0.0200796;0.0206357
17;calc iter;10;0.197815;0.195198;0.199527
17;calc total;1;2.0078;2.0078;2.0078
17;total;1;7.24825;7.24825;7.24825
18;initialize;1;3.26043;3.26043;3.26043
18;async;10;0.0145389;0.00550573;0.0203587
18;inner;10;0.163354;0.158255;0.173043
18;wait;10;4.87174e-05;2.2306e-05;0.000151515
18;boundary;10;0.020166;0.019831;0.0205033
18;calc iter;10;0.198109;0.195548;0.200234
18;calc total;1;2.0078;2.0078;2.0078
18;total;1;7.24565;7.24565;7.24565
19;initialize;1;3.26306;3.26306;3.26306
19;async;10;0.0105482;0.00272437;0.0155943
19;inner;10;0.163746;0.161069;0.17105
19;wait;10;9.16407e-05;3.2526e-05;0.000314714
19;boundary;10;0.0230704;0.0220406;0.0256096
19;calc iter;10;0.197457;0.194994;0.199146
19;calc total;1;2.0078;2.0078;2.0078
19;total;1;7.24828;7.24828;7.24828
20;initialize;1;3.26131;3.26131;3.26131
20;async;10;0.0122416;0.00502652;0.0167355
20;inner;10;0.164909;0.161918;0.173267
20;wait;10;5.8495e-05;2.3553e-05;0.000217447
20;boundary;10;0.0206093;0.0202441;0.0209221
20;calc iter;10;0.197821;0.195185;0.199915
20;calc total;1;2.0078;2.0078;2.0078
20;total;1;7.24652;7.24652;7.24652
21;initialize;1;3.25918;3.25918;3.25918
21;async;10;0.0111597;0.00600004;0.0149794
21;inner;10;0.166984;0.163851;0.176548
21;wait;10;5.20438e-05;2.2114e-05;0.000178616
21;boundary;10;0.0204155;0.0194933;0.0209313
21;calc iter;10;0.198612;0.195965;0.20366
21;calc total;1;2.00779;2.00779;2.00779
21;total;1;7.24439;7.24439;7.24439
22;initialize;1;3.25831;3.25831;3.25831
22;async;10;0.0170587;0.00597832;0.0234151
22;inner;10;0.161293;0.156364;0.172964
22;wait;10;4.77594e-05;2.2945e-05;0.000157573
22;boundary;10;0.0203049;0.0194888;0.0206632
22;calc iter;10;0.198706;0.196177;0.200221
22;calc total;1;2.0078;2.0078;2.0078
22;total;1;7.24352;7.24352;7.24352
23;initialize;1;3.26304;3.26304;3.26304
23;async;10;0.011789;0.00288155;0.0166699
23;inner;10;0.16501;0.162069;0.172731
23;wait;10;8.17944e-05;2.5112e-05;0.000306093
23;boundary;10;0.0210934;0.020189;0.0229988
23;calc iter;10;0.197976;0.195376;0.199482
23;calc total;1;2.0078;2.0078;2.0078
23;total;1;7.24825;7.24825;7.24825
37;initialize;1;3.25792;3.25792;3.25792
37;async;10;0.0102192;0.0059306;0.011807
37;inner;10;0.168995;0.166074;0.175235
37;wait;10;5.06377e-05;2.6166e-05;0.000155558
37;boundary;10;0.0206772;0.0200138;0.0213182
37;calc iter;10;0.199944;0.197914;0.203313
37;calc total;1;2.0078;2.0078;2.0078
37;total;1;7.24247;7.24247;7.24247
38;initialize;1;3.25919;3.25919;3.25919
38;async;10;0.00829828;0.00591639;0.010004
38;inner;10;0.171024;0.168203;0.177622
38;wait;10;5.40071e-05;2.4576e-05;0.000174513
38;boundary;10;0.020953;0.0197478;0.0220093
38;calc iter;10;0.200331;0.197542;0.204545
38;calc total;1;2.0078;2.0078;2.0078
38;total;1;7.24372;7.24372;7.24372
39;initialize;1;3.2591;3.2591;3.2591
39;async;10;0.00985338;0.00295284;0.0119952
39;inner;10;0.168888;0.166445;0.173613
39;wait;10;6.40249e-05;2.614e-05;0.000306081
39;boundary;10;0.0207921;0.0205241;0.0215788
39;calc iter;10;0.199599;0.19812;0.202358
39;calc total;1;2.0078;2.0078;2.0078
39;total;1;7.24366;7.24366;7.24366
40;initialize;1;3.25911;3.25911;3.25911
40;async;10;0.0107109;0.00510268;0.0130917
40;inner;10;0.167651;0.165634;0.172237
40;wait;10;6.53569e-05;2.7978e-05;0.00021259
40;boundary;10;0.0211205;0.0205277;0.0219882
40;calc iter;10;0.19955;0.197395;0.20076
40;calc total;1;2.00781;2.00781;2.00781
40;total;1;7.24365;7.24365;7.24365
41;initialize;1;3.25503;3.25503;3.25503
41;async;10;0.0127703;0.00589667;0.0155574
41;inner;10;0.165801;0.163807;0.170834
41;wait;10;7.13189e-05;2.6084e-05;0.000251474
41;boundary;10;0.0209368;0.020261;0.0217156
41;calc iter;10;0.199581;0.197397;0.20076
41;calc total;1;2.00781;2.00781;2.00781
41;total;1;7.23958;7.23958;7.23958
42;initialize;1;3.25912;3.25912;3.25912
42;async;10;0.01031;0.00588121;0.0123723
42;inner;10;0.169386;0.167541;0.176207
42;wait;10;5.22063e-05;2.4922e-05;0.000162403
42;boundary;10;0.0204408;0.0195907;0.0209398
42;calc iter;10;0.20019;0.197876;0.202717
42;calc total;1;2.0078;2.0078;2.0078
42;total;1;7.24365;7.24365;7.24365
43;initialize;1;3.25932;3.25932;3.25932
43;async;10;0.00916125;0.00296652;0.0115105
43;inner;10;0.168883;0.166843;0.172684
43;wait;10;8.36531e-05;2.8466e-05;0.000322299
43;boundary;10;0.0213567;0.0207612;0.022088
43;calc iter;10;0.199486;0.197401;0.200954
43;calc total;1;2.0078;2.0078;2.0078
43;total;1;7.24385;7.24385;7.24385
44;initialize;1;3.25912;3.25912;3.25912
44;async;10;0.00708536;0.00434221;0.00938239
44;inner;10;0.167965;0.165235;0.174791
44;wait;10;7.16909e-05;4.2777e-05;0.000150565
44;boundary;10;0.0239524;0.0204958;0.0261368
44;calc iter;10;0.199076;0.195817;0.200791
44;calc total;1;2.0078;2.0078;2.0078
44;total;1;7.24366;7.24366;7.24366
45;initialize;1;3.25915;3.25915;3.25915
45;async;10;0.00760929;0.00440056;0.0100705
45;inner;10;0.167806;0.164883;0.174762
45;wait;10;7.22206e-05;4.1362e-05;0.00015692
45;boundary;10;0.0236452;0.0204753;0.0256051
45;calc iter;10;0.199134;0.195802;0.20103
45;calc total;1;2.0078;2.0078;2.0078
45;total;1;7.2437;7.2437;7.2437
46;initialize;1;3.25911;3.25911;3.25911
46;async;10;0.00815118;0.00439383;0.0104923
46;inner;10;0.169083;0.166489;0.174724
46;wait;10;6.71924e-05;2.9844e-05;0.000158891
46;boundary;10;0.0220071;0.0204458;0.0232549
46;calc iter;10;0.199311;0.196709;0.200876
46;calc total;1;2.00781;2.00781;2.00781
46;total;1;7.24366;7.24366;7.24366
47;initialize;1;3.25662;3.25662;3.25662
47;async;10;0.00560991;0.00273915;0.00783094
47;inner;10;0.16824;0.164928;0.176133
47;wait;10;8.08325e-05;5.211e-05;0.000179838
47;boundary;10;0.0250844;0.0207;0.0271503
47;calc iter;10;0.199016;0.196003;0.200684
47;calc total;1;2.0078;2.0078;2.0078
47;total;1;7.24115;7.24115;7.24115
64;initialize;1;3.24879;3.24879;3.24879
64;async;10;0.00697882;0.00445889;0.00898916
64;inner;10;0.170166;0.168726;0.174369
64;wait;10;7.65846e-05;5.129e-05;0.000107827
64;boundary;10;0.0221562;0.0202094;0.0236247
64;calc iter;10;0.19938;0.196477;0.20102
64;calc total;1;2.0078;2.0078;2.0078
64;total;1;7.23445;7.23445;7.23445
65;initialize;1;3.24639;3.24639;3.24639
65;async;10;0.00842203;0.00543546;0.0104852
65;inner;10;0.170536;0.169644;0.17397
65;wait;10;5.78518e-05;2.6922e-05;0.00013915
65;boundary;10;0.0205034;0.0201226;0.0210276
65;calc iter;10;0.19952;0.197933;0.2012
65;calc total;1;2.0078;2.0078;2.0078
65;total;1;7.23204;7.23204;7.23204
66;initialize;1;3.24879;3.24879;3.24879
66;async;10;0.00815855;0.0053566;0.00972889
66;inner;10;0.171362;0.170645;0.173836
66;wait;10;6.98404e-05;2.366e-05;0.000232846
66;boundary;10;0.0201809;0.0198489;0.0203485
66;calc iter;10;0.199773;0.197883;0.20088
66;calc total;1;2.0078;2.0078;2.0078
66;total;1;7.23445;7.23445;7.23445
67;initialize;1;3.24876;3.24876;3.24876
67;async;10;0.00687392;0.00279681;0.00876558
67;inner;10;0.170462;0.169623;0.172204
67;wait;10;8.92925e-05;4.7894e-05;0.000288
67;boundary;10;0.0220255;0.0214351;0.0229043
67;calc iter;10;0.199452;0.19738;0.200683
67;calc total;1;2.0078;2.0078;2.0078
67;total;1;7.23441;7.23441;7.23441
68;initialize;1;3.24875;3.24875;3.24875
68;async;10;0.00765133;0.00493384;0.00896072
68;inner;10;0.16923;0.166656;0.173388
68;wait;10;8.75025e-05;5.0821e-05;0.000174212
68;boundary;10;0.0222752;0.0203523;0.0249849
68;calc iter;10;0.199246;0.1979;0.200365
68;calc total;1;2.0078;2.0078;2.0078
68;total;1;7.23441;7.23441;7.23441
69;initialize;1;3.24681;3.24681;3.24681
69;async;10;0.0066495;0.00474507;0.00825047
69;inner;10;0.172747;0.172025;0.175254
69;wait;10;5.8598e-05;2.565e-05;0.000179266
69;boundary;10;0.0203571;0.0199226;0.020599
69;calc iter;10;0.199814;0.198056;0.201862
69;calc total;1;2.0078;2.0078;2.0078
69;total;1;7.23248;7.23248;7.23248
70;initialize;1;3.24879;3.24879;3.24879
70;async;10;0.00869228;0.00612187;0.0100354
70;inner;10;0.170755;0.169866;0.173836
70;wait;10;5.51532e-05;2.6245e-05;0.000185149
70;boundary;10;0.0203319;0.0199699;0.0204584
70;calc iter;10;0.199836;0.198238;0.200768
70;calc total;1;2.0078;2.0078;2.0078
70;total;1;7.23445;7.23445;7.23445
71;initialize;1;3.24879;3.24879;3.24879
71;async;10;0.00623805;0.00297701;0.00803237
71;inner;10;0.172099;0.171328;0.175017
71;wait;10;9.15344e-05;3.6448e-05;0.000276785
71;boundary;10;0.0211048;0.020602;0.0213298
71;calc iter;10;0.199534;0.197328;0.200621
71;calc total;1;2.0078;2.0078;2.0078
71;total;1;7.23445;7.23445;7.23445
88;initialize;1;3.24702;3.24702;3.24702
88;async;10;0.00729948;0.00440456;0.0121877
88;inner;10;0.170073;0.16702;0.173791
88;wait;10;7.18827e-05;2.6973e-05;0.000251103
88;boundary;10;0.020615;0.0201031;0.0215722
88;calc iter;10;0.198062;0.196159;0.202069
88;calc total;1;2.00781;2.00781;2.00781
88;total;1;7.23209;7.23209;7.23209
89;initialize;1;3.24689;3.24689;3.24689
89;async;10;0.00766517;0.00496234;0.012409
89;inner;10;0.169925;0.166904;0.173617
89;wait;10;6.32085e-05;2.4178e-05;0.000180654
89;boundary;10;0.0204303;0.0199101;0.0210231
89;calc iter;10;0.198085;0.195942;0.20195
89;calc total;1;2.00781;2.00781;2.00781
89;total;1;7.23196;7.23196;7.23196
90;initialize;1;3.24674;3.24674;3.24674
90;async;10;0.00820878;0.00501917;0.0127131
90;inner;10;0.16948;0.166504;0.17367
90;wait;10;6.08576e-05;2.3856e-05;0.000171756
90;boundary;10;0.0203456;0.0199438;0.0208264
90;calc iter;10;0.198096;0.19606;0.201229
90;calc total;1;2.0078;2.0078;2.0078
90;total;1;7.23181;7.23181;7.23181
91;initialize;1;3.24695;3.24695;3.24695
91;async;10;0.00736456;0.002789;0.0123825
91;inner;10;0.168404;0.166302;0.171738
91;wait;10;8.95812e-05;3.2212e-05;0.000293338
91;boundary;10;0.0220946;0.020547;0.0238822
91;calc iter;10;0.197954;0.196298;0.201606
91;calc total;1;2.0078;2.0078;2.0078
91;total;1;7.23202;7.23202;7.23202
92;initialize;1;3.24679;3.24679;3.24679
92;async;10;0.00583058;0.00416538;0.00982823
92;inner;10;0.169434;0.165373;0.174714
92;wait;10;5.7816e-05;3.5797e-05;0.000116406
92;boundary;10;0.0223089;0.0202174;0.0244498
92;calc iter;10;0.197633;0.194797;0.201441
92;calc total;1;2.0078;2.0078;2.0078
92;total;1;7.23187;7.23187;7.23187
93;initialize;1;3.24657;3.24657;3.24657
93;async;10;0.00607491;0.00400035;0.0105764
93;inner;10;0.169172;0.164105;0.174278
93;wait;10;6.71751e-05;3.5564e-05;0.000140459
93;boundary;10;0.0222575;0.0201143;0.0252773
93;calc iter;10;0.197573;0.193454;0.202006
93;calc total;1;2.0078;2.0078;2.0078
93;total;1;7.23165;7.23165;7.23165
94;initialize;1;3.24677;3.24677;3.24677
94;async;10;0.00603408;0.00398539;0.0106471
94;inner;10;0.169984;0.166189;0.174281
94;wait;10;6.21546e-05;2.965e-05;0.000153997
94;boundary;10;0.0216238;0.0201633;0.0234785
94;calc iter;10;0.197706;0.19458;0.201806
94;calc total;1;2.0078;2.0078;2.0078
94;total;1;7.23185;7.23185;7.23185
95;initialize;1;3.24676;3.24676;3.24676
95;async;10;0.00554416;0.0026326;0.0101006
95;inner;10;0.168081;0.163764;0.172781
95;wait;10;8.81325e-05;3.9285e-05;0.000266858
95;boundary;10;0.0238021;0.0217799;0.0263438
95;calc iter;10;0.197517;0.194116;0.201751
95;calc total;1;2.0078;2.0078;2.0078
95;total;1;7.23184;7.23184;7.23184
DASH
InitEnergy=12000.00000
EndEnergy=11351.94111
DiffEnergy=-648.05889
Matrixspec: 1300 x 1300 x 1300
Iterations: 10
# unit_id;function_name;num_calls;avg_runtime;min_runtime;max_runtime
0;initialize;1;3.32048;3.32048;3.32048
0;async;10;0.00682;0.00534;0.01009
0;inner;10;0.17033;0.16848;0.17494
0;wait;10;0.00005;0.00002;0.00009
0;boundary;10;0.02089;0.02018;0.02190
0;calc iter;10;0.19809;0.19568;0.20082
0;calc total;1;2.00071;2.00071;2.00071
0;total;1;7.30146;7.30146;7.30146
24;initialize;1;3.32022;3.32022;3.32022
24;async;10;0.00826265;0.00560231;0.0114435
24;inner;10;0.168611;0.163219;0.175126
24;wait;10;5.63933e-05;2.5064e-05;0.000200665
24;boundary;10;0.021011;0.0204244;0.022243
24;calc iter;10;0.197942;0.194291;0.201355
24;calc total;1;2.00071;2.00071;2.00071
24;total;1;7.30156;7.30156;7.30156
25;initialize;1;3.32022;3.32022;3.32022
25;async;10;0.00732649;0.00533161;0.010453
25;inner;10;0.170022;0.164472;0.176189
25;wait;10;5.54401e-05;2.6572e-05;0.000160427
25;boundary;10;0.0208939;0.0206984;0.0212248
25;calc iter;10;0.198299;0.195691;0.203603
25;calc total;1;2.00072;2.00072;2.00072
25;total;1;7.30155;7.30155;7.30155
26;initialize;1;3.32013;3.32013;3.32013
26;async;10;0.00682209;0.005728;0.00817171
26;inner;10;0.169764;0.163823;0.175536
26;wait;10;7.2429e-05;3.6454e-05;0.000199917
26;boundary;10;0.0211037;0.0203968;0.0230634
26;calc iter;10;0.197764;0.193248;0.202122
26;calc total;1;2.00071;2.00071;2.00071
26;total;1;7.30148;7.30148;7.30148
27;initialize;1;3.32022;3.32022;3.32022
27;async;10;0.00562783;0.002911;0.00722425
27;inner;10;0.167606;0.161376;0.173754
27;wait;10;9.74464e-05;4.9411e-05;0.000262138
27;boundary;10;0.0241397;0.0220908;0.0265669
27;calc iter;10;0.197472;0.193439;0.199199
27;calc total;1;2.00072;2.00072;2.00072
27;total;1;7.30156;7.30156;7.30156
28;initialize;1;3.31015;3.31015;3.31015
28;async;10;0.00712734;0.00477298;0.00879209
28;inner;10;0.168055;0.161871;0.174755
28;wait;10;7.10181e-05;3.3964e-05;0.000179093
28;boundary;10;0.0223516;0.0205511;0.0245883
28;calc iter;10;0.197606;0.19349;0.200261
28;calc total;1;2.00071;2.00071;2.00071
28;total;1;7.29149;7.29149;7.29149
29;initialize;1;3.31107;3.31107;3.31107
29;async;10;0.00844528;0.00553552;0.0101356
29;inner;10;0.168678;0.163351;0.175294
29;wait;10;5.23535e-05;2.8702e-05;0.00015743
29;boundary;10;0.0207132;0.0203332;0.0220556
29;calc iter;10;0.19789;0.193346;0.201323
29;calc total;1;2.00072;2.00072;2.00072
29;total;1;7.29241;7.29241;7.29241
30;initialize;1;3.31023;3.31023;3.31023
30;async;10;0.00688376;0.00521753;0.00838573
30;inner;10;0.167971;0.162219;0.174307
30;wait;10;7.47725e-05;3.9678e-05;0.000180809
30;boundary;10;0.0226781;0.0204981;0.0244223
30;calc iter;10;0.197609;0.193616;0.200442
30;calc total;1;2.00071;2.00071;2.00071
30;total;1;7.29157;7.29157;7.29157
31;initialize;1;3.32023;3.32023;3.32023
31;async;10;0.00451865;0.00279125;0.00597863
31;inner;10;0.165978;0.160399;0.174351
31;wait;10;8.16788e-05;5.229e-05;0.000172803
31;boundary;10;0.0267488;0.0217369;0.0287865
31;calc iter;10;0.197329;0.193835;0.199055
31;calc total;1;2.00072;2.00072;2.00072
31;total;1;7.30156;7.30156;7.30156
32;initialize;1;3.32022;3.32022;3.32022
32;async;10;0.00900171;0.00484229;0.0145683
32;inner;10;0.168991;0.159533;0.176467
32;wait;10;3.85157e-05;2.2734e-05;8.8304e-05
32;boundary;10;0.0211762;0.0193337;0.0251578
32;calc iter;10;0.19921;0.190687;0.20255
32;calc total;1;2.00071;2.00071;2.00071
32;total;1;7.30156;7.30156;7.30156
33;initialize;1;3.32022;3.32022;3.32022
33;async;10;0.00994747;0.00570571;0.0146914
33;inner;10;0.167545;0.159195;0.17593
33;wait;10;4.37962e-05;2.3675e-05;0.000122472
33;boundary;10;0.0217013;0.0192585;0.026557
33;calc iter;10;0.199239;0.188705;0.202353
33;calc total;1;2.00072;2.00072;2.00072
33;total;1;7.30156;7.30156;7.30156
34;initialize;1;3.32022;3.32022;3.32022
34;async;10;0.00837364;0.00544956;0.0124115
34;inner;10;0.169724;0.161749;0.176801
34;wait;10;4.64231e-05;2.3718e-05;0.000139231
34;boundary;10;0.0208397;0.01966;0.0229203
34;calc iter;10;0.198985;0.193227;0.203324
34;calc total;1;2.00071;2.00071;2.00071
34;total;1;7.30156;7.30156;7.30156
35;initialize;1;3.31372;3.31372;3.31372
35;async;10;0.00805905;0.00277382;0.0132436
35;inner;10;0.168527;0.162442;0.173008
35;wait;10;7.18406e-05;2.1324e-05;0.000287983
35;boundary;10;0.021706;0.0204936;0.0225885
35;calc iter;10;0.198366;0.196206;0.200266
35;calc total;1;2.00072;2.00072;2.00072
35;total;1;7.29508;7.29508;7.29508
36;initialize;1;3.31258;3.31258;3.31258
36;async;10;0.00909106;0.00498551;0.0122166
36;inner;10;0.169198;0.162007;0.17559
36;wait;10;5.46357e-05;2.5617e-05;0.000165062
36;boundary;10;0.0211677;0.0195301;0.0239041
36;calc iter;10;0.199513;0.192111;0.201702
36;calc total;1;2.00071;2.00071;2.00071
36;total;1;7.29393;7.29393;7.29393
37;initialize;1;3.30859;3.30859;3.30859
37;async;10;0.00922467;0.00602317;0.011025
37;inner;10;0.168729;0.162243;0.175641
37;wait;10;4.98377e-05;2.1592e-05;0.000162515
37;boundary;10;0.0215672;0.0194728;0.0246715
37;calc iter;10;0.199572;0.191128;0.202537
37;calc total;1;2.00072;2.00072;2.00072
37;total;1;7.28993;7.28993;7.28993
38;initialize;1;3.32023;3.32023;3.32023
38;async;10;0.0100176;0.00595182;0.013168
38;inner;10;0.168284;0.161632;0.173842
38;wait;10;5.85565e-05;2.6017e-05;0.000197103
38;boundary;10;0.0207101;0.0199248;0.0216705
38;calc iter;10;0.199072;0.194753;0.200765
38;calc total;1;2.00071;2.00071;2.00071
38;total;1;7.30156;7.30156;7.30156
39;initialize;1;3.31851;3.31851;3.31851
39;async;10;0.00678054;0.00299802;0.00944512
39;inner;10;0.169181;0.165485;0.173897
39;wait;10;8.0379e-05;2.9409e-05;0.000213066
39;boundary;10;0.0225045;0.0213267;0.023403
39;calc iter;10;0.198548;0.196077;0.200185
39;calc total;1;2.00072;2.00072;2.00072
39;total;1;7.29986;7.29986;7.29986
40;initialize;1;3.31482;3.31482;3.31482
40;async;10;0.00813769;0.00508813;0.0117658
40;inner;10;0.169385;0.164274;0.174315
40;wait;10;7.38521e-05;3.0985e-05;0.000185137
40;boundary;10;0.021188;0.020238;0.0218454
40;calc iter;10;0.198785;0.196312;0.201046
40;calc total;1;2.00071;2.00071;2.00071
40;total;1;7.29616;7.29616;7.29616
48;initialize;1;3.32833;3.32833;3.32833
48;async;10;0.00787994;0.00516491;0.0102145
48;inner;10;0.17083;0.166928;0.175044
48;wait;10;6.20317e-05;2.7371e-05;0.000163696
48;boundary;10;0.0208805;0.0203524;0.0217416
48;calc iter;10;0.199654;0.197019;0.20145
48;calc total;1;2.00071;2.00071;2.00071
48;total;1;7.30035;7.30035;7.30035
72;initialize;1;3.30624;3.30624;3.30624
72;async;10;0.00729169;0.00389802;0.0103159
72;inner;10;0.17057;0.168647;0.176497
72;wait;10;4.9562e-05;2.5198e-05;0.00011988
72;boundary;10;0.0204733;0.0198835;0.0208558
72;calc iter;10;0.198386;0.196373;0.20266
72;calc total;1;2.00072;2.00072;2.00072
72;total;1;7.28717;7.28717;7.28717
49;initialize;1;3.32361;3.32361;3.32361
49;async;10;0.00894461;0.00560587;0.0114854
49;inner;10;0.170305;0.165752;0.176328
49;wait;10;5.86733e-05;2.3238e-05;0.000172342
49;boundary;10;0.0205996;0.0198888;0.0209544
49;calc iter;10;0.19991;0.197146;0.202599
49;calc total;1;2.00072;2.00072;2.00072
49;total;1;7.2956;7.2956;7.2956
73;initialize;1;3.30626;3.30626;3.30626
73;async;10;0.00840377;0.00580083;0.0103875
73;inner;10;0.169562;0.167475;0.174491
73;wait;10;4.71231e-05;2.3854e-05;0.00015237
73;boundary;10;0.0203902;0.0198285;0.0206229
73;calc iter;10;0.198404;0.196499;0.200852
73;calc total;1;2.00072;2.00072;2.00072
73;total;1;7.28718;7.28718;7.28718
50;initialize;1;3.32825;3.32825;3.32825
50;async;10;0.00616646;0.00460438;0.00825154
50;inner;10;0.17248;0.16904;0.176836
50;wait;10;5.3446e-05;3.1445e-05;0.00011846
50;boundary;10;0.0207919;0.0204761;0.0210571
50;calc iter;10;0.199493;0.197536;0.203432
50;calc total;1;2.00071;2.00071;2.00071
50;total;1;7.30026;7.30026;7.30026
74;initialize;1;3.30151;3.30151;3.30151
74;async;10;0.00824221;0.00586858;0.0105911
74;inner;10;0.169604;0.167672;0.175249
74;wait;10;4.72901e-05;2.3337e-05;0.0001591
74;boundary;10;0.0205316;0.0198683;0.0208495
74;calc iter;10;0.198426;0.196215;0.201915
74;calc total;1;2.00072;2.00072;2.00072
74;total;1;7.28244;7.28244;7.28244
51;initialize;1;3.32879;3.32879;3.32879
51;async;10;0.00540475;0.00288709;0.00712652
51;inner;10;0.170112;0.166274;0.174224
51;wait;10;6.96529e-05;4.2542e-05;0.000162003
51;boundary;10;0.0234728;0.0221285;0.0249752
51;calc iter;10;0.199061;0.197397;0.201429
51;calc total;1;2.00072;2.00072;2.00072
51;total;1;7.30078;7.30078;7.30078
75;initialize;1;3.29764;3.29764;3.29764
75;async;10;0.00713259;0.00287634;0.0102376
75;inner;10;0.170164;0.168271;0.173898
75;wait;10;6.81029e-05;2.7228e-05;0.000266679
75;boundary;10;0.020727;0.020317;0.021333
75;calc iter;10;0.198093;0.196901;0.20028
75;calc total;1;2.00073;2.00073;2.00073
75;total;1;7.27857;7.27857;7.27857
52;initialize;1;3.32226;3.32226;3.32226
52;async;10;0.00860063;0.00522567;0.0109511
52;inner;10;0.170755;0.166241;0.175974
52;wait;10;4.84931e-05;2.2326e-05;0.000163024
52;boundary;10;0.0205166;0.0197943;0.0208985
52;calc iter;10;0.199923;0.197161;0.202055
52;calc total;1;2.00071;2.00071;2.00071
52;total;1;7.29426;7.29426;7.29426
76;initialize;1;3.30628;3.30628;3.30628
76;async;10;0.00687198;0.00469577;0.00922451
76;inner;10;0.168472;0.166763;0.172746
76;wait;10;7.5685e-05;4.3573e-05;0.00019086
76;boundary;10;0.0222658;0.0208767;0.0234678
76;calc iter;10;0.197687;0.196069;0.199931
76;calc total;1;2.00072;2.00072;2.00072
76;total;1;7.28718;7.28718;7.28718
53;initialize;1;3.32867;3.32867;3.32867
53;async;10;0.00748764;0.0057537;0.00858172
53;inner;10;0.171688;0.167524;0.176839
53;wait;10;5.08326e-05;2.4844e-05;0.000156329
53;boundary;10;0.0208399;0.0196635;0.0216863
53;calc iter;10;0.200068;0.19631;0.203533
53;calc total;1;2.00072;2.00072;2.00072
53;total;1;7.30066;7.30066;7.30066
77;initialize;1;3.30625;3.30625;3.30625
77;async;10;0.00614032;0.00441765;0.00917524
77;inner;10;0.170372;0.1683;0.174477
77;wait;10;6.59503e-05;3.0017e-05;0.000150131
77;boundary;10;0.0212445;0.0201693;0.0222576
77;calc iter;10;0.197825;0.196166;0.200264
77;calc total;1;2.00073;2.00073;2.00073
77;total;1;7.28718;7.28718;7.28718
54;initialize;1;3.32468;3.32468;3.32468
54;async;10;0.0072454;0.00549583;0.00943106
54;inner;10;0.171939;0.167998;0.176161
54;wait;10;5.19934e-05;2.5476e-05;0.000165117
54;boundary;10;0.0204241;0.0200697;0.020636
54;calc iter;10;0.199661;0.197466;0.202733
54;calc total;1;2.00071;2.00071;2.00071
54;total;1;7.2967;7.2967;7.2967
78;initialize;1;3.30625;3.30625;3.30625
78;async;10;0.0064737;0.00443969;0.00999049
78;inner;10;0.170371;0.168222;0.174487
78;wait;10;5.4483e-05;3.0487e-05;0.000143243
78;boundary;10;0.0209444;0.0201863;0.0216969
78;calc iter;10;0.197844;0.195986;0.200564
78;calc total;1;2.00072;2.00072;2.00072
78;total;1;7.28718;7.28718;7.28718
55;initialize;1;3.32874;3.32874;3.32874
55;async;10;0.00578281;0.00319425;0.00793873
55;inner;10;0.170626;0.166907;0.174916
55;wait;10;9.06122e-05;3.8248e-05;0.000273951
55;boundary;10;0.0226918;0.0217948;0.0234076
55;calc iter;10;0.199193;0.197671;0.201206
55;calc total;1;2.00072;2.00072;2.00072
55;total;1;7.30075;7.30075;7.30075
79;initialize;1;3.30605;3.30605;3.30605
79;async;10;0.00548295;0.00267721;0.00926434
79;inner;10;0.168774;0.165793;0.173324
79;wait;10;8.84922e-05;4.2402e-05;0.000232059
79;boundary;10;0.0232108;0.0216722;0.025726
79;calc iter;10;0.197557;0.195157;0.200238
79;calc total;1;2.00073;2.00073;2.00073
79;total;1;7.28695;7.28695;7.28695
56;initialize;1;3.31847;3.31847;3.31847
56;async;10;0.00618682;0.00453261;0.00787621
56;inner;10;0.171407;0.167694;0.175765
56;wait;10;7.35456e-05;2.9367e-05;0.000212661
56;boundary;10;0.0215848;0.0205816;0.0224965
56;calc iter;10;0.199253;0.19785;0.201762
56;calc total;1;2.00071;2.00071;2.00071
56;total;1;7.29046;7.29046;7.29046
80;initialize;1;3.30627;3.30627;3.30627
80;async;10;0.00733624;0.00483559;0.0105615
80;inner;10;0.169921;0.167677;0.174319
80;wait;10;3.58765e-05;1.7195e-05;8.0084e-05
80;boundary;10;0.0205893;0.0201274;0.0210093
80;calc iter;10;0.197884;0.195884;0.199387
80;calc total;1;2.00071;2.00071;2.00071
80;total;1;7.28718;7.28718;7.28718
57;initialize;1;3.31802;3.31802;3.31802
57;async;10;0.0066079;0.00503024;0.00846348
57;inner;10;0.171859;0.168357;0.176258
57;wait;10;6.16656e-05;2.8532e-05;0.000155865
57;boundary;10;0.0208804;0.0204429;0.0214606
57;calc iter;10;0.199411;0.197475;0.202975
57;calc total;1;2.00072;2.00072;2.00072
57;total;1;7.29002;7.29002;7.29002
81;initialize;1;3.30627;3.30627;3.30627
81;async;10;0.0087409;0.00524539;0.0130071
81;inner;10;0.169125;0.165292;0.174381
81;wait;10;4.33406e-05;2.1909e-05;0.00015739
81;boundary;10;0.0201993;0.0199764;0.0204006
81;calc iter;10;0.19811;0.196672;0.199998
81;calc total;1;2.00072;2.00072;2.00072
81;total;1;7.2872;7.2872;7.2872
58;initialize;1;3.32035;3.32035;3.32035
58;async;10;0.00542558;0.00407463;0.00662286
58;inner;10;0.171771;0.166988;0.176514
58;wait;10;6.2558e-05;3.0263e-05;0.000146411
58;boundary;10;0.0218306;0.020616;0.0242526
58;calc iter;10;0.199091;0.195987;0.203471
58;calc total;1;2.00071;2.00071;2.00071
58;total;1;7.29238;7.29238;7.29238
82;initialize;1;3.30082;3.30082;3.30082
82;async;10;0.0066398;0.00526102;0.00822696
82;inner;10;0.169628;0.167777;0.174827
82;wait;10;5.03676e-05;2.745e-05;9.3875e-05
82;boundary;10;0.0213824;0.0201311;0.0221657
82;calc iter;10;0.197702;0.195473;0.200315
82;calc total;1;2.00071;2.00071;2.00071
82;total;1;7.28176;7.28176;7.28176
59;initialize;1;3.32874;3.32874;3.32874
59;async;10;0.00520304;0.00314003;0.00611823
59;inner;10;0.168553;0.161788;0.173557
59;wait;10;0.000102964;4.6258e-05;0.000358326
59;boundary;10;0.024848;0.0221971;0.030177
59;calc iter;10;0.198708;0.196164;0.201341
59;calc total;1;2.00072;2.00072;2.00072
59;total;1;7.30075;7.30075;7.30075
83;initialize;1;3.30263;3.30263;3.30263
83;async;10;0.00625271;0.00255932;0.00957166
83;inner;10;0.166915;0.164665;0.171536
83;wait;10;6.08753e-05;3.9801e-05;0.000130518
83;boundary;10;0.0242579;0.0227278;0.0254298
83;calc iter;10;0.197489;0.196431;0.199889
83;calc total;1;2.00072;2.00072;2.00072
83;total;1;7.28355;7.28355;7.28355
60;initialize;1;3.32587;3.32587;3.32587
60;async;10;0.00625049;0.00368096;0.00919549
60;inner;10;0.171237;0.168448;0.175381
60;wait;10;7.02624e-05;3.6937e-05;0.000189969
60;boundary;10;0.0208932;0.0203944;0.0215224
60;calc iter;10;0.198453;0.195834;0.20242
60;calc total;1;2.00071;2.00071;2.00071
60;total;1;7.29787;7.29787;7.29787
84;initialize;1;3.30353;3.30353;3.30353
84;async;10;0.00843241;0.00491022;0.0109124
84;inner;10;0.168764;0.163764;0.175388
84;wait;10;3.94576e-05;2.1086e-05;0.000101629
84;boundary;10;0.020776;0.0196372;0.0232485
84;calc iter;10;0.198014;0.193538;0.200813
84;calc total;1;2.00071;2.00071;2.00071
84;total;1;7.28446;7.28446;7.28446
61;initialize;1;3.31606;3.31606;3.31606
61;async;10;0.0075882;0.00543534;0.00903802
61;inner;10;0.170151;0.167702;0.173973
61;wait;10;7.8962e-05;3.7114e-05;0.000270215
61;boundary;10;0.0207247;0.0203097;0.0211486
61;calc iter;10;0.198544;0.197319;0.2009
61;calc total;1;2.00072;2.00072;2.00072
61;total;1;7.28808;7.28808;7.28808
85;initialize;1;3.2995;3.2995;3.2995
85;async;10;0.01004;0.0056874;0.0135699
85;inner;10;0.167401;0.163059;0.174428
85;wait;10;4.55943e-05;2.1913e-05;0.000125494
85;boundary;10;0.0206286;0.0195058;0.0227562
85;calc iter;10;0.198117;0.193945;0.200558
85;calc total;1;2.00072;2.00072;2.00072
85;total;1;7.28042;7.28042;7.28042
62;initialize;1;3.32861;3.32861;3.32861
62;async;10;0.00639077;0.00538696;0.00904197
62;inner;10;0.170778;0.16728;0.175154
62;wait;10;7.00561e-05;2.7061e-05;0.000231669
62;boundary;10;0.0210648;0.020361;0.0229109
62;calc iter;10;0.198306;0.195683;0.201815
62;calc total;1;2.00071;2.00071;2.00071
62;total;1;7.30064;7.30064;7.30064
86;initialize;1;3.30469;3.30469;3.30469
86;async;10;0.00910488;0.00590768;0.0120426
86;inner;10;0.168144;0.164119;0.173939
86;wait;10;4.86279e-05;2.7073e-05;0.000134363
86;boundary;10;0.0203835;0.0199874;0.0207648
86;calc iter;10;0.197682;0.195939;0.200325
86;calc total;1;2.00071;2.00071;2.00071
86;total;1;7.28559;7.28559;7.28559
63;initialize;1;3.32862;3.32862;3.32862
63;async;10;0.00542492;0.00278358;0.00784819
63;inner;10;0.170123;0.165027;0.174128
63;wait;10;7.46063e-05;4.1997e-05;0.000191435
63;boundary;10;0.0224514;0.0212384;0.0265529
63;calc iter;10;0.198076;0.196229;0.201056
63;calc total;1;2.00072;2.00072;2.00072
63;total;1;7.30063;7.30063;7.30063
87;initialize;1;3.29682;3.29682;3.29682
87;async;10;0.00734123;0.00283952;0.0119416
87;inner;10;0.16908;0.165775;0.172934
87;wait;10;6.6241e-05;2.5785e-05;0.000216262
87;boundary;10;0.020896;0.020523;0.021589
87;calc iter;10;0.197385;0.193184;0.200184
87;calc total;1;2.00072;2.00072;2.00072
87;total;1;7.27774;7.27774;7.27774
64;initialize;1;3.31838;3.31838;3.31838
64;async;10;0.00749466;0.00453331;0.00917892
64;inner;10;0.170554;0.167968;0.174601
64;wait;10;5.27071e-05;3.0006e-05;0.000107087
64;boundary;10;0.0206076;0.0201422;0.0215101
64;calc iter;10;0.19871;0.196573;0.2014
64;calc total;1;2.00071;2.00071;2.00071
64;total;1;7.29037;7.29037;7.29037
65;initialize;1;3.31658;3.31658;3.31658
65;async;10;0.00981213;0.00547948;0.012076
65;inner;10;0.16895;0.165525;0.174223
65;wait;10;5.14039e-05;2.455e-05;0.000140176
65;boundary;10;0.0201784;0.0196324;0.0204089
65;calc iter;10;0.198993;0.196607;0.200516
65;calc total;1;2.00072;2.00072;2.00072
65;total;1;7.28857;7.28857;7.28857
66;initialize;1;3.32861;3.32861;3.32861
66;async;10;0.00843582;0.00531749;0.0106631
66;inner;10;0.169019;0.166398;0.172766
66;wait;10;8.67111e-05;3.4944e-05;0.000284201
66;boundary;10;0.020933;0.0204333;0.0213036
66;calc iter;10;0.198476;0.196754;0.201333
66;calc total;1;2.00071;2.00071;2.00071
66;total;1;7.30063;7.30063;7.30063
41;initialize;1;3.30865;3.30865;3.30865
41;async;10;0.00932082;0.00592424;0.0124558
41;inner;10;0.168959;0.163022;0.174008
41;wait;10;5.48063e-05;2.4106e-05;0.000178998
41;boundary;10;0.0204695;0.0200921;0.0208652
41;calc iter;10;0.198806;0.195537;0.200994
41;calc total;1;2.00072;2.00072;2.00072
41;total;1;7.29;7.29;7.29
42;initialize;1;3.3158;3.3158;3.3158
42;async;10;0.00909273;0.00590248;0.0111053
42;inner;10;0.167975;0.162625;0.173243
42;wait;10;7.03362e-05;2.8911e-05;0.000228545
42;boundary;10;0.0210842;0.0203566;0.0229267
42;calc iter;10;0.198224;0.195205;0.200775
42;calc total;1;2.00072;2.00072;2.00072
42;total;1;7.29713;7.29713;7.29713
43;initialize;1;3.31275;3.31275;3.31275
43;async;10;0.00600247;0.00296549;0.00797573
43;inner;10;0.168601;0.163045;0.173811
43;wait;10;9.58623e-05;4.9799e-05;0.000270019
43;boundary;10;0.0232886;0.0214699;0.0257538
43;calc iter;10;0.197989;0.195026;0.200729
43;calc total;1;2.00073;2.00073;2.00073
43;total;1;7.29409;7.29409;7.29409
44;initialize;1;3.31813;3.31813;3.31813
44;async;10;0.0074535;0.00479083;0.0101605
44;inner;10;0.169436;0.164649;0.174049
44;wait;10;6.30856e-05;2.7167e-05;0.000277236
44;boundary;10;0.0212052;0.0204648;0.023628
44;calc iter;10;0.198159;0.194397;0.201591
44;calc total;1;2.00071;2.00071;2.00071
44;total;1;7.29947;7.29947;7.29947
45;initialize;1;3.30901;3.30901;3.30901
45;async;10;0.00498298;0.0042301;0.0066784
45;inner;10;0.172297;0.16729;0.177197
45;wait;10;5.11797e-05;2.3536e-05;0.000147135
45;boundary;10;0.0209826;0.0205922;0.0223326
45;calc iter;10;0.198315;0.194028;0.203935
45;calc total;1;2.00072;2.00072;2.00072
45;total;1;7.29035;7.29035;7.29035
46;initialize;1;3.31513;3.31513;3.31513
46;async;10;0.00696117;0.0056829;0.0085498
46;inner;10;0.168478;0.161767;0.174408
46;wait;10;6.91846e-05;3.5914e-05;0.000162339
46;boundary;10;0.0224319;0.0205226;0.0265193
46;calc iter;10;0.197942;0.194028;0.200807
46;calc total;1;2.00071;2.00071;2.00071
46;total;1;7.29647;7.29647;7.29647
47;initialize;1;3.31964;3.31964;3.31964
47;async;10;0.00540237;0.00279996;0.00664762
47;inner;10;0.165109;0.159508;0.171026
47;wait;10;0.000100229;5.4926e-05;0.000301358
47;boundary;10;0.0270971;0.0233471;0.0302599
47;calc iter;10;0.19771;0.194788;0.199995
47;calc total;1;2.00073;2.00073;2.00073
47;total;1;7.30097;7.30097;7.30097
1;initialize;1;3.31662;3.31662;3.31662
1;async;10;0.00775638;0.00529184;0.0105417
1;inner;10;0.170186;0.167358;0.175319
1;wait;10;4.38396e-05;2.3698e-05;0.000113654
1;boundary;10;0.0204054;0.019785;0.0206859
1;calc iter;10;0.198393;0.196126;0.201775
1;calc total;1;2.00072;2.00072;2.00072
1;total;1;7.29758;7.29758;7.29758
2;initialize;1;3.31611;3.31611;3.31611
2;async;10;0.00636654;0.00455315;0.00834072
2;inner;10;0.170727;0.1692;0.174976
2;wait;10;5.02867e-05;2.341e-05;0.000134674
2;boundary;10;0.0208636;0.0205984;0.0214175
2;calc iter;10;0.198009;0.195211;0.202185
2;calc total;1;2.00071;2.00071;2.00071
2;total;1;7.29706;7.29706;7.29706
3;initialize;1;3.3162;3.3162;3.3162
3;async;10;0.00516914;0.00294293;0.00652608
3;inner;10;0.169651;0.167077;0.174128
3;wait;10;6.46677e-05;2.5706e-05;0.000223693
3;boundary;10;0.0226856;0.0206064;0.024969
3;calc iter;10;0.197572;0.195666;0.199536
3;calc total;1;2.00072;2.00072;2.00072
3;total;1;7.29715;7.29715;7.29715
4;initialize;1;3.31166;3.31166;3.31166
4;async;10;0.0075073;0.00465176;0.0109922
4;inner;10;0.170199;0.168117;0.174394
4;wait;10;4.99081e-05;2.1822e-05;0.000159477
4;boundary;10;0.0205455;0.0197859;0.0217781
4;calc iter;10;0.198303;0.195993;0.200373
4;calc total;1;2.00071;2.00071;2.00071
4;total;1;7.29262;7.29262;7.29262
5;initialize;1;3.3205;3.3205;3.3205
5;async;10;0.00886007;0.00479577;0.0120918
5;inner;10;0.169153;0.166368;0.174414
5;wait;10;4.35492e-05;2.2882e-05;0.000121771
5;boundary;10;0.0203942;0.0196658;0.0209744
5;calc iter;10;0.198453;0.195955;0.200759
5;calc total;1;2.00072;2.00072;2.00072
5;total;1;7.30146;7.30146;7.30146
6;initialize;1;3.30864;3.30864;3.30864
6;async;10;0.00733813;0.00480545;0.00929818
6;inner;10;0.169379;0.167559;0.174025
6;wait;10;6.82214e-05;3.2821e-05;0.000157097
6;boundary;10;0.021173;0.0201126;0.0227277
6;calc iter;10;0.19796;0.196532;0.200349
6;calc total;1;2.00071;2.00071;2.00071
6;total;1;7.28961;7.28961;7.28961
7;initialize;1;3.3183;3.3183;3.3183
7;async;10;0.00607538;0.00305418;0.00762321
7;inner;10;0.163962;0.161468;0.169887
7;wait;10;9.92989e-05;5.0488e-05;0.00026222
7;boundary;10;0.0272918;0.0237019;0.0294244
7;calc iter;10;0.19743;0.1965;0.198759
7;calc total;1;2.00072;2.00072;2.00072
7;total;1;7.29927;7.29927;7.29927
8;initialize;1;3.32035;3.32035;3.32035
8;async;10;0.00812036;0.00537409;0.012495
8;inner;10;0.169138;0.166698;0.173624
8;wait;10;5.83733e-05;2.1429e-05;0.000214067
8;boundary;10;0.0205876;0.0203053;0.0210344
8;calc iter;10;0.197907;0.195889;0.200448
8;calc total;1;2.00072;2.00072;2.00072
8;total;1;7.30133;7.30133;7.30133
9;initialize;1;3.32043;3.32043;3.32043
9;async;10;0.00900412;0.00608945;0.0124854
9;inner;10;0.168496;0.166227;0.174417
9;wait;10;4.22554e-05;2.3379e-05;0.000121865
9;boundary;10;0.0205441;0.020152;0.0208875
9;calc iter;10;0.198088;0.195794;0.200926
9;calc total;1;2.00072;2.00072;2.00072
9;total;1;7.30141;7.30141;7.30141
10;initialize;1;3.31681;3.31681;3.31681
10;async;10;0.00752099;0.00583629;0.00976913
10;inner;10;0.169654;0.168094;0.17422
10;wait;10;5.74841e-05;2.7132e-05;0.000136628
10;boundary;10;0.0206063;0.0203441;0.0214769
10;calc iter;10;0.197841;0.195472;0.200667
10;calc total;1;2.00072;2.00072;2.00072
10;total;1;7.2978;7.2978;7.2978
11;initialize;1;3.31888;3.31888;3.31888
11;async;10;0.00532186;0.00302207;0.00689316
11;inner;10;0.169278;0.167399;0.174029
11;wait;10;8.39796e-05;4.61e-05;0.00024585
11;boundary;10;0.0229716;0.0214119;0.0242883
11;calc iter;10;0.197657;0.196307;0.198712
11;calc total;1;2.00073;2.00073;2.00073
11;total;1;7.29986;7.29986;7.29986
12;initialize;1;3.32042;3.32042;3.32042
12;async;10;0.00771725;0.00482578;0.010628
12;inner;10;0.165263;0.153803;0.174076
12;wait;10;4.87367e-05;2.0548e-05;7.1608e-05
12;boundary;10;0.0238456;0.0203495;0.0302559
12;calc iter;10;0.196876;0.194136;0.199326
12;calc total;1;2.00071;2.00071;2.00071
12;total;1;7.30138;7.30138;7.30138
13;initialize;1;3.31367;3.31367;3.31367
13;async;10;0.00886776;0.00542382;0.0114605
13;inner;10;0.166931;0.157096;0.174481
13;wait;10;4.96607e-05;2.672e-05;0.000111551
13;boundary;10;0.0213915;0.0202948;0.0255104
13;calc iter;10;0.197241;0.193774;0.20031
13;calc total;1;2.00073;2.00073;2.00073
13;total;1;7.29465;7.29465;7.29465
14;initialize;1;3.31393;3.31393;3.31393
14;async;10;0.00740336;0.00440227;0.0105437
14;inner;10;0.166693;0.155676;0.175153
14;wait;10;5.0055e-05;3.6531e-05;8.929e-05
14;boundary;10;0.0228907;0.0204416;0.0281158
14;calc iter;10;0.197038;0.194388;0.201031
14;calc total;1;2.00071;2.00071;2.00071
14;total;1;7.29491;7.29491;7.29491
15;initialize;1;3.31163;3.31163;3.31163
15;async;10;0.006339;0.00269246;0.00911815
15;inner;10;0.163223;0.151855;0.17345
15;wait;10;5.52686e-05;3.1244e-05;9.258e-05
15;boundary;10;0.0270584;0.0213957;0.0334044
15;calc iter;10;0.196677;0.194366;0.198327
15;calc total;1;2.00072;2.00072;2.00072
15;total;1;7.29261;7.29261;7.29261
16;initialize;1;3.30979;3.30979;3.30979
16;async;10;0.011514;0.00500081;0.022073
16;inner;10;0.165672;0.156354;0.173119
16;wait;10;6.26259e-05;2.6912e-05;0.000193633
16;boundary;10;0.0209963;0.0197179;0.0218376
16;calc iter;10;0.198246;0.197278;0.200279
16;calc total;1;2.00071;2.00071;2.00071
16;total;1;7.29076;7.29076;7.29076
17;initialize;1;3.32042;3.32042;3.32042
17;async;10;0.0135917;0.00553572;0.0220505
17;inner;10;0.164904;0.154033;0.173562
17;wait;10;5.27452e-05;2.4019e-05;0.000195746
17;boundary;10;0.0200959;0.0191999;0.0205002
17;calc iter;10;0.198646;0.19531;0.200427
17;calc total;1;2.00072;2.00072;2.00072
17;total;1;7.30138;7.30138;7.30138
18;initialize;1;3.30973;3.30973;3.30973
18;async;10;0.0112112;0.00539811;0.019592
18;inner;10;0.166821;0.157621;0.175033
18;wait;10;4.50005e-05;2.3564e-05;0.000122281
18;boundary;10;0.0201771;0.0195457;0.0203248
18;calc iter;10;0.198256;0.196787;0.200847
18;calc total;1;2.00071;2.00071;2.00071
18;total;1;7.2907;7.2907;7.2907
19;initialize;1;3.31129;3.31129;3.31129
19;async;10;0.00880834;0.00275728;0.0149401
19;inner;10;0.164219;0.155187;0.171673
19;wait;10;9.55813e-05;4.4749e-05;0.000292604
19;boundary;10;0.0239967;0.022137;0.0273291
19;calc iter;10;0.197121;0.195435;0.198086
19;calc total;1;2.00072;2.00072;2.00072
19;total;1;7.29227;7.29227;7.29227
20;initialize;1;3.32041;3.32041;3.32041
20;async;10;0.0123528;0.00496881;0.0204174
20;inner;10;0.165549;0.156002;0.17304
20;wait;10;6.30459e-05;2.3344e-05;0.000268416
20;boundary;10;0.0203837;0.0196494;0.0207756
20;calc iter;10;0.19835;0.196094;0.199967
20;calc total;1;2.00071;2.00071;2.00071
20;total;1;7.30138;7.30138;7.30138
21;initialize;1;3.31041;3.31041;3.31041
21;async;10;0.0149217;0.00599531;0.0212261
21;inner;10;0.163312;0.153848;0.173666
21;wait;10;5.0787e-05;2.2398e-05;0.000191574
21;boundary;10;0.0204217;0.0192865;0.0210978
21;calc iter;10;0.198708;0.194386;0.20051
21;calc total;1;2.00072;2.00072;2.00072
21;total;1;7.29137;7.29137;7.29137
22;initialize;1;3.32041;3.32041;3.32041
22;async;10;0.0113945;0.00593835;0.0182813
22;inner;10;0.165978;0.156572;0.173428
22;wait;10;5.73739e-05;2.7519e-05;0.000180423
22;boundary;10;0.0205244;0.0202614;0.0207669
22;calc iter;10;0.197955;0.195657;0.19981
22;calc total;1;2.00071;2.00071;2.00071
22;total;1;7.30138;7.30138;7.30138
23;initialize;1;3.31577;3.31577;3.31577
23;async;10;0.00884499;0.00296658;0.0147275
23;inner;10;0.164924;0.15643;0.172212
23;wait;10;9.95116e-05;3.9173e-05;0.000316539
23;boundary;10;0.0234528;0.0218297;0.0249551
23;calc iter;10;0.197323;0.195945;0.199198
23;calc total;1;2.00072;2.00072;2.00072
23;total;1;7.29674;7.29674;7.29674
67;initialize;1;3.32352;3.32352;3.32352
67;async;10;0.00628281;0.00279537;0.00876747
67;inner;10;0.169209;0.16668;0.172655
67;wait;10;9.62615e-05;5.9103e-05;0.000291334
67;boundary;10;0.0226528;0.0216775;0.0236419
67;calc iter;10;0.198243;0.196292;0.201553
67;calc total;1;2.00073;2.00073;2.00073
67;total;1;7.29554;7.29554;7.29554
68;initialize;1;3.32719;3.32719;3.32719
68;async;10;0.00913524;0.00506166;0.0110374
68;inner;10;0.169475;0.166123;0.174775
68;wait;10;4.88051e-05;2.3472e-05;0.000142017
68;boundary;10;0.0203695;0.0198172;0.0205461
68;calc iter;10;0.199031;0.196814;0.20036
68;calc total;1;2.00071;2.00071;2.00071
68;total;1;7.29919;7.29919;7.29919
69;initialize;1;3.32414;3.32414;3.32414
69;async;10;0.00751163;0.00592676;0.00868088
69;inner;10;0.170998;0.167996;0.175747
69;wait;10;5.48462e-05;2.5336e-05;0.000159031
69;boundary;10;0.0206988;0.0198332;0.0211322
69;calc iter;10;0.199265;0.196243;0.202593
69;calc total;1;2.00072;2.00072;2.00072
69;total;1;7.29616;7.29616;7.29616
70;initialize;1;3.32864;3.32864;3.32864
70;async;10;0.00841377;0.00596527;0.0101876
70;inner;10;0.169815;0.1672;0.173638
70;wait;10;6.00148e-05;2.2627e-05;0.000194453
70;boundary;10;0.0204674;0.02019;0.0206586
70;calc iter;10;0.198757;0.197346;0.200159
70;calc total;1;2.00071;2.00071;2.00071
70;total;1;7.30063;7.30063;7.30063
71;initialize;1;3.32134;3.32134;3.32134
71;async;10;0.00702288;0.00305856;0.00863336
71;inner;10;0.167916;0.166413;0.17109
71;wait;10;0.000103255;3.8755e-05;0.000369765
71;boundary;10;0.0232627;0.0226126;0.0241025
71;calc iter;10;0.198306;0.196838;0.200839
71;calc total;1;2.00073;2.00073;2.00073
71;total;1;7.29336;7.29336;7.29336
88;initialize;1;3.30158;3.30158;3.30158
88;async;10;0.00877388;0.00484406;0.011849
88;inner;10;0.168099;0.164374;0.172806
88;wait;10;6.33162e-05;2.8667e-05;0.000185458
88;boundary;10;0.0204478;0.0202895;0.0206737
88;calc iter;10;0.197385;0.195614;0.199758
88;calc total;1;2.00071;2.00071;2.00071
88;total;1;7.28248;7.28248;7.28248
89;initialize;1;3.29962;3.29962;3.29962
89;async;10;0.00792456;0.00534778;0.0112706
89;inner;10;0.169325;0.16596;0.174071
89;wait;10;5.28666e-05;2.4091e-05;0.000151733
89;boundary;10;0.0202322;0.0199795;0.0204236
89;calc iter;10;0.197536;0.195461;0.20002
89;calc total;1;2.00072;2.00072;2.00072
89;total;1;7.28053;7.28053;7.28053
90;initialize;1;3.30534;3.30534;3.30534
90;async;10;0.00917743;0.00543305;0.0129428
90;inner;10;0.167653;0.16467;0.172185
90;wait;10;6.38052e-05;2.755e-05;0.000199107
90;boundary;10;0.0205275;0.0201787;0.0209562
90;calc iter;10;0.197423;0.193682;0.199963
90;calc total;1;2.00071;2.00071;2.00071
90;total;1;7.28625;7.28625;7.28625
91;initialize;1;3.29864;3.29864;3.29864
91;async;10;0.00735547;0.00282168;0.0119475
91;inner;10;0.167966;0.165223;0.172348
91;wait;10;8.3349e-05;3.945e-05;0.000250538
91;boundary;10;0.0218048;0.0207408;0.0236533
91;calc iter;10;0.197211;0.193989;0.200336
91;calc total;1;2.00072;2.00072;2.00072
91;total;1;7.27955;7.27955;7.27955
92;initialize;1;3.30563;3.30563;3.30563
92;async;10;0.0067777;0.00432278;0.0104508
92;inner;10;0.166987;0.164064;0.173226
92;wait;10;6.17395e-05;2.8276e-05;0.00013818
92;boundary;10;0.0231359;0.0203441;0.0253989
92;calc iter;10;0.196964;0.192686;0.200235
92;calc total;1;2.00071;2.00071;2.00071
92;total;1;7.28654;7.28654;7.28654
93;initialize;1;3.30033;3.30033;3.30033
93;async;10;0.00658616;0.00426033;0.0102698
93;inner;10;0.168269;0.165438;0.173725
93;wait;10;7.08122e-05;4.4263e-05;0.00015704
93;boundary;10;0.0221187;0.0202289;0.0233911
93;calc iter;10;0.197046;0.192728;0.199943
93;calc total;1;2.00072;2.00072;2.00072
93;total;1;7.28123;7.28123;7.28123
94;initialize;1;3.30624;3.30624;3.30624
94;async;10;0.00691257;0.00412648;0.0113381
94;inner;10;0.167823;0.164273;0.173318
94;wait;10;7.16682e-05;3.6201e-05;0.000197994
94;boundary;10;0.0222478;0.0202437;0.0238137
94;calc iter;10;0.197057;0.192858;0.200473
94;calc total;1;2.00071;2.00071;2.00071
94;total;1;7.28715;7.28715;7.28715
95;initialize;1;3.30622;3.30622;3.30622
95;async;10;0.00608203;0.00262541;0.0103062
95;inner;10;0.166429;0.162386;0.171771
95;wait;10;9.30754e-05;3.4323e-05;0.000313174
95;boundary;10;0.0243091;0.0220862;0.026639
95;calc iter;10;0.196915;0.192508;0.200537
95;calc total;1;2.00072;2.00072;2.00072
95;total;1;7.28715;7.28715;7.28715
SCAFES
REMARK: No time step width tau was specified.
 Set tau=1.0 and proceeded. 

Energy start: 12000
Energy end  : 11351.9
# unit_id;function_name;num_calls;avg_runtime;min_runtime;max_runtime
0;compErr;1;2.323e-06;2.323e-06;2.323e-06
0;init;1;0.77089;0.77089;0.77089
0;update;1;24.934;24.934;24.934
0;sync;1;2.92929;2.92929;2.92929
0;evalKnownDf;1;0;0;0
0;write;1;3.3527e-05;3.3527e-05;3.3527e-05
0;trace;1;0;0;0
0;calc_total;1;27.8633;27.8633;27.8633
64;compErr;1;2.851e-06;2.851e-06;2.851e-06
64;init;1;0.762054;0.762054;0.762054
64;update;1;25.2813;25.2813;25.2813
64;sync;1;3.37708;3.37708;3.37708
64;evalKnownDf;1;0;0;0
64;write;1;3.0537e-05;3.0537e-05;3.0537e-05
64;trace;1;0;0;0
64;calc_total;1;28.6584;28.6584;28.6584
32;compErr;1;1.161e-06;1.161e-06;1.161e-06
32;init;1;0.76194;0.76194;0.76194
32;update;1;25.0757;25.0757;25.0757
32;sync;1;1.97283;1.97283;1.97283
32;evalKnownDf;1;0;0;0
32;write;1;2.8707e-05;2.8707e-05;2.8707e-05
32;trace;1;0;0;0
32;calc_total;1;27.0485;27.0485;27.0485
72;compErr;1;1.891e-06;1.891e-06;1.891e-06
72;init;1;0.767217;0.767217;0.767217
72;update;1;25.2908;25.2908;25.2908
72;sync;1;1.27719;1.27719;1.27719
72;evalKnownDf;1;0;0;0
72;write;1;6.0607e-05;6.0607e-05;6.0607e-05
72;trace;1;0;0;0
72;calc_total;1;26.568;26.568;26.568
4;compErr;1;1.762e-06;1.762e-06;1.762e-06
4;init;1;0.761833;0.761833;0.761833
4;update;1;25.1176;25.1176;25.1176
4;sync;1;4.15093;4.15093;4.15093
4;evalKnownDf;1;0;0;0
9;compErr;1;2.326e-06;2.326e-06;2.326e-06
9;init;1;0.764853;0.764853;0.764853
9;update;1;25.1396;25.1396;25.1396
9;sync;1;5.42071;5.42071;5.42071
9;evalKnownDf;1;0;0;0
9;write;1;2.7115e-05;2.7115e-05;2.7115e-05
9;trace;1;0;0;0
9;calc_total;1;30.5603;30.5603;30.5603
4;write;1;2.3822e-05;2.3822e-05;2.3822e-05
4;trace;1;0;0;0
4;calc_total;1;29.2686;29.2686;29.2686
10;compErr;1;2.871e-06;2.871e-06;2.871e-06
10;init;1;0.77455;0.77455;0.77455
10;update;1;25.1608;25.1608;25.1608
10;sync;1;1.70818;1.70818;1.70818
10;evalKnownDf;1;0;0;0
10;write;1;2.7121e-05;2.7121e-05;2.7121e-05
10;trace;1;0;0;0
10;calc_total;1;26.869;26.869;26.869
17;compErr;1;2.159e-06;2.159e-06;2.159e-06
17;init;1;0.768093;0.768093;0.768093
17;update;1;25.2622;25.2622;25.2622
17;sync;1;1.6092;1.6092;1.6092
17;evalKnownDf;1;0;0;0
17;write;1;2.3199e-05;2.3199e-05;2.3199e-05
17;trace;1;0;0;0
17;calc_total;1;26.8714;26.8714;26.8714
3;compErr;1;2.569e-06;2.569e-06;2.569e-06
3;init;1;0.760684;0.760684;0.760684
3;update;1;24.9412;24.9412;24.9412
3;sync;1;3.03599;3.03599;3.03599
3;evalKnownDf;1;0;0;0
3;write;1;2.5676e-05;2.5676e-05;2.5676e-05
3;trace;1;0;0;0
3;calc_total;1;27.9772;27.9772;27.9772
11;compErr;1;2.753e-06;2.753e-06;2.753e-06
11;init;1;0.769261;0.769261;0.769261
11;update;1;25.135;25.135;25.135
11;sync;1;1.89767;1.89767;1.89767
11;evalKnownDf;1;0;0;0
11;write;1;3.3774e-05;3.3774e-05;3.3774e-05
11;trace;1;0;0;0
11;calc_total;1;27.0326;27.0326;27.0326
12;compErr;1;2.493e-06;2.493e-06;2.493e-06
12;init;1;0.760774;0.760774;0.760774
12;update;1;25.1371;25.1371;25.1371
12;sync;1;4.71423;4.71423;4.71423
12;evalKnownDf;1;0;0;0
12;write;1;3.0464e-05;3.0464e-05;3.0464e-05
12;trace;1;0;0;0
12;calc_total;1;29.8513;29.8513;29.8513
1;compErr;1;2.465e-06;2.465e-06;2.465e-06
1;init;1;0.762149;0.762149;0.762149
1;update;1;25.1573;25.1573;25.1573
1;sync;1;5.39907;5.39907;5.39907
1;evalKnownDf;1;0;0;0
1;write;1;2.5959e-05;2.5959e-05;2.5959e-05
1;trace;1;0;0;0
1;calc_total;1;30.5564;30.5564;30.5564
2;compErr;1;2.862e-06;2.862e-06;2.862e-06
2;init;1;0.770227;0.770227;0.770227
2;update;1;25.2005;25.2005;25.2005
2;sync;1;2.43785;2.43785;2.43785
2;evalKnownDf;1;0;0;0
2;write;1;3.1822e-05;3.1822e-05;3.1822e-05
2;trace;1;0;0;0
2;calc_total;1;27.6383;27.6383;27.6383
13;compErr;1;1.626e-06;1.626e-06;1.626e-06
13;init;1;0.757587;0.757587;0.757587
13;update;1;25.5447;25.5447;25.5447
13;sync;1;2.45105;2.45105;2.45105
13;evalKnownDf;1;0;0;0
13;write;1;2.3932e-05;2.3932e-05;2.3932e-05
13;trace;1;0;0;0
13;calc_total;1;27.9958;27.9958;27.9958
18;compErr;1;1.54e-06;1.54e-06;1.54e-06
18;init;1;0.763844;0.763844;0.763844
18;update;1;25.4099;25.4099;25.4099
18;sync;1;1.09161;1.09161;1.09161
18;evalKnownDf;1;0;0;0
18;write;1;2.4621e-05;2.4621e-05;2.4621e-05
18;trace;1;0;0;0
15;compErr;1;3.397e-06;3.397e-06;3.397e-06
15;init;1;0.77296;0.77296;0.77296
15;update;1;25.1041;25.1041;25.1041
15;sync;1;1.49909;1.49909;1.49909
15;evalKnownDf;1;0;0;0
15;write;1;2.6354e-05;2.6354e-05;2.6354e-05
15;trace;1;0;0;0
15;calc_total;1;26.6031;26.6031;26.6031
18;calc_total;1;26.5016;26.5016;26.5016
19;compErr;1;3.088e-06;3.088e-06;3.088e-06
19;init;1;0.766707;0.766707;0.766707
19;update;1;25.2029;25.2029;25.2029
19;sync;1;1.51625;1.51625;1.51625
19;evalKnownDf;1;0;0;0
19;write;1;3.1511e-05;3.1511e-05;3.1511e-05
19;trace;1;0;0;0
19;calc_total;1;26.7191;26.7191;26.7191
21;compErr;1;3.969e-06;3.969e-06;3.969e-06
21;init;1;0.765705;0.765705;0.765705
21;update;1;25.2128;25.2128;25.2128
21;sync;1;1.9083;1.9083;1.9083
21;evalKnownDf;1;0;0;0
21;write;1;3.5137e-05;3.5137e-05;3.5137e-05
21;trace;1;0;0;0
21;calc_total;1;27.1211;27.1211;27.1211
23;compErr;1;2.206e-06;2.206e-06;2.206e-06
23;init;1;0.763365;0.763365;0.763365
23;update;1;25.0818;25.0818;25.0818
23;sync;1;1.43661;1.43661;1.43661
23;evalKnownDf;1;0;0;0
23;write;1;3.0043e-05;3.0043e-05;3.0043e-05
23;trace;1;0;0;0
23;calc_total;1;26.5184;26.5184;26.5184
0;total;1;42.1455;42.1455;42.1455
36;compErr;1;2.408e-06;2.408e-06;2.408e-06
36;init;1;0.766548;0.766548;0.766548
36;update;1;25.2623;25.2623;25.2623
36;sync;1;0.529175;0.529175;0.529175
36;evalKnownDf;1;0;0;0
36;write;1;2.8938e-05;2.8938e-05;2.8938e-05
36;trace;1;0;0;0
36;calc_total;1;25.7915;25.7915;25.7915
73;compErr;1;2.922e-06;2.922e-06;2.922e-06
73;init;1;0.766744;0.766744;0.766744
73;update;1;25.1826;25.1826;25.1826
73;sync;1;1.8034;1.8034;1.8034
65;compErr;1;2.683e-06;2.683e-06;2.683e-06
65;init;1;0.770444;0.770444;0.770444
65;update;1;25.0196;25.0196;25.0196
65;sync;1;2.40841;2.40841;2.40841
0;total;1;42.1455;42.1455;42.1455
24;compErr;1;2.183e-06;2.183e-06;2.183e-06
24;init;1;0.763752;0.763752;0.763752
24;update;1;25.2208;25.2208;25.2208
24;sync;1;0.741076;0.741076;0.741076
24;evalKnownDf;1;0;0;0
24;write;1;2.9505e-05;2.9505e-05;2.9505e-05
24;trace;1;0;0;0
24;calc_total;1;25.9618;25.9618;25.9618
73;evalKnownDf;1;0;0;0
73;write;1;3.8575e-05;3.8575e-05;3.8575e-05
73;trace;1;0;0;0
73;calc_total;1;26.986;26.986;26.986
66;compErr;1;1.831e-06;1.831e-06;1.831e-06
66;init;1;0.772619;0.772619;0.772619
66;update;1;25.1658;25.1658;25.1658
66;sync;1;1.93442;1.93442;1.93442
66;evalKnownDf;1;0;0;0
66;write;1;3.5502e-05;3.5502e-05;3.5502e-05
66;trace;1;0;0;0
66;calc_total;1;27.1002;27.1002;27.1002
0;total;1;42.1455;42.1455;42.1455
35;compErr;1;2.059e-06;2.059e-06;2.059e-06
35;init;1;0.771729;0.771729;0.771729
35;update;1;25.037;25.037;25.037
35;sync;1;1.38508;1.38508;1.38508
35;evalKnownDf;1;0;0;0
35;write;1;3.1242e-05;3.1242e-05;3.1242e-05
35;trace;1;0;0;0
35;calc_total;1;26.4221;26.4221;26.4221
74;compErr;1;1.551e-06;1.551e-06;1.551e-06
74;init;1;0.765019;0.765019;0.765019
74;update;1;25.2055;25.2055;25.2055
74;sync;1;1.5168;1.5168;1.5168
74;evalKnownDf;1;0;0;0
74;write;1;3.5886e-05;3.5886e-05;3.5886e-05
74;trace;1;0;0;0
74;calc_total;1;26.7223;26.7223;26.7223
65;evalKnownDf;1;0;0;0
65;write;1;3.6148e-05;3.6148e-05;3.6148e-05
65;trace;1;0;0;0
65;calc_total;1;27.428;27.428;27.428
0;total;1;42.1455;42.1455;42.1455
25;compErr;1;1.625e-06;1.625e-06;1.625e-06
25;init;1;0.767057;0.767057;0.767057
25;update;1;25.1401;25.1401;25.1401
25;sync;1;0.684759;0.684759;0.684759
25;evalKnownDf;1;0;0;0
25;write;1;2.9495e-05;2.9495e-05;2.9495e-05
25;trace;1;0;0;0
25;calc_total;1;25.8248;25.8248;25.8248
88;compErr;1;1.698e-06;1.698e-06;1.698e-06
88;init;1;0.766775;0.766775;0.766775
88;update;1;25.0814;25.0814;25.0814
88;sync;1;3.42049;3.42049;3.42049
88;evalKnownDf;1;0;0;0
88;write;1;2.8651e-05;2.8651e-05;2.8651e-05
88;trace;1;0;0;0
88;calc_total;1;28.5019;28.5019;28.5019
68;compErr;1;2.321e-06;2.321e-06;2.321e-06
68;init;1;0.761625;0.761625;0.761625
68;update;1;25.0617;25.0617;25.0617
68;sync;1;3.52998;3.52998;3.52998
68;evalKnownDf;1;0;0;0
68;write;1;2.5824e-05;2.5824e-05;2.5824e-05
68;trace;1;0;0;0
68;calc_total;1;28.5917;28.5917;28.5917
0;total;1;42.1455;42.1455;42.1455
37;compErr;1;1.488e-06;1.488e-06;1.488e-06
37;init;1;0.760201;0.760201;0.760201
37;update;1;25.2816;25.2816;25.2816
37;sync;1;3.42548;3.42548;3.42548
37;evalKnownDf;1;0;0;0
37;write;1;2.3027e-05;2.3027e-05;2.3027e-05
75;compErr;1;3.887e-06;3.887e-06;3.887e-06
75;init;1;0.767152;0.767152;0.767152
75;update;1;25.1705;25.1705;25.1705
75;sync;1;1.98255;1.98255;1.98255
75;evalKnownDf;1;0;0;0
75;write;1;3.4821e-05;3.4821e-05;3.4821e-05
48;compErr;1;1.743e-06;1.743e-06;1.743e-06
48;init;1;0.75501;0.75501;0.75501
48;update;1;25.1364;25.1364;25.1364
48;sync;1;2.95849;2.95849;2.95849
48;evalKnownDf;1;0;0;0
48;write;1;2.7831e-05;2.7831e-05;2.7831e-05
48;trace;1;0;0;0
48;calc_total;1;28.0949;28.0949;28.0949
0;total;1;42.0838;42.0838;42.0838
5;compErr;1;2.223e-06;2.223e-06;2.223e-06
5;init;1;0.769602;0.769602;0.769602
5;update;1;25.1946;25.1946;25.1946
5;sync;1;1.98015;1.98015;1.98015
5;evalKnownDf;1;0;0;0
5;write;1;2.7586e-05;2.7586e-05;2.7586e-05
5;trace;1;0;0;0
5;calc_total;1;27.1748;27.1748;27.1748
0;total;1;42.1452;42.1452;42.1452
39;compErr;1;1.687e-06;1.687e-06;1.687e-06
39;init;1;0.761679;0.761679;0.761679
39;update;1;25.2392;25.2392;25.2392
39;sync;1;2.70963;2.70963;2.70963
39;evalKnownDf;1;0;0;0
39;write;1;3.1239e-05;3.1239e-05;3.1239e-05
39;trace;1;0;0;0
39;calc_total;1;27.9488;27.9488;27.9488
76;compErr;1;1.674e-06;1.674e-06;1.674e-06
76;init;1;0.763785;0.763785;0.763785
76;update;1;25.0182;25.0182;25.0182
76;sync;1;2.20108;2.20108;2.20108
49;compErr;1;1.859e-06;1.859e-06;1.859e-06
49;init;1;0.759959;0.759959;0.759959
49;update;1;25.1226;25.1226;25.1226
49;sync;1;2.0295;2.0295;2.0295
49;evalKnownDf;1;0;0;0
49;write;1;2.9984e-05;2.9984e-05;2.9984e-05
49;trace;1;0;0;0
49;calc_total;1;27.1521;27.1521;27.1521
0;total;1;42.0842;42.0842;42.0842
6;compErr;1;2.486e-06;2.486e-06;2.486e-06
6;init;1;0.790023;0.790023;0.790023
6;update;1;24.984;24.984;24.984
6;sync;1;1.87066;1.87066;1.87066
6;evalKnownDf;1;0;0;0
6;write;1;2.6382e-05;2.6382e-05;2.6382e-05
6;trace;1;0;0;0
6;calc_total;1;26.8547;26.8547;26.8547
0;total;1;42.1452;42.1452;42.1452
41;compErr;1;1.349e-06;1.349e-06;1.349e-06
41;init;1;0.761883;0.761883;0.761883
41;update;1;25.3753;25.3753;25.3753
41;sync;1;2.66418;2.66418;2.66418
41;evalKnownDf;1;0;0;0
41;write;1;2.2065e-05;2.2065e-05;2.2065e-05
41;trace;1;0;0;0
41;calc_total;1;28.0395;28.0395;28.0395
75;trace;1;0;0;0
75;calc_total;1;27.153;27.153;27.153
50;compErr;1;1.236e-06;1.236e-06;1.236e-06
50;init;1;0.758461;0.758461;0.758461
50;update;1;25.0513;25.0513;25.0513
50;sync;1;1.88492;1.88492;1.88492
50;evalKnownDf;1;0;0;0
50;write;1;2.8539e-05;2.8539e-05;2.8539e-05
50;trace;1;0;0;0
50;calc_total;1;26.9362;26.9362;26.9362
0;total;1;42.0838;42.0838;42.0838
7;compErr;1;4.252e-06;4.252e-06;4.252e-06
7;init;1;0.770316;0.770316;0.770316
7;update;1;24.971;24.971;24.971
7;sync;1;2.28995;2.28995;2.28995
7;evalKnownDf;1;0;0;0
7;write;1;2.8811e-05;2.8811e-05;2.8811e-05
7;trace;1;0;0;0
7;calc_total;1;27.261;27.261;27.261
0;total;1;42.1452;42.1452;42.1452
42;compErr;1;2.549e-06;2.549e-06;2.549e-06
42;init;1;0.761943;0.761943;0.761943
42;update;1;25.3049;25.3049;25.3049
42;sync;1;1.29151;1.29151;1.29151
42;evalKnownDf;1;0;0;0
42;write;1;2.4145e-05;2.4145e-05;2.4145e-05
42;trace;1;0;0;0
42;calc_total;1;26.5964;26.5964;26.5964
76;evalKnownDf;1;0;0;0
76;write;1;3.4151e-05;3.4151e-05;3.4151e-05
76;trace;1;0;0;0
76;calc_total;1;27.2193;27.2193;27.2193
51;compErr;1;1.808e-06;1.808e-06;1.808e-06
51;init;1;0.758232;0.758232;0.758232
51;update;1;24.8955;24.8955;24.8955
51;sync;1;3.27752;3.27752;3.27752
51;evalKnownDf;1;0;0;0
51;write;1;3.0179e-05;3.0179e-05;3.0179e-05
51;trace;1;0;0;0
51;calc_total;1;28.173;28.173;28.173
0;total;1;42.0839;42.0839;42.0839
8;compErr;1;3.515e-06;3.515e-06;3.515e-06
8;init;1;0.772097;0.772097;0.772097
8;update;1;25.1173;25.1173;25.1173
8;sync;1;2.32044;2.32044;2.32044
8;evalKnownDf;1;0;0;0
8;write;1;3.3526e-05;3.3526e-05;3.3526e-05
8;trace;1;0;0;0
8;calc_total;1;27.4377;27.4377;27.4377
0;total;1;42.1455;42.1455;42.1455
33;compErr;1;1.354e-06;1.354e-06;1.354e-06
33;init;1;0.773917;0.773917;0.773917
33;update;1;25.0881;25.0881;25.0881
33;sync;1;1.56084;1.56084;1.56084
33;evalKnownDf;1;0;0;0
33;write;1;2.6616e-05;2.6616e-05;2.6616e-05
33;trace;1;0;0;0
33;calc_total;1;26.6489;26.6489;26.6489
81;compErr;1;1.978e-06;1.978e-06;1.978e-06
81;init;1;0.764096;0.764096;0.764096
81;update;1;25.0491;25.0491;25.0491
52;compErr;1;1.889e-06;1.889e-06;1.889e-06
52;init;1;0.762389;0.762389;0.762389
52;update;1;24.9174;24.9174;24.9174
52;sync;1;3.35911;3.35911;3.35911
52;evalKnownDf;1;0;0;0
52;write;1;2.6958e-05;2.6958e-05;2.6958e-05
52;trace;1;0;0;0
52;calc_total;1;28.2766;28.2766;28.2766
0;total;1;42.0841;42.0841;42.0841
0;total;1;42.1455;42.1455;42.1455
34;compErr;1;1.342e-06;1.342e-06;1.342e-06
34;init;1;0.776773;0.776773;0.776773
34;update;1;25.1229;25.1229;25.1229
34;sync;1;1.19596;1.19596;1.19596
34;evalKnownDf;1;0;0;0
34;write;1;2.6097e-05;2.6097e-05;2.6097e-05
34;trace;1;0;0;0
34;calc_total;1;26.3189;26.3189;26.3189
81;sync;1;3.70871;3.70871;3.70871
81;evalKnownDf;1;0;0;0
81;write;1;3.533e-05;3.533e-05;3.533e-05
81;trace;1;0;0;0
53;compErr;1;2.206e-06;2.206e-06;2.206e-06
53;init;1;0.758284;0.758284;0.758284
53;update;1;25.118;25.118;25.118
53;sync;1;2.48794;2.48794;2.48794
53;evalKnownDf;1;0;0;0
53;write;1;2.6674e-05;2.6674e-05;2.6674e-05
53;trace;1;0;0;0
53;calc_total;1;27.606;27.606;27.606
0;total;1;42.0842;42.0842;42.0842
0;total;1;42.1455;42.1455;42.1455
37;trace;1;0;0;0
37;calc_total;1;28.7071;28.7071;28.7071
82;compErr;1;2.307e-06;2.307e-06;2.307e-06
82;init;1;0.770045;0.770045;0.770045
82;update;1;25.0453;25.0453;25.0453
82;sync;1;4.2671;4.2671;4.2671
82;evalKnownDf;1;0;0;0
82;write;1;2.9367e-05;2.9367e-05;2.9367e-05
82;trace;1;0;0;0
54;compErr;1;1.258e-06;1.258e-06;1.258e-06
54;init;1;0.779572;0.779572;0.779572
54;update;1;25.1176;25.1176;25.1176
54;sync;1;2.2129;2.2129;2.2129
54;evalKnownDf;1;0;0;0
54;write;1;2.7269e-05;2.7269e-05;2.7269e-05
54;trace;1;0;0;0
54;calc_total;1;27.3305;27.3305;27.3305
0;total;1;42.0839;42.0839;42.0839
0;total;1;42.1452;42.1452;42.1452
26;compErr;1;1.943e-06;1.943e-06;1.943e-06
26;init;1;0.771189;0.771189;0.771189
26;update;1;25.1103;25.1103;25.1103
26;sync;1;0.872149;0.872149;0.872149
26;evalKnownDf;1;0;0;0
26;write;1;2.6758e-05;2.6758e-05;2.6758e-05
26;trace;1;0;0;0
26;calc_total;1;25.9825;25.9825;25.9825
81;calc_total;1;28.7578;28.7578;28.7578
55;compErr;1;1.017e-06;1.017e-06;1.017e-06
55;init;1;0.759377;0.759377;0.759377
55;update;1;24.9864;24.9864;24.9864
55;sync;1;1.81853;1.81853;1.81853
55;evalKnownDf;1;0;0;0
55;write;1;2.9058e-05;2.9058e-05;2.9058e-05
55;trace;1;0;0;0
55;calc_total;1;26.805;26.805;26.805
0;total;1;42.0842;42.0842;42.0842
0;total;1;42.1453;42.1453;42.1453
28;compErr;1;1.527e-06;1.527e-06;1.527e-06
28;init;1;0.76533;0.76533;0.76533
82;calc_total;1;29.3125;29.3125;29.3125
56;compErr;1;1.501e-06;1.501e-06;1.501e-06
56;init;1;0.761231;0.761231;0.761231
56;update;1;25.1215;25.1215;25.1215
56;sync;1;1.3227;1.3227;1.3227
56;evalKnownDf;1;0;0;0
56;write;1;3.3194e-05;3.3194e-05;3.3194e-05
56;trace;1;0;0;0
56;calc_total;1;26.4442;26.4442;26.4442
0;total;1;42.0838;42.0838;42.0838
0;total;1;42.1453;42.1453;42.1453
28;update;1;25.0749;25.0749;25.0749
28;sync;1;0.713018;0.713018;0.713018
28;evalKnownDf;1;0;0;0
28;write;1;2.505e-05;2.505e-05;2.505e-05
90;compErr;1;1.388e-06;1.388e-06;1.388e-06
90;init;1;0.777331;0.777331;0.777331
57;compErr;1;1.242e-06;1.242e-06;1.242e-06
57;init;1;0.759944;0.759944;0.759944
57;update;1;25.0956;25.0956;25.0956
57;sync;1;1.99521;1.99521;1.99521
57;evalKnownDf;1;0;0;0
57;write;1;3.3654e-05;3.3654e-05;3.3654e-05
57;trace;1;0;0;0
57;calc_total;1;27.0908;27.0908;27.0908
0;total;1;42.0838;42.0838;42.0838
14;compErr;1;1.604e-06;1.604e-06;1.604e-06
14;init;1;0.774176;0.774176;0.774176
14;update;1;25.1349;25.1349;25.1349
14;sync;1;1.35516;1.35516;1.35516
14;evalKnownDf;1;0;0;0
14;write;1;2.31e-05;2.31e-05;2.31e-05
14;trace;1;0;0;0
14;calc_total;1;26.49;26.49;26.49
0;total;1;42.1452;42.1452;42.1452
28;trace;1;0;0;0
28;calc_total;1;25.7879;25.7879;25.7879
90;update;1;25.0947;25.0947;25.0947
90;sync;1;1.62729;1.62729;1.62729
90;evalKnownDf;1;0;0;0
90;write;1;3.1184e-05;3.1184e-05;3.1184e-05
90;trace;1;0;0;0
58;compErr;1;2.193e-06;2.193e-06;2.193e-06
58;init;1;0.761531;0.761531;0.761531
58;update;1;24.9748;24.9748;24.9748
58;sync;1;1.89937;1.89937;1.89937
58;evalKnownDf;1;0;0;0
58;write;1;2.8146e-05;2.8146e-05;2.8146e-05
58;trace;1;0;0;0
58;calc_total;1;26.8742;26.8742;26.8742
0;total;1;42.0841;42.0841;42.0841
0;total;1;42.1452;42.1452;42.1452
0;total;1;42.101;42.101;42.101
90;calc_total;1;26.722;26.722;26.722
59;compErr;1;1.582e-06;1.582e-06;1.582e-06
59;init;1;0.759902;0.759902;0.759902
59;update;1;25.103;25.103;25.103
59;sync;1;1.91047;1.91047;1.91047
59;evalKnownDf;1;0;0;0
59;write;1;2.9851e-05;2.9851e-05;2.9851e-05
59;trace;1;0;0;0
59;calc_total;1;27.0135;27.0135;27.0135
0;total;1;42.084;42.084;42.084
16;compErr;1;3.074e-06;3.074e-06;3.074e-06
16;init;1;0.76041;0.76041;0.76041
16;update;1;25.2109;25.2109;25.2109
16;sync;1;2.09769;2.09769;2.09769
16;evalKnownDf;1;0;0;0
16;write;1;2.9458e-05;2.9458e-05;2.9458e-05
16;trace;1;0;0;0
16;calc_total;1;27.3086;27.3086;27.3086
0;total;1;42.1452;42.1452;42.1452
0;total;1;42.1016;42.1016;42.1016
83;compErr;1;1.575e-06;1.575e-06;1.575e-06
83;init;1;0.77307;0.77307;0.77307
60;compErr;1;1.914e-06;1.914e-06;1.914e-06
60;init;1;0.762555;0.762555;0.762555
60;update;1;25.2981;25.2981;25.2981
60;sync;1;2.57875;2.57875;2.57875
60;evalKnownDf;1;0;0;0
60;write;1;3.3546e-05;3.3546e-05;3.3546e-05
60;trace;1;0;0;0
60;calc_total;1;27.8768;27.8768;27.8768
0;total;1;42.0837;42.0837;42.0837
0;total;1;42.1452;42.1452;42.1452
0;total;1;42.1011;42.1011;42.1011
83;update;1;26.9274;26.9274;26.9274
83;sync;1;1.21569;1.21569;1.21569
83;evalKnownDf;1;0;0;0
83;write;1;2.5987e-05;2.5987e-05;2.5987e-05
83;trace;1;0;0;0
61;compErr;1;2.492e-06;2.492e-06;2.492e-06
61;init;1;0.768211;0.768211;0.768211
61;update;1;25.1031;25.1031;25.1031
61;sync;1;1.4315;1.4315;1.4315
61;evalKnownDf;1;0;0;0
61;write;1;3.3582e-05;3.3582e-05;3.3582e-05
61;trace;1;0;0;0
61;calc_total;1;26.5346;26.5346;26.5346
0;total;1;42.0838;42.0838;42.0838
0;total;1;42.1453;42.1453;42.1453
27;compErr;1;2.012e-06;2.012e-06;2.012e-06
27;init;1;0.76982;0.76982;0.76982
27;update;1;25.2263;25.2263;25.2263
27;sync;1;0.982144;0.982144;0.982144
27;evalKnownDf;1;0;0;0
27;write;1;2.7981e-05;2.7981e-05;2.7981e-05
27;trace;1;0;0;0
27;calc_total;1;26.2085;26.2085;26.2085
0;total;1;42.1011;42.1011;42.1011
83;calc_total;1;28.1431;28.1431;28.1431
62;compErr;1;1.566e-06;1.566e-06;1.566e-06
62;init;1;0.762183;0.762183;0.762183
62;update;1;25.159;25.159;25.159
62;sync;1;1.25099;1.25099;1.25099
62;evalKnownDf;1;0;0;0
62;write;1;2.4992e-05;2.4992e-05;2.4992e-05
62;trace;1;0;0;0
62;calc_total;1;26.41;26.41;26.41
0;total;1;42.0838;42.0838;42.0838
0;total;1;42.1452;42.1452;42.1452
0;total;1;42.1011;42.1011;42.1011
0;total;1;42.0722;42.0722;42.0722
20;compErr;1;2.494e-06;2.494e-06;2.494e-06
20;init;1;0.761875;0.761875;0.761875
20;update;1;25.2248;25.2248;25.2248
20;sync;1;4.69208;4.69208;4.69208
20;evalKnownDf;1;0;0;0
20;write;1;3.098e-05;3.098e-05;3.098e-05
20;trace;1;0;0;0
20;calc_total;1;29.9169;29.9169;29.9169
0;total;1;42.1452;42.1452;42.1452
29;compErr;1;2.258e-06;2.258e-06;2.258e-06
29;init;1;0.766811;0.766811;0.766811
29;update;1;25.2427;25.2427;25.2427
29;sync;1;0.951106;0.951106;0.951106
29;evalKnownDf;1;0;0;0
29;write;1;2.2396e-05;2.2396e-05;2.2396e-05
29;trace;1;0;0;0
29;calc_total;1;26.1938;26.1938;26.1938
0;total;1;42.1011;42.1011;42.1011
0;total;1;42.0719;42.0719;42.0719
0;total;1;42.1452;42.1452;42.1452
30;compErr;1;1.916e-06;1.916e-06;1.916e-06
30;init;1;0.766654;0.766654;0.766654
30;update;1;25.0715;25.0715;25.0715
30;sync;1;1.00414;1.00414;1.00414
30;evalKnownDf;1;0;0;0
30;write;1;2.362e-05;2.362e-05;2.362e-05
30;trace;1;0;0;0
30;calc_total;1;26.0757;26.0757;26.0757
0;total;1;42.1011;42.1011;42.1011
0;total;1;42.0719;42.0719;42.0719
22;compErr;1;2.51e-06;2.51e-06;2.51e-06
22;init;1;0.766264;0.766264;0.766264
22;update;1;25.1342;25.1342;25.1342
22;sync;1;1.45658;1.45658;1.45658
22;evalKnownDf;1;0;0;0
22;write;1;2.4605e-05;2.4605e-05;2.4605e-05
22;trace;1;0;0;0
22;calc_total;1;26.5908;26.5908;26.5908
0;total;1;42.1452;42.1452;42.1452
31;compErr;1;1.473e-06;1.473e-06;1.473e-06
31;init;1;0.764051;0.764051;0.764051
31;update;1;25.0461;25.0461;25.0461
31;sync;1;0.78946;0.78946;0.78946
31;evalKnownDf;1;0;0;0
31;write;1;2.6046e-05;2.6046e-05;2.6046e-05
31;trace;1;0;0;0
31;calc_total;1;25.8355;25.8355;25.8355
0;total;1;42.1016;42.1016;42.1016
0;total;1;42.0718;42.0718;42.0718
0;total;1;42.1453;42.1453;42.1453
0;total;1;42.1016;42.1016;42.1016
0;total;1;42.0722;42.0722;42.0722
0;total;1;42.101;42.101;42.101
77;compErr;1;1.659e-06;1.659e-06;1.659e-06
77;init;1;0.762253;0.762253;0.762253
77;update;1;25.0151;25.0151;25.0151
77;sync;1;1.52528;1.52528;1.52528
77;evalKnownDf;1;0;0;0
77;write;1;3.5413e-05;3.5413e-05;3.5413e-05
77;trace;1;0;0;0
77;calc_total;1;26.5404;26.5404;26.5404
0;total;1;42.0719;42.0719;42.0719
78;compErr;1;1.756e-06;1.756e-06;1.756e-06
78;init;1;0.763444;0.763444;0.763444
78;update;1;25.014;25.014;25.014
78;sync;1;1.84079;1.84079;1.84079
78;evalKnownDf;1;0;0;0
78;write;1;3.2287e-05;3.2287e-05;3.2287e-05
78;trace;1;0;0;0
78;calc_total;1;26.8548;26.8548;26.8548
0;total;1;42.0721;42.0721;42.0721
79;compErr;1;1.924e-06;1.924e-06;1.924e-06
79;init;1;0.768781;0.768781;0.768781
79;update;1;25.0537;25.0537;25.0537
79;sync;1;2.02983;2.02983;2.02983
79;evalKnownDf;1;0;0;0
79;write;1;3.4991e-05;3.4991e-05;3.4991e-05
79;trace;1;0;0;0
79;calc_total;1;27.0835;27.0835;27.0835
0;total;1;42.0721;42.0721;42.0721
80;compErr;1;3.428e-06;3.428e-06;3.428e-06
80;init;1;0.774535;0.774535;0.774535
80;update;1;25.145;25.145;25.145
80;sync;1;1.55663;1.55663;1.55663
80;evalKnownDf;1;0;0;0
80;write;1;3.0777e-05;3.0777e-05;3.0777e-05
80;trace;1;0;0;0
80;calc_total;1;26.7016;26.7016;26.7016
0;total;1;42.0718;42.0718;42.0718
0;total;1;42.0722;42.0722;42.0722
0;total;1;42.0718;42.0718;42.0718
0;total;1;42.0719;42.0719;42.0719
84;compErr;1;2.428e-06;2.428e-06;2.428e-06
84;init;1;0.766305;0.766305;0.766305
84;update;1;25.1567;25.1567;25.1567
84;sync;1;4.2816;4.2816;4.2816
84;evalKnownDf;1;0;0;0
84;write;1;2.912e-05;2.912e-05;2.912e-05
84;trace;1;0;0;0
84;calc_total;1;29.4383;29.4383;29.4383
0;total;1;42.072;42.072;42.072
0;total;1;42.1016;42.1016;42.1016
85;compErr;1;2.188e-06;2.188e-06;2.188e-06
85;init;1;0.771736;0.771736;0.771736
85;update;1;25.215;25.215;25.215
85;sync;1;2.61775;2.61775;2.61775
85;evalKnownDf;1;0;0;0
85;write;1;2.5055e-05;2.5055e-05;2.5055e-05
85;trace;1;0;0;0
85;calc_total;1;27.8327;27.8327;27.8327
0;total;1;42.0721;42.0721;42.0721
63;compErr;1;2.589e-06;2.589e-06;2.589e-06
63;init;1;0.760971;0.760971;0.760971
63;update;1;25.0964;25.0964;25.0964
63;sync;1;1.49995;1.49995;1.49995
63;evalKnownDf;1;0;0;0
63;write;1;3.4844e-05;3.4844e-05;3.4844e-05
63;trace;1;0;0;0
63;calc_total;1;26.5963;26.5963;26.5963
0;total;1;42.0838;42.0838;42.0838
0;total;1;42.1011;42.1011;42.1011
86;compErr;1;1.491e-06;1.491e-06;1.491e-06
86;init;1;0.771102;0.771102;0.771102
86;update;1;25.256;25.256;25.256
86;sync;1;1.74022;1.74022;1.74022
86;evalKnownDf;1;0;0;0
86;write;1;2.7723e-05;2.7723e-05;2.7723e-05
86;trace;1;0;0;0
86;calc_total;1;26.9963;26.9963;26.9963
0;total;1;42.0718;42.0718;42.0718
0;total;1;42.0838;42.0838;42.0838
0;total;1;42.1011;42.1011;42.1011
87;compErr;1;2.001e-06;2.001e-06;2.001e-06
87;init;1;0.776032;0.776032;0.776032
87;update;1;25.037;25.037;25.037
87;sync;1;2.39154;2.39154;2.39154
87;evalKnownDf;1;0;0;0
87;write;1;2.9227e-05;2.9227e-05;2.9227e-05
87;trace;1;0;0;0
87;calc_total;1;27.4285;27.4285;27.4285
0;total;1;42.0723;42.0723;42.0723
0;total;1;42.0838;42.0838;42.0838
0;total;1;42.1011;42.1011;42.1011
0;total;1;42.0723;42.0723;42.0723
0;total;1;42.0841;42.0841;42.0841
38;compErr;1;1.266e-06;1.266e-06;1.266e-06
38;init;1;0.763265;0.763265;0.763265
38;update;1;25.2691;25.2691;25.2691
38;sync;1;1.79236;1.79236;1.79236
38;evalKnownDf;1;0;0;0
38;write;1;2.2269e-05;2.2269e-05;2.2269e-05
38;trace;1;0;0;0
38;calc_total;1;27.0615;27.0615;27.0615
0;total;1;42.1011;42.1011;42.1011
89;compErr;1;2.47e-06;2.47e-06;2.47e-06
89;init;1;0.76841;0.76841;0.76841
89;update;1;25.0495;25.0495;25.0495
89;sync;1;2.55816;2.55816;2.55816
89;evalKnownDf;1;0;0;0
89;write;1;3.2161e-05;3.2161e-05;3.2161e-05
89;trace;1;0;0;0
89;calc_total;1;27.6076;27.6076;27.6076
0;total;1;42.072;42.072;42.072
67;compErr;1;2.989e-06;2.989e-06;2.989e-06
67;init;1;0.763065;0.763065;0.763065
67;update;1;25.0595;25.0595;25.0595
67;sync;1;2.95233;2.95233;2.95233
67;evalKnownDf;1;0;0;0
67;write;1;4.0519e-05;4.0519e-05;4.0519e-05
67;trace;1;0;0;0
67;calc_total;1;28.0118;28.0118;28.0118
0;total;1;42.0839;42.0839;42.0839
0;total;1;42.1011;42.1011;42.1011
0;total;1;42.0718;42.0718;42.0718
0;total;1;42.0839;42.0839;42.0839
40;compErr;1;2.32e-06;2.32e-06;2.32e-06
40;init;1;0.762557;0.762557;0.762557
40;update;1;25.2873;25.2873;25.2873
40;sync;1;2.04319;2.04319;2.04319
40;evalKnownDf;1;0;0;0
40;write;1;3.6875e-05;3.6875e-05;3.6875e-05
40;trace;1;0;0;0
40;calc_total;1;27.3305;27.3305;27.3305
0;total;1;42.1011;42.1011;42.1011
91;compErr;1;1.703e-06;1.703e-06;1.703e-06
91;init;1;0.772446;0.772446;0.772446
91;update;1;25.166;25.166;25.166
91;sync;1;1.94598;1.94598;1.94598
91;evalKnownDf;1;0;0;0
91;write;1;2.7947e-05;2.7947e-05;2.7947e-05
91;trace;1;0;0;0
91;calc_total;1;27.112;27.112;27.112
0;total;1;42.072;42.072;42.072
69;compErr;1;1.48e-06;1.48e-06;1.48e-06
69;init;1;0.762556;0.762556;0.762556
69;update;1;25.2739;25.2739;25.2739
69;sync;1;3.15062;3.15062;3.15062
69;evalKnownDf;1;0;0;0
69;write;1;3.0444e-05;3.0444e-05;3.0444e-05
69;trace;1;0;0;0
69;calc_total;1;28.4245;28.4245;28.4245
0;total;1;42.0841;42.0841;42.0841
0;total;1;42.1011;42.1011;42.1011
92;compErr;1;2.532e-06;2.532e-06;2.532e-06
92;init;1;0.768573;0.768573;0.768573
92;update;1;25.2177;25.2177;25.2177
92;sync;1;3.06465;3.06465;3.06465
92;evalKnownDf;1;0;0;0
92;write;1;2.7482e-05;2.7482e-05;2.7482e-05
92;trace;1;0;0;0
92;calc_total;1;28.2824;28.2824;28.2824
0;total;1;42.0722;42.0722;42.0722
70;compErr;1;1.437e-06;1.437e-06;1.437e-06
70;init;1;0.76584;0.76584;0.76584
70;update;1;25.2491;25.2491;25.2491
70;sync;1;1.86952;1.86952;1.86952
70;evalKnownDf;1;0;0;0
70;write;1;2.956e-05;2.956e-05;2.956e-05
70;trace;1;0;0;0
70;calc_total;1;27.1186;27.1186;27.1186
0;total;1;42.0837;42.0837;42.0837
0;total;1;42.1011;42.1011;42.1011
93;compErr;1;1.749e-06;1.749e-06;1.749e-06
93;init;1;0.774324;0.774324;0.774324
93;update;1;25.1028;25.1028;25.1028
93;sync;1;4.01909;4.01909;4.01909
93;evalKnownDf;1;0;0;0
93;write;1;2.6513e-05;2.6513e-05;2.6513e-05
93;trace;1;0;0;0
93;calc_total;1;29.1218;29.1218;29.1218
0;total;1;42.0719;42.0719;42.0719
71;compErr;1;2.095e-06;2.095e-06;2.095e-06
71;init;1;0.766486;0.766486;0.766486
71;update;1;25.2188;25.2188;25.2188
71;sync;1;1.88068;1.88068;1.88068
71;evalKnownDf;1;0;0;0
71;write;1;2.9924e-05;2.9924e-05;2.9924e-05
71;trace;1;0;0;0
71;calc_total;1;27.0995;27.0995;27.0995
0;total;1;42.0839;42.0839;42.0839
43;compErr;1;1.752e-06;1.752e-06;1.752e-06
43;init;1;0.762191;0.762191;0.762191
43;update;1;25.1487;25.1487;25.1487
43;sync;1;1.0361;1.0361;1.0361
43;evalKnownDf;1;0;0;0
43;write;1;2.5893e-05;2.5893e-05;2.5893e-05
43;trace;1;0;0;0
43;calc_total;1;26.1848;26.1848;26.1848
0;total;1;42.1011;42.1011;42.1011
94;compErr;1;2.662e-06;2.662e-06;2.662e-06
94;init;1;0.776857;0.776857;0.776857
94;update;1;25.068;25.068;25.068
94;sync;1;1.78642;1.78642;1.78642
94;evalKnownDf;1;0;0;0
94;write;1;2.942e-05;2.942e-05;2.942e-05
94;trace;1;0;0;0
94;calc_total;1;26.8544;26.8544;26.8544
0;total;1;42.0721;42.0721;42.0721
44;compErr;1;1.743e-06;1.743e-06;1.743e-06
44;init;1;0.765197;0.765197;0.765197
44;update;1;25.0828;25.0828;25.0828
44;sync;1;1.15479;1.15479;1.15479
44;evalKnownDf;1;0;0;0
44;write;1;2.3348e-05;2.3348e-05;2.3348e-05
44;trace;1;0;0;0
44;calc_total;1;26.2376;26.2376;26.2376
0;total;1;42.1011;42.1011;42.1011
95;compErr;1;1.706e-06;1.706e-06;1.706e-06
95;init;1;0.769866;0.769866;0.769866
95;update;1;25.046;25.046;25.046
95;sync;1;1.94748;1.94748;1.94748
95;evalKnownDf;1;0;0;0
95;write;1;2.9071e-05;2.9071e-05;2.9071e-05
95;trace;1;0;0;0
95;calc_total;1;26.9935;26.9935;26.9935
0;total;1;42.0719;42.0719;42.0719
45;compErr;1;1.566e-06;1.566e-06;1.566e-06
45;init;1;0.771008;0.771008;0.771008
45;update;1;25.3418;25.3418;25.3418
45;sync;1;1.60369;1.60369;1.60369
45;evalKnownDf;1;0;0;0
45;write;1;2.4156e-05;2.4156e-05;2.4156e-05
45;trace;1;0;0;0
45;calc_total;1;26.9454;26.9454;26.9454
0;total;1;42.1011;42.1011;42.1011
46;compErr;1;1.152e-06;1.152e-06;1.152e-06
46;init;1;0.761384;0.761384;0.761384
46;update;1;25.0856;25.0856;25.0856
46;sync;1;0.916729;0.916729;0.916729
46;evalKnownDf;1;0;0;0
46;write;1;2.1597e-05;2.1597e-05;2.1597e-05
46;trace;1;0;0;0
46;calc_total;1;26.0023;26.0023;26.0023
0;total;1;42.1011;42.1011;42.1011
47;compErr;1;2.361e-06;2.361e-06;2.361e-06
47;init;1;0.759388;0.759388;0.759388
47;update;1;25.0569;25.0569;25.0569
47;sync;1;1.00896;1.00896;1.00896
47;evalKnownDf;1;0;0;0
47;write;1;3.371e-05;3.371e-05;3.371e-05
47;trace;1;0;0;0
47;calc_total;1;26.0659;26.0659;26.0659
0;total;1;42.1011;42.1011;42.1011
SCAFES
REMARK: No time step width tau was specified.
 Set tau=1.0 and proceeded. 

Energy start: 12000
Energy end  : 11351.9
# unit_id;function_name;num_calls;avg_runtime;min_runtime;max_runtime
0;compErr;1;3.194e-06;3.194e-06;3.194e-06
0;init;1;0.758595;0.758595;0.758595
0;update;1;24.9527;24.9527;24.9527
0;sync;1;3.13877;3.13877;3.13877
0;evalKnownDf;1;0;0;0
0;write;1;2.9622e-05;2.9622e-05;2.9622e-05
0;trace;1;0;0;0
0;calc_total;1;28.0915;28.0915;28.0915
64;compErr;1;2.111e-06;2.111e-06;2.111e-06
64;init;1;0.761809;0.761809;0.761809
64;update;1;25.2277;25.2277;25.2277
64;sync;1;1.97794;1.97794;1.97794
64;evalKnownDf;1;0;0;0
64;write;1;2.8712e-05;2.8712e-05;2.8712e-05
64;trace;1;0;0;0
64;calc_total;1;27.2056;27.2056;27.2056
83;compErr;1;3.09e-06;3.09e-06;3.09e-06
83;init;1;0.77304;0.77304;0.77304
83;update;1;25.3355;25.3355;25.3355
83;sync;1;0.600981;0.600981;0.600981
83;evalKnownDf;1;0;0;0
83;write;1;2.994e-05;2.994e-05;2.994e-05
83;trace;1;0;0;0
83;calc_total;1;25.9365;25.9365;25.9365
2;compErr;1;2.286e-06;2.286e-06;2.286e-06
2;init;1;0.763782;0.763782;0.763782
2;update;1;25.2124;25.2124;25.2124
2;sync;1;1.14827;1.14827;1.14827
2;evalKnownDf;1;0;0;0
2;write;1;2.6891e-05;2.6891e-05;2.6891e-05
2;trace;1;0;0;0
2;calc_total;1;26.3607;26.3607;26.3607
3;compErr;1;2.745e-06;2.745e-06;2.745e-06
3;init;1;0.770573;0.770573;0.770573
3;update;1;24.9318;24.9318;24.9318
3;sync;1;1.66954;1.66954;1.66954
3;evalKnownDf;1;0;0;0
3;write;1;2.6076e-05;2.6076e-05;2.6076e-05
3;trace;1;0;0;0
3;calc_total;1;26.6013;26.6013;26.6013
8;compErr;1;1.842e-06;1.842e-06;1.842e-06
8;init;1;0.770158;0.770158;0.770158
8;update;1;25.1412;25.1412;25.1412
8;sync;1;0.722084;0.722084;0.722084
8;evalKnownDf;1;0;0;0
8;write;1;2.4097e-05;2.4097e-05;2.4097e-05
8;trace;1;0;0;0
8;calc_total;1;25.8633;25.8633;25.8633
9;compErr;1;2.221e-06;2.221e-06;2.221e-06
9;init;1;0.788268;0.788268;0.788268
9;update;1;24.9837;24.9837;24.9837
9;sync;1;1.04795;1.04795;1.04795
9;evalKnownDf;1;0;0;0
9;write;1;3.013e-05;3.013e-05;3.013e-05
9;trace;1;0;0;0
9;calc_total;1;26.0316;26.0316;26.0316
10;compErr;1;2.499e-06;2.499e-06;2.499e-06
10;init;1;0.77851;0.77851;0.77851
10;update;1;24.9559;24.9559;24.9559
10;sync;1;1.09794;1.09794;1.09794
10;evalKnownDf;1;0;0;0
10;write;1;3.8387e-05;3.8387e-05;3.8387e-05
10;trace;1;0;0;0
10;calc_total;1;26.0538;26.0538;26.0538
11;compErr;1;2.803e-06;2.803e-06;2.803e-06
11;init;1;0.776679;0.776679;0.776679
11;update;1;25.1326;25.1326;25.1326
11;sync;1;1.03252;1.03252;1.03252
11;evalKnownDf;1;0;0;0
11;write;1;2.8871e-05;2.8871e-05;2.8871e-05
11;trace;1;0;0;0
11;calc_total;1;26.1651;26.1651;26.1651
12;compErr;1;2.366e-06;2.366e-06;2.366e-06
12;init;1;0.7645;0.7645;0.7645
12;update;1;25.1004;25.1004;25.1004
12;sync;1;2.38616;2.38616;2.38616
12;evalKnownDf;1;0;0;0
12;write;1;2.5199e-05;2.5199e-05;2.5199e-05
12;trace;1;0;0;0
12;calc_total;1;27.4865;27.4865;27.4865
13;compErr;1;2.104e-06;2.104e-06;2.104e-06
13;init;1;0.761696;0.761696;0.761696
13;update;1;25.1063;25.1063;25.1063
13;sync;1;2.66114;2.66114;2.66114
13;evalKnownDf;1;0;0;0
13;write;1;2.8873e-05;2.8873e-05;2.8873e-05
13;trace;1;0;0;0
13;calc_total;1;27.7675;27.7675;27.7675
15;compErr;1;2.34e-06;2.34e-06;2.34e-06
15;init;1;0.768325;0.768325;0.768325
15;update;1;24.9208;24.9208;24.9208
15;sync;1;0.912125;0.912125;0.912125
15;evalKnownDf;1;0;0;0
15;write;1;2.6068e-05;2.6068e-05;2.6068e-05
15;trace;1;0;0;0
15;calc_total;1;25.8329;25.8329;25.8329
16;compErr;1;2.144e-06;2.144e-06;2.144e-06
16;init;1;0.7617;0.7617;0.7617
16;update;1;25.1879;25.1879;25.1879
16;sync;1;2.84581;2.84581;2.84581
16;evalKnownDf;1;0;0;0
16;write;1;2.6847e-05;2.6847e-05;2.6847e-05
16;trace;1;0;0;0
16;calc_total;1;28.0337;28.0337;28.0337
17;compErr;1;2.536e-06;2.536e-06;2.536e-06
17;init;1;0.771017;0.771017;0.771017
17;update;1;25.0537;25.0537;25.0537
17;sync;1;1.42348;1.42348;1.42348
17;evalKnownDf;1;0;0;0
17;write;1;2.4995e-05;2.4995e-05;2.4995e-05
17;trace;1;0;0;0
17;calc_total;1;26.4772;26.4772;26.4772
19;compErr;1;3.135e-06;3.135e-06;3.135e-06
19;init;1;0.764404;0.764404;0.764404
19;update;1;25.1611;25.1611;25.1611
19;sync;1;1.37003;1.37003;1.37003
19;evalKnownDf;1;0;0;0
19;write;1;2.8847e-05;2.8847e-05;2.8847e-05
19;trace;1;0;0;0
19;calc_total;1;26.5312;26.5312;26.5312
23;compErr;1;2.512e-06;2.512e-06;2.512e-06
23;init;1;0.765974;0.765974;0.765974
23;update;1;25.214;25.214;25.214
23;sync;1;1.47074;1.47074;1.47074
23;evalKnownDf;1;0;0;0
23;write;1;3.7842e-05;3.7842e-05;3.7842e-05
23;trace;1;0;0;0
23;calc_total;1;26.6847;26.6847;26.6847
14;compErr;1;2.267e-06;2.267e-06;2.267e-06
14;init;1;0.768893;0.768893;0.768893
14;update;1;25.1103;25.1103;25.1103
14;sync;1;1.7178;1.7178;1.7178
14;evalKnownDf;1;0;0;0
14;write;1;2.7663e-05;2.7663e-05;2.7663e-05
14;trace;1;0;0;0
14;calc_total;1;26.8281;26.8281;26.8281
18;compErr;1;1.864e-06;1.864e-06;1.864e-06
18;init;1;0.760048;0.760048;0.760048
18;update;1;25.1853;25.1853;25.1853
18;sync;1;0.991178;0.991178;0.991178
18;evalKnownDf;1;0;0;0
18;write;1;2.5564e-05;2.5564e-05;2.5564e-05
18;trace;1;0;0;0
18;calc_total;1;26.1764;26.1764;26.1764
0;total;1;38.6959;38.6959;38.6959
24;compErr;1;1.504e-06;1.504e-06;1.504e-06
24;init;1;0.772214;0.772214;0.772214
24;update;1;25.2472;25.2472;25.2472
24;sync;1;0.730432;0.730432;0.730432
24;evalKnownDf;1;0;0;0
24;write;1;2.2514e-05;2.2514e-05;2.2514e-05
24;trace;1;0;0;0
24;calc_total;1;25.9777;25.9777;25.9777
0;total;1;38.6809;38.6809;38.6809
58;compErr;1;1.681e-06;1.681e-06;1.681e-06
58;init;1;0.76482;0.76482;0.76482
58;update;1;25.1733;25.1733;25.1733
58;sync;1;1.46791;1.46791;1.46791
58;evalKnownDf;1;0;0;0
58;write;1;3.35e-05;3.35e-05;3.35e-05
58;trace;1;0;0;0
58;calc_total;1;26.6412;26.6412;26.6412
1;compErr;1;2.438e-06;2.438e-06;2.438e-06
1;init;1;0.756447;0.756447;0.756447
1;update;1;25.1242;25.1242;25.1242
1;sync;1;2.20549;2.20549;2.20549
1;evalKnownDf;1;0;0;0
1;write;1;3.0358e-05;3.0358e-05;3.0358e-05
1;trace;1;0;0;0
1;calc_total;1;27.3297;27.3297;27.3297
0;total;1;38.6959;38.6959;38.6959
25;compErr;1;1.419e-06;1.419e-06;1.419e-06
25;init;1;0.765266;0.765266;0.765266
25;update;1;25.2784;25.2784;25.2784
25;sync;1;1.24641;1.24641;1.24641
25;evalKnownDf;1;0;0;0
25;write;1;2.4378e-05;2.4378e-05;2.4378e-05
25;trace;1;0;0;0
25;calc_total;1;26.5248;26.5248;26.5248
0;total;1;38.6809;38.6809;38.6809
51;compErr;1;1.608e-06;1.608e-06;1.608e-06
51;init;1;0.762621;0.762621;0.762621
51;update;1;25.226;25.226;25.226
51;sync;1;1.55172;1.55172;1.55172
51;evalKnownDf;1;0;0;0
0;total;1;38.6945;38.6945;38.6945
26;compErr;1;1.748e-06;1.748e-06;1.748e-06
26;init;1;0.760731;0.760731;0.760731
26;update;1;25.2272;25.2272;25.2272
26;sync;1;3.04779;3.04779;3.04779
26;evalKnownDf;1;0;0;0
26;write;1;3.1729e-05;3.1729e-05;3.1729e-05
26;trace;1;0;0;0
26;calc_total;1;28.275;28.275;28.275
0;total;1;38.6808;38.6808;38.6808
51;write;1;2.6791e-05;2.6791e-05;2.6791e-05
51;trace;1;0;0;0
51;calc_total;1;26.7777;26.7777;26.7777
0;total;1;38.6959;38.6959;38.6959
27;compErr;1;1.247e-06;1.247e-06;1.247e-06
27;init;1;0.766435;0.766435;0.766435
27;update;1;25.2111;25.2111;25.2111
27;sync;1;1.07866;1.07866;1.07866
27;evalKnownDf;1;0;0;0
27;write;1;2.8102e-05;2.8102e-05;2.8102e-05
27;trace;1;0;0;0
27;calc_total;1;26.2897;26.2897;26.2897
0;total;1;38.6809;38.6809;38.6809
59;compErr;1;2.039e-06;2.039e-06;2.039e-06
59;init;1;0.763452;0.763452;0.763452
59;update;1;25.2001;25.2001;25.2001
59;sync;1;1.28199;1.28199;1.28199
59;evalKnownDf;1;0;0;0
4;compErr;1;1.868e-06;1.868e-06;1.868e-06
4;init;1;0.780149;0.780149;0.780149
4;update;1;25.3971;25.3971;25.3971
4;sync;1;0.609427;0.609427;0.609427
4;evalKnownDf;1;0;0;0
4;write;1;2.4652e-05;2.4652e-05;2.4652e-05
4;trace;1;0;0;0
4;calc_total;1;26.0066;26.0066;26.0066
0;total;1;38.6959;38.6959;38.6959
28;compErr;1;1.836e-06;1.836e-06;1.836e-06
28;init;1;0.761663;0.761663;0.761663
28;update;1;25.1037;25.1037;25.1037
28;sync;1;3.09241;3.09241;3.09241
28;evalKnownDf;1;0;0;0
28;write;1;2.5568e-05;2.5568e-05;2.5568e-05
28;trace;1;0;0;0
28;calc_total;1;28.1961;28.1961;28.1961
0;total;1;38.6809;38.6809;38.6809
59;write;1;3.2773e-05;3.2773e-05;3.2773e-05
59;trace;1;0;0;0
59;calc_total;1;26.4821;26.4821;26.4821
5;compErr;1;1.958e-06;1.958e-06;1.958e-06
5;init;1;0.767484;0.767484;0.767484
5;update;1;24.9847;24.9847;24.9847
5;sync;1;0.962148;0.962148;0.962148
5;evalKnownDf;1;0;0;0
5;write;1;2.5474e-05;2.5474e-05;2.5474e-05
5;trace;1;0;0;0
5;calc_total;1;25.9468;25.9468;25.9468
0;total;1;38.6952;38.6952;38.6952
29;compErr;1;1.454e-06;1.454e-06;1.454e-06
29;init;1;0.772272;0.772272;0.772272
29;update;1;25.0587;25.0587;25.0587
29;sync;1;1.89392;1.89392;1.89392
29;evalKnownDf;1;0;0;0
29;write;1;2.7503e-05;2.7503e-05;2.7503e-05
29;trace;1;0;0;0
29;calc_total;1;26.9526;26.9526;26.9526
0;total;1;38.6809;38.6809;38.6809
48;compErr;1;2.309e-06;2.309e-06;2.309e-06
48;init;1;0.758738;0.758738;0.758738
48;update;1;25.0966;25.0966;25.0966
48;sync;1;1.11745;1.11745;1.11745
48;evalKnownDf;1;0;0;0
48;write;1;2.9182e-05;2.9182e-05;2.9182e-05
48;trace;1;0;0;0
90;compErr;1;1.286e-06;1.286e-06;1.286e-06
90;init;1;0.762806;0.762806;0.762806
90;update;1;25.1041;25.1041;25.1041
90;sync;1;1.79131;1.79131;1.79131
90;evalKnownDf;1;0;0;0
90;write;1;4.4689e-05;4.4689e-05;4.4689e-05
90;trace;1;0;0;0
90;calc_total;1;26.8954;26.8954;26.8954
6;compErr;1;1.726e-06;1.726e-06;1.726e-06
6;init;1;0.774454;0.774454;0.774454
6;update;1;24.9717;24.9717;24.9717
6;sync;1;0.961637;0.961637;0.961637
6;evalKnownDf;1;0;0;0
6;write;1;2.7646e-05;2.7646e-05;2.7646e-05
6;trace;1;0;0;0
6;calc_total;1;25.9333;25.9333;25.9333
0;total;1;38.6959;38.6959;38.6959
30;compErr;1;1.465e-06;1.465e-06;1.465e-06
30;init;1;0.76448;0.76448;0.76448
30;update;1;25.0481;25.0481;25.0481
30;sync;1;1.54563;1.54563;1.54563
30;evalKnownDf;1;0;0;0
30;write;1;2.3985e-05;2.3985e-05;2.3985e-05
30;trace;1;0;0;0
30;calc_total;1;26.5937;26.5937;26.5937
0;total;1;38.6809;38.6809;38.6809
48;calc_total;1;26.214;26.214;26.214
91;compErr;1;2.107e-06;2.107e-06;2.107e-06
91;init;1;0.780156;0.780156;0.780156
91;update;1;25.0564;25.0564;25.0564
91;sync;1;1.58072;1.58072;1.58072
91;evalKnownDf;1;0;0;0
91;write;1;2.9194e-05;2.9194e-05;2.9194e-05
91;trace;1;0;0;0
91;calc_total;1;26.6371;26.6371;26.6371
7;compErr;1;2.699e-06;2.699e-06;2.699e-06
7;init;1;0.769962;0.769962;0.769962
7;update;1;25.319;25.319;25.319
7;sync;1;0.692108;0.692108;0.692108
7;evalKnownDf;1;0;0;0
7;write;1;3.0066e-05;3.0066e-05;3.0066e-05
7;trace;1;0;0;0
7;calc_total;1;26.0112;26.0112;26.0112
0;total;1;38.6959;38.6959;38.6959
31;compErr;1;1.548e-06;1.548e-06;1.548e-06
31;init;1;0.765753;0.765753;0.765753
31;update;1;25.0427;25.0427;25.0427
31;sync;1;1.09063;1.09063;1.09063
31;evalKnownDf;1;0;0;0
31;write;1;2.9331e-05;2.9331e-05;2.9331e-05
31;trace;1;0;0;0
31;calc_total;1;26.1333;26.1333;26.1333
0;total;1;38.6809;38.6809;38.6809
49;compErr;1;1.44e-06;1.44e-06;1.44e-06
49;init;1;0.773101;0.773101;0.773101
49;update;1;24.9966;24.9966;24.9966
49;sync;1;1.53387;1.53387;1.53387
49;evalKnownDf;1;0;0;0
49;write;1;3.0444e-05;3.0444e-05;3.0444e-05
49;trace;1;0;0;0
49;calc_total;1;26.5305;26.5305;26.5305
73;compErr;1;1.622e-06;1.622e-06;1.622e-06
73;init;1;0.768593;0.768593;0.768593
73;update;1;25.2101;25.2101;25.2101
73;sync;1;1.08739;1.08739;1.08739
0;total;1;38.6959;38.6959;38.6959
32;compErr;1;1.826e-06;1.826e-06;1.826e-06
32;init;1;0.764432;0.764432;0.764432
32;update;1;25.045;25.045;25.045
32;sync;1;0.831796;0.831796;0.831796
32;evalKnownDf;1;0;0;0
32;write;1;2.8027e-05;2.8027e-05;2.8027e-05
32;trace;1;0;0;0
32;calc_total;1;25.8768;25.8768;25.8768
0;total;1;38.6809;38.6809;38.6809
56;compErr;1;1.734e-06;1.734e-06;1.734e-06
56;init;1;0.759498;0.759498;0.759498
56;update;1;25.123;25.123;25.123
56;sync;1;1.0429;1.0429;1.0429
56;evalKnownDf;1;0;0;0
73;evalKnownDf;1;0;0;0
73;write;1;2.5294e-05;2.5294e-05;2.5294e-05
73;trace;1;0;0;0
73;calc_total;1;26.2975;26.2975;26.2975
0;total;1;38.6952;38.6952;38.6952
33;compErr;1;1.278e-06;1.278e-06;1.278e-06
33;init;1;0.764642;0.764642;0.764642
33;update;1;25.0735;25.0735;25.0735
33;sync;1;1.49043;1.49043;1.49043
33;evalKnownDf;1;0;0;0
33;write;1;2.2625e-05;2.2625e-05;2.2625e-05
33;trace;1;0;0;0
33;calc_total;1;26.5639;26.5639;26.5639
0;total;1;38.6809;38.6809;38.6809
56;write;1;2.8917e-05;2.8917e-05;2.8917e-05
56;trace;1;0;0;0
56;calc_total;1;26.1659;26.1659;26.1659
75;compErr;1;2.043e-06;2.043e-06;2.043e-06
75;init;1;0.76433;0.76433;0.76433
75;update;1;25.1719;25.1719;25.1719
75;sync;1;2.17054;2.17054;2.17054
75;evalKnownDf;1;0;0;0
75;write;1;2.4767e-05;2.4767e-05;2.4767e-05
75;trace;1;0;0;0
75;calc_total;1;27.3424;27.3424;27.3424
0;total;1;38.692;38.692;38.692
34;compErr;1;1.659e-06;1.659e-06;1.659e-06
34;init;1;0.776227;0.776227;0.776227
34;update;1;25.2835;25.2835;25.2835
34;sync;1;0.865914;0.865914;0.865914
34;evalKnownDf;1;0;0;0
34;write;1;2.5709e-05;2.5709e-05;2.5709e-05
34;trace;1;0;0;0
34;calc_total;1;26.1494;26.1494;26.1494
0;total;1;38.6809;38.6809;38.6809
57;compErr;1;9.27e-07;9.27e-07;9.27e-07
57;init;1;0.763082;0.763082;0.763082
57;update;1;25.0764;25.0764;25.0764
57;sync;1;1.42634;1.42634;1.42634
57;evalKnownDf;1;0;0;0
57;write;1;2.5961e-05;2.5961e-05;2.5961e-05
57;trace;1;0;0;0
57;calc_total;1;26.5028;26.5028;26.5028
80;compErr;1;1.49e-06;1.49e-06;1.49e-06
80;init;1;0.761636;0.761636;0.761636
80;update;1;25.2767;25.2767;25.2767
80;sync;1;2.89112;2.89112;2.89112
0;total;1;38.6959;38.6959;38.6959
35;compErr;1;1.827e-06;1.827e-06;1.827e-06
35;init;1;0.76793;0.76793;0.76793
35;update;1;25.1191;25.1191;25.1191
35;sync;1;0.916808;0.916808;0.916808
35;evalKnownDf;1;0;0;0
35;write;1;2.7904e-05;2.7904e-05;2.7904e-05
35;trace;1;0;0;0
35;calc_total;1;26.0359;26.0359;26.0359
0;total;1;38.6809;38.6809;38.6809
55;compErr;1;1.653e-06;1.653e-06;1.653e-06
55;init;1;0.76284;0.76284;0.76284
55;update;1;25.1461;25.1461;25.1461
55;sync;1;1.17318;1.17318;1.17318
55;evalKnownDf;1;0;0;0
80;evalKnownDf;1;0;0;0
80;write;1;3.1511e-05;3.1511e-05;3.1511e-05
80;trace;1;0;0;0
80;calc_total;1;28.1678;28.1678;28.1678
0;total;1;38.6959;38.6959;38.6959
36;compErr;1;1.656e-06;1.656e-06;1.656e-06
36;init;1;0.764932;0.764932;0.764932
36;update;1;25.2207;25.2207;25.2207
36;sync;1;0.954704;0.954704;0.954704
36;evalKnownDf;1;0;0;0
36;write;1;3.3813e-05;3.3813e-05;3.3813e-05
36;trace;1;0;0;0
36;calc_total;1;26.1754;26.1754;26.1754
0;total;1;38.6809;38.6809;38.6809
55;write;1;2.9742e-05;2.9742e-05;2.9742e-05
55;trace;1;0;0;0
55;calc_total;1;26.3193;26.3193;26.3193
81;compErr;1;2.052e-06;2.052e-06;2.052e-06
81;init;1;0.780025;0.780025;0.780025
81;update;1;25.0799;25.0799;25.0799
81;sync;1;0.857665;0.857665;0.857665
81;evalKnownDf;1;0;0;0
81;write;1;3.2834e-05;3.2834e-05;3.2834e-05
0;total;1;38.6959;38.6959;38.6959
37;compErr;1;1.838e-06;1.838e-06;1.838e-06
37;init;1;0.764635;0.764635;0.764635
37;update;1;25.2504;25.2504;25.2504
37;sync;1;0.975726;0.975726;0.975726
37;evalKnownDf;1;0;0;0
37;write;1;2.3799e-05;2.3799e-05;2.3799e-05
37;trace;1;0;0;0
37;calc_total;1;26.2261;26.2261;26.2261
0;total;1;38.6809;38.6809;38.6809
66;compErr;1;1.701e-06;1.701e-06;1.701e-06
66;init;1;0.765105;0.765105;0.765105
81;trace;1;0;0;0
81;calc_total;1;25.9376;25.9376;25.9376
0;total;1;38.6959;38.6959;38.6959
38;compErr;1;1.687e-06;1.687e-06;1.687e-06
38;init;1;0.764168;0.764168;0.764168
38;update;1;25.2516;25.2516;25.2516
38;sync;1;1.177;1.177;1.177
38;evalKnownDf;1;0;0;0
38;write;1;2.0808e-05;2.0808e-05;2.0808e-05
38;trace;1;0;0;0
38;calc_total;1;26.4286;26.4286;26.4286
0;total;1;38.6809;38.6809;38.6809
66;update;1;25.2211;25.2211;25.2211
66;sync;1;1.47505;1.47505;1.47505
66;evalKnownDf;1;0;0;0
66;write;1;3.6787e-05;3.6787e-05;3.6787e-05
66;trace;1;0;0;0
74;compErr;1;1.679e-06;1.679e-06;1.679e-06
74;init;1;0.763444;0.763444;0.763444
74;update;1;25.2071;25.2071;25.2071
74;sync;1;2.87961;2.87961;2.87961
0;total;1;38.6959;38.6959;38.6959
39;compErr;1;2.233e-06;2.233e-06;2.233e-06
39;init;1;0.765321;0.765321;0.765321
39;update;1;25.2303;25.2303;25.2303
39;sync;1;2.00882;2.00882;2.00882
39;evalKnownDf;1;0;0;0
39;write;1;2.659e-05;2.659e-05;2.659e-05
39;trace;1;0;0;0
39;calc_total;1;27.2391;27.2391;27.2391
0;total;1;38.6809;38.6809;38.6809
66;calc_total;1;26.6961;26.6961;26.6961
74;evalKnownDf;1;0;0;0
74;write;1;3.5103e-05;3.5103e-05;3.5103e-05
74;trace;1;0;0;0
74;calc_total;1;28.0867;28.0867;28.0867
0;total;1;38.6959;38.6959;38.6959
40;compErr;1;1.885e-06;1.885e-06;1.885e-06
40;init;1;0.77067;0.77067;0.77067
40;update;1;25.2089;25.2089;25.2089
40;sync;1;1.50955;1.50955;1.50955
40;evalKnownDf;1;0;0;0
40;write;1;3.3022e-05;3.3022e-05;3.3022e-05
40;trace;1;0;0;0
40;calc_total;1;26.7184;26.7184;26.7184
0;total;1;38.6809;38.6809;38.6809
63;compErr;1;2.132e-06;2.132e-06;2.132e-06
63;init;1;0.76682;0.76682;0.76682
63;update;1;25.4226;25.4226;25.4226
63;sync;1;1.58563;1.58563;1.58563
63;evalKnownDf;1;0;0;0
63;write;1;3.329e-05;3.329e-05;3.329e-05
63;trace;1;0;0;0
63;calc_total;1;27.0083;27.0083;27.0083
88;compErr;1;1.511e-06;1.511e-06;1.511e-06
88;init;1;0.779392;0.779392;0.779392
88;update;1;25.0688;25.0688;25.0688
88;sync;1;0.814599;0.814599;0.814599
88;evalKnownDf;1;0;0;0
88;write;1;2.7075e-05;2.7075e-05;2.7075e-05
88;trace;1;0;0;0
88;calc_total;1;25.8834;25.8834;25.8834
0;total;1;38.6959;38.6959;38.6959
41;compErr;1;1.782e-06;1.782e-06;1.782e-06
41;init;1;0.7633;0.7633;0.7633
41;update;1;25.067;25.067;25.067
41;sync;1;1.61704;1.61704;1.61704
41;evalKnownDf;1;0;0;0
41;write;1;2.6139e-05;2.6139e-05;2.6139e-05
41;trace;1;0;0;0
41;calc_total;1;26.6841;26.6841;26.6841
0;total;1;38.6809;38.6809;38.6809
50;compErr;1;9.75e-07;9.75e-07;9.75e-07
50;init;1;0.766162;0.766162;0.766162
50;update;1;25.1163;25.1163;25.1163
50;sync;1;1.28276;1.28276;1.28276
50;evalKnownDf;1;0;0;0
50;write;1;2.2835e-05;2.2835e-05;2.2835e-05
50;trace;1;0;0;0
50;calc_total;1;26.3991;26.3991;26.3991
79;compErr;1;1.895e-06;1.895e-06;1.895e-06
79;init;1;0.765884;0.765884;0.765884
79;update;1;25.0407;25.0407;25.0407
79;sync;1;1.87299;1.87299;1.87299
79;evalKnownDf;1;0;0;0
0;total;1;38.6959;38.6959;38.6959
42;compErr;1;1.125e-06;1.125e-06;1.125e-06
42;init;1;0.76365;0.76365;0.76365
42;update;1;25.7231;25.7231;25.7231
42;sync;1;1.19198;1.19198;1.19198
42;evalKnownDf;1;0;0;0
42;write;1;2.2795e-05;2.2795e-05;2.2795e-05
42;trace;1;0;0;0
42;calc_total;1;26.9151;26.9151;26.9151
0;total;1;38.6809;38.6809;38.6809
67;compErr;1;2.351e-06;2.351e-06;2.351e-06
67;init;1;0.764108;0.764108;0.764108
67;update;1;25.0853;25.0853;25.0853
67;sync;1;1.82427;1.82427;1.82427
67;evalKnownDf;1;0;0;0
67;write;1;3.1851e-05;3.1851e-05;3.1851e-05
67;trace;1;0;0;0
79;write;1;3.7387e-05;3.7387e-05;3.7387e-05
79;trace;1;0;0;0
79;calc_total;1;26.9137;26.9137;26.9137
0;total;1;38.6959;38.6959;38.6959
67;calc_total;1;26.9095;26.9095;26.9095
72;compErr;1;1.471e-06;1.471e-06;1.471e-06
72;init;1;0.765658;0.765658;0.765658
72;update;1;25.2804;25.2804;25.2804
72;sync;1;1.69553;1.69553;1.69553
72;evalKnownDf;1;0;0;0
72;write;1;3.0598e-05;3.0598e-05;3.0598e-05
72;trace;1;0;0;0
72;calc_total;1;26.9759;26.9759;26.9759
0;total;1;38.6574;38.6574;38.6574
20;compErr;1;2.171e-06;2.171e-06;2.171e-06
20;init;1;0.764778;0.764778;0.764778
20;update;1;25.194;25.194;25.194
20;sync;1;1.91787;1.91787;1.91787
20;evalKnownDf;1;0;0;0
20;write;1;2.7601e-05;2.7601e-05;2.7601e-05
20;trace;1;0;0;0
20;calc_total;1;27.1119;27.1119;27.1119
0;total;1;38.6959;38.6959;38.6959
53;compErr;1;1.621e-06;1.621e-06;1.621e-06
53;init;1;0.763924;0.763924;0.763924
53;update;1;24.9546;24.9546;24.9546
53;sync;1;1.25627;1.25627;1.25627
53;evalKnownDf;1;0;0;0
53;write;1;2.7387e-05;2.7387e-05;2.7387e-05
53;trace;1;0;0;0
53;calc_total;1;26.2108;26.2108;26.2108
0;total;1;38.6571;38.6571;38.6571
21;compErr;1;2.099e-06;2.099e-06;2.099e-06
21;init;1;0.764098;0.764098;0.764098
21;update;1;25.2324;25.2324;25.2324
21;sync;1;1.26861;1.26861;1.26861
21;evalKnownDf;1;0;0;0
21;write;1;2.5535e-05;2.5535e-05;2.5535e-05
21;trace;1;0;0;0
21;calc_total;1;26.501;26.501;26.501
0;total;1;38.6954;38.6954;38.6954
54;compErr;1;8.89e-07;8.89e-07;8.89e-07
54;init;1;0.756707;0.756707;0.756707
54;update;1;25.3921;25.3921;25.3921
54;sync;1;0.820321;0.820321;0.820321
54;evalKnownDf;1;0;0;0
54;write;1;3.4139e-05;3.4139e-05;3.4139e-05
54;trace;1;0;0;0
54;calc_total;1;26.2124;26.2124;26.2124
0;total;1;38.6574;38.6574;38.6574
22;compErr;1;2.272e-06;2.272e-06;2.272e-06
22;init;1;0.764362;0.764362;0.764362
22;update;1;25.2618;25.2618;25.2618
22;sync;1;1.97385;1.97385;1.97385
22;evalKnownDf;1;0;0;0
22;write;1;3.2531e-05;3.2531e-05;3.2531e-05
22;trace;1;0;0;0
22;calc_total;1;27.2356;27.2356;27.2356
0;total;1;38.6959;38.6959;38.6959
60;compErr;1;1.895e-06;1.895e-06;1.895e-06
60;init;1;0.759551;0.759551;0.759551
60;update;1;25.233;25.233;25.233
60;sync;1;1.82606;1.82606;1.82606
60;evalKnownDf;1;0;0;0
60;write;1;3.059e-05;3.059e-05;3.059e-05
60;trace;1;0;0;0
60;calc_total;1;27.059;27.059;27.059
0;total;1;38.6573;38.6573;38.6573
0;total;1;38.6959;38.6959;38.6959
61;compErr;1;1.786e-06;1.786e-06;1.786e-06
61;init;1;0.750835;0.750835;0.750835
61;update;1;24.9827;24.9827;24.9827
61;sync;1;1.58306;1.58306;1.58306
61;evalKnownDf;1;0;0;0
61;write;1;3.1257e-05;3.1257e-05;3.1257e-05
61;trace;1;0;0;0
61;calc_total;1;26.5658;26.5658;26.5658
76;compErr;1;2.724e-06;2.724e-06;2.724e-06
76;init;1;0.767519;0.767519;0.767519
76;update;1;24.9953;24.9953;24.9953
76;sync;1;1.20022;1.20022;1.20022
76;evalKnownDf;1;0;0;0
76;write;1;3.5393e-05;3.5393e-05;3.5393e-05
76;trace;1;0;0;0
76;calc_total;1;26.1955;26.1955;26.1955
0;total;1;38.6573;38.6573;38.6573
62;compErr;1;2.275e-06;2.275e-06;2.275e-06
62;init;1;0.754471;0.754471;0.754471
62;update;1;25.1329;25.1329;25.1329
62;sync;1;1.48422;1.48422;1.48422
62;evalKnownDf;1;0;0;0
62;write;1;3.7169e-05;3.7169e-05;3.7169e-05
62;trace;1;0;0;0
62;calc_total;1;26.6171;26.6171;26.6171
77;compErr;1;2.436e-06;2.436e-06;2.436e-06
77;init;1;0.760909;0.760909;0.760909
77;update;1;25.0173;25.0173;25.0173
77;sync;1;2.40504;2.40504;2.40504
77;evalKnownDf;1;0;0;0
77;write;1;3.6783e-05;3.6783e-05;3.6783e-05
77;trace;1;0;0;0
77;calc_total;1;27.4223;27.4223;27.4223
0;total;1;38.6574;38.6574;38.6574
68;compErr;1;1.316e-06;1.316e-06;1.316e-06
68;init;1;0.762886;0.762886;0.762886
68;update;1;25.0997;25.0997;25.0997
68;sync;1;3.03518;3.03518;3.03518
68;evalKnownDf;1;0;0;0
68;write;1;2.9851e-05;2.9851e-05;2.9851e-05
68;trace;1;0;0;0
68;calc_total;1;28.1349;28.1349;28.1349
78;compErr;1;2.157e-06;2.157e-06;2.157e-06
78;init;1;0.760588;0.760588;0.760588
78;update;1;25.0069;25.0069;25.0069
78;sync;1;2.99458;2.99458;2.99458
78;evalKnownDf;1;0;0;0
78;write;1;3.5246e-05;3.5246e-05;3.5246e-05
78;trace;1;0;0;0
78;calc_total;1;28.0015;28.0015;28.0015
0;total;1;38.6572;38.6572;38.6572
71;compErr;1;1.866e-06;1.866e-06;1.866e-06
71;init;1;0.77385;0.77385;0.77385
71;update;1;25.0808;25.0808;25.0808
71;sync;1;1.51174;1.51174;1.51174
71;evalKnownDf;1;0;0;0
71;write;1;3.0518e-05;3.0518e-05;3.0518e-05
71;trace;1;0;0;0
71;calc_total;1;26.5925;26.5925;26.5925
0;total;1;38.6571;38.6571;38.6571
0;total;1;38.6574;38.6574;38.6574
0;total;1;38.6574;38.6574;38.6574
82;compErr;1;2.814e-06;2.814e-06;2.814e-06
82;init;1;0.77429;0.77429;0.77429
82;update;1;25.0641;25.0641;25.0641
82;sync;1;1.0115;1.0115;1.0115
82;evalKnownDf;1;0;0;0
82;write;1;3.3035e-05;3.3035e-05;3.3035e-05
82;trace;1;0;0;0
82;calc_total;1;26.0756;26.0756;26.0756
0;total;1;38.6573;38.6573;38.6573
0;total;1;38.6574;38.6574;38.6574
84;compErr;1;2.192e-06;2.192e-06;2.192e-06
84;init;1;0.775454;0.775454;0.775454
84;update;1;25.0966;25.0966;25.0966
84;sync;1;0.779952;0.779952;0.779952
84;evalKnownDf;1;0;0;0
84;write;1;2.9409e-05;2.9409e-05;2.9409e-05
84;trace;1;0;0;0
84;calc_total;1;25.8765;25.8765;25.8765
0;total;1;38.6572;38.6572;38.6572
69;compErr;1;1.624e-06;1.624e-06;1.624e-06
69;init;1;0.771921;0.771921;0.771921
69;update;1;25.0928;25.0928;25.0928
69;sync;1;2.14085;2.14085;2.14085
69;evalKnownDf;1;0;0;0
69;write;1;2.8768e-05;2.8768e-05;2.8768e-05
69;trace;1;0;0;0
69;calc_total;1;27.2336;27.2336;27.2336
0;total;1;38.6719;38.6719;38.6719
0;total;1;38.672;38.672;38.672
0;total;1;38.6719;38.6719;38.6719
0;total;1;38.6708;38.6708;38.6708
52;compErr;1;1.553e-06;1.553e-06;1.553e-06
52;init;1;0.756813;0.756813;0.756813
52;update;1;24.9229;24.9229;24.9229
52;sync;1;1.31581;1.31581;1.31581
52;evalKnownDf;1;0;0;0
52;write;1;2.8097e-05;2.8097e-05;2.8097e-05
52;trace;1;0;0;0
52;calc_total;1;26.2387;26.2387;26.2387
0;total;1;38.6719;38.6719;38.6719
0;total;1;38.6718;38.6718;38.6718
0;total;1;38.6719;38.6719;38.6719
0;total;1;38.6719;38.6719;38.6719
0;total;1;38.6719;38.6719;38.6719
0;total;1;38.6716;38.6716;38.6716
0;total;1;38.6713;38.6713;38.6713
0;total;1;38.6719;38.6719;38.6719
0;total;1;38.6718;38.6718;38.6718
0;total;1;38.6718;38.6718;38.6718
0;total;1;38.6718;38.6718;38.6718
0;total;1;38.6718;38.6718;38.6718
0;total;1;38.6718;38.6718;38.6718
65;compErr;1;1.774e-06;1.774e-06;1.774e-06
65;init;1;0.763427;0.763427;0.763427
65;update;1;25.2089;25.2089;25.2089
65;sync;1;1.32156;1.32156;1.32156
65;evalKnownDf;1;0;0;0
65;write;1;2.518e-05;2.518e-05;2.518e-05
65;trace;1;0;0;0
65;calc_total;1;26.5304;26.5304;26.5304
0;total;1;38.6718;38.6718;38.6718
0;total;1;38.6718;38.6718;38.6718
0;total;1;38.6718;38.6718;38.6718
0;total;1;38.6718;38.6718;38.6718
0;total;1;38.6718;38.6718;38.6718
70;compErr;1;2.577e-06;2.577e-06;2.577e-06
70;init;1;0.762609;0.762609;0.762609
70;update;1;25.2618;25.2618;25.2618
70;sync;1;2.86588;2.86588;2.86588
70;evalKnownDf;1;0;0;0
70;write;1;3.3168e-05;3.3168e-05;3.3168e-05
70;trace;1;0;0;0
70;calc_total;1;28.1277;28.1277;28.1277
0;total;1;38.6718;38.6718;38.6718
0;total;1;38.6718;38.6718;38.6718
43;compErr;1;1.99e-06;1.99e-06;1.99e-06
43;init;1;0.762954;0.762954;0.762954
43;update;1;25.0905;25.0905;25.0905
43;sync;1;2.05841;2.05841;2.05841
43;evalKnownDf;1;0;0;0
43;write;1;3.7661e-05;3.7661e-05;3.7661e-05
43;trace;1;0;0;0
43;calc_total;1;27.1489;27.1489;27.1489
0;total;1;38.6809;38.6809;38.6809
85;compErr;1;2.115e-06;2.115e-06;2.115e-06
85;init;1;0.780251;0.780251;0.780251
85;update;1;25.0781;25.0781;25.0781
85;sync;1;1.14456;1.14456;1.14456
85;evalKnownDf;1;0;0;0
85;write;1;2.6699e-05;2.6699e-05;2.6699e-05
85;trace;1;0;0;0
85;calc_total;1;26.2227;26.2227;26.2227
0;total;1;38.6571;38.6571;38.6571
44;compErr;1;1.744e-06;1.744e-06;1.744e-06
44;init;1;0.76402;0.76402;0.76402
44;update;1;25.0554;25.0554;25.0554
44;sync;1;1.03521;1.03521;1.03521
44;evalKnownDf;1;0;0;0
44;write;1;2.6862e-05;2.6862e-05;2.6862e-05
44;trace;1;0;0;0
44;calc_total;1;26.0906;26.0906;26.0906
0;total;1;38.68;38.68;38.68
86;compErr;1;2.757e-06;2.757e-06;2.757e-06
86;init;1;0.774579;0.774579;0.774579
86;update;1;25.2424;25.2424;25.2424
86;sync;1;1.31;1.31;1.31
86;evalKnownDf;1;0;0;0
86;write;1;3.8124e-05;3.8124e-05;3.8124e-05
86;trace;1;0;0;0
86;calc_total;1;26.5524;26.5524;26.5524
0;total;1;38.6571;38.6571;38.6571
45;compErr;1;1.708e-06;1.708e-06;1.708e-06
45;init;1;0.765285;0.765285;0.765285
45;update;1;25.0751;25.0751;25.0751
45;sync;1;2.15392;2.15392;2.15392
45;evalKnownDf;1;0;0;0
45;write;1;2.4672e-05;2.4672e-05;2.4672e-05
45;trace;1;0;0;0
45;calc_total;1;27.229;27.229;27.229
0;total;1;38.6809;38.6809;38.6809
87;compErr;1;1.781e-06;1.781e-06;1.781e-06
87;init;1;0.77274;0.77274;0.77274
87;update;1;25.0818;25.0818;25.0818
87;sync;1;0.97321;0.97321;0.97321
87;evalKnownDf;1;0;0;0
87;write;1;3.0666e-05;3.0666e-05;3.0666e-05
87;trace;1;0;0;0
87;calc_total;1;26.055;26.055;26.055
0;total;1;38.6573;38.6573;38.6573
46;compErr;1;9.6e-07;9.6e-07;9.6e-07
46;init;1;0.76163;0.76163;0.76163
46;update;1;25.2237;25.2237;25.2237
46;sync;1;2.22462;2.22462;2.22462
46;evalKnownDf;1;0;0;0
46;write;1;2.3208e-05;2.3208e-05;2.3208e-05
46;trace;1;0;0;0
46;calc_total;1;27.4483;27.4483;27.4483
0;total;1;38.6809;38.6809;38.6809
0;total;1;38.6572;38.6572;38.6572
47;compErr;1;1.983e-06;1.983e-06;1.983e-06
47;init;1;0.762716;0.762716;0.762716
47;update;1;25.0631;25.0631;25.0631
47;sync;1;2.94507;2.94507;2.94507
47;evalKnownDf;1;0;0;0
47;write;1;3.2737e-05;3.2737e-05;3.2737e-05
47;trace;1;0;0;0
47;calc_total;1;28.0082;28.0082;28.0082
0;total;1;38.6809;38.6809;38.6809
89;compErr;1;2.375e-06;2.375e-06;2.375e-06
89;init;1;0.771095;0.771095;0.771095
89;update;1;25.0667;25.0667;25.0667
89;sync;1;1.79891;1.79891;1.79891
89;evalKnownDf;1;0;0;0
89;write;1;3.0754e-05;3.0754e-05;3.0754e-05
89;trace;1;0;0;0
89;calc_total;1;26.8656;26.8656;26.8656
0;total;1;38.6572;38.6572;38.6572
0;total;1;38.6572;38.6572;38.6572
0;total;1;38.6572;38.6572;38.6572
92;compErr;1;1.138e-06;1.138e-06;1.138e-06
92;init;1;0.773433;0.773433;0.773433
92;update;1;25.386;25.386;25.386
92;sync;1;0.365798;0.365798;0.365798
92;evalKnownDf;1;0;0;0
92;write;1;3.2167e-05;3.2167e-05;3.2167e-05
92;trace;1;0;0;0
92;calc_total;1;25.7518;25.7518;25.7518
0;total;1;38.6572;38.6572;38.6572
93;compErr;1;1.917e-06;1.917e-06;1.917e-06
93;init;1;0.773402;0.773402;0.773402
93;update;1;25.0489;25.0489;25.0489
93;sync;1;1.09231;1.09231;1.09231
93;evalKnownDf;1;0;0;0
93;write;1;2.6145e-05;2.6145e-05;2.6145e-05
93;trace;1;0;0;0
93;calc_total;1;26.1413;26.1413;26.1413
0;total;1;38.6573;38.6573;38.6573
94;compErr;1;2.91e-06;2.91e-06;2.91e-06
94;init;1;0.774918;0.774918;0.774918
94;update;1;25.203;25.203;25.203
94;sync;1;1.66763;1.66763;1.66763
94;evalKnownDf;1;0;0;0
94;write;1;3.1322e-05;3.1322e-05;3.1322e-05
94;trace;1;0;0;0
94;calc_total;1;26.8707;26.8707;26.8707
0;total;1;38.6571;38.6571;38.6571
95;compErr;1;1.839e-06;1.839e-06;1.839e-06
95;init;1;0.774536;0.774536;0.774536
95;update;1;25.2178;25.2178;25.2178
95;sync;1;1.31499;1.31499;1.31499
95;evalKnownDf;1;0;0;0
95;write;1;3.2096e-05;3.2096e-05;3.2096e-05
95;trace;1;0;0;0
95;calc_total;1;26.5328;26.5328;26.5328
0;total;1;38.6572;38.6572;38.6572
SCAFES
REMARK: No time step width tau was specified.
 Set tau=1.0 and proceeded. 

Energy start: 12000
Energy end  : 11351.9
# unit_id;function_name;num_calls;avg_runtime;min_runtime;max_runtime
0;compErr;1;3.265e-06;3.265e-06;3.265e-06
0;init;1;0.778539;0.778539;0.778539
0;update;1;25.08;25.08;25.08
0;sync;1;1.2999;1.2999;1.2999
0;evalKnownDf;1;0;0;0
0;write;1;3.6608e-05;3.6608e-05;3.6608e-05
0;trace;1;0;0;0
0;calc_total;1;26.3799;26.3799;26.3799
24;compErr;1;1.965e-06;1.965e-06;1.965e-06
24;init;1;0.782037;0.782037;0.782037
24;update;1;25.2022;25.2022;25.2022
24;sync;1;1.47591;1.47591;1.47591
24;evalKnownDf;1;0;0;0
24;write;1;2.808e-05;2.808e-05;2.808e-05
24;trace;1;0;0;0
24;calc_total;1;26.6781;26.6781;26.6781
72;compErr;1;1.481e-06;1.481e-06;1.481e-06
72;init;1;0.774768;0.774768;0.774768
72;update;1;25.2512;25.2512;25.2512
72;sync;1;1.0792;1.0792;1.0792
72;evalKnownDf;1;0;0;0
72;write;1;2.8694e-05;2.8694e-05;2.8694e-05
72;trace;1;0;0;0
72;calc_total;1;26.3304;26.3304;26.3304
64;compErr;1;1.497e-06;1.497e-06;1.497e-06
64;init;1;0.772629;0.772629;0.772629
64;update;1;25.2921;25.2921;25.2921
64;sync;1;1.18766;1.18766;1.18766
64;evalKnownDf;1;0;0;0
64;write;1;2.7688e-05;2.7688e-05;2.7688e-05
64;trace;1;0;0;0
64;calc_total;1;26.4798;26.4798;26.4798
48;compErr;1;1.475e-06;1.475e-06;1.475e-06
48;init;1;0.770568;0.770568;0.770568
48;update;1;25.1245;25.1245;25.1245
48;sync;1;1.30211;1.30211;1.30211
48;evalKnownDf;1;0;0;0
48;write;1;2.7328e-05;2.7328e-05;2.7328e-05
48;trace;1;0;0;0
48;calc_total;1;26.4266;26.4266;26.4266
52;compErr;1;1.668e-06;1.668e-06;1.668e-06
52;init;1;0.765057;0.765057;0.765057
52;update;1;25.1248;25.1248;25.1248
52;sync;1;1.32809;1.32809;1.32809
52;evalKnownDf;1;0;0;0
52;write;1;2.6474e-05;2.6474e-05;2.6474e-05
52;trace;1;0;0;0
52;calc_total;1;26.4529;26.4529;26.4529
56;compErr;1;1.183e-06;1.183e-06;1.183e-06
56;init;1;0.758735;0.758735;0.758735
56;update;1;25.1415;25.1415;25.1415
56;sync;1;1.42893;1.42893;1.42893
56;evalKnownDf;1;0;0;0
56;write;1;2.6721e-05;2.6721e-05;2.6721e-05
56;trace;1;0;0;0
56;calc_total;1;26.5704;26.5704;26.5704
50;compErr;1;1.084e-06;1.084e-06;1.084e-06
50;init;1;0.759402;0.759402;0.759402
50;update;1;25.122;25.122;25.122
50;sync;1;1.42576;1.42576;1.42576
50;evalKnownDf;1;0;0;0
50;write;1;2.5413e-05;2.5413e-05;2.5413e-05
50;trace;1;0;0;0
50;calc_total;1;26.5477;26.5477;26.5477
0;total;1;36.1526;36.1526;36.1526
58;compErr;1;1.09e-06;1.09e-06;1.09e-06
58;init;1;0.766813;0.766813;0.766813
58;update;1;24.9963;24.9963;24.9963
58;sync;1;2.30604;2.30604;2.30604
58;evalKnownDf;1;0;0;0
1;compErr;1;1.943e-06;1.943e-06;1.943e-06
1;init;1;0.765509;0.765509;0.765509
1;update;1;25.1279;25.1279;25.1279
1;sync;1;1.1303;1.1303;1.1303
1;evalKnownDf;1;0;0;0
1;write;1;2.8886e-05;2.8886e-05;2.8886e-05
1;trace;1;0;0;0
1;calc_total;1;26.2582;26.2582;26.2582
0;total;1;36.1506;36.1506;36.1506
58;write;1;3.2713e-05;3.2713e-05;3.2713e-05
58;trace;1;0;0;0
58;calc_total;1;27.3023;27.3023;27.3023
2;compErr;1;1.686e-06;1.686e-06;1.686e-06
2;init;1;0.781575;0.781575;0.781575
2;update;1;25.1722;25.1722;25.1722
2;sync;1;1.29377;1.29377;1.29377
2;evalKnownDf;1;0;0;0
2;write;1;2.7494e-05;2.7494e-05;2.7494e-05
2;trace;1;0;0;0
2;calc_total;1;26.4659;26.4659;26.4659
0;total;1;36.1423;36.1423;36.1423
60;compErr;1;1.681e-06;1.681e-06;1.681e-06
60;init;1;0.768001;0.768001;0.768001
60;update;1;25.1454;25.1454;25.1454
60;sync;1;1.81335;1.81335;1.81335
60;evalKnownDf;1;0;0;0
60;write;1;4.3135e-05;4.3135e-05;4.3135e-05
60;trace;1;0;0;0
60;calc_total;1;26.9587;26.9587;26.9587
3;compErr;1;3.707e-06;3.707e-06;3.707e-06
3;init;1;0.784268;0.784268;0.784268
3;update;1;24.9336;24.9336;24.9336
3;sync;1;1.85728;1.85728;1.85728
3;evalKnownDf;1;0;0;0
3;write;1;3.4642e-05;3.4642e-05;3.4642e-05
3;trace;1;0;0;0
3;calc_total;1;26.7909;26.7909;26.7909
0;total;1;36.1525;36.1525;36.1525
66;compErr;1;1.72e-06;1.72e-06;1.72e-06
66;init;1;0.773886;0.773886;0.773886
66;update;1;25.2906;25.2906;25.2906
66;sync;1;1.24395;1.24395;1.24395
66;evalKnownDf;1;0;0;0
4;compErr;1;2.109e-06;2.109e-06;2.109e-06
4;init;1;0.766057;0.766057;0.766057
4;update;1;25.1208;25.1208;25.1208
4;sync;1;1.10902;1.10902;1.10902
4;evalKnownDf;1;0;0;0
4;write;1;2.6318e-05;2.6318e-05;2.6318e-05
4;trace;1;0;0;0
4;calc_total;1;26.2298;26.2298;26.2298
0;total;1;36.1526;36.1526;36.1526
66;write;1;2.7475e-05;2.7475e-05;2.7475e-05
66;trace;1;0;0;0
66;calc_total;1;26.5346;26.5346;26.5346
5;compErr;1;1.971e-06;1.971e-06;1.971e-06
5;init;1;0.77726;0.77726;0.77726
5;update;1;25.1364;25.1364;25.1364
5;sync;1;1.58351;1.58351;1.58351
5;evalKnownDf;1;0;0;0
5;write;1;2.8958e-05;2.8958e-05;2.8958e-05
5;trace;1;0;0;0
5;calc_total;1;26.7199;26.7199;26.7199
0;total;1;36.1453;36.1453;36.1453
54;compErr;1;1.12e-06;1.12e-06;1.12e-06
54;init;1;0.771136;0.771136;0.771136
54;update;1;25.1141;25.1141;25.1141
54;sync;1;1.74416;1.74416;1.74416
54;evalKnownDf;1;0;0;0
54;write;1;2.7492e-05;2.7492e-05;2.7492e-05
54;trace;1;0;0;0
54;calc_total;1;26.8582;26.8582;26.8582
6;compErr;1;3.731e-06;3.731e-06;3.731e-06
6;init;1;0.792187;0.792187;0.792187
6;update;1;24.9385;24.9385;24.9385
6;sync;1;1.80935;1.80935;1.80935
6;evalKnownDf;1;0;0;0
6;write;1;3.2457e-05;3.2457e-05;3.2457e-05
6;trace;1;0;0;0
6;calc_total;1;26.7479;26.7479;26.7479
0;total;1;36.1526;36.1526;36.1526
62;compErr;1;1.827e-06;1.827e-06;1.827e-06
62;init;1;0.757315;0.757315;0.757315
62;update;1;25.1194;25.1194;25.1194
62;sync;1;1.9401;1.9401;1.9401
62;evalKnownDf;1;0;0;0
62;write;1;3.8045e-05;3.8045e-05;3.8045e-05
62;trace;1;0;0;0
7;compErr;1;4.28e-06;4.28e-06;4.28e-06
7;init;1;0.772856;0.772856;0.772856
7;update;1;24.9174;24.9174;24.9174
7;sync;1;1.8886;1.8886;1.8886
7;evalKnownDf;1;0;0;0
7;write;1;3.2927e-05;3.2927e-05;3.2927e-05
7;trace;1;0;0;0
7;calc_total;1;26.806;26.806;26.806
0;total;1;36.1503;36.1503;36.1503
32;compErr;1;1.462e-06;1.462e-06;1.462e-06
32;init;1;0.773443;0.773443;0.773443
32;update;1;25.362;25.362;25.362
32;sync;1;1.05868;1.05868;1.05868
32;evalKnownDf;1;0;0;0
32;write;1;3.0404e-05;3.0404e-05;3.0404e-05
32;trace;1;0;0;0
32;calc_total;1;26.4206;26.4206;26.4206
80;compErr;1;2.178e-06;2.178e-06;2.178e-06
80;init;1;0.793099;0.793099;0.793099
80;update;1;25.1799;25.1799;25.1799
80;sync;1;0.667978;0.667978;0.667978
80;evalKnownDf;1;0;0;0
80;write;1;2.6198e-05;2.6198e-05;2.6198e-05
80;trace;1;0;0;0
80;calc_total;1;25.8479;25.8479;25.8479
62;calc_total;1;27.0595;27.0595;27.0595
8;compErr;1;2.307e-06;2.307e-06;2.307e-06
8;init;1;0.778526;0.778526;0.778526
8;update;1;25.1164;25.1164;25.1164
8;sync;1;1.29754;1.29754;1.29754
8;evalKnownDf;1;0;0;0
8;write;1;2.8369e-05;2.8369e-05;2.8369e-05
8;trace;1;0;0;0
8;calc_total;1;26.4139;26.4139;26.4139
0;total;1;36.1526;36.1526;36.1526
40;compErr;1;2.581e-06;2.581e-06;2.581e-06
40;init;1;0.768371;0.768371;0.768371
40;update;1;25.2001;25.2001;25.2001
40;sync;1;1.90509;1.90509;1.90509
40;evalKnownDf;1;0;0;0
40;write;1;3.3906e-05;3.3906e-05;3.3906e-05
84;compErr;1;1.604e-06;1.604e-06;1.604e-06
84;init;1;0.774508;0.774508;0.774508
84;update;1;25.1279;25.1279;25.1279
84;sync;1;1.33161;1.33161;1.33161
84;evalKnownDf;1;0;0;0
84;write;1;2.5916e-05;2.5916e-05;2.5916e-05
84;trace;1;0;0;0
84;calc_total;1;26.4595;26.4595;26.4595
49;compErr;1;2.012e-06;2.012e-06;2.012e-06
49;init;1;0.770909;0.770909;0.770909
49;update;1;25.1285;25.1285;25.1285
9;compErr;1;2.802e-06;2.802e-06;2.802e-06
9;init;1;0.789698;0.789698;0.789698
9;update;1;24.9743;24.9743;24.9743
9;sync;1;1.71732;1.71732;1.71732
9;evalKnownDf;1;0;0;0
9;write;1;2.9178e-05;2.9178e-05;2.9178e-05
9;trace;1;0;0;0
9;calc_total;1;26.6916;26.6916;26.6916
0;total;1;36.1526;36.1526;36.1526
40;trace;1;0;0;0
40;calc_total;1;27.1052;27.1052;27.1052
88;compErr;1;1.483e-06;1.483e-06;1.483e-06
88;init;1;0.776378;0.776378;0.776378
88;update;1;25.1194;25.1194;25.1194
88;sync;1;1.59757;1.59757;1.59757
88;evalKnownDf;1;0;0;0
88;write;1;2.4383e-05;2.4383e-05;2.4383e-05
88;trace;1;0;0;0
88;calc_total;1;26.717;26.717;26.717
49;sync;1;1.37349;1.37349;1.37349
49;evalKnownDf;1;0;0;0
49;write;1;2.8103e-05;2.8103e-05;2.8103e-05
49;trace;1;0;0;0
10;compErr;1;4.509e-06;4.509e-06;4.509e-06
10;init;1;0.779485;0.779485;0.779485
10;update;1;24.9672;24.9672;24.9672
10;sync;1;1.83168;1.83168;1.83168
10;evalKnownDf;1;0;0;0
10;write;1;3.1292e-05;3.1292e-05;3.1292e-05
10;trace;1;0;0;0
10;calc_total;1;26.7989;26.7989;26.7989
0;total;1;36.141;36.141;36.141
0;total;1;36.1343;36.1343;36.1343
82;compErr;1;2.037e-06;2.037e-06;2.037e-06
82;init;1;0.781116;0.781116;0.781116
82;update;1;25.0401;25.0401;25.0401
82;sync;1;1.12602;1.12602;1.12602
82;evalKnownDf;1;0;0;0
82;write;1;2.7429e-05;2.7429e-05;2.7429e-05
82;trace;1;0;0;0
82;calc_total;1;26.1661;26.1661;26.1661
49;calc_total;1;26.502;26.502;26.502
11;compErr;1;3.946e-06;3.946e-06;3.946e-06
11;init;1;0.784277;0.784277;0.784277
11;update;1;25.1245;25.1245;25.1245
11;sync;1;1.85773;1.85773;1.85773
11;evalKnownDf;1;0;0;0
11;write;1;3.2554e-05;3.2554e-05;3.2554e-05
11;trace;1;0;0;0
11;calc_total;1;26.9822;26.9822;26.9822
0;total;1;36.1526;36.1526;36.1526
25;compErr;1;1.932e-06;1.932e-06;1.932e-06
25;init;1;0.775516;0.775516;0.775516
25;update;1;25.264;25.264;25.264
25;sync;1;1.49948;1.49948;1.49948
25;evalKnownDf;1;0;0;0
25;write;1;3.0904e-05;3.0904e-05;3.0904e-05
25;trace;1;0;0;0
25;calc_total;1;26.7635;26.7635;26.7635
0;total;1;36.1338;36.1338;36.1338
74;compErr;1;1.882e-06;1.882e-06;1.882e-06
74;init;1;0.80116;0.80116;0.80116
74;update;1;25.1986;25.1986;25.1986
74;sync;1;1.61162;1.61162;1.61162
74;evalKnownDf;1;0;0;0
74;write;1;3.2596e-05;3.2596e-05;3.2596e-05
53;compErr;1;2.085e-06;2.085e-06;2.085e-06
53;init;1;0.769274;0.769274;0.769274
53;update;1;24.9904;24.9904;24.9904
53;sync;1;1.72694;1.72694;1.72694
53;evalKnownDf;1;0;0;0
12;compErr;1;2.1e-06;2.1e-06;2.1e-06
12;init;1;0.771389;0.771389;0.771389
12;update;1;25.085;25.085;25.085
12;sync;1;1.52068;1.52068;1.52068
12;evalKnownDf;1;0;0;0
12;write;1;3.0405e-05;3.0405e-05;3.0405e-05
12;trace;1;0;0;0
12;calc_total;1;26.6057;26.6057;26.6057
0;total;1;36.1526;36.1526;36.1526
26;compErr;1;1.811e-06;1.811e-06;1.811e-06
26;init;1;0.768673;0.768673;0.768673
26;update;1;25.062;25.062;25.062
26;sync;1;2.09938;2.09938;2.09938
26;evalKnownDf;1;0;0;0
26;write;1;1.9355e-05;1.9355e-05;1.9355e-05
26;trace;1;0;0;0
26;calc_total;1;27.1614;27.1614;27.1614
0;total;1;36.1343;36.1343;36.1343
74;trace;1;0;0;0
74;calc_total;1;26.8103;26.8103;26.8103
53;write;1;2.4448e-05;2.4448e-05;2.4448e-05
53;trace;1;0;0;0
53;calc_total;1;26.7174;26.7174;26.7174
13;compErr;1;2.785e-06;2.785e-06;2.785e-06
13;init;1;0.771386;0.771386;0.771386
13;update;1;25.0787;25.0787;25.0787
13;sync;1;1.67072;1.67072;1.67072
13;evalKnownDf;1;0;0;0
13;write;1;2.7859e-05;2.7859e-05;2.7859e-05
13;trace;1;0;0;0
13;calc_total;1;26.7494;26.7494;26.7494
0;total;1;36.1463;36.1463;36.1463
27;compErr;1;2.56e-06;2.56e-06;2.56e-06
27;init;1;0.786509;0.786509;0.786509
27;update;1;25.1976;25.1976;25.1976
27;sync;1;1.97411;1.97411;1.97411
27;evalKnownDf;1;0;0;0
27;write;1;3.1849e-05;3.1849e-05;3.1849e-05
27;trace;1;0;0;0
27;calc_total;1;27.1717;27.1717;27.1717
0;total;1;36.1343;36.1343;36.1343
78;compErr;1;2.661e-06;2.661e-06;2.661e-06
78;init;1;0.799545;0.799545;0.799545
78;update;1;24.9876;24.9876;24.9876
78;sync;1;1.98316;1.98316;1.98316
78;evalKnownDf;1;0;0;0
78;write;1;3.7002e-05;3.7002e-05;3.7002e-05
57;compErr;1;1.1e-06;1.1e-06;1.1e-06
57;init;1;0.757782;0.757782;0.757782
57;update;1;25.1108;25.1108;25.1108
57;sync;1;1.59331;1.59331;1.59331
57;evalKnownDf;1;0;0;0
57;write;1;3.0216e-05;3.0216e-05;3.0216e-05
57;trace;1;0;0;0
57;calc_total;1;26.7041;26.7041;26.7041
14;compErr;1;3.311e-06;3.311e-06;3.311e-06
14;init;1;0.772377;0.772377;0.772377
14;update;1;25.0754;25.0754;25.0754
14;sync;1;1.84181;1.84181;1.84181
14;evalKnownDf;1;0;0;0
14;write;1;2.9846e-05;2.9846e-05;2.9846e-05
14;trace;1;0;0;0
14;calc_total;1;26.9172;26.9172;26.9172
0;total;1;36.1526;36.1526;36.1526
28;compErr;1;1.729e-06;1.729e-06;1.729e-06
28;init;1;0.764567;0.764567;0.764567
28;update;1;25.031;25.031;25.031
28;sync;1;1.66114;1.66114;1.66114
28;evalKnownDf;1;0;0;0
28;write;1;3.178e-05;3.178e-05;3.178e-05
28;trace;1;0;0;0
28;calc_total;1;26.6921;26.6921;26.6921
0;total;1;36.1341;36.1341;36.1341
78;trace;1;0;0;0
78;calc_total;1;26.9707;26.9707;26.9707
65;compErr;1;1.492e-06;1.492e-06;1.492e-06
65;init;1;0.75962;0.75962;0.75962
65;update;1;25.2326;25.2326;25.2326
15;compErr;1;2.935e-06;2.935e-06;2.935e-06
15;init;1;0.789488;0.789488;0.789488
15;update;1;25.429;25.429;25.429
15;sync;1;1.85368;1.85368;1.85368
15;evalKnownDf;1;0;0;0
15;write;1;3.3808e-05;3.3808e-05;3.3808e-05
15;trace;1;0;0;0
15;calc_total;1;27.2827;27.2827;27.2827
0;total;1;36.1526;36.1526;36.1526
29;compErr;1;1.671e-06;1.671e-06;1.671e-06
29;init;1;0.7664;0.7664;0.7664
29;update;1;25.016;25.016;25.016
29;sync;1;1.92848;1.92848;1.92848
29;evalKnownDf;1;0;0;0
29;write;1;2.315e-05;2.315e-05;2.315e-05
29;trace;1;0;0;0
29;calc_total;1;26.9445;26.9445;26.9445
0;total;1;36.1297;36.1297;36.1297
90;compErr;1;1.109e-06;1.109e-06;1.109e-06
90;init;1;0.768435;0.768435;0.768435
90;update;1;25.0747;25.0747;25.0747
90;sync;1;1.49022;1.49022;1.49022
90;evalKnownDf;1;0;0;0
90;write;1;2.7136e-05;2.7136e-05;2.7136e-05
90;trace;1;0;0;0
65;sync;1;1.03944;1.03944;1.03944
65;evalKnownDf;1;0;0;0
65;write;1;3.1173e-05;3.1173e-05;3.1173e-05
65;trace;1;0;0;0
65;calc_total;1;26.2721;26.2721;26.2721
16;compErr;1;2.573e-06;2.573e-06;2.573e-06
16;init;1;0.77084;0.77084;0.77084
16;update;1;25.1992;25.1992;25.1992
16;sync;1;1.49903;1.49903;1.49903
16;evalKnownDf;1;0;0;0
16;write;1;3.2548e-05;3.2548e-05;3.2548e-05
16;trace;1;0;0;0
16;calc_total;1;26.6983;26.6983;26.6983
0;total;1;36.1496;36.1496;36.1496
30;compErr;1;2.024e-06;2.024e-06;2.024e-06
30;init;1;0.7844;0.7844;0.7844
30;update;1;24.9973;24.9973;24.9973
30;sync;1;2.17963;2.17963;2.17963
30;evalKnownDf;1;0;0;0
30;write;1;2.8855e-05;2.8855e-05;2.8855e-05
30;trace;1;0;0;0
30;calc_total;1;27.1769;27.1769;27.1769
0;total;1;36.1343;36.1343;36.1343
90;calc_total;1;26.5649;26.5649;26.5649
61;compErr;1;1.814e-06;1.814e-06;1.814e-06
61;init;1;0.756944;0.756944;0.756944
61;update;1;25.1099;25.1099;25.1099
61;sync;1;1.85104;1.85104;1.85104
61;evalKnownDf;1;0;0;0
61;write;1;3.6081e-05;3.6081e-05;3.6081e-05
61;trace;1;0;0;0
17;compErr;1;1.999e-06;1.999e-06;1.999e-06
17;init;1;0.767785;0.767785;0.767785
17;update;1;25.3278;25.3278;25.3278
17;sync;1;1.1586;1.1586;1.1586
17;evalKnownDf;1;0;0;0
17;write;1;3.2513e-05;3.2513e-05;3.2513e-05
17;trace;1;0;0;0
17;calc_total;1;26.4864;26.4864;26.4864
0;total;1;36.1449;36.1449;36.1449
31;compErr;1;1.534e-06;1.534e-06;1.534e-06
31;init;1;0.768925;0.768925;0.768925
31;update;1;24.9698;24.9698;24.9698
31;sync;1;2.30117;2.30117;2.30117
31;evalKnownDf;1;0;0;0
31;write;1;3.7296e-05;3.7296e-05;3.7296e-05
31;trace;1;0;0;0
31;calc_total;1;27.271;27.271;27.271
0;total;1;36.1343;36.1343;36.1343
92;compErr;1;1.786e-06;1.786e-06;1.786e-06
92;init;1;0.76555;0.76555;0.76555
92;update;1;25.2225;25.2225;25.2225
92;sync;1;1.16508;1.16508;1.16508
92;evalKnownDf;1;0;0;0
92;write;1;2.6766e-05;2.6766e-05;2.6766e-05
61;calc_total;1;26.961;26.961;26.961
18;compErr;1;2.039e-06;2.039e-06;2.039e-06
18;init;1;0.765313;0.765313;0.765313
18;update;1;25.1681;25.1681;25.1681
18;sync;1;1.41685;1.41685;1.41685
18;evalKnownDf;1;0;0;0
18;write;1;3.0427e-05;3.0427e-05;3.0427e-05
18;trace;1;0;0;0
18;calc_total;1;26.585;26.585;26.585
0;total;1;36.144;36.144;36.144
0;total;1;36.1289;36.1289;36.1289
92;trace;1;0;0;0
92;calc_total;1;26.3876;26.3876;26.3876
19;compErr;1;3.162e-06;3.162e-06;3.162e-06
19;init;1;0.787442;0.787442;0.787442
19;update;1;25.1458;25.1458;25.1458
19;sync;1;1.73065;1.73065;1.73065
19;evalKnownDf;1;0;0;0
19;write;1;3.0856e-05;3.0856e-05;3.0856e-05
19;trace;1;0;0;0
19;calc_total;1;26.8765;26.8765;26.8765
0;total;1;36.1486;36.1486;36.1486
33;compErr;1;1.571e-06;1.571e-06;1.571e-06
33;init;1;0.764954;0.764954;0.764954
33;update;1;25.0597;25.0597;25.0597
33;sync;1;1.49628;1.49628;1.49628
33;evalKnownDf;1;0;0;0
33;write;1;2.9598e-05;2.9598e-05;2.9598e-05
33;trace;1;0;0;0
33;calc_total;1;26.556;26.556;26.556
0;total;1;36.1343;36.1343;36.1343
0;total;1;36.1202;36.1202;36.1202
20;compErr;1;1.69e-06;1.69e-06;1.69e-06
20;init;1;0.775949;0.775949;0.775949
20;update;1;25.1926;25.1926;25.1926
20;sync;1;1.26275;1.26275;1.26275
20;evalKnownDf;1;0;0;0
20;write;1;2.25e-05;2.25e-05;2.25e-05
20;trace;1;0;0;0
20;calc_total;1;26.4553;26.4553;26.4553
0;total;1;36.1526;36.1526;36.1526
34;compErr;1;1.847e-06;1.847e-06;1.847e-06
34;init;1;0.774225;0.774225;0.774225
34;update;1;25.228;25.228;25.228
34;sync;1;1.86688;1.86688;1.86688
34;evalKnownDf;1;0;0;0
34;write;1;2.9654e-05;2.9654e-05;2.9654e-05
34;trace;1;0;0;0
34;calc_total;1;27.0948;27.0948;27.0948
0;total;1;36.1343;36.1343;36.1343
73;compErr;1;2.468e-06;2.468e-06;2.468e-06
73;init;1;0.789784;0.789784;0.789784
73;update;1;25.1999;25.1999;25.1999
73;sync;1;1.37049;1.37049;1.37049
73;evalKnownDf;1;0;0;0
73;write;1;3.1374e-05;3.1374e-05;3.1374e-05
73;trace;1;0;0;0
73;calc_total;1;26.5704;26.5704;26.5704
0;total;1;36.1288;36.1288;36.1288
21;compErr;1;2.233e-06;2.233e-06;2.233e-06
21;init;1;0.771952;0.771952;0.771952
21;update;1;25.2178;25.2178;25.2178
21;sync;1;1.66895;1.66895;1.66895
21;evalKnownDf;1;0;0;0
21;write;1;2.3333e-05;2.3333e-05;2.3333e-05
21;trace;1;0;0;0
21;calc_total;1;26.8867;26.8867;26.8867
0;total;1;36.1449;36.1449;36.1449
35;compErr;1;2.624e-06;2.624e-06;2.624e-06
35;init;1;0.76561;0.76561;0.76561
35;update;1;25.0216;25.0216;25.0216
35;sync;1;1.87082;1.87082;1.87082
35;evalKnownDf;1;0;0;0
35;write;1;2.7661e-05;2.7661e-05;2.7661e-05
35;trace;1;0;0;0
35;calc_total;1;26.8924;26.8924;26.8924
0;total;1;36.1317;36.1317;36.1317
0;total;1;36.1214;36.1214;36.1214
22;compErr;1;3.016e-06;3.016e-06;3.016e-06
22;init;1;0.791424;0.791424;0.791424
22;update;1;25.2345;25.2345;25.2345
22;sync;1;1.69811;1.69811;1.69811
22;evalKnownDf;1;0;0;0
22;write;1;3.1927e-05;3.1927e-05;3.1927e-05
22;trace;1;0;0;0
22;calc_total;1;26.9326;26.9326;26.9326
0;total;1;36.1505;36.1505;36.1505
36;compErr;1;2.899e-06;2.899e-06;2.899e-06
36;init;1;0.771845;0.771845;0.771845
36;update;1;25.212;25.212;25.212
36;sync;1;1.59509;1.59509;1.59509
36;evalKnownDf;1;0;0;0
36;write;1;3.205e-05;3.205e-05;3.205e-05
36;trace;1;0;0;0
36;calc_total;1;26.8071;26.8071;26.8071
0;total;1;36.1308;36.1308;36.1308
75;compErr;1;2.996e-06;2.996e-06;2.996e-06
75;init;1;0.767549;0.767549;0.767549
75;update;1;25.1753;25.1753;25.1753
75;sync;1;1.67719;1.67719;1.67719
75;evalKnownDf;1;0;0;0
75;write;1;3.5099e-05;3.5099e-05;3.5099e-05
75;trace;1;0;0;0
75;calc_total;1;26.8525;26.8525;26.8525
0;total;1;36.1237;36.1237;36.1237
23;compErr;1;2.917e-06;2.917e-06;2.917e-06
23;init;1;0.773072;0.773072;0.773072
23;update;1;25.183;25.183;25.183
23;sync;1;1.7238;1.7238;1.7238
23;evalKnownDf;1;0;0;0
23;write;1;3.6112e-05;3.6112e-05;3.6112e-05
23;trace;1;0;0;0
23;calc_total;1;26.9068;26.9068;26.9068
0;total;1;36.1473;36.1473;36.1473
37;compErr;1;2.137e-06;2.137e-06;2.137e-06
37;init;1;0.777906;0.777906;0.777906
37;update;1;25.2263;25.2263;25.2263
37;sync;1;1.77172;1.77172;1.77172
37;evalKnownDf;1;0;0;0
37;write;1;3.094e-05;3.094e-05;3.094e-05
37;trace;1;0;0;0
37;calc_total;1;26.998;26.998;26.998
0;total;1;36.1284;36.1284;36.1284
76;compErr;1;3.556e-06;3.556e-06;3.556e-06
76;init;1;0.784998;0.784998;0.784998
76;update;1;25.0177;25.0177;25.0177
76;sync;1;1.54085;1.54085;1.54085
76;evalKnownDf;1;0;0;0
76;write;1;3.2946e-05;3.2946e-05;3.2946e-05
76;trace;1;0;0;0
76;calc_total;1;26.5586;26.5586;26.5586
0;total;1;36.1214;36.1214;36.1214
38;compErr;1;2.015e-06;2.015e-06;2.015e-06
38;init;1;0.769184;0.769184;0.769184
38;update;1;25.2319;25.2319;25.2319
38;sync;1;2.00382;2.00382;2.00382
38;evalKnownDf;1;0;0;0
38;write;1;2.306e-05;2.306e-05;2.306e-05
38;trace;1;0;0;0
38;calc_total;1;27.2358;27.2358;27.2358
0;total;1;36.1343;36.1343;36.1343
77;compErr;1;2.674e-06;2.674e-06;2.674e-06
77;init;1;0.803426;0.803426;0.803426
77;update;1;24.9945;24.9945;24.9945
77;sync;1;1.81096;1.81096;1.81096
77;evalKnownDf;1;0;0;0
77;write;1;3.2018e-05;3.2018e-05;3.2018e-05
77;trace;1;0;0;0
77;calc_total;1;26.8055;26.8055;26.8055
0;total;1;36.1197;36.1197;36.1197
39;compErr;1;2.972e-06;2.972e-06;2.972e-06
39;init;1;0.759345;0.759345;0.759345
39;update;1;25.1844;25.1844;25.1844
39;sync;1;1.98841;1.98841;1.98841
39;evalKnownDf;1;0;0;0
39;write;1;3.3116e-05;3.3116e-05;3.3116e-05
39;trace;1;0;0;0
39;calc_total;1;27.1728;27.1728;27.1728
0;total;1;36.1343;36.1343;36.1343
0;total;1;36.1231;36.1231;36.1231
0;total;1;36.1343;36.1343;36.1343
79;compErr;1;2.065e-06;2.065e-06;2.065e-06
79;init;1;0.769777;0.769777;0.769777
79;update;1;25.101;25.101;25.101
79;sync;1;1.94238;1.94238;1.94238
79;evalKnownDf;1;0;0;0
79;write;1;4.2025e-05;4.2025e-05;4.2025e-05
79;trace;1;0;0;0
79;calc_total;1;27.0434;27.0434;27.0434
0;total;1;36.1197;36.1197;36.1197
41;compErr;1;2.608e-06;2.608e-06;2.608e-06
41;init;1;0.771271;0.771271;0.771271
41;update;1;25.0819;25.0819;25.0819
41;sync;1;2.36287;2.36287;2.36287
41;evalKnownDf;1;0;0;0
41;write;1;3.3216e-05;3.3216e-05;3.3216e-05
41;trace;1;0;0;0
41;calc_total;1;27.4448;27.4448;27.4448
0;total;1;36.1343;36.1343;36.1343
0;total;1;36.1203;36.1203;36.1203
81;compErr;1;1.721e-06;1.721e-06;1.721e-06
81;init;1;0.78152;0.78152;0.78152
81;update;1;25.0598;25.0598;25.0598
81;sync;1;0.936814;0.936814;0.936814
81;evalKnownDf;1;0;0;0
81;write;1;3.5507e-05;3.5507e-05;3.5507e-05
81;trace;1;0;0;0
81;calc_total;1;25.9966;25.9966;25.9966
0;total;1;36.1288;36.1288;36.1288
0;total;1;36.1265;36.1265;36.1265
83;compErr;1;2.352e-06;2.352e-06;2.352e-06
83;init;1;0.787708;0.787708;0.787708
83;update;1;25.244;25.244;25.244
83;sync;1;1.08762;1.08762;1.08762
83;evalKnownDf;1;0;0;0
83;write;1;3.1297e-05;3.1297e-05;3.1297e-05
83;trace;1;0;0;0
83;calc_total;1;26.3317;26.3317;26.3317
0;total;1;36.1287;36.1287;36.1287
0;total;1;36.1288;36.1288;36.1288
85;compErr;1;2.098e-06;2.098e-06;2.098e-06
85;init;1;0.774613;0.774613;0.774613
85;update;1;25.2926;25.2926;25.2926
85;sync;1;1.21824;1.21824;1.21824
85;evalKnownDf;1;0;0;0
85;write;1;2.8355e-05;2.8355e-05;2.8355e-05
85;trace;1;0;0;0
85;calc_total;1;26.5108;26.5108;26.5108
0;total;1;36.1288;36.1288;36.1288
51;compErr;1;1.48e-06;1.48e-06;1.48e-06
51;init;1;0.764554;0.764554;0.764554
51;update;1;25.1004;25.1004;25.1004
51;sync;1;2.0236;2.0236;2.0236
51;evalKnownDf;1;0;0;0
51;write;1;2.6244e-05;2.6244e-05;2.6244e-05
51;trace;1;0;0;0
51;calc_total;1;27.124;27.124;27.124
59;compErr;1;2.669e-06;2.669e-06;2.669e-06
59;init;1;0.762334;0.762334;0.762334
59;update;1;25.1063;25.1063;25.1063
59;sync;1;2.07451;2.07451;2.07451
59;evalKnownDf;1;0;0;0
59;write;1;3.1234e-05;3.1234e-05;3.1234e-05
59;trace;1;0;0;0
59;calc_total;1;27.1808;27.1808;27.1808
70;compErr;1;1.59e-06;1.59e-06;1.59e-06
70;init;1;0.767063;0.767063;0.767063
70;update;1;25.2539;25.2539;25.2539
70;sync;1;1.28824;1.28824;1.28824
70;evalKnownDf;1;0;0;0
70;write;1;2.4153e-05;2.4153e-05;2.4153e-05
70;trace;1;0;0;0
70;calc_total;1;26.5422;26.5422;26.5422
67;compErr;1;2.583e-06;2.583e-06;2.583e-06
67;init;1;0.779985;0.779985;0.779985
67;update;1;25.101;25.101;25.101
67;sync;1;1.63687;1.63687;1.63687
67;evalKnownDf;1;0;0;0
67;write;1;3.0169e-05;3.0169e-05;3.0169e-05
67;trace;1;0;0;0
67;calc_total;1;26.7379;26.7379;26.7379
69;compErr;1;2.928e-06;2.928e-06;2.928e-06
69;init;1;0.77867;0.77867;0.77867
55;compErr;1;1.428e-06;1.428e-06;1.428e-06
55;init;1;0.76494;0.76494;0.76494
55;update;1;24.9654;24.9654;24.9654
69;update;1;25.2501;25.2501;25.2501
69;sync;1;1.39406;1.39406;1.39406
69;evalKnownDf;1;0;0;0
69;write;1;2.6881e-05;2.6881e-05;2.6881e-05
69;trace;1;0;0;0
69;calc_total;1;26.6441;26.6441;26.6441
55;sync;1;1.9128;1.9128;1.9128
55;evalKnownDf;1;0;0;0
55;write;1;3.1675e-05;3.1675e-05;3.1675e-05
55;trace;1;0;0;0
55;calc_total;1;26.8782;26.8782;26.8782
63;compErr;1;2.668e-06;2.668e-06;2.668e-06
63;init;1;0.760797;0.760797;0.760797
63;update;1;25.0636;25.0636;25.0636
63;sync;1;2.28521;2.28521;2.28521
63;evalKnownDf;1;0;0;0
63;write;1;4.2711e-05;4.2711e-05;4.2711e-05
63;trace;1;0;0;0
63;calc_total;1;27.3488;27.3488;27.3488
0;total;1;36.1121;36.1121;36.1121
0;total;1;36.1075;36.1075;36.1075
0;total;1;36.1165;36.1165;36.1165
0;total;1;36.1092;36.1092;36.1092
0;total;1;36.1166;36.1166;36.1166
0;total;1;36.1141;36.1141;36.1141
0;total;1;36.1166;36.1166;36.1166
0;total;1;36.1165;36.1165;36.1165
0;total;1;36.1137;36.1137;36.1137
0;total;1;36.1141;36.1141;36.1141
0;total;1;36.1092;36.1092;36.1092
0;total;1;36.1088;36.1088;36.1088
0;total;1;36.1119;36.1119;36.1119
0;total;1;36.1113;36.1113;36.1113
0;total;1;36.1147;36.1147;36.1147
0;total;1;36.1111;36.1111;36.1111
0;total;1;36.1166;36.1166;36.1166
0;total;1;36.1166;36.1166;36.1166
0;total;1;36.108;36.108;36.108
0;total;1;36.1131;36.1131;36.1131
68;compErr;1;1.353e-06;1.353e-06;1.353e-06
68;init;1;0.77295;0.77295;0.77295
68;update;1;25.2661;25.2661;25.2661
68;sync;1;1.28177;1.28177;1.28177
68;evalKnownDf;1;0;0;0
68;write;1;3.0753e-05;3.0753e-05;3.0753e-05
68;trace;1;0;0;0
68;calc_total;1;26.5479;26.5479;26.5479
0;total;1;36.1165;36.1165;36.1165
0;total;1;36.1165;36.1165;36.1165
0;total;1;36.1165;36.1165;36.1165
71;compErr;1;1.851e-06;1.851e-06;1.851e-06
71;init;1;0.769687;0.769687;0.769687
71;update;1;25.2593;25.2593;25.2593
71;sync;1;1.60063;1.60063;1.60063
71;evalKnownDf;1;0;0;0
71;write;1;4.0403e-05;4.0403e-05;4.0403e-05
71;trace;1;0;0;0
71;calc_total;1;26.8599;26.8599;26.8599
0;total;1;36.1166;36.1166;36.1166
42;compErr;1;1.785e-06;1.785e-06;1.785e-06
42;init;1;0.78181;0.78181;0.78181
42;update;1;25.0446;25.0446;25.0446
42;sync;1;2.21134;2.21134;2.21134
42;evalKnownDf;1;0;0;0
42;write;1;2.3183e-05;2.3183e-05;2.3183e-05
42;trace;1;0;0;0
42;calc_total;1;27.256;27.256;27.256
0;total;1;36.1314;36.1314;36.1314
86;compErr;1;2.096e-06;2.096e-06;2.096e-06
86;init;1;0.776089;0.776089;0.776089
86;update;1;25.1197;25.1197;25.1197
86;sync;1;1.60152;1.60152;1.60152
86;evalKnownDf;1;0;0;0
86;write;1;2.8937e-05;2.8937e-05;2.8937e-05
86;trace;1;0;0;0
86;calc_total;1;26.7212;26.7212;26.7212
0;total;1;36.1229;36.1229;36.1229
43;compErr;1;2.423e-06;2.423e-06;2.423e-06
43;init;1;0.763055;0.763055;0.763055
43;update;1;25.0232;25.0232;25.0232
43;sync;1;2.34286;2.34286;2.34286
43;evalKnownDf;1;0;0;0
43;write;1;3.286e-05;3.286e-05;3.286e-05
43;trace;1;0;0;0
43;calc_total;1;27.3661;27.3661;27.3661
0;total;1;36.1319;36.1319;36.1319
87;compErr;1;2.352e-06;2.352e-06;2.352e-06
87;init;1;0.795883;0.795883;0.795883
87;update;1;25.0894;25.0894;25.0894
87;sync;1;1.57098;1.57098;1.57098
87;evalKnownDf;1;0;0;0
87;write;1;3.6135e-05;3.6135e-05;3.6135e-05
87;trace;1;0;0;0
87;calc_total;1;26.6604;26.6604;26.6604
0;total;1;36.1288;36.1288;36.1288
44;compErr;1;2.896e-06;2.896e-06;2.896e-06
44;init;1;0.771302;0.771302;0.771302
44;update;1;25.0518;25.0518;25.0518
44;sync;1;2.03529;2.03529;2.03529
44;evalKnownDf;1;0;0;0
44;write;1;3.3163e-05;3.3163e-05;3.3163e-05
44;trace;1;0;0;0
44;calc_total;1;27.0871;27.0871;27.0871
0;total;1;36.1282;36.1282;36.1282
0;total;1;36.1288;36.1288;36.1288
45;compErr;1;2.057e-06;2.057e-06;2.057e-06
45;init;1;0.760661;0.760661;0.760661
45;update;1;25.0426;25.0426;25.0426
45;sync;1;2.12907;2.12907;2.12907
45;evalKnownDf;1;0;0;0
45;write;1;3.5157e-05;3.5157e-05;3.5157e-05
45;trace;1;0;0;0
45;calc_total;1;27.1717;27.1717;27.1717
0;total;1;36.133;36.133;36.133
89;compErr;1;2.422e-06;2.422e-06;2.422e-06
89;init;1;0.776178;0.776178;0.776178
89;update;1;25.07;25.07;25.07
89;sync;1;1.4811;1.4811;1.4811
89;evalKnownDf;1;0;0;0
89;write;1;3.1372e-05;3.1372e-05;3.1372e-05
89;trace;1;0;0;0
89;calc_total;1;26.5511;26.5511;26.5511
0;total;1;36.1288;36.1288;36.1288
46;compErr;1;1.188e-06;1.188e-06;1.188e-06
46;init;1;0.758627;0.758627;0.758627
46;update;1;25.1719;25.1719;25.1719
46;sync;1;2.10649;2.10649;2.10649
46;evalKnownDf;1;0;0;0
46;write;1;2.3412e-05;2.3412e-05;2.3412e-05
46;trace;1;0;0;0
46;calc_total;1;27.2784;27.2784;27.2784
0;total;1;36.1343;36.1343;36.1343
0;total;1;36.1288;36.1288;36.1288
47;compErr;1;2.063e-06;2.063e-06;2.063e-06
47;init;1;0.767639;0.767639;0.767639
47;update;1;26.8685;26.8685;26.8685
47;sync;1;0.489205;0.489205;0.489205
47;evalKnownDf;1;0;0;0
47;write;1;2.0276e-05;2.0276e-05;2.0276e-05
47;trace;1;0;0;0
47;calc_total;1;27.3577;27.3577;27.3577
0;total;1;36.1343;36.1343;36.1343
91;compErr;1;1.937e-06;1.937e-06;1.937e-06
91;init;1;0.776551;0.776551;0.776551
91;update;1;25.033;25.033;25.033
91;sync;1;1.82412;1.82412;1.82412
91;evalKnownDf;1;0;0;0
91;write;1;3.4038e-05;3.4038e-05;3.4038e-05
91;trace;1;0;0;0
91;calc_total;1;26.8571;26.8571;26.8571
0;total;1;36.1254;36.1254;36.1254
0;total;1;36.1275;36.1275;36.1275
93;compErr;1;2.384e-06;2.384e-06;2.384e-06
93;init;1;0.784613;0.784613;0.784613
93;update;1;25.0486;25.0486;25.0486
93;sync;1;1.57058;1.57058;1.57058
93;evalKnownDf;1;0;0;0
93;write;1;2.8817e-05;2.8817e-05;2.8817e-05
93;trace;1;0;0;0
93;calc_total;1;26.6192;26.6192;26.6192
0;total;1;36.1288;36.1288;36.1288
94;compErr;1;1.986e-06;1.986e-06;1.986e-06
94;init;1;0.773786;0.773786;0.773786
94;update;1;25.0929;25.0929;25.0929
94;sync;1;1.7952;1.7952;1.7952
94;evalKnownDf;1;0;0;0
94;write;1;3.1115e-05;3.1115e-05;3.1115e-05
94;trace;1;0;0;0
94;calc_total;1;26.8881;26.8881;26.8881
0;total;1;36.1288;36.1288;36.1288
95;compErr;1;1.726e-06;1.726e-06;1.726e-06
95;init;1;0.774416;0.774416;0.774416
95;update;1;25.1538;25.1538;25.1538
95;sync;1;2.23042;2.23042;2.23042
95;evalKnownDf;1;0;0;0
95;write;1;3.1232e-05;3.1232e-05;3.1232e-05
95;trace;1;0;0;0
95;calc_total;1;27.3842;27.3842;27.3842
0;total;1;36.126;36.126;36.126
