# Supplementary material for: A Halo abstraction for distributed n-dimensional structured grids within the C++ PGAS library DASH
Source: PeerJ Comput Sci. 2023 Feb 3;9:e1203. doi: 10.7717/peerj-cs.1203 (PMC10280232; doi:10.7717/peerj-cs.1203)
Supplement: Supplemental Information 4 [file peerj-cs-09-1203-s004.gz › raw_dash_scafes/res_3d_sc/strong/plain/heat3d_n1_c12_1300_28659150.out]

DASH
InitEnergy=1500.00000
EndEnergy=1340.70723
DiffEnergy=-159.29277
Matrixspec: 1300 x 1300 x 1300
Iterations: 10
# unit_id;function_name;num_calls;avg_runtime;min_runtime;max_runtime
0;initialize;1;2.82886;2.82886;2.82886
0;async;10;0.02603;0.01220;0.03032
0;inner;10;1.83320;1.46679;2.21387
0;wait;10;0.00003;0.00002;0.00006
0;boundary;10;0.10548;0.10405;0.10769
0;calc iter;10;1.96474;1.60177;2.35086
0;calc total;1;19.65407;19.65407;19.65407
0;total;1;38.34790;38.34790;38.34790
1;initialize;1;2.82879;2.82879;2.82879
1;async;10;0.0196629;0.0127616;0.0219273
1;inner;10;1.83832;1.4717;2.21893
1;wait;10;3.17053e-05;2.0474e-05;5.7815e-05
1;boundary;10;0.10739;0.104546;0.109037
1;calc iter;10;1.9654;1.60004;2.34994
1;calc total;1;19.6541;19.6541;19.6541
1;total;1;38.3478;38.3478;38.3478
2;initialize;1;2.82891;2.82891;2.82891
2;async;10;0.0172722;0.01244;0.0211261
2;inner;10;1.84193;1.47466;2.22171
2;wait;10;3.28809e-05;1.8597e-05;6.853e-05
2;boundary;10;0.105426;0.103664;0.107856
2;calc iter;10;1.96466;1.59507;2.35074
2;calc total;1;19.6541;19.6541;19.6541
2;total;1;38.3479;38.3479;38.3479
3;initialize;1;2.82886;2.82886;2.82886
3;async;10;0.0237609;0.0125842;0.0310787
3;inner;10;1.83456;1.47143;2.2061
3;wait;10;3.0389e-05;1.7849e-05;5.4003e-05
3;boundary;10;0.105411;0.103037;0.108562
3;calc iter;10;1.96376;1.59925;2.33945
3;calc total;1;19.6541;19.6541;19.6541
3;total;1;38.3479;38.3479;38.3479
4;initialize;1;2.8289;2.8289;2.8289
4;async;10;0.0192321;0.0130841;0.0222118
4;inner;10;1.83985;1.47327;2.22074
4;wait;10;3.1666e-05;2.2624e-05;4.8292e-05
4;boundary;10;0.105877;0.104069;0.108171
4;calc iter;10;1.965;1.59815;2.35117
4;calc total;1;19.6541;19.6541;19.6541
4;total;1;38.3479;38.3479;38.3479
5;initialize;1;2.82887;2.82887;2.82887
5;async;10;0.0212242;0.012904;0.0250614
5;inner;10;1.83867;1.47244;2.2189
5;wait;10;3.36149e-05;2.1663e-05;5.9625e-05
5;boundary;10;0.104903;0.103499;0.10688
5;calc iter;10;1.96483;1.59971;2.34869
5;calc total;1;19.6541;19.6541;19.6541
5;total;1;38.3479;38.3479;38.3479
6;initialize;1;2.82892;2.82892;2.82892
6;async;10;0.0269258;0.0122184;0.0373226
6;inner;10;1.83102;1.47023;2.2098
6;wait;10;4.15445e-05;3.326e-05;6.9933e-05
6;boundary;10;0.10445;0.101254;0.108957
6;calc iter;10;1.96244;1.59868;2.3454
6;calc total;1;19.6541;19.6541;19.6541
6;total;1;38.348;38.348;38.348
7;initialize;1;2.82886;2.82886;2.82886
7;async;10;0.0346027;0.0120784;0.0490745
7;inner;10;1.8185;1.46057;2.17654
7;wait;10;4.39828e-05;2.7248e-05;7.3699e-05
7;boundary;10;0.108275;0.101811;0.125296
7;calc iter;10;1.96143;1.60022;2.32951
7;calc total;1;19.6541;19.6541;19.6541
7;total;1;38.3479;38.3479;38.3479
8;initialize;1;2.82885;2.82885;2.82885
8;async;10;0.0194607;0.0120049;0.0249017
8;inner;10;1.83928;1.47202;2.21975
8;wait;10;3.43626e-05;2.2465e-05;5.2788e-05
8;boundary;10;0.10474;0.101666;0.10766
8;calc iter;10;1.96352;1.59225;2.35235
8;calc total;1;19.6541;19.6541;19.6541
8;total;1;38.3479;38.3479;38.3479
9;initialize;1;2.82873;2.82873;2.82873
9;async;10;0.023917;0.0125215;0.0325999
9;inner;10;1.83385;1.46956;2.20923
9;wait;10;3.73473e-05;1.9274e-05;6.5062e-05
9;boundary;10;0.104648;0.101294;0.108475
9;calc iter;10;1.96245;1.59062;2.33844
9;calc total;1;19.6541;19.6541;19.6541
9;total;1;38.3478;38.3478;38.3478
10;initialize;1;2.82887;2.82887;2.82887
10;async;10;0.0325753;0.0120642;0.0691349
10;inner;10;1.80693;1.4554;2.21374
10;wait;10;3.77444e-05;1.9537e-05;5.4829e-05
10;boundary;10;0.117291;0.101354;0.137567
10;calc iter;10;1.95683;1.59212;2.34244
10;calc total;1;19.6541;19.6541;19.6541
10;total;1;38.3479;38.3479;38.3479
11;initialize;1;2.82885;2.82885;2.82885
11;async;10;0.0444235;0.0126093;0.100574
11;inner;10;1.78151;1.43651;2.20207
11;wait;10;3.58229e-05;1.9885e-05;5.2908e-05
11;boundary;10;0.128124;0.103185;0.161894
11;calc iter;10;1.95409;1.59622;2.34255
11;calc total;1;19.6541;19.6541;19.6541
11;total;1;38.3479;38.3479;38.3479
DASH
InitEnergy=1500.00000
EndEnergy=1340.70723
DiffEnergy=-159.29277
Matrixspec: 1300 x 1300 x 1300
Iterations: 10
# unit_id;function_name;num_calls;avg_runtime;min_runtime;max_runtime
0;initialize;1;2.46917;2.46917;2.46917
0;async;10;0.02974;0.01230;0.03656
0;inner;10;1.82303;1.46340;2.19560
0;wait;10;0.00003;0.00002;0.00006
0;boundary;10;0.10456;0.10311;0.10696
0;calc iter;10;1.95737;1.59777;2.33915
0;calc total;1;19.58115;19.58115;19.58115
0;total;1;37.63442;37.63442;37.63442
1;initialize;1;2.46916;2.46916;2.46916
1;async;10;0.0193222;0.0128045;0.0210114
1;inner;10;1.83199;1.46969;2.20927
1;wait;10;2.4973e-05;1.5694e-05;4.4331e-05
1;boundary;10;0.106773;0.103818;0.108656
1;calc iter;10;1.95811;1.59599;2.33714
1;calc total;1;19.5812;19.5812;19.5812
1;total;1;37.6344;37.6344;37.6344
2;initialize;1;2.46917;2.46917;2.46917
2;async;10;0.0168227;0.0124885;0.0189678
2;inner;10;1.8354;1.47518;2.20539
2;wait;10;2.92363e-05;1.7484e-05;4.9938e-05
2;boundary;10;0.105371;0.103822;0.10767
2;calc iter;10;1.95762;1.59592;2.33207
2;calc total;1;19.5812;19.5812;19.5812
2;total;1;37.6344;37.6344;37.6344
3;initialize;1;2.46917;2.46917;2.46917
3;async;10;0.0233904;0.0120151;0.0291378
3;inner;10;1.82863;1.46848;2.20018
3;wait;10;3.13827e-05;1.5493e-05;6.9481e-05
3;boundary;10;0.104756;0.102646;0.107181
3;calc iter;10;1.95681;1.59431;2.33655
3;calc total;1;19.5812;19.5812;19.5812
3;total;1;37.6344;37.6344;37.6344
4;initialize;1;2.46917;2.46917;2.46917
4;async;10;0.0187406;0.0130576;0.0201754
4;inner;10;1.83342;1.47359;2.20431
4;wait;10;3.36407e-05;2.1832e-05;6.4659e-05
4;boundary;10;0.105743;0.103618;0.107405
4;calc iter;10;1.95794;1.59878;2.33192
4;calc total;1;19.5811;19.5811;19.5811
4;total;1;37.6344;37.6344;37.6344
5;initialize;1;2.46916;2.46916;2.46916
5;async;10;0.0237732;0.0128636;0.0271524
5;inner;10;1.82958;1.47181;2.19903
5;wait;10;3.26157e-05;2.5085e-05;6.2329e-05
5;boundary;10;0.104104;0.102817;0.10617
5;calc iter;10;1.95749;1.60096;2.33174
5;calc total;1;19.5812;19.5812;19.5812
5;total;1;37.6344;37.6344;37.6344
6;initialize;1;2.46915;2.46915;2.46915
6;async;10;0.0195107;0.0126938;0.025215
6;inner;10;1.83322;1.47284;2.2054
6;wait;10;3.85165e-05;2.9356e-05;6.4308e-05
6;boundary;10;0.103873;0.101544;0.106208
6;calc iter;10;1.95665;1.59059;2.33144
6;calc total;1;19.5811;19.5811;19.5811
6;total;1;37.6344;37.6344;37.6344
7;initialize;1;2.46917;2.46917;2.46917
7;async;10;0.028798;0.0120457;0.0374496
7;inner;10;1.82206;1.46216;2.19441
7;wait;10;4.21217e-05;3.1296e-05;6.7441e-05
7;boundary;10;0.104331;0.101121;0.107754
7;calc iter;10;1.95523;1.5907;2.3307
7;calc total;1;19.5812;19.5812;19.5812
7;total;1;37.6344;37.6344;37.6344
8;initialize;1;2.46915;2.46915;2.46915
8;async;10;0.0287109;0.0122544;0.0395512
8;inner;10;1.82176;1.4623;2.1769
8;wait;10;3.54644e-05;1.8417e-05;8.302e-05
8;boundary;10;0.10523;0.101921;0.113522
8;calc iter;10;1.95574;1.58705;2.32117
8;calc total;1;19.5812;19.5812;19.5812
8;total;1;37.6344;37.6344;37.6344
9;initialize;1;2.46918;2.46918;2.46918
9;async;10;0.0268399;0.0126042;0.0389358
9;inner;10;1.82391;1.46254;2.19609
9;wait;10;3.35101e-05;1.7904e-05;4.6836e-05
9;boundary;10;0.104566;0.102354;0.107202
9;calc iter;10;1.95535;1.58544;2.32344
9;calc total;1;19.5812;19.5812;19.5812
9;total;1;37.6344;37.6344;37.6344
10;initialize;1;2.46916;2.46916;2.46916
10;async;10;0.0372393;0.0124409;0.0678993
10;inner;10;1.79603;1.45148;2.18726
10;wait;10;3.54985e-05;1.8561e-05;6.6783e-05
10;boundary;10;0.116906;0.102591;0.132661
10;calc iter;10;1.95021;1.58911;2.31593
10;calc total;1;19.5812;19.5812;19.5812
10;total;1;37.6344;37.6344;37.6344
11;initialize;1;2.46915;2.46915;2.46915
11;async;10;0.0512612;0.0125771;0.105059
11;inner;10;1.7584;1.43015;2.1576
11;wait;10;4.06587e-05;2.0888e-05;7.4831e-05
11;boundary;10;0.134387;0.102293;0.162165
11;calc iter;10;1.94409;1.58548;2.30751
11;calc total;1;19.5812;19.5812;19.5812
11;total;1;37.6344;37.6344;37.6344
DASH
InitEnergy=1500.00000
EndEnergy=1340.70723
DiffEnergy=-159.29277
Matrixspec: 1300 x 1300 x 1300
Iterations: 10
# unit_id;function_name;num_calls;avg_runtime;min_runtime;max_runtime
0;initialize;1;2.49577;2.49577;2.49577
0;async;10;0.02410;0.01226;0.03290
0;inner;10;1.84980;1.47857;2.21755
0;wait;10;0.00003;0.00002;0.00005
0;boundary;10;0.10676;0.10537;0.10802
0;calc iter;10;1.98069;1.61579;2.35251
0;calc total;1;19.81402;19.81402;19.81402
0;total;1;37.84345;37.84345;37.84345
1;initialize;1;2.49582;2.49582;2.49582
1;async;10;0.0190112;0.0125921;0.0222652
1;inner;10;1.85449;1.4833;2.22209
1;wait;10;3.03612e-05;1.7205e-05;6.1145e-05
1;boundary;10;0.107869;0.105662;0.109498
1;calc iter;10;1.9814;1.61378;2.35282
1;calc total;1;19.814;19.814;19.814
1;total;1;37.8435;37.8435;37.8435
2;initialize;1;2.49582;2.49582;2.49582
2;async;10;0.0201471;0.0119274;0.027827
2;inner;10;1.85244;1.48552;2.22171
2;wait;10;3.1559e-05;2.1975e-05;4.0046e-05
2;boundary;10;0.106289;0.103056;0.109137
2;calc iter;10;1.97892;1.60602;2.35144
2;calc total;1;19.814;19.814;19.814
2;total;1;37.8435;37.8435;37.8435
3;initialize;1;2.49578;2.49578;2.49578
3;async;10;0.0212796;0.0122681;0.0332674
3;inner;10;1.85277;1.48736;2.22106
3;wait;10;3.06133e-05;1.8838e-05;4.859e-05
3;boundary;10;0.106212;0.103262;0.109157
3;calc iter;10;1.9803;1.60712;2.35166
3;calc total;1;19.814;19.814;19.814
3;total;1;37.8434;37.8434;37.8434
4;initialize;1;2.49583;2.49583;2.49583
4;async;10;0.0166016;0.0119925;0.0244761
4;inner;10;1.85865;1.48876;2.2289
4;wait;10;3.78886e-05;2.8308e-05;7.7753e-05
4;boundary;10;0.105619;0.103139;0.1082
4;calc iter;10;1.98091;1.60521;2.35736
4;calc total;1;19.814;19.814;19.814
4;total;1;37.8435;37.8435;37.8435
5;initialize;1;2.49581;2.49581;2.49581
5;async;10;0.028031;0.0129122;0.0396732
5;inner;10;1.84663;1.4834;2.20942
5;wait;10;4.03096e-05;3.0537e-05;6.8497e-05
5;boundary;10;0.104986;0.101996;0.10811
5;calc iter;10;1.97969;1.60583;2.34151
5;calc total;1;19.814;19.814;19.814
5;total;1;37.8435;37.8435;37.8435
6;initialize;1;2.49582;2.49582;2.49582
6;async;10;0.0190625;0.0121377;0.0227088
6;inner;10;1.8554;1.489;2.22139
6;wait;10;3.64268e-05;2.4328e-05;6.8286e-05
6;boundary;10;0.105342;0.103257;0.107222
6;calc iter;10;1.97984;1.60989;2.35069
6;calc total;1;19.814;19.814;19.814
6;total;1;37.8435;37.8435;37.8435
7;initialize;1;2.4958;2.4958;2.4958
7;async;10;0.024725;0.0128554;0.0346434
7;inner;10;1.84875;1.47969;2.21792
7;wait;10;4.34492e-05;2.8133e-05;6.773e-05
7;boundary;10;0.105017;0.101757;0.10816
7;calc iter;10;1.97854;1.59786;2.35977
7;calc total;1;19.814;19.814;19.814
7;total;1;37.8435;37.8435;37.8435
8;initialize;1;2.49583;2.49583;2.49583
8;async;10;0.0275533;0.0124654;0.0383217
8;inner;10;1.84535;1.47645;2.21562
8;wait;10;3.88675e-05;2.3118e-05;6.9085e-05
8;boundary;10;0.105833;0.102451;0.109192
8;calc iter;10;1.97877;1.59733;2.35844
8;calc total;1;19.814;19.814;19.814
8;total;1;37.8435;37.8435;37.8435
9;initialize;1;2.49582;2.49582;2.49582
9;async;10;0.015203;0.0120772;0.0191788
9;inner;10;1.8595;1.48928;2.22882
9;wait;10;2.8182e-05;1.8549e-05;4.6891e-05
9;boundary;10;0.1056;0.103254;0.107742
9;calc iter;10;1.98033;1.60472;2.35569
9;calc total;1;19.814;19.814;19.814
9;total;1;37.8435;37.8435;37.8435
10;initialize;1;2.49582;2.49582;2.49582
10;async;10;0.0154579;0.011926;0.0196062
10;inner;10;1.85879;1.4904;2.22569
10;wait;10;2.76633e-05;1.7811e-05;4.5147e-05
10;boundary;10;0.106197;0.103924;0.108163
10;calc iter;10;1.98047;1.60628;2.35335
10;calc total;1;19.814;19.814;19.814
10;total;1;37.8435;37.8435;37.8435
11;initialize;1;2.49582;2.49582;2.49582
11;async;10;0.0283634;0.0125273;0.0345763
11;inner;10;1.84452;1.47533;2.21343
11;wait;10;4.08608e-05;2.1163e-05;6.7289e-05
11;boundary;10;0.105619;0.102419;0.108805
11;calc iter;10;1.97855;1.59921;2.35558
11;calc total;1;19.814;19.814;19.814
11;total;1;37.8435;37.8435;37.8435
SCAFES
REMARK: No time step width tau was specified.
 Set tau=1.0 and proceeded. 

Energy start: 1500
Energy end  : 1340.71
# unit_id;function_name;num_calls;avg_runtime;min_runtime;max_runtime
0;compErr;1;2.508e-06;2.508e-06;2.508e-06
0;init;1;7.18114;7.18114;7.18114
0;update;1;209.906;209.906;209.906
0;sync;1;3.82606;3.82606;3.82606
0;evalKnownDf;1;0;0;0
0;write;1;2.9495e-05;2.9495e-05;2.9495e-05
0;trace;1;0;0;0
0;calc_total;1;213.732;213.732;213.732
0;total;1;256.743;256.743;256.743
1;compErr;1;3.386e-06;3.386e-06;3.386e-06
1;init;1;7.20011;7.20011;7.20011
1;update;1;212.646;212.646;212.646
1;sync;1;1.06891;1.06891;1.06891
1;evalKnownDf;1;0;0;0
1;write;1;2.3704e-05;2.3704e-05;2.3704e-05
1;trace;1;0;0;0
1;calc_total;1;213.715;213.715;213.715
0;total;1;256.743;256.743;256.743
2;compErr;1;1.763e-06;1.763e-06;1.763e-06
2;init;1;7.17079;7.17079;7.17079
2;update;1;209.135;209.135;209.135
2;sync;1;4.2777;4.2777;4.2777
2;evalKnownDf;1;0;0;0
2;write;1;3.1895e-05;3.1895e-05;3.1895e-05
2;trace;1;0;0;0
2;calc_total;1;213.413;213.413;213.413
0;total;1;256.743;256.743;256.743
3;compErr;1;9.37e-07;9.37e-07;9.37e-07
3;init;1;7.15381;7.15381;7.15381
3;update;1;207.494;207.494;207.494
3;sync;1;6.33048;6.33048;6.33048
3;evalKnownDf;1;0;0;0
3;write;1;2.6537e-05;2.6537e-05;2.6537e-05
3;trace;1;0;0;0
3;calc_total;1;213.824;213.824;213.824
0;total;1;256.743;256.743;256.743
4;compErr;1;2.214e-06;2.214e-06;2.214e-06
4;init;1;7.12202;7.12202;7.12202
4;update;1;207.718;207.718;207.718
4;sync;1;6.09973;6.09973;6.09973
4;evalKnownDf;1;0;0;0
4;write;1;3.6043e-05;3.6043e-05;3.6043e-05
4;trace;1;0;0;0
4;calc_total;1;213.817;213.817;213.817
0;total;1;256.743;256.743;256.743
5;compErr;1;1.844e-06;1.844e-06;1.844e-06
5;init;1;7.13307;7.13307;7.13307
5;update;1;206.389;206.389;206.389
5;sync;1;8.05321;8.05321;8.05321
5;evalKnownDf;1;0;0;0
5;write;1;3.301e-05;3.301e-05;3.301e-05
5;trace;1;0;0;0
5;calc_total;1;214.443;214.443;214.443
0;total;1;256.743;256.743;256.743
6;compErr;1;1.949e-06;1.949e-06;1.949e-06
6;init;1;7.10593;7.10593;7.10593
6;update;1;207.227;207.227;207.227
6;sync;1;6.27535;6.27535;6.27535
6;evalKnownDf;1;0;0;0
6;write;1;2.7955e-05;2.7955e-05;2.7955e-05
6;trace;1;0;0;0
6;calc_total;1;213.502;213.502;213.502
0;total;1;256.743;256.743;256.743
7;compErr;1;1.502e-06;1.502e-06;1.502e-06
7;init;1;7.17996;7.17996;7.17996
7;update;1;207.966;207.966;207.966
7;sync;1;6.2458;6.2458;6.2458
7;evalKnownDf;1;0;0;0
7;write;1;3.5394e-05;3.5394e-05;3.5394e-05
7;trace;1;0;0;0
7;calc_total;1;214.211;214.211;214.211
0;total;1;256.743;256.743;256.743
8;compErr;1;1.834e-06;1.834e-06;1.834e-06
8;init;1;7.18988;7.18988;7.18988
8;update;1;208.586;208.586;208.586
8;sync;1;4.48712;4.48712;4.48712
8;evalKnownDf;1;0;0;0
8;write;1;3.0757e-05;3.0757e-05;3.0757e-05
8;trace;1;0;0;0
8;calc_total;1;213.074;213.074;213.074
0;total;1;256.743;256.743;256.743
9;compErr;1;1.769e-06;1.769e-06;1.769e-06
9;init;1;7.19508;7.19508;7.19508
9;update;1;209.361;209.361;209.361
9;sync;1;3.90667;3.90667;3.90667
9;evalKnownDf;1;0;0;0
9;write;1;3.4115e-05;3.4115e-05;3.4115e-05
9;trace;1;0;0;0
9;calc_total;1;213.268;213.268;213.268
0;total;1;256.743;256.743;256.743
10;compErr;1;1.457e-06;1.457e-06;1.457e-06
10;init;1;7.19704;7.19704;7.19704
10;update;1;206.372;206.372;206.372
10;sync;1;6.34905;6.34905;6.34905
10;evalKnownDf;1;0;0;0
10;write;1;3.0066e-05;3.0066e-05;3.0066e-05
10;trace;1;0;0;0
10;calc_total;1;212.721;212.721;212.721
0;total;1;256.743;256.743;256.743
11;compErr;1;2.346e-06;2.346e-06;2.346e-06
11;init;1;7.20992;7.20992;7.20992
11;update;1;207.252;207.252;207.252
11;sync;1;5.64662;5.64662;5.64662
11;evalKnownDf;1;0;0;0
11;write;1;3.3193e-05;3.3193e-05;3.3193e-05
11;trace;1;0;0;0
11;calc_total;1;212.898;212.898;212.898
0;total;1;256.743;256.743;256.743
SCAFES
REMARK: No time step width tau was specified.
 Set tau=1.0 and proceeded. 

Energy start: 1500
Energy end  : 1340.71
# unit_id;function_name;num_calls;avg_runtime;min_runtime;max_runtime
4;compErr;1;2.122e-06;2.122e-06;2.122e-06
4;init;1;7.15952;7.15952;7.15952
4;update;1;210.159;210.159;210.159
4;sync;1;3.5981;3.5981;3.5981
4;evalKnownDf;1;0;0;0
4;write;1;3.0224e-05;3.0224e-05;3.0224e-05
4;trace;1;0;0;0
4;calc_total;1;213.757;213.757;213.757
5;compErr;1;1.67e-06;1.67e-06;1.67e-06
5;init;1;7.11502;7.11502;7.11502
5;update;1;208.625;208.625;208.625
5;sync;1;5.57926;5.57926;5.57926
5;evalKnownDf;1;0;0;0
5;write;1;3.5505e-05;3.5505e-05;3.5505e-05
5;trace;1;0;0;0
5;calc_total;1;214.204;214.204;214.204
6;compErr;1;2.589e-06;2.589e-06;2.589e-06
6;init;1;7.14551;7.14551;7.14551
6;update;1;210.263;210.263;210.263
6;sync;1;3.44259;3.44259;3.44259
6;evalKnownDf;1;0;0;0
6;write;1;3.5373e-05;3.5373e-05;3.5373e-05
6;trace;1;0;0;0
6;calc_total;1;213.706;213.706;213.706
7;compErr;1;3.032e-06;3.032e-06;3.032e-06
7;init;1;7.12481;7.12481;7.12481
7;update;1;209.253;209.253;209.253
7;sync;1;4.44202;4.44202;4.44202
7;evalKnownDf;1;0;0;0
7;write;1;3.6934e-05;3.6934e-05;3.6934e-05
7;trace;1;0;0;0
7;calc_total;1;213.695;213.695;213.695
1;compErr;1;2.192e-06;2.192e-06;2.192e-06
1;init;1;7.2255;7.2255;7.2255
1;update;1;209.212;209.212;209.212
1;sync;1;3.95268;3.95268;3.95268
1;evalKnownDf;1;0;0;0
1;write;1;3.4325e-05;3.4325e-05;3.4325e-05
1;trace;1;0;0;0
1;calc_total;1;213.165;213.165;213.165
2;compErr;1;2.906e-06;2.906e-06;2.906e-06
2;init;1;7.21534;7.21534;7.21534
2;update;1;209.214;209.214;209.214
2;sync;1;3.79695;3.79695;3.79695
2;evalKnownDf;1;0;0;0
2;write;1;3.1511e-05;3.1511e-05;3.1511e-05
2;trace;1;0;0;0
2;calc_total;1;213.011;213.011;213.011
3;compErr;1;4.462e-06;4.462e-06;4.462e-06
3;init;1;7.20396;7.20396;7.20396
3;update;1;208.116;208.116;208.116
3;sync;1;4.83703;4.83703;4.83703
3;evalKnownDf;1;0;0;0
3;write;1;2.9123e-05;2.9123e-05;2.9123e-05
3;trace;1;0;0;0
3;calc_total;1;212.953;212.953;212.953
9;compErr;1;2.714e-06;2.714e-06;2.714e-06
9;init;1;7.22094;7.22094;7.22094
9;update;1;212.42;212.42;212.42
9;sync;1;1.16829;1.16829;1.16829
9;evalKnownDf;1;0;0;0
9;write;1;2.7577e-05;2.7577e-05;2.7577e-05
9;trace;1;0;0;0
9;calc_total;1;213.588;213.588;213.588
10;compErr;1;1.507e-06;1.507e-06;1.507e-06
10;init;1;7.26494;7.26494;7.26494
10;update;1;209.701;209.701;209.701
10;sync;1;3.69401;3.69401;3.69401
10;evalKnownDf;1;0;0;0
10;write;1;3.2592e-05;3.2592e-05;3.2592e-05
10;trace;1;0;0;0
10;calc_total;1;213.395;213.395;213.395
11;compErr;1;3.605e-06;3.605e-06;3.605e-06
11;init;1;7.26706;7.26706;7.26706
11;update;1;209.639;209.639;209.639
11;sync;1;3.85851;3.85851;3.85851
11;evalKnownDf;1;0;0;0
11;write;1;3.7315e-05;3.7315e-05;3.7315e-05
11;trace;1;0;0;0
11;calc_total;1;213.498;213.498;213.498
0;compErr;1;2.556e-06;2.556e-06;2.556e-06
0;init;1;7.21885;7.21885;7.21885
0;update;1;209.161;209.161;209.161
0;sync;1;4.01144;4.01144;4.01144
0;evalKnownDf;1;0;0;0
0;write;1;3.1931e-05;3.1931e-05;3.1931e-05
0;trace;1;0;0;0
0;calc_total;1;213.172;213.172;213.172
0;total;1;260.078;260.078;260.078
0;total;1;260.078;260.078;260.078
0;total;1;260.078;260.078;260.078
0;total;1;260.078;260.078;260.078
0;total;1;260.078;260.078;260.078
0;total;1;260.078;260.078;260.078
0;total;1;260.078;260.078;260.078
0;total;1;260.078;260.078;260.078
8;compErr;1;1.732e-06;1.732e-06;1.732e-06
8;init;1;7.26573;7.26573;7.26573
8;update;1;211.127;211.127;211.127
8;sync;1;2.403;2.403;2.403
8;evalKnownDf;1;0;0;0
8;write;1;2.3919e-05;2.3919e-05;2.3919e-05
8;trace;1;0;0;0
8;calc_total;1;213.53;213.53;213.53
0;total;1;260.078;260.078;260.078
0;total;1;260.078;260.078;260.078
0;total;1;260.078;260.078;260.078
0;total;1;260.078;260.078;260.078
SCAFES
REMARK: No time step width tau was specified.
 Set tau=1.0 and proceeded. 

Energy start: 1500
Energy end  : 1340.71
# unit_id;function_name;num_calls;avg_runtime;min_runtime;max_runtime
4;compErr;1;2.289e-06;2.289e-06;2.289e-06
4;init;1;7.13199;7.13199;7.13199
4;update;1;209.808;209.808;209.808
4;sync;1;4.14317;4.14317;4.14317
4;evalKnownDf;1;0;0;0
4;write;1;3.0301e-05;3.0301e-05;3.0301e-05
4;trace;1;0;0;0
4;calc_total;1;213.952;213.952;213.952
5;compErr;1;4.008e-06;4.008e-06;4.008e-06
5;init;1;7.17861;7.17861;7.17861
5;update;1;209.608;209.608;209.608
5;sync;1;4.40971;4.40971;4.40971
5;evalKnownDf;1;0;0;0
5;write;1;3.3531e-05;3.3531e-05;3.3531e-05
5;trace;1;0;0;0
5;calc_total;1;214.018;214.018;214.018
6;compErr;1;1.753e-06;1.753e-06;1.753e-06
6;init;1;7.21191;7.21191;7.21191
6;update;1;209.67;209.67;209.67
6;sync;1;4.58032;4.58032;4.58032
6;evalKnownDf;1;0;0;0
6;write;1;3.2321e-05;3.2321e-05;3.2321e-05
6;trace;1;0;0;0
6;calc_total;1;214.25;214.25;214.25
7;compErr;1;1.836e-06;1.836e-06;1.836e-06
7;init;1;7.19255;7.19255;7.19255
7;update;1;209.22;209.22;209.22
7;sync;1;4.9105;4.9105;4.9105
7;evalKnownDf;1;0;0;0
7;write;1;3.3601e-05;3.3601e-05;3.3601e-05
7;trace;1;0;0;0
7;calc_total;1;214.13;214.13;214.13
10;compErr;1;1.555e-06;1.555e-06;1.555e-06
10;init;1;7.1737;7.1737;7.1737
10;update;1;212.251;212.251;212.251
10;sync;1;1.27891;1.27891;1.27891
10;evalKnownDf;1;0;0;0
10;write;1;2.3842e-05;2.3842e-05;2.3842e-05
10;trace;1;0;0;0
10;calc_total;1;213.53;213.53;213.53
1;compErr;1;1.707e-06;1.707e-06;1.707e-06
1;init;1;7.17568;7.17568;7.17568
1;update;1;208.705;208.705;208.705
1;sync;1;4.55162;4.55162;4.55162
1;evalKnownDf;1;0;0;0
1;write;1;2.8237e-05;2.8237e-05;2.8237e-05
1;trace;1;0;0;0
1;calc_total;1;213.257;213.257;213.257
2;compErr;1;3.169e-06;3.169e-06;3.169e-06
2;init;1;7.17098;7.17098;7.17098
2;update;1;209.781;209.781;209.781
2;sync;1;3.50374;3.50374;3.50374
2;evalKnownDf;1;0;0;0
2;write;1;3.3759e-05;3.3759e-05;3.3759e-05
2;trace;1;0;0;0
2;calc_total;1;213.285;213.285;213.285
3;compErr;1;1.618e-06;1.618e-06;1.618e-06
3;init;1;7.14551;7.14551;7.14551
3;update;1;209.722;209.722;209.722
3;sync;1;3.59878;3.59878;3.59878
3;evalKnownDf;1;0;0;0
3;write;1;2.9354e-05;2.9354e-05;2.9354e-05
3;trace;1;0;0;0
3;calc_total;1;213.321;213.321;213.321
9;compErr;1;3.099e-06;3.099e-06;3.099e-06
9;init;1;7.17431;7.17431;7.17431
9;update;1;212.019;212.019;212.019
9;sync;1;1.56188;1.56188;1.56188
9;evalKnownDf;1;0;0;0
9;write;1;3.5111e-05;3.5111e-05;3.5111e-05
9;trace;1;0;0;0
9;calc_total;1;213.581;213.581;213.581
11;compErr;1;2.681e-06;2.681e-06;2.681e-06
11;init;1;7.17591;7.17591;7.17591
11;update;1;212.441;212.441;212.441
11;sync;1;1.1221;1.1221;1.1221
11;evalKnownDf;1;0;0;0
11;write;1;2.9063e-05;2.9063e-05;2.9063e-05
11;trace;1;0;0;0
11;calc_total;1;213.563;213.563;213.563
0;compErr;1;1.824e-06;1.824e-06;1.824e-06
0;init;1;7.16951;7.16951;7.16951
0;update;1;208.578;208.578;208.578
0;sync;1;4.72177;4.72177;4.72177
0;evalKnownDf;1;0;0;0
0;write;1;3.2997e-05;3.2997e-05;3.2997e-05
0;trace;1;0;0;0
0;calc_total;1;213.3;213.3;213.3
8;compErr;1;1.565e-06;1.565e-06;1.565e-06
8;init;1;7.18166;7.18166;7.18166
8;update;1;212.418;212.418;212.418
8;sync;1;1.11473;1.11473;1.11473
8;evalKnownDf;1;0;0;0
8;write;1;3.3315e-05;3.3315e-05;3.3315e-05
8;trace;1;0;0;0
8;calc_total;1;213.532;213.532;213.532
0;total;1;257.84;257.84;257.84
0;total;1;257.84;257.84;257.84
0;total;1;257.84;257.84;257.84
0;total;1;257.84;257.84;257.84
0;total;1;257.84;257.84;257.84
0;total;1;257.84;257.84;257.84
0;total;1;257.84;257.84;257.84
0;total;1;257.84;257.84;257.84
0;total;1;257.84;257.84;257.84
0;total;1;257.84;257.84;257.84
0;total;1;257.84;257.84;257.84
0;total;1;257.84;257.84;257.84
