# Supplementary material for: A Halo abstraction for distributed n-dimensional structured grids within the C++ PGAS library DASH
Source: PeerJ Comput Sci. 2023 Feb 3;9:e1203. doi: 10.7717/peerj-cs.1203 (PMC10280232; doi:10.7717/peerj-cs.1203)
Supplement: Supplemental Information 4 [file peerj-cs-09-1203-s004.gz › raw_dash_scafes/res_3d_sc/strong/plain/heat3d_n1_c16_1300_28659151.out]

DASH
InitEnergy=2000.00000
EndEnergy=1800.30575
DiffEnergy=-199.69425
Matrixspec: 1300 x 1300 x 1300
Iterations: 10
# unit_id;function_name;num_calls;avg_runtime;min_runtime;max_runtime
0;initialize;1;3.60540;3.60540;3.60540
0;async;10;0.01362;0.00935;0.01603
0;inner;10;1.13569;1.10858;1.17361
0;wait;10;0.00003;0.00002;0.00007
0;boundary;10;0.07211;0.06955;0.07681
0;calc iter;10;1.22145;1.19213;1.26300
0;calc total;1;12.21709;12.21709;12.21709
0;total;1;27.28119;27.28119;27.28119
1;initialize;1;3.60538;3.60538;3.60538
1;async;10;0.0172703;0.0104487;0.0196499
1;inner;10;1.13183;1.1039;1.17054
1;wait;10;3.24262e-05;2.0241e-05;6.2627e-05
1;boundary;10;0.0721765;0.0697912;0.0769073
1;calc iter;10;1.22131;1.1927;1.26396
1;calc total;1;12.2171;12.2171;12.2171
1;total;1;27.2812;27.2812;27.2812
2;initialize;1;3.60538;3.60538;3.60538
2;async;10;0.0127024;0.0103863;0.0148836
2;inner;10;1.13627;1.10862;1.17434
2;wait;10;2.90247e-05;1.6704e-05;5.4485e-05
2;boundary;10;0.0726109;0.0704657;0.0771279
2;calc iter;10;1.22161;1.19325;1.26156
2;calc total;1;12.2171;12.2171;12.2171
2;total;1;27.2812;27.2812;27.2812
3;initialize;1;3.6053;3.6053;3.6053
3;async;10;0.0125172;0.0105297;0.0135118
3;inner;10;1.13604;1.10746;1.17473
3;wait;10;2.53404e-05;1.5738e-05;4.7403e-05
3;boundary;10;0.0731238;0.0707401;0.0777196
3;calc iter;10;1.22171;1.19148;1.26347
3;calc total;1;12.2171;12.2171;12.2171
3;total;1;27.2811;27.2811;27.2811
4;initialize;1;3.60538;3.60538;3.60538
4;async;10;0.0236523;0.0109966;0.028972
4;inner;10;1.12349;1.09867;1.16068
4;wait;10;3.84753e-05;2.768e-05;5.4841e-05
4;boundary;10;0.0717205;0.0691345;0.075642
4;calc iter;10;1.2189;1.19622;1.25814
4;calc total;1;12.2171;12.2171;12.2171
4;total;1;27.2812;27.2812;27.2812
5;initialize;1;3.60541;3.60541;3.60541
5;async;10;0.0175293;0.00994518;0.0202265
5;inner;10;1.1328;1.10587;1.16865
5;wait;10;3.69037e-05;2.9025e-05;5.4265e-05
5;boundary;10;0.0705387;0.0680595;0.0745008
5;calc iter;10;1.2209;1.1922;1.263
5;calc total;1;12.2171;12.2171;12.2171
5;total;1;27.2812;27.2812;27.2812
6;initialize;1;3.6054;3.6054;3.6054
6;async;10;0.0224579;0.0106594;0.0248435
6;inner;10;1.12679;1.10001;1.16537
6;wait;10;4.17676e-05;2.9717e-05;7.7396e-05
6;boundary;10;0.0709745;0.0685471;0.074534
6;calc iter;10;1.22027;1.19277;1.26479
6;calc total;1;12.2171;12.2171;12.2171
6;total;1;27.2812;27.2812;27.2812
7;initialize;1;3.6054;3.6054;3.6054
7;async;10;0.0113355;0.0107012;0.011804
7;inner;10;1.13828;1.11176;1.17395
7;wait;10;3.10283e-05;2.3504e-05;5.919e-05
7;boundary;10;0.0718969;0.0694406;0.07612
7;calc iter;10;1.22154;1.19259;1.26149
7;calc total;1;12.2171;12.2171;12.2171
7;total;1;27.2812;27.2812;27.2812
8;initialize;1;3.60536;3.60536;3.60536
8;async;10;0.0243775;0.00853517;0.060909
8;inner;10;1.11348;1.08682;1.17346
8;wait;10;4.62297e-05;3.4414e-05;5.5822e-05
8;boundary;10;0.0752849;0.0689333;0.0808289
8;calc iter;10;1.21319;1.18304;1.26059
8;calc total;1;12.2171;12.2171;12.2171
8;total;1;27.2811;27.2811;27.2811
9;initialize;1;3.60534;3.60534;3.60534
9;async;10;0.0268244;0.0107779;0.0459394
9;inner;10;1.11621;1.09362;1.16008
9;wait;10;4.17111e-05;3.2411e-05;7.5467e-05
9;boundary;10;0.0728285;0.0686798;0.0761466
9;calc iter;10;1.21591;1.19218;1.25629
9;calc total;1;12.2171;12.2171;12.2171
9;total;1;27.2811;27.2811;27.2811
10;initialize;1;3.60541;3.60541;3.60541
10;async;10;0.0324133;0.0109486;0.0564706
10;inner;10;1.10811;1.08885;1.15579
10;wait;10;4.78966e-05;3.5399e-05;7.826e-05
10;boundary;10;0.0743445;0.0698739;0.0771
10;calc iter;10;1.21492;1.19958;1.24535
10;calc total;1;12.2171;12.2171;12.2171
10;total;1;27.2812;27.2812;27.2812
11;initialize;1;3.60537;3.60537;3.60537
11;async;10;0.0192626;0.0109119;0.0233846
11;inner;10;1.12775;1.10161;1.16691
11;wait;10;3.82813e-05;2.9342e-05;5.3415e-05
11;boundary;10;0.0722613;0.0695595;0.0759503
11;calc iter;10;1.21932;1.19398;1.2548
11;calc total;1;12.2171;12.2171;12.2171
11;total;1;27.2812;27.2812;27.2812
12;initialize;1;3.60534;3.60534;3.60534
12;async;10;0.536047;0.00807406;0.641012
12;inner;10;0.555455;0.554618;0.55599
12;wait;10;3.17709e-05;2.0635e-05;6.4887e-05
12;boundary;10;0.0638644;0.0631264;0.0652298
12;calc iter;10;1.1554;0.626364;1.2603
12;calc total;1;12.2171;12.2171;12.2171
12;total;1;27.2811;27.2811;27.2811
13;initialize;1;3.60536;3.60536;3.60536
13;async;10;0.5369;0.00790653;0.635306
13;inner;10;0.556333;0.555615;0.55704
13;wait;10;3.15889e-05;1.8268e-05;5.3221e-05
13;boundary;10;0.0637273;0.0632799;0.0641236
13;calc iter;10;1.15699;0.62727;1.25595
13;calc total;1;12.2171;12.2171;12.2171
13;total;1;27.2811;27.2811;27.2811
14;initialize;1;3.60535;3.60535;3.60535
14;async;10;0.531777;0.00822823;0.619947
14;inner;10;0.560428;0.559459;0.561218
14;wait;10;3.5395e-05;1.8528e-05;7.5447e-05
14;boundary;10;0.0642941;0.0635428;0.0658954
14;calc iter;10;1.15654;0.632172;1.24508
14;calc total;1;12.2171;12.2171;12.2171
14;total;1;27.2811;27.2811;27.2811
15;initialize;1;3.60534;3.60534;3.60534
15;async;10;0.526622;0.00828298;0.619955
15;inner;10;0.5694;0.567648;0.570402
15;wait;10;2.77047e-05;1.4936e-05;6.0128e-05
15;boundary;10;0.063536;0.0623672;0.0640095
15;calc iter;10;1.15959;0.641795;1.25396
15;calc total;1;12.2171;12.2171;12.2171
15;total;1;27.2811;27.2811;27.2811
DASH
InitEnergy=2000.00000
EndEnergy=1800.30575
DiffEnergy=-199.69425
Matrixspec: 1300 x 1300 x 1300
Iterations: 10
# unit_id;function_name;num_calls;avg_runtime;min_runtime;max_runtime
0;initialize;1;3.13694;3.13694;3.13694
0;async;10;0.01307;0.00938;0.01510
0;inner;10;1.15256;1.12687;1.17808
0;wait;10;0.00003;0.00002;0.00006
0;boundary;10;0.07188;0.06893;0.07502
0;calc iter;10;1.23754;1.20730;1.26769
0;calc total;1;12.38091;12.38091;12.38091
0;total;1;26.87561;26.87561;26.87561
1;initialize;1;3.13691;3.13691;3.13691
1;async;10;0.0131851;0.0101047;0.0142771
1;inner;10;1.15242;1.12717;1.17757
1;wait;10;2.80414e-05;1.9493e-05;4.7207e-05
1;boundary;10;0.0721684;0.0690674;0.0753207
1;calc iter;10;1.23781;1.20894;1.26634
1;calc total;1;12.3809;12.3809;12.3809
1;total;1;26.8756;26.8756;26.8756
2;initialize;1;3.13696;3.13696;3.13696
2;async;10;0.012084;0.0103309;0.0141066
2;inner;10;1.15331;1.12815;1.17847
2;wait;10;2.78531e-05;1.9621e-05;5.1219e-05
2;boundary;10;0.0723313;0.0692014;0.0753991
2;calc iter;10;1.23776;1.20922;1.26489
2;calc total;1;12.3809;12.3809;12.3809
2;total;1;26.8756;26.8756;26.8756
3;initialize;1;3.13696;3.13696;3.13696
3;async;10;0.0101631;0.00965303;0.010952
3;inner;10;1.15462;1.12903;1.1798
3;wait;10;2.62524e-05;1.5864e-05;5.8e-05
3;boundary;10;0.0732793;0.0705487;0.0761655
3;calc iter;10;1.23809;1.20943;1.26603
3;calc total;1;12.3809;12.3809;12.3809
3;total;1;26.8756;26.8756;26.8756
4;initialize;1;3.13694;3.13694;3.13694
4;async;10;0.015045;0.0109595;0.0179765
4;inner;10;1.15085;1.12534;1.17647
4;wait;10;3.95407e-05;3.0855e-05;5.2803e-05
4;boundary;10;0.0717674;0.0688812;0.0748663
4;calc iter;10;1.2377;1.20894;1.26635
4;calc total;1;12.3809;12.3809;12.3809
4;total;1;26.8756;26.8756;26.8756
5;initialize;1;3.1369;3.1369;3.1369
5;async;10;0.0247631;0.00974287;0.0412477
5;inner;10;1.13731;1.11315;1.16556
5;wait;10;4.19584e-05;3.1083e-05;5.8289e-05
5;boundary;10;0.0727414;0.0687706;0.0764209
5;calc iter;10;1.23486;1.2018;1.26513
5;calc total;1;12.3809;12.3809;12.3809
5;total;1;26.8756;26.8756;26.8756
6;initialize;1;3.13696;3.13696;3.13696
6;async;10;0.0218421;0.010678;0.024978
6;inner;10;1.14337;1.12052;1.16734
6;wait;10;3.79531e-05;2.6928e-05;7.528e-05
6;boundary;10;0.0715589;0.0681318;0.0750265
6;calc iter;10;1.23681;1.20205;1.26604
6;calc total;1;12.3809;12.3809;12.3809
6;total;1;26.8756;26.8756;26.8756
7;initialize;1;3.13688;3.13688;3.13688
7;async;10;0.025497;0.0107683;0.0357461
7;inner;10;1.13767;1.11683;1.15991
7;wait;10;4.41222e-05;3.2662e-05;7.458e-05
7;boundary;10;0.0726378;0.0689026;0.0761643
7;calc iter;10;1.23585;1.20668;1.25849
7;calc total;1;12.3809;12.3809;12.3809
7;total;1;26.8756;26.8756;26.8756
8;initialize;1;3.13693;3.13693;3.13693
8;async;10;0.0120569;0.0101749;0.0175971
8;inner;10;1.15311;1.12812;1.17821
8;wait;10;3.57859e-05;2.5098e-05;7.8214e-05
8;boundary;10;0.0727707;0.0693588;0.0759108
8;calc iter;10;1.23798;1.20964;1.27142
8;calc total;1;12.3809;12.3809;12.3809
8;total;1;26.8756;26.8756;26.8756
9;initialize;1;3.13691;3.13691;3.13691
9;async;10;0.0213429;0.0105046;0.0299533
9;inner;10;1.14297;1.12162;1.16553
9;wait;10;4.03426e-05;3.2719e-05;7.7966e-05
9;boundary;10;0.0724374;0.0687934;0.0762656
9;calc iter;10;1.2368;1.20373;1.26086
9;calc total;1;12.3809;12.3809;12.3809
9;total;1;26.8756;26.8756;26.8756
10;initialize;1;3.137;3.137;3.137
10;async;10;0.0105813;0.0100355;0.0115253
10;inner;10;1.15445;1.129;1.17899
10;wait;10;2.87305e-05;2.1339e-05;5.7419e-05
10;boundary;10;0.0730226;0.0703887;0.0760359
10;calc iter;10;1.23809;1.20979;1.26601
10;calc total;1;12.3809;12.3809;12.3809
10;total;1;26.8757;26.8757;26.8757
11;initialize;1;3.13691;3.13691;3.13691
11;async;10;0.0131397;0.0108959;0.0142912
11;inner;10;1.15218;1.12691;1.17636
11;wait;10;3.67286e-05;2.9239e-05;5.4352e-05
11;boundary;10;0.0723278;0.0692266;0.0753094
11;calc iter;10;1.23769;1.20996;1.26545
11;calc total;1;12.3809;12.3809;12.3809
11;total;1;26.8756;26.8756;26.8756
12;initialize;1;3.13688;3.13688;3.13688
12;async;10;0.53987;0.00781905;0.635418
12;inner;10;0.571997;0.571582;0.572322
12;wait;10;3.33814e-05;1.9373e-05;7.7875e-05
12;boundary;10;0.0633232;0.0632264;0.0634453
12;calc iter;10;1.17523;0.642927;1.27054
12;calc total;1;12.3809;12.3809;12.3809
12;total;1;26.8756;26.8756;26.8756
13;initialize;1;3.13688;3.13688;3.13688
13;async;10;0.552594;0.00781199;0.640412
13;inner;10;0.555805;0.555381;0.556191
13;wait;10;3.56735e-05;2.0523e-05;7.5943e-05
13;boundary;10;0.0642808;0.063741;0.06474
13;calc iter;10;1.17272;0.627013;1.26096
13;calc total;1;12.3809;12.3809;12.3809
13;total;1;26.8756;26.8756;26.8756
14;initialize;1;3.13688;3.13688;3.13688
14;async;10;0.545247;0.00804611;0.635765
14;inner;10;0.565705;0.565372;0.56623
14;wait;10;3.15429e-05;1.7394e-05;6.037e-05
14;boundary;10;0.0637713;0.0635158;0.064035
14;calc iter;10;1.17476;0.637312;1.26529
14;calc total;1;12.3809;12.3809;12.3809
14;total;1;26.8756;26.8756;26.8756
15;initialize;1;3.13687;3.13687;3.13687
15;async;10;0.551144;0.0081255;0.642368
15;inner;10;0.558574;0.558204;0.558846
15;wait;10;3.28819e-05;1.9032e-05;7.707e-05
15;boundary;10;0.0639888;0.0637932;0.0642167
15;calc iter;10;1.17374;0.630203;1.26507
15;calc total;1;12.3809;12.3809;12.3809
15;total;1;26.8756;26.8756;26.8756
DASH
InitEnergy=2000.00000
EndEnergy=1800.30575
DiffEnergy=-199.69425
Matrixspec: 1300 x 1300 x 1300
Iterations: 10
# unit_id;function_name;num_calls;avg_runtime;min_runtime;max_runtime
0;initialize;1;3.24371;3.24371;3.24371
0;async;10;0.01819;0.00928;0.02235
0;inner;10;1.13563;1.11266;1.16423
0;wait;10;0.00003;0.00002;0.00004
0;boundary;10;0.07193;0.06880;0.07567
0;calc iter;10;1.22579;1.19719;1.26198
0;calc total;1;12.26032;12.26032;12.26032
0;total;1;26.85475;26.85475;26.85475
1;initialize;1;3.24368;3.24368;3.24368
1;async;10;0.0159538;0.00999296;0.0198822
1;inner;10;1.13773;1.11305;1.16681
1;wait;10;3.37639e-05;2.0174e-05;6.6027e-05
1;boundary;10;0.0715635;0.0685389;0.0749491
1;calc iter;10;1.22528;1.20075;1.25439
1;calc total;1;12.2603;12.2603;12.2603
1;total;1;26.8547;26.8547;26.8547
2;initialize;1;3.2437;3.2437;3.2437
2;async;10;0.0133677;0.0105619;0.0148299
2;inner;10;1.13961;1.11809;1.16692
2;wait;10;2.68679e-05;1.7149e-05;5.6522e-05
2;boundary;10;0.0730202;0.0706814;0.0758643
2;calc iter;10;1.22603;1.20153;1.25704
2;calc total;1;12.2603;12.2603;12.2603
2;total;1;26.8547;26.8547;26.8547
3;initialize;1;3.24349;3.24349;3.24349
3;async;10;0.0211854;0.00987505;0.0265686
3;inner;10;1.1329;1.11017;1.16174
3;wait;10;2.94785e-05;1.9315e-05;6.1404e-05
3;boundary;10;0.0714127;0.0686751;0.0745371
3;calc iter;10;1.22553;1.19802;1.26288
3;calc total;1;12.2603;12.2603;12.2603
3;total;1;26.8545;26.8545;26.8545
4;initialize;1;3.24368;3.24368;3.24368
4;async;10;0.0219805;0.0108564;0.0287448
4;inner;10;1.12996;1.10857;1.15822
4;wait;10;4.17949e-05;3.3994e-05;7.4291e-05
4;boundary;10;0.0719614;0.0688884;0.0751649
4;calc iter;10;1.22394;1.20308;1.24953
4;calc total;1;12.2603;12.2603;12.2603
4;total;1;26.8547;26.8547;26.8547
5;initialize;1;3.2437;3.2437;3.2437
5;async;10;0.0168209;0.00973978;0.0200213
5;inner;10;1.13802;1.11472;1.16732
5;wait;10;3.49662e-05;2.4482e-05;6.0448e-05
5;boundary;10;0.0704064;0.067734;0.0733191
5;calc iter;10;1.22528;1.20236;1.2569
5;calc total;1;12.2603;12.2603;12.2603
5;total;1;26.8547;26.8547;26.8547
6;initialize;1;3.2437;3.2437;3.2437
6;async;10;0.0266186;0.0104674;0.0309004
6;inner;10;1.12464;1.10099;1.1532
6;wait;10;4.02097e-05;3.3223e-05;7.1588e-05
6;boundary;10;0.0721176;0.0685092;0.0755737
6;calc iter;10;1.22341;1.19714;1.24756
6;calc total;1;12.2603;12.2603;12.2603
6;total;1;26.8547;26.8547;26.8547
7;initialize;1;3.24371;3.24371;3.24371
7;async;10;0.0277862;0.0106951;0.0398051
7;inner;10;1.12068;1.09955;1.15486
7;wait;10;4.36311e-05;3.1926e-05;5.698e-05
7;boundary;10;0.0734088;0.068812;0.0765129
7;calc iter;10;1.22192;1.18876;1.24262
7;calc total;1;12.2603;12.2603;12.2603
7;total;1;26.8547;26.8547;26.8547
8;initialize;1;3.24371;3.24371;3.24371
8;async;10;0.0154667;0.0107648;0.0171522
8;inner;10;1.13869;1.11393;1.16925
8;wait;10;3.47558e-05;2.5699e-05;6.7806e-05
8;boundary;10;0.0713314;0.0683343;0.0746722
8;calc iter;10;1.22552;1.19909;1.25731
8;calc total;1;12.2603;12.2603;12.2603
8;total;1;26.8548;26.8548;26.8548
9;initialize;1;3.24301;3.24301;3.24301
9;async;10;0.0117955;0.00960363;0.0122555
9;inner;10;1.14179;1.11601;1.17219
9;wait;10;3.18041e-05;2.4819e-05;5.945e-05
9;boundary;10;0.072224;0.0692499;0.0759932
9;calc iter;10;1.22584;1.19732;1.26039
9;calc total;1;12.2603;12.2603;12.2603
9;total;1;26.8541;26.8541;26.8541
10;initialize;1;3.2437;3.2437;3.2437
10;async;10;0.0229476;0.00962555;0.0362482
10;inner;10;1.12579;1.1048;1.16506
10;wait;10;4.17849e-05;3.2493e-05;5.2792e-05
10;boundary;10;0.0731772;0.0695121;0.0767171
10;calc iter;10;1.22196;1.18673;1.25178
10;calc total;1;12.2603;12.2603;12.2603
10;total;1;26.8547;26.8547;26.8547
11;initialize;1;3.2437;3.2437;3.2437
11;async;10;0.0284164;0.010906;0.0456546
11;inner;10;1.11998;1.10471;1.14486
11;wait;10;4.18014e-05;3.2945e-05;7.7083e-05
11;boundary;10;0.073407;0.0689473;0.0772083
11;calc iter;10;1.22185;1.20229;1.23706
11;calc total;1;12.2603;12.2603;12.2603
11;total;1;26.8547;26.8547;26.8547
12;initialize;1;3.24326;3.24326;3.24326
12;async;10;0.538854;0.00797253;0.631938
12;inner;10;0.56132;0.560969;0.561717
12;wait;10;2.98552e-05;1.4843e-05;4.997e-05
12;boundary;10;0.0630273;0.0629489;0.0631372
12;calc iter;10;1.16323;0.631961;1.25677
12;calc total;1;12.2603;12.2603;12.2603
12;total;1;26.8543;26.8543;26.8543
13;initialize;1;3.2437;3.2437;3.2437
13;async;10;0.544407;0.00799924;0.640406
13;inner;10;0.555524;0.5551;0.556074
13;wait;10;3.40874e-05;1.8181e-05;7.1763e-05
13;boundary;10;0.0631233;0.0628733;0.0633551
13;calc iter;10;1.16309;0.626609;1.25915
13;calc total;1;12.2603;12.2603;12.2603
13;total;1;26.8547;26.8547;26.8547
14;initialize;1;3.24368;3.24368;3.24368
14;async;10;0.535537;0.00819098;0.626135
14;inner;10;0.561498;0.56117;0.56182
14;wait;10;2.82764e-05;1.8268e-05;3.6047e-05
14;boundary;10;0.0640198;0.0630549;0.0646315
14;calc iter;10;1.16108;0.632455;1.25102
14;calc total;1;12.2603;12.2603;12.2603
14;total;1;26.8547;26.8547;26.8547
15;initialize;1;3.24368;3.24368;3.24368
15;async;10;0.536115;0.00814205;0.612407
15;inner;10;0.561175;0.55939;0.561952
15;wait;10;3.60482e-05;2.0993e-05;6.7574e-05
15;boundary;10;0.0642676;0.0632698;0.065243
15;calc iter;10;1.1616;0.630872;1.2378
15;calc total;1;12.2603;12.2603;12.2603
15;total;1;26.8547;26.8547;26.8547
SCAFES
REMARK: No time step width tau was specified.
 Set tau=1.0 and proceeded. 

Energy start: 2000
Energy end  : 1800.31
# unit_id;function_name;num_calls;avg_runtime;min_runtime;max_runtime
0;compErr;1;2.661e-06;2.661e-06;2.661e-06
0;init;1;5.46249;5.46249;5.46249
0;update;1;157.23;157.23;157.23
0;sync;1;2.22162;2.22162;2.22162
0;evalKnownDf;1;0;0;0
0;write;1;3.0401e-05;3.0401e-05;3.0401e-05
0;trace;1;0;0;0
0;calc_total;1;159.451;159.451;159.451
0;total;1;190.041;190.041;190.041
1;compErr;1;1.296e-06;1.296e-06;1.296e-06
1;init;1;5.4612;5.4612;5.4612
1;update;1;157.063;157.063;157.063
1;sync;1;2.38956;2.38956;2.38956
1;evalKnownDf;1;0;0;0
1;write;1;3.4613e-05;3.4613e-05;3.4613e-05
1;trace;1;0;0;0
1;calc_total;1;159.453;159.453;159.453
0;total;1;190.041;190.041;190.041
2;compErr;1;3.055e-06;3.055e-06;3.055e-06
2;init;1;5.454;5.454;5.454
2;update;1;157.718;157.718;157.718
2;sync;1;1.8369;1.8369;1.8369
2;evalKnownDf;1;0;0;0
2;write;1;3.1526e-05;3.1526e-05;3.1526e-05
2;trace;1;0;0;0
2;calc_total;1;159.555;159.555;159.555
0;total;1;190.041;190.041;190.041
3;compErr;1;2.579e-06;2.579e-06;2.579e-06
3;init;1;5.48394;5.48394;5.48394
3;update;1;156.605;156.605;156.605
3;sync;1;2.88522;2.88522;2.88522
3;evalKnownDf;1;0;0;0
3;write;1;2.813e-05;2.813e-05;2.813e-05
3;trace;1;0;0;0
3;calc_total;1;159.49;159.49;159.49
0;total;1;190.041;190.041;190.041
4;compErr;1;2.949e-06;2.949e-06;2.949e-06
4;init;1;5.46358;5.46358;5.46358
4;update;1;157.359;157.359;157.359
4;sync;1;2.31769;2.31769;2.31769
4;evalKnownDf;1;0;0;0
4;write;1;3.2342e-05;3.2342e-05;3.2342e-05
4;trace;1;0;0;0
4;calc_total;1;159.677;159.677;159.677
0;total;1;190.041;190.041;190.041
5;compErr;1;2.051e-06;2.051e-06;2.051e-06
5;init;1;5.3748;5.3748;5.3748
5;update;1;157.448;157.448;157.448
5;sync;1;2.35276;2.35276;2.35276
5;evalKnownDf;1;0;0;0
5;write;1;3.1866e-05;3.1866e-05;3.1866e-05
5;trace;1;0;0;0
5;calc_total;1;159.801;159.801;159.801
0;total;1;190.041;190.041;190.041
6;compErr;1;2.662e-06;2.662e-06;2.662e-06
6;init;1;5.38939;5.38939;5.38939
6;update;1;157.793;157.793;157.793
6;sync;1;2.04818;2.04818;2.04818
6;evalKnownDf;1;0;0;0
6;write;1;3.2147e-05;3.2147e-05;3.2147e-05
6;trace;1;0;0;0
6;calc_total;1;159.841;159.841;159.841
0;total;1;190.041;190.041;190.041
7;compErr;1;1.795e-06;1.795e-06;1.795e-06
7;init;1;5.38022;5.38022;5.38022
7;update;1;156.781;156.781;156.781
7;sync;1;3.12956;3.12956;3.12956
7;evalKnownDf;1;0;0;0
7;write;1;3.6213e-05;3.6213e-05;3.6213e-05
7;trace;1;0;0;0
7;calc_total;1;159.911;159.911;159.911
0;total;1;190.041;190.041;190.041
8;compErr;1;2.389e-06;2.389e-06;2.389e-06
8;init;1;5.46161;5.46161;5.46161
8;update;1;157.021;157.021;157.021
8;sync;1;2.7036;2.7036;2.7036
8;evalKnownDf;1;0;0;0
8;write;1;2.3048e-05;2.3048e-05;2.3048e-05
8;trace;1;0;0;0
8;calc_total;1;159.724;159.724;159.724
0;total;1;190.041;190.041;190.041
9;compErr;1;8.4e-07;8.4e-07;8.4e-07
9;init;1;5.42505;5.42505;5.42505
9;update;1;157.004;157.004;157.004
9;sync;1;2.82262;2.82262;2.82262
9;evalKnownDf;1;0;0;0
9;write;1;2.3437e-05;2.3437e-05;2.3437e-05
9;trace;1;0;0;0
9;calc_total;1;159.826;159.826;159.826
0;total;1;190.041;190.041;190.041
10;compErr;1;1.592e-06;1.592e-06;1.592e-06
10;init;1;5.42247;5.42247;5.42247
10;update;1;157.618;157.618;157.618
10;sync;1;2.20997;2.20997;2.20997
10;evalKnownDf;1;0;0;0
10;write;1;2.5011e-05;2.5011e-05;2.5011e-05
10;trace;1;0;0;0
10;calc_total;1;159.828;159.828;159.828
0;total;1;190.041;190.041;190.041
11;compErr;1;3.034e-06;3.034e-06;3.034e-06
11;init;1;5.41108;5.41108;5.41108
11;update;1;158.188;158.188;158.188
11;sync;1;1.63234;1.63234;1.63234
11;evalKnownDf;1;0;0;0
11;write;1;2.7436e-05;2.7436e-05;2.7436e-05
11;trace;1;0;0;0
11;calc_total;1;159.821;159.821;159.821
0;total;1;190.041;190.041;190.041
12;compErr;1;2.418e-06;2.418e-06;2.418e-06
12;init;1;4.55703;4.55703;4.55703
12;update;1;149.856;149.856;149.856
12;sync;1;14.0308;14.0308;14.0308
12;evalKnownDf;1;0;0;0
12;write;1;3.4487e-05;3.4487e-05;3.4487e-05
12;trace;1;0;0;0
12;calc_total;1;163.887;163.887;163.887
0;total;1;190.041;190.041;190.041
13;compErr;1;2.953e-06;2.953e-06;2.953e-06
13;init;1;4.59128;4.59128;4.59128
13;update;1;149.118;149.118;149.118
13;sync;1;14.7689;14.7689;14.7689
13;evalKnownDf;1;0;0;0
13;write;1;3.564e-05;3.564e-05;3.564e-05
13;trace;1;0;0;0
13;calc_total;1;163.887;163.887;163.887
0;total;1;190.041;190.041;190.041
14;compErr;1;3.746e-06;3.746e-06;3.746e-06
14;init;1;4.55613;4.55613;4.55613
14;update;1;149.544;149.544;149.544
14;sync;1;14.4582;14.4582;14.4582
14;evalKnownDf;1;0;0;0
14;write;1;3.9693e-05;3.9693e-05;3.9693e-05
14;trace;1;0;0;0
14;calc_total;1;164.002;164.002;164.002
0;total;1;190.041;190.041;190.041
15;compErr;1;2.633e-06;2.633e-06;2.633e-06
15;init;1;4.55712;4.55712;4.55712
15;update;1;149.433;149.433;149.433
15;sync;1;14.6123;14.6123;14.6123
15;evalKnownDf;1;0;0;0
15;write;1;3.6784e-05;3.6784e-05;3.6784e-05
15;trace;1;0;0;0
15;calc_total;1;164.046;164.046;164.046
0;total;1;190.041;190.041;190.041
SCAFES
REMARK: No time step width tau was specified.
 Set tau=1.0 and proceeded. 

Energy start: 2000
Energy end  : 1800.31
# unit_id;function_name;num_calls;avg_runtime;min_runtime;max_runtime
0;compErr;1;2.747e-06;2.747e-06;2.747e-06
0;init;1;5.22298;5.22298;5.22298
0;update;1;156.483;156.483;156.483
0;sync;1;4.43448;4.43448;4.43448
0;evalKnownDf;1;0;0;0
0;write;1;2.7514e-05;2.7514e-05;2.7514e-05
0;trace;1;0;0;0
0;calc_total;1;160.917;160.917;160.917
0;total;1;190.165;190.165;190.165
1;compErr;1;2.208e-06;2.208e-06;2.208e-06
1;init;1;5.18831;5.18831;5.18831
1;update;1;157.941;157.941;157.941
1;sync;1;3.15759;3.15759;3.15759
1;evalKnownDf;1;0;0;0
1;write;1;4.0067e-05;4.0067e-05;4.0067e-05
1;trace;1;0;0;0
1;calc_total;1;161.098;161.098;161.098
0;total;1;190.165;190.165;190.165
2;compErr;1;3.016e-06;3.016e-06;3.016e-06
2;init;1;5.24501;5.24501;5.24501
2;update;1;156.637;156.637;156.637
2;sync;1;4.26756;4.26756;4.26756
2;evalKnownDf;1;0;0;0
2;write;1;2.8844e-05;2.8844e-05;2.8844e-05
2;trace;1;0;0;0
2;calc_total;1;160.904;160.904;160.904
0;total;1;190.165;190.165;190.165
3;compErr;1;2.569e-06;2.569e-06;2.569e-06
3;init;1;5.15282;5.15282;5.15282
3;update;1;159.183;159.183;159.183
3;sync;1;1.88199;1.88199;1.88199
3;evalKnownDf;1;0;0;0
3;write;1;3.1836e-05;3.1836e-05;3.1836e-05
3;trace;1;0;0;0
3;calc_total;1;161.065;161.065;161.065
0;total;1;190.165;190.165;190.165
4;compErr;1;2.213e-06;2.213e-06;2.213e-06
4;init;1;5.29334;5.29334;5.29334
4;update;1;157.105;157.105;157.105
4;sync;1;3.66167;3.66167;3.66167
4;evalKnownDf;1;0;0;0
4;write;1;2.7872e-05;2.7872e-05;2.7872e-05
4;trace;1;0;0;0
4;calc_total;1;160.767;160.767;160.767
0;total;1;190.165;190.165;190.165
5;compErr;1;2.71e-06;2.71e-06;2.71e-06
5;init;1;5.23781;5.23781;5.23781
5;update;1;159.156;159.156;159.156
5;sync;1;1.71293;1.71293;1.71293
5;evalKnownDf;1;0;0;0
5;write;1;2.3915e-05;2.3915e-05;2.3915e-05
5;trace;1;0;0;0
5;calc_total;1;160.869;160.869;160.869
0;total;1;190.165;190.165;190.165
6;compErr;1;2.444e-06;2.444e-06;2.444e-06
6;init;1;5.29543;5.29543;5.29543
6;update;1;157.017;157.017;157.017
6;sync;1;3.61367;3.61367;3.61367
6;evalKnownDf;1;0;0;0
6;write;1;4.1327e-05;4.1327e-05;4.1327e-05
6;trace;1;0;0;0
6;calc_total;1;160.63;160.63;160.63
0;total;1;190.165;190.165;190.165
7;compErr;1;1.959e-06;1.959e-06;1.959e-06
7;init;1;5.24775;5.24775;5.24775
7;update;1;157.916;157.916;157.916
7;sync;1;2.90186;2.90186;2.90186
7;evalKnownDf;1;0;0;0
7;write;1;3.2896e-05;3.2896e-05;3.2896e-05
7;trace;1;0;0;0
7;calc_total;1;160.818;160.818;160.818
0;total;1;190.165;190.165;190.165
8;compErr;1;2.205e-06;2.205e-06;2.205e-06
8;init;1;5.26138;5.26138;5.26138
8;update;1;158.014;158.014;158.014
8;sync;1;2.63088;2.63088;2.63088
8;evalKnownDf;1;0;0;0
8;write;1;3.4811e-05;3.4811e-05;3.4811e-05
8;trace;1;0;0;0
8;calc_total;1;160.645;160.645;160.645
0;total;1;190.165;190.165;190.165
9;compErr;1;3.113e-06;3.113e-06;3.113e-06
9;init;1;5.26239;5.26239;5.26239
9;update;1;157.669;157.669;157.669
9;sync;1;3.10153;3.10153;3.10153
9;evalKnownDf;1;0;0;0
9;write;1;2.5121e-05;2.5121e-05;2.5121e-05
9;trace;1;0;0;0
9;calc_total;1;160.77;160.77;160.77
0;total;1;190.165;190.165;190.165
10;compErr;1;3.012e-06;3.012e-06;3.012e-06
10;init;1;5.26207;5.26207;5.26207
10;update;1;157.649;157.649;157.649
10;sync;1;2.89383;2.89383;2.89383
10;evalKnownDf;1;0;0;0
10;write;1;2.3095e-05;2.3095e-05;2.3095e-05
10;trace;1;0;0;0
10;calc_total;1;160.543;160.543;160.543
0;total;1;190.165;190.165;190.165
11;compErr;1;1.76e-06;1.76e-06;1.76e-06
11;init;1;5.26197;5.26197;5.26197
11;update;1;158.057;158.057;158.057
11;sync;1;2.58893;2.58893;2.58893
11;evalKnownDf;1;0;0;0
11;write;1;2.2667e-05;2.2667e-05;2.2667e-05
11;trace;1;0;0;0
11;calc_total;1;160.646;160.646;160.646
0;total;1;190.165;190.165;190.165
12;compErr;1;3.437e-06;3.437e-06;3.437e-06
12;init;1;4.58927;4.58927;4.58927
12;update;1;149.063;149.063;149.063
12;sync;1;14.9293;14.9293;14.9293
12;evalKnownDf;1;0;0;0
12;write;1;3.9349e-05;3.9349e-05;3.9349e-05
12;trace;1;0;0;0
12;calc_total;1;163.993;163.993;163.993
0;total;1;190.165;190.165;190.165
13;compErr;1;3.737e-06;3.737e-06;3.737e-06
13;init;1;4.59625;4.59625;4.59625
13;update;1;149.299;149.299;149.299
13;sync;1;14.801;14.801;14.801
13;evalKnownDf;1;0;0;0
13;write;1;3.2892e-05;3.2892e-05;3.2892e-05
13;trace;1;0;0;0
13;calc_total;1;164.1;164.1;164.1
0;total;1;190.165;190.165;190.165
14;compErr;1;2.719e-06;2.719e-06;2.719e-06
14;init;1;4.54983;4.54983;4.54983
14;update;1;149.263;149.263;149.263
14;sync;1;14.6455;14.6455;14.6455
14;evalKnownDf;1;0;0;0
14;write;1;3.0278e-05;3.0278e-05;3.0278e-05
14;trace;1;0;0;0
14;calc_total;1;163.909;163.909;163.909
0;total;1;190.165;190.165;190.165
15;compErr;1;3.901e-06;3.901e-06;3.901e-06
15;init;1;4.55019;4.55019;4.55019
15;update;1;150.788;150.788;150.788
15;sync;1;13.2682;13.2682;13.2682
15;evalKnownDf;1;0;0;0
15;write;1;3.2476e-05;3.2476e-05;3.2476e-05
15;trace;1;0;0;0
15;calc_total;1;164.057;164.057;164.057
0;total;1;190.165;190.165;190.165
SCAFES
REMARK: No time step width tau was specified.
 Set tau=1.0 and proceeded. 

Energy start: 2000
Energy end  : 1800.31
# unit_id;function_name;num_calls;avg_runtime;min_runtime;max_runtime
0;compErr;1;2.576e-06;2.576e-06;2.576e-06
0;init;1;5.47308;5.47308;5.47308
0;update;1;157.37;157.37;157.37
0;sync;1;2.61075;2.61075;2.61075
1;compErr;1;1.697e-06;1.697e-06;1.697e-06
1;init;1;5.47526;5.47526;5.47526
1;update;1;157.331;157.331;157.331
1;sync;1;2.5593;2.5593;2.5593
1;evalKnownDf;1;0;0;0
1;write;1;2.6361e-05;2.6361e-05;2.6361e-05
1;trace;1;0;0;0
2;compErr;1;3.395e-06;3.395e-06;3.395e-06
2;init;1;5.47544;5.47544;5.47544
2;update;1;157.847;157.847;157.847
2;sync;1;2.08434;2.08434;2.08434
2;evalKnownDf;1;0;0;0
2;write;1;3.2485e-05;3.2485e-05;3.2485e-05
2;trace;1;0;0;0
2;calc_total;1;159.932;159.932;159.932
4;compErr;1;4.006e-06;4.006e-06;4.006e-06
4;init;1;5.44628;5.44628;5.44628
4;update;1;158.487;158.487;158.487
4;sync;1;1.6473;1.6473;1.6473
4;evalKnownDf;1;0;0;0
4;write;1;2.8148e-05;2.8148e-05;2.8148e-05
4;trace;1;0;0;0
4;calc_total;1;160.134;160.134;160.134
5;compErr;1;1.815e-06;1.815e-06;1.815e-06
5;init;1;5.38975;5.38975;5.38975
5;update;1;157.513;157.513;157.513
5;sync;1;2.72819;2.72819;2.72819
5;evalKnownDf;1;0;0;0
5;write;1;2.4409e-05;2.4409e-05;2.4409e-05
5;trace;1;0;0;0
5;calc_total;1;160.241;160.241;160.241
6;compErr;1;2.94e-06;2.94e-06;2.94e-06
6;init;1;5.38187;5.38187;5.38187
6;update;1;158.057;158.057;158.057
6;sync;1;2.20806;2.20806;2.20806
6;evalKnownDf;1;0;0;0
6;write;1;2.7365e-05;2.7365e-05;2.7365e-05
6;trace;1;0;0;0
6;calc_total;1;160.265;160.265;160.265
1;calc_total;1;159.89;159.89;159.89
3;compErr;1;2.518e-06;2.518e-06;2.518e-06
3;init;1;5.47201;5.47201;5.47201
3;update;1;157.617;157.617;157.617
3;sync;1;2.28142;2.28142;2.28142
3;evalKnownDf;1;0;0;0
3;write;1;2.5153e-05;2.5153e-05;2.5153e-05
3;trace;1;0;0;0
3;calc_total;1;159.898;159.898;159.898
7;compErr;1;1.798e-06;1.798e-06;1.798e-06
7;init;1;5.36129;5.36129;5.36129
7;update;1;158.039;158.039;158.039
7;sync;1;2.21617;2.21617;2.21617
7;evalKnownDf;1;0;0;0
7;write;1;3.0246e-05;3.0246e-05;3.0246e-05
7;trace;1;0;0;0
7;calc_total;1;160.255;160.255;160.255
8;compErr;1;3.072e-06;3.072e-06;3.072e-06
8;init;1;5.44193;5.44193;5.44193
8;update;1;158.439;158.439;158.439
8;sync;1;1.72305;1.72305;1.72305
8;evalKnownDf;1;0;0;0
8;write;1;2.3396e-05;2.3396e-05;2.3396e-05
8;trace;1;0;0;0
8;calc_total;1;160.162;160.162;160.162
9;compErr;1;3.196e-06;3.196e-06;3.196e-06
9;init;1;5.46704;5.46704;5.46704
9;update;1;157.196;157.196;157.196
9;sync;1;2.94593;2.94593;2.94593
9;evalKnownDf;1;0;0;0
9;write;1;3.5789e-05;3.5789e-05;3.5789e-05
9;trace;1;0;0;0
9;calc_total;1;160.142;160.142;160.142
10;compErr;1;1.807e-06;1.807e-06;1.807e-06
10;init;1;5.4437;5.4437;5.4437
10;update;1;158.473;158.473;158.473
10;sync;1;1.67037;1.67037;1.67037
10;evalKnownDf;1;0;0;0
10;write;1;2.6019e-05;2.6019e-05;2.6019e-05
10;trace;1;0;0;0
10;calc_total;1;160.143;160.143;160.143
11;compErr;1;1.563e-06;1.563e-06;1.563e-06
11;init;1;5.44193;5.44193;5.44193
11;update;1;157.465;157.465;157.465
11;sync;1;2.69843;2.69843;2.69843
11;evalKnownDf;1;0;0;0
11;write;1;3.2713e-05;3.2713e-05;3.2713e-05
11;trace;1;0;0;0
11;calc_total;1;160.164;160.164;160.164
12;compErr;1;2.886e-06;2.886e-06;2.886e-06
12;init;1;4.58815;4.58815;4.58815
12;update;1;149.37;149.37;149.37
12;sync;1;15.0318;15.0318;15.0318
12;evalKnownDf;1;0;0;0
12;write;1;2.7725e-05;2.7725e-05;2.7725e-05
12;trace;1;0;0;0
12;calc_total;1;164.402;164.402;164.402
13;compErr;1;2.811e-06;2.811e-06;2.811e-06
13;init;1;4.553;4.553;4.553
13;update;1;148.951;148.951;148.951
13;sync;1;15.3681;15.3681;15.3681
13;evalKnownDf;1;0;0;0
13;write;1;3.3874e-05;3.3874e-05;3.3874e-05
13;trace;1;0;0;0
13;calc_total;1;164.32;164.32;164.32
14;compErr;1;3.674e-06;3.674e-06;3.674e-06
14;init;1;4.55061;4.55061;4.55061
14;update;1;150.289;150.289;150.289
14;sync;1;14.1466;14.1466;14.1466
14;evalKnownDf;1;0;0;0
14;write;1;3.3174e-05;3.3174e-05;3.3174e-05
14;trace;1;0;0;0
14;calc_total;1;164.436;164.436;164.436
15;compErr;1;2.976e-06;2.976e-06;2.976e-06
15;init;1;4.55609;4.55609;4.55609
15;update;1;149.555;149.555;149.555
15;sync;1;14.7626;14.7626;14.7626
15;evalKnownDf;1;0;0;0
15;write;1;2.7721e-05;2.7721e-05;2.7721e-05
15;trace;1;0;0;0
15;calc_total;1;164.318;164.318;164.318
0;evalKnownDf;1;0;0;0
0;write;1;3.1535e-05;3.1535e-05;3.1535e-05
0;trace;1;0;0;0
0;calc_total;1;159.981;159.981;159.981
0;total;1;190.284;190.284;190.284
0;total;1;190.284;190.284;190.284
0;total;1;190.284;190.284;190.284
0;total;1;190.284;190.284;190.284
0;total;1;190.284;190.284;190.284
0;total;1;190.284;190.284;190.284
0;total;1;190.284;190.284;190.284
0;total;1;190.284;190.284;190.284
0;total;1;190.284;190.284;190.284
0;total;1;190.284;190.284;190.284
0;total;1;190.284;190.284;190.284
0;total;1;190.284;190.284;190.284
0;total;1;190.284;190.284;190.284
0;total;1;190.284;190.284;190.284
0;total;1;190.284;190.284;190.284
0;total;1;190.284;190.284;190.284
